# Supplementary material for: MALDI-TOF MS typing enables the classification of brewing yeasts of the genus Saccharomyces to major beer styles
Source: PLoS One. 2017 Aug 9;12(8):e0181694. doi: 10.1371/journal.pone.0181694 (PMC5549903; doi:10.1371/journal.pone.0181694)
Supplement: S17 File — The directory includes 90 raw files and was zipped to “.zip”; the folder has three strains with 30 spectra per strain; S1 Text explains the raw files with an example and Table 1 represents the yeast strains used within the experiment. (ZIP) [file pone.0181694.s020.zip › 49-51/30812-1H7-Dias-Dias-Dias-YPG-18h-E-E_2016-10-04_4_0_B11_1.dat]

1998.43 3278
1998.85 3396
1999.27 3375
1999.69 3214
2000.11 3183
2000.54 3189
2000.96 3054
2001.38 2974
2001.80 2909
2002.23 2886
2002.65 2876
2003.07 2855
2003.49 2876
2003.92 2931
2004.34 3012
2004.76 2964
2005.18 3034
2005.61 3222
2006.03 3142
2006.45 3201
2006.87 3342
2007.30 3310
2007.72 3304
2008.14 3194
2008.57 3110
2008.99 3088
2009.41 2898
2009.84 2774
2010.26 2828
2010.68 2770
2011.11 2797
2011.53 2686
2011.95 2668
2012.38 2724
2012.80 2753
2013.22 2768
2013.65 2714
2014.07 2630
2014.49 2716
2014.92 2846
2015.34 2891
2015.77 3085
2016.19 3234
2016.61 3356
2017.04 3539
2017.46 3815
2017.89 3893
2018.31 4246
2018.73 4358
2019.16 4399
2019.58 4526
2020.01 4286
2020.43 4056
2020.85 3883
2021.28 3777
2021.70 3546
2022.13 3385
2022.55 3143
2022.98 2991
2023.40 3024
2023.83 2903
2024.25 2882
2024.68 2791
2025.10 2873
2025.53 2917
2025.95 2879
2026.38 2908
2026.80 2888
2027.23 2857
2027.65 2873
2028.08 2885
2028.50 2888
2028.93 2843
2029.35 2959
2029.78 2910
2030.20 2909
2030.63 2987
2031.05 2953
2031.48 2923
2031.90 2946
2032.33 2893
2032.75 2993
2033.18 2877
2033.61 3002
2034.03 2977
2034.46 2890
2034.88 2962
2035.31 3005
2035.74 3017
2036.16 3012
2036.59 3100
2037.01 3015
2037.44 2940
2037.87 3160
2038.29 3004
2038.72 2973
2039.14 2970
2039.57 3062
2040.00 2954
2040.42 2882
2040.85 2837
2041.28 2970
2041.70 2929
2042.13 3014
2042.56 2925
2042.98 2837
2043.41 2903
2043.84 2855
2044.26 2884
2044.69 2889
2045.12 2947
2045.54 3059
2045.97 2830
2046.40 2805
2046.82 2879
2047.25 2785
2047.68 2747
2048.11 2640
2048.53 2817
2048.96 2668
2049.39 2650
2049.82 2647
2050.24 2668
2050.67 2702
2051.10 2643
2051.53 2660
2051.95 2640
2052.38 2553
2052.81 2635
2053.24 2626
2053.66 2672
2054.09 2611
2054.52 2754
2054.95 2693
2055.38 2732
2055.80 2824
2056.23 2693
2056.66 2763
2057.09 2750
2057.52 2671
2057.94 2758
2058.37 2669
2058.80 2640
2059.23 2678
2059.66 2735
2060.09 2689
2060.51 2672
2060.94 2589
2061.37 2692
2061.80 2790
2062.23 2905
2062.66 3009
2063.09 3212
2063.52 3512
2063.94 3675
2064.37 3554
2064.80 3522
2065.23 3568
2065.66 3503
2066.09 3235
2066.52 3050
2066.95 2891
2067.38 2869
2067.81 2852
2068.24 2806
2068.66 2695
2069.09 2813
2069.52 2854
2069.95 2801
2070.38 2783
2070.81 2819
2071.24 2821
2071.67 2951
2072.10 2976
2072.53 3034
2072.96 3031
2073.39 3153
2073.82 3345
2074.25 3437
2074.68 3301
2075.11 3336
2075.54 3442
2075.97 3406
2076.40 3335
2076.83 3256
2077.26 3259
2077.69 3254
2078.12 3298
2078.55 3300
2078.98 3349
2079.41 3206
2079.84 3162
2080.27 3109
2080.70 3093
2081.14 3026
2081.57 2987
2082.00 2945
2082.43 2930
2082.86 2929
2083.29 2880
2083.72 2926
2084.15 2845
2084.58 2850
2085.01 2663
2085.44 2757
2085.88 2809
2086.31 2669
2086.74 2616
2087.17 2700
2087.60 2656
2088.03 2623
2088.46 2753
2088.89 2772
2089.33 2901
2089.76 2826
2090.19 2962
2090.62 3070
2091.05 3173
2091.48 3268
2091.92 3269
2092.35 3369
2092.78 3400
2093.21 3378
2093.64 3314
2094.07 3259
2094.51 3201
2094.94 3231
2095.37 3045
2095.80 3016
2096.24 2967
2096.67 2762
2097.10 2666
2097.53 2766
2097.96 2728
2098.40 2665
2098.83 2586
2099.26 2754
2099.69 2669
2100.13 2649
2100.56 2663
2100.99 2760
2101.43 2794
2101.86 2763
2102.29 2829
2102.72 2807
2103.16 2805
2103.59 2736
2104.02 2766
2104.46 2760
2104.89 2806
2105.32 2801
2105.76 2882
2106.19 2988
2106.62 2991
2107.05 2973
2107.49 3161
2107.92 3085
2108.36 3145
2108.79 3130
2109.22 3086
2109.66 3081
2110.09 3031
2110.52 3042
2110.96 2918
2111.39 2806
2111.82 2907
2112.26 2871
2112.69 2749
2113.13 2671
2113.56 2650
2113.99 2601
2114.43 2527
2114.86 2497
2115.30 2570
2115.73 2519
2116.16 2430
2116.60 2621
2117.03 2632
2117.47 2663
2117.90 2662
2118.34 2702
2118.77 2694
2119.21 2788
2119.64 2853
2120.07 2944
2120.51 2988
2120.94 3052
2121.38 3077
2121.81 3158
2122.25 3106
2122.68 3145
2123.12 3175
2123.55 3120
2123.99 3057
2124.42 2996
2124.86 2890
2125.29 2866
2125.73 2742
2126.16 2670
2126.60 2748
2127.04 2689
2127.47 2717
2127.91 2732
2128.34 2773
2128.78 2607
2129.21 2720
2129.65 2723
2130.08 2833
2130.52 2860
2130.96 2898
2131.39 3040
2131.83 3023
2132.26 3146
2132.70 3236
2133.14 3406
2133.57 3590
2134.01 3662
2134.44 3849
2134.88 3961
2135.32 3993
2135.75 3996
2136.19 3930
2136.62 3860
2137.06 3842
2137.50 3695
2137.93 3536
2138.37 3359
2138.81 3072
2139.24 2980
2139.68 2838
2140.12 2821
2140.55 2700
2140.99 2578
2141.43 2658
2141.86 2529
2142.30 2536
2142.74 2483
2143.18 2547
2143.61 2539
2144.05 2540
2144.49 2563
2144.92 2622
2145.36 2661
2145.80 2639
2146.24 2704
2146.67 2701
2147.11 2713
2147.55 2799
2147.99 2790
2148.42 2816
2148.86 2794
2149.30 2895
2149.74 2926
2150.17 2803
2150.61 2791
2151.05 2891
2151.49 2890
2151.92 2880
2152.36 2744
2152.80 2667
2153.24 2666
2153.68 2696
2154.11 2642
2154.55 2679
2154.99 2773
2155.43 2687
2155.87 2639
2156.31 2644
2156.74 2664
2157.18 2642
2157.62 2661
2158.06 2700
2158.50 2787
2158.94 2728
2159.38 2731
2159.81 2749
2160.25 2761
2160.69 2757
2161.13 2706
2161.57 2762
2162.01 2796
2162.45 2734
2162.89 2881
2163.33 2907
2163.76 2837
2164.20 2800
2164.64 2800
2165.08 2848
2165.52 2806
2165.96 2873
2166.40 2801
2166.84 2740
2167.28 2775
2167.72 2902
2168.16 2904
2168.60 3060
2169.04 3131
2169.48 3143
2169.92 3164
2170.36 3204
2170.80 3299
2171.24 3373
2171.68 3480
2172.12 3402
2172.56 3483
2173.00 3510
2173.44 3622
2173.88 3570
2174.32 3624
2174.76 3668
2175.20 3610
2175.64 3608
2176.08 3532
2176.52 3462
2176.96 3531
2177.40 3429
2177.84 3259
2178.28 3089
2178.72 3065
2179.16 3057
2179.60 3000
2180.04 2933
2180.48 2845
2180.92 2700
2181.37 2638
2181.81 2586
2182.25 2576
2182.69 2461
2183.13 2483
2183.57 2571
2184.01 2580
2184.45 2553
2184.89 2657
2185.34 2675
2185.78 2804
2186.22 2856
2186.66 2966
2187.10 2913
2187.54 2982
2187.98 3011
2188.43 3115
2188.87 3180
2189.31 3173
2189.75 3196
2190.19 3158
2190.63 3289
2191.08 3297
2191.52 3391
2191.96 3474
2192.40 3474
2192.84 3729
2193.29 3798
2193.73 3851
2194.17 3840
2194.61 3778
2195.05 3675
2195.50 3648
2195.94 3373
2196.38 3220
2196.82 3266
2197.27 3179
2197.71 3087
2198.15 3094
2198.59 2977
2199.04 2892
2199.48 2839
2199.92 2867
2200.37 2976
2200.81 3019
2201.25 3001
2201.69 2933
2202.14 2934
2202.58 3024
2203.02 3072
2203.47 3080
2203.91 3006
2204.35 2972
2204.80 3064
2205.24 3156
2205.68 3136
2206.13 3152
2206.57 3103
2207.01 3116
2207.46 3122
2207.90 3157
2208.34 3163
2208.79 3176
2209.23 3076
2209.67 3083
2210.12 3088
2210.56 3026
2211.01 3008
2211.45 3052
2211.89 2911
2212.34 2908
2212.78 2829
2213.23 2784
2213.67 2764
2214.11 2794
2214.56 2826
2215.00 2805
2215.45 2790
2215.89 2745
2216.34 2757
2216.78 2711
2217.22 2676
2217.67 2711
2218.11 2807
2218.56 2757
2219.00 2787
2219.45 2932
2219.89 3049
2220.34 3185
2220.78 3132
2221.23 3395
2221.67 3640
2222.12 3717
2222.56 3740
2223.01 3973
2223.45 4074
2223.90 3827
2224.34 3792
2224.79 3700
2225.23 3698
2225.68 3536
2226.12 3373
2226.57 3241
2227.01 3215
2227.46 3208
2227.91 3246
2228.35 3137
2228.80 3125
2229.24 3300
2229.69 3559
2230.13 3516
2230.58 3658
2231.03 3907
2231.47 4093
2231.92 4215
2232.36 4198
2232.81 4259
2233.26 4300
2233.70 4275
2234.15 4560
2234.59 4607
2235.04 4683
2235.49 4734
2235.93 4898
2236.38 5208
2236.83 5292
2237.27 5447
2237.72 5331
2238.17 5095
2238.61 4759
2239.06 4678
2239.51 4370
2239.95 4088
2240.40 3877
2240.85 3543
2241.29 3295
2241.74 3141
2242.19 2924
2242.63 2820
2243.08 2837
2243.53 2803
2243.98 2785
2244.42 2711
2244.87 2704
2245.32 2734
2245.76 2715
2246.21 2708
2246.66 2708
2247.11 2625
2247.55 2688
2248.00 2645
2248.45 2762
2248.90 2761
2249.35 2663
2249.79 2628
2250.24 2733
2250.69 2731
2251.14 2787
2251.58 2720
2252.03 2666
2252.48 2796
2252.93 2737
2253.38 2736
2253.82 2786
2254.27 2635
2254.72 2672
2255.17 2695
2255.62 2660
2256.07 2555
2256.51 2512
2256.96 2619
2257.41 2718
2257.86 2723
2258.31 2849
2258.76 2911
2259.21 2960
2259.65 2911
2260.10 3052
2260.55 3165
2261.00 3194
2261.45 3223
2261.90 3367
2262.35 3144
2262.80 3174
2263.25 3262
2263.69 3064
2264.14 2984
2264.59 2970
2265.04 3038
2265.49 2986
2265.94 3042
2266.39 2980
2266.84 3087
2267.29 3133
2267.74 3115
2268.19 3032
2268.64 3099
2269.09 3060
2269.54 3074
2269.99 3016
2270.44 3015
2270.89 3078
2271.34 3087
2271.79 2966
2272.24 2983
2272.69 2896
2273.14 2781
2273.59 2808
2274.04 2834
2274.49 2912
2274.94 2927
2275.39 2939
2275.84 2995
2276.29 2979
2276.74 3019
2277.19 3057
2277.64 3203
2278.09 3109
2278.54 3185
2278.99 3168
2279.44 3291
2279.89 3304
2280.34 3335
2280.79 3300
2281.25 3289
2281.70 3219
2282.15 3041
2282.60 3024
2283.05 3165
2283.50 3075
2283.95 2939
2284.40 2982
2284.85 3039
2285.31 3041
2285.76 3038
2286.21 3126
2286.66 3407
2287.11 3300
2287.56 3433
2288.01 3561
2288.47 3590
2288.92 3747
2289.37 3819
2289.82 4089
2290.27 4336
2290.72 4315
2291.18 4382
2291.63 4344
2292.08 4630
2292.53 4675
2292.98 4831
2293.44 4790
2293.89 4693
2294.34 4532
2294.79 4515
2295.24 4179
2295.70 4023
2296.15 3909
2296.60 3782
2297.05 3776
2297.51 3573
2297.96 3353
2298.41 3226
2298.86 3075
2299.32 2985
2299.77 2908
2300.22 2871
2300.67 2860
2301.13 2913
2301.58 2972
2302.03 3009
2302.49 3022
2302.94 2905
2303.39 2964
2303.85 2876
2304.30 2934
2304.75 2985
2305.20 3007
2305.66 2967
2306.11 3065
2306.56 3194
2307.02 3397
2307.47 3548
2307.93 3721
2308.38 3768
2308.83 3889
2309.29 4030
2309.74 3999
2310.19 3805
2310.65 3635
2311.10 3664
2311.55 3580
2312.01 3356
2312.46 3145
2312.92 3094
2313.37 3060
2313.82 3110
2314.28 3314
2314.73 3350
2315.19 3398
2315.64 3395
2316.10 3458
2316.55 3480
2317.00 3375
2317.46 3280
2317.91 3362
2318.37 3291
2318.82 3283
2319.28 3169
2319.73 3084
2320.19 3106
2320.64 3052
2321.10 3024
2321.55 3103
2322.01 3325
2322.46 3374
2322.92 3331
2323.37 3445
2323.83 3421
2324.28 3511
2324.74 3506
2325.19 3479
2325.65 3561
2326.10 3393
2326.56 3409
2327.01 3417
2327.47 3413
2327.92 3515
2328.38 3415
2328.83 3430
2329.29 3469
2329.74 3431
2330.20 3352
2330.66 3352
2331.11 3105
2331.57 3207
2332.02 3048
2332.48 3031
2332.94 2988
2333.39 3092
2333.85 3126
2334.30 2994
2334.76 3067
2335.22 3238
2335.67 3255
2336.13 3315
2336.58 3352
2337.04 3405
2337.50 3534
2337.95 3541
2338.41 3668
2338.87 3665
2339.32 3611
2339.78 3650
2340.24 3567
2340.69 3497
2341.15 3318
2341.61 3290
2342.06 3317
2342.52 3174
2342.98 3217
2343.43 3142
2343.89 3124
2344.35 3240
2344.81 3235
2345.26 3134
2345.72 3172
2346.18 3139
2346.63 3144
2347.09 3025
2347.55 3117
2348.01 3176
2348.46 3080
2348.92 3063
2349.38 3135
2349.84 3220
2350.29 3235
2350.75 3123
2351.21 3298
2351.67 3154
2352.13 3089
2352.58 3099
2353.04 3021
2353.50 3044
2353.96 2902
2354.41 2868
2354.87 3028
2355.33 3031
2355.79 2861
2356.25 2975
2356.71 3067
2357.16 3114
2357.62 3125
2358.08 3203
2358.54 3304
2359.00 3494
2359.46 3643
2359.91 3478
2360.37 3573
2360.83 3627
2361.29 3502
2361.75 3563
2362.21 3436
2362.67 3511
2363.13 3441
2363.58 3519
2364.04 3478
2364.50 3530
2364.96 3511
2365.42 3391
2365.88 3304
2366.34 3219
2366.80 3197
2367.26 3265
2367.72 3128
2368.18 2965
2368.64 2814
2369.10 2773
2369.55 2831
2370.01 2709
2370.47 2651
2370.93 2678
2371.39 2653
2371.85 2860
2372.31 2837
2372.77 2863
2373.23 2896
2373.69 2980
2374.15 2986
2374.61 2949
2375.07 2921
2375.53 3017
2375.99 2958
2376.45 2887
2376.91 2798
2377.37 2854
2377.83 2961
2378.29 2902
2378.75 2810
2379.21 2752
2379.68 2852
2380.14 2828
2380.60 2761
2381.06 2810
2381.52 2723
2381.98 2781
2382.44 2725
2382.90 2709
2383.36 2786
2383.82 2814
2384.28 2761
2384.74 2699
2385.20 2661
2385.67 2660
2386.13 2665
2386.59 2625
2387.05 2653
2387.51 2665
2387.97 2761
2388.43 2784
2388.89 2897
2389.36 2881
2389.82 2806
2390.28 2773
2390.74 2852
2391.20 2902
2391.66 2830
2392.13 2822
2392.59 2738
2393.05 2630
2393.51 2693
2393.97 2584
2394.43 2665
2394.90 2617
2395.36 2633
2395.82 2563
2396.28 2600
2396.74 2604
2397.21 2623
2397.67 2588
2398.13 2625
2398.59 2698
2399.06 2577
2399.52 2503
2399.98 2639
2400.44 2629
2400.91 2590
2401.37 2663
2401.83 2678
2402.29 2715
2402.76 2781
2403.22 2778
2403.68 2880
2404.14 2981
2404.61 3058
2405.07 3042
2405.53 2952
2406.00 2882
2406.46 2780
2406.92 2799
2407.39 2814
2407.85 2813
2408.31 2703
2408.78 2623
2409.24 2497
2409.70 2534
2410.17 2488
2410.63 2561
2411.09 2525
2411.56 2505
2412.02 2514
2412.48 2636
2412.95 2665
2413.41 2763
2413.87 2898
2414.34 2940
2414.80 3068
2415.27 2993
2415.73 3168
2416.19 3290
2416.66 3281
2417.12 3428
2417.59 3555
2418.05 3518
2418.51 3475
2418.98 3499
2419.44 3626
2419.91 3696
2420.37 3704
2420.84 3932
2421.30 3896
2421.77 3923
2422.23 3883
2422.69 3933
2423.16 4126
2423.62 4188
2424.09 4052
2424.55 3866
2425.02 3788
2425.48 3649
2425.95 3505
2426.41 3305
2426.88 3329
2427.34 3211
2427.81 3038
2428.27 2959
2428.74 3032
2429.20 2951
2429.67 3005
2430.13 2955
2430.60 2920
2431.07 2865
2431.53 2872
2432.00 2906
2432.46 2964
2432.93 2948
2433.39 2915
2433.86 3007
2434.32 3031
2434.79 3016
2435.26 3171
2435.72 3342
2436.19 3490
2436.65 3690
2437.12 3907
2437.59 4180
2438.05 4164
2438.52 4291
2438.98 4367
2439.45 4508
2439.92 4423
2440.38 4381
2440.85 4117
2441.32 4028
2441.78 3729
2442.25 3493
2442.72 3275
2443.18 3289
2443.65 3072
2444.12 2993
2444.58 3049
2445.05 3012
2445.52 2862
2445.98 2834
2446.45 2830
2446.92 2700
2447.38 2735
2447.85 2913
2448.32 2866
2448.78 2935
2449.25 2980
2449.72 2928
2450.19 2982
2450.65 3076
2451.12 2960
2451.59 2955
2452.06 2909
2452.52 2976
2452.99 3013
2453.46 2947
2453.93 2848
2454.39 2854
2454.86 2834
2455.33 2801
2455.80 2863
2456.26 2775
2456.73 2802
2457.20 2820
2457.67 2819
2458.14 2810
2458.60 2812
2459.07 2809
2459.54 2753
2460.01 2836
2460.48 2868
2460.95 2937
2461.41 2937
2461.88 3048
2462.35 3047
2462.82 2989
2463.29 3146
2463.76 3277
2464.22 3123
2464.69 3262
2465.16 3268
2465.63 3252
2466.10 3158
2466.57 3197
2467.04 3194
2467.51 3068
2467.97 2935
2468.44 2873
2468.91 2806
2469.38 2772
2469.85 2706
2470.32 2620
2470.79 2556
2471.26 2630
2471.73 2593
2472.20 2598
2472.67 2482
2473.14 2644
2473.61 2570
2474.07 2609
2474.54 2700
2475.01 2703
2475.48 2851
2475.95 2904
2476.42 2993
2476.89 3297
2477.36 3485
2477.83 3463
2478.30 3621
2478.77 3837
2479.24 3921
2479.71 3825
2480.18 3728
2480.65 3669
2481.12 3733
2481.59 3545
2482.06 3394
2482.53 3340
2483.00 3129
2483.47 2992
2483.95 2947
2484.42 2844
2484.89 2942
2485.36 2767
2485.83 2900
2486.30 2771
2486.77 2826
2487.24 2838
2487.71 2893
2488.18 2998
2488.65 3024
2489.12 3106
2489.59 3037
2490.07 3207
2490.54 3336
2491.01 3233
2491.48 3311
2491.95 3255
2492.42 3197
2492.89 3198
2493.36 3026
2493.84 2999
2494.31 2954
2494.78 3080
2495.25 3018
2495.72 2865
2496.19 2765
2496.66 2794
2497.14 2826
2497.61 2779
2498.08 2739
2498.55 2684
2499.02 2734
2499.50 2719
2499.97 2845
2500.44 2878
2500.91 2814
2501.38 2866
2501.86 2884
2502.33 2817
2502.80 2791
2503.27 2968
2503.74 3076
2504.22 2974
2504.69 3017
2505.16 3143
2505.63 3279
2506.11 3385
2506.58 3625
2507.05 3567
2507.52 3579
2508.00 3601
2508.47 3520
2508.94 3609
2509.42 3477
2509.89 3367
2510.36 3133
2510.83 3040
2511.31 3019
2511.78 2968
2512.25 2964
2512.73 2923
2513.20 2910
2513.67 2917
2514.15 2892
2514.62 2744
2515.09 2686
2515.57 2780
2516.04 2905
2516.51 3030
2516.99 3022
2517.46 3028
2517.94 3112
2518.41 3046
2518.88 3112
2519.36 3202
2519.83 3051
2520.30 3018
2520.78 2996
2521.25 2973
2521.73 2918
2522.20 2871
2522.67 2824
2523.15 2846
2523.62 2771
2524.10 2761
2524.57 2928
2525.05 2918
2525.52 2886
2525.99 2820
2526.47 2873
2526.94 2878
2527.42 2677
2527.89 2691
2528.37 2719
2528.84 2927
2529.32 2832
2529.79 2769
2530.27 2873
2530.74 2935
2531.22 3029
2531.69 2969
2532.17 2976
2532.64 3000
2533.12 3126
2533.59 3164
2534.07 3197
2534.54 3217
2535.02 3455
2535.49 3476
2535.97 3485
2536.44 3444
2536.92 3371
2537.39 3341
2537.87 3344
2538.34 3236
2538.82 3198
2539.30 3075
2539.77 2905
2540.25 2980
2540.72 2950
2541.20 2866
2541.68 2812
2542.15 2904
2542.63 2966
2543.10 3069
2543.58 2975
2544.06 3041
2544.53 3140
2545.01 3386
2545.48 3324
2545.96 3447
2546.44 3465
2546.91 3500
2547.39 3465
2547.87 3455
2548.34 3479
2548.82 3413
2549.30 3345
2549.77 3288
2550.25 3326
2550.73 3309
2551.20 3367
2551.68 3211
2552.16 3401
2552.63 3452
2553.11 3395
2553.59 3495
2554.06 3437
2554.54 3498
2555.02 3516
2555.50 3457
2555.97 3331
2556.45 3251
2556.93 3161
2557.40 3162
2557.88 3014
2558.36 2876
2558.84 2834
2559.31 2903
2559.79 2856
2560.27 2892
2560.75 2844
2561.23 2787
2561.70 2918
2562.18 2919
2562.66 2764
2563.14 2924
2563.61 2809
2564.09 2829
2564.57 2685
2565.05 2726
2565.53 2750
2566.00 2713
2566.48 2684
2566.96 2563
2567.44 2499
2567.92 2458
2568.40 2435
2568.87 2458
2569.35 2478
2569.83 2401
2570.31 2389
2570.79 2508
2571.27 2509
2571.75 2499
2572.22 2510
2572.70 2389
2573.18 2470
2573.66 2515
2574.14 2619
2574.62 2524
2575.10 2402
2575.58 2472
2576.06 2498
2576.54 2501
2577.01 2610
2577.49 2602
2577.97 2586
2578.45 2604
2578.93 2651
2579.41 2715
2579.89 2674
2580.37 2618
2580.85 2584
2581.33 2371
2581.81 2473
2582.29 2440
2582.77 2443
2583.25 2481
2583.73 2430
2584.21 2468
2584.69 2461
2585.17 2500
2585.65 2544
2586.13 2577
2586.61 2586
2587.09 2612
2587.57 2644
2588.05 2621
2588.53 2687
2589.01 2683
2589.49 2670
2589.97 2786
2590.45 2739
2590.93 2667
2591.41 2716
2591.89 2704
2592.37 2683
2592.85 2634
2593.33 2653
2593.81 2719
2594.30 2755
2594.78 2672
2595.26 2797
2595.74 2852
2596.22 2751
2596.70 2758
2597.18 2681
2597.66 2754
2598.14 2803
2598.62 2679
2599.11 2648
2599.59 2646
2600.07 2649
2600.55 2632
2601.03 2621
2601.51 2665
2601.99 2778
2602.48 2710
2602.96 2712
2603.44 2696
2603.92 2660
2604.40 2711
2604.88 2838
2605.37 2798
2605.85 2829
2606.33 2949
2606.81 3018
2607.29 2993
2607.78 3042
2608.26 3058
2608.74 2974
2609.22 3024
2609.70 3042
2610.19 3011
2610.67 3052
2611.15 2969
2611.63 2873
2612.12 2815
2612.60 2702
2613.08 2731
2613.56 2730
2614.05 2637
2614.53 2634
2615.01 2668
2615.49 2638
2615.98 2726
2616.46 2688
2616.94 2769
2617.43 2782
2617.91 2932
2618.39 2935
2618.87 3026
2619.36 3046
2619.84 3200
2620.32 3233
2620.81 3268
2621.29 3194
2621.77 3264
2622.26 3137
2622.74 2873
2623.22 2811
2623.71 2901
2624.19 2769
2624.67 2694
2625.16 2604
2625.64 2580
2626.13 2553
2626.61 2500
2627.09 2489
2627.58 2448
2628.06 2491
2628.55 2413
2629.03 2478
2629.51 2494
2630.00 2504
2630.48 2511
2630.97 2459
2631.45 2539
2631.93 2570
2632.42 2553
2632.90 2449
2633.39 2512
2633.87 2509
2634.36 2568
2634.84 2676
2635.33 2767
2635.81 2723
2636.29 2715
2636.78 2780
2637.26 2847
2637.75 2848
2638.23 2948
2638.72 2918
2639.20 2952
2639.69 2784
2640.17 2673
2640.66 2652
2641.14 2725
2641.63 2740
2642.11 2638
2642.60 2533
2643.08 2499
2643.57 2511
2644.05 2502
2644.54 2501
2645.03 2470
2645.51 2329
2646.00 2501
2646.48 2588
2646.97 2698
2647.45 2602
2647.94 2602
2648.43 2672
2648.91 2682
2649.40 2622
2649.88 2650
2650.37 2603
2650.85 2621
2651.34 2595
2651.83 2458
2652.31 2519
2652.80 2508
2653.29 2536
2653.77 2515
2654.26 2516
2654.74 2582
2655.23 2614
2655.72 2726
2656.20 2661
2656.69 2550
2657.18 2631
2657.66 2633
2658.15 2635
2658.64 2580
2659.12 2676
2659.61 2531
2660.10 2538
2660.58 2597
2661.07 2582
2661.56 2621
2662.05 2597
2662.53 2606
2663.02 2692
2663.51 2609
2663.99 2689
2664.48 2877
2664.97 2861
2665.46 2851
2665.94 2826
2666.43 2804
2666.92 2732
2667.41 2675
2667.89 2714
2668.38 2623
2668.87 2648
2669.36 2704
2669.84 2693
2670.33 2713
2670.82 2874
2671.31 3008
2671.80 2998
2672.28 3032
2672.77 3126
2673.26 3105
2673.75 3155
2674.24 3210
2674.72 3013
2675.21 2856
2675.70 3034
2676.19 2954
2676.68 2983
2677.17 2981
2677.65 2978
2678.14 2993
2678.63 2997
2679.12 3080
2679.61 3021
2680.10 3176
2680.59 3204
2681.07 3127
2681.56 3083
2682.05 3128
2682.54 3134
2683.03 3058
2683.52 3035
2684.01 3100
2684.50 2928
2684.99 2884
2685.47 2852
2685.96 2891
2686.45 2713
2686.94 2722
2687.43 2705
2687.92 2671
2688.41 2519
2688.90 2467
2689.39 2716
2689.88 2774
2690.37 2755
2690.86 2820
2691.35 2753
2691.84 2770
2692.33 2857
2692.82 2894
2693.31 2776
2693.80 2786
2694.29 2901
2694.78 2881
2695.27 2748
2695.76 2769
2696.25 2798
2696.74 2889
2697.23 2999
2697.72 2929
2698.21 2998
2698.70 3035
2699.19 3016
2699.68 3068
2700.17 3187
2700.66 3023
2701.15 3151
2701.64 3155
2702.13 3020
2702.62 2981
2703.11 3015
2703.61 2960
2704.10 2835
2704.59 2785
2705.08 2718
2705.57 2584
2706.06 2643
2706.55 2671
2707.04 2566
2707.53 2488
2708.02 2455
2708.52 2502
2709.01 2485
2709.50 2499
2709.99 2487
2710.48 2475
2710.97 2423
2711.46 2399
2711.96 2524
2712.45 2494
2712.94 2426
2713.43 2406
2713.92 2497
2714.41 2597
2714.91 2446
2715.40 2458
2715.89 2366
2716.38 2474
2716.87 2532
2717.37 2479
2717.86 2520
2718.35 2520
2718.84 2619
2719.33 2580
2719.83 2653
2720.32 2770
2720.81 2731
2721.30 2809
2721.80 2683
2722.29 2758
2722.78 2861
2723.27 2757
2723.77 2640
2724.26 2662
2724.75 2601
2725.24 2518
2725.74 2487
2726.23 2454
2726.72 2511
2727.22 2556
2727.71 2530
2728.20 2546
2728.70 2457
2729.19 2428
2729.68 2517
2730.18 2504
2730.67 2551
2731.16 2633
2731.65 2674
2732.15 2680
2732.64 2713
2733.14 2847
2733.63 2811
2734.12 2698
2734.62 2687
2735.11 2759
2735.60 2814
2736.10 2805
2736.59 2700
2737.08 2748
2737.58 2726
2738.07 2662
2738.57 2631
2739.06 2578
2739.55 2552
2740.05 2531
2740.54 2484
2741.04 2467
2741.53 2396
2742.03 2341
2742.52 2330
2743.01 2343
2743.51 2368
2744.00 2525
2744.50 2433
2744.99 2440
2745.49 2377
2745.98 2338
2746.48 2362
2746.97 2441
2747.47 2418
2747.96 2571
2748.46 2617
2748.95 2528
2749.45 2494
2749.94 2527
2750.44 2599
2750.93 2544
2751.43 2564
2751.92 2606
2752.42 2643
2752.91 2612
2753.41 2686
2753.90 2809
2754.40 2844
2754.89 2806
2755.39 2845
2755.88 2852
2756.38 2893
2756.87 2846
2757.37 2715
2757.87 2660
2758.36 2671
2758.86 2637
2759.35 2558
2759.85 2512
2760.35 2504
2760.84 2462
2761.34 2529
2761.83 2576
2762.33 2511
2762.83 2559
2763.32 2632
2763.82 2622
2764.31 2597
2764.81 2492
2765.31 2419
2765.80 2479
2766.30 2533
2766.80 2428
2767.29 2423
2767.79 2522
2768.29 2516
2768.78 2549
2769.28 2720
2769.78 2706
2770.27 2620
2770.77 2686
2771.27 2718
2771.76 2659
2772.26 2720
2772.76 2712
2773.26 2802
2773.75 2797
2774.25 2677
2774.75 2704
2775.24 2776
2775.74 2776
2776.24 2759
2776.74 2807
2777.23 2696
2777.73 2807
2778.23 2775
2778.73 2606
2779.22 2750
2779.72 2783
2780.22 2794
2780.72 2675
2781.21 2685
2781.71 2590
2782.21 2654
2782.71 2720
2783.21 2647
2783.70 2566
2784.20 2526
2784.70 2524
2785.20 2466
2785.70 2493
2786.20 2543
2786.69 2492
2787.19 2533
2787.69 2462
2788.19 2512
2788.69 2519
2789.19 2455
2789.68 2451
2790.18 2529
2790.68 2563
2791.18 2680
2791.68 2778
2792.18 2840
2792.68 2929
2793.18 3063
2793.67 2935
2794.17 2987
2794.67 3056
2795.17 3043
2795.67 3291
2796.17 3238
2796.67 3210
2797.17 3120
2797.67 3138
2798.17 3066
2798.67 3046
2799.17 2980
2799.66 2857
2800.16 2770
2800.66 2763
2801.16 2675
2801.66 2765
2802.16 2738
2802.66 2682
2803.16 2796
2803.66 2794
2804.16 2893
2804.66 2937
2805.16 3047
2805.66 3248
2806.16 3529
2806.66 3582
2807.16 3676
2807.66 3744
2808.16 3628
2808.66 3640
2809.16 3628
2809.66 3398
2810.16 3278
2810.66 3310
2811.16 3179
2811.66 3005
2812.17 3036
2812.67 3031
2813.17 2934
2813.67 3164
2814.17 3204
2814.67 3453
2815.17 3654
2815.67 3814
2816.17 3718
2816.67 3738
2817.17 3878
2817.67 3711
2818.18 3553
2818.68 3509
2819.18 3519
2819.68 3347
2820.18 3331
2820.68 3317
2821.18 3225
2821.68 3015
2822.19 2824
2822.69 2825
2823.19 2744
2823.69 2788
2824.19 2860
2824.69 2712
2825.20 2586
2825.70 2603
2826.20 2652
2826.70 2680
2827.20 2654
2827.70 2557
2828.21 2666
2828.71 2669
2829.21 2760
2829.71 2683
2830.22 2759
2830.72 2749
2831.22 2896
2831.72 2831
2832.22 2803
2832.73 2851
2833.23 2979
2833.73 2989
2834.23 2937
2834.74 2878
2835.24 2640
2835.74 2689
2836.24 2652
2836.75 2605
2837.25 2471
2837.75 2504
2838.26 2535
2838.76 2474
2839.26 2591
2839.76 2565
2840.27 2521
2840.77 2579
2841.27 2672
2841.78 2540
2842.28 2671
2842.78 2664
2843.29 2695
2843.79 2632
2844.29 2713
2844.80 2647
2845.30 2685
2845.80 2663
2846.31 2628
2846.81 2671
2847.32 2670
2847.82 2696
2848.32 2619
2848.83 2527
2849.33 2621
2849.83 2681
2850.34 2613
2850.84 2656
2851.35 2543
2851.85 2547
2852.35 2564
2852.86 2546
2853.36 2630
2853.87 2652
2854.37 2670
2854.88 2661
2855.38 2550
2855.88 2535
2856.39 2616
2856.89 2718
2857.40 2761
2857.90 2781
2858.41 2864
2858.91 2915
2859.42 3010
2859.92 3154
2860.43 3165
2860.93 3193
2861.44 3060
2861.94 3030
2862.45 3021
2862.95 2893
2863.46 2811
2863.96 2728
2864.47 2703
2864.97 2421
2865.48 2438
2865.98 2474
2866.49 2507
2866.99 2464
2867.50 2481
2868.00 2476
2868.51 2568
2869.02 2511
2869.52 2539
2870.03 2577
2870.53 2652
2871.04 2594
2871.54 2616
2872.05 2717
2872.56 2647
2873.06 2765
2873.57 2677
2874.07 2725
2874.58 2703
2875.09 2551
2875.59 2604
2876.10 2631
2876.61 2556
2877.11 2537
2877.62 2565
2878.12 2750
2878.63 2769
2879.14 2575
2879.64 2686
2880.15 2782
2880.66 2810
2881.16 2814
2881.67 2785
2882.18 2774
2882.68 2991
2883.19 3178
2883.70 3134
2884.20 3313
2884.71 3408
2885.22 3526
2885.73 3777
2886.23 3836
2886.74 3849
2887.25 3932
2887.75 3944
2888.26 3850
2888.77 3782
2889.28 3763
2889.78 3735
2890.29 3678
2890.80 3535
2891.31 3488
2891.81 3385
2892.32 3478
2892.83 3522
2893.34 3446
2893.84 3505
2894.35 3411
2894.86 3454
2895.37 3488
2895.88 3603
2896.38 3710
2896.89 3810
2897.40 4078
2897.91 4170
2898.42 3980
2898.92 3923
2899.43 4136
2899.94 4064
2900.45 4073
2900.96 4070
2901.47 4038
2901.98 3915
2902.48 4008
2902.99 4194
2903.50 4055
2904.01 4035
2904.52 3889
2905.03 3961
2905.54 3934
2906.04 3860
2906.55 3644
2907.06 3668
2907.57 3770
2908.08 3455
2908.59 3329
2909.10 3216
2909.61 3162
2910.12 3099
2910.63 2965
2911.14 2915
2911.64 2858
2912.15 2903
2912.66 2911
2913.17 2911
2913.68 2890
2914.19 2798
2914.70 2853
2915.21 2848
2915.72 2739
2916.23 2710
2916.74 2745
2917.25 2786
2917.76 2841
2918.27 2791
2918.78 2722
2919.29 2786
2919.80 2722
2920.31 2727
2920.82 2895
2921.33 3175
2921.84 3349
2922.35 3600
2922.86 3958
2923.37 4538
2923.88 4741
2924.39 4870
2924.90 5116
2925.41 4903
2925.92 4590
2926.44 4449
2926.95 4024
2927.46 3774
2927.97 3581
2928.48 3347
2928.99 3221
2929.50 3183
2930.01 3053
2930.52 3046
2931.03 3032
2931.54 3028
2932.05 3041
2932.57 2989
2933.08 2979
2933.59 2999
2934.10 3034
2934.61 3075
2935.12 3147
2935.63 3041
2936.15 3013
2936.66 3143
2937.17 3059
2937.68 3031
2938.19 2914
2938.70 2960
2939.22 2852
2939.73 2726
2940.24 2878
2940.75 2939
2941.26 3127
2941.77 3138
2942.29 3249
2942.80 3305
2943.31 3412
2943.82 3564
2944.34 3497
2944.85 3498
2945.36 3600
2945.87 3572
2946.38 3380
2946.90 3344
2947.41 3181
2947.92 3149
2948.43 3027
2948.95 2911
2949.46 2795
2949.97 2891
2950.48 2767
2951.00 2702
2951.51 2756
2952.02 2726
2952.54 2707
2953.05 2655
2953.56 2550
2954.08 2596
2954.59 2480
2955.10 2455
2955.61 2416
2956.13 2403
2956.64 2326
2957.15 2394
2957.67 2537
2958.18 2587
2958.69 2561
2959.21 2540
2959.72 2613
2960.23 2633
2960.75 2726
2961.26 2812
2961.78 2892
2962.29 2845
2962.80 2753
2963.32 2769
2963.83 2787
2964.35 2896
2964.86 2829
2965.37 2753
2965.89 2793
2966.40 2867
2966.92 2915
2967.43 2940
2967.94 2890
2968.46 2870
2968.97 2952
2969.49 2847
2970.00 2798
2970.52 2757
2971.03 2821
2971.54 2818
2972.06 2795
2972.57 2711
2973.09 2648
2973.60 2732
2974.12 2664
2974.63 2761
2975.15 2663
2975.66 2642
2976.18 2698
2976.69 2844
2977.21 2897
2977.72 2841
2978.24 2862
2978.75 2814
2979.27 2860
2979.78 2944
2980.30 2904
2980.81 3063
2981.33 3023
2981.84 3101
2982.36 3148
2982.88 3160
2983.39 3197
2983.91 3234
2984.42 3228
2984.94 3289
2985.45 3234
2985.97 3354
2986.49 3328
2987.00 3251
2987.52 3402
2988.03 3367
2988.55 3388
2989.07 3430
2989.58 3457
2990.10 3390
2990.61 3429
2991.13 3511
2991.65 3415
2992.16 3479
2992.68 3661
2993.20 3761
2993.71 3880
2994.23 4258
2994.75 4477
2995.26 4919
2995.78 5308
2996.30 5498
2996.81 5695
2997.33 5658
2997.85 5730
2998.36 5565
2998.88 5497
2999.40 5551
2999.91 5020
3000.43 4942
3000.95 5264
3001.46 5660
3001.98 6374
3002.50 7179
3003.02 7938
3003.53 8817
3004.05 9764
3004.57 10365
3005.09 10066
3005.60 9556
3006.12 8993
3006.64 8260
3007.16 7091
3007.67 6144
3008.19 5299
3008.71 4776
3009.23 4254
3009.74 3878
3010.26 3579
3010.78 3561
3011.30 3515
3011.82 3433
3012.33 3401
3012.85 3343
3013.37 3407
3013.89 3391
3014.41 3427
3014.93 3540
3015.44 3543
3015.96 3575
3016.48 3621
3017.00 3609
3017.52 3605
3018.04 3636
3018.55 3770
3019.07 3524
3019.59 3558
3020.11 3652
3020.63 3563
3021.15 3652
3021.67 3574
3022.19 3593
3022.71 3712
3023.22 3714
3023.74 3682
3024.26 3759
3024.78 3704
3025.30 3582
3025.82 3463
3026.34 3422
3026.86 3336
3027.38 3214
3027.90 3056
3028.42 3132
3028.94 3113
3029.46 3087
3029.98 3005
3030.49 3124
3031.01 3109
3031.53 3123
3032.05 3417
3032.57 3510
3033.09 3715
3033.61 3877
3034.13 3956
3034.65 4078
3035.17 4204
3035.69 4291
3036.21 4213
3036.73 4021
3037.25 3943
3037.77 3953
3038.29 3611
3038.81 3431
3039.34 3456
3039.86 3402
3040.38 3179
3040.90 3052
3041.42 3006
3041.94 3007
3042.46 2927
3042.98 2905
3043.50 2977
3044.02 3006
3044.54 2830
3045.06 2951
3045.58 3090
3046.10 3005
3046.63 2947
3047.15 2829
3047.67 2805
3048.19 2810
3048.71 2808
3049.23 2720
3049.75 2795
3050.27 2762
3050.79 2716
3051.32 2703
3051.84 2701
3052.36 2685
3052.88 2720
3053.40 2766
3053.92 2752
3054.45 2764
3054.97 2744
3055.49 2755
3056.01 2676
3056.53 2685
3057.05 2711
3057.58 2669
3058.10 2758
3058.62 2827
3059.14 2880
3059.66 2974
3060.19 2909
3060.71 2934
3061.23 2962
3061.75 3002
3062.28 2930
3062.80 3018
3063.32 2976
3063.84 3017
3064.37 3020
3064.89 2901
3065.41 2819
3065.93 2815
3066.46 2829
3066.98 2863
3067.50 2762
3068.02 2695
3068.55 2739
3069.07 2752
3069.59 2696
3070.12 2751
3070.64 2644
3071.16 2724
3071.69 2869
3072.21 2869
3072.73 3026
3073.26 3038
3073.78 3119
3074.30 3135
3074.83 3219
3075.35 3301
3075.87 3475
3076.40 3556
3076.92 3700
3077.44 3755
3077.97 3778
3078.49 3977
3079.01 4147
3079.54 3979
3080.06 4096
3080.59 3989
3081.11 3906
3081.63 3820
3082.16 3703
3082.68 3749
3083.21 3514
3083.73 3537
3084.25 3313
3084.78 3211
3085.30 3268
3085.83 3327
3086.35 3185
3086.88 3152
3087.40 3173
3087.93 3237
3088.45 3185
3088.97 3291
3089.50 3298
3090.02 3312
3090.55 3296
3091.07 3253
3091.60 3309
3092.12 3279
3092.65 3315
3093.17 3409
3093.70 3594
3094.22 3849
3094.75 3956
3095.27 4060
3095.80 4165
3096.32 4206
3096.85 4231
3097.37 4324
3097.90 4536
3098.43 4973
3098.95 5417
3099.48 6242
3100.00 7419
3100.53 8968
3101.05 10769
3101.58 12161
3102.10 13347
3102.63 13826
3103.16 14049
3103.68 13485
3104.21 12060
3104.73 10698
3105.26 8766
3105.79 7390
3106.31 6181
3106.84 5321
3107.36 4879
3107.89 4422
3108.42 4151
3108.94 4075
3109.47 3969
3110.00 4032
3110.52 4102
3111.05 4030
3111.57 3811
3112.10 3697
3112.63 3713
3113.15 3565
3113.68 3296
3114.21 3323
3114.74 3208
3115.26 3011
3115.79 3038
3116.32 2919
3116.84 2859
3117.37 2952
3117.90 2961
3118.42 2932
3118.95 3134
3119.48 3224
3120.01 3363
3120.53 3389
3121.06 3512
3121.59 3582
3122.11 3572
3122.64 3545
3123.17 3453
3123.70 3444
3124.22 3449
3124.75 3351
3125.28 3341
3125.81 3367
3126.34 3350
3126.86 3297
3127.39 3330
3127.92 3289
3128.45 3108
3128.98 3121
3129.50 3095
3130.03 2937
3130.56 2762
3131.09 2802
3131.62 2861
3132.14 2941
3132.67 2982
3133.20 2966
3133.73 3031
3134.26 3191
3134.79 3281
3135.31 3401
3135.84 3465
3136.37 3497
3136.90 3483
3137.43 3415
3137.96 3465
3138.49 3423
3139.02 3237
3139.54 3243
3140.07 3262
3140.60 3221
3141.13 3284
3141.66 3347
3142.19 3383
3142.72 3561
3143.25 3524
3143.78 3561
3144.31 3659
3144.84 3609
3145.37 3595
3145.89 3696
3146.42 3820
3146.95 3668
3147.48 3569
3148.01 3547
3148.54 3490
3149.07 3569
3149.60 3493
3150.13 3414
3150.66 3321
3151.19 3380
3151.72 3166
3152.25 3048
3152.78 3076
3153.31 3131
3153.84 3101
3154.37 2970
3154.90 3026
3155.43 3272
3155.96 3113
3156.49 3233
3157.02 3111
3157.55 3071
3158.08 3029
3158.61 2898
3159.14 2936
3159.68 2825
3160.21 2784
3160.74 2899
3161.27 2714
3161.80 2832
3162.33 2814
3162.86 2720
3163.39 2806
3163.92 2891
3164.45 2877
3164.98 2834
3165.51 2839
3166.05 2885
3166.58 2802
3167.11 2921
3167.64 2871
3168.17 2825
3168.70 2884
3169.23 2781
3169.76 2704
3170.30 2734
3170.83 2640
3171.36 2753
3171.89 2648
3172.42 2614
3172.95 2672
3173.49 2720
3174.02 2747
3174.55 2668
3175.08 2767
3175.61 2818
3176.15 2948
3176.68 2861
3177.21 2824
3177.74 2814
3178.27 2698
3178.81 2742
3179.34 2807
3179.87 2808
3180.40 2720
3180.93 2616
3181.47 2753
3182.00 2707
3182.53 2598
3183.06 2687
3183.60 2503
3184.13 2537
3184.66 2632
3185.20 2549
3185.73 2480
3186.26 2492
3186.79 2608
3187.33 2660
3187.86 2680
3188.39 2727
3188.93 2702
3189.46 2573
3189.99 2751
3190.52 2762
3191.06 2602
3191.59 2548
3192.12 2620
3192.66 2651
3193.19 2610
3193.72 2538
3194.26 2568
3194.79 2593
3195.33 2652
3195.86 2570
3196.39 2548
3196.93 2632
3197.46 2537
3197.99 2603
3198.53 2591
3199.06 2537
3199.60 2667
3200.13 2672
3200.66 2769
3201.20 2840
3201.73 2807
3202.27 2804
3202.80 2841
3203.33 2780
3203.87 2843
3204.40 2821
3204.94 2900
3205.47 2965
3206.01 3075
3206.54 3032
3207.07 3056
3207.61 3148
3208.14 3112
3208.68 3174
3209.21 3179
3209.75 3132
3210.28 3028
3210.82 3008
3211.35 2846
3211.89 2838
3212.42 2885
3212.96 2858
3213.49 2627
3214.03 2832
3214.56 2685
3215.10 2723
3215.63 2812
3216.17 2749
3216.70 2860
3217.24 2874
3217.78 2855
3218.31 2874
3218.85 2931
3219.38 2895
3219.92 2879
3220.45 2887
3220.99 2914
3221.52 2927
3222.06 2941
3222.60 3086
3223.13 3106
3223.67 3164
3224.20 3116
3224.74 3212
3225.28 3135
3225.81 3146
3226.35 3094
3226.88 3056
3227.42 2864
3227.96 2858
3228.49 2861
3229.03 2855
3229.57 2862
3230.10 2870
3230.64 2878
3231.18 2740
3231.71 2741
3232.25 2842
3232.79 2676
3233.32 2651
3233.86 2686
3234.40 2753
3234.93 2831
3235.47 2907
3236.01 3076
3236.54 3188
3237.08 3154
3237.62 3379
3238.15 3317
3238.69 3323
3239.23 3210
3239.77 3225
3240.30 3225
3240.84 3102
3241.38 3108
3241.92 3149
3242.45 3152
3242.99 3147
3243.53 3083
3244.07 3055
3244.60 3014
3245.14 3097
3245.68 3149
3246.22 3145
3246.75 3109
3247.29 3052
3247.83 3085
3248.37 3137
3248.91 3009
3249.44 3080
3249.98 3166
3250.52 3258
3251.06 3289
3251.60 3488
3252.14 3541
3252.67 3694
3253.21 3788
3253.75 4071
3254.29 4205
3254.83 4246
3255.37 4099
3255.90 4328
3256.44 4191
3256.98 4053
3257.52 4288
3258.06 4335
3258.60 4422
3259.14 4956
3259.68 5355
3260.21 5985
3260.75 6382
3261.29 7126
3261.83 7617
3262.37 7864
3262.91 8168
3263.45 8556
3263.99 9007
3264.53 9222
3265.07 9251
3265.61 9727
3266.15 10026
3266.69 9867
3267.23 9481
3267.76 8738
3268.30 8243
3268.84 7481
3269.38 6391
3269.92 5617
3270.46 5035
3271.00 4574
3271.54 4422
3272.08 4129
3272.62 3998
3273.16 4037
3273.70 4013
3274.24 4036
3274.78 4072
3275.32 4095
3275.86 4155
3276.40 4248
3276.94 4237
3277.48 4228
3278.03 4278
3278.57 4266
3279.11 4239
3279.65 4326
3280.19 4381
3280.73 4282
3281.27 4189
3281.81 4284
3282.35 4202
3282.89 4079
3283.43 4031
3283.97 4170
3284.51 4036
3285.05 3960
3285.60 4123
3286.14 4125
3286.68 4020
3287.22 4013
3287.76 4026
3288.30 4046
3288.84 3997
3289.38 4161
3289.93 4193
3290.47 4291
3291.01 4585
3291.55 5091
3292.09 5649
3292.63 6231
3293.18 6801
3293.72 7654
3294.26 8319
3294.80 8920
3295.34 9358
3295.88 9542
3296.43 9649
3296.97 8961
3297.51 8273
3298.05 7464
3298.59 6743
3299.14 6067
3299.68 5463
3300.22 5025
3300.76 4732
3301.31 4405
3301.85 4347
3302.39 4315
3302.93 4232
3303.48 4200
3304.02 4244
3304.56 4179
3305.10 4119
3305.65 4095
3306.19 4173
3306.73 4274
3307.27 4346
3307.82 4256
3308.36 4145
3308.90 4385
3309.45 4358
3309.99 4146
3310.53 4146
3311.07 4372
3311.62 4577
3312.16 4815
3312.70 4978
3313.25 5208
3313.79 5664
3314.33 5718
3314.88 6067
3315.42 6485
3315.97 6729
3316.51 6715
3317.05 6629
3317.60 6277
3318.14 6116
3318.68 5908
3319.23 5540
3319.77 5403
3320.32 5334
3320.86 5316
3321.40 4971
3321.95 5034
3322.49 4929
3323.04 4677
3323.58 4676
3324.12 4515
3324.67 4506
3325.21 4475
3325.76 4318
3326.30 4155
3326.85 4228
3327.39 4266
3327.93 4219
3328.48 4379
3329.02 4505
3329.57 4868
3330.11 5719
3330.66 6900
3331.20 8694
3331.75 10846
3332.29 13621
3332.84 17252
3333.38 21178
3333.93 24702
3334.47 27966
3335.02 29729
3335.56 30582
3336.11 29966
3336.65 28760
3337.20 26425
3337.74 23632
3338.29 20162
3338.83 16759
3339.38 13907
3339.92 11533
3340.47 9512
3341.02 7968
3341.56 6953
3342.11 6246
3342.65 5600
3343.20 5090
3343.74 4726
3344.29 4389
3344.84 4424
3345.38 4412
3345.93 4386
3346.47 4300
3347.02 4278
3347.57 4135
3348.11 4030
3348.66 3931
3349.21 4029
3349.75 3954
3350.30 3971
3350.84 4031
3351.39 4118
3351.94 4189
3352.48 4131
3353.03 4155
3353.58 3965
3354.12 4035
3354.67 4102
3355.22 3946
3355.76 3877
3356.31 3817
3356.86 3711
3357.40 3644
3357.95 3539
3358.50 3416
3359.05 3418
3359.59 3391
3360.14 3353
3360.69 3364
3361.23 3400
3361.78 3323
3362.33 3432
3362.88 3557
3363.42 3560
3363.97 3426
3364.52 3427
3365.07 3412
3365.61 3473
3366.16 3340
3366.71 3382
3367.26 3352
3367.80 3462
3368.35 3403
3368.90 3495
3369.45 3475
3370.00 3549
3370.54 4009
3371.09 4178
3371.64 4353
3372.19 4667
3372.74 4819
3373.28 4824
3373.83 4841
3374.38 4551
3374.93 4497
3375.48 4313
3376.03 4109
3376.57 3842
3377.12 3597
3377.67 3412
3378.22 3392
3378.77 3379
3379.32 3228
3379.87 3159
3380.42 3019
3380.96 3123
3381.51 3120
3382.06 3167
3382.61 3201
3383.16 3211
3383.71 2980
3384.26 2963
3384.81 2926
3385.36 2949
3385.91 2998
3386.45 3053
3387.00 3003
3387.55 2946
3388.10 2988
3388.65 3018
3389.20 2984
3389.75 2981
3390.30 3076
3390.85 3133
3391.40 2997
3391.95 3047
3392.50 2967
3393.05 2815
3393.60 2852
3394.15 2824
3394.70 2785
3395.25 2935
3395.80 2945
3396.35 2959
3396.90 2958
3397.45 2868
3398.00 2915
3398.55 2885
3399.10 2870
3399.65 2911
3400.20 2835
3400.75 2792
3401.30 2705
3401.85 2692
3402.40 2780
3402.95 2680
3403.50 2742
3404.06 2664
3404.61 2664
3405.16 2720
3405.71 2738
3406.26 2765
3406.81 2756
3407.36 2834
3407.91 2948
3408.46 2930
3409.01 2956
3409.56 3002
3410.12 3139
3410.67 3181
3411.22 3158
3411.77 3263
3412.32 3344
3412.87 3278
3413.42 3186
3413.98 3260
3414.53 3284
3415.08 3297
3415.63 3210
3416.18 3125
3416.73 3008
3417.29 3029
3417.84 2902
3418.39 2974
3418.94 2795
3419.49 2748
3420.05 2806
3420.60 2961
3421.15 3022
3421.70 3150
3422.25 3377
3422.81 3493
3423.36 3714
3423.91 3701
3424.46 3788
3425.01 3731
3425.57 3468
3426.12 3267
3426.67 3213
3427.23 3138
3427.78 2906
3428.33 2789
3428.88 2819
3429.44 2681
3429.99 2738
3430.54 2797
3431.09 2713
3431.65 2657
3432.20 2773
3432.75 2831
3433.31 2827
3433.86 2889
3434.41 2884
3434.97 2868
3435.52 2796
3436.07 2782
3436.63 2824
3437.18 2812
3437.73 2856
3438.29 2908
3438.84 2859
3439.39 2919
3439.95 2890
3440.50 2977
3441.05 3011
3441.61 2800
3442.16 2858
3442.72 3046
3443.27 2878
3443.82 2806
3444.38 2761
3444.93 2833
3445.48 2948
3446.04 2945
3446.59 2967
3447.15 3088
3447.70 3094
3448.26 3143
3448.81 3052
3449.36 3019
3449.92 2977
3450.47 2886
3451.03 2825
3451.58 2850
3452.14 2669
3452.69 2650
3453.25 2599
3453.80 2529
3454.36 2435
3454.91 2397
3455.47 2396
3456.02 2412
3456.58 2483
3457.13 2580
3457.69 2541
3458.24 2489
3458.80 2444
3459.35 2567
3459.91 2547
3460.46 2490
3461.02 2560
3461.57 2610
3462.13 2608
3462.68 2584
3463.24 2682
3463.79 2746
3464.35 2761
3464.90 2729
3465.46 2769
3466.02 2834
3466.57 2773
3467.13 2793
3467.68 2900
3468.24 2927
3468.80 2956
3469.35 2950
3469.91 2848
3470.46 2889
3471.02 2717
3471.58 2787
3472.13 2804
3472.69 2862
3473.24 2791
3473.80 2843
3474.36 2909
3474.91 2913
3475.47 2898
3476.03 3032
3476.58 3128
3477.14 3312
3477.70 3410
3478.25 3551
3478.81 3730
3479.37 3795
3479.92 3886
3480.48 3897
3481.04 3861
3481.59 3772
3482.15 3516
3482.71 3596
3483.26 3463
3483.82 3586
3484.38 3575
3484.94 3655
3485.49 3573
3486.05 3630
3486.61 3833
3487.17 3958
3487.72 4350
3488.28 4801
3488.84 5243
3489.40 5800
3489.95 6568
3490.51 7356
3491.07 7967
3491.63 8196
3492.18 8507
3492.74 8377
3493.30 7930
3493.86 7340
3494.42 6804
3494.97 6346
3495.53 5928
3496.09 6107
3496.65 6404
3497.21 6771
3497.76 7558
3498.32 8142
3498.88 8614
3499.44 8948
3500.00 9060
3500.56 9311
3501.11 9213
3501.67 9122
3502.23 9456
3502.79 10104
3503.35 10705
3503.91 11042
3504.47 11360
3505.03 11323
3505.58 11149
3506.14 10398
3506.70 9741
3507.26 8799
3507.82 7679
3508.38 6761
3508.94 5969
3509.50 5446
3510.06 4778
3510.62 4424
3511.17 4094
3511.73 3944
3512.29 3641
3512.85 3385
3513.41 3282
3513.97 3125
3514.53 3123
3515.09 3094
3515.65 3085
3516.21 3153
3516.77 3218
3517.33 3214
3517.89 3254
3518.45 3187
3519.01 3332
3519.57 3251
3520.13 3279
3520.69 3331
3521.25 3411
3521.81 3508
3522.37 3479
3522.93 3503
3523.49 3547
3524.05 3510
3524.61 3412
3525.17 3343
3525.73 3260
3526.29 3136
3526.85 2949
3527.41 2973
3527.97 2920
3528.54 2855
3529.10 2902
3529.66 2951
3530.22 2854
3530.78 2986
3531.34 3020
3531.90 3045
3532.46 3132
3533.02 3233
3533.58 3269
3534.14 3240
3534.71 3208
3535.27 3144
3535.83 3220
3536.39 3068
3536.95 3132
3537.51 3148
3538.07 3143
3538.64 3111
3539.20 3158
3539.76 3181
3540.32 3363
3540.88 3420
3541.44 3433
3542.00 3390
3542.57 3365
3543.13 3495
3543.69 3482
3544.25 3431
3544.81 3343
3545.38 3301
3545.94 3232
3546.50 3237
3547.06 3145
3547.62 3153
3548.19 3021
3548.75 2912
3549.31 2934
3549.87 2982
3550.44 2949
3551.00 2997
3551.56 3003
3552.12 2935
3552.69 3143
3553.25 3090
3553.81 3074
3554.37 3046
3554.94 2982
3555.50 3027
3556.06 3022
3556.63 2974
3557.19 2974
3557.75 3011
3558.31 3010
3558.88 2994
3559.44 2926
3560.00 3019
3560.57 3173
3561.13 3135
3561.69 2992
3562.26 3098
3562.82 3080
3563.38 3133
3563.95 3127
3564.51 3081
3565.07 2940
3565.64 2918
3566.20 2900
3566.77 2753
3567.33 2665
3567.89 2564
3568.46 2523
3569.02 2538
3569.59 2597
3570.15 2580
3570.71 2582
3571.28 2623
3571.84 2629
3572.41 2701
3572.97 2727
3573.53 2876
3574.10 2943
3574.66 3043
3575.23 3114
3575.79 3268
3576.36 3373
3576.92 3529
3577.48 3501
3578.05 3492
3578.61 3393
3579.18 3280
3579.74 3207
3580.31 3028
3580.87 2981
3581.44 2850
3582.00 2887
3582.57 2789
3583.13 2682
3583.70 2697
3584.26 2723
3584.83 2629
3585.39 2593
3585.96 2619
3586.52 2485
3587.09 2521
3587.65 2584
3588.22 2598
3588.79 2681
3589.35 2631
3589.92 2634
3590.48 2582
3591.05 2714
3591.61 2825
3592.18 2784
3592.74 2649
3593.31 2669
3593.88 2779
3594.44 2808
3595.01 2770
3595.57 2724
3596.14 2624
3596.71 2710
3597.27 2745
3597.84 2670
3598.40 2750
3598.97 2677
3599.54 2670
3600.10 2598
3600.67 2685
3601.24 2723
3601.80 2638
3602.37 2558
3602.94 2520
3603.50 2535
3604.07 2435
3604.64 2383
3605.20 2400
3605.77 2269
3606.34 2365
3606.90 2259
3607.47 2211
3608.04 2246
3608.60 2199
3609.17 2200
3609.74 2169
3610.30 2256
3610.87 2204
3611.44 2177
3612.01 2231
3612.57 2328
3613.14 2394
3613.71 2480
3614.28 2689
3614.84 2896
3615.41 3099
3615.98 3261
3616.55 3525
3617.11 3641
3617.68 3812
3618.25 3765
3618.82 3624
3619.39 3640
3619.95 3541
3620.52 3280
3621.09 3148
3621.66 2906
3622.23 2806
3622.79 2620
3623.36 2539
3623.93 2407
3624.50 2476
3625.07 2386
3625.63 2352
3626.20 2354
3626.77 2350
3627.34 2415
3627.91 2432
3628.48 2484
3629.05 2421
3629.61 2497
3630.18 2521
3630.75 2476
3631.32 2510
3631.89 2491
3632.46 2560
3633.03 2546
3633.60 2524
3634.16 2537
3634.73 2639
3635.30 2553
3635.87 2594
3636.44 2572
3637.01 2705
3637.58 2709
3638.15 2946
3638.72 3259
3639.29 3396
3639.86 3675
3640.43 3987
3641.00 4199
3641.57 4355
3642.14 4305
3642.71 4132
3643.27 3921
3643.84 3724
3644.41 3489
3644.98 3295
3645.55 3163
3646.12 3043
3646.69 3124
3647.26 3067
3647.83 2982
3648.40 3090
3648.97 3044
3649.54 3090
3650.12 3153
3650.69 3186
3651.26 3376
3651.83 3526
3652.40 3663
3652.97 3745
3653.54 3852
3654.11 3780
3654.68 3868
3655.25 4066
3655.82 4204
3656.39 4217
3656.96 4410
3657.53 4713
3658.10 5002
3658.67 5267
3659.25 5659
3659.82 5740
3660.39 5512
3660.96 5383
3661.53 4992
3662.10 4793
3662.67 4564
3663.24 4494
3663.81 4418
3664.39 4755
3664.96 5167
3665.53 5244
3666.10 5694
3666.67 5713
3667.24 5555
3667.81 5341
3668.39 5105
3668.96 4746
3669.53 4284
3670.10 4144
3670.67 3833
3671.25 3733
3671.82 3617
3672.39 3565
3672.96 3499
3673.53 3514
3674.11 3506
3674.68 3420
3675.25 3338
3675.82 3263
3676.39 3366
3676.97 3558
3677.54 3534
3678.11 3460
3678.68 3441
3679.26 3437
3679.83 3348
3680.40 3265
3680.97 3210
3681.55 3110
3682.12 3128
3682.69 3151
3683.27 3045
3683.84 3109
3684.41 3205
3684.98 3203
3685.56 3306
3686.13 3604
3686.70 3881
3687.28 4070
3687.85 4499
3688.42 4829
3689.00 5073
3689.57 5157
3690.14 5259
3690.72 5308
3691.29 5068
3691.86 4751
3692.44 4237
3693.01 3955
3693.58 3672
3694.16 3359
3694.73 3216
3695.31 3168
3695.88 3061
3696.45 2935
3697.03 3108
3697.60 3212
3698.18 3328
3698.75 3355
3699.32 3390
3699.90 3631
3700.47 3520
3701.05 3572
3701.62 3482
3702.19 3473
3702.77 3444
3703.34 3468
3703.92 3317
3704.49 3261
3705.07 3206
3705.64 3181
3706.22 3129
3706.79 3131
3707.37 3089
3707.94 3147
3708.51 3056
3709.09 3023
3709.66 2955
3710.24 2999
3710.81 3000
3711.39 2924
3711.96 2807
3712.54 2875
3713.11 2811
3713.69 2737
3714.27 2774
3714.84 2805
3715.42 2966
3715.99 3062
3716.57 3162
3717.14 3250
3717.72 3344
3718.29 3461
3718.87 3429
3719.44 3474
3720.02 3360
3720.60 3414
3721.17 3353
3721.75 3304
3722.32 3158
3722.90 2948
3723.47 2852
3724.05 2775
3724.63 2779
3725.20 2769
3725.78 2659
3726.36 2639
3726.93 2643
3727.51 2693
3728.08 2750
3728.66 2713
3729.24 2763
3729.81 2860
3730.39 2946
3730.97 3110
3731.54 3222
3732.12 3234
3732.70 3227
3733.27 3171
3733.85 3327
3734.43 3173
3735.00 2962
3735.58 2851
3736.16 2853
3736.73 2708
3737.31 2700
3737.89 2664
3738.47 2594
3739.04 2505
3739.62 2455
3740.20 2472
3740.77 2517
3741.35 2634
3741.93 2647
3742.51 2513
3743.08 2552
3743.66 2806
3744.24 2696
3744.82 2739
3745.39 2961
3745.97 3031
3746.55 3068
3747.13 2943
3747.71 2872
3748.28 2972
3748.86 2988
3749.44 2891
3750.02 2897
3750.59 2752
3751.17 2707
3751.75 2685
3752.33 2615
3752.91 2546
3753.49 2534
3754.06 2672
3754.64 2749
3755.22 2802
3755.80 3088
3756.38 3249
3756.96 3468
3757.53 3446
3758.11 3546
3758.69 3521
3759.27 3625
3759.85 3555
3760.43 3379
3761.01 3306
3761.59 3243
3762.17 3085
3762.74 2829
3763.32 2732
3763.90 2702
3764.48 2526
3765.06 2483
3765.64 2355
3766.22 2429
3766.80 2332
3767.38 2418
3767.96 2435
3768.54 2370
3769.12 2422
3769.70 2486
3770.27 2541
3770.85 2567
3771.43 2528
3772.01 2478
3772.59 2447
3773.17 2420
3773.75 2394
3774.33 2385
3774.91 2306
3775.49 2337
3776.07 2326
3776.65 2320
3777.23 2402
3777.81 2343
3778.39 2348
3778.97 2349
3779.55 2405
3780.13 2409
3780.71 2393
3781.29 2443
3781.88 2363
3782.46 2427
3783.04 2366
3783.62 2382
3784.20 2428
3784.78 2461
3785.36 2429
3785.94 2410
3786.52 2437
3787.10 2475
3787.68 2402
3788.26 2444
3788.84 2414
3789.43 2400
3790.01 2360
3790.59 2396
3791.17 2500
3791.75 2479
3792.33 2492
3792.91 2554
3793.49 2565
3794.08 2638
3794.66 2695
3795.24 2639
3795.82 2684
3796.40 2601
3796.98 2635
3797.56 2629
3798.15 2644
3798.73 2853
3799.31 3122
3799.89 3125
3800.47 3291
3801.06 3458
3801.64 3561
3802.22 3539
3802.80 3338
3803.38 3366
3803.97 3258
3804.55 3092
3805.13 2920
3805.71 2868
3806.29 2950
3806.88 2973
3807.46 3016
3808.04 2961
3808.62 2996
3809.21 3195
3809.79 3135
3810.37 3170
3810.95 3163
3811.54 3239
3812.12 3488
3812.70 3745
3813.29 3784
3813.87 4035
3814.45 4175
3815.03 4215
3815.62 4229
3816.20 4258
3816.78 4083
3817.37 3808
3817.95 3515
3818.53 3341
3819.12 3076
3819.70 3003
3820.28 2961
3820.87 2807
3821.45 2855
3822.03 2704
3822.62 2662
3823.20 2566
3823.78 2573
3824.37 2565
3824.95 2425
3825.54 2432
3826.12 2394
3826.70 2410
3827.29 2425
3827.87 2490
3828.46 2551
3829.04 2517
3829.62 2699
3830.21 2668
3830.79 2619
3831.38 2670
3831.96 2647
3832.54 2764
3833.13 2726
3833.71 2589
3834.30 2611
3834.88 2620
3835.47 2588
3836.05 2605
3836.64 2570
3837.22 2578
3837.81 2493
3838.39 2510
3838.98 2511
3839.56 2464
3840.15 2421
3840.73 2424
3841.31 2432
3841.90 2477
3842.49 2460
3843.07 2344
3843.66 2398
3844.24 2454
3844.83 2371
3845.41 2390
3846.00 2372
3846.58 2445
3847.17 2487
3847.75 2415
3848.34 2390
3848.92 2450
3849.51 2449
3850.10 2626
3850.68 2546
3851.27 2603
3851.85 2790
3852.44 2649
3853.02 2704
3853.61 2712
3854.20 2735
3854.78 2684
3855.37 2751
3855.95 2871
3856.54 3042
3857.13 3130
3857.71 3325
3858.30 3505
3858.89 3844
3859.47 3964
3860.06 4353
3860.64 4599
3861.23 4904
3861.82 4944
3862.40 4767
3862.99 5068
3863.58 5296
3864.16 5727
3864.75 6241
3865.34 7045
3865.92 7689
3866.51 8192
3867.10 8843
3867.69 8536
3868.27 8034
3868.86 7402
3869.45 6433
3870.03 5783
3870.62 5190
3871.21 4949
3871.80 4826
3872.38 4807
3872.97 4637
3873.56 4650
3874.15 4855
3874.73 4702
3875.32 4515
3875.91 4440
3876.50 4378
3877.08 4198
3877.67 4030
3878.26 3998
3878.85 3898
3879.43 3877
3880.02 3694
3880.61 3569
3881.20 3506
3881.79 3249
3882.37 3130
3882.96 3016
3883.55 2923
3884.14 2953
3884.73 2787
3885.32 2800
3885.90 2843
3886.49 2857
3887.08 2959
3887.67 3011
3888.26 3036
3888.85 3107
3889.44 3076
3890.02 3004
3890.61 3028
3891.20 3155
3891.79 3026
3892.38 3075
3892.97 3151
3893.56 3087
3894.15 3087
3894.74 2860
3895.32 2785
3895.91 2862
3896.50 2826
3897.09 2669
3897.68 2628
3898.27 2675
3898.86 2602
3899.45 2611
3900.04 2606
3900.63 2568
3901.22 2670
3901.81 2456
3902.40 2531
3902.99 2511
3903.58 2442
3904.17 2524
3904.76 2566
3905.35 2507
3905.94 2528
3906.53 2588
3907.12 2548
3907.71 2474
3908.30 2469
3908.89 2423
3909.48 2341
3910.07 2340
3910.66 2322
3911.25 2237
3911.84 2267
3912.43 2229
3913.02 2229
3913.61 2308
3914.20 2183
3914.79 2202
3915.38 2260
3915.97 2256
3916.56 2353
3917.15 2301
3917.74 2300
3918.33 2317
3918.92 2250
3919.52 2357
3920.11 2346
3920.70 2149
3921.29 2238
3921.88 2263
3922.47 2301
3923.06 2197
3923.65 2189
3924.24 2246
3924.84 2313
3925.43 2200
3926.02 2220
3926.61 2172
3927.20 2230
3927.79 2142
3928.38 2100
3928.98 2094
3929.57 2165
3930.16 2191
3930.75 2201
3931.34 2183
3931.93 2160
3932.53 2090
3933.12 2145
3933.71 2112
3934.30 2026
3934.89 2058
3935.49 2122
3936.08 2085
3936.67 2089
3937.26 2082
3937.86 2197
3938.45 2242
3939.04 2258
3939.63 2265
3940.23 2363
3940.82 2365
3941.41 2323
3942.00 2289
3942.60 2339
3943.19 2359
3943.78 2329
3944.37 2316
3944.97 2201
3945.56 2271
3946.15 2291
3946.75 2306
3947.34 2285
3947.93 2183
3948.52 2218
3949.12 2266
3949.71 2348
3950.30 2378
3950.90 2371
3951.49 2434
3952.08 2412
3952.68 2452
3953.27 2531
3953.86 2531
3954.46 2462
3955.05 2417
3955.65 2442
3956.24 2339
3956.83 2304
3957.43 2345
3958.02 2289
3958.61 2267
3959.21 2261
3959.80 2221
3960.40 2193
3960.99 2056
3961.58 2012
3962.18 2084
3962.77 2139
3963.37 2136
3963.96 2145
3964.55 2199
3965.15 2254
3965.74 2223
3966.34 2295
3966.93 2232
3967.53 2371
3968.12 2377
3968.72 2287
3969.31 2195
3969.91 2254
3970.50 2260
3971.10 2217
3971.69 2138
3972.28 2088
3972.88 2219
3973.47 2252
3974.07 2226
3974.66 2170
3975.26 2221
3975.85 2217
3976.45 2298
3977.05 2309
3977.64 2299
3978.24 2316
3978.83 2337
3979.43 2302
3980.02 2184
3980.62 2296
3981.21 2272
3981.81 2212
3982.40 2270
3983.00 2252
3983.60 2336
3984.19 2348
3984.79 2356
3985.38 2489
3985.98 2444
3986.58 2478
3987.17 2423
3987.77 2477
3988.36 2342
3988.96 2288
3989.56 2383
3990.15 2332
3990.75 2336
3991.34 2451
3991.94 2473
3992.54 2416
3993.13 2516
3993.73 2512
3994.33 2570
3994.92 2496
3995.52 2487
3996.12 2515
3996.71 2495
3997.31 2418
3997.91 2389
3998.50 2436
3999.10 2393
3999.70 2397
4000.29 2403
4000.89 2469
4001.49 2437
4002.09 2523
4002.68 2435
4003.28 2524
4003.88 2577
4004.47 2495
4005.07 2453
4005.67 2461
4006.27 2514
4006.86 2483
4007.46 2354
4008.06 2399
4008.66 2442
4009.25 2384
4009.85 2378
4010.45 2391
4011.05 2446
4011.64 2373
4012.24 2324
4012.84 2410
4013.44 2475
4014.04 2471
4014.63 2482
4015.23 2686
4015.83 2756
4016.43 2667
4017.03 2716
4017.63 2751
4018.22 2614
4018.82 2551
4019.42 2629
4020.02 2484
4020.62 2375
4021.22 2394
4021.81 2353
4022.41 2257
4023.01 2267
4023.61 2281
4024.21 2258
4024.81 2275
4025.41 2310
4026.01 2275
4026.60 2202
4027.20 2155
4027.80 2153
4028.40 2191
4029.00 2195
4029.60 2131
4030.20 2146
4030.80 2244
4031.40 2351
4032.00 2325
4032.60 2202
4033.20 2234
4033.80 2356
4034.39 2340
4034.99 2320
4035.59 2294
4036.19 2172
4036.79 2202
4037.39 2184
4037.99 2138
4038.59 2151
4039.19 2147
4039.79 2133
4040.39 2117
4040.99 2072
4041.59 2040
4042.19 2105
4042.79 2170
4043.39 2191
4043.99 2195
4044.59 2119
4045.19 2081
4045.79 2095
4046.39 2022
4046.99 2164
4047.60 2135
4048.20 2160
4048.80 2232
4049.40 2262
4050.00 2197
4050.60 2224
4051.20 2183
4051.80 2201
4052.40 2308
4053.00 2248
4053.60 2221
4054.20 2251
4054.80 2198
4055.41 2113
4056.01 2111
4056.61 2062
4057.21 2018
4057.81 1874
4058.41 2002
4059.01 2085
4059.61 2088
4060.22 2119
4060.82 1992
4061.42 1943
4062.02 1910
4062.62 1983
4063.22 1890
4063.82 1941
4064.43 1889
4065.03 1871
4065.63 1850
4066.23 1764
4066.83 1826
4067.44 1815
4068.04 1964
4068.64 1881
4069.24 1882
4069.84 1887
4070.45 1834
4071.05 1940
4071.65 1957
4072.25 1968
4072.86 1930
4073.46 1863
4074.06 1957
4074.66 1948
4075.27 1845
4075.87 1834
4076.47 1900
4077.07 1898
4077.68 1859
4078.28 1889
4078.88 1910
4079.48 1840
4080.09 1842
4080.69 1813
4081.29 1861
4081.90 1896
4082.50 1875
4083.10 1853
4083.71 1884
4084.31 1905
4084.91 2040
4085.52 2006
4086.12 1950
4086.72 1957
4087.33 2011
4087.93 2005
4088.53 1958
4089.14 2006
4089.74 1977
4090.34 1966
4090.95 2029
4091.55 2046
4092.15 2070
4092.76 2110
4093.36 2149
4093.97 2188
4094.57 2219
4095.17 2212
4095.78 2199
4096.38 2105
4096.99 2048
4097.59 2039
4098.19 1995
4098.80 1905
4099.40 1962
4100.01 1878
4100.61 1839
4101.22 1834
4101.82 1749
4102.43 1716
4103.03 1794
4103.63 1661
4104.24 1666
4104.84 1694
4105.45 1734
4106.05 1779
4106.66 1731
4107.26 1650
4107.87 1775
4108.47 1771
4109.08 1775
4109.68 1814
4110.29 1810
4110.89 1786
4111.50 1754
4112.10 1854
4112.71 1860
4113.31 1854
4113.92 1884
4114.53 1864
4115.13 1783
4115.74 1853
4116.34 1892
4116.95 1903
4117.55 1844
4118.16 1917
4118.76 1880
4119.37 1884
4119.98 1879
4120.58 1923
4121.19 2003
4121.79 1964
4122.40 1898
4123.01 2023
4123.61 2045
4124.22 2005
4124.82 1945
4125.43 1992
4126.04 1931
4126.64 1976
4127.25 1968
4127.86 1902
4128.46 1949
4129.07 1901
4129.68 1867
4130.28 1880
4130.89 1907
4131.50 2061
4132.10 2097
4132.71 2039
4133.32 2004
4133.92 2027
4134.53 2054
4135.14 2032
4135.74 1965
4136.35 2044
4136.96 2090
4137.56 2121
4138.17 2139
4138.78 2127
4139.39 2162
4139.99 2196
4140.60 2146
4141.21 2154
4141.82 2159
4142.42 2192
4143.03 2216
4143.64 2210
4144.25 2153
4144.85 2072
4145.46 2026
4146.07 2056
4146.68 2045
4147.28 2061
4147.89 1992
4148.50 1939
4149.11 1974
4149.72 1990
4150.32 1863
4150.93 1915
4151.54 1958
4152.15 2010
4152.76 1898
4153.37 1858
4153.97 1817
4154.58 1892
4155.19 1855
4155.80 1749
4156.41 1771
4157.02 1825
4157.62 1812
4158.23 1796
4158.84 1750
4159.45 1855
4160.06 1806
4160.67 1838
4161.28 1843
4161.89 1841
4162.49 2017
4163.10 2009
4163.71 2005
4164.32 2122
4164.93 2152
4165.54 2170
4166.15 2212
4166.76 2195
4167.37 2155
4167.98 2229
4168.59 2233
4169.20 2242
4169.81 2267
4170.42 2242
4171.02 2239
4171.63 2158
4172.24 2156
4172.85 2206
4173.46 2200
4174.07 2199
4174.68 2086
4175.29 2051
4175.90 2087
4176.51 2003
4177.12 2016
4177.73 2085
4178.34 2043
4178.95 2000
4179.56 1955
4180.17 1951
4180.78 1975
4181.39 1998
4182.00 1940
4182.61 1972
4183.23 1958
4183.84 2045
4184.45 2056
4185.06 2019
4185.67 2019
4186.28 1983
4186.89 2060
4187.50 2050
4188.11 2079
4188.72 2115
4189.33 2020
4189.94 2164
4190.55 2252
4191.17 2323
4191.78 2470
4192.39 2603
4193.00 2807
4193.61 2783
4194.22 2872
4194.83 2958
4195.44 3034
4196.06 3052
4196.67 3024
4197.28 2903
4197.89 2831
4198.50 2742
4199.11 2687
4199.72 2578
4200.34 2443
4200.95 2533
4201.56 2538
4202.17 2452
4202.78 2412
4203.40 2355
4204.01 2402
4204.62 2478
4205.23 2368
4205.84 2333
4206.46 2391
4207.07 2413
4207.68 2295
4208.29 2288
4208.90 2276
4209.52 2329
4210.13 2359
4210.74 2334
4211.35 2436
4211.97 2362
4212.58 2465
4213.19 2348
4213.80 2414
4214.42 2390
4215.03 2475
4215.64 2524
4216.26 2523
4216.87 2653
4217.48 2876
4218.09 2938
4218.71 3029
4219.32 3163
4219.93 3443
4220.55 3619
4221.16 3841
4221.77 3863
4222.39 4125
4223.00 4557
4223.61 4846
4224.23 5157
4224.84 5431
4225.45 6063
4226.07 6827
4226.68 7582
4227.30 8133
4227.91 8812
4228.52 8588
4229.14 8481
4229.75 7738
4230.36 6873
4230.98 6248
4231.59 5237
4232.21 4668
4232.82 4217
4233.43 3888
4234.05 3760
4234.66 3617
4235.28 3501
4235.89 3549
4236.51 3612
4237.12 3527
4237.73 3477
4238.35 3386
4238.96 3271
4239.58 3375
4240.19 3266
4240.81 3133
4241.42 3087
4242.04 3087
4242.65 3065
4243.27 2923
4243.88 2949
4244.50 2813
4245.11 2764
4245.73 2763
4246.34 2809
4246.96 2987
4247.57 2827
4248.19 2734
4248.80 2836
4249.42 2819
4250.03 2725
4250.65 2631
4251.26 2572
4251.88 2532
4252.49 2450
4253.11 2456
4253.72 2424
4254.34 2418
4254.96 2436
4255.57 2467
4256.19 2440
4256.80 2509
4257.42 2547
4258.03 2468
4258.65 2471
4259.27 2510
4259.88 2557
4260.50 2431
4261.12 2482
4261.73 2542
4262.35 2594
4262.96 2591
4263.58 2615
4264.20 2573
4264.81 2551
4265.43 2675
4266.05 2726
4266.66 2735
4267.28 2753
4267.90 2810
4268.51 2853
4269.13 2886
4269.75 2793
4270.36 2853
4270.98 2820
4271.60 2698
4272.21 2684
4272.83 2685
4273.45 2603
4274.06 2559
4274.68 2506
4275.30 2607
4275.92 2557
4276.53 2523
4277.15 2528
4277.77 2558
4278.38 2492
4279.00 2376
4279.62 2302
4280.24 2329
4280.85 2407
4281.47 2415
4282.09 2356
4282.71 2414
4283.32 2493
4283.94 2591
4284.56 2517
4285.18 2634
4285.80 2673
4286.41 2722
4287.03 2703
4287.65 2504
4288.27 2472
4288.89 2405
4289.50 2438
4290.12 2439
4290.74 2366
4291.36 2253
4291.98 2223
4292.60 2286
4293.21 2315
4293.83 2236
4294.45 2257
4295.07 2164
4295.69 2259
4296.31 2346
4296.93 2241
4297.54 2244
4298.16 2318
4298.78 2326
4299.40 2263
4300.02 2217
4300.64 2201
4301.26 2164
4301.88 2239
4302.50 2205
4303.12 2143
4303.73 2249
4304.35 2210
4304.97 2160
4305.59 2174
4306.21 2268
4306.83 2252
4307.45 2201
4308.07 2263
4308.69 2378
4309.31 2356
4309.93 2372
4310.55 2294
4311.17 2410
4311.79 2406
4312.41 2331
4313.03 2343
4313.65 2412
4314.27 2406
4314.89 2380
4315.51 2297
4316.13 2174
4316.75 2253
4317.37 2362
4317.99 2262
4318.61 2191
4319.23 2145
4319.85 2250
4320.47 2415
4321.09 2336
4321.71 2396
4322.33 2384
4322.95 2508
4323.57 2466
4324.19 2601
4324.81 2510
4325.43 2489
4326.05 2550
4326.68 2483
4327.30 2457
4327.92 2442
4328.54 2468
4329.16 2429
4329.78 2383
4330.40 2379
4331.02 2428
4331.64 2472
4332.26 2408
4332.89 2418
4333.51 2456
4334.13 2502
4334.75 2489
4335.37 2615
4335.99 2867
4336.61 2818
4337.24 2953
4337.86 2879
4338.48 2859
4339.10 2871
4339.72 2859
4340.34 2737
4340.97 2694
4341.59 2690
4342.21 2720
4342.83 2883
4343.45 2987
4344.08 3438
4344.70 3889
4345.32 4282
4345.94 4584
4346.57 4813
4347.19 4889
4347.81 4843
4348.43 4527
4349.05 4101
4349.68 3729
4350.30 3395
4350.92 2973
4351.54 2933
4352.17 2731
4352.79 2725
4353.41 2680
4354.04 2716
4354.66 2514
4355.28 2560
4355.90 2603
4356.53 2564
4357.15 2541
4357.77 2626
4358.40 2628
4359.02 2679
4359.64 2612
4360.27 2647
4360.89 2649
4361.51 2659
4362.14 2719
4362.76 2815
4363.38 2815
4364.01 2791
4364.63 2874
4365.25 2918
4365.88 2972
4366.50 3064
4367.12 3068
4367.75 3095
4368.37 3091
4369.00 3098
4369.62 3214
4370.24 3058
4370.87 3021
4371.49 2981
4372.12 2938
4372.74 3015
4373.36 3083
4373.99 2916
4374.61 3038
4375.24 3129
4375.86 3296
4376.49 3545
4377.11 3519
4377.73 3583
4378.36 3918
4378.98 3969
4379.61 4202
4380.23 4339
4380.86 4421
4381.48 4601
4382.11 4773
4382.73 5032
4383.36 5181
4383.98 5330
4384.61 5419
4385.23 5709
4385.86 5984
4386.48 6375
4387.11 7054
4387.73 8387
4388.36 9808
4388.98 11457
4389.61 14088
4390.23 16557
4390.86 18268
4391.48 19131
4392.11 19345
4392.74 18198
4393.36 15981
4393.99 13727
4394.61 11541
4395.24 9793
4395.86 8338
4396.49 7688
4397.12 7178
4397.74 7160
4398.37 7385
4398.99 7409
4399.62 7317
4400.25 7226
4400.87 6896
4401.50 6590
4402.12 6244
4402.75 5881
4403.38 5486
4404.00 5436
4404.63 5291
4405.26 5211
4405.88 5011
4406.51 4909
4407.14 4877
4407.76 4746
4408.39 4655
4409.02 4723
4409.64 4718
4410.27 4621
4410.90 4707
4411.52 4548
4412.15 4465
4412.78 4242
4413.40 4013
4414.03 3899
4414.66 3656
4415.29 3556
4415.91 3626
4416.54 3450
4417.17 3289
4417.79 3366
4418.42 3327
4419.05 3197
4419.68 3223
4420.30 3176
4420.93 3036
4421.56 2977
4422.19 3069
4422.81 3150
4423.44 2988
4424.07 2948
4424.70 2935
4425.33 2891
4425.95 2839
4426.58 2867
4427.21 2855
4427.84 2922
4428.47 2819
4429.09 2814
4429.72 2811
4430.35 2762
4430.98 2735
4431.61 2761
4432.23 2845
4432.86 2754
4433.49 2656
4434.12 2708
4434.75 2730
4435.38 2735
4436.01 2663
4436.63 2580
4437.26 2492
4437.89 2483
4438.52 2502
4439.15 2496
4439.78 2459
4440.41 2450
4441.04 2477
4441.67 2448
4442.29 2441
4442.92 2493
4443.55 2377
4444.18 2471
4444.81 2501
4445.44 2429
4446.07 2408
4446.70 2383
4447.33 2462
4447.96 2525
4448.59 2432
4449.22 2369
4449.85 2367
4450.48 2250
4451.11 2288
4451.74 2371
4452.37 2232
4453.00 2323
4453.63 2303
4454.26 2332
4454.89 2367
4455.52 2355
4456.15 2368
4456.78 2419
4457.41 2403
4458.04 2373
4458.67 2337
4459.30 2256
4459.93 2234
4460.56 2192
4461.19 2196
4461.82 2225
4462.45 2301
4463.08 2260
4463.71 2307
4464.34 2323
4464.97 2311
4465.60 2248
4466.23 2321
4466.86 2239
4467.49 2223
4468.12 2173
4468.76 2141
4469.39 2196
4470.02 2217
4470.65 2212
4471.28 2136
4471.91 2012
4472.54 1999
4473.17 2044
4473.80 2042
4474.44 2034
4475.07 2028
4475.70 2205
4476.33 2151
4476.96 2054
4477.59 2131
4478.22 2125
4478.86 2178
4479.49 2215
4480.12 2146
4480.75 2168
4481.38 2221
4482.02 2243
4482.65 2307
4483.28 2293
4483.91 2384
4484.54 2410
4485.18 2423
4485.81 2255
4486.44 2175
4487.07 2246
4487.70 2220
4488.34 2070
4488.97 2100
4489.60 2067
4490.23 2083
4490.87 2039
4491.50 2071
4492.13 2080
4492.76 1969
4493.40 1964
4494.03 1984
4494.66 1990
4495.30 1931
4495.93 1929
4496.56 1919
4497.19 1975
4497.83 1952
4498.46 1972
4499.09 2053
4499.73 2107
4500.36 2133
4500.99 2158
4501.63 2214
4502.26 2201
4502.89 2312
4503.53 2299
4504.16 2273
4504.79 2079
4505.43 2059
4506.06 2026
4506.69 2052
4507.33 2096
4507.96 1898
4508.59 1901
4509.23 1959
4509.86 1974
4510.50 1939
4511.13 2061
4511.76 1970
4512.40 2019
4513.03 2029
4513.67 2160
4514.30 2037
4514.93 2001
4515.57 2036
4516.20 2107
4516.84 1979
4517.47 1969
4518.11 2024
4518.74 1951
4519.37 1939
4520.01 1871
4520.64 1946
4521.28 2019
4521.91 2038
4522.55 1962
4523.18 1983
4523.82 1993
4524.45 2055
4525.09 2056
4525.72 2132
4526.36 2214
4526.99 2442
4527.63 2766
4528.26 2960
4528.90 3453
4529.53 3955
4530.17 4506
4530.80 4858
4531.44 5186
4532.07 5038
4532.71 4948
4533.34 4660
4533.98 4309
4534.62 3841
4535.25 3585
4535.89 3291
4536.52 2773
4537.16 2560
4537.79 2322
4538.43 2195
4539.07 2053
4539.70 2052
4540.34 1976
4540.97 1861
4541.61 1802
4542.25 1854
4542.88 1825
4543.52 1813
4544.15 1773
4544.79 1751
4545.43 1734
4546.06 1724
4546.70 1707
4547.34 1636
4547.97 1756
4548.61 1685
4549.25 1733
4549.88 1841
4550.52 1897
4551.16 1895
4551.79 1953
4552.43 1917
4553.07 1966
4553.70 1993
4554.34 2038
4554.98 1972
4555.61 1925
4556.25 1920
4556.89 1867
4557.53 1920
4558.16 1904
4558.80 1966
4559.44 1865
4560.07 1887
4560.71 1885
4561.35 1810
4561.99 1857
4562.62 1867
4563.26 1844
4563.90 1899
4564.54 1915
4565.18 1952
4565.81 2066
4566.45 2106
4567.09 2088
4567.73 2122
4568.36 2202
4569.00 2299
4569.64 2256
4570.28 2292
4570.92 2382
4571.55 2374
4572.19 2318
4572.83 2381
4573.47 2375
4574.11 2251
4574.75 1986
4575.38 1932
4576.02 2064
4576.66 1951
4577.30 1924
4577.94 1912
4578.58 1768
4579.22 1921
4579.85 1831
4580.49 1796
4581.13 1863
4581.77 1884
4582.41 1929
4583.05 1854
4583.69 1841
4584.33 1845
4584.97 1867
4585.61 1808
4586.24 1762
4586.88 1785
4587.52 1829
4588.16 1816
4588.80 1881
4589.44 1819
4590.08 1844
4590.72 1721
4591.36 1783
4592.00 1839
4592.64 1850
4593.28 1785
4593.92 1704
4594.56 1737
4595.20 1820
4595.84 1730
4596.48 1703
4597.12 1712
4597.76 1752
4598.40 1844
4599.04 1739
4599.68 1809
4600.32 1824
4600.96 1816
4601.60 1835
4602.24 1881
4602.88 1894
4603.52 1866
4604.16 1887
4604.80 1965
4605.44 1997
4606.08 2031
4606.72 2103
4607.36 2061
4608.00 2046
4608.64 1972
4609.28 1924
4609.93 1957
4610.57 1957
4611.21 1897
4611.85 1847
4612.49 1802
4613.13 1760
4613.77 1741
4614.41 1678
4615.05 1721
4615.69 1751
4616.34 1749
4616.98 1684
4617.62 1688
4618.26 1674
4618.90 1681
4619.54 1659
4620.18 1726
4620.83 1772
4621.47 1699
4622.11 1818
4622.75 1878
4623.39 1881
4624.03 1915
4624.68 1924
4625.32 1832
4625.96 1826
4626.60 1736
4627.24 1818
4627.89 1866
4628.53 1738
4629.17 1732
4629.81 1775
4630.45 1783
4631.10 1766
4631.74 1827
4632.38 1796
4633.02 1788
4633.67 1763
4634.31 1835
4634.95 1879
4635.59 1901
4636.24 1959
4636.88 2076
4637.52 2099
4638.17 2121
4638.81 2118
4639.45 2199
4640.09 2147
4640.74 2008
4641.38 2045
4642.02 1965
4642.67 1963
4643.31 1838
4643.95 1818
4644.60 1819
4645.24 1790
4645.88 1801
4646.53 1784
4647.17 1838
4647.81 1810
4648.46 1768
4649.10 1793
4649.74 1901
4650.39 1930
4651.03 1962
4651.67 1972
4652.32 2041
4652.96 2136
4653.61 2085
4654.25 2090
4654.89 1922
4655.54 1849
4656.18 1856
4656.83 1806
4657.47 1658
4658.11 1718
4658.76 1659
4659.40 1650
4660.05 1826
4660.69 1800
4661.33 1793
4661.98 1732
4662.62 1777
4663.27 1793
4663.91 1799
4664.56 1722
4665.20 1635
4665.85 1682
4666.49 1654
4667.14 1658
4667.78 1593
4668.43 1597
4669.07 1680
4669.72 1615
4670.36 1638
4671.01 1636
4671.65 1611
4672.30 1638
4672.94 1646
4673.59 1604
4674.23 1555
4674.88 1639
4675.52 1610
4676.17 1599
4676.81 1690
4677.46 1781
4678.10 1694
4678.75 1700
4679.40 1760
4680.04 1740
4680.69 1728
4681.33 1717
4681.98 1734
4682.62 1776
4683.27 1819
4683.92 1709
4684.56 1770
4685.21 1784
4685.85 1830
4686.50 1781
4687.15 1730
4687.79 1743
4688.44 1702
4689.09 1750
4689.73 1741
4690.38 1753
4691.02 1738
4691.67 1728
4692.32 1726
4692.96 1829
4693.61 1809
4694.26 1768
4694.90 1821
4695.55 1901
4696.20 1919
4696.84 2036
4697.49 2089
4698.14 2242
4698.78 2292
4699.43 2350
4700.08 2386
4700.73 2295
4701.37 2234
4702.02 2178
4702.67 2099
4703.31 2054
4703.96 1909
4704.61 1873
4705.26 1858
4705.90 1848
4706.55 1814
4707.20 1808
4707.85 1908
4708.49 1986
4709.14 1852
4709.79 1948
4710.44 1956
4711.09 1942
4711.73 1969
4712.38 1954
4713.03 1877
4713.68 1852
4714.33 1917
4714.97 1906
4715.62 1929
4716.27 1947
4716.92 1952
4717.57 1946
4718.21 1907
4718.86 2009
4719.51 1953
4720.16 1952
4720.81 2104
4721.46 2151
4722.11 2078
4722.75 2018
4723.40 2131
4724.05 2380
4724.70 2468
4725.35 2618
4726.00 2688
4726.65 2845
4727.30 2880
4727.94 2854
4728.59 2682
4729.24 2536
4729.89 2415
4730.54 2247
4731.19 2166
4731.84 2019
4732.49 1958
4733.14 1906
4733.79 1911
4734.44 1945
4735.09 1835
4735.74 1905
4736.38 1966
4737.03 1999
4737.68 2083
4738.33 2042
4738.98 2112
4739.63 2152
4740.28 2236
4740.93 2274
4741.58 2222
4742.23 2262
4742.88 2238
4743.53 2121
4744.18 2047
4744.83 2029
4745.48 2001
4746.13 2001
4746.78 2095
4747.43 2088
4748.08 2046
4748.73 2098
4749.39 2084
4750.04 2193
4750.69 2352
4751.34 2313
4751.99 2332
4752.64 2342
4753.29 2353
4753.94 2451
4754.59 2403
4755.24 2446
4755.89 2393
4756.54 2327
4757.19 2365
4757.84 2291
4758.50 2203
4759.15 2301
4759.80 2170
4760.45 2136
4761.10 2063
4761.75 1999
4762.40 1973
4763.05 1978
4763.71 2039
4764.36 2050
4765.01 2137
4765.66 2190
4766.31 2256
4766.96 2313
4767.62 2269
4768.27 2213
4768.92 2100
4769.57 2105
4770.22 1986
4770.87 1901
4771.53 1854
4772.18 1808
4772.83 1758
4773.48 1776
4774.13 1846
4774.79 1916
4775.44 1824
4776.09 1787
4776.74 1847
4777.40 1868
4778.05 1825
4778.70 1935
4779.35 1976
4780.01 2013
4780.66 2059
4781.31 1993
4781.96 1871
4782.62 1835
4783.27 1817
4783.92 1784
4784.57 1889
4785.23 1841
4785.88 1788
4786.53 1784
4787.19 1901
4787.84 1934
4788.49 1875
4789.15 1839
4789.80 1780
4790.45 1766
4791.11 1799
4791.76 1772
4792.41 1823
4793.07 1833
4793.72 1766
4794.37 1809
4795.03 1769
4795.68 1799
4796.33 1758
4796.99 1747
4797.64 1763
4798.29 1729
4798.95 1751
4799.60 1776
4800.26 1749
4800.91 1820
4801.56 1773
4802.22 1780
4802.87 1855
4803.53 1901
4804.18 1851
4804.83 1802
4805.49 1810
4806.14 1811
4806.80 1821
4807.45 1831
4808.11 1807
4808.76 1742
4809.42 1733
4810.07 1869
4810.72 1771
4811.38 1722
4812.03 1715
4812.69 1735
4813.34 1825
4814.00 1766
4814.65 1819
4815.31 1812
4815.96 1874
4816.62 1871
4817.27 1855
4817.93 1841
4818.58 1837
4819.24 1930
4819.89 2021
4820.55 1999
4821.20 1977
4821.86 2029
4822.52 2129
4823.17 2263
4823.83 2287
4824.48 2305
4825.14 2442
4825.79 2341
4826.45 2339
4827.10 2427
4827.76 2344
4828.42 2202
4829.07 2197
4829.73 2211
4830.38 2201
4831.04 2092
4831.70 2151
4832.35 2270
4833.01 2353
4833.66 2465
4834.32 2516
4834.98 2629
4835.63 2768
4836.29 2885
4836.95 3054
4837.60 3083
4838.26 2966
4838.92 3087
4839.57 2948
4840.23 2833
4840.89 2830
4841.54 2783
4842.20 2666
4842.86 2556
4843.51 2372
4844.17 2323
4844.83 2321
4845.48 2314
4846.14 2377
4846.80 2408
4847.45 2592
4848.11 2658
4848.77 2845
4849.43 2961
4850.08 3081
4850.74 3137
4851.40 3112
4852.06 3160
4852.71 3022
4853.37 2822
4854.03 2625
4854.69 2517
4855.34 2647
4856.00 2606
4856.66 2813
4857.32 2965
4857.97 3058
4858.63 3133
4859.29 3126
4859.95 3158
4860.61 3000
4861.26 2789
4861.92 2731
4862.58 2768
4863.24 2629
4863.90 2700
4864.55 2657
4865.21 2728
4865.87 2784
4866.53 2863
4867.19 2885
4867.85 2793
4868.51 2692
4869.16 2662
4869.82 2666
4870.48 2572
4871.14 2560
4871.80 2580
4872.46 2374
4873.12 2404
4873.78 2460
4874.43 2386
4875.09 2379
4875.75 2384
4876.41 2295
4877.07 2321
4877.73 2166
4878.39 2323
4879.05 2210
4879.71 2210
4880.37 2219
4881.03 2152
4881.69 2116
4882.34 2140
4883.00 2016
4883.66 1929
4884.32 2046
4884.98 2102
4885.64 2012
4886.30 2152
4886.96 2184
4887.62 2099
4888.28 2213
4888.94 2377
4889.60 2397
4890.26 2476
4890.92 2549
4891.58 2603
4892.24 2609
4892.90 2617
4893.56 2480
4894.22 2409
4894.88 2274
4895.54 2203
4896.20 2222
4896.86 2246
4897.52 2197
4898.19 2249
4898.85 2362
4899.51 2388
4900.17 2389
4900.83 2442
4901.49 2330
4902.15 2221
4902.81 2170
4903.47 2173
4904.13 2051
4904.79 2008
4905.45 1986
4906.12 2091
4906.78 1952
4907.44 1898
4908.10 1942
4908.76 1934
4909.42 1928
4910.08 1950
4910.74 1888
4911.41 1914
4912.07 1841
4912.73 1741
4913.39 1795
4914.05 1787
4914.71 1777
4915.38 1804
4916.04 1754
4916.70 1680
4917.36 1730
4918.02 1688
4918.68 1637
4919.35 1697
4920.01 1761
4920.67 1764
4921.33 1809
4921.99 1737
4922.66 1745
4923.32 1766
4923.98 1766
4924.64 1773
4925.31 1796
4925.97 1707
4926.63 1791
4927.29 1710
4927.96 1696
4928.62 1731
4929.28 1727
4929.94 1819
4930.61 1747
4931.27 1781
4931.93 1692
4932.59 1697
4933.26 1803
4933.92 1688
4934.58 1720
4935.25 1757
4935.91 1718
4936.57 1689
4937.24 1643
4937.90 1727
4938.56 1791
4939.23 1719
4939.89 1731
4940.55 1906
4941.22 1802
4941.88 1789
4942.54 1775
4943.21 1763
4943.87 1804
4944.53 1778
4945.20 1794
4945.86 1797
4946.52 1695
4947.19 1724
4947.85 1718
4948.52 1649
4949.18 1674
4949.84 1685
4950.51 1638
4951.17 1665
4951.84 1718
4952.50 1751
4953.17 1686
4953.83 1681
4954.49 1658
4955.16 1660
4955.82 1628
4956.49 1633
4957.15 1661
4957.82 1715
4958.48 1723
4959.15 1642
4959.81 1745
4960.47 1931
4961.14 1970
4961.80 2149
4962.47 2293
4963.13 2435
4963.80 2524
4964.46 2552
4965.13 2457
4965.79 2457
4966.46 2420
4967.12 2340
4967.79 2191
4968.45 2059
4969.12 1976
4969.79 2004
4970.45 1980
4971.12 1939
4971.78 1928
4972.45 1886
4973.11 1870
4973.78 1947
4974.44 1917
4975.11 1859
4975.78 1889
4976.44 1935
4977.11 1906
4977.77 1880
4978.44 1978
4979.11 1915
4979.77 1982
4980.44 1977
4981.10 1990
4981.77 2010
4982.44 2051
4983.10 2011
4983.77 2076
4984.43 2250
4985.10 2596
4985.77 2951
4986.43 3369
4987.10 3829
4987.77 4292
4988.43 4814
4989.10 5073
4989.77 5209
4990.43 4987
4991.10 4812
4991.77 4288
4992.43 3781
4993.10 3439
4993.77 2950
4994.43 2587
4995.10 2344
4995.77 2216
4996.44 2043
4997.10 1927
4997.77 1845
4998.44 1684
4999.10 1738
4999.77 1774
5000.44 1669
5001.11 1735
5001.77 1744
5002.44 1711
5003.11 1764
5003.78 1796
5004.44 1840
5005.11 1785
5005.78 1761
5006.45 1764
5007.12 1813
5007.78 1755
5008.45 1746
5009.12 1781
5009.79 1840
5010.46 1917
5011.12 1868
5011.79 1749
5012.46 1827
5013.13 1838
5013.80 1872
5014.47 1878
5015.13 1855
5015.80 1982
5016.47 1991
5017.14 2123
5017.81 2257
5018.48 2423
5019.14 2633
5019.81 2985
5020.48 3290
5021.15 3809
5021.82 4062
5022.49 4186
5023.16 4273
5023.83 4278
5024.50 4255
5025.16 3998
5025.83 3759
5026.50 3389
5027.17 3083
5027.84 2934
5028.51 2636
5029.18 2516
5029.85 2415
5030.52 2268
5031.19 2110
5031.86 1968
5032.53 1973
5033.20 1995
5033.87 1870
5034.54 1931
5035.21 1896
5035.88 1864
5036.54 1868
5037.21 1935
5037.88 1853
5038.55 1936
5039.22 1920
5039.89 2003
5040.56 2193
5041.23 2297
5041.90 2391
5042.58 2572
5043.25 2631
5043.92 2617
5044.59 2618
5045.26 2613
5045.93 2499
5046.60 2353
5047.27 2151
5047.94 2072
5048.61 2112
5049.28 1993
5049.95 1913
5050.62 1854
5051.29 1827
5051.96 1761
5052.63 1672
5053.30 1799
5053.98 1762
5054.65 1743
5055.32 1743
5055.99 1786
5056.66 1915
5057.33 1969
5058.00 2055
5058.67 2222
5059.34 2223
5060.02 2110
5060.69 2156
5061.36 2095
5062.03 2070
5062.70 2004
5063.37 1971
5064.04 1869
5064.72 1767
5065.39 1785
5066.06 1767
5066.73 1702
5067.40 1796
5068.08 1729
5068.75 1708
5069.42 1691
5070.09 1714
5070.76 1653
5071.44 1664
5072.11 1606
5072.78 1609
5073.45 1594
5074.12 1650
5074.80 1560
5075.47 1636
5076.14 1655
5076.81 1688
5077.49 1704
5078.16 1772
5078.83 1741
5079.50 1744
5080.18 1778
5080.85 1797
5081.52 1816
5082.20 1819
5082.87 1831
5083.54 1790
5084.21 1782
5084.89 1662
5085.56 1654
5086.23 1651
5086.91 1666
5087.58 1678
5088.25 1742
5088.93 1800
5089.60 1702
5090.27 1827
5090.95 1905
5091.62 1794
5092.29 1833
5092.97 1818
5093.64 1846
5094.31 1730
5094.99 1684
5095.66 1645
5096.34 1737
5097.01 1710
5097.68 1665
5098.36 1668
5099.03 1668
5099.70 1664
5100.38 1663
5101.05 1631
5101.73 1593
5102.40 1696
5103.08 1747
5103.75 1738
5104.42 1810
5105.10 1786
5105.77 1776
5106.45 1754
5107.12 1667
5107.80 1698
5108.47 1661
5109.15 1709
5109.82 1618
5110.49 1672
5111.17 1590
5111.84 1593
5112.52 1567
5113.19 1585
5113.87 1608
5114.54 1597
5115.22 1556
5115.89 1571
5116.57 1672
5117.24 1724
5117.92 1762
5118.59 1847
5119.27 1819
5119.94 1801
5120.62 1696
5121.30 1644
5121.97 1659
5122.65 1618
5123.32 1580
5124.00 1610
5124.67 1491
5125.35 1566
5126.02 1639
5126.70 1570
5127.38 1592
5128.05 1527
5128.73 1543
5129.40 1588
5130.08 1492
5130.76 1548
5131.43 1536
5132.11 1547
5132.78 1571
5133.46 1628
5134.14 1647
5134.81 1666
5135.49 1711
5136.17 1703
5136.84 1731
5137.52 1670
5138.20 1716
5138.87 1736
5139.55 1726
5140.22 1770
5140.90 1756
5141.58 1781
5142.26 1705
5142.93 1519
5143.61 1538
5144.29 1515
5144.96 1506
5145.64 1475
5146.32 1427
5146.99 1427
5147.67 1448
5148.35 1512
5149.03 1480
5149.70 1554
5150.38 1503
5151.06 1485
5151.73 1494
5152.41 1461
5153.09 1434
5153.77 1412
5154.44 1416
5155.12 1391
5155.80 1449
5156.48 1402
5157.16 1460
5157.83 1421
5158.51 1383
5159.19 1415
5159.87 1405
5160.55 1347
5161.22 1345
5161.90 1367
5162.58 1387
5163.26 1423
5163.94 1393
5164.61 1398
5165.29 1433
5165.97 1508
5166.65 1469
5167.33 1401
5168.01 1461
5168.68 1457
5169.36 1444
5170.04 1417
5170.72 1489
5171.40 1392
5172.08 1437
5172.76 1436
5173.44 1437
5174.11 1439
5174.79 1407
5175.47 1467
5176.15 1451
5176.83 1449
5177.51 1452
5178.19 1446
5178.87 1489
5179.55 1492
5180.23 1498
5180.91 1510
5181.58 1591
5182.26 1519
5182.94 1521
5183.62 1501
5184.30 1570
5184.98 1387
5185.66 1426
5186.34 1402
5187.02 1348
5187.70 1393
5188.38 1424
5189.06 1473
5189.74 1393
5190.42 1403
5191.10 1452
5191.78 1478
5192.46 1409
5193.14 1436
5193.82 1368
5194.50 1389
5195.18 1356
5195.86 1299
5196.54 1312
5197.22 1412
5197.90 1409
5198.58 1359
5199.26 1479
5199.94 1490
5200.63 1485
5201.31 1445
5201.99 1445
5202.67 1431
5203.35 1438
5204.03 1411
5204.71 1417
5205.39 1423
5206.07 1551
5206.75 1550
5207.43 1481
5208.11 1521
5208.80 1642
5209.48 1666
5210.16 1662
5210.84 1594
5211.52 1629
5212.20 1659
5212.88 1712
5213.57 1675
5214.25 1693
5214.93 1815
5215.61 1720
5216.29 1793
5216.97 1716
5217.66 1777
5218.34 1642
5219.02 1685
5219.70 1719
5220.38 1736
5221.06 1666
5221.75 1681
5222.43 1720
5223.11 1632
5223.79 1592
5224.47 1546
5225.16 1612
5225.84 1515
5226.52 1519
5227.20 1444
5227.89 1546
5228.57 1508
5229.25 1559
5229.93 1563
5230.62 1517
5231.30 1464
5231.98 1557
5232.66 1557
5233.35 1633
5234.03 1631
5234.71 1539
5235.40 1589
5236.08 1634
5236.76 1680
5237.44 1631
5238.13 1742
5238.81 1820
5239.49 1740
5240.18 1750
5240.86 1768
5241.54 1666
5242.23 1593
5242.91 1560
5243.59 1479
5244.28 1523
5244.96 1503
5245.64 1535
5246.33 1545
5247.01 1487
5247.70 1550
5248.38 1555
5249.06 1518
5249.75 1501
5250.43 1562
5251.11 1525
5251.80 1531
5252.48 1554
5253.17 1523
5253.85 1454
5254.53 1445
5255.22 1507
5255.90 1501
5256.59 1459
5257.27 1431
5257.96 1396
5258.64 1502
5259.32 1525
5260.01 1614
5260.69 1566
5261.38 1644
5262.06 1644
5262.75 1677
5263.43 1606
5264.12 1609
5264.80 1666
5265.49 1660
5266.17 1618
5266.86 1591
5267.54 1631
5268.23 1641
5268.91 1604
5269.60 1549
5270.28 1555
5270.97 1538
5271.65 1546
5272.34 1453
5273.02 1489
5273.71 1499
5274.39 1490
5275.08 1527
5275.76 1649
5276.45 1628
5277.14 1680
5277.82 1776
5278.51 1748
5279.19 1831
5279.88 2018
5280.56 2044
5281.25 2051
5281.94 2019
5282.62 2036
5283.31 2043
5283.99 2013
5284.68 1879
5285.37 1788
5286.05 1646
5286.74 1648
5287.43 1603
5288.11 1542
5288.80 1570
5289.48 1525
5290.17 1519
5290.86 1612
5291.54 1586
5292.23 1615
5292.92 1597
5293.60 1605
5294.29 1645
5294.98 1586
5295.66 1707
5296.35 1652
5297.04 1666
5297.72 1695
5298.41 1786
5299.10 1930
5299.79 1980
5300.47 1991
5301.16 2092
5301.85 2081
5302.53 2020
5303.22 2027
5303.91 1988
5304.60 1905
5305.28 1798
5305.97 1723
5306.66 1726
5307.35 1648
5308.03 1660
5308.72 1662
5309.41 1635
5310.10 1625
5310.78 1632
5311.47 1684
5312.16 1626
5312.85 1608
5313.54 1559
5314.22 1572
5314.91 1496
5315.60 1542
5316.29 1487
5316.98 1526
5317.66 1588
5318.35 1577
5319.04 1622
5319.73 1688
5320.42 1796
5321.11 1754
5321.80 1682
5322.48 1705
5323.17 1582
5323.86 1580
5324.55 1602
5325.24 1535
5325.93 1569
5326.62 1598
5327.30 1618
5327.99 1578
5328.68 1565
5329.37 1652
5330.06 1583
5330.75 1589
5331.44 1661
5332.13 1619
5332.82 1648
5333.51 1692
5334.20 1653
5334.88 1645
5335.57 1621
5336.26 1631
5336.95 1733
5337.64 1715
5338.33 1696
5339.02 1614
5339.71 1698
5340.40 1704
5341.09 1715
5341.78 1752
5342.47 1747
5343.16 1747
5343.85 1862
5344.54 1903
5345.23 1968
5345.92 2111
5346.61 2204
5347.30 2425
5347.99 2556
5348.68 2777
5349.37 3005
5350.06 3246
5350.75 3514
5351.44 3508
5352.13 3524
5352.82 3274
5353.51 3114
5354.20 2866
5354.90 2535
5355.59 2290
5356.28 2093
5356.97 1984
5357.66 1808
5358.35 1701
5359.04 1661
5359.73 1551
5360.42 1590
5361.11 1613
5361.80 1569
5362.49 1539
5363.19 1513
5363.88 1541
5364.57 1566
5365.26 1563
5365.95 1494
5366.64 1520
5367.33 1573
5368.03 1536
5368.72 1537
5369.41 1472
5370.10 1557
5370.79 1623
5371.48 1512
5372.18 1430
5372.87 1556
5373.56 1554
5374.25 1545
5374.94 1553
5375.63 1485
5376.33 1539
5377.02 1530
5377.71 1500
5378.40 1511
5379.10 1498
5379.79 1558
5380.48 1537
5381.17 1518
5381.86 1555
5382.56 1629
5383.25 1495
5383.94 1536
5384.63 1566
5385.33 1575
5386.02 1592
5386.71 1654
5387.40 1693
5388.10 1801
5388.79 1757
5389.48 1780
5390.18 1859
5390.87 1857
5391.56 1736
5392.26 1696
5392.95 1725
5393.64 1714
5394.33 1678
5395.03 1628
5395.72 1565
5396.41 1555
5397.11 1548
5397.80 1493
5398.49 1498
5399.19 1474
5399.88 1514
5400.58 1495
5401.27 1417
5401.96 1405
5402.66 1482
5403.35 1500
5404.04 1465
5404.74 1532
5405.43 1499
5406.13 1481
5406.82 1487
5407.51 1506
5408.21 1531
5408.90 1522
5409.60 1426
5410.29 1456
5410.98 1476
5411.68 1467
5412.37 1486
5413.07 1522
5413.76 1433
5414.46 1416
5415.15 1425
5415.84 1456
5416.54 1465
5417.23 1536
5417.93 1504
5418.62 1530
5419.32 1564
5420.01 1560
5420.71 1540
5421.40 1515
5422.10 1554
5422.79 1567
5423.49 1470
5424.18 1497
5424.88 1553
5425.57 1618
5426.27 1581
5426.96 1565
5427.66 1601
5428.35 1544
5429.05 1533
5429.74 1555
5430.44 1451
5431.14 1481
5431.83 1519
5432.53 1478
5433.22 1498
5433.92 1488
5434.61 1435
5435.31 1538
5436.01 1535
5436.70 1545
5437.40 1644
5438.09 1688
5438.79 1653
5439.49 1539
5440.18 1579
5440.88 1607
5441.57 1569
5442.27 1632
5442.97 1583
5443.66 1571
5444.36 1668
5445.06 1724
5445.75 1731
5446.45 1793
5447.15 1906
5447.84 2010
5448.54 1949
5449.24 2027
5449.93 2035
5450.63 1946
5451.33 1849
5452.02 1841
5452.72 1776
5453.42 1763
5454.11 1685
5454.81 1669
5455.51 1623
5456.20 1696
5456.90 1661
5457.60 1575
5458.30 1567
5458.99 1563
5459.69 1579
5460.39 1650
5461.09 1699
5461.78 1767
5462.48 1725
5463.18 1802
5463.88 1800
5464.57 1872
5465.27 1897
5465.97 1797
5466.67 1783
5467.36 1803
5468.06 1807
5468.76 1712
5469.46 1678
5470.16 1781
5470.85 1872
5471.55 1893
5472.25 1967
5472.95 2036
5473.65 2145
5474.35 2113
5475.04 2252
5475.74 2173
5476.44 2200
5477.14 2126
5477.84 2163
5478.54 2117
5479.23 2276
5479.93 2484
5480.63 2494
5481.33 2481
5482.03 2424
5482.73 2370
5483.43 2323
5484.13 2200
5484.83 2111
5485.52 2053
5486.22 1991
5486.92 1945
5487.62 1991
5488.32 2066
5489.02 2082
5489.72 1997
5490.42 2052
5491.12 2026
5491.82 2067
5492.52 2034
5493.22 2090
5493.92 2217
5494.62 2203
5495.31 2164
5496.01 2249
5496.71 2240
5497.41 2358
5498.11 2490
5498.81 2726
5499.51 3090
5500.21 3444
5500.91 3795
5501.61 3894
5502.31 3944
5503.01 3948
5503.71 3526
5504.41 3127
5505.11 2894
5505.81 2733
5506.51 2543
5507.22 2450
5507.92 2300
5508.62 2289
5509.32 2254
5510.02 2267
5510.72 2314
5511.42 2319
5512.12 2325
5512.82 2404
5513.52 2384
5514.22 2459
5514.92 2481
5515.62 2506
5516.32 2476
5517.03 2542
5517.73 2552
5518.43 2525
5519.13 2607
5519.83 2649
5520.53 2753
5521.23 2664
5521.93 2645
5522.63 2477
5523.34 2324
5524.04 2261
5524.74 2167
5525.44 2086
5526.14 1916
5526.84 1863
5527.55 1837
5528.25 1837
5528.95 1849
5529.65 1871
5530.35 1920
5531.05 1943
5531.76 2051
5532.46 2100
5533.16 2302
5533.86 2431
5534.56 2486
5535.27 2407
5535.97 2372
5536.67 2373
5537.37 2256
5538.08 2158
5538.78 2125
5539.48 1944
5540.18 1847
5540.89 1836
5541.59 1720
5542.29 1714
5542.99 1765
5543.70 1747
5544.40 1834
5545.10 1876
5545.80 1933
5546.51 2009
5547.21 2003
5547.91 2103
5548.62 2121
5549.32 2060
5550.02 1961
5550.73 1899
5551.43 1838
5552.13 1786
5552.84 1710
5553.54 1735
5554.24 1633
5554.95 1629
5555.65 1552
5556.35 1605
5557.06 1671
5557.76 1624
5558.46 1697
5559.17 1766
5559.87 1813
5560.57 1811
5561.28 1822
5561.98 1750
5562.69 1773
5563.39 1730
5564.09 1691
5564.80 1681
5565.50 1711
5566.21 1669
5566.91 1707
5567.61 1695
5568.32 1694
5569.02 1633
5569.73 1643
5570.43 1635
5571.14 1670
5571.84 1683
5572.54 1670
5573.25 1660
5573.95 1769
5574.66 1752
5575.36 1772
5576.07 1790
5576.77 1772
5577.48 1788
5578.18 1821
5578.89 1774
5579.59 1664
5580.30 1730
5581.00 1663
5581.71 1620
5582.41 1626
5583.12 1607
5583.82 1607
5584.53 1526
5585.23 1606
5585.94 1536
5586.64 1557
5587.35 1620
5588.06 1673
5588.76 1727
5589.47 1666
5590.17 1623
5590.88 1642
5591.58 1652
5592.29 1610
5592.99 1658
5593.70 1649
5594.41 1689
5595.11 1676
5595.82 1617
5596.52 1668
5597.23 1521
5597.94 1488
5598.64 1509
5599.35 1495
5600.06 1510
5600.76 1495
5601.47 1493
5602.17 1457
5602.88 1489
5603.59 1455
5604.29 1511
5605.00 1419
5605.71 1454
5606.41 1410
5607.12 1407
5607.83 1412
5608.53 1421
5609.24 1392
5609.95 1448
5610.65 1425
5611.36 1393
5612.07 1454
5612.78 1491
5613.48 1457
5614.19 1481
5614.90 1512
5615.60 1433
5616.31 1471
5617.02 1449
5617.73 1449
5618.43 1479
5619.14 1406
5619.85 1383
5620.56 1362
5621.26 1414
5621.97 1398
5622.68 1397
5623.39 1468
5624.09 1450
5624.80 1434
5625.51 1388
5626.22 1381
5626.93 1354
5627.63 1411
5628.34 1469
5629.05 1448
5629.76 1423
5630.47 1501
5631.17 1507
5631.88 1549
5632.59 1522
5633.30 1564
5634.01 1683
5634.72 1600
5635.42 1540
5636.13 1544
5636.84 1557
5637.55 1512
5638.26 1556
5638.97 1475
5639.68 1557
5640.39 1518
5641.09 1502
5641.80 1523
5642.51 1557
5643.22 1499
5643.93 1559
5644.64 1521
5645.35 1454
5646.06 1543
5646.77 1576
5647.48 1594
5648.19 1547
5648.89 1598
5649.60 1618
5650.31 1552
5651.02 1587
5651.73 1554
5652.44 1566
5653.15 1580
5653.86 1537
5654.57 1617
5655.28 1669
5655.99 1767
5656.70 1842
5657.41 1977
5658.12 2039
5658.83 1990
5659.54 1993
5660.25 1929
5660.96 1838
5661.67 1771
5662.38 1657
5663.09 1680
5663.80 1729
5664.51 1653
5665.22 1677
5665.93 1661
5666.64 1662
5667.35 1639
5668.06 1637
5668.77 1721
5669.48 1739
5670.19 1712
5670.91 1722
5671.62 1685
5672.33 1720
5673.04 1688
5673.75 1714
5674.46 1678
5675.17 1583
5675.88 1609
5676.59 1613
5677.30 1569
5678.01 1587
5678.73 1571
5679.44 1615
5680.15 1654
5680.86 1655
5681.57 1597
5682.28 1523
5682.99 1590
5683.71 1664
5684.42 1642
5685.13 1643
5685.84 1706
5686.55 1676
5687.26 1630
5687.98 1669
5688.69 1586
5689.40 1666
5690.11 1718
5690.82 1781
5691.54 1719
5692.25 1753
5692.96 1741
5693.67 1703
5694.38 1624
5695.10 1637
5695.81 1591
5696.52 1618
5697.23 1615
5697.95 1642
5698.66 1628
5699.37 1674
5700.08 1609
5700.80 1581
5701.51 1555
5702.22 1608
5702.93 1637
5703.65 1634
5704.36 1574
5705.07 1627
5705.78 1653
5706.50 1639
5707.21 1627
5707.92 1584
5708.64 1634
5709.35 1613
5710.06 1653
5710.78 1564
5711.49 1621
5712.20 1589
5712.92 1645
5713.63 1643
5714.34 1616
5715.06 1657
5715.77 1668
5716.48 1624
5717.20 1630
5717.91 1714
5718.62 1686
5719.34 1697
5720.05 1756
5720.77 1837
5721.48 1789
5722.19 1817
5722.91 1844
5723.62 1946
5724.33 2063
5725.05 2226
5725.76 2414
5726.48 2642
5727.19 2908
5727.91 3052
5728.62 3271
5729.33 3110
5730.05 3031
5730.76 3003
5731.48 2674
5732.19 2520
5732.91 2412
5733.62 2233
5734.34 2082
5735.05 2046
5735.77 2042
5736.48 2021
5737.20 2054
5737.91 2078
5738.63 1969
5739.34 2002
5740.06 2014
5740.77 2097
5741.49 2030
5742.20 2017
5742.92 2034
5743.63 2105
5744.35 2102
5745.06 2044
5745.78 2141
5746.49 2109
5747.21 2070
5747.92 2181
5748.64 2157
5749.35 2189
5750.07 2183
5750.79 2261
5751.50 2484
5752.22 2485
5752.93 2566
5753.65 2691
5754.36 2767
5755.08 2713
5755.80 2725
5756.51 2746
5757.23 2675
5757.95 2622
5758.66 2645
5759.38 2551
5760.09 2561
5760.81 2561
5761.53 2598
5762.24 2700
5762.96 2935
5763.68 2972
5764.39 2963
5765.11 3048
5765.83 3082
5766.54 3105
5767.26 2977
5767.98 3001
5768.69 2962
5769.41 2866
5770.13 2901
5770.84 2816
5771.56 2801
5772.28 2890
5772.99 2940
5773.71 2946
5774.43 2976
5775.15 2957
5775.86 3032
5776.58 2938
5777.30 3075
5778.01 3214
5778.73 3260
5779.45 3235
5780.17 3376
5780.88 3546
5781.60 3584
5782.32 3561
5783.04 3551
5783.76 3634
5784.47 3521
5785.19 3549
5785.91 3643
5786.63 3719
5787.34 3731
5788.06 3894
5788.78 3932
5789.50 4071
5790.22 4342
5790.94 4451
5791.65 4582
5792.37 4845
5793.09 5299
5793.81 5682
5794.53 6084
5795.25 6357
5795.96 6623
5796.68 6693
5797.40 6794
5798.12 7447
5798.84 9134
5799.56 11458
5800.28 14941
5800.99 19698
5801.71 25154
5802.43 29765
5803.15 31716
5803.87 31559
5804.59 28847
5805.31 24551
5806.03 19824
5806.75 16095
5807.47 12788
5808.18 10564
5808.90 9181
5809.62 8486
5810.34 7983
5811.06 7731
5811.78 7522
5812.50 7480
5813.22 7449
5813.94 7429
5814.66 7598
5815.38 7721
5816.10 7763
5816.82 8145
5817.54 8091
5818.26 7979
5818.98 7887
5819.70 7721
5820.42 7754
5821.14 7685
5821.86 7408
5822.58 7454
5823.30 7087
5824.02 6472
5824.74 6109
5825.46 5805
5826.18 5470
5826.90 5161
5827.62 4783
5828.34 4573
5829.06 4405
5829.78 4370
5830.50 4115
5831.22 3928
5831.95 3830
5832.67 3904
5833.39 3938
5834.11 3910
5834.83 3971
5835.55 3922
5836.27 3875
5836.99 3761
5837.71 3667
5838.43 3574
5839.15 3583
5839.88 3643
5840.60 3608
5841.32 3616
5842.04 3683
5842.76 3642
5843.48 3538
5844.20 3542
5844.93 3317
5845.65 3223
5846.37 3030
5847.09 2919
5847.81 2935
5848.53 2917
5849.26 2811
5849.98 2799
5850.70 2857
5851.42 2959
5852.14 2863
5852.87 2963
5853.59 2952
5854.31 2837
5855.03 2935
5855.75 2878
5856.48 2822
5857.20 2800
5857.92 2704
5858.64 2703
5859.37 2840
5860.09 2827
5860.81 2860
5861.53 2883
5862.26 2778
5862.98 2736
5863.70 2710
5864.42 2764
5865.15 2691
5865.87 2638
5866.59 2711
5867.31 2621
5868.04 2530
5868.76 2560
5869.48 2550
5870.21 2594
5870.93 2601
5871.65 2555
5872.38 2595
5873.10 2666
5873.82 2716
5874.55 2787
5875.27 2837
5875.99 2978
5876.72 2925
5877.44 2823
5878.16 2679
5878.89 2747
5879.61 2682
5880.33 2596
5881.06 2570
5881.78 2497
5882.51 2508
5883.23 2459
5883.95 2376
5884.68 2437
5885.40 2521
5886.13 2512
5886.85 2515
5887.57 2631
5888.30 2709
5889.02 2696
5889.75 2595
5890.47 2526
5891.20 2468
5891.92 2327
5892.64 2315
5893.37 2270
5894.09 2364
5894.82 2391
5895.54 2444
5896.27 2509
5896.99 2491
5897.72 2457
5898.44 2385
5899.17 2287
5899.89 2332
5900.62 2241
5901.34 2194
5902.07 2140
5902.79 2161
5903.52 2167
5904.24 2109
5904.97 2075
5905.69 2067
5906.42 2130
5907.14 2171
5907.87 2043
5908.59 2101
5909.32 2001
5910.04 2055
5910.77 2036
5911.50 2005
5912.22 1988
5912.95 1995
5913.67 2002
5914.40 1949
5915.12 2000
5915.85 2051
5916.58 2013
5917.30 1922
5918.03 1912
5918.75 1947
5919.48 1957
5920.21 1998
5920.93 1938
5921.66 1964
5922.39 1979
5923.11 1983
5923.84 2048
5924.56 2004
5925.29 1989
5926.02 2039
5926.74 2028
5927.47 2091
5928.20 2013
5928.92 2057
5929.65 2151
5930.38 2102
5931.10 2135
5931.83 2128
5932.56 2181
5933.28 2248
5934.01 2241
5934.74 2310
5935.47 2561
5936.19 2688
5936.92 2733
5937.65 2746
5938.37 2830
5939.10 2814
5939.83 2697
5940.56 2719
5941.28 2669
5942.01 2689
5942.74 2670
5943.47 2600
5944.19 2641
5944.92 2597
5945.65 2617
5946.38 2549
5947.11 2600
5947.83 2598
5948.56 2591
5949.29 2644
5950.02 2619
5950.74 2670
5951.47 2727
5952.20 2814
5952.93 2802
5953.66 2813
5954.39 2853
5955.11 2837
5955.84 2817
5956.57 2809
5957.30 2852
5958.03 2794
5958.76 2937
5959.48 2995
5960.21 2913
5960.94 2876
5961.67 2908
5962.40 2865
5963.13 2869
5963.86 3008
5964.59 3111
5965.31 3216
5966.04 3389
5966.77 3649
5967.50 3798
5968.23 3973
5968.96 3923
5969.69 3883
5970.42 3832
5971.15 3819
5971.88 3701
5972.61 3630
5973.34 3696
5974.06 3619
5974.79 3443
5975.52 3509
5976.25 3551
5976.98 3608
5977.71 3630
5978.44 3785
5979.17 3862
5979.90 3963
5980.63 4214
5981.36 4272
5982.09 4174
5982.82 4229
5983.55 4303
5984.28 4303
5985.01 4437
5985.74 4307
5986.47 4377
5987.20 4337
5987.93 4308
5988.66 4312
5989.39 4426
5990.12 4367
5990.85 4368
5991.58 4298
5992.32 4378
5993.05 4632
5993.78 4604
5994.51 4758
5995.24 4864
5995.97 5001
5996.70 5001
5997.43 5175
5998.16 5184
5998.89 5204
5999.62 5125
6000.35 4989
6001.09 4973
6001.82 4997
6002.55 4817
6003.28 4656
6004.01 4607
6004.74 4528
6005.47 4626
6006.20 4692
6006.94 4777
6007.67 5074
6008.40 5583
6009.13 6397
6009.86 7729
6010.59 9247
6011.33 11278
6012.06 13585
6012.79 15426
6013.52 17296
6014.25 18254
6014.98 18343
6015.72 17651
6016.45 16142
6017.18 14361
6017.91 12562
6018.64 10622
6019.38 9069
6020.11 7632
6020.84 6431
6021.57 5660
6022.31 4998
6023.04 4525
6023.77 4218
6024.50 3916
6025.24 3721
6025.97 3551
6026.70 3474
6027.43 3441
6028.17 3343
6028.90 3245
6029.63 3194
6030.37 3051
6031.10 2980
6031.83 2904
6032.56 2856
6033.30 2730
6034.03 2658
6034.76 2560
6035.50 2618
6036.23 2597
6036.96 2606
6037.70 2732
6038.43 2729
6039.16 2830
6039.90 2950
6040.63 2945
6041.36 3036
6042.10 2992
6042.83 3040
6043.56 3124
6044.30 3176
6045.03 3095
6045.77 3053
6046.50 3128
6047.23 3341
6047.97 3330
6048.70 3356
6049.44 3468
6050.17 3577
6050.90 3817
6051.64 3934
6052.37 4082
6053.11 4263
6053.84 4280
6054.57 4146
6055.31 4184
6056.04 3985
6056.78 3783
6057.51 3689
6058.25 3527
6058.98 3512
6059.72 3351
6060.45 3362
6061.19 3227
6061.92 3274
6062.66 3287
6063.39 3265
6064.13 3263
6064.86 3150
6065.60 3130
6066.33 3123
6067.07 3022
6067.80 3026
6068.54 3035
6069.27 3047
6070.01 2965
6070.74 2997
6071.48 3017
6072.21 2983
6072.95 2831
6073.68 2860
6074.42 2968
6075.15 2887
6075.89 2817
6076.63 2745
6077.36 2785
6078.10 2780
6078.83 2773
6079.57 2845
6080.30 2674
6081.04 2609
6081.78 2580
6082.51 2517
6083.25 2517
6083.98 2573
6084.72 2502
6085.46 2494
6086.19 2427
6086.93 2490
6087.67 2470
6088.40 2510
6089.14 2498
6089.88 2508
6090.61 2640
6091.35 2626
6092.09 2576
6092.82 2590
6093.56 2570
6094.30 2518
6095.03 2476
6095.77 2431
6096.51 2400
6097.24 2333
6097.98 2281
6098.72 2296
6099.45 2275
6100.19 2150
6100.93 2234
6101.67 2224
6102.40 2206
6103.14 2196
6103.88 2201
6104.61 2229
6105.35 2166
6106.09 2162
6106.83 2182
6107.56 2155
6108.30 2262
6109.04 2304
6109.78 2278
6110.51 2318
6111.25 2391
6111.99 2406
6112.73 2371
6113.47 2366
6114.20 2322
6114.94 2276
6115.68 2289
6116.42 2344
6117.16 2318
6117.89 2318
6118.63 2324
6119.37 2289
6120.11 2299
6120.85 2304
6121.59 2314
6122.32 2288
6123.06 2385
6123.80 2348
6124.54 2331
6125.28 2313
6126.02 2367
6126.76 2393
6127.49 2420
6128.23 2359
6128.97 2378
6129.71 2393
6130.45 2413
6131.19 2486
6131.93 2469
6132.67 2419
6133.41 2439
6134.15 2417
6134.88 2421
6135.62 2418
6136.36 2475
6137.10 2501
6137.84 2514
6138.58 2500
6139.32 2522
6140.06 2477
6140.80 2507
6141.54 2402
6142.28 2404
6143.02 2438
6143.76 2506
6144.50 2519
6145.24 2521
6145.98 2513
6146.72 2461
6147.46 2483
6148.20 2551
6148.94 2521
6149.68 2523
6150.42 2505
6151.16 2571
6151.90 2661
6152.64 2619
6153.38 2691
6154.12 2683
6154.86 2591
6155.60 2763
6156.34 2772
6157.08 2869
6157.82 2853
6158.56 2822
6159.30 2855
6160.04 2858
6160.78 2945
6161.52 2979
6162.27 3193
6163.01 3338
6163.75 3557
6164.49 3659
6165.23 3832
6165.97 4125
6166.71 4191
6167.45 4309
6168.19 4266
6168.94 4307
6169.68 4307
6170.42 4259
6171.16 4065
6171.90 3905
6172.64 3845
6173.38 3686
6174.13 3669
6174.87 3540
6175.61 3668
6176.35 3708
6177.09 3637
6177.83 3661
6178.58 3692
6179.32 3749
6180.06 3832
6180.80 3875
6181.54 3880
6182.28 3905
6183.03 3924
6183.77 4100
6184.51 4086
6185.25 3987
6186.00 4039
6186.74 4127
6187.48 4080
6188.22 4095
6188.97 4138
6189.71 4272
6190.45 4476
6191.19 4623
6191.94 4741
6192.68 4968
6193.42 5028
6194.16 5020
6194.91 5000
6195.65 5064
6196.39 4908
6197.13 4971
6197.88 4937
6198.62 4914
6199.36 4984
6200.11 5008
6200.85 4936
6201.59 5052
6202.34 5267
6203.08 5703
6203.82 6159
6204.57 7480
6205.31 9247
6206.05 11683
6206.80 15374
6207.54 19403
6208.28 23427
6209.03 26592
6209.77 27506
6210.52 27436
6211.26 26380
6212.00 24015
6212.75 20963
6213.49 17729
6214.23 14706
6214.98 12200
6215.72 10120
6216.47 8519
6217.21 7191
6217.95 6218
6218.70 5563
6219.44 5102
6220.19 4773
6220.93 4546
6221.68 4329
6222.42 4379
6223.17 4284
6223.91 4261
6224.65 4244
6225.40 4252
6226.14 4155
6226.89 3827
6227.63 3578
6228.38 3292
6229.12 3099
6229.87 2915
6230.61 2766
6231.36 2704
6232.10 2604
6232.85 2732
6233.59 2726
6234.34 2716
6235.08 2868
6235.83 2994
6236.57 2873
6237.32 2941
6238.06 2999
6238.81 2957
6239.56 2905
6240.30 2937
6241.05 2975
6241.79 2984
6242.54 3116
6243.28 3177
6244.03 3294
6244.77 3474
6245.52 3804
6246.27 3995
6247.01 4253
6247.76 4333
6248.50 4427
6249.25 4451
6250.00 4589
6250.74 4524
6251.49 4365
6252.23 4148
6252.98 4002
6253.73 3915
6254.47 3834
6255.22 3706
6255.97 3714
6256.71 3649
6257.46 3579
6258.21 3530
6258.95 3558
6259.70 3555
6260.45 3521
6261.19 3328
6261.94 3404
6262.69 3406
6263.43 3340
6264.18 3358
6264.93 3319
6265.67 3297
6266.42 3275
6267.17 3403
6267.92 3323
6268.66 3351
6269.41 3491
6270.16 3516
6270.90 3606
6271.65 3730
6272.40 3875
6273.15 3930
6273.89 4113
6274.64 4317
6275.39 4700
6276.14 4994
6276.89 5117
6277.63 5281
6278.38 5347
6279.13 5036
6279.88 4815
6280.62 4558
6281.37 4172
6282.12 4038
6282.87 3755
6283.62 3652
6284.36 3497
6285.11 3446
6285.86 3404
6286.61 3439
6287.36 3538
6288.11 3778
6288.85 3900
6289.60 4056
6290.35 4151
6291.10 4217
6291.85 4251
6292.60 4088
6293.35 3793
6294.09 3632
6294.84 3426
6295.59 3257
6296.34 3113
6297.09 3030
6297.84 2889
6298.59 2864
6299.34 2792
6300.09 2837
6300.83 2729
6301.58 2722
6302.33 2833
6303.08 2765
6303.83 2780
6304.58 2830
6305.33 2729
6306.08 2761
6306.83 2724
6307.58 2672
6308.33 2704
6309.08 2712
6309.83 2679
6310.58 2702
6311.33 2812
6312.08 2781
6312.83 2816
6313.58 2824
6314.33 2922
6315.08 2967
6315.83 2966
6316.58 2995
6317.33 3182
6318.08 3252
6318.83 3231
6319.58 3031
6320.33 2917
6321.08 2880
6321.83 2741
6322.58 2651
6323.33 2598
6324.08 2568
6324.83 2457
6325.58 2441
6326.33 2442
6327.08 2482
6327.83 2422
6328.58 2406
6329.33 2464
6330.08 2369
6330.84 2420
6331.59 2422
6332.34 2371
6333.09 2299
6333.84 2261
6334.59 2276
6335.34 2269
6336.09 2274
6336.84 2286
6337.60 2324
6338.35 2294
6339.10 2272
6339.85 2300
6340.60 2310
6341.35 2308
6342.10 2266
6342.86 2236
6343.61 2208
6344.36 2242
6345.11 2262
6345.86 2237
6346.61 2284
6347.37 2276
6348.12 2186
6348.87 2233
6349.62 2340
6350.37 2367
6351.13 2484
6351.88 2658
6352.63 2792
6353.38 2830
6354.14 2853
6354.89 2850
6355.64 2819
6356.39 2730
6357.14 2654
6357.90 2561
6358.65 2463
6359.40 2453
6360.16 2394
6360.91 2424
6361.66 2358
6362.41 2402
6363.17 2387
6363.92 2399
6364.67 2389
6365.42 2335
6366.18 2316
6366.93 2270
6367.68 2291
6368.44 2338
6369.19 2324
6369.94 2329
6370.70 2228
6371.45 2237
6372.20 2189
6372.96 2186
6373.71 2206
6374.46 2157
6375.22 2161
6375.97 2173
6376.72 2209
6377.48 2262
6378.23 2345
6378.99 2303
6379.74 2340
6380.49 2301
6381.25 2320
6382.00 2360
6382.75 2398
6383.51 2312
6384.26 2243
6385.02 2352
6385.77 2292
6386.53 2171
6387.28 2142
6388.03 2135
6388.79 2012
6389.54 2021
6390.30 1936
6391.05 1959
6391.81 1956
6392.56 1992
6393.31 1992
6394.07 1972
6394.82 1996
6395.58 1977
6396.33 1993
6397.09 1951
6397.84 1912
6398.60 1896
6399.35 1921
6400.11 1985
6400.86 1900
6401.62 1904
6402.37 1961
6403.13 1854
6403.88 1865
6404.64 1969
6405.39 1937
6406.15 1938
6406.90 1976
6407.66 1949
6408.42 1878
6409.17 1964
6409.93 1993
6410.68 2065
6411.44 2010
6412.19 2037
6412.95 2035
6413.71 2077
6414.46 2088
6415.22 2051
6415.97 2034
6416.73 1978
6417.48 2067
6418.24 2127
6419.00 1967
6419.75 1979
6420.51 1978
6421.27 2070
6422.02 2064
6422.78 1965
6423.53 1999
6424.29 1965
6425.05 2015
6425.80 2044
6426.56 2016
6427.32 2040
6428.07 1974
6428.83 1981
6429.59 1969
6430.34 2039
6431.10 2003
6431.86 2000
6432.61 2115
6433.37 2063
6434.13 2053
6434.89 2129
6435.64 2186
6436.40 2244
6437.16 2220
6437.91 2311
6438.67 2331
6439.43 2308
6440.19 2388
6440.94 2359
6441.70 2296
6442.46 2338
6443.22 2301
6443.97 2242
6444.73 2241
6445.49 2182
6446.25 2139
6447.00 2101
6447.76 2138
6448.52 2150
6449.28 2082
6450.04 2109
6450.79 2096
6451.55 2065
6452.31 2050
6453.07 2096
6453.83 2108
6454.58 2066
6455.34 2171
6456.10 2149
6456.86 2206
6457.62 2229
6458.38 2155
6459.13 2106
6459.89 2160
6460.65 2209
6461.41 2152
6462.17 2158
6462.93 2157
6463.69 2255
6464.44 2289
6465.20 2226
6465.96 2233
6466.72 2322
6467.48 2345
6468.24 2354
6469.00 2344
6469.76 2404
6470.52 2436
6471.28 2366
6472.03 2425
6472.79 2440
6473.55 2528
6474.31 2517
6475.07 2539
6475.83 2603
6476.59 2567
6477.35 2541
6478.11 2521
6478.87 2529
6479.63 2511
6480.39 2603
6481.15 2618
6481.91 2690
6482.67 2711
6483.43 2776
6484.19 2925
6484.95 3018
6485.71 3024
6486.47 2937
6487.23 3034
6487.99 3065
6488.75 3216
6489.51 3164
6490.27 3146
6491.03 3190
6491.79 3436
6492.55 3526
6493.31 3694
6494.07 3786
6494.83 3833
6495.59 3924
6496.35 3997
6497.11 3975
6497.87 3977
6498.64 3854
6499.40 3915
6500.16 3839
6500.92 3837
6501.68 3858
6502.44 3862
6503.20 3805
6503.96 3800
6504.72 3944
6505.48 4120
6506.25 4227
6507.01 4394
6507.77 4611
6508.53 4758
6509.29 5141
6510.05 5602
6510.81 6260
6511.57 6824
6512.34 7311
6513.10 7587
6513.86 7558
6514.62 7274
6515.38 7006
6516.15 6722
6516.91 6309
6517.67 6122
6518.43 5993
6519.19 5669
6519.95 5714
6520.72 5577
6521.48 5631
6522.24 5728
6523.00 6022
6523.77 6514
6524.53 7130
6525.29 8026
6526.05 8891
6526.81 9742
6527.58 10792
6528.34 11283
6529.10 11383
6529.86 10999
6530.63 10494
6531.39 10125
6532.15 9996
6532.92 10339
6533.68 11411
6534.44 13128
6535.20 14946
6535.97 16718
6536.73 17832
6537.49 17863
6538.26 17266
6539.02 16064
6539.78 14110
6540.55 12137
6541.31 10550
6542.07 8872
6542.84 7602
6543.60 6523
6544.36 5857
6545.13 5258
6545.89 4853
6546.65 4469
6547.42 4267
6548.18 4105
6548.94 4051
6549.71 4016
6550.47 3977
6551.24 3902
6552.00 4025
6552.76 4073
6553.53 3905
6554.29 3866
6555.06 3804
6555.82 3771
6556.58 3691
6557.35 3688
6558.11 3724
6558.88 3806
6559.64 3861
6560.41 3911
6561.17 3917
6561.93 4058
6562.70 4106
6563.46 4365
6564.23 4532
6564.99 4645
6565.76 4630
6566.52 4625
6567.29 4487
6568.05 4549
6568.82 4408
6569.58 4406
6570.35 4565
6571.11 4674
6571.88 4834
6572.64 5093
6573.41 5262
6574.17 5332
6574.94 5525
6575.70 5631
6576.47 5676
6577.23 5476
6578.00 5330
6578.76 5206
6579.53 5285
6580.29 5142
6581.06 5100
6581.83 4919
6582.59 4838
6583.36 4701
6584.12 4629
6584.89 4700
6585.65 4670
6586.42 4798
6587.19 4848
6587.95 4895
6588.72 5068
6589.48 5374
6590.25 5731
6591.02 6149
6591.78 6904
6592.55 7961
6593.32 9104
6594.08 10037
6594.85 10651
6595.61 10871
6596.38 10928
6597.15 10713
6597.91 10017
6598.68 9247
6599.45 8596
6600.21 7923
6600.98 7299
6601.75 6839
6602.51 6209
6603.28 5635
6604.05 5319
6604.82 5005
6605.58 4796
6606.35 4581
6607.12 4554
6607.88 4531
6608.65 4481
6609.42 4598
6610.19 4645
6610.95 4637
6611.72 4445
6612.49 4495
6613.25 4505
6614.02 4249
6614.79 4158
6615.56 4131
6616.32 4080
6617.09 4066
6617.86 3993
6618.63 4020
6619.40 3942
6620.16 3978
6620.93 4010
6621.70 3961
6622.47 3866
6623.24 3880
6624.00 3921
6624.77 3899
6625.54 3827
6626.31 3805
6627.08 3831
6627.84 3903
6628.61 4015
6629.38 4159
6630.15 4497
6630.92 4872
6631.69 5552
6632.46 6319
6633.22 7464
6633.99 8340
6634.76 8900
6635.53 9201
6636.30 9075
6637.07 8758
6637.84 8152
6638.61 7303
6639.37 6590
6640.14 5743
6640.91 5214
6641.68 4715
6642.45 4299
6643.22 4001
6643.99 3871
6644.76 3664
6645.53 3522
6646.30 3376
6647.07 3332
6647.84 3365
6648.61 3387
6649.37 3274
6650.14 3269
6650.91 3292
6651.68 3187
6652.45 3191
6653.22 3113
6653.99 3218
6654.76 3167
6655.53 3074
6656.30 3029
6657.07 3024
6657.84 3014
6658.61 2983
6659.38 3053
6660.15 3146
6660.92 3100
6661.69 2973
6662.46 2996
6663.23 3125
6664.00 2999
6664.77 3037
6665.55 2929
6666.32 2886
6667.09 2845
6667.86 2991
6668.63 3020
6669.40 3075
6670.17 3114
6670.94 3130
6671.71 3205
6672.48 3302
6673.25 3434
6674.02 3438
6674.79 3329
6675.57 3241
6676.34 3212
6677.11 3238
6677.88 3156
6678.65 3132
6679.42 3178
6680.19 3158
6680.96 3080
6681.74 3157
6682.51 3210
6683.28 3337
6684.05 3506
6684.82 3626
6685.59 3817
6686.37 3920
6687.14 3960
6687.91 3864
6688.68 3712
6689.45 3534
6690.22 3341
6691.00 3295
6691.77 3114
6692.54 3027
6693.31 2909
6694.08 2830
6694.86 2714
6695.63 2708
6696.40 2845
6697.17 2716
6697.95 2723
6698.72 2707
6699.49 2753
6700.26 2660
6701.04 2655
6701.81 2729
6702.58 2688
6703.35 2636
6704.13 2620
6704.90 2657
6705.67 2666
6706.44 2605
6707.22 2660
6707.99 2577
6708.76 2585
6709.54 2610
6710.31 2626
6711.08 2641
6711.86 2537
6712.63 2536
6713.40 2595
6714.17 2570
6714.95 2443
6715.72 2411
6716.50 2418
6717.27 2397
6718.04 2340
6718.82 2277
6719.59 2283
6720.36 2311
6721.14 2335
6721.91 2247
6722.68 2202
6723.46 2204
6724.23 2239
6725.01 2297
6725.78 2215
6726.55 2208
6727.33 2189
6728.10 2214
6728.88 2231
6729.65 2178
6730.42 2232
6731.20 2234
6731.97 2221
6732.75 2115
6733.52 2183
6734.30 2269
6735.07 2209
6735.84 2209
6736.62 2238
6737.39 2277
6738.17 2343
6738.94 2323
6739.72 2284
6740.49 2338
6741.27 2328
6742.04 2222
6742.82 2328
6743.59 2269
6744.37 2278
6745.14 2312
6745.92 2392
6746.69 2403
6747.47 2437
6748.24 2456
6749.02 2523
6749.79 2565
6750.57 2732
6751.34 2747
6752.12 2851
6752.90 2859
6753.67 2891
6754.45 2888
6755.22 2874
6756.00 2751
6756.77 2642
6757.55 2529
6758.33 2406
6759.10 2410
6759.88 2342
6760.65 2270
6761.43 2286
6762.20 2230
6762.98 2139
6763.76 2177
6764.53 2193
6765.31 2193
6766.09 2140
6766.86 2220
6767.64 2178
6768.41 2243
6769.19 2204
6769.97 2189
6770.74 2174
6771.52 2131
6772.30 2115
6773.07 2107
6773.85 2120
6774.63 2183
6775.40 2162
6776.18 2092
6776.96 2135
6777.74 2172
6778.51 2244
6779.29 2256
6780.07 2235
6780.84 2190
6781.62 2247
6782.40 2173
6783.17 2105
6783.95 2193
6784.73 2212
6785.51 2342
6786.28 2254
6787.06 2259
6787.84 2210
6788.62 2184
6789.39 2224
6790.17 2198
6790.95 2020
6791.73 2000
6792.51 2013
6793.28 2016
6794.06 2023
6794.84 1955
6795.62 1947
6796.39 1988
6797.17 2046
6797.95 2023
6798.73 2093
6799.51 2076
6800.29 2054
6801.06 1999
6801.84 2022
6802.62 2028
6803.40 2011
6804.18 2041
6804.96 2051
6805.73 2047
6806.51 1974
6807.29 1989
6808.07 2009
6808.85 1981
6809.63 1980
6810.41 2017
6811.18 1949
6811.96 1866
6812.74 1960
6813.52 1995
6814.30 2043
6815.08 1995
6815.86 2042
6816.64 2097
6817.42 2162
6818.20 2172
6818.98 2237
6819.76 2177
6820.53 2249
6821.31 2199
6822.09 2203
6822.87 2204
6823.65 2181
6824.43 2204
6825.21 2132
6825.99 2161
6826.77 2166
6827.55 2081
6828.33 2126
6829.11 2155
6829.89 2138
6830.67 2226
6831.45 2128
6832.23 2095
6833.01 2159
6833.79 2103
6834.57 2146
6835.35 2077
6836.13 2091
6836.91 2046
6837.69 2038
6838.47 2090
6839.25 2051
6840.03 2035
6840.81 1978
6841.59 2062
6842.37 2118
6843.16 2073
6843.94 2130
6844.72 2118
6845.50 2150
6846.28 2308
6847.06 2537
6847.84 2973
6848.62 3483
6849.40 4115
6850.18 4659
6850.96 5107
6851.75 5205
6852.53 5072
6853.31 4917
6854.09 4522
6854.87 4085
6855.65 3740
6856.43 3560
6857.22 3446
6858.00 3283
6858.78 3276
6859.56 3233
6860.34 3075
6861.12 2961
6861.90 2778
6862.69 2593
6863.47 2507
6864.25 2409
6865.03 2359
6865.81 2319
6866.60 2297
6867.38 2352
6868.16 2302
6868.94 2223
6869.72 2172
6870.51 2190
6871.29 2162
6872.07 2056
6872.85 2085
6873.64 2101
6874.42 2084
6875.20 2083
6875.98 2133
6876.77 2076
6877.55 2189
6878.33 2224
6879.11 2117
6879.90 2074
6880.68 2056
6881.46 2165
6882.25 2160
6883.03 2192
6883.81 2229
6884.59 2227
6885.38 2284
6886.16 2272
6886.94 2389
6887.73 2490
6888.51 2613
6889.29 2673
6890.08 2589
6890.86 2537
6891.64 2530
6892.43 2405
6893.21 2239
6893.99 2251
6894.78 2254
6895.56 2272
6896.35 2198
6897.13 2305
6897.91 2375
6898.70 2303
6899.48 2244
6900.26 2230
6901.05 2306
6901.83 2351
6902.62 2348
6903.40 2317
6904.18 2315
6904.97 2318
6905.75 2332
6906.54 2288
6907.32 2321
6908.11 2252
6908.89 2223
6909.67 2209
6910.46 2159
6911.24 2201
6912.03 2221
6912.81 2122
6913.60 2123
6914.38 2097
6915.17 2146
6915.95 2179
6916.74 2155
6917.52 2123
6918.31 2137
6919.09 2174
6919.88 2080
6920.66 2125
6921.45 2188
6922.23 2133
6923.02 2154
6923.80 2143
6924.59 2210
6925.37 2208
6926.16 2187
6926.94 2125
6927.73 2119
6928.51 2134
6929.30 2159
6930.09 2161
6930.87 2195
6931.66 2183
6932.44 2247
6933.23 2229
6934.01 2202
6934.80 2198
6935.59 2175
6936.37 2244
6937.16 2189
6937.94 2199
6938.73 2294
6939.52 2399
6940.30 2413
6941.09 2524
6941.88 2625
6942.66 2590
6943.45 2655
6944.23 2611
6945.02 2662
6945.81 2756
6946.59 2771
6947.38 2744
6948.17 2779
6948.95 2736
6949.74 2715
6950.53 2741
6951.31 2679
6952.10 2723
6952.89 2730
6953.67 2705
6954.46 2787
6955.25 2760
6956.04 2856
6956.82 2953
6957.61 2946
6958.40 3002
6959.18 2950
6959.97 2920
6960.76 2970
6961.55 2969
6962.33 2978
6963.12 3062
6963.91 2956
6964.70 2979
6965.48 3162
6966.27 3138
6967.06 3243
6967.85 3320
6968.63 3424
6969.42 3466
6970.21 3432
6971.00 3454
6971.79 3485
6972.57 3581
6973.36 3620
6974.15 3573
6974.94 3702
6975.73 3818
6976.52 4111
6977.30 4347
6978.09 4585
6978.88 4802
6979.67 4901
6980.46 5125
6981.25 5566
6982.03 6279
6982.82 7365
6983.61 8654
6984.40 9797
6985.19 10849
6985.98 11632
6986.77 11707
6987.55 11517
6988.34 10814
6989.13 9782
6989.92 8556
6990.71 7655
6991.50 6740
6992.29 5973
6993.08 5500
6993.87 5261
6994.66 5096
6995.45 5202
6996.24 5749
6997.02 6572
6997.81 7764
6998.60 8834
6999.39 9894
7000.18 10306
7000.97 10310
7001.76 10078
7002.55 9451
7003.34 8370
7004.13 7319
7004.92 6520
7005.71 5746
7006.50 5010
7007.29 4303
7008.08 3907
7008.87 3648
7009.66 3422
7010.45 3210
7011.24 3073
7012.03 3106
7012.82 3139
7013.61 3124
7014.40 3043
7015.19 3019
7015.98 3020
7016.77 2930
7017.56 2897
7018.35 2747
7019.15 2765
7019.94 2683
7020.73 2757
7021.52 2806
7022.31 2729
7023.10 2831
7023.89 2884
7024.68 2978
7025.47 3003
7026.26 2905
7027.05 2827
7027.85 2801
7028.64 2850
7029.43 2868
7030.22 2757
7031.01 2677
7031.80 2654
7032.59 2694
7033.38 2658
7034.18 2603
7034.97 2687
7035.76 2641
7036.55 2702
7037.34 2801
7038.13 2906
7038.93 2930
7039.72 2969
7040.51 2982
7041.30 2977
7042.09 2959
7042.89 2964
7043.68 2899
7044.47 2905
7045.26 2920
7046.05 2962
7046.85 2944
7047.64 3065
7048.43 3224
7049.22 3287
7050.01 3562
7050.81 3705
7051.60 3664
7052.39 3443
7053.18 3443
7053.98 3246
7054.77 3079
7055.56 2929
7056.36 2763
7057.15 2615
7057.94 2625
7058.73 2658
7059.53 2613
7060.32 2660
7061.11 2592
7061.91 2559
7062.70 2553
7063.49 2607
7064.29 2607
7065.08 2639
7065.87 2627
7066.66 2561
7067.46 2628
7068.25 2515
7069.04 2542
7069.84 2454
7070.63 2470
7071.43 2560
7072.22 2463
7073.01 2457
7073.81 2459
7074.60 2331
7075.39 2382
7076.19 2326
7076.98 2363
7077.78 2370
7078.57 2345
7079.36 2351
7080.16 2359
7080.95 2332
7081.75 2334
7082.54 2298
7083.33 2312
7084.13 2308
7084.92 2281
7085.72 2313
7086.51 2302
7087.31 2318
7088.10 2398
7088.90 2463
7089.69 2534
7090.48 2642
7091.28 2686
7092.07 2743
7092.87 2809
7093.66 2783
7094.46 2654
7095.25 2609
7096.05 2463
7096.84 2427
7097.64 2394
7098.43 2316
7099.23 2329
7100.02 2297
7100.82 2296
7101.61 2408
7102.41 2485
7103.20 2531
7104.00 2626
7104.80 2585
7105.59 2509
7106.39 2356
7107.18 2374
7107.98 2267
7108.77 2153
7109.57 2136
7110.36 2058
7111.16 1988
7111.96 1905
7112.75 1872
7113.55 1864
7114.34 1857
7115.14 1869
7115.94 1835
7116.73 1928
7117.53 1960
7118.32 1959
7119.12 1965
7119.92 1979
7120.71 1929
7121.51 1884
7122.31 1900
7123.10 1884
7123.90 1879
7124.70 1820
7125.49 1897
7126.29 1843
7127.09 1817
7127.88 1858
7128.68 1773
7129.48 1870
7130.27 1895
7131.07 1933
7131.87 1836
7132.66 1855
7133.46 1888
7134.26 1856
7135.06 1904
7135.85 1861
7136.65 1879
7137.45 1871
7138.24 1817
7139.04 1829
7139.84 1792
7140.64 1841
7141.43 1848
7142.23 1833
7143.03 1945
7143.83 1929
7144.62 1862
7145.42 1898
7146.22 1861
7147.02 1893
7147.82 1878
7148.61 1875
7149.41 1866
7150.21 1813
7151.01 1835
7151.81 1726
7152.60 1761
7153.40 1825
7154.20 1811
7155.00 1870
7155.80 1822
7156.59 1804
7157.39 1823
7158.19 1871
7158.99 1807
7159.79 1774
7160.59 1665
7161.39 1717
7162.18 1729
7162.98 1796
7163.78 1756
7164.58 1709
7165.38 1708
7166.18 1710
7166.98 1735
7167.78 1725
7168.57 1717
7169.37 1724
7170.17 1690
7170.97 1735
7171.77 1810
7172.57 1762
7173.37 1741
7174.17 1658
7174.97 1707
7175.77 1696
7176.57 1702
7177.37 1670
7178.17 1731
7178.97 1789
7179.77 1804
7180.56 1813
7181.36 1842
7182.16 1897
7182.96 1909
7183.76 1951
7184.56 2007
7185.36 2008
7186.16 1852
7186.96 1930
7187.76 1918
7188.56 1801
7189.36 1736
7190.16 1663
7190.96 1683
7191.76 1634
7192.57 1563
7193.37 1591
7194.17 1620
7194.97 1626
7195.77 1571
7196.57 1566
7197.37 1592
7198.17 1595
7198.97 1610
7199.77 1649
7200.57 1655
7201.37 1628
7202.17 1615
7202.97 1665
7203.77 1595
7204.58 1597
7205.38 1610
7206.18 1602
7206.98 1616
7207.78 1552
7208.58 1554
7209.38 1551
7210.18 1567
7210.99 1590
7211.79 1584
7212.59 1517
7213.39 1620
7214.19 1566
7214.99 1595
7215.79 1583
7216.60 1536
7217.40 1618
7218.20 1580
7219.00 1520
7219.80 1510
7220.60 1547
7221.41 1558
7222.21 1569
7223.01 1642
7223.81 1601
7224.62 1690
7225.42 1606
7226.22 1574
7227.02 1647
7227.82 1625
7228.63 1642
7229.43 1639
7230.23 1567
7231.03 1599
7231.84 1617
7232.64 1565
7233.44 1539
7234.24 1600
7235.05 1588
7235.85 1636
7236.65 1639
7237.45 1626
7238.26 1643
7239.06 1693
7239.86 1699
7240.67 1644
7241.47 1711
7242.27 1729
7243.08 1812
7243.88 1765
7244.68 1800
7245.49 1816
7246.29 1851
7247.09 1823
7247.90 1811
7248.70 1829
7249.50 1826
7250.31 1838
7251.11 1916
7251.91 1880
7252.72 1882
7253.52 1896
7254.32 1934
7255.13 1912
7255.93 1931
7256.74 1974
7257.54 2008
7258.34 2073
7259.15 2112
7259.95 2210
7260.76 2268
7261.56 2311
7262.36 2420
7263.17 2434
7263.97 2423
7264.78 2453
7265.58 2411
7266.39 2397
7267.19 2385
7268.00 2374
7268.80 2350
7269.60 2367
7270.41 2353
7271.21 2411
7272.02 2492
7272.82 2512
7273.63 2551
7274.43 2574
7275.24 2578
7276.04 2555
7276.85 2602
7277.65 2679
7278.46 2758
7279.26 2854
7280.07 3103
7280.87 3426
7281.68 3914
7282.48 4712
7283.29 5252
7284.09 5865
7284.90 6097
7285.71 6111
7286.51 5933
7287.32 5607
7288.12 5117
7288.93 4667
7289.73 4406
7290.54 3963
7291.35 3637
7292.15 3403
7292.96 3262
7293.76 3181
7294.57 3117
7295.38 2967
7296.18 3026
7296.99 2993
7297.79 2976
7298.60 2985
7299.41 2938
7300.21 2963
7301.02 3075
7301.82 3133
7302.63 3038
7303.44 3169
7304.24 3244
7305.05 3353
7305.86 3412
7306.66 3555
7307.47 3652
7308.28 3815
7309.08 4083
7309.89 4417
7310.70 4419
7311.50 4565
7312.31 4672
7313.12 4568
7313.93 4507
7314.73 4436
7315.54 4381
7316.35 4603
7317.15 4930
7317.96 5305
7318.77 5783
7319.58 6588
7320.38 7183
7321.19 7659
7322.00 7765
7322.81 7627
7323.61 7348
7324.42 6765
7325.23 6189
7326.04 5597
7326.84 5028
7327.65 4734
7328.46 4501
7329.27 4307
7330.08 4085
7330.88 4110
7331.69 4407
7332.50 4785
7333.31 5412
7334.12 5998
7334.92 6477
7335.73 6787
7336.54 6958
7337.35 6654
7338.16 6245
7338.97 5539
7339.78 5063
7340.58 4537
7341.39 4205
7342.20 3827
7343.01 3601
7343.82 3397
7344.63 3290
7345.44 3250
7346.24 3154
7347.05 3291
7347.86 3172
7348.67 3098
7349.48 3207
7350.29 3130
7351.10 3121
7351.91 2994
7352.72 2992
7353.53 2899
7354.34 2861
7355.14 2790
7355.95 2800
7356.76 2837
7357.57 2918
7358.38 2921
7359.19 2924
7360.00 3046
7360.81 3134
7361.62 3157
7362.43 3167
7363.24 3254
7364.05 3203
7364.86 3263
7365.67 3179
7366.48 3115
7367.29 3099
7368.10 3112
7368.91 3127
7369.72 3163
7370.53 3062
7371.34 3059
7372.15 3237
7372.96 3214
7373.77 3205
7374.58 3460
7375.39 3396
7376.20 3464
7377.01 3621
7377.82 3852
7378.63 4160
7379.44 4695
7380.26 4963
7381.07 5285
7381.88 5443
7382.69 5602
7383.50 5481
7384.31 5248
7385.12 4873
7385.93 4518
7386.74 4130
7387.55 3819
7388.36 3655
7389.18 3499
7389.99 3221
7390.80 3075
7391.61 2942
7392.42 2933
7393.23 2889
7394.04 2843
7394.86 2865
7395.67 2894
7396.48 3058
7397.29 3202
7398.10 3413
7398.91 3656
7399.73 3989
7400.54 4190
7401.35 4443
7402.16 4424
7402.97 4342
7403.79 4225
7404.60 4117
7405.41 4015
7406.22 3773
7407.03 3683
7407.85 3640
7408.66 3519
7409.47 3427
7410.28 3281
7411.10 3156
7411.91 2877
7412.72 2702
7413.53 2606
7414.35 2618
7415.16 2466
7415.97 2420
7416.78 2315
7417.60 2332
7418.41 2281
7419.22 2204
7420.03 2245
7420.85 2182
7421.66 2195
7422.47 2088
7423.29 2062
7424.10 2080
7424.91 2082
7425.73 1992
7426.54 2000
7427.35 1964
7428.17 1980
7428.98 2065
7429.79 2046
7430.61 2006
7431.42 2007
7432.23 1958
7433.05 1976
7433.86 2073
7434.67 1879
7435.49 1938
7436.30 2001
7437.12 2067
7437.93 2048
7438.74 2036
7439.56 2094
7440.37 2086
7441.18 2050
7442.00 2082
7442.81 2135
7443.63 2006
7444.44 2021
7445.26 2059
7446.07 2092
7446.88 2156
7447.70 2101
7448.51 2065
7449.33 2118
7450.14 2133
7450.96 2025
7451.77 2008
7452.59 2036
7453.40 1948
7454.22 1925
7455.03 1946
7455.85 1930
7456.66 1899
7457.47 1906
7458.29 1928
7459.10 1906
7459.92 1927
7460.74 1887
7461.55 1927
7462.37 1968
7463.18 1969
7464.00 1995
7464.81 1904
7465.63 2026
7466.44 2105
7467.26 2155
7468.07 2216
7468.89 2078
7469.70 2167
7470.52 2088
7471.34 2066
7472.15 2042
7472.97 2015
7473.78 2002
7474.60 1992
7475.41 1968
7476.23 1909
7477.05 1840
7477.86 1769
7478.68 1765
7479.49 1822
7480.31 1828
7481.13 1824
7481.94 1813
7482.76 1791
7483.58 1793
7484.39 1830
7485.21 1841
7486.03 1781
7486.84 1834
7487.66 1825
7488.48 1740
7489.29 1729
7490.11 1811
7490.93 1758
7491.74 1730
7492.56 1712
7493.38 1714
7494.19 1664
7495.01 1677
7495.83 1696
7496.64 1705
7497.46 1656
7498.28 1636
7499.10 1674
7499.91 1670
7500.73 1648
7501.55 1594
7502.36 1601
7503.18 1627
7504.00 1644
7504.82 1602
7505.63 1643
7506.45 1677
7507.27 1643
7508.09 1595
7508.90 1604
7509.72 1607
7510.54 1650
7511.36 1654
7512.18 1610
7512.99 1605
7513.81 1538
7514.63 1604
7515.45 1546
7516.27 1530
7517.08 1546
7517.90 1553
7518.72 1581
7519.54 1550
7520.36 1538
7521.18 1527
7521.99 1529
7522.81 1532
7523.63 1528
7524.45 1466
7525.27 1472
7526.09 1498
7526.91 1545
7527.72 1572
7528.54 1565
7529.36 1514
7530.18 1561
7531.00 1551
7531.82 1550
7532.64 1566
7533.46 1569
7534.28 1551
7535.10 1551
7535.91 1573
7536.73 1557
7537.55 1589
7538.37 1540
7539.19 1552
7540.01 1612
7540.83 1620
7541.65 1725
7542.47 1736
7543.29 1730
7544.11 1755
7544.93 1765
7545.75 1802
7546.57 1784
7547.39 1703
7548.21 1751
7549.03 1703
7549.85 1677
7550.67 1675
7551.49 1670
7552.31 1670
7553.13 1628
7553.95 1687
7554.77 1646
7555.59 1729
7556.41 1800
7557.23 1837
7558.05 1875
7558.87 1868
7559.69 1873
7560.51 1807
7561.33 1869
7562.15 1884
7562.97 1773
7563.79 1762
7564.61 1767
7565.44 1731
7566.26 1708
7567.08 1635
7567.90 1671
7568.72 1663
7569.54 1707
7570.36 1717
7571.18 1681
7572.00 1721
7572.82 1632
7573.65 1631
7574.47 1650
7575.29 1675
7576.11 1700
7576.93 1664
7577.75 1620
7578.57 1613
7579.40 1709
7580.22 1701
7581.04 1701
7581.86 1665
7582.68 1694
7583.50 1680
7584.33 1713
7585.15 1806
7585.97 1876
7586.79 1946
7587.61 1889
7588.44 1960
7589.26 2021
7590.08 1991
7590.90 1928
7591.72 1952
7592.55 1933
7593.37 1912
7594.19 1837
7595.01 1907
7595.84 1883
7596.66 1835
7597.48 1881
7598.30 1902
7599.13 1936
7599.95 2029
7600.77 2173
7601.59 2372
7602.42 2534
7603.24 2738
7604.06 2912
7604.89 3034
7605.71 3077
7606.53 2994
7607.36 2996
7608.18 2836
7609.00 2640
7609.82 2482
7610.65 2361
7611.47 2265
7612.29 2169
7613.12 2179
7613.94 2123
7614.77 2136
7615.59 2151
7616.41 2112
7617.24 2166
7618.06 2204
7618.88 2196
7619.71 2199
7620.53 2224
7621.35 2170
7622.18 2216
7623.00 2152
7623.83 2034
7624.65 2083
7625.47 2084
7626.30 2123
7627.12 2259
7627.95 2436
7628.77 2583
7629.60 2879
7630.42 3255
7631.24 3356
7632.07 3476
7632.89 3518
7633.72 3435
7634.54 3277
7635.37 3135
7636.19 2818
7637.02 2579
7637.84 2364
7638.67 2226
7639.49 2046
7640.31 1925
7641.14 1836
7641.96 1794
7642.79 1738
7643.61 1712
7644.44 1683
7645.26 1683
7646.09 1648
7646.92 1633
7647.74 1664
7648.57 1683
7649.39 1582
7650.22 1694
7651.04 1632
7651.87 1601
7652.69 1585
7653.52 1586
7654.34 1533
7655.17 1499
7656.00 1510
7656.82 1511
7657.65 1517
7658.47 1538
7659.30 1534
7660.12 1545
7660.95 1500
7661.78 1485
7662.60 1542
7663.43 1591
7664.25 1558
7665.08 1514
7665.91 1548
7666.73 1495
7667.56 1558
7668.39 1570
7669.21 1590
7670.04 1616
7670.87 1579
7671.69 1597
7672.52 1504
7673.35 1545
7674.17 1518
7675.00 1553
7675.83 1517
7676.65 1540
7677.48 1546
7678.31 1461
7679.13 1450
7679.96 1400
7680.79 1428
7681.61 1440
7682.44 1387
7683.27 1469
7684.10 1492
7684.92 1521
7685.75 1498
7686.58 1558
7687.40 1562
7688.23 1535
7689.06 1507
7689.89 1553
7690.71 1553
7691.54 1478
7692.37 1504
7693.20 1452
7694.03 1457
7694.85 1411
7695.68 1443
7696.51 1556
7697.34 1534
7698.16 1549
7698.99 1518
7699.82 1547
7700.65 1548
7701.48 1556
7702.31 1501
7703.13 1551
7703.96 1499
7704.79 1542
7705.62 1535
7706.45 1518
7707.28 1539
7708.10 1539
7708.93 1542
7709.76 1513
7710.59 1531
7711.42 1522
7712.25 1547
7713.08 1561
7713.90 1500
7714.73 1545
7715.56 1544
7716.39 1547
7717.22 1534
7718.05 1593
7718.88 1540
7719.71 1515
7720.54 1448
7721.37 1509
7722.20 1484
7723.02 1456
7723.85 1457
7724.68 1477
7725.51 1528
7726.34 1499
7727.17 1564
7728.00 1523
7728.83 1501
7729.66 1466
7730.49 1505
7731.32 1552
7732.15 1582
7732.98 1558
7733.81 1555
7734.64 1526
7735.47 1532
7736.30 1570
7737.13 1609
7737.96 1568
7738.79 1528
7739.62 1568
7740.45 1592
7741.28 1622
7742.11 1713
7742.94 1882
7743.77 1996
7744.60 2323
7745.43 2779
7746.26 3169
7747.09 3459
7747.92 3644
7748.75 3832
7749.59 3771
7750.42 3506
7751.25 3132
7752.08 2903
7752.91 2633
7753.74 2303
7754.57 2096
7755.40 1888
7756.23 1778
7757.06 1739
7757.90 1762
7758.73 1690
7759.56 1624
7760.39 1673
7761.22 1607
7762.05 1667
7762.88 1671
7763.71 1611
7764.55 1583
7765.38 1597
7766.21 1447
7767.04 1436
7767.87 1374
7768.70 1341
7769.54 1384
7770.37 1349
7771.20 1261
7772.03 1267
7772.86 1289
7773.70 1303
7774.53 1289
7775.36 1298
7776.19 1373
7777.02 1374
7777.86 1297
7778.69 1320
7779.52 1295
7780.35 1259
7781.19 1356
7782.02 1406
7782.85 1451
7783.68 1413
7784.52 1448
7785.35 1459
7786.18 1505
7787.01 1454
7787.85 1553
7788.68 1558
7789.51 1497
7790.35 1504
7791.18 1369
7792.01 1390
7792.84 1451
7793.68 1481
7794.51 1440
7795.34 1451
7796.18 1402
7797.01 1327
7797.84 1313
7798.68 1357
7799.51 1370
7800.34 1382
7801.18 1390
7802.01 1364
7802.84 1356
7803.68 1368
7804.51 1356
7805.35 1457
7806.18 1444
7807.01 1409
7807.85 1430
7808.68 1406
7809.51 1439
7810.35 1452
7811.18 1439
7812.02 1465
7812.85 1522
7813.68 1533
7814.52 1538
7815.35 1531
7816.19 1544
7817.02 1618
7817.86 1594
7818.69 1526
7819.52 1520
7820.36 1523
7821.19 1523
7822.03 1544
7822.86 1420
7823.70 1406
7824.53 1466
7825.37 1534
7826.20 1523
7827.04 1586
7827.87 1556
7828.71 1500
7829.54 1402
7830.38 1473
7831.21 1477
7832.05 1442
7832.88 1401
7833.72 1369
7834.55 1360
7835.39 1385
7836.22 1403
7837.06 1457
7837.89 1417
7838.73 1409
7839.57 1397
7840.40 1342
7841.24 1331
7842.07 1346
7842.91 1353
7843.74 1343
7844.58 1309
7845.42 1273
7846.25 1286
7847.09 1311
7847.92 1333
7848.76 1241
7849.60 1219
7850.43 1223
7851.27 1228
7852.10 1257
7852.94 1267
7853.78 1258
7854.61 1208
7855.45 1231
7856.29 1267
7857.12 1254
7857.96 1308
7858.79 1291
7859.63 1275
7860.47 1272
7861.30 1319
7862.14 1338
7862.98 1262
7863.81 1278
7864.65 1242
7865.49 1240
7866.33 1266
7867.16 1263
7868.00 1313
7868.84 1230
7869.67 1211
7870.51 1256
7871.35 1293
7872.19 1295
7873.02 1315
7873.86 1244
7874.70 1302
7875.54 1357
7876.37 1389
7877.21 1336
7878.05 1365
7878.89 1374
7879.72 1342
7880.56 1354
7881.40 1266
7882.24 1264
7883.07 1282
7883.91 1279
7884.75 1247
7885.59 1275
7886.43 1275
7887.26 1307
7888.10 1305
7888.94 1367
7889.78 1304
7890.62 1313
7891.45 1371
7892.29 1356
7893.13 1336
7893.97 1327
7894.81 1294
7895.65 1338
7896.49 1310
7897.32 1328
7898.16 1306
7899.00 1396
7899.84 1354
7900.68 1306
7901.52 1273
7902.36 1270
7903.20 1317
7904.03 1307
7904.87 1273
7905.71 1262
7906.55 1196
7907.39 1210
7908.23 1290
7909.07 1260
7909.91 1287
7910.75 1292
7911.59 1307
7912.43 1385
7913.27 1502
7914.11 1496
7914.94 1565
7915.78 1608
7916.62 1667
7917.46 1769
7918.30 1775
7919.14 1706
7919.98 1637
7920.82 1597
7921.66 1550
7922.50 1478
7923.34 1353
7924.18 1323
7925.02 1332
7925.86 1332
7926.70 1209
7927.54 1251
7928.38 1252
7929.22 1229
7930.06 1247
7930.90 1275
7931.74 1264
7932.59 1195
7933.43 1243
7934.27 1176
7935.11 1200
7935.95 1111
7936.79 1153
7937.63 1151
7938.47 1150
7939.31 1225
7940.15 1232
7940.99 1203
7941.83 1167
7942.67 1235
7943.52 1272
7944.36 1241
7945.20 1239
7946.04 1259
7946.88 1272
7947.72 1291
7948.56 1266
7949.40 1236
7950.25 1181
7951.09 1168
7951.93 1187
7952.77 1208
7953.61 1158
7954.45 1171
7955.29 1196
7956.14 1193
7956.98 1260
7957.82 1166
7958.66 1166
7959.50 1145
7960.35 1144
7961.19 1185
7962.03 1135
7962.87 1117
7963.71 1172
7964.56 1197
7965.40 1219
7966.24 1203
7967.08 1249
7967.93 1233
7968.77 1190
7969.61 1296
7970.45 1275
7971.29 1169
7972.14 1199
7972.98 1233
7973.82 1176
7974.67 1183
7975.51 1165
7976.35 1195
7977.19 1235
7978.04 1162
7978.88 1210
7979.72 1185
7980.57 1190
7981.41 1168
7982.25 1139
7983.09 1175
7983.94 1177
7984.78 1161
7985.62 1177
7986.47 1163
7987.31 1191
7988.15 1129
7989.00 1163
7989.84 1158
7990.68 1159
7991.53 1172
7992.37 1185
7993.22 1102
7994.06 1072
7994.90 1077
7995.75 1064
7996.59 1069
7997.43 1057
7998.28 1080
7999.12 1051
7999.97 1080
8000.81 1080
8001.65 1069
8002.50 1092
8003.34 1052
8004.19 1093
8005.03 1056
8005.88 1079
8006.72 1096
8007.57 1079
8008.41 1099
8009.25 1187
8010.10 1146
8010.94 1099
8011.79 1094
8012.63 1135
8013.48 1087
8014.32 1119
8015.17 1107
8016.01 1140
8016.86 1094
8017.70 1050
8018.55 1015
8019.39 1017
8020.24 1032
8021.08 1011
8021.93 965
8022.77 1019
8023.62 996
8024.46 1042
8025.31 1059
8026.15 1035
8027.00 1036
8027.84 1034
8028.69 1028
8029.54 1038
8030.38 1098
8031.23 1061
8032.07 1101
8032.92 1139
8033.76 1151
8034.61 1107
8035.46 1089
8036.30 1097
8037.15 1080
8037.99 1113
8038.84 1127
8039.69 1121
8040.53 1065
8041.38 1058
8042.22 1059
8043.07 1056
8043.92 1040
8044.76 1006
8045.61 1002
8046.46 1058
8047.30 1061
8048.15 1050
8049.00 1100
8049.84 1069
8050.69 1082
8051.54 1067
8052.38 1036
8053.23 1009
8054.08 1023
8054.92 973
8055.77 1031
8056.62 1044
8057.46 1022
8058.31 1016
8059.16 1018
8060.01 1030
8060.85 1013
8061.70 1064
8062.55 1025
8063.40 996
8064.24 1012
8065.09 1003
8065.94 1015
8066.79 984
8067.63 999
8068.48 995
8069.33 986
8070.18 1019
8071.02 1020
8071.87 1027
8072.72 957
8073.57 968
8074.42 973
8075.26 987
8076.11 988
8076.96 964
8077.81 925
8078.66 928
8079.50 961
8080.35 986
8081.20 935
8082.05 982
8082.90 1015
8083.75 977
8084.59 991
8085.44 1021
8086.29 972
8087.14 974
8087.99 968
8088.84 1021
8089.69 964
8090.53 989
8091.38 1041
8092.23 1027
8093.08 1003
8093.93 985
8094.78 986
8095.63 1009
8096.48 987
8097.33 985
8098.18 1020
8099.02 990
8099.87 1030
8100.72 1039
8101.57 1033
8102.42 960
8103.27 1017
8104.12 977
8104.97 986
8105.82 988
8106.67 1009
8107.52 980
8108.37 1015
8109.22 933
8110.07 933
8110.92 952
8111.77 954
8112.62 935
8113.47 977
8114.32 960
8115.17 1029
8116.02 1069
8116.87 1092
8117.72 1110
8118.57 1097
8119.42 1089
8120.27 1079
8121.12 1098
8121.97 1103
8122.82 1090
8123.67 1103
8124.52 1100
8125.37 1054
8126.22 1044
8127.07 1079
8127.93 1058
8128.78 1023
8129.63 1030
8130.48 1030
8131.33 1012
8132.18 1008
8133.03 1020
8133.88 1078
8134.73 1073
8135.58 1078
8136.44 1051
8137.29 1071
8138.14 1102
8138.99 1086
8139.84 1112
8140.69 1100
8141.54 1156
8142.39 1175
8143.25 1148
8144.10 1152
8144.95 1089
8145.80 1056
8146.65 1063
8147.50 1046
8148.36 1127
8149.21 1114
8150.06 1087
8150.91 1058
8151.76 1040
8152.62 1059
8153.47 1069
8154.32 1110
8155.17 1083
8156.02 1120
8156.88 1139
8157.73 1118
8158.58 1067
8159.43 1088
8160.29 1050
8161.14 1047
8161.99 1041
8162.84 1014
8163.70 981
8164.55 971
8165.40 966
8166.25 967
8167.11 984
8167.96 982
8168.81 998
8169.67 934
8170.52 965
8171.37 960
8172.23 965
8173.08 957
8173.93 880
8174.78 938
8175.64 953
8176.49 922
8177.34 923
8178.20 940
8179.05 913
8179.90 944
8180.76 931
8181.61 957
8182.47 886
8183.32 861
8184.17 911
8185.03 958
8185.88 934
8186.73 896
8187.59 893
8188.44 930
8189.30 897
8190.15 902
8191.00 955
8191.86 952
8192.71 938
8193.57 875
8194.42 942
8195.27 942
8196.13 915
8196.98 900
8197.84 939
8198.69 952
8199.55 895
8200.40 883
8201.26 887
8202.11 899
8202.96 918
8203.82 900
8204.67 919
8205.53 929
8206.38 890
8207.24 906
8208.09 897
8208.95 922
8209.80 909
8210.66 932
8211.51 952
8212.37 894
8213.22 890
8214.08 909
8214.93 928
8215.79 911
8216.65 953
8217.50 910
8218.36 996
8219.21 1012
8220.07 1002
8220.92 974
8221.78 976
8222.63 952
8223.49 1017
8224.35 1019
8225.20 1008
8226.06 1016
8226.91 990
8227.77 984
8228.63 1007
8229.48 991
8230.34 901
8231.19 978
8232.05 977
8232.91 944
8233.76 899
8234.62 914
8235.47 902
8236.33 913
8237.19 905
8238.04 897
8238.90 869
8239.76 886
8240.61 921
8241.47 922
8242.33 907
8243.18 881
8244.04 943
8244.90 932
8245.75 913
8246.61 927
8247.47 932
8248.33 947
8249.18 990
8250.04 916
8250.90 926
8251.75 938
8252.61 992
8253.47 974
8254.33 913
8255.18 876
8256.04 883
8256.90 885
8257.76 896
8258.61 916
8259.47 907
8260.33 888
8261.19 912
8262.04 900
8262.90 928
8263.76 956
8264.62 968
8265.48 934
8266.33 908
8267.19 910
8268.05 896
8268.91 888
8269.77 954
8270.62 941
8271.48 929
8272.34 916
8273.20 905
8274.06 942
8274.92 914
8275.77 910
8276.63 952
8277.49 923
8278.35 927
8279.21 938
8280.07 972
8280.93 942
8281.78 901
8282.64 948
8283.50 970
8284.36 1004
8285.22 915
8286.08 940
8286.94 947
8287.80 944
8288.66 953
8289.51 930
8290.37 951
8291.23 962
8292.09 920
8292.95 957
8293.81 937
8294.67 924
8295.53 949
8296.39 946
8297.25 960
8298.11 927
8298.97 928
8299.83 997
8300.69 971
8301.55 989
8302.41 990
8303.27 988
8304.13 1016
8304.99 1031
8305.85 958
8306.71 998
8307.57 995
8308.43 937
8309.29 973
8310.15 974
8311.01 986
8311.87 945
8312.73 1027
8313.59 1003
8314.45 1034
8315.31 1061
8316.17 978
8317.03 1007
8317.89 946
8318.75 990
8319.61 987
8320.47 973
8321.33 931
8322.20 960
8323.06 969
8323.92 964
8324.78 1014
8325.64 994
8326.50 994
8327.36 1010
8328.22 1042
8329.08 1048
8329.94 1023
8330.81 994
8331.67 969
8332.53 1001
8333.39 1010
8334.25 1016
8335.11 1030
8335.97 979
8336.84 946
8337.70 1003
8338.56 970
8339.42 959
8340.28 1010
8341.15 1006
8342.01 1001
8342.87 1038
8343.73 993
8344.59 1007
8345.45 1089
8346.32 1047
8347.18 1014
8348.04 992
8348.90 1009
8349.77 1022
8350.63 1027
8351.49 1022
8352.35 1032
8353.22 1018
8354.08 1043
8354.94 1026
8355.80 1027
8356.67 1052
8357.53 1083
8358.39 1057
8359.25 1074
8360.12 1095
8360.98 1047
8361.84 1063
8362.71 1076
8363.57 1114
8364.43 1065
8365.29 1120
8366.16 1152
8367.02 1131
8367.88 1157
8368.75 1121
8369.61 1148
8370.47 1142
8371.34 1142
8372.20 1190
8373.06 1131
8373.93 1111
8374.79 1168
8375.65 1226
8376.52 1203
8377.38 1183
8378.25 1143
8379.11 1194
8379.97 1206
8380.84 1210
8381.70 1249
8382.56 1257
8383.43 1235
8384.29 1279
8385.16 1336
8386.02 1346
8386.89 1337
8387.75 1366
8388.61 1389
8389.48 1394
8390.34 1331
8391.21 1304
8392.07 1384
8392.94 1369
8393.80 1354
8394.67 1349
8395.53 1402
8396.39 1405
8397.26 1409
8398.12 1406
8398.99 1454
8399.85 1466
8400.72 1472
8401.58 1465
8402.45 1486
8403.31 1506
8404.18 1536
8405.04 1517
8405.91 1562
8406.77 1598
8407.64 1688
8408.50 1692
8409.37 1750
8410.24 1745
8411.10 1754
8411.97 1763
8412.83 1742
8413.70 1773
8414.56 1804
8415.43 1786
8416.29 1776
8417.16 1759
8418.03 1737
8418.89 1821
8419.76 1912
8420.62 1849
8421.49 1901
8422.36 1902
8423.22 1908
8424.09 2003
8424.95 2003
8425.82 2049
8426.69 2061
8427.55 2114
8428.42 2096
8429.28 2145
8430.15 2147
8431.02 2241
8431.88 2311
8432.75 2338
8433.62 2398
8434.48 2486
8435.35 2612
8436.22 2598
8437.08 2745
8437.95 2787
8438.82 2789
8439.68 2800
8440.55 2939
8441.42 2959
8442.29 2972
8443.15 3127
8444.02 3151
8444.89 3144
8445.75 3316
8446.62 3470
8447.49 3609
8448.36 3805
8449.22 4122
8450.09 4363
8450.96 4864
8451.83 5720
8452.69 6859
8453.56 7964
8454.43 9082
8455.30 10247
8456.16 10715
8457.03 10908
8457.90 10561
8458.77 9939
8459.64 9017
8460.50 7879
8461.37 6895
8462.24 6063
8463.11 5266
8463.98 4526
8464.84 3971
8465.71 3640
8466.58 3250
8467.45 2923
8468.32 2687
8469.19 2490
8470.05 2418
8470.92 2324
8471.79 2155
8472.66 2071
8473.53 2039
8474.40 1999
8475.27 1905
8476.13 1905
8477.00 1840
8477.87 1819
8478.74 1769
8479.61 1786
8480.48 1847
8481.35 1811
8482.22 1871
8483.09 1916
8483.96 1947
8484.82 1957
8485.69 1986
8486.56 1897
8487.43 1917
8488.30 1915
8489.17 1943
8490.04 2013
8490.91 1983
8491.78 2023
8492.65 2099
8493.52 2207
8494.39 2270
8495.26 2283
8496.13 2276
8497.00 2235
8497.87 2121
8498.74 2023
8499.61 2054
8500.48 1857
8501.35 1907
8502.22 1780
8503.09 1774
8503.96 1750
8504.83 1783
8505.70 1782
8506.57 1804
8507.44 1738
8508.31 1816
8509.18 1794
8510.05 1817
8510.92 1802
8511.79 1875
8512.66 1899
8513.53 1845
8514.40 1885
8515.27 1944
8516.15 1992
8517.02 1938
8517.89 2062
8518.76 2048
8519.63 1981
8520.50 1920
8521.37 2008
8522.24 1991
8523.11 1986
8523.98 2066
8524.86 2086
8525.73 2070
8526.60 2086
8527.47 2178
8528.34 2099
8529.21 2099
8530.08 2082
8530.96 2106
8531.83 2152
8532.70 2137
8533.57 2127
8534.44 2090
8535.31 2102
8536.19 2226
8537.06 2186
8537.93 2220
8538.80 2199
8539.67 2256
8540.55 2218
8541.42 2125
8542.29 2069
8543.16 2042
8544.03 1989
8544.91 1900
8545.78 1851
8546.65 1751
8547.52 1725
8548.40 1716
8549.27 1703
8550.14 1699
8551.01 1749
8551.89 1794
8552.76 1791
8553.63 1817
8554.51 1810
8555.38 1825
8556.25 1794
8557.12 1778
8558.00 1754
8558.87 1733
8559.74 1754
8560.62 1700
8561.49 1626
8562.36 1679
8563.24 1639
8564.11 1609
8564.98 1616
8565.86 1579
8566.73 1617
8567.60 1617
8568.48 1589
8569.35 1599
8570.22 1553
8571.10 1529
8571.97 1492
8572.84 1494
8573.72 1456
8574.59 1467
8575.46 1487
8576.34 1454
8577.21 1521
8578.09 1439
8578.96 1360
8579.83 1432
8580.71 1403
8581.58 1433
8582.46 1456
8583.33 1410
8584.21 1406
8585.08 1396
8585.95 1411
8586.83 1422
8587.70 1352
8588.58 1357
8589.45 1375
8590.33 1408
8591.20 1435
8592.08 1408
8592.95 1368
8593.83 1434
8594.70 1430
8595.58 1474
8596.45 1476
8597.33 1506
8598.20 1526
8599.08 1479
8599.95 1485
8600.83 1497
8601.70 1473
8602.58 1484
8603.45 1521
8604.33 1507
8605.20 1526
8606.08 1533
8606.95 1537
8607.83 1551
8608.70 1540
8609.58 1563
8610.45 1547
8611.33 1493
8612.21 1502
8613.08 1507
8613.96 1523
8614.83 1526
8615.71 1507
8616.59 1466
8617.46 1507
8618.34 1472
8619.21 1566
8620.09 1562
8620.97 1484
8621.84 1489
8622.72 1524
8623.59 1575
8624.47 1558
8625.35 1596
8626.22 1617
8627.10 1587
8627.98 1641
8628.85 1630
8629.73 1666
8630.61 1722
8631.48 1707
8632.36 1644
8633.24 1615
8634.11 1637
8634.99 1615
8635.87 1645
8636.74 1651
8637.62 1645
8638.50 1612
8639.37 1602
8640.25 1684
8641.13 1720
8642.01 1741
8642.88 1785
8643.76 1787
8644.64 1841
8645.52 1815
8646.39 1877
8647.27 1847
8648.15 1843
8649.03 1798
8649.90 1800
8650.78 1819
8651.66 1800
8652.54 1882
8653.41 1877
8654.29 1842
8655.17 1920
8656.05 1914
8656.93 1921
8657.80 1904
8658.68 1903
8659.56 1868
8660.44 1892
8661.32 1903
8662.19 2006
8663.07 1923
8663.95 1902
8664.83 1944
8665.71 2030
8666.59 2001
8667.46 2071
8668.34 2162
8669.22 2198
8670.10 2289
8670.98 2431
8671.86 2448
8672.74 2531
8673.62 2644
8674.49 2731
8675.37 2747
8676.25 2696
8677.13 2641
8678.01 2627
8678.89 2624
8679.77 2524
8680.65 2408
8681.53 2418
8682.41 2433
8683.29 2364
8684.16 2392
8685.04 2412
8685.92 2487
8686.80 2618
8687.68 2782
8688.56 3134
8689.44 3413
8690.32 3655
8691.20 4003
8692.08 4150
8692.96 4124
8693.84 4231
8694.72 4195
8695.60 4055
8696.48 3780
8697.36 3592
8698.24 3362
8699.12 3136
8700.00 2952
8700.88 2804
8701.76 2710
8702.64 2601
8703.52 2543
8704.40 2462
8705.28 2532
8706.16 2586
8707.04 2547
8707.92 2563
8708.80 2514
8709.69 2513
8710.57 2553
8711.45 2494
8712.33 2545
8713.21 2569
8714.09 2563
8714.97 2580
8715.85 2689
8716.73 2703
8717.61 2708
8718.49 2675
8719.38 2718
8720.26 2722
8721.14 2810
8722.02 2855
8722.90 2877
8723.78 2957
8724.66 2896
8725.54 2896
8726.43 2966
8727.31 3031
8728.19 3051
8729.07 3059
8729.95 3205
8730.83 3258
8731.72 3311
8732.60 3395
8733.48 3427
8734.36 3527
8735.24 3446
8736.13 3602
8737.01 3701
8737.89 3686
8738.77 3688
8739.65 3704
8740.54 3740
8741.42 3650
8742.30 3579
8743.18 3615
8744.07 3645
8744.95 3689
8745.83 3792
8746.71 3781
8747.60 3823
8748.48 3960
8749.36 4013
8750.24 4031
8751.13 3996
8752.01 4144
8752.89 4301
8753.77 4451
8754.66 4497
8755.54 4570
8756.42 4549
8757.31 4778
8758.19 4969
8759.07 5129
8759.96 5238
8760.84 5476
8761.72 5699
8762.61 5991
8763.49 6175
8764.37 6562
8765.26 6716
8766.14 6756
8767.02 6874
8767.91 6807
8768.79 6911
8769.67 6884
8770.56 6682
8771.44 6611
8772.32 6685
8773.21 6870
8774.09 7078
8774.98 7544
8775.86 8343
8776.74 9828
8777.63 11532
8778.51 13917
8779.40 16387
8780.28 18769
8781.17 20732
8782.05 21894
8782.93 22196
8783.82 21858
8784.70 20845
8785.59 19153
8786.47 17239
8787.36 15119
8788.24 13214
8789.13 11617
8790.01 10247
8790.89 8926
8791.78 7948
8792.66 7364
8793.55 7065
8794.43 6761
8795.32 6678
8796.20 6909
8797.09 6908
8797.97 6872
8798.86 6780
8799.74 6589
8800.63 6338
8801.52 5941
8802.40 5535
8803.29 5111
8804.17 4797
8805.06 4469
8805.94 4247
8806.83 4066
8807.71 3883
8808.60 3755
8809.48 3737
8810.37 3701
8811.26 3709
8812.14 3730
8813.03 3773
8813.91 3760
8814.80 3769
8815.69 3663
8816.57 3817
8817.46 3910
8818.34 3864
8819.23 3866
8820.12 3969
8821.00 3942
8821.89 3857
8822.77 3830
8823.66 3714
8824.55 3647
8825.43 3519
8826.32 3483
8827.21 3409
8828.09 3347
8828.98 3286
8829.87 3197
8830.75 3123
8831.64 3131
8832.53 3058
8833.41 3060
8834.30 2995
8835.19 3094
8836.08 3040
8836.96 3113
8837.85 3120
8838.74 3148
8839.62 3266
8840.51 3254
8841.40 3319
8842.29 3316
8843.17 3274
8844.06 3302
8844.95 3273
8845.84 3399
8846.72 3333
8847.61 3334
8848.50 3417
8849.39 3407
8850.27 3385
8851.16 3276
8852.05 3325
8852.94 3379
8853.82 3266
8854.71 3342
8855.60 3284
8856.49 3312
8857.38 3344
8858.26 3396
8859.15 3430
8860.04 3332
8860.93 3296
8861.82 3340
8862.71 3215
8863.59 3185
8864.48 3109
8865.37 3024
8866.26 2986
8867.15 2888
8868.04 2831
8868.93 2709
8869.81 2727
8870.70 2722
8871.59 2636
8872.48 2562
8873.37 2564
8874.26 2568
8875.15 2527
8876.04 2509
8876.93 2464
8877.81 2432
8878.70 2421
8879.59 2403
8880.48 2407
8881.37 2363
8882.26 2399
8883.15 2359
8884.04 2360
8884.93 2297
8885.82 2270
8886.71 2242
8887.60 2180
8888.49 2165
8889.38 2180
8890.27 2109
8891.16 2076
8892.05 2057
8892.94 1990
8893.83 2031
8894.72 2038
8895.61 1999
8896.50 2025
8897.39 2050
8898.28 1985
8899.17 1938
8900.06 1956
8900.95 1946
8901.84 1956
8902.73 1919
8903.62 1776
8904.51 1814
8905.40 1835
8906.29 1704
8907.18 1774
8908.07 1847
8908.96 1900
8909.85 1753
8910.74 1791
8911.63 1753
8912.52 1775
8913.41 1677
8914.31 1731
8915.20 1698
8916.09 1654
8916.98 1668
8917.87 1619
8918.76 1631
8919.65 1639
8920.54 1678
8921.43 1614
8922.33 1772
8923.22 1748
8924.11 1772
8925.00 1800
8925.89 1854
8926.78 1869
8927.67 1850
8928.57 1888
8929.46 1855
8930.35 1823
8931.24 1776
8932.13 1785
8933.03 1750
8933.92 1690
8934.81 1652
8935.70 1649
8936.59 1605
8937.49 1593
8938.38 1561
8939.27 1527
8940.16 1459
8941.05 1536
8941.95 1559
8942.84 1531
8943.73 1494
8944.62 1462
8945.52 1469
8946.41 1450
8947.30 1448
8948.19 1411
8949.09 1450
8949.98 1475
8950.87 1497
8951.76 1573
8952.66 1559
8953.55 1511
8954.44 1562
8955.34 1543
8956.23 1458
8957.12 1450
8958.02 1426
8958.91 1407
8959.80 1433
8960.69 1368
8961.59 1326
8962.48 1346
8963.37 1299
8964.27 1307
8965.16 1380
8966.05 1387
8966.95 1342
8967.84 1400
8968.74 1393
8969.63 1398
8970.52 1395
8971.42 1399
8972.31 1374
8973.20 1318
8974.10 1276
8974.99 1279
8975.89 1264
8976.78 1203
8977.67 1211
8978.57 1218
8979.46 1195
8980.36 1148
8981.25 1123
8982.15 1123
8983.04 1109
8983.93 1106
8984.83 1071
8985.72 1095
8986.62 1118
8987.51 1074
8988.41 1098
8989.30 1105
8990.20 1064
8991.09 1113
8991.99 1093
8992.88 1054
8993.78 1043
8994.67 1068
8995.57 1087
8996.46 1025
8997.36 1061
8998.25 1040
8999.15 1013
9000.04 1025
9000.94 1002
9001.83 1030
9002.73 1045
9003.62 1008
9004.52 1024
9005.41 1037
9006.31 1000
9007.20 978
9008.10 1022
9009.00 993
9009.89 1003
9010.79 1003
9011.68 1020
9012.58 1007
9013.47 994
9014.37 981
9015.27 956
9016.16 1029
9017.06 1004
9017.95 949
9018.85 983
9019.75 990
9020.64 974
9021.54 921
9022.43 956
9023.33 1006
9024.23 941
9025.12 955
9026.02 936
9026.92 924
9027.81 936
9028.71 937
9029.61 916
9030.50 928
9031.40 924
9032.30 911
9033.19 903
9034.09 937
9034.99 891
9035.88 928
9036.78 912
9037.68 940
9038.58 958
9039.47 947
9040.37 864
9041.27 921
9042.16 914
9043.06 901
9043.96 919
9044.86 943
9045.75 965
9046.65 933
9047.55 964
9048.45 949
9049.34 929
9050.24 914
9051.14 958
9052.04 933
9052.94 960
9053.83 929
9054.73 907
9055.63 919
9056.53 976
9057.43 965
9058.32 916
9059.22 942
9060.12 1000
9061.02 988
9061.92 997
9062.81 964
9063.71 1008
9064.61 996
9065.51 987
9066.41 955
9067.31 964
9068.21 1010
9069.10 999
9070.00 1018
9070.90 990
9071.80 955
9072.70 928
9073.60 969
9074.50 966
9075.40 904
9076.29 924
9077.19 957
9078.09 967
9078.99 936
9079.89 905
9080.79 917
9081.69 943
9082.59 902
9083.49 854
9084.39 892
9085.29 873
9086.19 863
9087.09 834
9087.98 890
9088.88 879
9089.78 930
9090.68 866
9091.58 876
9092.48 910
9093.38 901
9094.28 890
9095.18 915
9096.08 907
9096.98 910
9097.88 876
9098.78 895
9099.68 891
9100.58 915
9101.48 860
9102.38 866
9103.28 877
9104.18 863
9105.08 846
9105.99 834
9106.89 868
9107.79 861
9108.69 848
9109.59 880
9110.49 897
9111.39 876
9112.29 892
9113.19 868
9114.09 842
9114.99 875
9115.89 876
9116.79 889
9117.69 858
9118.60 880
9119.50 894
9120.40 905
9121.30 876
9122.20 861
9123.10 869
9124.00 870
9124.90 858
9125.81 871
9126.71 906
9127.61 831
9128.51 859
9129.41 854
9130.31 813
9131.22 870
9132.12 865
9133.02 864
9133.92 852
9134.82 852
9135.72 836
9136.63 885
9137.53 875
9138.43 860
9139.33 871
9140.23 868
9141.14 836
9142.04 879
9142.94 902
9143.84 871
9144.75 918
9145.65 865
9146.55 871
9147.45 893
9148.36 893
9149.26 864
9150.16 888
9151.06 835
9151.97 812
9152.87 866
9153.77 845
9154.67 871
9155.58 832
9156.48 844
9157.38 902
9158.29 886
9159.19 866
9160.09 871
9161.00 840
9161.90 854
9162.80 869
9163.71 897
9164.61 857
9165.51 833
9166.42 874
9167.32 868
9168.22 872
9169.13 916
9170.03 898
9170.93 864
9171.84 842
9172.74 840
9173.64 846
9174.55 872
9175.45 840
9176.36 852
9177.26 901
9178.16 816
9179.07 841
9179.97 835
9180.88 842
9181.78 835
9182.69 880
9183.59 822
9184.49 853
9185.40 892
9186.30 895
9187.21 915
9188.11 923
9189.02 879
9189.92 895
9190.82 886
9191.73 913
9192.63 928
9193.54 898
9194.44 889
9195.35 906
9196.25 896
9197.16 948
9198.06 939
9198.97 969
9199.87 933
9200.78 932
9201.68 975
9202.59 1004
9203.49 871
9204.40 911
9205.30 889
9206.21 916
9207.12 901
9208.02 872
9208.93 880
9209.83 885
9210.74 893
9211.64 889
9212.55 929
9213.45 916
9214.36 898
9215.27 869
9216.17 886
9217.08 952
9217.98 918
9218.89 900
9219.80 924
9220.70 929
9221.61 850
9222.51 903
9223.42 881
9224.33 882
9225.23 887
9226.14 867
9227.05 878
9227.95 816
9228.86 851
9229.77 897
9230.67 901
9231.58 919
9232.49 873
9233.39 903
9234.30 875
9235.21 851
9236.11 906
9237.02 843
9237.93 853
9238.83 857
9239.74 855
9240.65 834
9241.55 851
9242.46 825
9243.37 868
9244.28 875
9245.18 833
9246.09 833
9247.00 836
9247.91 843
9248.81 840
9249.72 843
9250.63 847
9251.54 874
9252.44 840
9253.35 864
9254.26 893
9255.17 877
9256.07 815
9256.98 856
9257.89 846
9258.80 883
9259.71 861
9260.61 836
9261.52 831
9262.43 882
9263.34 842
9264.25 840
9265.16 866
9266.06 869
9266.97 860
9267.88 876
9268.79 878
9269.70 804
9270.61 844
9271.51 872
9272.42 881
9273.33 900
9274.24 920
9275.15 913
9276.06 905
9276.97 920
9277.88 892
9278.78 885
9279.69 933
9280.60 965
9281.51 882
9282.42 888
9283.33 867
9284.24 932
9285.15 926
9286.06 889
9286.97 860
9287.88 891
9288.79 920
9289.70 879
9290.60 870
9291.51 890
9292.42 863
9293.33 837
9294.24 865
9295.15 881
9296.06 894
9296.97 887
9297.88 896
9298.79 936
9299.70 903
9300.61 910
9301.52 971
9302.43 916
9303.34 882
9304.25 928
9305.16 905
9306.07 899
9306.98 868
9307.89 919
9308.80 931
9309.71 944
9310.63 873
9311.54 873
9312.45 906
9313.36 906
9314.27 892
9315.18 879
9316.09 896
9317.00 834
9317.91 887
9318.82 891
9319.73 895
9320.64 885
9321.55 906
9322.47 912
9323.38 888
9324.29 866
9325.20 904
9326.11 870
9327.02 863
9327.93 862
9328.84 875
9329.76 875
9330.67 849
9331.58 830
9332.49 833
9333.40 844
9334.31 866
9335.23 879
9336.14 842
9337.05 883
9337.96 866
9338.87 870
9339.78 860
9340.70 867
9341.61 904
9342.52 952
9343.43 870
9344.34 846
9345.26 838
9346.17 873
9347.08 879
9347.99 899
9348.91 882
9349.82 870
9350.73 865
9351.64 886
9352.56 937
9353.47 922
9354.38 886
9355.29 862
9356.21 914
9357.12 886
9358.03 905
9358.94 921
9359.86 888
9360.77 862
9361.68 846
9362.60 894
9363.51 915
9364.42 923
9365.34 887
9366.25 939
9367.16 946
9368.08 930
9368.99 909
9369.90 938
9370.82 916
9371.73 938
9372.64 940
9373.56 929
9374.47 926
9375.38 910
9376.30 924
9377.21 939
9378.12 917
9379.04 886
9379.95 913
9380.87 910
9381.78 864
9382.69 916
9383.61 945
9384.52 898
9385.44 965
9386.35 948
9387.27 969
9388.18 1019
9389.09 1000
9390.01 1026
9390.92 1045
9391.84 1059
9392.75 1047
9393.67 1094
9394.58 1080
9395.50 1072
9396.41 1005
9397.32 1059
9398.24 1075
9399.15 1048
9400.07 1029
9400.98 1079
9401.90 1031
9402.81 1038
9403.73 1015
9404.64 993
9405.56 1010
9406.47 1006
9407.39 985
9408.30 960
9409.22 977
9410.14 998
9411.05 988
9411.97 952
9412.88 998
9413.80 1020
9414.71 970
9415.63 964
9416.54 981
9417.46 981
9418.38 1018
9419.29 1004
9420.21 996
9421.12 986
9422.04 976
9422.95 988
9423.87 968
9424.79 1043
9425.70 1012
9426.62 1018
9427.54 1040
9428.45 1077
9429.37 1088
9430.28 1047
9431.20 1108
9432.12 1144
9433.03 1148
9433.95 1167
9434.87 1154
9435.78 1164
9436.70 1132
9437.62 1178
9438.53 1196
9439.45 1191
9440.37 1213
9441.28 1152
9442.20 1204
9443.12 1181
9444.03 1192
9444.95 1216
9445.87 1247
9446.79 1312
9447.70 1389
9448.62 1524
9449.54 1660
9450.45 1730
9451.37 1835
9452.29 1928
9453.21 1952
9454.12 1947
9455.04 1877
9455.96 1877
9456.88 1784
9457.79 1705
9458.71 1597
9459.63 1522
9460.55 1448
9461.47 1401
9462.38 1276
9463.30 1235
9464.22 1199
9465.14 1150
9466.06 1149
9466.97 1054
9467.89 1104
9468.81 1141
9469.73 1077
9470.65 1103
9471.56 1086
9472.48 1078
9473.40 1071
9474.32 1105
9475.24 1173
9476.16 1172
9477.08 1152
9477.99 1220
9478.91 1256
9479.83 1263
9480.75 1247
9481.67 1280
9482.59 1277
9483.51 1292
9484.43 1200
9485.34 1157
9486.26 1133
9487.18 1160
9488.10 1093
9489.02 1101
9489.94 1138
9490.86 1100
9491.78 1073
9492.70 1059
9493.62 1071
9494.54 1056
9495.46 1083
9496.38 1069
9497.30 1024
9498.22 1039
9499.13 1038
9500.05 1014
9500.97 1029
9501.89 996
9502.81 988
9503.73 982
9504.65 965
9505.57 944
9506.49 965
9507.41 1019
9508.33 1001
9509.25 971
9510.17 969
9511.09 1030
9512.01 1037
9512.93 1048
9513.86 1026
9514.78 1068
9515.70 1088
9516.62 1091
9517.54 1099
9518.46 1084
9519.38 1046
9520.30 1062
9521.22 1081
9522.14 1129
9523.06 1128
9523.98 1086
9524.90 1130
9525.82 1123
9526.75 1194
9527.67 1179
9528.59 1229
9529.51 1304
9530.43 1391
9531.35 1453
9532.27 1444
9533.19 1518
9534.11 1504
9535.04 1463
9535.96 1400
9536.88 1320
9537.80 1298
9538.72 1316
9539.64 1237
9540.57 1195
9541.49 1129
9542.41 1100
9543.33 1077
9544.25 1080
9545.17 1029
9546.10 1024
9547.02 1036
9547.94 1006
9548.86 984
9549.78 990
9550.71 982
9551.63 1040
9552.55 1033
9553.47 989
9554.40 1031
9555.32 1045
9556.24 1069
9557.16 1094
9558.09 1082
9559.01 1061
9559.93 1094
9560.85 1071
9561.78 1109
9562.70 1030
9563.62 1049
9564.54 1075
9565.47 1035
9566.39 968
9567.31 968
9568.24 960
9569.16 959
9570.08 978
9571.00 977
9571.93 976
9572.85 975
9573.77 947
9574.70 952
9575.62 907
9576.54 928
9577.47 936
9578.39 951
9579.31 883
9580.24 914
9581.16 927
9582.09 921
9583.01 882
9583.93 901
9584.86 957
9585.78 947
9586.70 946
9587.63 915
9588.55 933
9589.48 937
9590.40 894
9591.32 948
9592.25 888
9593.17 981
9594.10 958
9595.02 961
9595.95 968
9596.87 991
9597.79 1001
9598.72 1008
9599.64 1013
9600.57 1075
9601.49 1021
9602.42 981
9603.34 1067
9604.27 1039
9605.19 1052
9606.12 1005
9607.04 1059
9607.97 1061
9608.89 1080
9609.82 1061
9610.74 1082
9611.67 1031
9612.59 1056
9613.52 1068
9614.44 1062
9615.37 1051
9616.29 1101
9617.22 1118
9618.14 1100
9619.07 1079
9619.99 1099
9620.92 1073
9621.85 1117
9622.77 1099
9623.70 1133
9624.62 1148
9625.55 1140
9626.47 1141
9627.40 1169
9628.33 1167
9629.25 1126
9630.18 1085
9631.10 1150
9632.03 1231
9632.96 1214
9633.88 1187
9634.81 1229
9635.73 1236
9636.66 1251
9637.59 1244
9638.51 1276
9639.44 1325
9640.37 1316
9641.29 1337
9642.22 1405
9643.15 1427
9644.07 1437
9645.00 1595
9645.93 1647
9646.85 1612
9647.78 1690
9648.71 1700
9649.63 1780
9650.56 1833
9651.49 1850
9652.41 1785
9653.34 1728
9654.27 1635
9655.20 1554
9656.12 1492
9657.05 1439
9657.98 1449
9658.90 1451
9659.83 1434
9660.76 1398
9661.69 1411
9662.61 1386
9663.54 1370
9664.47 1414
9665.40 1398
9666.32 1440
9667.25 1513
9668.18 1495
9669.11 1469
9670.04 1472
9670.96 1497
9671.89 1523
9672.82 1495
9673.75 1502
9674.68 1530
9675.60 1562
9676.53 1593
9677.46 1575
9678.39 1521
9679.32 1488
9680.25 1520
9681.17 1545
9682.10 1602
9683.03 1588
9683.96 1566
9684.89 1598
9685.82 1590
9686.75 1628
9687.67 1585
9688.60 1611
9689.53 1662
9690.46 1669
9691.39 1698
9692.32 1716
9693.25 1772
9694.18 1835
9695.11 1872
9696.03 1930
9696.96 2004
9697.89 2048
9698.82 2092
9699.75 2143
9700.68 2090
9701.61 1981
9702.54 1982
9703.47 1938
9704.40 1898
9705.33 1809
9706.26 1675
9707.19 1655
9708.12 1704
9709.05 1698
9709.98 1641
9710.91 1687
9711.84 1698
9712.77 1757
9713.70 1796
9714.63 1796
9715.56 1735
9716.49 1757
9717.42 1709
9718.35 1724
9719.28 1630
9720.21 1660
9721.14 1522
9722.07 1501
9723.00 1534
9723.93 1479
9724.86 1423
9725.79 1363
9726.72 1452
9727.65 1437
9728.58 1447
9729.51 1492
9730.44 1464
9731.37 1507
9732.31 1471
9733.24 1502
9734.17 1439
9735.10 1407
9736.03 1430
9736.96 1368
9737.89 1375
9738.82 1416
9739.75 1353
9740.69 1296
9741.62 1297
9742.55 1304
9743.48 1269
9744.41 1271
9745.34 1258
9746.27 1226
9747.21 1297
9748.14 1281
9749.07 1208
9750.00 1245
9750.93 1221
9751.86 1241
9752.80 1224
9753.73 1209
9754.66 1214
9755.59 1223
9756.52 1164
9757.46 1208
9758.39 1223
9759.32 1266
9760.25 1251
9761.18 1224
9762.12 1234
9763.05 1278
9763.98 1277
9764.91 1304
9765.85 1261
9766.78 1252
9767.71 1294
9768.64 1253
9769.58 1248
9770.51 1256
9771.44 1227
9772.37 1282
9773.31 1339
9774.24 1351
9775.17 1361
9776.11 1409
9777.04 1416
9777.97 1487
9778.91 1551
9779.84 1581
9780.77 1542
9781.71 1533
9782.64 1553
9783.57 1526
9784.51 1483
9785.44 1470
9786.37 1469
9787.31 1447
9788.24 1384
9789.17 1345
9790.11 1353
9791.04 1293
9791.97 1262
9792.91 1294
9793.84 1262
9794.77 1334
9795.71 1378
9796.64 1345
9797.58 1377
9798.51 1399
9799.44 1360
9800.38 1324
9801.31 1294
9802.25 1251
9803.18 1208
9804.12 1219
9805.05 1170
9805.98 1155
9806.92 1103
9807.85 1066
9808.79 1093
9809.72 1058
9810.66 1013
9811.59 1027
9812.53 1043
9813.46 1006
9814.40 944
9815.33 983
9816.27 924
9817.20 951
9818.14 990
9819.07 978
9820.01 1015
9820.94 972
9821.88 936
9822.81 973
9823.75 953
9824.68 920
9825.62 968
9826.55 970
9827.49 939
9828.42 930
9829.36 911
9830.29 903
9831.23 949
9832.17 909
9833.10 949
9834.04 902
9834.97 895
9835.91 883
9836.84 919
9837.78 914
9838.72 934
9839.65 1005
9840.59 949
9841.52 952
9842.46 935
9843.40 989
9844.33 991
9845.27 956
9846.20 941
9847.14 923
9848.08 904
9849.01 951
9849.95 936
9850.89 942
9851.82 974
9852.76 963
9853.70 945
9854.63 884
9855.57 932
9856.51 922
9857.44 909
9858.38 956
9859.32 910
9860.25 917
9861.19 949
9862.13 959
9863.07 936
9864.00 961
9864.94 907
9865.88 877
9866.81 903
9867.75 911
9868.69 952
9869.63 950
9870.56 915
9871.50 919
9872.44 886
9873.38 918
9874.31 939
9875.25 953
9876.19 930
9877.13 920
9878.07 884
9879.00 955
9879.94 959
9880.88 939
9881.82 967
9882.75 922
9883.69 915
9884.63 928
9885.57 889
9886.51 854
9887.45 913
9888.38 896
9889.32 881
9890.26 872
9891.20 858
9892.14 844
9893.08 880
9894.01 882
9894.95 916
9895.89 865
9896.83 843
9897.77 863
9898.71 875
9899.65 884
9900.59 888
9901.52 894
9902.46 883
9903.40 880
9904.34 887
9905.28 920
9906.22 945
9907.16 916
9908.10 936
9909.04 952
9909.98 1000
9910.92 957
9911.86 945
9912.80 1001
9913.73 986
9914.67 955
9915.61 943
9916.55 966
9917.49 962
9918.43 1009
9919.37 1053
9920.31 1207
9921.25 1282
9922.19 1453
9923.13 1645
9924.07 1672
9925.01 1756
9925.95 1835
9926.89 1957
9927.83 1911
9928.77 1805
9929.71 1736
9930.65 1659
9931.59 1518
9932.53 1420
9933.47 1285
9934.41 1191
9935.36 1144
9936.30 1072
9937.24 1016
9938.18 997
9939.12 929
9940.06 915
9941.00 890
9941.94 860
9942.88 880
9943.82 874
9944.76 891
9945.70 849
9946.64 846
9947.59 846
9948.53 830
9949.47 797
9950.41 807
9951.35 787
9952.29 781
9953.23 793
9954.17 768
9955.12 768
9956.06 802
9957.00 810
9957.94 799
9958.88 794
9959.82 790
9960.77 810
9961.71 826
9962.65 772
9963.59 798
9964.53 799
9965.48 797
9966.42 795
9967.36 777
9968.30 760
9969.24 794
9970.19 780
9971.13 779
9972.07 740
9973.01 743
9973.95 760
9974.90 743
9975.84 717
9976.78 745
9977.72 720
9978.67 722
9979.61 740
9980.55 749
9981.50 727
9982.44 681
9983.38 702
9984.32 704
9985.27 738
9986.21 705
9987.15 713
9988.10 725
9989.04 741
9989.98 774
9990.92 753
9991.87 727
9992.81 729
9993.75 725
9994.70 749
9995.64 728
9996.58 713
9997.53 734
9998.47 760
9999.41 762
10000.36 727
10001.30 767
10002.25 746
10003.19 736
10004.13 742
10005.08 732
10006.02 744
10006.96 759
10007.91 758
10008.85 763
10009.80 716
10010.74 720
10011.68 726
10012.63 714
10013.57 727
10014.52 731
10015.46 745
10016.41 701
10017.35 696
10018.29 710
10019.24 716
10020.18 736
10021.13 725
10022.07 718
10023.02 707
10023.96 740
10024.91 715
10025.85 719
10026.80 735
10027.74 785
10028.69 762
10029.63 708
10030.58 737
10031.52 778
10032.47 780
10033.41 738
10034.36 696
10035.30 720
10036.25 687
10037.19 706
10038.14 667
10039.08 694
10040.03 680
10040.97 664
10041.92 720
10042.87 697
10043.81 720
10044.76 691
10045.70 668
10046.65 634
10047.59 658
10048.54 671
10049.49 650
10050.43 672
10051.38 672
10052.32 633
10053.27 633
10054.22 649
10055.16 675
10056.11 679
10057.05 631
10058.00 642
10058.95 673
10059.89 672
10060.84 663
10061.79 631
10062.73 634
10063.68 666
10064.63 651
10065.57 643
10066.52 661
10067.47 692
10068.41 667
10069.36 654
10070.31 666
10071.25 649
10072.20 649
10073.15 642
10074.10 613
10075.04 656
10075.99 664
10076.94 624
10077.88 613
10078.83 652
10079.78 667
10080.73 644
10081.67 632
10082.62 626
10083.57 607
10084.52 622
10085.46 644
10086.41 633
10087.36 593
10088.31 625
10089.25 622
10090.20 629
10091.15 593
10092.10 615
10093.05 639
10093.99 631
10094.94 624
10095.89 599
10096.84 605
10097.79 634
10098.73 633
10099.68 599
10100.63 623
10101.58 632
10102.53 621
10103.48 643
10104.42 655
10105.37 618
10106.32 619
10107.27 595
10108.22 602
10109.17 621
10110.12 588
10111.06 604
10112.01 633
10112.96 624
10113.91 617
10114.86 605
10115.81 609
10116.76 598
10117.71 648
10118.66 601
10119.61 621
10120.56 587
10121.50 570
10122.45 593
10123.40 586
10124.35 567
10125.30 596
10126.25 625
10127.20 610
10128.15 627
10129.10 610
10130.05 606
10131.00 615
10131.95 584
10132.90 577
10133.85 596
10134.80 609
10135.75 611
10136.70 613
10137.65 589
10138.60 591
10139.55 609
10140.50 582
10141.45 637
10142.40 622
10143.35 634
10144.30 624
10145.25 614
10146.20 554
10147.15 590
10148.10 625
10149.05 592
10150.00 580
10150.95 589
10151.90 613
10152.86 565
10153.81 616
10154.76 623
10155.71 590
10156.66 601
10157.61 598
10158.56 626
10159.51 592
10160.46 613
10161.41 620
10162.37 610
10163.32 626
10164.27 620
10165.22 601
10166.17 608
10167.12 624
10168.07 626
10169.03 619
10169.98 652
10170.93 634
10171.88 637
10172.83 657
10173.78 646
10174.74 641
10175.69 659
10176.64 666
10177.59 720
10178.54 680
10179.49 641
10180.45 647
10181.40 647
10182.35 671
10183.30 664
10184.26 722
10185.21 703
10186.16 715
10187.11 732
10188.06 712
10189.02 729
10189.97 745
10190.92 794
10191.87 783
10192.83 750
10193.78 779
10194.73 783
10195.69 814
10196.64 776
10197.59 786
10198.54 758
10199.50 737
10200.45 771
10201.40 801
10202.36 765
10203.31 770
10204.26 750
10205.22 784
10206.17 759
10207.12 754
10208.08 759
10209.03 756
10209.98 706
10210.94 762
10211.89 749
10212.84 705
10213.80 683
10214.75 688
10215.70 710
10216.66 685
10217.61 681
10218.56 688
10219.52 684
10220.47 693
10221.43 699
10222.38 673
10223.33 665
10224.29 707
10225.24 713
10226.20 678
10227.15 667
10228.11 712
10229.06 696
10230.01 712
10230.97 736
10231.92 789
10232.88 816
10233.83 800
10234.79 817
10235.74 798
10236.70 808
10237.65 819
10238.60 809
10239.56 817
10240.51 753
10241.47 725
10242.42 756
10243.38 736
10244.33 672
10245.29 672
10246.24 683
10247.20 662
10248.15 644
10249.11 655
10250.07 660
10251.02 648
10251.98 660
10252.93 653
10253.89 634
10254.84 606
10255.80 608
10256.75 590
10257.71 614
10258.67 614
10259.62 612
10260.58 588
10261.53 630
10262.49 629
10263.44 620
10264.40 635
10265.36 667
10266.31 667
10267.27 623
10268.22 637
10269.18 674
10270.14 663
10271.09 635
10272.05 661
10273.01 662
10273.96 635
10274.92 625
10275.87 625
10276.83 611
10277.79 623
10278.74 589
10279.70 589
10280.66 591
10281.61 591
10282.57 602
10283.53 612
10284.49 597
10285.44 615
10286.40 603
10287.36 565
10288.31 620
10289.27 616
10290.23 590
10291.18 573
10292.14 599
10293.10 627
10294.06 629
10295.01 585
10295.97 574
10296.93 580
10297.89 572
10298.84 580
10299.80 611
10300.76 567
10301.72 554
10302.67 586
10303.63 575
10304.59 614
10305.55 590
10306.51 599
10307.46 622
10308.42 584
10309.38 583
10310.34 571
10311.30 591
10312.25 607
10313.21 580
10314.17 601
10315.13 566
10316.09 570
10317.05 610
10318.00 588
10318.96 595
10319.92 614
10320.88 600
10321.84 576
10322.80 586
10323.76 575
10324.71 580
10325.67 594
10326.63 580
10327.59 572
10328.55 599
10329.51 571
10330.47 585
10331.43 591
10332.39 602
10333.35 577
10334.30 591
10335.26 612
10336.22 594
10337.18 593
10338.14 545
10339.10 579
10340.06 592
10341.02 572
10341.98 586
10342.94 549
10343.90 597
10344.86 594
10345.82 612
10346.78 604
10347.74 600
10348.70 587
10349.66 598
10350.62 610
10351.58 597
10352.54 601
10353.50 561
10354.46 600
10355.42 580
10356.38 589
10357.34 563
10358.30 593
10359.26 623
10360.22 618
10361.18 610
10362.14 589
10363.10 565
10364.06 569
10365.02 560
10365.98 574
10366.94 576
10367.90 560
10368.87 589
10369.83 566
10370.79 555
10371.75 556
10372.71 535
10373.67 583
10374.63 591
10375.59 581
10376.55 567
10377.51 564
10378.48 575
10379.44 595
10380.40 581
10381.36 562
10382.32 559
10383.28 553
10384.24 573
10385.21 563
10386.17 582
10387.13 569
10388.09 590
10389.05 596
10390.01 560
10390.98 571
10391.94 589
10392.90 597
10393.86 565
10394.82 580
10395.79 570
10396.75 578
10397.71 589
10398.67 586
10399.63 587
10400.60 576
10401.56 591
10402.52 563
10403.48 575
10404.45 592
10405.41 607
10406.37 600
10407.33 574
10408.30 585
10409.26 612
10410.22 619
10411.18 630
10412.15 653
10413.11 644
10414.07 674
10415.04 717
10416.00 712
10416.96 734
10417.93 762
10418.89 745
10419.85 749
10420.81 742
10421.78 739
10422.74 747
10423.70 750
10424.67 729
10425.63 701
10426.59 691
10427.56 706
10428.52 681
10429.49 720
10430.45 702
10431.41 678
10432.38 698
10433.34 640
10434.30 651
10435.27 610
10436.23 640
10437.20 616
10438.16 622
10439.12 600
10440.09 567
10441.05 572
10442.02 573
10442.98 608
10443.94 612
10444.91 548
10445.87 549
10446.84 554
10447.80 541
10448.77 584
10449.73 560
10450.70 574
10451.66 534
10452.63 578
10453.59 554
10454.55 556
10455.52 511
10456.48 562
10457.45 556
10458.41 558
10459.38 514
10460.34 549
10461.31 566
10462.27 558
10463.24 563
10464.20 512
10465.17 549
10466.14 540
10467.10 549
10468.07 530
10469.03 519
10470.00 520
10470.96 537
10471.93 560
10472.89 546
10473.86 534
10474.82 539
10475.79 539
10476.76 515
10477.72 558
10478.69 537
10479.65 535
10480.62 541
10481.59 557
10482.55 539
10483.52 572
10484.48 523
10485.45 540
10486.42 567
10487.38 556
10488.35 587
10489.32 553
10490.28 558
10491.25 551
10492.21 571
10493.18 554
10494.15 535
10495.11 528
10496.08 544
10497.05 571
10498.01 554
10498.98 548
10499.95 560
10500.92 557
10501.88 564
10502.85 555
10503.82 572
10504.78 582
10505.75 557
10506.72 575
10507.68 534
10508.65 541
10509.62 564
10510.59 541
10511.55 558
10512.52 586
10513.49 532
10514.46 564
10515.42 536
10516.39 581
10517.36 545
10518.33 529
10519.29 562
10520.26 584
10521.23 586
10522.20 550
10523.17 514
10524.13 556
10525.10 605
10526.07 540
10527.04 554
10528.01 581
10528.97 609
10529.94 573
10530.91 546
10531.88 546
10532.85 560
10533.82 552
10534.78 562
10535.75 546
10536.72 585
10537.69 568
10538.66 553
10539.63 574
10540.60 527
10541.56 564
10542.53 582
10543.50 567
10544.47 594
10545.44 572
10546.41 543
10547.38 570
10548.35 597
10549.32 581
10550.29 582
10551.25 607
10552.22 649
10553.19 650
10554.16 644
10555.13 667
10556.10 675
10557.07 682
10558.04 710
10559.01 687
10559.98 694
10560.95 761
10561.92 723
10562.89 720
10563.86 687
10564.83 706
10565.80 663
10566.77 638
10567.74 633
10568.71 631
10569.68 562
10570.65 607
10571.62 632
10572.59 608
10573.56 592
10574.53 575
10575.50 586
10576.47 538
10577.44 554
10578.41 565
10579.38 635
10580.35 601
10581.32 625
10582.29 590
10583.26 621
10584.23 620
10585.21 612
10586.18 604
10587.15 584
10588.12 581
10589.09 646
10590.06 590
10591.03 598
10592.00 593
10592.97 634
10593.94 601
10594.92 583
10595.89 582
10596.86 561
10597.83 592
10598.80 545
10599.77 510
10600.74 554
10601.71 577
10602.69 555
10603.66 593
10604.63 539
10605.60 552
10606.57 581
10607.54 607
10608.52 583
10609.49 535
10610.46 555
10611.43 550
10612.40 574
10613.38 539
10614.35 559
10615.32 550
10616.29 575
10617.27 578
10618.24 552
10619.21 569
10620.18 576
10621.15 590
10622.13 583
10623.10 579
10624.07 596
10625.04 579
10626.02 577
10626.99 554
10627.96 574
10628.94 625
10629.91 589
10630.88 582
10631.85 598
10632.83 603
10633.80 603
10634.77 628
10635.75 651
10636.72 676
10637.69 666
10638.67 663
10639.64 634
10640.61 630
10641.59 631
10642.56 662
10643.53 684
10644.51 650
10645.48 581
10646.45 586
10647.43 599
10648.40 592
10649.37 599
10650.35 571
10651.32 584
10652.30 532
10653.27 546
10654.24 553
10655.22 584
10656.19 571
10657.16 527
10658.14 518
10659.11 571
10660.09 522
10661.06 525
10662.04 574
10663.01 581
10663.98 535
10664.96 554
10665.93 586
10666.91 572
10667.88 563
10668.86 541
10669.83 553
10670.81 577
10671.78 574
10672.76 557
10673.73 567
10674.71 545
10675.68 570
10676.66 569
10677.63 528
10678.61 552
10679.58 588
10680.56 569
10681.53 562
10682.51 514
10683.48 575
10684.46 570
10685.43 582
10686.41 536
10687.38 531
10688.36 518
10689.33 527
10690.31 520
10691.28 511
10692.26 527
10693.24 514
10694.21 521
10695.19 530
10696.16 554
10697.14 511
10698.12 499
10699.09 524
10700.07 540
10701.04 512
10702.02 499
10703.00 543
10703.97 531
10704.95 520
10705.92 553
10706.90 534
10707.88 552
10708.85 544
10709.83 554
10710.81 537
10711.78 533
10712.76 545
10713.74 558
10714.71 557
10715.69 572
10716.67 570
10717.64 559
10718.62 550
10719.60 502
10720.57 497
10721.55 519
10722.53 514
10723.50 523
10724.48 504
10725.46 552
10726.44 549
10727.41 565
10728.39 537
10729.37 555
10730.35 561
10731.32 546
10732.30 516
10733.28 529
10734.26 523
10735.23 523
10736.21 560
10737.19 575
10738.17 585
10739.14 559
10740.12 525
10741.10 596
10742.08 560
10743.06 564
10744.03 570
10745.01 592
10745.99 531
10746.97 568
10747.95 559
10748.92 562
10749.90 557
10750.88 523
10751.86 559
10752.84 520
10753.82 560
10754.79 529
10755.77 537
10756.75 559
10757.73 537
10758.71 565
10759.69 535
10760.67 531
10761.65 508
10762.62 539
10763.60 529
10764.58 517
10765.56 568
10766.54 545
10767.52 575
10768.50 539
10769.48 529
10770.46 586
10771.44 577
10772.42 585
10773.39 568
10774.37 575
10775.35 536
10776.33 561
10777.31 563
10778.29 585
10779.27 566
10780.25 529
10781.23 532
10782.21 533
10783.19 546
10784.17 528
10785.15 500
10786.13 494
10787.11 532
10788.09 533
10789.07 546
10790.05 546
10791.03 517
10792.01 530
10792.99 516
10793.97 511
10794.95 500
10795.93 501
10796.91 535
10797.89 492
10798.87 496
10799.85 527
10800.83 521
10801.82 495
10802.80 493
10803.78 512
10804.76 543
10805.74 499
10806.72 489
10807.70 500
10808.68 484
10809.66 523
10810.64 512
10811.62 526
10812.61 513
10813.59 501
10814.57 519
10815.55 523
10816.53 498
10817.51 523
10818.49 544
10819.47 520
10820.46 492
10821.44 494
10822.42 504
10823.40 540
10824.38 523
10825.36 518
10826.35 527
10827.33 497
10828.31 492
10829.29 509
10830.27 501
10831.25 511
10832.24 522
10833.22 532
10834.20 537
10835.18 501
10836.17 535
10837.15 540
10838.13 522
10839.11 523
10840.09 541
10841.08 533
10842.06 499
10843.04 499
10844.02 520
10845.01 511
10845.99 513
10846.97 541
10847.96 517
10848.94 525
10849.92 515
10850.90 537
10851.89 555
10852.87 552
10853.85 545
10854.84 533
10855.82 536
10856.80 499
10857.78 533
10858.77 546
10859.75 540
10860.73 526
10861.72 550
10862.70 544
10863.68 577
10864.67 538
10865.65 577
10866.64 519
10867.62 544
10868.60 558
10869.59 533
10870.57 553
10871.55 528
10872.54 560
10873.52 565
10874.51 583
10875.49 578
10876.47 572
10877.46 560
10878.44 574
10879.43 575
10880.41 572
10881.39 595
10882.38 573
10883.36 562
10884.35 601
10885.33 582
10886.32 606
10887.30 616
10888.29 594
10889.27 585
10890.25 621
10891.24 647
10892.22 604
10893.21 590
10894.19 573
10895.18 646
10896.16 619
10897.15 608
10898.13 619
10899.12 629
10900.10 622
10901.09 654
10902.07 678
10903.06 654
10904.04 672
10905.03 658
10906.01 718
10907.00 707
10907.99 675
10908.97 650
10909.96 703
10910.94 697
10911.93 672
10912.91 713
10913.90 707
10914.88 697
10915.87 708
10916.86 712
10917.84 687
10918.83 688
10919.81 677
10920.80 714
10921.79 713
10922.77 681
10923.76 704
10924.74 727
10925.73 716
10926.72 749
10927.70 699
10928.69 720
10929.68 738
10930.66 717
10931.65 747
10932.64 775
10933.62 739
10934.61 780
10935.60 793
10936.58 813
10937.57 855
10938.56 856
10939.54 889
10940.53 905
10941.52 899
10942.50 945
10943.49 964
10944.48 1024
10945.47 1063
10946.45 1031
10947.44 1084
10948.43 1064
10949.41 1056
10950.40 1100
10951.39 1048
10952.38 1017
10953.36 1074
10954.35 1126
10955.34 1098
10956.33 1115
10957.31 1134
10958.30 1059
10959.29 1053
10960.28 1044
10961.27 1035
10962.25 1014
10963.24 1008
10964.23 972
10965.22 975
10966.21 933
10967.19 878
10968.18 869
10969.17 853
10970.16 850
10971.15 856
10972.13 918
10973.12 871
10974.11 920
10975.10 869
10976.09 838
10977.08 885
10978.07 879
10979.05 913
10980.04 899
10981.03 889
10982.02 915
10983.01 916
10984.00 941
10984.99 939
10985.98 959
10986.96 933
10987.95 976
10988.94 942
10989.93 1042
10990.92 1037
10991.91 1126
10992.90 1230
10993.89 1236
10994.88 1296
10995.87 1340
10996.86 1379
10997.85 1371
10998.84 1379
10999.83 1361
11000.82 1350
11001.81 1317
11002.79 1272
11003.78 1211
11004.77 1234
11005.76 1177
11006.75 1056
11007.74 1001
11008.73 972
11009.72 924
11010.71 930
11011.70 907
11012.69 841
11013.68 833
11014.67 821
11015.67 773
11016.66 810
11017.65 808
11018.64 784
11019.63 814
11020.62 784
11021.61 762
11022.60 796
11023.59 775
11024.58 822
11025.57 754
11026.56 757
11027.55 758
11028.54 770
11029.53 756
11030.52 761
11031.52 790
11032.51 734
11033.50 740
11034.49 746
11035.48 706
11036.47 709
11037.46 709
11038.45 756
11039.45 695
11040.44 694
11041.43 711
11042.42 707
11043.41 685
11044.40 677
11045.39 715
11046.39 650
11047.38 679
11048.37 678
11049.36 711
11050.35 690
11051.35 660
11052.34 641
11053.33 687
11054.32 654
11055.31 648
11056.31 682
11057.30 626
11058.29 648
11059.28 664
11060.27 688
11061.27 673
11062.26 620
11063.25 660
11064.24 691
11065.24 657
11066.23 671
11067.22 679
11068.21 692
11069.21 667
11070.20 647
11071.19 671
11072.19 680
11073.18 734
11074.17 703
11075.16 676
11076.16 670
11077.15 700
11078.14 678
11079.14 688
11080.13 669
11081.12 674
11082.12 664
11083.11 649
11084.10 662
11085.10 623
11086.09 643
11087.08 661
11088.08 684
11089.07 668
11090.06 633
11091.06 651
11092.05 642
11093.04 641
11094.04 638
11095.03 615
11096.03 633
11097.02 654
11098.01 640
11099.01 641
11100.00 632
11101.00 623
11101.99 619
11102.98 645
11103.98 664
11104.97 601
11105.97 634
11106.96 628
11107.96 640
11108.95 661
11109.95 635
11110.94 654
11111.93 606
11112.93 616
11113.92 647
11114.92 642
11115.91 634
11116.91 645
11117.90 650
11118.90 650
11119.89 658
11120.89 673
11121.88 666
11122.88 634
11123.87 670
11124.87 664
11125.86 639
11126.86 685
11127.85 664
11128.85 669
11129.84 685
11130.84 691
11131.84 674
11132.83 652
11133.83 693
11134.82 690
11135.82 657
11136.81 674
11137.81 667
11138.81 655
11139.80 706
11140.80 652
11141.79 612
11142.79 648
11143.79 648
11144.78 618
11145.78 629
11146.77 657
11147.77 640
11148.77 686
11149.76 644
11150.76 632
11151.75 619
11152.75 580
11153.75 592
11154.74 625
11155.74 591
11156.74 607
11157.73 612
11158.73 597
11159.73 597
11160.72 602
11161.72 598
11162.72 581
11163.71 597
11164.71 596
11165.71 571
11166.71 577
11167.70 580
11168.70 606
11169.70 550
11170.69 578
11171.69 577
11172.69 612
11173.69 595
11174.68 604
11175.68 569
11176.68 595
11177.68 572
11178.67 571
11179.67 563
11180.67 557
11181.67 578
11182.66 563
11183.66 574
11184.66 569
11185.66 583
11186.66 572
11187.65 570
11188.65 608
11189.65 574
11190.65 598
11191.65 543
11192.64 592
11193.64 591
11194.64 555
11195.64 572
11196.64 552
11197.64 565
11198.63 553
11199.63 606
11200.63 603
11201.63 579
11202.63 582
11203.63 555
11204.63 570
11205.63 583
11206.62 558
11207.62 554
11208.62 567
11209.62 546
11210.62 582
11211.62 556
11212.62 545
11213.62 537
11214.62 567
11215.62 602
11216.61 546
11217.61 585
11218.61 581
11219.61 559
11220.61 554
11221.61 573
11222.61 566
11223.61 581
11224.61 557
11225.61 606
11226.61 635
11227.61 557
11228.61 583
11229.61 619
11230.61 546
11231.61 580
11232.61 569
11233.61 575
11234.61 586
11235.61 569
11236.61 593
11237.61 572
11238.61 589
11239.61 575
11240.61 601
11241.61 590
11242.61 616
11243.61 593
11244.61 582
11245.61 609
11246.61 607
11247.61 598
11248.62 612
11249.62 641
11250.62 608
11251.62 586
11252.62 639
11253.62 606
11254.62 618
11255.62 587
11256.62 626
11257.62 631
11258.62 609
11259.63 588
11260.63 597
11261.63 610
11262.63 563
11263.63 622
11264.63 606
11265.63 596
11266.64 641
11267.64 620
11268.64 602
11269.64 601
11270.64 628
11271.64 638
11272.65 627
11273.65 669
11274.65 664
11275.65 653
11276.65 643
11277.65 637
11278.66 637
11279.66 645
11280.66 659
11281.66 642
11282.67 650
11283.67 642
11284.67 640
11285.67 613
11286.67 613
11287.68 651
11288.68 652
11289.68 644
11290.68 653
11291.69 640
11292.69 652
11293.69 659
11294.70 677
11295.70 693
11296.70 693
11297.70 683
11298.71 677
11299.71 680
11300.71 693
11301.72 687
11302.72 701
11303.72 703
11304.72 691
11305.73 707
11306.73 740
11307.73 742
11308.74 738
11309.74 790
11310.74 793
11311.75 811
11312.75 811
11313.76 774
11314.76 770
11315.76 805
11316.77 745
11317.77 752
11318.77 686
11319.78 725
11320.78 713
11321.79 697
11322.79 670
11323.79 704
11324.80 699
11325.80 698
11326.81 647
11327.81 620
11328.81 666
11329.82 678
11330.82 675
11331.83 671
11332.83 636
11333.84 668
11334.84 681
11335.85 662
11336.85 647
11337.85 611
11338.86 632
11339.86 651
11340.87 684
11341.87 659
11342.88 665
11343.88 685
11344.89 648
11345.89 664
11346.90 653
11347.90 644
11348.91 643
11349.91 686
11350.92 654
11351.92 673
11352.93 691
11353.94 667
11354.94 697
11355.95 667
11356.95 726
11357.96 712
11358.96 703
11359.97 697
11360.97 694
11361.98 696
11362.99 686
11363.99 682
11365.00 702
11366.00 679
11367.01 662
11368.02 659
11369.02 668
11370.03 636
11371.03 690
11372.04 697
11373.05 686
11374.05 712
11375.06 725
11376.06 729
11377.07 717
11378.08 699
11379.08 700
11380.09 692
11381.10 700
11382.10 691
11383.11 678
11384.12 747
11385.12 775
11386.13 740
11387.14 699
11388.14 682
11389.15 702
11390.16 711
11391.17 723
11392.17 747
11393.18 744
11394.19 748
11395.19 745
11396.20 764
11397.21 788
11398.22 742
11399.22 743
11400.23 757
11401.24 768
11402.25 739
11403.25 780
11404.26 776
11405.27 800
11406.28 784
11407.28 736
11408.29 791
11409.30 795
11410.31 787
11411.31 770
11412.32 813
11413.33 788
11414.34 805
11415.35 795
11416.35 837
11417.36 846
11418.37 852
11419.38 815
11420.39 822
11421.40 848
11422.40 805
11423.41 861
11424.42 864
11425.43 867
11426.44 843
11427.45 890
11428.46 874
11429.46 919
11430.47 876
11431.48 872
11432.49 901
11433.50 891
11434.51 945
11435.52 927
11436.53 919
11437.54 954
11438.54 934
11439.55 931
11440.56 928
11441.57 922
11442.58 966
11443.59 939
11444.60 938
11445.61 962
11446.62 987
11447.63 976
11448.64 987
11449.65 1008
11450.66 1025
11451.67 1043
11452.68 1035
11453.69 1041
11454.70 1066
11455.71 1053
11456.72 1061
11457.73 1049
11458.74 1040
11459.75 1045
11460.76 1084
11461.77 1101
11462.78 1040
11463.79 1073
11464.80 1063
11465.81 1110
11466.82 1120
11467.83 1151
11468.84 1102
11469.85 1128
11470.86 1162
11471.87 1190
11472.88 1187
11473.89 1155
11474.90 1190
11475.91 1153
11476.92 1184
11477.93 1202
11478.95 1179
11479.96 1232
11480.97 1241
11481.98 1225
11482.99 1255
11484.00 1260
11485.01 1212
11486.02 1207
11487.03 1221
11488.05 1224
11489.06 1242
11490.07 1263
11491.08 1270
11492.09 1229
11493.10 1270
11494.11 1302
11495.13 1306
11496.14 1320
11497.15 1296
11498.16 1340
11499.17 1331
11500.18 1296
11501.20 1295
11502.21 1297
11503.22 1333
11504.23 1323
11505.24 1318
11506.26 1344
11507.27 1392
11508.28 1398
11509.29 1411
11510.30 1429
11511.32 1413
11512.33 1463
11513.34 1483
11514.35 1442
11515.37 1458
11516.38 1499
11517.39 1471
11518.40 1424
11519.42 1451
11520.43 1536
11521.44 1561
11522.45 1491
11523.47 1567
11524.48 1601
11525.49 1610
11526.51 1638
11527.52 1659
11528.53 1653
11529.55 1664
11530.56 1699
11531.57 1715
11532.59 1730
11533.60 1741
11534.61 1783
11535.63 1779
11536.64 1869
11537.65 1896
11538.67 1854
11539.68 1966
11540.69 1944
11541.71 1966
11542.72 1971
11543.73 2061
11544.75 2101
11545.76 2148
11546.78 2136
11547.79 2151
11548.80 2195
11549.82 2259
11550.83 2316
11551.85 2353
11552.86 2404
11553.87 2526
11554.89 2535
11555.90 2515
11556.92 2617
11557.93 2681
11558.95 2766
11559.96 2814
11560.97 2829
11561.99 2875
11563.00 2880
11564.02 3028
11565.03 3000
11566.05 3089
11567.06 3197
11568.08 3315
11569.09 3395
11570.11 3449
11571.12 3476
11572.14 3532
11573.15 3641
11574.17 3826
11575.18 4038
11576.20 4086
11577.21 4270
11578.23 4442
11579.24 4681
11580.26 4786
11581.27 5096
11582.29 5260
11583.30 5566
11584.32 5671
11585.33 5847
11586.35 6087
11587.37 6316
11588.38 6673
11589.40 7020
11590.41 7514
11591.43 7988
11592.44 8462
11593.46 9252
11594.48 10015
11595.49 10922
11596.51 11823
11597.52 12635
11598.54 13675
11599.56 14065
11600.57 14537
11601.59 14906
11602.61 14964
11603.62 14926
11604.64 14389
11605.66 13763
11606.67 12926
11607.69 11945
11608.70 10974
11609.72 10039
11610.74 9037
11611.75 8206
11612.77 7373
11613.79 6561
11614.81 6004
11615.82 5500
11616.84 5016
11617.86 4760
11618.87 4538
11619.89 4205
11620.91 4017
11621.92 3826
11622.94 3766
11623.96 3683
11624.98 3454
11625.99 3378
11627.01 3303
11628.03 3303
11629.05 3158
11630.06 3102
11631.08 3150
11632.10 3102
11633.12 3112
11634.13 3124
11635.15 3096
11636.17 3116
11637.19 3117
11638.20 3058
11639.22 3053
11640.24 3040
11641.26 3008
11642.28 3004
11643.29 2921
11644.31 2920
11645.33 2836
11646.35 2655
11647.37 2625
11648.39 2504
11649.40 2410
11650.42 2337
11651.44 2296
11652.46 2241
11653.48 2268
11654.50 2186
11655.51 2133
11656.53 2183
11657.55 2089
11658.57 2138
11659.59 2149
11660.61 2132
11661.63 2157
11662.65 2202
11663.67 2188
11664.68 2214
11665.70 2238
11666.72 2270
11667.74 2241
11668.76 2280
11669.78 2320
11670.80 2287
11671.82 2365
11672.84 2455
11673.86 2410
11674.88 2467
11675.90 2462
11676.92 2513
11677.94 2590
11678.96 2614
11679.98 2603
11680.99 2612
11682.01 2584
11683.03 2581
11684.05 2591
11685.07 2573
11686.09 2581
11687.11 2565
11688.13 2519
11689.15 2413
11690.17 2354
11691.19 2385
11692.21 2401
11693.24 2368
11694.26 2273
11695.28 2261
11696.30 2271
11697.32 2299
11698.34 2262
11699.36 2219
11700.38 2290
11701.40 2183
11702.42 2165
11703.44 2179
11704.46 2154
11705.48 2143
11706.50 2115
11707.52 2107
11708.54 2079
11709.57 2089
11710.59 2057
11711.61 1989
11712.63 1957
11713.65 1974
11714.67 1939
11715.69 1959
11716.71 1975
11717.73 1915
11718.76 1892
11719.78 1890
11720.80 1826
11721.82 1855
11722.84 1842
11723.86 1837
11724.89 1789
11725.91 1718
11726.93 1742
11727.95 1694
11728.97 1667
11729.99 1649
11731.02 1672
11732.04 1608
11733.06 1608
11734.08 1607
11735.10 1571
11736.13 1564
11737.15 1593
11738.17 1595
11739.19 1501
11740.22 1526
11741.24 1596
11742.26 1602
11743.28 1601
11744.30 1556
11745.33 1544
11746.35 1581
11747.37 1552
11748.40 1567
11749.42 1526
11750.44 1558
11751.46 1553
11752.49 1510
11753.51 1500
11754.53 1422
11755.56 1425
11756.58 1446
11757.60 1404
11758.62 1353
11759.65 1353
11760.67 1345
11761.69 1348
11762.72 1338
11763.74 1323
11764.76 1314
11765.79 1261
11766.81 1252
11767.83 1292
11768.86 1317
11769.88 1296
11770.91 1265
11771.93 1295
11772.95 1318
11773.98 1339
11775.00 1249
11776.02 1208
11777.05 1214
11778.07 1182
11779.10 1237
11780.12 1224
11781.14 1246
11782.17 1151
11783.19 1103
11784.22 1136
11785.24 1138
11786.26 1120
11787.29 1095
11788.31 1098
11789.34 1109
11790.36 1110
11791.39 1124
11792.41 1105
11793.44 1053
11794.46 1053
11795.49 995
11796.51 984
11797.54 1007
11798.56 997
11799.59 963
11800.61 958
11801.63 932
11802.66 899
11803.69 943
11804.71 945
11805.74 900
11806.76 899
11807.79 941
11808.81 909
11809.84 873
11810.86 903
11811.89 901
11812.91 902
11813.94 894
11814.96 820
11815.99 847
11817.01 853
11818.04 849
11819.07 830
11820.09 837
11821.12 843
11822.14 842
11823.17 811
11824.20 838
11825.22 823
11826.25 867
11827.27 828
11828.30 796
11829.33 855
11830.35 830
11831.38 872
11832.40 817
11833.43 825
11834.46 823
11835.48 819
11836.51 812
11837.54 782
11838.56 759
11839.59 773
11840.62 795
11841.64 786
11842.67 764
11843.70 736
11844.72 775
11845.75 763
11846.78 800
11847.80 746
11848.83 749
11849.86 782
11850.89 756
11851.91 718
11852.94 782
11853.97 743
11854.99 756
11856.02 726
11857.05 788
11858.08 732
11859.10 756
11860.13 755
11861.16 782
11862.19 762
11863.21 735
11864.24 766
11865.27 746
11866.30 758
11867.33 747
11868.35 749
11869.38 738
11870.41 743
11871.44 713
11872.47 722
11873.49 735
11874.52 716
11875.55 759
11876.58 759
11877.61 756
11878.63 736
11879.66 748
11880.69 700
11881.72 715
11882.75 732
11883.78 737
11884.81 711
11885.83 704
11886.86 701
11887.89 754
11888.92 739
11889.95 730
11890.98 787
11892.01 737
11893.04 725
11894.06 743
11895.09 764
11896.12 715
11897.15 759
11898.18 782
11899.21 788
11900.24 774
11901.27 795
11902.30 786
11903.33 777
11904.36 696
11905.39 740
11906.42 786
11907.45 749
11908.48 764
11909.50 752
11910.53 765
11911.56 767
11912.59 729
11913.62 760
11914.65 751
11915.68 718
11916.71 727
11917.74 741
11918.77 756
11919.80 739
11920.83 703
11921.86 761
11922.89 768
11923.92 785
11924.95 802
11925.99 773
11927.02 768
11928.05 805
11929.08 846
11930.11 880
11931.14 871
11932.17 830
11933.20 826
11934.23 801
11935.26 781
11936.29 758
11937.32 774
11938.35 749
11939.38 758
11940.41 703
11941.45 704
11942.48 686
11943.51 676
11944.54 690
11945.57 670
11946.60 656
11947.63 660
11948.66 666
11949.70 651
11950.73 663
11951.76 675
11952.79 663
11953.82 623
11954.85 633
11955.88 642
11956.92 649
11957.95 641
11958.98 627
11960.01 639
11961.04 643
11962.08 653
11963.11 644
11964.14 642
11965.17 668
11966.20 679
11967.24 663
11968.27 656
11969.30 660
11970.33 658
11971.36 659
11972.40 690
11973.43 646
11974.46 638
11975.49 653
11976.53 697
11977.56 671
11978.59 669
11979.62 689
11980.66 643
11981.69 626
11982.72 655
11983.76 657
11984.79 651
11985.82 668
11986.85 677
11987.89 674
11988.92 691
11989.95 650
11990.99 682
11992.02 693
11993.05 659
11994.09 678
11995.12 672
11996.15 696
11997.19 636
11998.22 698
11999.25 713
12000.29 695
12001.32 726
12002.35 697
12003.39 693
12004.42 719
12005.46 739
12006.49 756
12007.52 798
12008.56 749
12009.59 754
12010.63 774
12011.66 778
12012.69 767
12013.73 756
12014.76 776
12015.80 748
12016.83 781
12017.86 789
12018.90 788
12019.93 763
12020.97 733
12022.00 792
12023.04 798
12024.07 801
12025.11 773
12026.14 759
12027.18 766
12028.21 753
12029.25 787
12030.28 775
12031.32 727
12032.35 739
12033.39 743
12034.42 753
12035.46 742
12036.49 734
12037.53 723
12038.56 738
12039.60 717
12040.63 763
12041.67 783
12042.70 768
12043.74 758
12044.77 724
12045.81 716
12046.84 696
12047.88 689
12048.92 736
12049.95 755
12050.99 727
12052.02 734
12053.06 751
12054.09 746
12055.13 733
12056.17 740
12057.20 759
12058.24 763
12059.27 742
12060.31 758
12061.35 796
12062.38 725
12063.42 784
12064.46 764
12065.49 729
12066.53 761
12067.56 756
12068.60 739
12069.64 787
12070.67 738
12071.71 740
12072.75 729
12073.78 721
12074.82 740
12075.86 751
12076.89 744
12077.93 754
12078.97 749
12080.01 750
12081.04 768
12082.08 756
12083.12 751
12084.15 779
12085.19 780
12086.23 810
12087.27 792
12088.30 815
12089.34 828
12090.38 806
12091.41 849
12092.45 826
12093.49 796
12094.53 821
12095.57 871
12096.60 841
12097.64 825
12098.68 865
12099.72 916
12100.75 909
12101.79 880
12102.83 849
12103.87 888
12104.91 874
12105.94 863
12106.98 832
12108.02 791
12109.06 786
12110.10 758
12111.14 788
12112.17 753
12113.21 748
12114.25 754
12115.29 732
12116.33 743
12117.37 737
12118.40 712
12119.44 720
12120.48 765
12121.52 745
12122.56 706
12123.60 719
12124.64 715
12125.68 735
12126.72 715
12127.75 714
12128.79 717
12129.83 740
12130.87 720
12131.91 692
12132.95 709
12133.99 666
12135.03 686
12136.07 690
12137.11 685
12138.15 681
12139.19 677
12140.23 684
12141.27 692
12142.31 681
12143.35 709
12144.38 681
12145.42 704
12146.46 706
12147.50 714
12148.54 687
12149.58 641
12150.62 661
12151.66 638
12152.70 656
12153.74 687
12154.78 671
12155.82 629
12156.87 669
12157.91 655
12158.95 678
12159.99 636
12161.03 650
12162.07 675
12163.11 685
12164.15 662
12165.19 629
12166.23 660
12167.27 658
12168.31 656
12169.35 626
12170.39 676
12171.43 659
12172.47 659
12173.52 663
12174.56 660
12175.60 632
12176.64 689
12177.68 670
12178.72 639
12179.76 628
12180.80 645
12181.85 651
12182.89 664
12183.93 654
12184.97 678
12186.01 684
12187.05 641
12188.09 638
12189.14 654
12190.18 649
12191.22 676
12192.26 685
12193.30 681
12194.34 654
12195.39 651
12196.43 651
12197.47 702
12198.51 670
12199.55 709
12200.60 659
12201.64 668
12202.68 652
12203.72 671
12204.77 658
12205.81 683
12206.85 716
12207.89 676
12208.94 724
12209.98 697
12211.02 705
12212.06 684
12213.11 705
12214.15 742
12215.19 745
12216.23 717
12217.28 710
12218.32 693
12219.36 717
12220.41 736
12221.45 697
12222.49 687
12223.54 705
12224.58 717
12225.62 699
12226.66 685
12227.71 668
12228.75 700
12229.79 697
12230.84 670
12231.88 691
12232.93 665
12233.97 698
12235.01 683
12236.06 673
12237.10 655
12238.14 643
12239.19 709
12240.23 709
12241.28 693
12242.32 679
12243.36 681
12244.41 699
12245.45 656
12246.50 656
12247.54 686
12248.58 681
12249.63 675
12250.67 641
12251.72 640
12252.76 650
12253.80 648
12254.85 659
12255.89 676
12256.94 641
12257.98 631
12259.03 625
12260.07 644
12261.12 621
12262.16 639
12263.21 634
12264.25 628
12265.30 595
12266.34 620
12267.39 650
12268.43 594
12269.48 583
12270.52 596
12271.57 608
12272.61 595
12273.66 610
12274.70 604
12275.75 620
12276.79 586
12277.84 593
12278.88 596
12279.93 599
12280.98 587
12282.02 608
12283.07 569
12284.11 562
12285.16 595
12286.20 590
12287.25 551
12288.30 567
12289.34 587
12290.39 579
12291.43 576
12292.48 561
12293.53 553
12294.57 571
12295.62 575
12296.66 561
12297.71 559
12298.76 588
12299.80 530
12300.85 556
12301.90 581
12302.94 548
12303.99 536
12305.04 531
12306.08 565
12307.13 574
12308.18 553
12309.22 567
12310.27 551
12311.32 572
12312.36 569
12313.41 545
12314.46 538
12315.50 528
12316.55 520
12317.60 543
12318.65 520
12319.69 535
12320.74 539
12321.79 505
12322.83 537
12323.88 521
12324.93 522
12325.98 527
12327.02 539
12328.07 510
12329.12 526
12330.17 534
12331.21 509
12332.26 511
12333.31 511
12334.36 485
12335.41 500
12336.45 515
12337.50 499
12338.55 515
12339.60 511
12340.65 512
12341.69 514
12342.74 507
12343.79 530
12344.84 545
12345.89 496
12346.94 489
12347.98 513
12349.03 526
12350.08 504
12351.13 496
12352.18 493
12353.23 536
12354.28 517
12355.32 508
12356.37 519
12357.42 531
12358.47 503
12359.52 529
12360.57 532
12361.62 504
12362.67 504
12363.72 514
12364.76 562
12365.81 520
12366.86 504
12367.91 528
12368.96 506
12370.01 508
12371.06 520
12372.11 523
12373.16 525
12374.21 525
12375.26 501
12376.31 502
12377.36 493
12378.41 514
12379.46 519
12380.51 514
12381.56 485
12382.61 542
12383.66 516
12384.71 484
12385.76 516
12386.81 512
12387.86 528
12388.91 510
12389.96 489
12391.01 521
12392.06 495
12393.11 459
12394.16 505
12395.21 504
12396.26 508
12397.31 502
12398.36 515
12399.41 493
12400.46 503
12401.51 504
12402.56 503
12403.61 510
12404.66 493
12405.71 487
12406.77 481
12407.82 500
12408.87 505
12409.92 466
12410.97 476
12412.02 492
12413.07 491
12414.12 493
12415.17 472
12416.23 459
12417.28 517
12418.33 515
12419.38 479
12420.43 488
12421.48 468
12422.53 508
12423.59 495
12424.64 462
12425.69 492
12426.74 505
12427.79 518
12428.84 516
12429.90 464
12430.95 478
12432.00 471
12433.05 503
12434.10 505
12435.16 467
12436.21 471
12437.26 478
12438.31 508
12439.37 473
12440.42 459
12441.47 468
12442.52 496
12443.58 481
12444.63 461
12445.68 453
12446.73 482
12447.79 474
12448.84 499
12449.89 488
12450.94 470
12452.00 490
12453.05 497
12454.10 455
12455.16 501
12456.21 457
12457.26 481
12458.31 508
12459.37 482
12460.42 472
12461.47 491
12462.53 469
12463.58 465
12464.63 481
12465.69 473
12466.74 483
12467.79 483
12468.85 512
12469.90 515
12470.95 469
12472.01 470
12473.06 500
12474.12 489
12475.17 532
12476.22 515
12477.28 539
12478.33 535
12479.39 520
12480.44 509
12481.49 552
12482.55 558
12483.60 550
12484.66 558
12485.71 553
12486.76 571
12487.82 620
12488.87 578
12489.93 562
12490.98 607
12492.04 607
12493.09 628
12494.15 591
12495.20 588
12496.25 561
12497.31 623
12498.36 569
12499.42 590
12500.47 554
12501.53 556
12502.58 542
12503.64 522
12504.69 536
12505.75 519
12506.80 501
12507.86 504
12508.91 509
12509.97 496
12511.03 505
12512.08 482
12513.14 511
12514.19 480
12515.25 507
12516.30 543
12517.36 531
12518.41 490
12519.47 482
12520.52 505
12521.58 488
12522.64 485
12523.69 514
12524.75 509
12525.80 519
12526.86 499
12527.92 499
12528.97 533
12530.03 512
12531.08 585
12532.14 533
12533.20 504
12534.25 522
12535.31 541
12536.37 536
12537.42 538
12538.48 533
12539.54 558
12540.59 534
12541.65 546
12542.70 576
12543.76 548
12544.82 581
12545.88 573
12546.93 568
12547.99 588
12549.05 580
12550.10 587
12551.16 601
12552.22 593
12553.27 600
12554.33 620
12555.39 581
12556.45 583
12557.50 596
12558.56 591
12559.62 576
12560.67 611
12561.73 605
12562.79 626
12563.85 628
12564.90 583
12565.96 608
12567.02 594
12568.08 633
12569.14 628
12570.19 624
12571.25 649
12572.31 667
12573.37 623
12574.42 616
12575.48 609
12576.54 590
12577.60 583
12578.66 608
12579.72 607
12580.77 546
12581.83 579
12582.89 549
12583.95 532
12585.01 547
12586.07 570
12587.12 544
12588.18 548
12589.24 515
12590.30 527
12591.36 534
12592.42 557
12593.48 539
12594.53 544
12595.59 494
12596.65 506
12597.71 492
12598.77 507
12599.83 504
12600.89 523
12601.95 525
12603.01 508
12604.07 527
12605.13 528
12606.18 522
12607.24 543
12608.30 566
12609.36 554
12610.42 544
12611.48 556
12612.54 554
12613.60 550
12614.66 536
12615.72 521
12616.78 578
12617.84 592
12618.90 603
12619.96 593
12621.02 564
12622.08 573
12623.14 581
12624.20 627
12625.26 616
12626.32 620
12627.38 610
12628.44 593
12629.50 575
12630.56 568
12631.62 575
12632.68 621
12633.74 607
12634.80 592
12635.86 569
12636.92 581
12637.98 559
12639.04 558
12640.11 557
12641.17 574
12642.23 581
12643.29 550
12644.35 516
12645.41 562
12646.47 581
12647.53 542
12648.59 552
12649.65 557
12650.72 539
12651.78 541
12652.84 582
12653.90 556
12654.96 560
12656.02 557
12657.08 576
12658.14 546
12659.21 532
12660.27 560
12661.33 555
12662.39 573
12663.45 580
12664.51 554
12665.58 545
12666.64 536
12667.70 526
12668.76 513
12669.82 546
12670.89 551
12671.95 574
12673.01 542
12674.07 528
12675.13 533
12676.20 533
12677.26 543
12678.32 533
12679.38 538
12680.45 573
12681.51 548
12682.57 566
12683.63 537
12684.70 529
12685.76 561
12686.82 579
12687.88 577
12688.95 556
12690.01 581
12691.07 576
12692.14 570
12693.20 594
12694.26 608
12695.32 606
12696.39 606
12697.45 624
12698.51 636
12699.58 612
12700.64 629
12701.70 644
12702.77 637
12703.83 604
12704.89 637
12705.96 606
12707.02 592
12708.08 607
12709.15 621
12710.21 563
12711.28 587
12712.34 608
12713.40 624
12714.47 617
12715.53 612
12716.59 588
12717.66 614
12718.72 611
12719.79 612
12720.85 597
12721.92 578
12722.98 573
12724.04 560
12725.11 571
12726.17 568
12727.24 570
12728.30 565
12729.37 557
12730.43 531
12731.49 554
12732.56 552
12733.62 545
12734.69 534
12735.75 563
12736.82 565
12737.88 541
12738.95 551
12740.01 496
12741.08 515
12742.14 502
12743.21 501
12744.27 521
12745.34 516
12746.40 501
12747.47 483
12748.53 493
12749.60 501
12750.66 475
12751.73 460
12752.79 479
12753.86 489
12754.93 474
12755.99 480
12757.06 466
12758.12 472
12759.19 465
12760.25 483
12761.32 463
12762.39 471
12763.45 452
12764.52 443
12765.58 447
12766.65 456
12767.72 434
12768.78 482
12769.85 450
12770.91 429
12771.98 438
12773.05 457
12774.11 446
12775.18 475
12776.25 462
12777.31 468
12778.38 445
12779.45 447
12780.51 457
12781.58 448
12782.65 438
12783.71 445
12784.78 474
12785.85 458
12786.91 443
12787.98 466
12789.05 445
12790.11 419
12791.18 438
12792.25 439
12793.31 442
12794.38 454
12795.45 459
12796.52 485
12797.58 454
12798.65 472
12799.72 444
12800.79 450
12801.85 427
12802.92 399
12803.99 437
12805.06 464
12806.12 417
12807.19 451
12808.26 476
12809.33 458
12810.39 461
12811.46 452
12812.53 450
12813.60 453
12814.67 473
12815.73 475
12816.80 461
12817.87 416
12818.94 450
12820.01 474
12821.08 471
12822.14 435
12823.21 418
12824.28 413
12825.35 419
12826.42 469
12827.49 430
12828.55 400
12829.62 455
12830.69 434
12831.76 402
12832.83 431
12833.90 447
12834.97 464
12836.04 447
12837.11 431
12838.17 450
12839.24 434
12840.31 423
12841.38 469
12842.45 446
12843.52 433
12844.59 448
12845.66 459
12846.73 431
12847.80 423
12848.87 427
12849.94 432
12851.01 429
12852.08 424
12853.14 430
12854.21 425
12855.28 422
12856.35 414
12857.42 419
12858.49 401
12859.56 426
12860.63 417
12861.70 395
12862.77 425
12863.84 397
12864.91 431
12865.98 419
12867.05 410
12868.12 387
12869.19 437
12870.26 414
12871.34 384
12872.41 402
12873.48 384
12874.55 392
12875.62 395
12876.69 380
12877.76 391
12878.83 418
12879.90 367
12880.97 405
12882.04 348
12883.11 377
12884.18 393
12885.25 392
12886.33 397
12887.40 367
12888.47 368
12889.54 367
12890.61 375
12891.68 357
12892.75 384
12893.82 389
12894.89 407
12895.97 369
12897.04 376
12898.11 382
12899.18 371
12900.25 396
12901.32 392
12902.40 358
12903.47 347
12904.54 363
12905.61 397
12906.68 349
12907.75 370
12908.83 406
12909.90 387
12910.97 338
12912.04 354
12913.11 384
12914.19 407
12915.26 408
12916.33 404
12917.40 378
12918.48 379
12919.55 350
12920.62 374
12921.69 363
12922.77 369
12923.84 365
12924.91 350
12925.98 370
12927.06 370
12928.13 362
12929.20 389
12930.27 380
12931.35 362
12932.42 383
12933.49 363
12934.57 375
12935.64 376
12936.71 367
12937.79 361
12938.86 354
12939.93 365
12941.01 387
12942.08 340
12943.15 350
12944.23 367
12945.30 381
12946.37 374
12947.45 348
12948.52 393
12949.59 384
12950.67 361
12951.74 371
12952.81 374
12953.89 373
12954.96 373
12956.04 351
12957.11 395
12958.18 346
12959.26 349
12960.33 356
12961.41 365
12962.48 363
12963.55 351
12964.63 364
12965.70 382
12966.78 393
12967.85 380
12968.93 391
12970.00 354
12971.07 373
12972.15 361
12973.22 404
12974.30 386
12975.37 389
12976.45 383
12977.52 371
12978.60 423
12979.67 387
12980.75 364
12981.82 372
12982.90 395
12983.97 359
12985.05 365
12986.12 381
12987.20 362
12988.27 368
12989.35 383
12990.42 381
12991.50 376
12992.57 365
12993.65 402
12994.73 405
12995.80 376
12996.88 382
12997.95 383
12999.03 379
13000.10 379
13001.18 375
13002.25 411
13003.33 402
13004.41 374
13005.48 401
13006.56 376
13007.63 402
13008.71 416
13009.79 368
13010.86 387
13011.94 361
13013.02 400
13014.09 378
13015.17 377
13016.24 372
13017.32 377
13018.40 402
13019.47 411
13020.55 410
13021.63 410
13022.70 405
13023.78 402
13024.86 374
13025.93 401
13027.01 411
13028.09 416
13029.16 418
13030.24 399
13031.32 424
13032.40 410
13033.47 416
13034.55 399
13035.63 425
13036.70 383
13037.78 445
13038.86 418
13039.94 404
13041.01 403
13042.09 416
13043.17 421
13044.25 391
13045.32 398
13046.40 386
13047.48 411
13048.56 389
13049.63 408
13050.71 416
13051.79 393
13052.87 421
13053.95 403
13055.02 390
13056.10 374
13057.18 370
13058.26 419
13059.34 414
13060.41 404
13061.49 366
13062.57 394
13063.65 395
13064.73 404
13065.81 365
13066.88 367
13067.96 375
13069.04 370
13070.12 376
13071.20 376
13072.28 398
13073.36 377
13074.43 399
13075.51 378
13076.59 383
13077.67 380
13078.75 392
13079.83 355
13080.91 360
13081.99 375
13083.07 394
13084.15 363
13085.23 373
13086.30 375
13087.38 370
13088.46 355
13089.54 383
13090.62 372
13091.70 379
13092.78 400
13093.86 378
13094.94 355
13096.02 373
13097.10 379
13098.18 352
13099.26 374
13100.34 370
13101.42 377
13102.50 385
13103.58 381
13104.66 384
13105.74 379
13106.82 406
13107.90 380
13108.98 369
13110.06 382
13111.14 365
13112.22 378
13113.30 381
13114.38 400
13115.46 378
13116.54 393
13117.62 380
13118.70 398
13119.78 373
13120.86 377
13121.95 371
13123.03 359
13124.11 383
13125.19 365
13126.27 370
13127.35 371
13128.43 357
13129.51 341
13130.59 355
13131.67 393
13132.76 383
13133.84 368
13134.92 380
13136.00 342
13137.08 357
13138.16 357
13139.24 379
13140.32 366
13141.41 362
13142.49 389
13143.57 358
13144.65 362
13145.73 351
13146.81 349
13147.90 367
13148.98 363
13150.06 343
13151.14 368
13152.22 358
13153.31 334
13154.39 361
13155.47 351
13156.55 360
13157.63 336
13158.72 386
13159.80 409
13160.88 355
13161.96 368
13163.05 363
13164.13 379
13165.21 380
13166.29 357
13167.38 338
13168.46 351
13169.54 375
13170.62 362
13171.71 378
13172.79 373
13173.87 371
13174.96 366
13176.04 358
13177.12 354
13178.20 361
13179.29 350
13180.37 382
13181.45 391
13182.54 375
13183.62 368
13184.70 375
13185.79 390
13186.87 384
13187.95 362
13189.04 372
13190.12 379
13191.20 385
13192.29 359
13193.37 381
13194.46 384
13195.54 365
13196.62 377
13197.71 368
13198.79 383
13199.88 359
13200.96 382
13202.04 370
13203.13 365
13204.21 386
13205.30 350
13206.38 358
13207.46 379
13208.55 325
13209.63 357
13210.72 387
13211.80 347
13212.89 330
13213.97 361
13215.05 362
13216.14 369
13217.22 373
13218.31 390
13219.39 361
13220.48 359
13221.56 388
13222.65 360
13223.73 339
13224.82 340
13225.90 343
13226.99 352
13228.07 360
13229.16 338
13230.24 345
13231.33 359
13232.41 337
13233.50 365
13234.58 361
13235.67 346
13236.76 342
13237.84 349
13238.93 329
13240.01 350
13241.10 334
13242.18 361
13243.27 352
13244.35 379
13245.44 376
13246.53 349
13247.61 364
13248.70 351
13249.78 362
13250.87 369
13251.96 371
13253.04 346
13254.13 380
13255.21 364
13256.30 357
13257.39 344
13258.47 399
13259.56 392
13260.65 399
13261.73 389
13262.82 375
13263.91 368
13264.99 378
13266.08 386
13267.17 367
13268.25 377
13269.34 360
13270.43 418
13271.51 402
13272.60 387
13273.69 376
13274.77 396
13275.86 395
13276.95 375
13278.04 403
13279.12 400
13280.21 402
13281.30 412
13282.38 378
13283.47 377
13284.56 394
13285.65 393
13286.73 415
13287.82 412
13288.91 403
13290.00 390
13291.08 415
13292.17 389
13293.26 421
13294.35 427
13295.44 418
13296.52 393
13297.61 423
13298.70 436
13299.79 415
13300.88 423
13301.96 415
13303.05 432
13304.14 429
13305.23 441
13306.32 422
13307.41 437
13308.49 426
13309.58 413
13310.67 422
13311.76 427
13312.85 479
13313.94 426
13315.02 442
13316.11 407
13317.20 406
13318.29 418
13319.38 397
13320.47 410
13321.56 426
13322.65 431
13323.74 432
13324.82 413
13325.91 391
13327.00 428
13328.09 427
13329.18 440
13330.27 401
13331.36 435
13332.45 437
13333.54 446
13334.63 410
13335.72 432
13336.81 388
13337.90 439
13338.99 460
13340.08 432
13341.17 434
13342.26 458
13343.35 461
13344.44 429
13345.53 407
13346.61 435
13347.70 465
13348.79 427
13349.89 446
13350.98 452
13352.07 453
13353.16 465
13354.25 479
13355.34 473
13356.43 486
13357.52 494
13358.61 476
13359.70 487
13360.79 452
13361.88 460
13362.97 485
13364.06 484
13365.15 478
13366.24 463
13367.33 490
13368.42 501
13369.51 486
13370.60 466
13371.70 458
13372.79 455
13373.88 434
13374.97 451
13376.06 453
13377.15 416
13378.24 412
13379.33 427
13380.43 429
13381.52 427
13382.61 443
13383.70 413
13384.79 419
13385.88 406
13386.97 415
13388.07 422
13389.16 393
13390.25 385
13391.34 407
13392.43 415
13393.52 381
13394.62 379
13395.71 379
13396.80 385
13397.89 409
13398.98 399
13400.08 397
13401.17 397
13402.26 415
13403.35 401
13404.45 428
13405.54 381
13406.63 416
13407.72 411
13408.82 396
13409.91 379
13411.00 413
13412.09 423
13413.19 404
13414.28 419
13415.37 399
13416.46 374
13417.56 366
13418.65 395
13419.74 387
13420.84 378
13421.93 377
13423.02 406
13424.11 426
13425.21 431
13426.30 426
13427.39 413
13428.49 401
13429.58 389
13430.67 416
13431.77 404
13432.86 414
13433.95 427
13435.05 416
13436.14 416
13437.24 386
13438.33 415
13439.42 412
13440.52 424
13441.61 412
13442.70 416
13443.80 426
13444.89 414
13445.99 426
13447.08 399
13448.17 416
13449.27 435
13450.36 445
13451.46 446
13452.55 457
13453.64 435
13454.74 483
13455.83 453
13456.93 448
13458.02 429
13459.12 428
13460.21 471
13461.31 488
13462.40 451
13463.50 439
13464.59 441
13465.69 479
13466.78 462
13467.87 457
13468.97 433
13470.06 461
13471.16 470
13472.25 449
13473.35 468
13474.44 473
13475.54 452
13476.64 456
13477.73 461
13478.83 446
13479.92 472
13481.02 465
13482.11 488
13483.21 487
13484.30 502
13485.40 510
13486.49 502
13487.59 517
13488.69 503
13489.78 497
13490.88 491
13491.97 520
13493.07 547
13494.17 528
13495.26 562
13496.36 532
13497.45 559
13498.55 569
13499.65 589
13500.74 581
13501.84 558
13502.93 531
13504.03 518
13505.13 542
13506.22 525
13507.32 514
13508.42 495
13509.51 510
13510.61 484
13511.71 462
13512.80 470
13513.90 476
13515.00 442
13516.09 438
13517.19 438
13518.29 432
13519.38 421
13520.48 456
13521.58 423
13522.68 399
13523.77 412
13524.87 441
13525.97 429
13527.06 407
13528.16 426
13529.26 416
13530.36 414
13531.45 388
13532.55 415
13533.65 418
13534.75 388
13535.84 402
13536.94 414
13538.04 389
13539.14 395
13540.23 413
13541.33 402
13542.43 399
13543.53 397
13544.63 386
13545.72 386
13546.82 387
13547.92 406
13549.02 383
13550.12 382
13551.22 400
13552.31 407
13553.41 394
13554.51 378
13555.61 393
13556.71 409
13557.81 380
13558.90 355
13560.00 381
13561.10 405
13562.20 373
13563.30 371
13564.40 402
13565.50 379
13566.60 377
13567.69 352
13568.79 386
13569.89 377
13570.99 372
13572.09 372
13573.19 355
13574.29 387
13575.39 378
13576.49 378
13577.59 374
13578.69 389
13579.79 385
13580.89 365
13581.98 353
13583.08 384
13584.18 404
13585.28 412
13586.38 400
13587.48 383
13588.58 368
13589.68 366
13590.78 389
13591.88 374
13592.98 375
13594.08 388
13595.18 400
13596.28 404
13597.38 399
13598.48 374
13599.58 391
13600.68 407
13601.78 392
13602.88 387
13603.98 389
13605.08 375
13606.18 404
13607.29 403
13608.39 375
13609.49 362
13610.59 379
13611.69 405
13612.79 387
13613.89 391
13614.99 366
13616.09 385
13617.19 385
13618.29 392
13619.39 373
13620.50 399
13621.60 381
13622.70 388
13623.80 407
13624.90 388
13626.00 366
13627.10 395
13628.20 355
13629.31 389
13630.41 390
13631.51 365
13632.61 391
13633.71 429
13634.81 398
13635.91 386
13637.02 403
13638.12 417
13639.22 375
13640.32 375
13641.42 391
13642.53 398
13643.63 397
13644.73 387
13645.83 389
13646.93 361
13648.04 390
13649.14 384
13650.24 378
13651.34 357
13652.45 374
13653.55 397
13654.65 372
13655.75 373
13656.85 369
13657.96 372
13659.06 398
13660.16 414
13661.27 395
13662.37 367
13663.47 392
13664.57 386
13665.68 412
13666.78 393
13667.88 368
13668.99 413
13670.09 426
13671.19 380
13672.29 394
13673.40 390
13674.50 391
13675.60 392
13676.71 393
13677.81 412
13678.91 410
13680.02 393
13681.12 389
13682.23 386
13683.33 380
13684.43 408
13685.54 409
13686.64 433
13687.74 403
13688.85 428
13689.95 416
13691.06 413
13692.16 409
13693.26 422
13694.37 430
13695.47 420
13696.58 449
13697.68 445
13698.78 458
13699.89 464
13700.99 467
13702.10 502
13703.20 491
13704.31 493
13705.41 500
13706.51 519
13707.62 475
13708.72 497
13709.83 492
13710.93 493
13712.04 533
13713.14 514
13714.25 530
13715.35 493
13716.46 482
13717.56 501
13718.67 499
13719.77 497
13720.88 470
13721.98 472
13723.09 444
13724.19 408
13725.30 424
13726.40 442
13727.51 423
13728.61 436
13729.72 425
13730.83 435
13731.93 387
13733.04 397
13734.14 412
13735.25 410
13736.35 402
13737.46 403
13738.57 392
13739.67 412
13740.78 410
13741.88 404
13742.99 412
13744.09 406
13745.20 404
13746.31 427
13747.41 441
13748.52 399
13749.63 403
13750.73 424
13751.84 426
13752.94 414
13754.05 425
13755.16 426
13756.26 418
13757.37 462
13758.48 418
13759.58 444
13760.69 424
13761.80 464
13762.90 427
13764.01 445
13765.12 471
13766.22 472
13767.33 460
13768.44 456
13769.55 426
13770.65 441
13771.76 434
13772.87 466
13773.97 417
13775.08 389
13776.19 438
13777.30 431
13778.40 417
13779.51 371
13780.62 371
13781.73 391
13782.83 390
13783.94 391
13785.05 387
13786.16 394
13787.26 381
13788.37 428
13789.48 404
13790.59 387
13791.70 365
13792.80 392
13793.91 400
13795.02 391
13796.13 374
13797.24 386
13798.35 375
13799.45 423
13800.56 412
13801.67 385
13802.78 362
13803.89 389
13805.00 417
13806.10 408
13807.21 356
13808.32 381
13809.43 385
13810.54 408
13811.65 400
13812.76 379
13813.86 395
13814.97 378
13816.08 378
13817.19 369
13818.30 351
13819.41 364
13820.52 372
13821.63 384
13822.74 374
13823.85 366
13824.96 404
13826.06 383
13827.17 369
13828.28 369
13829.39 388
13830.50 396
13831.61 368
13832.72 377
13833.83 374
13834.94 369
13836.05 366
13837.16 371
13838.27 347
13839.38 365
13840.49 342
13841.60 341
13842.71 373
13843.82 364
13844.93 374
13846.04 376
13847.15 384
13848.26 354
13849.37 378
13850.48 349
13851.59 365
13852.70 358
13853.81 368
13854.92 367
13856.03 377
13857.14 357
13858.25 368
13859.37 401
13860.48 391
13861.59 367
13862.70 371
13863.81 349
13864.92 345
13866.03 377
13867.14 380
13868.25 384
13869.36 372
13870.47 385
13871.59 391
13872.70 365
13873.81 359
13874.92 372
13876.03 360
13877.14 382
13878.25 363
13879.36 364
13880.48 384
13881.59 372
13882.70 394
13883.81 382
13884.92 391
13886.03 413
13887.15 407
13888.26 397
13889.37 369
13890.48 383
13891.59 388
13892.71 393
13893.82 394
13894.93 371
13896.04 389
13897.15 391
13898.27 374
13899.38 361
13900.49 383
13901.60 382
13902.72 381
13903.83 382
13904.94 366
13906.05 354
13907.17 373
13908.28 357
13909.39 380
13910.50 355
13911.62 345
13912.73 350
13913.84 388
13914.95 350
13916.07 381
13917.18 351
13918.29 366
13919.41 372
13920.52 348
13921.63 366
13922.75 327
13923.86 353
13924.97 373
13926.09 364
13927.20 361
13928.31 345
13929.43 368
13930.54 366
13931.65 341
13932.77 371
13933.88 333
13934.99 346
13936.11 368
13937.22 350
13938.34 355
13939.45 345
13940.56 339
13941.68 351
13942.79 351
13943.91 334
13945.02 339
13946.13 351
13947.25 343
13948.36 334
13949.48 362
13950.59 339
13951.70 349
13952.82 377
13953.93 345
13955.05 338
13956.16 362
13957.28 358
13958.39 334
13959.51 347
13960.62 319
13961.74 345
13962.85 357
13963.97 341
13965.08 328
13966.20 352
13967.31 324
13968.43 349
13969.54 373
13970.66 375
13971.77 362
13972.89 355
13974.00 348
13975.12 350
13976.23 338
13977.35 360
13978.46 349
13979.58 363
13980.69 337
13981.81 347
13982.92 341
13984.04 332
13985.16 332
13986.27 340
13987.39 359
13988.50 359
13989.62 329
13990.74 369
13991.85 365
13992.97 327
13994.08 366
13995.20 340
13996.32 341
13997.43 333
13998.55 361
13999.66 351
14000.78 349
14001.90 343
14003.01 359
14004.13 343
14005.25 351
14006.36 327
14007.48 344
14008.60 326
14009.71 335
14010.83 347
14011.95 345
14013.06 364
14014.18 356
14015.30 367
14016.41 360
14017.53 355
14018.65 343
14019.76 355
14020.88 368
14022.00 394
14023.12 372
14024.23 356
14025.35 324
14026.47 357
14027.59 336
14028.70 359
14029.82 354
14030.94 369
14032.06 372
14033.17 357
14034.29 370
14035.41 371
14036.53 379
14037.64 353
14038.76 394
14039.88 371
14041.00 375
14042.11 389
14043.23 378
14044.35 377
14045.47 374
14046.59 399
14047.71 408
14048.82 395
14049.94 392
14051.06 386
14052.18 403
14053.30 432
14054.42 411
14055.53 423
14056.65 425
14057.77 427
14058.89 456
14060.01 428
14061.13 428
14062.25 426
14063.36 456
14064.48 450
14065.60 432
14066.72 440
14067.84 445
14068.96 480
14070.08 468
14071.20 470
14072.32 467
14073.44 483
14074.55 520
14075.67 486
14076.79 491
14077.91 527
14079.03 527
14080.15 512
14081.27 538
14082.39 548
14083.51 532
14084.63 549
14085.75 563
14086.87 571
14087.99 578
14089.11 588
14090.23 587
14091.35 572
14092.47 604
14093.59 584
14094.71 598
14095.83 588
14096.95 586
14098.07 586
14099.19 565
14100.31 565
14101.43 568
14102.55 564
14103.67 546
14104.79 482
14105.91 473
14107.03 490
14108.15 478
14109.27 434
14110.39 429
14111.51 411
14112.64 447
14113.76 429
14114.88 401
14116.00 431
14117.12 423
14118.24 414
14119.36 384
14120.48 393
14121.60 375
14122.72 361
14123.85 390
14124.97 372
14126.09 364
14127.21 374
14128.33 394
14129.45 371
14130.57 388
14131.70 374
14132.82 403
14133.94 376
14135.06 369
14136.18 367
14137.30 373
14138.43 369
14139.55 374
14140.67 353
14141.79 374
14142.91 361
14144.03 354
14145.16 347
14146.28 349
14147.40 328
14148.52 342
14149.65 378
14150.77 368
14151.89 372
14153.01 347
14154.13 360
14155.26 353
14156.38 387
14157.50 373
14158.62 380
14159.75 352
14160.87 347
14161.99 347
14163.12 360
14164.24 397
14165.36 358
14166.48 354
14167.61 357
14168.73 357
14169.85 354
14170.98 370
14172.10 368
14173.22 344
14174.35 338
14175.47 350
14176.59 335
14177.72 360
14178.84 356
14179.96 329
14181.09 322
14182.21 358
14183.33 314
14184.46 335
14185.58 328
14186.70 326
14187.83 337
14188.95 349
14190.07 342
14191.20 342
14192.32 317
14193.45 314
14194.57 314
14195.69 344
14196.82 331
14197.94 337
14199.07 341
14200.19 327
14201.32 351
14202.44 361
14203.56 316
14204.69 348
14205.81 336
14206.94 337
14208.06 319
14209.19 323
14210.31 328
14211.44 332
14212.56 332
14213.69 315
14214.81 298
14215.93 318
14217.06 335
14218.18 335
14219.31 343
14220.43 321
14221.56 326
14222.68 315
14223.81 339
14224.94 343
14226.06 326
14227.19 359
14228.31 326
14229.44 315
14230.56 335
14231.69 310
14232.81 317
14233.94 336
14235.06 305
14236.19 339
14237.32 320
14238.44 348
14239.57 336
14240.69 315
14241.82 315
14242.94 339
14244.07 320
14245.20 290
14246.32 290
14247.45 321
14248.57 319
14249.70 315
14250.83 326
14251.95 315
14253.08 321
14254.21 330
14255.33 335
14256.46 303
14257.59 352
14258.71 327
14259.84 323
14260.97 329
14262.09 309
14263.22 276
14264.35 317
14265.47 322
14266.60 316
14267.73 295
14268.85 307
14269.98 305
14271.11 300
14272.23 323
14273.36 288
14274.49 305
14275.62 297
14276.74 298
14277.87 327
14279.00 312
14280.12 294
14281.25 290
14282.38 274
14283.51 294
14284.63 269
14285.76 302
14286.89 291
14288.02 286
14289.15 293
14290.27 310
14291.40 288
14292.53 273
14293.66 289
14294.78 294
14295.91 295
14297.04 290
14298.17 295
14299.30 279
14300.42 304
14301.55 292
14302.68 288
14303.81 281
14304.94 273
14306.07 320
14307.19 295
14308.32 291
14309.45 293
14310.58 289
14311.71 301
14312.84 294
14313.97 295
14315.10 320
14316.22 313
14317.35 307
14318.48 269
14319.61 281
14320.74 284
14321.87 291
14323.00 308
14324.13 297
14325.26 283
14326.39 289
14327.51 312
14328.64 287
14329.77 300
14330.90 272
14332.03 266
14333.16 274
14334.29 316
14335.42 283
14336.55 289
14337.68 295
14338.81 279
14339.94 282
14341.07 285
14342.20 279
14343.33 275
14344.46 299
14345.59 277
14346.72 264
14347.85 276
14348.98 313
14350.11 281
14351.24 292
14352.37 257
14353.50 288
14354.63 282
14355.76 278
14356.89 298
14358.02 263
14359.15 273
14360.28 280
14361.41 289
14362.54 301
14363.67 293
14364.80 277
14365.94 278
14367.07 282
14368.20 283
14369.33 277
14370.46 291
14371.59 268
14372.72 276
14373.85 287
14374.98 281
14376.11 287
14377.25 304
14378.38 279
14379.51 261
14380.64 292
14381.77 289
14382.90 276
14384.03 268
14385.16 282
14386.30 283
14387.43 285
14388.56 288
14389.69 288
14390.82 310
14391.95 281
14393.09 287
14394.22 303
14395.35 280
14396.48 292
14397.61 286
14398.75 265
14399.88 265
14401.01 262
14402.14 286
14403.27 277
14404.41 291
14405.54 270
14406.67 273
14407.80 282
14408.94 297
14410.07 275
14411.20 286
14412.33 306
14413.47 291
14414.60 288
14415.73 263
14416.87 292
14418.00 274
14419.13 305
14420.26 286
14421.40 306
14422.53 266
14423.66 282
14424.80 286
14425.93 287
14427.06 271
14428.20 273
14429.33 278
14430.46 259
14431.59 280
14432.73 282
14433.86 291
14435.00 290
14436.13 306
14437.26 281
14438.40 307
14439.53 281
14440.66 283
14441.80 274
14442.93 288
14444.06 266
14445.20 294
14446.33 315
14447.47 308
14448.60 289
14449.73 308
14450.87 309
14452.00 271
14453.14 311
14454.27 321
14455.41 317
14456.54 307
14457.67 327
14458.81 325
14459.94 304
14461.08 288
14462.21 301
14463.35 299
14464.48 301
14465.62 337
14466.75 305
14467.89 323
14469.02 308
14470.15 323
14471.29 298
14472.42 313
14473.56 303
14474.69 326
14475.83 308
14476.96 316
14478.10 302
14479.24 327
14480.37 332
14481.51 342
14482.64 336
14483.78 323
14484.91 353
14486.05 344
14487.18 347
14488.32 329
14489.45 374
14490.59 351
14491.73 339
14492.86 345
14494.00 354
14495.13 344
14496.27 379
14497.40 357
14498.54 360
14499.68 391
14500.81 368
14501.95 378
14503.08 358
14504.22 381
14505.36 388
14506.49 369
14507.63 392
14508.77 398
14509.90 412
14511.04 417
14512.18 404
14513.31 396
14514.45 413
14515.58 408
14516.72 386
14517.86 369
14519.00 414
14520.13 413
14521.27 398
14522.41 388
14523.54 409
14524.68 388
14525.82 396
14526.95 400
14528.09 387
14529.23 398
14530.37 363
14531.50 358
14532.64 345
14533.78 364
14534.91 346
14536.05 336
14537.19 333
14538.33 349
14539.46 323
14540.60 340
14541.74 335
14542.88 370
14544.02 348
14545.15 330
14546.29 328
14547.43 344
14548.57 316
14549.70 318
14550.84 320
14551.98 312
14553.12 320
14554.26 335
14555.39 301
14556.53 322
14557.67 305
14558.81 330
14559.95 316
14561.09 295
14562.22 297
14563.36 300
14564.50 289
14565.64 289
14566.78 283
14567.92 313
14569.06 299
14570.20 308
14571.33 307
14572.47 264
14573.61 298
14574.75 313
14575.89 300
14577.03 298
14578.17 337
14579.31 281
14580.45 316
14581.59 286
14582.72 300
14583.86 291
14585.00 298
14586.14 285
14587.28 261
14588.42 298
14589.56 304
14590.70 316
14591.84 307
14592.98 266
14594.12 308
14595.26 293
14596.40 300
14597.54 292
14598.68 285
14599.82 299
14600.96 299
14602.10 312
14603.24 290
14604.38 296
14605.52 304
14606.66 316
14607.80 308
14608.94 314
14610.08 317
14611.22 311
14612.36 311
14613.50 292
14614.64 330
14615.78 330
14616.92 316
14618.06 336
14619.20 319
14620.34 301
14621.49 328
14622.63 348
14623.77 323
14624.91 306
14626.05 330
14627.19 297
14628.33 311
14629.47 330
14630.61 301
14631.75 299
14632.90 322
14634.04 293
14635.18 307
14636.32 312
14637.46 309
14638.60 306
14639.74 316
14640.88 302
14642.03 315
14643.17 320
14644.31 299
14645.45 299
14646.59 300
14647.73 305
14648.88 329
14650.02 319
14651.16 293
14652.30 293
14653.44 306
14654.59 277
14655.73 321
14656.87 296
14658.01 297
14659.16 281
14660.30 270
14661.44 293
14662.58 303
14663.72 289
14664.87 314
14666.01 291
14667.15 301
14668.29 266
14669.44 275
14670.58 287
14671.72 282
14672.87 280
14674.01 277
14675.15 281
14676.29 270
14677.44 280
14678.58 266
14679.72 278
14680.87 249
14682.01 267
14683.15 271
14684.30 300
14685.44 271
14686.58 261
14687.73 272
14688.87 253
14690.01 259
14691.16 274
14692.30 278
14693.44 292
14694.59 272
14695.73 270
14696.87 267
14698.02 256
14699.16 260
14700.30 263
14701.45 259
14702.59 286
14703.74 267
14704.88 277
14706.02 252
14707.17 270
14708.31 292
14709.46 282
14710.60 251
14711.75 278
14712.89 267
14714.03 281
14715.18 254
14716.32 289
14717.47 260
14718.61 271
14719.76 254
14720.90 263
14722.05 268
14723.19 276
14724.34 252
14725.48 259
14726.63 293
14727.77 302
14728.92 285
14730.06 277
14731.21 271
14732.35 252
14733.50 294
14734.64 269
14735.79 260
14736.93 256
14738.08 271
14739.22 246
14740.37 253
14741.51 265
14742.66 285
14743.80 279
14744.95 267
14746.09 270
14747.24 274
14748.39 269
14749.53 286
14750.68 286
14751.82 266
14752.97 274
14754.11 267
14755.26 255
14756.41 274
14757.55 264
14758.70 269
14759.85 280
14760.99 274
14762.14 264
14763.28 294
14764.43 253
14765.58 264
14766.72 237
14767.87 260
14769.02 270
14770.16 278
14771.31 274
14772.46 261
14773.60 262
14774.75 277
14775.90 258
14777.04 258
14778.19 275
14779.34 274
14780.48 276
14781.63 253
14782.78 282
14783.92 275
14785.07 257
14786.22 266
14787.37 281
14788.51 256
14789.66 277
14790.81 267
14791.96 274
14793.10 282
14794.25 269
14795.40 247
14796.54 251
14797.69 282
14798.84 254
14799.99 258
14801.14 265
14802.28 265
14803.43 246
14804.58 264
14805.73 260
14806.88 269
14808.02 249
14809.17 264
14810.32 240
14811.47 249
14812.62 273
14813.76 253
14814.91 252
14816.06 236
14817.21 259
14818.36 241
14819.51 252
14820.65 247
14821.80 241
14822.95 260
14824.10 279
14825.25 266
14826.40 239
14827.55 231
14828.69 248
14829.84 257
14830.99 250
14832.14 250
14833.29 230
14834.44 245
14835.59 233
14836.74 258
14837.89 222
14839.04 240
14840.19 240
14841.33 236
14842.48 233
14843.63 267
14844.78 252
14845.93 243
14847.08 249
14848.23 247
14849.38 268
14850.53 243
14851.68 239
14852.83 244
14853.98 258
14855.13 231
14856.28 237
14857.43 249
14858.58 260
14859.73 265
14860.88 265
14862.03 233
14863.18 249
14864.33 256
14865.48 269
14866.63 285
14867.78 272
14868.93 248
14870.08 241
14871.23 256
14872.38 241
14873.53 234
14874.68 240
14875.83 232
14876.98 233
14878.14 241
14879.29 232
14880.44 243
14881.59 248
14882.74 244
14883.89 263
14885.04 240
14886.19 240
14887.34 247
14888.49 261
14889.64 256
14890.80 258
14891.95 263
14893.10 286
14894.25 269
14895.40 277
14896.55 236
14897.70 250
14898.86 272
14900.01 255
14901.16 277
14902.31 274
14903.46 263
14904.61 256
14905.77 256
14906.92 244
14908.07 263
14909.22 235
14910.37 246
14911.53 238
14912.68 268
14913.83 271
14914.98 262
14916.13 264
14917.29 252
14918.44 261
14919.59 253
14920.74 270
14921.90 252
14923.05 247
14924.20 252
14925.35 238
14926.51 250
14927.66 282
14928.81 267
14929.96 269
14931.12 250
14932.27 277
14933.42 293
14934.57 268
14935.73 274
14936.88 276
14938.03 269
14939.19 259
14940.34 263
14941.49 259
14942.65 265
14943.80 274
14944.95 262
14946.11 236
14947.26 261
14948.41 262
14949.57 264
14950.72 263
14951.87 243
14953.03 280
14954.18 284
14955.33 285
14956.49 274
14957.64 262
14958.80 256
14959.95 271
14961.10 270
14962.26 236
14963.41 260
14964.57 272
14965.72 282
14966.87 274
14968.03 278
14969.18 245
14970.34 288
14971.49 273
14972.65 253
14973.80 267
14974.95 273
14976.11 271
14977.26 255
14978.42 241
14979.57 257
14980.73 269
14981.88 292
14983.04 266
14984.19 275
14985.35 290
14986.50 263
14987.66 264
14988.81 261
14989.97 275
14991.12 265
14992.28 264
14993.43 236
14994.59 256
14995.74 251
14996.90 253
14998.05 236
14999.21 241
15000.36 249
15001.52 259
15002.67 264
15003.83 243
15004.99 248
15006.14 239
15007.30 254
15008.45 257
15009.61 257
15010.76 250
15011.92 255
15013.08 235
15014.23 246
15015.39 230
15016.54 246
15017.70 240
15018.86 261
15020.01 228
15021.17 225
15022.32 251
15023.48 240
15024.64 263
15025.79 263
15026.95 236
15028.11 213
15029.26 247
15030.42 240
15031.58 246
15032.73 241
15033.89 241
15035.05 234
15036.20 213
15037.36 239
15038.52 235
15039.67 225
15040.83 225
15041.99 217
15043.15 237
15044.30 222
15045.46 263
15046.62 256
15047.77 246
15048.93 254
15050.09 240
15051.25 254
15052.40 230
15053.56 237
15054.72 237
15055.88 253
15057.03 252
15058.19 250
15059.35 239
15060.51 233
15061.66 228
15062.82 225
15063.98 233
15065.14 251
15066.30 251
15067.45 235
15068.61 248
15069.77 252
15070.93 247
15072.09 232
15073.24 247
15074.40 265
15075.56 258
15076.72 224
15077.88 270
15079.04 255
15080.20 240
15081.35 228
15082.51 235
15083.67 234
15084.83 255
15085.99 244
15087.15 256
15088.31 216
15089.46 233
15090.62 243
15091.78 241
15092.94 218
15094.10 226
15095.26 250
15096.42 230
15097.58 227
15098.74 225
15099.90 236
15101.06 257
15102.22 239
15103.37 230
15104.53 256
15105.69 250
15106.85 241
15108.01 235
15109.17 252
15110.33 243
15111.49 224
15112.65 227
15113.81 223
15114.97 260
15116.13 209
15117.29 258
15118.45 246
15119.61 225
15120.77 227
15121.93 245
15123.09 235
15124.25 236
15125.41 252
15126.57 233
15127.73 224
15128.89 214
15130.05 246
15131.21 233
15132.37 258
15133.53 254
15134.69 246
15135.86 238
15137.02 215
15138.18 226
15139.34 248
15140.50 253
15141.66 239
15142.82 216
15143.98 232
15145.14 229
15146.30 213
15147.46 243
15148.63 244
15149.79 234
15150.95 240
15152.11 224
15153.27 234
15154.43 242
15155.59 226
15156.75 246
15157.92 228
15159.08 233
15160.24 244
15161.40 252
15162.56 243
15163.72 233
15164.89 265
15166.05 227
15167.21 242
15168.37 246
15169.53 251
15170.69 238
15171.86 245
15173.02 234
15174.18 246
15175.34 221
15176.51 243
15177.67 220
15178.83 225
15179.99 253
15181.15 252
15182.32 235
15183.48 236
15184.64 246
15185.80 226
15186.97 217
15188.13 228
15189.29 239
15190.46 233
15191.62 261
15192.78 240
15193.94 217
15195.11 263
15196.27 258
15197.43 234
15198.60 228
15199.76 231
15200.92 232
15202.08 249
15203.25 254
15204.41 258
15205.57 232
15206.74 258
15207.90 244
15209.06 263
15210.23 235
15211.39 247
15212.56 227
15213.72 246
15214.88 224
15216.05 263
15217.21 240
15218.37 250
15219.54 252
15220.70 249
15221.87 255
15223.03 248
15224.19 242
15225.36 260
15226.52 275
15227.69 223
15228.85 245
15230.01 251
15231.18 253
15232.34 243
15233.51 249
15234.67 240
15235.84 257
15237.00 210
15238.16 236
15239.33 240
15240.49 225
15241.66 243
15242.82 242
15243.99 252
15245.15 203
15246.32 238
15247.48 237
15248.65 238
15249.81 250
15250.98 253
15252.14 234
15253.31 243
15254.47 247
15255.64 233
15256.80 232
15257.97 214
15259.13 227
15260.30 234
15261.46 225
15262.63 228
15263.80 227
15264.96 238
15266.13 265
15267.29 217
15268.46 243
15269.62 239
15270.79 251
15271.96 235
15273.12 238
15274.29 254
15275.45 212
15276.62 247
15277.79 233
15278.95 220
15280.12 231
15281.28 237
15282.45 229
15283.62 241
15284.78 230
15285.95 245
15287.12 251
15288.28 229
15289.45 240
15290.62 237
15291.78 244
15292.95 231
15294.12 245
15295.28 263
15296.45 259
15297.62 237
15298.78 254
15299.95 265
15301.12 260
15302.28 235
15303.45 247
15304.62 247
15305.78 243
15306.95 247
15308.12 258
15309.29 245
15310.45 237
15311.62 235
15312.79 232
15313.96 264
15315.12 240
15316.29 270
15317.46 262
15318.63 227
15319.79 243
15320.96 275
15322.13 246
15323.30 234
15324.46 227
15325.63 234
15326.80 250
15327.97 234
15329.14 237
15330.30 229
15331.47 229
15332.64 223
15333.81 261
15334.98 251
15336.14 241
15337.31 238
15338.48 255
15339.65 254
15340.82 256
15341.99 238
15343.16 259
15344.32 247
15345.49 232
15346.66 234
15347.83 246
15349.00 264
15350.17 232
15351.34 240
15352.51 250
15353.67 246
15354.84 241
15356.01 267
15357.18 241
15358.35 225
15359.52 215
15360.69 245
15361.86 240
15363.03 236
15364.20 253
15365.37 239
15366.54 227
15367.71 222
15368.87 240
15370.04 243
15371.21 247
15372.38 240
15373.55 238
15374.72 241
15375.89 260
15377.06 233
15378.23 270
15379.40 241
15380.57 242
15381.74 225
15382.91 243
15384.08 258
15385.25 247
15386.42 268
15387.59 249
15388.76 252
15389.93 236
15391.10 242
15392.27 238
15393.44 222
15394.62 246
15395.79 256
15396.96 219
15398.13 248
15399.30 248
15400.47 255
15401.64 254
15402.81 218
15403.98 249
15405.15 237
15406.32 225
15407.49 217
15408.66 239
15409.84 235
15411.01 251
15412.18 234
15413.35 222
15414.52 234
15415.69 245
15416.86 230
15418.03 229
15419.21 228
15420.38 230
15421.55 254
15422.72 240
15423.89 243
15425.06 212
15426.24 244
15427.41 237
15428.58 235
15429.75 229
15430.92 244
15432.09 239
15433.27 230
15434.44 236
15435.61 213
15436.78 218
15437.96 233
15439.13 242
15440.30 210
15441.47 216
15442.64 249
15443.82 229
15444.99 228
15446.16 198
15447.33 223
15448.51 231
15449.68 221
15450.85 246
15452.02 210
15453.20 234
15454.37 205
15455.54 220
15456.72 235
15457.89 236
15459.06 221
15460.23 222
15461.41 234
15462.58 224
15463.75 213
15464.93 210
15466.10 207
15467.27 209
15468.45 217
15469.62 224
15470.79 222
15471.97 211
15473.14 224
15474.31 226
15475.49 206
15476.66 211
15477.83 216
15479.01 234
15480.18 213
15481.36 211
15482.53 229
15483.70 219
15484.88 231
15486.05 222
15487.23 213
15488.40 227
15489.57 238
15490.75 233
15491.92 238
15493.10 226
15494.27 227
15495.44 227
15496.62 239
15497.79 222
15498.97 216
15500.14 207
15501.32 230
15502.49 198
15503.67 213
15504.84 218
15506.02 213
15507.19 210
15508.36 214
15509.54 238
15510.71 208
15511.89 248
15513.06 240
15514.24 229
15515.41 235
15516.59 221
15517.77 237
15518.94 228
15520.12 201
15521.29 222
15522.47 218
15523.64 213
15524.82 229
15525.99 217
15527.17 223
15528.34 211
15529.52 206
15530.69 208
15531.87 229
15533.05 213
15534.22 237
15535.40 245
15536.57 210
15537.75 199
15538.93 234
15540.10 239
15541.28 210
15542.45 222
15543.63 224
15544.81 226
15545.98 216
15547.16 206
15548.33 203
15549.51 211
15550.69 244
15551.86 229
15553.04 211
15554.22 215
15555.39 230
15556.57 238
15557.75 227
15558.92 230
15560.10 216
15561.28 219
15562.45 254
15563.63 224
15564.81 227
15565.99 224
15567.16 225
15568.34 253
15569.52 233
15570.69 244
15571.87 228
15573.05 211
15574.23 244
15575.40 231
15576.58 255
15577.76 244
15578.93 227
15580.11 222
15581.29 224
15582.47 246
15583.65 235
15584.82 239
15586.00 232
15587.18 225
15588.36 232
15589.53 240
15590.71 223
15591.89 223
15593.07 237
15594.25 248
15595.42 249
15596.60 235
15597.78 231
15598.96 247
15600.14 223
15601.32 252
15602.49 246
15603.67 242
15604.85 252
15606.03 251
15607.21 223
15608.39 226
15609.56 256
15610.74 239
15611.92 256
15613.10 246
15614.28 264
15615.46 252
15616.64 251
15617.82 248
15619.00 257
15620.17 267
15621.35 250
15622.53 244
15623.71 246
15624.89 244
15626.07 247
15627.25 256
15628.43 254
15629.61 248
15630.79 261
15631.97 244
15633.15 268
15634.33 284
15635.51 273
15636.69 279
15637.87 265
15639.05 264
15640.22 299
15641.40 281
15642.58 273
15643.76 271
15644.94 264
15646.12 260
15647.30 254
15648.48 253
15649.66 262
15650.85 282
15652.03 290
15653.21 254
15654.39 238
15655.57 258
15656.75 289
15657.93 240
15659.11 230
15660.29 247
15661.47 252
15662.65 296
15663.83 251
15665.01 259
15666.19 252
15667.37 246
15668.55 252
15669.73 252
15670.92 259
15672.10 270
15673.28 245
15674.46 273
15675.64 242
15676.82 219
15678.00 236
15679.18 266
15680.36 265
15681.55 258
15682.73 248
15683.91 247
15685.09 275
15686.27 270
15687.45 240
15688.63 261
15689.82 268
15691.00 240
15692.18 264
15693.36 234
15694.54 249
15695.73 257
15696.91 241
15698.09 242
15699.27 263
15700.45 238
15701.64 248
15702.82 259
15704.00 271
15705.18 230
15706.36 276
15707.55 277
15708.73 273
15709.91 272
15711.09 260
15712.28 259
15713.46 263
15714.64 277
15715.82 277
15717.01 262
15718.19 261
15719.37 280
15720.55 249
15721.74 271
15722.92 264
15724.10 269
15725.29 251
15726.47 276
15727.65 268
15728.84 266
15730.02 278
15731.20 252
15732.39 265
15733.57 275
15734.75 284
15735.94 255
15737.12 265
15738.30 295
15739.49 288
15740.67 260
15741.85 287
15743.04 285
15744.22 293
15745.40 293
15746.59 272
15747.77 279
15748.96 295
15750.14 278
15751.32 274
15752.51 284
15753.69 280
15754.88 246
15756.06 257
15757.24 264
15758.43 277
15759.61 252
15760.80 271
15761.98 250
15763.17 283
15764.35 273
15765.53 274
15766.72 261
15767.90 243
15769.09 261
15770.27 252
15771.46 252
15772.64 250
15773.83 241
15775.01 252
15776.20 249
15777.38 245
15778.57 264
15779.75 233
15780.94 243
15782.12 252
15783.31 263
15784.49 259
15785.68 245
15786.86 232
15788.05 238
15789.23 256
15790.42 245
15791.60 250
15792.79 262
15793.98 234
15795.16 237
15796.35 240
15797.53 233
15798.72 244
15799.90 245
15801.09 233
15802.28 240
15803.46 248
15804.65 242
15805.83 248
15807.02 241
15808.21 251
15809.39 225
15810.58 243
15811.76 228
15812.95 218
15814.14 229
15815.32 238
15816.51 259
15817.70 243
15818.88 233
15820.07 249
15821.26 221
15822.44 226
15823.63 253
15824.82 251
15826.00 223
15827.19 238
15828.38 252
15829.56 221
15830.75 213
15831.94 240
15833.12 238
15834.31 243
15835.50 229
15836.69 224
15837.87 205
15839.06 231
15840.25 238
15841.44 244
15842.62 228
15843.81 240
15845.00 225
15846.18 245
15847.37 232
15848.56 233
15849.75 236
15850.94 242
15852.12 222
15853.31 240
15854.50 236
15855.69 214
15856.87 254
15858.06 238
15859.25 241
15860.44 226
15861.63 260
15862.81 239
15864.00 226
15865.19 231
15866.38 229
15867.57 232
15868.76 244
15869.94 211
15871.13 235
15872.32 235
15873.51 234
15874.70 245
15875.89 231
15877.08 213
15878.26 211
15879.45 236
15880.64 220
15881.83 230
15883.02 237
15884.21 239
15885.40 261
15886.59 225
15887.78 223
15888.97 228
15890.15 244
15891.34 251
15892.53 260
15893.72 227
15894.91 253
15896.10 224
15897.29 242
15898.48 231
15899.67 255
15900.86 245
15902.05 231
15903.24 263
15904.43 254
15905.62 265
15906.81 274
15908.00 266
15909.19 253
15910.38 251
15911.57 254
15912.76 247
15913.95 240
15915.14 271
15916.33 248
15917.52 260
15918.71 248
15919.90 277
15921.09 272
15922.28 240
15923.47 255
15924.66 250
15925.85 268
15927.04 251
15928.23 245
15929.42 251
15930.61 255
15931.80 252
15932.99 245
15934.18 229
15935.38 235
15936.57 246
15937.76 247
15938.95 242
15940.14 242
15941.33 235
15942.52 242
15943.71 206
15944.90 210
15946.10 236
15947.29 234
15948.48 228
15949.67 203
15950.86 207
15952.05 222
15953.24 224
15954.44 222
15955.63 222
15956.82 218
15958.01 235
15959.20 211
15960.39 221
15961.59 227
15962.78 199
15963.97 216
15965.16 226
15966.35 228
15967.55 224
15968.74 226
15969.93 224
15971.12 226
15972.31 225
15973.51 213
15974.70 237
15975.89 228
15977.08 218
15978.28 221
15979.47 242
15980.66 220
15981.85 203
15983.05 224
15984.24 207
15985.43 233
15986.62 213
15987.82 230
15989.01 203
15990.20 214
15991.40 222
15992.59 219
15993.78 214
15994.98 197
15996.17 220
15997.36 188
15998.55 216
15999.75 201
16000.94 213
16002.13 213
16003.33 208
16004.52 207
16005.72 200
16006.91 198
16008.10 192
16009.30 207
16010.49 227
16011.68 220
16012.88 210
16014.07 194
16015.26 210
16016.46 222
16017.65 199
16018.85 210
16020.04 200
16021.23 194
16022.43 230
16023.62 225
16024.82 223
16026.01 208
16027.21 207
16028.40 195
16029.59 209
16030.79 214
16031.98 215
16033.18 231
16034.37 218
16035.57 199
16036.76 199
16037.96 222
16039.15 208
16040.35 219
16041.54 218
16042.73 223
16043.93 223
16045.12 243
16046.32 225
16047.51 218
16048.71 205
16049.91 204
16051.10 254
16052.30 189
16053.49 198
16054.69 209
16055.88 213
16057.08 215
16058.27 213
16059.47 193
16060.66 208
16061.86 215
16063.05 212
16064.25 208
16065.45 209
16066.64 211
16067.84 214
16069.03 214
16070.23 218
16071.42 198
16072.62 214
16073.82 191
16075.01 193
16076.21 203
16077.41 200
16078.60 202
16079.80 210
16080.99 215
16082.19 210
16083.39 223
16084.58 207
16085.78 203
16086.98 206
16088.17 196
16089.37 209
16090.57 234
16091.76 222
16092.96 206
16094.16 209
16095.35 212
16096.55 216
16097.75 201
16098.94 201
16100.14 224
16101.34 207
16102.53 201
16103.73 206
16104.93 219
16106.13 220
16107.32 206
16108.52 230
16109.72 213
16110.92 213
16112.11 217
16113.31 201
16114.51 210
16115.71 188
16116.90 215
16118.10 205
16119.30 226
16120.50 197
16121.69 197
16122.89 225
16124.09 216
16125.29 223
16126.49 229
16127.68 216
16128.88 203
16130.08 207
16131.28 219
16132.48 212
16133.67 195
16134.87 197
16136.07 196
16137.27 230
16138.47 192
16139.67 200
16140.86 195
16142.06 216
16143.26 209
16144.46 212
16145.66 198
16146.86 183
16148.06 198
16149.26 206
16150.45 192
16151.65 202
16152.85 211
16154.05 200
16155.25 199
16156.45 206
16157.65 197
16158.85 190
16160.05 194
16161.25 207
16162.45 228
16163.64 204
16164.84 188
16166.04 203
16167.24 213
16168.44 185
16169.64 208
16170.84 207
16172.04 213
16173.24 217
16174.44 203
16175.64 210
16176.84 227
16178.04 244
16179.24 225
16180.44 217
16181.64 211
16182.84 215
16184.04 194
16185.24 193
16186.44 205
16187.64 209
16188.84 199
16190.04 219
16191.24 205
16192.44 198
16193.64 199
16194.84 205
16196.04 212
16197.24 228
16198.44 215
16199.65 184
16200.85 224
16202.05 194
16203.25 205
16204.45 208
16205.65 218
16206.85 218
16208.05 194
16209.25 193
16210.45 209
16211.65 223
16212.86 217
16214.06 222
16215.26 188
16216.46 242
16217.66 221
16218.86 210
16220.06 193
16221.27 206
16222.47 200
16223.67 215
16224.87 230
16226.07 209
16227.27 213
16228.48 201
16229.68 247
16230.88 211
16232.08 211
16233.28 224
16234.48 220
16235.69 215
16236.89 219
16238.09 213
16239.29 235
16240.50 236
16241.70 213
16242.90 220
16244.10 217
16245.30 223
16246.51 250
16247.71 207
16248.91 203
16250.11 250
16251.32 217
16252.52 226
16253.72 239
16254.92 229
16256.13 226
16257.33 235
16258.53 229
16259.74 238
16260.94 243
16262.14 249
16263.35 268
16264.55 246
16265.75 246
16266.95 220
16268.16 240
16269.36 225
16270.56 262
16271.77 242
16272.97 250
16274.17 248
16275.38 238
16276.58 235
16277.79 237
16278.99 261
16280.19 249
16281.40 256
16282.60 242
16283.80 246
16285.01 206
16286.21 213
16287.42 241
16288.62 258
16289.82 233
16291.03 245
16292.23 222
16293.44 216
16294.64 210
16295.84 211
16297.05 212
16298.25 230
16299.46 225
16300.66 248
16301.87 237
16303.07 207
16304.27 234
16305.48 218
16306.68 225
16307.89 196
16309.09 207
16310.30 235
16311.50 194
16312.71 212
16313.91 213
16315.12 220
16316.32 200
16317.53 199
16318.73 214
16319.94 210
16321.14 207
16322.35 214
16323.55 210
16324.76 219
16325.96 204
16327.17 220
16328.38 200
16329.58 207
16330.79 212
16331.99 219
16333.20 212
16334.40 211
16335.61 202
16336.81 223
16338.02 194
16339.23 180
16340.43 193
16341.64 203
16342.84 188
16344.05 195
16345.26 211
16346.46 206
16347.67 201
16348.87 197
16350.08 208
16351.29 190
16352.49 188
16353.70 206
16354.91 199
16356.11 215
16357.32 189
16358.53 211
16359.73 176
16360.94 205
16362.15 204
16363.35 193
16364.56 174
16365.77 193
16366.97 212
16368.18 197
16369.39 197
16370.59 187
16371.80 189
16373.01 204
16374.21 164
16375.42 212
16376.63 224
16377.84 214
16379.04 199
16380.25 189
16381.46 188
16382.67 195
16383.87 209
16385.08 187
16386.29 202
16387.50 171
16388.70 197
16389.91 200
16391.12 226
16392.33 193
16393.53 172
16394.74 191
16395.95 168
16397.16 172
16398.37 204
16399.57 201
16400.78 195
16401.99 199
16403.20 177
16404.41 179
16405.62 195
16406.82 196
16408.03 192
16409.24 192
16410.45 195
16411.66 195
16412.87 218
16414.07 182
16415.28 210
16416.49 187
16417.70 218
16418.91 202
16420.12 193
16421.33 196
16422.54 198
16423.75 195
16424.95 200
16426.16 185
16427.37 190
16428.58 193
16429.79 200
16431.00 196
16432.21 183
16433.42 189
16434.63 197
16435.84 197
16437.05 178
16438.26 175
16439.47 184
16440.68 200
16441.88 208
16443.09 172
16444.30 178
16445.51 207
16446.72 202
16447.93 199
16449.14 193
16450.35 178
16451.56 182
16452.77 201
16453.98 188
16455.19 185
16456.40 174
16457.61 194
16458.82 175
16460.03 199
16461.24 179
16462.45 186
16463.67 168
16464.88 170
16466.09 174
16467.30 187
16468.51 176
16469.72 186
16470.93 181
16472.14 195
16473.35 174
16474.56 188
16475.77 182
16476.98 189
16478.19 189
16479.40 184
16480.62 175
16481.83 176
16483.04 199
16484.25 194
16485.46 175
16486.67 174
16487.88 179
16489.09 183
16490.31 177
16491.52 181
16492.73 180
16493.94 193
16495.15 163
16496.36 171
16497.57 171
16498.79 199
16500.00 175
16501.21 192
16502.42 182
16503.63 182
16504.85 181
16506.06 191
16507.27 183
16508.48 168
16509.69 185
16510.91 188
16512.12 170
16513.33 169
16514.54 178
16515.76 175
16516.97 178
16518.18 199
16519.39 179
16520.60 164
16521.82 180
16523.03 177
16524.24 187
16525.46 171
16526.67 175
16527.88 192
16529.09 182
16530.31 178
16531.52 180
16532.73 175
16533.95 189
16535.16 189
16536.37 183
16537.58 168
16538.80 197
16540.01 171
16541.22 196
16542.44 179
16543.65 180
16544.86 170
16546.08 196
16547.29 169
16548.50 162
16549.72 180
16550.93 162
16552.15 186
16553.36 154
16554.57 176
16555.79 192
16557.00 169
16558.21 171
16559.43 172
16560.64 173
16561.86 172
16563.07 172
16564.28 169
16565.50 188
16566.71 152
16567.93 150
16569.14 176
16570.36 180
16571.57 175
16572.78 187
16574.00 182
16575.21 166
16576.43 182
16577.64 171
16578.86 182
16580.07 156
16581.29 168
16582.50 181
16583.72 190
16584.93 178
16586.15 168
16587.36 183
16588.58 174
16589.79 174
16591.01 174
16592.22 169
16593.44 165
16594.65 172
16595.87 173
16597.08 191
16598.30 193
16599.51 181
16600.73 172
16601.94 171
16603.16 192
16604.37 164
16605.59 168
16606.81 160
16608.02 166
16609.24 174
16610.45 175
16611.67 176
16612.89 160
16614.10 175
16615.32 190
16616.53 179
16617.75 156
16618.97 175
16620.18 182
16621.40 171
16622.61 169
16623.83 171
16625.05 182
16626.26 191
16627.48 183
16628.70 159
16629.91 151
16631.13 196
16632.35 163
16633.56 190
16634.78 166
16636.00 179
16637.21 192
16638.43 177
16639.65 144
16640.86 181
16642.08 168
16643.30 164
16644.51 188
16645.73 192
16646.95 166
16648.17 181
16649.38 166
16650.60 175
16651.82 170
16653.03 168
16654.25 176
16655.47 166
16656.69 169
16657.90 149
16659.12 188
16660.34 182
16661.56 180
16662.77 158
16663.99 189
16665.21 172
16666.43 171
16667.65 169
16668.86 156
16670.08 168
16671.30 165
16672.52 157
16673.74 167
16674.95 188
16676.17 160
16677.39 175
16678.61 151
16679.83 177
16681.05 155
16682.26 180
16683.48 177
16684.70 160
16685.92 164
16687.14 176
16688.36 185
16689.58 168
16690.79 170
16692.01 148
16693.23 151
16694.45 169
16695.67 195
16696.89 182
16698.11 185
16699.33 170
16700.55 161
16701.76 189
16702.98 167
16704.20 168
16705.42 181
16706.64 181
16707.86 164
16709.08 192
16710.30 160
16711.52 150
16712.74 177
16713.96 182
16715.18 170
16716.40 163
16717.62 179
16718.84 173
16720.06 175
16721.28 181
16722.50 182
16723.72 172
16724.94 152
16726.16 171
16727.38 189
16728.60 169
16729.82 169
16731.04 165
16732.26 182
16733.48 155
16734.70 166
16735.92 181
16737.14 150
16738.36 142
16739.58 161
16740.80 177
16742.02 181
16743.24 180
16744.46 167
16745.68 163
16746.90 169
16748.12 173
16749.35 174
16750.57 170
16751.79 187
16753.01 183
16754.23 170
16755.45 164
16756.67 162
16757.89 168
16759.11 152
16760.33 166
16761.56 127
16762.78 166
16764.00 175
16765.22 171
16766.44 152
16767.66 160
16768.88 164
16770.11 142
16771.33 179
16772.55 191
16773.77 164
16774.99 163
16776.22 149
16777.44 168
16778.66 164
16779.88 159
16781.10 156
16782.33 182
16783.55 155
16784.77 169
16785.99 173
16787.21 166
16788.44 149
16789.66 181
16790.88 171
16792.10 159
16793.33 166
16794.55 168
16795.77 166
16796.99 160
16798.22 171
16799.44 174
16800.66 175
16801.88 164
16803.11 180
16804.33 170
16805.55 174
16806.78 162
16808.00 199
16809.22 171
16810.44 155
16811.67 172
16812.89 181
16814.11 188
16815.34 176
16816.56 170
16817.78 165
16819.01 158
16820.23 142
16821.45 142
16822.68 165
16823.90 181
16825.13 150
16826.35 176
16827.57 175
16828.80 166
16830.02 173
16831.24 176
16832.47 171
16833.69 159
16834.92 154
16836.14 178
16837.36 183
16838.59 169
16839.81 169
16841.04 149
16842.26 172
16843.48 170
16844.71 179
16845.93 167
16847.16 157
16848.38 183
16849.61 178
16850.83 192
16852.06 190
16853.28 156
16854.51 142
16855.73 171
16856.95 166
16858.18 162
16859.40 173
16860.63 173
16861.85 163
16863.08 180
16864.30 174
16865.53 162
16866.75 171
16867.98 190
16869.21 188
16870.43 180
16871.66 176
16872.88 176
16874.11 180
16875.33 161
16876.56 180
16877.78 180
16879.01 176
16880.23 158
16881.46 168
16882.69 169
16883.91 175
16885.14 160
16886.36 182
16887.59 176
16888.81 154
16890.04 176
16891.27 171
16892.49 180
16893.72 157
16894.94 163
16896.17 184
16897.40 173
16898.62 166
16899.85 169
16901.08 162
16902.30 158
16903.53 172
16904.76 172
16905.98 176
16907.21 133
16908.44 187
16909.66 152
16910.89 169
16912.12 156
16913.34 173
16914.57 164
16915.80 181
16917.02 173
16918.25 185
16919.48 181
16920.70 179
16921.93 168
16923.16 161
16924.39 174
16925.61 164
16926.84 187
16928.07 166
16929.30 186
16930.52 185
16931.75 183
16932.98 158
16934.21 161
16935.43 158
16936.66 156
16937.89 154
16939.12 140
16940.34 167
16941.57 173
16942.80 147
16944.03 159
16945.26 201
16946.48 181
16947.71 158
16948.94 148
16950.17 166
16951.40 154
16952.62 174
16953.85 160
16955.08 176
16956.31 132
16957.54 179
16958.77 190
16959.99 159
16961.22 170
16962.45 164
16963.68 192
16964.91 179
16966.14 154
16967.37 167
16968.60 169
16969.82 171
16971.05 171
16972.28 180
16973.51 167
16974.74 164
16975.97 189
16977.20 173
16978.43 166
16979.66 164
16980.89 179
16982.11 172
16983.34 150
16984.57 167
16985.80 171
16987.03 182
16988.26 166
16989.49 192
16990.72 178
16991.95 185
16993.18 164
16994.41 168
16995.64 181
16996.87 150
16998.10 180
16999.33 185
17000.56 159
17001.79 154
17003.02 175
17004.25 180
17005.48 151
17006.71 169
17007.94 158
17009.17 150
17010.40 166
17011.63 164
17012.86 164
17014.09 155
17015.32 161
17016.55 145
17017.78 148
17019.01 174
17020.25 157
17021.48 177
17022.71 156
17023.94 165
17025.17 167
17026.40 159
17027.63 162
17028.86 159
17030.09 165
17031.32 163
17032.55 166
17033.79 167
17035.02 150
17036.25 156
17037.48 180
17038.71 173
17039.94 141
17041.17 155
17042.41 171
17043.64 155
17044.87 158
17046.10 181
17047.33 186
17048.56 152
17049.80 170
17051.03 179
17052.26 173
17053.49 157
17054.72 166
17055.95 171
17057.19 169
17058.42 174
17059.65 162
17060.88 173
17062.12 170
17063.35 156
17064.58 154
17065.81 170
17067.04 161
17068.28 131
17069.51 145
17070.74 137
17071.97 155
17073.21 172
17074.44 175
17075.67 162
17076.90 161
17078.14 161
17079.37 164
17080.60 162
17081.84 171
17083.07 166
17084.30 166
17085.54 170
17086.77 156
17088.00 172
17089.23 156
17090.47 180
17091.70 153
17092.93 164
17094.17 154
17095.40 160
17096.63 152
17097.87 172
17099.10 166
17100.34 164
17101.57 161
17102.80 182
17104.04 167
17105.27 166
17106.50 141
17107.74 168
17108.97 182
17110.21 167
17111.44 164
17112.67 168
17113.91 165
17115.14 171
17116.38 182
17117.61 166
17118.84 181
17120.08 168
17121.31 163
17122.55 156
17123.78 157
17125.02 169
17126.25 133
17127.48 144
17128.72 165
17129.95 171
17131.19 157
17132.42 153
17133.66 172
17134.89 189
17136.13 161
17137.36 162
17138.60 161
17139.83 170
17141.07 161
17142.30 185
17143.54 165
17144.77 159
17146.01 171
17147.24 171
17148.48 178
17149.71 161
17150.95 177
17152.19 152
17153.42 165
17154.66 175
17155.89 169
17157.13 162
17158.36 182
17159.60 178
17160.83 159
17162.07 161
17163.31 147
17164.54 164
17165.78 160
17167.01 167
17168.25 152
17169.49 159
17170.72 184
17171.96 179
17173.19 141
17174.43 151
17175.67 155
17176.90 179
17178.14 156
17179.38 146
17180.61 160
17181.85 170
17183.09 171
17184.32 158
17185.56 158
17186.80 177
17188.03 174
17189.27 170
17190.51 190
17191.74 144
17192.98 179
17194.22 165
17195.45 177
17196.69 147
17197.93 160
17199.16 171
17200.40 147
17201.64 175
17202.88 170
17204.11 187
17205.35 183
17206.59 163
17207.83 173
17209.06 160
17210.30 172
17211.54 172
17212.78 160
17214.01 182
17215.25 175
17216.49 188
17217.73 175
17218.96 172
17220.20 176
17221.44 187
17222.68 176
17223.92 178
17225.15 167
17226.39 172
17227.63 157
17228.87 150
17230.11 165
17231.35 173
17232.58 172
17233.82 164
17235.06 167
17236.30 174
17237.54 182
17238.78 165
17240.01 151
17241.25 158
17242.49 177
17243.73 167
17244.97 184
17246.21 168
17247.45 164
17248.69 159
17249.93 158
17251.16 173
17252.40 162
17253.64 162
17254.88 167
17256.12 154
17257.36 170
17258.60 160
17259.84 153
17261.08 163
17262.32 158
17263.56 176
17264.80 166
17266.04 174
17267.28 134
17268.51 151
17269.75 146
17270.99 152
17272.23 148
17273.47 151
17274.71 165
17275.95 133
17277.19 151
17278.43 156
17279.67 155
17280.91 176
17282.15 152
17283.39 158
17284.63 146
17285.87 141
17287.11 167
17288.35 178
17289.60 171
17290.84 144
17292.08 165
17293.32 160
17294.56 160
17295.80 166
17297.04 160
17298.28 174
17299.52 164
17300.76 145
17302.00 145
17303.24 149
17304.48 165
17305.72 156
17306.96 170
17308.21 148
17309.45 154
17310.69 125
17311.93 153
17313.17 160
17314.41 158
17315.65 145
17316.89 166
17318.14 168
17319.38 172
17320.62 154
17321.86 159
17323.10 149
17324.34 157
17325.59 152
17326.83 150
17328.07 157
17329.31 126
17330.55 152
17331.79 159
17333.04 158
17334.28 154
17335.52 148
17336.76 152
17338.00 160
17339.25 142
17340.49 156
17341.73 157
17342.97 165
17344.22 161
17345.46 145
17346.70 175
17347.94 158
17349.19 161
17350.43 156
17351.67 153
17352.91 146
17354.16 150
17355.40 159
17356.64 154
17357.88 143
17359.13 157
17360.37 160
17361.61 153
17362.86 139
17364.10 175
17365.34 172
17366.58 170
17367.83 152
17369.07 156
17370.31 159
17371.56 163
17372.80 163
17374.04 157
17375.29 174
17376.53 172
17377.78 148
17379.02 160
17380.26 163
17381.51 164
17382.75 173
17383.99 165
17385.24 132
17386.48 157
17387.72 138
17388.97 148
17390.21 157
17391.46 162
17392.70 162
17393.94 156
17395.19 142
17396.43 169
17397.68 155
17398.92 160
17400.17 155
17401.41 160
17402.65 140
17403.90 140
17405.14 157
17406.39 169
17407.63 162
17408.88 161
17410.12 163
17411.37 165
17412.61 164
17413.86 157
17415.10 138
17416.35 134
17417.59 145
17418.84 150
17420.08 145
17421.33 183
17422.57 168
17423.82 170
17425.06 166
17426.31 167
17427.55 158
17428.80 159
17430.04 149
17431.29 150
17432.53 166
17433.78 172
17435.03 148
17436.27 144
17437.52 163
17438.76 146
17440.01 166
17441.25 145
17442.50 156
17443.75 171
17444.99 151
17446.24 153
17447.48 146
17448.73 167
17449.98 160
17451.22 164
17452.47 160
17453.71 171
17454.96 154
17456.21 149
17457.45 146
17458.70 168
17459.95 163
17461.19 161
17462.44 156
17463.69 168
17464.93 162
17466.18 179
17467.43 169
17468.67 185
17469.92 165
17471.17 165
17472.41 159
17473.66 148
17474.91 151
17476.15 142
17477.40 190
17478.65 168
17479.90 165
17481.14 161
17482.39 183
17483.64 148
17484.88 174
17486.13 167
17487.38 180
17488.63 152
17489.87 149
17491.12 172
17492.37 149
17493.62 158
17494.86 134
17496.11 175
17497.36 159
17498.61 166
17499.86 162
17501.10 159
17502.35 162
17503.60 170
17504.85 168
17506.10 164
17507.34 165
17508.59 159
17509.84 169
17511.09 161
17512.34 175
17513.59 154
17514.83 189
17516.08 164
17517.33 155
17518.58 181
17519.83 164
17521.08 161
17522.33 174
17523.57 179
17524.82 176
17526.07 153
17527.32 155
17528.57 166
17529.82 171
17531.07 189
17532.32 172
17533.57 174
17534.82 153
17536.06 160
17537.31 166
17538.56 179
17539.81 160
17541.06 171
17542.31 204
17543.56 189
17544.81 180
17546.06 183
17547.31 182
17548.56 181
17549.81 160
17551.06 171
17552.31 186
17553.56 177
17554.81 179
17556.06 179
17557.31 185
17558.56 167
17559.81 193
17561.06 192
17562.31 184
17563.56 177
17564.81 180
17566.06 188
17567.31 161
17568.56 154
17569.81 186
17571.06 182
17572.31 174
17573.56 171
17574.81 176
17576.06 175
17577.31 166
17578.56 197
17579.81 180
17581.06 165
17582.31 164
17583.57 177
17584.82 172
17586.07 165
17587.32 170
17588.57 162
17589.82 188
17591.07 165
17592.32 171
17593.57 172
17594.83 179
17596.08 177
17597.33 183
17598.58 174
17599.83 169
17601.08 161
17602.33 183
17603.59 166
17604.84 169
17606.09 182
17607.34 168
17608.59 185
17609.84 168
17611.10 169
17612.35 170
17613.60 187
17614.85 161
17616.10 176
17617.36 184
17618.61 173
17619.86 170
17621.11 164
17622.36 168
17623.62 180
17624.87 183
17626.12 173
17627.37 192
17628.63 183
17629.88 167
17631.13 174
17632.38 157
17633.64 166
17634.89 165
17636.14 161
17637.39 175
17638.65 176
17639.90 165
17641.15 166
17642.41 152
17643.66 164
17644.91 160
17646.17 161
17647.42 143
17648.67 163
17649.92 152
17651.18 169
17652.43 158
17653.68 161
17654.94 177
17656.19 174
17657.44 166
17658.70 159
17659.95 170
17661.21 158
17662.46 162
17663.71 158
17664.97 167
17666.22 133
17667.47 155
17668.73 162
17669.98 165
17671.24 163
17672.49 170
17673.74 169
17675.00 157
17676.25 160
17677.51 153
17678.76 164
17680.02 143
17681.27 162
17682.52 161
17683.78 169
17685.03 152
17686.29 142
17687.54 140
17688.80 149
17690.05 181
17691.31 156
17692.56 165
17693.82 165
17695.07 159
17696.32 165
17697.58 169
17698.83 147
17700.09 159
17701.34 155
17702.60 158
17703.86 170
17705.11 172
17706.37 166
17707.62 136
17708.88 155
17710.13 159
17711.39 168
17712.64 158
17713.90 157
17715.15 170
17716.41 165
17717.66 129
17718.92 143
17720.18 173
17721.43 139
17722.69 139
17723.94 158
17725.20 168
17726.45 151
17727.71 157
17728.97 158
17730.22 148
17731.48 188
17732.74 157
17733.99 164
17735.25 164
17736.50 167
17737.76 163
17739.02 137
17740.27 159
17741.53 157
17742.79 159
17744.04 163
17745.30 163
17746.56 172
17747.81 154
17749.07 168
17750.33 172
17751.58 167
17752.84 172
17754.10 164
17755.35 151
17756.61 170
17757.87 154
17759.12 169
17760.38 158
17761.64 158
17762.90 172
17764.15 183
17765.41 177
17766.67 153
17767.93 130
17769.18 165
17770.44 158
17771.70 182
17772.96 180
17774.21 153
17775.47 150
17776.73 173
17777.99 180
17779.24 171
17780.50 145
17781.76 174
17783.02 174
17784.28 164
17785.53 176
17786.79 151
17788.05 174
17789.31 167
17790.57 180
17791.82 181
17793.08 180
17794.34 168
17795.60 166
17796.86 180
17798.12 170
17799.37 155
17800.63 156
17801.89 170
17803.15 177
17804.41 163
17805.67 172
17806.93 159
17808.19 153
17809.44 172
17810.70 164
17811.96 168
17813.22 137
17814.48 161
17815.74 153
17817.00 158
17818.26 172
17819.52 149
17820.78 143
17822.04 145
17823.29 185
17824.55 164
17825.81 170
17827.07 140
17828.33 170
17829.59 148
17830.85 166
17832.11 154
17833.37 152
17834.63 143
17835.89 157
17837.15 166
17838.41 174
17839.67 167
17840.93 178
17842.19 147
17843.45 160
17844.71 171
17845.97 145
17847.23 162
17848.49 153
17849.75 163
17851.01 148
17852.27 149
17853.53 150
17854.79 160
17856.05 167
17857.31 153
17858.57 168
17859.84 150
17861.10 150
17862.36 147
17863.62 174
17864.88 132
17866.14 169
17867.40 146
17868.66 158
17869.92 160
17871.18 156
17872.44 144
17873.71 170
17874.97 165
17876.23 175
17877.49 146
17878.75 143
17880.01 159
17881.27 156
17882.53 174
17883.80 149
17885.06 160
17886.32 170
17887.58 139
17888.84 144
17890.10 168
17891.37 157
17892.63 173
17893.89 144
17895.15 152
17896.41 154
17897.67 152
17898.94 153
17900.20 135
17901.46 174
17902.72 141
17903.99 186
17905.25 157
17906.51 168
17907.77 155
17909.03 166
17910.30 146
17911.56 151
17912.82 141
17914.08 146
17915.35 138
17916.61 161
17917.87 149
17919.14 134
17920.40 143
17921.66 145
17922.92 155
17924.19 158
17925.45 157
17926.71 131
17927.98 148
17929.24 155
17930.50 154
17931.76 133
17933.03 163
17934.29 163
17935.55 151
17936.82 155
17938.08 143
17939.34 147
17940.61 139
17941.87 140
17943.14 142
17944.40 162
17945.66 150
17946.93 173
17948.19 162
17949.45 153
17950.72 150
17951.98 144
17953.25 161
17954.51 134
17955.77 144
17957.04 142
17958.30 160
17959.57 154
17960.83 164
17962.09 159
17963.36 163
17964.62 146
17965.89 155
17967.15 157
17968.42 149
17969.68 152
17970.95 159
17972.21 135
17973.47 135
17974.74 139
17976.00 146
17977.27 166
17978.53 161
17979.80 161
17981.06 139
17982.33 158
17983.59 141
17984.86 154
17986.12 153
17987.39 168
17988.65 156
17989.92 146
17991.18 153
17992.45 151
17993.71 144
17994.98 135
17996.25 153
17997.51 148
17998.78 165
18000.04 156
18001.31 147
18002.57 125
18003.84 156
18005.10 131
18006.37 150
18007.64 129
18008.90 134
18010.17 134
18011.43 134
18012.70 147
18013.97 134
18015.23 145
18016.50 149
18017.76 171
18019.03 140
18020.30 134
18021.56 137
18022.83 169
18024.10 153
18025.36 161
18026.63 159
18027.90 164
18029.16 142
18030.43 148
18031.70 147
18032.96 143
18034.23 151
18035.50 146
18036.76 157
18038.03 138
18039.30 169
18040.56 138
18041.83 152
18043.10 144
18044.37 152
18045.63 162
18046.90 158
18048.17 153
18049.43 135
18050.70 136
18051.97 150
18053.24 167
18054.50 176
18055.77 158
18057.04 155
18058.31 164
18059.57 157
18060.84 178
18062.11 152
18063.38 155
18064.65 142
18065.91 142
18067.18 159
18068.45 149
18069.72 136
18070.98 164
18072.25 163
18073.52 171
18074.79 157
18076.06 142
18077.33 158
18078.59 159
18079.86 163
18081.13 165
18082.40 167
18083.67 175
18084.94 153
18086.21 160
18087.47 149
18088.74 176
18090.01 184
18091.28 162
18092.55 158
18093.82 147
18095.09 161
18096.36 175
18097.62 160
18098.89 169
18100.16 161
18101.43 205
18102.70 188
18103.97 161
18105.24 149
18106.51 170
18107.78 176
18109.05 182
18110.32 153
18111.59 159
18112.86 178
18114.13 166
18115.40 169
18116.66 158
18117.93 153
18119.20 155
18120.47 170
18121.74 180
18123.01 177
18124.28 164
18125.55 161
18126.82 172
18128.09 154
18129.36 169
18130.63 162
18131.90 168
18133.17 170
18134.44 187
18135.71 169
18136.99 162
18138.26 178
18139.53 187
18140.80 178
18142.07 157
18143.34 154
18144.61 168
18145.88 168
18147.15 162
18148.42 188
18149.69 173
18150.96 197
18152.23 181
18153.50 165
18154.78 152
18156.05 161
18157.32 164
18158.59 179
18159.86 180
18161.13 192
18162.40 169
18163.67 155
18164.94 153
18166.22 160
18167.49 160
18168.76 170
18170.03 171
18171.30 161
18172.57 171
18173.85 170
18175.12 170
18176.39 184
18177.66 176
18178.93 188
18180.20 172
18181.48 170
18182.75 161
18184.02 178
18185.29 167
18186.56 173
18187.84 144
18189.11 169
18190.38 177
18191.65 153
18192.93 164
18194.20 168
18195.47 164
18196.74 184
18198.02 167
18199.29 178
18200.56 170
18201.83 160
18203.11 172
18204.38 193
18205.65 176
18206.92 152
18208.20 165
18209.47 152
18210.74 160
18212.02 167
18213.29 170
18214.56 171
18215.84 166
18217.11 149
18218.38 167
18219.65 169
18220.93 152
18222.20 157
18223.47 147
18224.75 149
18226.02 157
18227.30 154
18228.57 173
18229.84 158
18231.12 160
18232.39 159
18233.66 165
18234.94 157
18236.21 158
18237.48 167
18238.76 150
18240.03 142
18241.31 175
18242.58 136
18243.86 154
18245.13 153
18246.40 146
18247.68 141
18248.95 152
18250.23 154
18251.50 150
18252.77 150
18254.05 163
18255.32 168
18256.60 142
18257.87 147
18259.15 153
18260.42 157
18261.70 161
18262.97 162
18264.25 162
18265.52 172
18266.80 140
18268.07 144
18269.35 154
18270.62 144
18271.90 161
18273.17 139
18274.45 143
18275.72 151
18277.00 146
18278.27 168
18279.55 141
18280.82 161
18282.10 161
18283.37 131
18284.65 159
18285.93 158
18287.20 135
18288.48 143
18289.75 165
18291.03 157
18292.30 156
18293.58 161
18294.86 144
18296.13 154
18297.41 151
18298.68 153
18299.96 154
18301.24 143
18302.51 164
18303.79 143
18305.06 147
18306.34 159
18307.62 184
18308.89 151
18310.17 161
18311.45 157
18312.72 155
18314.00 162
18315.28 151
18316.55 139
18317.83 159
18319.11 143
18320.38 156
18321.66 147
18322.94 154
18324.21 142
18325.49 131
18326.77 137
18328.04 160
18329.32 144
18330.60 145
18331.88 151
18333.15 162
18334.43 151
18335.71 123
18336.98 135
18338.26 137
18339.54 163
18340.82 138
18342.09 149
18343.37 154
18344.65 146
18345.93 163
18347.20 134
18348.48 157
18349.76 171
18351.04 159
18352.32 160
18353.59 129
18354.87 155
18356.15 138
18357.43 139
18358.71 160
18359.98 145
18361.26 173
18362.54 159
18363.82 158
18365.10 130
18366.38 146
18367.65 149
18368.93 138
18370.21 143
18371.49 154
18372.77 138
18374.05 138
18375.33 166
18376.60 143
18377.88 161
18379.16 151
18380.44 160
18381.72 149
18383.00 139
18384.28 143
18385.56 154
18386.84 158
18388.11 157
18389.39 169
18390.67 141
18391.95 147
18393.23 144
18394.51 149
18395.79 137
18397.07 137
18398.35 149
18399.63 165
18400.91 155
18402.19 145
18403.47 140
18404.75 159
18406.03 160
18407.31 136
18408.59 143
18409.87 139
18411.15 154
18412.43 145
18413.71 165
18414.99 154
18416.27 155
18417.55 152
18418.83 148
18420.11 139
18421.39 144
18422.67 135
18423.95 154
18425.23 158
18426.51 140
18427.79 144
18429.07 148
18430.35 160
18431.63 133
18432.91 148
18434.19 136
18435.47 180
18436.75 168
18438.04 163
18439.32 138
18440.60 144
18441.88 155
18443.16 166
18444.44 173
18445.72 170
18447.00 147
18448.28 151
18449.57 138
18450.85 134
18452.13 154
18453.41 155
18454.69 161
18455.97 151
18457.25 156
18458.54 146
18459.82 154
18461.10 165
18462.38 152
18463.66 151
18464.94 150
18466.23 158
18467.51 134
18468.79 127
18470.07 131
18471.35 142
18472.64 155
18473.92 164
18475.20 153
18476.48 160
18477.76 141
18479.05 156
18480.33 145
18481.61 163
18482.89 171
18484.18 163
18485.46 162
18486.74 158
18488.02 153
18489.31 143
18490.59 142
18491.87 146
18493.15 151
18494.44 137
18495.72 162
18497.00 154
18498.29 134
18499.57 131
18500.85 159
18502.13 148
18503.42 141
18504.70 130
18505.98 143
18507.27 153
18508.55 156
18509.83 143
18511.12 142
18512.40 169
18513.68 150
18514.97 159
18516.25 148
18517.54 173
18518.82 150
18520.10 159
18521.39 147
18522.67 160
18523.95 157
18525.24 158
18526.52 147
18527.81 155
18529.09 164
18530.37 144
18531.66 146
18532.94 142
18534.23 161
18535.51 151
18536.79 156
18538.08 151
18539.36 159
18540.65 157
18541.93 174
18543.22 146
18544.50 154
18545.79 152
18547.07 152
18548.36 170
18549.64 172
18550.92 160
18552.21 157
18553.49 179
18554.78 156
18556.06 149
18557.35 157
18558.63 159
18559.92 160
18561.20 140
18562.49 162
18563.77 162
18565.06 167
18566.35 168
18567.63 179
18568.92 158
18570.20 169
18571.49 188
18572.77 171
18574.06 163
18575.34 165
18576.63 171
18577.92 190
18579.20 143
18580.49 176
18581.77 165
18583.06 176
18584.34 167
18585.63 162
18586.92 143
18588.20 149
18589.49 166
18590.77 180
18592.06 182
18593.35 167
18594.63 155
18595.92 177
18597.21 171
18598.49 157
18599.78 168
18601.07 144
18602.35 166
18603.64 142
18604.93 143
18606.21 160
18607.50 145
18608.79 168
18610.07 168
18611.36 157
18612.65 136
18613.93 144
18615.22 162
18616.51 150
18617.79 165
18619.08 166
18620.37 156
18621.66 151
18622.94 152
18624.23 164
18625.52 149
18626.80 157
18628.09 159
18629.38 150
18630.67 143
18631.95 133
18633.24 156
18634.53 152
18635.82 157
18637.11 151
18638.39 167
18639.68 167
18640.97 177
18642.26 146
18643.54 130
18644.83 152
18646.12 171
18647.41 159
18648.70 157
18649.99 148
18651.27 138
18652.56 161
18653.85 137
18655.14 148
18656.43 142
18657.72 152
18659.00 131
18660.29 144
18661.58 149
18662.87 129
18664.16 123
18665.45 138
18666.74 127
18668.02 155
18669.31 141
18670.60 148
18671.89 141
18673.18 141
18674.47 155
18675.76 148
18677.05 158
18678.34 142
18679.63 151
18680.92 140
18682.20 150
18683.49 141
18684.78 158
18686.07 144
18687.36 161
18688.65 156
18689.94 151
18691.23 146
18692.52 126
18693.81 134
18695.10 138
18696.39 156
18697.68 145
18698.97 163
18700.26 148
18701.55 152
18702.84 156
18704.13 155
18705.42 145
18706.71 160
18708.00 141
18709.29 152
18710.58 135
18711.87 122
18713.16 162
18714.45 154
18715.74 168
18717.03 144
18718.32 165
18719.61 131
18720.90 131
18722.20 131
18723.49 140
18724.78 144
18726.07 136
18727.36 144
18728.65 159
18729.94 146
18731.23 141
18732.52 148
18733.81 146
18735.10 172
18736.40 156
18737.69 169
18738.98 150
18740.27 150
18741.56 150
18742.85 149
18744.14 148
18745.43 145
18746.73 151
18748.02 171
18749.31 144
18750.60 144
18751.89 141
18753.18 145
18754.48 152
18755.77 152
18757.06 159
18758.35 138
18759.64 160
18760.94 159
18762.23 179
18763.52 154
18764.81 149
18766.10 146
18767.40 155
18768.69 128
18769.98 149
18771.27 137
18772.57 147
18773.86 167
18775.15 157
18776.44 157
18777.74 156
18779.03 148
18780.32 140
18781.61 149
18782.91 152
18784.20 139
18785.49 158
18786.79 154
18788.08 133
18789.37 154
18790.66 151
18791.96 158
18793.25 151
18794.54 152
18795.84 145
18797.13 123
18798.42 136
18799.72 139
18801.01 156
18802.30 158
18803.60 148
18804.89 150
18806.18 169
18807.48 138
18808.77 153
18810.07 164
18811.36 146
18812.65 156
18813.95 145
18815.24 165
18816.53 162
18817.83 144
18819.12 145
18820.42 133
18821.71 142
18823.00 162
18824.30 154
18825.59 150
18826.89 134
18828.18 170
18829.48 174
18830.77 153
18832.07 162
18833.36 138
18834.65 150
18835.95 146
18837.24 150
18838.54 135
18839.83 154
18841.13 156
18842.42 158
18843.72 149
18845.01 148
18846.31 147
18847.60 137
18848.90 138
18850.19 154
18851.49 142
18852.78 144
18854.08 148
18855.37 147
18856.67 144
18857.96 143
18859.26 156
18860.55 172
18861.85 153
18863.15 144
18864.44 159
18865.74 152
18867.03 151
18868.33 146
18869.62 155
18870.92 162
18872.22 153
18873.51 156
18874.81 148
18876.10 144
18877.40 153
18878.70 148
18879.99 158
18881.29 158
18882.58 150
18883.88 155
18885.18 147
18886.47 168
18887.77 177
18889.07 147
18890.36 154
18891.66 156
18892.95 161
18894.25 167
18895.55 159
18896.84 166
18898.14 163
18899.44 163
18900.73 159
18902.03 165
18903.33 151
18904.63 160
18905.92 164
18907.22 159
18908.52 148
18909.81 150
18911.11 174
18912.41 172
18913.71 150
18915.00 152
18916.30 153
18917.60 161
18918.89 148
18920.19 141
18921.49 157
18922.79 150
18924.09 155
18925.38 151
18926.68 153
18927.98 148
18929.28 161
18930.57 168
18931.87 165
18933.17 160
18934.47 163
18935.77 148
18937.06 161
18938.36 146
18939.66 137
18940.96 155
18942.26 154
18943.55 156
18944.85 141
18946.15 160
18947.45 142
18948.75 154
18950.05 143
18951.35 148
18952.64 149
18953.94 150
18955.24 146
18956.54 130
18957.84 131
18959.14 149
18960.44 164
18961.74 153
18963.03 157
18964.33 143
18965.63 145
18966.93 153
18968.23 150
18969.53 156
18970.83 147
18972.13 148
18973.43 160
18974.73 167
18976.03 146
18977.33 147
18978.62 143
18979.92 162
18981.22 135
18982.52 139
18983.82 133
18985.12 135
18986.42 132
18987.72 153
18989.02 147
18990.32 156
18991.62 142
18992.92 153
18994.22 136
18995.52 145
18996.82 137
18998.12 148
18999.42 156
19000.72 148
19002.02 149
19003.32 149
19004.62 144
19005.92 140
19007.22 143
19008.53 144
19009.83 129
19011.13 144
19012.43 131
19013.73 140
19015.03 143
19016.33 138
19017.63 147
19018.93 136
19020.23 136
19021.53 146
19022.83 138
19024.13 141
19025.44 123
19026.74 142
19028.04 144
19029.34 144
19030.64 140
19031.94 142
19033.24 134
19034.54 143
19035.85 151
19037.15 150
19038.45 136
19039.75 133
19041.05 157
19042.35 128
19043.66 137
19044.96 145
19046.26 148
19047.56 158
19048.86 153
19050.16 145
19051.47 137
19052.77 121
19054.07 131
19055.37 135
19056.67 131
19057.98 135
19059.28 138
19060.58 145
19061.88 151
19063.19 140
19064.49 130
19065.79 152
19067.09 158
19068.40 146
19069.70 128
19071.00 130
19072.30 132
19073.61 125
19074.91 152
19076.21 154
19077.52 151
19078.82 130
19080.12 159
19081.42 128
19082.73 146
19084.03 148
19085.33 145
19086.64 154
19087.94 129
19089.24 128
19090.55 140
19091.85 138
19093.15 129
19094.46 137
19095.76 138
19097.06 126
19098.37 148
19099.67 121
19100.97 141
19102.28 135
19103.58 128
19104.89 129
19106.19 140
19107.49 131
19108.80 114
19110.10 164
19111.40 124
19112.71 135
19114.01 149
19115.32 126
19116.62 127
19117.93 135
19119.23 130
19120.53 129
19121.84 149
19123.14 131
19124.45 135
19125.75 144
19127.06 127
19128.36 151
19129.67 158
19130.97 126
19132.28 144
19133.58 132
19134.88 141
19136.19 150
19137.49 140
19138.80 143
19140.10 152
19141.41 137
19142.71 140
19144.02 137
19145.32 139
19146.63 143
19147.94 138
19149.24 129
19150.55 137
19151.85 143
19153.16 136
19154.46 141
19155.77 130
19157.07 134
19158.38 162
19159.68 134
19160.99 119
19162.30 148
19163.60 123
19164.91 129
19166.21 150
19167.52 126
19168.83 141
19170.13 129
19171.44 149
19172.74 128
19174.05 127
19175.36 144
19176.66 139
19177.97 151
19179.27 158
19180.58 157
19181.89 138
19183.19 130
19184.50 129
19185.81 133
19187.11 147
19188.42 149
19189.73 142
19191.03 141
19192.34 139
19193.65 144
19194.95 117
19196.26 119
19197.57 139
19198.87 142
19200.18 125
19201.49 128
19202.80 139
19204.10 127
19205.41 139
19206.72 131
19208.03 132
19209.33 126
19210.64 136
19211.95 130
19213.25 127
19214.56 130
19215.87 140
19217.18 139
19218.49 145
19219.79 131
19221.10 146
19222.41 134
19223.72 129
19225.02 154
19226.33 132
19227.64 146
19228.95 127
19230.26 148
19231.56 116
19232.87 125
19234.18 114
19235.49 132
19236.80 121
19238.11 137
19239.41 133
19240.72 142
19242.03 119
19243.34 129
19244.65 127
19245.96 121
19247.26 145
19248.57 126
19249.88 128
19251.19 135
19252.50 144
19253.81 137
19255.12 160
19256.43 141
19257.74 136
19259.04 137
19260.35 136
19261.66 132
19262.97 135
19264.28 119
19265.59 145
19266.90 133
19268.21 135
19269.52 126
19270.83 120
19272.14 121
19273.45 139
19274.76 137
19276.07 129
19277.38 141
19278.69 150
19279.99 133
19281.30 125
19282.61 136
19283.92 133
19285.23 123
19286.54 134
19287.85 136
19289.16 137
19290.47 137
19291.78 144
19293.09 131
19294.40 137
19295.72 131
19297.03 129
19298.34 116
19299.65 117
19300.96 148
19302.27 146
19303.58 127
19304.89 120
19306.20 130
19307.51 121
19308.82 141
19310.13 119
19311.44 120
19312.75 126
19314.06 140
19315.37 141
19316.69 135
19318.00 127
19319.31 146
19320.62 133
19321.93 125
19323.24 129
19324.55 128
19325.86 139
19327.18 108
19328.49 143
19329.80 115
19331.11 136
19332.42 138
19333.73 138
19335.04 132
19336.36 123
19337.67 129
19338.98 142
19340.29 132
19341.60 145
19342.91 146
19344.23 127
19345.54 144
19346.85 123
19348.16 123
19349.47 131
19350.79 135
19352.10 123
19353.41 141
19354.72 136
19356.04 131
19357.35 133
19358.66 127
19359.97 146
19361.29 139
19362.60 136
19363.91 125
19365.22 150
19366.54 105
19367.85 134
19369.16 137
19370.47 124
19371.79 130
19373.10 132
19374.41 131
19375.73 146
19377.04 125
19378.35 121
19379.67 144
19380.98 126
19382.29 116
19383.60 121
19384.92 141
19386.23 126
19387.54 133
19388.86 114
19390.17 125
19391.49 141
19392.80 117
19394.11 122
19395.43 134
19396.74 151
19398.05 124
19399.37 128
19400.68 134
19402.00 139
19403.31 134
19404.62 124
19405.94 125
19407.25 126
19408.57 119
19409.88 126
19411.19 134
19412.51 125
19413.82 128
19415.14 132
19416.45 126
19417.77 125
19419.08 141
19420.39 136
19421.71 142
19423.02 119
19424.34 126
19425.65 127
19426.97 134
19428.28 114
19429.60 144
19430.91 133
19432.23 116
19433.54 123
19434.86 111
19436.17 130
19437.49 125
19438.80 140
19440.12 112
19441.43 127
19442.75 117
19444.06 101
19445.38 109
19446.69 130
19448.01 143
19449.32 133
19450.64 127
19451.96 126
19453.27 140
19454.59 128
19455.90 122
19457.22 152
19458.53 155
19459.85 123
19461.17 130
19462.48 131
19463.80 133
19465.11 116
19466.43 121
19467.75 138
19469.06 131
19470.38 123
19471.69 122
19473.01 135
19474.33 121
19475.64 112
19476.96 114
19478.28 125
19479.59 114
19480.91 130
19482.23 118
19483.54 134
19484.86 121
19486.18 130
19487.49 126
19488.81 117
19490.13 113
19491.44 117
19492.76 119
19494.08 143
19495.39 107
19496.71 114
19498.03 122
19499.35 135
19500.66 117
19501.98 121
19503.30 139
19504.61 109
19505.93 121
19507.25 142
19508.57 138
19509.88 118
19511.20 123
19512.52 108
19513.84 109
19515.15 104
19516.47 121
19517.79 142
19519.11 122
19520.43 123
19521.74 120
19523.06 116
19524.38 107
19525.70 125
19527.02 117
19528.33 145
19529.65 129
19530.97 120
19532.29 131
19533.61 133
19534.93 111
19536.24 126
19537.56 130
19538.88 110
19540.20 123
19541.52 119
19542.84 128
19544.16 126
19545.47 146
19546.79 127
19548.11 116
19549.43 135
19550.75 118
19552.07 119
19553.39 139
19554.71 131
19556.03 124
19557.34 133
19558.66 122
19559.98 137
19561.30 113
19562.62 143
19563.94 129
19565.26 108
19566.58 131
19567.90 112
19569.22 125
19570.54 127
19571.86 131
19573.18 141
19574.50 115
19575.82 123
19577.14 137
19578.46 108
19579.78 139
19581.10 132
19582.42 117
19583.74 125
19585.06 121
19586.38 135
19587.70 131
19589.02 123
19590.34 134
19591.66 135
19592.98 130
19594.30 118
19595.62 129
19596.94 139
19598.26 120
19599.58 139
19600.90 130
19602.22 116
19603.54 91
19604.86 126
19606.18 114
19607.50 125
19608.82 120
19610.15 114
19611.47 120
19612.79 120
19614.11 127
19615.43 129
19616.75 125
19618.07 92
19619.39 123
19620.71 151
19622.04 109
19623.36 117
19624.68 120
19626.00 130
19627.32 120
19628.64 112
19629.96 113
19631.29 135
19632.61 123
19633.93 128
19635.25 131
19636.57 135
19637.89 140
19639.22 144
19640.54 122
19641.86 146
19643.18 132
19644.50 117
19645.83 125
19647.15 123
19648.47 116
19649.79 132
19651.12 140
19652.44 128
19653.76 115
19655.08 121
19656.40 138
19657.73 118
19659.05 147
19660.37 114
19661.70 133
19663.02 108
19664.34 126
19665.66 104
19666.99 101
19668.31 112
19669.63 142
19670.95 133
19672.28 121
19673.60 121
19674.92 110
19676.25 131
19677.57 125
19678.89 142
19680.22 123
19681.54 137
19682.86 132
19684.19 124
19685.51 128
19686.83 120
19688.16 111
19689.48 134
19690.80 135
19692.13 123
19693.45 129
19694.78 121
19696.10 140
19697.42 127
19698.75 141
19700.07 122
19701.39 127
19702.72 148
19704.04 140
19705.37 123
19706.69 120
19708.02 123
19709.34 128
19710.66 122
19711.99 113
19713.31 120
19714.64 128
19715.96 127
19717.29 106
19718.61 140
19719.93 113
19721.26 122
19722.58 121
19723.91 128
19725.23 123
19726.56 101
19727.88 125
19729.21 114
19730.53 109
19731.86 100
19733.18 135
19734.51 129
19735.83 138
19737.16 123
19738.48 133
19739.81 132
19741.13 120
19742.46 109
19743.78 120
19745.11 122
19746.44 132
19747.76 124
19749.09 113
19750.41 121
19751.74 126
19753.06 128
19754.39 145
19755.72 132
19757.04 133
19758.37 146
19759.69 116
19761.02 104
19762.34 115
19763.67 122
19765.00 116
19766.32 132
19767.65 123
19768.98 113
19770.30 108
19771.63 127
19772.95 141
19774.28 126
19775.61 135
19776.93 128
19778.26 133
19779.59 126
19780.91 136
19782.24 128
19783.57 127
19784.89 114
19786.22 119
19787.55 115
19788.87 124
19790.20 117
19791.53 136
19792.86 113
19794.18 119
19795.51 114
19796.84 123
19798.16 149
19799.49 120
19800.82 124
19802.15 122
19803.47 108
19804.80 113
19806.13 142
19807.46 145
19808.78 96
19810.11 101
19811.44 120
19812.77 133
19814.09 136
19815.42 110
19816.75 119
19818.08 137
19819.41 120
19820.73 128
19822.06 118
19823.39 112
19824.72 125
19826.05 146
19827.37 135
19828.70 119
19830.03 122
19831.36 119
19832.69 123
19834.02 113
19835.34 130
19836.67 120
19838.00 135
19839.33 114
19840.66 119
19841.99 119
19843.32 131
19844.64 110
19845.97 133
19847.30 138
19848.63 111
19849.96 117
19851.29 124
19852.62 125
19853.95 127
19855.28 118
19856.60 117
19857.93 126
19859.26 137
19860.59 112
19861.92 117
19863.25 118
19864.58 108
19865.91 127
19867.24 112
19868.57 142
19869.90 110
19871.23 133
19872.56 112
19873.89 118
19875.22 139
19876.55 132
19877.88 142
19879.21 117
19880.54 138
19881.87 138
19883.20 120
19884.53 112
19885.86 124
19887.19 119
19888.52 126
19889.85 109
19891.18 118
19892.51 116
19893.84 105
19895.17 125
19896.50 126
19897.83 118
19899.16 124
19900.49 121
19901.82 122
19903.15 112
19904.48 99
19905.81 117
19907.15 130
19908.48 136
19909.81 117
19911.14 131
19912.47 126
19913.80 130
19915.13 114
19916.46 120
19917.79 126
19919.13 138
19920.46 109
19921.79 127
19923.12 134
19924.45 106
19925.78 130
19927.11 122
19928.45 127
19929.78 120
19931.11 150
19932.44 131
19933.77 116
19935.10 131
19936.44 130
19937.77 132
19939.10 131
19940.43 121
19941.76 110
19943.10 125
19944.43 139
19945.76 116
19947.09 125
19948.42 114
19949.76 120
19951.09 120
19952.42 121
19953.75 108
19955.09 116
19956.42 119
19957.75 111
19959.08 111
19960.42 120
19961.75 123
19963.08 128
19964.41 96
19965.75 123
19967.08 124
19968.41 123
19969.75 124
19971.08 131
19972.41 130
19973.74 126
19975.08 125
19976.41 139
19977.74 111
19979.08 109
19980.41 126
19981.74 123
19983.08 126
19984.41 111
19985.74 127
19987.08 123
19988.41 122
19989.75 122
19991.08 132
19992.41 136
19993.75 141
19995.08 118
19996.41 131
19997.75 132
19999.08 128
20000.42 123
20001.75 132
20003.08 119
20004.42 115
20005.75 150
20007.09 129
20008.42 121
20009.75 113
20011.09 140
20012.42 151
20013.76 138
20015.09 112
20016.43 124
20017.76 151
20019.10 131
20020.43 129
20021.76 117
20023.10 151
20024.43 127
20025.77 118
20027.10 131
20028.44 122
20029.77 126
20031.11 119
20032.44 125
20033.78 141
20035.11 125
20036.45 137
20037.78 136
20039.12 153
20040.46 135
20041.79 127
20043.13 124
20044.46 126
20045.80 129
20047.13 127
20048.47 122
20049.80 127
20051.14 131
20052.47 129
20053.81 139
20055.15 129
20056.48 134
20057.82 130
20059.15 145
20060.49 137
20061.83 148
20063.16 127
20064.50 131
20065.83 112
20067.17 122
20068.51 134
20069.84 109
20071.18 128
20072.52 137
20073.85 139
20075.19 115
20076.52 128
20077.86 113
20079.20 134
20080.53 126
20081.87 128
20083.21 124
20084.54 126
20085.88 131
20087.22 126
20088.56 134
20089.89 122
20091.23 121
20092.57 111
20093.90 129
20095.24 129
20096.58 154
20097.91 120
20099.25 132
20100.59 119
20101.93 134
20103.26 119
20104.60 131
20105.94 127
20107.28 125
20108.61 120
20109.95 125
20111.29 131
20112.63 133
20113.96 117
20115.30 116
20116.64 112
20117.98 105
20119.32 128
20120.65 124
20121.99 117
20123.33 125
20124.67 125
20126.01 115
