# Supplementary material for: MALDI-TOF MS typing enables the classification of brewing yeasts of the genus Saccharomyces to major beer styles
Source: PLoS One. 2017 Aug 9;12(8):e0181694. doi: 10.1371/journal.pone.0181694 (PMC5549903; doi:10.1371/journal.pone.0181694)
Supplement: S17 File — The directory includes 90 raw files and was zipped to “.zip”; the folder has three strains with 30 spectra per strain; S1 Text explains the raw files with an example and Table 1 represents the yeast strains used within the experiment. (ZIP) [file pone.0181694.s020.zip › 49-51/30812-1H7-Dias-Dias-Dias-YPG-18h-E-E_2016-10-04_4_0_B12_1.dat]

1998.43 2691
1998.85 2580
1999.27 2577
1999.69 2697
2000.11 2627
2000.54 2476
2000.96 2510
2001.38 2505
2001.80 2570
2002.23 2497
2002.65 2549
2003.07 2478
2003.49 2667
2003.92 2717
2004.34 2793
2004.76 2925
2005.18 2919
2005.61 3076
2006.03 3117
2006.45 3003
2006.87 3060
2007.30 3036
2007.72 3020
2008.14 3016
2008.57 3056
2008.99 2822
2009.41 2737
2009.84 2696
2010.26 2563
2010.68 2627
2011.11 2715
2011.53 2519
2011.95 2389
2012.38 2383
2012.80 2492
2013.22 2462
2013.65 2454
2014.07 2557
2014.49 2617
2014.92 2623
2015.34 2687
2015.77 2848
2016.19 2967
2016.61 2976
2017.04 3217
2017.46 3478
2017.89 3592
2018.31 3886
2018.73 3888
2019.16 3875
2019.58 3878
2020.01 3740
2020.43 3605
2020.85 3361
2021.28 3237
2021.70 3191
2022.13 2970
2022.55 2904
2022.98 2764
2023.40 2704
2023.83 2751
2024.25 2664
2024.68 2604
2025.10 2697
2025.53 2661
2025.95 2569
2026.38 2635
2026.80 2857
2027.23 2793
2027.65 2753
2028.08 2634
2028.50 2815
2028.93 2825
2029.35 2720
2029.78 2666
2030.20 2661
2030.63 2756
2031.05 2718
2031.48 2734
2031.90 2720
2032.33 2755
2032.75 2626
2033.18 2613
2033.61 2625
2034.03 2635
2034.46 2807
2034.88 2785
2035.31 2732
2035.74 2668
2036.16 2740
2036.59 2897
2037.01 2963
2037.44 2788
2037.87 2847
2038.29 2918
2038.72 2824
2039.14 2890
2039.57 2693
2040.00 2583
2040.42 2556
2040.85 2543
2041.28 2644
2041.70 2562
2042.13 2510
2042.56 2612
2042.98 2693
2043.41 2572
2043.84 2528
2044.26 2566
2044.69 2623
2045.12 2696
2045.54 2656
2045.97 2487
2046.40 2551
2046.82 2585
2047.25 2648
2047.68 2529
2048.11 2494
2048.53 2412
2048.96 2494
2049.39 2545
2049.82 2496
2050.24 2421
2050.67 2389
2051.10 2426
2051.53 2365
2051.95 2397
2052.38 2384
2052.81 2419
2053.24 2402
2053.66 2361
2054.09 2315
2054.52 2314
2054.95 2328
2055.38 2396
2055.80 2459
2056.23 2368
2056.66 2401
2057.09 2470
2057.52 2482
2057.94 2587
2058.37 2454
2058.80 2447
2059.23 2460
2059.66 2379
2060.09 2432
2060.51 2328
2060.94 2321
2061.37 2420
2061.80 2440
2062.23 2474
2062.66 2656
2063.09 2632
2063.52 2647
2063.94 2715
2064.37 2689
2064.80 2712
2065.23 2638
2065.66 2568
2066.09 2404
2066.52 2461
2066.95 2506
2067.38 2456
2067.81 2389
2068.24 2346
2068.66 2400
2069.09 2417
2069.52 2413
2069.95 2459
2070.38 2522
2070.81 2516
2071.24 2591
2071.67 2601
2072.10 2633
2072.53 2827
2072.96 2905
2073.39 2975
2073.82 2982
2074.25 2963
2074.68 2976
2075.11 3029
2075.54 2925
2075.97 3012
2076.40 2978
2076.83 2907
2077.26 3022
2077.69 3018
2078.12 3138
2078.55 3148
2078.98 3091
2079.41 3039
2079.84 2977
2080.27 2797
2080.70 2720
2081.14 2669
2081.57 2588
2082.00 2751
2082.43 2659
2082.86 2603
2083.29 2545
2083.72 2573
2084.15 2618
2084.58 2672
2085.01 2607
2085.44 2548
2085.88 2492
2086.31 2424
2086.74 2262
2087.17 2395
2087.60 2389
2088.03 2415
2088.46 2458
2088.89 2466
2089.33 2527
2089.76 2616
2090.19 2623
2090.62 2724
2091.05 2854
2091.48 2822
2091.92 3008
2092.35 3029
2092.78 3130
2093.21 2985
2093.64 2946
2094.07 2962
2094.51 2786
2094.94 2680
2095.37 2755
2095.80 2667
2096.24 2656
2096.67 2589
2097.10 2469
2097.53 2454
2097.96 2365
2098.40 2362
2098.83 2423
2099.26 2459
2099.69 2356
2100.13 2340
2100.56 2465
2100.99 2440
2101.43 2425
2101.86 2486
2102.29 2464
2102.72 2381
2103.16 2396
2103.59 2440
2104.02 2548
2104.46 2452
2104.89 2474
2105.32 2490
2105.76 2637
2106.19 2698
2106.62 2700
2107.05 2792
2107.49 2897
2107.92 2654
2108.36 2641
2108.79 2697
2109.22 2659
2109.66 2781
2110.09 2707
2110.52 2670
2110.96 2532
2111.39 2572
2111.82 2455
2112.26 2401
2112.69 2428
2113.13 2366
2113.56 2385
2113.99 2331
2114.43 2227
2114.86 2200
2115.30 2319
2115.73 2183
2116.16 2176
2116.60 2252
2117.03 2324
2117.47 2287
2117.90 2382
2118.34 2546
2118.77 2604
2119.21 2672
2119.64 2635
2120.07 2620
2120.51 2742
2120.94 2748
2121.38 2904
2121.81 2813
2122.25 2879
2122.68 2729
2123.12 2802
2123.55 2889
2123.99 2782
2124.42 2604
2124.86 2440
2125.29 2455
2125.73 2391
2126.16 2326
2126.60 2301
2127.04 2371
2127.47 2441
2127.91 2450
2128.34 2438
2128.78 2542
2129.21 2554
2129.65 2666
2130.08 2634
2130.52 2612
2130.96 2711
2131.39 2837
2131.83 2812
2132.26 3016
2132.70 3138
2133.14 3190
2133.57 3378
2134.01 3514
2134.44 3728
2134.88 3772
2135.32 3892
2135.75 3866
2136.19 3831
2136.62 3884
2137.06 3627
2137.50 3368
2137.93 3222
2138.37 3015
2138.81 2782
2139.24 2673
2139.68 2614
2140.12 2270
2140.55 2336
2140.99 2180
2141.43 2237
2141.86 2278
2142.30 2270
2142.74 2219
2143.18 2199
2143.61 2190
2144.05 2242
2144.49 2321
2144.92 2295
2145.36 2282
2145.80 2381
2146.24 2358
2146.67 2452
2147.11 2515
2147.55 2539
2147.99 2494
2148.42 2618
2148.86 2522
2149.30 2621
2149.74 2585
2150.17 2583
2150.61 2628
2151.05 2560
2151.49 2548
2151.92 2396
2152.36 2385
2152.80 2453
2153.24 2616
2153.68 2443
2154.11 2310
2154.55 2322
2154.99 2299
2155.43 2328
2155.87 2381
2156.31 2452
2156.74 2442
2157.18 2466
2157.62 2524
2158.06 2460
2158.50 2426
2158.94 2381
2159.38 2374
2159.81 2477
2160.25 2516
2160.69 2453
2161.13 2434
2161.57 2418
2162.01 2507
2162.45 2531
2162.89 2458
2163.33 2480
2163.76 2587
2164.20 2596
2164.64 2401
2165.08 2422
2165.52 2392
2165.96 2552
2166.40 2440
2166.84 2356
2167.28 2473
2167.72 2531
2168.16 2591
2168.60 2581
2169.04 2594
2169.48 2657
2169.92 2591
2170.36 2662
2170.80 2822
2171.24 2969
2171.68 3009
2172.12 2963
2172.56 2913
2173.00 2892
2173.44 2899
2173.88 2868
2174.32 2843
2174.76 2886
2175.20 3002
2175.64 3063
2176.08 3055
2176.52 2902
2176.96 2880
2177.40 2934
2177.84 2969
2178.28 2916
2178.72 2764
2179.16 2520
2179.60 2589
2180.04 2534
2180.48 2478
2180.92 2418
2181.37 2360
2181.81 2346
2182.25 2259
2182.69 2306
2183.13 2303
2183.57 2301
2184.01 2252
2184.45 2317
2184.89 2386
2185.34 2417
2185.78 2530
2186.22 2525
2186.66 2608
2187.10 2694
2187.54 2735
2187.98 2787
2188.43 2875
2188.87 2822
2189.31 2774
2189.75 2766
2190.19 2734
2190.63 2829
2191.08 2857
2191.52 2779
2191.96 2925
2192.40 3007
2192.84 3157
2193.29 3106
2193.73 3203
2194.17 3246
2194.61 3237
2195.05 3063
2195.50 2915
2195.94 2910
2196.38 2852
2196.82 2893
2197.27 2656
2197.71 2606
2198.15 2717
2198.59 2781
2199.04 2731
2199.48 2754
2199.92 2579
2200.37 2600
2200.81 2725
2201.25 2588
2201.69 2558
2202.14 2729
2202.58 2567
2203.02 2728
2203.47 2620
2203.91 2648
2204.35 2631
2204.80 2644
2205.24 2710
2205.68 2704
2206.13 2647
2206.57 2737
2207.01 2791
2207.46 2858
2207.90 2963
2208.34 2919
2208.79 2967
2209.23 2921
2209.67 2799
2210.12 2883
2210.56 2925
2211.01 2927
2211.45 2703
2211.89 2715
2212.34 2606
2212.78 2476
2213.23 2648
2213.67 2687
2214.11 2494
2214.56 2529
2215.00 2512
2215.45 2394
2215.89 2418
2216.34 2388
2216.78 2324
2217.22 2342
2217.67 2281
2218.11 2499
2218.56 2540
2219.00 2565
2219.45 2653
2219.89 2682
2220.34 2759
2220.78 2993
2221.23 3066
2221.67 3196
2222.12 3410
2222.56 3482
2223.01 3520
2223.45 3634
2223.90 3752
2224.34 3520
2224.79 3470
2225.23 3366
2225.68 3201
2226.12 3111
2226.57 2989
2227.01 2924
2227.46 2870
2227.91 2846
2228.35 2928
2228.80 2975
2229.24 3083
2229.69 3186
2230.13 3291
2230.58 3470
2231.03 3723
2231.47 3784
2231.92 4030
2232.36 4096
2232.81 4130
2233.26 4279
2233.70 4249
2234.15 4164
2234.59 4262
2235.04 4426
2235.49 4328
2235.93 4422
2236.38 4574
2236.83 4552
2237.27 4718
2237.72 4670
2238.17 4584
2238.61 4286
2239.06 4104
2239.51 3834
2239.95 3560
2240.40 3363
2240.85 3038
2241.29 2938
2241.74 2820
2242.19 2774
2242.63 2601
2243.08 2510
2243.53 2486
2243.98 2506
2244.42 2486
2244.87 2387
2245.32 2487
2245.76 2564
2246.21 2516
2246.66 2419
2247.11 2522
2247.55 2453
2248.00 2487
2248.45 2471
2248.90 2415
2249.35 2367
2249.79 2464
2250.24 2504
2250.69 2441
2251.14 2454
2251.58 2584
2252.03 2547
2252.48 2423
2252.93 2386
2253.38 2374
2253.82 2373
2254.27 2388
2254.72 2333
2255.17 2369
2255.62 2355
2256.07 2295
2256.51 2438
2256.96 2330
2257.41 2363
2257.86 2363
2258.31 2325
2258.76 2458
2259.21 2556
2259.65 2585
2260.10 2730
2260.55 2745
2261.00 2794
2261.45 2804
2261.90 2716
2262.35 2769
2262.80 2825
2263.25 2772
2263.69 2730
2264.14 2765
2264.59 2669
2265.04 2790
2265.49 2650
2265.94 2652
2266.39 2769
2266.84 2706
2267.29 2754
2267.74 2847
2268.19 2865
2268.64 2838
2269.09 2758
2269.54 2703
2269.99 2720
2270.44 2830
2270.89 2821
2271.34 2724
2271.79 2608
2272.24 2760
2272.69 2772
2273.14 2653
2273.59 2652
2274.04 2585
2274.49 2632
2274.94 2592
2275.39 2506
2275.84 2684
2276.29 2815
2276.74 2721
2277.19 2719
2277.64 2758
2278.09 2704
2278.54 2766
2278.99 2934
2279.44 2842
2279.89 2916
2280.34 2924
2280.79 2855
2281.25 2920
2281.70 2723
2282.15 2597
2282.60 2607
2283.05 2593
2283.50 2665
2283.95 2591
2284.40 2573
2284.85 2660
2285.31 2608
2285.76 2727
2286.21 2759
2286.66 2851
2287.11 3022
2287.56 3163
2288.01 3337
2288.47 3553
2288.92 3571
2289.37 3644
2289.82 3778
2290.27 4001
2290.72 3927
2291.18 4048
2291.63 4005
2292.08 4080
2292.53 3934
2292.98 3860
2293.44 3934
2293.89 3905
2294.34 3889
2294.79 3830
2295.24 3730
2295.70 3688
2296.15 3514
2296.60 3413
2297.05 3375
2297.51 3068
2297.96 2972
2298.41 2933
2298.86 2929
2299.32 2831
2299.77 2750
2300.22 2649
2300.67 2634
2301.13 2560
2301.58 2619
2302.03 2604
2302.49 2595
2302.94 2712
2303.39 2531
2303.85 2551
2304.30 2575
2304.75 2648
2305.20 2698
2305.66 2745
2306.11 3010
2306.56 3083
2307.02 2972
2307.47 3184
2307.93 3419
2308.38 3434
2308.83 3573
2309.29 3600
2309.74 3554
2310.19 3437
2310.65 3360
2311.10 3210
2311.55 3194
2312.01 3107
2312.46 2892
2312.92 2760
2313.37 2817
2313.82 2912
2314.28 2887
2314.73 3052
2315.19 3180
2315.64 3161
2316.10 3183
2316.55 3187
2317.00 3186
2317.46 3173
2317.91 3043
2318.37 2905
2318.82 2920
2319.28 2943
2319.73 2802
2320.19 2786
2320.64 2825
2321.10 2711
2321.55 2622
2322.01 2759
2322.46 2756
2322.92 2684
2323.37 2899
2323.83 2925
2324.28 2987
2324.74 2968
2325.19 3024
2325.65 2967
2326.10 3085
2326.56 3020
2327.01 3064
2327.47 2968
2327.92 3009
2328.38 2923
2328.83 2874
2329.29 2764
2329.74 2852
2330.20 2878
2330.66 2790
2331.11 2795
2331.57 2734
2332.02 2709
2332.48 2733
2332.94 2773
2333.39 2801
2333.85 2883
2334.30 2837
2334.76 2894
2335.22 2838
2335.67 2901
2336.13 2950
2336.58 3064
2337.04 3085
2337.50 3299
2337.95 3240
2338.41 3381
2338.87 3326
2339.32 3298
2339.78 3374
2340.24 3220
2340.69 3175
2341.15 3089
2341.61 3005
2342.06 2960
2342.52 2968
2342.98 2939
2343.43 2861
2343.89 2797
2344.35 2922
2344.81 2883
2345.26 2884
2345.72 2966
2346.18 2807
2346.63 2792
2347.09 2808
2347.55 2824
2348.01 2812
2348.46 2826
2348.92 2733
2349.38 2812
2349.84 2930
2350.29 2864
2350.75 2754
2351.21 2732
2351.67 2814
2352.13 2701
2352.58 2768
2353.04 2662
2353.50 2701
2353.96 2671
2354.41 2602
2354.87 2537
2355.33 2595
2355.79 2760
2356.25 2759
2356.71 2729
2357.16 2704
2357.62 2799
2358.08 3042
2358.54 3045
2359.00 3081
2359.46 3210
2359.91 3158
2360.37 3300
2360.83 3266
2361.29 3144
2361.75 3148
2362.21 3121
2362.67 3127
2363.13 3300
2363.58 3148
2364.04 3099
2364.50 3110
2364.96 3090
2365.42 3045
2365.88 3014
2366.34 2922
2366.80 2902
2367.26 2715
2367.72 2626
2368.18 2663
2368.64 2617
2369.10 2460
2369.55 2511
2370.01 2489
2370.47 2395
2370.93 2366
2371.39 2469
2371.85 2525
2372.31 2513
2372.77 2606
2373.23 2531
2373.69 2572
2374.15 2662
2374.61 2561
2375.07 2485
2375.53 2603
2375.99 2654
2376.45 2587
2376.91 2583
2377.37 2588
2377.83 2593
2378.29 2528
2378.75 2556
2379.21 2515
2379.68 2539
2380.14 2552
2380.60 2525
2381.06 2437
2381.52 2506
2381.98 2586
2382.44 2614
2382.90 2562
2383.36 2527
2383.82 2425
2384.28 2442
2384.74 2479
2385.20 2496
2385.67 2587
2386.13 2510
2386.59 2466
2387.05 2497
2387.51 2504
2387.97 2607
2388.43 2592
2388.89 2553
2389.36 2608
2389.82 2618
2390.28 2670
2390.74 2590
2391.20 2470
2391.66 2468
2392.13 2529
2392.59 2551
2393.05 2411
2393.51 2314
2393.97 2363
2394.43 2416
2394.90 2343
2395.36 2375
2395.82 2281
2396.28 2361
2396.74 2280
2397.21 2361
2397.67 2302
2398.13 2349
2398.59 2486
2399.06 2361
2399.52 2399
2399.98 2306
2400.44 2291
2400.91 2412
2401.37 2470
2401.83 2519
2402.29 2652
2402.76 2630
2403.22 2607
2403.68 2683
2404.14 2660
2404.61 2629
2405.07 2768
2405.53 2862
2406.00 2731
2406.46 2599
2406.92 2616
2407.39 2500
2407.85 2390
2408.31 2342
2408.78 2218
2409.24 2155
2409.70 2284
2410.17 2200
2410.63 2216
2411.09 2254
2411.56 2346
2412.02 2383
2412.48 2372
2412.95 2417
2413.41 2536
2413.87 2521
2414.34 2569
2414.80 2695
2415.27 2767
2415.73 2967
2416.19 3028
2416.66 3104
2417.12 3198
2417.59 3151
2418.05 3280
2418.51 3286
2418.98 3256
2419.44 3231
2419.91 3308
2420.37 3331
2420.84 3392
2421.30 3315
2421.77 3465
2422.23 3429
2422.69 3331
2423.16 3457
2423.62 3449
2424.09 3344
2424.55 3232
2425.02 3123
2425.48 2984
2425.95 2805
2426.41 2842
2426.88 2876
2427.34 2743
2427.81 2609
2428.27 2674
2428.74 2532
2429.20 2456
2429.67 2532
2430.13 2640
2430.60 2563
2431.07 2550
2431.53 2515
2432.00 2560
2432.46 2648
2432.93 2646
2433.39 2572
2433.86 2474
2434.32 2671
2434.79 2744
2435.26 2820
2435.72 2820
2436.19 3158
2436.65 3382
2437.12 3508
2437.59 3491
2438.05 3534
2438.52 3860
2438.98 3736
2439.45 3888
2439.92 3888
2440.38 3741
2440.85 3457
2441.32 3299
2441.78 3312
2442.25 3101
2442.72 2785
2443.18 2680
2443.65 2714
2444.12 2588
2444.58 2406
2445.05 2326
2445.52 2434
2445.98 2443
2446.45 2388
2446.92 2316
2447.38 2345
2447.85 2455
2448.32 2477
2448.78 2442
2449.25 2434
2449.72 2528
2450.19 2641
2450.65 2564
2451.12 2611
2451.59 2604
2452.06 2665
2452.52 2587
2452.99 2622
2453.46 2585
2453.93 2570
2454.39 2426
2454.86 2396
2455.33 2392
2455.80 2387
2456.26 2415
2456.73 2360
2457.20 2448
2457.67 2425
2458.14 2555
2458.60 2468
2459.07 2455
2459.54 2506
2460.01 2495
2460.48 2588
2460.95 2547
2461.41 2516
2461.88 2676
2462.35 2752
2462.82 2832
2463.29 2744
2463.76 2807
2464.22 2939
2464.69 2990
2465.16 2903
2465.63 2831
2466.10 2797
2466.57 2850
2467.04 2827
2467.51 2695
2467.97 2576
2468.44 2665
2468.91 2547
2469.38 2504
2469.85 2514
2470.32 2533
2470.79 2366
2471.26 2341
2471.73 2373
2472.20 2362
2472.67 2353
2473.14 2384
2473.61 2236
2474.07 2260
2474.54 2357
2475.01 2331
2475.48 2478
2475.95 2699
2476.42 2858
2476.89 2919
2477.36 3126
2477.83 3176
2478.30 3365
2478.77 3532
2479.24 3572
2479.71 3396
2480.18 3413
2480.65 3440
2481.12 3370
2481.59 3159
2482.06 3040
2482.53 2882
2483.00 2765
2483.47 2701
2483.95 2647
2484.42 2595
2484.89 2569
2485.36 2484
2485.83 2573
2486.30 2522
2486.77 2491
2487.24 2540
2487.71 2601
2488.18 2604
2488.65 2577
2489.12 2672
2489.59 2644
2490.07 2652
2490.54 2666
2491.01 2610
2491.48 2716
2491.95 2744
2492.42 2640
2492.89 2638
2493.36 2471
2493.84 2595
2494.31 2672
2494.78 2507
2495.25 2536
2495.72 2478
2496.19 2511
2496.66 2605
2497.14 2431
2497.61 2335
2498.08 2364
2498.55 2443
2499.02 2517
2499.50 2487
2499.97 2602
2500.44 2668
2500.91 2579
2501.38 2653
2501.86 2701
2502.33 2598
2502.80 2617
2503.27 2641
2503.74 2655
2504.22 2666
2504.69 2772
2505.16 2802
2505.63 2900
2506.11 3037
2506.58 3082
2507.05 3106
2507.52 3133
2508.00 3083
2508.47 3108
2508.94 3012
2509.42 3045
2509.89 2924
2510.36 2982
2510.83 2843
2511.31 2676
2511.78 2613
2512.25 2637
2512.73 2578
2513.20 2504
2513.67 2574
2514.15 2473
2514.62 2514
2515.09 2550
2515.57 2633
2516.04 2694
2516.51 2814
2516.99 2817
2517.46 2821
2517.94 2749
2518.41 2867
2518.88 2893
2519.36 2810
2519.83 2834
2520.30 2692
2520.78 2827
2521.25 2822
2521.73 2621
2522.20 2546
2522.67 2598
2523.15 2656
2523.62 2532
2524.10 2507
2524.57 2513
2525.05 2581
2525.52 2552
2525.99 2542
2526.47 2430
2526.94 2474
2527.42 2610
2527.89 2504
2528.37 2447
2528.84 2437
2529.32 2478
2529.79 2549
2530.27 2598
2530.74 2686
2531.22 2651
2531.69 2747
2532.17 2758
2532.64 2745
2533.12 2795
2533.59 2874
2534.07 3007
2534.54 3117
2535.02 3096
2535.49 3237
2535.97 3197
2536.44 3102
2536.92 3020
2537.39 2905
2537.87 2872
2538.34 2789
2538.82 2644
2539.30 2654
2539.77 2583
2540.25 2520
2540.72 2613
2541.20 2480
2541.68 2480
2542.15 2595
2542.63 2568
2543.10 2529
2543.58 2631
2544.06 2744
2544.53 2749
2545.01 2989
2545.48 3111
2545.96 3178
2546.44 3226
2546.91 3312
2547.39 3387
2547.87 3129
2548.34 3067
2548.82 3007
2549.30 3106
2549.77 3097
2550.25 3052
2550.73 3060
2551.20 2991
2551.68 2941
2552.16 3041
2552.63 3303
2553.11 3307
2553.59 3241
2554.06 3217
2554.54 3140
2555.02 3060
2555.50 3037
2555.97 3057
2556.45 3107
2556.93 2954
2557.40 2717
2557.88 2782
2558.36 2609
2558.84 2538
2559.31 2630
2559.79 2559
2560.27 2504
2560.75 2602
2561.23 2613
2561.70 2594
2562.18 2461
2562.66 2612
2563.14 2555
2563.61 2553
2564.09 2478
2564.57 2440
2565.05 2462
2565.53 2313
2566.00 2301
2566.48 2346
2566.96 2267
2567.44 2268
2567.92 2168
2568.40 2261
2568.87 2243
2569.35 2247
2569.83 2240
2570.31 2126
2570.79 2141
2571.27 2187
2571.75 2239
2572.22 2208
2572.70 2164
2573.18 2226
2573.66 2294
2574.14 2253
2574.62 2319
2575.10 2216
2575.58 2186
2576.06 2192
2576.54 2241
2577.01 2298
2577.49 2331
2577.97 2229
2578.45 2187
2578.93 2274
2579.41 2347
2579.89 2359
2580.37 2253
2580.85 2135
2581.33 2211
2581.81 2216
2582.29 2195
2582.77 2180
2583.25 2272
2583.73 2338
2584.21 2324
2584.69 2248
2585.17 2312
2585.65 2169
2586.13 2306
2586.61 2319
2587.09 2388
2587.57 2421
2588.05 2433
2588.53 2436
2589.01 2455
2589.49 2388
2589.97 2383
2590.45 2524
2590.93 2524
2591.41 2428
2591.89 2514
2592.37 2465
2592.85 2458
2593.33 2456
2593.81 2535
2594.30 2502
2594.78 2467
2595.26 2441
2595.74 2510
2596.22 2423
2596.70 2408
2597.18 2458
2597.66 2400
2598.14 2397
2598.62 2452
2599.11 2557
2599.59 2368
2600.07 2413
2600.55 2414
2601.03 2295
2601.51 2308
2601.99 2304
2602.48 2448
2602.96 2496
2603.44 2382
2603.92 2391
2604.40 2349
2604.88 2433
2605.37 2413
2605.85 2365
2606.33 2490
2606.81 2526
2607.29 2665
2607.78 2747
2608.26 2720
2608.74 2670
2609.22 2601
2609.70 2703
2610.19 2626
2610.67 2670
2611.15 2599
2611.63 2559
2612.12 2566
2612.60 2416
2613.08 2377
2613.56 2355
2614.05 2416
2614.53 2420
2615.01 2410
2615.49 2408
2615.98 2385
2616.46 2334
2616.94 2361
2617.43 2404
2617.91 2510
2618.39 2606
2618.87 2622
2619.36 2687
2619.84 2904
2620.32 2729
2620.81 2949
2621.29 2891
2621.77 2764
2622.26 2758
2622.74 2663
2623.22 2565
2623.71 2459
2624.19 2380
2624.67 2447
2625.16 2340
2625.64 2299
2626.13 2279
2626.61 2230
2627.09 2222
2627.58 2171
2628.06 2214
2628.55 2189
2629.03 2229
2629.51 2137
2630.00 2168
2630.48 2202
2630.97 2291
2631.45 2268
2631.93 2155
2632.42 2299
2632.90 2379
2633.39 2372
2633.87 2358
2634.36 2342
2634.84 2363
2635.33 2481
2635.81 2434
2636.29 2545
2636.78 2641
2637.26 2599
2637.75 2627
2638.23 2654
2638.72 2714
2639.20 2629
2639.69 2642
2640.17 2610
2640.66 2568
2641.14 2481
2641.63 2416
2642.11 2378
2642.60 2342
2643.08 2320
2643.57 2272
2644.05 2262
2644.54 2228
2645.03 2257
2645.51 2252
2646.00 2332
2646.48 2321
2646.97 2313
2647.45 2410
2647.94 2407
2648.43 2311
2648.91 2338
2649.40 2451
2649.88 2400
2650.37 2384
2650.85 2351
2651.34 2230
2651.83 2240
2652.31 2253
2652.80 2249
2653.29 2290
2653.77 2294
2654.26 2303
2654.74 2253
2655.23 2397
2655.72 2322
2656.20 2394
2656.69 2503
2657.18 2453
2657.66 2331
2658.15 2361
2658.64 2336
2659.12 2422
2659.61 2388
2660.10 2348
2660.58 2299
2661.07 2230
2661.56 2356
2662.05 2370
2662.53 2297
2663.02 2249
2663.51 2354
2663.99 2399
2664.48 2530
2664.97 2523
2665.46 2489
2665.94 2523
2666.43 2423
2666.92 2561
2667.41 2513
2667.89 2436
2668.38 2363
2668.87 2275
2669.36 2391
2669.84 2363
2670.33 2306
2670.82 2466
2671.31 2601
2671.80 2559
2672.28 2704
2672.77 2846
2673.26 2960
2673.75 2927
2674.24 2824
2674.72 2824
2675.21 2839
2675.70 2824
2676.19 2715
2676.68 2754
2677.17 2600
2677.65 2655
2678.14 2714
2678.63 2791
2679.12 2813
2679.61 2771
2680.10 2637
2680.59 2687
2681.07 2728
2681.56 2760
2682.05 2820
2682.54 2801
2683.03 2645
2683.52 2695
2684.01 2621
2684.50 2645
2684.99 2740
2685.47 2714
2685.96 2608
2686.45 2447
2686.94 2423
2687.43 2328
2687.92 2235
2688.41 2292
2688.90 2306
2689.39 2342
2689.88 2388
2690.37 2338
2690.86 2399
2691.35 2528
2691.84 2465
2692.33 2502
2692.82 2518
2693.31 2602
2693.80 2541
2694.29 2583
2694.78 2628
2695.27 2598
2695.76 2661
2696.25 2595
2696.74 2587
2697.23 2542
2697.72 2628
2698.21 2687
2698.70 2710
2699.19 2839
2699.68 2814
2700.17 2795
2700.66 2786
2701.15 2788
2701.64 2824
2702.13 2736
2702.62 2678
2703.11 2749
2703.61 2611
2704.10 2608
2704.59 2606
2705.08 2629
2705.57 2446
2706.06 2395
2706.55 2336
2707.04 2330
2707.53 2229
2708.02 2305
2708.52 2304
2709.01 2203
2709.50 2263
2709.99 2292
2710.48 2290
2710.97 2267
2711.46 2206
2711.96 2286
2712.45 2312
2712.94 2367
2713.43 2263
2713.92 2295
2714.41 2238
2714.91 2181
2715.40 2241
2715.89 2225
2716.38 2184
2716.87 2148
2717.37 2208
2717.86 2180
2718.35 2264
2718.84 2309
2719.33 2302
2719.83 2492
2720.32 2519
2720.81 2438
2721.30 2470
2721.80 2454
2722.29 2368
2722.78 2323
2723.27 2405
2723.77 2402
2724.26 2339
2724.75 2291
2725.24 2207
2725.74 2231
2726.23 2303
2726.72 2262
2727.22 2247
2727.71 2114
2728.20 2167
2728.70 2187
2729.19 2214
2729.68 2248
2730.18 2289
2730.67 2342
2731.16 2269
2731.65 2366
2732.15 2525
2732.64 2519
2733.14 2412
2733.63 2448
2734.12 2462
2734.62 2365
2735.11 2547
2735.60 2567
2736.10 2402
2736.59 2380
2737.08 2439
2737.58 2582
2738.07 2558
2738.57 2292
2739.06 2298
2739.55 2227
2740.05 2190
2740.54 2212
2741.04 2106
2741.53 2172
2742.03 2188
2742.52 2151
2743.01 2171
2743.51 2083
2744.00 2124
2744.50 2274
2744.99 2128
2745.49 2174
2745.98 2200
2746.48 2235
2746.97 2212
2747.47 2246
2747.96 2191
2748.46 2261
2748.95 2337
2749.45 2237
2749.94 2256
2750.44 2319
2750.93 2278
2751.43 2298
2751.92 2138
2752.42 2249
2752.91 2336
2753.41 2307
2753.90 2356
2754.40 2422
2754.89 2491
2755.39 2500
2755.88 2447
2756.38 2506
2756.87 2389
2757.37 2369
2757.87 2337
2758.36 2366
2758.86 2324
2759.35 2302
2759.85 2345
2760.35 2300
2760.84 2228
2761.34 2265
2761.83 2337
2762.33 2372
2762.83 2164
2763.32 2296
2763.82 2194
2764.31 2138
2764.81 2185
2765.31 2124
2765.80 2225
2766.30 2143
2766.80 2134
2767.29 2154
2767.79 2131
2768.29 2254
2768.78 2272
2769.28 2314
2769.78 2309
2770.27 2361
2770.77 2402
2771.27 2462
2771.76 2432
2772.26 2545
2772.76 2480
2773.26 2482
2773.75 2511
2774.25 2450
2774.75 2401
2775.24 2371
2775.74 2383
2776.24 2497
2776.74 2390
2777.23 2359
2777.73 2296
2778.23 2337
2778.73 2325
2779.22 2297
2779.72 2391
2780.22 2359
2780.72 2438
2781.21 2369
2781.71 2299
2782.21 2260
2782.71 2461
2783.21 2319
2783.70 2315
2784.20 2231
2784.70 2296
2785.20 2313
2785.70 2336
2786.20 2270
2786.69 2205
2787.19 2263
2787.69 2289
2788.19 2307
2788.69 2345
2789.19 2195
2789.68 2219
2790.18 2297
2790.68 2354
2791.18 2441
2791.68 2403
2792.18 2570
2792.68 2682
2793.18 2724
2793.67 2905
2794.17 2963
2794.67 3083
2795.17 2985
2795.67 2842
2796.17 2927
2796.67 2842
2797.17 2926
2797.67 2860
2798.17 2723
2798.67 2582
2799.17 2596
2799.66 2512
2800.16 2527
2800.66 2490
2801.16 2334
2801.66 2405
2802.16 2392
2802.66 2321
2803.16 2376
2803.66 2499
2804.16 2573
2804.66 2511
2805.16 2722
2805.66 2859
2806.16 2952
2806.66 3053
2807.16 3128
2807.66 3103
2808.16 3127
2808.66 3167
2809.16 2979
2809.66 2845
2810.16 2824
2810.66 2733
2811.16 2686
2811.66 2601
2812.17 2453
2812.67 2509
2813.17 2587
2813.67 2531
2814.17 2626
2814.67 2685
2815.17 2739
2815.67 2894
2816.17 2884
2816.67 2925
2817.17 2990
2817.67 2936
2818.18 3019
2818.68 2997
2819.18 2948
2819.68 2832
2820.18 2904
2820.68 2824
2821.18 2700
2821.68 2668
2822.19 2537
2822.69 2520
2823.19 2452
2823.69 2435
2824.19 2470
2824.69 2314
2825.20 2229
2825.70 2175
2826.20 2279
2826.70 2289
2827.20 2245
2827.70 2193
2828.21 2182
2828.71 2228
2829.21 2269
2829.71 2226
2830.22 2323
2830.72 2411
2831.22 2433
2831.72 2440
2832.22 2502
2832.73 2492
2833.23 2561
2833.73 2527
2834.23 2437
2834.74 2414
2835.24 2299
2835.74 2405
2836.24 2418
2836.75 2171
2837.25 2161
2837.75 2229
2838.26 2222
2838.76 2287
2839.26 2240
2839.76 2322
2840.27 2349
2840.77 2338
2841.27 2304
2841.78 2309
2842.28 2351
2842.78 2320
2843.29 2236
2843.79 2334
2844.29 2428
2844.80 2399
2845.30 2366
2845.80 2436
2846.31 2422
2846.81 2382
2847.32 2332
2847.82 2435
2848.32 2347
2848.83 2314
2849.33 2324
2849.83 2179
2850.34 2191
2850.84 2178
2851.35 2164
2851.85 2228
2852.35 2297
2852.86 2236
2853.36 2253
2853.87 2179
2854.37 2273
2854.88 2290
2855.38 2216
2855.88 2233
2856.39 2289
2856.89 2315
2857.40 2379
2857.90 2412
2858.41 2439
2858.91 2524
2859.42 2701
2859.92 2681
2860.43 2649
2860.93 2772
2861.44 2623
2861.94 2480
2862.45 2448
2862.95 2361
2863.46 2232
2863.96 2240
2864.47 2223
2864.97 2150
2865.48 2104
2865.98 2108
2866.49 2100
2866.99 2212
2867.50 2248
2868.00 2105
2868.51 2203
2869.02 2201
2869.52 2199
2870.03 2201
2870.53 2228
2871.04 2279
2871.54 2226
2872.05 2268
2872.56 2343
2873.06 2265
2873.57 2296
2874.07 2337
2874.58 2299
2875.09 2271
2875.59 2232
2876.10 2261
2876.61 2288
2877.11 2223
2877.62 2216
2878.12 2260
2878.63 2213
2879.14 2240
2879.64 2291
2880.15 2285
2880.66 2293
2881.16 2344
2881.67 2406
2882.18 2575
2882.68 2699
2883.19 2712
2883.70 2902
2884.20 3080
2884.71 3230
2885.22 3375
2885.73 3438
2886.23 3576
2886.74 3656
2887.25 3627
2887.75 3432
2888.26 3455
2888.77 3352
2889.28 3356
2889.78 3233
2890.29 3131
2890.80 3181
2891.31 3104
2891.81 3117
2892.32 2939
2892.83 2843
2893.34 2941
2893.84 2836
2894.35 2838
2894.86 2875
2895.37 2882
2895.88 2914
2896.38 2940
2896.89 2931
2897.40 2980
2897.91 3091
2898.42 3230
2898.92 3173
2899.43 3255
2899.94 3285
2900.45 3403
2900.96 3410
2901.47 3405
2901.98 3416
2902.48 3691
2902.99 3736
2903.50 3715
2904.01 3601
2904.52 3644
2905.03 3645
2905.54 3590
2906.04 3579
2906.55 3290
2907.06 3309
2907.57 3211
2908.08 3061
2908.59 2800
2909.10 2810
2909.61 2704
2910.12 2620
2910.63 2721
2911.14 2620
2911.64 2600
2912.15 2470
2912.66 2512
2913.17 2465
2913.68 2550
2914.19 2475
2914.70 2529
2915.21 2514
2915.72 2463
2916.23 2423
2916.74 2348
2917.25 2345
2917.76 2347
2918.27 2345
2918.78 2423
2919.29 2362
2919.80 2310
2920.31 2420
2920.82 2486
2921.33 2591
2921.84 2843
2922.35 2960
2922.86 3199
2923.37 3378
2923.88 3484
2924.39 3498
2924.90 3472
2925.41 3363
2925.92 3181
2926.44 3094
2926.95 2849
2927.46 2849
2927.97 2719
2928.48 2599
2928.99 2424
2929.50 2348
2930.01 2434
2930.52 2375
2931.03 2391
2931.54 2464
2932.05 2421
2932.57 2328
2933.08 2410
2933.59 2357
2934.10 2364
2934.61 2441
2935.12 2477
2935.63 2476
2936.15 2470
2936.66 2450
2937.17 2469
2937.68 2379
2938.19 2400
2938.70 2441
2939.22 2385
2939.73 2421
2940.24 2474
2940.75 2462
2941.26 2454
2941.77 2607
2942.29 2569
2942.80 2642
2943.31 2818
2943.82 3023
2944.34 3092
2944.85 3024
2945.36 3052
2945.87 3012
2946.38 2962
2946.90 2888
2947.41 2792
2947.92 2709
2948.43 2619
2948.95 2557
2949.46 2448
2949.97 2459
2950.48 2529
2951.00 2486
2951.51 2500
2952.02 2396
2952.54 2374
2953.05 2193
2953.56 2107
2954.08 2231
2954.59 2227
2955.10 2130
2955.61 1995
2956.13 2078
2956.64 2106
2957.15 2051
2957.67 2039
2958.18 2162
2958.69 2199
2959.21 2311
2959.72 2291
2960.23 2190
2960.75 2287
2961.26 2424
2961.78 2358
2962.29 2412
2962.80 2456
2963.32 2411
2963.83 2333
2964.35 2393
2964.86 2452
2965.37 2270
2965.89 2492
2966.40 2432
2966.92 2382
2967.43 2392
2967.94 2477
2968.46 2452
2968.97 2432
2969.49 2377
2970.00 2228
2970.52 2276
2971.03 2347
2971.54 2374
2972.06 2361
2972.57 2273
2973.09 2181
2973.60 2196
2974.12 2254
2974.63 2339
2975.15 2353
2975.66 2308
2976.18 2383
2976.69 2447
2977.21 2383
2977.72 2396
2978.24 2513
2978.75 2519
2979.27 2515
2979.78 2502
2980.30 2499
2980.81 2659
2981.33 2669
2981.84 2585
2982.36 2720
2982.88 2770
2983.39 2798
2983.91 2883
2984.42 2821
2984.94 2808
2985.45 2806
2985.97 2902
2986.49 2838
2987.00 2779
2987.52 2858
2988.03 2906
2988.55 2855
2989.07 2802
2989.58 2830
2990.10 2788
2990.61 2829
2991.13 2794
2991.65 2832
2992.16 3036
2992.68 3007
2993.20 3131
2993.71 3292
2994.23 3530
2994.75 3841
2995.26 4004
2995.78 4405
2996.30 4662
2996.81 4721
2997.33 4775
2997.85 4598
2998.36 4602
2998.88 4453
2999.40 4276
2999.91 4206
3000.43 4177
3000.95 4403
3001.46 4587
3001.98 4963
3002.50 5257
3003.02 6089
3003.53 6461
3004.05 6913
3004.57 7140
3005.09 7245
3005.60 6756
3006.12 6300
3006.64 5820
3007.16 5202
3007.67 4703
3008.19 4153
3008.71 3687
3009.23 3318
3009.74 3044
3010.26 2945
3010.78 2812
3011.30 2871
3011.82 2788
3012.33 2908
3012.85 2895
3013.37 2872
3013.89 2974
3014.41 2959
3014.93 2961
3015.44 3095
3015.96 3279
3016.48 3228
3017.00 3086
3017.52 3055
3018.04 3139
3018.55 3144
3019.07 2919
3019.59 3029
3020.11 3008
3020.63 3022
3021.15 3060
3021.67 2953
3022.19 3008
3022.71 3028
3023.22 3150
3023.74 3074
3024.26 3071
3024.78 3070
3025.30 2990
3025.82 2990
3026.34 2839
3026.86 2787
3027.38 2823
3027.90 2775
3028.42 2617
3028.94 2572
3029.46 2534
3029.98 2576
3030.49 2717
3031.01 2738
3031.53 2656
3032.05 2870
3032.57 3099
3033.09 3173
3033.61 3394
3034.13 3436
3034.65 3632
3035.17 3734
3035.69 3825
3036.21 3783
3036.73 3586
3037.25 3580
3037.77 3542
3038.29 3284
3038.81 3119
3039.34 2807
3039.86 2693
3040.38 2665
3040.90 2710
3041.42 2578
3041.94 2568
3042.46 2553
3042.98 2496
3043.50 2616
3044.02 2533
3044.54 2572
3045.06 2638
3045.58 2735
3046.10 2582
3046.63 2532
3047.15 2420
3047.67 2277
3048.19 2364
3048.71 2455
3049.23 2441
3049.75 2415
3050.27 2404
3050.79 2268
3051.32 2333
3051.84 2335
3052.36 2305
3052.88 2225
3053.40 2301
3053.92 2449
3054.45 2432
3054.97 2421
3055.49 2266
3056.01 2334
3056.53 2366
3057.05 2316
3057.58 2333
3058.10 2296
3058.62 2351
3059.14 2509
3059.66 2423
3060.19 2399
3060.71 2396
3061.23 2516
3061.75 2518
3062.28 2589
3062.80 2598
3063.32 2594
3063.84 2620
3064.37 2527
3064.89 2591
3065.41 2561
3065.93 2456
3066.46 2410
3066.98 2447
3067.50 2456
3068.02 2449
3068.55 2422
3069.07 2396
3069.59 2335
3070.12 2355
3070.64 2419
3071.16 2472
3071.69 2512
3072.21 2608
3072.73 2652
3073.26 2726
3073.78 2700
3074.30 2748
3074.83 2710
3075.35 2845
3075.87 3048
3076.40 3189
3076.92 3390
3077.44 3334
3077.97 3289
3078.49 3392
3079.01 3460
3079.54 3587
3080.06 3555
3080.59 3491
3081.11 3441
3081.63 3253
3082.16 3187
3082.68 3131
3083.21 3009
3083.73 2919
3084.25 2801
3084.78 2750
3085.30 2698
3085.83 2580
3086.35 2568
3086.88 2632
3087.40 2655
3087.93 2698
3088.45 2733
3088.97 2679
3089.50 2680
3090.02 2840
3090.55 2731
3091.07 2823
3091.60 2741
3092.12 2721
3092.65 2772
3093.17 2883
3093.70 2952
3094.22 3086
3094.75 3279
3095.27 3455
3095.80 3428
3096.32 3484
3096.85 3562
3097.37 3657
3097.90 3743
3098.43 4380
3098.95 4628
3099.48 5260
3100.00 5993
3100.53 6757
3101.05 7988
3101.58 8555
3102.10 9264
3102.63 9774
3103.16 9653
3103.68 9074
3104.21 8268
3104.73 7226
3105.26 6067
3105.79 5190
3106.31 4589
3106.84 4048
3107.36 3612
3107.89 3453
3108.42 3348
3108.94 3259
3109.47 3022
3110.00 3168
3110.52 3157
3111.05 3236
3111.57 3087
3112.10 2852
3112.63 2808
3113.15 2722
3113.68 2653
3114.21 2690
3114.74 2657
3115.26 2519
3115.79 2507
3116.32 2462
3116.84 2513
3117.37 2432
3117.90 2597
3118.42 2569
3118.95 2602
3119.48 2700
3120.01 2782
3120.53 2725
3121.06 2761
3121.59 2817
3122.11 2890
3122.64 2959
3123.17 2936
3123.70 2884
3124.22 2821
3124.75 2849
3125.28 2795
3125.81 2769
3126.34 2840
3126.86 2736
3127.39 2710
3127.92 2605
3128.45 2576
3128.98 2509
3129.50 2477
3130.03 2429
3130.56 2394
3131.09 2360
3131.62 2327
3132.14 2439
3132.67 2374
3133.20 2486
3133.73 2553
3134.26 2516
3134.79 2526
3135.31 2694
3135.84 2641
3136.37 2704
3136.90 2648
3137.43 2592
3137.96 2621
3138.49 2712
3139.02 2632
3139.54 2561
3140.07 2452
3140.60 2527
3141.13 2570
3141.66 2617
3142.19 2680
3142.72 2807
3143.25 2837
3143.78 2793
3144.31 2831
3144.84 2898
3145.37 2901
3145.89 3000
3146.42 3052
3146.95 2982
3147.48 3016
3148.01 3034
3148.54 2898
3149.07 2828
3149.60 2761
3150.13 2837
3150.66 2651
3151.19 2505
3151.72 2592
3152.25 2602
3152.78 2557
3153.31 2534
3153.84 2516
3154.37 2618
3154.90 2538
3155.43 2507
3155.96 2507
3156.49 2487
3157.02 2442
3157.55 2449
3158.08 2437
3158.61 2427
3159.14 2415
3159.68 2370
3160.21 2364
3160.74 2261
3161.27 2438
3161.80 2323
3162.33 2384
3162.86 2345
3163.39 2346
3163.92 2468
3164.45 2537
3164.98 2438
3165.51 2386
3166.05 2502
3166.58 2339
3167.11 2359
3167.64 2423
3168.17 2436
3168.70 2435
3169.23 2399
3169.76 2296
3170.30 2296
3170.83 2213
3171.36 2141
3171.89 2049
3172.42 2188
3172.95 2113
3173.49 2202
3174.02 2296
3174.55 2306
3175.08 2295
3175.61 2445
3176.15 2312
3176.68 2225
3177.21 2276
3177.74 2283
3178.27 2257
3178.81 2205
3179.34 2219
3179.87 2201
3180.40 2345
3180.93 2271
3181.47 2202
3182.00 2235
3182.53 2183
3183.06 2343
3183.60 2239
3184.13 2189
3184.66 2154
3185.20 2145
3185.73 2168
3186.26 2067
3186.79 2160
3187.33 2160
3187.86 2177
3188.39 2312
3188.93 2308
3189.46 2273
3189.99 2181
3190.52 2206
3191.06 2203
3191.59 2156
3192.12 2039
3192.66 2158
3193.19 2163
3193.72 2258
3194.26 2189
3194.79 2148
3195.33 2175
3195.86 2270
3196.39 2230
3196.93 2212
3197.46 2290
3197.99 2259
3198.53 2272
3199.06 2348
3199.60 2314
3200.13 2375
3200.66 2309
3201.20 2472
3201.73 2489
3202.27 2392
3202.80 2402
3203.33 2415
3203.87 2349
3204.40 2300
3204.94 2434
3205.47 2452
3206.01 2601
3206.54 2619
3207.07 2526
3207.61 2671
3208.14 2673
3208.68 2745
3209.21 2784
3209.75 2735
3210.28 2692
3210.82 2645
3211.35 2556
3211.89 2485
3212.42 2475
3212.96 2424
3213.49 2307
3214.03 2333
3214.56 2265
3215.10 2286
3215.63 2199
3216.17 2249
3216.70 2301
3217.24 2416
3217.78 2406
3218.31 2371
3218.85 2428
3219.38 2411
3219.92 2462
3220.45 2333
3220.99 2452
3221.52 2455
3222.06 2595
3222.60 2549
3223.13 2717
3223.67 2819
3224.20 2722
3224.74 2663
3225.28 2710
3225.81 2730
3226.35 2677
3226.88 2580
3227.42 2536
3227.96 2453
3228.49 2443
3229.03 2302
3229.57 2180
3230.10 2252
3230.64 2256
3231.18 2291
3231.71 2272
3232.25 2151
3232.79 2097
3233.32 2198
3233.86 2107
3234.40 2240
3234.93 2395
3235.47 2378
3236.01 2360
3236.54 2430
3237.08 2528
3237.62 2573
3238.15 2580
3238.69 2649
3239.23 2563
3239.77 2515
3240.30 2544
3240.84 2479
3241.38 2380
3241.92 2438
3242.45 2392
3242.99 2347
3243.53 2294
3244.07 2252
3244.60 2196
3245.14 2190
3245.68 2212
3246.22 2282
3246.75 2344
3247.29 2264
3247.83 2317
3248.37 2364
3248.91 2317
3249.44 2374
3249.98 2403
3250.52 2467
3251.06 2456
3251.60 2485
3252.14 2586
3252.67 2706
3253.21 2789
3253.75 2869
3254.29 2896
3254.83 2936
3255.37 2941
3255.90 2828
3256.44 2907
3256.98 2868
3257.52 2882
3258.06 3053
3258.60 3258
3259.14 3510
3259.68 3618
3260.21 3851
3260.75 4330
3261.29 4503
3261.83 4887
3262.37 4927
3262.91 5330
3263.45 5314
3263.99 5266
3264.53 5157
3265.07 5393
3265.61 5696
3266.15 5581
3266.69 5263
3267.23 5068
3267.76 4760
3268.30 4425
3268.84 4154
3269.38 3758
3269.92 3513
3270.46 3303
3271.00 3262
3271.54 3051
3272.08 2993
3272.62 2973
3273.16 2913
3273.70 2879
3274.24 3022
3274.78 3053
3275.32 3060
3275.86 3131
3276.40 3201
3276.94 3273
3277.48 3252
3278.03 3256
3278.57 3305
3279.11 3261
3279.65 3263
3280.19 3246
3280.73 3155
3281.27 3151
3281.81 3096
3282.35 3073
3282.89 3043
3283.43 3034
3283.97 3081
3284.51 2980
3285.05 3044
3285.60 2984
3286.14 3047
3286.68 2972
3287.22 3002
3287.76 2962
3288.30 2968
3288.84 2982
3289.38 3149
3289.93 3337
3290.47 3396
3291.01 3542
3291.55 3895
3292.09 4238
3292.63 4756
3293.18 5282
3293.72 5855
3294.26 6318
3294.80 6417
3295.34 6713
3295.88 6763
3296.43 6281
3296.97 6053
3297.51 5596
3298.05 5187
3298.59 4672
3299.14 4255
3299.68 3825
3300.22 3622
3300.76 3512
3301.31 3241
3301.85 3107
3302.39 3091
3302.93 3132
3303.48 3112
3304.02 3118
3304.56 3152
3305.10 3094
3305.65 3075
3306.19 3031
3306.73 3128
3307.27 3141
3307.82 3215
3308.36 3266
3308.90 3352
3309.45 3291
3309.99 3292
3310.53 3381
3311.07 3433
3311.62 3413
3312.16 3579
3312.70 3718
3313.25 3930
3313.79 4031
3314.33 4201
3314.88 4482
3315.42 4598
3315.97 4603
3316.51 4510
3317.05 4507
3317.60 4352
3318.14 4310
3318.68 4221
3319.23 4096
3319.77 4036
3320.32 3897
3320.86 3799
3321.40 3812
3321.95 3823
3322.49 3665
3323.04 3495
3323.58 3389
3324.12 3396
3324.67 3439
3325.21 3244
3325.76 3177
3326.30 3210
3326.85 3201
3327.39 3175
3327.93 3147
3328.48 3209
3329.02 3388
3329.57 3812
3330.11 4215
3330.66 5143
3331.20 6268
3331.75 7672
3332.29 9648
3332.84 11802
3333.38 14197
3333.93 16339
3334.47 17885
3335.02 19228
3335.56 19462
3336.11 19502
3336.65 18163
3337.20 16440
3337.74 14556
3338.29 12745
3338.83 10924
3339.38 9107
3339.92 7507
3340.47 6203
3341.02 5367
3341.56 4760
3342.11 4192
3342.65 3927
3343.20 3713
3343.74 3607
3344.29 3489
3344.84 3348
3345.38 3304
3345.93 3242
3346.47 3087
3347.02 3085
3347.57 3046
3348.11 3024
3348.66 3090
3349.21 2988
3349.75 3010
3350.30 3086
3350.84 3041
3351.39 3210
3351.94 3050
3352.48 3058
3353.03 3156
3353.58 3178
3354.12 3109
3354.67 3079
3355.22 3001
3355.76 2895
3356.31 2874
3356.86 2906
3357.40 2799
3357.95 2669
3358.50 2649
3359.05 2643
3359.59 2553
3360.14 2523
3360.69 2596
3361.23 2543
3361.78 2575
3362.33 2713
3362.88 2686
3363.42 2577
3363.97 2700
3364.52 2706
3365.07 2643
3365.61 2726
3366.16 2608
3366.71 2566
3367.26 2580
3367.80 2635
3368.35 2614
3368.90 2656
3369.45 2767
3370.00 2852
3370.54 3027
3371.09 3293
3371.64 3388
3372.19 3622
3372.74 3718
3373.28 3663
3373.83 3665
3374.38 3548
3374.93 3568
3375.48 3325
3376.03 3174
3376.57 2966
3377.12 2854
3377.67 2721
3378.22 2531
3378.77 2388
3379.32 2513
3379.87 2387
3380.42 2328
3380.96 2373
3381.51 2417
3382.06 2318
3382.61 2338
3383.16 2400
3383.71 2414
3384.26 2372
3384.81 2251
3385.36 2323
3385.91 2332
3386.45 2304
3387.00 2280
3387.55 2282
3388.10 2243
3388.65 2314
3389.20 2390
3389.75 2484
3390.30 2363
3390.85 2365
3391.40 2272
3391.95 2378
3392.50 2380
3393.05 2393
3393.60 2347
3394.15 2336
3394.70 2403
3395.25 2404
3395.80 2416
3396.35 2355
3396.90 2429
3397.45 2449
3398.00 2490
3398.55 2345
3399.10 2358
3399.65 2348
3400.20 2339
3400.75 2353
3401.30 2206
3401.85 2234
3402.40 2282
3402.95 2200
3403.50 2206
3404.06 2140
3404.61 2197
3405.16 2151
3405.71 2165
3406.26 2133
3406.81 2046
3407.36 2140
3407.91 2257
3408.46 2268
3409.01 2252
3409.56 2407
3410.12 2549
3410.67 2601
3411.22 2557
3411.77 2798
3412.32 2790
3412.87 2758
3413.42 2757
3413.98 2830
3414.53 2792
3415.08 2772
3415.63 2636
3416.18 2549
3416.73 2460
3417.29 2449
3417.84 2329
3418.39 2292
3418.94 2250
3419.49 2277
3420.05 2237
3420.60 2347
3421.15 2432
3421.70 2562
3422.25 2714
3422.81 2818
3423.36 2681
3423.91 2712
3424.46 2705
3425.01 2732
3425.57 2540
3426.12 2505
3426.67 2393
3427.23 2363
3427.78 2263
3428.33 2148
3428.88 2217
3429.44 2180
3429.99 2300
3430.54 2282
3431.09 2284
3431.65 2400
3432.20 2303
3432.75 2302
3433.31 2294
3433.86 2435
3434.41 2412
3434.97 2429
3435.52 2368
3436.07 2395
3436.63 2329
3437.18 2356
3437.73 2385
3438.29 2516
3438.84 2444
3439.39 2360
3439.95 2355
3440.50 2371
3441.05 2384
3441.61 2305
3442.16 2315
3442.72 2305
3443.27 2232
3443.82 2325
3444.38 2424
3444.93 2429
3445.48 2303
3446.04 2403
3446.59 2493
3447.15 2500
3447.70 2548
3448.26 2499
3448.81 2618
3449.36 2514
3449.92 2473
3450.47 2298
3451.03 2246
3451.58 2200
3452.14 2134
3452.69 2063
3453.25 2038
3453.80 2084
3454.36 2117
3454.91 2100
3455.47 2167
3456.02 2128
3456.58 2199
3457.13 2095
3457.69 2096
3458.24 2012
3458.80 2055
3459.35 2196
3459.91 2089
3460.46 2122
3461.02 2178
3461.57 2112
3462.13 2168
3462.68 2246
3463.24 2223
3463.79 2208
3464.35 2184
3464.90 2294
3465.46 2336
3466.02 2295
3466.57 2402
3467.13 2383
3467.68 2376
3468.24 2349
3468.80 2479
3469.35 2469
3469.91 2305
3470.46 2266
3471.02 2304
3471.58 2228
3472.13 2190
3472.69 2257
3473.24 2277
3473.80 2366
3474.36 2362
3474.91 2284
3475.47 2405
3476.03 2375
3476.58 2479
3477.14 2557
3477.70 2726
3478.25 2852
3478.81 2936
3479.37 3055
3479.92 3109
3480.48 3100
3481.04 3047
3481.59 2991
3482.15 3012
3482.71 2950
3483.26 2828
3483.82 2815
3484.38 2835
3484.94 2895
3485.49 2824
3486.05 2911
3486.61 3032
3487.17 3109
3487.72 3544
3488.28 3753
3488.84 3997
3489.40 4415
3489.95 4947
3490.51 5303
3491.07 5829
3491.63 5977
3492.18 5827
3492.74 5737
3493.30 5382
3493.86 5216
3494.42 4876
3494.97 4724
3495.53 4766
3496.09 4820
3496.65 4993
3497.21 5437
3497.76 5873
3498.32 6204
3498.88 6505
3499.44 6510
3500.00 6849
3500.56 6782
3501.11 6816
3501.67 7032
3502.23 7357
3502.79 7624
3503.35 7873
3503.91 8405
3504.47 8126
3505.03 8238
3505.58 7838
3506.14 7304
3506.70 6763
3507.26 6228
3507.82 5641
3508.38 4996
3508.94 4357
3509.50 3967
3510.06 3681
3510.62 3350
3511.17 3210
3511.73 2922
3512.29 2783
3512.85 2778
3513.41 2616
3513.97 2620
3514.53 2480
3515.09 2596
3515.65 2548
3516.21 2455
3516.77 2487
3517.33 2597
3517.89 2592
3518.45 2516
3519.01 2536
3519.57 2597
3520.13 2669
3520.69 2733
3521.25 2789
3521.81 2870
3522.37 2760
3522.93 2857
3523.49 2870
3524.05 2949
3524.61 2929
3525.17 2698
3525.73 2658
3526.29 2541
3526.85 2519
3527.41 2518
3527.97 2397
3528.54 2385
3529.10 2307
3529.66 2322
3530.22 2325
3530.78 2451
3531.34 2436
3531.90 2384
3532.46 2401
3533.02 2440
3533.58 2535
3534.14 2570
3534.71 2559
3535.27 2584
3535.83 2550
3536.39 2539
3536.95 2527
3537.51 2611
3538.07 2639
3538.64 2534
3539.20 2666
3539.76 2715
3540.32 2705
3540.88 2773
3541.44 2885
3542.00 2859
3542.57 2874
3543.13 2815
3543.69 2686
3544.25 2781
3544.81 2690
3545.38 2636
3545.94 2482
3546.50 2502
3547.06 2445
3547.62 2316
3548.19 2388
3548.75 2359
3549.31 2360
3549.87 2310
3550.44 2256
3551.00 2301
3551.56 2309
3552.12 2428
3552.69 2349
3553.25 2326
3553.81 2358
3554.37 2421
3554.94 2431
3555.50 2360
3556.06 2388
3556.63 2360
3557.19 2493
3557.75 2450
3558.31 2492
3558.88 2634
3559.44 2583
3560.00 2521
3560.57 2518
3561.13 2475
3561.69 2621
3562.26 2600
3562.82 2589
3563.38 2581
3563.95 2584
3564.51 2466
3565.07 2473
3565.64 2379
3566.20 2333
3566.77 2225
3567.33 2205
3567.89 2167
3568.46 2243
3569.02 2149
3569.59 2106
3570.15 2207
3570.71 2238
3571.28 2233
3571.84 2242
3572.41 2253
3572.97 2252
3573.53 2428
3574.10 2495
3574.66 2363
3575.23 2527
3575.79 2711
3576.36 2767
3576.92 2743
3577.48 2818
3578.05 2784
3578.61 2639
3579.18 2560
3579.74 2575
3580.31 2451
3580.87 2363
3581.44 2295
3582.00 2254
3582.57 2181
3583.13 2069
3583.70 2057
3584.26 2164
3584.83 2069
3585.39 2035
3585.96 1916
3586.52 2012
3587.09 2159
3587.65 2024
3588.22 1988
3588.79 2063
3589.35 2126
3589.92 2158
3590.48 2266
3591.05 2143
3591.61 2174
3592.18 2279
3592.74 2258
3593.31 2215
3593.88 2209
3594.44 2305
3595.01 2219
3595.57 2331
3596.14 2375
3596.71 2352
3597.27 2382
3597.84 2377
3598.40 2302
3598.97 2198
3599.54 2141
3600.10 2330
3600.67 2179
3601.24 2198
3601.80 2102
3602.37 2143
3602.94 2184
3603.50 2213
3604.07 2206
3604.64 2104
3605.20 2088
3605.77 1981
3606.34 1996
3606.90 1907
3607.47 1825
3608.04 1808
3608.60 1831
3609.17 1762
3609.74 1803
3610.30 1810
3610.87 1781
3611.44 1832
3612.01 2063
3612.57 2025
3613.14 2005
3613.71 2118
3614.28 2393
3614.84 2554
3615.41 2650
3615.98 2739
3616.55 2889
3617.11 3156
3617.68 3207
3618.25 3173
3618.82 3093
3619.39 3008
3619.95 2815
3620.52 2703
3621.09 2573
3621.66 2448
3622.23 2269
3622.79 2170
3623.36 2065
3623.93 1901
3624.50 1982
3625.07 1913
3625.63 1905
3626.20 1970
3626.77 1977
3627.34 1998
3627.91 1945
3628.48 1980
3629.05 1922
3629.61 1978
3630.18 2000
3630.75 2087
3631.32 2066
3631.89 2023
3632.46 2088
3633.03 2007
3633.60 1978
3634.16 2072
3634.73 1984
3635.30 1941
3635.87 1978
3636.44 2104
3637.01 2027
3637.58 2113
3638.15 2266
3638.72 2268
3639.29 2446
3639.86 2625
3640.43 2724
3641.00 2874
3641.57 2976
3642.14 2737
3642.71 2768
3643.27 2721
3643.84 2628
3644.41 2538
3644.98 2533
3645.55 2466
3646.12 2358
3646.69 2274
3647.26 2288
3647.83 2346
3648.40 2242
3648.97 2263
3649.54 2278
3650.12 2318
3650.69 2412
3651.26 2456
3651.83 2433
3652.40 2564
3652.97 2647
3653.54 2666
3654.11 2702
3654.68 2781
3655.25 2753
3655.82 2892
3656.39 2910
3656.96 2981
3657.53 3221
3658.10 3301
3658.67 3328
3659.25 3320
3659.82 3376
3660.39 3397
3660.96 3333
3661.53 3139
3662.10 3061
3662.67 2916
3663.24 3024
3663.81 3055
3664.39 3018
3664.96 3096
3665.53 3436
3666.10 3313
3666.67 3389
3667.24 3422
3667.81 3365
3668.39 3225
3668.96 3005
3669.53 2949
3670.10 2764
3670.67 2722
3671.25 2546
3671.82 2517
3672.39 2570
3672.96 2539
3673.53 2554
3674.11 2609
3674.68 2611
3675.25 2526
3675.82 2557
3676.39 2499
3676.97 2506
3677.54 2535
3678.11 2530
3678.68 2594
3679.26 2513
3679.83 2334
3680.40 2477
3680.97 2523
3681.55 2483
3682.12 2423
3682.69 2328
3683.27 2479
3683.84 2529
3684.41 2563
3684.98 2692
3685.56 2742
3686.13 2983
3686.70 3072
3687.28 3213
3687.85 3457
3688.42 3474
3689.00 3729
3689.57 3821
3690.14 3812
3690.72 3845
3691.29 3551
3691.86 3360
3692.44 3186
3693.01 2939
3693.58 2708
3694.16 2595
3694.73 2472
3695.31 2341
3695.88 2315
3696.45 2219
3697.03 2267
3697.60 2405
3698.18 2375
3698.75 2363
3699.32 2453
3699.90 2555
3700.47 2618
3701.05 2553
3701.62 2454
3702.19 2488
3702.77 2557
3703.34 2577
3703.92 2516
3704.49 2371
3705.07 2351
3705.64 2384
3706.22 2302
3706.79 2256
3707.37 2391
3707.94 2344
3708.51 2320
3709.09 2270
3709.66 2204
3710.24 2270
3710.81 2174
3711.39 2170
3711.96 2140
3712.54 2127
3713.11 2241
3713.69 2206
3714.27 2175
3714.84 2227
3715.42 2269
3715.99 2287
3716.57 2356
3717.14 2400
3717.72 2523
3718.29 2559
3718.87 2456
3719.44 2469
3720.02 2546
3720.60 2502
3721.17 2384
3721.75 2298
3722.32 2319
3722.90 2221
3723.47 2138
3724.05 2108
3724.63 2262
3725.20 2154
3725.78 2184
3726.36 2122
3726.93 2130
3727.51 2101
3728.08 2201
3728.66 2272
3729.24 2341
3729.81 2420
3730.39 2440
3730.97 2476
3731.54 2565
3732.12 2667
3732.70 2593
3733.27 2637
3733.85 2508
3734.43 2392
3735.00 2269
3735.58 2299
3736.16 2256
3736.73 2132
3737.31 2031
3737.89 2087
3738.47 2001
3739.04 2040
3739.62 2018
3740.20 2066
3740.77 1983
3741.35 2013
3741.93 2123
3742.51 2084
3743.08 2125
3743.66 2125
3744.24 2176
3744.82 2192
3745.39 2339
3745.97 2334
3746.55 2299
3747.13 2226
3747.71 2248
3748.28 2300
3748.86 2296
3749.44 2256
3750.02 2254
3750.59 2285
3751.17 2125
3751.75 2089
3752.33 2019
3752.91 2033
3753.49 2073
3754.06 2140
3754.64 2227
3755.22 2359
3755.80 2430
3756.38 2573
3756.96 2709
3757.53 2773
3758.11 2840
3758.69 2903
3759.27 2951
3759.85 2923
3760.43 2873
3761.01 2651
3761.59 2568
3762.17 2495
3762.74 2344
3763.32 2247
3763.90 2189
3764.48 2049
3765.06 1988
3765.64 1988
3766.22 1991
3766.80 1890
3767.38 1868
3767.96 1823
3768.54 1870
3769.12 1893
3769.70 1824
3770.27 1939
3770.85 1965
3771.43 1955
3772.01 1880
3772.59 1976
3773.17 1963
3773.75 1876
3774.33 1937
3774.91 1956
3775.49 1888
3776.07 1854
3776.65 1826
3777.23 1934
3777.81 1921
3778.39 1861
3778.97 1825
3779.55 1915
3780.13 1943
3780.71 1861
3781.29 1873
3781.88 1898
3782.46 1839
3783.04 1931
3783.62 1923
3784.20 1953
3784.78 1934
3785.36 1890
3785.94 1887
3786.52 1954
3787.10 1912
3787.68 1943
3788.26 1898
3788.84 1894
3789.43 1902
3790.01 1828
3790.59 1910
3791.17 1954
3791.75 1914
3792.33 1891
3792.91 1976
3793.49 1991
3794.08 2007
3794.66 2087
3795.24 2072
3795.82 1963
3796.40 2010
3796.98 2050
3797.56 2075
3798.15 2075
3798.73 2210
3799.31 2220
3799.89 2264
3800.47 2287
3801.06 2138
3801.64 2259
3802.22 2155
3802.80 2296
3803.38 2234
3803.97 2119
3804.55 2212
3805.13 2221
3805.71 2080
3806.29 2125
3806.88 2102
3807.46 2245
3808.04 2353
3808.62 2264
3809.21 2373
3809.79 2339
3810.37 2409
3810.95 2486
3811.54 2565
3812.12 2559
3812.70 2582
3813.29 2733
3813.87 2783
3814.45 2703
3815.03 2673
3815.62 2607
3816.20 2666
3816.78 2505
3817.37 2508
3817.95 2319
3818.53 2268
3819.12 2166
3819.70 2113
3820.28 2043
3820.87 2047
3821.45 1980
3822.03 2093
3822.62 2018
3823.20 1995
3823.78 1970
3824.37 1876
3824.95 1877
3825.54 1786
3826.12 1907
3826.70 1857
3827.29 1885
3827.87 1917
3828.46 2063
3829.04 1993
3829.62 1991
3830.21 2030
3830.79 2104
3831.38 2082
3831.96 2107
3832.54 2143
3833.13 2139
3833.71 2016
3834.30 1983
3834.88 1946
3835.47 2017
3836.05 1947
3836.64 1881
3837.22 2024
3837.81 2063
3838.39 1933
3838.98 1889
3839.56 1985
3840.15 2062
3840.73 1972
3841.31 1943
3841.90 1884
3842.49 1893
3843.07 1890
3843.66 1888
3844.24 1852
3844.83 1802
3845.41 1845
3846.00 1882
3846.58 1923
3847.17 1891
3847.75 1955
3848.34 1866
3848.92 1792
3849.51 1941
3850.10 1958
3850.68 1913
3851.27 1894
3851.85 1951
3852.44 1925
3853.02 1860
3853.61 1999
3854.20 2095
3854.78 2091
3855.37 2096
3855.95 2109
3856.54 2236
3857.13 2428
3857.71 2609
3858.30 2761
3858.89 3019
3859.47 3214
3860.06 3373
3860.64 3620
3861.23 3510
3861.82 3559
3862.40 3601
3862.99 3530
3863.58 3699
3864.16 3881
3864.75 4093
3865.34 4259
3865.92 4427
3866.51 4494
3867.10 4447
3867.69 4339
3868.27 4007
3868.86 3784
3869.45 3577
3870.03 3323
3870.62 3118
3871.21 3085
3871.80 3136
3872.38 3120
3872.97 3035
3873.56 3144
3874.15 3081
3874.73 3001
3875.32 3054
3875.91 2982
3876.50 2860
3877.08 2679
3877.67 2722
3878.26 2589
3878.85 2652
3879.43 2476
3880.02 2443
3880.61 2358
3881.20 2205
3881.79 2276
3882.37 2198
3882.96 2142
3883.55 2153
3884.14 2165
3884.73 2088
3885.32 2140
3885.90 2203
3886.49 2178
3887.08 2226
3887.67 2349
3888.26 2354
3888.85 2388
3889.44 2355
3890.02 2423
3890.61 2457
3891.20 2523
3891.79 2347
3892.38 2336
3892.97 2447
3893.56 2355
3894.15 2351
3894.74 2222
3895.32 2216
3895.91 2179
3896.50 2115
3897.09 2190
3897.68 2120
3898.27 2109
3898.86 2093
3899.45 2031
3900.04 2143
3900.63 2063
3901.22 2057
3901.81 2068
3902.40 2080
3902.99 1964
3903.58 1854
3904.17 1927
3904.76 2060
3905.35 1974
3905.94 2023
3906.53 1966
3907.12 1895
3907.71 1874
3908.30 1829
3908.89 1856
3909.48 1814
3910.07 1781
3910.66 1799
3911.25 1707
3911.84 1704
3912.43 1778
3913.02 1716
3913.61 1656
3914.20 1707
3914.79 1806
3915.38 1753
3915.97 1802
3916.56 1806
3917.15 1760
3917.74 1838
3918.33 1822
3918.92 1903
3919.52 1848
3920.11 1838
3920.70 1807
3921.29 1749
3921.88 1701
3922.47 1854
3923.06 1837
3923.65 1779
3924.24 1811
3924.84 1698
3925.43 1740
3926.02 1728
3926.61 1760
3927.20 1721
3927.79 1772
3928.38 1788
3928.98 1731
3929.57 1678
3930.16 1602
3930.75 1698
3931.34 1709
3931.93 1681
3932.53 1678
3933.12 1782
3933.71 1774
3934.30 1724
3934.89 1640
3935.49 1705
3936.08 1701
3936.67 1716
3937.26 1835
3937.86 1725
3938.45 1719
3939.04 1817
3939.63 1870
3940.23 1854
3940.82 1839
3941.41 1912
3942.00 1881
3942.60 1915
3943.19 1943
3943.78 1853
3944.37 1918
3944.97 1895
3945.56 1897
3946.15 1802
3946.75 1745
3947.34 1683
3947.93 1740
3948.52 1800
3949.12 1850
3949.71 1834
3950.30 1920
3950.90 1950
3951.49 1981
3952.08 1944
3952.68 1910
3953.27 2015
3953.86 1958
3954.46 1959
3955.05 1899
3955.65 1823
3956.24 1779
3956.83 1847
3957.43 1767
3958.02 1767
3958.61 1817
3959.21 1680
3959.80 1766
3960.40 1743
3960.99 1678
3961.58 1633
3962.18 1711
3962.77 1643
3963.37 1718
3963.96 1790
3964.55 1735
3965.15 1749
3965.74 1792
3966.34 1864
3966.93 1920
3967.53 1899
3968.12 1933
3968.72 1865
3969.31 1848
3969.91 1854
3970.50 1827
3971.10 1811
3971.69 1743
3972.28 1755
3972.88 1754
3973.47 1731
3974.07 1849
3974.66 1882
3975.26 1835
3975.85 1819
3976.45 1848
3977.05 1852
3977.64 1793
3978.24 1830
3978.83 1842
3979.43 1802
3980.02 1766
3980.62 1780
3981.21 1839
3981.81 1830
3982.40 1853
3983.00 1866
3983.60 1808
3984.19 1833
3984.79 1899
3985.38 1856
3985.98 1936
3986.58 1903
3987.17 1871
3987.77 1868
3988.36 1882
3988.96 1927
3989.56 1883
3990.15 1914
3990.75 1958
3991.34 1939
3991.94 2035
3992.54 2002
3993.13 2002
3993.73 2083
3994.33 2040
3994.92 2099
3995.52 2065
3996.12 2091
3996.71 1987
3997.31 1994
3997.91 2043
3998.50 2064
3999.10 2149
3999.70 2100
4000.29 1924
4000.89 1932
4001.49 2052
4002.09 2129
4002.68 2086
4003.28 1967
4003.88 2088
4004.47 2082
4005.07 2094
4005.67 2100
4006.27 2051
4006.86 2082
4007.46 1997
4008.06 2063
4008.66 2110
4009.25 2076
4009.85 1925
4010.45 2053
4011.05 2000
4011.64 1969
4012.24 1969
4012.84 2078
4013.44 2048
4014.04 2122
4014.63 2192
4015.23 2156
4015.83 2244
4016.43 2253
4017.03 2307
4017.63 2302
4018.22 2259
4018.82 2162
4019.42 2015
4020.02 2047
4020.62 2038
4021.22 1866
4021.81 1847
4022.41 1852
4023.01 1798
4023.61 1829
4024.21 1855
4024.81 1849
4025.41 1806
4026.01 1763
4026.60 1882
4027.20 1775
4027.80 1781
4028.40 1819
4029.00 1899
4029.60 1784
4030.20 1776
4030.80 1840
4031.40 1805
4032.00 1872
4032.60 1846
4033.20 1823
4033.80 1805
4034.39 1816
4034.99 1928
4035.59 1828
4036.19 1868
4036.79 1808
4037.39 1868
4037.99 1821
4038.59 1781
4039.19 1760
4039.79 1776
4040.39 1714
4040.99 1776
4041.59 1769
4042.19 1785
4042.79 1760
4043.39 1727
4043.99 1794
4044.59 1749
4045.19 1746
4045.79 1767
4046.39 1755
4046.99 1796
4047.60 1814
4048.20 1699
4048.80 1843
4049.40 1933
4050.00 1940
4050.60 2101
4051.20 1952
4051.80 1952
4052.40 1907
4053.00 1868
4053.60 1862
4054.20 1875
4054.80 1790
4055.41 1703
4056.01 1776
4056.61 1803
4057.21 1663
4057.81 1767
4058.41 1667
4059.01 1643
4059.61 1623
4060.22 1631
4060.82 1659
4061.42 1689
4062.02 1634
4062.62 1511
4063.22 1577
4063.82 1486
4064.43 1560
4065.03 1501
4065.63 1430
4066.23 1428
4066.83 1471
4067.44 1500
4068.04 1533
4068.64 1527
4069.24 1572
4069.84 1540
4070.45 1584
4071.05 1568
4071.65 1591
4072.25 1597
4072.86 1642
4073.46 1598
4074.06 1520
4074.66 1535
4075.27 1587
4075.87 1535
4076.47 1488
4077.07 1482
4077.68 1455
4078.28 1510
4078.88 1469
4079.48 1521
4080.09 1464
4080.69 1502
4081.29 1623
4081.90 1574
4082.50 1542
4083.10 1620
4083.71 1685
4084.31 1680
4084.91 1689
4085.52 1641
4086.12 1672
4086.72 1641
4087.33 1618
4087.93 1580
4088.53 1638
4089.14 1620
4089.74 1635
4090.34 1589
4090.95 1686
4091.55 1743
4092.15 1739
4092.76 1750
4093.36 1799
4093.97 1805
4094.57 1851
4095.17 1801
4095.78 1808
4096.38 1739
4096.99 1679
4097.59 1759
4098.19 1641
4098.80 1557
4099.40 1597
4100.01 1574
4100.61 1559
4101.22 1545
4101.82 1446
4102.43 1500
4103.03 1367
4103.63 1413
4104.24 1431
4104.84 1477
4105.45 1499
4106.05 1446
4106.66 1474
4107.26 1479
4107.87 1442
4108.47 1429
4109.08 1404
4109.68 1389
4110.29 1494
4110.89 1553
4111.50 1492
4112.10 1453
4112.71 1509
4113.31 1519
4113.92 1601
4114.53 1490
4115.13 1458
4115.74 1537
4116.34 1593
4116.95 1632
4117.55 1514
4118.16 1553
4118.76 1548
4119.37 1558
4119.98 1574
4120.58 1651
4121.19 1631
4121.79 1632
4122.40 1614
4123.01 1607
4123.61 1581
4124.22 1582
4124.82 1574
4125.43 1624
4126.04 1628
4126.64 1557
4127.25 1603
4127.86 1619
4128.46 1578
4129.07 1526
4129.68 1564
4130.28 1602
4130.89 1648
4131.50 1733
4132.10 1718
4132.71 1645
4133.32 1670
4133.92 1705
4134.53 1815
4135.14 1747
4135.74 1724
4136.35 1704
4136.96 1722
4137.56 1788
4138.17 1818
4138.78 1848
4139.39 1755
4139.99 1874
4140.60 1834
4141.21 1803
4141.82 1824
4142.42 1703
4143.03 1781
4143.64 1825
4144.25 1731
4144.85 1650
4145.46 1629
4146.07 1720
4146.68 1706
4147.28 1557
4147.89 1610
4148.50 1661
4149.11 1577
4149.72 1622
4150.32 1576
4150.93 1534
4151.54 1586
4152.15 1618
4152.76 1501
4153.37 1554
4153.97 1537
4154.58 1594
4155.19 1559
4155.80 1586
4156.41 1479
4157.02 1451
4157.62 1541
4158.23 1466
4158.84 1417
4159.45 1471
4160.06 1486
4160.67 1485
4161.28 1510
4161.89 1621
4162.49 1712
4163.10 1644
4163.71 1703
4164.32 1724
4164.93 1718
4165.54 1758
4166.15 1745
4166.76 1777
4167.37 1784
4167.98 1866
4168.59 1806
4169.20 1815
4169.81 1753
4170.42 1752
4171.02 1883
4171.63 1808
4172.24 1738
4172.85 1678
4173.46 1634
4174.07 1761
4174.68 1791
4175.29 1684
4175.90 1634
4176.51 1650
4177.12 1645
4177.73 1611
4178.34 1635
4178.95 1560
4179.56 1573
4180.17 1588
4180.78 1668
4181.39 1595
4182.00 1658
4182.61 1703
4183.23 1621
4183.84 1602
4184.45 1584
4185.06 1619
4185.67 1627
4186.28 1586
4186.89 1651
4187.50 1633
4188.11 1646
4188.72 1653
4189.33 1746
4189.94 1798
4190.55 1903
4191.17 1865
4191.78 2066
4192.39 2131
4193.00 2199
4193.61 2371
4194.22 2514
4194.83 2593
4195.44 2576
4196.06 2576
4196.67 2408
4197.28 2341
4197.89 2287
4198.50 2143
4199.11 2117
4199.72 2139
4200.34 2108
4200.95 2003
4201.56 1903
4202.17 1887
4202.78 1760
4203.40 1763
4204.01 1798
4204.62 1860
4205.23 1832
4205.84 1779
4206.46 1793
4207.07 1758
4207.68 1760
4208.29 1710
4208.90 1752
4209.52 1774
4210.13 1818
4210.74 1776
4211.35 1723
4211.97 1820
4212.58 1891
4213.19 1921
4213.80 1841
4214.42 1863
4215.03 1860
4215.64 2025
4216.26 2054
4216.87 2136
4217.48 2240
4218.09 2228
4218.71 2327
4219.32 2409
4219.93 2612
4220.55 2677
4221.16 3023
4221.77 3271
4222.39 3409
4223.00 3615
4223.61 3706
4224.23 3956
4224.84 4405
4225.45 4766
4226.07 5107
4226.68 5335
4227.30 5723
4227.91 5582
4228.52 5518
4229.14 5335
4229.75 4756
4230.36 4362
4230.98 3938
4231.59 3399
4232.21 3019
4232.82 2926
4233.43 2847
4234.05 2626
4234.66 2569
4235.28 2491
4235.89 2435
4236.51 2359
4237.12 2412
4237.73 2459
4238.35 2496
4238.96 2436
4239.58 2378
4240.19 2312
4240.81 2240
4241.42 2263
4242.04 2241
4242.65 2327
4243.27 2246
4243.88 2157
4244.50 2154
4245.11 2136
4245.73 2165
4246.34 2213
4246.96 2208
4247.57 2270
4248.19 2267
4248.80 2125
4249.42 2207
4250.03 2033
4250.65 2072
4251.26 2065
4251.88 1964
4252.49 1863
4253.11 1800
4253.72 1874
4254.34 1910
4254.96 1933
4255.57 2003
4256.19 1931
4256.80 1940
4257.42 1994
4258.03 2026
4258.65 2057
4259.27 2119
4259.88 2120
4260.50 2070
4261.12 2072
4261.73 2023
4262.35 1983
4262.96 2016
4263.58 2048
4264.20 2118
4264.81 2076
4265.43 2102
4266.05 2129
4266.66 2169
4267.28 2173
4267.90 2253
4268.51 2189
4269.13 2148
4269.75 2147
4270.36 2171
4270.98 2063
4271.60 2103
4272.21 2161
4272.83 2000
4273.45 2036
4274.06 2000
4274.68 1993
4275.30 2031
4275.92 1971
4276.53 1897
4277.15 1925
4277.77 1911
4278.38 1943
4279.00 1906
4279.62 1800
4280.24 1764
4280.85 1817
4281.47 1853
4282.09 1920
4282.71 1963
4283.32 2069
4283.94 2036
4284.56 2120
4285.18 2064
4285.80 2026
4286.41 2047
4287.03 2047
4287.65 2088
4288.27 1927
4288.89 1914
4289.50 1895
4290.12 1869
4290.74 1856
4291.36 1855
4291.98 1769
4292.60 1743
4293.21 1834
4293.83 1839
4294.45 1821
4295.07 1917
4295.69 1854
4296.31 1799
4296.93 1813
4297.54 1825
4298.16 1762
4298.78 1800
4299.40 1765
4300.02 1679
4300.64 1729
4301.26 1745
4301.88 1873
4302.50 1834
4303.12 1822
4303.73 1791
4304.35 1855
4304.97 1826
4305.59 1821
4306.21 1877
4306.83 1825
4307.45 1804
4308.07 1811
4308.69 1824
4309.31 1809
4309.93 1860
4310.55 1825
4311.17 1969
4311.79 1864
4312.41 1867
4313.03 1943
4313.65 1851
4314.27 1833
4314.89 1792
4315.51 1842
4316.13 1875
4316.75 1901
4317.37 1823
4317.99 1770
4318.61 1864
4319.23 1824
4319.85 1889
4320.47 1895
4321.09 2016
4321.71 1948
4322.33 1988
4322.95 2008
4323.57 2179
4324.19 2097
4324.81 2097
4325.43 2160
4326.05 2053
4326.68 1982
4327.30 2030
4327.92 1896
4328.54 1897
4329.16 1884
4329.78 1879
4330.40 1870
4331.02 1964
4331.64 1887
4332.26 1887
4332.89 1862
4333.51 1879
4334.13 1922
4334.75 1809
4335.37 1882
4335.99 2002
4336.61 2009
4337.24 2053
4337.86 2099
4338.48 2097
4339.10 2083
4339.72 2074
4340.34 2059
4340.97 1996
4341.59 2061
4342.21 2181
4342.83 2232
4343.45 2503
4344.08 2772
4344.70 2913
4345.32 3165
4345.94 3242
4346.57 3276
4347.19 3414
4347.81 3247
4348.43 3056
4349.05 2724
4349.68 2395
4350.30 2310
4350.92 2167
4351.54 2111
4352.17 1993
4352.79 2017
4353.41 2023
4354.04 1976
4354.66 1933
4355.28 1918
4355.90 2002
4356.53 1980
4357.15 1972
4357.77 1944
4358.40 1914
4359.02 1948
4359.64 2035
4360.27 2020
4360.89 2046
4361.51 1930
4362.14 2036
4362.76 2087
4363.38 2134
4364.01 2132
4364.63 2253
4365.25 2177
4365.88 2202
4366.50 2121
4367.12 2259
4367.75 2210
4368.37 2267
4369.00 2341
4369.62 2246
4370.24 2149
4370.87 2084
4371.49 2076
4372.12 2107
4372.74 2171
4373.36 2161
4373.99 2233
4374.61 2231
4375.24 2283
4375.86 2456
4376.49 2518
4377.11 2625
4377.73 2703
4378.36 2684
4378.98 2820
4379.61 2924
4380.23 3169
4380.86 3215
4381.48 3212
4382.11 3161
4382.73 3462
4383.36 3583
4383.98 3616
4384.61 3677
4385.23 3973
4385.86 4153
4386.48 4477
4387.11 5131
4387.73 5951
4388.36 7301
4388.98 8320
4389.61 9592
4390.23 10960
4390.86 11649
4391.48 11945
4392.11 11385
4392.74 10354
4393.36 9313
4393.99 8085
4394.61 6846
4395.24 5928
4395.86 5342
4396.49 5095
4397.12 4949
4397.74 4828
4398.37 4864
4398.99 4775
4399.62 4778
4400.25 4592
4400.87 4366
4401.50 4420
4402.12 4156
4402.75 3970
4403.38 3793
4404.00 3774
4404.63 3733
4405.26 3667
4405.88 3537
4406.51 3509
4407.14 3393
4407.76 3433
4408.39 3425
4409.02 3274
4409.64 3367
4410.27 3396
4410.90 3398
4411.52 3300
4412.15 3186
4412.78 3020
4413.40 2917
4414.03 2670
4414.66 2627
4415.29 2581
4415.91 2531
4416.54 2719
4417.17 2666
4417.79 2519
4418.42 2537
4419.05 2482
4419.68 2455
4420.30 2445
4420.93 2420
4421.56 2424
4422.19 2346
4422.81 2240
4423.44 2199
4424.07 2224
4424.70 2252
4425.33 2206
4425.95 2178
4426.58 2170
4427.21 2157
4427.84 2071
4428.47 2024
4429.09 2053
4429.72 2164
4430.35 2213
4430.98 2164
4431.61 2172
4432.23 2101
4432.86 1986
4433.49 2018
4434.12 1904
4434.75 2001
4435.38 1898
4436.01 2011
4436.63 1977
4437.26 1964
4437.89 1912
4438.52 1971
4439.15 1959
4439.78 1880
4440.41 1842
4441.04 1823
4441.67 1933
4442.29 1870
4442.92 1885
4443.55 1870
4444.18 1816
4444.81 1828
4445.44 1871
4446.07 1892
4446.70 1911
4447.33 2025
4447.96 1979
4448.59 1969
4449.22 1859
4449.85 1855
4450.48 1777
4451.11 1881
4451.74 1849
4452.37 1775
4453.00 1732
4453.63 1789
4454.26 1863
4454.89 1762
4455.52 1741
4456.15 1819
4456.78 1719
4457.41 1804
4458.04 1813
4458.67 1701
4459.30 1668
4459.93 1663
4460.56 1690
4461.19 1707
4461.82 1715
4462.45 1723
4463.08 1758
4463.71 1796
4464.34 1786
4464.97 1737
4465.60 1634
4466.23 1649
4466.86 1706
4467.49 1714
4468.12 1682
4468.76 1664
4469.39 1595
4470.02 1648
4470.65 1535
4471.28 1575
4471.91 1698
4472.54 1635
4473.17 1486
4473.80 1542
4474.44 1517
4475.07 1583
4475.70 1642
4476.33 1658
4476.96 1735
4477.59 1687
4478.22 1591
4478.86 1635
4479.49 1662
4480.12 1668
4480.75 1670
4481.38 1721
4482.02 1653
4482.65 1771
4483.28 1820
4483.91 1851
4484.54 1931
4485.18 1940
4485.81 1867
4486.44 1751
4487.07 1727
4487.70 1727
4488.34 1666
4488.97 1655
4489.60 1557
4490.23 1544
4490.87 1615
4491.50 1594
4492.13 1561
4492.76 1548
4493.40 1582
4494.03 1587
4494.66 1586
4495.30 1512
4495.93 1472
4496.56 1454
4497.19 1537
4497.83 1663
4498.46 1637
4499.09 1676
4499.73 1705
4500.36 1715
4500.99 1830
4501.63 1747
4502.26 1733
4502.89 1676
4503.53 1657
4504.16 1666
4504.79 1683
4505.43 1707
4506.06 1622
4506.69 1568
4507.33 1566
4507.96 1628
4508.59 1598
4509.23 1641
4509.86 1603
4510.50 1676
4511.13 1566
4511.76 1594
4512.40 1637
4513.03 1611
4513.67 1668
4514.30 1716
4514.93 1638
4515.57 1616
4516.20 1694
4516.84 1599
4517.47 1584
4518.11 1556
4518.74 1584
4519.37 1611
4520.01 1590
4520.64 1535
4521.28 1565
4521.91 1594
4522.55 1629
4523.18 1612
4523.82 1655
4524.45 1665
4525.09 1791
4525.72 1828
4526.36 1933
4526.99 2154
4527.63 2269
4528.26 2559
4528.90 2939
4529.53 3274
4530.17 3457
4530.80 3790
4531.44 3882
4532.07 3958
4532.71 3819
4533.34 3564
4533.98 3383
4534.62 3001
4535.25 2740
4535.89 2514
4536.52 2242
4537.16 1975
4537.79 2007
4538.43 1813
4539.07 1741
4539.70 1684
4540.34 1566
4540.97 1586
4541.61 1624
4542.25 1567
4542.88 1547
4543.52 1607
4544.15 1597
4544.79 1519
4545.43 1516
4546.06 1433
4546.70 1411
4547.34 1408
4547.97 1397
4548.61 1438
4549.25 1407
4549.88 1533
4550.52 1565
4551.16 1620
4551.79 1553
4552.43 1609
4553.07 1623
4553.70 1654
4554.34 1595
4554.98 1626
4555.61 1584
4556.25 1571
4556.89 1513
4557.53 1466
4558.16 1522
4558.80 1537
4559.44 1516
4560.07 1520
4560.71 1451
4561.35 1515
4561.99 1483
4562.62 1446
4563.26 1567
4563.90 1543
4564.54 1601
4565.18 1555
4565.81 1645
4566.45 1666
4567.09 1709
4567.73 1791
4568.36 1844
4569.00 1876
4569.64 1998
4570.28 1938
4570.92 1905
4571.55 1863
4572.19 1892
4572.83 1827
4573.47 1716
4574.11 1667
4574.75 1677
4575.38 1598
4576.02 1499
4576.66 1456
4577.30 1528
4577.94 1525
4578.58 1442
4579.22 1421
4579.85 1471
4580.49 1435
4581.13 1488
4581.77 1399
4582.41 1478
4583.05 1431
4583.69 1454
4584.33 1499
4584.97 1395
4585.61 1481
4586.24 1529
4586.88 1492
4587.52 1480
4588.16 1513
4588.80 1518
4589.44 1509
4590.08 1539
4590.72 1533
4591.36 1442
4592.00 1512
4592.64 1541
4593.28 1431
4593.92 1458
4594.56 1484
4595.20 1376
4595.84 1384
4596.48 1385
4597.12 1372
4597.76 1433
4598.40 1378
4599.04 1456
4599.68 1453
4600.32 1429
4600.96 1430
4601.60 1431
4602.24 1516
4602.88 1578
4603.52 1643
4604.16 1632
4604.80 1637
4605.44 1645
4606.08 1674
4606.72 1718
4607.36 1681
4608.00 1666
4608.64 1656
4609.28 1633
4609.93 1541
4610.57 1635
4611.21 1541
4611.85 1618
4612.49 1495
4613.13 1414
4613.77 1412
4614.41 1401
4615.05 1494
4615.69 1451
4616.34 1390
4616.98 1380
4617.62 1401
4618.26 1446
4618.90 1458
4619.54 1450
4620.18 1475
4620.83 1424
4621.47 1395
4622.11 1464
4622.75 1410
4623.39 1409
4624.03 1439
4624.68 1475
4625.32 1494
4625.96 1458
4626.60 1443
4627.24 1435
4627.89 1499
4628.53 1539
4629.17 1437
4629.81 1433
4630.45 1457
4631.10 1393
4631.74 1406
4632.38 1402
4633.02 1501
4633.67 1542
4634.31 1509
4634.95 1588
4635.59 1605
4636.24 1661
4636.88 1772
4637.52 1805
4638.17 1888
4638.81 1900
4639.45 1895
4640.09 1836
4640.74 1741
4641.38 1683
4642.02 1695
4642.67 1513
4643.31 1532
4643.95 1543
4644.60 1565
4645.24 1545
4645.88 1470
4646.53 1523
4647.17 1493
4647.81 1461
4648.46 1485
4649.10 1486
4649.74 1597
4650.39 1638
4651.03 1659
4651.67 1705
4652.32 1802
4652.96 1687
4653.61 1699
4654.25 1665
4654.89 1619
4655.54 1521
4656.18 1498
4656.83 1490
4657.47 1430
4658.11 1444
4658.76 1408
4659.40 1379
4660.05 1438
4660.69 1470
4661.33 1413
4661.98 1445
4662.62 1431
4663.27 1342
4663.91 1293
4664.56 1358
4665.20 1333
4665.85 1305
4666.49 1262
4667.14 1347
4667.78 1425
4668.43 1348
4669.07 1337
4669.72 1360
4670.36 1419
4671.01 1359
4671.65 1358
4672.30 1327
4672.94 1386
4673.59 1398
4674.23 1464
4674.88 1366
4675.52 1396
4676.17 1496
4676.81 1442
4677.46 1471
4678.10 1433
4678.75 1405
4679.40 1442
4680.04 1461
4680.69 1381
4681.33 1438
4681.98 1457
4682.62 1455
4683.27 1440
4683.92 1455
4684.56 1481
4685.21 1423
4685.85 1459
4686.50 1468
4687.15 1376
4687.79 1456
4688.44 1406
4689.09 1408
4689.73 1368
4690.38 1399
4691.02 1442
4691.67 1293
4692.32 1389
4692.96 1496
4693.61 1457
4694.26 1368
4694.90 1464
4695.55 1506
4696.20 1580
4696.84 1620
4697.49 1648
4698.14 1646
4698.78 1573
4699.43 1622
4700.08 1665
4700.73 1565
4701.37 1529
4702.02 1469
4702.67 1449
4703.31 1539
4703.96 1537
4704.61 1379
4705.26 1416
4705.90 1461
4706.55 1438
4707.20 1481
4707.85 1410
4708.49 1472
4709.14 1456
4709.79 1516
4710.44 1462
4711.09 1383
4711.73 1499
4712.38 1542
4713.03 1523
4713.68 1459
4714.33 1474
4714.97 1472
4715.62 1452
4716.27 1490
4716.92 1535
4717.57 1518
4718.21 1542
4718.86 1608
4719.51 1659
4720.16 1695
4720.81 1664
4721.46 1607
4722.11 1682
4722.75 1831
4723.40 1804
4724.05 1868
4724.70 1924
4725.35 1996
4726.00 2098
4726.65 2159
4727.30 2103
4727.94 2013
4728.59 1959
4729.24 1909
4729.89 1739
4730.54 1687
4731.19 1603
4731.84 1600
4732.49 1553
4733.14 1475
4733.79 1536
4734.44 1521
4735.09 1448
4735.74 1578
4736.38 1583
4737.03 1560
4737.68 1678
4738.33 1717
4738.98 1775
4739.63 1742
4740.28 1753
4740.93 1741
4741.58 1757
4742.23 1693
4742.88 1633
4743.53 1608
4744.18 1683
4744.83 1600
4745.48 1573
4746.13 1582
4746.78 1632
4747.43 1606
4748.08 1658
4748.73 1764
4749.39 1770
4750.04 1849
4750.69 1891
4751.34 1953
4751.99 1911
4752.64 1880
4753.29 2014
4753.94 2023
4754.59 1965
4755.24 1893
4755.89 1867
4756.54 1841
4757.19 1887
4757.84 1822
4758.50 1763
4759.15 1767
4759.80 1705
4760.45 1709
4761.10 1720
4761.75 1647
4762.40 1594
4763.05 1556
4763.71 1574
4764.36 1671
4765.01 1683
4765.66 1713
4766.31 1721
4766.96 1786
4767.62 1741
4768.27 1741
4768.92 1690
4769.57 1589
4770.22 1551
4770.87 1464
4771.53 1451
4772.18 1475
4772.83 1428
4773.48 1388
4774.13 1408
4774.79 1446
4775.44 1508
4776.09 1508
4776.74 1532
4777.40 1514
4778.05 1522
4778.70 1466
4779.35 1552
4780.01 1519
4780.66 1460
4781.31 1504
4781.96 1378
4782.62 1518
4783.27 1529
4783.92 1470
4784.57 1428
4785.23 1461
4785.88 1489
4786.53 1427
4787.19 1512
4787.84 1525
4788.49 1443
4789.15 1490
4789.80 1526
4790.45 1489
4791.11 1491
4791.76 1442
4792.41 1504
4793.07 1397
4793.72 1412
4794.37 1456
4795.03 1399
4795.68 1418
4796.33 1435
4796.99 1437
4797.64 1491
4798.29 1379
4798.95 1446
4799.60 1459
4800.26 1420
4800.91 1382
4801.56 1360
4802.22 1483
4802.87 1457
4803.53 1465
4804.18 1407
4804.83 1479
4805.49 1501
4806.14 1399
4806.80 1356
4807.45 1334
4808.11 1346
4808.76 1343
4809.42 1359
4810.07 1381
4810.72 1379
4811.38 1347
4812.03 1327
4812.69 1358
4813.34 1347
4814.00 1392
4814.65 1440
4815.31 1459
4815.96 1436
4816.62 1461
4817.27 1551
4817.93 1587
4818.58 1558
4819.24 1583
4819.89 1596
4820.55 1634
4821.20 1649
4821.86 1686
4822.52 1610
4823.17 1781
4823.83 1781
4824.48 1813
4825.14 1851
4825.79 1844
4826.45 1846
4827.10 1781
4827.76 1823
4828.42 1716
4829.07 1639
4829.73 1622
4830.38 1648
4831.04 1673
4831.70 1711
4832.35 1711
4833.01 1835
4833.66 1866
4834.32 2003
4834.98 2051
4835.63 2205
4836.29 2280
4836.95 2360
4837.60 2352
4838.26 2339
4838.92 2283
4839.57 2238
4840.23 2197
4840.89 2041
4841.54 1953
4842.20 1833
4842.86 1827
4843.51 1837
4844.17 1807
4844.83 1760
4845.48 1663
4846.14 1718
4846.80 1839
4847.45 1924
4848.11 1989
4848.77 2092
4849.43 2216
4850.08 2256
4850.74 2289
4851.40 2241
4852.06 2089
4852.71 2000
4853.37 1901
4854.03 1901
4854.69 1898
4855.34 1865
4856.00 1928
4856.66 1941
4857.32 2054
4857.97 2113
4858.63 2273
4859.29 2190
4859.95 2083
4860.61 2006
4861.26 1935
4861.92 1974
4862.58 1928
4863.24 1939
4863.90 1900
4864.55 1910
4865.21 1941
4865.87 2008
4866.53 1946
4867.19 1931
4867.85 1865
4868.51 1868
4869.16 1879
4869.82 1798
4870.48 1863
4871.14 1889
4871.80 1819
4872.46 1833
4873.12 1798
4873.78 1811
4874.43 1884
4875.09 1842
4875.75 1776
4876.41 1791
4877.07 1775
4877.73 1709
4878.39 1699
4879.05 1679
4879.71 1697
4880.37 1694
4881.03 1636
4881.69 1581
4882.34 1598
4883.00 1571
4883.66 1554
4884.32 1487
4884.98 1575
4885.64 1576
4886.30 1626
4886.96 1594
4887.62 1646
4888.28 1704
4888.94 1768
4889.60 1797
4890.26 1893
4890.92 1865
4891.58 1890
4892.24 1846
4892.90 1838
4893.56 1752
4894.22 1650
4894.88 1644
4895.54 1652
4896.20 1659
4896.86 1584
4897.52 1580
4898.19 1713
4898.85 1583
4899.51 1657
4900.17 1647
4900.83 1630
4901.49 1639
4902.15 1587
4902.81 1599
4903.47 1462
4904.13 1581
4904.79 1517
4905.45 1484
4906.12 1474
4906.78 1467
4907.44 1487
4908.10 1527
4908.76 1526
4909.42 1479
4910.08 1450
4910.74 1475
4911.41 1410
4912.07 1413
4912.73 1341
4913.39 1379
4914.05 1424
4914.71 1373
4915.38 1376
4916.04 1295
4916.70 1339
4917.36 1380
4918.02 1456
4918.68 1321
4919.35 1345
4920.01 1302
4920.67 1328
4921.33 1340
4921.99 1320
4922.66 1361
4923.32 1309
4923.98 1395
4924.64 1323
4925.31 1284
4925.97 1329
4926.63 1376
4927.29 1382
4927.96 1357
4928.62 1303
4929.28 1308
4929.94 1350
4930.61 1344
4931.27 1393
4931.93 1395
4932.59 1446
4933.26 1378
4933.92 1267
4934.58 1339
4935.25 1364
4935.91 1312
4936.57 1265
4937.24 1270
4937.90 1433
4938.56 1383
4939.23 1335
4939.89 1370
4940.55 1367
4941.22 1363
4941.88 1407
4942.54 1413
4943.21 1376
4943.87 1437
4944.53 1446
4945.20 1432
4945.86 1366
4946.52 1428
4947.19 1414
4947.85 1403
4948.52 1344
4949.18 1325
4949.84 1315
4950.51 1313
4951.17 1282
4951.84 1293
4952.50 1286
4953.17 1283
4953.83 1310
4954.49 1265
4955.16 1319
4955.82 1383
4956.49 1358
4957.15 1332
4957.82 1254
4958.48 1312
4959.15 1370
4959.81 1416
4960.47 1455
4961.14 1475
4961.80 1565
4962.47 1606
4963.13 1674
4963.80 1752
4964.46 1762
4965.13 1693
4965.79 1626
4966.46 1606
4967.12 1552
4967.79 1511
4968.45 1527
4969.12 1568
4969.79 1534
4970.45 1484
4971.12 1551
4971.78 1583
4972.45 1557
4973.11 1447
4973.78 1418
4974.44 1480
4975.11 1482
4975.78 1525
4976.44 1552
4977.11 1503
4977.77 1561
4978.44 1567
4979.11 1629
4979.77 1573
4980.44 1590
4981.10 1603
4981.77 1654
4982.44 1616
4983.10 1686
4983.77 1801
4984.43 1916
4985.10 2124
4985.77 2436
4986.43 2811
4987.10 3336
4987.77 3636
4988.43 3864
4989.10 4020
4989.77 4080
4990.43 3897
4991.10 3650
4991.77 3259
4992.43 2990
4993.10 2633
4993.77 2309
4994.43 2002
4995.10 1759
4995.77 1690
4996.44 1727
4997.10 1551
4997.77 1510
4998.44 1503
4999.10 1459
4999.77 1480
5000.44 1478
5001.11 1510
5001.77 1458
5002.44 1392
5003.11 1472
5003.78 1559
5004.44 1499
5005.11 1449
5005.78 1473
5006.45 1534
5007.12 1530
5007.78 1539
5008.45 1536
5009.12 1527
5009.79 1608
5010.46 1563
5011.12 1560
5011.79 1604
5012.46 1520
5013.13 1533
5013.80 1673
5014.47 1613
5015.13 1624
5015.80 1766
5016.47 1843
5017.14 1862
5017.81 2085
5018.48 2288
5019.14 2515
5019.81 2819
5020.48 3126
5021.15 3415
5021.82 3541
5022.49 3858
5023.16 3993
5023.83 3853
5024.50 3743
5025.16 3539
5025.83 3238
5026.50 2917
5027.17 2743
5027.84 2502
5028.51 2266
5029.18 2099
5029.85 2001
5030.52 1822
5031.19 1799
5031.86 1696
5032.53 1681
5033.20 1657
5033.87 1665
5034.54 1543
5035.21 1540
5035.88 1583
5036.54 1591
5037.21 1566
5037.88 1578
5038.55 1602
5039.22 1666
5039.89 1857
5040.56 1794
5041.23 1975
5041.90 2054
5042.58 2101
5043.25 2198
5043.92 2061
5044.59 2121
5045.26 2020
5045.93 1849
5046.60 1909
5047.27 1839
5047.94 1691
5048.61 1653
5049.28 1685
5049.95 1554
5050.62 1552
5051.29 1537
5051.96 1455
5052.63 1436
5053.30 1401
5053.98 1372
5054.65 1492
5055.32 1509
5055.99 1523
5056.66 1623
5057.33 1653
5058.00 1678
5058.67 1818
5059.34 1834
5060.02 1791
5060.69 1751
5061.36 1833
5062.03 1707
5062.70 1659
5063.37 1602
5064.04 1615
5064.72 1537
5065.39 1527
5066.06 1500
5066.73 1477
5067.40 1499
5068.08 1492
5068.75 1408
5069.42 1420
5070.09 1417
5070.76 1418
5071.44 1376
5072.11 1338
5072.78 1348
5073.45 1372
5074.12 1356
5074.80 1397
5075.47 1350
5076.14 1385
5076.81 1434
5077.49 1387
5078.16 1507
5078.83 1543
5079.50 1518
5080.18 1610
5080.85 1618
5081.52 1502
5082.20 1450
5082.87 1463
5083.54 1407
5084.21 1426
5084.89 1345
5085.56 1394
5086.23 1440
5086.91 1464
5087.58 1542
5088.25 1528
5088.93 1553
5089.60 1584
5090.27 1545
5090.95 1565
5091.62 1554
5092.29 1527
5092.97 1582
5093.64 1588
5094.31 1468
5094.99 1442
5095.66 1456
5096.34 1455
5097.01 1469
5097.68 1389
5098.36 1429
5099.03 1445
5099.70 1417
5100.38 1414
5101.05 1407
5101.73 1445
5102.40 1482
5103.08 1477
5103.75 1518
5104.42 1555
5105.10 1478
5105.77 1430
5106.45 1434
5107.12 1436
5107.80 1436
5108.47 1422
5109.15 1360
5109.82 1381
5110.49 1398
5111.17 1309
5111.84 1327
5112.52 1358
5113.19 1315
5113.87 1340
5114.54 1344
5115.22 1357
5115.89 1320
5116.57 1354
5117.24 1341
5117.92 1414
5118.59 1374
5119.27 1456
5119.94 1422
5120.62 1376
5121.30 1364
5121.97 1402
5122.65 1381
5123.32 1333
5124.00 1329
5124.67 1324
5125.35 1275
5126.02 1324
5126.70 1229
5127.38 1267
5128.05 1254
5128.73 1297
5129.40 1338
5130.08 1260
5130.76 1297
5131.43 1308
5132.11 1260
5132.78 1268
5133.46 1325
5134.14 1314
5134.81 1296
5135.49 1416
5136.17 1388
5136.84 1445
5137.52 1510
5138.20 1422
5138.87 1468
5139.55 1437
5140.22 1451
5140.90 1399
5141.58 1354
5142.26 1312
5142.93 1294
5143.61 1235
5144.29 1199
5144.96 1184
5145.64 1193
5146.32 1244
5146.99 1226
5147.67 1215
5148.35 1208
5149.03 1239
5149.70 1242
5150.38 1261
5151.06 1222
5151.73 1240
5152.41 1227
5153.09 1191
5153.77 1149
5154.44 1182
5155.12 1158
5155.80 1274
5156.48 1216
5157.16 1247
5157.83 1198
5158.51 1163
5159.19 1174
5159.87 1186
5160.55 1162
5161.22 1168
5161.90 1182
5162.58 1165
5163.26 1199
5163.94 1178
5164.61 1206
5165.29 1199
5165.97 1174
5166.65 1211
5167.33 1259
5168.01 1200
5168.68 1243
5169.36 1293
5170.04 1259
5170.72 1310
5171.40 1217
5172.08 1233
5172.76 1164
5173.44 1172
5174.11 1177
5174.79 1200
5175.47 1273
5176.15 1217
5176.83 1189
5177.51 1171
5178.19 1152
5178.87 1264
5179.55 1299
5180.23 1276
5180.91 1263
5181.58 1277
5182.26 1265
5182.94 1265
5183.62 1190
5184.30 1223
5184.98 1226
5185.66 1151
5186.34 1187
5187.02 1154
5187.70 1219
5188.38 1186
5189.06 1187
5189.74 1249
5190.42 1217
5191.10 1211
5191.78 1158
5192.46 1190
5193.14 1241
5193.82 1180
5194.50 1152
5195.18 1240
5195.86 1253
5196.54 1196
5197.22 1196
5197.90 1172
5198.58 1172
5199.26 1166
5199.94 1202
5200.63 1197
5201.31 1268
5201.99 1247
5202.67 1255
5203.35 1213
5204.03 1195
5204.71 1246
5205.39 1228
5206.07 1294
5206.75 1304
5207.43 1320
5208.11 1272
5208.80 1290
5209.48 1354
5210.16 1368
5210.84 1377
5211.52 1334
5212.20 1332
5212.88 1328
5213.57 1320
5214.25 1312
5214.93 1399
5215.61 1358
5216.29 1345
5216.97 1398
5217.66 1464
5218.34 1432
5219.02 1298
5219.70 1326
5220.38 1333
5221.06 1377
5221.75 1351
5222.43 1264
5223.11 1311
5223.79 1222
5224.47 1218
5225.16 1227
5225.84 1252
5226.52 1252
5227.20 1221
5227.89 1297
5228.57 1330
5229.25 1288
5229.93 1278
5230.62 1285
5231.30 1228
5231.98 1262
5232.66 1331
5233.35 1305
5234.03 1227
5234.71 1325
5235.40 1406
5236.08 1412
5236.76 1346
5237.44 1435
5238.13 1418
5238.81 1491
5239.49 1354
5240.18 1311
5240.86 1363
5241.54 1363
5242.23 1332
5242.91 1296
5243.59 1264
5244.28 1203
5244.96 1152
5245.64 1174
5246.33 1233
5247.01 1287
5247.70 1239
5248.38 1247
5249.06 1325
5249.75 1294
5250.43 1350
5251.11 1256
5251.80 1218
5252.48 1215
5253.17 1270
5253.85 1217
5254.53 1224
5255.22 1174
5255.90 1209
5256.59 1202
5257.27 1183
5257.96 1229
5258.64 1289
5259.32 1335
5260.01 1302
5260.69 1307
5261.38 1367
5262.06 1348
5262.75 1459
5263.43 1408
5264.12 1368
5264.80 1433
5265.49 1382
5266.17 1362
5266.86 1324
5267.54 1366
5268.23 1312
5268.91 1339
5269.60 1275
5270.28 1239
5270.97 1246
5271.65 1224
5272.34 1225
5273.02 1265
5273.71 1283
5274.39 1276
5275.08 1300
5275.76 1280
5276.45 1296
5277.14 1388
5277.82 1441
5278.51 1533
5279.19 1561
5279.88 1632
5280.56 1687
5281.25 1715
5281.94 1660
5282.62 1603
5283.31 1558
5283.99 1531
5284.68 1432
5285.37 1346
5286.05 1378
5286.74 1341
5287.43 1286
5288.11 1270
5288.80 1280
5289.48 1231
5290.17 1253
5290.86 1317
5291.54 1301
5292.23 1277
5292.92 1323
5293.60 1337
5294.29 1317
5294.98 1321
5295.66 1335
5296.35 1352
5297.04 1381
5297.72 1483
5298.41 1501
5299.10 1570
5299.79 1738
5300.47 1781
5301.16 1784
5301.85 1721
5302.53 1750
5303.22 1822
5303.91 1587
5304.60 1500
5305.28 1496
5305.97 1480
5306.66 1424
5307.35 1241
5308.03 1300
5308.72 1311
5309.41 1331
5310.10 1335
5310.78 1395
5311.47 1339
5312.16 1367
5312.85 1286
5313.54 1292
5314.22 1307
5314.91 1294
5315.60 1251
5316.29 1293
5316.98 1386
5317.66 1371
5318.35 1327
5319.04 1349
5319.73 1400
5320.42 1346
5321.11 1385
5321.80 1363
5322.48 1338
5323.17 1325
5323.86 1221
5324.55 1305
5325.24 1323
5325.93 1340
5326.62 1381
5327.30 1362
5327.99 1325
5328.68 1324
5329.37 1339
5330.06 1376
5330.75 1378
5331.44 1330
5332.13 1393
5332.82 1411
5333.51 1408
5334.20 1447
5334.88 1487
5335.57 1469
5336.26 1478
5336.95 1479
5337.64 1564
5338.33 1438
5339.02 1414
5339.71 1413
5340.40 1517
5341.09 1486
5341.78 1420
5342.47 1509
5343.16 1541
5343.85 1530
5344.54 1639
5345.23 1749
5345.92 1806
5346.61 1907
5347.30 2200
5347.99 2379
5348.68 2616
5349.37 2782
5350.06 2954
5350.75 3130
5351.44 2916
5352.13 2990
5352.82 2739
5353.51 2500
5354.20 2257
5354.90 2050
5355.59 1827
5356.28 1695
5356.97 1591
5357.66 1458
5358.35 1375
5359.04 1370
5359.73 1390
5360.42 1366
5361.11 1397
5361.80 1300
5362.49 1335
5363.19 1333
5363.88 1270
5364.57 1294
5365.26 1342
5365.95 1269
5366.64 1300
5367.33 1343
5368.03 1298
5368.72 1259
5369.41 1282
5370.10 1321
5370.79 1330
5371.48 1282
5372.18 1265
5372.87 1290
5373.56 1253
5374.25 1286
5374.94 1248
5375.63 1266
5376.33 1283
5377.02 1314
5377.71 1267
5378.40 1237
5379.10 1271
5379.79 1298
5380.48 1271
5381.17 1296
5381.86 1295
5382.56 1319
5383.25 1289
5383.94 1327
5384.63 1332
5385.33 1291
5386.02 1389
5386.71 1471
5387.40 1473
5388.10 1508
5388.79 1496
5389.48 1615
5390.18 1630
5390.87 1615
5391.56 1603
5392.26 1487
5392.95 1442
5393.64 1411
5394.33 1382
5395.03 1347
5395.72 1280
5396.41 1332
5397.11 1310
5397.80 1231
5398.49 1193
5399.19 1266
5399.88 1219
5400.58 1157
5401.27 1262
5401.96 1222
5402.66 1247
5403.35 1294
5404.04 1329
5404.74 1228
5405.43 1312
5406.13 1288
5406.82 1272
5407.51 1313
5408.21 1350
5408.90 1334
5409.60 1239
5410.29 1254
5410.98 1234
5411.68 1261
5412.37 1267
5413.07 1187
5413.76 1194
5414.46 1256
5415.15 1295
5415.84 1220
5416.54 1186
5417.23 1228
5417.93 1250
5418.62 1256
5419.32 1265
5420.01 1306
5420.71 1348
5421.40 1355
5422.10 1268
5422.79 1317
5423.49 1288
5424.18 1270
5424.88 1287
5425.57 1269
5426.27 1298
5426.96 1273
5427.66 1325
5428.35 1307
5429.05 1236
5429.74 1224
5430.44 1281
5431.14 1296
5431.83 1303
5432.53 1251
5433.22 1240
5433.92 1278
5434.61 1301
5435.31 1241
5436.01 1328
5436.70 1389
5437.40 1308
5438.09 1344
5438.79 1344
5439.49 1340
5440.18 1366
5440.88 1308
5441.57 1343
5442.27 1384
5442.97 1417
5443.66 1441
5444.36 1495
5445.06 1592
5445.75 1639
5446.45 1628
5447.15 1825
5447.84 1734
5448.54 1733
5449.24 1763
5449.93 1593
5450.63 1629
5451.33 1631
5452.02 1630
5452.72 1520
5453.42 1419
5454.11 1360
5454.81 1357
5455.51 1352
5456.20 1292
5456.90 1326
5457.60 1340
5458.30 1330
5458.99 1364
5459.69 1423
5460.39 1483
5461.09 1398
5461.78 1421
5462.48 1494
5463.18 1490
5463.88 1514
5464.57 1487
5465.27 1488
5465.97 1557
5466.67 1488
5467.36 1510
5468.06 1440
5468.76 1417
5469.46 1402
5470.16 1353
5470.85 1406
5471.55 1522
5472.25 1553
5472.95 1563
5473.65 1649
5474.35 1653
5475.04 1653
5475.74 1666
5476.44 1599
5477.14 1645
5477.84 1680
5478.54 1802
5479.23 1799
5479.93 1915
5480.63 1967
5481.33 1834
5482.03 1836
5482.73 1746
5483.43 1794
5484.13 1669
5484.83 1595
5485.52 1605
5486.22 1666
5486.92 1604
5487.62 1591
5488.32 1480
5489.02 1491
5489.72 1552
5490.42 1613
5491.12 1592
5491.82 1593
5492.52 1632
5493.22 1713
5493.92 1688
5494.62 1693
5495.31 1677
5496.01 1739
5496.71 1768
5497.41 1916
5498.11 2115
5498.81 2350
5499.51 2416
5500.21 2707
5500.91 2781
5501.61 2777
5502.31 2764
5503.01 2635
5503.71 2462
5504.41 2131
5505.11 2049
5505.81 1932
5506.51 1912
5507.22 1873
5507.92 1842
5508.62 1762
5509.32 1820
5510.02 1817
5510.72 1842
5511.42 1970
5512.12 1915
5512.82 2059
5513.52 1989
5514.22 2015
5514.92 1949
5515.62 2018
5516.32 2035
5517.03 2037
5517.73 1994
5518.43 2039
5519.13 2152
5519.83 2136
5520.53 2160
5521.23 2176
5521.93 2111
5522.63 1961
5523.34 1814
5524.04 1823
5524.74 1757
5525.44 1617
5526.14 1579
5526.84 1554
5527.55 1514
5528.25 1459
5528.95 1504
5529.65 1546
5530.35 1569
5531.05 1594
5531.76 1659
5532.46 1725
5533.16 1917
5533.86 1951
5534.56 1988
5535.27 1963
5535.97 1838
5536.67 1843
5537.37 1706
5538.08 1705
5538.78 1688
5539.48 1599
5540.18 1561
5540.89 1520
5541.59 1507
5542.29 1488
5542.99 1432
5543.70 1502
5544.40 1595
5545.10 1646
5545.80 1744
5546.51 1716
5547.21 1716
5547.91 1743
5548.62 1716
5549.32 1657
5550.02 1595
5550.73 1607
5551.43 1511
5552.13 1445
5552.84 1431
5553.54 1356
5554.24 1386
5554.95 1336
5555.65 1304
5556.35 1300
5557.06 1364
5557.76 1406
5558.46 1450
5559.17 1485
5559.87 1544
5560.57 1454
5561.28 1521
5561.98 1481
5562.69 1520
5563.39 1534
5564.09 1445
5564.80 1379
5565.50 1436
5566.21 1388
5566.91 1337
5567.61 1423
5568.32 1422
5569.02 1347
5569.73 1335
5570.43 1361
5571.14 1343
5571.84 1414
5572.54 1311
5573.25 1386
5573.95 1457
5574.66 1467
5575.36 1523
5576.07 1490
5576.77 1448
5577.48 1411
5578.18 1398
5578.89 1442
5579.59 1484
5580.30 1386
5581.00 1286
5581.71 1325
5582.41 1333
5583.12 1267
5583.82 1287
5584.53 1276
5585.23 1339
5585.94 1293
5586.64 1352
5587.35 1329
5588.06 1343
5588.76 1316
5589.47 1298
5590.17 1301
5590.88 1313
5591.58 1346
5592.29 1230
5592.99 1251
5593.70 1344
5594.41 1285
5595.11 1292
5595.82 1247
5596.52 1295
5597.23 1189
5597.94 1246
5598.64 1251
5599.35 1258
5600.06 1244
5600.76 1213
5601.47 1201
5602.17 1236
5602.88 1209
5603.59 1256
5604.29 1198
5605.00 1150
5605.71 1142
5606.41 1191
5607.12 1196
5607.83 1195
5608.53 1133
5609.24 1208
5609.95 1217
5610.65 1204
5611.36 1179
5612.07 1169
5612.78 1227
5613.48 1247
5614.19 1295
5614.90 1252
5615.60 1234
5616.31 1185
5617.02 1208
5617.73 1255
5618.43 1235
5619.14 1182
5619.85 1192
5620.56 1241
5621.26 1219
5621.97 1256
5622.68 1206
5623.39 1149
5624.09 1155
5624.80 1172
5625.51 1174
5626.22 1156
5626.93 1159
5627.63 1198
5628.34 1175
5629.05 1207
5629.76 1245
5630.47 1331
5631.17 1303
5631.88 1355
5632.59 1256
5633.30 1271
5634.01 1295
5634.72 1303
5635.42 1316
5636.13 1231
5636.84 1195
5637.55 1196
5638.26 1179
5638.97 1128
5639.68 1155
5640.39 1166
5641.09 1206
5641.80 1222
5642.51 1188
5643.22 1245
5643.93 1245
5644.64 1278
5645.35 1241
5646.06 1253
5646.77 1294
5647.48 1239
5648.19 1264
5648.89 1308
5649.60 1276
5650.31 1250
5651.02 1243
5651.73 1295
5652.44 1301
5653.15 1274
5653.86 1316
5654.57 1413
5655.28 1373
5655.99 1451
5656.70 1522
5657.41 1521
5658.12 1575
5658.83 1485
5659.54 1400
5660.25 1359
5660.96 1419
5661.67 1417
5662.38 1340
5663.09 1312
5663.80 1342
5664.51 1349
5665.22 1332
5665.93 1354
5666.64 1319
5667.35 1401
5668.06 1372
5668.77 1336
5669.48 1345
5670.19 1366
5670.91 1408
5671.62 1371
5672.33 1328
5673.04 1283
5673.75 1296
5674.46 1402
5675.17 1373
5675.88 1295
5676.59 1344
5677.30 1370
5678.01 1309
5678.73 1241
5679.44 1296
5680.15 1319
5680.86 1308
5681.57 1296
5682.28 1347
5682.99 1336
5683.71 1399
5684.42 1277
5685.13 1318
5685.84 1285
5686.55 1277
5687.26 1277
5687.98 1293
5688.69 1331
5689.40 1443
5690.11 1411
5690.82 1391
5691.54 1366
5692.25 1330
5692.96 1289
5693.67 1321
5694.38 1353
5695.10 1339
5695.81 1319
5696.52 1271
5697.23 1290
5697.95 1330
5698.66 1333
5699.37 1298
5700.08 1276
5700.80 1290
5701.51 1266
5702.22 1245
5702.93 1301
5703.65 1295
5704.36 1317
5705.07 1288
5705.78 1296
5706.50 1278
5707.21 1258
5707.92 1287
5708.64 1250
5709.35 1247
5710.06 1306
5710.78 1313
5711.49 1316
5712.20 1258
5712.92 1285
5713.63 1327
5714.34 1301
5715.06 1316
5715.77 1314
5716.48 1307
5717.20 1309
5717.91 1260
5718.62 1289
5719.34 1336
5720.05 1389
5720.77 1363
5721.48 1408
5722.19 1409
5722.91 1442
5723.62 1539
5724.33 1528
5725.05 1657
5725.76 1693
5726.48 1776
5727.19 1889
5727.91 1996
5728.62 1951
5729.33 1927
5730.05 1903
5730.76 1816
5731.48 1709
5732.19 1568
5732.91 1579
5733.62 1669
5734.34 1576
5735.05 1480
5735.77 1505
5736.48 1524
5737.20 1509
5737.91 1528
5738.63 1485
5739.34 1539
5740.06 1596
5740.77 1555
5741.49 1575
5742.20 1533
5742.92 1528
5743.63 1549
5744.35 1640
5745.06 1602
5745.78 1627
5746.49 1660
5747.21 1626
5747.92 1672
5748.64 1711
5749.35 1683
5750.07 1719
5750.79 1752
5751.50 1763
5752.22 1891
5752.93 1851
5753.65 1862
5754.36 1869
5755.08 1933
5755.80 1946
5756.51 1950
5757.23 1867
5757.95 1865
5758.66 1925
5759.38 1887
5760.09 1888
5760.81 1961
5761.53 2140
5762.24 2232
5762.96 2210
5763.68 2331
5764.39 2391
5765.11 2434
5765.83 2407
5766.54 2401
5767.26 2284
5767.98 2240
5768.69 2120
5769.41 2202
5770.13 2125
5770.84 2051
5771.56 2161
5772.28 2192
5772.99 2214
5773.71 2134
5774.43 2116
5775.15 2215
5775.86 2204
5776.58 2271
5777.30 2360
5778.01 2382
5778.73 2395
5779.45 2489
5780.17 2542
5780.88 2629
5781.60 2647
5782.32 2575
5783.04 2616
5783.76 2538
5784.47 2555
5785.19 2503
5785.91 2624
5786.63 2673
5787.34 2769
5788.06 2856
5788.78 2847
5789.50 2884
5790.22 2975
5790.94 3130
5791.65 3241
5792.37 3490
5793.09 3725
5793.81 3956
5794.53 4120
5795.25 4153
5795.96 4229
5796.68 4538
5797.40 5122
5798.12 5873
5798.84 7354
5799.56 9436
5800.28 12116
5800.99 15815
5801.71 18786
5802.43 20679
5803.15 20986
5803.87 19573
5804.59 16608
5805.31 13634
5806.03 10933
5806.75 8789
5807.47 7300
5808.18 6237
5808.90 5532
5809.62 5297
5810.34 5159
5811.06 4945
5811.78 4778
5812.50 4741
5813.22 4908
5813.94 4977
5814.66 5229
5815.38 5208
5816.10 5329
5816.82 5488
5817.54 5457
5818.26 5389
5818.98 5465
5819.70 5412
5820.42 5312
5821.14 5426
5821.86 5297
5822.58 5130
5823.30 4780
5824.02 4385
5824.74 4102
5825.46 3810
5826.18 3685
5826.90 3422
5827.62 3317
5828.34 3214
5829.06 3100
5829.78 3011
5830.50 3068
5831.22 3071
5831.95 3100
5832.67 2916
5833.39 2931
5834.11 2857
5834.83 2919
5835.55 2795
5836.27 2823
5836.99 2858
5837.71 2746
5838.43 2729
5839.15 2751
5839.88 2874
5840.60 2835
5841.32 2771
5842.04 2729
5842.76 2642
5843.48 2680
5844.20 2562
5844.93 2464
5845.65 2360
5846.37 2286
5847.09 2239
5847.81 2096
5848.53 2139
5849.26 2150
5849.98 2122
5850.70 2151
5851.42 2196
5852.14 2255
5852.87 2254
5853.59 2214
5854.31 2186
5855.03 2181
5855.75 2171
5856.48 2135
5857.20 2143
5857.92 2209
5858.64 2216
5859.37 2181
5860.09 2249
5860.81 2253
5861.53 2237
5862.26 2114
5862.98 2131
5863.70 2083
5864.42 2024
5865.15 1939
5865.87 1967
5866.59 1929
5867.31 1947
5868.04 1970
5868.76 1945
5869.48 1975
5870.21 1975
5870.93 2007
5871.65 1984
5872.38 2076
5873.10 2060
5873.82 2143
5874.55 2174
5875.27 2154
5875.99 2145
5876.72 2115
5877.44 2074
5878.16 2023
5878.89 1977
5879.61 2023
5880.33 1886
5881.06 1897
5881.78 1926
5882.51 1823
5883.23 1896
5883.95 1967
5884.68 1962
5885.40 1969
5886.13 1956
5886.85 1966
5887.57 2027
5888.30 2048
5889.02 1978
5889.75 1951
5890.47 1866
5891.20 1822
5891.92 1924
5892.64 1790
5893.37 1741
5894.09 1803
5894.82 1843
5895.54 1867
5896.27 1912
5896.99 1846
5897.72 1844
5898.44 1762
5899.17 1792
5899.89 1819
5900.62 1739
5901.34 1815
5902.07 1769
5902.79 1758
5903.52 1728
5904.24 1702
5904.97 1659
5905.69 1717
5906.42 1728
5907.14 1683
5907.87 1646
5908.59 1649
5909.32 1668
5910.04 1686
5910.77 1778
5911.50 1673
5912.22 1726
5912.95 1716
5913.67 1703
5914.40 1623
5915.12 1621
5915.85 1670
5916.58 1674
5917.30 1689
5918.03 1679
5918.75 1713
5919.48 1684
5920.21 1730
5920.93 1683
5921.66 1717
5922.39 1707
5923.11 1698
5923.84 1787
5924.56 1769
5925.29 1761
5926.02 1751
5926.74 1771
5927.47 1795
5928.20 1785
5928.92 1749
5929.65 1751
5930.38 1902
5931.10 1793
5931.83 1864
5932.56 2024
5933.28 2031
5934.01 2162
5934.74 2126
5935.47 2236
5936.19 2334
5936.92 2291
5937.65 2432
5938.37 2423
5939.10 2395
5939.83 2397
5940.56 2286
5941.28 2331
5942.01 2184
5942.74 2195
5943.47 2315
5944.19 2314
5944.92 2352
5945.65 2286
5946.38 2253
5947.11 2363
5947.83 2245
5948.56 2267
5949.29 2282
5950.02 2343
5950.74 2296
5951.47 2394
5952.20 2433
5952.93 2491
5953.66 2462
5954.39 2615
5955.11 2521
5955.84 2485
5956.57 2533
5957.30 2501
5958.03 2554
5958.76 2540
5959.48 2456
5960.21 2558
5960.94 2612
5961.67 2581
5962.40 2518
5963.13 2589
5963.86 2681
5964.59 2875
5965.31 3035
5966.04 3081
5966.77 3192
5967.50 3220
5968.23 3338
5968.96 3451
5969.69 3448
5970.42 3314
5971.15 3358
5971.88 3317
5972.61 3346
5973.34 3338
5974.06 3339
5974.79 3231
5975.52 3246
5976.25 3324
5976.98 3485
5977.71 3529
5978.44 3665
5979.17 3703
5979.90 3881
5980.63 4020
5981.36 3993
5982.09 4043
5982.82 4083
5983.55 4135
5984.28 4146
5985.01 4119
5985.74 4161
5986.47 4093
5987.20 4152
5987.93 4121
5988.66 4066
5989.39 4141
5990.12 4149
5990.85 4180
5991.58 4147
5992.32 4259
5993.05 4496
5993.78 4379
5994.51 4447
5995.24 4677
5995.97 4722
5996.70 4860
5997.43 4948
5998.16 5033
5998.89 4868
5999.62 5008
6000.35 4966
6001.09 4886
6001.82 4685
6002.55 4660
6003.28 4525
6004.01 4350
6004.74 4338
6005.47 4346
6006.20 4381
6006.94 4525
6007.67 5094
6008.40 5800
6009.13 6840
6009.86 8189
6010.59 10352
6011.33 12551
6012.06 14771
6012.79 16589
6013.52 17845
6014.25 18127
6014.98 17781
6015.72 16441
6016.45 14654
6017.18 12666
6017.91 10784
6018.64 9095
6019.38 7674
6020.11 6407
6020.84 5513
6021.57 4904
6022.31 4319
6023.04 4001
6023.77 3739
6024.50 3465
6025.24 3264
6025.97 3197
6026.70 3111
6027.43 3135
6028.17 3030
6028.90 2968
6029.63 2860
6030.37 2769
6031.10 2666
6031.83 2633
6032.56 2560
6033.30 2593
6034.03 2402
6034.76 2393
6035.50 2511
6036.23 2466
6036.96 2489
6037.70 2571
6038.43 2584
6039.16 2670
6039.90 2734
6040.63 2718
6041.36 2849
6042.10 2898
6042.83 2900
6043.56 2781
6044.30 2850
6045.03 2933
6045.77 2848
6046.50 2849
6047.23 3065
6047.97 3073
6048.70 3288
6049.44 3508
6050.17 3533
6050.90 3763
6051.64 3794
6052.37 3970
6053.11 3998
6053.84 3801
6054.57 3794
6055.31 3761
6056.04 3577
6056.78 3468
6057.51 3297
6058.25 3315
6058.98 3292
6059.72 3236
6060.45 3105
6061.19 3201
6061.92 3192
6062.66 3072
6063.39 2928
6064.13 2930
6064.86 2924
6065.60 2927
6066.33 2888
6067.07 2896
6067.80 2843
6068.54 2915
6069.27 2888
6070.01 2809
6070.74 2815
6071.48 2787
6072.21 2714
6072.95 2639
6073.68 2683
6074.42 2677
6075.15 2744
6075.89 2709
6076.63 2629
6077.36 2570
6078.10 2620
6078.83 2520
6079.57 2528
6080.30 2567
6081.04 2517
6081.78 2428
6082.51 2402
6083.25 2369
6083.98 2419
6084.72 2354
6085.46 2306
6086.19 2279
6086.93 2313
6087.67 2400
6088.40 2366
6089.14 2397
6089.88 2433
6090.61 2455
6091.35 2472
6092.09 2428
6092.82 2409
6093.56 2335
6094.30 2375
6095.03 2306
6095.77 2250
6096.51 2195
6097.24 2220
6097.98 2267
6098.72 2172
6099.45 2147
6100.19 2067
6100.93 2136
6101.67 2011
6102.40 1972
6103.14 2013
6103.88 2008
6104.61 2056
6105.35 1969
6106.09 1955
6106.83 2070
6107.56 2142
6108.30 2121
6109.04 2169
6109.78 2177
6110.51 2242
6111.25 2216
6111.99 2273
6112.73 2187
6113.47 2201
6114.20 2174
6114.94 2149
6115.68 2182
6116.42 2182
6117.16 2137
6117.89 2146
6118.63 2153
6119.37 2104
6120.11 2089
6120.85 2109
6121.59 2152
6122.32 2193
6123.06 2186
6123.80 2187
6124.54 2168
6125.28 2181
6126.02 2183
6126.76 2173
6127.49 2252
6128.23 2294
6128.97 2210
6129.71 2183
6130.45 2306
6131.19 2219
6131.93 2282
6132.67 2278
6133.41 2241
6134.15 2252
6134.88 2182
6135.62 2281
6136.36 2399
6137.10 2344
6137.84 2332
6138.58 2344
6139.32 2420
6140.06 2330
6140.80 2195
6141.54 2341
6142.28 2353
6143.02 2347
6143.76 2311
6144.50 2259
6145.24 2264
6145.98 2215
6146.72 2316
6147.46 2361
6148.20 2401
6148.94 2407
6149.68 2471
6150.42 2373
6151.16 2405
6151.90 2459
6152.64 2469
6153.38 2595
6154.12 2520
6154.86 2557
6155.60 2548
6156.34 2684
6157.08 2598
6157.82 2613
6158.56 2563
6159.30 2805
6160.04 2794
6160.78 2749
6161.52 3015
6162.27 3094
6163.01 3297
6163.75 3390
6164.49 3723
6165.23 3909
6165.97 4099
6166.71 4153
6167.45 4138
6168.19 4118
6168.94 4104
6169.68 3983
6170.42 3937
6171.16 3831
6171.90 3664
6172.64 3611
6173.38 3490
6174.13 3431
6174.87 3391
6175.61 3466
6176.35 3458
6177.09 3557
6177.83 3448
6178.58 3513
6179.32 3611
6180.06 3578
6180.80 3619
6181.54 3644
6182.28 3756
6183.03 3727
6183.77 3807
6184.51 3747
6185.25 3807
6186.00 3840
6186.74 3799
6187.48 3855
6188.22 3915
6188.97 4110
6189.71 4214
6190.45 4322
6191.19 4570
6191.94 4658
6192.68 4764
6193.42 4873
6194.16 4916
6194.91 4866
6195.65 4816
6196.39 4699
6197.13 4622
6197.88 4810
6198.62 4894
6199.36 4885
6200.11 4820
6200.85 4889
6201.59 4953
6202.34 5342
6203.08 5678
6203.82 6604
6204.57 8153
6205.31 10293
6206.05 13346
6206.80 17219
6207.54 21207
6208.28 24363
6209.03 26233
6209.77 26364
6210.52 25526
6211.26 23648
6212.00 21047
6212.75 17738
6213.49 14849
6214.23 12158
6214.98 9913
6215.72 8308
6216.47 7003
6217.21 5897
6217.95 5201
6218.70 4650
6219.44 4362
6220.19 4214
6220.93 4052
6221.68 3974
6222.42 3929
6223.17 3850
6223.91 4018
6224.65 3989
6225.40 3913
6226.14 3736
6226.89 3384
6227.63 3163
6228.38 3007
6229.12 2762
6229.87 2692
6230.61 2557
6231.36 2501
6232.10 2393
6232.85 2497
6233.59 2536
6234.34 2626
6235.08 2621
6235.83 2721
6236.57 2792
6237.32 2721
6238.06 2761
6238.81 2805
6239.56 2747
6240.30 2899
6241.05 2866
6241.79 2844
6242.54 3030
6243.28 3238
6244.03 3331
6244.77 3557
6245.52 3862
6246.27 4143
6247.01 4369
6247.76 4391
6248.50 4321
6249.25 4263
6250.00 4141
6250.74 4080
6251.49 3956
6252.23 3744
6252.98 3723
6253.73 3711
6254.47 3555
6255.22 3425
6255.97 3303
6256.71 3306
6257.46 3286
6258.21 3412
6258.95 3330
6259.70 3186
6260.45 3138
6261.19 3277
6261.94 3233
6262.69 3076
6263.43 3111
6264.18 3060
6264.93 2961
6265.67 3102
6266.42 3116
6267.17 3000
6267.92 3047
6268.66 3107
6269.41 3226
6270.16 3417
6270.90 3413
6271.65 3493
6272.40 3637
6273.15 3671
6273.89 3950
6274.64 4097
6275.39 4219
6276.14 4451
6276.89 4376
6277.63 4491
6278.38 4444
6279.13 4173
6279.88 3987
6280.62 3767
6281.37 3468
6282.12 3273
6282.87 3114
6283.62 3076
6284.36 2977
6285.11 3053
6285.86 3040
6286.61 3084
6287.36 3268
6288.11 3289
6288.85 3490
6289.60 3545
6290.35 3629
6291.10 3600
6291.85 3612
6292.60 3446
6293.35 3347
6294.09 3022
6294.84 2866
6295.59 2786
6296.34 2621
6297.09 2641
6297.84 2626
6298.59 2436
6299.34 2404
6300.09 2436
6300.83 2475
6301.58 2396
6302.33 2500
6303.08 2527
6303.83 2442
6304.58 2390
6305.33 2295
6306.08 2323
6306.83 2410
6307.58 2458
6308.33 2367
6309.08 2339
6309.83 2425
6310.58 2433
6311.33 2367
6312.08 2469
6312.83 2480
6313.58 2555
6314.33 2611
6315.08 2730
6315.83 2820
6316.58 2791
6317.33 2823
6318.08 2827
6318.83 2789
6319.58 2650
6320.33 2586
6321.08 2480
6321.83 2328
6322.58 2264
6323.33 2248
6324.08 2124
6324.83 2191
6325.58 2161
6326.33 2045
6327.08 2142
6327.83 2177
6328.58 2103
6329.33 2096
6330.08 2073
6330.84 2054
6331.59 1997
6332.34 2042
6333.09 2009
6333.84 1949
6334.59 2049
6335.34 1898
6336.09 1959
6336.84 1986
6337.60 1990
6338.35 1921
6339.10 1970
6339.85 1984
6340.60 2005
6341.35 2000
6342.10 1954
6342.86 1974
6343.61 1962
6344.36 1879
6345.11 1828
6345.86 1933
6346.61 1938
6347.37 1926
6348.12 2039
6348.87 2065
6349.62 2054
6350.37 2097
6351.13 2294
6351.88 2284
6352.63 2399
6353.38 2410
6354.14 2453
6354.89 2414
6355.64 2283
6356.39 2254
6357.14 2218
6357.90 2102
6358.65 2040
6359.40 1998
6360.16 2029
6360.91 2013
6361.66 1988
6362.41 1977
6363.17 2001
6363.92 1926
6364.67 1955
6365.42 1984
6366.18 1982
6366.93 1977
6367.68 1977
6368.44 1962
6369.19 2037
6369.94 2018
6370.70 1907
6371.45 1972
6372.20 1913
6372.96 1860
6373.71 1871
6374.46 1888
6375.22 1844
6375.97 1846
6376.72 1820
6377.48 1921
6378.23 1941
6378.99 1920
6379.74 1964
6380.49 2031
6381.25 2081
6382.00 2032
6382.75 2076
6383.51 2030
6384.26 2036
6385.02 1885
6385.77 1840
6386.53 1761
6387.28 1761
6388.03 1701
6388.79 1728
6389.54 1704
6390.30 1695
6391.05 1707
6391.81 1744
6392.56 1669
6393.31 1720
6394.07 1783
6394.82 1739
6395.58 1764
6396.33 1795
6397.09 1777
6397.84 1720
6398.60 1761
6399.35 1710
6400.11 1711
6400.86 1630
6401.62 1671
6402.37 1613
6403.13 1714
6403.88 1691
6404.64 1624
6405.39 1693
6406.15 1681
6406.90 1733
6407.66 1673
6408.42 1650
6409.17 1653
6409.93 1725
6410.68 1646
6411.44 1735
6412.19 1773
6412.95 1800
6413.71 1870
6414.46 1770
6415.22 1776
6415.97 1813
6416.73 1775
6417.48 1708
6418.24 1757
6419.00 1751
6419.75 1745
6420.51 1742
6421.27 1748
6422.02 1761
6422.78 1681
6423.53 1681
6424.29 1719
6425.05 1667
6425.80 1688
6426.56 1726
6427.32 1654
6428.07 1712
6428.83 1711
6429.59 1677
6430.34 1812
6431.10 1792
6431.86 1730
6432.61 1832
6433.37 1872
6434.13 1784
6434.89 1788
6435.64 1917
6436.40 1930
6437.16 1990
6437.91 2010
6438.67 2004
6439.43 2021
6440.19 2003
6440.94 1944
6441.70 1963
6442.46 1892
6443.22 1819
6443.97 1735
6444.73 1864
6445.49 1836
6446.25 1800
6447.00 1806
6447.76 1780
6448.52 1824
6449.28 1768
6450.04 1746
6450.79 1837
6451.55 1847
6452.31 1799
6453.07 1787
6453.83 1892
6454.58 1897
6455.34 1895
6456.10 1822
6456.86 1946
6457.62 1920
6458.38 1896
6459.13 1861
6459.89 1852
6460.65 1878
6461.41 1901
6462.17 1902
6462.93 1948
6463.69 1989
6464.44 1988
6465.20 1990
6465.96 2006
6466.72 1978
6467.48 2031
6468.24 2104
6469.00 2068
6469.76 2052
6470.52 2013
6471.28 2069
6472.03 2113
6472.79 2155
6473.55 2048
6474.31 2071
6475.07 2143
6475.83 2171
6476.59 2140
6477.35 2145
6478.11 2204
6478.87 2249
6479.63 2203
6480.39 2228
6481.15 2362
6481.91 2387
6482.67 2490
6483.43 2523
6484.19 2473
6484.95 2494
6485.71 2634
6486.47 2637
6487.23 2751
6487.99 2660
6488.75 2659
6489.51 2677
6490.27 2724
6491.03 2778
6491.79 2837
6492.55 2963
6493.31 3071
6494.07 3199
6494.83 3264
6495.59 3232
6496.35 3337
6497.11 3320
6497.87 3298
6498.64 3188
6499.40 3173
6500.16 3188
6500.92 3137
6501.68 3164
6502.44 3159
6503.20 3293
6503.96 3395
6504.72 3472
6505.48 3504
6506.25 3663
6507.01 3777
6507.77 3915
6508.53 4172
6509.29 4592
6510.05 4986
6510.81 5442
6511.57 5886
6512.34 6039
6513.10 6301
6513.86 6118
6514.62 5826
6515.38 5478
6516.15 5288
6516.91 4981
6517.67 4761
6518.43 4587
6519.19 4518
6519.95 4466
6520.72 4586
6521.48 4701
6522.24 4914
6523.00 5316
6523.77 5665
6524.53 6312
6525.29 7376
6526.05 8077
6526.81 8877
6527.58 9497
6528.34 9436
6529.10 9188
6529.86 8961
6530.63 8369
6531.39 8153
6532.15 8047
6532.92 8340
6533.68 9168
6534.44 10294
6535.20 11519
6535.97 12574
6536.73 12859
6537.49 12503
6538.26 11688
6539.02 10407
6539.78 9126
6540.55 7782
6541.31 6675
6542.07 5888
6542.84 5139
6543.60 4586
6544.36 4281
6545.13 3971
6545.89 3641
6546.65 3467
6547.42 3528
6548.18 3397
6548.94 3363
6549.71 3400
6550.47 3457
6551.24 3440
6552.00 3380
6552.76 3363
6553.53 3407
6554.29 3366
6555.06 3342
6555.82 3291
6556.58 3254
6557.35 3314
6558.11 3227
6558.88 3248
6559.64 3329
6560.41 3451
6561.17 3612
6561.93 3633
6562.70 3700
6563.46 3721
6564.23 3882
6564.99 4001
6565.76 3829
6566.52 3919
6567.29 3868
6568.05 3934
6568.82 3954
6569.58 3927
6570.35 3996
6571.11 4010
6571.88 4207
6572.64 4526
6573.41 4585
6574.17 4763
6574.94 4732
6575.70 4924
6576.47 4881
6577.23 4737
6578.00 4527
6578.76 4469
6579.53 4339
6580.29 4297
6581.06 4195
6581.83 4091
6582.59 4079
6583.36 4012
6584.12 4031
6584.89 4013
6585.65 3968
6586.42 4039
6587.19 4265
6587.95 4309
6588.72 4693
6589.48 4913
6590.25 5399
6591.02 5863
6591.78 6674
6592.55 7587
6593.32 8467
6594.08 9083
6594.85 9721
6595.61 9738
6596.38 9571
6597.15 8994
6597.91 8281
6598.68 7541
6599.45 6842
6600.21 6221
6600.98 5744
6601.75 5274
6602.51 4892
6603.28 4682
6604.05 4314
6604.82 4155
6605.58 3989
6606.35 3892
6607.12 3891
6607.88 3887
6608.65 3862
6609.42 4021
6610.19 3976
6610.95 3854
6611.72 3833
6612.49 3702
6613.25 3629
6614.02 3555
6614.79 3512
6615.56 3592
6616.32 3552
6617.09 3531
6617.86 3442
6618.63 3449
6619.40 3519
6620.16 3471
6620.93 3486
6621.70 3571
6622.47 3522
6623.24 3353
6624.00 3365
6624.77 3409
6625.54 3499
6626.31 3492
6627.08 3462
6627.84 3613
6628.61 3601
6629.38 3783
6630.15 4253
6630.92 4726
6631.69 5488
6632.46 6525
6633.22 7395
6633.99 8066
6634.76 8527
6635.53 8499
6636.30 8259
6637.07 7488
6637.84 6771
6638.61 6062
6639.37 5353
6640.14 4693
6640.91 4095
6641.68 3855
6642.45 3546
6643.22 3316
6643.99 3176
6644.76 3136
6645.53 3001
6646.30 2943
6647.07 2982
6647.84 2906
6648.61 2891
6649.37 2843
6650.14 2919
6650.91 2921
6651.68 2835
6652.45 2787
6653.22 2710
6653.99 2697
6654.76 2620
6655.53 2709
6656.30 2663
6657.07 2783
6657.84 2751
6658.61 2660
6659.38 2702
6660.15 2589
6660.92 2563
6661.69 2598
6662.46 2623
6663.23 2629
6664.00 2637
6664.77 2614
6665.55 2500
6666.32 2489
6667.09 2488
6667.86 2551
6668.63 2657
6669.40 2722
6670.17 2779
6670.94 2888
6671.71 2979
6672.48 3068
6673.25 2948
6674.02 2963
6674.79 3069
6675.57 3040
6676.34 2969
6677.11 2817
6677.88 2756
6678.65 2725
6679.42 2724
6680.19 2747
6680.96 2619
6681.74 2688
6682.51 2744
6683.28 2827
6684.05 2872
6684.82 2974
6685.59 2977
6686.37 3047
6687.14 3070
6687.91 2947
6688.68 2853
6689.45 2666
6690.22 2641
6691.00 2569
6691.77 2485
6692.54 2420
6693.31 2378
6694.08 2349
6694.86 2412
6695.63 2380
6696.40 2365
6697.17 2403
6697.95 2267
6698.72 2271
6699.49 2311
6700.26 2345
6701.04 2300
6701.81 2410
6702.58 2345
6703.35 2260
6704.13 2224
6704.90 2289
6705.67 2170
6706.44 2183
6707.22 2291
6707.99 2171
6708.76 2261
6709.54 2218
6710.31 2292
6711.08 2288
6711.86 2268
6712.63 2206
6713.40 2112
6714.17 2111
6714.95 2079
6715.72 2104
6716.50 2062
6717.27 2006
6718.04 1979
6718.82 2022
6719.59 2027
6720.36 1947
6721.14 2002
6721.91 2045
6722.68 1975
6723.46 1926
6724.23 1915
6725.01 1940
6725.78 1932
6726.55 1879
6727.33 1804
6728.10 1888
6728.88 1818
6729.65 1836
6730.42 1882
6731.20 1908
6731.97 1890
6732.75 1914
6733.52 1939
6734.30 1846
6735.07 1954
6735.84 1938
6736.62 1938
6737.39 1975
6738.17 1937
6738.94 1956
6739.72 1891
6740.49 1839
6741.27 1919
6742.04 1918
6742.82 1944
6743.59 1950
6744.37 1966
6745.14 1955
6745.92 2024
6746.69 2035
6747.47 2095
6748.24 2061
6749.02 2142
6749.79 2174
6750.57 2204
6751.34 2263
6752.12 2270
6752.90 2417
6753.67 2335
6754.45 2258
6755.22 2249
6756.00 2080
6756.77 2101
6757.55 1921
6758.33 1882
6759.10 2017
6759.88 1879
6760.65 1900
6761.43 1767
6762.20 1837
6762.98 1813
6763.76 1797
6764.53 1791
6765.31 1909
6766.09 1902
6766.86 1890
6767.64 1833
6768.41 1838
6769.19 1818
6769.97 1788
6770.74 1882
6771.52 1952
6772.30 1907
6773.07 1887
6773.85 1887
6774.63 1890
6775.40 1869
6776.18 1863
6776.96 1916
6777.74 1964
6778.51 1886
6779.29 1892
6780.07 1931
6780.84 1895
6781.62 1882
6782.40 1904
6783.17 1921
6783.95 2000
6784.73 1943
6785.51 1947
6786.28 2036
6787.06 1962
6787.84 1876
6788.62 1867
6789.39 1844
6790.17 1798
6790.95 1767
6791.73 1736
6792.51 1650
6793.28 1701
6794.06 1776
6794.84 1802
6795.62 1739
6796.39 1768
6797.17 1764
6797.95 1792
6798.73 1703
6799.51 1697
6800.29 1751
6801.06 1718
6801.84 1697
6802.62 1793
6803.40 1731
6804.18 1775
6804.96 1755
6805.73 1807
6806.51 1789
6807.29 1795
6808.07 1789
6808.85 1729
6809.63 1747
6810.41 1718
6811.18 1732
6811.96 1732
6812.74 1731
6813.52 1709
6814.30 1760
6815.08 1779
6815.86 1769
6816.64 1846
6817.42 1856
6818.20 1939
6818.98 1903
6819.76 1898
6820.53 1928
6821.31 1870
6822.09 1847
6822.87 1915
6823.65 1926
6824.43 1905
6825.21 1915
6825.99 1889
6826.77 1746
6827.55 1829
6828.33 1865
6829.11 1885
6829.89 1872
6830.67 1848
6831.45 1941
6832.23 1895
6833.01 1876
6833.79 1865
6834.57 1913
6835.35 1857
6836.13 1840
6836.91 1791
6837.69 1793
6838.47 1743
6839.25 1816
6840.03 1830
6840.81 1760
6841.59 1752
6842.37 1760
6843.16 1804
6843.94 1816
6844.72 1862
6845.50 1984
6846.28 2186
6847.06 2554
6847.84 3101
6848.62 3717
6849.40 4262
6850.18 4769
6850.96 5012
6851.75 5035
6852.53 4647
6853.31 4301
6854.09 3936
6854.87 3608
6855.65 3204
6856.43 2894
6857.22 2888
6858.00 2764
6858.78 2698
6859.56 2574
6860.34 2494
6861.12 2340
6861.90 2205
6862.69 2068
6863.47 2014
6864.25 2024
6865.03 2057
6865.81 2051
6866.60 2008
6867.38 1992
6868.16 1970
6868.94 1917
6869.72 1831
6870.51 1848
6871.29 1868
6872.07 1855
6872.85 1877
6873.64 1873
6874.42 1800
6875.20 1812
6875.98 1893
6876.77 1915
6877.55 1854
6878.33 1850
6879.11 1823
6879.90 1834
6880.68 1921
6881.46 1930
6882.25 1904
6883.03 1904
6883.81 1912
6884.59 1943
6885.38 1999
6886.16 2092
6886.94 2244
6887.73 2368
6888.51 2338
6889.29 2340
6890.08 2309
6890.86 2175
6891.64 2186
6892.43 2164
6893.21 2027
6893.99 1967
6894.78 2011
6895.56 2034
6896.35 1976
6897.13 2034
6897.91 2031
6898.70 2059
6899.48 2078
6900.26 2171
6901.05 2157
6901.83 2211
6902.62 2072
6903.40 2119
6904.18 2121
6904.97 2026
6905.75 2021
6906.54 1942
6907.32 1939
6908.11 1935
6908.89 2005
6909.67 1979
6910.46 1996
6911.24 1917
6912.03 1926
6912.81 1980
6913.60 1997
6914.38 2040
6915.17 2052
6915.95 1973
6916.74 1996
6917.52 1927
6918.31 2001
6919.09 2024
6919.88 1983
6920.66 2049
6921.45 1932
6922.23 1947
6923.02 2053
6923.80 2009
6924.59 2021
6925.37 1946
6926.16 2017
6926.94 2023
6927.73 2061
6928.51 2001
6929.30 1959
6930.09 2009
6930.87 1984
6931.66 2001
6932.44 2065
6933.23 2006
6934.01 1940
6934.80 2015
6935.59 2059
6936.37 2090
6937.16 2022
6937.94 2065
6938.73 2107
6939.52 2161
6940.30 2319
6941.09 2372
6941.88 2487
6942.66 2493
6943.45 2508
6944.23 2580
6945.02 2622
6945.81 2579
6946.59 2491
6947.38 2518
6948.17 2440
6948.95 2430
6949.74 2468
6950.53 2456
6951.31 2559
6952.10 2490
6952.89 2508
6953.67 2493
6954.46 2518
6955.25 2636
6956.04 2763
6956.82 2743
6957.61 2876
6958.40 2853
6959.18 2855
6959.97 2888
6960.76 2781
6961.55 2826
6962.33 2788
6963.12 2826
6963.91 2789
6964.70 2833
6965.48 3037
6966.27 2996
6967.06 3101
6967.85 3168
6968.63 3336
6969.42 3304
6970.21 3267
6971.00 3367
6971.79 3440
6972.57 3375
6973.36 3389
6974.15 3434
6974.94 3482
6975.73 3574
6976.52 3680
6977.30 3844
6978.09 4082
6978.88 4374
6979.67 4525
6980.46 4902
6981.25 5591
6982.03 6655
6982.82 7698
6983.61 9236
6984.40 10548
6985.19 11422
6985.98 11826
6986.77 11756
6987.55 11127
6988.34 10136
6989.13 8937
6989.92 7776
6990.71 6745
6991.50 5998
6992.29 5410
6993.08 4982
6993.87 4813
6994.66 5010
6995.45 5469
6996.24 6062
6997.02 7077
6997.81 8486
6998.60 9614
6999.39 10317
7000.18 10775
7000.97 10394
7001.76 9604
7002.55 8678
7003.34 7619
7004.13 6464
7004.92 5537
7005.71 4675
7006.50 4160
7007.29 3629
7008.08 3153
7008.87 3062
7009.66 2984
7010.45 2868
7011.24 2865
7012.03 2842
7012.82 2878
7013.61 2824
7014.40 2896
7015.19 2862
7015.98 2850
7016.77 2818
7017.56 2784
7018.35 2622
7019.15 2530
7019.94 2609
7020.73 2529
7021.52 2588
7022.31 2707
7023.10 2744
7023.89 2699
7024.68 2828
7025.47 2791
7026.26 2795
7027.05 2865
7027.85 2721
7028.64 2602
7029.43 2606
7030.22 2563
7031.01 2522
7031.80 2392
7032.59 2402
7033.38 2460
7034.18 2498
7034.97 2525
7035.76 2630
7036.55 2684
7037.34 2679
7038.13 2757
7038.93 2716
7039.72 2731
7040.51 2793
7041.30 2757
7042.09 2647
7042.89 2692
7043.68 2650
7044.47 2643
7045.26 2641
7046.05 2530
7046.85 2634
7047.64 2689
7048.43 2865
7049.22 2922
7050.01 2924
7050.81 2987
7051.60 2901
7052.39 2810
7053.18 2731
7053.98 2551
7054.77 2472
7055.56 2445
7056.36 2431
7057.15 2338
7057.94 2298
7058.73 2334
7059.53 2384
7060.32 2364
7061.11 2415
7061.91 2382
7062.70 2421
7063.49 2396
7064.29 2428
7065.08 2439
7065.87 2351
7066.66 2348
7067.46 2384
7068.25 2299
7069.04 2348
7069.84 2286
7070.63 2255
7071.43 2259
7072.22 2205
7073.01 2139
7073.81 2203
7074.60 2261
7075.39 2209
7076.19 2204
7076.98 2110
7077.78 2074
7078.57 2140
7079.36 2227
7080.16 2179
7080.95 2117
7081.75 2079
7082.54 2144
7083.33 2166
7084.13 2032
7084.92 2125
7085.72 2066
7086.51 2103
7087.31 2142
7088.10 2215
7088.90 2221
7089.69 2243
7090.48 2455
7091.28 2562
7092.07 2623
7092.87 2571
7093.66 2488
7094.46 2422
7095.25 2208
7096.05 2173
7096.84 2105
7097.64 1963
7098.43 2017
7099.23 2083
7100.02 2095
7100.82 2098
7101.61 2197
7102.41 2391
7103.20 2383
7104.00 2255
7104.80 2267
7105.59 2162
7106.39 2097
7107.18 2000
7107.98 1874
7108.77 1802
7109.57 1797
7110.36 1796
7111.16 1764
7111.96 1747
7112.75 1758
7113.55 1781
7114.34 1755
7115.14 1744
7115.94 1763
7116.73 1742
7117.53 1803
7118.32 1829
7119.12 1789
7119.92 1803
7120.71 1800
7121.51 1722
7122.31 1681
7123.10 1653
7123.90 1568
7124.70 1556
7125.49 1621
7126.29 1616
7127.09 1653
7127.88 1623
7128.68 1669
7129.48 1659
7130.27 1718
7131.07 1698
7131.87 1719
7132.66 1781
7133.46 1748
7134.26 1696
7135.06 1723
7135.85 1703
7136.65 1637
7137.45 1640
7138.24 1587
7139.04 1651
7139.84 1628
7140.64 1673
7141.43 1719
7142.23 1720
7143.03 1693
7143.83 1691
7144.62 1813
7145.42 1770
7146.22 1659
7147.02 1589
7147.82 1640
7148.61 1690
7149.41 1727
7150.21 1625
7151.01 1629
7151.81 1619
7152.60 1646
7153.40 1639
7154.20 1654
7155.00 1659
7155.80 1731
7156.59 1669
7157.39 1619
7158.19 1584
7158.99 1660
7159.79 1684
7160.59 1595
7161.39 1605
7162.18 1557
7162.98 1547
7163.78 1492
7164.58 1516
7165.38 1522
7166.18 1480
7166.98 1517
7167.78 1616
7168.57 1564
7169.37 1545
7170.17 1587
7170.97 1638
7171.77 1517
7172.57 1557
7173.37 1542
7174.17 1499
7174.97 1542
7175.77 1498
7176.57 1505
7177.37 1516
7178.17 1586
7178.97 1617
7179.77 1649
7180.56 1645
7181.36 1683
7182.16 1665
7182.96 1758
7183.76 1772
7184.56 1701
7185.36 1723
7186.16 1663
7186.96 1551
7187.76 1521
7188.56 1551
7189.36 1496
7190.16 1393
7190.96 1510
7191.76 1492
7192.57 1492
7193.37 1465
7194.17 1476
7194.97 1442
7195.77 1440
7196.57 1478
7197.37 1455
7198.17 1480
7198.97 1455
7199.77 1492
7200.57 1494
7201.37 1493
7202.17 1527
7202.97 1440
7203.77 1461
7204.58 1504
7205.38 1497
7206.18 1453
7206.98 1469
7207.78 1446
7208.58 1445
7209.38 1421
7210.18 1500
7210.99 1455
7211.79 1400
7212.59 1432
7213.39 1411
7214.19 1440
7214.99 1431
7215.79 1472
7216.60 1465
7217.40 1375
7218.20 1403
7219.00 1432
7219.80 1478
7220.60 1385
7221.41 1425
7222.21 1471
7223.01 1490
7223.81 1412
7224.62 1471
7225.42 1430
7226.22 1436
7227.02 1470
7227.82 1474
7228.63 1480
7229.43 1488
7230.23 1402
7231.03 1481
7231.84 1476
7232.64 1479
7233.44 1408
7234.24 1428
7235.05 1471
7235.85 1508
7236.65 1550
7237.45 1490
7238.26 1488
7239.06 1496
7239.86 1563
7240.67 1587
7241.47 1577
7242.27 1576
7243.08 1641
7243.88 1604
7244.68 1561
7245.49 1584
7246.29 1603
7247.09 1633
7247.90 1619
7248.70 1722
7249.50 1674
7250.31 1658
7251.11 1638
7251.91 1645
7252.72 1639
7253.52 1735
7254.32 1731
7255.13 1767
7255.93 1747
7256.74 1732
7257.54 1740
7258.34 1796
7259.15 1841
7259.95 1921
7260.76 2066
7261.56 1951
7262.36 2014
7263.17 2013
7263.97 2117
7264.78 2044
7265.58 2115
7266.39 2073
7267.19 2063
7268.00 2015
7268.80 2047
7269.60 2208
7270.41 2077
7271.21 2073
7272.02 2069
7272.82 2128
7273.63 2161
7274.43 2214
7275.24 2272
7276.04 2264
7276.85 2299
7277.65 2293
7278.46 2428
7279.26 2595
7280.07 2818
7280.87 3269
7281.68 3764
7282.48 4484
7283.29 5086
7284.09 5396
7284.90 5489
7285.71 5410
7286.51 4899
7287.32 4438
7288.12 4055
7288.93 3747
7289.73 3502
7290.54 3185
7291.35 3033
7292.15 2863
7292.96 2726
7293.76 2650
7294.57 2601
7295.38 2570
7296.18 2503
7296.99 2483
7297.79 2523
7298.60 2539
7299.41 2471
7300.21 2498
7301.02 2567
7301.82 2702
7302.63 2678
7303.44 2730
7304.24 2779
7305.05 2940
7305.86 2905
7306.66 3090
7307.47 3191
7308.28 3385
7309.08 3723
7309.89 3875
7310.70 4035
7311.50 3894
7312.31 3879
7313.12 3811
7313.93 3708
7314.73 3688
7315.54 3765
7316.35 3850
7317.15 4166
7317.96 4598
7318.77 5069
7319.58 5611
7320.38 5932
7321.19 6182
7322.00 6160
7322.81 5931
7323.61 5449
7324.42 5208
7325.23 4784
7326.04 4262
7326.84 3946
7327.65 3704
7328.46 3582
7329.27 3450
7330.08 3462
7330.88 3560
7331.69 3825
7332.50 4360
7333.31 4749
7334.12 5179
7334.92 5386
7335.73 5524
7336.54 5518
7337.35 5217
7338.16 4767
7338.97 4326
7339.78 3864
7340.58 3520
7341.39 3161
7342.20 3025
7343.01 2941
7343.82 2883
7344.63 2779
7345.44 2781
7346.24 2799
7347.05 2826
7347.86 2806
7348.67 2763
7349.48 2775
7350.29 2854
7351.10 2748
7351.91 2684
7352.72 2528
7353.53 2454
7354.34 2444
7355.14 2432
7355.95 2505
7356.76 2547
7357.57 2549
7358.38 2601
7359.19 2679
7360.00 2743
7360.81 2916
7361.62 2885
7362.43 2911
7363.24 2936
7364.05 2851
7364.86 2933
7365.67 2892
7366.48 2834
7367.29 2859
7368.10 2847
7368.91 2790
7369.72 2818
7370.53 2801
7371.34 2837
7372.15 2898
7372.96 2936
7373.77 2992
7374.58 3085
7375.39 3145
7376.20 3251
7377.01 3444
7377.82 3713
7378.63 4181
7379.44 4454
7380.26 4734
7381.07 4894
7381.88 4935
7382.69 4864
7383.50 4653
7384.31 4255
7385.12 3913
7385.93 3632
7386.74 3237
7387.55 3044
7388.36 2946
7389.18 2711
7389.99 2617
7390.80 2564
7391.61 2584
7392.42 2616
7393.23 2517
7394.04 2525
7394.86 2500
7395.67 2567
7396.48 2669
7397.29 2863
7398.10 3048
7398.91 3320
7399.73 3603
7400.54 3843
7401.35 3822
7402.16 3722
7402.97 3671
7403.79 3531
7404.60 3365
7405.41 3267
7406.22 3211
7407.03 3256
7407.85 3230
7408.66 2981
7409.47 2887
7410.28 2855
7411.10 2596
7411.91 2429
7412.72 2425
7413.53 2258
7414.35 2175
7415.16 2161
7415.97 2139
7416.78 2012
7417.60 2118
7418.41 2103
7419.22 2086
7420.03 1958
7420.85 1978
7421.66 1958
7422.47 1931
7423.29 1792
7424.10 1761
7424.91 1806
7425.73 1809
7426.54 1815
7427.35 1757
7428.17 1795
7428.98 1801
7429.79 1820
7430.61 1837
7431.42 1757
7432.23 1755
7433.05 1759
7433.86 1793
7434.67 1787
7435.49 1707
7436.30 1782
7437.12 1870
7437.93 1887
7438.74 1884
7439.56 1890
7440.37 1847
7441.18 1836
7442.00 1896
7442.81 1889
7443.63 1870
7444.44 1913
7445.26 1978
7446.07 1907
7446.88 1949
7447.70 1948
7448.51 1911
7449.33 1900
7450.14 1889
7450.96 1870
7451.77 1829
7452.59 1698
7453.40 1708
7454.22 1799
7455.03 1763
7455.85 1763
7456.66 1720
7457.47 1732
7458.29 1775
7459.10 1764
7459.92 1706
7460.74 1744
7461.55 1790
7462.37 1751
7463.18 1684
7464.00 1720
7464.81 1782
7465.63 1828
7466.44 1842
7467.26 1867
7468.07 1922
7468.89 1895
7469.70 1885
7470.52 1831
7471.34 1814
7472.15 1830
7472.97 1769
7473.78 1807
7474.60 1716
7475.41 1681
7476.23 1648
7477.05 1580
7477.86 1594
7478.68 1674
7479.49 1644
7480.31 1607
7481.13 1575
7481.94 1597
7482.76 1586
7483.58 1608
7484.39 1597
7485.21 1609
7486.03 1583
7486.84 1524
7487.66 1535
7488.48 1567
7489.29 1520
7490.11 1578
7490.93 1596
7491.74 1552
7492.56 1578
7493.38 1562
7494.19 1575
7495.01 1552
7495.83 1538
7496.64 1556
7497.46 1553
7498.28 1497
7499.10 1418
7499.91 1425
7500.73 1487
7501.55 1510
7502.36 1489
7503.18 1473
7504.00 1466
7504.82 1463
7505.63 1464
7506.45 1464
7507.27 1456
7508.09 1465
7508.90 1494
7509.72 1474
7510.54 1456
7511.36 1457
7512.18 1415
7512.99 1404
7513.81 1390
7514.63 1367
7515.45 1387
7516.27 1416
7517.08 1352
7517.90 1340
7518.72 1361
7519.54 1312
7520.36 1396
7521.18 1384
7521.99 1356
7522.81 1378
7523.63 1412
7524.45 1407
7525.27 1423
7526.09 1439
7526.91 1447
7527.72 1427
7528.54 1403
7529.36 1439
7530.18 1352
7531.00 1369
7531.82 1395
7532.64 1420
7533.46 1381
7534.28 1413
7535.10 1430
7535.91 1446
7536.73 1442
7537.55 1451
7538.37 1410
7539.19 1425
7540.01 1429
7540.83 1488
7541.65 1450
7542.47 1458
7543.29 1535
7544.11 1560
7544.93 1567
7545.75 1488
7546.57 1539
7547.39 1466
7548.21 1435
7549.03 1387
7549.85 1407
7550.67 1416
7551.49 1413
7552.31 1445
7553.13 1425
7553.95 1462
7554.77 1478
7555.59 1508
7556.41 1526
7557.23 1502
7558.05 1481
7558.87 1572
7559.69 1593
7560.51 1550
7561.33 1546
7562.15 1499
7562.97 1489
7563.79 1471
7564.61 1446
7565.44 1362
7566.26 1414
7567.08 1396
7567.90 1368
7568.72 1386
7569.54 1443
7570.36 1403
7571.18 1409
7572.00 1407
7572.82 1417
7573.65 1359
7574.47 1410
7575.29 1365
7576.11 1375
7576.93 1321
7577.75 1381
7578.57 1374
7579.40 1386
7580.22 1411
7581.04 1394
7581.86 1401
7582.68 1423
7583.50 1474
7584.33 1432
7585.15 1442
7585.97 1555
7586.79 1606
7587.61 1527
7588.44 1456
7589.26 1557
7590.08 1482
7590.90 1513
7591.72 1473
7592.55 1499
7593.37 1525
7594.19 1486
7595.01 1488
7595.84 1481
7596.66 1452
7597.48 1536
7598.30 1578
7599.13 1514
7599.95 1593
7600.77 1745
7601.59 1791
7602.42 1936
7603.24 2005
7604.06 2049
7604.89 2082
7605.71 2121
7606.53 2092
7607.36 2008
7608.18 1947
7609.00 1906
7609.82 1798
7610.65 1689
7611.47 1719
7612.29 1624
7613.12 1619
7613.94 1619
7614.77 1689
7615.59 1661
7616.41 1643
7617.24 1710
7618.06 1780
7618.88 1745
7619.71 1666
7620.53 1660
7621.35 1688
7622.18 1632
7623.00 1641
7623.83 1606
7624.65 1597
7625.47 1717
7626.30 1722
7627.12 1735
7627.95 1869
7628.77 2049
7629.60 2165
7630.42 2330
7631.24 2462
7632.07 2477
7632.89 2399
7633.72 2236
7634.54 2093
7635.37 1969
7636.19 1903
7637.02 1811
7637.84 1668
7638.67 1572
7639.49 1523
7640.31 1474
7641.14 1459
7641.96 1395
7642.79 1394
7643.61 1437
7644.44 1439
7645.26 1486
7646.09 1442
7646.92 1363
7647.74 1359
7648.57 1376
7649.39 1371
7650.22 1391
7651.04 1360
7651.87 1308
7652.69 1324
7653.52 1364
7654.34 1320
7655.17 1337
7656.00 1316
7656.82 1314
7657.65 1351
7658.47 1336
7659.30 1335
7660.12 1337
7660.95 1365
7661.78 1340
7662.60 1310
7663.43 1364
7664.25 1331
7665.08 1307
7665.91 1313
7666.73 1319
7667.56 1374
7668.39 1357
7669.21 1399
7670.04 1414
7670.87 1372
7671.69 1351
7672.52 1326
7673.35 1354
7674.17 1383
7675.00 1347
7675.83 1343
7676.65 1268
7677.48 1289
7678.31 1252
7679.13 1240
7679.96 1266
7680.79 1238
7681.61 1246
7682.44 1246
7683.27 1301
7684.10 1270
7684.92 1290
7685.75 1341
7686.58 1295
7687.40 1296
7688.23 1338
7689.06 1358
7689.89 1274
7690.71 1320
7691.54 1332
7692.37 1304
7693.20 1324
7694.03 1289
7694.85 1266
7695.68 1269
7696.51 1297
7697.34 1322
7698.16 1332
7698.99 1321
7699.82 1276
7700.65 1342
7701.48 1318
7702.31 1348
7703.13 1372
7703.96 1354
7704.79 1383
7705.62 1315
7706.45 1372
7707.28 1372
7708.10 1361
7708.93 1357
7709.76 1367
7710.59 1402
7711.42 1398
7712.25 1383
7713.08 1389
7713.90 1410
7714.73 1353
7715.56 1392
7716.39 1387
7717.22 1364
7718.05 1382
7718.88 1369
7719.71 1341
7720.54 1303
7721.37 1352
7722.20 1337
7723.02 1370
7723.85 1296
7724.68 1358
7725.51 1384
7726.34 1384
7727.17 1400
7728.00 1392
7728.83 1400
7729.66 1326
7730.49 1352
7731.32 1428
7732.15 1381
7732.98 1365
7733.81 1390
7734.64 1397
7735.47 1387
7736.30 1375
7737.13 1328
7737.96 1406
7738.79 1429
7739.62 1386
7740.45 1426
7741.28 1429
7742.11 1526
7742.94 1693
7743.77 2008
7744.60 2400
7745.43 2819
7746.26 3208
7747.09 3362
7747.92 3541
7748.75 3538
7749.59 3191
7750.42 2860
7751.25 2616
7752.08 2279
7752.91 2096
7753.74 1896
7754.57 1686
7755.40 1567
7756.23 1583
7757.06 1492
7757.90 1411
7758.73 1488
7759.56 1531
7760.39 1479
7761.22 1511
7762.05 1463
7762.88 1518
7763.71 1434
7764.55 1366
7765.38 1370
7766.21 1356
7767.04 1288
7767.87 1247
7768.70 1172
7769.54 1147
7770.37 1131
7771.20 1227
7772.03 1187
7772.86 1168
7773.70 1218
7774.53 1251
7775.36 1287
7776.19 1185
7777.02 1150
7777.86 1189
7778.69 1168
7779.52 1221
7780.35 1231
7781.19 1281
7782.02 1258
7782.85 1281
7783.68 1367
7784.52 1399
7785.35 1372
7786.18 1395
7787.01 1417
7787.85 1395
7788.68 1372
7789.51 1381
7790.35 1336
7791.18 1301
7792.01 1272
7792.84 1270
7793.68 1265
7794.51 1305
7795.34 1272
7796.18 1207
7797.01 1229
7797.84 1346
7798.68 1304
7799.51 1215
7800.34 1215
7801.18 1263
7802.01 1240
7802.84 1274
7803.68 1289
7804.51 1295
7805.35 1256
7806.18 1218
7807.01 1247
7807.85 1215
7808.68 1257
7809.51 1270
7810.35 1289
7811.18 1325
7812.02 1320
7812.85 1356
7813.68 1363
7814.52 1374
7815.35 1378
7816.19 1324
7817.02 1393
7817.86 1388
7818.69 1365
7819.52 1353
7820.36 1370
7821.19 1332
7822.03 1382
7822.86 1298
7823.70 1256
7824.53 1304
7825.37 1301
7826.20 1329
7827.04 1322
7827.87 1277
7828.71 1300
7829.54 1267
7830.38 1277
7831.21 1237
7832.05 1210
7832.88 1217
7833.72 1223
7834.55 1236
7835.39 1226
7836.22 1268
7837.06 1250
7837.89 1261
7838.73 1214
7839.57 1230
7840.40 1205
7841.24 1249
7842.07 1182
7842.91 1231
7843.74 1186
7844.58 1179
7845.42 1172
7846.25 1139
7847.09 1126
7847.92 1173
7848.76 1153
7849.60 1090
7850.43 1073
7851.27 1175
7852.10 1190
7852.94 1179
7853.78 1129
7854.61 1121
7855.45 1160
7856.29 1166
7857.12 1148
7857.96 1144
7858.79 1125
7859.63 1126
7860.47 1127
7861.30 1138
7862.14 1149
7862.98 1105
7863.81 1103
7864.65 1070
7865.49 1065
7866.33 1106
7867.16 1088
7868.00 1022
7868.84 1048
7869.67 1115
7870.51 1112
7871.35 1119
7872.19 1156
7873.02 1130
7873.86 1146
7874.70 1161
7875.54 1184
7876.37 1218
7877.21 1232
7878.05 1262
7878.89 1194
7879.72 1170
7880.56 1130
7881.40 1141
7882.24 1130
7883.07 1132
7883.91 1106
7884.75 1186
7885.59 1187
7886.43 1149
7887.26 1241
7888.10 1204
7888.94 1203
7889.78 1200
7890.62 1209
7891.45 1220
7892.29 1185
7893.13 1202
7893.97 1131
7894.81 1190
7895.65 1147
7896.49 1168
7897.32 1194
7898.16 1185
7899.00 1241
7899.84 1188
7900.68 1150
7901.52 1177
7902.36 1167
7903.20 1161
7904.03 1152
7904.87 1168
7905.71 1083
7906.55 1100
7907.39 1117
7908.23 1058
7909.07 1123
7909.91 1141
7910.75 1173
7911.59 1223
7912.43 1254
7913.27 1325
7914.11 1325
7914.94 1431
7915.78 1455
7916.62 1480
7917.46 1479
7918.30 1492
7919.14 1452
7919.98 1442
7920.82 1435
7921.66 1300
7922.50 1292
7923.34 1184
7924.18 1157
7925.02 1134
7925.86 1072
7926.70 1094
7927.54 1091
7928.38 1055
7929.22 1098
7930.06 1057
7930.90 1078
7931.74 1009
7932.59 1053
7933.43 1072
7934.27 1089
7935.11 1073
7935.95 1069
7936.79 1087
7937.63 988
7938.47 1057
7939.31 1070
7940.15 1121
7940.99 1111
7941.83 1082
7942.67 1150
7943.52 1157
7944.36 1109
7945.20 1112
7946.04 1099
7946.88 1042
7947.72 1092
7948.56 1109
7949.40 1104
7950.25 1100
7951.09 1107
7951.93 1075
7952.77 1055
7953.61 1088
7954.45 1118
7955.29 1079
7956.14 1094
7956.98 1064
7957.82 1076
7958.66 1076
7959.50 1080
7960.35 1056
7961.19 1042
7962.03 1030
7962.87 1032
7963.71 1027
7964.56 1036
7965.40 1102
7966.24 1045
7967.08 1089
7967.93 1112
7968.77 1054
7969.61 1137
7970.45 1067
7971.29 1071
7972.14 1089
7972.98 1031
7973.82 1087
7974.67 988
7975.51 1064
7976.35 1068
7977.19 1131
7978.04 1091
7978.88 1028
7979.72 1071
7980.57 1010
7981.41 989
7982.25 1022
7983.09 1051
7983.94 1069
7984.78 1027
7985.62 1001
7986.47 1007
7987.31 1033
7988.15 1024
7989.00 1035
7989.84 1054
7990.68 1060
7991.53 1008
7992.37 1028
7993.22 1020
7994.06 967
7994.90 1012
7995.75 947
7996.59 1015
7997.43 967
7998.28 953
7999.12 982
7999.97 923
8000.81 972
8001.65 1010
8002.50 1028
8003.34 1036
8004.19 1030
8005.03 1040
8005.88 975
8006.72 1013
8007.57 1037
8008.41 1069
8009.25 1026
8010.10 1042
8010.94 1041
8011.79 1072
8012.63 988
8013.48 1045
8014.32 991
8015.17 969
8016.01 965
8016.86 937
8017.70 1030
8018.55 1003
8019.39 983
8020.24 978
8021.08 937
8021.93 990
8022.77 969
8023.62 931
8024.46 903
8025.31 882
8026.15 933
8027.00 977
8027.84 1011
8028.69 998
8029.54 1021
8030.38 1006
8031.23 988
8032.07 982
8032.92 1029
8033.76 1044
8034.61 1034
8035.46 1043
8036.30 1030
8037.15 998
8037.99 961
8038.84 982
8039.69 930
8040.53 953
8041.38 969
8042.22 952
8043.07 964
8043.92 958
8044.76 951
8045.61 971
8046.46 972
8047.30 973
8048.15 1001
8049.00 1000
8049.84 1012
8050.69 1019
8051.54 1016
8052.38 936
8053.23 977
8054.08 946
8054.92 943
8055.77 972
8056.62 976
8057.46 988
8058.31 943
8059.16 961
8060.01 927
8060.85 993
8061.70 994
8062.55 978
8063.40 934
8064.24 936
8065.09 998
8065.94 948
8066.79 969
8067.63 967
8068.48 935
8069.33 897
8070.18 843
8071.02 902
8071.87 934
8072.72 900
8073.57 883
8074.42 902
8075.26 935
8076.11 940
8076.96 933
8077.81 920
8078.66 919
8079.50 947
8080.35 960
8081.20 948
8082.05 947
8082.90 913
8083.75 923
8084.59 887
8085.44 901
8086.29 957
8087.14 933
8087.99 938
8088.84 915
8089.69 912
8090.53 924
8091.38 958
8092.23 887
8093.08 881
8093.93 905
8094.78 930
8095.63 913
8096.48 959
8097.33 1001
8098.18 920
8099.02 944
8099.87 894
8100.72 899
8101.57 915
8102.42 960
8103.27 937
8104.12 936
8104.97 936
8105.82 932
8106.67 894
8107.52 881
8108.37 934
8109.22 891
8110.07 917
8110.92 959
8111.77 951
8112.62 895
8113.47 960
8114.32 921
8115.17 1022
8116.02 996
8116.87 1008
8117.72 1062
8118.57 1013
8119.42 1015
8120.27 1010
8121.12 991
8121.97 1017
8122.82 1007
8123.67 984
8124.52 1003
8125.37 954
8126.22 991
8127.07 928
8127.93 905
8128.78 900
8129.63 898
8130.48 879
8131.33 894
8132.18 920
8133.03 892
8133.88 884
8134.73 903
8135.58 881
8136.44 905
8137.29 946
8138.14 969
8138.99 988
8139.84 992
8140.69 982
8141.54 951
8142.39 999
8143.25 965
8144.10 901
8144.95 927
8145.80 956
8146.65 944
8147.50 938
8148.36 930
8149.21 937
8150.06 994
8150.91 935
8151.76 944
8152.62 935
8153.47 990
8154.32 925
8155.17 969
8156.02 939
8156.88 964
8157.73 941
8158.58 954
8159.43 934
8160.29 938
8161.14 909
8161.99 942
8162.84 886
8163.70 874
8164.55 861
8165.40 864
8166.25 921
8167.11 925
8167.96 888
8168.81 957
8169.67 913
8170.52 842
8171.37 920
8172.23 853
8173.08 887
8173.93 879
8174.78 920
8175.64 941
8176.49 867
8177.34 900
8178.20 865
8179.05 914
8179.90 857
8180.76 836
8181.61 839
8182.47 864
8183.32 854
8184.17 848
8185.03 863
8185.88 818
8186.73 809
8187.59 819
8188.44 851
8189.30 840
8190.15 931
8191.00 888
8191.86 892
8192.71 850
8193.57 894
8194.42 878
8195.27 914
8196.13 872
8196.98 869
8197.84 859
8198.69 876
8199.55 809
8200.40 816
8201.26 833
8202.11 869
8202.96 852
8203.82 838
8204.67 903
8205.53 920
8206.38 913
8207.24 846
8208.09 873
8208.95 804
8209.80 844
8210.66 859
8211.51 856
8212.37 852
8213.22 853
8214.08 843
8214.93 859
8215.79 890
8216.65 880
8217.50 879
8218.36 904
8219.21 881
8220.07 867
8220.92 889
8221.78 874
8222.63 936
8223.49 930
8224.35 950
8225.20 934
8226.06 969
8226.91 930
8227.77 894
8228.63 944
8229.48 908
8230.34 872
8231.19 846
8232.05 894
8232.91 881
8233.76 895
8234.62 848
8235.47 852
8236.33 855
8237.19 850
8238.04 838
8238.90 839
8239.76 856
8240.61 864
8241.47 878
8242.33 855
8243.18 875
8244.04 832
8244.90 847
8245.75 877
8246.61 845
8247.47 874
8248.33 866
8249.18 888
8250.04 906
8250.90 885
8251.75 887
8252.61 891
8253.47 930
8254.33 893
8255.18 811
8256.04 819
8256.90 850
8257.76 945
8258.61 926
8259.47 901
8260.33 813
8261.19 856
8262.04 843
8262.90 867
8263.76 823
8264.62 846
8265.48 865
8266.33 848
8267.19 834
8268.05 828
8268.91 876
8269.77 865
8270.62 879
8271.48 856
8272.34 857
8273.20 878
8274.06 896
8274.92 866
8275.77 911
8276.63 913
8277.49 876
8278.35 885
8279.21 913
8280.07 849
8280.93 876
8281.78 902
8282.64 895
8283.50 933
8284.36 902
8285.22 908
8286.08 897
8286.94 942
8287.80 871
8288.66 890
8289.51 847
8290.37 915
8291.23 885
8292.09 906
8292.95 886
8293.81 865
8294.67 910
8295.53 900
8296.39 904
8297.25 932
8298.11 935
8298.97 923
8299.83 872
8300.69 892
8301.55 894
8302.41 925
8303.27 937
8304.13 926
8304.99 931
8305.85 914
8306.71 922
8307.57 919
8308.43 917
8309.29 924
8310.15 954
8311.01 937
8311.87 939
8312.73 972
8313.59 941
8314.45 953
8315.31 952
8316.17 994
8317.03 935
8317.89 953
8318.75 959
8319.61 946
8320.47 906
8321.33 954
8322.20 993
8323.06 946
8323.92 954
8324.78 943
8325.64 956
8326.50 953
8327.36 945
8328.22 973
8329.08 943
8329.94 961
8330.81 971
8331.67 967
8332.53 972
8333.39 963
8334.25 976
8335.11 963
8335.97 969
8336.84 965
8337.70 963
8338.56 994
8339.42 968
8340.28 997
8341.15 953
8342.01 969
8342.87 986
8343.73 948
8344.59 929
8345.45 972
8346.32 917
8347.18 954
8348.04 945
8348.90 998
8349.77 986
8350.63 991
8351.49 1005
8352.35 966
8353.22 925
8354.08 1000
8354.94 1082
8355.80 1092
8356.67 1012
8357.53 1044
8358.39 1081
8359.25 1052
8360.12 1041
8360.98 1014
8361.84 1018
8362.71 1065
8363.57 1052
8364.43 1052
8365.29 1026
8366.16 1101
8367.02 1112
8367.88 1123
8368.75 1061
8369.61 1060
8370.47 1031
8371.34 1089
8372.20 1040
8373.06 1103
8373.93 1110
8374.79 1121
8375.65 1120
8376.52 1131
8377.38 1172
8378.25 1105
8379.11 1202
8379.97 1189
8380.84 1230
8381.70 1163
8382.56 1219
8383.43 1281
8384.29 1226
8385.16 1265
8386.02 1297
8386.89 1295
8387.75 1321
8388.61 1325
8389.48 1347
8390.34 1325
8391.21 1250
8392.07 1260
8392.94 1334
8393.80 1358
8394.67 1367
8395.53 1341
8396.39 1338
8397.26 1367
8398.12 1328
8398.99 1384
8399.85 1377
8400.72 1444
8401.58 1470
8402.45 1447
8403.31 1466
8404.18 1441
8405.04 1453
8405.91 1485
8406.77 1615
8407.64 1600
8408.50 1594
8409.37 1611
8410.24 1554
8411.10 1631
8411.97 1702
8412.83 1767
8413.70 1700
8414.56 1719
8415.43 1753
8416.29 1773
8417.16 1691
8418.03 1691
8418.89 1770
8419.76 1751
8420.62 1774
8421.49 1806
8422.36 1853
8423.22 1863
8424.09 1961
8424.95 1920
8425.82 1898
8426.69 1940
8427.55 1987
8428.42 2028
8429.28 2110
8430.15 2060
8431.02 2090
8431.88 2204
8432.75 2221
8433.62 2260
8434.48 2392
8435.35 2390
8436.22 2486
8437.08 2519
8437.95 2584
8438.82 2658
8439.68 2673
8440.55 2744
8441.42 2799
8442.29 2801
8443.15 2775
8444.02 2893
8444.89 2882
8445.75 2975
8446.62 3198
8447.49 3422
8448.36 3678
8449.22 3983
8450.09 4451
8450.96 5066
8451.83 5975
8452.69 7250
8453.56 8524
8454.43 9605
8455.30 10240
8456.16 10611
8457.03 10478
8457.90 9757
8458.77 8715
8459.64 7691
8460.50 6644
8461.37 5525
8462.24 4832
8463.11 4246
8463.98 3622
8464.84 3148
8465.71 2855
8466.58 2704
8467.45 2484
8468.32 2319
8469.19 2212
8470.05 2141
8470.92 2123
8471.79 2077
8472.66 1950
8473.53 1943
8474.40 1921
8475.27 1871
8476.13 1786
8477.00 1718
8477.87 1653
8478.74 1736
8479.61 1689
8480.48 1827
8481.35 1831
8482.22 1837
8483.09 1890
8483.96 1874
8484.82 1884
8485.69 1929
8486.56 1882
8487.43 1871
8488.30 1857
8489.17 1927
8490.04 1996
8490.91 2126
8491.78 2228
8492.65 2260
8493.52 2366
8494.39 2499
8495.26 2469
8496.13 2404
8497.00 2203
8497.87 2131
8498.74 1983
8499.61 1906
8500.48 1934
8501.35 1820
8502.22 1718
8503.09 1710
8503.96 1740
8504.83 1710
8505.70 1680
8506.57 1729
8507.44 1678
8508.31 1763
8509.18 1813
8510.05 1782
8510.92 1761
8511.79 1820
8512.66 1826
8513.53 1904
8514.40 1823
8515.27 1918
8516.15 1887
8517.02 1934
8517.89 1958
8518.76 1965
8519.63 1964
8520.50 1967
8521.37 1986
8522.24 1974
8523.11 1999
8523.98 2049
8524.86 2082
8525.73 2073
8526.60 2033
8527.47 1977
8528.34 2012
8529.21 2033
8530.08 2044
8530.96 2043
8531.83 2067
8532.70 2082
8533.57 2091
8534.44 2072
8535.31 2078
8536.19 2104
8537.06 2071
8537.93 2101
8538.80 2134
8539.67 2125
8540.55 2075
8541.42 1989
8542.29 1974
8543.16 1879
8544.03 1854
8544.91 1851
8545.78 1708
8546.65 1580
8547.52 1622
8548.40 1663
8549.27 1611
8550.14 1538
8551.01 1628
8551.89 1695
8552.76 1667
8553.63 1681
8554.51 1738
8555.38 1648
8556.25 1646
8557.12 1642
8558.00 1638
8558.87 1637
8559.74 1609
8560.62 1565
8561.49 1606
8562.36 1579
8563.24 1525
8564.11 1536
8564.98 1590
8565.86 1534
8566.73 1497
8567.60 1529
8568.48 1542
8569.35 1490
8570.22 1485
8571.10 1516
8571.97 1489
8572.84 1488
8573.72 1417
8574.59 1390
8575.46 1403
8576.34 1408
8577.21 1403
8578.09 1435
8578.96 1441
8579.83 1395
8580.71 1413
8581.58 1406
8582.46 1355
8583.33 1301
8584.21 1379
8585.08 1387
8585.95 1396
8586.83 1326
8587.70 1368
8588.58 1390
8589.45 1361
8590.33 1369
8591.20 1361
8592.08 1331
8592.95 1357
8593.83 1360
8594.70 1409
8595.58 1397
8596.45 1457
8597.33 1387
8598.20 1493
8599.08 1492
8599.95 1470
8600.83 1462
8601.70 1488
8602.58 1408
8603.45 1459
8604.33 1477
8605.20 1482
8606.08 1510
8606.95 1476
8607.83 1446
8608.70 1460
8609.58 1500
8610.45 1513
8611.33 1431
8612.21 1413
8613.08 1409
8613.96 1481
8614.83 1461
8615.71 1481
8616.59 1483
8617.46 1539
8618.34 1514
8619.21 1475
8620.09 1514
8620.97 1463
8621.84 1486
8622.72 1452
8623.59 1521
8624.47 1506
8625.35 1483
8626.22 1482
8627.10 1605
8627.98 1596
8628.85 1604
8629.73 1597
8630.61 1605
8631.48 1533
8632.36 1545
8633.24 1491
8634.11 1527
8634.99 1558
8635.87 1582
8636.74 1564
8637.62 1609
8638.50 1599
8639.37 1602
8640.25 1625
8641.13 1633
8642.01 1657
8642.88 1635
8643.76 1685
8644.64 1665
8645.52 1650
8646.39 1703
8647.27 1802
8648.15 1813
8649.03 1775
8649.90 1805
8650.78 1837
8651.66 1873
8652.54 1789
8653.41 1740
8654.29 1784
8655.17 1819
8656.05 1842
8656.93 1815
8657.80 1804
8658.68 1835
8659.56 1805
8660.44 1808
8661.32 1781
8662.19 1846
8663.07 1772
8663.95 1763
8664.83 1816
8665.71 1827
8666.59 1892
8667.46 1939
8668.34 2071
8669.22 2119
8670.10 2207
8670.98 2251
8671.86 2278
8672.74 2401
8673.62 2376
8674.49 2344
8675.37 2326
8676.25 2345
8677.13 2365
8678.01 2354
8678.89 2211
8679.77 2193
8680.65 2219
8681.53 2178
8682.41 2127
8683.29 2177
8684.16 2234
8685.04 2271
8685.92 2357
8686.80 2565
8687.68 2762
8688.56 3034
8689.44 3424
8690.32 3679
8691.20 3872
8692.08 4008
8692.96 4039
8693.84 3885
8694.72 3665
8695.60 3453
8696.48 3285
8697.36 3142
8698.24 2899
8699.12 2687
8700.00 2535
8700.88 2446
8701.76 2417
8702.64 2455
8703.52 2403
8704.40 2462
8705.28 2388
8706.16 2383
8707.04 2380
8707.92 2463
8708.80 2430
8709.69 2415
8710.57 2420
8711.45 2392
8712.33 2416
8713.21 2489
8714.09 2455
8714.97 2437
8715.85 2498
8716.73 2533
8717.61 2559
8718.49 2560
8719.38 2668
8720.26 2645
8721.14 2729
8722.02 2681
8722.90 2842
8723.78 2806
8724.66 2820
8725.54 2835
8726.43 2963
8727.31 2961
8728.19 2941
8729.07 2978
8729.95 3022
8730.83 3014
8731.72 3095
8732.60 3196
8733.48 3321
8734.36 3301
8735.24 3357
8736.13 3342
8737.01 3383
8737.89 3423
8738.77 3417
8739.65 3514
8740.54 3540
8741.42 3527
8742.30 3510
8743.18 3451
8744.07 3536
8744.95 3469
8745.83 3587
8746.71 3531
8747.60 3579
8748.48 3602
8749.36 3739
8750.24 3766
8751.13 3756
8752.01 3924
8752.89 3922
8753.77 3961
8754.66 4131
8755.54 4195
8756.42 4301
8757.31 4476
8758.19 4538
8759.07 4818
8759.96 4925
8760.84 5241
8761.72 5391
8762.61 5678
8763.49 5810
8764.37 5978
8765.26 6112
8766.14 6268
8767.02 6240
8767.91 6226
8768.79 6279
8769.67 6205
8770.56 6094
8771.44 6087
8772.32 6097
8773.21 6165
8774.09 6480
8774.98 7104
8775.86 8376
8776.74 9976
8777.63 12021
8778.51 14393
8779.40 16920
8780.28 19027
8781.17 20509
8782.05 21020
8782.93 20652
8783.82 19557
8784.70 17863
8785.59 16072
8786.47 13974
8787.36 11970
8788.24 10454
8789.13 9039
8790.01 7978
8790.89 7039
8791.78 6550
8792.66 6224
8793.55 6103
8794.43 6197
8795.32 6351
8796.20 6447
8797.09 6452
8797.97 6521
8798.86 6279
8799.74 6133
8800.63 5741
8801.52 5325
8802.40 4935
8803.29 4517
8804.17 4135
8805.06 3857
8805.94 3725
8806.83 3607
8807.71 3614
8808.60 3604
8809.48 3602
8810.37 3530
8811.26 3558
8812.14 3520
8813.03 3622
8813.91 3634
8814.80 3621
8815.69 3722
8816.57 3723
8817.46 3837
8818.34 3876
8819.23 4013
8820.12 3989
8821.00 4006
8821.89 3906
8822.77 3737
8823.66 3628
8824.55 3518
8825.43 3453
8826.32 3401
8827.21 3180
8828.09 3143
8828.98 3117
8829.87 3032
8830.75 3005
8831.64 2885
8832.53 2871
8833.41 2951
8834.30 3053
8835.19 3067
8836.08 2996
8836.96 3044
8837.85 3040
8838.74 3105
8839.62 3112
8840.51 3195
8841.40 3167
8842.29 3310
8843.17 3308
8844.06 3339
8844.95 3318
8845.84 3288
8846.72 3340
8847.61 3288
8848.50 3262
8849.39 3299
8850.27 3266
8851.16 3289
8852.05 3222
8852.94 3204
8853.82 3273
8854.71 3271
8855.60 3352
8856.49 3263
8857.38 3250
8858.26 3189
8859.15 3288
8860.04 3204
8860.93 3133
8861.82 3201
8862.71 3119
8863.59 3016
8864.48 2987
8865.37 2850
8866.26 2763
8867.15 2718
8868.04 2696
8868.93 2614
8869.81 2630
8870.70 2556
8871.59 2485
8872.48 2495
8873.37 2509
8874.26 2490
8875.15 2335
8876.04 2339
8876.93 2416
8877.81 2436
8878.70 2420
8879.59 2383
8880.48 2318
8881.37 2304
8882.26 2314
8883.15 2261
8884.04 2223
8884.93 2150
8885.82 2157
8886.71 2066
8887.60 2137
8888.49 2077
8889.38 2031
8890.27 2006
8891.16 1985
8892.05 2046
8892.94 2047
8893.83 1975
8894.72 1983
8895.61 2067
8896.50 1964
8897.39 1949
8898.28 1952
8899.17 1950
8900.06 1959
8900.95 1834
8901.84 1863
8902.73 1881
8903.62 1867
8904.51 1838
8905.40 1838
8906.29 1835
8907.18 1812
8908.07 1827
8908.96 1820
8909.85 1783
8910.74 1752
8911.63 1698
8912.52 1725
8913.41 1721
8914.31 1676
8915.20 1708
8916.09 1688
8916.98 1656
8917.87 1606
8918.76 1561
8919.65 1585
8920.54 1595
8921.43 1662
8922.33 1716
8923.22 1708
8924.11 1756
8925.00 1772
8925.89 1810
8926.78 1864
8927.67 1820
8928.57 1775
8929.46 1704
8930.35 1660
8931.24 1695
8932.13 1681
8933.03 1616
8933.92 1580
8934.81 1534
8935.70 1473
8936.59 1533
8937.49 1517
8938.38 1520
8939.27 1520
8940.16 1502
8941.05 1458
8941.95 1400
8942.84 1412
8943.73 1431
8944.62 1424
8945.52 1414
8946.41 1445
8947.30 1394
8948.19 1439
8949.09 1405
8949.98 1445
8950.87 1431
8951.76 1436
8952.66 1479
8953.55 1495
8954.44 1430
8955.34 1432
8956.23 1429
8957.12 1383
8958.02 1399
8958.91 1382
8959.80 1309
8960.69 1277
8961.59 1344
8962.48 1324
8963.37 1297
8964.27 1278
8965.16 1340
8966.05 1345
8966.95 1354
8967.84 1353
8968.74 1365
8969.63 1378
8970.52 1309
8971.42 1327
8972.31 1282
8973.20 1313
8974.10 1315
8974.99 1238
8975.89 1265
8976.78 1240
8977.67 1160
8978.57 1149
8979.46 1138
8980.36 1094
8981.25 1099
8982.15 1131
8983.04 1132
8983.93 1102
8984.83 1145
8985.72 1157
8986.62 1123
8987.51 1128
8988.41 1108
8989.30 1129
8990.20 1106
8991.09 1086
8991.99 1086
8992.88 1058
8993.78 1033
8994.67 1084
8995.57 1087
8996.46 1068
8997.36 1018
8998.25 1050
8999.15 1003
9000.04 1014
9000.94 1028
9001.83 1041
9002.73 1068
9003.62 1027
9004.52 1054
9005.41 1044
9006.31 1019
9007.20 1001
9008.10 964
9009.00 1015
9009.89 1031
9010.79 1089
9011.68 962
9012.58 964
9013.47 950
9014.37 979
9015.27 985
9016.16 1016
9017.06 949
9017.95 944
9018.85 965
9019.75 957
9020.64 955
9021.54 975
9022.43 994
9023.33 948
9024.23 976
9025.12 971
9026.02 968
9026.92 959
9027.81 928
9028.71 953
9029.61 938
9030.50 961
9031.40 968
9032.30 979
9033.19 953
9034.09 959
9034.99 992
9035.88 970
9036.78 900
9037.68 969
9038.58 970
9039.47 904
9040.37 913
9041.27 914
9042.16 882
9043.06 931
9043.96 988
9044.86 923
9045.75 925
9046.65 925
9047.55 911
9048.45 894
9049.34 943
9050.24 917
9051.14 965
9052.04 896
9052.94 922
9053.83 866
9054.73 897
9055.63 878
9056.53 925
9057.43 944
9058.32 928
9059.22 918
9060.12 976
9061.02 960
9061.92 967
9062.81 961
9063.71 979
9064.61 1023
9065.51 1025
9066.41 1068
9067.31 1008
9068.21 1025
9069.10 1044
9070.00 1039
9070.90 955
9071.80 955
9072.70 962
9073.60 971
9074.50 946
9075.40 900
9076.29 988
9077.19 949
9078.09 967
9078.99 867
9079.89 907
9080.79 872
9081.69 876
9082.59 902
9083.49 932
9084.39 948
9085.29 923
9086.19 930
9087.09 886
9087.98 863
9088.88 884
9089.78 888
9090.68 942
9091.58 899
9092.48 930
9093.38 886
9094.28 853
9095.18 910
9096.08 860
9096.98 916
9097.88 934
9098.78 904
9099.68 939
9100.58 916
9101.48 917
9102.38 914
9103.28 933
9104.18 903
9105.08 879
9105.99 883
9106.89 905
9107.79 891
9108.69 844
9109.59 870
9110.49 886
9111.39 905
9112.29 875
9113.19 919
9114.09 875
9114.99 858
9115.89 904
9116.79 899
9117.69 892
9118.60 890
9119.50 943
9120.40 959
9121.30 921
9122.20 903
9123.10 872
9124.00 923
9124.90 940
9125.81 893
9126.71 869
9127.61 915
9128.51 868
9129.41 900
9130.31 851
9131.22 838
9132.12 846
9133.02 836
9133.92 856
9134.82 831
9135.72 888
9136.63 861
9137.53 900
9138.43 895
9139.33 914
9140.23 887
9141.14 945
9142.04 910
9142.94 864
9143.84 877
9144.75 909
9145.65 830
9146.55 867
9147.45 867
9148.36 841
9149.26 872
9150.16 831
9151.06 885
9151.97 860
9152.87 894
9153.77 885
9154.67 871
9155.58 858
9156.48 908
9157.38 811
9158.29 876
9159.19 883
9160.09 853
9161.00 903
9161.90 856
9162.80 832
9163.71 821
9164.61 887
9165.51 809
9166.42 816
9167.32 875
9168.22 840
9169.13 867
9170.03 888
9170.93 904
9171.84 859
9172.74 840
9173.64 882
9174.55 877
9175.45 868
9176.36 849
9177.26 889
9178.16 846
9179.07 877
9179.97 901
9180.88 889
9181.78 905
9182.69 882
9183.59 864
9184.49 879
9185.40 898
9186.30 857
9187.21 879
9188.11 888
9189.02 904
9189.92 901
9190.82 855
9191.73 886
9192.63 931
9193.54 959
9194.44 901
9195.35 909
9196.25 930
9197.16 877
9198.06 962
9198.97 915
9199.87 928
9200.78 917
9201.68 868
9202.59 912
9203.49 903
9204.40 911
9205.30 885
9206.21 898
9207.12 893
9208.02 886
9208.93 882
9209.83 875
9210.74 886
9211.64 863
9212.55 872
9213.45 876
9214.36 915
9215.27 891
9216.17 873
9217.08 890
9217.98 890
9218.89 931
9219.80 918
9220.70 911
9221.61 875
9222.51 876
9223.42 917
9224.33 900
9225.23 875
9226.14 903
9227.05 897
9227.95 858
9228.86 916
9229.77 919
9230.67 880
9231.58 899
9232.49 891
9233.39 920
9234.30 903
9235.21 882
9236.11 859
9237.02 926
9237.93 865
9238.83 849
9239.74 860
9240.65 882
9241.55 885
9242.46 848
9243.37 867
9244.28 870
9245.18 914
9246.09 891
9247.00 877
9247.91 883
9248.81 821
9249.72 858
9250.63 856
9251.54 866
9252.44 853
9253.35 870
9254.26 877
9255.17 857
9256.07 845
9256.98 855
9257.89 876
9258.80 838
9259.71 842
9260.61 838
9261.52 845
9262.43 837
9263.34 846
9264.25 842
9265.16 841
9266.06 879
9266.97 853
9267.88 867
9268.79 855
9269.70 858
9270.61 860
9271.51 884
9272.42 905
9273.33 934
9274.24 979
9275.15 959
9276.06 878
9276.97 915
9277.88 949
9278.78 937
9279.69 930
9280.60 885
9281.51 936
9282.42 927
9283.33 908
9284.24 913
9285.15 904
9286.06 874
9286.97 889
9287.88 899
9288.79 886
9289.70 899
9290.60 904
9291.51 921
9292.42 899
9293.33 891
9294.24 885
9295.15 924
9296.06 914
9296.97 909
9297.88 904
9298.79 869
9299.70 912
9300.61 867
9301.52 897
9302.43 876
9303.34 925
9304.25 886
9305.16 883
9306.07 896
9306.98 881
9307.89 899
9308.80 892
9309.71 932
9310.63 913
9311.54 879
9312.45 933
9313.36 882
9314.27 879
9315.18 906
9316.09 905
9317.00 844
9317.91 844
9318.82 861
9319.73 843
9320.64 888
9321.55 905
9322.47 874
9323.38 853
9324.29 891
9325.20 892
9326.11 919
9327.02 866
9327.93 822
9328.84 879
9329.76 918
9330.67 889
9331.58 849
9332.49 872
9333.40 861
9334.31 865
9335.23 865
9336.14 836
9337.05 892
9337.96 862
9338.87 850
9339.78 854
9340.70 860
9341.61 875
9342.52 906
9343.43 916
9344.34 828
9345.26 831
9346.17 838
9347.08 904
9347.99 946
9348.91 924
9349.82 889
9350.73 889
9351.64 903
9352.56 879
9353.47 890
9354.38 910
9355.29 863
9356.21 928
9357.12 883
9358.03 874
9358.94 873
9359.86 890
9360.77 851
9361.68 858
9362.60 892
9363.51 870
9364.42 893
9365.34 916
9366.25 915
9367.16 890
9368.08 897
9368.99 893
9369.90 878
9370.82 887
9371.73 888
9372.64 868
9373.56 862
9374.47 884
9375.38 905
9376.30 888
9377.21 883
9378.12 899
9379.04 870
9379.95 886
9380.87 913
9381.78 886
9382.69 871
9383.61 908
9384.52 957
9385.44 935
9386.35 954
9387.27 984
9388.18 978
9389.09 961
9390.01 1005
9390.92 986
9391.84 976
9392.75 1003
9393.67 986
9394.58 1048
9395.50 1073
9396.41 1017
9397.32 997
9398.24 1011
9399.15 1004
9400.07 989
9400.98 974
9401.90 974
9402.81 1039
9403.73 1009
9404.64 964
9405.56 911
9406.47 979
9407.39 961
9408.30 975
9409.22 1019
9410.14 989
9411.05 1000
9411.97 1008
9412.88 1002
9413.80 957
9414.71 985
9415.63 992
9416.54 959
9417.46 964
9418.38 969
9419.29 967
9420.21 982
9421.12 983
9422.04 929
9422.95 986
9423.87 950
9424.79 954
9425.70 1004
9426.62 1053
9427.54 1055
9428.45 1031
9429.37 1053
9430.28 1073
9431.20 1078
9432.12 1081
9433.03 1131
9433.95 1148
9434.87 1178
9435.78 1132
9436.70 1146
9437.62 1181
9438.53 1144
9439.45 1135
9440.37 1156
9441.28 1131
9442.20 1126
9443.12 1153
9444.03 1240
9444.95 1199
9445.87 1256
9446.79 1315
9447.70 1432
9448.62 1458
9449.54 1643
9450.45 1717
9451.37 1834
9452.29 1839
9453.21 1881
9454.12 1913
9455.04 1800
9455.96 1715
9456.88 1604
9457.79 1538
9458.71 1497
9459.63 1349
9460.55 1284
9461.47 1291
9462.38 1262
9463.30 1190
9464.22 1155
9465.14 1168
9466.06 1170
9466.97 1106
9467.89 1091
9468.81 1067
9469.73 1087
9470.65 1108
9471.56 1093
9472.48 1107
9473.40 1112
9474.32 1113
9475.24 1174
9476.16 1209
9477.08 1224
9477.99 1234
9478.91 1294
9479.83 1282
9480.75 1285
9481.67 1223
9482.59 1227
9483.51 1242
9484.43 1195
9485.34 1159
9486.26 1150
9487.18 1153
9488.10 1134
9489.02 1097
9489.94 1047
9490.86 1078
9491.78 1066
9492.70 1089
9493.62 1051
9494.54 1086
9495.46 1007
9496.38 1047
9497.30 1011
9498.22 974
9499.13 990
9500.05 1027
9500.97 1024
9501.89 1020
9502.81 1005
9503.73 993
9504.65 1010
9505.57 937
9506.49 953
9507.41 980
9508.33 1009
9509.25 1009
9510.17 991
9511.09 1022
9512.01 1033
9512.93 1049
9513.86 1103
9514.78 1057
9515.70 1063
9516.62 1074
9517.54 1063
9518.46 991
9519.38 1053
9520.30 1063
9521.22 1103
9522.14 1119
9523.06 1015
9523.98 1038
9524.90 1087
9525.82 1162
9526.75 1149
9527.67 1240
9528.59 1276
9529.51 1301
9530.43 1416
9531.35 1445
9532.27 1434
9533.19 1387
9534.11 1395
9535.04 1370
9535.96 1326
9536.88 1259
9537.80 1228
9538.72 1163
9539.64 1172
9540.57 1179
9541.49 1148
9542.41 1030
9543.33 1003
9544.25 1018
9545.17 1025
9546.10 982
9547.02 1018
9547.94 982
9548.86 983
9549.78 980
9550.71 995
9551.63 1018
9552.55 1080
9553.47 1022
9554.40 998
9555.32 1030
9556.24 1062
9557.16 1045
9558.09 1043
9559.01 1068
9559.93 1128
9560.85 1074
9561.78 1048
9562.70 1051
9563.62 1014
9564.54 997
9565.47 978
9566.39 987
9567.31 989
9568.24 944
9569.16 992
9570.08 1034
9571.00 981
9571.93 995
9572.85 958
9573.77 941
9574.70 918
9575.62 890
9576.54 947
9577.47 933
9578.39 956
9579.31 960
9580.24 969
9581.16 929
9582.09 930
9583.01 944
9583.93 942
9584.86 928
9585.78 893
9586.70 928
9587.63 924
9588.55 875
9589.48 918
9590.40 942
9591.32 952
9592.25 922
9593.17 924
9594.10 967
9595.02 910
9595.95 976
9596.87 970
9597.79 979
9598.72 977
9599.64 953
9600.57 948
9601.49 971
9602.42 1008
9603.34 1024
9604.27 1005
9605.19 962
9606.12 996
9607.04 1035
9607.97 1026
9608.89 997
9609.82 1033
9610.74 1006
9611.67 1004
9612.59 1034
9613.52 1027
9614.44 1017
9615.37 1007
9616.29 1056
9617.22 1044
9618.14 1089
9619.07 1068
9619.99 1000
9620.92 1046
9621.85 1088
9622.77 1084
9623.70 1080
9624.62 1114
9625.55 1134
9626.47 1122
9627.40 1079
9628.33 1149
9629.25 1102
9630.18 1135
9631.10 1138
9632.03 1166
9632.96 1132
9633.88 1179
9634.81 1160
9635.73 1154
9636.66 1157
9637.59 1138
9638.51 1200
9639.44 1152
9640.37 1165
9641.29 1239
9642.22 1280
9643.15 1362
9644.07 1336
9645.00 1426
9645.93 1490
9646.85 1500
9647.78 1614
9648.71 1636
9649.63 1634
9650.56 1561
9651.49 1544
9652.41 1511
9653.34 1424
9654.27 1427
9655.20 1363
9656.12 1342
9657.05 1281
9657.98 1289
9658.90 1282
9659.83 1223
9660.76 1248
9661.69 1292
9662.61 1295
9663.54 1281
9664.47 1296
9665.40 1272
9666.32 1317
9667.25 1348
9668.18 1342
9669.11 1337
9670.04 1311
9670.96 1336
9671.89 1346
9672.82 1374
9673.75 1347
9674.68 1300
9675.60 1349
9676.53 1390
9677.46 1364
9678.39 1338
9679.32 1290
9680.25 1351
9681.17 1358
9682.10 1400
9683.03 1412
9683.96 1389
9684.89 1447
9685.82 1402
9686.75 1374
9687.67 1410
9688.60 1444
9689.53 1398
9690.46 1429
9691.39 1476
9692.32 1484
9693.25 1544
9694.18 1606
9695.11 1672
9696.03 1694
9696.96 1834
9697.89 1848
9698.82 1861
9699.75 1887
9700.68 1843
9701.61 1820
9702.54 1725
9703.47 1675
9704.40 1619
9705.33 1524
9706.26 1551
9707.19 1486
9708.12 1487
9709.05 1400
9709.98 1448
9710.91 1497
9711.84 1510
9712.77 1499
9713.70 1497
9714.63 1535
9715.56 1528
9716.49 1485
9717.42 1469
9718.35 1484
9719.28 1387
9720.21 1358
9721.14 1323
9722.07 1315
9723.00 1243
9723.93 1235
9724.86 1298
9725.79 1291
9726.72 1256
9727.65 1232
9728.58 1245
9729.51 1328
9730.44 1234
9731.37 1288
9732.31 1331
9733.24 1256
9734.17 1290
9735.10 1227
9736.03 1261
9736.96 1203
9737.89 1173
9738.82 1178
9739.75 1175
9740.69 1115
9741.62 1172
9742.55 1144
9743.48 1134
9744.41 1087
9745.34 1041
9746.27 1095
9747.21 1049
9748.14 1088
9749.07 1117
9750.00 1076
9750.93 1075
9751.86 1124
9752.80 1100
9753.73 1096
9754.66 1051
9755.59 1015
9756.52 1071
9757.46 1036
9758.39 1033
9759.32 1061
9760.25 1099
9761.18 1090
9762.12 1103
9763.05 1129
9763.98 1077
9764.91 1096
9765.85 1074
9766.78 1123
9767.71 1129
9768.64 1126
9769.58 1100
9770.51 1164
9771.44 1151
9772.37 1105
9773.31 1156
9774.24 1188
9775.17 1216
9776.11 1276
9777.04 1346
9777.97 1335
9778.91 1283
9779.84 1321
9780.77 1302
9781.71 1326
9782.64 1311
9783.57 1267
9784.51 1252
9785.44 1205
9786.37 1152
9787.31 1172
9788.24 1128
9789.17 1122
9790.11 1062
9791.04 1070
9791.97 1065
9792.91 1096
9793.84 1131
9794.77 1105
9795.71 1081
9796.64 1141
9797.58 1117
9798.51 1081
9799.44 1131
9800.38 1072
9801.31 1098
9802.25 1055
9803.18 1042
9804.12 1032
9805.05 991
9805.98 937
9806.92 924
9807.85 928
9808.79 917
9809.72 930
9810.66 937
9811.59 972
9812.53 957
9813.46 895
9814.40 931
9815.33 904
9816.27 942
9817.20 863
9818.14 903
9819.07 851
9820.01 901
9820.94 927
9821.88 884
9822.81 908
9823.75 826
9824.68 833
9825.62 859
9826.55 828
9827.49 834
9828.42 857
9829.36 867
9830.29 874
9831.23 864
9832.17 833
9833.10 851
9834.04 827
9834.97 795
9835.91 835
9836.84 882
9837.78 889
9838.72 888
9839.65 863
9840.59 899
9841.52 896
9842.46 901
9843.40 899
9844.33 869
9845.27 844
9846.20 873
9847.14 855
9848.08 887
9849.01 855
9849.95 857
9850.89 853
9851.82 850
9852.76 876
9853.70 817
9854.63 826
9855.57 863
9856.51 869
9857.44 869
9858.38 866
9859.32 871
9860.25 885
9861.19 874
9862.13 885
9863.07 861
9864.00 861
9864.94 884
9865.88 828
9866.81 842
9867.75 816
9868.69 838
9869.63 858
9870.56 841
9871.50 893
9872.44 878
9873.38 853
9874.31 880
9875.25 877
9876.19 822
9877.13 763
9878.07 825
9879.00 842
9879.94 856
9880.88 836
9881.82 843
9882.75 865
9883.69 859
9884.63 855
9885.57 867
9886.51 822
9887.45 817
9888.38 789
9889.32 835
9890.26 800
9891.20 825
9892.14 821
9893.08 816
9894.01 784
9894.95 814
9895.89 799
9896.83 829
9897.77 832
9898.71 834
9899.65 862
9900.59 843
9901.52 853
9902.46 836
9903.40 817
9904.34 795
9905.28 794
9906.22 806
9907.16 823
9908.10 874
9909.04 845
9909.98 838
9910.92 833
9911.86 824
9912.80 855
9913.73 862
9914.67 852
9915.61 830
9916.55 844
9917.49 868
9918.43 920
9919.37 951
9920.31 1046
9921.25 1120
9922.19 1237
9923.13 1352
9924.07 1428
9925.01 1452
9925.95 1551
9926.89 1519
9927.83 1512
9928.77 1374
9929.71 1296
9930.65 1213
9931.59 1140
9932.53 1085
9933.47 1023
9934.41 963
9935.36 922
9936.30 921
9937.24 832
9938.18 861
9939.12 859
9940.06 854
9941.00 821
9941.94 759
9942.88 768
9943.82 828
9944.76 788
9945.70 800
9946.64 829
9947.59 800
9948.53 796
9949.47 768
9950.41 741
9951.35 768
9952.29 722
9953.23 711
9954.17 781
9955.12 775
9956.06 748
9957.00 768
9957.94 790
9958.88 779
9959.82 735
9960.77 773
9961.71 821
9962.65 765
9963.59 747
9964.53 796
9965.48 729
9966.42 731
9967.36 763
9968.30 787
9969.24 823
9970.19 740
9971.13 695
9972.07 666
9973.01 722
9973.95 716
9974.90 735
9975.84 728
9976.78 709
9977.72 672
9978.67 671
9979.61 657
9980.55 651
9981.50 657
9982.44 666
9983.38 694
9984.32 694
9985.27 715
9986.21 712
9987.15 705
9988.10 697
9989.04 688
9989.98 728
9990.92 683
9991.87 708
9992.81 750
9993.75 726
9994.70 701
9995.64 709
9996.58 729
9997.53 708
9998.47 706
9999.41 731
10000.36 735
10001.30 730
10002.25 749
10003.19 717
10004.13 739
10005.08 738
10006.02 754
10006.96 754
10007.91 746
10008.85 759
10009.80 713
10010.74 726
10011.68 733
10012.63 716
10013.57 731
10014.52 714
10015.46 706
10016.41 715
10017.35 718
10018.29 718
10019.24 726
10020.18 735
10021.13 693
10022.07 712
10023.02 745
10023.96 726
10024.91 745
10025.85 769
10026.80 804
10027.74 799
10028.69 788
10029.63 779
10030.58 764
10031.52 713
10032.47 732
10033.41 755
10034.36 738
10035.30 726
10036.25 688
10037.19 726
10038.14 700
10039.08 698
10040.03 771
10040.97 702
10041.92 701
10042.87 719
10043.81 691
10044.76 655
10045.70 701
10046.65 677
10047.59 682
10048.54 692
10049.49 694
10050.43 696
10051.38 667
10052.32 649
10053.27 674
10054.22 647
10055.16 678
10056.11 701
10057.05 673
10058.00 665
10058.95 685
10059.89 677
10060.84 681
10061.79 667
10062.73 655
10063.68 667
10064.63 647
10065.57 634
10066.52 631
10067.47 639
10068.41 641
10069.36 632
10070.31 622
10071.25 663
10072.20 680
10073.15 669
10074.10 662
10075.04 625
10075.99 623
10076.94 632
10077.88 663
10078.83 658
10079.78 657
10080.73 669
10081.67 647
10082.62 635
10083.57 616
10084.52 625
10085.46 639
10086.41 610
10087.36 642
10088.31 651
10089.25 635
10090.20 618
10091.15 640
10092.10 647
10093.05 648
10093.99 636
10094.94 629
10095.89 639
10096.84 611
10097.79 625
10098.73 687
10099.68 621
10100.63 590
10101.58 618
10102.53 616
10103.48 617
10104.42 650
10105.37 639
10106.32 637
10107.27 590
10108.22 645
10109.17 653
10110.12 623
10111.06 643
10112.01 657
10112.96 613
10113.91 602
10114.86 605
10115.81 603
10116.76 640
10117.71 608
10118.66 614
10119.61 593
10120.56 601
10121.50 599
10122.45 621
10123.40 624
10124.35 620
10125.30 633
10126.25 630
10127.20 630
10128.15 614
10129.10 608
10130.05 659
10131.00 628
10131.95 629
10132.90 635
10133.85 637
10134.80 637
10135.75 616
10136.70 605
10137.65 628
10138.60 640
10139.55 622
10140.50 629
10141.45 656
10142.40 637
10143.35 636
10144.30 641
10145.25 654
10146.20 652
10147.15 615
10148.10 657
10149.05 619
10150.00 622
10150.95 647
10151.90 643
10152.86 644
10153.81 659
10154.76 661
10155.71 666
10156.66 657
10157.61 648
10158.56 601
10159.51 644
10160.46 616
10161.41 654
10162.37 659
10163.32 675
10164.27 624
10165.22 643
10166.17 641
10167.12 645
10168.07 653
10169.03 657
10169.98 674
10170.93 664
10171.88 638
10172.83 665
10173.78 655
10174.74 670
10175.69 686
10176.64 663
10177.59 674
10178.54 708
10179.49 686
10180.45 717
10181.40 720
10182.35 700
10183.30 736
10184.26 744
10185.21 766
10186.16 736
10187.11 801
10188.06 764
10189.02 788
10189.97 822
10190.92 848
10191.87 804
10192.83 837
10193.78 826
10194.73 823
10195.69 794
10196.64 804
10197.59 748
10198.54 776
10199.50 753
10200.45 754
10201.40 760
10202.36 761
10203.31 797
10204.26 762
10205.22 773
10206.17 699
10207.12 759
10208.08 723
10209.03 733
10209.98 746
10210.94 709
10211.89 696
10212.84 728
10213.80 693
10214.75 708
10215.70 754
10216.66 743
10217.61 743
10218.56 695
10219.52 686
10220.47 650
10221.43 636
10222.38 679
10223.33 673
10224.29 659
10225.24 677
10226.20 653
10227.15 663
10228.11 692
10229.06 711
10230.01 706
10230.97 742
10231.92 775
10232.88 788
10233.83 779
10234.79 835
10235.74 805
10236.70 769
10237.65 735
10238.60 750
10239.56 788
10240.51 721
10241.47 704
10242.42 682
10243.38 674
10244.33 689
10245.29 690
10246.24 684
10247.20 646
10248.15 671
10249.11 650
10250.07 668
10251.02 633
10251.98 685
10252.93 653
10253.89 676
10254.84 628
10255.80 654
10256.75 639
10257.71 645
10258.67 633
10259.62 635
10260.58 646
10261.53 647
10262.49 628
10263.44 676
10264.40 647
10265.36 651
10266.31 660
10267.27 643
10268.22 626
10269.18 658
10270.14 666
10271.09 656
10272.05 626
10273.01 672
10273.96 660
10274.92 665
10275.87 646
10276.83 650
10277.79 623
10278.74 646
10279.70 617
10280.66 587
10281.61 615
10282.57 596
10283.53 598
10284.49 619
10285.44 639
10286.40 638
10287.36 608
10288.31 611
10289.27 575
10290.23 615
10291.18 611
10292.14 644
10293.10 605
10294.06 629
10295.01 616
10295.97 592
10296.93 618
10297.89 606
10298.84 621
10299.80 579
10300.76 591
10301.72 571
10302.67 588
10303.63 597
10304.59 589
10305.55 582
10306.51 592
10307.46 600
10308.42 615
10309.38 634
10310.34 603
10311.30 632
10312.25 580
10313.21 602
10314.17 592
10315.13 591
10316.09 637
10317.05 638
10318.00 605
10318.96 643
10319.92 584
10320.88 580
10321.84 601
10322.80 613
10323.76 590
10324.71 595
10325.67 622
10326.63 603
10327.59 639
10328.55 579
10329.51 576
10330.47 572
10331.43 593
10332.39 599
10333.35 577
10334.30 567
10335.26 540
10336.22 565
10337.18 617
10338.14 573
10339.10 595
10340.06 602
10341.02 555
10341.98 604
10342.94 595
10343.90 612
10344.86 639
10345.82 597
10346.78 639
10347.74 625
10348.70 587
10349.66 608
10350.62 610
10351.58 631
10352.54 618
10353.50 622
10354.46 620
10355.42 610
10356.38 587
10357.34 605
10358.30 584
10359.26 635
10360.22 632
10361.18 595
10362.14 640
10363.10 609
10364.06 625
10365.02 629
10365.98 629
10366.94 601
10367.90 553
10368.87 572
10369.83 561
10370.79 575
10371.75 580
10372.71 616
10373.67 598
10374.63 547
10375.59 555
10376.55 587
10377.51 596
10378.48 605
10379.44 593
10380.40 601
10381.36 590
10382.32 587
10383.28 615
10384.24 584
10385.21 611
10386.17 592
10387.13 560
10388.09 565
10389.05 573
10390.01 560
10390.98 575
10391.94 620
10392.90 625
10393.86 576
10394.82 591
10395.79 582
10396.75 614
10397.71 638
10398.67 608
10399.63 642
10400.60 579
10401.56 593
10402.52 596
10403.48 549
10404.45 583
10405.41 621
10406.37 644
10407.33 634
10408.30 610
10409.26 630
10410.22 670
10411.18 635
10412.15 624
10413.11 701
10414.07 675
10415.04 703
10416.00 695
10416.96 695
10417.93 682
10418.89 724
10419.85 718
10420.81 703
10421.78 697
10422.74 698
10423.70 723
10424.67 726
10425.63 736
10426.59 719
10427.56 715
10428.52 726
10429.49 696
10430.45 709
10431.41 668
10432.38 624
10433.34 620
10434.30 659
10435.27 637
10436.23 587
10437.20 612
10438.16 591
10439.12 575
10440.09 563
10441.05 595
10442.02 570
10442.98 579
10443.94 606
10444.91 583
10445.87 608
10446.84 601
10447.80 621
10448.77 596
10449.73 575
10450.70 575
10451.66 587
10452.63 587
10453.59 561
10454.55 556
10455.52 579
10456.48 582
10457.45 566
10458.41 565
10459.38 547
10460.34 573
10461.31 566
10462.27 572
10463.24 555
10464.20 567
10465.17 595
10466.14 609
10467.10 602
10468.07 567
10469.03 566
10470.00 589
10470.96 561
10471.93 574
10472.89 578
10473.86 569
10474.82 547
10475.79 573
10476.76 557
10477.72 580
10478.69 558
10479.65 572
10480.62 556
10481.59 616
10482.55 589
10483.52 620
10484.48 565
10485.45 618
10486.42 572
10487.38 595
10488.35 589
10489.32 573
10490.28 581
10491.25 556
10492.21 603
10493.18 556
10494.15 550
10495.11 546
10496.08 601
10497.05 597
10498.01 579
10498.98 609
10499.95 585
10500.92 582
10501.88 588
10502.85 578
10503.82 603
10504.78 579
10505.75 562
10506.72 562
10507.68 571
10508.65 550
10509.62 597
10510.59 600
10511.55 605
10512.52 609
10513.49 610
10514.46 567
10515.42 561
10516.39 590
10517.36 543
10518.33 606
10519.29 558
10520.26 599
10521.23 585
10522.20 561
10523.17 575
10524.13 563
10525.10 564
10526.07 573
10527.04 595
10528.01 600
10528.97 601
10529.94 587
10530.91 560
10531.88 581
10532.85 587
10533.82 573
10534.78 591
10535.75 578
10536.72 594
10537.69 581
10538.66 575
10539.63 575
10540.60 571
10541.56 558
10542.53 568
10543.50 586
10544.47 618
10545.44 615
10546.41 592
10547.38 618
10548.35 596
10549.32 639
10550.29 613
10551.25 650
10552.22 612
10553.19 602
10554.16 630
10555.13 662
10556.10 692
10557.07 688
10558.04 668
10559.01 671
10559.98 675
10560.95 662
10561.92 726
10562.89 714
10563.86 645
10564.83 654
10565.80 639
10566.77 651
10567.74 640
10568.71 612
10569.68 593
10570.65 602
10571.62 607
10572.59 585
10573.56 575
10574.53 601
10575.50 596
10576.47 587
10577.44 561
10578.41 613
10579.38 585
10580.35 647
10581.32 616
10582.29 603
10583.26 600
10584.23 604
10585.21 622
10586.18 634
10587.15 624
10588.12 615
10589.09 630
10590.06 566
10591.03 618
10592.00 607
10592.97 587
10593.94 613
10594.92 615
10595.89 607
10596.86 602
10597.83 598
10598.80 580
10599.77 591
10600.74 600
10601.71 572
10602.69 612
10603.66 628
10604.63 620
10605.60 600
10606.57 585
10607.54 584
10608.52 599
10609.49 554
10610.46 583
10611.43 596
10612.40 577
10613.38 586
10614.35 563
10615.32 598
10616.29 578
10617.27 550
10618.24 590
10619.21 589
10620.18 650
10621.15 597
10622.13 626
10623.10 632
10624.07 594
10625.04 647
10626.02 605
10626.99 624
10627.96 632
10628.94 598
10629.91 605
10630.88 618
10631.85 664
10632.83 658
10633.80 661
10634.77 655
10635.75 695
10636.72 713
10637.69 687
10638.67 683
10639.64 669
10640.61 708
10641.59 720
10642.56 696
10643.53 678
10644.51 689
10645.48 648
10646.45 656
10647.43 653
10648.40 641
10649.37 599
10650.35 595
10651.32 608
10652.30 627
10653.27 621
10654.24 605
10655.22 578
10656.19 621
10657.16 614
10658.14 615
10659.11 602
10660.09 595
10661.06 635
10662.04 614
10663.01 588
10663.98 575
10664.96 595
10665.93 587
10666.91 633
10667.88 614
10668.86 594
10669.83 589
10670.81 615
10671.78 612
10672.76 585
10673.73 630
10674.71 626
10675.68 578
10676.66 566
10677.63 572
10678.61 575
10679.58 586
10680.56 586
10681.53 577
10682.51 589
10683.48 591
10684.46 600
10685.43 573
10686.41 607
10687.38 588
10688.36 575
10689.33 537
10690.31 586
10691.28 619
10692.26 544
10693.24 541
10694.21 590
10695.19 562
10696.16 568
10697.14 552
10698.12 564
10699.09 573
10700.07 568
10701.04 550
10702.02 533
10703.00 566
10703.97 562
10704.95 594
10705.92 565
10706.90 565
10707.88 550
10708.85 571
10709.83 563
10710.81 540
10711.78 552
10712.76 553
10713.74 551
10714.71 589
10715.69 590
10716.67 564
10717.64 621
10718.62 611
10719.60 550
10720.57 629
10721.55 570
10722.53 567
10723.50 603
10724.48 574
10725.46 585
10726.44 551
10727.41 561
10728.39 569
10729.37 555
10730.35 595
10731.32 587
10732.30 615
10733.28 584
10734.26 563
10735.23 584
10736.21 622
10737.19 603
10738.17 606
10739.14 611
10740.12 602
10741.10 608
10742.08 576
10743.06 607
10744.03 606
10745.01 609
10745.99 599
10746.97 604
10747.95 557
10748.92 568
10749.90 606
10750.88 574
10751.86 568
10752.84 552
10753.82 578
10754.79 570
10755.77 576
10756.75 570
10757.73 572
10758.71 580
10759.69 578
10760.67 563
10761.65 580
10762.62 566
10763.60 574
10764.58 593
10765.56 626
10766.54 604
10767.52 631
10768.50 597
10769.48 592
10770.46 578
10771.44 629
10772.42 603
10773.39 587
10774.37 605
10775.35 593
10776.33 622
10777.31 620
10778.29 578
10779.27 593
10780.25 592
10781.23 601
10782.21 598
10783.19 579
10784.17 571
10785.15 587
10786.13 566
10787.11 559
10788.09 558
10789.07 573
10790.05 554
10791.03 535
10792.01 541
10792.99 532
10793.97 541
10794.95 577
10795.93 524
10796.91 564
10797.89 514
10798.87 524
10799.85 577
10800.83 551
10801.82 514
10802.80 533
10803.78 565
10804.76 532
10805.74 567
10806.72 592
10807.70 568
10808.68 547
10809.66 585
10810.64 563
10811.62 588
10812.61 606
10813.59 615
10814.57 586
10815.55 584
10816.53 554
10817.51 580
10818.49 579
10819.47 549
10820.46 589
10821.44 585
10822.42 558
10823.40 535
10824.38 561
10825.36 592
10826.35 579
10827.33 542
10828.31 599
10829.29 572
10830.27 558
10831.25 555
10832.24 552
10833.22 577
10834.20 546
10835.18 521
10836.17 531
10837.15 537
10838.13 549
10839.11 589
10840.09 564
10841.08 574
10842.06 583
10843.04 580
10844.02 549
10845.01 585
10845.99 565
10846.97 546
10847.96 578
10848.94 563
10849.92 574
10850.90 559
10851.89 616
10852.87 615
10853.85 605
10854.84 563
10855.82 591
10856.80 572
10857.78 569
10858.77 587
10859.75 567
10860.73 532
10861.72 548
10862.70 579
10863.68 586
10864.67 603
10865.65 583
10866.64 618
10867.62 591
10868.60 637
10869.59 595
10870.57 624
10871.55 615
10872.54 625
10873.52 581
10874.51 587
10875.49 588
10876.47 586
10877.46 626
10878.44 645
10879.43 670
10880.41 638
10881.39 656
10882.38 654
10883.36 637
10884.35 644
10885.33 635
10886.32 610
10887.30 643
10888.29 612
10889.27 634
10890.25 659
10891.24 685
10892.22 646
10893.21 643
10894.19 670
10895.18 685
10896.16 690
10897.15 705
10898.13 697
10899.12 658
10900.10 648
10901.09 714
10902.07 737
10903.06 690
10904.04 703
10905.03 692
10906.01 729
10907.00 720
10907.99 699
10908.97 721
10909.96 718
10910.94 708
10911.93 740
10912.91 753
10913.90 701
10914.88 712
10915.87 744
10916.86 715
10917.84 724
10918.83 711
10919.81 695
10920.80 713
10921.79 743
10922.77 734
10923.76 723
10924.74 745
10925.73 766
10926.72 729
10927.70 745
10928.69 774
10929.68 804
10930.66 770
10931.65 782
10932.64 752
10933.62 800
10934.61 820
10935.60 829
10936.58 830
10937.57 841
10938.56 903
10939.54 901
10940.53 929
10941.52 969
10942.50 1008
10943.49 951
10944.48 998
10945.47 1007
10946.45 1016
10947.44 1030
10948.43 1058
10949.41 1065
10950.40 1067
10951.39 1065
10952.38 1055
10953.36 1040
10954.35 1026
10955.34 1033
10956.33 1035
10957.31 1099
10958.30 1079
10959.29 1015
10960.28 1021
10961.27 1035
10962.25 994
10963.24 981
10964.23 939
10965.22 949
10966.21 943
10967.19 888
10968.18 941
10969.17 885
10970.16 905
10971.15 837
10972.13 846
10973.12 867
10974.11 905
10975.10 884
10976.09 858
10977.08 894
10978.07 889
10979.05 907
10980.04 902
10981.03 911
10982.02 906
10983.01 922
10984.00 889
10984.99 908
10985.98 960
10986.96 964
10987.95 1031
10988.94 1029
10989.93 1042
10990.92 1052
10991.91 1118
10992.90 1171
10993.89 1245
10994.88 1236
10995.87 1320
10996.86 1338
10997.85 1377
10998.84 1342
10999.83 1338
11000.82 1326
11001.81 1247
11002.79 1150
11003.78 1146
11004.77 1126
11005.76 1065
11006.75 1025
11007.74 953
11008.73 942
11009.72 887
11010.71 880
11011.70 856
11012.69 851
11013.68 823
11014.67 837
11015.67 806
11016.66 831
11017.65 803
11018.64 819
11019.63 807
11020.62 825
11021.61 794
11022.60 795
11023.59 805
11024.58 815
11025.57 814
11026.56 756
11027.55 803
11028.54 764
11029.53 771
11030.52 769
11031.52 805
11032.51 774
11033.50 793
11034.49 781
11035.48 808
11036.47 825
11037.46 793
11038.45 777
11039.45 734
11040.44 772
11041.43 735
11042.42 749
11043.41 725
11044.40 730
11045.39 743
11046.39 768
11047.38 738
11048.37 710
11049.36 754
11050.35 714
11051.35 703
11052.34 678
11053.33 697
11054.32 710
11055.31 739
11056.31 708
11057.30 689
11058.29 742
11059.28 680
11060.27 681
11061.27 684
11062.26 669
11063.25 709
11064.24 717
11065.24 692
11066.23 681
11067.22 708
11068.21 726
11069.21 719
11070.20 749
11071.19 735
11072.19 788
11073.18 755
11074.17 716
11075.16 732
11076.16 713
11077.15 744
11078.14 725
11079.14 673
11080.13 717
11081.12 727
11082.12 744
11083.11 712
11084.10 671
11085.10 726
11086.09 677
11087.08 687
11088.08 693
11089.07 689
11090.06 643
11091.06 671
11092.05 680
11093.04 714
11094.04 713
11095.03 687
11096.03 626
11097.02 648
11098.01 692
11099.01 702
11100.00 676
11101.00 657
11101.99 669
11102.98 655
11103.98 671
11104.97 669
11105.97 673
11106.96 656
11107.96 684
11108.95 663
11109.95 649
11110.94 659
11111.93 674
11112.93 679
11113.92 642
11114.92 688
11115.91 688
11116.91 697
11117.90 702
11118.90 693
11119.89 660
11120.89 693
11121.88 708
11122.88 710
11123.87 705
11124.87 722
11125.86 699
11126.86 697
11127.85 722
11128.85 703
11129.84 702
11130.84 767
11131.84 698
11132.83 729
11133.83 716
11134.82 720
11135.82 720
11136.81 671
11137.81 688
11138.81 703
11139.80 715
11140.80 713
11141.79 693
11142.79 705
11143.79 701
11144.78 699
11145.78 696
11146.77 679
11147.77 682
11148.77 713
11149.76 684
11150.76 710
11151.75 682
11152.75 663
11153.75 665
11154.74 661
11155.74 657
11156.74 660
11157.73 659
11158.73 625
11159.73 675
11160.72 675
11161.72 660
11162.72 654
11163.71 642
11164.71 619
11165.71 664
11166.71 608
11167.70 627
11168.70 634
11169.70 654
11170.69 619
11171.69 658
11172.69 639
11173.69 650
11174.68 601
11175.68 633
11176.68 616
11177.68 588
11178.67 627
11179.67 631
11180.67 629
11181.67 645
11182.66 634
11183.66 650
11184.66 639
11185.66 629
11186.66 620
11187.65 642
11188.65 619
11189.65 606
11190.65 624
11191.65 612
11192.64 623
11193.64 639
11194.64 670
11195.64 642
11196.64 638
11197.64 633
11198.63 620
11199.63 648
11200.63 660
11201.63 656
11202.63 629
11203.63 642
11204.63 611
11205.63 650
11206.62 623
11207.62 636
11208.62 642
11209.62 648
11210.62 641
11211.62 617
11212.62 641
11213.62 603
11214.62 637
11215.62 633
11216.61 655
11217.61 620
11218.61 616
11219.61 640
11220.61 647
11221.61 608
11222.61 634
11223.61 609
11224.61 652
11225.61 613
11226.61 634
11227.61 633
11228.61 661
11229.61 682
11230.61 657
11231.61 650
11232.61 600
11233.61 631
11234.61 616
11235.61 644
11236.61 663
11237.61 650
11238.61 602
11239.61 630
11240.61 630
11241.61 609
11242.61 637
11243.61 674
11244.61 674
11245.61 640
11246.61 645
11247.61 663
11248.62 640
11249.62 669
11250.62 645
11251.62 648
11252.62 638
11253.62 664
11254.62 660
11255.62 651
11256.62 648
11257.62 647
11258.62 665
11259.63 661
11260.63 663
11261.63 667
11262.63 660
11263.63 714
11264.63 678
11265.63 653
11266.64 638
11267.64 665
11268.64 675
11269.64 680
11270.64 682
11271.64 669
11272.65 708
11273.65 679
11274.65 699
11275.65 660
11276.65 703
11277.65 741
11278.66 717
11279.66 739
11280.66 676
11281.66 687
11282.67 673
11283.67 732
11284.67 700
11285.67 746
11286.67 712
11287.68 709
11288.68 730
11289.68 710
11290.68 707
11291.69 715
11292.69 737
11293.69 760
11294.70 696
11295.70 725
11296.70 755
11297.70 727
11298.71 748
11299.71 740
11300.71 778
11301.72 748
11302.72 767
11303.72 735
11304.72 821
11305.73 814
11306.73 832
11307.73 792
11308.74 842
11309.74 844
11310.74 848
11311.75 883
11312.75 851
11313.76 814
11314.76 808
11315.76 854
11316.77 822
11317.77 780
11318.77 758
11319.78 754
11320.78 721
11321.79 705
11322.79 735
11323.79 716
11324.80 744
11325.80 728
11326.81 713
11327.81 717
11328.81 728
11329.82 694
11330.82 704
11331.83 672
11332.83 726
11333.84 740
11334.84 727
11335.85 698
11336.85 714
11337.85 675
11338.86 713
11339.86 689
11340.87 715
11341.87 716
11342.88 720
11343.88 739
11344.89 705
11345.89 752
11346.90 735
11347.90 783
11348.91 745
11349.91 756
11350.92 738
11351.92 723
11352.93 743
11353.94 743
11354.94 768
11355.95 737
11356.95 752
11357.96 783
11358.96 752
11359.97 745
11360.97 768
11361.98 766
11362.99 760
11363.99 738
11365.00 753
11366.00 739
11367.01 764
11368.02 789
11369.02 765
11370.03 753
11371.03 728
11372.04 740
11373.05 746
11374.05 749
11375.06 743
11376.06 772
11377.07 737
11378.08 815
11379.08 739
11380.09 807
11381.10 777
11382.10 755
11383.11 800
11384.12 795
11385.12 787
11386.13 786
11387.14 798
11388.14 778
11389.15 757
11390.16 785
11391.17 783
11392.17 768
11393.18 789
11394.19 749
11395.19 767
11396.20 764
11397.21 781
11398.22 850
11399.22 828
11400.23 768
11401.24 786
11402.25 811
11403.25 808
11404.26 844
11405.27 839
11406.28 831
11407.28 849
11408.29 872
11409.30 856
11410.31 882
11411.31 944
11412.32 874
11413.33 861
11414.34 872
11415.35 848
11416.35 884
11417.36 878
11418.37 893
11419.38 886
11420.39 917
11421.40 892
11422.40 904
11423.41 875
11424.42 884
11425.43 920
11426.44 932
11427.45 981
11428.46 938
11429.46 926
11430.47 956
11431.48 980
11432.49 951
11433.50 943
11434.51 969
11435.52 979
11436.53 991
11437.54 1006
11438.54 996
11439.55 969
11440.56 992
11441.57 989
11442.58 989
11443.59 994
11444.60 1045
11445.61 1051
11446.62 1033
11447.63 1036
11448.64 1008
11449.65 1026
11450.66 1061
11451.67 1038
11452.68 1056
11453.69 1086
11454.70 1086
11455.71 1088
11456.72 1079
11457.73 1078
11458.74 1139
11459.75 1155
11460.76 1165
11461.77 1114
11462.78 1080
11463.79 1123
11464.80 1151
11465.81 1173
11466.82 1161
11467.83 1144
11468.84 1191
11469.85 1204
11470.86 1188
11471.87 1164
11472.88 1148
11473.89 1210
11474.90 1246
11475.91 1223
11476.92 1192
11477.93 1255
11478.95 1249
11479.96 1321
11480.97 1190
11481.98 1248
11482.99 1208
11484.00 1325
11485.01 1264
11486.02 1293
11487.03 1246
11488.05 1265
11489.06 1264
11490.07 1313
11491.08 1362
11492.09 1291
11493.10 1319
11494.11 1337
11495.13 1317
11496.14 1280
11497.15 1341
11498.16 1368
11499.17 1321
11500.18 1331
11501.20 1373
11502.21 1410
11503.22 1425
11504.23 1448
11505.24 1439
11506.26 1366
11507.27 1375
11508.28 1454
11509.29 1447
11510.30 1416
11511.32 1464
11512.33 1516
11513.34 1515
11514.35 1504
11515.37 1540
11516.38 1556
11517.39 1509
11518.40 1526
11519.42 1557
11520.43 1544
11521.44 1527
11522.45 1557
11523.47 1600
11524.48 1666
11525.49 1633
11526.51 1732
11527.52 1654
11528.53 1717
11529.55 1727
11530.56 1696
11531.57 1703
11532.59 1758
11533.60 1792
11534.61 1847
11535.63 1827
11536.64 1878
11537.65 1925
11538.67 1928
11539.68 1945
11540.69 1937
11541.71 1965
11542.72 2047
11543.73 2015
11544.75 2111
11545.76 2093
11546.78 2089
11547.79 2202
11548.80 2250
11549.82 2209
11550.83 2311
11551.85 2343
11552.86 2423
11553.87 2478
11554.89 2511
11555.90 2504
11556.92 2583
11557.93 2651
11558.95 2611
11559.96 2757
11560.97 2714
11561.99 2737
11563.00 2952
11564.02 2890
11565.03 2878
11566.05 2968
11567.06 3076
11568.08 3060
11569.09 3154
11570.11 3280
11571.12 3313
11572.14 3416
11573.15 3569
11574.17 3651
11575.18 3791
11576.20 3959
11577.21 4115
11578.23 4253
11579.24 4403
11580.26 4659
11581.27 4858
11582.29 5025
11583.30 5180
11584.32 5408
11585.33 5621
11586.35 5822
11587.37 6043
11588.38 6278
11589.40 6687
11590.41 7263
11591.43 7601
11592.44 8042
11593.46 8846
11594.48 9719
11595.49 10476
11596.51 11236
11597.52 12235
11598.54 13094
11599.56 13779
11600.57 13990
11601.59 14092
11602.61 13964
11603.62 13460
11604.64 12871
11605.66 12205
11606.67 11248
11607.69 10299
11608.70 9310
11609.72 8428
11610.74 7357
11611.75 6732
11612.77 5974
11613.79 5512
11614.81 5031
11615.82 4634
11616.84 4407
11617.86 4227
11618.87 4066
11619.89 3789
11620.91 3677
11621.92 3445
11622.94 3451
11623.96 3279
11624.98 3265
11625.99 3301
11627.01 3140
11628.03 3167
11629.05 3138
11630.06 3068
11631.08 3023
11632.10 3107
11633.12 3178
11634.13 3246
11635.15 3200
11636.17 3236
11637.19 3191
11638.20 3207
11639.22 3238
11640.24 3217
11641.26 3088
11642.28 2967
11643.29 2960
11644.31 2942
11645.33 2821
11646.35 2750
11647.37 2646
11648.39 2475
11649.40 2380
11650.42 2335
11651.44 2295
11652.46 2274
11653.48 2251
11654.50 2255
11655.51 2258
11656.53 2156
11657.55 2155
11658.57 2206
11659.59 2203
11660.61 2244
11661.63 2312
11662.65 2330
11663.67 2371
11664.68 2388
11665.70 2420
11666.72 2383
11667.74 2409
11668.76 2397
11669.78 2419
11670.80 2469
11671.82 2446
11672.84 2488
11673.86 2439
11674.88 2503
11675.90 2546
11676.92 2581
11677.94 2623
11678.96 2665
11679.98 2638
11680.99 2637
11682.01 2626
11683.03 2642
11684.05 2593
11685.07 2588
11686.09 2588
11687.11 2519
11688.13 2475
11689.15 2460
11690.17 2370
11691.19 2407
11692.21 2377
11693.24 2306
11694.26 2329
11695.28 2242
11696.30 2306
11697.32 2310
11698.34 2211
11699.36 2240
11700.38 2274
11701.40 2210
11702.42 2198
11703.44 2123
11704.46 2110
11705.48 2100
11706.50 2093
11707.52 2052
11708.54 2028
11709.57 2009
11710.59 2001
11711.61 1957
11712.63 1916
11713.65 1924
11714.67 1930
11715.69 1888
11716.71 1911
11717.73 1862
11718.76 1854
11719.78 1834
11720.80 1845
11721.82 1773
11722.84 1718
11723.86 1803
11724.89 1711
11725.91 1696
11726.93 1657
11727.95 1673
11728.97 1678
11729.99 1675
11731.02 1618
11732.04 1603
11733.06 1607
11734.08 1606
11735.10 1633
11736.13 1581
11737.15 1596
11738.17 1642
11739.19 1612
11740.22 1620
11741.24 1568
11742.26 1595
11743.28 1544
11744.30 1547
11745.33 1540
11746.35 1518
11747.37 1573
11748.40 1593
11749.42 1494
11750.44 1474
11751.46 1514
11752.49 1485
11753.51 1452
11754.53 1469
11755.56 1375
11756.58 1453
11757.60 1400
11758.62 1464
11759.65 1312
11760.67 1309
11761.69 1349
11762.72 1306
11763.74 1237
11764.76 1295
11765.79 1238
11766.81 1288
11767.83 1290
11768.86 1240
11769.88 1241
11770.91 1262
11771.93 1245
11772.95 1259
11773.98 1246
11775.00 1217
11776.02 1279
11777.05 1226
11778.07 1219
11779.10 1158
11780.12 1159
11781.14 1157
11782.17 1165
11783.19 1126
11784.22 1172
11785.24 1175
11786.26 1201
11787.29 1119
11788.31 1123
11789.34 1146
11790.36 1106
11791.39 1095
11792.41 1079
11793.44 1116
11794.46 1075
11795.49 1044
11796.51 1048
11797.54 1031
11798.56 1008
11799.59 972
11800.61 969
11801.63 963
11802.66 974
11803.69 946
11804.71 977
11805.74 979
11806.76 949
11807.79 940
11808.81 892
11809.84 907
11810.86 933
11811.89 936
11812.91 944
11813.94 977
11814.96 983
11815.99 952
11817.01 894
11818.04 879
11819.07 899
11820.09 946
11821.12 906
11822.14 907
11823.17 893
11824.20 874
11825.22 889
11826.25 897
11827.27 884
11828.30 855
11829.33 871
11830.35 878
11831.38 880
11832.40 896
11833.43 879
11834.46 866
11835.48 839
11836.51 861
11837.54 816
11838.56 833
11839.59 815
11840.62 806
11841.64 820
11842.67 817
11843.70 819
11844.72 825
11845.75 815
11846.78 792
11847.80 813
11848.83 842
11849.86 843
11850.89 804
11851.91 792
11852.94 843
11853.97 844
11854.99 830
11856.02 811
11857.05 814
11858.08 797
11859.10 817
11860.13 835
11861.16 809
11862.19 784
11863.21 770
11864.24 825
11865.27 760
11866.30 780
11867.33 769
11868.35 779
11869.38 822
11870.41 814
11871.44 808
11872.47 799
11873.49 813
11874.52 773
11875.55 800
11876.58 763
11877.61 792
11878.63 787
11879.66 781
11880.69 799
11881.72 794
11882.75 734
11883.78 776
11884.81 822
11885.83 779
11886.86 749
11887.89 780
11888.92 788
11889.95 793
11890.98 797
11892.01 814
11893.04 823
11894.06 784
11895.09 814
11896.12 770
11897.15 776
11898.18 773
11899.21 802
11900.24 806
11901.27 761
11902.30 774
11903.33 825
11904.36 810
11905.39 748
11906.42 788
11907.45 768
11908.48 787
11909.50 770
11910.53 785
11911.56 751
11912.59 711
11913.62 714
11914.65 760
11915.68 755
11916.71 757
11917.74 801
11918.77 805
11919.80 799
11920.83 793
11921.86 747
11922.89 822
11923.92 811
11924.95 829
11925.99 829
11927.02 837
11928.05 843
11929.08 887
11930.11 835
11931.14 872
11932.17 896
11933.20 871
11934.23 831
11935.26 824
11936.29 792
11937.32 787
11938.35 757
11939.38 786
11940.41 746
11941.45 730
11942.48 706
11943.51 716
11944.54 708
11945.57 725
11946.60 748
11947.63 724
11948.66 675
11949.70 730
11950.73 714
11951.76 682
11952.79 714
11953.82 705
11954.85 726
11955.88 701
11956.92 688
11957.95 674
11958.98 671
11960.01 690
11961.04 691
11962.08 671
11963.11 731
11964.14 694
11965.17 666
11966.20 693
11967.24 702
11968.27 685
11969.30 725
11970.33 705
11971.36 696
11972.40 693
11973.43 733
11974.46 721
11975.49 711
11976.53 710
11977.56 694
11978.59 719
11979.62 700
11980.66 721
11981.69 712
11982.72 683
11983.76 775
11984.79 749
11985.82 743
11986.85 696
11987.89 700
11988.92 706
11989.95 684
11990.99 706
11992.02 732
11993.05 711
11994.09 721
11995.12 681
11996.15 705
11997.19 713
11998.22 717
11999.25 768
12000.29 740
12001.32 782
12002.35 752
12003.39 757
12004.42 752
12005.46 743
12006.49 777
12007.52 802
12008.56 794
12009.59 792
12010.63 789
12011.66 804
12012.69 790
12013.73 815
12014.76 823
12015.80 774
12016.83 827
12017.86 790
12018.90 780
12019.93 788
12020.97 807
12022.00 819
12023.04 769
12024.07 785
12025.11 761
12026.14 782
12027.18 766
12028.21 811
12029.25 816
12030.28 753
12031.32 764
12032.35 750
12033.39 782
12034.42 753
12035.46 744
12036.49 769
12037.53 812
12038.56 801
12039.60 779
12040.63 774
12041.67 770
12042.70 787
12043.74 783
12044.77 788
12045.81 782
12046.84 811
12047.88 802
12048.92 771
12049.95 769
12050.99 783
12052.02 806
12053.06 778
12054.09 796
12055.13 774
12056.17 780
12057.20 774
12058.24 812
12059.27 753
12060.31 791
12061.35 795
12062.38 790
12063.42 771
12064.46 756
12065.49 737
12066.53 781
12067.56 786
12068.60 789
12069.64 792
12070.67 774
12071.71 783
12072.75 748
12073.78 791
12074.82 756
12075.86 755
12076.89 788
12077.93 783
12078.97 774
12080.01 813
12081.04 799
12082.08 849
12083.12 826
12084.15 833
12085.19 811
12086.23 793
12087.27 794
12088.30 824
12089.34 859
12090.38 840
12091.41 841
12092.45 831
12093.49 874
12094.53 876
12095.57 848
12096.60 866
12097.64 872
12098.68 882
12099.72 884
12100.75 871
12101.79 879
12102.83 855
12103.87 861
12104.91 884
12105.94 831
12106.98 855
12108.02 787
12109.06 813
12110.10 770
12111.14 784
12112.17 772
12113.21 809
12114.25 790
12115.29 752
12116.33 750
12117.37 757
12118.40 732
12119.44 762
12120.48 770
12121.52 774
12122.56 716
12123.60 737
12124.64 742
12125.68 734
12126.72 737
12127.75 725
12128.79 728
12129.83 751
12130.87 790
12131.91 731
12132.95 713
12133.99 717
12135.03 752
12136.07 725
12137.11 720
12138.15 724
12139.19 712
12140.23 758
12141.27 711
12142.31 756
12143.35 731
12144.38 704
12145.42 753
12146.46 698
12147.50 732
12148.54 720
12149.58 725
12150.62 714
12151.66 724
12152.70 689
12153.74 717
12154.78 730
12155.82 695
12156.87 708
12157.91 721
12158.95 681
12159.99 708
12161.03 697
12162.07 695
12163.11 697
12164.15 698
12165.19 677
12166.23 727
12167.27 721
12168.31 691
12169.35 713
12170.39 688
12171.43 711
12172.47 658
12173.52 695
12174.56 703
12175.60 731
12176.64 708
12177.68 717
12178.72 725
12179.76 669
12180.80 705
12181.85 700
12182.89 742
12183.93 714
12184.97 682
12186.01 735
12187.05 707
12188.09 708
12189.14 705
12190.18 717
12191.22 740
12192.26 697
12193.30 700
12194.34 697
12195.39 699
12196.43 689
12197.47 719
12198.51 748
12199.55 715
12200.60 719
12201.64 716
12202.68 707
12203.72 683
12204.77 741
12205.81 711
12206.85 717
12207.89 746
12208.94 725
12209.98 719
12211.02 706
12212.06 697
12213.11 744
12214.15 769
12215.19 708
12216.23 728
12217.28 701
12218.32 739
12219.36 744
12220.41 729
12221.45 740
12222.49 746
12223.54 749
12224.58 748
12225.62 725
12226.66 726
12227.71 730
12228.75 711
12229.79 711
12230.84 687
12231.88 716
12232.93 743
12233.97 695
12235.01 696
12236.06 720
12237.10 687
12238.14 714
12239.19 666
12240.23 663
12241.28 686
12242.32 705
12243.36 698
12244.41 698
12245.45 673
12246.50 702
12247.54 720
12248.58 639
12249.63 669
12250.67 642
12251.72 673
12252.76 678
12253.80 679
12254.85 695
12255.89 705
12256.94 686
12257.98 686
12259.03 692
12260.07 693
12261.12 649
12262.16 688
12263.21 703
12264.25 675
12265.30 684
12266.34 673
12267.39 677
12268.43 674
12269.48 667
12270.52 632
12271.57 676
12272.61 648
12273.66 676
12274.70 632
12275.75 664
12276.79 626
12277.84 631
12278.88 663
12279.93 645
12280.98 631
12282.02 627
12283.07 661
12284.11 618
12285.16 617
12286.20 635
12287.25 602
12288.30 637
12289.34 632
12290.39 628
12291.43 595
12292.48 569
12293.53 603
12294.57 583
12295.62 592
12296.66 591
12297.71 608
12298.76 631
12299.80 620
12300.85 595
12301.90 593
12302.94 597
12303.99 626
12305.04 638
12306.08 586
12307.13 613
12308.18 606
12309.22 607
12310.27 579
12311.32 595
12312.36 604
12313.41 598
12314.46 609
12315.50 610
12316.55 601
12317.60 588
12318.65 614
12319.69 580
12320.74 590
12321.79 585
12322.83 570
12323.88 587
12324.93 621
12325.98 630
12327.02 561
12328.07 571
12329.12 599
12330.17 552
12331.21 575
12332.26 560
12333.31 572
12334.36 559
12335.41 563
12336.45 586
12337.50 581
12338.55 579
12339.60 567
12340.65 569
12341.69 577
12342.74 571
12343.79 551
12344.84 565
12345.89 626
12346.94 573
12347.98 564
12349.03 548
12350.08 564
12351.13 559
12352.18 578
12353.23 558
12354.28 575
12355.32 599
12356.37 560
12357.42 570
12358.47 544
12359.52 581
12360.57 588
12361.62 564
12362.67 587
12363.72 560
12364.76 600
12365.81 580
12366.86 573
12367.91 558
12368.96 555
12370.01 617
12371.06 617
12372.11 565
12373.16 555
12374.21 568
12375.26 575
12376.31 557
12377.36 577
12378.41 560
12379.46 572
12380.51 566
12381.56 603
12382.61 580
12383.66 594
12384.71 556
12385.76 534
12386.81 543
12387.86 577
12388.91 562
12389.96 554
12391.01 559
12392.06 554
12393.11 590
12394.16 561
12395.21 551
12396.26 592
12397.31 559
12398.36 591
12399.41 560
12400.46 523
12401.51 568
12402.56 565
12403.61 545
12404.66 543
12405.71 563
12406.77 581
12407.82 590
12408.87 580
12409.92 541
12410.97 558
12412.02 558
12413.07 562
12414.12 535
12415.17 544
12416.23 514
12417.28 515
12418.33 563
12419.38 557
12420.43 537
12421.48 565
12422.53 525
12423.59 541
12424.64 577
12425.69 545
12426.74 513
12427.79 540
12428.84 515
12429.90 543
12430.95 534
12432.00 554
12433.05 572
12434.10 549
12435.16 572
12436.21 527
12437.26 534
12438.31 529
12439.37 558
12440.42 559
12441.47 539
12442.52 553
12443.58 526
12444.63 521
12445.68 513
12446.73 550
12447.79 511
12448.84 516
12449.89 541
12450.94 567
12452.00 571
12453.05 547
12454.10 528
12455.16 502
12456.21 528
12457.26 523
12458.31 502
12459.37 521
12460.42 520
12461.47 555
12462.53 524
12463.58 542
12464.63 539
12465.69 574
12466.74 556
12467.79 515
12468.85 528
12469.90 539
12470.95 539
12472.01 513
12473.06 574
12474.12 545
12475.17 561
12476.22 584
12477.28 567
12478.33 589
12479.39 555
12480.44 562
12481.49 582
12482.55 593
12483.60 587
12484.66 628
12485.71 611
12486.76 612
12487.82 627
12488.87 634
12489.93 679
12490.98 678
12492.04 643
12493.09 633
12494.15 630
12495.20 691
12496.25 644
12497.31 644
12498.36 647
12499.42 627
12500.47 577
12501.53 587
12502.58 622
12503.64 599
12504.69 616
12505.75 542
12506.80 589
12507.86 551
12508.91 549
12509.97 540
12511.03 537
12512.08 559
12513.14 550
12514.19 552
12515.25 528
12516.30 543
12517.36 548
12518.41 572
12519.47 547
12520.52 514
12521.58 531
12522.64 558
12523.69 560
12524.75 574
12525.80 600
12526.86 562
12527.92 591
12528.97 601
12530.03 607
12531.08 585
12532.14 562
12533.20 555
12534.25 551
12535.31 581
12536.37 560
12537.42 581
12538.48 586
12539.54 559
12540.59 613
12541.65 614
12542.70 594
12543.76 549
12544.82 595
12545.88 623
12546.93 622
12547.99 618
12549.05 634
12550.10 630
12551.16 632
12552.22 617
12553.27 621
12554.33 677
12555.39 676
12556.45 643
12557.50 655
12558.56 610
12559.62 610
12560.67 614
12561.73 611
12562.79 630
12563.85 607
12564.90 665
12565.96 670
12567.02 666
12568.08 657
12569.14 678
12570.19 672
12571.25 663
12572.31 658
12573.37 676
12574.42 682
12575.48 656
12576.54 660
12577.60 624
12578.66 665
12579.72 601
12580.77 633
12581.83 612
12582.89 598
12583.95 609
12585.01 569
12586.07 606
12587.12 582
12588.18 596
12589.24 567
12590.30 558
12591.36 526
12592.42 540
12593.48 565
12594.53 567
12595.59 586
12596.65 594
12597.71 552
12598.77 603
12599.83 555
12600.89 594
12601.95 536
12603.01 554
12604.07 587
12605.13 570
12606.18 565
12607.24 575
12608.30 615
12609.36 603
12610.42 569
12611.48 588
12612.54 613
12613.60 584
12614.66 583
12615.72 599
12616.78 589
12617.84 613
12618.90 590
12619.96 625
12621.02 551
12622.08 558
12623.14 591
12624.20 595
12625.26 620
12626.32 583
12627.38 597
12628.44 621
12629.50 629
12630.56 644
12631.62 649
12632.68 641
12633.74 630
12634.80 651
12635.86 622
12636.92 602
12637.98 644
12639.04 621
12640.11 610
12641.17 600
12642.23 608
12643.29 586
12644.35 591
12645.41 565
12646.47 566
12647.53 570
12648.59 579
12649.65 579
12650.72 583
12651.78 615
12652.84 607
12653.90 611
12654.96 600
12656.02 588
12657.08 610
12658.14 566
12659.21 565
12660.27 567
12661.33 633
12662.39 576
12663.45 575
12664.51 588
12665.58 549
12666.64 591
12667.70 548
12668.76 622
12669.82 580
12670.89 603
12671.95 577
12673.01 585
12674.07 588
12675.13 578
12676.20 563
12677.26 581
12678.32 606
12679.38 529
12680.45 580
12681.51 574
12682.57 569
12683.63 580
12684.70 606
12685.76 631
12686.82 577
12687.88 599
12688.95 619
12690.01 633
12691.07 617
12692.14 610
12693.20 609
12694.26 574
12695.32 617
12696.39 628
12697.45 683
12698.51 651
12699.58 639
12700.64 639
12701.70 598
12702.77 630
12703.83 650
12704.89 645
12705.96 660
12707.02 678
12708.08 655
12709.15 656
12710.21 649
12711.28 642
12712.34 621
12713.40 612
12714.47 628
12715.53 612
12716.59 631
12717.66 583
12718.72 582
12719.79 588
12720.85 595
12721.92 612
12722.98 583
12724.04 582
12725.11 569
12726.17 590
12727.24 597
12728.30 577
12729.37 616
12730.43 583
12731.49 581
12732.56 562
12733.62 568
12734.69 569
12735.75 535
12736.82 550
12737.88 558
12738.95 561
12740.01 558
12741.08 528
12742.14 585
12743.21 508
12744.27 520
12745.34 535
12746.40 542
12747.47 559
12748.53 586
12749.60 540
12750.66 534
12751.73 543
12752.79 499
12753.86 556
12754.93 529
12755.99 516
12757.06 528
12758.12 534
12759.19 517
12760.25 517
12761.32 531
12762.39 510
12763.45 524
12764.52 496
12765.58 504
12766.65 499
12767.72 514
12768.78 507
12769.85 476
12770.91 530
12771.98 511
12773.05 502
12774.11 524
12775.18 548
12776.25 496
12777.31 524
12778.38 516
12779.45 480
12780.51 515
12781.58 532
12782.65 505
12783.71 490
12784.78 512
12785.85 507
12786.91 506
12787.98 494
12789.05 472
12790.11 491
12791.18 526
12792.25 519
12793.31 524
12794.38 484
12795.45 499
12796.52 516
12797.58 523
12798.65 493
12799.72 483
12800.79 511
12801.85 491
12802.92 499
12803.99 503
12805.06 516
12806.12 546
12807.19 486
12808.26 516
12809.33 532
12810.39 478
12811.46 502
12812.53 552
12813.60 514
12814.67 527
12815.73 497
12816.80 514
12817.87 519
12818.94 512
12820.01 529
12821.08 522
12822.14 528
12823.21 514
12824.28 508
12825.35 526
12826.42 492
12827.49 475
12828.55 501
12829.62 530
12830.69 502
12831.76 500
12832.83 529
12833.90 514
12834.97 515
12836.04 493
12837.11 516
12838.17 518
12839.24 530
12840.31 491
12841.38 510
12842.45 487
12843.52 487
12844.59 499
12845.66 477
12846.73 495
12847.80 482
12848.87 490
12849.94 471
12851.01 480
12852.08 484
12853.14 473
12854.21 481
12855.28 440
12856.35 467
12857.42 426
12858.49 446
12859.56 435
12860.63 470
12861.70 484
12862.77 489
12863.84 516
12864.91 489
12865.98 484
12867.05 435
12868.12 445
12869.19 476
12870.26 448
12871.34 448
12872.41 460
12873.48 452
12874.55 431
12875.62 470
12876.69 456
12877.76 454
12878.83 474
12879.90 414
12880.97 446
12882.04 432
12883.11 469
12884.18 444
12885.25 453
12886.33 454
12887.40 459
12888.47 432
12889.54 416
12890.61 455
12891.68 445
12892.75 455
12893.82 445
12894.89 451
12895.97 427
12897.04 421
12898.11 422
12899.18 420
12900.25 432
12901.32 423
12902.40 428
12903.47 445
12904.54 428
12905.61 442
12906.68 432
12907.75 428
12908.83 420
12909.90 421
12910.97 438
12912.04 448
12913.11 431
12914.19 436
12915.26 422
12916.33 432
12917.40 448
12918.48 426
12919.55 430
12920.62 434
12921.69 434
12922.77 451
12923.84 434
12924.91 429
12925.98 443
12927.06 423
12928.13 407
12929.20 453
12930.27 432
12931.35 428
12932.42 439
12933.49 444
12934.57 431
12935.64 441
12936.71 450
12937.79 448
12938.86 408
12939.93 429
12941.01 404
12942.08 409
12943.15 429
12944.23 423
12945.30 424
12946.37 438
12947.45 409
12948.52 398
12949.59 426
12950.67 441
12951.74 448
12952.81 434
12953.89 427
12954.96 403
12956.04 416
12957.11 434
12958.18 409
12959.26 433
12960.33 409
12961.41 431
12962.48 433
12963.55 427
12964.63 430
12965.70 452
12966.78 440
12967.85 420
12968.93 416
12970.00 431
12971.07 428
12972.15 462
12973.22 454
12974.30 449
12975.37 439
12976.45 445
12977.52 418
12978.60 431
12979.67 436
12980.75 450
12981.82 443
12982.90 447
12983.97 454
12985.05 429
12986.12 434
12987.20 424
12988.27 436
12989.35 436
12990.42 436
12991.50 434
12992.57 455
12993.65 466
12994.73 434
12995.80 446
12996.88 441
12997.95 421
12999.03 431
13000.10 432
13001.18 432
13002.25 462
13003.33 472
13004.41 458
13005.48 483
13006.56 432
13007.63 432
13008.71 461
13009.79 432
13010.86 430
13011.94 404
13013.02 425
13014.09 429
13015.17 458
13016.24 439
13017.32 423
13018.40 454
13019.47 463
13020.55 466
13021.63 447
13022.70 456
13023.78 480
13024.86 456
13025.93 469
13027.01 467
13028.09 477
13029.16 446
13030.24 477
13031.32 477
13032.40 470
13033.47 448
13034.55 470
13035.63 467
13036.70 441
13037.78 460
13038.86 459
13039.94 464
13041.01 446
13042.09 478
13043.17 495
13044.25 436
13045.32 453
13046.40 462
13047.48 465
13048.56 467
13049.63 434
13050.71 447
13051.79 486
13052.87 481
13053.95 450
13055.02 440
13056.10 466
13057.18 475
13058.26 463
13059.34 446
13060.41 469
13061.49 443
13062.57 458
13063.65 448
13064.73 449
13065.81 436
13066.88 426
13067.96 473
13069.04 448
13070.12 458
13071.20 420
13072.28 437
13073.36 420
13074.43 451
13075.51 444
13076.59 436
13077.67 441
13078.75 441
13079.83 439
13080.91 467
13081.99 462
13083.07 415
13084.15 451
13085.23 467
13086.30 435
13087.38 443
13088.46 419
13089.54 455
13090.62 439
13091.70 446
13092.78 410
13093.86 420
13094.94 454
13096.02 466
13097.10 447
13098.18 429
13099.26 430
13100.34 433
13101.42 464
13102.50 448
13103.58 435
13104.66 457
13105.74 424
13106.82 463
13107.90 441
13108.98 408
13110.06 463
13111.14 465
13112.22 438
13113.30 436
13114.38 442
13115.46 442
13116.54 449
13117.62 439
13118.70 443
13119.78 463
13120.86 482
13121.95 473
13123.03 458
13124.11 464
13125.19 428
13126.27 435
13127.35 441
13128.43 438
13129.51 441
13130.59 451
13131.67 447
13132.76 446
13133.84 451
13134.92 441
13136.00 442
13137.08 428
13138.16 406
13139.24 432
13140.32 430
13141.41 446
13142.49 425
13143.57 446
13144.65 432
13145.73 440
13146.81 432
13147.90 427
13148.98 427
13150.06 413
13151.14 453
13152.22 404
13153.31 423
13154.39 439
13155.47 429
13156.55 416
13157.63 408
13158.72 411
13159.80 438
13160.88 414
13161.96 418
13163.05 410
13164.13 474
13165.21 462
13166.29 413
13167.38 457
13168.46 416
13169.54 456
13170.62 403
13171.71 423
13172.79 438
13173.87 454
13174.96 447
13176.04 425
13177.12 401
13178.20 439
13179.29 430
13180.37 435
13181.45 441
13182.54 419
13183.62 453
13184.70 423
13185.79 454
13186.87 420
13187.95 412
13189.04 471
13190.12 447
13191.20 447
13192.29 445
13193.37 449
13194.46 466
13195.54 425
13196.62 428
13197.71 419
13198.79 454
13199.88 442
13200.96 464
13202.04 445
13203.13 442
13204.21 428
13205.30 433
13206.38 457
13207.46 421
13208.55 427
13209.63 418
13210.72 445
13211.80 423
13212.89 428
13213.97 447
13215.05 417
13216.14 440
13217.22 441
13218.31 421
13219.39 456
13220.48 463
13221.56 454
13222.65 409
13223.73 432
13224.82 477
13225.90 445
13226.99 439
13228.07 438
13229.16 440
13230.24 420
13231.33 426
13232.41 408
13233.50 442
13234.58 415
13235.67 434
13236.76 409
13237.84 438
13238.93 445
13240.01 416
13241.10 433
13242.18 438
13243.27 438
13244.35 426
13245.44 459
13246.53 424
13247.61 410
13248.70 429
13249.78 445
13250.87 429
13251.96 432
13253.04 417
13254.13 425
13255.21 456
13256.30 423
13257.39 447
13258.47 453
13259.56 438
13260.65 424
13261.73 432
13262.82 463
13263.91 456
13264.99 448
13266.08 456
13267.17 396
13268.25 421
13269.34 429
13270.43 464
13271.51 484
13272.60 463
13273.69 455
13274.77 470
13275.86 477
13276.95 461
13278.04 498
13279.12 455
13280.21 472
13281.30 431
13282.38 451
13283.47 464
13284.56 459
13285.65 468
13286.73 466
13287.82 481
13288.91 464
13290.00 491
13291.08 461
13292.17 490
13293.26 474
13294.35 464
13295.44 482
13296.52 481
13297.61 472
13298.70 499
13299.79 465
13300.88 477
13301.96 477
13303.05 504
13304.14 490
13305.23 493
13306.32 466
13307.41 468
13308.49 528
13309.58 482
13310.67 506
13311.76 498
13312.85 506
13313.94 485
13315.02 468
13316.11 487
13317.20 475
13318.29 481
13319.38 487
13320.47 491
13321.56 440
13322.65 480
13323.74 440
13324.82 525
13325.91 492
13327.00 490
13328.09 493
13329.18 467
13330.27 492
13331.36 519
13332.45 484
13333.54 439
13334.63 457
13335.72 479
13336.81 503
13337.90 503
13338.99 487
13340.08 474
13341.17 515
13342.26 471
13343.35 470
13344.44 482
13345.53 491
13346.61 502
13347.70 533
13348.79 522
13349.89 479
13350.98 460
13352.07 494
13353.16 513
13354.25 499
13355.34 492
13356.43 523
13357.52 458
13358.61 515
13359.70 510
13360.79 531
13361.88 527
13362.97 520
13364.06 516
13365.15 517
13366.24 517
13367.33 550
13368.42 577
13369.51 561
13370.60 508
13371.70 504
13372.79 507
13373.88 497
13374.97 488
13376.06 516
13377.15 518
13378.24 493
13379.33 455
13380.43 499
13381.52 457
13382.61 483
13383.70 444
13384.79 438
13385.88 470
13386.97 473
13388.07 473
13389.16 484
13390.25 476
13391.34 451
13392.43 451
13393.52 465
13394.62 468
13395.71 450
13396.80 458
13397.89 457
13398.98 443
13400.08 449
13401.17 452
13402.26 469
13403.35 448
13404.45 470
13405.54 472
13406.63 448
13407.72 437
13408.82 475
13409.91 438
13411.00 419
13412.09 484
13413.19 495
13414.28 463
13415.37 473
13416.46 456
13417.56 453
13418.65 416
13419.74 457
13420.84 444
13421.93 512
13423.02 462
13424.11 483
13425.21 470
13426.30 439
13427.39 478
13428.49 450
13429.58 474
13430.67 462
13431.77 438
13432.86 440
13433.95 451
13435.05 450
13436.14 482
13437.24 450
13438.33 474
13439.42 504
13440.52 490
13441.61 500
13442.70 509
13443.80 485
13444.89 482
13445.99 474
13447.08 465
13448.17 484
13449.27 491
13450.36 472
13451.46 501
13452.55 508
13453.64 466
13454.74 528
13455.83 480
13456.93 488
13458.02 495
13459.12 504
13460.21 542
13461.31 522
13462.40 552
13463.50 541
13464.59 495
13465.69 528
13466.78 499
13467.87 510
13468.97 529
13470.06 552
13471.16 526
13472.25 532
13473.35 511
13474.44 533
13475.54 513
13476.64 488
13477.73 510
13478.83 520
13479.92 554
13481.02 526
13482.11 554
13483.21 541
13484.30 546
13485.40 570
13486.49 565
13487.59 568
13488.69 536
13489.78 577
13490.88 570
13491.97 588
13493.07 561
13494.17 587
13495.26 598
13496.36 610
13497.45 597
13498.55 598
13499.65 641
13500.74 624
13501.84 595
13502.93 569
13504.03 587
13505.13 586
13506.22 578
13507.32 589
13508.42 582
13509.51 558
13510.61 492
13511.71 510
13512.80 506
13513.90 527
13515.00 508
13516.09 498
13517.19 480
13518.29 487
13519.38 499
13520.48 493
13521.58 489
13522.68 493
13523.77 493
13524.87 476
13525.97 447
13527.06 467
13528.16 448
13529.26 459
13530.36 478
13531.45 461
13532.55 453
13533.65 454
13534.75 479
13535.84 474
13536.94 490
13538.04 493
13539.14 482
13540.23 476
13541.33 473
13542.43 442
13543.53 473
13544.63 478
13545.72 453
13546.82 467
13547.92 443
13549.02 443
13550.12 465
13551.22 470
13552.31 461
13553.41 469
13554.51 476
13555.61 512
13556.71 469
13557.81 458
13558.90 441
13560.00 466
13561.10 473
13562.20 452
13563.30 462
13564.40 453
13565.50 472
13566.60 454
13567.69 440
13568.79 458
13569.89 499
13570.99 473
13572.09 480
13573.19 452
13574.29 436
13575.39 461
13576.49 474
13577.59 470
13578.69 450
13579.79 445
13580.89 469
13581.98 470
13583.08 484
13584.18 477
13585.28 453
13586.38 475
13587.48 461
13588.58 469
13589.68 446
13590.78 450
13591.88 452
13592.98 452
13594.08 425
13595.18 474
13596.28 463
13597.38 472
13598.48 480
13599.58 446
13600.68 445
13601.78 460
13602.88 473
13603.98 455
13605.08 458
13606.18 449
13607.29 435
13608.39 470
13609.49 457
13610.59 471
13611.69 413
13612.79 460
13613.89 452
13614.99 450
13616.09 455
13617.19 468
13618.29 452
13619.39 404
13620.50 462
13621.60 440
13622.70 429
13623.80 479
13624.90 423
13626.00 466
13627.10 446
13628.20 451
13629.31 444
13630.41 456
13631.51 489
13632.61 467
13633.71 473
13634.81 445
13635.91 449
13637.02 437
13638.12 460
13639.22 467
13640.32 443
13641.42 425
13642.53 449
13643.63 461
13644.73 424
13645.83 447
13646.93 440
13648.04 446
13649.14 442
13650.24 438
13651.34 451
13652.45 483
13653.55 468
13654.65 416
13655.75 436
13656.85 471
13657.96 455
13659.06 455
13660.16 436
13661.27 456
13662.37 401
13663.47 446
13664.57 432
13665.68 446
13666.78 432
13667.88 471
13668.99 465
13670.09 466
13671.19 496
13672.29 460
13673.40 490
13674.50 483
13675.60 501
13676.71 471
13677.81 453
13678.91 451
13680.02 461
13681.12 514
13682.23 477
13683.33 472
13684.43 486
13685.54 475
13686.64 489
13687.74 459
13688.85 473
13689.95 478
13691.06 491
13692.16 539
13693.26 496
13694.37 483
13695.47 486
13696.58 513
13697.68 535
13698.78 522
13699.89 529
13700.99 542
13702.10 549
13703.20 530
13704.31 508
13705.41 521
13706.51 534
13707.62 525
13708.72 586
13709.83 556
13710.93 590
13712.04 582
13713.14 579
13714.25 572
13715.35 543
13716.46 567
13717.56 562
13718.67 551
13719.77 545
13720.88 529
13721.98 508
13723.09 533
13724.19 522
13725.30 481
13726.40 528
13727.51 491
13728.61 485
13729.72 462
13730.83 453
13731.93 457
13733.04 478
13734.14 481
13735.25 492
13736.35 463
13737.46 455
13738.57 469
13739.67 465
13740.78 466
13741.88 496
13742.99 479
13744.09 468
13745.20 475
13746.31 474
13747.41 514
13748.52 494
13749.63 474
13750.73 455
13751.84 466
13752.94 456
13754.05 462
13755.16 497
13756.26 509
13757.37 500
13758.48 493
13759.58 475
13760.69 518
13761.80 494
13762.90 488
13764.01 499
13765.12 479
13766.22 492
13767.33 528
13768.44 514
13769.55 508
13770.65 520
13771.76 472
13772.87 517
13773.97 503
13775.08 497
13776.19 516
13777.30 466
13778.40 452
13779.51 453
13780.62 443
13781.73 488
13782.83 447
13783.94 485
13785.05 439
13786.16 437
13787.26 467
13788.37 461
13789.48 457
13790.59 467
13791.70 438
13792.80 442
13793.91 437
13795.02 450
13796.13 451
13797.24 452
13798.35 485
13799.45 487
13800.56 479
13801.67 466
13802.78 445
13803.89 445
13805.00 453
13806.10 466
13807.21 449
13808.32 453
13809.43 450
13810.54 460
13811.65 423
13812.76 434
13813.86 407
13814.97 429
13816.08 427
13817.19 435
13818.30 434
13819.41 419
13820.52 438
13821.63 425
13822.74 457
13823.85 432
13824.96 437
13826.06 451
13827.17 436
13828.28 428
13829.39 449
13830.50 427
13831.61 440
13832.72 431
13833.83 435
13834.94 439
13836.05 451
13837.16 449
13838.27 461
13839.38 468
13840.49 476
13841.60 435
13842.71 400
13843.82 395
13844.93 414
13846.04 443
13847.15 440
13848.26 415
13849.37 417
13850.48 440
13851.59 411
13852.70 421
13853.81 431
13854.92 433
13856.03 448
13857.14 441
13858.25 437
13859.37 414
13860.48 434
13861.59 425
13862.70 440
13863.81 420
13864.92 400
13866.03 440
13867.14 415
13868.25 447
13869.36 411
13870.47 454
13871.59 452
13872.70 453
13873.81 457
13874.92 454
13876.03 426
13877.14 406
13878.25 435
13879.36 435
13880.48 430
13881.59 437
13882.70 421
13883.81 435
13884.92 431
13886.03 461
13887.15 439
13888.26 440
13889.37 465
13890.48 480
13891.59 459
13892.71 452
13893.82 469
13894.93 442
13896.04 445
13897.15 429
13898.27 405
13899.38 447
13900.49 444
13901.60 432
13902.72 428
13903.83 458
13904.94 425
13906.05 444
13907.17 436
13908.28 424
13909.39 425
13910.50 410
13911.62 430
13912.73 398
13913.84 433
13914.95 414
13916.07 401
13917.18 417
13918.29 397
13919.41 396
13920.52 396
13921.63 404
13922.75 418
13923.86 444
13924.97 433
13926.09 425
13927.20 427
13928.31 398
13929.43 445
13930.54 424
13931.65 428
13932.77 407
13933.88 413
13934.99 430
13936.11 416
13937.22 430
13938.34 402
13939.45 415
13940.56 384
13941.68 419
13942.79 410
13943.91 399
13945.02 420
13946.13 431
13947.25 389
13948.36 395
13949.48 434
13950.59 432
13951.70 416
13952.82 408
13953.93 404
13955.05 422
13956.16 403
13957.28 388
13958.39 392
13959.51 415
13960.62 434
13961.74 425
13962.85 413
13963.97 432
13965.08 405
13966.20 425
13967.31 430
13968.43 442
13969.54 433
13970.66 415
13971.77 410
13972.89 411
13974.00 407
13975.12 404
13976.23 425
13977.35 408
13978.46 400
13979.58 413
13980.69 409
13981.81 430
13982.92 417
13984.04 414
13985.16 435
13986.27 406
13987.39 425
13988.50 419
13989.62 414
13990.74 403
13991.85 427
13992.97 417
13994.08 413
13995.20 401
13996.32 392
13997.43 412
13998.55 413
13999.66 445
14000.78 466
14001.90 423
14003.01 426
14004.13 431
14005.25 405
14006.36 401
14007.48 402
14008.60 412
14009.71 419
14010.83 403
14011.95 407
14013.06 431
14014.18 434
14015.30 432
14016.41 408
14017.53 411
14018.65 439
14019.76 387
14020.88 431
14022.00 417
14023.12 434
14024.23 413
14025.35 418
14026.47 437
14027.59 438
14028.70 423
14029.82 400
14030.94 445
14032.06 445
14033.17 454
14034.29 454
14035.41 423
14036.53 431
14037.64 429
14038.76 438
14039.88 440
14041.00 442
14042.11 438
14043.23 424
14044.35 452
14045.47 470
14046.59 455
14047.71 458
14048.82 455
14049.94 472
14051.06 460
14052.18 476
14053.30 470
14054.42 451
14055.53 465
14056.65 451
14057.77 477
14058.89 445
14060.01 492
14061.13 485
14062.25 512
14063.36 465
14064.48 493
14065.60 452
14066.72 498
14067.84 530
14068.96 501
14070.08 517
14071.20 518
14072.32 482
14073.44 513
14074.55 504
14075.67 517
14076.79 507
14077.91 515
14079.03 540
14080.15 554
14081.27 561
14082.39 549
14083.51 549
14084.63 575
14085.75 592
14086.87 554
14087.99 533
14089.11 569
14090.23 587
14091.35 619
14092.47 590
14093.59 571
14094.71 563
14095.83 589
14096.95 612
14098.07 557
14099.19 558
14100.31 537
14101.43 564
14102.55 549
14103.67 532
14104.79 492
14105.91 496
14107.03 492
14108.15 494
14109.27 481
14110.39 509
14111.51 504
14112.64 468
14113.76 483
14114.88 457
14116.00 485
14117.12 474
14118.24 475
14119.36 478
14120.48 433
14121.60 470
14122.72 466
14123.85 473
14124.97 446
14126.09 452
14127.21 462
14128.33 462
14129.45 433
14130.57 434
14131.70 442
14132.82 443
14133.94 455
14135.06 454
14136.18 440
14137.30 432
14138.43 458
14139.55 465
14140.67 451
14141.79 436
14142.91 476
14144.03 448
14145.16 439
14146.28 434
14147.40 402
14148.52 410
14149.65 432
14150.77 420
14151.89 460
14153.01 432
14154.13 415
14155.26 420
14156.38 419
14157.50 439
14158.62 418
14159.75 422
14160.87 409
14161.99 430
14163.12 423
14164.24 465
14165.36 408
14166.48 408
14167.61 419
14168.73 410
14169.85 422
14170.98 421
14172.10 381
14173.22 404
14174.35 411
14175.47 394
14176.59 403
14177.72 411
14178.84 412
14179.96 414
14181.09 391
14182.21 420
14183.33 371
14184.46 415
14185.58 426
14186.70 417
14187.83 419
14188.95 412
14190.07 431
14191.20 443
14192.32 444
14193.45 419
14194.57 442
14195.69 411
14196.82 392
14197.94 423
14199.07 403
14200.19 417
14201.32 396
14202.44 394
14203.56 384
14204.69 403
14205.81 401
14206.94 373
14208.06 406
14209.19 376
14210.31 388
14211.44 379
14212.56 399
14213.69 413
14214.81 394
14215.93 394
14217.06 369
14218.18 363
14219.31 389
14220.43 400
14221.56 413
14222.68 394
14223.81 400
14224.94 360
14226.06 384
14227.19 382
14228.31 395
14229.44 386
14230.56 394
14231.69 394
14232.81 380
14233.94 434
14235.06 394
14236.19 363
14237.32 356
14238.44 386
14239.57 368
14240.69 397
14241.82 422
14242.94 402
14244.07 374
14245.20 375
14246.32 376
14247.45 375
14248.57 428
14249.70 386
14250.83 364
14251.95 374
14253.08 393
14254.21 371
14255.33 366
14256.46 366
14257.59 406
14258.71 390
14259.84 411
14260.97 348
14262.09 387
14263.22 375
14264.35 372
14265.47 371
14266.60 378
14267.73 395
14268.85 389
14269.98 377
14271.11 361
14272.23 404
14273.36 362
14274.49 394
14275.62 371
14276.74 379
14277.87 367
14279.00 388
14280.12 353
14281.25 363
14282.38 364
14283.51 362
14284.63 382
14285.76 385
14286.89 370
14288.02 375
14289.15 375
14290.27 361
14291.40 390
14292.53 361
14293.66 358
14294.78 358
14295.91 379
14297.04 384
14298.17 370
14299.30 363
14300.42 384
14301.55 347
14302.68 347
14303.81 364
14304.94 353
14306.07 356
14307.19 342
14308.32 369
14309.45 345
14310.58 345
14311.71 370
14312.84 369
14313.97 363
14315.10 377
14316.22 347
14317.35 386
14318.48 380
14319.61 360
14320.74 393
14321.87 360
14323.00 371
14324.13 352
14325.26 370
14326.39 371
14327.51 381
14328.64 370
14329.77 383
14330.90 349
14332.03 378
14333.16 381
14334.29 359
14335.42 360
14336.55 351
14337.68 366
14338.81 358
14339.94 374
14341.07 353
14342.20 369
14343.33 356
14344.46 395
14345.59 344
14346.72 338
14347.85 346
14348.98 368
14350.11 350
14351.24 335
14352.37 362
14353.50 369
14354.63 368
14355.76 366
14356.89 368
14358.02 354
14359.15 362
14360.28 341
14361.41 369
14362.54 363
14363.67 349
14364.80 362
14365.94 363
14367.07 346
14368.20 375
14369.33 337
14370.46 377
14371.59 356
14372.72 372
14373.85 372
14374.98 355
14376.11 373
14377.25 375
14378.38 376
14379.51 370
14380.64 391
14381.77 336
14382.90 359
14384.03 371
14385.16 367
14386.30 348
14387.43 363
14388.56 364
14389.69 363
14390.82 368
14391.95 352
14393.09 362
14394.22 353
14395.35 352
14396.48 364
14397.61 368
14398.75 339
14399.88 381
14401.01 360
14402.14 397
14403.27 339
14404.41 342
14405.54 382
14406.67 367
14407.80 371
14408.94 362
14410.07 354
14411.20 333
14412.33 369
14413.47 364
14414.60 364
14415.73 349
14416.87 401
14418.00 360
14419.13 380
14420.26 375
14421.40 381
14422.53 370
14423.66 349
14424.80 354
14425.93 390
14427.06 376
14428.20 338
14429.33 360
14430.46 366
14431.59 368
14432.73 382
14433.86 375
14435.00 363
14436.13 365
14437.26 359
14438.40 374
14439.53 368
14440.66 367
14441.80 368
14442.93 389
14444.06 361
14445.20 357
14446.33 390
14447.47 366
14448.60 412
14449.73 362
14450.87 380
14452.00 364
14453.14 377
14454.27 358
14455.41 355
14456.54 372
14457.67 378
14458.81 398
14459.94 360
14461.08 351
14462.21 404
14463.35 415
14464.48 414
14465.62 382
14466.75 374
14467.89 404
14469.02 400
14470.15 376
14471.29 399
14472.42 371
14473.56 366
14474.69 411
14475.83 367
14476.96 380
14478.10 378
14479.24 400
14480.37 388
14481.51 424
14482.64 414
14483.78 412
14484.91 410
14486.05 383
14487.18 427
14488.32 407
14489.45 410
14490.59 394
14491.73 434
14492.86 461
14494.00 423
14495.13 403
14496.27 387
14497.40 419
14498.54 429
14499.68 432
14500.81 455
14501.95 434
14503.08 425
14504.22 419
14505.36 463
14506.49 433
14507.63 444
14508.77 430
14509.90 480
14511.04 484
14512.18 429
14513.31 458
14514.45 466
14515.58 456
14516.72 494
14517.86 481
14519.00 440
14520.13 441
14521.27 451
14522.41 444
14523.54 465
14524.68 429
14525.82 424
14526.95 418
14528.09 446
14529.23 413
14530.37 408
14531.50 428
14532.64 401
14533.78 429
14534.91 403
14536.05 417
14537.19 415
14538.33 408
14539.46 407
14540.60 418
14541.74 431
14542.88 404
14544.02 410
14545.15 420
14546.29 388
14547.43 396
14548.57 390
14549.70 404
14550.84 385
14551.98 392
14553.12 368
14554.26 391
14555.39 391
14556.53 424
14557.67 401
14558.81 384
14559.95 391
14561.09 394
14562.22 376
14563.36 366
14564.50 404
14565.64 394
14566.78 387
14567.92 357
14569.06 359
14570.20 395
14571.33 405
14572.47 378
14573.61 378
14574.75 386
14575.89 399
14577.03 395
14578.17 388
14579.31 417
14580.45 385
14581.59 365
14582.72 390
14583.86 392
14585.00 370
14586.14 405
14587.28 383
14588.42 405
14589.56 408
14590.70 385
14591.84 393
14592.98 374
14594.12 372
14595.26 365
14596.40 392
14597.54 376
14598.68 397
14599.82 403
14600.96 372
14602.10 365
14603.24 411
14604.38 423
14605.52 381
14606.66 366
14607.80 417
14608.94 411
14610.08 409
14611.22 368
14612.36 386
14613.50 365
14614.64 382
14615.78 401
14616.92 411
14618.06 416
14619.20 401
14620.34 405
14621.49 383
14622.63 424
14623.77 383
14624.91 417
14626.05 386
14627.19 394
14628.33 408
14629.47 386
14630.61 419
14631.75 367
14632.90 420
14634.04 389
14635.18 414
14636.32 414
14637.46 404
14638.60 423
14639.74 397
14640.88 379
14642.03 382
14643.17 411
14644.31 398
14645.45 407
14646.59 399
14647.73 392
14648.88 388
14650.02 394
14651.16 375
14652.30 379
14653.44 374
14654.59 387
14655.73 375
14656.87 422
14658.01 389
14659.16 386
14660.30 363
14661.44 351
14662.58 376
14663.72 379
14664.87 368
14666.01 395
14667.15 375
14668.29 389
14669.44 388
14670.58 387
14671.72 413
14672.87 391
14674.01 376
14675.15 371
14676.29 376
14677.44 352
14678.58 362
14679.72 365
14680.87 379
14682.01 356
14683.15 355
14684.30 376
14685.44 386
14686.58 388
14687.73 325
14688.87 373
14690.01 361
14691.16 362
14692.30 357
14693.44 370
14694.59 361
14695.73 350
14696.87 336
14698.02 346
14699.16 358
14700.30 348
14701.45 381
14702.59 384
14703.74 382
14704.88 342
14706.02 358
14707.17 353
14708.31 388
14709.46 375
14710.60 377
14711.75 358
14712.89 345
14714.03 359
14715.18 368
14716.32 375
14717.47 363
14718.61 379
14719.76 366
14720.90 370
14722.05 360
14723.19 345
14724.34 374
14725.48 368
14726.63 403
14727.77 392
14728.92 374
14730.06 392
14731.21 364
14732.35 380
14733.50 371
14734.64 363
14735.79 334
14736.93 356
14738.08 370
14739.22 345
14740.37 367
14741.51 359
14742.66 401
14743.80 360
14744.95 351
14746.09 382
14747.24 396
14748.39 352
14749.53 389
14750.68 397
14751.82 386
14752.97 382
14754.11 364
14755.26 373
14756.41 356
14757.55 375
14758.70 353
14759.85 394
14760.99 357
14762.14 390
14763.28 400
14764.43 370
14765.58 362
14766.72 369
14767.87 366
14769.02 367
14770.16 358
14771.31 401
14772.46 393
14773.60 376
14774.75 359
14775.90 370
14777.04 371
14778.19 364
14779.34 392
14780.48 368
14781.63 371
14782.78 332
14783.92 379
14785.07 366
14786.22 371
14787.37 381
14788.51 372
14789.66 377
14790.81 336
14791.96 385
14793.10 362
14794.25 372
14795.40 331
14796.54 362
14797.69 340
14798.84 346
14799.99 356
14801.14 365
14802.28 349
14803.43 338
14804.58 343
14805.73 363
14806.88 356
14808.02 348
14809.17 369
14810.32 355
14811.47 364
14812.62 341
14813.76 389
14814.91 356
14816.06 393
14817.21 345
14818.36 359
14819.51 360
14820.65 358
14821.80 373
14822.95 345
14824.10 342
14825.25 325
14826.40 360
14827.55 338
14828.69 342
14829.84 317
14830.99 352
14832.14 358
14833.29 330
14834.44 361
14835.59 341
14836.74 333
14837.89 322
14839.04 343
14840.19 343
14841.33 344
14842.48 319
14843.63 329
14844.78 333
14845.93 316
14847.08 349
14848.23 376
14849.38 357
14850.53 360
14851.68 323
14852.83 345
14853.98 342
14855.13 350
14856.28 323
14857.43 350
14858.58 361
14859.73 321
14860.88 346
14862.03 364
14863.18 336
14864.33 338
14865.48 343
14866.63 356
14867.78 358
14868.93 358
14870.08 369
14871.23 334
14872.38 338
14873.53 349
14874.68 305
14875.83 364
14876.98 339
14878.14 316
14879.29 358
14880.44 347
14881.59 319
14882.74 321
14883.89 368
14885.04 350
14886.19 356
14887.34 340
14888.49 321
14889.64 385
14890.80 340
14891.95 363
14893.10 353
14894.25 342
14895.40 342
14896.55 347
14897.70 337
14898.86 355
14900.01 363
14901.16 367
14902.31 333
14903.46 358
14904.61 353
14905.77 369
14906.92 349
14908.07 354
14909.22 360
14910.37 358
14911.53 359
14912.68 361
14913.83 382
14914.98 349
14916.13 348
14917.29 338
14918.44 343
14919.59 374
14920.74 339
14921.90 381
14923.05 369
14924.20 385
14925.35 376
14926.51 385
14927.66 355
14928.81 368
14929.96 354
14931.12 364
14932.27 374
14933.42 369
14934.57 365
14935.73 370
14936.88 394
14938.03 342
14939.19 383
14940.34 358
14941.49 379
14942.65 362
14943.80 375
14944.95 375
14946.11 354
14947.26 397
14948.41 348
14949.57 364
14950.72 346
14951.87 356
14953.03 370
14954.18 351
14955.33 347
14956.49 371
14957.64 347
14958.80 383
14959.95 359
14961.10 391
14962.26 371
14963.41 369
14964.57 362
14965.72 377
14966.87 330
14968.03 357
14969.18 361
14970.34 373
14971.49 396
14972.65 363
14973.80 357
14974.95 363
14976.11 407
14977.26 372
14978.42 371
14979.57 389
14980.73 374
14981.88 377
14983.04 397
14984.19 365
14985.35 365
14986.50 367
14987.66 374
14988.81 363
14989.97 342
14991.12 353
14992.28 367
14993.43 371
14994.59 375
14995.74 365
14996.90 343
14998.05 365
14999.21 371
15000.36 358
15001.52 349
15002.67 340
15003.83 347
15004.99 375
15006.14 372
15007.30 364
15008.45 339
15009.61 384
15010.76 356
15011.92 328
15013.08 342
15014.23 350
15015.39 345
15016.54 333
15017.70 352
15018.86 321
15020.01 345
15021.17 350
15022.32 339
15023.48 332
15024.64 350
15025.79 351
15026.95 368
15028.11 334
15029.26 332
15030.42 343
15031.58 359
15032.73 343
15033.89 333
15035.05 340
15036.20 334
15037.36 372
15038.52 367
15039.67 359
15040.83 339
15041.99 333
15043.15 343
15044.30 352
15045.46 359
15046.62 340
15047.77 325
15048.93 342
15050.09 339
15051.25 334
15052.40 353
15053.56 337
15054.72 338
15055.88 327
15057.03 327
15058.19 336
15059.35 326
15060.51 346
15061.66 345
15062.82 335
15063.98 340
15065.14 333
15066.30 355
15067.45 323
15068.61 346
15069.77 374
15070.93 343
15072.09 352
15073.24 367
15074.40 341
15075.56 306
15076.72 343
15077.88 368
15079.04 348
15080.20 316
15081.35 316
15082.51 338
15083.67 329
15084.83 357
15085.99 330
15087.15 358
15088.31 331
15089.46 304
15090.62 330
15091.78 318
15092.94 355
15094.10 366
15095.26 367
15096.42 360
15097.58 357
15098.74 342
15099.90 330
15101.06 365
15102.22 354
15103.37 322
15104.53 333
15105.69 329
15106.85 360
15108.01 341
15109.17 354
15110.33 343
15111.49 334
15112.65 340
15113.81 314
15114.97 307
15116.13 317
15117.29 323
15118.45 312
15119.61 366
15120.77 322
15121.93 348
15123.09 335
15124.25 335
15125.41 349
15126.57 326
15127.73 312
15128.89 318
15130.05 350
15131.21 345
15132.37 332
15133.53 333
15134.69 347
15135.86 342
15137.02 342
15138.18 334
15139.34 332
15140.50 332
15141.66 339
15142.82 315
15143.98 312
15145.14 326
15146.30 310
15147.46 336
15148.63 331
15149.79 299
15150.95 307
15152.11 292
15153.27 332
15154.43 313
15155.59 308
15156.75 348
15157.92 322
15159.08 320
15160.24 326
15161.40 321
15162.56 341
15163.72 332
15164.89 334
15166.05 312
15167.21 312
15168.37 284
15169.53 317
15170.69 312
15171.86 316
15173.02 327
15174.18 326
15175.34 297
15176.51 293
15177.67 326
15178.83 304
15179.99 310
15181.15 320
15182.32 351
15183.48 335
15184.64 320
15185.80 327
15186.97 321
15188.13 330
15189.29 313
15190.46 308
15191.62 328
15192.78 334
15193.94 337
15195.11 334
15196.27 328
15197.43 314
15198.60 320
15199.76 334
15200.92 319
15202.08 328
15203.25 322
15204.41 321
15205.57 317
15206.74 326
15207.90 308
15209.06 333
15210.23 336
15211.39 317
15212.56 332
15213.72 332
15214.88 338
15216.05 308
15217.21 314
15218.37 324
15219.54 329
15220.70 314
15221.87 328
15223.03 340
15224.19 313
15225.36 340
15226.52 355
15227.69 357
15228.85 312
15230.01 317
15231.18 309
15232.34 329
15233.51 346
15234.67 310
15235.84 327
15237.00 339
15238.16 334
15239.33 318
15240.49 310
15241.66 329
15242.82 352
15243.99 353
15245.15 341
15246.32 337
15247.48 371
15248.65 333
15249.81 342
15250.98 318
15252.14 347
15253.31 311
15254.47 330
15255.64 298
15256.80 320
15257.97 327
15259.13 326
15260.30 353
15261.46 315
15262.63 321
15263.80 319
15264.96 340
15266.13 347
15267.29 349
15268.46 333
15269.62 319
15270.79 318
15271.96 331
15273.12 343
15274.29 345
15275.45 343
15276.62 349
15277.79 359
15278.95 363
15280.12 329
15281.28 343
15282.45 357
15283.62 336
15284.78 337
15285.95 332
15287.12 341
15288.28 342
15289.45 335
15290.62 356
15291.78 365
15292.95 356
15294.12 343
15295.28 355
15296.45 351
15297.62 360
15298.78 345
15299.95 334
15301.12 328
15302.28 350
15303.45 338
15304.62 363
15305.78 347
15306.95 342
15308.12 333
15309.29 353
15310.45 337
15311.62 351
15312.79 343
15313.96 331
15315.12 337
15316.29 342
15317.46 339
15318.63 320
15319.79 327
15320.96 312
15322.13 350
15323.30 352
15324.46 358
15325.63 339
15326.80 341
15327.97 347
15329.14 331
15330.30 341
15331.47 341
15332.64 323
15333.81 329
15334.98 351
15336.14 322
15337.31 353
15338.48 322
15339.65 340
15340.82 314
15341.99 351
15343.16 328
15344.32 336
15345.49 322
15346.66 359
15347.83 359
15349.00 322
15350.17 381
15351.34 335
15352.51 336
15353.67 327
15354.84 343
15356.01 328
15357.18 336
15358.35 335
15359.52 353
15360.69 340
15361.86 342
15363.03 303
15364.20 337
15365.37 331
15366.54 347
15367.71 347
15368.87 333
15370.04 356
15371.21 357
15372.38 355
15373.55 335
15374.72 337
15375.89 342
15377.06 344
15378.23 322
15379.40 354
15380.57 342
15381.74 360
15382.91 332
15384.08 328
15385.25 348
15386.42 305
15387.59 349
15388.76 368
15389.93 368
15391.10 321
15392.27 329
15393.44 357
15394.62 370
15395.79 358
15396.96 346
15398.13 316
15399.30 349
15400.47 347
15401.64 355
15402.81 355
15403.98 321
15405.15 335
15406.32 325
15407.49 351
15408.66 348
15409.84 345
15411.01 313
15412.18 313
15413.35 345
15414.52 330
15415.69 340
15416.86 319
15418.03 316
15419.21 332
15420.38 334
15421.55 314
15422.72 336
15423.89 308
15425.06 323
15426.24 322
15427.41 354
15428.58 351
15429.75 344
15430.92 333
15432.09 335
15433.27 357
15434.44 349
15435.61 330
15436.78 336
15437.96 330
15439.13 329
15440.30 348
15441.47 320
15442.64 360
15443.82 315
15444.99 320
15446.16 306
15447.33 330
15448.51 343
15449.68 350
15450.85 320
15452.02 347
15453.20 321
15454.37 296
15455.54 322
15456.72 313
15457.89 342
15459.06 312
15460.23 321
15461.41 326
15462.58 328
15463.75 332
15464.93 308
15466.10 308
15467.27 325
15468.45 314
15469.62 314
15470.79 303
15471.97 329
15473.14 329
15474.31 310
15475.49 301
15476.66 309
15477.83 336
15479.01 306
15480.18 325
15481.36 299
15482.53 306
15483.70 292
15484.88 332
15486.05 315
15487.23 339
15488.40 336
15489.57 319
15490.75 319
15491.92 306
15493.10 316
15494.27 292
15495.44 318
15496.62 294
15497.79 325
15498.97 293
15500.14 293
15501.32 316
15502.49 326
15503.67 309
15504.84 332
15506.02 301
15507.19 313
15508.36 319
15509.54 302
15510.71 297
15511.89 324
15513.06 312
15514.24 298
15515.41 324
15516.59 304
15517.77 324
15518.94 312
15520.12 332
15521.29 293
15522.47 307
15523.64 319
15524.82 308
15525.99 320
15527.17 336
15528.34 328
15529.52 306
15530.69 304
15531.87 281
15533.05 317
15534.22 318
15535.40 320
15536.57 295
15537.75 324
15538.93 323
15540.10 316
15541.28 310
15542.45 304
15543.63 324
15544.81 350
15545.98 332
15547.16 328
15548.33 338
15549.51 329
15550.69 307
15551.86 307
15553.04 312
15554.22 307
15555.39 326
15556.57 303
15557.75 331
15558.92 288
15560.10 301
15561.28 302
15562.45 366
15563.63 315
15564.81 296
15565.99 317
15567.16 327
15568.34 303
15569.52 281
15570.69 328
15571.87 324
15573.05 332
15574.23 310
15575.40 304
15576.58 292
15577.76 329
15578.93 315
15580.11 336
15581.29 351
15582.47 340
15583.65 339
15584.82 319
15586.00 301
15587.18 289
15588.36 356
15589.53 304
15590.71 325
15591.89 296
15593.07 330
15594.25 317
15595.42 351
15596.60 320
15597.78 346
15598.96 340
15600.14 334
15601.32 316
15602.49 330
15603.67 335
15604.85 307
15606.03 339
15607.21 340
15608.39 332
15609.56 313
15610.74 325
15611.92 311
15613.10 298
15614.28 321
15615.46 332
15616.64 328
15617.82 325
15619.00 332
15620.17 330
15621.35 325
15622.53 326
15623.71 339
15624.89 344
15626.07 355
15627.25 359
15628.43 356
15629.61 323
15630.79 354
15631.97 320
15633.15 326
15634.33 335
15635.51 359
15636.69 354
15637.87 345
15639.05 354
15640.22 371
15641.40 366
15642.58 377
15643.76 359
15644.94 337
15646.12 360
15647.30 345
15648.48 360
15649.66 346
15650.85 337
15652.03 365
15653.21 337
15654.39 325
15655.57 349
15656.75 357
15657.93 332
15659.11 347
15660.29 330
15661.47 340
15662.65 346
15663.83 354
15665.01 312
15666.19 345
15667.37 328
15668.55 349
15669.73 352
15670.92 329
15672.10 318
15673.28 335
15674.46 341
15675.64 331
15676.82 325
15678.00 333
15679.18 332
15680.36 341
15681.55 328
15682.73 321
15683.91 354
15685.09 319
15686.27 346
15687.45 342
15688.63 363
15689.82 351
15691.00 320
15692.18 346
15693.36 297
15694.54 335
15695.73 315
15696.91 325
15698.09 339
15699.27 354
15700.45 332
15701.64 334
15702.82 320
15704.00 377
15705.18 340
15706.36 337
15707.55 363
15708.73 351
15709.91 375
15711.09 346
15712.28 340
15713.46 355
15714.64 363
15715.82 347
15717.01 345
15718.19 328
15719.37 318
15720.55 356
15721.74 356
15722.92 331
15724.10 346
15725.29 355
15726.47 388
15727.65 370
15728.84 314
15730.02 344
15731.20 354
15732.39 348
15733.57 352
15734.75 350
15735.94 351
15737.12 372
15738.30 367
15739.49 387
15740.67 357
15741.85 383
15743.04 357
15744.22 370
15745.40 375
15746.59 336
15747.77 353
15748.96 386
15750.14 355
15751.32 371
15752.51 346
15753.69 342
15754.88 373
15756.06 361
15757.24 402
15758.43 364
15759.61 382
15760.80 357
15761.98 368
15763.17 337
15764.35 328
15765.53 359
15766.72 368
15767.90 355
15769.09 348
15770.27 342
15771.46 336
15772.64 369
15773.83 328
15775.01 345
15776.20 346
15777.38 344
15778.57 373
15779.75 324
15780.94 361
15782.12 334
15783.31 345
15784.49 346
15785.68 330
15786.86 325
15788.05 336
15789.23 337
15790.42 321
15791.60 329
15792.79 317
15793.98 328
15795.16 347
15796.35 323
15797.53 335
15798.72 315
15799.90 341
15801.09 351
15802.28 341
15803.46 350
15804.65 311
15805.83 331
15807.02 332
15808.21 327
15809.39 306
15810.58 353
15811.76 355
15812.95 346
15814.14 331
15815.32 314
15816.51 365
15817.70 321
15818.88 324
15820.07 305
15821.26 315
15822.44 346
15823.63 328
15824.82 350
15826.00 335
15827.19 314
15828.38 316
15829.56 318
15830.75 326
15831.94 315
15833.12 321
15834.31 315
15835.50 319
15836.69 314
15837.87 333
15839.06 336
15840.25 315
15841.44 322
15842.62 319
15843.81 298
15845.00 296
15846.18 321
15847.37 317
15848.56 312
15849.75 315
15850.94 312
15852.12 360
15853.31 311
15854.50 312
15855.69 311
15856.87 303
15858.06 331
15859.25 323
15860.44 301
15861.63 324
15862.81 318
15864.00 312
15865.19 339
15866.38 320
15867.57 331
15868.76 320
15869.94 334
15871.13 323
15872.32 349
15873.51 362
15874.70 331
15875.89 313
15877.08 347
15878.26 358
15879.45 332
15880.64 348
15881.83 354
15883.02 324
15884.21 331
15885.40 290
15886.59 323
15887.78 330
15888.97 320
15890.15 326
15891.34 317
15892.53 330
15893.72 324
15894.91 315
15896.10 314
15897.29 332
15898.48 327
15899.67 346
15900.86 328
15902.05 306
15903.24 341
15904.43 328
15905.62 323
15906.81 328
15908.00 336
15909.19 338
15910.38 334
15911.57 359
15912.76 311
15913.95 323
15915.14 317
15916.33 324
15917.52 346
15918.71 335
15919.90 332
15921.09 330
15922.28 331
15923.47 332
15924.66 313
15925.85 316
15927.04 334
15928.23 335
15929.42 310
15930.61 318
15931.80 308
15932.99 346
15934.18 350
15935.38 344
15936.57 339
15937.76 316
15938.95 323
15940.14 352
15941.33 347
15942.52 304
15943.71 304
15944.90 320
15946.10 318
15947.29 323
15948.48 305
15949.67 304
15950.86 289
15952.05 295
15953.24 316
15954.44 302
15955.63 296
15956.82 315
15958.01 315
15959.20 309
15960.39 309
15961.59 302
15962.78 315
15963.97 329
15965.16 286
15966.35 316
15967.55 312
15968.74 321
15969.93 321
15971.12 285
15972.31 301
15973.51 311
15974.70 309
15975.89 312
15977.08 324
15978.28 306
15979.47 329
15980.66 304
15981.85 324
15983.05 293
15984.24 326
15985.43 313
15986.62 310
15987.82 310
15989.01 313
15990.20 302
15991.40 293
15992.59 286
15993.78 291
15994.98 288
15996.17 313
15997.36 296
15998.55 324
15999.75 325
16000.94 276
16002.13 309
16003.33 291
16004.52 304
16005.72 302
16006.91 308
16008.10 294
16009.30 293
16010.49 314
16011.68 321
16012.88 294
16014.07 285
16015.26 304
16016.46 311
16017.65 325
16018.85 302
16020.04 287
16021.23 302
16022.43 282
16023.62 313
16024.82 284
16026.01 287
16027.21 281
16028.40 318
16029.59 301
16030.79 304
16031.98 288
16033.18 299
16034.37 315
16035.57 316
16036.76 268
16037.96 310
16039.15 294
16040.35 293
16041.54 290
16042.73 313
16043.93 288
16045.12 290
16046.32 315
16047.51 308
16048.71 299
16049.91 301
16051.10 274
16052.30 297
16053.49 308
16054.69 317
16055.88 318
16057.08 341
16058.27 333
16059.47 344
16060.66 314
16061.86 320
16063.05 321
16064.25 317
16065.45 293
16066.64 323
16067.84 310
16069.03 282
16070.23 307
16071.42 297
16072.62 318
16073.82 309
16075.01 326
16076.21 308
16077.41 339
16078.60 298
16079.80 314
16080.99 312
16082.19 311
16083.39 318
16084.58 305
16085.78 321
16086.98 303
16088.17 311
16089.37 334
16090.57 315
16091.76 314
16092.96 311
16094.16 316
16095.35 292
16096.55 328
16097.75 327
16098.94 298
16100.14 300
16101.34 310
16102.53 328
16103.73 310
16104.93 333
16106.13 308
16107.32 325
16108.52 293
16109.72 293
16110.92 301
16112.11 287
16113.31 333
16114.51 324
16115.71 315
16116.90 306
16118.10 297
16119.30 318
16120.50 306
16121.69 324
16122.89 313
16124.09 319
16125.29 323
16126.49 292
16127.68 313
16128.88 307
16130.08 299
16131.28 309
16132.48 298
16133.67 299
16134.87 292
16136.07 311
16137.27 301
16138.47 276
16139.67 302
16140.86 301
16142.06 308
16143.26 309
16144.46 294
16145.66 277
16146.86 312
16148.06 315
16149.26 319
16150.45 300
16151.65 290
16152.85 297
16154.05 283
16155.25 301
16156.45 305
16157.65 279
16158.85 296
16160.05 302
16161.25 318
16162.45 298
16163.64 315
16164.84 282
16166.04 284
16167.24 303
16168.44 308
16169.64 304
16170.84 284
16172.04 316
16173.24 302
16174.44 315
16175.64 305
16176.84 308
16178.04 300
16179.24 296
16180.44 272
16181.64 314
16182.84 277
16184.04 295
16185.24 294
16186.44 264
16187.64 277
16188.84 283
16190.04 310
16191.24 277
16192.44 303
16193.64 312
16194.84 298
16196.04 318
16197.24 295
16198.44 277
16199.65 286
16200.85 297
16202.05 284
16203.25 297
16204.45 315
16205.65 305
16206.85 326
16208.05 282
16209.25 312
16210.45 291
16211.65 270
16212.86 300
16214.06 310
16215.26 293
16216.46 301
16217.66 318
16218.86 295
16220.06 320
16221.27 317
16222.47 311
16223.67 299
16224.87 277
16226.07 316
16227.27 276
16228.48 301
16229.68 307
16230.88 307
16232.08 307
16233.28 314
16234.48 298
16235.69 299
16236.89 312
16238.09 296
16239.29 299
16240.50 309
16241.70 304
16242.90 338
16244.10 307
16245.30 336
16246.51 320
16247.71 295
16248.91 274
16250.11 310
16251.32 291
16252.52 306
16253.72 303
16254.92 298
16256.13 284
16257.33 292
16258.53 295
16259.74 331
16260.94 313
16262.14 324
16263.35 303
16264.55 328
16265.75 307
16266.95 311
16268.16 324
16269.36 318
16270.56 315
16271.77 320
16272.97 322
16274.17 307
16275.38 308
16276.58 310
16277.79 317
16278.99 295
16280.19 307
16281.40 313
16282.60 313
16283.80 293
16285.01 291
16286.21 315
16287.42 306
16288.62 319
16289.82 316
16291.03 301
16292.23 290
16293.44 290
16294.64 314
16295.84 280
16297.05 302
16298.25 299
16299.46 286
16300.66 319
16301.87 305
16303.07 322
16304.27 300
16305.48 321
16306.68 313
16307.89 315
16309.09 291
16310.30 305
16311.50 295
16312.71 297
16313.91 307
16315.12 296
16316.32 311
16317.53 288
16318.73 314
16319.94 299
16321.14 300
16322.35 311
16323.55 290
16324.76 290
16325.96 280
16327.17 276
16328.38 272
16329.58 283
16330.79 306
16331.99 285
16333.20 278
16334.40 287
16335.61 288
16336.81 273
16338.02 280
16339.23 296
16340.43 286
16341.64 291
16342.84 271
16344.05 315
16345.26 288
16346.46 274
16347.67 280
16348.87 293
16350.08 288
16351.29 303
16352.49 281
16353.70 273
16354.91 269
16356.11 284
16357.32 289
16358.53 293
16359.73 293
16360.94 297
16362.15 285
16363.35 290
16364.56 248
16365.77 286
16366.97 285
16368.18 268
16369.39 278
16370.59 267
16371.80 270
16373.01 289
16374.21 325
16375.42 302
16376.63 276
16377.84 280
16379.04 283
16380.25 305
16381.46 280
16382.67 264
16383.87 264
16385.08 274
16386.29 260
16387.50 278
16388.70 303
16389.91 277
16391.12 269
16392.33 261
16393.53 289
16394.74 302
16395.95 277
16397.16 292
16398.37 266
16399.57 286
16400.78 290
16401.99 285
16403.20 237
16404.41 275
16405.62 268
16406.82 266
16408.03 272
16409.24 282
16410.45 278
16411.66 278
16412.87 296
16414.07 281
16415.28 260
16416.49 263
16417.70 250
16418.91 267
16420.12 274
16421.33 276
16422.54 280
16423.75 282
16424.95 278
16426.16 266
16427.37 280
16428.58 268
16429.79 262
16431.00 256
16432.21 278
16433.42 270
16434.63 261
16435.84 249
16437.05 262
16438.26 277
16439.47 275
16440.68 261
16441.88 260
16443.09 260
16444.30 260
16445.51 261
16446.72 262
16447.93 269
16449.14 281
16450.35 269
16451.56 274
16452.77 249
16453.98 254
16455.19 271
16456.40 288
16457.61 298
16458.82 286
16460.03 291
16461.24 275
16462.45 268
16463.67 274
16464.88 276
16466.09 272
16467.30 263
16468.51 265
16469.72 262
16470.93 251
16472.14 266
16473.35 282
16474.56 260
16475.77 249
16476.98 267
16478.19 264
16479.40 283
16480.62 274
16481.83 257
16483.04 261
16484.25 242
16485.46 259
16486.67 256
16487.88 246
16489.09 277
16490.31 270
16491.52 254
16492.73 264
16493.94 267
16495.15 242
16496.36 275
16497.57 276
16498.79 285
16500.00 272
16501.21 258
16502.42 260
16503.63 254
16504.85 251
16506.06 253
16507.27 244
16508.48 255
16509.69 268
16510.91 249
16512.12 271
16513.33 270
16514.54 265
16515.76 277
16516.97 270
16518.18 252
16519.39 258
16520.60 279
16521.82 260
16523.03 264
16524.24 274
16525.46 269
16526.67 297
16527.88 268
16529.09 261
16530.31 257
16531.52 256
16532.73 268
16533.95 252
16535.16 276
16536.37 261
16537.58 288
16538.80 263
16540.01 263
16541.22 271
16542.44 269
16543.65 299
16544.86 240
16546.08 252
16547.29 256
16548.50 256
16549.72 244
16550.93 265
16552.15 262
16553.36 242
16554.57 257
16555.79 269
16557.00 262
16558.21 246
16559.43 267
16560.64 261
16561.86 240
16563.07 276
16564.28 236
16565.50 253
16566.71 266
16567.93 271
16569.14 248
16570.36 269
16571.57 264
16572.78 283
16574.00 250
16575.21 251
16576.43 251
16577.64 258
16578.86 240
16580.07 259
16581.29 241
16582.50 273
16583.72 239
16584.93 261
16586.15 276
16587.36 273
16588.58 245
16589.79 255
16591.01 248
16592.22 250
16593.44 265
16594.65 248
16595.87 239
16597.08 244
16598.30 267
16599.51 257
16600.73 251
16601.94 258
16603.16 277
16604.37 259
16605.59 259
16606.81 266
16608.02 271
16609.24 227
16610.45 254
16611.67 264
16612.89 268
16614.10 274
16615.32 243
16616.53 234
16617.75 246
16618.97 242
16620.18 235
16621.40 257
16622.61 224
16623.83 269
16625.05 249
16626.26 269
16627.48 254
16628.70 253
16629.91 246
16631.13 249
16632.35 274
16633.56 257
16634.78 240
16636.00 236
16637.21 249
16638.43 232
16639.65 256
16640.86 258
16642.08 256
16643.30 221
16644.51 230
16645.73 257
16646.95 284
16648.17 264
16649.38 257
16650.60 264
16651.82 255
16653.03 256
16654.25 236
16655.47 245
16656.69 245
16657.90 271
16659.12 250
16660.34 260
16661.56 227
16662.77 239
16663.99 261
16665.21 272
16666.43 249
16667.65 284
16668.86 269
16670.08 234
16671.30 240
16672.52 234
16673.74 245
16674.95 252
16676.17 262
16677.39 261
16678.61 247
16679.83 268
16681.05 280
16682.26 277
16683.48 245
16684.70 235
16685.92 257
16687.14 274
16688.36 242
16689.58 250
16690.79 269
16692.01 257
16693.23 247
16694.45 256
16695.67 253
16696.89 257
16698.11 230
16699.33 258
16700.55 246
16701.76 246
16702.98 229
16704.20 248
16705.42 221
16706.64 234
16707.86 266
16709.08 238
16710.30 240
16711.52 220
16712.74 269
16713.96 217
16715.18 254
16716.40 263
16717.62 249
16718.84 248
16720.06 259
16721.28 263
16722.50 249
16723.72 232
16724.94 259
16726.16 252
16727.38 226
16728.60 240
16729.82 250
16731.04 234
16732.26 264
16733.48 254
16734.70 236
16735.92 251
16737.14 242
16738.36 259
16739.58 239
16740.80 256
16742.02 243
16743.24 248
16744.46 246
16745.68 237
16746.90 250
16748.12 228
16749.35 245
16750.57 244
16751.79 263
16753.01 239
16754.23 244
16755.45 264
16756.67 241
16757.89 245
16759.11 245
16760.33 250
16761.56 231
16762.78 247
16764.00 242
16765.22 275
16766.44 256
16767.66 233
16768.88 248
16770.11 248
16771.33 252
16772.55 264
16773.77 244
16774.99 245
16776.22 236
16777.44 242
16778.66 248
16779.88 267
16781.10 246
16782.33 237
16783.55 260
16784.77 247
16785.99 226
16787.21 247
16788.44 240
16789.66 205
16790.88 219
16792.10 252
16793.33 245
16794.55 245
16795.77 228
16796.99 249
16798.22 232
16799.44 259
16800.66 248
16801.88 271
16803.11 254
16804.33 248
16805.55 264
16806.78 217
16808.00 254
16809.22 239
16810.44 246
16811.67 249
16812.89 249
16814.11 258
16815.34 287
16816.56 237
16817.78 238
16819.01 245
16820.23 249
16821.45 265
16822.68 258
16823.90 242
16825.13 268
16826.35 225
16827.57 251
16828.80 228
16830.02 259
16831.24 251
16832.47 247
16833.69 244
16834.92 240
16836.14 244
16837.36 236
16838.59 242
16839.81 244
16841.04 237
16842.26 254
16843.48 237
16844.71 249
16845.93 268
16847.16 262
16848.38 263
16849.61 269
16850.83 236
16852.06 265
16853.28 256
16854.51 251
16855.73 234
16856.95 226
16858.18 250
16859.40 265
16860.63 243
16861.85 228
16863.08 253
16864.30 254
16865.53 247
16866.75 271
16867.98 224
16869.21 249
16870.43 240
16871.66 238
16872.88 239
16874.11 246
16875.33 257
16876.56 250
16877.78 263
16879.01 251
16880.23 244
16881.46 258
16882.69 254
16883.91 235
16885.14 234
16886.36 273
16887.59 248
16888.81 246
16890.04 262
16891.27 233
16892.49 234
16893.72 263
16894.94 249
16896.17 225
16897.40 244
16898.62 279
16899.85 258
16901.08 243
16902.30 256
16903.53 269
16904.76 260
16905.98 251
16907.21 244
16908.44 259
16909.66 248
16910.89 239
16912.12 254
16913.34 240
16914.57 275
16915.80 240
16917.02 258
16918.25 236
16919.48 257
16920.70 253
16921.93 276
16923.16 244
16924.39 237
16925.61 242
16926.84 267
16928.07 244
16929.30 239
16930.52 254
16931.75 270
16932.98 258
16934.21 255
16935.43 253
16936.66 269
16937.89 276
16939.12 260
16940.34 247
16941.57 246
16942.80 269
16944.03 266
16945.26 259
16946.48 254
16947.71 245
16948.94 235
16950.17 253
16951.40 248
16952.62 249
16953.85 271
16955.08 253
16956.31 255
16957.54 240
16958.77 247
16959.99 263
16961.22 256
16962.45 279
16963.68 271
16964.91 261
16966.14 278
16967.37 261
16968.60 246
16969.82 238
16971.05 231
16972.28 242
16973.51 256
16974.74 217
16975.97 244
16977.20 242
16978.43 250
16979.66 252
16980.89 264
16982.11 272
16983.34 237
16984.57 233
16985.80 255
16987.03 247
16988.26 241
16989.49 248
16990.72 214
16991.95 239
16993.18 240
16994.41 251
16995.64 229
16996.87 257
16998.10 225
16999.33 252
17000.56 233
17001.79 224
17003.02 246
17004.25 242
17005.48 232
17006.71 242
17007.94 244
17009.17 242
17010.40 229
17011.63 244
17012.86 223
17014.09 241
17015.32 252
17016.55 245
17017.78 243
17019.01 247
17020.25 231
17021.48 234
17022.71 234
17023.94 258
17025.17 240
17026.40 229
17027.63 237
17028.86 252
17030.09 236
17031.32 253
17032.55 224
17033.79 234
17035.02 243
17036.25 233
17037.48 243
17038.71 247
17039.94 240
17041.17 240
17042.41 249
17043.64 243
17044.87 228
17046.10 228
17047.33 246
17048.56 242
17049.80 258
17051.03 229
17052.26 264
17053.49 223
17054.72 246
17055.95 230
17057.19 245
17058.42 229
17059.65 228
17060.88 232
17062.12 237
17063.35 262
17064.58 268
17065.81 255
17067.04 250
17068.28 239
17069.51 236
17070.74 225
17071.97 260
17073.21 243
17074.44 250
17075.67 250
17076.90 269
17078.14 269
17079.37 240
17080.60 253
17081.84 255
17083.07 240
17084.30 239
17085.54 246
17086.77 238
17088.00 254
17089.23 275
17090.47 245
17091.70 257
17092.93 232
17094.17 266
17095.40 237
17096.63 239
17097.87 241
17099.10 234
17100.34 235
17101.57 227
17102.80 237
17104.04 247
17105.27 269
17106.50 237
17107.74 251
17108.97 236
17110.21 255
17111.44 237
17112.67 237
17113.91 232
17115.14 243
17116.38 252
17117.61 252
17118.84 241
17120.08 226
17121.31 224
17122.55 242
17123.78 254
17125.02 278
17126.25 258
17127.48 232
17128.72 249
17129.95 242
17131.19 259
17132.42 250
17133.66 238
17134.89 210
17136.13 237
17137.36 234
17138.60 237
17139.83 239
17141.07 251
17142.30 241
17143.54 205
17144.77 239
17146.01 237
17147.24 240
17148.48 245
17149.71 245
17150.95 245
17152.19 227
17153.42 256
17154.66 245
17155.89 266
17157.13 241
17158.36 257
17159.60 237
17160.83 235
17162.07 215
17163.31 228
17164.54 269
17165.78 251
17167.01 241
17168.25 252
17169.49 227
17170.72 254
17171.96 256
17173.19 258
17174.43 243
17175.67 245
17176.90 244
17178.14 251
17179.38 253
17180.61 229
17181.85 272
17183.09 251
17184.32 257
17185.56 228
17186.80 258
17188.03 244
17189.27 257
17190.51 251
17191.74 233
17192.98 243
17194.22 251
17195.45 261
17196.69 238
17197.93 259
17199.16 249
17200.40 276
17201.64 228
17202.88 263
17204.11 258
17205.35 272
17206.59 256
17207.83 267
17209.06 254
17210.30 263
17211.54 237
17212.78 264
17214.01 274
17215.25 271
17216.49 279
17217.73 247
17218.96 281
17220.20 261
17221.44 248
17222.68 263
17223.92 270
17225.15 258
17226.39 266
17227.63 254
17228.87 266
17230.11 270
17231.35 269
17232.58 263
17233.82 260
17235.06 265
17236.30 236
17237.54 278
17238.78 274
17240.01 274
17241.25 260
17242.49 240
17243.73 261
17244.97 267
17246.21 269
17247.45 266
17248.69 257
17249.93 251
17251.16 256
17252.40 227
17253.64 257
17254.88 245
17256.12 269
17257.36 258
17258.60 238
17259.84 255
17261.08 264
17262.32 250
17263.56 245
17264.80 234
17266.04 241
17267.28 252
17268.51 244
17269.75 261
17270.99 245
17272.23 234
17273.47 263
17274.71 254
17275.95 237
17277.19 261
17278.43 226
17279.67 262
17280.91 262
17282.15 233
17283.39 236
17284.63 271
17285.87 236
17287.11 246
17288.35 261
17289.60 263
17290.84 238
17292.08 258
17293.32 258
17294.56 233
17295.80 246
17297.04 242
17298.28 245
17299.52 250
17300.76 262
17302.00 251
17303.24 231
17304.48 219
17305.72 268
17306.96 266
17308.21 272
17309.45 254
17310.69 248
17311.93 262
17313.17 214
17314.41 230
17315.65 266
17316.89 246
17318.14 256
17319.38 251
17320.62 244
17321.86 213
17323.10 234
17324.34 250
17325.59 258
17326.83 252
17328.07 243
17329.31 244
17330.55 248
17331.79 234
17333.04 235
17334.28 232
17335.52 243
17336.76 242
17338.00 248
17339.25 221
17340.49 238
17341.73 236
17342.97 254
17344.22 237
17345.46 243
17346.70 243
17347.94 241
17349.19 264
17350.43 256
17351.67 247
17352.91 222
17354.16 281
17355.40 250
17356.64 232
17357.88 240
17359.13 264
17360.37 237
17361.61 245
17362.86 243
17364.10 245
17365.34 242
17366.58 244
17367.83 247
17369.07 229
17370.31 238
17371.56 250
17372.80 242
17374.04 252
17375.29 244
17376.53 250
17377.78 284
17379.02 243
17380.26 236
17381.51 249
17382.75 249
17383.99 233
17385.24 223
17386.48 235
17387.72 222
17388.97 231
17390.21 246
17391.46 211
17392.70 199
17393.94 255
17395.19 232
17396.43 256
17397.68 227
17398.92 247
17400.17 235
17401.41 240
17402.65 256
17403.90 244
17405.14 261
17406.39 252
17407.63 223
17408.88 244
17410.12 235
17411.37 247
17412.61 246
17413.86 240
17415.10 250
17416.35 228
17417.59 246
17418.84 231
17420.08 238
17421.33 250
17422.57 225
17423.82 255
17425.06 234
17426.31 245
17427.55 268
17428.80 253
17430.04 229
17431.29 242
17432.53 241
17433.78 261
17435.03 256
17436.27 229
17437.52 264
17438.76 264
17440.01 261
17441.25 247
17442.50 263
17443.75 261
17444.99 255
17446.24 232
17447.48 242
17448.73 234
17449.98 240
17451.22 257
17452.47 252
17453.71 235
17454.96 260
17456.21 239
17457.45 268
17458.70 245
17459.95 247
17461.19 245
17462.44 258
17463.69 242
17464.93 262
17466.18 242
17467.43 232
17468.67 251
17469.92 242
17471.17 263
17472.41 236
17473.66 264
17474.91 254
17476.15 267
17477.40 250
17478.65 264
17479.90 257
17481.14 223
17482.39 267
17483.64 239
17484.88 253
17486.13 244
17487.38 247
17488.63 266
17489.87 279
17491.12 257
17492.37 270
17493.62 275
17494.86 279
17496.11 246
17497.36 269
17498.61 260
17499.86 260
17501.10 248
17502.35 253
17503.60 277
17504.85 243
17506.10 277
17507.34 262
17508.59 264
17509.84 257
17511.09 274
17512.34 281
17513.59 263
17514.83 258
17516.08 260
17517.33 286
17518.58 273
17519.83 268
17521.08 269
17522.33 271
17523.57 287
17524.82 289
17526.07 264
17527.32 276
17528.57 272
17529.82 262
17531.07 283
17532.32 292
17533.57 290
17534.82 292
17536.06 263
17537.31 284
17538.56 258
17539.81 307
17541.06 307
17542.31 306
17543.56 292
17544.81 305
17546.06 309
17547.31 265
17548.56 293
17549.81 262
17551.06 304
17552.31 297
17553.56 298
17554.81 271
17556.06 272
17557.31 269
17558.56 285
17559.81 281
17561.06 268
17562.31 275
17563.56 260
17564.81 313
17566.06 298
17567.31 271
17568.56 289
17569.81 281
17571.06 264
17572.31 284
17573.56 297
17574.81 276
17576.06 303
17577.31 286
17578.56 272
17579.81 241
17581.06 282
17582.31 290
17583.57 274
17584.82 268
17586.07 300
17587.32 293
17588.57 278
17589.82 290
17591.07 288
17592.32 276
17593.57 284
17594.83 291
17596.08 270
17597.33 288
17598.58 251
17599.83 279
17601.08 264
17602.33 289
17603.59 271
17604.84 298
17606.09 297
17607.34 279
17608.59 285
17609.84 278
17611.10 295
17612.35 310
17613.60 273
17614.85 276
17616.10 268
17617.36 276
17618.61 271
17619.86 273
17621.11 257
17622.36 266
17623.62 275
17624.87 245
17626.12 267
17627.37 259
17628.63 272
17629.88 260
17631.13 272
17632.38 247
17633.64 250
17634.89 279
17636.14 254
17637.39 240
17638.65 250
17639.90 274
17641.15 261
17642.41 271
17643.66 256
17644.91 238
17646.17 243
17647.42 248
17648.67 248
17649.92 242
17651.18 264
17652.43 254
17653.68 244
17654.94 243
17656.19 268
17657.44 261
17658.70 256
17659.95 256
17661.21 274
17662.46 253
17663.71 248
17664.97 249
17666.22 254
17667.47 267
17668.73 257
17669.98 237
17671.24 249
17672.49 253
17673.74 243
17675.00 258
17676.25 251
17677.51 255
17678.76 236
17680.02 276
17681.27 273
17682.52 258
17683.78 258
17685.03 255
17686.29 241
17687.54 267
17688.80 242
17690.05 238
17691.31 247
17692.56 244
17693.82 247
17695.07 275
17696.32 250
17697.58 249
17698.83 269
17700.09 250
17701.34 277
17702.60 250
17703.86 278
17705.11 265
17706.37 247
17707.62 254
17708.88 247
17710.13 243
17711.39 250
17712.64 256
17713.90 250
17715.15 245
17716.41 276
17717.66 281
17718.92 233
17720.18 270
17721.43 264
17722.69 253
17723.94 247
17725.20 256
17726.45 260
17727.71 259
17728.97 263
17730.22 276
17731.48 252
17732.74 252
17733.99 256
17735.25 267
17736.50 260
17737.76 248
17739.02 260
17740.27 250
17741.53 255
17742.79 261
17744.04 261
17745.30 257
17746.56 266
17747.81 268
17749.07 276
17750.33 281
17751.58 258
17752.84 271
17754.10 276
17755.35 232
17756.61 244
17757.87 253
17759.12 243
17760.38 281
17761.64 282
17762.90 292
17764.15 244
17765.41 266
17766.67 282
17767.93 264
17769.18 268
17770.44 269
17771.70 245
17772.96 270
17774.21 271
17775.47 272
17776.73 261
17777.99 248
17779.24 261
17780.50 274
17781.76 259
17783.02 261
17784.28 287
17785.53 284
17786.79 269
17788.05 279
17789.31 286
17790.57 286
17791.82 313
17793.08 285
17794.34 270
17795.60 296
17796.86 282
17798.12 300
17799.37 295
17800.63 278
17801.89 266
17803.15 277
17804.41 280
17805.67 267
17806.93 299
17808.19 274
17809.44 281
17810.70 297
17811.96 280
17813.22 290
17814.48 283
17815.74 268
17817.00 288
17818.26 270
17819.52 260
17820.78 232
17822.04 261
17823.29 264
17824.55 283
17825.81 270
17827.07 241
17828.33 258
17829.59 280
17830.85 242
17832.11 250
17833.37 251
17834.63 248
17835.89 248
17837.15 240
17838.41 266
17839.67 245
17840.93 246
17842.19 268
17843.45 260
17844.71 270
17845.97 268
17847.23 279
17848.49 248
17849.75 274
17851.01 270
17852.27 252
17853.53 247
17854.79 243
17856.05 261
17857.31 251
17858.57 229
17859.84 228
17861.10 227
17862.36 252
17863.62 277
17864.88 258
17866.14 250
17867.40 243
17868.66 240
17869.92 255
17871.18 252
17872.44 263
17873.71 255
17874.97 270
17876.23 254
17877.49 250
17878.75 264
17880.01 247
17881.27 242
17882.53 256
17883.80 259
17885.06 248
17886.32 253
17887.58 242
17888.84 273
17890.10 240
17891.37 253
17892.63 277
17893.89 247
17895.15 263
17896.41 244
17897.67 271
17898.94 223
17900.20 253
17901.46 241
17902.72 261
17903.99 268
17905.25 248
17906.51 255
17907.77 268
17909.03 275
17910.30 251
17911.56 260
17912.82 240
17914.08 245
17915.35 242
17916.61 266
17917.87 261
17919.14 260
17920.40 254
17921.66 247
17922.92 221
17924.19 261
17925.45 256
17926.71 217
17927.98 239
17929.24 239
17930.50 278
17931.76 233
17933.03 232
17934.29 236
17935.55 252
17936.82 244
17938.08 226
17939.34 207
17940.61 233
17941.87 252
17943.14 240
17944.40 231
17945.66 234
17946.93 235
17948.19 229
17949.45 226
17950.72 249
17951.98 244
17953.25 251
17954.51 217
17955.77 231
17957.04 240
17958.30 217
17959.57 238
17960.83 250
17962.09 246
17963.36 230
17964.62 243
17965.89 243
17967.15 234
17968.42 260
17969.68 225
17970.95 235
17972.21 245
17973.47 246
17974.74 259
17976.00 253
17977.27 236
17978.53 250
17979.80 233
17981.06 239
17982.33 232
17983.59 230
17984.86 232
17986.12 220
17987.39 215
17988.65 214
17989.92 235
17991.18 229
17992.45 228
17993.71 248
17994.98 225
17996.25 224
17997.51 250
17998.78 242
18000.04 239
18001.31 224
18002.57 264
18003.84 248
18005.10 233
18006.37 233
18007.64 251
18008.90 250
18010.17 223
18011.43 229
18012.70 238
18013.97 227
18015.23 226
18016.50 250
18017.76 222
18019.03 246
18020.30 251
18021.56 259
18022.83 250
18024.10 237
18025.36 247
18026.63 247
18027.90 225
18029.16 237
18030.43 234
18031.70 241
18032.96 210
18034.23 216
18035.50 231
18036.76 261
18038.03 231
18039.30 230
18040.56 225
18041.83 238
18043.10 266
18044.37 240
18045.63 220
18046.90 222
18048.17 250
18049.43 234
18050.70 225
18051.97 208
18053.24 234
18054.50 260
18055.77 212
18057.04 232
18058.31 245
18059.57 254
18060.84 264
18062.11 259
18063.38 261
18064.65 256
18065.91 276
18067.18 246
18068.45 245
18069.72 252
18070.98 250
18072.25 280
18073.52 268
18074.79 252
18076.06 243
18077.33 267
18078.59 269
18079.86 253
18081.13 247
18082.40 257
18083.67 253
18084.94 261
18086.21 249
18087.47 258
18088.74 241
18090.01 267
18091.28 286
18092.55 299
18093.82 270
18095.09 262
18096.36 261
18097.62 245
18098.89 261
18100.16 262
18101.43 270
18102.70 249
18103.97 268
18105.24 283
18106.51 268
18107.78 254
18109.05 257
18110.32 270
18111.59 292
18112.86 263
18114.13 289
18115.40 267
18116.66 276
18117.93 278
18119.20 269
18120.47 265
18121.74 274
18123.01 254
18124.28 291
18125.55 267
18126.82 268
18128.09 291
18129.36 271
18130.63 284
18131.90 270
18133.17 270
18134.44 247
18135.71 280
18136.99 272
18138.26 294
18139.53 269
18140.80 285
18142.07 274
18143.34 241
18144.61 255
18145.88 264
18147.15 278
18148.42 246
18149.69 271
18150.96 275
18152.23 262
18153.50 268
18154.78 262
18156.05 279
18157.32 263
18158.59 279
18159.86 300
18161.13 257
18162.40 273
18163.67 262
18164.94 245
18166.22 244
18167.49 269
18168.76 262
18170.03 254
18171.30 248
18172.57 285
18173.85 273
18175.12 265
18176.39 246
18177.66 282
18178.93 290
18180.20 249
18181.48 251
18182.75 246
18184.02 269
18185.29 295
18186.56 293
18187.84 264
18189.11 274
18190.38 260
18191.65 279
18192.93 286
18194.20 254
18195.47 267
18196.74 294
18198.02 273
18199.29 276
18200.56 248
18201.83 276
18203.11 281
18204.38 284
18205.65 288
18206.92 276
18208.20 271
18209.47 255
18210.74 252
18212.02 283
18213.29 256
18214.56 270
18215.84 269
18217.11 263
18218.38 261
18219.65 275
18220.93 270
18222.20 258
18223.47 263
18224.75 285
18226.02 267
18227.30 238
18228.57 246
18229.84 271
18231.12 269
18232.39 276
18233.66 248
18234.94 281
18236.21 261
18237.48 269
18238.76 264
18240.03 253
18241.31 264
18242.58 252
18243.86 283
18245.13 264
18246.40 259
18247.68 244
18248.95 272
18250.23 257
18251.50 274
18252.77 275
18254.05 279
18255.32 255
18256.60 256
18257.87 245
18259.15 251
18260.42 253
18261.70 245
18262.97 234
18264.25 258
18265.52 270
18266.80 266
18268.07 259
18269.35 253
18270.62 249
18271.90 248
18273.17 278
18274.45 231
18275.72 269
18277.00 258
18278.27 258
18279.55 234
18280.82 260
18282.10 246
18283.37 234
18284.65 238
18285.93 237
18287.20 262
18288.48 237
18289.75 239
18291.03 236
18292.30 250
18293.58 249
18294.86 252
18296.13 259
18297.41 231
18298.68 235
18299.96 249
18301.24 249
18302.51 244
18303.79 235
18305.06 249
18306.34 267
18307.62 234
18308.89 237
18310.17 237
18311.45 222
18312.72 248
18314.00 263
18315.28 258
18316.55 246
18317.83 231
18319.11 253
18320.38 240
18321.66 244
18322.94 227
18324.21 238
18325.49 242
18326.77 241
18328.04 243
18329.32 241
18330.60 230
18331.88 237
18333.15 268
18334.43 248
18335.71 260
18336.98 242
18338.26 242
18339.54 261
18340.82 227
18342.09 243
18343.37 237
18344.65 229
18345.93 233
18347.20 224
18348.48 244
18349.76 241
18351.04 245
18352.32 259
18353.59 211
18354.87 231
18356.15 237
18357.43 242
18358.71 254
18359.98 249
18361.26 223
18362.54 255
18363.82 238
18365.10 246
18366.38 241
18367.65 232
18368.93 265
18370.21 236
18371.49 229
18372.77 251
18374.05 256
18375.33 226
18376.60 257
18377.88 243
18379.16 237
18380.44 243
18381.72 238
18383.00 229
18384.28 252
18385.56 244
18386.84 240
18388.11 249
18389.39 224
18390.67 229
18391.95 265
18393.23 206
18394.51 207
18395.79 241
18397.07 231
18398.35 242
18399.63 230
18400.91 255
18402.19 234
18403.47 263
18404.75 261
18406.03 234
18407.31 239
18408.59 226
18409.87 266
18411.15 235
18412.43 246
18413.71 226
18414.99 239
18416.27 235
18417.55 231
18418.83 256
18420.11 244
18421.39 231
18422.67 249
18423.95 239
18425.23 257
18426.51 278
18427.79 252
18429.07 251
18430.35 258
18431.63 257
18432.91 249
18434.19 264
18435.47 249
18436.75 239
18438.04 239
18439.32 268
18440.60 246
18441.88 226
18443.16 230
18444.44 260
18445.72 226
18447.00 242
18448.28 245
18449.57 241
18450.85 269
18452.13 227
18453.41 235
18454.69 241
18455.97 266
18457.25 232
18458.54 234
18459.82 220
18461.10 231
18462.38 234
18463.66 248
18464.94 245
18466.23 225
18467.51 242
18468.79 241
18470.07 233
18471.35 232
18472.64 263
18473.92 238
18475.20 264
18476.48 227
18477.76 259
18479.05 231
18480.33 225
18481.61 215
18482.89 238
18484.18 234
18485.46 244
18486.74 255
18488.02 255
18489.31 252
18490.59 217
18491.87 256
18493.15 230
18494.44 251
18495.72 259
18497.00 241
18498.29 250
18499.57 258
18500.85 255
18502.13 246
18503.42 251
18504.70 212
18505.98 234
18507.27 243
18508.55 245
18509.83 217
18511.12 234
18512.40 251
18513.68 273
18514.97 264
18516.25 215
18517.54 243
18518.82 216
18520.10 246
18521.39 249
18522.67 240
18523.95 255
18525.24 251
18526.52 260
18527.81 254
18529.09 256
18530.37 262
18531.66 251
18532.94 263
18534.23 248
18535.51 269
18536.79 266
18538.08 244
18539.36 277
18540.65 268
18541.93 264
18543.22 235
18544.50 231
18545.79 238
18547.07 249
18548.36 238
18549.64 255
18550.92 274
18552.21 284
18553.49 261
18554.78 257
18556.06 239
18557.35 248
18558.63 260
18559.92 260
18561.20 257
18562.49 266
18563.77 253
18565.06 277
18566.35 257
18567.63 264
18568.92 247
18570.20 269
18571.49 246
18572.77 261
18574.06 269
18575.34 268
18576.63 287
18577.92 265
18579.20 278
18580.49 273
18581.77 271
18583.06 262
18584.34 266
18585.63 234
18586.92 250
18588.20 279
18589.49 260
18590.77 252
18592.06 253
18593.35 259
18594.63 260
18595.92 278
18597.21 243
18598.49 245
18599.78 241
18601.07 272
18602.35 268
18603.64 264
18604.93 247
18606.21 265
18607.50 253
18608.79 269
18610.07 249
18611.36 254
18612.65 261
18613.93 227
18615.22 258
18616.51 261
18617.79 243
18619.08 236
18620.37 254
18621.66 254
18622.94 221
18624.23 237
18625.52 233
18626.80 251
18628.09 263
18629.38 244
18630.67 264
18631.95 283
18633.24 237
18634.53 251
18635.82 233
18637.11 247
18638.39 263
18639.68 244
18640.97 258
18642.26 219
18643.54 248
18644.83 257
18646.12 232
18647.41 223
18648.70 231
18649.99 246
18651.27 264
18652.56 260
18653.85 237
18655.14 220
18656.43 233
18657.72 235
18659.00 237
18660.29 245
18661.58 239
18662.87 213
18664.16 249
18665.45 241
18666.74 228
18668.02 226
18669.31 232
18670.60 239
18671.89 228
18673.18 236
18674.47 244
18675.76 249
18677.05 250
18678.34 227
18679.63 242
18680.92 230
18682.20 233
18683.49 237
18684.78 257
18686.07 254
18687.36 229
18688.65 244
18689.94 247
18691.23 221
18692.52 267
18693.81 222
18695.10 234
18696.39 211
18697.68 238
18698.97 236
18700.26 241
18701.55 214
18702.84 225
18704.13 252
18705.42 246
18706.71 231
18708.00 233
18709.29 248
18710.58 221
18711.87 245
18713.16 253
18714.45 238
18715.74 261
18717.03 231
18718.32 260
18719.61 247
18720.90 238
18722.20 209
18723.49 239
18724.78 227
18726.07 216
18727.36 249
18728.65 234
18729.94 238
18731.23 227
18732.52 238
18733.81 238
18735.10 238
18736.40 227
18737.69 238
18738.98 229
18740.27 215
18741.56 232
18742.85 233
18744.14 250
18745.43 200
18746.73 221
18748.02 219
18749.31 219
18750.60 229
18751.89 225
18753.18 218
18754.48 238
18755.77 238
18757.06 236
18758.35 235
18759.64 232
18760.94 226
18762.23 209
18763.52 214
18764.81 225
18766.10 227
18767.40 220
18768.69 221
18769.98 205
18771.27 230
18772.57 236
18773.86 226
18775.15 248
18776.44 248
18777.74 240
18779.03 234
18780.32 263
18781.61 234
18782.91 244
18784.20 212
18785.49 233
18786.79 213
18788.08 249
18789.37 237
18790.66 238
18791.96 228
18793.25 219
18794.54 228
18795.84 223
18797.13 240
18798.42 237
18799.72 223
18801.01 228
18802.30 229
18803.60 250
18804.89 233
18806.18 233
18807.48 238
18808.77 228
18810.07 229
18811.36 212
18812.65 246
18813.95 233
18815.24 221
18816.53 199
18817.83 246
18819.12 220
18820.42 226
18821.71 210
18823.00 215
18824.30 247
18825.59 221
18826.89 226
18828.18 235
18829.48 244
18830.77 232
18832.07 241
18833.36 249
18834.65 235
18835.95 243
18837.24 223
18838.54 211
18839.83 226
18841.13 220
18842.42 238
18843.72 227
18845.01 258
18846.31 225
18847.60 242
18848.90 229
18850.19 222
18851.49 248
18852.78 228
18854.08 226
18855.37 224
18856.67 232
18857.96 222
18859.26 230
18860.55 223
18861.85 248
18863.15 255
18864.44 235
18865.74 231
18867.03 217
18868.33 242
18869.62 236
18870.92 241
18872.22 230
18873.51 237
18874.81 233
18876.10 265
18877.40 239
18878.70 255
18879.99 268
18881.29 260
18882.58 236
18883.88 233
18885.18 239
18886.47 238
18887.77 256
18889.07 241
18890.36 223
18891.66 242
18892.95 254
18894.25 213
18895.55 213
18896.84 230
18898.14 280
18899.44 250
18900.73 234
18902.03 238
18903.33 260
18904.63 244
18905.92 240
18907.22 232
18908.52 238
18909.81 242
18911.11 250
18912.41 245
18913.71 251
18915.00 250
18916.30 227
18917.60 232
18918.89 246
18920.19 256
18921.49 239
18922.79 272
18924.09 250
18925.38 237
18926.68 253
18927.98 257
18929.28 254
18930.57 244
18931.87 244
18933.17 234
18934.47 236
18935.77 223
18937.06 250
18938.36 229
18939.66 248
18940.96 259
18942.26 230
18943.55 231
18944.85 213
18946.15 254
18947.45 228
18948.75 234
18950.05 217
18951.35 232
18952.64 225
18953.94 258
18955.24 232
18956.54 206
18957.84 211
18959.14 230
18960.44 250
18961.74 225
18963.03 241
18964.33 227
18965.63 224
18966.93 213
18968.23 254
18969.53 236
18970.83 235
18972.13 246
18973.43 237
18974.73 220
18976.03 241
18977.33 238
18978.62 216
18979.92 211
18981.22 242
18982.52 222
18983.82 207
18985.12 237
18986.42 224
18987.72 223
18989.02 243
18990.32 226
18991.62 217
18992.92 226
18994.22 217
18995.52 242
18996.82 244
18998.12 242
18999.42 238
19000.72 241
19002.02 242
19003.32 215
19004.62 214
19005.92 242
19007.22 208
19008.53 217
19009.83 243
19011.13 230
19012.43 211
19013.73 232
19015.03 229
19016.33 230
19017.63 228
19018.93 204
19020.23 257
19021.53 227
19022.83 216
19024.13 208
19025.44 227
19026.74 224
19028.04 222
19029.34 249
19030.64 223
19031.94 221
19033.24 252
19034.54 219
19035.85 206
19037.15 214
19038.45 239
19039.75 235
19041.05 232
19042.35 197
19043.66 218
19044.96 241
19046.26 236
19047.56 230
19048.86 212
19050.16 219
19051.47 236
19052.77 216
19054.07 221
19055.37 210
19056.67 213
19057.98 224
19059.28 221
19060.58 206
19061.88 209
19063.19 202
19064.49 225
19065.79 234
19067.09 224
19068.40 236
19069.70 206
19071.00 230
19072.30 194
19073.61 235
19074.91 191
19076.21 214
19077.52 234
19078.82 228
19080.12 240
19081.42 195
19082.73 222
19084.03 205
19085.33 216
19086.64 224
19087.94 225
19089.24 194
19090.55 217
19091.85 213
19093.15 222
19094.46 218
19095.76 214
19097.06 222
19098.37 212
19099.67 210
19100.97 210
19102.28 225
19103.58 222
19104.89 215
19106.19 208
19107.49 232
19108.80 222
19110.10 216
19111.40 220
19112.71 238
19114.01 189
19115.32 208
19116.62 201
19117.93 231
19119.23 214
19120.53 216
19121.84 227
19123.14 226
19124.45 218
19125.75 215
19127.06 246
19128.36 230
19129.67 221
19130.97 212
19132.28 244
19133.58 233
19134.88 200
19136.19 221
19137.49 221
19138.80 205
19140.10 214
19141.41 223
19142.71 215
19144.02 216
19145.32 225
19146.63 194
19147.94 207
19149.24 203
19150.55 220
19151.85 229
19153.16 200
19154.46 243
19155.77 215
19157.07 237
19158.38 213
19159.68 219
19160.99 206
19162.30 214
19163.60 195
19164.91 199
19166.21 209
19167.52 210
19168.83 220
19170.13 195
19171.44 206
19172.74 211
19174.05 210
19175.36 222
19176.66 209
19177.97 207
19179.27 208
19180.58 212
19181.89 213
19183.19 207
19184.50 241
19185.81 231
19187.11 194
19188.42 225
19189.73 216
19191.03 214
19192.34 205
19193.65 211
19194.95 219
19196.26 238
19197.57 195
19198.87 204
19200.18 205
19201.49 218
19202.80 215
19204.10 235
19205.41 223
19206.72 209
19208.03 224
19209.33 222
19210.64 205
19211.95 224
19213.25 206
19214.56 206
19215.87 192
19217.18 215
19218.49 216
19219.79 203
19221.10 216
19222.41 220
19223.72 217
19225.02 197
19226.33 190
19227.64 213
19228.95 224
19230.26 220
19231.56 212
19232.87 208
19234.18 220
19235.49 218
19236.80 198
19238.11 193
19239.41 188
19240.72 235
19242.03 210
19243.34 223
19244.65 210
19245.96 206
19247.26 223
19248.57 197
19249.88 215
19251.19 214
19252.50 232
19253.81 228
19255.12 207
19256.43 186
19257.74 210
19259.04 219
19260.35 236
19261.66 176
19262.97 209
19264.28 212
19265.59 200
19266.90 211
19268.21 200
19269.52 191
19270.83 207
19272.14 220
19273.45 224
19274.76 205
19276.07 208
19277.38 210
19278.69 216
19279.99 214
19281.30 194
19282.61 229
19283.92 209
19285.23 219
19286.54 227
19287.85 215
19289.16 232
19290.47 205
19291.78 190
19293.09 230
19294.40 213
19295.72 205
19297.03 212
19298.34 215
19299.65 202
19300.96 212
19302.27 209
19303.58 227
19304.89 204
19306.20 223
19307.51 220
19308.82 227
19310.13 212
19311.44 228
19312.75 216
19314.06 211
19315.37 224
19316.69 225
19318.00 217
19319.31 194
19320.62 213
19321.93 227
19323.24 208
19324.55 212
19325.86 212
19327.18 205
19328.49 220
19329.80 220
19331.11 206
19332.42 214
19333.73 210
19335.04 228
19336.36 223
19337.67 234
19338.98 195
19340.29 195
19341.60 225
19342.91 210
19344.23 205
19345.54 220
19346.85 212
19348.16 232
19349.47 223
19350.79 220
19352.10 205
19353.41 201
19354.72 215
19356.04 200
19357.35 226
19358.66 237
19359.97 205
19361.29 231
19362.60 213
19363.91 228
19365.22 232
19366.54 216
19367.85 202
19369.16 186
19370.47 187
19371.79 223
19373.10 194
19374.41 211
19375.73 211
19377.04 183
19378.35 222
19379.67 218
19380.98 199
19382.29 209
19383.60 184
19384.92 211
19386.23 216
19387.54 187
19388.86 215
19390.17 211
19391.49 215
19392.80 183
19394.11 210
19395.43 207
19396.74 210
19398.05 185
19399.37 203
19400.68 204
19402.00 207
19403.31 206
19404.62 217
19405.94 205
19407.25 205
19408.57 206
19409.88 198
19411.19 214
19412.51 210
19413.82 202
19415.14 197
19416.45 190
19417.77 211
19419.08 197
19420.39 198
19421.71 211
19423.02 206
19424.34 223
19425.65 217
19426.97 203
19428.28 202
19429.60 230
19430.91 226
19432.23 201
19433.54 185
19434.86 210
19436.17 219
19437.49 201
19438.80 208
19440.12 220
19441.43 218
19442.75 207
19444.06 206
19445.38 192
19446.69 212
19448.01 200
19449.32 197
19450.64 215
19451.96 209
19453.27 209
19454.59 225
19455.90 204
19457.22 208
19458.53 193
19459.85 187
19461.17 191
19462.48 206
19463.80 205
19465.11 210
19466.43 192
19467.75 199
19469.06 211
19470.38 198
19471.69 204
19473.01 197
19474.33 212
19475.64 206
19476.96 189
19478.28 213
19479.59 210
19480.91 207
19482.23 197
19483.54 210
19484.86 202
19486.18 215
19487.49 193
19488.81 204
19490.13 217
19491.44 218
19492.76 212
19494.08 216
19495.39 194
19496.71 181
19498.03 191
19499.35 196
19500.66 205
19501.98 213
19503.30 203
19504.61 219
19505.93 216
19507.25 227
19508.57 202
19509.88 183
19511.20 207
19512.52 188
19513.84 213
19515.15 207
19516.47 196
19517.79 201
19519.11 207
19520.43 211
19521.74 201
19523.06 196
19524.38 216
19525.70 207
19527.02 208
19528.33 209
19529.65 199
19530.97 200
19532.29 190
19533.61 192
19534.93 201
19536.24 208
19537.56 197
19538.88 213
19540.20 210
19541.52 192
19542.84 208
19544.16 197
19545.47 189
19546.79 203
19548.11 205
19549.43 199
19550.75 188
19552.07 186
19553.39 213
19554.71 226
19556.03 208
19557.34 188
19558.66 198
19559.98 194
19561.30 196
19562.62 215
19563.94 203
19565.26 204
19566.58 201
19567.90 228
19569.22 200
19570.54 180
19571.86 204
19573.18 189
19574.50 217
19575.82 197
19577.14 223
19578.46 192
19579.78 210
19581.10 193
19582.42 189
19583.74 186
19585.06 189
19586.38 186
19587.70 190
19589.02 164
19590.34 186
19591.66 187
19592.98 206
19594.30 169
19595.62 186
19596.94 181
19598.26 199
19599.58 195
19600.90 200
19602.22 209
19603.54 197
19604.86 188
19606.18 200
19607.50 195
19608.82 211
19610.15 198
19611.47 189
19612.79 203
19614.11 207
19615.43 189
19616.75 207
19618.07 186
19619.39 214
19620.71 184
19622.04 200
19623.36 194
19624.68 193
19626.00 203
19627.32 188
19628.64 207
19629.96 192
19631.29 170
19632.61 181
19633.93 189
19635.25 197
19636.57 210
19637.89 203
19639.22 188
19640.54 198
19641.86 190
19643.18 199
19644.50 174
19645.83 189
19647.15 197
19648.47 194
19649.79 201
19651.12 201
19652.44 217
19653.76 199
19655.08 201
19656.40 217
19657.73 201
19659.05 204
19660.37 189
19661.70 212
19663.02 212
19664.34 214
19665.66 174
19666.99 214
19668.31 199
19669.63 186
19670.95 188
19672.28 183
19673.60 198
19674.92 217
19676.25 195
19677.57 186
19678.89 202
19680.22 191
19681.54 209
19682.86 207
19684.19 199
19685.51 192
19686.83 194
19688.16 194
19689.48 205
19690.80 195
19692.13 214
19693.45 184
19694.78 185
19696.10 214
19697.42 202
19698.75 187
19700.07 183
19701.39 185
19702.72 198
19704.04 211
19705.37 207
19706.69 210
19708.02 226
19709.34 194
19710.66 191
19711.99 216
19713.31 203
19714.64 222
19715.96 210
19717.29 213
19718.61 213
19719.93 187
19721.26 207
19722.58 216
19723.91 211
19725.23 219
19726.56 198
19727.88 200
19729.21 213
19730.53 200
19731.86 197
19733.18 191
19734.51 204
19735.83 207
19737.16 188
19738.48 191
19739.81 207
19741.13 207
19742.46 208
19743.78 225
19745.11 204
19746.44 197
19747.76 193
19749.09 215
19750.41 199
19751.74 214
19753.06 211
19754.39 196
19755.72 207
19757.04 208
19758.37 203
19759.69 187
19761.02 202
19762.34 190
19763.67 206
19765.00 200
19766.32 198
19767.65 186
19768.98 203
19770.30 198
19771.63 192
19772.95 182
19774.28 214
19775.61 179
19776.93 197
19778.26 206
19779.59 220
19780.91 218
19782.24 195
19783.57 182
19784.89 165
19786.22 217
19787.55 171
19788.87 205
19790.20 195
19791.53 219
19792.86 206
19794.18 198
19795.51 184
19796.84 208
19798.16 208
19799.49 208
19800.82 209
19802.15 191
19803.47 197
19804.80 208
19806.13 215
19807.46 202
19808.78 203
19810.11 197
19811.44 213
19812.77 198
19814.09 193
19815.42 192
19816.75 197
19818.08 183
19819.41 178
19820.73 179
19822.06 192
19823.39 186
19824.72 202
19826.05 204
19827.37 177
19828.70 201
19830.03 181
19831.36 216
19832.69 175
19834.02 190
19835.34 212
19836.67 204
19838.00 199
19839.33 187
19840.66 205
19841.99 201
19843.32 203
19844.64 186
19845.97 191
19847.30 204
19848.63 197
19849.96 202
19851.29 200
19852.62 190
19853.95 183
19855.28 196
19856.60 183
19857.93 182
19859.26 202
19860.59 199
19861.92 201
19863.25 176
19864.58 180
19865.91 206
19867.24 185
19868.57 218
19869.90 193
19871.23 206
19872.56 203
19873.89 213
19875.22 178
19876.55 191
19877.88 207
19879.21 196
19880.54 199
19881.87 182
19883.20 213
19884.53 200
19885.86 199
19887.19 185
19888.52 195
19889.85 202
19891.18 209
19892.51 210
19893.84 195
19895.17 218
19896.50 204
19897.83 195
19899.16 188
19900.49 203
19901.82 208
19903.15 203
19904.48 204
19905.81 202
19907.15 186
19908.48 205
19909.81 185
19911.14 199
19912.47 201
19913.80 198
19915.13 203
19916.46 181
19917.79 202
19919.13 183
19920.46 194
19921.79 197
19923.12 205
19924.45 207
19925.78 212
19927.11 173
19928.45 210
19929.78 195
19931.11 209
19932.44 222
19933.77 199
19935.10 220
19936.44 214
19937.77 224
19939.10 189
19940.43 198
19941.76 214
19943.10 208
19944.43 220
19945.76 185
19947.09 196
19948.42 210
19949.76 182
19951.09 208
19952.42 209
19953.75 204
19955.09 176
19956.42 218
19957.75 216
19959.08 198
19960.42 202
19961.75 216
19963.08 227
19964.41 197
19965.75 218
19967.08 187
19968.41 246
19969.75 211
19971.08 220
19972.41 197
19973.74 202
19975.08 193
19976.41 218
19977.74 234
19979.08 219
19980.41 215
19981.74 200
19983.08 218
19984.41 202
19985.74 222
19987.08 239
19988.41 223
19989.75 208
19991.08 219
19992.41 218
19993.75 204
19995.08 234
19996.41 230
19997.75 217
19999.08 215
20000.42 211
20001.75 214
20003.08 232
20004.42 207
20005.75 224
20007.09 214
20008.42 242
20009.75 216
20011.09 221
20012.42 202
20013.76 207
20015.09 205
20016.43 227
20017.76 215
20019.10 200
20020.43 228
20021.76 207
20023.10 237
20024.43 207
20025.77 225
20027.10 238
20028.44 265
20029.77 229
20031.11 255
20032.44 220
20033.78 234
20035.11 228
20036.45 217
20037.78 220
20039.12 234
20040.46 219
20041.79 238
20043.13 254
20044.46 212
20045.80 229
20047.13 206
20048.47 250
20049.80 218
20051.14 241
20052.47 211
20053.81 246
20055.15 218
20056.48 219
20057.82 218
20059.15 237
20060.49 228
20061.83 225
20063.16 223
20064.50 228
20065.83 229
20067.17 227
20068.51 213
20069.84 219
20071.18 220
20072.52 231
20073.85 209
20075.19 201
20076.52 221
20077.86 219
20079.20 191
20080.53 215
20081.87 215
20083.21 213
20084.54 209
20085.88 198
20087.22 204
20088.56 204
20089.89 197
20091.23 206
20092.57 202
20093.90 213
20095.24 213
20096.58 230
20097.91 214
20099.25 218
20100.59 223
20101.93 213
20103.26 237
20104.60 204
20105.94 228
20107.28 211
20108.61 206
20109.95 211
20111.29 208
20112.63 210
20113.96 213
20115.30 203
20116.64 203
20117.98 195
20119.32 204
20120.65 199
20121.99 206
20123.33 222
20124.67 205
20126.01 195
