# Supplementary material for: MALDI-TOF MS typing enables the classification of brewing yeasts of the genus Saccharomyces to major beer styles
Source: PLoS One. 2017 Aug 9;12(8):e0181694. doi: 10.1371/journal.pone.0181694 (PMC5549903; doi:10.1371/journal.pone.0181694)
Supplement: S17 File — The directory includes 90 raw files and was zipped to “.zip”; the folder has three strains with 30 spectra per strain; S1 Text explains the raw files with an example and Table 1 represents the yeast strains used within the experiment. (ZIP) [file pone.0181694.s020.zip › 49-51/30812-1H7-Dias-Dias-Dias-YPG-18h-E-E_2016-10-04_9_0_F7_1.dat]

1998.43 2131
1998.85 2202
1999.27 2219
1999.69 2118
2000.11 2107
2000.54 2028
2000.96 2139
2001.38 2053
2001.80 2039
2002.23 2143
2002.65 2109
2003.07 2008
2003.49 2064
2003.92 2056
2004.34 2115
2004.76 2153
2005.18 2373
2005.61 2279
2006.03 2140
2006.45 2178
2006.87 2265
2007.30 2272
2007.72 2264
2008.14 2205
2008.57 2182
2008.99 2218
2009.41 2286
2009.84 2165
2010.26 1943
2010.68 1935
2011.11 2071
2011.53 2016
2011.95 2018
2012.38 2064
2012.80 2097
2013.22 2136
2013.65 2148
2014.07 2172
2014.49 2235
2014.92 2338
2015.34 2359
2015.77 2360
2016.19 2449
2016.61 2427
2017.04 2422
2017.46 2480
2017.89 2385
2018.31 2410
2018.73 2496
2019.16 2293
2019.58 2347
2020.01 2211
2020.43 2187
2020.85 2074
2021.28 2077
2021.70 2039
2022.13 1922
2022.55 1982
2022.98 1976
2023.40 1923
2023.83 1927
2024.25 1893
2024.68 1870
2025.10 1741
2025.53 1809
2025.95 1815
2026.38 1799
2026.80 1872
2027.23 1845
2027.65 1838
2028.08 1839
2028.50 1805
2028.93 1872
2029.35 1877
2029.78 1904
2030.20 1950
2030.63 2046
2031.05 1981
2031.48 1944
2031.90 1961
2032.33 1969
2032.75 1930
2033.18 2006
2033.61 2029
2034.03 1922
2034.46 2074
2034.88 2005
2035.31 2075
2035.74 2085
2036.16 2110
2036.59 2093
2037.01 2165
2037.44 2078
2037.87 2265
2038.29 2293
2038.72 2312
2039.14 2302
2039.57 2217
2040.00 2202
2040.42 2262
2040.85 2209
2041.28 2222
2041.70 2093
2042.13 2146
2042.56 2130
2042.98 2197
2043.41 2091
2043.84 2018
2044.26 2057
2044.69 2061
2045.12 2065
2045.54 2110
2045.97 1970
2046.40 1879
2046.82 2011
2047.25 1994
2047.68 1996
2048.11 2067
2048.53 1969
2048.96 1927
2049.39 1898
2049.82 1929
2050.24 1918
2050.67 1989
2051.10 1852
2051.53 1883
2051.95 1945
2052.38 1927
2052.81 1905
2053.24 1959
2053.66 1958
2054.09 1893
2054.52 1874
2054.95 1781
2055.38 1931
2055.80 1908
2056.23 1937
2056.66 1988
2057.09 1944
2057.52 2000
2057.94 2063
2058.37 2096
2058.80 2118
2059.23 2075
2059.66 2084
2060.09 2048
2060.51 2102
2060.94 2113
2061.37 2038
2061.80 2083
2062.23 2101
2062.66 2192
2063.09 2209
2063.52 2287
2063.94 2276
2064.37 2153
2064.80 2146
2065.23 2118
2065.66 2114
2066.09 2022
2066.52 2030
2066.95 1954
2067.38 1934
2067.81 1961
2068.24 1953
2068.66 1985
2069.09 1976
2069.52 1951
2069.95 1920
2070.38 1995
2070.81 1996
2071.24 1926
2071.67 1973
2072.10 1914
2072.53 2097
2072.96 2055
2073.39 1950
2073.82 1904
2074.25 2015
2074.68 2098
2075.11 2100
2075.54 2103
2075.97 2120
2076.40 2194
2076.83 2278
2077.26 2258
2077.69 2380
2078.12 2361
2078.55 2289
2078.98 2395
2079.41 2525
2079.84 2398
2080.27 2424
2080.70 2411
2081.14 2281
2081.57 2252
2082.00 2194
2082.43 2295
2082.86 2231
2083.29 2061
2083.72 2057
2084.15 2061
2084.58 2097
2085.01 2122
2085.44 2119
2085.88 2080
2086.31 2066
2086.74 1942
2087.17 2024
2087.60 2054
2088.03 2177
2088.46 2250
2088.89 2331
2089.33 2375
2089.76 2588
2090.19 2585
2090.62 2647
2091.05 2771
2091.48 2606
2091.92 2601
2092.35 2727
2092.78 2603
2093.21 2587
2093.64 2466
2094.07 2343
2094.51 2169
2094.94 2206
2095.37 2202
2095.80 2107
2096.24 2055
2096.67 2027
2097.10 1935
2097.53 1999
2097.96 2017
2098.40 1983
2098.83 1972
2099.26 1956
2099.69 1842
2100.13 1852
2100.56 1879
2100.99 1860
2101.43 1895
2101.86 1981
2102.29 2046
2102.72 1977
2103.16 1975
2103.59 2127
2104.02 2183
2104.46 2110
2104.89 2206
2105.32 2180
2105.76 2155
2106.19 2274
2106.62 2269
2107.05 2270
2107.49 2233
2107.92 2221
2108.36 2188
2108.79 2199
2109.22 2132
2109.66 2064
2110.09 2174
2110.52 2185
2110.96 2074
2111.39 1963
2111.82 1929
2112.26 1904
2112.69 1935
2113.13 1811
2113.56 1833
2113.99 1858
2114.43 1791
2114.86 1829
2115.30 1816
2115.73 1838
2116.16 1733
2116.60 1785
2117.03 1779
2117.47 1844
2117.90 1807
2118.34 1827
2118.77 1813
2119.21 1832
2119.64 1858
2120.07 1920
2120.51 1845
2120.94 1868
2121.38 1931
2121.81 1908
2122.25 1937
2122.68 1915
2123.12 1872
2123.55 1883
2123.99 1910
2124.42 1795
2124.86 1993
2125.29 1944
2125.73 1937
2126.16 1986
2126.60 1980
2127.04 2019
2127.47 2046
2127.91 2027
2128.34 2095
2128.78 2276
2129.21 2274
2129.65 2232
2130.08 2172
2130.52 2103
2130.96 2204
2131.39 2172
2131.83 2178
2132.26 2118
2132.70 2053
2133.14 2152
2133.57 2179
2134.01 2223
2134.44 2181
2134.88 2317
2135.32 2297
2135.75 2308
2136.19 2304
2136.62 2202
2137.06 2167
2137.50 2067
2137.93 2136
2138.37 2058
2138.81 2076
2139.24 1949
2139.68 1981
2140.12 1908
2140.55 1855
2140.99 1764
2141.43 1832
2141.86 1835
2142.30 1755
2142.74 1731
2143.18 1827
2143.61 1884
2144.05 1874
2144.49 1948
2144.92 2113
2145.36 2220
2145.80 2369
2146.24 2601
2146.67 2892
2147.11 3083
2147.55 3223
2147.99 3463
2148.42 3594
2148.86 3532
2149.30 3458
2149.74 3368
2150.17 3177
2150.61 3035
2151.05 2843
2151.49 2593
2151.92 2565
2152.36 2419
2152.80 2260
2153.24 2150
2153.68 2085
2154.11 2013
2154.55 1972
2154.99 1916
2155.43 1895
2155.87 1974
2156.31 1906
2156.74 2003
2157.18 2023
2157.62 2023
2158.06 2091
2158.50 1903
2158.94 2035
2159.38 2009
2159.81 1975
2160.25 2027
2160.69 2021
2161.13 1947
2161.57 2022
2162.01 1972
2162.45 2052
2162.89 2052
2163.33 2098
2163.76 2175
2164.20 2106
2164.64 2033
2165.08 2160
2165.52 2125
2165.96 2171
2166.40 2166
2166.84 2175
2167.28 2289
2167.72 2358
2168.16 2433
2168.60 2266
2169.04 2279
2169.48 2193
2169.92 2312
2170.36 2247
2170.80 2248
2171.24 2326
2171.68 2389
2172.12 2322
2172.56 2394
2173.00 2392
2173.44 2460
2173.88 2453
2174.32 2509
2174.76 2560
2175.20 2428
2175.64 2320
2176.08 2341
2176.52 2406
2176.96 2363
2177.40 2381
2177.84 2392
2178.28 2359
2178.72 2279
2179.16 2122
2179.60 2002
2180.04 2063
2180.48 1982
2180.92 1898
2181.37 1929
2181.81 1981
2182.25 1978
2182.69 1961
2183.13 2064
2183.57 2072
2184.01 2157
2184.45 2235
2184.89 2263
2185.34 2361
2185.78 2383
2186.22 2588
2186.66 2522
2187.10 2595
2187.54 2490
2187.98 2521
2188.43 2426
2188.87 2343
2189.31 2325
2189.75 2374
2190.19 2262
2190.63 2210
2191.08 2338
2191.52 2339
2191.96 2405
2192.40 2279
2192.84 2346
2193.29 2364
2193.73 2321
2194.17 2349
2194.61 2315
2195.05 2366
2195.50 2402
2195.94 2316
2196.38 2215
2196.82 2247
2197.27 2217
2197.71 2067
2198.15 2125
2198.59 2159
2199.04 2069
2199.48 2031
2199.92 2093
2200.37 2090
2200.81 2082
2201.25 2072
2201.69 2171
2202.14 2087
2202.58 2128
2203.02 2272
2203.47 2355
2203.91 2328
2204.35 2322
2204.80 2395
2205.24 2512
2205.68 2423
2206.13 2440
2206.57 2473
2207.01 2542
2207.46 2531
2207.90 2476
2208.34 2358
2208.79 2418
2209.23 2424
2209.67 2378
2210.12 2364
2210.56 2312
2211.01 2287
2211.45 2268
2211.89 2251
2212.34 2340
2212.78 2292
2213.23 2197
2213.67 2117
2214.11 2164
2214.56 1984
2215.00 1914
2215.45 1965
2215.89 2039
2216.34 1977
2216.78 1907
2217.22 2033
2217.67 2026
2218.11 2140
2218.56 2371
2219.00 2487
2219.45 2768
2219.89 3118
2220.34 3551
2220.78 3926
2221.23 4287
2221.67 4609
2222.12 4910
2222.56 5190
2223.01 5367
2223.45 5118
2223.90 5011
2224.34 4670
2224.79 4162
2225.23 3868
2225.68 3574
2226.12 3251
2226.57 2924
2227.01 2785
2227.46 2744
2227.91 2688
2228.35 2749
2228.80 2801
2229.24 2768
2229.69 2780
2230.13 2845
2230.58 2765
2231.03 2806
2231.47 2803
2231.92 2745
2232.36 2760
2232.81 2673
2233.26 2544
2233.70 2536
2234.15 2660
2234.59 2511
2235.04 2444
2235.49 2444
2235.93 2411
2236.38 2408
2236.83 2411
2237.27 2501
2237.72 2539
2238.17 2489
2238.61 2363
2239.06 2315
2239.51 2347
2239.95 2304
2240.40 2240
2240.85 2166
2241.29 2125
2241.74 2069
2242.19 2041
2242.63 1944
2243.08 2011
2243.53 2031
2243.98 2009
2244.42 2070
2244.87 2038
2245.32 2029
2245.76 2019
2246.21 1968
2246.66 2028
2247.11 2121
2247.55 2076
2248.00 1979
2248.45 2070
2248.90 2009
2249.35 2048
2249.79 2029
2250.24 2060
2250.69 2070
2251.14 2019
2251.58 2092
2252.03 2091
2252.48 2027
2252.93 1902
2253.38 1911
2253.82 1969
2254.27 1934
2254.72 1849
2255.17 1881
2255.62 1951
2256.07 1974
2256.51 1964
2256.96 2089
2257.41 2108
2257.86 2165
2258.31 2303
2258.76 2548
2259.21 2670
2259.65 2683
2260.10 2711
2260.55 2956
2261.00 2902
2261.45 2799
2261.90 2842
2262.35 2831
2262.80 2835
2263.25 2791
2263.69 2746
2264.14 2774
2264.59 2668
2265.04 2520
2265.49 2633
2265.94 2687
2266.39 2636
2266.84 2754
2267.29 2977
2267.74 2885
2268.19 3107
2268.64 2955
2269.09 2898
2269.54 2785
2269.99 2790
2270.44 2711
2270.89 2572
2271.34 2546
2271.79 2498
2272.24 2420
2272.69 2334
2273.14 2177
2273.59 2226
2274.04 2140
2274.49 2060
2274.94 1968
2275.39 2031
2275.84 1971
2276.29 2044
2276.74 2102
2277.19 2231
2277.64 2257
2278.09 2319
2278.54 2348
2278.99 2427
2279.44 2372
2279.89 2456
2280.34 2436
2280.79 2425
2281.25 2468
2281.70 2320
2282.15 2401
2282.60 2291
2283.05 2240
2283.50 2159
2283.95 2169
2284.40 2350
2284.85 2545
2285.31 2547
2285.76 2657
2286.21 2811
2286.66 2990
2287.11 3175
2287.56 3354
2288.01 3683
2288.47 3854
2288.92 4011
2289.37 4031
2289.82 4210
2290.27 4234
2290.72 4038
2291.18 4039
2291.63 3928
2292.08 3870
2292.53 3626
2292.98 3523
2293.44 3309
2293.89 3158
2294.34 3067
2294.79 2877
2295.24 2721
2295.70 2736
2296.15 2688
2296.60 2485
2297.05 2324
2297.51 2293
2297.96 2306
2298.41 2193
2298.86 2132
2299.32 2229
2299.77 2161
2300.22 2091
2300.67 2128
2301.13 2105
2301.58 2074
2302.03 2053
2302.49 2202
2302.94 2227
2303.39 2082
2303.85 2127
2304.30 2256
2304.75 2337
2305.20 2358
2305.66 2517
2306.11 2651
2306.56 2803
2307.02 2889
2307.47 2836
2307.93 2927
2308.38 3077
2308.83 3128
2309.29 3158
2309.74 3058
2310.19 2883
2310.65 2825
2311.10 2714
2311.55 2769
2312.01 2565
2312.46 2479
2312.92 2369
2313.37 2306
2313.82 2270
2314.28 2246
2314.73 2344
2315.19 2208
2315.64 2213
2316.10 2350
2316.55 2460
2317.00 2572
2317.46 2506
2317.91 2546
2318.37 2470
2318.82 2387
2319.28 2408
2319.73 2373
2320.19 2371
2320.64 2422
2321.10 2395
2321.55 2356
2322.01 2324
2322.46 2278
2322.92 2388
2323.37 2263
2323.83 2247
2324.28 2282
2324.74 2325
2325.19 2305
2325.65 2289
2326.10 2401
2326.56 2430
2327.01 2391
2327.47 2494
2327.92 2593
2328.38 2521
2328.83 2620
2329.29 2623
2329.74 2568
2330.20 2429
2330.66 2426
2331.11 2327
2331.57 2306
2332.02 2175
2332.48 2210
2332.94 2185
2333.39 2362
2333.85 2331
2334.30 2290
2334.76 2342
2335.22 2400
2335.67 2639
2336.13 2743
2336.58 2976
2337.04 3158
2337.50 3486
2337.95 3738
2338.41 3861
2338.87 4095
2339.32 3965
2339.78 3888
2340.24 3758
2340.69 3688
2341.15 3575
2341.61 3534
2342.06 3486
2342.52 3421
2342.98 3428
2343.43 3426
2343.89 3474
2344.35 3506
2344.81 3519
2345.26 3449
2345.72 3219
2346.18 3113
2346.63 3045
2347.09 2955
2347.55 2821
2348.01 2775
2348.46 2691
2348.92 2584
2349.38 2646
2349.84 2559
2350.29 2536
2350.75 2531
2351.21 2429
2351.67 2447
2352.13 2450
2352.58 2410
2353.04 2437
2353.50 2325
2353.96 2189
2354.41 2233
2354.87 2291
2355.33 2297
2355.79 2328
2356.25 2323
2356.71 2433
2357.16 2416
2357.62 2554
2358.08 2651
2358.54 2643
2359.00 2787
2359.46 2819
2359.91 2975
2360.37 2859
2360.83 2774
2361.29 2785
2361.75 2694
2362.21 2634
2362.67 2597
2363.13 2584
2363.58 2694
2364.04 2713
2364.50 2723
2364.96 2814
2365.42 2844
2365.88 2710
2366.34 2791
2366.80 2805
2367.26 2759
2367.72 2752
2368.18 2713
2368.64 2611
2369.10 2611
2369.55 2557
2370.01 2432
2370.47 2378
2370.93 2361
2371.39 2291
2371.85 2294
2372.31 2414
2372.77 2397
2373.23 2328
2373.69 2253
2374.15 2276
2374.61 2305
2375.07 2374
2375.53 2300
2375.99 2259
2376.45 2282
2376.91 2360
2377.37 2482
2377.83 2299
2378.29 2344
2378.75 2428
2379.21 2344
2379.68 2366
2380.14 2370
2380.60 2367
2381.06 2368
2381.52 2363
2381.98 2321
2382.44 2356
2382.90 2384
2383.36 2237
2383.82 2225
2384.28 2199
2384.74 2193
2385.20 2171
2385.67 2235
2386.13 2171
2386.59 2274
2387.05 2258
2387.51 2241
2387.97 2242
2388.43 2250
2388.89 2367
2389.36 2316
2389.82 2310
2390.28 2258
2390.74 2222
2391.20 2271
2391.66 2270
2392.13 2263
2392.59 2236
2393.05 2175
2393.51 2167
2393.97 2215
2394.43 2169
2394.90 2282
2395.36 2338
2395.82 2243
2396.28 2217
2396.74 2249
2397.21 2283
2397.67 2274
2398.13 2264
2398.59 2258
2399.06 2129
2399.52 2148
2399.98 2102
2400.44 2091
2400.91 2279
2401.37 2259
2401.83 2322
2402.29 2443
2402.76 2394
2403.22 2407
2403.68 2409
2404.14 2449
2404.61 2412
2405.07 2488
2405.53 2346
2406.00 2311
2406.46 2291
2406.92 2235
2407.39 2169
2407.85 2136
2408.31 2110
2408.78 2104
2409.24 2137
2409.70 2200
2410.17 2081
2410.63 2132
2411.09 2227
2411.56 2205
2412.02 2350
2412.48 2400
2412.95 2542
2413.41 2503
2413.87 2553
2414.34 2706
2414.80 2693
2415.27 2692
2415.73 2711
2416.19 2803
2416.66 2895
2417.12 2884
2417.59 2934
2418.05 2852
2418.51 2629
2418.98 2726
2419.44 2711
2419.91 2621
2420.37 2594
2420.84 2576
2421.30 2625
2421.77 2780
2422.23 2799
2422.69 2945
2423.16 3108
2423.62 3355
2424.09 3672
2424.55 3731
2425.02 4089
2425.48 4251
2425.95 4277
2426.41 4105
2426.88 3965
2427.34 3934
2427.81 3707
2428.27 3371
2428.74 3124
2429.20 2977
2429.67 2773
2430.13 2775
2430.60 2731
2431.07 2633
2431.53 2793
2432.00 2612
2432.46 2628
2432.93 2652
2433.39 2619
2433.86 2671
2434.32 2668
2434.79 2783
2435.26 2758
2435.72 2963
2436.19 3307
2436.65 3496
2437.12 3675
2437.59 3901
2438.05 4223
2438.52 4397
2438.98 4473
2439.45 4453
2439.92 4416
2440.38 4217
2440.85 3894
2441.32 3702
2441.78 3326
2442.25 3010
2442.72 2847
2443.18 2684
2443.65 2530
2444.12 2413
2444.58 2274
2445.05 2246
2445.52 2186
2445.98 2241
2446.45 2217
2446.92 2219
2447.38 2240
2447.85 2124
2448.32 2181
2448.78 2103
2449.25 2134
2449.72 2253
2450.19 2300
2450.65 2186
2451.12 2257
2451.59 2257
2452.06 2186
2452.52 2200
2452.99 2184
2453.46 2080
2453.93 2130
2454.39 2191
2454.86 2119
2455.33 2206
2455.80 2346
2456.26 2295
2456.73 2279
2457.20 2149
2457.67 2244
2458.14 2232
2458.60 2229
2459.07 2212
2459.54 2209
2460.01 2260
2460.48 2239
2460.95 2306
2461.41 2300
2461.88 2267
2462.35 2425
2462.82 2358
2463.29 2403
2463.76 2489
2464.22 2535
2464.69 2633
2465.16 2557
2465.63 2615
2466.10 2671
2466.57 2587
2467.04 2593
2467.51 2533
2467.97 2550
2468.44 2612
2468.91 2532
2469.38 2462
2469.85 2276
2470.32 2427
2470.79 2327
2471.26 2346
2471.73 2426
2472.20 2288
2472.67 2245
2473.14 2167
2473.61 2127
2474.07 2281
2474.54 2222
2475.01 2385
2475.48 2450
2475.95 2399
2476.42 2452
2476.89 2635
2477.36 2728
2477.83 2807
2478.30 2649
2478.77 2686
2479.24 2813
2479.71 2719
2480.18 2600
2480.65 2606
2481.12 2551
2481.59 2460
2482.06 2396
2482.53 2344
2483.00 2230
2483.47 2270
2483.95 2318
2484.42 2275
2484.89 2253
2485.36 2138
2485.83 2249
2486.30 2284
2486.77 2283
2487.24 2286
2487.71 2393
2488.18 2251
2488.65 2256
2489.12 2222
2489.59 2223
2490.07 2323
2490.54 2455
2491.01 2454
2491.48 2438
2491.95 2444
2492.42 2603
2492.89 2507
2493.36 2446
2493.84 2472
2494.31 2479
2494.78 2517
2495.25 2414
2495.72 2393
2496.19 2266
2496.66 2191
2497.14 2045
2497.61 2082
2498.08 2110
2498.55 1997
2499.02 2034
2499.50 2098
2499.97 2090
2500.44 2056
2500.91 2157
2501.38 2111
2501.86 2119
2502.33 2142
2502.80 2252
2503.27 2337
2503.74 2322
2504.22 2378
2504.69 2430
2505.16 2469
2505.63 2682
2506.11 2689
2506.58 2752
2507.05 2902
2507.52 2929
2508.00 2846
2508.47 2914
2508.94 2898
2509.42 2955
2509.89 2914
2510.36 2907
2510.83 2894
2511.31 2940
2511.78 2767
2512.25 2826
2512.73 2773
2513.20 2756
2513.67 2611
2514.15 2579
2514.62 2540
2515.09 2562
2515.57 2587
2516.04 2679
2516.51 2606
2516.99 2556
2517.46 2649
2517.94 2538
2518.41 2425
2518.88 2465
2519.36 2380
2519.83 2336
2520.30 2346
2520.78 2230
2521.25 2176
2521.73 2158
2522.20 2165
2522.67 2044
2523.15 2244
2523.62 2294
2524.10 2311
2524.57 2319
2525.05 2305
2525.52 2336
2525.99 2328
2526.47 2261
2526.94 2175
2527.42 2268
2527.89 2307
2528.37 2197
2528.84 2195
2529.32 2331
2529.79 2416
2530.27 2382
2530.74 2470
2531.22 2483
2531.69 2537
2532.17 2510
2532.64 2462
2533.12 2429
2533.59 2387
2534.07 2390
2534.54 2413
2535.02 2408
2535.49 2368
2535.97 2478
2536.44 2422
2536.92 2329
2537.39 2333
2537.87 2514
2538.34 2350
2538.82 2239
2539.30 2335
2539.77 2202
2540.25 2355
2540.72 2261
2541.20 2284
2541.68 2362
2542.15 2429
2542.63 2327
2543.10 2443
2543.58 2680
2544.06 2771
2544.53 2896
2545.01 2924
2545.48 3015
2545.96 3357
2546.44 3367
2546.91 3274
2547.39 3351
2547.87 3241
2548.34 3016
2548.82 3085
2549.30 3025
2549.77 3075
2550.25 3071
2550.73 3044
2551.20 3109
2551.68 3424
2552.16 3500
2552.63 3674
2553.11 3947
2553.59 3972
2554.06 4088
2554.54 4318
2555.02 4252
2555.50 4111
2555.97 4008
2556.45 3862
2556.93 3484
2557.40 3145
2557.88 2895
2558.36 2727
2558.84 2694
2559.31 2463
2559.79 2344
2560.27 2330
2560.75 2440
2561.23 2373
2561.70 2333
2562.18 2300
2562.66 2181
2563.14 2121
2563.61 2092
2564.09 2056
2564.57 2063
2565.05 2130
2565.53 2021
2566.00 2097
2566.48 2121
2566.96 2090
2567.44 1992
2567.92 1971
2568.40 1933
2568.87 1970
2569.35 2034
2569.83 2098
2570.31 2126
2570.79 2003
2571.27 2040
2571.75 2105
2572.22 1944
2572.70 2092
2573.18 2103
2573.66 2076
2574.14 2050
2574.62 2052
2575.10 1997
2575.58 2040
2576.06 2092
2576.54 2012
2577.01 2029
2577.49 2147
2577.97 2121
2578.45 2144
2578.93 2147
2579.41 2087
2579.89 2069
2580.37 2103
2580.85 2124
2581.33 2225
2581.81 2141
2582.29 2095
2582.77 2202
2583.25 2181
2583.73 2203
2584.21 2229
2584.69 2303
2585.17 2226
2585.65 2340
2586.13 2339
2586.61 2361
2587.09 2361
2587.57 2391
2588.05 2393
2588.53 2493
2589.01 2630
2589.49 2617
2589.97 2797
2590.45 2752
2590.93 2827
2591.41 2877
2591.89 3022
2592.37 3040
2592.85 3086
2593.33 3060
2593.81 3059
2594.30 3072
2594.78 3022
2595.26 3045
2595.74 2974
2596.22 2981
2596.70 2932
2597.18 2888
2597.66 2843
2598.14 2671
2598.62 2592
2599.11 2448
2599.59 2363
2600.07 2291
2600.55 2117
2601.03 2109
2601.51 2056
2601.99 2117
2602.48 2105
2602.96 2135
2603.44 2079
2603.92 2134
2604.40 2230
2604.88 2302
2605.37 2416
2605.85 2533
2606.33 2647
2606.81 2776
2607.29 2973
2607.78 3062
2608.26 3056
2608.74 3090
2609.22 3055
2609.70 3079
2610.19 3163
2610.67 3011
2611.15 2921
2611.63 2918
2612.12 2865
2612.60 2774
2613.08 2772
2613.56 2724
2614.05 2575
2614.53 2443
2615.01 2420
2615.49 2293
2615.98 2204
2616.46 2157
2616.94 2161
2617.43 2171
2617.91 2232
2618.39 2181
2618.87 1977
2619.36 2200
2619.84 2081
2620.32 2038
2620.81 2034
2621.29 2112
2621.77 2059
2622.26 2233
2622.74 2188
2623.22 2175
2623.71 2184
2624.19 2144
2624.67 2050
2625.16 2137
2625.64 2216
2626.13 2117
2626.61 2117
2627.09 2138
2627.58 2182
2628.06 2285
2628.55 2286
2629.03 2368
2629.51 2304
2630.00 2482
2630.48 2496
2630.97 2455
2631.45 2325
2631.93 2315
2632.42 2344
2632.90 2308
2633.39 2302
2633.87 2292
2634.36 2200
2634.84 2202
2635.33 2215
2635.81 2247
2636.29 2243
2636.78 2295
2637.26 2282
2637.75 2245
2638.23 2235
2638.72 2200
2639.20 2205
2639.69 2287
2640.17 2377
2640.66 2197
2641.14 2249
2641.63 2171
2642.11 2007
2642.60 1986
2643.08 2084
2643.57 2141
2644.05 2104
2644.54 2098
2645.03 2171
2645.51 2264
2646.00 2361
2646.48 2357
2646.97 2464
2647.45 2372
2647.94 2395
2648.43 2461
2648.91 2410
2649.40 2395
2649.88 2382
2650.37 2228
2650.85 2301
2651.34 2235
2651.83 2231
2652.31 2385
2652.80 2344
2653.29 2299
2653.77 2321
2654.26 2317
2654.74 2257
2655.23 2304
2655.72 2229
2656.20 2278
2656.69 2139
2657.18 2051
2657.66 2131
2658.15 2070
2658.64 2110
2659.12 2073
2659.61 2018
2660.10 2091
2660.58 2116
2661.07 2036
2661.56 2108
2662.05 2084
2662.53 2186
2663.02 2109
2663.51 2121
2663.99 2103
2664.48 2166
2664.97 2258
2665.46 2276
2665.94 2196
2666.43 2178
2666.92 2138
2667.41 2131
2667.89 2102
2668.38 2288
2668.87 2366
2669.36 2469
2669.84 2591
2670.33 2743
2670.82 2995
2671.31 3178
2671.80 3316
2672.28 3379
2672.77 3383
2673.26 3298
2673.75 3447
2674.24 3371
2674.72 3395
2675.21 3269
2675.70 3193
2676.19 3226
2676.68 3241
2677.17 3223
2677.65 3316
2678.14 3474
2678.63 3462
2679.12 3656
2679.61 3928
2680.10 4060
2680.59 4237
2681.07 4269
2681.56 4384
2682.05 4470
2682.54 4390
2683.03 4264
2683.52 4177
2684.01 3991
2684.50 3863
2684.99 3527
2685.47 3412
2685.96 3210
2686.45 2930
2686.94 2647
2687.43 2528
2687.92 2487
2688.41 2399
2688.90 2294
2689.39 2246
2689.88 2255
2690.37 2165
2690.86 2210
2691.35 2236
2691.84 2165
2692.33 2208
2692.82 2239
2693.31 2215
2693.80 2323
2694.29 2235
2694.78 2326
2695.27 2235
2695.76 2220
2696.25 2356
2696.74 2403
2697.23 2392
2697.72 2506
2698.21 2573
2698.70 2666
2699.19 2818
2699.68 2773
2700.17 2780
2700.66 2818
2701.15 2891
2701.64 2837
2702.13 2804
2702.62 2706
2703.11 2685
2703.61 2563
2704.10 2479
2704.59 2480
2705.08 2438
2705.57 2473
2706.06 2443
2706.55 2324
2707.04 2323
2707.53 2266
2708.02 2241
2708.52 2210
2709.01 2223
2709.50 2248
2709.99 2302
2710.48 2378
2710.97 2361
2711.46 2327
2711.96 2430
2712.45 2380
2712.94 2421
2713.43 2354
2713.92 2371
2714.41 2387
2714.91 2329
2715.40 2224
2715.89 2240
2716.38 2249
2716.87 2259
2717.37 2241
2717.86 2297
2718.35 2377
2718.84 2373
2719.33 2448
2719.83 2632
2720.32 2656
2720.81 2677
2721.30 2756
2721.80 2821
2722.29 2668
2722.78 2570
2723.27 2605
2723.77 2536
2724.26 2452
2724.75 2438
2725.24 2325
2725.74 2254
2726.23 2243
2726.72 2109
2727.22 2146
2727.71 2167
2728.20 2235
2728.70 2350
2729.19 2310
2729.68 2257
2730.18 2339
2730.67 2488
2731.16 2489
2731.65 2544
2732.15 2685
2732.64 2722
2733.14 2618
2733.63 2509
2734.12 2591
2734.62 2616
2735.11 2598
2735.60 2520
2736.10 2547
2736.59 2548
2737.08 2551
2737.58 2409
2738.07 2453
2738.57 2475
2739.06 2337
2739.55 2394
2740.05 2330
2740.54 2290
2741.04 2298
2741.53 2202
2742.03 2126
2742.52 2158
2743.01 2179
2743.51 2143
2744.00 2093
2744.50 2065
2744.99 2062
2745.49 2057
2745.98 2134
2746.48 2200
2746.97 2173
2747.47 2232
2747.96 2216
2748.46 2322
2748.95 2358
2749.45 2490
2749.94 2697
2750.44 2847
2750.93 2899
2751.43 2918
2751.92 3085
2752.42 3152
2752.91 3178
2753.41 3198
2753.90 3064
2754.40 3037
2754.89 3097
2755.39 2875
2755.88 2768
2756.38 2638
2756.87 2697
2757.37 2618
2757.87 2442
2758.36 2409
2758.86 2440
2759.35 2440
2759.85 2445
2760.35 2296
2760.84 2231
2761.34 2227
2761.83 2253
2762.33 2244
2762.83 2259
2763.32 2398
2763.82 2321
2764.31 2307
2764.81 2305
2765.31 2271
2765.80 2208
2766.30 2307
2766.80 2282
2767.29 2273
2767.79 2301
2768.29 2357
2768.78 2419
2769.28 2375
2769.78 2457
2770.27 2512
2770.77 2504
2771.27 2649
2771.76 2752
2772.26 2783
2772.76 2956
2773.26 3181
2773.75 3323
2774.25 3449
2774.75 3562
2775.24 3561
2775.74 3623
2776.24 3689
2776.74 3643
2777.23 3486
2777.73 3462
2778.23 3312
2778.73 3236
2779.22 3039
2779.72 2910
2780.22 2719
2780.72 2716
2781.21 2639
2781.71 2616
2782.21 2573
2782.71 2462
2783.21 2438
2783.70 2397
2784.20 2553
2784.70 2517
2785.20 2403
2785.70 2381
2786.20 2383
2786.69 2347
2787.19 2266
2787.69 2244
2788.19 2374
2788.69 2340
2789.19 2362
2789.68 2253
2790.18 2323
2790.68 2478
2791.18 2635
2791.68 2850
2792.18 3158
2792.68 3345
2793.18 3582
2793.67 4097
2794.17 4308
2794.67 4848
2795.17 5079
2795.67 5266
2796.17 5172
2796.67 5097
2797.17 4910
2797.67 4556
2798.17 4287
2798.67 3997
2799.17 3614
2799.66 3392
2800.16 3143
2800.66 3064
2801.16 3057
2801.66 2871
2802.16 2912
2802.66 3130
2803.16 3326
2803.66 3597
2804.16 4008
2804.66 4558
2805.16 4953
2805.66 5770
2806.16 6163
2806.66 6464
2807.16 7053
2807.66 7035
2808.16 6768
2808.66 6357
2809.16 6107
2809.66 5609
2810.16 4931
2810.66 4364
2811.16 3958
2811.66 3486
2812.17 3276
2812.67 3195
2813.17 3078
2813.67 2967
2814.17 2900
2814.67 2879
2815.17 2806
2815.67 2884
2816.17 2996
2816.67 2903
2817.17 2841
2817.67 2777
2818.18 2805
2818.68 2745
2819.18 2658
2819.68 2558
2820.18 2588
2820.68 2711
2821.18 2612
2821.68 2644
2822.19 2565
2822.69 2477
2823.19 2601
2823.69 2515
2824.19 2716
2824.69 2604
2825.20 2586
2825.70 2533
2826.20 2524
2826.70 2431
2827.20 2519
2827.70 2599
2828.21 2521
2828.71 2592
2829.21 2694
2829.71 2625
2830.22 2724
2830.72 2795
2831.22 2858
2831.72 2841
2832.22 2805
2832.73 2984
2833.23 2924
2833.73 2831
2834.23 2847
2834.74 2846
2835.24 2792
2835.74 2765
2836.24 2642
2836.75 2547
2837.25 2601
2837.75 2517
2838.26 2469
2838.76 2365
2839.26 2426
2839.76 2427
2840.27 2415
2840.77 2483
2841.27 2376
2841.78 2375
2842.28 2469
2842.78 2528
2843.29 2520
2843.79 2647
2844.29 2775
2844.80 2768
2845.30 2795
2845.80 2803
2846.31 2756
2846.81 2787
2847.32 2720
2847.82 2793
2848.32 2731
2848.83 2574
2849.33 2565
2849.83 2492
2850.34 2423
2850.84 2457
2851.35 2438
2851.85 2404
2852.35 2321
2852.86 2420
2853.36 2470
2853.87 2533
2854.37 2524
2854.88 2445
2855.38 2427
2855.88 2511
2856.39 2566
2856.89 2586
2857.40 2600
2857.90 2732
2858.41 2685
2858.91 2663
2859.42 2736
2859.92 2821
2860.43 2815
2860.93 2731
2861.44 2647
2861.94 2562
2862.45 2416
2862.95 2290
2863.46 2194
2863.96 2136
2864.47 2130
2864.97 1993
2865.48 2024
2865.98 2132
2866.49 2140
2866.99 2146
2867.50 2229
2868.00 2277
2868.51 2264
2869.02 2302
2869.52 2360
2870.03 2351
2870.53 2390
2871.04 2477
2871.54 2436
2872.05 2407
2872.56 2488
2873.06 2451
2873.57 2383
2874.07 2460
2874.58 2459
2875.09 2481
2875.59 2488
2876.10 2403
2876.61 2444
2877.11 2538
2877.62 2585
2878.12 2571
2878.63 2520
2879.14 2578
2879.64 2584
2880.15 2539
2880.66 2676
2881.16 2638
2881.67 2737
2882.18 2963
2882.68 3126
2883.19 3294
2883.70 3351
2884.20 3657
2884.71 3842
2885.22 4009
2885.73 4107
2886.23 4104
2886.74 4130
2887.25 3942
2887.75 3727
2888.26 3585
2888.77 3397
2889.28 3243
2889.78 3106
2890.29 2821
2890.80 2754
2891.31 2550
2891.81 2480
2892.32 2517
2892.83 2484
2893.34 2535
2893.84 2600
2894.35 2551
2894.86 2618
2895.37 2652
2895.88 2632
2896.38 2743
2896.89 2840
2897.40 2860
2897.91 2809
2898.42 2971
2898.92 2921
2899.43 2856
2899.94 2955
2900.45 3193
2900.96 3005
2901.47 3044
2901.98 3075
2902.48 3221
2902.99 3227
2903.50 3362
2904.01 3455
2904.52 3390
2905.03 3434
2905.54 3299
2906.04 3203
2906.55 3170
2907.06 3178
2907.57 3047
2908.08 2895
2908.59 2752
2909.10 2825
2909.61 2664
2910.12 2580
2910.63 2773
2911.14 2915
2911.64 2868
2912.15 2690
2912.66 2660
2913.17 2667
2913.68 2674
2914.19 2625
2914.70 2595
2915.21 2567
2915.72 2605
2916.23 2507
2916.74 2550
2917.25 2484
2917.76 2479
2918.27 2493
2918.78 2573
2919.29 2715
2919.80 2955
2920.31 3324
2920.82 3564
2921.33 4087
2921.84 4618
2922.35 5156
2922.86 5850
2923.37 6505
2923.88 6814
2924.39 6808
2924.90 6629
2925.41 6259
2925.92 5866
2926.44 5281
2926.95 4725
2927.46 4297
2927.97 3786
2928.48 3325
2928.99 3173
2929.50 2879
2930.01 2593
2930.52 2532
2931.03 2524
2931.54 2430
2932.05 2401
2932.57 2435
2933.08 2381
2933.59 2430
2934.10 2530
2934.61 2539
2935.12 2667
2935.63 2626
2936.15 2615
2936.66 2558
2937.17 2568
2937.68 2563
2938.19 2556
2938.70 2508
2939.22 2582
2939.73 2540
2940.24 2500
2940.75 2652
2941.26 2763
2941.77 2812
2942.29 2921
2942.80 3033
2943.31 3032
2943.82 3255
2944.34 3397
2944.85 3540
2945.36 3589
2945.87 3384
2946.38 3269
2946.90 3328
2947.41 3141
2947.92 3055
2948.43 2916
2948.95 2803
2949.46 2793
2949.97 2569
2950.48 2706
2951.00 2578
2951.51 2668
2952.02 2766
2952.54 2524
2953.05 2520
2953.56 2527
2954.08 2432
2954.59 2456
2955.10 2506
2955.61 2537
2956.13 2600
2956.64 2685
2957.15 2682
2957.67 2781
2958.18 2902
2958.69 2916
2959.21 3283
2959.72 3282
2960.23 3277
2960.75 3226
2961.26 3348
2961.78 3317
2962.29 3117
2962.80 3024
2963.32 2968
2963.83 2905
2964.35 2798
2964.86 2748
2965.37 2673
2965.89 2587
2966.40 2364
2966.92 2396
2967.43 2329
2967.94 2453
2968.46 2398
2968.97 2391
2969.49 2244
2970.00 2205
2970.52 2300
2971.03 2306
2971.54 2396
2972.06 2343
2972.57 2418
2973.09 2453
2973.60 2433
2974.12 2416
2974.63 2480
2975.15 2497
2975.66 2512
2976.18 2505
2976.69 2489
2977.21 2470
2977.72 2530
2978.24 2582
2978.75 2555
2979.27 2559
2979.78 2591
2980.30 2627
2980.81 2585
2981.33 2507
2981.84 2606
2982.36 2577
2982.88 2603
2983.39 2631
2983.91 2658
2984.42 2702
2984.94 2672
2985.45 2813
2985.97 2899
2986.49 2723
2987.00 2710
2987.52 2863
2988.03 2944
2988.55 2749
2989.07 2749
2989.58 2806
2990.10 2901
2990.61 2928
2991.13 2835
2991.65 2915
2992.16 2968
2992.68 2993
2993.20 3084
2993.71 3234
2994.23 3516
2994.75 3819
2995.26 4031
2995.78 4181
2996.30 4286
2996.81 4212
2997.33 4168
2997.85 4099
2998.36 4032
2998.88 3826
2999.40 3662
2999.91 3723
3000.43 3775
3000.95 3596
3001.46 3752
3001.98 3719
3002.50 3947
3003.02 3967
3003.53 4147
3004.05 4327
3004.57 4148
3005.09 4088
3005.60 3949
3006.12 3711
3006.64 3498
3007.16 3170
3007.67 3134
3008.19 2997
3008.71 2725
3009.23 2805
3009.74 2545
3010.26 2376
3010.78 2429
3011.30 2506
3011.82 2472
3012.33 2458
3012.85 2423
3013.37 2580
3013.89 2576
3014.41 2743
3014.93 2603
3015.44 2679
3015.96 2733
3016.48 2875
3017.00 2942
3017.52 2915
3018.04 2991
3018.55 3083
3019.07 3110
3019.59 3239
3020.11 3392
3020.63 3467
3021.15 3629
3021.67 3711
3022.19 4045
3022.71 4113
3023.22 3950
3023.74 4031
3024.26 3903
3024.78 3865
3025.30 3747
3025.82 3555
3026.34 3201
3026.86 3232
3027.38 3156
3027.90 3021
3028.42 2902
3028.94 2913
3029.46 2946
3029.98 3054
3030.49 3297
3031.01 3606
3031.53 3854
3032.05 4199
3032.57 4620
3033.09 5105
3033.61 5382
3034.13 5529
3034.65 5518
3035.17 5583
3035.69 5485
3036.21 5194
3036.73 4813
3037.25 4409
3037.77 4047
3038.29 3769
3038.81 3443
3039.34 3071
3039.86 2982
3040.38 2808
3040.90 2789
3041.42 2600
3041.94 2513
3042.46 2613
3042.98 2570
3043.50 2538
3044.02 2465
3044.54 2626
3045.06 2522
3045.58 2622
3046.10 2591
3046.63 2593
3047.15 2514
3047.67 2332
3048.19 2487
3048.71 2419
3049.23 2470
3049.75 2496
3050.27 2425
3050.79 2478
3051.32 2471
3051.84 2449
3052.36 2421
3052.88 2368
3053.40 2407
3053.92 2505
3054.45 2450
3054.97 2529
3055.49 2546
3056.01 2483
3056.53 2481
3057.05 2463
3057.58 2432
3058.10 2439
3058.62 2494
3059.14 2537
3059.66 2550
3060.19 2562
3060.71 2649
3061.23 2563
3061.75 2601
3062.28 2583
3062.80 2620
3063.32 2688
3063.84 2540
3064.37 2509
3064.89 2516
3065.41 2575
3065.93 2468
3066.46 2478
3066.98 2402
3067.50 2376
3068.02 2425
3068.55 2487
3069.07 2548
3069.59 2526
3070.12 2518
3070.64 2481
3071.16 2614
3071.69 2724
3072.21 2778
3072.73 2766
3073.26 2976
3073.78 3057
3074.30 2889
3074.83 2931
3075.35 2915
3075.87 2916
3076.40 2934
3076.92 2933
3077.44 2865
3077.97 2938
3078.49 2870
3079.01 2844
3079.54 2806
3080.06 2770
3080.59 2742
3081.11 2705
3081.63 2795
3082.16 2752
3082.68 2603
3083.21 2686
3083.73 2544
3084.25 2490
3084.78 2573
3085.30 2532
3085.83 2468
3086.35 2471
3086.88 2466
3087.40 2564
3087.93 2573
3088.45 2449
3088.97 2459
3089.50 2510
3090.02 2539
3090.55 2460
3091.07 2505
3091.60 2494
3092.12 2468
3092.65 2592
3093.17 2645
3093.70 2639
3094.22 2671
3094.75 2729
3095.27 2858
3095.80 2827
3096.32 2865
3096.85 2852
3097.37 3083
3097.90 3263
3098.43 3720
3098.95 3868
3099.48 4024
3100.00 4519
3100.53 4981
3101.05 5499
3101.58 5755
3102.10 5769
3102.63 5707
3103.16 5650
3103.68 5301
3104.21 4811
3104.73 4441
3105.26 3898
3105.79 3450
3106.31 3211
3106.84 3036
3107.36 2944
3107.89 2933
3108.42 2926
3108.94 3085
3109.47 3040
3110.00 3138
3110.52 3192
3111.05 3022
3111.57 2902
3112.10 2810
3112.63 2706
3113.15 2686
3113.68 2514
3114.21 2398
3114.74 2335
3115.26 2357
3115.79 2297
3116.32 2352
3116.84 2211
3117.37 2195
3117.90 2210
3118.42 2250
3118.95 2476
3119.48 2342
3120.01 2268
3120.53 2410
3121.06 2439
3121.59 2440
3122.11 2401
3122.64 2345
3123.17 2326
3123.70 2273
3124.22 2189
3124.75 2263
3125.28 2309
3125.81 2269
3126.34 2287
3126.86 2287
3127.39 2201
3127.92 2245
3128.45 2320
3128.98 2247
3129.50 2201
3130.03 2262
3130.56 2230
3131.09 2224
3131.62 2284
3132.14 2251
3132.67 2346
3133.20 2348
3133.73 2325
3134.26 2360
3134.79 2399
3135.31 2456
3135.84 2440
3136.37 2519
3136.90 2526
3137.43 2534
3137.96 2505
3138.49 2424
3139.02 2346
3139.54 2390
3140.07 2342
3140.60 2316
3141.13 2408
3141.66 2366
3142.19 2393
3142.72 2500
3143.25 2628
3143.78 2693
3144.31 2771
3144.84 2978
3145.37 2967
3145.89 2980
3146.42 2916
3146.95 3199
3147.48 3067
3148.01 3163
3148.54 3079
3149.07 2925
3149.60 2870
3150.13 2814
3150.66 2769
3151.19 2579
3151.72 2583
3152.25 2547
3152.78 2556
3153.31 2576
3153.84 2496
3154.37 2540
3154.90 2521
3155.43 2571
3155.96 2682
3156.49 2576
3157.02 2518
3157.55 2538
3158.08 2676
3158.61 2569
3159.14 2594
3159.68 2523
3160.21 2592
3160.74 2552
3161.27 2501
3161.80 2501
3162.33 2542
3162.86 2661
3163.39 2629
3163.92 2702
3164.45 2794
3164.98 2899
3165.51 2960
3166.05 3026
3166.58 3145
3167.11 3002
3167.64 3055
3168.17 3031
3168.70 2904
3169.23 2727
3169.76 2631
3170.30 2467
3170.83 2365
3171.36 2272
3171.89 2343
3172.42 2398
3172.95 2265
3173.49 2295
3174.02 2358
3174.55 2351
3175.08 2426
3175.61 2398
3176.15 2272
3176.68 2300
3177.21 2263
3177.74 2418
3178.27 2393
3178.81 2341
3179.34 2445
3179.87 2567
3180.40 2395
3180.93 2327
3181.47 2432
3182.00 2390
3182.53 2324
3183.06 2347
3183.60 2281
3184.13 2304
3184.66 2331
3185.20 2312
3185.73 2214
3186.26 2320
3186.79 2306
3187.33 2253
3187.86 2241
3188.39 2208
3188.93 2247
3189.46 2222
3189.99 2264
3190.52 2293
3191.06 2319
3191.59 2282
3192.12 2285
3192.66 2255
3193.19 2342
3193.72 2286
3194.26 2277
3194.79 2398
3195.33 2457
3195.86 2508
3196.39 2446
3196.93 2488
3197.46 2412
3197.99 2597
3198.53 2581
3199.06 2661
3199.60 2802
3200.13 2719
3200.66 2812
3201.20 2897
3201.73 2916
3202.27 2918
3202.80 2951
3203.33 2839
3203.87 2885
3204.40 2771
3204.94 2770
3205.47 2713
3206.01 2691
3206.54 2803
3207.07 2922
3207.61 3058
3208.14 3127
3208.68 3319
3209.21 3470
3209.75 3595
3210.28 3711
3210.82 3577
3211.35 3448
3211.89 3283
3212.42 3212
3212.96 3065
3213.49 2759
3214.03 2639
3214.56 2575
3215.10 2511
3215.63 2357
3216.17 2299
3216.70 2235
3217.24 2290
3217.78 2309
3218.31 2259
3218.85 2312
3219.38 2366
3219.92 2500
3220.45 2570
3220.99 2558
3221.52 2646
3222.06 2707
3222.60 2773
3223.13 2740
3223.67 2841
3224.20 2809
3224.74 2756
3225.28 2708
3225.81 2525
3226.35 2518
3226.88 2401
3227.42 2332
3227.96 2306
3228.49 2173
3229.03 2213
3229.57 2166
3230.10 2180
3230.64 2221
3231.18 2242
3231.71 2172
3232.25 2103
3232.79 2104
3233.32 2124
3233.86 2194
3234.40 2260
3234.93 2367
3235.47 2369
3236.01 2376
3236.54 2416
3237.08 2513
3237.62 2561
3238.15 2558
3238.69 2565
3239.23 2561
3239.77 2529
3240.30 2410
3240.84 2371
3241.38 2379
3241.92 2301
3242.45 2216
3242.99 2177
3243.53 2195
3244.07 2184
3244.60 2118
3245.14 2246
3245.68 2300
3246.22 2289
3246.75 2225
3247.29 2296
3247.83 2314
3248.37 2322
3248.91 2267
3249.44 2387
3249.98 2325
3250.52 2382
3251.06 2381
3251.60 2364
3252.14 2438
3252.67 2523
3253.21 2547
3253.75 2588
3254.29 2550
3254.83 2582
3255.37 2644
3255.90 2495
3256.44 2618
3256.98 2584
3257.52 2639
3258.06 2645
3258.60 2765
3259.14 2784
3259.68 2857
3260.21 3115
3260.75 3105
3261.29 3207
3261.83 3256
3262.37 3218
3262.91 3307
3263.45 3247
3263.99 3362
3264.53 3233
3265.07 3124
3265.61 3042
3266.15 3256
3266.69 3171
3267.23 2954
3267.76 2831
3268.30 2556
3268.84 2531
3269.38 2521
3269.92 2447
3270.46 2415
3271.00 2240
3271.54 2298
3272.08 2286
3272.62 2331
3273.16 2450
3273.70 2563
3274.24 2536
3274.78 2533
3275.32 2593
3275.86 2509
3276.40 2668
3276.94 2624
3277.48 2625
3278.03 2729
3278.57 2769
3279.11 2732
3279.65 2624
3280.19 2622
3280.73 2717
3281.27 2783
3281.81 2753
3282.35 2866
3282.89 2977
3283.43 3007
3283.97 3028
3284.51 3088
3285.05 3092
3285.60 3084
3286.14 2961
3286.68 3015
3287.22 2831
3287.76 2729
3288.30 2647
3288.84 2624
3289.38 2698
3289.93 2654
3290.47 2826
3291.01 3012
3291.55 3359
3292.09 3607
3292.63 3896
3293.18 4176
3293.72 4562
3294.26 4777
3294.80 5052
3295.34 5057
3295.88 4996
3296.43 4768
3296.97 4621
3297.51 4296
3298.05 3917
3298.59 3802
3299.14 3513
3299.68 3380
3300.22 3208
3300.76 2977
3301.31 3068
3301.85 3023
3302.39 2895
3302.93 2770
3303.48 2772
3304.02 2789
3304.56 2915
3305.10 2844
3305.65 2981
3306.19 2968
3306.73 2981
3307.27 3177
3307.82 3308
3308.36 3196
3308.90 3300
3309.45 3420
3309.99 3431
3310.53 3424
3311.07 3446
3311.62 3574
3312.16 3702
3312.70 3796
3313.25 4021
3313.79 4134
3314.33 4200
3314.88 4031
3315.42 4148
3315.97 4081
3316.51 3958
3317.05 3782
3317.60 3439
3318.14 3246
3318.68 3034
3319.23 2798
3319.77 2745
3320.32 2793
3320.86 2766
3321.40 2640
3321.95 2611
3322.49 2565
3323.04 2686
3323.58 2685
3324.12 2668
3324.67 2652
3325.21 2550
3325.76 2572
3326.30 2473
3326.85 2474
3327.39 2536
3327.93 2362
3328.48 2467
3329.02 2487
3329.57 2631
3330.11 2873
3330.66 3104
3331.20 3327
3331.75 3752
3332.29 4104
3332.84 4500
3333.38 5095
3333.93 5351
3334.47 5760
3335.02 5875
3335.56 5719
3336.11 5300
3336.65 5191
3337.20 4696
3337.74 4241
3338.29 3819
3338.83 3586
3339.38 3206
3339.92 3043
3340.47 2905
3341.02 2590
3341.56 2544
3342.11 2545
3342.65 2403
3343.20 2460
3343.74 2467
3344.29 2515
3344.84 2587
3345.38 2469
3345.93 2485
3346.47 2583
3347.02 2487
3347.57 2692
3348.11 2708
3348.66 2782
3349.21 2771
3349.75 2792
3350.30 2868
3350.84 2928
3351.39 2911
3351.94 3217
3352.48 3447
3353.03 3623
3353.58 3696
3354.12 3719
3354.67 3816
3355.22 3794
3355.76 3671
3356.31 3405
3356.86 3271
3357.40 3005
3357.95 2821
3358.50 2539
3359.05 2472
3359.59 2418
3360.14 2217
3360.69 2170
3361.23 2208
3361.78 2195
3362.33 2188
3362.88 2172
3363.42 2217
3363.97 2229
3364.52 2361
3365.07 2233
3365.61 2197
3366.16 2175
3366.71 2183
3367.26 2219
3367.80 2255
3368.35 2350
3368.90 2312
3369.45 2204
3370.00 2163
3370.54 2306
3371.09 2360
3371.64 2220
3372.19 2185
3372.74 2216
3373.28 2272
3373.83 2169
3374.38 2129
3374.93 2073
3375.48 2020
3376.03 1977
3376.57 2083
3377.12 2029
3377.67 2062
3378.22 2013
3378.77 2002
3379.32 1978
3379.87 2018
3380.42 1996
3380.96 1914
3381.51 1955
3382.06 2035
3382.61 2038
3383.16 1999
3383.71 2086
3384.26 2004
3384.81 2040
3385.36 2105
3385.91 2014
3386.45 1977
3387.00 1887
3387.55 2077
3388.10 2089
3388.65 2070
3389.20 2182
3389.75 2228
3390.30 2218
3390.85 2298
3391.40 2241
3391.95 2327
3392.50 2265
3393.05 2298
3393.60 2305
3394.15 2181
3394.70 2232
3395.25 2275
3395.80 2204
3396.35 2217
3396.90 2090
3397.45 2055
3398.00 2148
3398.55 2059
3399.10 2040
3399.65 2003
3400.20 2061
3400.75 2066
3401.30 2118
3401.85 2074
3402.40 2168
3402.95 2109
3403.50 2189
3404.06 2172
3404.61 2115
3405.16 2186
3405.71 2176
3406.26 2226
3406.81 2111
3407.36 2122
3407.91 2117
3408.46 2070
3409.01 2012
3409.56 2067
3410.12 2087
3410.67 2099
3411.22 2160
3411.77 2068
3412.32 2105
3412.87 2055
3413.42 2159
3413.98 2050
3414.53 2133
3415.08 2076
3415.63 1976
3416.18 2048
3416.73 2075
3417.29 2064
3417.84 1977
3418.39 1916
3418.94 1998
3419.49 1956
3420.05 2053
3420.60 2110
3421.15 2205
3421.70 2142
3422.25 2219
3422.81 2362
3423.36 2399
3423.91 2370
3424.46 2356
3425.01 2281
3425.57 2209
3426.12 2197
3426.67 2107
3427.23 2196
3427.78 2105
3428.33 2080
3428.88 2054
3429.44 1978
3429.99 2059
3430.54 2006
3431.09 1958
3431.65 2113
3432.20 2179
3432.75 2041
3433.31 2110
3433.86 2223
3434.41 2194
3434.97 2151
3435.52 2186
3436.07 2195
3436.63 2246
3437.18 2333
3437.73 2213
3438.29 2214
3438.84 2260
3439.39 2246
3439.95 2238
3440.50 2255
3441.05 2222
3441.61 2259
3442.16 2086
3442.72 2101
3443.27 2028
3443.82 1981
3444.38 1885
3444.93 1967
3445.48 1963
3446.04 1935
3446.59 1929
3447.15 1828
3447.70 1874
3448.26 1875
3448.81 1849
3449.36 1865
3449.92 1922
3450.47 1986
3451.03 1971
3451.58 1898
3452.14 1976
3452.69 1894
3453.25 1914
3453.80 1861
3454.36 1737
3454.91 1791
3455.47 1788
3456.02 1829
3456.58 1824
3457.13 1860
3457.69 1891
3458.24 1818
3458.80 1738
3459.35 1862
3459.91 1831
3460.46 1916
3461.02 1914
3461.57 1846
3462.13 1820
3462.68 1830
3463.24 1919
3463.79 1844
3464.35 1987
3464.90 2071
3465.46 1990
3466.02 1948
3466.57 2032
3467.13 2001
3467.68 2017
3468.24 2102
3468.80 2122
3469.35 2092
3469.91 2060
3470.46 2088
3471.02 2052
3471.58 2002
3472.13 1992
3472.69 2002
3473.24 1908
3473.80 1878
3474.36 1848
3474.91 1936
3475.47 1930
3476.03 2054
3476.58 2121
3477.14 2123
3477.70 2068
3478.25 2144
3478.81 2221
3479.37 2233
3479.92 2193
3480.48 2285
3481.04 2186
3481.59 2155
3482.15 2159
3482.71 2148
3483.26 2179
3483.82 2104
3484.38 2169
3484.94 2217
3485.49 2283
3486.05 2326
3486.61 2498
3487.17 2581
3487.72 2742
3488.28 2766
3488.84 3022
3489.40 3212
3489.95 3270
3490.51 3516
3491.07 3621
3491.63 3552
3492.18 3468
3492.74 3244
3493.30 3215
3493.86 3183
3494.42 3076
3494.97 3159
3495.53 3211
3496.09 3440
3496.65 3618
3497.21 3793
3497.76 4143
3498.32 4425
3498.88 4614
3499.44 4602
3500.00 4933
3500.56 5085
3501.11 5541
3501.67 5968
3502.23 6109
3502.79 6570
3503.35 6985
3503.91 7200
3504.47 7378
3505.03 7191
3505.58 6691
3506.14 6260
3506.70 5674
3507.26 5033
3507.82 4530
3508.38 4065
3508.94 3649
3509.50 3276
3510.06 3068
3510.62 2903
3511.17 2751
3511.73 2576
3512.29 2522
3512.85 2422
3513.41 2283
3513.97 2283
3514.53 2292
3515.09 2314
3515.65 2207
3516.21 2337
3516.77 2248
3517.33 2239
3517.89 2269
3518.45 2366
3519.01 2454
3519.57 2443
3520.13 2371
3520.69 2411
3521.25 2575
3521.81 2625
3522.37 2597
3522.93 2663
3523.49 2619
3524.05 2604
3524.61 2589
3525.17 2428
3525.73 2371
3526.29 2299
3526.85 2180
3527.41 2212
3527.97 2142
3528.54 2211
3529.10 2247
3529.66 2268
3530.22 2357
3530.78 2561
3531.34 2606
3531.90 2745
3532.46 2747
3533.02 2784
3533.58 2824
3534.14 2877
3534.71 2729
3535.27 2880
3535.83 2823
3536.39 2797
3536.95 2767
3537.51 2785
3538.07 2668
3538.64 2699
3539.20 2655
3539.76 2708
3540.32 2706
3540.88 2656
3541.44 2728
3542.00 2565
3542.57 2641
3543.13 2729
3543.69 2684
3544.25 2564
3544.81 2552
3545.38 2375
3545.94 2411
3546.50 2339
3547.06 2313
3547.62 2317
3548.19 2241
3548.75 2092
3549.31 2182
3549.87 2281
3550.44 2252
3551.00 2276
3551.56 2287
3552.12 2465
3552.69 2464
3553.25 2463
3553.81 2589
3554.37 2538
3554.94 2538
3555.50 2526
3556.06 2512
3556.63 2489
3557.19 2437
3557.75 2309
3558.31 2207
3558.88 2214
3559.44 2328
3560.00 2231
3560.57 2221
3561.13 2223
3561.69 2265
3562.26 2329
3562.82 2206
3563.38 2135
3563.95 2182
3564.51 2233
3565.07 2168
3565.64 2150
3566.20 2065
3566.77 2091
3567.33 2023
3567.89 2015
3568.46 1871
3569.02 1920
3569.59 1852
3570.15 2024
3570.71 2050
3571.28 2071
3571.84 2077
3572.41 2135
3572.97 2229
3573.53 2257
3574.10 2305
3574.66 2225
3575.23 2227
3575.79 2212
3576.36 2271
3576.92 2227
3577.48 2233
3578.05 2234
3578.61 2205
3579.18 2175
3579.74 2160
3580.31 2189
3580.87 2211
3581.44 2116
3582.00 2087
3582.57 2019
3583.13 2063
3583.70 2067
3584.26 2089
3584.83 1984
3585.39 1952
3585.96 2004
3586.52 2010
3587.09 1969
3587.65 1932
3588.22 2015
3588.79 2080
3589.35 2063
3589.92 2064
3590.48 2067
3591.05 1998
3591.61 2055
3592.18 2115
3592.74 2080
3593.31 2181
3593.88 2139
3594.44 2145
3595.01 2100
3595.57 2236
3596.14 2162
3596.71 2250
3597.27 2306
3597.84 2219
3598.40 2313
3598.97 2222
3599.54 2292
3600.10 2280
3600.67 2282
3601.24 2156
3601.80 2177
3602.37 2172
3602.94 2191
3603.50 2008
3604.07 1977
3604.64 1999
3605.20 1922
3605.77 1889
3606.34 1993
3606.90 1866
3607.47 1891
3608.04 1883
3608.60 1876
3609.17 1938
3609.74 1970
3610.30 1954
3610.87 2036
3611.44 2212
3612.01 2478
3612.57 2800
3613.14 3212
3613.71 3859
3614.28 4628
3614.84 5402
3615.41 6383
3615.98 7504
3616.55 8257
3617.11 8680
3617.68 9018
3618.25 8732
3618.82 8035
3619.39 7249
3619.95 6488
3620.52 5639
3621.09 4835
3621.66 4045
3622.23 3387
3622.79 3078
3623.36 2720
3623.93 2486
3624.50 2205
3625.07 2178
3625.63 2067
3626.20 2012
3626.77 2055
3627.34 2043
3627.91 1973
3628.48 1991
3629.05 1954
3629.61 1853
3630.18 1888
3630.75 1977
3631.32 1974
3631.89 2032
3632.46 1959
3633.03 1894
3633.60 2035
3634.16 2018
3634.73 2001
3635.30 1911
3635.87 2009
3636.44 2069
3637.01 1997
3637.58 2033
3638.15 2151
3638.72 2218
3639.29 2307
3639.86 2414
3640.43 2585
3641.00 2619
3641.57 2617
3642.14 2594
3642.71 2613
3643.27 2616
3643.84 2631
3644.41 2595
3644.98 2444
3645.55 2533
3646.12 2463
3646.69 2455
3647.26 2380
3647.83 2392
3648.40 2425
3648.97 2418
3649.54 2495
3650.12 2423
3650.69 2381
3651.26 2371
3651.83 2417
3652.40 2545
3652.97 2577
3653.54 2512
3654.11 2615
3654.68 2629
3655.25 2636
3655.82 2519
3656.39 2554
3656.96 2590
3657.53 2681
3658.10 2568
3658.67 2588
3659.25 2524
3659.82 2425
3660.39 2267
3660.96 2236
3661.53 2171
3662.10 2063
3662.67 2079
3663.24 2092
3663.81 2133
3664.39 2038
3664.96 2064
3665.53 2080
3666.10 2108
3666.67 2157
3667.24 2113
3667.81 1995
3668.39 2009
3668.96 2092
3669.53 2115
3670.10 2058
3670.67 2138
3671.25 2107
3671.82 2214
3672.39 2292
3672.96 2306
3673.53 2317
3674.11 2333
3674.68 2387
3675.25 2372
3675.82 2307
3676.39 2384
3676.97 2336
3677.54 2165
3678.11 2184
3678.68 2096
3679.26 2050
3679.83 2050
3680.40 2036
3680.97 1978
3681.55 2012
3682.12 2060
3682.69 2102
3683.27 2067
3683.84 2183
3684.41 2300
3684.98 2264
3685.56 2423
3686.13 2577
3686.70 2576
3687.28 2627
3687.85 2701
3688.42 2716
3689.00 2870
3689.57 2942
3690.14 3010
3690.72 2888
3691.29 2657
3691.86 2490
3692.44 2460
3693.01 2325
3693.58 2140
3694.16 2024
3694.73 2040
3695.31 2057
3695.88 2030
3696.45 1989
3697.03 2063
3697.60 2081
3698.18 1961
3698.75 1906
3699.32 1878
3699.90 1922
3700.47 1951
3701.05 2025
3701.62 2040
3702.19 1975
3702.77 2069
3703.34 2078
3703.92 2071
3704.49 2009
3705.07 2022
3705.64 2088
3706.22 2102
3706.79 2034
3707.37 1986
3707.94 2086
3708.51 2055
3709.09 1940
3709.66 1996
3710.24 1989
3710.81 1919
3711.39 1929
3711.96 1978
3712.54 1952
3713.11 1902
3713.69 1986
3714.27 2043
3714.84 1989
3715.42 2027
3715.99 2106
3716.57 2061
3717.14 1974
3717.72 2088
3718.29 2052
3718.87 2030
3719.44 1923
3720.02 1929
3720.60 2055
3721.17 1945
3721.75 1840
3722.32 1815
3722.90 1865
3723.47 1866
3724.05 1852
3724.63 1918
3725.20 1832
3725.78 1955
3726.36 2009
3726.93 2107
3727.51 2169
3728.08 2392
3728.66 2522
3729.24 2652
3729.81 2853
3730.39 2951
3730.97 3278
3731.54 3429
3732.12 3530
3732.70 3520
3733.27 3494
3733.85 3325
3734.43 3261
3735.00 3050
3735.58 2877
3736.16 2664
3736.73 2502
3737.31 2335
3737.89 2236
3738.47 2234
3739.04 2166
3739.62 2158
3740.20 2182
3740.77 2215
3741.35 2176
3741.93 2062
3742.51 2112
3743.08 2101
3743.66 1995
3744.24 1979
3744.82 1990
3745.39 2093
3745.97 2101
3746.55 2016
3747.13 1996
3747.71 1968
3748.28 1981
3748.86 1986
3749.44 1926
3750.02 2051
3750.59 1962
3751.17 1977
3751.75 1966
3752.33 1884
3752.91 2026
3753.49 2171
3754.06 2319
3754.64 2374
3755.22 2589
3755.80 2897
3756.38 3066
3756.96 3226
3757.53 3314
3758.11 3403
3758.69 3421
3759.27 3322
3759.85 3273
3760.43 3037
3761.01 2960
3761.59 2837
3762.17 2561
3762.74 2349
3763.32 2167
3763.90 2137
3764.48 2060
3765.06 2028
3765.64 1988
3766.22 1934
3766.80 1964
3767.38 2049
3767.96 2116
3768.54 2029
3769.12 2010
3769.70 2092
3770.27 2089
3770.85 2087
3771.43 2091
3772.01 2055
3772.59 2003
3773.17 1948
3773.75 2070
3774.33 1970
3774.91 1879
3775.49 1895
3776.07 1845
3776.65 1869
3777.23 1842
3777.81 1868
3778.39 1861
3778.97 1839
3779.55 1857
3780.13 1831
3780.71 1773
3781.29 1773
3781.88 1853
3782.46 1857
3783.04 1762
3783.62 1799
3784.20 1851
3784.78 1814
3785.36 1865
3785.94 1825
3786.52 1930
3787.10 1902
3787.68 1920
3788.26 1855
3788.84 1904
3789.43 1783
3790.01 1827
3790.59 1942
3791.17 1889
3791.75 1852
3792.33 1839
3792.91 1942
3793.49 2031
3794.08 2139
3794.66 2095
3795.24 2039
3795.82 1970
3796.40 2112
3796.98 2109
3797.56 2175
3798.15 2209
3798.73 2200
3799.31 2319
3799.89 2314
3800.47 2403
3801.06 2375
3801.64 2393
3802.22 2324
3802.80 2380
3803.38 2328
3803.97 2316
3804.55 2355
3805.13 2320
3805.71 2348
3806.29 2311
3806.88 2402
3807.46 2351
3808.04 2278
3808.62 2322
3809.21 2359
3809.79 2271
3810.37 2400
3810.95 2442
3811.54 2325
3812.12 2317
3812.70 2424
3813.29 2301
3813.87 2526
3814.45 2548
3815.03 2513
3815.62 2510
3816.20 2430
3816.78 2361
3817.37 2342
3817.95 2294
3818.53 2197
3819.12 2067
3819.70 1974
3820.28 1960
3820.87 1934
3821.45 1833
3822.03 1901
3822.62 1864
3823.20 1809
3823.78 1829
3824.37 1820
3824.95 1763
3825.54 1788
3826.12 1831
3826.70 1896
3827.29 1886
3827.87 1890
3828.46 1993
3829.04 2025
3829.62 2061
3830.21 2169
3830.79 2089
3831.38 2143
3831.96 2132
3832.54 2004
3833.13 2075
3833.71 2117
3834.30 2038
3834.88 2071
3835.47 2019
3836.05 1913
3836.64 1879
3837.22 1898
3837.81 1956
3838.39 1913
3838.98 1905
3839.56 1840
3840.15 1763
3840.73 1828
3841.31 1770
3841.90 1726
3842.49 1795
3843.07 1832
3843.66 1845
3844.24 1835
3844.83 1821
3845.41 1871
3846.00 1848
3846.58 1861
3847.17 1810
3847.75 1880
3848.34 1835
3848.92 1929
3849.51 1855
3850.10 1863
3850.68 1982
3851.27 2008
3851.85 2092
3852.44 2080
3853.02 2077
3853.61 2073
3854.20 2199
3854.78 2266
3855.37 2352
3855.95 2606
3856.54 2931
3857.13 3446
3857.71 4164
3858.30 4772
3858.89 5475
3859.47 6171
3860.06 6860
3860.64 7209
3861.23 7099
3861.82 6866
3862.40 6576
3862.99 6077
3863.58 5426
3864.16 4819
3864.75 4358
3865.34 3925
3865.92 3637
3866.51 3242
3867.10 3048
3867.69 2813
3868.27 2662
3868.86 2466
3869.45 2292
3870.03 2290
3870.62 2365
3871.21 2269
3871.80 2401
3872.38 2360
3872.97 2402
3873.56 2284
3874.15 2282
3874.73 2414
3875.32 2315
3875.91 2142
3876.50 2063
3877.08 2006
3877.67 1945
3878.26 1937
3878.85 1949
3879.43 1924
3880.02 1854
3880.61 1841
3881.20 1780
3881.79 1885
3882.37 1805
3882.96 1815
3883.55 1820
3884.14 1841
3884.73 1827
3885.32 1923
3885.90 1930
3886.49 1962
3887.08 2098
3887.67 2194
3888.26 2280
3888.85 2332
3889.44 2393
3890.02 2369
3890.61 2518
3891.20 2498
3891.79 2529
3892.38 2608
3892.97 2771
3893.56 2841
3894.15 3060
3894.74 2944
3895.32 2933
3895.91 2831
3896.50 2940
3897.09 2941
3897.68 2860
3898.27 2792
3898.86 2687
3899.45 2618
3900.04 2590
3900.63 2389
3901.22 2274
3901.81 2189
3902.40 2225
3902.99 2149
3903.58 2062
3904.17 1953
3904.76 1878
3905.35 1813
3905.94 1867
3906.53 1867
3907.12 1795
3907.71 1746
3908.30 1736
3908.89 1719
3909.48 1674
3910.07 1691
3910.66 1652
3911.25 1616
3911.84 1748
3912.43 1761
3913.02 1726
3913.61 1719
3914.20 1668
3914.79 1571
3915.38 1643
3915.97 1684
3916.56 1707
3917.15 1658
3917.74 1640
3918.33 1710
3918.92 1782
3919.52 1702
3920.11 1693
3920.70 1760
3921.29 1725
3921.88 1783
3922.47 1763
3923.06 1809
3923.65 1805
3924.24 1767
3924.84 1794
3925.43 1746
3926.02 1759
3926.61 1749
3927.20 1701
3927.79 1810
3928.38 1793
3928.98 1739
3929.57 1776
3930.16 1736
3930.75 1688
3931.34 1751
3931.93 1722
3932.53 1737
3933.12 1773
3933.71 1728
3934.30 1742
3934.89 1809
3935.49 1758
3936.08 1767
3936.67 1766
3937.26 1884
3937.86 1904
3938.45 1924
3939.04 1924
3939.63 2017
3940.23 1931
3940.82 1921
3941.41 1972
3942.00 1969
3942.60 1929
3943.19 1769
3943.78 1860
3944.37 1793
3944.97 1780
3945.56 1749
3946.15 1762
3946.75 1745
3947.34 1736
3947.93 1659
3948.52 1690
3949.12 1718
3949.71 1845
3950.30 1710
3950.90 1759
3951.49 1850
3952.08 1755
3952.68 1751
3953.27 1645
3953.86 1748
3954.46 1777
3955.05 1784
3955.65 1859
3956.24 1779
3956.83 1748
3957.43 1844
3958.02 1743
3958.61 1780
3959.21 1836
3959.80 1756
3960.40 1786
3960.99 1912
3961.58 1941
3962.18 1973
3962.77 2107
3963.37 2179
3963.96 2283
3964.55 2445
3965.15 2436
3965.74 2532
3966.34 2662
3966.93 2740
3967.53 2611
3968.12 2556
3968.72 2395
3969.31 2265
3969.91 2040
3970.50 1931
3971.10 1833
3971.69 1807
3972.28 1777
3972.88 1696
3973.47 1680
3974.07 1745
3974.66 1639
3975.26 1622
3975.85 1657
3976.45 1684
3977.05 1808
3977.64 1715
3978.24 1664
3978.83 1674
3979.43 1696
3980.02 1702
3980.62 1683
3981.21 1679
3981.81 1660
3982.40 1691
3983.00 1674
3983.60 1651
3984.19 1604
3984.79 1620
3985.38 1672
3985.98 1645
3986.58 1579
3987.17 1596
3987.77 1638
3988.36 1703
3988.96 1776
3989.56 1696
3990.15 1647
3990.75 1678
3991.34 1788
3991.94 1857
3992.54 1896
3993.13 1877
3993.73 1929
3994.33 1980
3994.92 1966
3995.52 2008
3996.12 1956
3996.71 1922
3997.31 1917
3997.91 1953
3998.50 1947
3999.10 2000
3999.70 2030
4000.29 1946
4000.89 1945
4001.49 1928
4002.09 1915
4002.68 1970
4003.28 2019
4003.88 2019
4004.47 2007
4005.07 2012
4005.67 2044
4006.27 2145
4006.86 2076
4007.46 2000
4008.06 2018
4008.66 2069
4009.25 2012
4009.85 2041
4010.45 2050
4011.05 2165
4011.64 2222
4012.24 2293
4012.84 2545
4013.44 2661
4014.04 2899
4014.63 3067
4015.23 3439
4015.83 3493
4016.43 3419
4017.03 3372
4017.63 3136
4018.22 3056
4018.82 2822
4019.42 2650
4020.02 2439
4020.62 2254
4021.22 2064
4021.81 1926
4022.41 1833
4023.01 1949
4023.61 1966
4024.21 1904
4024.81 2006
4025.41 2041
4026.01 2070
4026.60 2015
4027.20 2097
4027.80 2161
4028.40 2236
4029.00 2100
4029.60 2085
4030.20 2111
4030.80 2043
4031.40 1991
4032.00 1934
4032.60 1893
4033.20 1923
4033.80 1915
4034.39 1846
4034.99 1819
4035.59 1852
4036.19 1850
4036.79 1865
4037.39 1785
4037.99 1838
4038.59 1902
4039.19 1793
4039.79 1805
4040.39 1771
4040.99 1745
4041.59 1815
4042.19 1822
4042.79 1900
4043.39 1887
4043.99 1844
4044.59 1865
4045.19 1854
4045.79 1864
4046.39 1849
4046.99 1962
4047.60 1870
4048.20 1873
4048.80 1760
4049.40 1845
4050.00 1962
4050.60 2032
4051.20 1976
4051.80 2068
4052.40 2064
4053.00 2111
4053.60 2112
4054.20 2091
4054.80 2128
4055.41 2217
4056.01 2217
4056.61 2191
4057.21 2174
4057.81 2032
4058.41 1927
4059.01 1807
4059.61 1748
4060.22 1668
4060.82 1658
4061.42 1642
4062.02 1595
4062.62 1611
4063.22 1545
4063.82 1593
4064.43 1556
4065.03 1573
4065.63 1602
4066.23 1584
4066.83 1597
4067.44 1587
4068.04 1541
4068.64 1632
4069.24 1699
4069.84 1687
4070.45 1664
4071.05 1681
4071.65 1667
4072.25 1686
4072.86 1721
4073.46 1700
4074.06 1758
4074.66 1751
4075.27 1741
4075.87 1807
4076.47 1690
4077.07 1705
4077.68 1738
4078.28 1705
4078.88 1685
4079.48 1740
4080.09 1716
4080.69 1714
4081.29 1824
4081.90 1830
4082.50 1801
4083.10 1761
4083.71 1807
4084.31 1892
4084.91 1880
4085.52 1975
4086.12 1858
4086.72 1833
4087.33 1860
4087.93 1924
4088.53 2066
4089.14 2155
4089.74 2265
4090.34 2516
4090.95 2945
4091.55 3274
4092.15 3668
4092.76 4205
4093.36 4456
4093.97 4706
4094.57 4962
4095.17 4815
4095.78 4506
4096.38 4142
4096.99 3652
4097.59 3321
4098.19 3077
4098.80 2560
4099.40 2194
4100.01 2075
4100.61 1919
4101.22 1719
4101.82 1648
4102.43 1690
4103.03 1590
4103.63 1655
4104.24 1637
4104.84 1650
4105.45 1643
4106.05 1660
4106.66 1672
4107.26 1693
4107.87 1706
4108.47 1653
4109.08 1677
4109.68 1694
4110.29 1601
4110.89 1556
4111.50 1676
4112.10 1645
4112.71 1635
4113.31 1637
4113.92 1566
4114.53 1536
4115.13 1638
4115.74 1645
4116.34 1635
4116.95 1560
4117.55 1581
4118.16 1590
4118.76 1645
4119.37 1584
4119.98 1648
4120.58 1751
4121.19 1764
4121.79 1750
4122.40 1769
4123.01 1798
4123.61 1831
4124.22 1816
4124.82 1700
4125.43 1794
4126.04 1750
4126.64 1819
4127.25 1889
4127.86 1811
4128.46 1817
4129.07 1806
4129.68 1881
4130.28 1889
4130.89 1964
4131.50 2034
4132.10 2035
4132.71 1991
4133.32 2038
4133.92 1946
4134.53 1964
4135.14 1959
4135.74 2041
4136.35 2046
4136.96 2043
4137.56 2031
4138.17 1961
4138.78 1974
4139.39 1937
4139.99 2131
4140.60 2142
4141.21 2085
4141.82 2063
4142.42 2047
4143.03 2036
4143.64 2051
4144.25 2028
4144.85 1900
4145.46 1813
4146.07 1724
4146.68 1773
4147.28 1677
4147.89 1612
4148.50 1663
4149.11 1605
4149.72 1599
4150.32 1538
4150.93 1562
4151.54 1539
4152.15 1527
4152.76 1530
4153.37 1570
4153.97 1542
4154.58 1516
4155.19 1520
4155.80 1518
4156.41 1488
4157.02 1396
4157.62 1395
4158.23 1474
4158.84 1476
4159.45 1509
4160.06 1511
4160.67 1547
4161.28 1644
4161.89 1664
4162.49 1657
4163.10 1728
4163.71 1702
4164.32 1811
4164.93 1792
4165.54 1773
4166.15 1844
4166.76 1857
4167.37 1812
4167.98 1806
4168.59 1787
4169.20 1846
4169.81 1789
4170.42 1793
4171.02 1778
4171.63 1779
4172.24 1708
4172.85 1749
4173.46 1679
4174.07 1674
4174.68 1650
4175.29 1770
4175.90 1734
4176.51 1799
4177.12 1752
4177.73 1751
4178.34 1662
4178.95 1690
4179.56 1671
4180.17 1607
4180.78 1688
4181.39 1649
4182.00 1571
4182.61 1531
4183.23 1514
4183.84 1540
4184.45 1606
4185.06 1618
4185.67 1601
4186.28 1504
4186.89 1487
4187.50 1562
4188.11 1595
4188.72 1635
4189.33 1616
4189.94 1652
4190.55 1752
4191.17 1778
4191.78 1853
4192.39 1940
4193.00 1960
4193.61 2055
4194.22 2116
4194.83 2186
4195.44 2211
4196.06 2190
4196.67 2100
4197.28 2038
4197.89 2014
4198.50 1964
4199.11 2017
4199.72 1974
4200.34 1913
4200.95 1845
4201.56 1914
4202.17 1894
4202.78 1850
4203.40 1779
4204.01 1778
4204.62 1724
4205.23 1800
4205.84 1755
4206.46 1752
4207.07 1765
4207.68 1717
4208.29 1698
4208.90 1655
4209.52 1734
4210.13 1769
4210.74 1726
4211.35 1709
4211.97 1803
4212.58 1798
4213.19 1890
4213.80 1888
4214.42 1928
4215.03 2019
4215.64 2109
4216.26 2271
4216.87 2433
4217.48 2545
4218.09 2769
4218.71 2969
4219.32 3381
4219.93 3769
4220.55 4067
4221.16 4134
4221.77 4358
4222.39 4491
4223.00 4535
4223.61 4601
4224.23 4415
4224.84 4285
4225.45 4131
4226.07 4005
4226.68 3966
4227.30 3809
4227.91 3559
4228.52 3637
4229.14 3306
4229.75 3194
4230.36 3040
4230.98 2848
4231.59 2829
4232.21 2618
4232.82 2361
4233.43 2319
4234.05 2316
4234.66 2252
4235.28 2155
4235.89 2009
4236.51 2034
4237.12 1967
4237.73 1906
4238.35 1865
4238.96 1875
4239.58 1797
4240.19 1685
4240.81 1630
4241.42 1585
4242.04 1632
4242.65 1705
4243.27 1734
4243.88 1621
4244.50 1654
4245.11 1688
4245.73 1625
4246.34 1727
4246.96 1686
4247.57 1683
4248.19 1692
4248.80 1711
4249.42 1719
4250.03 1718
4250.65 1615
4251.26 1647
4251.88 1588
4252.49 1658
4253.11 1707
4253.72 1653
4254.34 1637
4254.96 1708
4255.57 1747
4256.19 1719
4256.80 1751
4257.42 1792
4258.03 1827
4258.65 1797
4259.27 1826
4259.88 1955
4260.50 1880
4261.12 1862
4261.73 1894
4262.35 1968
4262.96 2002
4263.58 1949
4264.20 2013
4264.81 1966
4265.43 2041
4266.05 2150
4266.66 2182
4267.28 2233
4267.90 2158
4268.51 2192
4269.13 2092
4269.75 2154
4270.36 2054
4270.98 2091
4271.60 1918
4272.21 1769
4272.83 1903
4273.45 1860
4274.06 1777
4274.68 1789
4275.30 1848
4275.92 1780
4276.53 1816
4277.15 1839
4277.77 1838
4278.38 1814
4279.00 1828
4279.62 1739
4280.24 1698
4280.85 1638
4281.47 1809
4282.09 1845
4282.71 1769
4283.32 1825
4283.94 1833
4284.56 1882
4285.18 1861
4285.80 1833
4286.41 1872
4287.03 1928
4287.65 1833
4288.27 1782
4288.89 1807
4289.50 1701
4290.12 1609
4290.74 1647
4291.36 1624
4291.98 1619
4292.60 1605
4293.21 1569
4293.83 1637
4294.45 1712
4295.07 1790
4295.69 1728
4296.31 1746
4296.93 1823
4297.54 1724
4298.16 1647
4298.78 1676
4299.40 1685
4300.02 1658
4300.64 1713
4301.26 1675
4301.88 1705
4302.50 1793
4303.12 1695
4303.73 1836
4304.35 1856
4304.97 1934
4305.59 1906
4306.21 1975
4306.83 2107
4307.45 2211
4308.07 2280
4308.69 2406
4309.31 2555
4309.93 2524
4310.55 2481
4311.17 2438
4311.79 2353
4312.41 2209
4313.03 2140
4313.65 1936
4314.27 1741
4314.89 1621
4315.51 1727
4316.13 1579
4316.75 1589
4317.37 1543
4317.99 1500
4318.61 1526
4319.23 1507
4319.85 1460
4320.47 1503
4321.09 1524
4321.71 1553
4322.33 1475
4322.95 1512
4323.57 1525
4324.19 1622
4324.81 1719
4325.43 1699
4326.05 1628
4326.68 1638
4327.30 1681
4327.92 1548
4328.54 1512
4329.16 1564
4329.78 1490
4330.40 1506
4331.02 1536
4331.64 1538
4332.26 1474
4332.89 1501
4333.51 1552
4334.13 1573
4334.75 1529
4335.37 1562
4335.99 1617
4336.61 1558
4337.24 1490
4337.86 1515
4338.48 1585
4339.10 1617
4339.72 1645
4340.34 1614
4340.97 1598
4341.59 1762
4342.21 1809
4342.83 1862
4343.45 2004
4344.08 2046
4344.70 2154
4345.32 2206
4345.94 2311
4346.57 2268
4347.19 2240
4347.81 2245
4348.43 2124
4349.05 1923
4349.68 1848
4350.30 1820
4350.92 1714
4351.54 1603
4352.17 1617
4352.79 1535
4353.41 1617
4354.04 1579
4354.66 1627
4355.28 1538
4355.90 1543
4356.53 1553
4357.15 1564
4357.77 1570
4358.40 1524
4359.02 1599
4359.64 1608
4360.27 1610
4360.89 1553
4361.51 1557
4362.14 1514
4362.76 1555
4363.38 1507
4364.01 1513
4364.63 1588
4365.25 1616
4365.88 1588
4366.50 1600
4367.12 1574
4367.75 1510
4368.37 1545
4369.00 1566
4369.62 1520
4370.24 1454
4370.87 1521
4371.49 1536
4372.12 1520
4372.74 1492
4373.36 1561
4373.99 1594
4374.61 1613
4375.24 1563
4375.86 1564
4376.49 1611
4377.11 1666
4377.73 1688
4378.36 1672
4378.98 1726
4379.61 1730
4380.23 1747
4380.86 1890
4381.48 1982
4382.11 2042
4382.73 2139
4383.36 2126
4383.98 2126
4384.61 2197
4385.23 2262
4385.86 2378
4386.48 2475
4387.11 2786
4387.73 2930
4388.36 3438
4388.98 3827
4389.61 4192
4390.23 4428
4390.86 4752
4391.48 4824
4392.11 4358
4392.74 4135
4393.36 3533
4393.99 3240
4394.61 3017
4395.24 2750
4395.86 2625
4396.49 2465
4397.12 2453
4397.74 2518
4398.37 2543
4398.99 2563
4399.62 2628
4400.25 2512
4400.87 2402
4401.50 2245
4402.12 2166
4402.75 2215
4403.38 2155
4404.00 2036
4404.63 2085
4405.26 2021
4405.88 1981
4406.51 2142
4407.14 2028
4407.76 2158
4408.39 2146
4409.02 2203
4409.64 2158
4410.27 2068
4410.90 2002
4411.52 2039
4412.15 1942
4412.78 1842
4413.40 1860
4414.03 1838
4414.66 1799
4415.29 1744
4415.91 1731
4416.54 1706
4417.17 1682
4417.79 1783
4418.42 1807
4419.05 1744
4419.68 1574
4420.30 1582
4420.93 1634
4421.56 1672
4422.19 1586
4422.81 1626
4423.44 1600
4424.07 1588
4424.70 1521
4425.33 1457
4425.95 1445
4426.58 1383
4427.21 1409
4427.84 1404
4428.47 1399
4429.09 1467
4429.72 1498
4430.35 1525
4430.98 1583
4431.61 1487
4432.23 1503
4432.86 1475
4433.49 1469
4434.12 1444
4434.75 1431
4435.38 1530
4436.01 1459
4436.63 1433
4437.26 1452
4437.89 1497
4438.52 1474
4439.15 1506
4439.78 1445
4440.41 1434
4441.04 1454
4441.67 1414
4442.29 1455
4442.92 1507
4443.55 1432
4444.18 1520
4444.81 1551
4445.44 1461
4446.07 1520
4446.70 1470
4447.33 1496
4447.96 1460
4448.59 1485
4449.22 1464
4449.85 1402
4450.48 1350
4451.11 1392
4451.74 1387
4452.37 1349
4453.00 1398
4453.63 1485
4454.26 1509
4454.89 1441
4455.52 1359
4456.15 1416
4456.78 1341
4457.41 1308
4458.04 1388
4458.67 1359
4459.30 1342
4459.93 1348
4460.56 1385
4461.19 1333
4461.82 1347
4462.45 1306
4463.08 1311
4463.71 1332
4464.34 1311
4464.97 1299
4465.60 1261
4466.23 1313
4466.86 1286
4467.49 1308
4468.12 1306
4468.76 1291
4469.39 1239
4470.02 1287
4470.65 1340
4471.28 1352
4471.91 1348
4472.54 1400
4473.17 1377
4473.80 1323
4474.44 1379
4475.07 1369
4475.70 1377
4476.33 1345
4476.96 1320
4477.59 1414
4478.22 1314
4478.86 1380
4479.49 1351
4480.12 1405
4480.75 1465
4481.38 1453
4482.02 1469
4482.65 1506
4483.28 1537
4483.91 1541
4484.54 1506
4485.18 1562
4485.81 1509
4486.44 1428
4487.07 1413
4487.70 1354
4488.34 1329
4488.97 1406
4489.60 1320
4490.23 1425
4490.87 1463
4491.50 1445
4492.13 1349
4492.76 1379
4493.40 1432
4494.03 1356
4494.66 1347
4495.30 1426
4495.93 1397
4496.56 1394
4497.19 1389
4497.83 1479
4498.46 1477
4499.09 1600
4499.73 1675
4500.36 1711
4500.99 1832
4501.63 1884
4502.26 2097
4502.89 1979
4503.53 1865
4504.16 1883
4504.79 1801
4505.43 1760
4506.06 1711
4506.69 1704
4507.33 1659
4507.96 1584
4508.59 1453
4509.23 1486
4509.86 1451
4510.50 1475
4511.13 1570
4511.76 1583
4512.40 1632
4513.03 1625
4513.67 1689
4514.30 1738
4514.93 1739
4515.57 1755
4516.20 1692
4516.84 1665
4517.47 1650
4518.11 1639
4518.74 1588
4519.37 1574
4520.01 1596
4520.64 1518
4521.28 1537
4521.91 1663
4522.55 1599
4523.18 1689
4523.82 1752
4524.45 1871
4525.09 2063
4525.72 2211
4526.36 2506
4526.99 2925
4527.63 3504
4528.26 4255
4528.90 4835
4529.53 5763
4530.17 6209
4530.80 6609
4531.44 6897
4532.07 6855
4532.71 6370
4533.34 5659
4533.98 5025
4534.62 4456
4535.25 3624
4535.89 3047
4536.52 2609
4537.16 2291
4537.79 2047
4538.43 1839
4539.07 1759
4539.70 1681
4540.34 1673
4540.97 1669
4541.61 1624
4542.25 1585
4542.88 1532
4543.52 1534
4544.15 1501
4544.79 1519
4545.43 1469
4546.06 1407
4546.70 1353
4547.34 1303
4547.97 1257
4548.61 1353
4549.25 1357
4549.88 1440
4550.52 1491
4551.16 1639
4551.79 1739
4552.43 1727
4553.07 1708
4553.70 1628
4554.34 1636
4554.98 1636
4555.61 1631
4556.25 1526
4556.89 1488
4557.53 1508
4558.16 1587
4558.80 1445
4559.44 1480
4560.07 1398
4560.71 1394
4561.35 1498
4561.99 1506
4562.62 1502
4563.26 1564
4563.90 1627
4564.54 1683
4565.18 1698
4565.81 1782
4566.45 1943
4567.09 1968
4567.73 1989
4568.36 1958
4569.00 1985
4569.64 1879
4570.28 1926
4570.92 1964
4571.55 1784
4572.19 1677
4572.83 1664
4573.47 1608
4574.11 1557
4574.75 1517
4575.38 1523
4576.02 1427
4576.66 1437
4577.30 1448
4577.94 1468
4578.58 1369
4579.22 1372
4579.85 1448
4580.49 1409
4581.13 1397
4581.77 1314
4582.41 1390
4583.05 1394
4583.69 1429
4584.33 1382
4584.97 1324
4585.61 1353
4586.24 1443
4586.88 1336
4587.52 1356
4588.16 1401
4588.80 1389
4589.44 1383
4590.08 1323
4590.72 1385
4591.36 1428
4592.00 1335
4592.64 1407
4593.28 1298
4593.92 1338
4594.56 1342
4595.20 1296
4595.84 1241
4596.48 1263
4597.12 1262
4597.76 1332
4598.40 1271
4599.04 1363
4599.68 1362
4600.32 1347
4600.96 1389
4601.60 1369
4602.24 1369
4602.88 1457
4603.52 1568
4604.16 1584
4604.80 1530
4605.44 1612
4606.08 1679
4606.72 1697
4607.36 1646
4608.00 1550
4608.64 1520
4609.28 1451
4609.93 1439
4610.57 1483
4611.21 1461
4611.85 1363
4612.49 1327
4613.13 1347
4613.77 1334
4614.41 1278
4615.05 1329
4615.69 1341
4616.34 1356
4616.98 1283
4617.62 1264
4618.26 1315
4618.90 1222
4619.54 1215
4620.18 1186
4620.83 1216
4621.47 1239
4622.11 1159
4622.75 1223
4623.39 1203
4624.03 1186
4624.68 1212
4625.32 1223
4625.96 1221
4626.60 1286
4627.24 1242
4627.89 1260
4628.53 1228
4629.17 1310
4629.81 1253
4630.45 1254
4631.10 1274
4631.74 1269
4632.38 1338
4633.02 1328
4633.67 1321
4634.31 1264
4634.95 1331
4635.59 1342
4636.24 1354
4636.88 1465
4637.52 1421
4638.17 1370
4638.81 1342
4639.45 1416
4640.09 1352
4640.74 1336
4641.38 1286
4642.02 1287
4642.67 1301
4643.31 1261
4643.95 1283
4644.60 1337
4645.24 1356
4645.88 1379
4646.53 1323
4647.17 1350
4647.81 1349
4648.46 1374
4649.10 1359
4649.74 1492
4650.39 1580
4651.03 1603
4651.67 1620
4652.32 1722
4652.96 1719
4653.61 1517
4654.25 1480
4654.89 1456
4655.54 1364
4656.18 1367
4656.83 1264
4657.47 1261
4658.11 1225
4658.76 1232
4659.40 1188
4660.05 1137
4660.69 1161
4661.33 1195
4661.98 1195
4662.62 1135
4663.27 1171
4663.91 1115
4664.56 1154
4665.20 1134
4665.85 1198
4666.49 1144
4667.14 1152
4667.78 1135
4668.43 1070
4669.07 1147
4669.72 1164
4670.36 1140
4671.01 1094
4671.65 1163
4672.30 1161
4672.94 1130
4673.59 1124
4674.23 1157
4674.88 1223
4675.52 1175
4676.17 1131
4676.81 1184
4677.46 1156
4678.10 1186
4678.75 1160
4679.40 1233
4680.04 1173
4680.69 1146
4681.33 1196
4681.98 1283
4682.62 1240
4683.27 1185
4683.92 1216
4684.56 1205
4685.21 1161
4685.85 1238
4686.50 1215
4687.15 1062
4687.79 1108
4688.44 1091
4689.09 1093
4689.73 1125
4690.38 1152
4691.02 1176
4691.67 1213
4692.32 1164
4692.96 1185
4693.61 1192
4694.26 1162
4694.90 1198
4695.55 1172
4696.20 1276
4696.84 1277
4697.49 1259
4698.14 1350
4698.78 1300
4699.43 1290
4700.08 1223
4700.73 1167
4701.37 1220
4702.02 1189
4702.67 1234
4703.31 1282
4703.96 1198
4704.61 1182
4705.26 1206
4705.90 1253
4706.55 1321
4707.20 1284
4707.85 1276
4708.49 1348
4709.14 1341
4709.79 1301
4710.44 1271
4711.09 1265
4711.73 1282
4712.38 1300
4713.03 1317
4713.68 1236
4714.33 1180
4714.97 1193
4715.62 1173
4716.27 1214
4716.92 1266
4717.57 1236
4718.21 1236
4718.86 1304
4719.51 1362
4720.16 1412
4720.81 1421
4721.46 1473
4722.11 1457
4722.75 1384
4723.40 1395
4724.05 1433
4724.70 1388
4725.35 1424
4726.00 1374
4726.65 1464
4727.30 1434
4727.94 1367
4728.59 1278
4729.24 1197
4729.89 1207
4730.54 1166
4731.19 1155
4731.84 1115
4732.49 1145
4733.14 1054
4733.79 1092
4734.44 1166
4735.09 1192
4735.74 1148
4736.38 1186
4737.03 1148
4737.68 1180
4738.33 1217
4738.98 1348
4739.63 1273
4740.28 1265
4740.93 1267
4741.58 1274
4742.23 1273
4742.88 1134
4743.53 1190
4744.18 1176
4744.83 1217
4745.48 1209
4746.13 1230
4746.78 1205
4747.43 1249
4748.08 1231
4748.73 1309
4749.39 1308
4750.04 1347
4750.69 1413
4751.34 1376
4751.99 1357
4752.64 1328
4753.29 1346
4753.94 1378
4754.59 1339
4755.24 1376
4755.89 1301
4756.54 1162
4757.19 1220
4757.84 1278
4758.50 1284
4759.15 1264
4759.80 1223
4760.45 1238
4761.10 1186
4761.75 1156
4762.40 1148
4763.05 1195
4763.71 1237
4764.36 1201
4765.01 1192
4765.66 1222
4766.31 1163
4766.96 1154
4767.62 1127
4768.27 1148
4768.92 1135
4769.57 1146
4770.22 1108
4770.87 1045
4771.53 1029
4772.18 1108
4772.83 1007
4773.48 1025
4774.13 1009
4774.79 1014
4775.44 1058
4776.09 1002
4776.74 1048
4777.40 1086
4778.05 1083
4778.70 1046
4779.35 1112
4780.01 1101
4780.66 1088
4781.31 1057
4781.96 1030
4782.62 1029
4783.27 1024
4783.92 1034
4784.57 1037
4785.23 1058
4785.88 1030
4786.53 1017
4787.19 1069
4787.84 1105
4788.49 1063
4789.15 1091
4789.80 1153
4790.45 1021
4791.11 989
4791.76 1076
4792.41 1039
4793.07 1033
4793.72 1013
4794.37 1060
4795.03 1022
4795.68 1092
4796.33 1114
4796.99 1054
4797.64 1093
4798.29 1114
4798.95 1156
4799.60 1106
4800.26 1057
4800.91 1038
4801.56 1114
4802.22 1084
4802.87 1049
4803.53 1086
4804.18 1053
4804.83 1102
4805.49 1047
4806.14 1010
4806.80 1040
4807.45 1048
4808.11 1042
4808.76 1049
4809.42 1090
4810.07 1121
4810.72 1118
4811.38 1090
4812.03 1123
4812.69 1092
4813.34 1073
4814.00 1074
4814.65 1119
4815.31 1082
4815.96 1173
4816.62 1174
4817.27 1210
4817.93 1243
4818.58 1265
4819.24 1224
4819.89 1262
4820.55 1288
4821.20 1258
4821.86 1264
4822.52 1261
4823.17 1287
4823.83 1263
4824.48 1291
4825.14 1328
4825.79 1270
4826.45 1177
4827.10 1174
4827.76 1169
4828.42 1200
4829.07 1259
4829.73 1215
4830.38 1211
4831.04 1320
4831.70 1338
4832.35 1393
4833.01 1502
4833.66 1600
4834.32 1619
4834.98 1754
4835.63 1773
4836.29 1760
4836.95 1845
4837.60 1822
4838.26 1816
4838.92 1716
4839.57 1730
4840.23 1682
4840.89 1543
4841.54 1522
4842.20 1377
4842.86 1408
4843.51 1324
4844.17 1335
4844.83 1345
4845.48 1291
4846.14 1308
4846.80 1343
4847.45 1399
4848.11 1460
4848.77 1546
4849.43 1508
4850.08 1585
4850.74 1607
4851.40 1566
4852.06 1515
4852.71 1472
4853.37 1400
4854.03 1329
4854.69 1379
4855.34 1385
4856.00 1470
4856.66 1421
4857.32 1370
4857.97 1364
4858.63 1426
4859.29 1418
4859.95 1413
4860.61 1396
4861.26 1469
4861.92 1456
4862.58 1343
4863.24 1453
4863.90 1496
4864.55 1460
4865.21 1448
4865.87 1354
4866.53 1344
4867.19 1423
4867.85 1337
4868.51 1292
4869.16 1229
4869.82 1225
4870.48 1223
4871.14 1267
4871.80 1273
4872.46 1309
4873.12 1294
4873.78 1296
4874.43 1314
4875.09 1327
4875.75 1380
4876.41 1296
4877.07 1264
4877.73 1295
4878.39 1336
4879.05 1269
4879.71 1306
4880.37 1302
4881.03 1228
4881.69 1279
4882.34 1270
4883.00 1239
4883.66 1212
4884.32 1165
4884.98 1178
4885.64 1214
4886.30 1250
4886.96 1245
4887.62 1225
4888.28 1269
4888.94 1326
4889.60 1364
4890.26 1331
4890.92 1322
4891.58 1302
4892.24 1322
4892.90 1380
4893.56 1243
4894.22 1229
4894.88 1165
4895.54 1237
4896.20 1296
4896.86 1198
4897.52 1207
4898.19 1251
4898.85 1292
4899.51 1324
4900.17 1273
4900.83 1279
4901.49 1210
4902.15 1232
4902.81 1288
4903.47 1150
4904.13 1066
4904.79 1068
4905.45 1076
4906.12 1094
4906.78 1130
4907.44 1181
4908.10 1210
4908.76 1133
4909.42 1158
4910.08 1077
4910.74 1110
4911.41 1132
4912.07 1039
4912.73 1024
4913.39 1025
4914.05 1064
4914.71 1091
4915.38 1088
4916.04 1038
4916.70 988
4917.36 1002
4918.02 974
4918.68 972
4919.35 1015
4920.01 1002
4920.67 927
4921.33 1013
4921.99 1028
4922.66 1023
4923.32 963
4923.98 958
4924.64 1051
4925.31 1169
4925.97 1100
4926.63 1069
4927.29 1119
4927.96 1075
4928.62 1035
4929.28 1049
4929.94 1043
4930.61 1015
4931.27 1035
4931.93 1076
4932.59 1108
4933.26 1092
4933.92 1126
4934.58 1111
4935.25 1086
4935.91 1077
4936.57 1052
4937.24 1062
4937.90 1042
4938.56 1060
4939.23 1110
4939.89 1077
4940.55 1052
4941.22 1070
4941.88 1114
4942.54 1123
4943.21 1134
4943.87 1138
4944.53 1064
4945.20 1077
4945.86 1090
4946.52 1064
4947.19 1033
4947.85 1124
4948.52 1065
4949.18 1028
4949.84 1062
4950.51 1113
4951.17 1072
4951.84 1079
4952.50 1030
4953.17 980
4953.83 1022
4954.49 1085
4955.16 1018
4955.82 1031
4956.49 1047
4957.15 1009
4957.82 1049
4958.48 1048
4959.15 1052
4959.81 1051
4960.47 1057
4961.14 1119
4961.80 1145
4962.47 1180
4963.13 1204
4963.80 1206
4964.46 1211
4965.13 1239
4965.79 1167
4966.46 1185
4967.12 1156
4967.79 1117
4968.45 1107
4969.12 1072
4969.79 1087
4970.45 1075
4971.12 1097
4971.78 1104
4972.45 1098
4973.11 1067
4973.78 1150
4974.44 1151
4975.11 1132
4975.78 1110
4976.44 1103
4977.11 1022
4977.77 1039
4978.44 1116
4979.11 1155
4979.77 1174
4980.44 1230
4981.10 1196
4981.77 1210
4982.44 1192
4983.10 1228
4983.77 1357
4984.43 1517
4985.10 1634
4985.77 1799
4986.43 2074
4987.10 2317
4987.77 2575
4988.43 2712
4989.10 2755
4989.77 2633
4990.43 2566
4991.10 2298
4991.77 2152
4992.43 1863
4993.10 1680
4993.77 1531
4994.43 1460
4995.10 1326
4995.77 1269
4996.44 1191
4997.10 1186
4997.77 1134
4998.44 1086
4999.10 1093
4999.77 1113
5000.44 1124
5001.11 1063
5001.77 1066
5002.44 1043
5003.11 1044
5003.78 1058
5004.44 1075
5005.11 1057
5005.78 1062
5006.45 1112
5007.12 1107
5007.78 1089
5008.45 1071
5009.12 1083
5009.79 1074
5010.46 1081
5011.12 1050
5011.79 1069
5012.46 1088
5013.13 1089
5013.80 1153
5014.47 1206
5015.13 1187
5015.80 1216
5016.47 1245
5017.14 1252
5017.81 1333
5018.48 1364
5019.14 1444
5019.81 1494
5020.48 1522
5021.15 1656
5021.82 1783
5022.49 1836
5023.16 1786
5023.83 1855
5024.50 1721
5025.16 1734
5025.83 1651
5026.50 1629
5027.17 1528
5027.84 1437
5028.51 1439
5029.18 1384
5029.85 1308
5030.52 1293
5031.19 1238
5031.86 1253
5032.53 1222
5033.20 1178
5033.87 1055
5034.54 1103
5035.21 1152
5035.88 1224
5036.54 1203
5037.21 1217
5037.88 1286
5038.55 1378
5039.22 1405
5039.89 1542
5040.56 1643
5041.23 1767
5041.90 1815
5042.58 1933
5043.25 2010
5043.92 1878
5044.59 1821
5045.26 1811
5045.93 1731
5046.60 1640
5047.27 1482
5047.94 1364
5048.61 1324
5049.28 1249
5049.95 1155
5050.62 1157
5051.29 1138
5051.96 1157
5052.63 1177
5053.30 1158
5053.98 1071
5054.65 1159
5055.32 1272
5055.99 1255
5056.66 1218
5057.33 1277
5058.00 1263
5058.67 1314
5059.34 1316
5060.02 1314
5060.69 1287
5061.36 1290
5062.03 1261
5062.70 1211
5063.37 1227
5064.04 1117
5064.72 1091
5065.39 1117
5066.06 1134
5066.73 1149
5067.40 1117
5068.08 1079
5068.75 1083
5069.42 1048
5070.09 1051
5070.76 1052
5071.44 1073
5072.11 1097
5072.78 1082
5073.45 1074
5074.12 1108
5074.80 1097
5075.47 1093
5076.14 1133
5076.81 1120
5077.49 1078
5078.16 1162
5078.83 1200
5079.50 1248
5080.18 1220
5080.85 1233
5081.52 1236
5082.20 1248
5082.87 1202
5083.54 1212
5084.21 1176
5084.89 1147
5085.56 1105
5086.23 1148
5086.91 1166
5087.58 1146
5088.25 1153
5088.93 1210
5089.60 1204
5090.27 1210
5090.95 1189
5091.62 1139
5092.29 1200
5092.97 1193
5093.64 1250
5094.31 1091
5094.99 1167
5095.66 1175
5096.34 1146
5097.01 1107
5097.68 1065
5098.36 1130
5099.03 1132
5099.70 1042
5100.38 990
5101.05 1016
5101.73 1062
5102.40 1100
5103.08 1101
5103.75 1153
5104.42 1143
5105.10 1186
5105.77 1197
5106.45 1146
5107.12 1159
5107.80 1163
5108.47 1101
5109.15 1111
5109.82 1103
5110.49 1171
5111.17 1139
5111.84 1135
5112.52 1215
5113.19 1163
5113.87 1143
5114.54 1197
5115.22 1136
5115.89 1149
5116.57 1083
5117.24 1117
5117.92 1179
5118.59 1161
5119.27 1093
5119.94 1127
5120.62 1142
5121.30 1132
5121.97 1054
5122.65 1143
5123.32 1088
5124.00 1072
5124.67 1042
5125.35 1029
5126.02 968
5126.70 952
5127.38 1011
5128.05 1053
5128.73 941
5129.40 1024
5130.08 1009
5130.76 998
5131.43 1009
5132.11 1015
5132.78 1012
5133.46 1059
5134.14 1083
5134.81 1015
5135.49 1013
5136.17 1025
5136.84 1083
5137.52 1046
5138.20 1061
5138.87 1106
5139.55 1026
5140.22 1063
5140.90 1084
5141.58 1075
5142.26 1031
5142.93 963
5143.61 958
5144.29 983
5144.96 956
5145.64 919
5146.32 986
5146.99 991
5147.67 976
5148.35 1044
5149.03 980
5149.70 971
5150.38 994
5151.06 973
5151.73 982
5152.41 977
5153.09 992
5153.77 963
5154.44 1051
5155.12 983
5155.80 1044
5156.48 1003
5157.16 940
5157.83 949
5158.51 988
5159.19 966
5159.87 949
5160.55 926
5161.22 942
5161.90 976
5162.58 899
5163.26 900
5163.94 918
5164.61 905
5165.29 950
5165.97 936
5166.65 933
5167.33 953
5168.01 941
5168.68 955
5169.36 924
5170.04 882
5170.72 888
5171.40 887
5172.08 931
5172.76 911
5173.44 937
5174.11 888
5174.79 884
5175.47 927
5176.15 942
5176.83 969
5177.51 1001
5178.19 893
5178.87 908
5179.55 935
5180.23 984
5180.91 936
5181.58 947
5182.26 1001
5182.94 966
5183.62 927
5184.30 929
5184.98 943
5185.66 970
5186.34 938
5187.02 899
5187.70 837
5188.38 867
5189.06 907
5189.74 944
5190.42 919
5191.10 919
5191.78 913
5192.46 859
5193.14 874
5193.82 914
5194.50 869
5195.18 921
5195.86 925
5196.54 921
5197.22 872
5197.90 925
5198.58 858
5199.26 911
5199.94 929
5200.63 944
5201.31 880
5201.99 922
5202.67 951
5203.35 975
5204.03 963
5204.71 900
5205.39 1008
5206.07 967
5206.75 992
5207.43 904
5208.11 935
5208.80 936
5209.48 1027
5210.16 1006
5210.84 1042
5211.52 1073
5212.20 1061
5212.88 1133
5213.57 1102
5214.25 1058
5214.93 978
5215.61 1064
5216.29 1001
5216.97 996
5217.66 987
5218.34 1009
5219.02 944
5219.70 951
5220.38 1000
5221.06 993
5221.75 988
5222.43 969
5223.11 966
5223.79 989
5224.47 997
5225.16 911
5225.84 957
5226.52 982
5227.20 963
5227.89 937
5228.57 905
5229.25 950
5229.93 1004
5230.62 997
5231.30 950
5231.98 996
5232.66 1004
5233.35 953
5234.03 1045
5234.71 1070
5235.40 1034
5236.08 1090
5236.76 1091
5237.44 1069
5238.13 1138
5238.81 1102
5239.49 1077
5240.18 1069
5240.86 1042
5241.54 1041
5242.23 962
5242.91 1035
5243.59 1059
5244.28 1032
5244.96 983
5245.64 1012
5246.33 989
5247.01 965
5247.70 1049
5248.38 958
5249.06 1009
5249.75 1051
5250.43 1102
5251.11 1059
5251.80 999
5252.48 981
5253.17 940
5253.85 942
5254.53 889
5255.22 924
5255.90 919
5256.59 911
5257.27 947
5257.96 955
5258.64 1007
5259.32 1060
5260.01 990
5260.69 1058
5261.38 998
5262.06 1010
5262.75 1028
5263.43 1075
5264.12 1119
5264.80 1037
5265.49 1009
5266.17 999
5266.86 971
5267.54 1028
5268.23 1037
5268.91 970
5269.60 1032
5270.28 1012
5270.97 1032
5271.65 1024
5272.34 1046
5273.02 1023
5273.71 1031
5274.39 1028
5275.08 1061
5275.76 1049
5276.45 1036
5277.14 1076
5277.82 1101
5278.51 1193
5279.19 1149
5279.88 1123
5280.56 1220
5281.25 1209
5281.94 1159
5282.62 1254
5283.31 1140
5283.99 1178
5284.68 1221
5285.37 1192
5286.05 1180
5286.74 1077
5287.43 1039
5288.11 1089
5288.80 1092
5289.48 1078
5290.17 1100
5290.86 1101
5291.54 1166
5292.23 1111
5292.92 1123
5293.60 1087
5294.29 1159
5294.98 1191
5295.66 1344
5296.35 1513
5297.04 1673
5297.72 1896
5298.41 2088
5299.10 2336
5299.79 2624
5300.47 2850
5301.16 2794
5301.85 2747
5302.53 2589
5303.22 2511
5303.91 2258
5304.60 2038
5305.28 1718
5305.97 1588
5306.66 1491
5307.35 1385
5308.03 1298
5308.72 1251
5309.41 1186
5310.10 1136
5310.78 1120
5311.47 1074
5312.16 1121
5312.85 1117
5313.54 1170
5314.22 1034
5314.91 1104
5315.60 1085
5316.29 1094
5316.98 1123
5317.66 1131
5318.35 1124
5319.04 1176
5319.73 1140
5320.42 1118
5321.11 1141
5321.80 1065
5322.48 1112
5323.17 1019
5323.86 1115
5324.55 1025
5325.24 1063
5325.93 1094
5326.62 1148
5327.30 1171
5327.99 1277
5328.68 1288
5329.37 1331
5330.06 1294
5330.75 1283
5331.44 1307
5332.13 1264
5332.82 1295
5333.51 1308
5334.20 1328
5334.88 1285
5335.57 1344
5336.26 1348
5336.95 1308
5337.64 1345
5338.33 1433
5339.02 1346
5339.71 1392
5340.40 1438
5341.09 1548
5341.78 1450
5342.47 1370
5343.16 1477
5343.85 1576
5344.54 1591
5345.23 1739
5345.92 1990
5346.61 2270
5347.30 2622
5347.99 2925
5348.68 3366
5349.37 3519
5350.06 3800
5350.75 4149
5351.44 4123
5352.13 3967
5352.82 3560
5353.51 3197
5354.20 2797
5354.90 2355
5355.59 2137
5356.28 1877
5356.97 1729
5357.66 1591
5358.35 1494
5359.04 1343
5359.73 1354
5360.42 1282
5361.11 1349
5361.80 1290
5362.49 1268
5363.19 1164
5363.88 1251
5364.57 1185
5365.26 1213
5365.95 1219
5366.64 1191
5367.33 1199
5368.03 1118
5368.72 1109
5369.41 1148
5370.10 1060
5370.79 1064
5371.48 1126
5372.18 1063
5372.87 1080
5373.56 1077
5374.25 1093
5374.94 1106
5375.63 1119
5376.33 1117
5377.02 1105
5377.71 1112
5378.40 1137
5379.10 1074
5379.79 1043
5380.48 1067
5381.17 1053
5381.86 1111
5382.56 1122
5383.25 1077
5383.94 1080
5384.63 1190
5385.33 1235
5386.02 1227
5386.71 1226
5387.40 1359
5388.10 1372
5388.79 1377
5389.48 1376
5390.18 1417
5390.87 1345
5391.56 1305
5392.26 1249
5392.95 1251
5393.64 1243
5394.33 1231
5395.03 1132
5395.72 1105
5396.41 1046
5397.11 1086
5397.80 1076
5398.49 1064
5399.19 1040
5399.88 1094
5400.58 1010
5401.27 1000
5401.96 1013
5402.66 1089
5403.35 1073
5404.04 1071
5404.74 1041
5405.43 1038
5406.13 1083
5406.82 1105
5407.51 1096
5408.21 1018
5408.90 1051
5409.60 1157
5410.29 1007
5410.98 1019
5411.68 1012
5412.37 1024
5413.07 1067
5413.76 1029
5414.46 994
5415.15 966
5415.84 1013
5416.54 986
5417.23 987
5417.93 1003
5418.62 1003
5419.32 954
5420.01 956
5420.71 952
5421.40 1001
5422.10 932
5422.79 993
5423.49 969
5424.18 1017
5424.88 982
5425.57 970
5426.27 980
5426.96 970
5427.66 1005
5428.35 1006
5429.05 988
5429.74 972
5430.44 964
5431.14 985
5431.83 965
5432.53 973
5433.22 969
5433.92 977
5434.61 948
5435.31 976
5436.01 1009
5436.70 983
5437.40 967
5438.09 1001
5438.79 982
5439.49 1058
5440.18 1013
5440.88 951
5441.57 975
5442.27 1012
5442.97 1012
5443.66 1024
5444.36 1077
5445.06 1071
5445.75 1119
5446.45 1131
5447.15 1172
5447.84 1181
5448.54 1203
5449.24 1128
5449.93 1076
5450.63 1093
5451.33 1113
5452.02 1085
5452.72 1048
5453.42 992
5454.11 1020
5454.81 1042
5455.51 1043
5456.20 999
5456.90 1021
5457.60 1004
5458.30 1011
5458.99 1039
5459.69 1012
5460.39 1075
5461.09 1107
5461.78 1173
5462.48 1200
5463.18 1215
5463.88 1262
5464.57 1298
5465.27 1303
5465.97 1240
5466.67 1201
5467.36 1155
5468.06 1150
5468.76 1086
5469.46 1032
5470.16 983
5470.85 1091
5471.55 990
5472.25 1037
5472.95 1113
5473.65 1034
5474.35 992
5475.04 1033
5475.74 1087
5476.44 1124
5477.14 1104
5477.84 1158
5478.54 1234
5479.23 1194
5479.93 1213
5480.63 1250
5481.33 1219
5482.03 1219
5482.73 1265
5483.43 1202
5484.13 1164
5484.83 1178
5485.52 1188
5486.22 1151
5486.92 1107
5487.62 1177
5488.32 1166
5489.02 1148
5489.72 1102
5490.42 1154
5491.12 1220
5491.82 1204
5492.52 1251
5493.22 1215
5493.92 1237
5494.62 1256
5495.31 1250
5496.01 1364
5496.71 1424
5497.41 1401
5498.11 1546
5498.81 1626
5499.51 1708
5500.21 1784
5500.91 1813
5501.61 1870
5502.31 1777
5503.01 1725
5503.71 1684
5504.41 1659
5505.11 1668
5505.81 1656
5506.51 1660
5507.22 1642
5507.92 1560
5508.62 1568
5509.32 1571
5510.02 1596
5510.72 1692
5511.42 1823
5512.12 1898
5512.82 1901
5513.52 2023
5514.22 1985
5514.92 1963
5515.62 1983
5516.32 1847
5517.03 1739
5517.73 1711
5518.43 1596
5519.13 1590
5519.83 1540
5520.53 1554
5521.23 1534
5521.93 1479
5522.63 1417
5523.34 1388
5524.04 1296
5524.74 1291
5525.44 1223
5526.14 1192
5526.84 1162
5527.55 1198
5528.25 1218
5528.95 1233
5529.65 1180
5530.35 1207
5531.05 1220
5531.76 1258
5532.46 1261
5533.16 1295
5533.86 1325
5534.56 1334
5535.27 1263
5535.97 1296
5536.67 1281
5537.37 1229
5538.08 1197
5538.78 1162
5539.48 1144
5540.18 1076
5540.89 1114
5541.59 1078
5542.29 1052
5542.99 1049
5543.70 1175
5544.40 1246
5545.10 1170
5545.80 1221
5546.51 1309
5547.21 1364
5547.91 1371
5548.62 1289
5549.32 1315
5550.02 1318
5550.73 1234
5551.43 1208
5552.13 1167
5552.84 1094
5553.54 1098
5554.24 1101
5554.95 1064
5555.65 1003
5556.35 1024
5557.06 1150
5557.76 1074
5558.46 1061
5559.17 1058
5559.87 1043
5560.57 1057
5561.28 1054
5561.98 1106
5562.69 1098
5563.39 1095
5564.09 1049
5564.80 1011
5565.50 983
5566.21 961
5566.91 972
5567.61 988
5568.32 1068
5569.02 1016
5569.73 987
5570.43 1055
5571.14 1062
5571.84 1020
5572.54 1045
5573.25 1027
5573.95 1001
5574.66 1053
5575.36 1093
5576.07 1116
5576.77 1073
5577.48 1057
5578.18 1031
5578.89 1104
5579.59 1016
5580.30 1001
5581.00 1035
5581.71 947
5582.41 983
5583.12 939
5583.82 980
5584.53 977
5585.23 946
5585.94 987
5586.64 1033
5587.35 995
5588.06 991
5588.76 964
5589.47 968
5590.17 978
5590.88 982
5591.58 973
5592.29 1016
5592.99 1042
5593.70 993
5594.41 946
5595.11 1036
5595.82 1018
5596.52 958
5597.23 1017
5597.94 983
5598.64 929
5599.35 929
5600.06 920
5600.76 896
5601.47 856
5602.17 881
5602.88 865
5603.59 902
5604.29 898
5605.00 881
5605.71 875
5606.41 855
5607.12 879
5607.83 930
5608.53 853
5609.24 885
5609.95 873
5610.65 876
5611.36 870
5612.07 926
5612.78 976
5613.48 968
5614.19 902
5614.90 873
5615.60 981
5616.31 955
5617.02 956
5617.73 948
5618.43 898
5619.14 837
5619.85 847
5620.56 835
5621.26 860
5621.97 864
5622.68 859
5623.39 889
5624.09 874
5624.80 892
5625.51 865
5626.22 829
5626.93 840
5627.63 937
5628.34 946
5629.05 964
5629.76 922
5630.47 959
5631.17 1020
5631.88 1021
5632.59 1107
5633.30 1025
5634.01 1062
5634.72 1114
5635.42 979
5636.13 1000
5636.84 1011
5637.55 944
5638.26 926
5638.97 951
5639.68 932
5640.39 922
5641.09 936
5641.80 910
5642.51 894
5643.22 912
5643.93 922
5644.64 914
5645.35 864
5646.06 951
5646.77 920
5647.48 912
5648.19 911
5648.89 867
5649.60 892
5650.31 931
5651.02 862
5651.73 841
5652.44 850
5653.15 895
5653.86 930
5654.57 949
5655.28 999
5655.99 976
5656.70 983
5657.41 984
5658.12 963
5658.83 1021
5659.54 1031
5660.25 1020
5660.96 971
5661.67 1034
5662.38 964
5663.09 952
5663.80 960
5664.51 896
5665.22 882
5665.93 919
5666.64 874
5667.35 898
5668.06 924
5668.77 904
5669.48 914
5670.19 950
5670.91 954
5671.62 948
5672.33 897
5673.04 880
5673.75 865
5674.46 875
5675.17 916
5675.88 914
5676.59 896
5677.30 933
5678.01 932
5678.73 915
5679.44 902
5680.15 868
5680.86 919
5681.57 934
5682.28 992
5682.99 954
5683.71 969
5684.42 892
5685.13 934
5685.84 929
5686.55 894
5687.26 913
5687.98 868
5688.69 928
5689.40 975
5690.11 925
5690.82 1021
5691.54 988
5692.25 950
5692.96 932
5693.67 921
5694.38 913
5695.10 932
5695.81 944
5696.52 905
5697.23 901
5697.95 899
5698.66 885
5699.37 906
5700.08 887
5700.80 883
5701.51 900
5702.22 895
5702.93 868
5703.65 922
5704.36 953
5705.07 980
5705.78 940
5706.50 941
5707.21 891
5707.92 905
5708.64 890
5709.35 847
5710.06 865
5710.78 862
5711.49 937
5712.20 881
5712.92 934
5713.63 927
5714.34 897
5715.06 913
5715.77 861
5716.48 844
5717.20 874
5717.91 876
5718.62 943
5719.34 937
5720.05 925
5720.77 986
5721.48 942
5722.19 965
5722.91 1035
5723.62 1073
5724.33 1095
5725.05 1222
5725.76 1259
5726.48 1379
5727.19 1465
5727.91 1462
5728.62 1403
5729.33 1469
5730.05 1422
5730.76 1317
5731.48 1179
5732.19 1102
5732.91 1093
5733.62 1075
5734.34 1031
5735.05 1037
5735.77 1086
5736.48 1017
5737.20 968
5737.91 971
5738.63 986
5739.34 1010
5740.06 1003
5740.77 992
5741.49 1024
5742.20 1024
5742.92 1073
5743.63 1017
5744.35 1034
5745.06 1044
5745.78 1033
5746.49 1079
5747.21 1123
5747.92 1133
5748.64 1124
5749.35 1182
5750.07 1133
5750.79 1152
5751.50 1131
5752.22 1138
5752.93 1159
5753.65 1184
5754.36 1247
5755.08 1224
5755.80 1231
5756.51 1239
5757.23 1283
5757.95 1374
5758.66 1380
5759.38 1516
5760.09 1605
5760.81 1632
5761.53 1808
5762.24 2026
5762.96 2097
5763.68 2272
5764.39 2283
5765.11 2243
5765.83 2252
5766.54 2045
5767.26 1946
5767.98 1770
5768.69 1615
5769.41 1458
5770.13 1384
5770.84 1359
5771.56 1285
5772.28 1215
5772.99 1190
5773.71 1169
5774.43 1179
5775.15 1184
5775.86 1220
5776.58 1261
5777.30 1268
5778.01 1338
5778.73 1343
5779.45 1335
5780.17 1346
5780.88 1355
5781.60 1369
5782.32 1311
5783.04 1298
5783.76 1300
5784.47 1228
5785.19 1243
5785.91 1266
5786.63 1344
5787.34 1277
5788.06 1222
5788.78 1302
5789.50 1321
5790.22 1350
5790.94 1382
5791.65 1423
5792.37 1488
5793.09 1459
5793.81 1482
5794.53 1515
5795.25 1560
5795.96 1625
5796.68 1678
5797.40 1802
5798.12 2098
5798.84 2502
5799.56 2974
5800.28 3468
5800.99 3995
5801.71 4218
5802.43 4442
5803.15 4364
5803.87 4038
5804.59 3481
5805.31 3038
5806.03 2573
5806.75 2190
5807.47 1877
5808.18 1815
5808.90 1794
5809.62 1782
5810.34 1719
5811.06 1674
5811.78 1724
5812.50 1787
5813.22 1803
5813.94 1816
5814.66 1896
5815.38 1855
5816.10 1956
5816.82 1880
5817.54 1910
5818.26 1849
5818.98 1794
5819.70 1768
5820.42 1792
5821.14 1684
5821.86 1635
5822.58 1617
5823.30 1605
5824.02 1532
5824.74 1488
5825.46 1506
5826.18 1466
5826.90 1452
5827.62 1434
5828.34 1306
5829.06 1228
5829.78 1229
5830.50 1253
5831.22 1339
5831.95 1304
5832.67 1255
5833.39 1208
5834.11 1229
5834.83 1248
5835.55 1190
5836.27 1213
5836.99 1206
5837.71 1198
5838.43 1215
5839.15 1232
5839.88 1239
5840.60 1202
5841.32 1280
5842.04 1165
5842.76 1218
5843.48 1169
5844.20 1166
5844.93 1180
5845.65 1136
5846.37 1055
5847.09 1095
5847.81 1059
5848.53 1130
5849.26 1100
5849.98 1110
5850.70 1088
5851.42 1104
5852.14 1136
5852.87 1098
5853.59 1125
5854.31 1035
5855.03 1060
5855.75 1039
5856.48 1044
5857.20 1066
5857.92 1051
5858.64 1012
5859.37 1072
5860.09 1027
5860.81 1003
5861.53 1028
5862.26 1002
5862.98 1076
5863.70 1010
5864.42 987
5865.15 993
5865.87 979
5866.59 1021
5867.31 1019
5868.04 978
5868.76 989
5869.48 1043
5870.21 973
5870.93 929
5871.65 1053
5872.38 1075
5873.10 1068
5873.82 1043
5874.55 1068
5875.27 1088
5875.99 1046
5876.72 1023
5877.44 1046
5878.16 1106
5878.89 1082
5879.61 1038
5880.33 1056
5881.06 1018
5881.78 998
5882.51 1065
5883.23 1057
5883.95 1069
5884.68 1067
5885.40 1033
5886.13 1046
5886.85 949
5887.57 992
5888.30 990
5889.02 1023
5889.75 990
5890.47 963
5891.20 966
5891.92 981
5892.64 941
5893.37 980
5894.09 979
5894.82 990
5895.54 968
5896.27 943
5896.99 1008
5897.72 1001
5898.44 1010
5899.17 990
5899.89 1042
5900.62 1076
5901.34 1074
5902.07 1092
5902.79 1153
5903.52 1072
5904.24 1079
5904.97 1074
5905.69 1042
5906.42 1033
5907.14 1026
5907.87 1000
5908.59 941
5909.32 978
5910.04 1007
5910.77 1012
5911.50 990
5912.22 1011
5912.95 990
5913.67 944
5914.40 948
5915.12 932
5915.85 1012
5916.58 1027
5917.30 1009
5918.03 998
5918.75 973
5919.48 1024
5920.21 1032
5920.93 1037
5921.66 1027
5922.39 956
5923.11 993
5923.84 1006
5924.56 978
5925.29 1011
5926.02 1042
5926.74 1101
5927.47 1063
5928.20 1034
5928.92 1042
5929.65 1054
5930.38 1057
5931.10 1139
5931.83 1238
5932.56 1274
5933.28 1302
5934.01 1342
5934.74 1457
5935.47 1565
5936.19 1573
5936.92 1725
5937.65 1651
5938.37 1593
5939.10 1642
5939.83 1577
5940.56 1402
5941.28 1349
5942.01 1317
5942.74 1235
5943.47 1239
5944.19 1190
5944.92 1125
5945.65 1163
5946.38 1260
5947.11 1250
5947.83 1219
5948.56 1225
5949.29 1216
5950.02 1297
5950.74 1307
5951.47 1252
5952.20 1252
5952.93 1327
5953.66 1358
5954.39 1340
5955.11 1238
5955.84 1328
5956.57 1257
5957.30 1332
5958.03 1326
5958.76 1363
5959.48 1378
5960.21 1353
5960.94 1313
5961.67 1373
5962.40 1372
5963.13 1293
5963.86 1338
5964.59 1443
5965.31 1582
5966.04 1490
5966.77 1554
5967.50 1553
5968.23 1612
5968.96 1588
5969.69 1641
5970.42 1615
5971.15 1650
5971.88 1555
5972.61 1590
5973.34 1629
5974.06 1620
5974.79 1562
5975.52 1545
5976.25 1613
5976.98 1629
5977.71 1620
5978.44 1630
5979.17 1707
5979.90 1675
5980.63 1650
5981.36 1785
5982.09 1792
5982.82 1851
5983.55 1819
5984.28 1821
5985.01 1838
5985.74 1788
5986.47 1782
5987.20 1796
5987.93 1820
5988.66 1837
5989.39 1813
5990.12 1792
5990.85 1841
5991.58 1867
5992.32 1794
5993.05 1954
5993.78 1963
5994.51 1984
5995.24 2016
5995.97 2035
5996.70 2113
5997.43 2067
5998.16 1980
5998.89 2021
5999.62 2046
6000.35 2002
6001.09 1953
6001.82 1893
6002.55 1888
6003.28 1922
6004.01 1942
6004.74 1915
6005.47 1920
6006.20 1997
6006.94 2255
6007.67 2536
6008.40 2806
6009.13 3238
6009.86 3804
6010.59 4366
6011.33 5006
6012.06 5462
6012.79 5865
6013.52 5867
6014.25 5757
6014.98 5455
6015.72 5204
6016.45 4761
6017.18 4066
6017.91 3635
6018.64 3053
6019.38 2768
6020.11 2403
6020.84 2133
6021.57 1955
6022.31 1762
6023.04 1701
6023.77 1593
6024.50 1620
6025.24 1608
6025.97 1566
6026.70 1521
6027.43 1591
6028.17 1529
6028.90 1428
6029.63 1496
6030.37 1473
6031.10 1438
6031.83 1399
6032.56 1424
6033.30 1365
6034.03 1352
6034.76 1276
6035.50 1313
6036.23 1328
6036.96 1336
6037.70 1393
6038.43 1362
6039.16 1316
6039.90 1327
6040.63 1325
6041.36 1411
6042.10 1424
6042.83 1505
6043.56 1429
6044.30 1396
6045.03 1500
6045.77 1551
6046.50 1564
6047.23 1560
6047.97 1621
6048.70 1643
6049.44 1719
6050.17 1775
6050.90 1749
6051.64 1728
6052.37 1824
6053.11 1753
6053.84 1752
6054.57 1673
6055.31 1610
6056.04 1644
6056.78 1582
6057.51 1587
6058.25 1535
6058.98 1518
6059.72 1602
6060.45 1624
6061.19 1538
6061.92 1494
6062.66 1528
6063.39 1507
6064.13 1444
6064.86 1466
6065.60 1483
6066.33 1498
6067.07 1488
6067.80 1496
6068.54 1433
6069.27 1397
6070.01 1367
6070.74 1435
6071.48 1382
6072.21 1403
6072.95 1400
6073.68 1443
6074.42 1370
6075.15 1420
6075.89 1350
6076.63 1335
6077.36 1363
6078.10 1384
6078.83 1443
6079.57 1356
6080.30 1383
6081.04 1327
6081.78 1331
6082.51 1360
6083.25 1318
6083.98 1278
6084.72 1258
6085.46 1232
6086.19 1302
6086.93 1330
6087.67 1323
6088.40 1294
6089.14 1252
6089.88 1300
6090.61 1276
6091.35 1264
6092.09 1248
6092.82 1331
6093.56 1239
6094.30 1204
6095.03 1212
6095.77 1181
6096.51 1162
6097.24 1185
6097.98 1224
6098.72 1136
6099.45 1103
6100.19 1207
6100.93 1184
6101.67 1148
6102.40 1095
6103.14 1169
6103.88 1164
6104.61 1195
6105.35 1210
6106.09 1159
6106.83 1126
6107.56 1136
6108.30 1124
6109.04 1094
6109.78 1151
6110.51 1201
6111.25 1202
6111.99 1188
6112.73 1150
6113.47 1161
6114.20 1191
6114.94 1222
6115.68 1219
6116.42 1154
6117.16 1123
6117.89 1168
6118.63 1167
6119.37 1271
6120.11 1283
6120.85 1258
6121.59 1284
6122.32 1296
6123.06 1216
6123.80 1288
6124.54 1206
6125.28 1234
6126.02 1284
6126.76 1208
6127.49 1273
6128.23 1239
6128.97 1198
6129.71 1227
6130.45 1251
6131.19 1249
6131.93 1297
6132.67 1231
6133.41 1262
6134.15 1236
6134.88 1230
6135.62 1271
6136.36 1237
6137.10 1257
6137.84 1246
6138.58 1293
6139.32 1266
6140.06 1282
6140.80 1351
6141.54 1292
6142.28 1259
6143.02 1299
6143.76 1229
6144.50 1219
6145.24 1248
6145.98 1360
6146.72 1261
6147.46 1247
6148.20 1302
6148.94 1300
6149.68 1324
6150.42 1307
6151.16 1311
6151.90 1340
6152.64 1301
6153.38 1425
6154.12 1413
6154.86 1353
6155.60 1343
6156.34 1387
6157.08 1440
6157.82 1480
6158.56 1513
6159.30 1535
6160.04 1502
6160.78 1550
6161.52 1502
6162.27 1585
6163.01 1635
6163.75 1669
6164.49 1738
6165.23 1796
6165.97 1910
6166.71 1932
6167.45 1944
6168.19 1978
6168.94 1911
6169.68 1832
6170.42 1829
6171.16 1801
6171.90 1800
6172.64 1782
6173.38 1726
6174.13 1706
6174.87 1671
6175.61 1686
6176.35 1608
6177.09 1560
6177.83 1645
6178.58 1736
6179.32 1705
6180.06 1740
6180.80 1761
6181.54 1722
6182.28 1794
6183.03 1777
6183.77 1775
6184.51 1786
6185.25 1749
6186.00 1730
6186.74 1813
6187.48 1776
6188.22 1849
6188.97 1877
6189.71 1887
6190.45 1991
6191.19 2027
6191.94 2055
6192.68 2162
6193.42 2154
6194.16 2209
6194.91 2220
6195.65 2142
6196.39 2149
6197.13 2185
6197.88 2175
6198.62 2089
6199.36 2193
6200.11 2296
6200.85 2268
6201.59 2314
6202.34 2520
6203.08 2772
6203.82 3338
6204.57 3933
6205.31 4951
6206.05 6204
6206.80 7600
6207.54 8821
6208.28 10107
6209.03 10597
6209.77 10635
6210.52 10163
6211.26 9312
6212.00 8204
6212.75 6983
6213.49 5782
6214.23 4766
6214.98 3973
6215.72 3309
6216.47 2858
6217.21 2540
6217.95 2292
6218.70 2091
6219.44 2041
6220.19 2020
6220.93 1988
6221.68 1905
6222.42 1943
6223.17 1952
6223.91 1974
6224.65 1885
6225.40 1961
6226.14 1885
6226.89 1683
6227.63 1663
6228.38 1596
6229.12 1545
6229.87 1445
6230.61 1364
6231.36 1467
6232.10 1417
6232.85 1430
6233.59 1337
6234.34 1390
6235.08 1410
6235.83 1494
6236.57 1520
6237.32 1494
6238.06 1436
6238.81 1471
6239.56 1428
6240.30 1449
6241.05 1527
6241.79 1604
6242.54 1641
6243.28 1717
6244.03 1772
6244.77 1863
6245.52 1975
6246.27 2031
6247.01 2085
6247.76 2162
6248.50 2119
6249.25 2089
6250.00 2081
6250.74 2021
6251.49 1929
6252.23 1879
6252.98 1844
6253.73 1814
6254.47 1731
6255.22 1764
6255.97 1741
6256.71 1737
6257.46 1701
6258.21 1728
6258.95 1742
6259.70 1735
6260.45 1683
6261.19 1621
6261.94 1680
6262.69 1631
6263.43 1656
6264.18 1593
6264.93 1652
6265.67 1538
6266.42 1587
6267.17 1626
6267.92 1742
6268.66 1732
6269.41 1748
6270.16 1852
6270.90 1857
6271.65 1847
6272.40 1935
6273.15 2090
6273.89 2185
6274.64 2291
6275.39 2326
6276.14 2365
6276.89 2409
6277.63 2444
6278.38 2365
6279.13 2278
6279.88 2072
6280.62 1921
6281.37 1931
6282.12 1844
6282.87 1773
6283.62 1738
6284.36 1681
6285.11 1622
6285.86 1702
6286.61 1819
6287.36 1886
6288.11 1940
6288.85 2061
6289.60 2104
6290.35 2193
6291.10 2177
6291.85 2073
6292.60 2054
6293.35 1899
6294.09 1727
6294.84 1687
6295.59 1637
6296.34 1517
6297.09 1464
6297.84 1418
6298.59 1381
6299.34 1377
6300.09 1430
6300.83 1391
6301.58 1302
6302.33 1327
6303.08 1340
6303.83 1394
6304.58 1439
6305.33 1413
6306.08 1388
6306.83 1334
6307.58 1336
6308.33 1377
6309.08 1310
6309.83 1365
6310.58 1423
6311.33 1410
6312.08 1386
6312.83 1443
6313.58 1479
6314.33 1492
6315.08 1504
6315.83 1577
6316.58 1582
6317.33 1572
6318.08 1518
6318.83 1487
6319.58 1418
6320.33 1427
6321.08 1350
6321.83 1293
6322.58 1329
6323.33 1226
6324.08 1278
6324.83 1284
6325.58 1285
6326.33 1245
6327.08 1205
6327.83 1210
6328.58 1262
6329.33 1214
6330.08 1208
6330.84 1195
6331.59 1129
6332.34 1185
6333.09 1213
6333.84 1186
6334.59 1236
6335.34 1228
6336.09 1212
6336.84 1173
6337.60 1188
6338.35 1211
6339.10 1135
6339.85 1148
6340.60 1165
6341.35 1136
6342.10 1140
6342.86 1115
6343.61 1215
6344.36 1172
6345.11 1176
6345.86 1116
6346.61 1167
6347.37 1216
6348.12 1201
6348.87 1209
6349.62 1281
6350.37 1255
6351.13 1370
6351.88 1455
6352.63 1434
6353.38 1420
6354.14 1376
6354.89 1382
6355.64 1362
6356.39 1276
6357.14 1231
6357.90 1163
6358.65 1147
6359.40 1193
6360.16 1120
6360.91 1136
6361.66 1082
6362.41 1073
6363.17 1114
6363.92 1134
6364.67 1174
6365.42 1191
6366.18 1117
6366.93 1146
6367.68 1123
6368.44 1136
6369.19 1150
6369.94 1056
6370.70 1071
6371.45 1049
6372.20 1062
6372.96 970
6373.71 1063
6374.46 1046
6375.22 1097
6375.97 1114
6376.72 1059
6377.48 1157
6378.23 1162
6378.99 1176
6379.74 1092
6380.49 1104
6381.25 1112
6382.00 1169
6382.75 1126
6383.51 1114
6384.26 1076
6385.02 1150
6385.77 1055
6386.53 1009
6387.28 1004
6388.03 1007
6388.79 1071
6389.54 1072
6390.30 1016
6391.05 1020
6391.81 1050
6392.56 1043
6393.31 1064
6394.07 966
6394.82 1054
6395.58 1074
6396.33 1016
6397.09 1014
6397.84 974
6398.60 994
6399.35 994
6400.11 991
6400.86 973
6401.62 931
6402.37 950
6403.13 1011
6403.88 1016
6404.64 992
6405.39 984
6406.15 1004
6406.90 980
6407.66 1033
6408.42 1022
6409.17 983
6409.93 964
6410.68 975
6411.44 1053
6412.19 1008
6412.95 992
6413.71 955
6414.46 961
6415.22 967
6415.97 991
6416.73 937
6417.48 995
6418.24 979
6419.00 974
6419.75 1018
6420.51 1020
6421.27 985
6422.02 933
6422.78 998
6423.53 997
6424.29 989
6425.05 1003
6425.80 1036
6426.56 988
6427.32 999
6428.07 1020
6428.83 999
6429.59 1034
6430.34 995
6431.10 984
6431.86 1001
6432.61 1036
6433.37 1042
6434.13 1075
6434.89 1097
6435.64 1109
6436.40 1152
6437.16 1103
6437.91 1043
6438.67 1132
6439.43 1110
6440.19 1102
6440.94 1097
6441.70 1073
6442.46 1123
6443.22 1070
6443.97 1029
6444.73 1039
6445.49 1021
6446.25 1014
6447.00 1006
6447.76 962
6448.52 962
6449.28 916
6450.04 1011
6450.79 985
6451.55 1024
6452.31 1023
6453.07 1002
6453.83 1033
6454.58 1022
6455.34 988
6456.10 1007
6456.86 1013
6457.62 991
6458.38 1024
6459.13 1034
6459.89 1058
6460.65 1026
6461.41 1091
6462.17 1033
6462.93 1058
6463.69 1025
6464.44 1104
6465.20 1070
6465.96 1059
6466.72 992
6467.48 1059
6468.24 1097
6469.00 1111
6469.76 1096
6470.52 1058
6471.28 1077
6472.03 1135
6472.79 1053
6473.55 1011
6474.31 1031
6475.07 1095
6475.83 1095
6476.59 1078
6477.35 1114
6478.11 1093
6478.87 1075
6479.63 1114
6480.39 1152
6481.15 1130
6481.91 1179
6482.67 1186
6483.43 1214
6484.19 1204
6484.95 1247
6485.71 1267
6486.47 1322
6487.23 1266
6487.99 1216
6488.75 1247
6489.51 1280
6490.27 1327
6491.03 1337
6491.79 1350
6492.55 1322
6493.31 1428
6494.07 1415
6494.83 1401
6495.59 1414
6496.35 1380
6497.11 1402
6497.87 1395
6498.64 1490
6499.40 1455
6500.16 1474
6500.92 1365
6501.68 1473
6502.44 1500
6503.20 1510
6503.96 1493
6504.72 1487
6505.48 1513
6506.25 1574
6507.01 1677
6507.77 1728
6508.53 1866
6509.29 1952
6510.05 2040
6510.81 2148
6511.57 2251
6512.34 2323
6513.10 2395
6513.86 2374
6514.62 2230
6515.38 2141
6516.15 2091
6516.91 1948
6517.67 1876
6518.43 1795
6519.19 1853
6519.95 1851
6520.72 1878
6521.48 2008
6522.24 2149
6523.00 2284
6523.77 2506
6524.53 2724
6525.29 2918
6526.05 3123
6526.81 3157
6527.58 3222
6528.34 3290
6529.10 3097
6529.86 2934
6530.63 2949
6531.39 2862
6532.15 2831
6532.92 2962
6533.68 3240
6534.44 3546
6535.20 3798
6535.97 4075
6536.73 4141
6537.49 4120
6538.26 3840
6539.02 3328
6539.78 2890
6540.55 2628
6541.31 2301
6542.07 2050
6542.84 1932
6543.60 1770
6544.36 1675
6545.13 1522
6545.89 1501
6546.65 1498
6547.42 1506
6548.18 1522
6548.94 1503
6549.71 1483
6550.47 1533
6551.24 1522
6552.00 1530
6552.76 1531
6553.53 1526
6554.29 1577
6555.06 1561
6555.82 1547
6556.58 1579
6557.35 1502
6558.11 1504
6558.88 1624
6559.64 1601
6560.41 1573
6561.17 1625
6561.93 1683
6562.70 1657
6563.46 1639
6564.23 1690
6564.99 1738
6565.76 1741
6566.52 1773
6567.29 1776
6568.05 1725
6568.82 1737
6569.58 1774
6570.35 1857
6571.11 1975
6571.88 2058
6572.64 2058
6573.41 2258
6574.17 2271
6574.94 2255
6575.70 2246
6576.47 2146
6577.23 2164
6578.00 2056
6578.76 2072
6579.53 1935
6580.29 1885
6581.06 1820
6581.83 1828
6582.59 1844
6583.36 1809
6584.12 1766
6584.89 1765
6585.65 1764
6586.42 1877
6587.19 1944
6587.95 2022
6588.72 2219
6589.48 2321
6590.25 2457
6591.02 2720
6591.78 2957
6592.55 3222
6593.32 3313
6594.08 3422
6594.85 3526
6595.61 3313
6596.38 3196
6597.15 3006
6597.91 2749
6598.68 2570
6599.45 2419
6600.21 2271
6600.98 2129
6601.75 2010
6602.51 1983
6603.28 1853
6604.05 1908
6604.82 1836
6605.58 1812
6606.35 1806
6607.12 1859
6607.88 1875
6608.65 1934
6609.42 2082
6610.19 2035
6610.95 2031
6611.72 2036
6612.49 2060
6613.25 1978
6614.02 1935
6614.79 1908
6615.56 1964
6616.32 2012
6617.09 2054
6617.86 2034
6618.63 2047
6619.40 2064
6620.16 1973
6620.93 2098
6621.70 2083
6622.47 2023
6623.24 2079
6624.00 2084
6624.77 2031
6625.54 2051
6626.31 2009
6627.08 2104
6627.84 2231
6628.61 2437
6629.38 2695
6630.15 3044
6630.92 3609
6631.69 4350
6632.46 5095
6633.22 5824
6633.99 6452
6634.76 6555
6635.53 6338
6636.30 6028
6637.07 5326
6637.84 4625
6638.61 4042
6639.37 3328
6640.14 2844
6640.91 2554
6641.68 2304
6642.45 1994
6643.22 1886
6643.99 1819
6644.76 1773
6645.53 1720
6646.30 1690
6647.07 1637
6647.84 1598
6648.61 1700
6649.37 1692
6650.14 1642
6650.91 1598
6651.68 1567
6652.45 1508
6653.22 1490
6653.99 1408
6654.76 1457
6655.53 1457
6656.30 1398
6657.07 1334
6657.84 1398
6658.61 1404
6659.38 1367
6660.15 1423
6660.92 1399
6661.69 1386
6662.46 1341
6663.23 1436
6664.00 1385
6664.77 1401
6665.55 1407
6666.32 1404
6667.09 1449
6667.86 1520
6668.63 1532
6669.40 1597
6670.17 1622
6670.94 1648
6671.71 1697
6672.48 1792
6673.25 1779
6674.02 1729
6674.79 1714
6675.57 1643
6676.34 1561
6677.11 1541
6677.88 1501
6678.65 1443
6679.42 1484
6680.19 1449
6680.96 1480
6681.74 1512
6682.51 1590
6683.28 1680
6684.05 1653
6684.82 1643
6685.59 1657
6686.37 1692
6687.14 1668
6687.91 1594
6688.68 1586
6689.45 1571
6690.22 1499
6691.00 1403
6691.77 1511
6692.54 1445
6693.31 1398
6694.08 1358
6694.86 1417
6695.63 1429
6696.40 1398
6697.17 1402
6697.95 1373
6698.72 1471
6699.49 1382
6700.26 1322
6701.04 1354
6701.81 1387
6702.58 1419
6703.35 1354
6704.13 1394
6704.90 1314
6705.67 1379
6706.44 1370
6707.22 1328
6707.99 1295
6708.76 1318
6709.54 1345
6710.31 1287
6711.08 1266
6711.86 1280
6712.63 1251
6713.40 1244
6714.17 1182
6714.95 1206
6715.72 1215
6716.50 1181
6717.27 1167
6718.04 1146
6718.82 1173
6719.59 1187
6720.36 1124
6721.14 1105
6721.91 1138
6722.68 1123
6723.46 1108
6724.23 1154
6725.01 1113
6725.78 1102
6726.55 1070
6727.33 1104
6728.10 1072
6728.88 1079
6729.65 1029
6730.42 1019
6731.20 1051
6731.97 1144
6732.75 1116
6733.52 1083
6734.30 1091
6735.07 1175
6735.84 1148
6736.62 1078
6737.39 1144
6738.17 1136
6738.94 1152
6739.72 1107
6740.49 1086
6741.27 1067
6742.04 1129
6742.82 1086
6743.59 1123
6744.37 1129
6745.14 1098
6745.92 1102
6746.69 1160
6747.47 1170
6748.24 1226
6749.02 1240
6749.79 1194
6750.57 1208
6751.34 1143
6752.12 1203
6752.90 1197
6753.67 1184
6754.45 1144
6755.22 1167
6756.00 1122
6756.77 1104
6757.55 1025
6758.33 990
6759.10 1013
6759.88 1042
6760.65 1047
6761.43 1042
6762.20 1020
6762.98 1000
6763.76 1042
6764.53 1012
6765.31 1020
6766.09 1058
6766.86 1034
6767.64 1019
6768.41 1033
6769.19 1099
6769.97 1041
6770.74 1111
6771.52 1059
6772.30 1093
6773.07 1086
6773.85 1073
6774.63 1080
6775.40 1098
6776.18 1149
6776.96 1171
6777.74 1167
6778.51 1163
6779.29 1174
6780.07 1160
6780.84 1137
6781.62 1122
6782.40 1153
6783.17 1165
6783.95 1094
6784.73 1052
6785.51 1042
6786.28 1053
6787.06 1018
6787.84 1029
6788.62 950
6789.39 978
6790.17 1000
6790.95 933
6791.73 975
6792.51 1035
6793.28 996
6794.06 1021
6794.84 917
6795.62 977
6796.39 917
6797.17 960
6797.95 976
6798.73 966
6799.51 992
6800.29 984
6801.06 991
6801.84 1067
6802.62 1035
6803.40 1113
6804.18 1062
6804.96 1038
6805.73 1020
6806.51 1014
6807.29 998
6808.07 1008
6808.85 1014
6809.63 1002
6810.41 1015
6811.18 976
6811.96 986
6812.74 1018
6813.52 1049
6814.30 1042
6815.08 1071
6815.86 1062
6816.64 1164
6817.42 1148
6818.20 1180
6818.98 1200
6819.76 1135
6820.53 1202
6821.31 1159
6822.09 1134
6822.87 1112
6823.65 1035
6824.43 1078
6825.21 1082
6825.99 1065
6826.77 1073
6827.55 1050
6828.33 1048
6829.11 1026
6829.89 1018
6830.67 1048
6831.45 1114
6832.23 1024
6833.01 1036
6833.79 1070
6834.57 1037
6835.35 1074
6836.13 1030
6836.91 1052
6837.69 1018
6838.47 1040
6839.25 1064
6840.03 1070
6840.81 1008
6841.59 1006
6842.37 1080
6843.16 1052
6843.94 1028
6844.72 1111
6845.50 1193
6846.28 1306
6847.06 1477
6847.84 1660
6848.62 1911
6849.40 1974
6850.18 2287
6850.96 2302
6851.75 2268
6852.53 2181
6853.31 2006
6854.09 1888
6854.87 1675
6855.65 1577
6856.43 1440
6857.22 1420
6858.00 1331
6858.78 1319
6859.56 1279
6860.34 1256
6861.12 1216
6861.90 1180
6862.69 1146
6863.47 1177
6864.25 1107
6865.03 1112
6865.81 1127
6866.60 1090
6867.38 1095
6868.16 1026
6868.94 1097
6869.72 1041
6870.51 986
6871.29 962
6872.07 1043
6872.85 993
6873.64 984
6874.42 998
6875.20 1014
6875.98 1004
6876.77 972
6877.55 1056
6878.33 1025
6879.11 989
6879.90 982
6880.68 985
6881.46 1010
6882.25 1030
6883.03 1038
6883.81 1057
6884.59 1061
6885.38 1120
6886.16 1126
6886.94 1198
6887.73 1224
6888.51 1176
6889.29 1135
6890.08 1144
6890.86 1048
6891.64 1051
6892.43 1052
6893.21 1043
6893.99 1045
6894.78 1024
6895.56 1069
6896.35 1022
6897.13 1061
6897.91 1077
6898.70 1059
6899.48 1033
6900.26 1076
6901.05 1135
6901.83 1137
6902.62 1101
6903.40 1109
6904.18 1078
6904.97 1063
6905.75 1091
6906.54 1127
6907.32 1097
6908.11 1068
6908.89 1046
6909.67 1065
6910.46 1054
6911.24 1060
6912.03 1007
6912.81 1015
6913.60 1022
6914.38 1080
6915.17 1057
6915.95 1040
6916.74 1072
6917.52 1088
6918.31 1093
6919.09 1048
6919.88 1021
6920.66 1053
6921.45 1025
6922.23 1068
6923.02 1065
6923.80 1044
6924.59 1060
6925.37 1031
6926.16 1039
6926.94 1078
6927.73 1100
6928.51 1125
6929.30 1087
6930.09 1103
6930.87 1053
6931.66 1064
6932.44 1066
6933.23 1037
6934.01 1033
6934.80 1098
6935.59 1080
6936.37 1008
6937.16 999
6937.94 1040
6938.73 1117
6939.52 1108
6940.30 1104
6941.09 1116
6941.88 1166
6942.66 1200
6943.45 1226
6944.23 1196
6945.02 1172
6945.81 1225
6946.59 1227
6947.38 1149
6948.17 1141
6948.95 1209
6949.74 1221
6950.53 1118
6951.31 1168
6952.10 1241
6952.89 1203
6953.67 1176
6954.46 1180
6955.25 1238
6956.04 1228
6956.82 1284
6957.61 1290
6958.40 1323
6959.18 1299
6959.97 1222
6960.76 1269
6961.55 1260
6962.33 1288
6963.12 1287
6963.91 1220
6964.70 1294
6965.48 1336
6966.27 1385
6967.06 1364
6967.85 1454
6968.63 1428
6969.42 1389
6970.21 1469
6971.00 1511
6971.79 1495
6972.57 1469
6973.36 1447
6974.15 1475
6974.94 1537
6975.73 1551
6976.52 1633
6977.30 1634
6978.09 1694
6978.88 1851
6979.67 1936
6980.46 2184
6981.25 2365
6982.03 2803
6982.82 3263
6983.61 3548
6984.40 3881
6985.19 4333
6985.98 4455
6986.77 4317
6987.55 3926
6988.34 3609
6989.13 3172
6989.92 2762
6990.71 2393
6991.50 2225
6992.29 2125
6993.08 2026
6993.87 2027
6994.66 2089
6995.45 2346
6996.24 2603
6997.02 2890
6997.81 3344
6998.60 3602
6999.39 3844
7000.18 3907
7000.97 3765
7001.76 3381
7002.55 3082
7003.34 2651
7004.13 2470
7004.92 2079
7005.71 1804
7006.50 1667
7007.29 1465
7008.08 1442
7008.87 1360
7009.66 1290
7010.45 1270
7011.24 1251
7012.03 1314
7012.82 1338
7013.61 1276
7014.40 1262
7015.19 1280
7015.98 1230
7016.77 1256
7017.56 1218
7018.35 1224
7019.15 1221
7019.94 1244
7020.73 1237
7021.52 1248
7022.31 1247
7023.10 1256
7023.89 1276
7024.68 1251
7025.47 1292
7026.26 1247
7027.05 1209
7027.85 1224
7028.64 1213
7029.43 1196
7030.22 1148
7031.01 1140
7031.80 1146
7032.59 1136
7033.38 1105
7034.18 1112
7034.97 1144
7035.76 1183
7036.55 1221
7037.34 1267
7038.13 1290
7038.93 1292
7039.72 1294
7040.51 1275
7041.30 1267
7042.09 1280
7042.89 1231
7043.68 1276
7044.47 1229
7045.26 1269
7046.05 1185
7046.85 1291
7047.64 1313
7048.43 1353
7049.22 1391
7050.01 1335
7050.81 1344
7051.60 1343
7052.39 1365
7053.18 1260
7053.98 1175
7054.77 1150
7055.56 1131
7056.36 1119
7057.15 1150
7057.94 1150
7058.73 1192
7059.53 1156
7060.32 1105
7061.11 1178
7061.91 1201
7062.70 1219
7063.49 1229
7064.29 1171
7065.08 1142
7065.87 1154
7066.66 1181
7067.46 1149
7068.25 1131
7069.04 1230
7069.84 1153
7070.63 1170
7071.43 1162
7072.22 1133
7073.01 1178
7073.81 1135
7074.60 1155
7075.39 1170
7076.19 1158
7076.98 1141
7077.78 1099
7078.57 1095
7079.36 1081
7080.16 1141
7080.95 1071
7081.75 1067
7082.54 1088
7083.33 1080
7084.13 1043
7084.92 1072
7085.72 1128
7086.51 1091
7087.31 1208
7088.10 1261
7088.90 1330
7089.69 1390
7090.48 1506
7091.28 1526
7092.07 1552
7092.87 1528
7093.66 1459
7094.46 1452
7095.25 1270
7096.05 1180
7096.84 1153
7097.64 1093
7098.43 1063
7099.23 1030
7100.02 1000
7100.82 992
7101.61 998
7102.41 1023
7103.20 1083
7104.00 1061
7104.80 995
7105.59 1038
7106.39 1007
7107.18 1019
7107.98 941
7108.77 972
7109.57 976
7110.36 880
7111.16 907
7111.96 902
7112.75 935
7113.55 888
7114.34 898
7115.14 872
7115.94 891
7116.73 951
7117.53 963
7118.32 926
7119.12 927
7119.92 919
7120.71 975
7121.51 966
7122.31 950
7123.10 887
7123.90 884
7124.70 891
7125.49 933
7126.29 850
7127.09 921
7127.88 904
7128.68 915
7129.48 928
7130.27 962
7131.07 958
7131.87 935
7132.66 871
7133.46 920
7134.26 976
7135.06 868
7135.85 919
7136.65 881
7137.45 867
7138.24 872
7139.04 894
7139.84 888
7140.64 905
7141.43 891
7142.23 903
7143.03 893
7143.83 933
7144.62 960
7145.42 945
7146.22 933
7147.02 899
7147.82 947
7148.61 933
7149.41 909
7150.21 862
7151.01 837
7151.81 886
7152.60 892
7153.40 873
7154.20 910
7155.00 864
7155.80 861
7156.59 871
7157.39 846
7158.19 846
7158.99 870
7159.79 842
7160.59 792
7161.39 827
7162.18 808
7162.98 793
7163.78 803
7164.58 839
7165.38 806
7166.18 794
7166.98 804
7167.78 867
7168.57 921
7169.37 858
7170.17 797
7170.97 884
7171.77 855
7172.57 872
7173.37 852
7174.17 823
7174.97 811
7175.77 845
7176.57 894
7177.37 868
7178.17 829
7178.97 805
7179.77 836
7180.56 931
7181.36 887
7182.16 938
7182.96 908
7183.76 903
7184.56 887
7185.36 869
7186.16 826
7186.96 861
7187.76 816
7188.56 796
7189.36 805
7190.16 799
7190.96 820
7191.76 773
7192.57 837
7193.37 770
7194.17 789
7194.97 768
7195.77 766
7196.57 781
7197.37 798
7198.17 789
7198.97 794
7199.77 789
7200.57 771
7201.37 786
7202.17 800
7202.97 728
7203.77 790
7204.58 818
7205.38 807
7206.18 737
7206.98 737
7207.78 748
7208.58 714
7209.38 769
7210.18 751
7210.99 762
7211.79 751
7212.59 763
7213.39 744
7214.19 767
7214.99 787
7215.79 775
7216.60 744
7217.40 752
7218.20 727
7219.00 749
7219.80 774
7220.60 741
7221.41 766
7222.21 770
7223.01 728
7223.81 724
7224.62 796
7225.42 788
7226.22 759
7227.02 769
7227.82 771
7228.63 770
7229.43 704
7230.23 776
7231.03 741
7231.84 719
7232.64 693
7233.44 748
7234.24 777
7235.05 792
7235.85 793
7236.65 782
7237.45 784
7238.26 797
7239.06 793
7239.86 781
7240.67 789
7241.47 806
7242.27 804
7243.08 842
7243.88 841
7244.68 804
7245.49 799
7246.29 812
7247.09 838
7247.90 811
7248.70 790
7249.50 827
7250.31 785
7251.11 847
7251.91 853
7252.72 882
7253.52 886
7254.32 858
7255.13 872
7255.93 847
7256.74 834
7257.54 850
7258.34 858
7259.15 926
7259.95 914
7260.76 926
7261.56 981
7262.36 945
7263.17 898
7263.97 927
7264.78 896
7265.58 939
7266.39 917
7267.19 913
7268.00 947
7268.80 977
7269.60 987
7270.41 968
7271.21 953
7272.02 979
7272.82 1029
7273.63 985
7274.43 991
7275.24 994
7276.04 1019
7276.85 1011
7277.65 1109
7278.46 1136
7279.26 1266
7280.07 1439
7280.87 1698
7281.68 1925
7282.48 2265
7283.29 2435
7284.09 2497
7284.90 2508
7285.71 2422
7286.51 2263
7287.32 2039
7288.12 1888
7288.93 1629
7289.73 1403
7290.54 1275
7291.35 1187
7292.15 1081
7292.96 1002
7293.76 1005
7294.57 993
7295.38 1013
7296.18 1058
7296.99 1025
7297.79 1025
7298.60 971
7299.41 1012
7300.21 1061
7301.02 1015
7301.82 1039
7302.63 1027
7303.44 1020
7304.24 982
7305.05 986
7305.86 968
7306.66 939
7307.47 1026
7308.28 992
7309.08 1052
7309.89 1079
7310.70 1040
7311.50 1049
7312.31 1089
7313.12 1140
7313.93 1144
7314.73 1101
7315.54 1141
7316.35 1211
7317.15 1196
7317.96 1296
7318.77 1361
7319.58 1484
7320.38 1471
7321.19 1516
7322.00 1444
7322.81 1495
7323.61 1361
7324.42 1313
7325.23 1173
7326.04 1153
7326.84 1083
7327.65 1056
7328.46 1051
7329.27 1054
7330.08 1071
7330.88 1139
7331.69 1186
7332.50 1229
7333.31 1285
7334.12 1273
7334.92 1368
7335.73 1335
7336.54 1283
7337.35 1246
7338.16 1208
7338.97 1134
7339.78 1111
7340.58 1088
7341.39 1066
7342.20 1006
7343.01 1015
7343.82 966
7344.63 1009
7345.44 1069
7346.24 1067
7347.05 1034
7347.86 1000
7348.67 968
7349.48 933
7350.29 958
7351.10 970
7351.91 1020
7352.72 1001
7353.53 1024
7354.34 943
7355.14 958
7355.95 931
7356.76 1023
7357.57 1018
7358.38 996
7359.19 969
7360.00 1007
7360.81 1039
7361.62 1057
7362.43 1056
7363.24 1087
7364.05 1100
7364.86 1057
7365.67 1129
7366.48 1099
7367.29 1089
7368.10 1085
7368.91 1064
7369.72 1063
7370.53 1076
7371.34 1079
7372.15 1084
7372.96 1058
7373.77 1082
7374.58 1196
7375.39 1198
7376.20 1260
7377.01 1387
7377.82 1513
7378.63 1626
7379.44 1783
7380.26 1900
7381.07 1983
7381.88 1912
7382.69 1836
7383.50 1703
7384.31 1571
7385.12 1468
7385.93 1301
7386.74 1206
7387.55 1110
7388.36 1046
7389.18 1051
7389.99 988
7390.80 922
7391.61 915
7392.42 936
7393.23 953
7394.04 930
7394.86 918
7395.67 1008
7396.48 1086
7397.29 1099
7398.10 1183
7398.91 1333
7399.73 1388
7400.54 1383
7401.35 1343
7402.16 1308
7402.97 1246
7403.79 1214
7404.60 1113
7405.41 1125
7406.22 1000
7407.03 1009
7407.85 999
7408.66 990
7409.47 934
7410.28 887
7411.10 915
7411.91 885
7412.72 882
7413.53 894
7414.35 864
7415.16 851
7415.97 852
7416.78 846
7417.60 894
7418.41 894
7419.22 911
7420.03 883
7420.85 825
7421.66 841
7422.47 816
7423.29 789
7424.10 759
7424.91 804
7425.73 836
7426.54 793
7427.35 837
7428.17 829
7428.98 807
7429.79 799
7430.61 807
7431.42 810
7432.23 764
7433.05 795
7433.86 797
7434.67 818
7435.49 790
7436.30 828
7437.12 825
7437.93 824
7438.74 853
7439.56 868
7440.37 861
7441.18 826
7442.00 896
7442.81 818
7443.63 849
7444.44 861
7445.26 905
7446.07 869
7446.88 848
7447.70 855
7448.51 868
7449.33 878
7450.14 835
7450.96 853
7451.77 766
7452.59 837
7453.40 825
7454.22 804
7455.03 825
7455.85 884
7456.66 834
7457.47 843
7458.29 819
7459.10 824
7459.92 841
7460.74 864
7461.55 850
7462.37 804
7463.18 807
7464.00 831
7464.81 822
7465.63 876
7466.44 841
7467.26 819
7468.07 825
7468.89 883
7469.70 836
7470.52 787
7471.34 804
7472.15 824
7472.97 786
7473.78 780
7474.60 786
7475.41 746
7476.23 761
7477.05 796
7477.86 770
7478.68 780
7479.49 727
7480.31 764
7481.13 751
7481.94 781
7482.76 707
7483.58 738
7484.39 743
7485.21 790
7486.03 734
7486.84 775
7487.66 771
7488.48 795
7489.29 786
7490.11 777
7490.93 780
7491.74 697
7492.56 741
7493.38 739
7494.19 728
7495.01 759
7495.83 721
7496.64 753
7497.46 730
7498.28 697
7499.10 718
7499.91 736
7500.73 698
7501.55 682
7502.36 724
7503.18 698
7504.00 669
7504.82 694
7505.63 764
7506.45 751
7507.27 729
7508.09 734
7508.90 710
7509.72 743
7510.54 724
7511.36 722
7512.18 717
7512.99 697
7513.81 772
7514.63 745
7515.45 719
7516.27 703
7517.08 726
7517.90 713
7518.72 708
7519.54 722
7520.36 733
7521.18 717
7521.99 746
7522.81 692
7523.63 730
7524.45 719
7525.27 748
7526.09 679
7526.91 730
7527.72 701
7528.54 700
7529.36 738
7530.18 693
7531.00 762
7531.82 718
7532.64 759
7533.46 727
7534.28 772
7535.10 750
7535.91 752
7536.73 689
7537.55 722
7538.37 779
7539.19 798
7540.01 805
7540.83 776
7541.65 814
7542.47 863
7543.29 898
7544.11 867
7544.93 847
7545.75 853
7546.57 797
7547.39 781
7548.21 814
7549.03 752
7549.85 833
7550.67 817
7551.49 736
7552.31 758
7553.13 774
7553.95 864
7554.77 813
7555.59 846
7556.41 819
7557.23 877
7558.05 881
7558.87 901
7559.69 915
7560.51 940
7561.33 905
7562.15 889
7562.97 841
7563.79 798
7564.61 808
7565.44 811
7566.26 798
7567.08 747
7567.90 761
7568.72 725
7569.54 816
7570.36 764
7571.18 788
7572.00 753
7572.82 797
7573.65 757
7574.47 754
7575.29 761
7576.11 786
7576.93 787
7577.75 813
7578.57 807
7579.40 746
7580.22 817
7581.04 819
7581.86 810
7582.68 803
7583.50 824
7584.33 844
7585.15 851
7585.97 876
7586.79 870
7587.61 890
7588.44 900
7589.26 882
7590.08 874
7590.90 883
7591.72 859
7592.55 816
7593.37 838
7594.19 866
7595.01 865
7595.84 856
7596.66 865
7597.48 943
7598.30 895
7599.13 945
7599.95 1034
7600.77 1061
7601.59 1095
7602.42 1216
7603.24 1203
7604.06 1278
7604.89 1321
7605.71 1203
7606.53 1241
7607.36 1146
7608.18 1182
7609.00 1114
7609.82 1060
7610.65 959
7611.47 938
7612.29 896
7613.12 929
7613.94 921
7614.77 893
7615.59 942
7616.41 911
7617.24 945
7618.06 973
7618.88 914
7619.71 886
7620.53 926
7621.35 863
7622.18 894
7623.00 861
7623.83 932
7624.65 944
7625.47 940
7626.30 1029
7627.12 1135
7627.95 1158
7628.77 1265
7629.60 1382
7630.42 1480
7631.24 1534
7632.07 1419
7632.89 1352
7633.72 1274
7634.54 1198
7635.37 1192
7636.19 1085
7637.02 990
7637.84 929
7638.67 808
7639.49 808
7640.31 830
7641.14 822
7641.96 778
7642.79 756
7643.61 713
7644.44 721
7645.26 720
7646.09 721
7646.92 763
7647.74 738
7648.57 725
7649.39 721
7650.22 745
7651.04 728
7651.87 706
7652.69 732
7653.52 707
7654.34 730
7655.17 719
7656.00 711
7656.82 741
7657.65 739
7658.47 732
7659.30 695
7660.12 681
7660.95 704
7661.78 697
7662.60 709
7663.43 728
7664.25 726
7665.08 712
7665.91 733
7666.73 744
7667.56 751
7668.39 750
7669.21 743
7670.04 774
7670.87 723
7671.69 707
7672.52 666
7673.35 729
7674.17 737
7675.00 724
7675.83 672
7676.65 676
7677.48 653
7678.31 672
7679.13 684
7679.96 662
7680.79 662
7681.61 687
7682.44 704
7683.27 686
7684.10 701
7684.92 704
7685.75 741
7686.58 708
7687.40 672
7688.23 690
7689.06 716
7689.89 705
7690.71 668
7691.54 689
7692.37 707
7693.20 707
7694.03 712
7694.85 659
7695.68 674
7696.51 675
7697.34 673
7698.16 696
7698.99 724
7699.82 751
7700.65 725
7701.48 720
7702.31 709
7703.13 699
7703.96 735
7704.79 764
7705.62 691
7706.45 690
7707.28 673
7708.10 702
7708.93 722
7709.76 698
7710.59 680
7711.42 695
7712.25 690
7713.08 715
7713.90 670
7714.73 701
7715.56 689
7716.39 709
7717.22 660
7718.05 687
7718.88 703
7719.71 683
7720.54 656
7721.37 682
7722.20 703
7723.02 659
7723.85 666
7724.68 644
7725.51 686
7726.34 666
7727.17 662
7728.00 682
7728.83 696
7729.66 668
7730.49 664
7731.32 693
7732.15 695
7732.98 677
7733.81 632
7734.64 636
7735.47 654
7736.30 645
7737.13 635
7737.96 624
7738.79 643
7739.62 673
7740.45 708
7741.28 702
7742.11 734
7742.94 765
7743.77 889
7744.60 957
7745.43 1072
7746.26 1134
7747.09 1197
7747.92 1140
7748.75 1135
7749.59 1058
7750.42 1012
7751.25 899
7752.08 848
7752.91 774
7753.74 714
7754.57 677
7755.40 677
7756.23 673
7757.06 676
7757.90 719
7758.73 685
7759.56 676
7760.39 695
7761.22 661
7762.05 680
7762.88 678
7763.71 660
7764.55 667
7765.38 657
7766.21 682
7767.04 634
7767.87 590
7768.70 653
7769.54 595
7770.37 611
7771.20 623
7772.03 674
7772.86 663
7773.70 634
7774.53 665
7775.36 653
7776.19 631
7777.02 647
7777.86 642
7778.69 636
7779.52 623
7780.35 639
7781.19 675
7782.02 662
7782.85 663
7783.68 676
7784.52 706
7785.35 688
7786.18 699
7787.01 693
7787.85 652
7788.68 636
7789.51 644
7790.35 691
7791.18 640
7792.01 676
7792.84 644
7793.68 713
7794.51 652
7795.34 612
7796.18 629
7797.01 633
7797.84 650
7798.68 656
7799.51 664
7800.34 641
7801.18 597
7802.01 621
7802.84 670
7803.68 654
7804.51 691
7805.35 707
7806.18 661
7807.01 664
7807.85 649
7808.68 667
7809.51 671
7810.35 601
7811.18 670
7812.02 643
7812.85 671
7813.68 687
7814.52 703
7815.35 724
7816.19 670
7817.02 700
7817.86 716
7818.69 746
7819.52 710
7820.36 676
7821.19 660
7822.03 690
7822.86 622
7823.70 627
7824.53 704
7825.37 660
7826.20 698
7827.04 670
7827.87 718
7828.71 670
7829.54 687
7830.38 679
7831.21 681
7832.05 696
7832.88 663
7833.72 661
7834.55 710
7835.39 674
7836.22 668
7837.06 652
7837.89 623
7838.73 643
7839.57 648
7840.40 580
7841.24 617
7842.07 608
7842.91 665
7843.74 629
7844.58 586
7845.42 589
7846.25 598
7847.09 603
7847.92 632
7848.76 621
7849.60 600
7850.43 626
7851.27 601
7852.10 610
7852.94 651
7853.78 623
7854.61 605
7855.45 581
7856.29 622
7857.12 603
7857.96 638
7858.79 646
7859.63 602
7860.47 569
7861.30 584
7862.14 587
7862.98 628
7863.81 593
7864.65 631
7865.49 632
7866.33 601
7867.16 610
7868.00 598
7868.84 580
7869.67 616
7870.51 642
7871.35 596
7872.19 605
7873.02 588
7873.86 615
7874.70 658
7875.54 648
7876.37 665
7877.21 690
7878.05 618
7878.89 638
7879.72 659
7880.56 649
7881.40 693
7882.24 670
7883.07 653
7883.91 642
7884.75 692
7885.59 676
7886.43 620
7887.26 662
7888.10 676
7888.94 687
7889.78 669
7890.62 659
7891.45 650
7892.29 627
7893.13 622
7893.97 648
7894.81 637
7895.65 644
7896.49 661
7897.32 679
7898.16 718
7899.00 715
7899.84 701
7900.68 692
7901.52 711
7902.36 715
7903.20 682
7904.03 652
7904.87 675
7905.71 618
7906.55 648
7907.39 662
7908.23 600
7909.07 649
7909.91 687
7910.75 737
7911.59 774
7912.43 794
7913.27 814
7914.11 885
7914.94 926
7915.78 952
7916.62 1000
7917.46 1029
7918.30 991
7919.14 962
7919.98 955
7920.82 853
7921.66 833
7922.50 788
7923.34 742
7924.18 690
7925.02 656
7925.86 655
7926.70 672
7927.54 654
7928.38 643
7929.22 660
7930.06 609
7930.90 611
7931.74 626
7932.59 605
7933.43 645
7934.27 636
7935.11 569
7935.95 610
7936.79 619
7937.63 559
7938.47 596
7939.31 605
7940.15 583
7940.99 612
7941.83 625
7942.67 623
7943.52 609
7944.36 599
7945.20 581
7946.04 600
7946.88 583
7947.72 608
7948.56 634
7949.40 616
7950.25 627
7951.09 614
7951.93 644
7952.77 607
7953.61 650
7954.45 612
7955.29 591
7956.14 581
7956.98 626
7957.82 613
7958.66 598
7959.50 579
7960.35 585
7961.19 626
7962.03 608
7962.87 588
7963.71 594
7964.56 612
7965.40 617
7966.24 628
7967.08 634
7967.93 639
7968.77 621
7969.61 652
7970.45 599
7971.29 593
7972.14 587
7972.98 558
7973.82 586
7974.67 583
7975.51 580
7976.35 613
7977.19 615
7978.04 595
7978.88 624
7979.72 602
7980.57 589
7981.41 577
7982.25 617
7983.09 561
7983.94 591
7984.78 600
7985.62 599
7986.47 548
7987.31 609
7988.15 579
7989.00 559
7989.84 588
7990.68 564
7991.53 563
7992.37 569
7993.22 613
7994.06 577
7994.90 572
7995.75 583
7996.59 573
7997.43 577
7998.28 541
7999.12 560
7999.97 544
8000.81 545
8001.65 580
8002.50 594
8003.34 578
8004.19 564
8005.03 583
8005.88 612
8006.72 540
8007.57 564
8008.41 608
8009.25 599
8010.10 629
8010.94 619
8011.79 603
8012.63 586
8013.48 595
8014.32 600
8015.17 580
8016.01 564
8016.86 551
8017.70 590
8018.55 583
8019.39 549
8020.24 584
8021.08 549
8021.93 537
8022.77 526
8023.62 554
8024.46 566
8025.31 538
8026.15 571
8027.00 509
8027.84 556
8028.69 564
8029.54 587
8030.38 590
8031.23 612
8032.07 643
8032.92 651
8033.76 622
8034.61 618
8035.46 614
8036.30 601
8037.15 618
8037.99 625
8038.84 600
8039.69 561
8040.53 560
8041.38 570
8042.22 567
8043.07 553
8043.92 533
8044.76 548
8045.61 559
8046.46 561
8047.30 591
8048.15 609
8049.00 631
8049.84 589
8050.69 560
8051.54 564
8052.38 596
8053.23 557
8054.08 548
8054.92 542
8055.77 531
8056.62 546
8057.46 525
8058.31 528
8059.16 535
8060.01 539
8060.85 559
8061.70 578
8062.55 628
8063.40 583
8064.24 563
8065.09 554
8065.94 518
8066.79 528
8067.63 549
8068.48 583
8069.33 566
8070.18 525
8071.02 514
8071.87 529
8072.72 546
8073.57 538
8074.42 512
8075.26 462
8076.11 503
8076.96 491
8077.81 517
8078.66 513
8079.50 484
8080.35 551
8081.20 555
8082.05 510
8082.90 519
8083.75 520
8084.59 514
8085.44 504
8086.29 517
8087.14 532
8087.99 535
8088.84 527
8089.69 518
8090.53 525
8091.38 486
8092.23 524
8093.08 531
8093.93 535
8094.78 525
8095.63 509
8096.48 523
8097.33 562
8098.18 524
8099.02 497
8099.87 519
8100.72 504
8101.57 498
8102.42 498
8103.27 509
8104.12 518
8104.97 568
8105.82 549
8106.67 483
8107.52 518
8108.37 505
8109.22 528
8110.07 490
8110.92 477
8111.77 521
8112.62 503
8113.47 514
8114.32 532
8115.17 543
8116.02 496
8116.87 529
8117.72 570
8118.57 584
8119.42 546
8120.27 535
8121.12 519
8121.97 557
8122.82 581
8123.67 547
8124.52 501
8125.37 508
8126.22 555
8127.07 540
8127.93 543
8128.78 527
8129.63 528
8130.48 517
8131.33 514
8132.18 534
8133.03 487
8133.88 472
8134.73 525
8135.58 514
8136.44 523
8137.29 511
8138.14 563
8138.99 565
8139.84 556
8140.69 540
8141.54 545
8142.39 562
8143.25 546
8144.10 472
8144.95 483
8145.80 515
8146.65 500
8147.50 529
8148.36 509
8149.21 514
8150.06 508
8150.91 520
8151.76 522
8152.62 526
8153.47 502
8154.32 515
8155.17 517
8156.02 528
8156.88 535
8157.73 544
8158.58 528
8159.43 524
8160.29 484
8161.14 509
8161.99 522
8162.84 506
8163.70 511
8164.55 482
8165.40 479
8166.25 457
8167.11 525
8167.96 499
8168.81 486
8169.67 496
8170.52 505
8171.37 531
8172.23 497
8173.08 508
8173.93 486
8174.78 505
8175.64 502
8176.49 487
8177.34 491
8178.20 510
8179.05 472
8179.90 513
8180.76 526
8181.61 492
8182.47 472
8183.32 497
8184.17 476
8185.03 485
8185.88 501
8186.73 482
8187.59 474
8188.44 476
8189.30 514
8190.15 502
8191.00 475
8191.86 478
8192.71 469
8193.57 510
8194.42 527
8195.27 481
8196.13 484
8196.98 498
8197.84 469
8198.69 484
8199.55 469
8200.40 517
8201.26 465
8202.11 451
8202.96 520
8203.82 500
8204.67 503
8205.53 496
8206.38 514
8207.24 527
8208.09 483
8208.95 480
8209.80 512
8210.66 485
8211.51 472
8212.37 535
8213.22 503
8214.08 529
8214.93 488
8215.79 515
8216.65 494
8217.50 481
8218.36 558
8219.21 590
8220.07 578
8220.92 554
8221.78 599
8222.63 616
8223.49 608
8224.35 626
8225.20 552
8226.06 551
8226.91 525
8227.77 531
8228.63 535
8229.48 509
8230.34 499
8231.19 521
8232.05 512
8232.91 472
8233.76 485
8234.62 491
8235.47 520
8236.33 490
8237.19 505
8238.04 501
8238.90 515
8239.76 490
8240.61 464
8241.47 503
8242.33 480
8243.18 456
8244.04 466
8244.90 514
8245.75 495
8246.61 480
8247.47 494
8248.33 462
8249.18 451
8250.04 483
8250.90 492
8251.75 450
8252.61 449
8253.47 493
8254.33 493
8255.18 513
8256.04 478
8256.90 476
8257.76 452
8258.61 476
8259.47 497
8260.33 471
8261.19 502
8262.04 498
8262.90 483
8263.76 485
8264.62 510
8265.48 498
8266.33 492
8267.19 524
8268.05 488
8268.91 455
8269.77 488
8270.62 491
8271.48 471
8272.34 475
8273.20 474
8274.06 460
8274.92 487
8275.77 467
8276.63 480
8277.49 519
8278.35 520
8279.21 510
8280.07 490
8280.93 472
8281.78 470
8282.64 508
8283.50 494
8284.36 507
8285.22 534
8286.08 545
8286.94 505
8287.80 512
8288.66 498
8289.51 480
8290.37 457
8291.23 508
8292.09 496
8292.95 482
8293.81 490
8294.67 500
8295.53 551
8296.39 476
8297.25 488
8298.11 495
8298.97 506
8299.83 542
8300.69 487
8301.55 504
8302.41 506
8303.27 536
8304.13 531
8304.99 500
8305.85 502
8306.71 522
8307.57 481
8308.43 474
8309.29 457
8310.15 464
8311.01 476
8311.87 482
8312.73 459
8313.59 480
8314.45 490
8315.31 507
8316.17 495
8317.03 497
8317.89 524
8318.75 519
8319.61 500
8320.47 515
8321.33 503
8322.20 460
8323.06 435
8323.92 488
8324.78 488
8325.64 475
8326.50 516
8327.36 504
8328.22 461
8329.08 477
8329.94 519
8330.81 523
8331.67 505
8332.53 488
8333.39 477
8334.25 530
8335.11 537
8335.97 485
8336.84 475
8337.70 499
8338.56 523
8339.42 506
8340.28 495
8341.15 509
8342.01 490
8342.87 513
8343.73 496
8344.59 491
8345.45 545
8346.32 512
8347.18 497
8348.04 518
8348.90 530
8349.77 523
8350.63 541
8351.49 533
8352.35 505
8353.22 476
8354.08 553
8354.94 484
8355.80 485
8356.67 517
8357.53 531
8358.39 479
8359.25 504
8360.12 482
8360.98 491
8361.84 487
8362.71 499
8363.57 540
8364.43 504
8365.29 526
8366.16 539
8367.02 518
8367.88 506
8368.75 522
8369.61 543
8370.47 527
8371.34 537
8372.20 547
8373.06 532
8373.93 568
8374.79 558
8375.65 565
8376.52 523
8377.38 573
8378.25 542
8379.11 546
8379.97 579
8380.84 584
8381.70 570
8382.56 578
8383.43 588
8384.29 580
8385.16 592
8386.02 576
8386.89 606
8387.75 599
8388.61 587
8389.48 574
8390.34 639
8391.21 600
8392.07 590
8392.94 594
8393.80 610
8394.67 607
8395.53 577
8396.39 614
8397.26 621
8398.12 616
8398.99 588
8399.85 605
8400.72 606
8401.58 615
8402.45 621
8403.31 594
8404.18 631
8405.04 638
8405.91 635
8406.77 684
8407.64 671
8408.50 702
8409.37 663
8410.24 637
8411.10 693
8411.97 633
8412.83 671
8413.70 712
8414.56 674
8415.43 682
8416.29 645
8417.16 632
8418.03 682
8418.89 686
8419.76 747
8420.62 758
8421.49 712
8422.36 704
8423.22 728
8424.09 738
8424.95 715
8425.82 777
8426.69 772
8427.55 777
8428.42 763
8429.28 790
8430.15 758
8431.02 818
8431.88 794
8432.75 780
8433.62 843
8434.48 907
8435.35 874
8436.22 816
8437.08 938
8437.95 972
8438.82 999
8439.68 978
8440.55 979
8441.42 1016
8442.29 1022
8443.15 988
8444.02 1051
8444.89 1064
8445.75 1156
8446.62 1248
8447.49 1340
8448.36 1399
8449.22 1480
8450.09 1613
8450.96 1730
8451.83 1987
8452.69 2108
8453.56 2431
8454.43 2650
8455.30 2757
8456.16 2808
8457.03 2599
8457.90 2410
8458.77 2184
8459.64 1900
8460.50 1685
8461.37 1497
8462.24 1347
8463.11 1223
8463.98 1102
8464.84 1084
8465.71 991
8466.58 930
8467.45 963
8468.32 898
8469.19 839
8470.05 858
8470.92 801
8471.79 780
8472.66 752
8473.53 750
8474.40 775
8475.27 774
8476.13 755
8477.00 761
8477.87 765
8478.74 759
8479.61 746
8480.48 707
8481.35 711
8482.22 749
8483.09 751
8483.96 741
8484.82 771
8485.69 769
8486.56 769
8487.43 750
8488.30 793
8489.17 742
8490.04 752
8490.91 831
8491.78 854
8492.65 864
8493.52 830
8494.39 880
8495.26 827
8496.13 816
8497.00 804
8497.87 817
8498.74 769
8499.61 760
8500.48 766
8501.35 731
8502.22 706
8503.09 708
8503.96 725
8504.83 752
8505.70 748
8506.57 795
8507.44 764
8508.31 697
8509.18 744
8510.05 782
8510.92 763
8511.79 800
8512.66 791
8513.53 792
8514.40 815
8515.27 821
8516.15 829
8517.02 814
8517.89 824
8518.76 815
8519.63 878
8520.50 853
8521.37 834
8522.24 845
8523.11 836
8523.98 895
8524.86 870
8525.73 955
8526.60 911
8527.47 915
8528.34 886
8529.21 913
8530.08 943
8530.96 914
8531.83 885
8532.70 930
8533.57 992
8534.44 995
8535.31 931
8536.19 978
8537.06 1031
8537.93 1003
8538.80 974
8539.67 904
8540.55 895
8541.42 888
8542.29 863
8543.16 873
8544.03 804
8544.91 826
8545.78 806
8546.65 811
8547.52 816
8548.40 910
8549.27 969
8550.14 1014
8551.01 1103
8551.89 1203
8552.76 1245
8553.63 1228
8554.51 1150
8555.38 1076
8556.25 1074
8557.12 1023
8558.00 1005
8558.87 885
8559.74 803
8560.62 769
8561.49 739
8562.36 774
8563.24 699
8564.11 682
8564.98 747
8565.86 691
8566.73 688
8567.60 702
8568.48 718
8569.35 710
8570.22 690
8571.10 690
8571.97 690
8572.84 708
8573.72 647
8574.59 681
8575.46 671
8576.34 645
8577.21 662
8578.09 673
8578.96 669
8579.83 673
8580.71 673
8581.58 645
8582.46 607
8583.33 677
8584.21 620
8585.08 655
8585.95 655
8586.83 683
8587.70 652
8588.58 665
8589.45 688
8590.33 685
8591.20 704
8592.08 665
8592.95 685
8593.83 732
8594.70 705
8595.58 672
8596.45 686
8597.33 671
8598.20 681
8599.08 689
8599.95 672
8600.83 681
8601.70 661
8602.58 646
8603.45 654
8604.33 687
8605.20 652
8606.08 683
8606.95 670
8607.83 684
8608.70 706
8609.58 717
8610.45 651
8611.33 670
8612.21 709
8613.08 693
8613.96 723
8614.83 676
8615.71 653
8616.59 681
8617.46 700
8618.34 699
8619.21 674
8620.09 687
8620.97 670
8621.84 650
8622.72 643
8623.59 700
8624.47 735
8625.35 751
8626.22 712
8627.10 690
8627.98 708
8628.85 739
8629.73 746
8630.61 761
8631.48 728
8632.36 738
8633.24 734
8634.11 688
8634.99 689
8635.87 708
8636.74 710
8637.62 749
8638.50 725
8639.37 683
8640.25 676
8641.13 736
8642.01 726
8642.88 689
8643.76 724
8644.64 706
8645.52 770
8646.39 721
8647.27 695
8648.15 712
8649.03 716
8649.90 724
8650.78 745
8651.66 726
8652.54 728
8653.41 736
8654.29 684
8655.17 746
8656.05 762
8656.93 706
8657.80 737
8658.68 713
8659.56 713
8660.44 765
8661.32 735
8662.19 688
8663.07 716
8663.95 753
8664.83 714
8665.71 756
8666.59 751
8667.46 775
8668.34 814
8669.22 799
8670.10 781
8670.98 790
8671.86 860
8672.74 861
8673.62 844
8674.49 870
8675.37 886
8676.25 838
8677.13 840
8678.01 854
8678.89 856
8679.77 822
8680.65 785
8681.53 798
8682.41 823
8683.29 783
8684.16 771
8685.04 817
8685.92 886
8686.80 940
8687.68 1004
8688.56 1192
8689.44 1236
8690.32 1282
8691.20 1427
8692.08 1427
8692.96 1376
8693.84 1346
8694.72 1268
8695.60 1181
8696.48 1062
8697.36 985
8698.24 973
8699.12 963
8700.00 897
8700.88 882
8701.76 861
8702.64 877
8703.52 903
8704.40 884
8705.28 888
8706.16 878
8707.04 857
8707.92 832
8708.80 857
8709.69 896
8710.57 914
8711.45 881
8712.33 825
8713.21 861
8714.09 866
8714.97 875
8715.85 869
8716.73 898
8717.61 900
8718.49 941
8719.38 854
8720.26 886
8721.14 905
8722.02 937
8722.90 961
8723.78 974
8724.66 983
8725.54 970
8726.43 980
8727.31 987
8728.19 1045
8729.07 1050
8729.95 1083
8730.83 1070
8731.72 1136
8732.60 1084
8733.48 1111
8734.36 1164
8735.24 1131
8736.13 1155
8737.01 1134
8737.89 1098
8738.77 1146
8739.65 1093
8740.54 1112
8741.42 1152
8742.30 1104
8743.18 1156
8744.07 1075
8744.95 1133
8745.83 1159
8746.71 1167
8747.60 1216
8748.48 1200
8749.36 1229
8750.24 1271
8751.13 1229
8752.01 1281
8752.89 1292
8753.77 1259
8754.66 1328
8755.54 1272
8756.42 1334
8757.31 1384
8758.19 1449
8759.07 1477
8759.96 1522
8760.84 1577
8761.72 1642
8762.61 1806
8763.49 1800
8764.37 1923
8765.26 1969
8766.14 1894
8767.02 1827
8767.91 1863
8768.79 1852
8769.67 1846
8770.56 1773
8771.44 1823
8772.32 1866
8773.21 1887
8774.09 2013
8774.98 2268
8775.86 2687
8776.74 3336
8777.63 3996
8778.51 4747
8779.40 5316
8780.28 5806
8781.17 6171
8782.05 6004
8782.93 5692
8783.82 5134
8784.70 4640
8785.59 3892
8786.47 3372
8787.36 2857
8788.24 2456
8789.13 2248
8790.01 2010
8790.89 1883
8791.78 1830
8792.66 1872
8793.55 1886
8794.43 1995
8795.32 2041
8796.20 2057
8797.09 2123
8797.97 2065
8798.86 1942
8799.74 1900
8800.63 1753
8801.52 1616
8802.40 1526
8803.29 1433
8804.17 1311
8805.06 1245
8805.94 1227
8806.83 1167
8807.71 1187
8808.60 1198
8809.48 1214
8810.37 1238
8811.26 1218
8812.14 1259
8813.03 1237
8813.91 1243
8814.80 1229
8815.69 1280
8816.57 1311
8817.46 1265
8818.34 1310
8819.23 1319
8820.12 1249
8821.00 1210
8821.89 1189
8822.77 1146
8823.66 1146
8824.55 1102
8825.43 1102
8826.32 1064
8827.21 1048
8828.09 1038
8828.98 1062
8829.87 1057
8830.75 993
8831.64 1013
8832.53 1054
8833.41 1034
8834.30 1043
8835.19 1086
8836.08 1110
8836.96 1040
8837.85 1057
8838.74 1082
8839.62 1070
8840.51 1083
8841.40 1146
8842.29 1115
8843.17 1114
8844.06 1133
8844.95 1119
8845.84 1110
8846.72 1125
8847.61 1104
8848.50 1093
8849.39 1128
8850.27 1128
8851.16 1132
8852.05 1113
8852.94 1133
8853.82 1131
8854.71 1085
8855.60 1132
8856.49 1133
8857.38 1155
8858.26 1108
8859.15 1136
8860.04 1114
8860.93 1102
8861.82 1072
8862.71 1007
8863.59 1006
8864.48 1086
8865.37 1011
8866.26 936
8867.15 957
8868.04 964
8868.93 949
8869.81 964
8870.70 917
8871.59 918
8872.48 906
8873.37 892
8874.26 879
8875.15 910
8876.04 911
8876.93 911
8877.81 891
8878.70 858
8879.59 838
8880.48 871
8881.37 902
8882.26 851
8883.15 831
8884.04 807
8884.93 837
8885.82 824
8886.71 760
8887.60 770
8888.49 790
8889.38 800
8890.27 740
8891.16 768
8892.05 777
8892.94 747
8893.83 753
8894.72 783
8895.61 786
8896.50 797
8897.39 709
8898.28 703
8899.17 688
8900.06 696
8900.95 753
8901.84 700
8902.73 709
8903.62 690
8904.51 680
8905.40 699
8906.29 694
8907.18 704
8908.07 703
8908.96 695
8909.85 725
8910.74 706
8911.63 688
8912.52 673
8913.41 670
8914.31 677
8915.20 672
8916.09 667
8916.98 667
8917.87 667
8918.76 648
8919.65 656
8920.54 650
8921.43 664
8922.33 690
8923.22 694
8924.11 745
8925.00 757
8925.89 730
8926.78 679
8927.67 735
8928.57 689
8929.46 673
8930.35 672
8931.24 680
8932.13 685
8933.03 650
8933.92 622
8934.81 639
8935.70 617
8936.59 651
8937.49 676
8938.38 667
8939.27 629
8940.16 600
8941.05 598
8941.95 636
8942.84 624
8943.73 617
8944.62 641
8945.52 628
8946.41 619
8947.30 587
8948.19 614
8949.09 634
8949.98 632
8950.87 628
8951.76 614
8952.66 619
8953.55 640
8954.44 644
8955.34 621
8956.23 591
8957.12 590
8958.02 579
8958.91 587
8959.80 572
8960.69 571
8961.59 567
8962.48 578
8963.37 598
8964.27 566
8965.16 565
8966.05 575
8966.95 629
8967.84 629
8968.74 618
8969.63 635
8970.52 610
8971.42 573
8972.31 552
8973.20 566
8974.10 554
8974.99 544
8975.89 542
8976.78 501
8977.67 514
8978.57 518
8979.46 530
8980.36 507
8981.25 557
8982.15 524
8983.04 498
8983.93 496
8984.83 517
8985.72 517
8986.62 516
8987.51 479
8988.41 506
8989.30 515
8990.20 503
8991.09 511
8991.99 482
8992.88 525
8993.78 494
8994.67 538
8995.57 510
8996.46 502
8997.36 484
8998.25 494
8999.15 499
9000.04 496
9000.94 503
9001.83 492
9002.73 539
9003.62 498
9004.52 489
9005.41 486
9006.31 533
9007.20 485
9008.10 466
9009.00 491
9009.89 494
9010.79 516
9011.68 516
9012.58 493
9013.47 486
9014.37 484
9015.27 479
9016.16 454
9017.06 473
9017.95 482
9018.85 496
9019.75 481
9020.64 438
9021.54 438
9022.43 473
9023.33 450
9024.23 462
9025.12 464
9026.02 480
9026.92 422
9027.81 445
9028.71 452
9029.61 445
9030.50 440
9031.40 465
9032.30 438
9033.19 461
9034.09 440
9034.99 477
9035.88 441
9036.78 483
9037.68 437
9038.58 465
9039.47 470
9040.37 445
9041.27 423
9042.16 445
9043.06 474
9043.96 455
9044.86 460
9045.75 444
9046.65 460
9047.55 468
9048.45 472
9049.34 439
9050.24 482
9051.14 482
9052.04 444
9052.94 444
9053.83 457
9054.73 485
9055.63 452
9056.53 452
9057.43 467
9058.32 502
9059.22 471
9060.12 453
9061.02 448
9061.92 458
9062.81 462
9063.71 489
9064.61 498
9065.51 481
9066.41 479
9067.31 463
9068.21 454
9069.10 465
9070.00 455
9070.90 459
9071.80 458
9072.70 418
9073.60 456
9074.50 447
9075.40 459
9076.29 433
9077.19 438
9078.09 444
9078.99 429
9079.89 445
9080.79 450
9081.69 429
9082.59 448
9083.49 466
9084.39 443
9085.29 441
9086.19 429
9087.09 447
9087.98 416
9088.88 464
9089.78 429
9090.68 441
9091.58 431
9092.48 441
9093.38 428
9094.28 418
9095.18 454
9096.08 431
9096.98 455
9097.88 427
9098.78 423
9099.68 420
9100.58 417
9101.48 453
9102.38 449
9103.28 423
9104.18 420
9105.08 438
9105.99 426
9106.89 428
9107.79 452
9108.69 391
9109.59 407
9110.49 423
9111.39 420
9112.29 418
9113.19 410
9114.09 436
9114.99 387
9115.89 439
9116.79 449
9117.69 449
9118.60 446
9119.50 420
9120.40 427
9121.30 456
9122.20 410
9123.10 426
9124.00 459
9124.90 396
9125.81 398
9126.71 426
9127.61 456
9128.51 416
9129.41 403
9130.31 392
9131.22 413
9132.12 425
9133.02 423
9133.92 428
9134.82 407
9135.72 398
9136.63 416
9137.53 409
9138.43 419
9139.33 439
9140.23 434
9141.14 419
9142.04 418
9142.94 441
9143.84 413
9144.75 434
9145.65 422
9146.55 453
9147.45 437
9148.36 424
9149.26 432
9150.16 434
9151.06 430
9151.97 408
9152.87 443
9153.77 414
9154.67 453
9155.58 419
9156.48 438
9157.38 431
9158.29 438
9159.19 423
9160.09 430
9161.00 439
9161.90 421
9162.80 423
9163.71 429
9164.61 428
9165.51 464
9166.42 449
9167.32 428
9168.22 423
9169.13 406
9170.03 417
9170.93 404
9171.84 412
9172.74 407
9173.64 459
9174.55 429
9175.45 436
9176.36 416
9177.26 417
9178.16 420
9179.07 405
9179.97 411
9180.88 432
9181.78 450
9182.69 423
9183.59 429
9184.49 446
9185.40 428
9186.30 421
9187.21 453
9188.11 470
9189.02 446
9189.92 423
9190.82 427
9191.73 446
9192.63 435
9193.54 409
9194.44 451
9195.35 445
9196.25 435
9197.16 478
9198.06 473
9198.97 473
9199.87 463
9200.78 475
9201.68 416
9202.59 449
9203.49 431
9204.40 426
9205.30 433
9206.21 439
9207.12 409
9208.02 435
9208.93 502
9209.83 431
9210.74 406
9211.64 431
9212.55 453
9213.45 459
9214.36 442
9215.27 437
9216.17 431
9217.08 422
9217.98 436
9218.89 459
9219.80 432
9220.70 447
9221.61 446
9222.51 412
9223.42 401
9224.33 420
9225.23 433
9226.14 434
9227.05 435
9227.95 419
9228.86 402
9229.77 372
9230.67 392
9231.58 427
9232.49 412
9233.39 410
9234.30 388
9235.21 428
9236.11 414
9237.02 420
9237.93 440
9238.83 421
9239.74 402
9240.65 409
9241.55 412
9242.46 401
9243.37 360
9244.28 398
9245.18 386
9246.09 386
9247.00 389
9247.91 410
9248.81 426
9249.72 418
9250.63 385
9251.54 389
9252.44 421
9253.35 407
9254.26 411
9255.17 412
9256.07 422
9256.98 408
9257.89 386
9258.80 415
9259.71 396
9260.61 408
9261.52 415
9262.43 383
9263.34 396
9264.25 395
9265.16 458
9266.06 428
9266.97 431
9267.88 438
9268.79 434
9269.70 421
9270.61 441
9271.51 457
9272.42 432
9273.33 442
9274.24 450
9275.15 466
9276.06 474
9276.97 455
9277.88 415
9278.78 478
9279.69 434
9280.60 391
9281.51 415
9282.42 434
9283.33 430
9284.24 425
9285.15 392
9286.06 392
9286.97 420
9287.88 421
9288.79 428
9289.70 425
9290.60 447
9291.51 430
9292.42 422
9293.33 429
9294.24 449
9295.15 413
9296.06 434
9296.97 412
9297.88 392
9298.79 400
9299.70 417
9300.61 421
9301.52 416
9302.43 390
9303.34 424
9304.25 427
9305.16 440
9306.07 399
9306.98 404
9307.89 430
9308.80 408
9309.71 405
9310.63 410
9311.54 424
9312.45 413
9313.36 411
9314.27 389
9315.18 398
9316.09 376
9317.00 409
9317.91 418
9318.82 415
9319.73 423
9320.64 425
9321.55 432
9322.47 429
9323.38 410
9324.29 419
9325.20 405
9326.11 384
9327.02 393
9327.93 413
9328.84 397
9329.76 393
9330.67 423
9331.58 394
9332.49 420
9333.40 386
9334.31 409
9335.23 395
9336.14 416
9337.05 411
9337.96 401
9338.87 397
9339.78 396
9340.70 418
9341.61 395
9342.52 392
9343.43 388
9344.34 389
9345.26 365
9346.17 412
9347.08 409
9347.99 415
9348.91 410
9349.82 438
9350.73 426
9351.64 400
9352.56 377
9353.47 403
9354.38 417
9355.29 388
9356.21 407
9357.12 400
9358.03 375
9358.94 394
9359.86 395
9360.77 397
9361.68 428
9362.60 419
9363.51 423
9364.42 405
9365.34 417
9366.25 426
9367.16 425
9368.08 412
9368.99 414
9369.90 426
9370.82 403
9371.73 397
9372.64 403
9373.56 401
9374.47 401
9375.38 423
9376.30 411
9377.21 415
9378.12 422
9379.04 392
9379.95 395
9380.87 403
9381.78 423
9382.69 419
9383.61 411
9384.52 420
9385.44 439
9386.35 432
9387.27 442
9388.18 432
9389.09 441
9390.01 465
9390.92 453
9391.84 465
9392.75 474
9393.67 491
9394.58 436
9395.50 455
9396.41 456
9397.32 417
9398.24 429
9399.15 445
9400.07 429
9400.98 399
9401.90 441
9402.81 417
9403.73 430
9404.64 415
9405.56 427
9406.47 422
9407.39 408
9408.30 428
9409.22 410
9410.14 411
9411.05 428
9411.97 400
9412.88 437
9413.80 467
9414.71 426
9415.63 442
9416.54 401
9417.46 394
9418.38 429
9419.29 418
9420.21 375
9421.12 427
9422.04 389
9422.95 398
9423.87 440
9424.79 429
9425.70 422
9426.62 437
9427.54 431
9428.45 429
9429.37 400
9430.28 434
9431.20 429
9432.12 451
9433.03 439
9433.95 428
9434.87 465
9435.78 428
9436.70 452
9437.62 462
9438.53 452
9439.45 440
9440.37 438
9441.28 431
9442.20 432
9443.12 437
9444.03 475
9444.95 453
9445.87 503
9446.79 488
9447.70 522
9448.62 589
9449.54 600
9450.45 656
9451.37 665
9452.29 676
9453.21 614
9454.12 614
9455.04 571
9455.96 537
9456.88 473
9457.79 474
9458.71 462
9459.63 465
9460.55 447
9461.47 457
9462.38 423
9463.30 404
9464.22 409
9465.14 428
9466.06 394
9466.97 415
9467.89 421
9468.81 401
9469.73 388
9470.65 388
9471.56 388
9472.48 385
9473.40 399
9474.32 395
9475.24 392
9476.16 433
9477.08 413
9477.99 425
9478.91 423
9479.83 402
9480.75 417
9481.67 418
9482.59 424
9483.51 431
9484.43 408
9485.34 422
9486.26 408
9487.18 362
9488.10 390
9489.02 397
9489.94 418
9490.86 396
9491.78 397
9492.70 430
9493.62 413
9494.54 428
9495.46 391
9496.38 387
9497.30 377
9498.22 389
9499.13 395
9500.05 390
9500.97 408
9501.89 387
9502.81 403
9503.73 391
9504.65 391
9505.57 371
9506.49 412
9507.41 404
9508.33 448
9509.25 392
9510.17 401
9511.09 422
9512.01 381
9512.93 419
9513.86 405
9514.78 391
9515.70 393
9516.62 442
9517.54 416
9518.46 393
9519.38 391
9520.30 419
9521.22 397
9522.14 408
9523.06 387
9523.98 431
9524.90 412
9525.82 383
9526.75 405
9527.67 415
9528.59 428
9529.51 440
9530.43 441
9531.35 428
9532.27 420
9533.19 403
9534.11 463
9535.04 419
9535.96 426
9536.88 405
9537.80 434
9538.72 419
9539.64 385
9540.57 403
9541.49 426
9542.41 401
9543.33 419
9544.25 414
9545.17 398
9546.10 344
9547.02 369
9547.94 431
9548.86 380
9549.78 345
9550.71 363
9551.63 410
9552.55 393
9553.47 390
9554.40 395
9555.32 385
9556.24 377
9557.16 415
9558.09 388
9559.01 415
9559.93 369
9560.85 402
9561.78 415
9562.70 404
9563.62 393
9564.54 405
9565.47 412
9566.39 379
9567.31 376
9568.24 374
9569.16 387
9570.08 385
9571.00 409
9571.93 395
9572.85 377
9573.77 364
9574.70 388
9575.62 360
9576.54 344
9577.47 374
9578.39 374
9579.31 366
9580.24 338
9581.16 369
9582.09 386
9583.01 391
9583.93 361
9584.86 379
9585.78 380
9586.70 381
9587.63 376
9588.55 416
9589.48 415
9590.40 393
9591.32 383
9592.25 396
9593.17 414
9594.10 369
9595.02 398
9595.95 425
9596.87 400
9597.79 375
9598.72 400
9599.64 384
9600.57 427
9601.49 414
9602.42 414
9603.34 387
9604.27 402
9605.19 395
9606.12 386
9607.04 380
9607.97 400
9608.89 405
9609.82 436
9610.74 452
9611.67 393
9612.59 403
9613.52 453
9614.44 448
9615.37 406
9616.29 408
9617.22 440
9618.14 431
9619.07 409
9619.99 419
9620.92 399
9621.85 413
9622.77 403
9623.70 426
9624.62 465
9625.55 414
9626.47 428
9627.40 484
9628.33 465
9629.25 459
9630.18 431
9631.10 467
9632.03 452
9632.96 466
9633.88 457
9634.81 467
9635.73 478
9636.66 450
9637.59 457
9638.51 478
9639.44 450
9640.37 483
9641.29 514
9642.22 518
9643.15 473
9644.07 497
9645.00 539
9645.93 520
9646.85 583
9647.78 636
9648.71 618
9649.63 580
9650.56 583
9651.49 587
9652.41 568
9653.34 513
9654.27 529
9655.20 544
9656.12 561
9657.05 519
9657.98 516
9658.90 509
9659.83 497
9660.76 542
9661.69 532
9662.61 533
9663.54 534
9664.47 538
9665.40 547
9666.32 579
9667.25 568
9668.18 588
9669.11 572
9670.04 527
9670.96 499
9671.89 547
9672.82 547
9673.75 524
9674.68 551
9675.60 576
9676.53 558
9677.46 528
9678.39 539
9679.32 579
9680.25 596
9681.17 573
9682.10 600
9683.03 559
9683.96 569
9684.89 581
9685.82 570
9686.75 580
9687.67 597
9688.60 611
9689.53 607
9690.46 599
9691.39 625
9692.32 646
9693.25 679
9694.18 770
9695.11 813
9696.03 871
9696.96 853
9697.89 860
9698.82 846
9699.75 814
9700.68 756
9701.61 729
9702.54 701
9703.47 633
9704.40 635
9705.33 617
9706.26 590
9707.19 620
9708.12 611
9709.05 601
9709.98 615
9710.91 594
9711.84 559
9712.77 567
9713.70 606
9714.63 605
9715.56 589
9716.49 564
9717.42 577
9718.35 531
9719.28 541
9720.21 496
9721.14 530
9722.07 532
9723.00 510
9723.93 517
9724.86 517
9725.79 560
9726.72 502
9727.65 480
9728.58 524
9729.51 562
9730.44 562
9731.37 529
9732.31 542
9733.24 546
9734.17 550
9735.10 547
9736.03 507
9736.96 518
9737.89 519
9738.82 525
9739.75 510
9740.69 498
9741.62 514
9742.55 491
9743.48 484
9744.41 508
9745.34 536
9746.27 494
9747.21 517
9748.14 533
9749.07 525
9750.00 508
9750.93 488
9751.86 494
9752.80 476
9753.73 491
9754.66 508
9755.59 507
9756.52 464
9757.46 521
9758.39 475
9759.32 485
9760.25 514
9761.18 485
9762.12 487
9763.05 466
9763.98 498
9764.91 496
9765.85 484
9766.78 492
9767.71 474
9768.64 463
9769.58 488
9770.51 495
9771.44 477
9772.37 510
9773.31 507
9774.24 538
9775.17 512
9776.11 521
9777.04 541
9777.97 566
9778.91 597
9779.84 569
9780.77 575
9781.71 604
9782.64 574
9783.57 562
9784.51 569
9785.44 554
9786.37 526
9787.31 527
9788.24 487
9789.17 527
9790.11 517
9791.04 538
9791.97 528
9792.91 557
9793.84 553
9794.77 551
9795.71 562
9796.64 599
9797.58 547
9798.51 549
9799.44 535
9800.38 532
9801.31 502
9802.25 489
9803.18 493
9804.12 488
9805.05 443
9805.98 462
9806.92 452
9807.85 446
9808.79 432
9809.72 468
9810.66 448
9811.59 436
9812.53 418
9813.46 449
9814.40 445
9815.33 452
9816.27 447
9817.20 436
9818.14 461
9819.07 444
9820.01 434
9820.94 444
9821.88 412
9822.81 425
9823.75 416
9824.68 417
9825.62 418
9826.55 396
9827.49 385
9828.42 404
9829.36 397
9830.29 378
9831.23 424
9832.17 428
9833.10 420
9834.04 428
9834.97 407
9835.91 428
9836.84 424
9837.78 441
9838.72 456
9839.65 451
9840.59 427
9841.52 407
9842.46 425
9843.40 425
9844.33 416
9845.27 407
9846.20 421
9847.14 397
9848.08 426
9849.01 445
9849.95 427
9850.89 442
9851.82 425
9852.76 431
9853.70 441
9854.63 436
9855.57 415
9856.51 425
9857.44 408
9858.38 413
9859.32 393
9860.25 414
9861.19 432
9862.13 401
9863.07 422
9864.00 432
9864.94 391
9865.88 401
9866.81 425
9867.75 416
9868.69 399
9869.63 412
9870.56 388
9871.50 417
9872.44 438
9873.38 389
9874.31 397
9875.25 380
9876.19 436
9877.13 424
9878.07 385
9879.00 402
9879.94 416
9880.88 395
9881.82 423
9882.75 383
9883.69 417
9884.63 418
9885.57 411
9886.51 416
9887.45 402
9888.38 414
9889.32 434
9890.26 415
9891.20 406
9892.14 415
9893.08 398
9894.01 413
9894.95 392
9895.89 394
9896.83 423
9897.77 411
9898.71 408
9899.65 429
9900.59 403
9901.52 395
9902.46 405
9903.40 406
9904.34 437
9905.28 433
9906.22 417
9907.16 419
9908.10 409
9909.04 408
9909.98 393
9910.92 401
9911.86 433
9912.80 444
9913.73 399
9914.67 378
9915.61 408
9916.55 433
9917.49 460
9918.43 454
9919.37 494
9920.31 503
9921.25 569
9922.19 627
9923.13 674
9924.07 691
9925.01 692
9925.95 695
9926.89 671
9927.83 655
9928.77 596
9929.71 581
9930.65 556
9931.59 520
9932.53 451
9933.47 429
9934.41 437
9935.36 460
9936.30 414
9937.24 402
9938.18 405
9939.12 390
9940.06 377
9941.00 397
9941.94 426
9942.88 402
9943.82 380
9944.76 373
9945.70 393
9946.64 372
9947.59 398
9948.53 392
9949.47 393
9950.41 400
9951.35 362
9952.29 354
9953.23 354
9954.17 374
9955.12 362
9956.06 390
9957.00 380
9957.94 371
9958.88 386
9959.82 359
9960.77 362
9961.71 381
9962.65 369
9963.59 377
9964.53 392
9965.48 366
9966.42 361
9967.36 408
9968.30 394
9969.24 366
9970.19 392
9971.13 400
9972.07 326
9973.01 327
9973.95 355
9974.90 345
9975.84 348
9976.78 314
9977.72 364
9978.67 368
9979.61 353
9980.55 333
9981.50 329
9982.44 382
9983.38 370
9984.32 341
9985.27 345
9986.21 340
9987.15 380
9988.10 323
9989.04 340
9989.98 376
9990.92 387
9991.87 370
9992.81 364
9993.75 379
9994.70 374
9995.64 352
9996.58 368
9997.53 391
9998.47 364
9999.41 370
10000.36 351
10001.30 391
10002.25 367
10003.19 342
10004.13 346
10005.08 372
10006.02 372
10006.96 344
10007.91 345
10008.85 381
10009.80 384
10010.74 329
10011.68 350
10012.63 359
10013.57 340
10014.52 332
10015.46 353
10016.41 320
10017.35 322
10018.29 346
10019.24 361
10020.18 354
10021.13 337
10022.07 325
10023.02 354
10023.96 346
10024.91 348
10025.85 344
10026.80 356
10027.74 360
10028.69 336
10029.63 360
10030.58 338
10031.52 324
10032.47 359
10033.41 358
10034.36 340
10035.30 322
10036.25 323
10037.19 320
10038.14 348
10039.08 334
10040.03 321
10040.97 318
10041.92 346
10042.87 317
10043.81 332
10044.76 324
10045.70 337
10046.65 325
10047.59 352
10048.54 339
10049.49 312
10050.43 325
10051.38 342
10052.32 315
10053.27 325
10054.22 372
10055.16 342
10056.11 339
10057.05 343
10058.00 359
10058.95 324
10059.89 328
10060.84 332
10061.79 332
10062.73 335
10063.68 313
10064.63 338
10065.57 332
10066.52 338
10067.47 335
10068.41 330
10069.36 342
10070.31 333
10071.25 348
10072.20 344
10073.15 341
10074.10 334
10075.04 321
10075.99 314
10076.94 307
10077.88 314
10078.83 322
10079.78 316
10080.73 332
10081.67 298
10082.62 340
10083.57 316
10084.52 320
10085.46 310
10086.41 316
10087.36 321
10088.31 303
10089.25 325
10090.20 340
10091.15 318
10092.10 303
10093.05 307
10093.99 307
10094.94 289
10095.89 327
10096.84 342
10097.79 322
10098.73 295
10099.68 315
10100.63 310
10101.58 284
10102.53 315
10103.48 305
10104.42 328
10105.37 316
10106.32 338
10107.27 340
10108.22 360
10109.17 307
10110.12 322
10111.06 330
10112.01 302
10112.96 301
10113.91 313
10114.86 297
10115.81 280
10116.76 298
10117.71 316
10118.66 337
10119.61 329
10120.56 314
10121.50 317
10122.45 328
10123.40 321
10124.35 295
10125.30 291
10126.25 330
10127.20 323
10128.15 303
10129.10 335
10130.05 315
10131.00 298
10131.95 297
10132.90 327
10133.85 310
10134.80 304
10135.75 303
10136.70 293
10137.65 306
10138.60 313
10139.55 329
10140.50 321
10141.45 314
10142.40 312
10143.35 302
10144.30 315
10145.25 320
10146.20 330
10147.15 320
10148.10 304
10149.05 341
10150.00 335
10150.95 350
10151.90 304
10152.86 312
10153.81 308
10154.76 297
10155.71 316
10156.66 333
10157.61 299
10158.56 314
10159.51 308
10160.46 292
10161.41 316
10162.37 316
10163.32 305
10164.27 302
10165.22 296
10166.17 331
10167.12 323
10168.07 321
10169.03 330
10169.98 344
10170.93 334
10171.88 330
10172.83 282
10173.78 303
10174.74 350
10175.69 335
10176.64 300
10177.59 316
10178.54 348
10179.49 339
10180.45 327
10181.40 354
10182.35 342
10183.30 340
10184.26 326
10185.21 322
10186.16 319
10187.11 364
10188.06 364
10189.02 331
10189.97 344
10190.92 338
10191.87 355
10192.83 379
10193.78 359
10194.73 361
10195.69 361
10196.64 341
10197.59 344
10198.54 345
10199.50 343
10200.45 372
10201.40 355
10202.36 365
10203.31 362
10204.26 354
10205.22 361
10206.17 376
10207.12 398
10208.08 342
10209.03 355
10209.98 364
10210.94 356
10211.89 327
10212.84 326
10213.80 357
10214.75 309
10215.70 322
10216.66 306
10217.61 323
10218.56 328
10219.52 353
10220.47 335
10221.43 360
10222.38 338
10223.33 333
10224.29 326
10225.24 308
10226.20 305
10227.15 324
10228.11 360
10229.06 370
10230.01 386
10230.97 405
10231.92 414
10232.88 394
10233.83 385
10234.79 385
10235.74 412
10236.70 378
10237.65 379
10238.60 370
10239.56 373
10240.51 365
10241.47 322
10242.42 335
10243.38 358
10244.33 327
10245.29 319
10246.24 328
10247.20 356
10248.15 333
10249.11 313
10250.07 316
10251.02 318
10251.98 315
10252.93 302
10253.89 322
10254.84 341
10255.80 331
10256.75 311
10257.71 337
10258.67 320
10259.62 328
10260.58 310
10261.53 301
10262.49 289
10263.44 301
10264.40 316
10265.36 337
10266.31 329
10267.27 310
10268.22 331
10269.18 315
10270.14 287
10271.09 314
10272.05 326
10273.01 325
10273.96 341
10274.92 343
10275.87 317
10276.83 325
10277.79 298
10278.74 307
10279.70 292
10280.66 291
10281.61 302
10282.57 306
10283.53 300
10284.49 318
10285.44 317
10286.40 306
10287.36 283
10288.31 320
10289.27 302
10290.23 300
10291.18 283
10292.14 295
10293.10 330
10294.06 312
10295.01 315
10295.97 294
10296.93 325
10297.89 315
10298.84 313
10299.80 279
10300.76 312
10301.72 324
10302.67 322
10303.63 308
10304.59 324
10305.55 313
10306.51 303
10307.46 284
10308.42 307
10309.38 311
10310.34 277
10311.30 310
10312.25 300
10313.21 311
10314.17 304
10315.13 301
10316.09 290
10317.05 331
10318.00 323
10318.96 319
10319.92 292
10320.88 313
10321.84 313
10322.80 298
10323.76 296
10324.71 291
10325.67 294
10326.63 292
10327.59 312
10328.55 296
10329.51 319
10330.47 302
10331.43 291
10332.39 316
10333.35 281
10334.30 280
10335.26 281
10336.22 295
10337.18 298
10338.14 275
10339.10 277
10340.06 286
10341.02 303
10341.98 278
10342.94 273
10343.90 281
10344.86 296
10345.82 307
10346.78 297
10347.74 294
10348.70 303
10349.66 313
10350.62 305
10351.58 300
10352.54 303
10353.50 274
10354.46 286
10355.42 297
10356.38 327
10357.34 321
10358.30 287
10359.26 324
10360.22 294
10361.18 276
10362.14 294
10363.10 273
10364.06 297
10365.02 284
10365.98 299
10366.94 262
10367.90 293
10368.87 313
10369.83 257
10370.79 283
10371.75 276
10372.71 309
10373.67 278
10374.63 287
10375.59 305
10376.55 312
10377.51 270
10378.48 273
10379.44 283
10380.40 307
10381.36 299
10382.32 282
10383.28 295
10384.24 307
10385.21 287
10386.17 275
10387.13 291
10388.09 277
10389.05 296
10390.01 284
10390.98 318
10391.94 310
10392.90 321
10393.86 297
10394.82 297
10395.79 295
10396.75 294
10397.71 272
10398.67 297
10399.63 313
10400.60 302
10401.56 308
10402.52 291
10403.48 297
10404.45 300
10405.41 307
10406.37 304
10407.33 306
10408.30 297
10409.26 307
10410.22 313
10411.18 335
10412.15 315
10413.11 322
10414.07 342
10415.04 345
10416.00 324
10416.96 329
10417.93 322
10418.89 340
10419.85 339
10420.81 314
10421.78 323
10422.74 336
10423.70 332
10424.67 311
10425.63 312
10426.59 305
10427.56 294
10428.52 273
10429.49 295
10430.45 311
10431.41 281
10432.38 309
10433.34 286
10434.30 293
10435.27 310
10436.23 273
10437.20 266
10438.16 305
10439.12 255
10440.09 295
10441.05 292
10442.02 284
10442.98 273
10443.94 272
10444.91 271
10445.87 268
10446.84 265
10447.80 292
10448.77 270
10449.73 298
10450.70 291
10451.66 296
10452.63 299
10453.59 303
10454.55 307
10455.52 294
10456.48 272
10457.45 285
10458.41 304
10459.38 297
10460.34 291
10461.31 282
10462.27 298
10463.24 302
10464.20 281
10465.17 292
10466.14 261
10467.10 283
10468.07 271
10469.03 299
10470.00 306
10470.96 285
10471.93 247
10472.89 298
10473.86 294
10474.82 282
10475.79 274
10476.76 280
10477.72 282
10478.69 297
10479.65 291
10480.62 267
10481.59 286
10482.55 290
10483.52 305
10484.48 277
10485.45 294
10486.42 271
10487.38 296
10488.35 291
10489.32 309
10490.28 281
10491.25 284
10492.21 289
10493.18 317
10494.15 306
10495.11 279
10496.08 273
10497.05 282
10498.01 275
10498.98 297
10499.95 296
10500.92 277
10501.88 308
10502.85 263
10503.82 290
10504.78 300
10505.75 310
10506.72 279
10507.68 269
10508.65 268
10509.62 303
10510.59 280
10511.55 288
10512.52 292
10513.49 293
10514.46 299
10515.42 300
10516.39 312
10517.36 281
10518.33 296
10519.29 283
10520.26 295
10521.23 291
10522.20 286
10523.17 290
10524.13 278
10525.10 295
10526.07 271
10527.04 286
10528.01 285
10528.97 284
10529.94 268
10530.91 275
10531.88 280
10532.85 295
10533.82 277
10534.78 312
10535.75 266
10536.72 301
10537.69 295
10538.66 289
10539.63 287
10540.60 283
10541.56 290
10542.53 300
10543.50 286
10544.47 319
10545.44 288
10546.41 289
10547.38 301
10548.35 285
10549.32 301
10550.29 312
10551.25 302
10552.22 312
10553.19 299
10554.16 302
10555.13 317
10556.10 300
10557.07 318
10558.04 321
10559.01 322
10559.98 333
10560.95 341
10561.92 328
10562.89 312
10563.86 330
10564.83 324
10565.80 320
10566.77 286
10567.74 283
10568.71 307
10569.68 290
10570.65 264
10571.62 265
10572.59 264
10573.56 305
10574.53 282
10575.50 285
10576.47 329
10577.44 307
10578.41 312
10579.38 300
10580.35 299
10581.32 287
10582.29 296
10583.26 280
10584.23 281
10585.21 276
10586.18 314
10587.15 300
10588.12 294
10589.09 304
10590.06 295
10591.03 303
10592.00 304
10592.97 291
10593.94 300
10594.92 295
10595.89 304
10596.86 293
10597.83 286
10598.80 293
10599.77 285
10600.74 272
10601.71 266
10602.69 289
10603.66 277
10604.63 284
10605.60 298
10606.57 304
10607.54 300
10608.52 275
10609.49 284
10610.46 261
10611.43 276
10612.40 298
10613.38 276
10614.35 278
10615.32 268
10616.29 257
10617.27 308
10618.24 274
10619.21 310
10620.18 282
10621.15 262
10622.13 291
10623.10 281
10624.07 265
10625.04 256
10626.02 291
10626.99 306
10627.96 305
10628.94 294
10629.91 276
10630.88 298
10631.85 338
10632.83 310
10633.80 320
10634.77 304
10635.75 308
10636.72 326
10637.69 340
10638.67 353
10639.64 349
10640.61 322
10641.59 298
10642.56 292
10643.53 263
10644.51 284
10645.48 297
10646.45 296
10647.43 277
10648.40 255
10649.37 270
10650.35 267
10651.32 268
10652.30 284
10653.27 267
10654.24 250
10655.22 290
10656.19 284
10657.16 266
10658.14 280
10659.11 286
10660.09 279
10661.06 277
10662.04 267
10663.01 269
10663.98 275
10664.96 253
10665.93 262
10666.91 270
10667.88 288
10668.86 272
10669.83 273
10670.81 276
10671.78 255
10672.76 261
10673.73 282
10674.71 292
10675.68 291
10676.66 274
10677.63 298
10678.61 263
10679.58 277
10680.56 277
10681.53 294
10682.51 277
10683.48 286
10684.46 285
10685.43 288
10686.41 284
10687.38 274
10688.36 262
10689.33 297
10690.31 271
10691.28 266
10692.26 302
10693.24 285
10694.21 264
10695.19 280
10696.16 272
10697.14 274
10698.12 268
10699.09 278
10700.07 287
10701.04 296
10702.02 257
10703.00 256
10703.97 243
10704.95 247
10705.92 262
10706.90 283
10707.88 269
10708.85 259
10709.83 278
10710.81 293
10711.78 263
10712.76 277
10713.74 278
10714.71 288
10715.69 267
10716.67 258
10717.64 262
10718.62 261
10719.60 254
10720.57 242
10721.55 276
10722.53 266
10723.50 296
10724.48 298
10725.46 271
10726.44 281
10727.41 265
10728.39 293
10729.37 283
10730.35 280
10731.32 283
10732.30 275
10733.28 283
10734.26 313
10735.23 257
10736.21 290
10737.19 258
10738.17 287
10739.14 284
10740.12 275
10741.10 273
10742.08 307
10743.06 264
10744.03 273
10745.01 265
10745.99 271
10746.97 275
10747.95 269
10748.92 280
10749.90 247
10750.88 277
10751.86 255
10752.84 270
10753.82 234
10754.79 268
10755.77 254
10756.75 272
10757.73 245
10758.71 269
10759.69 251
10760.67 257
10761.65 293
10762.62 277
10763.60 270
10764.58 264
10765.56 302
10766.54 289
10767.52 281
10768.50 268
10769.48 284
10770.46 283
10771.44 294
10772.42 297
10773.39 275
10774.37 263
10775.35 289
10776.33 268
10777.31 264
10778.29 266
10779.27 274
10780.25 258
10781.23 245
10782.21 267
10783.19 261
10784.17 293
10785.15 273
10786.13 293
10787.11 294
10788.09 306
10789.07 276
10790.05 272
10791.03 260
10792.01 263
10792.99 256
10793.97 277
10794.95 279
10795.93 265
10796.91 261
10797.89 238
10798.87 272
10799.85 281
10800.83 304
10801.82 274
10802.80 259
10803.78 262
10804.76 252
10805.74 270
10806.72 274
10807.70 251
10808.68 283
10809.66 262
10810.64 272
10811.62 284
10812.61 253
10813.59 291
10814.57 287
10815.55 287
10816.53 251
10817.51 264
10818.49 281
10819.47 269
10820.46 261
10821.44 257
10822.42 260
10823.40 266
10824.38 292
10825.36 265
10826.35 287
10827.33 256
10828.31 281
10829.29 246
10830.27 256
10831.25 270
10832.24 277
10833.22 255
10834.20 262
10835.18 259
10836.17 252
10837.15 244
10838.13 246
10839.11 235
10840.09 246
10841.08 253
10842.06 278
10843.04 267
10844.02 260
10845.01 268
10845.99 253
10846.97 275
10847.96 269
10848.94 288
10849.92 275
10850.90 273
10851.89 278
10852.87 277
10853.85 279
10854.84 277
10855.82 301
10856.80 260
10857.78 265
10858.77 281
10859.75 277
10860.73 283
10861.72 287
10862.70 280
10863.68 285
10864.67 292
10865.65 277
10866.64 260
10867.62 249
10868.60 276
10869.59 276
10870.57 257
10871.55 260
10872.54 292
10873.52 294
10874.51 282
10875.49 277
10876.47 285
10877.46 252
10878.44 263
10879.43 274
10880.41 269
10881.39 276
10882.38 268
10883.36 275
10884.35 265
10885.33 299
10886.32 277
10887.30 313
10888.29 282
10889.27 301
10890.25 263
10891.24 265
10892.22 298
10893.21 255
10894.19 262
10895.18 295
10896.16 296
10897.15 305
10898.13 283
10899.12 320
10900.10 301
10901.09 283
10902.07 302
10903.06 307
10904.04 303
10905.03 318
10906.01 292
10907.00 301
10907.99 325
10908.97 306
10909.96 304
10910.94 301
10911.93 312
10912.91 304
10913.90 318
10914.88 300
10915.87 288
10916.86 312
10917.84 293
10918.83 274
10919.81 313
10920.80 316
10921.79 302
10922.77 306
10923.76 311
10924.74 291
10925.73 306
10926.72 319
10927.70 317
10928.69 324
10929.68 309
10930.66 312
10931.65 312
10932.64 322
10933.62 329
10934.61 311
10935.60 318
10936.58 321
10937.57 316
10938.56 345
10939.54 329
10940.53 322
10941.52 341
10942.50 356
10943.49 373
10944.48 361
10945.47 357
10946.45 343
10947.44 349
10948.43 361
10949.41 380
10950.40 391
10951.39 391
10952.38 394
10953.36 402
10954.35 445
10955.34 441
10956.33 412
10957.31 409
10958.30 419
10959.29 386
10960.28 369
10961.27 364
10962.25 370
10963.24 358
10964.23 365
10965.22 369
10966.21 349
10967.19 341
10968.18 382
10969.17 366
10970.16 331
10971.15 343
10972.13 318
10973.12 353
10974.11 357
10975.10 361
10976.09 349
10977.08 379
10978.07 343
10979.05 355
10980.04 309
10981.03 356
10982.02 366
10983.01 324
10984.00 347
10984.99 366
10985.98 386
10986.96 389
10987.95 362
10988.94 365
10989.93 412
10990.92 460
10991.91 446
10992.90 474
10993.89 487
10994.88 539
10995.87 526
10996.86 512
10997.85 512
10998.84 496
10999.83 484
11000.82 482
11001.81 478
11002.79 425
11003.78 386
11004.77 406
11005.76 404
11006.75 351
11007.74 329
11008.73 356
11009.72 335
11010.71 333
11011.70 317
11012.69 319
11013.68 322
11014.67 296
11015.67 311
11016.66 317
11017.65 338
11018.64 314
11019.63 324
11020.62 301
11021.61 309
11022.60 300
11023.59 322
11024.58 311
11025.57 312
11026.56 297
11027.55 310
11028.54 329
11029.53 300
11030.52 327
11031.52 348
11032.51 331
11033.50 311
11034.49 335
11035.48 281
11036.47 314
11037.46 319
11038.45 356
11039.45 322
11040.44 304
11041.43 312
11042.42 317
11043.41 305
11044.40 271
11045.39 289
11046.39 308
11047.38 298
11048.37 264
11049.36 280
11050.35 282
11051.35 332
11052.34 302
11053.33 311
11054.32 303
11055.31 299
11056.31 285
11057.30 303
11058.29 299
11059.28 274
11060.27 289
11061.27 295
11062.26 324
11063.25 294
11064.24 287
11065.24 284
11066.23 295
11067.22 301
11068.21 299
11069.21 320
11070.20 329
11071.19 342
11072.19 336
11073.18 328
11074.17 301
11075.16 289
11076.16 295
11077.15 320
11078.14 301
11079.14 303
11080.13 304
11081.12 305
11082.12 291
11083.11 295
11084.10 275
11085.10 292
11086.09 283
11087.08 327
11088.08 313
11089.07 269
11090.06 299
11091.06 283
11092.05 291
11093.04 270
11094.04 308
11095.03 270
11096.03 325
11097.02 287
11098.01 306
11099.01 306
11100.00 298
11101.00 274
11101.99 280
11102.98 281
11103.98 263
11104.97 296
11105.97 290
11106.96 281
11107.96 297
11108.95 280
11109.95 275
11110.94 284
11111.93 270
11112.93 313
11113.92 259
11114.92 269
11115.91 271
11116.91 301
11117.90 277
11118.90 278
11119.89 298
11120.89 298
11121.88 286
11122.88 264
11123.87 272
11124.87 285
11125.86 294
11126.86 305
11127.85 285
11128.85 268
11129.84 295
11130.84 267
11131.84 270
11132.83 274
11133.83 298
11134.82 278
11135.82 281
11136.81 296
11137.81 268
11138.81 304
11139.80 283
11140.80 292
11141.79 285
11142.79 309
11143.79 282
11144.78 312
11145.78 299
11146.77 303
11147.77 291
11148.77 305
11149.76 315
11150.76 275
11151.75 271
11152.75 273
11153.75 259
11154.74 258
11155.74 272
11156.74 278
11157.73 298
11158.73 291
11159.73 276
11160.72 260
11161.72 277
11162.72 262
11163.71 276
11164.71 260
11165.71 282
11166.71 257
11167.70 262
11168.70 258
11169.70 246
11170.69 286
11171.69 278
11172.69 251
11173.69 244
11174.68 286
11175.68 269
11176.68 271
11177.68 245
11178.67 263
11179.67 267
11180.67 276
11181.67 274
11182.66 264
11183.66 269
11184.66 263
11185.66 284
11186.66 265
11187.65 265
11188.65 278
11189.65 263
11190.65 288
11191.65 274
11192.64 243
11193.64 289
11194.64 257
11195.64 271
11196.64 263
11197.64 250
11198.63 277
11199.63 250
11200.63 260
11201.63 263
11202.63 259
11203.63 263
11204.63 278
11205.63 268
11206.62 264
11207.62 264
11208.62 251
11209.62 248
11210.62 262
11211.62 250
11212.62 285
11213.62 266
11214.62 274
11215.62 249
11216.61 270
11217.61 293
11218.61 258
11219.61 292
11220.61 280
11221.61 294
11222.61 259
11223.61 263
11224.61 256
11225.61 278
11226.61 291
11227.61 284
11228.61 297
11229.61 281
11230.61 260
11231.61 276
11232.61 275
11233.61 299
11234.61 274
11235.61 289
11236.61 238
11237.61 243
11238.61 250
11239.61 292
11240.61 274
11241.61 256
11242.61 252
11243.61 263
11244.61 276
11245.61 291
11246.61 261
11247.61 241
11248.62 299
11249.62 281
11250.62 269
11251.62 281
11252.62 271
11253.62 273
11254.62 254
11255.62 283
11256.62 269
11257.62 283
11258.62 250
11259.63 269
11260.63 285
11261.63 260
11262.63 251
11263.63 271
11264.63 298
11265.63 305
11266.64 272
11267.64 294
11268.64 315
11269.64 310
11270.64 287
11271.64 294
11272.65 298
11273.65 275
11274.65 278
11275.65 305
11276.65 285
11277.65 274
11278.66 280
11279.66 292
11280.66 308
11281.66 282
11282.67 294
11283.67 289
11284.67 282
11285.67 258
11286.67 270
11287.68 273
11288.68 274
11289.68 269
11290.68 275
11291.69 270
11292.69 256
11293.69 301
11294.70 282
11295.70 268
11296.70 266
11297.70 286
11298.71 277
11299.71 292
11300.71 263
11301.72 307
11302.72 290
11303.72 303
11304.72 311
11305.73 302
11306.73 292
11307.73 315
11308.74 308
11309.74 325
11310.74 299
11311.75 308
11312.75 288
11313.76 296
11314.76 297
11315.76 276
11316.77 300
11317.77 304
11318.77 286
11319.78 276
11320.78 298
11321.79 295
11322.79 250
11323.79 270
11324.80 252
11325.80 268
11326.81 278
11327.81 266
11328.81 266
11329.82 269
11330.82 275
11331.83 284
11332.83 301
11333.84 279
11334.84 277
11335.85 275
11336.85 278
11337.85 279
11338.86 252
11339.86 263
11340.87 275
11341.87 261
11342.88 276
11343.88 242
11344.89 261
11345.89 249
11346.90 258
11347.90 263
11348.91 263
11349.91 253
11350.92 274
11351.92 244
11352.93 252
11353.94 244
11354.94 258
11355.95 245
11356.95 284
11357.96 271
11358.96 278
11359.97 264
11360.97 266
11361.98 292
11362.99 264
11363.99 265
11365.00 241
11366.00 276
11367.01 249
11368.02 271
11369.02 295
11370.03 290
11371.03 295
11372.04 264
11373.05 268
11374.05 270
11375.06 246
11376.06 269
11377.07 273
11378.08 267
11379.08 271
11380.09 264
11381.10 287
11382.10 261
11383.11 280
11384.12 295
11385.12 303
11386.13 282
11387.14 276
11388.14 269
11389.15 271
11390.16 296
11391.17 272
11392.17 299
11393.18 251
11394.19 266
11395.19 274
11396.20 255
11397.21 282
11398.22 294
11399.22 305
11400.23 284
11401.24 269
11402.25 301
11403.25 261
11404.26 262
11405.27 280
11406.28 261
11407.28 312
11408.29 266
11409.30 292
11410.31 271
11411.31 272
11412.32 291
11413.33 296
11414.34 292
11415.35 270
11416.35 273
11417.36 280
11418.37 275
11419.38 282
11420.39 306
11421.40 268
11422.40 286
11423.41 275
11424.42 285
11425.43 295
11426.44 316
11427.45 269
11428.46 288
11429.46 284
11430.47 290
11431.48 272
11432.49 299
11433.50 290
11434.51 286
11435.52 296
11436.53 291
11437.54 314
11438.54 275
11439.55 288
11440.56 302
11441.57 294
11442.58 282
11443.59 295
11444.60 286
11445.61 320
11446.62 281
11447.63 291
11448.64 305
11449.65 303
11450.66 328
11451.67 318
11452.68 333
11453.69 279
11454.70 292
11455.71 289
11456.72 296
11457.73 303
11458.74 304
11459.75 290
11460.76 308
11461.77 303
11462.78 329
11463.79 310
11464.80 304
11465.81 325
11466.82 320
11467.83 318
11468.84 299
11469.85 339
11470.86 317
11471.87 315
11472.88 310
11473.89 345
11474.90 363
11475.91 340
11476.92 352
11477.93 334
11478.95 303
11479.96 319
11480.97 331
11481.98 359
11482.99 327
11484.00 332
11485.01 346
11486.02 319
11487.03 340
11488.05 315
11489.06 353
11490.07 316
11491.08 336
11492.09 319
11493.10 357
11494.11 341
11495.13 312
11496.14 353
11497.15 342
11498.16 348
11499.17 324
11500.18 348
11501.20 313
11502.21 326
11503.22 335
11504.23 362
11505.24 318
11506.26 331
11507.27 337
11508.28 374
11509.29 338
11510.30 369
11511.32 357
11512.33 341
11513.34 356
11514.35 352
11515.37 346
11516.38 334
11517.39 358
11518.40 345
11519.42 376
11520.43 349
11521.44 381
11522.45 365
11523.47 365
11524.48 378
11525.49 377
11526.51 363
11527.52 355
11528.53 372
11529.55 377
11530.56 384
11531.57 359
11532.59 377
11533.60 393
11534.61 395
11535.63 385
11536.64 383
11537.65 396
11538.67 402
11539.68 420
11540.69 440
11541.71 411
11542.72 437
11543.73 416
11544.75 461
11545.76 475
11546.78 446
11547.79 454
11548.80 426
11549.82 456
11550.83 433
11551.85 449
11552.86 458
11553.87 479
11554.89 498
11555.90 471
11556.92 506
11557.93 525
11558.95 537
11559.96 513
11560.97 468
11561.99 510
11563.00 497
11564.02 540
11565.03 541
11566.05 541
11567.06 597
11568.08 602
11569.09 592
11570.11 567
11571.12 575
11572.14 621
11573.15 639
11574.17 657
11575.18 691
11576.20 672
11577.21 734
11578.23 699
11579.24 753
11580.26 761
11581.27 778
11582.29 862
11583.30 865
11584.32 870
11585.33 884
11586.35 906
11587.37 910
11588.38 935
11589.40 988
11590.41 1056
11591.43 1132
11592.44 1253
11593.46 1398
11594.48 1610
11595.49 1730
11596.51 1893
11597.52 2075
11598.54 2116
11599.56 2180
11600.57 2127
11601.59 2050
11602.61 1924
11603.62 1688
11604.64 1533
11605.66 1409
11606.67 1289
11607.69 1167
11608.70 974
11609.72 926
11610.74 852
11611.75 780
11612.77 743
11613.79 701
11614.81 702
11615.82 650
11616.84 646
11617.86 668
11618.87 624
11619.89 619
11620.91 625
11621.92 573
11622.94 565
11623.96 546
11624.98 576
11625.99 561
11627.01 529
11628.03 569
11629.05 531
11630.06 569
11631.08 505
11632.10 529
11633.12 536
11634.13 564
11635.15 536
11636.17 582
11637.19 548
11638.20 533
11639.22 525
11640.24 576
11641.26 516
11642.28 512
11643.29 509
11644.31 465
11645.33 491
11646.35 453
11647.37 437
11648.39 444
11649.40 446
11650.42 417
11651.44 478
11652.46 433
11653.48 457
11654.50 438
11655.51 448
11656.53 440
11657.55 446
11658.57 465
11659.59 471
11660.61 435
11661.63 427
11662.65 440
11663.67 437
11664.68 456
11665.70 436
11666.72 479
11667.74 481
11668.76 463
11669.78 482
11670.80 470
11671.82 471
11672.84 464
11673.86 480
11674.88 520
11675.90 495
11676.92 473
11677.94 506
11678.96 483
11679.98 510
11680.99 506
11682.01 508
11683.03 478
11684.05 480
11685.07 467
11686.09 469
11687.11 473
11688.13 470
11689.15 463
11690.17 477
11691.19 484
11692.21 486
11693.24 463
11694.26 475
11695.28 456
11696.30 438
11697.32 450
11698.34 421
11699.36 442
11700.38 429
11701.40 434
11702.42 422
11703.44 423
11704.46 413
11705.48 430
11706.50 422
11707.52 418
11708.54 418
11709.57 428
11710.59 435
11711.61 413
11712.63 458
11713.65 447
11714.67 430
11715.69 376
11716.71 408
11717.73 412
11718.76 416
11719.78 398
11720.80 411
11721.82 375
11722.84 383
11723.86 369
11724.89 386
11725.91 368
11726.93 353
11727.95 369
11728.97 397
11729.99 398
11731.02 359
11732.04 378
11733.06 361
11734.08 382
11735.10 375
11736.13 372
11737.15 366
11738.17 346
11739.19 390
11740.22 350
11741.24 414
11742.26 370
11743.28 391
11744.30 382
11745.33 401
11746.35 354
11747.37 379
11748.40 374
11749.42 359
11750.44 377
11751.46 348
11752.49 353
11753.51 342
11754.53 344
11755.56 324
11756.58 337
11757.60 325
11758.62 330
11759.65 321
11760.67 350
11761.69 352
11762.72 323
11763.74 332
11764.76 316
11765.79 353
11766.81 319
11767.83 342
11768.86 324
11769.88 345
11770.91 338
11771.93 323
11772.95 311
11773.98 332
11775.00 332
11776.02 336
11777.05 327
11778.07 327
11779.10 341
11780.12 303
11781.14 317
11782.17 309
11783.19 314
11784.22 303
11785.24 289
11786.26 297
11787.29 329
11788.31 317
11789.34 300
11790.36 304
11791.39 295
11792.41 321
11793.44 320
11794.46 290
11795.49 288
11796.51 278
11797.54 288
11798.56 295
11799.59 284
11800.61 268
11801.63 288
11802.66 280
11803.69 308
11804.71 308
11805.74 286
11806.76 257
11807.79 269
11808.81 298
11809.84 296
11810.86 288
11811.89 302
11812.91 280
11813.94 300
11814.96 299
11815.99 279
11817.01 270
11818.04 282
11819.07 251
11820.09 288
11821.12 271
11822.14 305
11823.17 270
11824.20 270
11825.22 266
11826.25 286
11827.27 293
11828.30 276
11829.33 304
11830.35 280
11831.38 271
11832.40 275
11833.43 265
11834.46 293
11835.48 275
11836.51 252
11837.54 266
11838.56 277
11839.59 261
11840.62 279
11841.64 279
11842.67 302
11843.70 283
11844.72 294
11845.75 280
11846.78 264
11847.80 259
11848.83 305
11849.86 275
11850.89 249
11851.91 279
11852.94 302
11853.97 279
11854.99 284
11856.02 268
11857.05 281
11858.08 287
11859.10 286
11860.13 285
11861.16 250
11862.19 286
11863.21 270
11864.24 254
11865.27 268
11866.30 267
11867.33 248
11868.35 297
11869.38 284
11870.41 263
11871.44 254
11872.47 295
11873.49 308
11874.52 275
11875.55 264
11876.58 295
11877.61 270
11878.63 268
11879.66 288
11880.69 277
11881.72 274
11882.75 282
11883.78 287
11884.81 249
11885.83 273
11886.86 294
11887.89 317
11888.92 301
11889.95 290
11890.98 282
11892.01 300
11893.04 276
11894.06 294
11895.09 306
11896.12 302
11897.15 280
11898.18 299
11899.21 331
11900.24 281
11901.27 277
11902.30 267
11903.33 279
11904.36 269
11905.39 284
11906.42 291
11907.45 284
11908.48 280
11909.50 287
11910.53 301
11911.56 303
11912.59 272
11913.62 269
11914.65 285
11915.68 277
11916.71 266
11917.74 285
11918.77 294
11919.80 282
11920.83 306
11921.86 305
11922.89 335
11923.92 312
11924.95 299
11925.99 324
11927.02 327
11928.05 334
11929.08 341
11930.11 324
11931.14 313
11932.17 306
11933.20 296
11934.23 324
11935.26 294
11936.29 284
11937.32 281
11938.35 291
11939.38 281
11940.41 293
11941.45 262
11942.48 264
11943.51 277
11944.54 288
11945.57 273
11946.60 242
11947.63 254
11948.66 273
11949.70 272
11950.73 258
11951.76 252
11952.79 267
11953.82 258
11954.85 272
11955.88 296
11956.92 267
11957.95 294
11958.98 280
11960.01 282
11961.04 269
11962.08 281
11963.11 271
11964.14 294
11965.17 302
11966.20 264
11967.24 276
11968.27 270
11969.30 289
11970.33 287
11971.36 255
11972.40 276
11973.43 272
11974.46 277
11975.49 276
11976.53 294
11977.56 272
11978.59 271
11979.62 274
11980.66 270
11981.69 264
11982.72 281
11983.76 314
11984.79 306
11985.82 279
11986.85 247
11987.89 284
11988.92 299
11989.95 272
11990.99 270
11992.02 283
11993.05 298
11994.09 302
11995.12 270
11996.15 274
11997.19 255
11998.22 283
11999.25 289
12000.29 288
12001.32 287
12002.35 304
12003.39 313
12004.42 317
12005.46 293
12006.49 320
12007.52 273
12008.56 313
12009.59 283
12010.63 299
12011.66 292
12012.69 316
12013.73 326
12014.76 328
12015.80 293
12016.83 299
12017.86 311
12018.90 307
12019.93 296
12020.97 302
12022.00 294
12023.04 308
12024.07 313
12025.11 304
12026.14 307
12027.18 299
12028.21 301
12029.25 289
12030.28 275
12031.32 298
12032.35 290
12033.39 298
12034.42 308
12035.46 289
12036.49 288
12037.53 291
12038.56 269
12039.60 260
12040.63 250
12041.67 302
12042.70 280
12043.74 286
12044.77 267
12045.81 267
12046.84 283
12047.88 262
12048.92 269
12049.95 293
12050.99 306
12052.02 297
12053.06 300
12054.09 286
12055.13 267
12056.17 257
12057.20 258
12058.24 277
12059.27 286
12060.31 281
12061.35 280
12062.38 262
12063.42 269
12064.46 274
12065.49 287
12066.53 279
12067.56 286
12068.60 293
12069.64 287
12070.67 275
12071.71 291
12072.75 290
12073.78 287
12074.82 273
12075.86 273
12076.89 304
12077.93 281
12078.97 270
12080.01 270
12081.04 287
12082.08 289
12083.12 280
12084.15 283
12085.19 271
12086.23 307
12087.27 285
12088.30 299
12089.34 292
12090.38 286
12091.41 277
12092.45 291
12093.49 304
12094.53 304
12095.57 299
12096.60 300
12097.64 307
12098.68 331
12099.72 300
12100.75 305
12101.79 302
12102.83 294
12103.87 288
12104.91 292
12105.94 307
12106.98 289
12108.02 292
12109.06 303
12110.10 310
12111.14 266
12112.17 277
12113.21 264
12114.25 265
12115.29 272
12116.33 260
12117.37 250
12118.40 269
12119.44 260
12120.48 264
12121.52 278
12122.56 275
12123.60 267
12124.64 269
12125.68 252
12126.72 256
12127.75 257
12128.79 264
12129.83 266
12130.87 248
12131.91 257
12132.95 288
12133.99 278
12135.03 269
12136.07 273
12137.11 271
12138.15 267
12139.19 240
12140.23 258
12141.27 248
12142.31 251
12143.35 234
12144.38 268
12145.42 251
12146.46 243
12147.50 250
12148.54 239
12149.58 246
12150.62 230
12151.66 240
12152.70 223
12153.74 251
12154.78 222
12155.82 248
12156.87 248
12157.91 261
12158.95 263
12159.99 257
12161.03 251
12162.07 225
12163.11 263
12164.15 242
12165.19 236
12166.23 236
12167.27 250
12168.31 258
12169.35 255
12170.39 245
12171.43 254
12172.47 255
12173.52 220
12174.56 243
12175.60 258
12176.64 262
12177.68 258
12178.72 236
12179.76 257
12180.80 261
12181.85 257
12182.89 237
12183.93 238
12184.97 251
12186.01 247
12187.05 225
12188.09 231
12189.14 237
12190.18 242
12191.22 244
12192.26 230
12193.30 225
12194.34 247
12195.39 261
12196.43 250
12197.47 233
12198.51 227
12199.55 264
12200.60 253
12201.64 248
12202.68 229
12203.72 256
12204.77 241
12205.81 252
12206.85 231
12207.89 251
12208.94 236
12209.98 282
12211.02 256
12212.06 258
12213.11 242
12214.15 243
12215.19 215
12216.23 243
12217.28 258
12218.32 242
12219.36 258
12220.41 238
12221.45 256
12222.49 245
12223.54 250
12224.58 259
12225.62 238
12226.66 272
12227.71 262
12228.75 264
12229.79 241
12230.84 250
12231.88 242
12232.93 237
12233.97 248
12235.01 225
12236.06 247
12237.10 260
12238.14 267
12239.19 261
12240.23 248
12241.28 245
12242.32 259
12243.36 280
12244.41 253
12245.45 258
12246.50 252
12247.54 262
12248.58 259
12249.63 240
12250.67 263
12251.72 241
12252.76 228
12253.80 227
12254.85 244
12255.89 223
12256.94 215
12257.98 249
12259.03 218
12260.07 233
12261.12 237
12262.16 233
12263.21 209
12264.25 231
12265.30 210
12266.34 246
12267.39 251
12268.43 237
12269.48 225
12270.52 239
12271.57 236
12272.61 223
12273.66 231
12274.70 251
12275.75 246
12276.79 230
12277.84 228
12278.88 246
12279.93 239
12280.98 239
12282.02 240
12283.07 225
12284.11 237
12285.16 226
12286.20 253
12287.25 235
12288.30 246
12289.34 222
12290.39 212
12291.43 223
12292.48 214
12293.53 233
12294.57 228
12295.62 261
12296.66 227
12297.71 237
12298.76 225
12299.80 222
12300.85 223
12301.90 230
12302.94 245
12303.99 237
12305.04 225
12306.08 215
12307.13 214
12308.18 234
12309.22 235
12310.27 244
12311.32 244
12312.36 251
12313.41 242
12314.46 222
12315.50 209
12316.55 203
12317.60 229
12318.65 221
12319.69 235
12320.74 218
12321.79 205
12322.83 224
12323.88 231
12324.93 234
12325.98 218
12327.02 222
12328.07 204
12329.12 224
12330.17 230
12331.21 209
12332.26 197
12333.31 220
12334.36 220
12335.41 230
12336.45 219
12337.50 228
12338.55 239
12339.60 224
12340.65 215
12341.69 204
12342.74 203
12343.79 231
12344.84 230
12345.89 213
12346.94 223
12347.98 216
12349.03 236
12350.08 228
12351.13 226
12352.18 217
12353.23 210
12354.28 232
12355.32 236
12356.37 240
12357.42 190
12358.47 212
12359.52 229
12360.57 226
12361.62 205
12362.67 202
12363.72 227
12364.76 207
12365.81 206
12366.86 199
12367.91 230
12368.96 233
12370.01 232
12371.06 218
12372.11 216
12373.16 211
12374.21 234
12375.26 231
12376.31 252
12377.36 217
12378.41 247
12379.46 216
12380.51 212
12381.56 193
12382.61 220
12383.66 215
12384.71 226
12385.76 231
12386.81 231
12387.86 221
12388.91 222
12389.96 227
12391.01 209
12392.06 223
12393.11 210
12394.16 241
12395.21 263
12396.26 234
12397.31 233
12398.36 226
12399.41 205
12400.46 232
12401.51 199
12402.56 208
12403.61 199
12404.66 208
12405.71 208
12406.77 210
12407.82 242
12408.87 211
12409.92 228
12410.97 235
12412.02 215
12413.07 220
12414.12 208
12415.17 213
12416.23 232
12417.28 243
12418.33 231
12419.38 207
12420.43 207
12421.48 209
12422.53 222
12423.59 228
12424.64 219
12425.69 199
12426.74 228
12427.79 226
12428.84 201
12429.90 196
12430.95 225
12432.00 241
12433.05 218
12434.10 201
12435.16 238
12436.21 233
12437.26 229
12438.31 197
12439.37 225
12440.42 218
12441.47 205
12442.52 217
12443.58 218
12444.63 222
12445.68 186
12446.73 237
12447.79 220
12448.84 242
12449.89 214
12450.94 229
12452.00 227
12453.05 228
12454.10 224
12455.16 225
12456.21 192
12457.26 221
12458.31 213
12459.37 224
12460.42 247
12461.47 220
12462.53 219
12463.58 218
12464.63 223
12465.69 236
12466.74 212
12467.79 221
12468.85 240
12469.90 218
12470.95 233
12472.01 222
12473.06 219
12474.12 232
12475.17 252
12476.22 224
12477.28 229
12478.33 227
12479.39 241
12480.44 260
12481.49 236
12482.55 252
12483.60 259
12484.66 264
12485.71 268
12486.76 291
12487.82 266
12488.87 268
12489.93 258
12490.98 288
12492.04 273
12493.09 248
12494.15 232
12495.20 267
12496.25 235
12497.31 259
12498.36 255
12499.42 253
12500.47 223
12501.53 231
12502.58 256
12503.64 230
12504.69 231
12505.75 238
12506.80 247
12507.86 236
12508.91 226
12509.97 231
12511.03 256
12512.08 237
12513.14 209
12514.19 210
12515.25 213
12516.30 241
12517.36 214
12518.41 215
12519.47 237
12520.52 223
12521.58 263
12522.64 241
12523.69 209
12524.75 197
12525.80 225
12526.86 238
12527.92 214
12528.97 211
12530.03 249
12531.08 245
12532.14 234
12533.20 222
12534.25 223
12535.31 216
12536.37 234
12537.42 215
12538.48 239
12539.54 235
12540.59 218
12541.65 241
12542.70 258
12543.76 236
12544.82 235
12545.88 253
12546.93 235
12547.99 261
12549.05 250
12550.10 252
12551.16 237
12552.22 271
12553.27 278
12554.33 282
12555.39 254
12556.45 228
12557.50 242
12558.56 252
12559.62 242
12560.67 211
12561.73 243
12562.79 247
12563.85 247
12564.90 242
12565.96 267
12567.02 280
12568.08 247
12569.14 275
12570.19 276
12571.25 254
12572.31 283
12573.37 266
12574.42 252
12575.48 251
12576.54 226
12577.60 259
12578.66 222
12579.72 250
12580.77 233
12581.83 269
12582.89 240
12583.95 250
12585.01 246
12586.07 257
12587.12 238
12588.18 245
12589.24 258
12590.30 242
12591.36 222
12592.42 202
12593.48 212
12594.53 226
12595.59 213
12596.65 245
12597.71 246
12598.77 208
12599.83 231
12600.89 219
12601.95 219
12603.01 219
12604.07 235
12605.13 248
12606.18 216
12607.24 224
12608.30 245
12609.36 229
12610.42 216
12611.48 236
12612.54 239
12613.60 244
12614.66 221
12615.72 234
12616.78 233
12617.84 261
12618.90 232
12619.96 228
12621.02 247
12622.08 242
12623.14 218
12624.20 244
12625.26 262
12626.32 259
12627.38 239
12628.44 239
12629.50 248
12630.56 243
12631.62 236
12632.68 274
12633.74 256
12634.80 230
12635.86 238
12636.92 230
12637.98 251
12639.04 231
12640.11 216
12641.17 219
12642.23 226
12643.29 229
12644.35 250
12645.41 244
12646.47 237
12647.53 239
12648.59 257
12649.65 236
12650.72 231
12651.78 245
12652.84 264
12653.90 254
12654.96 242
12656.02 265
12657.08 240
12658.14 226
12659.21 201
12660.27 232
12661.33 223
12662.39 226
12663.45 245
12664.51 251
12665.58 239
12666.64 231
12667.70 249
12668.76 248
12669.82 234
12670.89 211
12671.95 238
12673.01 214
12674.07 218
12675.13 239
12676.20 246
12677.26 242
12678.32 263
12679.38 249
12680.45 259
12681.51 232
12682.57 227
12683.63 250
12684.70 245
12685.76 241
12686.82 232
12687.88 249
12688.95 261
12690.01 267
12691.07 275
12692.14 293
12693.20 268
12694.26 270
12695.32 267
12696.39 284
12697.45 244
12698.51 262
12699.58 280
12700.64 274
12701.70 272
12702.77 261
12703.83 281
12704.89 270
12705.96 252
12707.02 250
12708.08 271
12709.15 254
12710.21 247
12711.28 231
12712.34 238
12713.40 224
12714.47 253
12715.53 261
12716.59 261
12717.66 242
12718.72 222
12719.79 224
12720.85 243
12721.92 223
12722.98 243
12724.04 255
12725.11 249
12726.17 224
12727.24 217
12728.30 244
12729.37 235
12730.43 244
12731.49 240
12732.56 242
12733.62 238
12734.69 233
12735.75 225
12736.82 252
12737.88 233
12738.95 213
12740.01 251
12741.08 249
12742.14 262
12743.21 225
12744.27 226
12745.34 220
12746.40 231
12747.47 230
12748.53 231
12749.60 208
12750.66 210
12751.73 235
12752.79 252
12753.86 226
12754.93 231
12755.99 236
12757.06 216
12758.12 222
12759.19 209
12760.25 220
12761.32 228
12762.39 221
12763.45 210
12764.52 203
12765.58 181
12766.65 227
12767.72 210
12768.78 230
12769.85 224
12770.91 214
12771.98 219
12773.05 202
12774.11 229
12775.18 199
12776.25 221
12777.31 213
12778.38 221
12779.45 226
12780.51 213
12781.58 217
12782.65 227
12783.71 222
12784.78 201
12785.85 213
12786.91 214
12787.98 207
12789.05 220
12790.11 222
12791.18 229
12792.25 210
12793.31 205
12794.38 219
12795.45 212
12796.52 233
12797.58 218
12798.65 222
12799.72 215
12800.79 192
12801.85 230
12802.92 223
12803.99 215
12805.06 213
12806.12 218
12807.19 231
12808.26 237
12809.33 205
12810.39 219
12811.46 228
12812.53 219
12813.60 219
12814.67 215
12815.73 223
12816.80 215
12817.87 213
12818.94 210
12820.01 212
12821.08 190
12822.14 191
12823.21 218
12824.28 212
12825.35 198
12826.42 215
12827.49 211
12828.55 213
12829.62 201
12830.69 202
12831.76 207
12832.83 225
12833.90 210
12834.97 204
12836.04 210
12837.11 217
12838.17 227
12839.24 206
12840.31 208
12841.38 222
12842.45 220
12843.52 205
12844.59 225
12845.66 205
12846.73 223
12847.80 207
12848.87 216
12849.94 213
12851.01 195
12852.08 197
12853.14 227
12854.21 228
12855.28 208
12856.35 206
12857.42 193
12858.49 213
12859.56 210
12860.63 196
12861.70 192
12862.77 230
12863.84 216
12864.91 202
12865.98 210
12867.05 201
12868.12 187
12869.19 197
12870.26 190
12871.34 204
12872.41 200
12873.48 198
12874.55 205
12875.62 182
12876.69 197
12877.76 197
12878.83 228
12879.90 182
12880.97 205
12882.04 190
12883.11 213
12884.18 212
12885.25 199
12886.33 198
12887.40 187
12888.47 189
12889.54 184
12890.61 206
12891.68 181
12892.75 185
12893.82 164
12894.89 197
12895.97 200
12897.04 194
12898.11 197
12899.18 208
12900.25 196
12901.32 189
12902.40 194
12903.47 208
12904.54 203
12905.61 218
12906.68 200
12907.75 208
12908.83 185
12909.90 189
12910.97 210
12912.04 183
12913.11 192
12914.19 189
12915.26 213
12916.33 200
12917.40 188
12918.48 198
12919.55 173
12920.62 184
12921.69 183
12922.77 213
12923.84 166
12924.91 176
12925.98 190
12927.06 200
12928.13 184
12929.20 188
12930.27 181
12931.35 189
12932.42 185
12933.49 183
12934.57 188
12935.64 203
12936.71 187
12937.79 207
12938.86 231
12939.93 188
12941.01 195
12942.08 194
12943.15 224
12944.23 201
12945.30 190
12946.37 179
12947.45 206
12948.52 185
12949.59 211
12950.67 199
12951.74 183
12952.81 182
12953.89 175
12954.96 215
12956.04 181
12957.11 209
12958.18 213
12959.26 188
12960.33 188
12961.41 192
12962.48 207
12963.55 199
12964.63 213
12965.70 187
12966.78 185
12967.85 198
12968.93 181
12970.00 182
12971.07 184
12972.15 183
12973.22 207
12974.30 178
12975.37 177
12976.45 198
12977.52 197
12978.60 198
12979.67 184
12980.75 209
12981.82 183
12982.90 195
12983.97 191
12985.05 195
12986.12 181
12987.20 182
12988.27 181
12989.35 187
12990.42 197
12991.50 199
12992.57 177
12993.65 208
12994.73 203
12995.80 185
12996.88 193
12997.95 192
12999.03 202
13000.10 200
13001.18 188
13002.25 196
13003.33 188
13004.41 205
13005.48 177
13006.56 184
13007.63 191
13008.71 169
13009.79 175
13010.86 184
13011.94 210
13013.02 188
13014.09 191
13015.17 186
13016.24 217
13017.32 169
13018.40 202
13019.47 221
13020.55 204
13021.63 204
13022.70 209
13023.78 219
13024.86 199
13025.93 190
13027.01 180
13028.09 202
13029.16 177
13030.24 219
13031.32 186
13032.40 213
13033.47 206
13034.55 204
13035.63 217
13036.70 192
13037.78 213
13038.86 200
13039.94 203
13041.01 201
13042.09 211
13043.17 210
13044.25 226
13045.32 183
13046.40 206
13047.48 192
13048.56 189
13049.63 193
13050.71 200
13051.79 183
13052.87 184
13053.95 194
13055.02 207
13056.10 220
13057.18 182
13058.26 187
13059.34 195
13060.41 199
13061.49 180
13062.57 194
13063.65 185
13064.73 185
13065.81 220
13066.88 202
13067.96 211
13069.04 190
13070.12 182
13071.20 193
13072.28 192
13073.36 190
13074.43 197
13075.51 209
13076.59 198
13077.67 177
13078.75 206
13079.83 170
13080.91 194
13081.99 189
13083.07 202
13084.15 208
13085.23 210
13086.30 205
13087.38 216
13088.46 185
13089.54 181
13090.62 187
13091.70 194
13092.78 191
13093.86 188
13094.94 205
13096.02 198
13097.10 194
13098.18 174
13099.26 172
13100.34 171
13101.42 216
13102.50 189
13103.58 193
13104.66 195
13105.74 194
13106.82 181
13107.90 196
13108.98 180
13110.06 184
13111.14 174
13112.22 179
13113.30 172
13114.38 188
13115.46 202
13116.54 192
13117.62 191
13118.70 197
13119.78 188
13120.86 209
13121.95 184
13123.03 187
13124.11 174
13125.19 185
13126.27 180
13127.35 198
13128.43 187
13129.51 164
13130.59 175
13131.67 166
13132.76 171
13133.84 187
13134.92 197
13136.00 191
13137.08 193
13138.16 181
13139.24 178
13140.32 184
13141.41 181
13142.49 179
13143.57 183
13144.65 176
13145.73 189
13146.81 172
13147.90 167
13148.98 187
13150.06 176
13151.14 176
13152.22 176
13153.31 185
13154.39 184
13155.47 180
13156.55 178
13157.63 183
13158.72 196
13159.80 210
13160.88 164
13161.96 187
13163.05 182
13164.13 159
13165.21 164
13166.29 183
13167.38 175
13168.46 192
13169.54 196
13170.62 170
13171.71 173
13172.79 190
13173.87 172
13174.96 203
13176.04 194
13177.12 176
13178.20 173
13179.29 187
13180.37 174
13181.45 166
13182.54 173
13183.62 181
13184.70 174
13185.79 183
13186.87 173
13187.95 180
13189.04 175
13190.12 197
13191.20 203
13192.29 184
13193.37 176
13194.46 197
13195.54 201
13196.62 182
13197.71 194
13198.79 191
13199.88 181
13200.96 156
13202.04 182
13203.13 192
13204.21 195
13205.30 197
13206.38 179
13207.46 188
13208.55 194
13209.63 162
13210.72 173
13211.80 184
13212.89 160
13213.97 191
13215.05 207
13216.14 200
13217.22 163
13218.31 176
13219.39 196
13220.48 188
13221.56 187
13222.65 183
13223.73 194
13224.82 194
13225.90 202
13226.99 189
13228.07 184
13229.16 170
13230.24 193
13231.33 193
13232.41 157
13233.50 158
13234.58 187
13235.67 179
13236.76 192
13237.84 187
13238.93 174
13240.01 167
13241.10 174
13242.18 178
13243.27 183
13244.35 185
13245.44 173
13246.53 186
13247.61 170
13248.70 181
13249.78 178
13250.87 173
13251.96 187
13253.04 173
13254.13 172
13255.21 188
13256.30 205
13257.39 175
13258.47 169
13259.56 161
13260.65 195
13261.73 163
13262.82 195
13263.91 194
13264.99 190
13266.08 184
13267.17 181
13268.25 184
13269.34 163
13270.43 188
13271.51 212
13272.60 201
13273.69 187
13274.77 186
13275.86 158
13276.95 192
13278.04 179
13279.12 190
13280.21 204
13281.30 176
13282.38 186
13283.47 208
13284.56 188
13285.65 208
13286.73 219
13287.82 205
13288.91 196
13290.00 154
13291.08 180
13292.17 202
13293.26 186
13294.35 169
13295.44 216
13296.52 209
13297.61 204
13298.70 206
13299.79 183
13300.88 191
13301.96 191
13303.05 186
13304.14 222
13305.23 194
13306.32 202
13307.41 210
13308.49 205
13309.58 193
13310.67 206
13311.76 186
13312.85 195
13313.94 170
13315.02 186
13316.11 208
13317.20 189
13318.29 186
13319.38 179
13320.47 196
13321.56 199
13322.65 178
13323.74 210
13324.82 199
13325.91 191
13327.00 176
13328.09 189
13329.18 183
13330.27 185
13331.36 190
13332.45 195
13333.54 184
13334.63 182
13335.72 199
13336.81 211
13337.90 198
13338.99 185
13340.08 184
13341.17 207
13342.26 180
13343.35 194
13344.44 178
13345.53 187
13346.61 193
13347.70 183
13348.79 199
13349.89 177
13350.98 185
13352.07 187
13353.16 222
13354.25 223
13355.34 206
13356.43 193
13357.52 196
13358.61 211
13359.70 209
13360.79 209
13361.88 207
13362.97 197
13364.06 177
13365.15 228
13366.24 201
13367.33 197
13368.42 207
13369.51 205
13370.60 188
13371.70 177
13372.79 192
13373.88 212
13374.97 201
13376.06 213
13377.15 192
13378.24 187
13379.33 192
13380.43 188
13381.52 208
13382.61 191
13383.70 196
13384.79 179
13385.88 208
13386.97 179
13388.07 192
13389.16 178
13390.25 186
13391.34 194
13392.43 196
13393.52 187
13394.62 176
13395.71 182
13396.80 191
13397.89 192
13398.98 173
13400.08 159
13401.17 180
13402.26 192
13403.35 192
13404.45 193
13405.54 190
13406.63 190
13407.72 197
13408.82 180
13409.91 170
13411.00 178
13412.09 173
13413.19 187
13414.28 188
13415.37 189
13416.46 185
13417.56 165
13418.65 208
13419.74 192
13420.84 185
13421.93 185
13423.02 191
13424.11 187
13425.21 175
13426.30 191
13427.39 162
13428.49 183
13429.58 199
13430.67 197
13431.77 198
13432.86 192
13433.95 192
13435.05 188
13436.14 210
13437.24 200
13438.33 210
13439.42 182
13440.52 187
13441.61 198
13442.70 187
13443.80 184
13444.89 189
13445.99 199
13447.08 200
13448.17 195
13449.27 178
13450.36 209
13451.46 194
13452.55 177
13453.64 180
13454.74 203
13455.83 196
13456.93 178
13458.02 191
13459.12 183
13460.21 188
13461.31 184
13462.40 183
13463.50 198
13464.59 208
13465.69 206
13466.78 205
13467.87 181
13468.97 195
13470.06 192
13471.16 185
13472.25 175
13473.35 200
13474.44 211
13475.54 181
13476.64 163
13477.73 194
13478.83 203
13479.92 212
13481.02 196
13482.11 197
13483.21 195
13484.30 212
13485.40 197
13486.49 213
13487.59 193
13488.69 241
13489.78 205
13490.88 208
13491.97 191
13493.07 205
13494.17 219
13495.26 236
13496.36 226
13497.45 205
13498.55 216
13499.65 226
13500.74 215
13501.84 206
13502.93 230
13504.03 185
13505.13 229
13506.22 224
13507.32 197
13508.42 199
13509.51 218
13510.61 212
13511.71 213
13512.80 211
13513.90 209
13515.00 184
13516.09 201
13517.19 170
13518.29 182
13519.38 204
13520.48 198
13521.58 200
13522.68 187
13523.77 199
13524.87 180
13525.97 193
13527.06 202
13528.16 201
13529.26 187
13530.36 192
13531.45 174
13532.55 203
13533.65 183
13534.75 192
13535.84 211
13536.94 208
13538.04 187
13539.14 206
13540.23 200
13541.33 186
13542.43 190
13543.53 180
13544.63 182
13545.72 183
13546.82 175
13547.92 194
13549.02 208
13550.12 186
13551.22 181
13552.31 181
13553.41 176
13554.51 195
13555.61 192
13556.71 169
13557.81 180
13558.90 207
13560.00 163
13561.10 192
13562.20 188
13563.30 205
13564.40 184
13565.50 201
13566.60 190
13567.69 189
13568.79 203
13569.89 191
13570.99 191
13572.09 194
13573.19 173
13574.29 175
13575.39 195
13576.49 192
13577.59 189
13578.69 196
13579.79 201
13580.89 175
13581.98 196
13583.08 181
13584.18 193
13585.28 186
13586.38 190
13587.48 199
13588.58 181
13589.68 186
13590.78 189
13591.88 169
13592.98 182
13594.08 180
13595.18 157
13596.28 181
13597.38 177
13598.48 192
13599.58 169
13600.68 183
13601.78 164
13602.88 172
13603.98 199
13605.08 188
13606.18 184
13607.29 187
13608.39 178
13609.49 193
13610.59 203
13611.69 173
13612.79 200
13613.89 184
13614.99 204
13616.09 194
13617.19 213
13618.29 191
13619.39 175
13620.50 184
13621.60 197
13622.70 175
13623.80 202
13624.90 207
13626.00 171
13627.10 159
13628.20 176
13629.31 195
13630.41 189
13631.51 196
13632.61 175
13633.71 206
13634.81 179
13635.91 178
13637.02 198
13638.12 175
13639.22 164
13640.32 177
13641.42 189
13642.53 175
13643.63 181
13644.73 182
13645.83 185
13646.93 164
13648.04 186
13649.14 173
13650.24 173
13651.34 205
13652.45 190
13653.55 207
13654.65 193
13655.75 165
13656.85 198
13657.96 206
13659.06 189
13660.16 200
13661.27 192
13662.37 202
13663.47 192
13664.57 202
13665.68 188
13666.78 194
13667.88 176
13668.99 175
13670.09 187
13671.19 185
13672.29 189
13673.40 186
13674.50 182
13675.60 184
13676.71 184
13677.81 176
13678.91 186
13680.02 195
13681.12 206
13682.23 208
13683.33 166
13684.43 193
13685.54 167
13686.64 190
13687.74 192
13688.85 207
13689.95 214
13691.06 201
13692.16 198
13693.26 205
13694.37 205
13695.47 231
13696.58 214
13697.68 205
13698.78 213
13699.89 208
13700.99 226
13702.10 221
13703.20 239
13704.31 230
13705.41 226
13706.51 220
13707.62 236
13708.72 206
13709.83 224
13710.93 222
13712.04 234
13713.14 229
13714.25 216
13715.35 211
13716.46 186
13717.56 215
13718.67 205
13719.77 216
13720.88 216
13721.98 210
13723.09 209
13724.19 193
13725.30 201
13726.40 191
13727.51 211
13728.61 219
13729.72 192
13730.83 212
13731.93 206
13733.04 188
13734.14 217
13735.25 186
13736.35 179
13737.46 181
13738.57 197
13739.67 202
13740.78 196
13741.88 192
13742.99 180
13744.09 190
13745.20 186
13746.31 201
13747.41 225
13748.52 205
13749.63 184
13750.73 216
13751.84 216
13752.94 193
13754.05 216
13755.16 203
13756.26 190
13757.37 213
13758.48 185
13759.58 212
13760.69 191
13761.80 200
13762.90 180
13764.01 220
13765.12 220
13766.22 205
13767.33 202
13768.44 206
13769.55 215
13770.65 215
13771.76 187
13772.87 199
13773.97 202
13775.08 216
13776.19 208
13777.30 176
13778.40 199
13779.51 199
13780.62 207
13781.73 190
13782.83 190
13783.94 186
13785.05 196
13786.16 202
13787.26 198
13788.37 201
13789.48 196
13790.59 184
13791.70 191
13792.80 208
13793.91 193
13795.02 197
13796.13 176
13797.24 205
13798.35 204
13799.45 196
13800.56 216
13801.67 220
13802.78 213
13803.89 218
13805.00 208
13806.10 201
13807.21 207
13808.32 221
13809.43 237
13810.54 222
13811.65 204
13812.76 200
13813.86 198
13814.97 188
13816.08 192
13817.19 205
13818.30 199
13819.41 184
13820.52 194
13821.63 178
13822.74 193
13823.85 194
13824.96 181
13826.06 174
13827.17 176
13828.28 226
13829.39 210
13830.50 184
13831.61 180
13832.72 188
13833.83 193
13834.94 187
13836.05 192
13837.16 172
13838.27 204
13839.38 192
13840.49 202
13841.60 191
13842.71 194
13843.82 188
13844.93 180
13846.04 201
13847.15 207
13848.26 186
13849.37 182
13850.48 181
13851.59 185
13852.70 187
13853.81 187
13854.92 184
13856.03 164
13857.14 180
13858.25 171
13859.37 193
13860.48 204
13861.59 191
13862.70 198
13863.81 176
13864.92 198
13866.03 174
13867.14 178
13868.25 160
13869.36 193
13870.47 178
13871.59 170
13872.70 145
13873.81 197
13874.92 202
13876.03 196
13877.14 182
13878.25 183
13879.36 182
13880.48 173
13881.59 183
13882.70 200
13883.81 179
13884.92 211
13886.03 184
13887.15 184
13888.26 166
13889.37 182
13890.48 202
13891.59 197
13892.71 193
13893.82 179
13894.93 175
13896.04 180
13897.15 197
13898.27 175
13899.38 193
13900.49 172
13901.60 170
13902.72 176
13903.83 192
13904.94 198
13906.05 175
13907.17 175
13908.28 187
13909.39 189
13910.50 190
13911.62 175
13912.73 176
13913.84 197
13914.95 171
13916.07 162
13917.18 198
13918.29 215
13919.41 185
13920.52 161
13921.63 169
13922.75 170
13923.86 177
13924.97 164
13926.09 180
13927.20 166
13928.31 166
13929.43 166
13930.54 162
13931.65 173
13932.77 178
13933.88 169
13934.99 195
13936.11 183
13937.22 184
13938.34 169
13939.45 177
13940.56 175
13941.68 159
13942.79 170
13943.91 175
13945.02 198
13946.13 154
13947.25 177
13948.36 149
13949.48 200
13950.59 182
13951.70 180
13952.82 181
13953.93 166
13955.05 176
13956.16 157
13957.28 149
13958.39 179
13959.51 166
13960.62 180
13961.74 202
13962.85 194
13963.97 195
13965.08 166
13966.20 198
13967.31 189
13968.43 199
13969.54 179
13970.66 194
13971.77 155
13972.89 157
13974.00 177
13975.12 164
13976.23 200
13977.35 167
13978.46 179
13979.58 169
13980.69 171
13981.81 159
13982.92 173
13984.04 170
13985.16 197
13986.27 157
13987.39 176
13988.50 173
13989.62 174
13990.74 174
13991.85 173
13992.97 192
13994.08 157
13995.20 179
13996.32 151
13997.43 209
13998.55 180
13999.66 182
14000.78 172
14001.90 190
14003.01 178
14004.13 198
14005.25 190
14006.36 183
14007.48 170
14008.60 180
14009.71 192
14010.83 150
14011.95 195
14013.06 170
14014.18 176
14015.30 170
14016.41 170
14017.53 184
14018.65 204
14019.76 189
14020.88 178
14022.00 180
14023.12 168
14024.23 162
14025.35 182
14026.47 214
14027.59 167
14028.70 176
14029.82 170
14030.94 187
14032.06 157
14033.17 170
14034.29 176
14035.41 191
14036.53 195
14037.64 202
14038.76 175
14039.88 159
14041.00 186
14042.11 201
14043.23 191
14044.35 169
14045.47 185
14046.59 180
14047.71 224
14048.82 169
14049.94 187
14051.06 188
14052.18 206
14053.30 203
14054.42 190
14055.53 178
14056.65 203
14057.77 200
14058.89 201
14060.01 197
14061.13 180
14062.25 197
14063.36 166
14064.48 227
14065.60 176
14066.72 191
14067.84 200
14068.96 226
14070.08 198
14071.20 201
14072.32 173
14073.44 207
14074.55 228
14075.67 214
14076.79 199
14077.91 195
14079.03 211
14080.15 195
14081.27 219
14082.39 184
14083.51 225
14084.63 207
14085.75 244
14086.87 220
14087.99 230
14089.11 240
14090.23 227
14091.35 246
14092.47 215
14093.59 223
14094.71 212
14095.83 246
14096.95 204
14098.07 220
14099.19 181
14100.31 181
14101.43 194
14102.55 214
14103.67 191
14104.79 196
14105.91 200
14107.03 207
14108.15 167
14109.27 189
14110.39 162
14111.51 173
14112.64 186
14113.76 173
14114.88 208
14116.00 165
14117.12 197
14118.24 167
14119.36 188
14120.48 163
14121.60 197
14122.72 191
14123.85 201
14124.97 174
14126.09 186
14127.21 192
14128.33 172
14129.45 165
14130.57 162
14131.70 162
14132.82 164
14133.94 171
14135.06 153
14136.18 178
14137.30 154
14138.43 195
14139.55 175
14140.67 160
14141.79 177
14142.91 183
14144.03 198
14145.16 184
14146.28 181
14147.40 156
14148.52 183
14149.65 177
14150.77 190
14151.89 157
14153.01 192
14154.13 171
14155.26 183
14156.38 173
14157.50 201
14158.62 170
14159.75 189
14160.87 161
14161.99 174
14163.12 181
14164.24 165
14165.36 185
14166.48 159
14167.61 172
14168.73 165
14169.85 179
14170.98 139
14172.10 170
14173.22 146
14174.35 173
14175.47 166
14176.59 168
14177.72 192
14178.84 171
14179.96 170
14181.09 175
14182.21 175
14183.33 151
14184.46 175
14185.58 164
14186.70 168
14187.83 158
14188.95 169
14190.07 171
14191.20 178
14192.32 167
14193.45 196
14194.57 183
14195.69 186
14196.82 182
14197.94 161
14199.07 157
14200.19 182
14201.32 178
14202.44 148
14203.56 169
14204.69 148
14205.81 172
14206.94 183
14208.06 192
14209.19 165
14210.31 169
14211.44 184
14212.56 148
14213.69 144
14214.81 168
14215.93 180
14217.06 169
14218.18 172
14219.31 171
14220.43 160
14221.56 165
14222.68 178
14223.81 163
14224.94 185
14226.06 154
14227.19 188
14228.31 157
14229.44 149
14230.56 170
14231.69 167
14232.81 169
14233.94 183
14235.06 176
14236.19 150
14237.32 170
14238.44 152
14239.57 182
14240.69 151
14241.82 140
14242.94 149
14244.07 164
14245.20 155
14246.32 171
14247.45 150
14248.57 178
14249.70 171
14250.83 173
14251.95 166
14253.08 157
14254.21 156
14255.33 141
14256.46 197
14257.59 183
14258.71 152
14259.84 157
14260.97 165
14262.09 145
14263.22 159
14264.35 171
14265.47 165
14266.60 155
14267.73 153
14268.85 166
14269.98 160
14271.11 177
14272.23 160
14273.36 174
14274.49 171
14275.62 179
14276.74 151
14277.87 164
14279.00 170
14280.12 195
14281.25 159
14282.38 163
14283.51 170
14284.63 162
14285.76 152
14286.89 164
14288.02 143
14289.15 153
14290.27 143
14291.40 146
14292.53 144
14293.66 155
14294.78 184
14295.91 177
14297.04 169
14298.17 154
14299.30 166
14300.42 148
14301.55 171
14302.68 150
14303.81 158
14304.94 140
14306.07 157
14307.19 172
14308.32 134
14309.45 169
14310.58 136
14311.71 152
14312.84 143
14313.97 136
14315.10 147
14316.22 158
14317.35 147
14318.48 162
14319.61 126
14320.74 153
14321.87 162
14323.00 154
14324.13 151
14325.26 158
14326.39 154
14327.51 164
14328.64 174
14329.77 145
14330.90 156
14332.03 145
14333.16 170
14334.29 161
14335.42 169
14336.55 172
14337.68 161
14338.81 141
14339.94 156
14341.07 147
14342.20 149
14343.33 155
14344.46 152
14345.59 162
14346.72 151
14347.85 172
14348.98 157
14350.11 160
14351.24 145
14352.37 151
14353.50 137
14354.63 168
14355.76 172
14356.89 155
14358.02 160
14359.15 153
14360.28 161
14361.41 168
14362.54 153
14363.67 152
14364.80 157
14365.94 134
14367.07 144
14368.20 156
14369.33 149
14370.46 151
14371.59 165
14372.72 147
14373.85 148
14374.98 152
14376.11 153
14377.25 159
14378.38 164
14379.51 140
14380.64 169
14381.77 148
14382.90 135
14384.03 166
14385.16 156
14386.30 157
14387.43 147
14388.56 171
14389.69 170
14390.82 158
14391.95 161
14393.09 146
14394.22 162
14395.35 144
14396.48 152
14397.61 164
14398.75 164
14399.88 161
14401.01 169
14402.14 182
14403.27 156
14404.41 138
14405.54 156
14406.67 143
14407.80 162
14408.94 162
14410.07 131
14411.20 151
14412.33 175
14413.47 150
14414.60 177
14415.73 162
14416.87 150
14418.00 157
14419.13 166
14420.26 168
14421.40 151
14422.53 150
14423.66 159
14424.80 157
14425.93 160
14427.06 161
14428.20 160
14429.33 158
14430.46 146
14431.59 170
14432.73 164
14433.86 166
14435.00 157
14436.13 142
14437.26 147
14438.40 158
14439.53 174
14440.66 151
14441.80 149
14442.93 164
14444.06 170
14445.20 144
14446.33 159
14447.47 151
14448.60 165
14449.73 168
14450.87 156
14452.00 173
14453.14 158
14454.27 167
14455.41 154
14456.54 168
14457.67 157
14458.81 161
14459.94 158
14461.08 158
14462.21 138
14463.35 154
14464.48 159
14465.62 150
14466.75 167
14467.89 142
14469.02 158
14470.15 145
14471.29 156
14472.42 157
14473.56 159
14474.69 153
14475.83 156
14476.96 160
14478.10 163
14479.24 179
14480.37 162
14481.51 168
14482.64 196
14483.78 149
14484.91 161
14486.05 162
14487.18 172
14488.32 170
14489.45 140
14490.59 163
14491.73 153
14492.86 179
14494.00 159
14495.13 173
14496.27 163
14497.40 175
14498.54 160
14499.68 165
14500.81 164
14501.95 169
14503.08 175
14504.22 183
14505.36 179
14506.49 163
14507.63 166
14508.77 166
14509.90 173
14511.04 174
14512.18 157
14513.31 177
14514.45 179
14515.58 171
14516.72 169
14517.86 167
14519.00 182
14520.13 174
14521.27 177
14522.41 169
14523.54 188
14524.68 184
14525.82 162
14526.95 185
14528.09 158
14529.23 159
14530.37 156
14531.50 176
14532.64 163
14533.78 164
14534.91 161
14536.05 145
14537.19 144
14538.33 146
14539.46 159
14540.60 155
14541.74 154
14542.88 145
14544.02 152
14545.15 162
14546.29 154
14547.43 137
14548.57 185
14549.70 155
14550.84 142
14551.98 156
14553.12 154
14554.26 154
14555.39 145
14556.53 154
14557.67 152
14558.81 140
14559.95 161
14561.09 156
14562.22 151
14563.36 149
14564.50 130
14565.64 161
14566.78 158
14567.92 144
14569.06 145
14570.20 166
14571.33 130
14572.47 162
14573.61 149
14574.75 165
14575.89 155
14577.03 152
14578.17 152
14579.31 143
14580.45 170
14581.59 161
14582.72 162
14583.86 162
14585.00 143
14586.14 144
14587.28 149
14588.42 130
14589.56 175
14590.70 141
14591.84 159
14592.98 153
14594.12 164
14595.26 157
14596.40 165
14597.54 149
14598.68 163
14599.82 161
14600.96 133
14602.10 165
14603.24 154
14604.38 149
14605.52 135
14606.66 171
14607.80 146
14608.94 176
14610.08 179
14611.22 167
14612.36 164
14613.50 155
14614.64 173
14615.78 160
14616.92 168
14618.06 153
14619.20 151
14620.34 167
14621.49 156
14622.63 152
14623.77 167
14624.91 148
14626.05 154
14627.19 145
14628.33 156
14629.47 150
14630.61 151
14631.75 168
14632.90 149
14634.04 150
14635.18 133
14636.32 160
14637.46 172
14638.60 140
14639.74 143
14640.88 149
14642.03 143
14643.17 153
14644.31 146
14645.45 169
14646.59 163
14647.73 140
14648.88 142
14650.02 159
14651.16 155
14652.30 134
14653.44 143
14654.59 159
14655.73 171
14656.87 147
14658.01 174
14659.16 151
14660.30 133
14661.44 126
14662.58 147
14663.72 156
14664.87 153
14666.01 146
14667.15 147
14668.29 156
14669.44 141
14670.58 163
14671.72 164
14672.87 146
14674.01 114
14675.15 162
14676.29 143
14677.44 144
14678.58 143
14679.72 160
14680.87 169
14682.01 140
14683.15 137
14684.30 145
14685.44 155
14686.58 134
14687.73 160
14688.87 165
14690.01 151
14691.16 143
14692.30 160
14693.44 162
14694.59 149
14695.73 118
14696.87 141
14698.02 143
14699.16 142
14700.30 144
14701.45 164
14702.59 124
14703.74 134
14704.88 132
14706.02 156
14707.17 155
14708.31 134
14709.46 164
14710.60 134
14711.75 145
14712.89 154
14714.03 190
14715.18 133
14716.32 140
14717.47 128
14718.61 140
14719.76 107
14720.90 121
14722.05 138
14723.19 144
14724.34 140
14725.48 133
14726.63 148
14727.77 132
14728.92 140
14730.06 150
14731.21 155
14732.35 154
14733.50 144
14734.64 125
14735.79 137
14736.93 148
14738.08 146
14739.22 158
14740.37 151
14741.51 170
14742.66 124
14743.80 161
14744.95 141
14746.09 160
14747.24 147
14748.39 150
14749.53 137
14750.68 138
14751.82 129
14752.97 138
14754.11 135
14755.26 126
14756.41 150
14757.55 140
14758.70 156
14759.85 129
14760.99 142
14762.14 146
14763.28 156
14764.43 145
14765.58 168
14766.72 161
14767.87 119
14769.02 160
14770.16 164
14771.31 162
14772.46 156
14773.60 151
14774.75 137
14775.90 158
14777.04 147
14778.19 143
14779.34 142
14780.48 145
14781.63 163
14782.78 157
14783.92 156
14785.07 149
14786.22 153
14787.37 144
14788.51 147
14789.66 151
14790.81 135
14791.96 133
14793.10 140
14794.25 146
14795.40 140
14796.54 153
14797.69 143
14798.84 150
14799.99 151
14801.14 146
14802.28 162
14803.43 153
14804.58 137
14805.73 150
14806.88 146
14808.02 149
14809.17 131
14810.32 139
14811.47 130
14812.62 136
14813.76 136
14814.91 128
14816.06 138
14817.21 146
14818.36 146
14819.51 142
14820.65 152
14821.80 140
14822.95 148
14824.10 152
14825.25 151
14826.40 147
14827.55 145
14828.69 133
14829.84 160
14830.99 141
14832.14 134
14833.29 144
14834.44 139
14835.59 129
14836.74 141
14837.89 140
14839.04 148
14840.19 136
14841.33 152
14842.48 139
14843.63 147
14844.78 141
14845.93 138
14847.08 138
14848.23 155
14849.38 153
14850.53 136
14851.68 151
14852.83 143
14853.98 132
14855.13 134
14856.28 145
14857.43 144
14858.58 140
14859.73 122
14860.88 151
14862.03 128
14863.18 137
14864.33 161
14865.48 139
14866.63 143
14867.78 136
14868.93 149
14870.08 130
14871.23 151
14872.38 133
14873.53 139
14874.68 141
14875.83 142
14876.98 149
14878.14 137
14879.29 153
14880.44 140
14881.59 152
14882.74 145
14883.89 145
14885.04 137
14886.19 134
14887.34 128
14888.49 132
14889.64 130
14890.80 148
14891.95 146
14893.10 148
14894.25 144
14895.40 145
14896.55 160
14897.70 137
14898.86 130
14900.01 150
14901.16 153
14902.31 158
14903.46 143
14904.61 127
14905.77 135
14906.92 143
14908.07 129
14909.22 121
14910.37 146
14911.53 148
14912.68 138
14913.83 141
14914.98 143
14916.13 140
14917.29 157
14918.44 142
14919.59 122
14920.74 140
14921.90 135
14923.05 134
14924.20 108
14925.35 138
14926.51 154
14927.66 134
14928.81 138
14929.96 155
14931.12 152
14932.27 139
14933.42 156
14934.57 152
14935.73 137
14936.88 133
14938.03 144
14939.19 127
14940.34 135
14941.49 131
14942.65 159
14943.80 135
14944.95 148
14946.11 152
14947.26 141
14948.41 121
14949.57 142
14950.72 156
14951.87 142
14953.03 143
14954.18 137
14955.33 132
14956.49 135
14957.64 160
14958.80 148
14959.95 157
14961.10 147
14962.26 152
14963.41 142
14964.57 138
14965.72 141
14966.87 119
14968.03 130
14969.18 153
14970.34 133
14971.49 145
14972.65 148
14973.80 136
14974.95 140
14976.11 135
14977.26 150
14978.42 147
14979.57 154
14980.73 141
14981.88 135
14983.04 135
14984.19 139
14985.35 144
14986.50 153
14987.66 121
14988.81 146
14989.97 149
14991.12 129
14992.28 128
14993.43 131
14994.59 149
14995.74 138
14996.90 139
14998.05 135
14999.21 135
15000.36 140
15001.52 122
15002.67 133
15003.83 159
15004.99 146
15006.14 145
15007.30 165
15008.45 119
15009.61 130
15010.76 135
15011.92 153
15013.08 128
15014.23 123
15015.39 131
15016.54 133
15017.70 131
15018.86 149
15020.01 149
15021.17 133
15022.32 133
15023.48 134
15024.64 157
15025.79 134
15026.95 135
15028.11 142
15029.26 140
15030.42 145
15031.58 159
15032.73 135
15033.89 136
15035.05 133
15036.20 139
15037.36 135
15038.52 136
15039.67 147
15040.83 131
15041.99 152
15043.15 134
15044.30 115
15045.46 127
15046.62 152
15047.77 157
15048.93 152
15050.09 140
15051.25 125
15052.40 129
15053.56 150
15054.72 139
15055.88 131
15057.03 127
15058.19 127
15059.35 160
15060.51 120
15061.66 135
15062.82 130
15063.98 149
15065.14 140
15066.30 137
15067.45 116
15068.61 155
15069.77 145
15070.93 149
15072.09 122
15073.24 133
15074.40 133
15075.56 153
15076.72 163
15077.88 128
15079.04 136
15080.20 126
15081.35 156
15082.51 137
15083.67 137
15084.83 142
15085.99 146
15087.15 149
15088.31 149
15089.46 132
15090.62 134
15091.78 143
15092.94 154
15094.10 140
15095.26 119
15096.42 132
15097.58 126
15098.74 156
15099.90 151
15101.06 131
15102.22 134
15103.37 146
15104.53 138
15105.69 139
15106.85 126
15108.01 134
15109.17 115
15110.33 122
15111.49 129
15112.65 134
15113.81 153
15114.97 148
15116.13 149
15117.29 124
15118.45 142
15119.61 132
15120.77 132
15121.93 149
15123.09 139
15124.25 148
15125.41 150
15126.57 129
15127.73 152
15128.89 139
15130.05 137
15131.21 123
15132.37 137
15133.53 141
15134.69 125
15135.86 136
15137.02 124
15138.18 143
15139.34 132
15140.50 146
15141.66 148
15142.82 142
15143.98 131
15145.14 136
15146.30 157
15147.46 135
15148.63 139
15149.79 149
15150.95 144
15152.11 137
15153.27 150
15154.43 146
15155.59 144
15156.75 123
15157.92 155
15159.08 139
15160.24 124
15161.40 138
15162.56 141
15163.72 156
15164.89 135
15166.05 128
15167.21 142
15168.37 135
15169.53 133
15170.69 139
15171.86 135
15173.02 137
15174.18 140
15175.34 147
15176.51 132
15177.67 132
15178.83 138
15179.99 139
15181.15 152
15182.32 132
15183.48 138
15184.64 156
15185.80 148
15186.97 158
15188.13 132
15189.29 135
15190.46 152
15191.62 137
15192.78 141
15193.94 132
15195.11 136
15196.27 133
15197.43 124
15198.60 138
15199.76 158
15200.92 133
15202.08 138
15203.25 139
15204.41 124
15205.57 151
15206.74 140
15207.90 130
15209.06 127
15210.23 153
15211.39 148
15212.56 161
15213.72 137
15214.88 155
15216.05 154
15217.21 169
15218.37 157
15219.54 129
15220.70 143
15221.87 134
15223.03 164
15224.19 150
15225.36 131
15226.52 142
15227.69 147
15228.85 149
15230.01 154
15231.18 145
15232.34 164
15233.51 158
15234.67 147
15235.84 133
15237.00 148
15238.16 144
15239.33 133
15240.49 141
15241.66 147
15242.82 124
15243.99 128
15245.15 145
15246.32 112
15247.48 151
15248.65 147
15249.81 142
15250.98 134
15252.14 155
15253.31 117
15254.47 118
15255.64 126
15256.80 126
15257.97 138
15259.13 138
15260.30 128
15261.46 129
15262.63 141
15263.80 123
15264.96 137
15266.13 142
15267.29 142
15268.46 132
15269.62 132
15270.79 144
15271.96 142
15273.12 123
15274.29 148
15275.45 152
15276.62 141
15277.79 150
15278.95 127
15280.12 152
15281.28 133
15282.45 146
15283.62 121
15284.78 146
15285.95 137
15287.12 151
15288.28 149
15289.45 140
15290.62 137
15291.78 130
15292.95 130
15294.12 147
15295.28 153
15296.45 122
15297.62 136
15298.78 127
15299.95 130
15301.12 146
15302.28 132
15303.45 133
15304.62 146
15305.78 127
15306.95 142
15308.12 146
15309.29 149
15310.45 127
15311.62 118
15312.79 131
15313.96 124
15315.12 133
15316.29 141
15317.46 124
15318.63 115
15319.79 129
15320.96 127
15322.13 145
15323.30 132
15324.46 132
15325.63 121
15326.80 137
15327.97 142
15329.14 144
15330.30 131
15331.47 147
15332.64 138
15333.81 145
15334.98 137
15336.14 128
15337.31 122
15338.48 138
15339.65 132
15340.82 139
15341.99 127
15343.16 123
15344.32 125
15345.49 128
15346.66 140
15347.83 129
15349.00 142
15350.17 139
15351.34 130
15352.51 120
15353.67 123
15354.84 143
15356.01 145
15357.18 148
15358.35 134
15359.52 134
15360.69 132
15361.86 146
15363.03 133
15364.20 134
15365.37 123
15366.54 145
15367.71 133
15368.87 150
15370.04 142
15371.21 140
15372.38 157
15373.55 135
15374.72 139
15375.89 137
15377.06 139
15378.23 170
15379.40 148
15380.57 122
15381.74 143
15382.91 131
15384.08 136
15385.25 140
15386.42 122
15387.59 133
15388.76 138
15389.93 138
15391.10 127
15392.27 129
15393.44 136
15394.62 145
15395.79 142
15396.96 152
15398.13 116
15399.30 120
15400.47 143
15401.64 140
15402.81 127
15403.98 143
15405.15 140
15406.32 145
15407.49 144
15408.66 133
15409.84 132
15411.01 146
15412.18 135
15413.35 146
15414.52 131
15415.69 141
15416.86 142
15418.03 130
15419.21 128
15420.38 127
15421.55 145
15422.72 140
15423.89 123
15425.06 130
15426.24 119
15427.41 136
15428.58 133
15429.75 146
15430.92 136
15432.09 122
15433.27 155
15434.44 125
15435.61 124
15436.78 130
15437.96 159
15439.13 136
15440.30 133
15441.47 124
15442.64 117
15443.82 118
15444.99 123
15446.16 149
15447.33 149
15448.51 133
15449.68 130
15450.85 137
15452.02 134
15453.20 117
15454.37 131
15455.54 147
15456.72 135
15457.89 137
15459.06 129
15460.23 140
15461.41 113
15462.58 120
15463.75 147
15464.93 136
15466.10 139
15467.27 116
15468.45 125
15469.62 134
15470.79 138
15471.97 123
15473.14 136
15474.31 128
15475.49 127
15476.66 134
15477.83 111
15479.01 124
15480.18 122
15481.36 155
15482.53 148
15483.70 138
15484.88 137
15486.05 139
15487.23 144
15488.40 142
15489.57 144
15490.75 139
15491.92 128
15493.10 127
15494.27 114
15495.44 126
15496.62 127
15497.79 125
15498.97 149
15500.14 132
15501.32 140
15502.49 143
15503.67 129
15504.84 133
15506.02 132
15507.19 132
15508.36 120
15509.54 133
15510.71 127
15511.89 128
15513.06 115
15514.24 133
15515.41 138
15516.59 147
15517.77 144
15518.94 108
15520.12 150
15521.29 155
15522.47 135
15523.64 124
15524.82 132
15525.99 135
15527.17 147
15528.34 133
15529.52 130
15530.69 136
15531.87 115
15533.05 128
15534.22 158
15535.40 121
15536.57 122
15537.75 138
15538.93 128
15540.10 140
15541.28 150
15542.45 130
15543.63 126
15544.81 114
15545.98 125
15547.16 144
15548.33 124
15549.51 122
15550.69 131
15551.86 141
15553.04 134
15554.22 133
15555.39 118
15556.57 129
15557.75 120
15558.92 131
15560.10 120
15561.28 135
15562.45 144
15563.63 139
15564.81 130
15565.99 137
15567.16 120
15568.34 135
15569.52 133
15570.69 127
15571.87 122
15573.05 120
15574.23 137
15575.40 131
15576.58 134
15577.76 133
15578.93 150
15580.11 123
15581.29 120
15582.47 137
15583.65 125
15584.82 146
15586.00 130
15587.18 142
15588.36 122
15589.53 127
15590.71 147
15591.89 141
15593.07 146
15594.25 146
15595.42 141
15596.60 140
15597.78 123
15598.96 142
15600.14 144
15601.32 138
15602.49 155
15603.67 125
15604.85 147
15606.03 117
15607.21 154
15608.39 134
15609.56 151
15610.74 138
15611.92 138
15613.10 136
15614.28 132
15615.46 144
15616.64 137
15617.82 149
15619.00 162
15620.17 152
15621.35 135
15622.53 161
15623.71 150
15624.89 138
15626.07 132
15627.25 149
15628.43 144
15629.61 161
15630.79 149
15631.97 139
15633.15 126
15634.33 140
15635.51 155
15636.69 148
15637.87 174
15639.05 138
15640.22 160
15641.40 124
15642.58 159
15643.76 131
15644.94 147
15646.12 163
15647.30 150
15648.48 139
15649.66 133
15650.85 136
15652.03 147
15653.21 148
15654.39 131
15655.57 144
15656.75 147
15657.93 146
15659.11 120
15660.29 139
15661.47 126
15662.65 151
15663.83 136
15665.01 146
15666.19 157
15667.37 139
15668.55 133
15669.73 137
15670.92 139
15672.10 139
15673.28 152
15674.46 119
15675.64 135
15676.82 126
15678.00 130
15679.18 144
15680.36 124
15681.55 122
15682.73 154
15683.91 129
15685.09 133
15686.27 142
15687.45 142
15688.63 140
15689.82 112
15691.00 137
15692.18 133
15693.36 163
15694.54 143
15695.73 150
15696.91 146
15698.09 136
15699.27 151
15700.45 139
15701.64 159
15702.82 139
15704.00 152
15705.18 155
15706.36 155
15707.55 138
15708.73 154
15709.91 142
15711.09 144
15712.28 142
15713.46 140
15714.64 145
15715.82 133
15717.01 130
15718.19 148
15719.37 135
15720.55 122
15721.74 137
15722.92 157
15724.10 141
15725.29 137
15726.47 167
15727.65 143
15728.84 133
15730.02 146
15731.20 149
15732.39 142
15733.57 143
15734.75 131
15735.94 164
15737.12 130
15738.30 146
15739.49 155
15740.67 141
15741.85 148
15743.04 151
15744.22 162
15745.40 159
15746.59 156
15747.77 134
15748.96 149
15750.14 152
15751.32 146
15752.51 137
15753.69 150
15754.88 118
15756.06 151
15757.24 139
15758.43 146
15759.61 141
15760.80 121
15761.98 143
15763.17 138
15764.35 130
15765.53 124
15766.72 132
15767.90 125
15769.09 138
15770.27 137
15771.46 148
15772.64 147
15773.83 154
15775.01 135
15776.20 160
15777.38 146
15778.57 137
15779.75 135
15780.94 127
15782.12 134
15783.31 127
15784.49 133
15785.68 115
15786.86 140
15788.05 134
15789.23 142
15790.42 152
15791.60 158
15792.79 131
15793.98 139
15795.16 132
15796.35 118
15797.53 133
15798.72 118
15799.90 124
15801.09 137
15802.28 136
15803.46 129
15804.65 135
15805.83 157
15807.02 149
15808.21 118
15809.39 126
15810.58 120
15811.76 130
15812.95 113
15814.14 119
15815.32 124
15816.51 126
15817.70 153
15818.88 131
15820.07 139
15821.26 119
15822.44 148
15823.63 131
15824.82 135
15826.00 123
15827.19 133
15828.38 140
15829.56 129
15830.75 126
15831.94 120
15833.12 145
15834.31 123
15835.50 135
15836.69 131
15837.87 133
15839.06 127
15840.25 141
15841.44 138
15842.62 148
15843.81 129
15845.00 128
15846.18 145
15847.37 133
15848.56 123
15849.75 136
15850.94 132
15852.12 134
15853.31 135
15854.50 142
15855.69 126
15856.87 126
15858.06 139
15859.25 130
15860.44 121
15861.63 127
15862.81 124
15864.00 132
15865.19 133
15866.38 123
15867.57 116
15868.76 135
15869.94 124
15871.13 136
15872.32 130
15873.51 140
15874.70 145
15875.89 128
15877.08 117
15878.26 135
15879.45 143
15880.64 147
15881.83 134
15883.02 130
15884.21 115
15885.40 149
15886.59 134
15887.78 141
15888.97 135
15890.15 150
15891.34 142
15892.53 129
15893.72 135
15894.91 140
15896.10 150
15897.29 140
15898.48 132
15899.67 119
15900.86 149
15902.05 127
15903.24 144
15904.43 141
15905.62 139
15906.81 157
15908.00 162
15909.19 129
15910.38 137
15911.57 134
15912.76 142
15913.95 145
15915.14 138
15916.33 167
15917.52 126
15918.71 131
15919.90 129
15921.09 129
15922.28 127
15923.47 129
15924.66 137
15925.85 143
15927.04 131
15928.23 125
15929.42 150
15930.61 140
15931.80 128
15932.99 133
15934.18 142
15935.38 138
15936.57 127
15937.76 134
15938.95 141
15940.14 142
15941.33 129
15942.52 140
15943.71 145
15944.90 150
15946.10 140
15947.29 103
15948.48 114
15949.67 126
15950.86 133
15952.05 126
15953.24 135
15954.44 127
15955.63 125
15956.82 126
15958.01 139
15959.20 147
15960.39 144
15961.59 122
15962.78 136
15963.97 138
15965.16 131
15966.35 115
15967.55 126
15968.74 128
15969.93 134
15971.12 134
15972.31 125
15973.51 132
15974.70 130
15975.89 126
15977.08 131
15978.28 142
15979.47 124
15980.66 129
15981.85 140
15983.05 124
15984.24 115
15985.43 126
15986.62 130
15987.82 123
15989.01 126
15990.20 140
15991.40 128
15992.59 134
15993.78 115
15994.98 120
15996.17 140
15997.36 144
15998.55 118
15999.75 126
16000.94 121
16002.13 109
16003.33 129
16004.52 117
16005.72 120
16006.91 114
16008.10 128
16009.30 132
16010.49 109
16011.68 113
16012.88 123
16014.07 135
16015.26 102
16016.46 118
16017.65 113
16018.85 135
16020.04 113
16021.23 116
16022.43 106
16023.62 118
16024.82 117
16026.01 134
16027.21 130
16028.40 134
16029.59 130
16030.79 152
16031.98 130
16033.18 133
16034.37 129
16035.57 106
16036.76 131
16037.96 116
16039.15 121
16040.35 100
16041.54 133
16042.73 135
16043.93 132
16045.12 129
16046.32 120
16047.51 116
16048.71 141
16049.91 124
16051.10 110
16052.30 121
16053.49 127
16054.69 120
16055.88 99
16057.08 120
16058.27 146
16059.47 146
16060.66 128
16061.86 132
16063.05 106
16064.25 132
16065.45 121
16066.64 129
16067.84 112
16069.03 103
16070.23 120
16071.42 122
16072.62 133
16073.82 115
16075.01 117
16076.21 117
16077.41 114
16078.60 116
16079.80 127
16080.99 118
16082.19 113
16083.39 112
16084.58 136
16085.78 120
16086.98 117
16088.17 111
16089.37 125
16090.57 131
16091.76 120
16092.96 141
16094.16 121
16095.35 136
16096.55 119
16097.75 126
16098.94 111
16100.14 115
16101.34 133
16102.53 133
16103.73 121
16104.93 117
16106.13 138
16107.32 116
16108.52 136
16109.72 101
16110.92 118
16112.11 140
16113.31 106
16114.51 119
16115.71 109
16116.90 115
16118.10 115
16119.30 111
16120.50 153
16121.69 137
16122.89 118
16124.09 142
16125.29 120
16126.49 131
16127.68 131
16128.88 140
16130.08 121
16131.28 141
16132.48 106
16133.67 139
16134.87 121
16136.07 110
16137.27 125
16138.47 109
16139.67 118
16140.86 125
16142.06 128
16143.26 134
16144.46 107
16145.66 111
16146.86 131
16148.06 121
16149.26 130
16150.45 119
16151.65 135
16152.85 116
16154.05 126
16155.25 120
16156.45 137
16157.65 119
16158.85 117
16160.05 130
16161.25 118
16162.45 126
16163.64 112
16164.84 128
16166.04 129
16167.24 124
16168.44 111
16169.64 128
16170.84 116
16172.04 137
16173.24 127
16174.44 132
16175.64 143
16176.84 139
16178.04 125
16179.24 105
16180.44 126
16181.64 127
16182.84 113
16184.04 104
16185.24 123
16186.44 110
16187.64 131
16188.84 113
16190.04 103
16191.24 124
16192.44 114
16193.64 136
16194.84 140
16196.04 111
16197.24 124
16198.44 122
16199.65 115
16200.85 125
16202.05 126
16203.25 128
16204.45 134
16205.65 125
16206.85 133
16208.05 110
16209.25 112
16210.45 126
16211.65 125
16212.86 115
16214.06 105
16215.26 123
16216.46 125
16217.66 100
16218.86 124
16220.06 104
16221.27 114
16222.47 122
16223.67 144
16224.87 108
16226.07 119
16227.27 134
16228.48 138
16229.68 127
16230.88 123
16232.08 144
16233.28 129
16234.48 123
16235.69 107
16236.89 122
16238.09 115
16239.29 127
16240.50 124
16241.70 139
16242.90 112
16244.10 132
16245.30 138
16246.51 116
16247.71 123
16248.91 115
16250.11 116
16251.32 117
16252.52 121
16253.72 121
16254.92 131
16256.13 107
16257.33 128
16258.53 116
16259.74 133
16260.94 115
16262.14 125
16263.35 133
16264.55 134
16265.75 135
16266.95 120
16268.16 125
16269.36 135
16270.56 132
16271.77 104
16272.97 126
16274.17 124
16275.38 114
16276.58 106
16277.79 138
16278.99 124
16280.19 112
16281.40 119
16282.60 118
16283.80 114
16285.01 105
16286.21 130
16287.42 118
16288.62 113
16289.82 110
16291.03 123
16292.23 123
16293.44 121
16294.64 119
16295.84 119
16297.05 111
16298.25 123
16299.46 109
16300.66 115
16301.87 135
16303.07 128
16304.27 122
16305.48 128
16306.68 117
16307.89 126
16309.09 127
16310.30 110
16311.50 137
16312.71 127
16313.91 115
16315.12 117
16316.32 132
16317.53 122
16318.73 131
16319.94 118
16321.14 121
16322.35 120
16323.55 121
16324.76 110
16325.96 128
16327.17 131
16328.38 108
16329.58 128
16330.79 131
16331.99 129
16333.20 116
16334.40 134
16335.61 120
16336.81 119
16338.02 128
16339.23 120
16340.43 126
16341.64 130
16342.84 104
16344.05 108
16345.26 116
16346.46 102
16347.67 113
16348.87 109
16350.08 118
16351.29 112
16352.49 141
16353.70 116
16354.91 141
16356.11 142
16357.32 120
16358.53 112
16359.73 113
16360.94 95
16362.15 121
16363.35 126
16364.56 104
16365.77 133
16366.97 119
16368.18 136
16369.39 123
16370.59 104
16371.80 106
16373.01 130
16374.21 112
16375.42 112
16376.63 109
16377.84 106
16379.04 102
16380.25 111
16381.46 127
16382.67 114
16383.87 118
16385.08 106
16386.29 139
16387.50 119
16388.70 125
16389.91 124
16391.12 123
16392.33 122
16393.53 114
16394.74 131
16395.95 121
16397.16 106
16398.37 106
16399.57 111
16400.78 101
16401.99 129
16403.20 114
16404.41 117
16405.62 113
16406.82 114
16408.03 123
16409.24 136
16410.45 131
16411.66 136
16412.87 111
16414.07 114
16415.28 115
16416.49 120
16417.70 129
16418.91 120
16420.12 119
16421.33 120
16422.54 138
16423.75 110
16424.95 125
16426.16 105
16427.37 120
16428.58 118
16429.79 117
16431.00 123
16432.21 110
16433.42 112
16434.63 103
16435.84 108
16437.05 106
16438.26 135
16439.47 112
16440.68 119
16441.88 118
16443.09 109
16444.30 119
16445.51 125
16446.72 101
16447.93 112
16449.14 118
16450.35 131
16451.56 110
16452.77 111
16453.98 129
16455.19 116
16456.40 129
16457.61 109
16458.82 115
16460.03 112
16461.24 111
16462.45 111
16463.67 105
16464.88 98
16466.09 108
16467.30 100
16468.51 99
16469.72 98
16470.93 116
16472.14 104
16473.35 111
16474.56 114
16475.77 125
16476.98 122
16478.19 121
16479.40 130
16480.62 106
16481.83 126
16483.04 108
16484.25 113
16485.46 118
16486.67 112
16487.88 111
16489.09 98
16490.31 115
16491.52 107
16492.73 148
16493.94 125
16495.15 114
16496.36 113
16497.57 117
16498.79 126
16500.00 139
16501.21 112
16502.42 111
16503.63 111
16504.85 127
16506.06 107
16507.27 110
16508.48 105
16509.69 111
16510.91 102
16512.12 101
16513.33 114
16514.54 116
16515.76 130
16516.97 107
16518.18 109
16519.39 117
16520.60 124
16521.82 97
16523.03 123
16524.24 100
16525.46 118
16526.67 124
16527.88 110
16529.09 123
16530.31 98
16531.52 121
16532.73 100
16533.95 105
16535.16 110
16536.37 111
16537.58 102
16538.80 120
16540.01 117
16541.22 131
16542.44 110
16543.65 96
16544.86 87
16546.08 107
16547.29 105
16548.50 114
16549.72 110
16550.93 119
16552.15 109
16553.36 110
16554.57 124
16555.79 110
16557.00 133
16558.21 105
16559.43 112
16560.64 95
16561.86 104
16563.07 109
16564.28 131
16565.50 115
16566.71 101
16567.93 109
16569.14 122
16570.36 116
16571.57 100
16572.78 127
16574.00 103
16575.21 119
16576.43 108
16577.64 113
16578.86 91
16580.07 108
16581.29 132
16582.50 105
16583.72 124
16584.93 86
16586.15 108
16587.36 117
16588.58 112
16589.79 108
16591.01 117
16592.22 104
16593.44 114
16594.65 103
16595.87 113
16597.08 96
16598.30 125
16599.51 120
16600.73 124
16601.94 110
16603.16 105
16604.37 117
16605.59 115
16606.81 114
16608.02 103
16609.24 123
16610.45 116
16611.67 114
16612.89 118
16614.10 114
16615.32 99
16616.53 110
16617.75 113
16618.97 99
16620.18 114
16621.40 109
16622.61 110
16623.83 109
16625.05 111
16626.26 103
16627.48 114
16628.70 111
16629.91 130
16631.13 106
16632.35 120
16633.56 95
16634.78 104
16636.00 106
16637.21 105
16638.43 105
16639.65 112
16640.86 123
16642.08 116
16643.30 103
16644.51 95
16645.73 119
16646.95 106
16648.17 112
16649.38 102
16650.60 105
16651.82 106
16653.03 110
16654.25 100
16655.47 107
16656.69 118
16657.90 101
16659.12 110
16660.34 108
16661.56 92
16662.77 108
16663.99 118
16665.21 113
16666.43 113
16667.65 105
16668.86 116
16670.08 110
16671.30 102
16672.52 111
16673.74 116
16674.95 110
16676.17 106
16677.39 137
16678.61 103
16679.83 107
16681.05 112
16682.26 136
16683.48 113
16684.70 121
16685.92 97
16687.14 109
16688.36 113
16689.58 126
16690.79 113
16692.01 108
16693.23 121
16694.45 121
16695.67 124
16696.89 108
16698.11 114
16699.33 99
16700.55 117
16701.76 104
16702.98 108
16704.20 108
16705.42 122
16706.64 105
16707.86 106
16709.08 99
16710.30 104
16711.52 111
16712.74 107
16713.96 112
16715.18 100
16716.40 119
16717.62 113
16718.84 128
16720.06 99
16721.28 111
16722.50 116
16723.72 119
16724.94 107
16726.16 109
16727.38 98
16728.60 109
16729.82 110
16731.04 107
16732.26 111
16733.48 118
16734.70 127
16735.92 149
16737.14 130
16738.36 115
16739.58 102
16740.80 110
16742.02 106
16743.24 98
16744.46 107
16745.68 93
16746.90 120
16748.12 111
16749.35 116
16750.57 118
16751.79 132
16753.01 120
16754.23 106
16755.45 123
16756.67 113
16757.89 112
16759.11 94
16760.33 96
16761.56 109
16762.78 106
16764.00 96
16765.22 118
16766.44 118
16767.66 118
16768.88 107
16770.11 110
16771.33 109
16772.55 110
16773.77 124
16774.99 115
16776.22 102
16777.44 116
16778.66 103
16779.88 98
16781.10 108
16782.33 112
16783.55 94
16784.77 106
16785.99 99
16787.21 113
16788.44 113
16789.66 105
16790.88 119
16792.10 122
16793.33 104
16794.55 102
16795.77 109
16796.99 105
16798.22 106
16799.44 103
16800.66 96
16801.88 108
16803.11 102
16804.33 118
16805.55 98
16806.78 95
16808.00 117
16809.22 118
16810.44 98
16811.67 104
16812.89 111
16814.11 115
16815.34 120
16816.56 96
16817.78 116
16819.01 99
16820.23 121
16821.45 117
16822.68 101
16823.90 97
16825.13 102
16826.35 123
16827.57 95
16828.80 98
16830.02 109
16831.24 116
16832.47 106
16833.69 116
16834.92 96
16836.14 115
16837.36 109
16838.59 115
16839.81 107
16841.04 119
16842.26 125
16843.48 111
16844.71 112
16845.93 103
16847.16 127
16848.38 120
16849.61 104
16850.83 140
16852.06 121
16853.28 119
16854.51 107
16855.73 124
16856.95 90
16858.18 97
16859.40 96
16860.63 99
16861.85 116
16863.08 97
16864.30 98
16865.53 109
16866.75 120
16867.98 89
16869.21 116
16870.43 110
16871.66 126
16872.88 132
16874.11 128
16875.33 101
16876.56 103
16877.78 92
16879.01 111
16880.23 116
16881.46 94
16882.69 106
16883.91 110
16885.14 116
16886.36 121
16887.59 100
16888.81 116
16890.04 127
16891.27 118
16892.49 122
16893.72 110
16894.94 107
16896.17 102
16897.40 119
16898.62 114
16899.85 112
16901.08 114
16902.30 98
16903.53 127
16904.76 125
16905.98 118
16907.21 110
16908.44 109
16909.66 103
16910.89 108
16912.12 101
16913.34 112
16914.57 109
16915.80 103
16917.02 103
16918.25 105
16919.48 125
16920.70 125
16921.93 105
16923.16 121
16924.39 116
16925.61 89
16926.84 106
16928.07 104
16929.30 112
16930.52 100
16931.75 106
16932.98 121
16934.21 107
16935.43 92
16936.66 114
16937.89 109
16939.12 131
16940.34 120
16941.57 100
16942.80 118
16944.03 97
16945.26 122
16946.48 102
16947.71 101
16948.94 111
16950.17 115
16951.40 112
16952.62 124
16953.85 115
16955.08 111
16956.31 110
16957.54 110
16958.77 110
16959.99 105
16961.22 101
16962.45 107
16963.68 86
16964.91 101
16966.14 116
16967.37 112
16968.60 127
16969.82 123
16971.05 102
16972.28 102
16973.51 98
16974.74 113
16975.97 103
16977.20 105
16978.43 112
16979.66 114
16980.89 101
16982.11 89
16983.34 106
16984.57 105
16985.80 108
16987.03 114
16988.26 115
16989.49 105
16990.72 108
16991.95 113
16993.18 106
16994.41 109
16995.64 102
16996.87 94
16998.10 97
16999.33 114
17000.56 105
17001.79 93
17003.02 109
17004.25 100
17005.48 119
17006.71 112
17007.94 95
17009.17 109
17010.40 94
17011.63 111
17012.86 118
17014.09 111
17015.32 108
17016.55 97
17017.78 113
17019.01 112
17020.25 111
17021.48 118
17022.71 96
17023.94 104
17025.17 116
17026.40 103
17027.63 92
17028.86 91
17030.09 105
17031.32 111
17032.55 104
17033.79 130
17035.02 106
17036.25 109
17037.48 127
17038.71 111
17039.94 107
17041.17 110
17042.41 99
17043.64 118
17044.87 103
17046.10 103
17047.33 114
17048.56 110
17049.80 103
17051.03 121
17052.26 110
17053.49 104
17054.72 93
17055.95 120
17057.19 108
17058.42 93
17059.65 104
17060.88 100
17062.12 116
17063.35 91
17064.58 104
17065.81 110
17067.04 109
17068.28 107
17069.51 100
17070.74 105
17071.97 111
17073.21 113
17074.44 106
17075.67 107
17076.90 94
17078.14 105
17079.37 104
17080.60 99
17081.84 100
17083.07 102
17084.30 108
17085.54 104
17086.77 92
17088.00 106
17089.23 127
17090.47 93
17091.70 90
17092.93 99
17094.17 106
17095.40 110
17096.63 105
17097.87 106
17099.10 104
17100.34 94
17101.57 111
17102.80 102
17104.04 98
17105.27 120
17106.50 118
17107.74 116
17108.97 91
17110.21 103
17111.44 95
17112.67 105
17113.91 120
17115.14 101
17116.38 105
17117.61 106
17118.84 97
17120.08 100
17121.31 101
17122.55 93
17123.78 119
17125.02 89
17126.25 99
17127.48 79
17128.72 112
17129.95 104
17131.19 100
17132.42 95
17133.66 100
17134.89 110
17136.13 111
17137.36 98
17138.60 99
17139.83 110
17141.07 84
17142.30 98
17143.54 86
17144.77 108
17146.01 98
17147.24 110
17148.48 102
17149.71 106
17150.95 96
17152.19 107
17153.42 122
17154.66 100
17155.89 102
17157.13 117
17158.36 107
17159.60 84
17160.83 95
17162.07 111
17163.31 105
17164.54 101
17165.78 109
17167.01 105
17168.25 99
17169.49 112
17170.72 89
17171.96 107
17173.19 91
17174.43 111
17175.67 91
17176.90 106
17178.14 96
17179.38 108
17180.61 104
17181.85 107
17183.09 96
17184.32 102
17185.56 91
17186.80 98
17188.03 116
17189.27 105
17190.51 97
17191.74 91
17192.98 103
17194.22 116
17195.45 109
17196.69 100
17197.93 105
17199.16 102
17200.40 121
17201.64 106
17202.88 100
17204.11 119
17205.35 103
17206.59 108
17207.83 106
17209.06 100
17210.30 105
17211.54 118
17212.78 104
17214.01 117
17215.25 91
17216.49 119
17217.73 109
17218.96 106
17220.20 80
17221.44 110
17222.68 99
17223.92 98
17225.15 95
17226.39 109
17227.63 100
17228.87 90
17230.11 115
17231.35 125
17232.58 101
17233.82 89
17235.06 112
17236.30 89
17237.54 85
17238.78 81
17240.01 105
17241.25 111
17242.49 107
17243.73 80
17244.97 102
17246.21 102
17247.45 97
17248.69 109
17249.93 109
17251.16 88
17252.40 104
17253.64 108
17254.88 96
17256.12 100
17257.36 101
17258.60 113
17259.84 114
17261.08 107
17262.32 100
17263.56 109
17264.80 97
17266.04 109
17267.28 105
17268.51 108
17269.75 111
17270.99 113
17272.23 120
17273.47 94
17274.71 108
17275.95 102
17277.19 97
17278.43 97
17279.67 113
17280.91 117
17282.15 92
17283.39 88
17284.63 125
17285.87 103
17287.11 105
17288.35 96
17289.60 111
17290.84 116
17292.08 88
17293.32 104
17294.56 94
17295.80 101
17297.04 102
17298.28 118
17299.52 88
17300.76 111
17302.00 101
17303.24 100
17304.48 102
17305.72 97
17306.96 94
17308.21 86
17309.45 117
17310.69 82
17311.93 111
17313.17 87
17314.41 124
17315.65 98
17316.89 99
17318.14 111
17319.38 98
17320.62 95
17321.86 106
17323.10 108
17324.34 105
17325.59 100
17326.83 102
17328.07 104
17329.31 105
17330.55 120
17331.79 113
17333.04 100
17334.28 103
17335.52 107
17336.76 105
17338.00 96
17339.25 88
17340.49 109
17341.73 111
17342.97 100
17344.22 98
17345.46 104
17346.70 113
17347.94 109
17349.19 97
17350.43 89
17351.67 104
17352.91 87
17354.16 87
17355.40 114
17356.64 103
17357.88 111
17359.13 108
17360.37 104
17361.61 95
17362.86 100
17364.10 106
17365.34 118
17366.58 96
17367.83 98
17369.07 109
17370.31 98
17371.56 94
17372.80 87
17374.04 94
17375.29 122
17376.53 89
17377.78 107
17379.02 101
17380.26 100
17381.51 84
17382.75 107
17383.99 115
17385.24 91
17386.48 95
17387.72 120
17388.97 108
17390.21 108
17391.46 100
17392.70 95
17393.94 97
17395.19 90
17396.43 97
17397.68 108
17398.92 105
17400.17 108
17401.41 99
17402.65 107
17403.90 105
17405.14 108
17406.39 108
17407.63 101
17408.88 92
17410.12 115
17411.37 107
17412.61 100
17413.86 93
17415.10 95
17416.35 108
17417.59 115
17418.84 96
17420.08 106
17421.33 119
17422.57 83
17423.82 116
17425.06 104
17426.31 101
17427.55 98
17428.80 113
17430.04 103
17431.29 80
17432.53 104
17433.78 103
17435.03 104
17436.27 103
17437.52 81
17438.76 98
17440.01 114
17441.25 100
17442.50 100
17443.75 92
17444.99 94
17446.24 101
17447.48 118
17448.73 105
17449.98 88
17451.22 104
17452.47 125
17453.71 105
17454.96 101
17456.21 99
17457.45 99
17458.70 107
17459.95 98
17461.19 105
17462.44 96
17463.69 98
17464.93 104
17466.18 117
17467.43 106
17468.67 94
17469.92 101
17471.17 101
17472.41 96
17473.66 81
17474.91 100
17476.15 108
17477.40 110
17478.65 105
17479.90 124
17481.14 111
17482.39 99
17483.64 99
17484.88 106
17486.13 104
17487.38 113
17488.63 109
17489.87 121
17491.12 106
17492.37 110
17493.62 109
17494.86 98
17496.11 107
17497.36 95
17498.61 110
17499.86 111
17501.10 113
17502.35 102
17503.60 118
17504.85 105
17506.10 98
17507.34 86
17508.59 103
17509.84 98
17511.09 93
17512.34 106
17513.59 96
17514.83 116
17516.08 105
17517.33 127
17518.58 101
17519.83 105
17521.08 91
17522.33 111
17523.57 108
17524.82 107
17526.07 111
17527.32 109
17528.57 89
17529.82 98
17531.07 110
17532.32 110
17533.57 106
17534.82 110
17536.06 104
17537.31 107
17538.56 96
17539.81 102
17541.06 123
17542.31 102
17543.56 118
17544.81 101
17546.06 117
17547.31 110
17548.56 101
17549.81 111
17551.06 102
17552.31 108
17553.56 104
17554.81 105
17556.06 105
17557.31 112
17558.56 90
17559.81 115
17561.06 103
17562.31 99
17563.56 115
17564.81 103
17566.06 89
17567.31 110
17568.56 109
17569.81 112
17571.06 102
17572.31 94
17573.56 111
17574.81 96
17576.06 96
17577.31 107
17578.56 108
17579.81 105
17581.06 98
17582.31 99
17583.57 106
17584.82 100
17586.07 126
17587.32 106
17588.57 110
17589.82 102
17591.07 114
17592.32 106
17593.57 101
17594.83 110
17596.08 106
17597.33 118
17598.58 99
17599.83 108
17601.08 99
17602.33 104
17603.59 104
17604.84 101
17606.09 112
17607.34 95
17608.59 103
17609.84 98
17611.10 99
17612.35 91
17613.60 95
17614.85 101
17616.10 95
17617.36 105
17618.61 127
17619.86 106
17621.11 117
17622.36 96
17623.62 105
17624.87 99
17626.12 97
17627.37 96
17628.63 98
17629.88 109
17631.13 100
17632.38 106
17633.64 98
17634.89 118
17636.14 119
17637.39 110
17638.65 102
17639.90 109
17641.15 100
17642.41 111
17643.66 102
17644.91 94
17646.17 105
17647.42 110
17648.67 99
17649.92 91
17651.18 100
17652.43 89
17653.68 87
17654.94 98
17656.19 114
17657.44 103
17658.70 98
17659.95 94
17661.21 120
17662.46 101
17663.71 102
17664.97 107
17666.22 109
17667.47 106
17668.73 97
17669.98 105
17671.24 109
17672.49 89
17673.74 99
17675.00 115
17676.25 84
17677.51 107
17678.76 83
17680.02 108
17681.27 101
17682.52 96
17683.78 86
17685.03 82
17686.29 97
17687.54 109
17688.80 106
17690.05 108
17691.31 87
17692.56 104
17693.82 120
17695.07 87
17696.32 113
17697.58 88
17698.83 116
17700.09 110
17701.34 89
17702.60 107
17703.86 103
17705.11 104
17706.37 105
17707.62 80
17708.88 111
17710.13 99
17711.39 94
17712.64 96
17713.90 105
17715.15 106
17716.41 86
17717.66 113
17718.92 95
17720.18 108
17721.43 93
17722.69 86
17723.94 106
17725.20 94
17726.45 102
17727.71 102
17728.97 86
17730.22 90
17731.48 106
17732.74 81
17733.99 104
17735.25 75
17736.50 101
17737.76 104
17739.02 89
17740.27 104
17741.53 95
17742.79 99
17744.04 96
17745.30 103
17746.56 90
17747.81 93
17749.07 94
17750.33 86
17751.58 94
17752.84 114
17754.10 114
17755.35 127
17756.61 106
17757.87 104
17759.12 102
17760.38 103
17761.64 101
17762.90 110
17764.15 94
17765.41 95
17766.67 84
17767.93 92
17769.18 110
17770.44 94
17771.70 121
17772.96 86
17774.21 109
17775.47 101
17776.73 112
17777.99 108
17779.24 121
17780.50 93
17781.76 98
17783.02 103
17784.28 103
17785.53 82
17786.79 87
17788.05 105
17789.31 92
17790.57 87
17791.82 93
17793.08 99
17794.34 89
17795.60 88
17796.86 93
17798.12 107
17799.37 99
17800.63 112
17801.89 120
17803.15 98
17804.41 88
17805.67 92
17806.93 105
17808.19 82
17809.44 85
17810.70 93
17811.96 98
17813.22 100
17814.48 88
17815.74 98
17817.00 103
17818.26 95
17819.52 87
17820.78 93
17822.04 102
17823.29 93
17824.55 85
17825.81 101
17827.07 100
17828.33 105
17829.59 95
17830.85 104
17832.11 91
17833.37 100
17834.63 92
17835.89 121
17837.15 99
17838.41 96
17839.67 106
17840.93 102
17842.19 101
17843.45 79
17844.71 88
17845.97 86
17847.23 93
17848.49 86
17849.75 110
17851.01 96
17852.27 86
17853.53 100
17854.79 110
17856.05 100
17857.31 121
17858.57 104
17859.84 116
17861.10 82
17862.36 92
17863.62 106
17864.88 93
17866.14 108
17867.40 94
17868.66 109
17869.92 100
17871.18 81
17872.44 90
17873.71 121
17874.97 109
17876.23 109
17877.49 91
17878.75 94
17880.01 101
17881.27 93
17882.53 86
17883.80 90
17885.06 93
17886.32 79
17887.58 104
17888.84 84
17890.10 75
17891.37 99
17892.63 89
17893.89 88
17895.15 99
17896.41 81
17897.67 96
17898.94 94
17900.20 89
17901.46 109
17902.72 93
17903.99 110
17905.25 87
17906.51 97
17907.77 98
17909.03 103
17910.30 110
17911.56 100
17912.82 76
17914.08 88
17915.35 95
17916.61 97
17917.87 100
17919.14 97
17920.40 93
17921.66 94
17922.92 89
17924.19 81
17925.45 107
17926.71 95
17927.98 79
17929.24 109
17930.50 107
17931.76 99
17933.03 108
17934.29 80
17935.55 98
17936.82 83
17938.08 90
17939.34 99
17940.61 92
17941.87 87
17943.14 94
17944.40 91
17945.66 89
17946.93 82
17948.19 99
17949.45 99
17950.72 87
17951.98 95
17953.25 94
17954.51 104
17955.77 83
17957.04 103
17958.30 92
17959.57 106
17960.83 84
17962.09 84
17963.36 97
17964.62 100
17965.89 89
17967.15 97
17968.42 89
17969.68 84
17970.95 88
17972.21 92
17973.47 87
17974.74 80
17976.00 86
17977.27 91
17978.53 88
17979.80 96
17981.06 87
17982.33 100
17983.59 87
17984.86 98
17986.12 110
17987.39 93
17988.65 78
17989.92 88
17991.18 78
17992.45 101
17993.71 94
17994.98 110
17996.25 99
17997.51 91
17998.78 84
18000.04 107
18001.31 91
18002.57 109
18003.84 107
18005.10 95
18006.37 102
18007.64 80
18008.90 110
18010.17 112
18011.43 104
18012.70 83
18013.97 96
18015.23 87
18016.50 93
18017.76 88
18019.03 93
18020.30 106
18021.56 102
18022.83 98
18024.10 97
18025.36 96
18026.63 73
18027.90 95
18029.16 107
18030.43 101
18031.70 84
18032.96 102
18034.23 112
18035.50 93
18036.76 90
18038.03 112
18039.30 108
18040.56 97
18041.83 98
18043.10 75
18044.37 71
18045.63 88
18046.90 125
18048.17 106
18049.43 98
18050.70 85
18051.97 99
18053.24 104
18054.50 88
18055.77 90
18057.04 89
18058.31 91
18059.57 105
18060.84 94
18062.11 90
18063.38 110
18064.65 104
18065.91 103
18067.18 94
18068.45 99
18069.72 93
18070.98 105
18072.25 105
18073.52 95
18074.79 100
18076.06 93
18077.33 88
18078.59 81
18079.86 105
18081.13 97
18082.40 94
18083.67 83
18084.94 96
18086.21 102
18087.47 102
18088.74 121
18090.01 102
18091.28 104
18092.55 94
18093.82 95
18095.09 99
18096.36 98
18097.62 102
18098.89 106
18100.16 96
18101.43 87
18102.70 93
18103.97 117
18105.24 119
18106.51 96
18107.78 102
18109.05 85
18110.32 100
18111.59 106
18112.86 87
18114.13 104
18115.40 91
18116.66 108
18117.93 104
18119.20 84
18120.47 83
18121.74 91
18123.01 97
18124.28 90
18125.55 92
18126.82 94
18128.09 99
18129.36 99
18130.63 91
18131.90 89
18133.17 103
18134.44 96
18135.71 98
18136.99 84
18138.26 110
18139.53 80
18140.80 105
18142.07 95
18143.34 92
18144.61 96
18145.88 94
18147.15 87
18148.42 98
18149.69 74
18150.96 84
18152.23 86
18153.50 86
18154.78 98
18156.05 93
18157.32 81
18158.59 88
18159.86 87
18161.13 82
18162.40 81
18163.67 100
18164.94 83
18166.22 85
18167.49 101
18168.76 107
18170.03 89
18171.30 95
18172.57 106
18173.85 106
18175.12 89
18176.39 104
18177.66 90
18178.93 107
18180.20 101
18181.48 90
18182.75 100
18184.02 111
18185.29 89
18186.56 95
18187.84 83
18189.11 91
18190.38 94
18191.65 89
18192.93 111
18194.20 102
18195.47 98
18196.74 83
18198.02 105
18199.29 85
18200.56 110
18201.83 102
18203.11 110
18204.38 95
18205.65 98
18206.92 81
18208.20 98
18209.47 92
18210.74 97
18212.02 89
18213.29 101
18214.56 90
18215.84 80
18217.11 100
18218.38 99
18219.65 96
18220.93 96
18222.20 96
18223.47 95
18224.75 104
18226.02 84
18227.30 86
18228.57 89
18229.84 98
18231.12 90
18232.39 95
18233.66 88
18234.94 101
18236.21 111
18237.48 89
18238.76 95
18240.03 89
18241.31 110
18242.58 88
18243.86 104
18245.13 96
18246.40 106
18247.68 90
18248.95 83
18250.23 93
18251.50 93
18252.77 84
18254.05 92
18255.32 85
18256.60 83
18257.87 83
18259.15 90
18260.42 102
18261.70 91
18262.97 103
18264.25 91
18265.52 106
18266.80 91
18268.07 93
18269.35 87
18270.62 104
18271.90 110
18273.17 107
18274.45 96
18275.72 108
18277.00 104
18278.27 104
18279.55 103
18280.82 94
18282.10 110
18283.37 84
18284.65 102
18285.93 86
18287.20 92
18288.48 88
18289.75 98
18291.03 100
18292.30 93
18293.58 101
18294.86 95
18296.13 82
18297.41 86
18298.68 100
18299.96 90
18301.24 103
18302.51 91
18303.79 103
18305.06 86
18306.34 73
18307.62 77
18308.89 88
18310.17 94
18311.45 79
18312.72 82
18314.00 109
18315.28 96
18316.55 90
18317.83 96
18319.11 90
18320.38 87
18321.66 106
18322.94 96
18324.21 97
18325.49 92
18326.77 87
18328.04 78
18329.32 90
18330.60 81
18331.88 103
18333.15 92
18334.43 102
18335.71 85
18336.98 94
18338.26 96
18339.54 107
18340.82 90
18342.09 109
18343.37 111
18344.65 87
18345.93 91
18347.20 95
18348.48 94
18349.76 100
18351.04 87
18352.32 90
18353.59 93
18354.87 90
18356.15 100
18357.43 110
18358.71 102
18359.98 91
18361.26 110
18362.54 101
18363.82 84
18365.10 94
18366.38 97
18367.65 98
18368.93 94
18370.21 88
18371.49 97
18372.77 78
18374.05 97
18375.33 94
18376.60 89
18377.88 99
18379.16 92
18380.44 110
18381.72 84
18383.00 91
18384.28 90
18385.56 91
18386.84 103
18388.11 88
18389.39 74
18390.67 86
18391.95 97
18393.23 94
18394.51 97
18395.79 85
18397.07 92
18398.35 87
18399.63 92
18400.91 91
18402.19 87
18403.47 81
18404.75 102
18406.03 77
18407.31 74
18408.59 104
18409.87 98
18411.15 90
18412.43 91
18413.71 105
18414.99 97
18416.27 94
18417.55 98
18418.83 91
18420.11 101
18421.39 103
18422.67 101
18423.95 99
18425.23 102
18426.51 89
18427.79 97
18429.07 97
18430.35 83
18431.63 84
18432.91 88
18434.19 111
18435.47 97
18436.75 105
18438.04 96
18439.32 110
18440.60 108
18441.88 85
18443.16 99
18444.44 114
18445.72 94
18447.00 89
18448.28 99
18449.57 90
18450.85 95
18452.13 87
18453.41 85
18454.69 91
18455.97 97
18457.25 97
18458.54 90
18459.82 94
18461.10 74
18462.38 87
18463.66 97
18464.94 96
18466.23 90
18467.51 91
18468.79 87
18470.07 95
18471.35 85
18472.64 94
18473.92 92
18475.20 101
18476.48 98
18477.76 97
18479.05 98
18480.33 86
18481.61 91
18482.89 88
18484.18 74
18485.46 84
18486.74 98
18488.02 90
18489.31 90
18490.59 99
18491.87 91
18493.15 83
18494.44 85
18495.72 95
18497.00 82
18498.29 76
18499.57 81
18500.85 91
18502.13 94
18503.42 91
18504.70 90
18505.98 95
18507.27 94
18508.55 84
18509.83 95
18511.12 95
18512.40 118
18513.68 91
18514.97 99
18516.25 89
18517.54 87
18518.82 89
18520.10 97
18521.39 101
18522.67 69
18523.95 100
18525.24 86
18526.52 93
18527.81 96
18529.09 87
18530.37 96
18531.66 94
18532.94 91
18534.23 100
18535.51 100
18536.79 99
18538.08 100
18539.36 100
18540.65 101
18541.93 82
18543.22 118
18544.50 103
18545.79 98
18547.07 91
18548.36 105
18549.64 110
18550.92 96
18552.21 92
18553.49 93
18554.78 86
18556.06 82
18557.35 96
18558.63 105
18559.92 100
18561.20 83
18562.49 107
18563.77 113
18565.06 91
18566.35 88
18567.63 102
18568.92 109
18570.20 94
18571.49 79
18572.77 97
18574.06 95
18575.34 86
18576.63 91
18577.92 92
18579.20 82
18580.49 104
18581.77 94
18583.06 97
18584.34 90
18585.63 103
18586.92 87
18588.20 85
18589.49 114
18590.77 92
18592.06 107
18593.35 91
18594.63 106
18595.92 101
18597.21 90
18598.49 103
18599.78 89
18601.07 96
18602.35 84
18603.64 96
18604.93 95
18606.21 97
18607.50 93
18608.79 82
18610.07 103
18611.36 87
18612.65 98
18613.93 88
18615.22 103
18616.51 96
18617.79 103
18619.08 70
18620.37 86
18621.66 84
18622.94 95
18624.23 92
18625.52 101
18626.80 104
18628.09 107
18629.38 95
18630.67 83
18631.95 84
18633.24 81
18634.53 92
18635.82 97
18637.11 87
18638.39 103
18639.68 99
18640.97 90
18642.26 80
18643.54 83
18644.83 98
18646.12 101
18647.41 83
18648.70 79
18649.99 94
18651.27 93
18652.56 97
18653.85 89
18655.14 96
18656.43 81
18657.72 85
18659.00 100
18660.29 92
18661.58 94
18662.87 101
18664.16 98
18665.45 96
18666.74 86
18668.02 96
18669.31 107
18670.60 107
18671.89 87
18673.18 95
18674.47 93
18675.76 102
18677.05 101
18678.34 105
18679.63 79
18680.92 96
18682.20 82
18683.49 84
18684.78 80
18686.07 82
18687.36 100
18688.65 91
18689.94 97
18691.23 75
18692.52 103
18693.81 94
18695.10 107
18696.39 72
18697.68 79
18698.97 78
18700.26 90
18701.55 93
18702.84 73
18704.13 90
18705.42 94
18706.71 105
18708.00 99
18709.29 91
18710.58 101
18711.87 97
18713.16 91
18714.45 98
18715.74 91
18717.03 97
18718.32 91
18719.61 87
18720.90 78
18722.20 90
18723.49 97
18724.78 97
18726.07 87
18727.36 85
18728.65 81
18729.94 87
18731.23 89
18732.52 82
18733.81 96
18735.10 95
18736.40 104
18737.69 98
18738.98 89
18740.27 80
18741.56 93
18742.85 78
18744.14 83
18745.43 88
18746.73 101
18748.02 87
18749.31 94
18750.60 91
18751.89 88
18753.18 90
18754.48 88
18755.77 93
18757.06 107
18758.35 92
18759.64 84
18760.94 78
18762.23 87
18763.52 97
18764.81 94
18766.10 95
18767.40 91
18768.69 83
18769.98 78
18771.27 95
18772.57 98
18773.86 92
18775.15 83
18776.44 105
18777.74 107
18779.03 91
18780.32 88
18781.61 83
18782.91 93
18784.20 84
18785.49 92
18786.79 100
18788.08 98
18789.37 81
18790.66 89
18791.96 93
18793.25 104
18794.54 112
18795.84 109
18797.13 101
18798.42 95
18799.72 84
18801.01 87
18802.30 103
18803.60 83
18804.89 108
18806.18 88
18807.48 87
18808.77 93
18810.07 98
18811.36 86
18812.65 94
18813.95 93
18815.24 106
18816.53 114
18817.83 105
18819.12 93
18820.42 92
18821.71 110
18823.00 76
18824.30 92
18825.59 100
18826.89 102
18828.18 86
18829.48 79
18830.77 88
18832.07 100
18833.36 86
18834.65 103
18835.95 97
18837.24 75
18838.54 93
18839.83 90
18841.13 85
18842.42 90
18843.72 103
18845.01 87
18846.31 95
18847.60 79
18848.90 83
18850.19 72
18851.49 91
18852.78 91
18854.08 96
18855.37 99
18856.67 87
18857.96 95
18859.26 93
18860.55 105
18861.85 92
18863.15 79
18864.44 101
18865.74 97
18867.03 99
18868.33 79
18869.62 91
18870.92 88
18872.22 92
18873.51 82
18874.81 82
18876.10 87
18877.40 82
18878.70 99
18879.99 84
18881.29 96
18882.58 93
18883.88 97
18885.18 97
18886.47 91
18887.77 97
18889.07 107
18890.36 94
18891.66 83
18892.95 106
18894.25 86
18895.55 95
18896.84 91
18898.14 87
18899.44 99
18900.73 98
18902.03 90
18903.33 95
18904.63 86
18905.92 89
18907.22 100
18908.52 96
18909.81 81
18911.11 88
18912.41 85
18913.71 83
18915.00 79
18916.30 90
18917.60 88
18918.89 98
18920.19 90
18921.49 105
18922.79 96
18924.09 78
18925.38 83
18926.68 95
18927.98 83
18929.28 78
18930.57 84
18931.87 106
18933.17 92
18934.47 102
18935.77 96
18937.06 98
18938.36 106
18939.66 79
18940.96 93
18942.26 80
18943.55 88
18944.85 81
18946.15 98
18947.45 90
18948.75 84
18950.05 81
18951.35 105
18952.64 88
18953.94 84
18955.24 81
18956.54 92
18957.84 80
18959.14 95
18960.44 114
18961.74 93
18963.03 79
18964.33 96
18965.63 95
18966.93 101
18968.23 85
18969.53 101
18970.83 104
18972.13 88
18973.43 86
18974.73 93
18976.03 83
18977.33 92
18978.62 86
18979.92 86
18981.22 96
18982.52 79
18983.82 91
18985.12 103
18986.42 85
18987.72 104
18989.02 100
18990.32 93
18991.62 88
18992.92 76
18994.22 84
18995.52 84
18996.82 94
18998.12 99
18999.42 97
19000.72 82
19002.02 80
19003.32 79
19004.62 88
19005.92 84
19007.22 67
19008.53 95
19009.83 103
19011.13 101
19012.43 81
19013.73 97
19015.03 90
19016.33 98
19017.63 89
19018.93 88
19020.23 85
19021.53 81
19022.83 88
19024.13 82
19025.44 93
19026.74 104
19028.04 105
19029.34 85
19030.64 84
19031.94 97
19033.24 92
19034.54 76
19035.85 96
19037.15 85
19038.45 85
19039.75 87
19041.05 85
19042.35 79
19043.66 86
19044.96 93
19046.26 88
19047.56 81
19048.86 101
19050.16 77
19051.47 89
19052.77 88
19054.07 85
19055.37 79
19056.67 94
19057.98 83
19059.28 81
19060.58 90
19061.88 90
19063.19 84
19064.49 93
19065.79 92
19067.09 81
19068.40 84
19069.70 72
19071.00 82
19072.30 84
19073.61 76
19074.91 105
19076.21 97
19077.52 102
19078.82 82
19080.12 81
19081.42 90
19082.73 83
19084.03 78
19085.33 98
19086.64 93
19087.94 89
19089.24 93
19090.55 93
19091.85 89
19093.15 86
19094.46 101
19095.76 96
19097.06 92
19098.37 88
19099.67 82
19100.97 94
19102.28 80
19103.58 81
19104.89 75
19106.19 100
19107.49 87
19108.80 89
19110.10 98
19111.40 92
19112.71 73
19114.01 93
19115.32 102
19116.62 94
19117.93 93
19119.23 87
19120.53 91
19121.84 86
19123.14 78
19124.45 97
19125.75 87
19127.06 83
19128.36 93
19129.67 71
19130.97 81
19132.28 84
19133.58 105
19134.88 97
19136.19 90
19137.49 74
19138.80 93
19140.10 83
19141.41 90
19142.71 89
19144.02 85
19145.32 92
19146.63 80
19147.94 73
19149.24 87
19150.55 87
19151.85 78
19153.16 95
19154.46 98
19155.77 89
19157.07 65
19158.38 91
19159.68 101
19160.99 91
19162.30 83
19163.60 82
19164.91 80
19166.21 82
19167.52 81
19168.83 86
19170.13 98
19171.44 77
19172.74 93
19174.05 83
19175.36 81
19176.66 87
19177.97 93
19179.27 85
19180.58 87
19181.89 93
19183.19 82
19184.50 93
19185.81 72
19187.11 82
19188.42 91
19189.73 98
19191.03 75
19192.34 98
19193.65 79
19194.95 101
19196.26 86
19197.57 114
19198.87 78
19200.18 93
19201.49 78
19202.80 97
19204.10 97
19205.41 81
19206.72 97
19208.03 81
19209.33 82
19210.64 72
19211.95 97
19213.25 80
19214.56 84
19215.87 80
19217.18 97
19218.49 87
19219.79 85
19221.10 81
19222.41 84
19223.72 94
19225.02 78
19226.33 87
19227.64 78
19228.95 85
19230.26 68
19231.56 88
19232.87 90
19234.18 74
19235.49 94
19236.80 96
19238.11 91
19239.41 102
19240.72 106
19242.03 91
19243.34 93
19244.65 78
19245.96 99
19247.26 88
19248.57 80
19249.88 80
19251.19 95
19252.50 88
19253.81 90
19255.12 92
19256.43 85
19257.74 77
19259.04 99
19260.35 74
19261.66 59
19262.97 87
19264.28 94
19265.59 90
19266.90 85
19268.21 77
19269.52 81
19270.83 94
19272.14 74
19273.45 88
19274.76 88
19276.07 100
19277.38 74
19278.69 92
19279.99 87
19281.30 96
19282.61 83
19283.92 82
19285.23 89
19286.54 105
19287.85 90
19289.16 82
19290.47 81
19291.78 96
19293.09 85
19294.40 75
19295.72 89
19297.03 100
19298.34 92
19299.65 81
19300.96 73
19302.27 77
19303.58 95
19304.89 98
19306.20 83
19307.51 92
19308.82 90
19310.13 91
19311.44 74
19312.75 98
19314.06 88
19315.37 101
19316.69 92
19318.00 86
19319.31 85
19320.62 92
19321.93 77
19323.24 93
19324.55 97
19325.86 77
19327.18 73
19328.49 91
19329.80 104
19331.11 79
19332.42 89
19333.73 77
19335.04 95
19336.36 55
19337.67 84
19338.98 88
19340.29 81
19341.60 79
19342.91 87
19344.23 102
19345.54 79
19346.85 84
19348.16 80
19349.47 98
19350.79 81
19352.10 99
19353.41 88
19354.72 86
19356.04 81
19357.35 87
19358.66 79
19359.97 98
19361.29 91
19362.60 99
19363.91 93
19365.22 95
19366.54 83
19367.85 87
19369.16 95
19370.47 92
19371.79 85
19373.10 81
19374.41 95
19375.73 84
19377.04 94
19378.35 91
19379.67 92
19380.98 76
19382.29 101
19383.60 85
19384.92 88
19386.23 84
19387.54 70
19388.86 83
19390.17 84
19391.49 94
19392.80 83
19394.11 89
19395.43 75
19396.74 101
19398.05 71
19399.37 86
19400.68 77
19402.00 112
19403.31 94
19404.62 85
19405.94 72
19407.25 88
19408.57 75
19409.88 96
19411.19 85
19412.51 89
19413.82 85
19415.14 79
19416.45 104
19417.77 80
19419.08 88
19420.39 91
19421.71 108
19423.02 91
19424.34 98
19425.65 73
19426.97 91
19428.28 97
19429.60 85
19430.91 89
19432.23 78
19433.54 96
19434.86 75
19436.17 92
19437.49 70
19438.80 90
19440.12 97
19441.43 98
19442.75 103
19444.06 75
19445.38 82
19446.69 86
19448.01 93
19449.32 82
19450.64 89
19451.96 91
19453.27 104
19454.59 84
19455.90 107
19457.22 77
19458.53 87
19459.85 80
19461.17 96
19462.48 77
19463.80 87
19465.11 79
19466.43 90
19467.75 77
19469.06 77
19470.38 87
19471.69 91
19473.01 86
19474.33 88
19475.64 94
19476.96 71
19478.28 93
19479.59 85
19480.91 90
19482.23 78
19483.54 103
19484.86 76
19486.18 83
19487.49 79
19488.81 92
19490.13 87
19491.44 93
19492.76 92
19494.08 77
19495.39 86
19496.71 74
19498.03 82
19499.35 88
19500.66 103
19501.98 84
19503.30 74
19504.61 61
19505.93 97
19507.25 80
19508.57 96
19509.88 83
19511.20 105
19512.52 93
19513.84 85
19515.15 86
19516.47 76
19517.79 81
19519.11 88
19520.43 98
19521.74 81
19523.06 83
19524.38 72
19525.70 85
19527.02 68
19528.33 80
19529.65 82
19530.97 94
19532.29 85
19533.61 70
19534.93 100
19536.24 73
19537.56 85
19538.88 75
19540.20 94
19541.52 69
19542.84 91
19544.16 74
19545.47 84
19546.79 77
19548.11 88
19549.43 80
19550.75 96
19552.07 77
19553.39 78
19554.71 87
19556.03 72
19557.34 88
19558.66 73
19559.98 107
19561.30 95
19562.62 91
19563.94 76
19565.26 100
19566.58 86
19567.90 108
19569.22 81
19570.54 108
19571.86 92
19573.18 91
19574.50 80
19575.82 68
19577.14 96
19578.46 71
19579.78 103
19581.10 99
19582.42 73
19583.74 74
19585.06 93
19586.38 85
19587.70 93
19589.02 99
19590.34 97
19591.66 82
19592.98 89
19594.30 94
19595.62 77
19596.94 89
19598.26 81
19599.58 103
19600.90 88
19602.22 85
19603.54 84
19604.86 90
19606.18 78
19607.50 101
19608.82 83
19610.15 97
19611.47 85
19612.79 80
19614.11 85
19615.43 82
19616.75 91
19618.07 79
19619.39 91
19620.71 83
19622.04 79
19623.36 69
19624.68 94
19626.00 74
19627.32 96
19628.64 83
19629.96 98
19631.29 91
19632.61 99
19633.93 85
19635.25 83
19636.57 89
19637.89 79
19639.22 94
19640.54 77
19641.86 78
19643.18 77
19644.50 81
19645.83 80
19647.15 79
19648.47 75
19649.79 103
19651.12 105
19652.44 92
19653.76 78
19655.08 83
19656.40 84
19657.73 91
19659.05 78
19660.37 88
19661.70 89
19663.02 77
19664.34 84
19665.66 80
19666.99 86
19668.31 85
19669.63 101
19670.95 79
19672.28 86
19673.60 78
19674.92 87
19676.25 75
19677.57 94
19678.89 95
19680.22 92
19681.54 95
19682.86 89
19684.19 92
19685.51 72
19686.83 93
19688.16 93
19689.48 94
19690.80 76
19692.13 92
19693.45 84
19694.78 82
19696.10 84
19697.42 85
19698.75 97
19700.07 87
19701.39 107
19702.72 82
19704.04 78
19705.37 82
19706.69 83
19708.02 94
19709.34 86
19710.66 83
19711.99 106
19713.31 89
19714.64 77
19715.96 79
19717.29 78
19718.61 102
19719.93 85
19721.26 88
19722.58 86
19723.91 95
19725.23 91
19726.56 68
19727.88 73
19729.21 79
19730.53 69
19731.86 88
19733.18 76
19734.51 87
19735.83 92
19737.16 103
19738.48 91
19739.81 74
19741.13 86
19742.46 87
19743.78 98
19745.11 83
19746.44 75
19747.76 78
19749.09 92
19750.41 85
19751.74 87
19753.06 101
19754.39 83
19755.72 80
19757.04 90
19758.37 91
19759.69 89
19761.02 92
19762.34 87
19763.67 96
19765.00 75
19766.32 89
19767.65 99
19768.98 82
19770.30 79
19771.63 83
19772.95 84
19774.28 102
19775.61 85
19776.93 67
19778.26 83
19779.59 93
19780.91 92
19782.24 78
19783.57 78
19784.89 86
19786.22 84
19787.55 84
19788.87 80
19790.20 88
19791.53 82
19792.86 85
19794.18 82
19795.51 87
19796.84 70
19798.16 78
19799.49 87
19800.82 87
19802.15 86
19803.47 84
19804.80 77
19806.13 83
19807.46 76
19808.78 78
19810.11 78
19811.44 102
19812.77 72
19814.09 83
19815.42 82
19816.75 87
19818.08 78
19819.41 88
19820.73 78
19822.06 98
19823.39 95
19824.72 95
19826.05 101
19827.37 70
19828.70 99
19830.03 97
19831.36 84
19832.69 90
19834.02 92
19835.34 73
19836.67 91
19838.00 92
19839.33 80
19840.66 89
19841.99 97
19843.32 91
19844.64 85
19845.97 89
19847.30 103
19848.63 100
19849.96 77
19851.29 86
19852.62 91
19853.95 84
19855.28 79
19856.60 91
19857.93 70
19859.26 91
19860.59 79
19861.92 73
19863.25 80
19864.58 75
19865.91 89
19867.24 86
19868.57 91
19869.90 80
19871.23 98
19872.56 76
19873.89 78
19875.22 79
19876.55 78
19877.88 72
19879.21 88
19880.54 75
19881.87 84
19883.20 78
19884.53 88
19885.86 87
19887.19 97
19888.52 85
19889.85 83
19891.18 82
19892.51 72
19893.84 70
19895.17 83
19896.50 91
19897.83 87
19899.16 94
19900.49 86
19901.82 81
19903.15 62
19904.48 71
19905.81 73
19907.15 91
19908.48 81
19909.81 86
19911.14 61
19912.47 73
19913.80 86
19915.13 80
19916.46 92
19917.79 72
19919.13 93
19920.46 100
19921.79 83
19923.12 80
19924.45 71
19925.78 72
19927.11 71
19928.45 78
19929.78 97
19931.11 78
19932.44 84
19933.77 76
19935.10 92
19936.44 73
19937.77 84
19939.10 87
19940.43 81
19941.76 87
19943.10 73
19944.43 100
19945.76 76
19947.09 96
19948.42 89
19949.76 98
19951.09 71
19952.42 83
19953.75 87
19955.09 85
19956.42 87
19957.75 71
19959.08 95
19960.42 102
19961.75 74
19963.08 76
19964.41 74
19965.75 77
19967.08 89
19968.41 80
19969.75 98
19971.08 87
19972.41 82
19973.74 78
19975.08 94
19976.41 90
19977.74 86
19979.08 78
19980.41 73
19981.74 79
19983.08 76
19984.41 87
19985.74 82
19987.08 97
19988.41 76
19989.75 98
19991.08 83
19992.41 95
19993.75 75
19995.08 83
19996.41 95
19997.75 80
19999.08 102
20000.42 80
20001.75 90
20003.08 70
20004.42 73
20005.75 76
20007.09 82
20008.42 86
20009.75 99
20011.09 80
20012.42 78
20013.76 72
20015.09 86
20016.43 90
20017.76 86
20019.10 76
20020.43 92
20021.76 77
20023.10 94
20024.43 88
20025.77 82
20027.10 85
20028.44 78
20029.77 99
20031.11 84
20032.44 78
20033.78 64
20035.11 88
20036.45 86
20037.78 84
20039.12 103
20040.46 96
20041.79 98
20043.13 99
20044.46 79
20045.80 89
20047.13 82
20048.47 90
20049.80 101
20051.14 82
20052.47 82
20053.81 64
20055.15 86
20056.48 86
20057.82 75
20059.15 84
20060.49 91
20061.83 89
20063.16 89
20064.50 74
20065.83 85
20067.17 83
20068.51 65
20069.84 98
20071.18 83
20072.52 89
20073.85 74
20075.19 87
20076.52 99
20077.86 102
20079.20 104
20080.53 90
20081.87 91
20083.21 86
20084.54 88
20085.88 91
20087.22 82
20088.56 69
20089.89 87
20091.23 65
20092.57 72
20093.90 88
20095.24 82
20096.58 83
20097.91 76
20099.25 90
20100.59 71
20101.93 82
20103.26 85
20104.60 83
20105.94 80
20107.28 74
20108.61 82
20109.95 86
20111.29 77
20112.63 77
20113.96 86
20115.30 79
20116.64 67
20117.98 89
20119.32 87
20120.65 83
20121.99 82
20123.33 82
20124.67 78
20126.01 84
