# Supplementary material for: MALDI-TOF MS typing enables the classification of brewing yeasts of the genus Saccharomyces to major beer styles
Source: PLoS One. 2017 Aug 9;12(8):e0181694. doi: 10.1371/journal.pone.0181694 (PMC5549903; doi:10.1371/journal.pone.0181694)
Supplement: S17 File — The directory includes 90 raw files and was zipped to “.zip”; the folder has three strains with 30 spectra per strain; S1 Text explains the raw files with an example and Table 1 represents the yeast strains used within the experiment. (ZIP) [file pone.0181694.s020.zip › 49-51/30812-1H7-Dias-Dias-Dias-YPG-18h-E-E_2016-10-04_9_0_F8_1.dat]

1998.43 3081
1998.85 3061
1999.27 3052
1999.69 3109
2000.11 2940
2000.54 3086
2000.96 3024
2001.38 2908
2001.80 2776
2002.23 2798
2002.65 2816
2003.07 2972
2003.49 3046
2003.92 2962
2004.34 2993
2004.76 2968
2005.18 2964
2005.61 2870
2006.03 2980
2006.45 3174
2006.87 3051
2007.30 2992
2007.72 3048
2008.14 3043
2008.57 2986
2008.99 2928
2009.41 2883
2009.84 2702
2010.26 2667
2010.68 2600
2011.11 2593
2011.53 2589
2011.95 2576
2012.38 2675
2012.80 2720
2013.22 2833
2013.65 2822
2014.07 3034
2014.49 3060
2014.92 3175
2015.34 3212
2015.77 3165
2016.19 3171
2016.61 3223
2017.04 3335
2017.46 3324
2017.89 3380
2018.31 3382
2018.73 3382
2019.16 3153
2019.58 3136
2020.01 2941
2020.43 2919
2020.85 2930
2021.28 2898
2021.70 2786
2022.13 2687
2022.55 2565
2022.98 2584
2023.40 2561
2023.83 2558
2024.25 2489
2024.68 2551
2025.10 2490
2025.53 2351
2025.95 2469
2026.38 2534
2026.80 2529
2027.23 2437
2027.65 2469
2028.08 2439
2028.50 2451
2028.93 2512
2029.35 2609
2029.78 2535
2030.20 2482
2030.63 2558
2031.05 2709
2031.48 2746
2031.90 2643
2032.33 2730
2032.75 2773
2033.18 2834
2033.61 2728
2034.03 2686
2034.46 2605
2034.88 2722
2035.31 2739
2035.74 2778
2036.16 2849
2036.59 2867
2037.01 2884
2037.44 2950
2037.87 2982
2038.29 2926
2038.72 2883
2039.14 2950
2039.57 3011
2040.00 2928
2040.42 2960
2040.85 2894
2041.28 2958
2041.70 2992
2042.13 2826
2042.56 2778
2042.98 2861
2043.41 2839
2043.84 2711
2044.26 2570
2044.69 2550
2045.12 2673
2045.54 2579
2045.97 2682
2046.40 2618
2046.82 2717
2047.25 2649
2047.68 2763
2048.11 2734
2048.53 2714
2048.96 2631
2049.39 2583
2049.82 2612
2050.24 2680
2050.67 2594
2051.10 2569
2051.53 2498
2051.95 2490
2052.38 2436
2052.81 2538
2053.24 2629
2053.66 2530
2054.09 2617
2054.52 2613
2054.95 2631
2055.38 2609
2055.80 2646
2056.23 2549
2056.66 2760
2057.09 2682
2057.52 2723
2057.94 2792
2058.37 2859
2058.80 2861
2059.23 2835
2059.66 2732
2060.09 2759
2060.51 2890
2060.94 2761
2061.37 2911
2061.80 2862
2062.23 3003
2062.66 3068
2063.09 2936
2063.52 2876
2063.94 2909
2064.37 2904
2064.80 2846
2065.23 2876
2065.66 2858
2066.09 2855
2066.52 2778
2066.95 2732
2067.38 2792
2067.81 2741
2068.24 2709
2068.66 2740
2069.09 2529
2069.52 2552
2069.95 2576
2070.38 2710
2070.81 2688
2071.24 2595
2071.67 2652
2072.10 2630
2072.53 2581
2072.96 2591
2073.39 2652
2073.82 2707
2074.25 2827
2074.68 2864
2075.11 2843
2075.54 2879
2075.97 2968
2076.40 2946
2076.83 3080
2077.26 3149
2077.69 3189
2078.12 3228
2078.55 3186
2078.98 3286
2079.41 3191
2079.84 3143
2080.27 3157
2080.70 3160
2081.14 2920
2081.57 2913
2082.00 3014
2082.43 2901
2082.86 2871
2083.29 2799
2083.72 2919
2084.15 2817
2084.58 2910
2085.01 2869
2085.44 2742
2085.88 2730
2086.31 2786
2086.74 2731
2087.17 2747
2087.60 2765
2088.03 2944
2088.46 2977
2088.89 3040
2089.33 3201
2089.76 3435
2090.19 3629
2090.62 3716
2091.05 3720
2091.48 3723
2091.92 3850
2092.35 3818
2092.78 3854
2093.21 3646
2093.64 3251
2094.07 3270
2094.51 3123
2094.94 3031
2095.37 2993
2095.80 2829
2096.24 2702
2096.67 2772
2097.10 2630
2097.53 2594
2097.96 2576
2098.40 2625
2098.83 2616
2099.26 2603
2099.69 2637
2100.13 2605
2100.56 2609
2100.99 2740
2101.43 2572
2101.86 2597
2102.29 2733
2102.72 2742
2103.16 2833
2103.59 2857
2104.02 2845
2104.46 2805
2104.89 3027
2105.32 3060
2105.76 3193
2106.19 3258
2106.62 3218
2107.05 3055
2107.49 3076
2107.92 3043
2108.36 2913
2108.79 2867
2109.22 2921
2109.66 2939
2110.09 2783
2110.52 2757
2110.96 2810
2111.39 2770
2111.82 2747
2112.26 2649
2112.69 2641
2113.13 2627
2113.56 2528
2113.99 2471
2114.43 2531
2114.86 2432
2115.30 2445
2115.73 2490
2116.16 2486
2116.60 2535
2117.03 2432
2117.47 2484
2117.90 2485
2118.34 2473
2118.77 2512
2119.21 2536
2119.64 2610
2120.07 2640
2120.51 2687
2120.94 2613
2121.38 2604
2121.81 2593
2122.25 2527
2122.68 2645
2123.12 2615
2123.55 2507
2123.99 2576
2124.42 2610
2124.86 2572
2125.29 2558
2125.73 2641
2126.16 2742
2126.60 2601
2127.04 2719
2127.47 2833
2127.91 2873
2128.34 3010
2128.78 2966
2129.21 2970
2129.65 2967
2130.08 2883
2130.52 2931
2130.96 3106
2131.39 2983
2131.83 2912
2132.26 2838
2132.70 2915
2133.14 2901
2133.57 2788
2134.01 2761
2134.44 2969
2134.88 3009
2135.32 3066
2135.75 2978
2136.19 3092
2136.62 2996
2137.06 3016
2137.50 3019
2137.93 2922
2138.37 2938
2138.81 2919
2139.24 2678
2139.68 2616
2140.12 2647
2140.55 2575
2140.99 2592
2141.43 2594
2141.86 2441
2142.30 2427
2142.74 2362
2143.18 2389
2143.61 2441
2144.05 2551
2144.49 2603
2144.92 2741
2145.36 2915
2145.80 3201
2146.24 3370
2146.67 3753
2147.11 3980
2147.55 4216
2147.99 4572
2148.42 4645
2148.86 4718
2149.30 4651
2149.74 4346
2150.17 4229
2150.61 4068
2151.05 3873
2151.49 3658
2151.92 3453
2152.36 3275
2152.80 3146
2153.24 3029
2153.68 2878
2154.11 2719
2154.55 2692
2154.99 2592
2155.43 2670
2155.87 2675
2156.31 2617
2156.74 2634
2157.18 2608
2157.62 2711
2158.06 2847
2158.50 2721
2158.94 2721
2159.38 2671
2159.81 2611
2160.25 2589
2160.69 2667
2161.13 2651
2161.57 2641
2162.01 2669
2162.45 2828
2162.89 2754
2163.33 2916
2163.76 2801
2164.20 2833
2164.64 2805
2165.08 2839
2165.52 2932
2165.96 2780
2166.40 2886
2166.84 3065
2167.28 3078
2167.72 3071
2168.16 3112
2168.60 3164
2169.04 3207
2169.48 3158
2169.92 2979
2170.36 3128
2170.80 3098
2171.24 3203
2171.68 3216
2172.12 3150
2172.56 3176
2173.00 3269
2173.44 3159
2173.88 3197
2174.32 3298
2174.76 3441
2175.20 3486
2175.64 3345
2176.08 3428
2176.52 3325
2176.96 3240
2177.40 3365
2177.84 3245
2178.28 3096
2178.72 3257
2179.16 3105
2179.60 2990
2180.04 2806
2180.48 2707
2180.92 2756
2181.37 2703
2181.81 2528
2182.25 2637
2182.69 2605
2183.13 2690
2183.57 2654
2184.01 2696
2184.45 2850
2184.89 2937
2185.34 2967
2185.78 3245
2186.22 3285
2186.66 3396
2187.10 3210
2187.54 3184
2187.98 3306
2188.43 3370
2188.87 3364
2189.31 3272
2189.75 3191
2190.19 3088
2190.63 3001
2191.08 3020
2191.52 3069
2191.96 3002
2192.40 2970
2192.84 3050
2193.29 3163
2193.73 3219
2194.17 3232
2194.61 3298
2195.05 3232
2195.50 3187
2195.94 3221
2196.38 3156
2196.82 3035
2197.27 2925
2197.71 2820
2198.15 2897
2198.59 2827
2199.04 2853
2199.48 2917
2199.92 2867
2200.37 2788
2200.81 2737
2201.25 2821
2201.69 2790
2202.14 2822
2202.58 2909
2203.02 2923
2203.47 2846
2203.91 3077
2204.35 3109
2204.80 3156
2205.24 3193
2205.68 3323
2206.13 3335
2206.57 3279
2207.01 3144
2207.46 3342
2207.90 3398
2208.34 3247
2208.79 3332
2209.23 3293
2209.67 3199
2210.12 3227
2210.56 3150
2211.01 3075
2211.45 3129
2211.89 3016
2212.34 3128
2212.78 3021
2213.23 2880
2213.67 2926
2214.11 2874
2214.56 2844
2215.00 2856
2215.45 2760
2215.89 2758
2216.34 2736
2216.78 2800
2217.22 2700
2217.67 2816
2218.11 2962
2218.56 3148
2219.00 3428
2219.45 3690
2219.89 4156
2220.34 4636
2220.78 4989
2221.23 5706
2221.67 6294
2222.12 6648
2222.56 7019
2223.01 7279
2223.45 7038
2223.90 6806
2224.34 6468
2224.79 6112
2225.23 5479
2225.68 5076
2226.12 4589
2226.57 4172
2227.01 4036
2227.46 3782
2227.91 3785
2228.35 3781
2228.80 3669
2229.24 3714
2229.69 3835
2230.13 3833
2230.58 3734
2231.03 3770
2231.47 3753
2231.92 3881
2232.36 3659
2232.81 3622
2233.26 3722
2233.70 3602
2234.15 3355
2234.59 3286
2235.04 3188
2235.49 3261
2235.93 3377
2236.38 3306
2236.83 3333
2237.27 3405
2237.72 3359
2238.17 3239
2238.61 3303
2239.06 3257
2239.51 3161
2239.95 3106
2240.40 3063
2240.85 3065
2241.29 3090
2241.74 2965
2242.19 2783
2242.63 2738
2243.08 2752
2243.53 2762
2243.98 2677
2244.42 2700
2244.87 2759
2245.32 2682
2245.76 2735
2246.21 2880
2246.66 2716
2247.11 2773
2247.55 2835
2248.00 2838
2248.45 2655
2248.90 2758
2249.35 2762
2249.79 2811
2250.24 2715
2250.69 2755
2251.14 2868
2251.58 2816
2252.03 2820
2252.48 2774
2252.93 2677
2253.38 2724
2253.82 2624
2254.27 2685
2254.72 2652
2255.17 2667
2255.62 2569
2256.07 2646
2256.51 2751
2256.96 2790
2257.41 2887
2257.86 3084
2258.31 3207
2258.76 3331
2259.21 3523
2259.65 3697
2260.10 4000
2260.55 4113
2261.00 4080
2261.45 3997
2261.90 3924
2262.35 3864
2262.80 3887
2263.25 3699
2263.69 3637
2264.14 3543
2264.59 3576
2265.04 3616
2265.49 3811
2265.94 3742
2266.39 3756
2266.84 3823
2267.29 3788
2267.74 3710
2268.19 3877
2268.64 3903
2269.09 3875
2269.54 3913
2269.99 3818
2270.44 3770
2270.89 3587
2271.34 3414
2271.79 3296
2272.24 3104
2272.69 3000
2273.14 2978
2273.59 2950
2274.04 2858
2274.49 2902
2274.94 2884
2275.39 2737
2275.84 2743
2276.29 2726
2276.74 2805
2277.19 3001
2277.64 3056
2278.09 3174
2278.54 3207
2278.99 3410
2279.44 3436
2279.89 3403
2280.34 3427
2280.79 3331
2281.25 3284
2281.70 3190
2282.15 3088
2282.60 3138
2283.05 3028
2283.50 3151
2283.95 3169
2284.40 3236
2284.85 3126
2285.31 3216
2285.76 3375
2286.21 3652
2286.66 3891
2287.11 4088
2287.56 4153
2288.01 4523
2288.47 4926
2288.92 4987
2289.37 5143
2289.82 5312
2290.27 5327
2290.72 5179
2291.18 4975
2291.63 5164
2292.08 5137
2292.53 4936
2292.98 4589
2293.44 4383
2293.89 4373
2294.34 4129
2294.79 4012
2295.24 3720
2295.70 3492
2296.15 3480
2296.60 3343
2297.05 3297
2297.51 3146
2297.96 3027
2298.41 3038
2298.86 3025
2299.32 2970
2299.77 3051
2300.22 2927
2300.67 2899
2301.13 2979
2301.58 3061
2302.03 3003
2302.49 2811
2302.94 2851
2303.39 2998
2303.85 3086
2304.30 2945
2304.75 2943
2305.20 3208
2305.66 3204
2306.11 3246
2306.56 3502
2307.02 3673
2307.47 3879
2307.93 3975
2308.38 4068
2308.83 4020
2309.29 4017
2309.74 4037
2310.19 4045
2310.65 4084
2311.10 3715
2311.55 3431
2312.01 3427
2312.46 3255
2312.92 3035
2313.37 3015
2313.82 2995
2314.28 2948
2314.73 2984
2315.19 2930
2315.64 3002
2316.10 3138
2316.55 3108
2317.00 3224
2317.46 3314
2317.91 3255
2318.37 3122
2318.82 3247
2319.28 3145
2319.73 3295
2320.19 3314
2320.64 3245
2321.10 3196
2321.55 3141
2322.01 3073
2322.46 3136
2322.92 3105
2323.37 3205
2323.83 3196
2324.28 3115
2324.74 3062
2325.19 3038
2325.65 3235
2326.10 3222
2326.56 3317
2327.01 3260
2327.47 3271
2327.92 3266
2328.38 3396
2328.83 3499
2329.29 3471
2329.74 3425
2330.20 3452
2330.66 3317
2331.11 3282
2331.57 3143
2332.02 3183
2332.48 3145
2332.94 3135
2333.39 3052
2333.85 3103
2334.30 3317
2334.76 3413
2335.22 3544
2335.67 3632
2336.13 3970
2336.58 4235
2337.04 4425
2337.50 4883
2337.95 5130
2338.41 5404
2338.87 5557
2339.32 5618
2339.78 5576
2340.24 5552
2340.69 5310
2341.15 5194
2341.61 4946
2342.06 4806
2342.52 4714
2342.98 4811
2343.43 4895
2343.89 4870
2344.35 4899
2344.81 4966
2345.26 4941
2345.72 4604
2346.18 4465
2346.63 4323
2347.09 4174
2347.55 3906
2348.01 3770
2348.46 3672
2348.92 3634
2349.38 3580
2349.84 3530
2350.29 3636
2350.75 3436
2351.21 3478
2351.67 3369
2352.13 3314
2352.58 3401
2353.04 3270
2353.50 3212
2353.96 3201
2354.41 3103
2354.87 3146
2355.33 3119
2355.79 3205
2356.25 3266
2356.71 3132
2357.16 3219
2357.62 3201
2358.08 3438
2358.54 3677
2359.00 3680
2359.46 3806
2359.91 3902
2360.37 3751
2360.83 3829
2361.29 3710
2361.75 3786
2362.21 3784
2362.67 3653
2363.13 3678
2363.58 3581
2364.04 3595
2364.50 3761
2364.96 3862
2365.42 3827
2365.88 3697
2366.34 3801
2366.80 3868
2367.26 3833
2367.72 3933
2368.18 3767
2368.64 3720
2369.10 3669
2369.55 3510
2370.01 3420
2370.47 3346
2370.93 3364
2371.39 3031
2371.85 3075
2372.31 3242
2372.77 3290
2373.23 3262
2373.69 3135
2374.15 3273
2374.61 3220
2375.07 3124
2375.53 3158
2375.99 3252
2376.45 3280
2376.91 3126
2377.37 3282
2377.83 3344
2378.29 3221
2378.75 3200
2379.21 3168
2379.68 3172
2380.14 3221
2380.60 3249
2381.06 3314
2381.52 3187
2381.98 3220
2382.44 3235
2382.90 3244
2383.36 3097
2383.82 3221
2384.28 3115
2384.74 2998
2385.20 2910
2385.67 2991
2386.13 3084
2386.59 3155
2387.05 3011
2387.51 2999
2387.97 3042
2388.43 3014
2388.89 3093
2389.36 3188
2389.82 3174
2390.28 3054
2390.74 3036
2391.20 3070
2391.66 3083
2392.13 3117
2392.59 3055
2393.05 3021
2393.51 2967
2393.97 3002
2394.43 3061
2394.90 2981
2395.36 3065
2395.82 3017
2396.28 3035
2396.74 3056
2397.21 3092
2397.67 2990
2398.13 3009
2398.59 3054
2399.06 3012
2399.52 2901
2399.98 2863
2400.44 3019
2400.91 3120
2401.37 2999
2401.83 3006
2402.29 3111
2402.76 3230
2403.22 3249
2403.68 3365
2404.14 3465
2404.61 3465
2405.07 3398
2405.53 3432
2406.00 3449
2406.46 3316
2406.92 3109
2407.39 3122
2407.85 3195
2408.31 3112
2408.78 2997
2409.24 2995
2409.70 2962
2410.17 2860
2410.63 2923
2411.09 3049
2411.56 2983
2412.02 3031
2412.48 3108
2412.95 3211
2413.41 3385
2413.87 3383
2414.34 3486
2414.80 3545
2415.27 3750
2415.73 3922
2416.19 3883
2416.66 3845
2417.12 3698
2417.59 3645
2418.05 4006
2418.51 3814
2418.98 3697
2419.44 3695
2419.91 3557
2420.37 3561
2420.84 3590
2421.30 3762
2421.77 3830
2422.23 3955
2422.69 4033
2423.16 4227
2423.62 4578
2424.09 4967
2424.55 5226
2425.02 5586
2425.48 5697
2425.95 6060
2426.41 6170
2426.88 5942
2427.34 5650
2427.81 5309
2428.27 4985
2428.74 4610
2429.20 4271
2429.67 3924
2430.13 3733
2430.60 3674
2431.07 3604
2431.53 3749
2432.00 3697
2432.46 3578
2432.93 3581
2433.39 3592
2433.86 3649
2434.32 3621
2434.79 3649
2435.26 3903
2435.72 4159
2436.19 4256
2436.65 4689
2437.12 5054
2437.59 5272
2438.05 5532
2438.52 5961
2438.98 6242
2439.45 6174
2439.92 6026
2440.38 5891
2440.85 5565
2441.32 5095
2441.78 4766
2442.25 4486
2442.72 4063
2443.18 3765
2443.65 3608
2444.12 3385
2444.58 3244
2445.05 3287
2445.52 3206
2445.98 3029
2446.45 2968
2446.92 3010
2447.38 2875
2447.85 2892
2448.32 2981
2448.78 2943
2449.25 3066
2449.72 3074
2450.19 3049
2450.65 3075
2451.12 3230
2451.59 3148
2452.06 3090
2452.52 3140
2452.99 3074
2453.46 3004
2453.93 3112
2454.39 3062
2454.86 3060
2455.33 3096
2455.80 3028
2456.26 3026
2456.73 3036
2457.20 3026
2457.67 3118
2458.14 3158
2458.60 3033
2459.07 3005
2459.54 2970
2460.01 2964
2460.48 3055
2460.95 3003
2461.41 3060
2461.88 3173
2462.35 3118
2462.82 3320
2463.29 3409
2463.76 3383
2464.22 3470
2464.69 3434
2465.16 3506
2465.63 3479
2466.10 3649
2466.57 3573
2467.04 3588
2467.51 3556
2467.97 3413
2468.44 3484
2468.91 3449
2469.38 3388
2469.85 3202
2470.32 3203
2470.79 3249
2471.26 3249
2471.73 3235
2472.20 3255
2472.67 3134
2473.14 3064
2473.61 3054
2474.07 3077
2474.54 2997
2475.01 3030
2475.48 3252
2475.95 3432
2476.42 3498
2476.89 3628
2477.36 3804
2477.83 3839
2478.30 3915
2478.77 4011
2479.24 3908
2479.71 3910
2480.18 3903
2480.65 3689
2481.12 3629
2481.59 3449
2482.06 3388
2482.53 3320
2483.00 3069
2483.47 3194
2483.95 3189
2484.42 3120
2484.89 3105
2485.36 3086
2485.83 3032
2486.30 2967
2486.77 2994
2487.24 3134
2487.71 3057
2488.18 2994
2488.65 3103
2489.12 3156
2489.59 3162
2490.07 3200
2490.54 3290
2491.01 3294
2491.48 3294
2491.95 3236
2492.42 3326
2492.89 3259
2493.36 3343
2493.84 3330
2494.31 3268
2494.78 3151
2495.25 3164
2495.72 3170
2496.19 3130
2496.66 3077
2497.14 3017
2497.61 2961
2498.08 2937
2498.55 2773
2499.02 2817
2499.50 2863
2499.97 2814
2500.44 2839
2500.91 2784
2501.38 2891
2501.86 2984
2502.33 2888
2502.80 3018
2503.27 3090
2503.74 3096
2504.22 3089
2504.69 3189
2505.16 3302
2505.63 3594
2506.11 3518
2506.58 3616
2507.05 3810
2507.52 3810
2508.00 3858
2508.47 3835
2508.94 3866
2509.42 3841
2509.89 3958
2510.36 3983
2510.83 3950
2511.31 4036
2511.78 3858
2512.25 3792
2512.73 3613
2513.20 3418
2513.67 3364
2514.15 3353
2514.62 3391
2515.09 3376
2515.57 3382
2516.04 3399
2516.51 3470
2516.99 3505
2517.46 3448
2517.94 3364
2518.41 3364
2518.88 3158
2519.36 3176
2519.83 3188
2520.30 3204
2520.78 3087
2521.25 3010
2521.73 2985
2522.20 2902
2522.67 2971
2523.15 3066
2523.62 3208
2524.10 3176
2524.57 3128
2525.05 3087
2525.52 3102
2525.99 3100
2526.47 3099
2526.94 3200
2527.42 3129
2527.89 2919
2528.37 2965
2528.84 3088
2529.32 3102
2529.79 3149
2530.27 3192
2530.74 3186
2531.22 3147
2531.69 3311
2532.17 3287
2532.64 3304
2533.12 3194
2533.59 3286
2534.07 3159
2534.54 3173
2535.02 3247
2535.49 3342
2535.97 3270
2536.44 3246
2536.92 3337
2537.39 3182
2537.87 3178
2538.34 3155
2538.82 3092
2539.30 3232
2539.77 3120
2540.25 3142
2540.72 3136
2541.20 3219
2541.68 3236
2542.15 3333
2542.63 3417
2543.10 3487
2543.58 3508
2544.06 3701
2544.53 4001
2545.01 4282
2545.48 4389
2545.96 4445
2546.44 4553
2546.91 4410
2547.39 4405
2547.87 4309
2548.34 4240
2548.82 4017
2549.30 3931
2549.77 4097
2550.25 4241
2550.73 4220
2551.20 4370
2551.68 4575
2552.16 4712
2552.63 5054
2553.11 5400
2553.59 5641
2554.06 5740
2554.54 6031
2555.02 5999
2555.50 5987
2555.97 5721
2556.45 5402
2556.93 4967
2557.40 4411
2557.88 4088
2558.36 3910
2558.84 3824
2559.31 3521
2559.79 3380
2560.27 3290
2560.75 3205
2561.23 3178
2561.70 2980
2562.18 3024
2562.66 2982
2563.14 2861
2563.61 2899
2564.09 2887
2564.57 2804
2565.05 2840
2565.53 2907
2566.00 2835
2566.48 2722
2566.96 2741
2567.44 2719
2567.92 2851
2568.40 2786
2568.87 2629
2569.35 2730
2569.83 2775
2570.31 2693
2570.79 2784
2571.27 2843
2571.75 2910
2572.22 2900
2572.70 2738
2573.18 2800
2573.66 2881
2574.14 2846
2574.62 2845
2575.10 2754
2575.58 2718
2576.06 2756
2576.54 2705
2577.01 2747
2577.49 2675
2577.97 2705
2578.45 2884
2578.93 2790
2579.41 2771
2579.89 2735
2580.37 2855
2580.85 2771
2581.33 2765
2581.81 2880
2582.29 2910
2582.77 2930
2583.25 3015
2583.73 3050
2584.21 3010
2584.69 2996
2585.17 2989
2585.65 3041
2586.13 3135
2586.61 3229
2587.09 3266
2587.57 3147
2588.05 3227
2588.53 3255
2589.01 3472
2589.49 3540
2589.97 3586
2590.45 3597
2590.93 3866
2591.41 3914
2591.89 4038
2592.37 4085
2592.85 4156
2593.33 4346
2593.81 4187
2594.30 4195
2594.78 4387
2595.26 4210
2595.74 4131
2596.22 3983
2596.70 4132
2597.18 4053
2597.66 3882
2598.14 3838
2598.62 3661
2599.11 3509
2599.59 3370
2600.07 3340
2600.55 3133
2601.03 3069
2601.51 2938
2601.99 2825
2602.48 2862
2602.96 2826
2603.44 2794
2603.92 2845
2604.40 2972
2604.88 3098
2605.37 3348
2605.85 3503
2606.33 3597
2606.81 3801
2607.29 4058
2607.78 4230
2608.26 4472
2608.74 4571
2609.22 4403
2609.70 4321
2610.19 4237
2610.67 4227
2611.15 4219
2611.63 4168
2612.12 4141
2612.60 3868
2613.08 3796
2613.56 3659
2614.05 3417
2614.53 3189
2615.01 3178
2615.49 3144
2615.98 3037
2616.46 3035
2616.94 2963
2617.43 2916
2617.91 2832
2618.39 2735
2618.87 2805
2619.36 2879
2619.84 2901
2620.32 2791
2620.81 2802
2621.29 2814
2621.77 2897
2622.26 3024
2622.74 3051
2623.22 2855
2623.71 2948
2624.19 2940
2624.67 2923
2625.16 2978
2625.64 2939
2626.13 2947
2626.61 2999
2627.09 3022
2627.58 2982
2628.06 2919
2628.55 3102
2629.03 3152
2629.51 3207
2630.00 3088
2630.48 3256
2630.97 3190
2631.45 3230
2631.93 3324
2632.42 3135
2632.90 3107
2633.39 3100
2633.87 3077
2634.36 3097
2634.84 3062
2635.33 3029
2635.81 2982
2636.29 3045
2636.78 3139
2637.26 3114
2637.75 3186
2638.23 3203
2638.72 3189
2639.20 3183
2639.69 3041
2640.17 3082
2640.66 2987
2641.14 2887
2641.63 2971
2642.11 2964
2642.60 2795
2643.08 2813
2643.57 2777
2644.05 2758
2644.54 2945
2645.03 2990
2645.51 3024
2646.00 3027
2646.48 3184
2646.97 3190
2647.45 3261
2647.94 3345
2648.43 3188
2648.91 3168
2649.40 3233
2649.88 3122
2650.37 3093
2650.85 3318
2651.34 3237
2651.83 3050
2652.31 3161
2652.80 3234
2653.29 3052
2653.77 3114
2654.26 3217
2654.74 3156
2655.23 2993
2655.72 3042
2656.20 3059
2656.69 2930
2657.18 2954
2657.66 2905
2658.15 2871
2658.64 2763
2659.12 2734
2659.61 2820
2660.10 2796
2660.58 2726
2661.07 2788
2661.56 2819
2662.05 2872
2662.53 2810
2663.02 2959
2663.51 3025
2663.99 3094
2664.48 3023
2664.97 2976
2665.46 2925
2665.94 3003
2666.43 2993
2666.92 2985
2667.41 3048
2667.89 3031
2668.38 3115
2668.87 3121
2669.36 3222
2669.84 3313
2670.33 3718
2670.82 3701
2671.31 3942
2671.80 4069
2672.28 4292
2672.77 4481
2673.26 4529
2673.75 4604
2674.24 4454
2674.72 4438
2675.21 4225
2675.70 4285
2676.19 4254
2676.68 4213
2677.17 4246
2677.65 4506
2678.14 4848
2678.63 4853
2679.12 5140
2679.61 5405
2680.10 5372
2680.59 5643
2681.07 5960
2681.56 5971
2682.05 6208
2682.54 6322
2683.03 5982
2683.52 5894
2684.01 5863
2684.50 5332
2684.99 5055
2685.47 4637
2685.96 4258
2686.45 3880
2686.94 3547
2687.43 3490
2687.92 3330
2688.41 3207
2688.90 3190
2689.39 3020
2689.88 3079
2690.37 3027
2690.86 3049
2691.35 3089
2691.84 3014
2692.33 3014
2692.82 3049
2693.31 3111
2693.80 3065
2694.29 2975
2694.78 3014
2695.27 3004
2695.76 3022
2696.25 3087
2696.74 3243
2697.23 3229
2697.72 3284
2698.21 3253
2698.70 3382
2699.19 3543
2699.68 3628
2700.17 3653
2700.66 3691
2701.15 3815
2701.64 3713
2702.13 3733
2702.62 3623
2703.11 3521
2703.61 3454
2704.10 3572
2704.59 3420
2705.08 3286
2705.57 3249
2706.06 3213
2706.55 3129
2707.04 3024
2707.53 3001
2708.02 3010
2708.52 3030
2709.01 3095
2709.50 3049
2709.99 3047
2710.48 3063
2710.97 3185
2711.46 3226
2711.96 3203
2712.45 3209
2712.94 3157
2713.43 3222
2713.92 3242
2714.41 3116
2714.91 3195
2715.40 3113
2715.89 2977
2716.38 2842
2716.87 2917
2717.37 2975
2717.86 3153
2718.35 3135
2718.84 3323
2719.33 3498
2719.83 3525
2720.32 3638
2720.81 3694
2721.30 3668
2721.80 3797
2722.29 3573
2722.78 3640
2723.27 3478
2723.77 3367
2724.26 3319
2724.75 3107
2725.24 3119
2725.74 3212
2726.23 3130
2726.72 2928
2727.22 2992
2727.71 3041
2728.20 3029
2728.70 2987
2729.19 2965
2729.68 3043
2730.18 3121
2730.67 3270
2731.16 3247
2731.65 3419
2732.15 3504
2732.64 3444
2733.14 3348
2733.63 3459
2734.12 3505
2734.62 3509
2735.11 3494
2735.60 3490
2736.10 3531
2736.59 3434
2737.08 3502
2737.58 3523
2738.07 3361
2738.57 3356
2739.06 3177
2739.55 3305
2740.05 3229
2740.54 3133
2741.04 2911
2741.53 2866
2742.03 2980
2742.52 2882
2743.01 2869
2743.51 2798
2744.00 2808
2744.50 2802
2744.99 2770
2745.49 2867
2745.98 2941
2746.48 2870
2746.97 2905
2747.47 2992
2747.96 3061
2748.46 3049
2748.95 3103
2749.45 3276
2749.94 3474
2750.44 3706
2750.93 3911
2751.43 4011
2751.92 4034
2752.42 4187
2752.91 4257
2753.41 4375
2753.90 4355
2754.40 4387
2754.89 4206
2755.39 4047
2755.88 3739
2756.38 3682
2756.87 3489
2757.37 3494
2757.87 3342
2758.36 3126
2758.86 3164
2759.35 3166
2759.85 3169
2760.35 3053
2760.84 2982
2761.34 3051
2761.83 2988
2762.33 3031
2762.83 3119
2763.32 3061
2763.82 2994
2764.31 3007
2764.81 2913
2765.31 2965
2765.80 2960
2766.30 2849
2766.80 2939
2767.29 2894
2767.79 2924
2768.29 3026
2768.78 3164
2769.28 3086
2769.78 3229
2770.27 3366
2770.77 3385
2771.27 3357
2771.76 3421
2772.26 3641
2772.76 3894
2773.26 3949
2773.75 4054
2774.25 4442
2774.75 4408
2775.24 4520
2775.74 4570
2776.24 4476
2776.74 4558
2777.23 4281
2777.73 4205
2778.23 4184
2778.73 4137
2779.22 4097
2779.72 3876
2780.22 3751
2780.72 3752
2781.21 3610
2781.71 3471
2782.21 3455
2782.71 3408
2783.21 3385
2783.70 3226
2784.20 3085
2784.70 3258
2785.20 3238
2785.70 3149
2786.20 3197
2786.69 3206
2787.19 3134
2787.69 3166
2788.19 3159
2788.69 3146
2789.19 3157
2789.68 3097
2790.18 3189
2790.68 3362
2791.18 3570
2791.68 3779
2792.18 3985
2792.68 4307
2793.18 4934
2793.67 5570
2794.17 6199
2794.67 6541
2795.17 7108
2795.67 7325
2796.17 7444
2796.67 7441
2797.17 7283
2797.67 6853
2798.17 6152
2798.67 5853
2799.17 5232
2799.66 4956
2800.16 4655
2800.66 4411
2801.16 4227
2801.66 4012
2802.16 4125
2802.66 4298
2803.16 4532
2803.66 4934
2804.16 5468
2804.66 6090
2805.16 6887
2805.66 7672
2806.16 8373
2806.66 8796
2807.16 9606
2807.66 9881
2808.16 9690
2808.66 9424
2809.16 8744
2809.66 8181
2810.16 7574
2810.66 6639
2811.16 5821
2811.66 5250
2812.17 4911
2812.67 4578
2813.17 4186
2813.67 4015
2814.17 4091
2814.67 3866
2815.17 3774
2815.67 3845
2816.17 3882
2816.67 3886
2817.17 3848
2817.67 3800
2818.18 3876
2818.68 3817
2819.18 3637
2819.68 3640
2820.18 3533
2820.68 3428
2821.18 3468
2821.68 3473
2822.19 3384
2822.69 3333
2823.19 3404
2823.69 3420
2824.19 3495
2824.69 3498
2825.20 3686
2825.70 3621
2826.20 3500
2826.70 3415
2827.20 3381
2827.70 3347
2828.21 3242
2828.71 3460
2829.21 3422
2829.71 3428
2830.22 3661
2830.72 3777
2831.22 3753
2831.72 3932
2832.22 3863
2832.73 4043
2833.23 4036
2833.73 4126
2834.23 4013
2834.74 3901
2835.24 3922
2835.74 3911
2836.24 3722
2836.75 3602
2837.25 3617
2837.75 3416
2838.26 3357
2838.76 3277
2839.26 3305
2839.76 3293
2840.27 3302
2840.77 3179
2841.27 3298
2841.78 3254
2842.28 3407
2842.78 3428
2843.29 3566
2843.79 3522
2844.29 3626
2844.80 3768
2845.30 3793
2845.80 3930
2846.31 3826
2846.81 3904
2847.32 3873
2847.82 3803
2848.32 3712
2848.83 3514
2849.33 3437
2849.83 3445
2850.34 3256
2850.84 3253
2851.35 3179
2851.85 3288
2852.35 3168
2852.86 3087
2853.36 3117
2853.87 3322
2854.37 3320
2854.88 3218
2855.38 3232
2855.88 3133
2856.39 3188
2856.89 3262
2857.40 3378
2857.90 3491
2858.41 3508
2858.91 3520
2859.42 3590
2859.92 3654
2860.43 3680
2860.93 3579
2861.44 3555
2861.94 3388
2862.45 3375
2862.95 3165
2863.46 2931
2863.96 2908
2864.47 2850
2864.97 2849
2865.48 2771
2865.98 2846
2866.49 2789
2866.99 2912
2867.50 2929
2868.00 2768
2868.51 2923
2869.02 3045
2869.52 3074
2870.03 3004
2870.53 3078
2871.04 3191
2871.54 3283
2872.05 3250
2872.56 3247
2873.06 3308
2873.57 3371
2874.07 3274
2874.58 3177
2875.09 3337
2875.59 3244
2876.10 3297
2876.61 3245
2877.11 3210
2877.62 3320
2878.12 3387
2878.63 3546
2879.14 3402
2879.64 3424
2880.15 3470
2880.66 3630
2881.16 3708
2881.67 3651
2882.18 3810
2882.68 3967
2883.19 4165
2883.70 4334
2884.20 4659
2884.71 5022
2885.22 5034
2885.73 5277
2886.23 5321
2886.74 5317
2887.25 5186
2887.75 5031
2888.26 4836
2888.77 4441
2889.28 4156
2889.78 3973
2890.29 3834
2890.80 3571
2891.31 3370
2891.81 3383
2892.32 3358
2892.83 3342
2893.34 3246
2893.84 3303
2894.35 3439
2894.86 3447
2895.37 3421
2895.88 3459
2896.38 3593
2896.89 3618
2897.40 3648
2897.91 3639
2898.42 3683
2898.92 3729
2899.43 3832
2899.94 3839
2900.45 3898
2900.96 3807
2901.47 4048
2901.98 3938
2902.48 3927
2902.99 4054
2903.50 4101
2904.01 4151
2904.52 4244
2905.03 4262
2905.54 4277
2906.04 4164
2906.55 4047
2907.06 3944
2907.57 3988
2908.08 3940
2908.59 3810
2909.10 3684
2909.61 3723
2910.12 3677
2910.63 3772
2911.14 3681
2911.64 3738
2912.15 3809
2912.66 3730
2913.17 3560
2913.68 3542
2914.19 3561
2914.70 3437
2915.21 3533
2915.72 3428
2916.23 3282
2916.74 3267
2917.25 3243
2917.76 3211
2918.27 3252
2918.78 3401
2919.29 3679
2919.80 3868
2920.31 4214
2920.82 4734
2921.33 5389
2921.84 6156
2922.35 6780
2922.86 7810
2923.37 8664
2923.88 9261
2924.39 9514
2924.90 9305
2925.41 8902
2925.92 8482
2926.44 7866
2926.95 6974
2927.46 6147
2927.97 5304
2928.48 4801
2928.99 4430
2929.50 4014
2930.01 3832
2930.52 3641
2931.03 3414
2931.54 3396
2932.05 3410
2932.57 3444
2933.08 3378
2933.59 3297
2934.10 3304
2934.61 3403
2935.12 3460
2935.63 3559
2936.15 3507
2936.66 3512
2937.17 3420
2937.68 3476
2938.19 3389
2938.70 3248
2939.22 3347
2939.73 3375
2940.24 3421
2940.75 3596
2941.26 3570
2941.77 3692
2942.29 3891
2942.80 3946
2943.31 4083
2943.82 4348
2944.34 4491
2944.85 4652
2945.36 4682
2945.87 4623
2946.38 4501
2946.90 4310
2947.41 4290
2947.92 4014
2948.43 3824
2948.95 3742
2949.46 3611
2949.97 3631
2950.48 3481
2951.00 3524
2951.51 3651
2952.02 3536
2952.54 3428
2953.05 3423
2953.56 3447
2954.08 3285
2954.59 3375
2955.10 3344
2955.61 3345
2956.13 3301
2956.64 3453
2957.15 3563
2957.67 3762
2958.18 3908
2958.69 4041
2959.21 4196
2959.72 4316
2960.23 4331
2960.75 4397
2961.26 4276
2961.78 4347
2962.29 4296
2962.80 4128
2963.32 4080
2963.83 3902
2964.35 3819
2964.86 3691
2965.37 3594
2965.89 3466
2966.40 3331
2966.92 3241
2967.43 3190
2967.94 3093
2968.46 3092
2968.97 3112
2969.49 3093
2970.00 3133
2970.52 3210
2971.03 3095
2971.54 3087
2972.06 3204
2972.57 3125
2973.09 3168
2973.60 3085
2974.12 3060
2974.63 3055
2975.15 3029
2975.66 3147
2976.18 3217
2976.69 3168
2977.21 3247
2977.72 3177
2978.24 3319
2978.75 3280
2979.27 3382
2979.78 3488
2980.30 3563
2980.81 3411
2981.33 3405
2981.84 3346
2982.36 3348
2982.88 3461
2983.39 3520
2983.91 3560
2984.42 3491
2984.94 3591
2985.45 3567
2985.97 3686
2986.49 3772
2987.00 3696
2987.52 3746
2988.03 3756
2988.55 3682
2989.07 3651
2989.58 3724
2990.10 3669
2990.61 3792
2991.13 3848
2991.65 3886
2992.16 3939
2992.68 4085
2993.20 4313
2993.71 4451
2994.23 4665
2994.75 4776
2995.26 5255
2995.78 5487
2996.30 5755
2996.81 5769
2997.33 5998
2997.85 5664
2998.36 5510
2998.88 5367
2999.40 5137
2999.91 4975
3000.43 4911
3000.95 4751
3001.46 5049
3001.98 5025
3002.50 5188
3003.02 5280
3003.53 5376
3004.05 5519
3004.57 5478
3005.09 5320
3005.60 5158
3006.12 5064
3006.64 4522
3007.16 4327
3007.67 4019
3008.19 3982
3008.71 3677
3009.23 3501
3009.74 3328
3010.26 3228
3010.78 3194
3011.30 3248
3011.82 3305
3012.33 3283
3012.85 3264
3013.37 3376
3013.89 3262
3014.41 3311
3014.93 3528
3015.44 3566
3015.96 3716
3016.48 3747
3017.00 3782
3017.52 3985
3018.04 4108
3018.55 4240
3019.07 4232
3019.59 4447
3020.11 4463
3020.63 4667
3021.15 4928
3021.67 5183
3022.19 5396
3022.71 5525
3023.22 5896
3023.74 5712
3024.26 5461
3024.78 5489
3025.30 5266
3025.82 5020
3026.34 4757
3026.86 4580
3027.38 4457
3027.90 4144
3028.42 3923
3028.94 3848
3029.46 4074
3029.98 4041
3030.49 4202
3031.01 4471
3031.53 4889
3032.05 5441
3032.57 5989
3033.09 6406
3033.61 6986
3034.13 7170
3034.65 7451
3035.17 7351
3035.69 7131
3036.21 6763
3036.73 6376
3037.25 6170
3037.77 5658
3038.29 5103
3038.81 4617
3039.34 4304
3039.86 3932
3040.38 3682
3040.90 3511
3041.42 3554
3041.94 3541
3042.46 3498
3042.98 3386
3043.50 3449
3044.02 3413
3044.54 3489
3045.06 3414
3045.58 3482
3046.10 3503
3046.63 3399
3047.15 3281
3047.67 3263
3048.19 3240
3048.71 3192
3049.23 3204
3049.75 3194
3050.27 3158
3050.79 3128
3051.32 3128
3051.84 3147
3052.36 3050
3052.88 3052
3053.40 3147
3053.92 3256
3054.45 3247
3054.97 3240
3055.49 3193
3056.01 3329
3056.53 3332
3057.05 3232
3057.58 3207
3058.10 3293
3058.62 3205
3059.14 3280
3059.66 3312
3060.19 3353
3060.71 3419
3061.23 3358
3061.75 3526
3062.28 3393
3062.80 3435
3063.32 3432
3063.84 3480
3064.37 3366
3064.89 3304
3065.41 3290
3065.93 3282
3066.46 3256
3066.98 3119
3067.50 3201
3068.02 3103
3068.55 3201
3069.07 3279
3069.59 3291
3070.12 3397
3070.64 3503
3071.16 3475
3071.69 3605
3072.21 3716
3072.73 3803
3073.26 3793
3073.78 3873
3074.30 3876
3074.83 3867
3075.35 3772
3075.87 3786
3076.40 3606
3076.92 3667
3077.44 3696
3077.97 3595
3078.49 3648
3079.01 3680
3079.54 3546
3080.06 3564
3080.59 3570
3081.11 3321
3081.63 3473
3082.16 3405
3082.68 3513
3083.21 3408
3083.73 3417
3084.25 3387
3084.78 3361
3085.30 3235
3085.83 3258
3086.35 3240
3086.88 3228
3087.40 3275
3087.93 3119
3088.45 3289
3088.97 3323
3089.50 3229
3090.02 3260
3090.55 3211
3091.07 3271
3091.60 3315
3092.12 3286
3092.65 3393
3093.17 3382
3093.70 3472
3094.22 3505
3094.75 3599
3095.27 3791
3095.80 3667
3096.32 3881
3096.85 4032
3097.37 4201
3097.90 4256
3098.43 4706
3098.95 5043
3099.48 5435
3100.00 5764
3100.53 6266
3101.05 6790
3101.58 7116
3102.10 7472
3102.63 7532
3103.16 7141
3103.68 6694
3104.21 6197
3104.73 5530
3105.26 4954
3105.79 4428
3106.31 4155
3106.84 3999
3107.36 4045
3107.89 3831
3108.42 3913
3108.94 3874
3109.47 4237
3110.00 4207
3110.52 4136
3111.05 3999
3111.57 3911
3112.10 3797
3112.63 3774
3113.15 3491
3113.68 3304
3114.21 3331
3114.74 3219
3115.26 3154
3115.79 3071
3116.32 3029
3116.84 3028
3117.37 2958
3117.90 3015
3118.42 3003
3118.95 2918
3119.48 3053
3120.01 3025
3120.53 2969
3121.06 3046
3121.59 3061
3122.11 3142
3122.64 3026
3123.17 3041
3123.70 2939
3124.22 2912
3124.75 3072
3125.28 3052
3125.81 2967
3126.34 2952
3126.86 3079
3127.39 2900
3127.92 2852
3128.45 2840
3128.98 2796
3129.50 2845
3130.03 2867
3130.56 2827
3131.09 2914
3131.62 2960
3132.14 2966
3132.67 2868
3133.20 2997
3133.73 3035
3134.26 3096
3134.79 3176
3135.31 3159
3135.84 3264
3136.37 3356
3136.90 3266
3137.43 3270
3137.96 3312
3138.49 3168
3139.02 3216
3139.54 3114
3140.07 3212
3140.60 3226
3141.13 3099
3141.66 3283
3142.19 3260
3142.72 3192
3143.25 3443
3143.78 3592
3144.31 3619
3144.84 3866
3145.37 3928
3145.89 3983
3146.42 3980
3146.95 3967
3147.48 4064
3148.01 4104
3148.54 4031
3149.07 3783
3149.60 3806
3150.13 3770
3150.66 3675
3151.19 3388
3151.72 3401
3152.25 3438
3152.78 3287
3153.31 3198
3153.84 3189
3154.37 3094
3154.90 3217
3155.43 3386
3155.96 3255
3156.49 3257
3157.02 3411
3157.55 3405
3158.08 3446
3158.61 3422
3159.14 3416
3159.68 3364
3160.21 3310
3160.74 3236
3161.27 3366
3161.80 3249
3162.33 3255
3162.86 3376
3163.39 3371
3163.92 3354
3164.45 3531
3164.98 3700
3165.51 3696
3166.05 3796
3166.58 4053
3167.11 3937
3167.64 4008
3168.17 3836
3168.70 3711
3169.23 3723
3169.76 3668
3170.30 3406
3170.83 3281
3171.36 3256
3171.89 3111
3172.42 2965
3172.95 2981
3173.49 3034
3174.02 2970
3174.55 2979
3175.08 2969
3175.61 3013
3176.15 3170
3176.68 3126
3177.21 3076
3177.74 3143
3178.27 3152
3178.81 3127
3179.34 3089
3179.87 3278
3180.40 3138
3180.93 3232
3181.47 3190
3182.00 3034
3182.53 3083
3183.06 3051
3183.60 2992
3184.13 3016
3184.66 3079
3185.20 3014
3185.73 3033
3186.26 3087
3186.79 3107
3187.33 3067
3187.86 3059
3188.39 2948
3188.93 2907
3189.46 2817
3189.99 2888
3190.52 2868
3191.06 2933
3191.59 2886
3192.12 2917
3192.66 3028
3193.19 3019
3193.72 3085
3194.26 3003
3194.79 3082
3195.33 3210
3195.86 3387
3196.39 3305
3196.93 3335
3197.46 3114
3197.99 3239
3198.53 3277
3199.06 3423
3199.60 3509
3200.13 3517
3200.66 3570
3201.20 3646
3201.73 3792
3202.27 3652
3202.80 3522
3203.33 3626
3203.87 3587
3204.40 3494
3204.94 3415
3205.47 3393
3206.01 3426
3206.54 3434
3207.07 3554
3207.61 3815
3208.14 3989
3208.68 4023
3209.21 4238
3209.75 4367
3210.28 4340
3210.82 4278
3211.35 4361
3211.89 4052
3212.42 3854
3212.96 3714
3213.49 3595
3214.03 3501
3214.56 3209
3215.10 3069
3215.63 2942
3216.17 3006
3216.70 3058
3217.24 3053
3217.78 3023
3218.31 3108
3218.85 3012
3219.38 2929
3219.92 2991
3220.45 3152
3220.99 3326
3221.52 3372
3222.06 3302
3222.60 3476
3223.13 3547
3223.67 3456
3224.20 3458
3224.74 3382
3225.28 3381
3225.81 3326
3226.35 3242
3226.88 3178
3227.42 3100
3227.96 2923
3228.49 2825
3229.03 2833
3229.57 2873
3230.10 2849
3230.64 2650
3231.18 2659
3231.71 2779
3232.25 2859
3232.79 2797
3233.32 2808
3233.86 2860
3234.40 2986
3234.93 3013
3235.47 3009
3236.01 3019
3236.54 3083
3237.08 3215
3237.62 3180
3238.15 3288
3238.69 3280
3239.23 3291
3239.77 3182
3240.30 3098
3240.84 2896
3241.38 2888
3241.92 2884
3242.45 2815
3242.99 2871
3243.53 2788
3244.07 2836
3244.60 2747
3245.14 2848
3245.68 2812
3246.22 2820
3246.75 2820
3247.29 2817
3247.83 2920
3248.37 3080
3248.91 2970
3249.44 2971
3249.98 3095
3250.52 3039
3251.06 2895
3251.60 2974
3252.14 3148
3252.67 3210
3253.21 3251
3253.75 3231
3254.29 3284
3254.83 3380
3255.37 3439
3255.90 3318
3256.44 3278
3256.98 3354
3257.52 3257
3258.06 3386
3258.60 3460
3259.14 3612
3259.68 3699
3260.21 3686
3260.75 3817
3261.29 3837
3261.83 3981
3262.37 4168
3262.91 4105
3263.45 4154
3263.99 4179
3264.53 4071
3265.07 4068
3265.61 4089
3266.15 4042
3266.69 4041
3267.23 3822
3267.76 3915
3268.30 3711
3268.84 3479
3269.38 3326
3269.92 3257
3270.46 3106
3271.00 3065
3271.54 3040
3272.08 2966
3272.62 3157
3273.16 3225
3273.70 3212
3274.24 3210
3274.78 3254
3275.32 3258
3275.86 3263
3276.40 3314
3276.94 3465
3277.48 3318
3278.03 3428
3278.57 3479
3279.11 3441
3279.65 3537
3280.19 3564
3280.73 3537
3281.27 3700
3281.81 3733
3282.35 3871
3282.89 3781
3283.43 3844
3283.97 4032
3284.51 3853
3285.05 4033
3285.60 4126
3286.14 3941
3286.68 3707
3287.22 3722
3287.76 3666
3288.30 3627
3288.84 3487
3289.38 3414
3289.93 3502
3290.47 3634
3291.01 3815
3291.55 4180
3292.09 4681
3292.63 5029
3293.18 5448
3293.72 5793
3294.26 6243
3294.80 6607
3295.34 6636
3295.88 6575
3296.43 6308
3296.97 6107
3297.51 5791
3298.05 5415
3298.59 4998
3299.14 4743
3299.68 4432
3300.22 4192
3300.76 4071
3301.31 3956
3301.85 3868
3302.39 3827
3302.93 3704
3303.48 3688
3304.02 3673
3304.56 3689
3305.10 3744
3305.65 3766
3306.19 3731
3306.73 3868
3307.27 3917
3307.82 4045
3308.36 4119
3308.90 4240
3309.45 4247
3309.99 4376
3310.53 4404
3311.07 4418
3311.62 4513
3312.16 4611
3312.70 4678
3313.25 4991
3313.79 5142
3314.33 5214
3314.88 5331
3315.42 5484
3315.97 5127
3316.51 5031
3317.05 5011
3317.60 4552
3318.14 4093
3318.68 4031
3319.23 3829
3319.77 3782
3320.32 3707
3320.86 3686
3321.40 3704
3321.95 3660
3322.49 3605
3323.04 3564
3323.58 3637
3324.12 3492
3324.67 3573
3325.21 3509
3325.76 3416
3326.30 3255
3326.85 3184
3327.39 3224
3327.93 3167
3328.48 3188
3329.02 3268
3329.57 3232
3330.11 3501
3330.66 3851
3331.20 4018
3331.75 4467
3332.29 5122
3332.84 5784
3333.38 6358
3333.93 7069
3334.47 7473
3335.02 7832
3335.56 7966
3336.11 7801
3336.65 7430
3337.20 6860
3337.74 6447
3338.29 5688
3338.83 5204
3339.38 4793
3339.92 4355
3340.47 3977
3341.02 3701
3341.56 3531
3342.11 3370
3342.65 3333
3343.20 3192
3343.74 3177
3344.29 3133
3344.84 3170
3345.38 3265
3345.93 3210
3346.47 3342
3347.02 3402
3347.57 3394
3348.11 3415
3348.66 3496
3349.21 3514
3349.75 3512
3350.30 3484
3350.84 3727
3351.39 3999
3351.94 3972
3352.48 4320
3353.03 4554
3353.58 4763
3354.12 4958
3354.67 5018
3355.22 5101
3355.76 4928
3356.31 4530
3356.86 4357
3357.40 4116
3357.95 3952
3358.50 3751
3359.05 3506
3359.59 3251
3360.14 3129
3360.69 3018
3361.23 2936
3361.78 2828
3362.33 2795
3362.88 2884
3363.42 2839
3363.97 2775
3364.52 2865
3365.07 2899
3365.61 2828
3366.16 2953
3366.71 2922
3367.26 2918
3367.80 2880
3368.35 2810
3368.90 2814
3369.45 2908
3370.00 2920
3370.54 2963
3371.09 2992
3371.64 3137
3372.19 3064
3372.74 2914
3373.28 2930
3373.83 2935
3374.38 2914
3374.93 2761
3375.48 2759
3376.03 2721
3376.57 2681
3377.12 2567
3377.67 2568
3378.22 2613
3378.77 2514
3379.32 2522
3379.87 2635
3380.42 2571
3380.96 2587
3381.51 2573
3382.06 2662
3382.61 2710
3383.16 2599
3383.71 2655
3384.26 2595
3384.81 2555
3385.36 2655
3385.91 2755
3386.45 2744
3387.00 2718
3387.55 2704
3388.10 2760
3388.65 2793
3389.20 2907
3389.75 2922
3390.30 2834
3390.85 2948
3391.40 2890
3391.95 3028
3392.50 2958
3393.05 2928
3393.60 3018
3394.15 2877
3394.70 2841
3395.25 2881
3395.80 2937
3396.35 2905
3396.90 2764
3397.45 2799
3398.00 2797
3398.55 2780
3399.10 2731
3399.65 2758
3400.20 2713
3400.75 2749
3401.30 2745
3401.85 2795
3402.40 2829
3402.95 2716
3403.50 2720
3404.06 2668
3404.61 2645
3405.16 2660
3405.71 2600
3406.26 2723
3406.81 2549
3407.36 2681
3407.91 2772
3408.46 2754
3409.01 2653
3409.56 2634
3410.12 2697
3410.67 2695
3411.22 2748
3411.77 2740
3412.32 2710
3412.87 2746
3413.42 2767
3413.98 2718
3414.53 2682
3415.08 2689
3415.63 2640
3416.18 2589
3416.73 2526
3417.29 2444
3417.84 2498
3418.39 2517
3418.94 2482
3419.49 2487
3420.05 2477
3420.60 2492
3421.15 2599
3421.70 2767
3422.25 2905
3422.81 2969
3423.36 3033
3423.91 3046
3424.46 3006
3425.01 3004
3425.57 2881
3426.12 2803
3426.67 2803
3427.23 2749
3427.78 2779
3428.33 2815
3428.88 2711
3429.44 2662
3429.99 2710
3430.54 2737
3431.09 2783
3431.65 2774
3432.20 2682
3432.75 2629
3433.31 2656
3433.86 2756
3434.41 2738
3434.97 2689
3435.52 2693
3436.07 2740
3436.63 2853
3437.18 2799
3437.73 2822
3438.29 2845
3438.84 2820
3439.39 2762
3439.95 2865
3440.50 2926
3441.05 2882
3441.61 2926
3442.16 2735
3442.72 2745
3443.27 2724
3443.82 2683
3444.38 2670
3444.93 2576
3445.48 2552
3446.04 2510
3446.59 2491
3447.15 2426
3447.70 2491
3448.26 2394
3448.81 2374
3449.36 2384
3449.92 2462
3450.47 2392
3451.03 2338
3451.58 2374
3452.14 2381
3452.69 2398
3453.25 2467
3453.80 2401
3454.36 2490
3454.91 2461
3455.47 2418
3456.02 2520
3456.58 2411
3457.13 2434
3457.69 2363
3458.24 2295
3458.80 2392
3459.35 2379
3459.91 2279
3460.46 2353
3461.02 2323
3461.57 2335
3462.13 2345
3462.68 2401
3463.24 2442
3463.79 2427
3464.35 2549
3464.90 2538
3465.46 2612
3466.02 2678
3466.57 2659
3467.13 2636
3467.68 2652
3468.24 2557
3468.80 2524
3469.35 2660
3469.91 2645
3470.46 2551
3471.02 2579
3471.58 2537
3472.13 2531
3472.69 2549
3473.24 2462
3473.80 2459
3474.36 2504
3474.91 2469
3475.47 2516
3476.03 2566
3476.58 2537
3477.14 2558
3477.70 2606
3478.25 2729
3478.81 2829
3479.37 2739
3479.92 2798
3480.48 2866
3481.04 2786
3481.59 2723
3482.15 2851
3482.71 2790
3483.26 2756
3483.82 2881
3484.38 3053
3484.94 2981
3485.49 2937
3486.05 3157
3486.61 3229
3487.17 3261
3487.72 3510
3488.28 3664
3488.84 3821
3489.40 3941
3489.95 4310
3490.51 4555
3491.07 4474
3491.63 4522
3492.18 4293
3492.74 4172
3493.30 4306
3493.86 4171
3494.42 3946
3494.97 4026
3495.53 3991
3496.09 4242
3496.65 4337
3497.21 4661
3497.76 5060
3498.32 5351
3498.88 5696
3499.44 5910
3500.00 6117
3500.56 6252
3501.11 6753
3501.67 6993
3502.23 7422
3502.79 7939
3503.35 8504
3503.91 8566
3504.47 8510
3505.03 8436
3505.58 8353
3506.14 7910
3506.70 7191
3507.26 6514
3507.82 5937
3508.38 5147
3508.94 4660
3509.50 4100
3510.06 3915
3510.62 3612
3511.17 3447
3511.73 3241
3512.29 3082
3512.85 3054
3513.41 2938
3513.97 2925
3514.53 2849
3515.09 2964
3515.65 2861
3516.21 2976
3516.77 2977
3517.33 3032
3517.89 2950
3518.45 3024
3519.01 2907
3519.57 3034
3520.13 3029
3520.69 3076
3521.25 3127
3521.81 3347
3522.37 3315
3522.93 3372
3523.49 3224
3524.05 3118
3524.61 3071
3525.17 3068
3525.73 2917
3526.29 2817
3526.85 2855
3527.41 2821
3527.97 2836
3528.54 2830
3529.10 2837
3529.66 2876
3530.22 3086
3530.78 3041
3531.34 3121
3531.90 3420
3532.46 3454
3533.02 3503
3533.58 3525
3534.14 3587
3534.71 3512
3535.27 3543
3535.83 3590
3536.39 3578
3536.95 3557
3537.51 3473
3538.07 3429
3538.64 3463
3539.20 3422
3539.76 3424
3540.32 3366
3540.88 3364
3541.44 3335
3542.00 3365
3542.57 3482
3543.13 3363
3543.69 3362
3544.25 3378
3544.81 3268
3545.38 3180
3545.94 3092
3546.50 3065
3547.06 2915
3547.62 2769
3548.19 2799
3548.75 2882
3549.31 2786
3549.87 2831
3550.44 2968
3551.00 3160
3551.56 3018
3552.12 3076
3552.69 3343
3553.25 3343
3553.81 3345
3554.37 3446
3554.94 3453
3555.50 3367
3556.06 3255
3556.63 3174
3557.19 3115
3557.75 2900
3558.31 2918
3558.88 2877
3559.44 2791
3560.00 2828
3560.57 2891
3561.13 2937
3561.69 2891
3562.26 2727
3562.82 2713
3563.38 2695
3563.95 2767
3564.51 2710
3565.07 2779
3565.64 2635
3566.20 2576
3566.77 2629
3567.33 2592
3567.89 2640
3568.46 2573
3569.02 2505
3569.59 2467
3570.15 2377
3570.71 2527
3571.28 2573
3571.84 2624
3572.41 2597
3572.97 2661
3573.53 2743
3574.10 2738
3574.66 2800
3575.23 2902
3575.79 2870
3576.36 2914
3576.92 2946
3577.48 2800
3578.05 2750
3578.61 2806
3579.18 2933
3579.74 2779
3580.31 2736
3580.87 2679
3581.44 2777
3582.00 2677
3582.57 2612
3583.13 2580
3583.70 2570
3584.26 2559
3584.83 2566
3585.39 2503
3585.96 2657
3586.52 2673
3587.09 2583
3587.65 2553
3588.22 2611
3588.79 2606
3589.35 2660
3589.92 2578
3590.48 2763
3591.05 2802
3591.61 2697
3592.18 2677
3592.74 2714
3593.31 2725
3593.88 2681
3594.44 2694
3595.01 2827
3595.57 2851
3596.14 2909
3596.71 2929
3597.27 2955
3597.84 2995
3598.40 2939
3598.97 3042
3599.54 2964
3600.10 2994
3600.67 2914
3601.24 2812
3601.80 2771
3602.37 2849
3602.94 2786
3603.50 2841
3604.07 2798
3604.64 2665
3605.20 2500
3605.77 2509
3606.34 2508
3606.90 2406
3607.47 2488
3608.04 2393
3608.60 2482
3609.17 2503
3609.74 2546
3610.30 2571
3610.87 2691
3611.44 2954
3612.01 3168
3612.57 3612
3613.14 4262
3613.71 4924
3614.28 5640
3614.84 6720
3615.41 8010
3615.98 9250
3616.55 10374
3617.11 11058
3617.68 11396
3618.25 11144
3618.82 10905
3619.39 10270
3619.95 9169
3620.52 7890
3621.09 6733
3621.66 5661
3622.23 4821
3622.79 4169
3623.36 3680
3623.93 3299
3624.50 3035
3625.07 2959
3625.63 2748
3626.20 2706
3626.77 2594
3627.34 2621
3627.91 2548
3628.48 2572
3629.05 2654
3629.61 2707
3630.18 2626
3630.75 2649
3631.32 2509
3631.89 2426
3632.46 2518
3633.03 2524
3633.60 2393
3634.16 2497
3634.73 2487
3635.30 2527
3635.87 2484
3636.44 2506
3637.01 2508
3637.58 2686
3638.15 2851
3638.72 2975
3639.29 3192
3639.86 3282
3640.43 3165
3641.00 3269
3641.57 3407
3642.14 3596
3642.71 3552
3643.27 3410
3643.84 3318
3644.41 3296
3644.98 3152
3645.55 3279
3646.12 3223
3646.69 3164
3647.26 3170
3647.83 3236
3648.40 3215
3648.97 3142
3649.54 3150
3650.12 3026
3650.69 2973
3651.26 2999
3651.83 2997
3652.40 3085
3652.97 3095
3653.54 3300
3654.11 3377
3654.68 3411
3655.25 3511
3655.82 3415
3656.39 3432
3656.96 3510
3657.53 3457
3658.10 3428
3658.67 3339
3659.25 3336
3659.82 3167
3660.39 3028
3660.96 2926
3661.53 2843
3662.10 2781
3662.67 2747
3663.24 2610
3663.81 2602
3664.39 2720
3664.96 2665
3665.53 2749
3666.10 2722
3666.67 2770
3667.24 2754
3667.81 2666
3668.39 2682
3668.96 2645
3669.53 2736
3670.10 2622
3670.67 2610
3671.25 2756
3671.82 2774
3672.39 2844
3672.96 2841
3673.53 2937
3674.11 2988
3674.68 3086
3675.25 3097
3675.82 3203
3676.39 3084
3676.97 2889
3677.54 2770
3678.11 2816
3678.68 2740
3679.26 2674
3679.83 2699
3680.40 2702
3680.97 2656
3681.55 2607
3682.12 2731
3682.69 2809
3683.27 2725
3683.84 2888
3684.41 3010
3684.98 3042
3685.56 3073
3686.13 3149
3686.70 3319
3687.28 3441
3687.85 3511
3688.42 3665
3689.00 3715
3689.57 3852
3690.14 3818
3690.72 3817
3691.29 3865
3691.86 3476
3692.44 3212
3693.01 3115
3693.58 3061
3694.16 2861
3694.73 2741
3695.31 2739
3695.88 2630
3696.45 2620
3697.03 2599
3697.60 2519
3698.18 2586
3698.75 2708
3699.32 2608
3699.90 2443
3700.47 2579
3701.05 2496
3701.62 2494
3702.19 2556
3702.77 2670
3703.34 2739
3703.92 2571
3704.49 2638
3705.07 2695
3705.64 2721
3706.22 2694
3706.79 2786
3707.37 2836
3707.94 2730
3708.51 2633
3709.09 2673
3709.66 2648
3710.24 2589
3710.81 2498
3711.39 2653
3711.96 2571
3712.54 2466
3713.11 2493
3713.69 2565
3714.27 2638
3714.84 2639
3715.42 2665
3715.99 2689
3716.57 2632
3717.14 2640
3717.72 2623
3718.29 2595
3718.87 2563
3719.44 2515
3720.02 2626
3720.60 2538
3721.17 2504
3721.75 2474
3722.32 2389
3722.90 2375
3723.47 2383
3724.05 2475
3724.63 2383
3725.20 2365
3725.78 2482
3726.36 2568
3726.93 2650
3727.51 2772
3728.08 2988
3728.66 3090
3729.24 3456
3729.81 3587
3730.39 3809
3730.97 4205
3731.54 4541
3732.12 4622
3732.70 4775
3733.27 4719
3733.85 4597
3734.43 4348
3735.00 4139
3735.58 3841
3736.16 3695
3736.73 3365
3737.31 3325
3737.89 3110
3738.47 2976
3739.04 2908
3739.62 2855
3740.20 2797
3740.77 2865
3741.35 2808
3741.93 2702
3742.51 2715
3743.08 2794
3743.66 2690
3744.24 2655
3744.82 2730
3745.39 2732
3745.97 2609
3746.55 2681
3747.13 2645
3747.71 2594
3748.28 2681
3748.86 2558
3749.44 2568
3750.02 2677
3750.59 2676
3751.17 2530
3751.75 2574
3752.33 2574
3752.91 2598
3753.49 2783
3754.06 2898
3754.64 3178
3755.22 3500
3755.80 3567
3756.38 3860
3756.96 4319
3757.53 4474
3758.11 4479
3758.69 4507
3759.27 4609
3759.85 4404
3760.43 4085
3761.01 4031
3761.59 3660
3762.17 3502
3762.74 3261
3763.32 2940
3763.90 2939
3764.48 2789
3765.06 2724
3765.64 2648
3766.22 2616
3766.80 2598
3767.38 2583
3767.96 2722
3768.54 2674
3769.12 2622
3769.70 2583
3770.27 2614
3770.85 2804
3771.43 2815
3772.01 2816
3772.59 2628
3773.17 2610
3773.75 2527
3774.33 2565
3774.91 2509
3775.49 2431
3776.07 2408
3776.65 2506
3777.23 2501
3777.81 2389
3778.39 2441
3778.97 2445
3779.55 2404
3780.13 2415
3780.71 2349
3781.29 2335
3781.88 2357
3782.46 2358
3783.04 2367
3783.62 2327
3784.20 2446
3784.78 2379
3785.36 2353
3785.94 2485
3786.52 2526
3787.10 2572
3787.68 2484
3788.26 2498
3788.84 2476
3789.43 2418
3790.01 2459
3790.59 2443
3791.17 2403
3791.75 2456
3792.33 2503
3792.91 2475
3793.49 2648
3794.08 2614
3794.66 2656
3795.24 2702
3795.82 2756
3796.40 2722
3796.98 2843
3797.56 2854
3798.15 2883
3798.73 2902
3799.31 3001
3799.89 3083
3800.47 3055
3801.06 3134
3801.64 3018
3802.22 3038
3802.80 3182
3803.38 3071
3803.97 3021
3804.55 2931
3805.13 2930
3805.71 2880
3806.29 2870
3806.88 3046
3807.46 2923
3808.04 3018
3808.62 3012
3809.21 2987
3809.79 3023
3810.37 2976
3810.95 2908
3811.54 2984
3812.12 2897
3812.70 2929
3813.29 3067
3813.87 3095
3814.45 3188
3815.03 3225
3815.62 3220
3816.20 3078
3816.78 3013
3817.37 2921
3817.95 2916
3818.53 2754
3819.12 2686
3819.70 2603
3820.28 2576
3820.87 2440
3821.45 2399
3822.03 2432
3822.62 2396
3823.20 2447
3823.78 2336
3824.37 2286
3824.95 2340
3825.54 2443
3826.12 2358
3826.70 2308
3827.29 2395
3827.87 2512
3828.46 2483
3829.04 2581
3829.62 2673
3830.21 2719
3830.79 2741
3831.38 2787
3831.96 2783
3832.54 2819
3833.13 2645
3833.71 2677
3834.30 2689
3834.88 2673
3835.47 2598
3836.05 2594
3836.64 2579
3837.22 2497
3837.81 2549
3838.39 2565
3838.98 2511
3839.56 2442
3840.15 2443
3840.73 2514
3841.31 2361
3841.90 2365
3842.49 2327
3843.07 2340
3843.66 2380
3844.24 2409
3844.83 2310
3845.41 2360
3846.00 2480
3846.58 2527
3847.17 2413
3847.75 2460
3848.34 2511
3848.92 2514
3849.51 2479
3850.10 2500
3850.68 2524
3851.27 2620
3851.85 2636
3852.44 2728
3853.02 2719
3853.61 2703
3854.20 2740
3854.78 3003
3855.37 3217
3855.95 3582
3856.54 3913
3857.13 4408
3857.71 5184
3858.30 5998
3858.89 6787
3859.47 7918
3860.06 8767
3860.64 9379
3861.23 9601
3861.82 9572
3862.40 9449
3862.99 8671
3863.58 7999
3864.16 7020
3864.75 6090
3865.34 5297
3865.92 4845
3866.51 4413
3867.10 4068
3867.69 3846
3868.27 3565
3868.86 3445
3869.45 3288
3870.03 3164
3870.62 3170
3871.21 3147
3871.80 3108
3872.38 3113
3872.97 3222
3873.56 3171
3874.15 3125
3874.73 3162
3875.32 3016
3875.91 2910
3876.50 2842
3877.08 2730
3877.67 2628
3878.26 2586
3878.85 2553
3879.43 2579
3880.02 2391
3880.61 2481
3881.20 2463
3881.79 2392
3882.37 2376
3882.96 2418
3883.55 2388
3884.14 2408
3884.73 2486
3885.32 2517
3885.90 2492
3886.49 2566
3887.08 2800
3887.67 2879
3888.26 2878
3888.85 2991
3889.44 3089
3890.02 3174
3890.61 3297
3891.20 3267
3891.79 3331
3892.38 3571
3892.97 3681
3893.56 3792
3894.15 3973
3894.74 3992
3895.32 4057
3895.91 4013
3896.50 3974
3897.09 3831
3897.68 3752
3898.27 3746
3898.86 3648
3899.45 3518
3900.04 3463
3900.63 3289
3901.22 3180
3901.81 3074
3902.40 2889
3902.99 2740
3903.58 2724
3904.17 2614
3904.76 2547
3905.35 2419
3905.94 2424
3906.53 2337
3907.12 2395
3907.71 2390
3908.30 2363
3908.89 2320
3909.48 2250
3910.07 2207
3910.66 2151
3911.25 2187
3911.84 2187
3912.43 2114
3913.02 2163
3913.61 2107
3914.20 2156
3914.79 2130
3915.38 2086
3915.97 2045
3916.56 2058
3917.15 2106
3917.74 2193
3918.33 2184
3918.92 2214
3919.52 2206
3920.11 2258
3920.70 2348
3921.29 2275
3921.88 2276
3922.47 2318
3923.06 2340
3923.65 2241
3924.24 2257
3924.84 2277
3925.43 2352
3926.02 2328
3926.61 2326
3927.20 2233
3927.79 2310
3928.38 2357
3928.98 2296
3929.57 2289
3930.16 2304
3930.75 2313
3931.34 2316
3931.93 2260
3932.53 2247
3933.12 2201
3933.71 2214
3934.30 2254
3934.89 2245
3935.49 2302
3936.08 2341
3936.67 2483
3937.26 2507
3937.86 2473
3938.45 2438
3939.04 2469
3939.63 2606
3940.23 2578
3940.82 2485
3941.41 2426
3942.00 2476
3942.60 2441
3943.19 2365
3943.78 2382
3944.37 2337
3944.97 2257
3945.56 2237
3946.15 2172
3946.75 2246
3947.34 2201
3947.93 2196
3948.52 2195
3949.12 2200
3949.71 2231
3950.30 2237
3950.90 2223
3951.49 2298
3952.08 2338
3952.68 2354
3953.27 2280
3953.86 2324
3954.46 2351
3955.05 2346
3955.65 2315
3956.24 2385
3956.83 2375
3957.43 2302
3958.02 2299
3958.61 2368
3959.21 2229
3959.80 2262
3960.40 2303
3960.99 2337
3961.58 2402
3962.18 2481
3962.77 2653
3963.37 2733
3963.96 3021
3964.55 3147
3965.15 3335
3965.74 3521
3966.34 3606
3966.93 3722
3967.53 3537
3968.12 3266
3968.72 2951
3969.31 2846
3969.91 2708
3970.50 2573
3971.10 2416
3971.69 2320
3972.28 2225
3972.88 2199
3973.47 2195
3974.07 2133
3974.66 2115
3975.26 2231
3975.85 2361
3976.45 2334
3977.05 2266
3977.64 2343
3978.24 2408
3978.83 2472
3979.43 2255
3980.02 2214
3980.62 2188
3981.21 2146
3981.81 2088
3982.40 2001
3983.00 2056
3983.60 2086
3984.19 2075
3984.79 2038
3985.38 2068
3985.98 2029
3986.58 2099
3987.17 2090
3987.77 2151
3988.36 2166
3988.96 2156
3989.56 2195
3990.15 2185
3990.75 2267
3991.34 2319
3991.94 2328
3992.54 2406
3993.13 2336
3993.73 2480
3994.33 2475
3994.92 2526
3995.52 2606
3996.12 2535
3996.71 2539
3997.31 2434
3997.91 2460
3998.50 2578
3999.10 2458
3999.70 2424
4000.29 2478
4000.89 2477
4001.49 2496
4002.09 2538
4002.68 2616
4003.28 2542
4003.88 2573
4004.47 2594
4005.07 2705
4005.67 2576
4006.27 2662
4006.86 2703
4007.46 2582
4008.06 2534
4008.66 2550
4009.25 2497
4009.85 2457
4010.45 2565
4011.05 2685
4011.64 2782
4012.24 2882
4012.84 3118
4013.44 3194
4014.04 3447
4014.63 3796
4015.23 4027
4015.83 4254
4016.43 4417
4017.03 4489
4017.63 4091
4018.22 4085
4018.82 3792
4019.42 3382
4020.02 3137
4020.62 2841
4021.22 2667
4021.81 2595
4022.41 2453
4023.01 2483
4023.61 2433
4024.21 2313
4024.81 2390
4025.41 2440
4026.01 2479
4026.60 2586
4027.20 2648
4027.80 2733
4028.40 2812
4029.00 2653
4029.60 2614
4030.20 2695
4030.80 2657
4031.40 2426
4032.00 2466
4032.60 2464
4033.20 2403
4033.80 2343
4034.39 2259
4034.99 2298
4035.59 2364
4036.19 2304
4036.79 2410
4037.39 2363
4037.99 2341
4038.59 2378
4039.19 2320
4039.79 2416
4040.39 2404
4040.99 2398
4041.59 2386
4042.19 2419
4042.79 2332
4043.39 2353
4043.99 2337
4044.59 2382
4045.19 2447
4045.79 2391
4046.39 2419
4046.99 2418
4047.60 2377
4048.20 2408
4048.80 2363
4049.40 2401
4050.00 2439
4050.60 2482
4051.20 2562
4051.80 2564
4052.40 2574
4053.00 2654
4053.60 2723
4054.20 2737
4054.80 2887
4055.41 2766
4056.01 2740
4056.61 2797
4057.21 2710
4057.81 2545
4058.41 2491
4059.01 2333
4059.61 2192
4060.22 2213
4060.82 2257
4061.42 2151
4062.02 2105
4062.62 2063
4063.22 1977
4063.82 1961
4064.43 2071
4065.03 2077
4065.63 2103
4066.23 2119
4066.83 2074
4067.44 2022
4068.04 2072
4068.64 2095
4069.24 2136
4069.84 2159
4070.45 2200
4071.05 2219
4071.65 2201
4072.25 2121
4072.86 2215
4073.46 2226
4074.06 2232
4074.66 2211
4075.27 2107
4075.87 2239
4076.47 2233
4077.07 2204
4077.68 2162
4078.28 2192
4078.88 2294
4079.48 2319
4080.09 2262
4080.69 2262
4081.29 2222
4081.90 2368
4082.50 2324
4083.10 2338
4083.71 2469
4084.31 2438
4084.91 2491
4085.52 2508
4086.12 2347
4086.72 2345
4087.33 2398
4087.93 2477
4088.53 2619
4089.14 2700
4089.74 2997
4090.34 3306
4090.95 3597
4091.55 4131
4092.15 4540
4092.76 5234
4093.36 5702
4093.97 6168
4094.57 6452
4095.17 6418
4095.78 5987
4096.38 5554
4096.99 5113
4097.59 4491
4098.19 3912
4098.80 3532
4099.40 3214
4100.01 2797
4100.61 2555
4101.22 2441
4101.82 2207
4102.43 2207
4103.03 2189
4103.63 2192
4104.24 2120
4104.84 2116
4105.45 2157
4106.05 2175
4106.66 2147
4107.26 2137
4107.87 2119
4108.47 2162
4109.08 2134
4109.68 2110
4110.29 2098
4110.89 2095
4111.50 2086
4112.10 2027
4112.71 2062
4113.31 1974
4113.92 2006
4114.53 2010
4115.13 1969
4115.74 1949
4116.34 2039
4116.95 2094
4117.55 2044
4118.16 2059
4118.76 2145
4119.37 2074
4119.98 2051
4120.58 2150
4121.19 2221
4121.79 2214
4122.40 2160
4123.01 2243
4123.61 2312
4124.22 2367
4124.82 2368
4125.43 2379
4126.04 2373
4126.64 2407
4127.25 2312
4127.86 2383
4128.46 2362
4129.07 2341
4129.68 2426
4130.28 2486
4130.89 2496
4131.50 2487
4132.10 2538
4132.71 2583
4133.32 2625
4133.92 2656
4134.53 2603
4135.14 2545
4135.74 2553
4136.35 2546
4136.96 2472
4137.56 2463
4138.17 2616
4138.78 2517
4139.39 2554
4139.99 2585
4140.60 2600
4141.21 2594
4141.82 2622
4142.42 2536
4143.03 2579
4143.64 2411
4144.25 2377
4144.85 2360
4145.46 2261
4146.07 2294
4146.68 2209
4147.28 2174
4147.89 2073
4148.50 2118
4149.11 2035
4149.72 1979
4150.32 1979
4150.93 2007
4151.54 1978
4152.15 1985
4152.76 1981
4153.37 2000
4153.97 1941
4154.58 1998
4155.19 2040
4155.80 1911
4156.41 1843
4157.02 1883
4157.62 1892
4158.23 1865
4158.84 1894
4159.45 1900
4160.06 1935
4160.67 2093
4161.28 2110
4161.89 2093
4162.49 2192
4163.10 2317
4163.71 2189
4164.32 2190
4164.93 2243
4165.54 2313
4166.15 2353
4166.76 2349
4167.37 2300
4167.98 2311
4168.59 2312
4169.20 2319
4169.81 2264
4170.42 2286
4171.02 2364
4171.63 2345
4172.24 2300
4172.85 2178
4173.46 2204
4174.07 2223
4174.68 2218
4175.29 2196
4175.90 2214
4176.51 2126
4177.12 2102
4177.73 2137
4178.34 2128
4178.95 2125
4179.56 2121
4180.17 2129
4180.78 2137
4181.39 2224
4182.00 2070
4182.61 2071
4183.23 2088
4183.84 2030
4184.45 1945
4185.06 2002
4185.67 2052
4186.28 2020
4186.89 2040
4187.50 2032
4188.11 2040
4188.72 2075
4189.33 2042
4189.94 2061
4190.55 2145
4191.17 2125
4191.78 2258
4192.39 2403
4193.00 2429
4193.61 2603
4194.22 2697
4194.83 2724
4195.44 2722
4196.06 2715
4196.67 2624
4197.28 2643
4197.89 2525
4198.50 2598
4199.11 2596
4199.72 2468
4200.34 2487
4200.95 2537
4201.56 2381
4202.17 2369
4202.78 2298
4203.40 2335
4204.01 2316
4204.62 2203
4205.23 2242
4205.84 2214
4206.46 2321
4207.07 2325
4207.68 2240
4208.29 2175
4208.90 2172
4209.52 2134
4210.13 2211
4210.74 2285
4211.35 2313
4211.97 2248
4212.58 2231
4213.19 2289
4213.80 2393
4214.42 2530
4215.03 2560
4215.64 2605
4216.26 2744
4216.87 2908
4217.48 3157
4218.09 3405
4218.71 3508
4219.32 3886
4219.93 4441
4220.55 4848
4221.16 5020
4221.77 5225
4222.39 5395
4223.00 5492
4223.61 5584
4224.23 5463
4224.84 5338
4225.45 5097
4226.07 5102
4226.68 4804
4227.30 4753
4227.91 4723
4228.52 4510
4229.14 4337
4229.75 4182
4230.36 4045
4230.98 3803
4231.59 3495
4232.21 3107
4232.82 3055
4233.43 2955
4234.05 2811
4234.66 2806
4235.28 2678
4235.89 2485
4236.51 2547
4237.12 2509
4237.73 2330
4238.35 2338
4238.96 2314
4239.58 2334
4240.19 2128
4240.81 2230
4241.42 2134
4242.04 2185
4242.65 2066
4243.27 2113
4243.88 2099
4244.50 2082
4245.11 2205
4245.73 2140
4246.34 2186
4246.96 2124
4247.57 2113
4248.19 2136
4248.80 2129
4249.42 2162
4250.03 2223
4250.65 2227
4251.26 2205
4251.88 2131
4252.49 2244
4253.11 2229
4253.72 2262
4254.34 2140
4254.96 2140
4255.57 2171
4256.19 2167
4256.80 2267
4257.42 2403
4258.03 2365
4258.65 2322
4259.27 2449
4259.88 2383
4260.50 2505
4261.12 2557
4261.73 2510
4262.35 2494
4262.96 2503
4263.58 2549
4264.20 2645
4264.81 2642
4265.43 2625
4266.05 2629
4266.66 2675
4267.28 2762
4267.90 2870
4268.51 2885
4269.13 2892
4269.75 2885
4270.36 2811
4270.98 2593
4271.60 2595
4272.21 2564
4272.83 2385
4273.45 2360
4274.06 2321
4274.68 2342
4275.30 2386
4275.92 2426
4276.53 2350
4277.15 2346
4277.77 2341
4278.38 2277
4279.00 2261
4279.62 2209
4280.24 2239
4280.85 2219
4281.47 2159
4282.09 2163
4282.71 2193
4283.32 2223
4283.94 2306
4284.56 2371
4285.18 2319
4285.80 2363
4286.41 2473
4287.03 2434
4287.65 2361
4288.27 2353
4288.89 2282
4289.50 2272
4290.12 2119
4290.74 2112
4291.36 2185
4291.98 2202
4292.60 2035
4293.21 2105
4293.83 2212
4294.45 2172
4295.07 2223
4295.69 2209
4296.31 2315
4296.93 2267
4297.54 2202
4298.16 2230
4298.78 2179
4299.40 2239
4300.02 2099
4300.64 2099
4301.26 2321
4301.88 2281
4302.50 2193
4303.12 2183
4303.73 2262
4304.35 2180
4304.97 2313
4305.59 2442
4306.21 2560
4306.83 2588
4307.45 2795
4308.07 2955
4308.69 3112
4309.31 3055
4309.93 3256
4310.55 3430
4311.17 3207
4311.79 3078
4312.41 2891
4313.03 2756
4313.65 2626
4314.27 2381
4314.89 2263
4315.51 2155
4316.13 2095
4316.75 2114
4317.37 1973
4317.99 1945
4318.61 1928
4319.23 1958
4319.85 1979
4320.47 1999
4321.09 2030
4321.71 2128
4322.33 2047
4322.95 2089
4323.57 2079
4324.19 2076
4324.81 2163
4325.43 2217
4326.05 2270
4326.68 2204
4327.30 2079
4327.92 2132
4328.54 2094
4329.16 2047
4329.78 1989
4330.40 1965
4331.02 1930
4331.64 1920
4332.26 1909
4332.89 2013
4333.51 2065
4334.13 2053
4334.75 2042
4335.37 2079
4335.99 1898
4336.61 1915
4337.24 2036
4337.86 2066
4338.48 2126
4339.10 2027
4339.72 2104
4340.34 2136
4340.97 2102
4341.59 2213
4342.21 2345
4342.83 2334
4343.45 2422
4344.08 2487
4344.70 2707
4345.32 2850
4345.94 2848
4346.57 2975
4347.19 2916
4347.81 2930
4348.43 2816
4349.05 2599
4349.68 2444
4350.30 2278
4350.92 2195
4351.54 2117
4352.17 2102
4352.79 2035
4353.41 1987
4354.04 1970
4354.66 1977
4355.28 2005
4355.90 1988
4356.53 1993
4357.15 1931
4357.77 2034
4358.40 2005
4359.02 2052
4359.64 2119
4360.27 2008
4360.89 2061
4361.51 2038
4362.14 2020
4362.76 2015
4363.38 2036
4364.01 2079
4364.63 2036
4365.25 2024
4365.88 2035
4366.50 2108
4367.12 2134
4367.75 2136
4368.37 2094
4369.00 2029
4369.62 2023
4370.24 2019
4370.87 2057
4371.49 1982
4372.12 2143
4372.74 2072
4373.36 2114
4373.99 2050
4374.61 2020
4375.24 1974
4375.86 1955
4376.49 2216
4377.11 2162
4377.73 2139
4378.36 2251
4378.98 2316
4379.61 2350
4380.23 2375
4380.86 2486
4381.48 2571
4382.11 2777
4382.73 2879
4383.36 2916
4383.98 2910
4384.61 2951
4385.23 3018
4385.86 3309
4386.48 3467
4387.11 3741
4387.73 4013
4388.36 4290
4388.98 4750
4389.61 5370
4390.23 5720
4390.86 6057
4391.48 6005
4392.11 5984
4392.74 5653
4393.36 5165
4393.99 4604
4394.61 4194
4395.24 3716
4395.86 3548
4396.49 3274
4397.12 3235
4397.74 3314
4398.37 3394
4398.99 3369
4399.62 3457
4400.25 3217
4400.87 3153
4401.50 3029
4402.12 2957
4402.75 2888
4403.38 2771
4404.00 2886
4404.63 2750
4405.26 2726
4405.88 2787
4406.51 2746
4407.14 2862
4407.76 2868
4408.39 2807
4409.02 2852
4409.64 2809
4410.27 2782
4410.90 2638
4411.52 2613
4412.15 2573
4412.78 2537
4413.40 2451
4414.03 2373
4414.66 2340
4415.29 2273
4415.91 2154
4416.54 2295
4417.17 2279
4417.79 2208
4418.42 2279
4419.05 2248
4419.68 2226
4420.30 2174
4420.93 2112
4421.56 1999
4422.19 2021
4422.81 1960
4423.44 2033
4424.07 2043
4424.70 2074
4425.33 2020
4425.95 1934
4426.58 1875
4427.21 1963
4427.84 1950
4428.47 1903
4429.09 1969
4429.72 1990
4430.35 1955
4430.98 1983
4431.61 2005
4432.23 1919
4432.86 1862
4433.49 1920
4434.12 1877
4434.75 1806
4435.38 1780
4436.01 1851
4436.63 2003
4437.26 1995
4437.89 1849
4438.52 1943
4439.15 1907
4439.78 1906
4440.41 1835
4441.04 1812
4441.67 1825
4442.29 1849
4442.92 1843
4443.55 1908
4444.18 1943
4444.81 1920
4445.44 1968
4446.07 1897
4446.70 1903
4447.33 1895
4447.96 1894
4448.59 1824
4449.22 1907
4449.85 1824
4450.48 1805
4451.11 1815
4451.74 1825
4452.37 1835
4453.00 1824
4453.63 1818
4454.26 1840
4454.89 1773
4455.52 1806
4456.15 1795
4456.78 1815
4457.41 1764
4458.04 1755
4458.67 1746
4459.30 1766
4459.93 1791
4460.56 1748
4461.19 1718
4461.82 1733
4462.45 1659
4463.08 1706
4463.71 1675
4464.34 1629
4464.97 1670
4465.60 1687
4466.23 1664
4466.86 1715
4467.49 1684
4468.12 1702
4468.76 1744
4469.39 1757
4470.02 1699
4470.65 1693
4471.28 1655
4471.91 1695
4472.54 1740
4473.17 1703
4473.80 1653
4474.44 1693
4475.07 1655
4475.70 1669
4476.33 1724
4476.96 1678
4477.59 1734
4478.22 1694
4478.86 1765
4479.49 1773
4480.12 1803
4480.75 1805
4481.38 1862
4482.02 1863
4482.65 1928
4483.28 1914
4483.91 1960
4484.54 1865
4485.18 1918
4485.81 1862
4486.44 1860
4487.07 1877
4487.70 1857
4488.34 1804
4488.97 1736
4489.60 1767
4490.23 1781
4490.87 1777
4491.50 1785
4492.13 1831
4492.76 1866
4493.40 1873
4494.03 1866
4494.66 1799
4495.30 1814
4495.93 1822
4496.56 1762
4497.19 1872
4497.83 1918
4498.46 1941
4499.09 1992
4499.73 2113
4500.36 2222
4500.99 2295
4501.63 2365
4502.26 2428
4502.89 2394
4503.53 2360
4504.16 2281
4504.79 2252
4505.43 2120
4506.06 2099
4506.69 2031
4507.33 2032
4507.96 1955
4508.59 1933
4509.23 2070
4509.86 2001
4510.50 1982
4511.13 2046
4511.76 2144
4512.40 2050
4513.03 2109
4513.67 2143
4514.30 2174
4514.93 2322
4515.57 2322
4516.20 2249
4516.84 2230
4517.47 2211
4518.11 2143
4518.74 2102
4519.37 2063
4520.01 2056
4520.64 2111
4521.28 2035
4521.91 2008
4522.55 2025
4523.18 2119
4523.82 2294
4524.45 2395
4525.09 2664
4525.72 3025
4526.36 3431
4526.99 3827
4527.63 4314
4528.26 5184
4528.90 5996
4529.53 7162
4530.17 7859
4530.80 8572
4531.44 8971
4532.07 9032
4532.71 8560
4533.34 7750
4533.98 6902
4534.62 6013
4535.25 5111
4535.89 4277
4536.52 3717
4537.16 3264
4537.79 2888
4538.43 2538
4539.07 2413
4539.70 2215
4540.34 2161
4540.97 2117
4541.61 2150
4542.25 2043
4542.88 1977
4543.52 1953
4544.15 1982
4544.79 1925
4545.43 1879
4546.06 1833
4546.70 1782
4547.34 1766
4547.97 1726
4548.61 1777
4549.25 1739
4549.88 1794
4550.52 1925
4551.16 2029
4551.79 2014
4552.43 2172
4553.07 2241
4553.70 2283
4554.34 2227
4554.98 2150
4555.61 2068
4556.25 2029
4556.89 1986
4557.53 2006
4558.16 1948
4558.80 1923
4559.44 2006
4560.07 1990
4560.71 1990
4561.35 1953
4561.99 2011
4562.62 2025
4563.26 2024
4563.90 2067
4564.54 2132
4565.18 2224
4565.81 2350
4566.45 2326
4567.09 2349
4567.73 2534
4568.36 2579
4569.00 2541
4569.64 2701
4570.28 2617
4570.92 2550
4571.55 2443
4572.19 2385
4572.83 2281
4573.47 2099
4574.11 2068
4574.75 2026
4575.38 1895
4576.02 1876
4576.66 1846
4577.30 1784
4577.94 1778
4578.58 1787
4579.22 1826
4579.85 1778
4580.49 1768
4581.13 1801
4581.77 1886
4582.41 1752
4583.05 1687
4583.69 1780
4584.33 1890
4584.97 1823
4585.61 1761
4586.24 1810
4586.88 1731
4587.52 1695
4588.16 1700
4588.80 1743
4589.44 1750
4590.08 1833
4590.72 1787
4591.36 1816
4592.00 1737
4592.64 1735
4593.28 1785
4593.92 1735
4594.56 1710
4595.20 1642
4595.84 1670
4596.48 1555
4597.12 1622
4597.76 1621
4598.40 1574
4599.04 1648
4599.68 1707
4600.32 1701
4600.96 1776
4601.60 1702
4602.24 1785
4602.88 1849
4603.52 1890
4604.16 1930
4604.80 2056
4605.44 2007
4606.08 2121
4606.72 2092
4607.36 2056
4608.00 2078
4608.64 1986
4609.28 1908
4609.93 1964
4610.57 1931
4611.21 1799
4611.85 1745
4612.49 1783
4613.13 1706
4613.77 1702
4614.41 1688
4615.05 1618
4615.69 1567
4616.34 1632
4616.98 1568
4617.62 1521
4618.26 1619
4618.90 1632
4619.54 1619
4620.18 1561
4620.83 1566
4621.47 1541
4622.11 1533
4622.75 1540
4623.39 1547
4624.03 1511
4624.68 1521
4625.32 1498
4625.96 1543
4626.60 1506
4627.24 1557
4627.89 1592
4628.53 1595
4629.17 1564
4629.81 1594
4630.45 1595
4631.10 1592
4631.74 1638
4632.38 1590
4633.02 1586
4633.67 1643
4634.31 1713
4634.95 1668
4635.59 1667
4636.24 1693
4636.88 1769
4637.52 1733
4638.17 1655
4638.81 1693
4639.45 1722
4640.09 1680
4640.74 1740
4641.38 1651
4642.02 1636
4642.67 1604
4643.31 1670
4643.95 1692
4644.60 1712
4645.24 1552
4645.88 1634
4646.53 1669
4647.17 1615
4647.81 1695
4648.46 1724
4649.10 1731
4649.74 1811
4650.39 1828
4651.03 1949
4651.67 1994
4652.32 2028
4652.96 2059
4653.61 2014
4654.25 1912
4654.89 1857
4655.54 1812
4656.18 1754
4656.83 1686
4657.47 1547
4658.11 1472
4658.76 1530
4659.40 1553
4660.05 1490
4660.69 1470
4661.33 1465
4661.98 1450
4662.62 1456
4663.27 1463
4663.91 1459
4664.56 1389
4665.20 1473
4665.85 1522
4666.49 1512
4667.14 1490
4667.78 1398
4668.43 1413
4669.07 1450
4669.72 1483
4670.36 1441
4671.01 1396
4671.65 1452
4672.30 1458
4672.94 1423
4673.59 1418
4674.23 1458
4674.88 1396
4675.52 1466
4676.17 1535
4676.81 1577
4677.46 1528
4678.10 1490
4678.75 1421
4679.40 1525
4680.04 1487
4680.69 1406
4681.33 1402
4681.98 1481
4682.62 1529
4683.27 1492
4683.92 1458
4684.56 1482
4685.21 1547
4685.85 1497
4686.50 1475
4687.15 1427
4687.79 1431
4688.44 1461
4689.09 1542
4689.73 1426
4690.38 1383
4691.02 1391
4691.67 1366
4692.32 1451
4692.96 1405
4693.61 1463
4694.26 1456
4694.90 1501
4695.55 1509
4696.20 1462
4696.84 1530
4697.49 1610
4698.14 1549
4698.78 1612
4699.43 1577
4700.08 1553
4700.73 1546
4701.37 1589
4702.02 1542
4702.67 1445
4703.31 1528
4703.96 1451
4704.61 1540
4705.26 1572
4705.90 1499
4706.55 1473
4707.20 1551
4707.85 1669
4708.49 1586
4709.14 1626
4709.79 1648
4710.44 1634
4711.09 1623
4711.73 1650
4712.38 1593
4713.03 1600
4713.68 1585
4714.33 1572
4714.97 1510
4715.62 1451
4716.27 1553
4716.92 1575
4717.57 1523
4718.21 1576
4718.86 1624
4719.51 1652
4720.16 1766
4720.81 1677
4721.46 1726
4722.11 1736
4722.75 1710
4723.40 1721
4724.05 1750
4724.70 1729
4725.35 1743
4726.00 1857
4726.65 1756
4727.30 1740
4727.94 1750
4728.59 1665
4729.24 1652
4729.89 1505
4730.54 1518
4731.19 1525
4731.84 1383
4732.49 1409
4733.14 1416
4733.79 1446
4734.44 1445
4735.09 1417
4735.74 1476
4736.38 1516
4737.03 1506
4737.68 1505
4738.33 1535
4738.98 1585
4739.63 1531
4740.28 1473
4740.93 1450
4741.58 1585
4742.23 1601
4742.88 1555
4743.53 1574
4744.18 1553
4744.83 1552
4745.48 1515
4746.13 1487
4746.78 1445
4747.43 1526
4748.08 1560
4748.73 1559
4749.39 1585
4750.04 1596
4750.69 1651
4751.34 1616
4751.99 1673
4752.64 1699
4753.29 1666
4753.94 1636
4754.59 1682
4755.24 1572
4755.89 1601
4756.54 1636
4757.19 1645
4757.84 1622
4758.50 1541
4759.15 1631
4759.80 1536
4760.45 1536
4761.10 1490
4761.75 1432
4762.40 1466
4763.05 1428
4763.71 1462
4764.36 1469
4765.01 1506
4765.66 1429
4766.31 1489
4766.96 1490
4767.62 1468
4768.27 1518
4768.92 1469
4769.57 1403
4770.22 1405
4770.87 1382
4771.53 1407
4772.18 1327
4772.83 1339
4773.48 1332
4774.13 1266
4774.79 1309
4775.44 1280
4776.09 1306
4776.74 1307
4777.40 1244
4778.05 1271
4778.70 1256
4779.35 1361
4780.01 1312
4780.66 1363
4781.31 1367
4781.96 1338
4782.62 1383
4783.27 1317
4783.92 1332
4784.57 1346
4785.23 1323
4785.88 1339
4786.53 1307
4787.19 1305
4787.84 1268
4788.49 1325
4789.15 1253
4789.80 1336
4790.45 1372
4791.11 1335
4791.76 1334
4792.41 1330
4793.07 1298
4793.72 1361
4794.37 1333
4795.03 1358
4795.68 1317
4796.33 1364
4796.99 1393
4797.64 1352
4798.29 1360
4798.95 1444
4799.60 1379
4800.26 1345
4800.91 1341
4801.56 1436
4802.22 1423
4802.87 1356
4803.53 1315
4804.18 1296
4804.83 1389
4805.49 1335
4806.14 1285
4806.80 1315
4807.45 1281
4808.11 1300
4808.76 1317
4809.42 1330
4810.07 1283
4810.72 1275
4811.38 1295
4812.03 1266
4812.69 1333
4813.34 1370
4814.00 1384
4814.65 1408
4815.31 1497
4815.96 1442
4816.62 1400
4817.27 1490
4817.93 1529
4818.58 1523
4819.24 1556
4819.89 1549
4820.55 1607
4821.20 1603
4821.86 1631
4822.52 1589
4823.17 1573
4823.83 1541
4824.48 1600
4825.14 1550
4825.79 1553
4826.45 1585
4827.10 1573
4827.76 1550
4828.42 1548
4829.07 1487
4829.73 1480
4830.38 1595
4831.04 1586
4831.70 1686
4832.35 1691
4833.01 1782
4833.66 1829
4834.32 1887
4834.98 1948
4835.63 2116
4836.29 2181
4836.95 2262
4837.60 2336
4838.26 2309
4838.92 2238
4839.57 2216
4840.23 2088
4840.89 1988
4841.54 1828
4842.20 1848
4842.86 1745
4843.51 1809
4844.17 1721
4844.83 1737
4845.48 1664
4846.14 1681
4846.80 1803
4847.45 1811
4848.11 1822
4848.77 1899
4849.43 1898
4850.08 1935
4850.74 1950
4851.40 2000
4852.06 1917
4852.71 1760
4853.37 1755
4854.03 1734
4854.69 1705
4855.34 1684
4856.00 1764
4856.66 1731
4857.32 1616
4857.97 1735
4858.63 1865
4859.29 1814
4859.95 1685
4860.61 1747
4861.26 1856
4861.92 1834
4862.58 1911
4863.24 1834
4863.90 1758
4864.55 1796
4865.21 1795
4865.87 1798
4866.53 1838
4867.19 1809
4867.85 1711
4868.51 1717
4869.16 1688
4869.82 1641
4870.48 1590
4871.14 1600
4871.80 1694
4872.46 1644
4873.12 1631
4873.78 1724
4874.43 1653
4875.09 1724
4875.75 1677
4876.41 1701
4877.07 1561
4877.73 1617
4878.39 1679
4879.05 1651
4879.71 1638
4880.37 1644
4881.03 1584
4881.69 1613
4882.34 1506
4883.00 1495
4883.66 1518
4884.32 1525
4884.98 1567
4885.64 1558
4886.30 1575
4886.96 1552
4887.62 1527
4888.28 1587
4888.94 1590
4889.60 1571
4890.26 1576
4890.92 1618
4891.58 1655
4892.24 1659
4892.90 1675
4893.56 1611
4894.22 1558
4894.88 1523
4895.54 1467
4896.20 1490
4896.86 1504
4897.52 1595
4898.19 1447
4898.85 1428
4899.51 1527
4900.17 1553
4900.83 1551
4901.49 1546
4902.15 1456
4902.81 1415
4903.47 1414
4904.13 1390
4904.79 1433
4905.45 1388
4906.12 1385
4906.78 1362
4907.44 1386
4908.10 1396
4908.76 1460
4909.42 1418
4910.08 1419
4910.74 1412
4911.41 1497
4912.07 1402
4912.73 1384
4913.39 1375
4914.05 1351
4914.71 1318
4915.38 1407
4916.04 1334
4916.70 1226
4917.36 1260
4918.02 1354
4918.68 1329
4919.35 1349
4920.01 1359
4920.67 1295
4921.33 1376
4921.99 1324
4922.66 1327
4923.32 1299
4923.98 1241
4924.64 1326
4925.31 1367
4925.97 1335
4926.63 1387
4927.29 1398
4927.96 1326
4928.62 1362
4929.28 1321
4929.94 1333
4930.61 1381
4931.27 1326
4931.93 1362
4932.59 1425
4933.26 1381
4933.92 1372
4934.58 1355
4935.25 1359
4935.91 1423
4936.57 1433
4937.24 1399
4937.90 1376
4938.56 1403
4939.23 1422
4939.89 1401
4940.55 1416
4941.22 1408
4941.88 1374
4942.54 1414
4943.21 1508
4943.87 1492
4944.53 1419
4945.20 1533
4945.86 1426
4946.52 1402
4947.19 1325
4947.85 1339
4948.52 1322
4949.18 1357
4949.84 1399
4950.51 1329
4951.17 1325
4951.84 1275
4952.50 1296
4953.17 1328
4953.83 1325
4954.49 1322
4955.16 1363
4955.82 1388
4956.49 1343
4957.15 1358
4957.82 1311
4958.48 1339
4959.15 1387
4959.81 1338
4960.47 1410
4961.14 1389
4961.80 1340
4962.47 1431
4963.13 1485
4963.80 1459
4964.46 1557
4965.13 1580
4965.79 1611
4966.46 1506
4967.12 1471
4967.79 1484
4968.45 1369
4969.12 1421
4969.79 1380
4970.45 1388
4971.12 1421
4971.78 1330
4972.45 1396
4973.11 1445
4973.78 1459
4974.44 1454
4975.11 1514
4975.78 1473
4976.44 1404
4977.11 1429
4977.77 1523
4978.44 1553
4979.11 1460
4979.77 1523
4980.44 1519
4981.10 1482
4981.77 1473
4982.44 1538
4983.10 1581
4983.77 1741
4984.43 1908
4985.10 2094
4985.77 2385
4986.43 2622
4987.10 2943
4987.77 3317
4988.43 3526
4989.10 3614
4989.77 3594
4990.43 3359
4991.10 3239
4991.77 2808
4992.43 2503
4993.10 2210
4993.77 2108
4994.43 1932
4995.10 1766
4995.77 1643
4996.44 1533
4997.10 1521
4997.77 1466
4998.44 1538
4999.10 1503
4999.77 1421
5000.44 1424
5001.11 1341
5001.77 1333
5002.44 1407
5003.11 1427
5003.78 1375
5004.44 1425
5005.11 1355
5005.78 1282
5006.45 1280
5007.12 1359
5007.78 1376
5008.45 1335
5009.12 1353
5009.79 1419
5010.46 1441
5011.12 1375
5011.79 1431
5012.46 1472
5013.13 1455
5013.80 1436
5014.47 1510
5015.13 1460
5015.80 1516
5016.47 1599
5017.14 1558
5017.81 1600
5018.48 1750
5019.14 1759
5019.81 1930
5020.48 1947
5021.15 1957
5021.82 2124
5022.49 2256
5023.16 2358
5023.83 2343
5024.50 2281
5025.16 2162
5025.83 2115
5026.50 1981
5027.17 1885
5027.84 1927
5028.51 1902
5029.18 1835
5029.85 1664
5030.52 1724
5031.19 1691
5031.86 1584
5032.53 1588
5033.20 1462
5033.87 1527
5034.54 1436
5035.21 1410
5035.88 1526
5036.54 1546
5037.21 1494
5037.88 1555
5038.55 1691
5039.22 1724
5039.89 1819
5040.56 1946
5041.23 2128
5041.90 2392
5042.58 2463
5043.25 2381
5043.92 2438
5044.59 2517
5045.26 2349
5045.93 2261
5046.60 2086
5047.27 1935
5047.94 1914
5048.61 1723
5049.28 1615
5049.95 1496
5050.62 1488
5051.29 1409
5051.96 1464
5052.63 1430
5053.30 1428
5053.98 1383
5054.65 1467
5055.32 1506
5055.99 1517
5056.66 1544
5057.33 1582
5058.00 1649
5058.67 1636
5059.34 1684
5060.02 1713
5060.69 1657
5061.36 1584
5062.03 1624
5062.70 1569
5063.37 1519
5064.04 1448
5064.72 1483
5065.39 1518
5066.06 1424
5066.73 1429
5067.40 1412
5068.08 1456
5068.75 1413
5069.42 1477
5070.09 1426
5070.76 1400
5071.44 1381
5072.11 1324
5072.78 1315
5073.45 1396
5074.12 1318
5074.80 1327
5075.47 1427
5076.14 1405
5076.81 1380
5077.49 1410
5078.16 1489
5078.83 1511
5079.50 1525
5080.18 1576
5080.85 1546
5081.52 1526
5082.20 1504
5082.87 1495
5083.54 1499
5084.21 1413
5084.89 1437
5085.56 1386
5086.23 1362
5086.91 1391
5087.58 1337
5088.25 1319
5088.93 1366
5089.60 1481
5090.27 1445
5090.95 1566
5091.62 1499
5092.29 1488
5092.97 1495
5093.64 1472
5094.31 1380
5094.99 1403
5095.66 1464
5096.34 1392
5097.01 1439
5097.68 1352
5098.36 1361
5099.03 1365
5099.70 1322
5100.38 1268
5101.05 1283
5101.73 1396
5102.40 1417
5103.08 1405
5103.75 1383
5104.42 1418
5105.10 1420
5105.77 1377
5106.45 1520
5107.12 1482
5107.80 1446
5108.47 1406
5109.15 1369
5109.82 1413
5110.49 1407
5111.17 1413
5111.84 1465
5112.52 1429
5113.19 1420
5113.87 1422
5114.54 1477
5115.22 1493
5115.89 1470
5116.57 1419
5117.24 1447
5117.92 1490
5118.59 1433
5119.27 1393
5119.94 1405
5120.62 1360
5121.30 1324
5121.97 1337
5122.65 1293
5123.32 1315
5124.00 1328
5124.67 1225
5125.35 1274
5126.02 1218
5126.70 1242
5127.38 1264
5128.05 1257
5128.73 1257
5129.40 1249
5130.08 1340
5130.76 1258
5131.43 1252
5132.11 1346
5132.78 1271
5133.46 1280
5134.14 1334
5134.81 1272
5135.49 1254
5136.17 1275
5136.84 1305
5137.52 1298
5138.20 1322
5138.87 1334
5139.55 1300
5140.22 1299
5140.90 1361
5141.58 1350
5142.26 1272
5142.93 1262
5143.61 1283
5144.29 1277
5144.96 1213
5145.64 1216
5146.32 1216
5146.99 1160
5147.67 1229
5148.35 1246
5149.03 1248
5149.70 1239
5150.38 1237
5151.06 1259
5151.73 1258
5152.41 1291
5153.09 1238
5153.77 1244
5154.44 1184
5155.12 1198
5155.80 1195
5156.48 1228
5157.16 1190
5157.83 1181
5158.51 1250
5159.19 1254
5159.87 1253
5160.55 1208
5161.22 1167
5161.90 1082
5162.58 1108
5163.26 1113
5163.94 1108
5164.61 1111
5165.29 1161
5165.97 1184
5166.65 1175
5167.33 1156
5168.01 1180
5168.68 1198
5169.36 1150
5170.04 1199
5170.72 1188
5171.40 1168
5172.08 1142
5172.76 1144
5173.44 1109
5174.11 1121
5174.79 1141
5175.47 1142
5176.15 1146
5176.83 1102
5177.51 1132
5178.19 1081
5178.87 1175
5179.55 1206
5180.23 1133
5180.91 1138
5181.58 1223
5182.26 1197
5182.94 1134
5183.62 1105
5184.30 1143
5184.98 1104
5185.66 1107
5186.34 1183
5187.02 1170
5187.70 1054
5188.38 1070
5189.06 1074
5189.74 1129
5190.42 1093
5191.10 1123
5191.78 1130
5192.46 1087
5193.14 1101
5193.82 1169
5194.50 1082
5195.18 1170
5195.86 1130
5196.54 1115
5197.22 1143
5197.90 1205
5198.58 1168
5199.26 1214
5199.94 1233
5200.63 1206
5201.31 1126
5201.99 1126
5202.67 1224
5203.35 1191
5204.03 1173
5204.71 1200
5205.39 1156
5206.07 1209
5206.75 1229
5207.43 1216
5208.11 1238
5208.80 1239
5209.48 1294
5210.16 1310
5210.84 1225
5211.52 1292
5212.20 1296
5212.88 1282
5213.57 1260
5214.25 1300
5214.93 1288
5215.61 1223
5216.29 1182
5216.97 1259
5217.66 1281
5218.34 1249
5219.02 1170
5219.70 1173
5220.38 1167
5221.06 1284
5221.75 1269
5222.43 1188
5223.11 1278
5223.79 1186
5224.47 1190
5225.16 1161
5225.84 1147
5226.52 1165
5227.20 1168
5227.89 1152
5228.57 1196
5229.25 1196
5229.93 1245
5230.62 1184
5231.30 1174
5231.98 1205
5232.66 1190
5233.35 1223
5234.03 1187
5234.71 1292
5235.40 1284
5236.08 1302
5236.76 1338
5237.44 1359
5238.13 1337
5238.81 1429
5239.49 1411
5240.18 1349
5240.86 1344
5241.54 1313
5242.23 1333
5242.91 1277
5243.59 1264
5244.28 1245
5244.96 1189
5245.64 1207
5246.33 1239
5247.01 1342
5247.70 1332
5248.38 1328
5249.06 1295
5249.75 1290
5250.43 1343
5251.11 1360
5251.80 1265
5252.48 1238
5253.17 1210
5253.85 1187
5254.53 1255
5255.22 1273
5255.90 1258
5256.59 1244
5257.27 1230
5257.96 1255
5258.64 1298
5259.32 1327
5260.01 1348
5260.69 1317
5261.38 1309
5262.06 1363
5262.75 1395
5263.43 1327
5264.12 1280
5264.80 1340
5265.49 1279
5266.17 1328
5266.86 1297
5267.54 1208
5268.23 1266
5268.91 1334
5269.60 1324
5270.28 1289
5270.97 1265
5271.65 1274
5272.34 1267
5273.02 1263
5273.71 1238
5274.39 1259
5275.08 1255
5275.76 1307
5276.45 1328
5277.14 1334
5277.82 1371
5278.51 1375
5279.19 1417
5279.88 1529
5280.56 1445
5281.25 1421
5281.94 1458
5282.62 1470
5283.31 1498
5283.99 1442
5284.68 1502
5285.37 1493
5286.05 1448
5286.74 1429
5287.43 1450
5288.11 1463
5288.80 1470
5289.48 1458
5290.17 1472
5290.86 1478
5291.54 1449
5292.23 1378
5292.92 1395
5293.60 1482
5294.29 1601
5294.98 1581
5295.66 1711
5296.35 1764
5297.04 2045
5297.72 2253
5298.41 2461
5299.10 2721
5299.79 3235
5300.47 3376
5301.16 3518
5301.85 3548
5302.53 3421
5303.22 3217
5303.91 2800
5304.60 2546
5305.28 2243
5305.97 2025
5306.66 1797
5307.35 1696
5308.03 1669
5308.72 1547
5309.41 1561
5310.10 1488
5310.78 1471
5311.47 1440
5312.16 1429
5312.85 1461
5313.54 1368
5314.22 1389
5314.91 1432
5315.60 1369
5316.29 1364
5316.98 1426
5317.66 1489
5318.35 1386
5319.04 1387
5319.73 1329
5320.42 1355
5321.11 1358
5321.80 1428
5322.48 1420
5323.17 1360
5323.86 1400
5324.55 1358
5325.24 1401
5325.93 1441
5326.62 1386
5327.30 1569
5327.99 1617
5328.68 1613
5329.37 1607
5330.06 1614
5330.75 1641
5331.44 1696
5332.13 1676
5332.82 1579
5333.51 1631
5334.20 1711
5334.88 1740
5335.57 1821
5336.26 1779
5336.95 1804
5337.64 1784
5338.33 1895
5339.02 1860
5339.71 1857
5340.40 1862
5341.09 1808
5341.78 1839
5342.47 1883
5343.16 2025
5343.85 2062
5344.54 2281
5345.23 2374
5345.92 2524
5346.61 2691
5347.30 3086
5347.99 3312
5348.68 3823
5349.37 4136
5350.06 4419
5350.75 4785
5351.44 4886
5352.13 4752
5352.82 4289
5353.51 4115
5354.20 3609
5354.90 3016
5355.59 2756
5356.28 2428
5356.97 2194
5357.66 2059
5358.35 1848
5359.04 1741
5359.73 1632
5360.42 1662
5361.11 1710
5361.80 1632
5362.49 1620
5363.19 1618
5363.88 1515
5364.57 1551
5365.26 1572
5365.95 1545
5366.64 1508
5367.33 1491
5368.03 1427
5368.72 1421
5369.41 1412
5370.10 1380
5370.79 1391
5371.48 1368
5372.18 1437
5372.87 1357
5373.56 1380
5374.25 1373
5374.94 1372
5375.63 1432
5376.33 1468
5377.02 1378
5377.71 1388
5378.40 1359
5379.10 1441
5379.79 1454
5380.48 1387
5381.17 1299
5381.86 1322
5382.56 1382
5383.25 1434
5383.94 1446
5384.63 1472
5385.33 1479
5386.02 1513
5386.71 1608
5387.40 1562
5388.10 1582
5388.79 1715
5389.48 1692
5390.18 1744
5390.87 1695
5391.56 1658
5392.26 1668
5392.95 1610
5393.64 1489
5394.33 1456
5395.03 1485
5395.72 1433
5396.41 1321
5397.11 1339
5397.80 1350
5398.49 1341
5399.19 1379
5399.88 1316
5400.58 1357
5401.27 1306
5401.96 1312
5402.66 1361
5403.35 1307
5404.04 1313
5404.74 1265
5405.43 1364
5406.13 1390
5406.82 1312
5407.51 1304
5408.21 1278
5408.90 1318
5409.60 1337
5410.29 1279
5410.98 1269
5411.68 1251
5412.37 1351
5413.07 1297
5413.76 1273
5414.46 1268
5415.15 1246
5415.84 1227
5416.54 1243
5417.23 1241
5417.93 1202
5418.62 1265
5419.32 1329
5420.01 1316
5420.71 1344
5421.40 1296
5422.10 1271
5422.79 1274
5423.49 1254
5424.18 1228
5424.88 1225
5425.57 1235
5426.27 1198
5426.96 1240
5427.66 1262
5428.35 1285
5429.05 1280
5429.74 1238
5430.44 1307
5431.14 1280
5431.83 1275
5432.53 1184
5433.22 1224
5433.92 1261
5434.61 1215
5435.31 1176
5436.01 1197
5436.70 1211
5437.40 1261
5438.09 1237
5438.79 1259
5439.49 1248
5440.18 1247
5440.88 1262
5441.57 1257
5442.27 1194
5442.97 1311
5443.66 1335
5444.36 1263
5445.06 1353
5445.75 1401
5446.45 1462
5447.15 1405
5447.84 1496
5448.54 1532
5449.24 1470
5449.93 1454
5450.63 1465
5451.33 1450
5452.02 1421
5452.72 1348
5453.42 1322
5454.11 1305
5454.81 1285
5455.51 1228
5456.20 1235
5456.90 1233
5457.60 1254
5458.30 1195
5458.99 1216
5459.69 1268
5460.39 1346
5461.09 1435
5461.78 1470
5462.48 1402
5463.18 1497
5463.88 1578
5464.57 1646
5465.27 1570
5465.97 1571
5466.67 1448
5467.36 1469
5468.06 1430
5468.76 1379
5469.46 1404
5470.16 1365
5470.85 1345
5471.55 1361
5472.25 1319
5472.95 1378
5473.65 1352
5474.35 1343
5475.04 1349
5475.74 1389
5476.44 1381
5477.14 1474
5477.84 1503
5478.54 1483
5479.23 1616
5479.93 1661
5480.63 1624
5481.33 1590
5482.03 1579
5482.73 1567
5483.43 1555
5484.13 1523
5484.83 1483
5485.52 1508
5486.22 1425
5486.92 1431
5487.62 1475
5488.32 1534
5489.02 1504
5489.72 1443
5490.42 1448
5491.12 1491
5491.82 1450
5492.52 1524
5493.22 1533
5493.92 1576
5494.62 1569
5495.31 1565
5496.01 1611
5496.71 1695
5497.41 1756
5498.11 1845
5498.81 1967
5499.51 2014
5500.21 2113
5500.91 2131
5501.61 2103
5502.31 2154
5503.01 2216
5503.71 2324
5504.41 2215
5505.11 2068
5505.81 2024
5506.51 2054
5507.22 2084
5507.92 2130
5508.62 2048
5509.32 2008
5510.02 1994
5510.72 2094
5511.42 2228
5512.12 2198
5512.82 2373
5513.52 2445
5514.22 2427
5514.92 2563
5515.62 2511
5516.32 2309
5517.03 2174
5517.73 2132
5518.43 2140
5519.13 2043
5519.83 2043
5520.53 1970
5521.23 1939
5521.93 1807
5522.63 1807
5523.34 1740
5524.04 1652
5524.74 1644
5525.44 1619
5526.14 1571
5526.84 1500
5527.55 1401
5528.25 1503
5528.95 1481
5529.65 1426
5530.35 1459
5531.05 1481
5531.76 1625
5532.46 1552
5533.16 1638
5533.86 1709
5534.56 1744
5535.27 1707
5535.97 1675
5536.67 1593
5537.37 1586
5538.08 1560
5538.78 1484
5539.48 1481
5540.18 1481
5540.89 1412
5541.59 1393
5542.29 1346
5542.99 1426
5543.70 1434
5544.40 1473
5545.10 1481
5545.80 1556
5546.51 1701
5547.21 1671
5547.91 1642
5548.62 1644
5549.32 1617
5550.02 1619
5550.73 1579
5551.43 1545
5552.13 1486
5552.84 1421
5553.54 1357
5554.24 1435
5554.95 1421
5555.65 1277
5556.35 1277
5557.06 1306
5557.76 1302
5558.46 1294
5559.17 1360
5559.87 1350
5560.57 1328
5561.28 1244
5561.98 1246
5562.69 1304
5563.39 1333
5564.09 1257
5564.80 1196
5565.50 1252
5566.21 1281
5566.91 1237
5567.61 1192
5568.32 1223
5569.02 1224
5569.73 1243
5570.43 1297
5571.14 1291
5571.84 1247
5572.54 1263
5573.25 1289
5573.95 1303
5574.66 1329
5575.36 1358
5576.07 1318
5576.77 1315
5577.48 1352
5578.18 1336
5578.89 1327
5579.59 1299
5580.30 1278
5581.00 1229
5581.71 1220
5582.41 1202
5583.12 1207
5583.82 1170
5584.53 1257
5585.23 1239
5585.94 1213
5586.64 1161
5587.35 1222
5588.06 1202
5588.76 1221
5589.47 1264
5590.17 1271
5590.88 1260
5591.58 1283
5592.29 1233
5592.99 1230
5593.70 1255
5594.41 1269
5595.11 1226
5595.82 1147
5596.52 1183
5597.23 1184
5597.94 1203
5598.64 1177
5599.35 1134
5600.06 1137
5600.76 1149
5601.47 1140
5602.17 1121
5602.88 1148
5603.59 1151
5604.29 1181
5605.00 1099
5605.71 1119
5606.41 1128
5607.12 1116
5607.83 1088
5608.53 1123
5609.24 1195
5609.95 1166
5610.65 1128
5611.36 1138
5612.07 1157
5612.78 1145
5613.48 1137
5614.19 1136
5614.90 1170
5615.60 1131
5616.31 1110
5617.02 1131
5617.73 1148
5618.43 1065
5619.14 1149
5619.85 1134
5620.56 1058
5621.26 1067
5621.97 1027
5622.68 1131
5623.39 1107
5624.09 1086
5624.80 1077
5625.51 1110
5626.22 1071
5626.93 1099
5627.63 1158
5628.34 1114
5629.05 1189
5629.76 1210
5630.47 1215
5631.17 1218
5631.88 1307
5632.59 1314
5633.30 1317
5634.01 1301
5634.72 1266
5635.42 1260
5636.13 1219
5636.84 1187
5637.55 1156
5638.26 1187
5638.97 1192
5639.68 1190
5640.39 1157
5641.09 1169
5641.80 1206
5642.51 1188
5643.22 1172
5643.93 1176
5644.64 1174
5645.35 1179
5646.06 1164
5646.77 1187
5647.48 1194
5648.19 1161
5648.89 1091
5649.60 1154
5650.31 1187
5651.02 1171
5651.73 1114
5652.44 1155
5653.15 1167
5653.86 1147
5654.57 1151
5655.28 1203
5655.99 1184
5656.70 1297
5657.41 1238
5658.12 1210
5658.83 1121
5659.54 1197
5660.25 1202
5660.96 1194
5661.67 1214
5662.38 1175
5663.09 1241
5663.80 1113
5664.51 1191
5665.22 1173
5665.93 1135
5666.64 1143
5667.35 1164
5668.06 1136
5668.77 1182
5669.48 1157
5670.19 1242
5670.91 1147
5671.62 1144
5672.33 1166
5673.04 1137
5673.75 1152
5674.46 1161
5675.17 1126
5675.88 1083
5676.59 1157
5677.30 1159
5678.01 1134
5678.73 1175
5679.44 1145
5680.15 1193
5680.86 1207
5681.57 1136
5682.28 1192
5682.99 1222
5683.71 1163
5684.42 1131
5685.13 1074
5685.84 1146
5686.55 1130
5687.26 1156
5687.98 1134
5688.69 1144
5689.40 1186
5690.11 1165
5690.82 1158
5691.54 1156
5692.25 1208
5692.96 1165
5693.67 1166
5694.38 1096
5695.10 1153
5695.81 1113
5696.52 1195
5697.23 1128
5697.95 1140
5698.66 1146
5699.37 1159
5700.08 1145
5700.80 1185
5701.51 1135
5702.22 1145
5702.93 1144
5703.65 1153
5704.36 1197
5705.07 1147
5705.78 1128
5706.50 1144
5707.21 1133
5707.92 1123
5708.64 1144
5709.35 1219
5710.06 1157
5710.78 1087
5711.49 1104
5712.20 1142
5712.92 1158
5713.63 1165
5714.34 1146
5715.06 1149
5715.77 1142
5716.48 1118
5717.20 1202
5717.91 1199
5718.62 1180
5719.34 1240
5720.05 1181
5720.77 1210
5721.48 1200
5722.19 1184
5722.91 1298
5723.62 1411
5724.33 1388
5725.05 1422
5725.76 1447
5726.48 1625
5727.19 1654
5727.91 1753
5728.62 1772
5729.33 1717
5730.05 1631
5730.76 1587
5731.48 1558
5732.19 1504
5732.91 1441
5733.62 1310
5734.34 1352
5735.05 1267
5735.77 1252
5736.48 1296
5737.20 1282
5737.91 1245
5738.63 1314
5739.34 1249
5740.06 1275
5740.77 1333
5741.49 1302
5742.20 1325
5742.92 1340
5743.63 1273
5744.35 1302
5745.06 1429
5745.78 1414
5746.49 1348
5747.21 1420
5747.92 1463
5748.64 1405
5749.35 1422
5750.07 1425
5750.79 1459
5751.50 1542
5752.22 1422
5752.93 1478
5753.65 1567
5754.36 1577
5755.08 1558
5755.80 1559
5756.51 1641
5757.23 1663
5757.95 1748
5758.66 1898
5759.38 1923
5760.09 1960
5760.81 2042
5761.53 2186
5762.24 2464
5762.96 2709
5763.68 2867
5764.39 2854
5765.11 2940
5765.83 2825
5766.54 2704
5767.26 2521
5767.98 2275
5768.69 2028
5769.41 1950
5770.13 1857
5770.84 1828
5771.56 1663
5772.28 1658
5772.99 1590
5773.71 1539
5774.43 1576
5775.15 1502
5775.86 1561
5776.58 1643
5777.30 1683
5778.01 1743
5778.73 1689
5779.45 1797
5780.17 1740
5780.88 1731
5781.60 1677
5782.32 1673
5783.04 1704
5783.76 1630
5784.47 1575
5785.19 1650
5785.91 1609
5786.63 1567
5787.34 1631
5788.06 1599
5788.78 1657
5789.50 1678
5790.22 1643
5790.94 1770
5791.65 1738
5792.37 1829
5793.09 1816
5793.81 1965
5794.53 1944
5795.25 1931
5795.96 2078
5796.68 2259
5797.40 2459
5798.12 2628
5798.84 3121
5799.56 3500
5800.28 3874
5800.99 4489
5801.71 5014
5802.43 5175
5803.15 5303
5803.87 5092
5804.59 4656
5805.31 4047
5806.03 3349
5806.75 2959
5807.47 2683
5808.18 2471
5808.90 2339
5809.62 2214
5810.34 2190
5811.06 2306
5811.78 2300
5812.50 2314
5813.22 2290
5813.94 2305
5814.66 2477
5815.38 2444
5816.10 2473
5816.82 2469
5817.54 2456
5818.26 2359
5818.98 2323
5819.70 2295
5820.42 2298
5821.14 2198
5821.86 2067
5822.58 2010
5823.30 2068
5824.02 2059
5824.74 1995
5825.46 1916
5826.18 1817
5826.90 1820
5827.62 1736
5828.34 1721
5829.06 1669
5829.78 1680
5830.50 1594
5831.22 1634
5831.95 1621
5832.67 1614
5833.39 1605
5834.11 1557
5834.83 1516
5835.55 1510
5836.27 1518
5836.99 1595
5837.71 1556
5838.43 1477
5839.15 1521
5839.88 1584
5840.60 1647
5841.32 1623
5842.04 1549
5842.76 1513
5843.48 1545
5844.20 1479
5844.93 1412
5845.65 1497
5846.37 1435
5847.09 1393
5847.81 1363
5848.53 1348
5849.26 1407
5849.98 1478
5850.70 1434
5851.42 1433
5852.14 1472
5852.87 1369
5853.59 1425
5854.31 1425
5855.03 1362
5855.75 1355
5856.48 1324
5857.20 1327
5857.92 1302
5858.64 1393
5859.37 1385
5860.09 1339
5860.81 1355
5861.53 1396
5862.26 1277
5862.98 1266
5863.70 1374
5864.42 1373
5865.15 1457
5865.87 1280
5866.59 1239
5867.31 1256
5868.04 1245
5868.76 1277
5869.48 1299
5870.21 1271
5870.93 1309
5871.65 1252
5872.38 1289
5873.10 1310
5873.82 1311
5874.55 1281
5875.27 1345
5875.99 1316
5876.72 1353
5877.44 1333
5878.16 1304
5878.89 1288
5879.61 1309
5880.33 1366
5881.06 1325
5881.78 1331
5882.51 1364
5883.23 1355
5883.95 1292
5884.68 1314
5885.40 1373
5886.13 1368
5886.85 1277
5887.57 1332
5888.30 1256
5889.02 1263
5889.75 1335
5890.47 1260
5891.20 1235
5891.92 1286
5892.64 1287
5893.37 1224
5894.09 1200
5894.82 1245
5895.54 1282
5896.27 1195
5896.99 1170
5897.72 1200
5898.44 1268
5899.17 1268
5899.89 1399
5900.62 1376
5901.34 1390
5902.07 1385
5902.79 1366
5903.52 1387
5904.24 1334
5904.97 1316
5905.69 1292
5906.42 1319
5907.14 1360
5907.87 1359
5908.59 1284
5909.32 1290
5910.04 1221
5910.77 1217
5911.50 1232
5912.22 1235
5912.95 1262
5913.67 1274
5914.40 1221
5915.12 1267
5915.85 1265
5916.58 1282
5917.30 1316
5918.03 1288
5918.75 1341
5919.48 1279
5920.21 1214
5920.93 1278
5921.66 1331
5922.39 1334
5923.11 1305
5923.84 1330
5924.56 1312
5925.29 1343
5926.02 1369
5926.74 1354
5927.47 1363
5928.20 1338
5928.92 1374
5929.65 1394
5930.38 1364
5931.10 1351
5931.83 1402
5932.56 1525
5933.28 1537
5934.01 1764
5934.74 1913
5935.47 1912
5936.19 1943
5936.92 1980
5937.65 1987
5938.37 2058
5939.10 2048
5939.83 1920
5940.56 1818
5941.28 1751
5942.01 1647
5942.74 1562
5943.47 1553
5944.19 1547
5944.92 1518
5945.65 1504
5946.38 1509
5947.11 1532
5947.83 1527
5948.56 1514
5949.29 1558
5950.02 1578
5950.74 1622
5951.47 1695
5952.20 1673
5952.93 1683
5953.66 1691
5954.39 1700
5955.11 1669
5955.84 1701
5956.57 1709
5957.30 1768
5958.03 1737
5958.76 1750
5959.48 1700
5960.21 1753
5960.94 1691
5961.67 1694
5962.40 1754
5963.13 1756
5963.86 1791
5964.59 1916
5965.31 1888
5966.04 1879
5966.77 1980
5967.50 2062
5968.23 2025
5968.96 1992
5969.69 1976
5970.42 1975
5971.15 1989
5971.88 2051
5972.61 2083
5973.34 2093
5974.06 1987
5974.79 2006
5975.52 2036
5976.25 2030
5976.98 2024
5977.71 2054
5978.44 2136
5979.17 2201
5979.90 2185
5980.63 2277
5981.36 2200
5982.09 2276
5982.82 2368
5983.55 2288
5984.28 2342
5985.01 2382
5985.74 2422
5986.47 2345
5987.20 2385
5987.93 2425
5988.66 2426
5989.39 2329
5990.12 2435
5990.85 2363
5991.58 2248
5992.32 2378
5993.05 2547
5993.78 2442
5994.51 2557
5995.24 2567
5995.97 2614
5996.70 2633
5997.43 2662
5998.16 2683
5998.89 2664
5999.62 2739
6000.35 2593
6001.09 2537
6001.82 2574
6002.55 2423
6003.28 2394
6004.01 2439
6004.74 2460
6005.47 2538
6006.20 2624
6006.94 2696
6007.67 2942
6008.40 3337
6009.13 3721
6009.86 4362
6010.59 4961
6011.33 5593
6012.06 6269
6012.79 6699
6013.52 6837
6014.25 6914
6014.98 6586
6015.72 6146
6016.45 5586
6017.18 5084
6017.91 4503
6018.64 3816
6019.38 3242
6020.11 3041
6020.84 2789
6021.57 2429
6022.31 2187
6023.04 2108
6023.77 2057
6024.50 2001
6025.24 2011
6025.97 1929
6026.70 1887
6027.43 1848
6028.17 1880
6028.90 1887
6029.63 1823
6030.37 1702
6031.10 1757
6031.83 1655
6032.56 1718
6033.30 1715
6034.03 1683
6034.76 1650
6035.50 1643
6036.23 1660
6036.96 1576
6037.70 1607
6038.43 1717
6039.16 1818
6039.90 1813
6040.63 1821
6041.36 1804
6042.10 1817
6042.83 1826
6043.56 1800
6044.30 1868
6045.03 1900
6045.77 1854
6046.50 1882
6047.23 1970
6047.97 1969
6048.70 2037
6049.44 2057
6050.17 2057
6050.90 2078
6051.64 2160
6052.37 2210
6053.11 2184
6053.84 2153
6054.57 2093
6055.31 2033
6056.04 2023
6056.78 2018
6057.51 1995
6058.25 1963
6058.98 1988
6059.72 1912
6060.45 1938
6061.19 1972
6061.92 1940
6062.66 1863
6063.39 1867
6064.13 1909
6064.86 1933
6065.60 1878
6066.33 1875
6067.07 1762
6067.80 1762
6068.54 1743
6069.27 1768
6070.01 1758
6070.74 1760
6071.48 1813
6072.21 1757
6072.95 1712
6073.68 1693
6074.42 1713
6075.15 1699
6075.89 1629
6076.63 1635
6077.36 1705
6078.10 1695
6078.83 1649
6079.57 1721
6080.30 1657
6081.04 1671
6081.78 1590
6082.51 1645
6083.25 1599
6083.98 1554
6084.72 1541
6085.46 1612
6086.19 1652
6086.93 1567
6087.67 1611
6088.40 1589
6089.14 1555
6089.88 1612
6090.61 1637
6091.35 1687
6092.09 1670
6092.82 1617
6093.56 1542
6094.30 1473
6095.03 1511
6095.77 1489
6096.51 1486
6097.24 1465
6097.98 1476
6098.72 1430
6099.45 1443
6100.19 1437
6100.93 1439
6101.67 1448
6102.40 1424
6103.14 1455
6103.88 1425
6104.61 1444
6105.35 1362
6106.09 1436
6106.83 1462
6107.56 1480
6108.30 1481
6109.04 1436
6109.78 1441
6110.51 1496
6111.25 1428
6111.99 1457
6112.73 1436
6113.47 1511
6114.20 1453
6114.94 1427
6115.68 1498
6116.42 1476
6117.16 1422
6117.89 1476
6118.63 1462
6119.37 1499
6120.11 1510
6120.85 1547
6121.59 1620
6122.32 1603
6123.06 1531
6123.80 1569
6124.54 1649
6125.28 1640
6126.02 1594
6126.76 1600
6127.49 1615
6128.23 1524
6128.97 1511
6129.71 1531
6130.45 1465
6131.19 1528
6131.93 1552
6132.67 1602
6133.41 1548
6134.15 1570
6134.88 1593
6135.62 1579
6136.36 1575
6137.10 1552
6137.84 1582
6138.58 1613
6139.32 1582
6140.06 1602
6140.80 1614
6141.54 1618
6142.28 1599
6143.02 1621
6143.76 1634
6144.50 1688
6145.24 1603
6145.98 1554
6146.72 1623
6147.46 1566
6148.20 1606
6148.94 1622
6149.68 1612
6150.42 1621
6151.16 1615
6151.90 1630
6152.64 1715
6153.38 1720
6154.12 1663
6154.86 1662
6155.60 1702
6156.34 1699
6157.08 1793
6157.82 1708
6158.56 1779
6159.30 1817
6160.04 1934
6160.78 1878
6161.52 1870
6162.27 1957
6163.01 2082
6163.75 2108
6164.49 2123
6165.23 2196
6165.97 2376
6166.71 2403
6167.45 2406
6168.19 2463
6168.94 2399
6169.68 2404
6170.42 2329
6171.16 2236
6171.90 2300
6172.64 2188
6173.38 2152
6174.13 2163
6174.87 2106
6175.61 2006
6176.35 2039
6177.09 2089
6177.83 2041
6178.58 2099
6179.32 2127
6180.06 2130
6180.80 2143
6181.54 2185
6182.28 2284
6183.03 2245
6183.77 2175
6184.51 2208
6185.25 2241
6186.00 2219
6186.74 2183
6187.48 2302
6188.22 2309
6188.97 2280
6189.71 2342
6190.45 2392
6191.19 2486
6191.94 2597
6192.68 2640
6193.42 2689
6194.16 2675
6194.91 2736
6195.65 2738
6196.39 2729
6197.13 2743
6197.88 2719
6198.62 2689
6199.36 2741
6200.11 2756
6200.85 2804
6201.59 3015
6202.34 3171
6203.08 3328
6203.82 3844
6204.57 4541
6205.31 5422
6206.05 6723
6206.80 8277
6207.54 9518
6208.28 10645
6209.03 11631
6209.77 11920
6210.52 11606
6211.26 10690
6212.00 9711
6212.75 8314
6213.49 6985
6214.23 5836
6214.98 4895
6215.72 4121
6216.47 3632
6217.21 3231
6217.95 2898
6218.70 2636
6219.44 2529
6220.19 2365
6220.93 2332
6221.68 2380
6222.42 2303
6223.17 2304
6223.91 2346
6224.65 2249
6225.40 2251
6226.14 2253
6226.89 2212
6227.63 2033
6228.38 2017
6229.12 1924
6229.87 1868
6230.61 1840
6231.36 1774
6232.10 1712
6232.85 1674
6233.59 1722
6234.34 1765
6235.08 1805
6235.83 1788
6236.57 1833
6237.32 1920
6238.06 1885
6238.81 1850
6239.56 1884
6240.30 1837
6241.05 1939
6241.79 1967
6242.54 2062
6243.28 2106
6244.03 2199
6244.77 2290
6245.52 2348
6246.27 2458
6247.01 2539
6247.76 2531
6248.50 2554
6249.25 2591
6250.00 2611
6250.74 2518
6251.49 2485
6252.23 2408
6252.98 2352
6253.73 2279
6254.47 2251
6255.22 2200
6255.97 2204
6256.71 2213
6257.46 2209
6258.21 2111
6258.95 2017
6259.70 2109
6260.45 2165
6261.19 2166
6261.94 2131
6262.69 2147
6263.43 2093
6264.18 2096
6264.93 2025
6265.67 2075
6266.42 2081
6267.17 2103
6267.92 2089
6268.66 2244
6269.41 2205
6270.16 2153
6270.90 2215
6271.65 2274
6272.40 2376
6273.15 2582
6273.89 2634
6274.64 2718
6275.39 2926
6276.14 2942
6276.89 3012
6277.63 3040
6278.38 2976
6279.13 2829
6279.88 2688
6280.62 2619
6281.37 2435
6282.12 2326
6282.87 2269
6283.62 2130
6284.36 2058
6285.11 2081
6285.86 2140
6286.61 2162
6287.36 2300
6288.11 2313
6288.85 2549
6289.60 2647
6290.35 2653
6291.10 2657
6291.85 2660
6292.60 2524
6293.35 2399
6294.09 2299
6294.84 2103
6295.59 2057
6296.34 2015
6297.09 1989
6297.84 1835
6298.59 1744
6299.34 1718
6300.09 1723
6300.83 1733
6301.58 1688
6302.33 1668
6303.08 1651
6303.83 1668
6304.58 1722
6305.33 1684
6306.08 1739
6306.83 1706
6307.58 1726
6308.33 1695
6309.08 1708
6309.83 1702
6310.58 1679
6311.33 1719
6312.08 1723
6312.83 1730
6313.58 1778
6314.33 1806
6315.08 1873
6315.83 1924
6316.58 1913
6317.33 1837
6318.08 1859
6318.83 1801
6319.58 1823
6320.33 1804
6321.08 1797
6321.83 1721
6322.58 1681
6323.33 1632
6324.08 1539
6324.83 1581
6325.58 1526
6326.33 1546
6327.08 1581
6327.83 1611
6328.58 1592
6329.33 1468
6330.08 1493
6330.84 1499
6331.59 1506
6332.34 1459
6333.09 1490
6333.84 1546
6334.59 1469
6335.34 1417
6336.09 1465
6336.84 1465
6337.60 1455
6338.35 1424
6339.10 1420
6339.85 1460
6340.60 1418
6341.35 1426
6342.10 1434
6342.86 1470
6343.61 1461
6344.36 1401
6345.11 1397
6345.86 1389
6346.61 1423
6347.37 1414
6348.12 1430
6348.87 1528
6349.62 1558
6350.37 1630
6351.13 1632
6351.88 1664
6352.63 1682
6353.38 1687
6354.14 1683
6354.89 1617
6355.64 1547
6356.39 1528
6357.14 1521
6357.90 1524
6358.65 1476
6359.40 1356
6360.16 1415
6360.91 1414
6361.66 1415
6362.41 1455
6363.17 1454
6363.92 1359
6364.67 1342
6365.42 1390
6366.18 1422
6366.93 1419
6367.68 1383
6368.44 1344
6369.19 1372
6369.94 1315
6370.70 1367
6371.45 1416
6372.20 1299
6372.96 1309
6373.71 1280
6374.46 1265
6375.22 1297
6375.97 1319
6376.72 1302
6377.48 1320
6378.23 1362
6378.99 1414
6379.74 1396
6380.49 1366
6381.25 1423
6382.00 1415
6382.75 1380
6383.51 1364
6384.26 1353
6385.02 1376
6385.77 1361
6386.53 1264
6387.28 1211
6388.03 1240
6388.79 1246
6389.54 1261
6390.30 1247
6391.05 1270
6391.81 1291
6392.56 1322
6393.31 1250
6394.07 1312
6394.82 1275
6395.58 1225
6396.33 1261
6397.09 1268
6397.84 1227
6398.60 1225
6399.35 1214
6400.11 1291
6400.86 1240
6401.62 1244
6402.37 1213
6403.13 1231
6403.88 1222
6404.64 1224
6405.39 1254
6406.15 1257
6406.90 1247
6407.66 1245
6408.42 1223
6409.17 1277
6409.93 1234
6410.68 1286
6411.44 1241
6412.19 1251
6412.95 1269
6413.71 1262
6414.46 1243
6415.22 1247
6415.97 1222
6416.73 1231
6417.48 1252
6418.24 1274
6419.00 1216
6419.75 1205
6420.51 1207
6421.27 1248
6422.02 1239
6422.78 1272
6423.53 1253
6424.29 1236
6425.05 1270
6425.80 1212
6426.56 1264
6427.32 1250
6428.07 1241
6428.83 1172
6429.59 1229
6430.34 1221
6431.10 1267
6431.86 1260
6432.61 1277
6433.37 1297
6434.13 1312
6434.89 1289
6435.64 1309
6436.40 1368
6437.16 1297
6437.91 1340
6438.67 1408
6439.43 1401
6440.19 1363
6440.94 1375
6441.70 1304
6442.46 1316
6443.22 1247
6443.97 1297
6444.73 1248
6445.49 1268
6446.25 1324
6447.00 1345
6447.76 1290
6448.52 1261
6449.28 1204
6450.04 1257
6450.79 1300
6451.55 1232
6452.31 1278
6453.07 1244
6453.83 1232
6454.58 1331
6455.34 1302
6456.10 1303
6456.86 1337
6457.62 1300
6458.38 1343
6459.13 1247
6459.89 1314
6460.65 1335
6461.41 1275
6462.17 1299
6462.93 1303
6463.69 1295
6464.44 1314
6465.20 1350
6465.96 1341
6466.72 1348
6467.48 1284
6468.24 1307
6469.00 1297
6469.76 1239
6470.52 1345
6471.28 1384
6472.03 1418
6472.79 1401
6473.55 1404
6474.31 1393
6475.07 1397
6475.83 1384
6476.59 1373
6477.35 1387
6478.11 1414
6478.87 1460
6479.63 1423
6480.39 1423
6481.15 1460
6481.91 1507
6482.67 1503
6483.43 1483
6484.19 1547
6484.95 1531
6485.71 1531
6486.47 1540
6487.23 1576
6487.99 1628
6488.75 1600
6489.51 1640
6490.27 1658
6491.03 1620
6491.79 1658
6492.55 1731
6493.31 1815
6494.07 1845
6494.83 1790
6495.59 1811
6496.35 1800
6497.11 1799
6497.87 1800
6498.64 1851
6499.40 1856
6500.16 1829
6500.92 1856
6501.68 1848
6502.44 1896
6503.20 1878
6503.96 1932
6504.72 1912
6505.48 1928
6506.25 2036
6507.01 2052
6507.77 2163
6508.53 2186
6509.29 2333
6510.05 2504
6510.81 2699
6511.57 2840
6512.34 2787
6513.10 2763
6513.86 2767
6514.62 2723
6515.38 2574
6516.15 2438
6516.91 2466
6517.67 2341
6518.43 2388
6519.19 2344
6519.95 2440
6520.72 2429
6521.48 2551
6522.24 2489
6523.00 2660
6523.77 2916
6524.53 3059
6525.29 3327
6526.05 3511
6526.81 3698
6527.58 3826
6528.34 3788
6529.10 3668
6529.86 3655
6530.63 3510
6531.39 3390
6532.15 3396
6532.92 3583
6533.68 3895
6534.44 4272
6535.20 4686
6535.97 5087
6536.73 5172
6537.49 4985
6538.26 4839
6539.02 4409
6539.78 3947
6540.55 3446
6541.31 3128
6542.07 2851
6542.84 2512
6543.60 2317
6544.36 2184
6545.13 2047
6545.89 2033
6546.65 1928
6547.42 1939
6548.18 1912
6548.94 1928
6549.71 1902
6550.47 1926
6551.24 1946
6552.00 1973
6552.76 1994
6553.53 1953
6554.29 2030
6555.06 1965
6555.82 1943
6556.58 1835
6557.35 1882
6558.11 1894
6558.88 1983
6559.64 1967
6560.41 1960
6561.17 2084
6561.93 2086
6562.70 2096
6563.46 2175
6564.23 2215
6564.99 2177
6565.76 2182
6566.52 2177
6567.29 2188
6568.05 2111
6568.82 2105
6569.58 2278
6570.35 2282
6571.11 2309
6571.88 2503
6572.64 2700
6573.41 2702
6574.17 2796
6574.94 2831
6575.70 2778
6576.47 2799
6577.23 2661
6578.00 2538
6578.76 2613
6579.53 2570
6580.29 2474
6581.06 2369
6581.83 2277
6582.59 2294
6583.36 2265
6584.12 2203
6584.89 2198
6585.65 2319
6586.42 2344
6587.19 2410
6587.95 2509
6588.72 2532
6589.48 2753
6590.25 2877
6591.02 3115
6591.78 3394
6592.55 3556
6593.32 3920
6594.08 3965
6594.85 3941
6595.61 3973
6596.38 3865
6597.15 3611
6597.91 3494
6598.68 3234
6599.45 3066
6600.21 2920
6600.98 2649
6601.75 2605
6602.51 2538
6603.28 2472
6604.05 2381
6604.82 2373
6605.58 2293
6606.35 2302
6607.12 2335
6607.88 2345
6608.65 2372
6609.42 2452
6610.19 2544
6610.95 2506
6611.72 2530
6612.49 2488
6613.25 2479
6614.02 2479
6614.79 2514
6615.56 2492
6616.32 2614
6617.09 2597
6617.86 2571
6618.63 2589
6619.40 2709
6620.16 2668
6620.93 2621
6621.70 2553
6622.47 2579
6623.24 2563
6624.00 2488
6624.77 2465
6625.54 2513
6626.31 2455
6627.08 2490
6627.84 2706
6628.61 3018
6629.38 3267
6630.15 3611
6630.92 4030
6631.69 4802
6632.46 5745
6633.22 6380
6633.99 7068
6634.76 7314
6635.53 7408
6636.30 7252
6637.07 6563
6637.84 5855
6638.61 5017
6639.37 4273
6640.14 3749
6640.91 3290
6641.68 2865
6642.45 2526
6643.22 2417
6643.99 2238
6644.76 2176
6645.53 2087
6646.30 2022
6647.07 2053
6647.84 2039
6648.61 2067
6649.37 2068
6650.14 1997
6650.91 2054
6651.68 1963
6652.45 1898
6653.22 1890
6653.99 1812
6654.76 1753
6655.53 1734
6656.30 1754
6657.07 1738
6657.84 1765
6658.61 1766
6659.38 1788
6660.15 1711
6660.92 1715
6661.69 1745
6662.46 1722
6663.23 1748
6664.00 1775
6664.77 1733
6665.55 1710
6666.32 1710
6667.09 1766
6667.86 1795
6668.63 1851
6669.40 1881
6670.17 1926
6670.94 1993
6671.71 2072
6672.48 2138
6673.25 2138
6674.02 2066
6674.79 2134
6675.57 2059
6676.34 2012
6677.11 1912
6677.88 1901
6678.65 1903
6679.42 1890
6680.19 1877
6680.96 1896
6681.74 1915
6682.51 1907
6683.28 1960
6684.05 1956
6684.82 1949
6685.59 2000
6686.37 1973
6687.14 2013
6687.91 1968
6688.68 1938
6689.45 1932
6690.22 1892
6691.00 1806
6691.77 1771
6692.54 1760
6693.31 1773
6694.08 1708
6694.86 1666
6695.63 1685
6696.40 1656
6697.17 1684
6697.95 1678
6698.72 1694
6699.49 1618
6700.26 1667
6701.04 1713
6701.81 1741
6702.58 1715
6703.35 1702
6704.13 1708
6704.90 1675
6705.67 1616
6706.44 1659
6707.22 1594
6707.99 1568
6708.76 1595
6709.54 1609
6710.31 1583
6711.08 1596
6711.86 1615
6712.63 1588
6713.40 1517
6714.17 1570
6714.95 1539
6715.72 1425
6716.50 1430
6717.27 1443
6718.04 1429
6718.82 1448
6719.59 1405
6720.36 1379
6721.14 1396
6721.91 1363
6722.68 1378
6723.46 1379
6724.23 1332
6725.01 1343
6725.78 1341
6726.55 1416
6727.33 1350
6728.10 1359
6728.88 1329
6729.65 1300
6730.42 1339
6731.20 1388
6731.97 1375
6732.75 1384
6733.52 1396
6734.30 1340
6735.07 1369
6735.84 1358
6736.62 1372
6737.39 1291
6738.17 1307
6738.94 1344
6739.72 1372
6740.49 1339
6741.27 1383
6742.04 1319
6742.82 1313
6743.59 1318
6744.37 1295
6745.14 1318
6745.92 1358
6746.69 1406
6747.47 1400
6748.24 1450
6749.02 1474
6749.79 1458
6750.57 1482
6751.34 1442
6752.12 1393
6752.90 1429
6753.67 1356
6754.45 1317
6755.22 1339
6756.00 1401
6756.77 1315
6757.55 1300
6758.33 1302
6759.10 1284
6759.88 1338
6760.65 1324
6761.43 1243
6762.20 1292
6762.98 1300
6763.76 1256
6764.53 1315
6765.31 1271
6766.09 1264
6766.86 1297
6767.64 1244
6768.41 1231
6769.19 1239
6769.97 1301
6770.74 1337
6771.52 1266
6772.30 1303
6773.07 1351
6773.85 1388
6774.63 1345
6775.40 1366
6776.18 1389
6776.96 1337
6777.74 1385
6778.51 1319
6779.29 1358
6780.07 1338
6780.84 1318
6781.62 1366
6782.40 1375
6783.17 1315
6783.95 1281
6784.73 1321
6785.51 1297
6786.28 1294
6787.06 1306
6787.84 1319
6788.62 1272
6789.39 1279
6790.17 1250
6790.95 1278
6791.73 1286
6792.51 1264
6793.28 1231
6794.06 1269
6794.84 1295
6795.62 1280
6796.39 1243
6797.17 1171
6797.95 1248
6798.73 1231
6799.51 1200
6800.29 1295
6801.06 1268
6801.84 1330
6802.62 1269
6803.40 1198
6804.18 1269
6804.96 1274
6805.73 1248
6806.51 1260
6807.29 1251
6808.07 1244
6808.85 1218
6809.63 1238
6810.41 1233
6811.18 1237
6811.96 1233
6812.74 1282
6813.52 1267
6814.30 1321
6815.08 1309
6815.86 1271
6816.64 1360
6817.42 1436
6818.20 1419
6818.98 1441
6819.76 1449
6820.53 1386
6821.31 1438
6822.09 1384
6822.87 1363
6823.65 1325
6824.43 1388
6825.21 1325
6825.99 1302
6826.77 1301
6827.55 1315
6828.33 1309
6829.11 1319
6829.89 1363
6830.67 1291
6831.45 1332
6832.23 1312
6833.01 1334
6833.79 1318
6834.57 1221
6835.35 1270
6836.13 1315
6836.91 1263
6837.69 1291
6838.47 1251
6839.25 1218
6840.03 1230
6840.81 1204
6841.59 1245
6842.37 1285
6843.16 1285
6843.94 1309
6844.72 1301
6845.50 1355
6846.28 1582
6847.06 1693
6847.84 1922
6848.62 2243
6849.40 2402
6850.18 2710
6850.96 2824
6851.75 2911
6852.53 2828
6853.31 2674
6854.09 2411
6854.87 2140
6855.65 2024
6856.43 1896
6857.22 1812
6858.00 1719
6858.78 1618
6859.56 1539
6860.34 1582
6861.12 1522
6861.90 1537
6862.69 1480
6863.47 1449
6864.25 1507
6865.03 1390
6865.81 1340
6866.60 1370
6867.38 1340
6868.16 1389
6868.94 1328
6869.72 1333
6870.51 1213
6871.29 1231
6872.07 1218
6872.85 1272
6873.64 1228
6874.42 1197
6875.20 1225
6875.98 1262
6876.77 1259
6877.55 1296
6878.33 1281
6879.11 1268
6879.90 1291
6880.68 1242
6881.46 1226
6882.25 1258
6883.03 1300
6883.81 1258
6884.59 1210
6885.38 1294
6886.16 1407
6886.94 1367
6887.73 1455
6888.51 1438
6889.29 1404
6890.08 1383
6890.86 1389
6891.64 1408
6892.43 1366
6893.21 1352
6893.99 1322
6894.78 1284
6895.56 1344
6896.35 1312
6897.13 1377
6897.91 1334
6898.70 1380
6899.48 1371
6900.26 1406
6901.05 1399
6901.83 1390
6902.62 1415
6903.40 1439
6904.18 1369
6904.97 1331
6905.75 1393
6906.54 1353
6907.32 1318
6908.11 1357
6908.89 1383
6909.67 1333
6910.46 1326
6911.24 1321
6912.03 1279
6912.81 1305
6913.60 1261
6914.38 1319
6915.17 1358
6915.95 1285
6916.74 1290
6917.52 1312
6918.31 1323
6919.09 1275
6919.88 1251
6920.66 1245
6921.45 1275
6922.23 1329
6923.02 1293
6923.80 1307
6924.59 1308
6925.37 1267
6926.16 1244
6926.94 1221
6927.73 1207
6928.51 1303
6929.30 1289
6930.09 1317
6930.87 1296
6931.66 1251
6932.44 1324
6933.23 1304
6934.01 1252
6934.80 1295
6935.59 1368
6936.37 1329
6937.16 1315
6937.94 1314
6938.73 1369
6939.52 1315
6940.30 1404
6941.09 1444
6941.88 1481
6942.66 1530
6943.45 1475
6944.23 1442
6945.02 1474
6945.81 1504
6946.59 1548
6947.38 1582
6948.17 1525
6948.95 1460
6949.74 1475
6950.53 1430
6951.31 1422
6952.10 1470
6952.89 1475
6953.67 1466
6954.46 1542
6955.25 1522
6956.04 1552
6956.82 1599
6957.61 1581
6958.40 1569
6959.18 1551
6959.97 1559
6960.76 1687
6961.55 1552
6962.33 1554
6963.12 1596
6963.91 1677
6964.70 1702
6965.48 1680
6966.27 1671
6967.06 1708
6967.85 1777
6968.63 1744
6969.42 1696
6970.21 1784
6971.00 1775
6971.79 1791
6972.57 1797
6973.36 1829
6974.15 1853
6974.94 1850
6975.73 1935
6976.52 1959
6977.30 2010
6978.09 2112
6978.88 2232
6979.67 2337
6980.46 2437
6981.25 2759
6982.03 3185
6982.82 3552
6983.61 3997
6984.40 4541
6985.19 4972
6985.98 5112
6986.77 5029
6987.55 4695
6988.34 4363
6989.13 3936
6989.92 3509
6990.71 3057
6991.50 2715
6992.29 2578
6993.08 2413
6993.87 2363
6994.66 2479
6995.45 2646
6996.24 2861
6997.02 3258
6997.81 3604
6998.60 4052
6999.39 4238
7000.18 4376
7000.97 4371
7001.76 4127
7002.55 3767
7003.34 3227
7004.13 2924
7004.92 2530
7005.71 2298
7006.50 2013
7007.29 1919
7008.08 1746
7008.87 1663
7009.66 1555
7010.45 1506
7011.24 1495
7012.03 1498
7012.82 1542
7013.61 1482
7014.40 1499
7015.19 1525
7015.98 1563
7016.77 1556
7017.56 1557
7018.35 1499
7019.15 1468
7019.94 1467
7020.73 1481
7021.52 1477
7022.31 1446
7023.10 1554
7023.89 1576
7024.68 1540
7025.47 1557
7026.26 1466
7027.05 1481
7027.85 1546
7028.64 1483
7029.43 1466
7030.22 1418
7031.01 1393
7031.80 1348
7032.59 1392
7033.38 1401
7034.18 1454
7034.97 1454
7035.76 1474
7036.55 1486
7037.34 1560
7038.13 1584
7038.93 1558
7039.72 1550
7040.51 1537
7041.30 1573
7042.09 1524
7042.89 1519
7043.68 1530
7044.47 1527
7045.26 1521
7046.05 1531
7046.85 1614
7047.64 1652
7048.43 1597
7049.22 1575
7050.01 1648
7050.81 1584
7051.60 1601
7052.39 1523
7053.18 1515
7053.98 1510
7054.77 1514
7055.56 1456
7056.36 1424
7057.15 1395
7057.94 1350
7058.73 1409
7059.53 1461
7060.32 1488
7061.11 1496
7061.91 1430
7062.70 1492
7063.49 1451
7064.29 1402
7065.08 1383
7065.87 1416
7066.66 1424
7067.46 1368
7068.25 1428
7069.04 1490
7069.84 1488
7070.63 1416
7071.43 1437
7072.22 1433
7073.01 1421
7073.81 1339
7074.60 1350
7075.39 1411
7076.19 1352
7076.98 1382
7077.78 1387
7078.57 1367
7079.36 1433
7080.16 1331
7080.95 1307
7081.75 1342
7082.54 1291
7083.33 1326
7084.13 1344
7084.92 1325
7085.72 1314
7086.51 1368
7087.31 1440
7088.10 1450
7088.90 1533
7089.69 1636
7090.48 1756
7091.28 1798
7092.07 1863
7092.87 1797
7093.66 1806
7094.46 1733
7095.25 1588
7096.05 1579
7096.84 1489
7097.64 1408
7098.43 1313
7099.23 1314
7100.02 1313
7100.82 1271
7101.61 1270
7102.41 1293
7103.20 1273
7104.00 1236
7104.80 1285
7105.59 1318
7106.39 1283
7107.18 1208
7107.98 1127
7108.77 1129
7109.57 1141
7110.36 1132
7111.16 1092
7111.96 1081
7112.75 1090
7113.55 1057
7114.34 1077
7115.14 1061
7115.94 1091
7116.73 1069
7117.53 1130
7118.32 1113
7119.12 1122
7119.92 1050
7120.71 1067
7121.51 1086
7122.31 1094
7123.10 1095
7123.90 1089
7124.70 1083
7125.49 1091
7126.29 1088
7127.09 1115
7127.88 1139
7128.68 1148
7129.48 1150
7130.27 1117
7131.07 1180
7131.87 1151
7132.66 1198
7133.46 1162
7134.26 1159
7135.06 1122
7135.85 1078
7136.65 1067
7137.45 1039
7138.24 1110
7139.04 1078
7139.84 1079
7140.64 1076
7141.43 1136
7142.23 1127
7143.03 1131
7143.83 1120
7144.62 1170
7145.42 1163
7146.22 1100
7147.02 1125
7147.82 1137
7148.61 1160
7149.41 1178
7150.21 1166
7151.01 1202
7151.81 1121
7152.60 1094
7153.40 1168
7154.20 1100
7155.00 1125
7155.80 1087
7156.59 1143
7157.39 1110
7158.19 1098
7158.99 1059
7159.79 1060
7160.59 1025
7161.39 1033
7162.18 1047
7162.98 1004
7163.78 1017
7164.58 1039
7165.38 1042
7166.18 1042
7166.98 1062
7167.78 1061
7168.57 1109
7169.37 1034
7170.17 955
7170.97 1058
7171.77 1056
7172.57 1066
7173.37 1063
7174.17 998
7174.97 1028
7175.77 1035
7176.57 1034
7177.37 989
7178.17 1001
7178.97 1039
7179.77 1050
7180.56 1078
7181.36 1029
7182.16 1066
7182.96 1091
7183.76 1115
7184.56 1130
7185.36 1087
7186.16 1076
7186.96 1063
7187.76 1004
7188.56 1000
7189.36 1009
7190.16 921
7190.96 991
7191.76 942
7192.57 954
7193.37 959
7194.17 945
7194.97 1017
7195.77 905
7196.57 915
7197.37 950
7198.17 957
7198.97 985
7199.77 980
7200.57 998
7201.37 988
7202.17 963
7202.97 976
7203.77 940
7204.58 931
7205.38 1002
7206.18 956
7206.98 928
7207.78 915
7208.58 953
7209.38 949
7210.18 918
7210.99 923
7211.79 895
7212.59 943
7213.39 920
7214.19 868
7214.99 963
7215.79 969
7216.60 935
7217.40 966
7218.20 916
7219.00 904
7219.80 944
7220.60 951
7221.41 957
7222.21 905
7223.01 935
7223.81 951
7224.62 967
7225.42 957
7226.22 962
7227.02 922
7227.82 893
7228.63 909
7229.43 929
7230.23 935
7231.03 948
7231.84 955
7232.64 942
7233.44 951
7234.24 916
7235.05 950
7235.85 981
7236.65 953
7237.45 992
7238.26 951
7239.06 990
7239.86 1008
7240.67 1039
7241.47 1025
7242.27 989
7243.08 1047
7243.88 1017
7244.68 1003
7245.49 1042
7246.29 1064
7247.09 1020
7247.90 981
7248.70 1045
7249.50 1005
7250.31 1007
7251.11 975
7251.91 1050
7252.72 1071
7253.52 1031
7254.32 1077
7255.13 1082
7255.93 1059
7256.74 1077
7257.54 1128
7258.34 1119
7259.15 1148
7259.95 1163
7260.76 1188
7261.56 1137
7262.36 1129
7263.17 1153
7263.97 1178
7264.78 1201
7265.58 1154
7266.39 1195
7267.19 1246
7268.00 1244
7268.80 1266
7269.60 1215
7270.41 1250
7271.21 1280
7272.02 1288
7272.82 1227
7273.63 1197
7274.43 1212
7275.24 1311
7276.04 1339
7276.85 1266
7277.65 1275
7278.46 1393
7279.26 1522
7280.07 1656
7280.87 1880
7281.68 2153
7282.48 2482
7283.29 2746
7284.09 2948
7284.90 3060
7285.71 2949
7286.51 2780
7287.32 2559
7288.12 2325
7288.93 2056
7289.73 1845
7290.54 1752
7291.35 1549
7292.15 1403
7292.96 1304
7293.76 1318
7294.57 1317
7295.38 1286
7296.18 1280
7296.99 1279
7297.79 1294
7298.60 1239
7299.41 1298
7300.21 1295
7301.02 1241
7301.82 1313
7302.63 1310
7303.44 1249
7304.24 1242
7305.05 1260
7305.86 1220
7306.66 1264
7307.47 1338
7308.28 1285
7309.08 1250
7309.89 1364
7310.70 1330
7311.50 1301
7312.31 1375
7313.12 1313
7313.93 1338
7314.73 1360
7315.54 1446
7316.35 1467
7317.15 1533
7317.96 1600
7318.77 1750
7319.58 1741
7320.38 1907
7321.19 1947
7322.00 1874
7322.81 1834
7323.61 1773
7324.42 1725
7325.23 1626
7326.04 1515
7326.84 1469
7327.65 1376
7328.46 1377
7329.27 1386
7330.08 1347
7330.88 1329
7331.69 1425
7332.50 1518
7333.31 1550
7334.12 1640
7334.92 1625
7335.73 1619
7336.54 1708
7337.35 1664
7338.16 1562
7338.97 1524
7339.78 1403
7340.58 1393
7341.39 1352
7342.20 1322
7343.01 1350
7343.82 1290
7344.63 1270
7345.44 1243
7346.24 1203
7347.05 1261
7347.86 1294
7348.67 1239
7349.48 1231
7350.29 1229
7351.10 1235
7351.91 1211
7352.72 1175
7353.53 1204
7354.34 1203
7355.14 1204
7355.95 1207
7356.76 1260
7357.57 1320
7358.38 1301
7359.19 1245
7360.00 1262
7360.81 1306
7361.62 1296
7362.43 1323
7363.24 1330
7364.05 1350
7364.86 1419
7365.67 1346
7366.48 1359
7367.29 1328
7368.10 1335
7368.91 1291
7369.72 1324
7370.53 1321
7371.34 1342
7372.15 1303
7372.96 1396
7373.77 1411
7374.58 1438
7375.39 1478
7376.20 1568
7377.01 1692
7377.82 1748
7378.63 1872
7379.44 2068
7380.26 2220
7381.07 2351
7381.88 2314
7382.69 2188
7383.50 2128
7384.31 2017
7385.12 1845
7385.93 1690
7386.74 1566
7387.55 1418
7388.36 1402
7389.18 1311
7389.99 1306
7390.80 1274
7391.61 1251
7392.42 1186
7393.23 1147
7394.04 1154
7394.86 1182
7395.67 1275
7396.48 1313
7397.29 1360
7398.10 1396
7398.91 1502
7399.73 1535
7400.54 1600
7401.35 1565
7402.16 1539
7402.97 1514
7403.79 1495
7404.60 1390
7405.41 1366
7406.22 1250
7407.03 1212
7407.85 1169
7408.66 1134
7409.47 1142
7410.28 1118
7411.10 1102
7411.91 1091
7412.72 1102
7413.53 1021
7414.35 1033
7415.16 1073
7415.97 1055
7416.78 1073
7417.60 1103
7418.41 1033
7419.22 1033
7420.03 1032
7420.85 1013
7421.66 1011
7422.47 1022
7423.29 1010
7424.10 1003
7424.91 1007
7425.73 990
7426.54 1035
7427.35 1010
7428.17 939
7428.98 967
7429.79 985
7430.61 1032
7431.42 1029
7432.23 1039
7433.05 975
7433.86 948
7434.67 963
7435.49 1014
7436.30 1037
7437.12 1014
7437.93 1048
7438.74 1103
7439.56 1029
7440.37 1051
7441.18 1028
7442.00 1066
7442.81 1076
7443.63 1045
7444.44 1057
7445.26 1069
7446.07 1072
7446.88 1153
7447.70 1138
7448.51 1105
7449.33 1089
7450.14 1064
7450.96 1063
7451.77 1013
7452.59 1012
7453.40 1052
7454.22 1055
7455.03 1035
7455.85 1017
7456.66 1090
7457.47 1046
7458.29 993
7459.10 1003
7459.92 1023
7460.74 1031
7461.55 1001
7462.37 1025
7463.18 1023
7464.00 981
7464.81 1037
7465.63 1042
7466.44 1102
7467.26 1033
7468.07 1035
7468.89 1074
7469.70 1123
7470.52 1021
7471.34 1021
7472.15 989
7472.97 1026
7473.78 995
7474.60 935
7475.41 947
7476.23 964
7477.05 955
7477.86 920
7478.68 925
7479.49 932
7480.31 950
7481.13 909
7481.94 929
7482.76 964
7483.58 959
7484.39 934
7485.21 942
7486.03 922
7486.84 965
7487.66 948
7488.48 924
7489.29 943
7490.11 944
7490.93 927
7491.74 925
7492.56 889
7493.38 937
7494.19 948
7495.01 889
7495.83 911
7496.64 905
7497.46 907
7498.28 900
7499.10 911
7499.91 972
7500.73 912
7501.55 896
7502.36 940
7503.18 895
7504.00 863
7504.82 940
7505.63 929
7506.45 925
7507.27 891
7508.09 901
7508.90 895
7509.72 872
7510.54 847
7511.36 850
7512.18 925
7512.99 905
7513.81 937
7514.63 936
7515.45 886
7516.27 905
7517.08 927
7517.90 906
7518.72 840
7519.54 887
7520.36 917
7521.18 932
7521.99 845
7522.81 847
7523.63 896
7524.45 908
7525.27 893
7526.09 934
7526.91 889
7527.72 887
7528.54 845
7529.36 906
7530.18 902
7531.00 900
7531.82 898
7532.64 949
7533.46 920
7534.28 954
7535.10 922
7535.91 936
7536.73 897
7537.55 943
7538.37 958
7539.19 1000
7540.01 995
7540.83 978
7541.65 962
7542.47 990
7543.29 1086
7544.11 1051
7544.93 1055
7545.75 1054
7546.57 1021
7547.39 1023
7548.21 950
7549.03 928
7549.85 954
7550.67 971
7551.49 970
7552.31 959
7553.13 958
7553.95 1012
7554.77 1030
7555.59 1090
7556.41 1095
7557.23 1157
7558.05 1153
7558.87 1178
7559.69 1119
7560.51 1103
7561.33 1129
7562.15 1086
7562.97 1104
7563.79 1052
7564.61 1035
7565.44 972
7566.26 968
7567.08 977
7567.90 979
7568.72 987
7569.54 975
7570.36 983
7571.18 959
7572.00 989
7572.82 961
7573.65 1010
7574.47 978
7575.29 958
7576.11 955
7576.93 951
7577.75 988
7578.57 998
7579.40 951
7580.22 978
7581.04 956
7581.86 951
7582.68 981
7583.50 983
7584.33 994
7585.15 962
7585.97 989
7586.79 1032
7587.61 1037
7588.44 1090
7589.26 1042
7590.08 1078
7590.90 1078
7591.72 1023
7592.55 1041
7593.37 1093
7594.19 1035
7595.01 1043
7595.84 1122
7596.66 1108
7597.48 1082
7598.30 1050
7599.13 1090
7599.95 1181
7600.77 1218
7601.59 1334
7602.42 1343
7603.24 1362
7604.06 1441
7604.89 1394
7605.71 1414
7606.53 1432
7607.36 1394
7608.18 1312
7609.00 1244
7609.82 1221
7610.65 1207
7611.47 1132
7612.29 1108
7613.12 1111
7613.94 1145
7614.77 1097
7615.59 1135
7616.41 1158
7617.24 1135
7618.06 1129
7618.88 1090
7619.71 1106
7620.53 1078
7621.35 1087
7622.18 1066
7623.00 1089
7623.83 1125
7624.65 1096
7625.47 1110
7626.30 1164
7627.12 1205
7627.95 1332
7628.77 1399
7629.60 1596
7630.42 1631
7631.24 1681
7632.07 1736
7632.89 1636
7633.72 1564
7634.54 1410
7635.37 1344
7636.19 1296
7637.02 1152
7637.84 1080
7638.67 1051
7639.49 980
7640.31 986
7641.14 1002
7641.96 954
7642.79 985
7643.61 973
7644.44 972
7645.26 977
7646.09 967
7646.92 959
7647.74 946
7648.57 940
7649.39 912
7650.22 863
7651.04 870
7651.87 874
7652.69 879
7653.52 830
7654.34 857
7655.17 824
7656.00 852
7656.82 880
7657.65 865
7658.47 870
7659.30 849
7660.12 823
7660.95 920
7661.78 848
7662.60 873
7663.43 895
7664.25 862
7665.08 866
7665.91 857
7666.73 886
7667.56 869
7668.39 840
7669.21 889
7670.04 921
7670.87 895
7671.69 908
7672.52 883
7673.35 907
7674.17 835
7675.00 847
7675.83 880
7676.65 847
7677.48 855
7678.31 820
7679.13 852
7679.96 830
7680.79 887
7681.61 855
7682.44 819
7683.27 833
7684.10 838
7684.92 836
7685.75 856
7686.58 865
7687.40 880
7688.23 903
7689.06 839
7689.89 893
7690.71 890
7691.54 852
7692.37 859
7693.20 840
7694.03 835
7694.85 876
7695.68 843
7696.51 872
7697.34 863
7698.16 881
7698.99 859
7699.82 868
7700.65 870
7701.48 916
7702.31 898
7703.13 833
7703.96 858
7704.79 871
7705.62 848
7706.45 924
7707.28 854
7708.10 827
7708.93 858
7709.76 801
7710.59 879
7711.42 843
7712.25 824
7713.08 839
7713.90 818
7714.73 835
7715.56 855
7716.39 880
7717.22 857
7718.05 823
7718.88 851
7719.71 831
7720.54 845
7721.37 849
7722.20 813
7723.02 796
7723.85 830
7724.68 814
7725.51 818
7726.34 818
7727.17 842
7728.00 805
7728.83 819
7729.66 825
7730.49 862
7731.32 875
7732.15 889
7732.98 852
7733.81 860
7734.64 840
7735.47 858
7736.30 841
7737.13 806
7737.96 807
7738.79 782
7739.62 819
7740.45 848
7741.28 816
7742.11 872
7742.94 934
7743.77 1057
7744.60 1098
7745.43 1210
7746.26 1408
7747.09 1396
7747.92 1397
7748.75 1344
7749.59 1251
7750.42 1280
7751.25 1150
7752.08 1069
7752.91 1021
7753.74 906
7754.57 894
7755.40 878
7756.23 869
7757.06 839
7757.90 809
7758.73 784
7759.56 839
7760.39 786
7761.22 790
7762.05 801
7762.88 820
7763.71 839
7764.55 808
7765.38 827
7766.21 765
7767.04 765
7767.87 768
7768.70 807
7769.54 763
7770.37 727
7771.20 740
7772.03 753
7772.86 729
7773.70 710
7774.53 743
7775.36 777
7776.19 755
7777.02 748
7777.86 802
7778.69 775
7779.52 765
7780.35 786
7781.19 823
7782.02 835
7782.85 834
7783.68 850
7784.52 847
7785.35 845
7786.18 851
7787.01 837
7787.85 838
7788.68 856
7789.51 874
7790.35 812
7791.18 795
7792.01 797
7792.84 766
7793.68 800
7794.51 768
7795.34 786
7796.18 791
7797.01 743
7797.84 777
7798.68 798
7799.51 814
7800.34 827
7801.18 799
7802.01 760
7802.84 767
7803.68 763
7804.51 792
7805.35 747
7806.18 797
7807.01 798
7807.85 814
7808.68 801
7809.51 811
7810.35 771
7811.18 775
7812.02 799
7812.85 849
7813.68 808
7814.52 798
7815.35 816
7816.19 810
7817.02 847
7817.86 800
7818.69 835
7819.52 820
7820.36 814
7821.19 833
7822.03 833
7822.86 766
7823.70 796
7824.53 816
7825.37 867
7826.20 878
7827.04 798
7827.87 803
7828.71 809
7829.54 791
7830.38 754
7831.21 776
7832.05 812
7832.88 812
7833.72 772
7834.55 800
7835.39 801
7836.22 777
7837.06 773
7837.89 816
7838.73 771
7839.57 776
7840.40 769
7841.24 798
7842.07 787
7842.91 748
7843.74 749
7844.58 709
7845.42 757
7846.25 742
7847.09 751
7847.92 765
7848.76 748
7849.60 755
7850.43 739
7851.27 756
7852.10 747
7852.94 744
7853.78 743
7854.61 756
7855.45 739
7856.29 782
7857.12 731
7857.96 774
7858.79 724
7859.63 718
7860.47 726
7861.30 720
7862.14 703
7862.98 749
7863.81 704
7864.65 742
7865.49 736
7866.33 708
7867.16 721
7868.00 722
7868.84 738
7869.67 751
7870.51 740
7871.35 714
7872.19 757
7873.02 750
7873.86 773
7874.70 800
7875.54 837
7876.37 841
7877.21 811
7878.05 803
7878.89 821
7879.72 823
7880.56 772
7881.40 754
7882.24 784
7883.07 764
7883.91 778
7884.75 798
7885.59 798
7886.43 830
7887.26 831
7888.10 838
7888.94 843
7889.78 834
7890.62 803
7891.45 827
7892.29 869
7893.13 824
7893.97 806
7894.81 786
7895.65 787
7896.49 850
7897.32 868
7898.16 870
7899.00 894
7899.84 883
7900.68 918
7901.52 828
7902.36 874
7903.20 871
7904.03 832
7904.87 833
7905.71 806
7906.55 802
7907.39 808
7908.23 845
7909.07 861
7909.91 886
7910.75 912
7911.59 934
7912.43 954
7913.27 1033
7914.11 1099
7914.94 1137
7915.78 1191
7916.62 1233
7917.46 1275
7918.30 1275
7919.14 1245
7919.98 1238
7920.82 1124
7921.66 1089
7922.50 1053
7923.34 897
7924.18 909
7925.02 855
7925.86 841
7926.70 774
7927.54 795
7928.38 818
7929.22 817
7930.06 807
7930.90 815
7931.74 811
7932.59 801
7933.43 782
7934.27 741
7935.11 720
7935.95 733
7936.79 723
7937.63 670
7938.47 728
7939.31 704
7940.15 685
7940.99 709
7941.83 734
7942.67 722
7943.52 757
7944.36 753
7945.20 779
7946.04 797
7946.88 714
7947.72 759
7948.56 735
7949.40 778
7950.25 708
7951.09 754
7951.93 716
7952.77 782
7953.61 796
7954.45 775
7955.29 742
7956.14 792
7956.98 773
7957.82 749
7958.66 754
7959.50 765
7960.35 803
7961.19 759
7962.03 728
7962.87 719
7963.71 782
7964.56 731
7965.40 752
7966.24 752
7967.08 773
7967.93 779
7968.77 740
7969.61 719
7970.45 760
7971.29 743
7972.14 739
7972.98 740
7973.82 717
7974.67 720
7975.51 710
7976.35 745
7977.19 770
7978.04 750
7978.88 816
7979.72 784
7980.57 781
7981.41 774
7982.25 737
7983.09 732
7983.94 714
7984.78 691
7985.62 704
7986.47 681
7987.31 682
7988.15 697
7989.00 753
7989.84 705
7990.68 780
7991.53 725
7992.37 733
7993.22 669
7994.06 673
7994.90 701
7995.75 735
7996.59 692
7997.43 712
7998.28 753
7999.12 727
7999.97 691
8000.81 702
8001.65 727
8002.50 698
8003.34 732
8004.19 693
8005.03 749
8005.88 688
8006.72 688
8007.57 695
8008.41 699
8009.25 722
8010.10 763
8010.94 741
8011.79 705
8012.63 677
8013.48 680
8014.32 706
8015.17 689
8016.01 693
8016.86 677
8017.70 674
8018.55 676
8019.39 697
8020.24 661
8021.08 615
8021.93 636
8022.77 666
8023.62 698
8024.46 700
8025.31 676
8026.15 680
8027.00 716
8027.84 681
8028.69 695
8029.54 724
8030.38 745
8031.23 769
8032.07 779
8032.92 767
8033.76 798
8034.61 791
8035.46 777
8036.30 807
8037.15 780
8037.99 735
8038.84 704
8039.69 715
8040.53 726
8041.38 736
8042.22 692
8043.07 694
8043.92 650
8044.76 716
8045.61 712
8046.46 725
8047.30 722
8048.15 754
8049.00 712
8049.84 759
8050.69 738
8051.54 745
8052.38 756
8053.23 687
8054.08 706
8054.92 707
8055.77 698
8056.62 653
8057.46 720
8058.31 669
8059.16 689
8060.01 647
8060.85 670
8061.70 669
8062.55 674
8063.40 727
8064.24 679
8065.09 674
8065.94 680
8066.79 714
8067.63 687
8068.48 632
8069.33 647
8070.18 634
8071.02 670
8071.87 695
8072.72 672
8073.57 659
8074.42 639
8075.26 621
8076.11 643
8076.96 653
8077.81 703
8078.66 625
8079.50 633
8080.35 664
8081.20 630
8082.05 596
8082.90 652
8083.75 663
8084.59 668
8085.44 653
8086.29 646
8087.14 669
8087.99 667
8088.84 655
8089.69 657
8090.53 650
8091.38 674
8092.23 672
8093.08 624
8093.93 604
8094.78 625
8095.63 621
8096.48 624
8097.33 653
8098.18 632
8099.02 632
8099.87 657
8100.72 611
8101.57 657
8102.42 655
8103.27 665
8104.12 643
8104.97 629
8105.82 664
8106.67 679
8107.52 616
8108.37 665
8109.22 688
8110.07 594
8110.92 615
8111.77 638
8112.62 617
8113.47 636
8114.32 626
8115.17 657
8116.02 625
8116.87 661
8117.72 678
8118.57 703
8119.42 713
8120.27 694
8121.12 668
8121.97 660
8122.82 674
8123.67 659
8124.52 639
8125.37 624
8126.22 588
8127.07 611
8127.93 643
8128.78 629
8129.63 577
8130.48 621
8131.33 628
8132.18 631
8133.03 622
8133.88 644
8134.73 631
8135.58 672
8136.44 610
8137.29 671
8138.14 669
8138.99 647
8139.84 664
8140.69 683
8141.54 660
8142.39 677
8143.25 688
8144.10 637
8144.95 634
8145.80 605
8146.65 649
8147.50 636
8148.36 596
8149.21 672
8150.06 650
8150.91 664
8151.76 633
8152.62 627
8153.47 611
8154.32 591
8155.17 605
8156.02 635
8156.88 598
8157.73 636
8158.58 644
8159.43 657
8160.29 664
8161.14 604
8161.99 608
8162.84 622
8163.70 672
8164.55 686
8165.40 658
8166.25 610
8167.11 643
8167.96 619
8168.81 620
8169.67 630
8170.52 600
8171.37 643
8172.23 628
8173.08 586
8173.93 592
8174.78 613
8175.64 626
8176.49 632
8177.34 636
8178.20 631
8179.05 566
8179.90 580
8180.76 575
8181.61 593
8182.47 603
8183.32 598
8184.17 569
8185.03 594
8185.88 620
8186.73 613
8187.59 563
8188.44 587
8189.30 578
8190.15 621
8191.00 551
8191.86 624
8192.71 630
8193.57 575
8194.42 600
8195.27 634
8196.13 608
8196.98 601
8197.84 606
8198.69 612
8199.55 640
8200.40 614
8201.26 593
8202.11 645
8202.96 598
8203.82 647
8204.67 605
8205.53 588
8206.38 628
8207.24 632
8208.09 629
8208.95 602
8209.80 598
8210.66 651
8211.51 627
8212.37 614
8213.22 617
8214.08 622
8214.93 650
8215.79 662
8216.65 649
8217.50 670
8218.36 722
8219.21 689
8220.07 697
8220.92 680
8221.78 724
8222.63 742
8223.49 790
8224.35 770
8225.20 743
8226.06 678
8226.91 702
8227.77 672
8228.63 665
8229.48 621
8230.34 659
8231.19 665
8232.05 608
8232.91 652
8233.76 619
8234.62 616
8235.47 597
8236.33 636
8237.19 603
8238.04 588
8238.90 594
8239.76 602
8240.61 587
8241.47 595
8242.33 610
8243.18 565
8244.04 564
8244.90 567
8245.75 584
8246.61 645
8247.47 624
8248.33 639
8249.18 643
8250.04 611
8250.90 602
8251.75 620
8252.61 613
8253.47 584
8254.33 601
8255.18 644
8256.04 622
8256.90 618
8257.76 553
8258.61 601
8259.47 629
8260.33 606
8261.19 570
8262.04 598
8262.90 577
8263.76 577
8264.62 611
8265.48 601
8266.33 605
8267.19 581
8268.05 602
8268.91 613
8269.77 631
8270.62 603
8271.48 593
8272.34 593
8273.20 570
8274.06 609
8274.92 596
8275.77 615
8276.63 600
8277.49 595
8278.35 601
8279.21 591
8280.07 570
8280.93 581
8281.78 617
8282.64 601
8283.50 553
8284.36 569
8285.22 614
8286.08 626
8286.94 596
8287.80 613
8288.66 592
8289.51 606
8290.37 590
8291.23 625
8292.09 644
8292.95 602
8293.81 618
8294.67 612
8295.53 601
8296.39 636
8297.25 576
8298.11 586
8298.97 611
8299.83 575
8300.69 596
8301.55 631
8302.41 658
8303.27 598
8304.13 595
8304.99 595
8305.85 650
8306.71 652
8307.57 612
8308.43 610
8309.29 582
8310.15 615
8311.01 622
8311.87 613
8312.73 607
8313.59 567
8314.45 578
8315.31 611
8316.17 564
8317.03 609
8317.89 620
8318.75 657
8319.61 639
8320.47 620
8321.33 634
8322.20 605
8323.06 629
8323.92 624
8324.78 664
8325.64 627
8326.50 630
8327.36 607
8328.22 592
8329.08 589
8329.94 587
8330.81 632
8331.67 643
8332.53 579
8333.39 585
8334.25 589
8335.11 626
8335.97 632
8336.84 628
8337.70 644
8338.56 632
8339.42 613
8340.28 603
8341.15 618
8342.01 662
8342.87 632
8343.73 623
8344.59 615
8345.45 607
8346.32 673
8347.18 678
8348.04 677
8348.90 676
8349.77 694
8350.63 688
8351.49 656
8352.35 655
8353.22 624
8354.08 652
8354.94 630
8355.80 644
8356.67 661
8357.53 671
8358.39 639
8359.25 642
8360.12 626
8360.98 648
8361.84 653
8362.71 611
8363.57 666
8364.43 631
8365.29 676
8366.16 649
8367.02 632
8367.88 617
8368.75 665
8369.61 654
8370.47 669
8371.34 659
8372.20 641
8373.06 663
8373.93 678
8374.79 723
8375.65 664
8376.52 664
8377.38 647
8378.25 692
8379.11 649
8379.97 687
8380.84 689
8381.70 691
8382.56 708
8383.43 697
8384.29 746
8385.16 748
8386.02 749
8386.89 701
8387.75 738
8388.61 801
8389.48 744
8390.34 729
8391.21 714
8392.07 719
8392.94 762
8393.80 728
8394.67 723
8395.53 763
8396.39 745
8397.26 782
8398.12 779
8398.99 781
8399.85 767
8400.72 775
8401.58 786
8402.45 771
8403.31 787
8404.18 828
8405.04 777
8405.91 782
8406.77 757
8407.64 787
8408.50 845
8409.37 848
8410.24 841
8411.10 865
8411.97 872
8412.83 827
8413.70 838
8414.56 888
8415.43 886
8416.29 831
8417.16 876
8418.03 872
8418.89 877
8419.76 839
8420.62 879
8421.49 916
8422.36 889
8423.22 884
8424.09 925
8424.95 958
8425.82 908
8426.69 978
8427.55 982
8428.42 953
8429.28 916
8430.15 1002
8431.02 1022
8431.88 1018
8432.75 1053
8433.62 1116
8434.48 1134
8435.35 1120
8436.22 1125
8437.08 1105
8437.95 1206
8438.82 1268
8439.68 1218
8440.55 1219
8441.42 1219
8442.29 1211
8443.15 1271
8444.02 1333
8444.89 1360
8445.75 1425
8446.62 1496
8447.49 1538
8448.36 1655
8449.22 1779
8450.09 1845
8450.96 1965
8451.83 2081
8452.69 2399
8453.56 2549
8454.43 2787
8455.30 2977
8456.16 3018
8457.03 2915
8457.90 2766
8458.77 2488
8459.64 2203
8460.50 2075
8461.37 1874
8462.24 1656
8463.11 1521
8463.98 1404
8464.84 1304
8465.71 1229
8466.58 1197
8467.45 1155
8468.32 1112
8469.19 1077
8470.05 1061
8470.92 1061
8471.79 1029
8472.66 1003
8473.53 961
8474.40 983
8475.27 975
8476.13 969
8477.00 916
8477.87 888
8478.74 935
8479.61 898
8480.48 929
8481.35 903
8482.22 940
8483.09 939
8483.96 948
8484.82 982
8485.69 965
8486.56 911
8487.43 955
8488.30 985
8489.17 1016
8490.04 964
8490.91 978
8491.78 996
8492.65 1022
8493.52 1092
8494.39 1083
8495.26 1080
8496.13 1004
8497.00 993
8497.87 1014
8498.74 983
8499.61 980
8500.48 928
8501.35 908
8502.22 934
8503.09 959
8503.96 959
8504.83 929
8505.70 958
8506.57 974
8507.44 953
8508.31 1004
8509.18 979
8510.05 980
8510.92 1018
8511.79 988
8512.66 1044
8513.53 1063
8514.40 1032
8515.27 1068
8516.15 1070
8517.02 1061
8517.89 1017
8518.76 1008
8519.63 1101
8520.50 1090
8521.37 1098
8522.24 1085
8523.11 1124
8523.98 1156
8524.86 1147
8525.73 1141
8526.60 1137
8527.47 1124
8528.34 1181
8529.21 1181
8530.08 1195
8530.96 1141
8531.83 1132
8532.70 1172
8533.57 1183
8534.44 1157
8535.31 1149
8536.19 1204
8537.06 1251
8537.93 1284
8538.80 1176
8539.67 1175
8540.55 1223
8541.42 1160
8542.29 1098
8543.16 1083
8544.03 1106
8544.91 1025
8545.78 1053
8546.65 1069
8547.52 1016
8548.40 1037
8549.27 1120
8550.14 1168
8551.01 1238
8551.89 1309
8552.76 1417
8553.63 1432
8554.51 1447
8555.38 1436
8556.25 1347
8557.12 1238
8558.00 1177
8558.87 1145
8559.74 1030
8560.62 1015
8561.49 1007
8562.36 976
8563.24 968
8564.11 884
8564.98 906
8565.86 955
8566.73 923
8567.60 928
8568.48 872
8569.35 866
8570.22 879
8571.10 874
8571.97 858
8572.84 839
8573.72 827
8574.59 838
8575.46 859
8576.34 859
8577.21 903
8578.09 831
8578.96 848
8579.83 824
8580.71 833
8581.58 823
8582.46 848
8583.33 837
8584.21 826
8585.08 803
8585.95 795
8586.83 821
8587.70 856
8588.58 857
8589.45 815
8590.33 843
8591.20 870
8592.08 878
8592.95 876
8593.83 914
8594.70 876
8595.58 873
8596.45 887
8597.33 893
8598.20 923
8599.08 918
8599.95 879
8600.83 862
8601.70 875
8602.58 836
8603.45 851
8604.33 861
8605.20 872
8606.08 864
8606.95 922
8607.83 885
8608.70 875
8609.58 881
8610.45 870
8611.33 883
8612.21 901
8613.08 882
8613.96 905
8614.83 929
8615.71 892
8616.59 894
8617.46 844
8618.34 885
8619.21 866
8620.09 849
8620.97 871
8621.84 865
8622.72 895
8623.59 918
8624.47 919
8625.35 902
8626.22 942
8627.10 931
8627.98 968
8628.85 956
8629.73 925
8630.61 892
8631.48 936
8632.36 930
8633.24 900
8634.11 902
8634.99 844
8635.87 887
8636.74 932
8637.62 934
8638.50 954
8639.37 900
8640.25 923
8641.13 929
8642.01 855
8642.88 928
8643.76 960
8644.64 941
8645.52 922
8646.39 928
8647.27 911
8648.15 940
8649.03 901
8649.90 955
8650.78 968
8651.66 950
8652.54 952
8653.41 939
8654.29 964
8655.17 932
8656.05 938
8656.93 906
8657.80 967
8658.68 930
8659.56 945
8660.44 917
8661.32 925
8662.19 944
8663.07 930
8663.95 926
8664.83 910
8665.71 984
8666.59 1002
8667.46 982
8668.34 987
8669.22 1066
8670.10 1058
8670.98 1068
8671.86 1117
8672.74 1149
8673.62 1102
8674.49 1129
8675.37 1065
8676.25 1040
8677.13 1049
8678.01 1080
8678.89 1044
8679.77 1040
8680.65 1079
8681.53 1068
8682.41 1042
8683.29 1079
8684.16 1043
8685.04 1126
8685.92 1212
8686.80 1207
8687.68 1255
8688.56 1361
8689.44 1462
8690.32 1633
8691.20 1684
8692.08 1710
8692.96 1682
8693.84 1596
8694.72 1527
8695.60 1461
8696.48 1469
8697.36 1348
8698.24 1275
8699.12 1254
8700.00 1217
8700.88 1187
8701.76 1134
8702.64 1150
8703.52 1142
8704.40 1151
8705.28 1172
8706.16 1161
8707.04 1161
8707.92 1087
8708.80 1188
8709.69 1109
8710.57 1149
8711.45 1158
8712.33 1164
8713.21 1171
8714.09 1174
8714.97 1241
8715.85 1241
8716.73 1225
8717.61 1226
8718.49 1255
8719.38 1282
8720.26 1298
8721.14 1280
8722.02 1283
8722.90 1296
8723.78 1277
8724.66 1317
8725.54 1408
8726.43 1354
8727.31 1352
8728.19 1417
8729.07 1491
8729.95 1485
8730.83 1455
8731.72 1483
8732.60 1457
8733.48 1488
8734.36 1475
8735.24 1565
8736.13 1597
8737.01 1541
8737.89 1572
8738.77 1559
8739.65 1554
8740.54 1574
8741.42 1525
8742.30 1549
8743.18 1650
8744.07 1604
8744.95 1624
8745.83 1627
8746.71 1625
8747.60 1655
8748.48 1641
8749.36 1665
8750.24 1681
8751.13 1733
8752.01 1737
8752.89 1750
8753.77 1764
8754.66 1907
8755.54 1778
8756.42 1772
8757.31 1817
8758.19 1904
8759.07 1973
8759.96 2000
8760.84 2114
8761.72 2183
8762.61 2309
8763.49 2423
8764.37 2401
8765.26 2546
8766.14 2608
8767.02 2579
8767.91 2510
8768.79 2410
8769.67 2437
8770.56 2426
8771.44 2427
8772.32 2362
8773.21 2388
8774.09 2496
8774.98 2791
8775.86 3139
8776.74 3761
8777.63 4543
8778.51 5479
8779.40 6387
8780.28 6924
8781.17 7366
8782.05 7483
8782.93 7146
8783.82 6758
8784.70 6061
8785.59 5159
8786.47 4582
8787.36 3932
8788.24 3388
8789.13 3051
8790.01 2709
8790.89 2501
8791.78 2390
8792.66 2328
8793.55 2333
8794.43 2403
8795.32 2460
8796.20 2522
8797.09 2566
8797.97 2552
8798.86 2399
8799.74 2354
8800.63 2208
8801.52 2073
8802.40 1933
8803.29 1789
8804.17 1675
8805.06 1584
8805.94 1494
8806.83 1436
8807.71 1470
8808.60 1513
8809.48 1572
8810.37 1486
8811.26 1424
8812.14 1526
8813.03 1606
8813.91 1583
8814.80 1576
8815.69 1525
8816.57 1569
8817.46 1631
8818.34 1660
8819.23 1645
8820.12 1638
8821.00 1629
8821.89 1611
8822.77 1515
8823.66 1448
8824.55 1503
8825.43 1429
8826.32 1456
8827.21 1421
8828.09 1408
8828.98 1350
8829.87 1371
8830.75 1398
8831.64 1410
8832.53 1366
8833.41 1375
8834.30 1370
8835.19 1383
8836.08 1397
8836.96 1366
8837.85 1402
8838.74 1373
8839.62 1432
8840.51 1467
8841.40 1476
8842.29 1457
8843.17 1430
8844.06 1451
8844.95 1463
8845.84 1457
8846.72 1477
8847.61 1511
8848.50 1470
8849.39 1502
8850.27 1476
8851.16 1464
8852.05 1462
8852.94 1471
8853.82 1472
8854.71 1556
8855.60 1531
8856.49 1528
8857.38 1510
8858.26 1435
8859.15 1459
8860.04 1444
8860.93 1456
8861.82 1401
8862.71 1395
8863.59 1370
8864.48 1348
8865.37 1270
8866.26 1315
8867.15 1258
8868.04 1242
8868.93 1243
8869.81 1210
8870.70 1242
8871.59 1175
8872.48 1133
8873.37 1125
8874.26 1169
8875.15 1119
8876.04 1120
8876.93 1102
8877.81 1164
8878.70 1127
8879.59 1098
8880.48 1079
8881.37 1101
8882.26 1056
8883.15 1089
8884.04 1111
8884.93 1033
8885.82 1026
8886.71 1041
8887.60 1022
8888.49 1030
8889.38 987
8890.27 1012
8891.16 1026
8892.05 992
8892.94 973
8893.83 897
8894.72 975
8895.61 1002
8896.50 915
8897.39 929
8898.28 899
8899.17 975
8900.06 917
8900.95 919
8901.84 903
8902.73 912
8903.62 884
8904.51 916
8905.40 869
8906.29 883
8907.18 860
8908.07 868
8908.96 862
8909.85 852
8910.74 847
8911.63 805
8912.52 847
8913.41 875
8914.31 868
8915.20 878
8916.09 837
8916.98 834
8917.87 900
8918.76 826
8919.65 804
8920.54 876
8921.43 856
8922.33 794
8923.22 810
8924.11 872
8925.00 943
8925.89 921
8926.78 903
8927.67 924
8928.57 894
8929.46 905
8930.35 892
8931.24 867
8932.13 839
8933.03 854
8933.92 820
8934.81 877
8935.70 820
8936.59 811
8937.49 784
8938.38 776
8939.27 786
8940.16 790
8941.05 775
8941.95 794
8942.84 769
8943.73 753
8944.62 761
8945.52 749
8946.41 759
8947.30 735
8948.19 744
8949.09 721
8949.98 734
8950.87 749
8951.76 704
8952.66 732
8953.55 750
8954.44 730
8955.34 765
8956.23 738
8957.12 729
8958.02 722
8958.91 674
8959.80 674
8960.69 707
8961.59 723
8962.48 702
8963.37 710
8964.27 704
8965.16 703
8966.05 738
8966.95 729
8967.84 707
8968.74 707
8969.63 745
8970.52 692
8971.42 707
8972.31 697
8973.20 749
8974.10 681
8974.99 701
8975.89 649
8976.78 679
8977.67 666
8978.57 650
8979.46 647
8980.36 642
8981.25 652
8982.15 650
8983.04 632
8983.93 608
8984.83 652
8985.72 594
8986.62 666
8987.51 629
8988.41 617
8989.30 598
8990.20 617
8991.09 610
8991.99 589
8992.88 611
8993.78 604
8994.67 600
8995.57 621
8996.46 591
8997.36 585
8998.25 603
8999.15 613
9000.04 639
9000.94 617
9001.83 595
9002.73 566
9003.62 599
9004.52 591
9005.41 569
9006.31 602
9007.20 592
9008.10 606
9009.00 588
9009.89 576
9010.79 589
9011.68 617
9012.58 565
9013.47 649
9014.37 577
9015.27 616
9016.16 567
9017.06 613
9017.95 613
9018.85 583
9019.75 631
9020.64 611
9021.54 574
9022.43 596
9023.33 573
9024.23 548
9025.12 583
9026.02 565
9026.92 572
9027.81 564
9028.71 581
9029.61 574
9030.50 566
9031.40 526
9032.30 560
9033.19 565
9034.09 587
9034.99 591
9035.88 558
9036.78 565
9037.68 556
9038.58 562
9039.47 562
9040.37 564
9041.27 547
9042.16 531
9043.06 543
9043.96 560
9044.86 541
9045.75 548
9046.65 535
9047.55 593
9048.45 548
9049.34 535
9050.24 561
9051.14 552
9052.04 552
9052.94 519
9053.83 554
9054.73 552
9055.63 561
9056.53 543
9057.43 566
9058.32 554
9059.22 546
9060.12 557
9061.02 533
9061.92 547
9062.81 532
9063.71 565
9064.61 539
9065.51 574
9066.41 526
9067.31 556
9068.21 538
9069.10 535
9070.00 550
9070.90 531
9071.80 511
9072.70 516
9073.60 513
9074.50 558
9075.40 490
9076.29 499
9077.19 539
9078.09 525
9078.99 513
9079.89 522
9080.79 527
9081.69 539
9082.59 523
9083.49 502
9084.39 536
9085.29 513
9086.19 503
9087.09 500
9087.98 520
9088.88 554
9089.78 528
9090.68 541
9091.58 500
9092.48 539
9093.38 538
9094.28 518
9095.18 502
9096.08 495
9096.98 504
9097.88 527
9098.78 474
9099.68 512
9100.58 529
9101.48 521
9102.38 532
9103.28 510
9104.18 537
9105.08 540
9105.99 522
9106.89 528
9107.79 537
9108.69 503
9109.59 485
9110.49 501
9111.39 524
9112.29 531
9113.19 527
9114.09 523
9114.99 523
9115.89 511
9116.79 485
9117.69 538
9118.60 530
9119.50 501
9120.40 480
9121.30 513
9122.20 497
9123.10 488
9124.00 525
9124.90 484
9125.81 472
9126.71 538
9127.61 543
9128.51 537
9129.41 557
9130.31 500
9131.22 551
9132.12 543
9133.02 529
9133.92 516
9134.82 547
9135.72 515
9136.63 502
9137.53 506
9138.43 524
9139.33 504
9140.23 482
9141.14 508
9142.04 516
9142.94 513
9143.84 501
9144.75 544
9145.65 524
9146.55 505
9147.45 474
9148.36 494
9149.26 508
9150.16 484
9151.06 531
9151.97 528
9152.87 506
9153.77 511
9154.67 525
9155.58 527
9156.48 528
9157.38 512
9158.29 539
9159.19 502
9160.09 503
9161.00 512
9161.90 511
9162.80 510
9163.71 496
9164.61 473
9165.51 499
9166.42 490
9167.32 497
9168.22 514
9169.13 518
9170.03 523
9170.93 501
9171.84 540
9172.74 486
9173.64 480
9174.55 507
9175.45 488
9176.36 504
9177.26 547
9178.16 490
9179.07 504
9179.97 517
9180.88 518
9181.78 511
9182.69 522
9183.59 504
9184.49 506
9185.40 546
9186.30 537
9187.21 524
9188.11 535
9189.02 513
9189.92 530
9190.82 555
9191.73 533
9192.63 522
9193.54 525
9194.44 534
9195.35 530
9196.25 534
9197.16 534
9198.06 554
9198.97 570
9199.87 580
9200.78 561
9201.68 533
9202.59 572
9203.49 507
9204.40 547
9205.30 532
9206.21 526
9207.12 505
9208.02 503
9208.93 526
9209.83 558
9210.74 521
9211.64 516
9212.55 533
9213.45 547
9214.36 530
9215.27 471
9216.17 537
9217.08 525
9217.98 523
9218.89 522
9219.80 535
9220.70 506
9221.61 498
9222.51 520
9223.42 492
9224.33 491
9225.23 495
9226.14 531
9227.05 539
9227.95 521
9228.86 514
9229.77 494
9230.67 486
9231.58 544
9232.49 468
9233.39 505
9234.30 495
9235.21 525
9236.11 542
9237.02 505
9237.93 485
9238.83 475
9239.74 473
9240.65 482
9241.55 476
9242.46 491
9243.37 485
9244.28 507
9245.18 529
9246.09 502
9247.00 484
9247.91 449
9248.81 485
9249.72 492
9250.63 494
9251.54 484
9252.44 479
9253.35 487
9254.26 486
9255.17 503
9256.07 449
9256.98 496
9257.89 491
9258.80 519
9259.71 477
9260.61 492
9261.52 464
9262.43 473
9263.34 496
9264.25 522
9265.16 534
9266.06 502
9266.97 530
9267.88 490
9268.79 493
9269.70 493
9270.61 542
9271.51 520
9272.42 529
9273.33 508
9274.24 507
9275.15 497
9276.06 518
9276.97 500
9277.88 526
9278.78 519
9279.69 517
9280.60 523
9281.51 502
9282.42 491
9283.33 508
9284.24 520
9285.15 492
9286.06 514
9286.97 499
9287.88 498
9288.79 536
9289.70 524
9290.60 493
9291.51 518
9292.42 468
9293.33 468
9294.24 474
9295.15 472
9296.06 478
9296.97 481
9297.88 530
9298.79 531
9299.70 471
9300.61 485
9301.52 517
9302.43 522
9303.34 535
9304.25 498
9305.16 472
9306.07 510
9306.98 504
9307.89 501
9308.80 490
9309.71 491
9310.63 498
9311.54 519
9312.45 488
9313.36 493
9314.27 492
9315.18 513
9316.09 496
9317.00 543
9317.91 502
9318.82 478
9319.73 506
9320.64 529
9321.55 497
9322.47 504
9323.38 502
9324.29 485
9325.20 476
9326.11 486
9327.02 473
9327.93 483
9328.84 495
9329.76 485
9330.67 466
9331.58 479
9332.49 493
9333.40 473
9334.31 472
9335.23 483
9336.14 484
9337.05 506
9337.96 502
9338.87 500
9339.78 474
9340.70 501
9341.61 447
9342.52 481
9343.43 471
9344.34 472
9345.26 445
9346.17 513
9347.08 469
9347.99 479
9348.91 475
9349.82 470
9350.73 508
9351.64 515
9352.56 503
9353.47 498
9354.38 474
9355.29 485
9356.21 485
9357.12 451
9358.03 496
9358.94 519
9359.86 494
9360.77 512
9361.68 537
9362.60 506
9363.51 504
9364.42 506
9365.34 510
9366.25 502
9367.16 466
9368.08 503
9368.99 515
9369.90 488
9370.82 466
9371.73 488
9372.64 482
9373.56 507
9374.47 482
9375.38 509
9376.30 513
9377.21 507
9378.12 502
9379.04 488
9379.95 500
9380.87 518
9381.78 509
9382.69 461
9383.61 512
9384.52 530
9385.44 533
9386.35 540
9387.27 540
9388.18 531
9389.09 558
9390.01 522
9390.92 528
9391.84 562
9392.75 562
9393.67 536
9394.58 554
9395.50 524
9396.41 490
9397.32 525
9398.24 516
9399.15 509
9400.07 501
9400.98 482
9401.90 495
9402.81 515
9403.73 535
9404.64 506
9405.56 525
9406.47 524
9407.39 504
9408.30 511
9409.22 552
9410.14 517
9411.05 548
9411.97 541
9412.88 503
9413.80 456
9414.71 519
9415.63 541
9416.54 513
9417.46 483
9418.38 478
9419.29 507
9420.21 553
9421.12 497
9422.04 499
9422.95 490
9423.87 491
9424.79 496
9425.70 507
9426.62 494
9427.54 517
9428.45 534
9429.37 503
9430.28 545
9431.20 503
9432.12 543
9433.03 567
9433.95 570
9434.87 577
9435.78 592
9436.70 579
9437.62 555
9438.53 577
9439.45 562
9440.37 541
9441.28 551
9442.20 533
9443.12 514
9444.03 555
9444.95 572
9445.87 574
9446.79 580
9447.70 647
9448.62 684
9449.54 702
9450.45 739
9451.37 769
9452.29 757
9453.21 793
9454.12 784
9455.04 724
9455.96 663
9456.88 634
9457.79 605
9458.71 601
9459.63 530
9460.55 531
9461.47 534
9462.38 510
9463.30 536
9464.22 502
9465.14 525
9466.06 500
9466.97 473
9467.89 498
9468.81 489
9469.73 503
9470.65 511
9471.56 516
9472.48 501
9473.40 526
9474.32 523
9475.24 500
9476.16 502
9477.08 543
9477.99 511
9478.91 505
9479.83 502
9480.75 509
9481.67 522
9482.59 484
9483.51 500
9484.43 518
9485.34 493
9486.26 460
9487.18 503
9488.10 465
9489.02 480
9489.94 485
9490.86 484
9491.78 507
9492.70 496
9493.62 483
9494.54 481
9495.46 510
9496.38 516
9497.30 510
9498.22 475
9499.13 477
9500.05 487
9500.97 506
9501.89 504
9502.81 488
9503.73 482
9504.65 481
9505.57 524
9506.49 499
9507.41 515
9508.33 490
9509.25 522
9510.17 481
9511.09 489
9512.01 501
9512.93 473
9513.86 497
9514.78 504
9515.70 510
9516.62 513
9517.54 468
9518.46 516
9519.38 510
9520.30 514
9521.22 536
9522.14 476
9523.06 463
9523.98 466
9524.90 512
9525.82 525
9526.75 532
9527.67 540
9528.59 541
9529.51 566
9530.43 551
9531.35 517
9532.27 531
9533.19 533
9534.11 556
9535.04 561
9535.96 521
9536.88 544
9537.80 506
9538.72 483
9539.64 487
9540.57 478
9541.49 505
9542.41 485
9543.33 516
9544.25 490
9545.17 470
9546.10 483
9547.02 515
9547.94 463
9548.86 431
9549.78 441
9550.71 469
9551.63 452
9552.55 453
9553.47 471
9554.40 481
9555.32 503
9556.24 478
9557.16 481
9558.09 472
9559.01 489
9559.93 465
9560.85 516
9561.78 454
9562.70 439
9563.62 445
9564.54 480
9565.47 453
9566.39 463
9567.31 482
9568.24 516
9569.16 465
9570.08 464
9571.00 497
9571.93 476
9572.85 468
9573.77 440
9574.70 481
9575.62 454
9576.54 481
9577.47 466
9578.39 462
9579.31 454
9580.24 488
9581.16 480
9582.09 480
9583.01 504
9583.93 510
9584.86 518
9585.78 526
9586.70 476
9587.63 480
9588.55 499
9589.48 459
9590.40 494
9591.32 468
9592.25 514
9593.17 474
9594.10 489
9595.02 473
9595.95 508
9596.87 490
9597.79 502
9598.72 526
9599.64 512
9600.57 512
9601.49 520
9602.42 512
9603.34 495
9604.27 513
9605.19 472
9606.12 513
9607.04 493
9607.97 503
9608.89 545
9609.82 539
9610.74 528
9611.67 525
9612.59 518
9613.52 525
9614.44 555
9615.37 523
9616.29 543
9617.22 520
9618.14 499
9619.07 489
9619.99 527
9620.92 516
9621.85 570
9622.77 539
9623.70 541
9624.62 519
9625.55 546
9626.47 567
9627.40 564
9628.33 579
9629.25 549
9630.18 557
9631.10 555
9632.03 562
9632.96 593
9633.88 600
9634.81 561
9635.73 570
9636.66 578
9637.59 581
9638.51 543
9639.44 554
9640.37 597
9641.29 610
9642.22 620
9643.15 601
9644.07 679
9645.00 694
9645.93 682
9646.85 714
9647.78 751
9648.71 738
9649.63 731
9650.56 688
9651.49 668
9652.41 662
9653.34 680
9654.27 653
9655.20 670
9656.12 649
9657.05 646
9657.98 633
9658.90 586
9659.83 635
9660.76 624
9661.69 667
9662.61 598
9663.54 649
9664.47 657
9665.40 641
9666.32 687
9667.25 663
9668.18 679
9669.11 683
9670.04 663
9670.96 682
9671.89 661
9672.82 621
9673.75 657
9674.68 618
9675.60 661
9676.53 687
9677.46 674
9678.39 641
9679.32 646
9680.25 672
9681.17 668
9682.10 707
9683.03 703
9683.96 746
9684.89 746
9685.82 710
9686.75 711
9687.67 689
9688.60 728
9689.53 756
9690.46 729
9691.39 704
9692.32 800
9693.25 824
9694.18 819
9695.11 930
9696.03 926
9696.96 962
9697.89 989
9698.82 956
9699.75 933
9700.68 931
9701.61 869
9702.54 858
9703.47 810
9704.40 755
9705.33 729
9706.26 687
9707.19 727
9708.12 707
9709.05 680
9709.98 710
9710.91 765
9711.84 749
9712.77 683
9713.70 705
9714.63 667
9715.56 694
9716.49 714
9717.42 699
9718.35 630
9719.28 631
9720.21 631
9721.14 627
9722.07 611
9723.00 638
9723.93 598
9724.86 640
9725.79 645
9726.72 607
9727.65 620
9728.58 622
9729.51 649
9730.44 625
9731.37 645
9732.31 626
9733.24 695
9734.17 640
9735.10 626
9736.03 617
9736.96 629
9737.89 599
9738.82 627
9739.75 609
9740.69 631
9741.62 577
9742.55 554
9743.48 618
9744.41 586
9745.34 582
9746.27 590
9747.21 645
9748.14 591
9749.07 591
9750.00 580
9750.93 578
9751.86 549
9752.80 599
9753.73 586
9754.66 577
9755.59 535
9756.52 580
9757.46 593
9758.39 580
9759.32 564
9760.25 580
9761.18 603
9762.12 598
9763.05 635
9763.98 568
9764.91 616
9765.85 631
9766.78 636
9767.71 605
9768.64 625
9769.58 632
9770.51 614
9771.44 623
9772.37 620
9773.31 613
9774.24 616
9775.17 632
9776.11 625
9777.04 643
9777.97 637
9778.91 659
9779.84 655
9780.77 663
9781.71 683
9782.64 687
9783.57 688
9784.51 684
9785.44 662
9786.37 628
9787.31 624
9788.24 584
9789.17 644
9790.11 614
9791.04 601
9791.97 576
9792.91 622
9793.84 623
9794.77 647
9795.71 659
9796.64 648
9797.58 630
9798.51 641
9799.44 641
9800.38 603
9801.31 613
9802.25 585
9803.18 572
9804.12 568
9805.05 562
9805.98 553
9806.92 595
9807.85 527
9808.79 523
9809.72 515
9810.66 537
9811.59 534
9812.53 541
9813.46 521
9814.40 511
9815.33 508
9816.27 502
9817.20 507
9818.14 488
9819.07 507
9820.01 508
9820.94 513
9821.88 520
9822.81 532
9823.75 526
9824.68 500
9825.62 470
9826.55 514
9827.49 495
9828.42 501
9829.36 496
9830.29 498
9831.23 532
9832.17 526
9833.10 510
9834.04 484
9834.97 503
9835.91 496
9836.84 493
9837.78 507
9838.72 504
9839.65 489
9840.59 495
9841.52 543
9842.46 529
9843.40 525
9844.33 533
9845.27 504
9846.20 490
9847.14 503
9848.08 494
9849.01 544
9849.95 530
9850.89 521
9851.82 539
9852.76 509
9853.70 514
9854.63 537
9855.57 533
9856.51 540
9857.44 502
9858.38 522
9859.32 503
9860.25 528
9861.19 534
9862.13 514
9863.07 486
9864.00 475
9864.94 489
9865.88 536
9866.81 530
9867.75 513
9868.69 474
9869.63 457
9870.56 461
9871.50 466
9872.44 513
9873.38 525
9874.31 521
9875.25 468
9876.19 462
9877.13 506
9878.07 498
9879.00 484
9879.94 470
9880.88 496
9881.82 493
9882.75 491
9883.69 512
9884.63 493
9885.57 490
9886.51 474
9887.45 483
9888.38 466
9889.32 429
9890.26 465
9891.20 476
9892.14 487
9893.08 489
9894.01 505
9894.95 497
9895.89 475
9896.83 492
9897.77 505
9898.71 470
9899.65 504
9900.59 507
9901.52 515
9902.46 488
9903.40 487
9904.34 543
9905.28 523
9906.22 510
9907.16 510
9908.10 519
9909.04 502
9909.98 521
9910.92 492
9911.86 488
9912.80 488
9913.73 506
9914.67 512
9915.61 522
9916.55 496
9917.49 509
9918.43 561
9919.37 534
9920.31 580
9921.25 616
9922.19 706
9923.13 745
9924.07 802
9925.01 792
9925.95 838
9926.89 832
9927.83 770
9928.77 749
9929.71 677
9930.65 662
9931.59 607
9932.53 578
9933.47 589
9934.41 565
9935.36 519
9936.30 504
9937.24 480
9938.18 501
9939.12 476
9940.06 488
9941.00 456
9941.94 475
9942.88 451
9943.82 473
9944.76 491
9945.70 483
9946.64 467
9947.59 500
9948.53 455
9949.47 418
9950.41 448
9951.35 444
9952.29 444
9953.23 437
9954.17 466
9955.12 436
9956.06 459
9957.00 445
9957.94 457
9958.88 450
9959.82 433
9960.77 488
9961.71 444
9962.65 419
9963.59 436
9964.53 448
9965.48 427
9966.42 427
9967.36 429
9968.30 423
9969.24 406
9970.19 414
9971.13 404
9972.07 419
9973.01 445
9973.95 435
9974.90 416
9975.84 401
9976.78 420
9977.72 403
9978.67 413
9979.61 433
9980.55 437
9981.50 425
9982.44 493
9983.38 425
9984.32 410
9985.27 436
9986.21 409
9987.15 433
9988.10 450
9989.04 426
9989.98 443
9990.92 450
9991.87 427
9992.81 462
9993.75 462
9994.70 459
9995.64 406
9996.58 470
9997.53 453
9998.47 464
9999.41 434
10000.36 478
10001.30 443
10002.25 408
10003.19 439
10004.13 442
10005.08 439
10006.02 399
10006.96 389
10007.91 402
10008.85 415
10009.80 414
10010.74 471
10011.68 419
10012.63 425
10013.57 435
10014.52 442
10015.46 412
10016.41 392
10017.35 408
10018.29 424
10019.24 446
10020.18 421
10021.13 400
10022.07 427
10023.02 422
10023.96 402
10024.91 441
10025.85 419
10026.80 407
10027.74 433
10028.69 424
10029.63 407
10030.58 418
10031.52 438
10032.47 452
10033.41 428
10034.36 421
10035.30 381
10036.25 366
10037.19 396
10038.14 401
10039.08 384
10040.03 370
10040.97 420
10041.92 426
10042.87 400
10043.81 351
10044.76 393
10045.70 388
10046.65 393
10047.59 408
10048.54 397
10049.49 391
10050.43 384
10051.38 382
10052.32 365
10053.27 385
10054.22 354
10055.16 411
10056.11 377
10057.05 396
10058.00 380
10058.95 387
10059.89 403
10060.84 391
10061.79 381
10062.73 369
10063.68 414
10064.63 402
10065.57 391
10066.52 368
10067.47 377
10068.41 372
10069.36 401
10070.31 409
10071.25 404
10072.20 365
10073.15 390
10074.10 398
10075.04 374
10075.99 364
10076.94 380
10077.88 354
10078.83 361
10079.78 406
10080.73 407
10081.67 420
10082.62 379
10083.57 407
10084.52 363
10085.46 414
10086.41 381
10087.36 377
10088.31 401
10089.25 393
10090.20 368
10091.15 378
10092.10 410
10093.05 384
10093.99 400
10094.94 392
10095.89 406
10096.84 374
10097.79 396
10098.73 399
10099.68 401
10100.63 356
10101.58 410
10102.53 384
10103.48 395
10104.42 344
10105.37 362
10106.32 380
10107.27 394
10108.22 353
10109.17 358
10110.12 366
10111.06 377
10112.01 404
10112.96 393
10113.91 389
10114.86 344
10115.81 366
10116.76 353
10117.71 367
10118.66 355
10119.61 350
10120.56 382
10121.50 362
10122.45 362
10123.40 364
10124.35 403
10125.30 361
10126.25 380
10127.20 356
10128.15 379
10129.10 340
10130.05 385
10131.00 343
10131.95 360
10132.90 350
10133.85 351
10134.80 355
10135.75 377
10136.70 367
10137.65 359
10138.60 398
10139.55 383
10140.50 356
10141.45 370
10142.40 378
10143.35 334
10144.30 366
10145.25 369
10146.20 369
10147.15 376
10148.10 381
10149.05 365
10150.00 374
10150.95 377
10151.90 388
10152.86 390
10153.81 378
10154.76 386
10155.71 369
10156.66 360
10157.61 335
10158.56 349
10159.51 356
10160.46 388
10161.41 383
10162.37 406
10163.32 357
10164.27 368
10165.22 363
10166.17 394
10167.12 376
10168.07 382
10169.03 360
10169.98 378
10170.93 370
10171.88 386
10172.83 399
10173.78 377
10174.74 393
10175.69 397
10176.64 418
10177.59 367
10178.54 382
10179.49 373
10180.45 437
10181.40 378
10182.35 384
10183.30 382
10184.26 413
10185.21 409
10186.16 377
10187.11 386
10188.06 386
10189.02 403
10189.97 387
10190.92 392
10191.87 381
10192.83 412
10193.78 407
10194.73 412
10195.69 397
10196.64 398
10197.59 385
10198.54 385
10199.50 390
10200.45 361
10201.40 409
10202.36 440
10203.31 434
10204.26 402
10205.22 405
10206.17 380
10207.12 417
10208.08 360
10209.03 412
10209.98 423
10210.94 401
10211.89 380
10212.84 364
10213.80 386
10214.75 410
10215.70 383
10216.66 373
10217.61 379
10218.56 389
10219.52 407
10220.47 399
10221.43 385
10222.38 410
10223.33 396
10224.29 408
10225.24 405
10226.20 420
10227.15 399
10228.11 417
10229.06 409
10230.01 414
10230.97 442
10231.92 444
10232.88 435
10233.83 475
10234.79 430
10235.74 430
10236.70 424
10237.65 453
10238.60 433
10239.56 448
10240.51 431
10241.47 415
10242.42 383
10243.38 389
10244.33 402
10245.29 378
10246.24 397
10247.20 369
10248.15 396
10249.11 351
10250.07 353
10251.02 374
10251.98 386
10252.93 365
10253.89 363
10254.84 339
10255.80 359
10256.75 345
10257.71 354
10258.67 384
10259.62 366
10260.58 372
10261.53 383
10262.49 366
10263.44 355
10264.40 368
10265.36 389
10266.31 396
10267.27 339
10268.22 371
10269.18 359
10270.14 348
10271.09 359
10272.05 359
10273.01 383
10273.96 368
10274.92 348
10275.87 305
10276.83 362
10277.79 360
10278.74 341
10279.70 359
10280.66 368
10281.61 351
10282.57 365
10283.53 342
10284.49 370
10285.44 328
10286.40 342
10287.36 344
10288.31 357
10289.27 362
10290.23 358
10291.18 370
10292.14 351
10293.10 383
10294.06 339
10295.01 395
10295.97 361
10296.93 338
10297.89 362
10298.84 357
10299.80 340
10300.76 323
10301.72 377
10302.67 403
10303.63 397
10304.59 356
10305.55 362
10306.51 304
10307.46 331
10308.42 330
10309.38 356
10310.34 350
10311.30 331
10312.25 354
10313.21 367
10314.17 339
10315.13 332
10316.09 349
10317.05 321
10318.00 343
10318.96 357
10319.92 357
10320.88 364
10321.84 364
10322.80 363
10323.76 363
10324.71 351
10325.67 373
10326.63 375
10327.59 355
10328.55 345
10329.51 366
10330.47 371
10331.43 327
10332.39 340
10333.35 331
10334.30 392
10335.26 327
10336.22 349
10337.18 347
10338.14 347
10339.10 320
10340.06 336
10341.02 332
10341.98 322
10342.94 342
10343.90 372
10344.86 364
10345.82 362
10346.78 369
10347.74 357
10348.70 368
10349.66 333
10350.62 350
10351.58 345
10352.54 358
10353.50 329
10354.46 356
10355.42 361
10356.38 351
10357.34 342
10358.30 369
10359.26 370
10360.22 361
10361.18 358
10362.14 371
10363.10 382
10364.06 356
10365.02 384
10365.98 369
10366.94 390
10367.90 362
10368.87 333
10369.83 376
10370.79 367
10371.75 351
10372.71 345
10373.67 342
10374.63 318
10375.59 350
10376.55 338
10377.51 343
10378.48 354
10379.44 362
10380.40 350
10381.36 340
10382.32 366
10383.28 380
10384.24 355
10385.21 353
10386.17 333
10387.13 337
10388.09 336
10389.05 355
10390.01 382
10390.98 347
10391.94 343
10392.90 343
10393.86 351
10394.82 361
10395.79 337
10396.75 350
10397.71 336
10398.67 350
10399.63 364
10400.60 375
10401.56 355
10402.52 369
10403.48 355
10404.45 356
10405.41 355
10406.37 363
10407.33 337
10408.30 332
10409.26 368
10410.22 347
10411.18 358
10412.15 381
10413.11 372
10414.07 385
10415.04 400
10416.00 371
10416.96 387
10417.93 426
10418.89 391
10419.85 388
10420.81 383
10421.78 427
10422.74 410
10423.70 407
10424.67 411
10425.63 377
10426.59 387
10427.56 379
10428.52 353
10429.49 333
10430.45 317
10431.41 369
10432.38 343
10433.34 375
10434.30 354
10435.27 336
10436.23 312
10437.20 335
10438.16 327
10439.12 356
10440.09 344
10441.05 336
10442.02 344
10442.98 346
10443.94 326
10444.91 337
10445.87 371
10446.84 346
10447.80 372
10448.77 330
10449.73 330
10450.70 361
10451.66 366
10452.63 343
10453.59 333
10454.55 353
10455.52 369
10456.48 312
10457.45 336
10458.41 329
10459.38 336
10460.34 325
10461.31 348
10462.27 343
10463.24 352
10464.20 345
10465.17 332
10466.14 344
10467.10 329
10468.07 337
10469.03 334
10470.00 359
10470.96 333
10471.93 357
10472.89 361
10473.86 351
10474.82 324
10475.79 329
10476.76 364
10477.72 335
10478.69 321
10479.65 346
10480.62 326
10481.59 324
10482.55 326
10483.52 342
10484.48 320
10485.45 325
10486.42 319
10487.38 348
10488.35 310
10489.32 338
10490.28 326
10491.25 325
10492.21 332
10493.18 339
10494.15 324
10495.11 323
10496.08 361
10497.05 336
10498.01 346
10498.98 369
10499.95 364
10500.92 353
10501.88 347
10502.85 317
10503.82 338
10504.78 323
10505.75 332
10506.72 314
10507.68 332
10508.65 358
10509.62 326
10510.59 340
10511.55 343
10512.52 351
10513.49 332
10514.46 327
10515.42 333
10516.39 360
10517.36 319
10518.33 348
10519.29 328
10520.26 363
10521.23 337
10522.20 375
10523.17 323
10524.13 322
10525.10 305
10526.07 339
10527.04 333
10528.01 320
10528.97 314
10529.94 310
10530.91 319
10531.88 327
10532.85 355
10533.82 350
10534.78 361
10535.75 348
10536.72 337
10537.69 360
10538.66 356
10539.63 334
10540.60 367
10541.56 347
10542.53 325
10543.50 337
10544.47 335
10545.44 344
10546.41 305
10547.38 341
10548.35 355
10549.32 365
10550.29 339
10551.25 310
10552.22 336
10553.19 377
10554.16 409
10555.13 386
10556.10 381
10557.07 399
10558.04 399
10559.01 394
10559.98 406
10560.95 375
10561.92 350
10562.89 361
10563.86 364
10564.83 368
10565.80 365
10566.77 342
10567.74 325
10568.71 328
10569.68 357
10570.65 354
10571.62 362
10572.59 343
10573.56 351
10574.53 351
10575.50 318
10576.47 317
10577.44 332
10578.41 362
10579.38 331
10580.35 371
10581.32 323
10582.29 327
10583.26 323
10584.23 332
10585.21 347
10586.18 330
10587.15 302
10588.12 322
10589.09 358
10590.06 338
10591.03 338
10592.00 359
10592.97 336
10593.94 329
10594.92 343
10595.89 336
10596.86 329
10597.83 337
10598.80 355
10599.77 332
10600.74 356
10601.71 342
10602.69 340
10603.66 349
10604.63 360
10605.60 330
10606.57 307
10607.54 339
10608.52 323
10609.49 351
10610.46 341
10611.43 314
10612.40 309
10613.38 360
10614.35 348
10615.32 320
10616.29 356
10617.27 348
10618.24 352
10619.21 320
10620.18 309
10621.15 339
10622.13 363
10623.10 326
10624.07 351
10625.04 353
10626.02 352
10626.99 352
10627.96 350
10628.94 333
10629.91 333
10630.88 317
10631.85 346
10632.83 373
10633.80 333
10634.77 343
10635.75 382
10636.72 392
10637.69 374
10638.67 357
10639.64 340
10640.61 385
10641.59 358
10642.56 384
10643.53 340
10644.51 336
10645.48 349
10646.45 384
10647.43 349
10648.40 318
10649.37 322
10650.35 332
10651.32 332
10652.30 310
10653.27 339
10654.24 324
10655.22 355
10656.19 297
10657.16 346
10658.14 317
10659.11 348
10660.09 344
10661.06 320
10662.04 302
10663.01 319
10663.98 320
10664.96 308
10665.93 298
10666.91 324
10667.88 319
10668.86 326
10669.83 331
10670.81 306
10671.78 321
10672.76 346
10673.73 314
10674.71 319
10675.68 331
10676.66 332
10677.63 316
10678.61 318
10679.58 334
10680.56 351
10681.53 332
10682.51 296
10683.48 317
10684.46 317
10685.43 317
10686.41 321
10687.38 317
10688.36 318
10689.33 319
10690.31 315
10691.28 318
10692.26 335
10693.24 322
10694.21 320
10695.19 298
10696.16 292
10697.14 320
10698.12 325
10699.09 367
10700.07 317
10701.04 327
10702.02 332
10703.00 335
10703.97 336
10704.95 311
10705.92 318
10706.90 316
10707.88 307
10708.85 328
10709.83 309
10710.81 300
10711.78 323
10712.76 322
10713.74 308
10714.71 319
10715.69 328
10716.67 310
10717.64 333
10718.62 323
10719.60 305
10720.57 301
10721.55 306
10722.53 290
10723.50 298
10724.48 319
10725.46 318
10726.44 335
10727.41 296
10728.39 320
10729.37 325
10730.35 340
10731.32 345
10732.30 338
10733.28 319
10734.26 306
10735.23 309
10736.21 321
10737.19 335
10738.17 340
10739.14 306
10740.12 316
10741.10 355
10742.08 342
10743.06 326
10744.03 316
10745.01 331
10745.99 317
10746.97 342
10747.95 334
10748.92 325
10749.90 302
10750.88 328
10751.86 311
10752.84 341
10753.82 304
10754.79 306
10755.77 314
10756.75 353
10757.73 318
10758.71 323
10759.69 334
10760.67 341
10761.65 335
10762.62 334
10763.60 325
10764.58 299
10765.56 328
10766.54 352
10767.52 338
10768.50 352
10769.48 345
10770.46 312
10771.44 320
10772.42 331
10773.39 324
10774.37 347
10775.35 335
10776.33 334
10777.31 315
10778.29 350
10779.27 320
10780.25 310
10781.23 306
10782.21 317
10783.19 298
10784.17 322
10785.15 339
10786.13 338
10787.11 305
10788.09 283
10789.07 305
10790.05 328
10791.03 311
10792.01 315
10792.99 325
10793.97 305
10794.95 332
10795.93 295
10796.91 326
10797.89 314
10798.87 320
10799.85 321
10800.83 310
10801.82 326
10802.80 302
10803.78 326
10804.76 320
10805.74 309
10806.72 321
10807.70 288
10808.68 319
10809.66 312
10810.64 317
10811.62 322
10812.61 292
10813.59 315
10814.57 301
10815.55 326
10816.53 304
10817.51 283
10818.49 292
10819.47 315
10820.46 318
10821.44 318
10822.42 327
10823.40 320
10824.38 326
10825.36 304
10826.35 321
10827.33 321
10828.31 321
10829.29 335
10830.27 341
10831.25 307
10832.24 319
10833.22 305
10834.20 322
10835.18 332
10836.17 346
10837.15 302
10838.13 320
10839.11 304
10840.09 309
10841.08 324
10842.06 314
10843.04 333
10844.02 313
10845.01 330
10845.99 297
10846.97 323
10847.96 316
10848.94 332
10849.92 326
10850.90 329
10851.89 310
10852.87 332
10853.85 328
10854.84 309
10855.82 307
10856.80 330
10857.78 340
10858.77 324
10859.75 336
10860.73 332
10861.72 342
10862.70 345
10863.68 346
10864.67 336
10865.65 336
10866.64 340
10867.62 335
10868.60 329
10869.59 317
10870.57 323
10871.55 326
10872.54 319
10873.52 344
10874.51 374
10875.49 346
10876.47 356
10877.46 353
10878.44 358
10879.43 323
10880.41 333
10881.39 331
10882.38 327
10883.36 326
10884.35 327
10885.33 350
10886.32 356
10887.30 352
10888.29 373
10889.27 344
10890.25 344
10891.24 361
10892.22 357
10893.21 319
10894.19 307
10895.18 330
10896.16 352
10897.15 352
10898.13 341
10899.12 315
10900.10 339
10901.09 335
10902.07 332
10903.06 364
10904.04 377
10905.03 361
10906.01 353
10907.00 373
10907.99 348
10908.97 364
10909.96 382
10910.94 382
10911.93 365
10912.91 360
10913.90 392
10914.88 386
10915.87 379
10916.86 353
10917.84 343
10918.83 393
10919.81 357
10920.80 339
10921.79 379
10922.77 380
10923.76 380
10924.74 390
10925.73 396
10926.72 358
10927.70 381
10928.69 389
10929.68 366
10930.66 359
10931.65 371
10932.64 404
10933.62 393
10934.61 364
10935.60 387
10936.58 384
10937.57 409
10938.56 390
10939.54 401
10940.53 422
10941.52 407
10942.50 399
10943.49 426
10944.48 431
10945.47 442
10946.45 430
10947.44 417
10948.43 422
10949.41 408
10950.40 399
10951.39 442
10952.38 477
10953.36 465
10954.35 445
10955.34 501
10956.33 496
10957.31 490
10958.30 474
10959.29 464
10960.28 458
10961.27 433
10962.25 460
10963.24 436
10964.23 394
10965.22 431
10966.21 429
10967.19 433
10968.18 414
10969.17 440
10970.16 426
10971.15 405
10972.13 416
10973.12 415
10974.11 386
10975.10 394
10976.09 404
10977.08 421
10978.07 415
10979.05 419
10980.04 412
10981.03 415
10982.02 438
10983.01 432
10984.00 450
10984.99 400
10985.98 429
10986.96 414
10987.95 435
10988.94 443
10989.93 412
10990.92 479
10991.91 507
10992.90 529
10993.89 516
10994.88 550
10995.87 576
10996.86 610
10997.85 586
10998.84 568
10999.83 591
11000.82 538
11001.81 530
11002.79 474
11003.78 488
11004.77 453
11005.76 443
11006.75 465
11007.74 429
11008.73 406
11009.72 411
11010.71 413
11011.70 409
11012.69 394
11013.68 386
11014.67 388
11015.67 355
11016.66 402
11017.65 388
11018.64 399
11019.63 380
11020.62 363
11021.61 362
11022.60 368
11023.59 379
11024.58 370
11025.57 375
11026.56 344
11027.55 392
11028.54 402
11029.53 374
11030.52 347
11031.52 388
11032.51 384
11033.50 383
11034.49 362
11035.48 377
11036.47 397
11037.46 371
11038.45 358
11039.45 350
11040.44 374
11041.43 382
11042.42 342
11043.41 353
11044.40 362
11045.39 353
11046.39 334
11047.38 352
11048.37 350
11049.36 348
11050.35 326
11051.35 349
11052.34 349
11053.33 358
11054.32 331
11055.31 365
11056.31 380
11057.30 375
11058.29 344
11059.28 342
11060.27 339
11061.27 372
11062.26 375
11063.25 363
11064.24 344
11065.24 354
11066.23 358
11067.22 364
11068.21 373
11069.21 331
11070.20 351
11071.19 372
11072.19 392
11073.18 366
11074.17 347
11075.16 359
11076.16 373
11077.15 366
11078.14 359
11079.14 339
11080.13 369
11081.12 360
11082.12 365
11083.11 357
11084.10 360
11085.10 366
11086.09 356
11087.08 360
11088.08 363
11089.07 370
11090.06 355
11091.06 352
11092.05 338
11093.04 346
11094.04 353
11095.03 326
11096.03 368
11097.02 343
11098.01 360
11099.01 339
11100.00 362
11101.00 351
11101.99 351
11102.98 334
11103.98 346
11104.97 367
11105.97 364
11106.96 328
11107.96 328
11108.95 345
11109.95 374
11110.94 354
11111.93 370
11112.93 373
11113.92 358
11114.92 375
11115.91 335
11116.91 378
11117.90 337
11118.90 361
11119.89 355
11120.89 390
11121.88 353
11122.88 357
11123.87 375
11124.87 341
11125.86 352
11126.86 355
11127.85 375
11128.85 328
11129.84 332
11130.84 342
11131.84 377
11132.83 342
11133.83 373
11134.82 329
11135.82 324
11136.81 339
11137.81 322
11138.81 322
11139.80 332
11140.80 336
11141.79 334
11142.79 327
11143.79 347
11144.78 354
11145.78 321
11146.77 339
11147.77 326
11148.77 354
11149.76 334
11150.76 348
11151.75 335
11152.75 340
11153.75 339
11154.74 310
11155.74 323
11156.74 323
11157.73 354
11158.73 346
11159.73 353
11160.72 322
11161.72 330
11162.72 308
11163.71 339
11164.71 322
11165.71 324
11166.71 309
11167.70 310
11168.70 309
11169.70 334
11170.69 312
11171.69 317
11172.69 347
11173.69 296
11174.68 304
11175.68 311
11176.68 359
11177.68 297
11178.67 315
11179.67 304
11180.67 340
11181.67 307
11182.66 334
11183.66 306
11184.66 320
11185.66 324
11186.66 323
11187.65 357
11188.65 320
11189.65 298
11190.65 310
11191.65 326
11192.64 314
11193.64 339
11194.64 336
11195.64 330
11196.64 312
11197.64 340
11198.63 363
11199.63 351
11200.63 305
11201.63 333
11202.63 338
11203.63 311
11204.63 309
11205.63 308
11206.62 347
11207.62 308
11208.62 338
11209.62 327
11210.62 329
11211.62 315
11212.62 294
11213.62 306
11214.62 294
11215.62 280
11216.61 315
11217.61 336
11218.61 318
11219.61 308
11220.61 343
11221.61 334
11222.61 312
11223.61 333
11224.61 320
11225.61 358
11226.61 333
11227.61 355
11228.61 315
11229.61 301
11230.61 309
11231.61 339
11232.61 338
11233.61 341
11234.61 319
11235.61 343
11236.61 334
11237.61 319
11238.61 337
11239.61 306
11240.61 328
11241.61 321
11242.61 338
11243.61 325
11244.61 315
11245.61 328
11246.61 352
11247.61 355
11248.62 350
11249.62 312
11250.62 319
11251.62 296
11252.62 310
11253.62 333
11254.62 315
11255.62 318
11256.62 307
11257.62 343
11258.62 365
11259.63 343
11260.63 311
11261.63 340
11262.63 333
11263.63 336
11264.63 334
11265.63 342
11266.64 322
11267.64 355
11268.64 345
11269.64 345
11270.64 348
11271.64 354
11272.65 365
11273.65 344
11274.65 354
11275.65 355
11276.65 347
11277.65 362
11278.66 363
11279.66 364
11280.66 329
11281.66 346
11282.67 368
11283.67 366
11284.67 333
11285.67 295
11286.67 334
11287.68 339
11288.68 333
11289.68 352
11290.68 332
11291.69 339
11292.69 309
11293.69 345
11294.70 326
11295.70 341
11296.70 342
11297.70 346
11298.71 336
11299.71 346
11300.71 312
11301.72 326
11302.72 362
11303.72 330
11304.72 349
11305.73 355
11306.73 361
11307.73 345
11308.74 351
11309.74 366
11310.74 389
11311.75 363
11312.75 353
11313.76 365
11314.76 365
11315.76 365
11316.77 345
11317.77 385
11318.77 332
11319.78 327
11320.78 327
11321.79 346
11322.79 344
11323.79 326
11324.80 323
11325.80 348
11326.81 336
11327.81 323
11328.81 348
11329.82 314
11330.82 324
11331.83 299
11332.83 318
11333.84 296
11334.84 339
11335.85 319
11336.85 347
11337.85 321
11338.86 287
11339.86 325
11340.87 309
11341.87 305
11342.88 323
11343.88 331
11344.89 323
11345.89 323
11346.90 340
11347.90 346
11348.91 321
11349.91 318
11350.92 328
11351.92 331
11352.93 304
11353.94 298
11354.94 312
11355.95 344
11356.95 326
11357.96 323
11358.96 317
11359.97 347
11360.97 330
11361.98 354
11362.99 338
11363.99 329
11365.00 318
11366.00 340
11367.01 357
11368.02 322
11369.02 328
11370.03 325
11371.03 343
11372.04 334
11373.05 330
11374.05 321
11375.06 320
11376.06 322
11377.07 339
11378.08 347
11379.08 345
11380.09 320
11381.10 328
11382.10 333
11383.11 319
11384.12 340
11385.12 352
11386.13 338
11387.14 314
11388.14 325
11389.15 321
11390.16 339
11391.17 321
11392.17 363
11393.18 356
11394.19 320
11395.19 340
11396.20 344
11397.21 360
11398.22 343
11399.22 361
11400.23 334
11401.24 346
11402.25 340
11403.25 332
11404.26 351
11405.27 327
11406.28 324
11407.28 353
11408.29 374
11409.30 356
11410.31 343
11411.31 353
11412.32 342
11413.33 327
11414.34 348
11415.35 337
11416.35 339
11417.36 323
11418.37 360
11419.38 346
11420.39 383
11421.40 378
11422.40 351
11423.41 356
11424.42 373
11425.43 363
11426.44 355
11427.45 341
11428.46 320
11429.46 366
11430.47 354
11431.48 365
11432.49 362
11433.50 375
11434.51 365
11435.52 356
11436.53 386
11437.54 393
11438.54 380
11439.55 382
11440.56 381
11441.57 354
11442.58 370
11443.59 360
11444.60 378
11445.61 369
11446.62 406
11447.63 397
11448.64 396
11449.65 355
11450.66 363
11451.67 394
11452.68 398
11453.69 388
11454.70 367
11455.71 388
11456.72 374
11457.73 376
11458.74 395
11459.75 411
11460.76 391
11461.77 425
11462.78 414
11463.79 420
11464.80 411
11465.81 449
11466.82 420
11467.83 427
11468.84 392
11469.85 387
11470.86 397
11471.87 390
11472.88 419
11473.89 395
11474.90 410
11475.91 395
11476.92 406
11477.93 400
11478.95 411
11479.96 430
11480.97 398
11481.98 398
11482.99 413
11484.00 412
11485.01 431
11486.02 429
11487.03 415
11488.05 419
11489.06 416
11490.07 409
11491.08 398
11492.09 404
11493.10 419
11494.11 424
11495.13 394
11496.14 448
11497.15 458
11498.16 420
11499.17 436
11500.18 432
11501.20 465
11502.21 439
11503.22 421
11504.23 451
11505.24 444
11506.26 448
11507.27 437
11508.28 439
11509.29 431
11510.30 461
11511.32 495
11512.33 479
11513.34 446
11514.35 455
11515.37 485
11516.38 444
11517.39 465
11518.40 438
11519.42 505
11520.43 454
11521.44 473
11522.45 432
11523.47 434
11524.48 449
11525.49 451
11526.51 499
11527.52 527
11528.53 471
11529.55 454
11530.56 521
11531.57 498
11532.59 465
11533.60 467
11534.61 505
11535.63 523
11536.64 527
11537.65 497
11538.67 532
11539.68 548
11540.69 546
11541.71 544
11542.72 579
11543.73 576
11544.75 542
11545.76 536
11546.78 539
11547.79 572
11548.80 563
11549.82 558
11550.83 560
11551.85 579
11552.86 592
11553.87 573
11554.89 633
11555.90 603
11556.92 609
11557.93 624
11558.95 654
11559.96 645
11560.97 679
11561.99 675
11563.00 662
11564.02 676
11565.03 711
11566.05 696
11567.06 683
11568.08 697
11569.09 703
11570.11 711
11571.12 732
11572.14 803
11573.15 767
11574.17 811
11575.18 832
11576.20 816
11577.21 846
11578.23 887
11579.24 959
11580.26 951
11581.27 951
11582.29 1045
11583.30 1003
11584.32 1049
11585.33 1028
11586.35 1074
11587.37 1154
11588.38 1122
11589.40 1129
11590.41 1199
11591.43 1289
11592.44 1424
11593.46 1564
11594.48 1720
11595.49 1952
11596.51 2140
11597.52 2272
11598.54 2380
11599.56 2412
11600.57 2417
11601.59 2374
11602.61 2249
11603.62 2101
11604.64 1933
11605.66 1736
11606.67 1576
11607.69 1430
11608.70 1262
11609.72 1199
11610.74 1082
11611.75 955
11612.77 933
11613.79 841
11614.81 864
11615.82 828
11616.84 812
11617.86 818
11618.87 756
11619.89 699
11620.91 725
11621.92 706
11622.94 705
11623.96 689
11624.98 624
11625.99 641
11627.01 635
11628.03 658
11629.05 623
11630.06 659
11631.08 638
11632.10 633
11633.12 650
11634.13 647
11635.15 674
11636.17 675
11637.19 681
11638.20 702
11639.22 699
11640.24 695
11641.26 667
11642.28 610
11643.29 601
11644.31 615
11645.33 585
11646.35 583
11647.37 601
11648.39 599
11649.40 571
11650.42 551
11651.44 550
11652.46 539
11653.48 524
11654.50 564
11655.51 577
11656.53 538
11657.55 543
11658.57 576
11659.59 541
11660.61 573
11661.63 603
11662.65 597
11663.67 542
11664.68 545
11665.70 600
11666.72 590
11667.74 584
11668.76 579
11669.78 597
11670.80 593
11671.82 598
11672.84 583
11673.86 615
11674.88 591
11675.90 619
11676.92 623
11677.94 638
11678.96 632
11679.98 680
11680.99 647
11682.01 678
11683.03 633
11684.05 612
11685.07 602
11686.09 583
11687.11 603
11688.13 605
11689.15 598
11690.17 591
11691.19 580
11692.21 557
11693.24 556
11694.26 562
11695.28 593
11696.30 592
11697.32 576
11698.34 539
11699.36 571
11700.38 565
11701.40 561
11702.42 546
11703.44 550
11704.46 554
11705.48 538
11706.50 540
11707.52 527
11708.54 517
11709.57 527
11710.59 510
11711.61 529
11712.63 540
11713.65 487
11714.67 522
11715.69 544
11716.71 532
11717.73 539
11718.76 497
11719.78 510
11720.80 473
11721.82 515
11722.84 465
11723.86 467
11724.89 494
11725.91 494
11726.93 484
11727.95 469
11728.97 466
11729.99 461
11731.02 467
11732.04 433
11733.06 479
11734.08 467
11735.10 457
11736.13 458
11737.15 455
11738.17 442
11739.19 464
11740.22 466
11741.24 471
11742.26 491
11743.28 474
11744.30 447
11745.33 477
11746.35 451
11747.37 454
11748.40 467
11749.42 449
11750.44 457
11751.46 429
11752.49 441
11753.51 440
11754.53 448
11755.56 415
11756.58 433
11757.60 423
11758.62 411
11759.65 386
11760.67 411
11761.69 393
11762.72 384
11763.74 423
11764.76 396
11765.79 411
11766.81 399
11767.83 402
11768.86 396
11769.88 434
11770.91 422
11771.93 395
11772.95 408
11773.98 406
11775.00 385
11776.02 402
11777.05 404
11778.07 396
11779.10 394
11780.12 394
11781.14 362
11782.17 394
11783.19 369
11784.22 374
11785.24 377
11786.26 386
11787.29 410
11788.31 422
11789.34 397
11790.36 405
11791.39 388
11792.41 377
11793.44 382
11794.46 377
11795.49 344
11796.51 353
11797.54 349
11798.56 365
11799.59 377
11800.61 351
11801.63 363
11802.66 402
11803.69 359
11804.71 330
11805.74 322
11806.76 364
11807.79 358
11808.81 348
11809.84 356
11810.86 324
11811.89 371
11812.91 348
11813.94 361
11814.96 315
11815.99 379
11817.01 363
11818.04 351
11819.07 333
11820.09 324
11821.12 332
11822.14 356
11823.17 370
11824.20 340
11825.22 375
11826.25 396
11827.27 344
11828.30 336
11829.33 357
11830.35 354
11831.38 330
11832.40 350
11833.43 353
11834.46 304
11835.48 312
11836.51 340
11837.54 321
11838.56 341
11839.59 322
11840.62 326
11841.64 362
11842.67 329
11843.70 333
11844.72 327
11845.75 328
11846.78 344
11847.80 344
11848.83 335
11849.86 339
11850.89 322
11851.91 335
11852.94 339
11853.97 328
11854.99 323
11856.02 338
11857.05 332
11858.08 349
11859.10 353
11860.13 357
11861.16 332
11862.19 359
11863.21 342
11864.24 328
11865.27 337
11866.30 324
11867.33 339
11868.35 332
11869.38 344
11870.41 308
11871.44 333
11872.47 356
11873.49 357
11874.52 325
11875.55 329
11876.58 335
11877.61 342
11878.63 300
11879.66 369
11880.69 343
11881.72 360
11882.75 324
11883.78 336
11884.81 335
11885.83 329
11886.86 332
11887.89 337
11888.92 338
11889.95 355
11890.98 333
11892.01 323
11893.04 354
11894.06 346
11895.09 379
11896.12 372
11897.15 351
11898.18 335
11899.21 375
11900.24 351
11901.27 312
11902.30 338
11903.33 353
11904.36 349
11905.39 353
11906.42 349
11907.45 334
11908.48 303
11909.50 349
11910.53 365
11911.56 337
11912.59 355
11913.62 326
11914.65 348
11915.68 339
11916.71 316
11917.74 349
11918.77 359
11919.80 366
11920.83 329
11921.86 337
11922.89 322
11923.92 351
11924.95 362
11925.99 369
11927.02 355
11928.05 368
11929.08 367
11930.11 371
11931.14 325
11932.17 347
11933.20 374
11934.23 341
11935.26 362
11936.29 363
11937.32 357
11938.35 324
11939.38 341
11940.41 342
11941.45 330
11942.48 341
11943.51 313
11944.54 317
11945.57 301
11946.60 306
11947.63 325
11948.66 324
11949.70 300
11950.73 328
11951.76 334
11952.79 296
11953.82 315
11954.85 314
11955.88 327
11956.92 337
11957.95 316
11958.98 333
11960.01 347
11961.04 312
11962.08 310
11963.11 318
11964.14 336
11965.17 316
11966.20 308
11967.24 340
11968.27 337
11969.30 347
11970.33 344
11971.36 317
11972.40 326
11973.43 321
11974.46 345
11975.49 348
11976.53 320
11977.56 324
11978.59 359
11979.62 334
11980.66 325
11981.69 321
11982.72 328
11983.76 327
11984.79 335
11985.82 335
11986.85 320
11987.89 317
11988.92 339
11989.95 338
11990.99 334
11992.02 327
11993.05 339
11994.09 364
11995.12 306
11996.15 308
11997.19 335
11998.22 353
11999.25 327
12000.29 333
12001.32 361
12002.35 342
12003.39 339
12004.42 329
12005.46 381
12006.49 336
12007.52 350
12008.56 354
12009.59 355
12010.63 388
12011.66 377
12012.69 362
12013.73 382
12014.76 363
12015.80 356
12016.83 378
12017.86 375
12018.90 367
12019.93 358
12020.97 357
12022.00 308
12023.04 380
12024.07 350
12025.11 350
12026.14 341
12027.18 336
12028.21 338
12029.25 342
12030.28 341
12031.32 370
12032.35 360
12033.39 342
12034.42 317
12035.46 325
12036.49 364
12037.53 332
12038.56 323
12039.60 343
12040.63 347
12041.67 342
12042.70 336
12043.74 335
12044.77 331
12045.81 319
12046.84 320
12047.88 326
12048.92 328
12049.95 341
12050.99 336
12052.02 357
12053.06 357
12054.09 347
12055.13 323
12056.17 324
12057.20 306
12058.24 337
12059.27 318
12060.31 335
12061.35 351
12062.38 363
12063.42 360
12064.46 334
12065.49 331
12066.53 332
12067.56 361
12068.60 373
12069.64 365
12070.67 353
12071.71 331
12072.75 340
12073.78 338
12074.82 355
12075.86 329
12076.89 299
12077.93 328
12078.97 354
12080.01 322
12081.04 316
12082.08 331
12083.12 355
12084.15 313
12085.19 322
12086.23 339
12087.27 344
12088.30 318
12089.34 334
12090.38 366
12091.41 345
12092.45 353
12093.49 337
12094.53 366
12095.57 330
12096.60 346
12097.64 347
12098.68 358
12099.72 330
12100.75 346
12101.79 344
12102.83 350
12103.87 346
12104.91 351
12105.94 354
12106.98 328
12108.02 333
12109.06 332
12110.10 327
12111.14 319
12112.17 340
12113.21 333
12114.25 314
12115.29 315
12116.33 299
12117.37 316
12118.40 338
12119.44 344
12120.48 305
12121.52 315
12122.56 329
12123.60 316
12124.64 315
12125.68 288
12126.72 328
12127.75 337
12128.79 310
12129.83 312
12130.87 291
12131.91 316
12132.95 287
12133.99 351
12135.03 308
12136.07 346
12137.11 320
12138.15 304
12139.19 299
12140.23 317
12141.27 307
12142.31 313
12143.35 305
12144.38 292
12145.42 293
12146.46 270
12147.50 299
12148.54 324
12149.58 298
12150.62 279
12151.66 312
12152.70 295
12153.74 306
12154.78 296
12155.82 308
12156.87 304
12157.91 282
12158.95 290
12159.99 303
12161.03 280
12162.07 277
12163.11 317
12164.15 306
12165.19 306
12166.23 281
12167.27 297
12168.31 306
12169.35 308
12170.39 292
12171.43 288
12172.47 283
12173.52 282
12174.56 303
12175.60 287
12176.64 291
12177.68 288
12178.72 285
12179.76 301
12180.80 308
12181.85 317
12182.89 314
12183.93 280
12184.97 282
12186.01 308
12187.05 284
12188.09 288
12189.14 299
12190.18 312
12191.22 300
12192.26 310
12193.30 303
12194.34 306
12195.39 310
12196.43 287
12197.47 296
12198.51 321
12199.55 300
12200.60 276
12201.64 320
12202.68 305
12203.72 279
12204.77 279
12205.81 306
12206.85 266
12207.89 317
12208.94 272
12209.98 288
12211.02 301
12212.06 287
12213.11 297
12214.15 308
12215.19 295
12216.23 296
12217.28 296
12218.32 299
12219.36 286
12220.41 293
12221.45 304
12222.49 289
12223.54 306
12224.58 314
12225.62 297
12226.66 314
12227.71 290
12228.75 288
12229.79 304
12230.84 286
12231.88 290
12232.93 293
12233.97 295
12235.01 291
12236.06 298
12237.10 287
12238.14 282
12239.19 308
12240.23 278
12241.28 292
12242.32 286
12243.36 277
12244.41 297
12245.45 271
12246.50 263
12247.54 264
12248.58 283
12249.63 282
12250.67 288
12251.72 277
12252.76 274
12253.80 300
12254.85 300
12255.89 283
12256.94 301
12257.98 297
12259.03 265
12260.07 295
12261.12 282
12262.16 285
12263.21 268
12264.25 301
12265.30 283
12266.34 274
12267.39 307
12268.43 297
12269.48 285
12270.52 281
12271.57 281
12272.61 297
12273.66 286
12274.70 260
12275.75 290
12276.79 264
12277.84 270
12278.88 273
12279.93 284
12280.98 262
12282.02 273
12283.07 267
12284.11 267
12285.16 273
12286.20 280
12287.25 273
12288.30 288
12289.34 262
12290.39 274
12291.43 276
12292.48 266
12293.53 275
12294.57 249
12295.62 270
12296.66 241
12297.71 268
12298.76 252
12299.80 272
12300.85 261
12301.90 293
12302.94 267
12303.99 283
12305.04 264
12306.08 247
12307.13 284
12308.18 289
12309.22 270
12310.27 297
12311.32 274
12312.36 259
12313.41 286
12314.46 245
12315.50 262
12316.55 255
12317.60 276
12318.65 293
12319.69 303
12320.74 267
12321.79 262
12322.83 256
12323.88 263
12324.93 281
12325.98 271
12327.02 254
12328.07 255
12329.12 266
12330.17 254
12331.21 282
12332.26 274
12333.31 273
12334.36 249
12335.41 272
12336.45 296
12337.50 273
12338.55 280
12339.60 278
12340.65 262
12341.69 253
12342.74 266
12343.79 274
12344.84 294
12345.89 243
12346.94 265
12347.98 272
12349.03 236
12350.08 257
12351.13 233
12352.18 255
12353.23 264
12354.28 274
12355.32 242
12356.37 271
12357.42 248
12358.47 276
12359.52 241
12360.57 248
12361.62 256
12362.67 259
12363.72 259
12364.76 258
12365.81 259
12366.86 257
12367.91 261
12368.96 249
12370.01 264
12371.06 245
12372.11 251
12373.16 250
12374.21 275
12375.26 253
12376.31 242
12377.36 252
12378.41 271
12379.46 240
12380.51 267
12381.56 253
12382.61 264
12383.66 257
12384.71 238
12385.76 287
12386.81 247
12387.86 257
12388.91 243
12389.96 266
12391.01 245
12392.06 282
12393.11 270
12394.16 278
12395.21 250
12396.26 264
12397.31 271
12398.36 275
12399.41 272
12400.46 244
12401.51 277
12402.56 272
12403.61 247
12404.66 262
12405.71 262
12406.77 251
12407.82 268
12408.87 246
12409.92 284
12410.97 250
12412.02 267
12413.07 268
12414.12 269
12415.17 265
12416.23 259
12417.28 260
12418.33 248
12419.38 241
12420.43 257
12421.48 255
12422.53 253
12423.59 266
12424.64 264
12425.69 285
12426.74 271
12427.79 276
12428.84 228
12429.90 278
12430.95 277
12432.00 275
12433.05 270
12434.10 267
12435.16 283
12436.21 256
12437.26 254
12438.31 266
12439.37 253
12440.42 250
12441.47 273
12442.52 257
12443.58 281
12444.63 261
12445.68 285
12446.73 253
12447.79 260
12448.84 245
12449.89 258
12450.94 269
12452.00 268
12453.05 278
12454.10 275
12455.16 262
12456.21 236
12457.26 270
12458.31 246
12459.37 254
12460.42 279
12461.47 266
12462.53 259
12463.58 250
12464.63 270
12465.69 258
12466.74 263
12467.79 254
12468.85 288
12469.90 265
12470.95 255
12472.01 248
12473.06 273
12474.12 266
12475.17 284
12476.22 256
12477.28 291
12478.33 273
12479.39 255
12480.44 257
12481.49 275
12482.55 280
12483.60 286
12484.66 281
12485.71 333
12486.76 324
12487.82 285
12488.87 344
12489.93 292
12490.98 329
12492.04 315
12493.09 325
12494.15 305
12495.20 280
12496.25 305
12497.31 275
12498.36 266
12499.42 271
12500.47 258
12501.53 243
12502.58 279
12503.64 250
12504.69 270
12505.75 247
12506.80 255
12507.86 274
12508.91 264
12509.97 257
12511.03 280
12512.08 252
12513.14 258
12514.19 266
12515.25 260
12516.30 264
12517.36 271
12518.41 275
12519.47 244
12520.52 262
12521.58 252
12522.64 269
12523.69 261
12524.75 286
12525.80 284
12526.86 300
12527.92 283
12528.97 270
12530.03 271
12531.08 271
12532.14 259
12533.20 263
12534.25 281
12535.31 286
12536.37 296
12537.42 285
12538.48 277
12539.54 279
12540.59 278
12541.65 292
12542.70 288
12543.76 293
12544.82 277
12545.88 304
12546.93 299
12547.99 281
12549.05 290
12550.10 301
12551.16 287
12552.22 305
12553.27 285
12554.33 306
12555.39 255
12556.45 298
12557.50 299
12558.56 290
12559.62 273
12560.67 305
12561.73 283
12562.79 285
12563.85 289
12564.90 285
12565.96 293
12567.02 266
12568.08 286
12569.14 293
12570.19 303
12571.25 297
12572.31 304
12573.37 283
12574.42 293
12575.48 252
12576.54 252
12577.60 279
12578.66 296
12579.72 299
12580.77 281
12581.83 272
12582.89 264
12583.95 300
12585.01 264
12586.07 288
12587.12 258
12588.18 260
12589.24 271
12590.30 266
12591.36 254
12592.42 270
12593.48 270
12594.53 300
12595.59 238
12596.65 248
12597.71 271
12598.77 253
12599.83 253
12600.89 259
12601.95 294
12603.01 265
12604.07 266
12605.13 272
12606.18 275
12607.24 280
12608.30 283
12609.36 273
12610.42 250
12611.48 271
12612.54 276
12613.60 251
12614.66 243
12615.72 259
12616.78 275
12617.84 276
12618.90 248
12619.96 271
12621.02 297
12622.08 267
12623.14 249
12624.20 273
12625.26 280
12626.32 303
12627.38 299
12628.44 303
12629.50 292
12630.56 292
12631.62 284
12632.68 282
12633.74 265
12634.80 251
12635.86 289
12636.92 264
12637.98 275
12639.04 267
12640.11 280
12641.17 281
12642.23 275
12643.29 254
12644.35 253
12645.41 260
12646.47 287
12647.53 289
12648.59 271
12649.65 291
12650.72 283
12651.78 277
12652.84 291
12653.90 289
12654.96 267
12656.02 306
12657.08 296
12658.14 292
12659.21 287
12660.27 265
12661.33 290
12662.39 273
12663.45 278
12664.51 298
12665.58 287
12666.64 278
12667.70 278
12668.76 284
12669.82 265
12670.89 271
12671.95 292
12673.01 285
12674.07 265
12675.13 267
12676.20 287
12677.26 269
12678.32 275
12679.38 278
12680.45 280
12681.51 298
12682.57 258
12683.63 293
12684.70 295
12685.76 275
12686.82 288
12687.88 280
12688.95 283
12690.01 257
12691.07 290
12692.14 313
12693.20 323
12694.26 307
12695.32 309
12696.39 287
12697.45 294
12698.51 321
12699.58 323
12700.64 318
12701.70 331
12702.77 309
12703.83 315
12704.89 317
12705.96 307
12707.02 308
12708.08 294
12709.15 264
12710.21 294
12711.28 300
12712.34 298
12713.40 287
12714.47 284
12715.53 302
12716.59 301
12717.66 299
12718.72 273
12719.79 291
12720.85 263
12721.92 282
12722.98 256
12724.04 305
12725.11 288
12726.17 295
12727.24 278
12728.30 272
12729.37 285
12730.43 274
12731.49 283
12732.56 276
12733.62 237
12734.69 257
12735.75 274
12736.82 264
12737.88 264
12738.95 238
12740.01 281
12741.08 284
12742.14 277
12743.21 279
12744.27 284
12745.34 275
12746.40 275
12747.47 287
12748.53 270
12749.60 239
12750.66 262
12751.73 272
12752.79 278
12753.86 262
12754.93 252
12755.99 257
12757.06 267
12758.12 221
12759.19 253
12760.25 244
12761.32 252
12762.39 256
12763.45 258
12764.52 265
12765.58 248
12766.65 231
12767.72 239
12768.78 261
12769.85 229
12770.91 241
12771.98 249
12773.05 242
12774.11 223
12775.18 231
12776.25 282
12777.31 259
12778.38 242
12779.45 267
12780.51 266
12781.58 240
12782.65 246
12783.71 266
12784.78 242
12785.85 254
12786.91 263
12787.98 248
12789.05 267
12790.11 255
12791.18 248
12792.25 255
12793.31 247
12794.38 239
12795.45 234
12796.52 258
12797.58 257
12798.65 255
12799.72 256
12800.79 235
12801.85 254
12802.92 247
12803.99 252
12805.06 249
12806.12 257
12807.19 299
12808.26 264
12809.33 237
12810.39 262
12811.46 257
12812.53 248
12813.60 241
12814.67 259
12815.73 253
12816.80 270
12817.87 276
12818.94 261
12820.01 262
12821.08 255
12822.14 236
12823.21 253
12824.28 240
12825.35 265
12826.42 261
12827.49 237
12828.55 231
12829.62 220
12830.69 233
12831.76 230
12832.83 255
12833.90 233
12834.97 248
12836.04 249
12837.11 216
12838.17 214
12839.24 242
12840.31 235
12841.38 240
12842.45 257
12843.52 256
12844.59 245
12845.66 246
12846.73 243
12847.80 244
12848.87 238
12849.94 244
12851.01 234
12852.08 236
12853.14 239
12854.21 265
12855.28 254
12856.35 260
12857.42 245
12858.49 227
12859.56 253
12860.63 242
12861.70 244
12862.77 250
12863.84 246
12864.91 227
12865.98 225
12867.05 268
12868.12 242
12869.19 239
12870.26 210
12871.34 252
12872.41 241
12873.48 233
12874.55 203
12875.62 237
12876.69 253
12877.76 228
12878.83 237
12879.90 223
12880.97 227
12882.04 234
12883.11 249
12884.18 242
12885.25 206
12886.33 231
12887.40 255
12888.47 228
12889.54 231
12890.61 222
12891.68 233
12892.75 264
12893.82 234
12894.89 225
12895.97 221
12897.04 230
12898.11 230
12899.18 232
12900.25 220
12901.32 232
12902.40 216
12903.47 236
12904.54 219
12905.61 239
12906.68 217
12907.75 216
12908.83 250
12909.90 219
12910.97 243
12912.04 230
12913.11 223
12914.19 224
12915.26 228
12916.33 219
12917.40 238
12918.48 228
12919.55 217
12920.62 205
12921.69 242
12922.77 221
12923.84 220
12924.91 229
12925.98 244
12927.06 229
12928.13 231
12929.20 214
12930.27 227
12931.35 229
12932.42 202
12933.49 229
12934.57 207
12935.64 219
12936.71 219
12937.79 236
12938.86 227
12939.93 205
12941.01 223
12942.08 198
12943.15 196
12944.23 219
12945.30 224
12946.37 244
12947.45 236
12948.52 191
12949.59 213
12950.67 246
12951.74 229
12952.81 192
12953.89 194
12954.96 207
12956.04 230
12957.11 249
12958.18 247
12959.26 212
12960.33 204
12961.41 239
12962.48 242
12963.55 237
12964.63 231
12965.70 224
12966.78 224
12967.85 236
12968.93 212
12970.00 233
12971.07 216
12972.15 239
12973.22 220
12974.30 224
12975.37 203
12976.45 237
12977.52 219
12978.60 208
12979.67 239
12980.75 180
12981.82 204
12982.90 203
12983.97 229
12985.05 202
12986.12 237
12987.20 229
12988.27 223
12989.35 229
12990.42 202
12991.50 246
12992.57 229
12993.65 238
12994.73 232
12995.80 251
12996.88 236
12997.95 230
12999.03 239
13000.10 223
13001.18 218
13002.25 220
13003.33 215
13004.41 251
13005.48 221
13006.56 210
13007.63 214
13008.71 207
13009.79 227
13010.86 206
13011.94 220
13013.02 209
13014.09 252
13015.17 213
13016.24 220
13017.32 195
13018.40 220
13019.47 218
13020.55 229
13021.63 231
13022.70 230
13023.78 239
13024.86 234
13025.93 232
13027.01 240
13028.09 229
13029.16 211
13030.24 229
13031.32 213
13032.40 255
13033.47 240
13034.55 238
13035.63 216
13036.70 236
13037.78 224
13038.86 265
13039.94 226
13041.01 246
13042.09 220
13043.17 239
13044.25 224
13045.32 214
13046.40 227
13047.48 206
13048.56 230
13049.63 204
13050.71 202
13051.79 214
13052.87 218
13053.95 233
13055.02 238
13056.10 224
13057.18 236
13058.26 212
13059.34 210
13060.41 216
13061.49 212
13062.57 199
13063.65 197
13064.73 229
13065.81 218
13066.88 261
13067.96 236
13069.04 227
13070.12 208
13071.20 219
13072.28 250
13073.36 210
13074.43 213
13075.51 213
13076.59 200
13077.67 206
13078.75 214
13079.83 228
13080.91 217
13081.99 203
13083.07 217
13084.15 205
13085.23 222
13086.30 201
13087.38 208
13088.46 213
13089.54 232
13090.62 217
13091.70 217
13092.78 222
13093.86 196
13094.94 198
13096.02 222
13097.10 250
13098.18 202
13099.26 200
13100.34 209
13101.42 238
13102.50 209
13103.58 240
13104.66 224
13105.74 220
13106.82 221
13107.90 247
13108.98 198
13110.06 196
13111.14 218
13112.22 230
13113.30 237
13114.38 212
13115.46 232
13116.54 208
13117.62 221
13118.70 213
13119.78 214
13120.86 225
13121.95 223
13123.03 206
13124.11 245
13125.19 226
13126.27 216
13127.35 221
13128.43 194
13129.51 241
13130.59 237
13131.67 210
13132.76 200
13133.84 226
13134.92 214
13136.00 217
13137.08 207
13138.16 232
13139.24 213
13140.32 228
13141.41 199
13142.49 198
13143.57 207
13144.65 199
13145.73 211
13146.81 220
13147.90 239
13148.98 205
13150.06 204
13151.14 206
13152.22 219
13153.31 216
13154.39 233
13155.47 205
13156.55 231
13157.63 201
13158.72 198
13159.80 232
13160.88 197
13161.96 210
13163.05 199
13164.13 211
13165.21 216
13166.29 220
13167.38 193
13168.46 209
13169.54 220
13170.62 213
13171.71 192
13172.79 223
13173.87 203
13174.96 204
13176.04 209
13177.12 228
13178.20 221
13179.29 220
13180.37 226
13181.45 210
13182.54 218
13183.62 190
13184.70 218
13185.79 221
13186.87 210
13187.95 193
13189.04 200
13190.12 192
13191.20 207
13192.29 197
13193.37 206
13194.46 222
13195.54 217
13196.62 228
13197.71 227
13198.79 214
13199.88 227
13200.96 207
13202.04 215
13203.13 225
13204.21 220
13205.30 225
13206.38 192
13207.46 212
13208.55 219
13209.63 208
13210.72 216
13211.80 216
13212.89 216
13213.97 227
13215.05 229
13216.14 196
13217.22 221
13218.31 209
13219.39 237
13220.48 199
13221.56 197
13222.65 215
13223.73 221
13224.82 208
13225.90 201
13226.99 216
13228.07 208
13229.16 231
13230.24 227
13231.33 229
13232.41 212
13233.50 214
13234.58 201
13235.67 238
13236.76 230
13237.84 211
13238.93 205
13240.01 213
13241.10 205
13242.18 222
13243.27 207
13244.35 212
13245.44 202
13246.53 187
13247.61 191
13248.70 204
13249.78 222
13250.87 202
13251.96 203
13253.04 205
13254.13 215
13255.21 208
13256.30 217
13257.39 242
13258.47 215
13259.56 221
13260.65 252
13261.73 225
13262.82 222
13263.91 223
13264.99 222
13266.08 212
13267.17 206
13268.25 234
13269.34 196
13270.43 210
13271.51 208
13272.60 241
13273.69 223
13274.77 226
13275.86 213
13276.95 227
13278.04 208
13279.12 251
13280.21 240
13281.30 234
13282.38 228
13283.47 216
13284.56 234
13285.65 236
13286.73 257
13287.82 208
13288.91 231
13290.00 206
13291.08 217
13292.17 224
13293.26 228
13294.35 199
13295.44 226
13296.52 221
13297.61 193
13298.70 225
13299.79 225
13300.88 247
13301.96 236
13303.05 234
13304.14 237
13305.23 222
13306.32 202
13307.41 233
13308.49 235
13309.58 218
13310.67 207
13311.76 229
13312.85 223
13313.94 220
13315.02 232
13316.11 238
13317.20 248
13318.29 219
13319.38 215
13320.47 193
13321.56 216
13322.65 205
13323.74 219
13324.82 201
13325.91 233
13327.00 229
13328.09 225
13329.18 230
13330.27 247
13331.36 246
13332.45 240
13333.54 236
13334.63 222
13335.72 243
13336.81 209
13337.90 237
13338.99 229
13340.08 243
13341.17 244
13342.26 228
13343.35 230
13344.44 242
13345.53 226
13346.61 253
13347.70 225
13348.79 224
13349.89 243
13350.98 233
13352.07 231
13353.16 239
13354.25 217
13355.34 234
13356.43 246
13357.52 244
13358.61 256
13359.70 222
13360.79 270
13361.88 269
13362.97 252
13364.06 224
13365.15 232
13366.24 225
13367.33 195
13368.42 242
13369.51 218
13370.60 216
13371.70 223
13372.79 234
13373.88 228
13374.97 225
13376.06 224
13377.15 238
13378.24 236
13379.33 245
13380.43 230
13381.52 222
13382.61 254
13383.70 219
13384.79 220
13385.88 225
13386.97 229
13388.07 203
13389.16 219
13390.25 193
13391.34 231
13392.43 214
13393.52 214
13394.62 202
13395.71 196
13396.80 220
13397.89 233
13398.98 201
13400.08 193
13401.17 204
13402.26 213
13403.35 239
13404.45 212
13405.54 226
13406.63 203
13407.72 199
13408.82 200
13409.91 204
13411.00 209
13412.09 224
13413.19 196
13414.28 239
13415.37 218
13416.46 193
13417.56 211
13418.65 211
13419.74 226
13420.84 221
13421.93 232
13423.02 222
13424.11 248
13425.21 232
13426.30 222
13427.39 217
13428.49 226
13429.58 226
13430.67 236
13431.77 219
13432.86 202
13433.95 229
13435.05 242
13436.14 217
13437.24 211
13438.33 241
13439.42 224
13440.52 227
13441.61 212
13442.70 215
13443.80 210
13444.89 231
13445.99 222
13447.08 224
13448.17 229
13449.27 225
13450.36 225
13451.46 216
13452.55 210
13453.64 218
13454.74 241
13455.83 237
13456.93 213
13458.02 238
13459.12 244
13460.21 255
13461.31 205
13462.40 220
13463.50 245
13464.59 235
13465.69 212
13466.78 214
13467.87 226
13468.97 219
13470.06 234
13471.16 234
13472.25 244
13473.35 225
13474.44 221
13475.54 211
13476.64 223
13477.73 225
13478.83 258
13479.92 264
13481.02 263
13482.11 234
13483.21 252
13484.30 245
13485.40 251
13486.49 243
13487.59 257
13488.69 239
13489.78 254
13490.88 232
13491.97 244
13493.07 265
13494.17 270
13495.26 262
13496.36 252
13497.45 252
13498.55 243
13499.65 231
13500.74 247
13501.84 236
13502.93 233
13504.03 230
13505.13 224
13506.22 234
13507.32 230
13508.42 233
13509.51 227
13510.61 215
13511.71 226
13512.80 241
13513.90 223
13515.00 215
13516.09 230
13517.19 244
13518.29 209
13519.38 212
13520.48 210
13521.58 208
13522.68 241
13523.77 219
13524.87 223
13525.97 222
13527.06 217
13528.16 219
13529.26 209
13530.36 212
13531.45 204
13532.55 211
13533.65 224
13534.75 237
13535.84 227
13536.94 226
13538.04 231
13539.14 215
13540.23 232
13541.33 205
13542.43 201
13543.53 211
13544.63 214
13545.72 218
13546.82 221
13547.92 222
13549.02 209
13550.12 218
13551.22 210
13552.31 211
13553.41 213
13554.51 215
13555.61 223
13556.71 212
13557.81 186
13558.90 193
13560.00 185
13561.10 190
13562.20 190
13563.30 200
13564.40 194
13565.50 222
13566.60 209
13567.69 229
13568.79 235
13569.89 230
13570.99 218
13572.09 218
13573.19 230
13574.29 212
13575.39 223
13576.49 198
13577.59 215
13578.69 212
13579.79 198
13580.89 210
13581.98 210
13583.08 209
13584.18 195
13585.28 204
13586.38 217
13587.48 217
13588.58 222
13589.68 214
13590.78 207
13591.88 212
13592.98 220
13594.08 223
13595.18 215
13596.28 233
13597.38 231
13598.48 218
13599.58 205
13600.68 207
13601.78 210
13602.88 220
13603.98 226
13605.08 240
13606.18 220
13607.29 225
13608.39 211
13609.49 218
13610.59 224
13611.69 209
13612.79 231
13613.89 239
13614.99 222
13616.09 213
13617.19 215
13618.29 223
13619.39 225
13620.50 236
13621.60 191
13622.70 223
13623.80 215
13624.90 223
13626.00 201
13627.10 207
13628.20 216
13629.31 224
13630.41 193
13631.51 209
13632.61 220
13633.71 208
13634.81 209
13635.91 217
13637.02 231
13638.12 195
13639.22 236
13640.32 229
13641.42 213
13642.53 218
13643.63 203
13644.73 207
13645.83 216
13646.93 208
13648.04 248
13649.14 198
13650.24 200
13651.34 206
13652.45 208
13653.55 202
13654.65 219
13655.75 218
13656.85 237
13657.96 214
13659.06 194
13660.16 212
13661.27 224
13662.37 196
13663.47 212
13664.57 215
13665.68 227
13666.78 225
13667.88 215
13668.99 200
13670.09 208
13671.19 236
13672.29 233
13673.40 227
13674.50 221
13675.60 207
13676.71 224
13677.81 239
13678.91 247
13680.02 230
13681.12 231
13682.23 220
13683.33 206
13684.43 214
13685.54 241
13686.64 224
13687.74 225
13688.85 198
13689.95 208
13691.06 239
13692.16 219
13693.26 217
13694.37 222
13695.47 235
13696.58 232
13697.68 254
13698.78 202
13699.89 206
13700.99 234
13702.10 250
13703.20 239
13704.31 239
13705.41 235
13706.51 253
13707.62 263
13708.72 232
13709.83 249
13710.93 243
13712.04 265
13713.14 237
13714.25 258
13715.35 254
13716.46 250
13717.56 256
13718.67 248
13719.77 236
13720.88 221
13721.98 219
13723.09 233
13724.19 231
13725.30 220
13726.40 217
13727.51 227
13728.61 220
13729.72 228
13730.83 227
13731.93 226
13733.04 236
13734.14 208
13735.25 229
13736.35 224
13737.46 214
13738.57 201
13739.67 215
13740.78 218
13741.88 201
13742.99 228
13744.09 202
13745.20 210
13746.31 198
13747.41 211
13748.52 203
13749.63 234
13750.73 224
13751.84 231
13752.94 230
13754.05 226
13755.16 231
13756.26 246
13757.37 224
13758.48 201
13759.58 257
13760.69 250
13761.80 249
13762.90 230
13764.01 246
13765.12 222
13766.22 247
13767.33 219
13768.44 243
13769.55 237
13770.65 226
13771.76 228
13772.87 213
13773.97 233
13775.08 240
13776.19 212
13777.30 229
13778.40 236
13779.51 214
13780.62 214
13781.73 229
13782.83 246
13783.94 200
13785.05 224
13786.16 239
13787.26 226
13788.37 235
13789.48 228
13790.59 249
13791.70 216
13792.80 230
13793.91 233
13795.02 230
13796.13 214
13797.24 216
13798.35 210
13799.45 229
13800.56 240
13801.67 243
13802.78 232
13803.89 203
13805.00 229
13806.10 237
13807.21 263
13808.32 240
13809.43 224
13810.54 221
13811.65 206
13812.76 222
13813.86 231
13814.97 239
13816.08 210
13817.19 217
13818.30 222
13819.41 237
13820.52 206
13821.63 211
13822.74 230
13823.85 218
13824.96 210
13826.06 219
13827.17 208
13828.28 212
13829.39 206
13830.50 200
13831.61 205
13832.72 223
13833.83 218
13834.94 220
13836.05 200
13837.16 200
13838.27 210
13839.38 213
13840.49 229
13841.60 189
13842.71 220
13843.82 231
13844.93 227
13846.04 217
13847.15 223
13848.26 211
13849.37 240
13850.48 215
13851.59 205
13852.70 193
13853.81 236
13854.92 218
13856.03 221
13857.14 203
13858.25 217
13859.37 213
13860.48 214
13861.59 226
13862.70 231
13863.81 194
13864.92 197
13866.03 191
13867.14 204
13868.25 228
13869.36 197
13870.47 201
13871.59 214
13872.70 228
13873.81 214
13874.92 198
13876.03 214
13877.14 203
13878.25 208
13879.36 226
13880.48 217
13881.59 230
13882.70 205
13883.81 225
13884.92 227
13886.03 211
13887.15 219
13888.26 220
13889.37 221
13890.48 207
13891.59 224
13892.71 205
13893.82 209
13894.93 204
13896.04 211
13897.15 217
13898.27 206
13899.38 214
13900.49 197
13901.60 179
13902.72 220
13903.83 192
13904.94 215
13906.05 213
13907.17 212
13908.28 190
13909.39 194
13910.50 209
13911.62 200
13912.73 224
13913.84 212
13914.95 204
13916.07 210
13917.18 202
13918.29 189
13919.41 194
13920.52 213
13921.63 191
13922.75 203
13923.86 218
13924.97 198
13926.09 207
13927.20 224
13928.31 209
13929.43 207
13930.54 201
13931.65 190
13932.77 213
13933.88 213
13934.99 202
13936.11 192
13937.22 208
13938.34 205
13939.45 195
13940.56 194
13941.68 201
13942.79 213
13943.91 220
13945.02 194
13946.13 217
13947.25 198
13948.36 198
13949.48 194
13950.59 200
13951.70 186
13952.82 210
13953.93 202
13955.05 195
13956.16 210
13957.28 207
13958.39 202
13959.51 193
13960.62 215
13961.74 204
13962.85 219
13963.97 201
13965.08 206
13966.20 203
13967.31 210
13968.43 202
13969.54 198
13970.66 196
13971.77 211
13972.89 223
13974.00 203
13975.12 221
13976.23 218
13977.35 212
13978.46 215
13979.58 232
13980.69 223
13981.81 212
13982.92 192
13984.04 198
13985.16 212
13986.27 202
13987.39 208
13988.50 195
13989.62 215
13990.74 195
13991.85 178
13992.97 199
13994.08 215
13995.20 201
13996.32 203
13997.43 196
13998.55 190
13999.66 196
14000.78 225
14001.90 206
14003.01 198
14004.13 198
14005.25 205
14006.36 209
14007.48 195
14008.60 207
14009.71 192
14010.83 188
14011.95 184
14013.06 197
14014.18 204
14015.30 205
14016.41 180
14017.53 197
14018.65 196
14019.76 204
14020.88 206
14022.00 193
14023.12 193
14024.23 183
14025.35 202
14026.47 175
14027.59 195
14028.70 201
14029.82 200
14030.94 210
14032.06 199
14033.17 181
14034.29 189
14035.41 209
14036.53 223
14037.64 201
14038.76 206
14039.88 196
14041.00 222
14042.11 214
14043.23 201
14044.35 187
14045.47 202
14046.59 207
14047.71 214
14048.82 195
14049.94 221
14051.06 201
14052.18 211
14053.30 202
14054.42 212
14055.53 216
14056.65 211
14057.77 224
14058.89 215
14060.01 242
14061.13 232
14062.25 220
14063.36 198
14064.48 238
14065.60 228
14066.72 209
14067.84 245
14068.96 211
14070.08 211
14071.20 225
14072.32 224
14073.44 223
14074.55 224
14075.67 233
14076.79 208
14077.91 237
14079.03 231
14080.15 255
14081.27 243
14082.39 239
14083.51 234
14084.63 225
14085.75 257
14086.87 239
14087.99 250
14089.11 236
14090.23 237
14091.35 242
14092.47 238
14093.59 244
14094.71 251
14095.83 249
14096.95 262
14098.07 256
14099.19 235
14100.31 228
14101.43 197
14102.55 213
14103.67 232
14104.79 222
14105.91 211
14107.03 205
14108.15 214
14109.27 201
14110.39 203
14111.51 206
14112.64 192
14113.76 198
14114.88 185
14116.00 211
14117.12 203
14118.24 197
14119.36 209
14120.48 205
14121.60 211
14122.72 204
14123.85 203
14124.97 197
14126.09 188
14127.21 206
14128.33 208
14129.45 206
14130.57 206
14131.70 235
14132.82 222
14133.94 195
14135.06 223
14136.18 202
14137.30 221
14138.43 208
14139.55 208
14140.67 212
14141.79 203
14142.91 214
14144.03 210
14145.16 216
14146.28 211
14147.40 202
14148.52 199
14149.65 202
14150.77 195
14151.89 205
14153.01 201
14154.13 197
14155.26 199
14156.38 213
14157.50 215
14158.62 187
14159.75 170
14160.87 180
14161.99 220
14163.12 196
14164.24 204
14165.36 193
14166.48 210
14167.61 202
14168.73 202
14169.85 196
14170.98 198
14172.10 194
14173.22 190
14174.35 193
14175.47 179
14176.59 204
14177.72 185
14178.84 198
14179.96 196
14181.09 169
14182.21 189
14183.33 199
14184.46 193
14185.58 200
14186.70 212
14187.83 197
14188.95 195
14190.07 186
14191.20 172
14192.32 185
14193.45 212
14194.57 194
14195.69 224
14196.82 191
14197.94 196
14199.07 206
14200.19 218
14201.32 186
14202.44 199
14203.56 201
14204.69 197
14205.81 195
14206.94 215
14208.06 189
14209.19 172
14210.31 184
14211.44 210
14212.56 181
14213.69 179
14214.81 202
14215.93 179
14217.06 183
14218.18 167
14219.31 189
14220.43 181
14221.56 187
14222.68 195
14223.81 167
14224.94 199
14226.06 195
14227.19 183
14228.31 184
14229.44 184
14230.56 194
14231.69 216
14232.81 192
14233.94 175
14235.06 172
14236.19 187
14237.32 184
14238.44 186
14239.57 193
14240.69 180
14241.82 200
14242.94 206
14244.07 185
14245.20 190
14246.32 192
14247.45 199
14248.57 204
14249.70 191
14250.83 182
14251.95 177
14253.08 192
14254.21 173
14255.33 177
14256.46 174
14257.59 185
14258.71 198
14259.84 188
14260.97 188
14262.09 184
14263.22 187
14264.35 177
14265.47 200
14266.60 183
14267.73 182
14268.85 190
14269.98 184
14271.11 188
14272.23 179
14273.36 196
14274.49 173
14275.62 190
14276.74 191
14277.87 176
14279.00 184
14280.12 191
14281.25 183
14282.38 178
14283.51 194
14284.63 174
14285.76 198
14286.89 181
14288.02 171
14289.15 175
14290.27 192
14291.40 173
14292.53 190
14293.66 162
14294.78 181
14295.91 170
14297.04 193
14298.17 172
14299.30 188
14300.42 166
14301.55 203
14302.68 179
14303.81 167
14304.94 176
14306.07 191
14307.19 158
14308.32 173
14309.45 195
14310.58 185
14311.71 185
14312.84 185
14313.97 182
14315.10 174
14316.22 180
14317.35 189
14318.48 183
14319.61 198
14320.74 165
14321.87 174
14323.00 191
14324.13 174
14325.26 177
14326.39 193
14327.51 179
14328.64 168
14329.77 189
14330.90 174
14332.03 175
14333.16 184
14334.29 200
14335.42 172
14336.55 168
14337.68 160
14338.81 186
14339.94 191
14341.07 164
14342.20 160
14343.33 215
14344.46 195
14345.59 181
14346.72 181
14347.85 195
14348.98 189
14350.11 185
14351.24 199
14352.37 183
14353.50 180
14354.63 185
14355.76 195
14356.89 192
14358.02 163
14359.15 178
14360.28 193
14361.41 197
14362.54 192
14363.67 185
14364.80 195
14365.94 195
14367.07 205
14368.20 201
14369.33 179
14370.46 162
14371.59 192
14372.72 176
14373.85 180
14374.98 185
14376.11 198
14377.25 181
14378.38 167
14379.51 172
14380.64 186
14381.77 190
14382.90 172
14384.03 181
14385.16 189
14386.30 190
14387.43 176
14388.56 181
14389.69 175
14390.82 198
14391.95 186
14393.09 197
14394.22 186
14395.35 179
14396.48 191
14397.61 204
14398.75 183
14399.88 180
14401.01 184
14402.14 191
14403.27 201
14404.41 199
14405.54 178
14406.67 187
14407.80 181
14408.94 187
14410.07 194
14411.20 181
14412.33 200
14413.47 167
14414.60 180
14415.73 181
14416.87 182
14418.00 180
14419.13 189
14420.26 183
14421.40 168
14422.53 176
14423.66 186
14424.80 191
14425.93 164
14427.06 186
14428.20 193
14429.33 189
14430.46 197
14431.59 181
14432.73 169
14433.86 167
14435.00 196
14436.13 177
14437.26 164
14438.40 165
14439.53 181
14440.66 170
14441.80 176
14442.93 180
14444.06 198
14445.20 177
14446.33 194
14447.47 194
14448.60 184
14449.73 201
14450.87 183
14452.00 172
14453.14 187
14454.27 201
14455.41 169
14456.54 182
14457.67 174
14458.81 185
14459.94 177
14461.08 195
14462.21 196
14463.35 154
14464.48 165
14465.62 191
14466.75 175
14467.89 174
14469.02 182
14470.15 192
14471.29 205
14472.42 188
14473.56 205
14474.69 191
14475.83 164
14476.96 177
14478.10 194
14479.24 194
14480.37 170
14481.51 189
14482.64 191
14483.78 192
14484.91 204
14486.05 167
14487.18 176
14488.32 173
14489.45 191
14490.59 189
14491.73 209
14492.86 203
14494.00 178
14495.13 203
14496.27 203
14497.40 193
14498.54 185
14499.68 189
14500.81 203
14501.95 201
14503.08 205
14504.22 218
14505.36 193
14506.49 190
14507.63 189
14508.77 207
14509.90 195
14511.04 212
14512.18 218
14513.31 211
14514.45 198
14515.58 240
14516.72 208
14517.86 206
14519.00 206
14520.13 202
14521.27 187
14522.41 178
14523.54 194
14524.68 227
14525.82 191
14526.95 203
14528.09 207
14529.23 196
14530.37 172
14531.50 174
14532.64 160
14533.78 188
14534.91 205
14536.05 194
14537.19 183
14538.33 192
14539.46 208
14540.60 173
14541.74 194
14542.88 173
14544.02 171
14545.15 196
14546.29 184
14547.43 185
14548.57 185
14549.70 214
14550.84 173
14551.98 185
14553.12 169
14554.26 183
14555.39 187
14556.53 178
14557.67 176
14558.81 167
14559.95 185
14561.09 202
14562.22 185
14563.36 190
14564.50 165
14565.64 169
14566.78 180
14567.92 184
14569.06 171
14570.20 161
14571.33 169
14572.47 182
14573.61 175
14574.75 183
14575.89 184
14577.03 170
14578.17 191
14579.31 196
14580.45 210
14581.59 159
14582.72 176
14583.86 176
14585.00 195
14586.14 193
14587.28 186
14588.42 176
14589.56 187
14590.70 182
14591.84 187
14592.98 188
14594.12 155
14595.26 193
14596.40 179
14597.54 189
14598.68 176
14599.82 200
14600.96 172
14602.10 169
14603.24 172
14604.38 174
14605.52 183
14606.66 175
14607.80 177
14608.94 163
14610.08 203
14611.22 191
14612.36 184
14613.50 176
14614.64 195
14615.78 185
14616.92 183
14618.06 190
14619.20 196
14620.34 186
14621.49 188
14622.63 208
14623.77 200
14624.91 162
14626.05 182
14627.19 196
14628.33 185
14629.47 176
14630.61 180
14631.75 179
14632.90 183
14634.04 192
14635.18 173
14636.32 193
14637.46 183
14638.60 191
14639.74 192
14640.88 184
14642.03 170
14643.17 165
14644.31 174
14645.45 190
14646.59 177
14647.73 196
14648.88 183
14650.02 187
14651.16 174
14652.30 173
14653.44 156
14654.59 179
14655.73 163
14656.87 155
14658.01 166
14659.16 161
14660.30 165
14661.44 170
14662.58 177
14663.72 170
14664.87 173
14666.01 174
14667.15 151
14668.29 159
14669.44 160
14670.58 185
14671.72 185
14672.87 165
14674.01 173
14675.15 176
14676.29 159
14677.44 155
14678.58 177
14679.72 168
14680.87 169
14682.01 178
14683.15 190
14684.30 176
14685.44 181
14686.58 154
14687.73 162
14688.87 177
14690.01 174
14691.16 163
14692.30 152
14693.44 174
14694.59 142
14695.73 158
14696.87 161
14698.02 154
14699.16 186
14700.30 164
14701.45 171
14702.59 160
14703.74 170
14704.88 182
14706.02 161
14707.17 181
14708.31 169
14709.46 189
14710.60 165
14711.75 161
14712.89 180
14714.03 165
14715.18 164
14716.32 197
14717.47 172
14718.61 171
14719.76 177
14720.90 156
14722.05 166
14723.19 169
14724.34 160
14725.48 157
14726.63 183
14727.77 152
14728.92 161
14730.06 154
14731.21 152
14732.35 175
14733.50 169
14734.64 162
14735.79 172
14736.93 175
14738.08 151
14739.22 156
14740.37 162
14741.51 148
14742.66 182
14743.80 200
14744.95 159
14746.09 164
14747.24 174
14748.39 171
14749.53 175
14750.68 180
14751.82 166
14752.97 195
14754.11 163
14755.26 166
14756.41 167
14757.55 160
14758.70 188
14759.85 161
14760.99 173
14762.14 167
14763.28 157
14764.43 179
14765.58 153
14766.72 173
14767.87 168
14769.02 172
14770.16 160
14771.31 175
14772.46 170
14773.60 173
14774.75 171
14775.90 164
14777.04 177
14778.19 162
14779.34 153
14780.48 164
14781.63 168
14782.78 178
14783.92 139
14785.07 168
14786.22 163
14787.37 160
14788.51 160
14789.66 164
14790.81 176
14791.96 158
14793.10 172
14794.25 164
14795.40 176
14796.54 150
14797.69 157
14798.84 168
14799.99 157
14801.14 171
14802.28 174
14803.43 177
14804.58 157
14805.73 155
14806.88 160
14808.02 156
14809.17 160
14810.32 170
14811.47 164
14812.62 181
14813.76 135
14814.91 174
14816.06 149
14817.21 158
14818.36 168
14819.51 165
14820.65 157
14821.80 165
14822.95 152
14824.10 150
14825.25 150
14826.40 162
14827.55 162
14828.69 162
14829.84 150
14830.99 154
14832.14 164
14833.29 178
14834.44 159
14835.59 167
14836.74 166
14837.89 172
14839.04 168
14840.19 157
14841.33 152
14842.48 164
14843.63 166
14844.78 160
14845.93 148
14847.08 146
14848.23 163
14849.38 163
14850.53 168
14851.68 154
14852.83 144
14853.98 157
14855.13 174
14856.28 160
14857.43 151
14858.58 155
14859.73 171
14860.88 163
14862.03 158
14863.18 145
14864.33 158
14865.48 161
14866.63 147
14867.78 153
14868.93 146
14870.08 167
14871.23 162
14872.38 160
14873.53 153
14874.68 143
14875.83 176
14876.98 163
14878.14 154
14879.29 160
14880.44 163
14881.59 167
14882.74 152
14883.89 162
14885.04 177
14886.19 180
14887.34 160
14888.49 164
14889.64 157
14890.80 168
14891.95 189
14893.10 182
14894.25 161
14895.40 175
14896.55 175
14897.70 165
14898.86 161
14900.01 149
14901.16 150
14902.31 144
14903.46 157
14904.61 168
14905.77 170
14906.92 181
14908.07 148
14909.22 161
14910.37 153
14911.53 157
14912.68 147
14913.83 185
14914.98 149
14916.13 170
14917.29 165
14918.44 157
14919.59 165
14920.74 148
14921.90 155
14923.05 154
14924.20 165
14925.35 145
14926.51 149
14927.66 176
14928.81 156
14929.96 176
14931.12 158
14932.27 150
14933.42 153
14934.57 167
14935.73 180
14936.88 166
14938.03 152
14939.19 166
14940.34 173
14941.49 162
14942.65 170
14943.80 156
14944.95 164
14946.11 168
14947.26 156
14948.41 162
14949.57 165
14950.72 147
14951.87 143
14953.03 150
14954.18 146
14955.33 166
14956.49 145
14957.64 147
14958.80 175
14959.95 156
14961.10 157
14962.26 145
14963.41 147
14964.57 155
14965.72 165
14966.87 169
14968.03 160
14969.18 185
14970.34 152
14971.49 151
14972.65 155
14973.80 161
14974.95 179
14976.11 164
14977.26 175
14978.42 152
14979.57 155
14980.73 154
14981.88 158
14983.04 168
14984.19 159
14985.35 167
14986.50 166
14987.66 158
14988.81 164
14989.97 149
14991.12 166
14992.28 173
14993.43 156
14994.59 157
14995.74 150
14996.90 173
14998.05 135
14999.21 161
15000.36 175
15001.52 167
15002.67 157
15003.83 149
15004.99 156
15006.14 176
15007.30 146
15008.45 163
15009.61 175
15010.76 175
15011.92 154
15013.08 152
15014.23 162
15015.39 138
15016.54 139
15017.70 174
15018.86 147
15020.01 147
15021.17 170
15022.32 156
15023.48 143
15024.64 149
15025.79 180
15026.95 149
15028.11 158
15029.26 149
15030.42 151
15031.58 170
15032.73 148
15033.89 148
15035.05 144
15036.20 140
15037.36 171
15038.52 172
15039.67 153
15040.83 168
15041.99 159
15043.15 169
15044.30 162
15045.46 160
15046.62 184
15047.77 162
15048.93 172
15050.09 144
15051.25 145
15052.40 158
15053.56 146
15054.72 162
15055.88 161
15057.03 146
15058.19 160
15059.35 165
15060.51 154
15061.66 135
15062.82 159
15063.98 170
15065.14 152
15066.30 165
15067.45 166
15068.61 166
15069.77 159
15070.93 140
15072.09 160
15073.24 197
15074.40 160
15075.56 161
15076.72 156
15077.88 168
15079.04 154
15080.20 158
15081.35 148
15082.51 153
15083.67 162
15084.83 149
15085.99 154
15087.15 139
15088.31 151
15089.46 176
15090.62 178
15091.78 148
15092.94 166
15094.10 162
15095.26 156
15096.42 163
15097.58 156
15098.74 142
15099.90 159
15101.06 181
15102.22 163
15103.37 153
15104.53 155
15105.69 149
15106.85 158
15108.01 156
15109.17 152
15110.33 137
15111.49 151
15112.65 165
15113.81 133
15114.97 186
15116.13 147
15117.29 141
15118.45 166
15119.61 150
15120.77 155
15121.93 146
15123.09 152
15124.25 165
15125.41 182
15126.57 174
15127.73 163
15128.89 153
15130.05 148
15131.21 156
15132.37 161
15133.53 158
15134.69 149
15135.86 153
15137.02 169
15138.18 164
15139.34 162
15140.50 152
15141.66 150
15142.82 159
15143.98 139
15145.14 155
15146.30 163
15147.46 160
15148.63 148
15149.79 159
15150.95 154
15152.11 146
15153.27 158
15154.43 161
15155.59 145
15156.75 145
15157.92 154
15159.08 148
15160.24 153
15161.40 164
15162.56 155
15163.72 159
15164.89 150
15166.05 147
15167.21 144
15168.37 166
15169.53 139
15170.69 152
15171.86 157
15173.02 136
15174.18 151
15175.34 155
15176.51 158
15177.67 149
15178.83 148
15179.99 147
15181.15 151
15182.32 167
15183.48 153
15184.64 177
15185.80 142
15186.97 146
15188.13 135
15189.29 155
15190.46 138
15191.62 152
15192.78 140
15193.94 148
15195.11 158
15196.27 173
15197.43 152
15198.60 139
15199.76 156
15200.92 163
15202.08 155
15203.25 157
15204.41 153
15205.57 155
15206.74 144
15207.90 162
15209.06 154
15210.23 155
15211.39 164
15212.56 152
15213.72 150
15214.88 129
15216.05 159
15217.21 171
15218.37 167
15219.54 178
15220.70 160
15221.87 138
15223.03 161
15224.19 168
15225.36 152
15226.52 160
15227.69 157
15228.85 163
15230.01 154
15231.18 157
15232.34 163
15233.51 136
15234.67 165
15235.84 157
15237.00 146
15238.16 137
15239.33 148
15240.49 146
15241.66 156
15242.82 165
15243.99 146
15245.15 142
15246.32 155
15247.48 141
15248.65 146
15249.81 141
15250.98 156
15252.14 164
15253.31 156
15254.47 147
15255.64 152
15256.80 156
15257.97 149
15259.13 150
15260.30 151
15261.46 147
15262.63 173
15263.80 152
15264.96 135
15266.13 166
15267.29 156
15268.46 144
15269.62 149
15270.79 162
15271.96 158
15273.12 140
15274.29 153
15275.45 135
15276.62 161
15277.79 148
15278.95 163
15280.12 150
15281.28 151
15282.45 162
15283.62 158
15284.78 164
15285.95 144
15287.12 140
15288.28 155
15289.45 146
15290.62 130
15291.78 141
15292.95 148
15294.12 173
15295.28 153
15296.45 176
15297.62 160
15298.78 162
15299.95 142
15301.12 152
15302.28 168
15303.45 175
15304.62 143
15305.78 153
15306.95 167
15308.12 156
15309.29 149
15310.45 147
15311.62 171
15312.79 155
15313.96 170
15315.12 147
15316.29 150
15317.46 138
15318.63 164
15319.79 166
15320.96 149
15322.13 139
15323.30 147
15324.46 178
15325.63 164
15326.80 172
15327.97 167
15329.14 147
15330.30 144
15331.47 149
15332.64 160
15333.81 131
15334.98 160
15336.14 162
15337.31 131
15338.48 155
15339.65 159
15340.82 166
15341.99 159
15343.16 163
15344.32 156
15345.49 159
15346.66 166
15347.83 181
15349.00 149
15350.17 163
15351.34 155
15352.51 168
15353.67 167
15354.84 172
15356.01 142
15357.18 159
15358.35 150
15359.52 179
15360.69 164
15361.86 153
15363.03 154
15364.20 162
15365.37 165
15366.54 163
15367.71 167
15368.87 177
15370.04 172
15371.21 165
15372.38 163
15373.55 165
15374.72 160
15375.89 160
15377.06 158
15378.23 170
15379.40 177
15380.57 159
15381.74 157
15382.91 148
15384.08 153
15385.25 155
15386.42 145
15387.59 171
15388.76 170
15389.93 164
15391.10 163
15392.27 158
15393.44 166
15394.62 178
15395.79 154
15396.96 157
15398.13 151
15399.30 161
15400.47 150
15401.64 165
15402.81 142
15403.98 157
15405.15 147
15406.32 168
15407.49 138
15408.66 150
15409.84 157
15411.01 146
15412.18 157
15413.35 155
15414.52 140
15415.69 163
15416.86 166
15418.03 142
15419.21 127
15420.38 153
15421.55 144
15422.72 140
15423.89 170
15425.06 151
15426.24 161
15427.41 157
15428.58 142
15429.75 148
15430.92 163
15432.09 165
15433.27 137
15434.44 157
15435.61 162
15436.78 166
15437.96 163
15439.13 157
15440.30 141
15441.47 142
15442.64 147
15443.82 157
15444.99 131
15446.16 157
15447.33 162
15448.51 143
15449.68 156
15450.85 131
15452.02 152
15453.20 138
15454.37 170
15455.54 139
15456.72 140
15457.89 136
15459.06 160
15460.23 145
15461.41 160
15462.58 149
15463.75 147
15464.93 157
15466.10 165
15467.27 139
15468.45 158
15469.62 154
15470.79 169
15471.97 158
15473.14 150
15474.31 143
15475.49 149
15476.66 150
15477.83 157
15479.01 140
15480.18 162
15481.36 148
15482.53 162
15483.70 139
15484.88 137
15486.05 140
15487.23 151
15488.40 148
15489.57 145
15490.75 147
15491.92 145
15493.10 166
15494.27 152
15495.44 143
15496.62 136
15497.79 148
15498.97 147
15500.14 160
15501.32 150
15502.49 129
15503.67 137
15504.84 157
15506.02 159
15507.19 156
15508.36 136
15509.54 139
15510.71 144
15511.89 149
15513.06 145
15514.24 141
15515.41 145
15516.59 146
15517.77 155
15518.94 148
15520.12 140
15521.29 150
15522.47 145
15523.64 139
15524.82 149
15525.99 148
15527.17 149
15528.34 152
15529.52 155
15530.69 142
15531.87 131
15533.05 149
15534.22 156
15535.40 159
15536.57 158
15537.75 134
15538.93 139
15540.10 158
15541.28 140
15542.45 148
15543.63 141
15544.81 166
15545.98 152
15547.16 138
15548.33 148
15549.51 135
15550.69 167
15551.86 140
15553.04 156
15554.22 142
15555.39 142
15556.57 161
15557.75 146
15558.92 140
15560.10 150
15561.28 123
15562.45 148
15563.63 170
15564.81 163
15565.99 147
15567.16 158
15568.34 167
15569.52 154
15570.69 179
15571.87 133
15573.05 130
15574.23 155
15575.40 165
15576.58 157
15577.76 142
15578.93 158
15580.11 157
15581.29 150
15582.47 153
15583.65 128
15584.82 152
15586.00 164
15587.18 165
15588.36 148
15589.53 149
15590.71 156
15591.89 171
15593.07 175
15594.25 145
15595.42 158
15596.60 149
15597.78 153
15598.96 152
15600.14 139
15601.32 172
15602.49 181
15603.67 154
15604.85 162
15606.03 153
15607.21 176
15608.39 155
15609.56 167
15610.74 157
15611.92 160
15613.10 156
15614.28 167
15615.46 160
15616.64 162
15617.82 178
15619.00 166
15620.17 195
15621.35 171
15622.53 175
15623.71 146
15624.89 170
15626.07 173
15627.25 153
15628.43 178
15629.61 168
15630.79 161
15631.97 158
15633.15 149
15634.33 150
15635.51 153
15636.69 165
15637.87 160
15639.05 145
15640.22 162
15641.40 158
15642.58 162
15643.76 165
15644.94 165
15646.12 164
15647.30 162
15648.48 150
15649.66 171
15650.85 186
15652.03 182
15653.21 177
15654.39 163
15655.57 161
15656.75 151
15657.93 148
15659.11 152
15660.29 173
15661.47 169
15662.65 180
15663.83 164
15665.01 157
15666.19 136
15667.37 172
15668.55 160
15669.73 148
15670.92 145
15672.10 145
15673.28 169
15674.46 143
15675.64 165
15676.82 160
15678.00 166
15679.18 147
15680.36 176
15681.55 162
15682.73 167
15683.91 135
15685.09 176
15686.27 168
15687.45 183
15688.63 158
15689.82 150
15691.00 165
15692.18 147
15693.36 168
15694.54 162
15695.73 171
15696.91 158
15698.09 163
15699.27 164
15700.45 153
15701.64 132
15702.82 153
15704.00 161
15705.18 167
15706.36 182
15707.55 174
15708.73 170
15709.91 150
15711.09 163
15712.28 149
15713.46 162
15714.64 156
15715.82 174
15717.01 159
15718.19 153
15719.37 161
15720.55 157
15721.74 144
15722.92 165
15724.10 157
15725.29 167
15726.47 164
15727.65 149
15728.84 162
15730.02 173
15731.20 165
15732.39 145
15733.57 162
15734.75 151
15735.94 183
15737.12 182
15738.30 183
15739.49 176
15740.67 173
15741.85 172
15743.04 188
15744.22 185
15745.40 158
15746.59 167
15747.77 152
15748.96 174
15750.14 170
15751.32 166
15752.51 178
15753.69 156
15754.88 171
15756.06 159
15757.24 153
15758.43 180
15759.61 157
15760.80 170
15761.98 151
15763.17 156
15764.35 174
15765.53 166
15766.72 156
15767.90 159
15769.09 151
15770.27 155
15771.46 155
15772.64 171
15773.83 163
15775.01 150
15776.20 176
15777.38 172
15778.57 163
15779.75 143
15780.94 154
15782.12 159
15783.31 172
15784.49 138
15785.68 154
15786.86 166
15788.05 157
15789.23 158
15790.42 153
15791.60 156
15792.79 145
15793.98 142
15795.16 144
15796.35 157
15797.53 157
15798.72 146
15799.90 145
15801.09 156
15802.28 144
15803.46 137
15804.65 145
15805.83 161
15807.02 149
15808.21 140
15809.39 141
15810.58 143
15811.76 144
15812.95 159
15814.14 142
15815.32 157
15816.51 164
15817.70 165
15818.88 158
15820.07 152
15821.26 175
15822.44 150
15823.63 150
15824.82 144
15826.00 139
15827.19 168
15828.38 162
15829.56 134
15830.75 134
15831.94 152
15833.12 144
15834.31 164
15835.50 147
15836.69 166
15837.87 156
15839.06 152
15840.25 160
15841.44 153
15842.62 145
15843.81 153
15845.00 156
15846.18 161
15847.37 148
15848.56 167
15849.75 162
15850.94 154
15852.12 145
15853.31 145
15854.50 131
15855.69 158
15856.87 155
15858.06 153
15859.25 148
15860.44 145
15861.63 149
15862.81 153
15864.00 142
15865.19 165
15866.38 162
15867.57 170
15868.76 163
15869.94 162
15871.13 150
15872.32 156
15873.51 146
15874.70 163
15875.89 145
15877.08 145
15878.26 155
15879.45 146
15880.64 163
15881.83 153
15883.02 155
15884.21 154
15885.40 159
15886.59 161
15887.78 141
15888.97 151
15890.15 162
15891.34 143
15892.53 141
15893.72 136
15894.91 167
15896.10 155
15897.29 148
15898.48 146
15899.67 148
15900.86 144
15902.05 160
15903.24 156
15904.43 167
15905.62 171
15906.81 151
15908.00 160
15909.19 150
15910.38 167
15911.57 139
15912.76 161
15913.95 155
15915.14 166
15916.33 167
15917.52 144
15918.71 156
15919.90 147
15921.09 139
15922.28 163
15923.47 156
15924.66 153
15925.85 187
15927.04 164
15928.23 149
15929.42 159
15930.61 148
15931.80 153
15932.99 140
15934.18 145
15935.38 148
15936.57 140
15937.76 146
15938.95 157
15940.14 127
15941.33 146
15942.52 152
15943.71 147
15944.90 155
15946.10 151
15947.29 140
15948.48 151
15949.67 144
15950.86 136
15952.05 150
15953.24 138
15954.44 150
15955.63 141
15956.82 157
15958.01 136
15959.20 161
15960.39 130
15961.59 137
15962.78 146
15963.97 153
15965.16 139
15966.35 140
15967.55 142
15968.74 134
15969.93 150
15971.12 140
15972.31 122
15973.51 137
15974.70 132
15975.89 151
15977.08 151
15978.28 133
15979.47 160
15980.66 144
15981.85 137
15983.05 129
15984.24 161
15985.43 126
15986.62 135
15987.82 134
15989.01 128
15990.20 148
15991.40 155
15992.59 129
15993.78 121
15994.98 151
15996.17 127
15997.36 154
15998.55 152
15999.75 136
16000.94 129
16002.13 149
16003.33 131
16004.52 148
16005.72 141
16006.91 142
16008.10 131
16009.30 143
16010.49 138
16011.68 138
16012.88 135
16014.07 137
16015.26 146
16016.46 136
16017.65 144
16018.85 144
16020.04 142
16021.23 133
16022.43 139
16023.62 138
16024.82 150
16026.01 140
16027.21 133
16028.40 134
16029.59 132
16030.79 134
16031.98 120
16033.18 143
16034.37 136
16035.57 154
16036.76 160
16037.96 145
16039.15 137
16040.35 146
16041.54 152
16042.73 136
16043.93 132
16045.12 132
16046.32 131
16047.51 133
16048.71 150
16049.91 149
16051.10 158
16052.30 134
16053.49 139
16054.69 143
16055.88 137
16057.08 133
16058.27 145
16059.47 162
16060.66 143
16061.86 146
16063.05 139
16064.25 120
16065.45 127
16066.64 120
16067.84 138
16069.03 152
16070.23 143
16071.42 145
16072.62 125
16073.82 128
16075.01 131
16076.21 136
16077.41 159
16078.60 146
16079.80 134
16080.99 131
16082.19 145
16083.39 142
16084.58 138
16085.78 144
16086.98 144
16088.17 144
16089.37 133
16090.57 133
16091.76 134
16092.96 136
16094.16 151
16095.35 139
16096.55 142
16097.75 112
16098.94 143
16100.14 139
16101.34 141
16102.53 121
16103.73 131
16104.93 141
16106.13 140
16107.32 133
16108.52 133
16109.72 136
16110.92 122
16112.11 149
16113.31 146
16114.51 132
16115.71 130
16116.90 153
16118.10 129
16119.30 123
16120.50 120
16121.69 133
16122.89 142
16124.09 125
16125.29 123
16126.49 138
16127.68 150
16128.88 132
16130.08 146
16131.28 155
16132.48 137
16133.67 142
16134.87 151
16136.07 113
16137.27 119
16138.47 130
16139.67 147
16140.86 142
16142.06 143
16143.26 143
16144.46 150
16145.66 161
16146.86 146
16148.06 146
16149.26 145
16150.45 144
16151.65 139
16152.85 133
16154.05 121
16155.25 119
16156.45 146
16157.65 152
16158.85 135
16160.05 128
16161.25 145
16162.45 142
16163.64 133
16164.84 122
16166.04 147
16167.24 131
16168.44 134
16169.64 133
16170.84 149
16172.04 133
16173.24 134
16174.44 140
16175.64 139
16176.84 147
16178.04 125
16179.24 163
16180.44 155
16181.64 142
16182.84 131
16184.04 135
16185.24 137
16186.44 145
16187.64 136
16188.84 133
16190.04 149
16191.24 132
16192.44 111
16193.64 149
16194.84 140
16196.04 123
16197.24 133
16198.44 125
16199.65 129
16200.85 130
16202.05 141
16203.25 143
16204.45 127
16205.65 137
16206.85 149
16208.05 119
16209.25 126
16210.45 155
16211.65 138
16212.86 129
16214.06 125
16215.26 133
16216.46 147
16217.66 136
16218.86 133
16220.06 145
16221.27 136
16222.47 141
16223.67 143
16224.87 151
16226.07 128
16227.27 128
16228.48 140
16229.68 135
16230.88 124
16232.08 122
16233.28 149
16234.48 141
16235.69 135
16236.89 160
16238.09 152
16239.29 140
16240.50 143
16241.70 140
16242.90 125
16244.10 128
16245.30 120
16246.51 123
16247.71 144
16248.91 159
16250.11 142
16251.32 153
16252.52 134
16253.72 136
16254.92 144
16256.13 145
16257.33 143
16258.53 144
16259.74 143
16260.94 140
16262.14 132
16263.35 130
16264.55 131
16265.75 138
16266.95 153
16268.16 153
16269.36 145
16270.56 164
16271.77 118
16272.97 135
16274.17 134
16275.38 143
16276.58 136
16277.79 141
16278.99 140
16280.19 136
16281.40 135
16282.60 155
16283.80 122
16285.01 137
16286.21 142
16287.42 145
16288.62 149
16289.82 146
16291.03 139
16292.23 149
16293.44 139
16294.64 139
16295.84 141
16297.05 147
16298.25 139
16299.46 125
16300.66 151
16301.87 143
16303.07 159
16304.27 138
16305.48 121
16306.68 132
16307.89 127
16309.09 154
16310.30 121
16311.50 140
16312.71 144
16313.91 152
16315.12 144
16316.32 142
16317.53 136
16318.73 141
16319.94 136
16321.14 132
16322.35 132
16323.55 136
16324.76 149
16325.96 134
16327.17 135
16328.38 132
16329.58 139
16330.79 138
16331.99 136
16333.20 149
16334.40 155
16335.61 148
16336.81 156
16338.02 136
16339.23 132
16340.43 113
16341.64 134
16342.84 143
16344.05 131
16345.26 144
16346.46 128
16347.67 117
16348.87 136
16350.08 138
16351.29 147
16352.49 127
16353.70 121
16354.91 142
16356.11 130
16357.32 131
16358.53 133
16359.73 130
16360.94 131
16362.15 137
16363.35 130
16364.56 143
16365.77 132
16366.97 133
16368.18 122
16369.39 133
16370.59 130
16371.80 122
16373.01 113
16374.21 117
16375.42 128
16376.63 131
16377.84 124
16379.04 146
16380.25 136
16381.46 142
16382.67 133
16383.87 120
16385.08 126
16386.29 132
16387.50 135
16388.70 146
16389.91 142
16391.12 164
16392.33 147
16393.53 153
16394.74 142
16395.95 144
16397.16 145
16398.37 143
16399.57 106
16400.78 141
16401.99 128
16403.20 151
16404.41 140
16405.62 139
16406.82 122
16408.03 137
16409.24 143
16410.45 121
16411.66 134
16412.87 135
16414.07 136
16415.28 142
16416.49 117
16417.70 108
16418.91 141
16420.12 119
16421.33 134
16422.54 142
16423.75 135
16424.95 121
16426.16 139
16427.37 142
16428.58 128
16429.79 131
16431.00 141
16432.21 135
16433.42 139
16434.63 124
16435.84 125
16437.05 141
16438.26 129
16439.47 137
16440.68 134
16441.88 133
16443.09 114
16444.30 147
16445.51 138
16446.72 132
16447.93 145
16449.14 139
16450.35 145
16451.56 141
16452.77 123
16453.98 132
16455.19 143
16456.40 125
16457.61 151
16458.82 119
16460.03 134
16461.24 124
16462.45 130
16463.67 130
16464.88 125
16466.09 147
16467.30 123
16468.51 114
16469.72 130
16470.93 134
16472.14 127
16473.35 130
16474.56 122
16475.77 138
16476.98 114
16478.19 113
16479.40 112
16480.62 120
16481.83 131
16483.04 137
16484.25 129
16485.46 121
16486.67 118
16487.88 130
16489.09 155
16490.31 123
16491.52 151
16492.73 128
16493.94 136
16495.15 107
16496.36 126
16497.57 126
16498.79 128
16500.00 140
16501.21 130
16502.42 135
16503.63 121
16504.85 124
16506.06 123
16507.27 123
16508.48 128
16509.69 142
16510.91 139
16512.12 151
16513.33 125
16514.54 122
16515.76 114
16516.97 116
16518.18 119
16519.39 134
16520.60 123
16521.82 125
16523.03 124
16524.24 127
16525.46 143
16526.67 118
16527.88 127
16529.09 119
16530.31 137
16531.52 111
16532.73 126
16533.95 111
16535.16 126
16536.37 131
16537.58 129
16538.80 122
16540.01 128
16541.22 139
16542.44 130
16543.65 143
16544.86 128
16546.08 132
16547.29 138
16548.50 133
16549.72 136
16550.93 134
16552.15 127
16553.36 124
16554.57 132
16555.79 133
16557.00 121
16558.21 130
16559.43 114
16560.64 132
16561.86 124
16563.07 126
16564.28 131
16565.50 125
16566.71 126
16567.93 109
16569.14 145
16570.36 151
16571.57 126
16572.78 125
16574.00 120
16575.21 135
16576.43 134
16577.64 140
16578.86 123
16580.07 138
16581.29 122
16582.50 146
16583.72 133
16584.93 106
16586.15 131
16587.36 143
16588.58 129
16589.79 136
16591.01 113
16592.22 121
16593.44 126
16594.65 118
16595.87 128
16597.08 120
16598.30 143
16599.51 119
16600.73 150
16601.94 131
16603.16 122
16604.37 121
16605.59 142
16606.81 126
16608.02 128
16609.24 127
16610.45 134
16611.67 135
16612.89 126
16614.10 140
16615.32 110
16616.53 131
16617.75 123
16618.97 123
16620.18 122
16621.40 122
16622.61 149
16623.83 136
16625.05 129
16626.26 132
16627.48 118
16628.70 130
16629.91 129
16631.13 127
16632.35 135
16633.56 121
16634.78 133
16636.00 109
16637.21 138
16638.43 124
16639.65 116
16640.86 121
16642.08 136
16643.30 125
16644.51 124
16645.73 141
16646.95 139
16648.17 131
16649.38 131
16650.60 109
16651.82 127
16653.03 137
16654.25 120
16655.47 134
16656.69 107
16657.90 137
16659.12 116
16660.34 145
16661.56 126
16662.77 118
16663.99 148
16665.21 136
16666.43 114
16667.65 135
16668.86 122
16670.08 119
16671.30 110
16672.52 113
16673.74 138
16674.95 128
16676.17 127
16677.39 108
16678.61 113
16679.83 111
16681.05 126
16682.26 137
16683.48 113
16684.70 107
16685.92 126
16687.14 117
16688.36 128
16689.58 124
16690.79 109
16692.01 132
16693.23 110
16694.45 127
16695.67 129
16696.89 126
16698.11 138
16699.33 116
16700.55 139
16701.76 149
16702.98 134
16704.20 145
16705.42 133
16706.64 104
16707.86 124
16709.08 135
16710.30 117
16711.52 119
16712.74 117
16713.96 143
16715.18 118
16716.40 123
16717.62 108
16718.84 140
16720.06 134
16721.28 121
16722.50 143
16723.72 124
16724.94 138
16726.16 131
16727.38 126
16728.60 134
16729.82 113
16731.04 131
16732.26 132
16733.48 117
16734.70 115
16735.92 120
16737.14 142
16738.36 121
16739.58 108
16740.80 120
16742.02 123
16743.24 125
16744.46 114
16745.68 127
16746.90 117
16748.12 128
16749.35 122
16750.57 125
16751.79 129
16753.01 126
16754.23 137
16755.45 140
16756.67 143
16757.89 144
16759.11 130
16760.33 135
16761.56 119
16762.78 112
16764.00 120
16765.22 123
16766.44 128
16767.66 105
16768.88 128
16770.11 110
16771.33 105
16772.55 117
16773.77 135
16774.99 109
16776.22 124
16777.44 118
16778.66 128
16779.88 120
16781.10 143
16782.33 128
16783.55 120
16784.77 125
16785.99 118
16787.21 126
16788.44 111
16789.66 109
16790.88 116
16792.10 135
16793.33 118
16794.55 118
16795.77 126
16796.99 124
16798.22 130
16799.44 112
16800.66 133
16801.88 114
16803.11 124
16804.33 108
16805.55 112
16806.78 107
16808.00 117
16809.22 122
16810.44 125
16811.67 127
16812.89 125
16814.11 125
16815.34 114
16816.56 118
16817.78 116
16819.01 102
16820.23 135
16821.45 117
16822.68 133
16823.90 138
16825.13 152
16826.35 125
16827.57 119
16828.80 133
16830.02 109
16831.24 104
16832.47 118
16833.69 93
16834.92 97
16836.14 113
16837.36 123
16838.59 128
16839.81 121
16841.04 109
16842.26 132
16843.48 118
16844.71 112
16845.93 117
16847.16 115
16848.38 114
16849.61 133
16850.83 138
16852.06 131
16853.28 106
16854.51 123
16855.73 129
16856.95 115
16858.18 111
16859.40 131
16860.63 127
16861.85 120
16863.08 127
16864.30 106
16865.53 128
16866.75 117
16867.98 114
16869.21 121
16870.43 127
16871.66 133
16872.88 143
16874.11 115
16875.33 124
16876.56 131
16877.78 120
16879.01 142
16880.23 119
16881.46 140
16882.69 128
16883.91 119
16885.14 118
16886.36 122
16887.59 135
16888.81 143
16890.04 120
16891.27 123
16892.49 126
16893.72 120
16894.94 118
16896.17 121
16897.40 137
16898.62 124
16899.85 109
16901.08 128
16902.30 143
16903.53 108
16904.76 108
16905.98 112
16907.21 121
16908.44 120
16909.66 111
16910.89 122
16912.12 122
16913.34 112
16914.57 127
16915.80 130
16917.02 122
16918.25 115
16919.48 94
16920.70 129
16921.93 123
16923.16 119
16924.39 124
16925.61 123
16926.84 126
16928.07 125
16929.30 128
16930.52 138
16931.75 114
16932.98 123
16934.21 130
16935.43 120
16936.66 120
16937.89 126
16939.12 143
16940.34 123
16941.57 108
16942.80 103
16944.03 124
16945.26 111
16946.48 133
16947.71 130
16948.94 127
16950.17 117
16951.40 127
16952.62 126
16953.85 106
16955.08 116
16956.31 119
16957.54 128
16958.77 104
16959.99 118
16961.22 112
16962.45 131
16963.68 108
16964.91 118
16966.14 113
16967.37 123
16968.60 107
16969.82 125
16971.05 120
16972.28 111
16973.51 113
16974.74 119
16975.97 124
16977.20 136
16978.43 116
16979.66 112
16980.89 129
16982.11 118
16983.34 120
16984.57 134
16985.80 123
16987.03 135
16988.26 132
16989.49 130
16990.72 127
16991.95 118
16993.18 116
16994.41 129
16995.64 118
16996.87 115
16998.10 129
16999.33 121
17000.56 125
17001.79 119
17003.02 124
17004.25 145
17005.48 124
17006.71 117
17007.94 128
17009.17 104
17010.40 111
17011.63 134
17012.86 132
17014.09 135
17015.32 121
17016.55 130
17017.78 128
17019.01 114
17020.25 116
17021.48 115
17022.71 111
17023.94 101
17025.17 111
17026.40 135
17027.63 126
17028.86 115
17030.09 112
17031.32 130
17032.55 128
17033.79 119
17035.02 112
17036.25 135
17037.48 120
17038.71 131
17039.94 121
17041.17 138
17042.41 108
17043.64 125
17044.87 136
17046.10 132
17047.33 122
17048.56 114
17049.80 116
17051.03 112
17052.26 121
17053.49 122
17054.72 121
17055.95 118
17057.19 118
17058.42 113
17059.65 122
17060.88 120
17062.12 127
17063.35 119
17064.58 123
17065.81 110
17067.04 126
17068.28 126
17069.51 122
17070.74 125
17071.97 133
17073.21 129
17074.44 133
17075.67 108
17076.90 102
17078.14 141
17079.37 114
17080.60 125
17081.84 110
17083.07 87
17084.30 114
17085.54 125
17086.77 129
17088.00 129
17089.23 119
17090.47 107
17091.70 120
17092.93 123
17094.17 103
17095.40 121
17096.63 129
17097.87 120
17099.10 118
17100.34 121
17101.57 103
17102.80 127
17104.04 114
17105.27 115
17106.50 124
17107.74 137
17108.97 104
17110.21 118
17111.44 125
17112.67 117
17113.91 129
17115.14 130
17116.38 107
17117.61 99
17118.84 111
17120.08 107
17121.31 112
17122.55 117
17123.78 132
17125.02 115
17126.25 126
17127.48 96
17128.72 115
17129.95 114
17131.19 108
17132.42 113
17133.66 119
17134.89 110
17136.13 114
17137.36 118
17138.60 102
17139.83 116
17141.07 116
17142.30 117
17143.54 128
17144.77 130
17146.01 98
17147.24 107
17148.48 121
17149.71 120
17150.95 123
17152.19 120
17153.42 107
17154.66 102
17155.89 122
17157.13 120
17158.36 116
17159.60 116
17160.83 124
17162.07 133
17163.31 106
17164.54 118
17165.78 113
17167.01 117
17168.25 117
17169.49 116
17170.72 124
17171.96 115
17173.19 129
17174.43 118
17175.67 114
17176.90 117
17178.14 139
17179.38 118
17180.61 108
17181.85 108
17183.09 100
17184.32 126
17185.56 122
17186.80 125
17188.03 116
17189.27 93
17190.51 110
17191.74 108
17192.98 127
17194.22 107
17195.45 109
17196.69 108
17197.93 105
17199.16 105
17200.40 116
17201.64 102
17202.88 117
17204.11 134
17205.35 102
17206.59 126
17207.83 120
17209.06 99
17210.30 126
17211.54 138
17212.78 139
17214.01 107
17215.25 114
17216.49 116
17217.73 128
17218.96 117
17220.20 107
17221.44 103
17222.68 125
17223.92 120
17225.15 114
17226.39 116
17227.63 94
17228.87 120
17230.11 115
17231.35 112
17232.58 121
17233.82 98
17235.06 102
17236.30 126
17237.54 118
17238.78 121
17240.01 119
17241.25 122
17242.49 101
17243.73 111
17244.97 119
17246.21 107
17247.45 111
17248.69 116
17249.93 116
17251.16 113
17252.40 114
17253.64 141
17254.88 114
17256.12 113
17257.36 123
17258.60 109
17259.84 115
17261.08 96
17262.32 117
17263.56 113
17264.80 122
17266.04 126
17267.28 125
17268.51 121
17269.75 115
17270.99 117
17272.23 117
17273.47 106
17274.71 121
17275.95 110
17277.19 105
17278.43 116
17279.67 92
17280.91 107
17282.15 108
17283.39 109
17284.63 113
17285.87 110
17287.11 115
17288.35 115
17289.60 103
17290.84 111
17292.08 118
17293.32 121
17294.56 91
17295.80 117
17297.04 121
17298.28 125
17299.52 119
17300.76 103
17302.00 109
17303.24 104
17304.48 118
17305.72 111
17306.96 98
17308.21 118
17309.45 114
17310.69 126
17311.93 120
17313.17 87
17314.41 106
17315.65 116
17316.89 115
17318.14 120
17319.38 107
17320.62 104
17321.86 107
17323.10 122
17324.34 121
17325.59 117
17326.83 112
17328.07 98
17329.31 107
17330.55 134
17331.79 105
17333.04 112
17334.28 120
17335.52 114
17336.76 126
17338.00 107
17339.25 115
17340.49 108
17341.73 117
17342.97 127
17344.22 123
17345.46 107
17346.70 115
17347.94 107
17349.19 128
17350.43 112
17351.67 119
17352.91 123
17354.16 112
17355.40 113
17356.64 108
17357.88 126
17359.13 108
17360.37 121
17361.61 115
17362.86 118
17364.10 104
17365.34 109
17366.58 123
17367.83 116
17369.07 111
17370.31 119
17371.56 106
17372.80 101
17374.04 122
17375.29 136
17376.53 109
17377.78 113
17379.02 119
17380.26 118
17381.51 124
17382.75 118
17383.99 124
17385.24 108
17386.48 111
17387.72 102
17388.97 113
17390.21 103
17391.46 121
17392.70 101
17393.94 100
17395.19 109
17396.43 114
17397.68 127
17398.92 112
17400.17 107
17401.41 100
17402.65 111
17403.90 107
17405.14 131
17406.39 116
17407.63 114
17408.88 93
17410.12 99
17411.37 113
17412.61 117
17413.86 114
17415.10 100
17416.35 120
17417.59 111
17418.84 106
17420.08 115
17421.33 107
17422.57 105
17423.82 109
17425.06 121
17426.31 110
17427.55 118
17428.80 113
17430.04 107
17431.29 111
17432.53 133
17433.78 110
17435.03 130
17436.27 127
17437.52 116
17438.76 117
17440.01 114
17441.25 108
17442.50 135
17443.75 127
17444.99 119
17446.24 114
17447.48 104
17448.73 124
17449.98 116
17451.22 104
17452.47 102
17453.71 132
17454.96 103
17456.21 106
17457.45 118
17458.70 111
17459.95 110
17461.19 131
17462.44 126
17463.69 124
17464.93 121
17466.18 128
17467.43 114
17468.67 130
17469.92 129
17471.17 114
17472.41 118
17473.66 122
17474.91 113
17476.15 104
17477.40 116
17478.65 112
17479.90 125
17481.14 118
17482.39 97
17483.64 113
17484.88 108
17486.13 110
17487.38 109
17488.63 110
17489.87 119
17491.12 134
17492.37 122
17493.62 113
17494.86 109
17496.11 135
17497.36 109
17498.61 138
17499.86 118
17501.10 111
17502.35 118
17503.60 103
17504.85 114
17506.10 134
17507.34 126
17508.59 99
17509.84 118
17511.09 128
17512.34 130
17513.59 106
17514.83 126
17516.08 117
17517.33 135
17518.58 120
17519.83 119
17521.08 117
17522.33 100
17523.57 118
17524.82 133
17526.07 128
17527.32 113
17528.57 105
17529.82 122
17531.07 128
17532.32 113
17533.57 112
17534.82 117
17536.06 131
17537.31 117
17538.56 92
17539.81 118
17541.06 112
17542.31 109
17543.56 123
17544.81 106
17546.06 121
17547.31 106
17548.56 130
17549.81 113
17551.06 98
17552.31 125
17553.56 104
17554.81 116
17556.06 121
17557.31 122
17558.56 134
17559.81 134
17561.06 109
17562.31 111
17563.56 95
17564.81 105
17566.06 112
17567.31 125
17568.56 118
17569.81 103
17571.06 102
17572.31 115
17573.56 133
17574.81 124
17576.06 108
17577.31 123
17578.56 97
17579.81 110
17581.06 127
17582.31 111
17583.57 110
17584.82 98
17586.07 123
17587.32 110
17588.57 105
17589.82 125
17591.07 105
17592.32 133
17593.57 97
17594.83 87
17596.08 121
17597.33 107
17598.58 109
17599.83 121
17601.08 98
17602.33 116
17603.59 127
17604.84 119
17606.09 133
17607.34 115
17608.59 123
17609.84 124
17611.10 101
17612.35 122
17613.60 120
17614.85 112
17616.10 102
17617.36 106
17618.61 117
17619.86 113
17621.11 102
17622.36 109
17623.62 117
17624.87 106
17626.12 105
17627.37 98
17628.63 104
17629.88 126
17631.13 119
17632.38 111
17633.64 130
17634.89 131
17636.14 133
17637.39 135
17638.65 125
17639.90 107
17641.15 119
17642.41 118
17643.66 131
17644.91 95
17646.17 111
17647.42 105
17648.67 129
17649.92 129
17651.18 101
17652.43 114
17653.68 112
17654.94 120
17656.19 116
17657.44 107
17658.70 118
17659.95 112
17661.21 137
17662.46 116
17663.71 107
17664.97 107
17666.22 136
17667.47 116
17668.73 124
17669.98 114
17671.24 100
17672.49 120
17673.74 109
17675.00 113
17676.25 112
17677.51 134
17678.76 120
17680.02 119
17681.27 114
17682.52 97
17683.78 109
17685.03 113
17686.29 105
17687.54 105
17688.80 100
17690.05 121
17691.31 103
17692.56 110
17693.82 104
17695.07 97
17696.32 96
17697.58 114
17698.83 109
17700.09 103
17701.34 96
17702.60 104
17703.86 103
17705.11 120
17706.37 104
17707.62 97
17708.88 113
17710.13 108
17711.39 112
17712.64 101
17713.90 110
17715.15 121
17716.41 106
17717.66 115
17718.92 103
17720.18 105
17721.43 98
17722.69 104
17723.94 105
17725.20 103
17726.45 95
17727.71 132
17728.97 115
17730.22 108
17731.48 113
17732.74 121
17733.99 98
17735.25 113
17736.50 130
17737.76 108
17739.02 109
17740.27 106
17741.53 113
17742.79 87
17744.04 101
17745.30 107
17746.56 118
17747.81 107
17749.07 122
17750.33 118
17751.58 99
17752.84 97
17754.10 121
17755.35 122
17756.61 115
17757.87 113
17759.12 106
17760.38 118
17761.64 112
17762.90 107
17764.15 90
17765.41 117
17766.67 99
17767.93 105
17769.18 110
17770.44 110
17771.70 96
17772.96 114
17774.21 118
17775.47 106
17776.73 87
17777.99 109
17779.24 105
17780.50 100
17781.76 113
17783.02 116
17784.28 125
17785.53 116
17786.79 104
17788.05 118
17789.31 97
17790.57 115
17791.82 116
17793.08 113
17794.34 116
17795.60 116
17796.86 126
17798.12 113
17799.37 100
17800.63 132
17801.89 104
17803.15 110
17804.41 107
17805.67 103
17806.93 112
17808.19 119
17809.44 111
17810.70 92
17811.96 103
17813.22 122
17814.48 123
17815.74 100
17817.00 111
17818.26 98
17819.52 98
17820.78 110
17822.04 112
17823.29 105
17824.55 120
17825.81 113
17827.07 109
17828.33 113
17829.59 105
17830.85 106
17832.11 107
17833.37 137
17834.63 109
17835.89 110
17837.15 100
17838.41 114
17839.67 111
17840.93 119
17842.19 99
17843.45 99
17844.71 104
17845.97 103
17847.23 111
17848.49 94
17849.75 112
17851.01 115
17852.27 100
17853.53 102
17854.79 97
17856.05 95
17857.31 114
17858.57 109
17859.84 118
17861.10 100
17862.36 115
17863.62 114
17864.88 98
17866.14 109
17867.40 118
17868.66 109
17869.92 111
17871.18 118
17872.44 107
17873.71 111
17874.97 107
17876.23 112
17877.49 99
17878.75 107
17880.01 106
17881.27 102
17882.53 106
17883.80 119
17885.06 113
17886.32 103
17887.58 107
17888.84 113
17890.10 102
17891.37 110
17892.63 104
17893.89 100
17895.15 105
17896.41 92
17897.67 112
17898.94 112
17900.20 111
17901.46 114
17902.72 113
17903.99 106
17905.25 111
17906.51 107
17907.77 121
17909.03 120
17910.30 110
17911.56 113
17912.82 95
17914.08 121
17915.35 113
17916.61 116
17917.87 103
17919.14 99
17920.40 104
17921.66 107
17922.92 110
17924.19 112
17925.45 107
17926.71 115
17927.98 104
17929.24 96
17930.50 104
17931.76 123
17933.03 112
17934.29 105
17935.55 121
17936.82 109
17938.08 109
17939.34 105
17940.61 104
17941.87 93
17943.14 127
17944.40 106
17945.66 113
17946.93 96
17948.19 99
17949.45 113
17950.72 107
17951.98 110
17953.25 104
17954.51 95
17955.77 91
17957.04 107
17958.30 105
17959.57 106
17960.83 111
17962.09 119
17963.36 98
17964.62 110
17965.89 99
17967.15 90
17968.42 95
17969.68 121
17970.95 108
17972.21 114
17973.47 103
17974.74 113
17976.00 109
17977.27 96
17978.53 120
17979.80 95
17981.06 97
17982.33 103
17983.59 103
17984.86 98
17986.12 97
17987.39 99
17988.65 107
17989.92 102
17991.18 116
17992.45 113
17993.71 107
17994.98 100
17996.25 93
17997.51 95
17998.78 109
18000.04 96
18001.31 108
18002.57 117
18003.84 109
18005.10 94
18006.37 110
18007.64 101
18008.90 110
18010.17 103
18011.43 98
18012.70 99
18013.97 112
18015.23 118
18016.50 115
18017.76 105
18019.03 118
18020.30 108
18021.56 116
18022.83 91
18024.10 103
18025.36 106
18026.63 118
18027.90 101
18029.16 110
18030.43 94
18031.70 99
18032.96 118
18034.23 114
18035.50 98
18036.76 106
18038.03 111
18039.30 93
18040.56 119
18041.83 110
18043.10 107
18044.37 106
18045.63 129
18046.90 112
18048.17 108
18049.43 106
18050.70 101
18051.97 98
18053.24 105
18054.50 110
18055.77 100
18057.04 113
18058.31 109
18059.57 104
18060.84 100
18062.11 127
18063.38 104
18064.65 107
18065.91 99
18067.18 126
18068.45 123
18069.72 113
18070.98 95
18072.25 125
18073.52 129
18074.79 108
18076.06 117
18077.33 103
18078.59 109
18079.86 99
18081.13 116
18082.40 111
18083.67 108
18084.94 110
18086.21 121
18087.47 126
18088.74 113
18090.01 113
18091.28 103
18092.55 94
18093.82 96
18095.09 88
18096.36 100
18097.62 113
18098.89 116
18100.16 115
18101.43 95
18102.70 99
18103.97 99
18105.24 120
18106.51 142
18107.78 106
18109.05 93
18110.32 113
18111.59 115
18112.86 100
18114.13 104
18115.40 124
18116.66 111
18117.93 111
18119.20 130
18120.47 109
18121.74 115
18123.01 106
18124.28 111
18125.55 114
18126.82 107
18128.09 104
18129.36 116
18130.63 115
18131.90 102
18133.17 113
18134.44 126
18135.71 119
18136.99 96
18138.26 94
18139.53 112
18140.80 101
18142.07 105
18143.34 111
18144.61 121
18145.88 91
18147.15 114
18148.42 126
18149.69 107
18150.96 102
18152.23 106
18153.50 122
18154.78 123
18156.05 102
18157.32 113
18158.59 103
18159.86 96
18161.13 106
18162.40 109
18163.67 113
18164.94 103
18166.22 108
18167.49 106
18168.76 85
18170.03 90
18171.30 112
18172.57 119
18173.85 105
18175.12 110
18176.39 101
18177.66 106
18178.93 83
18180.20 99
18181.48 125
18182.75 113
18184.02 96
18185.29 94
18186.56 114
18187.84 106
18189.11 101
18190.38 108
18191.65 116
18192.93 105
18194.20 98
18195.47 116
18196.74 112
18198.02 92
18199.29 97
18200.56 116
18201.83 98
18203.11 94
18204.38 99
18205.65 115
18206.92 89
18208.20 93
18209.47 111
18210.74 126
18212.02 98
18213.29 93
18214.56 111
18215.84 103
18217.11 94
18218.38 95
18219.65 123
18220.93 110
18222.20 101
18223.47 95
18224.75 109
18226.02 102
18227.30 82
18228.57 99
18229.84 103
18231.12 98
18232.39 113
18233.66 114
18234.94 117
18236.21 94
18237.48 118
18238.76 114
18240.03 95
18241.31 96
18242.58 108
18243.86 125
18245.13 91
18246.40 102
18247.68 113
18248.95 107
18250.23 100
18251.50 96
18252.77 124
18254.05 102
18255.32 104
18256.60 119
18257.87 137
18259.15 112
18260.42 102
18261.70 109
18262.97 120
18264.25 93
18265.52 106
18266.80 125
18268.07 113
18269.35 91
18270.62 95
18271.90 109
18273.17 104
18274.45 79
18275.72 122
18277.00 115
18278.27 111
18279.55 89
18280.82 103
18282.10 115
18283.37 86
18284.65 98
18285.93 97
18287.20 114
18288.48 101
18289.75 99
18291.03 106
18292.30 90
18293.58 97
18294.86 101
18296.13 113
18297.41 99
18298.68 103
18299.96 115
18301.24 95
18302.51 100
18303.79 99
18305.06 117
18306.34 100
18307.62 96
18308.89 110
18310.17 119
18311.45 128
18312.72 93
18314.00 121
18315.28 106
18316.55 110
18317.83 94
18319.11 111
18320.38 113
18321.66 94
18322.94 107
18324.21 101
18325.49 109
18326.77 95
18328.04 95
18329.32 95
18330.60 114
18331.88 102
18333.15 121
18334.43 103
18335.71 103
18336.98 116
18338.26 111
18339.54 121
18340.82 110
18342.09 110
18343.37 120
18344.65 107
18345.93 105
18347.20 110
18348.48 108
18349.76 117
18351.04 96
18352.32 103
18353.59 112
18354.87 112
18356.15 113
18357.43 96
18358.71 90
18359.98 92
18361.26 113
18362.54 107
18363.82 107
18365.10 112
18366.38 101
18367.65 123
18368.93 108
18370.21 97
18371.49 113
18372.77 96
18374.05 106
18375.33 94
18376.60 122
18377.88 103
18379.16 100
18380.44 105
18381.72 100
18383.00 98
18384.28 119
18385.56 112
18386.84 124
18388.11 107
18389.39 93
18390.67 118
18391.95 108
18393.23 108
18394.51 95
18395.79 105
18397.07 94
18398.35 84
18399.63 113
18400.91 101
18402.19 96
18403.47 104
18404.75 98
18406.03 113
18407.31 110
18408.59 101
18409.87 125
18411.15 94
18412.43 99
18413.71 108
18414.99 123
18416.27 101
18417.55 106
18418.83 118
18420.11 106
18421.39 98
18422.67 92
18423.95 108
18425.23 93
18426.51 99
18427.79 116
18429.07 99
18430.35 93
18431.63 103
18432.91 111
18434.19 116
18435.47 105
18436.75 100
18438.04 104
18439.32 96
18440.60 104
18441.88 106
18443.16 105
18444.44 126
18445.72 106
18447.00 87
18448.28 128
18449.57 103
18450.85 108
18452.13 96
18453.41 112
18454.69 100
18455.97 119
18457.25 91
18458.54 115
18459.82 88
18461.10 104
18462.38 106
18463.66 108
18464.94 98
18466.23 103
18467.51 121
18468.79 103
18470.07 109
18471.35 100
18472.64 102
18473.92 106
18475.20 111
18476.48 94
18477.76 99
18479.05 114
18480.33 106
18481.61 109
18482.89 133
18484.18 102
18485.46 108
18486.74 117
18488.02 85
18489.31 109
18490.59 106
18491.87 103
18493.15 93
18494.44 102
18495.72 115
18497.00 97
18498.29 84
18499.57 102
18500.85 104
18502.13 112
18503.42 99
18504.70 95
18505.98 94
18507.27 96
18508.55 101
18509.83 96
18511.12 103
18512.40 105
18513.68 115
18514.97 95
18516.25 97
18517.54 107
18518.82 103
18520.10 91
18521.39 103
18522.67 105
18523.95 103
18525.24 101
18526.52 106
18527.81 113
18529.09 96
18530.37 114
18531.66 95
18532.94 96
18534.23 100
18535.51 109
18536.79 104
18538.08 108
18539.36 99
18540.65 118
18541.93 92
18543.22 99
18544.50 97
18545.79 101
18547.07 106
18548.36 111
18549.64 94
18550.92 102
18552.21 112
18553.49 107
18554.78 113
18556.06 96
18557.35 106
18558.63 101
18559.92 118
18561.20 94
18562.49 105
18563.77 105
18565.06 108
18566.35 112
18567.63 100
18568.92 102
18570.20 99
18571.49 114
18572.77 117
18574.06 101
18575.34 86
18576.63 117
18577.92 100
18579.20 109
18580.49 105
18581.77 98
18583.06 112
18584.34 128
18585.63 109
18586.92 101
18588.20 119
18589.49 101
18590.77 109
18592.06 97
18593.35 107
18594.63 99
18595.92 115
18597.21 100
18598.49 104
18599.78 102
18601.07 90
18602.35 92
18603.64 125
18604.93 88
18606.21 103
18607.50 103
18608.79 117
18610.07 111
18611.36 100
18612.65 105
18613.93 114
18615.22 103
18616.51 115
18617.79 117
18619.08 110
18620.37 106
18621.66 85
18622.94 96
18624.23 88
18625.52 127
18626.80 107
18628.09 98
18629.38 96
18630.67 105
18631.95 112
18633.24 98
18634.53 109
18635.82 93
18637.11 122
18638.39 86
18639.68 95
18640.97 101
18642.26 99
18643.54 94
18644.83 108
18646.12 108
18647.41 116
18648.70 110
18649.99 97
18651.27 127
18652.56 75
18653.85 100
18655.14 108
18656.43 117
18657.72 107
18659.00 97
18660.29 105
18661.58 125
18662.87 99
18664.16 93
18665.45 98
18666.74 86
18668.02 116
18669.31 99
18670.60 106
18671.89 87
18673.18 105
18674.47 91
18675.76 109
18677.05 108
18678.34 94
18679.63 112
18680.92 126
18682.20 106
18683.49 98
18684.78 95
18686.07 102
18687.36 99
18688.65 112
18689.94 108
18691.23 91
18692.52 109
18693.81 102
18695.10 103
18696.39 85
18697.68 107
18698.97 111
18700.26 115
18701.55 91
18702.84 96
18704.13 115
18705.42 88
18706.71 106
18708.00 83
18709.29 112
18710.58 98
18711.87 100
18713.16 87
18714.45 106
18715.74 106
18717.03 86
18718.32 105
18719.61 105
18720.90 94
18722.20 103
18723.49 98
18724.78 100
18726.07 98
18727.36 91
18728.65 112
18729.94 102
18731.23 100
18732.52 81
18733.81 101
18735.10 104
18736.40 99
18737.69 93
18738.98 106
18740.27 103
18741.56 109
18742.85 103
18744.14 101
18745.43 93
18746.73 98
18748.02 104
18749.31 103
18750.60 93
18751.89 105
18753.18 111
18754.48 107
18755.77 101
18757.06 96
18758.35 96
18759.64 111
18760.94 115
18762.23 123
18763.52 122
18764.81 86
18766.10 97
18767.40 122
18768.69 104
18769.98 106
18771.27 104
18772.57 116
18773.86 102
18775.15 95
18776.44 108
18777.74 98
18779.03 98
18780.32 115
18781.61 105
18782.91 92
18784.20 87
18785.49 99
18786.79 111
18788.08 91
18789.37 83
18790.66 106
18791.96 114
18793.25 92
18794.54 92
18795.84 102
18797.13 103
18798.42 91
18799.72 122
18801.01 98
18802.30 105
18803.60 89
18804.89 102
18806.18 114
18807.48 89
18808.77 102
18810.07 107
18811.36 111
18812.65 91
18813.95 83
18815.24 116
18816.53 118
18817.83 106
18819.12 96
18820.42 120
18821.71 91
18823.00 92
18824.30 98
18825.59 94
18826.89 108
18828.18 85
18829.48 107
18830.77 102
18832.07 106
18833.36 112
18834.65 89
18835.95 98
18837.24 87
18838.54 110
18839.83 102
18841.13 101
18842.42 87
18843.72 95
18845.01 120
18846.31 105
18847.60 87
18848.90 105
18850.19 103
18851.49 87
18852.78 77
18854.08 110
18855.37 101
18856.67 98
18857.96 114
18859.26 116
18860.55 100
18861.85 78
18863.15 103
18864.44 110
18865.74 92
18867.03 83
18868.33 112
18869.62 94
18870.92 97
18872.22 103
18873.51 122
18874.81 77
18876.10 101
18877.40 97
18878.70 116
18879.99 101
18881.29 85
18882.58 94
18883.88 111
18885.18 94
18886.47 88
18887.77 109
18889.07 117
18890.36 74
18891.66 93
18892.95 103
18894.25 101
18895.55 112
18896.84 92
18898.14 111
18899.44 88
18900.73 93
18902.03 97
18903.33 93
18904.63 92
18905.92 100
18907.22 116
18908.52 98
18909.81 93
18911.11 89
18912.41 108
18913.71 89
18915.00 97
18916.30 83
18917.60 97
18918.89 91
18920.19 97
18921.49 115
18922.79 95
18924.09 86
18925.38 92
18926.68 105
18927.98 89
18929.28 111
18930.57 91
18931.87 105
18933.17 104
18934.47 91
18935.77 94
18937.06 82
18938.36 98
18939.66 85
18940.96 101
18942.26 92
18943.55 95
18944.85 101
18946.15 112
18947.45 80
18948.75 98
18950.05 96
18951.35 109
18952.64 94
18953.94 100
18955.24 97
18956.54 112
18957.84 101
18959.14 105
18960.44 101
18961.74 91
18963.03 99
18964.33 96
18965.63 93
18966.93 79
18968.23 116
18969.53 96
18970.83 106
18972.13 83
18973.43 103
18974.73 105
18976.03 105
18977.33 104
18978.62 103
18979.92 100
18981.22 103
18982.52 88
18983.82 102
18985.12 111
18986.42 94
18987.72 106
18989.02 89
18990.32 97
18991.62 85
18992.92 116
18994.22 93
18995.52 104
18996.82 86
18998.12 108
18999.42 105
19000.72 92
19002.02 92
19003.32 96
19004.62 102
19005.92 91
19007.22 103
19008.53 91
19009.83 125
19011.13 87
19012.43 104
19013.73 95
19015.03 109
19016.33 90
19017.63 97
19018.93 95
19020.23 96
19021.53 97
19022.83 88
19024.13 100
19025.44 85
19026.74 98
19028.04 94
19029.34 90
19030.64 81
19031.94 91
19033.24 92
19034.54 93
19035.85 85
19037.15 98
19038.45 92
19039.75 102
19041.05 112
19042.35 100
19043.66 106
19044.96 85
19046.26 99
19047.56 97
19048.86 104
19050.16 81
19051.47 99
19052.77 104
19054.07 102
19055.37 86
19056.67 103
19057.98 88
19059.28 105
19060.58 88
19061.88 95
19063.19 105
19064.49 94
19065.79 95
19067.09 101
19068.40 90
19069.70 82
19071.00 87
19072.30 106
19073.61 106
19074.91 78
19076.21 104
19077.52 96
19078.82 105
19080.12 100
19081.42 90
19082.73 100
19084.03 96
19085.33 116
19086.64 104
19087.94 102
19089.24 92
19090.55 102
19091.85 105
19093.15 112
19094.46 83
19095.76 113
19097.06 103
19098.37 81
19099.67 100
19100.97 93
19102.28 112
19103.58 87
19104.89 98
19106.19 77
19107.49 99
19108.80 91
19110.10 93
19111.40 87
19112.71 96
19114.01 87
19115.32 109
19116.62 105
19117.93 112
19119.23 109
19120.53 95
19121.84 115
19123.14 98
19124.45 101
19125.75 107
19127.06 104
19128.36 93
19129.67 109
19130.97 91
19132.28 107
19133.58 108
19134.88 103
19136.19 94
19137.49 118
19138.80 108
19140.10 97
19141.41 86
19142.71 87
19144.02 111
19145.32 84
19146.63 94
19147.94 91
19149.24 100
19150.55 99
19151.85 100
19153.16 93
19154.46 105
19155.77 98
19157.07 92
19158.38 89
19159.68 94
19160.99 107
19162.30 90
19163.60 105
19164.91 93
19166.21 94
19167.52 99
19168.83 105
19170.13 97
19171.44 88
19172.74 107
19174.05 105
19175.36 82
19176.66 93
19177.97 93
19179.27 106
19180.58 93
19181.89 78
19183.19 86
19184.50 93
19185.81 97
19187.11 109
19188.42 101
19189.73 79
19191.03 103
19192.34 89
19193.65 105
19194.95 87
19196.26 101
19197.57 92
19198.87 93
19200.18 80
19201.49 90
19202.80 97
19204.10 105
19205.41 94
19206.72 97
19208.03 98
19209.33 95
19210.64 99
19211.95 98
19213.25 97
19214.56 83
19215.87 106
19217.18 100
19218.49 110
19219.79 90
19221.10 99
19222.41 88
19223.72 90
19225.02 93
19226.33 99
19227.64 102
19228.95 82
19230.26 118
19231.56 107
19232.87 95
19234.18 93
19235.49 113
19236.80 111
19238.11 87
19239.41 80
19240.72 87
19242.03 102
19243.34 88
19244.65 89
19245.96 109
19247.26 77
19248.57 90
19249.88 106
19251.19 91
19252.50 102
19253.81 80
19255.12 107
19256.43 89
19257.74 94
19259.04 95
19260.35 102
19261.66 87
19262.97 103
19264.28 90
19265.59 85
19266.90 96
19268.21 95
19269.52 106
19270.83 103
19272.14 97
19273.45 91
19274.76 109
19276.07 95
19277.38 109
19278.69 92
19279.99 102
19281.30 86
19282.61 97
19283.92 113
19285.23 88
19286.54 98
19287.85 97
19289.16 118
19290.47 100
19291.78 101
19293.09 90
19294.40 94
19295.72 87
19297.03 102
19298.34 86
19299.65 95
19300.96 84
19302.27 92
19303.58 95
19304.89 103
19306.20 82
19307.51 88
19308.82 96
19310.13 90
19311.44 98
19312.75 91
19314.06 102
19315.37 102
19316.69 89
19318.00 76
19319.31 86
19320.62 90
19321.93 86
19323.24 114
19324.55 106
19325.86 102
19327.18 91
19328.49 112
19329.80 83
19331.11 90
19332.42 86
19333.73 102
19335.04 92
19336.36 97
19337.67 91
19338.98 104
19340.29 110
19341.60 113
19342.91 90
19344.23 89
19345.54 91
19346.85 98
19348.16 109
19349.47 76
19350.79 87
19352.10 98
19353.41 89
19354.72 86
19356.04 84
19357.35 93
19358.66 89
19359.97 87
19361.29 82
19362.60 95
19363.91 111
19365.22 99
19366.54 106
19367.85 107
19369.16 87
19370.47 96
19371.79 94
19373.10 91
19374.41 84
19375.73 90
19377.04 93
19378.35 91
19379.67 85
19380.98 104
19382.29 69
19383.60 98
19384.92 87
19386.23 101
19387.54 92
19388.86 103
19390.17 102
19391.49 94
19392.80 83
19394.11 78
19395.43 105
19396.74 93
19398.05 111
19399.37 85
19400.68 98
19402.00 97
19403.31 93
19404.62 84
19405.94 95
19407.25 101
19408.57 110
19409.88 113
19411.19 90
19412.51 83
19413.82 98
19415.14 104
19416.45 102
19417.77 96
19419.08 105
19420.39 105
19421.71 94
19423.02 96
19424.34 87
19425.65 96
19426.97 91
19428.28 87
19429.60 90
19430.91 72
19432.23 91
19433.54 81
19434.86 105
19436.17 86
19437.49 93
19438.80 103
19440.12 119
19441.43 89
19442.75 99
19444.06 87
19445.38 105
19446.69 106
19448.01 87
19449.32 82
19450.64 100
19451.96 98
19453.27 79
19454.59 96
19455.90 85
19457.22 96
19458.53 113
19459.85 100
19461.17 94
19462.48 97
19463.80 85
19465.11 111
19466.43 82
19467.75 78
19469.06 82
19470.38 83
19471.69 80
19473.01 78
19474.33 113
19475.64 92
19476.96 91
19478.28 79
19479.59 92
19480.91 88
19482.23 91
19483.54 90
19484.86 105
19486.18 85
19487.49 79
19488.81 96
19490.13 87
19491.44 99
19492.76 93
19494.08 98
19495.39 95
19496.71 87
19498.03 114
19499.35 109
19500.66 89
19501.98 98
19503.30 86
19504.61 90
19505.93 92
19507.25 97
19508.57 101
19509.88 97
19511.20 89
19512.52 94
19513.84 104
19515.15 84
19516.47 86
19517.79 82
19519.11 103
19520.43 85
19521.74 99
19523.06 103
19524.38 93
19525.70 91
19527.02 91
19528.33 100
19529.65 88
19530.97 103
19532.29 87
19533.61 101
19534.93 93
19536.24 102
19537.56 92
19538.88 110
19540.20 103
19541.52 89
19542.84 91
19544.16 93
19545.47 89
19546.79 98
19548.11 97
19549.43 97
19550.75 70
19552.07 85
19553.39 103
19554.71 88
19556.03 93
19557.34 111
19558.66 99
19559.98 85
19561.30 87
19562.62 80
19563.94 86
19565.26 88
19566.58 80
19567.90 79
19569.22 88
19570.54 75
19571.86 100
19573.18 85
19574.50 96
19575.82 113
19577.14 93
19578.46 104
19579.78 97
19581.10 90
19582.42 87
19583.74 92
19585.06 98
19586.38 95
19587.70 86
19589.02 93
19590.34 97
19591.66 86
19592.98 89
19594.30 98
19595.62 87
19596.94 79
19598.26 81
19599.58 86
19600.90 87
19602.22 87
19603.54 86
19604.86 88
19606.18 78
19607.50 80
19608.82 100
19610.15 82
19611.47 89
19612.79 91
19614.11 91
19615.43 95
19616.75 95
19618.07 102
19619.39 99
19620.71 91
19622.04 90
19623.36 88
19624.68 98
19626.00 96
19627.32 90
19628.64 81
19629.96 93
19631.29 96
19632.61 103
19633.93 84
19635.25 95
19636.57 97
19637.89 88
19639.22 89
19640.54 79
19641.86 86
19643.18 90
19644.50 93
19645.83 84
19647.15 89
19648.47 93
19649.79 91
19651.12 86
19652.44 77
19653.76 76
19655.08 93
19656.40 93
19657.73 90
19659.05 98
19660.37 91
19661.70 85
19663.02 88
19664.34 81
19665.66 91
19666.99 87
19668.31 91
19669.63 94
19670.95 70
19672.28 99
19673.60 101
19674.92 86
19676.25 96
19677.57 84
19678.89 78
19680.22 94
19681.54 74
19682.86 97
19684.19 84
19685.51 93
19686.83 105
19688.16 97
19689.48 82
19690.80 91
19692.13 90
19693.45 90
19694.78 85
19696.10 90
19697.42 96
19698.75 85
19700.07 90
19701.39 91
19702.72 97
19704.04 99
19705.37 112
19706.69 84
19708.02 86
19709.34 86
19710.66 88
19711.99 94
19713.31 91
19714.64 88
19715.96 80
19717.29 94
19718.61 82
19719.93 87
19721.26 82
19722.58 91
19723.91 86
19725.23 83
19726.56 85
19727.88 87
19729.21 96
19730.53 83
19731.86 104
19733.18 85
19734.51 78
19735.83 77
19737.16 88
19738.48 80
19739.81 81
19741.13 93
19742.46 92
19743.78 99
19745.11 98
19746.44 89
19747.76 81
19749.09 77
19750.41 72
19751.74 95
19753.06 93
19754.39 101
19755.72 95
19757.04 85
19758.37 91
19759.69 93
19761.02 90
19762.34 112
19763.67 86
19765.00 92
19766.32 92
19767.65 86
19768.98 104
19770.30 85
19771.63 83
19772.95 97
19774.28 85
19775.61 82
19776.93 93
19778.26 81
19779.59 99
19780.91 98
19782.24 95
19783.57 97
19784.89 95
19786.22 96
19787.55 88
19788.87 87
19790.20 80
19791.53 95
19792.86 88
19794.18 88
19795.51 92
19796.84 92
19798.16 98
19799.49 87
19800.82 87
19802.15 93
19803.47 92
19804.80 86
19806.13 90
19807.46 79
19808.78 75
19810.11 89
19811.44 90
19812.77 99
19814.09 97
19815.42 101
19816.75 85
19818.08 109
19819.41 104
19820.73 86
19822.06 76
19823.39 96
19824.72 95
19826.05 88
19827.37 98
19828.70 90
19830.03 103
19831.36 88
19832.69 89
19834.02 78
19835.34 92
19836.67 76
19838.00 85
19839.33 91
19840.66 92
19841.99 82
19843.32 87
19844.64 85
19845.97 96
19847.30 92
19848.63 87
19849.96 87
19851.29 95
19852.62 89
19853.95 91
19855.28 79
19856.60 79
19857.93 95
19859.26 105
19860.59 95
19861.92 98
19863.25 88
19864.58 98
19865.91 102
19867.24 92
19868.57 78
19869.90 84
19871.23 88
19872.56 96
19873.89 81
19875.22 87
19876.55 90
19877.88 91
19879.21 95
19880.54 74
19881.87 88
19883.20 108
19884.53 91
19885.86 88
19887.19 81
19888.52 85
19889.85 88
19891.18 85
19892.51 93
19893.84 78
19895.17 97
19896.50 105
19897.83 95
19899.16 90
19900.49 75
19901.82 84
19903.15 98
19904.48 74
19905.81 81
19907.15 100
19908.48 112
19909.81 91
19911.14 72
19912.47 89
19913.80 101
19915.13 83
19916.46 80
19917.79 90
19919.13 79
19920.46 90
19921.79 103
19923.12 91
19924.45 96
19925.78 99
19927.11 82
19928.45 95
19929.78 90
19931.11 96
19932.44 98
19933.77 98
19935.10 93
19936.44 83
19937.77 91
19939.10 84
19940.43 91
19941.76 81
19943.10 118
19944.43 103
19945.76 87
19947.09 81
19948.42 93
19949.76 98
19951.09 93
19952.42 98
19953.75 70
19955.09 91
19956.42 85
19957.75 101
19959.08 94
19960.42 89
19961.75 100
19963.08 89
19964.41 91
19965.75 96
19967.08 96
19968.41 85
19969.75 97
19971.08 90
19972.41 85
19973.74 71
19975.08 80
19976.41 81
19977.74 90
19979.08 92
19980.41 82
19981.74 103
19983.08 78
19984.41 86
19985.74 101
19987.08 112
19988.41 90
19989.75 78
19991.08 83
19992.41 98
19993.75 91
19995.08 74
19996.41 69
19997.75 94
19999.08 85
20000.42 72
20001.75 98
20003.08 89
20004.42 94
20005.75 109
20007.09 86
20008.42 90
20009.75 77
20011.09 97
20012.42 103
20013.76 96
20015.09 100
20016.43 75
20017.76 92
20019.10 65
20020.43 87
20021.76 91
20023.10 98
20024.43 76
20025.77 88
20027.10 97
20028.44 86
20029.77 85
20031.11 86
20032.44 89
20033.78 94
20035.11 82
20036.45 90
20037.78 101
20039.12 89
20040.46 98
20041.79 79
20043.13 94
20044.46 87
20045.80 87
20047.13 98
20048.47 92
20049.80 96
20051.14 80
20052.47 73
20053.81 105
20055.15 94
20056.48 88
20057.82 96
20059.15 90
20060.49 80
20061.83 84
20063.16 82
20064.50 96
20065.83 103
20067.17 101
20068.51 74
20069.84 76
20071.18 90
20072.52 85
20073.85 90
20075.19 84
20076.52 102
20077.86 95
20079.20 102
20080.53 109
20081.87 99
20083.21 111
20084.54 84
20085.88 107
20087.22 110
20088.56 87
20089.89 75
20091.23 86
20092.57 91
20093.90 92
20095.24 98
20096.58 93
20097.91 86
20099.25 76
20100.59 95
20101.93 107
20103.26 89
20104.60 87
20105.94 88
20107.28 95
20108.61 81
20109.95 90
20111.29 93
20112.63 97
20113.96 85
20115.30 81
20116.64 96
20117.98 88
20119.32 87
20120.65 95
20121.99 86
20123.33 110
20124.67 83
20126.01 88
