# Supplementary material for: MALDI-TOF MS typing enables the classification of brewing yeasts of the genus Saccharomyces to major beer styles
Source: PLoS One. 2017 Aug 9;12(8):e0181694. doi: 10.1371/journal.pone.0181694 (PMC5549903; doi:10.1371/journal.pone.0181694)
Supplement: S17 File — The directory includes 90 raw files and was zipped to “.zip”; the folder has three strains with 30 spectra per strain; S1 Text explains the raw files with an example and Table 1 represents the yeast strains used within the experiment. (ZIP) [file pone.0181694.s020.zip › 49-51/30812-1H7-Dias-Dias-Dias-YPG-18h-E-E_2016-10-04_9_0_F9_1.dat]

1998.43 3460
1998.85 3503
1999.27 3601
1999.69 3551
2000.11 3598
2000.54 3485
2000.96 3441
2001.38 3358
2001.80 3302
2002.23 3290
2002.65 3368
2003.07 3432
2003.49 3438
2003.92 3424
2004.34 3541
2004.76 3478
2005.18 3565
2005.61 3538
2006.03 3463
2006.45 3411
2006.87 3437
2007.30 3476
2007.72 3435
2008.14 3377
2008.57 3547
2008.99 3489
2009.41 3347
2009.84 3133
2010.26 3150
2010.68 3165
2011.11 3193
2011.53 3139
2011.95 3157
2012.38 3167
2012.80 3177
2013.22 3226
2013.65 3281
2014.07 3334
2014.49 3518
2014.92 3652
2015.34 3696
2015.77 3758
2016.19 3794
2016.61 3774
2017.04 3785
2017.46 3793
2017.89 3837
2018.31 3896
2018.73 3760
2019.16 3688
2019.58 3656
2020.01 3655
2020.43 3539
2020.85 3376
2021.28 3270
2021.70 3228
2022.13 3135
2022.55 3080
2022.98 3025
2023.40 2930
2023.83 2859
2024.25 2920
2024.68 2900
2025.10 2812
2025.53 2852
2025.95 2862
2026.38 2766
2026.80 2722
2027.23 2861
2027.65 2744
2028.08 2933
2028.50 2928
2028.93 2845
2029.35 2792
2029.78 2920
2030.20 2951
2030.63 3005
2031.05 3111
2031.48 3071
2031.90 3057
2032.33 3105
2032.75 2994
2033.18 3040
2033.61 3178
2034.03 3240
2034.46 3223
2034.88 3303
2035.31 3265
2035.74 3182
2036.16 3189
2036.59 3097
2037.01 3183
2037.44 3254
2037.87 3191
2038.29 3154
2038.72 3319
2039.14 3619
2039.57 3499
2040.00 3360
2040.42 3377
2040.85 3444
2041.28 3503
2041.70 3415
2042.13 3206
2042.56 3379
2042.98 3198
2043.41 3111
2043.84 3149
2044.26 3228
2044.69 3056
2045.12 3025
2045.54 3122
2045.97 3076
2046.40 3216
2046.82 3123
2047.25 2946
2047.68 2975
2048.11 3136
2048.53 3221
2048.96 3221
2049.39 3062
2049.82 2888
2050.24 2939
2050.67 2996
2051.10 3032
2051.53 3048
2051.95 2978
2052.38 2924
2052.81 2924
2053.24 3006
2053.66 2998
2054.09 2973
2054.52 2985
2054.95 2790
2055.38 2871
2055.80 3028
2056.23 3067
2056.66 3131
2057.09 3202
2057.52 3211
2057.94 3192
2058.37 3362
2058.80 3434
2059.23 3300
2059.66 3460
2060.09 3369
2060.51 3253
2060.94 3233
2061.37 3274
2061.80 3176
2062.23 3239
2062.66 3399
2063.09 3394
2063.52 3372
2063.94 3342
2064.37 3467
2064.80 3435
2065.23 3360
2065.66 3235
2066.09 3089
2066.52 3064
2066.95 3124
2067.38 3076
2067.81 3054
2068.24 3067
2068.66 3175
2069.09 3181
2069.52 3096
2069.95 3181
2070.38 3131
2070.81 3059
2071.24 3146
2071.67 3199
2072.10 3189
2072.53 3099
2072.96 3134
2073.39 3134
2073.82 3124
2074.25 3156
2074.68 3244
2075.11 3427
2075.54 3363
2075.97 3363
2076.40 3545
2076.83 3559
2077.26 3721
2077.69 3686
2078.12 3886
2078.55 3899
2078.98 3839
2079.41 3816
2079.84 3792
2080.27 3760
2080.70 3712
2081.14 3681
2081.57 3614
2082.00 3512
2082.43 3380
2082.86 3429
2083.29 3330
2083.72 3303
2084.15 3264
2084.58 3337
2085.01 3309
2085.44 3332
2085.88 3306
2086.31 3249
2086.74 3252
2087.17 3293
2087.60 3294
2088.03 3314
2088.46 3547
2088.89 3660
2089.33 3777
2089.76 3991
2090.19 4090
2090.62 4331
2091.05 4519
2091.48 4409
2091.92 4569
2092.35 4610
2092.78 4369
2093.21 4012
2093.64 3967
2094.07 3698
2094.51 3673
2094.94 3657
2095.37 3547
2095.80 3380
2096.24 3160
2096.67 3169
2097.10 3147
2097.53 3098
2097.96 2960
2098.40 2926
2098.83 3070
2099.26 3011
2099.69 3139
2100.13 3074
2100.56 3025
2100.99 3046
2101.43 3148
2101.86 3030
2102.29 2992
2102.72 3018
2103.16 3127
2103.59 3134
2104.02 3275
2104.46 3324
2104.89 3380
2105.32 3483
2105.76 3515
2106.19 3468
2106.62 3487
2107.05 3473
2107.49 3531
2107.92 3427
2108.36 3274
2108.79 3374
2109.22 3463
2109.66 3296
2110.09 3269
2110.52 3147
2110.96 3227
2111.39 3170
2111.82 3055
2112.26 2969
2112.69 2983
2113.13 2935
2113.56 2825
2113.99 2777
2114.43 2793
2114.86 2851
2115.30 2796
2115.73 2772
2116.16 2784
2116.60 2770
2117.03 2677
2117.47 2744
2117.90 2716
2118.34 2785
2118.77 2887
2119.21 2914
2119.64 2927
2120.07 2951
2120.51 2899
2120.94 2961
2121.38 3000
2121.81 3065
2122.25 3057
2122.68 2951
2123.12 2967
2123.55 3011
2123.99 2945
2124.42 2959
2124.86 2899
2125.29 2851
2125.73 2964
2126.16 3126
2126.60 3116
2127.04 3240
2127.47 3342
2127.91 3312
2128.34 3383
2128.78 3510
2129.21 3486
2129.65 3443
2130.08 3394
2130.52 3474
2130.96 3479
2131.39 3291
2131.83 3265
2132.26 3433
2132.70 3440
2133.14 3388
2133.57 3318
2134.01 3387
2134.44 3386
2134.88 3317
2135.32 3468
2135.75 3471
2136.19 3487
2136.62 3614
2137.06 3595
2137.50 3425
2137.93 3417
2138.37 3408
2138.81 3343
2139.24 3268
2139.68 3186
2140.12 3135
2140.55 3135
2140.99 2990
2141.43 2864
2141.86 2947
2142.30 2839
2142.74 2829
2143.18 2795
2143.61 2850
2144.05 2915
2144.49 3133
2144.92 3291
2145.36 3574
2145.80 3737
2146.24 4196
2146.67 4488
2147.11 4712
2147.55 5093
2147.99 5350
2148.42 5478
2148.86 5643
2149.30 5652
2149.74 5372
2150.17 5332
2150.61 5005
2151.05 4814
2151.49 4525
2151.92 4222
2152.36 3904
2152.80 3679
2153.24 3434
2153.68 3332
2154.11 3240
2154.55 3199
2154.99 3036
2155.43 3110
2155.87 3068
2156.31 3177
2156.74 3222
2157.18 3124
2157.62 3130
2158.06 3117
2158.50 3064
2158.94 3069
2159.38 3095
2159.81 3139
2160.25 3035
2160.69 3202
2161.13 3111
2161.57 3102
2162.01 3176
2162.45 3230
2162.89 3175
2163.33 3348
2163.76 3317
2164.20 3329
2164.64 3363
2165.08 3236
2165.52 3283
2165.96 3410
2166.40 3475
2166.84 3561
2167.28 3612
2167.72 3578
2168.16 3560
2168.60 3463
2169.04 3556
2169.48 3627
2169.92 3638
2170.36 3578
2170.80 3569
2171.24 3504
2171.68 3656
2172.12 3684
2172.56 3726
2173.00 3745
2173.44 3768
2173.88 3874
2174.32 3801
2174.76 3826
2175.20 3830
2175.64 3953
2176.08 4011
2176.52 4038
2176.96 3956
2177.40 3910
2177.84 3934
2178.28 3811
2178.72 3696
2179.16 3448
2179.60 3544
2180.04 3386
2180.48 3298
2180.92 3257
2181.37 3071
2181.81 3119
2182.25 3142
2182.69 2978
2183.13 3079
2183.57 3215
2184.01 3134
2184.45 3315
2184.89 3495
2185.34 3581
2185.78 3559
2186.22 3691
2186.66 3979
2187.10 3919
2187.54 4004
2187.98 3962
2188.43 3867
2188.87 3752
2189.31 3599
2189.75 3645
2190.19 3541
2190.63 3546
2191.08 3603
2191.52 3482
2191.96 3585
2192.40 3671
2192.84 3649
2193.29 3654
2193.73 3789
2194.17 3757
2194.61 3708
2195.05 3628
2195.50 3572
2195.94 3602
2196.38 3545
2196.82 3537
2197.27 3401
2197.71 3349
2198.15 3331
2198.59 3369
2199.04 3491
2199.48 3336
2199.92 3329
2200.37 3234
2200.81 3187
2201.25 3115
2201.69 3178
2202.14 3234
2202.58 3312
2203.02 3349
2203.47 3391
2203.91 3481
2204.35 3711
2204.80 3793
2205.24 3732
2205.68 3907
2206.13 3884
2206.57 3975
2207.01 3961
2207.46 3759
2207.90 3691
2208.34 3832
2208.79 3781
2209.23 3719
2209.67 3531
2210.12 3612
2210.56 3630
2211.01 3704
2211.45 3682
2211.89 3526
2212.34 3562
2212.78 3548
2213.23 3413
2213.67 3505
2214.11 3420
2214.56 3364
2215.00 3184
2215.45 3127
2215.89 3134
2216.34 3201
2216.78 3109
2217.22 3101
2217.67 3163
2218.11 3394
2218.56 3628
2219.00 3831
2219.45 4315
2219.89 4865
2220.34 5255
2220.78 5945
2221.23 6708
2221.67 7447
2222.12 7822
2222.56 8362
2223.01 8622
2223.45 8635
2223.90 8414
2224.34 8037
2224.79 7153
2225.23 6691
2225.68 6184
2226.12 5497
2226.57 4926
2227.01 4868
2227.46 4704
2227.91 4553
2228.35 4341
2228.80 4206
2229.24 4278
2229.69 4341
2230.13 4431
2230.58 4461
2231.03 4437
2231.47 4522
2231.92 4428
2232.36 4380
2232.81 4344
2233.26 4125
2233.70 3998
2234.15 4008
2234.59 4052
2235.04 3858
2235.49 3766
2235.93 3738
2236.38 3816
2236.83 3865
2237.27 3811
2237.72 3934
2238.17 3806
2238.61 3757
2239.06 3836
2239.51 3727
2239.95 3641
2240.40 3687
2240.85 3550
2241.29 3451
2241.74 3406
2242.19 3284
2242.63 3281
2243.08 3248
2243.53 3289
2243.98 3185
2244.42 3243
2244.87 3097
2245.32 3200
2245.76 3093
2246.21 3143
2246.66 3182
2247.11 3192
2247.55 3297
2248.00 3222
2248.45 3165
2248.90 3264
2249.35 3289
2249.79 3273
2250.24 3449
2250.69 3333
2251.14 3422
2251.58 3223
2252.03 3160
2252.48 3149
2252.93 3212
2253.38 3096
2253.82 3063
2254.27 3107
2254.72 3061
2255.17 3048
2255.62 3034
2256.07 3081
2256.51 3069
2256.96 3213
2257.41 3376
2257.86 3484
2258.31 3586
2258.76 3849
2259.21 3985
2259.65 4374
2260.10 4392
2260.55 4465
2261.00 4590
2261.45 4718
2261.90 4831
2262.35 4698
2262.80 4507
2263.25 4384
2263.69 4428
2264.14 4282
2264.59 4291
2265.04 4290
2265.49 4484
2265.94 4342
2266.39 4419
2266.84 4280
2267.29 4414
2267.74 4436
2268.19 4541
2268.64 4607
2269.09 4609
2269.54 4455
2269.99 4546
2270.44 4384
2270.89 4013
2271.34 4026
2271.79 3801
2272.24 3750
2272.69 3788
2273.14 3570
2273.59 3406
2274.04 3332
2274.49 3179
2274.94 3280
2275.39 3228
2275.84 3234
2276.29 3286
2276.74 3337
2277.19 3246
2277.64 3325
2278.09 3700
2278.54 3775
2278.99 3929
2279.44 3888
2279.89 3933
2280.34 3881
2280.79 3919
2281.25 3799
2281.70 3861
2282.15 3778
2282.60 3664
2283.05 3672
2283.50 3640
2283.95 3536
2284.40 3676
2284.85 3754
2285.31 3731
2285.76 3962
2286.21 4145
2286.66 4413
2287.11 4725
2287.56 5048
2288.01 5355
2288.47 5503
2288.92 5780
2289.37 5983
2289.82 6184
2290.27 6152
2290.72 6079
2291.18 6251
2291.63 6144
2292.08 5870
2292.53 5786
2292.98 5571
2293.44 5456
2293.89 5234
2294.34 4977
2294.79 4812
2295.24 4566
2295.70 4334
2296.15 4067
2296.60 3946
2297.05 3760
2297.51 3643
2297.96 3669
2298.41 3579
2298.86 3487
2299.32 3488
2299.77 3409
2300.22 3497
2300.67 3367
2301.13 3402
2301.58 3349
2302.03 3376
2302.49 3376
2302.94 3359
2303.39 3416
2303.85 3313
2304.30 3490
2304.75 3503
2305.20 3634
2305.66 3734
2306.11 3884
2306.56 4089
2307.02 4354
2307.47 4571
2307.93 4534
2308.38 4732
2308.83 4883
2309.29 4843
2309.74 4799
2310.19 4754
2310.65 4728
2311.10 4305
2311.55 4172
2312.01 3931
2312.46 3814
2312.92 3815
2313.37 3579
2313.82 3593
2314.28 3553
2314.73 3439
2315.19 3522
2315.64 3545
2316.10 3506
2316.55 3747
2317.00 3950
2317.46 3907
2317.91 3775
2318.37 3908
2318.82 4013
2319.28 3998
2319.73 4015
2320.19 3836
2320.64 3858
2321.10 3686
2321.55 3664
2322.01 3690
2322.46 3703
2322.92 3714
2323.37 3743
2323.83 3854
2324.28 3761
2324.74 3782
2325.19 3802
2325.65 3667
2326.10 3821
2326.56 3734
2327.01 3754
2327.47 3801
2327.92 3774
2328.38 3970
2328.83 4022
2329.29 3860
2329.74 3812
2330.20 3737
2330.66 3637
2331.11 3627
2331.57 3700
2332.02 3588
2332.48 3567
2332.94 3500
2333.39 3490
2333.85 3486
2334.30 3644
2334.76 3671
2335.22 3907
2335.67 4091
2336.13 4467
2336.58 4786
2337.04 5358
2337.50 5637
2337.95 5942
2338.41 6587
2338.87 6761
2339.32 6750
2339.78 6630
2340.24 6492
2340.69 6330
2341.15 6148
2341.61 5933
2342.06 5885
2342.52 5731
2342.98 5510
2343.43 5719
2343.89 6115
2344.35 6035
2344.81 5997
2345.26 5799
2345.72 5662
2346.18 5430
2346.63 5080
2347.09 4880
2347.55 4702
2348.01 4524
2348.46 4292
2348.92 4228
2349.38 4194
2349.84 4268
2350.29 4208
2350.75 4061
2351.21 3994
2351.67 4141
2352.13 3961
2352.58 3942
2353.04 3958
2353.50 3708
2353.96 3676
2354.41 3742
2354.87 3653
2355.33 3760
2355.79 3806
2356.25 3723
2356.71 3838
2357.16 3870
2357.62 3912
2358.08 4000
2358.54 4073
2359.00 4290
2359.46 4345
2359.91 4371
2360.37 4575
2360.83 4619
2361.29 4501
2361.75 4298
2362.21 4224
2362.67 4260
2363.13 4377
2363.58 4285
2364.04 4388
2364.50 4426
2364.96 4312
2365.42 4377
2365.88 4371
2366.34 4591
2366.80 4469
2367.26 4632
2367.72 4692
2368.18 4477
2368.64 4333
2369.10 4203
2369.55 4040
2370.01 4125
2370.47 3803
2370.93 3807
2371.39 3815
2371.85 3737
2372.31 3690
2372.77 3790
2373.23 3826
2373.69 3924
2374.15 3899
2374.61 3747
2375.07 3606
2375.53 3641
2375.99 3768
2376.45 3891
2376.91 3853
2377.37 3721
2377.83 3768
2378.29 3845
2378.75 3806
2379.21 3779
2379.68 3733
2380.14 3847
2380.60 3710
2381.06 3660
2381.52 3755
2381.98 3791
2382.44 3689
2382.90 3685
2383.36 3600
2383.82 3460
2384.28 3547
2384.74 3566
2385.20 3513
2385.67 3479
2386.13 3486
2386.59 3550
2387.05 3625
2387.51 3553
2387.97 3505
2388.43 3542
2388.89 3594
2389.36 3651
2389.82 3556
2390.28 3470
2390.74 3578
2391.20 3585
2391.66 3559
2392.13 3420
2392.59 3560
2393.05 3586
2393.51 3501
2393.97 3604
2394.43 3470
2394.90 3465
2395.36 3552
2395.82 3655
2396.28 3677
2396.74 3487
2397.21 3573
2397.67 3555
2398.13 3585
2398.59 3543
2399.06 3487
2399.52 3562
2399.98 3474
2400.44 3446
2400.91 3373
2401.37 3409
2401.83 3518
2402.29 3596
2402.76 3710
2403.22 3987
2403.68 3961
2404.14 4105
2404.61 4223
2405.07 4067
2405.53 4087
2406.00 4059
2406.46 3854
2406.92 3712
2407.39 3585
2407.85 3477
2408.31 3407
2408.78 3425
2409.24 3394
2409.70 3342
2410.17 3366
2410.63 3374
2411.09 3510
2411.56 3505
2412.02 3531
2412.48 3614
2412.95 3663
2413.41 3722
2413.87 3835
2414.34 4042
2414.80 4159
2415.27 4364
2415.73 4301
2416.19 4286
2416.66 4448
2417.12 4573
2417.59 4627
2418.05 4370
2418.51 4281
2418.98 4389
2419.44 4194
2419.91 4185
2420.37 4149
2420.84 4230
2421.30 4399
2421.77 4412
2422.23 4518
2422.69 4637
2423.16 4855
2423.62 5280
2424.09 5746
2424.55 6121
2425.02 6424
2425.48 6744
2425.95 6941
2426.41 6944
2426.88 6936
2427.34 6683
2427.81 6243
2428.27 5928
2428.74 5378
2429.20 5091
2429.67 4725
2430.13 4533
2430.60 4409
2431.07 4401
2431.53 4404
2432.00 4247
2432.46 4197
2432.93 4214
2433.39 4226
2433.86 4220
2434.32 4256
2434.79 4481
2435.26 4563
2435.72 4759
2436.19 5015
2436.65 5416
2437.12 5921
2437.59 6375
2438.05 6812
2438.52 7160
2438.98 7457
2439.45 7482
2439.92 7604
2440.38 7276
2440.85 6901
2441.32 6306
2441.78 5832
2442.25 5304
2442.72 5003
2443.18 4487
2443.65 4326
2444.12 4005
2444.58 3955
2445.05 3742
2445.52 3448
2445.98 3467
2446.45 3424
2446.92 3323
2447.38 3325
2447.85 3431
2448.32 3499
2448.78 3539
2449.25 3640
2449.72 3627
2450.19 3599
2450.65 3570
2451.12 3542
2451.59 3684
2452.06 3743
2452.52 3617
2452.99 3460
2453.46 3644
2453.93 3695
2454.39 3705
2454.86 3636
2455.33 3603
2455.80 3556
2456.26 3583
2456.73 3514
2457.20 3464
2457.67 3529
2458.14 3525
2458.60 3494
2459.07 3529
2459.54 3499
2460.01 3523
2460.48 3395
2460.95 3470
2461.41 3556
2461.88 3690
2462.35 3665
2462.82 3746
2463.29 3663
2463.76 3806
2464.22 3927
2464.69 4071
2465.16 4157
2465.63 4243
2466.10 4266
2466.57 4174
2467.04 4054
2467.51 4108
2467.97 4235
2468.44 4190
2468.91 4140
2469.38 3893
2469.85 3951
2470.32 3951
2470.79 3769
2471.26 3689
2471.73 3585
2472.20 3598
2472.67 3612
2473.14 3424
2473.61 3494
2474.07 3455
2474.54 3563
2475.01 3606
2475.48 3790
2475.95 3917
2476.42 4081
2476.89 4294
2477.36 4468
2477.83 4436
2478.30 4617
2478.77 4573
2479.24 4625
2479.71 4670
2480.18 4535
2480.65 4399
2481.12 4214
2481.59 4204
2482.06 4062
2482.53 3928
2483.00 3768
2483.47 3801
2483.95 3724
2484.42 3504
2484.89 3573
2485.36 3586
2485.83 3532
2486.30 3474
2486.77 3510
2487.24 3504
2487.71 3584
2488.18 3511
2488.65 3567
2489.12 3709
2489.59 3681
2490.07 3759
2490.54 3955
2491.01 3746
2491.48 3840
2491.95 3901
2492.42 3941
2492.89 3891
2493.36 3939
2493.84 3894
2494.31 3838
2494.78 3818
2495.25 3723
2495.72 3674
2496.19 3614
2496.66 3648
2497.14 3690
2497.61 3727
2498.08 3510
2498.55 3333
2499.02 3403
2499.50 3329
2499.97 3245
2500.44 3233
2500.91 3193
2501.38 3291
2501.86 3267
2502.33 3263
2502.80 3508
2503.27 3614
2503.74 3617
2504.22 3640
2504.69 3810
2505.16 3918
2505.63 3960
2506.11 4185
2506.58 4246
2507.05 4117
2507.52 4280
2508.00 4421
2508.47 4545
2508.94 4577
2509.42 4622
2509.89 4694
2510.36 4780
2510.83 4792
2511.31 4808
2511.78 4464
2512.25 4517
2512.73 4343
2513.20 4151
2513.67 3956
2514.15 3888
2514.62 4118
2515.09 4032
2515.57 4155
2516.04 4155
2516.51 4181
2516.99 4192
2517.46 4055
2517.94 3978
2518.41 4019
2518.88 3867
2519.36 3801
2519.83 3612
2520.30 3660
2520.78 3565
2521.25 3452
2521.73 3557
2522.20 3597
2522.67 3579
2523.15 3558
2523.62 3613
2524.10 3675
2524.57 3686
2525.05 3687
2525.52 3683
2525.99 3671
2526.47 3634
2526.94 3572
2527.42 3517
2527.89 3476
2528.37 3512
2528.84 3529
2529.32 3537
2529.79 3639
2530.27 3542
2530.74 3698
2531.22 3724
2531.69 3816
2532.17 3780
2532.64 3804
2533.12 3904
2533.59 3826
2534.07 3745
2534.54 3726
2535.02 3777
2535.49 3740
2535.97 3773
2536.44 3728
2536.92 3832
2537.39 3794
2537.87 3694
2538.34 3744
2538.82 3774
2539.30 3729
2539.77 3799
2540.25 3743
2540.72 3777
2541.20 3685
2541.68 3752
2542.15 3779
2542.63 3806
2543.10 3955
2543.58 4041
2544.06 4291
2544.53 4459
2545.01 4713
2545.48 4897
2545.96 5126
2546.44 5287
2546.91 5351
2547.39 5367
2547.87 5209
2548.34 4875
2548.82 4900
2549.30 4851
2549.77 4816
2550.25 4723
2550.73 4919
2551.20 5220
2551.68 5437
2552.16 5697
2552.63 6022
2553.11 6273
2553.59 6591
2554.06 6990
2554.54 7128
2555.02 7172
2555.50 7158
2555.97 6893
2556.45 6344
2556.93 6113
2557.40 5798
2557.88 5110
2558.36 4723
2558.84 4350
2559.31 4142
2559.79 4044
2560.27 3988
2560.75 3761
2561.23 3689
2561.70 3691
2562.18 3640
2562.66 3709
2563.14 3578
2563.61 3421
2564.09 3393
2564.57 3325
2565.05 3287
2565.53 3288
2566.00 3341
2566.48 3230
2566.96 3162
2567.44 3150
2567.92 3126
2568.40 3059
2568.87 3057
2569.35 3115
2569.83 3081
2570.31 3033
2570.79 3094
2571.27 3080
2571.75 3175
2572.22 3273
2572.70 3263
2573.18 3279
2573.66 3215
2574.14 3169
2574.62 3220
2575.10 3188
2575.58 3226
2576.06 3109
2576.54 3066
2577.01 3145
2577.49 3229
2577.97 3252
2578.45 3340
2578.93 3344
2579.41 3300
2579.89 3288
2580.37 3295
2580.85 3269
2581.33 3313
2581.81 3331
2582.29 3264
2582.77 3372
2583.25 3412
2583.73 3451
2584.21 3586
2584.69 3640
2585.17 3642
2585.65 3660
2586.13 3605
2586.61 3500
2587.09 3731
2587.57 3769
2588.05 3731
2588.53 3747
2589.01 3987
2589.49 4046
2589.97 4266
2590.45 4310
2590.93 4406
2591.41 4476
2591.89 4876
2592.37 4932
2592.85 4788
2593.33 4843
2593.81 4939
2594.30 5193
2594.78 4947
2595.26 5049
2595.74 5176
2596.22 5087
2596.70 4937
2597.18 4716
2597.66 4711
2598.14 4551
2598.62 4284
2599.11 4174
2599.59 4060
2600.07 3844
2600.55 3780
2601.03 3609
2601.51 3476
2601.99 3383
2602.48 3371
2602.96 3426
2603.44 3384
2603.92 3388
2604.40 3407
2604.88 3570
2605.37 3883
2605.85 3925
2606.33 4174
2606.81 4586
2607.29 4637
2607.78 4985
2608.26 5167
2608.74 5242
2609.22 5188
2609.70 5289
2610.19 5183
2610.67 5013
2611.15 4930
2611.63 4861
2612.12 4736
2612.60 4547
2613.08 4558
2613.56 4379
2614.05 4197
2614.53 4089
2615.01 3842
2615.49 3691
2615.98 3598
2616.46 3486
2616.94 3484
2617.43 3486
2617.91 3475
2618.39 3404
2618.87 3355
2619.36 3383
2619.84 3396
2620.32 3406
2620.81 3359
2621.29 3387
2621.77 3341
2622.26 3248
2622.74 3419
2623.22 3596
2623.71 3428
2624.19 3412
2624.67 3396
2625.16 3417
2625.64 3342
2626.13 3271
2626.61 3361
2627.09 3508
2627.58 3628
2628.06 3456
2628.55 3508
2629.03 3612
2629.51 3646
2630.00 3558
2630.48 3642
2630.97 3632
2631.45 3711
2631.93 3630
2632.42 3587
2632.90 3675
2633.39 3680
2633.87 3499
2634.36 3426
2634.84 3473
2635.33 3468
2635.81 3431
2636.29 3451
2636.78 3596
2637.26 3463
2637.75 3533
2638.23 3629
2638.72 3577
2639.20 3622
2639.69 3579
2640.17 3696
2640.66 3556
2641.14 3573
2641.63 3515
2642.11 3300
2642.60 3331
2643.08 3381
2643.57 3344
2644.05 3310
2644.54 3378
2645.03 3494
2645.51 3596
2646.00 3628
2646.48 3709
2646.97 3820
2647.45 3855
2647.94 3916
2648.43 3866
2648.91 3747
2649.40 3714
2649.88 3669
2650.37 3741
2650.85 3736
2651.34 3704
2651.83 3618
2652.31 3625
2652.80 3511
2653.29 3643
2653.77 3670
2654.26 3651
2654.74 3661
2655.23 3534
2655.72 3402
2656.20 3395
2656.69 3261
2657.18 3322
2657.66 3368
2658.15 3221
2658.64 3273
2659.12 3218
2659.61 3229
2660.10 3201
2660.58 3325
2661.07 3274
2661.56 3341
2662.05 3348
2662.53 3386
2663.02 3347
2663.51 3313
2663.99 3419
2664.48 3476
2664.97 3449
2665.46 3512
2665.94 3559
2666.43 3472
2666.92 3375
2667.41 3442
2667.89 3502
2668.38 3592
2668.87 3610
2669.36 3727
2669.84 4030
2670.33 4070
2670.82 4261
2671.31 4433
2671.80 4884
2672.28 5080
2672.77 5250
2673.26 5451
2673.75 5466
2674.24 5409
2674.72 5429
2675.21 5192
2675.70 5080
2676.19 5206
2676.68 5104
2677.17 5170
2677.65 5429
2678.14 5427
2678.63 5662
2679.12 5948
2679.61 6353
2680.10 6699
2680.59 6764
2681.07 6965
2681.56 7097
2682.05 7432
2682.54 7604
2683.03 7396
2683.52 7217
2684.01 7007
2684.50 6645
2684.99 6266
2685.47 5819
2685.96 5279
2686.45 4876
2686.94 4469
2687.43 4121
2687.92 3900
2688.41 3777
2688.90 3653
2689.39 3616
2689.88 3446
2690.37 3450
2690.86 3530
2691.35 3494
2691.84 3422
2692.33 3474
2692.82 3526
2693.31 3475
2693.80 3614
2694.29 3623
2694.78 3483
2695.27 3490
2695.76 3610
2696.25 3669
2696.74 3676
2697.23 3631
2697.72 3695
2698.21 3802
2698.70 4084
2699.19 4215
2699.68 4288
2700.17 4353
2700.66 4495
2701.15 4424
2701.64 4314
2702.13 4365
2702.62 4358
2703.11 4175
2703.61 4014
2704.10 3917
2704.59 3867
2705.08 3980
2705.57 3856
2706.06 3864
2706.55 3782
2707.04 3669
2707.53 3643
2708.02 3589
2708.52 3432
2709.01 3522
2709.50 3432
2709.99 3554
2710.48 3694
2710.97 3647
2711.46 3523
2711.96 3616
2712.45 3689
2712.94 3753
2713.43 3711
2713.92 3737
2714.41 3689
2714.91 3658
2715.40 3561
2715.89 3519
2716.38 3485
2716.87 3453
2717.37 3459
2717.86 3503
2718.35 3589
2718.84 3657
2719.33 3870
2719.83 3953
2720.32 4050
2720.81 4194
2721.30 4258
2721.80 4365
2722.29 4237
2722.78 4157
2723.27 4068
2723.77 4129
2724.26 3963
2724.75 3815
2725.24 3668
2725.74 3666
2726.23 3466
2726.72 3463
2727.22 3425
2727.71 3572
2728.20 3512
2728.70 3588
2729.19 3622
2729.68 3540
2730.18 3628
2730.67 3885
2731.16 3796
2731.65 3791
2732.15 3891
2732.64 3975
2733.14 4021
2733.63 4121
2734.12 4012
2734.62 4139
2735.11 4033
2735.60 4101
2736.10 3984
2736.59 4171
2737.08 4098
2737.58 4112
2738.07 4038
2738.57 3995
2739.06 3908
2739.55 3864
2740.05 3730
2740.54 3674
2741.04 3616
2741.53 3478
2742.03 3540
2742.52 3403
2743.01 3336
2743.51 3282
2744.00 3297
2744.50 3196
2744.99 3259
2745.49 3202
2745.98 3292
2746.48 3384
2746.97 3455
2747.47 3355
2747.96 3408
2748.46 3501
2748.95 3650
2749.45 3660
2749.94 3908
2750.44 4192
2750.93 4434
2751.43 4753
2751.92 4811
2752.42 4934
2752.91 5004
2753.41 5182
2753.90 5197
2754.40 5113
2754.89 4986
2755.39 4473
2755.88 4463
2756.38 4237
2756.87 4101
2757.37 4139
2757.87 3939
2758.36 3850
2758.86 3745
2759.35 3745
2759.85 3629
2760.35 3683
2760.84 3662
2761.34 3633
2761.83 3613
2762.33 3648
2762.83 3567
2763.32 3607
2763.82 3644
2764.31 3591
2764.81 3464
2765.31 3529
2765.80 3527
2766.30 3382
2766.80 3419
2767.29 3389
2767.79 3566
2768.29 3555
2768.78 3705
2769.28 3660
2769.78 3821
2770.27 3942
2770.77 3869
2771.27 4216
2771.76 4296
2772.26 4260
2772.76 4450
2773.26 4613
2773.75 4703
2774.25 5040
2774.75 5104
2775.24 5281
2775.74 5467
2776.24 5517
2776.74 5420
2777.23 5248
2777.73 5171
2778.23 4996
2778.73 4773
2779.22 4621
2779.72 4481
2780.22 4294
2780.72 4260
2781.21 4104
2781.71 4128
2782.21 4058
2782.71 3995
2783.21 3958
2783.70 3962
2784.20 3951
2784.70 3865
2785.20 3775
2785.70 3755
2786.20 3873
2786.69 3779
2787.19 3718
2787.69 3675
2788.19 3745
2788.69 3742
2789.19 3739
2789.68 3683
2790.18 3690
2790.68 4016
2791.18 4173
2791.68 4285
2792.18 4645
2792.68 5080
2793.18 5599
2793.67 6327
2794.17 6966
2794.67 7798
2795.17 8547
2795.67 9019
2796.17 9110
2796.67 8898
2797.17 8680
2797.67 8248
2798.17 7697
2798.67 7148
2799.17 6598
2799.66 5790
2800.16 5189
2800.66 5052
2801.16 4876
2801.66 4718
2802.16 4708
2802.66 5031
2803.16 5387
2803.66 5682
2804.16 6269
2804.66 7079
2805.16 7797
2805.66 8676
2806.16 9736
2806.66 10909
2807.16 11728
2807.66 12228
2808.16 12120
2808.66 11926
2809.16 11193
2809.66 10559
2810.16 9418
2810.66 8353
2811.16 7488
2811.66 6627
2812.17 6052
2812.67 5447
2813.17 5289
2813.67 4972
2814.17 4582
2814.67 4700
2815.17 4746
2815.67 4521
2816.17 4641
2816.67 4683
2817.17 4732
2817.67 4704
2818.18 4671
2818.68 4688
2819.18 4598
2819.68 4376
2820.18 4122
2820.68 4240
2821.18 4172
2821.68 4151
2822.19 4101
2822.69 4079
2823.19 4282
2823.69 4403
2824.19 4374
2824.69 4212
2825.20 4126
2825.70 4123
2826.20 4043
2826.70 4010
2827.20 3968
2827.70 3934
2828.21 3989
2828.71 3959
2829.21 3969
2829.71 4002
2830.22 4039
2830.72 4217
2831.22 4418
2831.72 4621
2832.22 4781
2832.73 4810
2833.23 4705
2833.73 4714
2834.23 4822
2834.74 4849
2835.24 4734
2835.74 4555
2836.24 4397
2836.75 4244
2837.25 4247
2837.75 4063
2838.26 4057
2838.76 3905
2839.26 3787
2839.76 3754
2840.27 3886
2840.77 3798
2841.27 3820
2841.78 3796
2842.28 3896
2842.78 4086
2843.29 4095
2843.79 4224
2844.29 4289
2844.80 4313
2845.30 4403
2845.80 4476
2846.31 4607
2846.81 4595
2847.32 4434
2847.82 4408
2848.32 4197
2848.83 4238
2849.33 4119
2849.83 3956
2850.34 3920
2850.84 3740
2851.35 3673
2851.85 3731
2852.35 3668
2852.86 3816
2853.36 3756
2853.87 3696
2854.37 3668
2854.88 3773
2855.38 3752
2855.88 3912
2856.39 3890
2856.89 4013
2857.40 4007
2857.90 3958
2858.41 4012
2858.91 4248
2859.42 4355
2859.92 4327
2860.43 4270
2860.93 4308
2861.44 4226
2861.94 4072
2862.45 3887
2862.95 3685
2863.46 3607
2863.96 3608
2864.47 3499
2864.97 3204
2865.48 3217
2865.98 3226
2866.49 3224
2866.99 3321
2867.50 3297
2868.00 3311
2868.51 3408
2869.02 3414
2869.52 3535
2870.03 3630
2870.53 3587
2871.04 3547
2871.54 3734
2872.05 3742
2872.56 3646
2873.06 3599
2873.57 3532
2874.07 3682
2874.58 3803
2875.09 3762
2875.59 3808
2876.10 3724
2876.61 3834
2877.11 3863
2877.62 3791
2878.12 4018
2878.63 4049
2879.14 4040
2879.64 4124
2880.15 4192
2880.66 4140
2881.16 4078
2881.67 4316
2882.18 4498
2882.68 4708
2883.19 4844
2883.70 4977
2884.20 5530
2884.71 5904
2885.22 6236
2885.73 6529
2886.23 6531
2886.74 6371
2887.25 6233
2887.75 6086
2888.26 5863
2888.77 5458
2889.28 5137
2889.78 4777
2890.29 4416
2890.80 4183
2891.31 4123
2891.81 4076
2892.32 4053
2892.83 4000
2893.34 3967
2893.84 3812
2894.35 4005
2894.86 4146
2895.37 4236
2895.88 4162
2896.38 4397
2896.89 4282
2897.40 4063
2897.91 4304
2898.42 4202
2898.92 4346
2899.43 4326
2899.94 4467
2900.45 4484
2900.96 4598
2901.47 4637
2901.98 4793
2902.48 5029
2902.99 4851
2903.50 4959
2904.01 5074
2904.52 5063
2905.03 5092
2905.54 5138
2906.04 5185
2906.55 5069
2907.06 4832
2907.57 4731
2908.08 4526
2908.59 4489
2909.10 4402
2909.61 4260
2910.12 4322
2910.63 4348
2911.14 4338
2911.64 4538
2912.15 4450
2912.66 4413
2913.17 4399
2913.68 4316
2914.19 4222
2914.70 4197
2915.21 4191
2915.72 4158
2916.23 4001
2916.74 3797
2917.25 3847
2917.76 3844
2918.27 3837
2918.78 3965
2919.29 4149
2919.80 4446
2920.31 5044
2920.82 5489
2921.33 6161
2921.84 7083
2922.35 8199
2922.86 9379
2923.37 10254
2923.88 11365
2924.39 11620
2924.90 11766
2925.41 11565
2925.92 10381
2926.44 9477
2926.95 8825
2927.46 7735
2927.97 6608
2928.48 5900
2928.99 5334
2929.50 4718
2930.01 4447
2930.52 4176
2931.03 3969
2931.54 3879
2932.05 3953
2932.57 3748
2933.08 3870
2933.59 3955
2934.10 3933
2934.61 3975
2935.12 4041
2935.63 4150
2936.15 4094
2936.66 4037
2937.17 4027
2937.68 3889
2938.19 3758
2938.70 3798
2939.22 3815
2939.73 3741
2940.24 3895
2940.75 3991
2941.26 4187
2941.77 4205
2942.29 4387
2942.80 4544
2943.31 4923
2943.82 5047
2944.34 5210
2944.85 5324
2945.36 5301
2945.87 5511
2946.38 5401
2946.90 5169
2947.41 4951
2947.92 4902
2948.43 4620
2948.95 4392
2949.46 4294
2949.97 4272
2950.48 4086
2951.00 4150
2951.51 4100
2952.02 4031
2952.54 4040
2953.05 3922
2953.56 3912
2954.08 3761
2954.59 3831
2955.10 3754
2955.61 3779
2956.13 3931
2956.64 4030
2957.15 4173
2957.67 4244
2958.18 4405
2958.69 4627
2959.21 4723
2959.72 4932
2960.23 5125
2960.75 5125
2961.26 5129
2961.78 5098
2962.29 5162
2962.80 5062
2963.32 4956
2963.83 4634
2964.35 4511
2964.86 4385
2965.37 4251
2965.89 4073
2966.40 4061
2966.92 3794
2967.43 3759
2967.94 3754
2968.46 3589
2968.97 3644
2969.49 3545
2970.00 3640
2970.52 3669
2971.03 3687
2971.54 3612
2972.06 3732
2972.57 3762
2973.09 3595
2973.60 3701
2974.12 3704
2974.63 3707
2975.15 3650
2975.66 3671
2976.18 3654
2976.69 3588
2977.21 3715
2977.72 3912
2978.24 3971
2978.75 4038
2979.27 3998
2979.78 3949
2980.30 4030
2980.81 4077
2981.33 4000
2981.84 3993
2982.36 3954
2982.88 3992
2983.39 4034
2983.91 3954
2984.42 3949
2984.94 4086
2985.45 4131
2985.97 4295
2986.49 4191
2987.00 4322
2987.52 4409
2988.03 4361
2988.55 4459
2989.07 4361
2989.58 4384
2990.10 4312
2990.61 4324
2991.13 4414
2991.65 4442
2992.16 4583
2992.68 4660
2993.20 4769
2993.71 5054
2994.23 5487
2994.75 5708
2995.26 6211
2995.78 6728
2996.30 6837
2996.81 7091
2997.33 7133
2997.85 7003
2998.36 6740
2998.88 6591
2999.40 6286
2999.91 6089
3000.43 5764
3000.95 5756
3001.46 5728
3001.98 5877
3002.50 5856
3003.02 6084
3003.53 6442
3004.05 6700
3004.57 6589
3005.09 6334
3005.60 6082
3006.12 6115
3006.64 5711
3007.16 5469
3007.67 5023
3008.19 4604
3008.71 4371
3009.23 4236
3009.74 3947
3010.26 3825
3010.78 3861
3011.30 3820
3011.82 3795
3012.33 3752
3012.85 3915
3013.37 3904
3013.89 3939
3014.41 4094
3014.93 4045
3015.44 4200
3015.96 4278
3016.48 4308
3017.00 4447
3017.52 4649
3018.04 4776
3018.55 4782
3019.07 4780
3019.59 4869
3020.11 5164
3020.63 5417
3021.15 5620
3021.67 5837
3022.19 6199
3022.71 6634
3023.22 6723
3023.74 6772
3024.26 6538
3024.78 6506
3025.30 6331
3025.82 5982
3026.34 5727
3026.86 5443
3027.38 5144
3027.90 4949
3028.42 4762
3028.94 4717
3029.46 4733
3029.98 4755
3030.49 5039
3031.01 5342
3031.53 5830
3032.05 6112
3032.57 6702
3033.09 7342
3033.61 8067
3034.13 8428
3034.65 8863
3035.17 8945
3035.69 8796
3036.21 8497
3036.73 7903
3037.25 7414
3037.77 6833
3038.29 6291
3038.81 5802
3039.34 5292
3039.86 4889
3040.38 4544
3040.90 4418
3041.42 4257
3041.94 4093
3042.46 3829
3042.98 3953
3043.50 3956
3044.02 3783
3044.54 3853
3045.06 3862
3045.58 4027
3046.10 4003
3046.63 3881
3047.15 3877
3047.67 3767
3048.19 3731
3048.71 3752
3049.23 3743
3049.75 3850
3050.27 3727
3050.79 3695
3051.32 3714
3051.84 3737
3052.36 3802
3052.88 3927
3053.40 3804
3053.92 3749
3054.45 3819
3054.97 3892
3055.49 3865
3056.01 3913
3056.53 4021
3057.05 3823
3057.58 3786
3058.10 3906
3058.62 3954
3059.14 3778
3059.66 3834
3060.19 3886
3060.71 3860
3061.23 4027
3061.75 4016
3062.28 4065
3062.80 3976
3063.32 4023
3063.84 3993
3064.37 3893
3064.89 3957
3065.41 3998
3065.93 3909
3066.46 3834
3066.98 3944
3067.50 3822
3068.02 3748
3068.55 3764
3069.07 3666
3069.59 3752
3070.12 3763
3070.64 3856
3071.16 4047
3071.69 4027
3072.21 4230
3072.73 4365
3073.26 4429
3073.78 4573
3074.30 4496
3074.83 4335
3075.35 4252
3075.87 4324
3076.40 4329
3076.92 4421
3077.44 4458
3077.97 4286
3078.49 4182
3079.01 4204
3079.54 4130
3080.06 4178
3080.59 4130
3081.11 4121
3081.63 4104
3082.16 4094
3082.68 3960
3083.21 3923
3083.73 3923
3084.25 3914
3084.78 3743
3085.30 3816
3085.83 3790
3086.35 3688
3086.88 3807
3087.40 3813
3087.93 3722
3088.45 3791
3088.97 3692
3089.50 3735
3090.02 3781
3090.55 3768
3091.07 3727
3091.60 3840
3092.12 3969
3092.65 3850
3093.17 3995
3093.70 3892
3094.22 4084
3094.75 4162
3095.27 4166
3095.80 4240
3096.32 4352
3096.85 4483
3097.37 4669
3097.90 4826
3098.43 5121
3098.95 5473
3099.48 5803
3100.00 6469
3100.53 7126
3101.05 7731
3101.58 8245
3102.10 8648
3102.63 8835
3103.16 8792
3103.68 8496
3104.21 7658
3104.73 6886
3105.26 6104
3105.79 5544
3106.31 4930
3106.84 4654
3107.36 4479
3107.89 4458
3108.42 4577
3108.94 4501
3109.47 4659
3110.00 4942
3110.52 4793
3111.05 4948
3111.57 4819
3112.10 4522
3112.63 4317
3113.15 4069
3113.68 3966
3114.21 3819
3114.74 3733
3115.26 3691
3115.79 3630
3116.32 3434
3116.84 3360
3117.37 3361
3117.90 3378
3118.42 3359
3118.95 3577
3119.48 3457
3120.01 3519
3120.53 3491
3121.06 3465
3121.59 3450
3122.11 3357
3122.64 3455
3123.17 3449
3123.70 3473
3124.22 3495
3124.75 3398
3125.28 3370
3125.81 3439
3126.34 3441
3126.86 3369
3127.39 3401
3127.92 3350
3128.45 3328
3128.98 3344
3129.50 3380
3130.03 3476
3130.56 3290
3131.09 3289
3131.62 3443
3132.14 3393
3132.67 3532
3133.20 3495
3133.73 3531
3134.26 3540
3134.79 3589
3135.31 3670
3135.84 3753
3136.37 3764
3136.90 3837
3137.43 3800
3137.96 3833
3138.49 3838
3139.02 3702
3139.54 3589
3140.07 3495
3140.60 3661
3141.13 3561
3141.66 3581
3142.19 3735
3142.72 3710
3143.25 3861
3143.78 4134
3144.31 4140
3144.84 4383
3145.37 4466
3145.89 4684
3146.42 4680
3146.95 4747
3147.48 4921
3148.01 4891
3148.54 4758
3149.07 4635
3149.60 4529
3150.13 4569
3150.66 4248
3151.19 4046
3151.72 4008
3152.25 3814
3152.78 3574
3153.31 3584
3153.84 3851
3154.37 3777
3154.90 3751
3155.43 3885
3155.96 3940
3156.49 3849
3157.02 3899
3157.55 3959
3158.08 4069
3158.61 4050
3159.14 4076
3159.68 3933
3160.21 3906
3160.74 3887
3161.27 3687
3161.80 3770
3162.33 3794
3162.86 3776
3163.39 4022
3163.92 4216
3164.45 4264
3164.98 4175
3165.51 4366
3166.05 4533
3166.58 4624
3167.11 4683
3167.64 4767
3168.17 4717
3168.70 4455
3169.23 4474
3169.76 4213
3170.30 3877
3170.83 3841
3171.36 3769
3171.89 3607
3172.42 3609
3172.95 3552
3173.49 3573
3174.02 3575
3174.55 3471
3175.08 3544
3175.61 3629
3176.15 3538
3176.68 3532
3177.21 3441
3177.74 3540
3178.27 3649
3178.81 3782
3179.34 3753
3179.87 3681
3180.40 3785
3180.93 3684
3181.47 3652
3182.00 3669
3182.53 3645
3183.06 3565
3183.60 3509
3184.13 3481
3184.66 3409
3185.20 3383
3185.73 3486
3186.26 3501
3186.79 3515
3187.33 3452
3187.86 3545
3188.39 3514
3188.93 3465
3189.46 3360
3189.99 3406
3190.52 3402
3191.06 3204
3191.59 3280
3192.12 3308
3192.66 3355
3193.19 3421
3193.72 3589
3194.26 3654
3194.79 3600
3195.33 3673
3195.86 3632
3196.39 3735
3196.93 3734
3197.46 3844
3197.99 3973
3198.53 4084
3199.06 3929
3199.60 4101
3200.13 4172
3200.66 4099
3201.20 4266
3201.73 4408
3202.27 4324
3202.80 4331
3203.33 4299
3203.87 4187
3204.40 4190
3204.94 4130
3205.47 4217
3206.01 3951
3206.54 3890
3207.07 4011
3207.61 4257
3208.14 4399
3208.68 4617
3209.21 4841
3209.75 4979
3210.28 5091
3210.82 5182
3211.35 5194
3211.89 5142
3212.42 4813
3212.96 4415
3213.49 4263
3214.03 4078
3214.56 3912
3215.10 3724
3215.63 3444
3216.17 3427
3216.70 3420
3217.24 3366
3217.78 3379
3218.31 3478
3218.85 3509
3219.38 3567
3219.92 3574
3220.45 3606
3220.99 3750
3221.52 3819
3222.06 3923
3222.60 4084
3223.13 4042
3223.67 4084
3224.20 4031
3224.74 3930
3225.28 3985
3225.81 3940
3226.35 3851
3226.88 3748
3227.42 3573
3227.96 3459
3228.49 3361
3229.03 3277
3229.57 3235
3230.10 3255
3230.64 3187
3231.18 3137
3231.71 3113
3232.25 3045
3232.79 3210
3233.32 3314
3233.86 3245
3234.40 3267
3234.93 3296
3235.47 3481
3236.01 3626
3236.54 3617
3237.08 3651
3237.62 3637
3238.15 3795
3238.69 3729
3239.23 3753
3239.77 3698
3240.30 3689
3240.84 3672
3241.38 3505
3241.92 3487
3242.45 3399
3242.99 3252
3243.53 3289
3244.07 3206
3244.60 3184
3245.14 3273
3245.68 3202
3246.22 3419
3246.75 3311
3247.29 3426
3247.83 3493
3248.37 3491
3248.91 3567
3249.44 3488
3249.98 3532
3250.52 3644
3251.06 3661
3251.60 3549
3252.14 3736
3252.67 3719
3253.21 3796
3253.75 3935
3254.29 4020
3254.83 3942
3255.37 3939
3255.90 3874
3256.44 3964
3256.98 3988
3257.52 4048
3258.06 3974
3258.60 3885
3259.14 3922
3259.68 4035
3260.21 4255
3260.75 4515
3261.29 4828
3261.83 4894
3262.37 4890
3262.91 4957
3263.45 5001
3263.99 5036
3264.53 4916
3265.07 5165
3265.61 5076
3266.15 5039
3266.69 5216
3267.23 5010
3267.76 4847
3268.30 4563
3268.84 4285
3269.38 4102
3269.92 3857
3270.46 3656
3271.00 3479
3271.54 3418
3272.08 3464
3272.62 3643
3273.16 3739
3273.70 3625
3274.24 3779
3274.78 3836
3275.32 3741
3275.86 3916
3276.40 4031
3276.94 4048
3277.48 3921
3278.03 3881
3278.57 4016
3279.11 4032
3279.65 4021
3280.19 4022
3280.73 4114
3281.27 4238
3281.81 4300
3282.35 4308
3282.89 4494
3283.43 4484
3283.97 4613
3284.51 4783
3285.05 4834
3285.60 4691
3286.14 4653
3286.68 4560
3287.22 4386
3287.76 4317
3288.30 4194
3288.84 4086
3289.38 4087
3289.93 4092
3290.47 4101
3291.01 4385
3291.55 4728
3292.09 5340
3292.63 5756
3293.18 6087
3293.72 6497
3294.26 7263
3294.80 7513
3295.34 7608
3295.88 7766
3296.43 7788
3296.97 7312
3297.51 6739
3298.05 6514
3298.59 5960
3299.14 5719
3299.68 5271
3300.22 4933
3300.76 4849
3301.31 4713
3301.85 4567
3302.39 4444
3302.93 4336
3303.48 4431
3304.02 4416
3304.56 4330
3305.10 4351
3305.65 4473
3306.19 4439
3306.73 4454
3307.27 4719
3307.82 4844
3308.36 4859
3308.90 5034
3309.45 5014
3309.99 5001
3310.53 5178
3311.07 5160
3311.62 5144
3312.16 5467
3312.70 5468
3313.25 5615
3313.79 5936
3314.33 6188
3314.88 6325
3315.42 6182
3315.97 6081
3316.51 6042
3317.05 5974
3317.60 5612
3318.14 5202
3318.68 4858
3319.23 4641
3319.77 4418
3320.32 4350
3320.86 4235
3321.40 4177
3321.95 4082
3322.49 4181
3323.04 4206
3323.58 4194
3324.12 4275
3324.67 4150
3325.21 4101
3325.76 3969
3326.30 4012
3326.85 3910
3327.39 3759
3327.93 3656
3328.48 3549
3329.02 3725
3329.57 3817
3330.11 3986
3330.66 4213
3331.20 4656
3331.75 5202
3332.29 5839
3332.84 6505
3333.38 7517
3333.93 8240
3334.47 8953
3335.02 9483
3335.56 9731
3336.11 9567
3336.65 9074
3337.20 8793
3337.74 7953
3338.29 7290
3338.83 6648
3339.38 5972
3339.92 5433
3340.47 4798
3341.02 4457
3341.56 4227
3342.11 4101
3342.65 3987
3343.20 3725
3343.74 3736
3344.29 3746
3344.84 3645
3345.38 3769
3345.93 3738
3346.47 3716
3347.02 3853
3347.57 3918
3348.11 3914
3348.66 4002
3349.21 4104
3349.75 4153
3350.30 4317
3350.84 4487
3351.39 4687
3351.94 4884
3352.48 5262
3353.03 5515
3353.58 5674
3354.12 5842
3354.67 6191
3355.22 6207
3355.76 5971
3356.31 5732
3356.86 5473
3357.40 5151
3357.95 4812
3358.50 4327
3359.05 4188
3359.59 3890
3360.14 3592
3360.69 3500
3361.23 3537
3361.78 3447
3362.33 3320
3362.88 3163
3363.42 3232
3363.97 3256
3364.52 3280
3365.07 3329
3365.61 3314
3366.16 3239
3366.71 3254
3367.26 3250
3367.80 3324
3368.35 3283
3368.90 3388
3369.45 3387
3370.00 3552
3370.54 3511
3371.09 3257
3371.64 3358
3372.19 3281
3372.74 3343
3373.28 3407
3373.83 3304
3374.38 3324
3374.93 3259
3375.48 3208
3376.03 3017
3376.57 3093
3377.12 2969
3377.67 3032
3378.22 2955
3378.77 2904
3379.32 2873
3379.87 3023
3380.42 2922
3380.96 2951
3381.51 3028
3382.06 3114
3382.61 3084
3383.16 3094
3383.71 3089
3384.26 3059
3384.81 3030
3385.36 3196
3385.91 3148
3386.45 3069
3387.00 3018
3387.55 3139
3388.10 3065
3388.65 3144
3389.20 3234
3389.75 3164
3390.30 3308
3390.85 3406
3391.40 3353
3391.95 3370
3392.50 3406
3393.05 3492
3393.60 3501
3394.15 3535
3394.70 3436
3395.25 3369
3395.80 3184
3396.35 3219
3396.90 3176
3397.45 3124
3398.00 3106
3398.55 3265
3399.10 3045
3399.65 3024
3400.20 2999
3400.75 3070
3401.30 3115
3401.85 3141
3402.40 3144
3402.95 3067
3403.50 3042
3404.06 3019
3404.61 3141
3405.16 3123
3405.71 3075
3406.26 3116
3406.81 3031
3407.36 3090
3407.91 3070
3408.46 2945
3409.01 3053
3409.56 3071
3410.12 2997
3410.67 3038
3411.22 3132
3411.77 3296
3412.32 3192
3412.87 3178
3413.42 3109
3413.98 3217
3414.53 3141
3415.08 3162
3415.63 3121
3416.18 3087
3416.73 3095
3417.29 2987
3417.84 2874
3418.39 2815
3418.94 2858
3419.49 2876
3420.05 2875
3420.60 2998
3421.15 3087
3421.70 3232
3422.25 3333
3422.81 3452
3423.36 3566
3423.91 3624
3424.46 3703
3425.01 3623
3425.57 3461
3426.12 3447
3426.67 3347
3427.23 3209
3427.78 3177
3428.33 3150
3428.88 3029
3429.44 2924
3429.99 2988
3430.54 3131
3431.09 3261
3431.65 3119
3432.20 3090
3432.75 3110
3433.31 3049
3433.86 3134
3434.41 3178
3434.97 3239
3435.52 3211
3436.07 3190
3436.63 3144
3437.18 3062
3437.73 3166
3438.29 3298
3438.84 3383
3439.39 3317
3439.95 3435
3440.50 3337
3441.05 3174
3441.61 3217
3442.16 3152
3442.72 3133
3443.27 3060
3443.82 3101
3444.38 3068
3444.93 3017
3445.48 2814
3446.04 2945
3446.59 2910
3447.15 2812
3447.70 2809
3448.26 2784
3448.81 2810
3449.36 2751
3449.92 2737
3450.47 2738
3451.03 2852
3451.58 2694
3452.14 2673
3452.69 2655
3453.25 2742
3453.80 2768
3454.36 2912
3454.91 2897
3455.47 2779
3456.02 2750
3456.58 2842
3457.13 2806
3457.69 2811
3458.24 2732
3458.80 2717
3459.35 2659
3459.91 2639
3460.46 2578
3461.02 2545
3461.57 2709
3462.13 2744
3462.68 2739
3463.24 2890
3463.79 2887
3464.35 2797
3464.90 2794
3465.46 2967
3466.02 2915
3466.57 3066
3467.13 3118
3467.68 3064
3468.24 3035
3468.80 3078
3469.35 3049
3469.91 2993
3470.46 3150
3471.02 3166
3471.58 3084
3472.13 3033
3472.69 2957
3473.24 2952
3473.80 2974
3474.36 2820
3474.91 2841
3475.47 2943
3476.03 3054
3476.58 2982
3477.14 3027
3477.70 3130
3478.25 3134
3478.81 3220
3479.37 3344
3479.92 3355
3480.48 3257
3481.04 3309
3481.59 3229
3482.15 3288
3482.71 3354
3483.26 3372
3483.82 3458
3484.38 3335
3484.94 3204
3485.49 3460
3486.05 3518
3486.61 3569
3487.17 3725
3487.72 3823
3488.28 4048
3488.84 4279
3489.40 4604
3489.95 4885
3490.51 4802
3491.07 5231
3491.63 5457
3492.18 5283
3492.74 5189
3493.30 5180
3493.86 5066
3494.42 4908
3494.97 4607
3495.53 4549
3496.09 4916
3496.65 5025
3497.21 5196
3497.76 5557
3498.32 6085
3498.88 6561
3499.44 6795
3500.00 7156
3500.56 7143
3501.11 7436
3501.67 7953
3502.23 8609
3502.79 9184
3503.35 9857
3503.91 10412
3504.47 10548
3505.03 10496
3505.58 10251
3506.14 9809
3506.70 9158
3507.26 8202
3507.82 7380
3508.38 6491
3508.94 5735
3509.50 5248
3510.06 4875
3510.62 4397
3511.17 4043
3511.73 3815
3512.29 3645
3512.85 3606
3513.41 3488
3513.97 3404
3514.53 3376
3515.09 3314
3515.65 3344
3516.21 3328
3516.77 3342
3517.33 3440
3517.89 3327
3518.45 3432
3519.01 3507
3519.57 3507
3520.13 3586
3520.69 3663
3521.25 3593
3521.81 3761
3522.37 3853
3522.93 3932
3523.49 3951
3524.05 3769
3524.61 3723
3525.17 3676
3525.73 3674
3526.29 3345
3526.85 3283
3527.41 3180
3527.97 3158
3528.54 3129
3529.10 3104
3529.66 3189
3530.22 3335
3530.78 3633
3531.34 3712
3531.90 3835
3532.46 3951
3533.02 3995
3533.58 4208
3534.14 4218
3534.71 4275
3535.27 4328
3535.83 4369
3536.39 4223
3536.95 4096
3537.51 3964
3538.07 4069
3538.64 4059
3539.20 3920
3539.76 3895
3540.32 3910
3540.88 3821
3541.44 3927
3542.00 3946
3542.57 4041
3543.13 3919
3543.69 3720
3544.25 3908
3544.81 3962
3545.38 3874
3545.94 3717
3546.50 3504
3547.06 3334
3547.62 3326
3548.19 3269
3548.75 3188
3549.31 3239
3549.87 3349
3550.44 3345
3551.00 3496
3551.56 3547
3552.12 3645
3552.69 3632
3553.25 3862
3553.81 3873
3554.37 3924
3554.94 3951
3555.50 3966
3556.06 3920
3556.63 3941
3557.19 3797
3557.75 3759
3558.31 3633
3558.88 3427
3559.44 3268
3560.00 3256
3560.57 3215
3561.13 3283
3561.69 3323
3562.26 3339
3562.82 3274
3563.38 3245
3563.95 3234
3564.51 3166
3565.07 3082
3565.64 3138
3566.20 3008
3566.77 3038
3567.33 3048
3567.89 2970
3568.46 2976
3569.02 2927
3569.59 2990
3570.15 3002
3570.71 3015
3571.28 3076
3571.84 3104
3572.41 3026
3572.97 3193
3573.53 3221
3574.10 3231
3574.66 3279
3575.23 3269
3575.79 3377
3576.36 3500
3576.92 3492
3577.48 3394
3578.05 3435
3578.61 3427
3579.18 3300
3579.74 3256
3580.31 3239
3580.87 3216
3581.44 3161
3582.00 3165
3582.57 3175
3583.13 3087
3583.70 3026
3584.26 3051
3584.83 2998
3585.39 3078
3585.96 2971
3586.52 2998
3587.09 2950
3587.65 2917
3588.22 2987
3588.79 2986
3589.35 3039
3589.92 3159
3590.48 3131
3591.05 3223
3591.61 3228
3592.18 3106
3592.74 3190
3593.31 3119
3593.88 3212
3594.44 3172
3595.01 3156
3595.57 3210
3596.14 3223
3596.71 3363
3597.27 3266
3597.84 3247
3598.40 3346
3598.97 3391
3599.54 3454
3600.10 3417
3600.67 3419
3601.24 3429
3601.80 3410
3602.37 3354
3602.94 3256
3603.50 3182
3604.07 3222
3604.64 3107
3605.20 3014
3605.77 3027
3606.34 3056
3606.90 2917
3607.47 2852
3608.04 2928
3608.60 2831
3609.17 2849
3609.74 2822
3610.30 2846
3610.87 2879
3611.44 3222
3612.01 3351
3612.57 3807
3613.14 4466
3613.71 5407
3614.28 6252
3614.84 7338
3615.41 8791
3615.98 10411
3616.55 11916
3617.11 13209
3617.68 13840
3618.25 14059
3618.82 13559
3619.39 12586
3619.95 11483
3620.52 10016
3621.09 8584
3621.66 7030
3622.23 6079
3622.79 5125
3623.36 4509
3623.93 4080
3624.50 3720
3625.07 3462
3625.63 3307
3626.20 3174
3626.77 3092
3627.34 3167
3627.91 3163
3628.48 3127
3629.05 2982
3629.61 3048
3630.18 2983
3630.75 2948
3631.32 2933
3631.89 2991
3632.46 2931
3633.03 2917
3633.60 2933
3634.16 2924
3634.73 3007
3635.30 3015
3635.87 2988
3636.44 3019
3637.01 3125
3637.58 3117
3638.15 3189
3638.72 3307
3639.29 3499
3639.86 3632
3640.43 3827
3641.00 3837
3641.57 4052
3642.14 4061
3642.71 4051
3643.27 3895
3643.84 4067
3644.41 3980
3644.98 3928
3645.55 3888
3646.12 3965
3646.69 3930
3647.26 3928
3647.83 3744
3648.40 3905
3648.97 3788
3649.54 3599
3650.12 3555
3650.69 3561
3651.26 3613
3651.83 3728
3652.40 3651
3652.97 3730
3653.54 3629
3654.11 3749
3654.68 3866
3655.25 4032
3655.82 3962
3656.39 3862
3656.96 4017
3657.53 4065
3658.10 3911
3658.67 3878
3659.25 3825
3659.82 3598
3660.39 3498
3660.96 3568
3661.53 3395
3662.10 3261
3662.67 3239
3663.24 3136
3663.81 3062
3664.39 3106
3664.96 3144
3665.53 3296
3666.10 3245
3666.67 3186
3667.24 3284
3667.81 3243
3668.39 3193
3668.96 3045
3669.53 3150
3670.10 3118
3670.67 3013
3671.25 3132
3671.82 3262
3672.39 3241
3672.96 3377
3673.53 3598
3674.11 3561
3674.68 3616
3675.25 3573
3675.82 3474
3676.39 3684
3676.97 3568
3677.54 3369
3678.11 3297
3678.68 3340
3679.26 3119
3679.83 3138
3680.40 3167
3680.97 3175
3681.55 3097
3682.12 3153
3682.69 3131
3683.27 3179
3683.84 3307
3684.41 3295
3684.98 3406
3685.56 3556
3686.13 3666
3686.70 3892
3687.28 3993
3687.85 4091
3688.42 4289
3689.00 4360
3689.57 4439
3690.14 4484
3690.72 4468
3691.29 4287
3691.86 4084
3692.44 3867
3693.01 3741
3693.58 3687
3694.16 3383
3694.73 3265
3695.31 3230
3695.88 3098
3696.45 2962
3697.03 3015
3697.60 2933
3698.18 2983
3698.75 2930
3699.32 2869
3699.90 2928
3700.47 2917
3701.05 2831
3701.62 2874
3702.19 3005
3702.77 2976
3703.34 2953
3703.92 2872
3704.49 3010
3705.07 3008
3705.64 3065
3706.22 3157
3706.79 3165
3707.37 3119
3707.94 3037
3708.51 2993
3709.09 2906
3709.66 3010
3710.24 3070
3710.81 3042
3711.39 3009
3711.96 3074
3712.54 2879
3713.11 2980
3713.69 2979
3714.27 2957
3714.84 3029
3715.42 3087
3715.99 3075
3716.57 3009
3717.14 3188
3717.72 3187
3718.29 2975
3718.87 3082
3719.44 3131
3720.02 3067
3720.60 2954
3721.17 2922
3721.75 2946
3722.32 2925
3722.90 2820
3723.47 2718
3724.05 2794
3724.63 2744
3725.20 2771
3725.78 2885
3726.36 2892
3726.93 3021
3727.51 3235
3728.08 3466
3728.66 3427
3729.24 3814
3729.81 4149
3730.39 4466
3730.97 4783
3731.54 5044
3732.12 5276
3732.70 5470
3733.27 5591
3733.85 5481
3734.43 5190
3735.00 5056
3735.58 4545
3736.16 4347
3736.73 4104
3737.31 3956
3737.89 3734
3738.47 3582
3739.04 3392
3739.62 3440
3740.20 3390
3740.77 3468
3741.35 3420
3741.93 3289
3742.51 3292
3743.08 3275
3743.66 3272
3744.24 3105
3744.82 3122
3745.39 3167
3745.97 3052
3746.55 3075
3747.13 3127
3747.71 3106
3748.28 3063
3748.86 2991
3749.44 2833
3750.02 2825
3750.59 2965
3751.17 2921
3751.75 2990
3752.33 3045
3752.91 2999
3753.49 3195
3754.06 3324
3754.64 3472
3755.22 3728
3755.80 3980
3756.38 4473
3756.96 4621
3757.53 4775
3758.11 5167
3758.69 5332
3759.27 5302
3759.85 5324
3760.43 4963
3761.01 4675
3761.59 4371
3762.17 4237
3762.74 3971
3763.32 3730
3763.90 3342
3764.48 3116
3765.06 3120
3765.64 3037
3766.22 2957
3766.80 2990
3767.38 2941
3767.96 3024
3768.54 3088
3769.12 3077
3769.70 3160
3770.27 3172
3770.85 3212
3771.43 3066
3772.01 3115
3772.59 3147
3773.17 3140
3773.75 3100
3774.33 2857
3774.91 2792
3775.49 2812
3776.07 2824
3776.65 2785
3777.23 2760
3777.81 2770
3778.39 2708
3778.97 2723
3779.55 2679
3780.13 2667
3780.71 2662
3781.29 2715
3781.88 2602
3782.46 2673
3783.04 2678
3783.62 2735
3784.20 2641
3784.78 2681
3785.36 2850
3785.94 2877
3786.52 2912
3787.10 2867
3787.68 2858
3788.26 2918
3788.84 2915
3789.43 2847
3790.01 2789
3790.59 2727
3791.17 2713
3791.75 2765
3792.33 2910
3792.91 2972
3793.49 2967
3794.08 2866
3794.66 3044
3795.24 3141
3795.82 3079
3796.40 3038
3796.98 3104
3797.56 3134
3798.15 3290
3798.73 3492
3799.31 3437
3799.89 3535
3800.47 3690
3801.06 3695
3801.64 3605
3802.22 3705
3802.80 3706
3803.38 3531
3803.97 3418
3804.55 3333
3805.13 3302
3805.71 3240
3806.29 3362
3806.88 3491
3807.46 3421
3808.04 3378
3808.62 3455
3809.21 3335
3809.79 3414
3810.37 3571
3810.95 3546
3811.54 3518
3812.12 3493
3812.70 3583
3813.29 3553
3813.87 3618
3814.45 3775
3815.03 3835
3815.62 3786
3816.20 3789
3816.78 3568
3817.37 3471
3817.95 3479
3818.53 3321
3819.12 3085
3819.70 3104
3820.28 3061
3820.87 2908
3821.45 2817
3822.03 2728
3822.62 2796
3823.20 2732
3823.78 2745
3824.37 2786
3824.95 2735
3825.54 2746
3826.12 2716
3826.70 2755
3827.29 2778
3827.87 2854
3828.46 2972
3829.04 2984
3829.62 3058
3830.21 3150
3830.79 3157
3831.38 3199
3831.96 3315
3832.54 3243
3833.13 3111
3833.71 2956
3834.30 2895
3834.88 2932
3835.47 2950
3836.05 2940
3836.64 3007
3837.22 2955
3837.81 2833
3838.39 2798
3838.98 2769
3839.56 2691
3840.15 2689
3840.73 2648
3841.31 2613
3841.90 2720
3842.49 2702
3843.07 2758
3843.66 2661
3844.24 2734
3844.83 2698
3845.41 2738
3846.00 2762
3846.58 2851
3847.17 2844
3847.75 2810
3848.34 2800
3848.92 2870
3849.51 2911
3850.10 2937
3850.68 2902
3851.27 3007
3851.85 2982
3852.44 2990
3853.02 3112
3853.61 3082
3854.20 3219
3854.78 3306
3855.37 3595
3855.95 3844
3856.54 4297
3857.13 4872
3857.71 5662
3858.30 6587
3858.89 7524
3859.47 8824
3860.06 9761
3860.64 10989
3861.23 11484
3861.82 11686
3862.40 11104
3862.99 10385
3863.58 9541
3864.16 8497
3864.75 7569
3865.34 6598
3865.92 6046
3866.51 5358
3867.10 4967
3867.69 4606
3868.27 4269
3868.86 4053
3869.45 3708
3870.03 3494
3870.62 3427
3871.21 3462
3871.80 3621
3872.38 3628
3872.97 3688
3873.56 3709
3874.15 3645
3874.73 3593
3875.32 3555
3875.91 3377
3876.50 3345
3877.08 3109
3877.67 3030
3878.26 2988
3878.85 2955
3879.43 2835
3880.02 2867
3880.61 2822
3881.20 2814
3881.79 2773
3882.37 2728
3882.96 2718
3883.55 2731
3884.14 2762
3884.73 2880
3885.32 2882
3885.90 3038
3886.49 2990
3887.08 3114
3887.67 3152
3888.26 3350
3888.85 3507
3889.44 3484
3890.02 3555
3890.61 3721
3891.20 3916
3891.79 3980
3892.38 4047
3892.97 4162
3893.56 4374
3894.15 4570
3894.74 4722
3895.32 4596
3895.91 4573
3896.50 4638
3897.09 4581
3897.68 4406
3898.27 4318
3898.86 4388
3899.45 4086
3900.04 4041
3900.63 3876
3901.22 3835
3901.81 3669
3902.40 3378
3902.99 3287
3903.58 3182
3904.17 3116
3904.76 2985
3905.35 2887
3905.94 2766
3906.53 2792
3907.12 2751
3907.71 2715
3908.30 2720
3908.89 2644
3909.48 2640
3910.07 2547
3910.66 2530
3911.25 2496
3911.84 2459
3912.43 2462
3913.02 2372
3913.61 2386
3914.20 2449
3914.79 2426
3915.38 2465
3915.97 2473
3916.56 2424
3917.15 2460
3917.74 2501
3918.33 2435
3918.92 2459
3919.52 2479
3920.11 2537
3920.70 2525
3921.29 2517
3921.88 2547
3922.47 2469
3923.06 2602
3923.65 2558
3924.24 2616
3924.84 2632
3925.43 2626
3926.02 2595
3926.61 2594
3927.20 2660
3927.79 2699
3928.38 2676
3928.98 2721
3929.57 2686
3930.16 2629
3930.75 2626
3931.34 2499
3931.93 2499
3932.53 2572
3933.12 2481
3933.71 2538
3934.30 2508
3934.89 2534
3935.49 2541
3936.08 2539
3936.67 2589
3937.26 2650
3937.86 2699
3938.45 2772
3939.04 2825
3939.63 2802
3940.23 2811
3940.82 2749
3941.41 2737
3942.00 2776
3942.60 2910
3943.19 2867
3943.78 2652
3944.37 2731
3944.97 2576
3945.56 2533
3946.15 2534
3946.75 2489
3947.34 2509
3947.93 2504
3948.52 2472
3949.12 2467
3949.71 2475
3950.30 2590
3950.90 2638
3951.49 2657
3952.08 2672
3952.68 2589
3953.27 2715
3953.86 2625
3954.46 2631
3955.05 2633
3955.65 2678
3956.24 2694
3956.83 2703
3957.43 2756
3958.02 2799
3958.61 2718
3959.21 2794
3959.80 2785
3960.40 2599
3960.99 2611
3961.58 2687
3962.18 2887
3962.77 2939
3963.37 3046
3963.96 3327
3964.55 3733
3965.15 3683
3965.74 4028
3966.34 4071
3966.93 4048
3967.53 4071
3968.12 3814
3968.72 3695
3969.31 3560
3969.91 3259
3970.50 3143
3971.10 2895
3971.69 2855
3972.28 2573
3972.88 2476
3973.47 2487
3974.07 2446
3974.66 2447
3975.26 2511
3975.85 2571
3976.45 2680
3977.05 2640
3977.64 2618
3978.24 2556
3978.83 2601
3979.43 2563
3980.02 2638
3980.62 2585
3981.21 2374
3981.81 2497
3982.40 2526
3983.00 2400
3983.60 2393
3984.19 2378
3984.79 2406
3985.38 2283
3985.98 2391
3986.58 2385
3987.17 2416
3987.77 2456
3988.36 2427
3988.96 2541
3989.56 2508
3990.15 2442
3990.75 2469
3991.34 2553
3991.94 2644
3992.54 2650
3993.13 2727
3993.73 2817
3994.33 2873
3994.92 2923
3995.52 2996
3996.12 2958
3996.71 2913
3997.31 2982
3997.91 2862
3998.50 2942
3999.10 2974
3999.70 2836
4000.29 2897
4000.89 2822
4001.49 2850
4002.09 2948
4002.68 2911
4003.28 2930
4003.88 2918
4004.47 2940
4005.07 2962
4005.67 2886
4006.27 3099
4006.86 3103
4007.46 3044
4008.06 3040
4008.66 2937
4009.25 2972
4009.85 2919
4010.45 3015
4011.05 3142
4011.64 3105
4012.24 3270
4012.84 3482
4013.44 3763
4014.04 3914
4014.63 4313
4015.23 4715
4015.83 4923
4016.43 5038
4017.03 5094
4017.63 5025
4018.22 4816
4018.82 4661
4019.42 4192
4020.02 3768
4020.62 3618
4021.22 3269
4021.81 2958
4022.41 2872
4023.01 2818
4023.61 2819
4024.21 2756
4024.81 2789
4025.41 2855
4026.01 2910
4026.60 2979
4027.20 3075
4027.80 3093
4028.40 3160
4029.00 3154
4029.60 3275
4030.20 3226
4030.80 3070
4031.40 2972
4032.00 2961
4032.60 2862
4033.20 2771
4033.80 2822
4034.39 2737
4034.99 2683
4035.59 2664
4036.19 2714
4036.79 2754
4037.39 2717
4037.99 2645
4038.59 2715
4039.19 2746
4039.79 2844
4040.39 2641
4040.99 2684
4041.59 2754
4042.19 2725
4042.79 2717
4043.39 2771
4043.99 2824
4044.59 2750
4045.19 2765
4045.79 2712
4046.39 2682
4046.99 2798
4047.60 2774
4048.20 2723
4048.80 2790
4049.40 2779
4050.00 2709
4050.60 2743
4051.20 2797
4051.80 2972
4052.40 2998
4053.00 3051
4053.60 3015
4054.20 3059
4054.80 3123
4055.41 3052
4056.01 3116
4056.61 3121
4057.21 3169
4057.81 3081
4058.41 2869
4059.01 2731
4059.61 2732
4060.22 2615
4060.82 2550
4061.42 2506
4062.02 2344
4062.62 2342
4063.22 2372
4063.82 2263
4064.43 2324
4065.03 2401
4065.63 2420
4066.23 2398
4066.83 2436
4067.44 2426
4068.04 2507
4068.64 2380
4069.24 2355
4069.84 2361
4070.45 2429
4071.05 2456
4071.65 2344
4072.25 2435
4072.86 2408
4073.46 2582
4074.06 2537
4074.66 2574
4075.27 2520
4075.87 2479
4076.47 2553
4077.07 2593
4077.68 2572
4078.28 2488
4078.88 2628
4079.48 2645
4080.09 2518
4080.69 2567
4081.29 2605
4081.90 2651
4082.50 2763
4083.10 2812
4083.71 2725
4084.31 2678
4084.91 2689
4085.52 2732
4086.12 2823
4086.72 2859
4087.33 2795
4087.93 2981
4088.53 3037
4089.14 3109
4089.74 3379
4090.34 3622
4090.95 4027
4091.55 4600
4092.15 5181
4092.76 5929
4093.36 6467
4093.97 7194
4094.57 7480
4095.17 7595
4095.78 7471
4096.38 7182
4096.99 6512
4097.59 5535
4098.19 4874
4098.80 4392
4099.40 3863
4100.01 3512
4100.61 3143
4101.22 2797
4101.82 2690
4102.43 2539
4103.03 2538
4103.63 2407
4104.24 2507
4104.84 2343
4105.45 2357
4106.05 2453
4106.66 2453
4107.26 2486
4107.87 2616
4108.47 2474
4109.08 2430
4109.68 2392
4110.29 2373
4110.89 2489
4111.50 2377
4112.10 2432
4112.71 2377
4113.31 2371
4113.92 2364
4114.53 2286
4115.13 2237
4115.74 2246
4116.34 2351
4116.95 2281
4117.55 2339
4118.16 2213
4118.76 2310
4119.37 2296
4119.98 2480
4120.58 2517
4121.19 2532
4121.79 2591
4122.40 2647
4123.01 2640
4123.61 2676
4124.22 2715
4124.82 2673
4125.43 2678
4126.04 2579
4126.64 2637
4127.25 2766
4127.86 2838
4128.46 2739
4129.07 2597
4129.68 2731
4130.28 2828
4130.89 2818
4131.50 2892
4132.10 2919
4132.71 2964
4133.32 2959
4133.92 2975
4134.53 2951
4135.14 2860
4135.74 2930
4136.35 2940
4136.96 2966
4137.56 2920
4138.17 2967
4138.78 2950
4139.39 2934
4139.99 2911
4140.60 2953
4141.21 3034
4141.82 2961
4142.42 3118
4143.03 2989
4143.64 2917
4144.25 2754
4144.85 2758
4145.46 2654
4146.07 2610
4146.68 2523
4147.28 2518
4147.89 2466
4148.50 2505
4149.11 2473
4149.72 2453
4150.32 2296
4150.93 2298
4151.54 2331
4152.15 2217
4152.76 2194
4153.37 2327
4153.97 2199
4154.58 2151
4155.19 2199
4155.80 2118
4156.41 2143
4157.02 2140
4157.62 2106
4158.23 2083
4158.84 2100
4159.45 2102
4160.06 2157
4160.67 2198
4161.28 2295
4161.89 2295
4162.49 2408
4163.10 2405
4163.71 2478
4164.32 2572
4164.93 2621
4165.54 2666
4166.15 2713
4166.76 2695
4167.37 2677
4167.98 2654
4168.59 2649
4169.20 2681
4169.81 2649
4170.42 2573
4171.02 2633
4171.63 2536
4172.24 2623
4172.85 2558
4173.46 2493
4174.07 2497
4174.68 2440
4175.29 2432
4175.90 2455
4176.51 2411
4177.12 2394
4177.73 2482
4178.34 2410
4178.95 2397
4179.56 2360
4180.17 2424
4180.78 2410
4181.39 2413
4182.00 2430
4182.61 2391
4183.23 2325
4183.84 2310
4184.45 2295
4185.06 2243
4185.67 2273
4186.28 2304
4186.89 2221
4187.50 2217
4188.11 2320
4188.72 2386
4189.33 2344
4189.94 2412
4190.55 2411
4191.17 2468
4191.78 2514
4192.39 2535
4193.00 2790
4193.61 2940
4194.22 2989
4194.83 3011
4195.44 3029
4196.06 3187
4196.67 3159
4197.28 3113
4197.89 3076
4198.50 2942
4199.11 2948
4199.72 2896
4200.34 2919
4200.95 2795
4201.56 2703
4202.17 2713
4202.78 2801
4203.40 2702
4204.01 2603
4204.62 2667
4205.23 2516
4205.84 2584
4206.46 2582
4207.07 2612
4207.68 2539
4208.29 2499
4208.90 2491
4209.52 2623
4210.13 2427
4210.74 2584
4211.35 2588
4211.97 2614
4212.58 2650
4213.19 2655
4213.80 2737
4214.42 2778
4215.03 2846
4215.64 2889
4216.26 3102
4216.87 3282
4217.48 3511
4218.09 3703
4218.71 3936
4219.32 4303
4219.93 4862
4220.55 5193
4221.16 5767
4221.77 6078
4222.39 6293
4223.00 6471
4223.61 6432
4224.23 6539
4224.84 6381
4225.45 6206
4226.07 5754
4226.68 5541
4227.30 5587
4227.91 5316
4228.52 5458
4229.14 5279
4229.75 4885
4230.36 4727
4230.98 4457
4231.59 4266
4232.21 3888
4232.82 3737
4233.43 3616
4234.05 3387
4234.66 3180
4235.28 3046
4235.89 3012
4236.51 2969
4237.12 2960
4237.73 2903
4238.35 2854
4238.96 2564
4239.58 2570
4240.19 2568
4240.81 2522
4241.42 2613
4242.04 2470
4242.65 2459
4243.27 2400
4243.88 2348
4244.50 2426
4245.11 2404
4245.73 2342
4246.34 2459
4246.96 2492
4247.57 2442
4248.19 2548
4248.80 2550
4249.42 2447
4250.03 2554
4250.65 2606
4251.26 2511
4251.88 2472
4252.49 2444
4253.11 2359
4253.72 2447
4254.34 2478
4254.96 2488
4255.57 2470
4256.19 2523
4256.80 2577
4257.42 2569
4258.03 2700
4258.65 2677
4259.27 2807
4259.88 2815
4260.50 2747
4261.12 2765
4261.73 2870
4262.35 2858
4262.96 2869
4263.58 2837
4264.20 2930
4264.81 3013
4265.43 3008
4266.05 3171
4266.66 3080
4267.28 3066
4267.90 3117
4268.51 3396
4269.13 3308
4269.75 3232
4270.36 3297
4270.98 3155
4271.60 2994
4272.21 2877
4272.83 2847
4273.45 2824
4274.06 2695
4274.68 2625
4275.30 2718
4275.92 2925
4276.53 2803
4277.15 2817
4277.77 2946
4278.38 2792
4279.00 2675
4279.62 2560
4280.24 2510
4280.85 2451
4281.47 2587
4282.09 2606
4282.71 2656
4283.32 2550
4283.94 2516
4284.56 2715
4285.18 2823
4285.80 2823
4286.41 2775
4287.03 2768
4287.65 2696
4288.27 2768
4288.89 2714
4289.50 2576
4290.12 2586
4290.74 2538
4291.36 2365
4291.98 2396
4292.60 2480
4293.21 2461
4293.83 2574
4294.45 2519
4295.07 2554
4295.69 2679
4296.31 2638
4296.93 2596
4297.54 2571
4298.16 2489
4298.78 2511
4299.40 2507
4300.02 2571
4300.64 2498
4301.26 2488
4301.88 2524
4302.50 2480
4303.12 2508
4303.73 2537
4304.35 2642
4304.97 2692
4305.59 2687
4306.21 2829
4306.83 2947
4307.45 3093
4308.07 3411
4308.69 3609
4309.31 3700
4309.93 3759
4310.55 3924
4311.17 3846
4311.79 3578
4312.41 3375
4313.03 3234
4313.65 3058
4314.27 2970
4314.89 2698
4315.51 2553
4316.13 2386
4316.75 2412
4317.37 2297
4317.99 2252
4318.61 2217
4319.23 2101
4319.85 2127
4320.47 2185
4321.09 2188
4321.71 2191
4322.33 2243
4322.95 2321
4323.57 2353
4324.19 2453
4324.81 2442
4325.43 2462
4326.05 2434
4326.68 2339
4327.30 2410
4327.92 2413
4328.54 2218
4329.16 2271
4329.78 2267
4330.40 2204
4331.02 2203
4331.64 2247
4332.26 2186
4332.89 2193
4333.51 2240
4334.13 2210
4334.75 2350
4335.37 2404
4335.99 2399
4336.61 2373
4337.24 2377
4337.86 2395
4338.48 2351
4339.10 2325
4339.72 2505
4340.34 2448
4340.97 2449
4341.59 2374
4342.21 2422
4342.83 2594
4343.45 2658
4344.08 2817
4344.70 3097
4345.32 3221
4345.94 3389
4346.57 3404
4347.19 3432
4347.81 3489
4348.43 3230
4349.05 3159
4349.68 3078
4350.30 2910
4350.92 2647
4351.54 2547
4352.17 2571
4352.79 2472
4353.41 2368
4354.04 2389
4354.66 2409
4355.28 2425
4355.90 2409
4356.53 2273
4357.15 2333
4357.77 2302
4358.40 2310
4359.02 2358
4359.64 2345
4360.27 2402
4360.89 2341
4361.51 2334
4362.14 2299
4362.76 2404
4363.38 2378
4364.01 2291
4364.63 2426
4365.25 2392
4365.88 2329
4366.50 2258
4367.12 2336
4367.75 2381
4368.37 2278
4369.00 2267
4369.62 2316
4370.24 2261
4370.87 2366
4371.49 2374
4372.12 2241
4372.74 2284
4373.36 2291
4373.99 2342
4374.61 2329
4375.24 2293
4375.86 2367
4376.49 2485
4377.11 2474
4377.73 2438
4378.36 2616
4378.98 2583
4379.61 2577
4380.23 2643
4380.86 2806
4381.48 2946
4382.11 3072
4382.73 3064
4383.36 3276
4383.98 3281
4384.61 3424
4385.23 3415
4385.86 3496
4386.48 3759
4387.11 4083
4387.73 4400
4388.36 5025
4388.98 5648
4389.61 6048
4390.23 6746
4390.86 7452
4391.48 7589
4392.11 7565
4392.74 7153
4393.36 6586
4393.99 5721
4394.61 5262
4395.24 4612
4395.86 4263
4396.49 4026
4397.12 4009
4397.74 3900
4398.37 3851
4398.99 3892
4399.62 3981
4400.25 4000
4400.87 3768
4401.50 3565
4402.12 3470
4402.75 3488
4403.38 3416
4404.00 3234
4404.63 3164
4405.26 3311
4405.88 3226
4406.51 3230
4407.14 3277
4407.76 3272
4408.39 3219
4409.02 3243
4409.64 3213
4410.27 3110
4410.90 3096
4411.52 3058
4412.15 2962
4412.78 2893
4413.40 2799
4414.03 2722
4414.66 2714
4415.29 2698
4415.91 2712
4416.54 2707
4417.17 2664
4417.79 2687
4418.42 2712
4419.05 2669
4419.68 2520
4420.30 2489
4420.93 2365
4421.56 2401
4422.19 2430
4422.81 2427
4423.44 2335
4424.07 2327
4424.70 2307
4425.33 2306
4425.95 2146
4426.58 2232
4427.21 2275
4427.84 2184
4428.47 2150
4429.09 2216
4429.72 2221
4430.35 2179
4430.98 2235
4431.61 2235
4432.23 2267
4432.86 2167
4433.49 2162
4434.12 2251
4434.75 2110
4435.38 2160
4436.01 2144
4436.63 2113
4437.26 2205
4437.89 2208
4438.52 2200
4439.15 2292
4439.78 2141
4440.41 2117
4441.04 2130
4441.67 2233
4442.29 2121
4442.92 2160
4443.55 2113
4444.18 2138
4444.81 2186
4445.44 2175
4446.07 2049
4446.70 2081
4447.33 2071
4447.96 2174
4448.59 2212
4449.22 2092
4449.85 2162
4450.48 2165
4451.11 2122
4451.74 2100
4452.37 2077
4453.00 2019
4453.63 2007
4454.26 2124
4454.89 2122
4455.52 2080
4456.15 2072
4456.78 2076
4457.41 2054
4458.04 2000
4458.67 1939
4459.30 1963
4459.93 1998
4460.56 1971
4461.19 2002
4461.82 2091
4462.45 1961
4463.08 1975
4463.71 1926
4464.34 1980
4464.97 2015
4465.60 1950
4466.23 1895
4466.86 1826
4467.49 1871
4468.12 1909
4468.76 1873
4469.39 1858
4470.02 1975
4470.65 1931
4471.28 1886
4471.91 1916
4472.54 1989
4473.17 1914
4473.80 1974
4474.44 1911
4475.07 1939
4475.70 1986
4476.33 1941
4476.96 1974
4477.59 1978
4478.22 1951
4478.86 1982
4479.49 2022
4480.12 2059
4480.75 2074
4481.38 2082
4482.02 2170
4482.65 2226
4483.28 2191
4483.91 2225
4484.54 2143
4485.18 2137
4485.81 2048
4486.44 2159
4487.07 2149
4487.70 2095
4488.34 2062
4488.97 2182
4489.60 2116
4490.23 2046
4490.87 2085
4491.50 2056
4492.13 1999
4492.76 1966
4493.40 2037
4494.03 1976
4494.66 2020
4495.30 2096
4495.93 2021
4496.56 2024
4497.19 2018
4497.83 2103
4498.46 2097
4499.09 2219
4499.73 2292
4500.36 2420
4500.99 2644
4501.63 2689
4502.26 2664
4502.89 2838
4503.53 2911
4504.16 2803
4504.79 2709
4505.43 2549
4506.06 2442
4506.69 2434
4507.33 2353
4507.96 2171
4508.59 2178
4509.23 2159
4509.86 2229
4510.50 2217
4511.13 2244
4511.76 2231
4512.40 2392
4513.03 2446
4513.67 2471
4514.30 2514
4514.93 2513
4515.57 2603
4516.20 2502
4516.84 2539
4517.47 2452
4518.11 2397
4518.74 2359
4519.37 2362
4520.01 2377
4520.64 2300
4521.28 2323
4521.91 2390
4522.55 2347
4523.18 2452
4523.82 2509
4524.45 2586
4525.09 2791
4525.72 3073
4526.36 3404
4526.99 4014
4527.63 4621
4528.26 5569
4528.90 6829
4529.53 7885
4530.17 8956
4530.80 10238
4531.44 10721
4532.07 10861
4532.71 10664
4533.34 9856
4533.98 8949
4534.62 7706
4535.25 6642
4535.89 5661
4536.52 4669
4537.16 4121
4537.79 3560
4538.43 3093
4539.07 2946
4539.70 2631
4540.34 2619
4540.97 2485
4541.61 2470
4542.25 2429
4542.88 2387
4543.52 2299
4544.15 2250
4544.79 2220
4545.43 2206
4546.06 2108
4546.70 2079
4547.34 1989
4547.97 1957
4548.61 2015
4549.25 1984
4549.88 2061
4550.52 2055
4551.16 2217
4551.79 2379
4552.43 2370
4553.07 2401
4553.70 2504
4554.34 2456
4554.98 2458
4555.61 2371
4556.25 2309
4556.89 2317
4557.53 2238
4558.16 2313
4558.80 2211
4559.44 2147
4560.07 2109
4560.71 2267
4561.35 2226
4561.99 2249
4562.62 2233
4563.26 2328
4563.90 2317
4564.54 2324
4565.18 2472
4565.81 2599
4566.45 2589
4567.09 2687
4567.73 2796
4568.36 2846
4569.00 2940
4569.64 2937
4570.28 2849
4570.92 2772
4571.55 2736
4572.19 2748
4572.83 2575
4573.47 2472
4574.11 2360
4574.75 2237
4575.38 2140
4576.02 2144
4576.66 2107
4577.30 2015
4577.94 2086
4578.58 2063
4579.22 2038
4579.85 2011
4580.49 2054
4581.13 2063
4581.77 2036
4582.41 2043
4583.05 2072
4583.69 2026
4584.33 1993
4584.97 2133
4585.61 2123
4586.24 2131
4586.88 2026
4587.52 1997
4588.16 1978
4588.80 1995
4589.44 2011
4590.08 2000
4590.72 2052
4591.36 2016
4592.00 2042
4592.64 2007
4593.28 2031
4593.92 2010
4594.56 1971
4595.20 1910
4595.84 1885
4596.48 1924
4597.12 1903
4597.76 1859
4598.40 1874
4599.04 1877
4599.68 1856
4600.32 1952
4600.96 1921
4601.60 1915
4602.24 2061
4602.88 2070
4603.52 2171
4604.16 2258
4604.80 2266
4605.44 2321
4606.08 2321
4606.72 2384
4607.36 2417
4608.00 2283
4608.64 2381
4609.28 2301
4609.93 2217
4610.57 2186
4611.21 2114
4611.85 2165
4612.49 2084
4613.13 2028
4613.77 2023
4614.41 1981
4615.05 1917
4615.69 1912
4616.34 1902
4616.98 1890
4617.62 1855
4618.26 1881
4618.90 1884
4619.54 1825
4620.18 1806
4620.83 1831
4621.47 1852
4622.11 1869
4622.75 1817
4623.39 1783
4624.03 1781
4624.68 1742
4625.32 1711
4625.96 1788
4626.60 1793
4627.24 1849
4627.89 1763
4628.53 1771
4629.17 1856
4629.81 1791
4630.45 1904
4631.10 1862
4631.74 1828
4632.38 1919
4633.02 1878
4633.67 1943
4634.31 1887
4634.95 1833
4635.59 1863
4636.24 1912
4636.88 1955
4637.52 1928
4638.17 1933
4638.81 2012
4639.45 1904
4640.09 1927
4640.74 1995
4641.38 1985
4642.02 1844
4642.67 1844
4643.31 1954
4643.95 2011
4644.60 1939
4645.24 1947
4645.88 1953
4646.53 1921
4647.17 1948
4647.81 1851
4648.46 1970
4649.10 1975
4649.74 2029
4650.39 2172
4651.03 2270
4651.67 2224
4652.32 2229
4652.96 2347
4653.61 2415
4654.25 2301
4654.89 2174
4655.54 2174
4656.18 2076
4656.83 2011
4657.47 1855
4658.11 1759
4658.76 1698
4659.40 1685
4660.05 1702
4660.69 1708
4661.33 1737
4661.98 1691
4662.62 1768
4663.27 1676
4663.91 1627
4664.56 1644
4665.20 1665
4665.85 1758
4666.49 1642
4667.14 1582
4667.78 1629
4668.43 1620
4669.07 1643
4669.72 1684
4670.36 1744
4671.01 1632
4671.65 1629
4672.30 1605
4672.94 1587
4673.59 1618
4674.23 1661
4674.88 1671
4675.52 1684
4676.17 1653
4676.81 1680
4677.46 1713
4678.10 1642
4678.75 1709
4679.40 1738
4680.04 1754
4680.69 1761
4681.33 1766
4681.98 1771
4682.62 1732
4683.27 1753
4683.92 1728
4684.56 1693
4685.21 1740
4685.85 1726
4686.50 1708
4687.15 1670
4687.79 1628
4688.44 1558
4689.09 1697
4689.73 1672
4690.38 1681
4691.02 1697
4691.67 1744
4692.32 1708
4692.96 1679
4693.61 1688
4694.26 1683
4694.90 1704
4695.55 1696
4696.20 1738
4696.84 1738
4697.49 1740
4698.14 1702
4698.78 1727
4699.43 1795
4700.08 1757
4700.73 1687
4701.37 1733
4702.02 1770
4702.67 1653
4703.31 1632
4703.96 1701
4704.61 1741
4705.26 1775
4705.90 1737
4706.55 1797
4707.20 1803
4707.85 1818
4708.49 1882
4709.14 1841
4709.79 1862
4710.44 1811
4711.09 1877
4711.73 1884
4712.38 1775
4713.03 1749
4713.68 1789
4714.33 1785
4714.97 1751
4715.62 1746
4716.27 1706
4716.92 1895
4717.57 1800
4718.21 1785
4718.86 1942
4719.51 1898
4720.16 1980
4720.81 1965
4721.46 1964
4722.11 1968
4722.75 1996
4723.40 2030
4724.05 2036
4724.70 2014
4725.35 2105
4726.00 2085
4726.65 2116
4727.30 2093
4727.94 1934
4728.59 1874
4729.24 1842
4729.89 1786
4730.54 1753
4731.19 1663
4731.84 1667
4732.49 1602
4733.14 1631
4733.79 1654
4734.44 1582
4735.09 1561
4735.74 1610
4736.38 1680
4737.03 1754
4737.68 1723
4738.33 1851
4738.98 1827
4739.63 1822
4740.28 1769
4740.93 1761
4741.58 1803
4742.23 1751
4742.88 1781
4743.53 1777
4744.18 1816
4744.83 1777
4745.48 1719
4746.13 1749
4746.78 1806
4747.43 1730
4748.08 1732
4748.73 1763
4749.39 1763
4750.04 1943
4750.69 1865
4751.34 1934
4751.99 2038
4752.64 2018
4753.29 1967
4753.94 2016
4754.59 1907
4755.24 1981
4755.89 1988
4756.54 1916
4757.19 1910
4757.84 1846
4758.50 1865
4759.15 1796
4759.80 1794
4760.45 1732
4761.10 1810
4761.75 1674
4762.40 1623
4763.05 1726
4763.71 1715
4764.36 1706
4765.01 1674
4765.66 1666
4766.31 1665
4766.96 1668
4767.62 1620
4768.27 1645
4768.92 1615
4769.57 1714
4770.22 1603
4770.87 1574
4771.53 1512
4772.18 1504
4772.83 1516
4773.48 1547
4774.13 1475
4774.79 1495
4775.44 1495
4776.09 1451
4776.74 1541
4777.40 1550
4778.05 1565
4778.70 1548
4779.35 1484
4780.01 1535
4780.66 1490
4781.31 1498
4781.96 1514
4782.62 1550
4783.27 1584
4783.92 1566
4784.57 1547
4785.23 1522
4785.88 1489
4786.53 1540
4787.19 1538
4787.84 1536
4788.49 1552
4789.15 1632
4789.80 1536
4790.45 1499
4791.11 1537
4791.76 1619
4792.41 1513
4793.07 1587
4793.72 1536
4794.37 1480
4795.03 1454
4795.68 1545
4796.33 1504
4796.99 1517
4797.64 1511
4798.29 1507
4798.95 1606
4799.60 1555
4800.26 1505
4800.91 1461
4801.56 1488
4802.22 1478
4802.87 1513
4803.53 1514
4804.18 1574
4804.83 1586
4805.49 1586
4806.14 1525
4806.80 1487
4807.45 1552
4808.11 1502
4808.76 1470
4809.42 1484
4810.07 1465
4810.72 1498
4811.38 1528
4812.03 1537
4812.69 1553
4813.34 1575
4814.00 1672
4814.65 1653
4815.31 1673
4815.96 1730
4816.62 1696
4817.27 1698
4817.93 1668
4818.58 1875
4819.24 1825
4819.89 1849
4820.55 1812
4821.20 1883
4821.86 1925
4822.52 1837
4823.17 1878
4823.83 1893
4824.48 1773
4825.14 1766
4825.79 1821
4826.45 1843
4827.10 1780
4827.76 1795
4828.42 1771
4829.07 1715
4829.73 1712
4830.38 1745
4831.04 1780
4831.70 1818
4832.35 1974
4833.01 2067
4833.66 2187
4834.32 2133
4834.98 2284
4835.63 2367
4836.29 2469
4836.95 2532
4837.60 2657
4838.26 2793
4838.92 2578
4839.57 2503
4840.23 2532
4840.89 2354
4841.54 2307
4842.20 2126
4842.86 2027
4843.51 1996
4844.17 1954
4844.83 1862
4845.48 1887
4846.14 1991
4846.80 2026
4847.45 2063
4848.11 2086
4848.77 2153
4849.43 2171
4850.08 2166
4850.74 2325
4851.40 2249
4852.06 2219
4852.71 2244
4853.37 2039
4854.03 2048
4854.69 2038
4855.34 2037
4856.00 1986
4856.66 1952
4857.32 1989
4857.97 2133
4858.63 2181
4859.29 2072
4859.95 2020
4860.61 2153
4861.26 2187
4861.92 2023
4862.58 2065
4863.24 2139
4863.90 2094
4864.55 2118
4865.21 2146
4865.87 2069
4866.53 2106
4867.19 2023
4867.85 2118
4868.51 2058
4869.16 1969
4869.82 1928
4870.48 1885
4871.14 1866
4871.80 1860
4872.46 1847
4873.12 1935
4873.78 1940
4874.43 1894
4875.09 1918
4875.75 1946
4876.41 1955
4877.07 1954
4877.73 1869
4878.39 1868
4879.05 1885
4879.71 1847
4880.37 1817
4881.03 1848
4881.69 1825
4882.34 1763
4883.00 1734
4883.66 1728
4884.32 1733
4884.98 1661
4885.64 1756
4886.30 1727
4886.96 1835
4887.62 1785
4888.28 1751
4888.94 1808
4889.60 1799
4890.26 1784
4890.92 1802
4891.58 1795
4892.24 1837
4892.90 1854
4893.56 1842
4894.22 1894
4894.88 1843
4895.54 1827
4896.20 1755
4896.86 1667
4897.52 1712
4898.19 1768
4898.85 1748
4899.51 1841
4900.17 1795
4900.83 1717
4901.49 1718
4902.15 1679
4902.81 1693
4903.47 1599
4904.13 1568
4904.79 1643
4905.45 1637
4906.12 1648
4906.78 1595
4907.44 1679
4908.10 1631
4908.76 1610
4909.42 1638
4910.08 1644
4910.74 1636
4911.41 1652
4912.07 1554
4912.73 1577
4913.39 1601
4914.05 1553
4914.71 1559
4915.38 1467
4916.04 1497
4916.70 1489
4917.36 1449
4918.02 1417
4918.68 1450
4919.35 1464
4920.01 1475
4920.67 1461
4921.33 1458
4921.99 1446
4922.66 1473
4923.32 1483
4923.98 1476
4924.64 1600
4925.31 1593
4925.97 1562
4926.63 1553
4927.29 1571
4927.96 1523
4928.62 1593
4929.28 1535
4929.94 1578
4930.61 1533
4931.27 1574
4931.93 1553
4932.59 1567
4933.26 1546
4933.92 1566
4934.58 1630
4935.25 1635
4935.91 1555
4936.57 1571
4937.24 1589
4937.90 1608
4938.56 1625
4939.23 1627
4939.89 1557
4940.55 1536
4941.22 1587
4941.88 1661
4942.54 1636
4943.21 1598
4943.87 1594
4944.53 1625
4945.20 1549
4945.86 1531
4946.52 1600
4947.19 1623
4947.85 1573
4948.52 1597
4949.18 1560
4949.84 1489
4950.51 1533
4951.17 1488
4951.84 1439
4952.50 1497
4953.17 1523
4953.83 1499
4954.49 1463
4955.16 1548
4955.82 1504
4956.49 1481
4957.15 1527
4957.82 1524
4958.48 1521
4959.15 1527
4959.81 1567
4960.47 1618
4961.14 1597
4961.80 1683
4962.47 1690
4963.13 1714
4963.80 1702
4964.46 1816
4965.13 1820
4965.79 1844
4966.46 1778
4967.12 1612
4967.79 1646
4968.45 1663
4969.12 1710
4969.79 1584
4970.45 1612
4971.12 1563
4971.78 1626
4972.45 1624
4973.11 1640
4973.78 1650
4974.44 1695
4975.11 1643
4975.78 1587
4976.44 1683
4977.11 1566
4977.77 1663
4978.44 1639
4979.11 1691
4979.77 1669
4980.44 1643
4981.10 1665
4981.77 1727
4982.44 1737
4983.10 1754
4983.77 1917
4984.43 2107
4985.10 2306
4985.77 2468
4986.43 2880
4987.10 3217
4987.77 3740
4988.43 4030
4989.10 4198
4989.77 4372
4990.43 4245
4991.10 3881
4991.77 3601
4992.43 3189
4993.10 2894
4993.77 2556
4994.43 2290
4995.10 2094
4995.77 1934
4996.44 1825
4997.10 1706
4997.77 1664
4998.44 1647
4999.10 1685
4999.77 1659
5000.44 1620
5001.11 1630
5001.77 1611
5002.44 1619
5003.11 1579
5003.78 1576
5004.44 1586
5005.11 1574
5005.78 1529
5006.45 1530
5007.12 1556
5007.78 1532
5008.45 1606
5009.12 1596
5009.79 1534
5010.46 1639
5011.12 1534
5011.79 1634
5012.46 1665
5013.13 1630
5013.80 1546
5014.47 1626
5015.13 1678
5015.80 1698
5016.47 1688
5017.14 1812
5017.81 1912
5018.48 1941
5019.14 2124
5019.81 2153
5020.48 2229
5021.15 2276
5021.82 2472
5022.49 2538
5023.16 2547
5023.83 2529
5024.50 2560
5025.16 2418
5025.83 2353
5026.50 2297
5027.17 2294
5027.84 2225
5028.51 2147
5029.18 2001
5029.85 1976
5030.52 1908
5031.19 1877
5031.86 1838
5032.53 1810
5033.20 1749
5033.87 1699
5034.54 1716
5035.21 1729
5035.88 1707
5036.54 1734
5037.21 1702
5037.88 1798
5038.55 1881
5039.22 1976
5039.89 2065
5040.56 2164
5041.23 2436
5041.90 2610
5042.58 2763
5043.25 2808
5043.92 2936
5044.59 2868
5045.26 2684
5045.93 2611
5046.60 2424
5047.27 2281
5047.94 2104
5048.61 2025
5049.28 1904
5049.95 1846
5050.62 1802
5051.29 1681
5051.96 1709
5052.63 1680
5053.30 1675
5053.98 1688
5054.65 1664
5055.32 1665
5055.99 1729
5056.66 1838
5057.33 1819
5058.00 1916
5058.67 2022
5059.34 1920
5060.02 2000
5060.69 1991
5061.36 1992
5062.03 1893
5062.70 1919
5063.37 1772
5064.04 1748
5064.72 1734
5065.39 1675
5066.06 1684
5066.73 1637
5067.40 1551
5068.08 1569
5068.75 1594
5069.42 1597
5070.09 1599
5070.76 1527
5071.44 1525
5072.11 1580
5072.78 1486
5073.45 1571
5074.12 1628
5074.80 1592
5075.47 1552
5076.14 1577
5076.81 1626
5077.49 1723
5078.16 1679
5078.83 1703
5079.50 1731
5080.18 1814
5080.85 1892
5081.52 1883
5082.20 1852
5082.87 1785
5083.54 1767
5084.21 1808
5084.89 1682
5085.56 1614
5086.23 1580
5086.91 1633
5087.58 1609
5088.25 1597
5088.93 1634
5089.60 1688
5090.27 1709
5090.95 1702
5091.62 1653
5092.29 1738
5092.97 1688
5093.64 1640
5094.31 1680
5094.99 1627
5095.66 1554
5096.34 1691
5097.01 1651
5097.68 1598
5098.36 1542
5099.03 1554
5099.70 1561
5100.38 1567
5101.05 1571
5101.73 1587
5102.40 1601
5103.08 1607
5103.75 1602
5104.42 1639
5105.10 1605
5105.77 1616
5106.45 1699
5107.12 1615
5107.80 1599
5108.47 1606
5109.15 1632
5109.82 1638
5110.49 1666
5111.17 1611
5111.84 1583
5112.52 1620
5113.19 1671
5113.87 1653
5114.54 1712
5115.22 1723
5115.89 1754
5116.57 1724
5117.24 1758
5117.92 1709
5118.59 1616
5119.27 1623
5119.94 1622
5120.62 1571
5121.30 1531
5121.97 1475
5122.65 1486
5123.32 1527
5124.00 1523
5124.67 1437
5125.35 1451
5126.02 1439
5126.70 1421
5127.38 1424
5128.05 1411
5128.73 1442
5129.40 1458
5130.08 1431
5130.76 1391
5131.43 1417
5132.11 1470
5132.78 1443
5133.46 1478
5134.14 1456
5134.81 1487
5135.49 1478
5136.17 1506
5136.84 1551
5137.52 1517
5138.20 1569
5138.87 1513
5139.55 1525
5140.22 1584
5140.90 1561
5141.58 1470
5142.26 1496
5142.93 1436
5143.61 1345
5144.29 1459
5144.96 1442
5145.64 1365
5146.32 1345
5146.99 1381
5147.67 1380
5148.35 1368
5149.03 1392
5149.70 1382
5150.38 1432
5151.06 1413
5151.73 1431
5152.41 1460
5153.09 1410
5153.77 1422
5154.44 1391
5155.12 1302
5155.80 1378
5156.48 1432
5157.16 1419
5157.83 1432
5158.51 1425
5159.19 1439
5159.87 1387
5160.55 1385
5161.22 1357
5161.90 1370
5162.58 1331
5163.26 1286
5163.94 1247
5164.61 1255
5165.29 1344
5165.97 1328
5166.65 1329
5167.33 1339
5168.01 1316
5168.68 1358
5169.36 1325
5170.04 1428
5170.72 1365
5171.40 1335
5172.08 1347
5172.76 1360
5173.44 1331
5174.11 1277
5174.79 1339
5175.47 1334
5176.15 1346
5176.83 1398
5177.51 1321
5178.19 1268
5178.87 1317
5179.55 1273
5180.23 1275
5180.91 1291
5181.58 1307
5182.26 1391
5182.94 1321
5183.62 1305
5184.30 1323
5184.98 1306
5185.66 1351
5186.34 1359
5187.02 1378
5187.70 1299
5188.38 1257
5189.06 1305
5189.74 1267
5190.42 1257
5191.10 1273
5191.78 1217
5192.46 1302
5193.14 1235
5193.82 1267
5194.50 1239
5195.18 1161
5195.86 1241
5196.54 1245
5197.22 1310
5197.90 1306
5198.58 1310
5199.26 1298
5199.94 1319
5200.63 1342
5201.31 1308
5201.99 1319
5202.67 1402
5203.35 1378
5204.03 1377
5204.71 1393
5205.39 1392
5206.07 1402
5206.75 1400
5207.43 1329
5208.11 1342
5208.80 1391
5209.48 1379
5210.16 1443
5210.84 1436
5211.52 1477
5212.20 1473
5212.88 1427
5213.57 1499
5214.25 1534
5214.93 1492
5215.61 1427
5216.29 1508
5216.97 1528
5217.66 1465
5218.34 1371
5219.02 1349
5219.70 1400
5220.38 1363
5221.06 1406
5221.75 1416
5222.43 1476
5223.11 1478
5223.79 1453
5224.47 1375
5225.16 1397
5225.84 1348
5226.52 1340
5227.20 1355
5227.89 1398
5228.57 1299
5229.25 1220
5229.93 1295
5230.62 1369
5231.30 1312
5231.98 1375
5232.66 1400
5233.35 1450
5234.03 1475
5234.71 1430
5235.40 1478
5236.08 1502
5236.76 1501
5237.44 1532
5238.13 1551
5238.81 1605
5239.49 1615
5240.18 1555
5240.86 1634
5241.54 1502
5242.23 1461
5242.91 1442
5243.59 1443
5244.28 1477
5244.96 1343
5245.64 1452
5246.33 1483
5247.01 1514
5247.70 1495
5248.38 1498
5249.06 1494
5249.75 1499
5250.43 1503
5251.11 1443
5251.80 1465
5252.48 1392
5253.17 1399
5253.85 1494
5254.53 1482
5255.22 1354
5255.90 1456
5256.59 1475
5257.27 1443
5257.96 1435
5258.64 1444
5259.32 1483
5260.01 1495
5260.69 1468
5261.38 1601
5262.06 1556
5262.75 1554
5263.43 1510
5264.12 1540
5264.80 1495
5265.49 1485
5266.17 1547
5266.86 1498
5267.54 1480
5268.23 1458
5268.91 1413
5269.60 1468
5270.28 1495
5270.97 1455
5271.65 1508
5272.34 1423
5273.02 1448
5273.71 1415
5274.39 1455
5275.08 1487
5275.76 1536
5276.45 1530
5277.14 1492
5277.82 1533
5278.51 1591
5279.19 1638
5279.88 1678
5280.56 1681
5281.25 1756
5281.94 1786
5282.62 1818
5283.31 1773
5283.99 1745
5284.68 1727
5285.37 1692
5286.05 1677
5286.74 1648
5287.43 1606
5288.11 1606
5288.80 1602
5289.48 1636
5290.17 1662
5290.86 1659
5291.54 1605
5292.23 1657
5292.92 1630
5293.60 1662
5294.29 1647
5294.98 1767
5295.66 1928
5296.35 1961
5297.04 2087
5297.72 2375
5298.41 2709
5299.10 3029
5299.79 3421
5300.47 3857
5301.16 4064
5301.85 4205
5302.53 4201
5303.22 3924
5303.91 3650
5304.60 3266
5305.28 2841
5305.97 2519
5306.66 2250
5307.35 2046
5308.03 1993
5308.72 1884
5309.41 1813
5310.10 1679
5310.78 1621
5311.47 1675
5312.16 1646
5312.85 1574
5313.54 1572
5314.22 1631
5314.91 1616
5315.60 1528
5316.29 1621
5316.98 1605
5317.66 1573
5318.35 1590
5319.04 1541
5319.73 1625
5320.42 1652
5321.11 1647
5321.80 1639
5322.48 1564
5323.17 1544
5323.86 1525
5324.55 1543
5325.24 1603
5325.93 1608
5326.62 1645
5327.30 1646
5327.99 1732
5328.68 1819
5329.37 1905
5330.06 1887
5330.75 1958
5331.44 1929
5332.13 1963
5332.82 1908
5333.51 1927
5334.20 1912
5334.88 1994
5335.57 1948
5336.26 1990
5336.95 2036
5337.64 2157
5338.33 2064
5339.02 2039
5339.71 2146
5340.40 2065
5341.09 2104
5341.78 2106
5342.47 2137
5343.16 2254
5343.85 2204
5344.54 2294
5345.23 2470
5345.92 2690
5346.61 3053
5347.30 3313
5347.99 3738
5348.68 4172
5349.37 4658
5350.06 5103
5350.75 5527
5351.44 5612
5352.13 5640
5352.82 5405
5353.51 4979
5354.20 4472
5354.90 3823
5355.59 3374
5356.28 2870
5356.97 2605
5357.66 2422
5358.35 2170
5359.04 2081
5359.73 1917
5360.42 1827
5361.11 1815
5361.80 1741
5362.49 1817
5363.19 1774
5363.88 1709
5364.57 1692
5365.26 1788
5365.95 1817
5366.64 1769
5367.33 1714
5368.03 1654
5368.72 1639
5369.41 1657
5370.10 1653
5370.79 1569
5371.48 1546
5372.18 1542
5372.87 1605
5373.56 1593
5374.25 1614
5374.94 1684
5375.63 1644
5376.33 1641
5377.02 1708
5377.71 1647
5378.40 1638
5379.10 1702
5379.79 1658
5380.48 1652
5381.17 1596
5381.86 1580
5382.56 1540
5383.25 1603
5383.94 1564
5384.63 1622
5385.33 1671
5386.02 1684
5386.71 1792
5387.40 1816
5388.10 1849
5388.79 1995
5389.48 2000
5390.18 1963
5390.87 1905
5391.56 1896
5392.26 1855
5392.95 1843
5393.64 1829
5394.33 1745
5395.03 1743
5395.72 1695
5396.41 1686
5397.11 1579
5397.80 1513
5398.49 1556
5399.19 1527
5399.88 1513
5400.58 1476
5401.27 1478
5401.96 1447
5402.66 1472
5403.35 1425
5404.04 1493
5404.74 1532
5405.43 1534
5406.13 1637
5406.82 1557
5407.51 1605
5408.21 1580
5408.90 1508
5409.60 1463
5410.29 1505
5410.98 1546
5411.68 1530
5412.37 1481
5413.07 1467
5413.76 1473
5414.46 1474
5415.15 1404
5415.84 1402
5416.54 1447
5417.23 1437
5417.93 1405
5418.62 1413
5419.32 1429
5420.01 1518
5420.71 1465
5421.40 1450
5422.10 1405
5422.79 1426
5423.49 1466
5424.18 1515
5424.88 1469
5425.57 1485
5426.27 1451
5426.96 1468
5427.66 1434
5428.35 1386
5429.05 1412
5429.74 1439
5430.44 1341
5431.14 1343
5431.83 1398
5432.53 1457
5433.22 1413
5433.92 1364
5434.61 1370
5435.31 1350
5436.01 1420
5436.70 1463
5437.40 1475
5438.09 1438
5438.79 1425
5439.49 1386
5440.18 1432
5440.88 1446
5441.57 1377
5442.27 1412
5442.97 1518
5443.66 1526
5444.36 1498
5445.06 1587
5445.75 1579
5446.45 1707
5447.15 1673
5447.84 1697
5448.54 1763
5449.24 1806
5449.93 1707
5450.63 1683
5451.33 1547
5452.02 1511
5452.72 1473
5453.42 1564
5454.11 1450
5454.81 1431
5455.51 1422
5456.20 1375
5456.90 1429
5457.60 1392
5458.30 1414
5458.99 1439
5459.69 1466
5460.39 1542
5461.09 1510
5461.78 1596
5462.48 1721
5463.18 1753
5463.88 1823
5464.57 1840
5465.27 1801
5465.97 1862
5466.67 1729
5467.36 1764
5468.06 1752
5468.76 1582
5469.46 1614
5470.16 1632
5470.85 1604
5471.55 1513
5472.25 1507
5472.95 1506
5473.65 1527
5474.35 1571
5475.04 1530
5475.74 1551
5476.44 1558
5477.14 1579
5477.84 1696
5478.54 1694
5479.23 1779
5479.93 1802
5480.63 1863
5481.33 1851
5482.03 1894
5482.73 1845
5483.43 1771
5484.13 1734
5484.83 1736
5485.52 1744
5486.22 1760
5486.92 1702
5487.62 1755
5488.32 1630
5489.02 1641
5489.72 1696
5490.42 1761
5491.12 1760
5491.82 1814
5492.52 1689
5493.22 1744
5493.92 1778
5494.62 1794
5495.31 1841
5496.01 1936
5496.71 1962
5497.41 1978
5498.11 2085
5498.81 2154
5499.51 2335
5500.21 2482
5500.91 2555
5501.61 2553
5502.31 2723
5503.01 2787
5503.71 2666
5504.41 2533
5505.11 2486
5505.81 2536
5506.51 2373
5507.22 2321
5507.92 2308
5508.62 2277
5509.32 2276
5510.02 2328
5510.72 2412
5511.42 2383
5512.12 2463
5512.82 2744
5513.52 2861
5514.22 2947
5514.92 2949
5515.62 2840
5516.32 2786
5517.03 2735
5517.73 2613
5518.43 2464
5519.13 2376
5519.83 2298
5520.53 2322
5521.23 2207
5521.93 2239
5522.63 2202
5523.34 2097
5524.04 1996
5524.74 1964
5525.44 1840
5526.14 1719
5526.84 1708
5527.55 1670
5528.25 1665
5528.95 1732
5529.65 1668
5530.35 1701
5531.05 1729
5531.76 1724
5532.46 1787
5533.16 1863
5533.86 1911
5534.56 1996
5535.27 1987
5535.97 1884
5536.67 1913
5537.37 1896
5538.08 1818
5538.78 1751
5539.48 1670
5540.18 1671
5540.89 1552
5541.59 1666
5542.29 1668
5542.99 1708
5543.70 1615
5544.40 1659
5545.10 1662
5545.80 1767
5546.51 1816
5547.21 1875
5547.91 1986
5548.62 1887
5549.32 1934
5550.02 1883
5550.73 1880
5551.43 1861
5552.13 1770
5552.84 1733
5553.54 1618
5554.24 1621
5554.95 1555
5555.65 1484
5556.35 1505
5557.06 1429
5557.76 1459
5558.46 1473
5559.17 1546
5559.87 1551
5560.57 1505
5561.28 1525
5561.98 1513
5562.69 1524
5563.39 1520
5564.09 1477
5564.80 1489
5565.50 1446
5566.21 1411
5566.91 1409
5567.61 1393
5568.32 1405
5569.02 1371
5569.73 1440
5570.43 1388
5571.14 1323
5571.84 1453
5572.54 1490
5573.25 1476
5573.95 1499
5574.66 1509
5575.36 1531
5576.07 1512
5576.77 1575
5577.48 1613
5578.18 1569
5578.89 1524
5579.59 1469
5580.30 1441
5581.00 1458
5581.71 1419
5582.41 1376
5583.12 1407
5583.82 1435
5584.53 1439
5585.23 1412
5585.94 1400
5586.64 1441
5587.35 1443
5588.06 1432
5588.76 1454
5589.47 1454
5590.17 1450
5590.88 1435
5591.58 1438
5592.29 1484
5592.99 1476
5593.70 1486
5594.41 1451
5595.11 1436
5595.82 1473
5596.52 1470
5597.23 1414
5597.94 1411
5598.64 1352
5599.35 1275
5600.06 1332
5600.76 1379
5601.47 1394
5602.17 1327
5602.88 1336
5603.59 1283
5604.29 1299
5605.00 1321
5605.71 1347
5606.41 1286
5607.12 1300
5607.83 1325
5608.53 1311
5609.24 1308
5609.95 1263
5610.65 1272
5611.36 1305
5612.07 1329
5612.78 1265
5613.48 1316
5614.19 1327
5614.90 1336
5615.60 1357
5616.31 1231
5617.02 1289
5617.73 1301
5618.43 1295
5619.14 1320
5619.85 1355
5620.56 1317
5621.26 1304
5621.97 1258
5622.68 1231
5623.39 1245
5624.09 1239
5624.80 1230
5625.51 1251
5626.22 1212
5626.93 1310
5627.63 1321
5628.34 1305
5629.05 1354
5629.76 1337
5630.47 1389
5631.17 1464
5631.88 1492
5632.59 1486
5633.30 1566
5634.01 1492
5634.72 1564
5635.42 1577
5636.13 1429
5636.84 1387
5637.55 1378
5638.26 1401
5638.97 1384
5639.68 1413
5640.39 1356
5641.09 1333
5641.80 1296
5642.51 1316
5643.22 1268
5643.93 1326
5644.64 1335
5645.35 1427
5646.06 1420
5646.77 1333
5647.48 1315
5648.19 1289
5648.89 1294
5649.60 1332
5650.31 1314
5651.02 1342
5651.73 1315
5652.44 1370
5653.15 1388
5653.86 1323
5654.57 1338
5655.28 1352
5655.99 1415
5656.70 1412
5657.41 1434
5658.12 1466
5658.83 1477
5659.54 1462
5660.25 1457
5660.96 1385
5661.67 1386
5662.38 1403
5663.09 1299
5663.80 1327
5664.51 1288
5665.22 1255
5665.93 1323
5666.64 1345
5667.35 1384
5668.06 1371
5668.77 1322
5669.48 1389
5670.19 1355
5670.91 1380
5671.62 1333
5672.33 1326
5673.04 1344
5673.75 1355
5674.46 1330
5675.17 1295
5675.88 1328
5676.59 1330
5677.30 1303
5678.01 1266
5678.73 1292
5679.44 1363
5680.15 1337
5680.86 1327
5681.57 1359
5682.28 1418
5682.99 1336
5683.71 1370
5684.42 1342
5685.13 1225
5685.84 1294
5686.55 1296
5687.26 1323
5687.98 1330
5688.69 1314
5689.40 1344
5690.11 1363
5690.82 1376
5691.54 1339
5692.25 1304
5692.96 1292
5693.67 1321
5694.38 1313
5695.10 1285
5695.81 1252
5696.52 1249
5697.23 1249
5697.95 1311
5698.66 1375
5699.37 1350
5700.08 1280
5700.80 1329
5701.51 1319
5702.22 1287
5702.93 1324
5703.65 1339
5704.36 1309
5705.07 1298
5705.78 1276
5706.50 1275
5707.21 1331
5707.92 1438
5708.64 1343
5709.35 1356
5710.06 1335
5710.78 1326
5711.49 1324
5712.20 1317
5712.92 1314
5713.63 1274
5714.34 1303
5715.06 1338
5715.77 1367
5716.48 1365
5717.20 1320
5717.91 1355
5718.62 1367
5719.34 1356
5720.05 1367
5720.77 1403
5721.48 1451
5722.19 1410
5722.91 1440
5723.62 1509
5724.33 1515
5725.05 1632
5725.76 1721
5726.48 1838
5727.19 2030
5727.91 2114
5728.62 2149
5729.33 2124
5730.05 2128
5730.76 2101
5731.48 1993
5732.19 1855
5732.91 1718
5733.62 1628
5734.34 1556
5735.05 1477
5735.77 1512
5736.48 1458
5737.20 1450
5737.91 1459
5738.63 1503
5739.34 1510
5740.06 1571
5740.77 1553
5741.49 1470
5742.20 1506
5742.92 1580
5743.63 1540
5744.35 1571
5745.06 1603
5745.78 1571
5746.49 1539
5747.21 1582
5747.92 1653
5748.64 1621
5749.35 1641
5750.07 1666
5750.79 1626
5751.50 1659
5752.22 1753
5752.93 1692
5753.65 1713
5754.36 1728
5755.08 1697
5755.80 1825
5756.51 1839
5757.23 1868
5757.95 1897
5758.66 1976
5759.38 2070
5760.09 2165
5760.81 2249
5761.53 2543
5762.24 2689
5762.96 2995
5763.68 3219
5764.39 3421
5765.11 3466
5765.83 3436
5766.54 3336
5767.26 3030
5767.98 2803
5768.69 2578
5769.41 2315
5770.13 2134
5770.84 2061
5771.56 2034
5772.28 1916
5772.99 1796
5773.71 1847
5774.43 1748
5775.15 1755
5775.86 1804
5776.58 1824
5777.30 1928
5778.01 1931
5778.73 2015
5779.45 2076
5780.17 2033
5780.88 2104
5781.60 2125
5782.32 2017
5783.04 1981
5783.76 1964
5784.47 1886
5785.19 1893
5785.91 1899
5786.63 1837
5787.34 1813
5788.06 1895
5788.78 1950
5789.50 1836
5790.22 1918
5790.94 2060
5791.65 2095
5792.37 2141
5793.09 2151
5793.81 2170
5794.53 2216
5795.25 2376
5795.96 2377
5796.68 2472
5797.40 2474
5798.12 2747
5798.84 3153
5799.56 3663
5800.28 4257
5800.99 4961
5801.71 5649
5802.43 6155
5803.15 6415
5803.87 6236
5804.59 5792
5805.31 5235
5806.03 4443
5806.75 3812
5807.47 3274
5808.18 2970
5808.90 2621
5809.62 2464
5810.34 2556
5811.06 2594
5811.78 2547
5812.50 2491
5813.22 2601
5813.94 2605
5814.66 2674
5815.38 2709
5816.10 2789
5816.82 2839
5817.54 2800
5818.26 2737
5818.98 2749
5819.70 2651
5820.42 2594
5821.14 2522
5821.86 2489
5822.58 2471
5823.30 2363
5824.02 2293
5824.74 2238
5825.46 2130
5826.18 2127
5826.90 2035
5827.62 2014
5828.34 1969
5829.06 1915
5829.78 1968
5830.50 1974
5831.22 1857
5831.95 1851
5832.67 1749
5833.39 1820
5834.11 1808
5834.83 1835
5835.55 1744
5836.27 1744
5836.99 1747
5837.71 1755
5838.43 1794
5839.15 1740
5839.88 1775
5840.60 1766
5841.32 1769
5842.04 1725
5842.76 1707
5843.48 1768
5844.20 1772
5844.93 1691
5845.65 1670
5846.37 1613
5847.09 1604
5847.81 1632
5848.53 1663
5849.26 1623
5849.98 1629
5850.70 1634
5851.42 1618
5852.14 1591
5852.87 1533
5853.59 1624
5854.31 1592
5855.03 1550
5855.75 1603
5856.48 1575
5857.20 1536
5857.92 1514
5858.64 1545
5859.37 1616
5860.09 1562
5860.81 1468
5861.53 1530
5862.26 1525
5862.98 1474
5863.70 1514
5864.42 1536
5865.15 1459
5865.87 1520
5866.59 1490
5867.31 1496
5868.04 1426
5868.76 1503
5869.48 1479
5870.21 1370
5870.93 1468
5871.65 1491
5872.38 1450
5873.10 1528
5873.82 1537
5874.55 1554
5875.27 1574
5875.99 1533
5876.72 1514
5877.44 1501
5878.16 1524
5878.89 1515
5879.61 1518
5880.33 1545
5881.06 1538
5881.78 1531
5882.51 1468
5883.23 1473
5883.95 1448
5884.68 1497
5885.40 1486
5886.13 1450
5886.85 1433
5887.57 1450
5888.30 1511
5889.02 1518
5889.75 1494
5890.47 1501
5891.20 1462
5891.92 1444
5892.64 1482
5893.37 1454
5894.09 1425
5894.82 1446
5895.54 1453
5896.27 1440
5896.99 1474
5897.72 1435
5898.44 1439
5899.17 1499
5899.89 1494
5900.62 1537
5901.34 1522
5902.07 1630
5902.79 1573
5903.52 1534
5904.24 1585
5904.97 1538
5905.69 1554
5906.42 1535
5907.14 1462
5907.87 1377
5908.59 1375
5909.32 1448
5910.04 1448
5910.77 1471
5911.50 1390
5912.22 1444
5912.95 1508
5913.67 1547
5914.40 1526
5915.12 1479
5915.85 1427
5916.58 1424
5917.30 1452
5918.03 1454
5918.75 1480
5919.48 1429
5920.21 1457
5920.93 1480
5921.66 1464
5922.39 1498
5923.11 1508
5923.84 1524
5924.56 1594
5925.29 1559
5926.02 1569
5926.74 1616
5927.47 1556
5928.20 1498
5928.92 1523
5929.65 1534
5930.38 1626
5931.10 1634
5931.83 1596
5932.56 1717
5933.28 1781
5934.01 1820
5934.74 1962
5935.47 2234
5936.19 2195
5936.92 2269
5937.65 2346
5938.37 2321
5939.10 2206
5939.83 2281
5940.56 2163
5941.28 2115
5942.01 2029
5942.74 1967
5943.47 1873
5944.19 1743
5944.92 1771
5945.65 1798
5946.38 1711
5947.11 1736
5947.83 1796
5948.56 1794
5949.29 1804
5950.02 1874
5950.74 1847
5951.47 1832
5952.20 1867
5952.93 1959
5953.66 2001
5954.39 2005
5955.11 2007
5955.84 2062
5956.57 2054
5957.30 2006
5958.03 1960
5958.76 1987
5959.48 2009
5960.21 2032
5960.94 2051
5961.67 2045
5962.40 2150
5963.13 2025
5963.86 2075
5964.59 2109
5965.31 2090
5966.04 2202
5966.77 2320
5967.50 2387
5968.23 2401
5968.96 2409
5969.69 2379
5970.42 2437
5971.15 2412
5971.88 2381
5972.61 2354
5973.34 2374
5974.06 2362
5974.79 2450
5975.52 2412
5976.25 2372
5976.98 2394
5977.71 2459
5978.44 2395
5979.17 2525
5979.90 2626
5980.63 2615
5981.36 2540
5982.09 2631
5982.82 2740
5983.55 2667
5984.28 2731
5985.01 2784
5985.74 2819
5986.47 2843
5987.20 2727
5987.93 2730
5988.66 2675
5989.39 2689
5990.12 2779
5990.85 2773
5991.58 2928
5992.32 2827
5993.05 2971
5993.78 2954
5994.51 2911
5995.24 2983
5995.97 3108
5996.70 3205
5997.43 3174
5998.16 3085
5998.89 3140
5999.62 3167
6000.35 3068
6001.09 3089
6001.82 2995
6002.55 2926
6003.28 2819
6004.01 2795
6004.74 2785
6005.47 2834
6006.20 2952
6006.94 3070
6007.67 3302
6008.40 3645
6009.13 4032
6009.86 4678
6010.59 5369
6011.33 6224
6012.06 7029
6012.79 7632
6013.52 7993
6014.25 8364
6014.98 8137
6015.72 7700
6016.45 7152
6017.18 6498
6017.91 5695
6018.64 4924
6019.38 4304
6020.11 3820
6020.84 3422
6021.57 3090
6022.31 2820
6023.04 2628
6023.77 2568
6024.50 2426
6025.24 2287
6025.97 2290
6026.70 2237
6027.43 2217
6028.17 2178
6028.90 2153
6029.63 2055
6030.37 2112
6031.10 2097
6031.83 2038
6032.56 2028
6033.30 2046
6034.03 2023
6034.76 1930
6035.50 1894
6036.23 1906
6036.96 1907
6037.70 1951
6038.43 1937
6039.16 1958
6039.90 1975
6040.63 2040
6041.36 2038
6042.10 2012
6042.83 2013
6043.56 2136
6044.30 2098
6045.03 2265
6045.77 2265
6046.50 2243
6047.23 2219
6047.97 2290
6048.70 2397
6049.44 2353
6050.17 2417
6050.90 2502
6051.64 2524
6052.37 2502
6053.11 2580
6053.84 2534
6054.57 2563
6055.31 2439
6056.04 2386
6056.78 2380
6057.51 2380
6058.25 2339
6058.98 2327
6059.72 2314
6060.45 2217
6061.19 2204
6061.92 2329
6062.66 2280
6063.39 2182
6064.13 2202
6064.86 2172
6065.60 2123
6066.33 2174
6067.07 2189
6067.80 2169
6068.54 2171
6069.27 2147
6070.01 2125
6070.74 2151
6071.48 2035
6072.21 2139
6072.95 2085
6073.68 2049
6074.42 2041
6075.15 1944
6075.89 1968
6076.63 1980
6077.36 1996
6078.10 1972
6078.83 1994
6079.57 1987
6080.30 1955
6081.04 1976
6081.78 1918
6082.51 1895
6083.25 1815
6083.98 1866
6084.72 1874
6085.46 1829
6086.19 1752
6086.93 1796
6087.67 1854
6088.40 1794
6089.14 1875
6089.88 1890
6090.61 1923
6091.35 1939
6092.09 1873
6092.82 1827
6093.56 1815
6094.30 1816
6095.03 1722
6095.77 1749
6096.51 1700
6097.24 1685
6097.98 1692
6098.72 1740
6099.45 1719
6100.19 1666
6100.93 1638
6101.67 1639
6102.40 1611
6103.14 1588
6103.88 1608
6104.61 1599
6105.35 1605
6106.09 1623
6106.83 1635
6107.56 1676
6108.30 1667
6109.04 1637
6109.78 1744
6110.51 1721
6111.25 1739
6111.99 1714
6112.73 1698
6113.47 1696
6114.20 1756
6114.94 1750
6115.68 1727
6116.42 1725
6117.16 1748
6117.89 1770
6118.63 1767
6119.37 1749
6120.11 1762
6120.85 1812
6121.59 1859
6122.32 1920
6123.06 1868
6123.80 1909
6124.54 1797
6125.28 1825
6126.02 1797
6126.76 1839
6127.49 1810
6128.23 1840
6128.97 1797
6129.71 1780
6130.45 1752
6131.19 1758
6131.93 1794
6132.67 1786
6133.41 1820
6134.15 1766
6134.88 1879
6135.62 1860
6136.36 1932
6137.10 1874
6137.84 1822
6138.58 1804
6139.32 1879
6140.06 1954
6140.80 1878
6141.54 1879
6142.28 1836
6143.02 1864
6143.76 1884
6144.50 1849
6145.24 1879
6145.98 1881
6146.72 1825
6147.46 1827
6148.20 1933
6148.94 1888
6149.68 1871
6150.42 1891
6151.16 1976
6151.90 1865
6152.64 1881
6153.38 1979
6154.12 1956
6154.86 2067
6155.60 1998
6156.34 1997
6157.08 2016
6157.82 2052
6158.56 2088
6159.30 2049
6160.04 2047
6160.78 2081
6161.52 2161
6162.27 2266
6163.01 2270
6163.75 2317
6164.49 2453
6165.23 2633
6165.97 2687
6166.71 2822
6167.45 2900
6168.19 2837
6168.94 2824
6169.68 2731
6170.42 2746
6171.16 2682
6171.90 2586
6172.64 2535
6173.38 2414
6174.13 2438
6174.87 2446
6175.61 2453
6176.35 2429
6177.09 2475
6177.83 2458
6178.58 2476
6179.32 2420
6180.06 2470
6180.80 2481
6181.54 2529
6182.28 2641
6183.03 2694
6183.77 2650
6184.51 2697
6185.25 2665
6186.00 2636
6186.74 2665
6187.48 2644
6188.22 2865
6188.97 2723
6189.71 2812
6190.45 2968
6191.19 2892
6191.94 2963
6192.68 3018
6193.42 3150
6194.16 3124
6194.91 3072
6195.65 3203
6196.39 3216
6197.13 3229
6197.88 3259
6198.62 3189
6199.36 3244
6200.11 3172
6200.85 3307
6201.59 3327
6202.34 3386
6203.08 3736
6203.82 4151
6204.57 4657
6205.31 5701
6206.05 6953
6206.80 8643
6207.54 10531
6208.28 12361
6209.03 13797
6209.77 14508
6210.52 14559
6211.26 13957
6212.00 12494
6212.75 10873
6213.49 9156
6214.23 7799
6214.98 6561
6215.72 5416
6216.47 4638
6217.21 4066
6217.95 3616
6218.70 3333
6219.44 3080
6220.19 2987
6220.93 2871
6221.68 2817
6222.42 2849
6223.17 2815
6223.91 2835
6224.65 2851
6225.40 2814
6226.14 2735
6226.89 2704
6227.63 2528
6228.38 2323
6229.12 2148
6229.87 2176
6230.61 2117
6231.36 1925
6232.10 1966
6232.85 2013
6233.59 2062
6234.34 2041
6235.08 2103
6235.83 2105
6236.57 2136
6237.32 2147
6238.06 2130
6238.81 2115
6239.56 2133
6240.30 2200
6241.05 2209
6241.79 2279
6242.54 2297
6243.28 2378
6244.03 2455
6244.77 2494
6245.52 2658
6246.27 2725
6247.01 2828
6247.76 2935
6248.50 2971
6249.25 2886
6250.00 2954
6250.74 3034
6251.49 2953
6252.23 2842
6252.98 2769
6253.73 2697
6254.47 2649
6255.22 2647
6255.97 2642
6256.71 2553
6257.46 2496
6258.21 2513
6258.95 2520
6259.70 2571
6260.45 2547
6261.19 2476
6261.94 2421
6262.69 2477
6263.43 2423
6264.18 2377
6264.93 2424
6265.67 2470
6266.42 2413
6267.17 2528
6267.92 2536
6268.66 2455
6269.41 2444
6270.16 2465
6270.90 2577
6271.65 2562
6272.40 2707
6273.15 2867
6273.89 2952
6274.64 3139
6275.39 3266
6276.14 3487
6276.89 3619
6277.63 3624
6278.38 3581
6279.13 3503
6279.88 3335
6280.62 3068
6281.37 2878
6282.12 2718
6282.87 2638
6283.62 2534
6284.36 2476
6285.11 2416
6285.86 2471
6286.61 2490
6287.36 2605
6288.11 2680
6288.85 2783
6289.60 2965
6290.35 3058
6291.10 3147
6291.85 3145
6292.60 3090
6293.35 2986
6294.09 2739
6294.84 2649
6295.59 2501
6296.34 2347
6297.09 2157
6297.84 2118
6298.59 2132
6299.34 2089
6300.09 2018
6300.83 1956
6301.58 1943
6302.33 1947
6303.08 1983
6303.83 2021
6304.58 2039
6305.33 1954
6306.08 1940
6306.83 1984
6307.58 1947
6308.33 1972
6309.08 1868
6309.83 1931
6310.58 1891
6311.33 1966
6312.08 2054
6312.83 1985
6313.58 2042
6314.33 2124
6315.08 2201
6315.83 2211
6316.58 2210
6317.33 2251
6318.08 2256
6318.83 2210
6319.58 2138
6320.33 2086
6321.08 2044
6321.83 1997
6322.58 1997
6323.33 1956
6324.08 1862
6324.83 1792
6325.58 1824
6326.33 1802
6327.08 1774
6327.83 1764
6328.58 1825
6329.33 1750
6330.08 1799
6330.84 1850
6331.59 1786
6332.34 1756
6333.09 1756
6333.84 1712
6334.59 1682
6335.34 1649
6336.09 1669
6336.84 1667
6337.60 1705
6338.35 1717
6339.10 1693
6339.85 1755
6340.60 1686
6341.35 1677
6342.10 1646
6342.86 1651
6343.61 1614
6344.36 1642
6345.11 1652
6345.86 1616
6346.61 1636
6347.37 1651
6348.12 1643
6348.87 1755
6349.62 1724
6350.37 1826
6351.13 1817
6351.88 1907
6352.63 1978
6353.38 2015
6354.14 2005
6354.89 2021
6355.64 1966
6356.39 1888
6357.14 1835
6357.90 1765
6358.65 1727
6359.40 1719
6360.16 1704
6360.91 1679
6361.66 1585
6362.41 1635
6363.17 1613
6363.92 1602
6364.67 1627
6365.42 1652
6366.18 1606
6366.93 1620
6367.68 1585
6368.44 1651
6369.19 1620
6369.94 1613
6370.70 1594
6371.45 1650
6372.20 1616
6372.96 1496
6373.71 1531
6374.46 1531
6375.22 1515
6375.97 1452
6376.72 1514
6377.48 1554
6378.23 1580
6378.99 1576
6379.74 1681
6380.49 1712
6381.25 1699
6382.00 1645
6382.75 1591
6383.51 1627
6384.26 1555
6385.02 1581
6385.77 1580
6386.53 1546
6387.28 1485
6388.03 1445
6388.79 1473
6389.54 1408
6390.30 1399
6391.05 1451
6391.81 1411
6392.56 1442
6393.31 1473
6394.07 1430
6394.82 1534
6395.58 1480
6396.33 1528
6397.09 1495
6397.84 1523
6398.60 1438
6399.35 1409
6400.11 1493
6400.86 1485
6401.62 1395
6402.37 1400
6403.13 1421
6403.88 1361
6404.64 1381
6405.39 1374
6406.15 1437
6406.90 1415
6407.66 1469
6408.42 1516
6409.17 1426
6409.93 1469
6410.68 1557
6411.44 1482
6412.19 1443
6412.95 1486
6413.71 1435
6414.46 1448
6415.22 1459
6415.97 1431
6416.73 1481
6417.48 1448
6418.24 1417
6419.00 1422
6419.75 1384
6420.51 1460
6421.27 1435
6422.02 1476
6422.78 1421
6423.53 1405
6424.29 1434
6425.05 1444
6425.80 1482
6426.56 1494
6427.32 1477
6428.07 1410
6428.83 1481
6429.59 1421
6430.34 1422
6431.10 1455
6431.86 1544
6432.61 1456
6433.37 1492
6434.13 1570
6434.89 1538
6435.64 1528
6436.40 1567
6437.16 1589
6437.91 1661
6438.67 1624
6439.43 1593
6440.19 1612
6440.94 1592
6441.70 1567
6442.46 1503
6443.22 1484
6443.97 1505
6444.73 1535
6445.49 1490
6446.25 1500
6447.00 1484
6447.76 1493
6448.52 1474
6449.28 1460
6450.04 1467
6450.79 1464
6451.55 1459
6452.31 1468
6453.07 1493
6453.83 1479
6454.58 1470
6455.34 1484
6456.10 1526
6456.86 1497
6457.62 1480
6458.38 1506
6459.13 1539
6459.89 1555
6460.65 1484
6461.41 1479
6462.17 1509
6462.93 1506
6463.69 1575
6464.44 1589
6465.20 1601
6465.96 1543
6466.72 1564
6467.48 1616
6468.24 1622
6469.00 1529
6469.76 1525
6470.52 1605
6471.28 1540
6472.03 1633
6472.79 1654
6473.55 1619
6474.31 1656
6475.07 1641
6475.83 1625
6476.59 1651
6477.35 1606
6478.11 1612
6478.87 1655
6479.63 1642
6480.39 1612
6481.15 1627
6481.91 1635
6482.67 1685
6483.43 1734
6484.19 1779
6484.95 1794
6485.71 1830
6486.47 1868
6487.23 1946
6487.99 1898
6488.75 1902
6489.51 1951
6490.27 1982
6491.03 1933
6491.79 1971
6492.55 1964
6493.31 2031
6494.07 2031
6494.83 2149
6495.59 2143
6496.35 2180
6497.11 2167
6497.87 2160
6498.64 2252
6499.40 2211
6500.16 2174
6500.92 2106
6501.68 2119
6502.44 2140
6503.20 2195
6503.96 2159
6504.72 2221
6505.48 2297
6506.25 2287
6507.01 2375
6507.77 2450
6508.53 2539
6509.29 2616
6510.05 2810
6510.81 3022
6511.57 3110
6512.34 3288
6513.10 3521
6513.86 3526
6514.62 3453
6515.38 3260
6516.15 3206
6516.91 3120
6517.67 2887
6518.43 2806
6519.19 2852
6519.95 2842
6520.72 2805
6521.48 2798
6522.24 2926
6523.00 3107
6523.77 3219
6524.53 3447
6525.29 3852
6526.05 4122
6526.81 4255
6527.58 4441
6528.34 4694
6529.10 4638
6529.86 4525
6530.63 4287
6531.39 4152
6532.15 4161
6532.92 4393
6533.68 4706
6534.44 5120
6535.20 5728
6535.97 6351
6536.73 6638
6537.49 6767
6538.26 6490
6539.02 6087
6539.78 5489
6540.55 4796
6541.31 4305
6542.07 3758
6542.84 3266
6543.60 2889
6544.36 2808
6545.13 2601
6545.89 2344
6546.65 2374
6547.42 2300
6548.18 2212
6548.94 2267
6549.71 2265
6550.47 2276
6551.24 2251
6552.00 2270
6552.76 2229
6553.53 2253
6554.29 2264
6555.06 2231
6555.82 2242
6556.58 2251
6557.35 2285
6558.11 2307
6558.88 2231
6559.64 2243
6560.41 2273
6561.17 2315
6561.93 2354
6562.70 2425
6563.46 2441
6564.23 2543
6564.99 2576
6565.76 2576
6566.52 2587
6567.29 2528
6568.05 2504
6568.82 2539
6569.58 2598
6570.35 2700
6571.11 2742
6571.88 2866
6572.64 3038
6573.41 3185
6574.17 3265
6574.94 3377
6575.70 3404
6576.47 3324
6577.23 3236
6578.00 3100
6578.76 3006
6579.53 2957
6580.29 2900
6581.06 2816
6581.83 2812
6582.59 2703
6583.36 2590
6584.12 2640
6584.89 2761
6585.65 2810
6586.42 2801
6587.19 2845
6587.95 2917
6588.72 2908
6589.48 3158
6590.25 3355
6591.02 3630
6591.78 3843
6592.55 4093
6593.32 4254
6594.08 4572
6594.85 4866
6595.61 4900
6596.38 4635
6597.15 4401
6597.91 4274
6598.68 3960
6599.45 3796
6600.21 3463
6600.98 3294
6601.75 3175
6602.51 3002
6603.28 2903
6604.05 2852
6604.82 2758
6605.58 2790
6606.35 2802
6607.12 2716
6607.88 2756
6608.65 2732
6609.42 2821
6610.19 2897
6610.95 2856
6611.72 2936
6612.49 2935
6613.25 2906
6614.02 2935
6614.79 2885
6615.56 2986
6616.32 2948
6617.09 2956
6617.86 3056
6618.63 3159
6619.40 2972
6620.16 3021
6620.93 3046
6621.70 3061
6622.47 3023
6623.24 2956
6624.00 2982
6624.77 2963
6625.54 2883
6626.31 2935
6627.08 2982
6627.84 3035
6628.61 3229
6629.38 3490
6630.15 3828
6630.92 4254
6631.69 4929
6632.46 5888
6633.22 6923
6633.99 7994
6634.76 8682
6635.53 8844
6636.30 8774
6637.07 8203
6637.84 7471
6638.61 6486
6639.37 5592
6640.14 4739
6640.91 4128
6641.68 3601
6642.45 3201
6643.22 2961
6643.99 2753
6644.76 2651
6645.53 2562
6646.30 2443
6647.07 2413
6647.84 2364
6648.61 2360
6649.37 2277
6650.14 2343
6650.91 2271
6651.68 2276
6652.45 2277
6653.22 2208
6653.99 2213
6654.76 2068
6655.53 2098
6656.30 2055
6657.07 2000
6657.84 1943
6658.61 1954
6659.38 1952
6660.15 1965
6660.92 1990
6661.69 1973
6662.46 2056
6663.23 2056
6664.00 2085
6664.77 2048
6665.55 1996
6666.32 2003
6667.09 1992
6667.86 2049
6668.63 2070
6669.40 2148
6670.17 2211
6670.94 2342
6671.71 2413
6672.48 2398
6673.25 2407
6674.02 2412
6674.79 2401
6675.57 2331
6676.34 2302
6677.11 2281
6677.88 2283
6678.65 2226
6679.42 2111
6680.19 2134
6680.96 2069
6681.74 2165
6682.51 2208
6683.28 2225
6684.05 2300
6684.82 2385
6685.59 2436
6686.37 2441
6687.14 2467
6687.91 2436
6688.68 2335
6689.45 2350
6690.22 2262
6691.00 2127
6691.77 2108
6692.54 2076
6693.31 1977
6694.08 2000
6694.86 1962
6695.63 1984
6696.40 1979
6697.17 1915
6697.95 1957
6698.72 1964
6699.49 1921
6700.26 1993
6701.04 2048
6701.81 1931
6702.58 1920
6703.35 2013
6704.13 1980
6704.90 1962
6705.67 1877
6706.44 1898
6707.22 1971
6707.99 1908
6708.76 1929
6709.54 1903
6710.31 1881
6711.08 1921
6711.86 1886
6712.63 1752
6713.40 1790
6714.17 1709
6714.95 1710
6715.72 1716
6716.50 1650
6717.27 1641
6718.04 1616
6718.82 1603
6719.59 1635
6720.36 1629
6721.14 1598
6721.91 1587
6722.68 1589
6723.46 1617
6724.23 1606
6725.01 1669
6725.78 1570
6726.55 1593
6727.33 1580
6728.10 1550
6728.88 1552
6729.65 1586
6730.42 1544
6731.20 1626
6731.97 1622
6732.75 1591
6733.52 1623
6734.30 1515
6735.07 1567
6735.84 1602
6736.62 1568
6737.39 1578
6738.17 1582
6738.94 1588
6739.72 1562
6740.49 1539
6741.27 1522
6742.04 1547
6742.82 1519
6743.59 1544
6744.37 1525
6745.14 1571
6745.92 1575
6746.69 1550
6747.47 1723
6748.24 1651
6749.02 1599
6749.79 1685
6750.57 1764
6751.34 1745
6752.12 1669
6752.90 1660
6753.67 1626
6754.45 1605
6755.22 1668
6756.00 1585
6756.77 1548
6757.55 1538
6758.33 1533
6759.10 1504
6759.88 1479
6760.65 1502
6761.43 1474
6762.20 1511
6762.98 1448
6763.76 1446
6764.53 1496
6765.31 1501
6766.09 1445
6766.86 1427
6767.64 1511
6768.41 1492
6769.19 1472
6769.97 1467
6770.74 1449
6771.52 1549
6772.30 1530
6773.07 1542
6773.85 1558
6774.63 1529
6775.40 1563
6776.18 1548
6776.96 1570
6777.74 1546
6778.51 1653
6779.29 1624
6780.07 1629
6780.84 1623
6781.62 1586
6782.40 1488
6783.17 1524
6783.95 1533
6784.73 1526
6785.51 1511
6786.28 1559
6787.06 1525
6787.84 1558
6788.62 1520
6789.39 1465
6790.17 1389
6790.95 1436
6791.73 1411
6792.51 1452
6793.28 1444
6794.06 1434
6794.84 1417
6795.62 1371
6796.39 1431
6797.17 1427
6797.95 1449
6798.73 1395
6799.51 1480
6800.29 1502
6801.06 1502
6801.84 1425
6802.62 1467
6803.40 1479
6804.18 1482
6804.96 1500
6805.73 1485
6806.51 1516
6807.29 1476
6808.07 1421
6808.85 1445
6809.63 1453
6810.41 1474
6811.18 1442
6811.96 1438
6812.74 1446
6813.52 1435
6814.30 1439
6815.08 1505
6815.86 1519
6816.64 1566
6817.42 1672
6818.20 1654
6818.98 1662
6819.76 1710
6820.53 1619
6821.31 1669
6822.09 1727
6822.87 1621
6823.65 1634
6824.43 1628
6825.21 1561
6825.99 1583
6826.77 1602
6827.55 1555
6828.33 1494
6829.11 1555
6829.89 1578
6830.67 1499
6831.45 1557
6832.23 1555
6833.01 1525
6833.79 1541
6834.57 1503
6835.35 1500
6836.13 1500
6836.91 1479
6837.69 1433
6838.47 1397
6839.25 1513
6840.03 1473
6840.81 1461
6841.59 1420
6842.37 1402
6843.16 1529
6843.94 1521
6844.72 1544
6845.50 1594
6846.28 1778
6847.06 1856
6847.84 2017
6848.62 2403
6849.40 2847
6850.18 3124
6850.96 3291
6851.75 3406
6852.53 3458
6853.31 3305
6854.09 2908
6854.87 2681
6855.65 2466
6856.43 2314
6857.22 2145
6858.00 2002
6858.78 2034
6859.56 1956
6860.34 1839
6861.12 1728
6861.90 1687
6862.69 1691
6863.47 1698
6864.25 1642
6865.03 1636
6865.81 1607
6866.60 1630
6867.38 1557
6868.16 1548
6868.94 1559
6869.72 1507
6870.51 1484
6871.29 1457
6872.07 1425
6872.85 1454
6873.64 1415
6874.42 1376
6875.20 1436
6875.98 1451
6876.77 1428
6877.55 1400
6878.33 1361
6879.11 1429
6879.90 1413
6880.68 1416
6881.46 1428
6882.25 1403
6883.03 1470
6883.81 1458
6884.59 1528
6885.38 1538
6886.16 1581
6886.94 1623
6887.73 1641
6888.51 1617
6889.29 1633
6890.08 1696
6890.86 1711
6891.64 1602
6892.43 1579
6893.21 1627
6893.99 1579
6894.78 1527
6895.56 1577
6896.35 1586
6897.13 1491
6897.91 1460
6898.70 1557
6899.48 1573
6900.26 1637
6901.05 1610
6901.83 1602
6902.62 1582
6903.40 1571
6904.18 1575
6904.97 1549
6905.75 1606
6906.54 1554
6907.32 1630
6908.11 1697
6908.89 1630
6909.67 1557
6910.46 1543
6911.24 1522
6912.03 1546
6912.81 1550
6913.60 1439
6914.38 1498
6915.17 1520
6915.95 1514
6916.74 1501
6917.52 1517
6918.31 1587
6919.09 1516
6919.88 1515
6920.66 1510
6921.45 1532
6922.23 1571
6923.02 1534
6923.80 1521
6924.59 1482
6925.37 1529
6926.16 1511
6926.94 1509
6927.73 1517
6928.51 1510
6929.30 1460
6930.09 1508
6930.87 1571
6931.66 1535
6932.44 1558
6933.23 1565
6934.01 1556
6934.80 1581
6935.59 1550
6936.37 1524
6937.16 1522
6937.94 1527
6938.73 1557
6939.52 1550
6940.30 1577
6941.09 1592
6941.88 1712
6942.66 1735
6943.45 1702
6944.23 1708
6945.02 1743
6945.81 1751
6946.59 1759
6947.38 1789
6948.17 1738
6948.95 1733
6949.74 1792
6950.53 1764
6951.31 1735
6952.10 1703
6952.89 1708
6953.67 1793
6954.46 1759
6955.25 1855
6956.04 1840
6956.82 1848
6957.61 1814
6958.40 1829
6959.18 1918
6959.97 1952
6960.76 1893
6961.55 1857
6962.33 1898
6963.12 1869
6963.91 1885
6964.70 1927
6965.48 1913
6966.27 1978
6967.06 2028
6967.85 1986
6968.63 2022
6969.42 2072
6970.21 2166
6971.00 2130
6971.79 2083
6972.57 2078
6973.36 2067
6974.15 2057
6974.94 2135
6975.73 2195
6976.52 2313
6977.30 2403
6978.09 2435
6978.88 2533
6979.67 2641
6980.46 2818
6981.25 3040
6982.03 3482
6982.82 3930
6983.61 4491
6984.40 5133
6985.19 5526
6985.98 5858
6986.77 6070
6987.55 5889
6988.34 5349
6989.13 5008
6989.92 4533
6990.71 4071
6991.50 3522
6992.29 3230
6993.08 3079
6993.87 2914
6994.66 2872
6995.45 3033
6996.24 3299
6997.02 3629
6997.81 4102
6998.60 4618
6999.39 5128
7000.18 5292
7000.97 5399
7001.76 5178
7002.55 4790
7003.34 4227
7004.13 3801
7004.92 3412
7005.71 2887
7006.50 2526
7007.29 2310
7008.08 2129
7008.87 1926
7009.66 1976
7010.45 1939
7011.24 1825
7012.03 1791
7012.82 1808
7013.61 1816
7014.40 1907
7015.19 1778
7015.98 1753
7016.77 1839
7017.56 1827
7018.35 1813
7019.15 1782
7019.94 1767
7020.73 1654
7021.52 1689
7022.31 1752
7023.10 1767
7023.89 1776
7024.68 1753
7025.47 1793
7026.26 1784
7027.05 1754
7027.85 1742
7028.64 1761
7029.43 1642
7030.22 1625
7031.01 1636
7031.80 1630
7032.59 1620
7033.38 1603
7034.18 1680
7034.97 1712
7035.76 1701
7036.55 1762
7037.34 1739
7038.13 1778
7038.93 1784
7039.72 1750
7040.51 1780
7041.30 1800
7042.09 1773
7042.89 1772
7043.68 1771
7044.47 1716
7045.26 1695
7046.05 1731
7046.85 1768
7047.64 1829
7048.43 1793
7049.22 1887
7050.01 1965
7050.81 1893
7051.60 1921
7052.39 1864
7053.18 1814
7053.98 1814
7054.77 1648
7055.56 1601
7056.36 1625
7057.15 1590
7057.94 1633
7058.73 1668
7059.53 1649
7060.32 1676
7061.11 1595
7061.91 1603
7062.70 1566
7063.49 1621
7064.29 1634
7065.08 1693
7065.87 1574
7066.66 1626
7067.46 1755
7068.25 1692
7069.04 1601
7069.84 1659
7070.63 1678
7071.43 1695
7072.22 1606
7073.01 1621
7073.81 1620
7074.60 1615
7075.39 1629
7076.19 1653
7076.98 1583
7077.78 1595
7078.57 1593
7079.36 1569
7080.16 1552
7080.95 1596
7081.75 1560
7082.54 1579
7083.33 1532
7084.13 1542
7084.92 1517
7085.72 1523
7086.51 1580
7087.31 1610
7088.10 1692
7088.90 1730
7089.69 1803
7090.48 1928
7091.28 2039
7092.07 2103
7092.87 2167
7093.66 2136
7094.46 2092
7095.25 1957
7096.05 1792
7096.84 1765
7097.64 1743
7098.43 1582
7099.23 1511
7100.02 1510
7100.82 1528
7101.61 1515
7102.41 1486
7103.20 1559
7104.00 1490
7104.80 1538
7105.59 1503
7106.39 1493
7107.18 1393
7107.98 1436
7108.77 1381
7109.57 1378
7110.36 1272
7111.16 1275
7111.96 1225
7112.75 1254
7113.55 1219
7114.34 1216
7115.14 1230
7115.94 1221
7116.73 1270
7117.53 1285
7118.32 1244
7119.12 1347
7119.92 1381
7120.71 1361
7121.51 1337
7122.31 1308
7123.10 1209
7123.90 1239
7124.70 1284
7125.49 1270
7126.29 1259
7127.09 1287
7127.88 1301
7128.68 1277
7129.48 1224
7130.27 1326
7131.07 1286
7131.87 1318
7132.66 1304
7133.46 1353
7134.26 1320
7135.06 1253
7135.85 1279
7136.65 1272
7137.45 1238
7138.24 1293
7139.04 1260
7139.84 1252
7140.64 1278
7141.43 1261
7142.23 1284
7143.03 1336
7143.83 1326
7144.62 1314
7145.42 1378
7146.22 1306
7147.02 1267
7147.82 1267
7148.61 1249
7149.41 1309
7150.21 1343
7151.01 1327
7151.81 1280
7152.60 1305
7153.40 1305
7154.20 1327
7155.00 1315
7155.80 1221
7156.59 1214
7157.39 1238
7158.19 1295
7158.99 1262
7159.79 1209
7160.59 1228
7161.39 1253
7162.18 1227
7162.98 1225
7163.78 1196
7164.58 1173
7165.38 1249
7166.18 1217
7166.98 1181
7167.78 1204
7168.57 1273
7169.37 1294
7170.17 1295
7170.97 1247
7171.77 1242
7172.57 1247
7173.37 1246
7174.17 1219
7174.97 1161
7175.77 1191
7176.57 1193
7177.37 1193
7178.17 1213
7178.97 1244
7179.77 1196
7180.56 1230
7181.36 1268
7182.16 1252
7182.96 1290
7183.76 1296
7184.56 1309
7185.36 1227
7186.16 1137
7186.96 1177
7187.76 1215
7188.56 1214
7189.36 1161
7190.16 1152
7190.96 1111
7191.76 1140
7192.57 1121
7193.37 1126
7194.17 1055
7194.97 1122
7195.77 1139
7196.57 1065
7197.37 1133
7198.17 1139
7198.97 1103
7199.77 1082
7200.57 1099
7201.37 1133
7202.17 1151
7202.97 1138
7203.77 1100
7204.58 1159
7205.38 1120
7206.18 1126
7206.98 1067
7207.78 1101
7208.58 1045
7209.38 1066
7210.18 1080
7210.99 1064
7211.79 1095
7212.59 1123
7213.39 1155
7214.19 1140
7214.99 1090
7215.79 1049
7216.60 1074
7217.40 1057
7218.20 1071
7219.00 1026
7219.80 1057
7220.60 1097
7221.41 1097
7222.21 1082
7223.01 1063
7223.81 1050
7224.62 1050
7225.42 1078
7226.22 1120
7227.02 1114
7227.82 1065
7228.63 1107
7229.43 1079
7230.23 1081
7231.03 1070
7231.84 1011
7232.64 1031
7233.44 1020
7234.24 1022
7235.05 1095
7235.85 1120
7236.65 1125
7237.45 1139
7238.26 1140
7239.06 1137
7239.86 1185
7240.67 1188
7241.47 1145
7242.27 1177
7243.08 1177
7243.88 1275
7244.68 1241
7245.49 1225
7246.29 1199
7247.09 1199
7247.90 1167
7248.70 1174
7249.50 1167
7250.31 1168
7251.11 1191
7251.91 1155
7252.72 1275
7253.52 1191
7254.32 1172
7255.13 1170
7255.93 1199
7256.74 1237
7257.54 1244
7258.34 1313
7259.15 1324
7259.95 1319
7260.76 1317
7261.56 1333
7262.36 1342
7263.17 1393
7263.97 1311
7264.78 1408
7265.58 1319
7266.39 1332
7267.19 1391
7268.00 1424
7268.80 1438
7269.60 1423
7270.41 1397
7271.21 1380
7272.02 1406
7272.82 1377
7273.63 1453
7274.43 1396
7275.24 1428
7276.04 1434
7276.85 1460
7277.65 1479
7278.46 1573
7279.26 1684
7280.07 1938
7280.87 2111
7281.68 2417
7282.48 2922
7283.29 3161
7284.09 3506
7284.90 3679
7285.71 3764
7286.51 3595
7287.32 3243
7288.12 2923
7288.93 2658
7289.73 2338
7290.54 2020
7291.35 1840
7292.15 1748
7292.96 1693
7293.76 1606
7294.57 1611
7295.38 1539
7296.18 1505
7296.99 1468
7297.79 1493
7298.60 1503
7299.41 1502
7300.21 1467
7301.02 1443
7301.82 1485
7302.63 1465
7303.44 1459
7304.24 1512
7305.05 1494
7305.86 1522
7306.66 1515
7307.47 1520
7308.28 1521
7309.08 1499
7309.89 1502
7310.70 1516
7311.50 1544
7312.31 1500
7313.12 1535
7313.93 1597
7314.73 1563
7315.54 1648
7316.35 1695
7317.15 1755
7317.96 1781
7318.77 1937
7319.58 2011
7320.38 2143
7321.19 2178
7322.00 2166
7322.81 2136
7323.61 2093
7324.42 2033
7325.23 1906
7326.04 1768
7326.84 1741
7327.65 1684
7328.46 1660
7329.27 1607
7330.08 1575
7330.88 1527
7331.69 1605
7332.50 1764
7333.31 1721
7334.12 1823
7334.92 2025
7335.73 1985
7336.54 2015
7337.35 1935
7338.16 1874
7338.97 1769
7339.78 1718
7340.58 1645
7341.39 1630
7342.20 1565
7343.01 1498
7343.82 1503
7344.63 1502
7345.44 1461
7346.24 1490
7347.05 1463
7347.86 1453
7348.67 1424
7349.48 1402
7350.29 1399
7351.10 1432
7351.91 1452
7352.72 1467
7353.53 1456
7354.34 1421
7355.14 1406
7355.95 1387
7356.76 1383
7357.57 1412
7358.38 1454
7359.19 1431
7360.00 1485
7360.81 1458
7361.62 1455
7362.43 1526
7363.24 1534
7364.05 1541
7364.86 1534
7365.67 1525
7366.48 1560
7367.29 1587
7368.10 1596
7368.91 1597
7369.72 1598
7370.53 1570
7371.34 1587
7372.15 1580
7372.96 1599
7373.77 1621
7374.58 1628
7375.39 1682
7376.20 1758
7377.01 1844
7377.82 2007
7378.63 2275
7379.44 2438
7380.26 2607
7381.07 2756
7381.88 2763
7382.69 2710
7383.50 2617
7384.31 2480
7385.12 2250
7385.93 2083
7386.74 1868
7387.55 1749
7388.36 1711
7389.18 1630
7389.99 1525
7390.80 1480
7391.61 1436
7392.42 1359
7393.23 1417
7394.04 1367
7394.86 1417
7395.67 1350
7396.48 1417
7397.29 1475
7398.10 1549
7398.91 1666
7399.73 1814
7400.54 1900
7401.35 1872
7402.16 1850
7402.97 1858
7403.79 1752
7404.60 1666
7405.41 1591
7406.22 1479
7407.03 1425
7407.85 1368
7408.66 1372
7409.47 1343
7410.28 1344
7411.10 1320
7411.91 1263
7412.72 1295
7413.53 1268
7414.35 1291
7415.16 1264
7415.97 1292
7416.78 1227
7417.60 1200
7418.41 1241
7419.22 1238
7420.03 1225
7420.85 1243
7421.66 1162
7422.47 1202
7423.29 1126
7424.10 1169
7424.91 1121
7425.73 1142
7426.54 1139
7427.35 1114
7428.17 1139
7428.98 1190
7429.79 1155
7430.61 1171
7431.42 1197
7432.23 1178
7433.05 1158
7433.86 1132
7434.67 1151
7435.49 1103
7436.30 1189
7437.12 1142
7437.93 1194
7438.74 1191
7439.56 1182
7440.37 1179
7441.18 1194
7442.00 1173
7442.81 1245
7443.63 1246
7444.44 1231
7445.26 1280
7446.07 1303
7446.88 1310
7447.70 1273
7448.51 1287
7449.33 1252
7450.14 1261
7450.96 1232
7451.77 1228
7452.59 1216
7453.40 1210
7454.22 1190
7455.03 1174
7455.85 1168
7456.66 1187
7457.47 1185
7458.29 1165
7459.10 1217
7459.92 1162
7460.74 1184
7461.55 1193
7462.37 1227
7463.18 1241
7464.00 1175
7464.81 1200
7465.63 1184
7466.44 1163
7467.26 1231
7468.07 1250
7468.89 1214
7469.70 1209
7470.52 1213
7471.34 1187
7472.15 1151
7472.97 1161
7473.78 1132
7474.60 1123
7475.41 1097
7476.23 1048
7477.05 1095
7477.86 1101
7478.68 1115
7479.49 1052
7480.31 1117
7481.13 1121
7481.94 1110
7482.76 1125
7483.58 1086
7484.39 1088
7485.21 1149
7486.03 1111
7486.84 1146
7487.66 1127
7488.48 1107
7489.29 1073
7490.11 1134
7490.93 1067
7491.74 1075
7492.56 1089
7493.38 1054
7494.19 1074
7495.01 1039
7495.83 1098
7496.64 1072
7497.46 1091
7498.28 1010
7499.10 1055
7499.91 1031
7500.73 1048
7501.55 1035
7502.36 1041
7503.18 1082
7504.00 1012
7504.82 1006
7505.63 1015
7506.45 1064
7507.27 1037
7508.09 1076
7508.90 1026
7509.72 1058
7510.54 1030
7511.36 1057
7512.18 1055
7512.99 1076
7513.81 1013
7514.63 986
7515.45 991
7516.27 1040
7517.08 1052
7517.90 1014
7518.72 1003
7519.54 1047
7520.36 1008
7521.18 1023
7521.99 994
7522.81 1031
7523.63 1026
7524.45 1023
7525.27 1042
7526.09 1046
7526.91 1038
7527.72 970
7528.54 1018
7529.36 1064
7530.18 1073
7531.00 1031
7531.82 1026
7532.64 1059
7533.46 1001
7534.28 1106
7535.10 1080
7535.91 1064
7536.73 1018
7537.55 1056
7538.37 1091
7539.19 1096
7540.01 1070
7540.83 1150
7541.65 1156
7542.47 1228
7543.29 1251
7544.11 1234
7544.93 1325
7545.75 1254
7546.57 1204
7547.39 1206
7548.21 1186
7549.03 1134
7549.85 1169
7550.67 1101
7551.49 1119
7552.31 1128
7553.13 1158
7553.95 1142
7554.77 1182
7555.59 1224
7556.41 1258
7557.23 1255
7558.05 1314
7558.87 1384
7559.69 1356
7560.51 1341
7561.33 1352
7562.15 1319
7562.97 1257
7563.79 1197
7564.61 1209
7565.44 1161
7566.26 1202
7567.08 1117
7567.90 1108
7568.72 1137
7569.54 1109
7570.36 1155
7571.18 1146
7572.00 1144
7572.82 1087
7573.65 1108
7574.47 1203
7575.29 1164
7576.11 1079
7576.93 1094
7577.75 1135
7578.57 1103
7579.40 1067
7580.22 1105
7581.04 1136
7581.86 1108
7582.68 1141
7583.50 1163
7584.33 1155
7585.15 1185
7585.97 1186
7586.79 1293
7587.61 1229
7588.44 1231
7589.26 1198
7590.08 1221
7590.90 1260
7591.72 1194
7592.55 1242
7593.37 1252
7594.19 1235
7595.01 1291
7595.84 1240
7596.66 1250
7597.48 1253
7598.30 1273
7599.13 1253
7599.95 1323
7600.77 1363
7601.59 1454
7602.42 1540
7603.24 1664
7604.06 1719
7604.89 1736
7605.71 1732
7606.53 1724
7607.36 1669
7608.18 1562
7609.00 1504
7609.82 1400
7610.65 1405
7611.47 1449
7612.29 1308
7613.12 1325
7613.94 1296
7614.77 1326
7615.59 1354
7616.41 1357
7617.24 1331
7618.06 1391
7618.88 1366
7619.71 1383
7620.53 1329
7621.35 1310
7622.18 1268
7623.00 1316
7623.83 1307
7624.65 1345
7625.47 1294
7626.30 1310
7627.12 1380
7627.95 1498
7628.77 1649
7629.60 1752
7630.42 1896
7631.24 2009
7632.07 1978
7632.89 1977
7633.72 1884
7634.54 1870
7635.37 1675
7636.19 1567
7637.02 1445
7637.84 1383
7638.67 1282
7639.49 1278
7640.31 1176
7641.14 1136
7641.96 1104
7642.79 1091
7643.61 1106
7644.44 1139
7645.26 1087
7646.09 1070
7646.92 1089
7647.74 1130
7648.57 1070
7649.39 1071
7650.22 1055
7651.04 1023
7651.87 1066
7652.69 991
7653.52 964
7654.34 990
7655.17 1033
7656.00 984
7656.82 1007
7657.65 1013
7658.47 1060
7659.30 1020
7660.12 1018
7660.95 1040
7661.78 1025
7662.60 963
7663.43 966
7664.25 1008
7665.08 1005
7665.91 1023
7666.73 1013
7667.56 1047
7668.39 1034
7669.21 1053
7670.04 1108
7670.87 1057
7671.69 1041
7672.52 1019
7673.35 1043
7674.17 941
7675.00 1005
7675.83 999
7676.65 1011
7677.48 982
7678.31 968
7679.13 984
7679.96 922
7680.79 981
7681.61 969
7682.44 938
7683.27 977
7684.10 987
7684.92 1012
7685.75 1069
7686.58 1024
7687.40 1035
7688.23 1017
7689.06 1014
7689.89 1027
7690.71 999
7691.54 973
7692.37 1004
7693.20 1002
7694.03 997
7694.85 1013
7695.68 1050
7696.51 1096
7697.34 1028
7698.16 1077
7698.99 1019
7699.82 1009
7700.65 1013
7701.48 991
7702.31 985
7703.13 1001
7703.96 970
7704.79 1010
7705.62 1008
7706.45 978
7707.28 988
7708.10 1032
7708.93 1035
7709.76 1041
7710.59 994
7711.42 1042
7712.25 956
7713.08 942
7713.90 948
7714.73 966
7715.56 961
7716.39 944
7717.22 1014
7718.05 962
7718.88 1006
7719.71 957
7720.54 944
7721.37 912
7722.20 906
7723.02 909
7723.85 899
7724.68 932
7725.51 929
7726.34 910
7727.17 972
7728.00 947
7728.83 1009
7729.66 967
7730.49 987
7731.32 963
7732.15 937
7732.98 952
7733.81 977
7734.64 976
7735.47 951
7736.30 990
7737.13 923
7737.96 955
7738.79 959
7739.62 927
7740.45 940
7741.28 1012
7742.11 1008
7742.94 1038
7743.77 1143
7744.60 1276
7745.43 1351
7746.26 1545
7747.09 1576
7747.92 1629
7748.75 1600
7749.59 1552
7750.42 1462
7751.25 1354
7752.08 1328
7752.91 1226
7753.74 1133
7754.57 1086
7755.40 1019
7756.23 958
7757.06 1002
7757.90 1016
7758.73 976
7759.56 970
7760.39 993
7761.22 964
7762.05 1008
7762.88 982
7763.71 913
7764.55 950
7765.38 928
7766.21 940
7767.04 951
7767.87 908
7768.70 919
7769.54 918
7770.37 878
7771.20 922
7772.03 916
7772.86 884
7773.70 905
7774.53 898
7775.36 910
7776.19 963
7777.02 912
7777.86 910
7778.69 846
7779.52 892
7780.35 935
7781.19 913
7782.02 939
7782.85 952
7783.68 958
7784.52 947
7785.35 1002
7786.18 968
7787.01 960
7787.85 951
7788.68 952
7789.51 952
7790.35 931
7791.18 963
7792.01 949
7792.84 939
7793.68 949
7794.51 962
7795.34 924
7796.18 912
7797.01 900
7797.84 915
7798.68 854
7799.51 886
7800.34 889
7801.18 887
7802.01 879
7802.84 975
7803.68 933
7804.51 894
7805.35 920
7806.18 975
7807.01 941
7807.85 898
7808.68 944
7809.51 970
7810.35 896
7811.18 939
7812.02 1001
7812.85 1028
7813.68 985
7814.52 941
7815.35 999
7816.19 1018
7817.02 1004
7817.86 1023
7818.69 996
7819.52 1023
7820.36 1025
7821.19 1017
7822.03 1020
7822.86 990
7823.70 991
7824.53 951
7825.37 919
7826.20 967
7827.04 1000
7827.87 1021
7828.71 949
7829.54 956
7830.38 956
7831.21 969
7832.05 962
7832.88 957
7833.72 944
7834.55 972
7835.39 988
7836.22 946
7837.06 916
7837.89 901
7838.73 875
7839.57 862
7840.40 878
7841.24 870
7842.07 910
7842.91 928
7843.74 921
7844.58 910
7845.42 883
7846.25 885
7847.09 886
7847.92 884
7848.76 847
7849.60 863
7850.43 875
7851.27 864
7852.10 849
7852.94 851
7853.78 850
7854.61 864
7855.45 891
7856.29 912
7857.12 866
7857.96 917
7858.79 937
7859.63 909
7860.47 901
7861.30 890
7862.14 889
7862.98 864
7863.81 919
7864.65 890
7865.49 877
7866.33 856
7867.16 865
7868.00 848
7868.84 862
7869.67 909
7870.51 884
7871.35 863
7872.19 834
7873.02 877
7873.86 931
7874.70 960
7875.54 922
7876.37 942
7877.21 964
7878.05 968
7878.89 975
7879.72 937
7880.56 883
7881.40 917
7882.24 907
7883.07 886
7883.91 890
7884.75 935
7885.59 966
7886.43 970
7887.26 966
7888.10 960
7888.94 1005
7889.78 1006
7890.62 918
7891.45 933
7892.29 966
7893.13 960
7893.97 924
7894.81 939
7895.65 979
7896.49 975
7897.32 915
7898.16 934
7899.00 957
7899.84 984
7900.68 976
7901.52 999
7902.36 1030
7903.20 1024
7904.03 967
7904.87 965
7905.71 949
7906.55 954
7907.39 954
7908.23 977
7909.07 965
7909.91 928
7910.75 943
7911.59 1005
7912.43 1077
7913.27 1113
7914.11 1210
7914.94 1310
7915.78 1418
7916.62 1462
7917.46 1546
7918.30 1546
7919.14 1487
7919.98 1416
7920.82 1383
7921.66 1269
7922.50 1199
7923.34 1140
7924.18 1052
7925.02 1024
7925.86 982
7926.70 997
7927.54 938
7928.38 951
7929.22 935
7930.06 951
7930.90 973
7931.74 918
7932.59 908
7933.43 885
7934.27 941
7935.11 876
7935.95 826
7936.79 914
7937.63 920
7938.47 865
7939.31 852
7940.15 850
7940.99 842
7941.83 867
7942.67 909
7943.52 883
7944.36 911
7945.20 911
7946.04 917
7946.88 870
7947.72 870
7948.56 886
7949.40 902
7950.25 898
7951.09 864
7951.93 886
7952.77 906
7953.61 898
7954.45 924
7955.29 903
7956.14 912
7956.98 915
7957.82 924
7958.66 907
7959.50 926
7960.35 886
7961.19 891
7962.03 890
7962.87 896
7963.71 854
7964.56 887
7965.40 901
7966.24 899
7967.08 916
7967.93 887
7968.77 891
7969.61 910
7970.45 876
7971.29 869
7972.14 828
7972.98 845
7973.82 813
7974.67 862
7975.51 867
7976.35 846
7977.19 904
7978.04 862
7978.88 904
7979.72 849
7980.57 894
7981.41 879
7982.25 902
7983.09 969
7983.94 884
7984.78 882
7985.62 844
7986.47 806
7987.31 835
7988.15 874
7989.00 842
7989.84 877
7990.68 855
7991.53 794
7992.37 826
7993.22 847
7994.06 807
7994.90 848
7995.75 864
7996.59 841
7997.43 811
7998.28 816
7999.12 805
7999.97 798
8000.81 803
8001.65 845
8002.50 816
8003.34 815
8004.19 778
8005.03 798
8005.88 819
8006.72 793
8007.57 809
8008.41 826
8009.25 859
8010.10 854
8010.94 857
8011.79 891
8012.63 841
8013.48 832
8014.32 851
8015.17 821
8016.01 819
8016.86 811
8017.70 813
8018.55 792
8019.39 789
8020.24 796
8021.08 803
8021.93 827
8022.77 798
8023.62 825
8024.46 849
8025.31 791
8026.15 795
8027.00 806
8027.84 773
8028.69 809
8029.54 820
8030.38 857
8031.23 896
8032.07 843
8032.92 896
8033.76 937
8034.61 962
8035.46 931
8036.30 976
8037.15 926
8037.99 897
8038.84 877
8039.69 879
8040.53 910
8041.38 808
8042.22 847
8043.07 827
8043.92 794
8044.76 833
8045.61 798
8046.46 842
8047.30 867
8048.15 819
8049.00 851
8049.84 842
8050.69 837
8051.54 798
8052.38 812
8053.23 789
8054.08 785
8054.92 754
8055.77 757
8056.62 753
8057.46 786
8058.31 795
8059.16 802
8060.01 809
8060.85 783
8061.70 801
8062.55 813
8063.40 793
8064.24 769
8065.09 813
8065.94 800
8066.79 784
8067.63 804
8068.48 805
8069.33 754
8070.18 762
8071.02 742
8071.87 717
8072.72 731
8073.57 742
8074.42 769
8075.26 749
8076.11 747
8076.96 754
8077.81 751
8078.66 738
8079.50 697
8080.35 744
8081.20 733
8082.05 741
8082.90 738
8083.75 734
8084.59 719
8085.44 752
8086.29 716
8087.14 750
8087.99 740
8088.84 752
8089.69 722
8090.53 787
8091.38 795
8092.23 764
8093.08 765
8093.93 787
8094.78 778
8095.63 785
8096.48 808
8097.33 773
8098.18 729
8099.02 700
8099.87 688
8100.72 743
8101.57 761
8102.42 794
8103.27 747
8104.12 713
8104.97 729
8105.82 710
8106.67 749
8107.52 732
8108.37 718
8109.22 753
8110.07 744
8110.92 727
8111.77 720
8112.62 746
8113.47 737
8114.32 730
8115.17 810
8116.02 771
8116.87 762
8117.72 715
8118.57 735
8119.42 806
8120.27 783
8121.12 790
8121.97 785
8122.82 739
8123.67 766
8124.52 707
8125.37 712
8126.22 742
8127.07 741
8127.93 765
8128.78 722
8129.63 700
8130.48 734
8131.33 694
8132.18 748
8133.03 696
8133.88 745
8134.73 735
8135.58 726
8136.44 741
8137.29 696
8138.14 743
8138.99 763
8139.84 726
8140.69 786
8141.54 745
8142.39 771
8143.25 745
8144.10 742
8144.95 732
8145.80 737
8146.65 709
8147.50 702
8148.36 764
8149.21 771
8150.06 774
8150.91 737
8151.76 736
8152.62 746
8153.47 787
8154.32 753
8155.17 778
8156.02 793
8156.88 772
8157.73 773
8158.58 727
8159.43 718
8160.29 754
8161.14 737
8161.99 723
8162.84 751
8163.70 708
8164.55 719
8165.40 689
8166.25 696
8167.11 704
8167.96 734
8168.81 728
8169.67 706
8170.52 735
8171.37 737
8172.23 764
8173.08 706
8173.93 738
8174.78 676
8175.64 742
8176.49 717
8177.34 733
8178.20 733
8179.05 680
8179.90 652
8180.76 680
8181.61 686
8182.47 681
8183.32 664
8184.17 666
8185.03 686
8185.88 697
8186.73 739
8187.59 706
8188.44 716
8189.30 705
8190.15 689
8191.00 690
8191.86 705
8192.71 700
8193.57 710
8194.42 674
8195.27 671
8196.13 691
8196.98 679
8197.84 689
8198.69 677
8199.55 685
8200.40 679
8201.26 707
8202.11 751
8202.96 677
8203.82 706
8204.67 678
8205.53 701
8206.38 706
8207.24 730
8208.09 679
8208.95 700
8209.80 672
8210.66 693
8211.51 709
8212.37 667
8213.22 662
8214.08 673
8214.93 726
8215.79 726
8216.65 739
8217.50 785
8218.36 767
8219.21 873
8220.07 810
8220.92 864
8221.78 911
8222.63 900
8223.49 885
8224.35 916
8225.20 888
8226.06 840
8226.91 847
8227.77 783
8228.63 816
8229.48 765
8230.34 749
8231.19 715
8232.05 750
8232.91 703
8233.76 744
8234.62 735
8235.47 724
8236.33 734
8237.19 728
8238.04 713
8238.90 690
8239.76 701
8240.61 695
8241.47 707
8242.33 712
8243.18 712
8244.04 693
8244.90 701
8245.75 722
8246.61 664
8247.47 696
8248.33 728
8249.18 686
8250.04 707
8250.90 703
8251.75 707
8252.61 705
8253.47 679
8254.33 689
8255.18 688
8256.04 699
8256.90 689
8257.76 667
8258.61 682
8259.47 705
8260.33 690
8261.19 681
8262.04 706
8262.90 672
8263.76 697
8264.62 724
8265.48 658
8266.33 664
8267.19 671
8268.05 675
8268.91 707
8269.77 665
8270.62 675
8271.48 672
8272.34 663
8273.20 686
8274.06 686
8274.92 700
8275.77 696
8276.63 650
8277.49 698
8278.35 706
8279.21 694
8280.07 689
8280.93 720
8281.78 708
8282.64 690
8283.50 668
8284.36 716
8285.22 695
8286.08 697
8286.94 697
8287.80 717
8288.66 770
8289.51 688
8290.37 707
8291.23 712
8292.09 707
8292.95 736
8293.81 787
8294.67 775
8295.53 740
8296.39 701
8297.25 693
8298.11 684
8298.97 713
8299.83 747
8300.69 756
8301.55 722
8302.41 716
8303.27 786
8304.13 783
8304.99 724
8305.85 729
8306.71 733
8307.57 709
8308.43 687
8309.29 684
8310.15 693
8311.01 693
8311.87 704
8312.73 751
8313.59 713
8314.45 708
8315.31 713
8316.17 743
8317.03 730
8317.89 701
8318.75 708
8319.61 698
8320.47 690
8321.33 723
8322.20 746
8323.06 743
8323.92 713
8324.78 723
8325.64 723
8326.50 700
8327.36 735
8328.22 690
8329.08 768
8329.94 753
8330.81 717
8331.67 710
8332.53 738
8333.39 708
8334.25 699
8335.11 693
8335.97 715
8336.84 713
8337.70 681
8338.56 655
8339.42 696
8340.28 702
8341.15 708
8342.01 746
8342.87 769
8343.73 747
8344.59 724
8345.45 742
8346.32 725
8347.18 716
8348.04 719
8348.90 719
8349.77 770
8350.63 742
8351.49 735
8352.35 726
8353.22 728
8354.08 778
8354.94 817
8355.80 784
8356.67 762
8357.53 724
8358.39 714
8359.25 726
8360.12 717
8360.98 750
8361.84 740
8362.71 730
8363.57 735
8364.43 759
8365.29 774
8366.16 799
8367.02 755
8367.88 775
8368.75 820
8369.61 768
8370.47 750
8371.34 780
8372.20 735
8373.06 749
8373.93 781
8374.79 820
8375.65 788
8376.52 769
8377.38 793
8378.25 799
8379.11 789
8379.97 782
8380.84 829
8381.70 849
8382.56 792
8383.43 777
8384.29 793
8385.16 840
8386.02 796
8386.89 816
8387.75 804
8388.61 837
8389.48 840
8390.34 862
8391.21 807
8392.07 818
8392.94 837
8393.80 864
8394.67 919
8395.53 887
8396.39 891
8397.26 876
8398.12 872
8398.99 938
8399.85 910
8400.72 930
8401.58 946
8402.45 963
8403.31 963
8404.18 917
8405.04 961
8405.91 948
8406.77 950
8407.64 942
8408.50 1007
8409.37 962
8410.24 988
8411.10 970
8411.97 1026
8412.83 983
8413.70 1006
8414.56 1037
8415.43 981
8416.29 1006
8417.16 1032
8418.03 991
8418.89 1012
8419.76 1031
8420.62 1034
8421.49 1034
8422.36 1088
8423.22 1108
8424.09 1012
8424.95 1020
8425.82 1050
8426.69 1130
8427.55 1101
8428.42 1056
8429.28 1142
8430.15 1132
8431.02 1159
8431.88 1208
8432.75 1215
8433.62 1218
8434.48 1243
8435.35 1285
8436.22 1342
8437.08 1329
8437.95 1355
8438.82 1448
8439.68 1416
8440.55 1410
8441.42 1412
8442.29 1467
8443.15 1478
8444.02 1487
8444.89 1580
8445.75 1650
8446.62 1810
8447.49 1898
8448.36 1954
8449.22 2034
8450.09 2074
8450.96 2207
8451.83 2468
8452.69 2634
8453.56 2902
8454.43 3173
8455.30 3444
8456.16 3689
8457.03 3660
8457.90 3526
8458.77 3302
8459.64 3002
8460.50 2671
8461.37 2326
8462.24 2107
8463.11 1878
8463.98 1780
8464.84 1646
8465.71 1580
8466.58 1499
8467.45 1336
8468.32 1315
8469.19 1244
8470.05 1234
8470.92 1196
8471.79 1227
8472.66 1141
8473.53 1121
8474.40 1118
8475.27 1073
8476.13 1092
8477.00 1106
8477.87 1123
8478.74 1104
8479.61 1041
8480.48 1079
8481.35 1067
8482.22 1049
8483.09 1084
8483.96 1137
8484.82 1094
8485.69 1119
8486.56 1077
8487.43 1100
8488.30 1115
8489.17 1100
8490.04 1096
8490.91 1083
8491.78 1087
8492.65 1168
8493.52 1225
8494.39 1261
8495.26 1210
8496.13 1201
8497.00 1142
8497.87 1117
8498.74 1148
8499.61 1114
8500.48 1101
8501.35 1114
8502.22 1061
8503.09 1126
8503.96 1076
8504.83 1079
8505.70 1084
8506.57 1118
8507.44 1130
8508.31 1142
8509.18 1105
8510.05 1134
8510.92 1130
8511.79 1135
8512.66 1159
8513.53 1184
8514.40 1225
8515.27 1201
8516.15 1197
8517.02 1235
8517.89 1213
8518.76 1269
8519.63 1259
8520.50 1245
8521.37 1305
8522.24 1328
8523.11 1284
8523.98 1360
8524.86 1369
8525.73 1377
8526.60 1306
8527.47 1292
8528.34 1354
8529.21 1372
8530.08 1363
8530.96 1364
8531.83 1354
8532.70 1345
8533.57 1347
8534.44 1345
8535.31 1356
8536.19 1360
8537.06 1381
8537.93 1457
8538.80 1427
8539.67 1443
8540.55 1449
8541.42 1379
8542.29 1416
8543.16 1358
8544.03 1278
8544.91 1226
8545.78 1254
8546.65 1230
8547.52 1269
8548.40 1224
8549.27 1280
8550.14 1351
8551.01 1484
8551.89 1541
8552.76 1645
8553.63 1701
8554.51 1705
8555.38 1761
8556.25 1639
8557.12 1545
8558.00 1423
8558.87 1342
8559.74 1307
8560.62 1252
8561.49 1183
8562.36 1143
8563.24 1078
8564.11 1085
8564.98 1074
8565.86 1050
8566.73 1040
8567.60 1070
8568.48 1038
8569.35 1015
8570.22 977
8571.10 1021
8571.97 1073
8572.84 972
8573.72 1063
8574.59 1006
8575.46 981
8576.34 965
8577.21 964
8578.09 940
8578.96 969
8579.83 968
8580.71 942
8581.58 971
8582.46 992
8583.33 1014
8584.21 979
8585.08 951
8585.95 980
8586.83 918
8587.70 952
8588.58 967
8589.45 980
8590.33 1003
8591.20 986
8592.08 1024
8592.95 1028
8593.83 1032
8594.70 1045
8595.58 1035
8596.45 1059
8597.33 1063
8598.20 1042
8599.08 1036
8599.95 1019
8600.83 1005
8601.70 980
8602.58 958
8603.45 1057
8604.33 1066
8605.20 998
8606.08 1036
8606.95 1010
8607.83 1018
8608.70 1025
8609.58 1026
8610.45 1018
8611.33 1007
8612.21 978
8613.08 996
8613.96 1021
8614.83 1002
8615.71 999
8616.59 1003
8617.46 989
8618.34 989
8619.21 976
8620.09 961
8620.97 1027
8621.84 1024
8622.72 1003
8623.59 1014
8624.47 1013
8625.35 1022
8626.22 1039
8627.10 1029
8627.98 1043
8628.85 1105
8629.73 1100
8630.61 1077
8631.48 1081
8632.36 1109
8633.24 1052
8634.11 1049
8634.99 1048
8635.87 1068
8636.74 1042
8637.62 1027
8638.50 1011
8639.37 1043
8640.25 1078
8641.13 1080
8642.01 1065
8642.88 1030
8643.76 1019
8644.64 1020
8645.52 1024
8646.39 1040
8647.27 1130
8648.15 1078
8649.03 1093
8649.90 1077
8650.78 1077
8651.66 1103
8652.54 1132
8653.41 1116
8654.29 1109
8655.17 1015
8656.05 1084
8656.93 1075
8657.80 1034
8658.68 1050
8659.56 1058
8660.44 1115
8661.32 1078
8662.19 1077
8663.07 1100
8663.95 1086
8664.83 1094
8665.71 1126
8666.59 1074
8667.46 1165
8668.34 1227
8669.22 1205
8670.10 1236
8670.98 1248
8671.86 1244
8672.74 1279
8673.62 1306
8674.49 1310
8675.37 1345
8676.25 1301
8677.13 1288
8678.01 1233
8678.89 1242
8679.77 1291
8680.65 1238
8681.53 1266
8682.41 1212
8683.29 1231
8684.16 1277
8685.04 1277
8685.92 1307
8686.80 1383
8687.68 1446
8688.56 1548
8689.44 1697
8690.32 1836
8691.20 1903
8692.08 2010
8692.96 2008
8693.84 1947
8694.72 1959
8695.60 1806
8696.48 1718
8697.36 1633
8698.24 1557
8699.12 1488
8700.00 1404
8700.88 1372
8701.76 1337
8702.64 1277
8703.52 1317
8704.40 1280
8705.28 1349
8706.16 1348
8707.04 1271
8707.92 1318
8708.80 1293
8709.69 1315
8710.57 1377
8711.45 1351
8712.33 1296
8713.21 1355
8714.09 1337
8714.97 1374
8715.85 1385
8716.73 1405
8717.61 1424
8718.49 1425
8719.38 1415
8720.26 1439
8721.14 1441
8722.02 1462
8722.90 1476
8723.78 1466
8724.66 1487
8725.54 1481
8726.43 1523
8727.31 1575
8728.19 1593
8729.07 1572
8729.95 1652
8730.83 1664
8731.72 1724
8732.60 1648
8733.48 1680
8734.36 1812
8735.24 1783
8736.13 1738
8737.01 1796
8737.89 1790
8738.77 1790
8739.65 1818
8740.54 1778
8741.42 1799
8742.30 1774
8743.18 1697
8744.07 1734
8744.95 1796
8745.83 1812
8746.71 1817
8747.60 1832
8748.48 1913
8749.36 1966
8750.24 1866
8751.13 1973
8752.01 1980
8752.89 2001
8753.77 2021
8754.66 2103
8755.54 2060
8756.42 2094
8757.31 2130
8758.19 2183
8759.07 2205
8759.96 2343
8760.84 2444
8761.72 2487
8762.61 2628
8763.49 2703
8764.37 2772
8765.26 2801
8766.14 2895
8767.02 2937
8767.91 2872
8768.79 3018
8769.67 2919
8770.56 2865
8771.44 2833
8772.32 2778
8773.21 2782
8774.09 2923
8774.98 3034
8775.86 3387
8776.74 4097
8777.63 4977
8778.51 6025
8779.40 7074
8780.28 8069
8781.17 8780
8782.05 8871
8782.93 8737
8783.82 8315
8784.70 7558
8785.59 6756
8786.47 5828
8787.36 4986
8788.24 4351
8789.13 4026
8790.01 3546
8790.89 3188
8791.78 2938
8792.66 2810
8793.55 2831
8794.43 2886
8795.32 2974
8796.20 3043
8797.09 3073
8797.97 3115
8798.86 3144
8799.74 2927
8800.63 2809
8801.52 2634
8802.40 2490
8803.29 2316
8804.17 2124
8805.06 1994
8805.94 1857
8806.83 1756
8807.71 1845
8808.60 1805
8809.48 1760
8810.37 1813
8811.26 1819
8812.14 1811
8813.03 1818
8813.91 1811
8814.80 1852
8815.69 1928
8816.57 1905
8817.46 1856
8818.34 1946
8819.23 1955
8820.12 1871
8821.00 1821
8821.89 1811
8822.77 1812
8823.66 1744
8824.55 1675
8825.43 1706
8826.32 1660
8827.21 1594
8828.09 1618
8828.98 1551
8829.87 1564
8830.75 1572
8831.64 1512
8832.53 1556
8833.41 1576
8834.30 1579
8835.19 1617
8836.08 1600
8836.96 1593
8837.85 1584
8838.74 1597
8839.62 1654
8840.51 1681
8841.40 1664
8842.29 1637
8843.17 1655
8844.06 1644
8844.95 1695
8845.84 1745
8846.72 1716
8847.61 1797
8848.50 1734
8849.39 1707
8850.27 1752
8851.16 1752
8852.05 1675
8852.94 1696
8853.82 1733
8854.71 1701
8855.60 1644
8856.49 1687
8857.38 1709
8858.26 1687
8859.15 1753
8860.04 1700
8860.93 1687
8861.82 1766
8862.71 1649
8863.59 1593
8864.48 1590
8865.37 1507
8866.26 1453
8867.15 1470
8868.04 1476
8868.93 1377
8869.81 1363
8870.70 1349
8871.59 1372
8872.48 1356
8873.37 1344
8874.26 1322
8875.15 1281
8876.04 1351
8876.93 1404
8877.81 1350
8878.70 1276
8879.59 1297
8880.48 1307
8881.37 1315
8882.26 1255
8883.15 1283
8884.04 1224
8884.93 1195
8885.82 1194
8886.71 1179
8887.60 1209
8888.49 1181
8889.38 1165
8890.27 1202
8891.16 1169
8892.05 1157
8892.94 1126
8893.83 1125
8894.72 1124
8895.61 1125
8896.50 1154
8897.39 1091
8898.28 1129
8899.17 1047
8900.06 1113
8900.95 1048
8901.84 1040
8902.73 1032
8903.62 1023
8904.51 1009
8905.40 1078
8906.29 1008
8907.18 980
8908.07 977
8908.96 992
8909.85 1033
8910.74 1011
8911.63 1017
8912.52 1004
8913.41 960
8914.31 1012
8915.20 963
8916.09 969
8916.98 977
8917.87 990
8918.76 939
8919.65 918
8920.54 942
8921.43 992
8922.33 972
8923.22 1027
8924.11 1041
8925.00 1101
8925.89 1077
8926.78 1091
8927.67 1034
8928.57 1048
8929.46 1014
8930.35 1032
8931.24 1008
8932.13 969
8933.03 933
8933.92 915
8934.81 907
8935.70 898
8936.59 881
8937.49 904
8938.38 957
8939.27 896
8940.16 910
8941.05 909
8941.95 919
8942.84 927
8943.73 907
8944.62 888
8945.52 875
8946.41 897
8947.30 841
8948.19 844
8949.09 863
8949.98 889
8950.87 894
8951.76 884
8952.66 841
8953.55 907
8954.44 901
8955.34 853
8956.23 858
8957.12 883
8958.02 877
8958.91 807
8959.80 850
8960.69 834
8961.59 812
8962.48 777
8963.37 842
8964.27 839
8965.16 814
8966.05 843
8966.95 871
8967.84 849
8968.74 811
8969.63 858
8970.52 866
8971.42 850
8972.31 824
8973.20 795
8974.10 792
8974.99 789
8975.89 792
8976.78 757
8977.67 739
8978.57 750
8979.46 728
8980.36 699
8981.25 762
8982.15 763
8983.04 744
8983.93 772
8984.83 743
8985.72 737
8986.62 732
8987.51 709
8988.41 735
8989.30 725
8990.20 710
8991.09 716
8991.99 698
8992.88 674
8993.78 708
8994.67 733
8995.57 742
8996.46 711
8997.36 726
8998.25 713
8999.15 713
9000.04 717
9000.94 688
9001.83 697
9002.73 712
9003.62 746
9004.52 729
9005.41 665
9006.31 704
9007.20 690
9008.10 698
9009.00 709
9009.89 658
9010.79 707
9011.68 682
9012.58 676
9013.47 692
9014.37 695
9015.27 676
9016.16 718
9017.06 714
9017.95 705
9018.85 662
9019.75 682
9020.64 680
9021.54 633
9022.43 654
9023.33 700
9024.23 714
9025.12 683
9026.02 653
9026.92 645
9027.81 639
9028.71 656
9029.61 650
9030.50 680
9031.40 647
9032.30 652
9033.19 672
9034.09 695
9034.99 655
9035.88 630
9036.78 657
9037.68 633
9038.58 654
9039.47 631
9040.37 657
9041.27 659
9042.16 648
9043.06 631
9043.96 648
9044.86 676
9045.75 658
9046.65 681
9047.55 646
9048.45 626
9049.34 648
9050.24 589
9051.14 662
9052.04 665
9052.94 610
9053.83 621
9054.73 616
9055.63 654
9056.53 674
9057.43 697
9058.32 701
9059.22 656
9060.12 636
9061.02 618
9061.92 627
9062.81 652
9063.71 666
9064.61 629
9065.51 655
9066.41 622
9067.31 685
9068.21 630
9069.10 610
9070.00 627
9070.90 678
9071.80 671
9072.70 616
9073.60 634
9074.50 605
9075.40 638
9076.29 638
9077.19 613
9078.09 633
9078.99 673
9079.89 595
9080.79 588
9081.69 596
9082.59 580
9083.49 599
9084.39 598
9085.29 616
9086.19 611
9087.09 613
9087.98 653
9088.88 636
9089.78 618
9090.68 623
9091.58 593
9092.48 619
9093.38 605
9094.28 638
9095.18 603
9096.08 656
9096.98 619
9097.88 589
9098.78 605
9099.68 633
9100.58 642
9101.48 620
9102.38 597
9103.28 609
9104.18 595
9105.08 626
9105.99 630
9106.89 613
9107.79 625
9108.69 638
9109.59 656
9110.49 635
9111.39 567
9112.29 599
9113.19 644
9114.09 631
9114.99 652
9115.89 611
9116.79 611
9117.69 631
9118.60 658
9119.50 651
9120.40 613
9121.30 592
9122.20 594
9123.10 576
9124.00 620
9124.90 638
9125.81 647
9126.71 609
9127.61 626
9128.51 611
9129.41 550
9130.31 596
9131.22 621
9132.12 606
9133.02 603
9133.92 605
9134.82 605
9135.72 606
9136.63 613
9137.53 576
9138.43 617
9139.33 613
9140.23 560
9141.14 607
9142.04 617
9142.94 615
9143.84 624
9144.75 654
9145.65 608
9146.55 611
9147.45 615
9148.36 588
9149.26 611
9150.16 616
9151.06 580
9151.97 640
9152.87 638
9153.77 581
9154.67 608
9155.58 641
9156.48 587
9157.38 605
9158.29 583
9159.19 610
9160.09 612
9161.00 630
9161.90 633
9162.80 604
9163.71 571
9164.61 577
9165.51 607
9166.42 618
9167.32 619
9168.22 623
9169.13 610
9170.03 557
9170.93 600
9171.84 597
9172.74 608
9173.64 585
9174.55 593
9175.45 598
9176.36 630
9177.26 619
9178.16 612
9179.07 614
9179.97 617
9180.88 617
9181.78 650
9182.69 636
9183.59 588
9184.49 621
9185.40 616
9186.30 622
9187.21 592
9188.11 612
9189.02 592
9189.92 616
9190.82 650
9191.73 625
9192.63 645
9193.54 651
9194.44 674
9195.35 626
9196.25 623
9197.16 617
9198.06 680
9198.97 654
9199.87 665
9200.78 655
9201.68 672
9202.59 657
9203.49 632
9204.40 661
9205.30 643
9206.21 651
9207.12 605
9208.02 612
9208.93 582
9209.83 603
9210.74 595
9211.64 587
9212.55 576
9213.45 613
9214.36 590
9215.27 576
9216.17 622
9217.08 596
9217.98 589
9218.89 627
9219.80 606
9220.70 600
9221.61 625
9222.51 622
9223.42 601
9224.33 597
9225.23 587
9226.14 611
9227.05 612
9227.95 646
9228.86 627
9229.77 574
9230.67 568
9231.58 598
9232.49 590
9233.39 591
9234.30 572
9235.21 600
9236.11 587
9237.02 571
9237.93 584
9238.83 574
9239.74 606
9240.65 634
9241.55 588
9242.46 596
9243.37 609
9244.28 608
9245.18 566
9246.09 555
9247.00 592
9247.91 538
9248.81 572
9249.72 578
9250.63 568
9251.54 573
9252.44 583
9253.35 588
9254.26 566
9255.17 571
9256.07 558
9256.98 576
9257.89 579
9258.80 558
9259.71 536
9260.61 563
9261.52 592
9262.43 575
9263.34 577
9264.25 602
9265.16 571
9266.06 574
9266.97 594
9267.88 608
9268.79 594
9269.70 624
9270.61 606
9271.51 638
9272.42 593
9273.33 616
9274.24 617
9275.15 617
9276.06 595
9276.97 628
9277.88 629
9278.78 633
9279.69 614
9280.60 619
9281.51 603
9282.42 580
9283.33 618
9284.24 578
9285.15 589
9286.06 587
9286.97 603
9287.88 608
9288.79 589
9289.70 586
9290.60 607
9291.51 579
9292.42 555
9293.33 584
9294.24 576
9295.15 556
9296.06 593
9296.97 572
9297.88 579
9298.79 625
9299.70 604
9300.61 587
9301.52 611
9302.43 616
9303.34 610
9304.25 632
9305.16 617
9306.07 581
9306.98 599
9307.89 641
9308.80 647
9309.71 605
9310.63 584
9311.54 549
9312.45 540
9313.36 572
9314.27 586
9315.18 577
9316.09 572
9317.00 588
9317.91 605
9318.82 580
9319.73 528
9320.64 578
9321.55 569
9322.47 583
9323.38 568
9324.29 590
9325.20 596
9326.11 599
9327.02 542
9327.93 577
9328.84 578
9329.76 588
9330.67 569
9331.58 576
9332.49 584
9333.40 568
9334.31 555
9335.23 539
9336.14 578
9337.05 588
9337.96 594
9338.87 591
9339.78 602
9340.70 559
9341.61 588
9342.52 583
9343.43 584
9344.34 562
9345.26 550
9346.17 541
9347.08 529
9347.99 534
9348.91 590
9349.82 580
9350.73 606
9351.64 609
9352.56 586
9353.47 602
9354.38 564
9355.29 582
9356.21 600
9357.12 586
9358.03 553
9358.94 571
9359.86 616
9360.77 591
9361.68 569
9362.60 578
9363.51 563
9364.42 556
9365.34 610
9366.25 556
9367.16 570
9368.08 581
9368.99 574
9369.90 592
9370.82 608
9371.73 597
9372.64 600
9373.56 597
9374.47 560
9375.38 570
9376.30 572
9377.21 572
9378.12 607
9379.04 560
9379.95 582
9380.87 604
9381.78 588
9382.69 571
9383.61 571
9384.52 594
9385.44 614
9386.35 619
9387.27 605
9388.18 590
9389.09 652
9390.01 657
9390.92 620
9391.84 620
9392.75 649
9393.67 634
9394.58 662
9395.50 620
9396.41 615
9397.32 605
9398.24 630
9399.15 601
9400.07 594
9400.98 605
9401.90 595
9402.81 588
9403.73 574
9404.64 565
9405.56 582
9406.47 602
9407.39 604
9408.30 597
9409.22 579
9410.14 596
9411.05 618
9411.97 589
9412.88 578
9413.80 609
9414.71 597
9415.63 579
9416.54 589
9417.46 559
9418.38 597
9419.29 593
9420.21 606
9421.12 578
9422.04 613
9422.95 599
9423.87 610
9424.79 597
9425.70 593
9426.62 582
9427.54 591
9428.45 593
9429.37 609
9430.28 603
9431.20 619
9432.12 611
9433.03 617
9433.95 652
9434.87 646
9435.78 640
9436.70 694
9437.62 632
9438.53 614
9439.45 640
9440.37 623
9441.28 657
9442.20 625
9443.12 669
9444.03 682
9444.95 697
9445.87 658
9446.79 701
9447.70 680
9448.62 739
9449.54 788
9450.45 847
9451.37 904
9452.29 905
9453.21 918
9454.12 890
9455.04 894
9455.96 855
9456.88 798
9457.79 774
9458.71 720
9459.63 635
9460.55 650
9461.47 664
9462.38 596
9463.30 599
9464.22 603
9465.14 600
9466.06 599
9466.97 602
9467.89 563
9468.81 597
9469.73 563
9470.65 600
9471.56 568
9472.48 573
9473.40 572
9474.32 589
9475.24 578
9476.16 547
9477.08 548
9477.99 591
9478.91 594
9479.83 548
9480.75 563
9481.67 612
9482.59 580
9483.51 549
9484.43 590
9485.34 610
9486.26 582
9487.18 577
9488.10 599
9489.02 579
9489.94 584
9490.86 580
9491.78 584
9492.70 577
9493.62 561
9494.54 578
9495.46 580
9496.38 582
9497.30 570
9498.22 579
9499.13 580
9500.05 568
9500.97 536
9501.89 568
9502.81 552
9503.73 523
9504.65 548
9505.57 548
9506.49 564
9507.41 532
9508.33 554
9509.25 548
9510.17 573
9511.09 532
9512.01 522
9512.93 537
9513.86 601
9514.78 589
9515.70 608
9516.62 601
9517.54 557
9518.46 595
9519.38 596
9520.30 594
9521.22 608
9522.14 588
9523.06 584
9523.98 578
9524.90 541
9525.82 546
9526.75 577
9527.67 612
9528.59 604
9529.51 608
9530.43 650
9531.35 674
9532.27 643
9533.19 635
9534.11 663
9535.04 635
9535.96 619
9536.88 601
9537.80 633
9538.72 606
9539.64 588
9540.57 551
9541.49 543
9542.41 559
9543.33 573
9544.25 569
9545.17 541
9546.10 526
9547.02 564
9547.94 557
9548.86 560
9549.78 551
9550.71 554
9551.63 566
9552.55 556
9553.47 562
9554.40 507
9555.32 551
9556.24 536
9557.16 581
9558.09 572
9559.01 557
9559.93 541
9560.85 565
9561.78 560
9562.70 582
9563.62 570
9564.54 538
9565.47 574
9566.39 537
9567.31 566
9568.24 578
9569.16 591
9570.08 573
9571.00 557
9571.93 553
9572.85 553
9573.77 570
9574.70 533
9575.62 535
9576.54 495
9577.47 529
9578.39 528
9579.31 535
9580.24 584
9581.16 551
9582.09 533
9583.01 560
9583.93 529
9584.86 540
9585.78 555
9586.70 553
9587.63 530
9588.55 569
9589.48 557
9590.40 536
9591.32 570
9592.25 579
9593.17 586
9594.10 584
9595.02 596
9595.95 577
9596.87 578
9597.79 560
9598.72 562
9599.64 568
9600.57 585
9601.49 578
9602.42 592
9603.34 572
9604.27 590
9605.19 599
9606.12 607
9607.04 635
9607.97 589
9608.89 594
9609.82 610
9610.74 599
9611.67 536
9612.59 580
9613.52 614
9614.44 601
9615.37 614
9616.29 626
9617.22 632
9618.14 586
9619.07 585
9619.99 591
9620.92 627
9621.85 605
9622.77 613
9623.70 600
9624.62 636
9625.55 617
9626.47 632
9627.40 643
9628.33 674
9629.25 660
9630.18 662
9631.10 655
9632.03 675
9632.96 659
9633.88 629
9634.81 679
9635.73 696
9636.66 708
9637.59 676
9638.51 658
9639.44 686
9640.37 689
9641.29 694
9642.22 710
9643.15 772
9644.07 750
9645.00 828
9645.93 793
9646.85 824
9647.78 832
9648.71 861
9649.63 820
9650.56 834
9651.49 853
9652.41 851
9653.34 812
9654.27 844
9655.20 813
9656.12 804
9657.05 809
9657.98 791
9658.90 772
9659.83 739
9660.76 751
9661.69 752
9662.61 780
9663.54 816
9664.47 798
9665.40 816
9666.32 812
9667.25 816
9668.18 790
9669.11 772
9670.04 810
9670.96 820
9671.89 804
9672.82 774
9673.75 790
9674.68 798
9675.60 781
9676.53 786
9677.46 791
9678.39 792
9679.32 833
9680.25 808
9681.17 837
9682.10 859
9683.03 836
9683.96 841
9684.89 857
9685.82 854
9686.75 842
9687.67 806
9688.60 825
9689.53 840
9690.46 834
9691.39 858
9692.32 951
9693.25 948
9694.18 1021
9695.11 1035
9696.03 1073
9696.96 1129
9697.89 1152
9698.82 1181
9699.75 1169
9700.68 1125
9701.61 1101
9702.54 1059
9703.47 991
9704.40 947
9705.33 868
9706.26 870
9707.19 872
9708.12 881
9709.05 849
9709.98 892
9710.91 901
9711.84 811
9712.77 835
9713.70 844
9714.63 816
9715.56 811
9716.49 819
9717.42 808
9718.35 789
9719.28 778
9720.21 772
9721.14 773
9722.07 776
9723.00 751
9723.93 783
9724.86 739
9725.79 723
9726.72 787
9727.65 808
9728.58 790
9729.51 784
9730.44 764
9731.37 757
9732.31 741
9733.24 729
9734.17 750
9735.10 785
9736.03 761
9736.96 788
9737.89 725
9738.82 672
9739.75 686
9740.69 680
9741.62 722
9742.55 700
9743.48 663
9744.41 713
9745.34 738
9746.27 733
9747.21 717
9748.14 682
9749.07 653
9750.00 663
9750.93 653
9751.86 686
9752.80 689
9753.73 676
9754.66 720
9755.59 703
9756.52 673
9757.46 679
9758.39 691
9759.32 739
9760.25 708
9761.18 722
9762.12 751
9763.05 721
9763.98 709
9764.91 731
9765.85 738
9766.78 727
9767.71 709
9768.64 733
9769.58 726
9770.51 721
9771.44 724
9772.37 737
9773.31 727
9774.24 723
9775.17 758
9776.11 775
9777.04 760
9777.97 768
9778.91 823
9779.84 833
9780.77 787
9781.71 818
9782.64 839
9783.57 827
9784.51 789
9785.44 738
9786.37 776
9787.31 720
9788.24 750
9789.17 764
9790.11 766
9791.04 760
9791.97 739
9792.91 707
9793.84 750
9794.77 724
9795.71 774
9796.64 807
9797.58 754
9798.51 772
9799.44 736
9800.38 730
9801.31 710
9802.25 686
9803.18 666
9804.12 664
9805.05 638
9805.98 638
9806.92 657
9807.85 631
9808.79 623
9809.72 621
9810.66 590
9811.59 609
9812.53 600
9813.46 613
9814.40 563
9815.33 623
9816.27 613
9817.20 588
9818.14 583
9819.07 587
9820.01 589
9820.94 569
9821.88 613
9822.81 608
9823.75 610
9824.68 538
9825.62 591
9826.55 589
9827.49 560
9828.42 544
9829.36 609
9830.29 621
9831.23 614
9832.17 624
9833.10 596
9834.04 581
9834.97 599
9835.91 598
9836.84 568
9837.78 601
9838.72 604
9839.65 576
9840.59 567
9841.52 585
9842.46 578
9843.40 585
9844.33 597
9845.27 568
9846.20 602
9847.14 612
9848.08 615
9849.01 589
9849.95 600
9850.89 577
9851.82 638
9852.76 625
9853.70 596
9854.63 608
9855.57 611
9856.51 605
9857.44 569
9858.38 577
9859.32 583
9860.25 652
9861.19 617
9862.13 603
9863.07 557
9864.00 588
9864.94 590
9865.88 573
9866.81 599
9867.75 574
9868.69 573
9869.63 572
9870.56 597
9871.50 553
9872.44 563
9873.38 611
9874.31 626
9875.25 586
9876.19 583
9877.13 569
9878.07 621
9879.00 554
9879.94 567
9880.88 597
9881.82 561
9882.75 570
9883.69 569
9884.63 575
9885.57 570
9886.51 574
9887.45 587
9888.38 559
9889.32 533
9890.26 541
9891.20 568
9892.14 582
9893.08 585
9894.01 619
9894.95 578
9895.89 561
9896.83 533
9897.77 566
9898.71 580
9899.65 589
9900.59 585
9901.52 560
9902.46 590
9903.40 560
9904.34 568
9905.28 568
9906.22 570
9907.16 559
9908.10 606
9909.04 581
9909.98 608
9910.92 569
9911.86 581
9912.80 597
9913.73 604
9914.67 613
9915.61 609
9916.55 630
9917.49 613
9918.43 637
9919.37 672
9920.31 698
9921.25 733
9922.19 821
9923.13 911
9924.07 962
9925.01 1028
9925.95 1007
9926.89 1006
9927.83 935
9928.77 902
9929.71 878
9930.65 826
9931.59 734
9932.53 692
9933.47 687
9934.41 697
9935.36 662
9936.30 646
9937.24 593
9938.18 588
9939.12 567
9940.06 577
9941.00 559
9941.94 595
9942.88 603
9943.82 571
9944.76 574
9945.70 541
9946.64 583
9947.59 554
9948.53 538
9949.47 543
9950.41 553
9951.35 543
9952.29 545
9953.23 532
9954.17 526
9955.12 530
9956.06 519
9957.00 547
9957.94 501
9958.88 494
9959.82 526
9960.77 526
9961.71 524
9962.65 524
9963.59 524
9964.53 565
9965.48 550
9966.42 517
9967.36 493
9968.30 508
9969.24 508
9970.19 494
9971.13 499
9972.07 490
9973.01 516
9973.95 499
9974.90 492
9975.84 473
9976.78 502
9977.72 466
9978.67 516
9979.61 524
9980.55 511
9981.50 473
9982.44 492
9983.38 485
9984.32 515
9985.27 469
9986.21 466
9987.15 521
9988.10 517
9989.04 505
9989.98 480
9990.92 515
9991.87 485
9992.81 484
9993.75 461
9994.70 514
9995.64 517
9996.58 530
9997.53 523
9998.47 514
9999.41 516
10000.36 535
10001.30 538
10002.25 485
10003.19 503
10004.13 507
10005.08 517
10006.02 519
10006.96 531
10007.91 516
10008.85 510
10009.80 510
10010.74 548
10011.68 529
10012.63 504
10013.57 507
10014.52 489
10015.46 504
10016.41 541
10017.35 513
10018.29 500
10019.24 490
10020.18 500
10021.13 528
10022.07 484
10023.02 508
10023.96 478
10024.91 485
10025.85 542
10026.80 511
10027.74 492
10028.69 509
10029.63 510
10030.58 488
10031.52 472
10032.47 483
10033.41 517
10034.36 529
10035.30 495
10036.25 442
10037.19 461
10038.14 439
10039.08 490
10040.03 479
10040.97 474
10041.92 496
10042.87 503
10043.81 530
10044.76 467
10045.70 461
10046.65 481
10047.59 497
10048.54 473
10049.49 468
10050.43 482
10051.38 459
10052.32 483
10053.27 481
10054.22 466
10055.16 476
10056.11 434
10057.05 469
10058.00 458
10058.95 411
10059.89 440
10060.84 493
10061.79 460
10062.73 495
10063.68 490
10064.63 489
10065.57 473
10066.52 463
10067.47 503
10068.41 464
10069.36 440
10070.31 471
10071.25 451
10072.20 497
10073.15 490
10074.10 496
10075.04 455
10075.99 513
10076.94 473
10077.88 494
10078.83 465
10079.78 468
10080.73 452
10081.67 444
10082.62 458
10083.57 447
10084.52 439
10085.46 470
10086.41 446
10087.36 484
10088.31 461
10089.25 455
10090.20 454
10091.15 454
10092.10 446
10093.05 422
10093.99 446
10094.94 412
10095.89 418
10096.84 427
10097.79 403
10098.73 447
10099.68 444
10100.63 465
10101.58 455
10102.53 438
10103.48 440
10104.42 435
10105.37 425
10106.32 437
10107.27 450
10108.22 427
10109.17 425
10110.12 447
10111.06 428
10112.01 397
10112.96 394
10113.91 423
10114.86 447
10115.81 424
10116.76 465
10117.71 449
10118.66 455
10119.61 457
10120.56 437
10121.50 451
10122.45 445
10123.40 436
10124.35 417
10125.30 420
10126.25 426
10127.20 425
10128.15 463
10129.10 438
10130.05 437
10131.00 426
10131.95 413
10132.90 429
10133.85 413
10134.80 459
10135.75 465
10136.70 455
10137.65 415
10138.60 426
10139.55 426
10140.50 444
10141.45 455
10142.40 473
10143.35 470
10144.30 478
10145.25 433
10146.20 443
10147.15 433
10148.10 415
10149.05 432
10150.00 450
10150.95 436
10151.90 451
10152.86 469
10153.81 442
10154.76 429
10155.71 413
10156.66 428
10157.61 478
10158.56 481
10159.51 455
10160.46 458
10161.41 477
10162.37 454
10163.32 430
10164.27 443
10165.22 427
10166.17 441
10167.12 459
10168.07 441
10169.03 439
10169.98 445
10170.93 505
10171.88 485
10172.83 450
10173.78 443
10174.74 460
10175.69 453
10176.64 451
10177.59 434
10178.54 470
10179.49 491
10180.45 463
10181.40 497
10182.35 461
10183.30 436
10184.26 462
10185.21 484
10186.16 477
10187.11 505
10188.06 455
10189.02 462
10189.97 481
10190.92 456
10191.87 491
10192.83 505
10193.78 510
10194.73 470
10195.69 513
10196.64 505
10197.59 497
10198.54 486
10199.50 492
10200.45 526
10201.40 476
10202.36 456
10203.31 474
10204.26 523
10205.22 514
10206.17 489
10207.12 511
10208.08 494
10209.03 448
10209.98 468
10210.94 482
10211.89 503
10212.84 495
10213.80 505
10214.75 489
10215.70 497
10216.66 490
10217.61 463
10218.56 456
10219.52 496
10220.47 494
10221.43 460
10222.38 470
10223.33 459
10224.29 482
10225.24 472
10226.20 484
10227.15 503
10228.11 485
10229.06 528
10230.01 508
10230.97 503
10231.92 540
10232.88 540
10233.83 545
10234.79 549
10235.74 541
10236.70 551
10237.65 538
10238.60 561
10239.56 537
10240.51 520
10241.47 462
10242.42 474
10243.38 467
10244.33 470
10245.29 462
10246.24 455
10247.20 458
10248.15 464
10249.11 458
10250.07 461
10251.02 452
10251.98 451
10252.93 477
10253.89 432
10254.84 445
10255.80 415
10256.75 434
10257.71 454
10258.67 433
10259.62 424
10260.58 437
10261.53 438
10262.49 447
10263.44 422
10264.40 448
10265.36 438
10266.31 428
10267.27 439
10268.22 454
10269.18 407
10270.14 438
10271.09 429
10272.05 427
10273.01 438
10273.96 394
10274.92 461
10275.87 455
10276.83 439
10277.79 419
10278.74 425
10279.70 434
10280.66 415
10281.61 431
10282.57 394
10283.53 412
10284.49 412
10285.44 455
10286.40 430
10287.36 426
10288.31 451
10289.27 443
10290.23 466
10291.18 443
10292.14 423
10293.10 429
10294.06 429
10295.01 420
10295.97 459
10296.93 411
10297.89 414
10298.84 433
10299.80 437
10300.76 430
10301.72 418
10302.67 425
10303.63 425
10304.59 390
10305.55 382
10306.51 450
10307.46 439
10308.42 439
10309.38 402
10310.34 412
10311.30 438
10312.25 435
10313.21 395
10314.17 397
10315.13 411
10316.09 420
10317.05 412
10318.00 417
10318.96 427
10319.92 408
10320.88 426
10321.84 428
10322.80 427
10323.76 412
10324.71 411
10325.67 383
10326.63 418
10327.59 410
10328.55 431
10329.51 426
10330.47 421
10331.43 409
10332.39 413
10333.35 396
10334.30 415
10335.26 402
10336.22 392
10337.18 434
10338.14 408
10339.10 401
10340.06 412
10341.02 415
10341.98 438
10342.94 434
10343.90 411
10344.86 421
10345.82 428
10346.78 421
10347.74 410
10348.70 409
10349.66 395
10350.62 408
10351.58 427
10352.54 437
10353.50 441
10354.46 437
10355.42 459
10356.38 428
10357.34 452
10358.30 415
10359.26 444
10360.22 424
10361.18 444
10362.14 424
10363.10 436
10364.06 432
10365.02 393
10365.98 400
10366.94 381
10367.90 404
10368.87 407
10369.83 407
10370.79 399
10371.75 395
10372.71 387
10373.67 380
10374.63 415
10375.59 427
10376.55 408
10377.51 399
10378.48 408
10379.44 401
10380.40 364
10381.36 397
10382.32 430
10383.28 421
10384.24 420
10385.21 383
10386.17 400
10387.13 401
10388.09 406
10389.05 416
10390.01 400
10390.98 394
10391.94 416
10392.90 412
10393.86 419
10394.82 446
10395.79 393
10396.75 417
10397.71 407
10398.67 436
10399.63 419
10400.60 422
10401.56 445
10402.52 427
10403.48 408
10404.45 414
10405.41 395
10406.37 422
10407.33 421
10408.30 395
10409.26 421
10410.22 424
10411.18 428
10412.15 427
10413.11 486
10414.07 468
10415.04 451
10416.00 462
10416.96 472
10417.93 471
10418.89 484
10419.85 462
10420.81 489
10421.78 461
10422.74 434
10423.70 443
10424.67 435
10425.63 469
10426.59 403
10427.56 436
10428.52 428
10429.49 448
10430.45 399
10431.41 437
10432.38 437
10433.34 428
10434.30 422
10435.27 431
10436.23 425
10437.20 398
10438.16 420
10439.12 408
10440.09 420
10441.05 415
10442.02 428
10442.98 417
10443.94 392
10444.91 384
10445.87 414
10446.84 395
10447.80 427
10448.77 399
10449.73 378
10450.70 408
10451.66 399
10452.63 410
10453.59 398
10454.55 409
10455.52 412
10456.48 405
10457.45 389
10458.41 408
10459.38 404
10460.34 371
10461.31 422
10462.27 398
10463.24 379
10464.20 384
10465.17 397
10466.14 385
10467.10 368
10468.07 367
10469.03 383
10470.00 394
10470.96 399
10471.93 386
10472.89 391
10473.86 405
10474.82 405
10475.79 407
10476.76 400
10477.72 401
10478.69 402
10479.65 402
10480.62 399
10481.59 413
10482.55 422
10483.52 426
10484.48 411
10485.45 374
10486.42 406
10487.38 380
10488.35 403
10489.32 389
10490.28 415
10491.25 370
10492.21 403
10493.18 399
10494.15 381
10495.11 401
10496.08 381
10497.05 399
10498.01 397
10498.98 407
10499.95 389
10500.92 411
10501.88 405
10502.85 384
10503.82 436
10504.78 390
10505.75 391
10506.72 397
10507.68 403
10508.65 397
10509.62 377
10510.59 424
10511.55 438
10512.52 408
10513.49 398
10514.46 415
10515.42 413
10516.39 397
10517.36 375
10518.33 406
10519.29 386
10520.26 397
10521.23 397
10522.20 387
10523.17 413
10524.13 395
10525.10 408
10526.07 410
10527.04 382
10528.01 399
10528.97 403
10529.94 406
10530.91 413
10531.88 391
10532.85 411
10533.82 405
10534.78 401
10535.75 399
10536.72 398
10537.69 403
10538.66 395
10539.63 417
10540.60 399
10541.56 414
10542.53 407
10543.50 400
10544.47 403
10545.44 434
10546.41 393
10547.38 431
10548.35 436
10549.32 420
10550.29 438
10551.25 428
10552.22 423
10553.19 470
10554.16 432
10555.13 449
10556.10 460
10557.07 464
10558.04 462
10559.01 452
10559.98 439
10560.95 434
10561.92 443
10562.89 487
10563.86 432
10564.83 419
10565.80 449
10566.77 400
10567.74 441
10568.71 416
10569.68 441
10570.65 416
10571.62 403
10572.59 374
10573.56 394
10574.53 383
10575.50 393
10576.47 409
10577.44 402
10578.41 402
10579.38 412
10580.35 430
10581.32 414
10582.29 419
10583.26 381
10584.23 420
10585.21 397
10586.18 415
10587.15 429
10588.12 412
10589.09 410
10590.06 408
10591.03 413
10592.00 438
10592.97 387
10593.94 398
10594.92 414
10595.89 422
10596.86 417
10597.83 428
10598.80 413
10599.77 381
10600.74 412
10601.71 394
10602.69 400
10603.66 394
10604.63 381
10605.60 390
10606.57 396
10607.54 392
10608.52 373
10609.49 383
10610.46 396
10611.43 374
10612.40 381
10613.38 399
10614.35 418
10615.32 412
10616.29 386
10617.27 411
10618.24 369
10619.21 401
10620.18 411
10621.15 396
10622.13 360
10623.10 409
10624.07 407
10625.04 425
10626.02 421
10626.99 400
10627.96 406
10628.94 424
10629.91 423
10630.88 425
10631.85 410
10632.83 411
10633.80 454
10634.77 484
10635.75 464
10636.72 467
10637.69 465
10638.67 463
10639.64 427
10640.61 422
10641.59 431
10642.56 446
10643.53 389
10644.51 420
10645.48 444
10646.45 410
10647.43 402
10648.40 394
10649.37 416
10650.35 382
10651.32 393
10652.30 386
10653.27 386
10654.24 392
10655.22 372
10656.19 392
10657.16 402
10658.14 391
10659.11 371
10660.09 379
10661.06 407
10662.04 379
10663.01 390
10663.98 382
10664.96 380
10665.93 394
10666.91 410
10667.88 380
10668.86 359
10669.83 339
10670.81 391
10671.78 386
10672.76 387
10673.73 412
10674.71 394
10675.68 421
10676.66 405
10677.63 389
10678.61 366
10679.58 410
10680.56 399
10681.53 379
10682.51 358
10683.48 388
10684.46 405
10685.43 409
10686.41 400
10687.38 373
10688.36 351
10689.33 364
10690.31 391
10691.28 392
10692.26 360
10693.24 372
10694.21 370
10695.19 355
10696.16 370
10697.14 366
10698.12 374
10699.09 403
10700.07 382
10701.04 351
10702.02 353
10703.00 396
10703.97 396
10704.95 389
10705.92 366
10706.90 380
10707.88 389
10708.85 390
10709.83 363
10710.81 364
10711.78 349
10712.76 371
10713.74 383
10714.71 404
10715.69 405
10716.67 384
10717.64 349
10718.62 369
10719.60 400
10720.57 361
10721.55 357
10722.53 358
10723.50 369
10724.48 365
10725.46 383
10726.44 436
10727.41 406
10728.39 378
10729.37 380
10730.35 374
10731.32 394
10732.30 390
10733.28 400
10734.26 372
10735.23 396
10736.21 368
10737.19 365
10738.17 412
10739.14 380
10740.12 346
10741.10 359
10742.08 379
10743.06 398
10744.03 400
10745.01 376
10745.99 353
10746.97 367
10747.95 378
10748.92 379
10749.90 378
10750.88 400
10751.86 379
10752.84 328
10753.82 357
10754.79 377
10755.77 380
10756.75 347
10757.73 367
10758.71 376
10759.69 368
10760.67 373
10761.65 365
10762.62 396
10763.60 382
10764.58 376
10765.56 392
10766.54 385
10767.52 404
10768.50 365
10769.48 405
10770.46 376
10771.44 363
10772.42 393
10773.39 392
10774.37 367
10775.35 378
10776.33 398
10777.31 390
10778.29 407
10779.27 371
10780.25 373
10781.23 371
10782.21 363
10783.19 346
10784.17 364
10785.15 358
10786.13 375
10787.11 398
10788.09 394
10789.07 363
10790.05 399
10791.03 369
10792.01 362
10792.99 381
10793.97 366
10794.95 363
10795.93 366
10796.91 384
10797.89 369
10798.87 388
10799.85 405
10800.83 385
10801.82 366
10802.80 378
10803.78 373
10804.76 376
10805.74 373
10806.72 395
10807.70 401
10808.68 369
10809.66 392
10810.64 378
10811.62 399
10812.61 383
10813.59 363
10814.57 394
10815.55 377
10816.53 390
10817.51 386
10818.49 394
10819.47 374
10820.46 356
10821.44 351
10822.42 342
10823.40 373
10824.38 403
10825.36 385
10826.35 354
10827.33 375
10828.31 401
10829.29 358
10830.27 329
10831.25 360
10832.24 389
10833.22 346
10834.20 357
10835.18 376
10836.17 360
10837.15 368
10838.13 398
10839.11 429
10840.09 388
10841.08 380
10842.06 382
10843.04 384
10844.02 388
10845.01 377
10845.99 386
10846.97 377
10847.96 394
10848.94 405
10849.92 377
10850.90 376
10851.89 397
10852.87 384
10853.85 388
10854.84 416
10855.82 368
10856.80 401
10857.78 394
10858.77 391
10859.75 370
10860.73 391
10861.72 379
10862.70 372
10863.68 401
10864.67 385
10865.65 371
10866.64 366
10867.62 384
10868.60 416
10869.59 396
10870.57 389
10871.55 372
10872.54 406
10873.52 373
10874.51 383
10875.49 393
10876.47 395
10877.46 396
10878.44 396
10879.43 389
10880.41 363
10881.39 369
10882.38 400
10883.36 388
10884.35 405
10885.33 392
10886.32 416
10887.30 400
10888.29 444
10889.27 415
10890.25 393
10891.24 421
10892.22 415
10893.21 418
10894.19 428
10895.18 414
10896.16 434
10897.15 436
10898.13 408
10899.12 412
10900.10 398
10901.09 435
10902.07 440
10903.06 429
10904.04 434
10905.03 462
10906.01 417
10907.00 406
10907.99 414
10908.97 410
10909.96 424
10910.94 455
10911.93 456
10912.91 470
10913.90 430
10914.88 411
10915.87 453
10916.86 443
10917.84 455
10918.83 425
10919.81 434
10920.80 409
10921.79 431
10922.77 458
10923.76 456
10924.74 455
10925.73 426
10926.72 440
10927.70 425
10928.69 451
10929.68 421
10930.66 443
10931.65 470
10932.64 490
10933.62 452
10934.61 469
10935.60 441
10936.58 445
10937.57 489
10938.56 471
10939.54 488
10940.53 500
10941.52 473
10942.50 514
10943.49 517
10944.48 508
10945.47 476
10946.45 498
10947.44 482
10948.43 511
10949.41 514
10950.40 540
10951.39 552
10952.38 558
10953.36 547
10954.35 580
10955.34 574
10956.33 572
10957.31 627
10958.30 608
10959.29 568
10960.28 578
10961.27 532
10962.25 519
10963.24 540
10964.23 535
10965.22 547
10966.21 501
10967.19 526
10968.18 532
10969.17 508
10970.16 494
10971.15 473
10972.13 469
10973.12 501
10974.11 496
10975.10 503
10976.09 541
10977.08 478
10978.07 504
10979.05 508
10980.04 495
10981.03 476
10982.02 466
10983.01 501
10984.00 499
10984.99 500
10985.98 519
10986.96 526
10987.95 520
10988.94 484
10989.93 557
10990.92 580
10991.91 605
10992.90 634
10993.89 643
10994.88 692
10995.87 681
10996.86 736
10997.85 748
10998.84 698
10999.83 693
11000.82 710
11001.81 649
11002.79 613
11003.78 587
11004.77 589
11005.76 545
11006.75 527
11007.74 511
11008.73 472
11009.72 498
11010.71 497
11011.70 493
11012.69 462
11013.68 452
11014.67 465
11015.67 475
11016.66 464
11017.65 453
11018.64 450
11019.63 461
11020.62 445
11021.61 429
11022.60 418
11023.59 447
11024.58 453
11025.57 447
11026.56 446
11027.55 457
11028.54 445
11029.53 411
11030.52 453
11031.52 443
11032.51 435
11033.50 449
11034.49 462
11035.48 428
11036.47 427
11037.46 450
11038.45 452
11039.45 458
11040.44 423
11041.43 455
11042.42 457
11043.41 431
11044.40 434
11045.39 399
11046.39 411
11047.38 422
11048.37 412
11049.36 438
11050.35 414
11051.35 428
11052.34 417
11053.33 422
11054.32 439
11055.31 421
11056.31 419
11057.30 445
11058.29 444
11059.28 451
11060.27 427
11061.27 415
11062.26 393
11063.25 426
11064.24 420
11065.24 434
11066.23 434
11067.22 432
11068.21 414
11069.21 377
11070.20 415
11071.19 438
11072.19 422
11073.18 414
11074.17 398
11075.16 416
11076.16 427
11077.15 424
11078.14 459
11079.14 438
11080.13 425
11081.12 422
11082.12 419
11083.11 392
11084.10 404
11085.10 402
11086.09 413
11087.08 418
11088.08 396
11089.07 395
11090.06 408
11091.06 406
11092.05 411
11093.04 394
11094.04 420
11095.03 418
11096.03 389
11097.02 408
11098.01 427
11099.01 443
11100.00 410
11101.00 416
11101.99 415
11102.98 392
11103.98 390
11104.97 419
11105.97 416
11106.96 386
11107.96 430
11108.95 430
11109.95 426
11110.94 404
11111.93 419
11112.93 454
11113.92 421
11114.92 401
11115.91 409
11116.91 461
11117.90 390
11118.90 404
11119.89 406
11120.89 403
11121.88 402
11122.88 427
11123.87 457
11124.87 425
11125.86 396
11126.86 416
11127.85 422
11128.85 418
11129.84 396
11130.84 409
11131.84 406
11132.83 365
11133.83 400
11134.82 410
11135.82 403
11136.81 399
11137.81 430
11138.81 433
11139.80 394
11140.80 402
11141.79 428
11142.79 397
11143.79 430
11144.78 404
11145.78 411
11146.77 420
11147.77 410
11148.77 372
11149.76 366
11150.76 398
11151.75 420
11152.75 422
11153.75 391
11154.74 361
11155.74 404
11156.74 410
11157.73 372
11158.73 388
11159.73 384
11160.72 443
11161.72 425
11162.72 397
11163.71 397
11164.71 394
11165.71 393
11166.71 391
11167.70 405
11168.70 390
11169.70 406
11170.69 409
11171.69 413
11172.69 382
11173.69 396
11174.68 391
11175.68 388
11176.68 416
11177.68 389
11178.67 403
11179.67 409
11180.67 379
11181.67 416
11182.66 383
11183.66 382
11184.66 383
11185.66 400
11186.66 422
11187.65 402
11188.65 418
11189.65 391
11190.65 384
11191.65 396
11192.64 393
11193.64 390
11194.64 381
11195.64 376
11196.64 370
11197.64 374
11198.63 352
11199.63 376
11200.63 379
11201.63 385
11202.63 367
11203.63 382
11204.63 344
11205.63 374
11206.62 387
11207.62 379
11208.62 345
11209.62 376
11210.62 394
11211.62 377
11212.62 392
11213.62 405
11214.62 385
11215.62 369
11216.61 361
11217.61 381
11218.61 380
11219.61 382
11220.61 401
11221.61 387
11222.61 349
11223.61 370
11224.61 359
11225.61 376
11226.61 398
11227.61 395
11228.61 364
11229.61 397
11230.61 398
11231.61 376
11232.61 364
11233.61 360
11234.61 401
11235.61 390
11236.61 407
11237.61 378
11238.61 388
11239.61 384
11240.61 372
11241.61 350
11242.61 377
11243.61 398
11244.61 427
11245.61 383
11246.61 373
11247.61 399
11248.62 376
11249.62 373
11250.62 387
11251.62 379
11252.62 368
11253.62 389
11254.62 397
11255.62 367
11256.62 399
11257.62 394
11258.62 412
11259.63 423
11260.63 415
11261.63 406
11262.63 426
11263.63 390
11264.63 386
11265.63 395
11266.64 418
11267.64 417
11268.64 402
11269.64 397
11270.64 395
11271.64 432
11272.65 431
11273.65 443
11274.65 442
11275.65 430
11276.65 414
11277.65 413
11278.66 438
11279.66 429
11280.66 392
11281.66 418
11282.67 427
11283.67 408
11284.67 401
11285.67 417
11286.67 407
11287.68 362
11288.68 402
11289.68 410
11290.68 443
11291.69 418
11292.69 409
11293.69 401
11294.70 423
11295.70 409
11296.70 400
11297.70 397
11298.71 393
11299.71 392
11300.71 406
11301.72 409
11302.72 398
11303.72 385
11304.72 422
11305.73 414
11306.73 412
11307.73 414
11308.74 422
11309.74 413
11310.74 416
11311.75 447
11312.75 407
11313.76 422
11314.76 448
11315.76 441
11316.77 422
11317.77 401
11318.77 416
11319.78 404
11320.78 432
11321.79 415
11322.79 379
11323.79 358
11324.80 383
11325.80 402
11326.81 395
11327.81 363
11328.81 398
11329.82 382
11330.82 392
11331.83 396
11332.83 382
11333.84 394
11334.84 372
11335.85 397
11336.85 394
11337.85 356
11338.86 348
11339.86 390
11340.87 379
11341.87 387
11342.88 347
11343.88 388
11344.89 387
11345.89 399
11346.90 404
11347.90 374
11348.91 378
11349.91 377
11350.92 394
11351.92 371
11352.93 397
11353.94 382
11354.94 380
11355.95 358
11356.95 386
11357.96 387
11358.96 375
11359.97 389
11360.97 400
11361.98 400
11362.99 367
11363.99 377
11365.00 371
11366.00 377
11367.01 385
11368.02 395
11369.02 380
11370.03 391
11371.03 415
11372.04 394
11373.05 391
11374.05 353
11375.06 377
11376.06 394
11377.07 383
11378.08 400
11379.08 395
11380.09 399
11381.10 383
11382.10 385
11383.11 407
11384.12 397
11385.12 395
11386.13 398
11387.14 421
11388.14 393
11389.15 397
11390.16 414
11391.17 417
11392.17 386
11393.18 381
11394.19 373
11395.19 397
11396.20 385
11397.21 395
11398.22 422
11399.22 382
11400.23 402
11401.24 412
11402.25 402
11403.25 388
11404.26 383
11405.27 409
11406.28 418
11407.28 432
11408.29 416
11409.30 405
11410.31 373
11411.31 420
11412.32 423
11413.33 414
11414.34 411
11415.35 392
11416.35 388
11417.36 430
11418.37 420
11419.38 417
11420.39 416
11421.40 433
11422.40 418
11423.41 421
11424.42 399
11425.43 422
11426.44 430
11427.45 403
11428.46 428
11429.46 430
11430.47 406
11431.48 405
11432.49 444
11433.50 446
11434.51 430
11435.52 427
11436.53 441
11437.54 440
11438.54 434
11439.55 464
11440.56 404
11441.57 401
11442.58 429
11443.59 436
11444.60 432
11445.61 458
11446.62 414
11447.63 466
11448.64 465
11449.65 446
11450.66 432
11451.67 431
11452.68 423
11453.69 447
11454.70 461
11455.71 448
11456.72 476
11457.73 463
11458.74 465
11459.75 462
11460.76 437
11461.77 476
11462.78 437
11463.79 439
11464.80 447
11465.81 456
11466.82 435
11467.83 480
11468.84 474
11469.85 480
11470.86 459
11471.87 457
11472.88 474
11473.89 504
11474.90 472
11475.91 492
11476.92 461
11477.93 491
11478.95 477
11479.96 462
11480.97 494
11481.98 472
11482.99 484
11484.00 502
11485.01 483
11486.02 483
11487.03 495
11488.05 479
11489.06 512
11490.07 485
11491.08 488
11492.09 515
11493.10 503
11494.11 493
11495.13 509
11496.14 503
11497.15 521
11498.16 510
11499.17 494
11500.18 505
11501.20 521
11502.21 490
11503.22 491
11504.23 493
11505.24 457
11506.26 491
11507.27 489
11508.28 501
11509.29 491
11510.30 535
11511.32 526
11512.33 548
11513.34 534
11514.35 534
11515.37 512
11516.38 509
11517.39 509
11518.40 527
11519.42 507
11520.43 510
11521.44 524
11522.45 519
11523.47 554
11524.48 558
11525.49 584
11526.51 533
11527.52 546
11528.53 533
11529.55 537
11530.56 537
11531.57 576
11532.59 581
11533.60 579
11534.61 568
11535.63 564
11536.64 584
11537.65 569
11538.67 593
11539.68 642
11540.69 599
11541.71 651
11542.72 618
11543.73 633
11544.75 657
11545.76 664
11546.78 664
11547.79 624
11548.80 679
11549.82 680
11550.83 670
11551.85 658
11552.86 686
11553.87 699
11554.89 729
11555.90 740
11556.92 707
11557.93 726
11558.95 745
11559.96 765
11560.97 774
11561.99 761
11563.00 781
11564.02 796
11565.03 766
11566.05 760
11567.06 798
11568.08 805
11569.09 816
11570.11 846
11571.12 882
11572.14 859
11573.15 879
11574.17 894
11575.18 910
11576.20 925
11577.21 962
11578.23 1044
11579.24 1092
11580.26 1084
11581.27 1125
11582.29 1154
11583.30 1145
11584.32 1180
11585.33 1229
11586.35 1247
11587.37 1292
11588.38 1308
11589.40 1367
11590.41 1464
11591.43 1513
11592.44 1669
11593.46 1844
11594.48 2013
11595.49 2176
11596.51 2325
11597.52 2498
11598.54 2633
11599.56 2809
11600.57 2824
11601.59 2752
11602.61 2714
11603.62 2548
11604.64 2390
11605.66 2250
11606.67 2027
11607.69 1836
11608.70 1641
11609.72 1502
11610.74 1349
11611.75 1231
11612.77 1126
11613.79 1108
11614.81 1057
11615.82 992
11616.84 957
11617.86 953
11618.87 903
11619.89 895
11620.91 834
11621.92 849
11622.94 859
11623.96 826
11624.98 783
11625.99 750
11627.01 789
11628.03 805
11629.05 805
11630.06 793
11631.08 735
11632.10 757
11633.12 777
11634.13 777
11635.15 743
11636.17 762
11637.19 755
11638.20 761
11639.22 749
11640.24 722
11641.26 753
11642.28 751
11643.29 766
11644.31 719
11645.33 682
11646.35 694
11647.37 663
11648.39 660
11649.40 660
11650.42 617
11651.44 641
11652.46 639
11653.48 672
11654.50 603
11655.51 611
11656.53 603
11657.55 659
11658.57 634
11659.59 637
11660.61 598
11661.63 674
11662.65 664
11663.67 701
11664.68 673
11665.70 676
11666.72 657
11667.74 631
11668.76 666
11669.78 678
11670.80 677
11671.82 685
11672.84 720
11673.86 719
11674.88 714
11675.90 685
11676.92 706
11677.94 723
11678.96 725
11679.98 733
11680.99 735
11682.01 728
11683.03 729
11684.05 736
11685.07 730
11686.09 730
11687.11 703
11688.13 693
11689.15 677
11690.17 685
11691.19 650
11692.21 656
11693.24 651
11694.26 673
11695.28 678
11696.30 672
11697.32 657
11698.34 637
11699.36 652
11700.38 685
11701.40 658
11702.42 678
11703.44 665
11704.46 657
11705.48 638
11706.50 597
11707.52 614
11708.54 618
11709.57 619
11710.59 619
11711.61 603
11712.63 612
11713.65 593
11714.67 589
11715.69 589
11716.71 577
11717.73 585
11718.76 557
11719.78 585
11720.80 614
11721.82 550
11722.84 587
11723.86 578
11724.89 578
11725.91 565
11726.93 560
11727.95 578
11728.97 553
11729.99 553
11731.02 560
11732.04 515
11733.06 544
11734.08 518
11735.10 535
11736.13 534
11737.15 530
11738.17 507
11739.19 528
11740.22 539
11741.24 518
11742.26 536
11743.28 491
11744.30 524
11745.33 529
11746.35 540
11747.37 509
11748.40 552
11749.42 539
11750.44 562
11751.46 528
11752.49 493
11753.51 512
11754.53 519
11755.56 534
11756.58 526
11757.60 490
11758.62 478
11759.65 493
11760.67 492
11761.69 527
11762.72 503
11763.74 442
11764.76 451
11765.79 464
11766.81 491
11767.83 481
11768.86 467
11769.88 473
11770.91 481
11771.93 467
11772.95 468
11773.98 458
11775.00 480
11776.02 422
11777.05 448
11778.07 470
11779.10 468
11780.12 478
11781.14 449
11782.17 446
11783.19 439
11784.22 431
11785.24 437
11786.26 465
11787.29 445
11788.31 457
11789.34 428
11790.36 443
11791.39 430
11792.41 436
11793.44 425
11794.46 432
11795.49 426
11796.51 430
11797.54 420
11798.56 414
11799.59 383
11800.61 412
11801.63 448
11802.66 436
11803.69 429
11804.71 448
11805.74 393
11806.76 384
11807.79 398
11808.81 400
11809.84 453
11810.86 404
11811.89 420
11812.91 406
11813.94 412
11814.96 450
11815.99 452
11817.01 429
11818.04 405
11819.07 420
11820.09 391
11821.12 395
11822.14 378
11823.17 394
11824.20 397
11825.22 416
11826.25 428
11827.27 411
11828.30 419
11829.33 414
11830.35 419
11831.38 422
11832.40 430
11833.43 423
11834.46 435
11835.48 414
11836.51 399
11837.54 395
11838.56 381
11839.59 371
11840.62 379
11841.64 382
11842.67 383
11843.70 393
11844.72 396
11845.75 382
11846.78 395
11847.80 399
11848.83 391
11849.86 410
11850.89 408
11851.91 395
11852.94 400
11853.97 402
11854.99 392
11856.02 421
11857.05 402
11858.08 398
11859.10 393
11860.13 391
11861.16 380
11862.19 401
11863.21 391
11864.24 370
11865.27 423
11866.30 393
11867.33 405
11868.35 391
11869.38 408
11870.41 411
11871.44 403
11872.47 378
11873.49 381
11874.52 409
11875.55 409
11876.58 390
11877.61 406
11878.63 381
11879.66 400
11880.69 428
11881.72 407
11882.75 398
11883.78 398
11884.81 416
11885.83 383
11886.86 400
11887.89 398
11888.92 408
11889.95 406
11890.98 430
11892.01 395
11893.04 394
11894.06 400
11895.09 401
11896.12 405
11897.15 414
11898.18 396
11899.21 436
11900.24 408
11901.27 401
11902.30 419
11903.33 437
11904.36 416
11905.39 397
11906.42 431
11907.45 416
11908.48 426
11909.50 405
11910.53 390
11911.56 400
11912.59 398
11913.62 414
11914.65 402
11915.68 372
11916.71 402
11917.74 410
11918.77 415
11919.80 421
11920.83 421
11921.86 449
11922.89 445
11923.92 436
11924.95 440
11925.99 451
11927.02 450
11928.05 437
11929.08 462
11930.11 426
11931.14 482
11932.17 460
11933.20 451
11934.23 423
11935.26 429
11936.29 436
11937.32 429
11938.35 373
11939.38 408
11940.41 404
11941.45 417
11942.48 405
11943.51 396
11944.54 388
11945.57 365
11946.60 409
11947.63 352
11948.66 376
11949.70 371
11950.73 389
11951.76 397
11952.79 385
11953.82 371
11954.85 390
11955.88 397
11956.92 431
11957.95 395
11958.98 371
11960.01 392
11961.04 381
11962.08 404
11963.11 401
11964.14 354
11965.17 370
11966.20 387
11967.24 365
11968.27 381
11969.30 387
11970.33 401
11971.36 404
11972.40 433
11973.43 402
11974.46 401
11975.49 415
11976.53 405
11977.56 396
11978.59 377
11979.62 424
11980.66 396
11981.69 417
11982.72 418
11983.76 402
11984.79 386
11985.82 407
11986.85 398
11987.89 430
11988.92 411
11989.95 402
11990.99 408
11992.02 401
11993.05 422
11994.09 446
11995.12 397
11996.15 391
11997.19 419
11998.22 408
11999.25 400
12000.29 400
12001.32 402
12002.35 417
12003.39 401
12004.42 410
12005.46 432
12006.49 418
12007.52 424
12008.56 430
12009.59 427
12010.63 428
12011.66 424
12012.69 472
12013.73 468
12014.76 445
12015.80 459
12016.83 451
12017.86 438
12018.90 440
12019.93 443
12020.97 423
12022.00 411
12023.04 434
12024.07 409
12025.11 458
12026.14 452
12027.18 407
12028.21 390
12029.25 440
12030.28 445
12031.32 427
12032.35 412
12033.39 414
12034.42 416
12035.46 386
12036.49 411
12037.53 408
12038.56 399
12039.60 419
12040.63 422
12041.67 401
12042.70 410
12043.74 421
12044.77 417
12045.81 407
12046.84 386
12047.88 415
12048.92 411
12049.95 413
12050.99 413
12052.02 457
12053.06 426
12054.09 382
12055.13 417
12056.17 422
12057.20 400
12058.24 397
12059.27 379
12060.31 386
12061.35 410
12062.38 410
12063.42 405
12064.46 401
12065.49 404
12066.53 387
12067.56 410
12068.60 392
12069.64 376
12070.67 405
12071.71 389
12072.75 381
12073.78 390
12074.82 371
12075.86 390
12076.89 400
12077.93 400
12078.97 393
12080.01 432
12081.04 431
12082.08 400
12083.12 404
12084.15 406
12085.19 385
12086.23 430
12087.27 417
12088.30 409
12089.34 435
12090.38 400
12091.41 418
12092.45 426
12093.49 436
12094.53 430
12095.57 436
12096.60 430
12097.64 454
12098.68 427
12099.72 424
12100.75 431
12101.79 440
12102.83 472
12103.87 415
12104.91 425
12105.94 440
12106.98 411
12108.02 415
12109.06 413
12110.10 395
12111.14 405
12112.17 423
12113.21 363
12114.25 404
12115.29 385
12116.33 385
12117.37 376
12118.40 400
12119.44 369
12120.48 382
12121.52 371
12122.56 370
12123.60 369
12124.64 370
12125.68 367
12126.72 385
12127.75 398
12128.79 363
12129.83 364
12130.87 371
12131.91 382
12132.95 387
12133.99 397
12135.03 385
12136.07 371
12137.11 363
12138.15 386
12139.19 385
12140.23 392
12141.27 380
12142.31 382
12143.35 364
12144.38 366
12145.42 380
12146.46 360
12147.50 357
12148.54 366
12149.58 363
12150.62 337
12151.66 358
12152.70 350
12153.74 337
12154.78 374
12155.82 365
12156.87 350
12157.91 344
12158.95 339
12159.99 330
12161.03 351
12162.07 338
12163.11 345
12164.15 355
12165.19 363
12166.23 368
12167.27 343
12168.31 357
12169.35 369
12170.39 379
12171.43 376
12172.47 327
12173.52 345
12174.56 347
12175.60 362
12176.64 334
12177.68 350
12178.72 331
12179.76 369
12180.80 391
12181.85 338
12182.89 347
12183.93 325
12184.97 370
12186.01 370
12187.05 335
12188.09 364
12189.14 362
12190.18 343
12191.22 359
12192.26 356
12193.30 354
12194.34 371
12195.39 369
12196.43 337
12197.47 337
12198.51 338
12199.55 335
12200.60 333
12201.64 337
12202.68 340
12203.72 347
12204.77 346
12205.81 346
12206.85 347
12207.89 327
12208.94 341
12209.98 323
12211.02 364
12212.06 357
12213.11 331
12214.15 369
12215.19 351
12216.23 345
12217.28 363
12218.32 357
12219.36 348
12220.41 330
12221.45 340
12222.49 338
12223.54 339
12224.58 361
12225.62 357
12226.66 339
12227.71 346
12228.75 337
12229.79 335
12230.84 348
12231.88 356
12232.93 360
12233.97 321
12235.01 343
12236.06 355
12237.10 340
12238.14 341
12239.19 326
12240.23 364
12241.28 337
12242.32 352
12243.36 334
12244.41 334
12245.45 361
12246.50 337
12247.54 346
12248.58 331
12249.63 334
12250.67 315
12251.72 331
12252.76 351
12253.80 344
12254.85 317
12255.89 342
12256.94 350
12257.98 330
12259.03 323
12260.07 311
12261.12 314
12262.16 324
12263.21 337
12264.25 320
12265.30 350
12266.34 331
12267.39 343
12268.43 314
12269.48 343
12270.52 322
12271.57 318
12272.61 320
12273.66 376
12274.70 330
12275.75 347
12276.79 328
12277.84 339
12278.88 326
12279.93 287
12280.98 310
12282.02 315
12283.07 358
12284.11 350
12285.16 320
12286.20 326
12287.25 331
12288.30 333
12289.34 335
12290.39 326
12291.43 344
12292.48 313
12293.53 318
12294.57 308
12295.62 309
12296.66 312
12297.71 290
12298.76 312
12299.80 312
12300.85 310
12301.90 308
12302.94 321
12303.99 300
12305.04 325
12306.08 321
12307.13 324
12308.18 286
12309.22 320
12310.27 335
12311.32 323
12312.36 304
12313.41 322
12314.46 306
12315.50 315
12316.55 310
12317.60 319
12318.65 330
12319.69 294
12320.74 342
12321.79 309
12322.83 331
12323.88 285
12324.93 309
12325.98 300
12327.02 331
12328.07 323
12329.12 285
12330.17 307
12331.21 327
12332.26 323
12333.31 291
12334.36 302
12335.41 316
12336.45 329
12337.50 306
12338.55 315
12339.60 314
12340.65 319
12341.69 297
12342.74 308
12343.79 310
12344.84 312
12345.89 313
12346.94 307
12347.98 325
12349.03 279
12350.08 313
12351.13 325
12352.18 329
12353.23 304
12354.28 356
12355.32 308
12356.37 315
12357.42 302
12358.47 321
12359.52 320
12360.57 308
12361.62 314
12362.67 307
12363.72 306
12364.76 308
12365.81 315
12366.86 318
12367.91 336
12368.96 332
12370.01 319
12371.06 310
12372.11 327
12373.16 292
12374.21 305
12375.26 313
12376.31 307
12377.36 312
12378.41 298
12379.46 303
12380.51 329
12381.56 335
12382.61 325
12383.66 341
12384.71 331
12385.76 304
12386.81 310
12387.86 333
12388.91 320
12389.96 306
12391.01 276
12392.06 308
12393.11 300
12394.16 309
12395.21 322
12396.26 322
12397.31 329
12398.36 316
12399.41 308
12400.46 318
12401.51 306
12402.56 291
12403.61 337
12404.66 267
12405.71 322
12406.77 301
12407.82 313
12408.87 291
12409.92 276
12410.97 333
12412.02 323
12413.07 304
12414.12 323
12415.17 344
12416.23 306
12417.28 307
12418.33 294
12419.38 304
12420.43 298
12421.48 335
12422.53 318
12423.59 319
12424.64 312
12425.69 310
12426.74 308
12427.79 297
12428.84 301
12429.90 305
12430.95 332
12432.00 302
12433.05 322
12434.10 327
12435.16 299
12436.21 299
12437.26 308
12438.31 285
12439.37 323
12440.42 309
12441.47 315
12442.52 319
12443.58 313
12444.63 311
12445.68 314
12446.73 313
12447.79 301
12448.84 311
12449.89 311
12450.94 320
12452.00 282
12453.05 333
12454.10 302
12455.16 304
12456.21 278
12457.26 306
12458.31 316
12459.37 324
12460.42 303
12461.47 301
12462.53 344
12463.58 339
12464.63 311
12465.69 289
12466.74 338
12467.79 310
12468.85 325
12469.90 322
12470.95 312
12472.01 313
12473.06 339
12474.12 326
12475.17 333
12476.22 307
12477.28 319
12478.33 355
12479.39 341
12480.44 331
12481.49 318
12482.55 354
12483.60 343
12484.66 350
12485.71 353
12486.76 385
12487.82 338
12488.87 363
12489.93 384
12490.98 363
12492.04 355
12493.09 369
12494.15 377
12495.20 344
12496.25 356
12497.31 334
12498.36 338
12499.42 349
12500.47 325
12501.53 328
12502.58 315
12503.64 314
12504.69 325
12505.75 304
12506.80 349
12507.86 316
12508.91 319
12509.97 305
12511.03 334
12512.08 304
12513.14 289
12514.19 315
12515.25 324
12516.30 330
12517.36 285
12518.41 299
12519.47 316
12520.52 341
12521.58 327
12522.64 332
12523.69 344
12524.75 318
12525.80 327
12526.86 331
12527.92 320
12528.97 297
12530.03 328
12531.08 337
12532.14 352
12533.20 317
12534.25 312
12535.31 347
12536.37 336
12537.42 302
12538.48 323
12539.54 323
12540.59 337
12541.65 303
12542.70 329
12543.76 366
12544.82 344
12545.88 367
12546.93 346
12547.99 337
12549.05 349
12550.10 386
12551.16 347
12552.22 358
12553.27 333
12554.33 371
12555.39 349
12556.45 325
12557.50 341
12558.56 358
12559.62 339
12560.67 357
12561.73 332
12562.79 328
12563.85 328
12564.90 346
12565.96 337
12567.02 324
12568.08 343
12569.14 337
12570.19 346
12571.25 342
12572.31 341
12573.37 329
12574.42 346
12575.48 335
12576.54 334
12577.60 338
12578.66 332
12579.72 328
12580.77 332
12581.83 331
12582.89 315
12583.95 357
12585.01 329
12586.07 344
12587.12 324
12588.18 315
12589.24 328
12590.30 334
12591.36 324
12592.42 344
12593.48 333
12594.53 322
12595.59 333
12596.65 336
12597.71 312
12598.77 309
12599.83 319
12600.89 340
12601.95 339
12603.01 349
12604.07 318
12605.13 331
12606.18 345
12607.24 328
12608.30 331
12609.36 318
12610.42 340
12611.48 337
12612.54 325
12613.60 333
12614.66 338
12615.72 329
12616.78 339
12617.84 334
12618.90 306
12619.96 329
12621.02 314
12622.08 349
12623.14 294
12624.20 335
12625.26 370
12626.32 320
12627.38 313
12628.44 330
12629.50 339
12630.56 326
12631.62 315
12632.68 358
12633.74 327
12634.80 328
12635.86 327
12636.92 355
12637.98 342
12639.04 334
12640.11 318
12641.17 333
12642.23 329
12643.29 305
12644.35 325
12645.41 372
12646.47 330
12647.53 332
12648.59 323
12649.65 310
12650.72 298
12651.78 346
12652.84 326
12653.90 343
12654.96 320
12656.02 343
12657.08 331
12658.14 299
12659.21 331
12660.27 322
12661.33 314
12662.39 308
12663.45 346
12664.51 342
12665.58 342
12666.64 329
12667.70 363
12668.76 345
12669.82 327
12670.89 316
12671.95 351
12673.01 338
12674.07 334
12675.13 347
12676.20 330
12677.26 346
12678.32 328
12679.38 325
12680.45 328
12681.51 343
12682.57 325
12683.63 348
12684.70 353
12685.76 366
12686.82 357
12687.88 360
12688.95 350
12690.01 351
12691.07 357
12692.14 363
12693.20 384
12694.26 382
12695.32 376
12696.39 354
12697.45 367
12698.51 363
12699.58 397
12700.64 355
12701.70 375
12702.77 398
12703.83 370
12704.89 372
12705.96 384
12707.02 379
12708.08 370
12709.15 377
12710.21 355
12711.28 340
12712.34 358
12713.40 358
12714.47 367
12715.53 366
12716.59 331
12717.66 359
12718.72 345
12719.79 347
12720.85 350
12721.92 328
12722.98 370
12724.04 363
12725.11 331
12726.17 323
12727.24 347
12728.30 346
12729.37 335
12730.43 310
12731.49 351
12732.56 329
12733.62 350
12734.69 327
12735.75 332
12736.82 327
12737.88 314
12738.95 328
12740.01 325
12741.08 327
12742.14 331
12743.21 316
12744.27 305
12745.34 289
12746.40 311
12747.47 325
12748.53 297
12749.60 283
12750.66 308
12751.73 307
12752.79 310
12753.86 326
12754.93 320
12755.99 308
12757.06 317
12758.12 309
12759.19 327
12760.25 330
12761.32 330
12762.39 299
12763.45 313
12764.52 300
12765.58 316
12766.65 304
12767.72 315
12768.78 294
12769.85 299
12770.91 306
12771.98 301
12773.05 304
12774.11 263
12775.18 285
12776.25 304
12777.31 322
12778.38 316
12779.45 294
12780.51 307
12781.58 302
12782.65 340
12783.71 334
12784.78 317
12785.85 290
12786.91 313
12787.98 335
12789.05 324
12790.11 317
12791.18 309
12792.25 298
12793.31 329
12794.38 296
12795.45 306
12796.52 288
12797.58 319
12798.65 321
12799.72 319
12800.79 292
12801.85 285
12802.92 331
12803.99 293
12805.06 298
12806.12 302
12807.19 310
12808.26 306
12809.33 308
12810.39 312
12811.46 300
12812.53 331
12813.60 344
12814.67 303
12815.73 326
12816.80 325
12817.87 303
12818.94 304
12820.01 325
12821.08 308
12822.14 290
12823.21 312
12824.28 302
12825.35 290
12826.42 315
12827.49 318
12828.55 299
12829.62 299
12830.69 317
12831.76 287
12832.83 280
12833.90 297
12834.97 298
12836.04 294
12837.11 291
12838.17 317
12839.24 291
12840.31 296
12841.38 302
12842.45 289
12843.52 292
12844.59 277
12845.66 272
12846.73 292
12847.80 307
12848.87 307
12849.94 272
12851.01 307
12852.08 284
12853.14 287
12854.21 296
12855.28 299
12856.35 265
12857.42 279
12858.49 296
12859.56 268
12860.63 270
12861.70 292
12862.77 274
12863.84 274
12864.91 277
12865.98 291
12867.05 303
12868.12 310
12869.19 286
12870.26 282
12871.34 277
12872.41 279
12873.48 292
12874.55 260
12875.62 303
12876.69 267
12877.76 289
12878.83 291
12879.90 249
12880.97 258
12882.04 263
12883.11 281
12884.18 281
12885.25 277
12886.33 290
12887.40 279
12888.47 250
12889.54 295
12890.61 272
12891.68 275
12892.75 278
12893.82 269
12894.89 253
12895.97 262
12897.04 265
12898.11 257
12899.18 260
12900.25 247
12901.32 270
12902.40 282
12903.47 249
12904.54 256
12905.61 279
12906.68 297
12907.75 269
12908.83 250
12909.90 253
12910.97 240
12912.04 256
12913.11 264
12914.19 268
12915.26 275
12916.33 265
12917.40 261
12918.48 263
12919.55 271
12920.62 258
12921.69 268
12922.77 256
12923.84 236
12924.91 253
12925.98 276
12927.06 275
12928.13 231
12929.20 257
12930.27 253
12931.35 269
12932.42 264
12933.49 268
12934.57 266
12935.64 257
12936.71 247
12937.79 271
12938.86 266
12939.93 263
12941.01 242
12942.08 262
12943.15 256
12944.23 256
12945.30 252
12946.37 249
12947.45 270
12948.52 259
12949.59 271
12950.67 273
12951.74 275
12952.81 248
12953.89 282
12954.96 279
12956.04 265
12957.11 276
12958.18 256
12959.26 254
12960.33 250
12961.41 301
12962.48 258
12963.55 257
12964.63 268
12965.70 281
12966.78 254
12967.85 267
12968.93 258
12970.00 252
12971.07 254
12972.15 254
12973.22 246
12974.30 255
12975.37 250
12976.45 264
12977.52 257
12978.60 277
12979.67 256
12980.75 250
12981.82 253
12982.90 261
12983.97 257
12985.05 256
12986.12 280
12987.20 265
12988.27 258
12989.35 270
12990.42 292
12991.50 261
12992.57 244
12993.65 276
12994.73 271
12995.80 277
12996.88 251
12997.95 261
12999.03 251
13000.10 266
13001.18 278
13002.25 264
13003.33 250
13004.41 267
13005.48 252
13006.56 276
13007.63 262
13008.71 263
13009.79 249
13010.86 265
13011.94 271
13013.02 264
13014.09 252
13015.17 254
13016.24 275
13017.32 263
13018.40 266
13019.47 249
13020.55 247
13021.63 252
13022.70 279
13023.78 249
13024.86 243
13025.93 269
13027.01 299
13028.09 275
13029.16 262
13030.24 281
13031.32 279
13032.40 287
13033.47 256
13034.55 270
13035.63 278
13036.70 284
13037.78 261
13038.86 279
13039.94 262
13041.01 273
13042.09 268
13043.17 249
13044.25 245
13045.32 246
13046.40 260
13047.48 266
13048.56 283
13049.63 254
13050.71 269
13051.79 245
13052.87 279
13053.95 268
13055.02 255
13056.10 241
13057.18 246
13058.26 265
13059.34 272
13060.41 236
13061.49 240
13062.57 256
13063.65 234
13064.73 248
13065.81 245
13066.88 271
13067.96 249
13069.04 247
13070.12 264
13071.20 267
13072.28 230
13073.36 272
13074.43 273
13075.51 241
13076.59 228
13077.67 254
13078.75 276
13079.83 250
13080.91 274
13081.99 259
13083.07 272
13084.15 259
13085.23 259
13086.30 249
13087.38 255
13088.46 251
13089.54 273
13090.62 254
13091.70 223
13092.78 230
13093.86 249
13094.94 229
13096.02 243
13097.10 248
13098.18 259
13099.26 234
13100.34 247
13101.42 263
13102.50 256
13103.58 267
13104.66 264
13105.74 268
13106.82 243
13107.90 262
13108.98 237
13110.06 254
13111.14 266
13112.22 235
13113.30 255
13114.38 279
13115.46 294
13116.54 254
13117.62 242
13118.70 247
13119.78 254
13120.86 267
13121.95 250
13123.03 252
13124.11 251
13125.19 248
13126.27 250
13127.35 254
13128.43 247
13129.51 279
13130.59 257
13131.67 259
13132.76 249
13133.84 261
13134.92 242
13136.00 250
13137.08 244
13138.16 264
13139.24 257
13140.32 269
13141.41 233
13142.49 267
13143.57 236
13144.65 252
13145.73 260
13146.81 258
13147.90 256
13148.98 264
13150.06 230
13151.14 251
13152.22 270
13153.31 258
13154.39 246
13155.47 243
13156.55 243
13157.63 238
13158.72 238
13159.80 215
13160.88 235
13161.96 259
13163.05 246
13164.13 249
13165.21 261
13166.29 240
13167.38 252
13168.46 250
13169.54 252
13170.62 235
13171.71 229
13172.79 250
13173.87 236
13174.96 243
13176.04 246
13177.12 252
13178.20 258
13179.29 249
13180.37 255
13181.45 234
13182.54 265
13183.62 265
13184.70 258
13185.79 259
13186.87 241
13187.95 260
13189.04 246
13190.12 252
13191.20 255
13192.29 251
13193.37 247
13194.46 247
13195.54 257
13196.62 242
13197.71 254
13198.79 266
13199.88 251
13200.96 274
13202.04 256
13203.13 259
13204.21 255
13205.30 254
13206.38 235
13207.46 266
13208.55 248
13209.63 256
13210.72 268
13211.80 246
13212.89 244
13213.97 267
13215.05 240
13216.14 244
13217.22 247
13218.31 229
13219.39 224
13220.48 235
13221.56 249
13222.65 261
13223.73 251
13224.82 277
13225.90 253
13226.99 234
13228.07 243
13229.16 240
13230.24 252
13231.33 251
13232.41 267
13233.50 245
13234.58 247
13235.67 273
13236.76 245
13237.84 269
13238.93 233
13240.01 241
13241.10 260
13242.18 253
13243.27 263
13244.35 266
13245.44 248
13246.53 242
13247.61 257
13248.70 249
13249.78 281
13250.87 282
13251.96 252
13253.04 247
13254.13 234
13255.21 248
13256.30 254
13257.39 261
13258.47 269
13259.56 249
13260.65 238
13261.73 251
13262.82 257
13263.91 245
13264.99 255
13266.08 252
13267.17 261
13268.25 255
13269.34 260
13270.43 269
13271.51 272
13272.60 269
13273.69 252
13274.77 258
13275.86 263
13276.95 270
13278.04 274
13279.12 286
13280.21 269
13281.30 267
13282.38 263
13283.47 267
13284.56 272
13285.65 235
13286.73 267
13287.82 291
13288.91 259
13290.00 239
13291.08 268
13292.17 279
13293.26 273
13294.35 278
13295.44 274
13296.52 253
13297.61 272
13298.70 291
13299.79 273
13300.88 258
13301.96 262
13303.05 276
13304.14 256
13305.23 258
13306.32 251
13307.41 256
13308.49 272
13309.58 266
13310.67 254
13311.76 295
13312.85 251
13313.94 259
13315.02 238
13316.11 258
13317.20 268
13318.29 242
13319.38 266
13320.47 270
13321.56 275
13322.65 282
13323.74 251
13324.82 277
13325.91 268
13327.00 266
13328.09 272
13329.18 277
13330.27 254
13331.36 269
13332.45 272
13333.54 256
13334.63 244
13335.72 280
13336.81 255
13337.90 269
13338.99 290
13340.08 269
13341.17 264
13342.26 265
13343.35 258
13344.44 275
13345.53 268
13346.61 277
13347.70 267
13348.79 292
13349.89 267
13350.98 278
13352.07 294
13353.16 268
13354.25 283
13355.34 271
13356.43 293
13357.52 300
13358.61 278
13359.70 284
13360.79 290
13361.88 296
13362.97 280
13364.06 285
13365.15 307
13366.24 276
13367.33 273
13368.42 255
13369.51 266
13370.60 284
13371.70 273
13372.79 258
13373.88 259
13374.97 260
13376.06 247
13377.15 267
13378.24 250
13379.33 265
13380.43 255
13381.52 255
13382.61 258
13383.70 267
13384.79 265
13385.88 270
13386.97 253
13388.07 262
13389.16 248
13390.25 254
13391.34 237
13392.43 261
13393.52 268
13394.62 242
13395.71 257
13396.80 268
13397.89 281
13398.98 242
13400.08 257
13401.17 283
13402.26 266
13403.35 241
13404.45 256
13405.54 263
13406.63 272
13407.72 267
13408.82 236
13409.91 240
13411.00 244
13412.09 273
13413.19 254
13414.28 254
13415.37 231
13416.46 269
13417.56 252
13418.65 252
13419.74 268
13420.84 275
13421.93 266
13423.02 269
13424.11 239
13425.21 268
13426.30 269
13427.39 271
13428.49 257
13429.58 268
13430.67 252
13431.77 246
13432.86 263
13433.95 293
13435.05 284
13436.14 278
13437.24 290
13438.33 250
13439.42 244
13440.52 248
13441.61 268
13442.70 251
13443.80 262
13444.89 270
13445.99 246
13447.08 282
13448.17 257
13449.27 290
13450.36 302
13451.46 273
13452.55 272
13453.64 276
13454.74 287
13455.83 258
13456.93 268
13458.02 265
13459.12 292
13460.21 267
13461.31 256
13462.40 253
13463.50 268
13464.59 290
13465.69 259
13466.78 251
13467.87 275
13468.97 296
13470.06 297
13471.16 277
13472.25 301
13473.35 292
13474.44 288
13475.54 285
13476.64 265
13477.73 279
13478.83 283
13479.92 282
13481.02 274
13482.11 291
13483.21 276
13484.30 280
13485.40 291
13486.49 311
13487.59 312
13488.69 295
13489.78 291
13490.88 300
13491.97 290
13493.07 294
13494.17 306
13495.26 312
13496.36 302
13497.45 283
13498.55 292
13499.65 288
13500.74 293
13501.84 292
13502.93 295
13504.03 285
13505.13 289
13506.22 277
13507.32 288
13508.42 274
13509.51 270
13510.61 249
13511.71 284
13512.80 272
13513.90 278
13515.00 277
13516.09 262
13517.19 299
13518.29 270
13519.38 248
13520.48 253
13521.58 275
13522.68 276
13523.77 269
13524.87 271
13525.97 246
13527.06 251
13528.16 269
13529.26 277
13530.36 244
13531.45 240
13532.55 264
13533.65 263
13534.75 237
13535.84 232
13536.94 245
13538.04 240
13539.14 254
13540.23 277
13541.33 271
13542.43 258
13543.53 263
13544.63 273
13545.72 241
13546.82 254
13547.92 259
13549.02 257
13550.12 259
13551.22 249
13552.31 257
13553.41 251
13554.51 252
13555.61 247
13556.71 282
13557.81 232
13558.90 253
13560.00 257
13561.10 248
13562.20 247
13563.30 274
13564.40 240
13565.50 248
13566.60 252
13567.69 265
13568.79 243
13569.89 246
13570.99 251
13572.09 255
13573.19 241
13574.29 230
13575.39 260
13576.49 244
13577.59 245
13578.69 236
13579.79 241
13580.89 256
13581.98 255
13583.08 287
13584.18 231
13585.28 263
13586.38 251
13587.48 279
13588.58 272
13589.68 271
13590.78 242
13591.88 242
13592.98 255
13594.08 261
13595.18 237
13596.28 258
13597.38 278
13598.48 267
13599.58 265
13600.68 271
13601.78 273
13602.88 263
13603.98 255
13605.08 272
13606.18 270
13607.29 258
13608.39 306
13609.49 268
13610.59 264
13611.69 272
13612.79 259
13613.89 292
13614.99 262
13616.09 264
13617.19 263
13618.29 249
13619.39 259
13620.50 275
13621.60 259
13622.70 288
13623.80 232
13624.90 279
13626.00 262
13627.10 286
13628.20 240
13629.31 253
13630.41 246
13631.51 260
13632.61 266
13633.71 263
13634.81 246
13635.91 275
13637.02 253
13638.12 282
13639.22 257
13640.32 245
13641.42 262
13642.53 245
13643.63 256
13644.73 256
13645.83 269
13646.93 245
13648.04 229
13649.14 273
13650.24 267
13651.34 258
13652.45 258
13653.55 273
13654.65 278
13655.75 271
13656.85 256
13657.96 267
13659.06 253
13660.16 281
13661.27 269
13662.37 241
13663.47 277
13664.57 274
13665.68 259
13666.78 267
13667.88 271
13668.99 287
13670.09 283
13671.19 274
13672.29 277
13673.40 265
13674.50 257
13675.60 254
13676.71 258
13677.81 272
13678.91 259
13680.02 265
13681.12 278
13682.23 231
13683.33 277
13684.43 287
13685.54 270
13686.64 261
13687.74 288
13688.85 266
13689.95 255
13691.06 270
13692.16 295
13693.26 290
13694.37 271
13695.47 293
13696.58 277
13697.68 268
13698.78 295
13699.89 292
13700.99 274
13702.10 312
13703.20 329
13704.31 345
13705.41 324
13706.51 313
13707.62 293
13708.72 299
13709.83 336
13710.93 317
13712.04 303
13713.14 301
13714.25 313
13715.35 303
13716.46 327
13717.56 310
13718.67 310
13719.77 287
13720.88 302
13721.98 288
13723.09 268
13724.19 297
13725.30 279
13726.40 285
13727.51 282
13728.61 271
13729.72 261
13730.83 311
13731.93 258
13733.04 284
13734.14 272
13735.25 286
13736.35 270
13737.46 276
13738.57 266
13739.67 272
13740.78 299
13741.88 273
13742.99 295
13744.09 287
13745.20 274
13746.31 303
13747.41 258
13748.52 262
13749.63 286
13750.73 275
13751.84 285
13752.94 285
13754.05 282
13755.16 285
13756.26 268
13757.37 279
13758.48 273
13759.58 286
13760.69 280
13761.80 325
13762.90 283
13764.01 299
13765.12 273
13766.22 315
13767.33 297
13768.44 273
13769.55 290
13770.65 298
13771.76 287
13772.87 286
13773.97 293
13775.08 275
13776.19 310
13777.30 311
13778.40 295
13779.51 276
13780.62 272
13781.73 272
13782.83 287
13783.94 278
13785.05 257
13786.16 268
13787.26 282
13788.37 311
13789.48 265
13790.59 270
13791.70 273
13792.80 298
13793.91 305
13795.02 293
13796.13 289
13797.24 298
13798.35 305
13799.45 301
13800.56 272
13801.67 283
13802.78 305
13803.89 288
13805.00 294
13806.10 296
13807.21 303
13808.32 301
13809.43 325
13810.54 287
13811.65 303
13812.76 318
13813.86 267
13814.97 304
13816.08 307
13817.19 300
13818.30 265
13819.41 282
13820.52 287
13821.63 249
13822.74 279
13823.85 272
13824.96 264
13826.06 245
13827.17 284
13828.28 274
13829.39 278
13830.50 280
13831.61 254
13832.72 282
13833.83 261
13834.94 279
13836.05 274
13837.16 247
13838.27 273
13839.38 278
13840.49 255
13841.60 245
13842.71 254
13843.82 260
13844.93 251
13846.04 260
13847.15 262
13848.26 238
13849.37 251
13850.48 269
13851.59 266
13852.70 258
13853.81 243
13854.92 266
13856.03 245
13857.14 256
13858.25 255
13859.37 252
13860.48 251
13861.59 283
13862.70 251
13863.81 279
13864.92 237
13866.03 275
13867.14 257
13868.25 257
13869.36 265
13870.47 250
13871.59 261
13872.70 258
13873.81 267
13874.92 265
13876.03 251
13877.14 281
13878.25 268
13879.36 259
13880.48 262
13881.59 261
13882.70 261
13883.81 254
13884.92 261
13886.03 264
13887.15 246
13888.26 270
13889.37 261
13890.48 263
13891.59 276
13892.71 284
13893.82 285
13894.93 264
13896.04 280
13897.15 257
13898.27 245
13899.38 265
13900.49 249
13901.60 248
13902.72 239
13903.83 245
13904.94 259
13906.05 272
13907.17 273
13908.28 261
13909.39 259
13910.50 249
13911.62 242
13912.73 234
13913.84 240
13914.95 248
13916.07 243
13917.18 241
13918.29 212
13919.41 251
13920.52 254
13921.63 258
13922.75 244
13923.86 251
13924.97 223
13926.09 253
13927.20 259
13928.31 246
13929.43 256
13930.54 252
13931.65 245
13932.77 262
13933.88 251
13934.99 248
13936.11 258
13937.22 249
13938.34 253
13939.45 242
13940.56 257
13941.68 239
13942.79 257
13943.91 262
13945.02 242
13946.13 228
13947.25 243
13948.36 229
13949.48 229
13950.59 232
13951.70 236
13952.82 230
13953.93 256
13955.05 251
13956.16 252
13957.28 243
13958.39 243
13959.51 264
13960.62 237
13961.74 259
13962.85 227
13963.97 239
13965.08 259
13966.20 244
13967.31 226
13968.43 244
13969.54 231
13970.66 245
13971.77 251
13972.89 260
13974.00 259
13975.12 247
13976.23 262
13977.35 274
13978.46 222
13979.58 235
13980.69 257
13981.81 243
13982.92 253
13984.04 234
13985.16 252
13986.27 238
13987.39 243
13988.50 236
13989.62 254
13990.74 238
13991.85 220
13992.97 257
13994.08 257
13995.20 247
13996.32 231
13997.43 249
13998.55 230
13999.66 245
14000.78 222
14001.90 250
14003.01 230
14004.13 223
14005.25 231
14006.36 238
14007.48 224
14008.60 230
14009.71 240
14010.83 240
14011.95 251
14013.06 222
14014.18 243
14015.30 227
14016.41 233
14017.53 239
14018.65 263
14019.76 228
14020.88 246
14022.00 233
14023.12 234
14024.23 232
14025.35 234
14026.47 243
14027.59 250
14028.70 240
14029.82 243
14030.94 259
14032.06 240
14033.17 241
14034.29 255
14035.41 266
14036.53 258
14037.64 255
14038.76 248
14039.88 240
14041.00 247
14042.11 234
14043.23 253
14044.35 279
14045.47 249
14046.59 240
14047.71 247
14048.82 264
14049.94 244
14051.06 256
14052.18 253
14053.30 250
14054.42 263
14055.53 256
14056.65 267
14057.77 281
14058.89 282
14060.01 284
14061.13 288
14062.25 275
14063.36 271
14064.48 271
14065.60 260
14066.72 256
14067.84 250
14068.96 292
14070.08 265
14071.20 275
14072.32 270
14073.44 276
14074.55 269
14075.67 272
14076.79 297
14077.91 297
14079.03 287
14080.15 286
14081.27 281
14082.39 265
14083.51 275
14084.63 303
14085.75 300
14086.87 286
14087.99 287
14089.11 308
14090.23 294
14091.35 267
14092.47 269
14093.59 313
14094.71 296
14095.83 297
14096.95 271
14098.07 297
14099.19 286
14100.31 294
14101.43 277
14102.55 264
14103.67 282
14104.79 304
14105.91 248
14107.03 265
14108.15 246
14109.27 238
14110.39 250
14111.51 258
14112.64 236
14113.76 238
14114.88 263
14116.00 238
14117.12 242
14118.24 234
14119.36 230
14120.48 244
14121.60 246
14122.72 243
14123.85 262
14124.97 235
14126.09 249
14127.21 265
14128.33 266
14129.45 232
14130.57 263
14131.70 261
14132.82 258
14133.94 215
14135.06 230
14136.18 267
14137.30 240
14138.43 258
14139.55 241
14140.67 244
14141.79 240
14142.91 235
14144.03 267
14145.16 246
14146.28 248
14147.40 267
14148.52 254
14149.65 241
14150.77 230
14151.89 242
14153.01 250
14154.13 231
14155.26 229
14156.38 240
14157.50 228
14158.62 212
14159.75 239
14160.87 237
14161.99 215
14163.12 233
14164.24 235
14165.36 228
14166.48 236
14167.61 231
14168.73 237
14169.85 243
14170.98 241
14172.10 272
14173.22 254
14174.35 258
14175.47 222
14176.59 225
14177.72 222
14178.84 218
14179.96 218
14181.09 238
14182.21 248
14183.33 243
14184.46 236
14185.58 245
14186.70 245
14187.83 222
14188.95 250
14190.07 244
14191.20 237
14192.32 239
14193.45 234
14194.57 216
14195.69 236
14196.82 227
14197.94 237
14199.07 232
14200.19 239
14201.32 228
14202.44 235
14203.56 235
14204.69 225
14205.81 240
14206.94 244
14208.06 210
14209.19 217
14210.31 230
14211.44 219
14212.56 231
14213.69 232
14214.81 231
14215.93 235
14217.06 234
14218.18 239
14219.31 212
14220.43 212
14221.56 202
14222.68 232
14223.81 227
14224.94 239
14226.06 226
14227.19 229
14228.31 243
14229.44 213
14230.56 210
14231.69 236
14232.81 229
14233.94 238
14235.06 212
14236.19 237
14237.32 230
14238.44 242
14239.57 239
14240.69 223
14241.82 229
14242.94 222
14244.07 251
14245.20 213
14246.32 233
14247.45 224
14248.57 241
14249.70 228
14250.83 235
14251.95 217
14253.08 241
14254.21 231
14255.33 219
14256.46 230
14257.59 224
14258.71 240
14259.84 222
14260.97 237
14262.09 235
14263.22 239
14264.35 237
14265.47 226
14266.60 211
14267.73 211
14268.85 210
14269.98 222
14271.11 210
14272.23 217
14273.36 229
14274.49 239
14275.62 227
14276.74 226
14277.87 217
14279.00 235
14280.12 237
14281.25 211
14282.38 216
14283.51 196
14284.63 216
14285.76 202
14286.89 213
14288.02 216
14289.15 209
14290.27 221
14291.40 225
14292.53 234
14293.66 220
14294.78 199
14295.91 206
14297.04 205
14298.17 226
14299.30 232
14300.42 215
14301.55 220
14302.68 215
14303.81 232
14304.94 216
14306.07 210
14307.19 213
14308.32 218
14309.45 230
14310.58 233
14311.71 220
14312.84 223
14313.97 207
14315.10 225
14316.22 225
14317.35 238
14318.48 235
14319.61 203
14320.74 233
14321.87 220
14323.00 213
14324.13 227
14325.26 203
14326.39 204
14327.51 228
14328.64 216
14329.77 210
14330.90 225
14332.03 205
14333.16 204
14334.29 218
14335.42 208
14336.55 197
14337.68 225
14338.81 222
14339.94 218
14341.07 212
14342.20 188
14343.33 214
14344.46 219
14345.59 220
14346.72 199
14347.85 223
14348.98 216
14350.11 231
14351.24 191
14352.37 206
14353.50 223
14354.63 226
14355.76 206
14356.89 201
14358.02 204
14359.15 208
14360.28 220
14361.41 211
14362.54 199
14363.67 195
14364.80 220
14365.94 218
14367.07 208
14368.20 196
14369.33 205
14370.46 220
14371.59 226
14372.72 179
14373.85 209
14374.98 197
14376.11 195
14377.25 205
14378.38 209
14379.51 195
14380.64 204
14381.77 196
14382.90 240
14384.03 224
14385.16 206
14386.30 207
14387.43 203
14388.56 219
14389.69 208
14390.82 210
14391.95 211
14393.09 206
14394.22 200
14395.35 215
14396.48 228
14397.61 212
14398.75 216
14399.88 211
14401.01 224
14402.14 231
14403.27 213
14404.41 215
14405.54 225
14406.67 199
14407.80 214
14408.94 223
14410.07 219
14411.20 223
14412.33 225
14413.47 212
14414.60 212
14415.73 229
14416.87 207
14418.00 195
14419.13 195
14420.26 225
14421.40 215
14422.53 203
14423.66 193
14424.80 218
14425.93 229
14427.06 220
14428.20 201
14429.33 209
14430.46 223
14431.59 227
14432.73 212
14433.86 214
14435.00 212
14436.13 215
14437.26 220
14438.40 210
14439.53 221
14440.66 231
14441.80 232
14442.93 218
14444.06 217
14445.20 223
14446.33 234
14447.47 212
14448.60 225
14449.73 227
14450.87 219
14452.00 197
14453.14 214
14454.27 206
14455.41 210
14456.54 221
14457.67 213
14458.81 220
14459.94 205
14461.08 223
14462.21 226
14463.35 220
14464.48 223
14465.62 225
14466.75 225
14467.89 210
14469.02 237
14470.15 212
14471.29 200
14472.42 205
14473.56 215
14474.69 232
14475.83 237
14476.96 212
14478.10 229
14479.24 207
14480.37 215
14481.51 216
14482.64 227
14483.78 233
14484.91 227
14486.05 216
14487.18 210
14488.32 207
14489.45 237
14490.59 236
14491.73 231
14492.86 246
14494.00 246
14495.13 256
14496.27 253
14497.40 240
14498.54 232
14499.68 234
14500.81 240
14501.95 269
14503.08 241
14504.22 241
14505.36 251
14506.49 235
14507.63 235
14508.77 240
14509.90 244
14511.04 253
14512.18 247
14513.31 276
14514.45 270
14515.58 250
14516.72 259
14517.86 240
14519.00 251
14520.13 229
14521.27 251
14522.41 222
14523.54 230
14524.68 224
14525.82 221
14526.95 227
14528.09 244
14529.23 244
14530.37 225
14531.50 214
14532.64 212
14533.78 221
14534.91 236
14536.05 223
14537.19 217
14538.33 224
14539.46 227
14540.60 203
14541.74 205
14542.88 222
14544.02 215
14545.15 209
14546.29 233
14547.43 239
14548.57 242
14549.70 227
14550.84 228
14551.98 203
14553.12 217
14554.26 215
14555.39 211
14556.53 222
14557.67 212
14558.81 203
14559.95 218
14561.09 209
14562.22 228
14563.36 211
14564.50 204
14565.64 206
14566.78 222
14567.92 221
14569.06 223
14570.20 230
14571.33 202
14572.47 224
14573.61 230
14574.75 210
14575.89 219
14577.03 216
14578.17 223
14579.31 201
14580.45 221
14581.59 193
14582.72 222
14583.86 216
14585.00 218
14586.14 209
14587.28 234
14588.42 226
14589.56 234
14590.70 230
14591.84 233
14592.98 246
14594.12 215
14595.26 184
14596.40 209
14597.54 227
14598.68 226
14599.82 220
14600.96 223
14602.10 218
14603.24 213
14604.38 236
14605.52 204
14606.66 218
14607.80 207
14608.94 210
14610.08 224
14611.22 232
14612.36 234
14613.50 231
14614.64 227
14615.78 240
14616.92 236
14618.06 232
14619.20 246
14620.34 225
14621.49 232
14622.63 231
14623.77 248
14624.91 227
14626.05 245
14627.19 237
14628.33 231
14629.47 225
14630.61 231
14631.75 240
14632.90 237
14634.04 233
14635.18 231
14636.32 213
14637.46 239
14638.60 231
14639.74 210
14640.88 218
14642.03 192
14643.17 219
14644.31 217
14645.45 205
14646.59 195
14647.73 215
14648.88 211
14650.02 220
14651.16 219
14652.30 212
14653.44 225
14654.59 207
14655.73 220
14656.87 214
14658.01 224
14659.16 197
14660.30 195
14661.44 221
14662.58 202
14663.72 191
14664.87 226
14666.01 235
14667.15 196
14668.29 197
14669.44 207
14670.58 194
14671.72 185
14672.87 194
14674.01 197
14675.15 213
14676.29 184
14677.44 201
14678.58 212
14679.72 205
14680.87 190
14682.01 217
14683.15 217
14684.30 186
14685.44 198
14686.58 209
14687.73 210
14688.87 197
14690.01 192
14691.16 195
14692.30 210
14693.44 181
14694.59 209
14695.73 213
14696.87 196
14698.02 179
14699.16 194
14700.30 194
14701.45 183
14702.59 196
14703.74 210
14704.88 211
14706.02 185
14707.17 182
14708.31 211
14709.46 208
14710.60 205
14711.75 210
14712.89 210
14714.03 183
14715.18 199
14716.32 215
14717.47 206
14718.61 203
14719.76 202
14720.90 199
14722.05 193
14723.19 191
14724.34 226
14725.48 202
14726.63 213
14727.77 188
14728.92 205
14730.06 194
14731.21 193
14732.35 191
14733.50 215
14734.64 202
14735.79 187
14736.93 198
14738.08 202
14739.22 225
14740.37 187
14741.51 224
14742.66 188
14743.80 194
14744.95 189
14746.09 199
14747.24 206
14748.39 194
14749.53 187
14750.68 209
14751.82 188
14752.97 177
14754.11 192
14755.26 205
14756.41 195
14757.55 197
14758.70 188
14759.85 200
14760.99 193
14762.14 174
14763.28 185
14764.43 198
14765.58 207
14766.72 212
14767.87 211
14769.02 193
14770.16 186
14771.31 190
14772.46 196
14773.60 213
14774.75 193
14775.90 215
14777.04 227
14778.19 202
14779.34 181
14780.48 222
14781.63 200
14782.78 186
14783.92 187
14785.07 196
14786.22 196
14787.37 196
14788.51 197
14789.66 213
14790.81 200
14791.96 157
14793.10 197
14794.25 208
14795.40 198
14796.54 184
14797.69 218
14798.84 205
14799.99 177
14801.14 198
14802.28 206
14803.43 195
14804.58 185
14805.73 182
14806.88 209
14808.02 185
14809.17 177
14810.32 178
14811.47 187
14812.62 188
14813.76 189
14814.91 185
14816.06 195
14817.21 197
14818.36 205
14819.51 204
14820.65 187
14821.80 190
14822.95 188
14824.10 195
14825.25 188
14826.40 163
14827.55 180
14828.69 197
14829.84 198
14830.99 175
14832.14 184
14833.29 189
14834.44 188
14835.59 194
14836.74 211
14837.89 169
14839.04 212
14840.19 191
14841.33 209
14842.48 196
14843.63 189
14844.78 205
14845.93 184
14847.08 191
14848.23 201
14849.38 192
14850.53 200
14851.68 174
14852.83 187
14853.98 214
14855.13 193
14856.28 209
14857.43 202
14858.58 198
14859.73 174
14860.88 197
14862.03 182
14863.18 188
14864.33 193
14865.48 213
14866.63 190
14867.78 194
14868.93 188
14870.08 177
14871.23 214
14872.38 191
14873.53 194
14874.68 192
14875.83 180
14876.98 205
14878.14 174
14879.29 182
14880.44 180
14881.59 191
14882.74 169
14883.89 172
14885.04 190
14886.19 182
14887.34 177
14888.49 214
14889.64 186
14890.80 195
14891.95 180
14893.10 197
14894.25 186
14895.40 181
14896.55 177
14897.70 183
14898.86 178
14900.01 176
14901.16 175
14902.31 194
14903.46 198
14904.61 186
14905.77 197
14906.92 177
14908.07 206
14909.22 191
14910.37 185
14911.53 203
14912.68 179
14913.83 191
14914.98 206
14916.13 200
14917.29 198
14918.44 181
14919.59 195
14920.74 190
14921.90 195
14923.05 206
14924.20 178
14925.35 166
14926.51 194
14927.66 170
14928.81 196
14929.96 178
14931.12 184
14932.27 172
14933.42 177
14934.57 181
14935.73 199
14936.88 183
14938.03 174
14939.19 180
14940.34 186
14941.49 181
14942.65 188
14943.80 192
14944.95 182
14946.11 183
14947.26 204
14948.41 172
14949.57 189
14950.72 181
14951.87 187
14953.03 179
14954.18 166
14955.33 177
14956.49 190
14957.64 188
14958.80 188
14959.95 188
14961.10 171
14962.26 166
14963.41 188
14964.57 186
14965.72 179
14966.87 189
14968.03 180
14969.18 186
14970.34 196
14971.49 187
14972.65 202
14973.80 199
14974.95 181
14976.11 185
14977.26 182
14978.42 191
14979.57 189
14980.73 184
14981.88 181
14983.04 188
14984.19 186
14985.35 189
14986.50 202
14987.66 181
14988.81 182
14989.97 199
14991.12 177
14992.28 181
14993.43 167
14994.59 200
14995.74 186
14996.90 195
14998.05 182
14999.21 175
15000.36 201
15001.52 181
15002.67 194
15003.83 176
15004.99 176
15006.14 187
15007.30 171
15008.45 179
15009.61 179
15010.76 160
15011.92 181
15013.08 174
15014.23 187
15015.39 186
15016.54 167
15017.70 189
15018.86 192
15020.01 187
15021.17 178
15022.32 176
15023.48 184
15024.64 182
15025.79 171
15026.95 177
15028.11 192
15029.26 191
15030.42 165
15031.58 179
15032.73 170
15033.89 178
15035.05 182
15036.20 201
15037.36 179
15038.52 196
15039.67 180
15040.83 171
15041.99 194
15043.15 164
15044.30 182
15045.46 177
15046.62 197
15047.77 174
15048.93 156
15050.09 180
15051.25 178
15052.40 194
15053.56 186
15054.72 180
15055.88 177
15057.03 177
15058.19 199
15059.35 192
15060.51 163
15061.66 186
15062.82 170
15063.98 193
15065.14 195
15066.30 176
15067.45 181
15068.61 193
15069.77 181
15070.93 190
15072.09 171
15073.24 188
15074.40 162
15075.56 182
15076.72 178
15077.88 149
15079.04 161
15080.20 194
15081.35 167
15082.51 177
15083.67 182
15084.83 178
15085.99 171
15087.15 168
15088.31 178
15089.46 173
15090.62 194
15091.78 205
15092.94 183
15094.10 185
15095.26 155
15096.42 165
15097.58 197
15098.74 183
15099.90 197
15101.06 190
15102.22 203
15103.37 185
15104.53 201
15105.69 204
15106.85 181
15108.01 164
15109.17 173
15110.33 183
15111.49 170
15112.65 166
15113.81 189
15114.97 170
15116.13 179
15117.29 186
15118.45 161
15119.61 180
15120.77 206
15121.93 165
15123.09 172
15124.25 196
15125.41 178
15126.57 180
15127.73 183
15128.89 195
15130.05 191
15131.21 182
15132.37 187
15133.53 176
15134.69 172
15135.86 183
15137.02 188
15138.18 181
15139.34 181
15140.50 163
15141.66 180
15142.82 202
15143.98 191
15145.14 173
15146.30 180
15147.46 187
15148.63 189
15149.79 179
15150.95 174
15152.11 177
15153.27 196
15154.43 172
15155.59 179
15156.75 177
15157.92 183
15159.08 181
15160.24 175
15161.40 186
15162.56 178
15163.72 178
15164.89 169
15166.05 168
15167.21 191
15168.37 178
15169.53 173
15170.69 173
15171.86 178
15173.02 187
15174.18 194
15175.34 185
15176.51 190
15177.67 155
15178.83 179
15179.99 178
15181.15 182
15182.32 172
15183.48 183
15184.64 171
15185.80 173
15186.97 188
15188.13 191
15189.29 183
15190.46 184
15191.62 186
15192.78 208
15193.94 181
15195.11 169
15196.27 189
15197.43 164
15198.60 180
15199.76 188
15200.92 173
15202.08 175
15203.25 154
15204.41 188
15205.57 196
15206.74 186
15207.90 194
15209.06 208
15210.23 196
15211.39 175
15212.56 162
15213.72 202
15214.88 187
15216.05 179
15217.21 186
15218.37 188
15219.54 176
15220.70 160
15221.87 179
15223.03 187
15224.19 195
15225.36 201
15226.52 199
15227.69 209
15228.85 188
15230.01 179
15231.18 181
15232.34 198
15233.51 185
15234.67 185
15235.84 210
15237.00 167
15238.16 200
15239.33 197
15240.49 192
15241.66 194
15242.82 196
15243.99 178
15245.15 189
15246.32 168
15247.48 177
15248.65 190
15249.81 198
15250.98 173
15252.14 183
15253.31 181
15254.47 170
15255.64 192
15256.80 179
15257.97 180
15259.13 160
15260.30 177
15261.46 174
15262.63 200
15263.80 181
15264.96 197
15266.13 173
15267.29 165
15268.46 157
15269.62 181
15270.79 204
15271.96 184
15273.12 188
15274.29 153
15275.45 184
15276.62 165
15277.79 191
15278.95 196
15280.12 183
15281.28 174
15282.45 167
15283.62 170
15284.78 180
15285.95 179
15287.12 183
15288.28 185
15289.45 184
15290.62 189
15291.78 177
15292.95 170
15294.12 171
15295.28 170
15296.45 174
15297.62 197
15298.78 189
15299.95 178
15301.12 180
15302.28 192
15303.45 170
15304.62 190
15305.78 194
15306.95 161
15308.12 174
15309.29 186
15310.45 195
15311.62 180
15312.79 187
15313.96 189
15315.12 188
15316.29 183
15317.46 177
15318.63 189
15319.79 188
15320.96 179
15322.13 185
15323.30 190
15324.46 177
15325.63 180
15326.80 173
15327.97 191
15329.14 206
15330.30 190
15331.47 172
15332.64 186
15333.81 174
15334.98 193
15336.14 195
15337.31 180
15338.48 188
15339.65 197
15340.82 197
15341.99 185
15343.16 184
15344.32 175
15345.49 177
15346.66 165
15347.83 200
15349.00 176
15350.17 174
15351.34 172
15352.51 179
15353.67 190
15354.84 184
15356.01 185
15357.18 178
15358.35 180
15359.52 173
15360.69 188
15361.86 155
15363.03 196
15364.20 177
15365.37 172
15366.54 157
15367.71 197
15368.87 179
15370.04 188
15371.21 195
15372.38 186
15373.55 193
15374.72 197
15375.89 201
15377.06 204
15378.23 198
15379.40 155
15380.57 186
15381.74 177
15382.91 194
15384.08 184
15385.25 192
15386.42 182
15387.59 165
15388.76 190
15389.93 201
15391.10 185
15392.27 185
15393.44 202
15394.62 184
15395.79 194
15396.96 175
15398.13 205
15399.30 180
15400.47 180
15401.64 180
15402.81 184
15403.98 189
15405.15 169
15406.32 181
15407.49 205
15408.66 210
15409.84 170
15411.01 170
15412.18 176
15413.35 199
15414.52 187
15415.69 190
15416.86 191
15418.03 185
15419.21 179
15420.38 174
15421.55 166
15422.72 185
15423.89 196
15425.06 175
15426.24 181
15427.41 173
15428.58 204
15429.75 178
15430.92 192
15432.09 161
15433.27 200
15434.44 166
15435.61 183
15436.78 169
15437.96 193
15439.13 189
15440.30 192
15441.47 164
15442.64 180
15443.82 166
15444.99 172
15446.16 173
15447.33 178
15448.51 156
15449.68 149
15450.85 155
15452.02 161
15453.20 171
15454.37 167
15455.54 202
15456.72 165
15457.89 181
15459.06 156
15460.23 180
15461.41 178
15462.58 163
15463.75 182
15464.93 166
15466.10 176
15467.27 184
15468.45 164
15469.62 167
15470.79 182
15471.97 167
15473.14 177
15474.31 192
15475.49 168
15476.66 180
15477.83 170
15479.01 179
15480.18 170
15481.36 159
15482.53 177
15483.70 189
15484.88 165
15486.05 156
15487.23 146
15488.40 182
15489.57 185
15490.75 194
15491.92 158
15493.10 171
15494.27 170
15495.44 191
15496.62 171
15497.79 186
15498.97 199
15500.14 179
15501.32 191
15502.49 167
15503.67 186
15504.84 187
15506.02 191
15507.19 201
15508.36 183
15509.54 163
15510.71 182
15511.89 155
15513.06 177
15514.24 172
15515.41 169
15516.59 200
15517.77 178
15518.94 162
15520.12 192
15521.29 185
15522.47 175
15523.64 173
15524.82 177
15525.99 184
15527.17 174
15528.34 183
15529.52 170
15530.69 167
15531.87 180
15533.05 176
15534.22 180
15535.40 177
15536.57 157
15537.75 200
15538.93 191
15540.10 179
15541.28 179
15542.45 175
15543.63 179
15544.81 174
15545.98 206
15547.16 185
15548.33 175
15549.51 185
15550.69 169
15551.86 188
15553.04 169
15554.22 168
15555.39 190
15556.57 192
15557.75 176
15558.92 178
15560.10 192
15561.28 204
15562.45 168
15563.63 181
15564.81 169
15565.99 176
15567.16 172
15568.34 171
15569.52 197
15570.69 155
15571.87 179
15573.05 186
15574.23 174
15575.40 165
15576.58 183
15577.76 165
15578.93 177
15580.11 174
15581.29 192
15582.47 198
15583.65 190
15584.82 173
15586.00 210
15587.18 176
15588.36 174
15589.53 185
15590.71 198
15591.89 221
15593.07 178
15594.25 187
15595.42 191
15596.60 182
15597.78 206
15598.96 189
15600.14 171
15601.32 186
15602.49 199
15603.67 194
15604.85 180
15606.03 165
15607.21 197
15608.39 200
15609.56 191
15610.74 194
15611.92 185
15613.10 175
15614.28 194
15615.46 190
15616.64 183
15617.82 203
15619.00 202
15620.17 203
15621.35 204
15622.53 203
15623.71 193
15624.89 184
15626.07 195
15627.25 201
15628.43 186
15629.61 224
15630.79 212
15631.97 207
15633.15 175
15634.33 206
15635.51 195
15636.69 185
15637.87 203
15639.05 212
15640.22 204
15641.40 189
15642.58 191
15643.76 196
15644.94 191
15646.12 204
15647.30 194
15648.48 192
15649.66 181
15650.85 217
15652.03 206
15653.21 180
15654.39 232
15655.57 181
15656.75 227
15657.93 201
15659.11 195
15660.29 172
15661.47 201
15662.65 193
15663.83 212
15665.01 184
15666.19 196
15667.37 190
15668.55 189
15669.73 183
15670.92 192
15672.10 186
15673.28 185
15674.46 205
15675.64 196
15676.82 173
15678.00 181
15679.18 194
15680.36 190
15681.55 196
15682.73 190
15683.91 180
15685.09 179
15686.27 194
15687.45 200
15688.63 172
15689.82 186
15691.00 200
15692.18 186
15693.36 185
15694.54 207
15695.73 172
15696.91 195
15698.09 201
15699.27 191
15700.45 174
15701.64 175
15702.82 215
15704.00 189
15705.18 197
15706.36 185
15707.55 190
15708.73 207
15709.91 180
15711.09 191
15712.28 177
15713.46 193
15714.64 178
15715.82 226
15717.01 195
15718.19 216
15719.37 196
15720.55 217
15721.74 197
15722.92 200
15724.10 201
15725.29 188
15726.47 204
15727.65 190
15728.84 195
15730.02 209
15731.20 199
15732.39 205
15733.57 188
15734.75 197
15735.94 208
15737.12 200
15738.30 184
15739.49 198
15740.67 188
15741.85 195
15743.04 219
15744.22 230
15745.40 200
15746.59 210
15747.77 226
15748.96 233
15750.14 191
15751.32 214
15752.51 194
15753.69 193
15754.88 185
15756.06 186
15757.24 205
15758.43 206
15759.61 192
15760.80 180
15761.98 185
15763.17 188
15764.35 198
15765.53 194
15766.72 187
15767.90 188
15769.09 198
15770.27 152
15771.46 177
15772.64 198
15773.83 194
15775.01 200
15776.20 194
15777.38 215
15778.57 184
15779.75 195
15780.94 193
15782.12 185
15783.31 180
15784.49 213
15785.68 181
15786.86 203
15788.05 181
15789.23 190
15790.42 197
15791.60 190
15792.79 195
15793.98 173
15795.16 176
15796.35 182
15797.53 168
15798.72 175
15799.90 183
15801.09 181
15802.28 190
15803.46 184
15804.65 190
15805.83 186
15807.02 204
15808.21 190
15809.39 181
15810.58 180
15811.76 166
15812.95 177
15814.14 163
15815.32 184
15816.51 196
15817.70 191
15818.88 169
15820.07 171
15821.26 170
15822.44 191
15823.63 186
15824.82 182
15826.00 177
15827.19 196
15828.38 189
15829.56 190
15830.75 184
15831.94 185
15833.12 188
15834.31 182
15835.50 182
15836.69 176
15837.87 189
15839.06 190
15840.25 188
15841.44 172
15842.62 157
15843.81 177
15845.00 180
15846.18 178
15847.37 162
15848.56 177
15849.75 178
15850.94 172
15852.12 206
15853.31 194
15854.50 189
15855.69 179
15856.87 172
15858.06 185
15859.25 174
15860.44 164
15861.63 188
15862.81 188
15864.00 197
15865.19 178
15866.38 197
15867.57 191
15868.76 198
15869.94 181
15871.13 160
15872.32 176
15873.51 175
15874.70 171
15875.89 212
15877.08 177
15878.26 175
15879.45 189
15880.64 186
15881.83 184
15883.02 156
15884.21 207
15885.40 195
15886.59 157
15887.78 186
15888.97 187
15890.15 180
15891.34 188
15892.53 184
15893.72 193
15894.91 168
15896.10 182
15897.29 173
15898.48 185
15899.67 184
15900.86 187
15902.05 202
15903.24 188
15904.43 185
15905.62 188
15906.81 182
15908.00 193
15909.19 182
15910.38 172
15911.57 208
15912.76 206
15913.95 197
15915.14 192
15916.33 191
15917.52 169
15918.71 178
15919.90 176
15921.09 145
15922.28 192
15923.47 197
15924.66 187
15925.85 179
15927.04 182
15928.23 191
15929.42 214
15930.61 180
15931.80 166
15932.99 190
15934.18 185
15935.38 190
15936.57 176
15937.76 168
15938.95 174
15940.14 170
15941.33 184
15942.52 186
15943.71 177
15944.90 182
15946.10 178
15947.29 188
15948.48 156
15949.67 172
15950.86 195
15952.05 178
15953.24 151
15954.44 173
15955.63 180
15956.82 165
15958.01 182
15959.20 159
15960.39 166
15961.59 164
15962.78 151
15963.97 164
15965.16 179
15966.35 163
15967.55 167
15968.74 179
15969.93 175
15971.12 182
15972.31 165
15973.51 160
15974.70 166
15975.89 169
15977.08 173
15978.28 160
15979.47 157
15980.66 187
15981.85 159
15983.05 183
15984.24 151
15985.43 166
15986.62 158
15987.82 180
15989.01 180
15990.20 170
15991.40 177
15992.59 157
15993.78 158
15994.98 179
15996.17 171
15997.36 163
15998.55 176
15999.75 151
16000.94 182
16002.13 134
16003.33 174
16004.52 168
16005.72 152
16006.91 172
16008.10 170
16009.30 182
16010.49 172
16011.68 165
16012.88 176
16014.07 187
16015.26 162
16016.46 164
16017.65 173
16018.85 141
16020.04 145
16021.23 158
16022.43 160
16023.62 154
16024.82 157
16026.01 172
16027.21 162
16028.40 169
16029.59 150
16030.79 159
16031.98 173
16033.18 182
16034.37 159
16035.57 163
16036.76 171
16037.96 160
16039.15 165
16040.35 167
16041.54 165
16042.73 144
16043.93 167
16045.12 158
16046.32 178
16047.51 135
16048.71 174
16049.91 182
16051.10 156
16052.30 166
16053.49 157
16054.69 153
16055.88 155
16057.08 164
16058.27 157
16059.47 169
16060.66 180
16061.86 175
16063.05 148
16064.25 177
16065.45 156
16066.64 167
16067.84 152
16069.03 150
16070.23 161
16071.42 157
16072.62 172
16073.82 159
16075.01 165
16076.21 165
16077.41 156
16078.60 166
16079.80 165
16080.99 175
16082.19 141
16083.39 156
16084.58 182
16085.78 158
16086.98 158
16088.17 163
16089.37 170
16090.57 160
16091.76 153
16092.96 155
16094.16 193
16095.35 162
16096.55 152
16097.75 173
16098.94 162
16100.14 163
16101.34 158
16102.53 166
16103.73 159
16104.93 178
16106.13 151
16107.32 148
16108.52 151
16109.72 158
16110.92 172
16112.11 157
16113.31 144
16114.51 148
16115.71 165
16116.90 165
16118.10 155
16119.30 127
16120.50 155
16121.69 155
16122.89 151
16124.09 140
16125.29 156
16126.49 161
16127.68 158
16128.88 148
16130.08 155
16131.28 144
16132.48 151
16133.67 162
16134.87 142
16136.07 158
16137.27 147
16138.47 176
16139.67 150
16140.86 163
16142.06 150
16143.26 145
16144.46 155
16145.66 161
16146.86 156
16148.06 167
16149.26 152
16150.45 157
16151.65 157
16152.85 132
16154.05 169
16155.25 145
16156.45 165
16157.65 164
16158.85 153
16160.05 142
16161.25 184
16162.45 168
16163.64 142
16164.84 167
16166.04 164
16167.24 163
16168.44 158
16169.64 162
16170.84 151
16172.04 166
16173.24 155
16174.44 163
16175.64 149
16176.84 163
16178.04 147
16179.24 172
16180.44 142
16181.64 149
16182.84 153
16184.04 158
16185.24 149
16186.44 166
16187.64 164
16188.84 150
16190.04 168
16191.24 149
16192.44 163
16193.64 145
16194.84 157
16196.04 154
16197.24 151
16198.44 166
16199.65 158
16200.85 138
16202.05 156
16203.25 140
16204.45 166
16205.65 174
16206.85 163
16208.05 162
16209.25 164
16210.45 181
16211.65 152
16212.86 159
16214.06 156
16215.26 176
16216.46 160
16217.66 169
16218.86 148
16220.06 163
16221.27 144
16222.47 151
16223.67 157
16224.87 160
16226.07 180
16227.27 161
16228.48 177
16229.68 152
16230.88 156
16232.08 147
16233.28 161
16234.48 149
16235.69 158
16236.89 167
16238.09 150
16239.29 159
16240.50 149
16241.70 158
16242.90 150
16244.10 166
16245.30 168
16246.51 152
16247.71 152
16248.91 154
16250.11 158
16251.32 183
16252.52 150
16253.72 187
16254.92 157
16256.13 161
16257.33 153
16258.53 154
16259.74 159
16260.94 151
16262.14 149
16263.35 148
16264.55 181
16265.75 143
16266.95 156
16268.16 160
16269.36 185
16270.56 164
16271.77 164
16272.97 150
16274.17 147
16275.38 152
16276.58 146
16277.79 161
16278.99 156
16280.19 148
16281.40 151
16282.60 163
16283.80 141
16285.01 147
16286.21 164
16287.42 163
16288.62 150
16289.82 148
16291.03 150
16292.23 142
16293.44 140
16294.64 139
16295.84 162
16297.05 156
16298.25 147
16299.46 143
16300.66 185
16301.87 162
16303.07 164
16304.27 146
16305.48 162
16306.68 155
16307.89 156
16309.09 145
16310.30 165
16311.50 150
16312.71 141
16313.91 168
16315.12 155
16316.32 151
16317.53 167
16318.73 161
16319.94 148
16321.14 164
16322.35 155
16323.55 144
16324.76 152
16325.96 146
16327.17 152
16328.38 163
16329.58 136
16330.79 155
16331.99 147
16333.20 139
16334.40 137
16335.61 145
16336.81 137
16338.02 157
16339.23 146
16340.43 155
16341.64 142
16342.84 126
16344.05 160
16345.26 161
16346.46 152
16347.67 148
16348.87 143
16350.08 158
16351.29 143
16352.49 165
16353.70 157
16354.91 143
16356.11 126
16357.32 143
16358.53 138
16359.73 146
16360.94 150
16362.15 165
16363.35 156
16364.56 135
16365.77 153
16366.97 162
16368.18 151
16369.39 147
16370.59 138
16371.80 139
16373.01 136
16374.21 143
16375.42 136
16376.63 149
16377.84 139
16379.04 158
16380.25 170
16381.46 151
16382.67 141
16383.87 137
16385.08 157
16386.29 139
16387.50 136
16388.70 162
16389.91 156
16391.12 165
16392.33 144
16393.53 162
16394.74 136
16395.95 166
16397.16 143
16398.37 156
16399.57 160
16400.78 140
16401.99 152
16403.20 144
16404.41 149
16405.62 144
16406.82 149
16408.03 156
16409.24 145
16410.45 145
16411.66 134
16412.87 154
16414.07 146
16415.28 155
16416.49 150
16417.70 156
16418.91 139
16420.12 139
16421.33 149
16422.54 139
16423.75 146
16424.95 145
16426.16 156
16427.37 143
16428.58 129
16429.79 167
16431.00 145
16432.21 152
16433.42 155
16434.63 146
16435.84 169
16437.05 144
16438.26 165
16439.47 154
16440.68 151
16441.88 139
16443.09 153
16444.30 158
16445.51 142
16446.72 127
16447.93 145
16449.14 138
16450.35 159
16451.56 148
16452.77 155
16453.98 154
16455.19 141
16456.40 150
16457.61 142
16458.82 133
16460.03 158
16461.24 159
16462.45 157
16463.67 135
16464.88 138
16466.09 142
16467.30 131
16468.51 160
16469.72 135
16470.93 146
16472.14 144
16473.35 131
16474.56 151
16475.77 151
16476.98 146
16478.19 130
16479.40 147
16480.62 159
16481.83 149
16483.04 135
16484.25 149
16485.46 145
16486.67 128
16487.88 132
16489.09 140
16490.31 142
16491.52 130
16492.73 159
16493.94 152
16495.15 136
16496.36 145
16497.57 139
16498.79 163
16500.00 148
16501.21 136
16502.42 138
16503.63 134
16504.85 136
16506.06 145
16507.27 140
16508.48 144
16509.69 129
16510.91 149
16512.12 132
16513.33 148
16514.54 174
16515.76 142
16516.97 153
16518.18 152
16519.39 135
16520.60 138
16521.82 125
16523.03 137
16524.24 164
16525.46 154
16526.67 156
16527.88 141
16529.09 144
16530.31 132
16531.52 146
16532.73 140
16533.95 150
16535.16 129
16536.37 143
16537.58 160
16538.80 140
16540.01 149
16541.22 151
16542.44 159
16543.65 144
16544.86 122
16546.08 142
16547.29 130
16548.50 131
16549.72 151
16550.93 151
16552.15 144
16553.36 145
16554.57 144
16555.79 139
16557.00 143
16558.21 149
16559.43 175
16560.64 158
16561.86 150
16563.07 133
16564.28 140
16565.50 149
16566.71 133
16567.93 129
16569.14 146
16570.36 154
16571.57 149
16572.78 138
16574.00 138
16575.21 146
16576.43 151
16577.64 130
16578.86 132
16580.07 139
16581.29 145
16582.50 146
16583.72 120
16584.93 121
16586.15 139
16587.36 149
16588.58 138
16589.79 128
16591.01 145
16592.22 161
16593.44 154
16594.65 147
16595.87 130
16597.08 139
16598.30 159
16599.51 136
16600.73 120
16601.94 136
16603.16 134
16604.37 120
16605.59 147
16606.81 124
16608.02 137
16609.24 150
16610.45 156
16611.67 130
16612.89 125
16614.10 151
16615.32 152
16616.53 147
16617.75 138
16618.97 137
16620.18 143
16621.40 127
16622.61 133
16623.83 134
16625.05 125
16626.26 142
16627.48 145
16628.70 150
16629.91 134
16631.13 151
16632.35 123
16633.56 138
16634.78 163
16636.00 139
16637.21 148
16638.43 123
16639.65 132
16640.86 130
16642.08 137
16643.30 122
16644.51 128
16645.73 164
16646.95 130
16648.17 137
16649.38 138
16650.60 151
16651.82 169
16653.03 137
16654.25 137
16655.47 140
16656.69 131
16657.90 151
16659.12 149
16660.34 153
16661.56 119
16662.77 134
16663.99 141
16665.21 125
16666.43 161
16667.65 151
16668.86 145
16670.08 137
16671.30 158
16672.52 145
16673.74 132
16674.95 131
16676.17 132
16677.39 137
16678.61 135
16679.83 145
16681.05 126
16682.26 155
16683.48 140
16684.70 132
16685.92 128
16687.14 130
16688.36 124
16689.58 132
16690.79 151
16692.01 140
16693.23 140
16694.45 107
16695.67 152
16696.89 152
16698.11 123
16699.33 125
16700.55 133
16701.76 146
16702.98 134
16704.20 137
16705.42 139
16706.64 157
16707.86 135
16709.08 130
16710.30 141
16711.52 136
16712.74 129
16713.96 151
16715.18 138
16716.40 141
16717.62 138
16718.84 159
16720.06 127
16721.28 143
16722.50 129
16723.72 147
16724.94 152
16726.16 137
16727.38 158
16728.60 139
16729.82 138
16731.04 146
16732.26 142
16733.48 151
16734.70 137
16735.92 147
16737.14 147
16738.36 126
16739.58 136
16740.80 148
16742.02 141
16743.24 124
16744.46 144
16745.68 150
16746.90 133
16748.12 119
16749.35 111
16750.57 119
16751.79 143
16753.01 135
16754.23 121
16755.45 127
16756.67 134
16757.89 142
16759.11 124
16760.33 127
16761.56 137
16762.78 129
16764.00 127
16765.22 139
16766.44 130
16767.66 136
16768.88 142
16770.11 131
16771.33 128
16772.55 130
16773.77 139
16774.99 134
16776.22 132
16777.44 132
16778.66 142
16779.88 124
16781.10 120
16782.33 131
16783.55 131
16784.77 138
16785.99 136
16787.21 138
16788.44 139
16789.66 124
16790.88 140
16792.10 143
16793.33 132
16794.55 135
16795.77 142
16796.99 140
16798.22 135
16799.44 138
16800.66 133
16801.88 133
16803.11 128
16804.33 131
16805.55 149
16806.78 154
16808.00 131
16809.22 133
16810.44 140
16811.67 136
16812.89 136
16814.11 132
16815.34 154
16816.56 130
16817.78 135
16819.01 142
16820.23 134
16821.45 134
16822.68 132
16823.90 142
16825.13 135
16826.35 149
16827.57 141
16828.80 144
16830.02 127
16831.24 129
16832.47 131
16833.69 127
16834.92 143
16836.14 143
16837.36 138
16838.59 138
16839.81 136
16841.04 135
16842.26 139
16843.48 132
16844.71 131
16845.93 146
16847.16 149
16848.38 125
16849.61 142
16850.83 139
16852.06 148
16853.28 140
16854.51 142
16855.73 155
16856.95 142
16858.18 131
16859.40 128
16860.63 166
16861.85 139
16863.08 149
16864.30 143
16865.53 142
16866.75 145
16867.98 159
16869.21 143
16870.43 124
16871.66 147
16872.88 154
16874.11 173
16875.33 166
16876.56 140
16877.78 144
16879.01 146
16880.23 151
16881.46 139
16882.69 137
16883.91 140
16885.14 151
16886.36 164
16887.59 144
16888.81 139
16890.04 138
16891.27 146
16892.49 133
16893.72 121
16894.94 119
16896.17 134
16897.40 145
16898.62 151
16899.85 147
16901.08 134
16902.30 154
16903.53 144
16904.76 133
16905.98 140
16907.21 136
16908.44 134
16909.66 151
16910.89 130
16912.12 145
16913.34 139
16914.57 153
16915.80 141
16917.02 130
16918.25 135
16919.48 142
16920.70 131
16921.93 134
16923.16 142
16924.39 134
16925.61 134
16926.84 140
16928.07 141
16929.30 135
16930.52 145
16931.75 128
16932.98 134
16934.21 131
16935.43 140
16936.66 132
16937.89 140
16939.12 141
16940.34 145
16941.57 127
16942.80 130
16944.03 117
16945.26 141
16946.48 126
16947.71 139
16948.94 149
16950.17 130
16951.40 152
16952.62 138
16953.85 144
16955.08 129
16956.31 125
16957.54 135
16958.77 123
16959.99 132
16961.22 144
16962.45 144
16963.68 145
16964.91 141
16966.14 134
16967.37 142
16968.60 138
16969.82 134
16971.05 140
16972.28 136
16973.51 130
16974.74 122
16975.97 124
16977.20 140
16978.43 140
16979.66 136
16980.89 139
16982.11 140
16983.34 136
16984.57 135
16985.80 129
16987.03 146
16988.26 139
16989.49 139
16990.72 137
16991.95 142
16993.18 132
16994.41 135
16995.64 145
16996.87 139
16998.10 110
16999.33 136
17000.56 138
17001.79 140
17003.02 117
17004.25 133
17005.48 127
17006.71 145
17007.94 138
17009.17 128
17010.40 134
17011.63 140
17012.86 134
17014.09 128
17015.32 126
17016.55 130
17017.78 148
17019.01 139
17020.25 140
17021.48 124
17022.71 130
17023.94 111
17025.17 136
17026.40 143
17027.63 134
17028.86 127
17030.09 117
17031.32 127
17032.55 149
17033.79 134
17035.02 117
17036.25 139
17037.48 151
17038.71 139
17039.94 132
17041.17 129
17042.41 116
17043.64 148
17044.87 131
17046.10 126
17047.33 134
17048.56 131
17049.80 128
17051.03 118
17052.26 122
17053.49 118
17054.72 128
17055.95 149
17057.19 139
17058.42 112
17059.65 113
17060.88 113
17062.12 141
17063.35 135
17064.58 121
17065.81 131
17067.04 117
17068.28 119
17069.51 124
17070.74 117
17071.97 127
17073.21 123
17074.44 149
17075.67 144
17076.90 126
17078.14 130
17079.37 118
17080.60 125
17081.84 128
17083.07 132
17084.30 135
17085.54 119
17086.77 136
17088.00 135
17089.23 98
17090.47 125
17091.70 132
17092.93 124
17094.17 122
17095.40 139
17096.63 133
17097.87 108
17099.10 124
17100.34 128
17101.57 143
17102.80 128
17104.04 104
17105.27 149
17106.50 124
17107.74 131
17108.97 132
17110.21 131
17111.44 122
17112.67 124
17113.91 124
17115.14 134
17116.38 127
17117.61 129
17118.84 141
17120.08 148
17121.31 144
17122.55 131
17123.78 133
17125.02 122
17126.25 118
17127.48 130
17128.72 130
17129.95 124
17131.19 132
17132.42 112
17133.66 129
17134.89 144
17136.13 131
17137.36 114
17138.60 126
17139.83 131
17141.07 116
17142.30 129
17143.54 123
17144.77 137
17146.01 129
17147.24 134
17148.48 118
17149.71 127
17150.95 133
17152.19 138
17153.42 102
17154.66 124
17155.89 150
17157.13 146
17158.36 134
17159.60 129
17160.83 120
17162.07 122
17163.31 129
17164.54 139
17165.78 126
17167.01 132
17168.25 136
17169.49 148
17170.72 125
17171.96 135
17173.19 133
17174.43 133
17175.67 123
17176.90 126
17178.14 111
17179.38 131
17180.61 138
17181.85 136
17183.09 144
17184.32 115
17185.56 122
17186.80 133
17188.03 136
17189.27 134
17190.51 132
17191.74 127
17192.98 111
17194.22 138
17195.45 127
17196.69 115
17197.93 128
17199.16 129
17200.40 128
17201.64 122
17202.88 126
17204.11 127
17205.35 136
17206.59 119
17207.83 136
17209.06 118
17210.30 120
17211.54 125
17212.78 130
17214.01 111
17215.25 132
17216.49 120
17217.73 147
17218.96 141
17220.20 142
17221.44 141
17222.68 151
17223.92 149
17225.15 142
17226.39 124
17227.63 151
17228.87 141
17230.11 135
17231.35 139
17232.58 107
17233.82 127
17235.06 148
17236.30 124
17237.54 142
17238.78 139
17240.01 142
17241.25 108
17242.49 118
17243.73 134
17244.97 138
17246.21 144
17247.45 144
17248.69 128
17249.93 102
17251.16 112
17252.40 124
17253.64 124
17254.88 132
17256.12 128
17257.36 136
17258.60 132
17259.84 132
17261.08 130
17262.32 115
17263.56 146
17264.80 135
17266.04 149
17267.28 126
17268.51 128
17269.75 132
17270.99 121
17272.23 109
17273.47 110
17274.71 146
17275.95 124
17277.19 123
17278.43 117
17279.67 123
17280.91 149
17282.15 145
17283.39 130
17284.63 121
17285.87 124
17287.11 129
17288.35 147
17289.60 133
17290.84 131
17292.08 134
17293.32 140
17294.56 130
17295.80 115
17297.04 136
17298.28 163
17299.52 128
17300.76 138
17302.00 129
17303.24 124
17304.48 133
17305.72 123
17306.96 121
17308.21 129
17309.45 116
17310.69 112
17311.93 130
17313.17 137
17314.41 131
17315.65 135
17316.89 133
17318.14 116
17319.38 137
17320.62 129
17321.86 147
17323.10 129
17324.34 130
17325.59 133
17326.83 126
17328.07 135
17329.31 139
17330.55 134
17331.79 130
17333.04 122
17334.28 142
17335.52 131
17336.76 126
17338.00 122
17339.25 135
17340.49 140
17341.73 119
17342.97 128
17344.22 121
17345.46 132
17346.70 113
17347.94 136
17349.19 114
17350.43 113
17351.67 118
17352.91 131
17354.16 145
17355.40 128
17356.64 124
17357.88 124
17359.13 128
17360.37 139
17361.61 130
17362.86 126
17364.10 127
17365.34 127
17366.58 123
17367.83 119
17369.07 132
17370.31 117
17371.56 150
17372.80 136
17374.04 125
17375.29 137
17376.53 137
17377.78 126
17379.02 131
17380.26 140
17381.51 129
17382.75 143
17383.99 143
17385.24 129
17386.48 127
17387.72 123
17388.97 132
17390.21 133
17391.46 119
17392.70 128
17393.94 136
17395.19 134
17396.43 132
17397.68 111
17398.92 133
17400.17 130
17401.41 138
17402.65 122
17403.90 124
17405.14 120
17406.39 139
17407.63 119
17408.88 122
17410.12 127
17411.37 115
17412.61 128
17413.86 123
17415.10 121
17416.35 106
17417.59 115
17418.84 132
17420.08 122
17421.33 118
17422.57 114
17423.82 119
17425.06 122
17426.31 127
17427.55 114
17428.80 136
17430.04 116
17431.29 125
17432.53 127
17433.78 138
17435.03 120
17436.27 140
17437.52 142
17438.76 131
17440.01 139
17441.25 134
17442.50 133
17443.75 137
17444.99 136
17446.24 130
17447.48 121
17448.73 111
17449.98 136
17451.22 132
17452.47 129
17453.71 122
17454.96 127
17456.21 132
17457.45 115
17458.70 125
17459.95 127
17461.19 113
17462.44 137
17463.69 134
17464.93 113
17466.18 132
17467.43 119
17468.67 152
17469.92 140
17471.17 126
17472.41 125
17473.66 137
17474.91 128
17476.15 127
17477.40 115
17478.65 128
17479.90 104
17481.14 126
17482.39 135
17483.64 134
17484.88 127
17486.13 110
17487.38 131
17488.63 122
17489.87 137
17491.12 130
17492.37 109
17493.62 125
17494.86 123
17496.11 106
17497.36 120
17498.61 104
17499.86 125
17501.10 121
17502.35 115
17503.60 120
17504.85 118
17506.10 130
17507.34 114
17508.59 122
17509.84 130
17511.09 133
17512.34 136
17513.59 118
17514.83 115
17516.08 128
17517.33 131
17518.58 141
17519.83 131
17521.08 122
17522.33 130
17523.57 119
17524.82 139
17526.07 135
17527.32 139
17528.57 134
17529.82 131
17531.07 146
17532.32 123
17533.57 125
17534.82 128
17536.06 129
17537.31 138
17538.56 125
17539.81 130
17541.06 132
17542.31 112
17543.56 113
17544.81 122
17546.06 131
17547.31 123
17548.56 111
17549.81 117
17551.06 139
17552.31 109
17553.56 136
17554.81 123
17556.06 130
17557.31 122
17558.56 129
17559.81 135
17561.06 113
17562.31 141
17563.56 126
17564.81 127
17566.06 124
17567.31 111
17568.56 133
17569.81 106
17571.06 132
17572.31 131
17573.56 133
17574.81 122
17576.06 133
17577.31 130
17578.56 132
17579.81 122
17581.06 114
17582.31 122
17583.57 123
17584.82 133
17586.07 121
17587.32 133
17588.57 132
17589.82 110
17591.07 136
17592.32 131
17593.57 121
17594.83 99
17596.08 110
17597.33 125
17598.58 121
17599.83 136
17601.08 132
17602.33 113
17603.59 114
17604.84 114
17606.09 129
17607.34 127
17608.59 126
17609.84 141
17611.10 140
17612.35 146
17613.60 148
17614.85 113
17616.10 143
17617.36 128
17618.61 142
17619.86 117
17621.11 130
17622.36 126
17623.62 104
17624.87 127
17626.12 104
17627.37 121
17628.63 132
17629.88 144
17631.13 135
17632.38 126
17633.64 125
17634.89 125
17636.14 123
17637.39 118
17638.65 124
17639.90 139
17641.15 147
17642.41 120
17643.66 126
17644.91 135
17646.17 123
17647.42 130
17648.67 138
17649.92 125
17651.18 116
17652.43 108
17653.68 150
17654.94 117
17656.19 103
17657.44 119
17658.70 123
17659.95 135
17661.21 118
17662.46 128
17663.71 119
17664.97 131
17666.22 130
17667.47 122
17668.73 117
17669.98 112
17671.24 126
17672.49 125
17673.74 123
17675.00 121
17676.25 132
17677.51 127
17678.76 134
17680.02 106
17681.27 132
17682.52 108
17683.78 126
17685.03 131
17686.29 113
17687.54 124
17688.80 133
17690.05 116
17691.31 127
17692.56 123
17693.82 145
17695.07 127
17696.32 133
17697.58 138
17698.83 119
17700.09 131
17701.34 110
17702.60 127
17703.86 120
17705.11 118
17706.37 121
17707.62 104
17708.88 115
17710.13 123
17711.39 120
17712.64 134
17713.90 130
17715.15 129
17716.41 109
17717.66 122
17718.92 124
17720.18 124
17721.43 119
17722.69 131
17723.94 113
17725.20 125
17726.45 112
17727.71 119
17728.97 133
17730.22 132
17731.48 120
17732.74 127
17733.99 148
17735.25 132
17736.50 139
17737.76 125
17739.02 144
17740.27 118
17741.53 129
17742.79 112
17744.04 115
17745.30 120
17746.56 112
17747.81 130
17749.07 127
17750.33 122
17751.58 118
17752.84 123
17754.10 110
17755.35 129
17756.61 128
17757.87 123
17759.12 132
17760.38 119
17761.64 113
17762.90 112
17764.15 116
17765.41 106
17766.67 135
17767.93 120
17769.18 123
17770.44 140
17771.70 116
17772.96 127
17774.21 124
17775.47 130
17776.73 136
17777.99 137
17779.24 145
17780.50 139
17781.76 121
17783.02 127
17784.28 124
17785.53 121
17786.79 124
17788.05 125
17789.31 119
17790.57 141
17791.82 131
17793.08 141
17794.34 133
17795.60 120
17796.86 112
17798.12 142
17799.37 122
17800.63 116
17801.89 148
17803.15 110
17804.41 125
17805.67 115
17806.93 126
17808.19 123
17809.44 126
17810.70 120
17811.96 131
17813.22 129
17814.48 119
17815.74 112
17817.00 127
17818.26 132
17819.52 126
17820.78 137
17822.04 111
17823.29 117
17824.55 115
17825.81 130
17827.07 113
17828.33 137
17829.59 118
17830.85 138
17832.11 129
17833.37 124
17834.63 127
17835.89 121
17837.15 131
17838.41 132
17839.67 133
17840.93 135
17842.19 125
17843.45 132
17844.71 129
17845.97 103
17847.23 123
17848.49 135
17849.75 139
17851.01 129
17852.27 123
17853.53 107
17854.79 132
17856.05 127
17857.31 126
17858.57 125
17859.84 117
17861.10 122
17862.36 112
17863.62 116
17864.88 97
17866.14 137
17867.40 123
17868.66 124
17869.92 109
17871.18 122
17872.44 137
17873.71 152
17874.97 134
17876.23 107
17877.49 131
17878.75 119
17880.01 125
17881.27 124
17882.53 124
17883.80 117
17885.06 107
17886.32 123
17887.58 120
17888.84 120
17890.10 115
17891.37 122
17892.63 124
17893.89 124
17895.15 114
17896.41 137
17897.67 144
17898.94 123
17900.20 112
17901.46 131
17902.72 104
17903.99 120
17905.25 114
17906.51 127
17907.77 100
17909.03 131
17910.30 118
17911.56 136
17912.82 99
17914.08 112
17915.35 142
17916.61 108
17917.87 117
17919.14 121
17920.40 121
17921.66 109
17922.92 111
17924.19 120
17925.45 122
17926.71 133
17927.98 130
17929.24 136
17930.50 127
17931.76 120
17933.03 120
17934.29 127
17935.55 133
17936.82 122
17938.08 114
17939.34 118
17940.61 117
17941.87 124
17943.14 112
17944.40 136
17945.66 121
17946.93 124
17948.19 108
17949.45 134
17950.72 126
17951.98 116
17953.25 143
17954.51 118
17955.77 120
17957.04 123
17958.30 126
17959.57 119
17960.83 113
17962.09 131
17963.36 129
17964.62 112
17965.89 120
17967.15 115
17968.42 118
17969.68 108
17970.95 125
17972.21 128
17973.47 115
17974.74 133
17976.00 138
17977.27 149
17978.53 108
17979.80 118
17981.06 112
17982.33 125
17983.59 99
17984.86 121
17986.12 112
17987.39 127
17988.65 126
17989.92 125
17991.18 128
17992.45 120
17993.71 116
17994.98 129
17996.25 128
17997.51 119
17998.78 126
18000.04 129
18001.31 133
18002.57 107
18003.84 133
18005.10 123
18006.37 114
18007.64 103
18008.90 117
18010.17 120
18011.43 122
18012.70 108
18013.97 127
18015.23 110
18016.50 112
18017.76 111
18019.03 111
18020.30 129
18021.56 98
18022.83 120
18024.10 103
18025.36 121
18026.63 108
18027.90 112
18029.16 138
18030.43 132
18031.70 125
18032.96 136
18034.23 129
18035.50 121
18036.76 137
18038.03 111
18039.30 129
18040.56 120
18041.83 126
18043.10 122
18044.37 116
18045.63 114
18046.90 109
18048.17 113
18049.43 128
18050.70 122
18051.97 115
18053.24 111
18054.50 119
18055.77 122
18057.04 123
18058.31 137
18059.57 97
18060.84 121
18062.11 123
18063.38 131
18064.65 121
18065.91 123
18067.18 128
18068.45 132
18069.72 120
18070.98 138
18072.25 114
18073.52 115
18074.79 140
18076.06 128
18077.33 112
18078.59 94
18079.86 112
18081.13 127
18082.40 153
18083.67 133
18084.94 142
18086.21 130
18087.47 112
18088.74 104
18090.01 128
18091.28 117
18092.55 111
18093.82 130
18095.09 112
18096.36 123
18097.62 111
18098.89 121
18100.16 109
18101.43 124
18102.70 116
18103.97 118
18105.24 146
18106.51 134
18107.78 129
18109.05 125
18110.32 117
18111.59 121
18112.86 141
18114.13 111
18115.40 133
18116.66 132
18117.93 115
18119.20 124
18120.47 116
18121.74 131
18123.01 147
18124.28 131
18125.55 132
18126.82 113
18128.09 119
18129.36 117
18130.63 139
18131.90 138
18133.17 132
18134.44 125
18135.71 101
18136.99 117
18138.26 117
18139.53 114
18140.80 115
18142.07 126
18143.34 111
18144.61 130
18145.88 110
18147.15 132
18148.42 116
18149.69 137
18150.96 126
18152.23 127
18153.50 134
18154.78 117
18156.05 118
18157.32 103
18158.59 140
18159.86 124
18161.13 130
18162.40 128
18163.67 139
18164.94 125
18166.22 124
18167.49 123
18168.76 122
18170.03 138
18171.30 132
18172.57 127
18173.85 106
18175.12 116
18176.39 112
18177.66 119
18178.93 118
18180.20 104
18181.48 117
18182.75 129
18184.02 118
18185.29 111
18186.56 107
18187.84 122
18189.11 127
18190.38 132
18191.65 120
18192.93 109
18194.20 118
18195.47 131
18196.74 113
18198.02 114
18199.29 131
18200.56 139
18201.83 127
18203.11 133
18204.38 120
18205.65 126
18206.92 117
18208.20 130
18209.47 107
18210.74 121
18212.02 123
18213.29 116
18214.56 122
18215.84 109
18217.11 145
18218.38 116
18219.65 129
18220.93 118
18222.20 137
18223.47 122
18224.75 133
18226.02 120
18227.30 131
18228.57 119
18229.84 127
18231.12 137
18232.39 125
18233.66 118
18234.94 115
18236.21 112
18237.48 133
18238.76 124
18240.03 135
18241.31 139
18242.58 127
18243.86 114
18245.13 118
18246.40 133
18247.68 123
18248.95 138
18250.23 127
18251.50 126
18252.77 118
18254.05 131
18255.32 124
18256.60 134
18257.87 124
18259.15 112
18260.42 122
18261.70 110
18262.97 116
18264.25 120
18265.52 117
18266.80 112
18268.07 128
18269.35 125
18270.62 128
18271.90 131
18273.17 106
18274.45 128
18275.72 123
18277.00 138
18278.27 123
18279.55 126
18280.82 116
18282.10 125
18283.37 101
18284.65 126
18285.93 109
18287.20 124
18288.48 128
18289.75 137
18291.03 132
18292.30 118
18293.58 111
18294.86 110
18296.13 139
18297.41 114
18298.68 123
18299.96 133
18301.24 112
18302.51 114
18303.79 115
18305.06 133
18306.34 155
18307.62 110
18308.89 101
18310.17 106
18311.45 115
18312.72 116
18314.00 117
18315.28 119
18316.55 123
18317.83 110
18319.11 123
18320.38 114
18321.66 117
18322.94 117
18324.21 119
18325.49 120
18326.77 122
18328.04 123
18329.32 137
18330.60 131
18331.88 115
18333.15 114
18334.43 125
18335.71 139
18336.98 133
18338.26 112
18339.54 110
18340.82 112
18342.09 121
18343.37 111
18344.65 116
18345.93 119
18347.20 117
18348.48 114
18349.76 102
18351.04 102
18352.32 108
18353.59 119
18354.87 100
18356.15 127
18357.43 123
18358.71 120
18359.98 108
18361.26 122
18362.54 121
18363.82 119
18365.10 117
18366.38 129
18367.65 122
18368.93 113
18370.21 121
18371.49 119
18372.77 122
18374.05 111
18375.33 114
18376.60 122
18377.88 118
18379.16 107
18380.44 131
18381.72 108
18383.00 140
18384.28 117
18385.56 122
18386.84 110
18388.11 126
18389.39 142
18390.67 126
18391.95 133
18393.23 122
18394.51 124
18395.79 116
18397.07 129
18398.35 113
18399.63 139
18400.91 133
18402.19 114
18403.47 124
18404.75 109
18406.03 105
18407.31 121
18408.59 133
18409.87 125
18411.15 115
18412.43 133
18413.71 107
18414.99 117
18416.27 121
18417.55 108
18418.83 125
18420.11 117
18421.39 112
18422.67 125
18423.95 119
18425.23 92
18426.51 95
18427.79 130
18429.07 116
18430.35 137
18431.63 119
18432.91 125
18434.19 118
18435.47 124
18436.75 114
18438.04 122
18439.32 106
18440.60 108
18441.88 122
18443.16 114
18444.44 124
18445.72 112
18447.00 138
18448.28 115
18449.57 132
18450.85 114
18452.13 126
18453.41 105
18454.69 123
18455.97 126
18457.25 119
18458.54 96
18459.82 123
18461.10 104
18462.38 111
18463.66 97
18464.94 121
18466.23 125
18467.51 119
18468.79 121
18470.07 109
18471.35 124
18472.64 105
18473.92 115
18475.20 119
18476.48 125
18477.76 121
18479.05 114
18480.33 108
18481.61 98
18482.89 104
18484.18 118
18485.46 124
18486.74 102
18488.02 121
18489.31 110
18490.59 93
18491.87 111
18493.15 115
18494.44 99
18495.72 123
18497.00 113
18498.29 138
18499.57 118
18500.85 117
18502.13 118
18503.42 127
18504.70 114
18505.98 118
18507.27 115
18508.55 119
18509.83 116
18511.12 114
18512.40 119
18513.68 100
18514.97 124
18516.25 115
18517.54 119
18518.82 120
18520.10 124
18521.39 115
18522.67 111
18523.95 110
18525.24 125
18526.52 115
18527.81 104
18529.09 96
18530.37 105
18531.66 112
18532.94 128
18534.23 116
18535.51 113
18536.79 118
18538.08 123
18539.36 133
18540.65 118
18541.93 101
18543.22 117
18544.50 118
18545.79 126
18547.07 124
18548.36 111
18549.64 124
18550.92 116
18552.21 114
18553.49 112
18554.78 112
18556.06 125
18557.35 120
18558.63 110
18559.92 112
18561.20 96
18562.49 124
18563.77 125
18565.06 113
18566.35 118
18567.63 105
18568.92 111
18570.20 113
18571.49 125
18572.77 124
18574.06 129
18575.34 129
18576.63 120
18577.92 107
18579.20 108
18580.49 116
18581.77 112
18583.06 114
18584.34 115
18585.63 119
18586.92 113
18588.20 109
18589.49 130
18590.77 108
18592.06 116
18593.35 128
18594.63 113
18595.92 114
18597.21 122
18598.49 114
18599.78 124
18601.07 119
18602.35 114
18603.64 122
18604.93 114
18606.21 131
18607.50 115
18608.79 114
18610.07 119
18611.36 123
18612.65 118
18613.93 118
18615.22 111
18616.51 125
18617.79 115
18619.08 113
18620.37 110
18621.66 104
18622.94 117
18624.23 110
18625.52 122
18626.80 116
18628.09 132
18629.38 121
18630.67 103
18631.95 113
18633.24 108
18634.53 121
18635.82 111
18637.11 120
18638.39 110
18639.68 116
18640.97 135
18642.26 115
18643.54 99
18644.83 113
18646.12 109
18647.41 120
18648.70 123
18649.99 134
18651.27 119
18652.56 121
18653.85 124
18655.14 118
18656.43 147
18657.72 132
18659.00 126
18660.29 130
18661.58 123
18662.87 128
18664.16 100
18665.45 105
18666.74 109
18668.02 116
18669.31 114
18670.60 138
18671.89 111
18673.18 119
18674.47 116
18675.76 123
18677.05 121
18678.34 109
18679.63 119
18680.92 136
18682.20 106
18683.49 109
18684.78 98
18686.07 122
18687.36 126
18688.65 130
18689.94 112
18691.23 120
18692.52 111
18693.81 120
18695.10 127
18696.39 113
18697.68 109
18698.97 119
18700.26 106
18701.55 108
18702.84 119
18704.13 130
18705.42 118
18706.71 123
18708.00 116
18709.29 118
18710.58 128
18711.87 125
18713.16 124
18714.45 137
18715.74 122
18717.03 119
18718.32 128
18719.61 115
18720.90 125
18722.20 129
18723.49 131
18724.78 112
18726.07 120
18727.36 114
18728.65 135
18729.94 112
18731.23 129
18732.52 116
18733.81 105
18735.10 107
18736.40 117
18737.69 128
18738.98 118
18740.27 103
18741.56 107
18742.85 109
18744.14 109
18745.43 119
18746.73 114
18748.02 131
18749.31 119
18750.60 130
18751.89 112
18753.18 119
18754.48 103
18755.77 122
18757.06 122
18758.35 125
18759.64 106
18760.94 106
18762.23 118
18763.52 112
18764.81 108
18766.10 108
18767.40 121
18768.69 108
18769.98 99
18771.27 122
18772.57 102
18773.86 121
18775.15 111
18776.44 128
18777.74 121
18779.03 110
18780.32 127
18781.61 117
18782.91 109
18784.20 96
18785.49 110
18786.79 100
18788.08 110
18789.37 123
18790.66 121
18791.96 117
18793.25 110
18794.54 120
18795.84 112
18797.13 116
18798.42 116
18799.72 108
18801.01 101
18802.30 98
18803.60 114
18804.89 119
18806.18 116
18807.48 100
18808.77 114
18810.07 106
18811.36 103
18812.65 105
18813.95 111
18815.24 120
18816.53 114
18817.83 122
18819.12 116
18820.42 123
18821.71 122
18823.00 120
18824.30 129
18825.59 116
18826.89 102
18828.18 117
18829.48 112
18830.77 107
18832.07 107
18833.36 130
18834.65 115
18835.95 120
18837.24 118
18838.54 113
18839.83 100
18841.13 97
18842.42 107
18843.72 116
18845.01 129
18846.31 103
18847.60 107
18848.90 108
18850.19 122
18851.49 116
18852.78 100
18854.08 120
18855.37 121
18856.67 106
18857.96 119
18859.26 96
18860.55 122
18861.85 106
18863.15 117
18864.44 121
18865.74 116
18867.03 133
18868.33 125
18869.62 124
18870.92 102
18872.22 112
18873.51 113
18874.81 112
18876.10 100
18877.40 110
18878.70 103
18879.99 115
18881.29 98
18882.58 119
18883.88 93
18885.18 115
18886.47 129
18887.77 112
18889.07 114
18890.36 108
18891.66 128
18892.95 107
18894.25 133
18895.55 112
18896.84 122
18898.14 123
18899.44 123
18900.73 121
18902.03 109
18903.33 109
18904.63 114
18905.92 114
18907.22 116
18908.52 122
18909.81 99
18911.11 128
18912.41 117
18913.71 123
18915.00 122
18916.30 119
18917.60 124
18918.89 123
18920.19 106
18921.49 121
18922.79 123
18924.09 114
18925.38 118
18926.68 115
18927.98 123
18929.28 109
18930.57 124
18931.87 114
18933.17 107
18934.47 120
18935.77 119
18937.06 101
18938.36 116
18939.66 108
18940.96 124
18942.26 119
18943.55 122
18944.85 99
18946.15 100
18947.45 120
18948.75 109
18950.05 115
18951.35 109
18952.64 101
18953.94 120
18955.24 117
18956.54 112
18957.84 112
18959.14 108
18960.44 122
18961.74 101
18963.03 100
18964.33 121
18965.63 115
18966.93 105
18968.23 103
18969.53 128
18970.83 121
18972.13 116
18973.43 111
18974.73 113
18976.03 95
18977.33 112
18978.62 118
18979.92 124
18981.22 109
18982.52 99
18983.82 122
18985.12 103
18986.42 123
18987.72 111
18989.02 117
18990.32 109
18991.62 119
18992.92 104
18994.22 114
18995.52 107
18996.82 104
18998.12 106
18999.42 118
19000.72 108
19002.02 108
19003.32 106
19004.62 104
19005.92 112
19007.22 100
19008.53 122
19009.83 111
19011.13 111
19012.43 116
19013.73 105
19015.03 115
19016.33 110
19017.63 115
19018.93 114
19020.23 95
19021.53 101
19022.83 122
19024.13 118
19025.44 119
19026.74 102
19028.04 103
19029.34 109
19030.64 127
19031.94 116
19033.24 112
19034.54 106
19035.85 102
19037.15 120
19038.45 111
19039.75 96
19041.05 105
19042.35 113
19043.66 117
19044.96 120
19046.26 103
19047.56 122
19048.86 121
19050.16 130
19051.47 112
19052.77 111
19054.07 112
19055.37 132
19056.67 120
19057.98 111
19059.28 94
19060.58 122
19061.88 118
19063.19 105
19064.49 127
19065.79 113
19067.09 115
19068.40 94
19069.70 111
19071.00 131
19072.30 129
19073.61 126
19074.91 96
19076.21 108
19077.52 122
19078.82 98
19080.12 119
19081.42 103
19082.73 106
19084.03 95
19085.33 115
19086.64 109
19087.94 105
19089.24 115
19090.55 115
19091.85 116
19093.15 90
19094.46 142
19095.76 118
19097.06 108
19098.37 108
19099.67 118
19100.97 117
19102.28 106
19103.58 103
19104.89 115
19106.19 118
19107.49 102
19108.80 126
19110.10 116
19111.40 106
19112.71 99
19114.01 107
19115.32 112
19116.62 100
19117.93 96
19119.23 120
19120.53 116
19121.84 110
19123.14 107
19124.45 107
19125.75 117
19127.06 106
19128.36 112
19129.67 114
19130.97 109
19132.28 114
19133.58 111
19134.88 103
19136.19 109
19137.49 103
19138.80 122
19140.10 99
19141.41 121
19142.71 105
19144.02 115
19145.32 114
19146.63 94
19147.94 116
19149.24 112
19150.55 111
19151.85 111
19153.16 114
19154.46 110
19155.77 104
19157.07 96
19158.38 114
19159.68 113
19160.99 114
19162.30 123
19163.60 122
19164.91 91
19166.21 113
19167.52 110
19168.83 127
19170.13 88
19171.44 119
19172.74 112
19174.05 108
19175.36 109
19176.66 112
19177.97 135
19179.27 96
19180.58 100
19181.89 101
19183.19 108
19184.50 95
19185.81 106
19187.11 116
19188.42 123
19189.73 117
19191.03 112
19192.34 127
19193.65 96
19194.95 104
19196.26 109
19197.57 119
19198.87 107
19200.18 103
19201.49 117
19202.80 134
19204.10 108
19205.41 104
19206.72 103
19208.03 122
19209.33 109
19210.64 111
19211.95 114
19213.25 109
19214.56 124
19215.87 124
19217.18 124
19218.49 101
19219.79 89
19221.10 119
19222.41 111
19223.72 85
19225.02 104
19226.33 110
19227.64 114
19228.95 107
19230.26 104
19231.56 100
19232.87 110
19234.18 124
19235.49 97
19236.80 133
19238.11 97
19239.41 130
19240.72 119
19242.03 107
19243.34 81
19244.65 114
19245.96 112
19247.26 99
19248.57 109
19249.88 112
19251.19 117
19252.50 125
19253.81 99
19255.12 117
19256.43 124
19257.74 103
19259.04 127
19260.35 113
19261.66 104
19262.97 99
19264.28 113
19265.59 130
19266.90 104
19268.21 98
19269.52 108
19270.83 91
19272.14 110
19273.45 109
19274.76 115
19276.07 108
19277.38 110
19278.69 123
19279.99 120
19281.30 115
19282.61 101
19283.92 112
19285.23 110
19286.54 112
19287.85 100
19289.16 106
19290.47 112
19291.78 112
19293.09 113
19294.40 85
19295.72 96
19297.03 108
19298.34 127
19299.65 88
19300.96 96
19302.27 91
19303.58 95
19304.89 95
19306.20 115
19307.51 108
19308.82 126
19310.13 99
19311.44 107
19312.75 112
19314.06 110
19315.37 107
19316.69 108
19318.00 107
19319.31 102
19320.62 104
19321.93 105
19323.24 125
19324.55 110
19325.86 102
19327.18 100
19328.49 110
19329.80 108
19331.11 100
19332.42 99
19333.73 127
19335.04 107
19336.36 111
19337.67 110
19338.98 104
19340.29 122
19341.60 96
19342.91 110
19344.23 109
19345.54 112
19346.85 107
19348.16 100
19349.47 107
19350.79 109
19352.10 117
19353.41 125
19354.72 119
19356.04 102
19357.35 100
19358.66 107
19359.97 101
19361.29 117
19362.60 112
19363.91 111
19365.22 118
19366.54 124
19367.85 119
19369.16 99
19370.47 103
19371.79 107
19373.10 106
19374.41 103
19375.73 122
19377.04 103
19378.35 115
19379.67 117
19380.98 107
19382.29 110
19383.60 120
19384.92 112
19386.23 122
19387.54 126
19388.86 86
19390.17 105
19391.49 109
19392.80 112
19394.11 115
19395.43 99
19396.74 105
19398.05 117
19399.37 95
19400.68 91
19402.00 116
19403.31 106
19404.62 116
19405.94 104
19407.25 110
19408.57 111
19409.88 108
19411.19 111
19412.51 107
19413.82 96
19415.14 102
19416.45 93
19417.77 97
19419.08 90
19420.39 120
19421.71 120
19423.02 113
19424.34 98
19425.65 115
19426.97 99
19428.28 96
19429.60 111
19430.91 105
19432.23 103
19433.54 88
19434.86 114
19436.17 109
19437.49 90
19438.80 110
19440.12 107
19441.43 99
19442.75 111
19444.06 111
19445.38 126
19446.69 105
19448.01 103
19449.32 99
19450.64 106
19451.96 117
19453.27 105
19454.59 99
19455.90 108
19457.22 115
19458.53 97
19459.85 82
19461.17 97
19462.48 106
19463.80 106
19465.11 101
19466.43 92
19467.75 102
19469.06 121
19470.38 100
19471.69 123
19473.01 90
19474.33 111
19475.64 114
19476.96 107
19478.28 89
19479.59 81
19480.91 97
19482.23 107
19483.54 105
19484.86 93
19486.18 86
19487.49 103
19488.81 123
19490.13 126
19491.44 112
19492.76 109
19494.08 109
19495.39 99
19496.71 99
19498.03 95
19499.35 111
19500.66 98
19501.98 126
19503.30 101
19504.61 91
19505.93 96
19507.25 103
19508.57 104
19509.88 112
19511.20 109
19512.52 109
19513.84 103
19515.15 98
19516.47 100
19517.79 101
19519.11 116
19520.43 94
19521.74 111
19523.06 103
19524.38 118
19525.70 112
19527.02 115
19528.33 97
19529.65 106
19530.97 114
19532.29 107
19533.61 114
19534.93 96
19536.24 110
19537.56 94
19538.88 110
19540.20 109
19541.52 95
19542.84 101
19544.16 126
19545.47 97
19546.79 109
19548.11 103
19549.43 97
19550.75 92
19552.07 104
19553.39 101
19554.71 107
19556.03 120
19557.34 101
19558.66 114
19559.98 104
19561.30 102
19562.62 104
19563.94 108
19565.26 106
19566.58 100
19567.90 113
19569.22 90
19570.54 124
19571.86 113
19573.18 117
19574.50 105
19575.82 106
19577.14 108
19578.46 111
19579.78 105
19581.10 123
19582.42 104
19583.74 103
19585.06 95
19586.38 105
19587.70 110
19589.02 118
19590.34 94
19591.66 93
19592.98 109
19594.30 93
19595.62 117
19596.94 96
19598.26 110
19599.58 83
19600.90 111
19602.22 110
19603.54 102
19604.86 89
19606.18 101
19607.50 110
19608.82 108
19610.15 111
19611.47 110
19612.79 114
19614.11 112
19615.43 115
19616.75 120
19618.07 114
19619.39 101
19620.71 116
19622.04 120
19623.36 115
19624.68 106
19626.00 120
19627.32 114
19628.64 114
19629.96 104
19631.29 102
19632.61 116
19633.93 100
19635.25 116
19636.57 100
19637.89 110
19639.22 101
19640.54 109
19641.86 106
19643.18 105
19644.50 98
19645.83 121
19647.15 98
19648.47 99
19649.79 101
19651.12 91
19652.44 124
19653.76 97
19655.08 112
19656.40 111
19657.73 103
19659.05 109
19660.37 105
19661.70 102
19663.02 96
19664.34 89
19665.66 118
19666.99 117
19668.31 106
19669.63 91
19670.95 102
19672.28 100
19673.60 121
19674.92 90
19676.25 107
19677.57 114
19678.89 97
19680.22 115
19681.54 91
19682.86 111
19684.19 95
19685.51 113
19686.83 107
19688.16 100
19689.48 89
19690.80 106
19692.13 92
19693.45 102
19694.78 97
19696.10 99
19697.42 106
19698.75 107
19700.07 100
19701.39 108
19702.72 98
19704.04 93
19705.37 112
19706.69 106
19708.02 106
19709.34 87
19710.66 95
19711.99 105
19713.31 109
19714.64 103
19715.96 99
19717.29 97
19718.61 90
19719.93 99
19721.26 99
19722.58 116
19723.91 104
19725.23 110
19726.56 98
19727.88 107
19729.21 87
19730.53 105
19731.86 90
19733.18 94
19734.51 93
19735.83 96
19737.16 104
19738.48 114
19739.81 107
19741.13 97
19742.46 120
19743.78 112
19745.11 119
19746.44 93
19747.76 105
19749.09 112
19750.41 104
19751.74 99
19753.06 103
19754.39 109
19755.72 93
19757.04 98
19758.37 97
19759.69 125
19761.02 91
19762.34 118
19763.67 101
19765.00 103
19766.32 98
19767.65 102
19768.98 96
19770.30 110
19771.63 98
19772.95 95
19774.28 93
19775.61 84
19776.93 85
19778.26 99
19779.59 100
19780.91 98
19782.24 112
19783.57 101
19784.89 100
19786.22 100
19787.55 96
19788.87 117
19790.20 104
19791.53 110
19792.86 116
19794.18 95
19795.51 105
19796.84 101
19798.16 122
19799.49 94
19800.82 89
19802.15 96
19803.47 123
19804.80 111
19806.13 102
19807.46 106
19808.78 104
19810.11 113
19811.44 95
19812.77 119
19814.09 113
19815.42 110
19816.75 106
19818.08 93
19819.41 90
19820.73 90
19822.06 113
19823.39 97
19824.72 113
19826.05 106
19827.37 105
19828.70 125
19830.03 85
19831.36 86
19832.69 95
19834.02 106
19835.34 105
19836.67 100
19838.00 92
19839.33 111
19840.66 86
19841.99 96
19843.32 105
19844.64 98
19845.97 105
19847.30 103
19848.63 97
19849.96 112
19851.29 86
19852.62 116
19853.95 96
19855.28 99
19856.60 112
19857.93 103
19859.26 103
19860.59 93
19861.92 107
19863.25 91
19864.58 108
19865.91 114
19867.24 94
19868.57 104
19869.90 96
19871.23 100
19872.56 116
19873.89 113
19875.22 112
19876.55 105
19877.88 111
19879.21 118
19880.54 96
19881.87 101
19883.20 105
19884.53 109
19885.86 100
19887.19 100
19888.52 95
19889.85 99
19891.18 77
19892.51 100
19893.84 95
19895.17 105
19896.50 109
19897.83 105
19899.16 116
19900.49 112
19901.82 117
19903.15 88
19904.48 104
19905.81 90
19907.15 112
19908.48 111
19909.81 116
19911.14 103
19912.47 109
19913.80 110
19915.13 101
19916.46 118
19917.79 105
19919.13 104
19920.46 99
19921.79 103
19923.12 109
19924.45 114
19925.78 103
19927.11 103
19928.45 125
19929.78 101
19931.11 110
19932.44 94
19933.77 100
19935.10 112
19936.44 104
19937.77 117
19939.10 107
19940.43 114
19941.76 116
19943.10 99
19944.43 113
19945.76 98
19947.09 119
19948.42 103
19949.76 110
19951.09 94
19952.42 100
19953.75 88
19955.09 109
19956.42 109
19957.75 102
19959.08 125
19960.42 108
19961.75 119
19963.08 110
19964.41 102
19965.75 100
19967.08 99
19968.41 103
19969.75 102
19971.08 95
19972.41 110
19973.74 112
19975.08 103
19976.41 105
19977.74 121
19979.08 106
19980.41 104
19981.74 102
19983.08 109
19984.41 107
19985.74 119
19987.08 114
19988.41 104
19989.75 103
19991.08 110
19992.41 108
19993.75 109
19995.08 92
19996.41 103
19997.75 107
19999.08 88
20000.42 107
20001.75 105
20003.08 100
20004.42 99
20005.75 109
20007.09 129
20008.42 105
20009.75 99
20011.09 110
20012.42 107
20013.76 96
20015.09 109
20016.43 96
20017.76 109
20019.10 114
20020.43 117
20021.76 111
20023.10 96
20024.43 101
20025.77 94
20027.10 125
20028.44 96
20029.77 94
20031.11 94
20032.44 124
20033.78 107
20035.11 97
20036.45 97
20037.78 110
20039.12 117
20040.46 99
20041.79 105
20043.13 100
20044.46 102
20045.80 120
20047.13 107
20048.47 111
20049.80 111
20051.14 107
20052.47 104
20053.81 94
20055.15 96
20056.48 101
20057.82 130
20059.15 95
20060.49 111
20061.83 112
20063.16 96
20064.50 100
20065.83 100
20067.17 105
20068.51 96
20069.84 104
20071.18 103
20072.52 94
20073.85 100
20075.19 105
20076.52 108
20077.86 109
20079.20 101
20080.53 112
20081.87 97
20083.21 101
20084.54 115
20085.88 94
20087.22 93
20088.56 92
20089.89 94
20091.23 85
20092.57 106
20093.90 84
20095.24 101
20096.58 95
20097.91 116
20099.25 114
20100.59 114
20101.93 101
20103.26 98
20104.60 101
20105.94 108
20107.28 107
20108.61 97
20109.95 88
20111.29 104
20112.63 103
20113.96 89
20115.30 90
20116.64 91
20117.98 110
20119.32 89
20120.65 99
20121.99 116
20123.33 116
20124.67 90
20126.01 105
