# Supplementary material for: MALDI-TOF MS typing enables the classification of brewing yeasts of the genus Saccharomyces to major beer styles
Source: PLoS One. 2017 Aug 9;12(8):e0181694. doi: 10.1371/journal.pone.0181694 (PMC5549903; doi:10.1371/journal.pone.0181694)
Supplement: S17 File — The directory includes 90 raw files and was zipped to “.zip”; the folder has three strains with 30 spectra per strain; S1 Text explains the raw files with an example and Table 1 represents the yeast strains used within the experiment. (ZIP) [file pone.0181694.s020.zip › 49-51/30813-PIBA124-Lag-Lag-Lag-YPG-18h-E-E_2016-09-30_1_0_C7_1.dat]

1999.98 2194
2000.40 2293
2000.82 2222
2001.24 2136
2001.66 2226
2002.09 2220
2002.51 2140
2002.93 2187
2003.35 2216
2003.78 2227
2004.20 2071
2004.62 2039
2005.04 2028
2005.47 2109
2005.89 2188
2006.31 2142
2006.73 2102
2007.16 2061
2007.58 2047
2008.00 2037
2008.42 2025
2008.85 2006
2009.27 2182
2009.69 2207
2010.12 2122
2010.54 2157
2010.96 2134
2011.39 2072
2011.81 2108
2012.23 2015
2012.66 2000
2013.08 1963
2013.50 1936
2013.93 2025
2014.35 1948
2014.77 1945
2015.20 2117
2015.62 2113
2016.04 2100
2016.47 2228
2016.89 2236
2017.31 2201
2017.74 2262
2018.16 2255
2018.59 2322
2019.01 2213
2019.43 2241
2019.86 2288
2020.28 2268
2020.71 2175
2021.13 2084
2021.55 2008
2021.98 2142
2022.40 2162
2022.83 2095
2023.25 2087
2023.68 1986
2024.10 2119
2024.52 2030
2024.95 1964
2025.37 2013
2025.80 2026
2026.22 1992
2026.65 2066
2027.07 2017
2027.50 1941
2027.92 1976
2028.35 1962
2028.77 1950
2029.20 1958
2029.62 1975
2030.05 1908
2030.47 1919
2030.90 1960
2031.32 2001
2031.75 1977
2032.17 2007
2032.60 1927
2033.02 1970
2033.45 1980
2033.88 2050
2034.30 1989
2034.73 1926
2035.15 1947
2035.58 1958
2036.00 1999
2036.43 2046
2036.86 1936
2037.28 2051
2037.71 1945
2038.13 2009
2038.56 2075
2038.98 2089
2039.41 2062
2039.84 2077
2040.26 2170
2040.69 2082
2041.12 2080
2041.54 2044
2041.97 2040
2042.39 2013
2042.82 2015
2043.25 2026
2043.67 2094
2044.10 2116
2044.53 2118
2044.95 2006
2045.38 2153
2045.81 2199
2046.23 2043
2046.66 2030
2047.09 2014
2047.51 2065
2047.94 2039
2048.37 1933
2048.80 2020
2049.22 2009
2049.65 1986
2050.08 1961
2050.50 2120
2050.93 2065
2051.36 2093
2051.79 2069
2052.21 2070
2052.64 1973
2053.07 1893
2053.50 2024
2053.92 2050
2054.35 2040
2054.78 2012
2055.21 1944
2055.63 2014
2056.06 2046
2056.49 2239
2056.92 2129
2057.35 2034
2057.77 2215
2058.20 2226
2058.63 2146
2059.06 2171
2059.49 2080
2059.92 2208
2060.34 2099
2060.77 2117
2061.20 2180
2061.63 2143
2062.06 2052
2062.49 2115
2062.91 2104
2063.34 2112
2063.77 2098
2064.20 2119
2064.63 2088
2065.06 2193
2065.49 2276
2065.91 2247
2066.34 2183
2066.77 2168
2067.20 2169
2067.63 2186
2068.06 2119
2068.49 2023
2068.92 2059
2069.35 2007
2069.78 1956
2070.21 1900
2070.63 1834
2071.06 1971
2071.49 1980
2071.92 2031
2072.35 1926
2072.78 1931
2073.21 1853
2073.64 1954
2074.07 1990
2074.50 1961
2074.93 2014
2075.36 1988
2075.79 2125
2076.22 2096
2076.65 2015
2077.08 2123
2077.51 2228
2077.94 2152
2078.37 2111
2078.80 2056
2079.23 2134
2079.66 2122
2080.09 2193
2080.52 2254
2080.95 2214
2081.38 2205
2081.81 2184
2082.24 2192
2082.67 2204
2083.10 2029
2083.54 2087
2083.97 2096
2084.40 2098
2084.83 2153
2085.26 2108
2085.69 2209
2086.12 2095
2086.55 2049
2086.98 2027
2087.41 2005
2087.84 2071
2088.28 1964
2088.71 1903
2089.14 2055
2089.57 2022
2090.00 1975
2090.43 1986
2090.86 1973
2091.29 2103
2091.73 2132
2092.16 2025
2092.59 1968
2093.02 2048
2093.45 2026
2093.88 2004
2094.32 2071
2094.75 2165
2095.18 2061
2095.61 1991
2096.04 2070
2096.48 1956
2096.91 1957
2097.34 2072
2097.77 1912
2098.20 1876
2098.64 1914
2099.07 1889
2099.50 1865
2099.93 1944
2100.37 1955
2100.80 1962
2101.23 1928
2101.66 1951
2102.10 1920
2102.53 1937
2102.96 1911
2103.39 1886
2103.83 1912
2104.26 1861
2104.69 1905
2105.13 1916
2105.56 1965
2105.99 2063
2106.42 1991
2106.86 1969
2107.29 1979
2107.72 2160
2108.16 2145
2108.59 2149
2109.02 1979
2109.46 1946
2109.89 2118
2110.32 1989
2110.76 1899
2111.19 1901
2111.62 1905
2112.06 2091
2112.49 1951
2112.92 1920
2113.36 1821
2113.79 1840
2114.23 2012
2114.66 1968
2115.09 2006
2115.53 1946
2115.96 1842
2116.40 1905
2116.83 1810
2117.26 1795
2117.70 1865
2118.13 1955
2118.57 1956
2119.00 2038
2119.44 2029
2119.87 1973
2120.30 1909
2120.74 1924
2121.17 2022
2121.61 1962
2122.04 1991
2122.48 2030
2122.91 2004
2123.35 2012
2123.78 1996
2124.22 2057
2124.65 1957
2125.09 2002
2125.52 2073
2125.96 1943
2126.39 1943
2126.83 1931
2127.26 2031
2127.70 2041
2128.13 2034
2128.57 2077
2129.00 2002
2129.44 2084
2129.87 2161
2130.31 2166
2130.74 2254
2131.18 2341
2131.62 2308
2132.05 2299
2132.49 2111
2132.92 2202
2133.36 2152
2133.79 2055
2134.23 2024
2134.67 2143
2135.10 2025
2135.54 2018
2135.97 2119
2136.41 2100
2136.85 2026
2137.28 2034
2137.72 2098
2138.16 2021
2138.59 1961
2139.03 1944
2139.46 1815
2139.90 1988
2140.34 2008
2140.77 1931
2141.21 1970
2141.65 2012
2142.08 2090
2142.52 1953
2142.96 1991
2143.39 1978
2143.83 1885
2144.27 1897
2144.70 1843
2145.14 1979
2145.58 1862
2146.02 1982
2146.45 2001
2146.89 1999
2147.33 2042
2147.76 2070
2148.20 2219
2148.64 2173
2149.08 2257
2149.51 2350
2149.95 2499
2150.39 2542
2150.83 2537
2151.26 2456
2151.70 2364
2152.14 2414
2152.58 2372
2153.01 2186
2153.45 2143
2153.89 2243
2154.33 2125
2154.77 2159
2155.20 2179
2155.64 2197
2156.08 2127
2156.52 2114
2156.96 2173
2157.40 2060
2157.83 2025
2158.27 2144
2158.71 2111
2159.15 2131
2159.59 2099
2160.03 2037
2160.46 2003
2160.90 1990
2161.34 2048
2161.78 2107
2162.22 2084
2162.66 2066
2163.10 1993
2163.54 2030
2163.97 2012
2164.41 2106
2164.85 2147
2165.29 2155
2165.73 2227
2166.17 2230
2166.61 2139
2167.05 2152
2167.49 2164
2167.93 2260
2168.37 2091
2168.80 2224
2169.24 2259
2169.68 2221
2170.12 2237
2170.56 2131
2171.00 2237
2171.44 2283
2171.88 2235
2172.32 2168
2172.76 2336
2173.20 2242
2173.64 2322
2174.08 2189
2174.52 2240
2174.96 2308
2175.40 2289
2175.84 2310
2176.28 2250
2176.72 2281
2177.16 2326
2177.60 2354
2178.04 2296
2178.48 2395
2178.92 2245
2179.36 2337
2179.80 2347
2180.24 2304
2180.69 2273
2181.13 2227
2181.57 2167
2182.01 2134
2182.45 2199
2182.89 2159
2183.33 2067
2183.77 2025
2184.21 2092
2184.65 2039
2185.09 1953
2185.53 2037
2185.98 2047
2186.42 2163
2186.86 2288
2187.30 2261
2187.74 2322
2188.18 2292
2188.62 2232
2189.07 2448
2189.51 2379
2189.95 2324
2190.39 2194
2190.83 2220
2191.27 2173
2191.71 2236
2192.16 2301
2192.60 2214
2193.04 2159
2193.48 2200
2193.92 2304
2194.37 2246
2194.81 2375
2195.25 2332
2195.69 2327
2196.13 2424
2196.58 2396
2197.02 2391
2197.46 2292
2197.90 2136
2198.35 2165
2198.79 2187
2199.23 2118
2199.67 2134
2200.12 2137
2200.56 2127
2201.00 2165
2201.44 2154
2201.89 2152
2202.33 2158
2202.77 2180
2203.21 2107
2203.66 2117
2204.10 2143
2204.54 2212
2204.99 2300
2205.43 2198
2205.87 2293
2206.32 2288
2206.76 2325
2207.20 2269
2207.65 2302
2208.09 2459
2208.53 2336
2208.98 2350
2209.42 2454
2209.86 2388
2210.31 2324
2210.75 2532
2211.19 2344
2211.64 2368
2212.08 2382
2212.53 2428
2212.97 2377
2213.41 2405
2213.86 2408
2214.30 2343
2214.74 2262
2215.19 2304
2215.63 2383
2216.08 2354
2216.52 2287
2216.97 2241
2217.41 2222
2217.85 2184
2218.30 2184
2218.74 2154
2219.19 2187
2219.63 2029
2220.08 2100
2220.52 2316
2220.97 2268
2221.41 2220
2221.86 2275
2222.30 2397
2222.74 2337
2223.19 2436
2223.63 2509
2224.08 2471
2224.52 2582
2224.97 2642
2225.41 2760
2225.86 2677
2226.30 2639
2226.75 2692
2227.20 2711
2227.64 2640
2228.09 2681
2228.53 2686
2228.98 2620
2229.42 2766
2229.87 2668
2230.31 2643
2230.76 2715
2231.20 2672
2231.65 2694
2232.10 2681
2232.54 2750
2232.99 2703
2233.43 2606
2233.88 2608
2234.33 2638
2234.77 2630
2235.22 2523
2235.66 2370
2236.11 2390
2236.56 2436
2237.00 2385
2237.45 2357
2237.90 2331
2238.34 2347
2238.79 2368
2239.23 2382
2239.68 2303
2240.13 2341
2240.57 2354
2241.02 2238
2241.47 2228
2241.91 2203
2242.36 2289
2242.81 2245
2243.25 2174
2243.70 2067
2244.15 2087
2244.60 2181
2245.04 2193
2245.49 2140
2245.94 2107
2246.38 2191
2246.83 2223
2247.28 2145
2247.73 2098
2248.17 2198
2248.62 2256
2249.07 2159
2249.52 2252
2249.96 2237
2250.41 2273
2250.86 2370
2251.31 2431
2251.75 2584
2252.20 2514
2252.65 2418
2253.10 2433
2253.54 2581
2253.99 2572
2254.44 2460
2254.89 2488
2255.34 2590
2255.79 2471
2256.23 2404
2256.68 2483
2257.13 2369
2257.58 2303
2258.03 2256
2258.47 2214
2258.92 2254
2259.37 2276
2259.82 2266
2260.27 2272
2260.72 2297
2261.17 2486
2261.61 2487
2262.06 2557
2262.51 2506
2262.96 2388
2263.41 2463
2263.86 2639
2264.31 2506
2264.76 2391
2265.21 2486
2265.65 2452
2266.10 2486
2266.55 2552
2267.00 2542
2267.45 2523
2267.90 2498
2268.35 2612
2268.80 2676
2269.25 2696
2269.70 2716
2270.15 2839
2270.60 2818
2271.05 2826
2271.50 2728
2271.95 2806
2272.40 2865
2272.85 2746
2273.30 2763
2273.75 2704
2274.20 2734
2274.65 2812
2275.10 2930
2275.55 2976
2276.00 2995
2276.45 3133
2276.90 3108
2277.35 2941
2277.80 2967
2278.25 3071
2278.70 2925
2279.15 2670
2279.60 2536
2280.05 2455
2280.50 2417
2280.95 2423
2281.40 2356
2281.85 2351
2282.30 2441
2282.75 2363
2283.20 2448
2283.66 2369
2284.11 2235
2284.56 2215
2285.01 2323
2285.46 2153
2285.91 2194
2286.36 2234
2286.81 2202
2287.26 2338
2287.72 2487
2288.17 2502
2288.62 2643
2289.07 2600
2289.52 2735
2289.97 3046
2290.42 3204
2290.88 3376
2291.33 3399
2291.78 3495
2292.23 3326
2292.68 3239
2293.13 3309
2293.59 3107
2294.04 3056
2294.49 3050
2294.94 2907
2295.39 2637
2295.85 2637
2296.30 2628
2296.75 2583
2297.20 2508
2297.65 2577
2298.11 2495
2298.56 2405
2299.01 2335
2299.46 2377
2299.92 2415
2300.37 2352
2300.82 2300
2301.27 2304
2301.73 2254
2302.18 2181
2302.63 2185
2303.09 2284
2303.54 2229
2303.99 2253
2304.44 2163
2304.90 2171
2305.35 2216
2305.80 2261
2306.26 2302
2306.71 2287
2307.16 2306
2307.62 2311
2308.07 2357
2308.52 2439
2308.98 2552
2309.43 2538
2309.88 2619
2310.34 2668
2310.79 2606
2311.24 2679
2311.70 2708
2312.15 2600
2312.60 2675
2313.06 2562
2313.51 2351
2313.97 2501
2314.42 2440
2314.87 2456
2315.33 2362
2315.78 2339
2316.24 2409
2316.69 2395
2317.14 2467
2317.60 2395
2318.05 2384
2318.51 2420
2318.96 2444
2319.42 2435
2319.87 2529
2320.32 2634
2320.78 2468
2321.23 2543
2321.69 2691
2322.14 2574
2322.60 2498
2323.05 2488
2323.51 2451
2323.96 2490
2324.42 2481
2324.87 2502
2325.33 2521
2325.78 2534
2326.24 2646
2326.69 2671
2327.15 2494
2327.60 2501
2328.06 2490
2328.51 2401
2328.97 2537
2329.42 2472
2329.88 2525
2330.33 2622
2330.79 2601
2331.25 2566
2331.70 2451
2332.16 2378
2332.61 2386
2333.07 2371
2333.52 2340
2333.98 2288
2334.44 2401
2334.89 2411
2335.35 2250
2335.80 2264
2336.26 2310
2336.72 2302
2337.17 2350
2337.63 2338
2338.08 2407
2338.54 2394
2339.00 2433
2339.45 2476
2339.91 2472
2340.37 2406
2340.82 2505
2341.28 2502
2341.74 2573
2342.19 2504
2342.65 2571
2343.11 2505
2343.56 2530
2344.02 2487
2344.48 2646
2344.93 2747
2345.39 2680
2345.85 2677
2346.30 2709
2346.76 2662
2347.22 2596
2347.67 2725
2348.13 2701
2348.59 2692
2349.05 2540
2349.50 2632
2349.96 2490
2350.42 2481
2350.88 2558
2351.33 2570
2351.79 2502
2352.25 2405
2352.71 2356
2353.16 2304
2353.62 2157
2354.08 2268
2354.54 2281
2355.00 2118
2355.45 2259
2355.91 2296
2356.37 2252
2356.83 2352
2357.29 2382
2357.74 2261
2358.20 2326
2358.66 2465
2359.12 2578
2359.58 2735
2360.04 2676
2360.49 2703
2360.95 2852
2361.41 2905
2361.87 2850
2362.33 2726
2362.79 2735
2363.24 2787
2363.70 2776
2364.16 2647
2364.62 2761
2365.08 2661
2365.54 2561
2366.00 2588
2366.46 2555
2366.92 2496
2367.37 2541
2367.83 2398
2368.29 2454
2368.75 2477
2369.21 2445
2369.67 2304
2370.13 2417
2370.59 2361
2371.05 2359
2371.51 2450
2371.97 2269
2372.43 2238
2372.89 2393
2373.35 2335
2373.81 2264
2374.27 2326
2374.73 2414
2375.19 2343
2375.65 2314
2376.11 2387
2376.57 2388
2377.03 2298
2377.49 2395
2377.95 2303
2378.41 2411
2378.87 2428
2379.33 2397
2379.79 2507
2380.25 2439
2380.71 2491
2381.17 2381
2381.63 2308
2382.09 2445
2382.55 2275
2383.01 2322
2383.47 2387
2383.93 2440
2384.39 2311
2384.85 2247
2385.31 2364
2385.77 2336
2386.24 2289
2386.70 2282
2387.16 2290
2387.62 2319
2388.08 2392
2388.54 2393
2389.00 2335
2389.46 2392
2389.92 2395
2390.39 2435
2390.85 2441
2391.31 2374
2391.77 2383
2392.23 2327
2392.69 2227
2393.15 2269
2393.62 2360
2394.08 2289
2394.54 2387
2395.00 2370
2395.46 2364
2395.92 2327
2396.39 2357
2396.85 2435
2397.31 2389
2397.77 2472
2398.23 2472
2398.70 2403
2399.16 2405
2399.62 2507
2400.08 2452
2400.55 2397
2401.01 2364
2401.47 2440
2401.93 2336
2402.39 2316
2402.86 2422
2403.32 2300
2403.78 2208
2404.24 2234
2404.71 2241
2405.17 2321
2405.63 2394
2406.10 2281
2406.56 2213
2407.02 2211
2407.48 2233
2407.95 2250
2408.41 2158
2408.87 2083
2409.34 2218
2409.80 2210
2410.26 2110
2410.73 2026
2411.19 2177
2411.65 2180
2412.12 2217
2412.58 2177
2413.04 2244
2413.51 2267
2413.97 2333
2414.43 2358
2414.90 2360
2415.36 2307
2415.83 2356
2416.29 2384
2416.75 2542
2417.22 2616
2417.68 2725
2418.14 2721
2418.61 2742
2419.07 2694
2419.54 2640
2420.00 2561
2420.47 2521
2420.93 2537
2421.39 2558
2421.86 2461
2422.32 2444
2422.79 2592
2423.25 2534
2423.72 2453
2424.18 2468
2424.64 2497
2425.11 2535
2425.57 2441
2426.04 2418
2426.50 2428
2426.97 2439
2427.43 2360
2427.90 2424
2428.36 2338
2428.83 2430
2429.29 2386
2429.76 2430
2430.22 2325
2430.69 2226
2431.15 2208
2431.62 2231
2432.08 2191
2432.55 2161
2433.02 2343
2433.48 2479
2433.95 2339
2434.41 2324
2434.88 2373
2435.34 2386
2435.81 2339
2436.27 2436
2436.74 2417
2437.21 2467
2437.67 2454
2438.14 2515
2438.60 2506
2439.07 2607
2439.54 2739
2440.00 2849
2440.47 2767
2440.93 2684
2441.40 2828
2441.87 2793
2442.33 2788
2442.80 2755
2443.27 2652
2443.73 2715
2444.20 2506
2444.66 2402
2445.13 2274
2445.60 2299
2446.06 2319
2446.53 2234
2447.00 2201
2447.46 2155
2447.93 2190
2448.40 2179
2448.87 2268
2449.33 2135
2449.80 2119
2450.27 2226
2450.73 2248
2451.20 2276
2451.67 2109
2452.13 2166
2452.60 2211
2453.07 2256
2453.54 2210
2454.00 2193
2454.47 2269
2454.94 2263
2455.41 2158
2455.87 2144
2456.34 2224
2456.81 2322
2457.28 2163
2457.74 2234
2458.21 2296
2458.68 2301
2459.15 2136
2459.62 2307
2460.08 2100
2460.55 2143
2461.02 2214
2461.49 2367
2461.96 2232
2462.42 2147
2462.89 2226
2463.36 2216
2463.83 2215
2464.30 2278
2464.77 2150
2465.23 2277
2465.70 2312
2466.17 2202
2466.64 2228
2467.11 2257
2467.58 2259
2468.05 2314
2468.52 2225
2468.98 2390
2469.45 2498
2469.92 2425
2470.39 2422
2470.86 2384
2471.33 2456
2471.80 2434
2472.27 2407
2472.74 2364
2473.21 2323
2473.67 2216
2474.14 2320
2474.61 2248
2475.08 2175
2475.55 2201
2476.02 2187
2476.49 2205
2476.96 2264
2477.43 2278
2477.90 2279
2478.37 2333
2478.84 2421
2479.31 2397
2479.78 2395
2480.25 2437
2480.72 2613
2481.19 2558
2481.66 2322
2482.13 2403
2482.60 2391
2483.07 2287
2483.54 2338
2484.01 2296
2484.48 2240
2484.95 2204
2485.42 2152
2485.89 2329
2486.36 2356
2486.83 2371
2487.30 2442
2487.77 2502
2488.24 2406
2488.72 2411
2489.19 2324
2489.66 2423
2490.13 2400
2490.60 2442
2491.07 2450
2491.54 2368
2492.01 2316
2492.48 2337
2492.95 2209
2493.42 2260
2493.90 2385
2494.37 2321
2494.84 2407
2495.31 2398
2495.78 2415
2496.25 2489
2496.72 2443
2497.20 2400
2497.67 2394
2498.14 2226
2498.61 2147
2499.08 2214
2499.55 2106
2500.03 2127
2500.50 2099
2500.97 2227
2501.44 2208
2501.91 2119
2502.38 2111
2502.86 2174
2503.33 2147
2503.80 2218
2504.27 2210
2504.75 2229
2505.22 2271
2505.69 2241
2506.16 2250
2506.63 2198
2507.11 2320
2507.58 2507
2508.05 2464
2508.52 2406
2509.00 2503
2509.47 2589
2509.94 2628
2510.42 2796
2510.89 2920
2511.36 3049
2511.83 2999
2512.31 3137
2512.78 3077
2513.25 3063
2513.73 2952
2514.20 2912
2514.67 2805
2515.14 2734
2515.62 2688
2516.09 2519
2516.56 2560
2517.04 2518
2517.51 2528
2517.99 2528
2518.46 2461
2518.93 2536
2519.41 2559
2519.88 2501
2520.35 2421
2520.83 2416
2521.30 2344
2521.77 2382
2522.25 2380
2522.72 2315
2523.20 2266
2523.67 2222
2524.14 2219
2524.62 2236
2525.09 2174
2525.57 2347
2526.04 2389
2526.51 2300
2526.99 2396
2527.46 2427
2527.94 2369
2528.41 2339
2528.89 2412
2529.36 2365
2529.84 2374
2530.31 2468
2530.79 2405
2531.26 2443
2531.73 2531
2532.21 2444
2532.68 2395
2533.16 2426
2533.63 2428
2534.11 2492
2534.58 2385
2535.06 2390
2535.53 2503
2536.01 2481
2536.48 2423
2536.96 2387
2537.44 2497
2537.91 2410
2538.39 2486
2538.86 2409
2539.34 2352
2539.81 2454
2540.29 2466
2540.76 2438
2541.24 2352
2541.71 2397
2542.19 2335
2542.67 2360
2543.14 2405
2543.62 2467
2544.09 2448
2544.57 2432
2545.05 2347
2545.52 2503
2546.00 2550
2546.47 2602
2546.95 2761
2547.43 2827
2547.90 2788
2548.38 2856
2548.86 3040
2549.33 3040
2549.81 2979
2550.28 3000
2550.76 2844
2551.24 2854
2551.71 2879
2552.19 2844
2552.67 2734
2553.14 2777
2553.62 2795
2554.10 2753
2554.57 2789
2555.05 2830
2555.53 2803
2556.01 2767
2556.48 2805
2556.96 2792
2557.44 2776
2557.91 2841
2558.39 2776
2558.87 2691
2559.35 2677
2559.82 2717
2560.30 2631
2560.78 2501
2561.26 2352
2561.73 2385
2562.21 2376
2562.69 2294
2563.17 2337
2563.64 2230
2564.12 2191
2564.60 2130
2565.08 2165
2565.56 2248
2566.03 2173
2566.51 2304
2566.99 2215
2567.47 2201
2567.95 2241
2568.42 2298
2568.90 2134
2569.38 2169
2569.86 2111
2570.34 2189
2570.82 2193
2571.29 2153
2571.77 2170
2572.25 2218
2572.73 2220
2573.21 2203
2573.69 2169
2574.17 2127
2574.64 2209
2575.12 2305
2575.60 2368
2576.08 2450
2576.56 2392
2577.04 2361
2577.52 2303
2578.00 2300
2578.48 2323
2578.95 2327
2579.43 2337
2579.91 2306
2580.39 2335
2580.87 2277
2581.35 2353
2581.83 2261
2582.31 2170
2582.79 2176
2583.27 2164
2583.75 2142
2584.23 2167
2584.71 2182
2585.19 2239
2585.67 2123
2586.15 2272
2586.63 2204
2587.11 2268
2587.59 2288
2588.07 2288
2588.55 2338
2589.03 2281
2589.51 2304
2589.99 2286
2590.47 2230
2590.95 2294
2591.43 2268
2591.91 2346
2592.39 2381
2592.87 2351
2593.35 2271
2593.83 2233
2594.31 2269
2594.79 2298
2595.27 2270
2595.75 2385
2596.23 2276
2596.71 2245
2597.20 2261
2597.68 2249
2598.16 2359
2598.64 2453
2599.12 2315
2599.60 2364
2600.08 2276
2600.56 2279
2601.04 2261
2601.53 2346
2602.01 2292
2602.49 2273
2602.97 2292
2603.45 2390
2603.93 2329
2604.41 2238
2604.90 2222
2605.38 2098
2605.86 2178
2606.34 2236
2606.82 2194
2607.30 2195
2607.79 2213
2608.27 2234
2608.75 2186
2609.23 2218
2609.71 2236
2610.20 2356
2610.68 2406
2611.16 2504
2611.64 2432
2612.12 2370
2612.61 2329
2613.09 2420
2613.57 2413
2614.05 2381
2614.54 2329
2615.02 2400
2615.50 2338
2615.98 2327
2616.47 2282
2616.95 2295
2617.43 2254
2617.91 2163
2618.40 2208
2618.88 2175
2619.36 2169
2619.85 2266
2620.33 2225
2620.81 2242
2621.29 2212
2621.78 2186
2622.26 2275
2622.74 2202
2623.23 2158
2623.71 2169
2624.19 2080
2624.68 2113
2625.16 2206
2625.64 2148
2626.13 2070
2626.61 2107
2627.10 2120
2627.58 2223
2628.06 2208
2628.55 2298
2629.03 2219
2629.51 2246
2630.00 2179
2630.48 2295
2630.97 2368
2631.45 2359
2631.93 2376
2632.42 2260
2632.90 2302
2633.39 2337
2633.87 2353
2634.35 2302
2634.84 2269
2635.32 2288
2635.81 2253
2636.29 2204
2636.78 2270
2637.26 2217
2637.75 2216
2638.23 2161
2638.72 2095
2639.20 2219
2639.68 2256
2640.17 2318
2640.65 2265
2641.14 2411
2641.62 2273
2642.11 2243
2642.59 2199
2643.08 2302
2643.56 2407
2644.05 2165
2644.53 2271
2645.02 2301
2645.51 2265
2645.99 2248
2646.48 2191
2646.96 2250
2647.45 2283
2647.93 2303
2648.42 2337
2648.90 2275
2649.39 2355
2649.88 2372
2650.36 2460
2650.85 2327
2651.33 2313
2651.82 2296
2652.30 2330
2652.79 2343
2653.28 2385
2653.76 2458
2654.25 2323
2654.73 2437
2655.22 2526
2655.71 2521
2656.19 2523
2656.68 2527
2657.17 2522
2657.65 2520
2658.14 2322
2658.63 2429
2659.11 2498
2659.60 2352
2660.09 2255
2660.57 2350
2661.06 2257
2661.55 2254
2662.03 2322
2662.52 2297
2663.01 2350
2663.49 2285
2663.98 2284
2664.47 2242
2664.95 2326
2665.44 2358
2665.93 2314
2666.42 2291
2666.90 2368
2667.39 2489
2667.88 2294
2668.36 2291
2668.85 2387
2669.34 2433
2669.83 2483
2670.31 2468
2670.80 2462
2671.29 2461
2671.78 2568
2672.27 2680
2672.75 2604
2673.24 2878
2673.73 2961
2674.22 2955
2674.70 2972
2675.19 3012
2675.68 3136
2676.17 3134
2676.66 3088
2677.15 3017
2677.63 2796
2678.12 2615
2678.61 2678
2679.10 2558
2679.59 2520
2680.08 2509
2680.56 2405
2681.05 2540
2681.54 2573
2682.03 2563
2682.52 2615
2683.01 2681
2683.50 2712
2683.98 2766
2684.47 2778
2684.96 2815
2685.45 2766
2685.94 2725
2686.43 2689
2686.92 2581
2687.41 2538
2687.90 2445
2688.39 2432
2688.88 2444
2689.36 2452
2689.85 2465
2690.34 2295
2690.83 2335
2691.32 2432
2691.81 2356
2692.30 2341
2692.79 2400
2693.28 2360
2693.77 2437
2694.26 2482
2694.75 2515
2695.24 2462
2695.73 2542
2696.22 2495
2696.71 2408
2697.20 2413
2697.69 2419
2698.18 2338
2698.67 2447
2699.16 2432
2699.65 2493
2700.14 2342
2700.63 2387
2701.12 2440
2701.61 2382
2702.10 2437
2702.59 2415
2703.08 2453
2703.57 2525
2704.06 2488
2704.56 2359
2705.05 2379
2705.54 2342
2706.03 2406
2706.52 2374
2707.01 2384
2707.50 2368
2707.99 2327
2708.48 2184
2708.97 2299
2709.46 2177
2709.96 2217
2710.45 2228
2710.94 2259
2711.43 2311
2711.92 2301
2712.41 2316
2712.90 2270
2713.40 2369
2713.89 2299
2714.38 2348
2714.87 2256
2715.36 2261
2715.85 2175
2716.35 2144
2716.84 2216
2717.33 2167
2717.82 2137
2718.31 2064
2718.80 2164
2719.30 2149
2719.79 2171
2720.28 2235
2720.77 2288
2721.27 2459
2721.76 2445
2722.25 2545
2722.74 2483
2723.23 2544
2723.73 2512
2724.22 2350
2724.71 2381
2725.20 2302
2725.70 2367
2726.19 2252
2726.68 2317
2727.18 2375
2727.67 2344
2728.16 2386
2728.65 2464
2729.15 2310
2729.64 2407
2730.13 2429
2730.63 2459
2731.12 2399
2731.61 2431
2732.10 2416
2732.60 2507
2733.09 2383
2733.58 2401
2734.08 2446
2734.57 2519
2735.06 2479
2735.56 2486
2736.05 2471
2736.55 2505
2737.04 2521
2737.53 2484
2738.03 2482
2738.52 2399
2739.01 2427
2739.51 2433
2740.00 2393
2740.50 2308
2740.99 2345
2741.48 2293
2741.98 2257
2742.47 2305
2742.97 2186
2743.46 2188
2743.95 2227
2744.45 2197
2744.94 2235
2745.44 2149
2745.93 2144
2746.43 2187
2746.92 2256
2747.42 2275
2747.91 2284
2748.40 2246
2748.90 2187
2749.39 2180
2749.89 2242
2750.38 2205
2750.88 2183
2751.37 2170
2751.87 2201
2752.36 2172
2752.86 2126
2753.35 2260
2753.85 2167
2754.34 2116
2754.84 2262
2755.33 2304
2755.83 2313
2756.33 2360
2756.82 2361
2757.32 2357
2757.81 2257
2758.31 2320
2758.80 2356
2759.30 2307
2759.79 2272
2760.29 2212
2760.79 2321
2761.28 2436
2761.78 2397
2762.27 2342
2762.77 2331
2763.27 2306
2763.76 2309
2764.26 2292
2764.75 2230
2765.25 2244
2765.75 2269
2766.24 2257
2766.74 2295
2767.23 2318
2767.73 2319
2768.23 2253
2768.72 2291
2769.22 2363
2769.72 2267
2770.21 2325
2770.71 2322
2771.21 2249
2771.70 2385
2772.20 2432
2772.70 2394
2773.19 2329
2773.69 2455
2774.19 2477
2774.69 2592
2775.18 2565
2775.68 2605
2776.18 2517
2776.67 2611
2777.17 2557
2777.67 2485
2778.17 2522
2778.66 2605
2779.16 2564
2779.66 2472
2780.16 2546
2780.65 2477
2781.15 2379
2781.65 2363
2782.15 2426
2782.64 2454
2783.14 2318
2783.64 2367
2784.14 2364
2784.63 2405
2785.13 2416
2785.63 2295
2786.13 2262
2786.63 2325
2787.12 2380
2787.62 2426
2788.12 2384
2788.62 2478
2789.12 2395
2789.62 2433
2790.11 2509
2790.61 2514
2791.11 2490
2791.61 2393
2792.11 2444
2792.61 2350
2793.11 2339
2793.60 2428
2794.10 2405
2794.60 2377
2795.10 2631
2795.60 2595
2796.10 2696
2796.60 2820
2797.10 2802
2797.60 2906
2798.09 2971
2798.59 3016
2799.09 2940
2799.59 2914
2800.09 2922
2800.59 2707
2801.09 2661
2801.59 2681
2802.09 2587
2802.59 2548
2803.09 2361
2803.59 2336
2804.09 2346
2804.59 2483
2805.09 2443
2805.59 2503
2806.09 2636
2806.59 2579
2807.09 2722
2807.59 2822
2808.09 2851
2808.59 3065
2809.09 3124
2809.59 3043
2810.09 3073
2810.59 3192
2811.09 3440
2811.59 3513
2812.09 3482
2812.59 3603
2813.09 3602
2813.59 3561
2814.09 3498
2814.59 3645
2815.09 3490
2815.59 3362
2816.09 3225
2816.59 3095
2817.09 2880
2817.59 2742
2818.10 2785
2818.60 2758
2819.10 2667
2819.60 2587
2820.10 2565
2820.60 2478
2821.10 2459
2821.60 2367
2822.10 2501
2822.61 2499
2823.11 2493
2823.61 2408
2824.11 2317
2824.61 2349
2825.11 2430
2825.61 2407
2826.12 2306
2826.62 2299
2827.12 2343
2827.62 2387
2828.12 2325
2828.62 2267
2829.13 2239
2829.63 2323
2830.13 2248
2830.63 2260
2831.13 2187
2831.64 2205
2832.14 2222
2832.64 2207
2833.14 2340
2833.65 2315
2834.15 2336
2834.65 2418
2835.15 2503
2835.65 2479
2836.16 2417
2836.66 2488
2837.16 2493
2837.66 2503
2838.17 2594
2838.67 2595
2839.17 2556
2839.68 2554
2840.18 2567
2840.68 2513
2841.18 2600
2841.69 2469
2842.19 2434
2842.69 2430
2843.20 2535
2843.70 2460
2844.20 2405
2844.71 2541
2845.21 2621
2845.71 2612
2846.22 2690
2846.72 2705
2847.22 2694
2847.73 2750
2848.23 2743
2848.73 2740
2849.24 2775
2849.74 2783
2850.24 2694
2850.75 2745
2851.25 2755
2851.76 2626
2852.26 2621
2852.76 2610
2853.27 2563
2853.77 2458
2854.28 2438
2854.78 2486
2855.28 2488
2855.79 2477
2856.29 2503
2856.80 2596
2857.30 2747
2857.81 2729
2858.31 2748
2858.82 2793
2859.32 2797
2859.82 2832
2860.33 2808
2860.83 2711
2861.34 2674
2861.84 2747
2862.35 2708
2862.85 2689
2863.36 2569
2863.86 2532
2864.37 2565
2864.87 2560
2865.38 2472
2865.88 2378
2866.39 2332
2866.89 2352
2867.40 2398
2867.90 2412
2868.41 2480
2868.91 2421
2869.42 2315
2869.93 2517
2870.43 2473
2870.94 2405
2871.44 2543
2871.95 2494
2872.45 2680
2872.96 2695
2873.47 2667
2873.97 2726
2874.48 2686
2874.98 2678
2875.49 2667
2875.99 2574
2876.50 2502
2877.01 2558
2877.51 2551
2878.02 2628
2878.53 2551
2879.03 2511
2879.54 2593
2880.04 2649
2880.55 2578
2881.06 2792
2881.56 2746
2882.07 2712
2882.58 2659
2883.08 2822
2883.59 2781
2884.10 2818
2884.60 2653
2885.11 2620
2885.62 2636
2886.12 2834
2886.63 2876
2887.14 2825
2887.65 2791
2888.15 2910
2888.66 2776
2889.17 2887
2889.67 2844
2890.18 2760
2890.69 2723
2891.20 2731
2891.70 2621
2892.21 2637
2892.72 2558
2893.23 2452
2893.73 2489
2894.24 2484
2894.75 2506
2895.26 2698
2895.76 2687
2896.27 2650
2896.78 2641
2897.29 2726
2897.80 2706
2898.30 2654
2898.81 2660
2899.32 2708
2899.83 2835
2900.34 2812
2900.84 2701
2901.35 2642
2901.86 2721
2902.37 2538
2902.88 2648
2903.39 2703
2903.89 2651
2904.40 2583
2904.91 2514
2905.42 2580
2905.93 2501
2906.44 2478
2906.95 2595
2907.45 2546
2907.96 2525
2908.47 2598
2908.98 2576
2909.49 2375
2910.00 2416
2910.51 2530
2911.02 2507
2911.53 2454
2912.03 2499
2912.54 2573
2913.05 2522
2913.56 2456
2914.07 2570
2914.58 2606
2915.09 2612
2915.60 2606
2916.11 2634
2916.62 2661
2917.13 2621
2917.64 2484
2918.15 2576
2918.66 2708
2919.17 2661
2919.68 2709
2920.19 2715
2920.70 2809
2921.21 2900
2921.72 2900
2922.23 2961
2922.74 3084
2923.25 3126
2923.76 3271
2924.27 3244
2924.78 3379
2925.29 3351
2925.80 3436
2926.31 3379
2926.82 3346
2927.33 3231
2927.84 3110
2928.35 3043
2928.86 3011
2929.37 2861
2929.88 2689
2930.39 2649
2930.91 2640
2931.42 2543
2931.93 2540
2932.44 2493
2932.95 2487
2933.46 2432
2933.97 2376
2934.48 2385
2934.99 2514
2935.50 2521
2936.02 2503
2936.53 2538
2937.04 2665
2937.55 2725
2938.06 2800
2938.57 2878
2939.08 3189
2939.60 3515
2940.11 3640
2940.62 4076
2941.13 4364
2941.64 4580
2942.15 4653
2942.67 4754
2943.18 4479
2943.69 4392
2944.20 4285
2944.71 3845
2945.23 3786
2945.74 3794
2946.25 3665
2946.76 3306
2947.28 3222
2947.79 3173
2948.30 3124
2948.81 2979
2949.32 2928
2949.84 2918
2950.35 2742
2950.86 2715
2951.37 2629
2951.89 2649
2952.40 2528
2952.91 2525
2953.43 2508
2953.94 2501
2954.45 2516
2954.96 2412
2955.48 2481
2955.99 2409
2956.50 2391
2957.02 2344
2957.53 2427
2958.04 2415
2958.56 2332
2959.07 2366
2959.58 2515
2960.10 2465
2960.61 2650
2961.12 2686
2961.64 2687
2962.15 2707
2962.66 2693
2963.18 2699
2963.69 2613
2964.20 2822
2964.72 2845
2965.23 2708
2965.75 2712
2966.26 2710
2966.77 2752
2967.29 2672
2967.80 2717
2968.32 2749
2968.83 2543
2969.34 2465
2969.86 2585
2970.37 2521
2970.89 2492
2971.40 2436
2971.92 2498
2972.43 2575
2972.94 2575
2973.46 2601
2973.97 2613
2974.49 2654
2975.00 2560
2975.52 2617
2976.03 2633
2976.55 2636
2977.06 2574
2977.58 2594
2978.09 2732
2978.61 2739
2979.12 2784
2979.64 2907
2980.15 2787
2980.67 2744
2981.18 2678
2981.70 2761
2982.21 2671
2982.73 2929
2983.24 2845
2983.76 2752
2984.27 2609
2984.79 2752
2985.30 2802
2985.82 2764
2986.34 2892
2986.85 2823
2987.37 2919
2987.88 2810
2988.40 2904
2988.91 2850
2989.43 2820
2989.95 2951
2990.46 2957
2990.98 2966
2991.49 2876
2992.01 2860
2992.53 2903
2993.04 2814
2993.56 2818
2994.08 2863
2994.59 2871
2995.11 3045
2995.62 3107
2996.14 3234
2996.66 3318
2997.17 3471
2997.69 3708
2998.21 3686
2998.72 3608
2999.24 3829
2999.76 3686
3000.27 3601
3000.79 3548
3001.31 3249
3001.83 3345
3002.34 3474
3002.86 3721
3003.38 3830
3003.89 4253
3004.41 4872
3004.93 5117
3005.45 5218
3005.96 5418
3006.48 5461
3007.00 5245
3007.51 4965
3008.03 4438
3008.55 4055
3009.07 3837
3009.59 3516
3010.10 3321
3010.62 3079
3011.14 2876
3011.66 2734
3012.17 2675
3012.69 2782
3013.21 2867
3013.73 2773
3014.25 2736
3014.76 2725
3015.28 2788
3015.80 2798
3016.32 2786
3016.84 2870
3017.36 3026
3017.87 2954
3018.39 2986
3018.91 3049
3019.43 2958
3019.95 2969
3020.47 2902
3020.98 2823
3021.50 2879
3022.02 2881
3022.54 2863
3023.06 2928
3023.58 3063
3024.10 3290
3024.62 3300
3025.13 3315
3025.65 3301
3026.17 3292
3026.69 3259
3027.21 3149
3027.73 2957
3028.25 2957
3028.77 2856
3029.29 2770
3029.81 2796
3030.33 2667
3030.85 2519
3031.37 2687
3031.89 2630
3032.41 2660
3032.92 2671
3033.44 2655
3033.96 2585
3034.48 2686
3035.00 2748
3035.52 2817
3036.04 2849
3036.56 2800
3037.08 2823
3037.60 2743
3038.12 2694
3038.64 2679
3039.16 2637
3039.68 2698
3040.20 2685
3040.72 2612
3041.24 2571
3041.77 2685
3042.29 2600
3042.81 2563
3043.33 2528
3043.85 2567
3044.37 2564
3044.89 2618
3045.41 2590
3045.93 2588
3046.45 2562
3046.97 2523
3047.49 2498
3048.01 2525
3048.53 2536
3049.06 2452
3049.58 2537
3050.10 2462
3050.62 2548
3051.14 2389
3051.66 2408
3052.18 2387
3052.70 2442
3053.23 2514
3053.75 2474
3054.27 2381
3054.79 2419
3055.31 2496
3055.83 2449
3056.35 2420
3056.88 2476
3057.40 2565
3057.92 2503
3058.44 2559
3058.96 2599
3059.49 2604
3060.01 2481
3060.53 2444
3061.05 2426
3061.57 2457
3062.10 2579
3062.62 2606
3063.14 2636
3063.66 2657
3064.18 2728
3064.71 2720
3065.23 2671
3065.75 2651
3066.27 2854
3066.80 2845
3067.32 2857
3067.84 2831
3068.36 2770
3068.89 2783
3069.41 2710
3069.93 2741
3070.46 2773
3070.98 2878
3071.50 2787
3072.02 2852
3072.55 2854
3073.07 2804
3073.59 2845
3074.12 3017
3074.64 2906
3075.16 3005
3075.69 3021
3076.21 2947
3076.73 2871
3077.26 2985
3077.78 3126
3078.30 3173
3078.83 3267
3079.35 3294
3079.87 3388
3080.40 3344
3080.92 3293
3081.45 3320
3081.97 3340
3082.49 3340
3083.02 3242
3083.54 3164
3084.06 3284
3084.59 3261
3085.11 3109
3085.64 3132
3086.16 3184
3086.69 3186
3087.21 3113
3087.73 3335
3088.26 3533
3088.78 3631
3089.31 3901
3089.83 4331
3090.36 4692
3090.88 4807
3091.41 4701
3091.93 4498
3092.45 4339
3092.98 3934
3093.50 3852
3094.03 3664
3094.55 3407
3095.08 3338
3095.60 3192
3096.13 3132
3096.65 3059
3097.18 3208
3097.70 3049
3098.23 3164
3098.76 3195
3099.28 3284
3099.81 3382
3100.33 3498
3100.86 3667
3101.38 3931
3101.91 4580
3102.43 5036
3102.96 5462
3103.48 5893
3104.01 6167
3104.54 5874
3105.06 5630
3105.59 5278
3106.11 4668
3106.64 4197
3107.17 3890
3107.69 3681
3108.22 3393
3108.74 3296
3109.27 3227
3109.80 3171
3110.32 3100
3110.85 2938
3111.37 3002
3111.90 2994
3112.43 2843
3112.95 2883
3113.48 2993
3114.01 2923
3114.53 2852
3115.06 2818
3115.59 2814
3116.11 2706
3116.64 2579
3117.17 2617
3117.69 2615
3118.22 2770
3118.75 2725
3119.27 2731
3119.80 2729
3120.33 2890
3120.86 2850
3121.38 3034
3121.91 3046
3122.44 3032
3122.96 3043
3123.49 3002
3124.02 2917
3124.55 2938
3125.07 2857
3125.60 2884
3126.13 2856
3126.66 3039
3127.18 2929
3127.71 2931
3128.24 2937
3128.77 2815
3129.30 2846
3129.82 2862
3130.35 2837
3130.88 2634
3131.41 2623
3131.94 2631
3132.46 2588
3132.99 2592
3133.52 2652
3134.05 2731
3134.58 2809
3135.10 2869
3135.63 2839
3136.16 2817
3136.69 2754
3137.22 2669
3137.75 2776
3138.28 2705
3138.80 2516
3139.33 2501
3139.86 2440
3140.39 2393
3140.92 2407
3141.45 2471
3141.98 2372
3142.51 2346
3143.03 2253
3143.56 2293
3144.09 2316
3144.62 2435
3145.15 2466
3145.68 2542
3146.21 2561
3146.74 2550
3147.27 2617
3147.80 2711
3148.33 2760
3148.86 2792
3149.39 3024
3149.92 2960
3150.45 2902
3150.97 2870
3151.50 2963
3152.03 2928
3152.56 2899
3153.09 2803
3153.62 2740
3154.15 2727
3154.68 2766
3155.21 2680
3155.74 2648
3156.27 2492
3156.80 2530
3157.33 2662
3157.86 2780
3158.39 2782
3158.93 2746
3159.46 2801
3159.99 2726
3160.52 2655
3161.05 2658
3161.58 2784
3162.11 2783
3162.64 2814
3163.17 2732
3163.70 2720
3164.23 2736
3164.76 2714
3165.29 2682
3165.82 2699
3166.35 2653
3166.89 2594
3167.42 2523
3167.95 2474
3168.48 2556
3169.01 2487
3169.54 2436
3170.07 2432
3170.60 2428
3171.13 2547
3171.67 2448
3172.20 2472
3172.73 2557
3173.26 2716
3173.79 2657
3174.32 2709
3174.86 2664
3175.39 2683
3175.92 2669
3176.45 2798
3176.98 2706
3177.51 2654
3178.05 2632
3178.58 2511
3179.11 2468
3179.64 2573
3180.17 2490
3180.71 2545
3181.24 2457
3181.77 2470
3182.30 2392
3182.84 2419
3183.37 2396
3183.90 2368
3184.43 2376
3184.97 2375
3185.50 2304
3186.03 2348
3186.56 2386
3187.10 2341
3187.63 2371
3188.16 2397
3188.69 2359
3189.23 2409
3189.76 2361
3190.29 2348
3190.83 2283
3191.36 2341
3191.89 2370
3192.43 2388
3192.96 2373
3193.49 2416
3194.02 2253
3194.56 2424
3195.09 2523
3195.62 2335
3196.16 2402
3196.69 2399
3197.23 2386
3197.76 2487
3198.29 2482
3198.83 2490
3199.36 2586
3199.89 2504
3200.43 2514
3200.96 2553
3201.50 2663
3202.03 2630
3202.56 2566
3203.10 2655
3203.63 2566
3204.17 2663
3204.70 2687
3205.23 2663
3205.77 2626
3206.30 2633
3206.84 2809
3207.37 2741
3207.91 2854
3208.44 3069
3208.97 3092
3209.51 3024
3210.04 3183
3210.58 3194
3211.11 3228
3211.65 3131
3212.18 3174
3212.72 3042
3213.25 2889
3213.79 2928
3214.32 2815
3214.86 2741
3215.39 2566
3215.93 2490
3216.46 2502
3217.00 2371
3217.53 2422
3218.07 2349
3218.60 2289
3219.14 2277
3219.67 2372
3220.21 2334
3220.74 2422
3221.28 2494
3221.82 2465
3222.35 2519
3222.89 2717
3223.42 2790
3223.96 2913
3224.49 2956
3225.03 2988
3225.57 3017
3226.10 2986
3226.64 3023
3227.17 2903
3227.71 2865
3228.25 2767
3228.78 2713
3229.32 2625
3229.85 2532
3230.39 2492
3230.93 2499
3231.46 2488
3232.00 2414
3232.54 2553
3233.07 2608
3233.61 2631
3234.15 2662
3234.68 2663
3235.22 2694
3235.76 2695
3236.29 2769
3236.83 2745
3237.37 2773
3237.90 2885
3238.44 2823
3238.98 2952
3239.51 2861
3240.05 2794
3240.59 2772
3241.13 2861
3241.66 2743
3242.20 2799
3242.74 2741
3243.28 2740
3243.81 2801
3244.35 2777
3244.89 2824
3245.43 2754
3245.96 2814
3246.50 2855
3247.04 2901
3247.58 2871
3248.11 2888
3248.65 2913
3249.19 2937
3249.73 3129
3250.27 3202
3250.80 3351
3251.34 3576
3251.88 3786
3252.42 4113
3252.96 4839
3253.49 5223
3254.03 5307
3254.57 5159
3255.11 4977
3255.65 4864
3256.19 4708
3256.72 4483
3257.26 4172
3257.80 3945
3258.34 3852
3258.88 3725
3259.42 3606
3259.96 3559
3260.49 3489
3261.03 3705
3261.57 3786
3262.11 3848
3262.65 3882
3263.19 4150
3263.73 4162
3264.27 4141
3264.81 4152
3265.35 4041
3265.88 4005
3266.42 4066
3266.96 4267
3267.50 4372
3268.04 4485
3268.58 4298
3269.12 4213
3269.66 4131
3270.20 3705
3270.74 3449
3271.28 3341
3271.82 3354
3272.36 3285
3272.90 3264
3273.44 3212
3273.98 3257
3274.52 3307
3275.06 3250
3275.60 3268
3276.14 3399
3276.68 3451
3277.22 3330
3277.76 3383
3278.30 3423
3278.84 3370
3279.38 3524
3279.92 3558
3280.46 3586
3281.00 3377
3281.54 3396
3282.08 3497
3282.62 3468
3283.16 3541
3283.70 3540
3284.25 3394
3284.79 3474
3285.33 3530
3285.87 3580
3286.41 3688
3286.95 3600
3287.49 3856
3288.03 3749
3288.57 3696
3289.11 3628
3289.66 3753
3290.20 3808
3290.74 3941
3291.28 4053
3291.82 4197
3292.36 4534
3292.90 4765
3293.44 4909
3293.99 5043
3294.53 5623
3295.07 5779
3295.61 6091
3296.15 6329
3296.69 6506
3297.24 6390
3297.78 6328
3298.32 6091
3298.86 5681
3299.40 5462
3299.95 5239
3300.49 4977
3301.03 4773
3301.57 4561
3302.11 4434
3302.66 4377
3303.20 4381
3303.74 4296
3304.28 4224
3304.83 4160
3305.37 4145
3305.91 4069
3306.45 4014
3307.00 3943
3307.54 4038
3308.08 3950
3308.62 4006
3309.17 4229
3309.71 4293
3310.25 4277
3310.80 4405
3311.34 4225
3311.88 4236
3312.43 4231
3312.97 4250
3313.51 4267
3314.05 4100
3314.60 4049
3315.14 4229
3315.68 4507
3316.23 4592
3316.77 4689
3317.31 4897
3317.86 5230
3318.40 5760
3318.95 6194
3319.49 6714
3320.03 6853
3320.58 7101
3321.12 7201
3321.66 7162
3322.21 7007
3322.75 6988
3323.30 7015
3323.84 6578
3324.38 6373
3324.93 6105
3325.47 6042
3326.02 5900
3326.56 5689
3327.10 5505
3327.65 5383
3328.19 5329
3328.74 5297
3329.28 5313
3329.83 5499
3330.37 5800
3330.92 5981
3331.46 6527
3332.01 7663
3332.55 9286
3333.09 11675
3333.64 15112
3334.18 19775
3334.73 24730
3335.27 29720
3335.82 32922
3336.36 35350
3336.91 36431
3337.45 36167
3338.00 34579
3338.54 31618
3339.09 27949
3339.64 24087
3340.18 20410
3340.73 16632
3341.27 13839
3341.82 11194
3342.36 9335
3342.91 7903
3343.45 6790
3344.00 6143
3344.54 5622
3345.09 5161
3345.64 4776
3346.18 4607
3346.73 4638
3347.27 4486
3347.82 4415
3348.37 4414
3348.91 4237
3349.46 4266
3350.00 4155
3350.55 3990
3351.10 3862
3351.64 3685
3352.19 3799
3352.74 3779
3353.28 3696
3353.83 3685
3354.37 3823
3354.92 3723
3355.47 3896
3356.01 3853
3356.56 3952
3357.11 4105
3357.65 4041
3358.20 3787
3358.75 3894
3359.30 3991
3359.84 3897
3360.39 3853
3360.94 3823
3361.48 3882
3362.03 3821
3362.58 3977
3363.12 3986
3363.67 3912
3364.22 3920
3364.77 3896
3365.31 4058
3365.86 4018
3366.41 3973
3366.96 3841
3367.50 3737
3368.05 3741
3368.60 3602
3369.15 3555
3369.69 3702
3370.24 3872
3370.79 4104
3371.34 4498
3371.89 5000
3372.43 5426
3372.98 5912
3373.53 6334
3374.08 6589
3374.63 6995
3375.17 7047
3375.72 6977
3376.27 6757
3376.82 6274
3377.37 5714
3377.92 5244
3378.46 4867
3379.01 4433
3379.56 4056
3380.11 3960
3380.66 3666
3381.21 3537
3381.76 3570
3382.30 3355
3382.85 3261
3383.40 3217
3383.95 3108
3384.50 3095
3385.05 3008
3385.60 3068
3386.15 2959
3386.70 2956
3387.25 2898
3387.79 2919
3388.34 3015
3388.89 2897
3389.44 2787
3389.99 2826
3390.54 2859
3391.09 2933
3391.64 2940
3392.19 2925
3392.74 2968
3393.29 2914
3393.84 2893
3394.39 2906
3394.94 2989
3395.49 2979
3396.04 3012
3396.59 3193
3397.14 3205
3397.69 3280
3398.24 3317
3398.79 3202
3399.34 3314
3399.89 3271
3400.44 3253
3400.99 3242
3401.54 3097
3402.09 3088
3402.64 3003
3403.19 2966
3403.74 2871
3404.29 2858
3404.84 2871
3405.39 2882
3405.94 2872
3406.49 2850
3407.05 2832
3407.60 2837
3408.15 2932
3408.70 2950
3409.25 2960
3409.80 3111
3410.35 3166
3410.90 3256
3411.45 3476
3412.00 3558
3412.56 3499
3413.11 3565
3413.66 3543
3414.21 3433
3414.76 3346
3415.31 3454
3415.86 3387
3416.41 3286
3416.97 3296
3417.52 3163
3418.07 2935
3418.62 2972
3419.17 2984
3419.73 2893
3420.28 2807
3420.83 2718
3421.38 2675
3421.93 2722
3422.48 2724
3423.04 2686
3423.59 2674
3424.14 2734
3424.69 2767
3425.25 2649
3425.80 2629
3426.35 2626
3426.90 2616
3427.45 2586
3428.01 2539
3428.56 2557
3429.11 2518
3429.66 2363
3430.22 2566
3430.77 2526
3431.32 2505
3431.88 2563
3432.43 2555
3432.98 2435
3433.53 2534
3434.09 2485
3434.64 2534
3435.19 2541
3435.75 2518
3436.30 2446
3436.85 2516
3437.41 2646
3437.96 2694
3438.51 2710
3439.07 2612
3439.62 2680
3440.17 2708
3440.73 2777
3441.28 2670
3441.83 2611
3442.39 2544
3442.94 2577
3443.49 2630
3444.05 2542
3444.60 2562
3445.16 2507
3445.71 2325
3446.26 2410
3446.82 2335
3447.37 2308
3447.93 2293
3448.48 2420
3449.03 2425
3449.59 2416
3450.14 2371
3450.70 2361
3451.25 2254
3451.81 2272
3452.36 2317
3452.91 2286
3453.47 2363
3454.02 2352
3454.58 2280
3455.13 2238
3455.69 2342
3456.24 2362
3456.80 2338
3457.35 2381
3457.91 2336
3458.46 2357
3459.02 2343
3459.57 2436
3460.13 2432
3460.68 2359
3461.24 2412
3461.79 2341
3462.35 2450
3462.90 2530
3463.46 2559
3464.01 2514
3464.57 2378
3465.12 2479
3465.68 2656
3466.23 2635
3466.79 2589
3467.35 2627
3467.90 2592
3468.46 2565
3469.01 2643
3469.57 2779
3470.12 2863
3470.68 2699
3471.24 2908
3471.79 2912
3472.35 2816
3472.90 2861
3473.46 2878
3474.02 2844
3474.57 2864
3475.13 2801
3475.69 2769
3476.24 2768
3476.80 2738
3477.35 2840
3477.91 2811
3478.47 3055
3479.02 3067
3479.58 3116
3480.14 3117
3480.69 3277
3481.25 3158
3481.81 3175
3482.36 3220
3482.92 3208
3483.48 3187
3484.03 3243
3484.59 3232
3485.15 3216
3485.71 3161
3486.26 3096
3486.82 3151
3487.38 3305
3487.93 3220
3488.49 3361
3489.05 3499
3489.61 4009
3490.16 4471
3490.72 5047
3491.28 5998
3491.84 6710
3492.39 7621
3492.95 8239
3493.51 8460
3494.07 8124
3494.63 7769
3495.18 6754
3495.74 6056
3496.30 5345
3496.86 4514
3497.42 4255
3497.97 3929
3498.53 4031
3499.09 3821
3499.65 3773
3500.21 3882
3500.76 3780
3501.32 3757
3501.88 3815
3502.44 3986
3503.00 4182
3503.56 4365
3504.11 4566
3504.67 4791
3505.23 5057
3505.79 5076
3506.35 5199
3506.91 5148
3507.47 5063
3508.03 4727
3508.59 4543
3509.14 4326
3509.70 4157
3510.26 3770
3510.82 3733
3511.38 3653
3511.94 3663
3512.50 3356
3513.06 3363
3513.62 3330
3514.18 3090
3514.74 3038
3515.30 2947
3515.86 2794
3516.41 2807
3516.97 2599
3517.53 2646
3518.09 2743
3518.65 2654
3519.21 2683
3519.77 2646
3520.33 2728
3520.89 2680
3521.45 2695
3522.01 2715
3522.57 2858
3523.13 2787
3523.69 2809
3524.25 2766
3524.81 2781
3525.37 2762
3525.93 2977
3526.49 2924
3527.05 2824
3527.61 2816
3528.18 2913
3528.74 2868
3529.30 2862
3529.86 2876
3530.42 2803
3530.98 2786
3531.54 2781
3532.10 2666
3532.66 2684
3533.22 2699
3533.78 2567
3534.34 2697
3534.90 2643
3535.47 2741
3536.03 2770
3536.59 2792
3537.15 2897
3537.71 2848
3538.27 2722
3538.83 2782
3539.39 2759
3539.96 2701
3540.52 2726
3541.08 2747
3541.64 2831
3542.20 2846
3542.76 2845
3543.32 2790
3543.89 2879
3544.45 2973
3545.01 2944
3545.57 2779
3546.13 2729
3546.70 2766
3547.26 2793
3547.82 2822
3548.38 2710
3548.94 2689
3549.51 2663
3550.07 2605
3550.63 2714
3551.19 2676
3551.76 2685
3552.32 2721
3552.88 2682
3553.44 2637
3554.01 2606
3554.57 2538
3555.13 2586
3555.69 2575
3556.26 2530
3556.82 2530
3557.38 2465
3557.94 2538
3558.51 2421
3559.07 2455
3559.63 2468
3560.20 2511
3560.76 2574
3561.32 2401
3561.89 2377
3562.45 2538
3563.01 2519
3563.57 2549
3564.14 2547
3564.70 2637
3565.26 2665
3565.83 2721
3566.39 2753
3566.96 2756
3567.52 2720
3568.08 2692
3568.65 2694
3569.21 2636
3569.77 2508
3570.34 2396
3570.90 2489
3571.47 2394
3572.03 2434
3572.59 2348
3573.16 2420
3573.72 2612
3574.29 2590
3574.85 2721
3575.41 2775
3575.98 2889
3576.54 3100
3577.11 3115
3577.67 3127
3578.24 3019
3578.80 3120
3579.36 3240
3579.93 2991
3580.49 2872
3581.06 2874
3581.62 2738
3582.19 2783
3582.75 2717
3583.32 2692
3583.88 2579
3584.45 2510
3585.01 2553
3585.58 2441
3586.14 2386
3586.71 2370
3587.27 2324
3587.84 2397
3588.40 2337
3588.97 2329
3589.53 2276
3590.10 2376
3590.66 2373
3591.23 2297
3591.80 2311
3592.36 2357
3592.93 2304
3593.49 2365
3594.06 2338
3594.62 2265
3595.19 2389
3595.76 2393
3596.32 2410
3596.89 2517
3597.45 2411
3598.02 2362
3598.59 2492
3599.15 2555
3599.72 2386
3600.28 2494
3600.85 2511
3601.42 2530
3601.98 2539
3602.55 2481
3603.12 2367
3603.68 2313
3604.25 2429
3604.81 2432
3605.38 2403
3605.95 2314
3606.51 2352
3607.08 2327
3607.65 2305
3608.21 2201
3608.78 2327
3609.35 2305
3609.92 2277
3610.48 2279
3611.05 2308
3611.62 2217
3612.18 2215
3612.75 2235
3613.32 2341
3613.89 2384
3614.45 2533
3615.02 2585
3615.59 2802
3616.15 3212
3616.72 3646
3617.29 4065
3617.86 4602
3618.42 4994
3618.99 5051
3619.56 5092
3620.13 4921
3620.70 4743
3621.26 4515
3621.83 4212
3622.40 3922
3622.97 3607
3623.54 3270
3624.10 2887
3624.67 2755
3625.24 2578
3625.81 2462
3626.38 2307
3626.94 2317
3627.51 2393
3628.08 2285
3628.65 2225
3629.22 2216
3629.79 2243
3630.35 2247
3630.92 2319
3631.49 2214
3632.06 2185
3632.63 2141
3633.20 2244
3633.77 2207
3634.34 2161
3634.90 2301
3635.47 2328
3636.04 2251
3636.61 2200
3637.18 2147
3637.75 2194
3638.32 2237
3638.89 2218
3639.46 2294
3640.03 2323
3640.60 2318
3641.17 2443
3641.73 2496
3642.30 2509
3642.87 2643
3643.44 2676
3644.01 2604
3644.58 2605
3645.15 2582
3645.72 2623
3646.29 2628
3646.86 2564
3647.43 2482
3648.00 2596
3648.57 2625
3649.14 2422
3649.71 2477
3650.28 2542
3650.85 2593
3651.42 2623
3651.99 2700
3652.56 2715
3653.13 2737
3653.70 2792
3654.27 2784
3654.84 2728
3655.41 2781
3655.98 2920
3656.56 2851
3657.13 2905
3657.70 2961
3658.27 2902
3658.84 3043
3659.41 2964
3659.98 3025
3660.55 3046
3661.12 2929
3661.69 2855
3662.26 2784
3662.83 2722
3663.41 2579
3663.98 2578
3664.55 2503
3665.12 2544
3665.69 2485
3666.26 2577
3666.83 2718
3667.41 2571
3667.98 2519
3668.55 2456
3669.12 2424
3669.69 2494
3670.26 2392
3670.83 2436
3671.41 2537
3671.98 2468
3672.55 2434
3673.12 2538
3673.69 2498
3674.27 2499
3674.84 2639
3675.41 2582
3675.98 2689
3676.55 2727
3677.13 2737
3677.70 2672
3678.27 2715
3678.84 2738
3679.42 2793
3679.99 2765
3680.56 2776
3681.13 2699
3681.71 2547
3682.28 2576
3682.85 2627
3683.42 2581
3684.00 2413
3684.57 2378
3685.14 2429
3685.71 2259
3686.29 2286
3686.86 2359
3687.43 2443
3688.01 2511
3688.58 2516
3689.15 2557
3689.73 2665
3690.30 2830
3690.87 2807
3691.45 2801
3692.02 2783
3692.59 2838
3693.17 2757
3693.74 2705
3694.31 2589
3694.89 2503
3695.46 2501
3696.03 2513
3696.61 2401
3697.18 2442
3697.75 2302
3698.33 2282
3698.90 2320
3699.48 2342
3700.05 2320
3700.62 2240
3701.20 2394
3701.77 2397
3702.35 2232
3702.92 2254
3703.50 2406
3704.07 2461
3704.64 2374
3705.22 2504
3705.79 2519
3706.37 2459
3706.94 2533
3707.52 2522
3708.09 2533
3708.67 2495
3709.24 2495
3709.81 2466
3710.39 2465
3710.96 2359
3711.54 2456
3712.11 2353
3712.69 2489
3713.26 2374
3713.84 2381
3714.41 2359
3714.99 2308
3715.56 2374
3716.14 2351
3716.71 2299
3717.29 2491
3717.87 2435
3718.44 2315
3719.02 2296
3719.59 2334
3720.17 2249
3720.74 2257
3721.32 2236
3721.89 2291
3722.47 2331
3723.05 2228
3723.62 2220
3724.20 2232
3724.77 2191
3725.35 2147
3725.93 2173
3726.50 2151
3727.08 2142
3727.65 2194
3728.23 2275
3728.81 2199
3729.38 2384
3729.96 2577
3730.53 2842
3731.11 3076
3731.69 3295
3732.26 3559
3732.84 3863
3733.42 4095
3733.99 4309
3734.57 4287
3735.15 4174
3735.72 3959
3736.30 3718
3736.88 3440
3737.45 3318
3738.03 3016
3738.61 2715
3739.18 2780
3739.76 2690
3740.34 2537
3740.92 2590
3741.49 2595
3742.07 2422
3742.65 2401
3743.23 2315
3743.80 2334
3744.38 2309
3744.96 2327
3745.53 2382
3746.11 2281
3746.69 2243
3747.27 2204
3747.85 2157
3748.42 2299
3749.00 2270
3749.58 2190
3750.16 2214
3750.73 2235
3751.31 2260
3751.89 2324
3752.47 2222
3753.05 2200
3753.62 2243
3754.20 2320
3754.78 2285
3755.36 2137
3755.94 2133
3756.52 2264
3757.09 2299
3757.67 2279
3758.25 2286
3758.83 2402
3759.41 2489
3759.99 2536
3760.57 2481
3761.14 2483
3761.72 2478
3762.30 2589
3762.88 2646
3763.46 2599
3764.04 2633
3764.62 2660
3765.20 2514
3765.77 2550
3766.35 2672
3766.93 2599
3767.51 2527
3768.09 2480
3768.67 2333
3769.25 2372
3769.83 2534
3770.41 2516
3770.99 2522
3771.57 2440
3772.15 2527
3772.73 2499
3773.31 2559
3773.89 2488
3774.47 2425
3775.05 2324
3775.63 2254
3776.21 2224
3776.79 2172
3777.37 2287
3777.95 2260
3778.53 2212
3779.11 2208
3779.69 2265
3780.27 2263
3780.85 2205
3781.43 2183
3782.01 2191
3782.59 2174
3783.17 2118
3783.75 2111
3784.33 2217
3784.91 2186
3785.49 2173
3786.07 2213
3786.65 2189
3787.23 2228
3787.81 2212
3788.39 2233
3788.97 2304
3789.55 2356
3790.14 2219
3790.72 2289
3791.30 2294
3791.88 2247
3792.46 2270
3793.04 2269
3793.62 2210
3794.20 2145
3794.78 2293
3795.37 2320
3795.95 2383
3796.53 2208
3797.11 2307
3797.69 2335
3798.27 2221
3798.85 2233
3799.44 2348
3800.02 2271
3800.60 2306
3801.18 2407
3801.76 2517
3802.34 2607
3802.93 2596
3803.51 2673
3804.09 2631
3804.67 2587
3805.25 2710
3805.84 2610
3806.42 2607
3807.00 2757
3807.58 2881
3808.17 2859
3808.75 2961
3809.33 3035
3809.91 3161
3810.50 3151
3811.08 3197
3811.66 3086
3812.24 2862
3812.83 2822
3813.41 2728
3813.99 2718
3814.57 2787
3815.16 2827
3815.74 2821
3816.32 2805
3816.91 2775
3817.49 2793
3818.07 2649
3818.65 2546
3819.24 2605
3819.82 2456
3820.40 2454
3820.99 2524
3821.57 2455
3822.15 2555
3822.74 2511
3823.32 2500
3823.90 2560
3824.49 2523
3825.07 2536
3825.66 2478
3826.24 2498
3826.82 2452
3827.41 2446
3827.99 2461
3828.57 2342
3829.16 2439
3829.74 2540
3830.33 2601
3830.91 2580
3831.49 2568
3832.08 2477
3832.66 2546
3833.25 2589
3833.83 2663
3834.42 2603
3835.00 2609
3835.58 2640
3836.17 2583
3836.75 2476
3837.34 2590
3837.92 2562
3838.51 2537
3839.09 2509
3839.68 2509
3840.26 2469
3840.85 2553
3841.43 2505
3842.02 2571
3842.60 2562
3843.19 2498
3843.77 2521
3844.36 2568
3844.94 2638
3845.53 2684
3846.11 2751
3846.70 2899
3847.28 2843
3847.87 2828
3848.45 2702
3849.04 2694
3849.62 2789
3850.21 2657
3850.79 2607
3851.38 2513
3851.97 2584
3852.55 2590
3853.14 2602
3853.72 2613
3854.31 2581
3854.89 2613
3855.48 2666
3856.07 2744
3856.65 2600
3857.24 2669
3857.82 2926
3858.41 3195
3859.00 3400
3859.58 4019
3860.17 4708
3860.76 5313
3861.34 6101
3861.93 6374
3862.51 6951
3863.10 6819
3863.69 6461
3864.27 6161
3864.86 5644
3865.45 5261
3866.03 4673
3866.62 4176
3867.21 3753
3867.79 3354
3868.38 3060
3868.97 2912
3869.55 2811
3870.14 2729
3870.73 2619
3871.32 2642
3871.90 2627
3872.49 2614
3873.08 2678
3873.67 2721
3874.25 2796
3874.84 2781
3875.43 2700
3876.01 2697
3876.60 2553
3877.19 2515
3877.78 2454
3878.36 2429
3878.95 2560
3879.54 2401
3880.13 2373
3880.72 2307
3881.30 2380
3881.89 2418
3882.48 2401
3883.07 2413
3883.66 2378
3884.24 2344
3884.83 2314
3885.42 2351
3886.01 2405
3886.60 2437
3887.18 2458
3887.77 2460
3888.36 2524
3888.95 2629
3889.54 2720
3890.13 2756
3890.72 2937
3891.30 2964
3891.89 2941
3892.48 2795
3893.07 2748
3893.66 2851
3894.25 2815
3894.84 2779
3895.43 2791
3896.02 2770
3896.60 2670
3897.19 2742
3897.78 2673
3898.37 2759
3898.96 2927
3899.55 2871
3900.14 2922
3900.73 2948
3901.32 3002
3901.91 2901
3902.50 2865
3903.09 2814
3903.68 2677
3904.27 2573
3904.86 2399
3905.44 2450
3906.03 2392
3906.62 2390
3907.21 2355
3907.80 2381
3908.39 2371
3908.98 2309
3909.57 2345
3910.16 2300
3910.75 2226
3911.34 2197
3911.93 2136
3912.52 2199
3913.11 2192
3913.71 2165
3914.30 2155
3914.89 2107
3915.48 2105
3916.07 2193
3916.66 2247
3917.25 2198
3917.84 2165
3918.43 2161
3919.02 2056
3919.61 2122
3920.20 2105
3920.79 2011
3921.38 2134
3921.97 2091
3922.57 2123
3923.16 2111
3923.75 2033
3924.34 2051
3924.93 2100
3925.52 2032
3926.11 2159
3926.70 2068
3927.29 2041
3927.89 1984
3928.48 1993
3929.07 2038
3929.66 2024
3930.25 2023
3930.84 1943
3931.44 1971
3932.03 2097
3932.62 2076
3933.21 2126
3933.80 2049
3934.39 2051
3934.99 2081
3935.58 2098
3936.17 2010
3936.76 2110
3937.35 2063
3937.95 2130
3938.54 2156
3939.13 2141
3939.72 2229
3940.32 2216
3940.91 2292
3941.50 2193
3942.09 2217
3942.69 2224
3943.28 2352
3943.87 2206
3944.46 2185
3945.06 2101
3945.65 2178
3946.24 2122
3946.83 2067
3947.43 2082
3948.02 2126
3948.61 2066
3949.21 1993
3949.80 1919
3950.39 1988
3950.98 1937
3951.58 1983
3952.17 2031
3952.76 1968
3953.36 1941
3953.95 2012
3954.54 1962
3955.14 1985
3955.73 2064
3956.32 2032
3956.92 1975
3957.51 2080
3958.11 2166
3958.70 2273
3959.29 2172
3959.89 2072
3960.48 2176
3961.07 2268
3961.67 2234
3962.26 2093
3962.86 2055
3963.45 2194
3964.04 2234
3964.64 2227
3965.23 2128
3965.83 2142
3966.42 2242
3967.02 2241
3967.61 2272
3968.20 2312
3968.80 2311
3969.39 2216
3969.99 2226
3970.58 2219
3971.18 2145
3971.77 2043
3972.37 2095
3972.96 2100
3973.56 1980
3974.15 2004
3974.75 2173
3975.34 2146
3975.94 2197
3976.53 2175
3977.13 2199
3977.72 2342
3978.32 2398
3978.91 2436
3979.51 2324
3980.10 2252
3980.70 2299
3981.29 2255
3981.89 2191
3982.48 2143
3983.08 2079
3983.68 2127
3984.27 2220
3984.87 2290
3985.46 2244
3986.06 2185
3986.65 2203
3987.25 2182
3987.85 2205
3988.44 2113
3989.04 2191
3989.63 2277
3990.23 2240
3990.83 2172
3991.42 2234
3992.02 2149
3992.61 2133
3993.21 2243
3993.81 2341
3994.40 2423
3995.00 2365
3995.60 2283
3996.19 2255
3996.79 2399
3997.39 2503
3997.98 2372
3998.58 2410
3999.18 2417
3999.77 2406
4000.37 2326
4000.97 2378
4001.56 2403
4002.16 2343
4002.76 2385
4003.35 2264
4003.95 2309
4004.55 2289
4005.15 2183
4005.74 2203
4006.34 2206
4006.94 2288
4007.53 2313
4008.13 2273
4008.73 2294
4009.33 2332
4009.92 2222
4010.52 2235
4011.12 2237
4011.72 2231
4012.32 2162
4012.91 2150
4013.51 2216
4014.11 2280
4014.71 2175
4015.30 2296
4015.90 2303
4016.50 2367
4017.10 2430
4017.70 2457
4018.29 2511
4018.89 2536
4019.49 2540
4020.09 2581
4020.69 2400
4021.29 2357
4021.88 2219
4022.48 2209
4023.08 2169
4023.68 2165
4024.28 2112
4024.88 2138
4025.48 2142
4026.07 2135
4026.67 2132
4027.27 2223
4027.87 2372
4028.47 2201
4029.07 2264
4029.67 2355
4030.27 2313
4030.87 2343
4031.47 2378
4032.06 2334
4032.66 2304
4033.26 2328
4033.86 2251
4034.46 2200
4035.06 2327
4035.66 2286
4036.26 2181
4036.86 2143
4037.46 2185
4038.06 2210
4038.66 2115
4039.26 2222
4039.86 2065
4040.46 2069
4041.06 2023
4041.66 1993
4042.26 1980
4042.86 2147
4043.46 2017
4044.06 1997
4044.66 2006
4045.26 1925
4045.86 1933
4046.46 1919
4047.06 2033
4047.66 2101
4048.26 2044
4048.86 1927
4049.46 2059
4050.06 1981
4050.66 2047
4051.26 2059
4051.86 2063
4052.46 2112
4053.06 2114
4053.66 2109
4054.27 2046
4054.87 2005
4055.47 2062
4056.07 2084
4056.67 2150
4057.27 2079
4057.87 1996
4058.47 2025
4059.07 2007
4059.67 2035
4060.28 2026
4060.88 2155
4061.48 2159
4062.08 2176
4062.68 2079
4063.28 2161
4063.88 2276
4064.49 2325
4065.09 2465
4065.69 2468
4066.29 2458
4066.89 2545
4067.49 2583
4068.10 2524
4068.70 2419
4069.30 2247
4069.90 2182
4070.50 2214
4071.11 2180
4071.71 2088
4072.31 2042
4072.91 2008
4073.52 1982
4074.12 1903
4074.72 1922
4075.32 1888
4075.92 1946
4076.53 1932
4077.13 1940
4077.73 1859
4078.34 1885
4078.94 1920
4079.54 1942
4080.14 1902
4080.75 1929
4081.35 1847
4081.95 1781
4082.55 1890
4083.16 1859
4083.76 1869
4084.36 1833
4084.97 1798
4085.57 1886
4086.17 1838
4086.78 1851
4087.38 1904
4087.98 1955
4088.59 1869
4089.19 1922
4089.79 1982
4090.40 1958
4091.00 1904
4091.60 1963
4092.21 1931
4092.81 1926
4093.41 1949
4094.02 1984
4094.62 1969
4095.23 1969
4095.83 2027
4096.43 2000
4097.04 2026
4097.64 2071
4098.25 1976
4098.85 2065
4099.45 2134
4100.06 2097
4100.66 1956
4101.27 2024
4101.87 2008
4102.48 2059
4103.08 1961
4103.68 1904
4104.29 1901
4104.89 1872
4105.50 1902
4106.10 1926
4106.71 1956
4107.31 1880
4107.92 1868
4108.52 1868
4109.13 1874
4109.73 1902
4110.34 1863
4110.94 1901
4111.55 1931
4112.15 1895
4112.76 1890
4113.36 1835
4113.97 1825
4114.57 1889
4115.18 1915
4115.78 1897
4116.39 1882
4116.99 1956
4117.60 2017
4118.21 1870
4118.81 1853
4119.42 1848
4120.02 1919
4120.63 1863
4121.23 1948
4121.84 2032
4122.45 1963
4123.05 1925
4123.66 1900
4124.26 1862
4124.87 1889
4125.48 1808
4126.08 1861
4126.69 1930
4127.29 1877
4127.90 1847
4128.51 1897
4129.11 1925
4129.72 1901
4130.33 1920
4130.93 1957
4131.54 1938
4132.15 1885
4132.75 2004
4133.36 1953
4133.97 1959
4134.57 1947
4135.18 2027
4135.79 2005
4136.39 1976
4137.00 2102
4137.61 2129
4138.21 2108
4138.82 2186
4139.43 2187
4140.04 2244
4140.64 2167
4141.25 2249
4141.86 2274
4142.46 2235
4143.07 2326
4143.68 2405
4144.29 2358
4144.89 2446
4145.50 2307
4146.11 2326
4146.72 2368
4147.32 2224
4147.93 2179
4148.54 2157
4149.15 2077
4149.76 2003
4150.36 1884
4150.97 1902
4151.58 1960
4152.19 1896
4152.80 1834
4153.40 1962
4154.01 1816
4154.62 1788
4155.23 1819
4155.84 1804
4156.45 1905
4157.05 1861
4157.66 1857
4158.27 1854
4158.88 1915
4159.49 2020
4160.10 1946
4160.71 2017
4161.31 1961
4161.92 2026
4162.53 1923
4163.14 1871
4163.75 2064
4164.36 2058
4164.97 2020
4165.58 2046
4166.19 2061
4166.79 2178
4167.40 2060
4168.01 2036
4168.62 2146
4169.23 2136
4169.84 2193
4170.45 2322
4171.06 2328
4171.67 2438
4172.28 2508
4172.89 2457
4173.50 2633
4174.11 2593
4174.72 2405
4175.33 2377
4175.94 2442
4176.55 2388
4177.16 2367
4177.77 2265
4178.38 2231
4178.99 2190
4179.60 2198
4180.21 2143
4180.82 2111
4181.43 2088
4182.04 2071
4182.65 2062
4183.26 1965
4183.87 2054
4184.48 1987
4185.09 1941
4185.70 1901
4186.31 1933
4186.92 1965
4187.53 1961
4188.14 1991
4188.75 1942
4189.36 1928
4189.97 1851
4190.58 1873
4191.20 1995
4191.81 1954
4192.42 2063
4193.03 2212
4193.64 2182
4194.25 2218
4194.86 2314
4195.47 2284
4196.08 2257
4196.70 2229
4197.31 2198
4197.92 2163
4198.53 2156
4199.14 2170
4199.75 2164
4200.36 2106
4200.98 2057
4201.59 1988
4202.20 1984
4202.81 1967
4203.42 2082
4204.03 1948
4204.65 2066
4205.26 2090
4205.87 2124
4206.48 2043
4207.09 2173
4207.71 2137
4208.32 2154
4208.93 2140
4209.54 2135
4210.16 2106
4210.77 2097
4211.38 2319
4211.99 2158
4212.60 2180
4213.22 2217
4213.83 2187
4214.44 2229
4215.05 2192
4215.67 2308
4216.28 2271
4216.89 2270
4217.51 2259
4218.12 2492
4218.73 2444
4219.34 2540
4219.96 2670
4220.57 2673
4221.18 2687
4221.80 2911
4222.41 3001
4223.02 2816
4223.64 2903
4224.25 2948
4224.86 2902
4225.48 2994
4226.09 3053
4226.70 2967
4227.32 3002
4227.93 3155
4228.54 3555
4229.16 3630
4229.77 3685
4230.39 3544
4231.00 3377
4231.61 3217
4232.23 2937
4232.84 2754
4233.45 2658
4234.07 2471
4234.68 2397
4235.30 2408
4235.91 2442
4236.53 2410
4237.14 2293
4237.75 2394
4238.37 2351
4238.98 2334
4239.60 2309
4240.21 2287
4240.83 2254
4241.44 2261
4242.05 2241
4242.67 2262
4243.28 2304
4243.90 2402
4244.51 2329
4245.13 2424
4245.74 2447
4246.36 2367
4246.97 2322
4247.59 2376
4248.20 2466
4248.82 2365
4249.43 2287
4250.05 2310
4250.66 2340
4251.28 2292
4251.89 2208
4252.51 2178
4253.13 2172
4253.74 2250
4254.36 2242
4254.97 2157
4255.59 2217
4256.20 2237
4256.82 2209
4257.43 2177
4258.05 2170
4258.67 2246
4259.28 2179
4259.90 2144
4260.51 2223
4261.13 2287
4261.75 2454
4262.36 2485
4262.98 2429
4263.59 2500
4264.21 2525
4264.83 2591
4265.44 2554
4266.06 2613
4266.67 2538
4267.29 2356
4267.91 2280
4268.52 2433
4269.14 2319
4269.76 2307
4270.37 2246
4270.99 2281
4271.61 2209
4272.22 2186
4272.84 2220
4273.46 2139
4274.07 2120
4274.69 2174
4275.31 2245
4275.93 2241
4276.54 2363
4277.16 2516
4277.78 2483
4278.39 2673
4279.01 2563
4279.63 2550
4280.25 2527
4280.86 2617
4281.48 2450
4282.10 2353
4282.72 2303
4283.33 2199
4283.95 2076
4284.57 2132
4285.19 1988
4285.80 2091
4286.42 2089
4287.04 1979
4287.66 1992
4288.28 1994
4288.89 1998
4289.51 2008
4290.13 1948
4290.75 1987
4291.37 1961
4291.98 1948
4292.60 1923
4293.22 1936
4293.84 1964
4294.46 1948
4295.08 1927
4295.69 1893
4296.31 1995
4296.93 1987
4297.55 2033
4298.17 1988
4298.79 1995
4299.41 2025
4300.03 2022
4300.64 1964
4301.26 1998
4301.88 1930
4302.50 1990
4303.12 2020
4303.74 2105
4304.36 2086
4304.98 2051
4305.60 1965
4306.22 2052
4306.83 2032
4307.45 1925
4308.07 1952
4308.69 2003
4309.31 2021
4309.93 2005
4310.55 2000
4311.17 2003
4311.79 2081
4312.41 2133
4313.03 2148
4313.65 2131
4314.27 2067
4314.89 1982
4315.51 2040
4316.13 2138
4316.75 2048
4317.37 2072
4317.99 2176
4318.61 2110
4319.23 2120
4319.85 2188
4320.47 2076
4321.09 2083
4321.71 2041
4322.33 2103
4322.95 2167
4323.57 2133
4324.19 2143
4324.81 2296
4325.43 2265
4326.05 2306
4326.67 2274
4327.30 2323
4327.92 2289
4328.54 2342
4329.16 2445
4329.78 2516
4330.40 2646
4331.02 2636
4331.64 2785
4332.26 3170
4332.88 3523
4333.51 3772
4334.13 3870
4334.75 3827
4335.37 3765
4335.99 3468
4336.61 3422
4337.23 3306
4337.86 3215
4338.48 3180
4339.10 3185
4339.72 3060
4340.34 2995
4340.96 2830
4341.59 2917
4342.21 2888
4342.83 2835
4343.45 2768
4344.07 2845
4344.69 3012
4345.32 3285
4345.94 3558
4346.56 3826
4347.18 4070
4347.81 4163
4348.43 4351
4349.05 4251
4349.67 3907
4350.29 4020
4350.92 3575
4351.54 3417
4352.16 3235
4352.78 3333
4353.41 3266
4354.03 3151
4354.65 3130
4355.28 2867
4355.90 2765
4356.52 2603
4357.14 2461
4357.77 2466
4358.39 2514
4359.01 2564
4359.64 2491
4360.26 2589
4360.88 2547
4361.50 2421
4362.13 2354
4362.75 2451
4363.37 2308
4364.00 2236
4364.62 2326
4365.25 2411
4365.87 2396
4366.49 2348
4367.12 2348
4367.74 2435
4368.36 2279
4368.99 2237
4369.61 2236
4370.23 2233
4370.86 2235
4371.48 2195
4372.11 2189
4372.73 2090
4373.35 2169
4373.98 2183
4374.60 2092
4375.23 2132
4375.85 2197
4376.47 2115
4377.10 2182
4377.72 2159
4378.35 2070
4378.97 2164
4379.60 2183
4380.22 2225
4380.85 2138
4381.47 2047
4382.10 2112
4382.72 2209
4383.34 2141
4383.97 2170
4384.59 2263
4385.22 2222
4385.84 2153
4386.47 2208
4387.09 2246
4387.72 2310
4388.34 2241
4388.97 2266
4389.59 2273
4390.22 2241
4390.85 2329
4391.47 2320
4392.10 2275
4392.72 2432
4393.35 2391
4393.97 2347
4394.60 2437
4395.22 2332
4395.85 2229
4396.47 2249
4397.10 2205
4397.73 2151
4398.35 2107
4398.98 2092
4399.60 2036
4400.23 2019
4400.86 2099
4401.48 2086
4402.11 2166
4402.73 2024
4403.36 2012
4403.99 2074
4404.61 2022
4405.24 2036
4405.87 1971
4406.49 1929
4407.12 1960
4407.74 2003
4408.37 2067
4409.00 1994
4409.62 1928
4410.25 1999
4410.88 1920
4411.50 1993
4412.13 1942
4412.76 1981
4413.38 2035
4414.01 1976
4414.64 1989
4415.27 2023
4415.89 1976
4416.52 2009
4417.15 1995
4417.77 1939
4418.40 1987
4419.03 1962
4419.66 2068
4420.28 2036
4420.91 1911
4421.54 1937
4422.17 1929
4422.79 1873
4423.42 1958
4424.05 1924
4424.68 1927
4425.30 1939
4425.93 1946
4426.56 1900
4427.19 1830
4427.82 1848
4428.44 1798
4429.07 1764
4429.70 1783
4430.33 1784
4430.96 1802
4431.58 1930
4432.21 1885
4432.84 1796
4433.47 1796
4434.10 1889
4434.73 1842
4435.35 1854
4435.98 1811
4436.61 1735
4437.24 1790
4437.87 1789
4438.50 1871
4439.13 1836
4439.75 1809
4440.38 1816
4441.01 1847
4441.64 1872
4442.27 1772
4442.90 1673
4443.53 1727
4444.16 1755
4444.79 1882
4445.42 1867
4446.04 1839
4446.67 1830
4447.30 1999
4447.93 1996
4448.56 1911
4449.19 1978
4449.82 1895
4450.45 1892
4451.08 1874
4451.71 1894
4452.34 1865
4452.97 1937
4453.60 1929
4454.23 1838
4454.86 1875
4455.49 1891
4456.12 1960
4456.75 1964
4457.38 2004
4458.01 1991
4458.64 2075
4459.27 1910
4459.90 1941
4460.53 1938
4461.16 1818
4461.79 1851
4462.42 1744
4463.05 1741
4463.68 1774
4464.31 1829
4464.94 1706
4465.57 1724
4466.20 1741
4466.83 1777
4467.46 1768
4468.09 1730
4468.73 1763
4469.36 1805
4469.99 1787
4470.62 1768
4471.25 1792
4471.88 1748
4472.51 1755
4473.14 1747
4473.77 1801
4474.40 1818
4475.04 1749
4475.67 1765
4476.30 1763
4476.93 1731
4477.56 1762
4478.19 1762
4478.82 1785
4479.46 1798
4480.09 1728
4480.72 1828
4481.35 1751
4481.98 1828
4482.61 1825
4483.25 1845
4483.88 1834
4484.51 1906
4485.14 1949
4485.77 1892
4486.41 1866
4487.04 1928
4487.67 1921
4488.30 1895
4488.93 1902
4489.57 1865
4490.20 1856
4490.83 1852
4491.46 1912
4492.10 1930
4492.73 1889
4493.36 1927
4493.99 1929
4494.63 1875
4495.26 1924
4495.89 1902
4496.52 1770
4497.16 1801
4497.79 1951
4498.42 1963
4499.06 1950
4499.69 1993
4500.32 1987
4500.96 2141
4501.59 2237
4502.22 2309
4502.86 2376
4503.49 2478
4504.12 2496
4504.75 2432
4505.39 2435
4506.02 2416
4506.66 2314
4507.29 2225
4507.92 2222
4508.56 2146
4509.19 2130
4509.82 2105
4510.46 2093
4511.09 2059
4511.72 2165
4512.36 2096
4512.99 2013
4513.63 2077
4514.26 2095
4514.89 2110
4515.53 1990
4516.16 1996
4516.80 2015
4517.43 1955
4518.07 1934
4518.70 1954
4519.33 1989
4519.97 1974
4520.60 1995
4521.24 2080
4521.87 2002
4522.51 1984
4523.14 2070
4523.78 2100
4524.41 2022
4525.05 2151
4525.68 2214
4526.32 2205
4526.95 2262
4527.59 2413
4528.22 2545
4528.86 2781
4529.49 3132
4530.13 3728
4530.76 4263
4531.40 4622
4532.03 5227
4532.67 5514
4533.30 5752
4533.94 5482
4534.57 5067
4535.21 4523
4535.84 4021
4536.48 3448
4537.11 3122
4537.75 2793
4538.39 2705
4539.02 2373
4539.66 2183
4540.29 2156
4540.93 2074
4541.57 2036
4542.20 1953
4542.84 2010
4543.47 2044
4544.11 1969
4544.75 2024
4545.38 2005
4546.02 2007
4546.65 2061
4547.29 2095
4547.93 2158
4548.56 2140
4549.20 2108
4549.84 2063
4550.47 2084
4551.11 2121
4551.75 2001
4552.38 2021
4553.02 2079
4553.66 1967
4554.29 2028
4554.93 2050
4555.57 1993
4556.20 1991
4556.84 2087
4557.48 1993
4558.11 1945
4558.75 2044
4559.39 2064
4560.03 2072
4560.66 2033
4561.30 2055
4561.94 2096
4562.58 2056
4563.21 2022
4563.85 1987
4564.49 1965
4565.13 2076
4565.76 2125
4566.40 2090
4567.04 2175
4567.68 2262
4568.31 2289
4568.95 2456
4569.59 2540
4570.23 2518
4570.87 2497
4571.50 2533
4572.14 2558
4572.78 2439
4573.42 2454
4574.06 2471
4574.69 2326
4575.33 2283
4575.97 2220
4576.61 2217
4577.25 2214
4577.89 2162
4578.53 2121
4579.16 2001
4579.80 1968
4580.44 1877
4581.08 1998
4581.72 1983
4582.36 1962
4583.00 2002
4583.63 1951
4584.27 2017
4584.91 1902
4585.55 1893
4586.19 1979
4586.83 1982
4587.47 1915
4588.11 1993
4588.75 1993
4589.39 2079
4590.03 2062
4590.67 2085
4591.30 2132
4591.94 2068
4592.58 2127
4593.22 2181
4593.86 2138
4594.50 2193
4595.14 2131
4595.78 2035
4596.42 1922
4597.06 1869
4597.70 1889
4598.34 1844
4598.98 1857
4599.62 1839
4600.26 1873
4600.90 1909
4601.54 1924
4602.18 1900
4602.82 1955
4603.46 1900
4604.10 1930
4604.74 1965
4605.38 1973
4606.02 2019
4606.66 1983
4607.30 2083
4607.94 2045
4608.59 2063
4609.23 2107
4609.87 2118
4610.51 2089
4611.15 2076
4611.79 2165
4612.43 2176
4613.07 2003
4613.71 1945
4614.35 2003
4614.99 1945
4615.64 1878
4616.28 1920
4616.92 1831
4617.56 1895
4618.20 1834
4618.84 1874
4619.48 1888
4620.12 1867
4620.77 1838
4621.41 1787
4622.05 1781
4622.69 1762
4623.33 1833
4623.97 1827
4624.62 1746
4625.26 1803
4625.90 1744
4626.54 1795
4627.18 1847
4627.82 1883
4628.47 1873
4629.11 1895
4629.75 1890
4630.39 1922
4631.03 1871
4631.68 1905
4632.32 1884
4632.96 2003
4633.60 2160
4634.25 2073
4634.89 2013
4635.53 2133
4636.17 2087
4636.82 2159
4637.46 2176
4638.10 2169
4638.74 2282
4639.39 2160
4640.03 2214
4640.67 2282
4641.32 2217
4641.96 2199
4642.60 2151
4643.24 2181
4643.89 2021
4644.53 1925
4645.17 1964
4645.82 1886
4646.46 1931
4647.10 1808
4647.75 1831
4648.39 1882
4649.03 1911
4649.68 1949
4650.32 1842
4650.96 1947
4651.61 1927
4652.25 2012
4652.89 2025
4653.54 2066
4654.18 2013
4654.83 2084
4655.47 2068
4656.11 1909
4656.76 1985
4657.40 1967
4658.05 1868
4658.69 1810
4659.33 1814
4659.98 1736
4660.62 1795
4661.27 1738
4661.91 1738
4662.56 1693
4663.20 1730
4663.84 1785
4664.49 1696
4665.13 1733
4665.78 1686
4666.42 1613
4667.07 1652
4667.71 1682
4668.36 1666
4669.00 1616
4669.65 1644
4670.29 1657
4670.94 1605
4671.58 1707
4672.23 1628
4672.87 1685
4673.52 1708
4674.16 1692
4674.81 1737
4675.45 1753
4676.10 1699
4676.74 1737
4677.39 1722
4678.03 1746
4678.68 1687
4679.32 1776
4679.97 1741
4680.62 1723
4681.26 1818
4681.91 1832
4682.55 1793
4683.20 1783
4683.84 1834
4684.49 1781
4685.14 1790
4685.78 1848
4686.43 1858
4687.07 1785
4687.72 1848
4688.37 1821
4689.01 1843
4689.66 1820
4690.30 1776
4690.95 1884
4691.60 1844
4692.24 1802
4692.89 1775
4693.54 1796
4694.18 1765
4694.83 1804
4695.48 1912
4696.12 1969
4696.77 1848
4697.42 1852
4698.06 1926
4698.71 1949
4699.36 1990
4700.00 2102
4700.65 2063
4701.30 2123
4701.94 2023
4702.59 1930
4703.24 2005
4703.89 1961
4704.53 1965
4705.18 1971
4705.83 1975
4706.48 1904
4707.12 1837
4707.77 1843
4708.42 1805
4709.07 1800
4709.71 1830
4710.36 1806
4711.01 1812
4711.66 1921
4712.30 1763
4712.95 1815
4713.60 1926
4714.25 1840
4714.90 1811
4715.54 1857
4716.19 1868
4716.84 1849
4717.49 1933
4718.14 1873
4718.78 1828
4719.43 1839
4720.08 1833
4720.73 1816
4721.38 1860
4722.03 1934
4722.67 1892
4723.32 1995
4723.97 1932
4724.62 1960
4725.27 2020
4725.92 1948
4726.57 1906
4727.22 1921
4727.86 1884
4728.51 1809
4729.16 1793
4729.81 1793
4730.46 1832
4731.11 1811
4731.76 1795
4732.41 1733
4733.06 1711
4733.71 1749
4734.36 1796
4735.00 1742
4735.65 1759
4736.30 1842
4736.95 1788
4737.60 1873
4738.25 1855
4738.90 1862
4739.55 1954
4740.20 1978
4740.85 2048
4741.50 2019
4742.15 2057
4742.80 2071
4743.45 2004
4744.10 2098
4744.75 1965
4745.40 1886
4746.05 1957
4746.70 1853
4747.35 1837
4748.00 1799
4748.65 1793
4749.30 1816
4749.95 1911
4750.60 1914
4751.25 1982
4751.90 1946
4752.55 1983
4753.20 1946
4753.85 1995
4754.51 1973
4755.16 1991
4755.81 1964
4756.46 1885
4757.11 1915
4757.76 1891
4758.41 1805
4759.06 1813
4759.71 1941
4760.36 1937
4761.01 1920
4761.67 2006
4762.32 1988
4762.97 1986
4763.62 2033
4764.27 2019
4764.92 1925
4765.57 2009
4766.22 1973
4766.88 1891
4767.53 1923
4768.18 1881
4768.83 1938
4769.48 1958
4770.13 1951
4770.79 1901
4771.44 1874
4772.09 1832
4772.74 1894
4773.39 1915
4774.05 1902
4774.70 1840
4775.35 1815
4776.00 1836
4776.65 1829
4777.31 1861
4777.96 1848
4778.61 1796
4779.26 1824
4779.92 1814
4780.57 1767
4781.22 1780
4781.87 1787
4782.53 1848
4783.18 1847
4783.83 1877
4784.48 1865
4785.14 1849
4785.79 1778
4786.44 1893
4787.10 1900
4787.75 1826
4788.40 1951
4789.05 2042
4789.71 1971
4790.36 2027
4791.01 1990
4791.67 1979
4792.32 2051
4792.97 1988
4793.63 1968
4794.28 1932
4794.93 1906
4795.59 1906
4796.24 1930
4796.89 1926
4797.55 1877
4798.20 1997
4798.86 1924
4799.51 2003
4800.16 2060
4800.82 2159
4801.47 2240
4802.12 2277
4802.78 2302
4803.43 2183
4804.09 2204
4804.74 2258
4805.39 2211
4806.05 1981
4806.70 2075
4807.36 2111
4808.01 2056
4808.67 1970
4809.32 1959
4809.98 1955
4810.63 1896
4811.28 1892
4811.94 1928
4812.59 1884
4813.25 1934
4813.90 1954
4814.56 1973
4815.21 1929
4815.87 1977
4816.52 2019
4817.18 2010
4817.83 2094
4818.49 2150
4819.14 2101
4819.80 2182
4820.45 2144
4821.11 2032
4821.76 2178
4822.42 2296
4823.07 2332
4823.73 2330
4824.38 2319
4825.04 2455
4825.70 2414
4826.35 2453
4827.01 2338
4827.66 2298
4828.32 2181
4828.97 2208
4829.63 2222
4830.29 2132
4830.94 2191
4831.60 2138
4832.25 2211
4832.91 2279
4833.57 2341
4834.22 2236
4834.88 2374
4835.53 2403
4836.19 2482
4836.85 2524
4837.50 2537
4838.16 2524
4838.82 2472
4839.47 2657
4840.13 2673
4840.79 2570
4841.44 2521
4842.10 2495
4842.76 2445
4843.41 2372
4844.07 2351
4844.73 2448
4845.38 2445
4846.04 2355
4846.70 2465
4847.35 2555
4848.01 2477
4848.67 2455
4849.32 2558
4849.98 2655
4850.64 2587
4851.30 2646
4851.95 2690
4852.61 2661
4853.27 2830
4853.93 2573
4854.58 2523
4855.24 2561
4855.90 2516
4856.56 2506
4857.21 2712
4857.87 2879
4858.53 2984
4859.19 3134
4859.84 3316
4860.50 3132
4861.16 3023
4861.82 3003
4862.48 2879
4863.13 2725
4863.79 2537
4864.45 2561
4865.11 2547
4865.77 2487
4866.43 2494
4867.08 2491
4867.74 2554
4868.40 2579
4869.06 2611
4869.72 2639
4870.38 2526
4871.03 2514
4871.69 2444
4872.35 2485
4873.01 2446
4873.67 2344
4874.33 2349
4874.99 2338
4875.65 2370
4876.31 2310
4876.96 2280
4877.62 2292
4878.28 2322
4878.94 2448
4879.60 2393
4880.26 2428
4880.92 2469
4881.58 2433
4882.24 2381
4882.90 2223
4883.56 2199
4884.22 2270
4884.88 2320
4885.54 2247
4886.19 2264
4886.85 2203
4887.51 2214
4888.17 2191
4888.83 2195
4889.49 2175
4890.15 2092
4890.81 2086
4891.47 2205
4892.13 2180
4892.79 2088
4893.45 2141
4894.11 2158
4894.77 2165
4895.43 2095
4896.09 2021
4896.76 2105
4897.42 2023
4898.08 2072
4898.74 2061
4899.40 2150
4900.06 2246
4900.72 2278
4901.38 2156
4902.04 2179
4902.70 2136
4903.36 2107
4904.02 2046
4904.68 1993
4905.34 2093
4906.00 1984
4906.67 1971
4907.33 1997
4907.99 1894
4908.65 1891
4909.31 1925
4909.97 1913
4910.63 1935
4911.29 1894
4911.96 1893
4912.62 1817
4913.28 1912
4913.94 1875
4914.60 1839
4915.26 1739
4915.92 1842
4916.59 1733
4917.25 1741
4917.91 1825
4918.57 1763
4919.23 1675
4919.90 1741
4920.56 1750
4921.22 1680
4921.88 1717
4922.54 1727
4923.21 1701
4923.87 1723
4924.53 1749
4925.19 1631
4925.85 1686
4926.52 1648
4927.18 1602
4927.84 1689
4928.50 1747
4929.17 1737
4929.83 1718
4930.49 1739
4931.15 1701
4931.82 1772
4932.48 1774
4933.14 1705
4933.81 1665
4934.47 1718
4935.13 1766
4935.79 1724
4936.46 1588
4937.12 1629
4937.78 1687
4938.45 1723
4939.11 1701
4939.77 1701
4940.44 1734
4941.10 1778
4941.76 1705
4942.43 1767
4943.09 1690
4943.75 1678
4944.42 1678
4945.08 1729
4945.74 1683
4946.41 1676
4947.07 1669
4947.74 1620
4948.40 1584
4949.06 1670
4949.73 1648
4950.39 1685
4951.05 1634
4951.72 1559
4952.38 1667
4953.05 1686
4953.71 1638
4954.38 1685
4955.04 1670
4955.70 1631
4956.37 1652
4957.03 1705
4957.70 1710
4958.36 1639
4959.03 1706
4959.69 1715
4960.36 1876
4961.02 1958
4961.68 1946
4962.35 2038
4963.01 2150
4963.68 2196
4964.34 2239
4965.01 2184
4965.67 2181
4966.34 2106
4967.00 2059
4967.67 1891
4968.33 1847
4969.00 1721
4969.66 1737
4970.33 1693
4971.00 1623
4971.66 1701
4972.33 1683
4972.99 1755
4973.66 1733
4974.32 1701
4974.99 1753
4975.65 1712
4976.32 1741
4976.99 1650
4977.65 1677
4978.32 1746
4978.98 1712
4979.65 1688
4980.31 1701
4980.98 1708
4981.65 1632
4982.31 1709
4982.98 1606
4983.64 1689
4984.31 1620
4984.98 1619
4985.64 1638
4986.31 1661
4986.98 1688
4987.64 1688
4988.31 1634
4988.98 1608
4989.64 1546
4990.31 1608
4990.98 1640
4991.64 1709
4992.31 1713
4992.98 1646
4993.64 1622
4994.31 1612
4994.98 1636
4995.64 1579
4996.31 1578
4996.98 1580
4997.64 1588
4998.31 1583
4998.98 1589
4999.65 1564
5000.31 1558
5000.98 1560
5001.65 1544
5002.32 1559
5002.98 1539
5003.65 1542
5004.32 1556
5004.99 1561
5005.65 1541
5006.32 1552
5006.99 1559
5007.66 1489
5008.32 1546
5008.99 1656
5009.66 1632
5010.33 1536
5011.00 1599
5011.66 1531
5012.33 1575
5013.00 1549
5013.67 1557
5014.34 1546
5015.01 1505
5015.67 1502
5016.34 1563
5017.01 1527
5017.68 1623
5018.35 1543
5019.02 1516
5019.68 1561
5020.35 1612
5021.02 1542
5021.69 1618
5022.36 1653
5023.03 1677
5023.70 1748
5024.37 1685
5025.03 1690
5025.70 1696
5026.37 1736
5027.04 1699
5027.71 1663
5028.38 1607
5029.05 1595
5029.72 1527
5030.39 1456
5031.06 1496
5031.73 1585
5032.40 1566
5033.07 1572
5033.73 1552
5034.40 1530
5035.07 1543
5035.74 1495
5036.41 1444
5037.08 1475
5037.75 1465
5038.42 1574
5039.09 1574
5039.76 1530
5040.43 1533
5041.10 1587
5041.77 1570
5042.44 1505
5043.11 1487
5043.78 1546
5044.45 1600
5045.12 1608
5045.79 1590
5046.46 1651
5047.13 1577
5047.81 1627
5048.48 1599
5049.15 1608
5049.82 1595
5050.49 1576
5051.16 1531
5051.83 1514
5052.50 1587
5053.17 1548
5053.84 1534
5054.51 1470
5055.18 1479
5055.85 1475
5056.53 1548
5057.20 1501
5057.87 1479
5058.54 1472
5059.21 1426
5059.88 1496
5060.55 1561
5061.22 1518
5061.89 1535
5062.57 1536
5063.24 1542
5063.91 1522
5064.58 1464
5065.25 1501
5065.92 1544
5066.60 1463
5067.27 1474
5067.94 1477
5068.61 1505
5069.28 1526
5069.96 1563
5070.63 1551
5071.30 1616
5071.97 1608
5072.64 1518
5073.32 1541
5073.99 1528
5074.66 1581
5075.33 1613
5076.00 1629
5076.68 1518
5077.35 1527
5078.02 1551
5078.69 1598
5079.37 1602
5080.04 1663
5080.71 1681
5081.38 1665
5082.06 1705
5082.73 1604
5083.40 1621
5084.08 1619
5084.75 1597
5085.42 1600
5086.09 1527
5086.77 1560
5087.44 1639
5088.11 1635
5088.79 1682
5089.46 1662
5090.13 1730
5090.81 1805
5091.48 1811
5092.15 1849
5092.83 1774
5093.50 1833
5094.17 1848
5094.85 1818
5095.52 1686
5096.19 1680
5096.87 1666
5097.54 1620
5098.22 1587
5098.89 1602
5099.56 1615
5100.24 1552
5100.91 1606
5101.59 1613
5102.26 1533
5102.93 1577
5103.61 1603
5104.28 1589
5104.96 1596
5105.63 1650
5106.31 1626
5106.98 1666
5107.65 1634
5108.33 1665
5109.00 1586
5109.68 1601
5110.35 1568
5111.03 1567
5111.70 1625
5112.38 1605
5113.05 1598
5113.73 1617
5114.40 1580
5115.08 1664
5115.75 1659
5116.43 1553
5117.10 1648
5117.78 1710
5118.45 1800
5119.13 1923
5119.80 1975
5120.48 2025
5121.15 1992
5121.83 1939
5122.50 1899
5123.18 1968
5123.85 1820
5124.53 1789
5125.20 1680
5125.88 1608
5126.56 1647
5127.23 1660
5127.91 1575
5128.58 1549
5129.26 1586
5129.93 1674
5130.61 1591
5131.29 1593
5131.96 1677
5132.64 1626
5133.31 1657
5133.99 1640
5134.67 1656
5135.34 1663
5136.02 1629
5136.70 1614
5137.37 1676
5138.05 1709
5138.73 1680
5139.40 1718
5140.08 1774
5140.75 1706
5141.43 1738
5142.11 1694
5142.78 1657
5143.46 1659
5144.14 1655
5144.82 1689
5145.49 1611
5146.17 1650
5146.85 1601
5147.52 1594
5148.20 1571
5148.88 1491
5149.55 1561
5150.23 1546
5150.91 1547
5151.59 1621
5152.26 1591
5152.94 1600
5153.62 1581
5154.30 1530
5154.97 1525
5155.65 1516
5156.33 1514
5157.01 1550
5157.68 1602
5158.36 1572
5159.04 1634
5159.72 1641
5160.40 1629
5161.07 1555
5161.75 1564
5162.43 1508
5163.11 1565
5163.79 1456
5164.46 1543
5165.14 1560
5165.82 1507
5166.50 1529
5167.18 1572
5167.86 1543
5168.53 1562
5169.21 1530
5169.89 1526
5170.57 1482
5171.25 1407
5171.93 1492
5172.61 1547
5173.28 1507
5173.96 1485
5174.64 1483
5175.32 1530
5176.00 1506
5176.68 1505
5177.36 1495
5178.04 1524
5178.72 1514
5179.39 1583
5180.07 1567
5180.75 1522
5181.43 1537
5182.11 1560
5182.79 1521
5183.47 1510
5184.15 1471
5184.83 1512
5185.51 1454
5186.19 1469
5186.87 1473
5187.55 1455
5188.23 1500
5188.91 1427
5189.59 1451
5190.27 1462
5190.95 1454
5191.63 1403
5192.31 1448
5192.99 1389
5193.67 1432
5194.35 1422
5195.03 1493
5195.71 1451
5196.39 1458
5197.07 1502
5197.75 1482
5198.43 1486
5199.11 1434
5199.79 1426
5200.47 1483
5201.15 1491
5201.83 1481
5202.51 1418
5203.19 1467
5203.87 1489
5204.55 1496
5205.24 1475
5205.92 1503
5206.60 1425
5207.28 1499
5207.96 1524
5208.64 1443
5209.32 1449
5210.00 1578
5210.68 1636
5211.36 1568
5212.05 1556
5212.73 1554
5213.41 1441
5214.09 1544
5214.77 1617
5215.45 1522
5216.13 1511
5216.82 1515
5217.50 1582
5218.18 1555
5218.86 1511
5219.54 1464
5220.22 1535
5220.91 1590
5221.59 1561
5222.27 1555
5222.95 1627
5223.63 1578
5224.32 1674
5225.00 1626
5225.68 1606
5226.36 1602
5227.05 1583
5227.73 1552
5228.41 1442
5229.09 1462
5229.77 1541
5230.46 1439
5231.14 1529
5231.82 1548
5232.50 1558
5233.19 1584
5233.87 1549
5234.55 1537
5235.24 1564
5235.92 1632
5236.60 1614
5237.28 1587
5237.97 1572
5238.65 1600
5239.33 1614
5240.02 1600
5240.70 1612
5241.38 1574
5242.07 1642
5242.75 1633
5243.43 1597
5244.12 1566
5244.80 1600
5245.48 1538
5246.17 1542
5246.85 1561
5247.53 1588
5248.22 1593
5248.90 1510
5249.58 1648
5250.27 1650
5250.95 1602
5251.64 1604
5252.32 1695
5253.00 1733
5253.69 1736
5254.37 1730
5255.06 1637
5255.74 1594
5256.42 1635
5257.11 1585
5257.79 1495
5258.48 1577
5259.16 1502
5259.85 1571
5260.53 1611
5261.21 1572
5261.90 1539
5262.58 1567
5263.27 1642
5263.95 1664
5264.64 1650
5265.32 1686
5266.01 1631
5266.69 1645
5267.38 1637
5268.06 1632
5268.75 1599
5269.43 1595
5270.12 1603
5270.80 1637
5271.49 1632
5272.17 1657
5272.86 1648
5273.54 1619
5274.23 1598
5274.91 1602
5275.60 1623
5276.28 1610
5276.97 1620
5277.66 1614
5278.34 1679
5279.03 1654
5279.71 1637
5280.40 1656
5281.08 1641
5281.77 1752
5282.46 1706
5283.14 1654
5283.83 1701
5284.51 1845
5285.20 1778
5285.89 1694
5286.57 1659
5287.26 1720
5287.94 1662
5288.63 1583
5289.32 1639
5290.00 1558
5290.69 1527
5291.38 1561
5292.06 1665
5292.75 1715
5293.44 1665
5294.12 1652
5294.81 1666
5295.50 1738
5296.18 1808
5296.87 1839
5297.56 1790
5298.24 1858
5298.93 1763
5299.62 1892
5300.30 1884
5300.99 1888
5301.68 2008
5302.37 2005
5303.05 1926
5303.74 1952
5304.43 1898
5305.11 2024
5305.80 2060
5306.49 2141
5307.18 2163
5307.86 2152
5308.55 2161
5309.24 2075
5309.93 2049
5310.61 1996
5311.30 1990
5311.99 2044
5312.68 2183
5313.37 2181
5314.05 2268
5314.74 2520
5315.43 2587
5316.12 2489
5316.81 2551
5317.49 2506
5318.18 2439
5318.87 2334
5319.56 2239
5320.25 2229
5320.94 2217
5321.62 2079
5322.31 1962
5323.00 2052
5323.69 1983
5324.38 1865
5325.07 1800
5325.76 1848
5326.44 1782
5327.13 1830
5327.82 1802
5328.51 1833
5329.20 1819
5329.89 1797
5330.58 1790
5331.27 1798
5331.96 1757
5332.64 1737
5333.33 1723
5334.02 1779
5334.71 1783
5335.40 1773
5336.09 1730
5336.78 1811
5337.47 1739
5338.16 1729
5338.85 1720
5339.54 1763
5340.23 1772
5340.92 1791
5341.61 1742
5342.30 1734
5342.99 1745
5343.68 1797
5344.37 1856
5345.06 1806
5345.75 1848
5346.44 1774
5347.13 1880
5347.82 2012
5348.51 2043
5349.20 2174
5349.89 2437
5350.58 2649
5351.27 2793
5351.96 2959
5352.65 2923
5353.34 2844
5354.03 2761
5354.72 2600
5355.41 2461
5356.10 2304
5356.79 2186
5357.48 2057
5358.17 1935
5358.86 1793
5359.56 1819
5360.25 1760
5360.94 1744
5361.63 1703
5362.32 1755
5363.01 1838
5363.70 1785
5364.39 1673
5365.08 1630
5365.77 1670
5366.47 1661
5367.16 1597
5367.85 1576
5368.54 1612
5369.23 1611
5369.92 1564
5370.61 1577
5371.31 1536
5372.00 1529
5372.69 1649
5373.38 1601
5374.07 1629
5374.77 1614
5375.46 1564
5376.15 1593
5376.84 1568
5377.53 1650
5378.22 1565
5378.92 1685
5379.61 1701
5380.30 1686
5380.99 1702
5381.69 1710
5382.38 1590
5383.07 1637
5383.76 1620
5384.46 1623
5385.15 1637
5385.84 1642
5386.53 1692
5387.23 1692
5387.92 1745
5388.61 1738
5389.30 1765
5390.00 1816
5390.69 1919
5391.38 1979
5392.08 1913
5392.77 1832
5393.46 1923
5394.15 1744
5394.85 1786
5395.54 1795
5396.23 1793
5396.93 1718
5397.62 1786
5398.31 1814
5399.01 1716
5399.70 1691
5400.39 1634
5401.09 1708
5401.78 1657
5402.48 1665
5403.17 1691
5403.86 1696
5404.56 1738
5405.25 1736
5405.94 1717
5406.64 1742
5407.33 1650
5408.03 1617
5408.72 1715
5409.41 1672
5410.11 1669
5410.80 1692
5411.50 1650
5412.19 1622
5412.88 1589
5413.58 1602
5414.27 1675
5414.97 1549
5415.66 1613
5416.36 1584
5417.05 1642
5417.75 1649
5418.44 1639
5419.14 1638
5419.83 1658
5420.52 1767
5421.22 1725
5421.91 1678
5422.61 1754
5423.30 1739
5424.00 1765
5424.69 1773
5425.39 1648
5426.08 1660
5426.78 1647
5427.48 1712
5428.17 1656
5428.87 1653
5429.56 1651
5430.26 1657
5430.95 1680
5431.65 1726
5432.34 1702
5433.04 1689
5433.73 1654
5434.43 1645
5435.13 1641
5435.82 1631
5436.52 1677
5437.21 1767
5437.91 1733
5438.60 1673
5439.30 1674
5440.00 1716
5440.69 1752
5441.39 1724
5442.09 1625
5442.78 1664
5443.48 1764
5444.17 1793
5444.87 1792
5445.57 1881
5446.26 1894
5446.96 2022
5447.66 2124
5448.35 2173
5449.05 2220
5449.75 2299
5450.44 2274
5451.14 2300
5451.84 2134
5452.53 2136
5453.23 2121
5453.93 1947
5454.62 1996
5455.32 1999
5456.02 1967
5456.71 1868
5457.41 1896
5458.11 1829
5458.81 1825
5459.50 1855
5460.20 1885
5460.90 1915
5461.60 1809
5462.29 1878
5462.99 1902
5463.69 1967
5464.39 1985
5465.08 1948
5465.78 1968
5466.48 2047
5467.18 1970
5467.87 2030
5468.57 1962
5469.27 1861
5469.97 1929
5470.67 1914
5471.36 1851
5472.06 1940
5472.76 1930
5473.46 1972
5474.16 2012
5474.85 1997
5475.55 1996
5476.25 1991
5476.95 2012
5477.65 2058
5478.35 2154
5479.05 2227
5479.74 2268
5480.44 2287
5481.14 2610
5481.84 2695
5482.54 2687
5483.24 2634
5483.94 2591
5484.63 2525
5485.33 2495
5486.03 2415
5486.73 2390
5487.43 2303
5488.13 2204
5488.83 2232
5489.53 2286
5490.23 2232
5490.93 2222
5491.63 2118
5492.33 2225
5493.02 2270
5493.72 2398
5494.42 2417
5495.12 2410
5495.82 2346
5496.52 2413
5497.22 2379
5497.92 2493
5498.62 2503
5499.32 2622
5500.02 2854
5500.72 3131
5501.42 3619
5502.12 3966
5502.82 4255
5503.52 4171
5504.22 3861
5504.92 3520
5505.62 3166
5506.32 2865
5507.02 2631
5507.72 2389
5508.42 2290
5509.12 2286
5509.82 2215
5510.52 2153
5511.23 2164
5511.93 2155
5512.63 2075
5513.33 2059
5514.03 2070
5514.73 2165
5515.43 2144
5516.13 2234
5516.83 2148
5517.53 2198
5518.23 2168
5518.93 2088
5519.64 2128
5520.34 2168
5521.04 2179
5521.74 2230
5522.44 2193
5523.14 2195
5523.84 2106
5524.54 2111
5525.25 2002
5525.95 1954
5526.65 1915
5527.35 1871
5528.05 1778
5528.75 1860
5529.46 1823
5530.16 1732
5530.86 1822
5531.56 1852
5532.26 1808
5532.96 1845
5533.67 1846
5534.37 1884
5535.07 1808
5535.77 1786
5536.48 1751
5537.18 1815
5537.88 1843
5538.58 1798
5539.28 1892
5539.99 1862
5540.69 1883
5541.39 1845
5542.09 1813
5542.80 1833
5543.50 1788
5544.20 1776
5544.90 1856
5545.61 1773
5546.31 1802
5547.01 1890
5547.72 1874
5548.42 1778
5549.12 1878
5549.83 1826
5550.53 1857
5551.23 1859
5551.93 1848
5552.64 1877
5553.34 1789
5554.04 1761
5554.75 1796
5555.45 1744
5556.15 1775
5556.86 1740
5557.56 1665
5558.26 1665
5558.97 1737
5559.67 1702
5560.38 1698
5561.08 1779
5561.78 1830
5562.49 1842
5563.19 1798
5563.89 1974
5564.60 2002
5565.30 1965
5566.01 1969
5566.71 1894
5567.41 1880
5568.12 1820
5568.82 1834
5569.53 1815
5570.23 1656
5570.94 1710
5571.64 1813
5572.35 1745
5573.05 1772
5573.75 1687
5574.46 1745
5575.16 1704
5575.87 1737
5576.57 1776
5577.28 1733
5577.98 1693
5578.69 1752
5579.39 1671
5580.10 1685
5580.80 1701
5581.51 1713
5582.21 1694
5582.92 1644
5583.62 1545
5584.33 1605
5585.03 1597
5585.74 1521
5586.44 1585
5587.15 1681
5587.85 1629
5588.56 1607
5589.27 1614
5589.97 1623
5590.68 1641
5591.38 1620
5592.09 1701
5592.79 1680
5593.50 1618
5594.21 1633
5594.91 1629
5595.62 1609
5596.32 1637
5597.03 1630
5597.73 1627
5598.44 1685
5599.15 1622
5599.85 1536
5600.56 1571
5601.27 1613
5601.97 1649
5602.68 1659
5603.38 1637
5604.09 1566
5604.80 1648
5605.50 1650
5606.21 1639
5606.92 1533
5607.62 1579
5608.33 1582
5609.04 1541
5609.74 1524
5610.45 1582
5611.16 1637
5611.87 1522
5612.57 1539
5613.28 1555
5613.99 1606
5614.69 1595
5615.40 1612
5616.11 1533
5616.81 1579
5617.52 1592
5618.23 1568
5618.94 1600
5619.64 1568
5620.35 1586
5621.06 1622
5621.77 1699
5622.47 1564
5623.18 1561
5623.89 1588
5624.60 1552
5625.31 1580
5626.01 1538
5626.72 1607
5627.43 1581
5628.14 1596
5628.85 1658
5629.55 1638
5630.26 1660
5630.97 1626
5631.68 1673
5632.39 1723
5633.09 1728
5633.80 1660
5634.51 1659
5635.22 1665
5635.93 1659
5636.64 1727
5637.34 1818
5638.05 1775
5638.76 1782
5639.47 1882
5640.18 1966
5640.89 1886
5641.60 1856
5642.31 1895
5643.01 1856
5643.72 1838
5644.43 1800
5645.14 1839
5645.85 1704
5646.56 1640
5647.27 1680
5647.98 1672
5648.69 1706
5649.40 1689
5650.11 1638
5650.82 1648
5651.52 1687
5652.23 1714
5652.94 1720
5653.65 1760
5654.36 1744
5655.07 1684
5655.78 1683
5656.49 1750
5657.20 1814
5657.91 1725
5658.62 1783
5659.33 1950
5660.04 1912
5660.75 1830
5661.46 1821
5662.17 1887
5662.88 1854
5663.59 1840
5664.30 1818
5665.01 1725
5665.72 1705
5666.43 1711
5667.14 1671
5667.85 1643
5668.56 1752
5669.28 1741
5669.99 1791
5670.70 1788
5671.41 1860
5672.12 1876
5672.83 2021
5673.54 1918
5674.25 1835
5674.96 1813
5675.67 1769
5676.38 1768
5677.09 1712
5677.81 1677
5678.52 1713
5679.23 1775
5679.94 1703
5680.65 1719
5681.36 1722
5682.07 1792
5682.78 1826
5683.50 1758
5684.21 1743
5684.92 1720
5685.63 1764
5686.34 1709
5687.05 1674
5687.77 1692
5688.48 1612
5689.19 1532
5689.90 1679
5690.61 1718
5691.32 1659
5692.04 1636
5692.75 1675
5693.46 1701
5694.17 1698
5694.88 1655
5695.60 1588
5696.31 1629
5697.02 1637
5697.73 1613
5698.45 1578
5699.16 1497
5699.87 1592
5700.58 1619
5701.30 1644
5702.01 1599
5702.72 1617
5703.43 1692
5704.15 1656
5704.86 1567
5705.57 1554
5706.29 1617
5707.00 1610
5707.71 1635
5708.42 1674
5709.14 1595
5709.85 1584
5710.56 1582
5711.28 1622
5711.99 1591
5712.70 1589
5713.42 1615
5714.13 1613
5714.84 1637
5715.56 1654
5716.27 1665
5716.98 1661
5717.70 1568
5718.41 1653
5719.12 1667
5719.84 1697
5720.55 1688
5721.27 1609
5721.98 1572
5722.69 1517
5723.41 1685
5724.12 1722
5724.84 1659
5725.55 1673
5726.26 1727
5726.98 1763
5727.69 1804
5728.41 1799
5729.12 1922
5729.83 1937
5730.55 1871
5731.26 1884
5731.98 1755
5732.69 1861
5733.41 1815
5734.12 1747
5734.84 1747
5735.55 1699
5736.27 1776
5736.98 1761
5737.70 1743
5738.41 1688
5739.13 1750
5739.84 1764
5740.55 1750
5741.27 1683
5741.99 1730
5742.70 1754
5743.42 1790
5744.13 1815
5744.85 1800
5745.56 1816
5746.28 1895
5746.99 1788
5747.71 1812
5748.42 1794
5749.14 1816
5749.85 1851
5750.57 1829
5751.29 1840
5752.00 1867
5752.72 1942
5753.43 2087
5754.15 2058
5754.86 2184
5755.58 2379
5756.30 2279
5757.01 2365
5757.73 2430
5758.44 2444
5759.16 2343
5759.88 2306
5760.59 2304
5761.31 2320
5762.03 2210
5762.74 2317
5763.46 2303
5764.18 2261
5764.89 2347
5765.61 2340
5766.32 2416
5767.04 2345
5767.76 2406
5768.47 2535
5769.19 2786
5769.91 2936
5770.63 3458
5771.34 3977
5772.06 4310
5772.78 4344
5773.49 4332
5774.21 3941
5774.93 3475
5775.64 3131
5776.36 2841
5777.08 2708
5777.80 2622
5778.51 2664
5779.23 2553
5779.95 2525
5780.67 2562
5781.38 2605
5782.10 2587
5782.82 2606
5783.54 2578
5784.25 2571
5784.97 2673
5785.69 2680
5786.41 2635
5787.13 2520
5787.84 2447
5788.56 2477
5789.28 2422
5790.00 2498
5790.72 2447
5791.43 2379
5792.15 2403
5792.87 2334
5793.59 2381
5794.31 2348
5795.03 2319
5795.74 2266
5796.46 2239
5797.18 2226
5797.90 2219
5798.62 2231
5799.34 2292
5800.06 2316
5800.77 2361
5801.49 2578
5802.21 2593
5802.93 2551
5803.65 2533
5804.37 2446
5805.09 2350
5805.81 2318
5806.53 2134
5807.25 2188
5807.96 2200
5808.68 2119
5809.40 2100
5810.12 2190
5810.84 2116
5811.56 2058
5812.28 2069
5813.00 2044
5813.72 1991
5814.44 1995
5815.16 1986
5815.88 1981
5816.60 1903
5817.32 1995
5818.04 1989
5818.76 2067
5819.48 1998
5820.20 1880
5820.92 1939
5821.64 1941
5822.36 1929
5823.08 1987
5823.80 1888
5824.52 1874
5825.24 1955
5825.96 1896
5826.68 1846
5827.40 1846
5828.12 1787
5828.84 1943
5829.56 1918
5830.28 1836
5831.00 1855
5831.72 1783
5832.44 1868
5833.16 1797
5833.88 1860
5834.61 1766
5835.33 1746
5836.05 1744
5836.77 1764
5837.49 1734
5838.21 1784
5838.93 1717
5839.65 1761
5840.37 1740
5841.10 1667
5841.82 1741
5842.54 1640
5843.26 1686
5843.98 1761
5844.70 1668
5845.42 1617
5846.15 1703
5846.87 1663
5847.59 1678
5848.31 1742
5849.03 1700
5849.75 1715
5850.48 1691
5851.20 1694
5851.92 1673
5852.64 1651
5853.36 1726
5854.09 1757
5854.81 1684
5855.53 1697
5856.25 1732
5856.97 1697
5857.70 1710
5858.42 1706
5859.14 1709
5859.86 1648
5860.59 1575
5861.31 1609
5862.03 1640
5862.75 1688
5863.48 1637
5864.20 1609
5864.92 1590
5865.64 1554
5866.37 1617
5867.09 1664
5867.81 1601
5868.54 1643
5869.26 1630
5869.98 1622
5870.70 1741
5871.43 1710
5872.15 1630
5872.87 1660
5873.60 1696
5874.32 1691
5875.04 1628
5875.77 1627
5876.49 1624
5877.21 1672
5877.94 1704
5878.66 1635
5879.38 1685
5880.11 1670
5880.83 1659
5881.56 1770
5882.28 1731
5883.00 1714
5883.73 1705
5884.45 1743
5885.18 1738
5885.90 1786
5886.62 1806
5887.35 1842
5888.07 1833
5888.80 1843
5889.52 1716
5890.24 1776
5890.97 1746
5891.69 1712
5892.42 1751
5893.14 1805
5893.87 1802
5894.59 1812
5895.32 1790
5896.04 1724
5896.76 1662
5897.49 1742
5898.21 1736
5898.94 1763
5899.66 1833
5900.39 1764
5901.11 1789
5901.84 1789
5902.56 1801
5903.29 1804
5904.01 1867
5904.74 1818
5905.46 1864
5906.19 1848
5906.91 1861
5907.64 1921
5908.37 1825
5909.09 1838
5909.82 1840
5910.54 1771
5911.27 1894
5911.99 1890
5912.72 1848
5913.44 1891
5914.17 1877
5914.90 1925
5915.62 1970
5916.35 2000
5917.07 1929
5917.80 1932
5918.53 2074
5919.25 2011
5919.98 1987
5920.70 1976
5921.43 1996
5922.16 2120
5922.88 2113
5923.61 2044
5924.34 2101
5925.06 2066
5925.79 2105
5926.51 2166
5927.24 2245
5927.97 2196
5928.69 2214
5929.42 2194
5930.15 2294
5930.87 2252
5931.60 2209
5932.33 2285
5933.05 2300
5933.78 2347
5934.51 2347
5935.24 2355
5935.96 2369
5936.69 2357
5937.42 2369
5938.14 2475
5938.87 2485
5939.60 2543
5940.33 2598
5941.05 2619
5941.78 2567
5942.51 2650
5943.24 2733
5943.96 2821
5944.69 2795
5945.42 2718
5946.15 2856
5946.87 2932
5947.60 2837
5948.33 2923
5949.06 2970
5949.79 2948
5950.51 3127
5951.24 3106
5951.97 3261
5952.70 3416
5953.43 3551
5954.15 3746
5954.88 3828
5955.61 3947
5956.34 3966
5957.07 3811
5957.80 3713
5958.52 3667
5959.25 3626
5959.98 3732
5960.71 3528
5961.44 3611
5962.17 3539
5962.90 3524
5963.62 3697
5964.35 3687
5965.08 3632
5965.81 3812
5966.54 4118
5967.27 4401
5968.00 4714
5968.73 4871
5969.46 4985
5970.19 5062
5970.92 4882
5971.64 4806
5972.37 4671
5973.10 4509
5973.83 4519
5974.56 4430
5975.29 4294
5976.02 4208
5976.75 4312
5977.48 4305
5978.21 4273
5978.94 4393
5979.67 4494
5980.40 4629
5981.13 4745
5981.86 4786
5982.59 4839
5983.32 4944
5984.05 4963
5984.78 4901
5985.51 5053
5986.24 5069
5986.97 5041
5987.70 5025
5988.43 5000
5989.16 5116
5989.89 5265
5990.62 5226
5991.35 5255
5992.08 5242
5992.81 5212
5993.54 5156
5994.27 5295
5995.00 5505
5995.73 5686
5996.47 5585
5997.20 5558
5997.93 5687
5998.66 5653
5999.39 5753
6000.12 5670
6000.85 5752
6001.58 5620
6002.31 5516
6003.04 5468
6003.78 5449
6004.51 5336
6005.24 5231
6005.97 5069
6006.70 5129
6007.43 5240
6008.16 5356
6008.90 5452
6009.63 5784
6010.36 6280
6011.09 7119
6011.82 8289
6012.55 9566
6013.29 11336
6014.02 12902
6014.75 14054
6015.48 15046
6016.21 15180
6016.95 14464
6017.68 13514
6018.41 12506
6019.14 11270
6019.87 9902
6020.61 8629
6021.34 7406
6022.07 6490
6022.80 5896
6023.54 5478
6024.27 5185
6025.00 4831
6025.73 4586
6026.47 4503
6027.20 4356
6027.93 4241
6028.66 4266
6029.40 4128
6030.13 4142
6030.86 4213
6031.60 4133
6032.33 4208
6033.06 4154
6033.79 4111
6034.53 3936
6035.26 3750
6035.99 3653
6036.73 3649
6037.46 3556
6038.19 3668
6038.93 3677
6039.66 3755
6040.39 3669
6041.13 3764
6041.86 3821
6042.59 3765
6043.33 3862
6044.06 3863
6044.80 3847
6045.53 3834
6046.26 3952
6047.00 4009
6047.73 3989
6048.46 3998
6049.20 4086
6049.93 4173
6050.67 4378
6051.40 4458
6052.13 4592
6052.87 4796
6053.60 5061
6054.34 5137
6055.07 5023
6055.81 5103
6056.54 5082
6057.28 4847
6058.01 4615
6058.74 4335
6059.48 4243
6060.21 4268
6060.95 4204
6061.68 4120
6062.42 4099
6063.15 4120
6063.89 3932
6064.62 3866
6065.36 3825
6066.09 3748
6066.83 3685
6067.56 3739
6068.30 3763
6069.03 3755
6069.77 3684
6070.50 3523
6071.24 3595
6071.97 3587
6072.71 3542
6073.44 3562
6074.18 3483
6074.92 3386
6075.65 3505
6076.39 3432
6077.12 3327
6077.86 3461
6078.59 3306
6079.33 3363
6080.07 3348
6080.80 3392
6081.54 3291
6082.27 3349
6083.01 3162
6083.75 3080
6084.48 3125
6085.22 3114
6085.95 3106
6086.69 3049
6087.43 3048
6088.16 3072
6088.90 2960
6089.64 3123
6090.37 3220
6091.11 3195
6091.85 3164
6092.58 3323
6093.32 3302
6094.06 3198
6094.79 3161
6095.53 3188
6096.27 3244
6097.00 3045
6097.74 3055
6098.48 2960
6099.21 2945
6099.95 2862
6100.69 2929
6101.43 2938
6102.16 2943
6102.90 2944
6103.64 2866
6104.37 2821
6105.11 2788
6105.85 2830
6106.59 2879
6107.32 2942
6108.06 2866
6108.80 2844
6109.54 2794
6110.27 2916
6111.01 2910
6111.75 2843
6112.49 2955
6113.23 3022
6113.96 2955
6114.70 2929
6115.44 3010
6116.18 3054
6116.92 3099
6117.65 3126
6118.39 3114
6119.13 3237
6119.87 3207
6120.61 3081
6121.35 3126
6122.08 3037
6122.82 2997
6123.56 3069
6124.30 3128
6125.04 3188
6125.78 3032
6126.51 3012
6127.25 2958
6127.99 3086
6128.73 3078
6129.47 3071
6130.21 3109
6130.95 3172
6131.69 3134
6132.43 3209
6133.16 3202
6133.90 3205
6134.64 3202
6135.38 3188
6136.12 3270
6136.86 3382
6137.60 3573
6138.34 3594
6139.08 3620
6139.82 3597
6140.56 3731
6141.30 3911
6142.04 4075
6142.78 3944
6143.52 4013
6144.26 4075
6145.00 3923
6145.74 3976
6146.48 3868
6147.22 3819
6147.96 3822
6148.70 3837
6149.44 3858
6150.18 3727
6150.92 3651
6151.66 3750
6152.40 3783
6153.14 3822
6153.88 3808
6154.62 3868
6155.36 3879
6156.10 3893
6156.84 3897
6157.58 4005
6158.32 4064
6159.06 4063
6159.80 4069
6160.54 4006
6161.28 4098
6162.02 4138
6162.76 4280
6163.50 4318
6164.25 4347
6164.99 4603
6165.73 4927
6166.47 5055
6167.21 5285
6167.95 5375
6168.69 5478
6169.43 5510
6170.17 5398
6170.92 5383
6171.66 5411
6172.40 5240
6173.14 5158
6173.88 5046
6174.62 5042
6175.36 5141
6176.11 5150
6176.85 5173
6177.59 5133
6178.33 5175
6179.07 5325
6179.82 5723
6180.56 6179
6181.30 7030
6182.04 8004
6182.78 9383
6183.53 10438
6184.27 11254
6185.01 11962
6185.75 12002
6186.49 11436
6187.24 10741
6187.98 9825
6188.72 8914
6189.46 8020
6190.21 7246
6190.95 6785
6191.69 6323
6192.43 6054
6193.18 5812
6193.92 5593
6194.66 5571
6195.40 5306
6196.15 5195
6196.89 5113
6197.63 5250
6198.38 5150
6199.12 5308
6199.86 5250
6200.61 5132
6201.35 5088
6202.09 5064
6202.84 5082
6203.58 5167
6204.32 5304
6205.07 5417
6205.81 5781
6206.55 6502
6207.30 7884
6208.04 9707
6208.78 11636
6209.53 13734
6210.27 15402
6211.01 16269
6211.76 16457
6212.50 15669
6213.25 14554
6213.99 12890
6214.73 11110
6215.48 9850
6216.22 8516
6216.97 7182
6217.71 6464
6218.45 5668
6219.20 5096
6219.94 4856
6220.69 4853
6221.43 4648
6222.18 4512
6222.92 4388
6223.66 4418
6224.41 4339
6225.15 4248
6225.90 4271
6226.64 4173
6227.39 3871
6228.13 3878
6228.88 3694
6229.62 3513
6230.37 3467
6231.11 3418
6231.86 3372
6232.60 3381
6233.35 3343
6234.09 3412
6234.84 3357
6235.58 3229
6236.33 3340
6237.07 3389
6237.82 3529
6238.56 3471
6239.31 3613
6240.05 3718
6240.80 3974
6241.55 4110
6242.29 4120
6243.04 4239
6243.78 4176
6244.53 4258
6245.27 4167
6246.02 4158
6246.77 4172
6247.51 4278
6248.26 4444
6249.00 4439
6249.75 4335
6250.50 4300
6251.24 4236
6251.99 4131
6252.73 3918
6253.48 3830
6254.23 3730
6254.97 3690
6255.72 3624
6256.47 3620
6257.21 3580
6257.96 3486
6258.71 3487
6259.45 3488
6260.20 3442
6260.95 3461
6261.69 3403
6262.44 3395
6263.19 3378
6263.93 3274
6264.68 3168
6265.43 3156
6266.17 3125
6266.92 3182
6267.67 3193
6268.42 3138
6269.16 3141
6269.91 3111
6270.66 3166
6271.41 3083
6272.15 3101
6272.90 3099
6273.65 3044
6274.39 3066
6275.14 3120
6275.89 3161
6276.64 3169
6277.39 3214
6278.13 3351
6278.88 3330
6279.63 3416
6280.38 3323
6281.12 3282
6281.87 3272
6282.62 3102
6283.37 3096
6284.12 3060
6284.87 2937
6285.61 2859
6286.36 2911
6287.11 2781
6287.86 2867
6288.61 2819
6289.35 2769
6290.10 2799
6290.85 2730
6291.60 2735
6292.35 2659
6293.10 2641
6293.85 2657
6294.60 2694
6295.34 2719
6296.09 2679
6296.84 2676
6297.59 2685
6298.34 2611
6299.09 2720
6299.84 2656
6300.59 2574
6301.34 2678
6302.08 2787
6302.83 2705
6303.58 2660
6304.33 2772
6305.08 2750
6305.83 2729
6306.58 2728
6307.33 2725
6308.08 2668
6308.83 2636
6309.58 2621
6310.33 2726
6311.08 2622
6311.83 2608
6312.58 2651
6313.33 2706
6314.08 2783
6314.83 2682
6315.58 2596
6316.33 2786
6317.08 2769
6317.83 2827
6318.58 2870
6319.33 2776
6320.08 2840
6320.83 2659
6321.58 2604
6322.33 2549
6323.08 2491
6323.83 2470
6324.58 2532
6325.33 2498
6326.08 2551
6326.83 2429
6327.58 2432
6328.33 2422
6329.08 2477
6329.84 2464
6330.59 2421
6331.34 2416
6332.09 2373
6332.84 2417
6333.59 2447
6334.34 2441
6335.09 2372
6335.84 2465
6336.60 2497
6337.35 2425
6338.10 2371
6338.85 2407
6339.60 2378
6340.35 2389
6341.10 2415
6341.85 2419
6342.61 2462
6343.36 2453
6344.11 2406
6344.86 2373
6345.61 2393
6346.37 2408
6347.12 2465
6347.87 2476
6348.62 2463
6349.37 2603
6350.12 2546
6350.88 2581
6351.63 2618
6352.38 2656
6353.13 2738
6353.89 2842
6354.64 2897
6355.39 2954
6356.14 2895
6356.90 2865
6357.65 2768
6358.40 2760
6359.15 2716
6359.91 2752
6360.66 2705
6361.41 2666
6362.16 2581
6362.92 2574
6363.67 2608
6364.42 2617
6365.17 2642
6365.93 2569
6366.68 2646
6367.43 2722
6368.19 2893
6368.94 3008
6369.69 3026
6370.45 3050
6371.20 3084
6371.95 2950
6372.71 2778
6373.46 2710
6374.21 2645
6374.97 2682
6375.72 2718
6376.47 2699
6377.23 2758
6377.98 2628
6378.73 2532
6379.49 2556
6380.24 2651
6381.00 2594
6381.75 2544
6382.50 2591
6383.26 2582
6384.01 2614
6384.77 2560
6385.52 2649
6386.27 2572
6387.03 2480
6387.78 2569
6388.54 2546
6389.29 2552
6390.05 2507
6390.80 2538
6391.55 2491
6392.31 2450
6393.06 2456
6393.82 2456
6394.57 2387
6395.33 2439
6396.08 2436
6396.84 2393
6397.59 2345
6398.35 2350
6399.10 2334
6399.86 2367
6400.61 2378
6401.37 2293
6402.12 2328
6402.88 2391
6403.63 2318
6404.39 2258
6405.14 2240
6405.90 2251
6406.65 2188
6407.41 2232
6408.16 2311
6408.92 2236
6409.68 2316
6410.43 2355
6411.19 2377
6411.94 2400
6412.70 2341
6413.45 2284
6414.21 2379
6414.97 2365
6415.72 2291
6416.48 2387
6417.23 2362
6417.99 2405
6418.75 2303
6419.50 2513
6420.26 2331
6421.01 2355
6421.77 2375
6422.53 2342
6423.28 2360
6424.04 2301
6424.80 2354
6425.55 2382
6426.31 2295
6427.07 2299
6427.82 2412
6428.58 2390
6429.34 2241
6430.09 2269
6430.85 2295
6431.61 2318
6432.36 2342
6433.12 2415
6433.88 2378
6434.63 2429
6435.39 2471
6436.15 2454
6436.91 2443
6437.66 2444
6438.42 2446
6439.18 2416
6439.93 2470
6440.69 2432
6441.45 2464
6442.21 2538
6442.96 2498
6443.72 2484
6444.48 2448
6445.24 2484
6445.99 2573
6446.75 2562
6447.51 2521
6448.27 2531
6449.03 2589
6449.78 2599
6450.54 2631
6451.30 2599
6452.06 2659
6452.82 2623
6453.57 2739
6454.33 2667
6455.09 2638
6455.85 2672
6456.61 2685
6457.37 2770
6458.12 2831
6458.88 2838
6459.64 2786
6460.40 2760
6461.16 2833
6461.92 2871
6462.67 2852
6463.43 2963
6464.19 2872
6464.95 2822
6465.71 2916
6466.47 3041
6467.23 3130
6467.99 3164
6468.75 3112
6469.50 3230
6470.26 3100
6471.02 3038
6471.78 3061
6472.54 3118
6473.30 3219
6474.06 3146
6474.82 3108
6475.58 3098
6476.34 3077
6477.10 3134
6477.86 3164
6478.62 3226
6479.38 3379
6480.14 3378
6480.90 3363
6481.66 3442
6482.42 3492
6483.18 3526
6483.94 3483
6484.70 3633
6485.46 3512
6486.22 3592
6486.98 3569
6487.74 3552
6488.50 3565
6489.26 3650
6490.02 3783
6490.78 3783
6491.54 3854
6492.30 4035
6493.06 4093
6493.82 4176
6494.58 4219
6495.34 4160
6496.10 4173
6496.86 4167
6497.62 4192
6498.38 4075
6499.14 4139
6499.90 4202
6500.66 4258
6501.43 4119
6502.19 4134
6502.95 4209
6503.71 4325
6504.47 4455
6505.23 4643
6505.99 5251
6506.75 6252
6507.52 7811
6508.28 9543
6509.04 11393
6509.80 12684
6510.56 13221
6511.32 13511
6512.08 12900
6512.85 11847
6513.61 10630
6514.37 9325
6515.13 8144
6515.89 7320
6516.65 6425
6517.42 5817
6518.18 5506
6518.94 5142
6519.70 4811
6520.46 4652
6521.23 4743
6521.99 4678
6522.75 4728
6523.51 4920
6524.27 4904
6525.04 4831
6525.80 4937
6526.56 5230
6527.32 5225
6528.09 5531
6528.85 5803
6529.61 5960
6530.37 6003
6531.14 5913
6531.90 5766
6532.66 5769
6533.43 5598
6534.19 5818
6534.95 6381
6535.71 6989
6536.48 7879
6537.24 8732
6538.00 9244
6538.77 9686
6539.53 9431
6540.29 8729
6541.06 8107
6541.82 7818
6542.58 6852
6543.35 6076
6544.11 5800
6544.87 5326
6545.64 5184
6546.40 5169
6547.16 5134
6547.93 5102
6548.69 5191
6549.45 5036
6550.22 4965
6550.98 4960
6551.75 4791
6552.51 4671
6553.27 4627
6554.04 4590
6554.80 4437
6555.57 4424
6556.33 4369
6557.09 4457
6557.86 4487
6558.62 4452
6559.39 4430
6560.15 4377
6560.92 4476
6561.68 4457
6562.45 4594
6563.21 4517
6563.97 4560
6564.74 4692
6565.50 4776
6566.27 4833
6567.03 4957
6567.80 4922
6568.56 4763
6569.33 4835
6570.09 4851
6570.86 4923
6571.62 4848
6572.39 4991
6573.15 4931
6573.92 4901
6574.68 5061
6575.45 5095
6576.21 5230
6576.98 5237
6577.74 5338
6578.51 5334
6579.28 5313
6580.04 5240
6580.81 5261
6581.57 5215
6582.34 5314
6583.10 5506
6583.87 5525
6584.64 5563
6585.40 5705
6586.17 5739
6586.93 5653
6587.70 5600
6588.47 5445
6589.23 5365
6590.00 5279
6590.76 5127
6591.53 5203
6592.30 5550
6593.06 5882
6593.83 6038
6594.59 6376
6595.36 6794
6596.13 7266
6596.89 7550
6597.66 7571
6598.43 7538
6599.19 7366
6599.96 7284
6600.73 6913
6601.49 6368
6602.26 6183
6603.03 5725
6603.79 5591
6604.56 5298
6605.33 5086
6606.10 4845
6606.86 4773
6607.63 4768
6608.40 4697
6609.16 4810
6609.93 4757
6610.70 4823
6611.47 4833
6612.23 4834
6613.00 4904
6613.77 4640
6614.54 4689
6615.30 4515
6616.07 4623
6616.84 4526
6617.61 4382
6618.37 4490
6619.14 4533
6619.91 4550
6620.68 4586
6621.45 4753
6622.21 5023
6622.98 5145
6623.75 5408
6624.52 5486
6625.29 5596
6626.05 5725
6626.82 5625
6627.59 5424
6628.36 5364
6629.13 5167
6629.90 4908
6630.66 4794
6631.43 4622
6632.20 4645
6632.97 4638
6633.74 4697
6634.51 4785
6635.28 4985
6636.05 5100
6636.81 5280
6637.58 5280
6638.35 5364
6639.12 5369
6639.89 5484
6640.66 5413
6641.43 5632
6642.20 5821
6642.97 5926
6643.74 6145
6644.50 6011
6645.27 5958
6646.04 5759
6646.81 5489
6647.58 5182
6648.35 4857
6649.12 4666
6649.89 4550
6650.66 4379
6651.43 4126
6652.20 3913
6652.97 3833
6653.74 3820
6654.51 3819
6655.28 3739
6656.05 3705
6656.82 3762
6657.59 3695
6658.36 3780
6659.13 3701
6659.90 3685
6660.67 3645
6661.44 3681
6662.21 3690
6662.98 3641
6663.75 3637
6664.52 3621
6665.29 3596
6666.06 3576
6666.83 3574
6667.60 3511
6668.37 3522
6669.14 3628
6669.92 3627
6670.69 3704
6671.46 3754
6672.23 3763
6673.00 3970
6673.77 3961
6674.54 3902
6675.31 3804
6676.08 3909
6676.85 3925
6677.63 3814
6678.40 3864
6679.17 3775
6679.94 3632
6680.71 3771
6681.48 3829
6682.25 3821
6683.03 3793
6683.80 3822
6684.57 3794
6685.34 3988
6686.11 4185
6686.88 4310
6687.66 4394
6688.43 4217
6689.20 4171
6689.97 4092
6690.74 3938
6691.51 3751
6692.29 3612
6693.06 3476
6693.83 3404
6694.60 3336
6695.38 3384
6696.15 3347
6696.92 3288
6697.69 3167
6698.46 3155
6699.24 3237
6700.01 3238
6700.78 3204
6701.55 3163
6702.33 3200
6703.10 3152
6703.87 3194
6704.65 3249
6705.42 3115
6706.19 3089
6706.96 3110
6707.74 2986
6708.51 3052
6709.28 3052
6710.06 3007
6710.83 2882
6711.60 2885
6712.38 3060
6713.15 3085
6713.92 2987
6714.69 2947
6715.47 2988
6716.24 2961
6717.02 2901
6717.79 2778
6718.56 2759
6719.34 2847
6720.11 2885
6720.88 2829
6721.66 2838
6722.43 2812
6723.20 2808
6723.98 2805
6724.75 2914
6725.53 2884
6726.30 2902
6727.07 2907
6727.85 2819
6728.62 2750
6729.40 2753
6730.17 2772
6730.95 2804
6731.72 2771
6732.49 2779
6733.27 2769
6734.04 2847
6734.82 2757
6735.59 2733
6736.37 2740
6737.14 2797
6737.92 2777
6738.69 2865
6739.46 2903
6740.24 2896
6741.01 2836
6741.79 2933
6742.56 2912
6743.34 2826
6744.11 2823
6744.89 2843
6745.66 2864
6746.44 2891
6747.21 2942
6747.99 2978
6748.77 2945
6749.54 2954
6750.32 2928
6751.09 3022
6751.87 3101
6752.64 3142
6753.42 3405
6754.19 3444
6754.97 3494
6755.75 3585
6756.52 3622
6757.30 3496
6758.07 3384
6758.85 3242
6759.62 3146
6760.40 3087
6761.18 3080
6761.95 3092
6762.73 3078
6763.50 3031
6764.28 3143
6765.06 3129
6765.83 2962
6766.61 2916
6767.39 2963
6768.16 2958
6768.94 3096
6769.72 2983
6770.49 2937
6771.27 2934
6772.04 2910
6772.82 2862
6773.60 2830
6774.37 2819
6775.15 2785
6775.93 2717
6776.71 2663
6777.48 2717
6778.26 2732
6779.04 2744
6779.81 2721
6780.59 2700
6781.37 2682
6782.14 2694
6782.92 2704
6783.70 2724
6784.48 2713
6785.25 2636
6786.03 2540
6786.81 2614
6787.59 2636
6788.36 2588
6789.14 2534
6789.92 2560
6790.70 2505
6791.47 2529
6792.25 2535
6793.03 2518
6793.81 2487
6794.59 2393
6795.36 2490
6796.14 2429
6796.92 2400
6797.70 2424
6798.48 2447
6799.25 2359
6800.03 2401
6800.81 2507
6801.59 2456
6802.37 2545
6803.15 2475
6803.92 2519
6804.70 2500
6805.48 2490
6806.26 2522
6807.04 2610
6807.82 2608
6808.60 2518
6809.38 2542
6810.15 2537
6810.93 2437
6811.71 2410
6812.49 2381
6813.27 2416
6814.05 2448
6814.83 2463
6815.61 2354
6816.39 2438
6817.17 2383
6817.94 2332
6818.72 2335
6819.50 2381
6820.28 2327
6821.06 2395
6821.84 2409
6822.62 2379
6823.40 2406
6824.18 2465
6824.96 2371
6825.74 2369
6826.52 2361
6827.30 2428
6828.08 2338
6828.86 2363
6829.64 2322
6830.42 2396
6831.20 2396
6831.98 2334
6832.76 2270
6833.54 2244
6834.32 2325
6835.10 2317
6835.88 2346
6836.66 2432
6837.44 2710
6838.22 2857
6839.00 3062
6839.78 3389
6840.56 3682
6841.34 3615
6842.12 3681
6842.90 3607
6843.68 3440
6844.47 3294
6845.25 3067
6846.03 2908
6846.81 2786
6847.59 2622
6848.37 2662
6849.15 2777
6849.93 2831
6850.71 3007
6851.49 3236
6852.28 3209
6853.06 3186
6853.84 3360
6854.62 3299
6855.40 3134
6856.18 3030
6856.96 2892
6857.75 2902
6858.53 2719
6859.31 2633
6860.09 2514
6860.87 2492
6861.65 2491
6862.44 2416
6863.22 2326
6864.00 2417
6864.78 2484
6865.56 2437
6866.35 2448
6867.13 2479
6867.91 2521
6868.69 2490
6869.47 2580
6870.26 2642
6871.04 2562
6871.82 2624
6872.60 2586
6873.39 2594
6874.17 2615
6874.95 2645
6875.73 2592
6876.52 2611
6877.30 2692
6878.08 2667
6878.86 2754
6879.65 2816
6880.43 2993
6881.21 2986
6881.99 2968
6882.78 2974
6883.56 3079
6884.34 3119
6885.13 3215
6885.91 3229
6886.69 3284
6887.48 3341
6888.26 3495
6889.04 3794
6889.83 4062
6890.61 4232
6891.39 4351
6892.18 4325
6892.96 4124
6893.74 3925
6894.53 3621
6895.31 3525
6896.09 3323
6896.88 3317
6897.66 3273
6898.45 3236
6899.23 3085
6900.01 3082
6900.80 3049
6901.58 3079
6902.37 3145
6903.15 3074
6903.93 3055
6904.72 3020
6905.50 3042
6906.29 3066
6907.07 3090
6907.86 2988
6908.64 3106
6909.42 3087
6910.21 3014
6910.99 3053
6911.78 2959
6912.56 2959
6913.35 2901
6914.13 2970
6914.92 2941
6915.70 2824
6916.49 2922
6917.27 2942
6918.06 3006
6918.84 3022
6919.63 3038
6920.41 3091
6921.20 3102
6921.98 3018
6922.77 2969
6923.55 3032
6924.34 3171
6925.12 3222
6925.91 3202
6926.69 3138
6927.48 3137
6928.27 3169
6929.05 3337
6929.84 3305
6930.62 3281
6931.41 3384
6932.19 3396
6932.98 3380
6933.77 3340
6934.55 3372
6935.34 3245
6936.12 3254
6936.91 3330
6937.69 3439
6938.48 3508
6939.27 3479
6940.05 3693
6940.84 3832
6941.63 4048
6942.41 4336
6943.20 4297
6943.99 4407
6944.77 4476
6945.56 4643
6946.34 4764
6947.13 4778
6947.92 4798
6948.70 4939
6949.49 4878
6950.28 5036
6951.07 5004
6951.85 5054
6952.64 4914
6953.43 4711
6954.21 4661
6955.00 4465
6955.79 4400
6956.57 4378
6957.36 4342
6958.15 4509
6958.94 4268
6959.72 4219
6960.51 4173
6961.30 4236
6962.09 4323
6962.87 4357
6963.66 4504
6964.45 4572
6965.24 4620
6966.02 4792
6966.81 4786
6967.60 4988
6968.39 5206
6969.17 5397
6969.96 5577
6970.75 5563
6971.54 5802
6972.33 5840
6973.11 5899
6973.90 5843
6974.69 5773
6975.48 5715
6976.27 5875
6977.06 5824
6977.84 6019
6978.63 6105
6979.42 6256
6980.21 6367
6981.00 6706
6981.79 7184
6982.57 8022
6983.36 8990
6984.15 10726
6984.94 13045
6985.73 15414
6986.52 17727
6987.31 19504
6988.10 20253
6988.89 20223
6989.67 19144
6990.46 17755
6991.25 15662
6992.04 13607
6992.83 11697
6993.62 9928
6994.41 8421
6995.20 7194
6995.99 6416
6996.78 5632
6997.57 5259
6998.36 4981
6999.15 4752
6999.94 4517
7000.72 4346
7001.51 4321
7002.30 4134
7003.09 4073
7003.88 4102
7004.67 3905
7005.46 3872
7006.25 3732
7007.04 3669
7007.83 3619
7008.62 3578
7009.41 3563
7010.20 3574
7010.99 3626
7011.78 3604
7012.57 3706
7013.37 3864
7014.16 4025
7014.95 4206
7015.74 4149
7016.53 4026
7017.32 3976
7018.11 3980
7018.90 3947
7019.69 3946
7020.48 3910
7021.27 3900
7022.06 3957
7022.85 4192
7023.64 4264
7024.43 4471
7025.23 4720
7026.02 4908
7026.81 4942
7027.60 4990
7028.39 4951
7029.18 4938
7029.97 4855
7030.76 4642
7031.56 4505
7032.35 4330
7033.14 4183
7033.93 3945
7034.72 3958
7035.51 3810
7036.30 3767
7037.10 3701
7037.89 3788
7038.68 3812
7039.47 3775
7040.26 3769
7041.06 3720
7041.85 3829
7042.64 3793
7043.43 3833
7044.22 3853
7045.02 3937
7045.81 3889
7046.60 3891
7047.39 3884
7048.18 3864
7048.98 3909
7049.77 4075
7050.56 4120
7051.35 4152
7052.15 4317
7052.94 4506
7053.73 4358
7054.52 4262
7055.32 4132
7056.11 4060
7056.90 3887
7057.70 3763
7058.49 3775
7059.28 3901
7060.07 3852
7060.87 3736
7061.66 3724
7062.45 3611
7063.25 3689
7064.04 3675
7064.83 3627
7065.63 3746
7066.42 3508
7067.21 3486
7068.01 3540
7068.80 3442
7069.59 3423
7070.39 3381
7071.18 3341
7071.97 3240
7072.77 3205
7073.56 3288
7074.36 3135
7075.15 3208
7075.94 3128
7076.74 3108
7077.53 3162
7078.33 3025
7079.12 3047
7079.91 2941
7080.71 3067
7081.50 3042
7082.30 2997
7083.09 2978
7083.88 2997
7084.68 3046
7085.47 3027
7086.27 3015
7087.06 3111
7087.86 3286
7088.65 3431
7089.45 3520
7090.24 3682
7091.04 3622
7091.83 3501
7092.62 3325
7093.42 3236
7094.21 3160
7095.01 3067
7095.80 2969
7096.60 2869
7097.39 2816
7098.19 2707
7098.98 2692
7099.78 2611
7100.58 2637
7101.37 2728
7102.17 2499
7102.96 2526
7103.76 2494
7104.55 2591
7105.35 2483
7106.14 2464
7106.94 2429
7107.73 2357
7108.53 2334
7109.33 2338
7110.12 2326
7110.92 2305
7111.71 2234
7112.51 2248
7113.31 2332
7114.10 2327
7114.90 2321
7115.69 2290
7116.49 2320
7117.29 2333
7118.08 2300
7118.88 2279
7119.67 2262
7120.47 2327
7121.27 2387
7122.06 2321
7122.86 2353
7123.66 2310
7124.45 2328
7125.25 2410
7126.05 2314
7126.84 2296
7127.64 2240
7128.44 2319
7129.23 2357
7130.03 2387
7130.83 2412
7131.62 2406
7132.42 2418
7133.22 2451
7134.02 2313
7134.81 2283
7135.61 2288
7136.41 2199
7137.21 2244
7138.00 2146
7138.80 2186
7139.60 2138
7140.39 2122
7141.19 2158
7141.99 2144
7142.79 2162
7143.59 2087
7144.38 2072
7145.18 2099
7145.98 2149
7146.78 2157
7147.57 2121
7148.37 2067
7149.17 2006
7149.97 1975
7150.77 2011
7151.56 1995
7152.36 2020
7153.16 2051
7153.96 2027
7154.76 2033
7155.56 2058
7156.35 2074
7157.15 2055
7157.95 2064
7158.75 2096
7159.55 2036
7160.35 2079
7161.14 2038
7161.94 1979
7162.74 2007
7163.54 1941
7164.34 1962
7165.14 1983
7165.94 1987
7166.74 1994
7167.54 1992
7168.33 1989
7169.13 1945
7169.93 1962
7170.73 2033
7171.53 1912
7172.33 1882
7173.13 2008
7173.93 1886
7174.73 1905
7175.53 1921
7176.33 1902
7177.13 1887
7177.93 1879
7178.73 1808
7179.53 1859
7180.33 1810
7181.13 1845
7181.92 1803
7182.72 1860
7183.52 1934
7184.32 1996
7185.12 1970
7185.92 1905
7186.72 1936
7187.52 2017
7188.32 1906
7189.13 1875
7189.93 1832
7190.73 1887
7191.53 1812
7192.33 1803
7193.13 1787
7193.93 1844
7194.73 1824
7195.53 1715
7196.33 1778
7197.13 1826
7197.93 1752
7198.73 1769
7199.53 1752
7200.33 1750
7201.13 1769
7201.93 1834
7202.74 1844
7203.54 1789
7204.34 1768
7205.14 1812
7205.94 1821
7206.74 1792
7207.54 1805
7208.34 1799
7209.14 1791
7209.95 1776
7210.75 1787
7211.55 1821
7212.35 1736
7213.15 1807
7213.95 1827
7214.75 1807
7215.56 1781
7216.36 1823
7217.16 1818
7217.96 1858
7218.76 1834
7219.57 1912
7220.37 1936
7221.17 1945
7221.97 1970
7222.77 1884
7223.58 1853
7224.38 1917
7225.18 1870
7225.98 1877
7226.78 1917
7227.59 1867
7228.39 1829
7229.19 1938
7229.99 1919
7230.80 1971
7231.60 1969
7232.40 1982
7233.20 2042
7234.01 1987
7234.81 2069
7235.61 2120
7236.42 2225
7237.22 2402
7238.02 2497
7238.82 2565
7239.63 2531
7240.43 2547
7241.23 2491
7242.04 2340
7242.84 2225
7243.64 2136
7244.45 2095
7245.25 2123
7246.05 2158
7246.86 2042
7247.66 2082
7248.46 2094
7249.27 2068
7250.07 2046
7250.87 2106
7251.68 2064
7252.48 2040
7253.29 2049
7254.09 2052
7254.89 2127
7255.70 2086
7256.50 2159
7257.30 2147
7258.11 2125
7258.91 2094
7259.72 2176
7260.52 2079
7261.33 2057
7262.13 2096
7262.93 2162
7263.74 2202
7264.54 2212
7265.35 2164
7266.15 2220
7266.96 2172
7267.76 2166
7268.57 2193
7269.37 2266
7270.17 2264
7270.98 2219
7271.78 2230
7272.59 2200
7273.39 2188
7274.20 2179
7275.00 2185
7275.81 2234
7276.61 2202
7277.42 2179
7278.22 2189
7279.03 2219
7279.83 2244
7280.64 2225
7281.44 2291
7282.25 2417
7283.06 2491
7283.86 2629
7284.67 2882
7285.47 3142
7286.28 3349
7287.08 3424
7287.89 3491
7288.69 3325
7289.50 3221
7290.31 3005
7291.11 2885
7291.92 2786
7292.72 2591
7293.53 2559
7294.34 2445
7295.14 2301
7295.95 2334
7296.75 2351
7297.56 2272
7298.37 2321
7299.17 2355
7299.98 2263
7300.79 2351
7301.59 2357
7302.40 2405
7303.21 2374
7304.01 2455
7304.82 2387
7305.63 2435
7306.43 2501
7307.24 2509
7308.05 2559
7308.85 2584
7309.66 2722
7310.47 2769
7311.27 2882
7312.08 3014
7312.89 3078
7313.69 3102
7314.50 2954
7315.31 3047
7316.12 2894
7316.92 2947
7317.73 2976
7318.54 2929
7319.35 3138
7320.15 3375
7320.96 3567
7321.77 3770
7322.58 3858
7323.38 3830
7324.19 3736
7325.00 3708
7325.81 3438
7326.61 3224
7327.42 3124
7328.23 2969
7329.04 2845
7329.85 2776
7330.65 2737
7331.46 2553
7332.27 2575
7333.08 2455
7333.89 2387
7334.69 2462
7335.50 2387
7336.31 2444
7337.12 2519
7337.93 2498
7338.74 2549
7339.54 2632
7340.35 2638
7341.16 2646
7341.97 2686
7342.78 2822
7343.59 2778
7344.40 2750
7345.21 2716
7346.01 2578
7346.82 2690
7347.63 2587
7348.44 2581
7349.25 2588
7350.06 2516
7350.87 2547
7351.68 2527
7352.49 2504
7353.30 2497
7354.11 2449
7354.92 2388
7355.72 2427
7356.53 2385
7357.34 2513
7358.15 2506
7358.96 2622
7359.77 2655
7360.58 2779
7361.39 2887
7362.20 2860
7363.01 2919
7363.82 3034
7364.63 3060
7365.44 3092
7366.25 3096
7367.06 2974
7367.87 2842
7368.68 2826
7369.49 2747
7370.30 2670
7371.11 2621
7371.92 2523
7372.73 2491
7373.54 2508
7374.35 2447
7375.16 2357
7375.97 2425
7376.79 2501
7377.60 2520
7378.41 2534
7379.22 2543
7380.03 2681
7380.84 2854
7381.65 2939
7382.46 3011
7383.27 3066
7384.08 3156
7384.89 3198
7385.70 3112
7386.52 2952
7387.33 2888
7388.14 2814
7388.95 2716
7389.76 2607
7390.57 2507
7391.38 2445
7392.19 2357
7393.01 2279
7393.82 2175
7394.63 2136
7395.44 2146
7396.25 2090
7397.06 2155
7397.88 2035
7398.69 2076
7399.50 2151
7400.31 2165
7401.12 2242
7401.94 2297
7402.75 2308
7403.56 2321
7404.37 2294
7405.18 2285
7406.00 2242
7406.81 2258
7407.62 2280
7408.43 2265
7409.25 2208
7410.06 2302
7410.87 2186
7411.68 2162
7412.49 2141
7413.31 2034
7414.12 2029
7414.93 1998
7415.75 1951
7416.56 1883
7417.37 1904
7418.18 1863
7419.00 1856
7419.81 1877
7420.62 1849
7421.44 1878
7422.25 1811
7423.06 1837
7423.88 1880
7424.69 1754
7425.50 1778
7426.31 1737
7427.13 1805
7427.94 1827
7428.76 1742
7429.57 1759
7430.38 1720
7431.20 1714
7432.01 1705
7432.82 1715
7433.64 1731
7434.45 1721
7435.26 1739
7436.08 1705
7436.89 1735
7437.71 1740
7438.52 1761
7439.33 1730
7440.15 1733
7440.96 1791
7441.78 1775
7442.59 1766
7443.40 1766
7444.22 1735
7445.03 1709
7445.85 1769
7446.66 1788
7447.48 1800
7448.29 1722
7449.11 1654
7449.92 1662
7450.73 1723
7451.55 1682
7452.36 1633
7453.18 1659
7453.99 1692
7454.81 1644
7455.62 1628
7456.44 1641
7457.25 1620
7458.07 1640
7458.88 1656
7459.70 1632
7460.51 1594
7461.33 1638
7462.14 1606
7462.96 1666
7463.77 1618
7464.59 1577
7465.41 1641
7466.22 1636
7467.04 1641
7467.85 1700
7468.67 1624
7469.48 1632
7470.30 1647
7471.11 1660
7471.93 1691
7472.75 1657
7473.56 1672
7474.38 1657
7475.19 1675
7476.01 1650
7476.83 1695
7477.64 1696
7478.46 1625
7479.27 1629
7480.09 1651
7480.91 1637
7481.72 1680
7482.54 1649
7483.36 1626
7484.17 1644
7484.99 1650
7485.81 1649
7486.62 1618
7487.44 1667
7488.26 1677
7489.07 1644
7489.89 1630
7490.71 1551
7491.52 1572
7492.34 1629
7493.16 1611
7493.97 1551
7494.79 1556
7495.61 1542
7496.43 1643
7497.24 1715
7498.06 1571
7498.88 1592
7499.69 1636
7500.51 1642
7501.33 1584
7502.15 1574
7502.96 1546
7503.78 1542
7504.60 1546
7505.42 1573
7506.23 1533
7507.05 1540
7507.87 1562
7508.69 1526
7509.51 1519
7510.32 1540
7511.14 1597
7511.96 1550
7512.78 1563
7513.60 1613
7514.41 1589
7515.23 1584
7516.05 1569
7516.87 1622
7517.69 1545
7518.50 1537
7519.32 1565
7520.14 1538
7520.96 1558
7521.78 1562
7522.60 1516
7523.42 1524
7524.23 1540
7525.05 1622
7525.87 1607
7526.69 1644
7527.51 1612
7528.33 1588
7529.15 1569
7529.97 1559
7530.78 1606
7531.60 1604
7532.42 1584
7533.24 1558
7534.06 1509
7534.88 1646
7535.70 1610
7536.52 1675
7537.34 1695
7538.16 1579
7538.98 1663
7539.80 1703
7540.62 1609
7541.44 1597
7542.26 1574
7543.08 1595
7543.89 1528
7544.71 1588
7545.53 1630
7546.35 1625
7547.17 1572
7547.99 1637
7548.81 1601
7549.63 1647
7550.45 1646
7551.27 1673
7552.09 1665
7552.91 1589
7553.73 1676
7554.56 1620
7555.38 1641
7556.20 1634
7557.02 1616
7557.84 1669
7558.66 1650
7559.48 1718
7560.30 1732
7561.12 1741
7561.94 1712
7562.76 1731
7563.58 1719
7564.40 1725
7565.22 1735
7566.04 1787
7566.86 1807
7567.69 1759
7568.51 1680
7569.33 1693
7570.15 1797
7570.97 1819
7571.79 1771
7572.61 1768
7573.43 1747
7574.26 1800
7575.08 1802
7575.90 1788
7576.72 1815
7577.54 1782
7578.36 1798
7579.18 1885
7580.01 1840
7580.83 1817
7581.65 1795
7582.47 1775
7583.29 1827
7584.12 1901
7584.94 1879
7585.76 1845
7586.58 1825
7587.40 1862
7588.23 1913
7589.05 1965
7589.87 1953
7590.69 1945
7591.51 1902
7592.34 1995
7593.16 1969
7593.98 2037
7594.80 2057
7595.63 2074
7596.45 2051
7597.27 1979
7598.09 1976
7598.92 2061
7599.74 2035
7600.56 1992
7601.39 2009
7602.21 2125
7603.03 2155
7603.85 2192
7604.68 2266
7605.50 2400
7606.32 2423
7607.15 2325
7607.97 2382
7608.79 2352
7609.62 2284
7610.44 2352
7611.26 2275
7612.09 2239
7612.91 2268
7613.73 2253
7614.56 2220
7615.38 2294
7616.20 2290
7617.03 2323
7617.85 2329
7618.68 2510
7619.50 2615
7620.32 2706
7621.15 2749
7621.97 2848
7622.79 2762
7623.62 2745
7624.44 2744
7625.27 2693
7626.09 2646
7626.92 2588
7627.74 2505
7628.56 2554
7629.39 2532
7630.21 2519
7631.04 2621
7631.86 2717
7632.69 2758
7633.51 2773
7634.34 2795
7635.16 2823
7635.98 2753
7636.81 2635
7637.63 2574
7638.46 2543
7639.28 2406
7640.11 2440
7640.93 2307
7641.76 2248
7642.58 2162
7643.41 2144
7644.23 2168
7645.06 2203
7645.88 2186
7646.71 2226
7647.54 2268
7648.36 2372
7649.19 2346
7650.01 2487
7650.84 2393
7651.66 2373
7652.49 2392
7653.31 2398
7654.14 2288
7654.97 2261
7655.79 2174
7656.62 2153
7657.44 2083
7658.27 2050
7659.09 2048
7659.92 1928
7660.75 1874
7661.57 1908
7662.40 1889
7663.22 1884
7664.05 1907
7664.88 1919
7665.70 1922
7666.53 1878
7667.36 1921
7668.18 1878
7669.01 1832
7669.84 1877
7670.66 1902
7671.49 1856
7672.32 1879
7673.14 1914
7673.97 1815
7674.80 1888
7675.62 1860
7676.45 1717
7677.28 1800
7678.10 1820
7678.93 1765
7679.76 1755
7680.58 1777
7681.41 1759
7682.24 1768
7683.07 1741
7683.89 1831
7684.72 1833
7685.55 1835
7686.38 1786
7687.20 1836
7688.03 1889
7688.86 1876
7689.69 1857
7690.51 1894
7691.34 1850
7692.17 1863
7693.00 1805
7693.82 1810
7694.65 1745
7695.48 1799
7696.31 1840
7697.14 1844
7697.96 1843
7698.79 1864
7699.62 1961
7700.45 1938
7701.28 1910
7702.11 1945
7702.93 1946
7703.76 1878
7704.59 1826
7705.42 1815
7706.25 1788
7707.08 1848
7707.90 1815
7708.73 1774
7709.56 1793
7710.39 1708
7711.22 1737
7712.05 1776
7712.88 1683
7713.71 1760
7714.53 1741
7715.36 1689
7716.19 1718
7717.02 1681
7717.85 1722
7718.68 1726
7719.51 1672
7720.34 1698
7721.17 1650
7722.00 1741
7722.83 1693
7723.66 1661
7724.49 1622
7725.32 1630
7726.14 1681
7726.97 1661
7727.80 1651
7728.63 1632
7729.46 1671
7730.29 1635
7731.12 1648
7731.95 1655
7732.78 1667
7733.61 1692
7734.44 1577
7735.27 1626
7736.10 1620
7736.93 1568
7737.76 1638
7738.59 1636
7739.42 1653
7740.25 1640
7741.08 1511
7741.91 1558
7742.75 1567
7743.58 1557
7744.41 1546
7745.24 1630
7746.07 1659
7746.90 1756
7747.73 1876
7748.56 1958
7749.39 2056
7750.22 2049
7751.05 2106
7751.88 2117
7752.71 2019
7753.55 1933
7754.38 1935
7755.21 1807
7756.04 1716
7756.87 1629
7757.70 1680
7758.53 1645
7759.36 1671
7760.20 1527
7761.03 1545
7761.86 1545
7762.69 1522
7763.52 1523
7764.35 1458
7765.18 1447
7766.02 1493
7766.85 1434
7767.68 1426
7768.51 1460
7769.34 1434
7770.18 1464
7771.01 1499
7771.84 1516
7772.67 1426
7773.50 1481
7774.34 1464
7775.17 1463
7776.00 1459
7776.83 1459
7777.66 1458
7778.50 1495
7779.33 1441
7780.16 1468
7780.99 1481
7781.83 1453
7782.66 1488
7783.49 1525
7784.32 1505
7785.16 1508
7785.99 1570
7786.82 1591
7787.66 1619
7788.49 1525
7789.32 1587
7790.15 1662
7790.99 1590
7791.82 1583
7792.65 1548
7793.49 1539
7794.32 1585
7795.15 1549
7795.99 1575
7796.82 1555
7797.65 1465
7798.49 1596
7799.32 1531
7800.15 1567
7800.99 1548
7801.82 1526
7802.65 1580
7803.49 1577
7804.32 1632
7805.16 1641
7805.99 1682
7806.82 1700
7807.66 1674
7808.49 1546
7809.33 1592
7810.16 1629
7810.99 1669
7811.83 1577
7812.66 1663
7813.50 1777
7814.33 1778
7815.17 1776
7816.00 1804
7816.83 1857
7817.67 1864
7818.50 1816
7819.34 1846
7820.17 1835
7821.01 1767
7821.84 1868
7822.68 1919
7823.51 1922
7824.35 1901
7825.18 1979
7826.02 1986
7826.85 2013
7827.69 1997
7828.52 1939
7829.36 1912
7830.19 1873
7831.03 1839
7831.86 1826
7832.70 1840
7833.53 1866
7834.37 1807
7835.20 1825
7836.04 1932
7836.87 1935
7837.71 1912
7838.54 1954
7839.38 1985
7840.22 1866
7841.05 1906
7841.89 1828
7842.72 1857
7843.56 1790
7844.39 1779
7845.23 1817
7846.07 1732
7846.90 1698
7847.74 1671
7848.57 1640
7849.41 1640
7850.25 1647
7851.08 1677
7851.92 1602
7852.76 1610
7853.59 1593
7854.43 1579
7855.27 1670
7856.10 1544
7856.94 1574
7857.78 1637
7858.61 1600
7859.45 1573
7860.29 1607
7861.12 1682
7861.96 1726
7862.80 1700
7863.63 1573
7864.47 1598
7865.31 1683
7866.14 1665
7866.98 1683
7867.82 1629
7868.66 1626
7869.49 1643
7870.33 1688
7871.17 1682
7872.00 1665
7872.84 1588
7873.68 1645
7874.52 1660
7875.35 1697
7876.19 1661
7877.03 1762
7877.87 1785
7878.70 1866
7879.54 1897
7880.38 1918
7881.22 2029
7882.06 2087
7882.89 2042
7883.73 2044
7884.57 2054
7885.41 2002
7886.25 2003
7887.08 1930
7887.92 1826
7888.76 1818
7889.60 1790
7890.44 1750
7891.28 1799
7892.11 1782
7892.95 1768
7893.79 1772
7894.63 1858
7895.47 1778
7896.31 1756
7897.15 1754
7897.98 1721
7898.82 1795
7899.66 1785
7900.50 1738
7901.34 1683
7902.18 1645
7903.02 1652
7903.86 1633
7904.70 1629
7905.54 1619
7906.37 1664
7907.21 1644
7908.05 1640
7908.89 1693
7909.73 1591
7910.57 1619
7911.41 1610
7912.25 1630
7913.09 1626
7913.93 1641
7914.77 1715
7915.61 1822
7916.45 1836
7917.29 1840
7918.13 1983
7918.97 2023
7919.81 1991
7920.65 2017
7921.49 2050
7922.33 1972
7923.17 1916
7924.01 1876
7924.85 1835
7925.69 1882
7926.53 1727
7927.37 1652
7928.21 1659
7929.05 1658
7929.89 1599
7930.73 1570
7931.57 1529
7932.41 1581
7933.25 1540
7934.09 1576
7934.93 1461
7935.77 1481
7936.61 1531
7937.46 1531
7938.30 1556
7939.14 1605
7939.98 1544
7940.82 1550
7941.66 1547
7942.50 1586
7943.34 1516
7944.18 1515
7945.03 1534
7945.87 1641
7946.71 1695
7947.55 1633
7948.39 1649
7949.23 1615
7950.07 1675
7950.92 1633
7951.76 1615
7952.60 1618
7953.44 1610
7954.28 1641
7955.12 1639
7955.97 1752
7956.81 1797
7957.65 1767
7958.49 1752
7959.33 1786
7960.18 1803
7961.02 1665
7961.86 1696
7962.70 1718
7963.54 1674
7964.39 1681
7965.23 1576
7966.07 1632
7966.91 1769
7967.76 1763
7968.60 1802
7969.44 1857
7970.28 1906
7971.13 1889
7971.97 1874
7972.81 1807
7973.65 1785
7974.50 1677
7975.34 1661
7976.18 1667
7977.03 1613
7977.87 1604
7978.71 1520
7979.55 1471
7980.40 1487
7981.24 1560
7982.08 1472
7982.93 1493
7983.77 1501
7984.61 1504
7985.46 1478
7986.30 1426
7987.14 1448
7987.99 1471
7988.83 1475
7989.67 1489
7990.52 1405
7991.36 1362
7992.21 1318
7993.05 1403
7993.89 1349
7994.74 1318
7995.58 1331
7996.42 1322
7997.27 1278
7998.11 1324
7998.96 1327
7999.80 1277
8000.65 1295
8001.49 1294
8002.33 1330
8003.18 1290
8004.02 1299
8004.87 1348
8005.71 1311
8006.56 1283
8007.40 1254
8008.24 1213
8009.09 1231
8009.93 1199
8010.78 1209
8011.62 1207
8012.47 1170
8013.31 1220
8014.16 1245
8015.00 1183
8015.85 1190
8016.69 1204
8017.54 1238
8018.38 1164
8019.23 1179
8020.07 1171
8020.92 1213
8021.76 1172
8022.61 1187
8023.45 1159
8024.30 1167
8025.15 1189
8025.99 1219
8026.84 1184
8027.68 1191
8028.53 1151
8029.37 1150
8030.22 1185
8031.07 1210
8031.91 1237
8032.76 1195
8033.60 1143
8034.45 1168
8035.30 1226
8036.14 1195
8036.99 1188
8037.83 1156
8038.68 1180
8039.53 1152
8040.37 1194
8041.22 1166
8042.06 1175
8042.91 1189
8043.76 1226
8044.60 1202
8045.45 1200
8046.30 1187
8047.14 1171
8047.99 1192
8048.84 1207
8049.68 1193
8050.53 1157
8051.38 1162
8052.22 1164
8053.07 1177
8053.92 1169
8054.77 1175
8055.61 1142
8056.46 1150
8057.31 1129
8058.15 1092
8059.00 1120
8059.85 1143
8060.70 1115
8061.54 1126
8062.39 1142
8063.24 1101
8064.09 1132
8064.93 1100
8065.78 1114
8066.63 1160
8067.48 1172
8068.32 1183
8069.17 1129
8070.02 1085
8070.87 1138
8071.72 1073
8072.56 1096
8073.41 1090
8074.26 1109
8075.11 1095
8075.96 1112
8076.80 1154
8077.65 1140
8078.50 1116
8079.35 1114
8080.20 1126
8081.05 1138
8081.89 1107
8082.74 1060
8083.59 1105
8084.44 1061
8085.29 1104
8086.14 1088
8086.99 1130
8087.83 1093
8088.68 1071
8089.53 1102
8090.38 1151
8091.23 1092
8092.08 1095
8092.93 1087
8093.78 1069
8094.63 1127
8095.48 1088
8096.32 1119
8097.17 1128
8098.02 1070
8098.87 1052
8099.72 1093
8100.57 1061
8101.42 1075
8102.27 993
8103.12 1118
8103.97 1112
8104.82 1086
8105.67 1039
8106.52 1074
8107.37 1104
8108.22 1055
8109.07 1062
8109.92 1059
8110.77 1074
8111.62 1055
8112.47 1024
8113.32 1042
8114.17 1093
8115.02 1079
8115.87 1092
8116.72 1076
8117.57 1078
8118.42 1132
8119.27 1170
8120.12 1150
8120.97 1121
8121.82 1157
8122.67 1145
8123.52 1165
8124.37 1169
8125.22 1203
8126.08 1139
8126.93 1123
8127.78 1127
8128.63 1127
8129.48 1145
8130.33 1099
8131.18 1092
8132.03 1135
8132.88 1167
8133.73 1136
8134.59 1137
8135.44 1067
8136.29 1098
8137.14 1055
8137.99 1046
8138.84 1086
8139.69 1136
8140.55 1159
8141.40 1153
8142.25 1082
8143.10 1127
8143.95 1084
8144.80 1099
8145.66 1107
8146.51 1081
8147.36 1138
8148.21 1159
8149.06 1147
8149.91 1089
8150.77 1130
8151.62 1102
8152.47 1136
8153.32 1202
8154.18 1162
8155.03 1157
8155.88 1163
8156.73 1190
8157.59 1159
8158.44 1177
8159.29 1177
8160.14 1164
8161.00 1117
8161.85 1178
8162.70 1156
8163.55 1145
8164.41 1117
8165.26 1087
8166.11 1042
8166.96 1082
8167.82 1095
8168.67 1115
8169.52 1083
8170.38 1051
8171.23 1128
8172.08 1083
8172.94 1052
8173.79 1003
8174.64 1053
8175.50 1065
8176.35 1041
8177.20 1033
8178.06 1075
8178.91 1121
8179.76 1079
8180.62 1007
8181.47 1027
8182.32 1058
8183.18 1037
8184.03 999
8184.89 1025
8185.74 1035
8186.59 1092
8187.45 1086
8188.30 1022
8189.16 1004
8190.01 1006
8190.86 1041
8191.72 1058
8192.57 1079
8193.43 1049
8194.28 1051
8195.14 962
8195.99 1011
8196.84 1035
8197.70 1043
8198.55 1046
8199.41 1076
8200.26 1083
8201.12 1049
8201.97 1025
8202.83 1074
8203.68 997
8204.54 1089
8205.39 1058
8206.25 1068
8207.10 1036
8207.96 1018
8208.81 1048
8209.67 1063
8210.52 1012
8211.38 987
8212.23 1030
8213.09 1069
8213.94 1047
8214.80 979
8215.65 1018
8216.51 1066
8217.37 1063
8218.22 1036
8219.08 986
8219.93 1025
8220.79 1095
8221.64 1106
8222.50 1108
8223.36 1107
8224.21 1104
8225.07 1114
8225.92 1092
8226.78 1135
8227.64 1097
8228.49 1106
8229.35 1032
8230.20 1055
8231.06 1073
8231.92 1056
8232.77 1029
8233.63 997
8234.49 1002
8235.34 1030
8236.20 1030
8237.06 1000
8237.91 1027
8238.77 1020
8239.63 1030
8240.48 1024
8241.34 1055
8242.20 1026
8243.05 1052
8243.91 1080
8244.77 1027
8245.62 1049
8246.48 1050
8247.34 1021
8248.19 1065
8249.05 1043
8249.91 1005
8250.77 1045
8251.62 1007
8252.48 1031
8253.34 1040
8254.20 962
8255.05 1039
8255.91 1050
8256.77 1059
8257.63 1030
8258.48 1019
8259.34 1014
8260.20 1108
8261.06 1062
8261.92 1054
8262.77 1057
8263.63 1040
8264.49 1042
8265.35 1060
8266.21 992
8267.06 1033
8267.92 1044
8268.78 1086
8269.64 1065
8270.50 995
8271.35 1013
8272.21 1051
8273.07 1075
8273.93 1031
8274.79 1064
8275.65 1052
8276.51 1004
8277.36 1047
8278.22 1125
8279.08 1106
8279.94 1071
8280.80 1161
8281.66 1091
8282.52 1148
8283.38 1164
8284.24 1130
8285.09 1170
8285.95 1125
8286.81 1123
8287.67 1079
8288.53 1086
8289.39 1092
8290.25 1111
8291.11 1121
8291.97 1130
8292.83 1111
8293.69 1088
8294.55 1139
8295.41 1111
8296.27 1137
8297.13 1138
8297.99 1129
8298.85 1124
8299.71 1114
8300.56 1130
8301.42 1111
8302.28 1074
8303.14 1077
8304.00 1142
8304.86 1185
8305.73 1136
8306.59 1126
8307.45 1128
8308.31 1096
8309.17 1106
8310.03 1128
8310.89 1129
8311.75 1173
8312.61 1123
8313.47 1098
8314.33 1078
8315.19 1065
8316.05 1093
8316.91 1073
8317.77 1093
8318.63 1122
8319.49 1069
8320.35 1053
8321.22 1093
8322.08 1044
8322.94 1137
8323.80 1113
8324.66 1079
8325.52 1056
8326.38 1108
8327.24 1071
8328.10 1025
8328.97 1068
8329.83 1073
8330.69 1051
8331.55 1134
8332.41 1039
8333.27 1099
8334.13 1081
8335.00 1110
8335.86 1136
8336.72 1149
8337.58 1152
8338.44 1089
8339.30 1147
8340.17 1138
8341.03 1148
8341.89 1157
8342.75 1158
8343.62 1153
8344.48 1142
8345.34 1114
8346.20 1142
8347.06 1178
8347.93 1183
8348.79 1203
8349.65 1166
8350.51 1162
8351.38 1163
8352.24 1182
8353.10 1202
8353.96 1218
8354.83 1195
8355.69 1243
8356.55 1270
8357.41 1179
8358.28 1168
8359.14 1132
8360.00 1173
8360.87 1137
8361.73 1169
8362.59 1191
8363.46 1180
8364.32 1115
8365.18 1147
8366.05 1158
8366.91 1214
8367.77 1225
8368.64 1199
8369.50 1263
8370.36 1240
8371.23 1273
8372.09 1259
8372.95 1213
8373.82 1193
8374.68 1273
8375.54 1278
8376.41 1240
8377.27 1256
8378.14 1290
8379.00 1280
8379.86 1259
8380.73 1253
8381.59 1262
8382.46 1287
8383.32 1271
8384.18 1292
8385.05 1316
8385.91 1348
8386.78 1308
8387.64 1337
8388.51 1359
8389.37 1344
8390.23 1281
8391.10 1340
8391.96 1303
8392.83 1275
8393.69 1332
8394.56 1363
8395.42 1394
8396.29 1391
8397.15 1371
8398.02 1355
8398.88 1354
8399.75 1412
8400.61 1330
8401.48 1391
8402.34 1458
8403.21 1450
8404.07 1451
8404.94 1466
8405.80 1450
8406.67 1435
8407.53 1424
8408.40 1461
8409.26 1556
8410.13 1499
8411.00 1531
8411.86 1557
8412.73 1548
8413.59 1583
8414.46 1636
8415.32 1614
8416.19 1585
8417.06 1595
8417.92 1631
8418.79 1615
8419.65 1582
8420.52 1659
8421.39 1651
8422.25 1735
8423.12 1651
8423.98 1699
8424.85 1686
8425.72 1749
8426.58 1732
8427.45 1740
8428.32 1785
8429.18 1825
8430.05 1872
8430.92 1895
8431.78 1923
8432.65 1933
8433.52 1909
8434.38 1879
8435.25 1973
8436.12 1992
8436.98 1967
8437.85 2066
8438.72 2180
8439.58 2185
8440.45 2208
8441.32 2299
8442.19 2343
8443.05 2356
8443.92 2371
8444.79 2416
8445.65 2431
8446.52 2387
8447.39 2392
8448.26 2432
8449.12 2548
8449.99 2483
8450.86 2544
8451.73 2589
8452.60 2711
8453.46 2839
8454.33 3180
8455.20 3714
8456.07 4248
8456.93 4697
8457.80 5335
8458.67 5570
8459.54 5712
8460.41 5747
8461.27 5647
8462.14 5145
8463.01 4711
8463.88 4410
8464.75 3967
8465.62 3553
8466.48 3342
8467.35 3015
8468.22 2762
8469.09 2577
8469.96 2474
8470.83 2412
8471.70 2312
8472.57 2284
8473.43 2200
8474.30 2156
8475.17 2136
8476.04 2174
8476.91 2096
8477.78 2104
8478.65 2129
8479.52 2068
8480.39 2151
8481.25 2223
8482.12 2187
8482.99 2307
8483.86 2369
8484.73 2323
8485.60 2384
8486.47 2388
8487.34 2380
8488.21 2350
8489.08 2328
8489.95 2216
8490.82 2231
8491.69 2148
8492.56 2132
8493.43 2211
8494.30 2321
8495.17 2271
8496.04 2238
8496.91 2341
8497.78 2374
8498.65 2307
8499.52 2311
8500.39 2275
8501.26 2125
8502.13 2132
8503.00 2086
8503.87 2064
8504.74 2027
8505.61 2034
8506.48 2023
8507.35 2062
8508.22 2067
8509.09 2043
8509.96 2064
8510.83 2040
8511.70 2065
8512.57 2103
8513.45 2160
8514.32 2088
8515.19 2106
8516.06 2056
8516.93 2190
8517.80 2148
8518.67 2267
8519.54 2216
8520.41 2279
8521.29 2262
8522.16 2313
8523.03 2441
8523.90 2513
8524.77 2662
8525.64 2803
8526.51 2951
8527.39 3169
8528.26 3193
8529.13 3205
8530.00 3326
8530.87 3231
8531.74 3166
8532.62 3011
8533.49 2831
8534.36 2734
8535.23 2623
8536.10 2481
8536.98 2356
8537.85 2345
8538.72 2270
8539.59 2213
8540.46 2219
8541.34 2143
8542.21 2042
8543.08 2024
8543.95 2020
8544.83 1995
8545.70 1948
8546.57 1997
8547.44 1939
8548.32 1907
8549.19 1957
8550.06 1934
8550.93 2038
8551.81 2063
8552.68 2125
8553.55 2176
8554.43 2299
8555.30 2305
8556.17 2285
8557.04 2294
8557.92 2251
8558.79 2176
8559.66 2185
8560.54 2227
8561.41 2109
8562.28 1997
8563.16 1966
8564.03 1916
8564.90 1949
8565.78 1909
8566.65 1914
8567.52 1936
8568.40 1934
8569.27 1890
8570.15 1864
8571.02 1854
8571.89 1877
8572.77 1898
8573.64 1862
8574.51 1789
8575.39 1810
8576.26 1760
8577.14 1796
8578.01 1813
8578.88 1761
8579.76 1806
8580.63 1778
8581.51 1777
8582.38 1790
8583.26 1778
8584.13 1759
8585.01 1801
8585.88 1759
8586.75 1759
8587.63 1807
8588.50 1842
8589.38 1776
8590.25 1799
8591.13 1911
8592.00 1834
8592.88 1834
8593.75 1782
8594.63 1839
8595.50 1916
8596.38 1893
8597.25 1855
8598.13 1929
8599.00 1860
8599.88 1854
8600.75 1898
8601.63 1940
8602.50 2012
8603.38 1987
8604.26 1919
8605.13 1974
8606.01 1961
8606.88 1943
8607.76 1964
8608.63 2033
8609.51 2026
8610.38 2036
8611.26 2057
8612.14 2059
8613.01 2088
8613.89 2052
8614.76 2026
8615.64 2074
8616.52 2133
8617.39 2184
8618.27 2149
8619.15 2185
8620.02 2260
8620.90 2260
8621.77 2323
8622.65 2325
8623.53 2308
8624.40 2304
8625.28 2378
8626.16 2412
8627.03 2430
8627.91 2387
8628.79 2405
8629.66 2420
8630.54 2450
8631.42 2435
8632.29 2553
8633.17 2540
8634.05 2469
8634.92 2493
8635.80 2488
8636.68 2505
8637.56 2489
8638.43 2426
8639.31 2454
8640.19 2580
8641.07 2581
8641.94 2587
8642.82 2621
8643.70 2691
8644.57 2627
8645.45 2728
8646.33 2815
8647.21 2757
8648.09 2859
8648.96 2925
8649.84 2969
8650.72 2973
8651.60 2989
8652.47 2976
8653.35 2988
8654.23 3097
8655.11 3087
8655.99 3055
8656.86 3185
8657.74 3242
8658.62 3189
8659.50 3275
8660.38 3456
8661.26 3531
8662.13 3702
8663.01 3932
8663.89 4201
8664.77 4576
8665.65 4899
8666.53 5115
8667.41 5191
8668.28 5160
8669.16 5229
8670.04 5195
8670.92 5048
8671.80 4718
8672.68 4612
8673.56 4443
8674.44 4355
8675.32 4224
8676.20 4178
8677.07 4127
8677.95 4069
8678.83 4007
8679.71 3993
8680.59 3842
8681.47 3653
8682.35 3478
8683.23 3295
8684.11 3249
8684.99 3260
8685.87 3284
8686.75 3252
8687.63 3212
8688.51 3227
8689.39 3419
8690.27 3555
8691.15 3654
8692.03 3837
8692.91 4085
8693.79 4351
8694.67 4590
8695.55 4724
8696.43 4722
8697.31 4741
8698.19 4562
8699.07 4305
8699.95 4155
8700.83 3948
8701.71 3674
8702.59 3732
8703.47 3703
8704.35 3654
8705.23 3563
8706.11 3516
8706.99 3343
8707.87 3301
8708.75 3103
8709.63 2982
8710.52 2927
8711.40 2705
8712.28 2587
8713.16 2505
8714.04 2460
8714.92 2485
8715.80 2431
8716.68 2264
8717.56 2284
8718.45 2247
8719.33 2183
8720.21 2187
8721.09 2120
8721.97 2104
8722.85 2133
8723.73 2186
8724.62 2133
8725.50 2120
8726.38 2210
8727.26 2237
8728.14 2279
8729.02 2261
8729.91 2215
8730.79 2329
8731.67 2414
8732.55 2388
8733.43 2394
8734.32 2371
8735.20 2342
8736.08 2282
8736.96 2337
8737.84 2338
8738.73 2282
8739.61 2239
8740.49 2291
8741.37 2205
8742.26 2267
8743.14 2220
8744.02 2153
8744.90 2239
8745.79 2180
8746.67 2110
8747.55 2116
8748.43 2127
8749.32 2144
8750.20 2187
8751.08 2156
8751.97 2100
8752.85 2088
8753.73 2121
8754.62 2079
8755.50 2139
8756.38 2148
8757.26 2111
8758.15 2094
8759.03 2105
8759.91 2215
8760.80 2200
8761.68 2159
8762.56 2192
8763.45 2189
8764.33 2191
8765.22 2232
8766.10 2205
8766.98 2262
8767.87 2228
8768.75 2178
8769.63 2139
8770.52 2258
8771.40 2175
8772.29 2149
8773.17 2157
8774.05 2160
8774.94 2138
8775.82 2152
8776.71 2075
8777.59 2076
8778.48 2121
8779.36 2146
8780.24 2251
8781.13 2360
8782.01 2409
8782.90 2521
8783.78 2646
8784.67 2678
8785.55 2642
8786.44 2716
8787.32 2688
8788.21 2637
8789.09 2484
8789.98 2309
8790.86 2196
8791.74 2209
8792.63 2115
8793.51 2024
8794.40 1939
8795.29 1969
8796.17 1865
8797.06 1842
8797.94 1858
8798.83 1825
8799.71 1714
8800.60 1731
8801.48 1728
8802.37 1682
8803.25 1700
8804.14 1725
8805.02 1719
8805.91 1647
8806.80 1690
8807.68 1610
8808.57 1656
8809.45 1688
8810.34 1701
8811.23 1652
8812.11 1633
8813.00 1582
8813.88 1624
8814.77 1616
8815.66 1568
8816.54 1598
8817.43 1653
8818.31 1554
8819.20 1665
8820.09 1654
8820.97 1653
8821.86 1709
8822.75 1641
8823.63 1631
8824.52 1647
8825.41 1665
8826.29 1581
8827.18 1590
8828.07 1583
8828.95 1548
8829.84 1532
8830.73 1546
8831.61 1501
8832.50 1558
8833.39 1524
8834.28 1549
8835.16 1504
8836.05 1530
8836.94 1507
8837.82 1481
8838.71 1469
8839.60 1492
8840.49 1487
8841.37 1482
8842.26 1437
8843.15 1449
8844.04 1456
8844.92 1460
8845.81 1477
8846.70 1439
8847.59 1466
8848.47 1465
8849.36 1406
8850.25 1408
8851.14 1419
8852.03 1409
8852.91 1453
8853.80 1445
8854.69 1367
8855.58 1397
8856.47 1425
8857.36 1349
8858.24 1304
8859.13 1343
8860.02 1390
8860.91 1367
8861.80 1354
8862.69 1380
8863.57 1381
8864.46 1358
8865.35 1321
8866.24 1289
8867.13 1247
8868.02 1314
8868.91 1303
8869.80 1276
8870.68 1242
8871.57 1248
8872.46 1286
8873.35 1259
8874.24 1221
8875.13 1224
8876.02 1243
8876.91 1195
8877.80 1220
8878.69 1207
8879.58 1206
8880.47 1206
8881.36 1191
8882.24 1179
8883.13 1205
8884.02 1199
8884.91 1160
8885.80 1175
8886.69 1150
8887.58 1176
8888.47 1185
8889.36 1166
8890.25 1158
8891.14 1195
8892.03 1149
8892.92 1164
8893.81 1184
8894.70 1162
8895.59 1162
8896.48 1112
8897.37 1144
8898.26 1070
8899.15 1087
8900.04 1107
8900.93 1113
8901.82 1090
8902.72 1079
8903.61 1097
8904.50 1069
8905.39 1118
8906.28 1085
8907.17 1075
8908.06 1123
8908.95 1099
8909.84 1084
8910.73 1055
8911.62 1087
8912.51 1113
8913.41 1102
8914.30 1096
8915.19 1053
8916.08 1076
8916.97 1069
8917.86 1041
8918.75 1073
8919.64 1049
8920.54 1011
8921.43 1024
8922.32 1064
8923.21 1089
8924.10 1072
8924.99 1089
8925.88 1070
8926.78 1073
8927.67 1057
8928.56 1042
8929.45 1043
8930.34 1033
8931.24 1060
8932.13 1031
8933.02 1037
8933.91 990
8934.80 987
8935.70 1012
8936.59 1007
8937.48 1024
8938.37 999
8939.27 998
8940.16 973
8941.05 974
8941.94 998
8942.84 1036
8943.73 1025
8944.62 956
8945.51 954
8946.41 963
8947.30 1000
8948.19 1001
8949.08 984
8949.98 966
8950.87 984
8951.76 1005
8952.66 1009
8953.55 937
8954.44 970
8955.34 927
8956.23 944
8957.12 934
8958.02 920
8958.91 952
8959.80 1000
8960.70 985
8961.59 920
8962.48 931
8963.38 953
8964.27 918
8965.16 945
8966.06 958
8966.95 972
8967.84 968
8968.74 999
8969.63 1010
8970.53 963
8971.42 974
8972.31 1013
8973.21 1001
8974.10 967
8975.00 961
8975.89 963
8976.78 927
8977.68 978
8978.57 971
8979.47 934
8980.36 904
8981.26 950
8982.15 945
8983.05 945
8983.94 935
8984.83 928
8985.73 940
8986.62 981
8987.52 961
8988.41 966
8989.31 934
8990.20 936
8991.10 938
8991.99 953
8992.89 975
8993.78 972
8994.68 969
8995.57 951
8996.47 938
8997.36 937
8998.26 927
8999.15 976
9000.05 985
9000.95 918
9001.84 935
9002.74 915
9003.63 907
9004.53 977
9005.42 925
9006.32 948
9007.21 975
9008.11 946
9009.01 983
9009.90 928
9010.80 883
9011.69 931
9012.59 935
9013.49 953
9014.38 878
9015.28 899
9016.17 874
9017.07 908
9017.97 904
9018.86 925
9019.76 960
9020.66 906
9021.55 903
9022.45 938
9023.35 935
9024.24 948
9025.14 888
9026.04 907
9026.93 888
9027.83 873
9028.73 893
9029.62 913
9030.52 853
9031.42 916
9032.31 912
9033.21 942
9034.11 939
9035.01 934
9035.90 881
9036.80 896
9037.70 894
9038.59 944
9039.49 961
9040.39 893
9041.29 876
9042.18 895
9043.08 957
9043.98 906
9044.88 905
9045.77 933
9046.67 972
9047.57 929
9048.47 930
9049.37 960
9050.26 940
9051.16 982
9052.06 903
9052.96 927
9053.85 915
9054.75 914
9055.65 897
9056.55 884
9057.45 909
9058.35 909
9059.24 915
9060.14 921
9061.04 877
9061.94 922
9062.84 917
9063.74 915
9064.64 936
9065.53 945
9066.43 943
9067.33 937
9068.23 945
9069.13 946
9070.03 884
9070.93 915
9071.83 943
9072.72 911
9073.62 931
9074.52 954
9075.42 914
9076.32 942
9077.22 942
9078.12 921
9079.02 902
9079.92 886
9080.82 924
9081.72 923
9082.62 913
9083.52 934
9084.42 919
9085.32 917
9086.21 894
9087.11 910
9088.01 926
9088.91 948
9089.81 957
9090.71 983
9091.61 912
9092.51 868
9093.41 880
9094.31 909
9095.21 923
9096.11 939
9097.01 932
9097.91 923
9098.81 925
9099.72 900
9100.62 922
9101.52 937
9102.42 933
9103.32 888
9104.22 906
9105.12 944
9106.02 908
9106.92 944
9107.82 937
9108.72 927
9109.62 914
9110.52 877
9111.42 957
9112.32 986
9113.23 960
9114.13 979
9115.03 936
9115.93 915
9116.83 919
9117.73 914
9118.63 920
9119.53 902
9120.44 952
9121.34 922
9122.24 867
9123.14 859
9124.04 915
9124.94 926
9125.84 911
9126.75 982
9127.65 952
9128.55 948
9129.45 914
9130.35 901
9131.25 935
9132.16 944
9133.06 959
9133.96 900
9134.86 917
9135.76 942
9136.67 924
9137.57 924
9138.47 924
9139.37 907
9140.28 893
9141.18 936
9142.08 933
9142.98 906
9143.89 928
9144.79 901
9145.69 905
9146.59 895
9147.50 887
9148.40 888
9149.30 913
9150.20 925
9151.11 902
9152.01 888
9152.91 921
9153.82 996
9154.72 962
9155.62 953
9156.53 923
9157.43 934
9158.33 914
9159.24 958
9160.14 946
9161.04 907
9161.95 905
9162.85 936
9163.75 923
9164.66 979
9165.56 918
9166.46 932
9167.37 928
9168.27 939
9169.17 940
9170.08 968
9170.98 1016
9171.89 962
9172.79 903
9173.69 919
9174.60 924
9175.50 930
9176.41 945
9177.31 983
9178.21 968
9179.12 934
9180.02 923
9180.93 935
9181.83 957
9182.74 924
9183.64 961
9184.55 1003
9185.45 957
9186.35 976
9187.26 929
9188.16 943
9189.07 960
9189.97 951
9190.88 965
9191.78 970
9192.69 968
9193.59 994
9194.50 963
9195.40 972
9196.31 991
9197.21 1023
9198.12 1044
9199.02 1009
9199.93 1037
9200.83 1047
9201.74 1057
9202.65 1084
9203.55 1090
9204.46 1069
9205.36 1088
9206.27 1035
9207.17 1006
9208.08 954
9208.98 1025
9209.89 1016
9210.80 941
9211.70 996
9212.61 906
9213.51 973
9214.42 977
9215.33 949
9216.23 965
9217.14 958
9218.04 951
9218.95 913
9219.86 939
9220.76 958
9221.67 957
9222.58 942
9223.48 990
9224.39 937
9225.30 967
9226.20 951
9227.11 914
9228.01 884
9228.92 958
9229.83 967
9230.74 970
9231.64 910
9232.55 923
9233.46 882
9234.36 885
9235.27 943
9236.18 862
9237.08 946
9237.99 902
9238.90 932
9239.81 895
9240.71 916
9241.62 904
9242.53 932
9243.43 943
9244.34 930
9245.25 899
9246.16 920
9247.07 912
9247.97 920
9248.88 893
9249.79 881
9250.70 904
9251.60 929
9252.51 893
9253.42 903
9254.33 901
9255.24 873
9256.14 931
9257.05 907
9257.96 889
9258.87 921
9259.78 934
9260.68 867
9261.59 889
9262.50 866
9263.41 867
9264.32 884
9265.23 925
9266.13 901
9267.04 893
9267.95 922
9268.86 903
9269.77 923
9270.68 894
9271.59 940
9272.50 900
9273.40 957
9274.31 913
9275.22 915
9276.13 931
9277.04 921
9277.95 927
9278.86 887
9279.77 905
9280.68 914
9281.59 947
9282.50 890
9283.41 838
9284.32 947
9285.22 871
9286.13 889
9287.04 899
9287.95 900
9288.86 883
9289.77 884
9290.68 901
9291.59 905
9292.50 903
9293.41 902
9294.32 894
9295.23 930
9296.14 979
9297.05 920
9297.96 931
9298.87 914
9299.78 964
9300.69 975
9301.60 968
9302.51 949
9303.42 963
9304.33 956
9305.24 929
9306.15 944
9307.07 888
9307.98 928
9308.89 1000
9309.80 996
9310.71 971
9311.62 909
9312.53 960
9313.44 955
9314.35 947
9315.26 1004
9316.17 911
9317.08 939
9318.00 992
9318.91 933
9319.82 914
9320.73 981
9321.64 926
9322.55 903
9323.46 906
9324.37 929
9325.29 999
9326.20 995
9327.11 918
9328.02 923
9328.93 927
9329.84 898
9330.75 900
9331.67 918
9332.58 923
9333.49 945
9334.40 948
9335.31 980
9336.23 911
9337.14 950
9338.05 920
9338.96 940
9339.87 944
9340.79 919
9341.70 910
9342.61 895
9343.52 915
9344.44 945
9345.35 934
9346.26 905
9347.17 936
9348.09 973
9349.00 946
9349.91 965
9350.82 906
9351.74 910
9352.65 947
9353.56 972
9354.47 968
9355.39 945
9356.30 918
9357.21 954
9358.13 935
9359.04 913
9359.95 924
9360.87 922
9361.78 920
9362.69 914
9363.61 951
9364.52 993
9365.43 969
9366.35 933
9367.26 909
9368.17 993
9369.09 943
9370.00 939
9370.91 914
9371.83 936
9372.74 928
9373.65 964
9374.57 947
9375.48 937
9376.40 903
9377.31 919
9378.22 959
9379.14 917
9380.05 933
9380.97 987
9381.88 968
9382.80 965
9383.71 966
9384.62 960
9385.54 1029
9386.45 1074
9387.37 1039
9388.28 1033
9389.20 962
9390.11 1015
9391.03 1003
9391.94 1039
9392.85 1064
9393.77 995
9394.68 1053
9395.60 1087
9396.51 1085
9397.43 1067
9398.34 1083
9399.26 1101
9400.17 1064
9401.09 1080
9402.00 1064
9402.92 1020
9403.84 1093
9404.75 1034
9405.67 996
9406.58 1035
9407.50 1036
9408.41 1034
9409.33 989
9410.24 937
9411.16 1009
9412.07 1028
9412.99 987
9413.91 961
9414.82 958
9415.74 1001
9416.65 1031
9417.57 1034
9418.49 1023
9419.40 1022
9420.32 1044
9421.23 1052
9422.15 1012
9423.07 966
9423.98 949
9424.90 1038
9425.81 1048
9426.73 1041
9427.65 1026
9428.56 1017
9429.48 998
9430.40 1017
9431.31 1060
9432.23 1034
9433.15 1035
9434.06 1021
9434.98 1029
9435.90 1063
9436.81 1018
9437.73 1035
9438.65 1097
9439.57 1060
9440.48 1028
9441.40 1062
9442.32 1114
9443.23 1197
9444.15 1102
9445.07 1182
9445.99 1199
9446.90 1133
9447.82 1162
9448.74 1174
9449.66 1189
9450.57 1107
9451.49 1165
9452.41 1136
9453.33 1204
9454.24 1282
9455.16 1196
9456.08 1225
9457.00 1207
9457.91 1186
9458.83 1186
9459.75 1217
9460.67 1196
9461.59 1204
9462.50 1152
9463.42 1124
9464.34 1119
9465.26 1144
9466.18 1148
9467.10 1118
9468.01 1128
9468.93 1123
9469.85 1136
9470.77 1128
9471.69 1154
9472.61 1134
9473.53 1126
9474.44 1109
9475.36 1144
9476.28 1087
9477.20 1156
9478.12 1201
9479.04 1167
9479.96 1209
9480.88 1192
9481.80 1199
9482.71 1217
9483.63 1204
9484.55 1164
9485.47 1245
9486.39 1148
9487.31 1188
9488.23 1144
9489.15 1162
9490.07 1164
9490.99 1202
9491.91 1177
9492.83 1174
9493.75 1126
9494.67 1152
9495.59 1146
9496.51 1131
9497.43 1136
9498.35 1119
9499.27 1119
9500.19 1145
9501.11 1157
9502.03 1131
9502.95 1180
9503.87 1139
9504.79 1137
9505.71 1176
9506.63 1206
9507.55 1166
9508.47 1178
9509.39 1158
9510.31 1211
9511.23 1190
9512.15 1185
9513.07 1208
9513.99 1239
9514.91 1206
9515.83 1218
9516.75 1256
9517.67 1288
9518.59 1264
9519.52 1278
9520.44 1365
9521.36 1370
9522.28 1442
9523.20 1478
9524.12 1456
9525.04 1448
9525.96 1420
9526.88 1401
9527.80 1435
9528.73 1392
9529.65 1316
9530.57 1333
9531.49 1383
9532.41 1400
9533.33 1289
9534.26 1267
9535.18 1308
9536.10 1303
9537.02 1310
9537.94 1314
9538.86 1293
9539.79 1302
9540.71 1303
9541.63 1304
9542.55 1288
9543.47 1293
9544.40 1307
9545.32 1321
9546.24 1275
9547.16 1257
9548.08 1322
9549.01 1354
9549.93 1343
9550.85 1400
9551.77 1358
9552.70 1352
9553.62 1346
9554.54 1389
9555.46 1353
9556.39 1344
9557.31 1348
9558.23 1353
9559.16 1436
9560.08 1419
9561.00 1412
9561.92 1442
9562.85 1471
9563.77 1423
9564.69 1459
9565.62 1476
9566.54 1432
9567.46 1445
9568.39 1440
9569.31 1426
9570.23 1401
9571.16 1420
9572.08 1393
9573.00 1419
9573.93 1432
9574.85 1470
9575.77 1433
9576.70 1429
9577.62 1490
9578.54 1465
9579.47 1564
9580.39 1551
9581.32 1477
9582.24 1507
9583.16 1594
9584.09 1626
9585.01 1558
9585.94 1558
9586.86 1516
9587.78 1488
9588.71 1530
9589.63 1519
9590.56 1544
9591.48 1558
9592.41 1474
9593.33 1464
9594.25 1507
9595.18 1475
9596.10 1558
9597.03 1590
9597.95 1649
9598.88 1640
9599.80 1679
9600.73 1656
9601.65 1742
9602.58 1811
9603.50 1798
9604.43 1744
9605.35 1734
9606.28 1743
9607.20 1725
9608.13 1700
9609.05 1722
9609.98 1688
9610.90 1633
9611.83 1603
9612.75 1607
9613.68 1623
9614.60 1645
9615.53 1600
9616.46 1645
9617.38 1623
9618.31 1622
9619.23 1673
9620.16 1668
9621.08 1644
9622.01 1720
9622.94 1729
9623.86 1713
9624.79 1720
9625.71 1757
9626.64 1769
9627.57 1688
9628.49 1747
9629.42 1735
9630.34 1806
9631.27 1793
9632.20 1744
9633.12 1824
9634.05 1832
9634.98 1840
9635.90 1823
9636.83 1792
9637.76 1802
9638.68 1904
9639.61 1938
9640.54 1919
9641.46 1907
9642.39 1913
9643.32 2046
9644.24 2071
9645.17 2135
9646.10 2123
9647.02 2166
9647.95 2174
9648.88 2165
9649.81 2217
9650.73 2212
9651.66 2207
9652.59 2216
9653.51 2208
9654.44 2193
9655.37 2111
9656.30 2120
9657.22 2082
9658.15 2167
9659.08 2106
9660.01 2080
9660.93 2046
9661.86 2058
9662.79 2057
9663.72 2053
9664.65 2116
9665.57 2140
9666.50 2145
9667.43 2189
9668.36 2174
9669.29 2203
9670.21 2179
9671.14 2179
9672.07 2228
9673.00 2219
9673.93 2279
9674.86 2233
9675.78 2245
9676.71 2265
9677.64 2247
9678.57 2306
9679.50 2257
9680.43 2296
9681.36 2383
9682.28 2310
9683.21 2346
9684.14 2329
9685.07 2363
9686.00 2482
9686.93 2524
9687.86 2448
9688.79 2436
9689.72 2413
9690.64 2450
9691.57 2457
9692.50 2449
9693.43 2488
9694.36 2444
9695.29 2384
9696.22 2415
9697.15 2423
9698.08 2469
9699.01 2538
9699.94 2535
9700.87 2547
9701.80 2534
9702.73 2533
9703.66 2593
9704.59 2485
9705.52 2529
9706.45 2463
9707.38 2425
9708.31 2402
9709.24 2412
9710.17 2370
9711.10 2435
9712.03 2384
9712.96 2444
9713.89 2511
9714.82 2506
9715.75 2491
9716.68 2489
9717.61 2584
9718.54 2586
9719.47 2515
9720.40 2592
9721.33 2541
9722.26 2461
9723.19 2442
9724.12 2372
9725.05 2385
9725.98 2291
9726.92 2247
9727.85 2145
9728.78 2136
9729.71 2127
9730.64 2107
9731.57 2079
9732.50 2101
9733.43 2105
9734.36 2153
9735.30 2113
9736.23 2092
9737.16 2110
9738.09 2038
9739.02 2070
9739.95 2003
9740.88 1990
9741.82 1950
9742.75 1936
9743.68 1888
9744.61 1883
9745.54 1934
9746.47 1936
9747.41 1891
9748.34 1826
9749.27 1890
9750.20 1856
9751.13 1803
9752.07 1831
9753.00 1822
9753.93 1847
9754.86 1787
9755.79 1789
9756.73 1769
9757.66 1724
9758.59 1770
9759.52 1735
9760.46 1740
9761.39 1768
9762.32 1772
9763.25 1775
9764.19 1758
9765.12 1783
9766.05 1791
9766.98 1786
9767.92 1801
9768.85 1776
9769.78 1800
9770.72 1814
9771.65 1798
9772.58 1815
9773.52 1837
9774.45 1835
9775.38 1855
9776.31 1864
9777.25 1839
9778.18 1769
9779.11 1810
9780.05 1765
9780.98 1773
9781.92 1787
9782.85 1811
9783.78 1850
9784.72 1841
9785.65 1809
9786.58 1800
9787.52 1795
9788.45 1822
9789.38 1817
9790.32 1765
9791.25 1703
9792.19 1751
9793.12 1729
9794.05 1666
9794.99 1639
9795.92 1661
9796.86 1632
9797.79 1672
9798.73 1682
9799.66 1665
9800.59 1723
9801.53 1730
9802.46 1743
9803.40 1773
9804.33 1710
9805.27 1658
9806.20 1677
9807.14 1609
9808.07 1605
9809.01 1579
9809.94 1478
9810.88 1481
9811.81 1449
9812.75 1461
9813.68 1438
9814.62 1405
9815.55 1455
9816.49 1433
9817.42 1338
9818.36 1405
9819.29 1400
9820.23 1383
9821.16 1364
9822.10 1313
9823.03 1341
9823.97 1334
9824.90 1328
9825.84 1354
9826.78 1356
9827.71 1317
9828.65 1327
9829.58 1360
9830.52 1356
9831.45 1355
9832.39 1399
9833.33 1372
9834.26 1347
9835.20 1327
9836.13 1285
9837.07 1301
9838.01 1296
9838.94 1352
9839.88 1376
9840.82 1324
9841.75 1311
9842.69 1320
9843.62 1391
9844.56 1377
9845.50 1324
9846.43 1295
9847.37 1348
9848.31 1285
9849.24 1313
9850.18 1363
9851.12 1424
9852.05 1387
9852.99 1337
9853.93 1369
9854.87 1300
9855.80 1311
9856.74 1297
9857.68 1318
9858.61 1326
9859.55 1322
9860.49 1294
9861.43 1284
9862.36 1273
9863.30 1316
9864.24 1253
9865.17 1316
9866.11 1289
9867.05 1263
9867.99 1331
9868.93 1238
9869.86 1232
9870.80 1292
9871.74 1291
9872.68 1214
9873.61 1235
9874.55 1280
9875.49 1246
9876.43 1264
9877.37 1275
9878.30 1296
9879.24 1282
9880.18 1221
9881.12 1239
9882.06 1224
9883.00 1188
9883.93 1156
9884.87 1247
9885.81 1251
9886.75 1213
9887.69 1193
9888.63 1213
9889.56 1188
9890.50 1230
9891.44 1185
9892.38 1244
9893.32 1258
9894.26 1186
9895.20 1163
9896.14 1175
9897.07 1224
9898.01 1217
9898.95 1172
9899.89 1203
9900.83 1211
9901.77 1178
9902.71 1158
9903.65 1185
9904.59 1191
9905.53 1240
9906.47 1221
9907.41 1224
9908.35 1208
9909.29 1225
9910.23 1191
9911.16 1244
9912.10 1269
9913.04 1272
9913.98 1243
9914.92 1194
9915.86 1199
9916.80 1232
9917.74 1212
9918.68 1229
9919.62 1271
9920.56 1258
9921.50 1320
9922.44 1280
9923.38 1328
9924.32 1312
9925.27 1380
9926.21 1423
9927.15 1433
9928.09 1523
9929.03 1543
9929.97 1568
9930.91 1613
9931.85 1575
9932.79 1533
9933.73 1517
9934.67 1485
9935.61 1412
9936.55 1360
9937.49 1324
9938.43 1269
9939.38 1255
9940.32 1258
9941.26 1172
9942.20 1178
9943.14 1167
9944.08 1190
9945.02 1212
9945.96 1237
9946.90 1201
9947.85 1186
9948.79 1221
9949.73 1231
9950.67 1236
9951.61 1289
9952.55 1281
9953.50 1266
9954.44 1316
9955.38 1281
9956.32 1264
9957.26 1205
9958.20 1250
9959.15 1255
9960.09 1242
9961.03 1195
9961.97 1185
9962.91 1145
9963.86 1109
9964.80 1059
9965.74 1118
9966.68 1104
9967.63 1160
9968.57 1145
9969.51 1080
9970.45 1107
9971.39 1049
9972.34 1013
9973.28 1053
9974.22 1042
9975.17 1029
9976.11 1038
9977.05 1010
9977.99 1018
9978.94 958
9979.88 956
9980.82 1019
9981.77 1038
9982.71 990
9983.65 972
9984.59 983
9985.54 998
9986.48 1006
9987.42 1035
9988.37 1022
9989.31 984
9990.25 1052
9991.20 993
9992.14 983
9993.08 1027
9994.03 985
9994.97 989
9995.92 958
9996.86 1013
9997.80 1012
9998.75 1034
9999.69 1018
10000.63 1040
10001.58 1061
10002.52 1053
10003.47 1044
10004.41 1028
10005.35 1008
10006.30 1011
10007.24 1032
10008.19 1035
10009.13 1032
10010.08 992
10011.02 1020
10011.96 982
10012.91 977
10013.85 985
10014.80 1016
10015.74 987
10016.69 986
10017.63 996
10018.58 1005
10019.52 1003
10020.47 955
10021.41 973
10022.36 1005
10023.30 1031
10024.25 1011
10025.19 983
10026.14 966
10027.08 976
10028.03 950
10028.97 998
10029.92 972
10030.86 1049
10031.81 999
10032.75 995
10033.70 983
10034.64 1019
10035.59 962
10036.53 954
10037.48 1003
10038.43 951
10039.37 943
10040.32 950
10041.26 958
10042.21 973
10043.16 923
10044.10 943
10045.05 980
10045.99 976
10046.94 941
10047.89 970
10048.83 933
10049.78 950
10050.72 939
10051.67 915
10052.62 914
10053.56 948
10054.51 914
10055.46 914
10056.40 909
10057.35 938
10058.30 933
10059.24 939
10060.19 918
10061.14 985
10062.08 961
10063.03 967
10063.98 941
10064.92 856
10065.87 914
10066.82 894
10067.76 920
10068.71 897
10069.66 866
10070.61 897
10071.55 945
10072.50 915
10073.45 934
10074.39 916
10075.34 893
10076.29 919
10077.24 911
10078.18 932
10079.13 932
10080.08 900
10081.03 925
10081.97 925
10082.92 968
10083.87 994
10084.82 916
10085.77 938
10086.71 950
10087.66 930
10088.61 886
10089.56 908
10090.51 869
10091.45 915
10092.40 931
10093.35 894
10094.30 932
10095.25 926
10096.20 870
10097.14 885
10098.09 896
10099.04 955
10099.99 941
10100.94 882
10101.89 867
10102.84 918
10103.78 912
10104.73 932
10105.68 916
10106.63 872
10107.58 887
10108.53 912
10109.48 911
10110.43 950
10111.38 899
10112.33 953
10113.27 913
10114.22 891
10115.17 872
10116.12 884
10117.07 911
10118.02 899
10118.97 952
10119.92 937
10120.87 886
10121.82 898
10122.77 940
10123.72 902
10124.67 951
10125.62 902
10126.57 916
10127.52 939
10128.47 922
10129.42 922
10130.37 933
10131.32 954
10132.27 931
10133.22 956
10134.17 923
10135.12 957
10136.07 969
10137.02 929
10137.97 953
10138.92 926
10139.87 984
10140.82 981
10141.77 964
10142.72 1007
10143.67 1035
10144.62 991
10145.57 989
10146.52 982
10147.47 1009
10148.43 1027
10149.38 953
10150.33 1009
10151.28 1019
10152.23 982
10153.18 1039
10154.13 1027
10155.08 1011
10156.03 1007
10156.99 1003
10157.94 1031
10158.89 1063
10159.84 1006
10160.79 1038
10161.74 1049
10162.69 1006
10163.65 1016
10164.60 1046
10165.55 1083
10166.50 1047
10167.45 1049
10168.40 1044
10169.36 1031
10170.31 1063
10171.26 1048
10172.21 1056
10173.16 1059
10174.11 1098
10175.07 1039
10176.02 1093
10176.97 1082
10177.92 1126
10178.88 1131
10179.83 1103
10180.78 1068
10181.73 1122
10182.69 1150
10183.64 1180
10184.59 1139
10185.54 1196
10186.50 1128
10187.45 1159
10188.40 1156
10189.35 1208
10190.31 1177
10191.26 1184
10192.21 1153
10193.17 1141
10194.12 1132
10195.07 1143
10196.02 1142
10196.98 1190
10197.93 1216
10198.88 1133
10199.84 1158
10200.79 1189
10201.74 1145
10202.70 1203
10203.65 1237
10204.60 1225
10205.56 1268
10206.51 1300
10207.46 1276
10208.42 1325
10209.37 1302
10210.33 1324
10211.28 1275
10212.23 1285
10213.19 1304
10214.14 1328
10215.09 1269
10216.05 1316
10217.00 1222
10217.96 1176
10218.91 1213
10219.87 1202
10220.82 1171
10221.77 1222
10222.73 1162
10223.68 1134
10224.64 1176
10225.59 1200
10226.55 1208
10227.50 1167
10228.45 1200
10229.41 1191
10230.36 1219
10231.32 1248
10232.27 1235
10233.23 1296
10234.18 1306
10235.14 1305
10236.09 1380
10237.05 1360
10238.00 1390
10238.96 1403
10239.91 1444
10240.87 1424
10241.82 1396
10242.78 1362
10243.73 1414
10244.69 1291
10245.64 1284
10246.60 1236
10247.56 1252
10248.51 1223
10249.47 1226
10250.42 1173
10251.38 1140
10252.33 1139
10253.29 1186
10254.25 1147
10255.20 1077
10256.16 1079
10257.11 1126
10258.07 1112
10259.02 1081
10259.98 1034
10260.94 1072
10261.89 1065
10262.85 1047
10263.81 1010
10264.76 1029
10265.72 1020
10266.67 1034
10267.63 1055
10268.59 1006
10269.54 1086
10270.50 1064
10271.46 1092
10272.41 1071
10273.37 1083
10274.33 1084
10275.28 1071
10276.24 1068
10277.20 1047
10278.15 1050
10279.11 1067
10280.07 988
10281.03 1026
10281.98 1037
10282.94 1024
10283.90 971
10284.85 980
10285.81 1011
10286.77 1004
10287.73 973
10288.68 980
10289.64 1012
10290.60 1032
10291.56 967
10292.51 987
10293.47 999
10294.43 1000
10295.39 997
10296.34 997
10297.30 1000
10298.26 958
10299.22 984
10300.18 991
10301.13 993
10302.09 987
10303.05 978
10304.01 1007
10304.97 937
10305.92 952
10306.88 1002
10307.84 1012
10308.80 940
10309.76 942
10310.72 989
10311.67 986
10312.63 985
10313.59 999
10314.55 979
10315.51 998
10316.47 987
10317.43 975
10318.38 1020
10319.34 1010
10320.30 1015
10321.26 1012
10322.22 1007
10323.18 997
10324.14 982
10325.10 944
10326.06 953
10327.01 918
10327.97 938
10328.93 939
10329.89 943
10330.85 957
10331.81 946
10332.77 970
10333.73 937
10334.69 964
10335.65 964
10336.61 973
10337.57 919
10338.53 949
10339.49 939
10340.45 904
10341.41 929
10342.37 936
10343.33 925
10344.29 938
10345.25 939
10346.21 881
10347.17 921
10348.13 893
10349.09 913
10350.05 946
10351.01 932
10351.97 935
10352.93 908
10353.89 893
10354.85 867
10355.81 906
10356.77 934
10357.73 878
10358.69 885
10359.65 901
10360.61 865
10361.57 810
10362.54 882
10363.50 937
10364.46 877
10365.42 890
10366.38 848
10367.34 838
10368.30 852
10369.26 863
10370.22 877
10371.18 844
10372.15 853
10373.11 892
10374.07 878
10375.03 858
10375.99 830
10376.95 866
10377.91 871
10378.88 835
10379.84 874
10380.80 882
10381.76 822
10382.72 857
10383.68 855
10384.65 871
10385.61 878
10386.57 871
10387.53 856
10388.49 841
10389.46 872
10390.42 833
10391.38 852
10392.34 848
10393.31 866
10394.27 810
10395.23 851
10396.19 887
10397.15 889
10398.12 861
10399.08 826
10400.04 820
10401.00 814
10401.97 891
10402.93 834
10403.89 825
10404.86 837
10405.82 805
10406.78 826
10407.74 857
10408.71 822
10409.67 863
10410.63 834
10411.60 865
10412.56 807
10413.52 854
10414.49 889
10415.45 872
10416.41 937
10417.38 886
10418.34 902
10419.30 899
10420.27 947
10421.23 969
10422.19 900
10423.16 951
10424.12 911
10425.08 875
10426.05 867
10427.01 855
10427.98 873
10428.94 880
10429.90 884
10430.87 900
10431.83 865
10432.80 860
10433.76 857
10434.72 844
10435.69 803
10436.65 798
10437.62 827
10438.58 859
10439.55 867
10440.51 832
10441.47 799
10442.44 803
10443.40 832
10444.37 782
10445.33 856
10446.30 850
10447.26 799
10448.23 798
10449.19 827
10450.16 835
10451.12 829
10452.09 825
10453.05 784
10454.02 774
10454.98 759
10455.95 808
10456.91 830
10457.88 833
10458.84 795
10459.81 829
10460.77 781
10461.74 822
10462.70 827
10463.67 797
10464.64 796
10465.60 815
10466.57 808
10467.53 818
10468.50 792
10469.46 829
10470.43 791
10471.40 774
10472.36 781
10473.33 837
10474.29 862
10475.26 848
10476.23 779
10477.19 780
10478.16 788
10479.12 855
10480.09 851
10481.06 831
10482.02 825
10482.99 822
10483.96 870
10484.92 845
10485.89 863
10486.85 851
10487.82 851
10488.79 874
10489.75 828
10490.72 868
10491.69 840
10492.66 859
10493.62 804
10494.59 819
10495.56 827
10496.52 880
10497.49 843
10498.46 821
10499.42 878
10500.39 862
10501.36 851
10502.33 803
10503.29 851
10504.26 873
10505.23 876
10506.20 823
10507.16 843
10508.13 844
10509.10 851
10510.07 864
10511.03 873
10512.00 852
10512.97 807
10513.94 842
10514.90 825
10515.87 829
10516.84 837
10517.81 864
10518.78 852
10519.74 800
10520.71 797
10521.68 892
10522.65 829
10523.62 829
10524.59 868
10525.55 885
10526.52 867
10527.49 851
10528.46 860
10529.43 872
10530.40 858
10531.37 835
10532.33 859
10533.30 863
10534.27 882
10535.24 879
10536.21 891
10537.18 909
10538.15 887
10539.12 889
10540.08 880
10541.05 897
10542.02 936
10542.99 887
10543.96 870
10544.93 884
10545.90 889
10546.87 872
10547.84 903
10548.81 884
10549.78 860
10550.75 931
10551.72 920
10552.69 874
10553.66 907
10554.63 846
10555.60 847
10556.56 868
10557.53 869
10558.50 909
10559.47 915
10560.44 951
10561.41 926
10562.38 994
10563.35 988
10564.32 928
10565.29 966
10566.27 990
10567.24 1005
10568.21 963
10569.18 968
10570.15 952
10571.12 945
10572.09 936
10573.06 931
10574.03 948
10575.00 945
10575.97 915
10576.94 903
10577.91 919
10578.88 838
10579.85 937
10580.82 897
10581.79 947
10582.77 910
10583.74 880
10584.71 892
10585.68 922
10586.65 915
10587.62 922
10588.59 924
10589.56 901
10590.54 953
10591.51 956
10592.48 942
10593.45 987
10594.42 937
10595.39 973
10596.36 972
10597.34 971
10598.31 914
10599.28 954
10600.25 927
10601.22 934
10602.19 956
10603.17 971
10604.14 951
10605.11 986
10606.08 993
10607.05 978
10608.03 979
10609.00 1025
10609.97 1040
10610.94 1052
10611.92 1039
10612.89 1090
10613.86 1094
10614.83 1072
10615.81 1087
10616.78 1081
10617.75 1058
10618.72 1024
10619.70 998
10620.67 954
10621.64 926
10622.61 958
10623.59 971
10624.56 964
10625.53 954
10626.51 1006
10627.48 1010
10628.45 968
10629.43 971
10630.40 960
10631.37 966
10632.34 1001
10633.32 929
10634.29 940
10635.26 957
10636.24 981
10637.21 990
10638.19 1019
10639.16 1010
10640.13 1008
10641.11 1037
10642.08 1061
10643.05 1076
10644.03 1080
10645.00 1047
10645.98 1068
10646.95 1074
10647.92 1027
10648.90 966
10649.87 1010
10650.85 984
10651.82 937
10652.79 926
10653.77 932
10654.74 949
10655.72 927
10656.69 896
10657.67 875
10658.64 851
10659.61 890
10660.59 879
10661.56 891
10662.54 891
10663.51 860
10664.49 844
10665.46 837
10666.44 834
10667.41 864
10668.39 852
10669.36 861
10670.34 870
10671.31 836
10672.29 866
10673.26 919
10674.24 877
10675.21 845
10676.19 839
10677.16 896
10678.14 889
10679.11 915
10680.09 956
10681.06 875
10682.04 877
10683.02 898
10683.99 901
10684.97 872
10685.94 862
10686.92 872
10687.89 875
10688.87 862
10689.85 854
10690.82 897
10691.80 868
10692.77 846
10693.75 895
10694.73 922
10695.70 859
10696.68 833
10697.65 819
10698.63 783
10699.61 840
10700.58 835
10701.56 861
10702.54 840
10703.51 827
10704.49 837
10705.47 849
10706.44 911
10707.42 847
10708.40 854
10709.37 825
10710.35 839
10711.33 881
10712.30 844
10713.28 848
10714.26 857
10715.23 852
10716.21 851
10717.19 867
10718.17 817
10719.14 828
10720.12 882
10721.10 836
10722.08 792
10723.05 823
10724.03 857
10725.01 807
10725.98 804
10726.96 853
10727.94 865
10728.92 792
10729.90 860
10730.87 853
10731.85 867
10732.83 852
10733.81 809
10734.78 818
10735.76 846
10736.74 834
10737.72 843
10738.70 851
10739.68 841
10740.65 797
10741.63 806
10742.61 850
10743.59 836
10744.57 838
10745.54 822
10746.52 841
10747.50 815
10748.48 835
10749.46 821
10750.44 826
10751.42 885
10752.40 785
10753.37 832
10754.35 838
10755.33 832
10756.31 873
10757.29 865
10758.27 816
10759.25 842
10760.23 841
10761.21 815
10762.19 855
10763.16 836
10764.14 850
10765.12 819
10766.10 854
10767.08 886
10768.06 887
10769.04 831
10770.02 838
10771.00 859
10771.98 881
10772.96 885
10773.94 831
10774.92 862
10775.90 810
10776.88 832
10777.86 841
10778.84 844
10779.82 858
10780.80 845
10781.78 838
10782.76 904
10783.74 865
10784.72 869
10785.70 872
10786.68 857
10787.66 865
10788.64 877
10789.62 888
10790.60 903
10791.58 936
10792.56 895
10793.54 870
10794.52 864
10795.50 855
10796.48 841
10797.47 859
10798.45 841
10799.43 860
10800.41 883
10801.39 812
10802.37 796
10803.35 845
10804.33 881
10805.31 899
10806.29 870
10807.28 897
10808.26 870
10809.24 890
10810.22 866
10811.20 821
10812.18 865
10813.16 869
10814.15 910
10815.13 878
10816.11 878
10817.09 859
10818.07 909
10819.05 878
10820.04 871
10821.02 857
10822.00 869
10822.98 902
10823.96 914
10824.95 871
10825.93 879
10826.91 879
10827.89 834
10828.87 889
10829.86 894
10830.84 874
10831.82 848
10832.80 927
10833.79 901
10834.77 917
10835.75 859
10836.73 884
10837.72 871
10838.70 885
10839.68 876
10840.66 888
10841.65 919
10842.63 880
10843.61 898
10844.60 896
10845.58 901
10846.56 924
10847.54 934
10848.53 935
10849.51 900
10850.49 906
10851.48 934
10852.46 968
10853.44 961
10854.43 925
10855.41 941
10856.39 900
10857.38 937
10858.36 932
10859.34 969
10860.33 951
10861.31 957
10862.30 956
10863.28 958
10864.26 982
10865.25 935
10866.23 951
10867.22 948
10868.20 1002
10869.18 1002
10870.17 973
10871.15 969
10872.14 1002
10873.12 1011
10874.10 1011
10875.09 1041
10876.07 1022
10877.06 1006
10878.04 1029
10879.03 1018
10880.01 994
10881.00 955
10881.98 975
10882.96 1015
10883.95 1016
10884.93 1008
10885.92 1029
10886.90 1090
10887.89 1067
10888.87 1038
10889.86 1023
10890.84 1028
10891.83 1087
10892.81 1055
10893.80 1094
10894.78 1052
10895.77 1034
10896.75 1024
10897.74 1102
10898.73 1035
10899.71 1084
10900.70 1102
10901.68 1087
10902.67 1117
10903.65 1140
10904.64 1109
10905.62 1135
10906.61 1103
10907.60 1140
10908.58 1171
10909.57 1147
10910.55 1157
10911.54 1174
10912.53 1181
10913.51 1196
10914.50 1153
10915.48 1132
10916.47 1203
10917.46 1219
10918.44 1305
10919.43 1238
10920.41 1228
10921.40 1197
10922.39 1237
10923.37 1261
10924.36 1316
10925.35 1277
10926.33 1240
10927.32 1255
10928.31 1287
10929.29 1311
10930.28 1344
10931.27 1294
10932.25 1296
10933.24 1287
10934.23 1318
10935.22 1324
10936.20 1263
10937.19 1293
10938.18 1391
10939.16 1382
10940.15 1368
10941.14 1359
10942.13 1366
10943.11 1333
10944.10 1400
10945.09 1384
10946.08 1421
10947.06 1396
10948.05 1427
10949.04 1438
10950.03 1410
10951.01 1466
10952.00 1529
10952.99 1541
10953.98 1583
10954.97 1600
10955.95 1643
10956.94 1724
10957.93 1762
10958.92 1808
10959.91 1795
10960.89 1831
10961.88 1696
10962.87 1793
10963.86 1808
10964.85 1814
10965.84 1796
10966.82 1777
10967.81 1750
10968.80 1733
10969.79 1662
10970.78 1684
10971.77 1653
10972.76 1570
10973.74 1557
10974.73 1533
10975.72 1556
10976.71 1584
10977.70 1547
10978.69 1591
10979.68 1514
10980.67 1548
10981.66 1559
10982.65 1569
10983.63 1542
10984.62 1561
10985.61 1591
10986.60 1613
10987.59 1628
10988.58 1583
10989.57 1692
10990.56 1662
10991.55 1693
10992.54 1746
10993.53 1745
10994.52 1777
10995.51 1872
10996.50 1893
10997.49 2008
10998.48 2026
10999.47 2078
11000.46 2219
11001.45 2255
11002.44 2279
11003.43 2310
11004.42 2310
11005.41 2248
11006.40 2207
11007.39 2207
11008.38 2153
11009.37 2072
11010.36 1964
11011.35 1873
11012.34 1798
11013.33 1673
11014.32 1676
11015.31 1530
11016.30 1514
11017.29 1455
11018.29 1446
11019.28 1410
11020.27 1366
11021.26 1360
11022.25 1366
11023.24 1328
11024.23 1350
11025.22 1356
11026.21 1262
11027.20 1358
11028.20 1315
11029.19 1331
11030.18 1321
11031.17 1312
11032.16 1261
11033.15 1305
11034.14 1319
11035.14 1280
11036.13 1290
11037.12 1304
11038.11 1324
11039.10 1317
11040.09 1286
11041.09 1273
11042.08 1276
11043.07 1259
11044.06 1285
11045.05 1276
11046.04 1233
11047.04 1229
11048.03 1226
11049.02 1198
11050.01 1171
11051.01 1217
11052.00 1183
11052.99 1156
11053.98 1152
11054.98 1191
11055.97 1197
11056.96 1179
11057.95 1187
11058.95 1169
11059.94 1161
11060.93 1194
11061.92 1182
11062.92 1175
11063.91 1203
11064.90 1158
11065.89 1174
11066.89 1180
11067.88 1180
11068.87 1109
11069.87 1127
11070.86 1181
11071.85 1179
11072.85 1171
11073.84 1169
11074.83 1186
11075.83 1199
11076.82 1171
11077.81 1166
11078.81 1189
11079.80 1150
11080.79 1171
11081.79 1157
11082.78 1126
11083.77 1142
11084.77 1168
11085.76 1166
11086.76 1147
11087.75 1146
11088.74 1188
11089.74 1148
11090.73 1140
11091.73 1131
11092.72 1123
11093.71 1075
11094.71 1086
11095.70 1108
11096.70 1114
11097.69 1089
11098.69 1117
11099.68 1083
11100.67 1086
11101.67 1099
11102.66 1039
11103.66 1082
11104.65 1097
11105.65 1077
11106.64 1060
11107.64 1082
11108.63 1088
11109.63 1065
11110.62 1034
11111.62 1047
11112.61 1105
11113.61 1050
11114.60 1020
11115.60 1048
11116.59 1077
11117.59 1039
11118.58 1049
11119.58 1051
11120.57 1009
11121.57 1038
11122.56 1056
11123.56 1018
11124.56 1016
11125.55 1000
11126.55 1051
11127.54 1038
11128.54 1020
11129.53 1036
11130.53 1022
11131.53 1079
11132.52 1064
11133.52 1061
11134.51 1058
11135.51 1037
11136.51 974
11137.50 1010
11138.50 996
11139.49 1001
11140.49 1020
11141.49 1019
11142.48 1001
11143.48 1009
11144.48 1011
11145.47 992
11146.47 977
11147.47 1005
11148.46 1048
11149.46 1032
11150.46 1039
11151.45 992
11152.45 1002
11153.45 1017
11154.44 1030
11155.44 952
11156.44 1006
11157.43 997
11158.43 977
11159.43 1020
11160.42 979
11161.42 978
11162.42 962
11163.42 997
11164.41 1000
11165.41 986
11166.41 1008
11167.41 1013
11168.40 1001
11169.40 973
11170.40 952
11171.40 948
11172.39 968
11173.39 1024
11174.39 988
11175.39 1010
11176.39 1002
11177.38 983
11178.38 1004
11179.38 959
11180.38 957
11181.38 939
11182.37 932
11183.37 921
11184.37 969
11185.37 936
11186.37 954
11187.36 976
11188.36 948
11189.36 953
11190.36 983
11191.36 923
11192.36 994
11193.36 996
11194.35 983
11195.35 979
11196.35 987
11197.35 972
11198.35 979
11199.35 977
11200.35 998
11201.35 983
11202.35 952
11203.34 932
11204.34 949
11205.34 1006
11206.34 995
11207.34 970
11208.34 979
11209.34 976
11210.34 960
11211.34 1013
11212.34 1002
11213.34 1012
11214.34 976
11215.34 986
11216.34 998
11217.34 1015
11218.34 1001
11219.34 996
11220.34 954
11221.34 1006
11222.34 984
11223.34 1007
11224.34 1025
11225.34 999
11226.34 917
11227.34 973
11228.34 1010
11229.34 972
11230.34 977
11231.34 998
11232.34 1008
11233.34 989
11234.34 958
11235.34 1004
11236.34 999
11237.34 1036
11238.34 1010
11239.34 1020
11240.34 1022
11241.34 1012
11242.34 1045
11243.34 981
11244.34 1008
11245.35 1027
11246.35 1060
11247.35 1022
11248.35 1020
11249.35 1066
11250.35 1092
11251.35 1048
11252.35 991
11253.35 1051
11254.36 1043
11255.36 1058
11256.36 1062
11257.36 1085
11258.36 1078
11259.36 1054
11260.36 1107
11261.37 1095
11262.37 1120
11263.37 1140
11264.37 1108
11265.37 1139
11266.38 1117
11267.38 1050
11268.38 1130
11269.38 1108
11270.38 1163
11271.39 1157
11272.39 1168
11273.39 1178
11274.39 1163
11275.39 1147
11276.40 1203
11277.40 1211
11278.40 1229
11279.40 1223
11280.41 1215
11281.41 1205
11282.41 1202
11283.41 1196
11284.42 1162
11285.42 1204
11286.42 1198
11287.42 1136
11288.43 1127
11289.43 1124
11290.43 1112
11291.44 1124
11292.44 1105
11293.44 1069
11294.45 1087
11295.45 1067
11296.45 1048
11297.46 1093
11298.46 1077
11299.46 1077
11300.47 1064
11301.47 1046
11302.47 1056
11303.48 1034
11304.48 1059
11305.48 1026
11306.49 985
11307.49 1028
11308.49 1057
11309.50 1063
11310.50 1074
11311.51 1082
11312.51 1095
11313.51 1128
11314.52 1127
11315.52 1102
11316.53 1085
11317.53 1056
11318.53 1134
11319.54 1154
11320.54 1136
11321.55 1130
11322.55 1188
11323.56 1142
11324.56 1157
11325.56 1100
11326.57 1131
11327.57 1103
11328.58 1126
11329.58 1075
11330.59 1087
11331.59 1153
11332.60 1101
11333.60 1079
11334.61 1111
11335.61 1122
11336.62 1086
11337.62 1080
11338.63 1146
11339.63 1083
11340.64 1082
11341.64 1130
11342.65 1105
11343.65 1166
11344.66 1166
11345.66 1134
11346.67 1123
11347.68 1176
11348.68 1146
11349.69 1103
11350.69 1099
11351.70 1090
11352.70 1085
11353.71 1095
11354.71 1129
11355.72 1104
11356.73 1067
11357.73 1067
11358.74 1097
11359.74 1082
11360.75 1107
11361.76 1100
11362.76 1098
11363.77 1095
11364.78 1100
11365.78 1056
11366.79 1054
11367.79 1025
11368.80 1047
11369.81 1118
11370.81 1105
11371.82 1059
11372.83 1075
11373.83 1037
11374.84 1023
11375.85 1076
11376.85 1049
11377.86 1015
11378.87 1040
11379.87 1077
11380.88 1014
11381.89 1034
11382.90 1067
11383.90 1062
11384.91 1018
11385.92 1030
11386.92 1066
11387.93 1050
11388.94 1006
11389.95 1021
11390.95 1045
11391.96 1062
11392.97 1048
11393.98 1036
11394.98 1039
11395.99 1037
11397.00 1068
11398.01 1040
11399.01 1080
11400.02 1051
11401.03 1043
11402.04 1044
11403.05 1051
11404.05 1072
11405.06 1059
11406.07 1055
11407.08 1045
11408.09 1072
11409.09 1064
11410.10 1037
11411.11 1080
11412.12 1070
11413.13 1018
11414.14 1069
11415.14 1030
11416.15 1072
11417.16 1092
11418.17 1026
11419.18 1070
11420.19 1045
11421.20 1046
11422.20 1089
11423.21 1098
11424.22 1072
11425.23 1066
11426.24 1029
11427.25 1050
11428.26 1033
11429.27 1065
11430.28 1073
11431.29 1070
11432.29 1078
11433.30 1019
11434.31 1053
11435.32 1036
11436.33 1064
11437.34 1037
11438.35 1098
11439.36 1060
11440.37 1054
11441.38 1033
11442.39 1061
11443.40 1093
11444.41 1059
11445.42 1065
11446.43 1066
11447.44 1073
11448.45 1063
11449.46 1066
11450.47 1056
11451.48 1032
11452.49 1082
11453.50 1099
11454.51 1076
11455.52 1073
11456.53 1083
11457.54 1123
11458.55 1107
11459.56 1095
11460.57 1094
11461.58 1069
11462.59 1130
11463.60 1148
11464.61 1124
11465.62 1114
11466.64 1169
11467.65 1170
11468.66 1129
11469.67 1084
11470.68 1130
11471.69 1118
11472.70 1143
11473.71 1127
11474.72 1173
11475.73 1135
11476.75 1166
11477.76 1192
11478.77 1185
11479.78 1206
11480.79 1173
11481.80 1198
11482.81 1224
11483.82 1220
11484.84 1188
11485.85 1222
11486.86 1207
11487.87 1234
11488.88 1225
11489.89 1247
11490.91 1264
11491.92 1244
11492.93 1262
11493.94 1272
11494.95 1273
11495.97 1286
11496.98 1295
11497.99 1318
11499.00 1324
11500.01 1367
11501.03 1302
11502.04 1340
11503.05 1385
11504.06 1361
11505.08 1352
11506.09 1326
11507.10 1331
11508.11 1371
11509.13 1415
11510.14 1417
11511.15 1450
11512.16 1444
11513.18 1469
11514.19 1467
11515.20 1519
11516.22 1531
11517.23 1505
11518.24 1568
11519.26 1639
11520.27 1646
11521.28 1729
11522.29 1669
11523.31 1737
11524.32 1772
11525.33 1820
11526.35 1760
11527.36 1836
11528.38 1882
11529.39 1901
11530.40 1961
11531.42 1997
11532.43 2064
11533.44 2234
11534.46 2336
11535.47 2360
11536.48 2477
11537.50 2632
11538.51 2679
11539.53 2790
11540.54 2949
11541.55 2899
11542.57 2958
11543.58 3025
11544.60 3018
11545.61 2953
11546.63 2833
11547.64 2788
11548.65 2735
11549.67 2521
11550.68 2473
11551.70 2279
11552.71 2132
11553.73 2072
11554.74 1976
11555.76 1809
11556.77 1794
11557.78 1708
11558.80 1613
11559.81 1561
11560.83 1512
11561.84 1508
11562.86 1501
11563.87 1457
11564.89 1486
11565.90 1402
11566.92 1442
11567.93 1477
11568.95 1448
11569.97 1442
11570.98 1479
11572.00 1468
11573.01 1492
11574.03 1479
11575.04 1477
11576.06 1484
11577.07 1446
11578.09 1436
11579.11 1467
11580.12 1440
11581.14 1419
11582.15 1419
11583.17 1420
11584.18 1490
11585.20 1427
11586.22 1457
11587.23 1465
11588.25 1418
11589.26 1404
11590.28 1427
11591.30 1452
11592.31 1454
11593.33 1406
11594.35 1425
11595.36 1413
11596.38 1428
11597.40 1559
11598.41 1512
11599.43 1561
11600.44 1548
11601.46 1545
11602.48 1572
11603.50 1620
11604.51 1607
11605.53 1662
11606.55 1610
11607.56 1571
11608.58 1540
11609.60 1601
11610.61 1594
11611.63 1499
11612.65 1505
11613.67 1529
11614.68 1484
11615.70 1445
11616.72 1441
11617.73 1428
11618.75 1483
11619.77 1402
11620.79 1452
11621.80 1405
11622.82 1399
11623.84 1441
11624.86 1427
11625.88 1416
11626.89 1332
11627.91 1355
11628.93 1357
11629.95 1351
11630.96 1350
11631.98 1362
11633.00 1333
11634.02 1275
11635.04 1251
11636.06 1302
11637.07 1282
11638.09 1292
11639.11 1252
11640.13 1253
11641.15 1241
11642.17 1228
11643.18 1219
11644.20 1217
11645.22 1219
11646.24 1220
11647.26 1207
11648.28 1190
11649.30 1191
11650.31 1177
11651.33 1153
11652.35 1153
11653.37 1134
11654.39 1143
11655.41 1150
11656.43 1106
11657.45 1157
11658.47 1171
11659.49 1172
11660.51 1117
11661.52 1077
11662.54 1038
11663.56 1090
11664.58 1134
11665.60 1128
11666.62 1101
11667.64 1072
11668.66 1025
11669.68 1053
11670.70 1037
11671.72 1050
11672.74 1028
11673.76 1066
11674.78 1076
11675.80 1058
11676.82 1045
11677.84 1024
11678.86 1007
11679.88 1028
11680.90 1053
11681.92 1070
11682.94 1014
11683.96 992
11684.98 1030
11686.00 1062
11687.02 1028
11688.04 1011
11689.06 1011
11690.08 1007
11691.10 1020
11692.12 938
11693.14 1010
11694.17 976
11695.19 987
11696.21 953
11697.23 985
11698.25 969
11699.27 1006
11700.29 937
11701.31 985
11702.33 961
11703.35 979
11704.38 959
11705.40 969
11706.42 962
11707.44 912
11708.46 923
11709.48 975
11710.50 943
11711.52 916
11712.55 969
11713.57 921
11714.59 906
11715.61 930
11716.63 913
11717.65 945
11718.68 966
11719.70 952
11720.72 909
11721.74 938
11722.76 958
11723.79 915
11724.81 922
11725.83 909
11726.85 873
11727.87 889
11728.90 935
11729.92 884
11730.94 884
11731.96 894
11732.99 899
11734.01 935
11735.03 913
11736.05 908
11737.08 855
11738.10 906
11739.12 895
11740.14 893
11741.17 889
11742.19 930
11743.21 905
11744.24 868
11745.26 903
11746.28 869
11747.31 873
11748.33 848
11749.35 854
11750.37 872
11751.40 896
11752.42 914
11753.44 857
11754.47 876
11755.49 907
11756.51 884
11757.54 891
11758.56 852
11759.59 834
11760.61 871
11761.63 852
11762.66 849
11763.68 908
11764.70 896
11765.73 871
11766.75 842
11767.78 914
11768.80 890
11769.82 856
11770.85 897
11771.87 883
11772.90 839
11773.92 861
11774.94 895
11775.97 878
11776.99 886
11778.02 850
11779.04 881
11780.07 873
11781.09 886
11782.12 817
11783.14 881
11784.16 842
11785.19 863
11786.21 880
11787.24 905
11788.26 873
11789.29 856
11790.31 882
11791.34 855
11792.36 905
11793.39 881
11794.41 847
11795.44 901
11796.46 884
11797.49 907
11798.51 890
11799.54 878
11800.57 851
11801.59 852
11802.62 900
11803.64 858
11804.67 865
11805.69 914
11806.72 915
11807.74 885
11808.77 857
11809.80 888
11810.82 892
11811.85 850
11812.87 882
11813.90 880
11814.92 868
11815.95 920
11816.98 910
11818.00 941
11819.03 950
11820.06 953
11821.08 892
11822.11 948
11823.13 955
11824.16 942
11825.19 950
11826.21 915
11827.24 947
11828.27 942
11829.29 989
11830.32 986
11831.35 966
11832.37 934
11833.40 959
11834.43 979
11835.45 979
11836.48 984
11837.51 1009
11838.53 983
11839.56 948
11840.59 958
11841.62 973
11842.64 972
11843.67 992
11844.70 997
11845.73 964
11846.75 971
11847.78 981
11848.81 981
11849.84 972
11850.86 1001
11851.89 987
11852.92 971
11853.95 1010
11854.97 1008
11856.00 1035
11857.03 1045
11858.06 1005
11859.08 1043
11860.11 1005
11861.14 1043
11862.17 1007
11863.20 1037
11864.22 1067
11865.25 1091
11866.28 1066
11867.31 1065
11868.34 1091
11869.37 1038
11870.39 1060
11871.42 1081
11872.45 1065
11873.48 1074
11874.51 1068
11875.54 1104
11876.57 1095
11877.59 1120
11878.62 1141
11879.65 1147
11880.68 1143
11881.71 1131
11882.74 1121
11883.77 1105
11884.80 1092
11885.83 1150
11886.86 1187
11887.88 1162
11888.91 1147
11889.94 1182
11890.97 1142
11892.00 1156
11893.03 1192
11894.06 1185
11895.09 1182
11896.12 1233
11897.15 1260
11898.18 1281
11899.21 1247
11900.24 1278
11901.27 1341
11902.30 1351
11903.33 1363
11904.36 1360
11905.39 1388
11906.42 1398
11907.45 1413
11908.48 1354
11909.51 1395
11910.54 1400
11911.57 1398
11912.60 1395
11913.63 1354
11914.66 1390
11915.69 1413
11916.72 1385
11917.75 1386
11918.78 1358
11919.81 1363
11920.84 1385
11921.87 1369
11922.90 1403
11923.93 1396
11924.96 1477
11925.99 1421
11927.03 1462
11928.06 1475
11929.09 1485
11930.12 1503
11931.15 1533
11932.18 1595
11933.21 1582
11934.24 1592
11935.27 1630
11936.30 1675
11937.34 1624
11938.37 1608
11939.40 1556
11940.43 1526
11941.46 1509
11942.49 1481
11943.52 1439
11944.56 1432
11945.59 1369
11946.62 1386
11947.65 1322
11948.68 1313
11949.72 1313
11950.75 1248
11951.78 1303
11952.81 1238
11953.84 1209
11954.87 1186
11955.91 1209
11956.94 1186
11957.97 1202
11959.00 1251
11960.04 1210
11961.07 1162
11962.10 1172
11963.13 1203
11964.17 1162
11965.20 1148
11966.23 1180
11967.26 1185
11968.30 1207
11969.33 1228
11970.36 1212
11971.39 1227
11972.43 1242
11973.46 1225
11974.49 1196
11975.53 1232
11976.56 1222
11977.59 1239
11978.62 1256
11979.66 1238
11980.69 1201
11981.72 1260
11982.76 1216
11983.79 1223
11984.82 1263
11985.86 1215
11986.89 1216
11987.92 1217
11988.96 1277
11989.99 1215
11991.02 1250
11992.06 1219
11993.09 1216
11994.13 1275
11995.16 1250
11996.19 1251
11997.23 1224
11998.26 1248
11999.30 1257
12000.33 1262
12001.36 1242
12002.40 1309
12003.43 1335
12004.47 1320
12005.50 1298
12006.53 1330
12007.57 1291
12008.60 1297
12009.64 1310
12010.67 1340
12011.71 1387
12012.74 1320
12013.78 1377
12014.81 1355
12015.85 1342
12016.88 1357
12017.91 1447
12018.95 1400
12019.98 1446
12021.02 1427
12022.05 1432
12023.09 1428
12024.12 1424
12025.16 1423
12026.19 1392
12027.23 1388
12028.26 1440
12029.30 1510
12030.34 1453
12031.37 1413
12032.41 1438
12033.44 1351
12034.48 1367
12035.51 1390
12036.55 1402
12037.58 1427
12038.62 1360
12039.66 1448
12040.69 1419
12041.73 1391
12042.76 1431
12043.80 1417
12044.83 1374
12045.87 1347
12046.91 1379
12047.94 1381
12048.98 1379
12050.01 1375
12051.05 1392
12052.09 1435
12053.12 1398
12054.16 1357
12055.20 1417
12056.23 1430
12057.27 1376
12058.31 1382
12059.34 1362
12060.38 1416
12061.42 1449
12062.45 1457
12063.49 1443
12064.53 1412
12065.56 1416
12066.60 1366
12067.64 1366
12068.67 1365
12069.71 1347
12070.75 1334
12071.78 1306
12072.82 1297
12073.86 1255
12074.90 1251
12075.93 1318
12076.97 1284
12078.01 1255
12079.05 1319
12080.08 1249
12081.12 1248
12082.16 1319
12083.20 1247
12084.23 1224
12085.27 1233
12086.31 1279
12087.35 1326
12088.38 1276
12089.42 1235
12090.46 1278
12091.50 1252
12092.54 1319
12093.57 1310
12094.61 1272
12095.65 1260
12096.69 1317
12097.73 1331
12098.76 1331
12099.80 1310
12100.84 1314
12101.88 1295
12102.92 1347
12103.96 1393
12104.99 1370
12106.03 1377
12107.07 1407
12108.11 1351
12109.15 1360
12110.19 1367
12111.23 1350
12112.27 1346
12113.30 1324
12114.34 1288
12115.38 1294
12116.42 1262
12117.46 1216
12118.50 1184
12119.54 1137
12120.58 1138
12121.62 1178
12122.66 1150
12123.70 1149
12124.74 1115
12125.77 1150
12126.81 1077
12127.85 1084
12128.89 1094
12129.93 1106
12130.97 1064
12132.01 1105
12133.05 1102
12134.09 1086
12135.13 1094
12136.17 1028
12137.21 1058
12138.25 1051
12139.29 1058
12140.33 1094
12141.37 1080
12142.41 1065
12143.45 1072
12144.49 1025
12145.53 1065
12146.57 1042
12147.61 1057
12148.65 1007
12149.69 1051
12150.73 1060
12151.77 1006
12152.81 1020
12153.86 1049
12154.90 1032
12155.94 1043
12156.98 1015
12158.02 975
12159.06 1004
12160.10 970
12161.14 1022
12162.18 961
12163.22 981
12164.26 984
12165.31 920
12166.35 974
12167.39 1021
12168.43 1024
12169.47 988
12170.51 1033
12171.55 957
12172.59 981
12173.64 918
12174.68 955
12175.72 950
12176.76 966
12177.80 937
12178.84 962
12179.89 953
12180.93 952
12181.97 975
12183.01 991
12184.05 989
12185.09 939
12186.14 941
12187.18 930
12188.22 941
12189.26 914
12190.31 956
12191.35 922
12192.39 990
12193.43 937
12194.47 993
12195.52 946
12196.56 957
12197.60 943
12198.64 916
12199.69 965
12200.73 916
12201.77 923
12202.81 929
12203.86 892
12204.90 893
12205.94 942
12206.99 936
12208.03 955
12209.07 965
12210.11 948
12211.16 920
12212.20 901
12213.24 903
12214.29 885
12215.33 869
12216.37 890
12217.42 901
12218.46 911
12219.50 896
12220.55 870
12221.59 919
12222.63 904
12223.68 893
12224.72 915
12225.77 943
12226.81 889
12227.85 951
12228.90 906
12229.94 917
12230.98 843
12232.03 892
12233.07 894
12234.12 869
12235.16 898
12236.20 873
12237.25 924
12238.29 891
12239.34 859
12240.38 874
12241.43 858
12242.47 886
12243.52 841
12244.56 849
12245.60 890
12246.65 877
12247.69 903
12248.74 865
12249.78 819
12250.83 870
12251.87 869
12252.92 901
12253.96 854
12255.01 863
12256.05 851
12257.10 869
12258.14 877
12259.19 865
12260.23 855
12261.28 855
12262.32 807
12263.37 849
12264.41 847
12265.46 840
12266.50 788
12267.55 823
12268.60 850
12269.64 806
12270.69 845
12271.73 805
12272.78 813
12273.82 858
12274.87 841
12275.92 833
12276.96 821
12278.01 839
12279.05 833
12280.10 812
12281.14 812
12282.19 802
12283.24 818
12284.28 772
12285.33 788
12286.38 812
12287.42 804
12288.47 813
12289.51 811
12290.56 819
12291.61 822
12292.65 827
12293.70 819
12294.75 825
12295.79 832
12296.84 816
12297.89 791
12298.93 812
12299.98 792
12301.03 799
12302.08 783
12303.12 856
12304.17 847
12305.22 821
12306.26 821
12307.31 815
12308.36 836
12309.41 764
12310.45 758
12311.50 756
12312.55 818
12313.59 791
12314.64 809
12315.69 807
12316.74 793
12317.78 827
12318.83 813
12319.88 816
12320.93 782
12321.98 786
12323.02 796
12324.07 767
12325.12 787
12326.17 760
12327.22 759
12328.26 744
12329.31 819
12330.36 786
12331.41 776
12332.46 816
12333.50 790
12334.55 784
12335.60 763
12336.65 765
12337.70 790
12338.75 804
12339.80 787
12340.84 799
12341.89 759
12342.94 741
12343.99 792
12345.04 770
12346.09 791
12347.14 770
12348.19 795
12349.23 788
12350.28 751
12351.33 768
12352.38 770
12353.43 775
12354.48 782
12355.53 777
12356.58 793
12357.63 741
12358.68 754
12359.73 755
12360.78 767
12361.82 787
12362.87 755
12363.92 791
12364.97 799
12366.02 779
12367.07 784
12368.12 799
12369.17 796
12370.22 788
12371.27 794
12372.32 818
12373.37 814
12374.42 797
12375.47 803
12376.52 806
12377.57 811
12378.62 781
12379.67 798
12380.72 789
12381.77 798
12382.82 812
12383.87 777
12384.92 822
12385.98 827
12387.03 826
12388.08 811
12389.13 843
12390.18 807
12391.23 790
12392.28 814
12393.33 772
12394.38 805
12395.43 846
12396.48 818
12397.53 817
12398.59 824
12399.64 837
12400.69 842
12401.74 849
12402.79 799
12403.84 818
12404.89 842
12405.94 866
12407.00 781
12408.05 809
12409.10 811
12410.15 849
12411.20 844
12412.25 832
12413.30 826
12414.36 835
12415.41 848
12416.46 852
12417.51 842
12418.56 870
12419.62 880
12420.67 884
12421.72 828
12422.77 858
12423.82 837
12424.88 836
12425.93 848
12426.98 845
12428.03 876
12429.08 874
12430.14 916
12431.19 911
12432.24 901
12433.29 879
12434.35 857
12435.40 894
12436.45 878
12437.51 862
12438.56 911
12439.61 903
12440.66 914
12441.72 884
12442.77 918
12443.82 903
12444.88 948
12445.93 920
12446.98 904
12448.03 895
12449.09 921
12450.14 921
12451.19 948
12452.25 950
12453.30 950
12454.35 952
12455.41 984
12456.46 924
12457.51 959
12458.57 968
12459.62 996
12460.68 999
12461.73 1001
12462.78 1029
12463.84 1058
12464.89 1070
12465.94 1087
12467.00 1097
12468.05 1113
12469.11 1156
12470.16 1215
12471.21 1254
12472.27 1230
12473.32 1291
12474.38 1406
12475.43 1434
12476.49 1430
12477.54 1458
12478.60 1559
12479.65 1508
12480.70 1500
12481.76 1505
12482.81 1530
12483.87 1550
12484.92 1537
12485.98 1431
12487.03 1449
12488.09 1392
12489.14 1334
12490.20 1272
12491.25 1317
12492.31 1316
12493.36 1214
12494.42 1141
12495.47 1114
12496.53 1132
12497.58 1090
12498.64 1102
12499.69 1064
12500.75 1074
12501.80 1056
12502.86 1041
12503.91 1018
12504.97 1027
12506.03 1059
12507.08 1057
12508.14 1052
12509.19 1001
12510.25 1044
12511.30 1014
12512.36 981
12513.42 1050
12514.47 1042
12515.53 1051
12516.58 1090
12517.64 1043
12518.70 1059
12519.75 1044
12520.81 1064
12521.87 1042
12522.92 1039
12523.98 1036
12525.03 1058
12526.09 990
12527.15 994
12528.20 1020
12529.26 1027
12530.32 1060
12531.37 1063
12532.43 1028
12533.49 988
12534.54 1056
12535.60 1056
12536.66 1026
12537.71 1038
12538.77 1042
12539.83 1071
12540.89 1037
12541.94 1072
12543.00 1053
12544.06 1011
12545.11 1110
12546.17 1097
12547.23 1063
12548.29 1139
12549.34 1116
12550.40 1116
12551.46 1153
12552.52 1150
12553.57 1167
12554.63 1191
12555.69 1146
12556.75 1157
12557.80 1130
12558.86 1160
12559.92 1182
12560.98 1201
12562.04 1220
12563.09 1185
12564.15 1165
12565.21 1151
12566.27 1147
12567.33 1176
12568.39 1173
12569.44 1165
12570.50 1142
12571.56 1120
12572.62 1124
12573.68 1131
12574.74 1124
12575.79 1082
12576.85 1101
12577.91 1097
12578.97 1032
12580.03 1096
12581.09 1095
12582.15 1094
12583.20 1052
12584.26 1059
12585.32 1113
12586.38 1100
12587.44 1041
12588.50 1035
12589.56 1089
12590.62 1064
12591.68 1116
12592.74 1093
12593.80 1104
12594.86 1108
12595.91 1048
12596.97 1084
12598.03 1097
12599.09 1138
12600.15 1141
12601.21 1118
12602.27 1084
12603.33 1093
12604.39 1105
12605.45 1102
12606.51 1089
12607.57 1050
12608.63 1069
12609.69 1060
12610.75 1120
12611.81 1123
12612.87 1115
12613.93 1158
12614.99 1175
12616.05 1197
12617.11 1217
12618.17 1208
12619.23 1187
12620.29 1165
12621.35 1160
12622.41 1176
12623.47 1197
12624.53 1277
12625.60 1262
12626.66 1243
12627.72 1266
12628.78 1252
12629.84 1303
12630.90 1275
12631.96 1260
12633.02 1274
12634.08 1346
12635.14 1304
12636.20 1282
12637.27 1245
12638.33 1302
12639.39 1277
12640.45 1300
12641.51 1244
12642.57 1242
12643.63 1196
12644.69 1210
12645.76 1228
12646.82 1234
12647.88 1226
12648.94 1219
12650.00 1223
12651.06 1147
12652.13 1138
12653.19 1156
12654.25 1139
12655.31 1112
12656.37 1144
12657.44 1174
12658.50 1182
12659.56 1164
12660.62 1153
12661.68 1170
12662.75 1141
12663.81 1171
12664.87 1162
12665.93 1186
12666.99 1181
12668.06 1202
12669.12 1177
12670.18 1179
12671.24 1158
12672.31 1187
12673.37 1178
12674.43 1188
12675.50 1229
12676.56 1229
12677.62 1235
12678.68 1205
12679.75 1267
12680.81 1259
12681.87 1209
12682.94 1199
12684.00 1219
12685.06 1248
12686.13 1225
12687.19 1215
12688.25 1224
12689.31 1226
12690.38 1261
12691.44 1282
12692.51 1275
12693.57 1273
12694.63 1266
12695.70 1332
12696.76 1308
12697.82 1305
12698.89 1337
12699.95 1335
12701.01 1386
12702.08 1334
12703.14 1347
12704.21 1417
12705.27 1411
12706.33 1437
12707.40 1365
12708.46 1414
12709.53 1466
12710.59 1479
12711.65 1423
12712.72 1472
12713.78 1531
12714.85 1474
12715.91 1433
12716.98 1427
12718.04 1433
12719.11 1448
12720.17 1482
12721.23 1500
12722.30 1436
12723.36 1450
12724.43 1466
12725.49 1479
12726.56 1494
12727.62 1510
12728.69 1497
12729.75 1485
12730.82 1528
12731.88 1508
12732.95 1524
12734.01 1504
12735.08 1507
12736.14 1527
12737.21 1515
12738.28 1556
12739.34 1582
12740.41 1563
12741.47 1549
12742.54 1489
12743.60 1480
12744.67 1459
12745.73 1413
12746.80 1380
12747.87 1416
12748.93 1423
12750.00 1387
12751.06 1353
12752.13 1359
12753.19 1309
12754.26 1304
12755.33 1296
12756.39 1208
12757.46 1246
12758.53 1241
12759.59 1273
12760.66 1313
12761.72 1251
12762.79 1221
12763.86 1244
12764.92 1208
12765.99 1255
12767.06 1203
12768.12 1185
12769.19 1201
12770.26 1213
12771.32 1194
12772.39 1213
12773.46 1221
12774.52 1153
12775.59 1148
12776.66 1132
12777.72 1148
12778.79 1094
12779.86 1166
12780.93 1119
12781.99 1128
12783.06 1128
12784.13 1168
12785.20 1168
12786.26 1118
12787.33 1126
12788.40 1072
12789.46 1115
12790.53 1111
12791.60 1112
12792.67 1069
12793.74 1080
12794.80 1033
12795.87 1016
12796.94 1046
12798.01 1093
12799.07 1092
12800.14 1061
12801.21 1057
12802.28 1102
12803.35 1064
12804.41 1035
12805.48 1083
12806.55 1057
12807.62 1046
12808.69 1073
12809.76 1040
12810.82 1064
12811.89 1061
12812.96 1028
12814.03 1040
12815.10 1038
12816.17 1062
12817.24 1058
12818.30 1056
12819.37 1050
12820.44 1040
12821.51 1065
12822.58 1046
12823.65 1048
12824.72 1060
12825.79 1075
12826.86 1053
12827.92 1078
12828.99 1046
12830.06 1033
12831.13 1068
12832.20 1063
12833.27 1087
12834.34 1030
12835.41 1052
12836.48 1054
12837.55 1026
12838.62 996
12839.69 1044
12840.76 1035
12841.83 1001
12842.90 998
12843.97 1011
12845.04 936
12846.11 973
12847.18 969
12848.25 966
12849.32 938
12850.39 959
12851.46 953
12852.53 915
12853.60 931
12854.67 941
12855.74 912
12856.81 923
12857.88 954
12858.95 947
12860.02 939
12861.09 875
12862.16 918
12863.23 975
12864.30 938
12865.37 902
12866.44 927
12867.51 945
12868.58 898
12869.65 865
12870.73 888
12871.80 894
12872.87 886
12873.94 876
12875.01 875
12876.08 864
12877.15 868
12878.22 889
12879.29 872
12880.37 860
12881.44 845
12882.51 865
12883.58 850
12884.65 889
12885.72 889
12886.79 897
12887.87 868
12888.94 832
12890.01 876
12891.08 854
12892.15 804
12893.22 824
12894.30 852
12895.37 833
12896.44 821
12897.51 799
12898.58 836
12899.66 824
12900.73 797
12901.80 797
12902.87 859
12903.94 833
12905.02 812
12906.09 838
12907.16 855
12908.23 798
12909.31 788
12910.38 764
12911.45 783
12912.52 733
12913.60 800
12914.67 798
12915.74 785
12916.82 794
12917.89 788
12918.96 809
12920.03 761
12921.11 786
12922.18 795
12923.25 790
12924.33 729
12925.40 760
12926.47 768
12927.55 784
12928.62 761
12929.69 744
12930.77 774
12931.84 780
12932.91 737
12933.99 789
12935.06 755
12936.13 764
12937.21 764
12938.28 730
12939.35 751
12940.43 752
12941.50 770
12942.58 729
12943.65 726
12944.72 737
12945.80 724
12946.87 721
12947.95 712
12949.02 678
12950.09 712
12951.17 709
12952.24 712
12953.32 705
12954.39 709
12955.47 681
12956.54 702
12957.62 751
12958.69 728
12959.76 749
12960.84 686
12961.91 715
12962.99 681
12964.06 689
12965.14 716
12966.21 739
12967.29 701
12968.36 708
12969.44 742
12970.51 698
12971.59 705
12972.66 701
12973.74 726
12974.81 716
12975.89 721
12976.96 733
12978.04 761
12979.11 731
12980.19 710
12981.27 719
12982.34 736
12983.42 745
12984.49 721
12985.57 765
12986.64 738
12987.72 717
12988.79 672
12989.87 717
12990.95 737
12992.02 749
12993.10 685
12994.17 685
12995.25 686
12996.33 685
12997.40 705
12998.48 675
12999.56 724
13000.63 735
13001.71 706
13002.78 714
13003.86 706
13004.94 717
13006.01 730
13007.09 717
13008.17 707
13009.24 722
13010.32 744
13011.40 755
13012.47 726
13013.55 738
13014.63 704
13015.70 703
13016.78 733
13017.86 723
13018.94 727
13020.01 753
13021.09 700
13022.17 704
13023.24 745
13024.32 722
13025.40 729
13026.48 758
13027.55 763
13028.63 709
13029.71 705
13030.79 711
13031.86 738
13032.94 760
13034.02 714
13035.10 693
13036.17 694
13037.25 702
13038.33 711
13039.41 711
13040.49 729
13041.56 697
13042.64 748
13043.72 755
13044.80 745
13045.88 724
13046.95 743
13048.03 714
13049.11 718
13050.19 747
13051.27 734
13052.35 704
13053.42 725
13054.50 706
13055.58 725
13056.66 711
13057.74 708
13058.82 763
13059.90 731
13060.97 673
13062.05 723
13063.13 719
13064.21 733
13065.29 722
13066.37 700
13067.45 733
13068.53 751
13069.61 721
13070.69 730
13071.76 695
13072.84 724
13073.92 671
13075.00 701
13076.08 711
13077.16 700
13078.24 710
13079.32 730
13080.40 736
13081.48 716
13082.56 727
13083.64 714
13084.72 709
13085.80 640
13086.88 742
13087.96 736
13089.04 700
13090.12 707
13091.20 698
13092.28 686
13093.36 718
13094.44 697
13095.52 703
13096.60 689
13097.68 709
13098.76 704
13099.84 711
13100.92 686
13102.00 679
13103.08 747
13104.16 690
13105.24 760
13106.32 729
13107.40 705
13108.48 702
13109.57 706
13110.65 724
13111.73 728
13112.81 717
13113.89 731
13114.97 707
13116.05 696
13117.13 711
13118.21 730
13119.29 729
13120.38 698
13121.46 769
13122.54 769
13123.62 758
13124.70 706
13125.78 722
13126.86 736
13127.95 716
13129.03 751
13130.11 748
13131.19 730
13132.27 783
13133.35 765
13134.44 742
13135.52 778
13136.60 768
13137.68 764
13138.76 751
13139.85 742
13140.93 762
13142.01 761
13143.09 762
13144.17 763
13145.26 754
13146.34 739
13147.42 744
13148.50 722
13149.59 720
13150.67 721
13151.75 715
13152.83 706
13153.92 739
13155.00 755
13156.08 789
13157.16 749
13158.25 734
13159.33 730
13160.41 735
13161.50 755
13162.58 746
13163.66 759
13164.74 756
13165.83 736
13166.91 748
13167.99 728
13169.08 758
13170.16 767
13171.24 719
13172.33 718
13173.41 727
13174.49 743
13175.58 754
13176.66 729
13177.75 734
13178.83 742
13179.91 753
13181.00 762
13182.08 714
13183.16 686
13184.25 709
13185.33 716
13186.42 731
13187.50 733
13188.58 712
13189.67 730
13190.75 734
13191.84 742
13192.92 759
13194.00 732
13195.09 799
13196.17 797
13197.26 764
13198.34 762
13199.43 752
13200.51 733
13201.60 765
13202.68 766
13203.76 743
13204.85 710
13205.93 770
13207.02 779
13208.10 758
13209.19 754
13210.27 789
13211.36 787
13212.44 767
13213.53 782
13214.61 739
13215.70 766
13216.78 755
13217.87 754
13218.95 764
13220.04 754
13221.13 749
13222.21 776
13223.30 741
13224.38 774
13225.47 734
13226.55 755
13227.64 780
13228.72 741
13229.81 786
13230.90 770
13231.98 758
13233.07 768
13234.15 779
13235.24 802
13236.33 809
13237.41 781
13238.50 811
13239.58 803
13240.67 775
13241.76 766
13242.84 802
13243.93 813
13245.01 788
13246.10 793
13247.19 806
13248.27 791
13249.36 807
13250.45 782
13251.53 760
13252.62 830
13253.71 800
13254.79 792
13255.88 787
13256.97 808
13258.05 816
13259.14 797
13260.23 832
13261.32 826
13262.40 867
13263.49 830
13264.58 890
13265.66 848
13266.75 854
13267.84 853
13268.93 871
13270.01 890
13271.10 873
13272.19 832
13273.28 839
13274.36 882
13275.45 889
13276.54 891
13277.63 870
13278.71 882
13279.80 867
13280.89 929
13281.98 862
13283.07 884
13284.15 892
13285.24 903
13286.33 888
13287.42 892
13288.51 890
13289.59 887
13290.68 856
13291.77 898
13292.86 915
13293.95 933
13295.04 939
13296.12 901
13297.21 905
13298.30 940
13299.39 994
13300.48 929
13301.57 941
13302.66 944
13303.74 964
13304.83 946
13305.92 906
13307.01 980
13308.10 995
13309.19 1000
13310.28 1035
13311.37 1007
13312.46 1000
13313.55 977
13314.63 971
13315.72 971
13316.81 980
13317.90 1010
13318.99 1051
13320.08 1038
13321.17 992
13322.26 988
13323.35 1025
13324.44 978
13325.53 957
13326.62 1019
13327.71 992
13328.80 1001
13329.89 1076
13330.98 1062
13332.07 1066
13333.16 1048
13334.25 1039
13335.34 1069
13336.43 1046
13337.52 1022
13338.61 1117
13339.70 1082
13340.79 1085
13341.88 1036
13342.97 1091
13344.06 1074
13345.15 1059
13346.24 1057
13347.33 1093
13348.42 1069
13349.51 1053
13350.60 1106
13351.69 1030
13352.79 1074
13353.88 1073
13354.97 1075
13356.06 1094
13357.15 1097
13358.24 1079
13359.33 1137
13360.42 1112
13361.51 1082
13362.60 1109
13363.70 1108
13364.79 1128
13365.88 1094
13366.97 1155
13368.06 1175
13369.15 1156
13370.24 1171
13371.34 1184
13372.43 1157
13373.52 1126
13374.61 1188
13375.70 1203
13376.79 1178
13377.89 1146
13378.98 1149
13380.07 1135
13381.16 1110
13382.25 1095
13383.34 1104
13384.44 1098
13385.53 1062
13386.62 1019
13387.71 1034
13388.81 989
13389.90 998
13390.99 1039
13392.08 1026
13393.18 1005
13394.27 989
13395.36 1016
13396.45 1009
13397.55 995
13398.64 970
13399.73 976
13400.82 984
13401.92 949
13403.01 925
13404.10 929
13405.19 942
13406.29 967
13407.38 977
13408.47 972
13409.57 963
13410.66 986
13411.75 952
13412.85 949
13413.94 900
13415.03 970
13416.13 975
13417.22 987
13418.31 946
13419.41 974
13420.50 971
13421.59 979
13422.69 944
13423.78 985
13424.87 958
13425.97 966
13427.06 928
13428.16 946
13429.25 1023
13430.34 1002
13431.44 961
13432.53 1006
13433.63 973
13434.72 976
13435.81 978
13436.91 937
13438.00 965
13439.10 961
13440.19 1020
13441.29 1002
13442.38 973
13443.47 987
13444.57 1017
13445.66 1031
13446.76 984
13447.85 1023
13448.95 1005
13450.04 1015
13451.14 1047
13452.23 1068
13453.33 1033
13454.42 1041
13455.52 991
13456.61 1073
13457.71 1065
13458.80 1035
13459.90 1001
13460.99 1053
13462.09 1072
13463.18 1059
13464.28 1072
13465.37 1127
13466.47 1074
13467.56 1068
13468.66 1044
13469.76 1039
13470.85 1076
13471.95 1070
13473.04 1082
13474.14 1122
13475.23 1089
13476.33 1107
13477.43 1126
13478.52 1065
13479.62 1089
13480.71 1105
13481.81 1115
13482.91 1102
13484.00 1110
13485.10 1112
13486.19 1102
13487.29 1120
13488.39 1164
13489.48 1182
13490.58 1153
13491.68 1132
13492.77 1137
13493.87 1207
13494.97 1182
13496.06 1140
13497.16 1189
13498.26 1197
13499.35 1208
13500.45 1194
13501.55 1209
13502.64 1201
13503.74 1228
13504.84 1226
13505.93 1235
13507.03 1213
13508.13 1187
13509.22 1266
13510.32 1218
13511.42 1221
13512.52 1173
13513.61 1245
13514.71 1223
13515.81 1207
13516.91 1184
13518.00 1200
13519.10 1205
13520.20 1149
13521.30 1140
13522.39 1145
13523.49 1141
13524.59 1151
13525.69 1157
13526.79 1130
13527.88 1106
13528.98 1113
13530.08 1073
13531.18 1105
13532.28 1071
13533.37 1071
13534.47 1123
13535.57 1094
13536.67 1031
13537.77 1004
13538.86 1023
13539.96 1022
13541.06 1045
13542.16 1066
13543.26 1062
13544.36 1019
13545.46 1034
13546.55 992
13547.65 1001
13548.75 982
13549.85 977
13550.95 967
13552.05 954
13553.15 954
13554.25 948
13555.35 957
13556.44 911
13557.54 927
13558.64 934
13559.74 948
13560.84 975
13561.94 920
13563.04 918
13564.14 939
13565.24 937
13566.34 941
13567.44 918
13568.54 945
13569.64 942
13570.74 904
13571.84 886
13572.94 894
13574.04 917
13575.14 939
13576.24 924
13577.33 963
13578.43 920
13579.53 873
13580.63 937
13581.74 913
13582.84 905
13583.94 932
13585.04 950
13586.14 952
13587.24 927
13588.34 909
13589.44 936
13590.54 921
13591.64 917
13592.74 954
13593.84 931
13594.94 946
13596.04 899
13597.14 926
13598.24 882
13599.34 934
13600.44 932
13601.54 930
13602.65 916
13603.75 905
13604.85 940
13605.95 887
13607.05 909
13608.15 930
13609.25 913
13610.35 950
13611.45 920
13612.56 893
13613.66 891
13614.76 903
13615.86 870
13616.96 883
13618.06 958
13619.16 938
13620.27 891
13621.37 928
13622.47 896
13623.57 907
13624.67 922
13625.78 923
13626.88 929
13627.98 864
13629.08 908
13630.18 931
13631.29 922
13632.39 873
13633.49 919
13634.59 930
13635.69 918
13636.80 899
13637.90 865
13639.00 890
13640.10 969
13641.21 891
13642.31 866
13643.41 887
13644.51 931
13645.62 904
13646.72 919
13647.82 881
13648.92 899
13650.03 926
13651.13 922
13652.23 895
13653.34 885
13654.44 887
13655.54 906
13656.65 888
13657.75 862
13658.85 891
13659.96 892
13661.06 886
13662.16 891
13663.27 949
13664.37 933
13665.47 902
13666.58 884
13667.68 882
13668.78 874
13669.89 897
13670.99 886
13672.09 877
13673.20 888
13674.30 930
13675.41 928
13676.51 915
13677.61 892
13678.72 858
13679.82 938
13680.93 944
13682.03 923
13683.13 915
13684.24 894
13685.34 922
13686.45 912
13687.55 936
13688.66 953
13689.76 953
13690.86 943
13691.97 929
13693.07 898
13694.18 900
13695.28 926
13696.39 959
13697.49 971
13698.60 936
13699.70 896
13700.81 968
13701.91 941
13703.02 946
13704.12 1000
13705.23 972
13706.33 940
13707.44 951
13708.54 978
13709.65 969
13710.75 945
13711.86 958
13712.96 1011
13714.07 947
13715.18 916
13716.28 936
13717.39 976
13718.49 921
13719.60 959
13720.70 975
13721.81 999
13722.91 1039
13724.02 1018
13725.13 1038
13726.23 1042
13727.34 1057
13728.44 1060
13729.55 1056
13730.66 1057
13731.76 1060
13732.87 1046
13733.98 1059
13735.08 1064
13736.19 1038
13737.29 1031
13738.40 1047
13739.51 1073
13740.61 1090
13741.72 1095
13742.83 1055
13743.93 1067
13745.04 1147
13746.15 1140
13747.25 1092
13748.36 1112
13749.47 1154
13750.57 1141
13751.68 1123
13752.79 1133
13753.90 1171
13755.00 1215
13756.11 1246
13757.22 1227
13758.32 1236
13759.43 1302
13760.54 1297
13761.65 1280
13762.75 1313
13763.86 1297
13764.97 1317
13766.08 1363
13767.18 1371
13768.29 1377
13769.40 1404
13770.51 1405
13771.61 1404
13772.72 1436
13773.83 1490
13774.94 1495
13776.05 1453
13777.15 1420
13778.26 1437
13779.37 1513
13780.48 1449
13781.59 1453
13782.69 1384
13783.80 1417
13784.91 1368
13786.02 1366
13787.13 1335
13788.24 1322
13789.34 1339
13790.45 1250
13791.56 1216
13792.67 1228
13793.78 1233
13794.89 1185
13796.00 1152
13797.10 1132
13798.21 1134
13799.32 1147
13800.43 1118
13801.54 1070
13802.65 1091
13803.76 1079
13804.87 1084
13805.98 1096
13807.09 1057
13808.20 1084
13809.30 1029
13810.41 1073
13811.52 1050
13812.63 1106
13813.74 1022
13814.85 1014
13815.96 1032
13817.07 1049
13818.18 996
13819.29 1034
13820.40 1043
13821.51 1031
13822.62 998
13823.73 988
13824.84 1067
13825.95 1058
13827.06 1048
13828.17 1056
13829.28 1043
13830.39 1004
13831.50 1016
13832.61 962
13833.72 995
13834.83 1003
13835.94 1031
13837.05 1010
13838.16 1005
13839.27 1014
13840.38 1009
13841.49 1018
13842.60 1014
13843.71 1014
13844.82 1060
13845.94 1045
13847.05 1047
13848.16 1039
13849.27 1050
13850.38 1073
13851.49 1034
13852.60 1030
13853.71 1042
13854.82 1038
13855.93 1027
13857.05 1025
13858.16 1033
13859.27 1065
13860.38 1072
13861.49 1047
13862.60 1019
13863.71 1039
13864.83 1036
13865.94 1034
13867.05 1024
13868.16 1018
13869.27 1084
13870.38 1060
13871.50 1025
13872.61 1090
13873.72 1082
13874.83 1089
13875.94 1060
13877.05 1067
13878.17 1097
13879.28 1102
13880.39 1106
13881.50 1065
13882.62 1061
13883.73 1088
13884.84 1036
13885.95 1109
13887.06 1143
13888.18 1110
13889.29 1141
13890.40 1182
13891.51 1201
13892.63 1106
13893.74 1173
13894.85 1205
13895.97 1233
13897.08 1226
13898.19 1276
13899.30 1295
13900.42 1276
13901.53 1246
13902.64 1218
13903.76 1219
13904.87 1186
13905.98 1212
13907.10 1153
13908.21 1126
13909.32 1130
13910.44 1134
13911.55 1097
13912.66 1128
13913.78 1109
13914.89 1108
13916.00 1077
13917.12 1060
13918.23 1057
13919.34 1014
13920.46 1033
13921.57 1052
13922.68 1020
13923.80 1022
13924.91 1030
13926.03 1021
13927.14 1016
13928.25 1011
13929.37 1019
13930.48 999
13931.60 1017
13932.71 1037
13933.83 1017
13934.94 965
13936.05 964
13937.17 1006
13938.28 1005
13939.40 946
13940.51 974
13941.63 975
13942.74 990
13943.86 971
13944.97 979
13946.09 938
13947.20 963
13948.32 996
13949.43 978
13950.55 944
13951.66 924
13952.78 974
13953.89 989
13955.01 953
13956.12 950
13957.24 906
13958.35 933
13959.47 968
13960.58 948
13961.70 920
13962.81 941
13963.93 951
13965.04 954
13966.16 923
13967.27 948
13968.39 938
13969.51 947
13970.62 914
13971.74 930
13972.85 964
13973.97 993
13975.09 999
13976.20 965
13977.32 928
13978.43 916
13979.55 913
13980.67 947
13981.78 945
13982.90 948
13984.01 954
13985.13 955
13986.25 1004
13987.36 947
13988.48 941
13989.60 920
13990.71 934
13991.83 938
13992.95 937
13994.06 956
13995.18 945
13996.30 935
13997.41 986
13998.53 957
13999.65 993
14000.76 998
14001.88 971
14003.00 966
14004.11 975
14005.23 937
14006.35 989
14007.47 978
14008.58 955
14009.70 971
14010.82 971
14011.94 965
14013.05 909
14014.17 908
14015.29 961
14016.41 970
14017.52 942
14018.64 988
14019.76 993
14020.88 948
14021.99 958
14023.11 997
14024.23 980
14025.35 995
14026.47 911
14027.58 934
14028.70 965
14029.82 981
14030.94 971
14032.06 960
14033.17 994
14034.29 974
14035.41 982
14036.53 1011
14037.65 962
14038.77 972
14039.88 1009
14041.00 976
14042.12 1007
14043.24 1017
14044.36 1000
14045.48 1018
14046.60 1053
14047.72 1001
14048.83 1023
14049.95 1093
14051.07 1029
14052.19 1010
14053.31 1011
14054.43 1003
14055.55 996
14056.67 1089
14057.79 1085
14058.91 1080
14060.03 1129
14061.14 1089
14062.26 1073
14063.38 1094
14064.50 1087
14065.62 1139
14066.74 1126
14067.86 1119
14068.98 1117
14070.10 1122
14071.22 1138
14072.34 1124
14073.46 1157
14074.58 1194
14075.70 1153
14076.82 1170
14077.94 1229
14079.06 1220
14080.18 1193
14081.30 1191
14082.42 1184
14083.54 1183
14084.66 1255
14085.78 1221
14086.90 1222
14088.02 1221
14089.14 1203
14090.26 1270
14091.38 1241
14092.50 1237
14093.63 1256
14094.75 1264
14095.87 1248
14096.99 1247
14098.11 1278
14099.23 1273
14100.35 1277
14101.47 1252
14102.59 1283
14103.71 1269
14104.83 1266
14105.96 1258
14107.08 1245
14108.20 1245
14109.32 1261
14110.44 1261
14111.56 1175
14112.68 1212
14113.80 1213
14114.93 1220
14116.05 1174
14117.17 1132
14118.29 1130
14119.41 1142
14120.53 1162
14121.66 1139
14122.78 1105
14123.90 1140
14125.02 1108
14126.14 1065
14127.27 1110
14128.39 1101
14129.51 1060
14130.63 1081
14131.75 1066
14132.88 1070
14134.00 1076
14135.12 1034
14136.24 1057
14137.37 1062
14138.49 1044
14139.61 1022
14140.73 981
14141.86 1037
14142.98 1043
14144.10 1020
14145.22 1034
14146.35 1031
14147.47 1072
14148.59 1076
14149.71 1031
14150.84 1071
14151.96 1028
14153.08 1030
14154.21 1020
14155.33 1024
14156.45 1024
14157.58 1016
14158.70 1032
14159.82 985
14160.95 966
14162.07 971
14163.19 1003
14164.32 1059
14165.44 1035
14166.56 1019
14167.69 1001
14168.81 980
14169.93 996
14171.06 1022
14172.18 1034
14173.31 986
14174.43 1029
14175.55 999
14176.68 983
14177.80 983
14178.93 1001
14180.05 990
14181.17 947
14182.30 995
14183.42 993
14184.55 956
14185.67 974
14186.79 977
14187.92 947
14189.04 976
14190.17 965
14191.29 935
14192.42 970
14193.54 928
14194.67 945
14195.79 971
14196.92 907
14198.04 926
14199.17 885
14200.29 929
14201.42 931
14202.54 871
14203.67 896
14204.79 887
14205.92 892
14207.04 910
14208.17 876
14209.29 884
14210.42 879
14211.54 876
14212.67 900
14213.79 905
14214.92 920
14216.04 856
14217.17 857
14218.29 863
14219.42 896
14220.55 913
14221.67 871
14222.80 833
14223.92 869
14225.05 859
14226.17 879
14227.30 839
14228.43 861
14229.55 919
14230.68 862
14231.81 839
14232.93 846
14234.06 876
14235.18 828
14236.31 842
14237.44 831
14238.56 888
14239.69 857
14240.82 861
14241.94 862
14243.07 829
14244.20 855
14245.32 796
14246.45 817
14247.58 845
14248.70 812
14249.83 825
14250.96 829
14252.08 787
14253.21 813
14254.34 813
14255.46 809
14256.59 796
14257.72 788
14258.85 795
14259.97 818
14261.10 783
14262.23 790
14263.35 789
14264.48 787
14265.61 789
14266.74 838
14267.86 792
14268.99 788
14270.12 769
14271.25 762
14272.38 774
14273.50 771
14274.63 768
14275.76 772
14276.89 729
14278.01 800
14279.14 776
14280.27 790
14281.40 778
14282.53 738
14283.66 746
14284.78 744
14285.91 732
14287.04 746
14288.17 716
14289.30 729
14290.43 731
14291.55 748
14292.68 739
14293.81 699
14294.94 724
14296.07 732
14297.20 732
14298.33 695
14299.45 751
14300.58 746
14301.71 748
14302.84 691
14303.97 727
14305.10 708
14306.23 721
14307.36 701
14308.49 728
14309.62 734
14310.75 727
14311.87 719
14313.00 696
14314.13 710
14315.26 702
14316.39 717
14317.52 688
14318.65 691
14319.78 715
14320.91 736
14322.04 724
14323.17 726
14324.30 701
14325.43 682
14326.56 685
14327.69 694
14328.82 726
14329.95 700
14331.08 671
14332.21 677
14333.34 725
14334.47 742
14335.60 714
14336.73 709
14337.86 645
14338.99 689
14340.12 667
14341.25 661
14342.38 652
14343.51 650
14344.64 673
14345.77 709
14346.90 667
14348.04 671
14349.17 695
14350.30 695
14351.43 686
14352.56 685
14353.69 692
14354.82 693
14355.95 691
14357.08 690
14358.21 652
14359.35 688
14360.48 652
14361.61 666
14362.74 660
14363.87 657
14365.00 654
14366.13 675
14367.26 663
14368.40 661
14369.53 648
14370.66 640
14371.79 654
14372.92 681
14374.05 676
14375.19 697
14376.32 690
14377.45 662
14378.58 713
14379.71 655
14380.85 688
14381.98 683
14383.11 700
14384.24 687
14385.37 700
14386.51 687
14387.64 697
14388.77 646
14389.90 651
14391.04 685
14392.17 675
14393.30 699
14394.43 686
14395.57 682
14396.70 647
14397.83 671
14398.96 691
14400.10 717
14401.23 659
14402.36 668
14403.50 685
14404.63 693
14405.76 688
14406.89 696
14408.03 660
14409.16 676
14410.29 676
14411.43 722
14412.56 707
14413.69 681
14414.83 688
14415.96 686
14417.09 690
14418.23 679
14419.36 678
14420.49 674
14421.63 692
14422.76 702
14423.90 721
14425.03 710
14426.16 736
14427.30 704
14428.43 765
14429.56 763
14430.70 725
14431.83 720
14432.97 741
14434.10 762
14435.24 708
14436.37 703
14437.50 722
14438.64 701
14439.77 720
14440.91 747
14442.04 749
14443.18 711
14444.31 732
14445.44 740
14446.58 749
14447.71 709
14448.85 743
14449.98 761
14451.12 798
14452.25 750
14453.39 755
14454.52 765
14455.66 759
14456.79 769
14457.93 805
14459.06 817
14460.20 817
14461.33 807
14462.47 797
14463.60 788
14464.74 792
14465.87 780
14467.01 811
14468.15 834
14469.28 832
14470.42 831
14471.55 840
14472.69 854
14473.82 852
14474.96 846
14476.09 840
14477.23 839
14478.37 860
14479.50 817
14480.64 868
14481.77 882
14482.91 855
14484.05 840
14485.18 848
14486.32 838
14487.45 810
14488.59 830
14489.73 820
14490.86 803
14492.00 835
14493.14 788
14494.27 805
14495.41 782
14496.55 801
14497.68 783
14498.82 784
14499.96 811
14501.09 823
14502.23 800
14503.37 787
14504.50 826
14505.64 848
14506.78 831
14507.91 828
14509.05 819
14510.19 816
14511.33 844
14512.46 796
14513.60 811
14514.74 822
14515.87 786
14517.01 754
14518.15 786
14519.29 809
14520.42 781
14521.56 811
14522.70 786
14523.84 743
14524.97 744
14526.11 736
14527.25 791
14528.39 770
14529.53 750
14530.66 746
14531.80 717
14532.94 768
14534.08 739
14535.22 739
14536.35 719
14537.49 720
14538.63 741
14539.77 714
14540.91 757
14542.05 727
14543.18 739
14544.32 754
14545.46 710
14546.60 750
14547.74 733
14548.88 750
14550.01 719
14551.15 741
14552.29 747
14553.43 714
14554.57 701
14555.71 702
14556.85 698
14557.99 698
14559.13 722
14560.26 771
14561.40 729
14562.54 727
14563.68 709
14564.82 722
14565.96 708
14567.10 713
14568.24 707
14569.38 712
14570.52 737
14571.66 729
14572.80 752
14573.94 760
14575.08 720
14576.22 731
14577.36 739
14578.50 740
14579.64 726
14580.78 731
14581.92 753
14583.06 720
14584.20 757
14585.34 779
14586.48 764
14587.62 723
14588.76 728
14589.90 742
14591.04 725
14592.18 734
14593.32 699
14594.46 785
14595.60 768
14596.74 757
14597.88 761
14599.02 747
14600.16 769
14601.30 715
14602.44 735
14603.58 735
14604.72 778
14605.86 763
14607.00 777
14608.15 768
14609.29 744
14610.43 802
14611.57 796
14612.71 769
14613.85 773
14614.99 788
14616.13 817
14617.27 766
14618.42 793
14619.56 769
14620.70 788
14621.84 804
14622.98 756
14624.12 791
14625.26 800
14626.41 801
14627.55 783
14628.69 809
14629.83 840
14630.97 800
14632.12 843
14633.26 841
14634.40 823
14635.54 840
14636.68 901
14637.83 837
14638.97 842
14640.11 875
14641.25 848
14642.39 857
14643.54 881
14644.68 825
14645.82 831
14646.96 803
14648.11 774
14649.25 816
14650.39 797
14651.53 789
14652.68 788
14653.82 767
14654.96 730
14656.11 752
14657.25 737
14658.39 736
14659.53 696
14660.68 693
14661.82 699
14662.96 699
14664.11 690
14665.25 732
14666.39 686
14667.54 676
14668.68 669
14669.82 662
14670.97 642
14672.11 667
14673.25 654
14674.40 674
14675.54 658
14676.68 631
14677.83 675
14678.97 643
14680.11 621
14681.26 635
14682.40 665
14683.55 624
14684.69 642
14685.83 642
14686.98 637
14688.12 613
14689.27 612
14690.41 629
14691.55 629
14692.70 618
14693.84 636
14694.99 644
14696.13 623
14697.28 635
14698.42 632
14699.56 604
14700.71 606
14701.85 610
14703.00 616
14704.14 616
14705.29 594
14706.43 621
14707.58 605
14708.72 614
14709.87 628
14711.01 618
14712.16 634
14713.30 611
14714.45 618
14715.59 587
14716.74 607
14717.88 608
14719.03 597
14720.17 600
14721.32 597
14722.46 583
14723.61 593
14724.76 583
14725.90 630
14727.05 597
14728.19 598
14729.34 577
14730.48 595
14731.63 606
14732.77 570
14733.92 562
14735.07 553
14736.21 572
14737.36 594
14738.50 555
14739.65 572
14740.80 572
14741.94 567
14743.09 556
14744.24 544
14745.38 572
14746.53 570
14747.67 617
14748.82 608
14749.97 562
14751.11 558
14752.26 555
14753.41 522
14754.55 553
14755.70 570
14756.85 539
14757.99 586
14759.14 562
14760.29 551
14761.43 584
14762.58 541
14763.73 562
14764.88 559
14766.02 552
14767.17 564
14768.32 541
14769.46 516
14770.61 514
14771.76 540
14772.91 558
14774.05 568
14775.20 579
14776.35 562
14777.50 532
14778.64 532
14779.79 529
14780.94 576
14782.09 520
14783.23 525
14784.38 544
14785.53 545
14786.68 524
14787.83 532
14788.97 525
14790.12 524
14791.27 523
14792.42 536
14793.57 520
14794.71 531
14795.86 533
14797.01 514
14798.16 518
14799.31 519
14800.46 520
14801.60 495
14802.75 502
14803.90 487
14805.05 522
14806.20 521
14807.35 552
14808.50 527
14809.64 509
14810.79 524
14811.94 500
14813.09 513
14814.24 491
14815.39 511
14816.54 512
14817.69 523
14818.84 510
14819.99 506
14821.14 546
14822.28 519
14823.43 506
14824.58 484
14825.73 472
14826.88 508
14828.03 497
14829.18 483
14830.33 482
14831.48 486
14832.63 485
14833.78 487
14834.93 470
14836.08 492
14837.23 483
14838.38 496
14839.53 479
14840.68 490
14841.83 488
14842.98 474
14844.13 512
14845.28 500
14846.43 494
14847.58 502
14848.73 487
14849.88 486
14851.03 515
14852.18 504
14853.33 518
14854.48 485
14855.63 487
14856.78 474
14857.93 485
14859.08 490
14860.24 507
14861.39 465
14862.54 486
14863.69 493
14864.84 486
14865.99 477
14867.14 511
14868.29 497
14869.44 486
14870.59 481
14871.75 488
14872.90 511
14874.05 480
14875.20 505
14876.35 479
14877.50 488
14878.65 485
14879.81 480
14880.96 468
14882.11 465
14883.26 484
14884.41 475
14885.56 465
14886.71 489
14887.87 456
14889.02 467
14890.17 498
14891.32 476
14892.47 451
14893.63 454
14894.78 462
14895.93 485
14897.08 471
14898.24 451
14899.39 473
14900.54 459
14901.69 466
14902.84 488
14904.00 464
14905.15 469
14906.30 453
14907.45 464
14908.61 446
14909.76 471
14910.91 465
14912.07 490
14913.22 489
14914.37 454
14915.52 463
14916.68 477
14917.83 484
14918.98 486
14920.14 484
14921.29 467
14922.44 460
14923.60 453
14924.75 486
14925.90 471
14927.06 476
14928.21 467
14929.36 470
14930.52 444
14931.67 455
14932.82 455
14933.98 432
14935.13 428
14936.28 472
14937.44 448
14938.59 447
14939.74 478
14940.90 469
14942.05 471
14943.21 458
14944.36 447
14945.51 472
14946.67 484
14947.82 463
14948.98 433
14950.13 451
14951.29 479
14952.44 492
14953.59 488
14954.75 466
14955.90 430
14957.06 463
14958.21 455
14959.37 466
14960.52 479
14961.68 437
14962.83 478
14963.99 459
14965.14 445
14966.29 469
14967.45 485
14968.60 459
14969.76 465
14970.91 489
14972.07 487
14973.22 456
14974.38 443
14975.54 471
14976.69 456
14977.85 472
14979.00 449
14980.16 469
14981.31 464
14982.47 462
14983.62 489
14984.78 470
14985.93 456
14987.09 460
14988.25 489
14989.40 468
14990.56 478
14991.71 464
14992.87 460
14994.02 499
14995.18 478
14996.34 494
14997.49 453
14998.65 439
14999.80 482
15000.96 448
15002.12 480
15003.27 497
15004.43 450
15005.59 484
15006.74 431
15007.90 452
15009.06 479
15010.21 470
15011.37 451
15012.53 462
15013.68 450
15014.84 429
15016.00 475
15017.15 478
15018.31 485
15019.47 481
15020.62 466
15021.78 464
15022.94 465
15024.09 458
15025.25 467
15026.41 470
15027.57 470
15028.72 463
15029.88 430
15031.04 431
15032.19 447
15033.35 449
15034.51 467
15035.67 472
15036.82 483
15037.98 456
15039.14 448
15040.30 468
15041.46 467
15042.61 448
15043.77 441
15044.93 470
15046.09 464
15047.25 443
15048.40 467
15049.56 450
15050.72 450
15051.88 451
15053.04 446
15054.19 468
15055.35 473
15056.51 478
15057.67 449
15058.83 474
15059.99 467
15061.14 443
15062.30 464
15063.46 423
15064.62 444
15065.78 459
15066.94 456
15068.10 452
15069.26 478
15070.41 453
15071.57 464
15072.73 465
15073.89 449
15075.05 455
15076.21 475
15077.37 455
15078.53 468
15079.69 501
15080.85 481
15082.00 466
15083.16 432
15084.32 470
15085.48 472
15086.64 455
15087.80 483
15088.96 449
15090.12 453
15091.28 456
15092.44 485
15093.60 467
15094.76 457
15095.92 439
15097.08 468
15098.24 464
15099.40 472
15100.56 457
15101.72 456
15102.88 450
15104.04 453
15105.20 491
15106.36 474
15107.52 450
15108.68 468
15109.84 494
15111.00 492
15112.16 464
15113.32 438
15114.48 456
15115.64 464
15116.80 471
15117.97 469
15119.13 503
15120.29 468
15121.45 462
15122.61 461
15123.77 488
15124.93 463
15126.09 469
15127.25 483
15128.41 489
15129.57 453
15130.74 458
15131.90 472
15133.06 467
15134.22 483
15135.38 508
15136.54 508
15137.70 487
15138.87 490
15140.03 505
15141.19 495
15142.35 487
15143.51 483
15144.67 504
15145.84 491
15147.00 501
15148.16 487
15149.32 506
15150.48 507
15151.65 498
15152.81 513
15153.97 497
15155.13 489
15156.29 495
15157.46 494
15158.62 500
15159.78 496
15160.94 514
15162.10 490
15163.27 494
15164.43 478
15165.59 502
15166.75 510
15167.92 507
15169.08 525
15170.24 507
15171.41 546
15172.57 529
15173.73 529
15174.89 505
15176.06 497
15177.22 500
15178.38 503
15179.55 557
15180.71 519
15181.87 520
15183.04 496
15184.20 558
15185.36 516
15186.53 554
15187.69 510
15188.85 519
15190.02 523
15191.18 545
15192.34 531
15193.51 521
15194.67 517
15195.83 552
15197.00 558
15198.16 555
15199.32 531
15200.49 531
15201.65 551
15202.82 512
15203.98 545
15205.14 554
15206.31 561
15207.47 543
15208.64 541
15209.80 550
15210.97 562
15212.13 573
15213.29 562
15214.46 536
15215.62 539
15216.79 541
15217.95 565
15219.12 554
15220.28 548
15221.45 606
15222.61 559
15223.78 553
15224.94 573
15226.10 600
15227.27 592
15228.43 561
15229.60 579
15230.76 578
15231.93 597
15233.09 599
15234.26 617
15235.43 595
15236.59 625
15237.76 596
15238.92 602
15240.09 597
15241.25 578
15242.42 587
15243.58 597
15244.75 596
15245.91 617
15247.08 615
15248.25 626
15249.41 621
15250.58 610
15251.74 573
15252.91 569
15254.07 581
15255.24 565
15256.41 582
15257.57 597
15258.74 606
15259.90 587
15261.07 569
15262.24 524
15263.40 602
15264.57 577
15265.74 572
15266.90 537
15268.07 550
15269.24 520
15270.40 552
15271.57 572
15272.73 580
15273.90 569
15275.07 547
15276.23 553
15277.40 540
15278.57 501
15279.74 516
15280.90 537
15282.07 521
15283.24 506
15284.40 578
15285.57 572
15286.74 542
15287.90 578
15289.07 548
15290.24 564
15291.41 568
15292.57 540
15293.74 528
15294.91 526
15296.08 537
15297.24 538
15298.41 538
15299.58 534
15300.75 577
15301.91 522
15303.08 510
15304.25 532
15305.42 551
15306.59 583
15307.75 530
15308.92 561
15310.09 543
15311.26 564
15312.43 531
15313.59 563
15314.76 511
15315.93 543
15317.10 550
15318.27 558
15319.44 556
15320.60 569
15321.77 548
15322.94 570
15324.11 537
15325.28 578
15326.45 543
15327.62 552
15328.79 540
15329.95 521
15331.12 520
15332.29 540
15333.46 561
15334.63 610
15335.80 591
15336.97 557
15338.14 544
15339.31 543
15340.48 550
15341.64 575
15342.81 586
15343.98 565
15345.15 536
15346.32 566
15347.49 549
15348.66 556
15349.83 579
15351.00 539
15352.17 563
15353.34 566
15354.51 562
15355.68 547
15356.85 550
15358.02 600
15359.19 607
15360.36 580
15361.53 581
15362.70 545
15363.87 544
15365.04 584
15366.21 590
15367.38 606
15368.55 558
15369.72 567
15370.89 604
15372.06 630
15373.23 606
15374.40 567
15375.57 581
15376.74 545
15377.91 548
15379.08 548
15380.25 572
15381.43 555
15382.60 606
15383.77 560
15384.94 577
15386.11 563
15387.28 561
15388.45 564
15389.62 552
15390.79 565
15391.96 592
15393.14 602
15394.31 582
15395.48 570
15396.65 573
15397.82 555
15398.99 547
15400.16 548
15401.34 508
15402.51 546
15403.68 568
15404.85 527
15406.02 519
15407.19 559
15408.37 542
15409.54 533
15410.71 539
15411.88 539
15413.05 485
15414.23 496
15415.40 529
15416.57 541
15417.74 495
15418.91 522
15420.09 532
15421.26 536
15422.43 511
15423.60 519
15424.78 528
15425.95 529
15427.12 533
15428.29 515
15429.47 497
15430.64 473
15431.81 501
15432.98 519
15434.16 507
15435.33 499
15436.50 478
15437.67 512
15438.85 515
15440.02 483
15441.19 490
15442.37 531
15443.54 526
15444.71 523
15445.89 534
15447.06 497
15448.23 467
15449.41 514
15450.58 527
15451.75 535
15452.93 497
15454.10 517
15455.27 531
15456.45 530
15457.62 486
15458.79 485
15459.97 519
15461.14 506
15462.32 483
15463.49 484
15464.66 489
15465.84 497
15467.01 487
15468.19 483
15469.36 489
15470.53 513
15471.71 487
15472.88 486
15474.06 484
15475.23 488
15476.41 506
15477.58 492
15478.75 471
15479.93 483
15481.10 515
15482.28 496
15483.45 485
15484.63 485
15485.80 489
15486.98 512
15488.15 541
15489.33 514
15490.50 494
15491.68 500
15492.85 517
15494.03 484
15495.20 492
15496.38 480
15497.55 473
15498.73 529
15499.90 469
15501.08 466
15502.25 476
15503.43 526
15504.60 498
15505.78 513
15506.96 484
15508.13 495
15509.31 520
15510.48 511
15511.66 497
15512.83 548
15514.01 507
15515.19 501
15516.36 532
15517.54 544
15518.71 502
15519.89 498
15521.07 528
15522.24 532
15523.42 484
15524.59 507
15525.77 482
15526.95 534
15528.12 505
15529.30 521
15530.48 516
15531.65 507
15532.83 496
15534.01 509
15535.18 526
15536.36 512
15537.54 514
15538.71 513
15539.89 531
15541.07 498
15542.24 513
15543.42 556
15544.60 535
15545.77 540
15546.95 556
15548.13 503
15549.30 533
15550.48 515
15551.66 515
15552.84 550
15554.01 548
15555.19 559
15556.37 543
15557.55 544
15558.72 554
15559.90 560
15561.08 513
15562.26 549
15563.43 542
15564.61 560
15565.79 551
15566.97 580
15568.14 560
15569.32 537
15570.50 570
15571.68 551
15572.86 559
15574.03 550
15575.21 545
15576.39 539
15577.57 566
15578.75 587
15579.93 540
15581.10 548
15582.28 576
15583.46 578
15584.64 596
15585.82 596
15587.00 574
15588.18 568
15589.35 607
15590.53 632
15591.71 566
15592.89 585
15594.07 595
15595.25 598
15596.43 602
15597.61 613
15598.78 579
15599.96 586
15601.14 607
15602.32 592
15603.50 620
15604.68 619
15605.86 624
15607.04 606
15608.22 589
15609.40 622
15610.58 629
15611.76 613
15612.94 638
15614.12 650
15615.30 643
15616.48 632
15617.66 633
15618.84 639
15620.01 643
15621.19 653
15622.37 650
15623.55 643
15624.73 662
15625.91 655
15627.09 676
15628.27 648
15629.46 669
15630.64 651
15631.82 671
15633.00 736
15634.18 694
15635.36 679
15636.54 664
15637.72 702
15638.90 697
15640.08 699
15641.26 697
15642.44 686
15643.62 714
15644.80 712
15645.98 689
15647.16 695
15648.34 708
15649.52 731
15650.71 725
15651.89 730
15653.07 721
15654.25 720
15655.43 748
15656.61 766
15657.79 707
15658.97 732
15660.16 713
15661.34 713
15662.52 732
15663.70 694
15664.88 708
15666.06 735
15667.24 742
15668.43 742
15669.61 704
15670.79 710
15671.97 724
15673.15 738
15674.33 684
15675.52 751
15676.70 719
15677.88 726
15679.06 720
15680.24 692
15681.43 696
15682.61 694
15683.79 719
15684.97 704
15686.16 717
15687.34 700
15688.52 694
15689.70 685
15690.89 679
15692.07 671
15693.25 672
15694.43 657
15695.62 704
15696.80 707
15697.98 693
15699.16 664
15700.35 653
15701.53 708
15702.71 672
15703.90 695
15705.08 698
15706.26 694
15707.45 697
15708.63 674
15709.81 694
15711.00 683
15712.18 678
15713.36 694
15714.55 685
15715.73 704
15716.91 694
15718.10 695
15719.28 688
15720.46 739
15721.65 737
15722.83 727
15724.01 743
15725.20 705
15726.38 735
15727.57 717
15728.75 691
15729.93 722
15731.12 736
15732.30 710
15733.49 721
15734.67 755
15735.85 714
15737.04 745
15738.22 702
15739.41 727
15740.59 739
15741.78 779
15742.96 746
15744.14 772
15745.33 790
15746.51 781
15747.70 768
15748.88 793
15750.07 803
15751.25 771
15752.44 772
15753.62 777
15754.81 770
15755.99 786
15757.18 790
15758.36 796
15759.55 813
15760.73 770
15761.92 804
15763.10 758
15764.29 815
15765.47 831
15766.66 806
15767.84 801
15769.03 803
15770.21 782
15771.40 786
15772.59 809
15773.77 759
15774.96 748
15776.14 729
15777.33 763
15778.51 767
15779.70 752
15780.89 748
15782.07 767
15783.26 758
15784.44 739
15785.63 746
15786.82 771
15788.00 735
15789.19 737
15790.37 744
15791.56 729
15792.75 727
15793.93 720
15795.12 680
15796.31 683
15797.49 723
15798.68 705
15799.87 725
15801.05 706
15802.24 683
15803.43 663
15804.61 692
15805.80 658
15806.99 681
15808.17 655
15809.36 657
15810.55 626
15811.73 680
15812.92 662
15814.11 604
15815.30 659
15816.48 630
15817.67 651
15818.86 654
15820.05 674
15821.23 619
15822.42 611
15823.61 635
15824.80 659
15825.98 681
15827.17 656
15828.36 647
15829.55 636
15830.73 677
15831.92 680
15833.11 663
15834.30 623
15835.49 649
15836.67 636
15837.86 680
15839.05 676
15840.24 646
15841.43 636
15842.61 633
15843.80 643
15844.99 654
15846.18 665
15847.37 651
15848.56 613
15849.74 655
15850.93 652
15852.12 635
15853.31 658
15854.50 633
15855.69 660
15856.88 629
15858.06 621
15859.25 618
15860.44 639
15861.63 650
15862.82 660
15864.01 661
15865.20 639
15866.39 644
15867.58 628
15868.77 685
15869.95 683
15871.14 683
15872.33 653
15873.52 686
15874.71 671
15875.90 659
15877.09 647
15878.28 673
15879.47 640
15880.66 618
15881.85 637
15883.04 683
15884.23 701
15885.42 646
15886.61 644
15887.80 667
15888.99 666
15890.18 635
15891.37 610
15892.56 649
15893.75 667
15894.94 639
15896.13 668
15897.32 629
15898.51 648
15899.70 686
15900.89 677
15902.08 699
15903.27 687
15904.46 680
15905.65 707
15906.84 700
15908.03 683
15909.22 676
15910.42 686
15911.61 726
15912.80 714
15913.99 688
15915.18 697
15916.37 696
15917.56 724
15918.75 685
15919.94 683
15921.13 696
15922.32 695
15923.52 699
15924.71 734
15925.90 760
15927.09 754
15928.28 696
15929.47 715
15930.66 674
15931.86 701
15933.05 670
15934.24 686
15935.43 694
15936.62 715
15937.81 699
15939.01 693
15940.20 675
15941.39 694
15942.58 725
15943.77 693
15944.97 680
15946.16 692
15947.35 655
15948.54 656
15949.73 695
15950.93 652
15952.12 642
15953.31 606
15954.50 598
15955.70 607
15956.89 621
15958.08 625
15959.27 605
15960.47 619
15961.66 576
15962.85 582
15964.04 540
15965.24 571
15966.43 566
15967.62 555
15968.82 558
15970.01 565
15971.20 541
15972.40 542
15973.59 522
15974.78 544
15975.97 524
15977.17 506
15978.36 525
15979.55 506
15980.75 519
15981.94 517
15983.13 561
15984.33 523
15985.52 548
15986.72 532
15987.91 528
15989.10 539
15990.30 539
15991.49 527
15992.68 531
15993.88 509
15995.07 507
15996.27 497
15997.46 483
15998.65 525
15999.85 496
16001.04 535
16002.24 482
16003.43 477
16004.63 464
16005.82 514
16007.01 499
16008.21 500
16009.40 496
16010.60 523
16011.79 520
16012.99 524
16014.18 497
16015.38 496
16016.57 466
16017.76 475
16018.96 498
16020.15 516
16021.35 504
16022.54 470
16023.74 503
16024.93 478
16026.13 454
16027.32 482
16028.52 492
16029.72 469
16030.91 491
16032.11 471
16033.30 463
16034.50 488
16035.69 457
16036.89 447
16038.08 463
16039.28 497
16040.47 496
16041.67 515
16042.87 426
16044.06 477
16045.26 476
16046.45 443
16047.65 434
16048.84 473
16050.04 475
16051.24 496
16052.43 455
16053.63 471
16054.82 475
16056.02 464
16057.22 500
16058.41 465
16059.61 444
16060.81 418
16062.00 465
16063.20 437
16064.40 466
16065.59 445
16066.79 454
16067.99 470
16069.18 450
16070.38 443
16071.58 441
16072.77 468
16073.97 459
16075.17 456
16076.36 431
16077.56 467
16078.76 416
16079.95 447
16081.15 451
16082.35 450
16083.55 418
16084.74 464
16085.94 456
16087.14 454
16088.33 398
16089.53 411
16090.73 473
16091.93 440
16093.12 395
16094.32 408
16095.52 452
16096.72 422
16097.92 438
16099.11 422
16100.31 450
16101.51 440
16102.71 429
16103.90 450
16105.10 436
16106.30 422
16107.50 444
16108.70 463
16109.90 416
16111.09 395
16112.29 418
16113.49 448
16114.69 433
16115.89 443
16117.09 441
16118.28 412
16119.48 402
16120.68 414
16121.88 416
16123.08 428
16124.28 400
16125.48 420
16126.67 455
16127.87 444
16129.07 395
16130.27 406
16131.47 464
16132.67 445
16133.87 408
16135.07 413
16136.27 452
16137.47 424
16138.67 434
16139.86 423
16141.06 428
16142.26 438
16143.46 422
16144.66 429
16145.86 407
16147.06 402
16148.26 388
16149.46 407
16150.66 409
16151.86 425
16153.06 403
16154.26 409
16155.46 396
16156.66 408
16157.86 409
16159.06 436
16160.26 418
16161.46 428
16162.66 397
16163.86 434
16165.06 419
16166.26 396
16167.46 434
16168.66 403
16169.86 432
16171.06 400
16172.26 395
16173.46 385
16174.66 405
16175.86 413
16177.07 422
16178.27 404
16179.47 419
16180.67 435
16181.87 426
16183.07 426
16184.27 415
16185.47 428
16186.67 401
16187.87 423
16189.07 409
16190.28 437
16191.48 421
16192.68 421
16193.88 417
16195.08 404
16196.28 411
16197.48 401
16198.69 433
16199.89 435
16201.09 384
16202.29 421
16203.49 446
16204.69 416
16205.90 434
16207.10 420
16208.30 434
16209.50 432
16210.70 415
16211.91 393
16213.11 379
16214.31 417
16215.51 463
16216.71 399
16217.92 407
16219.12 390
16220.32 404
16221.52 433
16222.72 438
16223.93 416
16225.13 398
16226.33 430
16227.53 435
16228.74 433
16229.94 401
16231.14 402
16232.35 438
16233.55 446
16234.75 435
16235.95 425
16237.16 408
16238.36 412
16239.56 444
16240.77 416
16241.97 427
16243.17 440
16244.38 479
16245.58 424
16246.78 444
16247.99 436
16249.19 414
16250.39 441
16251.60 475
16252.80 438
16254.00 418
16255.21 421
16256.41 420
16257.61 431
16258.82 410
16260.02 411
16261.22 442
16262.43 467
16263.63 449
16264.84 446
16266.04 425
16267.24 429
16268.45 452
16269.65 443
16270.86 418
16272.06 443
16273.27 431
16274.47 455
16275.67 437
16276.88 453
16278.08 453
16279.29 429
16280.49 424
16281.70 446
16282.90 462
16284.11 474
16285.31 461
16286.52 409
16287.72 462
16288.92 446
16290.13 452
16291.33 451
16292.54 462
16293.74 451
16294.95 445
16296.15 435
16297.36 422
16298.57 423
16299.77 449
16300.98 425
16302.18 434
16303.39 437
16304.59 443
16305.80 445
16307.00 421
16308.21 424
16309.41 442
16310.62 472
16311.83 445
16313.03 431
16314.24 418
16315.44 423
16316.65 427
16317.85 432
16319.06 429
16320.27 423
16321.47 425
16322.68 442
16323.88 409
16325.09 405
16326.30 442
16327.50 418
16328.71 417
16329.92 406
16331.12 409
16332.33 440
16333.54 419
16334.74 419
16335.95 461
16337.16 419
16338.36 391
16339.57 405
16340.78 421
16341.98 410
16343.19 393
16344.40 408
16345.60 415
16346.81 416
16348.02 411
16349.22 421
16350.43 389
16351.64 408
16352.85 394
16354.05 418
16355.26 399
16356.47 416
16357.67 405
16358.88 400
16360.09 410
16361.30 389
16362.50 401
16363.71 401
16364.92 383
16366.13 392
16367.34 383
16368.54 380
16369.75 386
16370.96 388
16372.17 415
16373.37 408
16374.58 380
16375.79 382
16377.00 399
16378.21 408
16379.42 387
16380.62 391
16381.83 408
16383.04 423
16384.25 407
16385.46 400
16386.67 378
16387.87 430
16389.08 416
16390.29 397
16391.50 411
16392.71 411
16393.92 404
16395.13 402
16396.33 380
16397.54 407
16398.75 398
16399.96 419
16401.17 399
16402.38 374
16403.59 385
16404.80 391
16406.01 398
16407.22 407
16408.42 389
16409.63 399
16410.84 411
16412.05 372
16413.26 387
16414.47 434
16415.68 400
16416.89 399
16418.10 403
16419.31 412
16420.52 397
16421.73 383
16422.94 401
16424.15 413
16425.36 375
16426.57 418
16427.78 386
16428.99 406
16430.20 381
16431.41 412
16432.62 398
16433.83 403
16435.04 392
16436.25 404
16437.46 376
16438.67 386
16439.88 407
16441.09 393
16442.30 381
16443.51 372
16444.72 392
16445.93 399
16447.14 407
16448.36 380
16449.57 362
16450.78 383
16451.99 369
16453.20 376
16454.41 378
16455.62 377
16456.83 378
16458.04 392
16459.25 383
16460.47 405
16461.68 379
16462.89 409
16464.10 411
16465.31 391
16466.52 394
16467.73 353
16468.94 366
16470.16 375
16471.37 386
16472.58 372
16473.79 369
16475.00 408
16476.21 393
16477.43 382
16478.64 384
16479.85 360
16481.06 405
16482.27 376
16483.49 379
16484.70 367
16485.91 383
16487.12 348
16488.33 374
16489.55 386
16490.76 358
16491.97 352
16493.18 374
16494.40 370
16495.61 370
16496.82 363
16498.03 377
16499.25 377
16500.46 367
16501.67 375
16502.88 396
16504.10 384
16505.31 357
16506.52 363
16507.74 384
16508.95 383
16510.16 349
16511.37 372
16512.59 370
16513.80 380
16515.01 375
16516.23 399
16517.44 391
16518.65 374
16519.87 383
16521.08 365
16522.29 342
16523.51 364
16524.72 394
16525.93 359
16527.15 366
16528.36 377
16529.58 406
16530.79 406
16532.00 378
16533.22 403
16534.43 372
16535.64 364
16536.86 381
16538.07 394
16539.29 375
16540.50 369
16541.72 388
16542.93 371
16544.14 352
16545.36 377
16546.57 364
16547.79 408
16549.00 417
16550.22 387
16551.43 370
16552.64 392
16553.86 429
16555.07 401
16556.29 379
16557.50 372
16558.72 381
16559.93 397
16561.15 379
16562.36 412
16563.58 421
16564.79 401
16566.01 400
16567.22 375
16568.44 380
16569.65 394
16570.87 362
16572.08 404
16573.30 396
16574.51 412
16575.73 396
16576.95 384
16578.16 389
16579.38 394
16580.59 408
16581.81 406
16583.02 406
16584.24 378
16585.45 392
16586.67 410
16587.89 399
16589.10 382
16590.32 390
16591.53 380
16592.75 403
16593.97 394
16595.18 371
16596.40 384
16597.61 391
16598.83 384
16600.05 389
16601.26 395
16602.48 377
16603.70 398
16604.91 370
16606.13 365
16607.35 380
16608.56 387
16609.78 351
16611.00 405
16612.21 390
16613.43 368
16614.65 375
16615.86 376
16617.08 365
16618.30 366
16619.51 368
16620.73 374
16621.95 394
16623.17 375
16624.38 341
16625.60 359
16626.82 374
16628.03 364
16629.25 370
16630.47 365
16631.69 363
16632.90 338
16634.12 349
16635.34 360
16636.56 378
16637.77 335
16638.99 379
16640.21 357
16641.43 339
16642.65 367
16643.86 361
16645.08 367
16646.30 354
16647.52 361
16648.74 346
16649.95 348
16651.17 333
16652.39 346
16653.61 367
16654.83 368
16656.05 360
16657.26 355
16658.48 343
16659.70 352
16660.92 359
16662.14 371
16663.36 347
16664.58 352
16665.79 363
16667.01 378
16668.23 362
16669.45 374
16670.67 348
16671.89 340
16673.11 388
16674.33 345
16675.55 353
16676.76 394
16677.98 346
16679.20 341
16680.42 350
16681.64 342
16682.86 365
16684.08 358
16685.30 370
16686.52 343
16687.74 345
16688.96 357
16690.18 365
16691.40 352
16692.62 367
16693.84 350
16695.06 350
16696.28 345
16697.50 349
16698.72 357
16699.94 362
16701.16 347
16702.38 333
16703.60 352
16704.82 362
16706.04 346
16707.26 338
16708.48 347
16709.70 340
16710.92 360
16712.14 342
16713.36 364
16714.58 367
16715.80 333
16717.02 375
16718.24 356
16719.46 342
16720.68 321
16721.90 358
16723.12 360
16724.34 331
16725.57 343
16726.79 359
16728.01 351
16729.23 351
16730.45 356
16731.67 347
16732.89 336
16734.11 334
16735.33 354
16736.56 368
16737.78 347
16739.00 361
16740.22 371
16741.44 347
16742.66 340
16743.88 319
16745.11 337
16746.33 365
16747.55 341
16748.77 336
16749.99 335
16751.21 337
16752.44 356
16753.66 362
16754.88 349
16756.10 356
16757.32 340
16758.55 341
16759.77 354
16760.99 358
16762.21 352
16763.44 386
16764.66 351
16765.88 348
16767.10 368
16768.32 353
16769.55 344
16770.77 330
16771.99 337
16773.22 315
16774.44 341
16775.66 338
16776.88 338
16778.11 351
16779.33 362
16780.55 334
16781.77 332
16783.00 334
16784.22 332
16785.44 352
16786.67 346
16787.89 309
16789.11 334
16790.34 345
16791.56 370
16792.78 330
16794.01 350
16795.23 344
16796.45 332
16797.68 367
16798.90 356
16800.12 343
16801.35 336
16802.57 367
16803.80 349
16805.02 322
16806.24 330
16807.47 358
16808.69 356
16809.91 353
16811.14 336
16812.36 361
16813.59 340
16814.81 352
16816.04 377
16817.26 366
16818.48 387
16819.71 360
16820.93 371
16822.16 361
16823.38 370
16824.61 383
16825.83 379
16827.06 351
16828.28 353
16829.50 320
16830.73 340
16831.95 329
16833.18 342
16834.40 348
16835.63 342
16836.85 333
16838.08 330
16839.30 353
16840.53 391
16841.75 383
16842.98 386
16844.20 370
16845.43 353
16846.65 373
16847.88 349
16849.11 395
16850.33 379
16851.56 361
16852.78 371
16854.01 382
16855.23 390
16856.46 371
16857.68 380
16858.91 373
16860.14 386
16861.36 393
16862.59 382
16863.81 396
16865.04 380
16866.27 391
16867.49 436
16868.72 385
16869.94 359
16871.17 381
16872.40 404
16873.62 400
16874.85 385
16876.08 407
16877.30 423
16878.53 391
16879.76 388
16880.98 400
16882.21 391
16883.43 389
16884.66 399
16885.89 409
16887.12 379
16888.34 421
16889.57 409
16890.80 416
16892.02 423
16893.25 445
16894.48 431
16895.70 418
16896.93 407
16898.16 379
16899.39 423
16900.61 417
16901.84 406
16903.07 399
16904.29 404
16905.52 385
16906.75 406
16907.98 409
16909.20 402
16910.43 404
16911.66 391
16912.89 392
16914.12 423
16915.34 419
16916.57 434
16917.80 400
16919.03 398
16920.26 383
16921.48 409
16922.71 389
16923.94 408
16925.17 387
16926.40 394
16927.62 396
16928.85 401
16930.08 395
16931.31 393
16932.54 418
16933.77 389
16934.99 413
16936.22 402
16937.45 387
16938.68 383
16939.91 381
16941.14 399
16942.37 429
16943.60 412
16944.82 385
16946.05 371
16947.28 394
16948.51 388
16949.74 388
16950.97 390
16952.20 383
16953.43 377
16954.66 381
16955.89 377
16957.12 366
16958.34 403
16959.57 400
16960.80 403
16962.03 389
16963.26 391
16964.49 383
16965.72 396
16966.95 392
16968.18 382
16969.41 354
16970.64 354
16971.87 391
16973.10 388
16974.33 353
16975.56 378
16976.79 377
16978.02 382
16979.25 365
16980.48 365
16981.71 376
16982.94 386
16984.17 390
16985.40 407
16986.63 375
16987.86 368
16989.09 374
16990.32 382
16991.55 364
16992.79 360
16994.02 372
16995.25 385
16996.48 369
16997.71 365
16998.94 388
17000.17 401
17001.40 371
17002.63 367
17003.86 353
17005.09 363
17006.32 379
17007.56 376
17008.79 374
17010.02 345
17011.25 355
17012.48 335
17013.71 385
17014.94 352
17016.18 371
17017.41 357
17018.64 345
17019.87 371
17021.10 352
17022.33 375
17023.57 375
17024.80 369
17026.03 344
17027.26 367
17028.49 371
17029.72 342
17030.96 338
17032.19 344
17033.42 369
17034.65 346
17035.88 349
17037.12 304
17038.35 331
17039.58 352
17040.81 369
17042.05 320
17043.28 372
17044.51 376
17045.74 352
17046.98 352
17048.21 344
17049.44 332
17050.67 353
17051.91 331
17053.14 342
17054.37 328
17055.61 336
17056.84 344
17058.07 348
17059.30 360
17060.54 326
17061.77 353
17063.00 328
17064.24 337
17065.47 306
17066.70 326
17067.94 344
17069.17 338
17070.40 340
17071.64 339
17072.87 330
17074.10 364
17075.34 342
17076.57 319
17077.81 354
17079.04 351
17080.27 335
17081.51 347
17082.74 345
17083.97 328
17085.21 378
17086.44 341
17087.68 331
17088.91 340
17090.15 356
17091.38 321
17092.61 351
17093.85 353
17095.08 361
17096.32 341
17097.55 322
17098.79 348
17100.02 329
17101.25 376
17102.49 350
17103.72 322
17104.96 328
17106.19 312
17107.43 315
17108.66 359
17109.90 335
17111.13 345
17112.37 330
17113.60 314
17114.84 375
17116.07 361
17117.31 336
17118.54 330
17119.78 334
17121.01 338
17122.25 313
17123.48 331
17124.72 339
17125.95 350
17127.19 329
17128.43 329
17129.66 300
17130.90 299
17132.13 315
17133.37 333
17134.60 331
17135.84 342
17137.08 310
17138.31 343
17139.55 324
17140.78 322
17142.02 344
17143.26 323
17144.49 321
17145.73 310
17146.96 306
17148.20 317
17149.44 315
17150.67 331
17151.91 320
17153.15 318
17154.38 308
17155.62 330
17156.85 362
17158.09 323
17159.33 316
17160.56 332
17161.80 343
17163.04 326
17164.28 324
17165.51 305
17166.75 347
17167.99 310
17169.22 309
17170.46 316
17171.70 321
17172.93 320
17174.17 304
17175.41 324
17176.65 307
17177.88 318
17179.12 298
17180.36 312
17181.60 312
17182.83 296
17184.07 301
17185.31 307
17186.55 303
17187.78 301
17189.02 323
17190.26 317
17191.50 311
17192.73 298
17193.97 321
17195.21 318
17196.45 328
17197.69 318
17198.92 325
17200.16 325
17201.40 316
17202.64 317
17203.88 312
17205.12 330
17206.35 327
17207.59 326
17208.83 311
17210.07 326
17211.31 301
17212.55 323
17213.78 307
17215.02 306
17216.26 307
17217.50 299
17218.74 293
17219.98 305
17221.22 320
17222.46 292
17223.69 295
17224.93 303
17226.17 290
17227.41 292
17228.65 300
17229.89 317
17231.13 305
17232.37 299
17233.61 313
17234.85 295
17236.09 288
17237.33 327
17238.57 305
17239.81 285
17241.04 293
17242.28 296
17243.52 301
17244.76 320
17246.00 313
17247.24 289
17248.48 306
17249.72 319
17250.96 330
17252.20 313
17253.44 327
17254.68 295
17255.92 320
17257.16 313
17258.40 331
17259.64 304
17260.88 307
17262.12 302
17263.37 267
17264.61 298
17265.85 309
17267.09 290
17268.33 292
17269.57 297
17270.81 310
17272.05 284
17273.29 302
17274.53 307
17275.77 284
17277.01 292
17278.25 291
17279.49 299
17280.74 320
17281.98 301
17283.22 307
17284.46 307
17285.70 297
17286.94 272
17288.18 284
17289.42 300
17290.66 283
17291.91 308
17293.15 298
17294.39 281
17295.63 308
17296.87 287
17298.11 283
17299.36 283
17300.60 304
17301.84 307
17303.08 304
17304.32 291
17305.56 285
17306.81 300
17308.05 311
17309.29 288
17310.53 302
17311.77 321
17313.02 308
17314.26 314
17315.50 311
17316.74 319
17317.99 295
17319.23 294
17320.47 321
17321.71 307
17322.96 300
17324.20 295
17325.44 322
17326.68 314
17327.93 289
17329.17 291
17330.41 304
17331.65 285
17332.90 293
17334.14 297
17335.38 285
17336.63 333
17337.87 296
17339.11 291
17340.36 290
17341.60 300
17342.84 288
17344.09 302
17345.33 318
17346.57 300
17347.82 295
17349.06 313
17350.30 297
17351.55 298
17352.79 286
17354.03 302
17355.28 323
17356.52 273
17357.76 294
17359.01 310
17360.25 317
17361.50 299
17362.74 301
17363.98 327
17365.23 300
17366.47 276
17367.72 334
17368.96 303
17370.21 310
17371.45 283
17372.69 306
17373.94 311
17375.18 302
17376.43 300
17377.67 295
17378.92 318
17380.16 289
17381.41 303
17382.65 286
17383.89 285
17385.14 298
17386.38 276
17387.63 270
17388.87 311
17390.12 309
17391.36 305
17392.61 289
17393.85 292
17395.10 296
17396.34 312
17397.59 310
17398.83 287
17400.08 328
17401.33 292
17402.57 304
17403.82 304
17405.06 311
17406.31 306
17407.55 324
17408.80 290
17410.04 284
17411.29 301
17412.54 284
17413.78 308
17415.03 289
17416.27 317
17417.52 265
17418.76 307
17420.01 282
17421.26 314
17422.50 266
17423.75 284
17425.00 299
17426.24 331
17427.49 277
17428.73 293
17429.98 306
17431.23 298
17432.47 284
17433.72 316
17434.97 314
17436.21 286
17437.46 317
17438.71 276
17439.95 309
17441.20 281
17442.45 295
17443.69 308
17444.94 302
17446.19 322
17447.43 291
17448.68 292
17449.93 318
17451.18 328
17452.42 303
17453.67 316
17454.92 300
17456.16 322
17457.41 312
17458.66 303
17459.91 303
17461.15 295
17462.40 290
17463.65 321
17464.90 307
17466.14 315
17467.39 292
17468.64 306
17469.89 330
17471.14 332
17472.38 332
17473.63 304
17474.88 304
17476.13 328
17477.38 325
17478.62 312
17479.87 310
17481.12 316
17482.37 335
17483.62 311
17484.86 332
17486.11 309
17487.36 300
17488.61 328
17489.86 318
17491.11 327
17492.36 303
17493.60 318
17494.85 338
17496.10 312
17497.35 316
17498.60 322
17499.85 323
17501.10 309
17502.35 331
17503.59 322
17504.84 308
17506.09 313
17507.34 302
17508.59 356
17509.84 309
17511.09 342
17512.34 352
17513.59 335
17514.84 316
17516.09 337
17517.34 337
17518.59 314
17519.84 325
17521.09 337
17522.33 334
17523.58 302
17524.83 326
17526.08 304
17527.33 336
17528.58 314
17529.83 334
17531.08 324
17532.33 347
17533.58 335
17534.83 322
17536.08 334
17537.33 310
17538.58 326
17539.83 351
17541.09 329
17542.34 338
17543.59 329
17544.84 328
17546.09 304
17547.34 313
17548.59 338
17549.84 323
17551.09 364
17552.34 341
17553.59 317
17554.84 317
17556.09 360
17557.34 362
17558.59 357
17559.85 331
17561.10 332
17562.35 342
17563.60 344
17564.85 345
17566.10 379
17567.35 365
17568.60 346
17569.86 349
17571.11 350
17572.36 356
17573.61 337
17574.86 327
17576.11 349
17577.36 345
17578.62 322
17579.87 330
17581.12 327
17582.37 328
17583.62 313
17584.87 307
17586.13 360
17587.38 344
17588.63 357
17589.88 348
17591.13 348
17592.39 356
17593.64 358
17594.89 308
17596.14 336
17597.40 339
17598.65 337
17599.90 332
17601.15 337
17602.41 341
17603.66 363
17604.91 334
17606.16 314
17607.42 341
17608.67 361
17609.92 341
17611.17 359
17612.43 388
17613.68 386
17614.93 370
17616.19 376
17617.44 355
17618.69 342
17619.95 352
17621.20 355
17622.45 363
17623.71 368
17624.96 360
17626.21 368
17627.47 344
17628.72 328
17629.97 337
17631.23 364
17632.48 351
17633.73 345
17634.99 356
17636.24 357
17637.49 356
17638.75 375
17640.00 365
17641.26 348
17642.51 356
17643.76 351
17645.02 354
17646.27 351
17647.53 328
17648.78 340
17650.03 378
17651.29 364
17652.54 365
17653.80 334
17655.05 350
17656.31 335
17657.56 347
17658.82 364
17660.07 349
17661.32 368
17662.58 356
17663.83 358
17665.09 326
17666.34 345
17667.60 347
17668.85 362
17670.11 328
17671.36 336
17672.62 334
17673.87 337
17675.13 341
17676.38 338
17677.64 332
17678.89 333
17680.15 368
17681.40 354
17682.66 330
17683.92 338
17685.17 349
17686.43 330
17687.68 335
17688.94 338
17690.19 313
17691.45 355
17692.70 345
17693.96 331
17695.22 325
17696.47 333
17697.73 329
17698.98 299
17700.24 323
17701.50 342
17702.75 312
17704.01 345
17705.26 323
17706.52 311
17707.78 301
17709.03 330
17710.29 314
17711.55 309
17712.80 329
17714.06 313
17715.32 294
17716.57 312
17717.83 325
17719.09 310
17720.34 331
17721.60 313
17722.86 311
17724.11 295
17725.37 319
17726.63 284
17727.88 308
17729.14 311
17730.40 295
17731.65 321
17732.91 317
17734.17 307
17735.43 328
17736.68 343
17737.94 313
17739.20 348
17740.46 324
17741.71 316
17742.97 320
17744.23 313
17745.49 304
17746.74 311
17748.00 287
17749.26 328
17750.52 339
17751.77 299
17753.03 323
17754.29 308
17755.55 297
17756.81 287
17758.06 308
17759.32 317
17760.58 302
17761.84 300
17763.10 301
17764.35 297
17765.61 318
17766.87 317
17768.13 325
17769.39 317
17770.65 326
17771.91 309
17773.16 326
17774.42 304
17775.68 287
17776.94 296
17778.20 314
17779.46 289
17780.72 308
17781.98 326
17783.23 310
17784.49 285
17785.75 281
17787.01 326
17788.27 292
17789.53 305
17790.79 293
17792.05 298
17793.31 320
17794.57 308
17795.83 322
17797.09 281
17798.34 261
17799.60 302
17800.86 321
17802.12 298
17803.38 310
17804.64 276
17805.90 298
17807.16 300
17808.42 302
17809.68 308
17810.94 295
17812.20 296
17813.46 286
17814.72 294
17815.98 273
17817.24 276
17818.50 292
17819.76 293
17821.02 292
17822.28 294
17823.54 280
17824.80 301
17826.06 293
17827.33 326
17828.59 273
17829.85 304
17831.11 327
17832.37 290
17833.63 320
17834.89 278
17836.15 272
17837.41 316
17838.67 303
17839.93 270
17841.19 270
17842.45 272
17843.72 289
17844.98 306
17846.24 284
17847.50 303
17848.76 296
17850.02 283
17851.28 305
17852.54 284
17853.81 305
17855.07 298
17856.33 293
17857.59 275
17858.85 281
17860.11 310
17861.38 290
17862.64 312
17863.90 293
17865.16 309
17866.42 303
17867.68 296
17868.95 286
17870.21 272
17871.47 296
17872.73 288
17874.00 300
17875.26 270
17876.52 254
17877.78 277
17879.04 267
17880.31 269
17881.57 279
17882.83 280
17884.09 278
17885.36 310
17886.62 264
17887.88 288
17889.14 283
17890.41 283
17891.67 259
17892.93 293
17894.20 268
17895.46 283
17896.72 286
17897.98 316
17899.25 260
17900.51 265
17901.77 277
17903.04 295
17904.30 297
17905.56 275
17906.83 279
17908.09 272
17909.35 268
17910.62 285
17911.88 290
17913.14 314
17914.41 276
17915.67 309
17916.93 266
17918.20 266
17919.46 282
17920.73 282
17921.99 291
17923.25 255
17924.52 277
17925.78 289
17927.05 253
17928.31 296
17929.57 273
17930.84 297
17932.10 286
17933.37 263
17934.63 287
17935.90 276
17937.16 266
17938.42 269
17939.69 267
17940.95 281
17942.22 260
17943.48 253
17944.75 272
17946.01 276
17947.28 279
17948.54 294
17949.81 282
17951.07 281
17952.34 286
17953.60 304
17954.87 256
17956.13 271
17957.40 276
17958.66 273
17959.93 296
17961.19 300
17962.46 281
17963.72 276
17964.99 276
17966.25 271
17967.52 279
17968.78 269
17970.05 273
17971.31 270
17972.58 288
17973.85 301
17975.11 289
17976.38 268
17977.64 271
17978.91 291
17980.18 284
17981.44 246
17982.71 262
17983.97 261
17985.24 273
17986.51 268
17987.77 296
17989.04 292
17990.30 276
17991.57 282
17992.84 253
17994.10 263
17995.37 268
17996.64 285
17997.90 268
17999.17 294
18000.44 313
18001.70 285
18002.97 276
18004.24 286
18005.50 293
18006.77 297
18008.04 274
18009.30 285
18010.57 286
18011.84 277
18013.10 270
18014.37 271
18015.64 304
18016.91 267
18018.17 272
18019.44 290
18020.71 303
18021.97 306
18023.24 258
18024.51 294
18025.78 304
18027.04 309
18028.31 276
18029.58 290
18030.85 273
18032.12 261
18033.38 269
18034.65 263
18035.92 279
18037.19 299
18038.45 275
18039.72 291
18040.99 258
18042.26 271
18043.53 294
18044.80 288
18046.06 273
18047.33 296
18048.60 283
18049.87 278
18051.14 304
18052.40 296
18053.67 318
18054.94 267
18056.21 270
18057.48 256
18058.75 301
18060.02 282
18061.29 281
18062.55 266
18063.82 288
18065.09 302
18066.36 259
18067.63 278
18068.90 271
18070.17 274
18071.44 257
18072.71 263
18073.98 271
18075.24 306
18076.51 285
18077.78 307
18079.05 274
18080.32 295
18081.59 282
18082.86 284
18084.13 295
18085.40 288
18086.67 292
18087.94 293
18089.21 294
18090.48 245
18091.75 267
18093.02 317
18094.29 301
18095.56 290
18096.83 275
18098.10 297
18099.37 287
18100.64 289
18101.91 266
18103.18 293
18104.45 286
18105.72 324
18106.99 290
18108.26 265
18109.53 268
18110.80 285
18112.07 304
18113.34 298
18114.61 265
18115.88 274
18117.15 294
18118.43 280
18119.70 281
18120.97 277
18122.24 296
18123.51 270
18124.78 296
18126.05 296
18127.32 276
18128.59 243
18129.86 281
18131.14 279
18132.41 296
18133.68 281
18134.95 285
18136.22 280
18137.49 285
18138.76 296
18140.04 296
18141.31 291
18142.58 290
18143.85 285
18145.12 298
18146.39 289
18147.67 251
18148.94 300
18150.21 277
18151.48 288
18152.75 275
18154.02 275
18155.30 272
18156.57 266
18157.84 286
18159.11 279
18160.39 288
18161.66 292
18162.93 273
18164.20 304
18165.47 289
18166.75 269
18168.02 274
18169.29 292
18170.56 305
18171.84 279
18173.11 288
18174.38 275
18175.66 277
18176.93 290
18178.20 279
18179.47 283
18180.75 302
18182.02 320
18183.29 278
18184.57 289
18185.84 296
18187.11 299
18188.39 300
18189.66 292
18190.93 284
18192.21 291
18193.48 287
18194.75 300
18196.03 312
18197.30 280
18198.57 288
18199.85 293
18201.12 274
18202.39 270
18203.67 274
18204.94 274
18206.22 277
18207.49 299
18208.76 284
18210.04 272
18211.31 311
18212.59 296
18213.86 299
18215.13 295
18216.41 283
18217.68 301
18218.96 313
18220.23 285
18221.51 296
18222.78 289
18224.05 301
18225.33 308
18226.60 286
18227.88 268
18229.15 283
18230.43 299
18231.70 270
18232.98 285
18234.25 301
18235.53 293
18236.80 288
18238.08 288
18239.35 286
18240.63 287
18241.90 290
18243.18 302
18244.45 291
18245.73 281
18247.00 284
18248.28 281
18249.55 278
18250.83 296
18252.10 256
18253.38 282
18254.65 287
18255.93 276
18257.21 281
18258.48 296
18259.76 289
18261.03 263
18262.31 297
18263.58 285
18264.86 290
18266.14 327
18267.41 297
18268.69 286
18269.96 290
18271.24 272
18272.52 269
18273.79 307
18275.07 294
18276.35 289
18277.62 281
18278.90 303
18280.17 280
18281.45 278
18282.73 294
18284.00 282
18285.28 269
18286.56 294
18287.83 293
18289.11 275
18290.39 310
18291.66 282
18292.94 304
18294.22 291
18295.50 266
18296.77 280
18298.05 306
18299.33 280
18300.60 280
18301.88 261
18303.16 297
18304.43 280
18305.71 299
18306.99 277
18308.27 277
18309.54 272
18310.82 276
18312.10 280
18313.38 293
18314.65 302
18315.93 278
18317.21 299
18318.49 281
18319.77 294
18321.04 261
18322.32 312
18323.60 287
18324.88 299
18326.16 287
18327.43 299
18328.71 287
18329.99 288
18331.27 286
18332.55 268
18333.82 308
18335.10 292
18336.38 275
18337.66 305
18338.94 300
18340.22 270
18341.50 316
18342.77 272
18344.05 296
18345.33 284
18346.61 292
18347.89 300
18349.17 278
18350.45 290
18351.73 279
18353.00 310
18354.28 301
18355.56 320
18356.84 313
18358.12 286
18359.40 250
18360.68 268
18361.96 293
18363.24 283
18364.52 291
18365.80 288
18367.08 287
18368.36 270
18369.64 263
18370.91 259
18372.19 291
18373.47 298
18374.75 295
18376.03 267
18377.31 279
18378.59 297
18379.87 290
18381.15 296
18382.43 294
18383.71 304
18384.99 310
18386.27 299
18387.55 279
18388.83 283
18390.11 287
18391.39 286
18392.67 288
18393.95 283
18395.24 265
18396.52 277
18397.80 263
18399.08 277
18400.36 269
18401.64 294
18402.92 303
18404.20 298
18405.48 294
18406.76 290
18408.04 280
18409.32 273
18410.60 270
18411.89 271
18413.17 284
18414.45 273
18415.73 288
18417.01 282
18418.29 268
18419.57 262
18420.85 285
18422.13 303
18423.42 295
18424.70 252
18425.98 274
18427.26 279
18428.54 262
18429.82 294
18431.11 292
18432.39 294
18433.67 278
18434.95 275
18436.23 270
18437.51 269
18438.80 268
18440.08 262
18441.36 284
18442.64 252
18443.93 274
18445.21 260
18446.49 274
18447.77 261
18449.05 264
18450.34 282
18451.62 309
18452.90 274
18454.18 272
18455.47 280
18456.75 291
18458.03 285
18459.31 291
18460.60 281
18461.88 296
18463.16 266
18464.45 282
18465.73 283
18467.01 309
18468.29 275
18469.58 268
18470.86 300
18472.14 270
18473.43 273
18474.71 258
18475.99 268
18477.28 257
18478.56 280
18479.84 261
18481.13 272
18482.41 243
18483.69 281
18484.98 281
18486.26 282
18487.54 279
18488.83 295
18490.11 293
18491.40 270
18492.68 273
18493.96 274
18495.25 283
18496.53 258
18497.81 274
18499.10 276
18500.38 266
18501.67 264
18502.95 297
18504.24 279
18505.52 272
18506.80 308
18508.09 302
18509.37 269
18510.66 290
18511.94 284
18513.23 276
18514.51 294
18515.80 275
18517.08 285
18518.37 282
18519.65 287
18520.93 261
18522.22 289
18523.50 294
18524.79 314
18526.07 260
18527.36 284
18528.64 281
18529.93 286
18531.21 281
18532.50 278
18533.79 267
18535.07 297
18536.36 293
18537.64 241
18538.93 295
18540.21 268
18541.50 274
18542.78 270
18544.07 287
18545.35 282
18546.64 275
18547.93 268
18549.21 267
18550.50 271
18551.78 253
18553.07 280
18554.36 297
18555.64 308
18556.93 306
18558.21 304
18559.50 274
18560.79 306
18562.07 310
18563.36 298
18564.64 277
18565.93 304
18567.22 289
18568.50 299
18569.79 286
18571.08 270
18572.36 256
18573.65 285
18574.94 270
18576.22 279
18577.51 281
18578.80 290
18580.08 308
18581.37 301
18582.66 289
18583.95 271
18585.23 305
18586.52 295
18587.81 288
18589.09 293
18590.38 310
18591.67 261
18592.96 287
18594.24 291
18595.53 289
18596.82 277
18598.11 289
18599.39 290
18600.68 288
18601.97 294
18603.26 289
18604.54 301
18605.83 303
18607.12 295
18608.41 283
18609.69 298
18610.98 273
18612.27 306
18613.56 284
18614.85 315
18616.13 276
18617.42 262
18618.71 254
18620.00 289
18621.29 298
18622.58 310
18623.86 291
18625.15 289
18626.44 281
18627.73 285
18629.02 311
18630.31 275
18631.60 302
18632.88 283
18634.17 314
18635.46 287
18636.75 279
18638.04 292
18639.33 300
18640.62 281
18641.91 274
18643.20 278
18644.48 299
18645.77 288
18647.06 282
18648.35 280
18649.64 297
18650.93 288
18652.22 290
18653.51 284
18654.80 275
18656.09 274
18657.38 278
18658.67 268
18659.96 265
18661.25 274
18662.54 286
18663.83 298
18665.12 287
18666.41 282
18667.70 279
18668.99 283
18670.28 289
18671.57 258
18672.86 257
18674.15 269
18675.44 285
18676.73 262
18678.02 277
18679.31 281
18680.60 282
18681.89 294
18683.18 272
18684.47 266
18685.76 261
18687.05 292
18688.34 260
18689.63 280
18690.92 272
18692.21 274
18693.50 266
18694.79 270
18696.08 281
18697.38 274
18698.67 258
18699.96 273
18701.25 266
18702.54 270
18703.83 252
18705.12 273
18706.41 264
18707.70 249
18709.00 293
18710.29 263
18711.58 281
18712.87 275
18714.16 282
18715.45 241
18716.74 241
18718.04 256
18719.33 250
18720.62 291
18721.91 295
18723.20 261
18724.50 262
18725.79 287
18727.08 247
18728.37 267
18729.66 240
18730.96 268
18732.25 266
18733.54 280
18734.83 265
18736.12 245
18737.42 229
18738.71 278
18740.00 263
18741.29 270
18742.59 259
18743.88 254
18745.17 262
18746.46 276
18747.76 256
18749.05 269
18750.34 262
18751.63 230
18752.93 266
18754.22 270
18755.51 242
18756.81 245
18758.10 255
18759.39 262
18760.69 266
18761.98 261
18763.27 270
18764.56 265
18765.86 264
18767.15 272
18768.44 261
18769.74 291
18771.03 254
18772.33 256
18773.62 260
18774.91 262
18776.21 252
18777.50 263
18778.79 273
18780.09 261
18781.38 246
18782.67 259
18783.97 295
18785.26 263
18786.56 262
18787.85 261
18789.14 311
18790.44 276
18791.73 261
18793.03 269
18794.32 279
18795.62 253
18796.91 284
18798.20 272
18799.50 262
18800.79 237
18802.09 229
18803.38 280
18804.68 268
18805.97 274
18807.27 274
18808.56 270
18809.86 245
18811.15 264
18812.45 275
18813.74 288
18815.04 255
18816.33 272
18817.63 292
18818.92 281
18820.22 265
18821.51 260
18822.81 260
18824.10 264
18825.40 277
18826.69 294
18827.99 263
18829.28 261
18830.58 267
18831.87 250
18833.17 240
18834.47 245
18835.76 257
18837.06 263
18838.35 259
18839.65 258
18840.95 270
18842.24 294
18843.54 278
18844.83 283
18846.13 276
18847.43 271
18848.72 294
18850.02 280
18851.31 279
18852.61 276
18853.91 262
18855.20 286
18856.50 250
18857.80 270
18859.09 262
18860.39 265
18861.69 270
18862.98 260
18864.28 309
18865.58 305
18866.87 301
18868.17 279
18869.47 293
18870.76 246
18872.06 258
18873.36 272
18874.65 275
18875.95 275
18877.25 290
18878.54 238
18879.84 275
18881.14 282
18882.44 260
18883.73 258
18885.03 282
18886.33 285
18887.63 266
18888.92 248
18890.22 249
18891.52 264
18892.82 258
18894.11 318
18895.41 288
18896.71 283
18898.01 266
18899.31 230
18900.60 268
18901.90 246
18903.20 268
18904.50 281
18905.80 265
18907.09 247
18908.39 261
18909.69 252
18910.99 239
18912.29 273
18913.59 251
18914.88 264
18916.18 278
18917.48 240
18918.78 273
18920.08 230
18921.38 258
18922.67 273
18923.97 286
18925.27 264
18926.57 265
18927.87 266
18929.17 277
18930.47 265
18931.77 261
18933.07 245
18934.37 260
18935.66 278
18936.96 280
18938.26 274
18939.56 266
18940.86 263
18942.16 265
18943.46 273
18944.76 256
18946.06 259
18947.36 262
18948.66 275
18949.96 277
18951.26 252
18952.56 290
18953.86 281
18955.16 261
18956.46 273
18957.76 258
18959.06 250
18960.36 264
18961.66 262
18962.96 278
18964.26 288
18965.56 263
18966.86 259
18968.16 248
18969.46 262
18970.76 280
18972.06 261
18973.36 267
18974.66 262
18975.96 241
18977.26 256
18978.56 275
18979.86 272
18981.16 272
18982.46 268
18983.76 241
18985.06 274
18986.37 258
18987.67 233
18988.97 228
18990.27 263
18991.57 274
18992.87 242
18994.17 242
18995.47 261
18996.77 267
18998.07 257
18999.38 260
19000.68 246
19001.98 261
19003.28 258
19004.58 276
19005.88 253
19007.18 268
19008.49 270
19009.79 274
19011.09 256
19012.39 250
19013.69 251
19015.00 252
19016.30 263
19017.60 256
19018.90 258
19020.20 281
19021.51 271
19022.81 272
19024.11 245
19025.41 252
19026.71 270
19028.02 278
19029.32 261
19030.62 271
19031.92 261
19033.23 267
19034.53 256
19035.83 278
19037.13 268
19038.44 233
19039.74 264
19041.04 273
19042.34 269
19043.65 250
19044.95 248
19046.25 245
19047.56 258
19048.86 254
19050.16 255
19051.47 244
19052.77 277
19054.07 271
19055.37 283
19056.68 261
19057.98 250
19059.28 276
19060.59 258
19061.89 274
19063.20 256
19064.50 265
19065.80 243
19067.11 286
19068.41 251
19069.71 231
19071.02 262
19072.32 262
19073.62 256
19074.93 261
19076.23 260
19077.54 246
19078.84 250
19080.14 255
19081.45 257
19082.75 257
19084.06 242
19085.36 271
19086.67 276
19087.97 262
19089.27 252
19090.58 254
19091.88 264
19093.19 270
19094.49 264
19095.80 257
19097.10 235
19098.41 253
19099.71 268
19101.02 247
19102.32 253
19103.63 253
19104.93 262
19106.24 252
19107.54 253
19108.85 282
19110.15 268
19111.46 243
19112.76 261
19114.07 262
19115.37 260
19116.68 253
19117.98 273
19119.29 265
19120.59 270
19121.90 262
19123.20 252
19124.51 233
19125.82 262
19127.12 289
19128.43 285
19129.73 235
19131.04 250
19132.34 250
19133.65 271
19134.96 259
19136.26 240
19137.57 257
19138.87 240
19140.18 268
19141.49 295
19142.79 260
19144.10 263
19145.41 276
19146.71 268
19148.02 256
19149.32 255
19150.63 248
19151.94 249
19153.24 250
19154.55 268
19155.86 263
19157.16 268
19158.47 277
19159.78 253
19161.08 267
19162.39 250
19163.70 242
19165.01 246
19166.31 261
19167.62 256
19168.93 258
19170.23 250
19171.54 287
19172.85 269
19174.16 262
19175.46 231
19176.77 250
19178.08 286
19179.39 248
19180.69 255
19182.00 238
19183.31 256
19184.62 274
19185.92 270
19187.23 255
19188.54 253
19189.85 257
19191.15 289
19192.46 237
19193.77 250
19195.08 261
19196.39 250
19197.69 255
19199.00 250
19200.31 257
19201.62 232
19202.93 257
19204.24 262
19205.54 251
19206.85 258
19208.16 267
19209.47 256
19210.78 248
19212.09 245
19213.40 254
19214.70 242
19216.01 256
19217.32 260
19218.63 258
19219.94 269
19221.25 254
19222.56 255
19223.87 238
19225.18 249
19226.48 245
19227.79 261
19229.10 268
19230.41 249
19231.72 255
19233.03 261
19234.34 257
19235.65 248
19236.96 244
19238.27 268
19239.58 246
19240.89 248
19242.20 247
19243.51 261
19244.82 255
19246.13 256
19247.44 257
19248.75 241
19250.06 251
19251.37 248
19252.67 252
19253.98 230
19255.30 270
19256.61 280
19257.92 261
19259.23 257
19260.54 277
19261.85 235
19263.16 242
19264.47 258
19265.78 256
19267.09 236
19268.40 244
19269.71 235
19271.02 244
19272.33 244
19273.64 251
19274.95 258
19276.26 250
19277.57 265
19278.88 285
19280.19 258
19281.51 251
19282.82 261
19284.13 261
19285.44 262
19286.75 266
19288.06 257
19289.37 262
19290.68 252
19291.99 246
19293.31 251
19294.62 251
19295.93 234
19297.24 241
19298.55 262
19299.86 255
19301.18 235
19302.49 252
19303.80 241
19305.11 255
19306.42 254
19307.73 252
19309.05 235
19310.36 239
19311.67 234
19312.98 224
19314.29 230
19315.61 240
19316.92 253
19318.23 240
19319.54 255
19320.85 262
19322.17 248
19323.48 235
19324.79 260
19326.10 246
19327.42 241
19328.73 240
19330.04 260
19331.35 261
19332.67 230
19333.98 240
19335.29 253
19336.61 247
19337.92 265
19339.23 254
19340.54 269
19341.86 237
19343.17 236
19344.48 273
19345.80 268
19347.11 256
19348.42 233
19349.74 243
19351.05 244
19352.36 262
19353.68 245
19354.99 241
19356.30 244
19357.62 252
19358.93 259
19360.24 238
19361.56 247
19362.87 220
19364.19 258
19365.50 263
19366.81 269
19368.13 262
19369.44 243
19370.75 248
19372.07 256
19373.38 235
19374.70 252
19376.01 271
19377.33 273
19378.64 252
19379.95 210
19381.27 245
19382.58 267
19383.90 263
19385.21 234
19386.53 226
19387.84 260
19389.16 257
19390.47 234
19391.78 236
19393.10 229
19394.41 241
19395.73 237
19397.04 252
19398.36 254
19399.67 248
19400.99 258
19402.30 244
19403.62 258
19404.93 248
19406.25 259
19407.56 218
19408.88 239
19410.20 239
19411.51 248
19412.83 212
19414.14 235
19415.46 238
19416.77 252
19418.09 230
19419.40 255
19420.72 229
19422.03 266
19423.35 279
19424.67 243
19425.98 226
19427.30 221
19428.61 276
19429.93 241
19431.25 238
19432.56 207
19433.88 231
19435.19 251
19436.51 271
19437.83 245
19439.14 218
19440.46 228
19441.78 228
19443.09 248
19444.41 272
19445.73 254
19447.04 249
19448.36 253
19449.68 243
19450.99 263
19452.31 243
19453.63 252
19454.94 214
19456.26 233
19457.58 212
19458.89 227
19460.21 251
19461.53 232
19462.84 253
19464.16 240
19465.48 252
19466.80 261
19468.11 259
19469.43 258
19470.75 237
19472.07 225
19473.38 262
19474.70 232
19476.02 255
19477.34 248
19478.65 234
19479.97 262
19481.29 264
19482.61 255
19483.92 235
19485.24 257
19486.56 250
19487.88 260
19489.20 231
19490.51 236
19491.83 223
19493.15 254
19494.47 247
19495.79 240
19497.10 243
19498.42 254
19499.74 248
19501.06 225
19502.38 247
19503.70 247
19505.02 250
19506.33 241
19507.65 283
19508.97 261
19510.29 253
19511.61 238
19512.93 247
19514.25 245
19515.57 260
19516.88 253
19518.20 234
19519.52 221
19520.84 238
19522.16 237
19523.48 251
19524.80 254
19526.12 237
19527.44 253
19528.76 228
19530.08 261
19531.40 235
19532.71 259
19534.03 226
19535.35 257
19536.67 267
19537.99 227
19539.31 229
19540.63 254
19541.95 253
19543.27 241
19544.59 243
19545.91 240
19547.23 232
19548.55 247
19549.87 254
19551.19 222
19552.51 231
19553.83 235
19555.15 271
19556.47 255
19557.79 245
19559.11 251
19560.43 255
19561.75 255
19563.08 239
19564.40 248
19565.72 261
19567.04 266
19568.36 267
19569.68 246
19571.00 212
19572.32 237
19573.64 265
19574.96 259
19576.28 249
19577.60 233
19578.92 260
19580.25 233
19581.57 252
19582.89 239
19584.21 261
19585.53 262
19586.85 244
19588.17 247
19589.49 231
19590.82 242
19592.14 244
19593.46 253
19594.78 231
19596.10 256
19597.42 233
19598.75 260
19600.07 247
19601.39 238
19602.71 255
19604.03 237
19605.35 239
19606.68 241
19608.00 258
19609.32 250
19610.64 256
19611.96 259
19613.29 254
19614.61 241
19615.93 239
19617.25 239
19618.58 217
19619.90 254
19621.22 260
19622.54 256
19623.87 246
19625.19 270
19626.51 258
19627.83 253
19629.16 253
19630.48 264
19631.80 259
19633.13 258
19634.45 255
19635.77 233
19637.09 269
19638.42 244
19639.74 272
19641.06 238
19642.39 236
19643.71 260
19645.03 265
19646.36 249
19647.68 243
19649.00 257
19650.33 265
19651.65 258
19652.97 257
19654.30 247
19655.62 247
19656.94 265
19658.27 240
19659.59 240
19660.92 220
19662.24 255
19663.56 253
19664.89 260
19666.21 255
19667.54 239
19668.86 245
19670.18 247
19671.51 253
19672.83 250
19674.16 240
19675.48 264
19676.80 268
19678.13 249
19679.45 232
19680.78 261
19682.10 266
19683.43 265
19684.75 252
19686.08 249
19687.40 242
19688.73 271
19690.05 266
19691.38 251
19692.70 250
19694.02 237
19695.35 256
19696.67 267
19698.00 262
19699.33 262
19700.65 249
19701.98 249
19703.30 256
19704.63 263
19705.95 255
19707.28 231
19708.60 273
19709.93 254
19711.25 247
19712.58 287
19713.90 286
19715.23 292
19716.56 253
19717.88 233
19719.21 247
19720.53 264
19721.86 248
19723.18 269
19724.51 248
19725.84 264
19727.16 236
19728.49 265
19729.81 249
19731.14 263
19732.47 241
19733.79 258
19735.12 242
19736.45 228
19737.77 264
19739.10 259
19740.42 239
19741.75 246
19743.08 223
19744.40 253
19745.73 245
19747.06 228
19748.38 231
19749.71 230
19751.04 248
19752.37 256
19753.69 242
19755.02 242
19756.35 239
19757.67 241
19759.00 250
19760.33 232
19761.65 241
19762.98 238
19764.31 242
19765.64 225
19766.96 252
19768.29 258
19769.62 231
19770.95 251
19772.27 226
19773.60 269
19774.93 239
19776.26 233
19777.58 244
19778.91 235
19780.24 251
19781.57 250
19782.90 248
19784.22 234
19785.55 224
19786.88 224
19788.21 257
19789.54 238
19790.86 231
19792.19 240
19793.52 237
19794.85 240
19796.18 250
19797.51 222
19798.83 232
19800.16 237
19801.49 286
19802.82 245
19804.15 237
19805.48 240
19806.81 225
19808.13 255
19809.46 228
19810.79 277
19812.12 294
19813.45 265
19814.78 228
19816.11 237
19817.44 231
19818.77 235
19820.10 242
19821.42 257
19822.75 252
19824.08 262
19825.41 258
19826.74 258
19828.07 252
19829.40 241
19830.73 267
19832.06 270
19833.39 246
19834.72 244
19836.05 264
19837.38 269
19838.71 236
19840.04 251
19841.37 262
19842.70 243
19844.03 248
19845.36 243
19846.69 240
19848.02 229
19849.35 241
19850.68 266
19852.01 248
19853.34 232
19854.67 250
19856.00 243
19857.33 260
19858.66 241
19859.99 244
19861.32 249
19862.65 237
19863.98 233
19865.31 250
19866.64 253
19867.97 266
19869.30 234
19870.64 236
19871.97 263
19873.30 247
19874.63 229
19875.96 229
19877.29 239
19878.62 242
19879.95 261
19881.28 271
19882.62 265
19883.95 250
19885.28 257
19886.61 236
19887.94 231
19889.27 239
19890.60 250
19891.94 252
19893.27 233
19894.60 232
19895.93 251
19897.26 252
19898.59 223
19899.93 237
19901.26 251
19902.59 259
19903.92 241
19905.25 245
19906.59 256
19907.92 246
19909.25 243
19910.58 245
19911.91 272
19913.25 241
19914.58 240
19915.91 245
19917.24 219
19918.58 225
19919.91 257
19921.24 239
19922.57 241
19923.91 246
19925.24 254
19926.57 245
19927.90 255
19929.24 239
19930.57 284
19931.90 273
19933.24 247
19934.57 260
19935.90 249
19937.23 246
19938.57 267
19939.90 257
19941.23 251
19942.57 250
19943.90 237
19945.23 256
19946.57 233
19947.90 263
19949.23 274
19950.57 276
19951.90 260
19953.24 241
19954.57 259
19955.90 253
19957.24 262
19958.57 260
19959.90 239
19961.24 301
19962.57 296
19963.91 252
19965.24 252
19966.57 252
19967.91 275
19969.24 249
19970.58 258
19971.91 250
19973.24 254
19974.58 247
19975.91 262
19977.25 277
19978.58 262
19979.92 245
19981.25 244
19982.59 243
19983.92 242
19985.26 254
19986.59 265
19987.92 250
19989.26 268
19990.59 240
19991.93 251
19993.26 233
19994.60 242
19995.93 240
19997.27 247
19998.60 271
19999.94 261
20001.28 277
20002.61 245
20003.95 257
20005.28 270
20006.62 251
20007.95 244
20009.29 235
20010.62 249
20011.96 267
20013.29 227
20014.63 242
20015.97 256
20017.30 254
20018.64 246
20019.97 251
20021.31 269
20022.64 247
20023.98 237
20025.32 264
20026.65 271
20027.99 268
20029.32 249
20030.66 268
20032.00 252
20033.33 242
20034.67 267
20036.01 262
20037.34 225
20038.68 251
20040.02 252
20041.35 263
20042.69 258
20044.03 255
20045.36 265
20046.70 236
20048.04 250
20049.37 258
20050.71 240
20052.05 236
20053.38 255
20054.72 256
20056.06 255
20057.39 266
20058.73 258
20060.07 258
20061.41 257
20062.74 253
20064.08 243
20065.42 247
20066.76 259
20068.09 243
20069.43 230
20070.77 258
20072.11 277
20073.44 274
20074.78 247
20076.12 240
20077.46 246
20078.79 270
20080.13 282
20081.47 247
20082.81 252
20084.15 234
20085.48 249
20086.82 257
20088.16 261
20089.50 256
20090.84 235
20092.17 271
20093.51 243
20094.85 248
20096.19 238
20097.53 260
20098.87 255
20100.20 229
20101.54 256
20102.88 264
20104.22 252
20105.56 278
20106.90 256
20108.24 235
20109.58 262
20110.91 252
20112.25 278
20113.59 274
20114.93 248
20116.27 251
20117.61 237
20118.95 263
20120.29 263
20121.63 271
20122.97 248
20124.31 263
20125.65 265
20126.98 277
20128.32 229
20129.66 265
20131.00 270
20132.34 248
20133.68 234
20135.02 284
20136.36 263
