# Supplementary material for: MALDI-TOF MS typing enables the classification of brewing yeasts of the genus Saccharomyces to major beer styles
Source: PLoS One. 2017 Aug 9;12(8):e0181694. doi: 10.1371/journal.pone.0181694 (PMC5549903; doi:10.1371/journal.pone.0181694)
Supplement: S17 File — The directory includes 90 raw files and was zipped to “.zip”; the folder has three strains with 30 spectra per strain; S1 Text explains the raw files with an example and Table 1 represents the yeast strains used within the experiment. (ZIP) [file pone.0181694.s020.zip › 49-51/30813-PIBA124-Lag-Lag-Lag-YPG-18h-E-E_2016-09-30_1_0_C8_1.dat]

1999.98 1266
2000.40 1284
2000.82 1326
2001.24 1418
2001.66 1343
2002.09 1297
2002.51 1224
2002.93 1218
2003.35 1133
2003.78 1284
2004.20 1264
2004.62 1311
2005.04 1244
2005.47 1215
2005.89 1128
2006.31 1177
2006.73 1126
2007.16 1194
2007.58 1183
2008.00 1200
2008.42 1186
2008.85 1264
2009.27 1292
2009.69 1310
2010.12 1219
2010.54 1235
2010.96 1163
2011.39 1177
2011.81 1207
2012.23 1223
2012.66 1156
2013.08 1220
2013.50 1208
2013.93 1260
2014.35 1203
2014.77 1259
2015.20 1252
2015.62 1176
2016.04 1271
2016.47 1269
2016.89 1349
2017.31 1329
2017.74 1313
2018.16 1348
2018.59 1351
2019.01 1284
2019.43 1282
2019.86 1360
2020.28 1317
2020.71 1248
2021.13 1248
2021.55 1187
2021.98 1177
2022.40 1192
2022.83 1222
2023.25 1250
2023.68 1221
2024.10 1261
2024.52 1268
2024.95 1193
2025.37 1184
2025.80 1227
2026.22 1184
2026.65 1193
2027.07 1178
2027.50 1197
2027.92 1199
2028.35 1173
2028.77 1114
2029.20 1084
2029.62 1127
2030.05 1142
2030.47 1127
2030.90 1165
2031.32 1281
2031.75 1191
2032.17 1156
2032.60 1187
2033.02 1098
2033.45 1275
2033.88 1302
2034.30 1305
2034.73 1201
2035.15 1155
2035.58 1198
2036.00 1192
2036.43 1224
2036.86 1254
2037.28 1175
2037.71 1151
2038.13 1144
2038.56 1196
2038.98 1332
2039.41 1255
2039.84 1257
2040.26 1284
2040.69 1217
2041.12 1199
2041.54 1201
2041.97 1199
2042.39 1192
2042.82 1275
2043.25 1218
2043.67 1197
2044.10 1209
2044.53 1233
2044.95 1237
2045.38 1173
2045.81 1248
2046.23 1184
2046.66 1169
2047.09 1157
2047.51 1104
2047.94 1090
2048.37 1172
2048.80 1128
2049.22 1228
2049.65 1177
2050.08 1164
2050.50 1224
2050.93 1145
2051.36 1119
2051.79 1098
2052.21 1139
2052.64 1142
2053.07 1060
2053.50 1152
2053.92 1146
2054.35 1165
2054.78 1205
2055.21 1229
2055.63 1238
2056.06 1281
2056.49 1275
2056.92 1255
2057.35 1319
2057.77 1269
2058.20 1271
2058.63 1325
2059.06 1250
2059.49 1235
2059.92 1159
2060.34 1210
2060.77 1216
2061.20 1198
2061.63 1254
2062.06 1266
2062.49 1272
2062.91 1219
2063.34 1178
2063.77 1178
2064.20 1221
2064.63 1240
2065.06 1205
2065.49 1277
2065.91 1270
2066.34 1332
2066.77 1305
2067.20 1233
2067.63 1223
2068.06 1209
2068.49 1181
2068.92 1187
2069.35 1192
2069.78 1188
2070.21 1182
2070.63 1232
2071.06 1234
2071.49 1213
2071.92 1167
2072.35 1189
2072.78 1192
2073.21 1187
2073.64 1256
2074.07 1275
2074.50 1213
2074.93 1145
2075.36 1211
2075.79 1315
2076.22 1309
2076.65 1260
2077.08 1225
2077.51 1204
2077.94 1202
2078.37 1276
2078.80 1351
2079.23 1334
2079.66 1385
2080.09 1254
2080.52 1265
2080.95 1291
2081.38 1288
2081.81 1308
2082.24 1319
2082.67 1343
2083.10 1245
2083.54 1267
2083.97 1222
2084.40 1259
2084.83 1280
2085.26 1300
2085.69 1276
2086.12 1171
2086.55 1083
2086.98 1176
2087.41 1260
2087.84 1282
2088.28 1243
2088.71 1227
2089.14 1166
2089.57 1109
2090.00 1182
2090.43 1131
2090.86 1127
2091.29 1153
2091.73 1210
2092.16 1168
2092.59 1160
2093.02 1229
2093.45 1198
2093.88 1148
2094.32 1208
2094.75 1247
2095.18 1244
2095.61 1137
2096.04 1178
2096.48 1196
2096.91 1172
2097.34 1195
2097.77 1150
2098.20 1105
2098.64 1185
2099.07 1197
2099.50 1247
2099.93 1154
2100.37 1123
2100.80 1168
2101.23 1111
2101.66 1062
2102.10 1126
2102.53 1125
2102.96 1149
2103.39 1090
2103.83 1126
2104.26 1152
2104.69 1214
2105.13 1118
2105.56 1185
2105.99 1233
2106.42 1233
2106.86 1219
2107.29 1226
2107.72 1204
2108.16 1143
2108.59 1210
2109.02 1168
2109.46 1193
2109.89 1172
2110.32 1105
2110.76 1107
2111.19 1169
2111.62 1154
2112.06 1125
2112.49 1163
2112.92 1135
2113.36 1142
2113.79 1155
2114.23 1105
2114.66 1069
2115.09 1113
2115.53 1157
2115.96 1157
2116.40 1048
2116.83 1062
2117.26 1140
2117.70 1110
2118.13 1108
2118.57 1098
2119.00 1121
2119.44 1167
2119.87 1162
2120.30 1145
2120.74 1103
2121.17 1126
2121.61 1219
2122.04 1246
2122.48 1095
2122.91 1136
2123.35 1175
2123.78 1215
2124.22 1149
2124.65 1095
2125.09 1144
2125.52 1159
2125.96 1127
2126.39 1150
2126.83 1183
2127.26 1185
2127.70 1216
2128.13 1238
2128.57 1235
2129.00 1217
2129.44 1283
2129.87 1353
2130.31 1358
2130.74 1287
2131.18 1300
2131.62 1305
2132.05 1336
2132.49 1287
2132.92 1331
2133.36 1224
2133.79 1178
2134.23 1262
2134.67 1240
2135.10 1284
2135.54 1225
2135.97 1234
2136.41 1263
2136.85 1220
2137.28 1196
2137.72 1217
2138.16 1260
2138.59 1188
2139.03 1202
2139.46 1228
2139.90 1181
2140.34 1195
2140.77 1138
2141.21 1160
2141.65 1169
2142.08 1110
2142.52 1088
2142.96 1086
2143.39 1145
2143.83 1181
2144.27 1147
2144.70 1059
2145.14 1192
2145.58 1135
2146.02 1094
2146.45 1178
2146.89 1178
2147.33 1192
2147.76 1231
2148.20 1296
2148.64 1335
2149.08 1303
2149.51 1393
2149.95 1419
2150.39 1491
2150.83 1371
2151.26 1326
2151.70 1424
2152.14 1371
2152.58 1371
2153.01 1243
2153.45 1186
2153.89 1181
2154.33 1142
2154.77 1198
2155.20 1156
2155.64 1203
2156.08 1187
2156.52 1109
2156.96 1248
2157.40 1222
2157.83 1223
2158.27 1294
2158.71 1243
2159.15 1202
2159.59 1260
2160.03 1213
2160.46 1308
2160.90 1181
2161.34 1128
2161.78 1172
2162.22 1202
2162.66 1221
2163.10 1231
2163.54 1203
2163.97 1224
2164.41 1213
2164.85 1218
2165.29 1291
2165.73 1293
2166.17 1263
2166.61 1277
2167.05 1381
2167.49 1300
2167.93 1250
2168.37 1357
2168.80 1410
2169.24 1278
2169.68 1332
2170.12 1310
2170.56 1328
2171.00 1357
2171.44 1243
2171.88 1271
2172.32 1314
2172.76 1335
2173.20 1307
2173.64 1326
2174.08 1309
2174.52 1335
2174.96 1395
2175.40 1389
2175.84 1380
2176.28 1375
2176.72 1441
2177.16 1381
2177.60 1430
2178.04 1468
2178.48 1339
2178.92 1424
2179.36 1426
2179.80 1404
2180.24 1302
2180.69 1254
2181.13 1244
2181.57 1290
2182.01 1239
2182.45 1252
2182.89 1197
2183.33 1184
2183.77 1231
2184.21 1229
2184.65 1221
2185.09 1167
2185.53 1105
2185.98 1189
2186.42 1293
2186.86 1260
2187.30 1330
2187.74 1340
2188.18 1346
2188.62 1275
2189.07 1344
2189.51 1299
2189.95 1358
2190.39 1360
2190.83 1224
2191.27 1243
2191.71 1301
2192.16 1359
2192.60 1318
2193.04 1263
2193.48 1285
2193.92 1383
2194.37 1456
2194.81 1417
2195.25 1297
2195.69 1379
2196.13 1343
2196.58 1327
2197.02 1368
2197.46 1323
2197.90 1272
2198.35 1254
2198.79 1260
2199.23 1274
2199.67 1257
2200.12 1263
2200.56 1197
2201.00 1255
2201.44 1288
2201.89 1266
2202.33 1275
2202.77 1247
2203.21 1291
2203.66 1241
2204.10 1279
2204.54 1265
2204.99 1277
2205.43 1303
2205.87 1338
2206.32 1274
2206.76 1279
2207.20 1370
2207.65 1450
2208.09 1369
2208.53 1354
2208.98 1413
2209.42 1441
2209.86 1351
2210.31 1397
2210.75 1451
2211.19 1386
2211.64 1377
2212.08 1385
2212.53 1338
2212.97 1344
2213.41 1291
2213.86 1324
2214.30 1310
2214.74 1291
2215.19 1400
2215.63 1435
2216.08 1344
2216.52 1316
2216.97 1315
2217.41 1296
2217.85 1327
2218.30 1328
2218.74 1306
2219.19 1280
2219.63 1210
2220.08 1261
2220.52 1265
2220.97 1347
2221.41 1333
2221.86 1428
2222.30 1390
2222.74 1408
2223.19 1410
2223.63 1406
2224.08 1488
2224.52 1530
2224.97 1509
2225.41 1601
2225.86 1549
2226.30 1559
2226.75 1544
2227.20 1627
2227.64 1640
2228.09 1625
2228.53 1462
2228.98 1463
2229.42 1509
2229.87 1529
2230.31 1597
2230.76 1586
2231.20 1520
2231.65 1600
2232.10 1618
2232.54 1564
2232.99 1605
2233.43 1597
2233.88 1595
2234.33 1559
2234.77 1525
2235.22 1508
2235.66 1451
2236.11 1393
2236.56 1415
2237.00 1366
2237.45 1343
2237.90 1338
2238.34 1395
2238.79 1379
2239.23 1342
2239.68 1479
2240.13 1469
2240.57 1390
2241.02 1320
2241.47 1337
2241.91 1324
2242.36 1321
2242.81 1354
2243.25 1254
2243.70 1189
2244.15 1267
2244.60 1213
2245.04 1226
2245.49 1212
2245.94 1233
2246.38 1323
2246.83 1192
2247.28 1283
2247.73 1266
2248.17 1230
2248.62 1197
2249.07 1219
2249.52 1297
2249.96 1290
2250.41 1300
2250.86 1346
2251.31 1410
2251.75 1445
2252.20 1480
2252.65 1504
2253.10 1443
2253.54 1467
2253.99 1497
2254.44 1456
2254.89 1500
2255.34 1500
2255.79 1506
2256.23 1384
2256.68 1358
2257.13 1312
2257.58 1302
2258.03 1383
2258.47 1334
2258.92 1309
2259.37 1260
2259.82 1289
2260.27 1347
2260.72 1318
2261.17 1301
2261.61 1334
2262.06 1350
2262.51 1433
2262.96 1371
2263.41 1403
2263.86 1444
2264.31 1490
2264.76 1394
2265.21 1342
2265.65 1400
2266.10 1372
2266.55 1449
2267.00 1436
2267.45 1520
2267.90 1599
2268.35 1602
2268.80 1539
2269.25 1583
2269.70 1633
2270.15 1654
2270.60 1730
2271.05 1725
2271.50 1590
2271.95 1576
2272.40 1563
2272.85 1572
2273.30 1590
2273.75 1573
2274.20 1561
2274.65 1630
2275.10 1616
2275.55 1675
2276.00 1677
2276.45 1747
2276.90 1879
2277.35 1789
2277.80 1689
2278.25 1792
2278.70 1697
2279.15 1612
2279.60 1549
2280.05 1443
2280.50 1376
2280.95 1459
2281.40 1449
2281.85 1360
2282.30 1329
2282.75 1339
2283.20 1355
2283.66 1394
2284.11 1369
2284.56 1369
2285.01 1323
2285.46 1371
2285.91 1294
2286.36 1261
2286.81 1308
2287.26 1307
2287.72 1354
2288.17 1464
2288.62 1491
2289.07 1596
2289.52 1601
2289.97 1734
2290.42 1785
2290.88 1862
2291.33 1939
2291.78 1996
2292.23 1951
2292.68 1900
2293.13 1758
2293.59 1806
2294.04 1756
2294.49 1738
2294.94 1616
2295.39 1630
2295.85 1563
2296.30 1493
2296.75 1445
2297.20 1463
2297.65 1428
2298.11 1383
2298.56 1370
2299.01 1381
2299.46 1335
2299.92 1408
2300.37 1366
2300.82 1356
2301.27 1384
2301.73 1362
2302.18 1355
2302.63 1321
2303.09 1313
2303.54 1277
2303.99 1239
2304.44 1253
2304.90 1297
2305.35 1282
2305.80 1249
2306.26 1239
2306.71 1329
2307.16 1338
2307.62 1388
2308.07 1414
2308.52 1398
2308.98 1425
2309.43 1510
2309.88 1430
2310.34 1509
2310.79 1518
2311.24 1419
2311.70 1586
2312.15 1466
2312.60 1607
2313.06 1500
2313.51 1475
2313.97 1537
2314.42 1564
2314.87 1470
2315.33 1442
2315.78 1431
2316.24 1417
2316.69 1360
2317.14 1319
2317.60 1304
2318.05 1391
2318.51 1436
2318.96 1413
2319.42 1383
2319.87 1552
2320.32 1550
2320.78 1429
2321.23 1411
2321.69 1509
2322.14 1441
2322.60 1461
2323.05 1360
2323.51 1407
2323.96 1463
2324.42 1524
2324.87 1494
2325.33 1501
2325.78 1478
2326.24 1457
2326.69 1469
2327.15 1449
2327.60 1503
2328.06 1446
2328.51 1411
2328.97 1443
2329.42 1495
2329.88 1472
2330.33 1422
2330.79 1376
2331.25 1407
2331.70 1332
2332.16 1350
2332.61 1366
2333.07 1353
2333.52 1363
2333.98 1341
2334.44 1339
2334.89 1264
2335.35 1357
2335.80 1424
2336.26 1419
2336.72 1336
2337.17 1345
2337.63 1383
2338.08 1337
2338.54 1442
2339.00 1493
2339.45 1511
2339.91 1505
2340.37 1496
2340.82 1531
2341.28 1579
2341.74 1480
2342.19 1478
2342.65 1470
2343.11 1540
2343.56 1507
2344.02 1433
2344.48 1497
2344.93 1452
2345.39 1502
2345.85 1554
2346.30 1577
2346.76 1632
2347.22 1554
2347.67 1472
2348.13 1500
2348.59 1477
2349.05 1500
2349.50 1518
2349.96 1470
2350.42 1452
2350.88 1513
2351.33 1493
2351.79 1412
2352.25 1402
2352.71 1439
2353.16 1461
2353.62 1364
2354.08 1387
2354.54 1323
2355.00 1244
2355.45 1313
2355.91 1389
2356.37 1315
2356.83 1307
2357.29 1415
2357.74 1408
2358.20 1430
2358.66 1445
2359.12 1402
2359.58 1469
2360.04 1568
2360.49 1636
2360.95 1600
2361.41 1566
2361.87 1625
2362.33 1744
2362.79 1687
2363.24 1627
2363.70 1594
2364.16 1492
2364.62 1548
2365.08 1477
2365.54 1497
2366.00 1441
2366.46 1419
2366.92 1445
2367.37 1473
2367.83 1489
2368.29 1415
2368.75 1383
2369.21 1364
2369.67 1412
2370.13 1369
2370.59 1288
2371.05 1344
2371.51 1356
2371.97 1395
2372.43 1372
2372.89 1348
2373.35 1349
2373.81 1426
2374.27 1443
2374.73 1395
2375.19 1264
2375.65 1320
2376.11 1331
2376.57 1379
2377.03 1393
2377.49 1437
2377.95 1421
2378.41 1335
2378.87 1321
2379.33 1422
2379.79 1349
2380.25 1389
2380.71 1357
2381.17 1378
2381.63 1355
2382.09 1375
2382.55 1354
2383.01 1345
2383.47 1407
2383.93 1418
2384.39 1359
2384.85 1422
2385.31 1383
2385.77 1356
2386.24 1347
2386.70 1310
2387.16 1376
2387.62 1371
2388.08 1372
2388.54 1386
2389.00 1448
2389.46 1444
2389.92 1323
2390.39 1307
2390.85 1353
2391.31 1371
2391.77 1376
2392.23 1415
2392.69 1471
2393.15 1421
2393.62 1333
2394.08 1399
2394.54 1294
2395.00 1354
2395.46 1341
2395.92 1347
2396.39 1336
2396.85 1251
2397.31 1412
2397.77 1438
2398.23 1490
2398.70 1424
2399.16 1396
2399.62 1428
2400.08 1479
2400.55 1455
2401.01 1408
2401.47 1463
2401.93 1341
2402.39 1335
2402.86 1367
2403.32 1360
2403.78 1277
2404.24 1348
2404.71 1309
2405.17 1294
2405.63 1502
2406.10 1324
2406.56 1376
2407.02 1342
2407.48 1281
2407.95 1311
2408.41 1311
2408.87 1317
2409.34 1296
2409.80 1261
2410.26 1251
2410.73 1273
2411.19 1211
2411.65 1260
2412.12 1295
2412.58 1241
2413.04 1197
2413.51 1253
2413.97 1305
2414.43 1279
2414.90 1259
2415.36 1406
2415.83 1475
2416.29 1437
2416.75 1514
2417.22 1463
2417.68 1549
2418.14 1603
2418.61 1716
2419.07 1580
2419.54 1540
2420.00 1560
2420.47 1549
2420.93 1595
2421.39 1449
2421.86 1443
2422.32 1376
2422.79 1458
2423.25 1467
2423.72 1503
2424.18 1439
2424.64 1436
2425.11 1466
2425.57 1445
2426.04 1422
2426.50 1391
2426.97 1312
2427.43 1425
2427.90 1347
2428.36 1358
2428.83 1303
2429.29 1267
2429.76 1233
2430.22 1227
2430.69 1254
2431.15 1328
2431.62 1310
2432.08 1375
2432.55 1419
2433.02 1347
2433.48 1365
2433.95 1359
2434.41 1360
2434.88 1325
2435.34 1370
2435.81 1369
2436.27 1358
2436.74 1448
2437.21 1487
2437.67 1466
2438.14 1346
2438.60 1522
2439.07 1521
2439.54 1570
2440.00 1600
2440.47 1585
2440.93 1559
2441.40 1626
2441.87 1633
2442.33 1542
2442.80 1526
2443.27 1486
2443.73 1540
2444.20 1449
2444.66 1417
2445.13 1425
2445.60 1352
2446.06 1365
2446.53 1386
2447.00 1349
2447.46 1250
2447.93 1253
2448.40 1253
2448.87 1181
2449.33 1244
2449.80 1279
2450.27 1279
2450.73 1336
2451.20 1244
2451.67 1241
2452.13 1305
2452.60 1359
2453.07 1325
2453.54 1221
2454.00 1258
2454.47 1318
2454.94 1315
2455.41 1336
2455.87 1316
2456.34 1318
2456.81 1248
2457.28 1279
2457.74 1299
2458.21 1305
2458.68 1263
2459.15 1215
2459.62 1304
2460.08 1323
2460.55 1366
2461.02 1283
2461.49 1218
2461.96 1290
2462.42 1267
2462.89 1314
2463.36 1373
2463.83 1296
2464.30 1320
2464.77 1327
2465.23 1355
2465.70 1335
2466.17 1387
2466.64 1408
2467.11 1348
2467.58 1346
2468.05 1432
2468.52 1417
2468.98 1406
2469.45 1437
2469.92 1410
2470.39 1357
2470.86 1331
2471.33 1472
2471.80 1493
2472.27 1406
2472.74 1373
2473.21 1399
2473.67 1387
2474.14 1344
2474.61 1302
2475.08 1305
2475.55 1240
2476.02 1273
2476.49 1286
2476.96 1370
2477.43 1335
2477.90 1371
2478.37 1346
2478.84 1371
2479.31 1327
2479.78 1491
2480.25 1451
2480.72 1504
2481.19 1466
2481.66 1459
2482.13 1494
2482.60 1366
2483.07 1276
2483.54 1293
2484.01 1325
2484.48 1314
2484.95 1325
2485.42 1228
2485.89 1285
2486.36 1391
2486.83 1332
2487.30 1337
2487.77 1431
2488.24 1393
2488.72 1370
2489.19 1407
2489.66 1406
2490.13 1333
2490.60 1325
2491.07 1398
2491.54 1309
2492.01 1301
2492.48 1303
2492.95 1322
2493.42 1366
2493.90 1431
2494.37 1340
2494.84 1347
2495.31 1446
2495.78 1391
2496.25 1398
2496.72 1412
2497.20 1388
2497.67 1419
2498.14 1410
2498.61 1339
2499.08 1294
2499.55 1287
2500.03 1317
2500.50 1234
2500.97 1194
2501.44 1232
2501.91 1298
2502.38 1268
2502.86 1320
2503.33 1236
2503.80 1254
2504.27 1279
2504.75 1306
2505.22 1280
2505.69 1260
2506.16 1326
2506.63 1367
2507.11 1453
2507.58 1464
2508.05 1444
2508.52 1449
2509.00 1518
2509.47 1435
2509.94 1477
2510.42 1547
2510.89 1563
2511.36 1727
2511.83 1859
2512.31 1805
2512.78 1907
2513.25 1878
2513.73 1769
2514.20 1681
2514.67 1697
2515.14 1640
2515.62 1560
2516.09 1534
2516.56 1505
2517.04 1490
2517.51 1417
2517.99 1387
2518.46 1434
2518.93 1473
2519.41 1442
2519.88 1445
2520.35 1449
2520.83 1408
2521.30 1501
2521.77 1396
2522.25 1365
2522.72 1383
2523.20 1342
2523.67 1238
2524.14 1300
2524.62 1374
2525.09 1336
2525.57 1427
2526.04 1346
2526.51 1365
2526.99 1327
2527.46 1401
2527.94 1454
2528.41 1402
2528.89 1393
2529.36 1335
2529.84 1432
2530.31 1475
2530.79 1444
2531.26 1442
2531.73 1491
2532.21 1443
2532.68 1420
2533.16 1431
2533.63 1405
2534.11 1465
2534.58 1349
2535.06 1331
2535.53 1301
2536.01 1425
2536.48 1377
2536.96 1377
2537.44 1411
2537.91 1353
2538.39 1399
2538.86 1374
2539.34 1367
2539.81 1497
2540.29 1458
2540.76 1393
2541.24 1445
2541.71 1424
2542.19 1488
2542.67 1457
2543.14 1372
2543.62 1420
2544.09 1433
2544.57 1452
2545.05 1407
2545.52 1426
2546.00 1554
2546.47 1532
2546.95 1686
2547.43 1730
2547.90 1652
2548.38 1674
2548.86 1678
2549.33 1763
2549.81 1733
2550.28 1678
2550.76 1720
2551.24 1677
2551.71 1633
2552.19 1581
2552.67 1580
2553.14 1599
2553.62 1618
2554.10 1615
2554.57 1661
2555.05 1625
2555.53 1679
2556.01 1653
2556.48 1605
2556.96 1622
2557.44 1705
2557.91 1645
2558.39 1635
2558.87 1588
2559.35 1519
2559.82 1508
2560.30 1517
2560.78 1391
2561.26 1484
2561.73 1363
2562.21 1281
2562.69 1338
2563.17 1284
2563.64 1275
2564.12 1317
2564.60 1246
2565.08 1319
2565.56 1360
2566.03 1253
2566.51 1254
2566.99 1295
2567.47 1263
2567.95 1226
2568.42 1328
2568.90 1241
2569.38 1284
2569.86 1219
2570.34 1272
2570.82 1299
2571.29 1295
2571.77 1234
2572.25 1322
2572.73 1295
2573.21 1308
2573.69 1273
2574.17 1220
2574.64 1381
2575.12 1345
2575.60 1372
2576.08 1367
2576.56 1347
2577.04 1310
2577.52 1297
2578.00 1378
2578.48 1386
2578.95 1360
2579.43 1353
2579.91 1320
2580.39 1306
2580.87 1388
2581.35 1286
2581.83 1254
2582.31 1250
2582.79 1287
2583.27 1286
2583.75 1365
2584.23 1372
2584.71 1297
2585.19 1280
2585.67 1316
2586.15 1330
2586.63 1341
2587.11 1295
2587.59 1198
2588.07 1294
2588.55 1278
2589.03 1306
2589.51 1371
2589.99 1333
2590.47 1300
2590.95 1314
2591.43 1338
2591.91 1328
2592.39 1306
2592.87 1339
2593.35 1304
2593.83 1305
2594.31 1317
2594.79 1358
2595.27 1425
2595.75 1429
2596.23 1406
2596.71 1332
2597.20 1417
2597.68 1421
2598.16 1380
2598.64 1292
2599.12 1307
2599.60 1287
2600.08 1328
2600.56 1313
2601.04 1330
2601.53 1310
2602.01 1282
2602.49 1342
2602.97 1329
2603.45 1380
2603.93 1313
2604.41 1280
2604.90 1223
2605.38 1256
2605.86 1264
2606.34 1341
2606.82 1304
2607.30 1238
2607.79 1233
2608.27 1209
2608.75 1256
2609.23 1227
2609.71 1285
2610.20 1304
2610.68 1357
2611.16 1448
2611.64 1441
2612.12 1473
2612.61 1436
2613.09 1504
2613.57 1438
2614.05 1348
2614.54 1414
2615.02 1471
2615.50 1419
2615.98 1336
2616.47 1332
2616.95 1273
2617.43 1314
2617.91 1257
2618.40 1251
2618.88 1223
2619.36 1240
2619.85 1243
2620.33 1169
2620.81 1251
2621.29 1190
2621.78 1270
2622.26 1246
2622.74 1250
2623.23 1225
2623.71 1279
2624.19 1304
2624.68 1245
2625.16 1305
2625.64 1261
2626.13 1272
2626.61 1253
2627.10 1279
2627.58 1316
2628.06 1295
2628.55 1272
2629.03 1313
2629.51 1259
2630.00 1253
2630.48 1312
2630.97 1346
2631.45 1328
2631.93 1379
2632.42 1377
2632.90 1348
2633.39 1358
2633.87 1310
2634.35 1383
2634.84 1315
2635.32 1376
2635.81 1419
2636.29 1308
2636.78 1377
2637.26 1267
2637.75 1390
2638.23 1334
2638.72 1391
2639.20 1343
2639.68 1306
2640.17 1305
2640.65 1382
2641.14 1422
2641.62 1407
2642.11 1344
2642.59 1267
2643.08 1256
2643.56 1331
2644.05 1302
2644.53 1395
2645.02 1329
2645.51 1270
2645.99 1358
2646.48 1301
2646.96 1342
2647.45 1227
2647.93 1283
2648.42 1281
2648.90 1288
2649.39 1382
2649.88 1341
2650.36 1325
2650.85 1462
2651.33 1462
2651.82 1335
2652.30 1429
2652.79 1452
2653.28 1406
2653.76 1394
2654.25 1412
2654.73 1383
2655.22 1401
2655.71 1269
2656.19 1412
2656.68 1507
2657.17 1465
2657.65 1429
2658.14 1334
2658.63 1380
2659.11 1388
2659.60 1415
2660.09 1387
2660.57 1374
2661.06 1317
2661.55 1276
2662.03 1242
2662.52 1252
2663.01 1265
2663.49 1256
2663.98 1282
2664.47 1411
2664.95 1342
2665.44 1269
2665.93 1294
2666.42 1289
2666.90 1328
2667.39 1394
2667.88 1430
2668.36 1404
2668.85 1384
2669.34 1396
2669.83 1412
2670.31 1382
2670.80 1503
2671.29 1401
2671.78 1442
2672.27 1530
2672.75 1513
2673.24 1550
2673.73 1567
2674.22 1603
2674.70 1727
2675.19 1712
2675.68 1791
2676.17 1751
2676.66 1576
2677.15 1523
2677.63 1555
2678.12 1486
2678.61 1485
2679.10 1471
2679.59 1509
2680.08 1479
2680.56 1413
2681.05 1388
2681.54 1495
2682.03 1527
2682.52 1485
2683.01 1485
2683.50 1630
2683.98 1680
2684.47 1546
2684.96 1429
2685.45 1500
2685.94 1412
2686.43 1544
2686.92 1497
2687.41 1472
2687.90 1455
2688.39 1461
2688.88 1356
2689.36 1368
2689.85 1413
2690.34 1464
2690.83 1364
2691.32 1370
2691.81 1404
2692.30 1345
2692.79 1436
2693.28 1409
2693.77 1419
2694.26 1369
2694.75 1400
2695.24 1426
2695.73 1468
2696.22 1393
2696.71 1334
2697.20 1469
2697.69 1388
2698.18 1402
2698.67 1390
2699.16 1358
2699.65 1294
2700.14 1451
2700.63 1441
2701.12 1434
2701.61 1349
2702.10 1438
2702.59 1494
2703.08 1457
2703.57 1492
2704.06 1500
2704.56 1437
2705.05 1457
2705.54 1351
2706.03 1354
2706.52 1352
2707.01 1363
2707.50 1373
2707.99 1317
2708.48 1399
2708.97 1250
2709.46 1323
2709.96 1359
2710.45 1303
2710.94 1281
2711.43 1370
2711.92 1382
2712.41 1356
2712.90 1319
2713.40 1348
2713.89 1318
2714.38 1346
2714.87 1345
2715.36 1385
2715.85 1307
2716.35 1367
2716.84 1344
2717.33 1293
2717.82 1275
2718.31 1345
2718.80 1331
2719.30 1307
2719.79 1290
2720.28 1327
2720.77 1357
2721.27 1324
2721.76 1366
2722.25 1385
2722.74 1284
2723.23 1328
2723.73 1441
2724.22 1425
2724.71 1354
2725.20 1330
2725.70 1308
2726.19 1326
2726.68 1273
2727.18 1468
2727.67 1410
2728.16 1360
2728.65 1403
2729.15 1388
2729.64 1353
2730.13 1423
2730.63 1518
2731.12 1449
2731.61 1398
2732.10 1455
2732.60 1433
2733.09 1429
2733.58 1349
2734.08 1372
2734.57 1461
2735.06 1381
2735.56 1390
2736.05 1404
2736.55 1454
2737.04 1479
2737.53 1421
2738.03 1426
2738.52 1472
2739.01 1479
2739.51 1379
2740.00 1383
2740.50 1431
2740.99 1383
2741.48 1364
2741.98 1328
2742.47 1330
2742.97 1326
2743.46 1205
2743.95 1258
2744.45 1382
2744.94 1304
2745.44 1288
2745.93 1217
2746.43 1237
2746.92 1376
2747.42 1385
2747.91 1388
2748.40 1299
2748.90 1287
2749.39 1273
2749.89 1333
2750.38 1343
2750.88 1443
2751.37 1328
2751.87 1261
2752.36 1332
2752.86 1266
2753.35 1232
2753.85 1334
2754.34 1300
2754.84 1352
2755.33 1346
2755.83 1363
2756.33 1347
2756.82 1371
2757.32 1363
2757.81 1319
2758.31 1341
2758.80 1273
2759.30 1247
2759.79 1244
2760.29 1323
2760.79 1371
2761.28 1375
2761.78 1333
2762.27 1274
2762.77 1310
2763.27 1290
2763.76 1338
2764.26 1362
2764.75 1340
2765.25 1297
2765.75 1311
2766.24 1399
2766.74 1333
2767.23 1385
2767.73 1338
2768.23 1423
2768.72 1352
2769.22 1388
2769.72 1412
2770.21 1382
2770.71 1349
2771.21 1380
2771.70 1408
2772.20 1345
2772.70 1320
2773.19 1333
2773.69 1334
2774.19 1312
2774.69 1435
2775.18 1505
2775.68 1456
2776.18 1442
2776.67 1506
2777.17 1440
2777.67 1449
2778.17 1461
2778.66 1402
2779.16 1440
2779.66 1472
2780.16 1403
2780.65 1470
2781.15 1491
2781.65 1395
2782.15 1334
2782.64 1371
2783.14 1317
2783.64 1351
2784.14 1296
2784.63 1331
2785.13 1327
2785.63 1317
2786.13 1354
2786.63 1347
2787.12 1357
2787.62 1377
2788.12 1436
2788.62 1415
2789.12 1428
2789.62 1472
2790.11 1397
2790.61 1427
2791.11 1426
2791.61 1348
2792.11 1336
2792.61 1368
2793.11 1336
2793.60 1372
2794.10 1379
2794.60 1390
2795.10 1518
2795.60 1511
2796.10 1584
2796.60 1702
2797.10 1761
2797.60 1823
2798.09 1715
2798.59 1667
2799.09 1721
2799.59 1627
2800.09 1613
2800.59 1531
2801.09 1582
2801.59 1572
2802.09 1451
2802.59 1455
2803.09 1409
2803.59 1378
2804.09 1353
2804.59 1421
2805.09 1428
2805.59 1401
2806.09 1343
2806.59 1485
2807.09 1613
2807.59 1645
2808.09 1598
2808.59 1696
2809.09 1748
2809.59 1785
2810.09 1831
2810.59 1866
2811.09 1945
2811.59 1957
2812.09 1981
2812.59 2075
2813.09 2057
2813.59 2106
2814.09 2028
2814.59 2018
2815.09 1925
2815.59 1911
2816.09 1793
2816.59 1847
2817.09 1762
2817.59 1684
2818.10 1602
2818.60 1484
2819.10 1412
2819.60 1470
2820.10 1465
2820.60 1447
2821.10 1440
2821.60 1460
2822.10 1456
2822.61 1365
2823.11 1465
2823.61 1460
2824.11 1505
2824.61 1343
2825.11 1344
2825.61 1432
2826.12 1438
2826.62 1418
2827.12 1428
2827.62 1453
2828.12 1379
2828.62 1334
2829.13 1355
2829.63 1352
2830.13 1353
2830.63 1343
2831.13 1284
2831.64 1325
2832.14 1321
2832.64 1318
2833.14 1348
2833.65 1406
2834.15 1388
2834.65 1438
2835.15 1470
2835.65 1412
2836.16 1384
2836.66 1538
2837.16 1432
2837.66 1441
2838.17 1413
2838.67 1351
2839.17 1359
2839.68 1438
2840.18 1506
2840.68 1509
2841.18 1507
2841.69 1450
2842.19 1412
2842.69 1462
2843.20 1422
2843.70 1424
2844.20 1488
2844.71 1516
2845.21 1524
2845.71 1562
2846.22 1536
2846.72 1599
2847.22 1555
2847.73 1622
2848.23 1624
2848.73 1546
2849.24 1529
2849.74 1607
2850.24 1555
2850.75 1554
2851.25 1547
2851.76 1617
2852.26 1507
2852.76 1433
2853.27 1456
2853.77 1414
2854.28 1444
2854.78 1392
2855.28 1427
2855.79 1494
2856.29 1530
2856.80 1506
2857.30 1584
2857.81 1594
2858.31 1687
2858.82 1628
2859.32 1557
2859.82 1617
2860.33 1516
2860.83 1514
2861.34 1556
2861.84 1442
2862.35 1521
2862.85 1530
2863.36 1568
2863.86 1475
2864.37 1475
2864.87 1422
2865.38 1397
2865.88 1337
2866.39 1300
2866.89 1412
2867.40 1302
2867.90 1369
2868.41 1369
2868.91 1432
2869.42 1465
2869.93 1493
2870.43 1424
2870.94 1436
2871.44 1522
2871.95 1581
2872.45 1525
2872.96 1507
2873.47 1558
2873.97 1605
2874.48 1645
2874.98 1535
2875.49 1471
2875.99 1506
2876.50 1511
2877.01 1477
2877.51 1481
2878.02 1447
2878.53 1440
2879.03 1498
2879.54 1467
2880.04 1464
2880.55 1523
2881.06 1499
2881.56 1501
2882.07 1616
2882.58 1668
2883.08 1664
2883.59 1612
2884.10 1609
2884.60 1596
2885.11 1657
2885.62 1566
2886.12 1645
2886.63 1738
2887.14 1781
2887.65 1762
2888.15 1722
2888.66 1655
2889.17 1628
2889.67 1589
2890.18 1631
2890.69 1712
2891.20 1663
2891.70 1582
2892.21 1544
2892.72 1513
2893.23 1473
2893.73 1425
2894.24 1473
2894.75 1494
2895.26 1522
2895.76 1507
2896.27 1540
2896.78 1583
2897.29 1549
2897.80 1488
2898.30 1498
2898.81 1634
2899.32 1623
2899.83 1549
2900.34 1537
2900.84 1481
2901.35 1454
2901.86 1568
2902.37 1512
2902.88 1553
2903.39 1523
2903.89 1516
2904.40 1610
2904.91 1554
2905.42 1505
2905.93 1462
2906.44 1531
2906.95 1438
2907.45 1415
2907.96 1482
2908.47 1452
2908.98 1407
2909.49 1419
2910.00 1543
2910.51 1423
2911.02 1405
2911.53 1371
2912.03 1478
2912.54 1484
2913.05 1440
2913.56 1439
2914.07 1518
2914.58 1464
2915.09 1423
2915.60 1466
2916.11 1527
2916.62 1513
2917.13 1483
2917.64 1529
2918.15 1489
2918.66 1464
2919.17 1524
2919.68 1617
2920.19 1628
2920.70 1651
2921.21 1685
2921.72 1683
2922.23 1714
2922.74 1742
2923.25 1762
2923.76 1821
2924.27 1886
2924.78 1954
2925.29 2060
2925.80 1930
2926.31 1976
2926.82 1909
2927.33 1868
2927.84 1766
2928.35 1792
2928.86 1731
2929.37 1659
2929.88 1560
2930.39 1516
2930.91 1553
2931.42 1488
2931.93 1378
2932.44 1399
2932.95 1405
2933.46 1399
2933.97 1369
2934.48 1449
2934.99 1456
2935.50 1406
2936.02 1336
2936.53 1479
2937.04 1526
2937.55 1527
2938.06 1600
2938.57 1660
2939.08 1794
2939.60 1828
2940.11 2062
2940.62 2312
2941.13 2444
2941.64 2490
2942.15 2581
2942.67 2643
2943.18 2623
2943.69 2524
2944.20 2434
2944.71 2379
2945.23 2195
2945.74 2022
2946.25 1922
2946.76 1839
2947.28 1793
2947.79 1737
2948.30 1704
2948.81 1649
2949.32 1602
2949.84 1563
2950.35 1578
2950.86 1530
2951.37 1467
2951.89 1503
2952.40 1386
2952.91 1462
2953.43 1442
2953.94 1366
2954.45 1353
2954.96 1464
2955.48 1311
2955.99 1329
2956.50 1414
2957.02 1349
2957.53 1407
2958.04 1465
2958.56 1482
2959.07 1427
2959.58 1428
2960.10 1484
2960.61 1420
2961.12 1501
2961.64 1629
2962.15 1665
2962.66 1585
2963.18 1540
2963.69 1538
2964.20 1561
2964.72 1604
2965.23 1600
2965.75 1601
2966.26 1611
2966.77 1581
2967.29 1565
2967.80 1563
2968.32 1603
2968.83 1531
2969.34 1544
2969.86 1485
2970.37 1519
2970.89 1521
2971.40 1447
2971.92 1441
2972.43 1429
2972.94 1409
2973.46 1432
2973.97 1512
2974.49 1421
2975.00 1566
2975.52 1438
2976.03 1441
2976.55 1478
2977.06 1495
2977.58 1569
2978.09 1509
2978.61 1543
2979.12 1637
2979.64 1592
2980.15 1601
2980.67 1539
2981.18 1638
2981.70 1602
2982.21 1633
2982.73 1624
2983.24 1630
2983.76 1620
2984.27 1630
2984.79 1592
2985.30 1663
2985.82 1649
2986.34 1679
2986.85 1640
2987.37 1544
2987.88 1589
2988.40 1624
2988.91 1702
2989.43 1712
2989.95 1674
2990.46 1656
2990.98 1656
2991.49 1666
2992.01 1645
2992.53 1644
2993.04 1668
2993.56 1666
2994.08 1787
2994.59 1721
2995.11 1642
2995.62 1657
2996.14 1787
2996.66 1829
2997.17 1960
2997.69 2028
2998.21 2176
2998.72 2181
2999.24 2096
2999.76 2114
3000.27 2086
3000.79 1981
3001.31 2008
3001.83 1933
3002.34 2047
3002.86 2037
3003.38 2135
3003.89 2551
3004.41 2685
3004.93 2819
3005.45 2908
3005.96 3089
3006.48 3110
3007.00 3099
3007.51 2808
3008.03 2459
3008.55 2361
3009.07 2255
3009.59 2067
3010.10 1912
3010.62 1739
3011.14 1702
3011.66 1623
3012.17 1571
3012.69 1534
3013.21 1577
3013.73 1551
3014.25 1588
3014.76 1566
3015.28 1584
3015.80 1575
3016.32 1572
3016.84 1680
3017.36 1694
3017.87 1675
3018.39 1677
3018.91 1666
3019.43 1689
3019.95 1748
3020.47 1712
3020.98 1575
3021.50 1573
3022.02 1678
3022.54 1694
3023.06 1745
3023.58 1665
3024.10 1791
3024.62 1877
3025.13 1879
3025.65 1949
3026.17 1841
3026.69 1832
3027.21 1805
3027.73 1716
3028.25 1723
3028.77 1639
3029.29 1584
3029.81 1518
3030.33 1517
3030.85 1570
3031.37 1491
3031.89 1495
3032.41 1543
3032.92 1591
3033.44 1518
3033.96 1527
3034.48 1532
3035.00 1625
3035.52 1594
3036.04 1658
3036.56 1648
3037.08 1605
3037.60 1571
3038.12 1534
3038.64 1558
3039.16 1576
3039.68 1620
3040.20 1493
3040.72 1490
3041.24 1545
3041.77 1522
3042.29 1491
3042.81 1357
3043.33 1448
3043.85 1443
3044.37 1447
3044.89 1430
3045.41 1451
3045.93 1428
3046.45 1507
3046.97 1490
3047.49 1415
3048.01 1385
3048.53 1462
3049.06 1448
3049.58 1415
3050.10 1424
3050.62 1404
3051.14 1358
3051.66 1375
3052.18 1428
3052.70 1379
3053.23 1377
3053.75 1442
3054.27 1441
3054.79 1428
3055.31 1440
3055.83 1462
3056.35 1455
3056.88 1501
3057.40 1476
3057.92 1497
3058.44 1495
3058.96 1417
3059.49 1489
3060.01 1437
3060.53 1441
3061.05 1503
3061.57 1511
3062.10 1572
3062.62 1497
3063.14 1531
3063.66 1586
3064.18 1581
3064.71 1492
3065.23 1460
3065.75 1608
3066.27 1585
3066.80 1578
3067.32 1491
3067.84 1542
3068.36 1501
3068.89 1574
3069.41 1703
3069.93 1595
3070.46 1578
3070.98 1575
3071.50 1575
3072.02 1641
3072.55 1668
3073.07 1600
3073.59 1685
3074.12 1705
3074.64 1600
3075.16 1578
3075.69 1687
3076.21 1749
3076.73 1752
3077.26 1783
3077.78 1810
3078.30 1706
3078.83 1857
3079.35 1866
3079.87 1833
3080.40 1826
3080.92 1831
3081.45 1839
3081.97 1937
3082.49 1858
3083.02 1873
3083.54 1938
3084.06 1867
3084.59 1899
3085.11 1804
3085.64 1708
3086.16 1776
3086.69 1776
3087.21 1880
3087.73 1967
3088.26 2033
3088.78 2188
3089.31 2303
3089.83 2460
3090.36 2639
3090.88 2503
3091.41 2635
3091.93 2543
3092.45 2461
3092.98 2362
3093.50 2274
3094.03 2160
3094.55 2052
3095.08 1905
3095.60 1837
3096.13 1812
3096.65 1922
3097.18 1865
3097.70 1827
3098.23 1887
3098.76 1919
3099.28 1792
3099.81 1959
3100.33 2025
3100.86 2151
3101.38 2446
3101.91 2693
3102.43 2941
3102.96 3111
3103.48 3547
3104.01 3556
3104.54 3496
3105.06 3187
3105.59 3044
3106.11 2702
3106.64 2572
3107.17 2238
3107.69 2084
3108.22 1948
3108.74 1808
3109.27 1787
3109.80 1737
3110.32 1715
3110.85 1799
3111.37 1761
3111.90 1703
3112.43 1696
3112.95 1701
3113.48 1708
3114.01 1681
3114.53 1649
3115.06 1548
3115.59 1603
3116.11 1563
3116.64 1498
3117.17 1625
3117.69 1592
3118.22 1678
3118.75 1572
3119.27 1568
3119.80 1664
3120.33 1652
3120.86 1674
3121.38 1773
3121.91 1745
3122.44 1734
3122.96 1828
3123.49 1787
3124.02 1695
3124.55 1622
3125.07 1705
3125.60 1710
3126.13 1746
3126.66 1716
3127.18 1674
3127.71 1610
3128.24 1682
3128.77 1597
3129.30 1631
3129.82 1713
3130.35 1620
3130.88 1653
3131.41 1434
3131.94 1555
3132.46 1579
3132.99 1457
3133.52 1587
3134.05 1657
3134.58 1569
3135.10 1588
3135.63 1550
3136.16 1580
3136.69 1671
3137.22 1555
3137.75 1527
3138.28 1505
3138.80 1432
3139.33 1376
3139.86 1409
3140.39 1479
3140.92 1372
3141.45 1397
3141.98 1367
3142.51 1368
3143.03 1380
3143.56 1406
3144.09 1438
3144.62 1400
3145.15 1378
3145.68 1397
3146.21 1433
3146.74 1485
3147.27 1574
3147.80 1542
3148.33 1557
3148.86 1634
3149.39 1641
3149.92 1600
3150.45 1657
3150.97 1693
3151.50 1717
3152.03 1710
3152.56 1625
3153.09 1616
3153.62 1536
3154.15 1482
3154.68 1514
3155.21 1556
3155.74 1544
3156.27 1520
3156.80 1506
3157.33 1570
3157.86 1494
3158.39 1574
3158.93 1558
3159.46 1571
3159.99 1573
3160.52 1544
3161.05 1541
3161.58 1611
3162.11 1522
3162.64 1498
3163.17 1479
3163.70 1502
3164.23 1495
3164.76 1476
3165.29 1450
3165.82 1450
3166.35 1526
3166.89 1553
3167.42 1416
3167.95 1446
3168.48 1510
3169.01 1446
3169.54 1445
3170.07 1431
3170.60 1443
3171.13 1474
3171.67 1480
3172.20 1477
3172.73 1532
3173.26 1583
3173.79 1562
3174.32 1575
3174.86 1584
3175.39 1681
3175.92 1615
3176.45 1604
3176.98 1589
3177.51 1534
3178.05 1534
3178.58 1581
3179.11 1352
3179.64 1524
3180.17 1393
3180.71 1374
3181.24 1474
3181.77 1391
3182.30 1345
3182.84 1292
3183.37 1373
3183.90 1383
3184.43 1389
3184.97 1373
3185.50 1350
3186.03 1418
3186.56 1376
3187.10 1414
3187.63 1322
3188.16 1344
3188.69 1452
3189.23 1440
3189.76 1464
3190.29 1458
3190.83 1365
3191.36 1394
3191.89 1498
3192.43 1488
3192.96 1436
3193.49 1407
3194.02 1390
3194.56 1449
3195.09 1416
3195.62 1394
3196.16 1444
3196.69 1413
3197.23 1343
3197.76 1423
3198.29 1512
3198.83 1462
3199.36 1452
3199.89 1442
3200.43 1483
3200.96 1502
3201.50 1516
3202.03 1432
3202.56 1481
3203.10 1583
3203.63 1527
3204.17 1528
3204.70 1534
3205.23 1627
3205.77 1566
3206.30 1514
3206.84 1571
3207.37 1636
3207.91 1715
3208.44 1683
3208.97 1757
3209.51 1806
3210.04 1873
3210.58 1793
3211.11 1891
3211.65 1797
3212.18 1841
3212.72 1780
3213.25 1717
3213.79 1645
3214.32 1552
3214.86 1530
3215.39 1604
3215.93 1511
3216.46 1426
3217.00 1401
3217.53 1388
3218.07 1331
3218.60 1311
3219.14 1382
3219.67 1408
3220.21 1353
3220.74 1313
3221.28 1437
3221.82 1450
3222.35 1589
3222.89 1574
3223.42 1588
3223.96 1589
3224.49 1615
3225.03 1643
3225.57 1692
3226.10 1708
3226.64 1634
3227.17 1663
3227.71 1594
3228.25 1458
3228.78 1429
3229.32 1442
3229.85 1487
3230.39 1545
3230.93 1456
3231.46 1556
3232.00 1528
3232.54 1525
3233.07 1520
3233.61 1515
3234.15 1411
3234.68 1426
3235.22 1544
3235.76 1481
3236.29 1526
3236.83 1586
3237.37 1589
3237.90 1536
3238.44 1639
3238.98 1704
3239.51 1684
3240.05 1667
3240.59 1666
3241.13 1627
3241.66 1628
3242.20 1661
3242.74 1632
3243.28 1647
3243.81 1652
3244.35 1588
3244.89 1650
3245.43 1629
3245.96 1617
3246.50 1683
3247.04 1690
3247.58 1791
3248.11 1843
3248.65 1755
3249.19 1753
3249.73 1872
3250.27 1936
3250.80 2108
3251.34 2213
3251.88 2255
3252.42 2298
3252.96 2725
3253.49 2849
3254.03 2973
3254.57 3014
3255.11 2894
3255.65 2795
3256.19 2620
3256.72 2480
3257.26 2443
3257.80 2288
3258.34 2243
3258.88 2218
3259.42 2084
3259.96 2029
3260.49 2111
3261.03 2147
3261.57 2210
3262.11 2184
3262.65 2331
3263.19 2299
3263.73 2416
3264.27 2457
3264.81 2353
3265.35 2457
3265.88 2519
3266.42 2550
3266.96 2642
3267.50 2667
3268.04 2644
3268.58 2466
3269.12 2390
3269.66 2305
3270.20 2174
3270.74 2094
3271.28 1978
3271.82 2024
3272.36 1962
3272.90 1943
3273.44 1890
3273.98 1868
3274.52 1863
3275.06 1982
3275.60 1961
3276.14 1934
3276.68 2060
3277.22 2056
3277.76 2073
3278.30 2057
3278.84 2067
3279.38 2125
3279.92 2076
3280.46 2069
3281.00 2063
3281.54 1976
3282.08 2175
3282.62 2030
3283.16 2082
3283.70 1996
3284.25 2022
3284.79 2125
3285.33 2026
3285.87 2070
3286.41 2128
3286.95 2020
3287.49 2161
3288.03 2268
3288.57 2193
3289.11 2123
3289.66 2068
3290.20 2134
3290.74 2275
3291.28 2264
3291.82 2408
3292.36 2516
3292.90 2637
3293.44 2832
3293.99 3098
3294.53 3362
3295.07 3453
3295.61 3503
3296.15 3651
3296.69 3780
3297.24 3834
3297.78 3509
3298.32 3464
3298.86 3212
3299.40 3156
3299.95 3132
3300.49 2915
3301.03 2718
3301.57 2663
3302.11 2548
3302.66 2586
3303.20 2427
3303.74 2416
3304.28 2482
3304.83 2375
3305.37 2354
3305.91 2345
3306.45 2287
3307.00 2328
3307.54 2384
3308.08 2392
3308.62 2385
3309.17 2318
3309.71 2614
3310.25 2489
3310.80 2477
3311.34 2487
3311.88 2509
3312.43 2539
3312.97 2525
3313.51 2415
3314.05 2485
3314.60 2483
3315.14 2524
3315.68 2494
3316.23 2614
3316.77 2786
3317.31 3014
3317.86 3155
3318.40 3261
3318.95 3540
3319.49 3773
3320.03 3973
3320.58 4029
3321.12 4187
3321.66 4351
3322.21 4238
3322.75 4085
3323.30 3850
3323.84 3670
3324.38 3520
3324.93 3550
3325.47 3368
3326.02 3405
3326.56 3405
3327.10 3150
3327.65 3060
3328.19 3126
3328.74 3193
3329.28 3245
3329.83 3285
3330.37 3349
3330.92 3535
3331.46 3794
3332.01 4577
3332.55 5606
3333.09 7136
3333.64 9287
3334.18 11764
3334.73 14900
3335.27 17564
3335.82 19860
3336.36 21536
3336.91 22288
3337.45 22266
3338.00 20887
3338.54 18839
3339.09 16731
3339.64 14400
3340.18 11781
3340.73 9632
3341.27 7998
3341.82 6452
3342.36 5389
3342.91 4630
3343.45 3981
3344.00 3496
3344.54 3138
3345.09 2908
3345.64 2753
3346.18 2627
3346.73 2585
3347.27 2657
3347.82 2617
3348.37 2463
3348.91 2394
3349.46 2365
3350.00 2224
3350.55 2183
3351.10 2056
3351.64 2135
3352.19 2048
3352.74 2063
3353.28 2151
3353.83 2055
3354.37 2157
3354.92 2332
3355.47 2258
3356.01 2250
3356.56 2291
3357.11 2204
3357.65 2219
3358.20 2237
3358.75 2227
3359.30 2249
3359.84 2228
3360.39 2184
3360.94 2182
3361.48 2216
3362.03 2303
3362.58 2254
3363.12 2264
3363.67 2300
3364.22 2255
3364.77 2299
3365.31 2320
3365.86 2252
3366.41 2233
3366.96 2191
3367.50 2180
3368.05 2276
3368.60 2173
3369.15 2155
3369.69 2240
3370.24 2292
3370.79 2442
3371.34 2599
3371.89 2895
3372.43 3322
3372.98 3676
3373.53 3838
3374.08 4088
3374.63 4191
3375.17 4414
3375.72 4341
3376.27 4076
3376.82 3859
3377.37 3616
3377.92 3297
3378.46 3039
3379.01 2776
3379.56 2538
3380.11 2389
3380.66 2199
3381.21 2073
3381.76 1988
3382.30 1891
3382.85 1898
3383.40 1895
3383.95 1909
3384.50 1854
3385.05 1709
3385.60 1730
3386.15 1811
3386.70 1717
3387.25 1826
3387.79 1774
3388.34 1744
3388.89 1662
3389.44 1730
3389.99 1770
3390.54 1662
3391.09 1691
3391.64 1725
3392.19 1809
3392.74 1727
3393.29 1717
3393.84 1750
3394.39 1788
3394.94 1702
3395.49 1882
3396.04 1792
3396.59 1843
3397.14 1818
3397.69 1925
3398.24 1858
3398.79 1856
3399.34 1865
3399.89 1859
3400.44 1884
3400.99 1860
3401.54 1773
3402.09 1803
3402.64 1743
3403.19 1696
3403.74 1738
3404.29 1744
3404.84 1716
3405.39 1632
3405.94 1636
3406.49 1647
3407.05 1636
3407.60 1602
3408.15 1660
3408.70 1766
3409.25 1758
3409.80 1820
3410.35 1887
3410.90 2065
3411.45 2166
3412.00 2292
3412.56 2205
3413.11 2257
3413.66 2297
3414.21 2222
3414.76 2159
3415.31 2104
3415.86 2073
3416.41 1962
3416.97 1939
3417.52 1812
3418.07 1761
3418.62 1789
3419.17 1725
3419.73 1681
3420.28 1701
3420.83 1654
3421.38 1651
3421.93 1622
3422.48 1601
3423.04 1620
3423.59 1509
3424.14 1545
3424.69 1579
3425.25 1550
3425.80 1394
3426.35 1478
3426.90 1521
3427.45 1461
3428.01 1439
3428.56 1502
3429.11 1485
3429.66 1540
3430.22 1445
3430.77 1412
3431.32 1360
3431.88 1379
3432.43 1416
3432.98 1451
3433.53 1459
3434.09 1459
3434.64 1453
3435.19 1399
3435.75 1371
3436.30 1444
3436.85 1513
3437.41 1541
3437.96 1557
3438.51 1634
3439.07 1628
3439.62 1608
3440.17 1666
3440.73 1608
3441.28 1640
3441.83 1567
3442.39 1541
3442.94 1475
3443.49 1488
3444.05 1489
3444.60 1375
3445.16 1384
3445.71 1479
3446.26 1538
3446.82 1501
3447.37 1418
3447.93 1397
3448.48 1396
3449.03 1418
3449.59 1503
3450.14 1460
3450.70 1427
3451.25 1410
3451.81 1300
3452.36 1259
3452.91 1407
3453.47 1328
3454.02 1264
3454.58 1356
3455.13 1423
3455.69 1463
3456.24 1481
3456.80 1394
3457.35 1283
3457.91 1358
3458.46 1397
3459.02 1476
3459.57 1484
3460.13 1306
3460.68 1461
3461.24 1516
3461.79 1499
3462.35 1499
3462.90 1399
3463.46 1466
3464.01 1568
3464.57 1519
3465.12 1524
3465.68 1588
3466.23 1577
3466.79 1501
3467.35 1483
3467.90 1518
3468.46 1654
3469.01 1650
3469.57 1672
3470.12 1663
3470.68 1632
3471.24 1692
3471.79 1758
3472.35 1721
3472.90 1658
3473.46 1650
3474.02 1741
3474.57 1723
3475.13 1586
3475.69 1595
3476.24 1722
3476.80 1610
3477.35 1646
3477.91 1721
3478.47 1768
3479.02 1706
3479.58 1788
3480.14 1857
3480.69 1878
3481.25 1860
3481.81 1995
3482.36 1976
3482.92 1907
3483.48 1862
3484.03 1869
3484.59 1878
3485.15 1870
3485.71 1824
3486.26 1828
3486.82 1738
3487.38 1885
3487.93 1967
3488.49 1973
3489.05 2069
3489.61 2335
3490.16 2734
3490.72 3126
3491.28 3695
3491.84 4059
3492.39 4452
3492.95 4735
3493.51 4718
3494.07 4699
3494.63 4445
3495.18 3958
3495.74 3511
3496.30 3071
3496.86 2829
3497.42 2649
3497.97 2346
3498.53 2227
3499.09 2081
3499.65 2076
3500.21 2188
3500.76 2158
3501.32 2330
3501.88 2311
3502.44 2277
3503.00 2458
3503.56 2515
3504.11 2635
3504.67 2776
3505.23 2873
3505.79 2992
3506.35 3099
3506.91 3007
3507.47 2884
3508.03 2846
3508.59 2568
3509.14 2460
3509.70 2390
3510.26 2239
3510.82 2255
3511.38 2256
3511.94 2068
3512.50 1956
3513.06 2035
3513.62 1966
3514.18 1868
3514.74 1789
3515.30 1724
3515.86 1727
3516.41 1609
3516.97 1599
3517.53 1583
3518.09 1612
3518.65 1609
3519.21 1648
3519.77 1539
3520.33 1582
3520.89 1587
3521.45 1601
3522.01 1580
3522.57 1588
3523.13 1595
3523.69 1611
3524.25 1597
3524.81 1556
3525.37 1588
3525.93 1603
3526.49 1721
3527.05 1725
3527.61 1720
3528.18 1683
3528.74 1660
3529.30 1661
3529.86 1609
3530.42 1657
3530.98 1613
3531.54 1664
3532.10 1662
3532.66 1557
3533.22 1638
3533.78 1643
3534.34 1591
3534.90 1632
3535.47 1628
3536.03 1576
3536.59 1650
3537.15 1594
3537.71 1592
3538.27 1684
3538.83 1544
3539.39 1623
3539.96 1663
3540.52 1607
3541.08 1639
3541.64 1612
3542.20 1658
3542.76 1662
3543.32 1655
3543.89 1683
3544.45 1681
3545.01 1729
3545.57 1618
3546.13 1686
3546.70 1650
3547.26 1639
3547.82 1575
3548.38 1636
3548.94 1555
3549.51 1565
3550.07 1617
3550.63 1589
3551.19 1607
3551.76 1549
3552.32 1478
3552.88 1547
3553.44 1668
3554.01 1554
3554.57 1542
3555.13 1529
3555.69 1560
3556.26 1483
3556.82 1394
3557.38 1432
3557.94 1406
3558.51 1460
3559.07 1508
3559.63 1494
3560.20 1456
3560.76 1413
3561.32 1450
3561.89 1417
3562.45 1464
3563.01 1422
3563.57 1506
3564.14 1493
3564.70 1536
3565.26 1527
3565.83 1511
3566.39 1542
3566.96 1548
3567.52 1553
3568.08 1508
3568.65 1534
3569.21 1541
3569.77 1399
3570.34 1424
3570.90 1436
3571.47 1377
3572.03 1339
3572.59 1381
3573.16 1402
3573.72 1481
3574.29 1522
3574.85 1495
3575.41 1543
3575.98 1690
3576.54 1789
3577.11 1807
3577.67 1862
3578.24 1862
3578.80 1867
3579.36 1786
3579.93 1820
3580.49 1808
3581.06 1745
3581.62 1690
3582.19 1667
3582.75 1665
3583.32 1509
3583.88 1392
3584.45 1496
3585.01 1456
3585.58 1429
3586.14 1416
3586.71 1451
3587.27 1432
3587.84 1404
3588.40 1372
3588.97 1380
3589.53 1453
3590.10 1365
3590.66 1302
3591.23 1420
3591.80 1376
3592.36 1347
3592.93 1359
3593.49 1381
3594.06 1343
3594.62 1328
3595.19 1407
3595.76 1347
3596.32 1331
3596.89 1395
3597.45 1364
3598.02 1368
3598.59 1362
3599.15 1408
3599.72 1435
3600.28 1442
3600.85 1336
3601.42 1457
3601.98 1489
3602.55 1453
3603.12 1359
3603.68 1387
3604.25 1379
3604.81 1413
3605.38 1471
3605.95 1436
3606.51 1313
3607.08 1351
3607.65 1346
3608.21 1277
3608.78 1285
3609.35 1371
3609.92 1352
3610.48 1314
3611.05 1338
3611.62 1305
3612.18 1316
3612.75 1283
3613.32 1275
3613.89 1330
3614.45 1421
3615.02 1587
3615.59 1710
3616.15 1955
3616.72 2271
3617.29 2398
3617.86 2714
3618.42 2819
3618.99 2906
3619.56 2821
3620.13 2814
3620.70 2761
3621.26 2530
3621.83 2349
3622.40 2130
3622.97 1895
3623.54 1746
3624.10 1650
3624.67 1594
3625.24 1415
3625.81 1453
3626.38 1423
3626.94 1453
3627.51 1363
3628.08 1335
3628.65 1279
3629.22 1318
3629.79 1213
3630.35 1272
3630.92 1387
3631.49 1423
3632.06 1260
3632.63 1326
3633.20 1306
3633.77 1227
3634.34 1210
3634.90 1281
3635.47 1373
3636.04 1343
3636.61 1289
3637.18 1275
3637.75 1292
3638.32 1341
3638.89 1306
3639.46 1335
3640.03 1431
3640.60 1517
3641.17 1468
3641.73 1443
3642.30 1449
3642.87 1513
3643.44 1443
3644.01 1445
3644.58 1497
3645.15 1556
3645.72 1539
3646.29 1532
3646.86 1412
3647.43 1462
3648.00 1487
3648.57 1491
3649.14 1417
3649.71 1475
3650.28 1548
3650.85 1443
3651.42 1540
3651.99 1508
3652.56 1519
3653.13 1556
3653.70 1671
3654.27 1596
3654.84 1550
3655.41 1655
3655.98 1677
3656.56 1704
3657.13 1766
3657.70 1682
3658.27 1698
3658.84 1693
3659.41 1704
3659.98 1696
3660.55 1689
3661.12 1806
3661.69 1668
3662.26 1654
3662.83 1580
3663.41 1530
3663.98 1460
3664.55 1476
3665.12 1561
3665.69 1520
3666.26 1550
3666.83 1539
3667.41 1518
3667.98 1517
3668.55 1560
3669.12 1423
3669.69 1466
3670.26 1409
3670.83 1375
3671.41 1394
3671.98 1367
3672.55 1400
3673.12 1427
3673.69 1503
3674.27 1496
3674.84 1538
3675.41 1612
3675.98 1612
3676.55 1549
3677.13 1526
3677.70 1511
3678.27 1563
3678.84 1546
3679.42 1640
3679.99 1577
3680.56 1569
3681.13 1572
3681.71 1526
3682.28 1510
3682.85 1539
3683.42 1445
3684.00 1408
3684.57 1442
3685.14 1349
3685.71 1305
3686.29 1357
3686.86 1333
3687.43 1385
3688.01 1441
3688.58 1440
3689.15 1500
3689.73 1559
3690.30 1610
3690.87 1648
3691.45 1635
3692.02 1732
3692.59 1735
3693.17 1620
3693.74 1543
3694.31 1477
3694.89 1489
3695.46 1512
3696.03 1448
3696.61 1385
3697.18 1397
3697.75 1382
3698.33 1326
3698.90 1354
3699.48 1340
3700.05 1318
3700.62 1436
3701.20 1358
3701.77 1366
3702.35 1388
3702.92 1394
3703.50 1434
3704.07 1431
3704.64 1440
3705.22 1418
3705.79 1410
3706.37 1477
3706.94 1423
3707.52 1411
3708.09 1449
3708.67 1437
3709.24 1402
3709.81 1355
3710.39 1332
3710.96 1357
3711.54 1290
3712.11 1376
3712.69 1394
3713.26 1404
3713.84 1381
3714.41 1357
3714.99 1351
3715.56 1390
3716.14 1427
3716.71 1361
3717.29 1404
3717.87 1405
3718.44 1298
3719.02 1427
3719.59 1353
3720.17 1272
3720.74 1282
3721.32 1337
3721.89 1232
3722.47 1309
3723.05 1319
3723.62 1313
3724.20 1358
3724.77 1266
3725.35 1254
3725.93 1234
3726.50 1286
3727.08 1228
3727.65 1256
3728.23 1353
3728.81 1304
3729.38 1434
3729.96 1462
3730.53 1622
3731.11 1813
3731.69 1939
3732.26 1977
3732.84 2253
3733.42 2291
3733.99 2314
3734.57 2264
3735.15 2277
3735.72 2296
3736.30 2236
3736.88 1997
3737.45 1863
3738.03 1783
3738.61 1687
3739.18 1657
3739.76 1629
3740.34 1647
3740.92 1517
3741.49 1375
3742.07 1457
3742.65 1440
3743.23 1389
3743.80 1409
3744.38 1371
3744.96 1379
3745.53 1437
3746.11 1378
3746.69 1334
3747.27 1273
3747.85 1286
3748.42 1373
3749.00 1368
3749.58 1299
3750.16 1350
3750.73 1366
3751.31 1303
3751.89 1309
3752.47 1259
3753.05 1292
3753.62 1294
3754.20 1363
3754.78 1250
3755.36 1270
3755.94 1312
3756.52 1319
3757.09 1275
3757.67 1334
3758.25 1337
3758.83 1341
3759.41 1360
3759.99 1464
3760.57 1470
3761.14 1451
3761.72 1495
3762.30 1597
3762.88 1588
3763.46 1466
3764.04 1476
3764.62 1454
3765.20 1526
3765.77 1548
3766.35 1579
3766.93 1594
3767.51 1479
3768.09 1524
3768.67 1461
3769.25 1402
3769.83 1464
3770.41 1423
3770.99 1465
3771.57 1465
3772.15 1534
3772.73 1428
3773.31 1484
3773.89 1468
3774.47 1466
3775.05 1399
3775.63 1288
3776.21 1246
3776.79 1351
3777.37 1384
3777.95 1307
3778.53 1287
3779.11 1266
3779.69 1314
3780.27 1405
3780.85 1302
3781.43 1305
3782.01 1250
3782.59 1245
3783.17 1271
3783.75 1280
3784.33 1289
3784.91 1250
3785.49 1211
3786.07 1240
3786.65 1295
3787.23 1308
3787.81 1301
3788.39 1301
3788.97 1238
3789.55 1262
3790.14 1309
3790.72 1245
3791.30 1307
3791.88 1402
3792.46 1381
3793.04 1265
3793.62 1379
3794.20 1384
3794.78 1303
3795.37 1363
3795.95 1349
3796.53 1316
3797.11 1384
3797.69 1377
3798.27 1293
3798.85 1301
3799.44 1350
3800.02 1298
3800.60 1347
3801.18 1435
3801.76 1490
3802.34 1558
3802.93 1554
3803.51 1528
3804.09 1577
3804.67 1607
3805.25 1539
3805.84 1541
3806.42 1577
3807.00 1552
3807.58 1561
3808.17 1721
3808.75 1785
3809.33 1815
3809.91 1848
3810.50 1843
3811.08 1832
3811.66 1668
3812.24 1825
3812.83 1661
3813.41 1699
3813.99 1677
3814.57 1606
3815.16 1552
3815.74 1644
3816.32 1599
3816.91 1588
3817.49 1587
3818.07 1554
3818.65 1517
3819.24 1497
3819.82 1465
3820.40 1425
3820.99 1453
3821.57 1496
3822.15 1555
3822.74 1605
3823.32 1627
3823.90 1564
3824.49 1560
3825.07 1609
3825.66 1483
3826.24 1452
3826.82 1478
3827.41 1429
3827.99 1426
3828.57 1380
3829.16 1405
3829.74 1414
3830.33 1440
3830.91 1485
3831.49 1503
3832.08 1485
3832.66 1505
3833.25 1490
3833.83 1520
3834.42 1422
3835.00 1467
3835.58 1491
3836.17 1534
3836.75 1435
3837.34 1461
3837.92 1496
3838.51 1459
3839.09 1457
3839.68 1468
3840.26 1417
3840.85 1409
3841.43 1518
3842.02 1430
3842.60 1441
3843.19 1486
3843.77 1499
3844.36 1533
3844.94 1581
3845.53 1540
3846.11 1627
3846.70 1656
3847.28 1616
3847.87 1598
3848.45 1615
3849.04 1535
3849.62 1478
3850.21 1487
3850.79 1387
3851.38 1445
3851.97 1426
3852.55 1431
3853.14 1471
3853.72 1507
3854.31 1501
3854.89 1498
3855.48 1431
3856.07 1485
3856.65 1576
3857.24 1563
3857.82 1615
3858.41 1784
3859.00 1976
3859.58 2347
3860.17 2516
3860.76 2992
3861.34 3323
3861.93 3578
3862.51 3569
3863.10 3504
3863.69 3474
3864.27 3405
3864.86 3131
3865.45 2892
3866.03 2668
3866.62 2324
3867.21 2088
3867.79 1910
3868.38 1756
3868.97 1672
3869.55 1582
3870.14 1545
3870.73 1474
3871.32 1464
3871.90 1501
3872.49 1541
3873.08 1593
3873.67 1571
3874.25 1512
3874.84 1372
3875.43 1539
3876.01 1591
3876.60 1499
3877.19 1484
3877.78 1500
3878.36 1514
3878.95 1444
3879.54 1386
3880.13 1440
3880.72 1441
3881.30 1396
3881.89 1405
3882.48 1343
3883.07 1421
3883.66 1460
3884.24 1380
3884.83 1358
3885.42 1315
3886.01 1406
3886.60 1389
3887.18 1383
3887.77 1459
3888.36 1442
3888.95 1431
3889.54 1645
3890.13 1627
3890.72 1569
3891.30 1589
3891.89 1657
3892.48 1638
3893.07 1576
3893.66 1571
3894.25 1595
3894.84 1553
3895.43 1582
3896.02 1542
3896.60 1579
3897.19 1566
3897.78 1544
3898.37 1591
3898.96 1593
3899.55 1654
3900.14 1673
3900.73 1644
3901.32 1642
3901.91 1639
3902.50 1697
3903.09 1633
3903.68 1536
3904.27 1585
3904.86 1537
3905.44 1469
3906.03 1408
3906.62 1305
3907.21 1261
3907.80 1359
3908.39 1294
3908.98 1329
3909.57 1390
3910.16 1290
3910.75 1318
3911.34 1311
3911.93 1323
3912.52 1260
3913.11 1240
3913.71 1322
3914.30 1290
3914.89 1226
3915.48 1241
3916.07 1280
3916.66 1247
3917.25 1208
3917.84 1194
3918.43 1251
3919.02 1273
3919.61 1249
3920.20 1339
3920.79 1246
3921.38 1222
3921.97 1250
3922.57 1275
3923.16 1300
3923.75 1257
3924.34 1272
3924.93 1236
3925.52 1181
3926.11 1204
3926.70 1245
3927.29 1253
3927.89 1190
3928.48 1168
3929.07 1172
3929.66 1119
3930.25 1130
3930.84 1187
3931.44 1233
3932.03 1190
3932.62 1229
3933.21 1214
3933.80 1164
3934.39 1180
3934.99 1193
3935.58 1140
3936.17 1158
3936.76 1204
3937.35 1202
3937.95 1247
3938.54 1309
3939.13 1332
3939.72 1339
3940.32 1296
3940.91 1324
3941.50 1365
3942.09 1294
3942.69 1315
3943.28 1201
3943.87 1207
3944.46 1289
3945.06 1285
3945.65 1257
3946.24 1259
3946.83 1269
3947.43 1242
3948.02 1204
3948.61 1222
3949.21 1175
3949.80 1160
3950.39 1129
3950.98 1194
3951.58 1165
3952.17 1192
3952.76 1138
3953.36 1186
3953.95 1240
3954.54 1156
3955.14 1124
3955.73 1103
3956.32 1063
3956.92 1191
3957.51 1238
3958.11 1235
3958.70 1230
3959.29 1200
3959.89 1258
3960.48 1216
3961.07 1229
3961.67 1213
3962.26 1270
3962.86 1282
3963.45 1267
3964.04 1285
3964.64 1310
3965.23 1340
3965.83 1373
3966.42 1298
3967.02 1266
3967.61 1365
3968.20 1382
3968.80 1343
3969.39 1317
3969.99 1309
3970.58 1266
3971.18 1271
3971.77 1188
3972.37 1235
3972.96 1211
3973.56 1278
3974.15 1235
3974.75 1264
3975.34 1261
3975.94 1317
3976.53 1311
3977.13 1396
3977.72 1352
3978.32 1437
3978.91 1407
3979.51 1356
3980.10 1345
3980.70 1330
3981.29 1346
3981.89 1217
3982.48 1274
3983.08 1245
3983.68 1271
3984.27 1277
3984.87 1335
3985.46 1244
3986.06 1228
3986.65 1248
3987.25 1320
3987.85 1356
3988.44 1374
3989.04 1333
3989.63 1256
3990.23 1283
3990.83 1293
3991.42 1253
3992.02 1296
3992.61 1330
3993.21 1292
3993.81 1267
3994.40 1376
3995.00 1500
3995.60 1503
3996.19 1397
3996.79 1359
3997.39 1403
3997.98 1389
3998.58 1389
3999.18 1371
3999.77 1367
4000.37 1423
4000.97 1379
4001.56 1342
4002.16 1325
4002.76 1266
4003.35 1359
4003.95 1432
4004.55 1408
4005.15 1298
4005.74 1349
4006.34 1323
4006.94 1308
4007.53 1267
4008.13 1237
4008.73 1242
4009.33 1286
4009.92 1299
4010.52 1268
4011.12 1337
4011.72 1312
4012.32 1290
4012.91 1282
4013.51 1343
4014.11 1424
4014.71 1288
4015.30 1335
4015.90 1339
4016.50 1507
4017.10 1512
4017.70 1489
4018.29 1429
4018.89 1447
4019.49 1488
4020.09 1402
4020.69 1345
4021.29 1301
4021.88 1347
4022.48 1339
4023.08 1295
4023.68 1205
4024.28 1241
4024.88 1261
4025.48 1271
4026.07 1277
4026.67 1285
4027.27 1285
4027.87 1365
4028.47 1417
4029.07 1323
4029.67 1314
4030.27 1387
4030.87 1436
4031.47 1357
4032.06 1258
4032.66 1325
4033.26 1297
4033.86 1285
4034.46 1274
4035.06 1304
4035.66 1345
4036.26 1355
4036.86 1286
4037.46 1303
4038.06 1301
4038.66 1233
4039.26 1131
4039.86 1156
4040.46 1140
4041.06 1217
4041.66 1223
4042.26 1198
4042.86 1205
4043.46 1245
4044.06 1252
4044.66 1272
4045.26 1237
4045.86 1184
4046.46 1234
4047.06 1188
4047.66 1177
4048.26 1253
4048.86 1257
4049.46 1218
4050.06 1198
4050.66 1203
4051.26 1204
4051.86 1108
4052.46 1162
4053.06 1185
4053.66 1227
4054.27 1261
4054.87 1147
4055.47 1190
4056.07 1264
4056.67 1228
4057.27 1278
4057.87 1222
4058.47 1153
4059.07 1210
4059.67 1180
4060.28 1173
4060.88 1168
4061.48 1201
4062.08 1195
4062.68 1262
4063.28 1240
4063.88 1259
4064.49 1369
4065.09 1364
4065.69 1465
4066.29 1599
4066.89 1560
4067.49 1501
4068.10 1559
4068.70 1432
4069.30 1397
4069.90 1311
4070.50 1267
4071.11 1267
4071.71 1238
4072.31 1250
4072.91 1171
4073.52 1163
4074.12 1251
4074.72 1154
4075.32 1094
4075.92 1124
4076.53 1111
4077.13 1097
4077.73 1165
4078.34 1182
4078.94 1139
4079.54 1043
4080.14 1140
4080.75 1142
4081.35 1119
4081.95 1127
4082.55 1134
4083.16 1158
4083.76 1132
4084.36 1118
4084.97 1084
4085.57 1136
4086.17 1163
4086.78 1084
4087.38 1140
4087.98 1162
4088.59 1138
4089.19 1088
4089.79 1141
4090.40 1080
4091.00 1131
4091.60 1137
4092.21 1155
4092.81 1111
4093.41 1134
4094.02 1133
4094.62 1163
4095.23 1182
4095.83 1181
4096.43 1236
4097.04 1269
4097.64 1162
4098.25 1156
4098.85 1122
4099.45 1114
4100.06 1144
4100.66 1221
4101.27 1192
4101.87 1137
4102.48 1135
4103.08 1082
4103.68 1184
4104.29 1216
4104.89 1175
4105.50 1158
4106.10 1173
4106.71 1174
4107.31 1140
4107.92 1106
4108.52 1106
4109.13 1084
4109.73 1101
4110.34 1150
4110.94 1147
4111.55 1084
4112.15 1107
4112.76 1131
4113.36 1104
4113.97 1082
4114.57 1092
4115.18 1054
4115.78 1094
4116.39 1039
4116.99 1095
4117.60 1157
4118.21 1197
4118.81 1182
4119.42 1090
4120.02 1067
4120.63 1084
4121.23 1090
4121.84 1132
4122.45 1133
4123.05 1162
4123.66 1155
4124.26 1117
4124.87 1168
4125.48 1110
4126.08 1070
4126.69 1121
4127.29 1171
4127.90 1132
4128.51 1158
4129.11 1198
4129.72 1185
4130.33 1149
4130.93 1083
4131.54 1075
4132.15 1167
4132.75 1216
4133.36 1173
4133.97 1132
4134.57 1146
4135.18 1238
4135.79 1177
4136.39 1231
4137.00 1222
4137.61 1242
4138.21 1248
4138.82 1245
4139.43 1313
4140.04 1340
4140.64 1315
4141.25 1275
4141.86 1320
4142.46 1287
4143.07 1368
4143.68 1366
4144.29 1283
4144.89 1346
4145.50 1288
4146.11 1348
4146.72 1292
4147.32 1315
4147.93 1184
4148.54 1186
4149.15 1211
4149.76 1210
4150.36 1160
4150.97 1138
4151.58 1149
4152.19 1103
4152.80 1145
4153.40 1151
4154.01 1150
4154.62 1105
4155.23 1082
4155.84 1056
4156.45 1098
4157.05 1068
4157.66 1139
4158.27 1164
4158.88 1113
4159.49 1108
4160.10 1154
4160.71 1137
4161.31 1139
4161.92 1141
4162.53 1138
4163.14 1206
4163.75 1206
4164.36 1164
4164.97 1120
4165.58 1216
4166.19 1249
4166.79 1243
4167.40 1231
4168.01 1215
4168.62 1178
4169.23 1275
4169.84 1312
4170.45 1419
4171.06 1360
4171.67 1454
4172.28 1443
4172.89 1532
4173.50 1482
4174.11 1515
4174.72 1459
4175.33 1441
4175.94 1445
4176.55 1396
4177.16 1390
4177.77 1326
4178.38 1346
4178.99 1277
4179.60 1289
4180.21 1225
4180.82 1250
4181.43 1210
4182.04 1172
4182.65 1145
4183.26 1192
4183.87 1160
4184.48 1129
4185.09 1197
4185.70 1195
4186.31 1145
4186.92 1204
4187.53 1142
4188.14 1100
4188.75 1142
4189.36 1129
4189.97 1115
4190.58 1090
4191.20 1153
4191.81 1198
4192.42 1170
4193.03 1187
4193.64 1230
4194.25 1328
4194.86 1304
4195.47 1245
4196.08 1315
4196.70 1357
4197.31 1307
4197.92 1239
4198.53 1243
4199.14 1276
4199.75 1252
4200.36 1192
4200.98 1194
4201.59 1164
4202.20 1162
4202.81 1164
4203.42 1185
4204.03 1196
4204.65 1198
4205.26 1135
4205.87 1201
4206.48 1172
4207.09 1160
4207.71 1222
4208.32 1298
4208.93 1290
4209.54 1261
4210.16 1250
4210.77 1275
4211.38 1222
4211.99 1291
4212.60 1262
4213.22 1341
4213.83 1320
4214.44 1313
4215.05 1256
4215.67 1357
4216.28 1349
4216.89 1436
4217.51 1388
4218.12 1414
4218.73 1399
4219.34 1399
4219.96 1485
4220.57 1493
4221.18 1567
4221.80 1679
4222.41 1692
4223.02 1754
4223.64 1745
4224.25 1698
4224.86 1667
4225.48 1668
4226.09 1718
4226.70 1844
4227.32 1875
4227.93 1967
4228.54 1993
4229.16 2103
4229.77 2116
4230.39 2147
4231.00 1981
4231.61 1778
4232.23 1705
4232.84 1638
4233.45 1579
4234.07 1566
4234.68 1528
4235.30 1428
4235.91 1503
4236.53 1473
4237.14 1400
4237.75 1339
4238.37 1383
4238.98 1369
4239.60 1382
4240.21 1394
4240.83 1434
4241.44 1397
4242.05 1478
4242.67 1476
4243.28 1432
4243.90 1400
4244.51 1327
4245.13 1336
4245.74 1337
4246.36 1305
4246.97 1350
4247.59 1379
4248.20 1326
4248.82 1438
4249.43 1449
4250.05 1420
4250.66 1388
4251.28 1351
4251.89 1382
4252.51 1292
4253.13 1316
4253.74 1310
4254.36 1296
4254.97 1265
4255.59 1351
4256.20 1335
4256.82 1298
4257.43 1294
4258.05 1305
4258.67 1381
4259.28 1433
4259.90 1371
4260.51 1377
4261.13 1405
4261.75 1442
4262.36 1490
4262.98 1479
4263.59 1512
4264.21 1609
4264.83 1605
4265.44 1566
4266.06 1600
4266.67 1450
4267.29 1434
4267.91 1397
4268.52 1465
4269.14 1429
4269.76 1345
4270.37 1296
4270.99 1302
4271.61 1305
4272.22 1293
4272.84 1316
4273.46 1316
4274.07 1339
4274.69 1385
4275.31 1365
4275.93 1396
4276.54 1393
4277.16 1429
4277.78 1563
4278.39 1553
4279.01 1516
4279.63 1535
4280.25 1428
4280.86 1462
4281.48 1473
4282.10 1367
4282.72 1346
4283.33 1278
4283.95 1334
4284.57 1252
4285.19 1249
4285.80 1278
4286.42 1247
4287.04 1265
4287.66 1183
4288.28 1104
4288.89 1155
4289.51 1226
4290.13 1192
4290.75 1201
4291.37 1225
4291.98 1220
4292.60 1165
4293.22 1155
4293.84 1134
4294.46 1110
4295.08 1198
4295.69 1169
4296.31 1149
4296.93 1141
4297.55 1176
4298.17 1272
4298.79 1167
4299.41 1132
4300.03 1172
4300.64 1269
4301.26 1211
4301.88 1191
4302.50 1152
4303.12 1189
4303.74 1237
4304.36 1187
4304.98 1182
4305.60 1249
4306.22 1193
4306.83 1169
4307.45 1175
4308.07 1229
4308.69 1224
4309.31 1146
4309.93 1187
4310.55 1201
4311.17 1196
4311.79 1246
4312.41 1274
4313.03 1275
4313.65 1127
4314.27 1188
4314.89 1266
4315.51 1160
4316.13 1233
4316.75 1259
4317.37 1268
4317.99 1279
4318.61 1216
4319.23 1260
4319.85 1340
4320.47 1288
4321.09 1245
4321.71 1275
4322.33 1284
4322.95 1263
4323.57 1228
4324.19 1337
4324.81 1414
4325.43 1396
4326.05 1405
4326.67 1381
4327.30 1467
4327.92 1444
4328.54 1462
4329.16 1459
4329.78 1419
4330.40 1530
4331.02 1667
4331.64 1904
4332.26 2028
4332.88 2169
4333.51 2265
4334.13 2211
4334.75 2167
4335.37 2259
4335.99 2098
4336.61 2061
4337.23 2150
4337.86 1976
4338.48 1976
4339.10 1978
4339.72 1857
4340.34 1895
4340.96 1822
4341.59 1644
4342.21 1665
4342.83 1636
4343.45 1639
4344.07 1765
4344.69 1815
4345.32 1960
4345.94 2193
4346.56 2387
4347.18 2630
4347.81 2578
4348.43 2676
4349.05 2514
4349.67 2469
4350.29 2224
4350.92 2176
4351.54 2167
4352.16 2165
4352.78 2005
4353.41 1821
4354.03 1812
4354.65 1776
4355.28 1710
4355.90 1755
4356.52 1648
4357.14 1525
4357.77 1463
4358.39 1523
4359.01 1595
4359.64 1522
4360.26 1532
4360.88 1531
4361.50 1482
4362.13 1475
4362.75 1464
4363.37 1426
4364.00 1400
4364.62 1480
4365.25 1514
4365.87 1569
4366.49 1506
4367.12 1523
4367.74 1474
4368.36 1381
4368.99 1376
4369.61 1316
4370.23 1346
4370.86 1347
4371.48 1303
4372.11 1340
4372.73 1363
4373.35 1358
4373.98 1389
4374.60 1287
4375.23 1268
4375.85 1249
4376.47 1235
4377.10 1228
4377.72 1366
4378.35 1331
4378.97 1313
4379.60 1297
4380.22 1264
4380.85 1286
4381.47 1216
4382.10 1223
4382.72 1340
4383.34 1361
4383.97 1345
4384.59 1315
4385.22 1250
4385.84 1314
4386.47 1365
4387.09 1311
4387.72 1331
4388.34 1288
4388.97 1249
4389.59 1329
4390.22 1395
4390.85 1448
4391.47 1464
4392.10 1501
4392.72 1453
4393.35 1455
4393.97 1362
4394.60 1340
4395.22 1296
4395.85 1253
4396.47 1205
4397.10 1237
4397.73 1250
4398.35 1201
4398.98 1107
4399.60 1186
4400.23 1208
4400.86 1229
4401.48 1258
4402.11 1184
4402.73 1194
4403.36 1151
4403.99 1179
4404.61 1229
4405.24 1262
4405.87 1160
4406.49 1195
4407.12 1214
4407.74 1142
4408.37 1152
4409.00 1130
4409.62 1144
4410.25 1182
4410.88 1198
4411.50 1158
4412.13 1234
4412.76 1260
4413.38 1164
4414.01 1168
4414.64 1202
4415.27 1146
4415.89 1069
4416.52 1168
4417.15 1147
4417.77 1226
4418.40 1195
4419.03 1162
4419.66 1176
4420.28 1181
4420.91 1216
4421.54 1160
4422.17 1185
4422.79 1169
4423.42 1106
4424.05 1133
4424.68 1132
4425.30 1095
4425.93 1045
4426.56 1071
4427.19 1070
4427.82 1076
4428.44 1132
4429.07 1071
4429.70 1010
4430.33 1050
4430.96 1073
4431.58 1012
4432.21 1051
4432.84 1045
4433.47 1088
4434.10 1105
4434.73 1070
4435.35 1084
4435.98 1111
4436.61 1087
4437.24 1047
4437.87 1109
4438.50 1071
4439.13 1159
4439.75 1050
4440.38 1073
4441.01 1088
4441.64 1060
4442.27 1073
4442.90 1107
4443.53 1062
4444.16 1096
4444.79 1110
4445.42 1135
4446.04 1149
4446.67 1185
4447.30 1215
4447.93 1211
4448.56 1188
4449.19 1153
4449.82 1222
4450.45 1176
4451.08 1108
4451.71 1113
4452.34 1142
4452.97 1093
4453.60 1138
4454.23 1168
4454.86 1158
4455.49 1123
4456.12 1192
4456.75 1135
4457.38 1219
4458.01 1276
4458.64 1226
4459.27 1163
4459.90 1195
4460.53 1169
4461.16 1124
4461.79 1102
4462.42 1044
4463.05 1063
4463.68 1016
4464.31 1062
4464.94 1108
4465.57 1014
4466.20 1047
4466.83 973
4467.46 972
4468.09 990
4468.73 1048
4469.36 1004
4469.99 1066
4470.62 1059
4471.25 1114
4471.88 1081
4472.51 1075
4473.14 1018
4473.77 1077
4474.40 1114
4475.04 1064
4475.67 1051
4476.30 1066
4476.93 1067
4477.56 1006
4478.19 1002
4478.82 1043
4479.46 1008
4480.09 1093
4480.72 1082
4481.35 1067
4481.98 1110
4482.61 1087
4483.25 1103
4483.88 1112
4484.51 1094
4485.14 1155
4485.77 1163
4486.41 1190
4487.04 1155
4487.67 1148
4488.30 1200
4488.93 1204
4489.57 1188
4490.20 1079
4490.83 1110
4491.46 1111
4492.10 1117
4492.73 1145
4493.36 1074
4493.99 1085
4494.63 1040
4495.26 1111
4495.89 1142
4496.52 1120
4497.16 1121
4497.79 1159
4498.42 1222
4499.06 1227
4499.69 1266
4500.32 1242
4500.96 1263
4501.59 1281
4502.22 1498
4502.86 1521
4503.49 1407
4504.12 1473
4504.75 1500
4505.39 1466
4506.02 1421
4506.66 1465
4507.29 1336
4507.92 1372
4508.56 1252
4509.19 1287
4509.82 1297
4510.46 1258
4511.09 1213
4511.72 1161
4512.36 1207
4512.99 1162
4513.63 1208
4514.26 1249
4514.89 1198
4515.53 1182
4516.16 1139
4516.80 1242
4517.43 1180
4518.07 1176
4518.70 1182
4519.33 1190
4519.97 1136
4520.60 1106
4521.24 1143
4521.87 1187
4522.51 1208
4523.14 1292
4523.78 1230
4524.41 1221
4525.05 1273
4525.68 1264
4526.32 1277
4526.95 1332
4527.59 1362
4528.22 1535
4528.86 1664
4529.49 1804
4530.13 2119
4530.76 2372
4531.40 2759
4532.03 3001
4532.67 3139
4533.30 3064
4533.94 2949
4534.57 2784
4535.21 2531
4535.84 2196
4536.48 1937
4537.11 1748
4537.75 1569
4538.39 1471
4539.02 1426
4539.66 1323
4540.29 1199
4540.93 1158
4541.57 1161
4542.20 1180
4542.84 1141
4543.47 1104
4544.11 1195
4544.75 1163
4545.38 1146
4546.02 1198
4546.65 1199
4547.29 1138
4547.93 1292
4548.56 1223
4549.20 1125
4549.84 1197
4550.47 1197
4551.11 1219
4551.75 1223
4552.38 1181
4553.02 1176
4553.66 1196
4554.29 1211
4554.93 1241
4555.57 1257
4556.20 1162
4556.84 1106
4557.48 1129
4558.11 1201
4558.75 1185
4559.39 1209
4560.03 1241
4560.66 1208
4561.30 1178
4561.94 1157
4562.58 1223
4563.21 1328
4563.85 1252
4564.49 1312
4565.13 1290
4565.76 1314
4566.40 1249
4567.04 1306
4567.68 1343
4568.31 1329
4568.95 1401
4569.59 1501
4570.23 1492
4570.87 1404
4571.50 1422
4572.14 1445
4572.78 1439
4573.42 1409
4574.06 1375
4574.69 1365
4575.33 1344
4575.97 1349
4576.61 1301
4577.25 1193
4577.89 1225
4578.53 1171
4579.16 1217
4579.80 1190
4580.44 1164
4581.08 1211
4581.72 1159
4582.36 1153
4583.00 1121
4583.63 1221
4584.27 1179
4584.91 1231
4585.55 1231
4586.19 1155
4586.83 1131
4587.47 1236
4588.11 1188
4588.75 1142
4589.39 1211
4590.03 1198
4590.67 1279
4591.30 1347
4591.94 1291
4592.58 1271
4593.22 1328
4593.86 1411
4594.50 1282
4595.14 1239
4595.78 1219
4596.42 1194
4597.06 1146
4597.70 1145
4598.34 1120
4598.98 1124
4599.62 1153
4600.26 1147
4600.90 1204
4601.54 1148
4602.18 1102
4602.82 1121
4603.46 1131
4604.10 1174
4604.74 1149
4605.38 1229
4606.02 1209
4606.66 1260
4607.30 1309
4607.94 1269
4608.59 1304
4609.23 1299
4609.87 1242
4610.51 1329
4611.15 1234
4611.79 1268
4612.43 1267
4613.07 1233
4613.71 1185
4614.35 1173
4614.99 1215
4615.64 1260
4616.28 1158
4616.92 1092
4617.56 1102
4618.20 1155
4618.84 1122
4619.48 1081
4620.12 1066
4620.77 1071
4621.41 1130
4622.05 1050
4622.69 1059
4623.33 1055
4623.97 1096
4624.62 1153
4625.26 1043
4625.90 1018
4626.54 1078
4627.18 1128
4627.82 1040
4628.47 1062
4629.11 1094
4629.75 1049
4630.39 1079
4631.03 1135
4631.68 1216
4632.32 1304
4632.96 1283
4633.60 1342
4634.25 1317
4634.89 1385
4635.53 1286
4636.17 1345
4636.82 1282
4637.46 1299
4638.10 1410
4638.74 1389
4639.39 1328
4640.03 1346
4640.67 1404
4641.32 1339
4641.96 1361
4642.60 1284
4643.24 1297
4643.89 1317
4644.53 1149
4645.17 1135
4645.82 1105
4646.46 1144
4647.10 1089
4647.75 1110
4648.39 1167
4649.03 1105
4649.68 1131
4650.32 1147
4650.96 1194
4651.61 1201
4652.25 1136
4652.89 1190
4653.54 1210
4654.18 1158
4654.83 1203
4655.47 1270
4656.11 1221
4656.76 1167
4657.40 1101
4658.05 1078
4658.69 1114
4659.33 1080
4659.98 1130
4660.62 1209
4661.27 1095
4661.91 1048
4662.56 1014
4663.20 1052
4663.84 1041
4664.49 1030
4665.13 1043
4665.78 1074
4666.42 992
4667.07 1048
4667.71 1058
4668.36 1082
4669.00 1069
4669.65 1023
4670.29 1002
4670.94 1011
4671.58 956
4672.23 984
4672.87 988
4673.52 1003
4674.16 1083
4674.81 1095
4675.45 968
4676.10 1017
4676.74 1081
4677.39 1042
4678.03 1055
4678.68 1043
4679.32 1078
4679.97 1082
4680.62 1019
4681.26 1073
4681.91 1089
4682.55 1016
4683.20 1046
4683.84 1062
4684.49 1153
4685.14 1088
4685.78 1107
4686.43 1150
4687.07 1168
4687.72 1113
4688.37 1072
4689.01 1178
4689.66 1117
4690.30 1108
4690.95 1150
4691.60 1132
4692.24 1161
4692.89 1200
4693.54 1113
4694.18 1173
4694.83 1156
4695.48 1206
4696.12 1165
4696.77 1095
4697.42 1157
4698.06 1217
4698.71 1187
4699.36 1213
4700.00 1272
4700.65 1283
4701.30 1187
4701.94 1228
4702.59 1221
4703.24 1244
4703.89 1238
4704.53 1169
4705.18 1141
4705.83 1123
4706.48 1181
4707.12 1184
4707.77 1159
4708.42 1100
4709.07 1219
4709.71 1162
4710.36 1106
4711.01 1126
4711.66 1049
4712.30 1084
4712.95 1168
4713.60 1194
4714.25 1106
4714.90 1030
4715.54 1147
4716.19 1155
4716.84 1144
4717.49 1172
4718.14 1149
4718.78 1205
4719.43 1153
4720.08 1118
4720.73 1165
4721.38 1175
4722.03 1152
4722.67 1116
4723.32 1135
4723.97 1186
4724.62 1188
4725.27 1177
4725.92 1119
4726.57 1098
4727.22 1218
4727.86 1205
4728.51 1144
4729.16 1127
4729.81 1130
4730.46 1117
4731.11 1029
4731.76 1039
4732.41 1084
4733.06 1080
4733.71 1045
4734.36 1087
4735.00 1075
4735.65 1062
4736.30 998
4736.95 1061
4737.60 1133
4738.25 1145
4738.90 1132
4739.55 1156
4740.20 1229
4740.85 1292
4741.50 1229
4742.15 1171
4742.80 1205
4743.45 1249
4744.10 1245
4744.75 1159
4745.40 1167
4746.05 1193
4746.70 1122
4747.35 1089
4748.00 1117
4748.65 1073
4749.30 1040
4749.95 1111
4750.60 1092
4751.25 1156
4751.90 1111
4752.55 1138
4753.20 1159
4753.85 1203
4754.51 1170
4755.16 1147
4755.81 1190
4756.46 1213
4757.11 1256
4757.76 1181
4758.41 1190
4759.06 1195
4759.71 1186
4760.36 1105
4761.01 1105
4761.67 1201
4762.32 1231
4762.97 1127
4763.62 1206
4764.27 1191
4764.92 1226
4765.57 1203
4766.22 1176
4766.88 1140
4767.53 1158
4768.18 1107
4768.83 1142
4769.48 1146
4770.13 1123
4770.79 1146
4771.44 1135
4772.09 1113
4772.74 1113
4773.39 1123
4774.05 1091
4774.70 1090
4775.35 1167
4776.00 1124
4776.65 1102
4777.31 1182
4777.96 1038
4778.61 1074
4779.26 1085
4779.92 1120
4780.57 1065
4781.22 1052
4781.87 1115
4782.53 1132
4783.18 1113
4783.83 1049
4784.48 1110
4785.14 1119
4785.79 1099
4786.44 1189
4787.10 1171
4787.75 1103
4788.40 1074
4789.05 1187
4789.71 1247
4790.36 1183
4791.01 1165
4791.67 1201
4792.32 1215
4792.97 1184
4793.63 1157
4794.28 1175
4794.93 1208
4795.59 1141
4796.24 1138
4796.89 1202
4797.55 1093
4798.20 1165
4798.86 1187
4799.51 1190
4800.16 1254
4800.82 1296
4801.47 1371
4802.12 1386
4802.78 1458
4803.43 1388
4804.09 1322
4804.74 1336
4805.39 1333
4806.05 1271
4806.70 1117
4807.36 1151
4808.01 1208
4808.67 1220
4809.32 1171
4809.98 1123
4810.63 1173
4811.28 1191
4811.94 1133
4812.59 1112
4813.25 1113
4813.90 1154
4814.56 1180
4815.21 1227
4815.87 1208
4816.52 1240
4817.18 1256
4817.83 1232
4818.49 1188
4819.14 1288
4819.80 1284
4820.45 1341
4821.11 1413
4821.76 1374
4822.42 1351
4823.07 1369
4823.73 1388
4824.38 1491
4825.04 1488
4825.70 1494
4826.35 1477
4827.01 1404
4827.66 1371
4828.32 1296
4828.97 1230
4829.63 1226
4830.29 1269
4830.94 1332
4831.60 1349
4832.25 1331
4832.91 1366
4833.57 1385
4834.22 1326
4834.88 1401
4835.53 1389
4836.19 1482
4836.85 1502
4837.50 1440
4838.16 1533
4838.82 1593
4839.47 1575
4840.13 1568
4840.79 1521
4841.44 1471
4842.10 1455
4842.76 1476
4843.41 1503
4844.07 1480
4844.73 1482
4845.38 1618
4846.04 1530
4846.70 1448
4847.35 1423
4848.01 1536
4848.67 1607
4849.32 1620
4849.98 1609
4850.64 1625
4851.30 1588
4851.95 1699
4852.61 1599
4853.27 1622
4853.93 1636
4854.58 1596
4855.24 1609
4855.90 1528
4856.56 1589
4857.21 1691
4857.87 1692
4858.53 1863
4859.19 1900
4859.84 2000
4860.50 1949
4861.16 1857
4861.82 1878
4862.48 1791
4863.13 1659
4863.79 1615
4864.45 1617
4865.11 1634
4865.77 1596
4866.43 1542
4867.08 1676
4867.74 1567
4868.40 1615
4869.06 1673
4869.72 1619
4870.38 1615
4871.03 1628
4871.69 1580
4872.35 1506
4873.01 1508
4873.67 1551
4874.33 1554
4874.99 1518
4875.65 1447
4876.31 1460
4876.96 1438
4877.62 1523
4878.28 1505
4878.94 1524
4879.60 1549
4880.26 1505
4880.92 1507
4881.58 1460
4882.24 1425
4882.90 1439
4883.56 1434
4884.22 1344
4884.88 1372
4885.54 1412
4886.19 1417
4886.85 1407
4887.51 1358
4888.17 1346
4888.83 1306
4889.49 1295
4890.15 1285
4890.81 1358
4891.47 1312
4892.13 1432
4892.79 1333
4893.45 1297
4894.11 1339
4894.77 1252
4895.43 1271
4896.09 1344
4896.76 1239
4897.42 1297
4898.08 1303
4898.74 1300
4899.40 1392
4900.06 1428
4900.72 1401
4901.38 1393
4902.04 1409
4902.70 1436
4903.36 1406
4904.02 1279
4904.68 1250
4905.34 1210
4906.00 1236
4906.67 1256
4907.33 1230
4907.99 1259
4908.65 1235
4909.31 1212
4909.97 1207
4910.63 1202
4911.29 1184
4911.96 1173
4912.62 1248
4913.28 1208
4913.94 1198
4914.60 1119
4915.26 1148
4915.92 1159
4916.59 1109
4917.25 1060
4917.91 1021
4918.57 1051
4919.23 1071
4919.90 1011
4920.56 999
4921.22 1043
4921.88 1025
4922.54 1128
4923.21 1064
4923.87 1029
4924.53 1083
4925.19 1142
4925.85 1044
4926.52 1056
4927.18 1074
4927.84 1078
4928.50 1047
4929.17 984
4929.83 1016
4930.49 1029
4931.15 1010
4931.82 989
4932.48 1032
4933.14 1029
4933.81 1033
4934.47 1063
4935.13 1123
4935.79 1089
4936.46 1080
4937.12 1059
4937.78 984
4938.45 1048
4939.11 1093
4939.77 1111
4940.44 1053
4941.10 1030
4941.76 1056
4942.43 1010
4943.09 1060
4943.75 1105
4944.42 1085
4945.08 1050
4945.74 996
4946.41 974
4947.07 973
4947.74 941
4948.40 1065
4949.06 1095
4949.73 1033
4950.39 1011
4951.05 1048
4951.72 1030
4952.38 1008
4953.05 954
4953.71 1026
4954.38 1099
4955.04 958
4955.70 1016
4956.37 1036
4957.03 1076
4957.70 1008
4958.36 1026
4959.03 1041
4959.69 1064
4960.36 1171
4961.02 1190
4961.68 1259
4962.35 1287
4963.01 1317
4963.68 1307
4964.34 1355
4965.01 1356
4965.67 1278
4966.34 1283
4967.00 1274
4967.67 1162
4968.33 1055
4969.00 1098
4969.66 1104
4970.33 1051
4971.00 1057
4971.66 1055
4972.33 1037
4972.99 1038
4973.66 1078
4974.32 1053
4974.99 1005
4975.65 1031
4976.32 1060
4976.99 1069
4977.65 1075
4978.32 1119
4978.98 1086
4979.65 1050
4980.31 1065
4980.98 1029
4981.65 1046
4982.31 953
4982.98 1031
4983.64 969
4984.31 1010
4984.98 1016
4985.64 999
4986.31 994
4986.98 1035
4987.64 978
4988.31 982
4988.98 961
4989.64 1013
4990.31 1015
4990.98 978
4991.64 1012
4992.31 1012
4992.98 919
4993.64 995
4994.31 971
4994.98 941
4995.64 958
4996.31 991
4996.98 1002
4997.64 955
4998.31 958
4998.98 972
4999.65 958
5000.31 969
5000.98 982
5001.65 970
5002.32 931
5002.98 963
5003.65 951
5004.32 881
5004.99 923
5005.65 956
5006.32 1001
5006.99 925
5007.66 962
5008.32 966
5008.99 936
5009.66 943
5010.33 973
5011.00 977
5011.66 910
5012.33 985
5013.00 954
5013.67 956
5014.34 962
5015.01 970
5015.67 934
5016.34 943
5017.01 883
5017.68 879
5018.35 938
5019.02 956
5019.68 949
5020.35 958
5021.02 993
5021.69 956
5022.36 974
5023.03 963
5023.70 1034
5024.37 1034
5025.03 1059
5025.70 1066
5026.37 1070
5027.04 987
5027.71 1010
5028.38 982
5029.05 974
5029.72 977
5030.39 1041
5031.06 950
5031.73 967
5032.40 961
5033.07 906
5033.73 914
5034.40 878
5035.07 907
5035.74 899
5036.41 947
5037.08 933
5037.75 923
5038.42 853
5039.09 862
5039.76 899
5040.43 881
5041.10 882
5041.77 928
5042.44 964
5043.11 985
5043.78 1011
5044.45 966
5045.12 964
5045.79 924
5046.46 930
5047.13 988
5047.81 938
5048.48 919
5049.15 1003
5049.82 892
5050.49 902
5051.16 940
5051.83 965
5052.50 898
5053.17 877
5053.84 969
5054.51 940
5055.18 972
5055.85 969
5056.53 950
5057.20 966
5057.87 964
5058.54 919
5059.21 963
5059.88 947
5060.55 938
5061.22 916
5061.89 989
5062.57 969
5063.24 933
5063.91 921
5064.58 912
5065.25 959
5065.92 952
5066.60 912
5067.27 906
5067.94 946
5068.61 975
5069.28 886
5069.96 893
5070.63 892
5071.30 906
5071.97 966
5072.64 910
5073.32 881
5073.99 931
5074.66 992
5075.33 964
5076.00 944
5076.68 955
5077.35 978
5078.02 999
5078.69 990
5079.37 1040
5080.04 1040
5080.71 979
5081.38 1034
5082.06 1071
5082.73 995
5083.40 942
5084.08 987
5084.75 949
5085.42 1000
5086.09 1047
5086.77 969
5087.44 967
5088.11 988
5088.79 1010
5089.46 1108
5090.13 1129
5090.81 1177
5091.48 1157
5092.15 1082
5092.83 1092
5093.50 1059
5094.17 1088
5094.85 1089
5095.52 1074
5096.19 1045
5096.87 1050
5097.54 995
5098.22 956
5098.89 918
5099.56 928
5100.24 978
5100.91 979
5101.59 1042
5102.26 1049
5102.93 993
5103.61 1056
5104.28 992
5104.96 1002
5105.63 1060
5106.31 1022
5106.98 1027
5107.65 995
5108.33 1002
5109.00 997
5109.68 998
5110.35 958
5111.03 1014
5111.70 970
5112.38 1029
5113.05 1003
5113.73 951
5114.40 970
5115.08 950
5115.75 1010
5116.43 1039
5117.10 1065
5117.78 1043
5118.45 1048
5119.13 1082
5119.80 1252
5120.48 1279
5121.15 1271
5121.83 1380
5122.50 1229
5123.18 1128
5123.85 1090
5124.53 1078
5125.20 1039
5125.88 1043
5126.56 1060
5127.23 1129
5127.91 1088
5128.58 983
5129.26 996
5129.93 1003
5130.61 1028
5131.29 986
5131.96 992
5132.64 984
5133.31 1048
5133.99 1034
5134.67 983
5135.34 1059
5136.02 1044
5136.70 1034
5137.37 1034
5138.05 1132
5138.73 1094
5139.40 1009
5140.08 1056
5140.75 997
5141.43 998
5142.11 1000
5142.78 964
5143.46 956
5144.14 990
5144.82 984
5145.49 882
5146.17 934
5146.85 913
5147.52 914
5148.20 963
5148.88 913
5149.55 944
5150.23 926
5150.91 959
5151.59 1061
5152.26 929
5152.94 892
5153.62 940
5154.30 985
5154.97 980
5155.65 953
5156.33 959
5157.01 978
5157.68 982
5158.36 1012
5159.04 988
5159.72 968
5160.40 998
5161.07 938
5161.75 1002
5162.43 904
5163.11 963
5163.79 976
5164.46 968
5165.14 874
5165.82 880
5166.50 920
5167.18 1001
5167.86 968
5168.53 1017
5169.21 1023
5169.89 925
5170.57 979
5171.25 924
5171.93 979
5172.61 917
5173.28 890
5173.96 947
5174.64 943
5175.32 876
5176.00 906
5176.68 987
5177.36 912
5178.04 877
5178.72 923
5179.39 869
5180.07 847
5180.75 946
5181.43 992
5182.11 979
5182.79 974
5183.47 922
5184.15 949
5184.83 971
5185.51 917
5186.19 922
5186.87 939
5187.55 912
5188.23 880
5188.91 877
5189.59 832
5190.27 872
5190.95 894
5191.63 853
5192.31 845
5192.99 855
5193.67 899
5194.35 859
5195.03 917
5195.71 884
5196.39 890
5197.07 886
5197.75 924
5198.43 989
5199.11 952
5199.79 909
5200.47 806
5201.15 833
5201.83 906
5202.51 903
5203.19 939
5203.87 902
5204.55 911
5205.24 885
5205.92 943
5206.60 922
5207.28 888
5207.96 968
5208.64 943
5209.32 929
5210.00 938
5210.68 991
5211.36 975
5212.05 960
5212.73 1022
5213.41 1021
5214.09 916
5214.77 1011
5215.45 1037
5216.13 1008
5216.82 985
5217.50 957
5218.18 996
5218.86 969
5219.54 957
5220.22 874
5220.91 1000
5221.59 1044
5222.27 1013
5222.95 1033
5223.63 1117
5224.32 1067
5225.00 1016
5225.68 1049
5226.36 1022
5227.05 1041
5227.73 1015
5228.41 976
5229.09 915
5229.77 975
5230.46 919
5231.14 898
5231.82 935
5232.50 959
5233.19 956
5233.87 954
5234.55 983
5235.24 939
5235.92 991
5236.60 1024
5237.28 1037
5237.97 1015
5238.65 1020
5239.33 1041
5240.02 990
5240.70 1026
5241.38 984
5242.07 974
5242.75 964
5243.43 971
5244.12 928
5244.80 970
5245.48 940
5246.17 994
5246.85 933
5247.53 948
5248.22 1003
5248.90 970
5249.58 1013
5250.27 1004
5250.95 945
5251.64 1017
5252.32 1066
5253.00 973
5253.69 1028
5254.37 1018
5255.06 1036
5255.74 982
5256.42 937
5257.11 977
5257.79 1009
5258.48 1005
5259.16 950
5259.85 954
5260.53 976
5261.21 997
5261.90 989
5262.58 1034
5263.27 1033
5263.95 1068
5264.64 1097
5265.32 1045
5266.01 1055
5266.69 1038
5267.38 1017
5268.06 979
5268.75 1008
5269.43 1044
5270.12 985
5270.80 1036
5271.49 973
5272.17 1033
5272.86 1065
5273.54 995
5274.23 924
5274.91 875
5275.60 969
5276.28 1016
5276.97 992
5277.66 980
5278.34 983
5279.03 1021
5279.71 1024
5280.40 1001
5281.08 1048
5281.77 1090
5282.46 1086
5283.14 1004
5283.83 1075
5284.51 1016
5285.20 1027
5285.89 1093
5286.57 1027
5287.26 997
5287.94 1038
5288.63 1000
5289.32 1002
5290.00 988
5290.69 958
5291.38 1005
5292.06 1024
5292.75 1028
5293.44 1014
5294.12 1076
5294.81 1063
5295.50 1073
5296.18 1063
5296.87 1016
5297.56 1087
5298.24 1086
5298.93 1094
5299.62 1084
5300.30 1089
5300.99 1082
5301.68 1189
5302.37 1205
5303.05 1173
5303.74 1139
5304.43 1213
5305.11 1231
5305.80 1282
5306.49 1354
5307.18 1307
5307.86 1254
5308.55 1258
5309.24 1252
5309.93 1169
5310.61 1176
5311.30 1246
5311.99 1252
5312.68 1209
5313.37 1257
5314.05 1456
5314.74 1495
5315.43 1555
5316.12 1660
5316.81 1550
5317.49 1425
5318.18 1449
5318.87 1440
5319.56 1389
5320.25 1276
5320.94 1310
5321.62 1350
5322.31 1336
5323.00 1279
5323.69 1202
5324.38 1163
5325.07 1169
5325.76 1094
5326.44 1086
5327.13 1085
5327.82 1065
5328.51 1077
5329.20 1071
5329.89 1109
5330.58 1079
5331.27 1055
5331.96 1059
5332.64 1034
5333.33 1067
5334.02 1040
5334.71 1084
5335.40 1019
5336.09 1103
5336.78 1127
5337.47 1105
5338.16 1104
5338.85 1054
5339.54 1091
5340.23 1078
5340.92 1051
5341.61 1116
5342.30 1070
5342.99 1086
5343.68 1081
5344.37 1053
5345.06 1103
5345.75 1147
5346.44 1114
5347.13 1090
5347.82 1175
5348.51 1309
5349.20 1394
5349.89 1502
5350.58 1681
5351.27 1584
5351.96 1705
5352.65 1704
5353.34 1719
5354.03 1625
5354.72 1470
5355.41 1401
5356.10 1381
5356.79 1294
5357.48 1207
5358.17 1120
5358.86 1124
5359.56 1114
5360.25 1033
5360.94 1052
5361.63 1050
5362.32 1027
5363.01 1011
5363.70 1027
5364.39 1032
5365.08 980
5365.77 1017
5366.47 967
5367.16 983
5367.85 1013
5368.54 922
5369.23 946
5369.92 977
5370.61 1008
5371.31 1027
5372.00 1035
5372.69 960
5373.38 1015
5374.07 994
5374.77 941
5375.46 1010
5376.15 978
5376.84 983
5377.53 935
5378.22 997
5378.92 958
5379.61 970
5380.30 1045
5380.99 1041
5381.69 1039
5382.38 969
5383.07 943
5383.76 981
5384.46 983
5385.15 1007
5385.84 1032
5386.53 1055
5387.23 1058
5387.92 1073
5388.61 1065
5389.30 1082
5390.00 1132
5390.69 1127
5391.38 1064
5392.08 1041
5392.77 1091
5393.46 1075
5394.15 1105
5394.85 1047
5395.54 1082
5396.23 1013
5396.93 997
5397.62 991
5398.31 1008
5399.01 1001
5399.70 1006
5400.39 1007
5401.09 952
5401.78 953
5402.48 960
5403.17 942
5403.86 940
5404.56 1009
5405.25 993
5405.94 1035
5406.64 957
5407.33 996
5408.03 1062
5408.72 1033
5409.41 1069
5410.11 1017
5410.80 1016
5411.50 984
5412.19 980
5412.88 1004
5413.58 965
5414.27 1027
5414.97 1013
5415.66 950
5416.36 990
5417.05 992
5417.75 961
5418.44 993
5419.14 1023
5419.83 1008
5420.52 960
5421.22 1079
5421.91 1062
5422.61 1004
5423.30 969
5424.00 1008
5424.69 1012
5425.39 1031
5426.08 1079
5426.78 1049
5427.48 1031
5428.17 1036
5428.87 980
5429.56 1022
5430.26 1047
5430.95 980
5431.65 992
5432.34 984
5433.04 1026
5433.73 988
5434.43 983
5435.13 989
5435.82 1022
5436.52 1016
5437.21 1047
5437.91 1047
5438.60 1093
5439.30 1071
5440.00 1002
5440.69 1089
5441.39 1018
5442.09 1026
5442.78 1108
5443.48 1015
5444.17 1016
5444.87 1091
5445.57 1176
5446.26 1091
5446.96 1151
5447.66 1313
5448.35 1327
5449.05 1335
5449.75 1346
5450.44 1380
5451.14 1415
5451.84 1355
5452.53 1332
5453.23 1257
5453.93 1233
5454.62 1264
5455.32 1141
5456.02 1192
5456.71 1122
5457.41 1129
5458.11 1159
5458.81 1137
5459.50 1064
5460.20 1151
5460.90 1218
5461.60 1169
5462.29 1172
5462.99 1176
5463.69 1172
5464.39 1242
5465.08 1259
5465.78 1281
5466.48 1278
5467.18 1236
5467.87 1264
5468.57 1212
5469.27 1168
5469.97 1162
5470.67 1184
5471.36 1138
5472.06 1175
5472.76 1237
5473.46 1258
5474.16 1248
5474.85 1268
5475.55 1276
5476.25 1206
5476.95 1237
5477.65 1262
5478.35 1304
5479.05 1442
5479.74 1592
5480.44 1565
5481.14 1655
5481.84 1671
5482.54 1685
5483.24 1629
5483.94 1642
5484.63 1563
5485.33 1404
5486.03 1413
5486.73 1435
5487.43 1420
5488.13 1382
5488.83 1390
5489.53 1364
5490.23 1408
5490.93 1442
5491.63 1416
5492.33 1401
5493.02 1440
5493.72 1493
5494.42 1511
5495.12 1479
5495.82 1511
5496.52 1544
5497.22 1535
5497.92 1488
5498.62 1612
5499.32 1784
5500.02 1920
5500.72 2122
5501.42 2491
5502.12 2665
5502.82 2759
5503.52 2592
5504.22 2378
5504.92 2199
5505.62 1998
5506.32 1851
5507.02 1635
5507.72 1510
5508.42 1491
5509.12 1384
5509.82 1387
5510.52 1406
5511.23 1431
5511.93 1384
5512.63 1239
5513.33 1359
5514.03 1387
5514.73 1336
5515.43 1397
5516.13 1382
5516.83 1377
5517.53 1334
5518.23 1331
5518.93 1360
5519.64 1345
5520.34 1387
5521.04 1389
5521.74 1389
5522.44 1369
5523.14 1376
5523.84 1386
5524.54 1281
5525.25 1320
5525.95 1228
5526.65 1172
5527.35 1189
5528.05 1205
5528.75 1188
5529.46 1074
5530.16 1095
5530.86 1128
5531.56 1126
5532.26 1156
5532.96 1056
5533.67 1124
5534.37 1121
5535.07 1092
5535.77 1103
5536.48 1106
5537.18 1056
5537.88 1086
5538.58 1087
5539.28 1128
5539.99 1145
5540.69 1214
5541.39 1177
5542.09 1126
5542.80 1132
5543.50 1099
5544.20 1097
5544.90 1097
5545.61 1072
5546.31 1125
5547.01 1114
5547.72 1137
5548.42 1144
5549.12 1061
5549.83 1120
5550.53 1178
5551.23 1168
5551.93 1181
5552.64 1135
5553.34 1095
5554.04 1035
5554.75 1116
5555.45 1080
5556.15 1049
5556.86 1068
5557.56 1051
5558.26 1040
5558.97 1026
5559.67 1120
5560.38 1082
5561.08 1071
5561.78 1168
5562.49 1152
5563.19 1195
5563.89 1172
5564.60 1222
5565.30 1212
5566.01 1191
5566.71 1178
5567.41 1181
5568.12 1139
5568.82 1053
5569.53 1162
5570.23 1104
5570.94 1092
5571.64 1052
5572.35 1088
5573.05 1058
5573.75 1059
5574.46 1063
5575.16 1095
5575.87 1166
5576.57 1081
5577.28 1060
5577.98 1082
5578.69 1011
5579.39 1048
5580.10 1119
5580.80 1094
5581.51 1072
5582.21 1071
5582.92 984
5583.62 1029
5584.33 1051
5585.03 1009
5585.74 1008
5586.44 1053
5587.15 1041
5587.85 1002
5588.56 1025
5589.27 1031
5589.97 1008
5590.68 995
5591.38 1015
5592.09 1024
5592.79 994
5593.50 1028
5594.21 1046
5594.91 1072
5595.62 922
5596.32 946
5597.03 950
5597.73 1011
5598.44 1015
5599.15 952
5599.85 1002
5600.56 965
5601.27 1026
5601.97 1001
5602.68 1004
5603.38 1004
5604.09 1037
5604.80 991
5605.50 960
5606.21 975
5606.92 1007
5607.62 1005
5608.33 976
5609.04 978
5609.74 1024
5610.45 944
5611.16 960
5611.87 1038
5612.57 979
5613.28 992
5613.99 962
5614.69 990
5615.40 1028
5616.11 970
5616.81 1008
5617.52 1018
5618.23 1023
5618.94 1000
5619.64 1048
5620.35 1030
5621.06 1044
5621.77 1018
5622.47 1086
5623.18 1027
5623.89 1010
5624.60 1001
5625.31 987
5626.01 967
5626.72 1074
5627.43 1061
5628.14 992
5628.85 1070
5629.55 1053
5630.26 1028
5630.97 995
5631.68 1036
5632.39 994
5633.09 1028
5633.80 1040
5634.51 1108
5635.22 1051
5635.93 1032
5636.64 1086
5637.34 1165
5638.05 1136
5638.76 1215
5639.47 1251
5640.18 1220
5640.89 1215
5641.60 1220
5642.31 1185
5643.01 1228
5643.72 1234
5644.43 1145
5645.14 1188
5645.85 1107
5646.56 1120
5647.27 1087
5647.98 1146
5648.69 1160
5649.40 1094
5650.11 1114
5650.82 1115
5651.52 1033
5652.23 1027
5652.94 1117
5653.65 1098
5654.36 1068
5655.07 1090
5655.78 1115
5656.49 1176
5657.20 1081
5657.91 1118
5658.62 1132
5659.33 1196
5660.04 1203
5660.75 1153
5661.46 1158
5662.17 1224
5662.88 1207
5663.59 1144
5664.30 1154
5665.01 1140
5665.72 1149
5666.43 1099
5667.14 1089
5667.85 1119
5668.56 1121
5669.28 1095
5669.99 1161
5670.70 1169
5671.41 1157
5672.12 1267
5672.83 1233
5673.54 1241
5674.25 1173
5674.96 1144
5675.67 1109
5676.38 1077
5677.09 1126
5677.81 1085
5678.52 1049
5679.23 1071
5679.94 1113
5680.65 1085
5681.36 1072
5682.07 1091
5682.78 1210
5683.50 1162
5684.21 1140
5684.92 1083
5685.63 1140
5686.34 1105
5687.05 1061
5687.77 1061
5688.48 1071
5689.19 1059
5689.90 1037
5690.61 1048
5691.32 1052
5692.04 1067
5692.75 1039
5693.46 1086
5694.17 1067
5694.88 1118
5695.60 1105
5696.31 1042
5697.02 1067
5697.73 1046
5698.45 1099
5699.16 1066
5699.87 987
5700.58 1010
5701.30 986
5702.01 981
5702.72 1012
5703.43 1028
5704.15 1074
5704.86 1085
5705.57 1031
5706.29 1022
5707.00 1064
5707.71 1074
5708.42 1059
5709.14 1100
5709.85 1068
5710.56 981
5711.28 955
5711.99 979
5712.70 991
5713.42 989
5714.13 943
5714.84 989
5715.56 1025
5716.27 1006
5716.98 1016
5717.70 992
5718.41 989
5719.12 961
5719.84 1015
5720.55 1001
5721.27 1021
5721.98 1033
5722.69 987
5723.41 1051
5724.12 1025
5724.84 1027
5725.55 1010
5726.26 1000
5726.98 1041
5727.69 1112
5728.41 1114
5729.12 1154
5729.83 1172
5730.55 1234
5731.26 1174
5731.98 1158
5732.69 1184
5733.41 1100
5734.12 1018
5734.84 1048
5735.55 1126
5736.27 1098
5736.98 1071
5737.70 1067
5738.41 1079
5739.13 1077
5739.84 1040
5740.55 1036
5741.27 1061
5741.99 1091
5742.70 1046
5743.42 1132
5744.13 1088
5744.85 1058
5745.56 1061
5746.28 1073
5746.99 1075
5747.71 1148
5748.42 1038
5749.14 1130
5749.85 1140
5750.57 1189
5751.29 1197
5752.00 1200
5752.72 1126
5753.43 1232
5754.15 1247
5754.86 1298
5755.58 1435
5756.30 1430
5757.01 1421
5757.73 1402
5758.44 1475
5759.16 1465
5759.88 1515
5760.59 1473
5761.31 1384
5762.03 1481
5762.74 1475
5763.46 1439
5764.18 1349
5764.89 1421
5765.61 1407
5766.32 1371
5767.04 1495
5767.76 1481
5768.47 1587
5769.19 1729
5769.91 1987
5770.63 2230
5771.34 2555
5772.06 2622
5772.78 2712
5773.49 2681
5774.21 2335
5774.93 2115
5775.64 1926
5776.36 1796
5777.08 1580
5777.80 1485
5778.51 1512
5779.23 1501
5779.95 1499
5780.67 1602
5781.38 1533
5782.10 1569
5782.82 1581
5783.54 1521
5784.25 1597
5784.97 1610
5785.69 1566
5786.41 1581
5787.13 1512
5787.84 1551
5788.56 1542
5789.28 1484
5790.00 1476
5790.72 1555
5791.43 1487
5792.15 1472
5792.87 1435
5793.59 1419
5794.31 1370
5795.03 1382
5795.74 1415
5796.46 1318
5797.18 1339
5797.90 1449
5798.62 1411
5799.34 1468
5800.06 1414
5800.77 1491
5801.49 1605
5802.21 1572
5802.93 1621
5803.65 1546
5804.37 1525
5805.09 1441
5805.81 1375
5806.53 1262
5807.25 1297
5807.96 1317
5808.68 1393
5809.40 1355
5810.12 1335
5810.84 1356
5811.56 1322
5812.28 1356
5813.00 1290
5813.72 1227
5814.44 1239
5815.16 1203
5815.88 1155
5816.60 1188
5817.32 1205
5818.04 1227
5818.76 1226
5819.48 1168
5820.20 1172
5820.92 1155
5821.64 1176
5822.36 1217
5823.08 1246
5823.80 1166
5824.52 1208
5825.24 1152
5825.96 1121
5826.68 1111
5827.40 1107
5828.12 1184
5828.84 1128
5829.56 1147
5830.28 1200
5831.00 1125
5831.72 1212
5832.44 1100
5833.16 1102
5833.88 1114
5834.61 1170
5835.33 1147
5836.05 1110
5836.77 1095
5837.49 1044
5838.21 1052
5838.93 1122
5839.65 1109
5840.37 1046
5841.10 1088
5841.82 1082
5842.54 1106
5843.26 1086
5843.98 1074
5844.70 1031
5845.42 994
5846.15 1051
5846.87 1033
5847.59 1091
5848.31 1142
5849.03 1119
5849.75 1038
5850.48 1100
5851.20 1072
5851.92 1090
5852.64 1067
5853.36 1013
5854.09 1017
5854.81 1040
5855.53 1036
5856.25 1098
5856.97 1040
5857.70 1087
5858.42 1101
5859.14 1090
5859.86 1035
5860.59 1092
5861.31 1042
5862.03 1108
5862.75 1102
5863.48 1058
5864.20 994
5864.92 1016
5865.64 1080
5866.37 1097
5867.09 1084
5867.81 1043
5868.54 1012
5869.26 974
5869.98 1082
5870.70 1101
5871.43 1080
5872.15 1114
5872.87 1102
5873.60 1009
5874.32 1023
5875.04 1073
5875.77 1011
5876.49 1050
5877.21 1048
5877.94 1044
5878.66 1020
5879.38 1056
5880.11 1067
5880.83 1046
5881.56 1106
5882.28 1143
5883.00 1140
5883.73 1086
5884.45 1076
5885.18 1092
5885.90 1087
5886.62 1098
5887.35 1116
5888.07 1129
5888.80 1145
5889.52 1110
5890.24 1117
5890.97 1091
5891.69 1105
5892.42 1054
5893.14 1145
5893.87 1131
5894.59 1144
5895.32 1094
5896.04 1090
5896.76 1072
5897.49 1125
5898.21 1142
5898.94 1170
5899.66 1148
5900.39 1143
5901.11 1116
5901.84 1152
5902.56 1129
5903.29 1198
5904.01 1101
5904.74 1117
5905.46 1147
5906.19 1144
5906.91 1169
5907.64 1104
5908.37 1118
5909.09 1178
5909.82 1209
5910.54 1241
5911.27 1202
5911.99 1226
5912.72 1153
5913.44 1166
5914.17 1286
5914.90 1269
5915.62 1241
5916.35 1262
5917.07 1250
5917.80 1217
5918.53 1211
5919.25 1202
5919.98 1230
5920.70 1284
5921.43 1232
5922.16 1241
5922.88 1288
5923.61 1275
5924.34 1248
5925.06 1321
5925.79 1311
5926.51 1279
5927.24 1311
5927.97 1330
5928.69 1311
5929.42 1350
5930.15 1398
5930.87 1351
5931.60 1394
5932.33 1365
5933.05 1369
5933.78 1412
5934.51 1438
5935.24 1553
5935.96 1491
5936.69 1447
5937.42 1522
5938.14 1584
5938.87 1564
5939.60 1538
5940.33 1569
5941.05 1638
5941.78 1695
5942.51 1617
5943.24 1704
5943.96 1740
5944.69 1718
5945.42 1732
5946.15 1760
5946.87 1837
5947.60 1847
5948.33 1846
5949.06 1847
5949.79 1954
5950.51 1926
5951.24 1931
5951.97 2063
5952.70 2167
5953.43 2329
5954.15 2470
5954.88 2532
5955.61 2464
5956.34 2417
5957.07 2315
5957.80 2305
5958.52 2321
5959.25 2296
5959.98 2271
5960.71 2362
5961.44 2170
5962.17 2217
5962.90 2236
5963.62 2261
5964.35 2281
5965.08 2414
5965.81 2506
5966.54 2691
5967.27 2917
5968.00 3069
5968.73 3113
5969.46 3087
5970.19 3080
5970.92 2943
5971.64 2978
5972.37 2837
5973.10 2695
5973.83 2700
5974.56 2688
5975.29 2656
5976.02 2665
5976.75 2540
5977.48 2593
5978.21 2702
5978.94 2747
5979.67 2720
5980.40 2819
5981.13 2943
5981.86 2891
5982.59 2941
5983.32 3025
5984.05 3027
5984.78 2864
5985.51 3099
5986.24 3179
5986.97 2998
5987.70 3159
5988.43 3038
5989.16 3006
5989.89 3090
5990.62 3132
5991.35 3070
5992.08 3119
5992.81 3089
5993.54 3192
5994.27 3129
5995.00 3293
5995.73 3294
5996.47 3256
5997.20 3239
5997.93 3340
5998.66 3464
5999.39 3380
6000.12 3505
6000.85 3412
6001.58 3433
6002.31 3312
6003.04 3281
6003.78 3324
6004.51 3310
6005.24 3148
6005.97 2996
6006.70 3037
6007.43 3161
6008.16 3154
6008.90 3365
6009.63 3633
6010.36 4024
6011.09 4568
6011.82 5267
6012.55 6242
6013.29 7201
6014.02 8201
6014.75 8886
6015.48 9429
6016.21 9462
6016.95 9084
6017.68 8390
6018.41 7444
6019.14 6706
6019.87 5810
6020.61 5056
6021.34 4554
6022.07 3938
6022.80 3470
6023.54 3286
6024.27 3122
6025.00 2958
6025.73 2775
6026.47 2721
6027.20 2723
6027.93 2726
6028.66 2683
6029.40 2628
6030.13 2698
6030.86 2562
6031.60 2675
6032.33 2681
6033.06 2633
6033.79 2619
6034.53 2367
6035.26 2327
6035.99 2351
6036.73 2194
6037.46 2211
6038.19 2278
6038.93 2315
6039.66 2350
6040.39 2369
6041.13 2373
6041.86 2390
6042.59 2360
6043.33 2356
6044.06 2431
6044.80 2387
6045.53 2344
6046.26 2527
6047.00 2493
6047.73 2474
6048.46 2530
6049.20 2557
6049.93 2606
6050.67 2787
6051.40 2873
6052.13 3045
6052.87 3128
6053.60 3107
6054.34 3292
6055.07 3250
6055.81 3157
6056.54 3092
6057.28 2943
6058.01 2813
6058.74 2784
6059.48 2679
6060.21 2579
6060.95 2545
6061.68 2527
6062.42 2525
6063.15 2484
6063.89 2437
6064.62 2417
6065.36 2368
6066.09 2302
6066.83 2327
6067.56 2284
6068.30 2185
6069.03 2315
6069.77 2298
6070.50 2265
6071.24 2269
6071.97 2261
6072.71 2195
6073.44 2134
6074.18 2114
6074.92 2226
6075.65 2165
6076.39 2064
6077.12 2139
6077.86 2022
6078.59 2081
6079.33 2022
6080.07 2083
6080.80 2113
6081.54 2065
6082.27 2024
6083.01 1956
6083.75 1957
6084.48 1953
6085.22 2028
6085.95 1958
6086.69 1819
6087.43 1898
6088.16 1927
6088.90 1940
6089.64 1884
6090.37 1881
6091.11 1964
6091.85 2001
6092.58 2052
6093.32 1952
6094.06 1935
6094.79 1934
6095.53 1935
6096.27 1914
6097.00 1914
6097.74 1836
6098.48 1801
6099.21 1779
6099.95 1785
6100.69 1845
6101.43 1796
6102.16 1838
6102.90 1859
6103.64 1809
6104.37 1799
6105.11 1767
6105.85 1842
6106.59 1807
6107.32 1717
6108.06 1751
6108.80 1731
6109.54 1780
6110.27 1798
6111.01 1815
6111.75 1816
6112.49 1863
6113.23 1836
6113.96 1812
6114.70 1828
6115.44 1865
6116.18 1893
6116.92 1942
6117.65 1980
6118.39 1938
6119.13 1922
6119.87 1952
6120.61 1987
6121.35 1859
6122.08 1854
6122.82 1957
6123.56 1938
6124.30 1892
6125.04 1911
6125.78 1840
6126.51 1926
6127.25 1934
6127.99 1954
6128.73 1949
6129.47 1935
6130.21 1961
6130.95 1971
6131.69 1879
6132.43 1867
6133.16 1911
6133.90 1932
6134.64 1988
6135.38 2046
6136.12 2063
6136.86 2073
6137.60 2056
6138.34 2176
6139.08 2297
6139.82 2233
6140.56 2353
6141.30 2364
6142.04 2363
6142.78 2416
6143.52 2374
6144.26 2463
6145.00 2428
6145.74 2430
6146.48 2313
6147.22 2232
6147.96 2236
6148.70 2283
6149.44 2297
6150.18 2230
6150.92 2229
6151.66 2287
6152.40 2311
6153.14 2278
6153.88 2328
6154.62 2284
6155.36 2288
6156.10 2318
6156.84 2341
6157.58 2431
6158.32 2439
6159.06 2444
6159.80 2322
6160.54 2341
6161.28 2441
6162.02 2493
6162.76 2494
6163.50 2522
6164.25 2576
6164.99 2629
6165.73 2772
6166.47 2959
6167.21 3034
6167.95 3190
6168.69 3215
6169.43 3193
6170.17 3187
6170.92 3107
6171.66 3196
6172.40 3146
6173.14 3141
6173.88 3026
6174.62 3157
6175.36 3048
6176.11 3066
6176.85 2982
6177.59 3013
6178.33 3198
6179.07 3216
6179.82 3387
6180.56 3831
6181.30 4338
6182.04 5013
6182.78 5879
6183.53 6493
6184.27 7096
6185.01 7284
6185.75 7380
6186.49 6989
6187.24 6520
6187.98 5886
6188.72 5307
6189.46 4653
6190.21 4235
6190.95 3826
6191.69 3569
6192.43 3442
6193.18 3401
6193.92 3293
6194.66 3373
6195.40 3281
6196.15 3160
6196.89 3177
6197.63 3081
6198.38 2995
6199.12 2961
6199.86 3032
6200.61 3037
6201.35 3029
6202.09 2980
6202.84 2979
6203.58 2966
6204.32 3081
6205.07 3316
6205.81 3514
6206.55 4131
6207.30 5050
6208.04 6027
6208.78 7165
6209.53 8413
6210.27 9462
6211.01 9968
6211.76 9949
6212.50 9659
6213.25 8669
6213.99 7579
6214.73 6606
6215.48 5749
6216.22 4866
6216.97 4180
6217.71 3658
6218.45 3283
6219.20 3115
6219.94 2973
6220.69 2854
6221.43 2794
6222.18 2713
6222.92 2722
6223.66 2685
6224.41 2658
6225.15 2655
6225.90 2557
6226.64 2388
6227.39 2403
6228.13 2301
6228.88 2266
6229.62 2145
6230.37 2075
6231.11 2036
6231.86 2047
6232.60 2003
6233.35 2049
6234.09 2011
6234.84 2042
6235.58 2061
6236.33 2096
6237.07 2054
6237.82 2012
6238.56 2118
6239.31 2216
6240.05 2327
6240.80 2457
6241.55 2523
6242.29 2594
6243.04 2586
6243.78 2533
6244.53 2497
6245.27 2516
6246.02 2529
6246.77 2547
6247.51 2571
6248.26 2611
6249.00 2650
6249.75 2636
6250.50 2614
6251.24 2532
6251.99 2471
6252.73 2471
6253.48 2280
6254.23 2197
6254.97 2155
6255.72 2116
6256.47 1994
6257.21 2040
6257.96 2055
6258.71 2002
6259.45 2132
6260.20 2096
6260.95 2117
6261.69 2059
6262.44 2070
6263.19 2011
6263.93 2022
6264.68 1994
6265.43 1939
6266.17 1928
6266.92 1930
6267.67 1959
6268.42 1944
6269.16 1907
6269.91 1805
6270.66 1893
6271.41 2009
6272.15 1803
6272.90 1854
6273.65 1897
6274.39 1950
6275.14 1950
6275.89 1926
6276.64 1933
6277.39 1980
6278.13 2031
6278.88 2082
6279.63 1955
6280.38 1948
6281.12 2050
6281.87 1920
6282.62 1878
6283.37 1875
6284.12 1877
6284.87 1853
6285.61 1771
6286.36 1761
6287.11 1705
6287.86 1677
6288.61 1697
6289.35 1684
6290.10 1660
6290.85 1620
6291.60 1711
6292.35 1674
6293.10 1665
6293.85 1589
6294.60 1584
6295.34 1600
6296.09 1580
6296.84 1595
6297.59 1727
6298.34 1725
6299.09 1629
6299.84 1596
6300.59 1635
6301.34 1583
6302.08 1595
6302.83 1619
6303.58 1699
6304.33 1664
6305.08 1630
6305.83 1632
6306.58 1689
6307.33 1651
6308.08 1619
6308.83 1620
6309.58 1567
6310.33 1531
6311.08 1617
6311.83 1665
6312.58 1682
6313.33 1640
6314.08 1761
6314.83 1626
6315.58 1691
6316.33 1819
6317.08 1806
6317.83 1773
6318.58 1760
6319.33 1676
6320.08 1687
6320.83 1613
6321.58 1611
6322.33 1623
6323.08 1604
6323.83 1542
6324.58 1537
6325.33 1552
6326.08 1537
6326.83 1528
6327.58 1515
6328.33 1455
6329.08 1467
6329.84 1520
6330.59 1544
6331.34 1472
6332.09 1496
6332.84 1513
6333.59 1470
6334.34 1456
6335.09 1541
6335.84 1482
6336.60 1543
6337.35 1498
6338.10 1482
6338.85 1524
6339.60 1497
6340.35 1519
6341.10 1510
6341.85 1460
6342.61 1483
6343.36 1478
6344.11 1465
6344.86 1521
6345.61 1479
6346.37 1460
6347.12 1487
6347.87 1480
6348.62 1591
6349.37 1564
6350.12 1597
6350.88 1591
6351.63 1596
6352.38 1683
6353.13 1747
6353.89 1757
6354.64 1800
6355.39 1871
6356.14 1872
6356.90 1831
6357.65 1767
6358.40 1701
6359.15 1705
6359.91 1671
6360.66 1668
6361.41 1652
6362.16 1637
6362.92 1678
6363.67 1708
6364.42 1690
6365.17 1624
6365.93 1733
6366.68 1783
6367.43 1829
6368.19 1923
6368.94 1935
6369.69 2001
6370.45 1982
6371.20 2000
6371.95 1929
6372.71 1820
6373.46 1758
6374.21 1686
6374.97 1692
6375.72 1790
6376.47 1692
6377.23 1660
6377.98 1665
6378.73 1694
6379.49 1651
6380.24 1609
6381.00 1629
6381.75 1716
6382.50 1685
6383.26 1672
6384.01 1650
6384.77 1648
6385.52 1584
6386.27 1591
6387.03 1585
6387.78 1610
6388.54 1586
6389.29 1644
6390.05 1577
6390.80 1600
6391.55 1640
6392.31 1594
6393.06 1604
6393.82 1576
6394.57 1487
6395.33 1481
6396.08 1543
6396.84 1538
6397.59 1601
6398.35 1522
6399.10 1462
6399.86 1469
6400.61 1416
6401.37 1448
6402.12 1465
6402.88 1448
6403.63 1523
6404.39 1474
6405.14 1436
6405.90 1438
6406.65 1432
6407.41 1497
6408.16 1472
6408.92 1432
6409.68 1471
6410.43 1478
6411.19 1452
6411.94 1437
6412.70 1440
6413.45 1500
6414.21 1519
6414.97 1603
6415.72 1474
6416.48 1579
6417.23 1513
6417.99 1592
6418.75 1547
6419.50 1493
6420.26 1491
6421.01 1520
6421.77 1477
6422.53 1438
6423.28 1427
6424.04 1495
6424.80 1424
6425.55 1406
6426.31 1374
6427.07 1377
6427.82 1460
6428.58 1462
6429.34 1476
6430.09 1464
6430.85 1448
6431.61 1432
6432.36 1457
6433.12 1458
6433.88 1460
6434.63 1479
6435.39 1478
6436.15 1530
6436.91 1543
6437.66 1539
6438.42 1497
6439.18 1515
6439.93 1494
6440.69 1589
6441.45 1648
6442.21 1609
6442.96 1622
6443.72 1640
6444.48 1643
6445.24 1558
6445.99 1589
6446.75 1557
6447.51 1645
6448.27 1634
6449.03 1556
6449.78 1621
6450.54 1593
6451.30 1560
6452.06 1581
6452.82 1595
6453.57 1609
6454.33 1538
6455.09 1622
6455.85 1626
6456.61 1754
6457.37 1716
6458.12 1688
6458.88 1674
6459.64 1750
6460.40 1741
6461.16 1684
6461.92 1700
6462.67 1745
6463.43 1745
6464.19 1771
6464.95 1759
6465.71 1779
6466.47 1874
6467.23 1857
6467.99 1898
6468.75 1960
6469.50 1903
6470.26 1918
6471.02 1898
6471.78 1854
6472.54 1880
6473.30 1811
6474.06 1760
6474.82 1864
6475.58 1842
6476.34 1866
6477.10 1934
6477.86 1940
6478.62 2063
6479.38 1954
6480.14 1912
6480.90 1926
6481.66 2016
6482.42 2063
6483.18 2029
6483.94 2138
6484.70 2144
6485.46 2177
6486.22 2162
6486.98 2244
6487.74 2261
6488.50 2222
6489.26 2265
6490.02 2375
6490.78 2331
6491.54 2316
6492.30 2407
6493.06 2482
6493.82 2552
6494.58 2542
6495.34 2540
6496.10 2492
6496.86 2600
6497.62 2541
6498.38 2532
6499.14 2556
6499.90 2644
6500.66 2639
6501.43 2516
6502.19 2584
6502.95 2631
6503.71 2676
6504.47 2757
6505.23 3011
6505.99 3430
6506.75 4143
6507.52 5081
6508.28 6203
6509.04 7345
6509.80 8282
6510.56 8530
6511.32 8464
6512.08 7860
6512.85 7039
6513.61 6441
6514.37 5501
6515.13 4834
6515.89 4261
6516.65 3761
6517.42 3458
6518.18 3319
6518.94 3071
6519.70 2970
6520.46 2850
6521.23 2936
6521.99 2905
6522.75 2836
6523.51 2887
6524.27 3019
6525.04 3037
6525.80 3047
6526.56 3158
6527.32 3363
6528.09 3474
6528.85 3524
6529.61 3650
6530.37 3641
6531.14 3623
6531.90 3575
6532.66 3461
6533.43 3541
6534.19 3488
6534.95 3834
6535.71 4275
6536.48 4943
6537.24 5516
6538.00 5812
6538.77 5912
6539.53 5841
6540.29 5411
6541.06 4772
6541.82 4381
6542.58 3965
6543.35 3643
6544.11 3377
6544.87 3254
6545.64 3256
6546.40 3185
6547.16 3280
6547.93 3197
6548.69 3237
6549.45 3035
6550.22 3163
6550.98 3014
6551.75 2991
6552.51 2921
6553.27 2818
6554.04 2785
6554.80 2718
6555.57 2696
6556.33 2760
6557.09 2681
6557.86 2718
6558.62 2692
6559.39 2660
6560.15 2533
6560.92 2737
6561.68 2775
6562.45 2744
6563.21 2946
6563.97 2911
6564.74 2938
6565.50 2938
6566.27 2991
6567.03 2959
6567.80 2869
6568.56 2954
6569.33 2995
6570.09 2945
6570.86 2966
6571.62 2947
6572.39 3099
6573.15 3134
6573.92 3172
6574.68 3182
6575.45 3122
6576.21 3271
6576.98 3284
6577.74 3197
6578.51 3217
6579.28 3320
6580.04 3231
6580.81 3214
6581.57 3273
6582.34 3309
6583.10 3462
6583.87 3460
6584.64 3508
6585.40 3497
6586.17 3562
6586.93 3431
6587.70 3349
6588.47 3270
6589.23 3336
6590.00 3328
6590.76 3291
6591.53 3303
6592.30 3407
6593.06 3528
6593.83 3761
6594.59 3945
6595.36 4165
6596.13 4418
6596.89 4578
6597.66 4665
6598.43 4741
6599.19 4412
6599.96 4273
6600.73 4077
6601.49 3914
6602.26 3687
6603.03 3398
6603.79 3266
6604.56 3061
6605.33 2934
6606.10 2841
6606.86 2907
6607.63 2856
6608.40 2814
6609.16 2923
6609.93 2914
6610.70 2939
6611.47 2970
6612.23 2968
6613.00 2962
6613.77 2965
6614.54 2912
6615.30 2776
6616.07 2823
6616.84 2707
6617.61 2726
6618.37 2661
6619.14 2703
6619.91 2827
6620.68 2926
6621.45 2995
6622.21 3131
6622.98 3349
6623.75 3451
6624.52 3556
6625.29 3558
6626.05 3481
6626.82 3490
6627.59 3304
6628.36 3252
6629.13 3120
6629.90 3031
6630.66 2922
6631.43 2706
6632.20 2842
6632.97 2733
6633.74 2868
6634.51 3081
6635.28 3182
6636.05 3262
6636.81 3315
6637.58 3385
6638.35 3422
6639.12 3280
6639.89 3303
6640.66 3431
6641.43 3552
6642.20 3646
6642.97 3811
6643.74 3839
6644.50 3777
6645.27 3620
6646.04 3499
6646.81 3421
6647.58 3029
6648.35 2996
6649.12 2808
6649.89 2638
6650.66 2608
6651.43 2535
6652.20 2490
6652.97 2364
6653.74 2271
6654.51 2305
6655.28 2417
6656.05 2330
6656.82 2382
6657.59 2357
6658.36 2318
6659.13 2291
6659.90 2327
6660.67 2262
6661.44 2253
6662.21 2362
6662.98 2312
6663.75 2234
6664.52 2200
6665.29 2237
6666.06 2185
6666.83 2155
6667.60 2128
6668.37 2194
6669.14 2198
6669.92 2250
6670.69 2264
6671.46 2201
6672.23 2325
6673.00 2410
6673.77 2428
6674.54 2358
6675.31 2387
6676.08 2411
6676.85 2414
6677.63 2356
6678.40 2399
6679.17 2335
6679.94 2420
6680.71 2430
6681.48 2371
6682.25 2342
6683.03 2351
6683.80 2402
6684.57 2397
6685.34 2461
6686.11 2707
6686.88 2666
6687.66 2683
6688.43 2704
6689.20 2588
6689.97 2491
6690.74 2436
6691.51 2319
6692.29 2294
6693.06 2137
6693.83 2054
6694.60 2075
6695.38 2023
6696.15 1951
6696.92 2048
6697.69 2032
6698.46 1974
6699.24 1973
6700.01 2010
6700.78 1975
6701.55 2008
6702.33 2015
6703.10 1990
6703.87 2039
6704.65 2037
6705.42 1969
6706.19 1967
6706.96 1892
6707.74 1804
6708.51 1861
6709.28 1813
6710.06 1812
6710.83 1796
6711.60 1787
6712.38 1761
6713.15 1818
6713.92 1796
6714.69 1784
6715.47 1808
6716.24 1817
6717.02 1793
6717.79 1735
6718.56 1746
6719.34 1676
6720.11 1719
6720.88 1772
6721.66 1807
6722.43 1841
6723.20 1832
6723.98 1869
6724.75 1850
6725.53 1739
6726.30 1772
6727.07 1766
6727.85 1750
6728.62 1719
6729.40 1710
6730.17 1680
6730.95 1699
6731.72 1679
6732.49 1709
6733.27 1797
6734.04 1835
6734.82 1766
6735.59 1790
6736.37 1773
6737.14 1732
6737.92 1675
6738.69 1723
6739.46 1791
6740.24 1727
6741.01 1775
6741.79 1778
6742.56 1817
6743.34 1788
6744.11 1816
6744.89 1801
6745.66 1757
6746.44 1859
6747.21 1901
6747.99 1866
6748.77 1885
6749.54 1872
6750.32 1880
6751.09 1864
6751.87 1936
6752.64 2057
6753.42 2052
6754.19 2145
6754.97 2246
6755.75 2254
6756.52 2086
6757.30 2006
6758.07 2082
6758.85 1995
6759.62 1978
6760.40 1976
6761.18 1987
6761.95 1957
6762.73 1862
6763.50 1820
6764.28 1955
6765.06 1902
6765.83 1817
6766.61 1812
6767.39 1789
6768.16 1778
6768.94 1859
6769.72 1969
6770.49 1850
6771.27 1875
6772.04 1802
6772.82 1715
6773.60 1742
6774.37 1767
6775.15 1725
6775.93 1723
6776.71 1710
6777.48 1692
6778.26 1689
6779.04 1653
6779.81 1691
6780.59 1697
6781.37 1629
6782.14 1663
6782.92 1701
6783.70 1726
6784.48 1653
6785.25 1622
6786.03 1682
6786.81 1599
6787.59 1542
6788.36 1560
6789.14 1625
6789.92 1646
6790.70 1608
6791.47 1568
6792.25 1498
6793.03 1536
6793.81 1551
6794.59 1532
6795.36 1524
6796.14 1515
6796.92 1476
6797.70 1470
6798.48 1546
6799.25 1539
6800.03 1605
6800.81 1558
6801.59 1582
6802.37 1617
6803.15 1603
6803.92 1594
6804.70 1684
6805.48 1611
6806.26 1578
6807.04 1619
6807.82 1608
6808.60 1596
6809.38 1604
6810.15 1557
6810.93 1409
6811.71 1492
6812.49 1464
6813.27 1499
6814.05 1467
6814.83 1465
6815.61 1500
6816.39 1539
6817.17 1547
6817.94 1466
6818.72 1490
6819.50 1572
6820.28 1533
6821.06 1537
6821.84 1512
6822.62 1495
6823.40 1428
6824.18 1445
6824.96 1459
6825.74 1427
6826.52 1404
6827.30 1504
6828.08 1477
6828.86 1463
6829.64 1430
6830.42 1514
6831.20 1480
6831.98 1486
6832.76 1474
6833.54 1429
6834.32 1471
6835.10 1557
6835.88 1519
6836.66 1605
6837.44 1767
6838.22 1839
6839.00 2023
6839.78 2147
6840.56 2210
6841.34 2191
6842.12 2256
6842.90 2255
6843.68 2089
6844.47 2003
6845.25 1874
6846.03 1833
6846.81 1695
6847.59 1672
6848.37 1676
6849.15 1650
6849.93 1768
6850.71 1837
6851.49 1920
6852.28 2081
6853.06 2031
6853.84 2009
6854.62 1988
6855.40 1991
6856.18 1962
6856.96 1867
6857.75 1664
6858.53 1650
6859.31 1561
6860.09 1648
6860.87 1568
6861.65 1529
6862.44 1468
6863.22 1501
6864.00 1542
6864.78 1555
6865.56 1595
6866.35 1634
6867.13 1634
6867.91 1714
6868.69 1637
6869.47 1619
6870.26 1649
6871.04 1644
6871.82 1659
6872.60 1652
6873.39 1599
6874.17 1639
6874.95 1629
6875.73 1695
6876.52 1668
6877.30 1779
6878.08 1781
6878.86 1732
6879.65 1788
6880.43 1852
6881.21 1889
6881.99 1973
6882.78 2059
6883.56 1995
6884.34 2005
6885.13 2035
6885.91 2040
6886.69 2167
6887.48 2324
6888.26 2347
6889.04 2652
6889.83 2863
6890.61 2855
6891.39 2839
6892.18 2766
6892.96 2531
6893.74 2397
6894.53 2199
6895.31 2160
6896.09 2071
6896.88 2020
6897.66 2062
6898.45 1993
6899.23 1907
6900.01 1841
6900.80 1910
6901.58 2064
6902.37 1965
6903.15 2012
6903.93 2011
6904.72 1973
6905.50 2031
6906.29 1990
6907.07 1989
6907.86 1931
6908.64 1934
6909.42 1933
6910.21 1972
6910.99 1941
6911.78 1963
6912.56 1918
6913.35 1923
6914.13 1844
6914.92 1872
6915.70 1879
6916.49 1841
6917.27 1902
6918.06 1900
6918.84 1912
6919.63 1906
6920.41 1916
6921.20 1874
6921.98 1922
6922.77 1983
6923.55 1867
6924.34 1926
6925.12 1914
6925.91 1925
6926.69 1977
6927.48 2042
6928.27 2077
6929.05 2103
6929.84 2122
6930.62 2077
6931.41 2150
6932.19 2141
6932.98 2126
6933.77 2070
6934.55 2028
6935.34 2032
6936.12 2082
6936.91 2154
6937.69 2071
6938.48 2118
6939.27 2255
6940.05 2334
6940.84 2434
6941.63 2485
6942.41 2508
6943.20 2696
6943.99 2782
6944.77 2845
6945.56 2957
6946.34 2939
6947.13 2958
6947.92 3057
6948.70 3197
6949.49 3314
6950.28 3323
6951.07 3366
6951.85 3203
6952.64 3097
6953.43 3050
6954.21 2990
6955.00 2785
6955.79 2674
6956.57 2709
6957.36 2688
6958.15 2655
6958.94 2770
6959.72 2751
6960.51 2701
6961.30 2702
6962.09 2672
6962.87 2764
6963.66 2807
6964.45 2794
6965.24 3005
6966.02 3045
6966.81 3056
6967.60 3197
6968.39 3367
6969.17 3456
6969.96 3497
6970.75 3679
6971.54 3817
6972.33 3754
6973.11 3774
6973.90 3711
6974.69 3683
6975.48 3670
6976.27 3620
6977.06 3669
6977.84 3689
6978.63 3778
6979.42 4072
6980.21 4133
6981.00 4275
6981.79 4668
6982.57 5063
6983.36 5877
6984.15 7065
6984.94 8669
6985.73 10294
6986.52 11667
6987.31 12699
6988.10 13103
6988.89 12851
6989.67 12073
6990.46 10821
6991.25 9273
6992.04 8023
6992.83 6775
6993.62 5681
6994.41 4807
6995.20 4319
6995.99 3758
6996.78 3425
6997.57 3135
6998.36 2972
6999.15 2800
6999.94 2675
7000.72 2696
7001.51 2659
7002.30 2573
7003.09 2543
7003.88 2536
7004.67 2484
7005.46 2474
7006.25 2398
7007.04 2401
7007.83 2340
7008.62 2255
7009.41 2243
7010.20 2198
7010.99 2233
7011.78 2345
7012.57 2411
7013.37 2428
7014.16 2555
7014.95 2674
7015.74 2557
7016.53 2625
7017.32 2514
7018.11 2549
7018.90 2523
7019.69 2450
7020.48 2433
7021.27 2469
7022.06 2646
7022.85 2759
7023.64 2913
7024.43 2924
7025.23 3049
7026.02 3093
7026.81 3064
7027.60 3133
7028.39 3101
7029.18 3108
7029.97 3047
7030.76 2917
7031.56 2798
7032.35 2698
7033.14 2593
7033.93 2532
7034.72 2436
7035.51 2426
7036.30 2399
7037.10 2339
7037.89 2377
7038.68 2273
7039.47 2354
7040.26 2326
7041.06 2359
7041.85 2483
7042.64 2478
7043.43 2522
7044.22 2551
7045.02 2630
7045.81 2588
7046.60 2524
7047.39 2582
7048.18 2612
7048.98 2626
7049.77 2660
7050.56 2792
7051.35 2993
7052.15 2987
7052.94 3031
7053.73 2922
7054.52 2795
7055.32 2662
7056.11 2620
7056.90 2604
7057.70 2464
7058.49 2428
7059.28 2478
7060.07 2513
7060.87 2567
7061.66 2500
7062.45 2426
7063.25 2503
7064.04 2356
7064.83 2414
7065.63 2484
7066.42 2437
7067.21 2319
7068.01 2258
7068.80 2174
7069.59 2146
7070.39 2112
7071.18 2148
7071.97 2127
7072.77 2051
7073.56 2033
7074.36 2036
7075.15 2001
7075.94 1928
7076.74 1985
7077.53 1947
7078.33 1912
7079.12 1932
7079.91 1933
7080.71 1879
7081.50 1887
7082.30 1914
7083.09 1967
7083.88 1975
7084.68 1890
7085.47 1959
7086.27 1924
7087.06 1978
7087.86 2049
7088.65 2160
7089.45 2372
7090.24 2364
7091.04 2293
7091.83 2281
7092.62 2137
7093.42 2018
7094.21 1980
7095.01 1865
7095.80 1894
7096.60 1774
7097.39 1817
7098.19 1780
7098.98 1715
7099.78 1703
7100.58 1669
7101.37 1670
7102.17 1638
7102.96 1599
7103.76 1578
7104.55 1584
7105.35 1605
7106.14 1605
7106.94 1544
7107.73 1529
7108.53 1553
7109.33 1518
7110.12 1533
7110.92 1455
7111.71 1424
7112.51 1478
7113.31 1455
7114.10 1458
7114.90 1415
7115.69 1446
7116.49 1434
7117.29 1423
7118.08 1435
7118.88 1435
7119.67 1492
7120.47 1497
7121.27 1481
7122.06 1442
7122.86 1456
7123.66 1553
7124.45 1410
7125.25 1484
7126.05 1440
7126.84 1407
7127.64 1419
7128.44 1449
7129.23 1425
7130.03 1430
7130.83 1476
7131.62 1498
7132.42 1525
7133.22 1545
7134.02 1464
7134.81 1440
7135.61 1430
7136.41 1446
7137.21 1433
7138.00 1362
7138.80 1368
7139.60 1376
7140.39 1366
7141.19 1354
7141.99 1335
7142.79 1336
7143.59 1385
7144.38 1376
7145.18 1317
7145.98 1303
7146.78 1345
7147.57 1308
7148.37 1287
7149.17 1248
7149.97 1251
7150.77 1284
7151.56 1293
7152.36 1224
7153.16 1167
7153.96 1236
7154.76 1243
7155.56 1287
7156.35 1254
7157.15 1263
7157.95 1294
7158.75 1246
7159.55 1272
7160.35 1291
7161.14 1234
7161.94 1220
7162.74 1243
7163.54 1259
7164.34 1259
7165.14 1236
7165.94 1284
7166.74 1352
7167.54 1329
7168.33 1210
7169.13 1212
7169.93 1251
7170.73 1302
7171.53 1276
7172.33 1171
7173.13 1257
7173.93 1149
7174.73 1177
7175.53 1207
7176.33 1196
7177.13 1164
7177.93 1125
7178.73 1163
7179.53 1131
7180.33 1100
7181.13 1199
7181.92 1224
7182.72 1193
7183.52 1250
7184.32 1269
7185.12 1240
7185.92 1237
7186.72 1208
7187.52 1228
7188.32 1206
7189.13 1112
7189.93 1160
7190.73 1202
7191.53 1150
7192.33 1114
7193.13 1090
7193.93 1060
7194.73 1075
7195.53 1156
7196.33 1137
7197.13 1147
7197.93 1084
7198.73 1099
7199.53 1105
7200.33 1145
7201.13 1083
7201.93 1151
7202.74 1179
7203.54 1088
7204.34 1137
7205.14 1137
7205.94 1177
7206.74 1206
7207.54 1128
7208.34 1084
7209.14 1122
7209.95 1036
7210.75 1102
7211.55 1161
7212.35 1107
7213.15 1141
7213.95 1177
7214.75 1195
7215.56 1155
7216.36 1167
7217.16 1124
7217.96 1178
7218.76 1183
7219.57 1198
7220.37 1200
7221.17 1215
7221.97 1219
7222.77 1231
7223.58 1220
7224.38 1171
7225.18 1145
7225.98 1253
7226.78 1200
7227.59 1169
7228.39 1199
7229.19 1246
7229.99 1226
7230.80 1223
7231.60 1211
7232.40 1207
7233.20 1193
7234.01 1247
7234.81 1295
7235.61 1320
7236.42 1363
7237.22 1433
7238.02 1574
7238.82 1546
7239.63 1524
7240.43 1607
7241.23 1498
7242.04 1456
7242.84 1331
7243.64 1350
7244.45 1366
7245.25 1335
7246.05 1267
7246.86 1321
7247.66 1328
7248.46 1335
7249.27 1302
7250.07 1313
7250.87 1307
7251.68 1302
7252.48 1284
7253.29 1322
7254.09 1350
7254.89 1317
7255.70 1326
7256.50 1325
7257.30 1364
7258.11 1353
7258.91 1327
7259.72 1323
7260.52 1297
7261.33 1292
7262.13 1306
7262.93 1338
7263.74 1392
7264.54 1365
7265.35 1358
7266.15 1451
7266.96 1412
7267.76 1375
7268.57 1439
7269.37 1417
7270.17 1344
7270.98 1381
7271.78 1417
7272.59 1389
7273.39 1336
7274.20 1353
7275.00 1360
7275.81 1335
7276.61 1348
7277.42 1381
7278.22 1388
7279.03 1328
7279.83 1365
7280.64 1431
7281.44 1431
7282.25 1524
7283.06 1618
7283.86 1776
7284.67 1911
7285.47 2002
7286.28 2132
7287.08 2147
7287.89 2112
7288.69 2058
7289.50 2003
7290.31 1833
7291.11 1716
7291.92 1651
7292.72 1576
7293.53 1532
7294.34 1482
7295.14 1448
7295.95 1419
7296.75 1490
7297.56 1343
7298.37 1358
7299.17 1348
7299.98 1392
7300.79 1501
7301.59 1477
7302.40 1508
7303.21 1496
7304.01 1504
7304.82 1448
7305.63 1478
7306.43 1489
7307.24 1531
7308.05 1540
7308.85 1633
7309.66 1732
7310.47 1753
7311.27 1777
7312.08 1903
7312.89 1878
7313.69 1835
7314.50 1944
7315.31 1905
7316.12 1842
7316.92 1876
7317.73 1808
7318.54 1843
7319.35 1955
7320.15 2156
7320.96 2333
7321.77 2441
7322.58 2426
7323.38 2515
7324.19 2394
7325.00 2258
7325.81 2130
7326.61 1951
7327.42 1928
7328.23 1802
7329.04 1753
7329.85 1702
7330.65 1592
7331.46 1572
7332.27 1518
7333.08 1583
7333.89 1564
7334.69 1572
7335.50 1567
7336.31 1535
7337.12 1571
7337.93 1559
7338.74 1619
7339.54 1648
7340.35 1750
7341.16 1820
7341.97 1712
7342.78 1625
7343.59 1675
7344.40 1616
7345.21 1666
7346.01 1665
7346.82 1660
7347.63 1525
7348.44 1564
7349.25 1588
7350.06 1554
7350.87 1510
7351.68 1566
7352.49 1533
7353.30 1489
7354.11 1543
7354.92 1469
7355.72 1530
7356.53 1548
7357.34 1527
7358.15 1608
7358.96 1673
7359.77 1657
7360.58 1732
7361.39 1780
7362.20 1857
7363.01 1879
7363.82 1883
7364.63 1839
7365.44 1820
7366.25 1837
7367.06 1791
7367.87 1774
7368.68 1653
7369.49 1652
7370.30 1572
7371.11 1605
7371.92 1591
7372.73 1568
7373.54 1489
7374.35 1461
7375.16 1435
7375.97 1473
7376.79 1488
7377.60 1444
7378.41 1576
7379.22 1631
7380.03 1712
7380.84 1707
7381.65 1809
7382.46 1885
7383.27 1936
7384.08 1984
7384.89 1959
7385.70 1882
7386.52 1881
7387.33 1729
7388.14 1739
7388.95 1686
7389.76 1571
7390.57 1517
7391.38 1455
7392.19 1469
7393.01 1469
7393.82 1382
7394.63 1419
7395.44 1370
7396.25 1318
7397.06 1306
7397.88 1298
7398.69 1324
7399.50 1334
7400.31 1423
7401.12 1408
7401.94 1412
7402.75 1466
7403.56 1542
7404.37 1526
7405.18 1448
7406.00 1491
7406.81 1390
7407.62 1438
7408.43 1366
7409.25 1377
7410.06 1350
7410.87 1318
7411.68 1334
7412.49 1289
7413.31 1273
7414.12 1251
7414.93 1231
7415.75 1223
7416.56 1165
7417.37 1157
7418.18 1095
7419.00 1157
7419.81 1201
7420.62 1230
7421.44 1220
7422.25 1192
7423.06 1166
7423.88 1163
7424.69 1177
7425.50 1153
7426.31 1094
7427.13 1095
7427.94 1177
7428.76 1170
7429.57 1135
7430.38 1129
7431.20 1100
7432.01 1093
7432.82 1096
7433.64 1061
7434.45 1098
7435.26 1091
7436.08 1128
7436.89 1083
7437.71 1159
7438.52 1174
7439.33 1123
7440.15 1095
7440.96 1117
7441.78 1102
7442.59 1132
7443.40 1135
7444.22 1066
7445.03 1095
7445.85 1104
7446.66 1129
7447.48 1096
7448.29 1041
7449.11 1054
7449.92 1021
7450.73 1041
7451.55 1029
7452.36 1070
7453.18 1020
7453.99 1049
7454.81 1020
7455.62 1006
7456.44 1051
7457.25 1018
7458.07 1072
7458.88 1037
7459.70 1027
7460.51 1019
7461.33 1007
7462.14 1018
7462.96 1037
7463.77 1067
7464.59 1048
7465.41 1023
7466.22 1014
7467.04 1019
7467.85 972
7468.67 1033
7469.48 1082
7470.30 1064
7471.11 1099
7471.93 1069
7472.75 1083
7473.56 1108
7474.38 1063
7475.19 1021
7476.01 1126
7476.83 1092
7477.64 1026
7478.46 1096
7479.27 1129
7480.09 1061
7480.91 1121
7481.72 1091
7482.54 1073
7483.36 1083
7484.17 1083
7484.99 1068
7485.81 1015
7486.62 1013
7487.44 1008
7488.26 1030
7489.07 1014
7489.89 1053
7490.71 1004
7491.52 1062
7492.34 998
7493.16 978
7493.97 984
7494.79 1022
7495.61 1081
7496.43 1055
7497.24 1114
7498.06 1055
7498.88 1023
7499.69 1024
7500.51 1007
7501.33 1015
7502.15 1021
7502.96 1025
7503.78 1014
7504.60 1040
7505.42 991
7506.23 915
7507.05 975
7507.87 1028
7508.69 1009
7509.51 994
7510.32 972
7511.14 944
7511.96 968
7512.78 1028
7513.60 994
7514.41 994
7515.23 963
7516.05 1013
7516.87 987
7517.69 956
7518.50 934
7519.32 966
7520.14 977
7520.96 976
7521.78 973
7522.60 978
7523.42 1028
7524.23 1000
7525.05 1006
7525.87 992
7526.69 978
7527.51 981
7528.33 1011
7529.15 996
7529.97 982
7530.78 973
7531.60 1017
7532.42 1044
7533.24 1059
7534.06 1092
7534.88 1073
7535.70 1047
7536.52 1076
7537.34 1065
7538.16 1014
7538.98 1016
7539.80 999
7540.62 1053
7541.44 1005
7542.26 958
7543.08 984
7543.89 1012
7544.71 1015
7545.53 995
7546.35 1045
7547.17 1043
7547.99 1044
7548.81 968
7549.63 1053
7550.45 1054
7551.27 1036
7552.09 1078
7552.91 1058
7553.73 1032
7554.56 993
7555.38 1045
7556.20 1050
7557.02 1086
7557.84 1092
7558.66 1086
7559.48 1158
7560.30 1161
7561.12 1188
7561.94 1107
7562.76 1100
7563.58 1122
7564.40 1119
7565.22 1100
7566.04 1118
7566.86 1114
7567.69 1114
7568.51 1103
7569.33 1132
7570.15 1136
7570.97 1171
7571.79 1130
7572.61 1050
7573.43 1040
7574.26 1106
7575.08 1131
7575.90 1138
7576.72 1155
7577.54 1164
7578.36 1169
7579.18 1258
7580.01 1217
7580.83 1151
7581.65 1185
7582.47 1194
7583.29 1195
7584.12 1134
7584.94 1158
7585.76 1175
7586.58 1182
7587.40 1253
7588.23 1269
7589.05 1290
7589.87 1290
7590.69 1256
7591.51 1264
7592.34 1281
7593.16 1317
7593.98 1242
7594.80 1287
7595.63 1287
7596.45 1230
7597.27 1302
7598.09 1318
7598.92 1285
7599.74 1377
7600.56 1418
7601.39 1378
7602.21 1426
7603.03 1393
7603.85 1494
7604.68 1506
7605.50 1501
7606.32 1615
7607.15 1629
7607.97 1520
7608.79 1466
7609.62 1505
7610.44 1520
7611.26 1531
7612.09 1528
7612.91 1526
7613.73 1448
7614.56 1518
7615.38 1522
7616.20 1501
7617.03 1536
7617.85 1613
7618.68 1737
7619.50 1776
7620.32 1813
7621.15 1920
7621.97 1853
7622.79 1810
7623.62 1811
7624.44 1687
7625.27 1734
7626.09 1688
7626.92 1705
7627.74 1628
7628.56 1674
7629.39 1677
7630.21 1677
7631.04 1647
7631.86 1703
7632.69 1755
7633.51 1934
7634.34 1893
7635.16 1763
7635.98 1743
7636.81 1729
7637.63 1645
7638.46 1553
7639.28 1503
7640.11 1469
7640.93 1446
7641.76 1380
7642.58 1424
7643.41 1361
7644.23 1389
7645.06 1435
7645.88 1452
7646.71 1446
7647.54 1544
7648.36 1587
7649.19 1557
7650.01 1571
7650.84 1525
7651.66 1579
7652.49 1535
7653.31 1497
7654.14 1475
7654.97 1484
7655.79 1346
7656.62 1316
7657.44 1331
7658.27 1270
7659.09 1251
7659.92 1271
7660.75 1240
7661.57 1171
7662.40 1161
7663.22 1207
7664.05 1209
7664.88 1170
7665.70 1196
7666.53 1212
7667.36 1223
7668.18 1218
7669.01 1233
7669.84 1212
7670.66 1265
7671.49 1243
7672.32 1238
7673.14 1196
7673.97 1163
7674.80 1167
7675.62 1143
7676.45 1161
7677.28 1134
7678.10 1143
7678.93 1146
7679.76 1150
7680.58 1157
7681.41 1168
7682.24 1171
7683.07 1225
7683.89 1229
7684.72 1213
7685.55 1260
7686.38 1278
7687.20 1304
7688.03 1287
7688.86 1311
7689.69 1228
7690.51 1225
7691.34 1253
7692.17 1217
7693.00 1126
7693.82 1193
7694.65 1156
7695.48 1126
7696.31 1187
7697.14 1234
7697.96 1221
7698.79 1222
7699.62 1282
7700.45 1314
7701.28 1248
7702.11 1258
7702.93 1210
7703.76 1194
7704.59 1211
7705.42 1219
7706.25 1226
7707.08 1128
7707.90 1138
7708.73 1106
7709.56 1161
7710.39 1132
7711.22 1121
7712.05 1104
7712.88 1130
7713.71 1134
7714.53 1077
7715.36 1099
7716.19 1089
7717.02 1060
7717.85 1087
7718.68 1116
7719.51 1087
7720.34 1046
7721.17 1051
7722.00 1051
7722.83 1030
7723.66 982
7724.49 1073
7725.32 1075
7726.14 1030
7726.97 1052
7727.80 1104
7728.63 1098
7729.46 1079
7730.29 1058
7731.12 1105
7731.95 1066
7732.78 1098
7733.61 1056
7734.44 1105
7735.27 994
7736.10 1034
7736.93 1055
7737.76 1013
7738.59 1010
7739.42 1010
7740.25 1008
7741.08 973
7741.91 999
7742.75 1008
7743.58 1012
7744.41 1028
7745.24 1118
7746.07 1088
7746.90 1110
7747.73 1206
7748.56 1298
7749.39 1326
7750.22 1356
7751.05 1342
7751.88 1296
7752.71 1273
7753.55 1190
7754.38 1164
7755.21 1122
7756.04 1157
7756.87 1036
7757.70 1038
7758.53 1025
7759.36 1021
7760.20 967
7761.03 972
7761.86 973
7762.69 969
7763.52 930
7764.35 939
7765.18 961
7766.02 948
7766.85 948
7767.68 966
7768.51 985
7769.34 950
7770.18 932
7771.01 925
7771.84 948
7772.67 943
7773.50 939
7774.34 908
7775.17 955
7776.00 959
7776.83 939
7777.66 928
7778.50 929
7779.33 984
7780.16 923
7780.99 921
7781.83 960
7782.66 964
7783.49 954
7784.32 1021
7785.16 980
7785.99 994
7786.82 1034
7787.66 1056
7788.49 1030
7789.32 1024
7790.15 1114
7790.99 1064
7791.82 1039
7792.65 994
7793.49 1023
7794.32 977
7795.15 1026
7795.99 1027
7796.82 980
7797.65 982
7798.49 1004
7799.32 1020
7800.15 992
7800.99 1015
7801.82 994
7802.65 1004
7803.49 1049
7804.32 1119
7805.16 1091
7805.99 1068
7806.82 1043
7807.66 1057
7808.49 1043
7809.33 1040
7810.16 1067
7810.99 1047
7811.83 1094
7812.66 1158
7813.50 1132
7814.33 1197
7815.17 1192
7816.00 1193
7816.83 1271
7817.67 1204
7818.50 1271
7819.34 1216
7820.17 1230
7821.01 1214
7821.84 1165
7822.68 1227
7823.51 1344
7824.35 1340
7825.18 1396
7826.02 1394
7826.85 1396
7827.69 1320
7828.52 1285
7829.36 1314
7830.19 1205
7831.03 1240
7831.86 1189
7832.70 1184
7833.53 1254
7834.37 1337
7835.20 1257
7836.04 1291
7836.87 1314
7837.71 1303
7838.54 1271
7839.38 1297
7840.22 1270
7841.05 1272
7841.89 1307
7842.72 1241
7843.56 1210
7844.39 1229
7845.23 1145
7846.07 1062
7846.90 1084
7847.74 1119
7848.57 1050
7849.41 1048
7850.25 1073
7851.08 1114
7851.92 1095
7852.76 1068
7853.59 1056
7854.43 1096
7855.27 1131
7856.10 1040
7856.94 1046
7857.78 1078
7858.61 1061
7859.45 1090
7860.29 1109
7861.12 1111
7861.96 1087
7862.80 1103
7863.63 1099
7864.47 1183
7865.31 1140
7866.14 1090
7866.98 1072
7867.82 1060
7868.66 1036
7869.49 1051
7870.33 1085
7871.17 1108
7872.00 1079
7872.84 1097
7873.68 1140
7874.52 1112
7875.35 1137
7876.19 1184
7877.03 1228
7877.87 1244
7878.70 1309
7879.54 1350
7880.38 1464
7881.22 1453
7882.06 1410
7882.89 1411
7883.73 1394
7884.57 1435
7885.41 1385
7886.25 1327
7887.08 1225
7887.92 1206
7888.76 1203
7889.60 1215
7890.44 1178
7891.28 1217
7892.11 1224
7892.95 1256
7893.79 1288
7894.63 1249
7895.47 1287
7896.31 1248
7897.15 1219
7897.98 1201
7898.82 1201
7899.66 1096
7900.50 1117
7901.34 1124
7902.18 1091
7903.02 1100
7903.86 1078
7904.70 1070
7905.54 1084
7906.37 1059
7907.21 1025
7908.05 1074
7908.89 1075
7909.73 1047
7910.57 1048
7911.41 1086
7912.25 1099
7913.09 1116
7913.93 1116
7914.77 1191
7915.61 1157
7916.45 1191
7917.29 1214
7918.13 1185
7918.97 1240
7919.81 1284
7920.65 1278
7921.49 1262
7922.33 1247
7923.17 1282
7924.01 1191
7924.85 1168
7925.69 1214
7926.53 1084
7927.37 1035
7928.21 1046
7929.05 1047
7929.89 985
7930.73 1047
7931.57 1055
7932.41 1048
7933.25 1081
7934.09 1046
7934.93 1029
7935.77 1027
7936.61 993
7937.46 993
7938.30 1022
7939.14 1006
7939.98 1012
7940.82 983
7941.66 1061
7942.50 1033
7943.34 997
7944.18 985
7945.03 1002
7945.87 1015
7946.71 1118
7947.55 1125
7948.39 1090
7949.23 1059
7950.07 1030
7950.92 1097
7951.76 1024
7952.60 1043
7953.44 1060
7954.28 1066
7955.12 1104
7955.97 1131
7956.81 1167
7957.65 1200
7958.49 1157
7959.33 1142
7960.18 1141
7961.02 1161
7961.86 1195
7962.70 1137
7963.54 1093
7964.39 1071
7965.23 1064
7966.07 1057
7966.91 1112
7967.76 1242
7968.60 1242
7969.44 1308
7970.28 1308
7971.13 1363
7971.97 1314
7972.81 1271
7973.65 1236
7974.50 1133
7975.34 1049
7976.18 1032
7977.03 1051
7977.87 1045
7978.71 1055
7979.55 1011
7980.40 1022
7981.24 1004
7982.08 1003
7982.93 1003
7983.77 963
7984.61 972
7985.46 968
7986.30 995
7987.14 1024
7987.99 960
7988.83 962
7989.67 980
7990.52 936
7991.36 910
7992.21 924
7993.05 912
7993.89 925
7994.74 878
7995.58 894
7996.42 896
7997.27 940
7998.11 884
7998.96 843
7999.80 876
8000.65 873
8001.49 851
8002.33 886
8003.18 853
8004.02 821
8004.87 869
8005.71 852
8006.56 829
8007.40 834
8008.24 825
8009.09 827
8009.93 809
8010.78 826
8011.62 842
8012.47 849
8013.31 776
8014.16 831
8015.00 784
8015.85 790
8016.69 780
8017.54 814
8018.38 833
8019.23 789
8020.07 751
8020.92 795
8021.76 793
8022.61 757
8023.45 792
8024.30 810
8025.15 755
8025.99 720
8026.84 760
8027.68 839
8028.53 806
8029.37 809
8030.22 811
8031.07 749
8031.91 764
8032.76 776
8033.60 779
8034.45 767
8035.30 786
8036.14 793
8036.99 801
8037.83 787
8038.68 766
8039.53 787
8040.37 750
8041.22 767
8042.06 802
8042.91 773
8043.76 745
8044.60 747
8045.45 787
8046.30 755
8047.14 777
8047.99 771
8048.84 763
8049.68 726
8050.53 741
8051.38 723
8052.22 729
8053.07 719
8053.92 749
8054.77 763
8055.61 710
8056.46 749
8057.31 715
8058.15 739
8059.00 756
8059.85 749
8060.70 739
8061.54 720
8062.39 729
8063.24 737
8064.09 711
8064.93 714
8065.78 708
8066.63 713
8067.48 695
8068.32 722
8069.17 727
8070.02 739
8070.87 682
8071.72 733
8072.56 732
8073.41 712
8074.26 704
8075.11 729
8075.96 736
8076.80 726
8077.65 688
8078.50 684
8079.35 729
8080.20 748
8081.05 693
8081.89 705
8082.74 727
8083.59 724
8084.44 693
8085.29 695
8086.14 708
8086.99 688
8087.83 698
8088.68 714
8089.53 682
8090.38 664
8091.23 687
8092.08 677
8092.93 710
8093.78 705
8094.63 691
8095.48 719
8096.32 672
8097.17 671
8098.02 642
8098.87 697
8099.72 697
8100.57 674
8101.42 643
8102.27 688
8103.12 757
8103.97 706
8104.82 676
8105.67 688
8106.52 671
8107.37 697
8108.22 694
8109.07 712
8109.92 706
8110.77 698
8111.62 690
8112.47 670
8113.32 707
8114.17 733
8115.02 711
8115.87 720
8116.72 722
8117.57 710
8118.42 730
8119.27 683
8120.12 700
8120.97 796
8121.82 780
8122.67 728
8123.52 699
8124.37 729
8125.22 727
8126.08 710
8126.93 751
8127.78 782
8128.63 766
8129.48 693
8130.33 695
8131.18 696
8132.03 729
8132.88 729
8133.73 752
8134.59 761
8135.44 726
8136.29 748
8137.14 780
8137.99 821
8138.84 748
8139.69 764
8140.55 724
8141.40 736
8142.25 766
8143.10 729
8143.95 745
8144.80 702
8145.66 723
8146.51 711
8147.36 711
8148.21 703
8149.06 661
8149.91 709
8150.77 764
8151.62 748
8152.47 755
8153.32 726
8154.18 757
8155.03 766
8155.88 767
8156.73 774
8157.59 792
8158.44 776
8159.29 778
8160.14 793
8161.00 767
8161.85 719
8162.70 723
8163.55 717
8164.41 714
8165.26 708
8166.11 742
8166.96 699
8167.82 714
8168.67 770
8169.52 699
8170.38 702
8171.23 687
8172.08 683
8172.94 676
8173.79 681
8174.64 683
8175.50 736
8176.35 724
8177.20 644
8178.06 704
8178.91 667
8179.76 687
8180.62 676
8181.47 676
8182.32 651
8183.18 683
8184.03 679
8184.89 730
8185.74 715
8186.59 690
8187.45 667
8188.30 642
8189.16 681
8190.01 704
8190.86 689
8191.72 676
8192.57 648
8193.43 667
8194.28 689
8195.14 678
8195.99 670
8196.84 642
8197.70 682
8198.55 693
8199.41 668
8200.26 655
8201.12 648
8201.97 697
8202.83 669
8203.68 673
8204.54 655
8205.39 680
8206.25 673
8207.10 638
8207.96 670
8208.81 621
8209.67 649
8210.52 683
8211.38 695
8212.23 681
8213.09 680
8213.94 681
8214.80 686
8215.65 720
8216.51 665
8217.37 670
8218.22 643
8219.08 648
8219.93 670
8220.79 682
8221.64 657
8222.50 676
8223.36 681
8224.21 751
8225.07 703
8225.92 668
8226.78 704
8227.64 716
8228.49 680
8229.35 674
8230.20 661
8231.06 661
8231.92 667
8232.77 629
8233.63 654
8234.49 628
8235.34 655
8236.20 698
8237.06 686
8237.91 675
8238.77 656
8239.63 683
8240.48 650
8241.34 672
8242.20 661
8243.05 656
8243.91 682
8244.77 724
8245.62 675
8246.48 685
8247.34 678
8248.19 687
8249.05 685
8249.91 680
8250.77 645
8251.62 643
8252.48 647
8253.34 687
8254.20 654
8255.05 637
8255.91 692
8256.77 675
8257.63 680
8258.48 643
8259.34 696
8260.20 690
8261.06 705
8261.92 636
8262.77 665
8263.63 674
8264.49 708
8265.35 720
8266.21 727
8267.06 711
8267.92 689
8268.78 712
8269.64 701
8270.50 707
8271.35 701
8272.21 693
8273.07 666
8273.93 693
8274.79 691
8275.65 697
8276.51 698
8277.36 732
8278.22 754
8279.08 728
8279.94 735
8280.80 683
8281.66 765
8282.52 765
8283.38 745
8284.24 709
8285.09 711
8285.95 766
8286.81 713
8287.67 697
8288.53 685
8289.39 701
8290.25 708
8291.11 728
8291.97 717
8292.83 732
8293.69 745
8294.55 739
8295.41 743
8296.27 744
8297.13 710
8297.99 717
8298.85 718
8299.71 777
8300.56 789
8301.42 730
8302.28 703
8303.14 766
8304.00 717
8304.86 708
8305.73 744
8306.59 693
8307.45 700
8308.31 715
8309.17 750
8310.03 750
8310.89 736
8311.75 761
8312.61 714
8313.47 714
8314.33 744
8315.19 706
8316.05 717
8316.91 709
8317.77 709
8318.63 743
8319.49 732
8320.35 699
8321.22 698
8322.08 703
8322.94 744
8323.80 723
8324.66 704
8325.52 672
8326.38 715
8327.24 710
8328.10 759
8328.97 730
8329.83 756
8330.69 732
8331.55 725
8332.41 709
8333.27 718
8334.13 728
8335.00 721
8335.86 727
8336.72 735
8337.58 755
8338.44 736
8339.30 705
8340.17 674
8341.03 713
8341.89 733
8342.75 740
8343.62 717
8344.48 744
8345.34 738
8346.20 747
8347.06 751
8347.93 761
8348.79 740
8349.65 756
8350.51 748
8351.38 715
8352.24 766
8353.10 797
8353.96 809
8354.83 788
8355.69 746
8356.55 790
8357.41 809
8358.28 794
8359.14 810
8360.00 761
8360.87 772
8361.73 750
8362.59 751
8363.46 745
8364.32 730
8365.18 768
8366.05 813
8366.91 812
8367.77 794
8368.64 733
8369.50 772
8370.36 813
8371.23 768
8372.09 744
8372.95 747
8373.82 809
8374.68 802
8375.54 731
8376.41 753
8377.27 797
8378.14 856
8379.00 904
8379.86 794
8380.73 765
8381.59 829
8382.46 819
8383.32 856
8384.18 831
8385.05 787
8385.91 853
8386.78 889
8387.64 901
8388.51 861
8389.37 882
8390.23 851
8391.10 854
8391.96 853
8392.83 852
8393.69 831
8394.56 847
8395.42 857
8396.29 876
8397.15 869
8398.02 812
8398.88 854
8399.75 873
8400.61 921
8401.48 851
8402.34 876
8403.21 897
8404.07 937
8404.94 930
8405.80 951
8406.67 989
8407.53 965
8408.40 934
8409.26 934
8410.13 924
8411.00 968
8411.86 1002
8412.73 971
8413.59 969
8414.46 980
8415.32 956
8416.19 952
8417.06 1017
8417.92 1020
8418.79 964
8419.65 1042
8420.52 1041
8421.39 1033
8422.25 1058
8423.12 1104
8423.98 1102
8424.85 1073
8425.72 1074
8426.58 1157
8427.45 1184
8428.32 1140
8429.18 1223
8430.05 1221
8430.92 1208
8431.78 1214
8432.65 1192
8433.52 1274
8434.38 1209
8435.25 1213
8436.12 1281
8436.98 1290
8437.85 1329
8438.72 1367
8439.58 1370
8440.45 1395
8441.32 1428
8442.19 1478
8443.05 1521
8443.92 1487
8444.79 1506
8445.65 1589
8446.52 1489
8447.39 1579
8448.26 1631
8449.12 1609
8449.99 1545
8450.86 1657
8451.73 1647
8452.60 1723
8453.46 1937
8454.33 2193
8455.20 2478
8456.07 2842
8456.93 3243
8457.80 3556
8458.67 3692
8459.54 3786
8460.41 3636
8461.27 3464
8462.14 3169
8463.01 2831
8463.88 2593
8464.75 2336
8465.62 2014
8466.48 1896
8467.35 1790
8468.22 1709
8469.09 1577
8469.96 1479
8470.83 1492
8471.70 1421
8472.57 1415
8473.43 1352
8474.30 1361
8475.17 1352
8476.04 1335
8476.91 1314
8477.78 1337
8478.65 1289
8479.52 1280
8480.39 1313
8481.25 1364
8482.12 1420
8482.99 1441
8483.86 1473
8484.73 1576
8485.60 1578
8486.47 1580
8487.34 1520
8488.21 1478
8489.08 1403
8489.95 1442
8490.82 1502
8491.69 1401
8492.56 1367
8493.43 1434
8494.30 1524
8495.17 1499
8496.04 1574
8496.91 1519
8497.78 1527
8498.65 1527
8499.52 1464
8500.39 1389
8501.26 1394
8502.13 1414
8503.00 1374
8503.87 1322
8504.74 1332
8505.61 1360
8506.48 1358
8507.35 1326
8508.22 1308
8509.09 1345
8509.96 1385
8510.83 1429
8511.70 1397
8512.57 1311
8513.45 1397
8514.32 1401
8515.19 1379
8516.06 1323
8516.93 1359
8517.80 1392
8518.67 1409
8519.54 1397
8520.41 1444
8521.29 1516
8522.16 1512
8523.03 1528
8523.90 1593
8524.77 1767
8525.64 1906
8526.51 2084
8527.39 2176
8528.26 2128
8529.13 2245
8530.00 2153
8530.87 2093
8531.74 2031
8532.62 1946
8533.49 1900
8534.36 1780
8535.23 1599
8536.10 1660
8536.98 1563
8537.85 1435
8538.72 1471
8539.59 1423
8540.46 1420
8541.34 1282
8542.21 1346
8543.08 1300
8543.95 1346
8544.83 1300
8545.70 1256
8546.57 1283
8547.44 1228
8548.32 1229
8549.19 1242
8550.06 1266
8550.93 1294
8551.81 1308
8552.68 1379
8553.55 1450
8554.43 1477
8555.30 1569
8556.17 1586
8557.04 1469
8557.92 1536
8558.79 1494
8559.66 1470
8560.54 1413
8561.41 1380
8562.28 1303
8563.16 1225
8564.03 1323
8564.90 1282
8565.78 1297
8566.65 1190
8567.52 1241
8568.40 1227
8569.27 1200
8570.15 1193
8571.02 1177
8571.89 1240
8572.77 1270
8573.64 1217
8574.51 1180
8575.39 1140
8576.26 1173
8577.14 1139
8578.01 1179
8578.88 1163
8579.76 1157
8580.63 1173
8581.51 1120
8582.38 1097
8583.26 1145
8584.13 1152
8585.01 1132
8585.88 1188
8586.75 1144
8587.63 1177
8588.50 1145
8589.38 1150
8590.25 1226
8591.13 1255
8592.00 1231
8592.88 1237
8593.75 1258
8594.63 1269
8595.50 1256
8596.38 1217
8597.25 1273
8598.13 1248
8599.00 1259
8599.88 1287
8600.75 1282
8601.63 1288
8602.50 1257
8603.38 1297
8604.26 1275
8605.13 1315
8606.01 1379
8606.88 1304
8607.76 1318
8608.63 1349
8609.51 1365
8610.38 1394
8611.26 1333
8612.14 1312
8613.01 1335
8613.89 1330
8614.76 1282
8615.64 1281
8616.52 1339
8617.39 1356
8618.27 1395
8619.15 1375
8620.02 1350
8620.90 1416
8621.77 1431
8622.65 1410
8623.53 1483
8624.40 1524
8625.28 1502
8626.16 1473
8627.03 1497
8627.91 1533
8628.79 1548
8629.66 1558
8630.54 1589
8631.42 1519
8632.29 1587
8633.17 1594
8634.05 1611
8634.92 1599
8635.80 1613
8636.68 1628
8637.56 1621
8638.43 1593
8639.31 1603
8640.19 1638
8641.07 1663
8641.94 1699
8642.82 1700
8643.70 1683
8644.57 1820
8645.45 1794
8646.33 1810
8647.21 1846
8648.09 1855
8648.96 1870
8649.84 1890
8650.72 1920
8651.60 1963
8652.47 1979
8653.35 1893
8654.23 1977
8655.11 1915
8655.99 1906
8656.86 1917
8657.74 1893
8658.62 1985
8659.50 2113
8660.38 2191
8661.26 2338
8662.13 2520
8663.01 2733
8663.89 2879
8664.77 3205
8665.65 3400
8666.53 3443
8667.41 3652
8668.28 3525
8669.16 3466
8670.04 3345
8670.92 3112
8671.80 2983
8672.68 2892
8673.56 2797
8674.44 2747
8675.32 2662
8676.20 2700
8677.07 2714
8677.95 2585
8678.83 2529
8679.71 2467
8680.59 2358
8681.47 2304
8682.35 2188
8683.23 2102
8684.11 2103
8684.99 2055
8685.87 1972
8686.75 1977
8687.63 2045
8688.51 2065
8689.39 2205
8690.27 2316
8691.15 2446
8692.03 2688
8692.91 2824
8693.79 3091
8694.67 3110
8695.55 3166
8696.43 3143
8697.31 3100
8698.19 2975
8699.07 2722
8699.95 2659
8700.83 2471
8701.71 2441
8702.59 2350
8703.47 2348
8704.35 2310
8705.23 2232
8706.11 2250
8706.99 2156
8707.87 2083
8708.75 2001
8709.63 1871
8710.52 1837
8711.40 1761
8712.28 1708
8713.16 1611
8714.04 1525
8714.92 1523
8715.80 1531
8716.68 1456
8717.56 1365
8718.45 1414
8719.33 1459
8720.21 1413
8721.09 1362
8721.97 1474
8722.85 1383
8723.73 1364
8724.62 1396
8725.50 1417
8726.38 1454
8727.26 1477
8728.14 1478
8729.02 1538
8729.91 1467
8730.79 1502
8731.67 1578
8732.55 1583
8733.43 1583
8734.32 1513
8735.20 1535
8736.08 1500
8736.96 1447
8737.84 1452
8738.73 1470
8739.61 1430
8740.49 1464
8741.37 1450
8742.26 1466
8743.14 1439
8744.02 1440
8744.90 1446
8745.79 1439
8746.67 1415
8747.55 1371
8748.43 1379
8749.32 1360
8750.20 1325
8751.08 1330
8751.97 1348
8752.85 1341
8753.73 1334
8754.62 1362
8755.50 1386
8756.38 1333
8757.26 1395
8758.15 1420
8759.03 1406
8759.91 1434
8760.80 1450
8761.68 1342
8762.56 1392
8763.45 1412
8764.33 1414
8765.22 1356
8766.10 1361
8766.98 1386
8767.87 1409
8768.75 1444
8769.63 1450
8770.52 1417
8771.40 1381
8772.29 1420
8773.17 1413
8774.05 1388
8774.94 1360
8775.82 1343
8776.71 1357
8777.59 1397
8778.48 1418
8779.36 1395
8780.24 1478
8781.13 1545
8782.01 1654
8782.90 1687
8783.78 1667
8784.67 1696
8785.55 1688
8786.44 1743
8787.32 1754
8788.21 1601
8789.09 1511
8789.98 1455
8790.86 1393
8791.74 1337
8792.63 1318
8793.51 1280
8794.40 1265
8795.29 1280
8796.17 1186
8797.06 1196
8797.94 1227
8798.83 1160
8799.71 1164
8800.60 1132
8801.48 1196
8802.37 1114
8803.25 1149
8804.14 1087
8805.02 1147
8805.91 1138
8806.80 1072
8807.68 1145
8808.57 1103
8809.45 1074
8810.34 1099
8811.23 1101
8812.11 1036
8813.00 1068
8813.88 1040
8814.77 1035
8815.66 1087
8816.54 1070
8817.43 1083
8818.31 1111
8819.20 1113
8820.09 1095
8820.97 1094
8821.86 1117
8822.75 1102
8823.63 1058
8824.52 1050
8825.41 1079
8826.29 1055
8827.18 1052
8828.07 1017
8828.95 1023
8829.84 1056
8830.73 1000
8831.61 996
8832.50 962
8833.39 996
8834.28 950
8835.16 921
8836.05 916
8836.94 959
8837.82 984
8838.71 975
8839.60 1037
8840.49 1005
8841.37 920
8842.26 945
8843.15 997
8844.04 988
8844.92 965
8845.81 975
8846.70 944
8847.59 982
8848.47 955
8849.36 987
8850.25 979
8851.14 970
8852.03 934
8852.91 931
8853.80 900
8854.69 918
8855.58 947
8856.47 934
8857.36 911
8858.24 887
8859.13 877
8860.02 839
8860.91 890
8861.80 899
8862.69 866
8863.57 873
8864.46 863
8865.35 858
8866.24 931
8867.13 896
8868.02 835
8868.91 859
8869.80 887
8870.68 885
8871.57 876
8872.46 846
8873.35 847
8874.24 814
8875.13 780
8876.02 777
8876.91 750
8877.80 752
8878.69 801
8879.58 781
8880.47 787
8881.36 754
8882.24 756
8883.13 763
8884.02 787
8884.91 815
8885.80 772
8886.69 788
8887.58 753
8888.47 788
8889.36 753
8890.25 757
8891.14 740
8892.03 725
8892.92 728
8893.81 781
8894.70 724
8895.59 747
8896.48 742
8897.37 731
8898.26 714
8899.15 713
8900.04 727
8900.93 750
8901.82 740
8902.72 756
8903.61 697
8904.50 747
8905.39 734
8906.28 729
8907.17 700
8908.06 716
8908.95 728
8909.84 700
8910.73 719
8911.62 706
8912.51 712
8913.41 680
8914.30 688
8915.19 703
8916.08 727
8916.97 748
8917.86 714
8918.75 736
8919.64 716
8920.54 691
8921.43 706
8922.32 667
8923.21 655
8924.10 659
8924.99 659
8925.88 660
8926.78 701
8927.67 668
8928.56 676
8929.45 670
8930.34 638
8931.24 652
8932.13 658
8933.02 651
8933.91 662
8934.80 683
8935.70 649
8936.59 692
8937.48 654
8938.37 630
8939.27 648
8940.16 617
8941.05 618
8941.94 628
8942.84 616
8943.73 634
8944.62 641
8945.51 651
8946.41 655
8947.30 671
8948.19 622
8949.08 630
8949.98 630
8950.87 653
8951.76 649
8952.66 665
8953.55 663
8954.44 686
8955.34 675
8956.23 626
8957.12 621
8958.02 650
8958.91 661
8959.80 629
8960.70 615
8961.59 631
8962.48 628
8963.38 648
8964.27 590
8965.16 653
8966.06 615
8966.95 649
8967.84 656
8968.74 652
8969.63 594
8970.53 620
8971.42 652
8972.31 630
8973.21 632
8974.10 670
8975.00 636
8975.89 649
8976.78 661
8977.68 652
8978.57 633
8979.47 605
8980.36 619
8981.26 653
8982.15 636
8983.05 657
8983.94 609
8984.83 668
8985.73 628
8986.62 683
8987.52 634
8988.41 676
8989.31 646
8990.20 654
8991.10 606
8991.99 612
8992.89 601
8993.78 613
8994.68 653
8995.57 650
8996.47 632
8997.36 604
8998.26 580
8999.15 627
9000.05 633
9000.95 631
9001.84 624
9002.74 662
9003.63 670
9004.53 641
9005.42 614
9006.32 582
9007.21 668
9008.11 610
9009.01 610
9009.90 625
9010.80 622
9011.69 604
9012.59 617
9013.49 579
9014.38 618
9015.28 575
9016.17 593
9017.07 608
9017.97 601
9018.86 626
9019.76 593
9020.66 594
9021.55 602
9022.45 592
9023.35 595
9024.24 608
9025.14 590
9026.04 564
9026.93 595
9027.83 574
9028.73 581
9029.62 545
9030.52 645
9031.42 589
9032.31 586
9033.21 638
9034.11 591
9035.01 592
9035.90 559
9036.80 596
9037.70 621
9038.59 608
9039.49 606
9040.39 599
9041.29 588
9042.18 586
9043.08 582
9043.98 571
9044.88 583
9045.77 616
9046.67 640
9047.57 606
9048.47 584
9049.37 558
9050.26 603
9051.16 630
9052.06 621
9052.96 623
9053.85 626
9054.75 621
9055.65 645
9056.55 606
9057.45 614
9058.35 633
9059.24 582
9060.14 641
9061.04 579
9061.94 637
9062.84 619
9063.74 614
9064.64 647
9065.53 654
9066.43 599
9067.33 614
9068.23 600
9069.13 616
9070.03 615
9070.93 631
9071.83 628
9072.72 613
9073.62 597
9074.52 612
9075.42 579
9076.32 600
9077.22 563
9078.12 628
9079.02 587
9079.92 612
9080.82 598
9081.72 580
9082.62 613
9083.52 617
9084.42 608
9085.32 610
9086.21 628
9087.11 619
9088.01 583
9088.91 596
9089.81 584
9090.71 572
9091.61 650
9092.51 594
9093.41 609
9094.31 619
9095.21 587
9096.11 616
9097.01 594
9097.91 580
9098.81 618
9099.72 634
9100.62 646
9101.52 608
9102.42 576
9103.32 627
9104.22 625
9105.12 650
9106.02 590
9106.92 610
9107.82 609
9108.72 618
9109.62 590
9110.52 581
9111.42 639
9112.32 608
9113.23 579
9114.13 572
9115.03 557
9115.93 557
9116.83 576
9117.73 598
9118.63 601
9119.53 575
9120.44 602
9121.34 572
9122.24 600
9123.14 619
9124.04 608
9124.94 607
9125.84 651
9126.75 592
9127.65 568
9128.55 571
9129.45 613
9130.35 621
9131.25 602
9132.16 589
9133.06 591
9133.96 607
9134.86 591
9135.76 577
9136.67 583
9137.57 625
9138.47 578
9139.37 604
9140.28 607
9141.18 575
9142.08 579
9142.98 587
9143.89 592
9144.79 609
9145.69 609
9146.59 592
9147.50 579
9148.40 566
9149.30 607
9150.20 597
9151.11 582
9152.01 620
9152.91 594
9153.82 608
9154.72 583
9155.62 596
9156.53 615
9157.43 597
9158.33 569
9159.24 585
9160.14 574
9161.04 609
9161.95 605
9162.85 602
9163.75 629
9164.66 582
9165.56 602
9166.46 605
9167.37 597
9168.27 654
9169.17 654
9170.08 641
9170.98 594
9171.89 610
9172.79 608
9173.69 587
9174.60 587
9175.50 561
9176.41 622
9177.31 619
9178.21 603
9179.12 578
9180.02 581
9180.93 558
9181.83 609
9182.74 628
9183.64 607
9184.55 628
9185.45 601
9186.35 587
9187.26 607
9188.16 636
9189.07 617
9189.97 617
9190.88 620
9191.78 627
9192.69 584
9193.59 604
9194.50 611
9195.40 619
9196.31 657
9197.21 630
9198.12 656
9199.02 659
9199.93 679
9200.83 630
9201.74 679
9202.65 707
9203.55 723
9204.46 751
9205.36 703
9206.27 662
9207.17 630
9208.08 631
9208.98 633
9209.89 623
9210.80 631
9211.70 605
9212.61 610
9213.51 614
9214.42 613
9215.33 632
9216.23 582
9217.14 677
9218.04 697
9218.95 656
9219.86 622
9220.76 649
9221.67 621
9222.58 641
9223.48 608
9224.39 616
9225.30 628
9226.20 669
9227.11 630
9228.01 623
9228.92 614
9229.83 592
9230.74 598
9231.64 606
9232.55 631
9233.46 602
9234.36 631
9235.27 625
9236.18 639
9237.08 579
9237.99 615
9238.90 624
9239.81 668
9240.71 604
9241.62 587
9242.53 568
9243.43 559
9244.34 593
9245.25 570
9246.16 580
9247.07 589
9247.97 625
9248.88 612
9249.79 602
9250.70 579
9251.60 566
9252.51 577
9253.42 569
9254.33 570
9255.24 598
9256.14 551
9257.05 548
9257.96 529
9258.87 568
9259.78 599
9260.68 613
9261.59 601
9262.50 570
9263.41 579
9264.32 574
9265.23 612
9266.13 573
9267.04 575
9267.95 545
9268.86 591
9269.77 544
9270.68 595
9271.59 551
9272.50 590
9273.40 627
9274.31 590
9275.22 607
9276.13 563
9277.04 577
9277.95 566
9278.86 618
9279.77 652
9280.68 624
9281.59 601
9282.50 598
9283.41 621
9284.32 640
9285.22 581
9286.13 572
9287.04 587
9287.95 582
9288.86 610
9289.77 587
9290.68 624
9291.59 595
9292.50 619
9293.41 604
9294.32 621
9295.23 564
9296.14 638
9297.05 661
9297.96 681
9298.87 634
9299.78 626
9300.69 620
9301.60 597
9302.51 606
9303.42 609
9304.33 619
9305.24 642
9306.15 664
9307.07 635
9307.98 674
9308.89 660
9309.80 627
9310.71 662
9311.62 650
9312.53 656
9313.44 657
9314.35 631
9315.26 649
9316.17 665
9317.08 648
9318.00 620
9318.91 635
9319.82 657
9320.73 595
9321.64 610
9322.55 641
9323.46 674
9324.37 600
9325.29 589
9326.20 605
9327.11 649
9328.02 682
9328.93 636
9329.84 638
9330.75 651
9331.67 613
9332.58 611
9333.49 597
9334.40 607
9335.31 637
9336.23 628
9337.14 646
9338.05 583
9338.96 598
9339.87 664
9340.79 690
9341.70 680
9342.61 591
9343.52 595
9344.44 600
9345.35 589
9346.26 622
9347.17 637
9348.09 656
9349.00 594
9349.91 604
9350.82 628
9351.74 609
9352.65 602
9353.56 584
9354.47 640
9355.39 628
9356.30 620
9357.21 621
9358.13 615
9359.04 606
9359.95 575
9360.87 607
9361.78 638
9362.69 611
9363.61 617
9364.52 687
9365.43 648
9366.35 620
9367.26 648
9368.17 617
9369.09 607
9370.00 629
9370.91 637
9371.83 657
9372.74 634
9373.65 636
9374.57 650
9375.48 653
9376.40 645
9377.31 665
9378.22 651
9379.14 671
9380.05 666
9380.97 673
9381.88 680
9382.80 680
9383.71 674
9384.62 705
9385.54 722
9386.45 655
9387.37 642
9388.28 703
9389.20 664
9390.11 662
9391.03 705
9391.94 735
9392.85 702
9393.77 663
9394.68 702
9395.60 682
9396.51 676
9397.43 720
9398.34 719
9399.26 719
9400.17 702
9401.09 728
9402.00 699
9402.92 710
9403.84 668
9404.75 664
9405.67 706
9406.58 677
9407.50 680
9408.41 628
9409.33 624
9410.24 626
9411.16 685
9412.07 698
9412.99 685
9413.91 666
9414.82 690
9415.74 639
9416.65 688
9417.57 695
9418.49 699
9419.40 668
9420.32 666
9421.23 648
9422.15 664
9423.07 695
9423.98 683
9424.90 627
9425.81 656
9426.73 677
9427.65 673
9428.56 720
9429.48 698
9430.40 717
9431.31 668
9432.23 659
9433.15 698
9434.06 674
9434.98 727
9435.90 719
9436.81 683
9437.73 676
9438.65 730
9439.57 727
9440.48 730
9441.40 720
9442.32 727
9443.23 731
9444.15 721
9445.07 754
9445.99 760
9446.90 740
9447.82 682
9448.74 717
9449.66 706
9450.57 738
9451.49 753
9452.41 776
9453.33 781
9454.24 819
9455.16 760
9456.08 750
9457.00 771
9457.91 826
9458.83 811
9459.75 763
9460.67 758
9461.59 720
9462.50 687
9463.42 738
9464.34 734
9465.26 698
9466.18 695
9467.10 724
9468.01 759
9468.93 757
9469.85 782
9470.77 712
9471.69 760
9472.61 741
9473.53 688
9474.44 692
9475.36 731
9476.28 740
9477.20 720
9478.12 699
9479.04 735
9479.96 744
9480.88 759
9481.80 777
9482.71 785
9483.63 794
9484.55 773
9485.47 752
9486.39 825
9487.31 794
9488.23 752
9489.15 762
9490.07 732
9490.99 748
9491.91 722
9492.83 741
9493.75 729
9494.67 746
9495.59 737
9496.51 734
9497.43 735
9498.35 776
9499.27 756
9500.19 759
9501.11 712
9502.03 718
9502.95 751
9503.87 746
9504.79 730
9505.71 724
9506.63 751
9507.55 749
9508.47 704
9509.39 738
9510.31 761
9511.23 755
9512.15 769
9513.07 805
9513.99 781
9514.91 787
9515.83 784
9516.75 818
9517.67 870
9518.59 829
9519.52 786
9520.44 819
9521.36 851
9522.28 834
9523.20 894
9524.12 892
9525.04 876
9525.96 892
9526.88 878
9527.80 889
9528.73 859
9529.65 859
9530.57 865
9531.49 844
9532.41 851
9533.33 851
9534.26 832
9535.18 810
9536.10 854
9537.02 822
9537.94 837
9538.86 869
9539.79 858
9540.71 840
9541.63 928
9542.55 850
9543.47 858
9544.40 825
9545.32 796
9546.24 830
9547.16 850
9548.08 863
9549.01 902
9549.93 885
9550.85 894
9551.77 911
9552.70 844
9553.62 860
9554.54 883
9555.46 888
9556.39 910
9557.31 911
9558.23 910
9559.16 886
9560.08 891
9561.00 913
9561.92 963
9562.85 895
9563.77 966
9564.69 964
9565.62 899
9566.54 950
9567.46 915
9568.39 879
9569.31 933
9570.23 942
9571.16 930
9572.08 924
9573.00 902
9573.93 891
9574.85 898
9575.77 902
9576.70 921
9577.62 918
9578.54 943
9579.47 974
9580.39 961
9581.32 948
9582.24 932
9583.16 967
9584.09 1017
9585.01 1024
9585.94 1009
9586.86 965
9587.78 967
9588.71 1018
9589.63 975
9590.56 976
9591.48 993
9592.41 1008
9593.33 1017
9594.25 1010
9595.18 999
9596.10 1024
9597.03 1057
9597.95 1082
9598.88 1065
9599.80 1091
9600.73 1113
9601.65 1121
9602.58 1153
9603.50 1138
9604.43 1117
9605.35 1155
9606.28 1100
9607.20 1083
9608.13 1055
9609.05 1049
9609.98 1016
9610.90 1040
9611.83 1064
9612.75 999
9613.68 1077
9614.60 1078
9615.53 1073
9616.46 1044
9617.38 1057
9618.31 1120
9619.23 1079
9620.16 1055
9621.08 1100
9622.01 1083
9622.94 1060
9623.86 1124
9624.79 1137
9625.71 1122
9626.64 1101
9627.57 1123
9628.49 1100
9629.42 1145
9630.34 1137
9631.27 1152
9632.20 1155
9633.12 1185
9634.05 1208
9634.98 1194
9635.90 1137
9636.83 1165
9637.76 1213
9638.68 1223
9639.61 1203
9640.54 1220
9641.46 1284
9642.39 1312
9643.32 1326
9644.24 1399
9645.17 1384
9646.10 1373
9647.02 1429
9647.95 1449
9648.88 1411
9649.81 1366
9650.73 1430
9651.66 1412
9652.59 1405
9653.51 1414
9654.44 1367
9655.37 1417
9656.30 1413
9657.22 1355
9658.15 1335
9659.08 1362
9660.01 1280
9660.93 1333
9661.86 1363
9662.79 1332
9663.72 1330
9664.65 1339
9665.57 1333
9666.50 1346
9667.43 1356
9668.36 1404
9669.29 1429
9670.21 1362
9671.14 1396
9672.07 1361
9673.00 1404
9673.93 1459
9674.86 1464
9675.78 1426
9676.71 1484
9677.64 1490
9678.57 1494
9679.50 1467
9680.43 1543
9681.36 1537
9682.28 1478
9683.21 1506
9684.14 1550
9685.07 1577
9686.00 1560
9686.93 1547
9687.86 1580
9688.79 1648
9689.72 1581
9690.64 1598
9691.57 1571
9692.50 1562
9693.43 1592
9694.36 1619
9695.29 1584
9696.22 1595
9697.15 1647
9698.08 1604
9699.01 1667
9699.94 1781
9700.87 1730
9701.80 1688
9702.73 1722
9703.66 1678
9704.59 1679
9705.52 1609
9706.45 1622
9707.38 1615
9708.31 1522
9709.24 1509
9710.17 1450
9711.10 1510
9712.03 1613
9712.96 1651
9713.89 1670
9714.82 1689
9715.75 1680
9716.68 1656
9717.61 1762
9718.54 1734
9719.47 1752
9720.40 1737
9721.33 1671
9722.26 1628
9723.19 1613
9724.12 1510
9725.05 1489
9725.98 1436
9726.92 1444
9727.85 1376
9728.78 1399
9729.71 1400
9730.64 1368
9731.57 1360
9732.50 1374
9733.43 1409
9734.36 1405
9735.30 1457
9736.23 1404
9737.16 1351
9738.09 1367
9739.02 1360
9739.95 1347
9740.88 1288
9741.82 1324
9742.75 1311
9743.68 1288
9744.61 1252
9745.54 1246
9746.47 1285
9747.41 1239
9748.34 1233
9749.27 1245
9750.20 1286
9751.13 1234
9752.07 1211
9753.00 1201
9753.93 1190
9754.86 1183
9755.79 1216
9756.73 1179
9757.66 1173
9758.59 1187
9759.52 1218
9760.46 1158
9761.39 1185
9762.32 1160
9763.25 1186
9764.19 1209
9765.12 1152
9766.05 1185
9766.98 1170
9767.92 1189
9768.85 1221
9769.78 1230
9770.72 1173
9771.65 1243
9772.58 1267
9773.52 1218
9774.45 1246
9775.38 1219
9776.31 1195
9777.25 1166
9778.18 1202
9779.11 1197
9780.05 1192
9780.98 1195
9781.92 1129
9782.85 1201
9783.78 1185
9784.72 1196
9785.65 1241
9786.58 1253
9787.52 1208
9788.45 1201
9789.38 1245
9790.32 1194
9791.25 1186
9792.19 1163
9793.12 1094
9794.05 1085
9794.99 1122
9795.92 1146
9796.86 1147
9797.79 1121
9798.73 1220
9799.66 1178
9800.59 1131
9801.53 1162
9802.46 1166
9803.40 1241
9804.33 1117
9805.27 1108
9806.20 1095
9807.14 1088
9808.07 1059
9809.01 975
9809.94 1037
9810.88 1054
9811.81 991
9812.75 976
9813.68 966
9814.62 935
9815.55 921
9816.49 927
9817.42 944
9818.36 949
9819.29 933
9820.23 913
9821.16 917
9822.10 938
9823.03 921
9823.97 906
9824.90 885
9825.84 855
9826.78 876
9827.71 897
9828.65 871
9829.58 896
9830.52 896
9831.45 903
9832.39 870
9833.33 869
9834.26 904
9835.20 907
9836.13 902
9837.07 896
9838.01 920
9838.94 958
9839.88 921
9840.82 900
9841.75 898
9842.69 940
9843.62 906
9844.56 898
9845.50 864
9846.43 885
9847.37 853
9848.31 889
9849.24 889
9850.18 921
9851.12 955
9852.05 966
9852.99 948
9853.93 892
9854.87 878
9855.80 904
9856.74 879
9857.68 868
9858.61 919
9859.55 924
9860.49 888
9861.43 878
9862.36 862
9863.30 882
9864.24 887
9865.17 878
9866.11 870
9867.05 816
9867.99 837
9868.93 859
9869.86 857
9870.80 827
9871.74 853
9872.68 857
9873.61 818
9874.55 887
9875.49 835
9876.43 824
9877.37 863
9878.30 844
9879.24 831
9880.18 870
9881.12 874
9882.06 836
9883.00 842
9883.93 831
9884.87 830
9885.81 836
9886.75 830
9887.69 818
9888.63 811
9889.56 798
9890.50 813
9891.44 852
9892.38 851
9893.32 835
9894.26 814
9895.20 774
9896.14 776
9897.07 823
9898.01 825
9898.95 779
9899.89 740
9900.83 830
9901.77 789
9902.71 796
9903.65 786
9904.59 815
9905.53 795
9906.47 796
9907.41 838
9908.35 811
9909.29 831
9910.23 828
9911.16 843
9912.10 853
9913.04 852
9913.98 819
9914.92 854
9915.86 779
9916.80 788
9917.74 797
9918.68 828
9919.62 827
9920.56 830
9921.50 846
9922.44 869
9923.38 844
9924.32 908
9925.27 971
9926.21 929
9927.15 973
9928.09 1084
9929.03 1066
9929.97 1049
9930.91 1064
9931.85 1052
9932.79 1006
9933.73 1001
9934.67 947
9935.61 931
9936.55 924
9937.49 922
9938.43 852
9939.38 855
9940.32 798
9941.26 789
9942.20 804
9943.14 767
9944.08 802
9945.02 786
9945.96 796
9946.90 850
9947.85 844
9948.79 832
9949.73 856
9950.67 844
9951.61 857
9952.55 858
9953.50 866
9954.44 874
9955.38 869
9956.32 872
9957.26 891
9958.20 848
9959.15 788
9960.09 787
9961.03 752
9961.97 787
9962.91 793
9963.86 767
9964.80 746
9965.74 756
9966.68 758
9967.63 756
9968.57 714
9969.51 737
9970.45 723
9971.39 694
9972.34 671
9973.28 727
9974.22 710
9975.17 673
9976.11 692
9977.05 695
9977.99 733
9978.94 688
9979.88 668
9980.82 683
9981.77 702
9982.71 715
9983.65 716
9984.59 709
9985.54 655
9986.48 641
9987.42 708
9988.37 719
9989.31 716
9990.25 728
9991.20 703
9992.14 670
9993.08 700
9994.03 671
9994.97 692
9995.92 680
9996.86 623
9997.80 668
9998.75 685
9999.69 721
10000.63 694
10001.58 660
10002.52 683
10003.47 685
10004.41 626
10005.35 673
10006.30 671
10007.24 685
10008.19 683
10009.13 657
10010.08 678
10011.02 653
10011.96 649
10012.91 668
10013.85 666
10014.80 676
10015.74 647
10016.69 666
10017.63 680
10018.58 659
10019.52 671
10020.47 660
10021.41 646
10022.36 645
10023.30 665
10024.25 706
10025.19 693
10026.14 664
10027.08 613
10028.03 664
10028.97 623
10029.92 655
10030.86 650
10031.81 625
10032.75 640
10033.70 698
10034.64 675
10035.59 648
10036.53 646
10037.48 641
10038.43 664
10039.37 626
10040.32 621
10041.26 627
10042.21 652
10043.16 666
10044.10 642
10045.05 634
10045.99 676
10046.94 633
10047.89 657
10048.83 654
10049.78 587
10050.72 576
10051.67 677
10052.62 680
10053.56 624
10054.51 620
10055.46 657
10056.40 640
10057.35 652
10058.30 689
10059.24 664
10060.19 655
10061.14 617
10062.08 618
10063.03 623
10063.98 627
10064.92 594
10065.87 616
10066.82 608
10067.76 570
10068.71 643
10069.66 625
10070.61 601
10071.55 596
10072.50 642
10073.45 645
10074.39 645
10075.34 658
10076.29 639
10077.24 640
10078.18 631
10079.13 639
10080.08 626
10081.03 660
10081.97 640
10082.92 686
10083.87 660
10084.82 619
10085.77 607
10086.71 646
10087.66 632
10088.61 646
10089.56 592
10090.51 589
10091.45 614
10092.40 605
10093.35 610
10094.30 602
10095.25 617
10096.20 582
10097.14 618
10098.09 628
10099.04 642
10099.99 625
10100.94 591
10101.89 595
10102.84 632
10103.78 645
10104.73 627
10105.68 606
10106.63 628
10107.58 617
10108.53 631
10109.48 632
10110.43 605
10111.38 624
10112.33 605
10113.27 589
10114.22 607
10115.17 599
10116.12 627
10117.07 639
10118.02 585
10118.97 601
10119.92 626
10120.87 653
10121.82 628
10122.77 606
10123.72 609
10124.67 665
10125.62 657
10126.57 642
10127.52 588
10128.47 615
10129.42 648
10130.37 670
10131.32 604
10132.27 658
10133.22 670
10134.17 683
10135.12 627
10136.07 637
10137.02 650
10137.97 661
10138.92 692
10139.87 684
10140.82 680
10141.77 678
10142.72 681
10143.67 671
10144.62 706
10145.57 673
10146.52 657
10147.47 669
10148.43 698
10149.38 670
10150.33 671
10151.28 721
10152.23 696
10153.18 675
10154.13 708
10155.08 666
10156.03 681
10156.99 666
10157.94 670
10158.89 691
10159.84 703
10160.79 684
10161.74 696
10162.69 718
10163.65 707
10164.60 717
10165.55 710
10166.50 714
10167.45 729
10168.40 737
10169.36 748
10170.31 736
10171.26 738
10172.21 748
10173.16 738
10174.11 798
10175.07 730
10176.02 771
10176.97 799
10177.92 790
10178.88 775
10179.83 805
10180.78 746
10181.73 794
10182.69 793
10183.64 827
10184.59 772
10185.54 755
10186.50 756
10187.45 810
10188.40 781
10189.35 775
10190.31 806
10191.26 787
10192.21 787
10193.17 783
10194.12 817
10195.07 825
10196.02 795
10196.98 826
10197.93 822
10198.88 788
10199.84 807
10200.79 865
10201.74 838
10202.70 841
10203.65 843
10204.60 842
10205.56 888
10206.51 923
10207.46 941
10208.42 932
10209.37 940
10210.33 946
10211.28 948
10212.23 961
10213.19 899
10214.14 932
10215.09 949
10216.05 903
10217.00 899
10217.96 832
10218.91 872
10219.87 844
10220.82 824
10221.77 831
10222.73 825
10223.68 824
10224.64 810
10225.59 794
10226.55 792
10227.50 795
10228.45 776
10229.41 779
10230.36 818
10231.32 789
10232.27 892
10233.23 901
10234.18 934
10235.14 903
10236.09 943
10237.05 930
10238.00 995
10238.96 989
10239.91 1029
10240.87 971
10241.82 893
10242.78 900
10243.73 884
10244.69 905
10245.64 831
10246.60 820
10247.56 795
10248.51 848
10249.47 831
10250.42 750
10251.38 788
10252.33 786
10253.29 768
10254.25 704
10255.20 755
10256.16 720
10257.11 733
10258.07 717
10259.02 719
10259.98 718
10260.94 709
10261.89 690
10262.85 701
10263.81 720
10264.76 679
10265.72 674
10266.67 702
10267.63 676
10268.59 701
10269.54 706
10270.50 746
10271.46 730
10272.41 733
10273.37 756
10274.33 757
10275.28 736
10276.24 727
10277.20 705
10278.15 713
10279.11 726
10280.07 720
10281.03 694
10281.98 678
10282.94 679
10283.90 656
10284.85 673
10285.81 668
10286.77 663
10287.73 669
10288.68 634
10289.64 625
10290.60 675
10291.56 664
10292.51 671
10293.47 618
10294.43 634
10295.39 689
10296.34 679
10297.30 680
10298.26 653
10299.22 687
10300.18 676
10301.13 634
10302.09 634
10303.05 628
10304.01 678
10304.97 648
10305.92 615
10306.88 683
10307.84 639
10308.80 653
10309.76 651
10310.72 613
10311.67 646
10312.63 635
10313.59 667
10314.55 718
10315.51 670
10316.47 637
10317.43 670
10318.38 626
10319.34 649
10320.30 662
10321.26 651
10322.22 615
10323.18 652
10324.14 636
10325.10 614
10326.06 633
10327.01 643
10327.97 633
10328.93 626
10329.89 606
10330.85 597
10331.81 637
10332.77 648
10333.73 637
10334.69 647
10335.65 616
10336.61 617
10337.57 627
10338.53 629
10339.49 650
10340.45 605
10341.41 630
10342.37 606
10343.33 594
10344.29 589
10345.25 601
10346.21 617
10347.17 587
10348.13 606
10349.09 604
10350.05 620
10351.01 612
10351.97 622
10352.93 618
10353.89 568
10354.85 625
10355.81 645
10356.77 561
10357.73 597
10358.69 618
10359.65 576
10360.61 571
10361.57 581
10362.54 593
10363.50 597
10364.46 624
10365.42 591
10366.38 558
10367.34 541
10368.30 600
10369.26 586
10370.22 586
10371.18 587
10372.15 587
10373.11 557
10374.07 575
10375.03 630
10375.99 596
10376.95 594
10377.91 567
10378.88 546
10379.84 557
10380.80 572
10381.76 552
10382.72 564
10383.68 584
10384.65 567
10385.61 584
10386.57 594
10387.53 592
10388.49 574
10389.46 553
10390.42 554
10391.38 563
10392.34 555
10393.31 525
10394.27 550
10395.23 588
10396.19 566
10397.15 566
10398.12 552
10399.08 549
10400.04 596
10401.00 589
10401.97 567
10402.93 585
10403.89 579
10404.86 580
10405.82 552
10406.78 562
10407.74 572
10408.71 545
10409.67 566
10410.63 568
10411.60 578
10412.56 593
10413.52 562
10414.49 584
10415.45 599
10416.41 555
10417.38 589
10418.34 608
10419.30 648
10420.27 670
10421.23 623
10422.19 596
10423.16 589
10424.12 625
10425.08 599
10426.05 570
10427.01 576
10427.98 618
10428.94 569
10429.90 570
10430.87 565
10431.83 550
10432.80 550
10433.76 549
10434.72 545
10435.69 580
10436.65 578
10437.62 549
10438.58 555
10439.55 543
10440.51 568
10441.47 535
10442.44 512
10443.40 529
10444.37 559
10445.33 524
10446.30 543
10447.26 533
10448.23 572
10449.19 548
10450.16 537
10451.12 522
10452.09 533
10453.05 534
10454.02 535
10454.98 543
10455.95 554
10456.91 520
10457.88 550
10458.84 550
10459.81 553
10460.77 539
10461.74 559
10462.70 573
10463.67 573
10464.64 578
10465.60 590
10466.57 567
10467.53 563
10468.50 565
10469.46 560
10470.43 589
10471.40 568
10472.36 533
10473.33 529
10474.29 531
10475.26 529
10476.23 562
10477.19 536
10478.16 532
10479.12 529
10480.09 531
10481.06 588
10482.02 577
10482.99 551
10483.96 542
10484.92 553
10485.89 578
10486.85 586
10487.82 554
10488.79 551
10489.75 581
10490.72 551
10491.69 560
10492.66 570
10493.62 596
10494.59 581
10495.56 553
10496.52 598
10497.49 521
10498.46 542
10499.42 550
10500.39 566
10501.36 576
10502.33 598
10503.29 533
10504.26 529
10505.23 586
10506.20 576
10507.16 543
10508.13 542
10509.10 531
10510.07 562
10511.03 554
10512.00 573
10512.97 557
10513.94 554
10514.90 576
10515.87 598
10516.84 539
10517.81 535
10518.78 550
10519.74 584
10520.71 585
10521.68 554
10522.65 557
10523.62 560
10524.59 579
10525.55 605
10526.52 591
10527.49 547
10528.46 576
10529.43 612
10530.40 572
10531.37 611
10532.33 571
10533.30 544
10534.27 563
10535.24 568
10536.21 567
10537.18 564
10538.15 571
10539.12 594
10540.08 590
10541.05 628
10542.02 611
10542.99 583
10543.96 588
10544.93 614
10545.90 609
10546.87 573
10547.84 586
10548.81 600
10549.78 577
10550.75 596
10551.72 574
10552.69 578
10553.66 617
10554.63 611
10555.60 607
10556.56 598
10557.53 609
10558.50 596
10559.47 660
10560.44 669
10561.41 651
10562.38 662
10563.35 696
10564.32 662
10565.29 665
10566.27 724
10567.24 703
10568.21 680
10569.18 693
10570.15 634
10571.12 597
10572.09 656
10573.06 655
10574.03 671
10575.00 642
10575.97 619
10576.94 595
10577.91 599
10578.88 595
10579.85 596
10580.82 640
10581.79 615
10582.77 594
10583.74 622
10584.71 596
10585.68 600
10586.65 618
10587.62 672
10588.59 664
10589.56 618
10590.54 644
10591.51 661
10592.48 625
10593.45 656
10594.42 636
10595.39 678
10596.36 664
10597.34 638
10598.31 665
10599.28 663
10600.25 656
10601.22 637
10602.19 637
10603.17 643
10604.14 661
10605.11 690
10606.08 658
10607.05 669
10608.03 669
10609.00 689
10609.97 704
10610.94 727
10611.92 729
10612.89 717
10613.86 736
10614.83 711
10615.81 742
10616.78 693
10617.75 687
10618.72 665
10619.70 668
10620.67 694
10621.64 674
10622.61 650
10623.59 659
10624.56 642
10625.53 655
10626.51 659
10627.48 657
10628.45 656
10629.43 645
10630.40 615
10631.37 621
10632.34 636
10633.32 646
10634.29 646
10635.26 665
10636.24 650
10637.21 661
10638.19 685
10639.16 701
10640.13 683
10641.11 708
10642.08 713
10643.05 697
10644.03 690
10645.00 698
10645.98 718
10646.95 698
10647.92 701
10648.90 675
10649.87 665
10650.85 660
10651.82 624
10652.79 609
10653.77 614
10654.74 584
10655.72 583
10656.69 592
10657.67 626
10658.64 594
10659.61 604
10660.59 594
10661.56 605
10662.54 610
10663.51 600
10664.49 585
10665.46 564
10666.44 584
10667.41 587
10668.39 577
10669.36 563
10670.34 576
10671.31 606
10672.29 577
10673.26 588
10674.24 593
10675.21 598
10676.19 620
10677.16 605
10678.14 580
10679.11 609
10680.09 607
10681.06 615
10682.04 605
10683.02 608
10683.99 603
10684.97 620
10685.94 629
10686.92 596
10687.89 572
10688.87 583
10689.85 611
10690.82 582
10691.80 585
10692.77 600
10693.75 575
10694.73 578
10695.70 575
10696.68 526
10697.65 560
10698.63 592
10699.61 602
10700.58 537
10701.56 578
10702.54 544
10703.51 547
10704.49 546
10705.47 547
10706.44 543
10707.42 606
10708.40 627
10709.37 641
10710.35 621
10711.33 601
10712.30 594
10713.28 552
10714.26 540
10715.23 601
10716.21 564
10717.19 574
10718.17 547
10719.14 529
10720.12 558
10721.10 596
10722.08 608
10723.05 568
10724.03 560
10725.01 527
10725.98 559
10726.96 580
10727.94 568
10728.92 559
10729.90 552
10730.87 569
10731.85 576
10732.83 570
10733.81 570
10734.78 561
10735.76 566
10736.74 589
10737.72 600
10738.70 561
10739.68 547
10740.65 596
10741.63 603
10742.61 577
10743.59 570
10744.57 559
10745.54 580
10746.52 590
10747.50 564
10748.48 592
10749.46 576
10750.44 593
10751.42 583
10752.40 561
10753.37 597
10754.35 599
10755.33 597
10756.31 616
10757.29 600
10758.27 585
10759.25 603
10760.23 579
10761.21 581
10762.19 593
10763.16 610
10764.14 587
10765.12 586
10766.10 579
10767.08 552
10768.06 550
10769.04 588
10770.02 605
10771.00 576
10771.98 548
10772.96 571
10773.94 561
10774.92 607
10775.90 586
10776.88 624
10777.86 617
10778.84 612
10779.82 612
10780.80 598
10781.78 589
10782.76 602
10783.74 591
10784.72 602
10785.70 607
10786.68 618
10787.66 595
10788.64 594
10789.62 628
10790.60 628
10791.58 631
10792.56 626
10793.54 581
10794.52 565
10795.50 592
10796.48 575
10797.47 599
10798.45 622
10799.43 583
10800.41 610
10801.39 573
10802.37 575
10803.35 568
10804.33 611
10805.31 569
10806.29 562
10807.28 571
10808.26 591
10809.24 563
10810.22 576
10811.20 589
10812.18 592
10813.16 581
10814.15 605
10815.13 623
10816.11 594
10817.09 622
10818.07 621
10819.05 604
10820.04 588
10821.02 573
10822.00 634
10822.98 614
10823.96 592
10824.95 571
10825.93 537
10826.91 556
10827.89 636
10828.87 633
10829.86 607
10830.84 582
10831.82 584
10832.80 616
10833.79 608
10834.77 609
10835.75 611
10836.73 621
10837.72 596
10838.70 633
10839.68 626
10840.66 604
10841.65 590
10842.63 607
10843.61 605
10844.60 604
10845.58 596
10846.56 592
10847.54 643
10848.53 616
10849.51 613
10850.49 621
10851.48 663
10852.46 669
10853.44 682
10854.43 664
10855.41 634
10856.39 671
10857.38 674
10858.36 681
10859.34 661
10860.33 642
10861.31 655
10862.30 628
10863.28 647
10864.26 686
10865.25 662
10866.23 690
10867.22 661
10868.20 700
10869.18 706
10870.17 700
10871.15 661
10872.14 680
10873.12 665
10874.10 667
10875.09 672
10876.07 648
10877.06 677
10878.04 692
10879.03 646
10880.01 654
10881.00 686
10881.98 654
10882.96 708
10883.95 729
10884.93 723
10885.92 721
10886.90 680
10887.89 727
10888.87 730
10889.86 738
10890.84 714
10891.83 760
10892.81 731
10893.80 703
10894.78 732
10895.77 721
10896.75 743
10897.74 720
10898.73 769
10899.71 749
10900.70 806
10901.68 742
10902.67 701
10903.65 756
10904.64 758
10905.62 769
10906.61 788
10907.60 770
10908.58 779
10909.57 819
10910.55 734
10911.54 797
10912.53 819
10913.51 809
10914.50 785
10915.48 771
10916.47 807
10917.46 812
10918.44 830
10919.43 823
10920.41 860
10921.40 815
10922.39 809
10923.37 820
10924.36 821
10925.35 833
10926.33 836
10927.32 841
10928.31 814
10929.29 848
10930.28 862
10931.27 845
10932.25 857
10933.24 896
10934.23 909
10935.22 903
10936.20 874
10937.19 882
10938.18 885
10939.16 934
10940.15 936
10941.14 943
10942.13 956
10943.11 990
10944.10 981
10945.09 983
10946.08 962
10947.06 1004
10948.05 1023
10949.04 977
10950.03 1021
10951.01 1011
10952.00 1004
10952.99 1078
10953.98 1131
10954.97 1112
10955.95 1106
10956.94 1105
10957.93 1224
10958.92 1230
10959.91 1260
10960.89 1224
10961.88 1249
10962.87 1259
10963.86 1300
10964.85 1256
10965.84 1241
10966.82 1212
10967.81 1114
10968.80 1120
10969.79 1166
10970.78 1126
10971.77 1113
10972.76 1087
10973.74 1077
10974.73 1046
10975.72 1022
10976.71 1001
10977.70 1048
10978.69 1038
10979.68 1048
10980.67 1021
10981.66 1080
10982.65 1093
10983.63 1077
10984.62 1080
10985.61 1101
10986.60 1081
10987.59 1153
10988.58 1146
10989.57 1130
10990.56 1109
10991.55 1175
10992.54 1185
10993.53 1225
10994.52 1233
10995.51 1309
10996.50 1347
10997.49 1413
10998.48 1448
10999.47 1566
11000.46 1565
11001.45 1623
11002.44 1679
11003.43 1636
11004.42 1648
11005.41 1634
11006.40 1515
11007.39 1448
11008.38 1420
11009.37 1325
11010.36 1282
11011.35 1274
11012.34 1146
11013.33 1086
11014.32 1114
11015.31 1076
11016.30 1050
11017.29 981
11018.29 942
11019.28 914
11020.27 893
11021.26 915
11022.25 940
11023.24 950
11024.23 905
11025.22 890
11026.21 909
11027.20 881
11028.20 916
11029.19 893
11030.18 889
11031.17 936
11032.16 888
11033.15 902
11034.14 875
11035.14 896
11036.13 934
11037.12 889
11038.11 886
11039.10 904
11040.09 872
11041.09 938
11042.08 892
11043.07 873
11044.06 841
11045.05 838
11046.04 857
11047.04 889
11048.03 833
11049.02 859
11050.01 818
11051.01 803
11052.00 797
11052.99 793
11053.98 827
11054.98 825
11055.97 847
11056.96 819
11057.95 790
11058.95 793
11059.94 784
11060.93 762
11061.92 746
11062.92 788
11063.91 863
11064.90 835
11065.89 779
11066.89 790
11067.88 806
11068.87 817
11069.87 759
11070.86 795
11071.85 769
11072.85 821
11073.84 792
11074.83 804
11075.83 811
11076.82 819
11077.81 815
11078.81 834
11079.80 783
11080.79 782
11081.79 810
11082.78 816
11083.77 795
11084.77 796
11085.76 839
11086.76 802
11087.75 816
11088.74 789
11089.74 765
11090.73 771
11091.73 778
11092.72 764
11093.71 746
11094.71 724
11095.70 757
11096.70 730
11097.69 742
11098.69 732
11099.68 732
11100.67 713
11101.67 720
11102.66 744
11103.66 738
11104.65 759
11105.65 733
11106.64 766
11107.64 763
11108.63 738
11109.63 744
11110.62 731
11111.62 754
11112.61 744
11113.61 757
11114.60 777
11115.60 716
11116.59 698
11117.59 714
11118.58 745
11119.58 690
11120.57 738
11121.57 749
11122.56 711
11123.56 706
11124.56 672
11125.55 667
11126.55 713
11127.54 699
11128.54 692
11129.53 709
11130.53 702
11131.53 711
11132.52 725
11133.52 696
11134.51 690
11135.51 683
11136.51 728
11137.50 698
11138.50 727
11139.49 693
11140.49 679
11141.49 689
11142.48 672
11143.48 699
11144.48 689
11145.47 675
11146.47 664
11147.47 713
11148.46 703
11149.46 701
11150.46 661
11151.45 701
11152.45 748
11153.45 689
11154.44 692
11155.44 720
11156.44 711
11157.43 678
11158.43 690
11159.43 680
11160.42 699
11161.42 673
11162.42 702
11163.42 741
11164.41 712
11165.41 665
11166.41 668
11167.41 653
11168.40 677
11169.40 697
11170.40 697
11171.40 668
11172.39 662
11173.39 703
11174.39 676
11175.39 709
11176.39 678
11177.38 656
11178.38 662
11179.38 688
11180.38 682
11181.38 694
11182.37 699
11183.37 659
11184.37 682
11185.37 701
11186.37 673
11187.36 681
11188.36 723
11189.36 684
11190.36 675
11191.36 634
11192.36 674
11193.36 695
11194.35 707
11195.35 659
11196.35 649
11197.35 675
11198.35 675
11199.35 681
11200.35 684
11201.35 673
11202.35 688
11203.34 671
11204.34 689
11205.34 696
11206.34 706
11207.34 737
11208.34 731
11209.34 693
11210.34 666
11211.34 693
11212.34 714
11213.34 748
11214.34 705
11215.34 714
11216.34 726
11217.34 750
11218.34 717
11219.34 680
11220.34 721
11221.34 689
11222.34 728
11223.34 732
11224.34 691
11225.34 686
11226.34 701
11227.34 693
11228.34 702
11229.34 711
11230.34 735
11231.34 700
11232.34 711
11233.34 707
11234.34 672
11235.34 715
11236.34 734
11237.34 714
11238.34 719
11239.34 765
11240.34 756
11241.34 762
11242.34 721
11243.34 755
11244.34 706
11245.35 687
11246.35 712
11247.35 728
11248.35 730
11249.35 776
11250.35 743
11251.35 771
11252.35 746
11253.35 725
11254.36 741
11255.36 790
11256.36 756
11257.36 775
11258.36 761
11259.36 785
11260.36 761
11261.37 771
11262.37 764
11263.37 734
11264.37 773
11265.37 817
11266.38 773
11267.38 786
11268.38 803
11269.38 826
11270.38 802
11271.39 838
11272.39 866
11273.39 870
11274.39 850
11275.39 907
11276.40 849
11277.40 876
11278.40 882
11279.40 867
11280.41 852
11281.41 862
11282.41 886
11283.41 858
11284.42 870
11285.42 868
11286.42 807
11287.42 844
11288.43 808
11289.43 814
11290.43 820
11291.44 836
11292.44 784
11293.44 764
11294.45 758
11295.45 725
11296.45 775
11297.46 765
11298.46 708
11299.46 725
11300.47 741
11301.47 746
11302.47 728
11303.48 744
11304.48 744
11305.48 734
11306.49 733
11307.49 748
11308.49 758
11309.50 755
11310.50 746
11311.51 784
11312.51 739
11313.51 750
11314.52 753
11315.52 746
11316.53 790
11317.53 817
11318.53 798
11319.54 786
11320.54 842
11321.55 859
11322.55 847
11323.56 808
11324.56 836
11325.56 807
11326.57 788
11327.57 768
11328.58 766
11329.58 768
11330.59 763
11331.59 763
11332.60 775
11333.60 738
11334.61 776
11335.61 781
11336.62 759
11337.62 744
11338.63 771
11339.63 822
11340.64 833
11341.64 827
11342.65 798
11343.65 767
11344.66 766
11345.66 767
11346.67 821
11347.68 876
11348.68 803
11349.69 769
11350.69 795
11351.70 796
11352.70 754
11353.71 723
11354.71 751
11355.72 769
11356.73 784
11357.73 740
11358.74 790
11359.74 722
11360.75 772
11361.76 775
11362.76 758
11363.77 761
11364.78 766
11365.78 735
11366.79 736
11367.79 785
11368.80 751
11369.81 778
11370.81 759
11371.82 760
11372.83 727
11373.83 685
11374.84 736
11375.85 762
11376.85 770
11377.86 742
11378.87 711
11379.87 744
11380.88 729
11381.89 749
11382.90 736
11383.90 735
11384.91 719
11385.92 740
11386.92 744
11387.93 718
11388.94 712
11389.95 687
11390.95 730
11391.96 765
11392.97 725
11393.98 661
11394.98 739
11395.99 740
11397.00 741
11398.01 690
11399.01 710
11400.02 732
11401.03 717
11402.04 663
11403.05 710
11404.05 731
11405.06 741
11406.07 736
11407.08 753
11408.09 737
11409.09 723
11410.10 695
11411.11 711
11412.12 710
11413.13 727
11414.14 786
11415.14 707
11416.15 728
11417.16 733
11418.17 737
11419.18 737
11420.19 725
11421.20 753
11422.20 729
11423.21 737
11424.22 691
11425.23 738
11426.24 732
11427.25 754
11428.26 706
11429.27 709
11430.28 789
11431.29 720
11432.29 752
11433.30 720
11434.31 740
11435.32 791
11436.33 729
11437.34 725
11438.35 716
11439.36 749
11440.37 710
11441.38 707
11442.39 771
11443.40 709
11444.41 713
11445.42 719
11446.43 712
11447.44 697
11448.45 715
11449.46 748
11450.47 741
11451.48 731
11452.49 742
11453.50 804
11454.51 698
11455.52 762
11456.53 811
11457.54 798
11458.55 746
11459.56 755
11460.57 787
11461.58 768
11462.59 735
11463.60 744
11464.61 731
11465.62 731
11466.64 757
11467.65 734
11468.66 792
11469.67 740
11470.68 776
11471.69 745
11472.70 734
11473.71 778
11474.72 805
11475.73 786
11476.75 766
11477.76 770
11478.77 769
11479.78 827
11480.79 808
11481.80 820
11482.81 823
11483.82 824
11484.84 761
11485.85 800
11486.86 812
11487.87 813
11488.88 796
11489.89 820
11490.91 859
11491.92 848
11492.93 830
11493.94 804
11494.95 788
11495.97 802
11496.98 858
11497.99 843
11499.00 906
11500.01 895
11501.03 878
11502.04 897
11503.05 905
11504.06 893
11505.08 862
11506.09 886
11507.10 883
11508.11 960
11509.13 919
11510.14 949
11511.15 945
11512.16 971
11513.18 994
11514.19 1022
11515.20 971
11516.22 1038
11517.23 1081
11518.24 1072
11519.26 1072
11520.27 1074
11521.28 1102
11522.29 1188
11523.31 1180
11524.32 1195
11525.33 1253
11526.35 1189
11527.36 1230
11528.38 1253
11529.39 1319
11530.40 1318
11531.42 1400
11532.43 1394
11533.44 1480
11534.46 1499
11535.47 1637
11536.48 1751
11537.50 1830
11538.51 1887
11539.53 1905
11540.54 2052
11541.55 2017
11542.57 2015
11543.58 2024
11544.60 1997
11545.61 1882
11546.63 1784
11547.64 1703
11548.65 1639
11549.67 1529
11550.68 1455
11551.70 1348
11552.71 1241
11553.73 1215
11554.74 1152
11555.76 1117
11556.77 1074
11557.78 1107
11558.80 1010
11559.81 1060
11560.83 991
11561.84 995
11562.86 982
11563.87 954
11564.89 991
11565.90 982
11566.92 959
11567.93 980
11568.95 1005
11569.97 1006
11570.98 937
11572.00 929
11573.01 990
11574.03 984
11575.04 971
11576.06 976
11577.07 965
11578.09 974
11579.11 970
11580.12 975
11581.14 994
11582.15 971
11583.17 1003
11584.18 952
11585.20 943
11586.22 991
11587.23 999
11588.25 1000
11589.26 931
11590.28 912
11591.30 912
11592.31 943
11593.33 929
11594.35 953
11595.36 977
11596.38 1027
11597.40 1020
11598.41 1077
11599.43 1044
11600.44 1075
11601.46 1068
11602.48 1083
11603.50 1103
11604.51 1055
11605.53 1016
11606.55 1034
11607.56 1066
11608.58 1023
11609.60 972
11610.61 976
11611.63 1001
11612.65 949
11613.67 977
11614.68 967
11615.70 979
11616.72 959
11617.73 970
11618.75 965
11619.77 934
11620.79 902
11621.80 931
11622.82 921
11623.84 904
11624.86 923
11625.88 914
11626.89 934
11627.91 929
11628.93 881
11629.95 858
11630.96 888
11631.98 879
11633.00 855
11634.02 883
11635.04 859
11636.06 848
11637.07 858
11638.09 872
11639.11 842
11640.13 818
11641.15 824
11642.17 784
11643.18 801
11644.20 771
11645.22 766
11646.24 789
11647.26 790
11648.28 770
11649.30 761
11650.31 743
11651.33 765
11652.35 744
11653.37 766
11654.39 777
11655.41 743
11656.43 739
11657.45 738
11658.47 728
11659.49 753
11660.51 736
11661.52 716
11662.54 741
11663.56 727
11664.58 710
11665.60 686
11666.62 763
11667.64 742
11668.66 702
11669.68 727
11670.70 702
11671.72 703
11672.74 704
11673.76 720
11674.78 730
11675.80 703
11676.82 696
11677.84 731
11678.86 715
11679.88 717
11680.90 689
11681.92 711
11682.94 689
11683.96 673
11684.98 687
11686.00 691
11687.02 746
11688.04 727
11689.06 704
11690.08 679
11691.10 695
11692.12 689
11693.14 671
11694.17 655
11695.19 682
11696.21 700
11697.23 650
11698.25 654
11699.27 659
11700.29 656
11701.31 664
11702.33 663
11703.35 648
11704.38 618
11705.40 628
11706.42 656
11707.44 633
11708.46 631
11709.48 608
11710.50 644
11711.52 646
11712.55 650
11713.57 642
11714.59 659
11715.61 630
11716.63 610
11717.65 633
11718.68 594
11719.70 609
11720.72 613
11721.74 601
11722.76 656
11723.79 660
11724.81 631
11725.83 606
11726.85 605
11727.87 617
11728.90 617
11729.92 605
11730.94 596
11731.96 630
11732.99 619
11734.01 602
11735.03 627
11736.05 557
11737.08 606
11738.10 618
11739.12 652
11740.14 589
11741.17 590
11742.19 611
11743.21 605
11744.24 584
11745.26 566
11746.28 606
11747.31 575
11748.33 615
11749.35 600
11750.37 588
11751.40 570
11752.42 575
11753.44 593
11754.47 603
11755.49 568
11756.51 563
11757.54 592
11758.56 627
11759.59 596
11760.61 583
11761.63 602
11762.66 651
11763.68 612
11764.70 590
11765.73 547
11766.75 587
11767.78 609
11768.80 629
11769.82 616
11770.85 634
11771.87 607
11772.90 587
11773.92 560
11774.94 594
11775.97 637
11776.99 633
11778.02 610
11779.04 612
11780.07 592
11781.09 592
11782.12 577
11783.14 616
11784.16 614
11785.19 616
11786.21 635
11787.24 600
11788.26 630
11789.29 572
11790.31 589
11791.34 606
11792.36 607
11793.39 648
11794.41 582
11795.44 574
11796.46 580
11797.49 576
11798.51 588
11799.54 578
11800.57 609
11801.59 635
11802.62 619
11803.64 635
11804.67 635
11805.69 640
11806.72 621
11807.74 603
11808.77 593
11809.80 607
11810.82 631
11811.85 589
11812.87 603
11813.90 618
11814.92 639
11815.95 629
11816.98 601
11818.00 633
11819.03 602
11820.06 644
11821.08 653
11822.11 640
11823.13 667
11824.16 635
11825.19 653
11826.21 666
11827.24 651
11828.27 618
11829.29 659
11830.32 710
11831.35 673
11832.37 677
11833.40 673
11834.43 672
11835.45 676
11836.48 701
11837.51 680
11838.53 674
11839.56 653
11840.59 628
11841.62 675
11842.64 658
11843.67 672
11844.70 688
11845.73 707
11846.75 678
11847.78 651
11848.81 642
11849.84 699
11850.86 664
11851.89 643
11852.92 726
11853.95 728
11854.97 733
11856.00 714
11857.03 719
11858.06 712
11859.08 714
11860.11 696
11861.14 740
11862.17 713
11863.20 711
11864.22 734
11865.25 736
11866.28 725
11867.31 737
11868.34 735
11869.37 715
11870.39 714
11871.42 748
11872.45 777
11873.48 738
11874.51 759
11875.54 763
11876.57 746
11877.59 735
11878.62 770
11879.65 785
11880.68 733
11881.71 783
11882.74 758
11883.77 797
11884.80 787
11885.83 780
11886.86 792
11887.88 783
11888.91 798
11889.94 840
11890.97 825
11892.00 833
11893.03 833
11894.06 842
11895.09 936
11896.12 880
11897.15 852
11898.18 884
11899.21 934
11900.24 945
11901.27 936
11902.30 935
11903.33 971
11904.36 950
11905.39 995
11906.42 1014
11907.45 982
11908.48 1032
11909.51 1015
11910.54 1017
11911.57 999
11912.60 1018
11913.63 1032
11914.66 987
11915.69 955
11916.72 949
11917.75 941
11918.78 950
11919.81 937
11920.84 965
11921.87 940
11922.90 939
11923.93 964
11924.96 936
11925.99 1009
11927.03 989
11928.06 1048
11929.09 1002
11930.12 1118
11931.15 1107
11932.18 1143
11933.21 1138
11934.24 1123
11935.27 1097
11936.30 1191
11937.34 1191
11938.37 1101
11939.40 1063
11940.43 1091
11941.46 1041
11942.49 1002
11943.52 972
11944.56 942
11945.59 935
11946.62 935
11947.65 947
11948.68 901
11949.72 915
11950.75 845
11951.78 877
11952.81 898
11953.84 856
11954.87 817
11955.91 845
11956.94 872
11957.97 861
11959.00 819
11960.04 817
11961.07 860
11962.10 803
11963.13 805
11964.17 832
11965.20 847
11966.23 874
11967.26 859
11968.30 847
11969.33 897
11970.36 868
11971.39 898
11972.43 880
11973.46 884
11974.49 907
11975.53 895
11976.56 899
11977.59 886
11978.62 881
11979.66 839
11980.69 887
11981.72 845
11982.76 856
11983.79 854
11984.82 883
11985.86 882
11986.89 855
11987.92 828
11988.96 836
11989.99 886
11991.02 914
11992.06 860
11993.09 877
11994.13 865
11995.16 878
11996.19 918
11997.23 905
11998.26 899
11999.30 875
12000.33 838
12001.36 889
12002.40 893
12003.43 930
12004.47 916
12005.50 897
12006.53 873
12007.57 891
12008.60 917
12009.64 960
12010.67 934
12011.71 969
12012.74 939
12013.78 981
12014.81 999
12015.85 981
12016.88 1012
12017.91 1025
12018.95 1010
12019.98 1020
12021.02 1007
12022.05 1064
12023.09 1024
12024.12 1008
12025.16 1009
12026.19 1033
12027.23 960
12028.26 963
12029.30 1039
12030.34 1046
12031.37 1051
12032.41 1002
12033.44 1050
12034.48 1022
12035.51 1026
12036.55 1030
12037.58 1008
12038.62 996
12039.66 985
12040.69 988
12041.73 1008
12042.76 986
12043.80 943
12044.83 972
12045.87 952
12046.91 983
12047.94 985
12048.98 1009
12050.01 974
12051.05 930
12052.09 958
12053.12 951
12054.16 947
12055.20 976
12056.23 1001
12057.27 1015
12058.31 1015
12059.34 1047
12060.38 982
12061.42 977
12062.45 970
12063.49 1005
12064.53 995
12065.56 961
12066.60 968
12067.64 947
12068.67 939
12069.71 950
12070.75 919
12071.78 943
12072.82 870
12073.86 886
12074.90 907
12075.93 906
12076.97 920
12078.01 913
12079.05 919
12080.08 894
12081.12 878
12082.16 885
12083.20 862
12084.23 871
12085.27 834
12086.31 881
12087.35 850
12088.38 851
12089.42 889
12090.46 881
12091.50 893
12092.54 898
12093.57 939
12094.61 938
12095.65 887
12096.69 898
12097.73 887
12098.76 901
12099.80 922
12100.84 952
12101.88 976
12102.92 995
12103.96 986
12104.99 976
12106.03 936
12107.07 971
12108.11 928
12109.15 946
12110.19 942
12111.23 921
12112.27 894
12113.30 898
12114.34 887
12115.38 833
12116.42 830
12117.46 843
12118.50 803
12119.54 773
12120.58 797
12121.62 778
12122.66 824
12123.70 781
12124.74 778
12125.77 776
12126.81 762
12127.85 745
12128.89 750
12129.93 747
12130.97 760
12132.01 750
12133.05 781
12134.09 782
12135.13 762
12136.17 704
12137.21 718
12138.25 729
12139.29 712
12140.33 760
12141.37 731
12142.41 730
12143.45 756
12144.49 740
12145.53 781
12146.57 752
12147.61 757
12148.65 728
12149.69 734
12150.73 721
12151.77 735
12152.81 680
12153.86 698
12154.90 700
12155.94 678
12156.98 697
12158.02 665
12159.06 717
12160.10 674
12161.14 682
12162.18 682
12163.22 683
12164.26 678
12165.31 716
12166.35 697
12167.39 691
12168.43 681
12169.47 646
12170.51 681
12171.55 653
12172.59 647
12173.64 613
12174.68 667
12175.72 659
12176.76 671
12177.80 656
12178.84 643
12179.89 674
12180.93 663
12181.97 669
12183.01 673
12184.05 670
12185.09 659
12186.14 651
12187.18 705
12188.22 666
12189.26 649
12190.31 650
12191.35 641
12192.39 652
12193.43 640
12194.47 656
12195.52 617
12196.56 656
12197.60 639
12198.64 627
12199.69 669
12200.73 654
12201.77 626
12202.81 634
12203.86 632
12204.90 662
12205.94 657
12206.99 659
12208.03 649
12209.07 640
12210.11 643
12211.16 619
12212.20 624
12213.24 623
12214.29 620
12215.33 611
12216.37 619
12217.42 615
12218.46 653
12219.50 656
12220.55 673
12221.59 602
12222.63 614
12223.68 657
12224.72 621
12225.77 609
12226.81 631
12227.85 591
12228.90 614
12229.94 635
12230.98 622
12232.03 602
12233.07 565
12234.12 603
12235.16 609
12236.20 601
12237.25 611
12238.29 615
12239.34 611
12240.38 621
12241.43 629
12242.47 619
12243.52 600
12244.56 592
12245.60 599
12246.65 569
12247.69 583
12248.74 598
12249.78 611
12250.83 613
12251.87 601
12252.92 614
12253.96 582
12255.01 543
12256.05 566
12257.10 568
12258.14 561
12259.19 567
12260.23 559
12261.28 570
12262.32 513
12263.37 569
12264.41 537
12265.46 603
12266.50 587
12267.55 577
12268.60 587
12269.64 552
12270.69 572
12271.73 530
12272.78 570
12273.82 566
12274.87 526
12275.92 543
12276.96 553
12278.01 523
12279.05 552
12280.10 568
12281.14 578
12282.19 588
12283.24 563
12284.28 575
12285.33 549
12286.38 564
12287.42 579
12288.47 560
12289.51 559
12290.56 547
12291.61 555
12292.65 580
12293.70 561
12294.75 580
12295.79 567
12296.84 555
12297.89 534
12298.93 547
12299.98 558
12301.03 506
12302.08 536
12303.12 520
12304.17 569
12305.22 548
12306.26 550
12307.31 543
12308.36 581
12309.41 549
12310.45 542
12311.50 545
12312.55 531
12313.59 536
12314.64 551
12315.69 563
12316.74 512
12317.78 581
12318.83 512
12319.88 550
12320.93 536
12321.98 535
12323.02 507
12324.07 601
12325.12 564
12326.17 552
12327.22 544
12328.26 556
12329.31 553
12330.36 574
12331.41 531
12332.46 500
12333.50 534
12334.55 568
12335.60 525
12336.65 529
12337.70 538
12338.75 544
12339.80 527
12340.84 506
12341.89 520
12342.94 536
12343.99 547
12345.04 538
12346.09 530
12347.14 527
12348.19 560
12349.23 535
12350.28 558
12351.33 541
12352.38 545
12353.43 536
12354.48 507
12355.53 499
12356.58 533
12357.63 542
12358.68 510
12359.73 535
12360.78 532
12361.82 566
12362.87 578
12363.92 570
12364.97 588
12366.02 535
12367.07 561
12368.12 522
12369.17 546
12370.22 579
12371.27 535
12372.32 529
12373.37 541
12374.42 556
12375.47 544
12376.52 555
12377.57 553
12378.62 546
12379.67 568
12380.72 541
12381.77 556
12382.82 549
12383.87 537
12384.92 537
12385.98 524
12387.03 520
12388.08 522
12389.13 554
12390.18 530
12391.23 561
12392.28 555
12393.33 551
12394.38 539
12395.43 577
12396.48 553
12397.53 548
12398.59 561
12399.64 582
12400.69 555
12401.74 554
12402.79 565
12403.84 572
12404.89 588
12405.94 534
12407.00 577
12408.05 575
12409.10 599
12410.15 559
12411.20 562
12412.25 533
12413.30 571
12414.36 573
12415.41 546
12416.46 571
12417.51 558
12418.56 601
12419.62 542
12420.67 569
12421.72 578
12422.77 596
12423.82 598
12424.88 583
12425.93 562
12426.98 585
12428.03 569
12429.08 598
12430.14 592
12431.19 580
12432.24 597
12433.29 612
12434.35 599
12435.40 623
12436.45 621
12437.51 599
12438.56 622
12439.61 602
12440.66 589
12441.72 641
12442.77 632
12443.82 589
12444.88 618
12445.93 623
12446.98 627
12448.03 645
12449.09 613
12450.14 608
12451.19 620
12452.25 641
12453.30 658
12454.35 659
12455.41 643
12456.46 650
12457.51 648
12458.57 660
12459.62 678
12460.68 670
12461.73 692
12462.78 742
12463.84 694
12464.89 730
12465.94 732
12467.00 747
12468.05 768
12469.11 788
12470.16 846
12471.21 853
12472.27 862
12473.32 921
12474.38 976
12475.43 1012
12476.49 1024
12477.54 1005
12478.60 1029
12479.65 1077
12480.70 1080
12481.76 1117
12482.81 1068
12483.87 1050
12484.92 1016
12485.98 962
12487.03 938
12488.09 943
12489.14 863
12490.20 858
12491.25 830
12492.31 823
12493.36 781
12494.42 778
12495.47 783
12496.53 758
12497.58 773
12498.64 725
12499.69 678
12500.75 699
12501.80 702
12502.86 686
12503.91 663
12504.97 662
12506.03 707
12507.08 676
12508.14 696
12509.19 684
12510.25 659
12511.30 693
12512.36 715
12513.42 749
12514.47 685
12515.53 676
12516.58 710
12517.64 723
12518.70 702
12519.75 676
12520.81 722
12521.87 724
12522.92 731
12523.98 679
12525.03 685
12526.09 733
12527.15 697
12528.20 688
12529.26 722
12530.32 688
12531.37 687
12532.43 720
12533.49 707
12534.54 687
12535.60 666
12536.66 676
12537.71 698
12538.77 701
12539.83 706
12540.89 702
12541.94 681
12543.00 749
12544.06 711
12545.11 737
12546.17 740
12547.23 726
12548.29 751
12549.34 811
12550.40 798
12551.46 846
12552.52 790
12553.57 814
12554.63 774
12555.69 793
12556.75 830
12557.80 828
12558.86 826
12559.92 819
12560.98 790
12562.04 802
12563.09 766
12564.15 818
12565.21 785
12566.27 806
12567.33 803
12568.39 751
12569.44 780
12570.50 763
12571.56 766
12572.62 710
12573.68 757
12574.74 764
12575.79 761
12576.85 712
12577.91 734
12578.97 687
12580.03 762
12581.09 731
12582.15 746
12583.20 755
12584.26 715
12585.32 696
12586.38 700
12587.44 700
12588.50 746
12589.56 738
12590.62 724
12591.68 724
12592.74 740
12593.80 721
12594.86 764
12595.91 753
12596.97 744
12598.03 737
12599.09 773
12600.15 759
12601.21 763
12602.27 755
12603.33 765
12604.39 760
12605.45 737
12606.51 758
12607.57 746
12608.63 746
12609.69 766
12610.75 770
12611.81 772
12612.87 765
12613.93 769
12614.99 807
12616.05 785
12617.11 830
12618.17 836
12619.23 858
12620.29 821
12621.35 879
12622.41 827
12623.47 881
12624.53 906
12625.60 885
12626.66 873
12627.72 924
12628.78 882
12629.84 864
12630.90 904
12631.96 916
12633.02 943
12634.08 898
12635.14 903
12636.20 924
12637.27 885
12638.33 891
12639.39 875
12640.45 824
12641.51 851
12642.57 849
12643.63 836
12644.69 840
12645.76 781
12646.82 810
12647.88 810
12648.94 804
12650.00 806
12651.06 843
12652.13 793
12653.19 770
12654.25 751
12655.31 776
12656.37 786
12657.44 794
12658.50 827
12659.56 804
12660.62 811
12661.68 787
12662.75 804
12663.81 813
12664.87 795
12665.93 799
12666.99 790
12668.06 837
12669.12 811
12670.18 794
12671.24 833
12672.31 811
12673.37 888
12674.43 861
12675.50 819
12676.56 833
12677.62 828
12678.68 819
12679.75 817
12680.81 877
12681.87 836
12682.94 871
12684.00 843
12685.06 842
12686.13 828
12687.19 844
12688.25 916
12689.31 903
12690.38 891
12691.44 906
12692.51 906
12693.57 920
12694.63 949
12695.70 954
12696.76 987
12697.82 927
12698.89 924
12699.95 1032
12701.01 979
12702.08 987
12703.14 950
12704.21 1024
12705.27 1001
12706.33 947
12707.40 968
12708.46 997
12709.53 996
12710.59 1039
12711.65 1066
12712.72 1007
12713.78 994
12714.85 1005
12715.91 1031
12716.98 1053
12718.04 1036
12719.11 1042
12720.17 1009
12721.23 1056
12722.30 1012
12723.36 1038
12724.43 1027
12725.49 1090
12726.56 1051
12727.62 1032
12728.69 1071
12729.75 1073
12730.82 1060
12731.88 1133
12732.95 1056
12734.01 1109
12735.08 1105
12736.14 1129
12737.21 1094
12738.28 1100
12739.34 1069
12740.41 1095
12741.47 1081
12742.54 1029
12743.60 1002
12744.67 1033
12745.73 1008
12746.80 972
12747.87 933
12748.93 942
12750.00 917
12751.06 941
12752.13 958
12753.19 928
12754.26 952
12755.33 903
12756.39 893
12757.46 889
12758.53 866
12759.59 905
12760.66 892
12761.72 897
12762.79 888
12763.86 841
12764.92 863
12765.99 840
12767.06 852
12768.12 865
12769.19 837
12770.26 805
12771.32 849
12772.39 891
12773.46 844
12774.52 844
12775.59 869
12776.66 827
12777.72 813
12778.79 826
12779.86 804
12780.93 794
12781.99 777
12783.06 797
12784.13 778
12785.20 776
12786.26 785
12787.33 760
12788.40 736
12789.46 761
12790.53 738
12791.60 741
12792.67 738
12793.74 751
12794.80 758
12795.87 754
12796.94 779
12798.01 733
12799.07 738
12800.14 780
12801.21 768
12802.28 736
12803.35 750
12804.41 728
12805.48 704
12806.55 782
12807.62 749
12808.69 773
12809.76 765
12810.82 749
12811.89 734
12812.96 742
12814.03 762
12815.10 766
12816.17 719
12817.24 764
12818.30 740
12819.37 726
12820.44 749
12821.51 805
12822.58 789
12823.65 758
12824.72 732
12825.79 718
12826.86 734
12827.92 715
12828.99 745
12830.06 758
12831.13 763
12832.20 773
12833.27 762
12834.34 725
12835.41 762
12836.48 713
12837.55 716
12838.62 723
12839.69 681
12840.76 717
12841.83 743
12842.90 721
12843.97 720
12845.04 674
12846.11 689
12847.18 677
12848.25 651
12849.32 737
12850.39 694
12851.46 656
12852.53 686
12853.60 677
12854.67 668
12855.74 688
12856.81 673
12857.88 668
12858.95 661
12860.02 641
12861.09 611
12862.16 622
12863.23 632
12864.30 652
12865.37 638
12866.44 610
12867.51 656
12868.58 636
12869.65 611
12870.73 604
12871.80 574
12872.87 594
12873.94 576
12875.01 603
12876.08 646
12877.15 612
12878.22 578
12879.29 627
12880.37 607
12881.44 640
12882.51 612
12883.58 569
12884.65 591
12885.72 610
12886.79 594
12887.87 611
12888.94 568
12890.01 569
12891.08 548
12892.15 591
12893.22 591
12894.30 581
12895.37 563
12896.44 580
12897.51 584
12898.58 555
12899.66 591
12900.73 580
12901.80 569
12902.87 578
12903.94 576
12905.02 551
12906.09 563
12907.16 573
12908.23 556
12909.31 584
12910.38 548
12911.45 586
12912.52 551
12913.60 547
12914.67 523
12915.74 523
12916.82 514
12917.89 555
12918.96 538
12920.03 521
12921.11 532
12922.18 518
12923.25 536
12924.33 556
12925.40 563
12926.47 521
12927.55 557
12928.62 531
12929.69 525
12930.77 494
12931.84 550
12932.91 550
12933.99 530
12935.06 528
12936.13 497
12937.21 496
12938.28 500
12939.35 519
12940.43 504
12941.50 531
12942.58 498
12943.65 551
12944.72 492
12945.80 487
12946.87 499
12947.95 503
12949.02 520
12950.09 516
12951.17 481
12952.24 519
12953.32 505
12954.39 536
12955.47 499
12956.54 485
12957.62 510
12958.69 534
12959.76 517
12960.84 471
12961.91 496
12962.99 488
12964.06 477
12965.14 494
12966.21 497
12967.29 499
12968.36 503
12969.44 469
12970.51 469
12971.59 477
12972.66 495
12973.74 511
12974.81 501
12975.89 501
12976.96 482
12978.04 498
12979.11 463
12980.19 480
12981.27 488
12982.34 529
12983.42 545
12984.49 495
12985.57 464
12986.64 458
12987.72 487
12988.79 521
12989.87 499
12990.95 490
12992.02 500
12993.10 503
12994.17 498
12995.25 511
12996.33 510
12997.40 528
12998.48 506
12999.56 503
13000.63 490
13001.71 467
13002.78 513
13003.86 534
13004.94 525
13006.01 527
13007.09 513
13008.17 509
13009.24 480
13010.32 487
13011.40 474
13012.47 512
13013.55 485
13014.63 485
13015.70 472
13016.78 502
13017.86 486
13018.94 468
13020.01 491
13021.09 481
13022.17 520
13023.24 520
13024.32 500
13025.40 491
13026.48 499
13027.55 491
13028.63 497
13029.71 504
13030.79 489
13031.86 488
13032.94 513
13034.02 467
13035.10 494
13036.17 508
13037.25 535
13038.33 540
13039.41 492
13040.49 512
13041.56 509
13042.64 544
13043.72 482
13044.80 502
13045.88 490
13046.95 519
13048.03 505
13049.11 488
13050.19 484
13051.27 480
13052.35 519
13053.42 484
13054.50 497
13055.58 499
13056.66 527
13057.74 505
13058.82 485
13059.90 501
13060.97 475
13062.05 483
13063.13 500
13064.21 494
13065.29 491
13066.37 488
13067.45 526
13068.53 520
13069.61 492
13070.69 537
13071.76 508
13072.84 497
13073.92 470
13075.00 499
13076.08 469
13077.16 493
13078.24 502
13079.32 518
13080.40 471
13081.48 449
13082.56 477
13083.64 533
13084.72 492
13085.80 482
13086.88 475
13087.96 476
13089.04 470
13090.12 474
13091.20 489
13092.28 473
13093.36 496
13094.44 496
13095.52 483
13096.60 486
13097.68 490
13098.76 463
13099.84 484
13100.92 523
13102.00 444
13103.08 464
13104.16 494
13105.24 490
13106.32 460
13107.40 506
13108.48 491
13109.57 495
13110.65 492
13111.73 486
13112.81 480
13113.89 481
13114.97 487
13116.05 518
13117.13 485
13118.21 482
13119.29 528
13120.38 506
13121.46 506
13122.54 463
13123.62 530
13124.70 510
13125.78 506
13126.86 522
13127.95 491
13129.03 462
13130.11 519
13131.19 527
13132.27 496
13133.35 512
13134.44 504
13135.52 517
13136.60 493
13137.68 540
13138.76 501
13139.85 488
13140.93 532
13142.01 515
13143.09 518
13144.17 508
13145.26 492
13146.34 514
13147.42 508
13148.50 510
13149.59 525
13150.67 508
13151.75 530
13152.83 544
13153.92 495
13155.00 527
13156.08 529
13157.16 522
13158.25 498
13159.33 469
13160.41 510
13161.50 532
13162.58 534
13163.66 546
13164.74 514
13165.83 502
13166.91 518
13167.99 558
13169.08 528
13170.16 539
13171.24 539
13172.33 526
13173.41 499
13174.49 529
13175.58 506
13176.66 498
13177.75 486
13178.83 528
13179.91 491
13181.00 528
13182.08 510
13183.16 515
13184.25 533
13185.33 502
13186.42 529
13187.50 507
13188.58 516
13189.67 535
13190.75 534
13191.84 494
13192.92 499
13194.00 479
13195.09 539
13196.17 506
13197.26 515
13198.34 531
13199.43 529
13200.51 555
13201.60 508
13202.68 508
13203.76 528
13204.85 524
13205.93 521
13207.02 522
13208.10 534
13209.19 540
13210.27 508
13211.36 513
13212.44 524
13213.53 535
13214.61 539
13215.70 544
13216.78 543
13217.87 554
13218.95 564
13220.04 545
13221.13 531
13222.21 525
13223.30 520
13224.38 553
13225.47 532
13226.55 531
13227.64 527
13228.72 546
13229.81 581
13230.90 536
13231.98 516
13233.07 505
13234.15 541
13235.24 583
13236.33 527
13237.41 527
13238.50 526
13239.58 584
13240.67 529
13241.76 565
13242.84 564
13243.93 592
13245.01 565
13246.10 568
13247.19 570
13248.27 539
13249.36 552
13250.45 583
13251.53 596
13252.62 548
13253.71 560
13254.79 596
13255.88 593
13256.97 545
13258.05 580
13259.14 571
13260.23 574
13261.32 539
13262.40 591
13263.49 589
13264.58 597
13265.66 592
13266.75 607
13267.84 556
13268.93 590
13270.01 606
13271.10 592
13272.19 602
13273.28 595
13274.36 575
13275.45 596
13276.54 607
13277.63 632
13278.71 628
13279.80 613
13280.89 615
13281.98 585
13283.07 615
13284.15 621
13285.24 618
13286.33 616
13287.42 641
13288.51 600
13289.59 605
13290.68 611
13291.77 639
13292.86 656
13293.95 679
13295.04 644
13296.12 628
13297.21 629
13298.30 650
13299.39 666
13300.48 662
13301.57 651
13302.66 616
13303.74 659
13304.83 675
13305.92 645
13307.01 681
13308.10 699
13309.19 681
13310.28 673
13311.37 666
13312.46 679
13313.55 695
13314.63 704
13315.72 700
13316.81 683
13317.90 719
13318.99 710
13320.08 708
13321.17 683
13322.26 690
13323.35 732
13324.44 708
13325.53 705
13326.62 674
13327.71 721
13328.80 686
13329.89 702
13330.98 727
13332.07 688
13333.16 718
13334.25 745
13335.34 746
13336.43 731
13337.52 730
13338.61 728
13339.70 727
13340.79 698
13341.88 745
13342.97 716
13344.06 736
13345.15 775
13346.24 817
13347.33 745
13348.42 736
13349.51 785
13350.60 743
13351.69 761
13352.79 775
13353.88 805
13354.97 814
13356.06 777
13357.15 777
13358.24 792
13359.33 799
13360.42 791
13361.51 785
13362.60 778
13363.70 791
13364.79 842
13365.88 822
13366.97 828
13368.06 855
13369.15 856
13370.24 847
13371.34 791
13372.43 828
13373.52 783
13374.61 795
13375.70 808
13376.79 832
13377.89 785
13378.98 775
13380.07 780
13381.16 798
13382.25 776
13383.34 771
13384.44 744
13385.53 746
13386.62 710
13387.71 701
13388.81 695
13389.90 721
13390.99 691
13392.08 695
13393.18 666
13394.27 659
13395.36 681
13396.45 689
13397.55 726
13398.64 702
13399.73 712
13400.82 671
13401.92 670
13403.01 680
13404.10 642
13405.19 674
13406.29 647
13407.38 688
13408.47 682
13409.57 703
13410.66 700
13411.75 698
13412.85 670
13413.94 712
13415.03 705
13416.13 718
13417.22 675
13418.31 671
13419.41 664
13420.50 664
13421.59 673
13422.69 683
13423.78 670
13424.87 673
13425.97 690
13427.06 682
13428.16 672
13429.25 654
13430.34 674
13431.44 707
13432.53 707
13433.63 686
13434.72 695
13435.81 665
13436.91 667
13438.00 668
13439.10 714
13440.19 700
13441.29 705
13442.38 664
13443.47 682
13444.57 721
13445.66 715
13446.76 744
13447.85 708
13448.95 740
13450.04 737
13451.14 765
13452.23 735
13453.33 698
13454.42 737
13455.52 737
13456.61 725
13457.71 776
13458.80 717
13459.90 749
13460.99 785
13462.09 772
13463.18 750
13464.28 736
13465.37 791
13466.47 740
13467.56 787
13468.66 767
13469.76 733
13470.85 782
13471.95 746
13473.04 783
13474.14 759
13475.23 797
13476.33 756
13477.43 731
13478.52 739
13479.62 815
13480.71 817
13481.81 755
13482.91 794
13484.00 807
13485.10 807
13486.19 823
13487.29 834
13488.39 760
13489.48 832
13490.58 795
13491.68 834
13492.77 828
13493.87 849
13494.97 818
13496.06 830
13497.16 886
13498.26 845
13499.35 916
13500.45 901
13501.55 885
13502.64 914
13503.74 942
13504.84 911
13505.93 882
13507.03 898
13508.13 908
13509.22 891
13510.32 872
13511.42 863
13512.52 883
13513.61 877
13514.71 825
13515.81 850
13516.91 892
13518.00 855
13519.10 828
13520.20 859
13521.30 857
13522.39 862
13523.49 854
13524.59 795
13525.69 829
13526.79 793
13527.88 786
13528.98 774
13530.08 783
13531.18 774
13532.28 734
13533.37 726
13534.47 789
13535.57 745
13536.67 731
13537.77 765
13538.86 764
13539.96 742
13541.06 717
13542.16 755
13543.26 743
13544.36 696
13545.46 719
13546.55 699
13547.65 731
13548.75 706
13549.85 748
13550.95 674
13552.05 708
13553.15 695
13554.25 666
13555.35 669
13556.44 670
13557.54 656
13558.64 650
13559.74 660
13560.84 660
13561.94 676
13563.04 677
13564.14 698
13565.24 639
13566.34 638
13567.44 629
13568.54 659
13569.64 672
13570.74 659
13571.84 615
13572.94 696
13574.04 681
13575.14 688
13576.24 679
13577.33 610
13578.43 668
13579.53 655
13580.63 662
13581.74 647
13582.84 681
13583.94 683
13585.04 662
13586.14 626
13587.24 641
13588.34 647
13589.44 645
13590.54 612
13591.64 627
13592.74 639
13593.84 646
13594.94 687
13596.04 661
13597.14 648
13598.24 653
13599.34 683
13600.44 665
13601.54 640
13602.65 649
13603.75 652
13604.85 655
13605.95 652
13607.05 633
13608.15 666
13609.25 678
13610.35 663
13611.45 673
13612.56 630
13613.66 678
13614.76 679
13615.86 693
13616.96 658
13618.06 665
13619.16 672
13620.27 648
13621.37 644
13622.47 649
13623.57 686
13624.67 667
13625.78 676
13626.88 673
13627.98 675
13629.08 668
13630.18 664
13631.29 633
13632.39 681
13633.49 666
13634.59 635
13635.69 647
13636.80 631
13637.90 672
13639.00 657
13640.10 664
13641.21 660
13642.31 630
13643.41 699
13644.51 672
13645.62 641
13646.72 656
13647.82 643
13648.92 658
13650.03 650
13651.13 623
13652.23 639
13653.34 678
13654.44 658
13655.54 605
13656.65 622
13657.75 626
13658.85 623
13659.96 605
13661.06 626
13662.16 653
13663.27 687
13664.37 635
13665.47 610
13666.58 636
13667.68 634
13668.78 672
13669.89 673
13670.99 637
13672.09 666
13673.20 649
13674.30 673
13675.41 643
13676.51 662
13677.61 666
13678.72 649
13679.82 644
13680.93 649
13682.03 632
13683.13 674
13684.24 674
13685.34 676
13686.45 647
13687.55 670
13688.66 675
13689.76 636
13690.86 659
13691.97 628
13693.07 660
13694.18 652
13695.28 641
13696.39 665
13697.49 679
13698.60 677
13699.70 676
13700.81 645
13701.91 668
13703.02 672
13704.12 686
13705.23 694
13706.33 642
13707.44 642
13708.54 666
13709.65 667
13710.75 693
13711.86 729
13712.96 666
13714.07 738
13715.18 728
13716.28 717
13717.39 720
13718.49 716
13719.60 763
13720.70 728
13721.81 724
13722.91 768
13724.02 753
13725.13 756
13726.23 748
13727.34 738
13728.44 746
13729.55 729
13730.66 764
13731.76 799
13732.87 748
13733.98 777
13735.08 751
13736.19 796
13737.29 773
13738.40 750
13739.51 757
13740.61 795
13741.72 798
13742.83 784
13743.93 765
13745.04 778
13746.15 773
13747.25 788
13748.36 833
13749.47 858
13750.57 828
13751.68 868
13752.79 864
13753.90 847
13755.00 873
13756.11 877
13757.22 851
13758.32 908
13759.43 888
13760.54 927
13761.65 989
13762.75 931
13763.86 942
13764.97 971
13766.08 968
13767.18 995
13768.29 1042
13769.40 1060
13770.51 1042
13771.61 1072
13772.72 1089
13773.83 1066
13774.94 1131
13776.05 1096
13777.15 1170
13778.26 1089
13779.37 1058
13780.48 1042
13781.59 1077
13782.69 1046
13783.80 972
13784.91 1005
13786.02 967
13787.13 917
13788.24 904
13789.34 910
13790.45 914
13791.56 834
13792.67 852
13793.78 822
13794.89 823
13796.00 830
13797.10 809
13798.21 793
13799.32 818
13800.43 806
13801.54 773
13802.65 760
13803.76 777
13804.87 812
13805.98 809
13807.09 793
13808.20 752
13809.30 796
13810.41 754
13811.52 763
13812.63 757
13813.74 758
13814.85 740
13815.96 761
13817.07 765
13818.18 757
13819.29 726
13820.40 749
13821.51 780
13822.62 710
13823.73 715
13824.84 747
13825.95 793
13827.06 774
13828.17 744
13829.28 701
13830.39 735
13831.50 779
13832.61 742
13833.72 744
13834.83 768
13835.94 696
13837.05 727
13838.16 736
13839.27 740
13840.38 729
13841.49 717
13842.60 731
13843.71 738
13844.82 691
13845.94 708
13847.05 753
13848.16 739
13849.27 730
13850.38 748
13851.49 768
13852.60 721
13853.71 772
13854.82 753
13855.93 776
13857.05 756
13858.16 790
13859.27 770
13860.38 734
13861.49 741
13862.60 739
13863.71 751
13864.83 756
13865.94 764
13867.05 744
13868.16 808
13869.27 775
13870.38 777
13871.50 759
13872.61 797
13873.72 806
13874.83 760
13875.94 768
13877.05 807
13878.17 797
13879.28 794
13880.39 785
13881.50 779
13882.62 802
13883.73 814
13884.84 811
13885.95 837
13887.06 810
13888.18 840
13889.29 855
13890.40 899
13891.51 903
13892.63 847
13893.74 882
13894.85 886
13895.97 937
13897.08 913
13898.19 896
13899.30 918
13900.42 921
13901.53 923
13902.64 872
13903.76 917
13904.87 860
13905.98 909
13907.10 846
13908.21 788
13909.32 795
13910.44 789
13911.55 823
13912.66 841
13913.78 794
13914.89 829
13916.00 795
13917.12 739
13918.23 766
13919.34 740
13920.46 759
13921.57 788
13922.68 778
13923.80 771
13924.91 762
13926.03 750
13927.14 756
13928.25 686
13929.37 707
13930.48 712
13931.60 752
13932.71 766
13933.83 712
13934.94 698
13936.05 767
13937.17 732
13938.28 741
13939.40 764
13940.51 732
13941.63 742
13942.74 717
13943.86 710
13944.97 721
13946.09 762
13947.20 734
13948.32 693
13949.43 730
13950.55 715
13951.66 730
13952.78 689
13953.89 681
13955.01 669
13956.12 680
13957.24 695
13958.35 652
13959.47 692
13960.58 710
13961.70 683
13962.81 701
13963.93 727
13965.04 730
13966.16 677
13967.27 664
13968.39 683
13969.51 708
13970.62 708
13971.74 684
13972.85 683
13973.97 671
13975.09 699
13976.20 678
13977.32 716
13978.43 672
13979.55 693
13980.67 701
13981.78 726
13982.90 694
13984.01 665
13985.13 697
13986.25 715
13987.36 705
13988.48 657
13989.60 682
13990.71 710
13991.83 680
13992.95 661
13994.06 705
13995.18 668
13996.30 714
13997.41 705
13998.53 707
13999.65 699
14000.76 700
14001.88 727
14003.00 715
14004.11 691
14005.23 706
14006.35 717
14007.47 744
14008.58 730
14009.70 697
14010.82 720
14011.94 711
14013.05 692
14014.17 692
14015.29 722
14016.41 683
14017.52 692
14018.64 678
14019.76 682
14020.88 667
14021.99 698
14023.11 688
14024.23 723
14025.35 718
14026.47 710
14027.58 724
14028.70 708
14029.82 743
14030.94 690
14032.06 689
14033.17 723
14034.29 733
14035.41 732
14036.53 707
14037.65 737
14038.77 706
14039.88 722
14041.00 703
14042.12 732
14043.24 742
14044.36 774
14045.48 739
14046.60 774
14047.72 738
14048.83 745
14049.95 725
14051.07 748
14052.19 759
14053.31 749
14054.43 753
14055.55 768
14056.67 756
14057.79 710
14058.91 722
14060.03 793
14061.14 798
14062.26 738
14063.38 808
14064.50 806
14065.62 807
14066.74 825
14067.86 820
14068.98 841
14070.10 800
14071.22 821
14072.34 870
14073.46 895
14074.58 858
14075.70 809
14076.82 882
14077.94 863
14079.06 861
14080.18 880
14081.30 879
14082.42 911
14083.54 939
14084.66 881
14085.78 914
14086.90 838
14088.02 916
14089.14 924
14090.26 901
14091.38 885
14092.50 907
14093.63 920
14094.75 920
14095.87 880
14096.99 965
14098.11 926
14099.23 897
14100.35 920
14101.47 885
14102.59 907
14103.71 936
14104.83 936
14105.96 934
14107.08 937
14108.20 917
14109.32 922
14110.44 880
14111.56 825
14112.68 846
14113.80 865
14114.93 831
14116.05 822
14117.17 820
14118.29 833
14119.41 828
14120.53 827
14121.66 829
14122.78 807
14123.90 813
14125.02 779
14126.14 769
14127.27 785
14128.39 742
14129.51 768
14130.63 782
14131.75 723
14132.88 763
14134.00 741
14135.12 743
14136.24 775
14137.37 726
14138.49 714
14139.61 733
14140.73 755
14141.86 747
14142.98 736
14144.10 751
14145.22 711
14146.35 708
14147.47 703
14148.59 739
14149.71 699
14150.84 729
14151.96 716
14153.08 755
14154.21 699
14155.33 734
14156.45 768
14157.58 738
14158.70 693
14159.82 726
14160.95 719
14162.07 695
14163.19 724
14164.32 728
14165.44 740
14166.56 741
14167.69 729
14168.81 711
14169.93 713
14171.06 726
14172.18 690
14173.31 725
14174.43 735
14175.55 744
14176.68 722
14177.80 689
14178.93 748
14180.05 730
14181.17 722
14182.30 761
14183.42 685
14184.55 710
14185.67 704
14186.79 687
14187.92 652
14189.04 682
14190.17 709
14191.29 696
14192.42 651
14193.54 694
14194.67 678
14195.79 673
14196.92 670
14198.04 699
14199.17 681
14200.29 646
14201.42 664
14202.54 613
14203.67 679
14204.79 644
14205.92 683
14207.04 650
14208.17 647
14209.29 614
14210.42 632
14211.54 624
14212.67 644
14213.79 641
14214.92 614
14216.04 589
14217.17 582
14218.29 610
14219.42 627
14220.55 653
14221.67 636
14222.80 646
14223.92 651
14225.05 642
14226.17 613
14227.30 635
14228.43 636
14229.55 617
14230.68 614
14231.81 628
14232.93 608
14234.06 597
14235.18 636
14236.31 599
14237.44 569
14238.56 574
14239.69 616
14240.82 610
14241.94 588
14243.07 585
14244.20 592
14245.32 580
14246.45 593
14247.58 567
14248.70 551
14249.83 589
14250.96 594
14252.08 595
14253.21 550
14254.34 573
14255.46 543
14256.59 584
14257.72 558
14258.85 577
14259.97 559
14261.10 559
14262.23 555
14263.35 557
14264.48 568
14265.61 551
14266.74 559
14267.86 571
14268.99 549
14270.12 547
14271.25 558
14272.38 533
14273.50 599
14274.63 559
14275.76 533
14276.89 541
14278.01 550
14279.14 539
14280.27 557
14281.40 510
14282.53 522
14283.66 539
14284.78 538
14285.91 557
14287.04 529
14288.17 516
14289.30 534
14290.43 542
14291.55 515
14292.68 490
14293.81 504
14294.94 509
14296.07 527
14297.20 522
14298.33 520
14299.45 547
14300.58 528
14301.71 536
14302.84 494
14303.97 513
14305.10 515
14306.23 510
14307.36 499
14308.49 532
14309.62 515
14310.75 540
14311.87 547
14313.00 517
14314.13 501
14315.26 475
14316.39 500
14317.52 495
14318.65 523
14319.78 482
14320.91 504
14322.04 525
14323.17 453
14324.30 478
14325.43 482
14326.56 470
14327.69 472
14328.82 508
14329.95 484
14331.08 452
14332.21 453
14333.34 485
14334.47 477
14335.60 459
14336.73 486
14337.86 478
14338.99 495
14340.12 483
14341.25 488
14342.38 492
14343.51 494
14344.64 490
14345.77 455
14346.90 478
14348.04 471
14349.17 472
14350.30 495
14351.43 480
14352.56 467
14353.69 480
14354.82 483
14355.95 495
14357.08 487
14358.21 489
14359.35 487
14360.48 476
14361.61 474
14362.74 461
14363.87 446
14365.00 461
14366.13 483
14367.26 479
14368.40 479
14369.53 473
14370.66 496
14371.79 477
14372.92 480
14374.05 482
14375.19 491
14376.32 487
14377.45 476
14378.58 483
14379.71 480
14380.85 476
14381.98 461
14383.11 479
14384.24 467
14385.37 426
14386.51 478
14387.64 472
14388.77 493
14389.90 458
14391.04 480
14392.17 515
14393.30 480
14394.43 477
14395.57 484
14396.70 482
14397.83 451
14398.96 504
14400.10 473
14401.23 467
14402.36 485
14403.50 500
14404.63 512
14405.76 494
14406.89 508
14408.03 462
14409.16 478
14410.29 479
14411.43 496
14412.56 461
14413.69 490
14414.83 488
14415.96 504
14417.09 516
14418.23 503
14419.36 489
14420.49 511
14421.63 483
14422.76 488
14423.90 481
14425.03 490
14426.16 513
14427.30 533
14428.43 508
14429.56 539
14430.70 512
14431.83 507
14432.97 530
14434.10 500
14435.24 521
14436.37 497
14437.50 495
14438.64 545
14439.77 514
14440.91 559
14442.04 532
14443.18 519
14444.31 539
14445.44 560
14446.58 549
14447.71 541
14448.85 563
14449.98 552
14451.12 556
14452.25 528
14453.39 520
14454.52 558
14455.66 554
14456.79 567
14457.93 526
14459.06 520
14460.20 532
14461.33 529
14462.47 547
14463.60 563
14464.74 579
14465.87 577
14467.01 574
14468.15 591
14469.28 571
14470.42 585
14471.55 602
14472.69 599
14473.82 610
14474.96 612
14476.09 565
14477.23 551
14478.37 565
14479.50 608
14480.64 590
14481.77 565
14482.91 567
14484.05 608
14485.18 586
14486.32 611
14487.45 558
14488.59 553
14489.73 604
14490.86 565
14492.00 546
14493.14 545
14494.27 583
14495.41 579
14496.55 572
14497.68 567
14498.82 562
14499.96 562
14501.09 560
14502.23 573
14503.37 590
14504.50 575
14505.64 569
14506.78 574
14507.91 570
14509.05 572
14510.19 579
14511.33 563
14512.46 582
14513.60 598
14514.74 573
14515.87 588
14517.01 545
14518.15 560
14519.29 516
14520.42 545
14521.56 484
14522.70 503
14523.84 513
14524.97 533
14526.11 524
14527.25 524
14528.39 522
14529.53 534
14530.66 530
14531.80 537
14532.94 512
14534.08 498
14535.22 546
14536.35 501
14537.49 517
14538.63 509
14539.77 520
14540.91 514
14542.05 497
14543.18 538
14544.32 528
14545.46 486
14546.60 510
14547.74 565
14548.88 509
14550.01 527
14551.15 533
14552.29 537
14553.43 512
14554.57 506
14555.71 470
14556.85 518
14557.99 491
14559.13 500
14560.26 490
14561.40 489
14562.54 486
14563.68 501
14564.82 496
14565.96 488
14567.10 504
14568.24 482
14569.38 511
14570.52 494
14571.66 490
14572.80 490
14573.94 542
14575.08 481
14576.22 484
14577.36 503
14578.50 540
14579.64 535
14580.78 526
14581.92 512
14583.06 506
14584.20 511
14585.34 457
14586.48 503
14587.62 514
14588.76 528
14589.90 524
14591.04 527
14592.18 524
14593.32 556
14594.46 565
14595.60 532
14596.74 532
14597.88 530
14599.02 543
14600.16 585
14601.30 558
14602.44 540
14603.58 575
14604.72 535
14605.86 542
14607.00 530
14608.15 542
14609.29 564
14610.43 563
14611.57 557
14612.71 538
14613.85 519
14614.99 548
14616.13 554
14617.27 534
14618.42 576
14619.56 592
14620.70 617
14621.84 583
14622.98 577
14624.12 605
14625.26 583
14626.41 538
14627.55 589
14628.69 615
14629.83 605
14630.97 585
14632.12 622
14633.26 584
14634.40 604
14635.54 632
14636.68 616
14637.83 651
14638.97 589
14640.11 616
14641.25 639
14642.39 625
14643.54 607
14644.68 606
14645.82 548
14646.96 592
14648.11 581
14649.25 559
14650.39 545
14651.53 548
14652.68 525
14653.82 543
14654.96 556
14656.11 529
14657.25 514
14658.39 521
14659.53 506
14660.68 483
14661.82 500
14662.96 496
14664.11 485
14665.25 475
14666.39 484
14667.54 483
14668.68 479
14669.82 479
14670.97 476
14672.11 450
14673.25 460
14674.40 487
14675.54 452
14676.68 496
14677.83 450
14678.97 463
14680.11 447
14681.26 448
14682.40 443
14683.55 459
14684.69 448
14685.83 460
14686.98 457
14688.12 473
14689.27 425
14690.41 416
14691.55 420
14692.70 436
14693.84 426
14694.99 413
14696.13 483
14697.28 436
14698.42 446
14699.56 408
14700.71 455
14701.85 460
14703.00 460
14704.14 428
14705.29 409
14706.43 431
14707.58 431
14708.72 410
14709.87 414
14711.01 432
14712.16 412
14713.30 404
14714.45 420
14715.59 439
14716.74 408
14717.88 401
14719.03 426
14720.17 440
14721.32 421
14722.46 411
14723.61 400
14724.76 402
14725.90 425
14727.05 415
14728.19 411
14729.34 436
14730.48 415
14731.63 441
14732.77 419
14733.92 395
14735.07 451
14736.21 413
14737.36 410
14738.50 417
14739.65 410
14740.80 394
14741.94 411
14743.09 421
14744.24 412
14745.38 428
14746.53 393
14747.67 403
14748.82 385
14749.97 387
14751.11 393
14752.26 390
14753.41 412
14754.55 398
14755.70 402
14756.85 410
14757.99 384
14759.14 391
14760.29 409
14761.43 403
14762.58 390
14763.73 389
14764.88 379
14766.02 378
14767.17 361
14768.32 378
14769.46 407
14770.61 395
14771.76 389
14772.91 372
14774.05 379
14775.20 397
14776.35 368
14777.50 351
14778.64 338
14779.79 379
14780.94 398
14782.09 381
14783.23 385
14784.38 362
14785.53 348
14786.68 379
14787.83 375
14788.97 360
14790.12 356
14791.27 359
14792.42 370
14793.57 373
14794.71 342
14795.86 350
14797.01 380
14798.16 361
14799.31 373
14800.46 364
14801.60 364
14802.75 322
14803.90 345
14805.05 347
14806.20 335
14807.35 363
14808.50 372
14809.64 392
14810.79 355
14811.94 384
14813.09 373
14814.24 335
14815.39 348
14816.54 335
14817.69 342
14818.84 372
14819.99 346
14821.14 340
14822.28 342
14823.43 357
14824.58 346
14825.73 363
14826.88 358
14828.03 365
14829.18 347
14830.33 346
14831.48 360
14832.63 382
14833.78 340
14834.93 339
14836.08 348
14837.23 351
14838.38 331
14839.53 322
14840.68 340
14841.83 328
14842.98 352
14844.13 351
14845.28 330
14846.43 359
14847.58 377
14848.73 357
14849.88 362
14851.03 360
14852.18 340
14853.33 341
14854.48 366
14855.63 334
14856.78 328
14857.93 338
14859.08 359
14860.24 343
14861.39 321
14862.54 337
14863.69 346
14864.84 323
14865.99 342
14867.14 317
14868.29 338
14869.44 368
14870.59 319
14871.75 333
14872.90 328
14874.05 319
14875.20 321
14876.35 341
14877.50 363
14878.65 331
14879.81 333
14880.96 339
14882.11 361
14883.26 336
14884.41 319
14885.56 319
14886.71 341
14887.87 341
14889.02 320
14890.17 316
14891.32 334
14892.47 326
14893.63 324
14894.78 318
14895.93 324
14897.08 315
14898.24 347
14899.39 305
14900.54 340
14901.69 318
14902.84 312
14904.00 331
14905.15 324
14906.30 327
14907.45 337
14908.61 341
14909.76 316
14910.91 346
14912.07 334
14913.22 343
14914.37 328
14915.52 324
14916.68 360
14917.83 320
14918.98 330
14920.14 370
14921.29 349
14922.44 349
14923.60 306
14924.75 322
14925.90 308
14927.06 317
14928.21 335
14929.36 312
14930.52 335
14931.67 316
14932.82 324
14933.98 319
14935.13 321
14936.28 315
14937.44 349
14938.59 307
14939.74 314
14940.90 321
14942.05 318
14943.21 294
14944.36 330
14945.51 346
14946.67 319
14947.82 344
14948.98 335
14950.13 329
14951.29 300
14952.44 329
14953.59 345
14954.75 320
14955.90 311
14957.06 319
14958.21 301
14959.37 321
14960.52 345
14961.68 315
14962.83 371
14963.99 322
14965.14 357
14966.29 340
14967.45 346
14968.60 374
14969.76 366
14970.91 339
14972.07 318
14973.22 332
14974.38 339
14975.54 328
14976.69 326
14977.85 319
14979.00 333
14980.16 349
14981.31 339
14982.47 341
14983.62 336
14984.78 313
14985.93 349
14987.09 340
14988.25 350
14989.40 311
14990.56 338
14991.71 342
14992.87 317
14994.02 315
14995.18 325
14996.34 344
14997.49 331
14998.65 345
14999.80 324
15000.96 304
15002.12 299
15003.27 302
15004.43 340
15005.59 329
15006.74 332
15007.90 317
15009.06 316
15010.21 327
15011.37 353
15012.53 318
15013.68 324
15014.84 325
15016.00 318
15017.15 337
15018.31 298
15019.47 319
15020.62 337
15021.78 320
15022.94 330
15024.09 318
15025.25 316
15026.41 299
15027.57 299
15028.72 293
15029.88 331
15031.04 323
15032.19 326
15033.35 315
15034.51 308
15035.67 281
15036.82 293
15037.98 321
15039.14 305
15040.30 308
15041.46 331
15042.61 330
15043.77 326
15044.93 302
15046.09 326
15047.25 317
15048.40 299
15049.56 311
15050.72 338
15051.88 334
15053.04 322
15054.19 291
15055.35 316
15056.51 327
15057.67 346
15058.83 331
15059.99 331
15061.14 328
15062.30 300
15063.46 320
15064.62 308
15065.78 311
15066.94 332
15068.10 294
15069.26 328
15070.41 335
15071.57 328
15072.73 321
15073.89 319
15075.05 360
15076.21 321
15077.37 327
15078.53 347
15079.69 320
15080.85 342
15082.00 348
15083.16 329
15084.32 350
15085.48 317
15086.64 328
15087.80 326
15088.96 316
15090.12 327
15091.28 301
15092.44 318
15093.60 336
15094.76 331
15095.92 322
15097.08 313
15098.24 347
15099.40 340
15100.56 350
15101.72 322
15102.88 339
15104.04 370
15105.20 348
15106.36 344
15107.52 344
15108.68 314
15109.84 320
15111.00 328
15112.16 342
15113.32 315
15114.48 333
15115.64 333
15116.80 328
15117.97 354
15119.13 338
15120.29 343
15121.45 378
15122.61 341
15123.77 355
15124.93 345
15126.09 328
15127.25 344
15128.41 357
15129.57 352
15130.74 335
15131.90 325
15133.06 316
15134.22 362
15135.38 342
15136.54 357
15137.70 365
15138.87 361
15140.03 336
15141.19 342
15142.35 373
15143.51 399
15144.67 354
15145.84 336
15147.00 347
15148.16 360
15149.32 359
15150.48 323
15151.65 371
15152.81 360
15153.97 361
15155.13 352
15156.29 361
15157.46 353
15158.62 312
15159.78 353
15160.94 355
15162.10 356
15163.27 355
15164.43 391
15165.59 368
15166.75 400
15167.92 380
15169.08 389
15170.24 359
15171.41 367
15172.57 376
15173.73 356
15174.89 376
15176.06 396
15177.22 390
15178.38 392
15179.55 352
15180.71 405
15181.87 382
15183.04 374
15184.20 357
15185.36 387
15186.53 371
15187.69 381
15188.85 381
15190.02 402
15191.18 409
15192.34 383
15193.51 386
15194.67 391
15195.83 378
15197.00 405
15198.16 409
15199.32 420
15200.49 377
15201.65 352
15202.82 410
15203.98 419
15205.14 383
15206.31 428
15207.47 414
15208.64 422
15209.80 416
15210.97 425
15212.13 419
15213.29 430
15214.46 414
15215.62 387
15216.79 410
15217.95 436
15219.12 436
15220.28 420
15221.45 424
15222.61 398
15223.78 436
15224.94 440
15226.10 428
15227.27 446
15228.43 430
15229.60 442
15230.76 423
15231.93 449
15233.09 427
15234.26 435
15235.43 413
15236.59 472
15237.76 474
15238.92 456
15240.09 437
15241.25 455
15242.42 443
15243.58 482
15244.75 446
15245.91 459
15247.08 414
15248.25 445
15249.41 453
15250.58 434
15251.74 443
15252.91 439
15254.07 445
15255.24 441
15256.41 467
15257.57 438
15258.74 444
15259.90 413
15261.07 446
15262.24 424
15263.40 424
15264.57 433
15265.74 445
15266.90 389
15268.07 393
15269.24 423
15270.40 410
15271.57 434
15272.73 395
15273.90 399
15275.07 395
15276.23 391
15277.40 409
15278.57 410
15279.74 392
15280.90 414
15282.07 410
15283.24 410
15284.40 392
15285.57 422
15286.74 399
15287.90 417
15289.07 418
15290.24 436
15291.41 384
15292.57 396
15293.74 389
15294.91 390
15296.08 425
15297.24 411
15298.41 419
15299.58 425
15300.75 428
15301.91 370
15303.08 407
15304.25 378
15305.42 425
15306.59 385
15307.75 417
15308.92 415
15310.09 403
15311.26 403
15312.43 389
15313.59 394
15314.76 396
15315.93 408
15317.10 374
15318.27 401
15319.44 383
15320.60 426
15321.77 405
15322.94 422
15324.11 421
15325.28 421
15326.45 417
15327.62 393
15328.79 405
15329.95 405
15331.12 442
15332.29 406
15333.46 399
15334.63 392
15335.80 374
15336.97 404
15338.14 407
15339.31 377
15340.48 425
15341.64 398
15342.81 405
15343.98 429
15345.15 418
15346.32 425
15347.49 443
15348.66 450
15349.83 433
15351.00 444
15352.17 431
15353.34 433
15354.51 401
15355.68 415
15356.85 399
15358.02 420
15359.19 419
15360.36 401
15361.53 451
15362.70 416
15363.87 433
15365.04 437
15366.21 439
15367.38 442
15368.55 428
15369.72 409
15370.89 430
15372.06 458
15373.23 429
15374.40 437
15375.57 464
15376.74 449
15377.91 445
15379.08 438
15380.25 459
15381.43 447
15382.60 425
15383.77 414
15384.94 454
15386.11 435
15387.28 440
15388.45 433
15389.62 455
15390.79 431
15391.96 425
15393.14 416
15394.31 403
15395.48 433
15396.65 424
15397.82 385
15398.99 394
15400.16 402
15401.34 395
15402.51 397
15403.68 423
15404.85 410
15406.02 383
15407.19 394
15408.37 429
15409.54 382
15410.71 392
15411.88 357
15413.05 408
15414.23 395
15415.40 383
15416.57 356
15417.74 355
15418.91 390
15420.09 375
15421.26 421
15422.43 391
15423.60 401
15424.78 372
15425.95 395
15427.12 368
15428.29 396
15429.47 369
15430.64 385
15431.81 398
15432.98 374
15434.16 376
15435.33 373
15436.50 374
15437.67 357
15438.85 353
15440.02 375
15441.19 391
15442.37 380
15443.54 374
15444.71 396
15445.89 389
15447.06 362
15448.23 376
15449.41 367
15450.58 361
15451.75 380
15452.93 375
15454.10 382
15455.27 346
15456.45 370
15457.62 355
15458.79 394
15459.97 370
15461.14 367
15462.32 357
15463.49 367
15464.66 366
15465.84 360
15467.01 383
15468.19 385
15469.36 379
15470.53 390
15471.71 369
15472.88 338
15474.06 356
15475.23 374
15476.41 358
15477.58 349
15478.75 371
15479.93 357
15481.10 379
15482.28 344
15483.45 371
15484.63 370
15485.80 360
15486.98 344
15488.15 365
15489.33 346
15490.50 360
15491.68 372
15492.85 368
15494.03 372
15495.20 348
15496.38 371
15497.55 386
15498.73 385
15499.90 367
15501.08 354
15502.25 368
15503.43 383
15504.60 358
15505.78 352
15506.96 373
15508.13 376
15509.31 368
15510.48 375
15511.66 379
15512.83 380
15514.01 383
15515.19 401
15516.36 403
15517.54 378
15518.71 383
15519.89 394
15521.07 376
15522.24 377
15523.42 378
15524.59 388
15525.77 412
15526.95 402
15528.12 375
15529.30 380
15530.48 361
15531.65 378
15532.83 369
15534.01 374
15535.18 385
15536.36 379
15537.54 380
15538.71 348
15539.89 363
15541.07 374
15542.24 383
15543.42 373
15544.60 403
15545.77 381
15546.95 389
15548.13 382
15549.30 386
15550.48 384
15551.66 392
15552.84 417
15554.01 416
15555.19 413
15556.37 379
15557.55 390
15558.72 366
15559.90 398
15561.08 386
15562.26 398
15563.43 389
15564.61 432
15565.79 380
15566.97 371
15568.14 394
15569.32 399
15570.50 417
15571.68 429
15572.86 408
15574.03 394
15575.21 366
15576.39 397
15577.57 397
15578.75 448
15579.93 452
15581.10 418
15582.28 416
15583.46 422
15584.64 446
15585.82 422
15587.00 410
15588.18 417
15589.35 424
15590.53 460
15591.71 440
15592.89 453
15594.07 453
15595.25 438
15596.43 434
15597.61 464
15598.78 461
15599.96 465
15601.14 473
15602.32 456
15603.50 447
15604.68 461
15605.86 470
15607.04 493
15608.22 495
15609.40 500
15610.58 478
15611.76 514
15612.94 494
15614.12 479
15615.30 435
15616.48 474
15617.66 494
15618.84 485
15620.01 504
15621.19 509
15622.37 514
15623.55 525
15624.73 493
15625.91 474
15627.09 495
15628.27 492
15629.46 532
15630.64 501
15631.82 524
15633.00 510
15634.18 487
15635.36 537
15636.54 525
15637.72 557
15638.90 557
15640.08 530
15641.26 511
15642.44 546
15643.62 508
15644.80 542
15645.98 516
15647.16 546
15648.34 544
15649.52 546
15650.71 557
15651.89 557
15653.07 562
15654.25 553
15655.43 589
15656.61 533
15657.79 549
15658.97 538
15660.16 566
15661.34 593
15662.52 552
15663.70 554
15664.88 524
15666.06 539
15667.24 540
15668.43 556
15669.61 529
15670.79 580
15671.97 540
15673.15 578
15674.33 542
15675.52 546
15676.70 544
15677.88 541
15679.06 535
15680.24 502
15681.43 545
15682.61 560
15683.79 524
15684.97 538
15686.16 549
15687.34 539
15688.52 516
15689.70 516
15690.89 512
15692.07 493
15693.25 502
15694.43 490
15695.62 508
15696.80 535
15697.98 517
15699.16 532
15700.35 518
15701.53 512
15702.71 514
15703.90 516
15705.08 545
15706.26 549
15707.45 502
15708.63 528
15709.81 508
15711.00 546
15712.18 530
15713.36 525
15714.55 561
15715.73 564
15716.91 528
15718.10 564
15719.28 541
15720.46 530
15721.65 587
15722.83 543
15724.01 537
15725.20 525
15726.38 527
15727.57 550
15728.75 547
15729.93 551
15731.12 566
15732.30 579
15733.49 547
15734.67 542
15735.85 567
15737.04 545
15738.22 573
15739.41 566
15740.59 609
15741.78 577
15742.96 560
15744.14 598
15745.33 589
15746.51 601
15747.70 620
15748.88 637
15750.07 598
15751.25 612
15752.44 597
15753.62 629
15754.81 628
15755.99 596
15757.18 622
15758.36 652
15759.55 636
15760.73 631
15761.92 650
15763.10 601
15764.29 649
15765.47 641
15766.66 668
15767.84 650
15769.03 594
15770.21 587
15771.40 631
15772.59 628
15773.77 607
15774.96 604
15776.14 594
15777.33 604
15778.51 593
15779.70 550
15780.89 559
15782.07 581
15783.26 606
15784.44 564
15785.63 556
15786.82 591
15788.00 578
15789.19 601
15790.37 579
15791.56 558
15792.75 527
15793.93 581
15795.12 536
15796.31 539
15797.49 534
15798.68 530
15799.87 542
15801.05 508
15802.24 514
15803.43 514
15804.61 525
15805.80 530
15806.99 521
15808.17 536
15809.36 516
15810.55 507
15811.73 518
15812.92 505
15814.11 505
15815.30 493
15816.48 494
15817.67 492
15818.86 492
15820.05 515
15821.23 504
15822.42 509
15823.61 508
15824.80 513
15825.98 509
15827.17 510
15828.36 504
15829.55 497
15830.73 454
15831.92 472
15833.11 488
15834.30 511
15835.49 489
15836.67 498
15837.86 493
15839.05 486
15840.24 472
15841.43 494
15842.61 490
15843.80 480
15844.99 476
15846.18 505
15847.37 523
15848.56 462
15849.74 500
15850.93 507
15852.12 489
15853.31 483
15854.50 531
15855.69 490
15856.88 454
15858.06 471
15859.25 452
15860.44 496
15861.63 476
15862.82 482
15864.01 513
15865.20 499
15866.39 484
15867.58 519
15868.77 518
15869.95 494
15871.14 476
15872.33 501
15873.52 477
15874.71 501
15875.90 486
15877.09 480
15878.28 492
15879.47 483
15880.66 479
15881.85 491
15883.04 537
15884.23 512
15885.42 525
15886.61 559
15887.80 530
15888.99 537
15890.18 530
15891.37 490
15892.56 496
15893.75 513
15894.94 546
15896.13 534
15897.32 497
15898.51 539
15899.70 563
15900.89 534
15902.08 529
15903.27 531
15904.46 546
15905.65 561
15906.84 534
15908.03 557
15909.22 524
15910.42 546
15911.61 570
15912.80 536
15913.99 562
15915.18 581
15916.37 547
15917.56 543
15918.75 582
15919.94 595
15921.13 566
15922.32 560
15923.52 556
15924.71 532
15925.90 567
15927.09 547
15928.28 535
15929.47 528
15930.66 515
15931.86 525
15933.05 540
15934.24 534
15935.43 522
15936.62 541
15937.81 525
15939.01 555
15940.20 519
15941.39 516
15942.58 502
15943.77 534
15944.97 495
15946.16 502
15947.35 467
15948.54 511
15949.73 459
15950.93 461
15952.12 470
15953.31 452
15954.50 461
15955.70 467
15956.89 450
15958.08 457
15959.27 463
15960.47 438
15961.66 415
15962.85 414
15964.04 427
15965.24 437
15966.43 432
15967.62 410
15968.82 449
15970.01 434
15971.20 386
15972.40 396
15973.59 397
15974.78 438
15975.97 423
15977.17 377
15978.36 378
15979.55 391
15980.75 388
15981.94 391
15983.13 361
15984.33 382
15985.52 367
15986.72 393
15987.91 389
15989.10 376
15990.30 373
15991.49 384
15992.68 380
15993.88 354
15995.07 371
15996.27 369
15997.46 374
15998.65 349
15999.85 384
16001.04 359
16002.24 363
16003.43 361
16004.63 379
16005.82 356
16007.01 384
16008.21 361
16009.40 384
16010.60 377
16011.79 376
16012.99 393
16014.18 352
16015.38 332
16016.57 341
16017.76 361
16018.96 351
16020.15 363
16021.35 355
16022.54 344
16023.74 339
16024.93 380
16026.13 340
16027.32 365
16028.52 351
16029.72 356
16030.91 363
16032.11 355
16033.30 351
16034.50 363
16035.69 396
16036.89 351
16038.08 363
16039.28 325
16040.47 336
16041.67 355
16042.87 332
16044.06 339
16045.26 335
16046.45 348
16047.65 388
16048.84 380
16050.04 373
16051.24 343
16052.43 343
16053.63 332
16054.82 331
16056.02 347
16057.22 324
16058.41 350
16059.61 357
16060.81 331
16062.00 331
16063.20 372
16064.40 357
16065.59 352
16066.79 339
16067.99 332
16069.18 316
16070.38 333
16071.58 353
16072.77 330
16073.97 335
16075.17 337
16076.36 340
16077.56 310
16078.76 308
16079.95 320
16081.15 307
16082.35 284
16083.55 310
16084.74 340
16085.94 344
16087.14 322
16088.33 306
16089.53 296
16090.73 285
16091.93 286
16093.12 276
16094.32 312
16095.52 297
16096.72 313
16097.92 323
16099.11 298
16100.31 310
16101.51 328
16102.71 298
16103.90 316
16105.10 315
16106.30 291
16107.50 318
16108.70 304
16109.90 309
16111.09 310
16112.29 319
16113.49 277
16114.69 302
16115.89 311
16117.09 323
16118.28 314
16119.48 323
16120.68 309
16121.88 323
16123.08 291
16124.28 280
16125.48 299
16126.67 303
16127.87 305
16129.07 298
16130.27 305
16131.47 296
16132.67 331
16133.87 284
16135.07 297
16136.27 300
16137.47 325
16138.67 289
16139.86 319
16141.06 268
16142.26 313
16143.46 309
16144.66 310
16145.86 273
16147.06 285
16148.26 298
16149.46 297
16150.66 284
16151.86 281
16153.06 303
16154.26 296
16155.46 307
16156.66 281
16157.86 291
16159.06 284
16160.26 312
16161.46 305
16162.66 312
16163.86 306
16165.06 306
16166.26 299
16167.46 292
16168.66 284
16169.86 301
16171.06 295
16172.26 266
16173.46 310
16174.66 324
16175.86 303
16177.07 267
16178.27 277
16179.47 303
16180.67 276
16181.87 279
16183.07 284
16184.27 294
16185.47 277
16186.67 290
16187.87 295
16189.07 293
16190.28 282
16191.48 288
16192.68 297
16193.88 319
16195.08 288
16196.28 282
16197.48 277
16198.69 299
16199.89 314
16201.09 319
16202.29 307
16203.49 280
16204.69 309
16205.90 297
16207.10 285
16208.30 293
16209.50 299
16210.70 305
16211.91 300
16213.11 288
16214.31 315
16215.51 306
16216.71 325
16217.92 277
16219.12 321
16220.32 282
16221.52 300
16222.72 319
16223.93 326
16225.13 312
16226.33 295
16227.53 314
16228.74 296
16229.94 290
16231.14 293
16232.35 332
16233.55 296
16234.75 310
16235.95 290
16237.16 316
16238.36 307
16239.56 308
16240.77 297
16241.97 280
16243.17 286
16244.38 326
16245.58 312
16246.78 316
16247.99 322
16249.19 312
16250.39 318
16251.60 332
16252.80 323
16254.00 299
16255.21 335
16256.41 319
16257.61 302
16258.82 316
16260.02 321
16261.22 320
16262.43 309
16263.63 323
16264.84 295
16266.04 307
16267.24 335
16268.45 336
16269.65 318
16270.86 309
16272.06 315
16273.27 339
16274.47 308
16275.67 296
16276.88 350
16278.08 312
16279.29 297
16280.49 329
16281.70 356
16282.90 326
16284.11 300
16285.31 300
16286.52 340
16287.72 340
16288.92 321
16290.13 292
16291.33 303
16292.54 276
16293.74 308
16294.95 289
16296.15 297
16297.36 324
16298.57 310
16299.77 312
16300.98 316
16302.18 319
16303.39 326
16304.59 342
16305.80 330
16307.00 296
16308.21 295
16309.41 333
16310.62 314
16311.83 296
16313.03 304
16314.24 307
16315.44 304
16316.65 323
16317.85 328
16319.06 295
16320.27 296
16321.47 301
16322.68 322
16323.88 280
16325.09 289
16326.30 302
16327.50 333
16328.71 302
16329.92 311
16331.12 303
16332.33 320
16333.54 301
16334.74 295
16335.95 306
16337.16 298
16338.36 290
16339.57 298
16340.78 281
16341.98 284
16343.19 292
16344.40 291
16345.60 283
16346.81 300
16348.02 297
16349.22 283
16350.43 317
16351.64 266
16352.85 280
16354.05 300
16355.26 288
16356.47 306
16357.67 295
16358.88 276
16360.09 280
16361.30 280
16362.50 285
16363.71 286
16364.92 280
16366.13 288
16367.34 290
16368.54 294
16369.75 278
16370.96 305
16372.17 289
16373.37 285
16374.58 281
16375.79 280
16377.00 297
16378.21 309
16379.42 281
16380.62 298
16381.83 261
16383.04 257
16384.25 260
16385.46 294
16386.67 275
16387.87 280
16389.08 300
16390.29 291
16391.50 266
16392.71 276
16393.92 268
16395.13 308
16396.33 284
16397.54 256
16398.75 284
16399.96 312
16401.17 266
16402.38 276
16403.59 276
16404.80 286
16406.01 274
16407.22 268
16408.42 310
16409.63 293
16410.84 272
16412.05 280
16413.26 281
16414.47 283
16415.68 275
16416.89 269
16418.10 263
16419.31 268
16420.52 288
16421.73 292
16422.94 275
16424.15 270
16425.36 299
16426.57 275
16427.78 280
16428.99 304
16430.20 273
16431.41 293
16432.62 274
16433.83 298
16435.04 284
16436.25 283
16437.46 291
16438.67 271
16439.88 268
16441.09 291
16442.30 279
16443.51 293
16444.72 285
16445.93 280
16447.14 287
16448.36 284
16449.57 264
16450.78 277
16451.99 256
16453.20 270
16454.41 277
16455.62 281
16456.83 251
16458.04 256
16459.25 252
16460.47 229
16461.68 264
16462.89 269
16464.10 258
16465.31 263
16466.52 261
16467.73 271
16468.94 259
16470.16 293
16471.37 280
16472.58 281
16473.79 276
16475.00 289
16476.21 281
16477.43 255
16478.64 271
16479.85 270
16481.06 287
16482.27 273
16483.49 287
16484.70 252
16485.91 265
16487.12 258
16488.33 279
16489.55 263
16490.76 266
16491.97 263
16493.18 271
16494.40 290
16495.61 270
16496.82 241
16498.03 252
16499.25 286
16500.46 287
16501.67 268
16502.88 254
16504.10 283
16505.31 289
16506.52 277
16507.74 283
16508.95 260
16510.16 245
16511.37 277
16512.59 271
16513.80 255
16515.01 242
16516.23 278
16517.44 276
16518.65 255
16519.87 289
16521.08 265
16522.29 300
16523.51 285
16524.72 268
16525.93 271
16527.15 257
16528.36 289
16529.58 279
16530.79 272
16532.00 289
16533.22 285
16534.43 274
16535.64 266
16536.86 277
16538.07 268
16539.29 260
16540.50 274
16541.72 293
16542.93 293
16544.14 283
16545.36 264
16546.57 279
16547.79 288
16549.00 289
16550.22 273
16551.43 262
16552.64 267
16553.86 295
16555.07 270
16556.29 289
16557.50 290
16558.72 310
16559.93 290
16561.15 303
16562.36 288
16563.58 283
16564.79 279
16566.01 300
16567.22 279
16568.44 268
16569.65 282
16570.87 279
16572.08 288
16573.30 302
16574.51 294
16575.73 302
16576.95 282
16578.16 292
16579.38 305
16580.59 295
16581.81 301
16583.02 290
16584.24 292
16585.45 317
16586.67 299
16587.89 288
16589.10 306
16590.32 310
16591.53 287
16592.75 304
16593.97 288
16595.18 290
16596.40 287
16597.61 275
16598.83 286
16600.05 276
16601.26 279
16602.48 286
16603.70 291
16604.91 290
16606.13 265
16607.35 266
16608.56 292
16609.78 294
16611.00 283
16612.21 274
16613.43 251
16614.65 284
16615.86 257
16617.08 258
16618.30 280
16619.51 271
16620.73 265
16621.95 267
16623.17 251
16624.38 245
16625.60 267
16626.82 293
16628.03 252
16629.25 252
16630.47 252
16631.69 263
16632.90 244
16634.12 277
16635.34 252
16636.56 287
16637.77 269
16638.99 279
16640.21 248
16641.43 255
16642.65 280
16643.86 260
16645.08 266
16646.30 250
16647.52 259
16648.74 250
16649.95 249
16651.17 258
16652.39 275
16653.61 254
16654.83 246
16656.05 255
16657.26 267
16658.48 277
16659.70 241
16660.92 262
16662.14 265
16663.36 251
16664.58 264
16665.79 270
16667.01 253
16668.23 279
16669.45 257
16670.67 264
16671.89 253
16673.11 237
16674.33 260
16675.55 262
16676.76 258
16677.98 233
16679.20 231
16680.42 253
16681.64 248
16682.86 223
16684.08 282
16685.30 252
16686.52 281
16687.74 236
16688.96 241
16690.18 273
16691.40 279
16692.62 279
16693.84 242
16695.06 237
16696.28 224
16697.50 235
16698.72 252
16699.94 267
16701.16 269
16702.38 266
16703.60 245
16704.82 245
16706.04 251
16707.26 277
16708.48 246
16709.70 239
16710.92 247
16712.14 261
16713.36 244
16714.58 262
16715.80 268
16717.02 256
16718.24 258
16719.46 235
16720.68 262
16721.90 261
16723.12 264
16724.34 233
16725.57 236
16726.79 244
16728.01 226
16729.23 240
16730.45 269
16731.67 256
16732.89 256
16734.11 273
16735.33 277
16736.56 220
16737.78 204
16739.00 239
16740.22 245
16741.44 246
16742.66 238
16743.88 255
16745.11 238
16746.33 254
16747.55 231
16748.77 255
16749.99 227
16751.21 230
16752.44 246
16753.66 274
16754.88 241
16756.10 243
16757.32 251
16758.55 229
16759.77 237
16760.99 254
16762.21 235
16763.44 244
16764.66 236
16765.88 231
16767.10 273
16768.32 249
16769.55 244
16770.77 254
16771.99 261
16773.22 251
16774.44 246
16775.66 248
16776.88 254
16778.11 255
16779.33 246
16780.55 235
16781.77 250
16783.00 253
16784.22 248
16785.44 281
16786.67 249
16787.89 250
16789.11 266
16790.34 259
16791.56 243
16792.78 249
16794.01 244
16795.23 247
16796.45 271
16797.68 233
16798.90 257
16800.12 235
16801.35 259
16802.57 241
16803.80 248
16805.02 236
16806.24 260
16807.47 246
16808.69 241
16809.91 240
16811.14 235
16812.36 257
16813.59 277
16814.81 237
16816.04 239
16817.26 253
16818.48 260
16819.71 256
16820.93 238
16822.16 266
16823.38 268
16824.61 291
16825.83 270
16827.06 243
16828.28 244
16829.50 280
16830.73 260
16831.95 279
16833.18 274
16834.40 263
16835.63 277
16836.85 247
16838.08 265
16839.30 287
16840.53 268
16841.75 261
16842.98 288
16844.20 274
16845.43 261
16846.65 264
16847.88 266
16849.11 288
16850.33 247
16851.56 241
16852.78 273
16854.01 288
16855.23 263
16856.46 274
16857.68 281
16858.91 280
16860.14 269
16861.36 307
16862.59 291
16863.81 289
16865.04 277
16866.27 293
16867.49 307
16868.72 272
16869.94 287
16871.17 317
16872.40 309
16873.62 291
16874.85 294
16876.08 310
16877.30 320
16878.53 293
16879.76 304
16880.98 306
16882.21 308
16883.43 298
16884.66 302
16885.89 319
16887.12 320
16888.34 298
16889.57 322
16890.80 292
16892.02 321
16893.25 325
16894.48 306
16895.70 287
16896.93 314
16898.16 325
16899.39 314
16900.61 320
16901.84 296
16903.07 302
16904.29 306
16905.52 298
16906.75 301
16907.98 269
16909.20 314
16910.43 294
16911.66 286
16912.89 307
16914.12 314
16915.34 276
16916.57 310
16917.80 264
16919.03 284
16920.26 270
16921.48 291
16922.71 295
16923.94 284
16925.17 296
16926.40 318
16927.62 294
16928.85 283
16930.08 310
16931.31 268
16932.54 294
16933.77 261
16934.99 281
16936.22 263
16937.45 259
16938.68 270
16939.91 276
16941.14 308
16942.37 286
16943.60 272
16944.82 267
16946.05 292
16947.28 285
16948.51 279
16949.74 269
16950.97 299
16952.20 292
16953.43 300
16954.66 264
16955.89 285
16957.12 292
16958.34 281
16959.57 295
16960.80 278
16962.03 267
16963.26 282
16964.49 283
16965.72 284
16966.95 293
16968.18 281
16969.41 278
16970.64 279
16971.87 280
16973.10 282
16974.33 269
16975.56 269
16976.79 301
16978.02 281
16979.25 278
16980.48 290
16981.71 270
16982.94 267
16984.17 266
16985.40 274
16986.63 265
16987.86 255
16989.09 268
16990.32 296
16991.55 269
16992.79 272
16994.02 298
16995.25 271
16996.48 272
16997.71 269
16998.94 265
17000.17 292
17001.40 276
17002.63 245
17003.86 272
17005.09 286
17006.32 277
17007.56 276
17008.79 290
17010.02 299
17011.25 274
17012.48 248
17013.71 254
17014.94 240
17016.18 277
17017.41 271
17018.64 271
17019.87 255
17021.10 280
17022.33 255
17023.57 247
17024.80 268
17026.03 268
17027.26 268
17028.49 262
17029.72 249
17030.96 243
17032.19 271
17033.42 246
17034.65 261
17035.88 238
17037.12 259
17038.35 262
17039.58 258
17040.81 265
17042.05 241
17043.28 257
17044.51 261
17045.74 256
17046.98 249
17048.21 225
17049.44 268
17050.67 269
17051.91 254
17053.14 242
17054.37 245
17055.61 249
17056.84 282
17058.07 247
17059.30 241
17060.54 225
17061.77 232
17063.00 230
17064.24 251
17065.47 246
17066.70 245
17067.94 236
17069.17 240
17070.40 225
17071.64 253
17072.87 221
17074.10 258
17075.34 250
17076.57 248
17077.81 232
17079.04 251
17080.27 235
17081.51 252
17082.74 258
17083.97 225
17085.21 259
17086.44 236
17087.68 236
17088.91 228
17090.15 248
17091.38 241
17092.61 263
17093.85 261
17095.08 236
17096.32 236
17097.55 216
17098.79 226
17100.02 244
17101.25 229
17102.49 234
17103.72 244
17104.96 236
17106.19 236
17107.43 232
17108.66 237
17109.90 249
17111.13 244
17112.37 246
17113.60 250
17114.84 247
17116.07 232
17117.31 247
17118.54 251
17119.78 237
17121.01 205
17122.25 228
17123.48 212
17124.72 232
17125.95 225
17127.19 207
17128.43 196
17129.66 221
17130.90 240
17132.13 231
17133.37 230
17134.60 230
17135.84 222
17137.08 246
17138.31 251
17139.55 218
17140.78 258
17142.02 263
17143.26 236
17144.49 236
17145.73 218
17146.96 222
17148.20 246
17149.44 215
17150.67 225
17151.91 254
17153.15 224
17154.38 219
17155.62 230
17156.85 233
17158.09 221
17159.33 254
17160.56 245
17161.80 214
17163.04 239
17164.28 265
17165.51 222
17166.75 207
17167.99 231
17169.22 244
17170.46 243
17171.70 257
17172.93 244
17174.17 236
17175.41 252
17176.65 215
17177.88 239
17179.12 215
17180.36 208
17181.60 225
17182.83 234
17184.07 226
17185.31 210
17186.55 197
17187.78 220
17189.02 235
17190.26 226
17191.50 241
17192.73 226
17193.97 214
17195.21 227
17196.45 209
17197.69 230
17198.92 207
17200.16 200
17201.40 224
17202.64 219
17203.88 229
17205.12 223
17206.35 225
17207.59 227
17208.83 212
17210.07 198
17211.31 218
17212.55 235
17213.78 232
17215.02 208
17216.26 222
17217.50 250
17218.74 237
17219.98 216
17221.22 206
17222.46 237
17223.69 196
17224.93 192
17226.17 221
17227.41 209
17228.65 207
17229.89 208
17231.13 228
17232.37 217
17233.61 202
17234.85 221
17236.09 208
17237.33 211
17238.57 222
17239.81 233
17241.04 222
17242.28 208
17243.52 237
17244.76 231
17246.00 205
17247.24 188
17248.48 198
17249.72 200
17250.96 221
17252.20 224
17253.44 224
17254.68 212
17255.92 236
17257.16 226
17258.40 209
17259.64 244
17260.88 218
17262.12 215
17263.37 210
17264.61 186
17265.85 221
17267.09 239
17268.33 245
17269.57 212
17270.81 218
17272.05 214
17273.29 188
17274.53 205
17275.77 211
17277.01 231
17278.25 224
17279.49 207
17280.74 224
17281.98 240
17283.22 204
17284.46 214
17285.70 229
17286.94 227
17288.18 213
17289.42 211
17290.66 202
17291.91 218
17293.15 212
17294.39 214
17295.63 236
17296.87 249
17298.11 211
17299.36 203
17300.60 207
17301.84 209
17303.08 212
17304.32 202
17305.56 187
17306.81 186
17308.05 209
17309.29 199
17310.53 213
17311.77 212
17313.02 205
17314.26 213
17315.50 199
17316.74 214
17317.99 206
17319.23 249
17320.47 218
17321.71 213
17322.96 209
17324.20 238
17325.44 196
17326.68 211
17327.93 220
17329.17 226
17330.41 196
17331.65 205
17332.90 203
17334.14 233
17335.38 216
17336.63 220
17337.87 224
17339.11 218
17340.36 212
17341.60 221
17342.84 212
17344.09 226
17345.33 203
17346.57 214
17347.82 199
17349.06 212
17350.30 224
17351.55 201
17352.79 211
17354.03 222
17355.28 225
17356.52 228
17357.76 197
17359.01 218
17360.25 229
17361.50 229
17362.74 214
17363.98 224
17365.23 192
17366.47 222
17367.72 218
17368.96 221
17370.21 201
17371.45 203
17372.69 235
17373.94 203
17375.18 221
17376.43 208
17377.67 206
17378.92 206
17380.16 187
17381.41 195
17382.65 222
17383.89 224
17385.14 213
17386.38 191
17387.63 207
17388.87 205
17390.12 217
17391.36 209
17392.61 202
17393.85 227
17395.10 209
17396.34 208
17397.59 210
17398.83 209
17400.08 197
17401.33 215
17402.57 208
17403.82 211
17405.06 207
17406.31 225
17407.55 226
17408.80 203
17410.04 211
17411.29 204
17412.54 216
17413.78 188
17415.03 191
17416.27 202
17417.52 240
17418.76 207
17420.01 213
17421.26 207
17422.50 221
17423.75 198
17425.00 210
17426.24 207
17427.49 238
17428.73 235
17429.98 211
17431.23 220
17432.47 190
17433.72 226
17434.97 230
17436.21 230
17437.46 227
17438.71 221
17439.95 229
17441.20 220
17442.45 219
17443.69 234
17444.94 228
17446.19 241
17447.43 217
17448.68 218
17449.93 225
17451.18 215
17452.42 227
17453.67 209
17454.92 205
17456.16 220
17457.41 241
17458.66 218
17459.91 214
17461.15 222
17462.40 225
17463.65 215
17464.90 218
17466.14 216
17467.39 220
17468.64 234
17469.89 223
17471.14 255
17472.38 241
17473.63 229
17474.88 222
17476.13 249
17477.38 240
17478.62 210
17479.87 212
17481.12 243
17482.37 251
17483.62 208
17484.86 214
17486.11 232
17487.36 230
17488.61 224
17489.86 230
17491.11 214
17492.36 228
17493.60 229
17494.85 252
17496.10 218
17497.35 228
17498.60 238
17499.85 246
17501.10 250
17502.35 225
17503.59 232
17504.84 217
17506.09 230
17507.34 230
17508.59 222
17509.84 223
17511.09 212
17512.34 231
17513.59 239
17514.84 231
17516.09 240
17517.34 213
17518.59 225
17519.84 251
17521.09 242
17522.33 222
17523.58 220
17524.83 247
17526.08 249
17527.33 250
17528.58 237
17529.83 222
17531.08 232
17532.33 248
17533.58 245
17534.83 232
17536.08 231
17537.33 230
17538.58 235
17539.83 243
17541.09 258
17542.34 248
17543.59 252
17544.84 235
17546.09 228
17547.34 241
17548.59 228
17549.84 237
17551.09 260
17552.34 249
17553.59 231
17554.84 241
17556.09 276
17557.34 259
17558.59 222
17559.85 247
17561.10 232
17562.35 249
17563.60 238
17564.85 227
17566.10 265
17567.35 224
17568.60 243
17569.86 267
17571.11 238
17572.36 236
17573.61 241
17574.86 225
17576.11 235
17577.36 235
17578.62 250
17579.87 228
17581.12 239
17582.37 251
17583.62 255
17584.87 229
17586.13 219
17587.38 266
17588.63 273
17589.88 235
17591.13 241
17592.39 245
17593.64 243
17594.89 234
17596.14 241
17597.40 248
17598.65 264
17599.90 250
17601.15 253
17602.41 268
17603.66 256
17604.91 248
17606.16 266
17607.42 257
17608.67 244
17609.92 229
17611.17 240
17612.43 236
17613.68 243
17614.93 233
17616.19 259
17617.44 241
17618.69 240
17619.95 261
17621.20 242
17622.45 247
17623.71 255
17624.96 259
17626.21 267
17627.47 267
17628.72 275
17629.97 265
17631.23 240
17632.48 251
17633.73 272
17634.99 243
17636.24 238
17637.49 242
17638.75 266
17640.00 262
17641.26 268
17642.51 261
17643.76 262
17645.02 236
17646.27 248
17647.53 265
17648.78 249
17650.03 284
17651.29 274
17652.54 262
17653.80 241
17655.05 232
17656.31 244
17657.56 242
17658.82 272
17660.07 245
17661.32 253
17662.58 256
17663.83 260
17665.09 219
17666.34 235
17667.60 248
17668.85 227
17670.11 254
17671.36 250
17672.62 252
17673.87 258
17675.13 232
17676.38 245
17677.64 261
17678.89 223
17680.15 239
17681.40 241
17682.66 225
17683.92 230
17685.17 221
17686.43 234
17687.68 241
17688.94 257
17690.19 236
17691.45 202
17692.70 194
17693.96 229
17695.22 236
17696.47 233
17697.73 215
17698.98 235
17700.24 240
17701.50 231
17702.75 233
17704.01 254
17705.26 238
17706.52 241
17707.78 242
17709.03 228
17710.29 234
17711.55 220
17712.80 236
17714.06 243
17715.32 230
17716.57 226
17717.83 232
17719.09 245
17720.34 218
17721.60 220
17722.86 220
17724.11 209
17725.37 227
17726.63 240
17727.88 247
17729.14 238
17730.40 228
17731.65 206
17732.91 216
17734.17 224
17735.43 239
17736.68 205
17737.94 224
17739.20 228
17740.46 237
17741.71 237
17742.97 237
17744.23 243
17745.49 239
17746.74 221
17748.00 217
17749.26 219
17750.52 229
17751.77 190
17753.03 212
17754.29 217
17755.55 216
17756.81 201
17758.06 226
17759.32 238
17760.58 224
17761.84 183
17763.10 217
17764.35 219
17765.61 208
17766.87 216
17768.13 221
17769.39 233
17770.65 205
17771.91 216
17773.16 212
17774.42 203
17775.68 213
17776.94 239
17778.20 224
17779.46 234
17780.72 224
17781.98 227
17783.23 222
17784.49 205
17785.75 217
17787.01 227
17788.27 251
17789.53 209
17790.79 205
17792.05 216
17793.31 219
17794.57 210
17795.83 234
17797.09 187
17798.34 204
17799.60 229
17800.86 193
17802.12 225
17803.38 188
17804.64 211
17805.90 220
17807.16 219
17808.42 198
17809.68 223
17810.94 206
17812.20 202
17813.46 205
17814.72 226
17815.98 197
17817.24 215
17818.50 216
17819.76 207
17821.02 219
17822.28 188
17823.54 220
17824.80 218
17826.06 213
17827.33 204
17828.59 213
17829.85 201
17831.11 205
17832.37 200
17833.63 208
17834.89 219
17836.15 192
17837.41 210
17838.67 197
17839.93 203
17841.19 219
17842.45 206
17843.72 198
17844.98 197
17846.24 192
17847.50 190
17848.76 219
17850.02 227
17851.28 204
17852.54 222
17853.81 194
17855.07 196
17856.33 187
17857.59 209
17858.85 193
17860.11 183
17861.38 207
17862.64 234
17863.90 213
17865.16 200
17866.42 204
17867.68 226
17868.95 213
17870.21 202
17871.47 206
17872.73 196
17874.00 194
17875.26 199
17876.52 199
17877.78 186
17879.04 185
17880.31 216
17881.57 206
17882.83 203
17884.09 197
17885.36 202
17886.62 192
17887.88 199
17889.14 212
17890.41 206
17891.67 194
17892.93 193
17894.20 219
17895.46 212
17896.72 203
17897.98 215
17899.25 193
17900.51 188
17901.77 171
17903.04 204
17904.30 227
17905.56 211
17906.83 204
17908.09 187
17909.35 214
17910.62 220
17911.88 204
17913.14 206
17914.41 211
17915.67 192
17916.93 192
17918.20 196
17919.46 189
17920.73 203
17921.99 208
17923.25 193
17924.52 185
17925.78 206
17927.05 214
17928.31 221
17929.57 214
17930.84 209
17932.10 230
17933.37 208
17934.63 195
17935.90 197
17937.16 197
17938.42 217
17939.69 216
17940.95 187
17942.22 173
17943.48 206
17944.75 196
17946.01 197
17947.28 207
17948.54 199
17949.81 211
17951.07 210
17952.34 204
17953.60 180
17954.87 196
17956.13 178
17957.40 191
17958.66 197
17959.93 186
17961.19 190
17962.46 193
17963.72 217
17964.99 207
17966.25 193
17967.52 175
17968.78 196
17970.05 194
17971.31 189
17972.58 174
17973.85 184
17975.11 219
17976.38 216
17977.64 180
17978.91 197
17980.18 212
17981.44 211
17982.71 201
17983.97 200
17985.24 201
17986.51 185
17987.77 214
17989.04 199
17990.30 207
17991.57 195
17992.84 219
17994.10 213
17995.37 212
17996.64 176
17997.90 211
17999.17 234
18000.44 198
18001.70 186
18002.97 194
18004.24 201
18005.50 204
18006.77 196
18008.04 207
18009.30 189
18010.57 185
18011.84 213
18013.10 195
18014.37 206
18015.64 184
18016.91 194
18018.17 210
18019.44 208
18020.71 200
18021.97 205
18023.24 226
18024.51 186
18025.78 195
18027.04 187
18028.31 202
18029.58 202
18030.85 200
18032.12 220
18033.38 203
18034.65 199
18035.92 208
18037.19 208
18038.45 195
18039.72 192
18040.99 218
18042.26 224
18043.53 205
18044.80 199
18046.06 193
18047.33 200
18048.60 199
18049.87 221
18051.14 214
18052.40 207
18053.67 197
18054.94 199
18056.21 206
18057.48 219
18058.75 188
18060.02 201
18061.29 204
18062.55 188
18063.82 222
18065.09 193
18066.36 213
18067.63 204
18068.90 198
18070.17 196
18071.44 186
18072.71 205
18073.98 210
18075.24 213
18076.51 205
18077.78 194
18079.05 204
18080.32 213
18081.59 198
18082.86 214
18084.13 196
18085.40 206
18086.67 215
18087.94 210
18089.21 194
18090.48 201
18091.75 193
18093.02 214
18094.29 196
18095.56 218
18096.83 208
18098.10 198
18099.37 205
18100.64 203
18101.91 188
18103.18 230
18104.45 228
18105.72 199
18106.99 197
18108.26 218
18109.53 217
18110.80 171
18112.07 212
18113.34 213
18114.61 200
18115.88 207
18117.15 208
18118.43 199
18119.70 199
18120.97 233
18122.24 219
18123.51 236
18124.78 206
18126.05 222
18127.32 195
18128.59 206
18129.86 210
18131.14 219
18132.41 204
18133.68 215
18134.95 186
18136.22 190
18137.49 168
18138.76 203
18140.04 191
18141.31 199
18142.58 222
18143.85 199
18145.12 209
18146.39 193
18147.67 200
18148.94 211
18150.21 182
18151.48 185
18152.75 199
18154.02 191
18155.30 191
18156.57 196
18157.84 212
18159.11 202
18160.39 203
18161.66 226
18162.93 223
18164.20 215
18165.47 226
18166.75 230
18168.02 204
18169.29 210
18170.56 186
18171.84 224
18173.11 201
18174.38 202
18175.66 184
18176.93 206
18178.20 191
18179.47 207
18180.75 218
18182.02 207
18183.29 222
18184.57 201
18185.84 193
18187.11 190
18188.39 193
18189.66 218
18190.93 216
18192.21 181
18193.48 188
18194.75 201
18196.03 216
18197.30 221
18198.57 218
18199.85 219
18201.12 206
18202.39 220
18203.67 204
18204.94 201
18206.22 193
18207.49 205
18208.76 193
18210.04 205
18211.31 166
18212.59 208
18213.86 235
18215.13 208
18216.41 188
18217.68 206
18218.96 220
18220.23 204
18221.51 182
18222.78 163
18224.05 187
18225.33 207
18226.60 195
18227.88 196
18229.15 239
18230.43 196
18231.70 220
18232.98 191
18234.25 239
18235.53 212
18236.80 190
18238.08 195
18239.35 205
18240.63 186
18241.90 191
18243.18 192
18244.45 208
18245.73 214
18247.00 187
18248.28 196
18249.55 178
18250.83 189
18252.10 188
18253.38 224
18254.65 204
18255.93 181
18257.21 212
18258.48 235
18259.76 222
18261.03 205
18262.31 210
18263.58 228
18264.86 218
18266.14 199
18267.41 242
18268.69 211
18269.96 197
18271.24 179
18272.52 218
18273.79 205
18275.07 203
18276.35 188
18277.62 176
18278.90 200
18280.17 189
18281.45 213
18282.73 193
18284.00 205
18285.28 201
18286.56 231
18287.83 182
18289.11 228
18290.39 196
18291.66 221
18292.94 221
18294.22 224
18295.50 198
18296.77 201
18298.05 217
18299.33 200
18300.60 203
18301.88 204
18303.16 223
18304.43 232
18305.71 217
18306.99 210
18308.27 196
18309.54 232
18310.82 243
18312.10 208
18313.38 204
18314.65 229
18315.93 219
18317.21 194
18318.49 216
18319.77 215
18321.04 212
18322.32 219
18323.60 211
18324.88 206
18326.16 161
18327.43 210
18328.71 211
18329.99 227
18331.27 211
18332.55 217
18333.82 223
18335.10 203
18336.38 215
18337.66 229
18338.94 218
18340.22 225
18341.50 204
18342.77 215
18344.05 217
18345.33 227
18346.61 211
18347.89 192
18349.17 213
18350.45 212
18351.73 210
18353.00 209
18354.28 211
18355.56 212
18356.84 206
18358.12 204
18359.40 173
18360.68 215
18361.96 196
18363.24 207
18364.52 193
18365.80 198
18367.08 208
18368.36 206
18369.64 215
18370.91 230
18372.19 189
18373.47 194
18374.75 176
18376.03 206
18377.31 213
18378.59 202
18379.87 200
18381.15 208
18382.43 205
18383.71 200
18384.99 192
18386.27 193
18387.55 191
18388.83 182
18390.11 190
18391.39 192
18392.67 201
18393.95 208
18395.24 211
18396.52 214
18397.80 217
18399.08 198
18400.36 191
18401.64 199
18402.92 180
18404.20 211
18405.48 174
18406.76 207
18408.04 204
18409.32 196
18410.60 185
18411.89 214
18413.17 197
18414.45 210
18415.73 193
18417.01 195
18418.29 201
18419.57 206
18420.85 200
18422.13 183
18423.42 229
18424.70 215
18425.98 210
18427.26 222
18428.54 216
18429.82 195
18431.11 186
18432.39 195
18433.67 193
18434.95 196
18436.23 196
18437.51 204
18438.80 193
18440.08 224
18441.36 202
18442.64 181
18443.93 199
18445.21 209
18446.49 193
18447.77 192
18449.05 202
18450.34 206
18451.62 179
18452.90 196
18454.18 217
18455.47 202
18456.75 210
18458.03 207
18459.31 185
18460.60 205
18461.88 227
18463.16 206
18464.45 209
18465.73 201
18467.01 189
18468.29 185
18469.58 199
18470.86 225
18472.14 191
18473.43 178
18474.71 205
18475.99 198
18477.28 197
18478.56 200
18479.84 191
18481.13 208
18482.41 209
18483.69 196
18484.98 206
18486.26 198
18487.54 204
18488.83 208
18490.11 202
18491.40 211
18492.68 223
18493.96 191
18495.25 211
18496.53 207
18497.81 216
18499.10 213
18500.38 223
18501.67 214
18502.95 194
18504.24 211
18505.52 196
18506.80 213
18508.09 216
18509.37 198
18510.66 230
18511.94 214
18513.23 216
18514.51 205
18515.80 208
18517.08 200
18518.37 192
18519.65 205
18520.93 208
18522.22 198
18523.50 212
18524.79 219
18526.07 206
18527.36 202
18528.64 207
18529.93 214
18531.21 202
18532.50 181
18533.79 192
18535.07 206
18536.36 206
18537.64 192
18538.93 232
18540.21 190
18541.50 205
18542.78 193
18544.07 203
18545.35 194
18546.64 201
18547.93 215
18549.21 196
18550.50 171
18551.78 207
18553.07 198
18554.36 202
18555.64 211
18556.93 181
18558.21 190
18559.50 217
18560.79 210
18562.07 211
18563.36 203
18564.64 181
18565.93 202
18567.22 199
18568.50 211
18569.79 213
18571.08 224
18572.36 208
18573.65 208
18574.94 197
18576.22 208
18577.51 209
18578.80 205
18580.08 202
18581.37 197
18582.66 203
18583.95 204
18585.23 224
18586.52 200
18587.81 207
18589.09 217
18590.38 203
18591.67 194
18592.96 191
18594.24 212
18595.53 208
18596.82 188
18598.11 212
18599.39 206
18600.68 193
18601.97 212
18603.26 221
18604.54 221
18605.83 202
18607.12 207
18608.41 215
18609.69 208
18610.98 212
18612.27 213
18613.56 207
18614.85 200
18616.13 201
18617.42 223
18618.71 201
18620.00 214
18621.29 211
18622.58 197
18623.86 206
18625.15 194
18626.44 222
18627.73 236
18629.02 194
18630.31 230
18631.60 200
18632.88 240
18634.17 217
18635.46 226
18636.75 212
18638.04 205
18639.33 199
18640.62 177
18641.91 187
18643.20 215
18644.48 191
18645.77 195
18647.06 198
18648.35 203
18649.64 174
18650.93 205
18652.22 200
18653.51 202
18654.80 213
18656.09 201
18657.38 201
18658.67 219
18659.96 193
18661.25 200
18662.54 193
18663.83 209
18665.12 184
18666.41 209
18667.70 210
18668.99 212
18670.28 191
18671.57 203
18672.86 199
18674.15 218
18675.44 220
18676.73 172
18678.02 196
18679.31 186
18680.60 213
18681.89 218
18683.18 207
18684.47 174
18685.76 185
18687.05 185
18688.34 172
18689.63 168
18690.92 205
18692.21 191
18693.50 189
18694.79 189
18696.08 192
18697.38 200
18698.67 194
18699.96 192
18701.25 187
18702.54 203
18703.83 217
18705.12 184
18706.41 179
18707.70 183
18709.00 204
18710.29 189
18711.58 183
18712.87 187
18714.16 191
18715.45 175
18716.74 208
18718.04 207
18719.33 177
18720.62 173
18721.91 203
18723.20 188
18724.50 196
18725.79 182
18727.08 203
18728.37 203
18729.66 189
18730.96 191
18732.25 173
18733.54 192
18734.83 192
18736.12 195
18737.42 190
18738.71 192
18740.00 188
18741.29 188
18742.59 208
18743.88 191
18745.17 168
18746.46 196
18747.76 189
18749.05 189
18750.34 168
18751.63 191
18752.93 207
18754.22 198
18755.51 213
18756.81 180
18758.10 170
18759.39 188
18760.69 203
18761.98 184
18763.27 206
18764.56 195
18765.86 220
18767.15 200
18768.44 193
18769.74 191
18771.03 191
18772.33 196
18773.62 163
18774.91 204
18776.21 199
18777.50 186
18778.79 191
18780.09 223
18781.38 164
18782.67 175
18783.97 198
18785.26 190
18786.56 182
18787.85 205
18789.14 209
18790.44 185
18791.73 199
18793.03 186
18794.32 202
18795.62 190
18796.91 187
18798.20 198
18799.50 179
18800.79 178
18802.09 199
18803.38 202
18804.68 189
18805.97 196
18807.27 188
18808.56 188
18809.86 237
18811.15 199
18812.45 180
18813.74 195
18815.04 188
18816.33 185
18817.63 192
18818.92 183
18820.22 174
18821.51 183
18822.81 190
18824.10 205
18825.40 208
18826.69 195
18827.99 204
18829.28 220
18830.58 190
18831.87 182
18833.17 181
18834.47 201
18835.76 180
18837.06 196
18838.35 201
18839.65 218
18840.95 191
18842.24 199
18843.54 186
18844.83 182
18846.13 195
18847.43 178
18848.72 188
18850.02 194
18851.31 198
18852.61 220
18853.91 183
18855.20 184
18856.50 164
18857.80 196
18859.09 193
18860.39 186
18861.69 184
18862.98 193
18864.28 201
18865.58 189
18866.87 196
18868.17 224
18869.47 177
18870.76 205
18872.06 204
18873.36 181
18874.65 165
18875.95 188
18877.25 209
18878.54 182
18879.84 179
18881.14 189
18882.44 188
18883.73 204
18885.03 196
18886.33 192
18887.63 205
18888.92 179
18890.22 194
18891.52 190
18892.82 201
18894.11 174
18895.41 177
18896.71 203
18898.01 167
18899.31 198
18900.60 162
18901.90 209
18903.20 188
18904.50 182
18905.80 202
18907.09 198
18908.39 153
18909.69 184
18910.99 200
18912.29 199
18913.59 201
18914.88 199
18916.18 196
18917.48 198
18918.78 165
18920.08 184
18921.38 200
18922.67 189
18923.97 183
18925.27 174
18926.57 184
18927.87 174
18929.17 193
18930.47 192
18931.77 186
18933.07 188
18934.37 189
18935.66 202
18936.96 185
18938.26 190
18939.56 186
18940.86 180
18942.16 190
18943.46 182
18944.76 188
18946.06 171
18947.36 193
18948.66 209
18949.96 206
18951.26 202
18952.56 186
18953.86 181
18955.16 166
18956.46 176
18957.76 181
18959.06 188
18960.36 200
18961.66 176
18962.96 167
18964.26 172
18965.56 199
18966.86 186
18968.16 169
18969.46 208
18970.76 189
18972.06 176
18973.36 169
18974.66 189
18975.96 195
18977.26 210
18978.56 181
18979.86 171
18981.16 180
18982.46 186
18983.76 166
18985.06 174
18986.37 194
18987.67 180
18988.97 191
18990.27 191
18991.57 197
18992.87 190
18994.17 188
18995.47 181
18996.77 185
18998.07 170
18999.38 184
19000.68 191
19001.98 180
19003.28 192
19004.58 199
19005.88 200
19007.18 201
19008.49 193
19009.79 184
19011.09 187
19012.39 196
19013.69 187
19015.00 190
19016.30 229
19017.60 217
19018.90 191
19020.20 193
19021.51 181
19022.81 188
19024.11 170
19025.41 182
19026.71 181
19028.02 188
19029.32 174
19030.62 183
19031.92 195
19033.23 175
19034.53 176
19035.83 198
19037.13 176
19038.44 190
19039.74 177
19041.04 198
19042.34 217
19043.65 215
19044.95 195
19046.25 200
19047.56 195
19048.86 195
19050.16 190
19051.47 166
19052.77 198
19054.07 196
19055.37 194
19056.68 176
19057.98 175
19059.28 191
19060.59 192
19061.89 186
19063.20 159
19064.50 175
19065.80 185
19067.11 198
19068.41 187
19069.71 203
19071.02 205
19072.32 180
19073.62 187
19074.93 198
19076.23 188
19077.54 203
19078.84 198
19080.14 185
19081.45 175
19082.75 177
19084.06 202
19085.36 188
19086.67 184
19087.97 177
19089.27 176
19090.58 196
19091.88 199
19093.19 176
19094.49 187
19095.80 168
19097.10 192
19098.41 188
19099.71 184
19101.02 181
19102.32 195
19103.63 179
19104.93 192
19106.24 162
19107.54 189
19108.85 179
19110.15 202
19111.46 164
19112.76 188
19114.07 199
19115.37 184
19116.68 186
19117.98 192
19119.29 199
19120.59 194
19121.90 202
19123.20 193
19124.51 197
19125.82 201
19127.12 194
19128.43 184
19129.73 194
19131.04 160
19132.34 199
19133.65 197
19134.96 197
19136.26 177
19137.57 169
19138.87 179
19140.18 184
19141.49 208
19142.79 205
19144.10 219
19145.41 211
19146.71 213
19148.02 202
19149.32 183
19150.63 201
19151.94 207
19153.24 176
19154.55 194
19155.86 186
19157.16 201
19158.47 169
19159.78 182
19161.08 189
19162.39 190
19163.70 187
19165.01 182
19166.31 184
19167.62 175
19168.93 180
19170.23 176
19171.54 198
19172.85 170
19174.16 179
19175.46 196
19176.77 197
19178.08 162
19179.39 176
19180.69 181
19182.00 192
19183.31 161
19184.62 184
19185.92 201
19187.23 210
19188.54 204
19189.85 195
19191.15 191
19192.46 172
19193.77 194
19195.08 191
19196.39 176
19197.69 204
19199.00 186
19200.31 213
19201.62 206
19202.93 184
19204.24 202
19205.54 216
19206.85 185
19208.16 208
19209.47 215
19210.78 187
19212.09 178
19213.40 185
19214.70 189
19216.01 181
19217.32 182
19218.63 186
19219.94 205
19221.25 203
19222.56 196
19223.87 183
19225.18 195
19226.48 187
19227.79 194
19229.10 177
19230.41 191
19231.72 168
19233.03 196
19234.34 181
19235.65 169
19236.96 167
19238.27 184
19239.58 192
19240.89 187
19242.20 184
19243.51 194
19244.82 208
19246.13 183
19247.44 183
19248.75 183
19250.06 186
19251.37 211
19252.67 189
19253.98 202
19255.30 199
19256.61 157
19257.92 199
19259.23 182
19260.54 177
19261.85 178
19263.16 192
19264.47 197
19265.78 183
19267.09 177
19268.40 184
19269.71 177
19271.02 180
19272.33 173
19273.64 182
19274.95 189
19276.26 165
19277.57 189
19278.88 192
19280.19 159
19281.51 179
19282.82 195
19284.13 183
19285.44 159
19286.75 176
19288.06 186
19289.37 199
19290.68 180
19291.99 187
19293.31 189
19294.62 173
19295.93 189
19297.24 191
19298.55 164
19299.86 161
19301.18 186
19302.49 191
19303.80 179
19305.11 168
19306.42 173
19307.73 184
19309.05 198
19310.36 175
19311.67 182
19312.98 186
19314.29 190
19315.61 198
19316.92 181
19318.23 185
19319.54 182
19320.85 169
19322.17 200
19323.48 170
19324.79 168
19326.10 186
19327.42 204
19328.73 179
19330.04 182
19331.35 167
19332.67 175
19333.98 183
19335.29 172
19336.61 175
19337.92 179
19339.23 199
19340.54 196
19341.86 179
19343.17 178
19344.48 160
19345.80 168
19347.11 181
19348.42 175
19349.74 164
19351.05 171
19352.36 173
19353.68 174
19354.99 184
19356.30 169
19357.62 162
19358.93 181
19360.24 186
19361.56 165
19362.87 173
19364.19 191
19365.50 182
19366.81 168
19368.13 174
19369.44 164
19370.75 185
19372.07 178
19373.38 180
19374.70 189
19376.01 187
19377.33 174
19378.64 183
19379.95 180
19381.27 200
19382.58 202
19383.90 163
19385.21 164
19386.53 179
19387.84 200
19389.16 198
19390.47 199
19391.78 186
19393.10 193
19394.41 190
19395.73 201
19397.04 179
19398.36 190
19399.67 169
19400.99 193
19402.30 175
19403.62 179
19404.93 197
19406.25 190
19407.56 179
19408.88 176
19410.20 181
19411.51 181
19412.83 168
19414.14 168
19415.46 175
19416.77 162
19418.09 170
19419.40 173
19420.72 178
19422.03 179
19423.35 189
19424.67 196
19425.98 186
19427.30 172
19428.61 185
19429.93 170
19431.25 174
19432.56 154
19433.88 190
19435.19 191
19436.51 193
19437.83 187
19439.14 187
19440.46 192
19441.78 176
19443.09 185
19444.41 190
19445.73 188
19447.04 215
19448.36 178
19449.68 187
19450.99 187
19452.31 212
19453.63 200
19454.94 198
19456.26 176
19457.58 187
19458.89 190
19460.21 180
19461.53 174
19462.84 162
19464.16 201
19465.48 178
19466.80 204
19468.11 175
19469.43 164
19470.75 196
19472.07 193
19473.38 169
19474.70 188
19476.02 179
19477.34 206
19478.65 195
19479.97 175
19481.29 170
19482.61 182
19483.92 187
19485.24 192
19486.56 198
19487.88 193
19489.20 204
19490.51 179
19491.83 168
19493.15 179
19494.47 172
19495.79 191
19497.10 172
19498.42 172
19499.74 204
19501.06 196
19502.38 201
19503.70 172
19505.02 177
19506.33 186
19507.65 190
19508.97 190
19510.29 191
19511.61 152
19512.93 196
19514.25 169
19515.57 173
19516.88 151
19518.20 178
19519.52 195
19520.84 179
19522.16 186
19523.48 181
19524.80 193
19526.12 183
19527.44 187
19528.76 176
19530.08 180
19531.40 188
19532.71 166
19534.03 154
19535.35 168
19536.67 183
19537.99 181
19539.31 175
19540.63 193
19541.95 169
19543.27 163
19544.59 184
19545.91 189
19547.23 168
19548.55 169
19549.87 174
19551.19 193
19552.51 173
19553.83 185
19555.15 188
19556.47 182
19557.79 184
19559.11 189
19560.43 194
19561.75 189
19563.08 174
19564.40 198
19565.72 177
19567.04 201
19568.36 211
19569.68 201
19571.00 171
19572.32 150
19573.64 190
19574.96 187
19576.28 176
19577.60 172
19578.92 190
19580.25 157
19581.57 180
19582.89 148
19584.21 199
19585.53 182
19586.85 186
19588.17 169
19589.49 172
19590.82 181
19592.14 170
19593.46 193
19594.78 175
19596.10 175
19597.42 179
19598.75 194
19600.07 170
19601.39 199
19602.71 180
19604.03 177
19605.35 203
19606.68 168
19608.00 165
19609.32 180
19610.64 207
19611.96 184
19613.29 179
19614.61 191
19615.93 177
19617.25 184
19618.58 168
19619.90 162
19621.22 159
19622.54 184
19623.87 190
19625.19 172
19626.51 199
19627.83 182
19629.16 174
19630.48 175
19631.80 170
19633.13 193
19634.45 183
19635.77 189
19637.09 189
19638.42 225
19639.74 186
19641.06 162
19642.39 177
19643.71 172
19645.03 164
19646.36 167
19647.68 189
19649.00 191
19650.33 180
19651.65 178
19652.97 202
19654.30 176
19655.62 169
19656.94 193
19658.27 196
19659.59 201
19660.92 190
19662.24 187
19663.56 186
19664.89 197
19666.21 211
19667.54 199
19668.86 181
19670.18 185
19671.51 187
19672.83 188
19674.16 208
19675.48 204
19676.80 189
19678.13 183
19679.45 190
19680.78 198
19682.10 176
19683.43 174
19684.75 186
19686.08 191
19687.40 190
19688.73 202
19690.05 172
19691.38 174
19692.70 193
19694.02 189
19695.35 197
19696.67 195
19698.00 187
19699.33 178
19700.65 185
19701.98 173
19703.30 190
19704.63 190
19705.95 190
19707.28 185
19708.60 193
19709.93 202
19711.25 176
19712.58 179
19713.90 180
19715.23 175
19716.56 187
19717.88 192
19719.21 199
19720.53 200
19721.86 167
19723.18 184
19724.51 156
19725.84 186
19727.16 182
19728.49 197
19729.81 158
19731.14 211
19732.47 204
19733.79 185
19735.12 189
19736.45 197
19737.77 198
19739.10 183
19740.42 187
19741.75 178
19743.08 165
19744.40 172
19745.73 176
19747.06 202
19748.38 191
19749.71 186
19751.04 186
19752.37 184
19753.69 178
19755.02 163
19756.35 182
19757.67 186
19759.00 189
19760.33 195
19761.65 183
19762.98 186
19764.31 185
19765.64 169
19766.96 187
19768.29 190
19769.62 175
19770.95 193
19772.27 172
19773.60 167
19774.93 170
19776.26 197
19777.58 168
19778.91 186
19780.24 173
19781.57 188
19782.90 180
19784.22 178
19785.55 205
19786.88 196
19788.21 194
19789.54 178
19790.86 190
19792.19 193
19793.52 174
19794.85 195
19796.18 192
19797.51 206
19798.83 199
19800.16 187
19801.49 182
19802.82 179
19804.15 176
19805.48 182
19806.81 166
19808.13 201
19809.46 186
19810.79 205
19812.12 199
19813.45 187
19814.78 183
19816.11 187
19817.44 190
19818.77 171
19820.10 166
19821.42 195
19822.75 193
19824.08 205
19825.41 172
19826.74 172
19828.07 193
19829.40 190
19830.73 202
19832.06 190
19833.39 185
19834.72 176
19836.05 203
19837.38 180
19838.71 175
19840.04 173
19841.37 190
19842.70 181
19844.03 172
19845.36 178
19846.69 175
19848.02 192
19849.35 213
19850.68 190
19852.01 164
19853.34 184
19854.67 195
19856.00 189
19857.33 186
19858.66 182
19859.99 170
19861.32 190
19862.65 180
19863.98 182
19865.31 187
19866.64 191
19867.97 185
19869.30 175
19870.64 203
19871.97 194
19873.30 191
19874.63 190
19875.96 204
19877.29 187
19878.62 178
19879.95 196
19881.28 203
19882.62 206
19883.95 178
19885.28 183
19886.61 170
19887.94 184
19889.27 162
19890.60 190
19891.94 156
19893.27 168
19894.60 172
19895.93 191
19897.26 198
19898.59 183
19899.93 200
19901.26 187
19902.59 181
19903.92 185
19905.25 158
19906.59 166
19907.92 182
19909.25 191
19910.58 172
19911.91 180
19913.25 197
19914.58 188
19915.91 199
19917.24 178
19918.58 198
19919.91 212
19921.24 204
19922.57 183
19923.91 185
19925.24 177
19926.57 207
19927.90 188
19929.24 192
19930.57 192
19931.90 176
19933.24 222
19934.57 191
19935.90 198
19937.23 179
19938.57 198
19939.90 182
19941.23 197
19942.57 174
19943.90 176
19945.23 191
19946.57 178
19947.90 183
19949.23 175
19950.57 194
19951.90 204
19953.24 202
19954.57 173
19955.90 200
19957.24 176
19958.57 187
19959.90 176
19961.24 178
19962.57 171
19963.91 208
19965.24 174
19966.57 177
19967.91 171
19969.24 195
19970.58 185
19971.91 184
19973.24 188
19974.58 186
19975.91 196
19977.25 172
19978.58 179
19979.92 179
19981.25 200
19982.59 194
19983.92 201
19985.26 176
19986.59 186
19987.92 184
19989.26 201
19990.59 190
19991.93 184
19993.26 185
19994.60 192
19995.93 185
19997.27 194
19998.60 173
19999.94 194
20001.28 177
20002.61 187
20003.95 205
20005.28 179
20006.62 200
20007.95 200
20009.29 175
20010.62 186
20011.96 179
20013.29 184
20014.63 194
20015.97 187
20017.30 157
20018.64 201
20019.97 187
20021.31 208
20022.64 168
20023.98 201
20025.32 179
20026.65 191
20027.99 188
20029.32 176
20030.66 198
20032.00 182
20033.33 174
20034.67 166
20036.01 204
20037.34 169
20038.68 197
20040.02 187
20041.35 187
20042.69 187
20044.03 188
20045.36 184
20046.70 195
20048.04 197
20049.37 177
20050.71 192
20052.05 167
20053.38 175
20054.72 189
20056.06 188
20057.39 169
20058.73 196
20060.07 195
20061.41 202
20062.74 202
20064.08 219
20065.42 183
20066.76 177
20068.09 205
20069.43 188
20070.77 192
20072.11 189
20073.44 177
20074.78 189
20076.12 183
20077.46 178
20078.79 187
20080.13 178
20081.47 200
20082.81 195
20084.15 165
20085.48 164
20086.82 161
20088.16 198
20089.50 217
20090.84 192
20092.17 183
20093.51 195
20094.85 214
20096.19 191
20097.53 177
20098.87 177
20100.20 171
20101.54 196
20102.88 214
20104.22 216
20105.56 183
20106.90 186
20108.24 208
20109.58 173
20110.91 196
20112.25 188
20113.59 205
20114.93 170
20116.27 193
20117.61 152
20118.95 191
20120.29 219
20121.63 214
20122.97 196
20124.31 213
20125.65 223
20126.98 200
20128.32 201
20129.66 195
20131.00 181
20132.34 194
20133.68 183
20135.02 205
20136.36 191
