# Supplementary material for: MALDI-TOF MS typing enables the classification of brewing yeasts of the genus Saccharomyces to major beer styles
Source: PLoS One. 2017 Aug 9;12(8):e0181694. doi: 10.1371/journal.pone.0181694 (PMC5549903; doi:10.1371/journal.pone.0181694)
Supplement: S17 File — The directory includes 90 raw files and was zipped to “.zip”; the folder has three strains with 30 spectra per strain; S1 Text explains the raw files with an example and Table 1 represents the yeast strains used within the experiment. (ZIP) [file pone.0181694.s020.zip › 49-51/30813-PIBA124-Lag-Lag-Lag-YPG-18h-E-E_2016-09-30_1_0_C9_1.dat]

1999.98 1542
2000.40 1695
2000.82 1765
2001.24 1761
2001.66 1608
2002.09 1732
2002.51 1715
2002.93 1683
2003.35 1707
2003.78 1625
2004.20 1561
2004.62 1538
2005.04 1522
2005.47 1497
2005.89 1554
2006.31 1698
2006.73 1684
2007.16 1628
2007.58 1667
2008.00 1612
2008.42 1583
2008.85 1641
2009.27 1616
2009.69 1582
2010.12 1612
2010.54 1589
2010.96 1567
2011.39 1515
2011.81 1536
2012.23 1543
2012.66 1566
2013.08 1537
2013.50 1515
2013.93 1579
2014.35 1544
2014.77 1526
2015.20 1641
2015.62 1653
2016.04 1555
2016.47 1496
2016.89 1621
2017.31 1668
2017.74 1657
2018.16 1760
2018.59 1734
2019.01 1726
2019.43 1789
2019.86 1686
2020.28 1727
2020.71 1799
2021.13 1772
2021.55 1727
2021.98 1559
2022.40 1565
2022.83 1606
2023.25 1635
2023.68 1619
2024.10 1592
2024.52 1540
2024.95 1611
2025.37 1505
2025.80 1532
2026.22 1587
2026.65 1525
2027.07 1517
2027.50 1591
2027.92 1513
2028.35 1548
2028.77 1494
2029.20 1508
2029.62 1501
2030.05 1437
2030.47 1448
2030.90 1373
2031.32 1449
2031.75 1452
2032.17 1486
2032.60 1609
2033.02 1602
2033.45 1580
2033.88 1553
2034.30 1433
2034.73 1494
2035.15 1516
2035.58 1552
2036.00 1507
2036.43 1466
2036.86 1511
2037.28 1565
2037.71 1531
2038.13 1603
2038.56 1622
2038.98 1620
2039.41 1542
2039.84 1615
2040.26 1610
2040.69 1519
2041.12 1489
2041.54 1568
2041.97 1535
2042.39 1574
2042.82 1510
2043.25 1430
2043.67 1474
2044.10 1487
2044.53 1517
2044.95 1435
2045.38 1495
2045.81 1511
2046.23 1538
2046.66 1552
2047.09 1562
2047.51 1405
2047.94 1464
2048.37 1425
2048.80 1434
2049.22 1459
2049.65 1425
2050.08 1527
2050.50 1425
2050.93 1485
2051.36 1433
2051.79 1485
2052.21 1447
2052.64 1460
2053.07 1508
2053.50 1636
2053.92 1501
2054.35 1448
2054.78 1404
2055.21 1545
2055.63 1515
2056.06 1588
2056.49 1608
2056.92 1555
2057.35 1557
2057.77 1635
2058.20 1637
2058.63 1605
2059.06 1547
2059.49 1612
2059.92 1601
2060.34 1537
2060.77 1499
2061.20 1554
2061.63 1556
2062.06 1739
2062.49 1647
2062.91 1582
2063.34 1627
2063.77 1580
2064.20 1516
2064.63 1560
2065.06 1673
2065.49 1585
2065.91 1620
2066.34 1608
2066.77 1594
2067.20 1514
2067.63 1578
2068.06 1701
2068.49 1667
2068.92 1632
2069.35 1586
2069.78 1522
2070.21 1543
2070.63 1488
2071.06 1411
2071.49 1471
2071.92 1545
2072.35 1464
2072.78 1443
2073.21 1518
2073.64 1480
2074.07 1581
2074.50 1609
2074.93 1573
2075.36 1599
2075.79 1517
2076.22 1500
2076.65 1539
2077.08 1498
2077.51 1562
2077.94 1704
2078.37 1653
2078.80 1637
2079.23 1750
2079.66 1755
2080.09 1649
2080.52 1626
2080.95 1689
2081.38 1670
2081.81 1749
2082.24 1639
2082.67 1639
2083.10 1590
2083.54 1599
2083.97 1595
2084.40 1541
2084.83 1648
2085.26 1536
2085.69 1591
2086.12 1671
2086.55 1575
2086.98 1527
2087.41 1530
2087.84 1484
2088.28 1598
2088.71 1584
2089.14 1504
2089.57 1509
2090.00 1475
2090.43 1501
2090.86 1499
2091.29 1483
2091.73 1532
2092.16 1555
2092.59 1507
2093.02 1607
2093.45 1525
2093.88 1611
2094.32 1497
2094.75 1517
2095.18 1525
2095.61 1590
2096.04 1572
2096.48 1459
2096.91 1561
2097.34 1459
2097.77 1453
2098.20 1492
2098.64 1441
2099.07 1440
2099.50 1439
2099.93 1433
2100.37 1474
2100.80 1455
2101.23 1396
2101.66 1403
2102.10 1431
2102.53 1421
2102.96 1354
2103.39 1409
2103.83 1512
2104.26 1455
2104.69 1496
2105.13 1445
2105.56 1447
2105.99 1446
2106.42 1517
2106.86 1531
2107.29 1520
2107.72 1547
2108.16 1499
2108.59 1533
2109.02 1510
2109.46 1488
2109.89 1551
2110.32 1565
2110.76 1562
2111.19 1464
2111.62 1537
2112.06 1508
2112.49 1438
2112.92 1469
2113.36 1459
2113.79 1462
2114.23 1500
2114.66 1454
2115.09 1471
2115.53 1407
2115.96 1473
2116.40 1521
2116.83 1489
2117.26 1493
2117.70 1420
2118.13 1339
2118.57 1387
2119.00 1504
2119.44 1468
2119.87 1466
2120.30 1483
2120.74 1509
2121.17 1556
2121.61 1506
2122.04 1453
2122.48 1551
2122.91 1522
2123.35 1447
2123.78 1491
2124.22 1526
2124.65 1426
2125.09 1428
2125.52 1454
2125.96 1379
2126.39 1538
2126.83 1496
2127.26 1411
2127.70 1521
2128.13 1449
2128.57 1490
2129.00 1468
2129.44 1608
2129.87 1682
2130.31 1555
2130.74 1597
2131.18 1595
2131.62 1634
2132.05 1643
2132.49 1698
2132.92 1690
2133.36 1652
2133.79 1616
2134.23 1544
2134.67 1544
2135.10 1615
2135.54 1581
2135.97 1552
2136.41 1550
2136.85 1559
2137.28 1482
2137.72 1484
2138.16 1551
2138.59 1452
2139.03 1430
2139.46 1468
2139.90 1446
2140.34 1525
2140.77 1615
2141.21 1524
2141.65 1422
2142.08 1484
2142.52 1462
2142.96 1399
2143.39 1466
2143.83 1468
2144.27 1429
2144.70 1512
2145.14 1457
2145.58 1555
2146.02 1564
2146.45 1541
2146.89 1497
2147.33 1477
2147.76 1632
2148.20 1571
2148.64 1612
2149.08 1732
2149.51 1651
2149.95 1771
2150.39 1877
2150.83 1830
2151.26 1855
2151.70 1824
2152.14 1793
2152.58 1643
2153.01 1635
2153.45 1617
2153.89 1666
2154.33 1660
2154.77 1611
2155.20 1569
2155.64 1521
2156.08 1494
2156.52 1583
2156.96 1534
2157.40 1468
2157.83 1585
2158.27 1623
2158.71 1562
2159.15 1480
2159.59 1535
2160.03 1568
2160.46 1583
2160.90 1675
2161.34 1587
2161.78 1559
2162.22 1594
2162.66 1592
2163.10 1554
2163.54 1538
2163.97 1590
2164.41 1540
2164.85 1553
2165.29 1525
2165.73 1572
2166.17 1533
2166.61 1608
2167.05 1570
2167.49 1610
2167.93 1630
2168.37 1614
2168.80 1594
2169.24 1700
2169.68 1604
2170.12 1587
2170.56 1624
2171.00 1689
2171.44 1642
2171.88 1706
2172.32 1582
2172.76 1589
2173.20 1674
2173.64 1528
2174.08 1646
2174.52 1690
2174.96 1715
2175.40 1743
2175.84 1765
2176.28 1765
2176.72 1729
2177.16 1852
2177.60 1767
2178.04 1699
2178.48 1724
2178.92 1692
2179.36 1692
2179.80 1775
2180.24 1708
2180.69 1629
2181.13 1595
2181.57 1590
2182.01 1595
2182.45 1622
2182.89 1632
2183.33 1535
2183.77 1510
2184.21 1462
2184.65 1578
2185.09 1521
2185.53 1585
2185.98 1578
2186.42 1561
2186.86 1607
2187.30 1661
2187.74 1714
2188.18 1683
2188.62 1661
2189.07 1658
2189.51 1669
2189.95 1712
2190.39 1686
2190.83 1580
2191.27 1600
2191.71 1612
2192.16 1571
2192.60 1554
2193.04 1569
2193.48 1585
2193.92 1611
2194.37 1681
2194.81 1663
2195.25 1641
2195.69 1701
2196.13 1688
2196.58 1768
2197.02 1760
2197.46 1650
2197.90 1531
2198.35 1571
2198.79 1516
2199.23 1556
2199.67 1587
2200.12 1480
2200.56 1475
2201.00 1543
2201.44 1517
2201.89 1539
2202.33 1651
2202.77 1542
2203.21 1573
2203.66 1628
2204.10 1608
2204.54 1600
2204.99 1616
2205.43 1680
2205.87 1687
2206.32 1686
2206.76 1674
2207.20 1700
2207.65 1631
2208.09 1729
2208.53 1769
2208.98 1828
2209.42 1688
2209.86 1733
2210.31 1694
2210.75 1791
2211.19 1796
2211.64 1814
2212.08 1796
2212.53 1701
2212.97 1831
2213.41 1742
2213.86 1739
2214.30 1655
2214.74 1730
2215.19 1758
2215.63 1734
2216.08 1705
2216.52 1712
2216.97 1709
2217.41 1691
2217.85 1597
2218.30 1642
2218.74 1582
2219.19 1585
2219.63 1645
2220.08 1651
2220.52 1611
2220.97 1675
2221.41 1706
2221.86 1738
2222.30 1641
2222.74 1702
2223.19 1797
2223.63 1898
2224.08 1919
2224.52 1964
2224.97 1925
2225.41 1919
2225.86 2074
2226.30 1984
2226.75 1889
2227.20 1976
2227.64 1971
2228.09 1978
2228.53 1929
2228.98 1933
2229.42 1979
2229.87 1908
2230.31 2009
2230.76 1914
2231.20 1932
2231.65 2012
2232.10 1968
2232.54 1930
2232.99 1904
2233.43 2045
2233.88 2009
2234.33 1913
2234.77 1859
2235.22 1820
2235.66 1897
2236.11 1846
2236.56 1754
2237.00 1765
2237.45 1682
2237.90 1817
2238.34 1850
2238.79 1750
2239.23 1657
2239.68 1712
2240.13 1762
2240.57 1722
2241.02 1751
2241.47 1678
2241.91 1707
2242.36 1605
2242.81 1646
2243.25 1661
2243.70 1571
2244.15 1528
2244.60 1647
2245.04 1559
2245.49 1535
2245.94 1565
2246.38 1560
2246.83 1534
2247.28 1623
2247.73 1582
2248.17 1526
2248.62 1575
2249.07 1609
2249.52 1635
2249.96 1743
2250.41 1734
2250.86 1754
2251.31 1724
2251.75 1803
2252.20 1834
2252.65 1754
2253.10 1858
2253.54 1954
2253.99 1906
2254.44 1807
2254.89 1846
2255.34 1914
2255.79 1851
2256.23 1763
2256.68 1682
2257.13 1763
2257.58 1684
2258.03 1648
2258.47 1620
2258.92 1606
2259.37 1685
2259.82 1645
2260.27 1680
2260.72 1691
2261.17 1770
2261.61 1761
2262.06 1814
2262.51 1813
2262.96 1935
2263.41 1923
2263.86 1872
2264.31 1871
2264.76 1845
2265.21 1863
2265.65 1863
2266.10 1888
2266.55 1915
2267.00 1809
2267.45 1843
2267.90 1905
2268.35 1945
2268.80 1848
2269.25 2010
2269.70 1979
2270.15 2030
2270.60 2047
2271.05 2109
2271.50 2057
2271.95 1996
2272.40 2031
2272.85 1948
2273.30 2005
2273.75 1942
2274.20 1955
2274.65 1965
2275.10 2059
2275.55 2179
2276.00 2113
2276.45 2083
2276.90 2104
2277.35 2240
2277.80 2157
2278.25 2171
2278.70 2111
2279.15 2006
2279.60 1871
2280.05 1831
2280.50 1882
2280.95 1816
2281.40 1697
2281.85 1739
2282.30 1770
2282.75 1744
2283.20 1727
2283.66 1785
2284.11 1704
2284.56 1618
2285.01 1660
2285.46 1670
2285.91 1660
2286.36 1555
2286.81 1599
2287.26 1716
2287.72 1748
2288.17 1832
2288.62 1938
2289.07 2007
2289.52 1988
2289.97 2055
2290.42 2163
2290.88 2245
2291.33 2236
2291.78 2369
2292.23 2327
2292.68 2270
2293.13 2316
2293.59 2215
2294.04 2020
2294.49 2059
2294.94 2088
2295.39 2055
2295.85 1871
2296.30 1781
2296.75 1915
2297.20 1881
2297.65 1785
2298.11 1727
2298.56 1728
2299.01 1848
2299.46 1771
2299.92 1668
2300.37 1610
2300.82 1749
2301.27 1759
2301.73 1725
2302.18 1637
2302.63 1721
2303.09 1592
2303.54 1621
2303.99 1614
2304.44 1680
2304.90 1600
2305.35 1567
2305.80 1683
2306.26 1678
2306.71 1703
2307.16 1726
2307.62 1784
2308.07 1787
2308.52 1838
2308.98 1807
2309.43 1862
2309.88 1855
2310.34 1916
2310.79 1883
2311.24 1839
2311.70 1773
2312.15 1919
2312.60 1958
2313.06 1809
2313.51 1729
2313.97 1766
2314.42 1824
2314.87 1787
2315.33 1741
2315.78 1719
2316.24 1729
2316.69 1730
2317.14 1668
2317.60 1607
2318.05 1673
2318.51 1761
2318.96 1839
2319.42 1825
2319.87 1818
2320.32 1792
2320.78 1912
2321.23 1813
2321.69 1790
2322.14 1890
2322.60 1841
2323.05 1797
2323.51 1701
2323.96 1807
2324.42 1862
2324.87 1829
2325.33 1760
2325.78 1808
2326.24 1800
2326.69 1683
2327.15 1701
2327.60 1762
2328.06 1792
2328.51 1869
2328.97 1818
2329.42 1826
2329.88 1779
2330.33 1783
2330.79 1912
2331.25 1860
2331.70 1789
2332.16 1788
2332.61 1750
2333.07 1741
2333.52 1670
2333.98 1636
2334.44 1604
2334.89 1692
2335.35 1628
2335.80 1672
2336.26 1776
2336.72 1655
2337.17 1577
2337.63 1697
2338.08 1801
2338.54 1769
2339.00 1675
2339.45 1827
2339.91 1867
2340.37 1916
2340.82 1836
2341.28 1851
2341.74 1834
2342.19 1790
2342.65 1869
2343.11 1757
2343.56 1878
2344.02 1941
2344.48 1938
2344.93 1902
2345.39 1919
2345.85 1976
2346.30 2026
2346.76 1867
2347.22 1938
2347.67 1971
2348.13 1917
2348.59 1851
2349.05 1926
2349.50 1921
2349.96 1890
2350.42 1950
2350.88 1891
2351.33 1869
2351.79 1822
2352.25 1805
2352.71 1837
2353.16 1833
2353.62 1710
2354.08 1619
2354.54 1649
2355.00 1718
2355.45 1714
2355.91 1645
2356.37 1669
2356.83 1680
2357.29 1701
2357.74 1685
2358.20 1665
2358.66 1692
2359.12 1789
2359.58 1932
2360.04 1934
2360.49 2060
2360.95 2024
2361.41 2038
2361.87 2005
2362.33 2027
2362.79 2117
2363.24 1873
2363.70 1981
2364.16 1831
2364.62 1819
2365.08 1850
2365.54 1792
2366.00 1872
2366.46 1780
2366.92 1745
2367.37 1800
2367.83 1733
2368.29 1777
2368.75 1768
2369.21 1773
2369.67 1675
2370.13 1656
2370.59 1736
2371.05 1684
2371.51 1611
2371.97 1661
2372.43 1596
2372.89 1561
2373.35 1609
2373.81 1707
2374.27 1635
2374.73 1572
2375.19 1654
2375.65 1725
2376.11 1725
2376.57 1744
2377.03 1688
2377.49 1673
2377.95 1698
2378.41 1694
2378.87 1705
2379.33 1755
2379.79 1757
2380.25 1778
2380.71 1746
2381.17 1718
2381.63 1726
2382.09 1683
2382.55 1654
2383.01 1657
2383.47 1656
2383.93 1619
2384.39 1800
2384.85 1710
2385.31 1746
2385.77 1756
2386.24 1699
2386.70 1688
2387.16 1641
2387.62 1712
2388.08 1728
2388.54 1820
2389.00 1706
2389.46 1756
2389.92 1696
2390.39 1759
2390.85 1717
2391.31 1768
2391.77 1688
2392.23 1684
2392.69 1710
2393.15 1709
2393.62 1699
2394.08 1740
2394.54 1660
2395.00 1734
2395.46 1641
2395.92 1690
2396.39 1753
2396.85 1778
2397.31 1674
2397.77 1747
2398.23 1870
2398.70 1795
2399.16 1805
2399.62 1858
2400.08 1849
2400.55 1771
2401.01 1695
2401.47 1754
2401.93 1713
2402.39 1652
2402.86 1745
2403.32 1665
2403.78 1631
2404.24 1622
2404.71 1631
2405.17 1694
2405.63 1658
2406.10 1697
2406.56 1666
2407.02 1624
2407.48 1694
2407.95 1690
2408.41 1600
2408.87 1589
2409.34 1582
2409.80 1476
2410.26 1557
2410.73 1611
2411.19 1529
2411.65 1489
2412.12 1520
2412.58 1631
2413.04 1583
2413.51 1554
2413.97 1545
2414.43 1675
2414.90 1773
2415.36 1777
2415.83 1780
2416.29 1764
2416.75 1761
2417.22 1811
2417.68 1874
2418.14 1883
2418.61 1879
2419.07 2011
2419.54 1864
2420.00 1929
2420.47 1937
2420.93 1999
2421.39 1899
2421.86 1771
2422.32 1860
2422.79 1783
2423.25 1772
2423.72 1852
2424.18 1733
2424.64 1746
2425.11 1674
2425.57 1713
2426.04 1802
2426.50 1728
2426.97 1767
2427.43 1667
2427.90 1756
2428.36 1615
2428.83 1584
2429.29 1529
2429.76 1579
2430.22 1621
2430.69 1716
2431.15 1639
2431.62 1691
2432.08 1718
2432.55 1702
2433.02 1660
2433.48 1651
2433.95 1746
2434.41 1832
2434.88 1758
2435.34 1735
2435.81 1768
2436.27 1716
2436.74 1828
2437.21 1951
2437.67 1901
2438.14 1715
2438.60 1798
2439.07 1949
2439.54 1940
2440.00 2032
2440.47 1955
2440.93 1949
2441.40 1985
2441.87 1959
2442.33 1981
2442.80 1989
2443.27 1965
2443.73 1882
2444.20 1881
2444.66 1844
2445.13 1858
2445.60 1778
2446.06 1763
2446.53 1739
2447.00 1659
2447.46 1685
2447.93 1643
2448.40 1660
2448.87 1591
2449.33 1597
2449.80 1603
2450.27 1593
2450.73 1567
2451.20 1564
2451.67 1646
2452.13 1566
2452.60 1587
2453.07 1546
2453.54 1678
2454.00 1640
2454.47 1685
2454.94 1590
2455.41 1607
2455.87 1625
2456.34 1573
2456.81 1659
2457.28 1674
2457.74 1586
2458.21 1609
2458.68 1668
2459.15 1609
2459.62 1544
2460.08 1564
2460.55 1584
2461.02 1651
2461.49 1589
2461.96 1645
2462.42 1662
2462.89 1627
2463.36 1634
2463.83 1597
2464.30 1579
2464.77 1565
2465.23 1629
2465.70 1615
2466.17 1658
2466.64 1618
2467.11 1602
2467.58 1603
2468.05 1606
2468.52 1644
2468.98 1623
2469.45 1647
2469.92 1754
2470.39 1802
2470.86 1763
2471.33 1775
2471.80 1878
2472.27 1805
2472.74 1765
2473.21 1720
2473.67 1674
2474.14 1624
2474.61 1668
2475.08 1630
2475.55 1625
2476.02 1618
2476.49 1719
2476.96 1672
2477.43 1641
2477.90 1699
2478.37 1743
2478.84 1767
2479.31 1738
2479.78 1863
2480.25 1823
2480.72 1812
2481.19 1683
2481.66 1735
2482.13 1744
2482.60 1766
2483.07 1732
2483.54 1651
2484.01 1664
2484.48 1612
2484.95 1562
2485.42 1601
2485.89 1637
2486.36 1654
2486.83 1650
2487.30 1625
2487.77 1602
2488.24 1709
2488.72 1730
2489.19 1713
2489.66 1670
2490.13 1677
2490.60 1687
2491.07 1579
2491.54 1584
2492.01 1639
2492.48 1674
2492.95 1670
2493.42 1569
2493.90 1598
2494.37 1593
2494.84 1584
2495.31 1586
2495.78 1645
2496.25 1726
2496.72 1754
2497.20 1744
2497.67 1635
2498.14 1594
2498.61 1591
2499.08 1541
2499.55 1535
2500.03 1583
2500.50 1551
2500.97 1495
2501.44 1442
2501.91 1475
2502.38 1484
2502.86 1595
2503.33 1583
2503.80 1615
2504.27 1618
2504.75 1574
2505.22 1568
2505.69 1618
2506.16 1673
2506.63 1622
2507.11 1683
2507.58 1700
2508.05 1734
2508.52 1843
2509.00 1836
2509.47 1876
2509.94 1893
2510.42 1932
2510.89 2000
2511.36 2036
2511.83 2106
2512.31 2199
2512.78 2112
2513.25 1981
2513.73 2061
2514.20 2152
2514.67 2066
2515.14 2055
2515.62 1985
2516.09 1835
2516.56 1833
2517.04 1789
2517.51 1717
2517.99 1643
2518.46 1679
2518.93 1851
2519.41 1827
2519.88 1758
2520.35 1762
2520.83 1774
2521.30 1803
2521.77 1774
2522.25 1707
2522.72 1700
2523.20 1609
2523.67 1665
2524.14 1650
2524.62 1560
2525.09 1608
2525.57 1680
2526.04 1642
2526.51 1579
2526.99 1681
2527.46 1705
2527.94 1631
2528.41 1668
2528.89 1709
2529.36 1719
2529.84 1737
2530.31 1852
2530.79 1753
2531.26 1736
2531.73 1696
2532.21 1657
2532.68 1658
2533.16 1720
2533.63 1694
2534.11 1768
2534.58 1759
2535.06 1769
2535.53 1667
2536.01 1713
2536.48 1767
2536.96 1659
2537.44 1733
2537.91 1653
2538.39 1708
2538.86 1664
2539.34 1656
2539.81 1711
2540.29 1775
2540.76 1747
2541.24 1690
2541.71 1638
2542.19 1672
2542.67 1627
2543.14 1634
2543.62 1654
2544.09 1738
2544.57 1705
2545.05 1709
2545.52 1788
2546.00 1916
2546.47 1895
2546.95 1909
2547.43 1962
2547.90 2078
2548.38 2037
2548.86 2002
2549.33 2193
2549.81 2224
2550.28 2200
2550.76 2141
2551.24 2080
2551.71 2049
2552.19 1970
2552.67 2069
2553.14 2118
2553.62 2007
2554.10 2020
2554.57 1929
2555.05 1995
2555.53 1963
2556.01 2093
2556.48 1982
2556.96 1998
2557.44 2027
2557.91 2113
2558.39 2081
2558.87 2033
2559.35 2011
2559.82 1797
2560.30 1811
2560.78 1774
2561.26 1741
2561.73 1678
2562.21 1694
2562.69 1729
2563.17 1583
2563.64 1547
2564.12 1512
2564.60 1494
2565.08 1564
2565.56 1582
2566.03 1639
2566.51 1622
2566.99 1717
2567.47 1582
2567.95 1589
2568.42 1655
2568.90 1561
2569.38 1513
2569.86 1584
2570.34 1598
2570.82 1539
2571.29 1504
2571.77 1525
2572.25 1537
2572.73 1589
2573.21 1508
2573.69 1525
2574.17 1577
2574.64 1669
2575.12 1599
2575.60 1583
2576.08 1619
2576.56 1601
2577.04 1640
2577.52 1610
2578.00 1685
2578.48 1571
2578.95 1664
2579.43 1559
2579.91 1584
2580.39 1570
2580.87 1600
2581.35 1616
2581.83 1523
2582.31 1541
2582.79 1568
2583.27 1638
2583.75 1600
2584.23 1657
2584.71 1594
2585.19 1550
2585.67 1570
2586.15 1666
2586.63 1683
2587.11 1688
2587.59 1660
2588.07 1610
2588.55 1603
2589.03 1659
2589.51 1655
2589.99 1661
2590.47 1613
2590.95 1631
2591.43 1689
2591.91 1614
2592.39 1600
2592.87 1552
2593.35 1646
2593.83 1613
2594.31 1645
2594.79 1707
2595.27 1759
2595.75 1721
2596.23 1667
2596.71 1696
2597.20 1749
2597.68 1776
2598.16 1751
2598.64 1675
2599.12 1673
2599.60 1712
2600.08 1707
2600.56 1682
2601.04 1605
2601.53 1637
2602.01 1626
2602.49 1570
2602.97 1588
2603.45 1567
2603.93 1590
2604.41 1601
2604.90 1549
2605.38 1523
2605.86 1482
2606.34 1517
2606.82 1585
2607.30 1515
2607.79 1458
2608.27 1521
2608.75 1617
2609.23 1600
2609.71 1650
2610.20 1635
2610.68 1584
2611.16 1676
2611.64 1734
2612.12 1704
2612.61 1749
2613.09 1830
2613.57 1740
2614.05 1661
2614.54 1706
2615.02 1696
2615.50 1662
2615.98 1686
2616.47 1657
2616.95 1552
2617.43 1526
2617.91 1542
2618.40 1635
2618.88 1602
2619.36 1595
2619.85 1524
2620.33 1470
2620.81 1561
2621.29 1506
2621.78 1541
2622.26 1581
2622.74 1528
2623.23 1524
2623.71 1478
2624.19 1447
2624.68 1525
2625.16 1534
2625.64 1479
2626.13 1563
2626.61 1591
2627.10 1627
2627.58 1667
2628.06 1607
2628.55 1582
2629.03 1634
2629.51 1571
2630.00 1581
2630.48 1627
2630.97 1656
2631.45 1646
2631.93 1696
2632.42 1585
2632.90 1668
2633.39 1680
2633.87 1759
2634.35 1647
2634.84 1596
2635.32 1570
2635.81 1553
2636.29 1600
2636.78 1579
2637.26 1529
2637.75 1601
2638.23 1606
2638.72 1583
2639.20 1582
2639.68 1569
2640.17 1592
2640.65 1645
2641.14 1620
2641.62 1715
2642.11 1620
2642.59 1593
2643.08 1567
2643.56 1609
2644.05 1501
2644.53 1572
2645.02 1602
2645.51 1557
2645.99 1506
2646.48 1592
2646.96 1567
2647.45 1562
2647.93 1596
2648.42 1579
2648.90 1610
2649.39 1616
2649.88 1598
2650.36 1538
2650.85 1631
2651.33 1675
2651.82 1730
2652.30 1649
2652.79 1655
2653.28 1629
2653.76 1683
2654.25 1755
2654.73 1834
2655.22 1663
2655.71 1689
2656.19 1731
2656.68 1672
2657.17 1756
2657.65 1787
2658.14 1674
2658.63 1670
2659.11 1722
2659.60 1739
2660.09 1627
2660.57 1615
2661.06 1609
2661.55 1553
2662.03 1590
2662.52 1614
2663.01 1596
2663.49 1570
2663.98 1537
2664.47 1645
2664.95 1643
2665.44 1645
2665.93 1549
2666.42 1568
2666.90 1666
2667.39 1696
2667.88 1733
2668.36 1673
2668.85 1749
2669.34 1721
2669.83 1696
2670.31 1592
2670.80 1714
2671.29 1851
2671.78 1790
2672.27 1766
2672.75 1792
2673.24 1874
2673.73 1926
2674.22 2090
2674.70 2019
2675.19 2036
2675.68 2080
2676.17 2018
2676.66 1912
2677.15 1894
2677.63 1892
2678.12 1890
2678.61 1828
2679.10 1823
2679.59 1778
2680.08 1806
2680.56 1725
2681.05 1734
2681.54 1741
2682.03 1799
2682.52 1821
2683.01 1777
2683.50 1820
2683.98 1915
2684.47 1876
2684.96 1982
2685.45 1907
2685.94 1868
2686.43 1884
2686.92 1789
2687.41 1747
2687.90 1708
2688.39 1696
2688.88 1612
2689.36 1642
2689.85 1619
2690.34 1694
2690.83 1736
2691.32 1628
2691.81 1653
2692.30 1662
2692.79 1600
2693.28 1591
2693.77 1626
2694.26 1700
2694.75 1681
2695.24 1612
2695.73 1650
2696.22 1705
2696.71 1715
2697.20 1708
2697.69 1548
2698.18 1610
2698.67 1661
2699.16 1752
2699.65 1714
2700.14 1651
2700.63 1703
2701.12 1749
2701.61 1664
2702.10 1705
2702.59 1613
2703.08 1661
2703.57 1656
2704.06 1616
2704.56 1641
2705.05 1708
2705.54 1704
2706.03 1756
2706.52 1742
2707.01 1652
2707.50 1565
2707.99 1659
2708.48 1553
2708.97 1586
2709.46 1540
2709.96 1546
2710.45 1610
2710.94 1560
2711.43 1574
2711.92 1560
2712.41 1545
2712.90 1570
2713.40 1688
2713.89 1636
2714.38 1523
2714.87 1600
2715.36 1639
2715.85 1627
2716.35 1547
2716.84 1499
2717.33 1498
2717.82 1600
2718.31 1603
2718.80 1538
2719.30 1479
2719.79 1665
2720.28 1672
2720.77 1503
2721.27 1494
2721.76 1614
2722.25 1704
2722.74 1748
2723.23 1801
2723.73 1643
2724.22 1584
2724.71 1763
2725.20 1794
2725.70 1715
2726.19 1685
2726.68 1591
2727.18 1544
2727.67 1577
2728.16 1575
2728.65 1645
2729.15 1628
2729.64 1656
2730.13 1718
2730.63 1709
2731.12 1663
2731.61 1769
2732.10 1700
2732.60 1650
2733.09 1652
2733.58 1731
2734.08 1714
2734.57 1672
2735.06 1698
2735.56 1753
2736.05 1679
2736.55 1777
2737.04 1726
2737.53 1686
2738.03 1721
2738.52 1707
2739.01 1723
2739.51 1715
2740.00 1640
2740.50 1661
2740.99 1609
2741.48 1708
2741.98 1555
2742.47 1592
2742.97 1568
2743.46 1541
2743.95 1517
2744.45 1495
2744.94 1502
2745.44 1457
2745.93 1465
2746.43 1515
2746.92 1615
2747.42 1526
2747.91 1555
2748.40 1553
2748.90 1528
2749.39 1579
2749.89 1581
2750.38 1606
2750.88 1533
2751.37 1506
2751.87 1585
2752.36 1586
2752.86 1592
2753.35 1496
2753.85 1519
2754.34 1540
2754.84 1593
2755.33 1613
2755.83 1675
2756.33 1566
2756.82 1551
2757.32 1524
2757.81 1529
2758.31 1528
2758.80 1581
2759.30 1596
2759.79 1567
2760.29 1596
2760.79 1524
2761.28 1528
2761.78 1589
2762.27 1599
2762.77 1602
2763.27 1661
2763.76 1599
2764.26 1580
2764.75 1575
2765.25 1580
2765.75 1637
2766.24 1564
2766.74 1519
2767.23 1608
2767.73 1592
2768.23 1553
2768.72 1564
2769.22 1601
2769.72 1558
2770.21 1631
2770.71 1586
2771.21 1669
2771.70 1637
2772.20 1565
2772.70 1573
2773.19 1677
2773.69 1610
2774.19 1570
2774.69 1646
2775.18 1737
2775.68 1693
2776.18 1737
2776.67 1741
2777.17 1764
2777.67 1690
2778.17 1731
2778.66 1696
2779.16 1694
2779.66 1703
2780.16 1745
2780.65 1775
2781.15 1673
2781.65 1689
2782.15 1585
2782.64 1611
2783.14 1643
2783.64 1663
2784.14 1585
2784.63 1667
2785.13 1597
2785.63 1578
2786.13 1604
2786.63 1539
2787.12 1601
2787.62 1612
2788.12 1654
2788.62 1754
2789.12 1699
2789.62 1629
2790.11 1684
2790.61 1685
2791.11 1644
2791.61 1681
2792.11 1679
2792.61 1647
2793.11 1709
2793.60 1597
2794.10 1667
2794.60 1720
2795.10 1660
2795.60 1749
2796.10 1817
2796.60 1829
2797.10 1918
2797.60 2054
2798.09 2142
2798.59 2110
2799.09 2003
2799.59 2040
2800.09 1953
2800.59 2051
2801.09 1904
2801.59 1705
2802.09 1734
2802.59 1727
2803.09 1680
2803.59 1632
2804.09 1637
2804.59 1618
2805.09 1736
2805.59 1712
2806.09 1772
2806.59 1737
2807.09 1807
2807.59 1922
2808.09 1926
2808.59 2060
2809.09 2135
2809.59 2181
2810.09 2216
2810.59 2279
2811.09 2340
2811.59 2408
2812.09 2404
2812.59 2506
2813.09 2612
2813.59 2666
2814.09 2667
2814.59 2618
2815.09 2464
2815.59 2477
2816.09 2383
2816.59 2241
2817.09 2102
2817.59 2084
2818.10 1881
2818.60 1847
2819.10 1895
2819.60 1817
2820.10 1775
2820.60 1840
2821.10 1832
2821.60 1759
2822.10 1584
2822.61 1678
2823.11 1672
2823.61 1623
2824.11 1631
2824.61 1615
2825.11 1674
2825.61 1592
2826.12 1596
2826.62 1618
2827.12 1592
2827.62 1597
2828.12 1534
2828.62 1579
2829.13 1623
2829.63 1593
2830.13 1587
2830.63 1638
2831.13 1705
2831.64 1554
2832.14 1559
2832.64 1627
2833.14 1630
2833.65 1682
2834.15 1602
2834.65 1623
2835.15 1649
2835.65 1715
2836.16 1789
2836.66 1754
2837.16 1720
2837.66 1651
2838.17 1679
2838.67 1786
2839.17 1772
2839.68 1703
2840.18 1725
2840.68 1716
2841.18 1693
2841.69 1619
2842.19 1684
2842.69 1776
2843.20 1746
2843.70 1784
2844.20 1679
2844.71 1770
2845.21 1768
2845.71 1776
2846.22 1837
2846.72 1891
2847.22 1885
2847.73 1888
2848.23 1962
2848.73 2010
2849.24 1974
2849.74 1895
2850.24 1904
2850.75 1917
2851.25 1948
2851.76 1949
2852.26 1943
2852.76 1876
2853.27 1851
2853.77 1750
2854.28 1788
2854.78 1720
2855.28 1661
2855.79 1733
2856.29 1733
2856.80 1721
2857.30 1810
2857.81 1812
2858.31 1842
2858.82 1834
2859.32 1928
2859.82 2001
2860.33 1950
2860.83 1915
2861.34 1879
2861.84 1871
2862.35 1707
2862.85 1712
2863.36 1804
2863.86 1672
2864.37 1713
2864.87 1775
2865.38 1735
2865.88 1699
2866.39 1637
2866.89 1579
2867.40 1636
2867.90 1549
2868.41 1580
2868.91 1628
2869.42 1679
2869.93 1737
2870.43 1759
2870.94 1769
2871.44 1730
2871.95 1756
2872.45 1851
2872.96 1924
2873.47 1858
2873.97 1902
2874.48 1793
2874.98 1792
2875.49 1799
2875.99 1766
2876.50 1684
2877.01 1686
2877.51 1689
2878.02 1712
2878.53 1817
2879.03 1778
2879.54 1743
2880.04 1769
2880.55 1732
2881.06 1812
2881.56 1865
2882.07 1829
2882.58 1959
2883.08 1917
2883.59 1968
2884.10 1930
2884.60 1892
2885.11 1892
2885.62 1919
2886.12 1945
2886.63 1932
2887.14 1911
2887.65 2018
2888.15 2039
2888.66 1985
2889.17 1955
2889.67 1881
2890.18 1843
2890.69 1830
2891.20 1848
2891.70 1797
2892.21 1828
2892.72 1840
2893.23 1716
2893.73 1674
2894.24 1844
2894.75 1830
2895.26 1755
2895.76 1766
2896.27 1843
2896.78 1907
2897.29 1905
2897.80 1997
2898.30 1888
2898.81 1703
2899.32 1902
2899.83 1901
2900.34 1844
2900.84 1793
2901.35 1812
2901.86 1840
2902.37 1792
2902.88 1743
2903.39 1781
2903.89 1815
2904.40 1851
2904.91 1751
2905.42 1754
2905.93 1765
2906.44 1801
2906.95 1754
2907.45 1681
2907.96 1751
2908.47 1726
2908.98 1663
2909.49 1718
2910.00 1718
2910.51 1692
2911.02 1759
2911.53 1751
2912.03 1709
2912.54 1676
2913.05 1723
2913.56 1728
2914.07 1797
2914.58 1731
2915.09 1780
2915.60 1744
2916.11 1738
2916.62 1764
2917.13 1800
2917.64 1726
2918.15 1739
2918.66 1901
2919.17 1876
2919.68 1903
2920.19 1998
2920.70 2049
2921.21 2064
2921.72 2078
2922.23 2135
2922.74 2223
2923.25 2194
2923.76 2282
2924.27 2256
2924.78 2248
2925.29 2287
2925.80 2396
2926.31 2411
2926.82 2335
2927.33 2144
2927.84 2119
2928.35 2147
2928.86 2128
2929.37 1987
2929.88 2042
2930.39 1903
2930.91 1827
2931.42 1775
2931.93 1759
2932.44 1680
2932.95 1696
2933.46 1720
2933.97 1657
2934.48 1735
2934.99 1766
2935.50 1710
2936.02 1723
2936.53 1735
2937.04 1806
2937.55 2005
2938.06 2036
2938.57 2083
2939.08 2288
2939.60 2447
2940.11 2684
2940.62 2858
2941.13 3103
2941.64 3106
2942.15 3262
2942.67 3275
2943.18 3192
2943.69 3201
2944.20 3039
2944.71 2847
2945.23 2761
2945.74 2675
2946.25 2467
2946.76 2339
2947.28 2299
2947.79 2154
2948.30 2105
2948.81 2029
2949.32 2015
2949.84 1903
2950.35 1841
2950.86 1900
2951.37 1793
2951.89 1879
2952.40 1723
2952.91 1764
2953.43 1703
2953.94 1730
2954.45 1795
2954.96 1678
2955.48 1738
2955.99 1609
2956.50 1625
2957.02 1719
2957.53 1634
2958.04 1604
2958.56 1672
2959.07 1670
2959.58 1605
2960.10 1665
2960.61 1842
2961.12 1887
2961.64 1861
2962.15 1895
2962.66 1915
2963.18 1994
2963.69 1961
2964.20 1994
2964.72 2008
2965.23 1994
2965.75 1910
2966.26 1850
2966.77 1930
2967.29 1937
2967.80 1840
2968.32 1796
2968.83 1845
2969.34 1708
2969.86 1679
2970.37 1767
2970.89 1765
2971.40 1680
2971.92 1788
2972.43 1773
2972.94 1753
2973.46 1809
2973.97 1828
2974.49 1701
2975.00 1640
2975.52 1680
2976.03 1684
2976.55 1749
2977.06 1691
2977.58 1826
2978.09 1785
2978.61 1812
2979.12 1827
2979.64 1961
2980.15 2024
2980.67 2051
2981.18 1990
2981.70 1994
2982.21 2021
2982.73 2069
2983.24 1962
2983.76 1854
2984.27 1907
2984.79 2013
2985.30 1975
2985.82 1822
2986.34 1851
2986.85 1878
2987.37 1901
2987.88 1934
2988.40 1909
2988.91 1884
2989.43 1885
2989.95 1816
2990.46 1914
2990.98 1878
2991.49 1870
2992.01 1861
2992.53 1795
2993.04 1819
2993.56 1939
2994.08 1976
2994.59 1931
2995.11 1998
2995.62 2059
2996.14 2161
2996.66 2240
2997.17 2238
2997.69 2380
2998.21 2449
2998.72 2417
2999.24 2459
2999.76 2550
3000.27 2531
3000.79 2429
3001.31 2387
3001.83 2415
3002.34 2437
3002.86 2569
3003.38 2675
3003.89 2753
3004.41 2859
3004.93 3096
3005.45 3123
3005.96 3384
3006.48 3456
3007.00 3284
3007.51 3063
3008.03 2846
3008.55 2699
3009.07 2543
3009.59 2225
3010.10 2159
3010.62 2100
3011.14 1972
3011.66 1901
3012.17 1904
3012.69 1854
3013.21 1969
3013.73 1928
3014.25 1837
3014.76 1863
3015.28 1797
3015.80 1783
3016.32 1876
3016.84 1910
3017.36 1892
3017.87 1885
3018.39 1832
3018.91 1957
3019.43 1995
3019.95 2022
3020.47 2034
3020.98 1991
3021.50 2013
3022.02 2032
3022.54 2089
3023.06 2031
3023.58 2073
3024.10 2195
3024.62 2258
3025.13 2235
3025.65 2216
3026.17 2144
3026.69 2181
3027.21 2137
3027.73 2000
3028.25 1926
3028.77 2006
3029.29 1860
3029.81 1838
3030.33 1863
3030.85 1800
3031.37 1796
3031.89 1882
3032.41 1832
3032.92 1800
3033.44 1854
3033.96 1838
3034.48 1909
3035.00 1962
3035.52 1929
3036.04 1847
3036.56 1936
3037.08 1968
3037.60 1942
3038.12 1943
3038.64 1913
3039.16 1820
3039.68 1825
3040.20 1780
3040.72 1794
3041.24 1695
3041.77 1627
3042.29 1708
3042.81 1680
3043.33 1719
3043.85 1705
3044.37 1779
3044.89 1777
3045.41 1756
3045.93 1807
3046.45 1767
3046.97 1737
3047.49 1627
3048.01 1647
3048.53 1665
3049.06 1680
3049.58 1591
3050.10 1653
3050.62 1726
3051.14 1663
3051.66 1619
3052.18 1683
3052.70 1667
3053.23 1718
3053.75 1717
3054.27 1688
3054.79 1684
3055.31 1585
3055.83 1589
3056.35 1650
3056.88 1711
3057.40 1697
3057.92 1700
3058.44 1643
3058.96 1652
3059.49 1792
3060.01 1766
3060.53 1745
3061.05 1646
3061.57 1664
3062.10 1720
3062.62 1781
3063.14 1823
3063.66 1830
3064.18 1717
3064.71 1779
3065.23 1795
3065.75 1857
3066.27 1850
3066.80 1841
3067.32 1867
3067.84 1891
3068.36 1856
3068.89 1914
3069.41 1988
3069.93 1987
3070.46 1921
3070.98 1872
3071.50 1929
3072.02 1841
3072.55 1848
3073.07 1931
3073.59 1934
3074.12 1921
3074.64 2094
3075.16 1988
3075.69 1982
3076.21 2014
3076.73 1999
3077.26 2031
3077.78 2065
3078.30 2044
3078.83 2018
3079.35 1998
3079.87 2052
3080.40 2043
3080.92 2040
3081.45 2112
3081.97 2097
3082.49 2126
3083.02 2010
3083.54 2053
3084.06 2075
3084.59 2103
3085.11 2021
3085.64 2056
3086.16 1900
3086.69 2029
3087.21 2073
3087.73 2101
3088.26 2198
3088.78 2319
3089.31 2574
3089.83 2452
3090.36 2587
3090.88 2681
3091.41 2706
3091.93 2717
3092.45 2662
3092.98 2598
3093.50 2430
3094.03 2360
3094.55 2207
3095.08 2129
3095.60 2187
3096.13 2101
3096.65 1986
3097.18 2047
3097.70 1974
3098.23 1988
3098.76 2096
3099.28 2147
3099.81 2228
3100.33 2358
3100.86 2366
3101.38 2569
3101.91 2685
3102.43 2993
3102.96 3112
3103.48 3215
3104.01 3328
3104.54 3565
3105.06 3513
3105.59 3328
3106.11 3005
3106.64 2843
3107.17 2658
3107.69 2545
3108.22 2314
3108.74 2248
3109.27 2198
3109.80 2151
3110.32 2141
3110.85 2088
3111.37 1998
3111.90 2217
3112.43 2068
3112.95 2015
3113.48 2002
3114.01 1986
3114.53 1861
3115.06 1902
3115.59 1821
3116.11 1846
3116.64 1854
3117.17 1749
3117.69 1801
3118.22 1765
3118.75 1857
3119.27 1882
3119.80 1958
3120.33 1947
3120.86 1933
3121.38 2086
3121.91 2037
3122.44 2093
3122.96 1980
3123.49 2063
3124.02 2111
3124.55 2167
3125.07 1975
3125.60 1919
3126.13 1967
3126.66 2024
3127.18 2040
3127.71 2109
3128.24 1985
3128.77 2021
3129.30 2010
3129.82 1942
3130.35 1929
3130.88 1854
3131.41 1769
3131.94 1888
3132.46 1806
3132.99 1828
3133.52 1860
3134.05 1895
3134.58 1858
3135.10 1942
3135.63 1894
3136.16 1935
3136.69 1798
3137.22 1902
3137.75 1877
3138.28 1815
3138.80 1800
3139.33 1756
3139.86 1687
3140.39 1662
3140.92 1633
3141.45 1763
3141.98 1664
3142.51 1733
3143.03 1678
3143.56 1588
3144.09 1610
3144.62 1658
3145.15 1656
3145.68 1671
3146.21 1773
3146.74 1910
3147.27 1775
3147.80 1811
3148.33 1834
3148.86 1922
3149.39 1898
3149.92 1942
3150.45 1963
3150.97 1959
3151.50 1862
3152.03 1837
3152.56 1797
3153.09 1905
3153.62 1868
3154.15 1808
3154.68 1738
3155.21 1778
3155.74 1738
3156.27 1777
3156.80 1758
3157.33 1720
3157.86 1702
3158.39 1801
3158.93 1837
3159.46 1855
3159.99 1870
3160.52 1942
3161.05 1844
3161.58 1838
3162.11 1817
3162.64 1749
3163.17 1796
3163.70 1825
3164.23 1771
3164.76 1783
3165.29 1796
3165.82 1812
3166.35 1750
3166.89 1678
3167.42 1640
3167.95 1725
3168.48 1684
3169.01 1678
3169.54 1742
3170.07 1645
3170.60 1619
3171.13 1646
3171.67 1718
3172.20 1721
3172.73 1709
3173.26 1720
3173.79 1757
3174.32 1834
3174.86 1830
3175.39 1779
3175.92 1795
3176.45 1779
3176.98 1800
3177.51 1784
3178.05 1739
3178.58 1697
3179.11 1712
3179.64 1740
3180.17 1740
3180.71 1663
3181.24 1688
3181.77 1624
3182.30 1679
3182.84 1651
3183.37 1654
3183.90 1580
3184.43 1540
3184.97 1542
3185.50 1520
3186.03 1607
3186.56 1664
3187.10 1654
3187.63 1708
3188.16 1552
3188.69 1552
3189.23 1624
3189.76 1609
3190.29 1527
3190.83 1502
3191.36 1515
3191.89 1542
3192.43 1603
3192.96 1700
3193.49 1622
3194.02 1614
3194.56 1570
3195.09 1644
3195.62 1635
3196.16 1707
3196.69 1657
3197.23 1601
3197.76 1704
3198.29 1665
3198.83 1595
3199.36 1726
3199.89 1691
3200.43 1667
3200.96 1693
3201.50 1620
3202.03 1720
3202.56 1711
3203.10 1712
3203.63 1768
3204.17 1689
3204.70 1721
3205.23 1823
3205.77 1743
3206.30 1774
3206.84 1877
3207.37 1945
3207.91 1941
3208.44 1936
3208.97 1995
3209.51 2021
3210.04 2024
3210.58 2014
3211.11 2167
3211.65 2164
3212.18 1998
3212.72 2055
3213.25 2046
3213.79 2061
3214.32 1898
3214.86 1765
3215.39 1812
3215.93 1723
3216.46 1691
3217.00 1595
3217.53 1643
3218.07 1579
3218.60 1586
3219.14 1553
3219.67 1569
3220.21 1640
3220.74 1580
3221.28 1602
3221.82 1641
3222.35 1671
3222.89 1712
3223.42 1786
3223.96 1905
3224.49 1899
3225.03 1883
3225.57 1934
3226.10 1849
3226.64 1875
3227.17 1936
3227.71 1911
3228.25 1697
3228.78 1755
3229.32 1710
3229.85 1682
3230.39 1680
3230.93 1606
3231.46 1670
3232.00 1617
3232.54 1644
3233.07 1773
3233.61 1809
3234.15 1819
3234.68 1819
3235.22 1780
3235.76 1721
3236.29 1805
3236.83 1885
3237.37 1938
3237.90 1897
3238.44 1915
3238.98 1914
3239.51 1769
3240.05 1785
3240.59 1835
3241.13 1846
3241.66 1835
3242.20 1912
3242.74 1817
3243.28 1834
3243.81 1894
3244.35 1844
3244.89 1813
3245.43 1853
3245.96 1776
3246.50 1849
3247.04 1897
3247.58 1895
3248.11 1967
3248.65 1963
3249.19 1995
3249.73 1996
3250.27 2081
3250.80 2246
3251.34 2381
3251.88 2648
3252.42 2672
3252.96 2887
3253.49 2981
3254.03 3156
3254.57 3195
3255.11 3056
3255.65 3037
3256.19 2834
3256.72 2740
3257.26 2696
3257.80 2685
3258.34 2515
3258.88 2419
3259.42 2303
3259.96 2311
3260.49 2347
3261.03 2395
3261.57 2433
3262.11 2361
3262.65 2449
3263.19 2460
3263.73 2487
3264.27 2566
3264.81 2695
3265.35 2632
3265.88 2564
3266.42 2621
3266.96 2699
3267.50 2693
3268.04 2660
3268.58 2796
3269.12 2513
3269.66 2519
3270.20 2460
3270.74 2373
3271.28 2313
3271.82 2216
3272.36 2213
3272.90 2203
3273.44 2152
3273.98 2259
3274.52 2078
3275.06 2101
3275.60 2066
3276.14 2113
3276.68 2089
3277.22 2291
3277.76 2326
3278.30 2229
3278.84 2277
3279.38 2174
3279.92 2283
3280.46 2301
3281.00 2253
3281.54 2259
3282.08 2269
3282.62 2203
3283.16 2191
3283.70 2222
3284.25 2282
3284.79 2331
3285.33 2292
3285.87 2343
3286.41 2387
3286.95 2351
3287.49 2408
3288.03 2444
3288.57 2418
3289.11 2360
3289.66 2471
3290.20 2439
3290.74 2540
3291.28 2594
3291.82 2697
3292.36 2912
3292.90 2908
3293.44 3030
3293.99 3255
3294.53 3362
3295.07 3504
3295.61 3635
3296.15 3831
3296.69 4002
3297.24 3919
3297.78 3793
3298.32 3744
3298.86 3528
3299.40 3513
3299.95 3395
3300.49 3257
3301.03 2934
3301.57 2931
3302.11 2838
3302.66 2733
3303.20 2819
3303.74 2791
3304.28 2824
3304.83 2636
3305.37 2649
3305.91 2705
3306.45 2568
3307.00 2616
3307.54 2649
3308.08 2625
3308.62 2697
3309.17 2717
3309.71 2718
3310.25 2671
3310.80 2731
3311.34 2815
3311.88 2727
3312.43 2784
3312.97 2730
3313.51 2685
3314.05 2652
3314.60 2821
3315.14 2793
3315.68 2762
3316.23 2771
3316.77 2971
3317.31 3230
3317.86 3454
3318.40 3546
3318.95 3789
3319.49 3913
3320.03 4112
3320.58 4224
3321.12 4384
3321.66 4344
3322.21 4235
3322.75 4122
3323.30 4187
3323.84 4140
3324.38 3954
3324.93 3890
3325.47 3797
3326.02 3814
3326.56 3669
3327.10 3517
3327.65 3635
3328.19 3526
3328.74 3663
3329.28 3684
3329.83 3715
3330.37 3859
3330.92 4142
3331.46 4814
3332.01 5777
3332.55 6809
3333.09 8321
3333.64 10660
3334.18 13275
3334.73 15850
3335.27 18381
3335.82 20740
3336.36 22775
3336.91 23681
3337.45 23887
3338.00 23314
3338.54 21583
3339.09 19136
3339.64 16584
3340.18 13950
3340.73 11878
3341.27 9775
3341.82 7923
3342.36 6611
3342.91 5424
3343.45 4640
3344.00 4155
3344.54 3710
3345.09 3465
3345.64 3274
3346.18 3046
3346.73 3083
3347.27 2915
3347.82 2977
3348.37 2946
3348.91 2869
3349.46 2774
3350.00 2698
3350.55 2566
3351.10 2559
3351.64 2514
3352.19 2360
3352.74 2481
3353.28 2470
3353.83 2413
3354.37 2531
3354.92 2543
3355.47 2782
3356.01 2718
3356.56 2743
3357.11 2874
3357.65 2803
3358.20 2719
3358.75 2612
3359.30 2588
3359.84 2576
3360.39 2650
3360.94 2627
3361.48 2716
3362.03 2660
3362.58 2588
3363.12 2718
3363.67 2817
3364.22 2846
3364.77 2656
3365.31 2676
3365.86 2651
3366.41 2569
3366.96 2605
3367.50 2717
3368.05 2626
3368.60 2521
3369.15 2660
3369.69 2769
3370.24 2872
3370.79 3055
3371.34 3351
3371.89 3778
3372.43 4091
3372.98 4535
3373.53 4871
3374.08 5323
3374.63 5392
3375.17 5559
3375.72 5559
3376.27 5255
3376.82 4893
3377.37 4757
3377.92 4391
3378.46 3957
3379.01 3537
3379.56 3204
3380.11 2977
3380.66 2822
3381.21 2626
3381.76 2513
3382.30 2425
3382.85 2337
3383.40 2300
3383.95 2180
3384.50 2182
3385.05 2154
3385.60 2084
3386.15 2070
3386.70 2026
3387.25 2003
3387.79 1975
3388.34 2037
3388.89 2061
3389.44 2059
3389.99 2027
3390.54 2032
3391.09 1973
3391.64 2008
3392.19 2069
3392.74 1989
3393.29 2047
3393.84 2058
3394.39 2112
3394.94 2275
3395.49 2164
3396.04 2139
3396.59 2178
3397.14 2298
3397.69 2273
3398.24 2372
3398.79 2339
3399.34 2286
3399.89 2368
3400.44 2316
3400.99 2239
3401.54 2101
3402.09 2196
3402.64 2104
3403.19 2070
3403.74 2043
3404.29 1926
3404.84 2053
3405.39 1921
3405.94 1953
3406.49 2080
3407.05 2087
3407.60 2128
3408.15 2141
3408.70 2115
3409.25 2180
3409.80 2187
3410.35 2500
3410.90 2438
3411.45 2574
3412.00 2758
3412.56 2784
3413.11 2905
3413.66 2873
3414.21 2845
3414.76 2755
3415.31 2750
3415.86 2599
3416.41 2461
3416.97 2450
3417.52 2294
3418.07 2310
3418.62 2263
3419.17 2143
3419.73 2110
3420.28 2016
3420.83 2052
3421.38 1879
3421.93 1835
3422.48 1882
3423.04 1915
3423.59 1772
3424.14 1713
3424.69 1750
3425.25 1712
3425.80 1752
3426.35 1905
3426.90 1822
3427.45 1816
3428.01 1699
3428.56 1685
3429.11 1686
3429.66 1662
3430.22 1787
3430.77 1722
3431.32 1653
3431.88 1524
3432.43 1590
3432.98 1604
3433.53 1659
3434.09 1619
3434.64 1680
3435.19 1702
3435.75 1700
3436.30 1807
3436.85 1760
3437.41 1819
3437.96 1898
3438.51 1932
3439.07 1824
3439.62 1830
3440.17 1862
3440.73 1829
3441.28 1714
3441.83 1761
3442.39 1710
3442.94 1799
3443.49 1849
3444.05 1696
3444.60 1676
3445.16 1654
3445.71 1644
3446.26 1625
3446.82 1702
3447.37 1711
3447.93 1721
3448.48 1704
3449.03 1723
3449.59 1684
3450.14 1643
3450.70 1547
3451.25 1552
3451.81 1644
3452.36 1607
3452.91 1497
3453.47 1634
3454.02 1609
3454.58 1626
3455.13 1568
3455.69 1614
3456.24 1611
3456.80 1661
3457.35 1713
3457.91 1658
3458.46 1671
3459.02 1735
3459.57 1695
3460.13 1618
3460.68 1657
3461.24 1650
3461.79 1700
3462.35 1682
3462.90 1612
3463.46 1771
3464.01 1692
3464.57 1687
3465.12 1735
3465.68 1733
3466.23 1688
3466.79 1647
3467.35 1716
3467.90 1758
3468.46 1784
3469.01 1764
3469.57 1818
3470.12 1741
3470.68 1800
3471.24 1810
3471.79 1844
3472.35 1700
3472.90 1775
3473.46 1833
3474.02 1807
3474.57 1786
3475.13 1702
3475.69 1761
3476.24 1761
3476.80 1799
3477.35 1843
3477.91 1873
3478.47 1997
3479.02 2024
3479.58 1995
3480.14 2039
3480.69 2055
3481.25 2104
3481.81 2143
3482.36 2071
3482.92 2116
3483.48 2066
3484.03 2029
3484.59 2045
3485.15 2110
3485.71 2049
3486.26 1985
3486.82 1962
3487.38 2033
3487.93 2128
3488.49 2317
3489.05 2438
3489.61 2538
3490.16 2767
3490.72 3080
3491.28 3394
3491.84 3913
3492.39 4320
3492.95 4493
3493.51 4723
3494.07 4731
3494.63 4519
3495.18 4197
3495.74 3883
3496.30 3501
3496.86 3128
3497.42 2965
3497.97 2695
3498.53 2526
3499.09 2522
3499.65 2439
3500.21 2429
3500.76 2409
3501.32 2467
3501.88 2480
3502.44 2429
3503.00 2595
3503.56 2653
3504.11 2700
3504.67 2834
3505.23 2908
3505.79 3023
3506.35 2973
3506.91 3018
3507.47 3000
3508.03 2910
3508.59 2880
3509.14 2791
3509.70 2671
3510.26 2575
3510.82 2609
3511.38 2550
3511.94 2547
3512.50 2422
3513.06 2426
3513.62 2194
3514.18 2160
3514.74 2053
3515.30 1886
3515.86 1864
3516.41 1828
3516.97 1883
3517.53 1812
3518.09 1812
3518.65 1742
3519.21 1779
3519.77 1809
3520.33 1843
3520.89 1860
3521.45 1874
3522.01 1831
3522.57 1810
3523.13 1857
3523.69 1772
3524.25 1748
3524.81 1828
3525.37 1895
3525.93 1900
3526.49 1957
3527.05 1832
3527.61 1879
3528.18 1915
3528.74 1913
3529.30 1899
3529.86 1796
3530.42 1891
3530.98 1869
3531.54 1795
3532.10 1926
3532.66 1960
3533.22 1890
3533.78 1856
3534.34 1797
3534.90 1849
3535.47 1890
3536.03 1787
3536.59 1848
3537.15 1880
3537.71 1809
3538.27 1786
3538.83 1781
3539.39 1781
3539.96 1951
3540.52 1845
3541.08 1903
3541.64 1865
3542.20 1844
3542.76 1907
3543.32 1906
3543.89 1879
3544.45 1919
3545.01 2001
3545.57 1867
3546.13 1841
3546.70 1940
3547.26 1885
3547.82 1888
3548.38 1874
3548.94 1897
3549.51 1853
3550.07 1736
3550.63 1768
3551.19 1752
3551.76 1781
3552.32 1733
3552.88 1763
3553.44 1699
3554.01 1733
3554.57 1646
3555.13 1724
3555.69 1623
3556.26 1673
3556.82 1638
3557.38 1647
3557.94 1673
3558.51 1720
3559.07 1697
3559.63 1695
3560.20 1622
3560.76 1578
3561.32 1722
3561.89 1660
3562.45 1642
3563.01 1663
3563.57 1758
3564.14 1667
3564.70 1655
3565.26 1739
3565.83 1841
3566.39 1841
3566.96 1865
3567.52 1792
3568.08 1873
3568.65 1768
3569.21 1751
3569.77 1671
3570.34 1702
3570.90 1645
3571.47 1628
3572.03 1629
3572.59 1577
3573.16 1708
3573.72 1689
3574.29 1673
3574.85 1671
3575.41 1719
3575.98 1783
3576.54 1866
3577.11 1918
3577.67 1968
3578.24 2018
3578.80 2001
3579.36 1940
3579.93 1936
3580.49 1854
3581.06 1854
3581.62 1861
3582.19 1804
3582.75 1723
3583.32 1651
3583.88 1693
3584.45 1623
3585.01 1741
3585.58 1613
3586.14 1641
3586.71 1622
3587.27 1616
3587.84 1618
3588.40 1603
3588.97 1600
3589.53 1565
3590.10 1574
3590.66 1595
3591.23 1584
3591.80 1543
3592.36 1527
3592.93 1508
3593.49 1552
3594.06 1541
3594.62 1500
3595.19 1567
3595.76 1581
3596.32 1490
3596.89 1562
3597.45 1644
3598.02 1703
3598.59 1536
3599.15 1546
3599.72 1659
3600.28 1649
3600.85 1663
3601.42 1646
3601.98 1652
3602.55 1628
3603.12 1615
3603.68 1624
3604.25 1705
3604.81 1663
3605.38 1665
3605.95 1648
3606.51 1573
3607.08 1546
3607.65 1602
3608.21 1584
3608.78 1479
3609.35 1454
3609.92 1498
3610.48 1380
3611.05 1379
3611.62 1451
3612.18 1465
3612.75 1452
3613.32 1518
3613.89 1631
3614.45 1771
3615.02 1897
3615.59 2068
3616.15 2183
3616.72 2375
3617.29 2586
3617.86 2791
3618.42 2924
3618.99 3117
3619.56 3170
3620.13 3234
3620.70 3159
3621.26 2997
3621.83 2829
3622.40 2598
3622.97 2392
3623.54 2195
3624.10 1993
3624.67 1800
3625.24 1692
3625.81 1590
3626.38 1611
3626.94 1541
3627.51 1608
3628.08 1562
3628.65 1475
3629.22 1477
3629.79 1489
3630.35 1532
3630.92 1489
3631.49 1491
3632.06 1512
3632.63 1476
3633.20 1505
3633.77 1535
3634.34 1588
3634.90 1505
3635.47 1438
3636.04 1506
3636.61 1560
3637.18 1435
3637.75 1454
3638.32 1447
3638.89 1504
3639.46 1551
3640.03 1507
3640.60 1597
3641.17 1550
3641.73 1692
3642.30 1742
3642.87 1724
3643.44 1803
3644.01 1718
3644.58 1705
3645.15 1682
3645.72 1725
3646.29 1709
3646.86 1771
3647.43 1738
3648.00 1772
3648.57 1710
3649.14 1710
3649.71 1595
3650.28 1705
3650.85 1740
3651.42 1694
3651.99 1703
3652.56 1700
3653.13 1791
3653.70 1866
3654.27 1816
3654.84 1808
3655.41 1874
3655.98 1962
3656.56 1961
3657.13 1953
3657.70 2015
3658.27 1966
3658.84 1998
3659.41 1992
3659.98 2061
3660.55 1978
3661.12 1873
3661.69 1940
3662.26 1923
3662.83 1776
3663.41 1739
3663.98 1737
3664.55 1730
3665.12 1633
3665.69 1691
3666.26 1657
3666.83 1731
3667.41 1622
3667.98 1679
3668.55 1637
3669.12 1649
3669.69 1566
3670.26 1612
3670.83 1587
3671.41 1675
3671.98 1640
3672.55 1565
3673.12 1668
3673.69 1694
3674.27 1699
3674.84 1780
3675.41 1720
3675.98 1763
3676.55 1690
3677.13 1715
3677.70 1823
3678.27 1801
3678.84 1819
3679.42 1811
3679.99 1798
3680.56 1778
3681.13 1827
3681.71 1791
3682.28 1764
3682.85 1726
3683.42 1623
3684.00 1646
3684.57 1606
3685.14 1606
3685.71 1594
3686.29 1569
3686.86 1513
3687.43 1554
3688.01 1642
3688.58 1625
3689.15 1626
3689.73 1682
3690.30 1835
3690.87 1869
3691.45 1842
3692.02 1755
3692.59 1919
3693.17 1833
3693.74 1791
3694.31 1816
3694.89 1830
3695.46 1719
3696.03 1686
3696.61 1700
3697.18 1695
3697.75 1572
3698.33 1594
3698.90 1576
3699.48 1502
3700.05 1511
3700.62 1513
3701.20 1591
3701.77 1591
3702.35 1703
3702.92 1699
3703.50 1579
3704.07 1659
3704.64 1592
3705.22 1590
3705.79 1637
3706.37 1647
3706.94 1666
3707.52 1595
3708.09 1588
3708.67 1579
3709.24 1638
3709.81 1724
3710.39 1703
3710.96 1646
3711.54 1732
3712.11 1646
3712.69 1602
3713.26 1673
3713.84 1628
3714.41 1513
3714.99 1495
3715.56 1592
3716.14 1579
3716.71 1584
3717.29 1583
3717.87 1624
3718.44 1513
3719.02 1504
3719.59 1551
3720.17 1617
3720.74 1599
3721.32 1502
3721.89 1556
3722.47 1591
3723.05 1543
3723.62 1505
3724.20 1629
3724.77 1497
3725.35 1410
3725.93 1445
3726.50 1487
3727.08 1492
3727.65 1446
3728.23 1449
3728.81 1563
3729.38 1652
3729.96 1730
3730.53 1915
3731.11 2109
3731.69 2246
3732.26 2333
3732.84 2551
3733.42 2587
3733.99 2701
3734.57 2765
3735.15 2661
3735.72 2556
3736.30 2436
3736.88 2474
3737.45 2345
3738.03 2136
3738.61 1889
3739.18 1907
3739.76 1821
3740.34 1761
3740.92 1676
3741.49 1678
3742.07 1615
3742.65 1637
3743.23 1674
3743.80 1619
3744.38 1541
3744.96 1589
3745.53 1524
3746.11 1494
3746.69 1567
3747.27 1513
3747.85 1483
3748.42 1526
3749.00 1520
3749.58 1457
3750.16 1449
3750.73 1446
3751.31 1414
3751.89 1433
3752.47 1498
3753.05 1507
3753.62 1495
3754.20 1523
3754.78 1435
3755.36 1413
3755.94 1488
3756.52 1481
3757.09 1592
3757.67 1500
3758.25 1483
3758.83 1572
3759.41 1608
3759.99 1634
3760.57 1546
3761.14 1570
3761.72 1659
3762.30 1653
3762.88 1740
3763.46 1621
3764.04 1658
3764.62 1772
3765.20 1684
3765.77 1734
3766.35 1698
3766.93 1725
3767.51 1703
3768.09 1736
3768.67 1707
3769.25 1808
3769.83 1741
3770.41 1797
3770.99 1853
3771.57 1667
3772.15 1638
3772.73 1652
3773.31 1667
3773.89 1658
3774.47 1711
3775.05 1746
3775.63 1637
3776.21 1578
3776.79 1509
3777.37 1525
3777.95 1460
3778.53 1447
3779.11 1369
3779.69 1397
3780.27 1380
3780.85 1339
3781.43 1435
3782.01 1479
3782.59 1483
3783.17 1423
3783.75 1449
3784.33 1485
3784.91 1418
3785.49 1380
3786.07 1431
3786.65 1446
3787.23 1415
3787.81 1434
3788.39 1411
3788.97 1444
3789.55 1503
3790.14 1492
3790.72 1504
3791.30 1506
3791.88 1455
3792.46 1456
3793.04 1533
3793.62 1434
3794.20 1490
3794.78 1552
3795.37 1491
3795.95 1450
3796.53 1476
3797.11 1506
3797.69 1397
3798.27 1393
3798.85 1435
3799.44 1440
3800.02 1481
3800.60 1466
3801.18 1585
3801.76 1631
3802.34 1706
3802.93 1759
3803.51 1774
3804.09 1738
3804.67 1742
3805.25 1707
3805.84 1786
3806.42 1743
3807.00 1756
3807.58 1901
3808.17 1930
3808.75 1952
3809.33 1878
3809.91 1963
3810.50 1971
3811.08 1990
3811.66 1846
3812.24 1861
3812.83 1942
3813.41 1854
3813.99 1808
3814.57 1816
3815.16 1766
3815.74 1847
3816.32 1887
3816.91 1866
3817.49 1766
3818.07 1745
3818.65 1802
3819.24 1678
3819.82 1690
3820.40 1616
3820.99 1709
3821.57 1622
3822.15 1639
3822.74 1701
3823.32 1664
3823.90 1661
3824.49 1684
3825.07 1630
3825.66 1652
3826.24 1649
3826.82 1727
3827.41 1658
3827.99 1631
3828.57 1655
3829.16 1606
3829.74 1581
3830.33 1606
3830.91 1562
3831.49 1598
3832.08 1648
3832.66 1624
3833.25 1629
3833.83 1641
3834.42 1648
3835.00 1696
3835.58 1712
3836.17 1710
3836.75 1709
3837.34 1615
3837.92 1659
3838.51 1656
3839.09 1624
3839.68 1635
3840.26 1605
3840.85 1670
3841.43 1640
3842.02 1613
3842.60 1660
3843.19 1641
3843.77 1783
3844.36 1724
3844.94 1707
3845.53 1822
3846.11 1881
3846.70 1817
3847.28 1754
3847.87 1852
3848.45 1764
3849.04 1738
3849.62 1769
3850.21 1688
3850.79 1720
3851.38 1567
3851.97 1555
3852.55 1631
3853.14 1665
3853.72 1657
3854.31 1686
3854.89 1702
3855.48 1714
3856.07 1752
3856.65 1843
3857.24 1938
3857.82 2033
3858.41 2114
3859.00 2356
3859.58 2642
3860.17 3117
3860.76 3549
3861.34 3631
3861.93 4072
3862.51 4257
3863.10 4216
3863.69 4296
3864.27 4230
3864.86 3881
3865.45 3488
3866.03 3089
3866.62 2871
3867.21 2536
3867.79 2348
3868.38 2122
3868.97 1997
3869.55 1877
3870.14 1822
3870.73 1727
3871.32 1678
3871.90 1636
3872.49 1741
3873.08 1733
3873.67 1675
3874.25 1675
3874.84 1821
3875.43 1763
3876.01 1670
3876.60 1716
3877.19 1723
3877.78 1646
3878.36 1646
3878.95 1543
3879.54 1574
3880.13 1546
3880.72 1523
3881.30 1608
3881.89 1613
3882.48 1510
3883.07 1555
3883.66 1526
3884.24 1559
3884.83 1519
3885.42 1475
3886.01 1570
3886.60 1580
3887.18 1656
3887.77 1653
3888.36 1658
3888.95 1753
3889.54 1763
3890.13 1820
3890.72 1864
3891.30 1902
3891.89 1791
3892.48 1875
3893.07 1833
3893.66 1836
3894.25 1823
3894.84 1731
3895.43 1706
3896.02 1791
3896.60 1725
3897.19 1816
3897.78 1787
3898.37 1805
3898.96 1962
3899.55 2082
3900.14 2008
3900.73 1992
3901.32 1976
3901.91 1970
3902.50 2009
3903.09 1913
3903.68 1915
3904.27 1814
3904.86 1684
3905.44 1655
3906.03 1594
3906.62 1631
3907.21 1537
3907.80 1441
3908.39 1510
3908.98 1615
3909.57 1546
3910.16 1544
3910.75 1475
3911.34 1395
3911.93 1452
3912.52 1368
3913.11 1369
3913.71 1418
3914.30 1442
3914.89 1356
3915.48 1395
3916.07 1411
3916.66 1394
3917.25 1419
3917.84 1458
3918.43 1514
3919.02 1380
3919.61 1380
3920.20 1461
3920.79 1478
3921.38 1491
3921.97 1437
3922.57 1414
3923.16 1351
3923.75 1370
3924.34 1376
3924.93 1418
3925.52 1468
3926.11 1502
3926.70 1427
3927.29 1331
3927.89 1394
3928.48 1449
3929.07 1326
3929.66 1289
3930.25 1330
3930.84 1387
3931.44 1342
3932.03 1321
3932.62 1289
3933.21 1351
3933.80 1316
3934.39 1383
3934.99 1454
3935.58 1432
3936.17 1428
3936.76 1352
3937.35 1387
3937.95 1486
3938.54 1549
3939.13 1522
3939.72 1531
3940.32 1529
3940.91 1540
3941.50 1495
3942.09 1441
3942.69 1492
3943.28 1511
3943.87 1521
3944.46 1509
3945.06 1502
3945.65 1540
3946.24 1448
3946.83 1315
3947.43 1360
3948.02 1410
3948.61 1380
3949.21 1383
3949.80 1342
3950.39 1328
3950.98 1395
3951.58 1364
3952.17 1400
3952.76 1357
3953.36 1383
3953.95 1425
3954.54 1462
3955.14 1389
3955.73 1328
3956.32 1327
3956.92 1285
3957.51 1374
3958.11 1429
3958.70 1417
3959.29 1389
3959.89 1444
3960.48 1470
3961.07 1430
3961.67 1305
3962.26 1418
3962.86 1431
3963.45 1412
3964.04 1451
3964.64 1413
3965.23 1374
3965.83 1466
3966.42 1458
3967.02 1522
3967.61 1533
3968.20 1521
3968.80 1548
3969.39 1420
3969.99 1408
3970.58 1424
3971.18 1388
3971.77 1375
3972.37 1419
3972.96 1334
3973.56 1380
3974.15 1360
3974.75 1418
3975.34 1471
3975.94 1416
3976.53 1464
3977.13 1531
3977.72 1554
3978.32 1484
3978.91 1528
3979.51 1535
3980.10 1524
3980.70 1415
3981.29 1357
3981.89 1418
3982.48 1459
3983.08 1407
3983.68 1409
3984.27 1475
3984.87 1497
3985.46 1456
3986.06 1365
3986.65 1379
3987.25 1434
3987.85 1398
3988.44 1431
3989.04 1480
3989.63 1435
3990.23 1482
3990.83 1474
3991.42 1453
3992.02 1426
3992.61 1394
3993.21 1388
3993.81 1368
3994.40 1397
3995.00 1504
3995.60 1547
3996.19 1447
3996.79 1490
3997.39 1421
3997.98 1455
3998.58 1513
3999.18 1536
3999.77 1556
4000.37 1638
4000.97 1627
4001.56 1622
4002.16 1641
4002.76 1587
4003.35 1582
4003.95 1517
4004.55 1570
4005.15 1522
4005.74 1524
4006.34 1468
4006.94 1473
4007.53 1410
4008.13 1432
4008.73 1398
4009.33 1404
4009.92 1422
4010.52 1461
4011.12 1450
4011.72 1419
4012.32 1383
4012.91 1432
4013.51 1433
4014.11 1393
4014.71 1387
4015.30 1481
4015.90 1521
4016.50 1657
4017.10 1586
4017.70 1572
4018.29 1639
4018.89 1642
4019.49 1649
4020.09 1669
4020.69 1607
4021.29 1555
4021.88 1416
4022.48 1480
4023.08 1477
4023.68 1348
4024.28 1387
4024.88 1423
4025.48 1343
4026.07 1391
4026.67 1447
4027.27 1418
4027.87 1405
4028.47 1461
4029.07 1506
4029.67 1527
4030.27 1488
4030.87 1544
4031.47 1588
4032.06 1541
4032.66 1417
4033.26 1499
4033.86 1515
4034.46 1527
4035.06 1542
4035.66 1438
4036.26 1424
4036.86 1483
4037.46 1457
4038.06 1440
4038.66 1450
4039.26 1455
4039.86 1361
4040.46 1355
4041.06 1309
4041.66 1266
4042.26 1347
4042.86 1393
4043.46 1321
4044.06 1342
4044.66 1389
4045.26 1344
4045.86 1324
4046.46 1370
4047.06 1343
4047.66 1375
4048.26 1370
4048.86 1476
4049.46 1341
4050.06 1354
4050.66 1366
4051.26 1345
4051.86 1400
4052.46 1486
4053.06 1404
4053.66 1352
4054.27 1328
4054.87 1412
4055.47 1410
4056.07 1320
4056.67 1376
4057.27 1357
4057.87 1336
4058.47 1362
4059.07 1317
4059.67 1331
4060.28 1323
4060.88 1335
4061.48 1409
4062.08 1380
4062.68 1406
4063.28 1464
4063.88 1387
4064.49 1451
4065.09 1566
4065.69 1582
4066.29 1645
4066.89 1662
4067.49 1680
4068.10 1676
4068.70 1592
4069.30 1617
4069.90 1558
4070.50 1529
4071.11 1433
4071.71 1381
4072.31 1304
4072.91 1298
4073.52 1302
4074.12 1216
4074.72 1278
4075.32 1314
4075.92 1318
4076.53 1264
4077.13 1227
4077.73 1319
4078.34 1321
4078.94 1237
4079.54 1188
4080.14 1191
4080.75 1282
4081.35 1281
4081.95 1244
4082.55 1268
4083.16 1320
4083.76 1238
4084.36 1207
4084.97 1157
4085.57 1260
4086.17 1278
4086.78 1309
4087.38 1282
4087.98 1270
4088.59 1236
4089.19 1304
4089.79 1283
4090.40 1231
4091.00 1281
4091.60 1313
4092.21 1298
4092.81 1260
4093.41 1268
4094.02 1275
4094.62 1278
4095.23 1247
4095.83 1296
4096.43 1276
4097.04 1287
4097.64 1341
4098.25 1338
4098.85 1314
4099.45 1250
4100.06 1270
4100.66 1321
4101.27 1281
4101.87 1272
4102.48 1273
4103.08 1269
4103.68 1318
4104.29 1282
4104.89 1320
4105.50 1188
4106.10 1213
4106.71 1267
4107.31 1266
4107.92 1291
4108.52 1298
4109.13 1330
4109.73 1268
4110.34 1249
4110.94 1300
4111.55 1214
4112.15 1222
4112.76 1262
4113.36 1241
4113.97 1206
4114.57 1230
4115.18 1240
4115.78 1278
4116.39 1253
4116.99 1249
4117.60 1211
4118.21 1249
4118.81 1215
4119.42 1265
4120.02 1214
4120.63 1177
4121.23 1261
4121.84 1176
4122.45 1198
4123.05 1204
4123.66 1123
4124.26 1186
4124.87 1296
4125.48 1248
4126.08 1198
4126.69 1223
4127.29 1260
4127.90 1258
4128.51 1175
4129.11 1237
4129.72 1224
4130.33 1215
4130.93 1291
4131.54 1299
4132.15 1275
4132.75 1230
4133.36 1196
4133.97 1191
4134.57 1332
4135.18 1387
4135.79 1316
4136.39 1345
4137.00 1373
4137.61 1361
4138.21 1353
4138.82 1390
4139.43 1403
4140.04 1389
4140.64 1395
4141.25 1370
4141.86 1416
4142.46 1393
4143.07 1433
4143.68 1506
4144.29 1533
4144.89 1505
4145.50 1530
4146.11 1477
4146.72 1487
4147.32 1434
4147.93 1389
4148.54 1371
4149.15 1346
4149.76 1337
4150.36 1283
4150.97 1270
4151.58 1265
4152.19 1220
4152.80 1148
4153.40 1206
4154.01 1258
4154.62 1210
4155.23 1273
4155.84 1284
4156.45 1235
4157.05 1189
4157.66 1185
4158.27 1214
4158.88 1256
4159.49 1257
4160.10 1277
4160.71 1246
4161.31 1334
4161.92 1262
4162.53 1181
4163.14 1221
4163.75 1245
4164.36 1239
4164.97 1223
4165.58 1295
4166.19 1306
4166.79 1299
4167.40 1337
4168.01 1334
4168.62 1342
4169.23 1388
4169.84 1488
4170.45 1420
4171.06 1410
4171.67 1580
4172.28 1634
4172.89 1618
4173.50 1661
4174.11 1678
4174.72 1560
4175.33 1569
4175.94 1597
4176.55 1563
4177.16 1554
4177.77 1442
4178.38 1430
4178.99 1489
4179.60 1465
4180.21 1440
4180.82 1363
4181.43 1362
4182.04 1318
4182.65 1309
4183.26 1272
4183.87 1257
4184.48 1348
4185.09 1293
4185.70 1327
4186.31 1274
4186.92 1248
4187.53 1242
4188.14 1333
4188.75 1240
4189.36 1192
4189.97 1223
4190.58 1215
4191.20 1254
4191.81 1241
4192.42 1253
4193.03 1332
4193.64 1357
4194.25 1365
4194.86 1374
4195.47 1354
4196.08 1459
4196.70 1486
4197.31 1392
4197.92 1397
4198.53 1345
4199.14 1400
4199.75 1353
4200.36 1355
4200.98 1251
4201.59 1253
4202.20 1329
4202.81 1303
4203.42 1299
4204.03 1317
4204.65 1328
4205.26 1293
4205.87 1322
4206.48 1325
4207.09 1343
4207.71 1313
4208.32 1300
4208.93 1408
4209.54 1459
4210.16 1413
4210.77 1429
4211.38 1372
4211.99 1333
4212.60 1418
4213.22 1436
4213.83 1406
4214.44 1403
4215.05 1428
4215.67 1516
4216.28 1433
4216.89 1449
4217.51 1547
4218.12 1530
4218.73 1493
4219.34 1535
4219.96 1676
4220.57 1620
4221.18 1674
4221.80 1748
4222.41 1758
4223.02 1822
4223.64 1760
4224.25 1757
4224.86 1917
4225.48 1820
4226.09 1902
4226.70 1933
4227.32 2104
4227.93 2054
4228.54 2103
4229.16 2167
4229.77 2232
4230.39 2201
4231.00 2225
4231.61 2177
4232.23 1942
4232.84 1788
4233.45 1708
4234.07 1743
4234.68 1661
4235.30 1627
4235.91 1590
4236.53 1542
4237.14 1523
4237.75 1496
4238.37 1562
4238.98 1524
4239.60 1426
4240.21 1476
4240.83 1452
4241.44 1472
4242.05 1486
4242.67 1491
4243.28 1437
4243.90 1427
4244.51 1401
4245.13 1352
4245.74 1435
4246.36 1466
4246.97 1433
4247.59 1427
4248.20 1467
4248.82 1585
4249.43 1488
4250.05 1426
4250.66 1509
4251.28 1460
4251.89 1482
4252.51 1391
4253.13 1447
4253.74 1400
4254.36 1399
4254.97 1350
4255.59 1368
4256.20 1382
4256.82 1393
4257.43 1477
4258.05 1451
4258.67 1456
4259.28 1409
4259.90 1397
4260.51 1507
4261.13 1484
4261.75 1529
4262.36 1575
4262.98 1633
4263.59 1680
4264.21 1631
4264.83 1605
4265.44 1542
4266.06 1584
4266.67 1543
4267.29 1569
4267.91 1507
4268.52 1468
4269.14 1462
4269.76 1510
4270.37 1388
4270.99 1365
4271.61 1378
4272.22 1402
4272.84 1392
4273.46 1440
4274.07 1523
4274.69 1450
4275.31 1494
4275.93 1498
4276.54 1535
4277.16 1524
4277.78 1529
4278.39 1557
4279.01 1570
4279.63 1635
4280.25 1567
4280.86 1481
4281.48 1502
4282.10 1507
4282.72 1377
4283.33 1420
4283.95 1398
4284.57 1503
4285.19 1333
4285.80 1299
4286.42 1316
4287.04 1294
4287.66 1235
4288.28 1319
4288.89 1336
4289.51 1312
4290.13 1261
4290.75 1331
4291.37 1330
4291.98 1266
4292.60 1241
4293.22 1264
4293.84 1341
4294.46 1279
4295.08 1305
4295.69 1347
4296.31 1290
4296.93 1350
4297.55 1296
4298.17 1250
4298.79 1280
4299.41 1327
4300.03 1323
4300.64 1306
4301.26 1266
4301.88 1339
4302.50 1392
4303.12 1363
4303.74 1353
4304.36 1268
4304.98 1337
4305.60 1310
4306.22 1398
4306.83 1376
4307.45 1300
4308.07 1300
4308.69 1339
4309.31 1275
4309.93 1238
4310.55 1241
4311.17 1324
4311.79 1343
4312.41 1332
4313.03 1313
4313.65 1316
4314.27 1336
4314.89 1355
4315.51 1357
4316.13 1356
4316.75 1375
4317.37 1401
4317.99 1296
4318.61 1322
4319.23 1395
4319.85 1414
4320.47 1387
4321.09 1373
4321.71 1362
4322.33 1331
4322.95 1313
4323.57 1332
4324.19 1314
4324.81 1380
4325.43 1411
4326.05 1498
4326.67 1474
4327.30 1451
4327.92 1544
4328.54 1613
4329.16 1562
4329.78 1595
4330.40 1695
4331.02 1755
4331.64 1771
4332.26 1971
4332.88 2085
4333.51 2110
4334.13 2281
4334.75 2431
4335.37 2341
4335.99 2207
4336.61 2234
4337.23 2073
4337.86 1905
4338.48 1912
4339.10 1897
4339.72 1823
4340.34 1861
4340.96 1819
4341.59 1825
4342.21 1761
4342.83 1791
4343.45 1771
4344.07 1845
4344.69 1988
4345.32 2002
4345.94 2114
4346.56 2309
4347.18 2325
4347.81 2430
4348.43 2549
4349.05 2501
4349.67 2350
4350.29 2278
4350.92 2194
4351.54 2131
4352.16 2160
4352.78 2023
4353.41 2059
4354.03 1931
4354.65 1856
4355.28 1787
4355.90 1702
4356.52 1694
4357.14 1640
4357.77 1679
4358.39 1641
4359.01 1617
4359.64 1608
4360.26 1557
4360.88 1501
4361.50 1523
4362.13 1526
4362.75 1503
4363.37 1599
4364.00 1546
4364.62 1430
4365.25 1422
4365.87 1477
4366.49 1512
4367.12 1536
4367.74 1456
4368.36 1463
4368.99 1442
4369.61 1442
4370.23 1475
4370.86 1420
4371.48 1479
4372.11 1361
4372.73 1418
4373.35 1450
4373.98 1431
4374.60 1463
4375.23 1365
4375.85 1412
4376.47 1421
4377.10 1329
4377.72 1354
4378.35 1401
4378.97 1417
4379.60 1375
4380.22 1344
4380.85 1356
4381.47 1400
4382.10 1415
4382.72 1481
4383.34 1473
4383.97 1423
4384.59 1500
4385.22 1515
4385.84 1547
4386.47 1593
4387.09 1560
4387.72 1502
4388.34 1464
4388.97 1503
4389.59 1525
4390.22 1571
4390.85 1555
4391.47 1548
4392.10 1510
4392.72 1524
4393.35 1538
4393.97 1538
4394.60 1534
4395.22 1536
4395.85 1509
4396.47 1381
4397.10 1365
4397.73 1370
4398.35 1389
4398.98 1354
4399.60 1425
4400.23 1402
4400.86 1400
4401.48 1293
4402.11 1288
4402.73 1384
4403.36 1384
4403.99 1323
4404.61 1329
4405.24 1342
4405.87 1413
4406.49 1374
4407.12 1266
4407.74 1314
4408.37 1299
4409.00 1300
4409.62 1372
4410.25 1362
4410.88 1303
4411.50 1350
4412.13 1323
4412.76 1334
4413.38 1310
4414.01 1344
4414.64 1277
4415.27 1269
4415.89 1296
4416.52 1257
4417.15 1234
4417.77 1218
4418.40 1298
4419.03 1273
4419.66 1288
4420.28 1376
4420.91 1397
4421.54 1314
4422.17 1369
4422.79 1321
4423.42 1285
4424.05 1267
4424.68 1259
4425.30 1246
4425.93 1264
4426.56 1233
4427.19 1157
4427.82 1150
4428.44 1213
4429.07 1208
4429.70 1208
4430.33 1124
4430.96 1129
4431.58 1169
4432.21 1205
4432.84 1224
4433.47 1209
4434.10 1209
4434.73 1206
4435.35 1221
4435.98 1190
4436.61 1141
4437.24 1154
4437.87 1144
4438.50 1146
4439.13 1267
4439.75 1224
4440.38 1206
4441.01 1154
4441.64 1162
4442.27 1138
4442.90 1150
4443.53 1189
4444.16 1194
4444.79 1219
4445.42 1204
4446.04 1250
4446.67 1248
4447.30 1234
4447.93 1200
4448.56 1276
4449.19 1276
4449.82 1197
4450.45 1269
4451.08 1205
4451.71 1162
4452.34 1232
4452.97 1137
4453.60 1198
4454.23 1255
4454.86 1203
4455.49 1289
4456.12 1266
4456.75 1247
4457.38 1247
4458.01 1223
4458.64 1247
4459.27 1300
4459.90 1191
4460.53 1187
4461.16 1213
4461.79 1259
4462.42 1195
4463.05 1128
4463.68 1109
4464.31 1189
4464.94 1173
4465.57 1155
4466.20 1093
4466.83 1154
4467.46 1157
4468.09 1178
4468.73 1089
4469.36 1072
4469.99 1152
4470.62 1198
4471.25 1088
4471.88 1095
4472.51 1179
4473.14 1183
4473.77 1158
4474.40 1159
4475.04 1100
4475.67 1169
4476.30 1202
4476.93 1209
4477.56 1131
4478.19 1108
4478.82 1130
4479.46 1204
4480.09 1176
4480.72 1199
4481.35 1213
4481.98 1236
4482.61 1213
4483.25 1238
4483.88 1192
4484.51 1220
4485.14 1258
4485.77 1175
4486.41 1201
4487.04 1201
4487.67 1243
4488.30 1295
4488.93 1233
4489.57 1234
4490.20 1208
4490.83 1264
4491.46 1290
4492.10 1171
4492.73 1185
4493.36 1253
4493.99 1291
4494.63 1238
4495.26 1230
4495.89 1193
4496.52 1197
4497.16 1235
4497.79 1175
4498.42 1190
4499.06 1277
4499.69 1181
4500.32 1284
4500.96 1384
4501.59 1417
4502.22 1362
4502.86 1487
4503.49 1509
4504.12 1570
4504.75 1577
4505.39 1596
4506.02 1448
4506.66 1368
4507.29 1456
4507.92 1423
4508.56 1366
4509.19 1328
4509.82 1293
4510.46 1310
4511.09 1188
4511.72 1244
4512.36 1410
4512.99 1376
4513.63 1357
4514.26 1330
4514.89 1239
4515.53 1199
4516.16 1242
4516.80 1254
4517.43 1282
4518.07 1279
4518.70 1273
4519.33 1248
4519.97 1257
4520.60 1174
4521.24 1241
4521.87 1350
4522.51 1277
4523.14 1313
4523.78 1386
4524.41 1364
4525.05 1392
4525.68 1405
4526.32 1436
4526.95 1534
4527.59 1620
4528.22 1677
4528.86 1857
4529.49 2083
4530.13 2325
4530.76 2647
4531.40 2964
4532.03 3137
4532.67 3361
4533.30 3471
4533.94 3434
4534.57 3202
4535.21 2960
4535.84 2712
4536.48 2454
4537.11 2191
4537.75 2046
4538.39 1861
4539.02 1594
4539.66 1483
4540.29 1441
4540.93 1427
4541.57 1375
4542.20 1263
4542.84 1296
4543.47 1361
4544.11 1285
4544.75 1329
4545.38 1292
4546.02 1335
4546.65 1370
4547.29 1393
4547.93 1395
4548.56 1371
4549.20 1369
4549.84 1335
4550.47 1356
4551.11 1318
4551.75 1340
4552.38 1402
4553.02 1369
4553.66 1350
4554.29 1334
4554.93 1405
4555.57 1329
4556.20 1327
4556.84 1337
4557.48 1345
4558.11 1331
4558.75 1308
4559.39 1317
4560.03 1392
4560.66 1376
4561.30 1387
4561.94 1337
4562.58 1346
4563.21 1397
4563.85 1356
4564.49 1421
4565.13 1382
4565.76 1348
4566.40 1404
4567.04 1508
4567.68 1468
4568.31 1560
4568.95 1619
4569.59 1698
4570.23 1720
4570.87 1681
4571.50 1707
4572.14 1851
4572.78 1722
4573.42 1657
4574.06 1598
4574.69 1624
4575.33 1621
4575.97 1566
4576.61 1512
4577.25 1469
4577.89 1391
4578.53 1358
4579.16 1337
4579.80 1314
4580.44 1365
4581.08 1333
4581.72 1388
4582.36 1430
4583.00 1338
4583.63 1234
4584.27 1242
4584.91 1246
4585.55 1323
4586.19 1303
4586.83 1342
4587.47 1369
4588.11 1343
4588.75 1337
4589.39 1315
4590.03 1383
4590.67 1454
4591.30 1504
4591.94 1490
4592.58 1472
4593.22 1543
4593.86 1520
4594.50 1460
4595.14 1401
4595.78 1380
4596.42 1263
4597.06 1220
4597.70 1205
4598.34 1258
4598.98 1254
4599.62 1266
4600.26 1326
4600.90 1278
4601.54 1234
4602.18 1298
4602.82 1275
4603.46 1296
4604.10 1277
4604.74 1300
4605.38 1342
4606.02 1339
4606.66 1376
4607.30 1290
4607.94 1389
4608.59 1396
4609.23 1444
4609.87 1376
4610.51 1356
4611.15 1400
4611.79 1338
4612.43 1312
4613.07 1291
4613.71 1305
4614.35 1245
4614.99 1248
4615.64 1287
4616.28 1337
4616.92 1335
4617.56 1223
4618.20 1168
4618.84 1186
4619.48 1196
4620.12 1219
4620.77 1127
4621.41 1151
4622.05 1114
4622.69 1158
4623.33 1106
4623.97 1110
4624.62 1130
4625.26 1133
4625.90 1174
4626.54 1156
4627.18 1185
4627.82 1166
4628.47 1192
4629.11 1118
4629.75 1283
4630.39 1169
4631.03 1212
4631.68 1277
4632.32 1177
4632.96 1189
4633.60 1287
4634.25 1261
4634.89 1313
4635.53 1349
4636.17 1285
4636.82 1321
4637.46 1313
4638.10 1416
4638.74 1334
4639.39 1366
4640.03 1428
4640.67 1535
4641.32 1415
4641.96 1396
4642.60 1365
4643.24 1322
4643.89 1337
4644.53 1287
4645.17 1301
4645.82 1221
4646.46 1211
4647.10 1216
4647.75 1218
4648.39 1153
4649.03 1184
4649.68 1255
4650.32 1293
4650.96 1231
4651.61 1210
4652.25 1262
4652.89 1252
4653.54 1369
4654.18 1344
4654.83 1256
4655.47 1223
4656.11 1273
4656.76 1246
4657.40 1147
4658.05 1154
4658.69 1132
4659.33 1164
4659.98 1195
4660.62 1105
4661.27 1164
4661.91 1186
4662.56 1070
4663.20 1130
4663.84 1106
4664.49 1127
4665.13 1138
4665.78 1106
4666.42 1088
4667.07 1112
4667.71 1131
4668.36 1112
4669.00 1110
4669.65 1081
4670.29 1093
4670.94 1124
4671.58 1138
4672.23 1053
4672.87 1132
4673.52 1174
4674.16 1172
4674.81 1165
4675.45 1141
4676.10 1120
4676.74 1162
4677.39 1077
4678.03 1071
4678.68 1081
4679.32 1133
4679.97 1191
4680.62 1124
4681.26 1211
4681.91 1193
4682.55 1195
4683.20 1142
4683.84 1168
4684.49 1128
4685.14 1130
4685.78 1136
4686.43 1145
4687.07 1168
4687.72 1132
4688.37 1172
4689.01 1214
4689.66 1130
4690.30 1196
4690.95 1238
4691.60 1177
4692.24 1229
4692.89 1183
4693.54 1158
4694.18 1245
4694.83 1219
4695.48 1225
4696.12 1288
4696.77 1249
4697.42 1335
4698.06 1247
4698.71 1255
4699.36 1340
4700.00 1338
4700.65 1313
4701.30 1280
4701.94 1296
4702.59 1340
4703.24 1312
4703.89 1243
4704.53 1246
4705.18 1190
4705.83 1236
4706.48 1155
4707.12 1160
4707.77 1114
4708.42 1137
4709.07 1198
4709.71 1135
4710.36 1118
4711.01 1163
4711.66 1167
4712.30 1182
4712.95 1155
4713.60 1186
4714.25 1101
4714.90 1088
4715.54 1221
4716.19 1182
4716.84 1177
4717.49 1208
4718.14 1229
4718.78 1229
4719.43 1195
4720.08 1231
4720.73 1220
4721.38 1179
4722.03 1168
4722.67 1194
4723.32 1157
4723.97 1189
4724.62 1216
4725.27 1235
4725.92 1166
4726.57 1182
4727.22 1164
4727.86 1276
4728.51 1274
4729.16 1254
4729.81 1274
4730.46 1202
4731.11 1170
4731.76 1201
4732.41 1207
4733.06 1183
4733.71 1099
4734.36 1135
4735.00 1147
4735.65 1121
4736.30 1147
4736.95 1146
4737.60 1134
4738.25 1176
4738.90 1210
4739.55 1193
4740.20 1241
4740.85 1174
4741.50 1265
4742.15 1288
4742.80 1334
4743.45 1341
4744.10 1272
4744.75 1305
4745.40 1235
4746.05 1246
4746.70 1242
4747.35 1217
4748.00 1208
4748.65 1228
4749.30 1182
4749.95 1173
4750.60 1184
4751.25 1275
4751.90 1239
4752.55 1237
4753.20 1243
4753.85 1311
4754.51 1247
4755.16 1210
4755.81 1174
4756.46 1196
4757.11 1225
4757.76 1183
4758.41 1252
4759.06 1270
4759.71 1222
4760.36 1344
4761.01 1281
4761.67 1241
4762.32 1242
4762.97 1319
4763.62 1277
4764.27 1217
4764.92 1194
4765.57 1166
4766.22 1202
4766.88 1193
4767.53 1241
4768.18 1260
4768.83 1285
4769.48 1250
4770.13 1213
4770.79 1201
4771.44 1181
4772.09 1178
4772.74 1183
4773.39 1219
4774.05 1234
4774.70 1181
4775.35 1157
4776.00 1172
4776.65 1202
4777.31 1212
4777.96 1178
4778.61 1217
4779.26 1191
4779.92 1150
4780.57 1195
4781.22 1170
4781.87 1140
4782.53 1218
4783.18 1181
4783.83 1154
4784.48 1192
4785.14 1174
4785.79 1147
4786.44 1172
4787.10 1154
4787.75 1173
4788.40 1167
4789.05 1299
4789.71 1220
4790.36 1223
4791.01 1244
4791.67 1292
4792.32 1269
4792.97 1282
4793.63 1290
4794.28 1242
4794.93 1285
4795.59 1243
4796.24 1255
4796.89 1209
4797.55 1266
4798.20 1241
4798.86 1305
4799.51 1269
4800.16 1385
4800.82 1320
4801.47 1435
4802.12 1498
4802.78 1453
4803.43 1328
4804.09 1315
4804.74 1309
4805.39 1321
4806.05 1377
4806.70 1344
4807.36 1324
4808.01 1274
4808.67 1288
4809.32 1284
4809.98 1248
4810.63 1220
4811.28 1213
4811.94 1240
4812.59 1274
4813.25 1223
4813.90 1281
4814.56 1342
4815.21 1360
4815.87 1248
4816.52 1274
4817.18 1252
4817.83 1219
4818.49 1286
4819.14 1330
4819.80 1359
4820.45 1279
4821.11 1321
4821.76 1361
4822.42 1386
4823.07 1477
4823.73 1546
4824.38 1532
4825.04 1452
4825.70 1462
4826.35 1454
4827.01 1450
4827.66 1360
4828.32 1364
4828.97 1339
4829.63 1383
4830.29 1338
4830.94 1372
4831.60 1359
4832.25 1432
4832.91 1475
4833.57 1434
4834.22 1469
4834.88 1459
4835.53 1528
4836.19 1490
4836.85 1543
4837.50 1488
4838.16 1633
4838.82 1710
4839.47 1649
4840.13 1558
4840.79 1611
4841.44 1643
4842.10 1640
4842.76 1591
4843.41 1642
4844.07 1607
4844.73 1547
4845.38 1544
4846.04 1579
4846.70 1520
4847.35 1549
4848.01 1597
4848.67 1606
4849.32 1646
4849.98 1649
4850.64 1636
4851.30 1671
4851.95 1700
4852.61 1639
4853.27 1716
4853.93 1733
4854.58 1689
4855.24 1655
4855.90 1654
4856.56 1775
4857.21 1680
4857.87 1768
4858.53 1872
4859.19 1860
4859.84 1819
4860.50 1917
4861.16 1975
4861.82 1777
4862.48 1768
4863.13 1778
4863.79 1785
4864.45 1692
4865.11 1604
4865.77 1553
4866.43 1540
4867.08 1604
4867.74 1751
4868.40 1732
4869.06 1763
4869.72 1627
4870.38 1565
4871.03 1499
4871.69 1538
4872.35 1482
4873.01 1491
4873.67 1437
4874.33 1513
4874.99 1432
4875.65 1454
4876.31 1564
4876.96 1463
4877.62 1549
4878.28 1557
4878.94 1511
4879.60 1498
4880.26 1519
4880.92 1574
4881.58 1530
4882.24 1540
4882.90 1502
4883.56 1451
4884.22 1436
4884.88 1497
4885.54 1430
4886.19 1443
4886.85 1493
4887.51 1445
4888.17 1447
4888.83 1460
4889.49 1428
4890.15 1431
4890.81 1395
4891.47 1431
4892.13 1421
4892.79 1481
4893.45 1506
4894.11 1538
4894.77 1524
4895.43 1396
4896.09 1459
4896.76 1475
4897.42 1415
4898.08 1406
4898.74 1370
4899.40 1478
4900.06 1409
4900.72 1380
4901.38 1473
4902.04 1424
4902.70 1457
4903.36 1467
4904.02 1419
4904.68 1419
4905.34 1353
4906.00 1361
4906.67 1295
4907.33 1346
4907.99 1316
4908.65 1269
4909.31 1329
4909.97 1298
4910.63 1295
4911.29 1295
4911.96 1209
4912.62 1178
4913.28 1245
4913.94 1237
4914.60 1164
4915.26 1195
4915.92 1131
4916.59 1154
4917.25 1206
4917.91 1230
4918.57 1115
4919.23 1126
4919.90 1176
4920.56 1149
4921.22 1095
4921.88 1093
4922.54 1130
4923.21 1189
4923.87 1161
4924.53 1068
4925.19 1067
4925.85 1144
4926.52 1105
4927.18 1100
4927.84 1099
4928.50 1067
4929.17 1114
4929.83 1108
4930.49 1118
4931.15 1142
4931.82 1089
4932.48 1092
4933.14 1124
4933.81 1160
4934.47 1108
4935.13 1110
4935.79 1122
4936.46 1131
4937.12 1075
4937.78 1090
4938.45 1125
4939.11 1157
4939.77 1171
4940.44 1096
4941.10 1063
4941.76 1084
4942.43 1061
4943.09 1090
4943.75 989
4944.42 1115
4945.08 1118
4945.74 1123
4946.41 1109
4947.07 1140
4947.74 1131
4948.40 1050
4949.06 1025
4949.73 1025
4950.39 1082
4951.05 1086
4951.72 1102
4952.38 1118
4953.05 1054
4953.71 1049
4954.38 1049
4955.04 1198
4955.70 1140
4956.37 1100
4957.03 1074
4957.70 1194
4958.36 1124
4959.03 1162
4959.69 1239
4960.36 1219
4961.02 1290
4961.68 1316
4962.35 1386
4963.01 1458
4963.68 1352
4964.34 1407
4965.01 1319
4965.67 1319
4966.34 1323
4967.00 1307
4967.67 1233
4968.33 1231
4969.00 1151
4969.66 1101
4970.33 1077
4971.00 1097
4971.66 1047
4972.33 1035
4972.99 1047
4973.66 1130
4974.32 1110
4974.99 1050
4975.65 1099
4976.32 1153
4976.99 1125
4977.65 1126
4978.32 1106
4978.98 1087
4979.65 1148
4980.31 1190
4980.98 1093
4981.65 1064
4982.31 1144
4982.98 1116
4983.64 1106
4984.31 1054
4984.98 1011
4985.64 1131
4986.31 1127
4986.98 1105
4987.64 1060
4988.31 1034
4988.98 1083
4989.64 1088
4990.31 1104
4990.98 1015
4991.64 1037
4992.31 1035
4992.98 1038
4993.64 983
4994.31 1054
4994.98 1024
4995.64 1098
4996.31 1063
4996.98 996
4997.64 1098
4998.31 1094
4998.98 1060
4999.65 983
5000.31 1045
5000.98 1090
5001.65 1046
5002.32 1026
5002.98 1041
5003.65 1014
5004.32 1004
5004.99 1004
5005.65 992
5006.32 1005
5006.99 1003
5007.66 992
5008.32 976
5008.99 927
5009.66 1014
5010.33 971
5011.00 1023
5011.66 1082
5012.33 1112
5013.00 1120
5013.67 1059
5014.34 1063
5015.01 1010
5015.67 989
5016.34 1002
5017.01 974
5017.68 968
5018.35 968
5019.02 942
5019.68 937
5020.35 968
5021.02 1067
5021.69 1007
5022.36 1010
5023.03 1067
5023.70 1113
5024.37 1155
5025.03 1095
5025.70 1095
5026.37 1107
5027.04 1158
5027.71 1107
5028.38 1042
5029.05 1037
5029.72 1029
5030.39 961
5031.06 996
5031.73 990
5032.40 977
5033.07 1045
5033.73 945
5034.40 943
5035.07 949
5035.74 1035
5036.41 1070
5037.08 1042
5037.75 1033
5038.42 1002
5039.09 953
5039.76 959
5040.43 1018
5041.10 1016
5041.77 983
5042.44 996
5043.11 963
5043.78 959
5044.45 1020
5045.12 1016
5045.79 1020
5046.46 1030
5047.13 985
5047.81 976
5048.48 1034
5049.15 995
5049.82 1022
5050.49 987
5051.16 1006
5051.83 1045
5052.50 1042
5053.17 996
5053.84 977
5054.51 959
5055.18 965
5055.85 941
5056.53 969
5057.20 1026
5057.87 1003
5058.54 1028
5059.21 893
5059.88 967
5060.55 1031
5061.22 987
5061.89 971
5062.57 991
5063.24 1010
5063.91 959
5064.58 995
5065.25 997
5065.92 1014
5066.60 1015
5067.27 926
5067.94 916
5068.61 1003
5069.28 978
5069.96 995
5070.63 943
5071.30 983
5071.97 1062
5072.64 997
5073.32 942
5073.99 975
5074.66 976
5075.33 1018
5076.00 1030
5076.68 1007
5077.35 961
5078.02 1037
5078.69 1025
5079.37 1029
5080.04 1028
5080.71 1013
5081.38 1044
5082.06 996
5082.73 1097
5083.40 1037
5084.08 952
5084.75 1019
5085.42 1028
5086.09 973
5086.77 995
5087.44 1028
5088.11 954
5088.79 1003
5089.46 1068
5090.13 1097
5090.81 1092
5091.48 1113
5092.15 1204
5092.83 1169
5093.50 1146
5094.17 1144
5094.85 1121
5095.52 1130
5096.19 1078
5096.87 1121
5097.54 1090
5098.22 1046
5098.89 1079
5099.56 981
5100.24 1023
5100.91 1002
5101.59 983
5102.26 1022
5102.93 969
5103.61 1043
5104.28 976
5104.96 995
5105.63 1009
5106.31 1005
5106.98 1020
5107.65 1069
5108.33 1098
5109.00 1100
5109.68 1020
5110.35 1024
5111.03 1082
5111.70 1064
5112.38 1091
5113.05 1044
5113.73 1071
5114.40 1074
5115.08 1070
5115.75 1055
5116.43 1045
5117.10 1166
5117.78 1166
5118.45 1206
5119.13 1222
5119.80 1267
5120.48 1237
5121.15 1250
5121.83 1268
5122.50 1250
5123.18 1238
5123.85 1211
5124.53 1086
5125.20 1140
5125.88 1127
5126.56 1109
5127.23 1047
5127.91 1029
5128.58 1027
5129.26 1075
5129.93 1079
5130.61 1110
5131.29 1066
5131.96 1032
5132.64 1099
5133.31 1124
5133.99 1132
5134.67 1091
5135.34 1116
5136.02 1102
5136.70 1022
5137.37 1097
5138.05 1135
5138.73 1137
5139.40 1103
5140.08 1149
5140.75 1104
5141.43 1112
5142.11 1167
5142.78 1095
5143.46 1019
5144.14 1041
5144.82 989
5145.49 1029
5146.17 1067
5146.85 1031
5147.52 1067
5148.20 1064
5148.88 1030
5149.55 1006
5150.23 1034
5150.91 1031
5151.59 1028
5152.26 1034
5152.94 1013
5153.62 922
5154.30 958
5154.97 962
5155.65 983
5156.33 1001
5157.01 952
5157.68 1013
5158.36 1036
5159.04 1065
5159.72 1030
5160.40 1015
5161.07 983
5161.75 1004
5162.43 1039
5163.11 1069
5163.79 976
5164.46 983
5165.14 1037
5165.82 1021
5166.50 973
5167.18 1018
5167.86 966
5168.53 1043
5169.21 1069
5169.89 1021
5170.57 1016
5171.25 1001
5171.93 974
5172.61 964
5173.28 929
5173.96 912
5174.64 972
5175.32 944
5176.00 967
5176.68 965
5177.36 938
5178.04 976
5178.72 1019
5179.39 1015
5180.07 969
5180.75 1054
5181.43 999
5182.11 1004
5182.79 986
5183.47 943
5184.15 950
5184.83 945
5185.51 993
5186.19 969
5186.87 959
5187.55 933
5188.23 988
5188.91 977
5189.59 995
5190.27 956
5190.95 966
5191.63 989
5192.31 988
5192.99 927
5193.67 911
5194.35 982
5195.03 1003
5195.71 928
5196.39 918
5197.07 973
5197.75 925
5198.43 921
5199.11 878
5199.79 955
5200.47 930
5201.15 925
5201.83 977
5202.51 930
5203.19 896
5203.87 912
5204.55 928
5205.24 929
5205.92 912
5206.60 925
5207.28 1003
5207.96 976
5208.64 955
5209.32 913
5210.00 975
5210.68 1054
5211.36 1025
5212.05 978
5212.73 1122
5213.41 998
5214.09 966
5214.77 989
5215.45 968
5216.13 1006
5216.82 1013
5217.50 1017
5218.18 1023
5218.86 1055
5219.54 1069
5220.22 971
5220.91 949
5221.59 993
5222.27 1017
5222.95 1027
5223.63 1016
5224.32 974
5225.00 974
5225.68 991
5226.36 993
5227.05 1038
5227.73 1054
5228.41 985
5229.09 970
5229.77 955
5230.46 972
5231.14 897
5231.82 979
5232.50 980
5233.19 1006
5233.87 930
5234.55 941
5235.24 959
5235.92 1002
5236.60 981
5237.28 975
5237.97 958
5238.65 1015
5239.33 1028
5240.02 1040
5240.70 1016
5241.38 1071
5242.07 1049
5242.75 993
5243.43 1012
5244.12 972
5244.80 939
5245.48 953
5246.17 1082
5246.85 1056
5247.53 1049
5248.22 978
5248.90 1000
5249.58 1005
5250.27 1000
5250.95 958
5251.64 973
5252.32 979
5253.00 1019
5253.69 1071
5254.37 1044
5255.06 1009
5255.74 1006
5256.42 986
5257.11 913
5257.79 946
5258.48 971
5259.16 954
5259.85 984
5260.53 956
5261.21 981
5261.90 976
5262.58 1006
5263.27 1070
5263.95 1063
5264.64 976
5265.32 1001
5266.01 1085
5266.69 1122
5267.38 1046
5268.06 989
5268.75 995
5269.43 1026
5270.12 958
5270.80 996
5271.49 958
5272.17 999
5272.86 1047
5273.54 982
5274.23 994
5274.91 967
5275.60 1004
5276.28 1059
5276.97 1110
5277.66 999
5278.34 978
5279.03 1033
5279.71 1007
5280.40 1037
5281.08 1044
5281.77 1047
5282.46 1060
5283.14 1108
5283.83 1092
5284.51 1046
5285.20 1037
5285.89 1070
5286.57 1018
5287.26 1006
5287.94 1063
5288.63 1065
5289.32 986
5290.00 1039
5290.69 1004
5291.38 1048
5292.06 1017
5292.75 1084
5293.44 1036
5294.12 1045
5294.81 1064
5295.50 1027
5296.18 1023
5296.87 1051
5297.56 1108
5298.24 1165
5298.93 1198
5299.62 1129
5300.30 1120
5300.99 1110
5301.68 1193
5302.37 1203
5303.05 1193
5303.74 1191
5304.43 1220
5305.11 1286
5305.80 1273
5306.49 1268
5307.18 1328
5307.86 1362
5308.55 1320
5309.24 1249
5309.93 1217
5310.61 1271
5311.30 1327
5311.99 1337
5312.68 1367
5313.37 1382
5314.05 1397
5314.74 1532
5315.43 1551
5316.12 1575
5316.81 1543
5317.49 1589
5318.18 1560
5318.87 1458
5319.56 1450
5320.25 1386
5320.94 1437
5321.62 1393
5322.31 1260
5323.00 1292
5323.69 1294
5324.38 1196
5325.07 1168
5325.76 1157
5326.44 1152
5327.13 1192
5327.82 1163
5328.51 1102
5329.20 1139
5329.89 1074
5330.58 1104
5331.27 1113
5331.96 1064
5332.64 1125
5333.33 1115
5334.02 1129
5334.71 1048
5335.40 1048
5336.09 1084
5336.78 1112
5337.47 1117
5338.16 1171
5338.85 1211
5339.54 1105
5340.23 1134
5340.92 1144
5341.61 1183
5342.30 1211
5342.99 1256
5343.68 1137
5344.37 1136
5345.06 1203
5345.75 1160
5346.44 1166
5347.13 1177
5347.82 1249
5348.51 1298
5349.20 1449
5349.89 1534
5350.58 1600
5351.27 1667
5351.96 1842
5352.65 1832
5353.34 1779
5354.03 1702
5354.72 1618
5355.41 1640
5356.10 1541
5356.79 1475
5357.48 1296
5358.17 1279
5358.86 1200
5359.56 1179
5360.25 1100
5360.94 1114
5361.63 1136
5362.32 1107
5363.01 1081
5363.70 1089
5364.39 1100
5365.08 1096
5365.77 1083
5366.47 1109
5367.16 1095
5367.85 1057
5368.54 1067
5369.23 1058
5369.92 996
5370.61 1002
5371.31 1065
5372.00 1054
5372.69 1027
5373.38 1019
5374.07 996
5374.77 1037
5375.46 1043
5376.15 1115
5376.84 1044
5377.53 1021
5378.22 1025
5378.92 1011
5379.61 1107
5380.30 1023
5380.99 1028
5381.69 1017
5382.38 996
5383.07 997
5383.76 1021
5384.46 1032
5385.15 1032
5385.84 1038
5386.53 1070
5387.23 1072
5387.92 1164
5388.61 1160
5389.30 1148
5390.00 1232
5390.69 1287
5391.38 1286
5392.08 1268
5392.77 1275
5393.46 1216
5394.15 1172
5394.85 1254
5395.54 1122
5396.23 1119
5396.93 1106
5397.62 1111
5398.31 1103
5399.01 1015
5399.70 991
5400.39 1053
5401.09 1081
5401.78 1041
5402.48 1015
5403.17 1005
5403.86 1021
5404.56 1009
5405.25 1019
5405.94 1006
5406.64 1062
5407.33 1094
5408.03 1097
5408.72 1089
5409.41 1069
5410.11 1047
5410.80 1077
5411.50 1123
5412.19 1109
5412.88 1125
5413.58 1006
5414.27 1046
5414.97 1040
5415.66 1015
5416.36 962
5417.05 1082
5417.75 1044
5418.44 1049
5419.14 1064
5419.83 1147
5420.52 1100
5421.22 1059
5421.91 1095
5422.61 1152
5423.30 1179
5424.00 1156
5424.69 1121
5425.39 1101
5426.08 1114
5426.78 1072
5427.48 1050
5428.17 1129
5428.87 1114
5429.56 1083
5430.26 1021
5430.95 1139
5431.65 1090
5432.34 1096
5433.04 1082
5433.73 1094
5434.43 1080
5435.13 1094
5435.82 1087
5436.52 1116
5437.21 1132
5437.91 1101
5438.60 1103
5439.30 1133
5440.00 1162
5440.69 1153
5441.39 1133
5442.09 1156
5442.78 1162
5443.48 1118
5444.17 1073
5444.87 1097
5445.57 1143
5446.26 1198
5446.96 1317
5447.66 1332
5448.35 1425
5449.05 1429
5449.75 1513
5450.44 1479
5451.14 1436
5451.84 1388
5452.53 1332
5453.23 1287
5453.93 1302
5454.62 1193
5455.32 1119
5456.02 1116
5456.71 1215
5457.41 1199
5458.11 1191
5458.81 1109
5459.50 1135
5460.20 1135
5460.90 1162
5461.60 1189
5462.29 1233
5462.99 1228
5463.69 1255
5464.39 1263
5465.08 1172
5465.78 1237
5466.48 1272
5467.18 1215
5467.87 1253
5468.57 1246
5469.27 1173
5469.97 1166
5470.67 1172
5471.36 1153
5472.06 1138
5472.76 1197
5473.46 1232
5474.16 1241
5474.85 1302
5475.55 1247
5476.25 1248
5476.95 1231
5477.65 1274
5478.35 1299
5479.05 1401
5479.74 1524
5480.44 1515
5481.14 1552
5481.84 1627
5482.54 1645
5483.24 1669
5483.94 1697
5484.63 1568
5485.33 1470
5486.03 1449
5486.73 1381
5487.43 1414
5488.13 1435
5488.83 1394
5489.53 1426
5490.23 1364
5490.93 1346
5491.63 1365
5492.33 1410
5493.02 1377
5493.72 1448
5494.42 1487
5495.12 1492
5495.82 1477
5496.52 1521
5497.22 1484
5497.92 1535
5498.62 1682
5499.32 1824
5500.02 1946
5500.72 2125
5501.42 2198
5502.12 2348
5502.82 2504
5503.52 2406
5504.22 2243
5504.92 2179
5505.62 2015
5506.32 1807
5507.02 1598
5507.72 1418
5508.42 1401
5509.12 1409
5509.82 1400
5510.52 1317
5511.23 1230
5511.93 1348
5512.63 1321
5513.33 1267
5514.03 1288
5514.73 1287
5515.43 1386
5516.13 1373
5516.83 1362
5517.53 1398
5518.23 1325
5518.93 1334
5519.64 1373
5520.34 1337
5521.04 1460
5521.74 1551
5522.44 1471
5523.14 1478
5523.84 1478
5524.54 1420
5525.25 1379
5525.95 1307
5526.65 1306
5527.35 1291
5528.05 1265
5528.75 1238
5529.46 1212
5530.16 1294
5530.86 1248
5531.56 1200
5532.26 1158
5532.96 1128
5533.67 1100
5534.37 1080
5535.07 1150
5535.77 1184
5536.48 1148
5537.18 1180
5537.88 1124
5538.58 1112
5539.28 1220
5539.99 1218
5540.69 1257
5541.39 1153
5542.09 1189
5542.80 1156
5543.50 1104
5544.20 1195
5544.90 1163
5545.61 1149
5546.31 1125
5547.01 1182
5547.72 1145
5548.42 1164
5549.12 1158
5549.83 1182
5550.53 1175
5551.23 1155
5551.93 1181
5552.64 1143
5553.34 1143
5554.04 1161
5554.75 1041
5555.45 1169
5556.15 1113
5556.86 1145
5557.56 1123
5558.26 1097
5558.97 1099
5559.67 1108
5560.38 1099
5561.08 1066
5561.78 1149
5562.49 1127
5563.19 1183
5563.89 1227
5564.60 1199
5565.30 1235
5566.01 1219
5566.71 1161
5567.41 1197
5568.12 1224
5568.82 1153
5569.53 1156
5570.23 1105
5570.94 1053
5571.64 1077
5572.35 1089
5573.05 1118
5573.75 1103
5574.46 1081
5575.16 1089
5575.87 1058
5576.57 1095
5577.28 1163
5577.98 1159
5578.69 1126
5579.39 1069
5580.10 1136
5580.80 1066
5581.51 1000
5582.21 1049
5582.92 1061
5583.62 998
5584.33 1036
5585.03 1022
5585.74 998
5586.44 1023
5587.15 1077
5587.85 1111
5588.56 1085
5589.27 1122
5589.97 1079
5590.68 1083
5591.38 1007
5592.09 1008
5592.79 1024
5593.50 1032
5594.21 1017
5594.91 1026
5595.62 1018
5596.32 1049
5597.03 987
5597.73 959
5598.44 1034
5599.15 1053
5599.85 1038
5600.56 1064
5601.27 1060
5601.97 1029
5602.68 1050
5603.38 1100
5604.09 1034
5604.80 1020
5605.50 1082
5606.21 1083
5606.92 1015
5607.62 990
5608.33 985
5609.04 1034
5609.74 971
5610.45 1023
5611.16 1078
5611.87 989
5612.57 961
5613.28 1039
5613.99 1033
5614.69 1040
5615.40 988
5616.11 1003
5616.81 962
5617.52 985
5618.23 994
5618.94 995
5619.64 1023
5620.35 976
5621.06 978
5621.77 969
5622.47 984
5623.18 944
5623.89 984
5624.60 1040
5625.31 994
5626.01 983
5626.72 984
5627.43 1028
5628.14 1029
5628.85 1017
5629.55 986
5630.26 1082
5630.97 1046
5631.68 1005
5632.39 1029
5633.09 1069
5633.80 1092
5634.51 1089
5635.22 1089
5635.93 1030
5636.64 1090
5637.34 1126
5638.05 1092
5638.76 1157
5639.47 1077
5640.18 1125
5640.89 1116
5641.60 1134
5642.31 1108
5643.01 1174
5643.72 1130
5644.43 1056
5645.14 1123
5645.85 1141
5646.56 1065
5647.27 1000
5647.98 975
5648.69 1006
5649.40 1049
5650.11 1091
5650.82 1039
5651.52 1069
5652.23 1075
5652.94 1038
5653.65 1036
5654.36 1099
5655.07 1078
5655.78 1093
5656.49 1090
5657.20 1064
5657.91 1118
5658.62 1091
5659.33 1113
5660.04 1126
5660.75 1089
5661.46 1149
5662.17 1104
5662.88 1113
5663.59 1110
5664.30 1063
5665.01 1097
5665.72 1095
5666.43 1160
5667.14 1100
5667.85 1066
5668.56 1130
5669.28 1121
5669.99 1137
5670.70 1097
5671.41 1084
5672.12 1181
5672.83 1143
5673.54 1234
5674.25 1225
5674.96 1151
5675.67 1080
5676.38 1059
5677.09 1105
5677.81 1047
5678.52 998
5679.23 1061
5679.94 1103
5680.65 1019
5681.36 1038
5682.07 1107
5682.78 1133
5683.50 1141
5684.21 1057
5684.92 993
5685.63 1065
5686.34 1037
5687.05 993
5687.77 1035
5688.48 1014
5689.19 1029
5689.90 1055
5690.61 1054
5691.32 1014
5692.04 1070
5692.75 1080
5693.46 1042
5694.17 1073
5694.88 1032
5695.60 1094
5696.31 1048
5697.02 985
5697.73 966
5698.45 968
5699.16 1025
5699.87 1006
5700.58 969
5701.30 1034
5702.01 971
5702.72 1003
5703.43 1032
5704.15 1030
5704.86 991
5705.57 1042
5706.29 1037
5707.00 1020
5707.71 1020
5708.42 998
5709.14 1005
5709.85 984
5710.56 1002
5711.28 1003
5711.99 1022
5712.70 992
5713.42 999
5714.13 1030
5714.84 1006
5715.56 1038
5716.27 1067
5716.98 1009
5717.70 1031
5718.41 1029
5719.12 986
5719.84 1004
5720.55 1034
5721.27 1022
5721.98 1065
5722.69 1008
5723.41 1009
5724.12 1027
5724.84 1044
5725.55 1051
5726.26 1013
5726.98 1067
5727.69 1154
5728.41 1117
5729.12 1115
5729.83 1162
5730.55 1114
5731.26 1146
5731.98 1107
5732.69 1135
5733.41 1091
5734.12 1142
5734.84 1105
5735.55 1130
5736.27 1105
5736.98 1070
5737.70 1081
5738.41 1091
5739.13 1097
5739.84 1093
5740.55 1083
5741.27 1083
5741.99 1075
5742.70 1086
5743.42 1118
5744.13 1088
5744.85 1061
5745.56 1089
5746.28 1130
5746.99 1106
5747.71 1136
5748.42 1105
5749.14 1145
5749.85 1187
5750.57 1120
5751.29 1170
5752.00 1195
5752.72 1195
5753.43 1274
5754.15 1256
5754.86 1322
5755.58 1310
5756.30 1310
5757.01 1394
5757.73 1323
5758.44 1356
5759.16 1472
5759.88 1378
5760.59 1420
5761.31 1453
5762.03 1407
5762.74 1467
5763.46 1412
5764.18 1415
5764.89 1411
5765.61 1513
5766.32 1478
5767.04 1509
5767.76 1540
5768.47 1628
5769.19 1798
5769.91 2043
5770.63 2206
5771.34 2424
5772.06 2749
5772.78 2741
5773.49 2453
5774.21 2381
5774.93 2188
5775.64 2075
5776.36 1849
5777.08 1675
5777.80 1594
5778.51 1578
5779.23 1551
5779.95 1602
5780.67 1625
5781.38 1592
5782.10 1565
5782.82 1670
5783.54 1677
5784.25 1601
5784.97 1615
5785.69 1476
5786.41 1510
5787.13 1598
5787.84 1607
5788.56 1555
5789.28 1608
5790.00 1668
5790.72 1601
5791.43 1587
5792.15 1596
5792.87 1564
5793.59 1556
5794.31 1542
5795.03 1430
5795.74 1406
5796.46 1395
5797.18 1415
5797.90 1347
5798.62 1437
5799.34 1488
5800.06 1467
5800.77 1560
5801.49 1639
5802.21 1699
5802.93 1602
5803.65 1664
5804.37 1603
5805.09 1522
5805.81 1487
5806.53 1456
5807.25 1392
5807.96 1350
5808.68 1467
5809.40 1367
5810.12 1381
5810.84 1411
5811.56 1437
5812.28 1437
5813.00 1403
5813.72 1391
5814.44 1298
5815.16 1301
5815.88 1306
5816.60 1262
5817.32 1299
5818.04 1305
5818.76 1262
5819.48 1289
5820.20 1264
5820.92 1248
5821.64 1260
5822.36 1267
5823.08 1261
5823.80 1255
5824.52 1213
5825.24 1273
5825.96 1218
5826.68 1209
5827.40 1198
5828.12 1238
5828.84 1181
5829.56 1201
5830.28 1258
5831.00 1239
5831.72 1184
5832.44 1181
5833.16 1139
5833.88 1175
5834.61 1175
5835.33 1188
5836.05 1154
5836.77 1150
5837.49 1119
5838.21 1165
5838.93 1185
5839.65 1145
5840.37 1119
5841.10 1163
5841.82 1200
5842.54 1113
5843.26 1161
5843.98 1159
5844.70 1141
5845.42 1141
5846.15 1017
5846.87 1058
5847.59 1088
5848.31 1109
5849.03 1068
5849.75 1051
5850.48 1185
5851.20 1166
5851.92 1102
5852.64 1098
5853.36 1105
5854.09 1172
5854.81 1127
5855.53 1116
5856.25 1086
5856.97 1103
5857.70 1162
5858.42 1168
5859.14 1066
5859.86 1120
5860.59 1087
5861.31 1083
5862.03 1056
5862.75 1150
5863.48 1086
5864.20 1023
5864.92 1037
5865.64 1143
5866.37 1104
5867.09 1046
5867.81 1124
5868.54 1066
5869.26 1049
5869.98 1071
5870.70 1120
5871.43 1085
5872.15 1108
5872.87 1042
5873.60 1028
5874.32 1029
5875.04 1065
5875.77 1009
5876.49 1028
5877.21 1011
5877.94 1031
5878.66 1048
5879.38 1127
5880.11 1067
5880.83 1040
5881.56 1123
5882.28 1125
5883.00 1139
5883.73 1084
5884.45 1103
5885.18 1142
5885.90 1121
5886.62 1112
5887.35 1115
5888.07 1137
5888.80 1137
5889.52 1073
5890.24 1068
5890.97 1098
5891.69 1152
5892.42 1137
5893.14 1099
5893.87 1082
5894.59 1127
5895.32 1101
5896.04 1016
5896.76 1021
5897.49 1150
5898.21 1122
5898.94 1048
5899.66 1078
5900.39 1072
5901.11 1088
5901.84 1093
5902.56 1167
5903.29 1121
5904.01 1151
5904.74 1226
5905.46 1223
5906.19 1164
5906.91 1127
5907.64 1115
5908.37 1165
5909.09 1166
5909.82 1130
5910.54 1197
5911.27 1193
5911.99 1183
5912.72 1215
5913.44 1192
5914.17 1211
5914.90 1215
5915.62 1148
5916.35 1214
5917.07 1219
5917.80 1157
5918.53 1183
5919.25 1222
5919.98 1267
5920.70 1285
5921.43 1320
5922.16 1267
5922.88 1276
5923.61 1283
5924.34 1239
5925.06 1287
5925.79 1282
5926.51 1317
5927.24 1329
5927.97 1369
5928.69 1298
5929.42 1308
5930.15 1364
5930.87 1343
5931.60 1327
5932.33 1362
5933.05 1364
5933.78 1339
5934.51 1396
5935.24 1385
5935.96 1458
5936.69 1394
5937.42 1471
5938.14 1475
5938.87 1567
5939.60 1562
5940.33 1494
5941.05 1484
5941.78 1574
5942.51 1662
5943.24 1553
5943.96 1553
5944.69 1663
5945.42 1621
5946.15 1588
5946.87 1747
5947.60 1747
5948.33 1781
5949.06 1799
5949.79 1822
5950.51 1840
5951.24 1857
5951.97 2032
5952.70 2035
5953.43 2120
5954.15 2262
5954.88 2302
5955.61 2268
5956.34 2173
5957.07 2165
5957.80 2200
5958.52 2193
5959.25 2129
5959.98 2088
5960.71 2225
5961.44 2180
5962.17 2147
5962.90 2087
5963.62 2190
5964.35 2184
5965.08 2256
5965.81 2364
5966.54 2496
5967.27 2673
5968.00 2759
5968.73 2934
5969.46 2988
5970.19 2958
5970.92 2832
5971.64 2821
5972.37 2810
5973.10 2581
5973.83 2573
5974.56 2521
5975.29 2487
5976.02 2619
5976.75 2531
5977.48 2529
5978.21 2454
5978.94 2588
5979.67 2652
5980.40 2669
5981.13 2814
5981.86 2861
5982.59 2842
5983.32 2759
5984.05 2845
5984.78 2884
5985.51 2990
5986.24 2968
5986.97 2883
5987.70 2922
5988.43 3035
5989.16 3015
5989.89 3048
5990.62 2976
5991.35 3013
5992.08 3058
5992.81 3025
5993.54 2998
5994.27 3153
5995.00 3191
5995.73 3128
5996.47 3203
5997.20 3167
5997.93 3357
5998.66 3500
5999.39 3366
6000.12 3273
6000.85 3325
6001.58 3279
6002.31 3201
6003.04 3253
6003.78 3179
6004.51 3097
6005.24 3071
6005.97 3060
6006.70 3157
6007.43 3169
6008.16 3217
6008.90 3406
6009.63 3599
6010.36 3820
6011.09 4480
6011.82 5209
6012.55 5816
6013.29 6847
6014.02 7570
6014.75 8391
6015.48 8853
6016.21 8996
6016.95 8789
6017.68 8178
6018.41 7594
6019.14 6803
6019.87 5988
6020.61 5335
6021.34 4548
6022.07 3998
6022.80 3619
6023.54 3382
6024.27 3081
6025.00 2930
6025.73 2822
6026.47 2739
6027.20 2588
6027.93 2598
6028.66 2638
6029.40 2605
6030.13 2635
6030.86 2642
6031.60 2614
6032.33 2640
6033.06 2643
6033.79 2582
6034.53 2441
6035.26 2429
6035.99 2391
6036.73 2398
6037.46 2352
6038.19 2282
6038.93 2307
6039.66 2413
6040.39 2419
6041.13 2326
6041.86 2384
6042.59 2450
6043.33 2546
6044.06 2492
6044.80 2419
6045.53 2397
6046.26 2369
6047.00 2484
6047.73 2554
6048.46 2593
6049.20 2734
6049.93 2779
6050.67 2862
6051.40 2955
6052.13 3112
6052.87 3241
6053.60 3317
6054.34 3473
6055.07 3551
6055.81 3476
6056.54 3256
6057.28 3084
6058.01 2944
6058.74 2885
6059.48 2776
6060.21 2759
6060.95 2710
6061.68 2568
6062.42 2474
6063.15 2429
6063.89 2464
6064.62 2428
6065.36 2422
6066.09 2411
6066.83 2434
6067.56 2353
6068.30 2356
6069.03 2222
6069.77 2325
6070.50 2299
6071.24 2295
6071.97 2250
6072.71 2241
6073.44 2311
6074.18 2209
6074.92 2323
6075.65 2269
6076.39 2217
6077.12 2106
6077.86 2188
6078.59 2089
6079.33 2174
6080.07 2132
6080.80 2070
6081.54 2073
6082.27 2123
6083.01 1973
6083.75 1946
6084.48 2033
6085.22 2001
6085.95 2007
6086.69 2041
6087.43 2032
6088.16 2058
6088.90 1993
6089.64 1977
6090.37 2126
6091.11 2141
6091.85 2149
6092.58 2174
6093.32 2133
6094.06 2152
6094.79 2183
6095.53 2080
6096.27 2085
6097.00 2023
6097.74 1960
6098.48 1971
6099.21 1925
6099.95 2013
6100.69 1872
6101.43 1943
6102.16 1864
6102.90 1938
6103.64 1900
6104.37 1821
6105.11 1940
6105.85 1898
6106.59 1859
6107.32 1787
6108.06 1886
6108.80 1877
6109.54 1808
6110.27 1872
6111.01 1845
6111.75 1855
6112.49 1840
6113.23 1927
6113.96 1906
6114.70 1982
6115.44 1938
6116.18 1959
6116.92 1910
6117.65 1964
6118.39 1961
6119.13 2066
6119.87 2039
6120.61 2020
6121.35 1973
6122.08 1947
6122.82 1834
6123.56 1980
6124.30 1928
6125.04 1970
6125.78 1948
6126.51 1952
6127.25 2000
6127.99 2020
6128.73 2008
6129.47 2008
6130.21 1949
6130.95 2030
6131.69 1994
6132.43 2015
6133.16 2010
6133.90 1966
6134.64 1962
6135.38 2054
6136.12 2122
6136.86 2030
6137.60 2131
6138.34 2216
6139.08 2118
6139.82 2217
6140.56 2337
6141.30 2403
6142.04 2483
6142.78 2483
6143.52 2441
6144.26 2454
6145.00 2422
6145.74 2360
6146.48 2298
6147.22 2349
6147.96 2313
6148.70 2343
6149.44 2265
6150.18 2224
6150.92 2292
6151.66 2278
6152.40 2239
6153.14 2407
6153.88 2324
6154.62 2366
6155.36 2340
6156.10 2367
6156.84 2338
6157.58 2382
6158.32 2327
6159.06 2375
6159.80 2372
6160.54 2417
6161.28 2519
6162.02 2555
6162.76 2544
6163.50 2533
6164.25 2645
6164.99 2602
6165.73 2751
6166.47 2908
6167.21 3034
6167.95 3160
6168.69 3234
6169.43 3124
6170.17 3231
6170.92 3221
6171.66 3030
6172.40 3051
6173.14 3036
6173.88 3099
6174.62 3031
6175.36 3002
6176.11 2925
6176.85 2968
6177.59 3058
6178.33 3139
6179.07 3164
6179.82 3497
6180.56 3931
6181.30 4299
6182.04 4751
6182.78 5373
6183.53 6120
6184.27 6780
6185.01 7050
6185.75 6997
6186.49 6869
6187.24 6377
6187.98 5816
6188.72 5357
6189.46 4794
6190.21 4319
6190.95 4051
6191.69 3704
6192.43 3499
6193.18 3351
6193.92 3365
6194.66 3303
6195.40 3210
6196.15 3090
6196.89 3125
6197.63 3154
6198.38 3260
6199.12 3313
6199.86 3288
6200.61 3099
6201.35 3044
6202.09 3047
6202.84 3139
6203.58 3250
6204.32 3203
6205.07 3383
6205.81 3692
6206.55 4203
6207.30 4974
6208.04 5934
6208.78 7055
6209.53 8169
6210.27 9202
6211.01 9709
6211.76 9680
6212.50 9440
6213.25 8572
6213.99 7803
6214.73 6877
6215.48 5783
6216.22 5142
6216.97 4411
6217.71 3895
6218.45 3581
6219.20 3290
6219.94 3179
6220.69 3053
6221.43 3103
6222.18 3154
6222.92 3034
6223.66 2982
6224.41 2885
6225.15 2808
6225.90 2747
6226.64 2735
6227.39 2646
6228.13 2494
6228.88 2332
6229.62 2281
6230.37 2186
6231.11 2212
6231.86 2184
6232.60 2152
6233.35 2144
6234.09 2063
6234.84 2201
6235.58 2223
6236.33 2199
6237.07 2207
6237.82 2318
6238.56 2304
6239.31 2454
6240.05 2468
6240.80 2537
6241.55 2634
6242.29 2719
6243.04 2648
6243.78 2680
6244.53 2579
6245.27 2693
6246.02 2892
6246.77 2829
6247.51 2921
6248.26 3001
6249.00 3025
6249.75 2910
6250.50 2906
6251.24 2802
6251.99 2746
6252.73 2688
6253.48 2518
6254.23 2410
6254.97 2378
6255.72 2309
6256.47 2259
6257.21 2348
6257.96 2298
6258.71 2176
6259.45 2139
6260.20 2230
6260.95 2209
6261.69 2182
6262.44 2259
6263.19 2297
6263.93 2177
6264.68 2130
6265.43 2142
6266.17 2121
6266.92 2013
6267.67 1961
6268.42 1975
6269.16 1980
6269.91 2001
6270.66 2039
6271.41 2067
6272.15 1981
6272.90 1993
6273.65 2064
6274.39 2060
6275.14 2077
6275.89 2154
6276.64 2126
6277.39 2189
6278.13 2200
6278.88 2191
6279.63 2187
6280.38 2172
6281.12 2139
6281.87 2093
6282.62 2048
6283.37 1977
6284.12 1947
6284.87 1916
6285.61 1907
6286.36 1878
6287.11 1849
6287.86 1905
6288.61 1872
6289.35 1836
6290.10 1848
6290.85 1741
6291.60 1733
6292.35 1792
6293.10 1735
6293.85 1780
6294.60 1747
6295.34 1697
6296.09 1683
6296.84 1683
6297.59 1696
6298.34 1756
6299.09 1769
6299.84 1780
6300.59 1764
6301.34 1743
6302.08 1796
6302.83 1703
6303.58 1774
6304.33 1858
6305.08 1802
6305.83 1739
6306.58 1754
6307.33 1787
6308.08 1738
6308.83 1729
6309.58 1732
6310.33 1603
6311.08 1725
6311.83 1677
6312.58 1657
6313.33 1673
6314.08 1695
6314.83 1684
6315.58 1719
6316.33 1744
6317.08 1757
6317.83 1853
6318.58 1852
6319.33 1848
6320.08 1773
6320.83 1657
6321.58 1679
6322.33 1596
6323.08 1562
6323.83 1566
6324.58 1617
6325.33 1626
6326.08 1633
6326.83 1614
6327.58 1631
6328.33 1631
6329.08 1652
6329.84 1582
6330.59 1588
6331.34 1658
6332.09 1587
6332.84 1548
6333.59 1603
6334.34 1570
6335.09 1579
6335.84 1640
6336.60 1555
6337.35 1512
6338.10 1555
6338.85 1590
6339.60 1533
6340.35 1538
6341.10 1586
6341.85 1597
6342.61 1572
6343.36 1549
6344.11 1474
6344.86 1579
6345.61 1560
6346.37 1585
6347.12 1603
6347.87 1522
6348.62 1590
6349.37 1637
6350.12 1691
6350.88 1724
6351.63 1665
6352.38 1740
6353.13 1788
6353.89 1793
6354.64 1798
6355.39 1902
6356.14 1838
6356.90 1821
6357.65 1722
6358.40 1756
6359.15 1701
6359.91 1736
6360.66 1759
6361.41 1652
6362.16 1623
6362.92 1684
6363.67 1651
6364.42 1717
6365.17 1634
6365.93 1699
6366.68 1752
6367.43 1767
6368.19 1847
6368.94 1852
6369.69 1950
6370.45 1981
6371.20 1945
6371.95 1879
6372.71 1829
6373.46 1764
6374.21 1737
6374.97 1742
6375.72 1692
6376.47 1665
6377.23 1652
6377.98 1609
6378.73 1611
6379.49 1636
6380.24 1542
6381.00 1628
6381.75 1596
6382.50 1665
6383.26 1604
6384.01 1660
6384.77 1672
6385.52 1633
6386.27 1611
6387.03 1639
6387.78 1630
6388.54 1556
6389.29 1534
6390.05 1616
6390.80 1501
6391.55 1584
6392.31 1533
6393.06 1508
6393.82 1539
6394.57 1508
6395.33 1448
6396.08 1496
6396.84 1581
6397.59 1528
6398.35 1535
6399.10 1536
6399.86 1540
6400.61 1539
6401.37 1439
6402.12 1503
6402.88 1432
6403.63 1498
6404.39 1438
6405.14 1470
6405.90 1407
6406.65 1398
6407.41 1453
6408.16 1427
6408.92 1517
6409.68 1503
6410.43 1515
6411.19 1496
6411.94 1510
6412.70 1425
6413.45 1431
6414.21 1466
6414.97 1430
6415.72 1496
6416.48 1523
6417.23 1441
6417.99 1455
6418.75 1472
6419.50 1468
6420.26 1454
6421.01 1462
6421.77 1505
6422.53 1555
6423.28 1482
6424.04 1480
6424.80 1454
6425.55 1397
6426.31 1377
6427.07 1348
6427.82 1377
6428.58 1433
6429.34 1500
6430.09 1480
6430.85 1494
6431.61 1466
6432.36 1524
6433.12 1383
6433.88 1441
6434.63 1443
6435.39 1486
6436.15 1631
6436.91 1507
6437.66 1504
6438.42 1504
6439.18 1596
6439.93 1543
6440.69 1517
6441.45 1596
6442.21 1563
6442.96 1499
6443.72 1510
6444.48 1525
6445.24 1506
6445.99 1538
6446.75 1582
6447.51 1603
6448.27 1571
6449.03 1571
6449.78 1635
6450.54 1617
6451.30 1540
6452.06 1610
6452.82 1599
6453.57 1652
6454.33 1584
6455.09 1641
6455.85 1687
6456.61 1657
6457.37 1701
6458.12 1734
6458.88 1688
6459.64 1688
6460.40 1717
6461.16 1686
6461.92 1660
6462.67 1745
6463.43 1749
6464.19 1755
6464.95 1799
6465.71 1774
6466.47 1808
6467.23 1854
6467.99 1811
6468.75 1920
6469.50 1904
6470.26 1817
6471.02 1859
6471.78 1863
6472.54 1867
6473.30 1885
6474.06 1840
6474.82 1827
6475.58 1864
6476.34 1863
6477.10 1860
6477.86 1855
6478.62 1918
6479.38 1976
6480.14 1908
6480.90 2012
6481.66 2043
6482.42 2063
6483.18 2105
6483.94 2072
6484.70 2138
6485.46 2062
6486.22 2152
6486.98 2240
6487.74 2177
6488.50 2130
6489.26 2182
6490.02 2255
6490.78 2325
6491.54 2218
6492.30 2262
6493.06 2401
6493.82 2447
6494.58 2521
6495.34 2597
6496.10 2510
6496.86 2577
6497.62 2516
6498.38 2572
6499.14 2471
6499.90 2367
6500.66 2361
6501.43 2426
6502.19 2525
6502.95 2570
6503.71 2783
6504.47 2923
6505.23 3139
6505.99 3420
6506.75 4217
6507.52 5083
6508.28 5974
6509.04 7205
6509.80 8003
6510.56 8515
6511.32 8428
6512.08 8078
6512.85 7253
6513.61 6468
6514.37 5850
6515.13 4910
6515.89 4164
6516.65 3774
6517.42 3380
6518.18 3230
6518.94 3045
6519.70 2889
6520.46 2809
6521.23 2812
6521.99 2857
6522.75 2822
6523.51 2848
6524.27 2991
6525.04 2955
6525.80 3079
6526.56 3100
6527.32 3224
6528.09 3342
6528.85 3432
6529.61 3528
6530.37 3547
6531.14 3339
6531.90 3320
6532.66 3477
6533.43 3489
6534.19 3555
6534.95 3952
6535.71 4307
6536.48 4734
6537.24 5342
6538.00 5703
6538.77 5827
6539.53 5771
6540.29 5306
6541.06 4960
6541.82 4548
6542.58 4144
6543.35 3878
6544.11 3474
6544.87 3239
6545.64 3340
6546.40 3382
6547.16 3466
6547.93 3467
6548.69 3503
6549.45 3380
6550.22 3369
6550.98 3264
6551.75 3222
6552.51 3148
6553.27 2983
6554.04 2838
6554.80 2722
6555.57 2687
6556.33 2744
6557.09 2685
6557.86 2685
6558.62 2707
6559.39 2629
6560.15 2638
6560.92 2648
6561.68 2674
6562.45 2737
6563.21 2777
6563.97 2876
6564.74 2919
6565.50 2852
6566.27 2930
6567.03 2885
6567.80 2874
6568.56 2890
6569.33 2950
6570.09 2892
6570.86 2866
6571.62 2904
6572.39 2983
6573.15 3037
6573.92 3148
6574.68 3156
6575.45 3247
6576.21 3280
6576.98 3349
6577.74 3417
6578.51 3327
6579.28 3259
6580.04 3284
6580.81 3174
6581.57 3240
6582.34 3273
6583.10 3230
6583.87 3373
6584.64 3422
6585.40 3503
6586.17 3451
6586.93 3534
6587.70 3428
6588.47 3345
6589.23 3205
6590.00 3249
6590.76 3263
6591.53 3154
6592.30 3346
6593.06 3524
6593.83 3789
6594.59 3718
6595.36 4075
6596.13 4224
6596.89 4359
6597.66 4392
6598.43 4398
6599.19 4213
6599.96 4088
6600.73 3967
6601.49 3876
6602.26 3645
6603.03 3381
6603.79 3192
6604.56 3111
6605.33 2961
6606.10 2966
6606.86 2910
6607.63 2816
6608.40 2830
6609.16 2826
6609.93 2879
6610.70 2906
6611.47 2912
6612.23 2878
6613.00 2846
6613.77 2855
6614.54 2829
6615.30 2884
6616.07 2776
6616.84 2676
6617.61 2783
6618.37 2785
6619.14 2862
6619.91 2736
6620.68 2815
6621.45 3035
6622.21 3131
6622.98 3299
6623.75 3358
6624.52 3384
6625.29 3463
6626.05 3420
6626.82 3341
6627.59 3328
6628.36 3209
6629.13 3106
6629.90 2927
6630.66 2808
6631.43 2826
6632.20 2817
6632.97 2928
6633.74 2907
6634.51 3116
6635.28 3115
6636.05 3218
6636.81 3277
6637.58 3435
6638.35 3295
6639.12 3296
6639.89 3371
6640.66 3476
6641.43 3550
6642.20 3662
6642.97 3645
6643.74 3692
6644.50 3557
6645.27 3488
6646.04 3432
6646.81 3196
6647.58 3015
6648.35 2889
6649.12 2770
6649.89 2631
6650.66 2624
6651.43 2533
6652.20 2440
6652.97 2447
6653.74 2332
6654.51 2350
6655.28 2319
6656.05 2343
6656.82 2274
6657.59 2294
6658.36 2367
6659.13 2272
6659.90 2289
6660.67 2251
6661.44 2316
6662.21 2329
6662.98 2274
6663.75 2324
6664.52 2250
6665.29 2225
6666.06 2224
6666.83 2228
6667.60 2144
6668.37 2208
6669.14 2203
6669.92 2220
6670.69 2304
6671.46 2280
6672.23 2246
6673.00 2309
6673.77 2426
6674.54 2397
6675.31 2455
6676.08 2426
6676.85 2445
6677.63 2452
6678.40 2344
6679.17 2379
6679.94 2469
6680.71 2484
6681.48 2522
6682.25 2500
6683.03 2539
6683.80 2501
6684.57 2559
6685.34 2539
6686.11 2595
6686.88 2641
6687.66 2632
6688.43 2615
6689.20 2610
6689.97 2529
6690.74 2350
6691.51 2344
6692.29 2299
6693.06 2160
6693.83 2129
6694.60 2079
6695.38 2062
6696.15 2060
6696.92 2100
6697.69 2089
6698.46 2091
6699.24 2043
6700.01 2135
6700.78 2072
6701.55 1978
6702.33 1983
6703.10 2002
6703.87 2049
6704.65 2077
6705.42 2028
6706.19 2115
6706.96 2068
6707.74 2060
6708.51 1981
6709.28 1936
6710.06 1989
6710.83 1951
6711.60 1908
6712.38 1957
6713.15 1922
6713.92 1833
6714.69 1908
6715.47 1833
6716.24 1899
6717.02 1891
6717.79 1829
6718.56 1872
6719.34 1886
6720.11 1869
6720.88 1815
6721.66 1813
6722.43 1885
6723.20 1842
6723.98 1874
6724.75 1871
6725.53 1837
6726.30 1863
6727.07 1872
6727.85 1878
6728.62 1813
6729.40 1818
6730.17 1817
6730.95 1790
6731.72 1759
6732.49 1803
6733.27 1817
6734.04 1827
6734.82 1750
6735.59 1803
6736.37 1906
6737.14 1839
6737.92 1843
6738.69 1877
6739.46 1829
6740.24 1988
6741.01 1910
6741.79 1866
6742.56 1867
6743.34 1965
6744.11 1917
6744.89 1886
6745.66 1812
6746.44 1862
6747.21 1865
6747.99 1816
6748.77 1971
6749.54 1992
6750.32 2074
6751.09 2096
6751.87 2170
6752.64 2164
6753.42 2275
6754.19 2236
6754.97 2233
6755.75 2339
6756.52 2360
6757.30 2232
6758.07 2101
6758.85 2152
6759.62 2066
6760.40 1917
6761.18 1947
6761.95 1996
6762.73 1934
6763.50 1896
6764.28 1893
6765.06 1901
6765.83 1899
6766.61 1980
6767.39 2024
6768.16 1943
6768.94 2031
6769.72 2041
6770.49 1991
6771.27 1933
6772.04 1891
6772.82 1927
6773.60 1917
6774.37 1886
6775.15 1858
6775.93 1827
6776.71 1789
6777.48 1690
6778.26 1729
6779.04 1664
6779.81 1722
6780.59 1731
6781.37 1741
6782.14 1742
6782.92 1746
6783.70 1696
6784.48 1728
6785.25 1774
6786.03 1773
6786.81 1758
6787.59 1815
6788.36 1788
6789.14 1725
6789.92 1725
6790.70 1702
6791.47 1665
6792.25 1710
6793.03 1746
6793.81 1655
6794.59 1541
6795.36 1547
6796.14 1600
6796.92 1520
6797.70 1614
6798.48 1628
6799.25 1622
6800.03 1655
6800.81 1617
6801.59 1623
6802.37 1596
6803.15 1667
6803.92 1675
6804.70 1609
6805.48 1615
6806.26 1605
6807.04 1621
6807.82 1601
6808.60 1587
6809.38 1558
6810.15 1493
6810.93 1521
6811.71 1574
6812.49 1546
6813.27 1498
6814.05 1540
6814.83 1519
6815.61 1533
6816.39 1596
6817.17 1595
6817.94 1635
6818.72 1638
6819.50 1590
6820.28 1612
6821.06 1574
6821.84 1669
6822.62 1547
6823.40 1527
6824.18 1593
6824.96 1527
6825.74 1518
6826.52 1568
6827.30 1632
6828.08 1554
6828.86 1490
6829.64 1479
6830.42 1519
6831.20 1507
6831.98 1533
6832.76 1539
6833.54 1572
6834.32 1610
6835.10 1558
6835.88 1546
6836.66 1735
6837.44 1894
6838.22 1937
6839.00 2009
6839.78 2223
6840.56 2338
6841.34 2359
6842.12 2356
6842.90 2314
6843.68 2218
6844.47 2048
6845.25 1931
6846.03 1932
6846.81 1845
6847.59 1753
6848.37 1653
6849.15 1760
6849.93 1825
6850.71 1884
6851.49 1925
6852.28 2032
6853.06 2074
6853.84 2108
6854.62 2114
6855.40 1928
6856.18 1966
6856.96 1838
6857.75 1753
6858.53 1688
6859.31 1694
6860.09 1660
6860.87 1637
6861.65 1586
6862.44 1549
6863.22 1574
6864.00 1603
6864.78 1558
6865.56 1544
6866.35 1580
6867.13 1520
6867.91 1536
6868.69 1579
6869.47 1562
6870.26 1591
6871.04 1626
6871.82 1658
6872.60 1688
6873.39 1655
6874.17 1663
6874.95 1679
6875.73 1628
6876.52 1651
6877.30 1758
6878.08 1802
6878.86 1890
6879.65 1917
6880.43 1916
6881.21 1936
6881.99 1972
6882.78 2039
6883.56 1989
6884.34 1971
6885.13 1956
6885.91 2097
6886.69 2171
6887.48 2221
6888.26 2421
6889.04 2516
6889.83 2619
6890.61 2723
6891.39 2683
6892.18 2471
6892.96 2456
6893.74 2378
6894.53 2218
6895.31 2141
6896.09 2044
6896.88 1992
6897.66 1876
6898.45 1912
6899.23 1968
6900.01 1914
6900.80 1842
6901.58 1856
6902.37 1922
6903.15 1914
6903.93 1912
6904.72 1972
6905.50 2002
6906.29 1985
6907.07 1878
6907.86 1956
6908.64 1904
6909.42 1899
6910.21 1916
6910.99 1881
6911.78 1860
6912.56 1886
6913.35 1832
6914.13 1914
6914.92 1824
6915.70 1802
6916.49 1843
6917.27 1876
6918.06 1912
6918.84 1858
6919.63 1862
6920.41 1909
6921.20 1853
6921.98 1932
6922.77 1924
6923.55 1915
6924.34 1947
6925.12 2011
6925.91 1962
6926.69 1911
6927.48 1903
6928.27 2008
6929.05 2027
6929.84 2091
6930.62 2070
6931.41 2105
6932.19 2015
6932.98 2053
6933.77 1997
6934.55 2015
6935.34 1959
6936.12 1986
6936.91 2047
6937.69 2119
6938.48 2119
6939.27 2151
6940.05 2323
6940.84 2321
6941.63 2365
6942.41 2434
6943.20 2569
6943.99 2583
6944.77 2734
6945.56 2835
6946.34 2792
6947.13 2881
6947.92 2821
6948.70 2935
6949.49 2901
6950.28 2865
6951.07 2903
6951.85 2819
6952.64 2787
6953.43 2769
6954.21 2637
6955.00 2644
6955.79 2555
6956.57 2511
6957.36 2627
6958.15 2552
6958.94 2517
6959.72 2509
6960.51 2552
6961.30 2579
6962.09 2669
6962.87 2658
6963.66 2666
6964.45 2651
6965.24 2747
6966.02 2695
6966.81 2964
6967.60 2979
6968.39 3079
6969.17 3118
6969.96 3290
6970.75 3368
6971.54 3482
6972.33 3598
6973.11 3589
6973.90 3547
6974.69 3452
6975.48 3488
6976.27 3425
6977.06 3409
6977.84 3501
6978.63 3598
6979.42 3752
6980.21 3925
6981.00 4148
6981.79 4634
6982.57 5053
6983.36 5644
6984.15 6819
6984.94 8061
6985.73 9559
6986.52 11037
6987.31 12091
6988.10 12641
6988.89 12516
6989.67 11691
6990.46 10384
6991.25 9036
6992.04 7621
6992.83 6439
6993.62 5524
6994.41 4615
6995.20 4040
6995.99 3544
6996.78 3356
6997.57 3059
6998.36 2956
6999.15 2797
6999.94 2693
7000.72 2635
7001.51 2561
7002.30 2585
7003.09 2557
7003.88 2541
7004.67 2565
7005.46 2527
7006.25 2462
7007.04 2478
7007.83 2302
7008.62 2369
7009.41 2371
7010.20 2255
7010.99 2318
7011.78 2442
7012.57 2484
7013.37 2490
7014.16 2675
7014.95 2593
7015.74 2671
7016.53 2744
7017.32 2691
7018.11 2596
7018.90 2619
7019.69 2547
7020.48 2582
7021.27 2621
7022.06 2783
7022.85 3062
7023.64 3184
7024.43 3389
7025.23 3449
7026.02 3656
7026.81 3750
7027.60 3679
7028.39 3654
7029.18 3460
7029.97 3288
7030.76 3184
7031.56 2905
7032.35 2833
7033.14 2705
7033.93 2543
7034.72 2479
7035.51 2441
7036.30 2414
7037.10 2473
7037.89 2409
7038.68 2440
7039.47 2411
7040.26 2416
7041.06 2570
7041.85 2524
7042.64 2488
7043.43 2450
7044.22 2489
7045.02 2578
7045.81 2562
7046.60 2569
7047.39 2499
7048.18 2560
7048.98 2684
7049.77 2687
7050.56 2696
7051.35 2810
7052.15 2918
7052.94 2963
7053.73 2891
7054.52 2800
7055.32 2664
7056.11 2593
7056.90 2471
7057.70 2425
7058.49 2477
7059.28 2469
7060.07 2494
7060.87 2532
7061.66 2609
7062.45 2648
7063.25 2614
7064.04 2570
7064.83 2499
7065.63 2465
7066.42 2525
7067.21 2477
7068.01 2414
7068.80 2376
7069.59 2278
7070.39 2225
7071.18 2200
7071.97 2109
7072.77 2172
7073.56 2145
7074.36 2163
7075.15 2090
7075.94 2081
7076.74 2070
7077.53 2028
7078.33 2014
7079.12 1933
7079.91 1966
7080.71 2031
7081.50 2016
7082.30 2083
7083.09 2060
7083.88 2026
7084.68 2010
7085.47 2016
7086.27 2095
7087.06 2231
7087.86 2333
7088.65 2385
7089.45 2446
7090.24 2420
7091.04 2394
7091.83 2339
7092.62 2214
7093.42 2146
7094.21 2086
7095.01 2031
7095.80 2000
7096.60 1932
7097.39 1914
7098.19 1789
7098.98 1816
7099.78 1852
7100.58 1856
7101.37 1802
7102.17 1779
7102.96 1854
7103.76 1765
7104.55 1729
7105.35 1643
7106.14 1655
7106.94 1650
7107.73 1588
7108.53 1590
7109.33 1597
7110.12 1584
7110.92 1619
7111.71 1566
7112.51 1509
7113.31 1576
7114.10 1544
7114.90 1491
7115.69 1510
7116.49 1469
7117.29 1514
7118.08 1579
7118.88 1510
7119.67 1584
7120.47 1510
7121.27 1555
7122.06 1576
7122.86 1611
7123.66 1512
7124.45 1547
7125.25 1491
7126.05 1600
7126.84 1588
7127.64 1562
7128.44 1581
7129.23 1606
7130.03 1599
7130.83 1589
7131.62 1588
7132.42 1558
7133.22 1558
7134.02 1560
7134.81 1522
7135.61 1541
7136.41 1553
7137.21 1510
7138.00 1489
7138.80 1484
7139.60 1478
7140.39 1462
7141.19 1450
7141.99 1412
7142.79 1409
7143.59 1425
7144.38 1442
7145.18 1454
7145.98 1461
7146.78 1342
7147.57 1326
7148.37 1362
7149.17 1304
7149.97 1362
7150.77 1331
7151.56 1335
7152.36 1383
7153.16 1330
7153.96 1285
7154.76 1274
7155.56 1322
7156.35 1425
7157.15 1342
7157.95 1367
7158.75 1321
7159.55 1391
7160.35 1395
7161.14 1351
7161.94 1345
7162.74 1298
7163.54 1324
7164.34 1315
7165.14 1339
7165.94 1335
7166.74 1337
7167.54 1350
7168.33 1306
7169.13 1330
7169.93 1319
7170.73 1288
7171.53 1295
7172.33 1291
7173.13 1350
7173.93 1303
7174.73 1224
7175.53 1204
7176.33 1205
7177.13 1244
7177.93 1229
7178.73 1182
7179.53 1172
7180.33 1186
7181.13 1222
7181.92 1235
7182.72 1243
7183.52 1331
7184.32 1234
7185.12 1299
7185.92 1303
7186.72 1299
7187.52 1282
7188.32 1298
7189.13 1297
7189.93 1238
7190.73 1238
7191.53 1211
7192.33 1169
7193.13 1208
7193.93 1205
7194.73 1199
7195.53 1066
7196.33 1181
7197.13 1186
7197.93 1186
7198.73 1215
7199.53 1118
7200.33 1119
7201.13 1113
7201.93 1083
7202.74 1114
7203.54 1129
7204.34 1174
7205.14 1212
7205.94 1144
7206.74 1174
7207.54 1147
7208.34 1178
7209.14 1179
7209.95 1112
7210.75 1109
7211.55 1187
7212.35 1205
7213.15 1202
7213.95 1204
7214.75 1235
7215.56 1174
7216.36 1170
7217.16 1202
7217.96 1155
7218.76 1156
7219.57 1191
7220.37 1220
7221.17 1168
7221.97 1210
7222.77 1179
7223.58 1204
7224.38 1196
7225.18 1287
7225.98 1257
7226.78 1153
7227.59 1218
7228.39 1202
7229.19 1184
7229.99 1221
7230.80 1246
7231.60 1278
7232.40 1249
7233.20 1295
7234.01 1323
7234.81 1376
7235.61 1421
7236.42 1424
7237.22 1542
7238.02 1641
7238.82 1632
7239.63 1547
7240.43 1546
7241.23 1509
7242.04 1400
7242.84 1393
7243.64 1360
7244.45 1279
7245.25 1364
7246.05 1364
7246.86 1367
7247.66 1314
7248.46 1293
7249.27 1362
7250.07 1320
7250.87 1317
7251.68 1341
7252.48 1337
7253.29 1334
7254.09 1357
7254.89 1338
7255.70 1383
7256.50 1360
7257.30 1361
7258.11 1374
7258.91 1347
7259.72 1349
7260.52 1320
7261.33 1291
7262.13 1364
7262.93 1412
7263.74 1484
7264.54 1413
7265.35 1382
7266.15 1398
7266.96 1357
7267.76 1402
7268.57 1319
7269.37 1396
7270.17 1403
7270.98 1425
7271.78 1449
7272.59 1417
7273.39 1394
7274.20 1382
7275.00 1370
7275.81 1397
7276.61 1436
7277.42 1464
7278.22 1441
7279.03 1465
7279.83 1458
7280.64 1419
7281.44 1457
7282.25 1535
7283.06 1588
7283.86 1774
7284.67 1932
7285.47 2051
7286.28 2078
7287.08 2104
7287.89 2099
7288.69 2036
7289.50 1920
7290.31 1861
7291.11 1724
7291.92 1651
7292.72 1568
7293.53 1494
7294.34 1516
7295.14 1431
7295.95 1416
7296.75 1456
7297.56 1512
7298.37 1434
7299.17 1452
7299.98 1395
7300.79 1494
7301.59 1513
7302.40 1495
7303.21 1505
7304.01 1506
7304.82 1490
7305.63 1475
7306.43 1553
7307.24 1536
7308.05 1565
7308.85 1695
7309.66 1783
7310.47 1815
7311.27 1831
7312.08 1852
7312.89 1876
7313.69 1806
7314.50 1916
7315.31 1852
7316.12 1892
7316.92 1829
7317.73 1838
7318.54 2001
7319.35 2117
7320.15 2173
7320.96 2282
7321.77 2332
7322.58 2357
7323.38 2436
7324.19 2335
7325.00 2260
7325.81 2137
7326.61 2085
7327.42 1886
7328.23 1818
7329.04 1671
7329.85 1624
7330.65 1626
7331.46 1650
7332.27 1595
7333.08 1548
7333.89 1554
7334.69 1558
7335.50 1565
7336.31 1579
7337.12 1628
7337.93 1628
7338.74 1699
7339.54 1659
7340.35 1674
7341.16 1733
7341.97 1755
7342.78 1799
7343.59 1741
7344.40 1774
7345.21 1722
7346.01 1690
7346.82 1695
7347.63 1692
7348.44 1653
7349.25 1713
7350.06 1667
7350.87 1663
7351.68 1563
7352.49 1661
7353.30 1681
7354.11 1531
7354.92 1577
7355.72 1520
7356.53 1594
7357.34 1595
7358.15 1644
7358.96 1704
7359.77 1772
7360.58 1762
7361.39 1837
7362.20 1961
7363.01 1947
7363.82 1955
7364.63 1989
7365.44 1838
7366.25 1899
7367.06 1851
7367.87 1768
7368.68 1736
7369.49 1687
7370.30 1638
7371.11 1559
7371.92 1511
7372.73 1503
7373.54 1551
7374.35 1493
7375.16 1489
7375.97 1531
7376.79 1561
7377.60 1546
7378.41 1567
7379.22 1711
7380.03 1765
7380.84 1852
7381.65 1913
7382.46 1960
7383.27 2035
7384.08 2024
7384.89 2004
7385.70 2009
7386.52 1745
7387.33 1723
7388.14 1688
7388.95 1660
7389.76 1615
7390.57 1540
7391.38 1552
7392.19 1498
7393.01 1537
7393.82 1395
7394.63 1391
7395.44 1347
7396.25 1398
7397.06 1402
7397.88 1403
7398.69 1405
7399.50 1415
7400.31 1418
7401.12 1466
7401.94 1542
7402.75 1536
7403.56 1493
7404.37 1500
7405.18 1556
7406.00 1500
7406.81 1464
7407.62 1539
7408.43 1429
7409.25 1461
7410.06 1449
7410.87 1340
7411.68 1314
7412.49 1372
7413.31 1329
7414.12 1308
7414.93 1229
7415.75 1264
7416.56 1244
7417.37 1254
7418.18 1265
7419.00 1253
7419.81 1236
7420.62 1265
7421.44 1306
7422.25 1256
7423.06 1222
7423.88 1218
7424.69 1244
7425.50 1214
7426.31 1241
7427.13 1183
7427.94 1184
7428.76 1189
7429.57 1129
7430.38 1134
7431.20 1138
7432.01 1162
7432.82 1120
7433.64 1119
7434.45 1195
7435.26 1116
7436.08 1149
7436.89 1166
7437.71 1184
7438.52 1136
7439.33 1193
7440.15 1162
7440.96 1199
7441.78 1219
7442.59 1231
7443.40 1206
7444.22 1177
7445.03 1178
7445.85 1140
7446.66 1120
7447.48 1069
7448.29 1151
7449.11 1118
7449.92 1140
7450.73 1158
7451.55 1091
7452.36 1144
7453.18 1141
7453.99 1097
7454.81 1081
7455.62 1012
7456.44 1062
7457.25 1109
7458.07 1096
7458.88 1094
7459.70 1091
7460.51 1107
7461.33 1038
7462.14 1067
7462.96 1069
7463.77 1055
7464.59 1050
7465.41 1055
7466.22 1076
7467.04 1079
7467.85 1112
7468.67 1083
7469.48 1100
7470.30 1049
7471.11 1105
7471.93 1087
7472.75 1149
7473.56 1126
7474.38 1081
7475.19 1055
7476.01 1090
7476.83 1123
7477.64 1105
7478.46 1120
7479.27 1091
7480.09 1056
7480.91 1071
7481.72 1013
7482.54 1085
7483.36 1074
7484.17 1092
7484.99 1108
7485.81 1080
7486.62 1071
7487.44 982
7488.26 1049
7489.07 1022
7489.89 1110
7490.71 1027
7491.52 1010
7492.34 1015
7493.16 1024
7493.97 993
7494.79 1026
7495.61 1070
7496.43 1055
7497.24 1073
7498.06 1078
7498.88 1092
7499.69 1049
7500.51 1081
7501.33 1012
7502.15 1029
7502.96 1043
7503.78 984
7504.60 1024
7505.42 1046
7506.23 1007
7507.05 1016
7507.87 1075
7508.69 1049
7509.51 1042
7510.32 1054
7511.14 1030
7511.96 1019
7512.78 1008
7513.60 1024
7514.41 1003
7515.23 1005
7516.05 1000
7516.87 1017
7517.69 1004
7518.50 1039
7519.32 1060
7520.14 1055
7520.96 1027
7521.78 1039
7522.60 1040
7523.42 1010
7524.23 1016
7525.05 1037
7525.87 1025
7526.69 988
7527.51 977
7528.33 1040
7529.15 985
7529.97 1032
7530.78 1016
7531.60 1033
7532.42 1046
7533.24 1066
7534.06 1063
7534.88 1050
7535.70 1021
7536.52 1054
7537.34 1021
7538.16 1036
7538.98 1020
7539.80 1061
7540.62 1026
7541.44 981
7542.26 958
7543.08 972
7543.89 1042
7544.71 1061
7545.53 987
7546.35 1053
7547.17 1108
7547.99 1058
7548.81 1053
7549.63 1008
7550.45 1080
7551.27 1081
7552.09 1057
7552.91 1046
7553.73 1081
7554.56 1096
7555.38 1098
7556.20 1094
7557.02 1093
7557.84 1098
7558.66 1030
7559.48 1068
7560.30 1071
7561.12 1105
7561.94 1064
7562.76 1103
7563.58 1156
7564.40 1091
7565.22 1099
7566.04 1077
7566.86 1151
7567.69 1150
7568.51 1040
7569.33 1066
7570.15 1118
7570.97 1093
7571.79 1119
7572.61 1166
7573.43 1106
7574.26 1108
7575.08 1174
7575.90 1115
7576.72 1080
7577.54 1127
7578.36 1119
7579.18 1181
7580.01 1216
7580.83 1197
7581.65 1189
7582.47 1143
7583.29 1145
7584.12 1148
7584.94 1152
7585.76 1193
7586.58 1156
7587.40 1188
7588.23 1181
7589.05 1120
7589.87 1180
7590.69 1238
7591.51 1219
7592.34 1252
7593.16 1248
7593.98 1259
7594.80 1238
7595.63 1283
7596.45 1281
7597.27 1328
7598.09 1278
7598.92 1297
7599.74 1305
7600.56 1299
7601.39 1247
7602.21 1347
7603.03 1463
7603.85 1376
7604.68 1399
7605.50 1535
7606.32 1528
7607.15 1528
7607.97 1516
7608.79 1461
7609.62 1448
7610.44 1448
7611.26 1431
7612.09 1374
7612.91 1412
7613.73 1361
7614.56 1372
7615.38 1400
7616.20 1458
7617.03 1516
7617.85 1529
7618.68 1603
7619.50 1648
7620.32 1759
7621.15 1770
7621.97 1725
7622.79 1691
7623.62 1635
7624.44 1570
7625.27 1629
7626.09 1606
7626.92 1632
7627.74 1553
7628.56 1568
7629.39 1631
7630.21 1627
7631.04 1631
7631.86 1701
7632.69 1705
7633.51 1799
7634.34 1740
7635.16 1774
7635.98 1714
7636.81 1613
7637.63 1660
7638.46 1520
7639.28 1552
7640.11 1466
7640.93 1353
7641.76 1326
7642.58 1393
7643.41 1351
7644.23 1413
7645.06 1454
7645.88 1450
7646.71 1499
7647.54 1532
7648.36 1501
7649.19 1542
7650.01 1591
7650.84 1590
7651.66 1571
7652.49 1509
7653.31 1494
7654.14 1452
7654.97 1393
7655.79 1433
7656.62 1336
7657.44 1305
7658.27 1301
7659.09 1329
7659.92 1243
7660.75 1214
7661.57 1267
7662.40 1215
7663.22 1195
7664.05 1194
7664.88 1211
7665.70 1198
7666.53 1229
7667.36 1197
7668.18 1241
7669.01 1257
7669.84 1252
7670.66 1245
7671.49 1316
7672.32 1229
7673.14 1220
7673.97 1226
7674.80 1204
7675.62 1182
7676.45 1155
7677.28 1163
7678.10 1144
7678.93 1169
7679.76 1159
7680.58 1189
7681.41 1196
7682.24 1210
7683.07 1163
7683.89 1203
7684.72 1252
7685.55 1279
7686.38 1271
7687.20 1341
7688.03 1306
7688.86 1357
7689.69 1280
7690.51 1240
7691.34 1234
7692.17 1190
7693.00 1146
7693.82 1160
7694.65 1198
7695.48 1246
7696.31 1226
7697.14 1115
7697.96 1226
7698.79 1293
7699.62 1260
7700.45 1301
7701.28 1231
7702.11 1228
7702.93 1285
7703.76 1222
7704.59 1251
7705.42 1200
7706.25 1135
7707.08 1194
7707.90 1147
7708.73 1094
7709.56 1156
7710.39 1109
7711.22 1096
7712.05 1107
7712.88 1114
7713.71 1133
7714.53 1123
7715.36 1105
7716.19 1095
7717.02 1068
7717.85 1089
7718.68 1064
7719.51 1057
7720.34 1094
7721.17 1108
7722.00 1084
7722.83 1082
7723.66 1099
7724.49 1095
7725.32 1078
7726.14 1138
7726.97 1094
7727.80 1064
7728.63 1048
7729.46 1134
7730.29 1075
7731.12 1087
7731.95 1120
7732.78 1114
7733.61 1109
7734.44 1086
7735.27 1088
7736.10 1036
7736.93 1065
7737.76 1027
7738.59 983
7739.42 1021
7740.25 1045
7741.08 1044
7741.91 1032
7742.75 1053
7743.58 1020
7744.41 1085
7745.24 1139
7746.07 1070
7746.90 1170
7747.73 1197
7748.56 1265
7749.39 1286
7750.22 1346
7751.05 1311
7751.88 1254
7752.71 1240
7753.55 1128
7754.38 1137
7755.21 1033
7756.04 1043
7756.87 1040
7757.70 1039
7758.53 970
7759.36 994
7760.20 1029
7761.03 1011
7761.86 988
7762.69 1015
7763.52 1014
7764.35 986
7765.18 1033
7766.02 992
7766.85 949
7767.68 979
7768.51 969
7769.34 960
7770.18 942
7771.01 973
7771.84 946
7772.67 928
7773.50 946
7774.34 936
7775.17 929
7776.00 1004
7776.83 972
7777.66 928
7778.50 910
7779.33 940
7780.16 951
7780.99 970
7781.83 1000
7782.66 936
7783.49 950
7784.32 971
7785.16 957
7785.99 1029
7786.82 986
7787.66 977
7788.49 1036
7789.32 1013
7790.15 951
7790.99 982
7791.82 990
7792.65 945
7793.49 975
7794.32 922
7795.15 939
7795.99 924
7796.82 954
7797.65 953
7798.49 980
7799.32 933
7800.15 942
7800.99 971
7801.82 1035
7802.65 1003
7803.49 1031
7804.32 1036
7805.16 1033
7805.99 1122
7806.82 1026
7807.66 1020
7808.49 1027
7809.33 986
7810.16 1028
7810.99 1043
7811.83 995
7812.66 1004
7813.50 1067
7814.33 1075
7815.17 1156
7816.00 1085
7816.83 1129
7817.67 1115
7818.50 1152
7819.34 1139
7820.17 1127
7821.01 1134
7821.84 1126
7822.68 1173
7823.51 1179
7824.35 1202
7825.18 1234
7826.02 1232
7826.85 1210
7827.69 1223
7828.52 1162
7829.36 1095
7830.19 1084
7831.03 1103
7831.86 1115
7832.70 1105
7833.53 1079
7834.37 1086
7835.20 1229
7836.04 1236
7836.87 1137
7837.71 1158
7838.54 1071
7839.38 1143
7840.22 1143
7841.05 1078
7841.89 1134
7842.72 1111
7843.56 1090
7844.39 1139
7845.23 1076
7846.07 1083
7846.90 1049
7847.74 1010
7848.57 1026
7849.41 1038
7850.25 1023
7851.08 1049
7851.92 978
7852.76 956
7853.59 947
7854.43 961
7855.27 984
7856.10 1021
7856.94 1049
7857.78 986
7858.61 1027
7859.45 1013
7860.29 1028
7861.12 1006
7861.96 1003
7862.80 1081
7863.63 994
7864.47 1012
7865.31 1020
7866.14 960
7866.98 986
7867.82 1006
7868.66 1052
7869.49 1004
7870.33 998
7871.17 931
7872.00 1021
7872.84 997
7873.68 1005
7874.52 969
7875.35 1016
7876.19 1063
7877.03 1072
7877.87 1122
7878.70 1113
7879.54 1130
7880.38 1138
7881.22 1183
7882.06 1240
7882.89 1215
7883.73 1163
7884.57 1197
7885.41 1254
7886.25 1168
7887.08 1102
7887.92 1109
7888.76 1121
7889.60 1079
7890.44 1009
7891.28 999
7892.11 1056
7892.95 1054
7893.79 1048
7894.63 1041
7895.47 1113
7896.31 1087
7897.15 1052
7897.98 1036
7898.82 1029
7899.66 1002
7900.50 998
7901.34 1004
7902.18 1039
7903.02 1020
7903.86 1034
7904.70 1089
7905.54 1029
7906.37 1019
7907.21 1013
7908.05 987
7908.89 930
7909.73 959
7910.57 1022
7911.41 1006
7912.25 979
7913.09 994
7913.93 1053
7914.77 1050
7915.61 1077
7916.45 1128
7917.29 1209
7918.13 1194
7918.97 1278
7919.81 1223
7920.65 1249
7921.49 1285
7922.33 1202
7923.17 1133
7924.01 1074
7924.85 1098
7925.69 1034
7926.53 1074
7927.37 1036
7928.21 1027
7929.05 1008
7929.89 1052
7930.73 1059
7931.57 1037
7932.41 911
7933.25 950
7934.09 957
7934.93 949
7935.77 917
7936.61 914
7937.46 940
7938.30 906
7939.14 925
7939.98 928
7940.82 944
7941.66 986
7942.50 993
7943.34 1017
7944.18 1057
7945.03 997
7945.87 963
7946.71 977
7947.55 1036
7948.39 1044
7949.23 1051
7950.07 1044
7950.92 1069
7951.76 979
7952.60 973
7953.44 989
7954.28 1046
7955.12 1107
7955.97 1017
7956.81 1041
7957.65 1046
7958.49 1043
7959.33 1046
7960.18 1010
7961.02 1047
7961.86 1058
7962.70 1061
7963.54 1065
7964.39 1052
7965.23 1058
7966.07 1016
7966.91 1054
7967.76 1096
7968.60 1156
7969.44 1159
7970.28 1200
7971.13 1181
7971.97 1145
7972.81 1152
7973.65 1103
7974.50 1082
7975.34 1069
7976.18 1096
7977.03 1033
7977.87 934
7978.71 934
7979.55 978
7980.40 978
7981.24 937
7982.08 968
7982.93 902
7983.77 968
7984.61 919
7985.46 931
7986.30 935
7987.14 982
7987.99 914
7988.83 916
7989.67 951
7990.52 951
7991.36 927
7992.21 925
7993.05 904
7993.89 868
7994.74 891
7995.58 915
7996.42 907
7997.27 882
7998.11 831
7998.96 858
7999.80 895
8000.65 891
8001.49 885
8002.33 912
8003.18 866
8004.02 815
8004.87 810
8005.71 792
8006.56 836
8007.40 860
8008.24 837
8009.09 817
8009.93 767
8010.78 791
8011.62 846
8012.47 875
8013.31 878
8014.16 830
8015.00 809
8015.85 765
8016.69 767
8017.54 807
8018.38 792
8019.23 812
8020.07 819
8020.92 760
8021.76 804
8022.61 801
8023.45 802
8024.30 804
8025.15 806
8025.99 780
8026.84 757
8027.68 744
8028.53 804
8029.37 793
8030.22 768
8031.07 779
8031.91 792
8032.76 799
8033.60 750
8034.45 750
8035.30 777
8036.14 797
8036.99 821
8037.83 769
8038.68 726
8039.53 791
8040.37 784
8041.22 791
8042.06 821
8042.91 766
8043.76 766
8044.60 773
8045.45 811
8046.30 736
8047.14 767
8047.99 757
8048.84 758
8049.68 808
8050.53 795
8051.38 829
8052.22 836
8053.07 776
8053.92 825
8054.77 807
8055.61 786
8056.46 774
8057.31 767
8058.15 720
8059.00 710
8059.85 731
8060.70 723
8061.54 750
8062.39 712
8063.24 708
8064.09 711
8064.93 777
8065.78 761
8066.63 754
8067.48 707
8068.32 752
8069.17 733
8070.02 739
8070.87 726
8071.72 697
8072.56 740
8073.41 723
8074.26 751
8075.11 698
8075.96 702
8076.80 744
8077.65 730
8078.50 747
8079.35 721
8080.20 739
8081.05 726
8081.89 702
8082.74 725
8083.59 709
8084.44 677
8085.29 679
8086.14 756
8086.99 715
8087.83 718
8088.68 730
8089.53 712
8090.38 717
8091.23 734
8092.08 717
8092.93 691
8093.78 704
8094.63 721
8095.48 744
8096.32 712
8097.17 692
8098.02 701
8098.87 653
8099.72 700
8100.57 703
8101.42 710
8102.27 740
8103.12 725
8103.97 704
8104.82 658
8105.67 662
8106.52 681
8107.37 678
8108.22 718
8109.07 764
8109.92 729
8110.77 678
8111.62 705
8112.47 727
8113.32 685
8114.17 711
8115.02 717
8115.87 691
8116.72 710
8117.57 725
8118.42 711
8119.27 732
8120.12 742
8120.97 739
8121.82 715
8122.67 732
8123.52 772
8124.37 789
8125.22 771
8126.08 804
8126.93 722
8127.78 707
8128.63 772
8129.48 774
8130.33 774
8131.18 765
8132.03 773
8132.88 752
8133.73 746
8134.59 740
8135.44 735
8136.29 763
8137.14 740
8137.99 729
8138.84 691
8139.69 692
8140.55 741
8141.40 737
8142.25 768
8143.10 753
8143.95 739
8144.80 696
8145.66 776
8146.51 767
8147.36 721
8148.21 731
8149.06 710
8149.91 747
8150.77 753
8151.62 708
8152.47 741
8153.32 797
8154.18 735
8155.03 750
8155.88 784
8156.73 773
8157.59 795
8158.44 751
8159.29 751
8160.14 764
8161.00 805
8161.85 745
8162.70 777
8163.55 743
8164.41 748
8165.26 725
8166.11 738
8166.96 691
8167.82 718
8168.67 700
8169.52 713
8170.38 705
8171.23 739
8172.08 666
8172.94 690
8173.79 734
8174.64 714
8175.50 654
8176.35 620
8177.20 656
8178.06 717
8178.91 673
8179.76 694
8180.62 677
8181.47 672
8182.32 633
8183.18 644
8184.03 615
8184.89 643
8185.74 679
8186.59 681
8187.45 718
8188.30 704
8189.16 654
8190.01 668
8190.86 709
8191.72 646
8192.57 647
8193.43 690
8194.28 672
8195.14 659
8195.99 620
8196.84 637
8197.70 671
8198.55 666
8199.41 682
8200.26 677
8201.12 686
8201.97 663
8202.83 646
8203.68 697
8204.54 692
8205.39 664
8206.25 677
8207.10 717
8207.96 693
8208.81 667
8209.67 663
8210.52 645
8211.38 675
8212.23 679
8213.09 683
8213.94 665
8214.80 694
8215.65 694
8216.51 678
8217.37 649
8218.22 681
8219.08 678
8219.93 662
8220.79 663
8221.64 707
8222.50 762
8223.36 718
8224.21 682
8225.07 716
8225.92 738
8226.78 671
8227.64 636
8228.49 699
8229.35 688
8230.20 675
8231.06 733
8231.92 666
8232.77 656
8233.63 664
8234.49 655
8235.34 698
8236.20 696
8237.06 646
8237.91 656
8238.77 686
8239.63 672
8240.48 663
8241.34 653
8242.20 689
8243.05 660
8243.91 644
8244.77 620
8245.62 652
8246.48 647
8247.34 641
8248.19 661
8249.05 640
8249.91 647
8250.77 609
8251.62 687
8252.48 676
8253.34 672
8254.20 662
8255.05 611
8255.91 688
8256.77 798
8257.63 725
8258.48 663
8259.34 594
8260.20 642
8261.06 659
8261.92 661
8262.77 643
8263.63 643
8264.49 657
8265.35 679
8266.21 701
8267.06 658
8267.92 648
8268.78 643
8269.64 706
8270.50 667
8271.35 644
8272.21 663
8273.07 694
8273.93 669
8274.79 621
8275.65 663
8276.51 685
8277.36 681
8278.22 654
8279.08 688
8279.94 689
8280.80 704
8281.66 642
8282.52 740
8283.38 691
8284.24 706
8285.09 660
8285.95 664
8286.81 681
8287.67 685
8288.53 662
8289.39 667
8290.25 678
8291.11 668
8291.97 649
8292.83 651
8293.69 737
8294.55 722
8295.41 765
8296.27 670
8297.13 720
8297.99 725
8298.85 703
8299.71 720
8300.56 709
8301.42 699
8302.28 685
8303.14 701
8304.00 653
8304.86 669
8305.73 658
8306.59 709
8307.45 689
8308.31 714
8309.17 644
8310.03 694
8310.89 720
8311.75 747
8312.61 703
8313.47 681
8314.33 677
8315.19 699
8316.05 724
8316.91 726
8317.77 684
8318.63 665
8319.49 672
8320.35 655
8321.22 677
8322.08 624
8322.94 653
8323.80 655
8324.66 699
8325.52 659
8326.38 718
8327.24 711
8328.10 686
8328.97 676
8329.83 668
8330.69 653
8331.55 693
8332.41 682
8333.27 679
8334.13 695
8335.00 630
8335.86 663
8336.72 733
8337.58 696
8338.44 705
8339.30 735
8340.17 744
8341.03 767
8341.89 698
8342.75 706
8343.62 684
8344.48 718
8345.34 730
8346.20 706
8347.06 725
8347.93 708
8348.79 734
8349.65 733
8350.51 763
8351.38 718
8352.24 731
8353.10 721
8353.96 763
8354.83 706
8355.69 729
8356.55 732
8357.41 694
8358.28 726
8359.14 730
8360.00 779
8360.87 715
8361.73 749
8362.59 722
8363.46 736
8364.32 687
8365.18 726
8366.05 679
8366.91 725
8367.77 689
8368.64 691
8369.50 725
8370.36 679
8371.23 717
8372.09 720
8372.95 750
8373.82 727
8374.68 732
8375.54 762
8376.41 738
8377.27 763
8378.14 741
8379.00 726
8379.86 741
8380.73 721
8381.59 777
8382.46 791
8383.32 720
8384.18 744
8385.05 770
8385.91 771
8386.78 744
8387.64 749
8388.51 789
8389.37 820
8390.23 824
8391.10 834
8391.96 820
8392.83 850
8393.69 828
8394.56 809
8395.42 846
8396.29 806
8397.15 796
8398.02 814
8398.88 810
8399.75 826
8400.61 806
8401.48 858
8402.34 881
8403.21 876
8404.07 895
8404.94 875
8405.80 871
8406.67 839
8407.53 873
8408.40 884
8409.26 918
8410.13 895
8411.00 868
8411.86 929
8412.73 925
8413.59 924
8414.46 962
8415.32 975
8416.19 987
8417.06 997
8417.92 960
8418.79 983
8419.65 999
8420.52 989
8421.39 935
8422.25 1025
8423.12 1013
8423.98 1032
8424.85 1033
8425.72 1052
8426.58 1077
8427.45 1050
8428.32 1120
8429.18 1105
8430.05 1119
8430.92 1118
8431.78 1109
8432.65 1072
8433.52 1077
8434.38 1116
8435.25 1136
8436.12 1144
8436.98 1209
8437.85 1271
8438.72 1273
8439.58 1292
8440.45 1291
8441.32 1309
8442.19 1377
8443.05 1407
8443.92 1407
8444.79 1432
8445.65 1409
8446.52 1451
8447.39 1402
8448.26 1424
8449.12 1491
8449.99 1479
8450.86 1468
8451.73 1518
8452.60 1557
8453.46 1723
8454.33 1981
8455.20 2267
8456.07 2722
8456.93 3071
8457.80 3341
8458.67 3421
8459.54 3445
8460.41 3230
8461.27 3095
8462.14 2759
8463.01 2488
8463.88 2214
8464.75 2053
8465.62 1838
8466.48 1659
8467.35 1578
8468.22 1470
8469.09 1432
8469.96 1393
8470.83 1386
8471.70 1352
8472.57 1285
8473.43 1237
8474.30 1300
8475.17 1232
8476.04 1290
8476.91 1230
8477.78 1305
8478.65 1279
8479.52 1251
8480.39 1314
8481.25 1334
8482.12 1365
8482.99 1437
8483.86 1430
8484.73 1425
8485.60 1497
8486.47 1445
8487.34 1464
8488.21 1428
8489.08 1428
8489.95 1385
8490.82 1325
8491.69 1324
8492.56 1363
8493.43 1416
8494.30 1493
8495.17 1590
8496.04 1620
8496.91 1628
8497.78 1598
8498.65 1574
8499.52 1483
8500.39 1434
8501.26 1379
8502.13 1386
8503.00 1376
8503.87 1318
8504.74 1240
8505.61 1257
8506.48 1221
8507.35 1255
8508.22 1313
8509.09 1279
8509.96 1268
8510.83 1235
8511.70 1265
8512.57 1293
8513.45 1272
8514.32 1281
8515.19 1290
8516.06 1308
8516.93 1281
8517.80 1306
8518.67 1317
8519.54 1357
8520.41 1387
8521.29 1457
8522.16 1420
8523.03 1513
8523.90 1562
8524.77 1652
8525.64 1804
8526.51 1845
8527.39 1940
8528.26 1976
8529.13 1975
8530.00 2035
8530.87 1910
8531.74 1785
8532.62 1706
8533.49 1637
8534.36 1545
8535.23 1433
8536.10 1479
8536.98 1411
8537.85 1402
8538.72 1365
8539.59 1320
8540.46 1291
8541.34 1279
8542.21 1270
8543.08 1223
8543.95 1215
8544.83 1201
8545.70 1185
8546.57 1225
8547.44 1192
8548.32 1132
8549.19 1190
8550.06 1252
8550.93 1241
8551.81 1283
8552.68 1373
8553.55 1382
8554.43 1452
8555.30 1433
8556.17 1474
8557.04 1448
8557.92 1488
8558.79 1413
8559.66 1330
8560.54 1322
8561.41 1295
8562.28 1305
8563.16 1292
8564.03 1294
8564.90 1282
8565.78 1209
8566.65 1244
8567.52 1289
8568.40 1261
8569.27 1248
8570.15 1193
8571.02 1201
8571.89 1212
8572.77 1215
8573.64 1167
8574.51 1119
8575.39 1144
8576.26 1161
8577.14 1159
8578.01 1113
8578.88 1120
8579.76 1145
8580.63 1097
8581.51 1107
8582.38 1087
8583.26 1103
8584.13 1109
8585.01 1097
8585.88 1062
8586.75 1137
8587.63 1148
8588.50 1162
8589.38 1158
8590.25 1235
8591.13 1217
8592.00 1155
8592.88 1210
8593.75 1192
8594.63 1254
8595.50 1206
8596.38 1209
8597.25 1175
8598.13 1171
8599.00 1187
8599.88 1176
8600.75 1215
8601.63 1212
8602.50 1256
8603.38 1302
8604.26 1237
8605.13 1202
8606.01 1219
8606.88 1291
8607.76 1247
8608.63 1217
8609.51 1234
8610.38 1231
8611.26 1299
8612.14 1268
8613.01 1262
8613.89 1231
8614.76 1261
8615.64 1237
8616.52 1224
8617.39 1301
8618.27 1292
8619.15 1275
8620.02 1361
8620.90 1299
8621.77 1250
8622.65 1336
8623.53 1378
8624.40 1397
8625.28 1360
8626.16 1324
8627.03 1399
8627.91 1416
8628.79 1467
8629.66 1488
8630.54 1471
8631.42 1458
8632.29 1560
8633.17 1547
8634.05 1480
8634.92 1478
8635.80 1474
8636.68 1499
8637.56 1511
8638.43 1489
8639.31 1523
8640.19 1544
8641.07 1564
8641.94 1553
8642.82 1549
8643.70 1597
8644.57 1609
8645.45 1630
8646.33 1710
8647.21 1644
8648.09 1682
8648.96 1794
8649.84 1850
8650.72 1786
8651.60 1822
8652.47 1799
8653.35 1851
8654.23 1767
8655.11 1747
8655.99 1853
8656.86 1784
8657.74 1777
8658.62 1896
8659.50 1925
8660.38 2003
8661.26 2100
8662.13 2271
8663.01 2452
8663.89 2624
8664.77 2813
8665.65 3066
8666.53 3192
8667.41 3279
8668.28 3312
8669.16 3139
8670.04 3006
8670.92 2790
8671.80 2705
8672.68 2606
8673.56 2522
8674.44 2519
8675.32 2436
8676.20 2421
8677.07 2476
8677.95 2396
8678.83 2320
8679.71 2212
8680.59 2234
8681.47 2109
8682.35 1998
8683.23 1869
8684.11 1844
8684.99 1820
8685.87 1838
8686.75 1893
8687.63 1897
8688.51 1930
8689.39 2028
8690.27 2099
8691.15 2275
8692.03 2479
8692.91 2607
8693.79 2755
8694.67 2888
8695.55 2882
8696.43 2875
8697.31 2755
8698.19 2619
8699.07 2486
8699.95 2301
8700.83 2314
8701.71 2255
8702.59 2143
8703.47 2097
8704.35 2169
8705.23 2207
8706.11 2109
8706.99 2022
8707.87 2008
8708.75 1957
8709.63 1817
8710.52 1687
8711.40 1614
8712.28 1565
8713.16 1557
8714.04 1511
8714.92 1498
8715.80 1417
8716.68 1462
8717.56 1447
8718.45 1440
8719.33 1375
8720.21 1377
8721.09 1384
8721.97 1398
8722.85 1501
8723.73 1409
8724.62 1390
8725.50 1402
8726.38 1430
8727.26 1456
8728.14 1512
8729.02 1525
8729.91 1541
8730.79 1575
8731.67 1641
8732.55 1660
8733.43 1620
8734.32 1643
8735.20 1502
8736.08 1465
8736.96 1491
8737.84 1425
8738.73 1468
8739.61 1461
8740.49 1507
8741.37 1495
8742.26 1449
8743.14 1472
8744.02 1484
8744.90 1436
8745.79 1431
8746.67 1405
8747.55 1462
8748.43 1370
8749.32 1374
8750.20 1395
8751.08 1346
8751.97 1321
8752.85 1333
8753.73 1333
8754.62 1350
8755.50 1355
8756.38 1387
8757.26 1317
8758.15 1345
8759.03 1359
8759.91 1376
8760.80 1388
8761.68 1452
8762.56 1440
8763.45 1435
8764.33 1438
8765.22 1411
8766.10 1361
8766.98 1402
8767.87 1474
8768.75 1412
8769.63 1483
8770.52 1462
8771.40 1434
8772.29 1405
8773.17 1407
8774.05 1432
8774.94 1386
8775.82 1410
8776.71 1404
8777.59 1348
8778.48 1406
8779.36 1474
8780.24 1552
8781.13 1632
8782.01 1652
8782.90 1703
8783.78 1752
8784.67 1794
8785.55 1777
8786.44 1720
8787.32 1665
8788.21 1669
8789.09 1592
8789.98 1521
8790.86 1443
8791.74 1377
8792.63 1306
8793.51 1302
8794.40 1251
8795.29 1207
8796.17 1217
8797.06 1222
8797.94 1177
8798.83 1169
8799.71 1188
8800.60 1175
8801.48 1148
8802.37 1135
8803.25 1108
8804.14 1094
8805.02 1091
8805.91 1205
8806.80 1127
8807.68 1070
8808.57 1093
8809.45 1119
8810.34 1058
8811.23 1113
8812.11 1083
8813.00 1092
8813.88 1069
8814.77 1083
8815.66 1096
8816.54 1074
8817.43 1096
8818.31 1107
8819.20 1119
8820.09 1101
8820.97 1134
8821.86 1147
8822.75 1119
8823.63 1125
8824.52 1106
8825.41 1088
8826.29 1079
8827.18 1059
8828.07 1063
8828.95 1017
8829.84 1024
8830.73 1025
8831.61 1029
8832.50 1034
8833.39 975
8834.28 1017
8835.16 1011
8836.05 1027
8836.94 1037
8837.82 1054
8838.71 1001
8839.60 1019
8840.49 1020
8841.37 1007
8842.26 955
8843.15 984
8844.04 973
8844.92 956
8845.81 950
8846.70 1064
8847.59 1019
8848.47 969
8849.36 960
8850.25 944
8851.14 965
8852.03 955
8852.91 946
8853.80 944
8854.69 876
8855.58 917
8856.47 934
8857.36 932
8858.24 895
8859.13 955
8860.02 937
8860.91 910
8861.80 916
8862.69 912
8863.57 867
8864.46 933
8865.35 910
8866.24 876
8867.13 887
8868.02 881
8868.91 905
8869.80 875
8870.68 830
8871.57 812
8872.46 847
8873.35 830
8874.24 801
8875.13 805
8876.02 796
8876.91 834
8877.80 838
8878.69 818
8879.58 887
8880.47 815
8881.36 748
8882.24 769
8883.13 773
8884.02 776
8884.91 813
8885.80 791
8886.69 794
8887.58 778
8888.47 801
8889.36 784
8890.25 788
8891.14 765
8892.03 762
8892.92 770
8893.81 767
8894.70 770
8895.59 762
8896.48 783
8897.37 766
8898.26 724
8899.15 762
8900.04 736
8900.93 763
8901.82 728
8902.72 725
8903.61 716
8904.50 687
8905.39 714
8906.28 708
8907.17 738
8908.06 726
8908.95 696
8909.84 699
8910.73 669
8911.62 703
8912.51 710
8913.41 746
8914.30 720
8915.19 717
8916.08 727
8916.97 724
8917.86 753
8918.75 739
8919.64 723
8920.54 726
8921.43 706
8922.32 688
8923.21 723
8924.10 688
8924.99 699
8925.88 715
8926.78 727
8927.67 680
8928.56 652
8929.45 664
8930.34 632
8931.24 679
8932.13 705
8933.02 671
8933.91 658
8934.80 656
8935.70 672
8936.59 725
8937.48 681
8938.37 650
8939.27 684
8940.16 677
8941.05 625
8941.94 676
8942.84 660
8943.73 632
8944.62 634
8945.51 671
8946.41 641
8947.30 694
8948.19 624
8949.08 621
8949.98 680
8950.87 648
8951.76 639
8952.66 669
8953.55 659
8954.44 650
8955.34 662
8956.23 649
8957.12 672
8958.02 631
8958.91 621
8959.80 641
8960.70 604
8961.59 608
8962.48 631
8963.38 641
8964.27 621
8965.16 673
8966.06 689
8966.95 649
8967.84 649
8968.74 665
8969.63 708
8970.53 652
8971.42 636
8972.31 649
8973.21 661
8974.10 663
8975.00 654
8975.89 613
8976.78 621
8977.68 702
8978.57 664
8979.47 634
8980.36 649
8981.26 664
8982.15 591
8983.05 628
8983.94 627
8984.83 620
8985.73 612
8986.62 659
8987.52 672
8988.41 582
8989.31 622
8990.20 644
8991.10 629
8991.99 635
8992.89 589
8993.78 626
8994.68 634
8995.57 645
8996.47 604
8997.36 621
8998.26 603
8999.15 599
9000.05 584
9000.95 583
9001.84 633
9002.74 633
9003.63 639
9004.53 632
9005.42 623
9006.32 630
9007.21 662
9008.11 662
9009.01 615
9009.90 568
9010.80 578
9011.69 596
9012.59 592
9013.49 597
9014.38 570
9015.28 615
9016.17 608
9017.07 600
9017.97 606
9018.86 613
9019.76 620
9020.66 609
9021.55 568
9022.45 599
9023.35 574
9024.24 584
9025.14 621
9026.04 645
9026.93 616
9027.83 592
9028.73 562
9029.62 563
9030.52 569
9031.42 567
9032.31 559
9033.21 582
9034.11 571
9035.01 577
9035.90 617
9036.80 625
9037.70 636
9038.59 654
9039.49 613
9040.39 580
9041.29 571
9042.18 590
9043.08 591
9043.98 595
9044.88 605
9045.77 600
9046.67 590
9047.57 594
9048.47 572
9049.37 555
9050.26 605
9051.16 615
9052.06 581
9052.96 618
9053.85 612
9054.75 627
9055.65 571
9056.55 595
9057.45 593
9058.35 595
9059.24 623
9060.14 621
9061.04 584
9061.94 601
9062.84 610
9063.74 637
9064.64 603
9065.53 609
9066.43 637
9067.33 591
9068.23 617
9069.13 617
9070.03 597
9070.93 565
9071.83 593
9072.72 641
9073.62 618
9074.52 608
9075.42 600
9076.32 609
9077.22 622
9078.12 607
9079.02 645
9079.92 644
9080.82 616
9081.72 612
9082.62 597
9083.52 574
9084.42 602
9085.32 634
9086.21 620
9087.11 656
9088.01 601
9088.91 583
9089.81 618
9090.71 621
9091.61 613
9092.51 568
9093.41 599
9094.31 601
9095.21 606
9096.11 565
9097.01 587
9097.91 580
9098.81 615
9099.72 584
9100.62 570
9101.52 614
9102.42 539
9103.32 560
9104.22 577
9105.12 598
9106.02 624
9106.92 577
9107.82 576
9108.72 572
9109.62 569
9110.52 609
9111.42 605
9112.32 664
9113.23 583
9114.13 613
9115.03 609
9115.93 589
9116.83 567
9117.73 563
9118.63 587
9119.53 570
9120.44 619
9121.34 607
9122.24 608
9123.14 589
9124.04 592
9124.94 589
9125.84 601
9126.75 571
9127.65 607
9128.55 599
9129.45 584
9130.35 569
9131.25 603
9132.16 576
9133.06 553
9133.96 594
9134.86 587
9135.76 544
9136.67 592
9137.57 583
9138.47 573
9139.37 611
9140.28 590
9141.18 592
9142.08 612
9142.98 601
9143.89 602
9144.79 632
9145.69 643
9146.59 594
9147.50 571
9148.40 609
9149.30 581
9150.20 628
9151.11 596
9152.01 594
9152.91 599
9153.82 615
9154.72 631
9155.62 595
9156.53 583
9157.43 569
9158.33 577
9159.24 571
9160.14 609
9161.04 620
9161.95 589
9162.85 612
9163.75 615
9164.66 599
9165.56 597
9166.46 607
9167.37 641
9168.27 589
9169.17 620
9170.08 620
9170.98 618
9171.89 635
9172.79 645
9173.69 602
9174.60 615
9175.50 602
9176.41 597
9177.31 590
9178.21 575
9179.12 558
9180.02 611
9180.93 564
9181.83 615
9182.74 602
9183.64 615
9184.55 603
9185.45 642
9186.35 644
9187.26 618
9188.16 619
9189.07 611
9189.97 578
9190.88 618
9191.78 633
9192.69 607
9193.59 609
9194.50 637
9195.40 625
9196.31 619
9197.21 644
9198.12 664
9199.02 691
9199.93 673
9200.83 660
9201.74 685
9202.65 702
9203.55 680
9204.46 652
9205.36 695
9206.27 654
9207.17 654
9208.08 634
9208.98 621
9209.89 624
9210.80 632
9211.70 626
9212.61 632
9213.51 613
9214.42 596
9215.33 572
9216.23 612
9217.14 593
9218.04 634
9218.95 626
9219.86 629
9220.76 665
9221.67 643
9222.58 636
9223.48 626
9224.39 606
9225.30 621
9226.20 590
9227.11 592
9228.01 538
9228.92 599
9229.83 619
9230.74 587
9231.64 586
9232.55 612
9233.46 603
9234.36 590
9235.27 598
9236.18 601
9237.08 597
9237.99 631
9238.90 580
9239.81 602
9240.71 580
9241.62 600
9242.53 611
9243.43 577
9244.34 583
9245.25 525
9246.16 563
9247.07 577
9247.97 570
9248.88 578
9249.79 591
9250.70 594
9251.60 584
9252.51 565
9253.42 576
9254.33 566
9255.24 623
9256.14 566
9257.05 637
9257.96 583
9258.87 599
9259.78 594
9260.68 621
9261.59 580
9262.50 572
9263.41 582
9264.32 571
9265.23 588
9266.13 564
9267.04 611
9267.95 603
9268.86 565
9269.77 574
9270.68 601
9271.59 590
9272.50 563
9273.40 584
9274.31 569
9275.22 611
9276.13 553
9277.04 594
9277.95 585
9278.86 592
9279.77 605
9280.68 596
9281.59 548
9282.50 557
9283.41 613
9284.32 601
9285.22 565
9286.13 604
9287.04 560
9287.95 574
9288.86 568
9289.77 546
9290.68 537
9291.59 549
9292.50 574
9293.41 595
9294.32 597
9295.23 607
9296.14 591
9297.05 618
9297.96 654
9298.87 601
9299.78 628
9300.69 587
9301.60 594
9302.51 605
9303.42 639
9304.33 632
9305.24 586
9306.15 596
9307.07 611
9307.98 565
9308.89 602
9309.80 645
9310.71 641
9311.62 651
9312.53 636
9313.44 634
9314.35 639
9315.26 634
9316.17 625
9317.08 625
9318.00 604
9318.91 599
9319.82 606
9320.73 589
9321.64 591
9322.55 637
9323.46 604
9324.37 609
9325.29 611
9326.20 581
9327.11 612
9328.02 606
9328.93 589
9329.84 603
9330.75 608
9331.67 569
9332.58 569
9333.49 560
9334.40 569
9335.31 580
9336.23 587
9337.14 589
9338.05 613
9338.96 563
9339.87 598
9340.79 578
9341.70 593
9342.61 597
9343.52 578
9344.44 583
9345.35 604
9346.26 582
9347.17 573
9348.09 600
9349.00 612
9349.91 622
9350.82 635
9351.74 625
9352.65 615
9353.56 595
9354.47 614
9355.39 625
9356.30 607
9357.21 573
9358.13 590
9359.04 600
9359.95 586
9360.87 577
9361.78 563
9362.69 591
9363.61 616
9364.52 632
9365.43 648
9366.35 587
9367.26 619
9368.17 608
9369.09 582
9370.00 642
9370.91 588
9371.83 608
9372.74 595
9373.65 606
9374.57 583
9375.48 607
9376.40 621
9377.31 598
9378.22 594
9379.14 615
9380.05 580
9380.97 611
9381.88 601
9382.80 597
9383.71 607
9384.62 622
9385.54 627
9386.45 597
9387.37 588
9388.28 600
9389.20 624
9390.11 617
9391.03 671
9391.94 656
9392.85 699
9393.77 670
9394.68 708
9395.60 659
9396.51 641
9397.43 637
9398.34 707
9399.26 666
9400.17 670
9401.09 687
9402.00 641
9402.92 651
9403.84 633
9404.75 623
9405.67 638
9406.58 616
9407.50 598
9408.41 622
9409.33 653
9410.24 602
9411.16 630
9412.07 640
9412.99 605
9413.91 633
9414.82 663
9415.74 602
9416.65 614
9417.57 606
9418.49 608
9419.40 659
9420.32 649
9421.23 642
9422.15 645
9423.07 644
9423.98 579
9424.90 594
9425.81 643
9426.73 622
9427.65 645
9428.56 695
9429.48 662
9430.40 684
9431.31 679
9432.23 708
9433.15 664
9434.06 675
9434.98 641
9435.90 694
9436.81 696
9437.73 657
9438.65 682
9439.57 679
9440.48 700
9441.40 685
9442.32 680
9443.23 671
9444.15 690
9445.07 646
9445.99 640
9446.90 696
9447.82 696
9448.74 718
9449.66 697
9450.57 723
9451.49 707
9452.41 720
9453.33 743
9454.24 772
9455.16 821
9456.08 802
9457.00 792
9457.91 810
9458.83 759
9459.75 723
9460.67 759
9461.59 720
9462.50 695
9463.42 745
9464.34 695
9465.26 717
9466.18 712
9467.10 697
9468.01 718
9468.93 743
9469.85 730
9470.77 685
9471.69 660
9472.61 737
9473.53 735
9474.44 715
9475.36 695
9476.28 705
9477.20 708
9478.12 724
9479.04 766
9479.96 764
9480.88 763
9481.80 717
9482.71 781
9483.63 779
9484.55 738
9485.47 755
9486.39 806
9487.31 773
9488.23 750
9489.15 729
9490.07 713
9490.99 702
9491.91 726
9492.83 724
9493.75 688
9494.67 715
9495.59 661
9496.51 703
9497.43 769
9498.35 707
9499.27 689
9500.19 710
9501.11 735
9502.03 706
9502.95 714
9503.87 702
9504.79 744
9505.71 722
9506.63 724
9507.55 778
9508.47 784
9509.39 701
9510.31 745
9511.23 775
9512.15 740
9513.07 750
9513.99 770
9514.91 776
9515.83 806
9516.75 812
9517.67 797
9518.59 821
9519.52 804
9520.44 817
9521.36 888
9522.28 853
9523.20 841
9524.12 849
9525.04 864
9525.96 854
9526.88 864
9527.80 888
9528.73 840
9529.65 795
9530.57 836
9531.49 832
9532.41 865
9533.33 884
9534.26 846
9535.18 867
9536.10 858
9537.02 843
9537.94 812
9538.86 792
9539.79 779
9540.71 785
9541.63 763
9542.55 788
9543.47 857
9544.40 821
9545.32 775
9546.24 804
9547.16 816
9548.08 790
9549.01 845
9549.93 861
9550.85 820
9551.77 866
9552.70 805
9553.62 811
9554.54 833
9555.46 850
9556.39 821
9557.31 831
9558.23 844
9559.16 830
9560.08 815
9561.00 853
9561.92 823
9562.85 825
9563.77 831
9564.69 864
9565.62 867
9566.54 845
9567.46 829
9568.39 892
9569.31 881
9570.23 875
9571.16 893
9572.08 898
9573.00 903
9573.93 899
9574.85 886
9575.77 889
9576.70 931
9577.62 907
9578.54 932
9579.47 937
9580.39 916
9581.32 969
9582.24 922
9583.16 973
9584.09 997
9585.01 934
9585.94 918
9586.86 947
9587.78 925
9588.71 906
9589.63 915
9590.56 919
9591.48 931
9592.41 910
9593.33 988
9594.25 956
9595.18 966
9596.10 940
9597.03 969
9597.95 983
9598.88 985
9599.80 1018
9600.73 1060
9601.65 1067
9602.58 1049
9603.50 1070
9604.43 1074
9605.35 1054
9606.28 1058
9607.20 1068
9608.13 1068
9609.05 1009
9609.98 998
9610.90 996
9611.83 971
9612.75 1001
9613.68 996
9614.60 1041
9615.53 1026
9616.46 1005
9617.38 949
9618.31 1044
9619.23 1056
9620.16 1050
9621.08 1009
9622.01 1031
9622.94 1020
9623.86 1059
9624.79 1058
9625.71 1059
9626.64 1076
9627.57 1071
9628.49 1092
9629.42 1047
9630.34 1145
9631.27 1099
9632.20 1102
9633.12 1088
9634.05 1105
9634.98 1134
9635.90 1136
9636.83 1098
9637.76 1103
9638.68 1158
9639.61 1221
9640.54 1182
9641.46 1168
9642.39 1179
9643.32 1210
9644.24 1206
9645.17 1272
9646.10 1282
9647.02 1268
9647.95 1291
9648.88 1354
9649.81 1360
9650.73 1337
9651.66 1289
9652.59 1347
9653.51 1281
9654.44 1264
9655.37 1232
9656.30 1303
9657.22 1230
9658.15 1256
9659.08 1275
9660.01 1315
9660.93 1262
9661.86 1289
9662.79 1265
9663.72 1307
9664.65 1225
9665.57 1247
9666.50 1240
9667.43 1271
9668.36 1340
9669.29 1296
9670.21 1288
9671.14 1294
9672.07 1325
9673.00 1308
9673.93 1332
9674.86 1360
9675.78 1334
9676.71 1347
9677.64 1367
9678.57 1338
9679.50 1348
9680.43 1345
9681.36 1439
9682.28 1390
9683.21 1365
9684.14 1380
9685.07 1421
9686.00 1441
9686.93 1471
9687.86 1420
9688.79 1400
9689.72 1451
9690.64 1467
9691.57 1411
9692.50 1435
9693.43 1391
9694.36 1501
9695.29 1506
9696.22 1497
9697.15 1486
9698.08 1548
9699.01 1566
9699.94 1546
9700.87 1618
9701.80 1585
9702.73 1577
9703.66 1573
9704.59 1519
9705.52 1506
9706.45 1474
9707.38 1431
9708.31 1411
9709.24 1357
9710.17 1362
9711.10 1384
9712.03 1442
9712.96 1507
9713.89 1537
9714.82 1555
9715.75 1511
9716.68 1586
9717.61 1640
9718.54 1680
9719.47 1600
9720.40 1551
9721.33 1504
9722.26 1438
9723.19 1405
9724.12 1394
9725.05 1374
9725.98 1359
9726.92 1342
9727.85 1351
9728.78 1309
9729.71 1298
9730.64 1295
9731.57 1317
9732.50 1289
9733.43 1358
9734.36 1322
9735.30 1304
9736.23 1317
9737.16 1313
9738.09 1281
9739.02 1289
9739.95 1295
9740.88 1295
9741.82 1197
9742.75 1226
9743.68 1264
9744.61 1151
9745.54 1193
9746.47 1184
9747.41 1167
9748.34 1186
9749.27 1175
9750.20 1154
9751.13 1189
9752.07 1171
9753.00 1147
9753.93 1124
9754.86 1147
9755.79 1152
9756.73 1145
9757.66 1063
9758.59 1124
9759.52 1104
9760.46 1087
9761.39 1148
9762.32 1117
9763.25 1163
9764.19 1146
9765.12 1129
9766.05 1113
9766.98 1055
9767.92 1093
9768.85 1133
9769.78 1105
9770.72 1192
9771.65 1206
9772.58 1183
9773.52 1139
9774.45 1158
9775.38 1128
9776.31 1128
9777.25 1117
9778.18 1158
9779.11 1074
9780.05 1090
9780.98 1121
9781.92 1100
9782.85 1104
9783.78 1137
9784.72 1121
9785.65 1206
9786.58 1203
9787.52 1162
9788.45 1100
9789.38 1117
9790.32 1073
9791.25 1148
9792.19 1126
9793.12 1057
9794.05 1101
9794.99 1090
9795.92 1075
9796.86 1050
9797.79 1094
9798.73 1127
9799.66 1129
9800.59 1134
9801.53 1096
9802.46 1113
9803.40 1057
9804.33 1047
9805.27 1056
9806.20 1067
9807.14 1004
9808.07 927
9809.01 971
9809.94 986
9810.88 965
9811.81 917
9812.75 946
9813.68 958
9814.62 908
9815.55 937
9816.49 899
9817.42 867
9818.36 913
9819.29 921
9820.23 842
9821.16 882
9822.10 929
9823.03 900
9823.97 898
9824.90 931
9825.84 905
9826.78 859
9827.71 853
9828.65 829
9829.58 880
9830.52 863
9831.45 844
9832.39 858
9833.33 837
9834.26 876
9835.20 896
9836.13 898
9837.07 873
9838.01 860
9838.94 869
9839.88 834
9840.82 910
9841.75 914
9842.69 878
9843.62 844
9844.56 826
9845.50 809
9846.43 865
9847.37 837
9848.31 793
9849.24 852
9850.18 863
9851.12 867
9852.05 885
9852.99 849
9853.93 855
9854.87 917
9855.80 869
9856.74 797
9857.68 832
9858.61 847
9859.55 832
9860.49 845
9861.43 819
9862.36 798
9863.30 789
9864.24 839
9865.17 808
9866.11 788
9867.05 776
9867.99 782
9868.93 818
9869.86 834
9870.80 848
9871.74 807
9872.68 815
9873.61 834
9874.55 805
9875.49 840
9876.43 790
9877.37 823
9878.30 815
9879.24 838
9880.18 844
9881.12 809
9882.06 814
9883.00 854
9883.93 834
9884.87 795
9885.81 821
9886.75 797
9887.69 793
9888.63 758
9889.56 755
9890.50 743
9891.44 809
9892.38 759
9893.32 786
9894.26 799
9895.20 786
9896.14 776
9897.07 785
9898.01 804
9898.95 796
9899.89 761
9900.83 772
9901.77 748
9902.71 777
9903.65 780
9904.59 791
9905.53 778
9906.47 759
9907.41 786
9908.35 762
9909.29 754
9910.23 773
9911.16 768
9912.10 764
9913.04 753
9913.98 734
9914.92 775
9915.86 768
9916.80 774
9917.74 737
9918.68 780
9919.62 817
9920.56 803
9921.50 751
9922.44 842
9923.38 893
9924.32 880
9925.27 913
9926.21 938
9927.15 985
9928.09 1008
9929.03 1012
9929.97 1031
9930.91 997
9931.85 980
9932.79 969
9933.73 948
9934.67 868
9935.61 835
9936.55 852
9937.49 817
9938.43 800
9939.38 783
9940.32 752
9941.26 760
9942.20 751
9943.14 747
9944.08 747
9945.02 756
9945.96 755
9946.90 753
9947.85 798
9948.79 813
9949.73 778
9950.67 846
9951.61 841
9952.55 854
9953.50 829
9954.44 821
9955.38 794
9956.32 812
9957.26 801
9958.20 750
9959.15 805
9960.09 795
9961.03 757
9961.97 713
9962.91 674
9963.86 719
9964.80 721
9965.74 721
9966.68 711
9967.63 734
9968.57 705
9969.51 679
9970.45 702
9971.39 711
9972.34 710
9973.28 685
9974.22 670
9975.17 674
9976.11 663
9977.05 667
9977.99 650
9978.94 676
9979.88 655
9980.82 652
9981.77 658
9982.71 677
9983.65 666
9984.59 649
9985.54 645
9986.48 655
9987.42 724
9988.37 662
9989.31 670
9990.25 684
9991.20 694
9992.14 694
9993.08 689
9994.03 672
9994.97 656
9995.92 695
9996.86 671
9997.80 676
9998.75 631
9999.69 683
10000.63 652
10001.58 636
10002.52 628
10003.47 665
10004.41 624
10005.35 673
10006.30 671
10007.24 627
10008.19 666
10009.13 662
10010.08 682
10011.02 706
10011.96 642
10012.91 642
10013.85 665
10014.80 650
10015.74 644
10016.69 638
10017.63 653
10018.58 610
10019.52 632
10020.47 624
10021.41 609
10022.36 614
10023.30 641
10024.25 653
10025.19 605
10026.14 618
10027.08 616
10028.03 621
10028.97 651
10029.92 670
10030.86 685
10031.81 614
10032.75 607
10033.70 617
10034.64 633
10035.59 627
10036.53 655
10037.48 626
10038.43 571
10039.37 626
10040.32 644
10041.26 608
10042.21 628
10043.16 598
10044.10 581
10045.05 602
10045.99 605
10046.94 637
10047.89 604
10048.83 621
10049.78 594
10050.72 602
10051.67 549
10052.62 592
10053.56 619
10054.51 633
10055.46 582
10056.40 602
10057.35 617
10058.30 599
10059.24 597
10060.19 580
10061.14 570
10062.08 621
10063.03 616
10063.98 589
10064.92 614
10065.87 587
10066.82 608
10067.76 615
10068.71 646
10069.66 629
10070.61 606
10071.55 583
10072.50 582
10073.45 619
10074.39 579
10075.34 543
10076.29 575
10077.24 584
10078.18 578
10079.13 569
10080.08 602
10081.03 617
10081.97 595
10082.92 602
10083.87 597
10084.82 613
10085.77 597
10086.71 541
10087.66 583
10088.61 559
10089.56 577
10090.51 569
10091.45 539
10092.40 567
10093.35 551
10094.30 580
10095.25 607
10096.20 601
10097.14 595
10098.09 572
10099.04 615
10099.99 607
10100.94 560
10101.89 568
10102.84 591
10103.78 562
10104.73 588
10105.68 572
10106.63 568
10107.58 534
10108.53 592
10109.48 556
10110.43 560
10111.38 562
10112.33 577
10113.27 537
10114.22 555
10115.17 561
10116.12 578
10117.07 580
10118.02 583
10118.97 567
10119.92 585
10120.87 581
10121.82 555
10122.77 562
10123.72 605
10124.67 596
10125.62 586
10126.57 626
10127.52 577
10128.47 565
10129.42 579
10130.37 584
10131.32 568
10132.27 581
10133.22 579
10134.17 563
10135.12 582
10136.07 591
10137.02 614
10137.97 599
10138.92 606
10139.87 576
10140.82 604
10141.77 594
10142.72 613
10143.67 574
10144.62 613
10145.57 631
10146.52 601
10147.47 596
10148.43 572
10149.38 607
10150.33 596
10151.28 640
10152.23 604
10153.18 579
10154.13 598
10155.08 595
10156.03 607
10156.99 633
10157.94 617
10158.89 596
10159.84 620
10160.79 616
10161.74 654
10162.69 632
10163.65 626
10164.60 578
10165.55 614
10166.50 645
10167.45 604
10168.40 615
10169.36 639
10170.31 682
10171.26 647
10172.21 666
10173.16 651
10174.11 639
10175.07 681
10176.02 677
10176.97 628
10177.92 631
10178.88 665
10179.83 659
10180.78 674
10181.73 700
10182.69 698
10183.64 688
10184.59 707
10185.54 679
10186.50 698
10187.45 661
10188.40 638
10189.35 669
10190.31 649
10191.26 662
10192.21 721
10193.17 707
10194.12 731
10195.07 698
10196.02 703
10196.98 711
10197.93 698
10198.88 698
10199.84 726
10200.79 732
10201.74 720
10202.70 739
10203.65 745
10204.60 725
10205.56 698
10206.51 717
10207.46 734
10208.42 760
10209.37 819
10210.33 801
10211.28 777
10212.23 800
10213.19 738
10214.14 754
10215.09 747
10216.05 757
10217.00 723
10217.96 759
10218.91 774
10219.87 751
10220.82 731
10221.77 759
10222.73 731
10223.68 701
10224.64 664
10225.59 706
10226.55 735
10227.50 691
10228.45 766
10229.41 761
10230.36 732
10231.32 763
10232.27 819
10233.23 838
10234.18 848
10235.14 857
10236.09 887
10237.05 895
10238.00 872
10238.96 891
10239.91 905
10240.87 884
10241.82 828
10242.78 813
10243.73 800
10244.69 747
10245.64 746
10246.60 726
10247.56 723
10248.51 691
10249.47 691
10250.42 682
10251.38 652
10252.33 716
10253.29 686
10254.25 653
10255.20 728
10256.16 731
10257.11 681
10258.07 660
10259.02 658
10259.98 673
10260.94 667
10261.89 669
10262.85 666
10263.81 676
10264.76 630
10265.72 651
10266.67 685
10267.63 700
10268.59 672
10269.54 672
10270.50 680
10271.46 670
10272.41 667
10273.37 690
10274.33 687
10275.28 705
10276.24 697
10277.20 661
10278.15 687
10279.11 674
10280.07 672
10281.03 636
10281.98 657
10282.94 641
10283.90 617
10284.85 660
10285.81 620
10286.77 640
10287.73 621
10288.68 644
10289.64 652
10290.60 649
10291.56 671
10292.51 651
10293.47 644
10294.43 639
10295.39 631
10296.34 608
10297.30 635
10298.26 659
10299.22 587
10300.18 596
10301.13 598
10302.09 583
10303.05 599
10304.01 599
10304.97 615
10305.92 614
10306.88 615
10307.84 585
10308.80 620
10309.76 611
10310.72 621
10311.67 634
10312.63 662
10313.59 621
10314.55 600
10315.51 633
10316.47 623
10317.43 609
10318.38 622
10319.34 639
10320.30 607
10321.26 631
10322.22 593
10323.18 589
10324.14 584
10325.10 596
10326.06 612
10327.01 634
10327.97 591
10328.93 576
10329.89 626
10330.85 594
10331.81 566
10332.77 614
10333.73 611
10334.69 635
10335.65 627
10336.61 637
10337.57 605
10338.53 571
10339.49 591
10340.45 605
10341.41 589
10342.37 560
10343.33 555
10344.29 581
10345.25 584
10346.21 573
10347.17 561
10348.13 584
10349.09 580
10350.05 585
10351.01 598
10351.97 572
10352.93 575
10353.89 611
10354.85 562
10355.81 593
10356.77 572
10357.73 593
10358.69 589
10359.65 567
10360.61 571
10361.57 577
10362.54 547
10363.50 558
10364.46 580
10365.42 580
10366.38 534
10367.34 577
10368.30 560
10369.26 548
10370.22 563
10371.18 568
10372.15 575
10373.11 552
10374.07 586
10375.03 544
10375.99 544
10376.95 554
10377.91 562
10378.88 515
10379.84 557
10380.80 565
10381.76 581
10382.72 579
10383.68 562
10384.65 545
10385.61 566
10386.57 547
10387.53 576
10388.49 590
10389.46 547
10390.42 555
10391.38 553
10392.34 543
10393.31 518
10394.27 526
10395.23 535
10396.19 594
10397.15 563
10398.12 537
10399.08 555
10400.04 537
10401.00 536
10401.97 552
10402.93 605
10403.89 542
10404.86 549
10405.82 538
10406.78 524
10407.74 537
10408.71 541
10409.67 589
10410.63 534
10411.60 564
10412.56 532
10413.52 552
10414.49 599
10415.45 550
10416.41 548
10417.38 584
10418.34 560
10419.30 585
10420.27 569
10421.23 584
10422.19 594
10423.16 570
10424.12 569
10425.08 560
10426.05 560
10427.01 542
10427.98 539
10428.94 516
10429.90 538
10430.87 516
10431.83 533
10432.80 492
10433.76 516
10434.72 518
10435.69 505
10436.65 504
10437.62 525
10438.58 496
10439.55 513
10440.51 537
10441.47 521
10442.44 504
10443.40 552
10444.37 554
10445.33 549
10446.30 542
10447.26 537
10448.23 540
10449.19 525
10450.16 532
10451.12 494
10452.09 509
10453.05 539
10454.02 556
10454.98 517
10455.95 532
10456.91 490
10457.88 494
10458.84 497
10459.81 556
10460.77 534
10461.74 508
10462.70 510
10463.67 477
10464.64 506
10465.60 531
10466.57 518
10467.53 516
10468.50 518
10469.46 532
10470.43 568
10471.40 588
10472.36 511
10473.33 518
10474.29 506
10475.26 532
10476.23 548
10477.19 525
10478.16 517
10479.12 518
10480.09 499
10481.06 569
10482.02 540
10482.99 481
10483.96 523
10484.92 569
10485.89 540
10486.85 553
10487.82 532
10488.79 518
10489.75 551
10490.72 543
10491.69 512
10492.66 533
10493.62 526
10494.59 525
10495.56 534
10496.52 538
10497.49 567
10498.46 509
10499.42 516
10500.39 540
10501.36 567
10502.33 535
10503.29 555
10504.26 531
10505.23 564
10506.20 545
10507.16 525
10508.13 525
10509.10 545
10510.07 547
10511.03 542
10512.00 514
10512.97 568
10513.94 538
10514.90 550
10515.87 563
10516.84 532
10517.81 542
10518.78 531
10519.74 566
10520.71 539
10521.68 577
10522.65 546
10523.62 528
10524.59 522
10525.55 516
10526.52 581
10527.49 500
10528.46 542
10529.43 548
10530.40 522
10531.37 532
10532.33 521
10533.30 547
10534.27 512
10535.24 572
10536.21 567
10537.18 524
10538.15 531
10539.12 542
10540.08 558
10541.05 540
10542.02 519
10542.99 528
10543.96 554
10544.93 571
10545.90 548
10546.87 530
10547.84 536
10548.81 509
10549.78 537
10550.75 535
10551.72 539
10552.69 525
10553.66 545
10554.63 560
10555.60 528
10556.56 537
10557.53 564
10558.50 558
10559.47 554
10560.44 568
10561.41 617
10562.38 578
10563.35 579
10564.32 578
10565.29 597
10566.27 560
10567.24 611
10568.21 631
10569.18 590
10570.15 580
10571.12 580
10572.09 557
10573.06 549
10574.03 547
10575.00 583
10575.97 576
10576.94 551
10577.91 581
10578.88 552
10579.85 553
10580.82 565
10581.79 555
10582.77 546
10583.74 534
10584.71 559
10585.68 559
10586.65 564
10587.62 561
10588.59 563
10589.56 542
10590.54 589
10591.51 596
10592.48 595
10593.45 572
10594.42 583
10595.39 606
10596.36 610
10597.34 608
10598.31 600
10599.28 593
10600.25 572
10601.22 588
10602.19 603
10603.17 631
10604.14 602
10605.11 626
10606.08 607
10607.05 626
10608.03 607
10609.00 646
10609.97 657
10610.94 636
10611.92 650
10612.89 666
10613.86 666
10614.83 648
10615.81 675
10616.78 628
10617.75 658
10618.72 662
10619.70 605
10620.67 568
10621.64 604
10622.61 606
10623.59 576
10624.56 581
10625.53 613
10626.51 675
10627.48 604
10628.45 571
10629.43 600
10630.40 611
10631.37 582
10632.34 627
10633.32 587
10634.29 631
10635.26 625
10636.24 610
10637.21 628
10638.19 645
10639.16 662
10640.13 677
10641.11 694
10642.08 692
10643.05 654
10644.03 652
10645.00 672
10645.98 618
10646.95 659
10647.92 575
10648.90 607
10649.87 627
10650.85 626
10651.82 587
10652.79 583
10653.77 579
10654.74 601
10655.72 571
10656.69 517
10657.67 520
10658.64 517
10659.61 589
10660.59 583
10661.56 546
10662.54 509
10663.51 482
10664.49 545
10665.46 572
10666.44 571
10667.41 531
10668.39 536
10669.36 530
10670.34 526
10671.31 531
10672.29 548
10673.26 538
10674.24 563
10675.21 573
10676.19 582
10677.16 580
10678.14 551
10679.11 538
10680.09 576
10681.06 563
10682.04 586
10683.02 541
10683.99 565
10684.97 579
10685.94 544
10686.92 549
10687.89 531
10688.87 556
10689.85 555
10690.82 533
10691.80 525
10692.77 553
10693.75 541
10694.73 499
10695.70 498
10696.68 512
10697.65 548
10698.63 542
10699.61 535
10700.58 544
10701.56 553
10702.54 535
10703.51 540
10704.49 543
10705.47 538
10706.44 542
10707.42 534
10708.40 493
10709.37 486
10710.35 535
10711.33 541
10712.30 494
10713.28 504
10714.26 514
10715.23 557
10716.21 555
10717.19 544
10718.17 585
10719.14 537
10720.12 520
10721.10 547
10722.08 522
10723.05 525
10724.03 554
10725.01 554
10725.98 559
10726.96 557
10727.94 517
10728.92 513
10729.90 536
10730.87 558
10731.85 549
10732.83 512
10733.81 534
10734.78 536
10735.76 503
10736.74 529
10737.72 511
10738.70 515
10739.68 549
10740.65 529
10741.63 510
10742.61 527
10743.59 535
10744.57 510
10745.54 543
10746.52 548
10747.50 537
10748.48 555
10749.46 563
10750.44 515
10751.42 516
10752.40 517
10753.37 536
10754.35 540
10755.33 516
10756.31 531
10757.29 525
10758.27 530
10759.25 506
10760.23 534
10761.21 521
10762.19 524
10763.16 521
10764.14 515
10765.12 524
10766.10 507
10767.08 508
10768.06 520
10769.04 523
10770.02 490
10771.00 479
10771.98 506
10772.96 505
10773.94 543
10774.92 495
10775.90 526
10776.88 532
10777.86 572
10778.84 550
10779.82 486
10780.80 509
10781.78 538
10782.76 554
10783.74 539
10784.72 529
10785.70 542
10786.68 530
10787.66 538
10788.64 549
10789.62 506
10790.60 535
10791.58 587
10792.56 520
10793.54 529
10794.52 522
10795.50 533
10796.48 525
10797.47 537
10798.45 538
10799.43 499
10800.41 507
10801.39 498
10802.37 513
10803.35 500
10804.33 538
10805.31 573
10806.29 581
10807.28 536
10808.26 526
10809.24 537
10810.22 551
10811.20 532
10812.18 502
10813.16 524
10814.15 521
10815.13 540
10816.11 534
10817.09 540
10818.07 560
10819.05 526
10820.04 555
10821.02 546
10822.00 529
10822.98 579
10823.96 546
10824.95 528
10825.93 528
10826.91 530
10827.89 549
10828.87 556
10829.86 558
10830.84 503
10831.82 551
10832.80 552
10833.79 534
10834.77 531
10835.75 561
10836.73 554
10837.72 522
10838.70 547
10839.68 560
10840.66 560
10841.65 576
10842.63 548
10843.61 524
10844.60 531
10845.58 563
10846.56 515
10847.54 522
10848.53 526
10849.51 574
10850.49 564
10851.48 565
10852.46 576
10853.44 571
10854.43 604
10855.41 614
10856.39 597
10857.38 566
10858.36 571
10859.34 584
10860.33 590
10861.31 559
10862.30 571
10863.28 617
10864.26 570
10865.25 567
10866.23 559
10867.22 556
10868.20 605
10869.18 611
10870.17 605
10871.15 587
10872.14 602
10873.12 558
10874.10 582
10875.09 595
10876.07 628
10877.06 609
10878.04 595
10879.03 610
10880.01 614
10881.00 623
10881.98 604
10882.96 604
10883.95 628
10884.93 617
10885.92 618
10886.90 575
10887.89 598
10888.87 603
10889.86 625
10890.84 646
10891.83 623
10892.81 652
10893.80 620
10894.78 655
10895.77 627
10896.75 631
10897.74 634
10898.73 663
10899.71 702
10900.70 663
10901.68 643
10902.67 637
10903.65 641
10904.64 664
10905.62 685
10906.61 693
10907.60 711
10908.58 743
10909.57 716
10910.55 717
10911.54 710
10912.53 713
10913.51 717
10914.50 719
10915.48 731
10916.47 706
10917.46 703
10918.44 732
10919.43 734
10920.41 773
10921.40 740
10922.39 719
10923.37 718
10924.36 774
10925.35 752
10926.33 741
10927.32 730
10928.31 750
10929.29 767
10930.28 758
10931.27 746
10932.25 770
10933.24 761
10934.23 767
10935.22 790
10936.20 778
10937.19 783
10938.18 791
10939.16 765
10940.15 784
10941.14 844
10942.13 820
10943.11 835
10944.10 805
10945.09 876
10946.08 877
10947.06 896
10948.05 877
10949.04 853
10950.03 858
10951.01 916
10952.00 929
10952.99 978
10953.98 967
10954.97 971
10955.95 1030
10956.94 1054
10957.93 1055
10958.92 1066
10959.91 1067
10960.89 1040
10961.88 1076
10962.87 1058
10963.86 1054
10964.85 1080
10965.84 1019
10966.82 977
10967.81 952
10968.80 980
10969.79 989
10970.78 940
10971.77 872
10972.76 899
10973.74 959
10974.73 911
10975.72 879
10976.71 892
10977.70 875
10978.69 895
10979.68 921
10980.67 934
10981.66 936
10982.65 966
10983.63 959
10984.62 939
10985.61 933
10986.60 972
10987.59 983
10988.58 970
10989.57 989
10990.56 966
10991.55 1018
10992.54 1043
10993.53 1064
10994.52 1146
10995.51 1177
10996.50 1251
10997.49 1289
10998.48 1350
10999.47 1390
11000.46 1439
11001.45 1474
11002.44 1500
11003.43 1443
11004.42 1456
11005.41 1421
11006.40 1281
11007.39 1186
11008.38 1096
11009.37 1110
11010.36 1046
11011.35 1035
11012.34 994
11013.33 941
11014.32 888
11015.31 872
11016.30 867
11017.29 862
11018.29 846
11019.28 866
11020.27 840
11021.26 839
11022.25 859
11023.24 848
11024.23 853
11025.22 822
11026.21 842
11027.20 796
11028.20 856
11029.19 819
11030.18 828
11031.17 841
11032.16 885
11033.15 873
11034.14 864
11035.14 849
11036.13 846
11037.12 875
11038.11 877
11039.10 842
11040.09 865
11041.09 843
11042.08 820
11043.07 780
11044.06 774
11045.05 801
11046.04 799
11047.04 774
11048.03 718
11049.02 734
11050.01 748
11051.01 729
11052.00 770
11052.99 756
11053.98 760
11054.98 735
11055.97 731
11056.96 735
11057.95 724
11058.95 674
11059.94 726
11060.93 725
11061.92 739
11062.92 704
11063.91 739
11064.90 782
11065.89 744
11066.89 732
11067.88 715
11068.87 782
11069.87 764
11070.86 745
11071.85 719
11072.85 707
11073.84 726
11074.83 758
11075.83 667
11076.82 748
11077.81 717
11078.81 706
11079.80 747
11080.79 748
11081.79 747
11082.78 731
11083.77 730
11084.77 717
11085.76 682
11086.76 729
11087.75 724
11088.74 677
11089.74 688
11090.73 696
11091.73 703
11092.72 711
11093.71 670
11094.71 689
11095.70 710
11096.70 692
11097.69 703
11098.69 681
11099.68 662
11100.67 695
11101.67 668
11102.66 683
11103.66 670
11104.65 656
11105.65 644
11106.64 677
11107.64 669
11108.63 679
11109.63 680
11110.62 651
11111.62 627
11112.61 690
11113.61 680
11114.60 620
11115.60 624
11116.59 654
11117.59 618
11118.58 655
11119.58 647
11120.57 679
11121.57 626
11122.56 645
11123.56 628
11124.56 627
11125.55 619
11126.55 640
11127.54 652
11128.54 594
11129.53 619
11130.53 661
11131.53 629
11132.52 585
11133.52 604
11134.51 645
11135.51 585
11136.51 611
11137.50 589
11138.50 605
11139.49 617
11140.49 633
11141.49 615
11142.48 625
11143.48 629
11144.48 618
11145.47 599
11146.47 614
11147.47 605
11148.46 606
11149.46 643
11150.46 629
11151.45 630
11152.45 585
11153.45 629
11154.44 578
11155.44 591
11156.44 620
11157.43 592
11158.43 596
11159.43 595
11160.42 593
11161.42 610
11162.42 609
11163.42 581
11164.41 569
11165.41 575
11166.41 621
11167.41 611
11168.40 646
11169.40 616
11170.40 624
11171.40 591
11172.39 586
11173.39 601
11174.39 604
11175.39 592
11176.39 627
11177.38 565
11178.38 590
11179.38 577
11180.38 642
11181.38 587
11182.37 608
11183.37 585
11184.37 589
11185.37 593
11186.37 580
11187.36 594
11188.36 600
11189.36 605
11190.36 587
11191.36 583
11192.36 612
11193.36 565
11194.35 564
11195.35 600
11196.35 610
11197.35 575
11198.35 569
11199.35 581
11200.35 567
11201.35 563
11202.35 558
11203.34 556
11204.34 590
11205.34 586
11206.34 592
11207.34 582
11208.34 575
11209.34 548
11210.34 543
11211.34 604
11212.34 624
11213.34 594
11214.34 589
11215.34 559
11216.34 577
11217.34 631
11218.34 566
11219.34 605
11220.34 576
11221.34 591
11222.34 573
11223.34 597
11224.34 571
11225.34 577
11226.34 585
11227.34 611
11228.34 594
11229.34 603
11230.34 566
11231.34 564
11232.34 607
11233.34 603
11234.34 592
11235.34 594
11236.34 587
11237.34 559
11238.34 586
11239.34 570
11240.34 598
11241.34 584
11242.34 590
11243.34 577
11244.34 568
11245.35 591
11246.35 614
11247.35 612
11248.35 595
11249.35 593
11250.35 565
11251.35 622
11252.35 600
11253.35 626
11254.36 632
11255.36 606
11256.36 620
11257.36 656
11258.36 619
11259.36 605
11260.36 620
11261.37 605
11262.37 627
11263.37 645
11264.37 677
11265.37 611
11266.38 583
11267.38 611
11268.38 647
11269.38 676
11270.38 631
11271.39 656
11272.39 657
11273.39 688
11274.39 694
11275.39 691
11276.40 672
11277.40 704
11278.40 714
11279.40 732
11280.41 698
11281.41 648
11282.41 659
11283.41 660
11284.42 662
11285.42 664
11286.42 644
11287.42 632
11288.43 632
11289.43 614
11290.43 628
11291.44 619
11292.44 654
11293.44 603
11294.45 654
11295.45 587
11296.45 603
11297.46 601
11298.46 624
11299.46 587
11300.47 616
11301.47 607
11302.47 626
11303.48 608
11304.48 621
11305.48 639
11306.49 587
11307.49 614
11308.49 588
11309.50 647
11310.50 599
11311.51 639
11312.51 628
11313.51 647
11314.52 649
11315.52 637
11316.53 613
11317.53 638
11318.53 660
11319.54 645
11320.54 677
11321.55 630
11322.55 614
11323.56 609
11324.56 660
11325.56 670
11326.57 643
11327.57 619
11328.58 642
11329.58 641
11330.59 618
11331.59 663
11332.60 620
11333.60 623
11334.61 628
11335.61 625
11336.62 644
11337.62 639
11338.63 634
11339.63 645
11340.64 660
11341.64 698
11342.65 708
11343.65 662
11344.66 642
11345.66 668
11346.67 663
11347.68 659
11348.68 653
11349.69 669
11350.69 660
11351.70 669
11352.70 668
11353.71 624
11354.71 616
11355.72 650
11356.73 623
11357.73 620
11358.74 638
11359.74 635
11360.75 644
11361.76 655
11362.76 657
11363.77 630
11364.78 687
11365.78 638
11366.79 660
11367.79 633
11368.80 621
11369.81 667
11370.81 669
11371.82 643
11372.83 599
11373.83 609
11374.84 621
11375.85 610
11376.85 611
11377.86 622
11378.87 626
11379.87 654
11380.88 614
11381.89 653
11382.90 656
11383.90 609
11384.91 650
11385.92 616
11386.92 583
11387.93 561
11388.94 627
11389.95 631
11390.95 584
11391.96 610
11392.97 611
11393.98 645
11394.98 612
11395.99 609
11397.00 624
11398.01 641
11399.01 632
11400.02 638
11401.03 631
11402.04 600
11403.05 623
11404.05 611
11405.06 611
11406.07 654
11407.08 623
11408.09 636
11409.09 623
11410.10 618
11411.11 626
11412.12 626
11413.13 613
11414.14 634
11415.14 643
11416.15 640
11417.16 615
11418.17 639
11419.18 629
11420.19 664
11421.20 643
11422.20 621
11423.21 633
11424.22 633
11425.23 628
11426.24 646
11427.25 649
11428.26 641
11429.27 640
11430.28 669
11431.29 662
11432.29 629
11433.30 641
11434.31 650
11435.32 667
11436.33 653
11437.34 644
11438.35 632
11439.36 671
11440.37 650
11441.38 661
11442.39 650
11443.40 631
11444.41 652
11445.42 687
11446.43 674
11447.44 686
11448.45 700
11449.46 683
11450.47 685
11451.48 677
11452.49 668
11453.50 657
11454.51 662
11455.52 699
11456.53 698
11457.54 682
11458.55 674
11459.56 712
11460.57 668
11461.58 666
11462.59 677
11463.60 698
11464.61 656
11465.62 679
11466.64 721
11467.65 699
11468.66 664
11469.67 697
11470.68 696
11471.69 693
11472.70 703
11473.71 733
11474.72 715
11475.73 692
11476.75 701
11477.76 699
11478.77 721
11479.78 717
11480.79 725
11481.80 742
11482.81 712
11483.82 710
11484.84 744
11485.85 740
11486.86 723
11487.87 736
11488.88 765
11489.89 760
11490.91 761
11491.92 801
11492.93 779
11493.94 759
11494.95 750
11495.97 797
11496.98 813
11497.99 791
11499.00 785
11500.01 786
11501.03 832
11502.04 816
11503.05 843
11504.06 856
11505.08 867
11506.09 922
11507.10 866
11508.11 822
11509.13 853
11510.14 862
11511.15 881
11512.16 889
11513.18 903
11514.19 923
11515.20 982
11516.22 997
11517.23 941
11518.24 983
11519.26 1023
11520.27 1073
11521.28 1082
11522.29 1089
11523.31 1136
11524.32 1157
11525.33 1102
11526.35 1131
11527.36 1174
11528.38 1226
11529.39 1221
11530.40 1257
11531.42 1353
11532.43 1433
11533.44 1492
11534.46 1520
11535.47 1592
11536.48 1648
11537.50 1736
11538.51 1924
11539.53 1985
11540.54 1942
11541.55 1973
11542.57 2002
11543.58 1905
11544.60 1838
11545.61 1692
11546.63 1639
11547.64 1481
11548.65 1413
11549.67 1363
11550.68 1245
11551.70 1196
11552.71 1182
11553.73 1129
11554.74 1070
11555.76 1027
11556.77 1039
11557.78 960
11558.80 986
11559.81 962
11560.83 987
11561.84 912
11562.86 947
11563.87 964
11564.89 947
11565.90 895
11566.92 908
11567.93 953
11568.95 914
11569.97 937
11570.98 921
11572.00 956
11573.01 1010
11574.03 991
11575.04 1025
11576.06 1038
11577.07 1004
11578.09 992
11579.11 1052
11580.12 1016
11581.14 1004
11582.15 1014
11583.17 1008
11584.18 1008
11585.20 969
11586.22 1019
11587.23 964
11588.25 944
11589.26 906
11590.28 911
11591.30 910
11592.31 904
11593.33 899
11594.35 939
11595.36 919
11596.38 986
11597.40 1050
11598.41 1029
11599.43 1044
11600.44 1062
11601.46 1045
11602.48 1049
11603.50 1068
11604.51 1083
11605.53 1073
11606.55 1048
11607.56 1018
11608.58 1000
11609.60 995
11610.61 975
11611.63 969
11612.65 899
11613.67 939
11614.68 916
11615.70 954
11616.72 913
11617.73 972
11618.75 969
11619.77 917
11620.79 920
11621.80 941
11622.82 944
11623.84 955
11624.86 941
11625.88 841
11626.89 850
11627.91 906
11628.93 888
11629.95 862
11630.96 840
11631.98 834
11633.00 874
11634.02 845
11635.04 836
11636.06 837
11637.07 842
11638.09 827
11639.11 790
11640.13 841
11641.15 842
11642.17 849
11643.18 829
11644.20 785
11645.22 796
11646.24 787
11647.26 761
11648.28 763
11649.30 738
11650.31 767
11651.33 755
11652.35 752
11653.37 756
11654.39 752
11655.41 735
11656.43 743
11657.45 724
11658.47 738
11659.49 729
11660.51 743
11661.52 760
11662.54 726
11663.56 729
11664.58 688
11665.60 679
11666.62 674
11667.64 723
11668.66 719
11669.68 712
11670.70 691
11671.72 689
11672.74 671
11673.76 724
11674.78 686
11675.80 708
11676.82 714
11677.84 702
11678.86 690
11679.88 655
11680.90 711
11681.92 692
11682.94 686
11683.96 664
11684.98 693
11686.00 663
11687.02 659
11688.04 643
11689.06 680
11690.08 679
11691.10 662
11692.12 667
11693.14 631
11694.17 686
11695.19 672
11696.21 639
11697.23 664
11698.25 625
11699.27 635
11700.29 650
11701.31 637
11702.33 609
11703.35 628
11704.38 604
11705.40 594
11706.42 618
11707.44 626
11708.46 637
11709.48 617
11710.50 589
11711.52 592
11712.55 592
11713.57 554
11714.59 582
11715.61 640
11716.63 626
11717.65 573
11718.68 591
11719.70 615
11720.72 595
11721.74 571
11722.76 591
11723.79 591
11724.81 544
11725.83 543
11726.85 557
11727.87 565
11728.90 541
11729.92 581
11730.94 590
11731.96 597
11732.99 608
11734.01 596
11735.03 589
11736.05 602
11737.08 593
11738.10 561
11739.12 553
11740.14 544
11741.17 586
11742.19 561
11743.21 583
11744.24 556
11745.26 587
11746.28 575
11747.31 556
11748.33 555
11749.35 597
11750.37 604
11751.40 576
11752.42 542
11753.44 562
11754.47 587
11755.49 599
11756.51 578
11757.54 581
11758.56 572
11759.59 570
11760.61 530
11761.63 597
11762.66 563
11763.68 508
11764.70 559
11765.73 516
11766.75 539
11767.78 560
11768.80 567
11769.82 582
11770.85 548
11771.87 555
11772.90 545
11773.92 550
11774.94 551
11775.97 570
11776.99 554
11778.02 555
11779.04 600
11780.07 564
11781.09 568
11782.12 570
11783.14 556
11784.16 545
11785.19 567
11786.21 552
11787.24 579
11788.26 574
11789.29 561
11790.31 573
11791.34 594
11792.36 586
11793.39 593
11794.41 526
11795.44 572
11796.46 579
11797.49 529
11798.51 550
11799.54 556
11800.57 571
11801.59 551
11802.62 545
11803.64 573
11804.67 537
11805.69 555
11806.72 567
11807.74 547
11808.77 541
11809.80 583
11810.82 581
11811.85 573
11812.87 567
11813.90 575
11814.92 543
11815.95 585
11816.98 559
11818.00 550
11819.03 586
11820.06 593
11821.08 571
11822.11 554
11823.13 564
11824.16 572
11825.19 569
11826.21 602
11827.24 582
11828.27 576
11829.29 569
11830.32 629
11831.35 551
11832.37 542
11833.40 553
11834.43 578
11835.45 566
11836.48 584
11837.51 586
11838.53 590
11839.56 591
11840.59 615
11841.62 585
11842.64 567
11843.67 586
11844.70 633
11845.73 596
11846.75 565
11847.78 579
11848.81 645
11849.84 657
11850.86 609
11851.89 604
11852.92 614
11853.95 619
11854.97 595
11856.00 619
11857.03 610
11858.06 568
11859.08 619
11860.11 652
11861.14 628
11862.17 622
11863.20 653
11864.22 648
11865.25 647
11866.28 613
11867.31 650
11868.34 613
11869.37 634
11870.39 598
11871.42 640
11872.45 658
11873.48 670
11874.51 665
11875.54 657
11876.57 675
11877.59 656
11878.62 638
11879.65 679
11880.68 697
11881.71 681
11882.74 683
11883.77 681
11884.80 711
11885.83 710
11886.86 737
11887.88 708
11888.91 692
11889.94 711
11890.97 716
11892.00 710
11893.03 726
11894.06 748
11895.09 727
11896.12 790
11897.15 740
11898.18 775
11899.21 756
11900.24 792
11901.27 764
11902.30 806
11903.33 822
11904.36 859
11905.39 835
11906.42 824
11907.45 887
11908.48 859
11909.51 859
11910.54 824
11911.57 831
11912.60 857
11913.63 854
11914.66 793
11915.69 842
11916.72 736
11917.75 785
11918.78 780
11919.81 756
11920.84 741
11921.87 836
11922.90 822
11923.93 852
11924.96 872
11925.99 840
11927.03 883
11928.06 898
11929.09 926
11930.12 946
11931.15 958
11932.18 1010
11933.21 1033
11934.24 992
11935.27 958
11936.30 953
11937.34 944
11938.37 912
11939.40 889
11940.43 888
11941.46 874
11942.49 889
11943.52 859
11944.56 841
11945.59 779
11946.62 762
11947.65 724
11948.68 771
11949.72 793
11950.75 800
11951.78 757
11952.81 748
11953.84 778
11954.87 728
11955.91 729
11956.94 736
11957.97 700
11959.00 742
11960.04 774
11961.07 776
11962.10 748
11963.13 753
11964.17 783
11965.20 752
11966.23 781
11967.26 785
11968.30 758
11969.33 785
11970.36 769
11971.39 759
11972.43 768
11973.46 808
11974.49 788
11975.53 757
11976.56 784
11977.59 763
11978.62 744
11979.66 782
11980.69 746
11981.72 776
11982.76 741
11983.79 735
11984.82 759
11985.86 768
11986.89 722
11987.92 729
11988.96 709
11989.99 765
11991.02 809
11992.06 783
11993.09 789
11994.13 751
11995.16 772
11996.19 728
11997.23 735
11998.26 779
11999.30 763
12000.33 758
12001.36 818
12002.40 797
12003.43 771
12004.47 790
12005.50 794
12006.53 826
12007.57 821
12008.60 836
12009.64 860
12010.67 784
12011.71 827
12012.74 837
12013.78 878
12014.81 885
12015.85 851
12016.88 880
12017.91 891
12018.95 865
12019.98 887
12021.02 871
12022.05 885
12023.09 867
12024.12 812
12025.16 853
12026.19 863
12027.23 834
12028.26 849
12029.30 864
12030.34 876
12031.37 890
12032.41 869
12033.44 828
12034.48 844
12035.51 862
12036.55 910
12037.58 883
12038.62 877
12039.66 865
12040.69 845
12041.73 850
12042.76 834
12043.80 851
12044.83 853
12045.87 876
12046.91 887
12047.94 865
12048.98 854
12050.01 873
12051.05 856
12052.09 850
12053.12 886
12054.16 872
12055.20 884
12056.23 873
12057.27 916
12058.31 894
12059.34 883
12060.38 884
12061.42 881
12062.45 861
12063.49 870
12064.53 846
12065.56 873
12066.60 833
12067.64 846
12068.67 853
12069.71 817
12070.75 811
12071.78 826
12072.82 780
12073.86 751
12074.90 816
12075.93 835
12076.97 780
12078.01 839
12079.05 835
12080.08 799
12081.12 785
12082.16 760
12083.20 752
12084.23 753
12085.27 754
12086.31 811
12087.35 815
12088.38 810
12089.42 788
12090.46 806
12091.50 844
12092.54 830
12093.57 839
12094.61 844
12095.65 851
12096.69 809
12097.73 810
12098.76 853
12099.80 897
12100.84 904
12101.88 884
12102.92 896
12103.96 873
12104.99 860
12106.03 870
12107.07 910
12108.11 861
12109.15 814
12110.19 820
12111.23 848
12112.27 810
12113.30 796
12114.34 751
12115.38 780
12116.42 748
12117.46 769
12118.50 734
12119.54 684
12120.58 714
12121.62 711
12122.66 705
12123.70 731
12124.74 696
12125.77 687
12126.81 677
12127.85 695
12128.89 691
12129.93 679
12130.97 686
12132.01 681
12133.05 663
12134.09 662
12135.13 666
12136.17 700
12137.21 709
12138.25 682
12139.29 719
12140.33 717
12141.37 686
12142.41 703
12143.45 712
12144.49 690
12145.53 680
12146.57 713
12147.61 637
12148.65 656
12149.69 668
12150.73 625
12151.77 654
12152.81 686
12153.86 641
12154.90 668
12155.94 592
12156.98 647
12158.02 622
12159.06 616
12160.10 651
12161.14 638
12162.18 605
12163.22 621
12164.26 660
12165.31 623
12166.35 637
12167.39 625
12168.43 656
12169.47 592
12170.51 639
12171.55 640
12172.59 618
12173.64 606
12174.68 624
12175.72 622
12176.76 596
12177.80 664
12178.84 658
12179.89 621
12180.93 624
12181.97 638
12183.01 592
12184.05 596
12185.09 619
12186.14 582
12187.18 579
12188.22 571
12189.26 591
12190.31 571
12191.35 606
12192.39 579
12193.43 588
12194.47 597
12195.52 600
12196.56 622
12197.60 597
12198.64 555
12199.69 580
12200.73 607
12201.77 605
12202.81 629
12203.86 591
12204.90 605
12205.94 620
12206.99 621
12208.03 578
12209.07 559
12210.11 569
12211.16 584
12212.20 583
12213.24 574
12214.29 597
12215.33 622
12216.37 577
12217.42 567
12218.46 581
12219.50 589
12220.55 563
12221.59 547
12222.63 576
12223.68 576
12224.72 546
12225.77 564
12226.81 569
12227.85 603
12228.90 565
12229.94 538
12230.98 557
12232.03 542
12233.07 526
12234.12 540
12235.16 555
12236.20 500
12237.25 540
12238.29 575
12239.34 554
12240.38 559
12241.43 536
12242.47 579
12243.52 542
12244.56 568
12245.60 536
12246.65 520
12247.69 557
12248.74 535
12249.78 548
12250.83 533
12251.87 530
12252.92 538
12253.96 544
12255.01 526
12256.05 550
12257.10 548
12258.14 520
12259.19 566
12260.23 502
12261.28 505
12262.32 506
12263.37 523
12264.41 526
12265.46 542
12266.50 513
12267.55 536
12268.60 536
12269.64 528
12270.69 510
12271.73 500
12272.78 525
12273.82 498
12274.87 521
12275.92 509
12276.96 502
12278.01 510
12279.05 509
12280.10 522
12281.14 523
12282.19 510
12283.24 538
12284.28 506
12285.33 527
12286.38 559
12287.42 529
12288.47 526
12289.51 499
12290.56 516
12291.61 523
12292.65 535
12293.70 507
12294.75 501
12295.79 494
12296.84 469
12297.89 515
12298.93 536
12299.98 494
12301.03 482
12302.08 484
12303.12 499
12304.17 483
12305.22 503
12306.26 495
12307.31 512
12308.36 506
12309.41 506
12310.45 516
12311.50 515
12312.55 478
12313.59 533
12314.64 507
12315.69 494
12316.74 515
12317.78 477
12318.83 481
12319.88 486
12320.93 478
12321.98 505
12323.02 479
12324.07 500
12325.12 533
12326.17 512
12327.22 469
12328.26 468
12329.31 444
12330.36 461
12331.41 516
12332.46 469
12333.50 494
12334.55 496
12335.60 487
12336.65 459
12337.70 490
12338.75 482
12339.80 508
12340.84 484
12341.89 477
12342.94 475
12343.99 477
12345.04 511
12346.09 500
12347.14 472
12348.19 526
12349.23 503
12350.28 476
12351.33 459
12352.38 471
12353.43 482
12354.48 455
12355.53 442
12356.58 465
12357.63 472
12358.68 469
12359.73 485
12360.78 497
12361.82 486
12362.87 490
12363.92 495
12364.97 489
12366.02 504
12367.07 494
12368.12 543
12369.17 521
12370.22 517
12371.27 518
12372.32 447
12373.37 506
12374.42 532
12375.47 496
12376.52 516
12377.57 526
12378.62 540
12379.67 523
12380.72 503
12381.77 488
12382.82 481
12383.87 502
12384.92 492
12385.98 471
12387.03 474
12388.08 524
12389.13 491
12390.18 526
12391.23 490
12392.28 481
12393.33 509
12394.38 512
12395.43 532
12396.48 482
12397.53 498
12398.59 483
12399.64 507
12400.69 523
12401.74 487
12402.79 485
12403.84 486
12404.89 486
12405.94 482
12407.00 499
12408.05 488
12409.10 532
12410.15 531
12411.20 489
12412.25 515
12413.30 496
12414.36 511
12415.41 541
12416.46 505
12417.51 523
12418.56 512
12419.62 529
12420.67 542
12421.72 543
12422.77 514
12423.82 560
12424.88 530
12425.93 525
12426.98 553
12428.03 540
12429.08 520
12430.14 516
12431.19 571
12432.24 559
12433.29 545
12434.35 509
12435.40 540
12436.45 548
12437.51 533
12438.56 509
12439.61 523
12440.66 522
12441.72 559
12442.77 598
12443.82 559
12444.88 564
12445.93 586
12446.98 567
12448.03 567
12449.09 568
12450.14 562
12451.19 580
12452.25 565
12453.30 535
12454.35 556
12455.41 565
12456.46 581
12457.51 605
12458.57 662
12459.62 609
12460.68 584
12461.73 581
12462.78 646
12463.84 654
12464.89 640
12465.94 652
12467.00 653
12468.05 683
12469.11 690
12470.16 750
12471.21 812
12472.27 811
12473.32 838
12474.38 873
12475.43 861
12476.49 944
12477.54 960
12478.60 963
12479.65 953
12480.70 1006
12481.76 963
12482.81 954
12483.87 941
12484.92 850
12485.98 828
12487.03 785
12488.09 764
12489.14 765
12490.20 726
12491.25 689
12492.31 658
12493.36 649
12494.42 651
12495.47 661
12496.53 659
12497.58 633
12498.64 633
12499.69 637
12500.75 650
12501.80 624
12502.86 601
12503.91 644
12504.97 634
12506.03 624
12507.08 653
12508.14 625
12509.19 653
12510.25 656
12511.30 604
12512.36 672
12513.42 649
12514.47 702
12515.53 672
12516.58 686
12517.64 677
12518.70 684
12519.75 679
12520.81 689
12521.87 658
12522.92 643
12523.98 628
12525.03 653
12526.09 645
12527.15 636
12528.20 648
12529.26 616
12530.32 630
12531.37 618
12532.43 623
12533.49 620
12534.54 614
12535.60 629
12536.66 633
12537.71 664
12538.77 654
12539.83 651
12540.89 621
12541.94 655
12543.00 632
12544.06 646
12545.11 647
12546.17 694
12547.23 716
12548.29 668
12549.34 676
12550.40 718
12551.46 705
12552.52 712
12553.57 780
12554.63 797
12555.69 771
12556.75 734
12557.80 766
12558.86 710
12559.92 729
12560.98 711
12562.04 707
12563.09 711
12564.15 710
12565.21 675
12566.27 705
12567.33 667
12568.39 695
12569.44 677
12570.50 663
12571.56 705
12572.62 618
12573.68 644
12574.74 665
12575.79 673
12576.85 666
12577.91 634
12578.97 638
12580.03 681
12581.09 646
12582.15 654
12583.20 681
12584.26 648
12585.32 638
12586.38 658
12587.44 677
12588.50 662
12589.56 682
12590.62 679
12591.68 670
12592.74 689
12593.80 678
12594.86 658
12595.91 665
12596.97 679
12598.03 667
12599.09 656
12600.15 703
12601.21 710
12602.27 721
12603.33 665
12604.39 634
12605.45 675
12606.51 646
12607.57 697
12608.63 639
12609.69 689
12610.75 692
12611.81 680
12612.87 690
12613.93 690
12614.99 701
12616.05 717
12617.11 733
12618.17 755
12619.23 751
12620.29 744
12621.35 738
12622.41 758
12623.47 791
12624.53 764
12625.60 822
12626.66 805
12627.72 814
12628.78 773
12629.84 758
12630.90 807
12631.96 853
12633.02 782
12634.08 799
12635.14 792
12636.20 793
12637.27 781
12638.33 790
12639.39 750
12640.45 732
12641.51 755
12642.57 718
12643.63 743
12644.69 761
12645.76 733
12646.82 716
12647.88 761
12648.94 710
12650.00 665
12651.06 678
12652.13 670
12653.19 661
12654.25 673
12655.31 680
12656.37 698
12657.44 699
12658.50 685
12659.56 691
12660.62 723
12661.68 694
12662.75 713
12663.81 747
12664.87 765
12665.93 754
12666.99 743
12668.06 705
12669.12 706
12670.18 728
12671.24 762
12672.31 763
12673.37 767
12674.43 741
12675.50 770
12676.56 742
12677.62 743
12678.68 712
12679.75 744
12680.81 740
12681.87 739
12682.94 771
12684.00 737
12685.06 733
12686.13 773
12687.19 804
12688.25 791
12689.31 818
12690.38 830
12691.44 802
12692.51 769
12693.57 800
12694.63 805
12695.70 807
12696.76 777
12697.82 841
12698.89 837
12699.95 840
12701.01 839
12702.08 857
12703.14 850
12704.21 863
12705.27 872
12706.33 842
12707.40 885
12708.46 885
12709.53 911
12710.59 902
12711.65 891
12712.72 910
12713.78 902
12714.85 900
12715.91 871
12716.98 899
12718.04 895
12719.11 885
12720.17 855
12721.23 882
12722.30 868
12723.36 876
12724.43 904
12725.49 859
12726.56 892
12727.62 911
12728.69 909
12729.75 905
12730.82 915
12731.88 914
12732.95 948
12734.01 959
12735.08 943
12736.14 943
12737.21 936
12738.28 924
12739.34 915
12740.41 885
12741.47 857
12742.54 884
12743.60 862
12744.67 840
12745.73 850
12746.80 861
12747.87 841
12748.93 803
12750.00 845
12751.06 825
12752.13 792
12753.19 777
12754.26 788
12755.33 771
12756.39 775
12757.46 748
12758.53 762
12759.59 753
12760.66 779
12761.72 765
12762.79 749
12763.86 703
12764.92 719
12765.99 774
12767.06 750
12768.12 731
12769.19 722
12770.26 734
12771.32 718
12772.39 737
12773.46 734
12774.52 720
12775.59 724
12776.66 685
12777.72 693
12778.79 722
12779.86 723
12780.93 697
12781.99 710
12783.06 680
12784.13 687
12785.20 698
12786.26 694
12787.33 697
12788.40 679
12789.46 662
12790.53 661
12791.60 661
12792.67 700
12793.74 677
12794.80 675
12795.87 680
12796.94 658
12798.01 684
12799.07 686
12800.14 693
12801.21 643
12802.28 635
12803.35 638
12804.41 621
12805.48 638
12806.55 646
12807.62 676
12808.69 636
12809.76 636
12810.82 658
12811.89 670
12812.96 668
12814.03 642
12815.10 639
12816.17 640
12817.24 673
12818.30 652
12819.37 632
12820.44 665
12821.51 633
12822.58 670
12823.65 619
12824.72 669
12825.79 649
12826.86 635
12827.92 647
12828.99 617
12830.06 651
12831.13 621
12832.20 626
12833.27 634
12834.34 648
12835.41 642
12836.48 621
12837.55 635
12838.62 617
12839.69 629
12840.76 602
12841.83 592
12842.90 583
12843.97 600
12845.04 570
12846.11 607
12847.18 581
12848.25 564
12849.32 627
12850.39 620
12851.46 609
12852.53 600
12853.60 581
12854.67 571
12855.74 558
12856.81 598
12857.88 529
12858.95 561
12860.02 571
12861.09 600
12862.16 605
12863.23 571
12864.30 556
12865.37 562
12866.44 558
12867.51 546
12868.58 544
12869.65 555
12870.73 584
12871.80 589
12872.87 575
12873.94 500
12875.01 569
12876.08 555
12877.15 549
12878.22 529
12879.29 512
12880.37 518
12881.44 521
12882.51 518
12883.58 516
12884.65 549
12885.72 514
12886.79 522
12887.87 521
12888.94 503
12890.01 504
12891.08 519
12892.15 531
12893.22 514
12894.30 522
12895.37 502
12896.44 507
12897.51 490
12898.58 526
12899.66 500
12900.73 540
12901.80 539
12902.87 534
12903.94 518
12905.02 513
12906.09 463
12907.16 476
12908.23 462
12909.31 498
12910.38 512
12911.45 497
12912.52 507
12913.60 488
12914.67 487
12915.74 471
12916.82 477
12917.89 523
12918.96 481
12920.03 486
12921.11 534
12922.18 507
12923.25 486
12924.33 508
12925.40 480
12926.47 446
12927.55 478
12928.62 478
12929.69 432
12930.77 436
12931.84 459
12932.91 496
12933.99 470
12935.06 465
12936.13 475
12937.21 472
12938.28 462
12939.35 480
12940.43 489
12941.50 487
12942.58 466
12943.65 460
12944.72 460
12945.80 448
12946.87 452
12947.95 432
12949.02 459
12950.09 455
12951.17 449
12952.24 486
12953.32 467
12954.39 440
12955.47 443
12956.54 468
12957.62 454
12958.69 452
12959.76 484
12960.84 410
12961.91 458
12962.99 457
12964.06 427
12965.14 467
12966.21 470
12967.29 464
12968.36 456
12969.44 467
12970.51 451
12971.59 469
12972.66 454
12973.74 495
12974.81 437
12975.89 453
12976.96 448
12978.04 464
12979.11 432
12980.19 465
12981.27 458
12982.34 461
12983.42 449
12984.49 451
12985.57 439
12986.64 426
12987.72 466
12988.79 447
12989.87 463
12990.95 425
12992.02 434
12993.10 417
12994.17 417
12995.25 409
12996.33 409
12997.40 454
12998.48 441
12999.56 468
13000.63 486
13001.71 487
13002.78 431
13003.86 426
13004.94 434
13006.01 484
13007.09 444
13008.17 459
13009.24 437
13010.32 428
13011.40 416
13012.47 431
13013.55 460
13014.63 464
13015.70 478
13016.78 460
13017.86 465
13018.94 452
13020.01 431
13021.09 448
13022.17 442
13023.24 444
13024.32 454
13025.40 466
13026.48 458
13027.55 439
13028.63 458
13029.71 451
13030.79 473
13031.86 440
13032.94 471
13034.02 479
13035.10 465
13036.17 462
13037.25 449
13038.33 434
13039.41 439
13040.49 440
13041.56 451
13042.64 459
13043.72 455
13044.80 467
13045.88 470
13046.95 453
13048.03 444
13049.11 469
13050.19 450
13051.27 460
13052.35 464
13053.42 450
13054.50 445
13055.58 450
13056.66 495
13057.74 443
13058.82 406
13059.90 463
13060.97 430
13062.05 432
13063.13 432
13064.21 447
13065.29 452
13066.37 467
13067.45 456
13068.53 447
13069.61 448
13070.69 435
13071.76 451
13072.84 443
13073.92 422
13075.00 432
13076.08 447
13077.16 462
13078.24 437
13079.32 459
13080.40 427
13081.48 425
13082.56 449
13083.64 432
13084.72 445
13085.80 444
13086.88 452
13087.96 418
13089.04 425
13090.12 407
13091.20 449
13092.28 472
13093.36 458
13094.44 480
13095.52 434
13096.60 431
13097.68 440
13098.76 452
13099.84 447
13100.92 443
13102.00 442
13103.08 441
13104.16 454
13105.24 459
13106.32 471
13107.40 450
13108.48 465
13109.57 452
13110.65 456
13111.73 492
13112.81 459
13113.89 433
13114.97 453
13116.05 454
13117.13 468
13118.21 471
13119.29 435
13120.38 474
13121.46 478
13122.54 485
13123.62 453
13124.70 453
13125.78 485
13126.86 436
13127.95 456
13129.03 443
13130.11 459
13131.19 457
13132.27 442
13133.35 439
13134.44 474
13135.52 469
13136.60 450
13137.68 463
13138.76 445
13139.85 419
13140.93 458
13142.01 457
13143.09 442
13144.17 442
13145.26 441
13146.34 436
13147.42 457
13148.50 478
13149.59 448
13150.67 420
13151.75 469
13152.83 447
13153.92 454
13155.00 465
13156.08 464
13157.16 482
13158.25 460
13159.33 435
13160.41 465
13161.50 447
13162.58 450
13163.66 492
13164.74 453
13165.83 457
13166.91 446
13167.99 450
13169.08 479
13170.16 445
13171.24 468
13172.33 468
13173.41 473
13174.49 458
13175.58 452
13176.66 440
13177.75 427
13178.83 430
13179.91 444
13181.00 464
13182.08 447
13183.16 445
13184.25 458
13185.33 433
13186.42 472
13187.50 473
13188.58 455
13189.67 444
13190.75 439
13191.84 444
13192.92 437
13194.00 449
13195.09 462
13196.17 455
13197.26 459
13198.34 444
13199.43 444
13200.51 454
13201.60 474
13202.68 445
13203.76 470
13204.85 520
13205.93 451
13207.02 462
13208.10 457
13209.19 467
13210.27 461
13211.36 463
13212.44 471
13213.53 487
13214.61 491
13215.70 455
13216.78 466
13217.87 497
13218.95 489
13220.04 483
13221.13 454
13222.21 509
13223.30 489
13224.38 489
13225.47 462
13226.55 465
13227.64 477
13228.72 486
13229.81 496
13230.90 465
13231.98 480
13233.07 487
13234.15 473
13235.24 451
13236.33 471
13237.41 436
13238.50 478
13239.58 481
13240.67 463
13241.76 463
13242.84 473
13243.93 461
13245.01 488
13246.10 470
13247.19 468
13248.27 469
13249.36 445
13250.45 455
13251.53 497
13252.62 512
13253.71 476
13254.79 468
13255.88 501
13256.97 487
13258.05 476
13259.14 504
13260.23 469
13261.32 503
13262.40 495
13263.49 522
13264.58 482
13265.66 480
13266.75 477
13267.84 494
13268.93 508
13270.01 514
13271.10 528
13272.19 515
13273.28 526
13274.36 498
13275.45 496
13276.54 502
13277.63 513
13278.71 550
13279.80 526
13280.89 512
13281.98 536
13283.07 530
13284.15 556
13285.24 495
13286.33 548
13287.42 515
13288.51 557
13289.59 561
13290.68 548
13291.77 574
13292.86 515
13293.95 523
13295.04 532
13296.12 517
13297.21 546
13298.30 570
13299.39 564
13300.48 579
13301.57 557
13302.66 605
13303.74 567
13304.83 596
13305.92 576
13307.01 570
13308.10 569
13309.19 601
13310.28 587
13311.37 573
13312.46 559
13313.55 569
13314.63 605
13315.72 572
13316.81 572
13317.90 632
13318.99 600
13320.08 588
13321.17 611
13322.26 652
13323.35 588
13324.44 604
13325.53 620
13326.62 669
13327.71 605
13328.80 598
13329.89 585
13330.98 627
13332.07 645
13333.16 615
13334.25 637
13335.34 630
13336.43 640
13337.52 649
13338.61 616
13339.70 624
13340.79 620
13341.88 601
13342.97 638
13344.06 652
13345.15 650
13346.24 629
13347.33 638
13348.42 615
13349.51 632
13350.60 608
13351.69 640
13352.79 677
13353.88 656
13354.97 626
13356.06 650
13357.15 620
13358.24 646
13359.33 695
13360.42 689
13361.51 656
13362.60 676
13363.70 696
13364.79 651
13365.88 654
13366.97 636
13368.06 682
13369.15 705
13370.24 722
13371.34 705
13372.43 659
13373.52 694
13374.61 662
13375.70 684
13376.79 692
13377.89 719
13378.98 676
13380.07 638
13381.16 643
13382.25 619
13383.34 638
13384.44 636
13385.53 638
13386.62 645
13387.71 632
13388.81 623
13389.90 588
13390.99 601
13392.08 596
13393.18 614
13394.27 600
13395.36 602
13396.45 610
13397.55 594
13398.64 589
13399.73 594
13400.82 596
13401.92 562
13403.01 594
13404.10 590
13405.19 595
13406.29 600
13407.38 574
13408.47 592
13409.57 617
13410.66 628
13411.75 599
13412.85 590
13413.94 615
13415.03 580
13416.13 593
13417.22 579
13418.31 614
13419.41 617
13420.50 570
13421.59 590
13422.69 584
13423.78 583
13424.87 617
13425.97 582
13427.06 602
13428.16 619
13429.25 605
13430.34 610
13431.44 632
13432.53 606
13433.63 586
13434.72 595
13435.81 592
13436.91 601
13438.00 585
13439.10 620
13440.19 601
13441.29 626
13442.38 609
13443.47 615
13444.57 621
13445.66 628
13446.76 615
13447.85 609
13448.95 619
13450.04 652
13451.14 659
13452.23 671
13453.33 627
13454.42 670
13455.52 683
13456.61 614
13457.71 700
13458.80 696
13459.90 673
13460.99 657
13462.09 679
13463.18 671
13464.28 647
13465.37 691
13466.47 658
13467.56 677
13468.66 685
13469.76 678
13470.85 666
13471.95 659
13473.04 688
13474.14 656
13475.23 620
13476.33 666
13477.43 648
13478.52 682
13479.62 658
13480.71 656
13481.81 685
13482.91 700
13484.00 691
13485.10 711
13486.19 683
13487.29 652
13488.39 671
13489.48 676
13490.58 701
13491.68 718
13492.77 744
13493.87 701
13494.97 703
13496.06 736
13497.16 739
13498.26 745
13499.35 776
13500.45 727
13501.55 758
13502.64 765
13503.74 785
13504.84 762
13505.93 810
13507.03 746
13508.13 775
13509.22 764
13510.32 765
13511.42 751
13512.52 749
13513.61 747
13514.71 726
13515.81 733
13516.91 726
13518.00 690
13519.10 676
13520.20 711
13521.30 696
13522.39 710
13523.49 679
13524.59 675
13525.69 666
13526.79 672
13527.88 694
13528.98 667
13530.08 706
13531.18 684
13532.28 695
13533.37 675
13534.47 696
13535.57 635
13536.67 650
13537.77 643
13538.86 650
13539.96 628
13541.06 642
13542.16 632
13543.26 634
13544.36 625
13545.46 665
13546.55 645
13547.65 631
13548.75 576
13549.85 607
13550.95 611
13552.05 616
13553.15 630
13554.25 601
13555.35 594
13556.44 596
13557.54 601
13558.64 601
13559.74 560
13560.84 582
13561.94 613
13563.04 589
13564.14 587
13565.24 605
13566.34 610
13567.44 601
13568.54 612
13569.64 567
13570.74 577
13571.84 574
13572.94 534
13574.04 572
13575.14 542
13576.24 596
13577.33 569
13578.43 544
13579.53 538
13580.63 530
13581.74 570
13582.84 570
13583.94 575
13585.04 569
13586.14 574
13587.24 607
13588.34 587
13589.44 535
13590.54 551
13591.64 583
13592.74 559
13593.84 559
13594.94 594
13596.04 581
13597.14 547
13598.24 555
13599.34 577
13600.44 594
13601.54 566
13602.65 579
13603.75 569
13604.85 578
13605.95 544
13607.05 541
13608.15 561
13609.25 571
13610.35 563
13611.45 607
13612.56 559
13613.66 535
13614.76 526
13615.86 538
13616.96 578
13618.06 555
13619.16 535
13620.27 492
13621.37 515
13622.47 568
13623.57 561
13624.67 564
13625.78 558
13626.88 558
13627.98 575
13629.08 550
13630.18 502
13631.29 552
13632.39 561
13633.49 511
13634.59 541
13635.69 571
13636.80 576
13637.90 577
13639.00 547
13640.10 569
13641.21 536
13642.31 554
13643.41 564
13644.51 562
13645.62 574
13646.72 548
13647.82 544
13648.92 552
13650.03 550
13651.13 530
13652.23 552
13653.34 556
13654.44 535
13655.54 551
13656.65 575
13657.75 566
13658.85 591
13659.96 543
13661.06 596
13662.16 542
13663.27 552
13664.37 552
13665.47 553
13666.58 561
13667.68 530
13668.78 531
13669.89 551
13670.99 545
13672.09 521
13673.20 567
13674.30 533
13675.41 558
13676.51 537
13677.61 548
13678.72 548
13679.82 515
13680.93 518
13682.03 556
13683.13 563
13684.24 568
13685.34 581
13686.45 573
13687.55 588
13688.66 558
13689.76 547
13690.86 531
13691.97 559
13693.07 552
13694.18 562
13695.28 555
13696.39 577
13697.49 586
13698.60 540
13699.70 539
13700.81 563
13701.91 581
13703.02 563
13704.12 540
13705.23 552
13706.33 576
13707.44 590
13708.54 610
13709.65 601
13710.75 557
13711.86 601
13712.96 577
13714.07 588
13715.18 640
13716.28 610
13717.39 608
13718.49 581
13719.60 627
13720.70 621
13721.81 612
13722.91 607
13724.02 600
13725.13 629
13726.23 611
13727.34 615
13728.44 646
13729.55 650
13730.66 621
13731.76 628
13732.87 568
13733.98 589
13735.08 644
13736.19 641
13737.29 630
13738.40 659
13739.51 657
13740.61 633
13741.72 656
13742.83 634
13743.93 675
13745.04 671
13746.15 639
13747.25 634
13748.36 662
13749.47 697
13750.57 679
13751.68 682
13752.79 661
13753.90 670
13755.00 749
13756.11 732
13757.22 720
13758.32 754
13759.43 805
13760.54 766
13761.65 767
13762.75 749
13763.86 749
13764.97 828
13766.08 833
13767.18 849
13768.29 897
13769.40 876
13770.51 908
13771.61 922
13772.72 929
13773.83 915
13774.94 930
13776.05 901
13777.15 904
13778.26 883
13779.37 840
13780.48 857
13781.59 844
13782.69 872
13783.80 849
13784.91 773
13786.02 768
13787.13 734
13788.24 731
13789.34 705
13790.45 742
13791.56 698
13792.67 721
13793.78 722
13794.89 631
13796.00 653
13797.10 704
13798.21 646
13799.32 651
13800.43 696
13801.54 677
13802.65 668
13803.76 628
13804.87 650
13805.98 690
13807.09 638
13808.20 613
13809.30 635
13810.41 662
13811.52 668
13812.63 636
13813.74 641
13814.85 614
13815.96 654
13817.07 636
13818.18 653
13819.29 633
13820.40 618
13821.51 623
13822.62 653
13823.73 633
13824.84 625
13825.95 611
13827.06 600
13828.17 617
13829.28 595
13830.39 618
13831.50 607
13832.61 581
13833.72 605
13834.83 609
13835.94 646
13837.05 598
13838.16 604
13839.27 586
13840.38 602
13841.49 631
13842.60 560
13843.71 612
13844.82 596
13845.94 622
13847.05 630
13848.16 655
13849.27 589
13850.38 577
13851.49 650
13852.60 622
13853.71 621
13854.82 608
13855.93 620
13857.05 603
13858.16 599
13859.27 650
13860.38 646
13861.49 611
13862.60 603
13863.71 621
13864.83 578
13865.94 590
13867.05 594
13868.16 656
13869.27 661
13870.38 603
13871.50 618
13872.61 649
13873.72 619
13874.83 597
13875.94 606
13877.05 661
13878.17 624
13879.28 636
13880.39 637
13881.50 624
13882.62 606
13883.73 656
13884.84 693
13885.95 620
13887.06 632
13888.18 632
13889.29 684
13890.40 684
13891.51 701
13892.63 666
13893.74 624
13894.85 724
13895.97 685
13897.08 710
13898.19 683
13899.30 713
13900.42 719
13901.53 724
13902.64 683
13903.76 671
13904.87 666
13905.98 652
13907.10 668
13908.21 624
13909.32 643
13910.44 660
13911.55 603
13912.66 629
13913.78 592
13914.89 598
13916.00 610
13917.12 578
13918.23 599
13919.34 606
13920.46 619
13921.57 610
13922.68 603
13923.80 582
13924.91 574
13926.03 593
13927.14 640
13928.25 611
13929.37 600
13930.48 624
13931.60 599
13932.71 616
13933.83 645
13934.94 639
13936.05 626
13937.17 588
13938.28 598
13939.40 594
13940.51 614
13941.63 623
13942.74 588
13943.86 566
13944.97 606
13946.09 623
13947.20 573
13948.32 568
13949.43 585
13950.55 564
13951.66 579
13952.78 567
13953.89 576
13955.01 567
13956.12 586
13957.24 562
13958.35 574
13959.47 565
13960.58 583
13961.70 556
13962.81 572
13963.93 569
13965.04 574
13966.16 580
13967.27 549
13968.39 602
13969.51 567
13970.62 608
13971.74 573
13972.85 584
13973.97 543
13975.09 562
13976.20 579
13977.32 570
13978.43 565
13979.55 581
13980.67 573
13981.78 558
13982.90 577
13984.01 593
13985.13 612
13986.25 584
13987.36 564
13988.48 581
13989.60 567
13990.71 532
13991.83 519
13992.95 553
13994.06 557
13995.18 581
13996.30 595
13997.41 554
13998.53 598
13999.65 575
14000.76 546
14001.88 625
14003.00 620
14004.11 596
14005.23 578
14006.35 607
14007.47 583
14008.58 569
14009.70 582
14010.82 578
14011.94 560
14013.05 547
14014.17 579
14015.29 577
14016.41 575
14017.52 588
14018.64 587
14019.76 584
14020.88 578
14021.99 558
14023.11 620
14024.23 623
14025.35 587
14026.47 570
14027.58 583
14028.70 588
14029.82 606
14030.94 619
14032.06 592
14033.17 585
14034.29 599
14035.41 611
14036.53 555
14037.65 567
14038.77 578
14039.88 597
14041.00 582
14042.12 592
14043.24 592
14044.36 623
14045.48 610
14046.60 608
14047.72 630
14048.83 611
14049.95 620
14051.07 641
14052.19 671
14053.31 655
14054.43 620
14055.55 622
14056.67 641
14057.79 662
14058.91 673
14060.03 643
14061.14 636
14062.26 695
14063.38 700
14064.50 654
14065.62 708
14066.74 703
14067.86 691
14068.98 682
14070.10 707
14071.22 714
14072.34 704
14073.46 703
14074.58 736
14075.70 750
14076.82 757
14077.94 749
14079.06 719
14080.18 716
14081.30 742
14082.42 731
14083.54 758
14084.66 726
14085.78 734
14086.90 749
14088.02 772
14089.14 773
14090.26 801
14091.38 771
14092.50 728
14093.63 776
14094.75 759
14095.87 758
14096.99 781
14098.11 808
14099.23 808
14100.35 795
14101.47 799
14102.59 782
14103.71 767
14104.83 757
14105.96 761
14107.08 769
14108.20 731
14109.32 766
14110.44 708
14111.56 712
14112.68 734
14113.80 682
14114.93 677
14116.05 676
14117.17 666
14118.29 716
14119.41 678
14120.53 706
14121.66 705
14122.78 669
14123.90 681
14125.02 674
14126.14 719
14127.27 670
14128.39 663
14129.51 634
14130.63 661
14131.75 673
14132.88 645
14134.00 662
14135.12 667
14136.24 652
14137.37 646
14138.49 663
14139.61 672
14140.73 663
14141.86 682
14142.98 667
14144.10 645
14145.22 706
14146.35 675
14147.47 655
14148.59 660
14149.71 677
14150.84 650
14151.96 651
14153.08 640
14154.21 626
14155.33 652
14156.45 615
14157.58 632
14158.70 642
14159.82 644
14160.95 606
14162.07 590
14163.19 626
14164.32 617
14165.44 635
14166.56 631
14167.69 628
14168.81 606
14169.93 642
14171.06 663
14172.18 622
14173.31 617
14174.43 619
14175.55 603
14176.68 594
14177.80 588
14178.93 609
14180.05 611
14181.17 598
14182.30 598
14183.42 640
14184.55 613
14185.67 622
14186.79 590
14187.92 575
14189.04 604
14190.17 607
14191.29 579
14192.42 617
14193.54 578
14194.67 617
14195.79 580
14196.92 561
14198.04 564
14199.17 560
14200.29 575
14201.42 543
14202.54 560
14203.67 566
14204.79 545
14205.92 579
14207.04 592
14208.17 565
14209.29 569
14210.42 555
14211.54 572
14212.67 569
14213.79 534
14214.92 525
14216.04 555
14217.17 577
14218.29 546
14219.42 536
14220.55 545
14221.67 541
14222.80 563
14223.92 537
14225.05 504
14226.17 503
14227.30 510
14228.43 522
14229.55 542
14230.68 508
14231.81 520
14232.93 558
14234.06 548
14235.18 511
14236.31 515
14237.44 505
14238.56 519
14239.69 520
14240.82 527
14241.94 502
14243.07 521
14244.20 542
14245.32 526
14246.45 509
14247.58 507
14248.70 534
14249.83 532
14250.96 491
14252.08 496
14253.21 502
14254.34 538
14255.46 538
14256.59 480
14257.72 474
14258.85 484
14259.97 505
14261.10 505
14262.23 510
14263.35 490
14264.48 499
14265.61 548
14266.74 479
14267.86 478
14268.99 489
14270.12 481
14271.25 485
14272.38 494
14273.50 479
14274.63 462
14275.76 474
14276.89 464
14278.01 422
14279.14 457
14280.27 456
14281.40 492
14282.53 485
14283.66 472
14284.78 454
14285.91 465
14287.04 458
14288.17 463
14289.30 453
14290.43 500
14291.55 460
14292.68 492
14293.81 475
14294.94 435
14296.07 447
14297.20 452
14298.33 464
14299.45 455
14300.58 443
14301.71 428
14302.84 451
14303.97 472
14305.10 460
14306.23 446
14307.36 434
14308.49 428
14309.62 422
14310.75 432
14311.87 464
14313.00 440
14314.13 451
14315.26 446
14316.39 451
14317.52 435
14318.65 438
14319.78 428
14320.91 436
14322.04 430
14323.17 445
14324.30 426
14325.43 441
14326.56 461
14327.69 444
14328.82 458
14329.95 422
14331.08 427
14332.21 433
14333.34 459
14334.47 462
14335.60 437
14336.73 442
14337.86 432
14338.99 424
14340.12 422
14341.25 431
14342.38 419
14343.51 421
14344.64 395
14345.77 430
14346.90 411
14348.04 423
14349.17 401
14350.30 402
14351.43 438
14352.56 381
14353.69 408
14354.82 392
14355.95 405
14357.08 412
14358.21 414
14359.35 433
14360.48 422
14361.61 418
14362.74 426
14363.87 416
14365.00 409
14366.13 424
14367.26 430
14368.40 427
14369.53 416
14370.66 426
14371.79 449
14372.92 424
14374.05 380
14375.19 379
14376.32 403
14377.45 435
14378.58 419
14379.71 437
14380.85 452
14381.98 434
14383.11 424
14384.24 419
14385.37 421
14386.51 423
14387.64 391
14388.77 411
14389.90 433
14391.04 392
14392.17 400
14393.30 386
14394.43 409
14395.57 411
14396.70 401
14397.83 432
14398.96 422
14400.10 403
14401.23 388
14402.36 435
14403.50 436
14404.63 438
14405.76 390
14406.89 405
14408.03 423
14409.16 406
14410.29 410
14411.43 403
14412.56 423
14413.69 416
14414.83 413
14415.96 413
14417.09 426
14418.23 445
14419.36 444
14420.49 432
14421.63 409
14422.76 425
14423.90 428
14425.03 451
14426.16 432
14427.30 408
14428.43 437
14429.56 441
14430.70 425
14431.83 437
14432.97 434
14434.10 429
14435.24 459
14436.37 435
14437.50 437
14438.64 465
14439.77 433
14440.91 462
14442.04 459
14443.18 473
14444.31 473
14445.44 451
14446.58 483
14447.71 505
14448.85 445
14449.98 438
14451.12 485
14452.25 477
14453.39 474
14454.52 450
14455.66 484
14456.79 473
14457.93 485
14459.06 484
14460.20 501
14461.33 486
14462.47 493
14463.60 491
14464.74 487
14465.87 470
14467.01 496
14468.15 498
14469.28 493
14470.42 473
14471.55 452
14472.69 526
14473.82 546
14474.96 522
14476.09 495
14477.23 488
14478.37 489
14479.50 497
14480.64 519
14481.77 503
14482.91 492
14484.05 491
14485.18 457
14486.32 488
14487.45 502
14488.59 479
14489.73 500
14490.86 489
14492.00 491
14493.14 501
14494.27 503
14495.41 498
14496.55 484
14497.68 494
14498.82 502
14499.96 485
14501.09 525
14502.23 532
14503.37 485
14504.50 499
14505.64 508
14506.78 519
14507.91 457
14509.05 473
14510.19 498
14511.33 482
14512.46 489
14513.60 466
14514.74 457
14515.87 509
14517.01 498
14518.15 485
14519.29 454
14520.42 460
14521.56 467
14522.70 466
14523.84 460
14524.97 452
14526.11 437
14527.25 478
14528.39 475
14529.53 476
14530.66 503
14531.80 449
14532.94 472
14534.08 465
14535.22 492
14536.35 462
14537.49 439
14538.63 437
14539.77 434
14540.91 432
14542.05 436
14543.18 452
14544.32 465
14545.46 455
14546.60 443
14547.74 423
14548.88 454
14550.01 434
14551.15 449
14552.29 432
14553.43 425
14554.57 440
14555.71 467
14556.85 446
14557.99 478
14559.13 440
14560.26 446
14561.40 445
14562.54 459
14563.68 458
14564.82 438
14565.96 432
14567.10 466
14568.24 466
14569.38 448
14570.52 434
14571.66 419
14572.80 435
14573.94 420
14575.08 436
14576.22 448
14577.36 452
14578.50 443
14579.64 479
14580.78 447
14581.92 432
14583.06 455
14584.20 445
14585.34 440
14586.48 434
14587.62 441
14588.76 480
14589.90 475
14591.04 455
14592.18 427
14593.32 457
14594.46 465
14595.60 465
14596.74 475
14597.88 477
14599.02 482
14600.16 483
14601.30 463
14602.44 489
14603.58 468
14604.72 487
14605.86 474
14607.00 463
14608.15 456
14609.29 464
14610.43 444
14611.57 497
14612.71 473
14613.85 453
14614.99 483
14616.13 489
14617.27 496
14618.42 465
14619.56 517
14620.70 493
14621.84 454
14622.98 492
14624.12 507
14625.26 474
14626.41 485
14627.55 489
14628.69 479
14629.83 499
14630.97 508
14632.12 504
14633.26 534
14634.40 514
14635.54 531
14636.68 523
14637.83 536
14638.97 544
14640.11 511
14641.25 517
14642.39 483
14643.54 498
14644.68 504
14645.82 471
14646.96 496
14648.11 440
14649.25 489
14650.39 493
14651.53 501
14652.68 438
14653.82 430
14654.96 443
14656.11 463
14657.25 444
14658.39 414
14659.53 407
14660.68 429
14661.82 437
14662.96 431
14664.11 423
14665.25 432
14666.39 402
14667.54 410
14668.68 441
14669.82 422
14670.97 417
14672.11 419
14673.25 404
14674.40 398
14675.54 434
14676.68 412
14677.83 408
14678.97 409
14680.11 403
14681.26 413
14682.40 379
14683.55 373
14684.69 371
14685.83 396
14686.98 379
14688.12 397
14689.27 357
14690.41 367
14691.55 380
14692.70 399
14693.84 370
14694.99 362
14696.13 361
14697.28 362
14698.42 404
14699.56 375
14700.71 377
14701.85 378
14703.00 369
14704.14 382
14705.29 360
14706.43 357
14707.58 358
14708.72 379
14709.87 389
14711.01 368
14712.16 382
14713.30 372
14714.45 376
14715.59 391
14716.74 366
14717.88 342
14719.03 336
14720.17 341
14721.32 371
14722.46 353
14723.61 373
14724.76 380
14725.90 381
14727.05 370
14728.19 361
14729.34 350
14730.48 378
14731.63 374
14732.77 375
14733.92 369
14735.07 382
14736.21 365
14737.36 358
14738.50 339
14739.65 358
14740.80 371
14741.94 366
14743.09 385
14744.24 367
14745.38 340
14746.53 343
14747.67 351
14748.82 373
14749.97 371
14751.11 367
14752.26 370
14753.41 377
14754.55 349
14755.70 370
14756.85 338
14757.99 372
14759.14 348
14760.29 372
14761.43 337
14762.58 363
14763.73 353
14764.88 351
14766.02 351
14767.17 358
14768.32 337
14769.46 320
14770.61 313
14771.76 314
14772.91 323
14774.05 347
14775.20 346
14776.35 315
14777.50 337
14778.64 328
14779.79 334
14780.94 332
14782.09 361
14783.23 342
14784.38 361
14785.53 337
14786.68 353
14787.83 348
14788.97 331
14790.12 294
14791.27 342
14792.42 324
14793.57 323
14794.71 296
14795.86 300
14797.01 322
14798.16 312
14799.31 286
14800.46 313
14801.60 344
14802.75 366
14803.90 335
14805.05 317
14806.20 335
14807.35 330
14808.50 327
14809.64 323
14810.79 345
14811.94 303
14813.09 282
14814.24 318
14815.39 321
14816.54 329
14817.69 307
14818.84 329
14819.99 337
14821.14 329
14822.28 302
14823.43 339
14824.58 333
14825.73 319
14826.88 315
14828.03 317
14829.18 310
14830.33 326
14831.48 323
14832.63 311
14833.78 329
14834.93 318
14836.08 343
14837.23 303
14838.38 305
14839.53 313
14840.68 309
14841.83 347
14842.98 335
14844.13 305
14845.28 294
14846.43 311
14847.58 301
14848.73 295
14849.88 305
14851.03 301
14852.18 314
14853.33 315
14854.48 321
14855.63 306
14856.78 292
14857.93 321
14859.08 306
14860.24 294
14861.39 298
14862.54 289
14863.69 280
14864.84 277
14865.99 284
14867.14 306
14868.29 311
14869.44 321
14870.59 292
14871.75 301
14872.90 294
14874.05 294
14875.20 312
14876.35 294
14877.50 289
14878.65 317
14879.81 311
14880.96 306
14882.11 304
14883.26 293
14884.41 272
14885.56 299
14886.71 307
14887.87 323
14889.02 297
14890.17 285
14891.32 297
14892.47 311
14893.63 311
14894.78 281
14895.93 283
14897.08 313
14898.24 309
14899.39 300
14900.54 289
14901.69 288
14902.84 293
14904.00 303
14905.15 283
14906.30 273
14907.45 292
14908.61 301
14909.76 291
14910.91 304
14912.07 296
14913.22 267
14914.37 295
14915.52 288
14916.68 308
14917.83 281
14918.98 284
14920.14 289
14921.29 296
14922.44 299
14923.60 272
14924.75 307
14925.90 313
14927.06 320
14928.21 299
14929.36 305
14930.52 302
14931.67 298
14932.82 286
14933.98 268
14935.13 312
14936.28 285
14937.44 279
14938.59 302
14939.74 294
14940.90 301
14942.05 281
14943.21 291
14944.36 290
14945.51 288
14946.67 314
14947.82 305
14948.98 291
14950.13 261
14951.29 307
14952.44 273
14953.59 298
14954.75 295
14955.90 303
14957.06 301
14958.21 280
14959.37 276
14960.52 297
14961.68 332
14962.83 300
14963.99 305
14965.14 278
14966.29 296
14967.45 300
14968.60 327
14969.76 323
14970.91 288
14972.07 312
14973.22 293
14974.38 299
14975.54 311
14976.69 285
14977.85 287
14979.00 308
14980.16 301
14981.31 282
14982.47 272
14983.62 291
14984.78 277
14985.93 278
14987.09 282
14988.25 294
14989.40 268
14990.56 281
14991.71 296
14992.87 280
14994.02 285
14995.18 298
14996.34 281
14997.49 280
14998.65 274
14999.80 265
15000.96 271
15002.12 281
15003.27 299
15004.43 281
15005.59 265
15006.74 277
15007.90 292
15009.06 275
15010.21 271
15011.37 280
15012.53 280
15013.68 295
15014.84 275
15016.00 258
15017.15 277
15018.31 290
15019.47 272
15020.62 270
15021.78 268
15022.94 279
15024.09 281
15025.25 288
15026.41 271
15027.57 288
15028.72 271
15029.88 283
15031.04 310
15032.19 281
15033.35 289
15034.51 291
15035.67 287
15036.82 262
15037.98 279
15039.14 277
15040.30 296
15041.46 292
15042.61 284
15043.77 268
15044.93 282
15046.09 283
15047.25 291
15048.40 282
15049.56 275
15050.72 270
15051.88 303
15053.04 297
15054.19 300
15055.35 296
15056.51 317
15057.67 307
15058.83 270
15059.99 279
15061.14 278
15062.30 272
15063.46 275
15064.62 287
15065.78 298
15066.94 276
15068.10 273
15069.26 269
15070.41 274
15071.57 285
15072.73 310
15073.89 272
15075.05 258
15076.21 260
15077.37 304
15078.53 314
15079.69 319
15080.85 303
15082.00 301
15083.16 294
15084.32 301
15085.48 272
15086.64 262
15087.80 284
15088.96 286
15090.12 286
15091.28 264
15092.44 267
15093.60 273
15094.76 310
15095.92 303
15097.08 289
15098.24 267
15099.40 279
15100.56 281
15101.72 276
15102.88 267
15104.04 276
15105.20 276
15106.36 265
15107.52 267
15108.68 289
15109.84 311
15111.00 284
15112.16 287
15113.32 272
15114.48 289
15115.64 266
15116.80 274
15117.97 288
15119.13 284
15120.29 276
15121.45 263
15122.61 268
15123.77 255
15124.93 283
15126.09 261
15127.25 285
15128.41 295
15129.57 291
15130.74 269
15131.90 303
15133.06 300
15134.22 295
15135.38 300
15136.54 317
15137.70 281
15138.87 291
15140.03 288
15141.19 272
15142.35 302
15143.51 290
15144.67 300
15145.84 276
15147.00 291
15148.16 283
15149.32 290
15150.48 279
15151.65 284
15152.81 286
15153.97 290
15155.13 304
15156.29 291
15157.46 330
15158.62 298
15159.78 316
15160.94 277
15162.10 295
15163.27 285
15164.43 299
15165.59 293
15166.75 285
15167.92 294
15169.08 318
15170.24 285
15171.41 273
15172.57 307
15173.73 314
15174.89 318
15176.06 300
15177.22 306
15178.38 302
15179.55 306
15180.71 319
15181.87 311
15183.04 308
15184.20 325
15185.36 301
15186.53 323
15187.69 336
15188.85 327
15190.02 319
15191.18 324
15192.34 338
15193.51 305
15194.67 342
15195.83 319
15197.00 360
15198.16 318
15199.32 316
15200.49 311
15201.65 298
15202.82 317
15203.98 312
15205.14 298
15206.31 313
15207.47 337
15208.64 324
15209.80 334
15210.97 318
15212.13 348
15213.29 357
15214.46 372
15215.62 322
15216.79 322
15217.95 298
15219.12 340
15220.28 337
15221.45 348
15222.61 326
15223.78 330
15224.94 353
15226.10 308
15227.27 325
15228.43 302
15229.60 332
15230.76 357
15231.93 323
15233.09 331
15234.26 335
15235.43 354
15236.59 352
15237.76 337
15238.92 367
15240.09 360
15241.25 336
15242.42 356
15243.58 358
15244.75 355
15245.91 367
15247.08 346
15248.25 333
15249.41 366
15250.58 326
15251.74 335
15252.91 359
15254.07 346
15255.24 340
15256.41 352
15257.57 327
15258.74 332
15259.90 349
15261.07 344
15262.24 339
15263.40 313
15264.57 360
15265.74 331
15266.90 323
15268.07 312
15269.24 350
15270.40 324
15271.57 327
15272.73 338
15273.90 328
15275.07 329
15276.23 365
15277.40 338
15278.57 287
15279.74 314
15280.90 317
15282.07 321
15283.24 322
15284.40 324
15285.57 318
15286.74 342
15287.90 319
15289.07 318
15290.24 348
15291.41 337
15292.57 344
15293.74 315
15294.91 306
15296.08 307
15297.24 317
15298.41 314
15299.58 328
15300.75 331
15301.91 324
15303.08 304
15304.25 328
15305.42 298
15306.59 316
15307.75 309
15308.92 334
15310.09 294
15311.26 312
15312.43 349
15313.59 309
15314.76 339
15315.93 339
15317.10 364
15318.27 333
15319.44 314
15320.60 328
15321.77 355
15322.94 327
15324.11 334
15325.28 344
15326.45 337
15327.62 331
15328.79 331
15329.95 309
15331.12 330
15332.29 327
15333.46 346
15334.63 333
15335.80 326
15336.97 307
15338.14 315
15339.31 333
15340.48 327
15341.64 341
15342.81 323
15343.98 349
15345.15 334
15346.32 338
15347.49 336
15348.66 314
15349.83 321
15351.00 326
15352.17 336
15353.34 341
15354.51 354
15355.68 371
15356.85 386
15358.02 335
15359.19 355
15360.36 368
15361.53 373
15362.70 348
15363.87 353
15365.04 352
15366.21 360
15367.38 340
15368.55 364
15369.72 344
15370.89 355
15372.06 371
15373.23 337
15374.40 357
15375.57 359
15376.74 365
15377.91 353
15379.08 373
15380.25 340
15381.43 362
15382.60 347
15383.77 355
15384.94 359
15386.11 330
15387.28 310
15388.45 335
15389.62 340
15390.79 356
15391.96 370
15393.14 357
15394.31 339
15395.48 340
15396.65 330
15397.82 319
15398.99 328
15400.16 342
15401.34 354
15402.51 314
15403.68 359
15404.85 329
15406.02 310
15407.19 315
15408.37 310
15409.54 349
15410.71 343
15411.88 334
15413.05 311
15414.23 323
15415.40 323
15416.57 335
15417.74 291
15418.91 316
15420.09 322
15421.26 326
15422.43 308
15423.60 307
15424.78 311
15425.95 301
15427.12 327
15428.29 335
15429.47 323
15430.64 307
15431.81 312
15432.98 298
15434.16 309
15435.33 325
15436.50 326
15437.67 304
15438.85 322
15440.02 298
15441.19 285
15442.37 300
15443.54 317
15444.71 299
15445.89 298
15447.06 324
15448.23 311
15449.41 312
15450.58 297
15451.75 329
15452.93 297
15454.10 315
15455.27 292
15456.45 321
15457.62 286
15458.79 297
15459.97 285
15461.14 292
15462.32 289
15463.49 280
15464.66 308
15465.84 284
15467.01 309
15468.19 302
15469.36 311
15470.53 320
15471.71 316
15472.88 297
15474.06 275
15475.23 288
15476.41 306
15477.58 304
15478.75 297
15479.93 287
15481.10 305
15482.28 302
15483.45 301
15484.63 294
15485.80 304
15486.98 314
15488.15 300
15489.33 331
15490.50 283
15491.68 318
15492.85 288
15494.03 315
15495.20 292
15496.38 284
15497.55 302
15498.73 302
15499.90 291
15501.08 307
15502.25 304
15503.43 290
15504.60 318
15505.78 272
15506.96 293
15508.13 306
15509.31 326
15510.48 310
15511.66 290
15512.83 309
15514.01 295
15515.19 306
15516.36 315
15517.54 303
15518.71 301
15519.89 312
15521.07 290
15522.24 297
15523.42 289
15524.59 285
15525.77 292
15526.95 279
15528.12 281
15529.30 283
15530.48 335
15531.65 309
15532.83 283
15534.01 305
15535.18 318
15536.36 295
15537.54 319
15538.71 287
15539.89 283
15541.07 285
15542.24 293
15543.42 315
15544.60 307
15545.77 306
15546.95 317
15548.13 327
15549.30 290
15550.48 309
15551.66 314
15552.84 300
15554.01 332
15555.19 290
15556.37 286
15557.55 307
15558.72 298
15559.90 295
15561.08 312
15562.26 291
15563.43 283
15564.61 333
15565.79 303
15566.97 319
15568.14 327
15569.32 306
15570.50 319
15571.68 308
15572.86 311
15574.03 316
15575.21 312
15576.39 297
15577.57 316
15578.75 325
15579.93 285
15581.10 308
15582.28 317
15583.46 328
15584.64 311
15585.82 336
15587.00 320
15588.18 313
15589.35 311
15590.53 319
15591.71 348
15592.89 341
15594.07 319
15595.25 327
15596.43 351
15597.61 342
15598.78 328
15599.96 380
15601.14 349
15602.32 356
15603.50 352
15604.68 360
15605.86 331
15607.04 322
15608.22 312
15609.40 364
15610.58 343
15611.76 351
15612.94 368
15614.12 362
15615.30 384
15616.48 359
15617.66 346
15618.84 339
15620.01 363
15621.19 350
15622.37 359
15623.55 368
15624.73 360
15625.91 372
15627.09 399
15628.27 384
15629.46 370
15630.64 375
15631.82 387
15633.00 377
15634.18 362
15635.36 372
15636.54 389
15637.72 399
15638.90 371
15640.08 379
15641.26 400
15642.44 412
15643.62 416
15644.80 382
15645.98 360
15647.16 407
15648.34 416
15649.52 423
15650.71 395
15651.89 379
15653.07 369
15654.25 409
15655.43 386
15656.61 384
15657.79 384
15658.97 388
15660.16 384
15661.34 378
15662.52 385
15663.70 374
15664.88 397
15666.06 381
15667.24 395
15668.43 392
15669.61 390
15670.79 370
15671.97 402
15673.15 415
15674.33 408
15675.52 423
15676.70 407
15677.88 387
15679.06 399
15680.24 374
15681.43 373
15682.61 389
15683.79 400
15684.97 395
15686.16 361
15687.34 399
15688.52 388
15689.70 376
15690.89 393
15692.07 367
15693.25 346
15694.43 388
15695.62 405
15696.80 409
15697.98 407
15699.16 393
15700.35 417
15701.53 387
15702.71 381
15703.90 377
15705.08 384
15706.26 368
15707.45 391
15708.63 394
15709.81 366
15711.00 373
15712.18 395
15713.36 411
15714.55 390
15715.73 380
15716.91 392
15718.10 414
15719.28 412
15720.46 375
15721.65 365
15722.83 373
15724.01 397
15725.20 372
15726.38 388
15727.57 410
15728.75 414
15729.93 395
15731.12 400
15732.30 401
15733.49 410
15734.67 386
15735.85 409
15737.04 421
15738.22 380
15739.41 389
15740.59 411
15741.78 422
15742.96 430
15744.14 420
15745.33 412
15746.51 420
15747.70 419
15748.88 431
15750.07 439
15751.25 418
15752.44 398
15753.62 437
15754.81 426
15755.99 442
15757.18 461
15758.36 448
15759.55 450
15760.73 457
15761.92 437
15763.10 450
15764.29 425
15765.47 408
15766.66 430
15767.84 424
15769.03 409
15770.21 386
15771.40 426
15772.59 406
15773.77 419
15774.96 426
15776.14 429
15777.33 412
15778.51 413
15779.70 421
15780.89 390
15782.07 390
15783.26 385
15784.44 409
15785.63 409
15786.82 399
15788.00 400
15789.19 406
15790.37 379
15791.56 384
15792.75 392
15793.93 404
15795.12 393
15796.31 407
15797.49 389
15798.68 380
15799.87 404
15801.05 371
15802.24 371
15803.43 381
15804.61 377
15805.80 364
15806.99 374
15808.17 357
15809.36 380
15810.55 363
15811.73 379
15812.92 395
15814.11 347
15815.30 398
15816.48 342
15817.67 357
15818.86 366
15820.05 358
15821.23 351
15822.42 364
15823.61 366
15824.80 388
15825.98 374
15827.17 388
15828.36 371
15829.55 362
15830.73 335
15831.92 351
15833.11 361
15834.30 385
15835.49 371
15836.67 380
15837.86 354
15839.05 338
15840.24 346
15841.43 380
15842.61 362
15843.80 352
15844.99 334
15846.18 359
15847.37 374
15848.56 350
15849.74 366
15850.93 391
15852.12 392
15853.31 363
15854.50 341
15855.69 362
15856.88 347
15858.06 367
15859.25 367
15860.44 360
15861.63 370
15862.82 358
15864.01 361
15865.20 354
15866.39 378
15867.58 352
15868.77 353
15869.95 370
15871.14 355
15872.33 412
15873.52 416
15874.71 373
15875.90 383
15877.09 387
15878.28 388
15879.47 354
15880.66 360
15881.85 377
15883.04 366
15884.23 383
15885.42 394
15886.61 341
15887.80 379
15888.99 396
15890.18 346
15891.37 364
15892.56 365
15893.75 357
15894.94 408
15896.13 390
15897.32 383
15898.51 377
15899.70 364
15900.89 380
15902.08 392
15903.27 378
15904.46 419
15905.65 395
15906.84 405
15908.03 423
15909.22 422
15910.42 417
15911.61 394
15912.80 424
15913.99 421
15915.18 410
15916.37 406
15917.56 397
15918.75 413
15919.94 405
15921.13 372
15922.32 393
15923.52 394
15924.71 401
15925.90 431
15927.09 441
15928.28 425
15929.47 423
15930.66 385
15931.86 410
15933.05 430
15934.24 419
15935.43 416
15936.62 405
15937.81 411
15939.01 400
15940.20 425
15941.39 433
15942.58 406
15943.77 402
15944.97 382
15946.16 363
15947.35 405
15948.54 391
15949.73 352
15950.93 382
15952.12 413
15953.31 371
15954.50 346
15955.70 363
15956.89 369
15958.08 384
15959.27 350
15960.47 365
15961.66 374
15962.85 359
15964.04 356
15965.24 355
15966.43 345
15967.62 334
15968.82 305
15970.01 350
15971.20 350
15972.40 321
15973.59 339
15974.78 336
15975.97 335
15977.17 341
15978.36 319
15979.55 333
15980.75 322
15981.94 356
15983.13 336
15984.33 325
15985.52 322
15986.72 321
15987.91 314
15989.10 320
15990.30 329
15991.49 327
15992.68 309
15993.88 319
15995.07 301
15996.27 302
15997.46 316
15998.65 322
15999.85 299
16001.04 318
16002.24 310
16003.43 293
16004.63 327
16005.82 293
16007.01 295
16008.21 284
16009.40 316
16010.60 288
16011.79 310
16012.99 301
16014.18 318
16015.38 320
16016.57 310
16017.76 299
16018.96 315
16020.15 339
16021.35 314
16022.54 300
16023.74 294
16024.93 296
16026.13 288
16027.32 300
16028.52 285
16029.72 293
16030.91 277
16032.11 308
16033.30 308
16034.50 300
16035.69 277
16036.89 311
16038.08 293
16039.28 294
16040.47 270
16041.67 297
16042.87 288
16044.06 316
16045.26 294
16046.45 266
16047.65 266
16048.84 293
16050.04 295
16051.24 301
16052.43 299
16053.63 293
16054.82 293
16056.02 271
16057.22 253
16058.41 296
16059.61 318
16060.81 283
16062.00 319
16063.20 313
16064.40 282
16065.59 275
16066.79 305
16067.99 293
16069.18 295
16070.38 286
16071.58 276
16072.77 302
16073.97 299
16075.17 267
16076.36 266
16077.56 302
16078.76 274
16079.95 289
16081.15 281
16082.35 264
16083.55 277
16084.74 281
16085.94 287
16087.14 301
16088.33 282
16089.53 283
16090.73 273
16091.93 303
16093.12 289
16094.32 262
16095.52 277
16096.72 299
16097.92 274
16099.11 264
16100.31 268
16101.51 284
16102.71 251
16103.90 281
16105.10 284
16106.30 256
16107.50 242
16108.70 269
16109.90 289
16111.09 278
16112.29 266
16113.49 269
16114.69 261
16115.89 288
16117.09 273
16118.28 252
16119.48 259
16120.68 268
16121.88 287
16123.08 260
16124.28 253
16125.48 266
16126.67 287
16127.87 254
16129.07 247
16130.27 276
16131.47 275
16132.67 276
16133.87 255
16135.07 257
16136.27 286
16137.47 279
16138.67 278
16139.86 255
16141.06 235
16142.26 258
16143.46 247
16144.66 278
16145.86 258
16147.06 251
16148.26 257
16149.46 261
16150.66 254
16151.86 275
16153.06 249
16154.26 233
16155.46 238
16156.66 254
16157.86 257
16159.06 268
16160.26 250
16161.46 258
16162.66 249
16163.86 250
16165.06 275
16166.26 230
16167.46 257
16168.66 262
16169.86 277
16171.06 265
16172.26 240
16173.46 242
16174.66 284
16175.86 276
16177.07 256
16178.27 271
16179.47 257
16180.67 263
16181.87 256
16183.07 264
16184.27 264
16185.47 254
16186.67 266
16187.87 266
16189.07 246
16190.28 246
16191.48 251
16192.68 270
16193.88 253
16195.08 269
16196.28 261
16197.48 289
16198.69 256
16199.89 261
16201.09 236
16202.29 229
16203.49 258
16204.69 267
16205.90 260
16207.10 256
16208.30 245
16209.50 252
16210.70 233
16211.91 247
16213.11 281
16214.31 282
16215.51 272
16216.71 267
16217.92 231
16219.12 264
16220.32 250
16221.52 237
16222.72 241
16223.93 258
16225.13 272
16226.33 251
16227.53 251
16228.74 276
16229.94 268
16231.14 276
16232.35 268
16233.55 261
16234.75 266
16235.95 253
16237.16 274
16238.36 266
16239.56 266
16240.77 253
16241.97 266
16243.17 289
16244.38 263
16245.58 262
16246.78 261
16247.99 255
16249.19 249
16250.39 280
16251.60 246
16252.80 250
16254.00 264
16255.21 255
16256.41 285
16257.61 258
16258.82 267
16260.02 248
16261.22 250
16262.43 274
16263.63 276
16264.84 268
16266.04 254
16267.24 253
16268.45 249
16269.65 233
16270.86 259
16272.06 275
16273.27 273
16274.47 266
16275.67 278
16276.88 289
16278.08 265
16279.29 259
16280.49 293
16281.70 273
16282.90 281
16284.11 290
16285.31 284
16286.52 295
16287.72 273
16288.92 249
16290.13 277
16291.33 282
16292.54 251
16293.74 271
16294.95 287
16296.15 283
16297.36 269
16298.57 292
16299.77 273
16300.98 261
16302.18 269
16303.39 282
16304.59 274
16305.80 292
16307.00 260
16308.21 277
16309.41 250
16310.62 274
16311.83 273
16313.03 258
16314.24 284
16315.44 260
16316.65 258
16317.85 269
16319.06 234
16320.27 279
16321.47 267
16322.68 260
16323.88 256
16325.09 255
16326.30 264
16327.50 260
16328.71 261
16329.92 251
16331.12 278
16332.33 265
16333.54 250
16334.74 266
16335.95 260
16337.16 255
16338.36 267
16339.57 270
16340.78 275
16341.98 273
16343.19 260
16344.40 256
16345.60 228
16346.81 252
16348.02 286
16349.22 268
16350.43 260
16351.64 232
16352.85 260
16354.05 269
16355.26 234
16356.47 257
16357.67 268
16358.88 239
16360.09 250
16361.30 246
16362.50 254
16363.71 246
16364.92 236
16366.13 246
16367.34 245
16368.54 245
16369.75 228
16370.96 261
16372.17 256
16373.37 253
16374.58 235
16375.79 230
16377.00 235
16378.21 236
16379.42 253
16380.62 249
16381.83 253
16383.04 237
16384.25 235
16385.46 247
16386.67 243
16387.87 237
16389.08 278
16390.29 247
16391.50 241
16392.71 233
16393.92 220
16395.13 211
16396.33 237
16397.54 259
16398.75 249
16399.96 259
16401.17 245
16402.38 248
16403.59 244
16404.80 237
16406.01 264
16407.22 238
16408.42 244
16409.63 238
16410.84 254
16412.05 257
16413.26 244
16414.47 275
16415.68 273
16416.89 259
16418.10 257
16419.31 279
16420.52 226
16421.73 237
16422.94 253
16424.15 242
16425.36 256
16426.57 238
16427.78 258
16428.99 265
16430.20 233
16431.41 252
16432.62 281
16433.83 260
16435.04 241
16436.25 256
16437.46 245
16438.67 276
16439.88 234
16441.09 246
16442.30 237
16443.51 254
16444.72 231
16445.93 248
16447.14 231
16448.36 228
16449.57 223
16450.78 228
16451.99 217
16453.20 243
16454.41 231
16455.62 230
16456.83 225
16458.04 232
16459.25 229
16460.47 238
16461.68 240
16462.89 255
16464.10 254
16465.31 227
16466.52 226
16467.73 241
16468.94 245
16470.16 239
16471.37 230
16472.58 259
16473.79 233
16475.00 247
16476.21 224
16477.43 235
16478.64 233
16479.85 244
16481.06 235
16482.27 237
16483.49 254
16484.70 208
16485.91 232
16487.12 229
16488.33 237
16489.55 223
16490.76 261
16491.97 251
16493.18 237
16494.40 192
16495.61 223
16496.82 231
16498.03 233
16499.25 222
16500.46 194
16501.67 221
16502.88 243
16504.10 239
16505.31 243
16506.52 229
16507.74 211
16508.95 233
16510.16 246
16511.37 238
16512.59 239
16513.80 230
16515.01 230
16516.23 231
16517.44 235
16518.65 247
16519.87 257
16521.08 242
16522.29 254
16523.51 247
16524.72 225
16525.93 245
16527.15 241
16528.36 273
16529.58 241
16530.79 223
16532.00 230
16533.22 224
16534.43 229
16535.64 227
16536.86 232
16538.07 247
16539.29 257
16540.50 229
16541.72 250
16542.93 244
16544.14 257
16545.36 241
16546.57 254
16547.79 227
16549.00 208
16550.22 251
16551.43 258
16552.64 227
16553.86 231
16555.07 212
16556.29 244
16557.50 234
16558.72 216
16559.93 231
16561.15 243
16562.36 243
16563.58 238
16564.79 253
16566.01 220
16567.22 244
16568.44 254
16569.65 255
16570.87 254
16572.08 244
16573.30 244
16574.51 253
16575.73 233
16576.95 222
16578.16 239
16579.38 234
16580.59 230
16581.81 233
16583.02 246
16584.24 270
16585.45 257
16586.67 257
16587.89 268
16589.10 251
16590.32 252
16591.53 253
16592.75 237
16593.97 234
16595.18 217
16596.40 224
16597.61 221
16598.83 226
16600.05 249
16601.26 248
16602.48 217
16603.70 225
16604.91 240
16606.13 218
16607.35 219
16608.56 225
16609.78 219
16611.00 214
16612.21 247
16613.43 226
16614.65 252
16615.86 226
16617.08 227
16618.30 234
16619.51 250
16620.73 252
16621.95 217
16623.17 220
16624.38 227
16625.60 227
16626.82 247
16628.03 199
16629.25 226
16630.47 226
16631.69 238
16632.90 236
16634.12 211
16635.34 236
16636.56 236
16637.77 219
16638.99 226
16640.21 220
16641.43 214
16642.65 228
16643.86 234
16645.08 231
16646.30 227
16647.52 200
16648.74 224
16649.95 229
16651.17 240
16652.39 210
16653.61 206
16654.83 233
16656.05 207
16657.26 227
16658.48 219
16659.70 235
16660.92 205
16662.14 243
16663.36 238
16664.58 261
16665.79 237
16667.01 247
16668.23 229
16669.45 231
16670.67 193
16671.89 204
16673.11 235
16674.33 217
16675.55 230
16676.76 215
16677.98 211
16679.20 215
16680.42 211
16681.64 203
16682.86 216
16684.08 215
16685.30 241
16686.52 211
16687.74 225
16688.96 196
16690.18 225
16691.40 222
16692.62 247
16693.84 233
16695.06 240
16696.28 206
16697.50 209
16698.72 237
16699.94 229
16701.16 237
16702.38 230
16703.60 238
16704.82 221
16706.04 227
16707.26 226
16708.48 216
16709.70 242
16710.92 232
16712.14 218
16713.36 207
16714.58 214
16715.80 206
16717.02 203
16718.24 247
16719.46 227
16720.68 213
16721.90 226
16723.12 199
16724.34 216
16725.57 215
16726.79 214
16728.01 214
16729.23 236
16730.45 214
16731.67 206
16732.89 228
16734.11 235
16735.33 205
16736.56 200
16737.78 230
16739.00 215
16740.22 221
16741.44 205
16742.66 220
16743.88 219
16745.11 235
16746.33 220
16747.55 214
16748.77 219
16749.99 213
16751.21 233
16752.44 250
16753.66 239
16754.88 208
16756.10 204
16757.32 202
16758.55 202
16759.77 198
16760.99 235
16762.21 223
16763.44 220
16764.66 219
16765.88 206
16767.10 200
16768.32 200
16769.55 231
16770.77 213
16771.99 230
16773.22 218
16774.44 227
16775.66 247
16776.88 225
16778.11 199
16779.33 225
16780.55 228
16781.77 237
16783.00 218
16784.22 215
16785.44 214
16786.67 221
16787.89 206
16789.11 207
16790.34 220
16791.56 233
16792.78 233
16794.01 223
16795.23 216
16796.45 196
16797.68 228
16798.90 220
16800.12 227
16801.35 233
16802.57 225
16803.80 215
16805.02 241
16806.24 209
16807.47 228
16808.69 220
16809.91 216
16811.14 221
16812.36 213
16813.59 211
16814.81 234
16816.04 242
16817.26 224
16818.48 217
16819.71 206
16820.93 220
16822.16 224
16823.38 221
16824.61 230
16825.83 212
16827.06 215
16828.28 231
16829.50 210
16830.73 211
16831.95 228
16833.18 233
16834.40 239
16835.63 216
16836.85 220
16838.08 213
16839.30 183
16840.53 207
16841.75 231
16842.98 239
16844.20 193
16845.43 203
16846.65 232
16847.88 209
16849.11 228
16850.33 236
16851.56 234
16852.78 226
16854.01 214
16855.23 241
16856.46 225
16857.68 218
16858.91 214
16860.14 233
16861.36 233
16862.59 212
16863.81 221
16865.04 230
16866.27 255
16867.49 232
16868.72 225
16869.94 214
16871.17 234
16872.40 234
16873.62 242
16874.85 244
16876.08 270
16877.30 250
16878.53 250
16879.76 242
16880.98 258
16882.21 240
16883.43 249
16884.66 223
16885.89 234
16887.12 246
16888.34 254
16889.57 255
16890.80 242
16892.02 264
16893.25 228
16894.48 230
16895.70 238
16896.93 244
16898.16 236
16899.39 234
16900.61 249
16901.84 263
16903.07 242
16904.29 238
16905.52 246
16906.75 248
16907.98 243
16909.20 248
16910.43 225
16911.66 237
16912.89 237
16914.12 246
16915.34 235
16916.57 266
16917.80 249
16919.03 227
16920.26 231
16921.48 223
16922.71 240
16923.94 236
16925.17 254
16926.40 222
16927.62 227
16928.85 248
16930.08 221
16931.31 248
16932.54 247
16933.77 272
16934.99 246
16936.22 237
16937.45 225
16938.68 266
16939.91 239
16941.14 236
16942.37 249
16943.60 234
16944.82 259
16946.05 250
16947.28 251
16948.51 246
16949.74 224
16950.97 250
16952.20 238
16953.43 233
16954.66 242
16955.89 232
16957.12 262
16958.34 235
16959.57 257
16960.80 235
16962.03 233
16963.26 230
16964.49 266
16965.72 241
16966.95 252
16968.18 231
16969.41 189
16970.64 239
16971.87 224
16973.10 240
16974.33 233
16975.56 231
16976.79 210
16978.02 231
16979.25 236
16980.48 237
16981.71 241
16982.94 242
16984.17 251
16985.40 229
16986.63 225
16987.86 235
16989.09 247
16990.32 235
16991.55 222
16992.79 242
16994.02 239
16995.25 212
16996.48 218
16997.71 226
16998.94 257
17000.17 214
17001.40 245
17002.63 223
17003.86 210
17005.09 212
17006.32 196
17007.56 220
17008.79 221
17010.02 231
17011.25 222
17012.48 221
17013.71 231
17014.94 208
17016.18 234
17017.41 217
17018.64 224
17019.87 219
17021.10 221
17022.33 249
17023.57 207
17024.80 235
17026.03 254
17027.26 226
17028.49 220
17029.72 217
17030.96 240
17032.19 218
17033.42 209
17034.65 235
17035.88 213
17037.12 220
17038.35 235
17039.58 211
17040.81 217
17042.05 220
17043.28 236
17044.51 216
17045.74 219
17046.98 218
17048.21 234
17049.44 245
17050.67 211
17051.91 220
17053.14 215
17054.37 238
17055.61 226
17056.84 221
17058.07 227
17059.30 226
17060.54 228
17061.77 223
17063.00 221
17064.24 215
17065.47 222
17066.70 214
17067.94 225
17069.17 208
17070.40 200
17071.64 229
17072.87 225
17074.10 212
17075.34 197
17076.57 218
17077.81 218
17079.04 221
17080.27 220
17081.51 212
17082.74 212
17083.97 215
17085.21 220
17086.44 223
17087.68 197
17088.91 205
17090.15 204
17091.38 223
17092.61 231
17093.85 216
17095.08 217
17096.32 201
17097.55 212
17098.79 237
17100.02 221
17101.25 211
17102.49 218
17103.72 205
17104.96 220
17106.19 194
17107.43 208
17108.66 228
17109.90 215
17111.13 210
17112.37 203
17113.60 210
17114.84 180
17116.07 212
17117.31 226
17118.54 206
17119.78 212
17121.01 223
17122.25 217
17123.48 209
17124.72 194
17125.95 184
17127.19 206
17128.43 215
17129.66 210
17130.90 208
17132.13 198
17133.37 199
17134.60 220
17135.84 210
17137.08 193
17138.31 207
17139.55 209
17140.78 222
17142.02 202
17143.26 205
17144.49 184
17145.73 210
17146.96 204
17148.20 198
17149.44 209
17150.67 221
17151.91 194
17153.15 206
17154.38 205
17155.62 217
17156.85 221
17158.09 216
17159.33 204
17160.56 210
17161.80 176
17163.04 193
17164.28 200
17165.51 205
17166.75 210
17167.99 210
17169.22 206
17170.46 210
17171.70 206
17172.93 204
17174.17 192
17175.41 197
17176.65 208
17177.88 201
17179.12 210
17180.36 210
17181.60 208
17182.83 208
17184.07 195
17185.31 220
17186.55 221
17187.78 217
17189.02 204
17190.26 213
17191.50 176
17192.73 227
17193.97 189
17195.21 208
17196.45 211
17197.69 209
17198.92 204
17200.16 209
17201.40 212
17202.64 198
17203.88 195
17205.12 189
17206.35 178
17207.59 180
17208.83 209
17210.07 184
17211.31 184
17212.55 218
17213.78 206
17215.02 201
17216.26 198
17217.50 200
17218.74 213
17219.98 214
17221.22 198
17222.46 207
17223.69 199
17224.93 213
17226.17 181
17227.41 200
17228.65 202
17229.89 193
17231.13 190
17232.37 206
17233.61 199
17234.85 220
17236.09 192
17237.33 198
17238.57 194
17239.81 187
17241.04 191
17242.28 193
17243.52 190
17244.76 194
17246.00 204
17247.24 204
17248.48 199
17249.72 174
17250.96 204
17252.20 225
17253.44 209
17254.68 204
17255.92 210
17257.16 178
17258.40 203
17259.64 205
17260.88 203
17262.12 200
17263.37 192
17264.61 207
17265.85 175
17267.09 183
17268.33 167
17269.57 195
17270.81 178
17272.05 186
17273.29 198
17274.53 187
17275.77 180
17277.01 201
17278.25 206
17279.49 186
17280.74 212
17281.98 185
17283.22 187
17284.46 203
17285.70 183
17286.94 180
17288.18 213
17289.42 197
17290.66 185
17291.91 218
17293.15 207
17294.39 203
17295.63 199
17296.87 193
17298.11 209
17299.36 193
17300.60 174
17301.84 201
17303.08 190
17304.32 176
17305.56 176
17306.81 177
17308.05 172
17309.29 179
17310.53 193
17311.77 192
17313.02 185
17314.26 196
17315.50 178
17316.74 162
17317.99 189
17319.23 174
17320.47 191
17321.71 186
17322.96 203
17324.20 204
17325.44 204
17326.68 190
17327.93 190
17329.17 178
17330.41 180
17331.65 209
17332.90 185
17334.14 181
17335.38 183
17336.63 192
17337.87 201
17339.11 182
17340.36 189
17341.60 176
17342.84 184
17344.09 176
17345.33 191
17346.57 195
17347.82 207
17349.06 184
17350.30 183
17351.55 177
17352.79 184
17354.03 194
17355.28 201
17356.52 185
17357.76 184
17359.01 169
17360.25 201
17361.50 207
17362.74 202
17363.98 191
17365.23 190
17366.47 175
17367.72 188
17368.96 223
17370.21 195
17371.45 188
17372.69 179
17373.94 175
17375.18 178
17376.43 173
17377.67 173
17378.92 190
17380.16 182
17381.41 204
17382.65 181
17383.89 192
17385.14 224
17386.38 197
17387.63 191
17388.87 185
17390.12 204
17391.36 199
17392.61 179
17393.85 181
17395.10 200
17396.34 196
17397.59 200
17398.83 176
17400.08 190
17401.33 171
17402.57 197
17403.82 189
17405.06 208
17406.31 201
17407.55 176
17408.80 184
17410.04 195
17411.29 183
17412.54 166
17413.78 201
17415.03 192
17416.27 171
17417.52 174
17418.76 181
17420.01 191
17421.26 182
17422.50 188
17423.75 208
17425.00 198
17426.24 191
17427.49 190
17428.73 187
17429.98 185
17431.23 203
17432.47 186
17433.72 199
17434.97 189
17436.21 189
17437.46 201
17438.71 204
17439.95 200
17441.20 202
17442.45 206
17443.69 210
17444.94 206
17446.19 199
17447.43 214
17448.68 195
17449.93 166
17451.18 187
17452.42 183
17453.67 196
17454.92 217
17456.16 223
17457.41 197
17458.66 177
17459.91 189
17461.15 217
17462.40 209
17463.65 178
17464.90 205
17466.14 223
17467.39 195
17468.64 194
17469.89 199
17471.14 201
17472.38 219
17473.63 202
17474.88 220
17476.13 206
17477.38 211
17478.62 188
17479.87 198
17481.12 185
17482.37 199
17483.62 214
17484.86 208
17486.11 189
17487.36 166
17488.61 195
17489.86 193
17491.11 228
17492.36 183
17493.60 197
17494.85 177
17496.10 214
17497.35 226
17498.60 206
17499.85 196
17501.10 202
17502.35 211
17503.59 209
17504.84 205
17506.09 176
17507.34 185
17508.59 215
17509.84 208
17511.09 212
17512.34 197
17513.59 208
17514.84 207
17516.09 183
17517.34 223
17518.59 200
17519.84 184
17521.09 214
17522.33 190
17523.58 205
17524.83 198
17526.08 210
17527.33 198
17528.58 218
17529.83 208
17531.08 224
17532.33 168
17533.58 188
17534.83 205
17536.08 213
17537.33 206
17538.58 202
17539.83 216
17541.09 223
17542.34 220
17543.59 215
17544.84 194
17546.09 216
17547.34 209
17548.59 209
17549.84 223
17551.09 222
17552.34 228
17553.59 206
17554.84 213
17556.09 213
17557.34 212
17558.59 201
17559.85 210
17561.10 218
17562.35 236
17563.60 205
17564.85 180
17566.10 201
17567.35 208
17568.60 224
17569.86 210
17571.11 231
17572.36 223
17573.61 210
17574.86 201
17576.11 211
17577.36 219
17578.62 212
17579.87 201
17581.12 215
17582.37 202
17583.62 207
17584.87 182
17586.13 206
17587.38 216
17588.63 210
17589.88 205
17591.13 222
17592.39 218
17593.64 200
17594.89 199
17596.14 209
17597.40 212
17598.65 186
17599.90 198
17601.15 217
17602.41 220
17603.66 229
17604.91 214
17606.16 228
17607.42 201
17608.67 230
17609.92 215
17611.17 231
17612.43 231
17613.68 225
17614.93 218
17616.19 235
17617.44 220
17618.69 219
17619.95 218
17621.20 237
17622.45 216
17623.71 209
17624.96 211
17626.21 222
17627.47 225
17628.72 209
17629.97 241
17631.23 222
17632.48 224
17633.73 190
17634.99 218
17636.24 204
17637.49 206
17638.75 224
17640.00 222
17641.26 202
17642.51 200
17643.76 213
17645.02 213
17646.27 227
17647.53 207
17648.78 223
17650.03 197
17651.29 201
17652.54 191
17653.80 206
17655.05 217
17656.31 226
17657.56 226
17658.82 217
17660.07 191
17661.32 202
17662.58 213
17663.83 227
17665.09 212
17666.34 217
17667.60 222
17668.85 212
17670.11 241
17671.36 199
17672.62 232
17673.87 225
17675.13 213
17676.38 213
17677.64 221
17678.89 209
17680.15 215
17681.40 238
17682.66 198
17683.92 195
17685.17 205
17686.43 203
17687.68 187
17688.94 197
17690.19 194
17691.45 213
17692.70 210
17693.96 226
17695.22 212
17696.47 214
17697.73 206
17698.98 195
17700.24 184
17701.50 193
17702.75 213
17704.01 233
17705.26 202
17706.52 189
17707.78 197
17709.03 200
17710.29 195
17711.55 191
17712.80 204
17714.06 200
17715.32 192
17716.57 177
17717.83 198
17719.09 197
17720.34 218
17721.60 204
17722.86 210
17724.11 205
17725.37 204
17726.63 200
17727.88 198
17729.14 215
17730.40 188
17731.65 202
17732.91 179
17734.17 203
17735.43 185
17736.68 186
17737.94 197
17739.20 185
17740.46 192
17741.71 206
17742.97 221
17744.23 215
17745.49 173
17746.74 195
17748.00 228
17749.26 201
17750.52 191
17751.77 215
17753.03 192
17754.29 178
17755.55 209
17756.81 211
17758.06 188
17759.32 180
17760.58 191
17761.84 193
17763.10 197
17764.35 186
17765.61 192
17766.87 181
17768.13 188
17769.39 189
17770.65 192
17771.91 211
17773.16 202
17774.42 183
17775.68 197
17776.94 202
17778.20 184
17779.46 208
17780.72 200
17781.98 198
17783.23 202
17784.49 191
17785.75 203
17787.01 178
17788.27 181
17789.53 198
17790.79 199
17792.05 180
17793.31 192
17794.57 202
17795.83 197
17797.09 198
17798.34 182
17799.60 194
17800.86 205
17802.12 183
17803.38 194
17804.64 185
17805.90 185
17807.16 195
17808.42 198
17809.68 216
17810.94 207
17812.20 209
17813.46 202
17814.72 181
17815.98 200
17817.24 210
17818.50 205
17819.76 183
17821.02 182
17822.28 193
17823.54 161
17824.80 198
17826.06 183
17827.33 189
17828.59 178
17829.85 192
17831.11 189
17832.37 173
17833.63 158
17834.89 181
17836.15 178
17837.41 190
17838.67 172
17839.93 170
17841.19 197
17842.45 182
17843.72 165
17844.98 169
17846.24 177
17847.50 155
17848.76 187
17850.02 187
17851.28 177
17852.54 188
17853.81 179
17855.07 186
17856.33 186
17857.59 176
17858.85 171
17860.11 183
17861.38 172
17862.64 163
17863.90 158
17865.16 167
17866.42 165
17867.68 181
17868.95 180
17870.21 170
17871.47 181
17872.73 174
17874.00 181
17875.26 184
17876.52 177
17877.78 178
17879.04 179
17880.31 198
17881.57 156
17882.83 169
17884.09 199
17885.36 189
17886.62 168
17887.88 196
17889.14 200
17890.41 170
17891.67 186
17892.93 182
17894.20 176
17895.46 186
17896.72 177
17897.98 165
17899.25 148
17900.51 176
17901.77 176
17903.04 179
17904.30 179
17905.56 159
17906.83 187
17908.09 177
17909.35 165
17910.62 180
17911.88 194
17913.14 191
17914.41 187
17915.67 192
17916.93 191
17918.20 178
17919.46 185
17920.73 176
17921.99 178
17923.25 174
17924.52 188
17925.78 183
17927.05 167
17928.31 143
17929.57 179
17930.84 187
17932.10 191
17933.37 170
17934.63 164
17935.90 173
17937.16 164
17938.42 174
17939.69 184
17940.95 174
17942.22 161
17943.48 186
17944.75 179
17946.01 182
17947.28 167
17948.54 176
17949.81 175
17951.07 160
17952.34 172
17953.60 207
17954.87 180
17956.13 169
17957.40 157
17958.66 169
17959.93 194
17961.19 174
17962.46 157
17963.72 160
17964.99 158
17966.25 187
17967.52 190
17968.78 190
17970.05 173
17971.31 181
17972.58 176
17973.85 190
17975.11 177
17976.38 194
17977.64 202
17978.91 214
17980.18 161
17981.44 176
17982.71 171
17983.97 183
17985.24 170
17986.51 193
17987.77 212
17989.04 177
17990.30 182
17991.57 187
17992.84 174
17994.10 182
17995.37 165
17996.64 179
17997.90 200
17999.17 196
18000.44 162
18001.70 179
18002.97 175
18004.24 175
18005.50 187
18006.77 155
18008.04 165
18009.30 170
18010.57 164
18011.84 180
18013.10 164
18014.37 167
18015.64 161
18016.91 183
18018.17 172
18019.44 194
18020.71 200
18021.97 182
18023.24 163
18024.51 170
18025.78 188
18027.04 181
18028.31 196
18029.58 179
18030.85 173
18032.12 175
18033.38 165
18034.65 191
18035.92 176
18037.19 174
18038.45 165
18039.72 184
18040.99 172
18042.26 186
18043.53 173
18044.80 160
18046.06 186
18047.33 176
18048.60 204
18049.87 178
18051.14 182
18052.40 180
18053.67 169
18054.94 184
18056.21 190
18057.48 201
18058.75 196
18060.02 180
18061.29 180
18062.55 207
18063.82 180
18065.09 192
18066.36 197
18067.63 193
18068.90 192
18070.17 182
18071.44 179
18072.71 201
18073.98 193
18075.24 174
18076.51 165
18077.78 166
18079.05 179
18080.32 179
18081.59 203
18082.86 171
18084.13 179
18085.40 171
18086.67 184
18087.94 184
18089.21 165
18090.48 174
18091.75 181
18093.02 182
18094.29 176
18095.56 184
18096.83 192
18098.10 171
18099.37 189
18100.64 193
18101.91 169
18103.18 187
18104.45 202
18105.72 180
18106.99 165
18108.26 180
18109.53 179
18110.80 174
18112.07 168
18113.34 177
18114.61 174
18115.88 183
18117.15 186
18118.43 161
18119.70 178
18120.97 183
18122.24 186
18123.51 172
18124.78 180
18126.05 182
18127.32 186
18128.59 187
18129.86 175
18131.14 161
18132.41 183
18133.68 204
18134.95 176
18136.22 173
18137.49 167
18138.76 194
18140.04 180
18141.31 202
18142.58 194
18143.85 176
18145.12 174
18146.39 212
18147.67 192
18148.94 176
18150.21 183
18151.48 167
18152.75 178
18154.02 175
18155.30 193
18156.57 177
18157.84 168
18159.11 183
18160.39 187
18161.66 156
18162.93 173
18164.20 184
18165.47 183
18166.75 171
18168.02 166
18169.29 168
18170.56 187
18171.84 185
18173.11 186
18174.38 181
18175.66 174
18176.93 205
18178.20 183
18179.47 176
18180.75 181
18182.02 181
18183.29 198
18184.57 171
18185.84 152
18187.11 180
18188.39 177
18189.66 169
18190.93 192
18192.21 181
18193.48 183
18194.75 181
18196.03 185
18197.30 158
18198.57 182
18199.85 206
18201.12 195
18202.39 156
18203.67 170
18204.94 173
18206.22 193
18207.49 182
18208.76 177
18210.04 181
18211.31 201
18212.59 201
18213.86 177
18215.13 201
18216.41 203
18217.68 186
18218.96 157
18220.23 203
18221.51 177
18222.78 172
18224.05 170
18225.33 152
18226.60 161
18227.88 166
18229.15 196
18230.43 190
18231.70 165
18232.98 186
18234.25 191
18235.53 195
18236.80 165
18238.08 178
18239.35 168
18240.63 189
18241.90 159
18243.18 172
18244.45 186
18245.73 172
18247.00 163
18248.28 170
18249.55 170
18250.83 154
18252.10 187
18253.38 187
18254.65 189
18255.93 157
18257.21 168
18258.48 200
18259.76 187
18261.03 169
18262.31 177
18263.58 181
18264.86 180
18266.14 173
18267.41 180
18268.69 192
18269.96 176
18271.24 166
18272.52 173
18273.79 184
18275.07 184
18276.35 189
18277.62 165
18278.90 185
18280.17 178
18281.45 174
18282.73 193
18284.00 190
18285.28 190
18286.56 201
18287.83 198
18289.11 181
18290.39 160
18291.66 170
18292.94 171
18294.22 184
18295.50 152
18296.77 165
18298.05 168
18299.33 184
18300.60 174
18301.88 174
18303.16 175
18304.43 174
18305.71 189
18306.99 171
18308.27 176
18309.54 189
18310.82 198
18312.10 181
18313.38 170
18314.65 173
18315.93 159
18317.21 172
18318.49 172
18319.77 183
18321.04 157
18322.32 174
18323.60 202
18324.88 208
18326.16 158
18327.43 160
18328.71 184
18329.99 188
18331.27 185
18332.55 181
18333.82 188
18335.10 156
18336.38 177
18337.66 179
18338.94 157
18340.22 175
18341.50 168
18342.77 171
18344.05 207
18345.33 170
18346.61 169
18347.89 173
18349.17 203
18350.45 205
18351.73 186
18353.00 184
18354.28 176
18355.56 162
18356.84 161
18358.12 186
18359.40 166
18360.68 177
18361.96 187
18363.24 173
18364.52 160
18365.80 181
18367.08 175
18368.36 173
18369.64 195
18370.91 209
18372.19 183
18373.47 185
18374.75 193
18376.03 184
18377.31 178
18378.59 165
18379.87 177
18381.15 175
18382.43 200
18383.71 156
18384.99 201
18386.27 167
18387.55 160
18388.83 168
18390.11 177
18391.39 189
18392.67 169
18393.95 175
18395.24 178
18396.52 179
18397.80 174
18399.08 167
18400.36 166
18401.64 158
18402.92 166
18404.20 182
18405.48 148
18406.76 180
18408.04 161
18409.32 160
18410.60 171
18411.89 158
18413.17 168
18414.45 173
18415.73 176
18417.01 170
18418.29 170
18419.57 184
18420.85 175
18422.13 172
18423.42 186
18424.70 190
18425.98 188
18427.26 176
18428.54 171
18429.82 172
18431.11 163
18432.39 183
18433.67 174
18434.95 189
18436.23 164
18437.51 195
18438.80 188
18440.08 187
18441.36 156
18442.64 174
18443.93 152
18445.21 181
18446.49 168
18447.77 161
18449.05 168
18450.34 176
18451.62 178
18452.90 163
18454.18 185
18455.47 187
18456.75 159
18458.03 160
18459.31 190
18460.60 168
18461.88 169
18463.16 158
18464.45 185
18465.73 155
18467.01 169
18468.29 180
18469.58 175
18470.86 160
18472.14 169
18473.43 183
18474.71 182
18475.99 178
18477.28 172
18478.56 190
18479.84 186
18481.13 189
18482.41 182
18483.69 196
18484.98 167
18486.26 187
18487.54 199
18488.83 180
18490.11 192
18491.40 167
18492.68 186
18493.96 182
18495.25 175
18496.53 168
18497.81 194
18499.10 176
18500.38 205
18501.67 172
18502.95 192
18504.24 196
18505.52 181
18506.80 176
18508.09 184
18509.37 164
18510.66 179
18511.94 177
18513.23 171
18514.51 183
18515.80 171
18517.08 187
18518.37 180
18519.65 185
18520.93 173
18522.22 200
18523.50 171
18524.79 178
18526.07 182
18527.36 173
18528.64 175
18529.93 176
18531.21 175
18532.50 174
18533.79 166
18535.07 170
18536.36 179
18537.64 169
18538.93 184
18540.21 154
18541.50 188
18542.78 154
18544.07 169
18545.35 175
18546.64 175
18547.93 185
18549.21 175
18550.50 172
18551.78 181
18553.07 187
18554.36 179
18555.64 179
18556.93 196
18558.21 164
18559.50 147
18560.79 170
18562.07 192
18563.36 192
18564.64 205
18565.93 168
18567.22 180
18568.50 178
18569.79 192
18571.08 157
18572.36 182
18573.65 173
18574.94 205
18576.22 179
18577.51 175
18578.80 156
18580.08 163
18581.37 178
18582.66 202
18583.95 184
18585.23 166
18586.52 165
18587.81 175
18589.09 187
18590.38 206
18591.67 166
18592.96 182
18594.24 189
18595.53 217
18596.82 195
18598.11 182
18599.39 197
18600.68 175
18601.97 177
18603.26 178
18604.54 204
18605.83 194
18607.12 182
18608.41 184
18609.69 161
18610.98 169
18612.27 186
18613.56 190
18614.85 177
18616.13 179
18617.42 157
18618.71 177
18620.00 184
18621.29 159
18622.58 173
18623.86 181
18625.15 177
18626.44 153
18627.73 174
18629.02 173
18630.31 188
18631.60 197
18632.88 155
18634.17 183
18635.46 192
18636.75 208
18638.04 164
18639.33 176
18640.62 167
18641.91 168
18643.20 178
18644.48 181
18645.77 170
18647.06 155
18648.35 155
18649.64 169
18650.93 171
18652.22 176
18653.51 204
18654.80 164
18656.09 174
18657.38 188
18658.67 169
18659.96 181
18661.25 185
18662.54 190
18663.83 167
18665.12 165
18666.41 184
18667.70 182
18668.99 166
18670.28 195
18671.57 183
18672.86 178
18674.15 181
18675.44 164
18676.73 161
18678.02 167
18679.31 184
18680.60 160
18681.89 169
18683.18 196
18684.47 172
18685.76 183
18687.05 179
18688.34 191
18689.63 192
18690.92 172
18692.21 170
18693.50 148
18694.79 162
18696.08 155
18697.38 184
18698.67 159
18699.96 153
18701.25 155
18702.54 196
18703.83 175
18705.12 159
18706.41 159
18707.70 176
18709.00 170
18710.29 180
18711.58 188
18712.87 166
18714.16 165
18715.45 165
18716.74 182
18718.04 171
18719.33 167
18720.62 160
18721.91 153
18723.20 169
18724.50 161
18725.79 150
18727.08 165
18728.37 165
18729.66 143
18730.96 175
18732.25 165
18733.54 161
18734.83 170
18736.12 182
18737.42 169
18738.71 160
18740.00 162
18741.29 186
18742.59 142
18743.88 178
18745.17 175
18746.46 170
18747.76 168
18749.05 169
18750.34 161
18751.63 153
18752.93 164
18754.22 175
18755.51 156
18756.81 149
18758.10 171
18759.39 161
18760.69 157
18761.98 180
18763.27 191
18764.56 171
18765.86 166
18767.15 183
18768.44 181
18769.74 171
18771.03 155
18772.33 159
18773.62 161
18774.91 173
18776.21 178
18777.50 166
18778.79 163
18780.09 164
18781.38 158
18782.67 151
18783.97 157
18785.26 154
18786.56 180
18787.85 171
18789.14 161
18790.44 168
18791.73 179
18793.03 161
18794.32 172
18795.62 176
18796.91 171
18798.20 162
18799.50 176
18800.79 175
18802.09 166
18803.38 178
18804.68 173
18805.97 177
18807.27 179
18808.56 174
18809.86 165
18811.15 184
18812.45 155
18813.74 170
18815.04 183
18816.33 169
18817.63 162
18818.92 154
18820.22 183
18821.51 173
18822.81 169
18824.10 173
18825.40 179
18826.69 160
18827.99 172
18829.28 195
18830.58 161
18831.87 178
18833.17 175
18834.47 165
18835.76 165
18837.06 148
18838.35 175
18839.65 171
18840.95 182
18842.24 181
18843.54 176
18844.83 166
18846.13 165
18847.43 178
18848.72 155
18850.02 175
18851.31 175
18852.61 174
18853.91 157
18855.20 168
18856.50 178
18857.80 163
18859.09 164
18860.39 183
18861.69 187
18862.98 148
18864.28 163
18865.58 168
18866.87 178
18868.17 177
18869.47 153
18870.76 171
18872.06 167
18873.36 191
18874.65 180
18875.95 174
18877.25 167
18878.54 162
18879.84 183
18881.14 174
18882.44 181
18883.73 177
18885.03 187
18886.33 182
18887.63 184
18888.92 165
18890.22 165
18891.52 169
18892.82 153
18894.11 157
18895.41 154
18896.71 202
18898.01 176
18899.31 173
18900.60 183
18901.90 169
18903.20 183
18904.50 181
18905.80 167
18907.09 155
18908.39 174
18909.69 174
18910.99 201
18912.29 192
18913.59 161
18914.88 185
18916.18 178
18917.48 162
18918.78 171
18920.08 171
18921.38 182
18922.67 164
18923.97 155
18925.27 171
18926.57 172
18927.87 186
18929.17 191
18930.47 187
18931.77 159
18933.07 181
18934.37 161
18935.66 182
18936.96 160
18938.26 178
18939.56 163
18940.86 155
18942.16 165
18943.46 173
18944.76 166
18946.06 158
18947.36 176
18948.66 175
18949.96 167
18951.26 161
18952.56 159
18953.86 164
18955.16 156
18956.46 176
18957.76 159
18959.06 155
18960.36 178
18961.66 161
18962.96 163
18964.26 167
18965.56 179
18966.86 177
18968.16 157
18969.46 149
18970.76 151
18972.06 168
18973.36 155
18974.66 161
18975.96 155
18977.26 180
18978.56 163
18979.86 146
18981.16 157
18982.46 154
18983.76 169
18985.06 166
18986.37 171
18987.67 155
18988.97 172
18990.27 157
18991.57 158
18992.87 165
18994.17 172
18995.47 160
18996.77 169
18998.07 162
18999.38 168
19000.68 167
19001.98 162
19003.28 160
19004.58 163
19005.88 151
19007.18 154
19008.49 152
19009.79 165
19011.09 181
19012.39 153
19013.69 176
19015.00 149
19016.30 141
19017.60 156
19018.90 153
19020.20 147
19021.51 161
19022.81 164
19024.11 149
19025.41 162
19026.71 169
19028.02 180
19029.32 155
19030.62 174
19031.92 166
19033.23 151
19034.53 162
19035.83 153
19037.13 150
19038.44 139
19039.74 156
19041.04 165
19042.34 160
19043.65 164
19044.95 159
19046.25 150
19047.56 167
19048.86 174
19050.16 175
19051.47 150
19052.77 172
19054.07 154
19055.37 148
19056.68 171
19057.98 146
19059.28 180
19060.59 163
19061.89 150
19063.20 154
19064.50 162
19065.80 156
19067.11 172
19068.41 155
19069.71 145
19071.02 156
19072.32 171
19073.62 153
19074.93 148
19076.23 142
19077.54 150
19078.84 164
19080.14 179
19081.45 170
19082.75 147
19084.06 166
19085.36 181
19086.67 165
19087.97 159
19089.27 155
19090.58 168
19091.88 178
19093.19 171
19094.49 161
19095.80 168
19097.10 182
19098.41 166
19099.71 171
19101.02 138
19102.32 161
19103.63 162
19104.93 164
19106.24 174
19107.54 145
19108.85 161
19110.15 158
19111.46 162
19112.76 169
19114.07 155
19115.37 162
19116.68 172
19117.98 163
19119.29 166
19120.59 161
19121.90 183
19123.20 146
19124.51 167
19125.82 176
19127.12 155
19128.43 168
19129.73 153
19131.04 178
19132.34 165
19133.65 162
19134.96 170
19136.26 172
19137.57 164
19138.87 166
19140.18 139
19141.49 150
19142.79 157
19144.10 186
19145.41 166
19146.71 172
19148.02 157
19149.32 179
19150.63 164
19151.94 181
19153.24 144
19154.55 163
19155.86 161
19157.16 155
19158.47 171
19159.78 162
19161.08 160
19162.39 159
19163.70 150
19165.01 148
19166.31 149
19167.62 162
19168.93 167
19170.23 194
19171.54 172
19172.85 167
19174.16 170
19175.46 166
19176.77 155
19178.08 153
19179.39 158
19180.69 171
19182.00 151
19183.31 149
19184.62 157
19185.92 159
19187.23 168
19188.54 156
19189.85 155
19191.15 157
19192.46 167
19193.77 168
19195.08 171
19196.39 143
19197.69 170
19199.00 180
19200.31 176
19201.62 158
19202.93 158
19204.24 165
19205.54 162
19206.85 149
19208.16 147
19209.47 165
19210.78 161
19212.09 149
19213.40 150
19214.70 152
19216.01 158
19217.32 154
19218.63 161
19219.94 172
19221.25 174
19222.56 169
19223.87 153
19225.18 156
19226.48 145
19227.79 171
19229.10 176
19230.41 150
19231.72 164
19233.03 172
19234.34 188
19235.65 160
19236.96 174
19238.27 153
19239.58 165
19240.89 167
19242.20 133
19243.51 156
19244.82 140
19246.13 178
19247.44 169
19248.75 177
19250.06 155
19251.37 177
19252.67 162
19253.98 171
19255.30 146
19256.61 148
19257.92 179
19259.23 175
19260.54 158
19261.85 140
19263.16 161
19264.47 166
19265.78 149
19267.09 151
19268.40 160
19269.71 150
19271.02 157
19272.33 164
19273.64 155
19274.95 157
19276.26 158
19277.57 165
19278.88 197
19280.19 171
19281.51 152
19282.82 158
19284.13 170
19285.44 184
19286.75 167
19288.06 159
19289.37 148
19290.68 143
19291.99 154
19293.31 129
19294.62 160
19295.93 151
19297.24 162
19298.55 167
19299.86 159
19301.18 164
19302.49 176
19303.80 158
19305.11 159
19306.42 155
19307.73 171
19309.05 151
19310.36 155
19311.67 144
19312.98 167
19314.29 170
19315.61 169
19316.92 163
19318.23 160
19319.54 157
19320.85 170
19322.17 141
19323.48 176
19324.79 170
19326.10 172
19327.42 161
19328.73 150
19330.04 158
19331.35 159
19332.67 155
19333.98 140
19335.29 172
19336.61 187
19337.92 167
19339.23 166
19340.54 167
19341.86 161
19343.17 160
19344.48 189
19345.80 149
19347.11 157
19348.42 160
19349.74 159
19351.05 162
19352.36 161
19353.68 145
19354.99 166
19356.30 159
19357.62 151
19358.93 138
19360.24 138
19361.56 151
19362.87 157
19364.19 169
19365.50 159
19366.81 167
19368.13 156
19369.44 157
19370.75 160
19372.07 171
19373.38 154
19374.70 161
19376.01 157
19377.33 166
19378.64 144
19379.95 164
19381.27 164
19382.58 155
19383.90 159
19385.21 169
19386.53 166
19387.84 153
19389.16 154
19390.47 150
19391.78 171
19393.10 156
19394.41 164
19395.73 142
19397.04 153
19398.36 150
19399.67 144
19400.99 151
19402.30 152
19403.62 180
19404.93 151
19406.25 146
19407.56 153
19408.88 138
19410.20 163
19411.51 146
19412.83 148
19414.14 148
19415.46 139
19416.77 150
19418.09 157
19419.40 166
19420.72 162
19422.03 136
19423.35 174
19424.67 168
19425.98 177
19427.30 140
19428.61 147
19429.93 148
19431.25 158
19432.56 165
19433.88 152
19435.19 158
19436.51 186
19437.83 160
19439.14 156
19440.46 152
19441.78 174
19443.09 183
19444.41 168
19445.73 162
19447.04 172
19448.36 161
19449.68 170
19450.99 161
19452.31 161
19453.63 180
19454.94 172
19456.26 156
19457.58 159
19458.89 161
19460.21 154
19461.53 159
19462.84 146
19464.16 160
19465.48 162
19466.80 155
19468.11 166
19469.43 159
19470.75 139
19472.07 156
19473.38 169
19474.70 161
19476.02 153
19477.34 162
19478.65 165
19479.97 167
19481.29 156
19482.61 164
19483.92 166
19485.24 162
19486.56 163
19487.88 152
19489.20 143
19490.51 160
19491.83 151
19493.15 181
19494.47 151
19495.79 174
19497.10 153
19498.42 152
19499.74 139
19501.06 163
19502.38 141
19503.70 137
19505.02 165
19506.33 151
19507.65 179
19508.97 162
19510.29 154
19511.61 147
19512.93 165
19514.25 142
19515.57 150
19516.88 149
19518.20 178
19519.52 166
19520.84 168
19522.16 169
19523.48 164
19524.80 167
19526.12 161
19527.44 181
19528.76 165
19530.08 155
19531.40 158
19532.71 154
19534.03 147
19535.35 158
19536.67 157
19537.99 156
19539.31 162
19540.63 145
19541.95 141
19543.27 157
19544.59 131
19545.91 140
19547.23 138
19548.55 129
19549.87 159
19551.19 175
19552.51 152
19553.83 165
19555.15 178
19556.47 166
19557.79 162
19559.11 166
19560.43 141
19561.75 144
19563.08 136
19564.40 148
19565.72 142
19567.04 143
19568.36 176
19569.68 174
19571.00 151
19572.32 134
19573.64 130
19574.96 144
19576.28 149
19577.60 151
19578.92 154
19580.25 162
19581.57 162
19582.89 149
19584.21 156
19585.53 170
19586.85 174
19588.17 185
19589.49 169
19590.82 136
19592.14 146
19593.46 128
19594.78 158
19596.10 143
19597.42 153
19598.75 147
19600.07 152
19601.39 154
19602.71 162
19604.03 170
19605.35 149
19606.68 165
19608.00 172
19609.32 164
19610.64 151
19611.96 148
19613.29 160
19614.61 165
19615.93 176
19617.25 158
19618.58 169
19619.90 153
19621.22 163
19622.54 181
19623.87 145
19625.19 154
19626.51 150
19627.83 140
19629.16 151
19630.48 152
19631.80 154
19633.13 147
19634.45 169
19635.77 129
19637.09 166
19638.42 160
19639.74 173
19641.06 161
19642.39 159
19643.71 172
19645.03 164
19646.36 159
19647.68 175
19649.00 162
19650.33 148
19651.65 160
19652.97 153
19654.30 161
19655.62 147
19656.94 146
19658.27 155
19659.59 166
19660.92 180
19662.24 154
19663.56 142
19664.89 148
19666.21 144
19667.54 158
19668.86 132
19670.18 152
19671.51 147
19672.83 161
19674.16 163
19675.48 156
19676.80 143
19678.13 149
19679.45 145
19680.78 164
19682.10 158
19683.43 141
19684.75 180
19686.08 169
19687.40 166
19688.73 161
19690.05 157
19691.38 157
19692.70 147
19694.02 167
19695.35 160
19696.67 149
19698.00 147
19699.33 147
19700.65 162
19701.98 154
19703.30 170
19704.63 161
19705.95 149
19707.28 149
19708.60 141
19709.93 153
19711.25 146
19712.58 146
19713.90 145
19715.23 157
19716.56 152
19717.88 150
19719.21 139
19720.53 141
19721.86 187
19723.18 153
19724.51 153
19725.84 170
19727.16 154
19728.49 168
19729.81 170
19731.14 154
19732.47 173
19733.79 175
19735.12 158
19736.45 151
19737.77 149
19739.10 146
19740.42 136
19741.75 169
19743.08 159
19744.40 162
19745.73 183
19747.06 177
19748.38 146
19749.71 155
19751.04 164
19752.37 158
19753.69 155
19755.02 174
19756.35 142
19757.67 141
19759.00 149
19760.33 137
19761.65 154
19762.98 153
19764.31 166
19765.64 148
19766.96 170
19768.29 151
19769.62 175
19770.95 157
19772.27 177
19773.60 162
19774.93 135
19776.26 157
19777.58 151
19778.91 170
19780.24 140
19781.57 149
19782.90 172
19784.22 174
19785.55 152
19786.88 149
19788.21 164
19789.54 158
19790.86 154
19792.19 168
19793.52 177
19794.85 149
19796.18 143
19797.51 178
19798.83 150
19800.16 162
19801.49 162
19802.82 153
19804.15 149
19805.48 173
19806.81 175
19808.13 154
19809.46 169
19810.79 167
19812.12 180
19813.45 173
19814.78 160
19816.11 157
19817.44 176
19818.77 145
19820.10 153
19821.42 156
19822.75 152
19824.08 144
19825.41 147
19826.74 157
19828.07 143
19829.40 140
19830.73 165
19832.06 152
19833.39 175
19834.72 146
19836.05 166
19837.38 158
19838.71 150
19840.04 157
19841.37 178
19842.70 159
19844.03 158
19845.36 170
19846.69 139
19848.02 137
19849.35 161
19850.68 156
19852.01 159
19853.34 158
19854.67 156
19856.00 147
19857.33 171
19858.66 147
19859.99 155
19861.32 172
19862.65 161
19863.98 167
19865.31 159
19866.64 142
19867.97 152
19869.30 141
19870.64 140
19871.97 131
19873.30 154
19874.63 135
19875.96 176
19877.29 178
19878.62 158
19879.95 165
19881.28 148
19882.62 147
19883.95 158
19885.28 151
19886.61 151
19887.94 167
19889.27 166
19890.60 147
19891.94 148
19893.27 141
19894.60 145
19895.93 172
19897.26 162
19898.59 172
19899.93 163
19901.26 168
19902.59 169
19903.92 151
19905.25 156
19906.59 159
19907.92 151
19909.25 162
19910.58 179
19911.91 173
19913.25 158
19914.58 166
19915.91 171
19917.24 149
19918.58 158
19919.91 156
19921.24 162
19922.57 150
19923.91 168
19925.24 152
19926.57 140
19927.90 155
19929.24 143
19930.57 163
19931.90 165
19933.24 150
19934.57 150
19935.90 159
19937.23 139
19938.57 154
19939.90 155
19941.23 152
19942.57 151
19943.90 158
19945.23 171
19946.57 172
19947.90 163
19949.23 158
19950.57 170
19951.90 179
19953.24 140
19954.57 145
19955.90 141
19957.24 147
19958.57 140
19959.90 164
19961.24 146
19962.57 160
19963.91 174
19965.24 165
19966.57 139
19967.91 161
19969.24 155
19970.58 173
19971.91 151
19973.24 150
19974.58 159
19975.91 165
19977.25 150
19978.58 149
19979.92 156
19981.25 151
19982.59 160
19983.92 150
19985.26 148
19986.59 142
19987.92 134
19989.26 156
19990.59 168
19991.93 170
19993.26 178
19994.60 166
19995.93 167
19997.27 159
19998.60 161
19999.94 135
20001.28 129
20002.61 161
20003.95 140
20005.28 144
20006.62 142
20007.95 153
20009.29 149
20010.62 142
20011.96 155
20013.29 160
20014.63 149
20015.97 149
20017.30 154
20018.64 144
20019.97 160
20021.31 137
20022.64 147
20023.98 151
20025.32 139
20026.65 161
20027.99 166
20029.32 159
20030.66 179
20032.00 156
20033.33 148
20034.67 158
20036.01 157
20037.34 167
20038.68 148
20040.02 150
20041.35 144
20042.69 149
20044.03 168
20045.36 148
20046.70 149
20048.04 176
20049.37 156
20050.71 157
20052.05 160
20053.38 163
20054.72 148
20056.06 158
20057.39 157
20058.73 147
20060.07 165
20061.41 167
20062.74 165
20064.08 163
20065.42 163
20066.76 161
20068.09 149
20069.43 184
20070.77 164
20072.11 127
20073.44 149
20074.78 149
20076.12 136
20077.46 168
20078.79 163
20080.13 144
20081.47 158
20082.81 157
20084.15 160
20085.48 114
20086.82 146
20088.16 179
20089.50 144
20090.84 176
20092.17 153
20093.51 152
20094.85 147
20096.19 150
20097.53 150
20098.87 165
20100.20 168
20101.54 162
20102.88 140
20104.22 147
20105.56 155
20106.90 171
20108.24 156
20109.58 153
20110.91 158
20112.25 157
20113.59 155
20114.93 146
20116.27 171
20117.61 152
20118.95 148
20120.29 153
20121.63 160
20122.97 151
20124.31 149
20125.65 153
20126.98 165
20128.32 165
20129.66 142
20131.00 162
20132.34 140
20133.68 169
20135.02 141
20136.36 150
