# Supplementary material for: MALDI-TOF MS typing enables the classification of brewing yeasts of the genus Saccharomyces to major beer styles
Source: PLoS One. 2017 Aug 9;12(8):e0181694. doi: 10.1371/journal.pone.0181694 (PMC5549903; doi:10.1371/journal.pone.0181694)
Supplement: S17 File — The directory includes 90 raw files and was zipped to “.zip”; the folder has three strains with 30 spectra per strain; S1 Text explains the raw files with an example and Table 1 represents the yeast strains used within the experiment. (ZIP) [file pone.0181694.s020.zip › 49-51/30813-PIBA124-Lag-Lag-Lag-YPG-18h-E-E_2016-09-30_2_0_C10_1.dat]

1999.98 1507
2000.40 1440
2000.82 1565
2001.24 1502
2001.66 1493
2002.09 1501
2002.51 1467
2002.93 1493
2003.35 1495
2003.78 1489
2004.20 1435
2004.62 1486
2005.04 1494
2005.47 1449
2005.89 1417
2006.31 1451
2006.73 1458
2007.16 1440
2007.58 1423
2008.00 1504
2008.42 1472
2008.85 1554
2009.27 1487
2009.69 1427
2010.12 1426
2010.54 1485
2010.96 1459
2011.39 1450
2011.81 1426
2012.23 1426
2012.66 1361
2013.08 1323
2013.50 1352
2013.93 1359
2014.35 1340
2014.77 1358
2015.20 1396
2015.62 1437
2016.04 1507
2016.47 1545
2016.89 1596
2017.31 1619
2017.74 1619
2018.16 1585
2018.59 1663
2019.01 1677
2019.43 1636
2019.86 1626
2020.28 1645
2020.71 1669
2021.13 1554
2021.55 1568
2021.98 1540
2022.40 1492
2022.83 1508
2023.25 1544
2023.68 1453
2024.10 1435
2024.52 1359
2024.95 1418
2025.37 1398
2025.80 1434
2026.22 1429
2026.65 1340
2027.07 1368
2027.50 1295
2027.92 1344
2028.35 1335
2028.77 1393
2029.20 1397
2029.62 1319
2030.05 1306
2030.47 1342
2030.90 1372
2031.32 1386
2031.75 1330
2032.17 1405
2032.60 1459
2033.02 1402
2033.45 1396
2033.88 1385
2034.30 1339
2034.73 1426
2035.15 1476
2035.58 1319
2036.00 1424
2036.43 1406
2036.86 1335
2037.28 1358
2037.71 1403
2038.13 1442
2038.56 1386
2038.98 1448
2039.41 1496
2039.84 1440
2040.26 1475
2040.69 1446
2041.12 1436
2041.54 1449
2041.97 1374
2042.39 1420
2042.82 1439
2043.25 1486
2043.67 1467
2044.10 1417
2044.53 1471
2044.95 1511
2045.38 1490
2045.81 1466
2046.23 1425
2046.66 1425
2047.09 1381
2047.51 1429
2047.94 1400
2048.37 1410
2048.80 1353
2049.22 1528
2049.65 1439
2050.08 1490
2050.50 1421
2050.93 1399
2051.36 1386
2051.79 1379
2052.21 1383
2052.64 1359
2053.07 1354
2053.50 1328
2053.92 1412
2054.35 1396
2054.78 1362
2055.21 1451
2055.63 1488
2056.06 1408
2056.49 1464
2056.92 1526
2057.35 1482
2057.77 1606
2058.20 1510
2058.63 1509
2059.06 1472
2059.49 1450
2059.92 1526
2060.34 1525
2060.77 1539
2061.20 1503
2061.63 1470
2062.06 1543
2062.49 1476
2062.91 1395
2063.34 1477
2063.77 1538
2064.20 1498
2064.63 1621
2065.06 1629
2065.49 1548
2065.91 1603
2066.34 1488
2066.77 1532
2067.20 1501
2067.63 1444
2068.06 1514
2068.49 1495
2068.92 1412
2069.35 1421
2069.78 1434
2070.21 1417
2070.63 1375
2071.06 1401
2071.49 1379
2071.92 1402
2072.35 1477
2072.78 1452
2073.21 1435
2073.64 1445
2074.07 1482
2074.50 1557
2074.93 1519
2075.36 1570
2075.79 1518
2076.22 1436
2076.65 1510
2077.08 1510
2077.51 1511
2077.94 1425
2078.37 1436
2078.80 1499
2079.23 1460
2079.66 1565
2080.09 1527
2080.52 1558
2080.95 1519
2081.38 1426
2081.81 1488
2082.24 1496
2082.67 1518
2083.10 1408
2083.54 1441
2083.97 1538
2084.40 1474
2084.83 1463
2085.26 1427
2085.69 1403
2086.12 1432
2086.55 1378
2086.98 1435
2087.41 1432
2087.84 1384
2088.28 1416
2088.71 1386
2089.14 1403
2089.57 1369
2090.00 1382
2090.43 1398
2090.86 1441
2091.29 1411
2091.73 1478
2092.16 1455
2092.59 1478
2093.02 1450
2093.45 1389
2093.88 1428
2094.32 1379
2094.75 1361
2095.18 1355
2095.61 1401
2096.04 1441
2096.48 1422
2096.91 1386
2097.34 1434
2097.77 1458
2098.20 1453
2098.64 1433
2099.07 1393
2099.50 1368
2099.93 1410
2100.37 1378
2100.80 1355
2101.23 1406
2101.66 1365
2102.10 1319
2102.53 1347
2102.96 1408
2103.39 1353
2103.83 1330
2104.26 1420
2104.69 1397
2105.13 1369
2105.56 1360
2105.99 1282
2106.42 1357
2106.86 1431
2107.29 1445
2107.72 1449
2108.16 1498
2108.59 1475
2109.02 1371
2109.46 1350
2109.89 1444
2110.32 1398
2110.76 1450
2111.19 1421
2111.62 1399
2112.06 1394
2112.49 1303
2112.92 1311
2113.36 1360
2113.79 1396
2114.23 1399
2114.66 1352
2115.09 1352
2115.53 1335
2115.96 1271
2116.40 1277
2116.83 1275
2117.26 1338
2117.70 1337
2118.13 1324
2118.57 1305
2119.00 1291
2119.44 1359
2119.87 1313
2120.30 1301
2120.74 1268
2121.17 1408
2121.61 1391
2122.04 1377
2122.48 1413
2122.91 1325
2123.35 1323
2123.78 1493
2124.22 1384
2124.65 1402
2125.09 1383
2125.52 1391
2125.96 1336
2126.39 1397
2126.83 1453
2127.26 1429
2127.70 1400
2128.13 1446
2128.57 1541
2129.00 1569
2129.44 1523
2129.87 1494
2130.31 1529
2130.74 1580
2131.18 1635
2131.62 1592
2132.05 1554
2132.49 1583
2132.92 1613
2133.36 1543
2133.79 1425
2134.23 1523
2134.67 1537
2135.10 1513
2135.54 1412
2135.97 1402
2136.41 1378
2136.85 1504
2137.28 1448
2137.72 1444
2138.16 1325
2138.59 1429
2139.03 1457
2139.46 1328
2139.90 1372
2140.34 1399
2140.77 1388
2141.21 1434
2141.65 1417
2142.08 1357
2142.52 1262
2142.96 1281
2143.39 1380
2143.83 1387
2144.27 1340
2144.70 1358
2145.14 1467
2145.58 1403
2146.02 1378
2146.45 1487
2146.89 1487
2147.33 1434
2147.76 1556
2148.20 1586
2148.64 1703
2149.08 1665
2149.51 1764
2149.95 1781
2150.39 1776
2150.83 1706
2151.26 1737
2151.70 1700
2152.14 1662
2152.58 1597
2153.01 1538
2153.45 1483
2153.89 1556
2154.33 1498
2154.77 1523
2155.20 1519
2155.64 1458
2156.08 1462
2156.52 1434
2156.96 1456
2157.40 1450
2157.83 1399
2158.27 1393
2158.71 1481
2159.15 1473
2159.59 1482
2160.03 1475
2160.46 1407
2160.90 1425
2161.34 1432
2161.78 1448
2162.22 1517
2162.66 1500
2163.10 1493
2163.54 1435
2163.97 1463
2164.41 1507
2164.85 1555
2165.29 1538
2165.73 1518
2166.17 1619
2166.61 1502
2167.05 1550
2167.49 1548
2167.93 1643
2168.37 1608
2168.80 1597
2169.24 1584
2169.68 1642
2170.12 1671
2170.56 1554
2171.00 1575
2171.44 1579
2171.88 1581
2172.32 1526
2172.76 1595
2173.20 1572
2173.64 1619
2174.08 1577
2174.52 1643
2174.96 1607
2175.40 1671
2175.84 1692
2176.28 1729
2176.72 1759
2177.16 1625
2177.60 1631
2178.04 1709
2178.48 1687
2178.92 1685
2179.36 1699
2179.80 1694
2180.24 1563
2180.69 1576
2181.13 1702
2181.57 1586
2182.01 1515
2182.45 1494
2182.89 1537
2183.33 1405
2183.77 1449
2184.21 1472
2184.65 1408
2185.09 1441
2185.53 1471
2185.98 1535
2186.42 1559
2186.86 1553
2187.30 1528
2187.74 1526
2188.18 1574
2188.62 1635
2189.07 1579
2189.51 1502
2189.95 1544
2190.39 1600
2190.83 1580
2191.27 1544
2191.71 1556
2192.16 1591
2192.60 1580
2193.04 1584
2193.48 1645
2193.92 1620
2194.37 1700
2194.81 1670
2195.25 1643
2195.69 1657
2196.13 1600
2196.58 1641
2197.02 1640
2197.46 1708
2197.90 1625
2198.35 1604
2198.79 1661
2199.23 1631
2199.67 1527
2200.12 1516
2200.56 1537
2201.00 1546
2201.44 1524
2201.89 1478
2202.33 1439
2202.77 1614
2203.21 1589
2203.66 1584
2204.10 1626
2204.54 1592
2204.99 1571
2205.43 1565
2205.87 1484
2206.32 1655
2206.76 1689
2207.20 1620
2207.65 1623
2208.09 1640
2208.53 1588
2208.98 1721
2209.42 1748
2209.86 1708
2210.31 1743
2210.75 1756
2211.19 1714
2211.64 1668
2212.08 1673
2212.53 1647
2212.97 1686
2213.41 1671
2213.86 1675
2214.30 1707
2214.74 1672
2215.19 1620
2215.63 1582
2216.08 1686
2216.52 1576
2216.97 1570
2217.41 1507
2217.85 1533
2218.30 1580
2218.74 1534
2219.19 1526
2219.63 1541
2220.08 1511
2220.52 1546
2220.97 1603
2221.41 1673
2221.86 1713
2222.30 1699
2222.74 1694
2223.19 1779
2223.63 1767
2224.08 1796
2224.52 1823
2224.97 1785
2225.41 1828
2225.86 1964
2226.30 1808
2226.75 1882
2227.20 1880
2227.64 1824
2228.09 1913
2228.53 1793
2228.98 1866
2229.42 1957
2229.87 1926
2230.31 1893
2230.76 1871
2231.20 1848
2231.65 1948
2232.10 1880
2232.54 1903
2232.99 1785
2233.43 1818
2233.88 1816
2234.33 1812
2234.77 1768
2235.22 1821
2235.66 1780
2236.11 1707
2236.56 1745
2237.00 1646
2237.45 1675
2237.90 1748
2238.34 1680
2238.79 1661
2239.23 1663
2239.68 1677
2240.13 1644
2240.57 1678
2241.02 1703
2241.47 1732
2241.91 1610
2242.36 1630
2242.81 1542
2243.25 1551
2243.70 1573
2244.15 1440
2244.60 1457
2245.04 1511
2245.49 1530
2245.94 1478
2246.38 1438
2246.83 1512
2247.28 1507
2247.73 1554
2248.17 1595
2248.62 1631
2249.07 1498
2249.52 1582
2249.96 1556
2250.41 1523
2250.86 1618
2251.31 1715
2251.75 1705
2252.20 1728
2252.65 1720
2253.10 1712
2253.54 1765
2253.99 1758
2254.44 1720
2254.89 1636
2255.34 1697
2255.79 1690
2256.23 1681
2256.68 1637
2257.13 1599
2257.58 1638
2258.03 1558
2258.47 1555
2258.92 1512
2259.37 1560
2259.82 1540
2260.27 1555
2260.72 1700
2261.17 1739
2261.61 1782
2262.06 1733
2262.51 1820
2262.96 1892
2263.41 1792
2263.86 1723
2264.31 1748
2264.76 1757
2265.21 1647
2265.65 1746
2266.10 1810
2266.55 1826
2267.00 1746
2267.45 1794
2267.90 1786
2268.35 1905
2268.80 1907
2269.25 1945
2269.70 1948
2270.15 2011
2270.60 1977
2271.05 1956
2271.50 2069
2271.95 2052
2272.40 1923
2272.85 1843
2273.30 1947
2273.75 1948
2274.20 1968
2274.65 2009
2275.10 2110
2275.55 2113
2276.00 2252
2276.45 2186
2276.90 2258
2277.35 2266
2277.80 2193
2278.25 2062
2278.70 2003
2279.15 1933
2279.60 1882
2280.05 1857
2280.50 1770
2280.95 1792
2281.40 1658
2281.85 1582
2282.30 1679
2282.75 1641
2283.20 1639
2283.66 1737
2284.11 1583
2284.56 1581
2285.01 1616
2285.46 1632
2285.91 1637
2286.36 1636
2286.81 1571
2287.26 1659
2287.72 1690
2288.17 1771
2288.62 1849
2289.07 1963
2289.52 2105
2289.97 2157
2290.42 2308
2290.88 2337
2291.33 2370
2291.78 2321
2292.23 2351
2292.68 2338
2293.13 2314
2293.59 2276
2294.04 2145
2294.49 1976
2294.94 2006
2295.39 1971
2295.85 1860
2296.30 1760
2296.75 1768
2297.20 1779
2297.65 1645
2298.11 1636
2298.56 1572
2299.01 1560
2299.46 1656
2299.92 1711
2300.37 1710
2300.82 1615
2301.27 1639
2301.73 1627
2302.18 1591
2302.63 1575
2303.09 1455
2303.54 1534
2303.99 1460
2304.44 1485
2304.90 1438
2305.35 1428
2305.80 1490
2306.26 1616
2306.71 1568
2307.16 1623
2307.62 1612
2308.07 1758
2308.52 1633
2308.98 1645
2309.43 1826
2309.88 1875
2310.34 1877
2310.79 1856
2311.24 1867
2311.70 1814
2312.15 1854
2312.60 1805
2313.06 1786
2313.51 1803
2313.97 1694
2314.42 1730
2314.87 1771
2315.33 1653
2315.78 1688
2316.24 1686
2316.69 1674
2317.14 1617
2317.60 1631
2318.05 1728
2318.51 1671
2318.96 1658
2319.42 1751
2319.87 1729
2320.32 1817
2320.78 1777
2321.23 1716
2321.69 1724
2322.14 1704
2322.60 1743
2323.05 1740
2323.51 1666
2323.96 1719
2324.42 1780
2324.87 1808
2325.33 1819
2325.78 1844
2326.24 1811
2326.69 1777
2327.15 1785
2327.60 1697
2328.06 1744
2328.51 1747
2328.97 1695
2329.42 1772
2329.88 1674
2330.33 1675
2330.79 1748
2331.25 1647
2331.70 1654
2332.16 1680
2332.61 1620
2333.07 1675
2333.52 1629
2333.98 1682
2334.44 1620
2334.89 1590
2335.35 1638
2335.80 1569
2336.26 1619
2336.72 1621
2337.17 1615
2337.63 1641
2338.08 1541
2338.54 1643
2339.00 1655
2339.45 1678
2339.91 1751
2340.37 1697
2340.82 1760
2341.28 1698
2341.74 1717
2342.19 1756
2342.65 1812
2343.11 1766
2343.56 1733
2344.02 1847
2344.48 1850
2344.93 1803
2345.39 1826
2345.85 1897
2346.30 1843
2346.76 1872
2347.22 1865
2347.67 1795
2348.13 1829
2348.59 1750
2349.05 1872
2349.50 1842
2349.96 1749
2350.42 1739
2350.88 1762
2351.33 1770
2351.79 1602
2352.25 1624
2352.71 1678
2353.16 1644
2353.62 1594
2354.08 1497
2354.54 1611
2355.00 1642
2355.45 1670
2355.91 1569
2356.37 1563
2356.83 1611
2357.29 1577
2357.74 1698
2358.20 1673
2358.66 1680
2359.12 1853
2359.58 1779
2360.04 1875
2360.49 1994
2360.95 2031
2361.41 1964
2361.87 1928
2362.33 1961
2362.79 2001
2363.24 2001
2363.70 1894
2364.16 1948
2364.62 1887
2365.08 1877
2365.54 1833
2366.00 1802
2366.46 1776
2366.92 1701
2367.37 1712
2367.83 1707
2368.29 1705
2368.75 1741
2369.21 1752
2369.67 1671
2370.13 1631
2370.59 1559
2371.05 1573
2371.51 1682
2371.97 1648
2372.43 1627
2372.89 1656
2373.35 1659
2373.81 1685
2374.27 1677
2374.73 1704
2375.19 1658
2375.65 1660
2376.11 1703
2376.57 1680
2377.03 1753
2377.49 1694
2377.95 1663
2378.41 1570
2378.87 1642
2379.33 1690
2379.79 1652
2380.25 1584
2380.71 1621
2381.17 1736
2381.63 1713
2382.09 1612
2382.55 1655
2383.01 1650
2383.47 1695
2383.93 1662
2384.39 1653
2384.85 1712
2385.31 1603
2385.77 1691
2386.24 1626
2386.70 1616
2387.16 1642
2387.62 1580
2388.08 1553
2388.54 1672
2389.00 1671
2389.46 1697
2389.92 1703
2390.39 1698
2390.85 1648
2391.31 1736
2391.77 1696
2392.23 1736
2392.69 1638
2393.15 1689
2393.62 1690
2394.08 1584
2394.54 1678
2395.00 1653
2395.46 1662
2395.92 1591
2396.39 1615
2396.85 1606
2397.31 1708
2397.77 1831
2398.23 1692
2398.70 1713
2399.16 1680
2399.62 1654
2400.08 1684
2400.55 1754
2401.01 1660
2401.47 1603
2401.93 1631
2402.39 1543
2402.86 1511
2403.32 1558
2403.78 1591
2404.24 1626
2404.71 1594
2405.17 1581
2405.63 1532
2406.10 1595
2406.56 1586
2407.02 1560
2407.48 1577
2407.95 1477
2408.41 1507
2408.87 1545
2409.34 1610
2409.80 1608
2410.26 1521
2410.73 1507
2411.19 1508
2411.65 1488
2412.12 1538
2412.58 1572
2413.04 1543
2413.51 1565
2413.97 1519
2414.43 1576
2414.90 1659
2415.36 1659
2415.83 1676
2416.29 1719
2416.75 1795
2417.22 1836
2417.68 1916
2418.14 1898
2418.61 1928
2419.07 1978
2419.54 1916
2420.00 1904
2420.47 1878
2420.93 1798
2421.39 1763
2421.86 1836
2422.32 1802
2422.79 1826
2423.25 1823
2423.72 1783
2424.18 1757
2424.64 1700
2425.11 1694
2425.57 1726
2426.04 1690
2426.50 1679
2426.97 1652
2427.43 1650
2427.90 1640
2428.36 1653
2428.83 1547
2429.29 1465
2429.76 1521
2430.22 1498
2430.69 1581
2431.15 1514
2431.62 1489
2432.08 1515
2432.55 1567
2433.02 1686
2433.48 1742
2433.95 1654
2434.41 1642
2434.88 1630
2435.34 1622
2435.81 1658
2436.27 1633
2436.74 1689
2437.21 1790
2437.67 1713
2438.14 1751
2438.60 1749
2439.07 1913
2439.54 1889
2440.00 1940
2440.47 2025
2440.93 1969
2441.40 1925
2441.87 2052
2442.33 1995
2442.80 2022
2443.27 1934
2443.73 1831
2444.20 1816
2444.66 1727
2445.13 1779
2445.60 1702
2446.06 1691
2446.53 1615
2447.00 1664
2447.46 1584
2447.93 1577
2448.40 1559
2448.87 1624
2449.33 1532
2449.80 1573
2450.27 1491
2450.73 1504
2451.20 1553
2451.67 1501
2452.13 1494
2452.60 1492
2453.07 1554
2453.54 1532
2454.00 1477
2454.47 1536
2454.94 1580
2455.41 1504
2455.87 1520
2456.34 1543
2456.81 1557
2457.28 1560
2457.74 1467
2458.21 1570
2458.68 1549
2459.15 1585
2459.62 1532
2460.08 1550
2460.55 1448
2461.02 1460
2461.49 1551
2461.96 1583
2462.42 1530
2462.89 1527
2463.36 1541
2463.83 1508
2464.30 1502
2464.77 1437
2465.23 1506
2465.70 1564
2466.17 1595
2466.64 1595
2467.11 1624
2467.58 1609
2468.05 1663
2468.52 1646
2468.98 1622
2469.45 1628
2469.92 1639
2470.39 1719
2470.86 1772
2471.33 1787
2471.80 1741
2472.27 1707
2472.74 1653
2473.21 1694
2473.67 1599
2474.14 1668
2474.61 1635
2475.08 1590
2475.55 1538
2476.02 1640
2476.49 1619
2476.96 1633
2477.43 1587
2477.90 1560
2478.37 1662
2478.84 1700
2479.31 1700
2479.78 1606
2480.25 1637
2480.72 1752
2481.19 1677
2481.66 1724
2482.13 1685
2482.60 1599
2483.07 1543
2483.54 1616
2484.01 1602
2484.48 1627
2484.95 1731
2485.42 1599
2485.89 1604
2486.36 1597
2486.83 1666
2487.30 1752
2487.77 1636
2488.24 1657
2488.72 1674
2489.19 1737
2489.66 1659
2490.13 1633
2490.60 1628
2491.07 1575
2491.54 1652
2492.01 1599
2492.48 1684
2492.95 1661
2493.42 1608
2493.90 1633
2494.37 1679
2494.84 1605
2495.31 1688
2495.78 1726
2496.25 1671
2496.72 1591
2497.20 1634
2497.67 1591
2498.14 1525
2498.61 1620
2499.08 1609
2499.55 1478
2500.03 1538
2500.50 1582
2500.97 1599
2501.44 1542
2501.91 1499
2502.38 1508
2502.86 1529
2503.33 1526
2503.80 1594
2504.27 1557
2504.75 1607
2505.22 1613
2505.69 1588
2506.16 1530
2506.63 1566
2507.11 1638
2507.58 1690
2508.05 1656
2508.52 1742
2509.00 1779
2509.47 1817
2509.94 1956
2510.42 1976
2510.89 2012
2511.36 2137
2511.83 2188
2512.31 2205
2512.78 2150
2513.25 2211
2513.73 2014
2514.20 1947
2514.67 1945
2515.14 1938
2515.62 1868
2516.09 1905
2516.56 1877
2517.04 1801
2517.51 1751
2517.99 1693
2518.46 1762
2518.93 1738
2519.41 1852
2519.88 1793
2520.35 1762
2520.83 1758
2521.30 1746
2521.77 1663
2522.25 1678
2522.72 1604
2523.20 1569
2523.67 1604
2524.14 1549
2524.62 1620
2525.09 1563
2525.57 1617
2526.04 1653
2526.51 1651
2526.99 1719
2527.46 1752
2527.94 1724
2528.41 1749
2528.89 1745
2529.36 1758
2529.84 1771
2530.31 1733
2530.79 1746
2531.26 1681
2531.73 1713
2532.21 1765
2532.68 1736
2533.16 1678
2533.63 1781
2534.11 1640
2534.58 1748
2535.06 1770
2535.53 1798
2536.01 1744
2536.48 1734
2536.96 1706
2537.44 1683
2537.91 1684
2538.39 1603
2538.86 1706
2539.34 1689
2539.81 1739
2540.29 1734
2540.76 1662
2541.24 1745
2541.71 1736
2542.19 1714
2542.67 1645
2543.14 1661
2543.62 1626
2544.09 1649
2544.57 1635
2545.05 1736
2545.52 1850
2546.00 1802
2546.47 1949
2546.95 2032
2547.43 1960
2547.90 2073
2548.38 2052
2548.86 2050
2549.33 2125
2549.81 2133
2550.28 2020
2550.76 1994
2551.24 1989
2551.71 1967
2552.19 1937
2552.67 1996
2553.14 1892
2553.62 1923
2554.10 1969
2554.57 1941
2555.05 1965
2555.53 1981
2556.01 1945
2556.48 1953
2556.96 1854
2557.44 1970
2557.91 1896
2558.39 1864
2558.87 1878
2559.35 1795
2559.82 1840
2560.30 1708
2560.78 1735
2561.26 1698
2561.73 1661
2562.21 1571
2562.69 1584
2563.17 1653
2563.64 1523
2564.12 1507
2564.60 1505
2565.08 1529
2565.56 1553
2566.03 1517
2566.51 1486
2566.99 1496
2567.47 1553
2567.95 1542
2568.42 1559
2568.90 1554
2569.38 1491
2569.86 1549
2570.34 1509
2570.82 1543
2571.29 1544
2571.77 1439
2572.25 1488
2572.73 1552
2573.21 1534
2573.69 1488
2574.17 1522
2574.64 1613
2575.12 1585
2575.60 1613
2576.08 1667
2576.56 1610
2577.04 1559
2577.52 1573
2578.00 1614
2578.48 1604
2578.95 1690
2579.43 1591
2579.91 1620
2580.39 1628
2580.87 1586
2581.35 1602
2581.83 1593
2582.31 1569
2582.79 1521
2583.27 1552
2583.75 1525
2584.23 1512
2584.71 1606
2585.19 1627
2585.67 1559
2586.15 1521
2586.63 1552
2587.11 1501
2587.59 1550
2588.07 1571
2588.55 1510
2589.03 1543
2589.51 1590
2589.99 1566
2590.47 1536
2590.95 1585
2591.43 1574
2591.91 1530
2592.39 1579
2592.87 1522
2593.35 1622
2593.83 1576
2594.31 1626
2594.79 1730
2595.27 1682
2595.75 1620
2596.23 1642
2596.71 1647
2597.20 1698
2597.68 1633
2598.16 1630
2598.64 1619
2599.12 1685
2599.60 1613
2600.08 1599
2600.56 1614
2601.04 1548
2601.53 1619
2602.01 1572
2602.49 1522
2602.97 1563
2603.45 1542
2603.93 1544
2604.41 1522
2604.90 1531
2605.38 1501
2605.86 1570
2606.34 1578
2606.82 1503
2607.30 1523
2607.79 1587
2608.27 1654
2608.75 1614
2609.23 1582
2609.71 1742
2610.20 1608
2610.68 1665
2611.16 1722
2611.64 1692
2612.12 1695
2612.61 1664
2613.09 1685
2613.57 1670
2614.05 1698
2614.54 1831
2615.02 1771
2615.50 1697
2615.98 1662
2616.47 1643
2616.95 1595
2617.43 1573
2617.91 1666
2618.40 1493
2618.88 1474
2619.36 1542
2619.85 1489
2620.33 1452
2620.81 1518
2621.29 1470
2621.78 1512
2622.26 1433
2622.74 1403
2623.23 1504
2623.71 1447
2624.19 1518
2624.68 1558
2625.16 1584
2625.64 1552
2626.13 1537
2626.61 1611
2627.10 1630
2627.58 1541
2628.06 1523
2628.55 1631
2629.03 1701
2629.51 1644
2630.00 1607
2630.48 1609
2630.97 1691
2631.45 1674
2631.93 1663
2632.42 1779
2632.90 1751
2633.39 1670
2633.87 1734
2634.35 1629
2634.84 1570
2635.32 1613
2635.81 1599
2636.29 1638
2636.78 1615
2637.26 1615
2637.75 1566
2638.23 1550
2638.72 1587
2639.20 1590
2639.68 1579
2640.17 1612
2640.65 1616
2641.14 1672
2641.62 1602
2642.11 1625
2642.59 1591
2643.08 1610
2643.56 1561
2644.05 1586
2644.53 1606
2645.02 1601
2645.51 1612
2645.99 1580
2646.48 1574
2646.96 1559
2647.45 1642
2647.93 1646
2648.42 1602
2648.90 1633
2649.39 1660
2649.88 1647
2650.36 1690
2650.85 1719
2651.33 1654
2651.82 1675
2652.30 1665
2652.79 1652
2653.28 1678
2653.76 1721
2654.25 1608
2654.73 1639
2655.22 1691
2655.71 1781
2656.19 1796
2656.68 1778
2657.17 1742
2657.65 1802
2658.14 1743
2658.63 1649
2659.11 1683
2659.60 1682
2660.09 1732
2660.57 1581
2661.06 1575
2661.55 1574
2662.03 1589
2662.52 1618
2663.01 1649
2663.49 1618
2663.98 1536
2664.47 1566
2664.95 1593
2665.44 1600
2665.93 1703
2666.42 1649
2666.90 1627
2667.39 1626
2667.88 1668
2668.36 1752
2668.85 1671
2669.34 1646
2669.83 1672
2670.31 1716
2670.80 1783
2671.29 1797
2671.78 1810
2672.27 1832
2672.75 1920
2673.24 2020
2673.73 2064
2674.22 2215
2674.70 2092
2675.19 2111
2675.68 2185
2676.17 2118
2676.66 2090
2677.15 2091
2677.63 2092
2678.12 2042
2678.61 1875
2679.10 1872
2679.59 1862
2680.08 1859
2680.56 1725
2681.05 1783
2681.54 1830
2682.03 1915
2682.52 1988
2683.01 1917
2683.50 1968
2683.98 1879
2684.47 1855
2684.96 1861
2685.45 1814
2685.94 1823
2686.43 1715
2686.92 1692
2687.41 1782
2687.90 1699
2688.39 1640
2688.88 1556
2689.36 1631
2689.85 1635
2690.34 1657
2690.83 1669
2691.32 1625
2691.81 1618
2692.30 1685
2692.79 1651
2693.28 1702
2693.77 1689
2694.26 1690
2694.75 1715
2695.24 1783
2695.73 1808
2696.22 1752
2696.71 1672
2697.20 1777
2697.69 1774
2698.18 1734
2698.67 1665
2699.16 1741
2699.65 1718
2700.14 1748
2700.63 1713
2701.12 1656
2701.61 1667
2702.10 1691
2702.59 1668
2703.08 1726
2703.57 1700
2704.06 1651
2704.56 1691
2705.05 1662
2705.54 1670
2706.03 1618
2706.52 1576
2707.01 1585
2707.50 1584
2707.99 1577
2708.48 1584
2708.97 1618
2709.46 1532
2709.96 1516
2710.45 1559
2710.94 1518
2711.43 1619
2711.92 1619
2712.41 1707
2712.90 1638
2713.40 1675
2713.89 1711
2714.38 1670
2714.87 1639
2715.36 1589
2715.85 1556
2716.35 1534
2716.84 1494
2717.33 1474
2717.82 1516
2718.31 1547
2718.80 1577
2719.30 1592
2719.79 1650
2720.28 1660
2720.77 1604
2721.27 1627
2721.76 1814
2722.25 1704
2722.74 1713
2723.23 1630
2723.73 1775
2724.22 1775
2724.71 1742
2725.20 1654
2725.70 1572
2726.19 1605
2726.68 1601
2727.18 1658
2727.67 1690
2728.16 1659
2728.65 1648
2729.15 1677
2729.64 1743
2730.13 1668
2730.63 1666
2731.12 1661
2731.61 1596
2732.10 1703
2732.60 1692
2733.09 1701
2733.58 1854
2734.08 1761
2734.57 1835
2735.06 1834
2735.56 1789
2736.05 1764
2736.55 1768
2737.04 1842
2737.53 1778
2738.03 1806
2738.52 1723
2739.01 1745
2739.51 1823
2740.00 1796
2740.50 1636
2740.99 1611
2741.48 1659
2741.98 1672
2742.47 1527
2742.97 1548
2743.46 1490
2743.95 1520
2744.45 1531
2744.94 1546
2745.44 1535
2745.93 1566
2746.43 1620
2746.92 1619
2747.42 1649
2747.91 1572
2748.40 1624
2748.90 1668
2749.39 1674
2749.89 1571
2750.38 1607
2750.88 1541
2751.37 1549
2751.87 1606
2752.36 1552
2752.86 1524
2753.35 1482
2753.85 1621
2754.34 1588
2754.84 1568
2755.33 1577
2755.83 1600
2756.33 1654
2756.82 1612
2757.32 1663
2757.81 1638
2758.31 1610
2758.80 1691
2759.30 1630
2759.79 1619
2760.29 1605
2760.79 1617
2761.28 1630
2761.78 1632
2762.27 1559
2762.77 1649
2763.27 1593
2763.76 1629
2764.26 1613
2764.75 1598
2765.25 1627
2765.75 1711
2766.24 1625
2766.74 1601
2767.23 1600
2767.73 1633
2768.23 1646
2768.72 1481
2769.22 1535
2769.72 1601
2770.21 1614
2770.71 1656
2771.21 1754
2771.70 1661
2772.20 1628
2772.70 1666
2773.19 1650
2773.69 1735
2774.19 1784
2774.69 1806
2775.18 1812
2775.68 1807
2776.18 1809
2776.67 1747
2777.17 1858
2777.67 1887
2778.17 1864
2778.66 1830
2779.16 1804
2779.66 1850
2780.16 1731
2780.65 1798
2781.15 1714
2781.65 1706
2782.15 1722
2782.64 1702
2783.14 1696
2783.64 1648
2784.14 1644
2784.63 1694
2785.13 1602
2785.63 1561
2786.13 1615
2786.63 1646
2787.12 1722
2787.62 1697
2788.12 1685
2788.62 1712
2789.12 1765
2789.62 1700
2790.11 1802
2790.61 1851
2791.11 1762
2791.61 1797
2792.11 1725
2792.61 1707
2793.11 1726
2793.60 1667
2794.10 1671
2794.60 1779
2795.10 1794
2795.60 1846
2796.10 1862
2796.60 1918
2797.10 2077
2797.60 2083
2798.09 2094
2798.59 2007
2799.09 1987
2799.59 2036
2800.09 1918
2800.59 1855
2801.09 1867
2801.59 1854
2802.09 1731
2802.59 1800
2803.09 1721
2803.59 1734
2804.09 1701
2804.59 1654
2805.09 1743
2805.59 1737
2806.09 1792
2806.59 1853
2807.09 1875
2807.59 2003
2808.09 1966
2808.59 2066
2809.09 2128
2809.59 2067
2810.09 2196
2810.59 2326
2811.09 2313
2811.59 2438
2812.09 2426
2812.59 2414
2813.09 2480
2813.59 2571
2814.09 2640
2814.59 2476
2815.09 2452
2815.59 2383
2816.09 2263
2816.59 2173
2817.09 2051
2817.59 1947
2818.10 2007
2818.60 2002
2819.10 1910
2819.60 1826
2820.10 1879
2820.60 1867
2821.10 1754
2821.60 1760
2822.10 1791
2822.61 1769
2823.11 1670
2823.61 1596
2824.11 1660
2824.61 1612
2825.11 1666
2825.61 1702
2826.12 1709
2826.62 1589
2827.12 1697
2827.62 1682
2828.12 1619
2828.62 1624
2829.13 1609
2829.63 1614
2830.13 1677
2830.63 1556
2831.13 1552
2831.64 1557
2832.14 1527
2832.64 1604
2833.14 1601
2833.65 1620
2834.15 1626
2834.65 1635
2835.15 1672
2835.65 1694
2836.16 1673
2836.66 1665
2837.16 1639
2837.66 1683
2838.17 1664
2838.67 1682
2839.17 1719
2839.68 1676
2840.18 1681
2840.68 1714
2841.18 1677
2841.69 1806
2842.19 1790
2842.69 1803
2843.20 1846
2843.70 1819
2844.20 1748
2844.71 1729
2845.21 1744
2845.71 1909
2846.22 1903
2846.72 1851
2847.22 1878
2847.73 1990
2848.23 1950
2848.73 1902
2849.24 1901
2849.74 1867
2850.24 1794
2850.75 1751
2851.25 1789
2851.76 1821
2852.26 1772
2852.76 1687
2853.27 1694
2853.77 1746
2854.28 1690
2854.78 1758
2855.28 1735
2855.79 1782
2856.29 1814
2856.80 1856
2857.30 1784
2857.81 1818
2858.31 1946
2858.82 1941
2859.32 1978
2859.82 1920
2860.33 1935
2860.83 1953
2861.34 1977
2861.84 1892
2862.35 1887
2862.85 1804
2863.36 1827
2863.86 1800
2864.37 1770
2864.87 1722
2865.38 1640
2865.88 1661
2866.39 1709
2866.89 1633
2867.40 1675
2867.90 1629
2868.41 1697
2868.91 1683
2869.42 1672
2869.93 1777
2870.43 1812
2870.94 1886
2871.44 1824
2871.95 1916
2872.45 1966
2872.96 1960
2873.47 1994
2873.97 2002
2874.48 1919
2874.98 1961
2875.49 1917
2875.99 1824
2876.50 1791
2877.01 1820
2877.51 1722
2878.02 1690
2878.53 1825
2879.03 1723
2879.54 1752
2880.04 1823
2880.55 1852
2881.06 1931
2881.56 1865
2882.07 1903
2882.58 1933
2883.08 1939
2883.59 1969
2884.10 1932
2884.60 1907
2885.11 1984
2885.62 2103
2886.12 2158
2886.63 2041
2887.14 2038
2887.65 2053
2888.15 2028
2888.66 2049
2889.17 2017
2889.67 1940
2890.18 1975
2890.69 1949
2891.20 1925
2891.70 1950
2892.21 1820
2892.72 1879
2893.23 1891
2893.73 1709
2894.24 1797
2894.75 1727
2895.26 1868
2895.76 1867
2896.27 1870
2896.78 1834
2897.29 1964
2897.80 2054
2898.30 1961
2898.81 1933
2899.32 1898
2899.83 1875
2900.34 1819
2900.84 1799
2901.35 1805
2901.86 1775
2902.37 1848
2902.88 1933
2903.39 1918
2903.89 1910
2904.40 1914
2904.91 1895
2905.42 1811
2905.93 1893
2906.44 1846
2906.95 1788
2907.45 1758
2907.96 1776
2908.47 1715
2908.98 1726
2909.49 1741
2910.00 1691
2910.51 1706
2911.02 1667
2911.53 1678
2912.03 1686
2912.54 1782
2913.05 1701
2913.56 1794
2914.07 1796
2914.58 1867
2915.09 1704
2915.60 1751
2916.11 1754
2916.62 1717
2917.13 1812
2917.64 1846
2918.15 1873
2918.66 1788
2919.17 1839
2919.68 1918
2920.19 1939
2920.70 1919
2921.21 1983
2921.72 2024
2922.23 2047
2922.74 2150
2923.25 2212
2923.76 2274
2924.27 2269
2924.78 2273
2925.29 2333
2925.80 2302
2926.31 2273
2926.82 2309
2927.33 2147
2927.84 2123
2928.35 2135
2928.86 1957
2929.37 1883
2929.88 1777
2930.39 1779
2930.91 1700
2931.42 1845
2931.93 1757
2932.44 1760
2932.95 1709
2933.46 1641
2933.97 1629
2934.48 1695
2934.99 1679
2935.50 1699
2936.02 1698
2936.53 1782
2937.04 1864
2937.55 1846
2938.06 2024
2938.57 2170
2939.08 2192
2939.60 2444
2940.11 2673
2940.62 2838
2941.13 3105
2941.64 3118
2942.15 3289
2942.67 3218
2943.18 3188
2943.69 3190
2944.20 2929
2944.71 2837
2945.23 2739
2945.74 2587
2946.25 2455
2946.76 2528
2947.28 2403
2947.79 2192
2948.30 2050
2948.81 2083
2949.32 2068
2949.84 1907
2950.35 1786
2950.86 1866
2951.37 1922
2951.89 1852
2952.40 1789
2952.91 1759
2953.43 1730
2953.94 1664
2954.45 1674
2954.96 1677
2955.48 1625
2955.99 1660
2956.50 1655
2957.02 1641
2957.53 1667
2958.04 1695
2958.56 1612
2959.07 1762
2959.58 1677
2960.10 1711
2960.61 1740
2961.12 1853
2961.64 1837
2962.15 1832
2962.66 1890
2963.18 1924
2963.69 1956
2964.20 1969
2964.72 1910
2965.23 1797
2965.75 1806
2966.26 1823
2966.77 1738
2967.29 1803
2967.80 1845
2968.32 1711
2968.83 1804
2969.34 1813
2969.86 1807
2970.37 1781
2970.89 1890
2971.40 1818
2971.92 1722
2972.43 1725
2972.94 1706
2973.46 1723
2973.97 1724
2974.49 1808
2975.00 1845
2975.52 1804
2976.03 1800
2976.55 1770
2977.06 1802
2977.58 1728
2978.09 1809
2978.61 1781
2979.12 1865
2979.64 1864
2980.15 1938
2980.67 2033
2981.18 1962
2981.70 1992
2982.21 2003
2982.73 1997
2983.24 1944
2983.76 1988
2984.27 1951
2984.79 1926
2985.30 1978
2985.82 1944
2986.34 2031
2986.85 1934
2987.37 1994
2987.88 1964
2988.40 1897
2988.91 1948
2989.43 2043
2989.95 2072
2990.46 1969
2990.98 1921
2991.49 1960
2992.01 2125
2992.53 2064
2993.04 2094
2993.56 2001
2994.08 1985
2994.59 2146
2995.11 2144
2995.62 2272
2996.14 2375
2996.66 2410
2997.17 2456
2997.69 2475
2998.21 2422
2998.72 2643
2999.24 2611
2999.76 2532
3000.27 2498
3000.79 2559
3001.31 2557
3001.83 2642
3002.34 2630
3002.86 2696
3003.38 3156
3003.89 3427
3004.41 3701
3004.93 3926
3005.45 4130
3005.96 4182
3006.48 4207
3007.00 3994
3007.51 3756
3008.03 3608
3008.55 3206
3009.07 2891
3009.59 2714
3010.10 2493
3010.62 2321
3011.14 2231
3011.66 2125
3012.17 1954
3012.69 1951
3013.21 2001
3013.73 1981
3014.25 1941
3014.76 1969
3015.28 1952
3015.80 1983
3016.32 1901
3016.84 1944
3017.36 1977
3017.87 1955
3018.39 1986
3018.91 1968
3019.43 2019
3019.95 2042
3020.47 2001
3020.98 2045
3021.50 2115
3022.02 2028
3022.54 2110
3023.06 2135
3023.58 2040
3024.10 2111
3024.62 2223
3025.13 2336
3025.65 2250
3026.17 2273
3026.69 2292
3027.21 2133
3027.73 2103
3028.25 2038
3028.77 1982
3029.29 1926
3029.81 1933
3030.33 1899
3030.85 1897
3031.37 1817
3031.89 1789
3032.41 1811
3032.92 1808
3033.44 1797
3033.96 1884
3034.48 1979
3035.00 1922
3035.52 1997
3036.04 1960
3036.56 1956
3037.08 2018
3037.60 1971
3038.12 1985
3038.64 1922
3039.16 1864
3039.68 1779
3040.20 1808
3040.72 1848
3041.24 1871
3041.77 1827
3042.29 1845
3042.81 1845
3043.33 1791
3043.85 1740
3044.37 1784
3044.89 1811
3045.41 1866
3045.93 1951
3046.45 1874
3046.97 1796
3047.49 1772
3048.01 1811
3048.53 1840
3049.06 1807
3049.58 1774
3050.10 1764
3050.62 1766
3051.14 1727
3051.66 1717
3052.18 1711
3052.70 1668
3053.23 1709
3053.75 1717
3054.27 1596
3054.79 1688
3055.31 1617
3055.83 1730
3056.35 1756
3056.88 1817
3057.40 1714
3057.92 1688
3058.44 1795
3058.96 1775
3059.49 1711
3060.01 1777
3060.53 1790
3061.05 1765
3061.57 1821
3062.10 1815
3062.62 1791
3063.14 1869
3063.66 1959
3064.18 1932
3064.71 1993
3065.23 1932
3065.75 2007
3066.27 1992
3066.80 2021
3067.32 2018
3067.84 2040
3068.36 2094
3068.89 1985
3069.41 1970
3069.93 2017
3070.46 1966
3070.98 1961
3071.50 1999
3072.02 2024
3072.55 1905
3073.07 2004
3073.59 2029
3074.12 2085
3074.64 2063
3075.16 2051
3075.69 2020
3076.21 2132
3076.73 2219
3077.26 2221
3077.78 2142
3078.30 2176
3078.83 2378
3079.35 2325
3079.87 2224
3080.40 2351
3080.92 2320
3081.45 2445
3081.97 2382
3082.49 2382
3083.02 2393
3083.54 2372
3084.06 2423
3084.59 2325
3085.11 2224
3085.64 2265
3086.16 2245
3086.69 2305
3087.21 2340
3087.73 2360
3088.26 2528
3088.78 2854
3089.31 3046
3089.83 3264
3090.36 3446
3090.88 3487
3091.41 3495
3091.93 3336
3092.45 3020
3092.98 2939
3093.50 2750
3094.03 2699
3094.55 2508
3095.08 2524
3095.60 2390
3096.13 2286
3096.65 2266
3097.18 2235
3097.70 2305
3098.23 2290
3098.76 2224
3099.28 2310
3099.81 2455
3100.33 2574
3100.86 2922
3101.38 3151
3101.91 3448
3102.43 3958
3102.96 4310
3103.48 4353
3104.01 4498
3104.54 4389
3105.06 4294
3105.59 4147
3106.11 3575
3106.64 3284
3107.17 3079
3107.69 2772
3108.22 2580
3108.74 2389
3109.27 2310
3109.80 2331
3110.32 2170
3110.85 2273
3111.37 2110
3111.90 2103
3112.43 2136
3112.95 2095
3113.48 2046
3114.01 2035
3114.53 1949
3115.06 1968
3115.59 1986
3116.11 1954
3116.64 1941
3117.17 2044
3117.69 1992
3118.22 1980
3118.75 1975
3119.27 1939
3119.80 1972
3120.33 1981
3120.86 2004
3121.38 2105
3121.91 2096
3122.44 2176
3122.96 2203
3123.49 2151
3124.02 2066
3124.55 2034
3125.07 2089
3125.60 2073
3126.13 2014
3126.66 2050
3127.18 2030
3127.71 2064
3128.24 2123
3128.77 2043
3129.30 1894
3129.82 1982
3130.35 2085
3130.88 1898
3131.41 1887
3131.94 1862
3132.46 1913
3132.99 1813
3133.52 1877
3134.05 1943
3134.58 1901
3135.10 1901
3135.63 1920
3136.16 1929
3136.69 1951
3137.22 1844
3137.75 1883
3138.28 1848
3138.80 1830
3139.33 1824
3139.86 1894
3140.39 1801
3140.92 1763
3141.45 1753
3141.98 1706
3142.51 1630
3143.03 1680
3143.56 1597
3144.09 1753
3144.62 1776
3145.15 1690
3145.68 1710
3146.21 1906
3146.74 1899
3147.27 1957
3147.80 1902
3148.33 1975
3148.86 2103
3149.39 2197
3149.92 2199
3150.45 2085
3150.97 1944
3151.50 2079
3152.03 2041
3152.56 2052
3153.09 1921
3153.62 1920
3154.15 1906
3154.68 1860
3155.21 1900
3155.74 1797
3156.27 1787
3156.80 1898
3157.33 1905
3157.86 1888
3158.39 1898
3158.93 1951
3159.46 2036
3159.99 2066
3160.52 2139
3161.05 2092
3161.58 1976
3162.11 2030
3162.64 1988
3163.17 1901
3163.70 1961
3164.23 1953
3164.76 1942
3165.29 1935
3165.82 1950
3166.35 1857
3166.89 1811
3167.42 1782
3167.95 1757
3168.48 1772
3169.01 1789
3169.54 1751
3170.07 1682
3170.60 1720
3171.13 1821
3171.67 1832
3172.20 1928
3172.73 1902
3173.26 1922
3173.79 1927
3174.32 1988
3174.86 1969
3175.39 1991
3175.92 1982
3176.45 1989
3176.98 1969
3177.51 1894
3178.05 1831
3178.58 1812
3179.11 1804
3179.64 1838
3180.17 1836
3180.71 1783
3181.24 1733
3181.77 1764
3182.30 1686
3182.84 1659
3183.37 1650
3183.90 1676
3184.43 1603
3184.97 1615
3185.50 1595
3186.03 1684
3186.56 1730
3187.10 1658
3187.63 1623
3188.16 1679
3188.69 1586
3189.23 1602
3189.76 1645
3190.29 1775
3190.83 1744
3191.36 1663
3191.89 1802
3192.43 1812
3192.96 1735
3193.49 1789
3194.02 1716
3194.56 1710
3195.09 1724
3195.62 1759
3196.16 1624
3196.69 1675
3197.23 1908
3197.76 1761
3198.29 1711
3198.83 1733
3199.36 1716
3199.89 1781
3200.43 1845
3200.96 1736
3201.50 1845
3202.03 1858
3202.56 1808
3203.10 1920
3203.63 1852
3204.17 1875
3204.70 1817
3205.23 1915
3205.77 1949
3206.30 1900
3206.84 1933
3207.37 1964
3207.91 2057
3208.44 2011
3208.97 2123
3209.51 2168
3210.04 2149
3210.58 2235
3211.11 2246
3211.65 2170
3212.18 2132
3212.72 2166
3213.25 2159
3213.79 2105
3214.32 2032
3214.86 1979
3215.39 1882
3215.93 1863
3216.46 1722
3217.00 1774
3217.53 1782
3218.07 1697
3218.60 1676
3219.14 1622
3219.67 1629
3220.21 1625
3220.74 1693
3221.28 1794
3221.82 1784
3222.35 1798
3222.89 1975
3223.42 2032
3223.96 1955
3224.49 2069
3225.03 2207
3225.57 2162
3226.10 2207
3226.64 2184
3227.17 2112
3227.71 2005
3228.25 1956
3228.78 1990
3229.32 1886
3229.85 1923
3230.39 1812
3230.93 1888
3231.46 1895
3232.00 1845
3232.54 1729
3233.07 1838
3233.61 1852
3234.15 1927
3234.68 1968
3235.22 1978
3235.76 2000
3236.29 2104
3236.83 2140
3237.37 2161
3237.90 2146
3238.44 2089
3238.98 2114
3239.51 2139
3240.05 1960
3240.59 1973
3241.13 2011
3241.66 2005
3242.20 1921
3242.74 2012
3243.28 2001
3243.81 2001
3244.35 2001
3244.89 2032
3245.43 1925
3245.96 2009
3246.50 2018
3247.04 2085
3247.58 2157
3248.11 2154
3248.65 2077
3249.19 2177
3249.73 2252
3250.27 2439
3250.80 2557
3251.34 2957
3251.88 3262
3252.42 3711
3252.96 3799
3253.49 3871
3254.03 3853
3254.57 3907
3255.11 3838
3255.65 3697
3256.19 3487
3256.72 3362
3257.26 3116
3257.80 2920
3258.34 2851
3258.88 2698
3259.42 2704
3259.96 2644
3260.49 2667
3261.03 2864
3261.57 2898
3262.11 2896
3262.65 2992
3263.19 2988
3263.73 3144
3264.27 3127
3264.81 3097
3265.35 3212
3265.88 3168
3266.42 3266
3266.96 3391
3267.50 3183
3268.04 3157
3268.58 3248
3269.12 3093
3269.66 2919
3270.20 2666
3270.74 2642
3271.28 2491
3271.82 2423
3272.36 2433
3272.90 2345
3273.44 2227
3273.98 2229
3274.52 2328
3275.06 2346
3275.60 2338
3276.14 2430
3276.68 2358
3277.22 2531
3277.76 2595
3278.30 2564
3278.84 2574
3279.38 2429
3279.92 2599
3280.46 2569
3281.00 2525
3281.54 2462
3282.08 2482
3282.62 2445
3283.16 2451
3283.70 2522
3284.25 2427
3284.79 2339
3285.33 2499
3285.87 2535
3286.41 2532
3286.95 2491
3287.49 2563
3288.03 2532
3288.57 2669
3289.11 2653
3289.66 2742
3290.20 2743
3290.74 2822
3291.28 2947
3291.82 2979
3292.36 3156
3292.90 3302
3293.44 3504
3293.99 3714
3294.53 3792
3295.07 4142
3295.61 4247
3296.15 4367
3296.69 4366
3297.24 4330
3297.78 4267
3298.32 4272
3298.86 4079
3299.40 3757
3299.95 3763
3300.49 3541
3301.03 3395
3301.57 3120
3302.11 3093
3302.66 2991
3303.20 2989
3303.74 2962
3304.28 2889
3304.83 2919
3305.37 2933
3305.91 2872
3306.45 2818
3307.00 2843
3307.54 2817
3308.08 2872
3308.62 2920
3309.17 2891
3309.71 2998
3310.25 2967
3310.80 3061
3311.34 3007
3311.88 3021
3312.43 3049
3312.97 2969
3313.51 2983
3314.05 2950
3314.60 2930
3315.14 3055
3315.68 3215
3316.23 3293
3316.77 3408
3317.31 3648
3317.86 3774
3318.40 3975
3318.95 4196
3319.49 4451
3320.03 4684
3320.58 4922
3321.12 4892
3321.66 4892
3322.21 4791
3322.75 4817
3323.30 4606
3323.84 4502
3324.38 4413
3324.93 4255
3325.47 4059
3326.02 3850
3326.56 3740
3327.10 3672
3327.65 3773
3328.19 3829
3328.74 3848
3329.28 3781
3329.83 3761
3330.37 3821
3330.92 4334
3331.46 4975
3332.01 6198
3332.55 7482
3333.09 9345
3333.64 11877
3334.18 14942
3334.73 17896
3335.27 20870
3335.82 23087
3336.36 24537
3336.91 24903
3337.45 24467
3338.00 23159
3338.54 21367
3339.09 18899
3339.64 16546
3340.18 13748
3340.73 11386
3341.27 9257
3341.82 7695
3342.36 6482
3342.91 5626
3343.45 4829
3344.00 4120
3344.54 3802
3345.09 3617
3345.64 3463
3346.18 3225
3346.73 3192
3347.27 3212
3347.82 2948
3348.37 2966
3348.91 2940
3349.46 2802
3350.00 2615
3350.55 2769
3351.10 2582
3351.64 2575
3352.19 2477
3352.74 2563
3353.28 2522
3353.83 2507
3354.37 2539
3354.92 2607
3355.47 2643
3356.01 2678
3356.56 2707
3357.11 2652
3357.65 2676
3358.20 2652
3358.75 2528
3359.30 2599
3359.84 2505
3360.39 2518
3360.94 2528
3361.48 2438
3362.03 2489
3362.58 2502
3363.12 2565
3363.67 2597
3364.22 2654
3364.77 2664
3365.31 2650
3365.86 2579
3366.41 2611
3366.96 2544
3367.50 2470
3368.05 2412
3368.60 2422
3369.15 2372
3369.69 2392
3370.24 2540
3370.79 2600
3371.34 2653
3371.89 2817
3372.43 3107
3372.98 3352
3373.53 3614
3374.08 3670
3374.63 3805
3375.17 3893
3375.72 3857
3376.27 3780
3376.82 3546
3377.37 3368
3377.92 3128
3378.46 2940
3379.01 2703
3379.56 2545
3380.11 2470
3380.66 2461
3381.21 2312
3381.76 2279
3382.30 2279
3382.85 2163
3383.40 2117
3383.95 2081
3384.50 2166
3385.05 2132
3385.60 2140
3386.15 2061
3386.70 2026
3387.25 1917
3387.79 1877
3388.34 1915
3388.89 1955
3389.44 1941
3389.99 1948
3390.54 2015
3391.09 1956
3391.64 1921
3392.19 1883
3392.74 2012
3393.29 2008
3393.84 1994
3394.39 2043
3394.94 2029
3395.49 2045
3396.04 2060
3396.59 2142
3397.14 2175
3397.69 2172
3398.24 2119
3398.79 2201
3399.34 2211
3399.89 2201
3400.44 2263
3400.99 2153
3401.54 2067
3402.09 2096
3402.64 2028
3403.19 1951
3403.74 1887
3404.29 1927
3404.84 1959
3405.39 1963
3405.94 1875
3406.49 1894
3407.05 1958
3407.60 1899
3408.15 1918
3408.70 1885
3409.25 1863
3409.80 1906
3410.35 2009
3410.90 1976
3411.45 2155
3412.00 2101
3412.56 2103
3413.11 2237
3413.66 2198
3414.21 2112
3414.76 2117
3415.31 2133
3415.86 2096
3416.41 2117
3416.97 2177
3417.52 2105
3418.07 2160
3418.62 2229
3419.17 2084
3419.73 2057
3420.28 2035
3420.83 2037
3421.38 1988
3421.93 1881
3422.48 1890
3423.04 1858
3423.59 1949
3424.14 1883
3424.69 1940
3425.25 1929
3425.80 1820
3426.35 1765
3426.90 1836
3427.45 1809
3428.01 1812
3428.56 1778
3429.11 1749
3429.66 1720
3430.22 1766
3430.77 1719
3431.32 1729
3431.88 1635
3432.43 1654
3432.98 1664
3433.53 1668
3434.09 1706
3434.64 1747
3435.19 1713
3435.75 1745
3436.30 1838
3436.85 1815
3437.41 1834
3437.96 1888
3438.51 1954
3439.07 1990
3439.62 1908
3440.17 1841
3440.73 1776
3441.28 1840
3441.83 1790
3442.39 1865
3442.94 1872
3443.49 1880
3444.05 1799
3444.60 1829
3445.16 1716
3445.71 1761
3446.26 1738
3446.82 1691
3447.37 1644
3447.93 1680
3448.48 1610
3449.03 1606
3449.59 1688
3450.14 1663
3450.70 1721
3451.25 1752
3451.81 1665
3452.36 1620
3452.91 1653
3453.47 1536
3454.02 1571
3454.58 1649
3455.13 1686
3455.69 1740
3456.24 1722
3456.80 1748
3457.35 1763
3457.91 1762
3458.46 1688
3459.02 1677
3459.57 1694
3460.13 1721
3460.68 1647
3461.24 1731
3461.79 1666
3462.35 1806
3462.90 1877
3463.46 1724
3464.01 1816
3464.57 1821
3465.12 1869
3465.68 1901
3466.23 1866
3466.79 1884
3467.35 1894
3467.90 1953
3468.46 2075
3469.01 2001
3469.57 2033
3470.12 2100
3470.68 2040
3471.24 2050
3471.79 2029
3472.35 1946
3472.90 2002
3473.46 2037
3474.02 2059
3474.57 2033
3475.13 2028
3475.69 2082
3476.24 2000
3476.80 1969
3477.35 2021
3477.91 2255
3478.47 2238
3479.02 2214
3479.58 2338
3480.14 2476
3480.69 2400
3481.25 2306
3481.81 2334
3482.36 2452
3482.92 2434
3483.48 2317
3484.03 2327
3484.59 2350
3485.15 2481
3485.71 2456
3486.26 2333
3486.82 2438
3487.38 2438
3487.93 2566
3488.49 2725
3489.05 2867
3489.61 3114
3490.16 3610
3490.72 4293
3491.28 5106
3491.84 5564
3492.39 6122
3492.95 6552
3493.51 6649
3494.07 6293
3494.63 6039
3495.18 5413
3495.74 4912
3496.30 4345
3496.86 3847
3497.42 3404
3497.97 3262
3498.53 3093
3499.09 3017
3499.65 2879
3500.21 2883
3500.76 2860
3501.32 2885
3501.88 3072
3502.44 3052
3503.00 3245
3503.56 3596
3504.11 3771
3504.67 3913
3505.23 4033
3505.79 4124
3506.35 4109
3506.91 3983
3507.47 3837
3508.03 3717
3508.59 3649
3509.14 3275
3509.70 3122
3510.26 3006
3510.82 2883
3511.38 2714
3511.94 2477
3512.50 2481
3513.06 2505
3513.62 2437
3514.18 2337
3514.74 2185
3515.30 2058
3515.86 2097
3516.41 2021
3516.97 2060
3517.53 2079
3518.09 1923
3518.65 1970
3519.21 1934
3519.77 1981
3520.33 1911
3520.89 1976
3521.45 1933
3522.01 2042
3522.57 1992
3523.13 1945
3523.69 2025
3524.25 2005
3524.81 2006
3525.37 2031
3525.93 2074
3526.49 2102
3527.05 2184
3527.61 2041
3528.18 2031
3528.74 2118
3529.30 2055
3529.86 1971
3530.42 2018
3530.98 1957
3531.54 2025
3532.10 1943
3532.66 1956
3533.22 1940
3533.78 1906
3534.34 1973
3534.90 1985
3535.47 1920
3536.03 1978
3536.59 1965
3537.15 1966
3537.71 1932
3538.27 1978
3538.83 2026
3539.39 1997
3539.96 2006
3540.52 1954
3541.08 1992
3541.64 1993
3542.20 2109
3542.76 2086
3543.32 2089
3543.89 2114
3544.45 2117
3545.01 2190
3545.57 2154
3546.13 2168
3546.70 2115
3547.26 1926
3547.82 1930
3548.38 1989
3548.94 1968
3549.51 1956
3550.07 2002
3550.63 1984
3551.19 1851
3551.76 1878
3552.32 1939
3552.88 1913
3553.44 1862
3554.01 1863
3554.57 1870
3555.13 1840
3555.69 1831
3556.26 1793
3556.82 1861
3557.38 1813
3557.94 1801
3558.51 1781
3559.07 1864
3559.63 1886
3560.20 1778
3560.76 1763
3561.32 1842
3561.89 1839
3562.45 1837
3563.01 1841
3563.57 1811
3564.14 1919
3564.70 1984
3565.26 1915
3565.83 1921
3566.39 1964
3566.96 1940
3567.52 1958
3568.08 1933
3568.65 1835
3569.21 1809
3569.77 1807
3570.34 1814
3570.90 1713
3571.47 1816
3572.03 1841
3572.59 1757
3573.16 1760
3573.72 1790
3574.29 1787
3574.85 1924
3575.41 2024
3575.98 2257
3576.54 2337
3577.11 2446
3577.67 2511
3578.24 2465
3578.80 2418
3579.36 2354
3579.93 2260
3580.49 2118
3581.06 2180
3581.62 2076
3582.19 2022
3582.75 2017
3583.32 1947
3583.88 1829
3584.45 1967
3585.01 1823
3585.58 1750
3586.14 1769
3586.71 1698
3587.27 1702
3587.84 1708
3588.40 1634
3588.97 1670
3589.53 1686
3590.10 1703
3590.66 1682
3591.23 1610
3591.80 1678
3592.36 1775
3592.93 1718
3593.49 1674
3594.06 1663
3594.62 1724
3595.19 1712
3595.76 1816
3596.32 1710
3596.89 1702
3597.45 1781
3598.02 1750
3598.59 1771
3599.15 1770
3599.72 1858
3600.28 1831
3600.85 1741
3601.42 1771
3601.98 1702
3602.55 1733
3603.12 1837
3603.68 1763
3604.25 1714
3604.81 1729
3605.38 1686
3605.95 1719
3606.51 1753
3607.08 1738
3607.65 1697
3608.21 1613
3608.78 1606
3609.35 1628
3609.92 1617
3610.48 1537
3611.05 1564
3611.62 1613
3612.18 1666
3612.75 1600
3613.32 1670
3613.89 1717
3614.45 1864
3615.02 2151
3615.59 2189
3616.15 2385
3616.72 2808
3617.29 3098
3617.86 3377
3618.42 3626
3618.99 3742
3619.56 3616
3620.13 3505
3620.70 3219
3621.26 3120
3621.83 2955
3622.40 2831
3622.97 2609
3623.54 2312
3624.10 2151
3624.67 1930
3625.24 1896
3625.81 1821
3626.38 1788
3626.94 1787
3627.51 1739
3628.08 1694
3628.65 1693
3629.22 1601
3629.79 1638
3630.35 1680
3630.92 1694
3631.49 1665
3632.06 1653
3632.63 1674
3633.20 1684
3633.77 1584
3634.34 1606
3634.90 1589
3635.47 1577
3636.04 1595
3636.61 1567
3637.18 1563
3637.75 1599
3638.32 1638
3638.89 1599
3639.46 1583
3640.03 1661
3640.60 1697
3641.17 1864
3641.73 1926
3642.30 1929
3642.87 1908
3643.44 1963
3644.01 1911
3644.58 1854
3645.15 1853
3645.72 1753
3646.29 1794
3646.86 1851
3647.43 1888
3648.00 1939
3648.57 1888
3649.14 1814
3649.71 1815
3650.28 1815
3650.85 1887
3651.42 1827
3651.99 1960
3652.56 1918
3653.13 1972
3653.70 1985
3654.27 1973
3654.84 2116
3655.41 2113
3655.98 2040
3656.56 1999
3657.13 2036
3657.70 2074
3658.27 2041
3658.84 2078
3659.41 2027
3659.98 2132
3660.55 2116
3661.12 2087
3661.69 2039
3662.26 2163
3662.83 2047
3663.41 1903
3663.98 1924
3664.55 1903
3665.12 1970
3665.69 1945
3666.26 1954
3666.83 1914
3667.41 1846
3667.98 1891
3668.55 2002
3669.12 1922
3669.69 1833
3670.26 1791
3670.83 1775
3671.41 1822
3671.98 1763
3672.55 1767
3673.12 1742
3673.69 1833
3674.27 1976
3674.84 1872
3675.41 1884
3675.98 1854
3676.55 1888
3677.13 1961
3677.70 2007
3678.27 2044
3678.84 1951
3679.42 2072
3679.99 1961
3680.56 1899
3681.13 1963
3681.71 1930
3682.28 1995
3682.85 1844
3683.42 1665
3684.00 1751
3684.57 1672
3685.14 1624
3685.71 1723
3686.29 1781
3686.86 1751
3687.43 1766
3688.01 1888
3688.58 2022
3689.15 1959
3689.73 2062
3690.30 2084
3690.87 2011
3691.45 2002
3692.02 1977
3692.59 2076
3693.17 2201
3693.74 2101
3694.31 1992
3694.89 1929
3695.46 1898
3696.03 1754
3696.61 1649
3697.18 1592
3697.75 1718
3698.33 1663
3698.90 1608
3699.48 1605
3700.05 1708
3700.62 1737
3701.20 1781
3701.77 1752
3702.35 1736
3702.92 1689
3703.50 1713
3704.07 1824
3704.64 1777
3705.22 1764
3705.79 1762
3706.37 1772
3706.94 1753
3707.52 1748
3708.09 1712
3708.67 1800
3709.24 1822
3709.81 1809
3710.39 1818
3710.96 1847
3711.54 1731
3712.11 1668
3712.69 1678
3713.26 1737
3713.84 1618
3714.41 1645
3714.99 1716
3715.56 1742
3716.14 1728
3716.71 1721
3717.29 1701
3717.87 1677
3718.44 1655
3719.02 1673
3719.59 1654
3720.17 1682
3720.74 1647
3721.32 1626
3721.89 1700
3722.47 1703
3723.05 1563
3723.62 1506
3724.20 1569
3724.77 1536
3725.35 1528
3725.93 1637
3726.50 1565
3727.08 1614
3727.65 1699
3728.23 1652
3728.81 1683
3729.38 1727
3729.96 2011
3730.53 2160
3731.11 2253
3731.69 2384
3732.26 2547
3732.84 2738
3733.42 2971
3733.99 3094
3734.57 3007
3735.15 2938
3735.72 2800
3736.30 2732
3736.88 2531
3737.45 2465
3738.03 2306
3738.61 2182
3739.18 2044
3739.76 2043
3740.34 1994
3740.92 1899
3741.49 1813
3742.07 1723
3742.65 1749
3743.23 1762
3743.80 1755
3744.38 1697
3744.96 1748
3745.53 1689
3746.11 1642
3746.69 1584
3747.27 1600
3747.85 1622
3748.42 1669
3749.00 1606
3749.58 1553
3750.16 1706
3750.73 1578
3751.31 1601
3751.89 1551
3752.47 1475
3753.05 1539
3753.62 1530
3754.20 1602
3754.78 1586
3755.36 1534
3755.94 1596
3756.52 1624
3757.09 1632
3757.67 1690
3758.25 1725
3758.83 1717
3759.41 1786
3759.99 1845
3760.57 1806
3761.14 1776
3761.72 1873
3762.30 1870
3762.88 1948
3763.46 1855
3764.04 1854
3764.62 1877
3765.20 1844
3765.77 1811
3766.35 1824
3766.93 1772
3767.51 1809
3768.09 1764
3768.67 1868
3769.25 1796
3769.83 1799
3770.41 1817
3770.99 1767
3771.57 1709
3772.15 1701
3772.73 1835
3773.31 1727
3773.89 1638
3774.47 1618
3775.05 1595
3775.63 1624
3776.21 1589
3776.79 1618
3777.37 1677
3777.95 1655
3778.53 1680
3779.11 1669
3779.69 1602
3780.27 1591
3780.85 1597
3781.43 1598
3782.01 1514
3782.59 1515
3783.17 1543
3783.75 1607
3784.33 1642
3784.91 1586
3785.49 1595
3786.07 1571
3786.65 1542
3787.23 1563
3787.81 1525
3788.39 1626
3788.97 1632
3789.55 1627
3790.14 1673
3790.72 1605
3791.30 1600
3791.88 1645
3792.46 1670
3793.04 1624
3793.62 1612
3794.20 1722
3794.78 1702
3795.37 1672
3795.95 1618
3796.53 1653
3797.11 1592
3797.69 1648
3798.27 1708
3798.85 1625
3799.44 1705
3800.02 1695
3800.60 1726
3801.18 1690
3801.76 1796
3802.34 1879
3802.93 1909
3803.51 1972
3804.09 1941
3804.67 1903
3805.25 1936
3805.84 1933
3806.42 1938
3807.00 1993
3807.58 2040
3808.17 2186
3808.75 2215
3809.33 2300
3809.91 2346
3810.50 2328
3811.08 2312
3811.66 2289
3812.24 2094
3812.83 2056
3813.41 2063
3813.99 2045
3814.57 2047
3815.16 2116
3815.74 2074
3816.32 2094
3816.91 2030
3817.49 1938
3818.07 2037
3818.65 1944
3819.24 1939
3819.82 1885
3820.40 1989
3820.99 1800
3821.57 1901
3822.15 1777
3822.74 1893
3823.32 1918
3823.90 1887
3824.49 1891
3825.07 1933
3825.66 1902
3826.24 1868
3826.82 1782
3827.41 1762
3827.99 1819
3828.57 1857
3829.16 1779
3829.74 1781
3830.33 1811
3830.91 1872
3831.49 1868
3832.08 1805
3832.66 1783
3833.25 1769
3833.83 1787
3834.42 1847
3835.00 1887
3835.58 1888
3836.17 1858
3836.75 1830
3837.34 1914
3837.92 1851
3838.51 1847
3839.09 1856
3839.68 1792
3840.26 1800
3840.85 1724
3841.43 1784
3842.02 1820
3842.60 1740
3843.19 1815
3843.77 1901
3844.36 1917
3844.94 1927
3845.53 2045
3846.11 2156
3846.70 2227
3847.28 2198
3847.87 2147
3848.45 1964
3849.04 1981
3849.62 1879
3850.21 1825
3850.79 1899
3851.38 1991
3851.97 1835
3852.55 1863
3853.14 1880
3853.72 1834
3854.31 1985
3854.89 1978
3855.48 1900
3856.07 2009
3856.65 1998
3857.24 2027
3857.82 2250
3858.41 2422
3859.00 2634
3859.58 3129
3860.17 3581
3860.76 4092
3861.34 4535
3861.93 4659
3862.51 4708
3863.10 4836
3863.69 4632
3864.27 4453
3864.86 4094
3865.45 3841
3866.03 3436
3866.62 2954
3867.21 2693
3867.79 2553
3868.38 2326
3868.97 2191
3869.55 1988
3870.14 1922
3870.73 1876
3871.32 1922
3871.90 1905
3872.49 1881
3873.08 1949
3873.67 1878
3874.25 2038
3874.84 2061
3875.43 1906
3876.01 1917
3876.60 1767
3877.19 1848
3877.78 1782
3878.36 1825
3878.95 1775
3879.54 1774
3880.13 1775
3880.72 1705
3881.30 1727
3881.89 1646
3882.48 1664
3883.07 1713
3883.66 1699
3884.24 1730
3884.83 1632
3885.42 1653
3886.01 1694
3886.60 1713
3887.18 1733
3887.77 1737
3888.36 1832
3888.95 1871
3889.54 1871
3890.13 1934
3890.72 2091
3891.30 2096
3891.89 2017
3892.48 2044
3893.07 2081
3893.66 2055
3894.25 1965
3894.84 1882
3895.43 1873
3896.02 1886
3896.60 1847
3897.19 1936
3897.78 1849
3898.37 1820
3898.96 1975
3899.55 2021
3900.14 1956
3900.73 1920
3901.32 1955
3901.91 1946
3902.50 1910
3903.09 1914
3903.68 1958
3904.27 1835
3904.86 1810
3905.44 1708
3906.03 1660
3906.62 1701
3907.21 1703
3907.80 1631
3908.39 1637
3908.98 1639
3909.57 1627
3910.16 1525
3910.75 1478
3911.34 1509
3911.93 1550
3912.52 1586
3913.11 1561
3913.71 1528
3914.30 1534
3914.89 1542
3915.48 1524
3916.07 1502
3916.66 1579
3917.25 1520
3917.84 1569
3918.43 1542
3919.02 1554
3919.61 1554
3920.20 1441
3920.79 1463
3921.38 1491
3921.97 1479
3922.57 1422
3923.16 1442
3923.75 1401
3924.34 1420
3924.93 1559
3925.52 1394
3926.11 1370
3926.70 1432
3927.29 1426
3927.89 1397
3928.48 1420
3929.07 1449
3929.66 1457
3930.25 1508
3930.84 1453
3931.44 1420
3932.03 1411
3932.62 1395
3933.21 1461
3933.80 1431
3934.39 1389
3934.99 1427
3935.58 1456
3936.17 1467
3936.76 1447
3937.35 1422
3937.95 1461
3938.54 1445
3939.13 1539
3939.72 1603
3940.32 1586
3940.91 1566
3941.50 1614
3942.09 1616
3942.69 1632
3943.28 1571
3943.87 1599
3944.46 1548
3945.06 1536
3945.65 1561
3946.24 1503
3946.83 1466
3947.43 1441
3948.02 1495
3948.61 1438
3949.21 1441
3949.80 1482
3950.39 1526
3950.98 1420
3951.58 1392
3952.17 1386
3952.76 1408
3953.36 1441
3953.95 1440
3954.54 1414
3955.14 1388
3955.73 1442
3956.32 1510
3956.92 1458
3957.51 1546
3958.11 1532
3958.70 1559
3959.29 1500
3959.89 1586
3960.48 1640
3961.07 1514
3961.67 1526
3962.26 1620
3962.86 1553
3963.45 1560
3964.04 1555
3964.64 1555
3965.23 1602
3965.83 1639
3966.42 1623
3967.02 1655
3967.61 1621
3968.20 1670
3968.80 1669
3969.39 1712
3969.99 1637
3970.58 1564
3971.18 1549
3971.77 1609
3972.37 1505
3972.96 1545
3973.56 1533
3974.15 1499
3974.75 1530
3975.34 1620
3975.94 1691
3976.53 1586
3977.13 1655
3977.72 1676
3978.32 1763
3978.91 1797
3979.51 1755
3980.10 1652
3980.70 1641
3981.29 1656
3981.89 1519
3982.48 1553
3983.08 1596
3983.68 1617
3984.27 1601
3984.87 1547
3985.46 1536
3986.06 1561
3986.65 1565
3987.25 1598
3987.85 1539
3988.44 1641
3989.04 1562
3989.63 1594
3990.23 1599
3990.83 1574
3991.42 1621
3992.02 1627
3992.61 1579
3993.21 1575
3993.81 1667
3994.40 1613
3995.00 1663
3995.60 1674
3996.19 1689
3996.79 1737
3997.39 1639
3997.98 1709
3998.58 1658
3999.18 1684
3999.77 1802
4000.37 1667
4000.97 1687
4001.56 1616
4002.16 1698
4002.76 1667
4003.35 1552
4003.95 1548
4004.55 1660
4005.15 1656
4005.74 1655
4006.34 1613
4006.94 1610
4007.53 1594
4008.13 1591
4008.73 1596
4009.33 1634
4009.92 1594
4010.52 1594
4011.12 1676
4011.72 1602
4012.32 1654
4012.91 1624
4013.51 1639
4014.11 1618
4014.71 1700
4015.30 1763
4015.90 1785
4016.50 1783
4017.10 1838
4017.70 1742
4018.29 1758
4018.89 1784
4019.49 1752
4020.09 1683
4020.69 1666
4021.29 1699
4021.88 1616
4022.48 1606
4023.08 1616
4023.68 1569
4024.28 1560
4024.88 1558
4025.48 1540
4026.07 1509
4026.67 1670
4027.27 1804
4027.87 1727
4028.47 1709
4029.07 1767
4029.67 1805
4030.27 1734
4030.87 1700
4031.47 1659
4032.06 1572
4032.66 1616
4033.26 1673
4033.86 1643
4034.46 1567
4035.06 1634
4035.66 1738
4036.26 1654
4036.86 1609
4037.46 1559
4038.06 1529
4038.66 1523
4039.26 1461
4039.86 1469
4040.46 1486
4041.06 1456
4041.66 1455
4042.26 1499
4042.86 1507
4043.46 1425
4044.06 1482
4044.66 1581
4045.26 1551
4045.86 1481
4046.46 1405
4047.06 1396
4047.66 1366
4048.26 1404
4048.86 1507
4049.46 1531
4050.06 1568
4050.66 1451
4051.26 1454
4051.86 1484
4052.46 1501
4053.06 1535
4053.66 1525
4054.27 1458
4054.87 1463
4055.47 1448
4056.07 1499
4056.67 1465
4057.27 1456
4057.87 1509
4058.47 1444
4059.07 1429
4059.67 1508
4060.28 1459
4060.88 1401
4061.48 1578
4062.08 1577
4062.68 1628
4063.28 1626
4063.88 1668
4064.49 1675
4065.09 1709
4065.69 1758
4066.29 1763
4066.89 1907
4067.49 1768
4068.10 1788
4068.70 1830
4069.30 1683
4069.90 1641
4070.50 1579
4071.11 1596
4071.71 1567
4072.31 1516
4072.91 1437
4073.52 1455
4074.12 1351
4074.72 1381
4075.32 1402
4075.92 1377
4076.53 1358
4077.13 1301
4077.73 1298
4078.34 1392
4078.94 1417
4079.54 1354
4080.14 1395
4080.75 1313
4081.35 1314
4081.95 1369
4082.55 1373
4083.16 1381
4083.76 1378
4084.36 1390
4084.97 1353
4085.57 1326
4086.17 1361
4086.78 1292
4087.38 1366
4087.98 1351
4088.59 1344
4089.19 1387
4089.79 1423
4090.40 1365
4091.00 1367
4091.60 1367
4092.21 1426
4092.81 1383
4093.41 1437
4094.02 1398
4094.62 1407
4095.23 1421
4095.83 1488
4096.43 1439
4097.04 1436
4097.64 1384
4098.25 1318
4098.85 1354
4099.45 1389
4100.06 1358
4100.66 1361
4101.27 1385
4101.87 1350
4102.48 1363
4103.08 1424
4103.68 1444
4104.29 1427
4104.89 1377
4105.50 1411
4106.10 1406
4106.71 1386
4107.31 1424
4107.92 1362
4108.52 1351
4109.13 1367
4109.73 1349
4110.34 1389
4110.94 1423
4111.55 1400
4112.15 1297
4112.76 1326
4113.36 1330
4113.97 1276
4114.57 1329
4115.18 1361
4115.78 1313
4116.39 1315
4116.99 1373
4117.60 1370
4118.21 1288
4118.81 1289
4119.42 1247
4120.02 1362
4120.63 1335
4121.23 1380
4121.84 1444
4122.45 1406
4123.05 1336
4123.66 1335
4124.26 1314
4124.87 1380
4125.48 1437
4126.08 1380
4126.69 1267
4127.29 1332
4127.90 1369
4128.51 1386
4129.11 1390
4129.72 1348
4130.33 1411
4130.93 1350
4131.54 1384
4132.15 1391
4132.75 1310
4133.36 1350
4133.97 1492
4134.57 1488
4135.18 1509
4135.79 1510
4136.39 1536
4137.00 1610
4137.61 1556
4138.21 1539
4138.82 1488
4139.43 1581
4140.04 1617
4140.64 1620
4141.25 1614
4141.86 1660
4142.46 1681
4143.07 1690
4143.68 1700
4144.29 1646
4144.89 1668
4145.50 1686
4146.11 1620
4146.72 1673
4147.32 1587
4147.93 1536
4148.54 1573
4149.15 1492
4149.76 1438
4150.36 1465
4150.97 1382
4151.58 1385
4152.19 1410
4152.80 1299
4153.40 1338
4154.01 1384
4154.62 1310
4155.23 1358
4155.84 1392
4156.45 1356
4157.05 1348
4157.66 1411
4158.27 1391
4158.88 1329
4159.49 1350
4160.10 1416
4160.71 1401
4161.31 1420
4161.92 1363
4162.53 1395
4163.14 1501
4163.75 1480
4164.36 1430
4164.97 1436
4165.58 1400
4166.19 1476
4166.79 1444
4167.40 1469
4168.01 1516
4168.62 1531
4169.23 1568
4169.84 1631
4170.45 1709
4171.06 1708
4171.67 1778
4172.28 1865
4172.89 1799
4173.50 1737
4174.11 1755
4174.72 1863
4175.33 1828
4175.94 1741
4176.55 1741
4177.16 1730
4177.77 1707
4178.38 1655
4178.99 1639
4179.60 1610
4180.21 1567
4180.82 1512
4181.43 1448
4182.04 1355
4182.65 1376
4183.26 1389
4183.87 1427
4184.48 1485
4185.09 1462
4185.70 1489
4186.31 1438
4186.92 1404
4187.53 1428
4188.14 1402
4188.75 1357
4189.36 1321
4189.97 1372
4190.58 1379
4191.20 1428
4191.81 1453
4192.42 1470
4193.03 1499
4193.64 1607
4194.25 1637
4194.86 1690
4195.47 1679
4196.08 1715
4196.70 1714
4197.31 1664
4197.92 1787
4198.53 1610
4199.14 1535
4199.75 1523
4200.36 1597
4200.98 1523
4201.59 1458
4202.20 1421
4202.81 1482
4203.42 1499
4204.03 1549
4204.65 1530
4205.26 1559
4205.87 1527
4206.48 1492
4207.09 1493
4207.71 1541
4208.32 1626
4208.93 1567
4209.54 1578
4210.16 1581
4210.77 1529
4211.38 1649
4211.99 1634
4212.60 1617
4213.22 1614
4213.83 1689
4214.44 1677
4215.05 1621
4215.67 1653
4216.28 1638
4216.89 1641
4217.51 1746
4218.12 1765
4218.73 1808
4219.34 1865
4219.96 1939
4220.57 2169
4221.18 2095
4221.80 2118
4222.41 2140
4223.02 2180
4223.64 2222
4224.25 2190
4224.86 2125
4225.48 2154
4226.09 2272
4226.70 2433
4227.32 2571
4227.93 2661
4228.54 2862
4229.16 2980
4229.77 2866
4230.39 2720
4231.00 2588
4231.61 2509
4232.23 2290
4232.84 2109
4233.45 2017
4234.07 2015
4234.68 1924
4235.30 1817
4235.91 1811
4236.53 1788
4237.14 1736
4237.75 1780
4238.37 1752
4238.98 1759
4239.60 1684
4240.21 1669
4240.83 1695
4241.44 1774
4242.05 1810
4242.67 1807
4243.28 1745
4243.90 1742
4244.51 1821
4245.13 1740
4245.74 1692
4246.36 1667
4246.97 1644
4247.59 1631
4248.20 1650
4248.82 1614
4249.43 1677
4250.05 1760
4250.66 1703
4251.28 1757
4251.89 1704
4252.51 1615
4253.13 1586
4253.74 1604
4254.36 1652
4254.97 1659
4255.59 1631
4256.20 1643
4256.82 1545
4257.43 1589
4258.05 1569
4258.67 1589
4259.28 1708
4259.90 1697
4260.51 1748
4261.13 1721
4261.75 1813
4262.36 1882
4262.98 1941
4263.59 1987
4264.21 2069
4264.83 2053
4265.44 1999
4266.06 1959
4266.67 1872
4267.29 1760
4267.91 1730
4268.52 1748
4269.14 1715
4269.76 1668
4270.37 1691
4270.99 1651
4271.61 1611
4272.22 1704
4272.84 1644
4273.46 1606
4274.07 1611
4274.69 1634
4275.31 1662
4275.93 1715
4276.54 1773
4277.16 1766
4277.78 1928
4278.39 1853
4279.01 1906
4279.63 1965
4280.25 1812
4280.86 1747
4281.48 1814
4282.10 1729
4282.72 1678
4283.33 1626
4283.95 1521
4284.57 1543
4285.19 1497
4285.80 1514
4286.42 1577
4287.04 1489
4287.66 1427
4288.28 1531
4288.89 1481
4289.51 1411
4290.13 1455
4290.75 1475
4291.37 1402
4291.98 1419
4292.60 1423
4293.22 1421
4293.84 1426
4294.46 1520
4295.08 1441
4295.69 1372
4296.31 1395
4296.93 1435
4297.55 1475
4298.17 1459
4298.79 1548
4299.41 1492
4300.03 1505
4300.64 1492
4301.26 1491
4301.88 1477
4302.50 1449
4303.12 1479
4303.74 1453
4304.36 1490
4304.98 1483
4305.60 1441
4306.22 1426
4306.83 1504
4307.45 1385
4308.07 1462
4308.69 1470
4309.31 1478
4309.93 1517
4310.55 1475
4311.17 1401
4311.79 1443
4312.41 1510
4313.03 1534
4313.65 1488
4314.27 1453
4314.89 1484
4315.51 1486
4316.13 1557
4316.75 1580
4317.37 1569
4317.99 1624
4318.61 1606
4319.23 1563
4319.85 1623
4320.47 1518
4321.09 1556
4321.71 1579
4322.33 1576
4322.95 1651
4323.57 1609
4324.19 1636
4324.81 1598
4325.43 1714
4326.05 1693
4326.67 1731
4327.30 1750
4327.92 1792
4328.54 1845
4329.16 1864
4329.78 1939
4330.40 2091
4331.02 2250
4331.64 2412
4332.26 2746
4332.88 2858
4333.51 2959
4334.13 3017
4334.75 3111
4335.37 2951
4335.99 2831
4336.61 2670
4337.23 2727
4337.86 2452
4338.48 2469
4339.10 2403
4339.72 2385
4340.34 2250
4340.96 2138
4341.59 2186
4342.21 2164
4342.83 2247
4343.45 2212
4344.07 2183
4344.69 2447
4345.32 2618
4345.94 2924
4346.56 2980
4347.18 3220
4347.81 3381
4348.43 3326
4349.05 3195
4349.67 3123
4350.29 2922
4350.92 2675
4351.54 2645
4352.16 2598
4352.78 2490
4353.41 2448
4354.03 2324
4354.65 2254
4355.28 2122
4355.90 2003
4356.52 1915
4357.14 1904
4357.77 1903
4358.39 1879
4359.01 1837
4359.64 1903
4360.26 1861
4360.88 1752
4361.50 1733
4362.13 1749
4362.75 1760
4363.37 1746
4364.00 1721
4364.62 1744
4365.25 1735
4365.87 1697
4366.49 1646
4367.12 1676
4367.74 1630
4368.36 1644
4368.99 1608
4369.61 1559
4370.23 1643
4370.86 1630
4371.48 1550
4372.11 1514
4372.73 1520
4373.35 1561
4373.98 1551
4374.60 1561
4375.23 1540
4375.85 1608
4376.47 1641
4377.10 1679
4377.72 1596
4378.35 1580
4378.97 1627
4379.60 1567
4380.22 1551
4380.85 1661
4381.47 1596
4382.10 1622
4382.72 1551
4383.34 1555
4383.97 1565
4384.59 1579
4385.22 1569
4385.84 1604
4386.47 1602
4387.09 1519
4387.72 1554
4388.34 1605
4388.97 1667
4389.59 1626
4390.22 1625
4390.85 1757
4391.47 1820
4392.10 1878
4392.72 1848
4393.35 1762
4393.97 1763
4394.60 1742
4395.22 1682
4395.85 1693
4396.47 1604
4397.10 1574
4397.73 1573
4398.35 1510
4398.98 1519
4399.60 1485
4400.23 1492
4400.86 1470
4401.48 1507
4402.11 1488
4402.73 1536
4403.36 1471
4403.99 1461
4404.61 1501
4405.24 1457
4405.87 1449
4406.49 1450
4407.12 1474
4407.74 1456
4408.37 1488
4409.00 1463
4409.62 1530
4410.25 1620
4410.88 1631
4411.50 1570
4412.13 1588
4412.76 1592
4413.38 1553
4414.01 1478
4414.64 1428
4415.27 1434
4415.89 1434
4416.52 1489
4417.15 1504
4417.77 1410
4418.40 1432
4419.03 1497
4419.66 1504
4420.28 1436
4420.91 1429
4421.54 1460
4422.17 1503
4422.79 1507
4423.42 1549
4424.05 1465
4424.68 1397
4425.30 1423
4425.93 1443
4426.56 1461
4427.19 1350
4427.82 1377
4428.44 1383
4429.07 1297
4429.70 1301
4430.33 1374
4430.96 1363
4431.58 1330
4432.21 1317
4432.84 1253
4433.47 1340
4434.10 1352
4434.73 1313
4435.35 1359
4435.98 1305
4436.61 1286
4437.24 1286
4437.87 1286
4438.50 1343
4439.13 1353
4439.75 1359
4440.38 1312
4441.01 1328
4441.64 1351
4442.27 1303
4442.90 1298
4443.53 1369
4444.16 1371
4444.79 1354
4445.42 1390
4446.04 1389
4446.67 1501
4447.30 1424
4447.93 1401
4448.56 1500
4449.19 1443
4449.82 1406
4450.45 1439
4451.08 1388
4451.71 1435
4452.34 1407
4452.97 1377
4453.60 1408
4454.23 1398
4454.86 1446
4455.49 1517
4456.12 1582
4456.75 1450
4457.38 1447
4458.01 1415
4458.64 1466
4459.27 1474
4459.90 1443
4460.53 1363
4461.16 1348
4461.79 1310
4462.42 1347
4463.05 1260
4463.68 1207
4464.31 1269
4464.94 1294
4465.57 1261
4466.20 1268
4466.83 1317
4467.46 1383
4468.09 1275
4468.73 1283
4469.36 1314
4469.99 1400
4470.62 1372
4471.25 1347
4471.88 1305
4472.51 1299
4473.14 1274
4473.77 1278
4474.40 1324
4475.04 1336
4475.67 1273
4476.30 1216
4476.93 1280
4477.56 1303
4478.19 1309
4478.82 1359
4479.46 1361
4480.09 1341
4480.72 1314
4481.35 1312
4481.98 1318
4482.61 1419
4483.25 1391
4483.88 1422
4484.51 1456
4485.14 1385
4485.77 1473
4486.41 1440
4487.04 1416
4487.67 1398
4488.30 1354
4488.93 1476
4489.57 1467
4490.20 1468
4490.83 1472
4491.46 1399
4492.10 1375
4492.73 1365
4493.36 1420
4493.99 1443
4494.63 1453
4495.26 1422
4495.89 1444
4496.52 1463
4497.16 1400
4497.79 1400
4498.42 1479
4499.06 1538
4499.69 1512
4500.32 1654
4500.96 1682
4501.59 1752
4502.22 1810
4502.86 1833
4503.49 1948
4504.12 1996
4504.75 2014
4505.39 1912
4506.02 1837
4506.66 1780
4507.29 1707
4507.92 1719
4508.56 1643
4509.19 1633
4509.82 1608
4510.46 1517
4511.09 1541
4511.72 1442
4512.36 1549
4512.99 1539
4513.63 1579
4514.26 1575
4514.89 1485
4515.53 1525
4516.16 1490
4516.80 1442
4517.43 1467
4518.07 1421
4518.70 1457
4519.33 1501
4519.97 1451
4520.60 1468
4521.24 1542
4521.87 1473
4522.51 1560
4523.14 1586
4523.78 1554
4524.41 1564
4525.05 1596
4525.68 1636
4526.32 1726
4526.95 1708
4527.59 1820
4528.22 2019
4528.86 2379
4529.49 2690
4530.13 3038
4530.76 3455
4531.40 3841
4532.03 4120
4532.67 4116
4533.30 4092
4533.94 4087
4534.57 3866
4535.21 3438
4535.84 3114
4536.48 2677
4537.11 2388
4537.75 2175
4538.39 1971
4539.02 1807
4539.66 1636
4540.29 1622
4540.93 1559
4541.57 1512
4542.20 1452
4542.84 1507
4543.47 1535
4544.11 1425
4544.75 1489
4545.38 1489
4546.02 1484
4546.65 1423
4547.29 1460
4547.93 1471
4548.56 1477
4549.20 1452
4549.84 1447
4550.47 1536
4551.11 1427
4551.75 1480
4552.38 1525
4553.02 1447
4553.66 1555
4554.29 1504
4554.93 1521
4555.57 1497
4556.20 1442
4556.84 1465
4557.48 1455
4558.11 1457
4558.75 1492
4559.39 1520
4560.03 1579
4560.66 1509
4561.30 1552
4561.94 1571
4562.58 1541
4563.21 1567
4563.85 1547
4564.49 1479
4565.13 1500
4565.76 1553
4566.40 1595
4567.04 1540
4567.68 1601
4568.31 1670
4568.95 1732
4569.59 1775
4570.23 1735
4570.87 1740
4571.50 1677
4572.14 1797
4572.78 1744
4573.42 1697
4574.06 1758
4574.69 1784
4575.33 1628
4575.97 1606
4576.61 1560
4577.25 1569
4577.89 1507
4578.53 1479
4579.16 1483
4579.80 1423
4580.44 1453
4581.08 1398
4581.72 1449
4582.36 1480
4583.00 1539
4583.63 1419
4584.27 1444
4584.91 1410
4585.55 1428
4586.19 1426
4586.83 1490
4587.47 1446
4588.11 1483
4588.75 1494
4589.39 1471
4590.03 1450
4590.67 1573
4591.30 1668
4591.94 1729
4592.58 1708
4593.22 1742
4593.86 1715
4594.50 1710
4595.14 1578
4595.78 1599
4596.42 1513
4597.06 1535
4597.70 1475
4598.34 1451
4598.98 1414
4599.62 1390
4600.26 1411
4600.90 1448
4601.54 1344
4602.18 1400
4602.82 1365
4603.46 1450
4604.10 1471
4604.74 1504
4605.38 1470
4606.02 1466
4606.66 1463
4607.30 1512
4607.94 1497
4608.59 1452
4609.23 1518
4609.87 1524
4610.51 1509
4611.15 1489
4611.79 1518
4612.43 1479
4613.07 1535
4613.71 1509
4614.35 1509
4614.99 1524
4615.64 1484
4616.28 1383
4616.92 1361
4617.56 1407
4618.20 1321
4618.84 1345
4619.48 1410
4620.12 1335
4620.77 1276
4621.41 1344
4622.05 1322
4622.69 1326
4623.33 1312
4623.97 1361
4624.62 1343
4625.26 1299
4625.90 1335
4626.54 1392
4627.18 1275
4627.82 1271
4628.47 1308
4629.11 1355
4629.75 1363
4630.39 1344
4631.03 1419
4631.68 1502
4632.32 1491
4632.96 1443
4633.60 1554
4634.25 1522
4634.89 1625
4635.53 1526
4636.17 1484
4636.82 1491
4637.46 1591
4638.10 1616
4638.74 1649
4639.39 1673
4640.03 1609
4640.67 1645
4641.32 1583
4641.96 1586
4642.60 1509
4643.24 1478
4643.89 1506
4644.53 1475
4645.17 1428
4645.82 1402
4646.46 1402
4647.10 1444
4647.75 1430
4648.39 1340
4649.03 1341
4649.68 1279
4650.32 1334
4650.96 1445
4651.61 1424
4652.25 1428
4652.89 1521
4653.54 1551
4654.18 1533
4654.83 1492
4655.47 1470
4656.11 1411
4656.76 1393
4657.40 1359
4658.05 1365
4658.69 1330
4659.33 1287
4659.98 1296
4660.62 1262
4661.27 1253
4661.91 1308
4662.56 1305
4663.20 1211
4663.84 1243
4664.49 1287
4665.13 1261
4665.78 1224
4666.42 1223
4667.07 1195
4667.71 1270
4668.36 1224
4669.00 1247
4669.65 1247
4670.29 1219
4670.94 1212
4671.58 1228
4672.23 1217
4672.87 1217
4673.52 1259
4674.16 1234
4674.81 1272
4675.45 1277
4676.10 1254
4676.74 1338
4677.39 1352
4678.03 1369
4678.68 1334
4679.32 1322
4679.97 1259
4680.62 1297
4681.26 1267
4681.91 1330
4682.55 1277
4683.20 1349
4683.84 1312
4684.49 1287
4685.14 1261
4685.78 1273
4686.43 1331
4687.07 1343
4687.72 1298
4688.37 1313
4689.01 1391
4689.66 1319
4690.30 1412
4690.95 1458
4691.60 1462
4692.24 1388
4692.89 1379
4693.54 1441
4694.18 1529
4694.83 1460
4695.48 1425
4696.12 1493
4696.77 1453
4697.42 1435
4698.06 1380
4698.71 1474
4699.36 1510
4700.00 1537
4700.65 1525
4701.30 1566
4701.94 1600
4702.59 1570
4703.24 1516
4703.89 1446
4704.53 1451
4705.18 1410
4705.83 1429
4706.48 1352
4707.12 1357
4707.77 1388
4708.42 1428
4709.07 1497
4709.71 1419
4710.36 1385
4711.01 1331
4711.66 1313
4712.30 1391
4712.95 1427
4713.60 1316
4714.25 1337
4714.90 1325
4715.54 1364
4716.19 1389
4716.84 1375
4717.49 1370
4718.14 1340
4718.78 1347
4719.43 1372
4720.08 1404
4720.73 1443
4721.38 1447
4722.03 1435
4722.67 1432
4723.32 1419
4723.97 1433
4724.62 1440
4725.27 1404
4725.92 1363
4726.57 1442
4727.22 1432
4727.86 1407
4728.51 1456
4729.16 1369
4729.81 1337
4730.46 1343
4731.11 1352
4731.76 1384
4732.41 1375
4733.06 1306
4733.71 1292
4734.36 1344
4735.00 1368
4735.65 1362
4736.30 1320
4736.95 1370
4737.60 1406
4738.25 1345
4738.90 1374
4739.55 1427
4740.20 1467
4740.85 1514
4741.50 1478
4742.15 1539
4742.80 1503
4743.45 1505
4744.10 1459
4744.75 1445
4745.40 1387
4746.05 1332
4746.70 1411
4747.35 1353
4748.00 1347
4748.65 1366
4749.30 1456
4749.95 1400
4750.60 1342
4751.25 1423
4751.90 1468
4752.55 1433
4753.20 1486
4753.85 1513
4754.51 1527
4755.16 1514
4755.81 1501
4756.46 1475
4757.11 1477
4757.76 1406
4758.41 1356
4759.06 1387
4759.71 1493
4760.36 1499
4761.01 1510
4761.67 1577
4762.32 1604
4762.97 1683
4763.62 1744
4764.27 1698
4764.92 1485
4765.57 1516
4766.22 1531
4766.88 1477
4767.53 1480
4768.18 1522
4768.83 1489
4769.48 1476
4770.13 1395
4770.79 1415
4771.44 1479
4772.09 1425
4772.74 1398
4773.39 1418
4774.05 1410
4774.70 1450
4775.35 1454
4776.00 1430
4776.65 1415
4777.31 1470
4777.96 1400
4778.61 1340
4779.26 1383
4779.92 1316
4780.57 1364
4781.22 1424
4781.87 1362
4782.53 1345
4783.18 1313
4783.83 1359
4784.48 1467
4785.14 1417
4785.79 1408
4786.44 1412
4787.10 1329
4787.75 1409
4788.40 1475
4789.05 1424
4789.71 1523
4790.36 1456
4791.01 1513
4791.67 1543
4792.32 1463
4792.97 1462
4793.63 1478
4794.28 1536
4794.93 1497
4795.59 1487
4796.24 1481
4796.89 1423
4797.55 1467
4798.20 1496
4798.86 1525
4799.51 1550
4800.16 1580
4800.82 1582
4801.47 1665
4802.12 1676
4802.78 1698
4803.43 1672
4804.09 1729
4804.74 1717
4805.39 1634
4806.05 1557
4806.70 1534
4807.36 1531
4808.01 1543
4808.67 1528
4809.32 1466
4809.98 1484
4810.63 1481
4811.28 1485
4811.94 1464
4812.59 1465
4813.25 1400
4813.90 1439
4814.56 1465
4815.21 1514
4815.87 1465
4816.52 1573
4817.18 1572
4817.83 1587
4818.49 1554
4819.14 1587
4819.80 1504
4820.45 1622
4821.11 1673
4821.76 1694
4822.42 1740
4823.07 1820
4823.73 1838
4824.38 1791
4825.04 1870
4825.70 1879
4826.35 1890
4827.01 1802
4827.66 1817
4828.32 1739
4828.97 1702
4829.63 1659
4830.29 1643
4830.94 1668
4831.60 1659
4832.25 1711
4832.91 1727
4833.57 1730
4834.22 1733
4834.88 1771
4835.53 1717
4836.19 1900
4836.85 1970
4837.50 1897
4838.16 1904
4838.82 2067
4839.47 1986
4840.13 1964
4840.79 2003
4841.44 1996
4842.10 1980
4842.76 1946
4843.41 1981
4844.07 2001
4844.73 1903
4845.38 1931
4846.04 1898
4846.70 1907
4847.35 1912
4848.01 1970
4848.67 2027
4849.32 2128
4849.98 2148
4850.64 2093
4851.30 2238
4851.95 2239
4852.61 2185
4853.27 2158
4853.93 2137
4854.58 2060
4855.24 2115
4855.90 2049
4856.56 2123
4857.21 2239
4857.87 2310
4858.53 2295
4859.19 2382
4859.84 2518
4860.50 2528
4861.16 2455
4861.82 2346
4862.48 2325
4863.13 2142
4863.79 2074
4864.45 2063
4865.11 2096
4865.77 1923
4866.43 1912
4867.08 2044
4867.74 2157
4868.40 2132
4869.06 2097
4869.72 2043
4870.38 2033
4871.03 1933
4871.69 1827
4872.35 1874
4873.01 1897
4873.67 1783
4874.33 1856
4874.99 1952
4875.65 1943
4876.31 1879
4876.96 1774
4877.62 1863
4878.28 1781
4878.94 1804
4879.60 1827
4880.26 1874
4880.92 1899
4881.58 1818
4882.24 1803
4882.90 1788
4883.56 1752
4884.22 1796
4884.88 1761
4885.54 1713
4886.19 1761
4886.85 1744
4887.51 1697
4888.17 1686
4888.83 1720
4889.49 1723
4890.15 1610
4890.81 1699
4891.47 1719
4892.13 1656
4892.79 1716
4893.45 1696
4894.11 1684
4894.77 1727
4895.43 1578
4896.09 1592
4896.76 1629
4897.42 1610
4898.08 1673
4898.74 1700
4899.40 1751
4900.06 1721
4900.72 1754
4901.38 1787
4902.04 1691
4902.70 1630
4903.36 1625
4904.02 1652
4904.68 1599
4905.34 1586
4906.00 1594
4906.67 1501
4907.33 1546
4907.99 1601
4908.65 1478
4909.31 1468
4909.97 1442
4910.63 1445
4911.29 1499
4911.96 1464
4912.62 1416
4913.28 1451
4913.94 1367
4914.60 1310
4915.26 1311
4915.92 1293
4916.59 1319
4917.25 1292
4917.91 1299
4918.57 1315
4919.23 1279
4919.90 1299
4920.56 1311
4921.22 1244
4921.88 1292
4922.54 1278
4923.21 1291
4923.87 1297
4924.53 1231
4925.19 1285
4925.85 1283
4926.52 1328
4927.18 1215
4927.84 1315
4928.50 1330
4929.17 1379
4929.83 1305
4930.49 1305
4931.15 1354
4931.82 1375
4932.48 1285
4933.14 1276
4933.81 1334
4934.47 1324
4935.13 1279
4935.79 1274
4936.46 1267
4937.12 1339
4937.78 1266
4938.45 1309
4939.11 1301
4939.77 1291
4940.44 1237
4941.10 1335
4941.76 1318
4942.43 1225
4943.09 1259
4943.75 1314
4944.42 1319
4945.08 1291
4945.74 1230
4946.41 1279
4947.07 1307
4947.74 1280
4948.40 1226
4949.06 1186
4949.73 1217
4950.39 1231
4951.05 1174
4951.72 1225
4952.38 1224
4953.05 1251
4953.71 1216
4954.38 1245
4955.04 1276
4955.70 1333
4956.37 1288
4957.03 1341
4957.70 1311
4958.36 1305
4959.03 1374
4959.69 1447
4960.36 1530
4961.02 1548
4961.68 1671
4962.35 1692
4963.01 1685
4963.68 1792
4964.34 1797
4965.01 1699
4965.67 1705
4966.34 1566
4967.00 1609
4967.67 1501
4968.33 1457
4969.00 1300
4969.66 1307
4970.33 1306
4971.00 1297
4971.66 1256
4972.33 1286
4972.99 1300
4973.66 1301
4974.32 1323
4974.99 1282
4975.65 1275
4976.32 1340
4976.99 1346
4977.65 1339
4978.32 1285
4978.98 1235
4979.65 1293
4980.31 1260
4980.98 1286
4981.65 1249
4982.31 1230
4982.98 1236
4983.64 1218
4984.31 1268
4984.98 1192
4985.64 1351
4986.31 1202
4986.98 1193
4987.64 1211
4988.31 1220
4988.98 1298
4989.64 1305
4990.31 1245
4990.98 1194
4991.64 1226
4992.31 1206
4992.98 1232
4993.64 1211
4994.31 1232
4994.98 1223
4995.64 1179
4996.31 1134
4996.98 1111
4997.64 1142
4998.31 1237
4998.98 1190
4999.65 1151
5000.31 1157
5000.98 1171
5001.65 1200
5002.32 1221
5002.98 1201
5003.65 1182
5004.32 1154
5004.99 1176
5005.65 1145
5006.32 1123
5006.99 1093
5007.66 1157
5008.32 1153
5008.99 1138
5009.66 1126
5010.33 1180
5011.00 1175
5011.66 1212
5012.33 1114
5013.00 1154
5013.67 1123
5014.34 1210
5015.01 1191
5015.67 1148
5016.34 1184
5017.01 1142
5017.68 1170
5018.35 1093
5019.02 1176
5019.68 1132
5020.35 1179
5021.02 1167
5021.69 1195
5022.36 1226
5023.03 1232
5023.70 1282
5024.37 1279
5025.03 1364
5025.70 1302
5026.37 1258
5027.04 1262
5027.71 1262
5028.38 1227
5029.05 1224
5029.72 1156
5030.39 1144
5031.06 1118
5031.73 1130
5032.40 1178
5033.07 1106
5033.73 1100
5034.40 1162
5035.07 1109
5035.74 1161
5036.41 1151
5037.08 1146
5037.75 1173
5038.42 1134
5039.09 1206
5039.76 1177
5040.43 1170
5041.10 1116
5041.77 1166
5042.44 1149
5043.11 1192
5043.78 1156
5044.45 1203
5045.12 1204
5045.79 1165
5046.46 1171
5047.13 1195
5047.81 1222
5048.48 1187
5049.15 1137
5049.82 1112
5050.49 1115
5051.16 1105
5051.83 1167
5052.50 1107
5053.17 1103
5053.84 1201
5054.51 1195
5055.18 1136
5055.85 1145
5056.53 1062
5057.20 1105
5057.87 1073
5058.54 1098
5059.21 1097
5059.88 1159
5060.55 1167
5061.22 1115
5061.89 1135
5062.57 1117
5063.24 1118
5063.91 1093
5064.58 1144
5065.25 1067
5065.92 1088
5066.60 1113
5067.27 1125
5067.94 1096
5068.61 1126
5069.28 1154
5069.96 1096
5070.63 1104
5071.30 1111
5071.97 1109
5072.64 1088
5073.32 1107
5073.99 1101
5074.66 1098
5075.33 1125
5076.00 1158
5076.68 1180
5077.35 1194
5078.02 1207
5078.69 1213
5079.37 1276
5080.04 1233
5080.71 1233
5081.38 1287
5082.06 1197
5082.73 1251
5083.40 1227
5084.08 1155
5084.75 1202
5085.42 1196
5086.09 1129
5086.77 1224
5087.44 1190
5088.11 1231
5088.79 1288
5089.46 1318
5090.13 1313
5090.81 1353
5091.48 1351
5092.15 1394
5092.83 1464
5093.50 1446
5094.17 1380
5094.85 1352
5095.52 1312
5096.19 1265
5096.87 1295
5097.54 1274
5098.22 1244
5098.89 1258
5099.56 1259
5100.24 1200
5100.91 1201
5101.59 1177
5102.26 1193
5102.93 1267
5103.61 1318
5104.28 1295
5104.96 1282
5105.63 1249
5106.31 1249
5106.98 1234
5107.65 1296
5108.33 1212
5109.00 1203
5109.68 1214
5110.35 1245
5111.03 1274
5111.70 1220
5112.38 1240
5113.05 1254
5113.73 1205
5114.40 1182
5115.08 1212
5115.75 1178
5116.43 1271
5117.10 1291
5117.78 1333
5118.45 1334
5119.13 1458
5119.80 1610
5120.48 1545
5121.15 1638
5121.83 1545
5122.50 1495
5123.18 1485
5123.85 1362
5124.53 1342
5125.20 1362
5125.88 1372
5126.56 1338
5127.23 1296
5127.91 1257
5128.58 1272
5129.26 1294
5129.93 1271
5130.61 1241
5131.29 1217
5131.96 1204
5132.64 1255
5133.31 1276
5133.99 1256
5134.67 1260
5135.34 1302
5136.02 1258
5136.70 1200
5137.37 1313
5138.05 1339
5138.73 1260
5139.40 1341
5140.08 1405
5140.75 1406
5141.43 1378
5142.11 1313
5142.78 1307
5143.46 1244
5144.14 1258
5144.82 1206
5145.49 1225
5146.17 1195
5146.85 1203
5147.52 1184
5148.20 1181
5148.88 1189
5149.55 1165
5150.23 1126
5150.91 1146
5151.59 1137
5152.26 1117
5152.94 1149
5153.62 1146
5154.30 1211
5154.97 1114
5155.65 1148
5156.33 1154
5157.01 1165
5157.68 1218
5158.36 1244
5159.04 1195
5159.72 1145
5160.40 1163
5161.07 1252
5161.75 1255
5162.43 1170
5163.11 1173
5163.79 1139
5164.46 1172
5165.14 1156
5165.82 1227
5166.50 1118
5167.18 1231
5167.86 1233
5168.53 1235
5169.21 1236
5169.89 1247
5170.57 1178
5171.25 1163
5171.93 1079
5172.61 1153
5173.28 1135
5173.96 1118
5174.64 1177
5175.32 1116
5176.00 1132
5176.68 1141
5177.36 1115
5178.04 1114
5178.72 1120
5179.39 1176
5180.07 1159
5180.75 1121
5181.43 1188
5182.11 1179
5182.79 1143
5183.47 1151
5184.15 1103
5184.83 1171
5185.51 1121
5186.19 1139
5186.87 1139
5187.55 1088
5188.23 1091
5188.91 1077
5189.59 1039
5190.27 1043
5190.95 1138
5191.63 1098
5192.31 1080
5192.99 1052
5193.67 1105
5194.35 1099
5195.03 1046
5195.71 1101
5196.39 1050
5197.07 1096
5197.75 1092
5198.43 1099
5199.11 1130
5199.79 1069
5200.47 1100
5201.15 1134
5201.83 1102
5202.51 1089
5203.19 1088
5203.87 1105
5204.55 1092
5205.24 1106
5205.92 1122
5206.60 1177
5207.28 1137
5207.96 1120
5208.64 1129
5209.32 1123
5210.00 1088
5210.68 1203
5211.36 1195
5212.05 1261
5212.73 1268
5213.41 1237
5214.09 1196
5214.77 1221
5215.45 1290
5216.13 1273
5216.82 1262
5217.50 1264
5218.18 1262
5218.86 1210
5219.54 1210
5220.22 1221
5220.91 1211
5221.59 1179
5222.27 1187
5222.95 1278
5223.63 1257
5224.32 1221
5225.00 1232
5225.68 1263
5226.36 1250
5227.05 1194
5227.73 1191
5228.41 1117
5229.09 1149
5229.77 1144
5230.46 1154
5231.14 1159
5231.82 1215
5232.50 1234
5233.19 1186
5233.87 1161
5234.55 1184
5235.24 1223
5235.92 1254
5236.60 1258
5237.28 1178
5237.97 1248
5238.65 1268
5239.33 1207
5240.02 1283
5240.70 1260
5241.38 1207
5242.07 1178
5242.75 1208
5243.43 1300
5244.12 1151
5244.80 1199
5245.48 1213
5246.17 1170
5246.85 1157
5247.53 1196
5248.22 1203
5248.90 1227
5249.58 1219
5250.27 1217
5250.95 1252
5251.64 1235
5252.32 1267
5253.00 1320
5253.69 1286
5254.37 1244
5255.06 1224
5255.74 1224
5256.42 1204
5257.11 1147
5257.79 1159
5258.48 1231
5259.16 1184
5259.85 1193
5260.53 1199
5261.21 1189
5261.90 1241
5262.58 1216
5263.27 1319
5263.95 1195
5264.64 1201
5265.32 1270
5266.01 1260
5266.69 1241
5267.38 1214
5268.06 1235
5268.75 1181
5269.43 1199
5270.12 1222
5270.80 1182
5271.49 1259
5272.17 1275
5272.86 1238
5273.54 1253
5274.23 1244
5274.91 1296
5275.60 1239
5276.28 1243
5276.97 1201
5277.66 1289
5278.34 1230
5279.03 1208
5279.71 1207
5280.40 1264
5281.08 1263
5281.77 1287
5282.46 1297
5283.14 1320
5283.83 1328
5284.51 1308
5285.20 1299
5285.89 1245
5286.57 1241
5287.26 1246
5287.94 1202
5288.63 1188
5289.32 1202
5290.00 1188
5290.69 1231
5291.38 1245
5292.06 1270
5292.75 1280
5293.44 1275
5294.12 1186
5294.81 1239
5295.50 1276
5296.18 1232
5296.87 1325
5297.56 1350
5298.24 1378
5298.93 1361
5299.62 1457
5300.30 1436
5300.99 1460
5301.68 1469
5302.37 1458
5303.05 1503
5303.74 1505
5304.43 1499
5305.11 1537
5305.80 1640
5306.49 1629
5307.18 1635
5307.86 1579
5308.55 1627
5309.24 1561
5309.93 1525
5310.61 1570
5311.30 1548
5311.99 1590
5312.68 1737
5313.37 1760
5314.05 1809
5314.74 1815
5315.43 1930
5316.12 1931
5316.81 1857
5317.49 1901
5318.18 1877
5318.87 1891
5319.56 1854
5320.25 1794
5320.94 1724
5321.62 1706
5322.31 1608
5323.00 1530
5323.69 1540
5324.38 1470
5325.07 1461
5325.76 1341
5326.44 1362
5327.13 1337
5327.82 1287
5328.51 1361
5329.20 1315
5329.89 1260
5330.58 1336
5331.27 1304
5331.96 1339
5332.64 1336
5333.33 1236
5334.02 1332
5334.71 1364
5335.40 1300
5336.09 1289
5336.78 1269
5337.47 1274
5338.16 1317
5338.85 1278
5339.54 1302
5340.23 1367
5340.92 1321
5341.61 1322
5342.30 1438
5342.99 1407
5343.68 1344
5344.37 1331
5345.06 1379
5345.75 1407
5346.44 1430
5347.13 1426
5347.82 1582
5348.51 1725
5349.20 1828
5349.89 1940
5350.58 2056
5351.27 2071
5351.96 2258
5352.65 2359
5353.34 2273
5354.03 2136
5354.72 2034
5355.41 1891
5356.10 1726
5356.79 1618
5357.48 1538
5358.17 1471
5358.86 1387
5359.56 1305
5360.25 1283
5360.94 1279
5361.63 1273
5362.32 1313
5363.01 1298
5363.70 1287
5364.39 1258
5365.08 1255
5365.77 1211
5366.47 1205
5367.16 1195
5367.85 1090
5368.54 1171
5369.23 1216
5369.92 1230
5370.61 1134
5371.31 1188
5372.00 1253
5372.69 1196
5373.38 1161
5374.07 1165
5374.77 1236
5375.46 1154
5376.15 1192
5376.84 1247
5377.53 1253
5378.22 1231
5378.92 1216
5379.61 1260
5380.30 1184
5380.99 1161
5381.69 1268
5382.38 1168
5383.07 1206
5383.76 1225
5384.46 1175
5385.15 1237
5385.84 1234
5386.53 1241
5387.23 1256
5387.92 1268
5388.61 1229
5389.30 1266
5390.00 1319
5390.69 1311
5391.38 1315
5392.08 1338
5392.77 1274
5393.46 1324
5394.15 1343
5394.85 1244
5395.54 1227
5396.23 1243
5396.93 1228
5397.62 1198
5398.31 1264
5399.01 1273
5399.70 1206
5400.39 1164
5401.09 1200
5401.78 1253
5402.48 1206
5403.17 1179
5403.86 1165
5404.56 1205
5405.25 1201
5405.94 1241
5406.64 1207
5407.33 1170
5408.03 1198
5408.72 1179
5409.41 1181
5410.11 1238
5410.80 1203
5411.50 1236
5412.19 1217
5412.88 1203
5413.58 1195
5414.27 1198
5414.97 1170
5415.66 1224
5416.36 1204
5417.05 1219
5417.75 1206
5418.44 1239
5419.14 1196
5419.83 1206
5420.52 1240
5421.22 1182
5421.91 1277
5422.61 1243
5423.30 1260
5424.00 1281
5424.69 1280
5425.39 1225
5426.08 1192
5426.78 1229
5427.48 1190
5428.17 1202
5428.87 1235
5429.56 1201
5430.26 1194
5430.95 1249
5431.65 1223
5432.34 1266
5433.04 1208
5433.73 1253
5434.43 1209
5435.13 1315
5435.82 1276
5436.52 1241
5437.21 1207
5437.91 1249
5438.60 1286
5439.30 1261
5440.00 1300
5440.69 1293
5441.39 1314
5442.09 1288
5442.78 1272
5443.48 1260
5444.17 1338
5444.87 1367
5445.57 1372
5446.26 1486
5446.96 1574
5447.66 1589
5448.35 1597
5449.05 1738
5449.75 1766
5450.44 1716
5451.14 1674
5451.84 1676
5452.53 1605
5453.23 1511
5453.93 1470
5454.62 1477
5455.32 1366
5456.02 1385
5456.71 1370
5457.41 1424
5458.11 1330
5458.81 1286
5459.50 1368
5460.20 1434
5460.90 1424
5461.60 1389
5462.29 1388
5462.99 1369
5463.69 1402
5464.39 1495
5465.08 1560
5465.78 1544
5466.48 1510
5467.18 1515
5467.87 1471
5468.57 1440
5469.27 1409
5469.97 1499
5470.67 1445
5471.36 1460
5472.06 1407
5472.76 1471
5473.46 1457
5474.16 1519
5474.85 1481
5475.55 1517
5476.25 1508
5476.95 1547
5477.65 1651
5478.35 1692
5479.05 1677
5479.74 1884
5480.44 1945
5481.14 2243
5481.84 2245
5482.54 2135
5483.24 2184
5483.94 2001
5484.63 1913
5485.33 1889
5486.03 1706
5486.73 1802
5487.43 1792
5488.13 1651
5488.83 1696
5489.53 1705
5490.23 1719
5490.93 1740
5491.63 1801
5492.33 1751
5493.02 1779
5493.72 1907
5494.42 1918
5495.12 1889
5495.82 1995
5496.52 2070
5497.22 2019
5497.92 2056
5498.62 2099
5499.32 2274
5500.02 2422
5500.72 2905
5501.42 3070
5502.12 3309
5502.82 3397
5503.52 3365
5504.22 2989
5504.92 2665
5505.62 2505
5506.32 2119
5507.02 2067
5507.72 1836
5508.42 1788
5509.12 1761
5509.82 1772
5510.52 1629
5511.23 1590
5511.93 1584
5512.63 1664
5513.33 1726
5514.03 1703
5514.73 1673
5515.43 1693
5516.13 1683
5516.83 1692
5517.53 1650
5518.23 1555
5518.93 1656
5519.64 1677
5520.34 1667
5521.04 1678
5521.74 1738
5522.44 1646
5523.14 1605
5523.84 1561
5524.54 1561
5525.25 1519
5525.95 1380
5526.65 1394
5527.35 1457
5528.05 1403
5528.75 1383
5529.46 1370
5530.16 1350
5530.86 1395
5531.56 1343
5532.26 1371
5532.96 1341
5533.67 1290
5534.37 1345
5535.07 1371
5535.77 1328
5536.48 1302
5537.18 1358
5537.88 1405
5538.58 1374
5539.28 1347
5539.99 1375
5540.69 1447
5541.39 1399
5542.09 1303
5542.80 1351
5543.50 1411
5544.20 1378
5544.90 1342
5545.61 1363
5546.31 1333
5547.01 1369
5547.72 1411
5548.42 1408
5549.12 1339
5549.83 1422
5550.53 1410
5551.23 1389
5551.93 1380
5552.64 1400
5553.34 1368
5554.04 1352
5554.75 1378
5555.45 1241
5556.15 1292
5556.86 1310
5557.56 1278
5558.26 1287
5558.97 1260
5559.67 1301
5560.38 1226
5561.08 1297
5561.78 1358
5562.49 1404
5563.19 1374
5563.89 1468
5564.60 1448
5565.30 1419
5566.01 1449
5566.71 1413
5567.41 1366
5568.12 1350
5568.82 1288
5569.53 1377
5570.23 1327
5570.94 1296
5571.64 1293
5572.35 1283
5573.05 1269
5573.75 1247
5574.46 1304
5575.16 1301
5575.87 1352
5576.57 1342
5577.28 1318
5577.98 1371
5578.69 1305
5579.39 1270
5580.10 1290
5580.80 1286
5581.51 1230
5582.21 1236
5582.92 1234
5583.62 1227
5584.33 1233
5585.03 1195
5585.74 1164
5586.44 1234
5587.15 1243
5587.85 1205
5588.56 1164
5589.27 1127
5589.97 1179
5590.68 1202
5591.38 1140
5592.09 1251
5592.79 1238
5593.50 1164
5594.21 1216
5594.91 1251
5595.62 1245
5596.32 1153
5597.03 1140
5597.73 1128
5598.44 1151
5599.15 1135
5599.85 1123
5600.56 1219
5601.27 1174
5601.97 1149
5602.68 1181
5603.38 1229
5604.09 1234
5604.80 1169
5605.50 1177
5606.21 1196
5606.92 1197
5607.62 1208
5608.33 1179
5609.04 1220
5609.74 1170
5610.45 1176
5611.16 1204
5611.87 1204
5612.57 1178
5613.28 1119
5613.99 1146
5614.69 1169
5615.40 1136
5616.11 1180
5616.81 1165
5617.52 1205
5618.23 1183
5618.94 1220
5619.64 1319
5620.35 1208
5621.06 1195
5621.77 1229
5622.47 1183
5623.18 1168
5623.89 1215
5624.60 1271
5625.31 1260
5626.01 1246
5626.72 1184
5627.43 1238
5628.14 1213
5628.85 1190
5629.55 1241
5630.26 1299
5630.97 1259
5631.68 1283
5632.39 1289
5633.09 1362
5633.80 1335
5634.51 1382
5635.22 1330
5635.93 1326
5636.64 1328
5637.34 1421
5638.05 1487
5638.76 1456
5639.47 1466
5640.18 1450
5640.89 1454
5641.60 1472
5642.31 1471
5643.01 1484
5643.72 1390
5644.43 1389
5645.14 1361
5645.85 1288
5646.56 1254
5647.27 1301
5647.98 1263
5648.69 1304
5649.40 1273
5650.11 1305
5650.82 1309
5651.52 1341
5652.23 1368
5652.94 1277
5653.65 1373
5654.36 1364
5655.07 1325
5655.78 1321
5656.49 1359
5657.20 1329
5657.91 1372
5658.62 1368
5659.33 1388
5660.04 1419
5660.75 1414
5661.46 1499
5662.17 1403
5662.88 1370
5663.59 1433
5664.30 1398
5665.01 1378
5665.72 1380
5666.43 1422
5667.14 1308
5667.85 1270
5668.56 1259
5669.28 1245
5669.99 1294
5670.70 1363
5671.41 1483
5672.12 1578
5672.83 1594
5673.54 1608
5674.25 1476
5674.96 1419
5675.67 1358
5676.38 1394
5677.09 1340
5677.81 1296
5678.52 1355
5679.23 1327
5679.94 1332
5680.65 1368
5681.36 1420
5682.07 1297
5682.78 1295
5683.50 1291
5684.21 1287
5684.92 1254
5685.63 1285
5686.34 1312
5687.05 1334
5687.77 1288
5688.48 1241
5689.19 1288
5689.90 1258
5690.61 1221
5691.32 1206
5692.04 1299
5692.75 1292
5693.46 1254
5694.17 1251
5694.88 1223
5695.60 1188
5696.31 1272
5697.02 1259
5697.73 1266
5698.45 1191
5699.16 1173
5699.87 1117
5700.58 1184
5701.30 1158
5702.01 1208
5702.72 1255
5703.43 1185
5704.15 1194
5704.86 1271
5705.57 1243
5706.29 1265
5707.00 1231
5707.71 1225
5708.42 1260
5709.14 1219
5709.85 1233
5710.56 1226
5711.28 1209
5711.99 1239
5712.70 1220
5713.42 1201
5714.13 1249
5714.84 1235
5715.56 1193
5716.27 1254
5716.98 1256
5717.70 1222
5718.41 1246
5719.12 1293
5719.84 1277
5720.55 1214
5721.27 1241
5721.98 1255
5722.69 1229
5723.41 1225
5724.12 1295
5724.84 1255
5725.55 1296
5726.26 1330
5726.98 1329
5727.69 1403
5728.41 1362
5729.12 1383
5729.83 1466
5730.55 1477
5731.26 1415
5731.98 1403
5732.69 1405
5733.41 1445
5734.12 1341
5734.84 1336
5735.55 1289
5736.27 1331
5736.98 1316
5737.70 1290
5738.41 1262
5739.13 1298
5739.84 1307
5740.55 1348
5741.27 1331
5741.99 1302
5742.70 1292
5743.42 1330
5744.13 1332
5744.85 1366
5745.56 1290
5746.28 1321
5746.99 1356
5747.71 1410
5748.42 1428
5749.14 1407
5749.85 1460
5750.57 1495
5751.29 1461
5752.00 1507
5752.72 1599
5753.43 1612
5754.15 1689
5754.86 1736
5755.58 1822
5756.30 1824
5757.01 1848
5757.73 1900
5758.44 1817
5759.16 1863
5759.88 1753
5760.59 1803
5761.31 1875
5762.03 1775
5762.74 1804
5763.46 1923
5764.18 1882
5764.89 2027
5765.61 1950
5766.32 1880
5767.04 1960
5767.76 2026
5768.47 2203
5769.19 2408
5769.91 2744
5770.63 3025
5771.34 3702
5772.06 3964
5772.78 3881
5773.49 3630
5774.21 3319
5774.93 3047
5775.64 2582
5776.36 2313
5777.08 2168
5777.80 1961
5778.51 1992
5779.23 2082
5779.95 2053
5780.67 2046
5781.38 1983
5782.10 1980
5782.82 2053
5783.54 2089
5784.25 2081
5784.97 2045
5785.69 2118
5786.41 2127
5787.13 2115
5787.84 2032
5788.56 1985
5789.28 1937
5790.00 2010
5790.72 1993
5791.43 2009
5792.15 1923
5792.87 1884
5793.59 1737
5794.31 1750
5795.03 1760
5795.74 1782
5796.46 1700
5797.18 1795
5797.90 1772
5798.62 1765
5799.34 1793
5800.06 1850
5800.77 1922
5801.49 2035
5802.21 2163
5802.93 2174
5803.65 2001
5804.37 1900
5805.09 1783
5805.81 1695
5806.53 1647
5807.25 1712
5807.96 1675
5808.68 1639
5809.40 1639
5810.12 1618
5810.84 1676
5811.56 1600
5812.28 1645
5813.00 1651
5813.72 1567
5814.44 1557
5815.16 1488
5815.88 1471
5816.60 1585
5817.32 1546
5818.04 1449
5818.76 1529
5819.48 1500
5820.20 1467
5820.92 1402
5821.64 1459
5822.36 1454
5823.08 1576
5823.80 1556
5824.52 1524
5825.24 1443
5825.96 1377
5826.68 1354
5827.40 1328
5828.12 1387
5828.84 1433
5829.56 1411
5830.28 1389
5831.00 1371
5831.72 1386
5832.44 1403
5833.16 1341
5833.88 1405
5834.61 1367
5835.33 1359
5836.05 1316
5836.77 1320
5837.49 1346
5838.21 1299
5838.93 1355
5839.65 1309
5840.37 1338
5841.10 1419
5841.82 1324
5842.54 1242
5843.26 1366
5843.98 1357
5844.70 1384
5845.42 1334
5846.15 1270
5846.87 1272
5847.59 1251
5848.31 1325
5849.03 1311
5849.75 1328
5850.48 1283
5851.20 1287
5851.92 1318
5852.64 1297
5853.36 1272
5854.09 1335
5854.81 1331
5855.53 1208
5856.25 1289
5856.97 1270
5857.70 1286
5858.42 1266
5859.14 1302
5859.86 1276
5860.59 1287
5861.31 1277
5862.03 1282
5862.75 1252
5863.48 1280
5864.20 1257
5864.92 1240
5865.64 1210
5866.37 1296
5867.09 1236
5867.81 1263
5868.54 1254
5869.26 1252
5869.98 1263
5870.70 1244
5871.43 1238
5872.15 1238
5872.87 1193
5873.60 1282
5874.32 1302
5875.04 1207
5875.77 1192
5876.49 1214
5877.21 1227
5877.94 1230
5878.66 1231
5879.38 1217
5880.11 1263
5880.83 1259
5881.56 1242
5882.28 1257
5883.00 1301
5883.73 1293
5884.45 1273
5885.18 1304
5885.90 1284
5886.62 1377
5887.35 1308
5888.07 1323
5888.80 1261
5889.52 1284
5890.24 1255
5890.97 1317
5891.69 1301
5892.42 1342
5893.14 1347
5893.87 1284
5894.59 1255
5895.32 1265
5896.04 1250
5896.76 1242
5897.49 1279
5898.21 1270
5898.94 1305
5899.66 1298
5900.39 1299
5901.11 1244
5901.84 1259
5902.56 1324
5903.29 1389
5904.01 1408
5904.74 1364
5905.46 1443
5906.19 1390
5906.91 1376
5907.64 1294
5908.37 1388
5909.09 1401
5909.82 1416
5910.54 1385
5911.27 1430
5911.99 1392
5912.72 1463
5913.44 1376
5914.17 1454
5914.90 1445
5915.62 1439
5916.35 1449
5917.07 1430
5917.80 1519
5918.53 1425
5919.25 1475
5919.98 1520
5920.70 1470
5921.43 1507
5922.16 1557
5922.88 1493
5923.61 1482
5924.34 1516
5925.06 1603
5925.79 1560
5926.51 1574
5927.24 1602
5927.97 1624
5928.69 1644
5929.42 1677
5930.15 1730
5930.87 1676
5931.60 1719
5932.33 1698
5933.05 1714
5933.78 1768
5934.51 1806
5935.24 1767
5935.96 1819
5936.69 1871
5937.42 1947
5938.14 1890
5938.87 1828
5939.60 1927
5940.33 1872
5941.05 1897
5941.78 1947
5942.51 1937
5943.24 1982
5943.96 2053
5944.69 2031
5945.42 2108
5946.15 2167
5946.87 2191
5947.60 2199
5948.33 2322
5949.06 2354
5949.79 2318
5950.51 2347
5951.24 2382
5951.97 2565
5952.70 2677
5953.43 2814
5954.15 2956
5954.88 3107
5955.61 3044
5956.34 2924
5957.07 2959
5957.80 2889
5958.52 2821
5959.25 2812
5959.98 2774
5960.71 2790
5961.44 2784
5962.17 2859
5962.90 2800
5963.62 2795
5964.35 2846
5965.08 3021
5965.81 3175
5966.54 3327
5967.27 3555
5968.00 3814
5968.73 3972
5969.46 3875
5970.19 3900
5970.92 3863
5971.64 3671
5972.37 3477
5973.10 3482
5973.83 3375
5974.56 3248
5975.29 3331
5976.02 3206
5976.75 3356
5977.48 3330
5978.21 3286
5978.94 3331
5979.67 3390
5980.40 3483
5981.13 3480
5981.86 3515
5982.59 3591
5983.32 3700
5984.05 3823
5984.78 3835
5985.51 3926
5986.24 3942
5986.97 3904
5987.70 3809
5988.43 3806
5989.16 3822
5989.89 3900
5990.62 3953
5991.35 3927
5992.08 3974
5992.81 3957
5993.54 3988
5994.27 4091
5995.00 4066
5995.73 4203
5996.47 4138
5997.20 4351
5997.93 4306
5998.66 4458
5999.39 4317
6000.12 4352
6000.85 4176
6001.58 4144
6002.31 4064
6003.04 4118
6003.78 4035
6004.51 4018
6005.24 4097
6005.97 4026
6006.70 3930
6007.43 4090
6008.16 4057
6008.90 4311
6009.63 4576
6010.36 5176
6011.09 6043
6011.82 7047
6012.55 8276
6013.29 9473
6014.02 10682
6014.75 11656
6015.48 11996
6016.21 11975
6016.95 11211
6017.68 10460
6018.41 9393
6019.14 8461
6019.87 7353
6020.61 6490
6021.34 5516
6022.07 4896
6022.80 4373
6023.54 4022
6024.27 3686
6025.00 3580
6025.73 3464
6026.47 3241
6027.20 3282
6027.93 3255
6028.66 3271
6029.40 3217
6030.13 3208
6030.86 3192
6031.60 3236
6032.33 3211
6033.06 3209
6033.79 3073
6034.53 3010
6035.26 2754
6035.99 2663
6036.73 2659
6037.46 2683
6038.19 2727
6038.93 2745
6039.66 2743
6040.39 2872
6041.13 2799
6041.86 2805
6042.59 2864
6043.33 2872
6044.06 2865
6044.80 2888
6045.53 2924
6046.26 2912
6047.00 2852
6047.73 2981
6048.46 3110
6049.20 3058
6049.93 3109
6050.67 3161
6051.40 3337
6052.13 3469
6052.87 3611
6053.60 3766
6054.34 3975
6055.07 3883
6055.81 3785
6056.54 3602
6057.28 3582
6058.01 3424
6058.74 3297
6059.48 3097
6060.21 3138
6060.95 3078
6061.68 3078
6062.42 2973
6063.15 2895
6063.89 2833
6064.62 2914
6065.36 2863
6066.09 2848
6066.83 2790
6067.56 2747
6068.30 2747
6069.03 2809
6069.77 2706
6070.50 2712
6071.24 2722
6071.97 2628
6072.71 2672
6073.44 2677
6074.18 2557
6074.92 2550
6075.65 2555
6076.39 2558
6077.12 2566
6077.86 2498
6078.59 2502
6079.33 2473
6080.07 2430
6080.80 2511
6081.54 2570
6082.27 2486
6083.01 2365
6083.75 2397
6084.48 2275
6085.22 2268
6085.95 2299
6086.69 2233
6087.43 2264
6088.16 2233
6088.90 2159
6089.64 2156
6090.37 2255
6091.11 2278
6091.85 2399
6092.58 2418
6093.32 2399
6094.06 2368
6094.79 2335
6095.53 2293
6096.27 2232
6097.00 2265
6097.74 2228
6098.48 2110
6099.21 2176
6099.95 2245
6100.69 2214
6101.43 2145
6102.16 2103
6102.90 2132
6103.64 2128
6104.37 2067
6105.11 2128
6105.85 2065
6106.59 2153
6107.32 2094
6108.06 2043
6108.80 2105
6109.54 2123
6110.27 2102
6111.01 2065
6111.75 2184
6112.49 2228
6113.23 2253
6113.96 2142
6114.70 2181
6115.44 2195
6116.18 2226
6116.92 2366
6117.65 2308
6118.39 2372
6119.13 2302
6119.87 2298
6120.61 2353
6121.35 2325
6122.08 2305
6122.82 2359
6123.56 2328
6124.30 2370
6125.04 2343
6125.78 2443
6126.51 2322
6127.25 2326
6127.99 2407
6128.73 2407
6129.47 2331
6130.21 2356
6130.95 2364
6131.69 2365
6132.43 2438
6133.16 2490
6133.90 2454
6134.64 2429
6135.38 2465
6136.12 2558
6136.86 2617
6137.60 2703
6138.34 2653
6139.08 2801
6139.82 2909
6140.56 3016
6141.30 3066
6142.04 3033
6142.78 3023
6143.52 3048
6144.26 3035
6145.00 3134
6145.74 3037
6146.48 2925
6147.22 2911
6147.96 2872
6148.70 2807
6149.44 2829
6150.18 2856
6150.92 2813
6151.66 2823
6152.40 2784
6153.14 2853
6153.88 2904
6154.62 2884
6155.36 2903
6156.10 2932
6156.84 2930
6157.58 2929
6158.32 3055
6159.06 3008
6159.80 3054
6160.54 2966
6161.28 3082
6162.02 3097
6162.76 3195
6163.50 3285
6164.25 3454
6164.99 3564
6165.73 3621
6166.47 3835
6167.21 3914
6167.95 4013
6168.69 4116
6169.43 4046
6170.17 4099
6170.92 3974
6171.66 3974
6172.40 4002
6173.14 3926
6173.88 3849
6174.62 3747
6175.36 3823
6176.11 3708
6176.85 3744
6177.59 3863
6178.33 4065
6179.07 4142
6179.82 4532
6180.56 5017
6181.30 5679
6182.04 6586
6182.78 7721
6183.53 8515
6184.27 9310
6185.01 9486
6185.75 9375
6186.49 8844
6187.24 8301
6187.98 7558
6188.72 6796
6189.46 6001
6190.21 5455
6190.95 5074
6191.69 4752
6192.43 4491
6193.18 4332
6193.92 4189
6194.66 4093
6195.40 4085
6196.15 4026
6196.89 3980
6197.63 3985
6198.38 3942
6199.12 3914
6199.86 3814
6200.61 3884
6201.35 3743
6202.09 3857
6202.84 3945
6203.58 3882
6204.32 4135
6205.07 4412
6205.81 4879
6206.55 5666
6207.30 6816
6208.04 8174
6208.78 9784
6209.53 11059
6210.27 12634
6211.01 13493
6211.76 13223
6212.50 12674
6213.25 11473
6213.99 10144
6214.73 8732
6215.48 7479
6216.22 6271
6216.97 5405
6217.71 4672
6218.45 4186
6219.20 3878
6219.94 3574
6220.69 3415
6221.43 3345
6222.18 3327
6222.92 3359
6223.66 3313
6224.41 3204
6225.15 3157
6225.90 3069
6226.64 3067
6227.39 2924
6228.13 2821
6228.88 2774
6229.62 2703
6230.37 2652
6231.11 2428
6231.86 2412
6232.60 2497
6233.35 2391
6234.09 2519
6234.84 2487
6235.58 2513
6236.33 2563
6237.07 2601
6237.82 2670
6238.56 2796
6239.31 2866
6240.05 3090
6240.80 3196
6241.55 3336
6242.29 3328
6243.04 3375
6243.78 3231
6244.53 3035
6245.27 2982
6246.02 3018
6246.77 3036
6247.51 3062
6248.26 3191
6249.00 3239
6249.75 3169
6250.50 3021
6251.24 2903
6251.99 2896
6252.73 2842
6253.48 2814
6254.23 2801
6254.97 2681
6255.72 2562
6256.47 2529
6257.21 2520
6257.96 2576
6258.71 2526
6259.45 2534
6260.20 2618
6260.95 2606
6261.69 2667
6262.44 2554
6263.19 2505
6263.93 2530
6264.68 2411
6265.43 2376
6266.17 2400
6266.92 2415
6267.67 2397
6268.42 2392
6269.16 2372
6269.91 2324
6270.66 2360
6271.41 2284
6272.15 2286
6272.90 2333
6273.65 2415
6274.39 2403
6275.14 2392
6275.89 2395
6276.64 2448
6277.39 2589
6278.13 2566
6278.88 2638
6279.63 2715
6280.38 2624
6281.12 2519
6281.87 2459
6282.62 2335
6283.37 2308
6284.12 2243
6284.87 2192
6285.61 2114
6286.36 2112
6287.11 2126
6287.86 2158
6288.61 2126
6289.35 2069
6290.10 2114
6290.85 2023
6291.60 2083
6292.35 2052
6293.10 1999
6293.85 2009
6294.60 2038
6295.34 1972
6296.09 2047
6296.84 2022
6297.59 2131
6298.34 2068
6299.09 1975
6299.84 2070
6300.59 2048
6301.34 2093
6302.08 2047
6302.83 2061
6303.58 2087
6304.33 2098
6305.08 2094
6305.83 2141
6306.58 2156
6307.33 2095
6308.08 2096
6308.83 2033
6309.58 2001
6310.33 1976
6311.08 2031
6311.83 2055
6312.58 2175
6313.33 2134
6314.08 2157
6314.83 2101
6315.58 2167
6316.33 2154
6317.08 2263
6317.83 2330
6318.58 2326
6319.33 2279
6320.08 2231
6320.83 2157
6321.58 2122
6322.33 2063
6323.08 2041
6323.83 1999
6324.58 1938
6325.33 1910
6326.08 1956
6326.83 1921
6327.58 1994
6328.33 2052
6329.08 2001
6329.84 1919
6330.59 1921
6331.34 1897
6332.09 1847
6332.84 1965
6333.59 1855
6334.34 1838
6335.09 1801
6335.84 1931
6336.60 1910
6337.35 1861
6338.10 1826
6338.85 1831
6339.60 1915
6340.35 1819
6341.10 1796
6341.85 1815
6342.61 1842
6343.36 1884
6344.11 1870
6344.86 1856
6345.61 1854
6346.37 1944
6347.12 1887
6347.87 1980
6348.62 2011
6349.37 1970
6350.12 2100
6350.88 2098
6351.63 2165
6352.38 2308
6353.13 2240
6353.89 2304
6354.64 2383
6355.39 2408
6356.14 2409
6356.90 2412
6357.65 2314
6358.40 2242
6359.15 2176
6359.91 2162
6360.66 2177
6361.41 2130
6362.16 2062
6362.92 2020
6363.67 2068
6364.42 2130
6365.17 2161
6365.93 2181
6366.68 2196
6367.43 2228
6368.19 2435
6368.94 2448
6369.69 2462
6370.45 2493
6371.20 2480
6371.95 2307
6372.71 2174
6373.46 2141
6374.21 2150
6374.97 2154
6375.72 2132
6376.47 2118
6377.23 2029
6377.98 2101
6378.73 2022
6379.49 1995
6380.24 2017
6381.00 2096
6381.75 2089
6382.50 2154
6383.26 2083
6384.01 2073
6384.77 2145
6385.52 2075
6386.27 2074
6387.03 1978
6387.78 1963
6388.54 1986
6389.29 2049
6390.05 1974
6390.80 1953
6391.55 2006
6392.31 1926
6393.06 1928
6393.82 1898
6394.57 1924
6395.33 1935
6396.08 1830
6396.84 1857
6397.59 1846
6398.35 1864
6399.10 1832
6399.86 1730
6400.61 1846
6401.37 1774
6402.12 1740
6402.88 1784
6403.63 1731
6404.39 1758
6405.14 1756
6405.90 1740
6406.65 1758
6407.41 1767
6408.16 1736
6408.92 1772
6409.68 1756
6410.43 1800
6411.19 1855
6411.94 1760
6412.70 1802
6413.45 1826
6414.21 1827
6414.97 1743
6415.72 1817
6416.48 1862
6417.23 1823
6417.99 1808
6418.75 1744
6419.50 1797
6420.26 1837
6421.01 1817
6421.77 1780
6422.53 1843
6423.28 1857
6424.04 1757
6424.80 1752
6425.55 1801
6426.31 1695
6427.07 1730
6427.82 1805
6428.58 1734
6429.34 1713
6430.09 1735
6430.85 1770
6431.61 1757
6432.36 1781
6433.12 1791
6433.88 1770
6434.63 1899
6435.39 1850
6436.15 1838
6436.91 1780
6437.66 1875
6438.42 1863
6439.18 1871
6439.93 1900
6440.69 1963
6441.45 1908
6442.21 1916
6442.96 1930
6443.72 1941
6444.48 1902
6445.24 1975
6445.99 1969
6446.75 1907
6447.51 1996
6448.27 1930
6449.03 1991
6449.78 1988
6450.54 2017
6451.30 1958
6452.06 2003
6452.82 2072
6453.57 2090
6454.33 2056
6455.09 2010
6455.85 2023
6456.61 2018
6457.37 2055
6458.12 2173
6458.88 2087
6459.64 2076
6460.40 2113
6461.16 2085
6461.92 2155
6462.67 2132
6463.43 2098
6464.19 2100
6464.95 2133
6465.71 2228
6466.47 2249
6467.23 2176
6467.99 2191
6468.75 2288
6469.50 2258
6470.26 2304
6471.02 2378
6471.78 2207
6472.54 2250
6473.30 2208
6474.06 2258
6474.82 2340
6475.58 2393
6476.34 2448
6477.10 2446
6477.86 2418
6478.62 2351
6479.38 2501
6480.14 2514
6480.90 2600
6481.66 2593
6482.42 2624
6483.18 2623
6483.94 2704
6484.70 2725
6485.46 2646
6486.22 2792
6486.98 2724
6487.74 2787
6488.50 2840
6489.26 2759
6490.02 2819
6490.78 2888
6491.54 2946
6492.30 3009
6493.06 3133
6493.82 3129
6494.58 3210
6495.34 3278
6496.10 3310
6496.86 3202
6497.62 3162
6498.38 3134
6499.14 3122
6499.90 3124
6500.66 3115
6501.43 3108
6502.19 3051
6502.95 3201
6503.71 3312
6504.47 3464
6505.23 3774
6505.99 4422
6506.75 5527
6507.52 6909
6508.28 8297
6509.04 9513
6509.80 10645
6510.56 11153
6511.32 11043
6512.08 10473
6512.85 9467
6513.61 8349
6514.37 7231
6515.13 6246
6515.89 5374
6516.65 4819
6517.42 4323
6518.18 4033
6518.94 3849
6519.70 3719
6520.46 3631
6521.23 3482
6521.99 3559
6522.75 3534
6523.51 3642
6524.27 3711
6525.04 3720
6525.80 3698
6526.56 3973
6527.32 4220
6528.09 4344
6528.85 4466
6529.61 4572
6530.37 4586
6531.14 4618
6531.90 4402
6532.66 4314
6533.43 4478
6534.19 4582
6534.95 5009
6535.71 5619
6536.48 6235
6537.24 6991
6538.00 7490
6538.77 7652
6539.53 7374
6540.29 6970
6541.06 6383
6541.82 5750
6542.58 5193
6543.35 4587
6544.11 4240
6544.87 3994
6545.64 3851
6546.40 3660
6547.16 3652
6547.93 3716
6548.69 3605
6549.45 3614
6550.22 3580
6550.98 3473
6551.75 3478
6552.51 3451
6553.27 3269
6554.04 3278
6554.80 3226
6555.57 3251
6556.33 3165
6557.09 3225
6557.86 3122
6558.62 3241
6559.39 3326
6560.15 3260
6560.92 3256
6561.68 3370
6562.45 3271
6563.21 3415
6563.97 3495
6564.74 3535
6565.50 3535
6566.27 3599
6567.03 3509
6567.80 3548
6568.56 3576
6569.33 3694
6570.09 3554
6570.86 3635
6571.62 3575
6572.39 3689
6573.15 3638
6573.92 3639
6574.68 3753
6575.45 3711
6576.21 3840
6576.98 3859
6577.74 3808
6578.51 3850
6579.28 3855
6580.04 3966
6580.81 4035
6581.57 4032
6582.34 3977
6583.10 4090
6583.87 4215
6584.64 4374
6585.40 4327
6586.17 4183
6586.93 4265
6587.70 4252
6588.47 4119
6589.23 4078
6590.00 4089
6590.76 3958
6591.53 4022
6592.30 4271
6593.06 4611
6593.83 4915
6594.59 5148
6595.36 5457
6596.13 5737
6596.89 5931
6597.66 5930
6598.43 5838
6599.19 5759
6599.96 5481
6600.73 5201
6601.49 4988
6602.26 4541
6603.03 4273
6603.79 4091
6604.56 3897
6605.33 3697
6606.10 3577
6606.86 3594
6607.63 3628
6608.40 3631
6609.16 3509
6609.93 3595
6610.70 3662
6611.47 3695
6612.23 3731
6613.00 3617
6613.77 3544
6614.54 3520
6615.30 3508
6616.07 3404
6616.84 3313
6617.61 3338
6618.37 3421
6619.14 3382
6619.91 3441
6620.68 3641
6621.45 3694
6622.21 3923
6622.98 4117
6623.75 4139
6624.52 4264
6625.29 4384
6626.05 4306
6626.82 4171
6627.59 4020
6628.36 3847
6629.13 3759
6629.90 3618
6630.66 3486
6631.43 3382
6632.20 3437
6632.97 3502
6633.74 3609
6634.51 3696
6635.28 3856
6636.05 4009
6636.81 4058
6637.58 4139
6638.35 4141
6639.12 4244
6639.89 4294
6640.66 4303
6641.43 4358
6642.20 4606
6642.97 4798
6643.74 4778
6644.50 4650
6645.27 4472
6646.04 4273
6646.81 4069
6647.58 3844
6648.35 3605
6649.12 3471
6649.89 3278
6650.66 3245
6651.43 3053
6652.20 2974
6652.97 2928
6653.74 3001
6654.51 2895
6655.28 2801
6656.05 2802
6656.82 2807
6657.59 2822
6658.36 2755
6659.13 2874
6659.90 2765
6660.67 2742
6661.44 2680
6662.21 2743
6662.98 2690
6663.75 2554
6664.52 2571
6665.29 2621
6666.06 2734
6666.83 2630
6667.60 2653
6668.37 2574
6669.14 2606
6669.92 2725
6670.69 2792
6671.46 2776
6672.23 2855
6673.00 2923
6673.77 2878
6674.54 2929
6675.31 2873
6676.08 2824
6676.85 2863
6677.63 2815
6678.40 2783
6679.17 2816
6679.94 2806
6680.71 2861
6681.48 2839
6682.25 2972
6683.03 2943
6683.80 2983
6684.57 3087
6685.34 3219
6686.11 3336
6686.88 3399
6687.66 3422
6688.43 3372
6689.20 3240
6689.97 3208
6690.74 3019
6691.51 2819
6692.29 2777
6693.06 2709
6693.83 2573
6694.60 2654
6695.38 2548
6696.15 2428
6696.92 2420
6697.69 2459
6698.46 2504
6699.24 2430
6700.01 2375
6700.78 2390
6701.55 2404
6702.33 2398
6703.10 2369
6703.87 2384
6704.65 2333
6705.42 2440
6706.19 2399
6706.96 2257
6707.74 2223
6708.51 2250
6709.28 2232
6710.06 2239
6710.83 2227
6711.60 2298
6712.38 2349
6713.15 2173
6713.92 2153
6714.69 2145
6715.47 2159
6716.24 2172
6717.02 2181
6717.79 2231
6718.56 2132
6719.34 2091
6720.11 2117
6720.88 2157
6721.66 2109
6722.43 2087
6723.20 2155
6723.98 2128
6724.75 2100
6725.53 2074
6726.30 2132
6727.07 2182
6727.85 2046
6728.62 2107
6729.40 2076
6730.17 2070
6730.95 2077
6731.72 2047
6732.49 2002
6733.27 2141
6734.04 2172
6734.82 2187
6735.59 2155
6736.37 2097
6737.14 2217
6737.92 2186
6738.69 2155
6739.46 2165
6740.24 2147
6741.01 2222
6741.79 2200
6742.56 2125
6743.34 2185
6744.11 2261
6744.89 2324
6745.66 2289
6746.44 2240
6747.21 2224
6747.99 2340
6748.77 2352
6749.54 2320
6750.32 2421
6751.09 2391
6751.87 2453
6752.64 2528
6753.42 2659
6754.19 2704
6754.97 2777
6755.75 2661
6756.52 2694
6757.30 2690
6758.07 2581
6758.85 2517
6759.62 2457
6760.40 2407
6761.18 2402
6761.95 2464
6762.73 2386
6763.50 2361
6764.28 2338
6765.06 2295
6765.83 2288
6766.61 2226
6767.39 2259
6768.16 2212
6768.94 2309
6769.72 2379
6770.49 2360
6771.27 2244
6772.04 2176
6772.82 2128
6773.60 2159
6774.37 2220
6775.15 2080
6775.93 2060
6776.71 2023
6777.48 2055
6778.26 2078
6779.04 2087
6779.81 2058
6780.59 2073
6781.37 2059
6782.14 2054
6782.92 2062
6783.70 1997
6784.48 2034
6785.25 2026
6786.03 2013
6786.81 2003
6787.59 1923
6788.36 1897
6789.14 1863
6789.92 1982
6790.70 1967
6791.47 1896
6792.25 1895
6793.03 1918
6793.81 1909
6794.59 1856
6795.36 1834
6796.14 1872
6796.92 1824
6797.70 1816
6798.48 1920
6799.25 1935
6800.03 1957
6800.81 2010
6801.59 1973
6802.37 1926
6803.15 1934
6803.92 1883
6804.70 1893
6805.48 1882
6806.26 1916
6807.04 1959
6807.82 1943
6808.60 1925
6809.38 1974
6810.15 1859
6810.93 1837
6811.71 1894
6812.49 1826
6813.27 1912
6814.05 1817
6814.83 1873
6815.61 1845
6816.39 1872
6817.17 1834
6817.94 1848
6818.72 1794
6819.50 1831
6820.28 1830
6821.06 1860
6821.84 1937
6822.62 1862
6823.40 1863
6824.18 1825
6824.96 1809
6825.74 1844
6826.52 1791
6827.30 1753
6828.08 1807
6828.86 1728
6829.64 1798
6830.42 1782
6831.20 1783
6831.98 1773
6832.76 1836
6833.54 1845
6834.32 1790
6835.10 1869
6835.88 1931
6836.66 2067
6837.44 2071
6838.22 2333
6839.00 2648
6839.78 2878
6840.56 2988
6841.34 3082
6842.12 2876
6842.90 2755
6843.68 2590
6844.47 2549
6845.25 2390
6846.03 2262
6846.81 2118
6847.59 2046
6848.37 2117
6849.15 2114
6849.93 2214
6850.71 2429
6851.49 2537
6852.28 2675
6853.06 2673
6853.84 2683
6854.62 2752
6855.40 2445
6856.18 2379
6856.96 2280
6857.75 2160
6858.53 1992
6859.31 2041
6860.09 1968
6860.87 1955
6861.65 1960
6862.44 1920
6863.22 1923
6864.00 1887
6864.78 1896
6865.56 1943
6866.35 1922
6867.13 1899
6867.91 1936
6868.69 1990
6869.47 2018
6870.26 1957
6871.04 1966
6871.82 2001
6872.60 2020
6873.39 2029
6874.17 2027
6874.95 2057
6875.73 2048
6876.52 2057
6877.30 2042
6878.08 2099
6878.86 2134
6879.65 2263
6880.43 2277
6881.21 2293
6881.99 2353
6882.78 2412
6883.56 2525
6884.34 2614
6885.13 2603
6885.91 2565
6886.69 2730
6887.48 2859
6888.26 3016
6889.04 3084
6889.83 3460
6890.61 3622
6891.39 3630
6892.18 3494
6892.96 3259
6893.74 3017
6894.53 2901
6895.31 2637
6896.09 2570
6896.88 2485
6897.66 2445
6898.45 2331
6899.23 2333
6900.01 2353
6900.80 2330
6901.58 2441
6902.37 2395
6903.15 2362
6903.93 2384
6904.72 2410
6905.50 2394
6906.29 2466
6907.07 2439
6907.86 2400
6908.64 2358
6909.42 2323
6910.21 2316
6910.99 2262
6911.78 2303
6912.56 2236
6913.35 2299
6914.13 2251
6914.92 2288
6915.70 2248
6916.49 2279
6917.27 2344
6918.06 2238
6918.84 2315
6919.63 2271
6920.41 2311
6921.20 2410
6921.98 2348
6922.77 2302
6923.55 2300
6924.34 2293
6925.12 2318
6925.91 2402
6926.69 2418
6927.48 2454
6928.27 2467
6929.05 2532
6929.84 2524
6930.62 2551
6931.41 2487
6932.19 2535
6932.98 2611
6933.77 2581
6934.55 2478
6935.34 2521
6936.12 2541
6936.91 2589
6937.69 2667
6938.48 2613
6939.27 2742
6940.05 2894
6940.84 2981
6941.63 3138
6942.41 3326
6943.20 3455
6943.99 3632
6944.77 3731
6945.56 3756
6946.34 3747
6947.13 3788
6947.92 3817
6948.70 3982
6949.49 4094
6950.28 4174
6951.07 4093
6951.85 3999
6952.64 3973
6953.43 3698
6954.21 3489
6955.00 3486
6955.79 3379
6956.57 3336
6957.36 3285
6958.15 3328
6958.94 3321
6959.72 3356
6960.51 3264
6961.30 3298
6962.09 3449
6962.87 3367
6963.66 3338
6964.45 3489
6965.24 3631
6966.02 3709
6966.81 3754
6967.60 3942
6968.39 4157
6969.17 4437
6969.96 4577
6970.75 4739
6971.54 4689
6972.33 4883
6973.11 4799
6973.90 4678
6974.69 4695
6975.48 4614
6976.27 4649
6977.06 4687
6977.84 4863
6978.63 4966
6979.42 5004
6980.21 5233
6981.00 5564
6981.79 6075
6982.57 6838
6983.36 8011
6984.15 9548
6984.94 11732
6985.73 14006
6986.52 15736
6987.31 17220
6988.10 17706
6988.89 17559
6989.67 16375
6990.46 14766
6991.25 12754
6992.04 10711
6992.83 9040
6993.62 7508
6994.41 6345
6995.20 5483
6995.99 4697
6996.78 4209
6997.57 3800
6998.36 3587
6999.15 3540
6999.94 3340
7000.72 3293
7001.51 3200
7002.30 3214
7003.09 3072
7003.88 3028
7004.67 2949
7005.46 2946
7006.25 2857
7007.04 2787
7007.83 2829
7008.62 2616
7009.41 2676
7010.20 2598
7010.99 2705
7011.78 2792
7012.57 2901
7013.37 2920
7014.16 3069
7014.95 3162
7015.74 3213
7016.53 3104
7017.32 3053
7018.11 3058
7018.90 3092
7019.69 3000
7020.48 2967
7021.27 3002
7022.06 3032
7022.85 3223
7023.64 3297
7024.43 3279
7025.23 3446
7026.02 3525
7026.81 3647
7027.60 3686
7028.39 3648
7029.18 3639
7029.97 3520
7030.76 3518
7031.56 3280
7032.35 3187
7033.14 3091
7033.93 3020
7034.72 3003
7035.51 3028
7036.30 2923
7037.10 2926
7037.89 2974
7038.68 2947
7039.47 3032
7040.26 3017
7041.06 3041
7041.85 3162
7042.64 3128
7043.43 3136
7044.22 3120
7045.02 3130
7045.81 3084
7046.60 3166
7047.39 3020
7048.18 3102
7048.98 3133
7049.77 3222
7050.56 3405
7051.35 3593
7052.15 3720
7052.94 3729
7053.73 3656
7054.52 3490
7055.32 3288
7056.11 3139
7056.90 3078
7057.70 3082
7058.49 3038
7059.28 3151
7060.07 2990
7060.87 3009
7061.66 2986
7062.45 2918
7063.25 2890
7064.04 2871
7064.83 2913
7065.63 2820
7066.42 2749
7067.21 2740
7068.01 2688
7068.80 2663
7069.59 2674
7070.39 2601
7071.18 2605
7071.97 2564
7072.77 2512
7073.56 2540
7074.36 2460
7075.15 2406
7075.94 2428
7076.74 2344
7077.53 2300
7078.33 2346
7079.12 2355
7079.91 2305
7080.71 2288
7081.50 2309
7082.30 2337
7083.09 2289
7083.88 2317
7084.68 2356
7085.47 2431
7086.27 2445
7087.06 2478
7087.86 2624
7088.65 2804
7089.45 2814
7090.24 2832
7091.04 2824
7091.83 2777
7092.62 2649
7093.42 2507
7094.21 2503
7095.01 2342
7095.80 2246
7096.60 2281
7097.39 2049
7098.19 2038
7098.98 2051
7099.78 1991
7100.58 1979
7101.37 1977
7102.17 1982
7102.96 1959
7103.76 1862
7104.55 1971
7105.35 1958
7106.14 1872
7106.94 1844
7107.73 1806
7108.53 1747
7109.33 1820
7110.12 1754
7110.92 1684
7111.71 1697
7112.51 1713
7113.31 1723
7114.10 1709
7114.90 1740
7115.69 1740
7116.49 1748
7117.29 1775
7118.08 1796
7118.88 1818
7119.67 1775
7120.47 1754
7121.27 1757
7122.06 1712
7122.86 1688
7123.66 1770
7124.45 1757
7125.25 1778
7126.05 1705
7126.84 1740
7127.64 1763
7128.44 1702
7129.23 1795
7130.03 1833
7130.83 1842
7131.62 1917
7132.42 1887
7133.22 1834
7134.02 1803
7134.81 1815
7135.61 1868
7136.41 1789
7137.21 1694
7138.00 1701
7138.80 1681
7139.60 1685
7140.39 1658
7141.19 1694
7141.99 1677
7142.79 1611
7143.59 1576
7144.38 1587
7145.18 1605
7145.98 1572
7146.78 1611
7147.57 1605
7148.37 1557
7149.17 1572
7149.97 1523
7150.77 1544
7151.56 1537
7152.36 1522
7153.16 1574
7153.96 1519
7154.76 1550
7155.56 1571
7156.35 1568
7157.15 1542
7157.95 1617
7158.75 1595
7159.55 1587
7160.35 1501
7161.14 1513
7161.94 1527
7162.74 1479
7163.54 1470
7164.34 1463
7165.14 1534
7165.94 1520
7166.74 1531
7167.54 1543
7168.33 1521
7169.13 1526
7169.93 1541
7170.73 1503
7171.53 1506
7172.33 1465
7173.13 1430
7173.93 1430
7174.73 1450
7175.53 1503
7176.33 1449
7177.13 1383
7177.93 1422
7178.73 1446
7179.53 1374
7180.33 1420
7181.13 1409
7181.92 1411
7182.72 1454
7183.52 1442
7184.32 1507
7185.12 1527
7185.92 1459
7186.72 1561
7187.52 1534
7188.32 1484
7189.13 1469
7189.93 1386
7190.73 1330
7191.53 1332
7192.33 1286
7193.13 1315
7193.93 1317
7194.73 1340
7195.53 1312
7196.33 1303
7197.13 1288
7197.93 1323
7198.73 1341
7199.53 1322
7200.33 1329
7201.13 1345
7201.93 1328
7202.74 1329
7203.54 1349
7204.34 1334
7205.14 1344
7205.94 1320
7206.74 1368
7207.54 1334
7208.34 1314
7209.14 1302
7209.95 1299
7210.75 1336
7211.55 1360
7212.35 1361
7213.15 1354
7213.95 1338
7214.75 1358
7215.56 1380
7216.36 1350
7217.16 1401
7217.96 1468
7218.76 1377
7219.57 1412
7220.37 1446
7221.17 1407
7221.97 1467
7222.77 1424
7223.58 1448
7224.38 1390
7225.18 1421
7225.98 1457
7226.78 1453
7227.59 1467
7228.39 1410
7229.19 1460
7229.99 1466
7230.80 1458
7231.60 1543
7232.40 1554
7233.20 1509
7234.01 1616
7234.81 1697
7235.61 1694
7236.42 1797
7237.22 1953
7238.02 2012
7238.82 2017
7239.63 2011
7240.43 1959
7241.23 1894
7242.04 1753
7242.84 1730
7243.64 1670
7244.45 1642
7245.25 1617
7246.05 1583
7246.86 1589
7247.66 1559
7248.46 1538
7249.27 1548
7250.07 1604
7250.87 1612
7251.68 1657
7252.48 1601
7253.29 1641
7254.09 1621
7254.89 1652
7255.70 1636
7256.50 1626
7257.30 1719
7258.11 1651
7258.91 1631
7259.72 1714
7260.52 1712
7261.33 1664
7262.13 1676
7262.93 1674
7263.74 1744
7264.54 1718
7265.35 1698
7266.15 1777
7266.96 1746
7267.76 1741
7268.57 1753
7269.37 1788
7270.17 1769
7270.98 1668
7271.78 1681
7272.59 1637
7273.39 1713
7274.20 1726
7275.00 1702
7275.81 1703
7276.61 1721
7277.42 1683
7278.22 1718
7279.03 1787
7279.83 1760
7280.64 1790
7281.44 1844
7282.25 1912
7283.06 2093
7283.86 2315
7284.67 2450
7285.47 2721
7286.28 2773
7287.08 2862
7287.89 2806
7288.69 2670
7289.50 2558
7290.31 2303
7291.11 2197
7291.92 2105
7292.72 2036
7293.53 1983
7294.34 1975
7295.14 1818
7295.95 1862
7296.75 1868
7297.56 1856
7298.37 1845
7299.17 1809
7299.98 1880
7300.79 1878
7301.59 1857
7302.40 1850
7303.21 1814
7304.01 1903
7304.82 1873
7305.63 1983
7306.43 2046
7307.24 1923
7308.05 2046
7308.85 2084
7309.66 2169
7310.47 2244
7311.27 2308
7312.08 2403
7312.89 2468
7313.69 2556
7314.50 2504
7315.31 2425
7316.12 2417
7316.92 2454
7317.73 2360
7318.54 2463
7319.35 2681
7320.15 2799
7320.96 3035
7321.77 3175
7322.58 3200
7323.38 3193
7324.19 3106
7325.00 2949
7325.81 2858
7326.61 2607
7327.42 2447
7328.23 2403
7329.04 2233
7329.85 2138
7330.65 2082
7331.46 2018
7332.27 2014
7333.08 1994
7333.89 1923
7334.69 2015
7335.50 1880
7336.31 1891
7337.12 1934
7337.93 1960
7338.74 2025
7339.54 2094
7340.35 2131
7341.16 2191
7341.97 2161
7342.78 2187
7343.59 2180
7344.40 2160
7345.21 2100
7346.01 2065
7346.82 2040
7347.63 2077
7348.44 2091
7349.25 1983
7350.06 1976
7350.87 1961
7351.68 1949
7352.49 1877
7353.30 1921
7354.11 1850
7354.92 1854
7355.72 1833
7356.53 1905
7357.34 1944
7358.15 1953
7358.96 2003
7359.77 2091
7360.58 2247
7361.39 2290
7362.20 2285
7363.01 2373
7363.82 2404
7364.63 2424
7365.44 2369
7366.25 2355
7367.06 2342
7367.87 2269
7368.68 2186
7369.49 2088
7370.30 2088
7371.11 2008
7371.92 1906
7372.73 1907
7373.54 1890
7374.35 1833
7375.16 1842
7375.97 1799
7376.79 1878
7377.60 1918
7378.41 1920
7379.22 2003
7380.03 2134
7380.84 2243
7381.65 2353
7382.46 2530
7383.27 2557
7384.08 2536
7384.89 2573
7385.70 2551
7386.52 2392
7387.33 2274
7388.14 2216
7388.95 2134
7389.76 1981
7390.57 1868
7391.38 1801
7392.19 1782
7393.01 1750
7393.82 1731
7394.63 1713
7395.44 1631
7396.25 1604
7397.06 1616
7397.88 1638
7398.69 1676
7399.50 1670
7400.31 1649
7401.12 1738
7401.94 1795
7402.75 1777
7403.56 1799
7404.37 1713
7405.18 1765
7406.00 1772
7406.81 1711
7407.62 1701
7408.43 1766
7409.25 1740
7410.06 1743
7410.87 1701
7411.68 1674
7412.49 1638
7413.31 1606
7414.12 1514
7414.93 1502
7415.75 1441
7416.56 1388
7417.37 1383
7418.18 1449
7419.00 1410
7419.81 1364
7420.62 1316
7421.44 1283
7422.25 1370
7423.06 1362
7423.88 1351
7424.69 1357
7425.50 1329
7426.31 1338
7427.13 1338
7427.94 1335
7428.76 1333
7429.57 1259
7430.38 1234
7431.20 1269
7432.01 1262
7432.82 1284
7433.64 1330
7434.45 1303
7435.26 1287
7436.08 1358
7436.89 1328
7437.71 1347
7438.52 1348
7439.33 1291
7440.15 1296
7440.96 1343
7441.78 1331
7442.59 1338
7443.40 1305
7444.22 1281
7445.03 1299
7445.85 1302
7446.66 1298
7447.48 1277
7448.29 1210
7449.11 1192
7449.92 1241
7450.73 1206
7451.55 1298
7452.36 1298
7453.18 1247
7453.99 1215
7454.81 1194
7455.62 1236
7456.44 1224
7457.25 1218
7458.07 1197
7458.88 1247
7459.70 1213
7460.51 1250
7461.33 1261
7462.14 1275
7462.96 1240
7463.77 1206
7464.59 1220
7465.41 1186
7466.22 1255
7467.04 1237
7467.85 1194
7468.67 1247
7469.48 1226
7470.30 1218
7471.11 1224
7471.93 1279
7472.75 1262
7473.56 1266
7474.38 1287
7475.19 1253
7476.01 1251
7476.83 1199
7477.64 1247
7478.46 1236
7479.27 1219
7480.09 1150
7480.91 1199
7481.72 1284
7482.54 1223
7483.36 1245
7484.17 1282
7484.99 1249
7485.81 1268
7486.62 1236
7487.44 1209
7488.26 1234
7489.07 1214
7489.89 1210
7490.71 1215
7491.52 1178
7492.34 1239
7493.16 1215
7493.97 1218
7494.79 1182
7495.61 1278
7496.43 1263
7497.24 1262
7498.06 1235
7498.88 1226
7499.69 1225
7500.51 1225
7501.33 1201
7502.15 1224
7502.96 1203
7503.78 1218
7504.60 1196
7505.42 1187
7506.23 1131
7507.05 1172
7507.87 1182
7508.69 1201
7509.51 1209
7510.32 1116
7511.14 1111
7511.96 1159
7512.78 1139
7513.60 1152
7514.41 1139
7515.23 1223
7516.05 1209
7516.87 1112
7517.69 1109
7518.50 1143
7519.32 1166
7520.14 1141
7520.96 1151
7521.78 1125
7522.60 1126
7523.42 1147
7524.23 1120
7525.05 1167
7525.87 1201
7526.69 1211
7527.51 1216
7528.33 1236
7529.15 1166
7529.97 1148
7530.78 1149
7531.60 1198
7532.42 1237
7533.24 1247
7534.06 1213
7534.88 1255
7535.70 1210
7536.52 1219
7537.34 1202
7538.16 1206
7538.98 1170
7539.80 1193
7540.62 1227
7541.44 1233
7542.26 1223
7543.08 1238
7543.89 1186
7544.71 1166
7545.53 1176
7546.35 1218
7547.17 1260
7547.99 1198
7548.81 1199
7549.63 1228
7550.45 1296
7551.27 1225
7552.09 1221
7552.91 1236
7553.73 1250
7554.56 1293
7555.38 1314
7556.20 1252
7557.02 1271
7557.84 1257
7558.66 1277
7559.48 1350
7560.30 1323
7561.12 1360
7561.94 1404
7562.76 1350
7563.58 1298
7564.40 1292
7565.22 1351
7566.04 1345
7566.86 1332
7567.69 1361
7568.51 1383
7569.33 1417
7570.15 1383
7570.97 1369
7571.79 1364
7572.61 1413
7573.43 1396
7574.26 1388
7575.08 1431
7575.90 1398
7576.72 1390
7577.54 1453
7578.36 1430
7579.18 1395
7580.01 1421
7580.83 1438
7581.65 1427
7582.47 1379
7583.29 1409
7584.12 1412
7584.94 1499
7585.76 1423
7586.58 1513
7587.40 1562
7588.23 1535
7589.05 1526
7589.87 1596
7590.69 1497
7591.51 1510
7592.34 1528
7593.16 1544
7593.98 1561
7594.80 1586
7595.63 1521
7596.45 1573
7597.27 1560
7598.09 1635
7598.92 1651
7599.74 1613
7600.56 1659
7601.39 1699
7602.21 1728
7603.03 1721
7603.85 1741
7604.68 1828
7605.50 1878
7606.32 1850
7607.15 1859
7607.97 1906
7608.79 1976
7609.62 1942
7610.44 1957
7611.26 1817
7612.09 1831
7612.91 1830
7613.73 1817
7614.56 1785
7615.38 1714
7616.20 1786
7617.03 1956
7617.85 2075
7618.68 2030
7619.50 2194
7620.32 2280
7621.15 2270
7621.97 2210
7622.79 2319
7623.62 2169
7624.44 2022
7625.27 1996
7626.09 2136
7626.92 2114
7627.74 2022
7628.56 1941
7629.39 1969
7630.21 1962
7631.04 2057
7631.86 2164
7632.69 2230
7633.51 2300
7634.34 2237
7635.16 2257
7635.98 2270
7636.81 2116
7637.63 2014
7638.46 1947
7639.28 1850
7640.11 1728
7640.93 1712
7641.76 1699
7642.58 1595
7643.41 1648
7644.23 1723
7645.06 1740
7645.88 1770
7646.71 1887
7647.54 1878
7648.36 1866
7649.19 1921
7650.01 1974
7650.84 1906
7651.66 1913
7652.49 1920
7653.31 1837
7654.14 1832
7654.97 1760
7655.79 1747
7656.62 1580
7657.44 1520
7658.27 1510
7659.09 1493
7659.92 1520
7660.75 1470
7661.57 1465
7662.40 1489
7663.22 1483
7664.05 1482
7664.88 1371
7665.70 1411
7666.53 1449
7667.36 1441
7668.18 1372
7669.01 1414
7669.84 1416
7670.66 1458
7671.49 1452
7672.32 1387
7673.14 1368
7673.97 1400
7674.80 1380
7675.62 1418
7676.45 1330
7677.28 1332
7678.10 1318
7678.93 1313
7679.76 1355
7680.58 1394
7681.41 1308
7682.24 1321
7683.07 1390
7683.89 1442
7684.72 1444
7685.55 1475
7686.38 1439
7687.20 1465
7688.03 1520
7688.86 1538
7689.69 1486
7690.51 1451
7691.34 1405
7692.17 1395
7693.00 1349
7693.82 1367
7694.65 1392
7695.48 1415
7696.31 1410
7697.14 1429
7697.96 1420
7698.79 1499
7699.62 1543
7700.45 1490
7701.28 1495
7702.11 1442
7702.93 1464
7703.76 1444
7704.59 1393
7705.42 1422
7706.25 1386
7707.08 1390
7707.90 1372
7708.73 1263
7709.56 1271
7710.39 1293
7711.22 1274
7712.05 1319
7712.88 1257
7713.71 1258
7714.53 1275
7715.36 1260
7716.19 1280
7717.02 1262
7717.85 1242
7718.68 1250
7719.51 1252
7720.34 1202
7721.17 1182
7722.00 1244
7722.83 1246
7723.66 1247
7724.49 1237
7725.32 1259
7726.14 1265
7726.97 1287
7727.80 1279
7728.63 1274
7729.46 1282
7730.29 1305
7731.12 1283
7731.95 1271
7732.78 1266
7733.61 1291
7734.44 1274
7735.27 1203
7736.10 1219
7736.93 1219
7737.76 1205
7738.59 1216
7739.42 1220
7740.25 1139
7741.08 1150
7741.91 1194
7742.75 1164
7743.58 1210
7744.41 1214
7745.24 1289
7746.07 1359
7746.90 1507
7747.73 1462
7748.56 1574
7749.39 1671
7750.22 1746
7751.05 1650
7751.88 1588
7752.71 1592
7753.55 1536
7754.38 1497
7755.21 1368
7756.04 1293
7756.87 1264
7757.70 1261
7758.53 1183
7759.36 1167
7760.20 1166
7761.03 1227
7761.86 1174
7762.69 1174
7763.52 1167
7764.35 1113
7765.18 1098
7766.02 1153
7766.85 1162
7767.68 1147
7768.51 1074
7769.34 1143
7770.18 1157
7771.01 1044
7771.84 1062
7772.67 1088
7773.50 1079
7774.34 1029
7775.17 1057
7776.00 1052
7776.83 1099
7777.66 1115
7778.50 1099
7779.33 1074
7780.16 1137
7780.99 1096
7781.83 1060
7782.66 1039
7783.49 1121
7784.32 1119
7785.16 1133
7785.99 1111
7786.82 1208
7787.66 1192
7788.49 1170
7789.32 1144
7790.15 1205
7790.99 1199
7791.82 1161
7792.65 1127
7793.49 1226
7794.32 1168
7795.15 1145
7795.99 1134
7796.82 1167
7797.65 1198
7798.49 1201
7799.32 1184
7800.15 1248
7800.99 1265
7801.82 1229
7802.65 1260
7803.49 1260
7804.32 1219
7805.16 1286
7805.99 1267
7806.82 1206
7807.66 1212
7808.49 1213
7809.33 1266
7810.16 1258
7810.99 1257
7811.83 1304
7812.66 1323
7813.50 1348
7814.33 1408
7815.17 1409
7816.00 1449
7816.83 1435
7817.67 1456
7818.50 1428
7819.34 1481
7820.17 1470
7821.01 1455
7821.84 1484
7822.68 1471
7823.51 1458
7824.35 1502
7825.18 1533
7826.02 1553
7826.85 1607
7827.69 1595
7828.52 1476
7829.36 1401
7830.19 1401
7831.03 1428
7831.86 1401
7832.70 1377
7833.53 1441
7834.37 1428
7835.20 1444
7836.04 1498
7836.87 1589
7837.71 1497
7838.54 1477
7839.38 1438
7840.22 1473
7841.05 1471
7841.89 1419
7842.72 1353
7843.56 1374
7844.39 1342
7845.23 1311
7846.07 1269
7846.90 1267
7847.74 1271
7848.57 1213
7849.41 1287
7850.25 1279
7851.08 1217
7851.92 1198
7852.76 1222
7853.59 1194
7854.43 1220
7855.27 1219
7856.10 1233
7856.94 1231
7857.78 1253
7858.61 1238
7859.45 1266
7860.29 1271
7861.12 1247
7861.96 1215
7862.80 1235
7863.63 1242
7864.47 1281
7865.31 1231
7866.14 1180
7866.98 1147
7867.82 1187
7868.66 1210
7869.49 1187
7870.33 1196
7871.17 1213
7872.00 1223
7872.84 1270
7873.68 1280
7874.52 1227
7875.35 1286
7876.19 1262
7877.03 1320
7877.87 1391
7878.70 1476
7879.54 1548
7880.38 1611
7881.22 1622
7882.06 1667
7882.89 1632
7883.73 1576
7884.57 1493
7885.41 1546
7886.25 1500
7887.08 1459
7887.92 1391
7888.76 1413
7889.60 1384
7890.44 1435
7891.28 1414
7892.11 1399
7892.95 1401
7893.79 1404
7894.63 1399
7895.47 1389
7896.31 1393
7897.15 1370
7897.98 1326
7898.82 1321
7899.66 1278
7900.50 1296
7901.34 1290
7902.18 1260
7903.02 1208
7903.86 1193
7904.70 1177
7905.54 1228
7906.37 1268
7907.21 1246
7908.05 1207
7908.89 1192
7909.73 1192
7910.57 1207
7911.41 1225
7912.25 1177
7913.09 1230
7913.93 1239
7914.77 1253
7915.61 1301
7916.45 1335
7917.29 1416
7918.13 1413
7918.97 1424
7919.81 1509
7920.65 1546
7921.49 1520
7922.33 1544
7923.17 1509
7924.01 1437
7924.85 1412
7925.69 1331
7926.53 1243
7927.37 1228
7928.21 1172
7929.05 1181
7929.89 1169
7930.73 1206
7931.57 1180
7932.41 1134
7933.25 1152
7934.09 1146
7934.93 1140
7935.77 1082
7936.61 1081
7937.46 1157
7938.30 1097
7939.14 1130
7939.98 1145
7940.82 1147
7941.66 1164
7942.50 1177
7943.34 1171
7944.18 1219
7945.03 1229
7945.87 1208
7946.71 1228
7947.55 1244
7948.39 1238
7949.23 1302
7950.07 1285
7950.92 1209
7951.76 1233
7952.60 1271
7953.44 1242
7954.28 1232
7955.12 1231
7955.97 1304
7956.81 1305
7957.65 1268
7958.49 1322
7959.33 1390
7960.18 1341
7961.02 1324
7961.86 1290
7962.70 1268
7963.54 1268
7964.39 1289
7965.23 1267
7966.07 1249
7966.91 1368
7967.76 1441
7968.60 1467
7969.44 1423
7970.28 1506
7971.13 1542
7971.97 1469
7972.81 1385
7973.65 1363
7974.50 1360
7975.34 1233
7976.18 1223
7977.03 1189
7977.87 1143
7978.71 1186
7979.55 1200
7980.40 1136
7981.24 1115
7982.08 1113
7982.93 1154
7983.77 1163
7984.61 1155
7985.46 1139
7986.30 1113
7987.14 1118
7987.99 1065
7988.83 1066
7989.67 1085
7990.52 1119
7991.36 1071
7992.21 1007
7993.05 1047
7993.89 1019
7994.74 1002
7995.58 986
7996.42 977
7997.27 991
7998.11 962
7998.96 974
7999.80 954
8000.65 942
8001.49 963
8002.33 985
8003.18 932
8004.02 978
8004.87 989
8005.71 934
8006.56 1002
8007.40 939
8008.24 935
8009.09 941
8009.93 970
8010.78 930
8011.62 923
8012.47 910
8013.31 930
8014.16 933
8015.00 914
8015.85 892
8016.69 905
8017.54 936
8018.38 901
8019.23 869
8020.07 896
8020.92 892
8021.76 889
8022.61 913
8023.45 857
8024.30 893
8025.15 925
8025.99 861
8026.84 891
8027.68 860
8028.53 808
8029.37 852
8030.22 893
8031.07 898
8031.91 878
8032.76 891
8033.60 895
8034.45 858
8035.30 847
8036.14 902
8036.99 908
8037.83 888
8038.68 895
8039.53 907
8040.37 935
8041.22 877
8042.06 901
8042.91 905
8043.76 890
8044.60 819
8045.45 866
8046.30 865
8047.14 874
8047.99 890
8048.84 864
8049.68 909
8050.53 896
8051.38 885
8052.22 873
8053.07 884
8053.92 883
8054.77 832
8055.61 910
8056.46 895
8057.31 800
8058.15 816
8059.00 863
8059.85 869
8060.70 861
8061.54 847
8062.39 819
8063.24 856
8064.09 866
8064.93 825
8065.78 819
8066.63 833
8067.48 844
8068.32 873
8069.17 847
8070.02 836
8070.87 829
8071.72 805
8072.56 824
8073.41 828
8074.26 835
8075.11 857
8075.96 830
8076.80 846
8077.65 756
8078.50 773
8079.35 849
8080.20 867
8081.05 835
8081.89 836
8082.74 820
8083.59 811
8084.44 878
8085.29 815
8086.14 835
8086.99 863
8087.83 819
8088.68 835
8089.53 838
8090.38 850
8091.23 835
8092.08 793
8092.93 821
8093.78 840
8094.63 819
8095.48 805
8096.32 863
8097.17 864
8098.02 820
8098.87 812
8099.72 832
8100.57 830
8101.42 808
8102.27 793
8103.12 818
8103.97 838
8104.82 826
8105.67 840
8106.52 878
8107.37 811
8108.22 780
8109.07 768
8109.92 813
8110.77 807
8111.62 799
8112.47 772
8113.32 820
8114.17 825
8115.02 826
8115.87 859
8116.72 878
8117.57 854
8118.42 821
8119.27 856
8120.12 845
8120.97 820
8121.82 859
8122.67 919
8123.52 933
8124.37 888
8125.22 895
8126.08 899
8126.93 850
8127.78 844
8128.63 882
8129.48 915
8130.33 895
8131.18 902
8132.03 893
8132.88 863
8133.73 872
8134.59 894
8135.44 918
8136.29 928
8137.14 929
8137.99 883
8138.84 877
8139.69 853
8140.55 861
8141.40 856
8142.25 844
8143.10 842
8143.95 835
8144.80 846
8145.66 846
8146.51 845
8147.36 843
8148.21 889
8149.06 854
8149.91 846
8150.77 857
8151.62 896
8152.47 886
8153.32 896
8154.18 915
8155.03 890
8155.88 880
8156.73 947
8157.59 916
8158.44 910
8159.29 934
8160.14 930
8161.00 904
8161.85 885
8162.70 866
8163.55 849
8164.41 848
8165.26 808
8166.11 788
8166.96 830
8167.82 786
8168.67 816
8169.52 797
8170.38 784
8171.23 815
8172.08 808
8172.94 743
8173.79 784
8174.64 760
8175.50 795
8176.35 783
8177.20 774
8178.06 835
8178.91 789
8179.76 805
8180.62 760
8181.47 767
8182.32 748
8183.18 704
8184.03 764
8184.89 763
8185.74 776
8186.59 779
8187.45 738
8188.30 766
8189.16 791
8190.01 790
8190.86 778
8191.72 774
8192.57 767
8193.43 811
8194.28 782
8195.14 791
8195.99 814
8196.84 759
8197.70 805
8198.55 746
8199.41 778
8200.26 763
8201.12 747
8201.97 808
8202.83 735
8203.68 739
8204.54 772
8205.39 759
8206.25 757
8207.10 771
8207.96 758
8208.81 737
8209.67 738
8210.52 713
8211.38 732
8212.23 749
8213.09 832
8213.94 801
8214.80 788
8215.65 772
8216.51 725
8217.37 730
8218.22 758
8219.08 830
8219.93 804
8220.79 815
8221.64 802
8222.50 805
8223.36 825
8224.21 824
8225.07 823
8225.92 838
8226.78 826
8227.64 832
8228.49 790
8229.35 785
8230.20 830
8231.06 779
8231.92 753
8232.77 769
8233.63 785
8234.49 734
8235.34 776
8236.20 767
8237.06 767
8237.91 781
8238.77 764
8239.63 815
8240.48 766
8241.34 825
8242.20 815
8243.05 792
8243.91 783
8244.77 786
8245.62 757
8246.48 797
8247.34 760
8248.19 760
8249.05 757
8249.91 762
8250.77 755
8251.62 781
8252.48 791
8253.34 740
8254.20 778
8255.05 788
8255.91 789
8256.77 777
8257.63 756
8258.48 779
8259.34 760
8260.20 779
8261.06 799
8261.92 773
8262.77 743
8263.63 766
8264.49 777
8265.35 748
8266.21 793
8267.06 768
8267.92 795
8268.78 770
8269.64 800
8270.50 797
8271.35 827
8272.21 791
8273.07 824
8273.93 795
8274.79 820
8275.65 786
8276.51 801
8277.36 814
8278.22 807
8279.08 849
8279.94 876
8280.80 865
8281.66 869
8282.52 872
8283.38 870
8284.24 867
8285.09 827
8285.95 859
8286.81 858
8287.67 910
8288.53 849
8289.39 841
8290.25 799
8291.11 809
8291.97 822
8292.83 877
8293.69 896
8294.55 891
8295.41 868
8296.27 899
8297.13 874
8297.99 842
8298.85 875
8299.71 878
8300.56 826
8301.42 835
8302.28 803
8303.14 818
8304.00 860
8304.86 862
8305.73 869
8306.59 832
8307.45 838
8308.31 870
8309.17 860
8310.03 858
8310.89 851
8311.75 860
8312.61 855
8313.47 882
8314.33 867
8315.19 858
8316.05 860
8316.91 835
8317.77 792
8318.63 834
8319.49 815
8320.35 821
8321.22 829
8322.08 875
8322.94 927
8323.80 857
8324.66 795
8325.52 797
8326.38 835
8327.24 851
8328.10 793
8328.97 816
8329.83 799
8330.69 832
8331.55 857
8332.41 840
8333.27 816
8334.13 803
8335.00 852
8335.86 829
8336.72 806
8337.58 851
8338.44 852
8339.30 812
8340.17 848
8341.03 817
8341.89 818
8342.75 872
8343.62 851
8344.48 882
8345.34 873
8346.20 818
8347.06 879
8347.93 884
8348.79 864
8349.65 920
8350.51 919
8351.38 857
8352.24 888
8353.10 912
8353.96 938
8354.83 819
8355.69 835
8356.55 902
8357.41 914
8358.28 898
8359.14 868
8360.00 860
8360.87 871
8361.73 915
8362.59 882
8363.46 881
8364.32 923
8365.18 910
8366.05 866
8366.91 869
8367.77 873
8368.64 950
8369.50 916
8370.36 932
8371.23 927
8372.09 914
8372.95 939
8373.82 958
8374.68 936
8375.54 939
8376.41 960
8377.27 966
8378.14 955
8379.00 973
8379.86 960
8380.73 945
8381.59 991
8382.46 964
8383.32 1014
8384.18 1025
8385.05 981
8385.91 981
8386.78 1022
8387.64 1066
8388.51 1047
8389.37 1049
8390.23 1068
8391.10 1073
8391.96 1055
8392.83 1071
8393.69 1075
8394.56 1014
8395.42 1013
8396.29 1074
8397.15 1045
8398.02 1071
8398.88 1042
8399.75 1101
8400.61 1043
8401.48 1081
8402.34 1114
8403.21 1039
8404.07 1073
8404.94 1094
8405.80 1170
8406.67 1163
8407.53 1105
8408.40 1129
8409.26 1188
8410.13 1189
8411.00 1151
8411.86 1103
8412.73 1145
8413.59 1194
8414.46 1247
8415.32 1198
8416.19 1177
8417.06 1211
8417.92 1283
8418.79 1263
8419.65 1307
8420.52 1262
8421.39 1275
8422.25 1281
8423.12 1325
8423.98 1316
8424.85 1335
8425.72 1454
8426.58 1408
8427.45 1436
8428.32 1448
8429.18 1507
8430.05 1499
8430.92 1506
8431.78 1473
8432.65 1486
8433.52 1543
8434.38 1569
8435.25 1618
8436.12 1699
8436.98 1633
8437.85 1638
8438.72 1694
8439.58 1703
8440.45 1809
8441.32 1839
8442.19 1973
8443.05 1954
8443.92 2010
8444.79 1949
8445.65 1938
8446.52 1966
8447.39 2025
8448.26 1994
8449.12 2081
8449.99 2118
8450.86 2093
8451.73 2227
8452.60 2323
8453.46 2640
8454.33 2899
8455.20 3360
8456.07 3937
8456.93 4361
8457.80 4954
8458.67 5157
8459.54 5183
8460.41 4931
8461.27 4590
8462.14 4175
8463.01 3813
8463.88 3267
8464.75 2980
8465.62 2662
8466.48 2488
8467.35 2279
8468.22 2139
8469.09 2026
8469.96 1969
8470.83 1830
8471.70 1781
8472.57 1715
8473.43 1682
8474.30 1690
8475.17 1605
8476.04 1589
8476.91 1623
8477.78 1600
8478.65 1570
8479.52 1622
8480.39 1632
8481.25 1714
8482.12 1718
8482.99 1830
8483.86 1890
8484.73 1877
8485.60 1875
8486.47 1861
8487.34 1881
8488.21 1765
8489.08 1757
8489.95 1734
8490.82 1685
8491.69 1633
8492.56 1638
8493.43 1658
8494.30 1699
8495.17 1709
8496.04 1771
8496.91 1710
8497.78 1715
8498.65 1649
8499.52 1619
8500.39 1630
8501.26 1634
8502.13 1545
8503.00 1508
8503.87 1557
8504.74 1569
8505.61 1585
8506.48 1594
8507.35 1589
8508.22 1536
8509.09 1553
8509.96 1593
8510.83 1629
8511.70 1586
8512.57 1648
8513.45 1597
8514.32 1648
8515.19 1710
8516.06 1741
8516.93 1762
8517.80 1718
8518.67 1731
8519.54 1708
8520.41 1744
8521.29 1788
8522.16 1850
8523.03 1935
8523.90 2030
8524.77 2157
8525.64 2364
8526.51 2479
8527.39 2682
8528.26 2788
8529.13 2718
8530.00 2752
8530.87 2671
8531.74 2560
8532.62 2392
8533.49 2271
8534.36 2112
8535.23 2013
8536.10 1896
8536.98 1856
8537.85 1786
8538.72 1698
8539.59 1699
8540.46 1681
8541.34 1671
8542.21 1573
8543.08 1576
8543.95 1493
8544.83 1523
8545.70 1519
8546.57 1504
8547.44 1506
8548.32 1523
8549.19 1512
8550.06 1524
8550.93 1555
8551.81 1557
8552.68 1703
8553.55 1760
8554.43 1764
8555.30 1797
8556.17 1895
8557.04 1792
8557.92 1806
8558.79 1832
8559.66 1762
8560.54 1660
8561.41 1600
8562.28 1512
8563.16 1559
8564.03 1468
8564.90 1452
8565.78 1423
8566.65 1359
8567.52 1378
8568.40 1368
8569.27 1372
8570.15 1306
8571.02 1399
8571.89 1374
8572.77 1322
8573.64 1328
8574.51 1328
8575.39 1314
8576.26 1354
8577.14 1311
8578.01 1311
8578.88 1315
8579.76 1319
8580.63 1330
8581.51 1355
8582.38 1290
8583.26 1287
8584.13 1333
8585.01 1369
8585.88 1337
8586.75 1372
8587.63 1371
8588.50 1394
8589.38 1389
8590.25 1401
8591.13 1385
8592.00 1382
8592.88 1437
8593.75 1392
8594.63 1370
8595.50 1460
8596.38 1432
8597.25 1473
8598.13 1484
8599.00 1410
8599.88 1494
8600.75 1511
8601.63 1506
8602.50 1497
8603.38 1513
8604.26 1497
8605.13 1468
8606.01 1513
8606.88 1537
8607.76 1542
8608.63 1524
8609.51 1558
8610.38 1577
8611.26 1457
8612.14 1514
8613.01 1548
8613.89 1548
8614.76 1624
8615.64 1637
8616.52 1654
8617.39 1629
8618.27 1672
8619.15 1689
8620.02 1706
8620.90 1711
8621.77 1733
8622.65 1755
8623.53 1745
8624.40 1772
8625.28 1783
8626.16 1762
8627.03 1806
8627.91 1822
8628.79 1810
8629.66 1845
8630.54 1915
8631.42 1882
8632.29 1856
8633.17 1863
8634.05 1824
8634.92 1840
8635.80 1927
8636.68 1939
8637.56 1902
8638.43 1979
8639.31 2002
8640.19 1960
8641.07 1971
8641.94 2010
8642.82 2065
8643.70 2117
8644.57 2068
8645.45 2180
8646.33 2177
8647.21 2293
8648.09 2280
8648.96 2236
8649.84 2321
8650.72 2333
8651.60 2255
8652.47 2306
8653.35 2322
8654.23 2284
8655.11 2405
8655.99 2382
8656.86 2381
8657.74 2427
8658.62 2581
8659.50 2596
8660.38 2674
8661.26 2820
8662.13 2995
8663.01 3237
8663.89 3640
8664.77 3969
8665.65 4171
8666.53 4319
8667.41 4441
8668.28 4366
8669.16 4282
8670.04 4274
8670.92 3989
8671.80 3805
8672.68 3583
8673.56 3467
8674.44 3417
8675.32 3298
8676.20 3334
8677.07 3246
8677.95 3132
8678.83 3175
8679.71 3053
8680.59 2908
8681.47 2799
8682.35 2619
8683.23 2525
8684.11 2469
8684.99 2406
8685.87 2379
8686.75 2446
8687.63 2452
8688.51 2477
8689.39 2668
8690.27 2797
8691.15 2993
8692.03 3191
8692.91 3548
8693.79 3748
8694.67 3978
8695.55 4003
8696.43 3974
8697.31 3846
8698.19 3616
8699.07 3390
8699.95 3218
8700.83 3062
8701.71 2881
8702.59 2865
8703.47 2787
8704.35 2729
8705.23 2683
8706.11 2617
8706.99 2571
8707.87 2439
8708.75 2312
8709.63 2246
8710.52 2082
8711.40 1959
8712.28 1906
8713.16 1816
8714.04 1768
8714.92 1743
8715.80 1666
8716.68 1668
8717.56 1698
8718.45 1632
8719.33 1629
8720.21 1592
8721.09 1674
8721.97 1652
8722.85 1613
8723.73 1584
8724.62 1601
8725.50 1590
8726.38 1647
8727.26 1678
8728.14 1719
8729.02 1719
8729.91 1763
8730.79 1735
8731.67 1801
8732.55 1782
8733.43 1830
8734.32 1731
8735.20 1720
8736.08 1721
8736.96 1663
8737.84 1693
8738.73 1689
8739.61 1600
8740.49 1596
8741.37 1607
8742.26 1626
8743.14 1654
8744.02 1671
8744.90 1619
8745.79 1600
8746.67 1591
8747.55 1646
8748.43 1623
8749.32 1588
8750.20 1579
8751.08 1571
8751.97 1583
8752.85 1608
8753.73 1520
8754.62 1566
8755.50 1585
8756.38 1638
8757.26 1660
8758.15 1650
8759.03 1602
8759.91 1577
8760.80 1630
8761.68 1611
8762.56 1643
8763.45 1714
8764.33 1715
8765.22 1691
8766.10 1647
8766.98 1633
8767.87 1646
8768.75 1668
8769.63 1696
8770.52 1680
8771.40 1759
8772.29 1770
8773.17 1735
8774.05 1646
8774.94 1648
8775.82 1704
8776.71 1623
8777.59 1654
8778.48 1627
8779.36 1745
8780.24 1784
8781.13 1945
8782.01 2024
8782.90 2119
8783.78 2185
8784.67 2266
8785.55 2275
8786.44 2226
8787.32 2101
8788.21 1995
8789.09 1913
8789.98 1836
8790.86 1704
8791.74 1605
8792.63 1628
8793.51 1472
8794.40 1482
8795.29 1439
8796.17 1418
8797.06 1377
8797.94 1413
8798.83 1349
8799.71 1332
8800.60 1334
8801.48 1324
8802.37 1327
8803.25 1315
8804.14 1290
8805.02 1314
8805.91 1320
8806.80 1289
8807.68 1248
8808.57 1274
8809.45 1285
8810.34 1302
8811.23 1254
8812.11 1236
8813.00 1239
8813.88 1152
8814.77 1239
8815.66 1244
8816.54 1227
8817.43 1229
8818.31 1264
8819.20 1238
8820.09 1299
8820.97 1258
8821.86 1274
8822.75 1278
8823.63 1260
8824.52 1242
8825.41 1229
8826.29 1198
8827.18 1207
8828.07 1175
8828.95 1149
8829.84 1168
8830.73 1195
8831.61 1165
8832.50 1177
8833.39 1191
8834.28 1184
8835.16 1120
8836.05 1169
8836.94 1123
8837.82 1172
8838.71 1111
8839.60 1171
8840.49 1133
8841.37 1082
8842.26 1097
8843.15 1071
8844.04 1119
8844.92 1068
8845.81 1111
8846.70 1105
8847.59 1114
8848.47 1111
8849.36 1105
8850.25 1049
8851.14 1076
8852.03 1060
8852.91 1060
8853.80 1078
8854.69 1076
8855.58 1038
8856.47 1051
8857.36 1053
8858.24 1027
8859.13 998
8860.02 1007
8860.91 1022
8861.80 1077
8862.69 1078
8863.57 1065
8864.46 1059
8865.35 1028
8866.24 1014
8867.13 991
8868.02 967
8868.91 945
8869.80 996
8870.68 951
8871.57 906
8872.46 905
8873.35 911
8874.24 914
8875.13 1011
8876.02 934
8876.91 920
8877.80 950
8878.69 917
8879.58 901
8880.47 920
8881.36 916
8882.24 958
8883.13 922
8884.02 903
8884.91 960
8885.80 933
8886.69 872
8887.58 883
8888.47 897
8889.36 925
8890.25 928
8891.14 915
8892.03 894
8892.92 884
8893.81 854
8894.70 850
8895.59 836
8896.48 866
8897.37 853
8898.26 850
8899.15 860
8900.04 872
8900.93 858
8901.82 824
8902.72 797
8903.61 804
8904.50 833
8905.39 813
8906.28 846
8907.17 796
8908.06 794
8908.95 811
8909.84 857
8910.73 816
8911.62 857
8912.51 850
8913.41 847
8914.30 864
8915.19 851
8916.08 809
8916.97 824
8917.86 849
8918.75 823
8919.64 801
8920.54 813
8921.43 795
8922.32 746
8923.21 771
8924.10 774
8924.99 789
8925.88 772
8926.78 781
8927.67 750
8928.56 785
8929.45 758
8930.34 788
8931.24 825
8932.13 735
8933.02 784
8933.91 770
8934.80 775
8935.70 749
8936.59 836
8937.48 801
8938.37 763
8939.27 763
8940.16 765
8941.05 744
8941.94 772
8942.84 782
8943.73 741
8944.62 767
8945.51 803
8946.41 809
8947.30 745
8948.19 777
8949.08 750
8949.98 763
8950.87 796
8951.76 761
8952.66 745
8953.55 763
8954.44 724
8955.34 768
8956.23 780
8957.12 773
8958.02 747
8958.91 719
8959.80 767
8960.70 769
8961.59 773
8962.48 749
8963.38 748
8964.27 754
8965.16 742
8966.06 707
8966.95 730
8967.84 718
8968.74 747
8969.63 758
8970.53 757
8971.42 798
8972.31 794
8973.21 762
8974.10 774
8975.00 798
8975.89 748
8976.78 782
8977.68 753
8978.57 731
8979.47 741
8980.36 759
8981.26 733
8982.15 692
8983.05 686
8983.94 701
8984.83 713
8985.73 708
8986.62 708
8987.52 738
8988.41 753
8989.31 708
8990.20 757
8991.10 707
8991.99 681
8992.89 727
8993.78 729
8994.68 678
8995.57 735
8996.47 751
8997.36 716
8998.26 701
8999.15 702
9000.05 729
9000.95 723
9001.84 685
9002.74 697
9003.63 706
9004.53 738
9005.42 677
9006.32 692
9007.21 662
9008.11 705
9009.01 691
9009.90 707
9010.80 753
9011.69 675
9012.59 659
9013.49 672
9014.38 716
9015.28 705
9016.17 672
9017.07 708
9017.97 673
9018.86 692
9019.76 644
9020.66 684
9021.55 684
9022.45 691
9023.35 651
9024.24 715
9025.14 669
9026.04 681
9026.93 701
9027.83 680
9028.73 670
9029.62 697
9030.52 654
9031.42 693
9032.31 663
9033.21 681
9034.11 701
9035.01 680
9035.90 695
9036.80 687
9037.70 692
9038.59 690
9039.49 689
9040.39 693
9041.29 696
9042.18 677
9043.08 705
9043.98 690
9044.88 722
9045.77 730
9046.67 740
9047.57 711
9048.47 657
9049.37 695
9050.26 651
9051.16 690
9052.06 668
9052.96 693
9053.85 698
9054.75 694
9055.65 709
9056.55 736
9057.45 733
9058.35 724
9059.24 719
9060.14 702
9061.04 686
9061.94 656
9062.84 721
9063.74 700
9064.64 699
9065.53 723
9066.43 708
9067.33 736
9068.23 719
9069.13 708
9070.03 715
9070.93 726
9071.83 707
9072.72 743
9073.62 703
9074.52 698
9075.42 703
9076.32 695
9077.22 676
9078.12 672
9079.02 679
9079.92 722
9080.82 725
9081.72 730
9082.62 710
9083.52 701
9084.42 693
9085.32 732
9086.21 721
9087.11 698
9088.01 663
9088.91 677
9089.81 691
9090.71 704
9091.61 701
9092.51 717
9093.41 773
9094.31 740
9095.21 731
9096.11 710
9097.01 684
9097.91 692
9098.81 714
9099.72 681
9100.62 681
9101.52 679
9102.42 675
9103.32 687
9104.22 689
9105.12 697
9106.02 693
9106.92 678
9107.82 678
9108.72 698
9109.62 698
9110.52 741
9111.42 707
9112.32 708
9113.23 735
9114.13 688
9115.03 686
9115.93 703
9116.83 693
9117.73 692
9118.63 674
9119.53 699
9120.44 702
9121.34 685
9122.24 676
9123.14 699
9124.04 711
9124.94 727
9125.84 729
9126.75 705
9127.65 735
9128.55 715
9129.45 740
9130.35 685
9131.25 705
9132.16 686
9133.06 709
9133.96 696
9134.86 672
9135.76 680
9136.67 650
9137.57 671
9138.47 660
9139.37 706
9140.28 694
9141.18 686
9142.08 667
9142.98 723
9143.89 709
9144.79 722
9145.69 665
9146.59 701
9147.50 736
9148.40 691
9149.30 682
9150.20 661
9151.11 667
9152.01 669
9152.91 693
9153.82 693
9154.72 651
9155.62 692
9156.53 692
9157.43 660
9158.33 700
9159.24 701
9160.14 705
9161.04 721
9161.95 713
9162.85 695
9163.75 682
9164.66 699
9165.56 719
9166.46 690
9167.37 659
9168.27 723
9169.17 665
9170.08 692
9170.98 706
9171.89 736
9172.79 697
9173.69 707
9174.60 682
9175.50 661
9176.41 731
9177.31 713
9178.21 719
9179.12 703
9180.02 670
9180.93 679
9181.83 681
9182.74 718
9183.64 732
9184.55 700
9185.45 769
9186.35 736
9187.26 685
9188.16 715
9189.07 699
9189.97 699
9190.88 720
9191.78 714
9192.69 663
9193.59 680
9194.50 684
9195.40 742
9196.31 711
9197.21 743
9198.12 759
9199.02 793
9199.93 809
9200.83 772
9201.74 783
9202.65 813
9203.55 831
9204.46 794
9205.36 808
9206.27 777
9207.17 731
9208.08 762
9208.98 756
9209.89 711
9210.80 739
9211.70 695
9212.61 720
9213.51 704
9214.42 726
9215.33 744
9216.23 754
9217.14 739
9218.04 717
9218.95 712
9219.86 717
9220.76 782
9221.67 774
9222.58 726
9223.48 651
9224.39 703
9225.30 725
9226.20 725
9227.11 708
9228.01 680
9228.92 711
9229.83 684
9230.74 658
9231.64 667
9232.55 657
9233.46 668
9234.36 683
9235.27 656
9236.18 674
9237.08 681
9237.99 667
9238.90 693
9239.81 706
9240.71 684
9241.62 684
9242.53 691
9243.43 703
9244.34 675
9245.25 695
9246.16 666
9247.07 690
9247.97 694
9248.88 657
9249.79 669
9250.70 642
9251.60 634
9252.51 628
9253.42 699
9254.33 684
9255.24 652
9256.14 655
9257.05 680
9257.96 655
9258.87 683
9259.78 694
9260.68 668
9261.59 683
9262.50 687
9263.41 673
9264.32 659
9265.23 650
9266.13 639
9267.04 670
9267.95 638
9268.86 653
9269.77 658
9270.68 704
9271.59 663
9272.50 663
9273.40 669
9274.31 682
9275.22 648
9276.13 682
9277.04 691
9277.95 690
9278.86 645
9279.77 634
9280.68 648
9281.59 633
9282.50 685
9283.41 675
9284.32 712
9285.22 698
9286.13 646
9287.04 672
9287.95 646
9288.86 639
9289.77 688
9290.68 681
9291.59 627
9292.50 672
9293.41 695
9294.32 724
9295.23 696
9296.14 682
9297.05 690
9297.96 683
9298.87 685
9299.78 715
9300.69 694
9301.60 691
9302.51 729
9303.42 729
9304.33 728
9305.24 678
9306.15 683
9307.07 711
9307.98 744
9308.89 716
9309.80 721
9310.71 750
9311.62 750
9312.53 743
9313.44 771
9314.35 739
9315.26 805
9316.17 820
9317.08 727
9318.00 744
9318.91 744
9319.82 727
9320.73 745
9321.64 718
9322.55 662
9323.46 680
9324.37 698
9325.29 697
9326.20 682
9327.11 697
9328.02 717
9328.93 721
9329.84 703
9330.75 695
9331.67 713
9332.58 728
9333.49 696
9334.40 686
9335.31 704
9336.23 709
9337.14 731
9338.05 694
9338.96 685
9339.87 692
9340.79 687
9341.70 685
9342.61 703
9343.52 673
9344.44 738
9345.35 704
9346.26 728
9347.17 703
9348.09 721
9349.00 714
9349.91 685
9350.82 709
9351.74 731
9352.65 738
9353.56 700
9354.47 716
9355.39 733
9356.30 686
9357.21 660
9358.13 721
9359.04 722
9359.95 677
9360.87 697
9361.78 684
9362.69 679
9363.61 644
9364.52 707
9365.43 729
9366.35 710
9367.26 682
9368.17 690
9369.09 741
9370.00 733
9370.91 681
9371.83 687
9372.74 674
9373.65 725
9374.57 731
9375.48 741
9376.40 717
9377.31 718
9378.22 723
9379.14 710
9380.05 705
9380.97 712
9381.88 708
9382.80 711
9383.71 763
9384.62 746
9385.54 769
9386.45 741
9387.37 710
9388.28 767
9389.20 801
9390.11 760
9391.03 740
9391.94 761
9392.85 826
9393.77 785
9394.68 800
9395.60 811
9396.51 839
9397.43 812
9398.34 817
9399.26 853
9400.17 824
9401.09 812
9402.00 722
9402.92 798
9403.84 818
9404.75 771
9405.67 736
9406.58 787
9407.50 759
9408.41 757
9409.33 762
9410.24 747
9411.16 775
9412.07 806
9412.99 805
9413.91 794
9414.82 761
9415.74 749
9416.65 769
9417.57 754
9418.49 735
9419.40 801
9420.32 744
9421.23 740
9422.15 777
9423.07 781
9423.98 753
9424.90 726
9425.81 756
9426.73 772
9427.65 765
9428.56 770
9429.48 804
9430.40 776
9431.31 797
9432.23 801
9433.15 745
9434.06 786
9434.98 787
9435.90 816
9436.81 833
9437.73 810
9438.65 826
9439.57 811
9440.48 803
9441.40 857
9442.32 808
9443.23 827
9444.15 868
9445.07 894
9445.99 812
9446.90 856
9447.82 849
9448.74 867
9449.66 826
9450.57 894
9451.49 881
9452.41 843
9453.33 917
9454.24 963
9455.16 944
9456.08 912
9457.00 961
9457.91 966
9458.83 918
9459.75 910
9460.67 964
9461.59 906
9462.50 884
9463.42 876
9464.34 864
9465.26 914
9466.18 912
9467.10 845
9468.01 831
9468.93 875
9469.85 873
9470.77 846
9471.69 851
9472.61 861
9473.53 799
9474.44 841
9475.36 847
9476.28 915
9477.20 875
9478.12 838
9479.04 867
9479.96 899
9480.88 900
9481.80 945
9482.71 923
9483.63 937
9484.55 944
9485.47 933
9486.39 943
9487.31 905
9488.23 975
9489.15 944
9490.07 884
9490.99 879
9491.91 909
9492.83 882
9493.75 921
9494.67 860
9495.59 875
9496.51 871
9497.43 908
9498.35 916
9499.27 865
9500.19 844
9501.11 861
9502.03 895
9502.95 887
9503.87 883
9504.79 866
9505.71 899
9506.63 881
9507.55 919
9508.47 912
9509.39 963
9510.31 972
9511.23 964
9512.15 956
9513.07 954
9513.99 973
9514.91 1024
9515.83 1014
9516.75 1023
9517.67 1030
9518.59 1028
9519.52 1092
9520.44 1179
9521.36 1167
9522.28 1155
9523.20 1198
9524.12 1281
9525.04 1201
9525.96 1226
9526.88 1247
9527.80 1222
9528.73 1212
9529.65 1185
9530.57 1200
9531.49 1113
9532.41 1108
9533.33 1103
9534.26 1092
9535.18 1084
9536.10 1079
9537.02 1037
9537.94 1063
9538.86 1052
9539.79 1054
9540.71 992
9541.63 1030
9542.55 988
9543.47 1025
9544.40 995
9545.32 961
9546.24 1025
9547.16 1099
9548.08 1011
9549.01 1038
9549.93 1045
9550.85 1058
9551.77 1095
9552.70 1038
9553.62 1090
9554.54 1005
9555.46 1009
9556.39 1026
9557.31 1075
9558.23 1048
9559.16 1054
9560.08 1096
9561.00 1097
9561.92 1104
9562.85 1044
9563.77 1114
9564.69 1129
9565.62 1140
9566.54 1108
9567.46 1110
9568.39 1092
9569.31 1083
9570.23 1094
9571.16 1076
9572.08 1092
9573.00 1110
9573.93 1139
9574.85 1127
9575.77 1174
9576.70 1142
9577.62 1181
9578.54 1198
9579.47 1212
9580.39 1161
9581.32 1211
9582.24 1236
9583.16 1276
9584.09 1201
9585.01 1249
9585.94 1233
9586.86 1194
9587.78 1191
9588.71 1186
9589.63 1187
9590.56 1125
9591.48 1194
9592.41 1182
9593.33 1188
9594.25 1238
9595.18 1241
9596.10 1298
9597.03 1263
9597.95 1303
9598.88 1305
9599.80 1306
9600.73 1315
9601.65 1388
9602.58 1366
9603.50 1378
9604.43 1422
9605.35 1435
9606.28 1390
9607.20 1355
9608.13 1333
9609.05 1329
9609.98 1340
9610.90 1321
9611.83 1325
9612.75 1294
9613.68 1295
9614.60 1330
9615.53 1299
9616.46 1318
9617.38 1284
9618.31 1307
9619.23 1324
9620.16 1317
9621.08 1311
9622.01 1364
9622.94 1360
9623.86 1407
9624.79 1341
9625.71 1371
9626.64 1364
9627.57 1352
9628.49 1334
9629.42 1344
9630.34 1377
9631.27 1409
9632.20 1437
9633.12 1433
9634.05 1429
9634.98 1434
9635.90 1404
9636.83 1492
9637.76 1503
9638.68 1536
9639.61 1446
9640.54 1523
9641.46 1573
9642.39 1598
9643.32 1613
9644.24 1683
9645.17 1740
9646.10 1739
9647.02 1725
9647.95 1791
9648.88 1789
9649.81 1829
9650.73 1788
9651.66 1797
9652.59 1798
9653.51 1750
9654.44 1770
9655.37 1748
9656.30 1795
9657.22 1690
9658.15 1705
9659.08 1736
9660.01 1704
9660.93 1641
9661.86 1676
9662.79 1691
9663.72 1641
9664.65 1638
9665.57 1718
9666.50 1726
9667.43 1758
9668.36 1728
9669.29 1709
9670.21 1742
9671.14 1785
9672.07 1786
9673.00 1798
9673.93 1838
9674.86 1788
9675.78 1819
9676.71 1834
9677.64 1880
9678.57 1910
9679.50 1795
9680.43 1882
9681.36 1879
9682.28 1889
9683.21 1895
9684.14 1951
9685.07 1935
9686.00 1919
9686.93 1970
9687.86 1975
9688.79 1917
9689.72 1991
9690.64 1999
9691.57 2043
9692.50 2014
9693.43 1927
9694.36 2021
9695.29 1949
9696.22 2101
9697.15 2113
9698.08 2138
9699.01 2106
9699.94 2121
9700.87 2199
9701.80 2203
9702.73 2180
9703.66 2163
9704.59 2130
9705.52 2113
9706.45 2057
9707.38 1998
9708.31 1935
9709.24 1966
9710.17 1956
9711.10 1947
9712.03 2016
9712.96 1956
9713.89 2032
9714.82 2092
9715.75 2124
9716.68 2130
9717.61 2107
9718.54 2095
9719.47 2153
9720.40 2075
9721.33 2052
9722.26 1883
9723.19 1869
9724.12 1915
9725.05 1770
9725.98 1697
9726.92 1652
9727.85 1681
9728.78 1641
9729.71 1654
9730.64 1602
9731.57 1658
9732.50 1669
9733.43 1686
9734.36 1653
9735.30 1665
9736.23 1672
9737.16 1657
9738.09 1644
9739.02 1609
9739.95 1629
9740.88 1590
9741.82 1586
9742.75 1513
9743.68 1543
9744.61 1523
9745.54 1575
9746.47 1454
9747.41 1465
9748.34 1436
9749.27 1504
9750.20 1461
9751.13 1446
9752.07 1464
9753.00 1501
9753.93 1429
9754.86 1412
9755.79 1443
9756.73 1397
9757.66 1378
9758.59 1378
9759.52 1384
9760.46 1375
9761.39 1364
9762.32 1377
9763.25 1386
9764.19 1381
9765.12 1419
9766.05 1413
9766.98 1422
9767.92 1488
9768.85 1468
9769.78 1430
9770.72 1449
9771.65 1493
9772.58 1456
9773.52 1460
9774.45 1428
9775.38 1486
9776.31 1426
9777.25 1371
9778.18 1411
9779.11 1483
9780.05 1497
9780.98 1456
9781.92 1426
9782.85 1400
9783.78 1456
9784.72 1471
9785.65 1441
9786.58 1463
9787.52 1447
9788.45 1408
9789.38 1443
9790.32 1355
9791.25 1377
9792.19 1325
9793.12 1346
9794.05 1315
9794.99 1335
9795.92 1332
9796.86 1362
9797.79 1352
9798.73 1402
9799.66 1388
9800.59 1436
9801.53 1430
9802.46 1398
9803.40 1388
9804.33 1347
9805.27 1285
9806.20 1212
9807.14 1218
9808.07 1239
9809.01 1197
9809.94 1140
9810.88 1180
9811.81 1113
9812.75 1084
9813.68 1126
9814.62 1129
9815.55 1100
9816.49 1123
9817.42 1126
9818.36 1099
9819.29 1053
9820.23 1021
9821.16 1029
9822.10 1071
9823.03 1020
9823.97 986
9824.90 1038
9825.84 1077
9826.78 1044
9827.71 1009
9828.65 1038
9829.58 1052
9830.52 1002
9831.45 1055
9832.39 1006
9833.33 1037
9834.26 1025
9835.20 1004
9836.13 1005
9837.07 1045
9838.01 1037
9838.94 1077
9839.88 1063
9840.82 1044
9841.75 1067
9842.69 1048
9843.62 1044
9844.56 1007
9845.50 1050
9846.43 1038
9847.37 1065
9848.31 1030
9849.24 1053
9850.18 1099
9851.12 1078
9852.05 1039
9852.99 1036
9853.93 1033
9854.87 1035
9855.80 1040
9856.74 1038
9857.68 1052
9858.61 1018
9859.55 1062
9860.49 1013
9861.43 1013
9862.36 988
9863.30 1059
9864.24 1027
9865.17 1004
9866.11 946
9867.05 1002
9867.99 969
9868.93 1015
9869.86 969
9870.80 953
9871.74 955
9872.68 1000
9873.61 1034
9874.55 992
9875.49 977
9876.43 975
9877.37 973
9878.30 1003
9879.24 985
9880.18 970
9881.12 1010
9882.06 927
9883.00 950
9883.93 1004
9884.87 982
9885.81 994
9886.75 964
9887.69 978
9888.63 967
9889.56 931
9890.50 918
9891.44 925
9892.38 908
9893.32 934
9894.26 906
9895.20 930
9896.14 927
9897.07 901
9898.01 946
9898.95 957
9899.89 981
9900.83 965
9901.77 925
9902.71 937
9903.65 915
9904.59 961
9905.53 945
9906.47 914
9907.41 910
9908.35 899
9909.29 982
9910.23 910
9911.16 952
9912.10 958
9913.04 948
9913.98 991
9914.92 930
9915.86 956
9916.80 928
9917.74 944
9918.68 952
9919.62 979
9920.56 985
9921.50 972
9922.44 1038
9923.38 1048
9924.32 1059
9925.27 1171
9926.21 1209
9927.15 1255
9928.09 1286
9929.03 1297
9929.97 1308
9930.91 1259
9931.85 1233
9932.79 1172
9933.73 1180
9934.67 1121
9935.61 1131
9936.55 1065
9937.49 1041
9938.43 993
9939.38 962
9940.32 922
9941.26 934
9942.20 908
9943.14 919
9944.08 915
9945.02 926
9945.96 922
9946.90 935
9947.85 925
9948.79 986
9949.73 961
9950.67 986
9951.61 1042
9952.55 1038
9953.50 1067
9954.44 1023
9955.38 1016
9956.32 1003
9957.26 1008
9958.20 969
9959.15 964
9960.09 894
9961.03 922
9961.97 878
9962.91 864
9963.86 892
9964.80 846
9965.74 836
9966.68 821
9967.63 815
9968.57 814
9969.51 796
9970.45 796
9971.39 851
9972.34 837
9973.28 813
9974.22 796
9975.17 756
9976.11 788
9977.05 750
9977.99 788
9978.94 799
9979.88 767
9980.82 777
9981.77 795
9982.71 746
9983.65 760
9984.59 784
9985.54 764
9986.48 738
9987.42 778
9988.37 752
9989.31 753
9990.25 766
9991.20 767
9992.14 794
9993.08 776
9994.03 802
9994.97 778
9995.92 735
9996.86 749
9997.80 780
9998.75 802
9999.69 753
10000.63 785
10001.58 817
10002.52 774
10003.47 802
10004.41 752
10005.35 739
10006.30 762
10007.24 774
10008.19 782
10009.13 755
10010.08 789
10011.02 807
10011.96 741
10012.91 802
10013.85 754
10014.80 765
10015.74 765
10016.69 764
10017.63 780
10018.58 774
10019.52 786
10020.47 802
10021.41 768
10022.36 727
10023.30 743
10024.25 788
10025.19 800
10026.14 735
10027.08 715
10028.03 759
10028.97 745
10029.92 761
10030.86 730
10031.81 753
10032.75 719
10033.70 759
10034.64 759
10035.59 692
10036.53 720
10037.48 736
10038.43 763
10039.37 768
10040.32 698
10041.26 731
10042.21 707
10043.16 693
10044.10 709
10045.05 708
10045.99 736
10046.94 757
10047.89 712
10048.83 696
10049.78 697
10050.72 767
10051.67 715
10052.62 692
10053.56 684
10054.51 715
10055.46 718
10056.40 707
10057.35 699
10058.30 749
10059.24 699
10060.19 680
10061.14 750
10062.08 697
10063.03 705
10063.98 704
10064.92 734
10065.87 746
10066.82 701
10067.76 693
10068.71 722
10069.66 701
10070.61 633
10071.55 703
10072.50 715
10073.45 712
10074.39 724
10075.34 714
10076.29 745
10077.24 710
10078.18 681
10079.13 643
10080.08 725
10081.03 697
10081.97 745
10082.92 740
10083.87 702
10084.82 694
10085.77 675
10086.71 686
10087.66 718
10088.61 713
10089.56 679
10090.51 692
10091.45 717
10092.40 692
10093.35 714
10094.30 724
10095.25 654
10096.20 702
10097.14 690
10098.09 730
10099.04 687
10099.99 705
10100.94 680
10101.89 705
10102.84 684
10103.78 726
10104.73 691
10105.68 704
10106.63 670
10107.58 677
10108.53 748
10109.48 688
10110.43 709
10111.38 720
10112.33 726
10113.27 704
10114.22 678
10115.17 717
10116.12 711
10117.07 695
10118.02 693
10118.97 716
10119.92 700
10120.87 674
10121.82 699
10122.77 704
10123.72 711
10124.67 706
10125.62 696
10126.57 706
10127.52 717
10128.47 729
10129.42 756
10130.37 724
10131.32 731
10132.27 712
10133.22 748
10134.17 711
10135.12 708
10136.07 675
10137.02 730
10137.97 719
10138.92 738
10139.87 741
10140.82 745
10141.77 732
10142.72 760
10143.67 757
10144.62 759
10145.57 752
10146.52 745
10147.47 734
10148.43 770
10149.38 770
10150.33 775
10151.28 770
10152.23 741
10153.18 765
10154.13 793
10155.08 769
10156.03 752
10156.99 805
10157.94 829
10158.89 782
10159.84 800
10160.79 784
10161.74 819
10162.69 824
10163.65 828
10164.60 841
10165.55 829
10166.50 814
10167.45 847
10168.40 800
10169.36 844
10170.31 827
10171.26 854
10172.21 849
10173.16 831
10174.11 859
10175.07 892
10176.02 898
10176.97 907
10177.92 923
10178.88 877
10179.83 879
10180.78 888
10181.73 944
10182.69 890
10183.64 910
10184.59 913
10185.54 939
10186.50 936
10187.45 909
10188.40 922
10189.35 913
10190.31 980
10191.26 981
10192.21 977
10193.17 966
10194.12 972
10195.07 970
10196.02 1000
10196.98 953
10197.93 986
10198.88 936
10199.84 939
10200.79 940
10201.74 962
10202.70 995
10203.65 981
10204.60 985
10205.56 983
10206.51 1050
10207.46 1077
10208.42 1073
10209.37 1051
10210.33 1086
10211.28 1117
10212.23 1079
10213.19 1005
10214.14 1037
10215.09 1039
10216.05 1043
10217.00 996
10217.96 993
10218.91 1006
10219.87 950
10220.82 987
10221.77 960
10222.73 911
10223.68 909
10224.64 970
10225.59 984
10226.55 923
10227.50 935
10228.45 992
10229.41 979
10230.36 1016
10231.32 1039
10232.27 1028
10233.23 1016
10234.18 1076
10235.14 1091
10236.09 1132
10237.05 1154
10238.00 1182
10238.96 1204
10239.91 1197
10240.87 1180
10241.82 1127
10242.78 1144
10243.73 1073
10244.69 1053
10245.64 997
10246.60 1054
10247.56 982
10248.51 945
10249.47 919
10250.42 880
10251.38 891
10252.33 838
10253.29 904
10254.25 892
10255.20 869
10256.16 839
10257.11 851
10258.07 824
10259.02 838
10259.98 791
10260.94 833
10261.89 797
10262.85 816
10263.81 787
10264.76 800
10265.72 803
10266.67 819
10267.63 819
10268.59 838
10269.54 816
10270.50 821
10271.46 847
10272.41 836
10273.37 847
10274.33 820
10275.28 842
10276.24 808
10277.20 830
10278.15 792
10279.11 754
10280.07 770
10281.03 780
10281.98 768
10282.94 764
10283.90 757
10284.85 736
10285.81 772
10286.77 796
10287.73 802
10288.68 732
10289.64 767
10290.60 749
10291.56 731
10292.51 748
10293.47 819
10294.43 777
10295.39 755
10296.34 745
10297.30 749
10298.26 746
10299.22 747
10300.18 742
10301.13 741
10302.09 732
10303.05 776
10304.01 741
10304.97 710
10305.92 746
10306.88 766
10307.84 722
10308.80 805
10309.76 782
10310.72 771
10311.67 766
10312.63 739
10313.59 696
10314.55 747
10315.51 725
10316.47 790
10317.43 748
10318.38 800
10319.34 786
10320.30 738
10321.26 766
10322.22 736
10323.18 721
10324.14 711
10325.10 722
10326.06 692
10327.01 715
10327.97 723
10328.93 745
10329.89 742
10330.85 759
10331.81 723
10332.77 767
10333.73 723
10334.69 713
10335.65 736
10336.61 732
10337.57 733
10338.53 713
10339.49 740
10340.45 739
10341.41 712
10342.37 722
10343.33 699
10344.29 689
10345.25 663
10346.21 652
10347.17 678
10348.13 693
10349.09 708
10350.05 673
10351.01 693
10351.97 653
10352.93 683
10353.89 681
10354.85 672
10355.81 628
10356.77 663
10357.73 671
10358.69 670
10359.65 643
10360.61 656
10361.57 674
10362.54 646
10363.50 634
10364.46 630
10365.42 629
10366.38 646
10367.34 666
10368.30 667
10369.26 657
10370.22 650
10371.18 630
10372.15 681
10373.11 636
10374.07 657
10375.03 679
10375.99 714
10376.95 671
10377.91 665
10378.88 644
10379.84 655
10380.80 685
10381.76 644
10382.72 680
10383.68 675
10384.65 645
10385.61 620
10386.57 676
10387.53 655
10388.49 649
10389.46 643
10390.42 627
10391.38 627
10392.34 621
10393.31 677
10394.27 639
10395.23 642
10396.19 652
10397.15 681
10398.12 644
10399.08 646
10400.04 649
10401.00 631
10401.97 654
10402.93 648
10403.89 676
10404.86 647
10405.82 630
10406.78 650
10407.74 657
10408.71 628
10409.67 633
10410.63 620
10411.60 622
10412.56 631
10413.52 654
10414.49 646
10415.45 669
10416.41 674
10417.38 699
10418.34 709
10419.30 707
10420.27 650
10421.23 666
10422.19 704
10423.16 746
10424.12 762
10425.08 723
10426.05 697
10427.01 714
10427.98 703
10428.94 664
10429.90 662
10430.87 676
10431.83 664
10432.80 642
10433.76 646
10434.72 666
10435.69 643
10436.65 622
10437.62 623
10438.58 646
10439.55 627
10440.51 611
10441.47 610
10442.44 612
10443.40 618
10444.37 638
10445.33 664
10446.30 645
10447.26 620
10448.23 646
10449.19 598
10450.16 626
10451.12 610
10452.09 629
10453.05 601
10454.02 617
10454.98 615
10455.95 617
10456.91 603
10457.88 621
10458.84 614
10459.81 618
10460.77 595
10461.74 627
10462.70 630
10463.67 640
10464.64 631
10465.60 613
10466.57 635
10467.53 622
10468.50 645
10469.46 621
10470.43 629
10471.40 619
10472.36 606
10473.33 627
10474.29 626
10475.26 656
10476.23 640
10477.19 653
10478.16 621
10479.12 677
10480.09 633
10481.06 665
10482.02 661
10482.99 614
10483.96 638
10484.92 669
10485.89 646
10486.85 635
10487.82 642
10488.79 657
10489.75 600
10490.72 616
10491.69 630
10492.66 627
10493.62 624
10494.59 615
10495.56 654
10496.52 625
10497.49 608
10498.46 655
10499.42 660
10500.39 634
10501.36 622
10502.33 651
10503.29 651
10504.26 690
10505.23 694
10506.20 661
10507.16 649
10508.13 643
10509.10 652
10510.07 663
10511.03 627
10512.00 632
10512.97 659
10513.94 674
10514.90 666
10515.87 634
10516.84 639
10517.81 622
10518.78 633
10519.74 622
10520.71 625
10521.68 615
10522.65 631
10523.62 646
10524.59 673
10525.55 662
10526.52 650
10527.49 658
10528.46 678
10529.43 627
10530.40 623
10531.37 644
10532.33 670
10533.30 692
10534.27 651
10535.24 664
10536.21 682
10537.18 697
10538.15 688
10539.12 702
10540.08 658
10541.05 699
10542.02 677
10542.99 689
10543.96 640
10544.93 667
10545.90 688
10546.87 709
10547.84 661
10548.81 670
10549.78 689
10550.75 705
10551.72 678
10552.69 643
10553.66 653
10554.63 673
10555.60 655
10556.56 673
10557.53 663
10558.50 688
10559.47 727
10560.44 738
10561.41 772
10562.38 750
10563.35 729
10564.32 788
10565.29 750
10566.27 742
10567.24 745
10568.21 735
10569.18 724
10570.15 747
10571.12 708
10572.09 728
10573.06 700
10574.03 659
10575.00 671
10575.97 671
10576.94 704
10577.91 719
10578.88 744
10579.85 702
10580.82 724
10581.79 723
10582.77 716
10583.74 725
10584.71 674
10585.68 711
10586.65 722
10587.62 735
10588.59 731
10589.56 699
10590.54 701
10591.51 684
10592.48 730
10593.45 755
10594.42 723
10595.39 722
10596.36 752
10597.34 701
10598.31 666
10599.28 764
10600.25 699
10601.22 727
10602.19 727
10603.17 748
10604.14 774
10605.11 770
10606.08 785
10607.05 783
10608.03 796
10609.00 824
10609.97 803
10610.94 830
10611.92 812
10612.89 884
10613.86 837
10614.83 784
10615.81 814
10616.78 800
10617.75 822
10618.72 822
10619.70 782
10620.67 709
10621.64 736
10622.61 782
10623.59 768
10624.56 731
10625.53 734
10626.51 737
10627.48 719
10628.45 731
10629.43 704
10630.40 725
10631.37 710
10632.34 767
10633.32 721
10634.29 721
10635.26 722
10636.24 758
10637.21 792
10638.19 802
10639.16 778
10640.13 803
10641.11 827
10642.08 805
10643.05 791
10644.03 801
10645.00 847
10645.98 820
10646.95 777
10647.92 762
10648.90 746
10649.87 710
10650.85 752
10651.82 718
10652.79 695
10653.77 687
10654.74 749
10655.72 681
10656.69 690
10657.67 699
10658.64 669
10659.61 670
10660.59 691
10661.56 677
10662.54 679
10663.51 669
10664.49 675
10665.46 679
10666.44 664
10667.41 638
10668.39 668
10669.36 666
10670.34 659
10671.31 655
10672.29 685
10673.26 680
10674.24 643
10675.21 677
10676.19 656
10677.16 680
10678.14 654
10679.11 644
10680.09 685
10681.06 707
10682.04 648
10683.02 675
10683.99 684
10684.97 661
10685.94 653
10686.92 646
10687.89 664
10688.87 677
10689.85 658
10690.82 644
10691.80 644
10692.77 636
10693.75 635
10694.73 656
10695.70 632
10696.68 616
10697.65 641
10698.63 645
10699.61 682
10700.58 612
10701.56 637
10702.54 647
10703.51 684
10704.49 651
10705.47 646
10706.44 628
10707.42 610
10708.40 609
10709.37 591
10710.35 642
10711.33 634
10712.30 618
10713.28 597
10714.26 596
10715.23 624
10716.21 608
10717.19 637
10718.17 603
10719.14 585
10720.12 621
10721.10 627
10722.08 616
10723.05 609
10724.03 616
10725.01 601
10725.98 636
10726.96 620
10727.94 620
10728.92 633
10729.90 642
10730.87 617
10731.85 649
10732.83 648
10733.81 625
10734.78 624
10735.76 589
10736.74 604
10737.72 610
10738.70 650
10739.68 644
10740.65 612
10741.63 588
10742.61 618
10743.59 613
10744.57 604
10745.54 632
10746.52 667
10747.50 682
10748.48 621
10749.46 630
10750.44 649
10751.42 658
10752.40 632
10753.37 622
10754.35 611
10755.33 638
10756.31 623
10757.29 633
10758.27 601
10759.25 604
10760.23 653
10761.21 643
10762.19 607
10763.16 606
10764.14 598
10765.12 612
10766.10 597
10767.08 570
10768.06 608
10769.04 645
10770.02 604
10771.00 616
10771.98 636
10772.96 620
10773.94 643
10774.92 632
10775.90 635
10776.88 642
10777.86 667
10778.84 649
10779.82 643
10780.80 646
10781.78 670
10782.76 669
10783.74 665
10784.72 683
10785.70 635
10786.68 650
10787.66 663
10788.64 650
10789.62 643
10790.60 669
10791.58 624
10792.56 663
10793.54 688
10794.52 630
10795.50 654
10796.48 664
10797.47 639
10798.45 616
10799.43 623
10800.41 647
10801.39 679
10802.37 621
10803.35 673
10804.33 662
10805.31 656
10806.29 660
10807.28 679
10808.26 647
10809.24 619
10810.22 642
10811.20 650
10812.18 659
10813.16 669
10814.15 672
10815.13 626
10816.11 630
10817.09 666
10818.07 677
10819.05 671
10820.04 663
10821.02 623
10822.00 633
10822.98 646
10823.96 676
10824.95 655
10825.93 635
10826.91 645
10827.89 659
10828.87 652
10829.86 633
10830.84 626
10831.82 635
10832.80 631
10833.79 649
10834.77 688
10835.75 661
10836.73 680
10837.72 650
10838.70 626
10839.68 645
10840.66 680
10841.65 678
10842.63 647
10843.61 654
10844.60 678
10845.58 691
10846.56 657
10847.54 736
10848.53 738
10849.51 682
10850.49 673
10851.48 695
10852.46 687
10853.44 702
10854.43 706
10855.41 704
10856.39 712
10857.38 706
10858.36 729
10859.34 744
10860.33 736
10861.31 716
10862.30 708
10863.28 730
10864.26 741
10865.25 688
10866.23 737
10867.22 713
10868.20 741
10869.18 734
10870.17 748
10871.15 779
10872.14 771
10873.12 771
10874.10 750
10875.09 782
10876.07 745
10877.06 751
10878.04 801
10879.03 794
10880.01 773
10881.00 742
10881.98 759
10882.96 788
10883.95 760
10884.93 819
10885.92 802
10886.90 793
10887.89 820
10888.87 771
10889.86 787
10890.84 791
10891.83 816
10892.81 811
10893.80 798
10894.78 851
10895.77 818
10896.75 862
10897.74 864
10898.73 824
10899.71 854
10900.70 870
10901.68 856
10902.67 863
10903.65 863
10904.64 871
10905.62 927
10906.61 909
10907.60 905
10908.58 899
10909.57 925
10910.55 889
10911.54 872
10912.53 907
10913.51 926
10914.50 957
10915.48 984
10916.47 984
10917.46 968
10918.44 984
10919.43 945
10920.41 929
10921.40 950
10922.39 984
10923.37 998
10924.36 975
10925.35 986
10926.33 948
10927.32 998
10928.31 1004
10929.29 988
10930.28 977
10931.27 1004
10932.25 1030
10933.24 1003
10934.23 998
10935.22 1026
10936.20 1038
10937.19 1044
10938.18 1042
10939.16 1034
10940.15 1135
10941.14 1089
10942.13 1102
10943.11 1100
10944.10 1089
10945.09 1141
10946.08 1152
10947.06 1182
10948.05 1191
10949.04 1160
10950.03 1164
10951.01 1220
10952.00 1254
10952.99 1273
10953.98 1246
10954.97 1276
10955.95 1341
10956.94 1384
10957.93 1387
10958.92 1516
10959.91 1476
10960.89 1579
10961.88 1480
10962.87 1512
10963.86 1488
10964.85 1434
10965.84 1432
10966.82 1435
10967.81 1391
10968.80 1381
10969.79 1341
10970.78 1298
10971.77 1294
10972.76 1261
10973.74 1261
10974.73 1258
10975.72 1214
10976.71 1271
10977.70 1237
10978.69 1227
10979.68 1234
10980.67 1280
10981.66 1256
10982.65 1289
10983.63 1260
10984.62 1304
10985.61 1311
10986.60 1302
10987.59 1304
10988.58 1318
10989.57 1300
10990.56 1350
10991.55 1408
10992.54 1431
10993.53 1427
10994.52 1500
10995.51 1619
10996.50 1629
10997.49 1709
10998.48 1818
10999.47 1790
11000.46 1887
11001.45 1961
11002.44 1986
11003.43 1994
11004.42 1925
11005.41 1888
11006.40 1845
11007.39 1840
11008.38 1688
11009.37 1550
11010.36 1551
11011.35 1476
11012.34 1400
11013.33 1278
11014.32 1212
11015.31 1190
11016.30 1158
11017.29 1114
11018.29 1114
11019.28 1065
11020.27 1101
11021.26 1117
11022.25 1075
11023.24 1040
11024.23 1004
11025.22 1029
11026.21 1021
11027.20 1014
11028.20 999
11029.19 978
11030.18 990
11031.17 1031
11032.16 1006
11033.15 950
11034.14 941
11035.14 958
11036.13 971
11037.12 974
11038.11 961
11039.10 943
11040.09 952
11041.09 1002
11042.08 945
11043.07 913
11044.06 947
11045.05 944
11046.04 975
11047.04 972
11048.03 937
11049.02 879
11050.01 891
11051.01 901
11052.00 882
11052.99 879
11053.98 886
11054.98 877
11055.97 858
11056.96 861
11057.95 907
11058.95 887
11059.94 881
11060.93 886
11061.92 900
11062.92 891
11063.91 862
11064.90 836
11065.89 879
11066.89 922
11067.88 926
11068.87 907
11069.87 881
11070.86 870
11071.85 894
11072.85 942
11073.84 945
11074.83 931
11075.83 916
11076.82 955
11077.81 943
11078.81 903
11079.80 941
11080.79 933
11081.79 929
11082.78 920
11083.77 921
11084.77 891
11085.76 903
11086.76 883
11087.75 933
11088.74 916
11089.74 915
11090.73 856
11091.73 850
11092.72 851
11093.71 845
11094.71 798
11095.70 833
11096.70 829
11097.69 858
11098.69 877
11099.68 831
11100.67 846
11101.67 820
11102.66 870
11103.66 844
11104.65 801
11105.65 832
11106.64 797
11107.64 791
11108.63 793
11109.63 823
11110.62 849
11111.62 851
11112.61 824
11113.61 834
11114.60 825
11115.60 777
11116.59 759
11117.59 811
11118.58 776
11119.58 811
11120.57 817
11121.57 777
11122.56 780
11123.56 773
11124.56 767
11125.55 749
11126.55 795
11127.54 792
11128.54 809
11129.53 775
11130.53 837
11131.53 769
11132.52 770
11133.52 789
11134.51 784
11135.51 787
11136.51 734
11137.50 732
11138.50 721
11139.49 764
11140.49 777
11141.49 771
11142.48 753
11143.48 756
11144.48 742
11145.47 778
11146.47 785
11147.47 788
11148.46 755
11149.46 758
11150.46 765
11151.45 767
11152.45 738
11153.45 804
11154.44 762
11155.44 761
11156.44 768
11157.43 702
11158.43 759
11159.43 762
11160.42 798
11161.42 735
11162.42 725
11163.42 684
11164.41 685
11165.41 757
11166.41 713
11167.41 736
11168.40 752
11169.40 787
11170.40 729
11171.40 731
11172.39 732
11173.39 747
11174.39 747
11175.39 757
11176.39 737
11177.38 724
11178.38 762
11179.38 756
11180.38 748
11181.38 718
11182.37 729
11183.37 753
11184.37 761
11185.37 764
11186.37 753
11187.36 745
11188.36 770
11189.36 754
11190.36 772
11191.36 749
11192.36 761
11193.36 728
11194.35 736
11195.35 747
11196.35 788
11197.35 793
11198.35 763
11199.35 786
11200.35 737
11201.35 745
11202.35 771
11203.34 815
11204.34 798
11205.34 755
11206.34 783
11207.34 790
11208.34 796
11209.34 769
11210.34 769
11211.34 794
11212.34 789
11213.34 811
11214.34 790
11215.34 789
11216.34 772
11217.34 748
11218.34 753
11219.34 759
11220.34 806
11221.34 751
11222.34 763
11223.34 777
11224.34 767
11225.34 732
11226.34 732
11227.34 790
11228.34 756
11229.34 799
11230.34 751
11231.34 773
11232.34 774
11233.34 763
11234.34 744
11235.34 776
11236.34 791
11237.34 809
11238.34 746
11239.34 756
11240.34 793
11241.34 761
11242.34 780
11243.34 773
11244.34 803
11245.35 830
11246.35 794
11247.35 793
11248.35 816
11249.35 783
11250.35 806
11251.35 833
11252.35 831
11253.35 811
11254.36 814
11255.36 806
11256.36 819
11257.36 841
11258.36 839
11259.36 828
11260.36 854
11261.37 817
11262.37 858
11263.37 860
11264.37 793
11265.37 822
11266.38 838
11267.38 889
11268.38 873
11269.38 878
11270.38 929
11271.39 917
11272.39 946
11273.39 927
11274.39 952
11275.39 921
11276.40 957
11277.40 965
11278.40 966
11279.40 932
11280.41 966
11281.41 970
11282.41 906
11283.41 950
11284.42 934
11285.42 912
11286.42 852
11287.42 883
11288.43 843
11289.43 890
11290.43 839
11291.44 842
11292.44 867
11293.44 834
11294.45 827
11295.45 836
11296.45 814
11297.46 812
11298.46 814
11299.46 845
11300.47 812
11301.47 795
11302.47 810
11303.48 851
11304.48 791
11305.48 745
11306.49 801
11307.49 810
11308.49 836
11309.50 837
11310.50 878
11311.51 813
11312.51 848
11313.51 857
11314.52 848
11315.52 838
11316.53 874
11317.53 861
11318.53 881
11319.54 882
11320.54 875
11321.55 885
11322.55 878
11323.56 888
11324.56 872
11325.56 901
11326.57 908
11327.57 857
11328.58 870
11329.58 861
11330.59 843
11331.59 862
11332.60 859
11333.60 855
11334.61 879
11335.61 857
11336.62 842
11337.62 854
11338.63 849
11339.63 887
11340.64 907
11341.64 876
11342.65 897
11343.65 926
11344.66 906
11345.66 888
11346.67 891
11347.68 919
11348.68 909
11349.69 900
11350.69 854
11351.70 917
11352.70 882
11353.71 866
11354.71 857
11355.72 852
11356.73 844
11357.73 842
11358.74 834
11359.74 860
11360.75 777
11361.76 808
11362.76 826
11363.77 860
11364.78 860
11365.78 828
11366.79 832
11367.79 811
11368.80 817
11369.81 802
11370.81 800
11371.82 818
11372.83 828
11373.83 803
11374.84 799
11375.85 769
11376.85 802
11377.86 800
11378.87 810
11379.87 773
11380.88 836
11381.89 787
11382.90 744
11383.90 776
11384.91 786
11385.92 793
11386.92 803
11387.93 815
11388.94 815
11389.95 816
11390.95 798
11391.96 780
11392.97 817
11393.98 792
11394.98 770
11395.99 807
11397.00 791
11398.01 801
11399.01 791
11400.02 776
11401.03 796
11402.04 826
11403.05 832
11404.05 798
11405.06 809
11406.07 813
11407.08 824
11408.09 804
11409.09 791
11410.10 815
11411.11 811
11412.12 842
11413.13 849
11414.14 847
11415.14 833
11416.15 826
11417.16 830
11418.17 785
11419.18 778
11420.19 795
11421.20 786
11422.20 830
11423.21 853
11424.22 818
11425.23 792
11426.24 753
11427.25 837
11428.26 849
11429.27 810
11430.28 823
11431.29 843
11432.29 801
11433.30 847
11434.31 824
11435.32 846
11436.33 792
11437.34 814
11438.35 869
11439.36 857
11440.37 841
11441.38 814
11442.39 844
11443.40 827
11444.41 847
11445.42 814
11446.43 849
11447.44 850
11448.45 861
11449.46 848
11450.47 862
11451.48 888
11452.49 888
11453.50 911
11454.51 881
11455.52 860
11456.53 848
11457.54 880
11458.55 880
11459.56 839
11460.57 882
11461.58 893
11462.59 856
11463.60 890
11464.61 873
11465.62 845
11466.64 885
11467.65 881
11468.66 889
11469.67 901
11470.68 879
11471.69 874
11472.70 923
11473.71 930
11474.72 920
11475.73 907
11476.75 917
11477.76 948
11478.77 935
11479.78 973
11480.79 946
11481.80 927
11482.81 928
11483.82 982
11484.84 956
11485.85 959
11486.86 957
11487.87 959
11488.88 962
11489.89 974
11490.91 981
11491.92 1003
11492.93 1027
11493.94 1014
11494.95 1055
11495.97 1027
11496.98 994
11497.99 1004
11499.00 1077
11500.01 1042
11501.03 1056
11502.04 1082
11503.05 1099
11504.06 1110
11505.08 1116
11506.09 1100
11507.10 1134
11508.11 1135
11509.13 1133
11510.14 1148
11511.15 1181
11512.16 1186
11513.18 1197
11514.19 1219
11515.20 1264
11516.22 1257
11517.23 1287
11518.24 1359
11519.26 1389
11520.27 1470
11521.28 1447
11522.29 1413
11523.31 1521
11524.32 1529
11525.33 1580
11526.35 1595
11527.36 1582
11528.38 1643
11529.39 1756
11530.40 1809
11531.42 1838
11532.43 1870
11533.44 1969
11534.46 2111
11535.47 2245
11536.48 2293
11537.50 2479
11538.51 2608
11539.53 2581
11540.54 2707
11541.55 2726
11542.57 2817
11543.58 2768
11544.60 2657
11545.61 2567
11546.63 2445
11547.64 2283
11548.65 2163
11549.67 1952
11550.68 1895
11551.70 1808
11552.71 1695
11553.73 1578
11554.74 1457
11555.76 1423
11556.77 1349
11557.78 1278
11558.80 1277
11559.81 1253
11560.83 1229
11561.84 1220
11562.86 1202
11563.87 1198
11564.89 1138
11565.90 1210
11566.92 1207
11567.93 1183
11568.95 1175
11569.97 1152
11570.98 1175
11572.00 1155
11573.01 1151
11574.03 1141
11575.04 1199
11576.06 1194
11577.07 1194
11578.09 1199
11579.11 1197
11580.12 1109
11581.14 1114
11582.15 1107
11583.17 1152
11584.18 1156
11585.20 1058
11586.22 1130
11587.23 1157
11588.25 1126
11589.26 1101
11590.28 1139
11591.30 1168
11592.31 1157
11593.33 1185
11594.35 1241
11595.36 1176
11596.38 1196
11597.40 1256
11598.41 1251
11599.43 1296
11600.44 1362
11601.46 1345
11602.48 1366
11603.50 1349
11604.51 1384
11605.53 1384
11606.55 1343
11607.56 1332
11608.58 1257
11609.60 1278
11610.61 1219
11611.63 1222
11612.65 1145
11613.67 1168
11614.68 1209
11615.70 1139
11616.72 1079
11617.73 1097
11618.75 1136
11619.77 1117
11620.79 1143
11621.80 1097
11622.82 1115
11623.84 1089
11624.86 1110
11625.88 1111
11626.89 1103
11627.91 1048
11628.93 1086
11629.95 1021
11630.96 1025
11631.98 1014
11633.00 1057
11634.02 1039
11635.04 955
11636.06 995
11637.07 963
11638.09 947
11639.11 959
11640.13 960
11641.15 955
11642.17 924
11643.18 944
11644.20 953
11645.22 928
11646.24 861
11647.26 880
11648.28 896
11649.30 889
11650.31 856
11651.33 862
11652.35 861
11653.37 865
11654.39 859
11655.41 830
11656.43 837
11657.45 854
11658.47 867
11659.49 874
11660.51 856
11661.52 796
11662.54 819
11663.56 877
11664.58 860
11665.60 828
11666.62 840
11667.64 839
11668.66 813
11669.68 846
11670.70 809
11671.72 767
11672.74 822
11673.76 842
11674.78 822
11675.80 792
11676.82 796
11677.84 794
11678.86 785
11679.88 764
11680.90 791
11681.92 796
11682.94 799
11683.96 812
11684.98 785
11686.00 810
11687.02 793
11688.04 764
11689.06 778
11690.08 805
11691.10 770
11692.12 798
11693.14 779
11694.17 758
11695.19 747
11696.21 741
11697.23 736
11698.25 759
11699.27 722
11700.29 731
11701.31 745
11702.33 711
11703.35 701
11704.38 730
11705.40 716
11706.42 727
11707.44 732
11708.46 712
11709.48 696
11710.50 723
11711.52 701
11712.55 692
11713.57 708
11714.59 690
11715.61 697
11716.63 716
11717.65 718
11718.68 707
11719.70 690
11720.72 684
11721.74 690
11722.76 690
11723.79 691
11724.81 742
11725.83 691
11726.85 705
11727.87 673
11728.90 673
11729.92 709
11730.94 705
11731.96 697
11732.99 693
11734.01 690
11735.03 663
11736.05 702
11737.08 670
11738.10 666
11739.12 645
11740.14 711
11741.17 675
11742.19 691
11743.21 669
11744.24 691
11745.26 661
11746.28 673
11747.31 683
11748.33 626
11749.35 669
11750.37 664
11751.40 696
11752.42 654
11753.44 643
11754.47 620
11755.49 655
11756.51 646
11757.54 627
11758.56 657
11759.59 654
11760.61 642
11761.63 641
11762.66 636
11763.68 663
11764.70 655
11765.73 663
11766.75 660
11767.78 667
11768.80 669
11769.82 665
11770.85 676
11771.87 615
11772.90 629
11773.92 622
11774.94 667
11775.97 683
11776.99 669
11778.02 640
11779.04 677
11780.07 706
11781.09 657
11782.12 664
11783.14 647
11784.16 675
11785.19 691
11786.21 676
11787.24 655
11788.26 666
11789.29 635
11790.31 659
11791.34 638
11792.36 648
11793.39 666
11794.41 685
11795.44 657
11796.46 662
11797.49 685
11798.51 658
11799.54 683
11800.57 665
11801.59 681
11802.62 632
11803.64 681
11804.67 701
11805.69 685
11806.72 684
11807.74 736
11808.77 721
11809.80 699
11810.82 631
11811.85 654
11812.87 681
11813.90 669
11814.92 680
11815.95 664
11816.98 712
11818.00 714
11819.03 711
11820.06 720
11821.08 689
11822.11 699
11823.13 722
11824.16 723
11825.19 689
11826.21 701
11827.24 719
11828.27 724
11829.29 708
11830.32 753
11831.35 751
11832.37 757
11833.40 768
11834.43 774
11835.45 754
11836.48 722
11837.51 749
11838.53 733
11839.56 725
11840.59 746
11841.62 711
11842.64 714
11843.67 742
11844.70 714
11845.73 725
11846.75 755
11847.78 765
11848.81 739
11849.84 758
11850.86 726
11851.89 741
11852.92 737
11853.95 776
11854.97 770
11856.00 786
11857.03 802
11858.06 786
11859.08 799
11860.11 794
11861.14 816
11862.17 835
11863.20 809
11864.22 771
11865.25 794
11866.28 803
11867.31 854
11868.34 773
11869.37 844
11870.39 826
11871.42 845
11872.45 842
11873.48 854
11874.51 831
11875.54 822
11876.57 855
11877.59 904
11878.62 900
11879.65 856
11880.68 878
11881.71 879
11882.74 888
11883.77 884
11884.80 924
11885.83 942
11886.86 928
11887.88 919
11888.91 938
11889.94 918
11890.97 929
11892.00 956
11893.03 984
11894.06 999
11895.09 956
11896.12 1008
11897.15 1007
11898.18 974
11899.21 1028
11900.24 1072
11901.27 1071
11902.30 1048
11903.33 1140
11904.36 1132
11905.39 1169
11906.42 1145
11907.45 1144
11908.48 1148
11909.51 1178
11910.54 1195
11911.57 1186
11912.60 1180
11913.63 1158
11914.66 1103
11915.69 1103
11916.72 1079
11917.75 1101
11918.78 1088
11919.81 1091
11920.84 1097
11921.87 1082
11922.90 1114
11923.93 1122
11924.96 1104
11925.99 1150
11927.03 1220
11928.06 1182
11929.09 1238
11930.12 1297
11931.15 1319
11932.18 1403
11933.21 1354
11934.24 1306
11935.27 1350
11936.30 1362
11937.34 1324
11938.37 1314
11939.40 1231
11940.43 1189
11941.46 1175
11942.49 1157
11943.52 1127
11944.56 1099
11945.59 1082
11946.62 1036
11947.65 1008
11948.68 1005
11949.72 966
11950.75 974
11951.78 948
11952.81 930
11953.84 918
11954.87 955
11955.91 958
11956.94 945
11957.97 918
11959.00 942
11960.04 934
11961.07 910
11962.10 886
11963.13 897
11964.17 896
11965.20 889
11966.23 908
11967.26 918
11968.30 932
11969.33 909
11970.36 945
11971.39 922
11972.43 916
11973.46 940
11974.49 947
11975.53 942
11976.56 937
11977.59 920
11978.62 958
11979.66 952
11980.69 956
11981.72 962
11982.76 949
11983.79 910
11984.82 938
11985.86 955
11986.89 912
11987.92 923
11988.96 945
11989.99 990
11991.02 952
11992.06 940
11993.09 984
11994.13 1009
11995.16 1012
11996.19 979
11997.23 1014
11998.26 1006
11999.30 990
12000.33 1000
12001.36 993
12002.40 1024
12003.43 1028
12004.47 1011
12005.50 1003
12006.53 1034
12007.57 1023
12008.60 1026
12009.64 1049
12010.67 1065
12011.71 1082
12012.74 1076
12013.78 1086
12014.81 1073
12015.85 1153
12016.88 1115
12017.91 1104
12018.95 1122
12019.98 1134
12021.02 1108
12022.05 1114
12023.09 1114
12024.12 1115
12025.16 1162
12026.19 1121
12027.23 1073
12028.26 1175
12029.30 1180
12030.34 1136
12031.37 1148
12032.41 1137
12033.44 1124
12034.48 1135
12035.51 1142
12036.55 1125
12037.58 1082
12038.62 1105
12039.66 1133
12040.69 1123
12041.73 1100
12042.76 1081
12043.80 1090
12044.83 1114
12045.87 1059
12046.91 1068
12047.94 1082
12048.98 1068
12050.01 1112
12051.05 1107
12052.09 1079
12053.12 1133
12054.16 1123
12055.20 1108
12056.23 1125
12057.27 1162
12058.31 1152
12059.34 1130
12060.38 1152
12061.42 1131
12062.45 1148
12063.49 1171
12064.53 1138
12065.56 1079
12066.60 1099
12067.64 1083
12068.67 1054
12069.71 1092
12070.75 1042
12071.78 1045
12072.82 975
12073.86 1002
12074.90 972
12075.93 953
12076.97 964
12078.01 1020
12079.05 1029
12080.08 1021
12081.12 1011
12082.16 996
12083.20 1042
12084.23 997
12085.27 988
12086.31 1004
12087.35 992
12088.38 1007
12089.42 1007
12090.46 1043
12091.50 1065
12092.54 1055
12093.57 1081
12094.61 1099
12095.65 1047
12096.69 1077
12097.73 1088
12098.76 1128
12099.80 1143
12100.84 1081
12101.88 1083
12102.92 1092
12103.96 1139
12104.99 1152
12106.03 1098
12107.07 1074
12108.11 1070
12109.15 1055
12110.19 1062
12111.23 1045
12112.27 1047
12113.30 1003
12114.34 963
12115.38 950
12116.42 940
12117.46 950
12118.50 873
12119.54 908
12120.58 882
12121.62 859
12122.66 874
12123.70 875
12124.74 856
12125.77 816
12126.81 856
12127.85 836
12128.89 872
12129.93 853
12130.97 833
12132.01 828
12133.05 811
12134.09 843
12135.13 804
12136.17 784
12137.21 855
12138.25 832
12139.29 832
12140.33 809
12141.37 754
12142.41 817
12143.45 813
12144.49 771
12145.53 780
12146.57 759
12147.61 808
12148.65 785
12149.69 740
12150.73 780
12151.77 751
12152.81 787
12153.86 749
12154.90 778
12155.94 775
12156.98 782
12158.02 770
12159.06 751
12160.10 754
12161.14 744
12162.18 793
12163.22 774
12164.26 759
12165.31 735
12166.35 758
12167.39 763
12168.43 781
12169.47 733
12170.51 715
12171.55 751
12172.59 733
12173.64 755
12174.68 783
12175.72 756
12176.76 704
12177.80 744
12178.84 750
12179.89 778
12180.93 752
12181.97 749
12183.01 723
12184.05 762
12185.09 717
12186.14 697
12187.18 687
12188.22 691
12189.26 739
12190.31 752
12191.35 698
12192.39 723
12193.43 751
12194.47 706
12195.52 705
12196.56 685
12197.60 703
12198.64 692
12199.69 741
12200.73 693
12201.77 718
12202.81 720
12203.86 695
12204.90 725
12205.94 753
12206.99 649
12208.03 675
12209.07 700
12210.11 703
12211.16 694
12212.20 656
12213.24 675
12214.29 676
12215.33 689
12216.37 678
12217.42 691
12218.46 689
12219.50 696
12220.55 712
12221.59 660
12222.63 683
12223.68 687
12224.72 699
12225.77 723
12226.81 711
12227.85 704
12228.90 641
12229.94 676
12230.98 692
12232.03 647
12233.07 684
12234.12 653
12235.16 677
12236.20 670
12237.25 674
12238.29 732
12239.34 682
12240.38 655
12241.43 667
12242.47 671
12243.52 658
12244.56 653
12245.60 629
12246.65 642
12247.69 664
12248.74 672
12249.78 663
12250.83 650
12251.87 663
12252.92 682
12253.96 666
12255.01 686
12256.05 647
12257.10 666
12258.14 632
12259.19 609
12260.23 634
12261.28 621
12262.32 626
12263.37 641
12264.41 626
12265.46 615
12266.50 610
12267.55 642
12268.60 579
12269.64 615
12270.69 624
12271.73 618
12272.78 584
12273.82 638
12274.87 617
12275.92 596
12276.96 628
12278.01 620
12279.05 613
12280.10 617
12281.14 630
12282.19 615
12283.24 618
12284.28 595
12285.33 576
12286.38 605
12287.42 609
12288.47 615
12289.51 618
12290.56 609
12291.61 618
12292.65 612
12293.70 627
12294.75 642
12295.79 610
12296.84 597
12297.89 605
12298.93 567
12299.98 602
12301.03 633
12302.08 600
12303.12 579
12304.17 635
12305.22 617
12306.26 579
12307.31 594
12308.36 623
12309.41 618
12310.45 605
12311.50 602
12312.55 615
12313.59 598
12314.64 591
12315.69 593
12316.74 617
12317.78 578
12318.83 608
12319.88 576
12320.93 582
12321.98 584
12323.02 552
12324.07 564
12325.12 608
12326.17 608
12327.22 586
12328.26 594
12329.31 567
12330.36 598
12331.41 619
12332.46 594
12333.50 607
12334.55 605
12335.60 567
12336.65 610
12337.70 609
12338.75 581
12339.80 581
12340.84 588
12341.89 609
12342.94 587
12343.99 598
12345.04 603
12346.09 610
12347.14 601
12348.19 578
12349.23 601
12350.28 592
12351.33 599
12352.38 572
12353.43 588
12354.48 590
12355.53 590
12356.58 595
12357.63 634
12358.68 602
12359.73 610
12360.78 646
12361.82 640
12362.87 611
12363.92 610
12364.97 603
12366.02 589
12367.07 579
12368.12 616
12369.17 603
12370.22 612
12371.27 612
12372.32 605
12373.37 625
12374.42 608
12375.47 604
12376.52 628
12377.57 582
12378.62 616
12379.67 641
12380.72 630
12381.77 628
12382.82 630
12383.87 615
12384.92 608
12385.98 615
12387.03 641
12388.08 599
12389.13 648
12390.18 608
12391.23 627
12392.28 651
12393.33 642
12394.38 594
12395.43 628
12396.48 660
12397.53 619
12398.59 649
12399.64 643
12400.69 642
12401.74 609
12402.79 636
12403.84 633
12404.89 639
12405.94 634
12407.00 627
12408.05 647
12409.10 633
12410.15 630
12411.20 610
12412.25 660
12413.30 644
12414.36 659
12415.41 641
12416.46 629
12417.51 648
12418.56 667
12419.62 675
12420.67 673
12421.72 658
12422.77 649
12423.82 690
12424.88 668
12425.93 662
12426.98 678
12428.03 647
12429.08 625
12430.14 650
12431.19 623
12432.24 682
12433.29 686
12434.35 708
12435.40 639
12436.45 714
12437.51 689
12438.56 708
12439.61 738
12440.66 706
12441.72 689
12442.77 712
12443.82 727
12444.88 688
12445.93 755
12446.98 719
12448.03 716
12449.09 737
12450.14 691
12451.19 723
12452.25 752
12453.30 733
12454.35 764
12455.41 803
12456.46 782
12457.51 808
12458.57 789
12459.62 806
12460.68 816
12461.73 781
12462.78 810
12463.84 855
12464.89 868
12465.94 907
12467.00 918
12468.05 948
12469.11 986
12470.16 1100
12471.21 1066
12472.27 1099
12473.32 1159
12474.38 1254
12475.43 1244
12476.49 1305
12477.54 1348
12478.60 1324
12479.65 1344
12480.70 1364
12481.76 1401
12482.81 1301
12483.87 1280
12484.92 1207
12485.98 1218
12487.03 1207
12488.09 1076
12489.14 1000
12490.20 1059
12491.25 1020
12492.31 1012
12493.36 911
12494.42 941
12495.47 888
12496.53 868
12497.58 888
12498.64 827
12499.69 822
12500.75 796
12501.80 831
12502.86 816
12503.91 788
12504.97 772
12506.03 784
12507.08 824
12508.14 793
12509.19 802
12510.25 791
12511.30 810
12512.36 792
12513.42 800
12514.47 832
12515.53 839
12516.58 816
12517.64 809
12518.70 822
12519.75 831
12520.81 795
12521.87 812
12522.92 808
12523.98 817
12525.03 810
12526.09 812
12527.15 847
12528.20 807
12529.26 813
12530.32 826
12531.37 827
12532.43 781
12533.49 787
12534.54 807
12535.60 807
12536.66 796
12537.71 834
12538.77 828
12539.83 829
12540.89 801
12541.94 823
12543.00 815
12544.06 832
12545.11 815
12546.17 850
12547.23 891
12548.29 878
12549.34 850
12550.40 923
12551.46 895
12552.52 926
12553.57 977
12554.63 974
12555.69 944
12556.75 924
12557.80 936
12558.86 966
12559.92 919
12560.98 948
12562.04 1001
12563.09 985
12564.15 940
12565.21 965
12566.27 934
12567.33 916
12568.39 910
12569.44 956
12570.50 896
12571.56 859
12572.62 882
12573.68 932
12574.74 944
12575.79 927
12576.85 874
12577.91 890
12578.97 907
12580.03 840
12581.09 840
12582.15 873
12583.20 868
12584.26 870
12585.32 854
12586.38 819
12587.44 856
12588.50 830
12589.56 881
12590.62 885
12591.68 852
12592.74 847
12593.80 857
12594.86 866
12595.91 846
12596.97 890
12598.03 887
12599.09 913
12600.15 845
12601.21 894
12602.27 854
12603.33 847
12604.39 879
12605.45 875
12606.51 842
12607.57 887
12608.63 896
12609.69 903
12610.75 940
12611.81 936
12612.87 990
12613.93 950
12614.99 952
12616.05 943
12617.11 996
12618.17 1005
12619.23 993
12620.29 975
12621.35 959
12622.41 1000
12623.47 1039
12624.53 1038
12625.60 1001
12626.66 1044
12627.72 1041
12628.78 1060
12629.84 1084
12630.90 1085
12631.96 1084
12633.02 1103
12634.08 1062
12635.14 1091
12636.20 1057
12637.27 1140
12638.33 1103
12639.39 1052
12640.45 1057
12641.51 1044
12642.57 1010
12643.63 928
12644.69 917
12645.76 972
12646.82 958
12647.88 907
12648.94 900
12650.00 914
12651.06 920
12652.13 933
12653.19 948
12654.25 953
12655.31 881
12656.37 911
12657.44 925
12658.50 918
12659.56 952
12660.62 913
12661.68 874
12662.75 917
12663.81 930
12664.87 997
12665.93 928
12666.99 942
12668.06 914
12669.12 961
12670.18 967
12671.24 958
12672.31 916
12673.37 957
12674.43 952
12675.50 940
12676.56 963
12677.62 965
12678.68 968
12679.75 982
12680.81 989
12681.87 995
12682.94 997
12684.00 1008
12685.06 1033
12686.13 977
12687.19 981
12688.25 985
12689.31 1022
12690.38 1047
12691.44 1035
12692.51 1086
12693.57 1086
12694.63 1064
12695.70 1090
12696.76 1055
12697.82 1101
12698.89 1114
12699.95 1144
12701.01 1120
12702.08 1102
12703.14 1168
12704.21 1166
12705.27 1208
12706.33 1160
12707.40 1192
12708.46 1245
12709.53 1255
12710.59 1207
12711.65 1216
12712.72 1205
12713.78 1203
12714.85 1216
12715.91 1203
12716.98 1206
12718.04 1205
12719.11 1194
12720.17 1203
12721.23 1175
12722.30 1156
12723.36 1196
12724.43 1206
12725.49 1204
12726.56 1183
12727.62 1205
12728.69 1271
12729.75 1264
12730.82 1290
12731.88 1303
12732.95 1275
12734.01 1264
12735.08 1281
12736.14 1301
12737.21 1330
12738.28 1256
12739.34 1271
12740.41 1251
12741.47 1257
12742.54 1266
12743.60 1150
12744.67 1188
12745.73 1154
12746.80 1193
12747.87 1112
12748.93 1095
12750.00 1105
12751.06 1084
12752.13 1074
12753.19 1079
12754.26 1030
12755.33 1024
12756.39 1000
12757.46 966
12758.53 1010
12759.59 1032
12760.66 965
12761.72 992
12762.79 1010
12763.86 934
12764.92 1004
12765.99 991
12767.06 984
12768.12 984
12769.19 997
12770.26 910
12771.32 907
12772.39 933
12773.46 933
12774.52 921
12775.59 891
12776.66 846
12777.72 895
12778.79 873
12779.86 888
12780.93 879
12781.99 870
12783.06 856
12784.13 892
12785.20 875
12786.26 834
12787.33 861
12788.40 855
12789.46 830
12790.53 803
12791.60 845
12792.67 818
12793.74 879
12794.80 832
12795.87 849
12796.94 830
12798.01 791
12799.07 822
12800.14 800
12801.21 797
12802.28 821
12803.35 842
12804.41 812
12805.48 841
12806.55 828
12807.62 841
12808.69 801
12809.76 850
12810.82 805
12811.89 830
12812.96 842
12814.03 849
12815.10 871
12816.17 859
12817.24 852
12818.30 850
12819.37 836
12820.44 861
12821.51 830
12822.58 797
12823.65 862
12824.72 843
12825.79 803
12826.86 804
12827.92 807
12828.99 787
12830.06 792
12831.13 799
12832.20 840
12833.27 788
12834.34 818
12835.41 824
12836.48 820
12837.55 857
12838.62 803
12839.69 797
12840.76 770
12841.83 783
12842.90 757
12843.97 767
12845.04 777
12846.11 759
12847.18 777
12848.25 726
12849.32 710
12850.39 706
12851.46 758
12852.53 750
12853.60 709
12854.67 734
12855.74 724
12856.81 739
12857.88 709
12858.95 716
12860.02 701
12861.09 708
12862.16 681
12863.23 697
12864.30 712
12865.37 700
12866.44 673
12867.51 689
12868.58 704
12869.65 650
12870.73 707
12871.80 671
12872.87 691
12873.94 665
12875.01 659
12876.08 691
12877.15 678
12878.22 683
12879.29 683
12880.37 669
12881.44 657
12882.51 669
12883.58 707
12884.65 669
12885.72 659
12886.79 632
12887.87 655
12888.94 645
12890.01 578
12891.08 638
12892.15 642
12893.22 621
12894.30 623
12895.37 634
12896.44 624
12897.51 616
12898.58 585
12899.66 629
12900.73 598
12901.80 622
12902.87 621
12903.94 612
12905.02 587
12906.09 602
12907.16 597
12908.23 659
12909.31 630
12910.38 613
12911.45 581
12912.52 595
12913.60 597
12914.67 585
12915.74 598
12916.82 573
12917.89 589
12918.96 573
12920.03 587
12921.11 561
12922.18 596
12923.25 580
12924.33 579
12925.40 568
12926.47 543
12927.55 559
12928.62 586
12929.69 565
12930.77 583
12931.84 572
12932.91 595
12933.99 548
12935.06 566
12936.13 508
12937.21 541
12938.28 559
12939.35 576
12940.43 546
12941.50 534
12942.58 550
12943.65 540
12944.72 578
12945.80 544
12946.87 552
12947.95 540
12949.02 505
12950.09 525
12951.17 525
12952.24 529
12953.32 527
12954.39 518
12955.47 545
12956.54 538
12957.62 512
12958.69 525
12959.76 550
12960.84 559
12961.91 546
12962.99 557
12964.06 520
12965.14 530
12966.21 511
12967.29 526
12968.36 539
12969.44 539
12970.51 530
12971.59 540
12972.66 544
12973.74 515
12974.81 534
12975.89 523
12976.96 544
12978.04 521
12979.11 545
12980.19 540
12981.27 554
12982.34 522
12983.42 510
12984.49 545
12985.57 519
12986.64 536
12987.72 514
12988.79 542
12989.87 515
12990.95 523
12992.02 545
12993.10 536
12994.17 545
12995.25 538
12996.33 518
12997.40 528
12998.48 523
12999.56 526
13000.63 489
13001.71 526
13002.78 544
13003.86 548
13004.94 535
13006.01 522
13007.09 547
13008.17 538
13009.24 521
13010.32 534
13011.40 558
13012.47 537
13013.55 516
13014.63 508
13015.70 520
13016.78 529
13017.86 498
13018.94 522
13020.01 543
13021.09 546
13022.17 558
13023.24 510
13024.32 551
13025.40 523
13026.48 526
13027.55 568
13028.63 556
13029.71 551
13030.79 563
13031.86 544
13032.94 559
13034.02 555
13035.10 552
13036.17 541
13037.25 511
13038.33 565
13039.41 556
13040.49 560
13041.56 584
13042.64 575
13043.72 543
13044.80 558
13045.88 538
13046.95 505
13048.03 543
13049.11 564
13050.19 543
13051.27 542
13052.35 502
13053.42 530
13054.50 545
13055.58 540
13056.66 533
13057.74 522
13058.82 497
13059.90 512
13060.97 545
13062.05 551
13063.13 560
13064.21 541
13065.29 558
13066.37 522
13067.45 514
13068.53 517
13069.61 543
13070.69 536
13071.76 527
13072.84 519
13073.92 559
13075.00 530
13076.08 549
13077.16 499
13078.24 541
13079.32 514
13080.40 500
13081.48 533
13082.56 514
13083.64 512
13084.72 531
13085.80 523
13086.88 535
13087.96 570
13089.04 543
13090.12 532
13091.20 538
13092.28 503
13093.36 514
13094.44 526
13095.52 526
13096.60 547
13097.68 548
13098.76 551
13099.84 557
13100.92 513
13102.00 524
13103.08 494
13104.16 546
13105.24 550
13106.32 544
13107.40 542
13108.48 549
13109.57 527
13110.65 558
13111.73 565
13112.81 566
13113.89 561
13114.97 557
13116.05 564
13117.13 575
13118.21 573
13119.29 558
13120.38 574
13121.46 573
13122.54 569
13123.62 575
13124.70 576
13125.78 555
13126.86 565
13127.95 597
13129.03 580
13130.11 566
13131.19 565
13132.27 589
13133.35 543
13134.44 578
13135.52 563
13136.60 567
13137.68 589
13138.76 553
13139.85 506
13140.93 523
13142.01 561
13143.09 551
13144.17 561
13145.26 554
13146.34 536
13147.42 513
13148.50 537
13149.59 558
13150.67 573
13151.75 574
13152.83 533
13153.92 562
13155.00 559
13156.08 523
13157.16 544
13158.25 560
13159.33 553
13160.41 569
13161.50 573
13162.58 529
13163.66 531
13164.74 576
13165.83 569
13166.91 561
13167.99 546
13169.08 536
13170.16 542
13171.24 554
13172.33 548
13173.41 542
13174.49 524
13175.58 543
13176.66 530
13177.75 538
13178.83 537
13179.91 537
13181.00 516
13182.08 521
13183.16 524
13184.25 534
13185.33 549
13186.42 589
13187.50 571
13188.58 550
13189.67 614
13190.75 558
13191.84 554
13192.92 569
13194.00 564
13195.09 566
13196.17 553
13197.26 587
13198.34 567
13199.43 564
13200.51 563
13201.60 570
13202.68 565
13203.76 549
13204.85 550
13205.93 578
13207.02 591
13208.10 594
13209.19 567
13210.27 572
13211.36 566
13212.44 547
13213.53 548
13214.61 563
13215.70 590
13216.78 578
13217.87 560
13218.95 577
13220.04 574
13221.13 572
13222.21 555
13223.30 579
13224.38 556
13225.47 556
13226.55 592
13227.64 604
13228.72 573
13229.81 600
13230.90 617
13231.98 597
13233.07 602
13234.15 611
13235.24 570
13236.33 621
13237.41 618
13238.50 612
13239.58 598
13240.67 621
13241.76 644
13242.84 624
13243.93 590
13245.01 595
13246.10 636
13247.19 644
13248.27 645
13249.36 637
13250.45 617
13251.53 639
13252.62 612
13253.71 610
13254.79 593
13255.88 612
13256.97 648
13258.05 614
13259.14 655
13260.23 617
13261.32 635
13262.40 641
13263.49 630
13264.58 649
13265.66 639
13266.75 634
13267.84 677
13268.93 665
13270.01 679
13271.10 665
13272.19 675
13273.28 645
13274.36 658
13275.45 675
13276.54 641
13277.63 656
13278.71 711
13279.80 699
13280.89 670
13281.98 693
13283.07 709
13284.15 691
13285.24 691
13286.33 699
13287.42 742
13288.51 684
13289.59 681
13290.68 739
13291.77 721
13292.86 700
13293.95 735
13295.04 722
13296.12 715
13297.21 692
13298.30 750
13299.39 757
13300.48 742
13301.57 759
13302.66 728
13303.74 768
13304.83 759
13305.92 784
13307.01 778
13308.10 785
13309.19 762
13310.28 770
13311.37 789
13312.46 810
13313.55 809
13314.63 839
13315.72 811
13316.81 814
13317.90 829
13318.99 795
13320.08 797
13321.17 786
13322.26 754
13323.35 789
13324.44 807
13325.53 784
13326.62 791
13327.71 794
13328.80 817
13329.89 796
13330.98 820
13332.07 826
13333.16 856
13334.25 811
13335.34 831
13336.43 860
13337.52 833
13338.61 862
13339.70 907
13340.79 867
13341.88 876
13342.97 871
13344.06 832
13345.15 867
13346.24 862
13347.33 878
13348.42 856
13349.51 881
13350.60 874
13351.69 899
13352.79 847
13353.88 832
13354.97 879
13356.06 872
13357.15 890
13358.24 913
13359.33 881
13360.42 871
13361.51 923
13362.60 908
13363.70 933
13364.79 919
13365.88 902
13366.97 955
13368.06 959
13369.15 962
13370.24 919
13371.34 974
13372.43 941
13373.52 905
13374.61 926
13375.70 936
13376.79 945
13377.89 948
13378.98 926
13380.07 887
13381.16 849
13382.25 863
13383.34 851
13384.44 859
13385.53 851
13386.62 853
13387.71 841
13388.81 838
13389.90 783
13390.99 797
13392.08 793
13393.18 785
13394.27 793
13395.36 771
13396.45 795
13397.55 794
13398.64 755
13399.73 746
13400.82 747
13401.92 763
13403.01 792
13404.10 790
13405.19 792
13406.29 800
13407.38 762
13408.47 798
13409.57 762
13410.66 745
13411.75 752
13412.85 770
13413.94 739
13415.03 802
13416.13 762
13417.22 772
13418.31 787
13419.41 771
13420.50 785
13421.59 772
13422.69 750
13423.78 736
13424.87 772
13425.97 746
13427.06 762
13428.16 724
13429.25 771
13430.34 817
13431.44 789
13432.53 779
13433.63 776
13434.72 775
13435.81 786
13436.91 826
13438.00 771
13439.10 782
13440.19 801
13441.29 778
13442.38 791
13443.47 798
13444.57 784
13445.66 810
13446.76 804
13447.85 824
13448.95 836
13450.04 828
13451.14 839
13452.23 852
13453.33 845
13454.42 780
13455.52 846
13456.61 855
13457.71 860
13458.80 855
13459.90 844
13460.99 849
13462.09 912
13463.18 870
13464.28 851
13465.37 889
13466.47 887
13467.56 910
13468.66 860
13469.76 882
13470.85 857
13471.95 880
13473.04 896
13474.14 883
13475.23 931
13476.33 928
13477.43 900
13478.52 869
13479.62 906
13480.71 938
13481.81 931
13482.91 885
13484.00 912
13485.10 945
13486.19 940
13487.29 945
13488.39 975
13489.48 926
13490.58 938
13491.68 962
13492.77 942
13493.87 925
13494.97 966
13496.06 981
13497.16 990
13498.26 1013
13499.35 980
13500.45 987
13501.55 1054
13502.64 1063
13503.74 1018
13504.84 1051
13505.93 1063
13507.03 1085
13508.13 1028
13509.22 1005
13510.32 1004
13511.42 1033
13512.52 1030
13513.61 1032
13514.71 1003
13515.81 994
13516.91 1007
13518.00 948
13519.10 939
13520.20 930
13521.30 945
13522.39 889
13523.49 895
13524.59 909
13525.69 905
13526.79 900
13527.88 883
13528.98 905
13530.08 895
13531.18 874
13532.28 886
13533.37 812
13534.47 813
13535.57 810
13536.67 793
13537.77 783
13538.86 821
13539.96 823
13541.06 812
13542.16 777
13543.26 769
13544.36 784
13545.46 788
13546.55 773
13547.65 752
13548.75 748
13549.85 734
13550.95 714
13552.05 765
13553.15 755
13554.25 770
13555.35 733
13556.44 698
13557.54 716
13558.64 752
13559.74 711
13560.84 723
13561.94 701
13563.04 709
13564.14 705
13565.24 706
13566.34 704
13567.44 691
13568.54 703
13569.64 729
13570.74 732
13571.84 752
13572.94 733
13574.04 691
13575.14 706
13576.24 699
13577.33 763
13578.43 707
13579.53 761
13580.63 738
13581.74 696
13582.84 713
13583.94 719
13585.04 740
13586.14 708
13587.24 719
13588.34 723
13589.44 741
13590.54 755
13591.64 740
13592.74 753
13593.84 753
13594.94 716
13596.04 714
13597.14 720
13598.24 744
13599.34 716
13600.44 716
13601.54 747
13602.65 712
13603.75 729
13604.85 706
13605.95 743
13607.05 696
13608.15 756
13609.25 719
13610.35 738
13611.45 748
13612.56 735
13613.66 725
13614.76 720
13615.86 725
13616.96 733
13618.06 735
13619.16 729
13620.27 706
13621.37 755
13622.47 756
13623.57 731
13624.67 737
13625.78 725
13626.88 737
13627.98 701
13629.08 706
13630.18 706
13631.29 716
13632.39 721
13633.49 706
13634.59 706
13635.69 771
13636.80 705
13637.90 704
13639.00 736
13640.10 694
13641.21 707
13642.31 695
13643.41 726
13644.51 734
13645.62 684
13646.72 696
13647.82 714
13648.92 710
13650.03 689
13651.13 731
13652.23 711
13653.34 717
13654.44 717
13655.54 674
13656.65 687
13657.75 728
13658.85 713
13659.96 707
13661.06 686
13662.16 673
13663.27 691
13664.37 743
13665.47 710
13666.58 692
13667.68 696
13668.78 719
13669.89 698
13670.99 685
13672.09 707
13673.20 693
13674.30 705
13675.41 680
13676.51 696
13677.61 692
13678.72 683
13679.82 672
13680.93 703
13682.03 729
13683.13 694
13684.24 706
13685.34 723
13686.45 744
13687.55 679
13688.66 716
13689.76 698
13690.86 717
13691.97 775
13693.07 738
13694.18 718
13695.28 732
13696.39 745
13697.49 766
13698.60 750
13699.70 723
13700.81 726
13701.91 747
13703.02 742
13704.12 757
13705.23 777
13706.33 775
13707.44 742
13708.54 763
13709.65 745
13710.75 719
13711.86 725
13712.96 759
13714.07 769
13715.18 772
13716.28 755
13717.39 803
13718.49 798
13719.60 791
13720.70 784
13721.81 831
13722.91 803
13724.02 831
13725.13 818
13726.23 785
13727.34 829
13728.44 859
13729.55 890
13730.66 866
13731.76 854
13732.87 869
13733.98 883
13735.08 925
13736.19 872
13737.29 829
13738.40 893
13739.51 913
13740.61 903
13741.72 879
13742.83 896
13743.93 909
13745.04 927
13746.15 870
13747.25 864
13748.36 886
13749.47 938
13750.57 970
13751.68 954
13752.79 974
13753.90 971
13755.00 1006
13756.11 995
13757.22 1030
13758.32 1094
13759.43 1087
13760.54 1036
13761.65 1094
13762.75 1068
13763.86 1125
13764.97 1150
13766.08 1143
13767.18 1162
13768.29 1198
13769.40 1158
13770.51 1170
13771.61 1217
13772.72 1218
13773.83 1222
13774.94 1290
13776.05 1285
13777.15 1270
13778.26 1266
13779.37 1288
13780.48 1252
13781.59 1176
13782.69 1181
13783.80 1178
13784.91 1128
13786.02 1050
13787.13 1013
13788.24 1060
13789.34 1020
13790.45 1006
13791.56 969
13792.67 972
13793.78 949
13794.89 922
13796.00 896
13797.10 883
13798.21 897
13799.32 905
13800.43 902
13801.54 890
13802.65 854
13803.76 863
13804.87 857
13805.98 830
13807.09 818
13808.20 831
13809.30 837
13810.41 840
13811.52 778
13812.63 829
13813.74 820
13814.85 802
13815.96 854
13817.07 816
13818.18 775
13819.29 805
13820.40 778
13821.51 803
13822.62 792
13823.73 793
13824.84 752
13825.95 804
13827.06 774
13828.17 795
13829.28 806
13830.39 788
13831.50 758
13832.61 794
13833.72 821
13834.83 796
13835.94 787
13837.05 776
13838.16 823
13839.27 848
13840.38 857
13841.49 793
13842.60 833
13843.71 772
13844.82 805
13845.94 784
13847.05 805
13848.16 773
13849.27 838
13850.38 824
13851.49 822
13852.60 819
13853.71 821
13854.82 821
13855.93 775
13857.05 804
13858.16 772
13859.27 789
13860.38 806
13861.49 820
13862.60 818
13863.71 817
13864.83 827
13865.94 845
13867.05 810
13868.16 809
13869.27 804
13870.38 842
13871.50 848
13872.61 798
13873.72 843
13874.83 873
13875.94 879
13877.05 862
13878.17 831
13879.28 894
13880.39 869
13881.50 916
13882.62 913
13883.73 928
13884.84 904
13885.95 911
13887.06 914
13888.18 903
13889.29 992
13890.40 1007
13891.51 991
13892.63 979
13893.74 983
13894.85 990
13895.97 996
13897.08 1003
13898.19 943
13899.30 981
13900.42 988
13901.53 979
13902.64 968
13903.76 932
13904.87 973
13905.98 945
13907.10 940
13908.21 941
13909.32 896
13910.44 896
13911.55 856
13912.66 896
13913.78 876
13914.89 853
13916.00 838
13917.12 798
13918.23 826
13919.34 823
13920.46 809
13921.57 797
13922.68 830
13923.80 779
13924.91 792
13926.03 801
13927.14 763
13928.25 794
13929.37 770
13930.48 794
13931.60 790
13932.71 757
13933.83 790
13934.94 786
13936.05 783
13937.17 755
13938.28 764
13939.40 776
13940.51 769
13941.63 774
13942.74 789
13943.86 747
13944.97 749
13946.09 780
13947.20 755
13948.32 778
13949.43 762
13950.55 760
13951.66 737
13952.78 729
13953.89 727
13955.01 752
13956.12 751
13957.24 763
13958.35 707
13959.47 723
13960.58 768
13961.70 741
13962.81 725
13963.93 745
13965.04 763
13966.16 765
13967.27 722
13968.39 754
13969.51 755
13970.62 761
13971.74 779
13972.85 771
13973.97 784
13975.09 748
13976.20 744
13977.32 725
13978.43 762
13979.55 714
13980.67 715
13981.78 767
13982.90 726
13984.01 730
13985.13 732
13986.25 763
13987.36 803
13988.48 765
13989.60 792
13990.71 776
13991.83 752
13992.95 764
13994.06 711
13995.18 725
13996.30 732
13997.41 745
13998.53 747
13999.65 754
14000.76 735
14001.88 730
14003.00 747
14004.11 748
14005.23 776
14006.35 734
14007.47 760
14008.58 763
14009.70 775
14010.82 777
14011.94 775
14013.05 753
14014.17 774
14015.29 768
14016.41 762
14017.52 719
14018.64 763
14019.76 759
14020.88 779
14021.99 747
14023.11 754
14024.23 750
14025.35 755
14026.47 737
14027.58 768
14028.70 759
14029.82 752
14030.94 765
14032.06 762
14033.17 798
14034.29 786
14035.41 775
14036.53 771
14037.65 790
14038.77 833
14039.88 807
14041.00 803
14042.12 785
14043.24 828
14044.36 815
14045.48 815
14046.60 822
14047.72 822
14048.83 828
14049.95 845
14051.07 836
14052.19 884
14053.31 892
14054.43 887
14055.55 852
14056.67 840
14057.79 835
14058.91 908
14060.03 908
14061.14 887
14062.26 901
14063.38 951
14064.50 911
14065.62 922
14066.74 900
14067.86 956
14068.98 953
14070.10 933
14071.22 958
14072.34 949
14073.46 940
14074.58 950
14075.70 956
14076.82 1011
14077.94 964
14079.06 993
14080.18 981
14081.30 977
14082.42 993
14083.54 1019
14084.66 1037
14085.78 1009
14086.90 1014
14088.02 1021
14089.14 1065
14090.26 1059
14091.38 1073
14092.50 1052
14093.63 1114
14094.75 1062
14095.87 1059
14096.99 1076
14098.11 1055
14099.23 1026
14100.35 1091
14101.47 1124
14102.59 1063
14103.71 1105
14104.83 1021
14105.96 1000
14107.08 1040
14108.20 1053
14109.32 1057
14110.44 1007
14111.56 1021
14112.68 1002
14113.80 961
14114.93 975
14116.05 912
14117.17 915
14118.29 943
14119.41 920
14120.53 934
14121.66 938
14122.78 897
14123.90 916
14125.02 899
14126.14 886
14127.27 854
14128.39 893
14129.51 857
14130.63 838
14131.75 865
14132.88 815
14134.00 883
14135.12 826
14136.24 834
14137.37 826
14138.49 820
14139.61 845
14140.73 810
14141.86 849
14142.98 848
14144.10 864
14145.22 848
14146.35 797
14147.47 815
14148.59 803
14149.71 825
14150.84 806
14151.96 823
14153.08 812
14154.21 840
14155.33 841
14156.45 815
14157.58 785
14158.70 778
14159.82 788
14160.95 768
14162.07 784
14163.19 786
14164.32 780
14165.44 797
14166.56 812
14167.69 835
14168.81 840
14169.93 830
14171.06 811
14172.18 796
14173.31 784
14174.43 771
14175.55 767
14176.68 796
14177.80 789
14178.93 799
14180.05 778
14181.17 788
14182.30 764
14183.42 776
14184.55 801
14185.67 763
14186.79 773
14187.92 769
14189.04 762
14190.17 757
14191.29 764
14192.42 725
14193.54 747
14194.67 749
14195.79 729
14196.92 725
14198.04 708
14199.17 725
14200.29 748
14201.42 743
14202.54 710
14203.67 728
14204.79 707
14205.92 691
14207.04 709
14208.17 716
14209.29 717
14210.42 706
14211.54 687
14212.67 664
14213.79 679
14214.92 667
14216.04 698
14217.17 696
14218.29 694
14219.42 683
14220.55 716
14221.67 661
14222.80 678
14223.92 668
14225.05 630
14226.17 639
14227.30 712
14228.43 675
14229.55 652
14230.68 678
14231.81 672
14232.93 653
14234.06 667
14235.18 673
14236.31 658
14237.44 680
14238.56 650
14239.69 659
14240.82 650
14241.94 677
14243.07 640
14244.20 646
14245.32 639
14246.45 620
14247.58 656
14248.70 626
14249.83 639
14250.96 616
14252.08 616
14253.21 606
14254.34 651
14255.46 629
14256.59 650
14257.72 636
14258.85 649
14259.97 634
14261.10 626
14262.23 623
14263.35 602
14264.48 614
14265.61 593
14266.74 594
14267.86 620
14268.99 594
14270.12 579
14271.25 578
14272.38 591
14273.50 609
14274.63 584
14275.76 574
14276.89 594
14278.01 622
14279.14 629
14280.27 582
14281.40 583
14282.53 585
14283.66 553
14284.78 553
14285.91 591
14287.04 576
14288.17 569
14289.30 575
14290.43 562
14291.55 581
14292.68 568
14293.81 537
14294.94 565
14296.07 560
14297.20 562
14298.33 539
14299.45 540
14300.58 560
14301.71 567
14302.84 572
14303.97 520
14305.10 531
14306.23 526
14307.36 564
14308.49 547
14309.62 554
14310.75 559
14311.87 562
14313.00 531
14314.13 530
14315.26 536
14316.39 537
14317.52 546
14318.65 523
14319.78 516
14320.91 526
14322.04 527
14323.17 510
14324.30 527
14325.43 534
14326.56 502
14327.69 520
14328.82 520
14329.95 530
14331.08 522
14332.21 565
14333.34 543
14334.47 554
14335.60 531
14336.73 552
14337.86 506
14338.99 472
14340.12 531
14341.25 518
14342.38 498
14343.51 520
14344.64 489
14345.77 504
14346.90 525
14348.04 493
14349.17 480
14350.30 508
14351.43 530
14352.56 521
14353.69 524
14354.82 505
14355.95 524
14357.08 501
14358.21 502
14359.35 508
14360.48 519
14361.61 506
14362.74 516
14363.87 504
14365.00 489
14366.13 489
14367.26 506
14368.40 548
14369.53 501
14370.66 481
14371.79 519
14372.92 554
14374.05 524
14375.19 508
14376.32 498
14377.45 503
14378.58 469
14379.71 501
14380.85 479
14381.98 476
14383.11 501
14384.24 505
14385.37 487
14386.51 509
14387.64 511
14388.77 519
14389.90 514
14391.04 493
14392.17 513
14393.30 539
14394.43 545
14395.57 506
14396.70 527
14397.83 512
14398.96 484
14400.10 524
14401.23 511
14402.36 517
14403.50 509
14404.63 533
14405.76 506
14406.89 544
14408.03 550
14409.16 551
14410.29 522
14411.43 501
14412.56 530
14413.69 495
14414.83 488
14415.96 509
14417.09 546
14418.23 568
14419.36 541
14420.49 499
14421.63 554
14422.76 545
14423.90 552
14425.03 503
14426.16 563
14427.30 563
14428.43 545
14429.56 549
14430.70 571
14431.83 569
14432.97 556
14434.10 581
14435.24 583
14436.37 547
14437.50 569
14438.64 587
14439.77 561
14440.91 566
14442.04 607
14443.18 597
14444.31 598
14445.44 594
14446.58 573
14447.71 571
14448.85 571
14449.98 613
14451.12 600
14452.25 572
14453.39 548
14454.52 571
14455.66 604
14456.79 627
14457.93 603
14459.06 628
14460.20 627
14461.33 613
14462.47 636
14463.60 667
14464.74 637
14465.87 621
14467.01 611
14468.15 650
14469.28 643
14470.42 633
14471.55 626
14472.69 665
14473.82 658
14474.96 632
14476.09 641
14477.23 679
14478.37 644
14479.50 625
14480.64 622
14481.77 669
14482.91 661
14484.05 655
14485.18 631
14486.32 656
14487.45 635
14488.59 596
14489.73 633
14490.86 631
14492.00 609
14493.14 596
14494.27 621
14495.41 638
14496.55 628
14497.68 604
14498.82 608
14499.96 653
14501.09 645
14502.23 623
14503.37 641
14504.50 612
14505.64 600
14506.78 633
14507.91 622
14509.05 662
14510.19 648
14511.33 606
14512.46 623
14513.60 623
14514.74 618
14515.87 608
14517.01 604
14518.15 623
14519.29 630
14520.42 563
14521.56 550
14522.70 561
14523.84 585
14524.97 559
14526.11 579
14527.25 559
14528.39 577
14529.53 588
14530.66 597
14531.80 582
14532.94 590
14534.08 568
14535.22 559
14536.35 566
14537.49 562
14538.63 564
14539.77 567
14540.91 574
14542.05 542
14543.18 550
14544.32 571
14545.46 572
14546.60 564
14547.74 533
14548.88 547
14550.01 539
14551.15 527
14552.29 512
14553.43 563
14554.57 534
14555.71 564
14556.85 547
14557.99 561
14559.13 538
14560.26 548
14561.40 562
14562.54 551
14563.68 546
14564.82 508
14565.96 557
14567.10 578
14568.24 533
14569.38 542
14570.52 567
14571.66 560
14572.80 567
14573.94 523
14575.08 572
14576.22 547
14577.36 565
14578.50 574
14579.64 578
14580.78 548
14581.92 597
14583.06 556
14584.20 579
14585.34 553
14586.48 540
14587.62 600
14588.76 525
14589.90 595
14591.04 562
14592.18 600
14593.32 562
14594.46 585
14595.60 582
14596.74 588
14597.88 583
14599.02 578
14600.16 613
14601.30 601
14602.44 597
14603.58 619
14604.72 602
14605.86 585
14607.00 592
14608.15 586
14609.29 631
14610.43 574
14611.57 588
14612.71 592
14613.85 637
14614.99 640
14616.13 682
14617.27 625
14618.42 614
14619.56 622
14620.70 641
14621.84 650
14622.98 653
14624.12 606
14625.26 638
14626.41 699
14627.55 682
14628.69 691
14629.83 686
14630.97 696
14632.12 705
14633.26 676
14634.40 702
14635.54 717
14636.68 676
14637.83 696
14638.97 692
14640.11 702
14641.25 624
14642.39 699
14643.54 689
14644.68 654
14645.82 670
14646.96 687
14648.11 636
14649.25 624
14650.39 650
14651.53 612
14652.68 604
14653.82 565
14654.96 589
14656.11 564
14657.25 520
14658.39 554
14659.53 521
14660.68 524
14661.82 509
14662.96 488
14664.11 526
14665.25 545
14666.39 484
14667.54 499
14668.68 503
14669.82 491
14670.97 501
14672.11 506
14673.25 507
14674.40 531
14675.54 479
14676.68 475
14677.83 487
14678.97 485
14680.11 465
14681.26 496
14682.40 476
14683.55 488
14684.69 479
14685.83 467
14686.98 468
14688.12 467
14689.27 467
14690.41 462
14691.55 457
14692.70 418
14693.84 431
14694.99 470
14696.13 443
14697.28 438
14698.42 448
14699.56 466
14700.71 458
14701.85 437
14703.00 447
14704.14 458
14705.29 454
14706.43 441
14707.58 443
14708.72 434
14709.87 432
14711.01 441
14712.16 440
14713.30 401
14714.45 422
14715.59 430
14716.74 436
14717.88 443
14719.03 424
14720.17 438
14721.32 437
14722.46 425
14723.61 437
14724.76 439
14725.90 460
14727.05 425
14728.19 451
14729.34 434
14730.48 425
14731.63 410
14732.77 436
14733.92 460
14735.07 442
14736.21 426
14737.36 453
14738.50 428
14739.65 438
14740.80 453
14741.94 421
14743.09 444
14744.24 432
14745.38 438
14746.53 445
14747.67 442
14748.82 414
14749.97 455
14751.11 421
14752.26 435
14753.41 435
14754.55 402
14755.70 416
14756.85 412
14757.99 420
14759.14 407
14760.29 412
14761.43 412
14762.58 406
14763.73 421
14764.88 412
14766.02 420
14767.17 436
14768.32 425
14769.46 432
14770.61 435
14771.76 380
14772.91 407
14774.05 435
14775.20 428
14776.35 380
14777.50 401
14778.64 387
14779.79 399
14780.94 406
14782.09 408
14783.23 386
14784.38 425
14785.53 397
14786.68 401
14787.83 387
14788.97 382
14790.12 416
14791.27 399
14792.42 401
14793.57 403
14794.71 396
14795.86 373
14797.01 403
14798.16 381
14799.31 384
14800.46 367
14801.60 396
14802.75 371
14803.90 382
14805.05 367
14806.20 387
14807.35 394
14808.50 369
14809.64 357
14810.79 357
14811.94 361
14813.09 392
14814.24 397
14815.39 358
14816.54 366
14817.69 384
14818.84 369
14819.99 364
14821.14 335
14822.28 367
14823.43 369
14824.58 366
14825.73 354
14826.88 390
14828.03 388
14829.18 356
14830.33 357
14831.48 342
14832.63 340
14833.78 361
14834.93 367
14836.08 393
14837.23 364
14838.38 362
14839.53 365
14840.68 351
14841.83 337
14842.98 345
14844.13 351
14845.28 353
14846.43 353
14847.58 362
14848.73 373
14849.88 355
14851.03 373
14852.18 371
14853.33 355
14854.48 342
14855.63 363
14856.78 388
14857.93 331
14859.08 329
14860.24 349
14861.39 344
14862.54 347
14863.69 344
14864.84 336
14865.99 352
14867.14 356
14868.29 375
14869.44 359
14870.59 335
14871.75 332
14872.90 353
14874.05 355
14875.20 368
14876.35 367
14877.50 347
14878.65 360
14879.81 343
14880.96 323
14882.11 323
14883.26 368
14884.41 346
14885.56 383
14886.71 333
14887.87 347
14889.02 332
14890.17 349
14891.32 350
14892.47 376
14893.63 343
14894.78 333
14895.93 329
14897.08 326
14898.24 351
14899.39 331
14900.54 369
14901.69 339
14902.84 356
14904.00 353
14905.15 355
14906.30 337
14907.45 363
14908.61 336
14909.76 350
14910.91 353
14912.07 314
14913.22 321
14914.37 321
14915.52 347
14916.68 338
14917.83 337
14918.98 336
14920.14 373
14921.29 336
14922.44 334
14923.60 307
14924.75 320
14925.90 318
14927.06 324
14928.21 332
14929.36 333
14930.52 331
14931.67 331
14932.82 336
14933.98 335
14935.13 346
14936.28 376
14937.44 344
14938.59 344
14939.74 355
14940.90 349
14942.05 321
14943.21 348
14944.36 338
14945.51 338
14946.67 336
14947.82 363
14948.98 343
14950.13 365
14951.29 346
14952.44 340
14953.59 320
14954.75 350
14955.90 313
14957.06 361
14958.21 314
14959.37 328
14960.52 316
14961.68 334
14962.83 328
14963.99 332
14965.14 355
14966.29 371
14967.45 372
14968.60 334
14969.76 354
14970.91 359
14972.07 355
14973.22 351
14974.38 342
14975.54 354
14976.69 350
14977.85 324
14979.00 356
14980.16 340
14981.31 326
14982.47 341
14983.62 352
14984.78 364
14985.93 351
14987.09 336
14988.25 334
14989.40 351
14990.56 317
14991.71 334
14992.87 357
14994.02 331
14995.18 332
14996.34 337
14997.49 329
14998.65 334
14999.80 330
15000.96 340
15002.12 351
15003.27 350
15004.43 307
15005.59 325
15006.74 366
15007.90 321
15009.06 337
15010.21 355
15011.37 316
15012.53 331
15013.68 325
15014.84 326
15016.00 333
15017.15 342
15018.31 334
15019.47 334
15020.62 329
15021.78 316
15022.94 335
15024.09 337
15025.25 314
15026.41 320
15027.57 352
15028.72 338
15029.88 319
15031.04 382
15032.19 352
15033.35 326
15034.51 340
15035.67 329
15036.82 316
15037.98 310
15039.14 357
15040.30 345
15041.46 324
15042.61 346
15043.77 329
15044.93 366
15046.09 338
15047.25 315
15048.40 331
15049.56 332
15050.72 366
15051.88 335
15053.04 352
15054.19 341
15055.35 333
15056.51 370
15057.67 322
15058.83 321
15059.99 326
15061.14 354
15062.30 346
15063.46 335
15064.62 343
15065.78 337
15066.94 325
15068.10 356
15069.26 341
15070.41 354
15071.57 334
15072.73 350
15073.89 350
15075.05 345
15076.21 314
15077.37 336
15078.53 340
15079.69 350
15080.85 328
15082.00 330
15083.16 359
15084.32 316
15085.48 334
15086.64 325
15087.80 343
15088.96 325
15090.12 343
15091.28 340
15092.44 355
15093.60 334
15094.76 332
15095.92 339
15097.08 345
15098.24 319
15099.40 332
15100.56 341
15101.72 344
15102.88 328
15104.04 311
15105.20 319
15106.36 340
15107.52 352
15108.68 345
15109.84 348
15111.00 346
15112.16 358
15113.32 363
15114.48 340
15115.64 310
15116.80 346
15117.97 352
15119.13 333
15120.29 353
15121.45 366
15122.61 374
15123.77 334
15124.93 342
15126.09 352
15127.25 332
15128.41 350
15129.57 350
15130.74 332
15131.90 357
15133.06 348
15134.22 354
15135.38 362
15136.54 369
15137.70 347
15138.87 368
15140.03 366
15141.19 370
15142.35 369
15143.51 383
15144.67 402
15145.84 363
15147.00 365
15148.16 378
15149.32 365
15150.48 352
15151.65 381
15152.81 353
15153.97 384
15155.13 372
15156.29 372
15157.46 365
15158.62 356
15159.78 373
15160.94 383
15162.10 378
15163.27 365
15164.43 375
15165.59 367
15166.75 363
15167.92 356
15169.08 372
15170.24 399
15171.41 410
15172.57 380
15173.73 360
15174.89 373
15176.06 425
15177.22 383
15178.38 368
15179.55 392
15180.71 394
15181.87 413
15183.04 374
15184.20 382
15185.36 398
15186.53 410
15187.69 404
15188.85 399
15190.02 428
15191.18 412
15192.34 405
15193.51 408
15194.67 410
15195.83 403
15197.00 426
15198.16 440
15199.32 463
15200.49 439
15201.65 414
15202.82 436
15203.98 435
15205.14 434
15206.31 413
15207.47 392
15208.64 436
15209.80 427
15210.97 422
15212.13 471
15213.29 427
15214.46 424
15215.62 433
15216.79 435
15217.95 392
15219.12 412
15220.28 452
15221.45 455
15222.61 424
15223.78 443
15224.94 449
15226.10 432
15227.27 457
15228.43 435
15229.60 437
15230.76 478
15231.93 438
15233.09 421
15234.26 455
15235.43 457
15236.59 446
15237.76 442
15238.92 455
15240.09 479
15241.25 448
15242.42 446
15243.58 478
15244.75 499
15245.91 480
15247.08 454
15248.25 468
15249.41 440
15250.58 447
15251.74 450
15252.91 423
15254.07 438
15255.24 432
15256.41 406
15257.57 415
15258.74 446
15259.90 437
15261.07 444
15262.24 412
15263.40 419
15264.57 451
15265.74 411
15266.90 388
15268.07 426
15269.24 449
15270.40 413
15271.57 410
15272.73 402
15273.90 411
15275.07 403
15276.23 404
15277.40 386
15278.57 391
15279.74 429
15280.90 439
15282.07 397
15283.24 406
15284.40 404
15285.57 417
15286.74 406
15287.90 422
15289.07 395
15290.24 404
15291.41 415
15292.57 414
15293.74 390
15294.91 424
15296.08 403
15297.24 402
15298.41 401
15299.58 416
15300.75 440
15301.91 425
15303.08 408
15304.25 438
15305.42 389
15306.59 433
15307.75 426
15308.92 409
15310.09 431
15311.26 419
15312.43 425
15313.59 411
15314.76 410
15315.93 402
15317.10 407
15318.27 420
15319.44 400
15320.60 420
15321.77 418
15322.94 410
15324.11 401
15325.28 451
15326.45 393
15327.62 410
15328.79 411
15329.95 398
15331.12 390
15332.29 383
15333.46 383
15334.63 413
15335.80 404
15336.97 424
15338.14 441
15339.31 410
15340.48 414
15341.64 421
15342.81 435
15343.98 434
15345.15 440
15346.32 450
15347.49 451
15348.66 434
15349.83 417
15351.00 410
15352.17 436
15353.34 431
15354.51 406
15355.68 424
15356.85 424
15358.02 435
15359.19 445
15360.36 452
15361.53 470
15362.70 449
15363.87 420
15365.04 445
15366.21 461
15367.38 450
15368.55 447
15369.72 465
15370.89 469
15372.06 446
15373.23 430
15374.40 466
15375.57 473
15376.74 445
15377.91 440
15379.08 430
15380.25 450
15381.43 459
15382.60 435
15383.77 410
15384.94 427
15386.11 423
15387.28 442
15388.45 429
15389.62 422
15390.79 434
15391.96 439
15393.14 393
15394.31 413
15395.48 403
15396.65 404
15397.82 413
15398.99 436
15400.16 429
15401.34 426
15402.51 397
15403.68 417
15404.85 423
15406.02 414
15407.19 409
15408.37 398
15409.54 419
15410.71 400
15411.88 378
15413.05 361
15414.23 379
15415.40 371
15416.57 398
15417.74 398
15418.91 405
15420.09 384
15421.26 368
15422.43 353
15423.60 379
15424.78 373
15425.95 373
15427.12 373
15428.29 388
15429.47 375
15430.64 391
15431.81 346
15432.98 361
15434.16 352
15435.33 387
15436.50 378
15437.67 385
15438.85 368
15440.02 367
15441.19 377
15442.37 385
15443.54 363
15444.71 366
15445.89 369
15447.06 355
15448.23 379
15449.41 366
15450.58 370
15451.75 369
15452.93 385
15454.10 354
15455.27 329
15456.45 363
15457.62 358
15458.79 374
15459.97 358
15461.14 349
15462.32 369
15463.49 384
15464.66 366
15465.84 354
15467.01 349
15468.19 363
15469.36 368
15470.53 361
15471.71 376
15472.88 378
15474.06 365
15475.23 411
15476.41 383
15477.58 363
15478.75 369
15479.93 392
15481.10 373
15482.28 358
15483.45 368
15484.63 356
15485.80 350
15486.98 390
15488.15 397
15489.33 371
15490.50 379
15491.68 341
15492.85 352
15494.03 355
15495.20 329
15496.38 363
15497.55 394
15498.73 371
15499.90 330
15501.08 346
15502.25 366
15503.43 372
15504.60 370
15505.78 381
15506.96 397
15508.13 389
15509.31 391
15510.48 362
15511.66 361
15512.83 366
15514.01 380
15515.19 382
15516.36 362
15517.54 358
15518.71 352
15519.89 361
15521.07 385
15522.24 396
15523.42 364
15524.59 368
15525.77 383
15526.95 406
15528.12 344
15529.30 365
15530.48 388
15531.65 381
15532.83 395
15534.01 367
15535.18 383
15536.36 403
15537.54 415
15538.71 400
15539.89 349
15541.07 391
15542.24 381
15543.42 379
15544.60 376
15545.77 386
15546.95 401
15548.13 391
15549.30 412
15550.48 436
15551.66 410
15552.84 408
15554.01 376
15555.19 393
15556.37 409
15557.55 398
15558.72 406
15559.90 411
15561.08 413
15562.26 435
15563.43 409
15564.61 419
15565.79 410
15566.97 416
15568.14 406
15569.32 431
15570.50 409
15571.68 413
15572.86 415
15574.03 426
15575.21 399
15576.39 415
15577.57 428
15578.75 444
15579.93 431
15581.10 445
15582.28 416
15583.46 445
15584.64 439
15585.82 432
15587.00 447
15588.18 441
15589.35 455
15590.53 468
15591.71 439
15592.89 448
15594.07 437
15595.25 462
15596.43 469
15597.61 468
15598.78 471
15599.96 475
15601.14 485
15602.32 477
15603.50 464
15604.68 458
15605.86 460
15607.04 473
15608.22 469
15609.40 494
15610.58 439
15611.76 467
15612.94 463
15614.12 482
15615.30 478
15616.48 535
15617.66 506
15618.84 519
15620.01 511
15621.19 496
15622.37 527
15623.55 504
15624.73 508
15625.91 514
15627.09 523
15628.27 516
15629.46 515
15630.64 516
15631.82 534
15633.00 530
15634.18 532
15635.36 535
15636.54 549
15637.72 533
15638.90 513
15640.08 552
15641.26 555
15642.44 588
15643.62 565
15644.80 548
15645.98 525
15647.16 555
15648.34 555
15649.52 568
15650.71 570
15651.89 540
15653.07 535
15654.25 530
15655.43 558
15656.61 582
15657.79 570
15658.97 578
15660.16 552
15661.34 551
15662.52 564
15663.70 554
15664.88 576
15666.06 533
15667.24 544
15668.43 585
15669.61 552
15670.79 552
15671.97 573
15673.15 552
15674.33 543
15675.52 515
15676.70 558
15677.88 522
15679.06 524
15680.24 559
15681.43 534
15682.61 525
15683.79 542
15684.97 545
15686.16 549
15687.34 535
15688.52 517
15689.70 494
15690.89 531
15692.07 532
15693.25 493
15694.43 532
15695.62 537
15696.80 484
15697.98 473
15699.16 487
15700.35 494
15701.53 484
15702.71 490
15703.90 520
15705.08 517
15706.26 503
15707.45 534
15708.63 527
15709.81 514
15711.00 503
15712.18 526
15713.36 540
15714.55 551
15715.73 546
15716.91 563
15718.10 565
15719.28 533
15720.46 527
15721.65 557
15722.83 561
15724.01 552
15725.20 553
15726.38 574
15727.57 564
15728.75 555
15729.93 553
15731.12 555
15732.30 545
15733.49 528
15734.67 554
15735.85 564
15737.04 579
15738.22 588
15739.41 565
15740.59 581
15741.78 575
15742.96 611
15744.14 629
15745.33 606
15746.51 612
15747.70 600
15748.88 609
15750.07 594
15751.25 620
15752.44 666
15753.62 647
15754.81 615
15755.99 581
15757.18 649
15758.36 609
15759.55 610
15760.73 625
15761.92 625
15763.10 601
15764.29 635
15765.47 624
15766.66 626
15767.84 617
15769.03 591
15770.21 584
15771.40 614
15772.59 582
15773.77 563
15774.96 589
15776.14 563
15777.33 555
15778.51 568
15779.70 540
15780.89 578
15782.07 551
15783.26 548
15784.44 560
15785.63 558
15786.82 538
15788.00 510
15789.19 535
15790.37 561
15791.56 540
15792.75 532
15793.93 506
15795.12 521
15796.31 479
15797.49 537
15798.68 560
15799.87 493
15801.05 505
15802.24 535
15803.43 506
15804.61 474
15805.80 512
15806.99 509
15808.17 511
15809.36 504
15810.55 495
15811.73 491
15812.92 486
15814.11 460
15815.30 510
15816.48 509
15817.67 493
15818.86 517
15820.05 507
15821.23 470
15822.42 462
15823.61 482
15824.80 475
15825.98 437
15827.17 501
15828.36 467
15829.55 496
15830.73 486
15831.92 468
15833.11 479
15834.30 476
15835.49 496
15836.67 487
15837.86 498
15839.05 466
15840.24 492
15841.43 477
15842.61 475
15843.80 497
15844.99 475
15846.18 487
15847.37 475
15848.56 477
15849.74 478
15850.93 477
15852.12 468
15853.31 477
15854.50 465
15855.69 461
15856.88 486
15858.06 486
15859.25 478
15860.44 525
15861.63 506
15862.82 477
15864.01 481
15865.20 482
15866.39 498
15867.58 470
15868.77 495
15869.95 495
15871.14 519
15872.33 494
15873.52 482
15874.71 464
15875.90 487
15877.09 483
15878.28 504
15879.47 488
15880.66 494
15881.85 495
15883.04 517
15884.23 479
15885.42 494
15886.61 516
15887.80 516
15888.99 508
15890.18 491
15891.37 513
15892.56 501
15893.75 510
15894.94 518
15896.13 512
15897.32 509
15898.51 524
15899.70 512
15900.89 516
15902.08 521
15903.27 549
15904.46 579
15905.65 539
15906.84 518
15908.03 556
15909.22 575
15910.42 555
15911.61 532
15912.80 533
15913.99 545
15915.18 564
15916.37 520
15917.56 531
15918.75 556
15919.94 554
15921.13 558
15922.32 544
15923.52 552
15924.71 542
15925.90 557
15927.09 563
15928.28 550
15929.47 571
15930.66 559
15931.86 553
15933.05 534
15934.24 534
15935.43 550
15936.62 531
15937.81 546
15939.01 533
15940.20 533
15941.39 526
15942.58 515
15943.77 520
15944.97 535
15946.16 500
15947.35 491
15948.54 496
15949.73 476
15950.93 476
15952.12 452
15953.31 449
15954.50 416
15955.70 466
15956.89 440
15958.08 442
15959.27 402
15960.47 416
15961.66 445
15962.85 390
15964.04 415
15965.24 420
15966.43 414
15967.62 428
15968.82 398
15970.01 407
15971.20 404
15972.40 388
15973.59 362
15974.78 361
15975.97 382
15977.17 382
15978.36 401
15979.55 390
15980.75 379
15981.94 352
15983.13 376
15984.33 384
15985.52 372
15986.72 378
15987.91 376
15989.10 359
15990.30 371
15991.49 384
15992.68 374
15993.88 389
15995.07 365
15996.27 356
15997.46 369
15998.65 367
15999.85 348
16001.04 381
16002.24 351
16003.43 351
16004.63 350
16005.82 367
16007.01 366
16008.21 355
16009.40 368
16010.60 358
16011.79 373
16012.99 353
16014.18 377
16015.38 365
16016.57 349
16017.76 362
16018.96 337
16020.15 358
16021.35 339
16022.54 358
16023.74 375
16024.93 338
16026.13 338
16027.32 340
16028.52 363
16029.72 310
16030.91 320
16032.11 342
16033.30 349
16034.50 348
16035.69 328
16036.89 333
16038.08 360
16039.28 357
16040.47 356
16041.67 365
16042.87 339
16044.06 342
16045.26 345
16046.45 343
16047.65 361
16048.84 368
16050.04 340
16051.24 352
16052.43 334
16053.63 333
16054.82 345
16056.02 360
16057.22 353
16058.41 315
16059.61 331
16060.81 368
16062.00 340
16063.20 326
16064.40 335
16065.59 348
16066.79 376
16067.99 361
16069.18 350
16070.38 337
16071.58 340
16072.77 348
16073.97 312
16075.17 315
16076.36 310
16077.56 346
16078.76 325
16079.95 316
16081.15 317
16082.35 336
16083.55 326
16084.74 313
16085.94 309
16087.14 330
16088.33 327
16089.53 314
16090.73 330
16091.93 313
16093.12 326
16094.32 351
16095.52 326
16096.72 321
16097.92 311
16099.11 321
16100.31 328
16101.51 319
16102.71 325
16103.90 330
16105.10 313
16106.30 300
16107.50 307
16108.70 317
16109.90 306
16111.09 321
16112.29 336
16113.49 313
16114.69 293
16115.89 308
16117.09 330
16118.28 301
16119.48 325
16120.68 323
16121.88 318
16123.08 289
16124.28 305
16125.48 308
16126.67 313
16127.87 289
16129.07 291
16130.27 331
16131.47 282
16132.67 297
16133.87 284
16135.07 304
16136.27 289
16137.47 288
16138.67 310
16139.86 313
16141.06 319
16142.26 309
16143.46 276
16144.66 309
16145.86 297
16147.06 310
16148.26 305
16149.46 317
16150.66 295
16151.86 309
16153.06 285
16154.26 301
16155.46 300
16156.66 284
16157.86 301
16159.06 309
16160.26 289
16161.46 293
16162.66 304
16163.86 279
16165.06 312
16166.26 296
16167.46 302
16168.66 301
16169.86 307
16171.06 312
16172.26 303
16173.46 271
16174.66 312
16175.86 324
16177.07 307
16178.27 308
16179.47 308
16180.67 282
16181.87 278
16183.07 311
16184.27 291
16185.47 282
16186.67 281
16187.87 310
16189.07 295
16190.28 311
16191.48 314
16192.68 314
16193.88 304
16195.08 296
16196.28 290
16197.48 303
16198.69 296
16199.89 277
16201.09 298
16202.29 307
16203.49 331
16204.69 307
16205.90 286
16207.10 318
16208.30 310
16209.50 291
16210.70 283
16211.91 321
16213.11 328
16214.31 318
16215.51 323
16216.71 302
16217.92 312
16219.12 310
16220.32 298
16221.52 315
16222.72 329
16223.93 306
16225.13 308
16226.33 320
16227.53 312
16228.74 328
16229.94 325
16231.14 309
16232.35 341
16233.55 323
16234.75 326
16235.95 313
16237.16 317
16238.36 326
16239.56 298
16240.77 312
16241.97 356
16243.17 288
16244.38 323
16245.58 337
16246.78 358
16247.99 351
16249.19 328
16250.39 333
16251.60 307
16252.80 301
16254.00 303
16255.21 370
16256.41 339
16257.61 332
16258.82 329
16260.02 323
16261.22 331
16262.43 315
16263.63 297
16264.84 334
16266.04 326
16267.24 338
16268.45 342
16269.65 329
16270.86 331
16272.06 318
16273.27 346
16274.47 312
16275.67 300
16276.88 328
16278.08 321
16279.29 312
16280.49 348
16281.70 336
16282.90 364
16284.11 334
16285.31 328
16286.52 346
16287.72 342
16288.92 346
16290.13 329
16291.33 326
16292.54 311
16293.74 312
16294.95 356
16296.15 376
16297.36 325
16298.57 321
16299.77 340
16300.98 339
16302.18 306
16303.39 323
16304.59 330
16305.80 343
16307.00 337
16308.21 346
16309.41 330
16310.62 345
16311.83 334
16313.03 329
16314.24 323
16315.44 336
16316.65 345
16317.85 362
16319.06 325
16320.27 317
16321.47 323
16322.68 345
16323.88 309
16325.09 317
16326.30 296
16327.50 300
16328.71 306
16329.92 317
16331.12 323
16332.33 295
16333.54 313
16334.74 332
16335.95 311
16337.16 311
16338.36 307
16339.57 297
16340.78 305
16341.98 297
16343.19 295
16344.40 247
16345.60 321
16346.81 280
16348.02 296
16349.22 328
16350.43 308
16351.64 283
16352.85 293
16354.05 279
16355.26 293
16356.47 293
16357.67 308
16358.88 303
16360.09 287
16361.30 275
16362.50 273
16363.71 301
16364.92 295
16366.13 280
16367.34 295
16368.54 284
16369.75 271
16370.96 300
16372.17 295
16373.37 269
16374.58 295
16375.79 288
16377.00 291
16378.21 287
16379.42 304
16380.62 267
16381.83 297
16383.04 298
16384.25 294
16385.46 281
16386.67 274
16387.87 275
16389.08 294
16390.29 335
16391.50 304
16392.71 288
16393.92 290
16395.13 275
16396.33 282
16397.54 265
16398.75 276
16399.96 248
16401.17 287
16402.38 273
16403.59 279
16404.80 294
16406.01 307
16407.22 276
16408.42 297
16409.63 312
16410.84 280
16412.05 281
16413.26 281
16414.47 279
16415.68 292
16416.89 295
16418.10 268
16419.31 278
16420.52 292
16421.73 305
16422.94 298
16424.15 286
16425.36 278
16426.57 266
16427.78 265
16428.99 295
16430.20 269
16431.41 286
16432.62 292
16433.83 287
16435.04 273
16436.25 280
16437.46 272
16438.67 307
16439.88 306
16441.09 286
16442.30 288
16443.51 303
16444.72 299
16445.93 303
16447.14 257
16448.36 268
16449.57 269
16450.78 289
16451.99 295
16453.20 293
16454.41 297
16455.62 276
16456.83 278
16458.04 283
16459.25 255
16460.47 288
16461.68 303
16462.89 253
16464.10 299
16465.31 271
16466.52 272
16467.73 297
16468.94 300
16470.16 279
16471.37 282
16472.58 277
16473.79 269
16475.00 276
16476.21 279
16477.43 272
16478.64 280
16479.85 262
16481.06 256
16482.27 277
16483.49 289
16484.70 293
16485.91 303
16487.12 280
16488.33 294
16489.55 268
16490.76 266
16491.97 254
16493.18 278
16494.40 298
16495.61 285
16496.82 317
16498.03 298
16499.25 271
16500.46 281
16501.67 260
16502.88 271
16504.10 281
16505.31 281
16506.52 281
16507.74 262
16508.95 263
16510.16 254
16511.37 262
16512.59 274
16513.80 273
16515.01 253
16516.23 269
16517.44 273
16518.65 279
16519.87 273
16521.08 269
16522.29 272
16523.51 285
16524.72 251
16525.93 247
16527.15 266
16528.36 286
16529.58 281
16530.79 269
16532.00 268
16533.22 263
16534.43 281
16535.64 296
16536.86 289
16538.07 278
16539.29 304
16540.50 299
16541.72 293
16542.93 283
16544.14 299
16545.36 283
16546.57 335
16547.79 289
16549.00 301
16550.22 286
16551.43 302
16552.64 288
16553.86 283
16555.07 304
16556.29 309
16557.50 301
16558.72 289
16559.93 306
16561.15 277
16562.36 297
16563.58 293
16564.79 308
16566.01 304
16567.22 294
16568.44 315
16569.65 296
16570.87 302
16572.08 275
16573.30 288
16574.51 311
16575.73 282
16576.95 303
16578.16 296
16579.38 289
16580.59 292
16581.81 287
16583.02 322
16584.24 282
16585.45 293
16586.67 292
16587.89 296
16589.10 288
16590.32 293
16591.53 296
16592.75 275
16593.97 285
16595.18 285
16596.40 277
16597.61 288
16598.83 266
16600.05 273
16601.26 293
16602.48 267
16603.70 294
16604.91 277
16606.13 247
16607.35 266
16608.56 278
16609.78 267
16611.00 267
16612.21 272
16613.43 269
16614.65 266
16615.86 278
16617.08 245
16618.30 254
16619.51 262
16620.73 239
16621.95 253
16623.17 268
16624.38 263
16625.60 259
16626.82 247
16628.03 255
16629.25 276
16630.47 297
16631.69 279
16632.90 268
16634.12 253
16635.34 258
16636.56 253
16637.77 266
16638.99 268
16640.21 272
16641.43 252
16642.65 272
16643.86 272
16645.08 264
16646.30 261
16647.52 253
16648.74 265
16649.95 254
16651.17 240
16652.39 244
16653.61 266
16654.83 257
16656.05 232
16657.26 244
16658.48 262
16659.70 235
16660.92 263
16662.14 249
16663.36 228
16664.58 241
16665.79 260
16667.01 263
16668.23 307
16669.45 274
16670.67 270
16671.89 265
16673.11 272
16674.33 276
16675.55 243
16676.76 258
16677.98 252
16679.20 262
16680.42 256
16681.64 251
16682.86 261
16684.08 257
16685.30 252
16686.52 239
16687.74 245
16688.96 233
16690.18 263
16691.40 255
16692.62 269
16693.84 232
16695.06 246
16696.28 255
16697.50 262
16698.72 259
16699.94 260
16701.16 255
16702.38 247
16703.60 249
16704.82 242
16706.04 233
16707.26 245
16708.48 234
16709.70 265
16710.92 262
16712.14 231
16713.36 245
16714.58 253
16715.80 270
16717.02 238
16718.24 245
16719.46 289
16720.68 276
16721.90 249
16723.12 263
16724.34 242
16725.57 238
16726.79 252
16728.01 243
16729.23 248
16730.45 250
16731.67 275
16732.89 251
16734.11 222
16735.33 234
16736.56 248
16737.78 254
16739.00 233
16740.22 258
16741.44 237
16742.66 235
16743.88 250
16745.11 256
16746.33 240
16747.55 257
16748.77 247
16749.99 260
16751.21 239
16752.44 249
16753.66 244
16754.88 253
16756.10 258
16757.32 259
16758.55 229
16759.77 216
16760.99 251
16762.21 249
16763.44 221
16764.66 227
16765.88 261
16767.10 235
16768.32 260
16769.55 232
16770.77 236
16771.99 249
16773.22 260
16774.44 260
16775.66 253
16776.88 254
16778.11 236
16779.33 226
16780.55 258
16781.77 238
16783.00 247
16784.22 273
16785.44 248
16786.67 225
16787.89 224
16789.11 254
16790.34 239
16791.56 244
16792.78 251
16794.01 246
16795.23 230
16796.45 248
16797.68 239
16798.90 254
16800.12 234
16801.35 248
16802.57 228
16803.80 247
16805.02 255
16806.24 244
16807.47 247
16808.69 245
16809.91 260
16811.14 237
16812.36 258
16813.59 242
16814.81 245
16816.04 248
16817.26 248
16818.48 252
16819.71 233
16820.93 264
16822.16 264
16823.38 249
16824.61 239
16825.83 268
16827.06 273
16828.28 251
16829.50 253
16830.73 272
16831.95 259
16833.18 268
16834.40 260
16835.63 273
16836.85 243
16838.08 263
16839.30 283
16840.53 269
16841.75 257
16842.98 245
16844.20 241
16845.43 255
16846.65 300
16847.88 263
16849.11 289
16850.33 294
16851.56 302
16852.78 272
16854.01 293
16855.23 286
16856.46 287
16857.68 268
16858.91 269
16860.14 271
16861.36 288
16862.59 276
16863.81 263
16865.04 281
16866.27 297
16867.49 299
16868.72 283
16869.94 308
16871.17 291
16872.40 318
16873.62 277
16874.85 296
16876.08 280
16877.30 303
16878.53 301
16879.76 326
16880.98 302
16882.21 306
16883.43 311
16884.66 276
16885.89 312
16887.12 306
16888.34 321
16889.57 305
16890.80 347
16892.02 312
16893.25 308
16894.48 303
16895.70 329
16896.93 328
16898.16 298
16899.39 298
16900.61 286
16901.84 302
16903.07 285
16904.29 305
16905.52 272
16906.75 272
16907.98 288
16909.20 300
16910.43 298
16911.66 272
16912.89 286
16914.12 294
16915.34 320
16916.57 307
16917.80 267
16919.03 284
16920.26 308
16921.48 280
16922.71 316
16923.94 287
16925.17 288
16926.40 287
16927.62 286
16928.85 291
16930.08 283
16931.31 299
16932.54 291
16933.77 301
16934.99 290
16936.22 292
16937.45 294
16938.68 286
16939.91 288
16941.14 287
16942.37 282
16943.60 271
16944.82 263
16946.05 294
16947.28 266
16948.51 276
16949.74 272
16950.97 300
16952.20 283
16953.43 287
16954.66 291
16955.89 284
16957.12 276
16958.34 272
16959.57 323
16960.80 294
16962.03 310
16963.26 266
16964.49 257
16965.72 263
16966.95 282
16968.18 268
16969.41 277
16970.64 295
16971.87 285
16973.10 272
16974.33 272
16975.56 294
16976.79 263
16978.02 271
16979.25 262
16980.48 286
16981.71 284
16982.94 279
16984.17 267
16985.40 275
16986.63 238
16987.86 274
16989.09 297
16990.32 281
16991.55 276
16992.79 272
16994.02 292
16995.25 296
16996.48 268
16997.71 261
16998.94 298
17000.17 281
17001.40 284
17002.63 260
17003.86 253
17005.09 257
17006.32 261
17007.56 243
17008.79 249
17010.02 269
17011.25 259
17012.48 269
17013.71 249
17014.94 251
17016.18 228
17017.41 244
17018.64 273
17019.87 260
17021.10 264
17022.33 276
17023.57 271
17024.80 244
17026.03 251
17027.26 268
17028.49 281
17029.72 261
17030.96 250
17032.19 271
17033.42 255
17034.65 241
17035.88 277
17037.12 236
17038.35 240
17039.58 233
17040.81 244
17042.05 252
17043.28 239
17044.51 264
17045.74 250
17046.98 259
17048.21 261
17049.44 269
17050.67 245
17051.91 243
17053.14 225
17054.37 260
17055.61 231
17056.84 236
17058.07 235
17059.30 252
17060.54 252
17061.77 248
17063.00 254
17064.24 261
17065.47 258
17066.70 263
17067.94 242
17069.17 243
17070.40 271
17071.64 278
17072.87 282
17074.10 246
17075.34 258
17076.57 244
17077.81 253
17079.04 268
17080.27 248
17081.51 259
17082.74 259
17083.97 258
17085.21 255
17086.44 227
17087.68 241
17088.91 244
17090.15 218
17091.38 229
17092.61 253
17093.85 264
17095.08 250
17096.32 225
17097.55 232
17098.79 255
17100.02 260
17101.25 248
17102.49 249
17103.72 244
17104.96 239
17106.19 267
17107.43 247
17108.66 259
17109.90 245
17111.13 249
17112.37 232
17113.60 199
17114.84 221
17116.07 227
17117.31 260
17118.54 232
17119.78 224
17121.01 219
17122.25 240
17123.48 241
17124.72 236
17125.95 238
17127.19 213
17128.43 258
17129.66 262
17130.90 243
17132.13 241
17133.37 247
17134.60 230
17135.84 228
17137.08 223
17138.31 242
17139.55 217
17140.78 230
17142.02 247
17143.26 209
17144.49 227
17145.73 229
17146.96 227
17148.20 235
17149.44 251
17150.67 225
17151.91 228
17153.15 214
17154.38 199
17155.62 223
17156.85 247
17158.09 235
17159.33 229
17160.56 208
17161.80 254
17163.04 246
17164.28 215
17165.51 250
17166.75 231
17167.99 213
17169.22 225
17170.46 230
17171.70 231
17172.93 239
17174.17 232
17175.41 231
17176.65 237
17177.88 215
17179.12 218
17180.36 230
17181.60 237
17182.83 238
17184.07 259
17185.31 237
17186.55 227
17187.78 224
17189.02 226
17190.26 191
17191.50 203
17192.73 235
17193.97 208
17195.21 214
17196.45 221
17197.69 237
17198.92 211
17200.16 233
17201.40 212
17202.64 236
17203.88 207
17205.12 232
17206.35 222
17207.59 253
17208.83 217
17210.07 248
17211.31 230
17212.55 230
17213.78 200
17215.02 222
17216.26 223
17217.50 234
17218.74 231
17219.98 235
17221.22 249
17222.46 220
17223.69 218
17224.93 214
17226.17 208
17227.41 217
17228.65 224
17229.89 223
17231.13 221
17232.37 210
17233.61 222
17234.85 211
17236.09 213
17237.33 204
17238.57 208
17239.81 211
17241.04 206
17242.28 223
17243.52 204
17244.76 218
17246.00 236
17247.24 244
17248.48 207
17249.72 218
17250.96 201
17252.20 217
17253.44 203
17254.68 200
17255.92 207
17257.16 236
17258.40 216
17259.64 227
17260.88 243
17262.12 222
17263.37 210
17264.61 235
17265.85 211
17267.09 196
17268.33 224
17269.57 211
17270.81 225
17272.05 222
17273.29 228
17274.53 234
17275.77 222
17277.01 210
17278.25 213
17279.49 209
17280.74 216
17281.98 195
17283.22 209
17284.46 223
17285.70 200
17286.94 200
17288.18 235
17289.42 222
17290.66 203
17291.91 213
17293.15 208
17294.39 217
17295.63 240
17296.87 190
17298.11 209
17299.36 221
17300.60 225
17301.84 230
17303.08 213
17304.32 213
17305.56 218
17306.81 222
17308.05 237
17309.29 236
17310.53 230
17311.77 256
17313.02 213
17314.26 224
17315.50 205
17316.74 218
17317.99 241
17319.23 237
17320.47 228
17321.71 242
17322.96 217
17324.20 218
17325.44 200
17326.68 222
17327.93 212
17329.17 216
17330.41 225
17331.65 218
17332.90 216
17334.14 207
17335.38 209
17336.63 214
17337.87 209
17339.11 206
17340.36 227
17341.60 207
17342.84 229
17344.09 207
17345.33 215
17346.57 216
17347.82 219
17349.06 214
17350.30 199
17351.55 219
17352.79 202
17354.03 223
17355.28 218
17356.52 211
17357.76 179
17359.01 224
17360.25 212
17361.50 211
17362.74 221
17363.98 188
17365.23 189
17366.47 198
17367.72 202
17368.96 201
17370.21 222
17371.45 215
17372.69 216
17373.94 169
17375.18 180
17376.43 190
17377.67 211
17378.92 197
17380.16 220
17381.41 196
17382.65 196
17383.89 209
17385.14 209
17386.38 218
17387.63 220
17388.87 223
17390.12 210
17391.36 213
17392.61 208
17393.85 220
17395.10 214
17396.34 224
17397.59 215
17398.83 186
17400.08 201
17401.33 209
17402.57 227
17403.82 211
17405.06 209
17406.31 206
17407.55 186
17408.80 199
17410.04 208
17411.29 235
17412.54 203
17413.78 197
17415.03 212
17416.27 194
17417.52 214
17418.76 210
17420.01 218
17421.26 210
17422.50 192
17423.75 240
17425.00 206
17426.24 210
17427.49 213
17428.73 217
17429.98 234
17431.23 214
17432.47 218
17433.72 203
17434.97 197
17436.21 203
17437.46 214
17438.71 216
17439.95 244
17441.20 239
17442.45 210
17443.69 206
17444.94 196
17446.19 232
17447.43 226
17448.68 226
17449.93 214
17451.18 220
17452.42 229
17453.67 225
17454.92 224
17456.16 214
17457.41 238
17458.66 234
17459.91 219
17461.15 201
17462.40 219
17463.65 203
17464.90 231
17466.14 216
17467.39 210
17468.64 229
17469.89 240
17471.14 233
17472.38 204
17473.63 199
17474.88 220
17476.13 233
17477.38 241
17478.62 226
17479.87 234
17481.12 239
17482.37 228
17483.62 238
17484.86 237
17486.11 238
17487.36 240
17488.61 242
17489.86 215
17491.11 197
17492.36 238
17493.60 223
17494.85 227
17496.10 210
17497.35 223
17498.60 218
17499.85 226
17501.10 245
17502.35 235
17503.59 228
17504.84 246
17506.09 258
17507.34 253
17508.59 238
17509.84 197
17511.09 230
17512.34 242
17513.59 240
17514.84 228
17516.09 226
17517.34 237
17518.59 238
17519.84 258
17521.09 249
17522.33 233
17523.58 230
17524.83 226
17526.08 243
17527.33 237
17528.58 229
17529.83 242
17531.08 239
17532.33 224
17533.58 243
17534.83 232
17536.08 249
17537.33 266
17538.58 254
17539.83 286
17541.09 261
17542.34 241
17543.59 243
17544.84 227
17546.09 255
17547.34 247
17548.59 246
17549.84 238
17551.09 246
17552.34 225
17553.59 256
17554.84 243
17556.09 280
17557.34 231
17558.59 260
17559.85 264
17561.10 233
17562.35 249
17563.60 230
17564.85 229
17566.10 236
17567.35 248
17568.60 261
17569.86 235
17571.11 248
17572.36 241
17573.61 233
17574.86 238
17576.11 245
17577.36 253
17578.62 246
17579.87 264
17581.12 253
17582.37 238
17583.62 254
17584.87 243
17586.13 233
17587.38 252
17588.63 247
17589.88 256
17591.13 236
17592.39 233
17593.64 243
17594.89 245
17596.14 272
17597.40 270
17598.65 252
17599.90 231
17601.15 247
17602.41 262
17603.66 272
17604.91 273
17606.16 268
17607.42 266
17608.67 255
17609.92 265
17611.17 255
17612.43 265
17613.68 263
17614.93 253
17616.19 260
17617.44 263
17618.69 270
17619.95 256
17621.20 267
17622.45 270
17623.71 259
17624.96 272
17626.21 248
17627.47 273
17628.72 249
17629.97 255
17631.23 251
17632.48 258
17633.73 261
17634.99 293
17636.24 243
17637.49 243
17638.75 243
17640.00 245
17641.26 244
17642.51 250
17643.76 253
17645.02 251
17646.27 271
17647.53 248
17648.78 246
17650.03 237
17651.29 265
17652.54 242
17653.80 236
17655.05 247
17656.31 274
17657.56 246
17658.82 251
17660.07 225
17661.32 241
17662.58 276
17663.83 226
17665.09 245
17666.34 244
17667.60 244
17668.85 236
17670.11 227
17671.36 240
17672.62 222
17673.87 220
17675.13 235
17676.38 220
17677.64 253
17678.89 240
17680.15 238
17681.40 245
17682.66 241
17683.92 270
17685.17 229
17686.43 212
17687.68 222
17688.94 240
17690.19 243
17691.45 246
17692.70 218
17693.96 206
17695.22 216
17696.47 224
17697.73 244
17698.98 227
17700.24 228
17701.50 236
17702.75 225
17704.01 224
17705.26 210
17706.52 219
17707.78 220
17709.03 224
17710.29 230
17711.55 201
17712.80 243
17714.06 221
17715.32 229
17716.57 228
17717.83 216
17719.09 229
17720.34 245
17721.60 244
17722.86 226
17724.11 218
17725.37 213
17726.63 226
17727.88 210
17729.14 213
17730.40 200
17731.65 208
17732.91 236
17734.17 229
17735.43 212
17736.68 215
17737.94 229
17739.20 208
17740.46 216
17741.71 222
17742.97 208
17744.23 224
17745.49 220
17746.74 193
17748.00 219
17749.26 210
17750.52 250
17751.77 196
17753.03 216
17754.29 186
17755.55 213
17756.81 219
17758.06 218
17759.32 221
17760.58 218
17761.84 212
17763.10 225
17764.35 218
17765.61 213
17766.87 202
17768.13 181
17769.39 216
17770.65 193
17771.91 218
17773.16 208
17774.42 206
17775.68 220
17776.94 202
17778.20 195
17779.46 201
17780.72 208
17781.98 240
17783.23 230
17784.49 228
17785.75 209
17787.01 216
17788.27 220
17789.53 213
17790.79 214
17792.05 213
17793.31 229
17794.57 187
17795.83 214
17797.09 204
17798.34 199
17799.60 199
17800.86 195
17802.12 223
17803.38 210
17804.64 201
17805.90 192
17807.16 213
17808.42 184
17809.68 214
17810.94 201
17812.20 202
17813.46 202
17814.72 188
17815.98 179
17817.24 185
17818.50 200
17819.76 196
17821.02 230
17822.28 210
17823.54 197
17824.80 176
17826.06 204
17827.33 197
17828.59 196
17829.85 202
17831.11 209
17832.37 163
17833.63 186
17834.89 197
17836.15 230
17837.41 205
17838.67 208
17839.93 228
17841.19 200
17842.45 189
17843.72 196
17844.98 211
17846.24 195
17847.50 213
17848.76 192
17850.02 223
17851.28 176
17852.54 193
17853.81 196
17855.07 176
17856.33 199
17857.59 202
17858.85 208
17860.11 185
17861.38 200
17862.64 170
17863.90 191
17865.16 181
17866.42 213
17867.68 195
17868.95 207
17870.21 186
17871.47 189
17872.73 179
17874.00 199
17875.26 184
17876.52 182
17877.78 204
17879.04 224
17880.31 199
17881.57 205
17882.83 213
17884.09 182
17885.36 191
17886.62 185
17887.88 207
17889.14 192
17890.41 195
17891.67 194
17892.93 189
17894.20 195
17895.46 199
17896.72 211
17897.98 196
17899.25 195
17900.51 180
17901.77 216
17903.04 178
17904.30 169
17905.56 195
17906.83 189
17908.09 162
17909.35 202
17910.62 187
17911.88 209
17913.14 201
17914.41 216
17915.67 204
17916.93 193
17918.20 220
17919.46 200
17920.73 204
17921.99 190
17923.25 168
17924.52 198
17925.78 210
17927.05 167
17928.31 200
17929.57 201
17930.84 201
17932.10 211
17933.37 202
17934.63 199
17935.90 211
17937.16 209
17938.42 203
17939.69 214
17940.95 199
17942.22 209
17943.48 178
17944.75 188
17946.01 172
17947.28 202
17948.54 194
17949.81 209
17951.07 200
17952.34 193
17953.60 186
17954.87 194
17956.13 215
17957.40 207
17958.66 207
17959.93 177
17961.19 176
17962.46 183
17963.72 204
17964.99 162
17966.25 217
17967.52 191
17968.78 203
17970.05 191
17971.31 175
17972.58 196
17973.85 177
17975.11 177
17976.38 181
17977.64 188
17978.91 185
17980.18 204
17981.44 186
17982.71 172
17983.97 205
17985.24 191
17986.51 208
17987.77 204
17989.04 187
17990.30 179
17991.57 200
17992.84 194
17994.10 198
17995.37 203
17996.64 197
17997.90 195
17999.17 187
18000.44 197
18001.70 189
18002.97 180
18004.24 191
18005.50 178
18006.77 193
18008.04 190
18009.30 197
18010.57 194
18011.84 179
18013.10 188
18014.37 200
18015.64 196
18016.91 171
18018.17 206
18019.44 189
18020.71 184
18021.97 195
18023.24 213
18024.51 200
18025.78 215
18027.04 187
18028.31 192
18029.58 202
18030.85 195
18032.12 219
18033.38 199
18034.65 187
18035.92 193
18037.19 208
18038.45 200
18039.72 214
18040.99 174
18042.26 202
18043.53 188
18044.80 204
18046.06 168
18047.33 187
18048.60 194
18049.87 214
18051.14 202
18052.40 202
18053.67 219
18054.94 199
18056.21 201
18057.48 188
18058.75 205
18060.02 187
18061.29 191
18062.55 176
18063.82 180
18065.09 184
18066.36 200
18067.63 203
18068.90 200
18070.17 204
18071.44 197
18072.71 190
18073.98 200
18075.24 210
18076.51 195
18077.78 201
18079.05 173
18080.32 204
18081.59 198
18082.86 194
18084.13 184
18085.40 194
18086.67 184
18087.94 201
18089.21 213
18090.48 211
18091.75 196
18093.02 181
18094.29 192
18095.56 190
18096.83 189
18098.10 177
18099.37 199
18100.64 181
18101.91 197
18103.18 190
18104.45 213
18105.72 199
18106.99 192
18108.26 194
18109.53 186
18110.80 195
18112.07 199
18113.34 224
18114.61 208
18115.88 203
18117.15 226
18118.43 217
18119.70 211
18120.97 186
18122.24 176
18123.51 186
18124.78 197
18126.05 203
18127.32 189
18128.59 183
18129.86 203
18131.14 204
18132.41 186
18133.68 197
18134.95 190
18136.22 182
18137.49 212
18138.76 191
18140.04 185
18141.31 192
18142.58 229
18143.85 211
18145.12 198
18146.39 198
18147.67 209
18148.94 181
18150.21 189
18151.48 201
18152.75 196
18154.02 219
18155.30 208
18156.57 172
18157.84 178
18159.11 183
18160.39 209
18161.66 208
18162.93 191
18164.20 193
18165.47 194
18166.75 179
18168.02 209
18169.29 209
18170.56 206
18171.84 197
18173.11 205
18174.38 207
18175.66 194
18176.93 207
18178.20 198
18179.47 209
18180.75 204
18182.02 177
18183.29 187
18184.57 208
18185.84 196
18187.11 203
18188.39 193
18189.66 209
18190.93 200
18192.21 192
18193.48 188
18194.75 195
18196.03 200
18197.30 202
18198.57 186
18199.85 184
18201.12 190
18202.39 197
18203.67 196
18204.94 197
18206.22 191
18207.49 215
18208.76 228
18210.04 195
18211.31 200
18212.59 195
18213.86 209
18215.13 187
18216.41 199
18217.68 181
18218.96 198
18220.23 199
18221.51 199
18222.78 184
18224.05 183
18225.33 199
18226.60 183
18227.88 197
18229.15 200
18230.43 223
18231.70 195
18232.98 203
18234.25 184
18235.53 191
18236.80 190
18238.08 204
18239.35 197
18240.63 192
18241.90 195
18243.18 203
18244.45 220
18245.73 186
18247.00 172
18248.28 180
18249.55 206
18250.83 182
18252.10 194
18253.38 181
18254.65 204
18255.93 207
18257.21 180
18258.48 191
18259.76 195
18261.03 209
18262.31 210
18263.58 210
18264.86 210
18266.14 218
18267.41 212
18268.69 187
18269.96 192
18271.24 203
18272.52 208
18273.79 213
18275.07 206
18276.35 211
18277.62 193
18278.90 199
18280.17 192
18281.45 214
18282.73 186
18284.00 212
18285.28 210
18286.56 214
18287.83 183
18289.11 189
18290.39 182
18291.66 211
18292.94 211
18294.22 188
18295.50 199
18296.77 222
18298.05 231
18299.33 194
18300.60 213
18301.88 189
18303.16 206
18304.43 211
18305.71 180
18306.99 203
18308.27 207
18309.54 210
18310.82 198
18312.10 228
18313.38 193
18314.65 194
18315.93 181
18317.21 173
18318.49 210
18319.77 206
18321.04 176
18322.32 195
18323.60 209
18324.88 220
18326.16 189
18327.43 207
18328.71 203
18329.99 226
18331.27 201
18332.55 216
18333.82 196
18335.10 205
18336.38 209
18337.66 203
18338.94 185
18340.22 213
18341.50 182
18342.77 203
18344.05 219
18345.33 201
18346.61 195
18347.89 181
18349.17 186
18350.45 212
18351.73 224
18353.00 200
18354.28 189
18355.56 217
18356.84 207
18358.12 177
18359.40 199
18360.68 218
18361.96 223
18363.24 195
18364.52 192
18365.80 182
18367.08 196
18368.36 177
18369.64 196
18370.91 185
18372.19 207
18373.47 204
18374.75 190
18376.03 187
18377.31 193
18378.59 217
18379.87 201
18381.15 186
18382.43 174
18383.71 204
18384.99 175
18386.27 200
18387.55 186
18388.83 190
18390.11 187
18391.39 197
18392.67 207
18393.95 210
18395.24 196
18396.52 198
18397.80 198
18399.08 207
18400.36 193
18401.64 194
18402.92 203
18404.20 208
18405.48 207
18406.76 179
18408.04 180
18409.32 200
18410.60 197
18411.89 164
18413.17 202
18414.45 202
18415.73 191
18417.01 190
18418.29 184
18419.57 210
18420.85 202
18422.13 206
18423.42 198
18424.70 201
18425.98 187
18427.26 190
18428.54 186
18429.82 196
18431.11 187
18432.39 200
18433.67 175
18434.95 166
18436.23 171
18437.51 191
18438.80 218
18440.08 187
18441.36 185
18442.64 199
18443.93 202
18445.21 173
18446.49 183
18447.77 173
18449.05 185
18450.34 173
18451.62 190
18452.90 190
18454.18 190
18455.47 194
18456.75 203
18458.03 176
18459.31 182
18460.60 190
18461.88 181
18463.16 196
18464.45 169
18465.73 187
18467.01 199
18468.29 221
18469.58 177
18470.86 211
18472.14 189
18473.43 178
18474.71 185
18475.99 177
18477.28 186
18478.56 198
18479.84 190
18481.13 198
18482.41 179
18483.69 170
18484.98 187
18486.26 183
18487.54 186
18488.83 186
18490.11 233
18491.40 204
18492.68 192
18493.96 212
18495.25 199
18496.53 201
18497.81 186
18499.10 200
18500.38 190
18501.67 219
18502.95 185
18504.24 183
18505.52 195
18506.80 208
18508.09 198
18509.37 203
18510.66 186
18511.94 200
18513.23 198
18514.51 197
18515.80 198
18517.08 214
18518.37 192
18519.65 227
18520.93 185
18522.22 196
18523.50 189
18524.79 199
18526.07 203
18527.36 191
18528.64 217
18529.93 195
18531.21 198
18532.50 185
18533.79 185
18535.07 181
18536.36 205
18537.64 204
18538.93 196
18540.21 215
18541.50 185
18542.78 196
18544.07 187
18545.35 206
18546.64 198
18547.93 211
18549.21 192
18550.50 179
18551.78 203
18553.07 188
18554.36 188
18555.64 194
18556.93 211
18558.21 190
18559.50 196
18560.79 179
18562.07 219
18563.36 211
18564.64 204
18565.93 199
18567.22 218
18568.50 175
18569.79 214
18571.08 213
18572.36 208
18573.65 199
18574.94 186
18576.22 206
18577.51 209
18578.80 213
18580.08 185
18581.37 191
18582.66 186
18583.95 205
18585.23 176
18586.52 201
18587.81 211
18589.09 208
18590.38 197
18591.67 212
18592.96 214
18594.24 215
18595.53 211
18596.82 200
18598.11 207
18599.39 197
18600.68 207
18601.97 203
18603.26 189
18604.54 207
18605.83 210
18607.12 204
18608.41 206
18609.69 205
18610.98 228
18612.27 186
18613.56 228
18614.85 212
18616.13 225
18617.42 206
18618.71 203
18620.00 207
18621.29 214
18622.58 211
18623.86 199
18625.15 221
18626.44 190
18627.73 186
18629.02 181
18630.31 201
18631.60 188
18632.88 189
18634.17 207
18635.46 220
18636.75 178
18638.04 193
18639.33 198
18640.62 200
18641.91 194
18643.20 193
18644.48 206
18645.77 193
18647.06 192
18648.35 213
18649.64 219
18650.93 206
18652.22 209
18653.51 185
18654.80 196
18656.09 168
18657.38 162
18658.67 202
18659.96 203
18661.25 193
18662.54 184
18663.83 204
18665.12 184
18666.41 174
18667.70 178
18668.99 173
18670.28 183
18671.57 194
18672.86 179
18674.15 194
18675.44 180
18676.73 192
18678.02 170
18679.31 187
18680.60 180
18681.89 153
18683.18 175
18684.47 169
18685.76 179
18687.05 180
18688.34 167
18689.63 185
18690.92 200
18692.21 209
18693.50 192
18694.79 196
18696.08 189
18697.38 177
18698.67 193
18699.96 185
18701.25 185
18702.54 210
18703.83 183
18705.12 194
18706.41 190
18707.70 197
18709.00 180
18710.29 200
18711.58 179
18712.87 182
18714.16 176
18715.45 171
18716.74 183
18718.04 176
18719.33 176
18720.62 174
18721.91 197
18723.20 183
18724.50 180
18725.79 209
18727.08 174
18728.37 178
18729.66 183
18730.96 180
18732.25 193
18733.54 168
18734.83 185
18736.12 214
18737.42 193
18738.71 164
18740.00 187
18741.29 189
18742.59 173
18743.88 187
18745.17 190
18746.46 200
18747.76 175
18749.05 166
18750.34 162
18751.63 186
18752.93 172
18754.22 182
18755.51 186
18756.81 181
18758.10 191
18759.39 187
18760.69 175
18761.98 193
18763.27 187
18764.56 191
18765.86 195
18767.15 194
18768.44 184
18769.74 179
18771.03 186
18772.33 192
18773.62 178
18774.91 186
18776.21 200
18777.50 163
18778.79 194
18780.09 182
18781.38 193
18782.67 177
18783.97 176
18785.26 193
18786.56 181
18787.85 197
18789.14 169
18790.44 207
18791.73 202
18793.03 184
18794.32 202
18795.62 208
18796.91 186
18798.20 191
18799.50 176
18800.79 181
18802.09 196
18803.38 203
18804.68 204
18805.97 191
18807.27 185
18808.56 188
18809.86 189
18811.15 201
18812.45 193
18813.74 184
18815.04 195
18816.33 176
18817.63 194
18818.92 200
18820.22 174
18821.51 186
18822.81 176
18824.10 209
18825.40 180
18826.69 194
18827.99 198
18829.28 182
18830.58 189
18831.87 174
18833.17 180
18834.47 189
18835.76 205
18837.06 180
18838.35 182
18839.65 175
18840.95 165
18842.24 182
18843.54 191
18844.83 172
18846.13 195
18847.43 201
18848.72 181
18850.02 179
18851.31 185
18852.61 183
18853.91 200
18855.20 178
18856.50 180
18857.80 175
18859.09 178
18860.39 203
18861.69 204
18862.98 209
18864.28 176
18865.58 190
18866.87 205
18868.17 192
18869.47 200
18870.76 205
18872.06 205
18873.36 200
18874.65 184
18875.95 188
18877.25 167
18878.54 172
18879.84 177
18881.14 199
18882.44 172
18883.73 171
18885.03 182
18886.33 182
18887.63 192
18888.92 173
18890.22 188
18891.52 202
18892.82 190
18894.11 187
18895.41 198
18896.71 182
18898.01 188
18899.31 164
18900.60 174
18901.90 190
18903.20 188
18904.50 179
18905.80 182
18907.09 182
18908.39 182
18909.69 197
18910.99 209
18912.29 200
18913.59 187
18914.88 186
18916.18 183
18917.48 196
18918.78 196
18920.08 178
18921.38 188
18922.67 159
18923.97 180
18925.27 182
18926.57 189
18927.87 188
18929.17 192
18930.47 166
18931.77 191
18933.07 170
18934.37 200
18935.66 195
18936.96 200
18938.26 175
18939.56 175
18940.86 182
18942.16 178
18943.46 196
18944.76 173
18946.06 175
18947.36 179
18948.66 198
18949.96 166
18951.26 166
18952.56 181
18953.86 191
18955.16 178
18956.46 182
18957.76 170
18959.06 198
18960.36 169
18961.66 171
18962.96 185
18964.26 186
18965.56 186
18966.86 181
18968.16 177
18969.46 177
18970.76 172
18972.06 180
18973.36 191
18974.66 192
18975.96 166
18977.26 170
18978.56 187
18979.86 179
18981.16 185
18982.46 186
18983.76 173
18985.06 177
18986.37 167
18987.67 168
18988.97 176
18990.27 167
18991.57 170
18992.87 185
18994.17 181
18995.47 178
18996.77 180
18998.07 169
18999.38 164
19000.68 181
19001.98 185
19003.28 185
19004.58 177
19005.88 174
19007.18 165
19008.49 159
19009.79 166
19011.09 166
19012.39 176
19013.69 184
19015.00 182
19016.30 160
19017.60 170
19018.90 188
19020.20 163
19021.51 195
19022.81 178
19024.11 183
19025.41 171
19026.71 180
19028.02 188
19029.32 163
19030.62 163
19031.92 190
19033.23 180
19034.53 198
19035.83 175
19037.13 180
19038.44 185
19039.74 148
19041.04 178
19042.34 173
19043.65 177
19044.95 189
19046.25 205
19047.56 182
19048.86 184
19050.16 166
19051.47 193
19052.77 188
19054.07 182
19055.37 163
19056.68 163
19057.98 187
19059.28 160
19060.59 188
19061.89 170
19063.20 180
19064.50 184
19065.80 157
19067.11 167
19068.41 171
19069.71 188
19071.02 191
19072.32 173
19073.62 158
19074.93 178
19076.23 176
19077.54 166
19078.84 208
19080.14 177
19081.45 186
19082.75 188
19084.06 185
19085.36 174
19086.67 194
19087.97 174
19089.27 179
19090.58 182
19091.88 185
19093.19 181
19094.49 163
19095.80 185
19097.10 160
19098.41 163
19099.71 158
19101.02 167
19102.32 164
19103.63 158
19104.93 177
19106.24 184
19107.54 163
19108.85 172
19110.15 186
19111.46 180
19112.76 189
19114.07 186
19115.37 184
19116.68 180
19117.98 185
19119.29 170
19120.59 160
19121.90 175
19123.20 174
19124.51 179
19125.82 171
19127.12 158
19128.43 173
19129.73 174
19131.04 182
19132.34 186
19133.65 214
19134.96 190
19136.26 193
19137.57 190
19138.87 184
19140.18 190
19141.49 179
19142.79 204
19144.10 173
19145.41 160
19146.71 164
19148.02 179
19149.32 170
19150.63 188
19151.94 209
19153.24 188
19154.55 178
19155.86 178
19157.16 176
19158.47 189
19159.78 163
19161.08 170
19162.39 189
19163.70 187
19165.01 188
19166.31 184
19167.62 195
19168.93 180
19170.23 181
19171.54 184
19172.85 187
19174.16 192
19175.46 184
19176.77 174
19178.08 188
19179.39 183
19180.69 163
19182.00 182
19183.31 191
19184.62 185
19185.92 169
19187.23 182
19188.54 192
19189.85 188
19191.15 185
19192.46 170
19193.77 175
19195.08 185
19196.39 179
19197.69 171
19199.00 179
19200.31 179
19201.62 164
19202.93 168
19204.24 173
19205.54 179
19206.85 167
19208.16 171
19209.47 203
19210.78 191
19212.09 198
19213.40 176
19214.70 169
19216.01 166
19217.32 168
19218.63 153
19219.94 166
19221.25 180
19222.56 170
19223.87 178
19225.18 174
19226.48 178
19227.79 181
19229.10 190
19230.41 182
19231.72 168
19233.03 149
19234.34 174
19235.65 164
19236.96 170
19238.27 170
19239.58 161
19240.89 187
19242.20 194
19243.51 180
19244.82 176
19246.13 155
19247.44 180
19248.75 179
19250.06 177
19251.37 195
19252.67 190
19253.98 144
19255.30 172
19256.61 186
19257.92 152
19259.23 160
19260.54 175
19261.85 192
19263.16 178
19264.47 172
19265.78 149
19267.09 191
19268.40 187
19269.71 184
19271.02 173
19272.33 156
19273.64 193
19274.95 182
19276.26 173
19277.57 175
19278.88 185
19280.19 173
19281.51 190
19282.82 200
19284.13 207
19285.44 182
19286.75 182
19288.06 174
19289.37 175
19290.68 171
19291.99 182
19293.31 209
19294.62 167
19295.93 186
19297.24 192
19298.55 170
19299.86 168
19301.18 177
19302.49 187
19303.80 182
19305.11 181
19306.42 188
19307.73 196
19309.05 194
19310.36 169
19311.67 176
19312.98 170
19314.29 157
19315.61 172
19316.92 154
19318.23 155
19319.54 176
19320.85 165
19322.17 184
19323.48 157
19324.79 167
19326.10 192
19327.42 179
19328.73 183
19330.04 182
19331.35 182
19332.67 174
19333.98 169
19335.29 180
19336.61 180
19337.92 178
19339.23 151
19340.54 177
19341.86 177
19343.17 177
19344.48 150
19345.80 181
19347.11 165
19348.42 181
19349.74 177
19351.05 169
19352.36 185
19353.68 190
19354.99 192
19356.30 171
19357.62 179
19358.93 174
19360.24 183
19361.56 179
19362.87 190
19364.19 158
19365.50 187
19366.81 176
19368.13 160
19369.44 168
19370.75 165
19372.07 191
19373.38 192
19374.70 174
19376.01 184
19377.33 186
19378.64 192
19379.95 185
19381.27 162
19382.58 164
19383.90 174
19385.21 187
19386.53 171
19387.84 168
19389.16 161
19390.47 158
19391.78 160
19393.10 181
19394.41 159
19395.73 160
19397.04 167
19398.36 171
19399.67 193
19400.99 168
19402.30 169
19403.62 155
19404.93 191
19406.25 155
19407.56 165
19408.88 166
19410.20 183
19411.51 182
19412.83 168
19414.14 154
19415.46 160
19416.77 184
19418.09 191
19419.40 173
19420.72 178
19422.03 184
19423.35 168
19424.67 203
19425.98 164
19427.30 167
19428.61 173
19429.93 196
19431.25 181
19432.56 173
19433.88 179
19435.19 188
19436.51 153
19437.83 157
19439.14 187
19440.46 165
19441.78 175
19443.09 187
19444.41 184
19445.73 178
19447.04 162
19448.36 188
19449.68 185
19450.99 171
19452.31 197
19453.63 175
19454.94 194
19456.26 186
19457.58 166
19458.89 151
19460.21 188
19461.53 196
19462.84 178
19464.16 176
19465.48 181
19466.80 173
19468.11 165
19469.43 160
19470.75 179
19472.07 163
19473.38 169
19474.70 188
19476.02 173
19477.34 161
19478.65 178
19479.97 168
19481.29 176
19482.61 188
19483.92 203
19485.24 186
19486.56 172
19487.88 183
19489.20 179
19490.51 175
19491.83 158
19493.15 180
19494.47 193
19495.79 164
19497.10 159
19498.42 159
19499.74 172
19501.06 178
19502.38 171
19503.70 187
19505.02 178
19506.33 172
19507.65 185
19508.97 162
19510.29 148
19511.61 165
19512.93 179
19514.25 180
19515.57 150
19516.88 175
19518.20 170
19519.52 173
19520.84 169
19522.16 168
19523.48 156
19524.80 188
19526.12 174
19527.44 184
19528.76 179
19530.08 167
19531.40 170
19532.71 151
19534.03 177
19535.35 165
19536.67 186
19537.99 170
19539.31 178
19540.63 151
19541.95 165
19543.27 182
19544.59 180
19545.91 173
19547.23 184
19548.55 162
19549.87 163
19551.19 166
19552.51 191
19553.83 181
19555.15 193
19556.47 166
19557.79 166
19559.11 190
19560.43 157
19561.75 181
19563.08 170
19564.40 151
19565.72 179
19567.04 181
19568.36 173
19569.68 167
19571.00 186
19572.32 185
19573.64 176
19574.96 159
19576.28 153
19577.60 188
19578.92 172
19580.25 172
19581.57 160
19582.89 164
19584.21 163
19585.53 167
19586.85 178
19588.17 169
19589.49 165
19590.82 170
19592.14 198
19593.46 175
19594.78 167
19596.10 180
19597.42 167
19598.75 175
19600.07 167
19601.39 180
19602.71 182
19604.03 197
19605.35 190
19606.68 159
19608.00 172
19609.32 194
19610.64 174
19611.96 168
19613.29 174
19614.61 159
19615.93 178
19617.25 175
19618.58 179
19619.90 167
19621.22 178
19622.54 178
19623.87 170
19625.19 186
19626.51 169
19627.83 183
19629.16 181
19630.48 166
19631.80 191
19633.13 177
19634.45 172
19635.77 154
19637.09 169
19638.42 164
19639.74 184
19641.06 179
19642.39 156
19643.71 175
19645.03 169
19646.36 165
19647.68 175
19649.00 184
19650.33 178
19651.65 184
19652.97 165
19654.30 167
19655.62 167
19656.94 160
19658.27 165
19659.59 147
19660.92 152
19662.24 183
19663.56 183
19664.89 185
19666.21 172
19667.54 180
19668.86 177
19670.18 185
19671.51 174
19672.83 177
19674.16 163
19675.48 186
19676.80 165
19678.13 179
19679.45 178
19680.78 187
19682.10 159
19683.43 174
19684.75 184
19686.08 194
19687.40 187
19688.73 171
19690.05 165
19691.38 179
19692.70 182
19694.02 180
19695.35 200
19696.67 158
19698.00 189
19699.33 187
19700.65 165
19701.98 167
19703.30 183
19704.63 191
19705.95 205
19707.28 193
19708.60 172
19709.93 153
19711.25 166
19712.58 181
19713.90 168
19715.23 167
19716.56 161
19717.88 184
19719.21 170
19720.53 186
19721.86 165
19723.18 178
19724.51 172
19725.84 182
19727.16 176
19728.49 176
19729.81 171
19731.14 160
19732.47 186
19733.79 170
19735.12 169
19736.45 167
19737.77 173
19739.10 186
19740.42 189
19741.75 168
19743.08 179
19744.40 201
19745.73 153
19747.06 161
19748.38 160
19749.71 170
19751.04 178
19752.37 177
19753.69 152
19755.02 150
19756.35 160
19757.67 156
19759.00 183
19760.33 175
19761.65 172
19762.98 186
19764.31 191
19765.64 192
19766.96 171
19768.29 167
19769.62 199
19770.95 196
19772.27 190
19773.60 182
19774.93 187
19776.26 178
19777.58 177
19778.91 154
19780.24 182
19781.57 172
19782.90 200
19784.22 174
19785.55 174
19786.88 170
19788.21 181
19789.54 184
19790.86 174
19792.19 176
19793.52 173
19794.85 158
19796.18 153
19797.51 162
19798.83 150
19800.16 159
19801.49 168
19802.82 188
19804.15 181
19805.48 179
19806.81 176
19808.13 170
19809.46 171
19810.79 166
19812.12 180
19813.45 174
19814.78 176
19816.11 167
19817.44 188
19818.77 167
19820.10 166
19821.42 155
19822.75 178
19824.08 183
19825.41 173
19826.74 160
19828.07 184
19829.40 191
19830.73 196
19832.06 151
19833.39 160
19834.72 162
19836.05 158
19837.38 165
19838.71 146
19840.04 179
19841.37 159
19842.70 170
19844.03 164
19845.36 146
19846.69 173
19848.02 182
19849.35 175
19850.68 160
19852.01 164
19853.34 165
19854.67 156
19856.00 165
19857.33 165
19858.66 157
19859.99 157
19861.32 159
19862.65 159
19863.98 140
19865.31 172
19866.64 177
19867.97 175
19869.30 162
19870.64 175
19871.97 165
19873.30 173
19874.63 166
19875.96 169
19877.29 162
19878.62 166
19879.95 184
19881.28 176
19882.62 189
19883.95 159
19885.28 174
19886.61 166
19887.94 182
19889.27 173
19890.60 189
19891.94 172
19893.27 167
19894.60 178
19895.93 173
19897.26 169
19898.59 157
19899.93 185
19901.26 181
19902.59 174
19903.92 165
19905.25 169
19906.59 160
19907.92 175
19909.25 145
19910.58 168
19911.91 172
19913.25 158
19914.58 184
19915.91 153
19917.24 159
19918.58 154
19919.91 176
19921.24 183
19922.57 179
19923.91 152
19925.24 156
19926.57 166
19927.90 184
19929.24 190
19930.57 185
19931.90 192
19933.24 171
19934.57 171
19935.90 159
19937.23 169
19938.57 169
19939.90 168
19941.23 190
19942.57 176
19943.90 165
19945.23 151
19946.57 181
19947.90 177
19949.23 173
19950.57 168
19951.90 178
19953.24 181
19954.57 171
19955.90 174
19957.24 189
19958.57 172
19959.90 181
19961.24 167
19962.57 168
19963.91 171
19965.24 192
19966.57 172
19967.91 168
19969.24 166
19970.58 176
19971.91 167
19973.24 174
19974.58 189
19975.91 151
19977.25 156
19978.58 164
19979.92 174
19981.25 185
19982.59 160
19983.92 145
19985.26 168
19986.59 170
19987.92 180
19989.26 176
19990.59 167
19991.93 192
19993.26 171
19994.60 158
19995.93 177
19997.27 159
19998.60 170
19999.94 177
20001.28 182
20002.61 199
20003.95 186
20005.28 178
20006.62 174
20007.95 186
20009.29 176
20010.62 179
20011.96 175
20013.29 178
20014.63 187
20015.97 189
20017.30 185
20018.64 184
20019.97 183
20021.31 187
20022.64 170
20023.98 177
20025.32 170
20026.65 177
20027.99 170
20029.32 181
20030.66 160
20032.00 187
20033.33 186
20034.67 173
20036.01 183
20037.34 168
20038.68 181
20040.02 174
20041.35 170
20042.69 185
20044.03 183
20045.36 181
20046.70 184
20048.04 198
20049.37 163
20050.71 182
20052.05 193
20053.38 168
20054.72 165
20056.06 180
20057.39 192
20058.73 144
20060.07 162
20061.41 178
20062.74 180
20064.08 177
20065.42 184
20066.76 166
20068.09 166
20069.43 180
20070.77 179
20072.11 172
20073.44 164
20074.78 169
20076.12 160
20077.46 163
20078.79 184
20080.13 181
20081.47 186
20082.81 178
20084.15 183
20085.48 184
20086.82 175
20088.16 181
20089.50 178
20090.84 182
20092.17 186
20093.51 181
20094.85 185
20096.19 195
20097.53 163
20098.87 184
20100.20 176
20101.54 158
20102.88 190
20104.22 187
20105.56 179
20106.90 186
20108.24 189
20109.58 183
20110.91 192
20112.25 176
20113.59 178
20114.93 150
20116.27 158
20117.61 176
20118.95 192
20120.29 187
20121.63 156
20122.97 174
20124.31 183
20125.65 193
20126.98 190
20128.32 179
20129.66 186
20131.00 183
20132.34 180
20133.68 175
20135.02 187
20136.36 181
