# Supplementary material for: MALDI-TOF MS typing enables the classification of brewing yeasts of the genus Saccharomyces to major beer styles
Source: PLoS One. 2017 Aug 9;12(8):e0181694. doi: 10.1371/journal.pone.0181694 (PMC5549903; doi:10.1371/journal.pone.0181694)
Supplement: S17 File — The directory includes 90 raw files and was zipped to “.zip”; the folder has three strains with 30 spectra per strain; S1 Text explains the raw files with an example and Table 1 represents the yeast strains used within the experiment. (ZIP) [file pone.0181694.s020.zip › 49-51/30813-PIBA124-Lag-Lag-Lag-YPG-18h-E-E_2016-09-30_2_0_C11_1.dat]

1999.98 2239
2000.40 2255
2000.82 2357
2001.24 2315
2001.66 2322
2002.09 2266
2002.51 2229
2002.93 2298
2003.35 2255
2003.78 2200
2004.20 2201
2004.62 2158
2005.04 2152
2005.47 2153
2005.89 2145
2006.31 2204
2006.73 2187
2007.16 2046
2007.58 2207
2008.00 2178
2008.42 2104
2008.85 2062
2009.27 2225
2009.69 2308
2010.12 2239
2010.54 2200
2010.96 2197
2011.39 2144
2011.81 2092
2012.23 2193
2012.66 2126
2013.08 2131
2013.50 2134
2013.93 2049
2014.35 2140
2014.77 2092
2015.20 2080
2015.62 2110
2016.04 2128
2016.47 2333
2016.89 2315
2017.31 2400
2017.74 2449
2018.16 2404
2018.59 2366
2019.01 2462
2019.43 2488
2019.86 2384
2020.28 2266
2020.71 2306
2021.13 2222
2021.55 2228
2021.98 2215
2022.40 2239
2022.83 2174
2023.25 2200
2023.68 2134
2024.10 2144
2024.52 2149
2024.95 1998
2025.37 2025
2025.80 2059
2026.22 2092
2026.65 2054
2027.07 2006
2027.50 2100
2027.92 2059
2028.35 2021
2028.77 2011
2029.20 2056
2029.62 2097
2030.05 2018
2030.47 1933
2030.90 2118
2031.32 1981
2031.75 2033
2032.17 2123
2032.60 2092
2033.02 2021
2033.45 2038
2033.88 2006
2034.30 2058
2034.73 2052
2035.15 2026
2035.58 2067
2036.00 2082
2036.43 2056
2036.86 2185
2037.28 2160
2037.71 2078
2038.13 2179
2038.56 2147
2038.98 2111
2039.41 2120
2039.84 2171
2040.26 2121
2040.69 2058
2041.12 2025
2041.54 2038
2041.97 2040
2042.39 2037
2042.82 2083
2043.25 2085
2043.67 2166
2044.10 2158
2044.53 2126
2044.95 2085
2045.38 2129
2045.81 2054
2046.23 2056
2046.66 2014
2047.09 2159
2047.51 2144
2047.94 2067
2048.37 2066
2048.80 2064
2049.22 2110
2049.65 2113
2050.08 2062
2050.50 2073
2050.93 2020
2051.36 2066
2051.79 2007
2052.21 2138
2052.64 2042
2053.07 1910
2053.50 2009
2053.92 2048
2054.35 1987
2054.78 1981
2055.21 2010
2055.63 2039
2056.06 2080
2056.49 2219
2056.92 2224
2057.35 2194
2057.77 2183
2058.20 2210
2058.63 2167
2059.06 2293
2059.49 2181
2059.92 2242
2060.34 2286
2060.77 2188
2061.20 2158
2061.63 2124
2062.06 2195
2062.49 2235
2062.91 2154
2063.34 2107
2063.77 2142
2064.20 2162
2064.63 2274
2065.06 2261
2065.49 2163
2065.91 2259
2066.34 2272
2066.77 2193
2067.20 2145
2067.63 2103
2068.06 2161
2068.49 2085
2068.92 2181
2069.35 2116
2069.78 2127
2070.21 2101
2070.63 2068
2071.06 2144
2071.49 2061
2071.92 2054
2072.35 2062
2072.78 2149
2073.21 2180
2073.64 2073
2074.07 2094
2074.50 2177
2074.93 2127
2075.36 2132
2075.79 2114
2076.22 2204
2076.65 2132
2077.08 2115
2077.51 2145
2077.94 2186
2078.37 2137
2078.80 2153
2079.23 2270
2079.66 2298
2080.09 2264
2080.52 2347
2080.95 2312
2081.38 2290
2081.81 2273
2082.24 2307
2082.67 2253
2083.10 2153
2083.54 2283
2083.97 2241
2084.40 2218
2084.83 2173
2085.26 2182
2085.69 2091
2086.12 2072
2086.55 2200
2086.98 2179
2087.41 2219
2087.84 2060
2088.28 1973
2088.71 2011
2089.14 2026
2089.57 2014
2090.00 2041
2090.43 2150
2090.86 1984
2091.29 2070
2091.73 2186
2092.16 2123
2092.59 2101
2093.02 1969
2093.45 2063
2093.88 2100
2094.32 2122
2094.75 2065
2095.18 2113
2095.61 1989
2096.04 1987
2096.48 1931
2096.91 2014
2097.34 2079
2097.77 1922
2098.20 1921
2098.64 1944
2099.07 2020
2099.50 2009
2099.93 1929
2100.37 1904
2100.80 1906
2101.23 2055
2101.66 1979
2102.10 1991
2102.53 2028
2102.96 2048
2103.39 2005
2103.83 1938
2104.26 1858
2104.69 1881
2105.13 1975
2105.56 2082
2105.99 1964
2106.42 2064
2106.86 2052
2107.29 2013
2107.72 2108
2108.16 2113
2108.59 2103
2109.02 2125
2109.46 2085
2109.89 1988
2110.32 2085
2110.76 2059
2111.19 1942
2111.62 2046
2112.06 2021
2112.49 1951
2112.92 2001
2113.36 2036
2113.79 1942
2114.23 1963
2114.66 1996
2115.09 1924
2115.53 1958
2115.96 1952
2116.40 2081
2116.83 1898
2117.26 1874
2117.70 1877
2118.13 2025
2118.57 2015
2119.00 2011
2119.44 1959
2119.87 1892
2120.30 1932
2120.74 1977
2121.17 2021
2121.61 2037
2122.04 2106
2122.48 2158
2122.91 2061
2123.35 1990
2123.78 1972
2124.22 2041
2124.65 2051
2125.09 2068
2125.52 2001
2125.96 2011
2126.39 1904
2126.83 1990
2127.26 1991
2127.70 2071
2128.13 2138
2128.57 2204
2129.00 2139
2129.44 2191
2129.87 2202
2130.31 2153
2130.74 2271
2131.18 2391
2131.62 2475
2132.05 2400
2132.49 2255
2132.92 2349
2133.36 2288
2133.79 2142
2134.23 2125
2134.67 2187
2135.10 2123
2135.54 2045
2135.97 2043
2136.41 2119
2136.85 2054
2137.28 2106
2137.72 2089
2138.16 2081
2138.59 1986
2139.03 1974
2139.46 1984
2139.90 2007
2140.34 1992
2140.77 1985
2141.21 1942
2141.65 2013
2142.08 2083
2142.52 1988
2142.96 2056
2143.39 2089
2143.83 2024
2144.27 1950
2144.70 2053
2145.14 2032
2145.58 2062
2146.02 2025
2146.45 2041
2146.89 2097
2147.33 2050
2147.76 2065
2148.20 2176
2148.64 2276
2149.08 2360
2149.51 2381
2149.95 2522
2150.39 2481
2150.83 2284
2151.26 2336
2151.70 2421
2152.14 2441
2152.58 2414
2153.01 2215
2153.45 2159
2153.89 2213
2154.33 2177
2154.77 2139
2155.20 2128
2155.64 2130
2156.08 2119
2156.52 2136
2156.96 2063
2157.40 2071
2157.83 2138
2158.27 2179
2158.71 2090
2159.15 2059
2159.59 2117
2160.03 2004
2160.46 2020
2160.90 2105
2161.34 2043
2161.78 2031
2162.22 2131
2162.66 2065
2163.10 2052
2163.54 2037
2163.97 2106
2164.41 2126
2164.85 2170
2165.29 2268
2165.73 2236
2166.17 2232
2166.61 2304
2167.05 2217
2167.49 2266
2167.93 2181
2168.37 2214
2168.80 2200
2169.24 2247
2169.68 2268
2170.12 2354
2170.56 2237
2171.00 2273
2171.44 2253
2171.88 2193
2172.32 2168
2172.76 2242
2173.20 2293
2173.64 2398
2174.08 2340
2174.52 2381
2174.96 2429
2175.40 2500
2175.84 2506
2176.28 2504
2176.72 2417
2177.16 2446
2177.60 2454
2178.04 2429
2178.48 2340
2178.92 2399
2179.36 2475
2179.80 2330
2180.24 2324
2180.69 2319
2181.13 2347
2181.57 2229
2182.01 2138
2182.45 2251
2182.89 2188
2183.33 2177
2183.77 2071
2184.21 2035
2184.65 2264
2185.09 2200
2185.53 2149
2185.98 2174
2186.42 2122
2186.86 2240
2187.30 2309
2187.74 2371
2188.18 2400
2188.62 2263
2189.07 2184
2189.51 2295
2189.95 2448
2190.39 2400
2190.83 2402
2191.27 2288
2191.71 2124
2192.16 2166
2192.60 2215
2193.04 2251
2193.48 2327
2193.92 2297
2194.37 2439
2194.81 2454
2195.25 2349
2195.69 2416
2196.13 2394
2196.58 2420
2197.02 2486
2197.46 2431
2197.90 2280
2198.35 2295
2198.79 2249
2199.23 2251
2199.67 2127
2200.12 2069
2200.56 2120
2201.00 2176
2201.44 2208
2201.89 2181
2202.33 2188
2202.77 2157
2203.21 2294
2203.66 2389
2204.10 2248
2204.54 2202
2204.99 2403
2205.43 2245
2205.87 2263
2206.32 2378
2206.76 2384
2207.20 2260
2207.65 2315
2208.09 2358
2208.53 2324
2208.98 2373
2209.42 2373
2209.86 2533
2210.31 2432
2210.75 2434
2211.19 2498
2211.64 2469
2212.08 2500
2212.53 2515
2212.97 2427
2213.41 2448
2213.86 2493
2214.30 2454
2214.74 2463
2215.19 2562
2215.63 2429
2216.08 2372
2216.52 2409
2216.97 2326
2217.41 2278
2217.85 2251
2218.30 2265
2218.74 2340
2219.19 2326
2219.63 2334
2220.08 2269
2220.52 2372
2220.97 2415
2221.41 2451
2221.86 2419
2222.30 2412
2222.74 2432
2223.19 2509
2223.63 2478
2224.08 2608
2224.52 2707
2224.97 2685
2225.41 2626
2225.86 2626
2226.30 2835
2226.75 2797
2227.20 2697
2227.64 2705
2228.09 2694
2228.53 2744
2228.98 2797
2229.42 2783
2229.87 2888
2230.31 2907
2230.76 2739
2231.20 2718
2231.65 2802
2232.10 2902
2232.54 2901
2232.99 2725
2233.43 2876
2233.88 2772
2234.33 2639
2234.77 2537
2235.22 2458
2235.66 2531
2236.11 2593
2236.56 2671
2237.00 2625
2237.45 2503
2237.90 2409
2238.34 2450
2238.79 2493
2239.23 2419
2239.68 2415
2240.13 2431
2240.57 2397
2241.02 2412
2241.47 2374
2241.91 2339
2242.36 2316
2242.81 2299
2243.25 2345
2243.70 2331
2244.15 2319
2244.60 2279
2245.04 2326
2245.49 2221
2245.94 2361
2246.38 2299
2246.83 2245
2247.28 2400
2247.73 2359
2248.17 2288
2248.62 2290
2249.07 2383
2249.52 2416
2249.96 2430
2250.41 2548
2250.86 2453
2251.31 2484
2251.75 2563
2252.20 2449
2252.65 2521
2253.10 2514
2253.54 2582
2253.99 2612
2254.44 2612
2254.89 2549
2255.34 2627
2255.79 2496
2256.23 2537
2256.68 2526
2257.13 2444
2257.58 2474
2258.03 2355
2258.47 2368
2258.92 2397
2259.37 2378
2259.82 2445
2260.27 2520
2260.72 2469
2261.17 2553
2261.61 2646
2262.06 2569
2262.51 2565
2262.96 2649
2263.41 2762
2263.86 2660
2264.31 2699
2264.76 2759
2265.21 2674
2265.65 2544
2266.10 2483
2266.55 2496
2267.00 2409
2267.45 2582
2267.90 2674
2268.35 2755
2268.80 2711
2269.25 2795
2269.70 2806
2270.15 2838
2270.60 2877
2271.05 3042
2271.50 2911
2271.95 2911
2272.40 2985
2272.85 2848
2273.30 2839
2273.75 2950
2274.20 2997
2274.65 2918
2275.10 2968
2275.55 3034
2276.00 3153
2276.45 3172
2276.90 3109
2277.35 3222
2277.80 3137
2278.25 3061
2278.70 3018
2279.15 2841
2279.60 2738
2280.05 2672
2280.50 2651
2280.95 2577
2281.40 2557
2281.85 2607
2282.30 2552
2282.75 2453
2283.20 2404
2283.66 2562
2284.11 2553
2284.56 2427
2285.01 2352
2285.46 2384
2285.91 2357
2286.36 2452
2286.81 2410
2287.26 2384
2287.72 2479
2288.17 2568
2288.62 2744
2289.07 2918
2289.52 3037
2289.97 3079
2290.42 3192
2290.88 3380
2291.33 3347
2291.78 3433
2292.23 3367
2292.68 3312
2293.13 3193
2293.59 3156
2294.04 3159
2294.49 2993
2294.94 2939
2295.39 2951
2295.85 2782
2296.30 2671
2296.75 2621
2297.20 2584
2297.65 2550
2298.11 2632
2298.56 2617
2299.01 2460
2299.46 2519
2299.92 2439
2300.37 2403
2300.82 2380
2301.27 2397
2301.73 2293
2302.18 2367
2302.63 2400
2303.09 2410
2303.54 2413
2303.99 2380
2304.44 2400
2304.90 2369
2305.35 2394
2305.80 2470
2306.26 2394
2306.71 2432
2307.16 2416
2307.62 2403
2308.07 2582
2308.52 2608
2308.98 2643
2309.43 2643
2309.88 2669
2310.34 2800
2310.79 2665
2311.24 2674
2311.70 2813
2312.15 2773
2312.60 2607
2313.06 2641
2313.51 2637
2313.97 2711
2314.42 2679
2314.87 2677
2315.33 2577
2315.78 2683
2316.24 2556
2316.69 2391
2317.14 2440
2317.60 2472
2318.05 2564
2318.51 2439
2318.96 2440
2319.42 2510
2319.87 2550
2320.32 2608
2320.78 2665
2321.23 2570
2321.69 2558
2322.14 2646
2322.60 2649
2323.05 2525
2323.51 2489
2323.96 2476
2324.42 2533
2324.87 2533
2325.33 2569
2325.78 2551
2326.24 2519
2326.69 2562
2327.15 2576
2327.60 2590
2328.06 2489
2328.51 2496
2328.97 2532
2329.42 2537
2329.88 2517
2330.33 2540
2330.79 2509
2331.25 2525
2331.70 2437
2332.16 2451
2332.61 2401
2333.07 2441
2333.52 2406
2333.98 2391
2334.44 2388
2334.89 2220
2335.35 2345
2335.80 2325
2336.26 2289
2336.72 2424
2337.17 2416
2337.63 2507
2338.08 2527
2338.54 2505
2339.00 2553
2339.45 2469
2339.91 2317
2340.37 2407
2340.82 2565
2341.28 2611
2341.74 2693
2342.19 2636
2342.65 2556
2343.11 2566
2343.56 2611
2344.02 2494
2344.48 2574
2344.93 2633
2345.39 2617
2345.85 2504
2346.30 2623
2346.76 2672
2347.22 2619
2347.67 2618
2348.13 2593
2348.59 2642
2349.05 2764
2349.50 2692
2349.96 2523
2350.42 2561
2350.88 2706
2351.33 2608
2351.79 2498
2352.25 2523
2352.71 2458
2353.16 2346
2353.62 2350
2354.08 2369
2354.54 2400
2355.00 2319
2355.45 2316
2355.91 2332
2356.37 2368
2356.83 2305
2357.29 2360
2357.74 2440
2358.20 2451
2358.66 2357
2359.12 2380
2359.58 2577
2360.04 2627
2360.49 2737
2360.95 2762
2361.41 2712
2361.87 2703
2362.33 2844
2362.79 2729
2363.24 2650
2363.70 2558
2364.16 2534
2364.62 2588
2365.08 2513
2365.54 2614
2366.00 2631
2366.46 2579
2366.92 2505
2367.37 2510
2367.83 2524
2368.29 2638
2368.75 2621
2369.21 2472
2369.67 2392
2370.13 2430
2370.59 2528
2371.05 2359
2371.51 2381
2371.97 2439
2372.43 2475
2372.89 2405
2373.35 2273
2373.81 2355
2374.27 2538
2374.73 2463
2375.19 2427
2375.65 2436
2376.11 2383
2376.57 2400
2377.03 2389
2377.49 2328
2377.95 2403
2378.41 2370
2378.87 2308
2379.33 2349
2379.79 2399
2380.25 2493
2380.71 2388
2381.17 2369
2381.63 2405
2382.09 2315
2382.55 2384
2383.01 2404
2383.47 2390
2383.93 2377
2384.39 2387
2384.85 2356
2385.31 2467
2385.77 2493
2386.24 2293
2386.70 2388
2387.16 2425
2387.62 2447
2388.08 2382
2388.54 2420
2389.00 2411
2389.46 2388
2389.92 2401
2390.39 2470
2390.85 2453
2391.31 2471
2391.77 2420
2392.23 2416
2392.69 2384
2393.15 2484
2393.62 2571
2394.08 2438
2394.54 2434
2395.00 2411
2395.46 2378
2395.92 2394
2396.39 2360
2396.85 2462
2397.31 2493
2397.77 2340
2398.23 2535
2398.70 2497
2399.16 2407
2399.62 2469
2400.08 2408
2400.55 2480
2401.01 2452
2401.47 2512
2401.93 2398
2402.39 2370
2402.86 2290
2403.32 2351
2403.78 2428
2404.24 2351
2404.71 2278
2405.17 2336
2405.63 2281
2406.10 2350
2406.56 2314
2407.02 2300
2407.48 2333
2407.95 2299
2408.41 2253
2408.87 2277
2409.34 2183
2409.80 2151
2410.26 2199
2410.73 2148
2411.19 2050
2411.65 2180
2412.12 2232
2412.58 2250
2413.04 2283
2413.51 2236
2413.97 2368
2414.43 2311
2414.90 2333
2415.36 2403
2415.83 2489
2416.29 2426
2416.75 2461
2417.22 2575
2417.68 2717
2418.14 2610
2418.61 2744
2419.07 2763
2419.54 2597
2420.00 2550
2420.47 2636
2420.93 2654
2421.39 2570
2421.86 2537
2422.32 2668
2422.79 2558
2423.25 2603
2423.72 2511
2424.18 2593
2424.64 2555
2425.11 2518
2425.57 2537
2426.04 2540
2426.50 2450
2426.97 2371
2427.43 2418
2427.90 2366
2428.36 2341
2428.83 2262
2429.29 2289
2429.76 2309
2430.22 2246
2430.69 2277
2431.15 2291
2431.62 2343
2432.08 2380
2432.55 2418
2433.02 2436
2433.48 2402
2433.95 2346
2434.41 2376
2434.88 2473
2435.34 2451
2435.81 2508
2436.27 2500
2436.74 2437
2437.21 2329
2437.67 2435
2438.14 2479
2438.60 2461
2439.07 2715
2439.54 2527
2440.00 2691
2440.47 2728
2440.93 2817
2441.40 2911
2441.87 2900
2442.33 2840
2442.80 2826
2443.27 2800
2443.73 2629
2444.20 2640
2444.66 2599
2445.13 2430
2445.60 2491
2446.06 2400
2446.53 2370
2447.00 2277
2447.46 2273
2447.93 2182
2448.40 2221
2448.87 2226
2449.33 2242
2449.80 2259
2450.27 2299
2450.73 2230
2451.20 2240
2451.67 2263
2452.13 2148
2452.60 2194
2453.07 2236
2453.54 2213
2454.00 2207
2454.47 2266
2454.94 2222
2455.41 2233
2455.87 2159
2456.34 2252
2456.81 2238
2457.28 2288
2457.74 2214
2458.21 2235
2458.68 2277
2459.15 2316
2459.62 2167
2460.08 2185
2460.55 2159
2461.02 2242
2461.49 2333
2461.96 2184
2462.42 2203
2462.89 2341
2463.36 2215
2463.83 2309
2464.30 2257
2464.77 2238
2465.23 2283
2465.70 2351
2466.17 2278
2466.64 2179
2467.11 2291
2467.58 2351
2468.05 2326
2468.52 2392
2468.98 2423
2469.45 2509
2469.92 2365
2470.39 2389
2470.86 2505
2471.33 2422
2471.80 2530
2472.27 2506
2472.74 2408
2473.21 2391
2473.67 2393
2474.14 2318
2474.61 2350
2475.08 2374
2475.55 2355
2476.02 2337
2476.49 2325
2476.96 2258
2477.43 2309
2477.90 2412
2478.37 2463
2478.84 2503
2479.31 2415
2479.78 2437
2480.25 2472
2480.72 2455
2481.19 2568
2481.66 2534
2482.13 2408
2482.60 2437
2483.07 2404
2483.54 2404
2484.01 2235
2484.48 2314
2484.95 2240
2485.42 2286
2485.89 2318
2486.36 2326
2486.83 2444
2487.30 2389
2487.77 2465
2488.24 2451
2488.72 2401
2489.19 2508
2489.66 2335
2490.13 2318
2490.60 2400
2491.07 2336
2491.54 2380
2492.01 2454
2492.48 2384
2492.95 2412
2493.42 2375
2493.90 2241
2494.37 2285
2494.84 2406
2495.31 2484
2495.78 2397
2496.25 2408
2496.72 2490
2497.20 2434
2497.67 2382
2498.14 2405
2498.61 2575
2499.08 2364
2499.55 2254
2500.03 2244
2500.50 2265
2500.97 2225
2501.44 2332
2501.91 2296
2502.38 2174
2502.86 2152
2503.33 2176
2503.80 2177
2504.27 2242
2504.75 2257
2505.22 2310
2505.69 2309
2506.16 2326
2506.63 2300
2507.11 2305
2507.58 2433
2508.05 2442
2508.52 2498
2509.00 2491
2509.47 2685
2509.94 2764
2510.42 2744
2510.89 2822
2511.36 2876
2511.83 2968
2512.31 3069
2512.78 3190
2513.25 3092
2513.73 3101
2514.20 3022
2514.67 2968
2515.14 2849
2515.62 2719
2516.09 2754
2516.56 2607
2517.04 2574
2517.51 2549
2517.99 2534
2518.46 2512
2518.93 2601
2519.41 2577
2519.88 2585
2520.35 2568
2520.83 2621
2521.30 2532
2521.77 2489
2522.25 2414
2522.72 2408
2523.20 2345
2523.67 2238
2524.14 2214
2524.62 2333
2525.09 2368
2525.57 2367
2526.04 2408
2526.51 2375
2526.99 2456
2527.46 2603
2527.94 2406
2528.41 2370
2528.89 2462
2529.36 2482
2529.84 2511
2530.31 2437
2530.79 2426
2531.26 2456
2531.73 2481
2532.21 2483
2532.68 2403
2533.16 2406
2533.63 2432
2534.11 2471
2534.58 2546
2535.06 2439
2535.53 2403
2536.01 2362
2536.48 2444
2536.96 2515
2537.44 2463
2537.91 2454
2538.39 2424
2538.86 2355
2539.34 2270
2539.81 2362
2540.29 2505
2540.76 2474
2541.24 2446
2541.71 2278
2542.19 2506
2542.67 2362
2543.14 2251
2543.62 2338
2544.09 2381
2544.57 2477
2545.05 2513
2545.52 2624
2546.00 2633
2546.47 2657
2546.95 2688
2547.43 2749
2547.90 2762
2548.38 2931
2548.86 2995
2549.33 3059
2549.81 3115
2550.28 3079
2550.76 2932
2551.24 2933
2551.71 3001
2552.19 2997
2552.67 2885
2553.14 2813
2553.62 2893
2554.10 2827
2554.57 2816
2555.05 2747
2555.53 2789
2556.01 2812
2556.48 2865
2556.96 2858
2557.44 2826
2557.91 2752
2558.39 2693
2558.87 2647
2559.35 2631
2559.82 2617
2560.30 2544
2560.78 2617
2561.26 2433
2561.73 2413
2562.21 2289
2562.69 2348
2563.17 2314
2563.64 2356
2564.12 2307
2564.60 2369
2565.08 2372
2565.56 2290
2566.03 2255
2566.51 2193
2566.99 2207
2567.47 2199
2567.95 2151
2568.42 2134
2568.90 2235
2569.38 2238
2569.86 2264
2570.34 2248
2570.82 2227
2571.29 2264
2571.77 2105
2572.25 2134
2572.73 2214
2573.21 2289
2573.69 2183
2574.17 2253
2574.64 2346
2575.12 2459
2575.60 2392
2576.08 2359
2576.56 2339
2577.04 2322
2577.52 2346
2578.00 2371
2578.48 2364
2578.95 2314
2579.43 2298
2579.91 2313
2580.39 2328
2580.87 2343
2581.35 2240
2581.83 2290
2582.31 2261
2582.79 2196
2583.27 2213
2583.75 2297
2584.23 2206
2584.71 2345
2585.19 2239
2585.67 2226
2586.15 2267
2586.63 2239
2587.11 2285
2587.59 2384
2588.07 2298
2588.55 2469
2589.03 2292
2589.51 2274
2589.99 2200
2590.47 2350
2590.95 2249
2591.43 2337
2591.91 2368
2592.39 2348
2592.87 2432
2593.35 2359
2593.83 2346
2594.31 2328
2594.79 2289
2595.27 2253
2595.75 2370
2596.23 2372
2596.71 2416
2597.20 2455
2597.68 2380
2598.16 2334
2598.64 2335
2599.12 2249
2599.60 2353
2600.08 2377
2600.56 2184
2601.04 2252
2601.53 2300
2602.01 2353
2602.49 2322
2602.97 2263
2603.45 2226
2603.93 2192
2604.41 2136
2604.90 2284
2605.38 2199
2605.86 2166
2606.34 2177
2606.82 2133
2607.30 2096
2607.79 2109
2608.27 2119
2608.75 2134
2609.23 2102
2609.71 2222
2610.20 2330
2610.68 2363
2611.16 2392
2611.64 2373
2612.12 2328
2612.61 2335
2613.09 2502
2613.57 2361
2614.05 2359
2614.54 2473
2615.02 2332
2615.50 2369
2615.98 2331
2616.47 2368
2616.95 2292
2617.43 2278
2617.91 2212
2618.40 2292
2618.88 2121
2619.36 2090
2619.85 2119
2620.33 2154
2620.81 2065
2621.29 2023
2621.78 2042
2622.26 2043
2622.74 2214
2623.23 2138
2623.71 2150
2624.19 2212
2624.68 2170
2625.16 2156
2625.64 2142
2626.13 2112
2626.61 2132
2627.10 2217
2627.58 2190
2628.06 2219
2628.55 2275
2629.03 2340
2629.51 2296
2630.00 2276
2630.48 2343
2630.97 2383
2631.45 2410
2631.93 2334
2632.42 2372
2632.90 2373
2633.39 2353
2633.87 2212
2634.35 2267
2634.84 2298
2635.32 2326
2635.81 2328
2636.29 2235
2636.78 2162
2637.26 2152
2637.75 2248
2638.23 2206
2638.72 2266
2639.20 2264
2639.68 2238
2640.17 2304
2640.65 2341
2641.14 2240
2641.62 2339
2642.11 2247
2642.59 2200
2643.08 2246
2643.56 2208
2644.05 2206
2644.53 2165
2645.02 2190
2645.51 2197
2645.99 2133
2646.48 2128
2646.96 2259
2647.45 2174
2647.93 2144
2648.42 2203
2648.90 2253
2649.39 2284
2649.88 2229
2650.36 2342
2650.85 2402
2651.33 2368
2651.82 2272
2652.30 2277
2652.79 2294
2653.28 2343
2653.76 2334
2654.25 2475
2654.73 2489
2655.22 2416
2655.71 2551
2656.19 2519
2656.68 2491
2657.17 2482
2657.65 2460
2658.14 2387
2658.63 2472
2659.11 2388
2659.60 2270
2660.09 2313
2660.57 2349
2661.06 2305
2661.55 2287
2662.03 2266
2662.52 2261
2663.01 2215
2663.49 2207
2663.98 2161
2664.47 2186
2664.95 2189
2665.44 2200
2665.93 2298
2666.42 2260
2666.90 2370
2667.39 2300
2667.88 2345
2668.36 2368
2668.85 2365
2669.34 2298
2669.83 2388
2670.31 2521
2670.80 2459
2671.29 2416
2671.78 2415
2672.27 2485
2672.75 2553
2673.24 2681
2673.73 2746
2674.22 2933
2674.70 2866
2675.19 2957
2675.68 2951
2676.17 2966
2676.66 2914
2677.15 2849
2677.63 2952
2678.12 2742
2678.61 2703
2679.10 2520
2679.59 2533
2680.08 2459
2680.56 2424
2681.05 2392
2681.54 2407
2682.03 2472
2682.52 2474
2683.01 2553
2683.50 2637
2683.98 2676
2684.47 2606
2684.96 2592
2685.45 2658
2685.94 2540
2686.43 2487
2686.92 2479
2687.41 2394
2687.90 2358
2688.39 2383
2688.88 2349
2689.36 2352
2689.85 2316
2690.34 2308
2690.83 2406
2691.32 2281
2691.81 2355
2692.30 2360
2692.79 2349
2693.28 2319
2693.77 2328
2694.26 2398
2694.75 2488
2695.24 2533
2695.73 2429
2696.22 2435
2696.71 2455
2697.20 2409
2697.69 2386
2698.18 2491
2698.67 2361
2699.16 2484
2699.65 2432
2700.14 2335
2700.63 2324
2701.12 2424
2701.61 2332
2702.10 2344
2702.59 2334
2703.08 2316
2703.57 2387
2704.06 2359
2704.56 2434
2705.05 2396
2705.54 2334
2706.03 2292
2706.52 2314
2707.01 2244
2707.50 2246
2707.99 2220
2708.48 2360
2708.97 2378
2709.46 2279
2709.96 2332
2710.45 2236
2710.94 2217
2711.43 2247
2711.92 2184
2712.41 2102
2712.90 2197
2713.40 2311
2713.89 2296
2714.38 2306
2714.87 2331
2715.36 2258
2715.85 2227
2716.35 2155
2716.84 2244
2717.33 2209
2717.82 2222
2718.31 2171
2718.80 2139
2719.30 2215
2719.79 2189
2720.28 2081
2720.77 2202
2721.27 2264
2721.76 2449
2722.25 2479
2722.74 2451
2723.23 2342
2723.73 2349
2724.22 2496
2724.71 2374
2725.20 2348
2725.70 2272
2726.19 2285
2726.68 2236
2727.18 2199
2727.67 2211
2728.16 2210
2728.65 2316
2729.15 2301
2729.64 2260
2730.13 2357
2730.63 2332
2731.12 2319
2731.61 2367
2732.10 2411
2732.60 2462
2733.09 2402
2733.58 2491
2734.08 2400
2734.57 2393
2735.06 2452
2735.56 2384
2736.05 2382
2736.55 2493
2737.04 2472
2737.53 2480
2738.03 2502
2738.52 2323
2739.01 2403
2739.51 2500
2740.00 2398
2740.50 2388
2740.99 2389
2741.48 2299
2741.98 2277
2742.47 2235
2742.97 2314
2743.46 2205
2743.95 2059
2744.45 2120
2744.94 2122
2745.44 2232
2745.93 2336
2746.43 2234
2746.92 2210
2747.42 2263
2747.91 2313
2748.40 2269
2748.90 2243
2749.39 2266
2749.89 2241
2750.38 2276
2750.88 2140
2751.37 2203
2751.87 2184
2752.36 2246
2752.86 2247
2753.35 2125
2753.85 2180
2754.34 2223
2754.84 2241
2755.33 2299
2755.83 2309
2756.33 2209
2756.82 2243
2757.32 2392
2757.81 2374
2758.31 2234
2758.80 2166
2759.30 2304
2759.79 2343
2760.29 2276
2760.79 2253
2761.28 2352
2761.78 2252
2762.27 2224
2762.77 2322
2763.27 2325
2763.76 2231
2764.26 2342
2764.75 2273
2765.25 2279
2765.75 2328
2766.24 2241
2766.74 2265
2767.23 2373
2767.73 2254
2768.23 2341
2768.72 2309
2769.22 2125
2769.72 2281
2770.21 2402
2770.71 2395
2771.21 2383
2771.70 2360
2772.20 2347
2772.70 2418
2773.19 2446
2773.69 2346
2774.19 2446
2774.69 2515
2775.18 2535
2775.68 2518
2776.18 2498
2776.67 2428
2777.17 2591
2777.67 2672
2778.17 2579
2778.66 2576
2779.16 2585
2779.66 2508
2780.16 2370
2780.65 2413
2781.15 2349
2781.65 2400
2782.15 2403
2782.64 2236
2783.14 2306
2783.64 2294
2784.14 2254
2784.63 2316
2785.13 2327
2785.63 2338
2786.13 2401
2786.63 2388
2787.12 2401
2787.62 2418
2788.12 2412
2788.62 2403
2789.12 2400
2789.62 2498
2790.11 2484
2790.61 2396
2791.11 2402
2791.61 2390
2792.11 2329
2792.61 2246
2793.11 2366
2793.60 2350
2794.10 2397
2794.60 2445
2795.10 2545
2795.60 2513
2796.10 2553
2796.60 2657
2797.10 2705
2797.60 2788
2798.09 2844
2798.59 2870
2799.09 2852
2799.59 2739
2800.09 2783
2800.59 2753
2801.09 2619
2801.59 2559
2802.09 2478
2802.59 2387
2803.09 2439
2803.59 2354
2804.09 2379
2804.59 2445
2805.09 2414
2805.59 2395
2806.09 2463
2806.59 2593
2807.09 2541
2807.59 2668
2808.09 2648
2808.59 2715
2809.09 2804
2809.59 2859
2810.09 3005
2810.59 3047
2811.09 3175
2811.59 3157
2812.09 3255
2812.59 3291
2813.09 3428
2813.59 3389
2814.09 3415
2814.59 3390
2815.09 3304
2815.59 3156
2816.09 3179
2816.59 3031
2817.09 2880
2817.59 2775
2818.10 2761
2818.60 2637
2819.10 2543
2819.60 2536
2820.10 2381
2820.60 2343
2821.10 2362
2821.60 2415
2822.10 2340
2822.61 2348
2823.11 2407
2823.61 2315
2824.11 2277
2824.61 2404
2825.11 2330
2825.61 2343
2826.12 2369
2826.62 2347
2827.12 2333
2827.62 2311
2828.12 2271
2828.62 2271
2829.13 2409
2829.63 2374
2830.13 2261
2830.63 2282
2831.13 2244
2831.64 2211
2832.14 2194
2832.64 2366
2833.14 2277
2833.65 2216
2834.15 2269
2834.65 2275
2835.15 2424
2835.65 2443
2836.16 2410
2836.66 2443
2837.16 2417
2837.66 2399
2838.17 2346
2838.67 2334
2839.17 2382
2839.68 2430
2840.18 2448
2840.68 2450
2841.18 2452
2841.69 2436
2842.19 2360
2842.69 2387
2843.20 2422
2843.70 2450
2844.20 2464
2844.71 2408
2845.21 2510
2845.71 2470
2846.22 2416
2846.72 2461
2847.22 2503
2847.73 2648
2848.23 2664
2848.73 2772
2849.24 2726
2849.74 2769
2850.24 2668
2850.75 2684
2851.25 2565
2851.76 2651
2852.26 2546
2852.76 2499
2853.27 2338
2853.77 2316
2854.28 2430
2854.78 2426
2855.28 2429
2855.79 2451
2856.29 2512
2856.80 2427
2857.30 2513
2857.81 2558
2858.31 2704
2858.82 2743
2859.32 2676
2859.82 2697
2860.33 2686
2860.83 2699
2861.34 2628
2861.84 2589
2862.35 2592
2862.85 2665
2863.36 2550
2863.86 2589
2864.37 2507
2864.87 2456
2865.38 2390
2865.88 2236
2866.39 2250
2866.89 2224
2867.40 2300
2867.90 2248
2868.41 2320
2868.91 2325
2869.42 2362
2869.93 2440
2870.43 2451
2870.94 2474
2871.44 2556
2871.95 2518
2872.45 2534
2872.96 2661
2873.47 2651
2873.97 2654
2874.48 2610
2874.98 2480
2875.49 2534
2875.99 2512
2876.50 2548
2877.01 2397
2877.51 2409
2878.02 2466
2878.53 2427
2879.03 2577
2879.54 2479
2880.04 2478
2880.55 2546
2881.06 2617
2881.56 2585
2882.07 2636
2882.58 2705
2883.08 2634
2883.59 2588
2884.10 2597
2884.60 2629
2885.11 2683
2885.62 2660
2886.12 2656
2886.63 2757
2887.14 2664
2887.65 2669
2888.15 2805
2888.66 2679
2889.17 2661
2889.67 2612
2890.18 2630
2890.69 2648
2891.20 2573
2891.70 2578
2892.21 2598
2892.72 2620
2893.23 2588
2893.73 2424
2894.24 2479
2894.75 2528
2895.26 2584
2895.76 2521
2896.27 2534
2896.78 2615
2897.29 2669
2897.80 2571
2898.30 2715
2898.81 2671
2899.32 2645
2899.83 2759
2900.34 2566
2900.84 2608
2901.35 2548
2901.86 2583
2902.37 2607
2902.88 2562
2903.39 2597
2903.89 2549
2904.40 2543
2904.91 2571
2905.42 2524
2905.93 2575
2906.44 2547
2906.95 2562
2907.45 2463
2907.96 2439
2908.47 2350
2908.98 2393
2909.49 2353
2910.00 2306
2910.51 2348
2911.02 2417
2911.53 2366
2912.03 2467
2912.54 2492
2913.05 2509
2913.56 2483
2914.07 2493
2914.58 2539
2915.09 2385
2915.60 2450
2916.11 2520
2916.62 2471
2917.13 2391
2917.64 2413
2918.15 2559
2918.66 2560
2919.17 2511
2919.68 2519
2920.19 2615
2920.70 2710
2921.21 2706
2921.72 2762
2922.23 2899
2922.74 2971
2923.25 2990
2923.76 3054
2924.27 3104
2924.78 3073
2925.29 3176
2925.80 3428
2926.31 3322
2926.82 3161
2927.33 3000
2927.84 2912
2928.35 2813
2928.86 2711
2929.37 2683
2929.88 2633
2930.39 2594
2930.91 2385
2931.42 2463
2931.93 2389
2932.44 2367
2932.95 2385
2933.46 2440
2933.97 2395
2934.48 2315
2934.99 2408
2935.50 2420
2936.02 2384
2936.53 2428
2937.04 2580
2937.55 2509
2938.06 2642
2938.57 2895
2939.08 3095
2939.60 3285
2940.11 3541
2940.62 3831
2941.13 4052
2941.64 4186
2942.15 4172
2942.67 4254
2943.18 4267
2943.69 4196
2944.20 4057
2944.71 3778
2945.23 3719
2945.74 3646
2946.25 3367
2946.76 3411
2947.28 3232
2947.79 3163
2948.30 2932
2948.81 2861
2949.32 2954
2949.84 2668
2950.35 2691
2950.86 2665
2951.37 2566
2951.89 2583
2952.40 2502
2952.91 2385
2953.43 2402
2953.94 2387
2954.45 2462
2954.96 2441
2955.48 2361
2955.99 2343
2956.50 2395
2957.02 2339
2957.53 2264
2958.04 2301
2958.56 2394
2959.07 2457
2959.58 2437
2960.10 2434
2960.61 2490
2961.12 2461
2961.64 2595
2962.15 2557
2962.66 2547
2963.18 2655
2963.69 2677
2964.20 2694
2964.72 2771
2965.23 2656
2965.75 2624
2966.26 2592
2966.77 2591
2967.29 2513
2967.80 2450
2968.32 2512
2968.83 2564
2969.34 2523
2969.86 2404
2970.37 2424
2970.89 2397
2971.40 2447
2971.92 2475
2972.43 2473
2972.94 2482
2973.46 2578
2973.97 2467
2974.49 2479
2975.00 2511
2975.52 2402
2976.03 2504
2976.55 2421
2977.06 2456
2977.58 2547
2978.09 2625
2978.61 2576
2979.12 2634
2979.64 2595
2980.15 2675
2980.67 2690
2981.18 2653
2981.70 2634
2982.21 2677
2982.73 2558
2983.24 2704
2983.76 2623
2984.27 2629
2984.79 2650
2985.30 2679
2985.82 2676
2986.34 2660
2986.85 2653
2987.37 2682
2987.88 2581
2988.40 2772
2988.91 2711
2989.43 2686
2989.95 2752
2990.46 2736
2990.98 2649
2991.49 2717
2992.01 2681
2992.53 2809
2993.04 2793
2993.56 2754
2994.08 2761
2994.59 2770
2995.11 2834
2995.62 2957
2996.14 3081
2996.66 3117
2997.17 3163
2997.69 3092
2998.21 3380
2998.72 3447
2999.24 3510
2999.76 3487
3000.27 3309
3000.79 3330
3001.31 3418
3001.83 3376
3002.34 3437
3002.86 3506
3003.38 3833
3003.89 4063
3004.41 4258
3004.93 4540
3005.45 4767
3005.96 5009
3006.48 5060
3007.00 4807
3007.51 4616
3008.03 4334
3008.55 3822
3009.07 3518
3009.59 3463
3010.10 3230
3010.62 2881
3011.14 2844
3011.66 2852
3012.17 2653
3012.69 2631
3013.21 2628
3013.73 2591
3014.25 2542
3014.76 2593
3015.28 2586
3015.80 2667
3016.32 2786
3016.84 2762
3017.36 2687
3017.87 2779
3018.39 2825
3018.91 2605
3019.43 2818
3019.95 2841
3020.47 2846
3020.98 2754
3021.50 2731
3022.02 2804
3022.54 2902
3023.06 2873
3023.58 2959
3024.10 3019
3024.62 3023
3025.13 3163
3025.65 3203
3026.17 3145
3026.69 3038
3027.21 3013
3027.73 2725
3028.25 2678
3028.77 2650
3029.29 2677
3029.81 2760
3030.33 2643
3030.85 2471
3031.37 2640
3031.89 2569
3032.41 2496
3032.92 2651
3033.44 2647
3033.96 2602
3034.48 2646
3035.00 2559
3035.52 2610
3036.04 2705
3036.56 2613
3037.08 2643
3037.60 2653
3038.12 2656
3038.64 2615
3039.16 2581
3039.68 2491
3040.20 2566
3040.72 2634
3041.24 2539
3041.77 2474
3042.29 2458
3042.81 2424
3043.33 2488
3043.85 2428
3044.37 2495
3044.89 2518
3045.41 2367
3045.93 2422
3046.45 2436
3046.97 2487
3047.49 2441
3048.01 2313
3048.53 2493
3049.06 2453
3049.58 2426
3050.10 2450
3050.62 2400
3051.14 2495
3051.66 2362
3052.18 2320
3052.70 2365
3053.23 2380
3053.75 2336
3054.27 2327
3054.79 2354
3055.31 2353
3055.83 2450
3056.35 2387
3056.88 2402
3057.40 2354
3057.92 2468
3058.44 2485
3058.96 2496
3059.49 2457
3060.01 2432
3060.53 2423
3061.05 2395
3061.57 2475
3062.10 2531
3062.62 2501
3063.14 2573
3063.66 2554
3064.18 2549
3064.71 2591
3065.23 2660
3065.75 2632
3066.27 2650
3066.80 2679
3067.32 2714
3067.84 2649
3068.36 2639
3068.89 2720
3069.41 2593
3069.93 2634
3070.46 2655
3070.98 2671
3071.50 2652
3072.02 2681
3072.55 2733
3073.07 2669
3073.59 2725
3074.12 2762
3074.64 2765
3075.16 2741
3075.69 2902
3076.21 2849
3076.73 2832
3077.26 2854
3077.78 2797
3078.30 2874
3078.83 2929
3079.35 3010
3079.87 3091
3080.40 3040
3080.92 3084
3081.45 2998
3081.97 3146
3082.49 3109
3083.02 3012
3083.54 3143
3084.06 3146
3084.59 3119
3085.11 3034
3085.64 3108
3086.16 2966
3086.69 2905
3087.21 2976
3087.73 3193
3088.26 3358
3088.78 3467
3089.31 3914
3089.83 4131
3090.36 4260
3090.88 4307
3091.41 4331
3091.93 4263
3092.45 3944
3092.98 3865
3093.50 3595
3094.03 3269
3094.55 3154
3095.08 3219
3095.60 3030
3096.13 2933
3096.65 3001
3097.18 2998
3097.70 3038
3098.23 3068
3098.76 2955
3099.28 3027
3099.81 3142
3100.33 3276
3100.86 3508
3101.38 3807
3101.91 4111
3102.43 4778
3102.96 5225
3103.48 5402
3104.01 5552
3104.54 5780
3105.06 5639
3105.59 5136
3106.11 4614
3106.64 4299
3107.17 3820
3107.69 3593
3108.22 3273
3108.74 3151
3109.27 2978
3109.80 3010
3110.32 3106
3110.85 3081
3111.37 2894
3111.90 2854
3112.43 2720
3112.95 2811
3113.48 2795
3114.01 2718
3114.53 2798
3115.06 2741
3115.59 2786
3116.11 2790
3116.64 2719
3117.17 2658
3117.69 2593
3118.22 2645
3118.75 2700
3119.27 2672
3119.80 2654
3120.33 2876
3120.86 2860
3121.38 2892
3121.91 3042
3122.44 3081
3122.96 2968
3123.49 2933
3124.02 2841
3124.55 2868
3125.07 2923
3125.60 2860
3126.13 2905
3126.66 2837
3127.18 2754
3127.71 2754
3128.24 2784
3128.77 2728
3129.30 2651
3129.82 2698
3130.35 2632
3130.88 2724
3131.41 2688
3131.94 2585
3132.46 2538
3132.99 2519
3133.52 2515
3134.05 2525
3134.58 2677
3135.10 2736
3135.63 2604
3136.16 2629
3136.69 2685
3137.22 2623
3137.75 2513
3138.28 2490
3138.80 2591
3139.33 2361
3139.86 2345
3140.39 2303
3140.92 2303
3141.45 2330
3141.98 2308
3142.51 2311
3143.03 2314
3143.56 2220
3144.09 2246
3144.62 2379
3145.15 2363
3145.68 2433
3146.21 2424
3146.74 2482
3147.27 2555
3147.80 2524
3148.33 2656
3148.86 2672
3149.39 2702
3149.92 2828
3150.45 2835
3150.97 2725
3151.50 2720
3152.03 2827
3152.56 2811
3153.09 2679
3153.62 2701
3154.15 2576
3154.68 2602
3155.21 2569
3155.74 2517
3156.27 2487
3156.80 2596
3157.33 2603
3157.86 2474
3158.39 2609
3158.93 2716
3159.46 2621
3159.99 2731
3160.52 2753
3161.05 2715
3161.58 2677
3162.11 2636
3162.64 2633
3163.17 2687
3163.70 2736
3164.23 2584
3164.76 2577
3165.29 2483
3165.82 2519
3166.35 2483
3166.89 2449
3167.42 2409
3167.95 2477
3168.48 2477
3169.01 2391
3169.54 2350
3170.07 2405
3170.60 2332
3171.13 2419
3171.67 2410
3172.20 2431
3172.73 2492
3173.26 2569
3173.79 2577
3174.32 2617
3174.86 2602
3175.39 2607
3175.92 2781
3176.45 2544
3176.98 2568
3177.51 2541
3178.05 2532
3178.58 2442
3179.11 2484
3179.64 2418
3180.17 2452
3180.71 2446
3181.24 2423
3181.77 2490
3182.30 2437
3182.84 2446
3183.37 2371
3183.90 2406
3184.43 2390
3184.97 2242
3185.50 2323
3186.03 2246
3186.56 2437
3187.10 2414
3187.63 2353
3188.16 2409
3188.69 2303
3189.23 2318
3189.76 2336
3190.29 2376
3190.83 2387
3191.36 2251
3191.89 2289
3192.43 2345
3192.96 2373
3193.49 2320
3194.02 2325
3194.56 2348
3195.09 2313
3195.62 2385
3196.16 2330
3196.69 2314
3197.23 2333
3197.76 2461
3198.29 2362
3198.83 2455
3199.36 2432
3199.89 2425
3200.43 2436
3200.96 2375
3201.50 2384
3202.03 2436
3202.56 2421
3203.10 2505
3203.63 2481
3204.17 2580
3204.70 2508
3205.23 2436
3205.77 2438
3206.30 2588
3206.84 2532
3207.37 2643
3207.91 2752
3208.44 2763
3208.97 2797
3209.51 2891
3210.04 2925
3210.58 2994
3211.11 2958
3211.65 3007
3212.18 2925
3212.72 2815
3213.25 2792
3213.79 2801
3214.32 2563
3214.86 2561
3215.39 2538
3215.93 2478
3216.46 2400
3217.00 2324
3217.53 2389
3218.07 2349
3218.60 2299
3219.14 2363
3219.67 2299
3220.21 2363
3220.74 2411
3221.28 2453
3221.82 2376
3222.35 2529
3222.89 2639
3223.42 2594
3223.96 2732
3224.49 2745
3225.03 2797
3225.57 2870
3226.10 2793
3226.64 2723
3227.17 2693
3227.71 2631
3228.25 2720
3228.78 2569
3229.32 2474
3229.85 2310
3230.39 2343
3230.93 2401
3231.46 2326
3232.00 2307
3232.54 2373
3233.07 2397
3233.61 2489
3234.15 2500
3234.68 2477
3235.22 2444
3235.76 2564
3236.29 2523
3236.83 2473
3237.37 2620
3237.90 2792
3238.44 2763
3238.98 2704
3239.51 2643
3240.05 2779
3240.59 2884
3241.13 2757
3241.66 2722
3242.20 2557
3242.74 2502
3243.28 2556
3243.81 2473
3244.35 2626
3244.89 2611
3245.43 2614
3245.96 2574
3246.50 2558
3247.04 2607
3247.58 2686
3248.11 2655
3248.65 2766
3249.19 2830
3249.73 2842
3250.27 2956
3250.80 3129
3251.34 3537
3251.88 3551
3252.42 3977
3252.96 4378
3253.49 4517
3254.03 4848
3254.57 4681
3255.11 4837
3255.65 4656
3256.19 4328
3256.72 4257
3257.26 4009
3257.80 3723
3258.34 3494
3258.88 3429
3259.42 3411
3259.96 3422
3260.49 3384
3261.03 3406
3261.57 3352
3262.11 3533
3262.65 3597
3263.19 3669
3263.73 3714
3264.27 3744
3264.81 3864
3265.35 3856
3265.88 4143
3266.42 4060
3266.96 3910
3267.50 4031
3268.04 3918
3268.58 3907
3269.12 3798
3269.66 3671
3270.20 3512
3270.74 3445
3271.28 3221
3271.82 3153
3272.36 3123
3272.90 3224
3273.44 3080
3273.98 3216
3274.52 3225
3275.06 3093
3275.60 3179
3276.14 3166
3276.68 3104
3277.22 3007
3277.76 3200
3278.30 3248
3278.84 3276
3279.38 3343
3279.92 3152
3280.46 3172
3281.00 3303
3281.54 3261
3282.08 3221
3282.62 3332
3283.16 3195
3283.70 3212
3284.25 3287
3284.79 3250
3285.33 3313
3285.87 3353
3286.41 3454
3286.95 3508
3287.49 3275
3288.03 3283
3288.57 3330
3289.11 3373
3289.66 3352
3290.20 3429
3290.74 3652
3291.28 3530
3291.82 3777
3292.36 4048
3292.90 4149
3293.44 4341
3293.99 4624
3294.53 4915
3295.07 5190
3295.61 5482
3296.15 5458
3296.69 5848
3297.24 5697
3297.78 5527
3298.32 5492
3298.86 5250
3299.40 4765
3299.95 4692
3300.49 4533
3301.03 4316
3301.57 4247
3302.11 4158
3302.66 3955
3303.20 3886
3303.74 3909
3304.28 3859
3304.83 3768
3305.37 3765
3305.91 3848
3306.45 3873
3307.00 3724
3307.54 3807
3308.08 3651
3308.62 3667
3309.17 3901
3309.71 3775
3310.25 3908
3310.80 3878
3311.34 3944
3311.88 3902
3312.43 3781
3312.97 3795
3313.51 3840
3314.05 3998
3314.60 3813
3315.14 3914
3315.68 3927
3316.23 4187
3316.77 4230
3317.31 4486
3317.86 4847
3318.40 4956
3318.95 5397
3319.49 5722
3320.03 5791
3320.58 5938
3321.12 6122
3321.66 6231
3322.21 6163
3322.75 6144
3323.30 5927
3323.84 5844
3324.38 5606
3324.93 5359
3325.47 5319
3326.02 5311
3326.56 5048
3327.10 4876
3327.65 4845
3328.19 4874
3328.74 4898
3329.28 4904
3329.83 4844
3330.37 5076
3330.92 5432
3331.46 5988
3332.01 6829
3332.55 8427
3333.09 10615
3333.64 13529
3334.18 17356
3334.73 21729
3335.27 25872
3335.82 29688
3336.36 32115
3336.91 33262
3337.45 33638
3338.00 32264
3338.54 29434
3339.09 26136
3339.64 22651
3340.18 19339
3340.73 15835
3341.27 13344
3341.82 11000
3342.36 9208
3342.91 7662
3343.45 6404
3344.00 5823
3344.54 5112
3345.09 4838
3345.64 4687
3346.18 4519
3346.73 4322
3347.27 4303
3347.82 4092
3348.37 4039
3348.91 3972
3349.46 3804
3350.00 3819
3350.55 3777
3351.10 3564
3351.64 3505
3352.19 3491
3352.74 3441
3353.28 3438
3353.83 3451
3354.37 3530
3354.92 3658
3355.47 3628
3356.01 3678
3356.56 3724
3357.11 3871
3357.65 3834
3358.20 3791
3358.75 3744
3359.30 3657
3359.84 3646
3360.39 3603
3360.94 3499
3361.48 3547
3362.03 3639
3362.58 3644
3363.12 3670
3363.67 3754
3364.22 3665
3364.77 3671
3365.31 3634
3365.86 3625
3366.41 3636
3366.96 3620
3367.50 3614
3368.05 3631
3368.60 3561
3369.15 3458
3369.69 3554
3370.24 3713
3370.79 3845
3371.34 4190
3371.89 4644
3372.43 5044
3372.98 5686
3373.53 6145
3374.08 6466
3374.63 6770
3375.17 7090
3375.72 6889
3376.27 6541
3376.82 6196
3377.37 5851
3377.92 5209
3378.46 4852
3379.01 4317
3379.56 4121
3380.11 3891
3380.66 3541
3381.21 3403
3381.76 3217
3382.30 3211
3382.85 3180
3383.40 3104
3383.95 2929
3384.50 3092
3385.05 2884
3385.60 2774
3386.15 2788
3386.70 2812
3387.25 2806
3387.79 2670
3388.34 2741
3388.89 2740
3389.44 2858
3389.99 2763
3390.54 2832
3391.09 2799
3391.64 2677
3392.19 2864
3392.74 2826
3393.29 2747
3393.84 2778
3394.39 2772
3394.94 2895
3395.49 2996
3396.04 2953
3396.59 2920
3397.14 3066
3397.69 3072
3398.24 3132
3398.79 3110
3399.34 3149
3399.89 3123
3400.44 3024
3400.99 3176
3401.54 3011
3402.09 2974
3402.64 2900
3403.19 2886
3403.74 2892
3404.29 2848
3404.84 2670
3405.39 2790
3405.94 2789
3406.49 2751
3407.05 2771
3407.60 2724
3408.15 2744
3408.70 2721
3409.25 2871
3409.80 2949
3410.35 3014
3410.90 3364
3411.45 3494
3412.00 3403
3412.56 3425
3413.11 3516
3413.66 3594
3414.21 3559
3414.76 3519
3415.31 3438
3415.86 3242
3416.41 3259
3416.97 3164
3417.52 3049
3418.07 2938
3418.62 2964
3419.17 2769
3419.73 2825
3420.28 2793
3420.83 2794
3421.38 2609
3421.93 2532
3422.48 2530
3423.04 2648
3423.59 2639
3424.14 2558
3424.69 2506
3425.25 2476
3425.80 2485
3426.35 2538
3426.90 2535
3427.45 2471
3428.01 2440
3428.56 2358
3429.11 2398
3429.66 2373
3430.22 2382
3430.77 2321
3431.32 2272
3431.88 2291
3432.43 2226
3432.98 2276
3433.53 2318
3434.09 2308
3434.64 2384
3435.19 2388
3435.75 2389
3436.30 2393
3436.85 2426
3437.41 2415
3437.96 2538
3438.51 2539
3439.07 2565
3439.62 2604
3440.17 2646
3440.73 2702
3441.28 2659
3441.83 2593
3442.39 2549
3442.94 2464
3443.49 2412
3444.05 2403
3444.60 2340
3445.16 2430
3445.71 2380
3446.26 2300
3446.82 2332
3447.37 2290
3447.93 2327
3448.48 2331
3449.03 2257
3449.59 2287
3450.14 2284
3450.70 2299
3451.25 2236
3451.81 2226
3452.36 2255
3452.91 2145
3453.47 2195
3454.02 2247
3454.58 2196
3455.13 2319
3455.69 2217
3456.24 2238
3456.80 2289
3457.35 2254
3457.91 2342
3458.46 2275
3459.02 2168
3459.57 2309
3460.13 2302
3460.68 2204
3461.24 2251
3461.79 2244
3462.35 2267
3462.90 2389
3463.46 2387
3464.01 2385
3464.57 2466
3465.12 2482
3465.68 2435
3466.23 2414
3466.79 2437
3467.35 2562
3467.90 2534
3468.46 2552
3469.01 2457
3469.57 2475
3470.12 2631
3470.68 2610
3471.24 2692
3471.79 2679
3472.35 2700
3472.90 2801
3473.46 2689
3474.02 2609
3474.57 2705
3475.13 2612
3475.69 2672
3476.24 2586
3476.80 2601
3477.35 2683
3477.91 2699
3478.47 2716
3479.02 2869
3479.58 2829
3480.14 2898
3480.69 2929
3481.25 3008
3481.81 3120
3482.36 3023
3482.92 3000
3483.48 3042
3484.03 2948
3484.59 2929
3485.15 2908
3485.71 2952
3486.26 2988
3486.82 2974
3487.38 3028
3487.93 3109
3488.49 3129
3489.05 3221
3489.61 3543
3490.16 4038
3490.72 4681
3491.28 5526
3491.84 6185
3492.39 6487
3492.95 7202
3493.51 7474
3494.07 7219
3494.63 6834
3495.18 6169
3495.74 5551
3496.30 4889
3496.86 4431
3497.42 4103
3497.97 3854
3498.53 3532
3499.09 3425
3499.65 3599
3500.21 3488
3500.76 3461
3501.32 3660
3501.88 3566
3502.44 3749
3503.00 3954
3503.56 4179
3504.11 4530
3504.67 4888
3505.23 5232
3505.79 5344
3506.35 5102
3506.91 5296
3507.47 5012
3508.03 4761
3508.59 4751
3509.14 4426
3509.70 4042
3510.26 3878
3510.82 3775
3511.38 3661
3511.94 3515
3512.50 3422
3513.06 3301
3513.62 3224
3514.18 3113
3514.74 3017
3515.30 2905
3515.86 2782
3516.41 2740
3516.97 2546
3517.53 2533
3518.09 2611
3518.65 2674
3519.21 2626
3519.77 2695
3520.33 2559
3520.89 2553
3521.45 2516
3522.01 2541
3522.57 2501
3523.13 2558
3523.69 2622
3524.25 2580
3524.81 2700
3525.37 2579
3525.93 2558
3526.49 2645
3527.05 2695
3527.61 2671
3528.18 2701
3528.74 2634
3529.30 2741
3529.86 2732
3530.42 2789
3530.98 2736
3531.54 2648
3532.10 2592
3532.66 2597
3533.22 2597
3533.78 2578
3534.34 2595
3534.90 2595
3535.47 2577
3536.03 2567
3536.59 2712
3537.15 2620
3537.71 2701
3538.27 2680
3538.83 2732
3539.39 2606
3539.96 2644
3540.52 2607
3541.08 2590
3541.64 2611
3542.20 2733
3542.76 2793
3543.32 2803
3543.89 2849
3544.45 2833
3545.01 2844
3545.57 2795
3546.13 2803
3546.70 2734
3547.26 2659
3547.82 2723
3548.38 2496
3548.94 2429
3549.51 2509
3550.07 2444
3550.63 2544
3551.19 2498
3551.76 2496
3552.32 2534
3552.88 2482
3553.44 2452
3554.01 2366
3554.57 2360
3555.13 2379
3555.69 2350
3556.26 2303
3556.82 2327
3557.38 2431
3557.94 2384
3558.51 2324
3559.07 2358
3559.63 2348
3560.20 2323
3560.76 2304
3561.32 2382
3561.89 2368
3562.45 2394
3563.01 2392
3563.57 2482
3564.14 2554
3564.70 2493
3565.26 2573
3565.83 2587
3566.39 2619
3566.96 2649
3567.52 2587
3568.08 2588
3568.65 2563
3569.21 2408
3569.77 2480
3570.34 2326
3570.90 2255
3571.47 2285
3572.03 2274
3572.59 2261
3573.16 2263
3573.72 2342
3574.29 2357
3574.85 2538
3575.41 2678
3575.98 2866
3576.54 3021
3577.11 3021
3577.67 2989
3578.24 2977
3578.80 3115
3579.36 3183
3579.93 3065
3580.49 2834
3581.06 2771
3581.62 2733
3582.19 2659
3582.75 2584
3583.32 2558
3583.88 2511
3584.45 2492
3585.01 2411
3585.58 2407
3586.14 2243
3586.71 2279
3587.27 2402
3587.84 2253
3588.40 2160
3588.97 2222
3589.53 2248
3590.10 2265
3590.66 2205
3591.23 2175
3591.80 2279
3592.36 2319
3592.93 2316
3593.49 2213
3594.06 2254
3594.62 2289
3595.19 2245
3595.76 2183
3596.32 2259
3596.89 2288
3597.45 2264
3598.02 2225
3598.59 2355
3599.15 2374
3599.72 2361
3600.28 2492
3600.85 2325
3601.42 2307
3601.98 2300
3602.55 2335
3603.12 2301
3603.68 2352
3604.25 2342
3604.81 2328
3605.38 2295
3605.95 2258
3606.51 2253
3607.08 2179
3607.65 2191
3608.21 2224
3608.78 2151
3609.35 2177
3609.92 2215
3610.48 2230
3611.05 2224
3611.62 2077
3612.18 2131
3612.75 2202
3613.32 2213
3613.89 2232
3614.45 2394
3615.02 2556
3615.59 2749
3616.15 3082
3616.72 3453
3617.29 3935
3617.86 4254
3618.42 4572
3618.99 4696
3619.56 4729
3620.13 4659
3620.70 4540
3621.26 4088
3621.83 3841
3622.40 3594
3622.97 3347
3623.54 3078
3624.10 2835
3624.67 2556
3625.24 2474
3625.81 2354
3626.38 2295
3626.94 2242
3627.51 2204
3628.08 2185
3628.65 2130
3629.22 2125
3629.79 2177
3630.35 2244
3630.92 2203
3631.49 2212
3632.06 2195
3632.63 2221
3633.20 2208
3633.77 2142
3634.34 2099
3634.90 2103
3635.47 2086
3636.04 2141
3636.61 2048
3637.18 2014
3637.75 2046
3638.32 2074
3638.89 2193
3639.46 2334
3640.03 2381
3640.60 2300
3641.17 2363
3641.73 2473
3642.30 2531
3642.87 2543
3643.44 2483
3644.01 2570
3644.58 2462
3645.15 2434
3645.72 2436
3646.29 2468
3646.86 2472
3647.43 2478
3648.00 2492
3648.57 2495
3649.14 2394
3649.71 2522
3650.28 2513
3650.85 2350
3651.42 2364
3651.99 2389
3652.56 2583
3653.13 2571
3653.70 2591
3654.27 2608
3654.84 2736
3655.41 2789
3655.98 2832
3656.56 2695
3657.13 2831
3657.70 2784
3658.27 2840
3658.84 2931
3659.41 2895
3659.98 2909
3660.55 3000
3661.12 2883
3661.69 2889
3662.26 2808
3662.83 2576
3663.41 2564
3663.98 2464
3664.55 2356
3665.12 2449
3665.69 2586
3666.26 2497
3666.83 2545
3667.41 2506
3667.98 2497
3668.55 2476
3669.12 2453
3669.69 2519
3670.26 2335
3670.83 2402
3671.41 2409
3671.98 2394
3672.55 2363
3673.12 2372
3673.69 2328
3674.27 2470
3674.84 2556
3675.41 2479
3675.98 2550
3676.55 2552
3677.13 2585
3677.70 2612
3678.27 2697
3678.84 2696
3679.42 2745
3679.99 2633
3680.56 2667
3681.13 2650
3681.71 2607
3682.28 2442
3682.85 2564
3683.42 2400
3684.00 2302
3684.57 2294
3685.14 2348
3685.71 2325
3686.29 2295
3686.86 2223
3687.43 2193
3688.01 2298
3688.58 2332
3689.15 2457
3689.73 2497
3690.30 2613
3690.87 2639
3691.45 2727
3692.02 2710
3692.59 2708
3693.17 2678
3693.74 2587
3694.31 2551
3694.89 2484
3695.46 2398
3696.03 2422
3696.61 2274
3697.18 2230
3697.75 2255
3698.33 2191
3698.90 2203
3699.48 2174
3700.05 2277
3700.62 2278
3701.20 2269
3701.77 2222
3702.35 2252
3702.92 2297
3703.50 2390
3704.07 2294
3704.64 2297
3705.22 2435
3705.79 2417
3706.37 2416
3706.94 2352
3707.52 2337
3708.09 2209
3708.67 2350
3709.24 2416
3709.81 2317
3710.39 2226
3710.96 2270
3711.54 2252
3712.11 2308
3712.69 2308
3713.26 2292
3713.84 2275
3714.41 2303
3714.99 2189
3715.56 2291
3716.14 2318
3716.71 2252
3717.29 2317
3717.87 2377
3718.44 2263
3719.02 2265
3719.59 2215
3720.17 2206
3720.74 2134
3721.32 2158
3721.89 2206
3722.47 2128
3723.05 2131
3723.62 2190
3724.20 2175
3724.77 2203
3725.35 2115
3725.93 2052
3726.50 2076
3727.08 2074
3727.65 2016
3728.23 2160
3728.81 2241
3729.38 2343
3729.96 2361
3730.53 2563
3731.11 2757
3731.69 2991
3732.26 3344
3732.84 3524
3733.42 3695
3733.99 3771
3734.57 3925
3735.15 3813
3735.72 3806
3736.30 3538
3736.88 3324
3737.45 3175
3738.03 2998
3738.61 2848
3739.18 2650
3739.76 2557
3740.34 2531
3740.92 2557
3741.49 2363
3742.07 2280
3742.65 2434
3743.23 2405
3743.80 2239
3744.38 2228
3744.96 2225
3745.53 2260
3746.11 2203
3746.69 2169
3747.27 2079
3747.85 2183
3748.42 2259
3749.00 2185
3749.58 2165
3750.16 2092
3750.73 2095
3751.31 2205
3751.89 2157
3752.47 2074
3753.05 2107
3753.62 2168
3754.20 2088
3754.78 2105
3755.36 1987
3755.94 2053
3756.52 2201
3757.09 2156
3757.67 2245
3758.25 2216
3758.83 2240
3759.41 2336
3759.99 2340
3760.57 2318
3761.14 2334
3761.72 2366
3762.30 2406
3762.88 2568
3763.46 2466
3764.04 2394
3764.62 2483
3765.20 2480
3765.77 2443
3766.35 2490
3766.93 2488
3767.51 2463
3768.09 2376
3768.67 2303
3769.25 2411
3769.83 2346
3770.41 2413
3770.99 2479
3771.57 2414
3772.15 2396
3772.73 2375
3773.31 2351
3773.89 2324
3774.47 2319
3775.05 2247
3775.63 2227
3776.21 2256
3776.79 2212
3777.37 2193
3777.95 2134
3778.53 2234
3779.11 2228
3779.69 2180
3780.27 2143
3780.85 2149
3781.43 2206
3782.01 2074
3782.59 2005
3783.17 2018
3783.75 2061
3784.33 2067
3784.91 1991
3785.49 2053
3786.07 2120
3786.65 2164
3787.23 2169
3787.81 2166
3788.39 2150
3788.97 2129
3789.55 2110
3790.14 2126
3790.72 2098
3791.30 2173
3791.88 2163
3792.46 2225
3793.04 2239
3793.62 2163
3794.20 2206
3794.78 2164
3795.37 2215
3795.95 2239
3796.53 2177
3797.11 2207
3797.69 2233
3798.27 2233
3798.85 2145
3799.44 2200
3800.02 2249
3800.60 2253
3801.18 2359
3801.76 2371
3802.34 2332
3802.93 2454
3803.51 2560
3804.09 2604
3804.67 2484
3805.25 2599
3805.84 2534
3806.42 2551
3807.00 2647
3807.58 2764
3808.17 2790
3808.75 2933
3809.33 3087
3809.91 3093
3810.50 3132
3811.08 2950
3811.66 2995
3812.24 2962
3812.83 2848
3813.41 2784
3813.99 2746
3814.57 2705
3815.16 2703
3815.74 2730
3816.32 2748
3816.91 2687
3817.49 2775
3818.07 2569
3818.65 2453
3819.24 2375
3819.82 2420
3820.40 2399
3820.99 2334
3821.57 2348
3822.15 2467
3822.74 2459
3823.32 2467
3823.90 2485
3824.49 2497
3825.07 2433
3825.66 2386
3826.24 2411
3826.82 2498
3827.41 2357
3827.99 2418
3828.57 2367
3829.16 2267
3829.74 2360
3830.33 2287
3830.91 2409
3831.49 2467
3832.08 2465
3832.66 2600
3833.25 2498
3833.83 2470
3834.42 2454
3835.00 2371
3835.58 2418
3836.17 2389
3836.75 2367
3837.34 2443
3837.92 2333
3838.51 2488
3839.09 2475
3839.68 2396
3840.26 2312
3840.85 2303
3841.43 2330
3842.02 2419
3842.60 2345
3843.19 2283
3843.77 2394
3844.36 2508
3844.94 2548
3845.53 2686
3846.11 2567
3846.70 2648
3847.28 2711
3847.87 2725
3848.45 2738
3849.04 2506
3849.62 2506
3850.21 2470
3850.79 2403
3851.38 2388
3851.97 2316
3852.55 2410
3853.14 2374
3853.72 2368
3854.31 2370
3854.89 2416
3855.48 2512
3856.07 2493
3856.65 2431
3857.24 2524
3857.82 2720
3858.41 2972
3859.00 3279
3859.58 3670
3860.17 4171
3860.76 4811
3861.34 5300
3861.93 5797
3862.51 6117
3863.10 6123
3863.69 5877
3864.27 5764
3864.86 5223
3865.45 4631
3866.03 4320
3866.62 3821
3867.21 3436
3867.79 3101
3868.38 2858
3868.97 2888
3869.55 2716
3870.14 2567
3870.73 2517
3871.32 2475
3871.90 2389
3872.49 2331
3873.08 2458
3873.67 2507
3874.25 2603
3874.84 2591
3875.43 2543
3876.01 2471
3876.60 2390
3877.19 2373
3877.78 2344
3878.36 2332
3878.95 2196
3879.54 2235
3880.13 2242
3880.72 2327
3881.30 2285
3881.89 2241
3882.48 2172
3883.07 2201
3883.66 2226
3884.24 2195
3884.83 2201
3885.42 2136
3886.01 2206
3886.60 2183
3887.18 2268
3887.77 2470
3888.36 2404
3888.95 2460
3889.54 2489
3890.13 2465
3890.72 2606
3891.30 2645
3891.89 2632
3892.48 2683
3893.07 2579
3893.66 2477
3894.25 2572
3894.84 2521
3895.43 2546
3896.02 2461
3896.60 2443
3897.19 2505
3897.78 2508
3898.37 2595
3898.96 2665
3899.55 2624
3900.14 2746
3900.73 2742
3901.32 2820
3901.91 2785
3902.50 2716
3903.09 2601
3903.68 2614
3904.27 2470
3904.86 2327
3905.44 2293
3906.03 2316
3906.62 2228
3907.21 2185
3907.80 2108
3908.39 2259
3908.98 2178
3909.57 2230
3910.16 2082
3910.75 2051
3911.34 2102
3911.93 2004
3912.52 2025
3913.11 2038
3913.71 1985
3914.30 1958
3914.89 1961
3915.48 2075
3916.07 2111
3916.66 1978
3917.25 2026
3917.84 2018
3918.43 2006
3919.02 1914
3919.61 2017
3920.20 2055
3920.79 1999
3921.38 2007
3921.97 2097
3922.57 2075
3923.16 2038
3923.75 1934
3924.34 1980
3924.93 2035
3925.52 2017
3926.11 1902
3926.70 1901
3927.29 1956
3927.89 1969
3928.48 1976
3929.07 1991
3929.66 1933
3930.25 1962
3930.84 2023
3931.44 1995
3932.03 1995
3932.62 1901
3933.21 1916
3933.80 1888
3934.39 1954
3934.99 1934
3935.58 1992
3936.17 1934
3936.76 1961
3937.35 1963
3937.95 1993
3938.54 2092
3939.13 2060
3939.72 2035
3940.32 2004
3940.91 2069
3941.50 2145
3942.09 2208
3942.69 2163
3943.28 2157
3943.87 2107
3944.46 2100
3945.06 2127
3945.65 2023
3946.24 2064
3946.83 1917
3947.43 1991
3948.02 1965
3948.61 2031
3949.21 1970
3949.80 1942
3950.39 1912
3950.98 1938
3951.58 1988
3952.17 1900
3952.76 1853
3953.36 1897
3953.95 1816
3954.54 1818
3955.14 1919
3955.73 1960
3956.32 2018
3956.92 1962
3957.51 1933
3958.11 1882
3958.70 2014
3959.29 2033
3959.89 2178
3960.48 2100
3961.07 2112
3961.67 2119
3962.26 2046
3962.86 2081
3963.45 1911
3964.04 1949
3964.64 2107
3965.23 2110
3965.83 2110
3966.42 2094
3967.02 2097
3967.61 2060
3968.20 2121
3968.80 2134
3969.39 2081
3969.99 2092
3970.58 2128
3971.18 2082
3971.77 2072
3972.37 2049
3972.96 2022
3973.56 2001
3974.15 1941
3974.75 1967
3975.34 2012
3975.94 2129
3976.53 2104
3977.13 2049
3977.72 2179
3978.32 2208
3978.91 2244
3979.51 2233
3980.10 2270
3980.70 2221
3981.29 2125
3981.89 2117
3982.48 2033
3983.08 2144
3983.68 2052
3984.27 2066
3984.87 2082
3985.46 2027
3986.06 2056
3986.65 2074
3987.25 2208
3987.85 2097
3988.44 2107
3989.04 2096
3989.63 2049
3990.23 2135
3990.83 2184
3991.42 2068
3992.02 2073
3992.61 2111
3993.21 2137
3993.81 2133
3994.40 2183
3995.00 2209
3995.60 2123
3996.19 2114
3996.79 2234
3997.39 2236
3997.98 2130
3998.58 2248
3999.18 2343
3999.77 2318
4000.37 2199
4000.97 2203
4001.56 2215
4002.16 2250
4002.76 2241
4003.35 2124
4003.95 2113
4004.55 2129
4005.15 2084
4005.74 2090
4006.34 2113
4006.94 2132
4007.53 2106
4008.13 2151
4008.73 2226
4009.33 2125
4009.92 2047
4010.52 2190
4011.12 2112
4011.72 2048
4012.32 2122
4012.91 2083
4013.51 2104
4014.11 2142
4014.71 2254
4015.30 2096
4015.90 2162
4016.50 2230
4017.10 2321
4017.70 2349
4018.29 2263
4018.89 2310
4019.49 2305
4020.09 2211
4020.69 2240
4021.29 2130
4021.88 2122
4022.48 2175
4023.08 2088
4023.68 2082
4024.28 2081
4024.88 1996
4025.48 2065
4026.07 2090
4026.67 2140
4027.27 2127
4027.87 2144
4028.47 2181
4029.07 2283
4029.67 2263
4030.27 2341
4030.87 2297
4031.47 2238
4032.06 2243
4032.66 2229
4033.26 2211
4033.86 2161
4034.46 2118
4035.06 2192
4035.66 2199
4036.26 2147
4036.86 2004
4037.46 2035
4038.06 1943
4038.66 1933
4039.26 1888
4039.86 1875
4040.46 1903
4041.06 1936
4041.66 1947
4042.26 1901
4042.86 1873
4043.46 1885
4044.06 1933
4044.66 1999
4045.26 1932
4045.86 1926
4046.46 1921
4047.06 1899
4047.66 1963
4048.26 1926
4048.86 2006
4049.46 1938
4050.06 2034
4050.66 1998
4051.26 1974
4051.86 1976
4052.46 2005
4053.06 1997
4053.66 1991
4054.27 2023
4054.87 2042
4055.47 1963
4056.07 1983
4056.67 2025
4057.27 1935
4057.87 1883
4058.47 1992
4059.07 1878
4059.67 1950
4060.28 1965
4060.88 1940
4061.48 1994
4062.08 1959
4062.68 1975
4063.28 2058
4063.88 2123
4064.49 2117
4065.09 2234
4065.69 2233
4066.29 2361
4066.89 2350
4067.49 2417
4068.10 2329
4068.70 2294
4069.30 2249
4069.90 2249
4070.50 2104
4071.11 2033
4071.71 1950
4072.31 1915
4072.91 1881
4073.52 1939
4074.12 1902
4074.72 1812
4075.32 1774
4075.92 1811
4076.53 1818
4077.13 1815
4077.73 1684
4078.34 1790
4078.94 1813
4079.54 1746
4080.14 1775
4080.75 1749
4081.35 1741
4081.95 1831
4082.55 1842
4083.16 1816
4083.76 1950
4084.36 1832
4084.97 1824
4085.57 1790
4086.17 1818
4086.78 1755
4087.38 1833
4087.98 1854
4088.59 1836
4089.19 1810
4089.79 1815
4090.40 1801
4091.00 1832
4091.60 1861
4092.21 1804
4092.81 1828
4093.41 1797
4094.02 1748
4094.62 1788
4095.23 1893
4095.83 1898
4096.43 1904
4097.04 1846
4097.64 1875
4098.25 2006
4098.85 1970
4099.45 1853
4100.06 1948
4100.66 1893
4101.27 1951
4101.87 1928
4102.48 1916
4103.08 1862
4103.68 1839
4104.29 1876
4104.89 1848
4105.50 1835
4106.10 1814
4106.71 1895
4107.31 1891
4107.92 1882
4108.52 1796
4109.13 1882
4109.73 1870
4110.34 1807
4110.94 1763
4111.55 1770
4112.15 1800
4112.76 1735
4113.36 1742
4113.97 1798
4114.57 1757
4115.18 1684
4115.78 1742
4116.39 1778
4116.99 1871
4117.60 1840
4118.21 1800
4118.81 1799
4119.42 1818
4120.02 1769
4120.63 1806
4121.23 1847
4121.84 1768
4122.45 1742
4123.05 1730
4123.66 1808
4124.26 1837
4124.87 1819
4125.48 1755
4126.08 1672
4126.69 1817
4127.29 1858
4127.90 1812
4128.51 1800
4129.11 1864
4129.72 1827
4130.33 1816
4130.93 1798
4131.54 1893
4132.15 1838
4132.75 1893
4133.36 1899
4133.97 1987
4134.57 1954
4135.18 1996
4135.79 2015
4136.39 2144
4137.00 2038
4137.61 2020
4138.21 2028
4138.82 2026
4139.43 2033
4140.04 1999
4140.64 2081
4141.25 2172
4141.86 2140
4142.46 2079
4143.07 2188
4143.68 2201
4144.29 2327
4144.89 2298
4145.50 2162
4146.11 2214
4146.72 2136
4147.32 2107
4147.93 2025
4148.54 2028
4149.15 2017
4149.76 1981
4150.36 1915
4150.97 1878
4151.58 1892
4152.19 1898
4152.80 1874
4153.40 1892
4154.01 1914
4154.62 1797
4155.23 1800
4155.84 1662
4156.45 1716
4157.05 1792
4157.66 1786
4158.27 1830
4158.88 1764
4159.49 1898
4160.10 1848
4160.71 1873
4161.31 1961
4161.92 1880
4162.53 1781
4163.14 1832
4163.75 1833
4164.36 1920
4164.97 1885
4165.58 1878
4166.19 1953
4166.79 1927
4167.40 1945
4168.01 1941
4168.62 2001
4169.23 1959
4169.84 2044
4170.45 2185
4171.06 2255
4171.67 2339
4172.28 2302
4172.89 2316
4173.50 2388
4174.11 2333
4174.72 2394
4175.33 2326
4175.94 2304
4176.55 2231
4177.16 2168
4177.77 2194
4178.38 2161
4178.99 2202
4179.60 2131
4180.21 2000
4180.82 1956
4181.43 1954
4182.04 1964
4182.65 1895
4183.26 1928
4183.87 1838
4184.48 1811
4185.09 1854
4185.70 1874
4186.31 1822
4186.92 1825
4187.53 1841
4188.14 1865
4188.75 1839
4189.36 1798
4189.97 1786
4190.58 1927
4191.20 1911
4191.81 1863
4192.42 1966
4193.03 1977
4193.64 2021
4194.25 2163
4194.86 2097
4195.47 2130
4196.08 2136
4196.70 2164
4197.31 2067
4197.92 2031
4198.53 2041
4199.14 2007
4199.75 1971
4200.36 2009
4200.98 1904
4201.59 1852
4202.20 1887
4202.81 1879
4203.42 1939
4204.03 1960
4204.65 1960
4205.26 1900
4205.87 1889
4206.48 1937
4207.09 1916
4207.71 2043
4208.32 2091
4208.93 2047
4209.54 2077
4210.16 2125
4210.77 2088
4211.38 2050
4211.99 2102
4212.60 2051
4213.22 2027
4213.83 2096
4214.44 2050
4215.05 2020
4215.67 2059
4216.28 2148
4216.89 2160
4217.51 2151
4218.12 2283
4218.73 2345
4219.34 2425
4219.96 2428
4220.57 2539
4221.18 2477
4221.80 2558
4222.41 2738
4223.02 2736
4223.64 2641
4224.25 2720
4224.86 2647
4225.48 2596
4226.09 2632
4226.70 2856
4227.32 2878
4227.93 3131
4228.54 3311
4229.16 3406
4229.77 3514
4230.39 3336
4231.00 3346
4231.61 2929
4232.23 2774
4232.84 2706
4233.45 2557
4234.07 2483
4234.68 2382
4235.30 2275
4235.91 2331
4236.53 2495
4237.14 2409
4237.75 2257
4238.37 2135
4238.98 2131
4239.60 2101
4240.21 2183
4240.83 2235
4241.44 2181
4242.05 2176
4242.67 2256
4243.28 2184
4243.90 2182
4244.51 2262
4245.13 2321
4245.74 2293
4246.36 2280
4246.97 2162
4247.59 2141
4248.20 2187
4248.82 2192
4249.43 2180
4250.05 2129
4250.66 2103
4251.28 2131
4251.89 2169
4252.51 2188
4253.13 2096
4253.74 2070
4254.36 2074
4254.97 2109
4255.59 2112
4256.20 2099
4256.82 2144
4257.43 2033
4258.05 2080
4258.67 2122
4259.28 2106
4259.90 2161
4260.51 2158
4261.13 2261
4261.75 2325
4262.36 2351
4262.98 2385
4263.59 2509
4264.21 2576
4264.83 2530
4265.44 2514
4266.06 2400
4266.67 2440
4267.29 2293
4267.91 2309
4268.52 2205
4269.14 2212
4269.76 2113
4270.37 2020
4270.99 2122
4271.61 2059
4272.22 2022
4272.84 2031
4273.46 2182
4274.07 2000
4274.69 2145
4275.31 2187
4275.93 2180
4276.54 2209
4277.16 2190
4277.78 2352
4278.39 2368
4279.01 2350
4279.63 2363
4280.25 2311
4280.86 2253
4281.48 2261
4282.10 2190
4282.72 2170
4283.33 2078
4283.95 2066
4284.57 1981
4285.19 1903
4285.80 1910
4286.42 1995
4287.04 2036
4287.66 1926
4288.28 1893
4288.89 1834
4289.51 1832
4290.13 1795
4290.75 1836
4291.37 1865
4291.98 1841
4292.60 1906
4293.22 1895
4293.84 1782
4294.46 1827
4295.08 1794
4295.69 1826
4296.31 1910
4296.93 1934
4297.55 1927
4298.17 1915
4298.79 1878
4299.41 1833
4300.03 1857
4300.64 1890
4301.26 1920
4301.88 1820
4302.50 1865
4303.12 1836
4303.74 1928
4304.36 1937
4304.98 1968
4305.60 1949
4306.22 1920
4306.83 1929
4307.45 1883
4308.07 1978
4308.69 1927
4309.31 1975
4309.93 1912
4310.55 1911
4311.17 1853
4311.79 1927
4312.41 1922
4313.03 1941
4313.65 2074
4314.27 1999
4314.89 1939
4315.51 1917
4316.13 1960
4316.75 1934
4317.37 1875
4317.99 1860
4318.61 1974
4319.23 1916
4319.85 1950
4320.47 1984
4321.09 2003
4321.71 2009
4322.33 1988
4322.95 1978
4323.57 2078
4324.19 2040
4324.81 2063
4325.43 2114
4326.05 2233
4326.67 2298
4327.30 2210
4327.92 2211
4328.54 2254
4329.16 2291
4329.78 2399
4330.40 2482
4331.02 2496
4331.64 2747
4332.26 2960
4332.88 3219
4333.51 3374
4334.13 3520
4334.75 3592
4335.37 3414
4335.99 3262
4336.61 3114
4337.23 3018
4337.86 2992
4338.48 2899
4339.10 2868
4339.72 2964
4340.34 2834
4340.96 2747
4341.59 2698
4342.21 2568
4342.83 2573
4343.45 2709
4344.07 2678
4344.69 2682
4345.32 2980
4345.94 3307
4346.56 3486
4347.18 3641
4347.81 3921
4348.43 4049
4349.05 3893
4349.67 3679
4350.29 3543
4350.92 3247
4351.54 3032
4352.16 3014
4352.78 2984
4353.41 2973
4354.03 2903
4354.65 2757
4355.28 2607
4355.90 2487
4356.52 2448
4357.14 2433
4357.77 2353
4358.39 2432
4359.01 2455
4359.64 2461
4360.26 2431
4360.88 2330
4361.50 2250
4362.13 2209
4362.75 2304
4363.37 2258
4364.00 2162
4364.62 2204
4365.25 2146
4365.87 2192
4366.49 2324
4367.12 2346
4367.74 2234
4368.36 2195
4368.99 2102
4369.61 2070
4370.23 2110
4370.86 2048
4371.48 2019
4372.11 2014
4372.73 2035
4373.35 2060
4373.98 2020
4374.60 2052
4375.23 2035
4375.85 1985
4376.47 1981
4377.10 1942
4377.72 2046
4378.35 2019
4378.97 2058
4379.60 1993
4380.22 1986
4380.85 2014
4381.47 2073
4382.10 2017
4382.72 2085
4383.34 2023
4383.97 2038
4384.59 2051
4385.22 2039
4385.84 2049
4386.47 2029
4387.09 2005
4387.72 2086
4388.34 2054
4388.97 2011
4389.59 2054
4390.22 2163
4390.85 2332
4391.47 2170
4392.10 2258
4392.72 2282
4393.35 2237
4393.97 2414
4394.60 2291
4395.22 2171
4395.85 2018
4396.47 1986
4397.10 2002
4397.73 1987
4398.35 1879
4398.98 1868
4399.60 1918
4400.23 1935
4400.86 1993
4401.48 1904
4402.11 1949
4402.73 1973
4403.36 2012
4403.99 1981
4404.61 1908
4405.24 1817
4405.87 1920
4406.49 1792
4407.12 1815
4407.74 1862
4408.37 1825
4409.00 1911
4409.62 1876
4410.25 1793
4410.88 1895
4411.50 1963
4412.13 1928
4412.76 1877
4413.38 1861
4414.01 1897
4414.64 1966
4415.27 1943
4415.89 1887
4416.52 1848
4417.15 1826
4417.77 1883
4418.40 1910
4419.03 1921
4419.66 1942
4420.28 1961
4420.91 1907
4421.54 1878
4422.17 1882
4422.79 1854
4423.42 1834
4424.05 1854
4424.68 1748
4425.30 1755
4425.93 1728
4426.56 1713
4427.19 1734
4427.82 1764
4428.44 1728
4429.07 1670
4429.70 1665
4430.33 1697
4430.96 1713
4431.58 1768
4432.21 1751
4432.84 1768
4433.47 1728
4434.10 1637
4434.73 1729
4435.35 1787
4435.98 1780
4436.61 1756
4437.24 1843
4437.87 1725
4438.50 1744
4439.13 1715
4439.75 1748
4440.38 1753
4441.01 1749
4441.64 1708
4442.27 1674
4442.90 1675
4443.53 1686
4444.16 1663
4444.79 1668
4445.42 1638
4446.04 1722
4446.67 1661
4447.30 1716
4447.93 1729
4448.56 1810
4449.19 1766
4449.82 1749
4450.45 1795
4451.08 1777
4451.71 1749
4452.34 1752
4452.97 1771
4453.60 1770
4454.23 1832
4454.86 1727
4455.49 1848
4456.12 1874
4456.75 1757
4457.38 1892
4458.01 1922
4458.64 1891
4459.27 1814
4459.90 1864
4460.53 1814
4461.16 1774
4461.79 1754
4462.42 1763
4463.05 1736
4463.68 1655
4464.31 1634
4464.94 1656
4465.57 1633
4466.20 1699
4466.83 1558
4467.46 1640
4468.09 1766
4468.73 1700
4469.36 1709
4469.99 1607
4470.62 1720
4471.25 1779
4471.88 1789
4472.51 1729
4473.14 1711
4473.77 1681
4474.40 1713
4475.04 1703
4475.67 1677
4476.30 1680
4476.93 1709
4477.56 1673
4478.19 1690
4478.82 1665
4479.46 1646
4480.09 1723
4480.72 1751
4481.35 1679
4481.98 1734
4482.61 1854
4483.25 1865
4483.88 1844
4484.51 1847
4485.14 1750
4485.77 1766
4486.41 1745
4487.04 1829
4487.67 1832
4488.30 1854
4488.93 1901
4489.57 1831
4490.20 1792
4490.83 1686
4491.46 1716
4492.10 1828
4492.73 1698
4493.36 1816
4493.99 1806
4494.63 1772
4495.26 1767
4495.89 1804
4496.52 1825
4497.16 1759
4497.79 1891
4498.42 1779
4499.06 1817
4499.69 1920
4500.32 1926
4500.96 2035
4501.59 2113
4502.22 2228
4502.86 2411
4503.49 2368
4504.12 2436
4504.75 2335
4505.39 2320
4506.02 2319
4506.66 2239
4507.29 2139
4507.92 2118
4508.56 2001
4509.19 2021
4509.82 1962
4510.46 1928
4511.09 1911
4511.72 1984
4512.36 1976
4512.99 1991
4513.63 2099
4514.26 1923
4514.89 1858
4515.53 1953
4516.16 1987
4516.80 1920
4517.43 1945
4518.07 1882
4518.70 1885
4519.33 1793
4519.97 1817
4520.60 1843
4521.24 1838
4521.87 1973
4522.51 1971
4523.14 1950
4523.78 2013
4524.41 2043
4525.05 2081
4525.68 2128
4526.32 2130
4526.95 2184
4527.59 2300
4528.22 2423
4528.86 2655
4529.49 2920
4530.13 3520
4530.76 4071
4531.40 4446
4532.03 4670
4532.67 4971
4533.30 5087
4533.94 4941
4534.57 4622
4535.21 4307
4535.84 3912
4536.48 3424
4537.11 3013
4537.75 2827
4538.39 2604
4539.02 2404
4539.66 2271
4540.29 2125
4540.93 2070
4541.57 2018
4542.20 2011
4542.84 2046
4543.47 1953
4544.11 1905
4544.75 1969
4545.38 1943
4546.02 1926
4546.65 1888
4547.29 1919
4547.93 1927
4548.56 1963
4549.20 1920
4549.84 1933
4550.47 1931
4551.11 1899
4551.75 1869
4552.38 1841
4553.02 1914
4553.66 1852
4554.29 1945
4554.93 1993
4555.57 1865
4556.20 1834
4556.84 1827
4557.48 1840
4558.11 1818
4558.75 1879
4559.39 1921
4560.03 1852
4560.66 1943
4561.30 1978
4561.94 2014
4562.58 1924
4563.21 1992
4563.85 2000
4564.49 1941
4565.13 1967
4565.76 1997
4566.40 1917
4567.04 2048
4567.68 2104
4568.31 2151
4568.95 2245
4569.59 2294
4570.23 2322
4570.87 2319
4571.50 2420
4572.14 2384
4572.78 2367
4573.42 2305
4574.06 2303
4574.69 2258
4575.33 2200
4575.97 2175
4576.61 2209
4577.25 2154
4577.89 2071
4578.53 2048
4579.16 2015
4579.80 1969
4580.44 1993
4581.08 1906
4581.72 1847
4582.36 1905
4583.00 1877
4583.63 1869
4584.27 1903
4584.91 1912
4585.55 1902
4586.19 1905
4586.83 1931
4587.47 1955
4588.11 2003
4588.75 1997
4589.39 1968
4590.03 1890
4590.67 1986
4591.30 2101
4591.94 2263
4592.58 2228
4593.22 2128
4593.86 2176
4594.50 2086
4595.14 2028
4595.78 2019
4596.42 1924
4597.06 1868
4597.70 1855
4598.34 1854
4598.98 1875
4599.62 1853
4600.26 1873
4600.90 1843
4601.54 1820
4602.18 1835
4602.82 1798
4603.46 1821
4604.10 1814
4604.74 1836
4605.38 1903
4606.02 1871
4606.66 1947
4607.30 1957
4607.94 1964
4608.59 1982
4609.23 2012
4609.87 2116
4610.51 1996
4611.15 1975
4611.79 1955
4612.43 1909
4613.07 1905
4613.71 1933
4614.35 1872
4614.99 1914
4615.64 1923
4616.28 1919
4616.92 1862
4617.56 1825
4618.20 1819
4618.84 1736
4619.48 1687
4620.12 1731
4620.77 1738
4621.41 1729
4622.05 1758
4622.69 1761
4623.33 1582
4623.97 1657
4624.62 1628
4625.26 1728
4625.90 1706
4626.54 1639
4627.18 1753
4627.82 1719
4628.47 1630
4629.11 1760
4629.75 1802
4630.39 1774
4631.03 1848
4631.68 1808
4632.32 1878
4632.96 1968
4633.60 2023
4634.25 2007
4634.89 2025
4635.53 2081
4636.17 2017
4636.82 1984
4637.46 1993
4638.10 2046
4638.74 1991
4639.39 2113
4640.03 2151
4640.67 2160
4641.32 1992
4641.96 2000
4642.60 1922
4643.24 1934
4643.89 1901
4644.53 1795
4645.17 1792
4645.82 1770
4646.46 1807
4647.10 1904
4647.75 1889
4648.39 1874
4649.03 1861
4649.68 1784
4650.32 1756
4650.96 1841
4651.61 1809
4652.25 1847
4652.89 1974
4653.54 1900
4654.18 1931
4654.83 1837
4655.47 1958
4656.11 1880
4656.76 1843
4657.40 1770
4658.05 1714
4658.69 1753
4659.33 1673
4659.98 1682
4660.62 1665
4661.27 1693
4661.91 1631
4662.56 1742
4663.20 1711
4663.84 1703
4664.49 1649
4665.13 1639
4665.78 1622
4666.42 1633
4667.07 1625
4667.71 1680
4668.36 1570
4669.00 1629
4669.65 1675
4670.29 1511
4670.94 1580
4671.58 1741
4672.23 1630
4672.87 1606
4673.52 1682
4674.16 1656
4674.81 1619
4675.45 1663
4676.10 1698
4676.74 1651
4677.39 1663
4678.03 1655
4678.68 1678
4679.32 1700
4679.97 1673
4680.62 1702
4681.26 1758
4681.91 1764
4682.55 1672
4683.20 1683
4683.84 1676
4684.49 1730
4685.14 1705
4685.78 1669
4686.43 1763
4687.07 1732
4687.72 1693
4688.37 1713
4689.01 1796
4689.66 1763
4690.30 1737
4690.95 1795
4691.60 1814
4692.24 1735
4692.89 1792
4693.54 1802
4694.18 1817
4694.83 1823
4695.48 1831
4696.12 1868
4696.77 1891
4697.42 1792
4698.06 1850
4698.71 1869
4699.36 1833
4700.00 1918
4700.65 1935
4701.30 1973
4701.94 2066
4702.59 2028
4703.24 1877
4703.89 1848
4704.53 1780
4705.18 1821
4705.83 1898
4706.48 1831
4707.12 1800
4707.77 1856
4708.42 1815
4709.07 1831
4709.71 1746
4710.36 1791
4711.01 1855
4711.66 1748
4712.30 1756
4712.95 1723
4713.60 1836
4714.25 1818
4714.90 1807
4715.54 1822
4716.19 1744
4716.84 1769
4717.49 1756
4718.14 1803
4718.78 1770
4719.43 1724
4720.08 1842
4720.73 1814
4721.38 1798
4722.03 1842
4722.67 1787
4723.32 1779
4723.97 1884
4724.62 1781
4725.27 1767
4725.92 1806
4726.57 1766
4727.22 1809
4727.86 1769
4728.51 1783
4729.16 1751
4729.81 1703
4730.46 1803
4731.11 1830
4731.76 1805
4732.41 1709
4733.06 1753
4733.71 1715
4734.36 1726
4735.00 1723
4735.65 1686
4736.30 1614
4736.95 1613
4737.60 1709
4738.25 1748
4738.90 1807
4739.55 1839
4740.20 1911
4740.85 1950
4741.50 1866
4742.15 1833
4742.80 1878
4743.45 1814
4744.10 1787
4744.75 1831
4745.40 1767
4746.05 1827
4746.70 1748
4747.35 1736
4748.00 1757
4748.65 1758
4749.30 1702
4749.95 1766
4750.60 1778
4751.25 1750
4751.90 1819
4752.55 1862
4753.20 1793
4753.85 1815
4754.51 1859
4755.16 1821
4755.81 1796
4756.46 1825
4757.11 1728
4757.76 1797
4758.41 1742
4759.06 1806
4759.71 1804
4760.36 1767
4761.01 1856
4761.67 1790
4762.32 1846
4762.97 1884
4763.62 1913
4764.27 1850
4764.92 1740
4765.57 1871
4766.22 1840
4766.88 1740
4767.53 1792
4768.18 1804
4768.83 1795
4769.48 1790
4770.13 1819
4770.79 1704
4771.44 1768
4772.09 1773
4772.74 1779
4773.39 1806
4774.05 1696
4774.70 1694
4775.35 1745
4776.00 1700
4776.65 1753
4777.31 1743
4777.96 1669
4778.61 1703
4779.26 1639
4779.92 1695
4780.57 1704
4781.22 1743
4781.87 1775
4782.53 1771
4783.18 1703
4783.83 1710
4784.48 1725
4785.14 1725
4785.79 1666
4786.44 1714
4787.10 1712
4787.75 1705
4788.40 1724
4789.05 1825
4789.71 1896
4790.36 1958
4791.01 1938
4791.67 1901
4792.32 1912
4792.97 1875
4793.63 1873
4794.28 1855
4794.93 1892
4795.59 1913
4796.24 1859
4796.89 1765
4797.55 1797
4798.20 1859
4798.86 1927
4799.51 2010
4800.16 1968
4800.82 1976
4801.47 2103
4802.12 2195
4802.78 2188
4803.43 2122
4804.09 2106
4804.74 2119
4805.39 2099
4806.05 2008
4806.70 1901
4807.36 1882
4808.01 1985
4808.67 1942
4809.32 1812
4809.98 1742
4810.63 1784
4811.28 1889
4811.94 1888
4812.59 1786
4813.25 1704
4813.90 1884
4814.56 1797
4815.21 1893
4815.87 1865
4816.52 1881
4817.18 1918
4817.83 1866
4818.49 1935
4819.14 1906
4819.80 1952
4820.45 1930
4821.11 1983
4821.76 2063
4822.42 2070
4823.07 2169
4823.73 2335
4824.38 2354
4825.04 2283
4825.70 2240
4826.35 2357
4827.01 2242
4827.66 2178
4828.32 2156
4828.97 2115
4829.63 2065
4830.29 2019
4830.94 2054
4831.60 2105
4832.25 2196
4832.91 2139
4833.57 2101
4834.22 2137
4834.88 2207
4835.53 2063
4836.19 2176
4836.85 2220
4837.50 2254
4838.16 2343
4838.82 2375
4839.47 2345
4840.13 2436
4840.79 2418
4841.44 2439
4842.10 2391
4842.76 2359
4843.41 2401
4844.07 2325
4844.73 2279
4845.38 2350
4846.04 2372
4846.70 2357
4847.35 2295
4848.01 2347
4848.67 2351
4849.32 2393
4849.98 2435
4850.64 2517
4851.30 2580
4851.95 2557
4852.61 2559
4853.27 2546
4853.93 2528
4854.58 2470
4855.24 2426
4855.90 2428
4856.56 2424
4857.21 2705
4857.87 2665
4858.53 2853
4859.19 3016
4859.84 3036
4860.50 2844
4861.16 2828
4861.82 2770
4862.48 2672
4863.13 2487
4863.79 2458
4864.45 2385
4865.11 2406
4865.77 2441
4866.43 2436
4867.08 2407
4867.74 2550
4868.40 2525
4869.06 2493
4869.72 2441
4870.38 2396
4871.03 2350
4871.69 2288
4872.35 2334
4873.01 2268
4873.67 2289
4874.33 2257
4874.99 2271
4875.65 2223
4876.31 2244
4876.96 2275
4877.62 2182
4878.28 2213
4878.94 2311
4879.60 2326
4880.26 2414
4880.92 2305
4881.58 2265
4882.24 2170
4882.90 2207
4883.56 2303
4884.22 2199
4884.88 2215
4885.54 2203
4886.19 2181
4886.85 2112
4887.51 2158
4888.17 2134
4888.83 2055
4889.49 2047
4890.15 2041
4890.81 2046
4891.47 2091
4892.13 2150
4892.79 2093
4893.45 2212
4894.11 2305
4894.77 2171
4895.43 2150
4896.09 2136
4896.76 2055
4897.42 1994
4898.08 2026
4898.74 2169
4899.40 2249
4900.06 2208
4900.72 2161
4901.38 2179
4902.04 2194
4902.70 2125
4903.36 2076
4904.02 2055
4904.68 2079
4905.34 2019
4906.00 1859
4906.67 1941
4907.33 1973
4907.99 1911
4908.65 1850
4909.31 1927
4909.97 1987
4910.63 1853
4911.29 1895
4911.96 2008
4912.62 1828
4913.28 1763
4913.94 1774
4914.60 1794
4915.26 1773
4915.92 1772
4916.59 1697
4917.25 1686
4917.91 1659
4918.57 1693
4919.23 1688
4919.90 1654
4920.56 1647
4921.22 1699
4921.88 1708
4922.54 1609
4923.21 1651
4923.87 1564
4924.53 1649
4925.19 1621
4925.85 1592
4926.52 1638
4927.18 1691
4927.84 1647
4928.50 1593
4929.17 1622
4929.83 1625
4930.49 1579
4931.15 1766
4931.82 1730
4932.48 1719
4933.14 1678
4933.81 1639
4934.47 1664
4935.13 1620
4935.79 1637
4936.46 1644
4937.12 1668
4937.78 1610
4938.45 1680
4939.11 1729
4939.77 1695
4940.44 1683
4941.10 1530
4941.76 1606
4942.43 1673
4943.09 1612
4943.75 1723
4944.42 1652
4945.08 1622
4945.74 1549
4946.41 1630
4947.07 1657
4947.74 1679
4948.40 1686
4949.06 1552
4949.73 1561
4950.39 1575
4951.05 1609
4951.72 1640
4952.38 1601
4953.05 1607
4953.71 1620
4954.38 1573
4955.04 1547
4955.70 1582
4956.37 1551
4957.03 1575
4957.70 1562
4958.36 1691
4959.03 1740
4959.69 1790
4960.36 1894
4961.02 1996
4961.68 2023
4962.35 1997
4963.01 2091
4963.68 2156
4964.34 2192
4965.01 2120
4965.67 2059
4966.34 1988
4967.00 1969
4967.67 1886
4968.33 1772
4969.00 1620
4969.66 1645
4970.33 1681
4971.00 1652
4971.66 1613
4972.33 1678
4972.99 1669
4973.66 1697
4974.32 1671
4974.99 1692
4975.65 1722
4976.32 1673
4976.99 1754
4977.65 1823
4978.32 1719
4978.98 1683
4979.65 1747
4980.31 1562
4980.98 1599
4981.65 1591
4982.31 1570
4982.98 1611
4983.64 1656
4984.31 1617
4984.98 1599
4985.64 1634
4986.31 1567
4986.98 1542
4987.64 1562
4988.31 1603
4988.98 1602
4989.64 1598
4990.31 1596
4990.98 1530
4991.64 1603
4992.31 1569
4992.98 1539
4993.64 1573
4994.31 1476
4994.98 1462
4995.64 1402
4996.31 1508
4996.98 1514
4997.64 1526
4998.31 1521
4998.98 1514
4999.65 1611
5000.31 1511
5000.98 1461
5001.65 1489
5002.32 1520
5002.98 1477
5003.65 1464
5004.32 1462
5004.99 1412
5005.65 1407
5006.32 1493
5006.99 1521
5007.66 1438
5008.32 1419
5008.99 1446
5009.66 1540
5010.33 1519
5011.00 1479
5011.66 1516
5012.33 1515
5013.00 1525
5013.67 1456
5014.34 1429
5015.01 1552
5015.67 1514
5016.34 1457
5017.01 1493
5017.68 1495
5018.35 1428
5019.02 1490
5019.68 1373
5020.35 1462
5021.02 1529
5021.69 1625
5022.36 1616
5023.03 1625
5023.70 1620
5024.37 1698
5025.03 1694
5025.70 1675
5026.37 1676
5027.04 1592
5027.71 1483
5028.38 1548
5029.05 1514
5029.72 1457
5030.39 1499
5031.06 1494
5031.73 1505
5032.40 1470
5033.07 1476
5033.73 1441
5034.40 1426
5035.07 1387
5035.74 1436
5036.41 1421
5037.08 1504
5037.75 1466
5038.42 1415
5039.09 1424
5039.76 1389
5040.43 1380
5041.10 1425
5041.77 1447
5042.44 1364
5043.11 1427
5043.78 1521
5044.45 1467
5045.12 1551
5045.79 1561
5046.46 1559
5047.13 1519
5047.81 1460
5048.48 1434
5049.15 1547
5049.82 1449
5050.49 1448
5051.16 1540
5051.83 1433
5052.50 1517
5053.17 1416
5053.84 1388
5054.51 1375
5055.18 1431
5055.85 1469
5056.53 1440
5057.20 1425
5057.87 1500
5058.54 1478
5059.21 1472
5059.88 1437
5060.55 1514
5061.22 1455
5061.89 1503
5062.57 1494
5063.24 1368
5063.91 1384
5064.58 1490
5065.25 1466
5065.92 1464
5066.60 1542
5067.27 1457
5067.94 1515
5068.61 1474
5069.28 1475
5069.96 1482
5070.63 1469
5071.30 1510
5071.97 1471
5072.64 1490
5073.32 1470
5073.99 1492
5074.66 1452
5075.33 1516
5076.00 1541
5076.68 1473
5077.35 1479
5078.02 1484
5078.69 1494
5079.37 1512
5080.04 1497
5080.71 1590
5081.38 1562
5082.06 1542
5082.73 1542
5083.40 1515
5084.08 1583
5084.75 1601
5085.42 1527
5086.09 1482
5086.77 1501
5087.44 1529
5088.11 1576
5088.79 1556
5089.46 1610
5090.13 1704
5090.81 1704
5091.48 1721
5092.15 1789
5092.83 1874
5093.50 1735
5094.17 1729
5094.85 1701
5095.52 1705
5096.19 1678
5096.87 1620
5097.54 1556
5098.22 1526
5098.89 1578
5099.56 1573
5100.24 1547
5100.91 1565
5101.59 1502
5102.26 1568
5102.93 1600
5103.61 1565
5104.28 1636
5104.96 1692
5105.63 1666
5106.31 1645
5106.98 1592
5107.65 1617
5108.33 1613
5109.00 1518
5109.68 1546
5110.35 1545
5111.03 1598
5111.70 1551
5112.38 1536
5113.05 1482
5113.73 1434
5114.40 1538
5115.08 1504
5115.75 1511
5116.43 1550
5117.10 1662
5117.78 1680
5118.45 1765
5119.13 1855
5119.80 1990
5120.48 1964
5121.15 2039
5121.83 1921
5122.50 1946
5123.18 1883
5123.85 1765
5124.53 1780
5125.20 1677
5125.88 1710
5126.56 1624
5127.23 1635
5127.91 1569
5128.58 1598
5129.26 1643
5129.93 1674
5130.61 1596
5131.29 1565
5131.96 1517
5132.64 1617
5133.31 1618
5133.99 1618
5134.67 1693
5135.34 1624
5136.02 1663
5136.70 1621
5137.37 1664
5138.05 1617
5138.73 1667
5139.40 1666
5140.08 1712
5140.75 1686
5141.43 1607
5142.11 1613
5142.78 1572
5143.46 1604
5144.14 1638
5144.82 1615
5145.49 1545
5146.17 1495
5146.85 1499
5147.52 1519
5148.20 1536
5148.88 1591
5149.55 1542
5150.23 1564
5150.91 1480
5151.59 1512
5152.26 1451
5152.94 1443
5153.62 1384
5154.30 1510
5154.97 1426
5155.65 1530
5156.33 1574
5157.01 1525
5157.68 1633
5158.36 1634
5159.04 1591
5159.72 1576
5160.40 1555
5161.07 1622
5161.75 1546
5162.43 1455
5163.11 1479
5163.79 1471
5164.46 1450
5165.14 1504
5165.82 1547
5166.50 1473
5167.18 1537
5167.86 1524
5168.53 1486
5169.21 1507
5169.89 1481
5170.57 1527
5171.25 1558
5171.93 1480
5172.61 1408
5173.28 1422
5173.96 1482
5174.64 1416
5175.32 1401
5176.00 1422
5176.68 1447
5177.36 1425
5178.04 1484
5178.72 1506
5179.39 1462
5180.07 1458
5180.75 1587
5181.43 1505
5182.11 1534
5182.79 1519
5183.47 1411
5184.15 1471
5184.83 1597
5185.51 1476
5186.19 1414
5186.87 1434
5187.55 1454
5188.23 1407
5188.91 1343
5189.59 1408
5190.27 1378
5190.95 1440
5191.63 1386
5192.31 1432
5192.99 1442
5193.67 1414
5194.35 1388
5195.03 1446
5195.71 1394
5196.39 1441
5197.07 1424
5197.75 1452
5198.43 1347
5199.11 1444
5199.79 1346
5200.47 1417
5201.15 1468
5201.83 1430
5202.51 1348
5203.19 1417
5203.87 1396
5204.55 1457
5205.24 1493
5205.92 1484
5206.60 1532
5207.28 1484
5207.96 1536
5208.64 1421
5209.32 1451
5210.00 1476
5210.68 1533
5211.36 1500
5212.05 1437
5212.73 1507
5213.41 1536
5214.09 1535
5214.77 1517
5215.45 1495
5216.13 1600
5216.82 1631
5217.50 1565
5218.18 1574
5218.86 1497
5219.54 1499
5220.22 1539
5220.91 1525
5221.59 1510
5222.27 1517
5222.95 1606
5223.63 1583
5224.32 1598
5225.00 1600
5225.68 1652
5226.36 1600
5227.05 1585
5227.73 1501
5228.41 1509
5229.09 1490
5229.77 1386
5230.46 1436
5231.14 1503
5231.82 1567
5232.50 1583
5233.19 1543
5233.87 1480
5234.55 1521
5235.24 1551
5235.92 1524
5236.60 1503
5237.28 1553
5237.97 1554
5238.65 1492
5239.33 1516
5240.02 1630
5240.70 1597
5241.38 1598
5242.07 1577
5242.75 1600
5243.43 1574
5244.12 1528
5244.80 1484
5245.48 1463
5246.17 1414
5246.85 1501
5247.53 1557
5248.22 1572
5248.90 1577
5249.58 1563
5250.27 1545
5250.95 1567
5251.64 1515
5252.32 1602
5253.00 1586
5253.69 1545
5254.37 1541
5255.06 1532
5255.74 1456
5256.42 1465
5257.11 1545
5257.79 1490
5258.48 1507
5259.16 1554
5259.85 1500
5260.53 1461
5261.21 1523
5261.90 1532
5262.58 1601
5263.27 1598
5263.95 1545
5264.64 1578
5265.32 1533
5266.01 1562
5266.69 1543
5267.38 1558
5268.06 1596
5268.75 1503
5269.43 1534
5270.12 1570
5270.80 1568
5271.49 1572
5272.17 1576
5272.86 1514
5273.54 1534
5274.23 1559
5274.91 1595
5275.60 1579
5276.28 1604
5276.97 1573
5277.66 1593
5278.34 1531
5279.03 1566
5279.71 1505
5280.40 1508
5281.08 1619
5281.77 1640
5282.46 1616
5283.14 1578
5283.83 1669
5284.51 1749
5285.20 1696
5285.89 1618
5286.57 1555
5287.26 1536
5287.94 1557
5288.63 1514
5289.32 1471
5290.00 1469
5290.69 1488
5291.38 1515
5292.06 1556
5292.75 1596
5293.44 1599
5294.12 1538
5294.81 1553
5295.50 1625
5296.18 1653
5296.87 1729
5297.56 1725
5298.24 1729
5298.93 1740
5299.62 1774
5300.30 1745
5300.99 1701
5301.68 1763
5302.37 1832
5303.05 1865
5303.74 1869
5304.43 1949
5305.11 1920
5305.80 2028
5306.49 1981
5307.18 1901
5307.86 1978
5308.55 2037
5309.24 1919
5309.93 1938
5310.61 1886
5311.30 1870
5311.99 1933
5312.68 2068
5313.37 2082
5314.05 2266
5314.74 2280
5315.43 2342
5316.12 2267
5316.81 2311
5317.49 2227
5318.18 2150
5318.87 2177
5319.56 2163
5320.25 1973
5320.94 2070
5321.62 2123
5322.31 2090
5323.00 2000
5323.69 1894
5324.38 1721
5325.07 1730
5325.76 1740
5326.44 1734
5327.13 1698
5327.82 1656
5328.51 1620
5329.20 1649
5329.89 1683
5330.58 1659
5331.27 1630
5331.96 1691
5332.64 1652
5333.33 1622
5334.02 1633
5334.71 1683
5335.40 1703
5336.09 1711
5336.78 1650
5337.47 1681
5338.16 1627
5338.85 1629
5339.54 1733
5340.23 1608
5340.92 1603
5341.61 1728
5342.30 1749
5342.99 1722
5343.68 1687
5344.37 1706
5345.06 1731
5345.75 1705
5346.44 1769
5347.13 1760
5347.82 1900
5348.51 1975
5349.20 2075
5349.89 2256
5350.58 2472
5351.27 2664
5351.96 2714
5352.65 2674
5353.34 2652
5354.03 2456
5354.72 2383
5355.41 2351
5356.10 2143
5356.79 2046
5357.48 1916
5358.17 1783
5358.86 1736
5359.56 1662
5360.25 1649
5360.94 1633
5361.63 1629
5362.32 1696
5363.01 1654
5363.70 1640
5364.39 1607
5365.08 1597
5365.77 1603
5366.47 1535
5367.16 1534
5367.85 1558
5368.54 1542
5369.23 1565
5369.92 1543
5370.61 1481
5371.31 1513
5372.00 1429
5372.69 1543
5373.38 1528
5374.07 1502
5374.77 1412
5375.46 1457
5376.15 1604
5376.84 1543
5377.53 1509
5378.22 1586
5378.92 1693
5379.61 1521
5380.30 1480
5380.99 1581
5381.69 1665
5382.38 1603
5383.07 1546
5383.76 1561
5384.46 1591
5385.15 1528
5385.84 1588
5386.53 1586
5387.23 1606
5387.92 1621
5388.61 1580
5389.30 1706
5390.00 1719
5390.69 1779
5391.38 1794
5392.08 1838
5392.77 1707
5393.46 1697
5394.15 1603
5394.85 1656
5395.54 1595
5396.23 1589
5396.93 1604
5397.62 1536
5398.31 1567
5399.01 1537
5399.70 1554
5400.39 1567
5401.09 1576
5401.78 1504
5402.48 1529
5403.17 1553
5403.86 1487
5404.56 1533
5405.25 1539
5405.94 1548
5406.64 1537
5407.33 1556
5408.03 1485
5408.72 1513
5409.41 1474
5410.11 1506
5410.80 1563
5411.50 1561
5412.19 1579
5412.88 1521
5413.58 1538
5414.27 1584
5414.97 1596
5415.66 1543
5416.36 1483
5417.05 1557
5417.75 1574
5418.44 1582
5419.14 1589
5419.83 1572
5420.52 1566
5421.22 1631
5421.91 1599
5422.61 1693
5423.30 1565
5424.00 1664
5424.69 1663
5425.39 1549
5426.08 1598
5426.78 1500
5427.48 1570
5428.17 1651
5428.87 1644
5429.56 1642
5430.26 1579
5430.95 1555
5431.65 1600
5432.34 1587
5433.04 1594
5433.73 1521
5434.43 1541
5435.13 1582
5435.82 1545
5436.52 1579
5437.21 1647
5437.91 1654
5438.60 1607
5439.30 1579
5440.00 1582
5440.69 1635
5441.39 1631
5442.09 1598
5442.78 1603
5443.48 1578
5444.17 1658
5444.87 1702
5445.57 1826
5446.26 1895
5446.96 2003
5447.66 2038
5448.35 2077
5449.05 2142
5449.75 2165
5450.44 2145
5451.14 2035
5451.84 2094
5452.53 2063
5453.23 2000
5453.93 1887
5454.62 1866
5455.32 1812
5456.02 1796
5456.71 1730
5457.41 1742
5458.11 1814
5458.81 1839
5459.50 1828
5460.20 1761
5460.90 1732
5461.60 1822
5462.29 1739
5462.99 1883
5463.69 1920
5464.39 1915
5465.08 1925
5465.78 1869
5466.48 1938
5467.18 1868
5467.87 1888
5468.57 1859
5469.27 1848
5469.97 1751
5470.67 1762
5471.36 1817
5472.06 1901
5472.76 1907
5473.46 1893
5474.16 1903
5474.85 1977
5475.55 1862
5476.25 1829
5476.95 1966
5477.65 2002
5478.35 2014
5479.05 2117
5479.74 2240
5480.44 2373
5481.14 2550
5481.84 2663
5482.54 2648
5483.24 2691
5483.94 2614
5484.63 2518
5485.33 2311
5486.03 2244
5486.73 2263
5487.43 2238
5488.13 2172
5488.83 2223
5489.53 2177
5490.23 2132
5490.93 2131
5491.63 2142
5492.33 2246
5493.02 2355
5493.72 2241
5494.42 2253
5495.12 2395
5495.82 2301
5496.52 2285
5497.22 2294
5497.92 2349
5498.62 2388
5499.32 2556
5500.02 2837
5500.72 3205
5501.42 3649
5502.12 4119
5502.82 4206
5503.52 4035
5504.22 3757
5504.92 3463
5505.62 3201
5506.32 2784
5507.02 2608
5507.72 2295
5508.42 2226
5509.12 2212
5509.82 2111
5510.52 2114
5511.23 2017
5511.93 2033
5512.63 1901
5513.33 2058
5514.03 2133
5514.73 2130
5515.43 2182
5516.13 2177
5516.83 2157
5517.53 2169
5518.23 2093
5518.93 2082
5519.64 2115
5520.34 2123
5521.04 2203
5521.74 2102
5522.44 2113
5523.14 2042
5523.84 1996
5524.54 2027
5525.25 1929
5525.95 1893
5526.65 1961
5527.35 1819
5528.05 1774
5528.75 1770
5529.46 1792
5530.16 1718
5530.86 1726
5531.56 1736
5532.26 1781
5532.96 1766
5533.67 1828
5534.37 1835
5535.07 1814
5535.77 1786
5536.48 1701
5537.18 1736
5537.88 1685
5538.58 1772
5539.28 1813
5539.99 1827
5540.69 1718
5541.39 1743
5542.09 1809
5542.80 1708
5543.50 1679
5544.20 1727
5544.90 1771
5545.61 1747
5546.31 1705
5547.01 1791
5547.72 1716
5548.42 1802
5549.12 1777
5549.83 1728
5550.53 1720
5551.23 1715
5551.93 1714
5552.64 1701
5553.34 1700
5554.04 1755
5554.75 1637
5555.45 1591
5556.15 1650
5556.86 1646
5557.56 1645
5558.26 1594
5558.97 1600
5559.67 1575
5560.38 1565
5561.08 1688
5561.78 1740
5562.49 1793
5563.19 1712
5563.89 1668
5564.60 1782
5565.30 1790
5566.01 1814
5566.71 1821
5567.41 1743
5568.12 1778
5568.82 1657
5569.53 1606
5570.23 1698
5570.94 1628
5571.64 1620
5572.35 1619
5573.05 1605
5573.75 1562
5574.46 1699
5575.16 1725
5575.87 1675
5576.57 1736
5577.28 1689
5577.98 1628
5578.69 1642
5579.39 1593
5580.10 1611
5580.80 1552
5581.51 1592
5582.21 1585
5582.92 1510
5583.62 1565
5584.33 1514
5585.03 1470
5585.74 1463
5586.44 1502
5587.15 1625
5587.85 1583
5588.56 1568
5589.27 1606
5589.97 1570
5590.68 1521
5591.38 1560
5592.09 1565
5592.79 1491
5593.50 1556
5594.21 1544
5594.91 1600
5595.62 1585
5596.32 1492
5597.03 1526
5597.73 1528
5598.44 1516
5599.15 1480
5599.85 1469
5600.56 1531
5601.27 1551
5601.97 1496
5602.68 1520
5603.38 1554
5604.09 1575
5604.80 1600
5605.50 1602
5606.21 1550
5606.92 1563
5607.62 1507
5608.33 1520
5609.04 1471
5609.74 1495
5610.45 1459
5611.16 1477
5611.87 1492
5612.57 1425
5613.28 1459
5613.99 1436
5614.69 1482
5615.40 1478
5616.11 1471
5616.81 1446
5617.52 1480
5618.23 1467
5618.94 1543
5619.64 1566
5620.35 1543
5621.06 1512
5621.77 1520
5622.47 1541
5623.18 1548
5623.89 1533
5624.60 1507
5625.31 1529
5626.01 1463
5626.72 1494
5627.43 1515
5628.14 1504
5628.85 1523
5629.55 1598
5630.26 1528
5630.97 1554
5631.68 1616
5632.39 1600
5633.09 1598
5633.80 1685
5634.51 1645
5635.22 1605
5635.93 1751
5636.64 1828
5637.34 1794
5638.05 1761
5638.76 1869
5639.47 1841
5640.18 1817
5640.89 1861
5641.60 1975
5642.31 1857
5643.01 1942
5643.72 1898
5644.43 1709
5645.14 1700
5645.85 1703
5646.56 1687
5647.27 1645
5647.98 1640
5648.69 1709
5649.40 1712
5650.11 1669
5650.82 1642
5651.52 1635
5652.23 1661
5652.94 1691
5653.65 1732
5654.36 1689
5655.07 1713
5655.78 1710
5656.49 1711
5657.20 1712
5657.91 1718
5658.62 1729
5659.33 1744
5660.04 1859
5660.75 1830
5661.46 1889
5662.17 1992
5662.88 1878
5663.59 1840
5664.30 1813
5665.01 1771
5665.72 1797
5666.43 1829
5667.14 1753
5667.85 1619
5668.56 1652
5669.28 1731
5669.99 1692
5670.70 1761
5671.41 1802
5672.12 1864
5672.83 1835
5673.54 1827
5674.25 1848
5674.96 1839
5675.67 1791
5676.38 1769
5677.09 1752
5677.81 1685
5678.52 1674
5679.23 1751
5679.94 1737
5680.65 1697
5681.36 1706
5682.07 1788
5682.78 1796
5683.50 1740
5684.21 1766
5684.92 1743
5685.63 1726
5686.34 1653
5687.05 1619
5687.77 1584
5688.48 1605
5689.19 1640
5689.90 1612
5690.61 1564
5691.32 1523
5692.04 1611
5692.75 1626
5693.46 1680
5694.17 1683
5694.88 1627
5695.60 1559
5696.31 1610
5697.02 1668
5697.73 1588
5698.45 1589
5699.16 1556
5699.87 1558
5700.58 1527
5701.30 1494
5702.01 1592
5702.72 1568
5703.43 1559
5704.15 1570
5704.86 1557
5705.57 1570
5706.29 1586
5707.00 1642
5707.71 1586
5708.42 1591
5709.14 1567
5709.85 1615
5710.56 1583
5711.28 1545
5711.99 1501
5712.70 1515
5713.42 1561
5714.13 1464
5714.84 1506
5715.56 1541
5716.27 1523
5716.98 1562
5717.70 1515
5718.41 1504
5719.12 1624
5719.84 1598
5720.55 1600
5721.27 1596
5721.98 1700
5722.69 1613
5723.41 1627
5724.12 1630
5724.84 1603
5725.55 1738
5726.26 1709
5726.98 1676
5727.69 1701
5728.41 1779
5729.12 1817
5729.83 1895
5730.55 1907
5731.26 1841
5731.98 1778
5732.69 1771
5733.41 1739
5734.12 1737
5734.84 1739
5735.55 1730
5736.27 1608
5736.98 1674
5737.70 1702
5738.41 1678
5739.13 1634
5739.84 1632
5740.55 1661
5741.27 1568
5741.99 1625
5742.70 1741
5743.42 1801
5744.13 1719
5744.85 1658
5745.56 1722
5746.28 1698
5746.99 1660
5747.71 1628
5748.42 1751
5749.14 1768
5749.85 1779
5750.57 1814
5751.29 1761
5752.00 1807
5752.72 1905
5753.43 1903
5754.15 2020
5754.86 2063
5755.58 2182
5756.30 2185
5757.01 2255
5757.73 2344
5758.44 2304
5759.16 2359
5759.88 2275
5760.59 2241
5761.31 2276
5762.03 2337
5762.74 2219
5763.46 2302
5764.18 2312
5764.89 2263
5765.61 2296
5766.32 2228
5767.04 2356
5767.76 2377
5768.47 2570
5769.19 2716
5769.91 3059
5770.63 3505
5771.34 3909
5772.06 4145
5772.78 4215
5773.49 3986
5774.21 3725
5774.93 3311
5775.64 2927
5776.36 2717
5777.08 2539
5777.80 2330
5778.51 2302
5779.23 2386
5779.95 2312
5780.67 2323
5781.38 2462
5782.10 2555
5782.82 2574
5783.54 2488
5784.25 2465
5784.97 2518
5785.69 2478
5786.41 2398
5787.13 2499
5787.84 2457
5788.56 2450
5789.28 2433
5790.00 2290
5790.72 2313
5791.43 2316
5792.15 2346
5792.87 2236
5793.59 2268
5794.31 2154
5795.03 2213
5795.74 2164
5796.46 2119
5797.18 2073
5797.90 2075
5798.62 2047
5799.34 2181
5800.06 2199
5800.77 2244
5801.49 2410
5802.21 2419
5802.93 2432
5803.65 2441
5804.37 2320
5805.09 2279
5805.81 2279
5806.53 2150
5807.25 2092
5807.96 1993
5808.68 2035
5809.40 2084
5810.12 2125
5810.84 2016
5811.56 2071
5812.28 2081
5813.00 1971
5813.72 1951
5814.44 1964
5815.16 1935
5815.88 1979
5816.60 1939
5817.32 1845
5818.04 1816
5818.76 1928
5819.48 1856
5820.20 1826
5820.92 1896
5821.64 1871
5822.36 1840
5823.08 1789
5823.80 1688
5824.52 1745
5825.24 1818
5825.96 1810
5826.68 1756
5827.40 1731
5828.12 1747
5828.84 1743
5829.56 1753
5830.28 1806
5831.00 1776
5831.72 1697
5832.44 1707
5833.16 1695
5833.88 1713
5834.61 1662
5835.33 1665
5836.05 1737
5836.77 1674
5837.49 1649
5838.21 1683
5838.93 1611
5839.65 1658
5840.37 1683
5841.10 1592
5841.82 1639
5842.54 1699
5843.26 1636
5843.98 1630
5844.70 1672
5845.42 1701
5846.15 1753
5846.87 1568
5847.59 1592
5848.31 1607
5849.03 1651
5849.75 1682
5850.48 1572
5851.20 1652
5851.92 1709
5852.64 1656
5853.36 1582
5854.09 1602
5854.81 1554
5855.53 1601
5856.25 1575
5856.97 1659
5857.70 1668
5858.42 1604
5859.14 1620
5859.86 1667
5860.59 1611
5861.31 1614
5862.03 1572
5862.75 1615
5863.48 1573
5864.20 1562
5864.92 1541
5865.64 1611
5866.37 1629
5867.09 1618
5867.81 1537
5868.54 1533
5869.26 1535
5869.98 1576
5870.70 1567
5871.43 1546
5872.15 1523
5872.87 1549
5873.60 1554
5874.32 1595
5875.04 1560
5875.77 1575
5876.49 1577
5877.21 1535
5877.94 1533
5878.66 1551
5879.38 1613
5880.11 1653
5880.83 1667
5881.56 1567
5882.28 1537
5883.00 1556
5883.73 1588
5884.45 1625
5885.18 1587
5885.90 1569
5886.62 1633
5887.35 1643
5888.07 1625
5888.80 1655
5889.52 1642
5890.24 1634
5890.97 1623
5891.69 1644
5892.42 1719
5893.14 1629
5893.87 1635
5894.59 1680
5895.32 1657
5896.04 1670
5896.76 1689
5897.49 1549
5898.21 1512
5898.94 1595
5899.66 1690
5900.39 1679
5901.11 1635
5901.84 1610
5902.56 1667
5903.29 1618
5904.01 1701
5904.74 1729
5905.46 1722
5906.19 1721
5906.91 1785
5907.64 1752
5908.37 1787
5909.09 1773
5909.82 1699
5910.54 1688
5911.27 1715
5911.99 1762
5912.72 1783
5913.44 1736
5914.17 1700
5914.90 1784
5915.62 1794
5916.35 1806
5917.07 1750
5917.80 1792
5918.53 1769
5919.25 1897
5919.98 1850
5920.70 1850
5921.43 1832
5922.16 1914
5922.88 1937
5923.61 1937
5924.34 1907
5925.06 1929
5925.79 1891
5926.51 1923
5927.24 2003
5927.97 2004
5928.69 2034
5929.42 1980
5930.15 1989
5930.87 2025
5931.60 2015
5932.33 2055
5933.05 2065
5933.78 2092
5934.51 2096
5935.24 2158
5935.96 2234
5936.69 2162
5937.42 2141
5938.14 2234
5938.87 2305
5939.60 2357
5940.33 2414
5941.05 2346
5941.78 2429
5942.51 2466
5943.24 2346
5943.96 2370
5944.69 2452
5945.42 2427
5946.15 2523
5946.87 2604
5947.60 2655
5948.33 2703
5949.06 2587
5949.79 2679
5950.51 2770
5951.24 2843
5951.97 2969
5952.70 3014
5953.43 3151
5954.15 3382
5954.88 3413
5955.61 3543
5956.34 3540
5957.07 3417
5957.80 3394
5958.52 3259
5959.25 3349
5959.98 3263
5960.71 3177
5961.44 3197
5962.17 3315
5962.90 3294
5963.62 3278
5964.35 3296
5965.08 3456
5965.81 3620
5966.54 3776
5967.27 4103
5968.00 4451
5968.73 4520
5969.46 4674
5970.19 4612
5970.92 4718
5971.64 4319
5972.37 4269
5973.10 4129
5973.83 4038
5974.56 4022
5975.29 3823
5976.02 3704
5976.75 3845
5977.48 3925
5978.21 3730
5978.94 3881
5979.67 4061
5980.40 4108
5981.13 4082
5981.86 4203
5982.59 4276
5983.32 4387
5984.05 4418
5984.78 4431
5985.51 4514
5986.24 4660
5986.97 4549
5987.70 4608
5988.43 4604
5989.16 4459
5989.89 4444
5990.62 4555
5991.35 4622
5992.08 4508
5992.81 4674
5993.54 4833
5994.27 4727
5995.00 4867
5995.73 4956
5996.47 4894
5997.20 4889
5997.93 5017
5998.66 5040
5999.39 4933
6000.12 4975
6000.85 5037
6001.58 4964
6002.31 5022
6003.04 4833
6003.78 4769
6004.51 4619
6005.24 4720
6005.97 4657
6006.70 4522
6007.43 4631
6008.16 4803
6008.90 4991
6009.63 5307
6010.36 6066
6011.09 6810
6011.82 7883
6012.55 9232
6013.29 10595
6014.02 11851
6014.75 12974
6015.48 13429
6016.21 13248
6016.95 13079
6017.68 12274
6018.41 11176
6019.14 10037
6019.87 8651
6020.61 7675
6021.34 6768
6022.07 6000
6022.80 5546
6023.54 5112
6024.27 4767
6025.00 4418
6025.73 4293
6026.47 4144
6027.20 4129
6027.93 3982
6028.66 3988
6029.40 3999
6030.13 4034
6030.86 4062
6031.60 3994
6032.33 3966
6033.06 3862
6033.79 3741
6034.53 3580
6035.26 3451
6035.99 3407
6036.73 3357
6037.46 3367
6038.19 3426
6038.93 3397
6039.66 3538
6040.39 3366
6041.13 3473
6041.86 3553
6042.59 3558
6043.33 3537
6044.06 3514
6044.80 3561
6045.53 3531
6046.26 3569
6047.00 3611
6047.73 3565
6048.46 3701
6049.20 3862
6049.93 3907
6050.67 3978
6051.40 4308
6052.13 4349
6052.87 4573
6053.60 4729
6054.34 4880
6055.07 4825
6055.81 4663
6056.54 4652
6057.28 4483
6058.01 4307
6058.74 4180
6059.48 3886
6060.21 3829
6060.95 3689
6061.68 3792
6062.42 3694
6063.15 3671
6063.89 3545
6064.62 3660
6065.36 3585
6066.09 3423
6066.83 3521
6067.56 3378
6068.30 3352
6069.03 3422
6069.77 3333
6070.50 3389
6071.24 3360
6071.97 3390
6072.71 3291
6073.44 3277
6074.18 3260
6074.92 3207
6075.65 3156
6076.39 3160
6077.12 3118
6077.86 3099
6078.59 3102
6079.33 3061
6080.07 3003
6080.80 2965
6081.54 2948
6082.27 2926
6083.01 2914
6083.75 3012
6084.48 2890
6085.22 2891
6085.95 2776
6086.69 2879
6087.43 2875
6088.16 2789
6088.90 2868
6089.64 2769
6090.37 2911
6091.11 2997
6091.85 3022
6092.58 3063
6093.32 3112
6094.06 3083
6094.79 3144
6095.53 2917
6096.27 2828
6097.00 2848
6097.74 2826
6098.48 2693
6099.21 2787
6099.95 2746
6100.69 2756
6101.43 2812
6102.16 2679
6102.90 2722
6103.64 2735
6104.37 2693
6105.11 2622
6105.85 2622
6106.59 2594
6107.32 2672
6108.06 2685
6108.80 2655
6109.54 2652
6110.27 2599
6111.01 2686
6111.75 2760
6112.49 2642
6113.23 2699
6113.96 2687
6114.70 2777
6115.44 2902
6116.18 2872
6116.92 2971
6117.65 2956
6118.39 3004
6119.13 2864
6119.87 2942
6120.61 2863
6121.35 2785
6122.08 2840
6122.82 2885
6123.56 2879
6124.30 2828
6125.04 2912
6125.78 2880
6126.51 2842
6127.25 2895
6127.99 3038
6128.73 2970
6129.47 2937
6130.21 2763
6130.95 2873
6131.69 2953
6132.43 2963
6133.16 2918
6133.90 2905
6134.64 2947
6135.38 2988
6136.12 3122
6136.86 3112
6137.60 3153
6138.34 3305
6139.08 3527
6139.82 3577
6140.56 3653
6141.30 3754
6142.04 3724
6142.78 3737
6143.52 3761
6144.26 3816
6145.00 3735
6145.74 3626
6146.48 3506
6147.22 3511
6147.96 3465
6148.70 3363
6149.44 3493
6150.18 3464
6150.92 3463
6151.66 3511
6152.40 3590
6153.14 3467
6153.88 3453
6154.62 3578
6155.36 3660
6156.10 3702
6156.84 3662
6157.58 3696
6158.32 3685
6159.06 3660
6159.80 3682
6160.54 3722
6161.28 3856
6162.02 3824
6162.76 3878
6163.50 3860
6164.25 4031
6164.99 4223
6165.73 4376
6166.47 4453
6167.21 4709
6167.95 4660
6168.69 4882
6169.43 4887
6170.17 4828
6170.92 4790
6171.66 4789
6172.40 4724
6173.14 4778
6173.88 4644
6174.62 4494
6175.36 4455
6176.11 4540
6176.85 4606
6177.59 4703
6178.33 4805
6179.07 4967
6179.82 5397
6180.56 5912
6181.30 6741
6182.04 7889
6182.78 8717
6183.53 9904
6184.27 10810
6185.01 11084
6185.75 11072
6186.49 10600
6187.24 10051
6187.98 9149
6188.72 8209
6189.46 7438
6190.21 6727
6190.95 6142
6191.69 5795
6192.43 5562
6193.18 5438
6193.92 5257
6194.66 5032
6195.40 4881
6196.15 4961
6196.89 4924
6197.63 4949
6198.38 4837
6199.12 4786
6199.86 4764
6200.61 4700
6201.35 4752
6202.09 4778
6202.84 4856
6203.58 4819
6204.32 4902
6205.07 5121
6205.81 5728
6206.55 6503
6207.30 7745
6208.04 9677
6208.78 11650
6209.53 13508
6210.27 14933
6211.01 15389
6211.76 15272
6212.50 14492
6213.25 13428
6213.99 12048
6214.73 10767
6215.48 9272
6216.22 7915
6216.97 6874
6217.71 5987
6218.45 5456
6219.20 5082
6219.94 4778
6220.69 4560
6221.43 4391
6222.18 4385
6222.92 4371
6223.66 4336
6224.41 4259
6225.15 4256
6225.90 3983
6226.64 3800
6227.39 3760
6228.13 3628
6228.88 3444
6229.62 3326
6230.37 3280
6231.11 3159
6231.86 3219
6232.60 3211
6233.35 3149
6234.09 3136
6234.84 3300
6235.58 3198
6236.33 3288
6237.07 3160
6237.82 3309
6238.56 3477
6239.31 3566
6240.05 3569
6240.80 3864
6241.55 4074
6242.29 4152
6243.04 4124
6243.78 3930
6244.53 4024
6245.27 4018
6246.02 3944
6246.77 3965
6247.51 4099
6248.26 4090
6249.00 4169
6249.75 4098
6250.50 4228
6251.24 3993
6251.99 3920
6252.73 3811
6253.48 3710
6254.23 3662
6254.97 3549
6255.72 3328
6256.47 3360
6257.21 3320
6257.96 3310
6258.71 3227
6259.45 3259
6260.20 3299
6260.95 3303
6261.69 3198
6262.44 3136
6263.19 3141
6263.93 3112
6264.68 3090
6265.43 3075
6266.17 3023
6266.92 2890
6267.67 2929
6268.42 2897
6269.16 2859
6269.91 2873
6270.66 2908
6271.41 2984
6272.15 2941
6272.90 3040
6273.65 3005
6274.39 3037
6275.14 2989
6275.89 3026
6276.64 3058
6277.39 3078
6278.13 3138
6278.88 3112
6279.63 3239
6280.38 3265
6281.12 3099
6281.87 3094
6282.62 2990
6283.37 2829
6284.12 2832
6284.87 2726
6285.61 2799
6286.36 2663
6287.11 2657
6287.86 2665
6288.61 2757
6289.35 2665
6290.10 2543
6290.85 2500
6291.60 2526
6292.35 2576
6293.10 2517
6293.85 2570
6294.60 2607
6295.34 2493
6296.09 2583
6296.84 2630
6297.59 2558
6298.34 2579
6299.09 2481
6299.84 2470
6300.59 2475
6301.34 2476
6302.08 2526
6302.83 2583
6303.58 2618
6304.33 2608
6305.08 2651
6305.83 2550
6306.58 2640
6307.33 2578
6308.08 2556
6308.83 2567
6309.58 2490
6310.33 2482
6311.08 2498
6311.83 2522
6312.58 2577
6313.33 2596
6314.08 2561
6314.83 2632
6315.58 2709
6316.33 2725
6317.08 2799
6317.83 2748
6318.58 2692
6319.33 2660
6320.08 2570
6320.83 2587
6321.58 2594
6322.33 2428
6323.08 2441
6323.83 2479
6324.58 2352
6325.33 2377
6326.08 2425
6326.83 2387
6327.58 2383
6328.33 2294
6329.08 2369
6329.84 2302
6330.59 2274
6331.34 2315
6332.09 2233
6332.84 2350
6333.59 2323
6334.34 2355
6335.09 2354
6335.84 2267
6336.60 2237
6337.35 2275
6338.10 2267
6338.85 2300
6339.60 2264
6340.35 2324
6341.10 2234
6341.85 2242
6342.61 2332
6343.36 2344
6344.11 2345
6344.86 2277
6345.61 2311
6346.37 2423
6347.12 2347
6347.87 2451
6348.62 2395
6349.37 2359
6350.12 2520
6350.88 2489
6351.63 2606
6352.38 2605
6353.13 2575
6353.89 2742
6354.64 2795
6355.39 2887
6356.14 3001
6356.90 2914
6357.65 2791
6358.40 2827
6359.15 2721
6359.91 2551
6360.66 2566
6361.41 2573
6362.16 2552
6362.92 2534
6363.67 2615
6364.42 2505
6365.17 2494
6365.93 2549
6366.68 2638
6367.43 2813
6368.19 2899
6368.94 2977
6369.69 3056
6370.45 3060
6371.20 3018
6371.95 2865
6372.71 2815
6373.46 2816
6374.21 2680
6374.97 2600
6375.72 2652
6376.47 2560
6377.23 2608
6377.98 2564
6378.73 2525
6379.49 2608
6380.24 2509
6381.00 2535
6381.75 2615
6382.50 2523
6383.26 2530
6384.01 2496
6384.77 2468
6385.52 2432
6386.27 2468
6387.03 2495
6387.78 2385
6388.54 2416
6389.29 2344
6390.05 2381
6390.80 2369
6391.55 2471
6392.31 2402
6393.06 2296
6393.82 2296
6394.57 2353
6395.33 2294
6396.08 2331
6396.84 2302
6397.59 2243
6398.35 2247
6399.10 2261
6399.86 2301
6400.61 2233
6401.37 2194
6402.12 2171
6402.88 2166
6403.63 2166
6404.39 2158
6405.14 2146
6405.90 2120
6406.65 2172
6407.41 2231
6408.16 2187
6408.92 2211
6409.68 2174
6410.43 2264
6411.19 2336
6411.94 2398
6412.70 2296
6413.45 2183
6414.21 2223
6414.97 2236
6415.72 2298
6416.48 2276
6417.23 2276
6417.99 2240
6418.75 2263
6419.50 2253
6420.26 2255
6421.01 2212
6421.77 2316
6422.53 2298
6423.28 2154
6424.04 2177
6424.80 2144
6425.55 2183
6426.31 2162
6427.07 2184
6427.82 2117
6428.58 2087
6429.34 2172
6430.09 2135
6430.85 2179
6431.61 2219
6432.36 2200
6433.12 2261
6433.88 2178
6434.63 2227
6435.39 2249
6436.15 2238
6436.91 2305
6437.66 2326
6438.42 2224
6439.18 2254
6439.93 2313
6440.69 2332
6441.45 2336
6442.21 2400
6442.96 2312
6443.72 2369
6444.48 2402
6445.24 2367
6445.99 2349
6446.75 2295
6447.51 2268
6448.27 2346
6449.03 2390
6449.78 2347
6450.54 2368
6451.30 2402
6452.06 2405
6452.82 2323
6453.57 2349
6454.33 2317
6455.09 2326
6455.85 2475
6456.61 2594
6457.37 2564
6458.12 2455
6458.88 2501
6459.64 2549
6460.40 2558
6461.16 2473
6461.92 2523
6462.67 2546
6463.43 2564
6464.19 2695
6464.95 2699
6465.71 2608
6466.47 2618
6467.23 2743
6467.99 2649
6468.75 2716
6469.50 2762
6470.26 2662
6471.02 2773
6471.78 2699
6472.54 2686
6473.30 2659
6474.06 2748
6474.82 2687
6475.58 2744
6476.34 2826
6477.10 2797
6477.86 2887
6478.62 2795
6479.38 2939
6480.14 2905
6480.90 3024
6481.66 2989
6482.42 2979
6483.18 3018
6483.94 3111
6484.70 3072
6485.46 3088
6486.22 3213
6486.98 3169
6487.74 3242
6488.50 3284
6489.26 3315
6490.02 3367
6490.78 3317
6491.54 3380
6492.30 3470
6493.06 3487
6493.82 3510
6494.58 3541
6495.34 3627
6496.10 3697
6496.86 3704
6497.62 3744
6498.38 3662
6499.14 3560
6499.90 3618
6500.66 3607
6501.43 3615
6502.19 3681
6502.95 3793
6503.71 3924
6504.47 4077
6505.23 4467
6505.99 5011
6506.75 6016
6507.52 7355
6508.28 8758
6509.04 10243
6509.80 11513
6510.56 12069
6511.32 12005
6512.08 11333
6512.85 10550
6513.61 9555
6514.37 8324
6515.13 7303
6515.89 6404
6516.65 5784
6517.42 5297
6518.18 5064
6518.94 4632
6519.70 4473
6520.46 4360
6521.23 4309
6521.99 4333
6522.75 4173
6523.51 4309
6524.27 4156
6525.04 4250
6525.80 4434
6526.56 4649
6527.32 4689
6528.09 4896
6528.85 5053
6529.61 5260
6530.37 5095
6531.14 5141
6531.90 5117
6532.66 4995
6533.43 5098
6534.19 5373
6534.95 5935
6535.71 6394
6536.48 7222
6537.24 7772
6538.00 8279
6538.77 8577
6539.53 8328
6540.29 7831
6541.06 7251
6541.82 6624
6542.58 6178
6543.35 5714
6544.11 5221
6544.87 4884
6545.64 4727
6546.40 4661
6547.16 4711
6547.93 4853
6548.69 4661
6549.45 4641
6550.22 4598
6550.98 4552
6551.75 4368
6552.51 4370
6553.27 4205
6554.04 4075
6554.80 4090
6555.57 3930
6556.33 3835
6557.09 3894
6557.86 3985
6558.62 3973
6559.39 3966
6560.15 3894
6560.92 3986
6561.68 3855
6562.45 3900
6563.21 4053
6563.97 4208
6564.74 4269
6565.50 4209
6566.27 4220
6567.03 4255
6567.80 4352
6568.56 4192
6569.33 4197
6570.09 4255
6570.86 4274
6571.62 4307
6572.39 4317
6573.15 4410
6573.92 4478
6574.68 4553
6575.45 4733
6576.21 4743
6576.98 4542
6577.74 4590
6578.51 4616
6579.28 4635
6580.04 4641
6580.81 4656
6581.57 4720
6582.34 4654
6583.10 4745
6583.87 4905
6584.64 5017
6585.40 5007
6586.17 5019
6586.93 4970
6587.70 4928
6588.47 4939
6589.23 4787
6590.00 4710
6590.76 4725
6591.53 4783
6592.30 5070
6593.06 5253
6593.83 5558
6594.59 5936
6595.36 6240
6596.13 6422
6596.89 6531
6597.66 6652
6598.43 6815
6599.19 6430
6599.96 6284
6600.73 6025
6601.49 5770
6602.26 5382
6603.03 5261
6603.79 4916
6604.56 4678
6605.33 4497
6606.10 4388
6606.86 4294
6607.63 4235
6608.40 4165
6609.16 4216
6609.93 4256
6610.70 4302
6611.47 4387
6612.23 4352
6613.00 4383
6613.77 4314
6614.54 4261
6615.30 4247
6616.07 4028
6616.84 4020
6617.61 3975
6618.37 4020
6619.14 4017
6619.91 4077
6620.68 4257
6621.45 4458
6622.21 4652
6622.98 4887
6623.75 5027
6624.52 5192
6625.29 5194
6626.05 5143
6626.82 5082
6627.59 4877
6628.36 4613
6629.13 4547
6629.90 4410
6630.66 4237
6631.43 4199
6632.20 4286
6632.97 4175
6633.74 4331
6634.51 4353
6635.28 4538
6636.05 4737
6636.81 4725
6637.58 4966
6638.35 5002
6639.12 4938
6639.89 4999
6640.66 5176
6641.43 5178
6642.20 5325
6642.97 5506
6643.74 5432
6644.50 5448
6645.27 5463
6646.04 5152
6646.81 4918
6647.58 4688
6648.35 4435
6649.12 4262
6649.89 4039
6650.66 3902
6651.43 3758
6652.20 3583
6652.97 3625
6653.74 3498
6654.51 3507
6655.28 3555
6656.05 3457
6656.82 3359
6657.59 3354
6658.36 3419
6659.13 3452
6659.90 3418
6660.67 3433
6661.44 3425
6662.21 3484
6662.98 3337
6663.75 3319
6664.52 3303
6665.29 3314
6666.06 3335
6666.83 3311
6667.60 3245
6668.37 3262
6669.14 3313
6669.92 3305
6670.69 3426
6671.46 3511
6672.23 3518
6673.00 3597
6673.77 3549
6674.54 3673
6675.31 3675
6676.08 3659
6676.85 3656
6677.63 3626
6678.40 3571
6679.17 3552
6679.94 3523
6680.71 3562
6681.48 3602
6682.25 3629
6683.03 3690
6683.80 3736
6684.57 3729
6685.34 3921
6686.11 3973
6686.88 3997
6687.66 4165
6688.43 4157
6689.20 3968
6689.97 3908
6690.74 3778
6691.51 3703
6692.29 3492
6693.06 3444
6693.83 3272
6694.60 3151
6695.38 3129
6696.15 2988
6696.92 3054
6697.69 3035
6698.46 3005
6699.24 2987
6700.01 2982
6700.78 3051
6701.55 3000
6702.33 3038
6703.10 3067
6703.87 3085
6704.65 2958
6705.42 2968
6706.19 2999
6706.96 2917
6707.74 2838
6708.51 2877
6709.28 2870
6710.06 2853
6710.83 2926
6711.60 2856
6712.38 2780
6713.15 2766
6713.92 2781
6714.69 2753
6715.47 2770
6716.24 2749
6717.02 2712
6717.79 2770
6718.56 2762
6719.34 2757
6720.11 2670
6720.88 2679
6721.66 2638
6722.43 2667
6723.20 2703
6723.98 2595
6724.75 2591
6725.53 2591
6726.30 2708
6727.07 2591
6727.85 2672
6728.62 2787
6729.40 2639
6730.17 2622
6730.95 2579
6731.72 2550
6732.49 2611
6733.27 2572
6734.04 2621
6734.82 2591
6735.59 2642
6736.37 2596
6737.14 2556
6737.92 2664
6738.69 2728
6739.46 2772
6740.24 2722
6741.01 2777
6741.79 2768
6742.56 2709
6743.34 2770
6744.11 2789
6744.89 2796
6745.66 2753
6746.44 2814
6747.21 2932
6747.99 2863
6748.77 2807
6749.54 2819
6750.32 2839
6751.09 2854
6751.87 2912
6752.64 2958
6753.42 3147
6754.19 3288
6754.97 3368
6755.75 3336
6756.52 3267
6757.30 3135
6758.07 3040
6758.85 3114
6759.62 3060
6760.40 2969
6761.18 2862
6761.95 3009
6762.73 2932
6763.50 2824
6764.28 2930
6765.06 2859
6765.83 2839
6766.61 2798
6767.39 2841
6768.16 2886
6768.94 2792
6769.72 2844
6770.49 2791
6771.27 2911
6772.04 2812
6772.82 2762
6773.60 2735
6774.37 2763
6775.15 2570
6775.93 2545
6776.71 2515
6777.48 2471
6778.26 2578
6779.04 2605
6779.81 2574
6780.59 2625
6781.37 2577
6782.14 2613
6782.92 2532
6783.70 2575
6784.48 2626
6785.25 2554
6786.03 2477
6786.81 2528
6787.59 2495
6788.36 2499
6789.14 2457
6789.92 2426
6790.70 2405
6791.47 2315
6792.25 2283
6793.03 2267
6793.81 2328
6794.59 2378
6795.36 2468
6796.14 2308
6796.92 2324
6797.70 2368
6798.48 2358
6799.25 2420
6800.03 2376
6800.81 2454
6801.59 2387
6802.37 2472
6803.15 2429
6803.92 2366
6804.70 2421
6805.48 2438
6806.26 2368
6807.04 2394
6807.82 2442
6808.60 2468
6809.38 2403
6810.15 2295
6810.93 2319
6811.71 2358
6812.49 2284
6813.27 2256
6814.05 2307
6814.83 2379
6815.61 2293
6816.39 2271
6817.17 2266
6817.94 2294
6818.72 2318
6819.50 2300
6820.28 2331
6821.06 2296
6821.84 2333
6822.62 2294
6823.40 2334
6824.18 2278
6824.96 2245
6825.74 2222
6826.52 2244
6827.30 2273
6828.08 2278
6828.86 2344
6829.64 2327
6830.42 2255
6831.20 2231
6831.98 2320
6832.76 2248
6833.54 2238
6834.32 2279
6835.10 2307
6835.88 2279
6836.66 2369
6837.44 2608
6838.22 2832
6839.00 3052
6839.78 3282
6840.56 3468
6841.34 3564
6842.12 3475
6842.90 3420
6843.68 3183
6844.47 3070
6845.25 2921
6846.03 2769
6846.81 2658
6847.59 2491
6848.37 2598
6849.15 2715
6849.93 2758
6850.71 2920
6851.49 2974
6852.28 3194
6853.06 3119
6853.84 3072
6854.62 3060
6855.40 3031
6856.18 2853
6856.96 2699
6857.75 2644
6858.53 2528
6859.31 2422
6860.09 2461
6860.87 2421
6861.65 2315
6862.44 2322
6863.22 2259
6864.00 2304
6864.78 2290
6865.56 2323
6866.35 2300
6867.13 2359
6867.91 2360
6868.69 2464
6869.47 2452
6870.26 2478
6871.04 2368
6871.82 2343
6872.60 2359
6873.39 2415
6874.17 2456
6874.95 2477
6875.73 2561
6876.52 2549
6877.30 2579
6878.08 2591
6878.86 2634
6879.65 2840
6880.43 2790
6881.21 2810
6881.99 2972
6882.78 2992
6883.56 2956
6884.34 3095
6885.13 3191
6885.91 3161
6886.69 3232
6887.48 3443
6888.26 3613
6889.04 3878
6889.83 4038
6890.61 4253
6891.39 4149
6892.18 4093
6892.96 4093
6893.74 3912
6894.53 3612
6895.31 3431
6896.09 3340
6896.88 3227
6897.66 3108
6898.45 2951
6899.23 2998
6900.01 2819
6900.80 2908
6901.58 2995
6902.37 2974
6903.15 2892
6903.93 2953
6904.72 3020
6905.50 2963
6906.29 2890
6907.07 2876
6907.86 3015
6908.64 2974
6909.42 2985
6910.21 2940
6910.99 2960
6911.78 2963
6912.56 2793
6913.35 2817
6914.13 2865
6914.92 2858
6915.70 2787
6916.49 2831
6917.27 2840
6918.06 2917
6918.84 2828
6919.63 2863
6920.41 2833
6921.20 2862
6921.98 2810
6922.77 2832
6923.55 2895
6924.34 2923
6925.12 2919
6925.91 2958
6926.69 2907
6927.48 2916
6928.27 3021
6929.05 3039
6929.84 3019
6930.62 3090
6931.41 3120
6932.19 3078
6932.98 3080
6933.77 3139
6934.55 3198
6935.34 3228
6936.12 3097
6936.91 3121
6937.69 3137
6938.48 3176
6939.27 3240
6940.05 3348
6940.84 3410
6941.63 3771
6942.41 3867
6943.20 4003
6943.99 4078
6944.77 4193
6945.56 4226
6946.34 4245
6947.13 4300
6947.92 4459
6948.70 4556
6949.49 4771
6950.28 4840
6951.07 4792
6951.85 4615
6952.64 4639
6953.43 4407
6954.21 4238
6955.00 4178
6955.79 4023
6956.57 4107
6957.36 3948
6958.15 3907
6958.94 3985
6959.72 3969
6960.51 3958
6961.30 3933
6962.09 4017
6962.87 4122
6963.66 3967
6964.45 3898
6965.24 4261
6966.02 4461
6966.81 4506
6967.60 4757
6968.39 4768
6969.17 4937
6969.96 5041
6970.75 5226
6971.54 5320
6972.33 5458
6973.11 5366
6973.90 5293
6974.69 5275
6975.48 5231
6976.27 5323
6977.06 5366
6977.84 5321
6978.63 5648
6979.42 5792
6980.21 5954
6981.00 6365
6981.79 6979
6982.57 7670
6983.36 8617
6984.15 10324
6984.94 12291
6985.73 14423
6986.52 16121
6987.31 17441
6988.10 17865
6988.89 17811
6989.67 16982
6990.46 15323
6991.25 13440
6992.04 11648
6992.83 10046
6993.62 8661
6994.41 7522
6995.20 6553
6995.99 5902
6996.78 5249
6997.57 4792
6998.36 4514
6999.15 4327
6999.94 4190
7000.72 4066
7001.51 3892
7002.30 3837
7003.09 3806
7003.88 3797
7004.67 3668
7005.46 3720
7006.25 3613
7007.04 3521
7007.83 3446
7008.62 3409
7009.41 3311
7010.20 3454
7010.99 3347
7011.78 3439
7012.57 3555
7013.37 3702
7014.16 3762
7014.95 3846
7015.74 3852
7016.53 3861
7017.32 3905
7018.11 3810
7018.90 3710
7019.69 3707
7020.48 3765
7021.27 3818
7022.06 3864
7022.85 4068
7023.64 4278
7024.43 4470
7025.23 4504
7026.02 4608
7026.81 4706
7027.60 4868
7028.39 4708
7029.18 4631
7029.97 4516
7030.76 4377
7031.56 4274
7032.35 4104
7033.14 3967
7033.93 3795
7034.72 3732
7035.51 3598
7036.30 3502
7037.10 3498
7037.89 3555
7038.68 3581
7039.47 3455
7040.26 3587
7041.06 3669
7041.85 3649
7042.64 3649
7043.43 3749
7044.22 3692
7045.02 3690
7045.81 3646
7046.60 3637
7047.39 3692
7048.18 3797
7048.98 3873
7049.77 3889
7050.56 4050
7051.35 4187
7052.15 4293
7052.94 4307
7053.73 4296
7054.52 4027
7055.32 4037
7056.11 3845
7056.90 3713
7057.70 3671
7058.49 3634
7059.28 3736
7060.07 3738
7060.87 3793
7061.66 3816
7062.45 3750
7063.25 3604
7064.04 3683
7064.83 3695
7065.63 3539
7066.42 3506
7067.21 3456
7068.01 3344
7068.80 3367
7069.59 3328
7070.39 3236
7071.18 3118
7071.97 3130
7072.77 3121
7073.56 3051
7074.36 3110
7075.15 3091
7075.94 3015
7076.74 2998
7077.53 2958
7078.33 2934
7079.12 2858
7079.91 2818
7080.71 2885
7081.50 2957
7082.30 2899
7083.09 2951
7083.88 2951
7084.68 2943
7085.47 2902
7086.27 3027
7087.06 3240
7087.86 3298
7088.65 3296
7089.45 3488
7090.24 3442
7091.04 3508
7091.83 3421
7092.62 3221
7093.42 3183
7094.21 3083
7095.01 2973
7095.80 2851
7096.60 2727
7097.39 2675
7098.19 2664
7098.98 2620
7099.78 2570
7100.58 2550
7101.37 2515
7102.17 2531
7102.96 2483
7103.76 2441
7104.55 2389
7105.35 2417
7106.14 2402
7106.94 2381
7107.73 2384
7108.53 2370
7109.33 2358
7110.12 2381
7110.92 2265
7111.71 2263
7112.51 2295
7113.31 2326
7114.10 2212
7114.90 2176
7115.69 2233
7116.49 2215
7117.29 2205
7118.08 2182
7118.88 2235
7119.67 2278
7120.47 2262
7121.27 2278
7122.06 2271
7122.86 2171
7123.66 2202
7124.45 2304
7125.25 2229
7126.05 2305
7126.84 2217
7127.64 2271
7128.44 2304
7129.23 2286
7130.03 2286
7130.83 2280
7131.62 2321
7132.42 2290
7133.22 2312
7134.02 2296
7134.81 2236
7135.61 2110
7136.41 2097
7137.21 2092
7138.00 2130
7138.80 2040
7139.60 2022
7140.39 2036
7141.19 2031
7141.99 2039
7142.79 2112
7143.59 2041
7144.38 2014
7145.18 2051
7145.98 2081
7146.78 2026
7147.57 1993
7148.37 1958
7149.17 1960
7149.97 1952
7150.77 2015
7151.56 2057
7152.36 1964
7153.16 1884
7153.96 1944
7154.76 1931
7155.56 1949
7156.35 2007
7157.15 1985
7157.95 1967
7158.75 1969
7159.55 1954
7160.35 1956
7161.14 1979
7161.94 1909
7162.74 1936
7163.54 1884
7164.34 1988
7165.14 1964
7165.94 1960
7166.74 1959
7167.54 1944
7168.33 1948
7169.13 1875
7169.93 1883
7170.73 1847
7171.53 1926
7172.33 1909
7173.13 1939
7173.93 1960
7174.73 1876
7175.53 1858
7176.33 1847
7177.13 1790
7177.93 1756
7178.73 1779
7179.53 1773
7180.33 1802
7181.13 1770
7181.92 1794
7182.72 1845
7183.52 1884
7184.32 1843
7185.12 1917
7185.92 1947
7186.72 1853
7187.52 1885
7188.32 1783
7189.13 1755
7189.93 1728
7190.73 1685
7191.53 1719
7192.33 1752
7193.13 1658
7193.93 1690
7194.73 1797
7195.53 1812
7196.33 1651
7197.13 1646
7197.93 1780
7198.73 1811
7199.53 1724
7200.33 1687
7201.13 1746
7201.93 1768
7202.74 1745
7203.54 1812
7204.34 1796
7205.14 1722
7205.94 1677
7206.74 1778
7207.54 1786
7208.34 1683
7209.14 1735
7209.95 1831
7210.75 1766
7211.55 1767
7212.35 1720
7213.15 1774
7213.95 1763
7214.75 1760
7215.56 1788
7216.36 1760
7217.16 1870
7217.96 1805
7218.76 1839
7219.57 1811
7220.37 1794
7221.17 1857
7221.97 1894
7222.77 1941
7223.58 1877
7224.38 1859
7225.18 1950
7225.98 1926
7226.78 1855
7227.59 1885
7228.39 1819
7229.19 1874
7229.99 1812
7230.80 1874
7231.60 1877
7232.40 1888
7233.20 1906
7234.01 1981
7234.81 2062
7235.61 2082
7236.42 2273
7237.22 2336
7238.02 2489
7238.82 2450
7239.63 2490
7240.43 2472
7241.23 2343
7242.04 2227
7242.84 2216
7243.64 2124
7244.45 1970
7245.25 2031
7246.05 1961
7246.86 2044
7247.66 1952
7248.46 1927
7249.27 1913
7250.07 1959
7250.87 2006
7251.68 2013
7252.48 1996
7253.29 1942
7254.09 2026
7254.89 2046
7255.70 2054
7256.50 2048
7257.30 2082
7258.11 2129
7258.91 2084
7259.72 2035
7260.52 2087
7261.33 2034
7262.13 2110
7262.93 2119
7263.74 2105
7264.54 2102
7265.35 2246
7266.15 2236
7266.96 2180
7267.76 2166
7268.57 2147
7269.37 2199
7270.17 2177
7270.98 2125
7271.78 2174
7272.59 2184
7273.39 2209
7274.20 2116
7275.00 2110
7275.81 2122
7276.61 2094
7277.42 2148
7278.22 2185
7279.03 2163
7279.83 2195
7280.64 2243
7281.44 2273
7282.25 2505
7283.06 2590
7283.86 2800
7284.67 3036
7285.47 3207
7286.28 3418
7287.08 3426
7287.89 3371
7288.69 3209
7289.50 3142
7290.31 2910
7291.11 2753
7291.92 2677
7292.72 2488
7293.53 2403
7294.34 2374
7295.14 2333
7295.95 2303
7296.75 2231
7297.56 2284
7298.37 2332
7299.17 2286
7299.98 2283
7300.79 2338
7301.59 2235
7302.40 2323
7303.21 2341
7304.01 2405
7304.82 2338
7305.63 2382
7306.43 2338
7307.24 2433
7308.05 2544
7308.85 2577
7309.66 2636
7310.47 2694
7311.27 2840
7312.08 2892
7312.89 3006
7313.69 3068
7314.50 3011
7315.31 2940
7316.12 2989
7316.92 2995
7317.73 2975
7318.54 3093
7319.35 3283
7320.15 3437
7320.96 3569
7321.77 3880
7322.58 3956
7323.38 3935
7324.19 3894
7325.00 3767
7325.81 3528
7326.61 3306
7327.42 3118
7328.23 2858
7329.04 2892
7329.85 2771
7330.65 2714
7331.46 2560
7332.27 2486
7333.08 2433
7333.89 2415
7334.69 2446
7335.50 2418
7336.31 2418
7337.12 2463
7337.93 2536
7338.74 2457
7339.54 2533
7340.35 2552
7341.16 2604
7341.97 2612
7342.78 2672
7343.59 2657
7344.40 2715
7345.21 2690
7346.01 2739
7346.82 2609
7347.63 2565
7348.44 2542
7349.25 2614
7350.06 2548
7350.87 2510
7351.68 2457
7352.49 2479
7353.30 2434
7354.11 2413
7354.92 2398
7355.72 2415
7356.53 2488
7357.34 2405
7358.15 2460
7358.96 2548
7359.77 2630
7360.58 2691
7361.39 2782
7362.20 2932
7363.01 3035
7363.82 3009
7364.63 3035
7365.44 3031
7366.25 2984
7367.06 2886
7367.87 2752
7368.68 2729
7369.49 2689
7370.30 2608
7371.11 2522
7371.92 2437
7372.73 2379
7373.54 2445
7374.35 2381
7375.16 2364
7375.97 2395
7376.79 2351
7377.60 2409
7378.41 2462
7379.22 2561
7380.03 2712
7380.84 2814
7381.65 2891
7382.46 3109
7383.27 3270
7384.08 3196
7384.89 3133
7385.70 3034
7386.52 3078
7387.33 2826
7388.14 2776
7388.95 2638
7389.76 2622
7390.57 2503
7391.38 2320
7392.19 2279
7393.01 2271
7393.82 2239
7394.63 2235
7395.44 2198
7396.25 2155
7397.06 2104
7397.88 2054
7398.69 2137
7399.50 2172
7400.31 2165
7401.12 2250
7401.94 2239
7402.75 2319
7403.56 2317
7404.37 2388
7405.18 2312
7406.00 2305
7406.81 2200
7407.62 2211
7408.43 2191
7409.25 2123
7410.06 2140
7410.87 2111
7411.68 2064
7412.49 2105
7413.31 2031
7414.12 1982
7414.93 1947
7415.75 1965
7416.56 1840
7417.37 1868
7418.18 1868
7419.00 1868
7419.81 1849
7420.62 1785
7421.44 1842
7422.25 1845
7423.06 1891
7423.88 1802
7424.69 1789
7425.50 1702
7426.31 1769
7427.13 1745
7427.94 1816
7428.76 1724
7429.57 1684
7430.38 1761
7431.20 1795
7432.01 1731
7432.82 1710
7433.64 1709
7434.45 1655
7435.26 1630
7436.08 1664
7436.89 1753
7437.71 1703
7438.52 1780
7439.33 1709
7440.15 1742
7440.96 1757
7441.78 1801
7442.59 1771
7443.40 1738
7444.22 1633
7445.03 1677
7445.85 1675
7446.66 1683
7447.48 1614
7448.29 1682
7449.11 1716
7449.92 1619
7450.73 1628
7451.55 1590
7452.36 1609
7453.18 1628
7453.99 1572
7454.81 1578
7455.62 1660
7456.44 1520
7457.25 1565
7458.07 1627
7458.88 1638
7459.70 1594
7460.51 1647
7461.33 1615
7462.14 1631
7462.96 1637
7463.77 1601
7464.59 1577
7465.41 1623
7466.22 1632
7467.04 1663
7467.85 1644
7468.67 1604
7469.48 1594
7470.30 1665
7471.11 1671
7471.93 1703
7472.75 1670
7473.56 1614
7474.38 1611
7475.19 1633
7476.01 1646
7476.83 1667
7477.64 1602
7478.46 1595
7479.27 1616
7480.09 1665
7480.91 1614
7481.72 1639
7482.54 1591
7483.36 1647
7484.17 1626
7484.99 1577
7485.81 1635
7486.62 1589
7487.44 1554
7488.26 1574
7489.07 1553
7489.89 1585
7490.71 1575
7491.52 1540
7492.34 1574
7493.16 1521
7493.97 1557
7494.79 1613
7495.61 1575
7496.43 1625
7497.24 1582
7498.06 1553
7498.88 1580
7499.69 1605
7500.51 1544
7501.33 1559
7502.15 1542
7502.96 1574
7503.78 1559
7504.60 1537
7505.42 1463
7506.23 1494
7507.05 1514
7507.87 1570
7508.69 1510
7509.51 1476
7510.32 1524
7511.14 1542
7511.96 1531
7512.78 1496
7513.60 1549
7514.41 1574
7515.23 1572
7516.05 1525
7516.87 1571
7517.69 1532
7518.50 1543
7519.32 1510
7520.14 1540
7520.96 1509
7521.78 1489
7522.60 1503
7523.42 1574
7524.23 1498
7525.05 1460
7525.87 1525
7526.69 1564
7527.51 1571
7528.33 1587
7529.15 1590
7529.97 1543
7530.78 1555
7531.60 1580
7532.42 1599
7533.24 1611
7534.06 1593
7534.88 1647
7535.70 1581
7536.52 1566
7537.34 1517
7538.16 1523
7538.98 1558
7539.80 1543
7540.62 1523
7541.44 1629
7542.26 1542
7543.08 1555
7543.89 1555
7544.71 1557
7545.53 1583
7546.35 1610
7547.17 1605
7547.99 1589
7548.81 1662
7549.63 1593
7550.45 1645
7551.27 1613
7552.09 1609
7552.91 1596
7553.73 1580
7554.56 1575
7555.38 1643
7556.20 1598
7557.02 1573
7557.84 1673
7558.66 1691
7559.48 1728
7560.30 1740
7561.12 1743
7561.94 1765
7562.76 1729
7563.58 1730
7564.40 1690
7565.22 1694
7566.04 1677
7566.86 1711
7567.69 1722
7568.51 1757
7569.33 1784
7570.15 1760
7570.97 1752
7571.79 1740
7572.61 1730
7573.43 1751
7574.26 1701
7575.08 1745
7575.90 1686
7576.72 1773
7577.54 1781
7578.36 1782
7579.18 1762
7580.01 1762
7580.83 1795
7581.65 1863
7582.47 1823
7583.29 1859
7584.12 1892
7584.94 1825
7585.76 1786
7586.58 1821
7587.40 1886
7588.23 1875
7589.05 1910
7589.87 1934
7590.69 1883
7591.51 1878
7592.34 2015
7593.16 1942
7593.98 1909
7594.80 1950
7595.63 2028
7596.45 1971
7597.27 1967
7598.09 1992
7598.92 2054
7599.74 2103
7600.56 2035
7601.39 2108
7602.21 2111
7603.03 2196
7603.85 2225
7604.68 2220
7605.50 2251
7606.32 2319
7607.15 2266
7607.97 2353
7608.79 2305
7609.62 2379
7610.44 2325
7611.26 2250
7612.09 2363
7612.91 2369
7613.73 2325
7614.56 2195
7615.38 2288
7616.20 2322
7617.03 2445
7617.85 2527
7618.68 2660
7619.50 2749
7620.32 2750
7621.15 2831
7621.97 2781
7622.79 2817
7623.62 2778
7624.44 2713
7625.27 2562
7626.09 2585
7626.92 2620
7627.74 2633
7628.56 2537
7629.39 2532
7630.21 2624
7631.04 2741
7631.86 2766
7632.69 2761
7633.51 2869
7634.34 2897
7635.16 2819
7635.98 2784
7636.81 2741
7637.63 2572
7638.46 2564
7639.28 2448
7640.11 2310
7640.93 2230
7641.76 2142
7642.58 2218
7643.41 2199
7644.23 2220
7645.06 2257
7645.88 2397
7646.71 2338
7647.54 2407
7648.36 2451
7649.19 2479
7650.01 2456
7650.84 2473
7651.66 2537
7652.49 2533
7653.31 2417
7654.14 2349
7654.97 2299
7655.79 2298
7656.62 2174
7657.44 2091
7658.27 2121
7659.09 2048
7659.92 1915
7660.75 1948
7661.57 1932
7662.40 1884
7663.22 1947
7664.05 1873
7664.88 1921
7665.70 1874
7666.53 1887
7667.36 1822
7668.18 1824
7669.01 1851
7669.84 1839
7670.66 1795
7671.49 1794
7672.32 1858
7673.14 1923
7673.97 1871
7674.80 1804
7675.62 1821
7676.45 1810
7677.28 1850
7678.10 1800
7678.93 1752
7679.76 1731
7680.58 1789
7681.41 1824
7682.24 1750
7683.07 1868
7683.89 1881
7684.72 1865
7685.55 1909
7686.38 1988
7687.20 2016
7688.03 2015
7688.86 2050
7689.69 1992
7690.51 1988
7691.34 1945
7692.17 1874
7693.00 1862
7693.82 1861
7694.65 1870
7695.48 1887
7696.31 1862
7697.14 1854
7697.96 1883
7698.79 1889
7699.62 1927
7700.45 1980
7701.28 1918
7702.11 1967
7702.93 2057
7703.76 1946
7704.59 1874
7705.42 1888
7706.25 1786
7707.08 1830
7707.90 1834
7708.73 1759
7709.56 1712
7710.39 1704
7711.22 1717
7712.05 1721
7712.88 1715
7713.71 1701
7714.53 1673
7715.36 1645
7716.19 1612
7717.02 1669
7717.85 1651
7718.68 1632
7719.51 1624
7720.34 1636
7721.17 1650
7722.00 1608
7722.83 1624
7723.66 1643
7724.49 1651
7725.32 1613
7726.14 1565
7726.97 1683
7727.80 1674
7728.63 1619
7729.46 1686
7730.29 1671
7731.12 1697
7731.95 1708
7732.78 1691
7733.61 1706
7734.44 1647
7735.27 1623
7736.10 1594
7736.93 1598
7737.76 1567
7738.59 1542
7739.42 1606
7740.25 1575
7741.08 1538
7741.91 1548
7742.75 1560
7743.58 1586
7744.41 1576
7745.24 1627
7746.07 1659
7746.90 1739
7747.73 1870
7748.56 1953
7749.39 2030
7750.22 2011
7751.05 2048
7751.88 1969
7752.71 1963
7753.55 1841
7754.38 1722
7755.21 1663
7756.04 1621
7756.87 1607
7757.70 1625
7758.53 1592
7759.36 1573
7760.20 1551
7761.03 1566
7761.86 1463
7762.69 1496
7763.52 1530
7764.35 1519
7765.18 1416
7766.02 1454
7766.85 1494
7767.68 1430
7768.51 1458
7769.34 1475
7770.18 1413
7771.01 1447
7771.84 1396
7772.67 1442
7773.50 1428
7774.34 1428
7775.17 1449
7776.00 1429
7776.83 1469
7777.66 1422
7778.50 1459
7779.33 1459
7780.16 1479
7780.99 1420
7781.83 1455
7782.66 1475
7783.49 1443
7784.32 1507
7785.16 1494
7785.99 1445
7786.82 1442
7787.66 1514
7788.49 1575
7789.32 1554
7790.15 1547
7790.99 1520
7791.82 1548
7792.65 1532
7793.49 1552
7794.32 1523
7795.15 1525
7795.99 1539
7796.82 1522
7797.65 1521
7798.49 1516
7799.32 1573
7800.15 1553
7800.99 1589
7801.82 1592
7802.65 1542
7803.49 1559
7804.32 1571
7805.16 1601
7805.99 1550
7806.82 1574
7807.66 1603
7808.49 1547
7809.33 1654
7810.16 1663
7810.99 1594
7811.83 1720
7812.66 1768
7813.50 1707
7814.33 1779
7815.17 1843
7816.00 1811
7816.83 1903
7817.67 1891
7818.50 1851
7819.34 1888
7820.17 1898
7821.01 1885
7821.84 1889
7822.68 1931
7823.51 1983
7824.35 2043
7825.18 1982
7826.02 1992
7826.85 2120
7827.69 2090
7828.52 1947
7829.36 1910
7830.19 1895
7831.03 1798
7831.86 1788
7832.70 1825
7833.53 1914
7834.37 1947
7835.20 1961
7836.04 1946
7836.87 1952
7837.71 1975
7838.54 1948
7839.38 1980
7840.22 1873
7841.05 1863
7841.89 1826
7842.72 1861
7843.56 1783
7844.39 1716
7845.23 1729
7846.07 1770
7846.90 1699
7847.74 1715
7848.57 1672
7849.41 1646
7850.25 1722
7851.08 1634
7851.92 1681
7852.76 1626
7853.59 1653
7854.43 1569
7855.27 1654
7856.10 1699
7856.94 1688
7857.78 1569
7858.61 1675
7859.45 1646
7860.29 1641
7861.12 1655
7861.96 1668
7862.80 1732
7863.63 1599
7864.47 1675
7865.31 1665
7866.14 1626
7866.98 1571
7867.82 1594
7868.66 1518
7869.49 1610
7870.33 1657
7871.17 1673
7872.00 1680
7872.84 1667
7873.68 1688
7874.52 1792
7875.35 1730
7876.19 1772
7877.03 1786
7877.87 1926
7878.70 1997
7879.54 1954
7880.38 2079
7881.22 2129
7882.06 2174
7882.89 2153
7883.73 2043
7884.57 2129
7885.41 2083
7886.25 1989
7887.08 1983
7887.92 1899
7888.76 1832
7889.60 1844
7890.44 1815
7891.28 1764
7892.11 1797
7892.95 1857
7893.79 1892
7894.63 1868
7895.47 1857
7896.31 1795
7897.15 1783
7897.98 1787
7898.82 1773
7899.66 1719
7900.50 1674
7901.34 1747
7902.18 1692
7903.02 1607
7903.86 1714
7904.70 1611
7905.54 1576
7906.37 1604
7907.21 1659
7908.05 1609
7908.89 1590
7909.73 1600
7910.57 1597
7911.41 1598
7912.25 1626
7913.09 1674
7913.93 1706
7914.77 1731
7915.61 1775
7916.45 1821
7917.29 1818
7918.13 1915
7918.97 1914
7919.81 1924
7920.65 1976
7921.49 2029
7922.33 1963
7923.17 1875
7924.01 1879
7924.85 1819
7925.69 1719
7926.53 1685
7927.37 1649
7928.21 1541
7929.05 1559
7929.89 1604
7930.73 1603
7931.57 1562
7932.41 1519
7933.25 1592
7934.09 1566
7934.93 1643
7935.77 1568
7936.61 1558
7937.46 1511
7938.30 1501
7939.14 1523
7939.98 1555
7940.82 1501
7941.66 1584
7942.50 1585
7943.34 1575
7944.18 1558
7945.03 1585
7945.87 1580
7946.71 1624
7947.55 1620
7948.39 1613
7949.23 1595
7950.07 1645
7950.92 1646
7951.76 1633
7952.60 1696
7953.44 1652
7954.28 1619
7955.12 1620
7955.97 1723
7956.81 1726
7957.65 1763
7958.49 1791
7959.33 1825
7960.18 1840
7961.02 1777
7961.86 1776
7962.70 1796
7963.54 1749
7964.39 1645
7965.23 1717
7966.07 1718
7966.91 1787
7967.76 1787
7968.60 1889
7969.44 1859
7970.28 1961
7971.13 1963
7971.97 2026
7972.81 1909
7973.65 1873
7974.50 1786
7975.34 1781
7976.18 1719
7977.03 1632
7977.87 1633
7978.71 1591
7979.55 1468
7980.40 1549
7981.24 1501
7982.08 1550
7982.93 1492
7983.77 1514
7984.61 1520
7985.46 1471
7986.30 1472
7987.14 1467
7987.99 1475
7988.83 1508
7989.67 1515
7990.52 1441
7991.36 1487
7992.21 1448
7993.05 1376
7993.89 1425
7994.74 1438
7995.58 1367
7996.42 1320
7997.27 1382
7998.11 1377
7998.96 1311
7999.80 1342
8000.65 1310
8001.49 1356
8002.33 1307
8003.18 1296
8004.02 1278
8004.87 1282
8005.71 1280
8006.56 1309
8007.40 1264
8008.24 1261
8009.09 1241
8009.93 1239
8010.78 1235
8011.62 1287
8012.47 1240
8013.31 1294
8014.16 1278
8015.00 1185
8015.85 1153
8016.69 1240
8017.54 1206
8018.38 1206
8019.23 1200
8020.07 1249
8020.92 1196
8021.76 1145
8022.61 1180
8023.45 1161
8024.30 1215
8025.15 1169
8025.99 1183
8026.84 1158
8027.68 1195
8028.53 1180
8029.37 1215
8030.22 1238
8031.07 1194
8031.91 1195
8032.76 1213
8033.60 1202
8034.45 1201
8035.30 1222
8036.14 1198
8036.99 1224
8037.83 1213
8038.68 1148
8039.53 1147
8040.37 1163
8041.22 1254
8042.06 1217
8042.91 1199
8043.76 1226
8044.60 1194
8045.45 1197
8046.30 1232
8047.14 1224
8047.99 1193
8048.84 1146
8049.68 1190
8050.53 1196
8051.38 1173
8052.22 1153
8053.07 1145
8053.92 1187
8054.77 1247
8055.61 1108
8056.46 1126
8057.31 1126
8058.15 1104
8059.00 1105
8059.85 1141
8060.70 1150
8061.54 1152
8062.39 1144
8063.24 1169
8064.09 1163
8064.93 1095
8065.78 1116
8066.63 1152
8067.48 1184
8068.32 1093
8069.17 1093
8070.02 1098
8070.87 1068
8071.72 1078
8072.56 1080
8073.41 1081
8074.26 1112
8075.11 1081
8075.96 1123
8076.80 1146
8077.65 1047
8078.50 1051
8079.35 1137
8080.20 1155
8081.05 1084
8081.89 1064
8082.74 1101
8083.59 1173
8084.44 1101
8085.29 1114
8086.14 1095
8086.99 1132
8087.83 1129
8088.68 1149
8089.53 1111
8090.38 1033
8091.23 1136
8092.08 1069
8092.93 1087
8093.78 1071
8094.63 1087
8095.48 1034
8096.32 1053
8097.17 1070
8098.02 1156
8098.87 1101
8099.72 1067
8100.57 1102
8101.42 1132
8102.27 1105
8103.12 1055
8103.97 1066
8104.82 1067
8105.67 1080
8106.52 1084
8107.37 1051
8108.22 1043
8109.07 1046
8109.92 1007
8110.77 1058
8111.62 1094
8112.47 1077
8113.32 1090
8114.17 1068
8115.02 1083
8115.87 1109
8116.72 1136
8117.57 1074
8118.42 1114
8119.27 1145
8120.12 1133
8120.97 1173
8121.82 1096
8122.67 1137
8123.52 1131
8124.37 1147
8125.22 1206
8126.08 1118
8126.93 1114
8127.78 1145
8128.63 1140
8129.48 1132
8130.33 1185
8131.18 1203
8132.03 1149
8132.88 1146
8133.73 1145
8134.59 1166
8135.44 1194
8136.29 1157
8137.14 1124
8137.99 1134
8138.84 1159
8139.69 1155
8140.55 1116
8141.40 1097
8142.25 1139
8143.10 1112
8143.95 1135
8144.80 1151
8145.66 1141
8146.51 1147
8147.36 1140
8148.21 1137
8149.06 1144
8149.91 1155
8150.77 1130
8151.62 1170
8152.47 1172
8153.32 1173
8154.18 1098
8155.03 1144
8155.88 1152
8156.73 1166
8157.59 1110
8158.44 1204
8159.29 1223
8160.14 1174
8161.00 1122
8161.85 1116
8162.70 1056
8163.55 1117
8164.41 1090
8165.26 1101
8166.11 1069
8166.96 1062
8167.82 1059
8168.67 1067
8169.52 1060
8170.38 998
8171.23 1013
8172.08 1042
8172.94 1065
8173.79 1076
8174.64 1060
8175.50 1025
8176.35 1026
8177.20 1047
8178.06 1023
8178.91 1043
8179.76 1105
8180.62 1061
8181.47 1059
8182.32 995
8183.18 1043
8184.03 1027
8184.89 1022
8185.74 1024
8186.59 1025
8187.45 1016
8188.30 1015
8189.16 1012
8190.01 1040
8190.86 985
8191.72 1023
8192.57 1012
8193.43 1055
8194.28 1058
8195.14 1041
8195.99 1011
8196.84 1064
8197.70 1050
8198.55 1035
8199.41 980
8200.26 1012
8201.12 1002
8201.97 1023
8202.83 1017
8203.68 988
8204.54 990
8205.39 987
8206.25 992
8207.10 1001
8207.96 973
8208.81 1043
8209.67 1042
8210.52 1056
8211.38 1044
8212.23 974
8213.09 982
8213.94 1033
8214.80 977
8215.65 1019
8216.51 1057
8217.37 1052
8218.22 1088
8219.08 1107
8219.93 1033
8220.79 994
8221.64 987
8222.50 1008
8223.36 1039
8224.21 1061
8225.07 1096
8225.92 1066
8226.78 1065
8227.64 1022
8228.49 1055
8229.35 1030
8230.20 1013
8231.06 978
8231.92 1046
8232.77 1036
8233.63 1024
8234.49 960
8235.34 1029
8236.20 1049
8237.06 1064
8237.91 1082
8238.77 1002
8239.63 1013
8240.48 999
8241.34 1005
8242.20 994
8243.05 1008
8243.91 1012
8244.77 984
8245.62 1014
8246.48 1011
8247.34 994
8248.19 1009
8249.05 1015
8249.91 1025
8250.77 945
8251.62 1014
8252.48 1027
8253.34 1027
8254.20 1045
8255.05 1022
8255.91 1023
8256.77 1024
8257.63 1014
8258.48 1013
8259.34 1002
8260.20 956
8261.06 1020
8261.92 1011
8262.77 992
8263.63 1044
8264.49 1092
8265.35 1006
8266.21 1006
8267.06 1018
8267.92 1082
8268.78 1043
8269.64 1024
8270.50 1061
8271.35 1042
8272.21 1038
8273.07 1042
8273.93 1051
8274.79 1101
8275.65 1086
8276.51 1051
8277.36 1079
8278.22 1051
8279.08 1085
8279.94 1078
8280.80 1112
8281.66 1102
8282.52 1113
8283.38 1142
8284.24 1092
8285.09 1122
8285.95 1141
8286.81 1111
8287.67 1063
8288.53 1063
8289.39 1107
8290.25 1145
8291.11 1058
8291.97 1098
8292.83 1103
8293.69 1115
8294.55 1160
8295.41 1134
8296.27 1118
8297.13 1147
8297.99 1150
8298.85 1113
8299.71 1096
8300.56 1058
8301.42 1049
8302.28 1109
8303.14 1126
8304.00 1062
8304.86 1094
8305.73 1033
8306.59 1085
8307.45 1103
8308.31 1084
8309.17 1070
8310.03 1093
8310.89 1084
8311.75 1131
8312.61 1154
8313.47 1057
8314.33 1064
8315.19 1106
8316.05 1105
8316.91 1066
8317.77 1084
8318.63 1121
8319.49 1041
8320.35 1064
8321.22 1078
8322.08 1106
8322.94 1039
8323.80 1090
8324.66 1042
8325.52 1056
8326.38 1049
8327.24 1029
8328.10 1038
8328.97 1060
8329.83 1013
8330.69 1075
8331.55 1056
8332.41 1098
8333.27 1080
8334.13 1081
8335.00 1073
8335.86 1057
8336.72 1132
8337.58 1115
8338.44 1110
8339.30 1072
8340.17 1088
8341.03 1135
8341.89 1125
8342.75 1087
8343.62 1086
8344.48 1063
8345.34 1075
8346.20 1121
8347.06 1145
8347.93 1127
8348.79 1110
8349.65 1131
8350.51 1160
8351.38 1129
8352.24 1148
8353.10 1119
8353.96 1144
8354.83 1135
8355.69 1150
8356.55 1176
8357.41 1118
8358.28 1136
8359.14 1122
8360.00 1106
8360.87 1075
8361.73 1068
8362.59 1134
8363.46 1123
8364.32 1113
8365.18 1167
8366.05 1204
8366.91 1112
8367.77 1113
8368.64 1103
8369.50 1099
8370.36 1184
8371.23 1176
8372.09 1158
8372.95 1170
8373.82 1149
8374.68 1164
8375.54 1168
8376.41 1121
8377.27 1201
8378.14 1174
8379.00 1181
8379.86 1187
8380.73 1159
8381.59 1163
8382.46 1175
8383.32 1230
8384.18 1176
8385.05 1211
8385.91 1228
8386.78 1276
8387.64 1280
8388.51 1287
8389.37 1314
8390.23 1268
8391.10 1295
8391.96 1299
8392.83 1228
8393.69 1225
8394.56 1293
8395.42 1284
8396.29 1300
8397.15 1319
8398.02 1266
8398.88 1308
8399.75 1268
8400.61 1318
8401.48 1283
8402.34 1338
8403.21 1285
8404.07 1330
8404.94 1326
8405.80 1326
8406.67 1348
8407.53 1342
8408.40 1395
8409.26 1385
8410.13 1442
8411.00 1446
8411.86 1430
8412.73 1432
8413.59 1442
8414.46 1440
8415.32 1420
8416.19 1483
8417.06 1446
8417.92 1486
8418.79 1517
8419.65 1554
8420.52 1573
8421.39 1516
8422.25 1588
8423.12 1536
8423.98 1613
8424.85 1592
8425.72 1606
8426.58 1594
8427.45 1677
8428.32 1719
8429.18 1701
8430.05 1722
8430.92 1761
8431.78 1785
8432.65 1741
8433.52 1746
8434.38 1751
8435.25 1822
8436.12 1884
8436.98 1913
8437.85 1948
8438.72 1941
8439.58 2027
8440.45 2109
8441.32 2076
8442.19 2168
8443.05 2242
8443.92 2294
8444.79 2327
8445.65 2323
8446.52 2288
8447.39 2200
8448.26 2286
8449.12 2379
8449.99 2318
8450.86 2450
8451.73 2491
8452.60 2677
8453.46 2922
8454.33 3235
8455.20 3666
8456.07 4155
8456.93 4520
8457.80 4835
8458.67 5348
8459.54 5386
8460.41 5190
8461.27 4974
8462.14 4708
8463.01 4314
8463.88 3972
8464.75 3648
8465.62 3415
8466.48 3001
8467.35 2801
8468.22 2595
8469.09 2562
8469.96 2502
8470.83 2391
8471.70 2244
8472.57 2209
8473.43 2141
8474.30 2030
8475.17 2041
8476.04 1953
8476.91 2017
8477.78 2060
8478.65 2070
8479.52 2054
8480.39 2068
8481.25 2144
8482.12 2152
8482.99 2157
8483.86 2281
8484.73 2290
8485.60 2315
8486.47 2306
8487.34 2233
8488.21 2341
8489.08 2211
8489.95 2266
8490.82 2206
8491.69 2188
8492.56 2138
8493.43 2117
8494.30 2120
8495.17 2223
8496.04 2177
8496.91 2226
8497.78 2253
8498.65 2237
8499.52 2130
8500.39 2168
8501.26 2113
8502.13 2061
8503.00 1960
8503.87 1943
8504.74 1981
8505.61 2046
8506.48 1976
8507.35 1934
8508.22 1836
8509.09 1897
8509.96 1892
8510.83 1972
8511.70 2018
8512.57 2049
8513.45 2004
8514.32 1970
8515.19 1971
8516.06 1981
8516.93 1997
8517.80 1944
8518.67 2032
8519.54 2079
8520.41 2169
8521.29 2175
8522.16 2194
8523.03 2380
8523.90 2438
8524.77 2532
8525.64 2689
8526.51 2819
8527.39 2984
8528.26 3086
8529.13 3102
8530.00 2997
8530.87 2839
8531.74 2817
8532.62 2774
8533.49 2690
8534.36 2508
8535.23 2404
8536.10 2351
8536.98 2307
8537.85 2250
8538.72 2213
8539.59 2141
8540.46 2104
8541.34 2048
8542.21 1991
8543.08 1895
8543.95 1858
8544.83 1869
8545.70 1861
8546.57 1894
8547.44 1866
8548.32 1862
8549.19 1942
8550.06 1882
8550.93 1854
8551.81 1954
8552.68 2097
8553.55 2140
8554.43 2163
8555.30 2175
8556.17 2189
8557.04 2244
8557.92 2154
8558.79 2135
8559.66 2072
8560.54 2077
8561.41 1971
8562.28 1960
8563.16 1898
8564.03 1818
8564.90 1832
8565.78 1857
8566.65 1878
8567.52 1884
8568.40 1827
8569.27 1835
8570.15 1748
8571.02 1741
8571.89 1709
8572.77 1652
8573.64 1746
8574.51 1730
8575.39 1705
8576.26 1660
8577.14 1721
8578.01 1727
8578.88 1628
8579.76 1670
8580.63 1671
8581.51 1596
8582.38 1648
8583.26 1680
8584.13 1654
8585.01 1730
8585.88 1720
8586.75 1715
8587.63 1689
8588.50 1610
8589.38 1671
8590.25 1746
8591.13 1704
8592.00 1681
8592.88 1765
8593.75 1791
8594.63 1735
8595.50 1792
8596.38 1850
8597.25 1769
8598.13 1869
8599.00 1852
8599.88 1824
8600.75 1785
8601.63 1765
8602.50 1793
8603.38 1856
8604.26 1903
8605.13 1847
8606.01 1831
8606.88 1882
8607.76 1858
8608.63 1850
8609.51 1805
8610.38 1890
8611.26 1836
8612.14 1812
8613.01 1965
8613.89 1924
8614.76 1869
8615.64 1920
8616.52 1934
8617.39 1930
8618.27 1959
8619.15 1922
8620.02 1939
8620.90 2011
8621.77 2010
8622.65 2106
8623.53 2069
8624.40 2107
8625.28 2079
8626.16 2170
8627.03 2094
8627.91 2047
8628.79 2142
8629.66 2191
8630.54 2110
8631.42 2165
8632.29 2176
8633.17 2236
8634.05 2228
8634.92 2219
8635.80 2203
8636.68 2106
8637.56 2187
8638.43 2217
8639.31 2216
8640.19 2224
8641.07 2290
8641.94 2294
8642.82 2366
8643.70 2447
8644.57 2505
8645.45 2460
8646.33 2436
8647.21 2503
8648.09 2546
8648.96 2577
8649.84 2617
8650.72 2651
8651.60 2699
8652.47 2666
8653.35 2631
8654.23 2736
8655.11 2702
8655.99 2744
8656.86 2773
8657.74 2871
8658.62 2924
8659.50 3020
8660.38 3172
8661.26 3280
8662.13 3568
8663.01 3694
8663.89 3968
8664.77 4194
8665.65 4269
8666.53 4554
8667.41 4735
8668.28 4750
8669.16 4697
8670.04 4593
8670.92 4423
8671.80 4322
8672.68 4103
8673.56 3970
8674.44 3900
8675.32 3876
8676.20 3896
8677.07 3764
8677.95 3656
8678.83 3543
8679.71 3456
8680.59 3306
8681.47 3239
8682.35 3081
8683.23 3056
8684.11 3005
8684.99 2952
8685.87 2873
8686.75 2890
8687.63 3074
8688.51 3095
8689.39 3039
8690.27 3216
8691.15 3375
8692.03 3625
8692.91 3843
8693.79 4011
8694.67 4188
8695.55 4318
8696.43 4308
8697.31 4178
8698.19 4035
8699.07 3910
8699.95 3794
8700.83 3577
8701.71 3546
8702.59 3494
8703.47 3412
8704.35 3376
8705.23 3215
8706.11 3208
8706.99 3097
8707.87 3000
8708.75 2883
8709.63 2764
8710.52 2663
8711.40 2553
8712.28 2501
8713.16 2418
8714.04 2318
8714.92 2206
8715.80 2219
8716.68 2119
8717.56 2092
8718.45 2138
8719.33 2088
8720.21 2077
8721.09 2082
8721.97 2006
8722.85 1992
8723.73 2019
8724.62 2010
8725.50 2132
8726.38 2102
8727.26 2110
8728.14 2070
8729.02 2138
8729.91 2186
8730.79 2143
8731.67 2155
8732.55 2228
8733.43 2291
8734.32 2236
8735.20 2175
8736.08 2120
8736.96 2102
8737.84 2071
8738.73 2121
8739.61 2122
8740.49 2121
8741.37 2052
8742.26 2034
8743.14 2058
8744.02 2036
8744.90 2030
8745.79 1977
8746.67 1984
8747.55 2054
8748.43 1949
8749.32 2041
8750.20 1940
8751.08 1961
8751.97 1956
8752.85 1939
8753.73 1956
8754.62 1912
8755.50 1950
8756.38 2005
8757.26 2000
8758.15 2027
8759.03 2052
8759.91 1984
8760.80 1964
8761.68 2014
8762.56 2108
8763.45 2122
8764.33 2081
8765.22 2062
8766.10 2088
8766.98 2059
8767.87 2064
8768.75 2092
8769.63 2092
8770.52 2118
8771.40 2064
8772.29 2083
8773.17 1961
8774.05 1941
8774.94 1971
8775.82 2047
8776.71 2044
8777.59 2053
8778.48 2054
8779.36 2094
8780.24 2123
8781.13 2304
8782.01 2354
8782.90 2521
8783.78 2602
8784.67 2565
8785.55 2629
8786.44 2544
8787.32 2523
8788.21 2403
8789.09 2338
8789.98 2287
8790.86 2191
8791.74 2124
8792.63 2013
8793.51 1947
8794.40 1890
8795.29 1879
8796.17 1871
8797.06 1879
8797.94 1760
8798.83 1778
8799.71 1780
8800.60 1704
8801.48 1708
8802.37 1690
8803.25 1654
8804.14 1686
8805.02 1678
8805.91 1687
8806.80 1653
8807.68 1652
8808.57 1597
8809.45 1610
8810.34 1599
8811.23 1567
8812.11 1577
8813.00 1563
8813.88 1593
8814.77 1562
8815.66 1567
8816.54 1539
8817.43 1576
8818.31 1573
8819.20 1576
8820.09 1593
8820.97 1519
8821.86 1602
8822.75 1554
8823.63 1597
8824.52 1539
8825.41 1550
8826.29 1555
8827.18 1563
8828.07 1564
8828.95 1517
8829.84 1556
8830.73 1482
8831.61 1504
8832.50 1514
8833.39 1517
8834.28 1472
8835.16 1467
8836.05 1398
8836.94 1456
8837.82 1446
8838.71 1458
8839.60 1438
8840.49 1432
8841.37 1424
8842.26 1360
8843.15 1444
8844.04 1473
8844.92 1443
8845.81 1471
8846.70 1437
8847.59 1418
8848.47 1379
8849.36 1423
8850.25 1446
8851.14 1382
8852.03 1439
8852.91 1372
8853.80 1334
8854.69 1326
8855.58 1367
8856.47 1311
8857.36 1290
8858.24 1352
8859.13 1322
8860.02 1319
8860.91 1339
8861.80 1350
8862.69 1331
8863.57 1310
8864.46 1329
8865.35 1278
8866.24 1292
8867.13 1273
8868.02 1263
8868.91 1257
8869.80 1232
8870.68 1264
8871.57 1199
8872.46 1221
8873.35 1238
8874.24 1208
8875.13 1199
8876.02 1221
8876.91 1189
8877.80 1231
8878.69 1203
8879.58 1154
8880.47 1182
8881.36 1169
8882.24 1178
8883.13 1131
8884.02 1134
8884.91 1109
8885.80 1153
8886.69 1159
8887.58 1192
8888.47 1143
8889.36 1124
8890.25 1165
8891.14 1137
8892.03 1156
8892.92 1166
8893.81 1131
8894.70 1126
8895.59 1131
8896.48 1126
8897.37 1102
8898.26 1117
8899.15 1129
8900.04 1083
8900.93 1099
8901.82 1119
8902.72 1089
8903.61 1089
8904.50 1111
8905.39 1084
8906.28 1079
8907.17 1111
8908.06 1065
8908.95 1088
8909.84 1113
8910.73 1021
8911.62 1065
8912.51 1098
8913.41 1096
8914.30 1074
8915.19 1025
8916.08 1039
8916.97 1041
8917.86 1046
8918.75 1049
8919.64 1076
8920.54 1022
8921.43 985
8922.32 992
8923.21 1024
8924.10 1001
8924.99 985
8925.88 994
8926.78 984
8927.67 1019
8928.56 948
8929.45 964
8930.34 1013
8931.24 992
8932.13 997
8933.02 973
8933.91 977
8934.80 1001
8935.70 946
8936.59 967
8937.48 977
8938.37 968
8939.27 967
8940.16 945
8941.05 958
8941.94 1001
8942.84 1003
8943.73 997
8944.62 1025
8945.51 1034
8946.41 986
8947.30 980
8948.19 956
8949.08 956
8949.98 965
8950.87 976
8951.76 937
8952.66 977
8953.55 964
8954.44 966
8955.34 958
8956.23 1005
8957.12 957
8958.02 927
8958.91 966
8959.80 957
8960.70 947
8961.59 920
8962.48 938
8963.38 949
8964.27 929
8965.16 901
8966.06 948
8966.95 945
8967.84 958
8968.74 933
8969.63 983
8970.53 974
8971.42 967
8972.31 983
8973.21 980
8974.10 974
8975.00 947
8975.89 923
8976.78 973
8977.68 936
8978.57 972
8979.47 973
8980.36 907
8981.26 998
8982.15 956
8983.05 964
8983.94 965
8984.83 919
8985.73 951
8986.62 947
8987.52 950
8988.41 938
8989.31 965
8990.20 931
8991.10 949
8991.99 911
8992.89 918
8993.78 932
8994.68 920
8995.57 943
8996.47 917
8997.36 920
8998.26 940
8999.15 920
9000.05 975
9000.95 940
9001.84 881
9002.74 915
9003.63 891
9004.53 910
9005.42 925
9006.32 896
9007.21 935
9008.11 915
9009.01 942
9009.90 944
9010.80 905
9011.69 917
9012.59 893
9013.49 896
9014.38 924
9015.28 897
9016.17 918
9017.07 917
9017.97 907
9018.86 858
9019.76 870
9020.66 928
9021.55 894
9022.45 875
9023.35 878
9024.24 923
9025.14 908
9026.04 872
9026.93 937
9027.83 894
9028.73 860
9029.62 869
9030.52 919
9031.42 926
9032.31 881
9033.21 912
9034.11 852
9035.01 856
9035.90 882
9036.80 897
9037.70 903
9038.59 906
9039.49 884
9040.39 877
9041.29 922
9042.18 919
9043.08 893
9043.98 920
9044.88 855
9045.77 852
9046.67 907
9047.57 905
9048.47 887
9049.37 908
9050.26 882
9051.16 895
9052.06 863
9052.96 851
9053.85 886
9054.75 874
9055.65 850
9056.55 918
9057.45 951
9058.35 946
9059.24 952
9060.14 926
9061.04 903
9061.94 894
9062.84 859
9063.74 940
9064.64 911
9065.53 927
9066.43 957
9067.33 920
9068.23 857
9069.13 900
9070.03 932
9070.93 925
9071.83 896
9072.72 921
9073.62 965
9074.52 887
9075.42 897
9076.32 866
9077.22 918
9078.12 896
9079.02 930
9079.92 934
9080.82 910
9081.72 891
9082.62 877
9083.52 892
9084.42 915
9085.32 907
9086.21 910
9087.11 964
9088.01 905
9088.91 917
9089.81 934
9090.71 947
9091.61 875
9092.51 917
9093.41 917
9094.31 966
9095.21 906
9096.11 919
9097.01 930
9097.91 922
9098.81 949
9099.72 921
9100.62 897
9101.52 823
9102.42 885
9103.32 899
9104.22 947
9105.12 856
9106.02 899
9106.92 877
9107.82 900
9108.72 906
9109.62 849
9110.52 891
9111.42 895
9112.32 846
9113.23 895
9114.13 911
9115.03 911
9115.93 879
9116.83 830
9117.73 913
9118.63 866
9119.53 901
9120.44 902
9121.34 934
9122.24 905
9123.14 876
9124.04 893
9124.94 935
9125.84 895
9126.75 907
9127.65 932
9128.55 861
9129.45 833
9130.35 914
9131.25 928
9132.16 909
9133.06 894
9133.96 901
9134.86 891
9135.76 925
9136.67 905
9137.57 893
9138.47 871
9139.37 875
9140.28 887
9141.18 917
9142.08 897
9142.98 888
9143.89 885
9144.79 879
9145.69 863
9146.59 855
9147.50 916
9148.40 857
9149.30 860
9150.20 907
9151.11 905
9152.01 925
9152.91 922
9153.82 912
9154.72 889
9155.62 908
9156.53 861
9157.43 915
9158.33 882
9159.24 891
9160.14 917
9161.04 894
9161.95 896
9162.85 892
9163.75 902
9164.66 899
9165.56 854
9166.46 877
9167.37 837
9168.27 885
9169.17 901
9170.08 903
9170.98 887
9171.89 958
9172.79 906
9173.69 908
9174.60 901
9175.50 924
9176.41 888
9177.31 912
9178.21 945
9179.12 921
9180.02 905
9180.93 886
9181.83 917
9182.74 922
9183.64 933
9184.55 920
9185.45 882
9186.35 851
9187.26 912
9188.16 926
9189.07 905
9189.97 912
9190.88 911
9191.78 902
9192.69 909
9193.59 954
9194.50 912
9195.40 959
9196.31 941
9197.21 992
9198.12 972
9199.02 972
9199.93 997
9200.83 981
9201.74 1040
9202.65 1071
9203.55 1002
9204.46 1040
9205.36 1038
9206.27 992
9207.17 976
9208.08 965
9208.98 975
9209.89 974
9210.80 928
9211.70 915
9212.61 899
9213.51 875
9214.42 917
9215.33 972
9216.23 927
9217.14 924
9218.04 938
9218.95 883
9219.86 913
9220.76 955
9221.67 965
9222.58 940
9223.48 955
9224.39 949
9225.30 907
9226.20 884
9227.11 939
9228.01 907
9228.92 899
9229.83 876
9230.74 846
9231.64 886
9232.55 877
9233.46 878
9234.36 877
9235.27 837
9236.18 846
9237.08 879
9237.99 876
9238.90 870
9239.81 840
9240.71 857
9241.62 879
9242.53 921
9243.43 890
9244.34 906
9245.25 840
9246.16 834
9247.07 884
9247.97 846
9248.88 876
9249.79 904
9250.70 937
9251.60 940
9252.51 917
9253.42 873
9254.33 885
9255.24 908
9256.14 861
9257.05 859
9257.96 878
9258.87 891
9259.78 875
9260.68 856
9261.59 876
9262.50 845
9263.41 807
9264.32 850
9265.23 809
9266.13 898
9267.04 917
9267.95 902
9268.86 871
9269.77 848
9270.68 859
9271.59 855
9272.50 880
9273.40 891
9274.31 884
9275.22 840
9276.13 863
9277.04 880
9277.95 893
9278.86 874
9279.77 894
9280.68 912
9281.59 902
9282.50 909
9283.41 919
9284.32 874
9285.22 839
9286.13 870
9287.04 879
9287.95 903
9288.86 929
9289.77 907
9290.68 878
9291.59 853
9292.50 897
9293.41 939
9294.32 891
9295.23 929
9296.14 887
9297.05 886
9297.96 923
9298.87 905
9299.78 913
9300.69 984
9301.60 932
9302.51 935
9303.42 887
9304.33 921
9305.24 942
9306.15 894
9307.07 945
9307.98 944
9308.89 974
9309.80 912
9310.71 923
9311.62 963
9312.53 957
9313.44 953
9314.35 993
9315.26 921
9316.17 948
9317.08 967
9318.00 963
9318.91 976
9319.82 952
9320.73 920
9321.64 926
9322.55 931
9323.46 922
9324.37 899
9325.29 927
9326.20 905
9327.11 906
9328.02 893
9328.93 945
9329.84 876
9330.75 880
9331.67 910
9332.58 911
9333.49 933
9334.40 929
9335.31 921
9336.23 952
9337.14 930
9338.05 926
9338.96 934
9339.87 883
9340.79 898
9341.70 926
9342.61 888
9343.52 908
9344.44 930
9345.35 914
9346.26 904
9347.17 890
9348.09 901
9349.00 928
9349.91 926
9350.82 898
9351.74 938
9352.65 963
9353.56 917
9354.47 917
9355.39 921
9356.30 896
9357.21 898
9358.13 892
9359.04 936
9359.95 914
9360.87 863
9361.78 876
9362.69 882
9363.61 898
9364.52 892
9365.43 903
9366.35 889
9367.26 900
9368.17 904
9369.09 910
9370.00 873
9370.91 975
9371.83 922
9372.74 955
9373.65 944
9374.57 920
9375.48 974
9376.40 965
9377.31 942
9378.22 937
9379.14 949
9380.05 947
9380.97 992
9381.88 923
9382.80 937
9383.71 926
9384.62 950
9385.54 992
9386.45 981
9387.37 954
9388.28 981
9389.20 972
9390.11 991
9391.03 1017
9391.94 985
9392.85 988
9393.77 1009
9394.68 1038
9395.60 1044
9396.51 1051
9397.43 1072
9398.34 993
9399.26 1027
9400.17 1022
9401.09 999
9402.00 1026
9402.92 1052
9403.84 998
9404.75 1022
9405.67 969
9406.58 967
9407.50 977
9408.41 990
9409.33 990
9410.24 977
9411.16 987
9412.07 998
9412.99 1007
9413.91 992
9414.82 976
9415.74 983
9416.65 974
9417.57 966
9418.49 984
9419.40 990
9420.32 975
9421.23 954
9422.15 992
9423.07 987
9423.98 977
9424.90 961
9425.81 964
9426.73 960
9427.65 980
9428.56 1026
9429.48 960
9430.40 976
9431.31 949
9432.23 996
9433.15 979
9434.06 1006
9434.98 956
9435.90 977
9436.81 1048
9437.73 1034
9438.65 1055
9439.57 1042
9440.48 1057
9441.40 1069
9442.32 1068
9443.23 1075
9444.15 1093
9445.07 1072
9445.99 1063
9446.90 1072
9447.82 1095
9448.74 1043
9449.66 1052
9450.57 1103
9451.49 1051
9452.41 1098
9453.33 1136
9454.24 1123
9455.16 1122
9456.08 1160
9457.00 1181
9457.91 1142
9458.83 1144
9459.75 1199
9460.67 1132
9461.59 1122
9462.50 1144
9463.42 1100
9464.34 1118
9465.26 1094
9466.18 1090
9467.10 1067
9468.01 1104
9468.93 1107
9469.85 1091
9470.77 1063
9471.69 1080
9472.61 1086
9473.53 1052
9474.44 1050
9475.36 1037
9476.28 1031
9477.20 1041
9478.12 1071
9479.04 1113
9479.96 1136
9480.88 1108
9481.80 1133
9482.71 1129
9483.63 1160
9484.55 1116
9485.47 1092
9486.39 1041
9487.31 1081
9488.23 1109
9489.15 1127
9490.07 1099
9490.99 1067
9491.91 1111
9492.83 1085
9493.75 1025
9494.67 1038
9495.59 1109
9496.51 1096
9497.43 1070
9498.35 1047
9499.27 1023
9500.19 1072
9501.11 1088
9502.03 1109
9502.95 1080
9503.87 1068
9504.79 1082
9505.71 1083
9506.63 1082
9507.55 1099
9508.47 1166
9509.39 1139
9510.31 1100
9511.23 1098
9512.15 1105
9513.07 1133
9513.99 1099
9514.91 1129
9515.83 1091
9516.75 1135
9517.67 1138
9518.59 1185
9519.52 1275
9520.44 1268
9521.36 1300
9522.28 1315
9523.20 1278
9524.12 1254
9525.04 1346
9525.96 1314
9526.88 1307
9527.80 1263
9528.73 1227
9529.65 1212
9530.57 1272
9531.49 1249
9532.41 1287
9533.33 1261
9534.26 1302
9535.18 1221
9536.10 1259
9537.02 1242
9537.94 1274
9538.86 1241
9539.79 1210
9540.71 1184
9541.63 1222
9542.55 1207
9543.47 1235
9544.40 1188
9545.32 1185
9546.24 1167
9547.16 1221
9548.08 1275
9549.01 1258
9549.93 1218
9550.85 1236
9551.77 1290
9552.70 1253
9553.62 1244
9554.54 1263
9555.46 1231
9556.39 1251
9557.31 1272
9558.23 1311
9559.16 1315
9560.08 1299
9561.00 1286
9561.92 1276
9562.85 1288
9563.77 1324
9564.69 1341
9565.62 1345
9566.54 1364
9567.46 1385
9568.39 1325
9569.31 1289
9570.23 1318
9571.16 1349
9572.08 1359
9573.00 1309
9573.93 1378
9574.85 1357
9575.77 1346
9576.70 1378
9577.62 1451
9578.54 1407
9579.47 1415
9580.39 1426
9581.32 1440
9582.24 1466
9583.16 1410
9584.09 1435
9585.01 1428
9585.94 1455
9586.86 1415
9587.78 1454
9588.71 1457
9589.63 1431
9590.56 1442
9591.48 1395
9592.41 1455
9593.33 1417
9594.25 1440
9595.18 1423
9596.10 1489
9597.03 1531
9597.95 1540
9598.88 1512
9599.80 1526
9600.73 1529
9601.65 1571
9602.58 1660
9603.50 1637
9604.43 1616
9605.35 1635
9606.28 1602
9607.20 1552
9608.13 1617
9609.05 1614
9609.98 1526
9610.90 1479
9611.83 1492
9612.75 1519
9613.68 1540
9614.60 1516
9615.53 1517
9616.46 1531
9617.38 1540
9618.31 1504
9619.23 1520
9620.16 1546
9621.08 1564
9622.01 1546
9622.94 1518
9623.86 1587
9624.79 1543
9625.71 1574
9626.64 1595
9627.57 1600
9628.49 1611
9629.42 1616
9630.34 1608
9631.27 1669
9632.20 1611
9633.12 1650
9634.05 1643
9634.98 1751
9635.90 1717
9636.83 1769
9637.76 1714
9638.68 1754
9639.61 1814
9640.54 1856
9641.46 1808
9642.39 1879
9643.32 1989
9644.24 1951
9645.17 1999
9646.10 1961
9647.02 2016
9647.95 1996
9648.88 2084
9649.81 2107
9650.73 2150
9651.66 2158
9652.59 2075
9653.51 2037
9654.44 2110
9655.37 2054
9656.30 2019
9657.22 1959
9658.15 2000
9659.08 1962
9660.01 1889
9660.93 1933
9661.86 1978
9662.79 1989
9663.72 2002
9664.65 2032
9665.57 1984
9666.50 1993
9667.43 1982
9668.36 2054
9669.29 2076
9670.21 2098
9671.14 2067
9672.07 2104
9673.00 2096
9673.93 2118
9674.86 2070
9675.78 2146
9676.71 2194
9677.64 2134
9678.57 2200
9679.50 2180
9680.43 2206
9681.36 2180
9682.28 2150
9683.21 2233
9684.14 2254
9685.07 2280
9686.00 2209
9686.93 2221
9687.86 2247
9688.79 2258
9689.72 2329
9690.64 2318
9691.57 2279
9692.50 2291
9693.43 2347
9694.36 2362
9695.29 2411
9696.22 2391
9697.15 2364
9698.08 2434
9699.01 2401
9699.94 2392
9700.87 2434
9701.80 2426
9702.73 2423
9703.66 2438
9704.59 2490
9705.52 2490
9706.45 2494
9707.38 2424
9708.31 2303
9709.24 2322
9710.17 2330
9711.10 2350
9712.03 2353
9712.96 2310
9713.89 2346
9714.82 2342
9715.75 2431
9716.68 2501
9717.61 2545
9718.54 2448
9719.47 2429
9720.40 2424
9721.33 2349
9722.26 2394
9723.19 2300
9724.12 2265
9725.05 2173
9725.98 2178
9726.92 2064
9727.85 2147
9728.78 2062
9729.71 2080
9730.64 2038
9731.57 2035
9732.50 2135
9733.43 2076
9734.36 2040
9735.30 2030
9736.23 2064
9737.16 2050
9738.09 2042
9739.02 2021
9739.95 1904
9740.88 1949
9741.82 1912
9742.75 1914
9743.68 1854
9744.61 1838
9745.54 1810
9746.47 1870
9747.41 1857
9748.34 1844
9749.27 1810
9750.20 1816
9751.13 1844
9752.07 1787
9753.00 1789
9753.93 1789
9754.86 1737
9755.79 1806
9756.73 1771
9757.66 1767
9758.59 1754
9759.52 1687
9760.46 1738
9761.39 1743
9762.32 1767
9763.25 1677
9764.19 1709
9765.12 1734
9766.05 1772
9766.98 1757
9767.92 1745
9768.85 1772
9769.78 1797
9770.72 1772
9771.65 1752
9772.58 1796
9773.52 1794
9774.45 1810
9775.38 1750
9776.31 1800
9777.25 1766
9778.18 1762
9779.11 1802
9780.05 1772
9780.98 1786
9781.92 1775
9782.85 1756
9783.78 1837
9784.72 1878
9785.65 1818
9786.58 1758
9787.52 1779
9788.45 1784
9789.38 1774
9790.32 1766
9791.25 1693
9792.19 1707
9793.12 1705
9794.05 1690
9794.99 1682
9795.92 1717
9796.86 1771
9797.79 1755
9798.73 1741
9799.66 1805
9800.59 1769
9801.53 1730
9802.46 1756
9803.40 1690
9804.33 1675
9805.27 1663
9806.20 1670
9807.14 1609
9808.07 1616
9809.01 1635
9809.94 1579
9810.88 1600
9811.81 1506
9812.75 1436
9813.68 1431
9814.62 1409
9815.55 1370
9816.49 1426
9817.42 1390
9818.36 1386
9819.29 1445
9820.23 1414
9821.16 1381
9822.10 1411
9823.03 1402
9823.97 1374
9824.90 1427
9825.84 1376
9826.78 1371
9827.71 1309
9828.65 1326
9829.58 1341
9830.52 1345
9831.45 1309
9832.39 1330
9833.33 1310
9834.26 1297
9835.20 1320
9836.13 1322
9837.07 1283
9838.01 1288
9838.94 1355
9839.88 1376
9840.82 1331
9841.75 1318
9842.69 1316
9843.62 1304
9844.56 1347
9845.50 1312
9846.43 1300
9847.37 1291
9848.31 1277
9849.24 1373
9850.18 1321
9851.12 1318
9852.05 1361
9852.99 1360
9853.93 1407
9854.87 1344
9855.80 1294
9856.74 1282
9857.68 1302
9858.61 1360
9859.55 1336
9860.49 1311
9861.43 1300
9862.36 1335
9863.30 1272
9864.24 1303
9865.17 1301
9866.11 1280
9867.05 1259
9867.99 1270
9868.93 1239
9869.86 1215
9870.80 1318
9871.74 1294
9872.68 1328
9873.61 1325
9874.55 1296
9875.49 1292
9876.43 1299
9877.37 1255
9878.30 1236
9879.24 1288
9880.18 1264
9881.12 1269
9882.06 1213
9883.00 1268
9883.93 1233
9884.87 1214
9885.81 1217
9886.75 1232
9887.69 1190
9888.63 1232
9889.56 1227
9890.50 1240
9891.44 1155
9892.38 1200
9893.32 1225
9894.26 1210
9895.20 1197
9896.14 1187
9897.07 1140
9898.01 1182
9898.95 1179
9899.89 1251
9900.83 1192
9901.77 1142
9902.71 1228
9903.65 1232
9904.59 1281
9905.53 1212
9906.47 1172
9907.41 1191
9908.35 1215
9909.29 1241
9910.23 1180
9911.16 1182
9912.10 1216
9913.04 1230
9913.98 1239
9914.92 1234
9915.86 1199
9916.80 1176
9917.74 1225
9918.68 1252
9919.62 1221
9920.56 1243
9921.50 1317
9922.44 1326
9923.38 1377
9924.32 1454
9925.27 1502
9926.21 1489
9927.15 1559
9928.09 1538
9929.03 1619
9929.97 1578
9930.91 1595
9931.85 1631
9932.79 1600
9933.73 1583
9934.67 1454
9935.61 1389
9936.55 1398
9937.49 1350
9938.43 1327
9939.38 1292
9940.32 1328
9941.26 1251
9942.20 1182
9943.14 1222
9944.08 1279
9945.02 1219
9945.96 1214
9946.90 1207
9947.85 1220
9948.79 1226
9949.73 1305
9950.67 1248
9951.61 1235
9952.55 1264
9953.50 1308
9954.44 1268
9955.38 1271
9956.32 1290
9957.26 1266
9958.20 1202
9959.15 1229
9960.09 1231
9961.03 1188
9961.97 1183
9962.91 1183
9963.86 1184
9964.80 1118
9965.74 1120
9966.68 1120
9967.63 1149
9968.57 1096
9969.51 1133
9970.45 1119
9971.39 1090
9972.34 1040
9973.28 1033
9974.22 1039
9975.17 1008
9976.11 1032
9977.05 1046
9977.99 1027
9978.94 1039
9979.88 1047
9980.82 1037
9981.77 1002
9982.71 1041
9983.65 1031
9984.59 1052
9985.54 1049
9986.48 1026
9987.42 1014
9988.37 1074
9989.31 1038
9990.25 1011
9991.20 1004
9992.14 999
9993.08 1019
9994.03 1014
9994.97 989
9995.92 989
9996.86 1049
9997.80 1001
9998.75 1025
9999.69 1020
10000.63 1015
10001.58 1022
10002.52 997
10003.47 1042
10004.41 1050
10005.35 1006
10006.30 1048
10007.24 1035
10008.19 995
10009.13 958
10010.08 967
10011.02 970
10011.96 1001
10012.91 990
10013.85 984
10014.80 987
10015.74 1013
10016.69 1039
10017.63 1012
10018.58 1018
10019.52 996
10020.47 946
10021.41 944
10022.36 971
10023.30 965
10024.25 1000
10025.19 1002
10026.14 966
10027.08 959
10028.03 940
10028.97 981
10029.92 983
10030.86 971
10031.81 964
10032.75 930
10033.70 956
10034.64 932
10035.59 933
10036.53 949
10037.48 952
10038.43 992
10039.37 947
10040.32 945
10041.26 947
10042.21 934
10043.16 984
10044.10 929
10045.05 962
10045.99 980
10046.94 952
10047.89 947
10048.83 910
10049.78 954
10050.72 981
10051.67 952
10052.62 927
10053.56 926
10054.51 947
10055.46 986
10056.40 950
10057.35 943
10058.30 963
10059.24 929
10060.19 965
10061.14 960
10062.08 948
10063.03 863
10063.98 970
10064.92 975
10065.87 897
10066.82 915
10067.76 910
10068.71 896
10069.66 940
10070.61 909
10071.55 932
10072.50 933
10073.45 918
10074.39 915
10075.34 894
10076.29 945
10077.24 925
10078.18 907
10079.13 889
10080.08 891
10081.03 916
10081.97 938
10082.92 945
10083.87 972
10084.82 908
10085.77 930
10086.71 927
10087.66 954
10088.61 880
10089.56 857
10090.51 937
10091.45 939
10092.40 888
10093.35 896
10094.30 898
10095.25 908
10096.20 916
10097.14 949
10098.09 953
10099.04 981
10099.99 913
10100.94 900
10101.89 887
10102.84 961
10103.78 954
10104.73 970
10105.68 921
10106.63 928
10107.58 897
10108.53 939
10109.48 917
10110.43 959
10111.38 961
10112.33 927
10113.27 910
10114.22 949
10115.17 951
10116.12 911
10117.07 913
10118.02 943
10118.97 926
10119.92 902
10120.87 917
10121.82 901
10122.77 909
10123.72 887
10124.67 953
10125.62 919
10126.57 902
10127.52 935
10128.47 926
10129.42 945
10130.37 948
10131.32 983
10132.27 944
10133.22 932
10134.17 937
10135.12 954
10136.07 963
10137.02 933
10137.97 940
10138.92 944
10139.87 956
10140.82 958
10141.77 978
10142.72 976
10143.67 1023
10144.62 976
10145.57 968
10146.52 968
10147.47 1023
10148.43 1041
10149.38 1002
10150.33 1036
10151.28 1038
10152.23 988
10153.18 1038
10154.13 1006
10155.08 1011
10156.03 993
10156.99 1026
10157.94 1017
10158.89 1051
10159.84 1036
10160.79 1016
10161.74 1065
10162.69 1076
10163.65 1087
10164.60 1073
10165.55 1085
10166.50 1123
10167.45 1142
10168.40 1085
10169.36 1153
10170.31 1130
10171.26 1095
10172.21 1067
10173.16 1062
10174.11 1119
10175.07 1176
10176.02 1154
10176.97 1165
10177.92 1201
10178.88 1197
10179.83 1183
10180.78 1128
10181.73 1218
10182.69 1178
10183.64 1164
10184.59 1185
10185.54 1207
10186.50 1232
10187.45 1201
10188.40 1193
10189.35 1230
10190.31 1180
10191.26 1198
10192.21 1259
10193.17 1255
10194.12 1231
10195.07 1223
10196.02 1246
10196.98 1232
10197.93 1220
10198.88 1190
10199.84 1284
10200.79 1268
10201.74 1203
10202.70 1248
10203.65 1317
10204.60 1302
10205.56 1320
10206.51 1358
10207.46 1351
10208.42 1389
10209.37 1428
10210.33 1396
10211.28 1397
10212.23 1375
10213.19 1337
10214.14 1404
10215.09 1354
10216.05 1346
10217.00 1320
10217.96 1279
10218.91 1272
10219.87 1295
10220.82 1306
10221.77 1266
10222.73 1248
10223.68 1312
10224.64 1208
10225.59 1169
10226.55 1219
10227.50 1200
10228.45 1262
10229.41 1260
10230.36 1238
10231.32 1275
10232.27 1310
10233.23 1410
10234.18 1431
10235.14 1486
10236.09 1479
10237.05 1499
10238.00 1524
10238.96 1566
10239.91 1481
10240.87 1451
10241.82 1445
10242.78 1443
10243.73 1425
10244.69 1380
10245.64 1385
10246.60 1288
10247.56 1247
10248.51 1217
10249.47 1227
10250.42 1225
10251.38 1247
10252.33 1209
10253.29 1179
10254.25 1175
10255.20 1174
10256.16 1210
10257.11 1101
10258.07 1133
10259.02 1098
10259.98 1087
10260.94 1083
10261.89 1054
10262.85 1031
10263.81 1070
10264.76 1084
10265.72 1064
10266.67 1056
10267.63 1082
10268.59 1068
10269.54 1054
10270.50 1116
10271.46 1134
10272.41 1141
10273.37 1143
10274.33 1124
10275.28 1134
10276.24 1075
10277.20 1092
10278.15 1063
10279.11 1068
10280.07 1091
10281.03 1064
10281.98 1032
10282.94 1019
10283.90 1053
10284.85 1025
10285.81 1014
10286.77 1048
10287.73 1049
10288.68 1026
10289.64 1045
10290.60 1000
10291.56 984
10292.51 1006
10293.47 995
10294.43 1007
10295.39 990
10296.34 1001
10297.30 1037
10298.26 1004
10299.22 1045
10300.18 976
10301.13 986
10302.09 985
10303.05 1001
10304.01 1025
10304.97 1000
10305.92 994
10306.88 1033
10307.84 1011
10308.80 978
10309.76 979
10310.72 960
10311.67 1000
10312.63 1002
10313.59 982
10314.55 1006
10315.51 979
10316.47 1011
10317.43 1000
10318.38 1001
10319.34 1005
10320.30 959
10321.26 987
10322.22 999
10323.18 1005
10324.14 963
10325.10 980
10326.06 967
10327.01 956
10327.97 954
10328.93 979
10329.89 980
10330.85 929
10331.81 946
10332.77 970
10333.73 910
10334.69 952
10335.65 915
10336.61 953
10337.57 934
10338.53 919
10339.49 891
10340.45 923
10341.41 939
10342.37 942
10343.33 908
10344.29 912
10345.25 872
10346.21 872
10347.17 922
10348.13 922
10349.09 946
10350.05 929
10351.01 894
10351.97 944
10352.93 921
10353.89 856
10354.85 904
10355.81 962
10356.77 911
10357.73 886
10358.69 878
10359.65 864
10360.61 884
10361.57 884
10362.54 874
10363.50 873
10364.46 866
10365.42 848
10366.38 851
10367.34 810
10368.30 786
10369.26 841
10370.22 859
10371.18 865
10372.15 845
10373.11 837
10374.07 865
10375.03 867
10375.99 849
10376.95 886
10377.91 884
10378.88 857
10379.84 889
10380.80 816
10381.76 813
10382.72 840
10383.68 882
10384.65 851
10385.61 834
10386.57 809
10387.53 835
10388.49 839
10389.46 833
10390.42 811
10391.38 851
10392.34 870
10393.31 840
10394.27 854
10395.23 818
10396.19 794
10397.15 822
10398.12 839
10399.08 815
10400.04 814
10401.00 848
10401.97 840
10402.93 800
10403.89 760
10404.86 835
10405.82 869
10406.78 866
10407.74 818
10408.71 850
10409.67 821
10410.63 801
10411.60 809
10412.56 810
10413.52 815
10414.49 859
10415.45 868
10416.41 842
10417.38 832
10418.34 834
10419.30 873
10420.27 918
10421.23 909
10422.19 881
10423.16 903
10424.12 888
10425.08 907
10426.05 892
10427.01 884
10427.98 844
10428.94 834
10429.90 842
10430.87 855
10431.83 821
10432.80 805
10433.76 831
10434.72 876
10435.69 820
10436.65 802
10437.62 842
10438.58 863
10439.55 835
10440.51 800
10441.47 817
10442.44 804
10443.40 812
10444.37 777
10445.33 805
10446.30 814
10447.26 830
10448.23 823
10449.19 810
10450.16 787
10451.12 794
10452.09 771
10453.05 788
10454.02 826
10454.98 857
10455.95 812
10456.91 828
10457.88 826
10458.84 771
10459.81 836
10460.77 829
10461.74 834
10462.70 821
10463.67 755
10464.64 794
10465.60 764
10466.57 820
10467.53 787
10468.50 792
10469.46 806
10470.43 808
10471.40 816
10472.36 800
10473.33 794
10474.29 809
10475.26 799
10476.23 813
10477.19 828
10478.16 804
10479.12 808
10480.09 786
10481.06 811
10482.02 837
10482.99 812
10483.96 846
10484.92 798
10485.89 804
10486.85 815
10487.82 812
10488.79 793
10489.75 799
10490.72 839
10491.69 824
10492.66 820
10493.62 827
10494.59 826
10495.56 821
10496.52 778
10497.49 797
10498.46 791
10499.42 798
10500.39 784
10501.36 812
10502.33 875
10503.29 872
10504.26 853
10505.23 841
10506.20 822
10507.16 822
10508.13 836
10509.10 824
10510.07 871
10511.03 803
10512.00 810
10512.97 818
10513.94 830
10514.90 797
10515.87 827
10516.84 823
10517.81 824
10518.78 870
10519.74 814
10520.71 872
10521.68 826
10522.65 806
10523.62 839
10524.59 842
10525.55 805
10526.52 852
10527.49 844
10528.46 845
10529.43 832
10530.40 816
10531.37 835
10532.33 805
10533.30 862
10534.27 855
10535.24 882
10536.21 889
10537.18 849
10538.15 889
10539.12 884
10540.08 849
10541.05 891
10542.02 884
10542.99 849
10543.96 868
10544.93 878
10545.90 871
10546.87 834
10547.84 841
10548.81 874
10549.78 879
10550.75 886
10551.72 893
10552.69 856
10553.66 868
10554.63 876
10555.60 908
10556.56 887
10557.53 889
10558.50 913
10559.47 936
10560.44 903
10561.41 943
10562.38 952
10563.35 1006
10564.32 974
10565.29 976
10566.27 996
10567.24 965
10568.21 955
10569.18 936
10570.15 973
10571.12 939
10572.09 884
10573.06 957
10574.03 914
10575.00 888
10575.97 895
10576.94 909
10577.91 897
10578.88 873
10579.85 855
10580.82 870
10581.79 899
10582.77 851
10583.74 893
10584.71 955
10585.68 918
10586.65 899
10587.62 893
10588.59 925
10589.56 909
10590.54 907
10591.51 910
10592.48 932
10593.45 893
10594.42 922
10595.39 944
10596.36 909
10597.34 949
10598.31 947
10599.28 981
10600.25 988
10601.22 964
10602.19 938
10603.17 952
10604.14 949
10605.11 976
10606.08 988
10607.05 980
10608.03 1035
10609.00 991
10609.97 1030
10610.94 1010
10611.92 1053
10612.89 1020
10613.86 1044
10614.83 1074
10615.81 1046
10616.78 1074
10617.75 1052
10618.72 1008
10619.70 1042
10620.67 1036
10621.64 1032
10622.61 951
10623.59 968
10624.56 995
10625.53 969
10626.51 948
10627.48 939
10628.45 944
10629.43 992
10630.40 922
10631.37 933
10632.34 956
10633.32 910
10634.29 948
10635.26 972
10636.24 972
10637.21 940
10638.19 990
10639.16 1027
10640.13 1036
10641.11 1028
10642.08 1058
10643.05 1025
10644.03 1053
10645.00 1035
10645.98 996
10646.95 991
10647.92 977
10648.90 955
10649.87 959
10650.85 947
10651.82 971
10652.79 991
10653.77 913
10654.74 929
10655.72 898
10656.69 885
10657.67 885
10658.64 885
10659.61 866
10660.59 875
10661.56 873
10662.54 877
10663.51 885
10664.49 865
10665.46 829
10666.44 849
10667.41 880
10668.39 842
10669.36 827
10670.34 858
10671.31 844
10672.29 857
10673.26 878
10674.24 852
10675.21 884
10676.19 874
10677.16 875
10678.14 915
10679.11 895
10680.09 890
10681.06 823
10682.04 897
10683.02 884
10683.99 879
10684.97 898
10685.94 904
10686.92 885
10687.89 914
10688.87 879
10689.85 883
10690.82 862
10691.80 886
10692.77 887
10693.75 812
10694.73 808
10695.70 874
10696.68 836
10697.65 824
10698.63 829
10699.61 805
10700.58 832
10701.56 824
10702.54 827
10703.51 817
10704.49 845
10705.47 811
10706.44 837
10707.42 839
10708.40 848
10709.37 829
10710.35 818
10711.33 839
10712.30 806
10713.28 837
10714.26 842
10715.23 852
10716.21 802
10717.19 836
10718.17 847
10719.14 854
10720.12 855
10721.10 808
10722.08 817
10723.05 817
10724.03 794
10725.01 826
10725.98 806
10726.96 825
10727.94 815
10728.92 815
10729.90 807
10730.87 841
10731.85 841
10732.83 843
10733.81 851
10734.78 823
10735.76 850
10736.74 860
10737.72 799
10738.70 829
10739.68 815
10740.65 809
10741.63 787
10742.61 825
10743.59 823
10744.57 854
10745.54 823
10746.52 804
10747.50 810
10748.48 847
10749.46 871
10750.44 834
10751.42 814
10752.40 808
10753.37 829
10754.35 793
10755.33 797
10756.31 787
10757.29 797
10758.27 850
10759.25 816
10760.23 811
10761.21 828
10762.19 809
10763.16 823
10764.14 856
10765.12 818
10766.10 849
10767.08 820
10768.06 812
10769.04 796
10770.02 821
10771.00 837
10771.98 868
10772.96 808
10773.94 892
10774.92 836
10775.90 824
10776.88 841
10777.86 841
10778.84 851
10779.82 839
10780.80 867
10781.78 835
10782.76 844
10783.74 863
10784.72 883
10785.70 907
10786.68 894
10787.66 831
10788.64 869
10789.62 845
10790.60 878
10791.58 895
10792.56 904
10793.54 930
10794.52 895
10795.50 921
10796.48 843
10797.47 863
10798.45 878
10799.43 870
10800.41 894
10801.39 878
10802.37 844
10803.35 869
10804.33 878
10805.31 833
10806.29 843
10807.28 857
10808.26 808
10809.24 861
10810.22 848
10811.20 853
10812.18 832
10813.16 866
10814.15 864
10815.13 854
10816.11 900
10817.09 878
10818.07 862
10819.05 841
10820.04 857
10821.02 846
10822.00 858
10822.98 855
10823.96 854
10824.95 879
10825.93 873
10826.91 845
10827.89 837
10828.87 827
10829.86 866
10830.84 877
10831.82 885
10832.80 871
10833.79 863
10834.77 847
10835.75 827
10836.73 869
10837.72 823
10838.70 896
10839.68 932
10840.66 879
10841.65 845
10842.63 898
10843.61 854
10844.60 912
10845.58 910
10846.56 898
10847.54 876
10848.53 867
10849.51 936
10850.49 920
10851.48 902
10852.46 923
10853.44 937
10854.43 911
10855.41 953
10856.39 938
10857.38 954
10858.36 918
10859.34 952
10860.33 994
10861.31 959
10862.30 925
10863.28 985
10864.26 1003
10865.25 953
10866.23 941
10867.22 941
10868.20 975
10869.18 976
10870.17 968
10871.15 997
10872.14 1005
10873.12 965
10874.10 996
10875.09 958
10876.07 952
10877.06 990
10878.04 970
10879.03 974
10880.01 951
10881.00 995
10881.98 1001
10882.96 988
10883.95 1001
10884.93 1011
10885.92 1002
10886.90 979
10887.89 984
10888.87 1002
10889.86 1029
10890.84 1011
10891.83 991
10892.81 1073
10893.80 1020
10894.78 1017
10895.77 1050
10896.75 1043
10897.74 1055
10898.73 1050
10899.71 1079
10900.70 1043
10901.68 1080
10902.67 1107
10903.65 1094
10904.64 1055
10905.62 1070
10906.61 1137
10907.60 1105
10908.58 1080
10909.57 1075
10910.55 1127
10911.54 1099
10912.53 1103
10913.51 1145
10914.50 1147
10915.48 1113
10916.47 1196
10917.46 1196
10918.44 1175
10919.43 1185
10920.41 1163
10921.40 1176
10922.39 1173
10923.37 1179
10924.36 1212
10925.35 1215
10926.33 1182
10927.32 1215
10928.31 1226
10929.29 1201
10930.28 1230
10931.27 1301
10932.25 1280
10933.24 1340
10934.23 1232
10935.22 1260
10936.20 1284
10937.19 1290
10938.18 1309
10939.16 1239
10940.15 1279
10941.14 1281
10942.13 1320
10943.11 1356
10944.10 1374
10945.09 1419
10946.08 1384
10947.06 1435
10948.05 1481
10949.04 1432
10950.03 1503
10951.01 1521
10952.00 1517
10952.99 1547
10953.98 1540
10954.97 1622
10955.95 1649
10956.94 1677
10957.93 1704
10958.92 1757
10959.91 1708
10960.89 1777
10961.88 1833
10962.87 1847
10963.86 1810
10964.85 1817
10965.84 1771
10966.82 1756
10967.81 1715
10968.80 1712
10969.79 1715
10970.78 1655
10971.77 1670
10972.76 1641
10973.74 1599
10974.73 1558
10975.72 1563
10976.71 1546
10977.70 1594
10978.69 1570
10979.68 1571
10980.67 1540
10981.66 1547
10982.65 1559
10983.63 1532
10984.62 1605
10985.61 1566
10986.60 1617
10987.59 1655
10988.58 1650
10989.57 1727
10990.56 1711
10991.55 1720
10992.54 1776
10993.53 1830
10994.52 1896
10995.51 1941
10996.50 2012
10997.49 1966
10998.48 2116
10999.47 2239
11000.46 2283
11001.45 2278
11002.44 2344
11003.43 2334
11004.42 2363
11005.41 2311
11006.40 2279
11007.39 2232
11008.38 2156
11009.37 2067
11010.36 2048
11011.35 1938
11012.34 1786
11013.33 1744
11014.32 1682
11015.31 1595
11016.30 1509
11017.29 1534
11018.29 1483
11019.28 1435
11020.27 1427
11021.26 1430
11022.25 1394
11023.24 1324
11024.23 1375
11025.22 1320
11026.21 1286
11027.20 1344
11028.20 1363
11029.19 1365
11030.18 1339
11031.17 1359
11032.16 1299
11033.15 1337
11034.14 1349
11035.14 1303
11036.13 1280
11037.12 1366
11038.11 1332
11039.10 1339
11040.09 1341
11041.09 1319
11042.08 1302
11043.07 1314
11044.06 1279
11045.05 1291
11046.04 1271
11047.04 1285
11048.03 1280
11049.02 1221
11050.01 1243
11051.01 1249
11052.00 1232
11052.99 1229
11053.98 1207
11054.98 1200
11055.97 1222
11056.96 1173
11057.95 1195
11058.95 1146
11059.94 1126
11060.93 1118
11061.92 1205
11062.92 1194
11063.91 1225
11064.90 1223
11065.89 1170
11066.89 1207
11067.88 1194
11068.87 1169
11069.87 1150
11070.86 1157
11071.85 1185
11072.85 1226
11073.84 1210
11074.83 1190
11075.83 1227
11076.82 1221
11077.81 1166
11078.81 1168
11079.80 1218
11080.79 1182
11081.79 1183
11082.78 1159
11083.77 1199
11084.77 1182
11085.76 1166
11086.76 1148
11087.75 1214
11088.74 1197
11089.74 1166
11090.73 1152
11091.73 1153
11092.72 1120
11093.71 1120
11094.71 1100
11095.70 1128
11096.70 1086
11097.69 1112
11098.69 1087
11099.68 1099
11100.67 1138
11101.67 1046
11102.66 1116
11103.66 1116
11104.65 1080
11105.65 1089
11106.64 1139
11107.64 1087
11108.63 1076
11109.63 1076
11110.62 1052
11111.62 1023
11112.61 1081
11113.61 1068
11114.60 1054
11115.60 1051
11116.59 1069
11117.59 1066
11118.58 1058
11119.58 1097
11120.57 1051
11121.57 1062
11122.56 1072
11123.56 1035
11124.56 992
11125.55 1031
11126.55 1055
11127.54 1041
11128.54 1003
11129.53 1013
11130.53 1026
11131.53 1045
11132.52 1046
11133.52 1049
11134.51 1030
11135.51 1080
11136.51 1080
11137.50 1034
11138.50 1011
11139.49 1032
11140.49 1014
11141.49 1054
11142.48 1034
11143.48 1060
11144.48 1082
11145.47 1024
11146.47 1049
11147.47 1042
11148.46 1044
11149.46 1032
11150.46 1015
11151.45 999
11152.45 1004
11153.45 992
11154.44 1003
11155.44 1053
11156.44 1054
11157.43 1015
11158.43 990
11159.43 984
11160.42 1029
11161.42 1078
11162.42 995
11163.42 998
11164.41 1006
11165.41 1027
11166.41 1028
11167.41 968
11168.40 937
11169.40 963
11170.40 979
11171.40 976
11172.39 1019
11173.39 968
11174.39 971
11175.39 954
11176.39 973
11177.38 1015
11178.38 979
11179.38 997
11180.38 1030
11181.38 960
11182.37 932
11183.37 1015
11184.37 960
11185.37 1001
11186.37 935
11187.36 1010
11188.36 1024
11189.36 1014
11190.36 983
11191.36 966
11192.36 1031
11193.36 982
11194.35 992
11195.35 1023
11196.35 1034
11197.35 986
11198.35 1006
11199.35 957
11200.35 963
11201.35 1002
11202.35 972
11203.34 1007
11204.34 1031
11205.34 1026
11206.34 1003
11207.34 1011
11208.34 1012
11209.34 1022
11210.34 1038
11211.34 1026
11212.34 1041
11213.34 1020
11214.34 1021
11215.34 998
11216.34 1001
11217.34 1041
11218.34 994
11219.34 1008
11220.34 1068
11221.34 1045
11222.34 997
11223.34 1021
11224.34 1058
11225.34 1073
11226.34 1048
11227.34 1056
11228.34 1029
11229.34 1029
11230.34 1009
11231.34 1028
11232.34 1035
11233.34 1023
11234.34 1024
11235.34 1037
11236.34 1062
11237.34 1053
11238.34 1040
11239.34 1044
11240.34 1044
11241.34 1027
11242.34 1091
11243.34 1074
11244.34 1042
11245.35 1093
11246.35 1077
11247.35 1040
11248.35 1070
11249.35 1082
11250.35 1082
11251.35 1058
11252.35 1072
11253.35 1107
11254.36 1091
11255.36 1092
11256.36 1086
11257.36 1124
11258.36 1067
11259.36 1116
11260.36 1122
11261.37 1093
11262.37 1146
11263.37 1090
11264.37 1130
11265.37 1099
11266.38 1128
11267.38 1111
11268.38 1199
11269.38 1177
11270.38 1195
11271.39 1176
11272.39 1250
11273.39 1195
11274.39 1274
11275.39 1287
11276.40 1212
11277.40 1298
11278.40 1286
11279.40 1320
11280.41 1277
11281.41 1227
11282.41 1242
11283.41 1260
11284.42 1237
11285.42 1184
11286.42 1199
11287.42 1198
11288.43 1187
11289.43 1205
11290.43 1144
11291.44 1182
11292.44 1170
11293.44 1123
11294.45 1143
11295.45 1116
11296.45 1082
11297.46 1073
11298.46 1082
11299.46 1092
11300.47 1107
11301.47 1110
11302.47 1090
11303.48 1085
11304.48 1098
11305.48 1096
11306.49 1063
11307.49 1119
11308.49 1117
11309.50 1091
11310.50 1098
11311.51 1075
11312.51 1122
11313.51 1151
11314.52 1175
11315.52 1154
11316.53 1163
11317.53 1164
11318.53 1195
11319.54 1184
11320.54 1162
11321.55 1146
11322.55 1156
11323.56 1157
11324.56 1146
11325.56 1123
11326.57 1121
11327.57 1114
11328.58 1176
11329.58 1178
11330.59 1144
11331.59 1136
11332.60 1140
11333.60 1114
11334.61 1138
11335.61 1153
11336.62 1162
11337.62 1152
11338.63 1164
11339.63 1116
11340.64 1160
11341.64 1167
11342.65 1140
11343.65 1204
11344.66 1209
11345.66 1224
11346.67 1158
11347.68 1179
11348.68 1186
11349.69 1133
11350.69 1121
11351.70 1166
11352.70 1153
11353.71 1112
11354.71 1099
11355.72 1102
11356.73 1082
11357.73 1097
11358.74 1108
11359.74 1046
11360.75 1107
11361.76 1079
11362.76 1072
11363.77 1092
11364.78 1100
11365.78 1121
11366.79 1096
11367.79 1065
11368.80 1060
11369.81 1077
11370.81 1104
11371.82 1088
11372.83 1086
11373.83 1077
11374.84 1062
11375.85 1078
11376.85 1051
11377.86 1082
11378.87 1051
11379.87 1042
11380.88 1071
11381.89 1035
11382.90 1052
11383.90 1027
11384.91 1049
11385.92 1045
11386.92 1032
11387.93 1044
11388.94 1039
11389.95 1029
11390.95 1081
11391.96 1001
11392.97 1010
11393.98 1030
11394.98 1086
11395.99 1041
11397.00 1033
11398.01 1044
11399.01 1032
11400.02 1036
11401.03 1034
11402.04 1037
11403.05 1069
11404.05 1060
11405.06 1001
11406.07 1043
11407.08 1028
11408.09 1072
11409.09 1034
11410.10 991
11411.11 1071
11412.12 1099
11413.13 1044
11414.14 1060
11415.14 1040
11416.15 1070
11417.16 1068
11418.17 1076
11419.18 1057
11420.19 1038
11421.20 1010
11422.20 1004
11423.21 1074
11424.22 1032
11425.23 1054
11426.24 1057
11427.25 1034
11428.26 1068
11429.27 1034
11430.28 1030
11431.29 1070
11432.29 1075
11433.30 1027
11434.31 1056
11435.32 1050
11436.33 1089
11437.34 1065
11438.35 1025
11439.36 1005
11440.37 1083
11441.38 1059
11442.39 1064
11443.40 1075
11444.41 1065
11445.42 1045
11446.43 1086
11447.44 1055
11448.45 1050
11449.46 1083
11450.47 1062
11451.48 1080
11452.49 1043
11453.50 1109
11454.51 1093
11455.52 1085
11456.53 1071
11457.54 1111
11458.55 1062
11459.56 1070
11460.57 1061
11461.58 1080
11462.59 1094
11463.60 1094
11464.61 1070
11465.62 1054
11466.64 1096
11467.65 1086
11468.66 1105
11469.67 1064
11470.68 1046
11471.69 1089
11472.70 1141
11473.71 1100
11474.72 1121
11475.73 1102
11476.75 1150
11477.76 1126
11478.77 1118
11479.78 1161
11480.79 1135
11481.80 1123
11482.81 1139
11483.82 1139
11484.84 1134
11485.85 1187
11486.86 1173
11487.87 1210
11488.88 1219
11489.89 1204
11490.91 1195
11491.92 1210
11492.93 1171
11493.94 1193
11494.95 1226
11495.97 1213
11496.98 1241
11497.99 1271
11499.00 1329
11500.01 1282
11501.03 1271
11502.04 1305
11503.05 1309
11504.06 1268
11505.08 1300
11506.09 1319
11507.10 1324
11508.11 1353
11509.13 1360
11510.14 1398
11511.15 1419
11512.16 1356
11513.18 1409
11514.19 1430
11515.20 1467
11516.22 1523
11517.23 1507
11518.24 1565
11519.26 1584
11520.27 1633
11521.28 1651
11522.29 1680
11523.31 1665
11524.32 1689
11525.33 1761
11526.35 1756
11527.36 1832
11528.38 1816
11529.39 1921
11530.40 1931
11531.42 1969
11532.43 2080
11533.44 2231
11534.46 2253
11535.47 2298
11536.48 2436
11537.50 2598
11538.51 2696
11539.53 2718
11540.54 2782
11541.55 2815
11542.57 2841
11543.58 2846
11544.60 2857
11545.61 2855
11546.63 2779
11547.64 2599
11548.65 2557
11549.67 2471
11550.68 2305
11551.70 2190
11552.71 2057
11553.73 1951
11554.74 1795
11555.76 1759
11556.77 1708
11557.78 1688
11558.80 1568
11559.81 1589
11560.83 1518
11561.84 1451
11562.86 1497
11563.87 1492
11564.89 1452
11565.90 1449
11566.92 1444
11567.93 1446
11568.95 1449
11569.97 1489
11570.98 1450
11572.00 1429
11573.01 1433
11574.03 1380
11575.04 1375
11576.06 1476
11577.07 1388
11578.09 1425
11579.11 1470
11580.12 1487
11581.14 1415
11582.15 1434
11583.17 1412
11584.18 1402
11585.20 1460
11586.22 1458
11587.23 1455
11588.25 1408
11589.26 1470
11590.28 1457
11591.30 1442
11592.31 1414
11593.33 1380
11594.35 1448
11595.36 1477
11596.38 1451
11597.40 1450
11598.41 1484
11599.43 1465
11600.44 1579
11601.46 1603
11602.48 1581
11603.50 1560
11604.51 1555
11605.53 1523
11606.55 1554
11607.56 1541
11608.58 1569
11609.60 1586
11610.61 1473
11611.63 1483
11612.65 1472
11613.67 1496
11614.68 1487
11615.70 1420
11616.72 1413
11617.73 1423
11618.75 1420
11619.77 1406
11620.79 1362
11621.80 1369
11622.82 1386
11623.84 1421
11624.86 1420
11625.88 1337
11626.89 1338
11627.91 1295
11628.93 1326
11629.95 1340
11630.96 1320
11631.98 1302
11633.00 1269
11634.02 1270
11635.04 1231
11636.06 1248
11637.07 1214
11638.09 1227
11639.11 1234
11640.13 1242
11641.15 1194
11642.17 1201
11643.18 1211
11644.20 1173
11645.22 1156
11646.24 1175
11647.26 1136
11648.28 1129
11649.30 1115
11650.31 1122
11651.33 1103
11652.35 1067
11653.37 1129
11654.39 1080
11655.41 1106
11656.43 1117
11657.45 1073
11658.47 1076
11659.49 1130
11660.51 1087
11661.52 1075
11662.54 1073
11663.56 1072
11664.58 1067
11665.60 1060
11666.62 1027
11667.64 1018
11668.66 1026
11669.68 1041
11670.70 1044
11671.72 1027
11672.74 1056
11673.76 1043
11674.78 1070
11675.80 975
11676.82 1013
11677.84 977
11678.86 1024
11679.88 1049
11680.90 1089
11681.92 1030
11682.94 991
11683.96 1046
11684.98 992
11686.00 1000
11687.02 1052
11688.04 1022
11689.06 994
11690.08 987
11691.10 996
11692.12 1004
11693.14 960
11694.17 949
11695.19 974
11696.21 970
11697.23 950
11698.25 988
11699.27 985
11700.29 944
11701.31 972
11702.33 961
11703.35 986
11704.38 926
11705.40 946
11706.42 908
11707.44 903
11708.46 922
11709.48 928
11710.50 944
11711.52 960
11712.55 893
11713.57 930
11714.59 883
11715.61 889
11716.63 910
11717.65 911
11718.68 923
11719.70 891
11720.72 887
11721.74 894
11722.76 923
11723.79 895
11724.81 907
11725.83 892
11726.85 914
11727.87 918
11728.90 892
11729.92 879
11730.94 881
11731.96 883
11732.99 832
11734.01 927
11735.03 874
11736.05 885
11737.08 910
11738.10 879
11739.12 903
11740.14 872
11741.17 855
11742.19 875
11743.21 874
11744.24 878
11745.26 894
11746.28 857
11747.31 880
11748.33 856
11749.35 840
11750.37 859
11751.40 866
11752.42 863
11753.44 858
11754.47 828
11755.49 837
11756.51 870
11757.54 914
11758.56 867
11759.59 862
11760.61 836
11761.63 830
11762.66 846
11763.68 847
11764.70 865
11765.73 856
11766.75 846
11767.78 864
11768.80 890
11769.82 851
11770.85 845
11771.87 841
11772.90 858
11773.92 853
11774.94 874
11775.97 878
11776.99 885
11778.02 898
11779.04 875
11780.07 892
11781.09 868
11782.12 870
11783.14 845
11784.16 892
11785.19 928
11786.21 909
11787.24 871
11788.26 901
11789.29 875
11790.31 863
11791.34 867
11792.36 902
11793.39 868
11794.41 906
11795.44 847
11796.46 850
11797.49 843
11798.51 864
11799.54 868
11800.57 840
11801.59 887
11802.62 880
11803.64 916
11804.67 918
11805.69 909
11806.72 892
11807.74 874
11808.77 855
11809.80 879
11810.82 907
11811.85 911
11812.87 868
11813.90 850
11814.92 889
11815.95 864
11816.98 940
11818.00 918
11819.03 902
11820.06 846
11821.08 906
11822.11 913
11823.13 924
11824.16 917
11825.19 908
11826.21 954
11827.24 947
11828.27 894
11829.29 947
11830.32 968
11831.35 923
11832.37 920
11833.40 962
11834.43 961
11835.45 933
11836.48 927
11837.51 933
11838.53 948
11839.56 988
11840.59 974
11841.62 961
11842.64 939
11843.67 935
11844.70 929
11845.73 968
11846.75 981
11847.78 979
11848.81 949
11849.84 949
11850.86 957
11851.89 1000
11852.92 983
11853.95 996
11854.97 942
11856.00 933
11857.03 992
11858.06 995
11859.08 1017
11860.11 976
11861.14 983
11862.17 983
11863.20 1074
11864.22 1046
11865.25 1071
11866.28 1061
11867.31 1024
11868.34 1040
11869.37 1059
11870.39 1058
11871.42 1035
11872.45 1071
11873.48 1085
11874.51 1069
11875.54 1066
11876.57 1046
11877.59 1023
11878.62 1086
11879.65 1101
11880.68 1086
11881.71 1085
11882.74 1123
11883.77 1146
11884.80 1169
11885.83 1115
11886.86 1105
11887.88 1133
11888.91 1130
11889.94 1175
11890.97 1148
11892.00 1125
11893.03 1138
11894.06 1171
11895.09 1222
11896.12 1235
11897.15 1245
11898.18 1279
11899.21 1333
11900.24 1291
11901.27 1263
11902.30 1323
11903.33 1382
11904.36 1389
11905.39 1389
11906.42 1411
11907.45 1383
11908.48 1441
11909.51 1444
11910.54 1390
11911.57 1416
11912.60 1476
11913.63 1428
11914.66 1396
11915.69 1381
11916.72 1427
11917.75 1360
11918.78 1378
11919.81 1362
11920.84 1374
11921.87 1395
11922.90 1396
11923.93 1404
11924.96 1410
11925.99 1486
11927.03 1490
11928.06 1474
11929.09 1503
11930.12 1564
11931.15 1565
11932.18 1564
11933.21 1613
11934.24 1650
11935.27 1608
11936.30 1593
11937.34 1648
11938.37 1612
11939.40 1572
11940.43 1582
11941.46 1566
11942.49 1492
11943.52 1438
11944.56 1420
11945.59 1414
11946.62 1338
11947.65 1312
11948.68 1271
11949.72 1326
11950.75 1277
11951.78 1300
11952.81 1249
11953.84 1217
11954.87 1247
11955.91 1220
11956.94 1215
11957.97 1220
11959.00 1197
11960.04 1203
11961.07 1216
11962.10 1162
11963.13 1190
11964.17 1191
11965.20 1155
11966.23 1169
11967.26 1207
11968.30 1207
11969.33 1184
11970.36 1167
11971.39 1252
11972.43 1256
11973.46 1234
11974.49 1224
11975.53 1243
11976.56 1231
11977.59 1229
11978.62 1239
11979.66 1216
11980.69 1255
11981.72 1261
11982.76 1268
11983.79 1221
11984.82 1235
11985.86 1272
11986.89 1236
11987.92 1272
11988.96 1285
11989.99 1267
11991.02 1254
11992.06 1275
11993.09 1295
11994.13 1265
11995.16 1258
11996.19 1233
11997.23 1269
11998.26 1297
11999.30 1266
12000.33 1263
12001.36 1228
12002.40 1255
12003.43 1227
12004.47 1275
12005.50 1272
12006.53 1278
12007.57 1294
12008.60 1306
12009.64 1350
12010.67 1331
12011.71 1359
12012.74 1344
12013.78 1383
12014.81 1390
12015.85 1382
12016.88 1387
12017.91 1490
12018.95 1460
12019.98 1423
12021.02 1442
12022.05 1432
12023.09 1439
12024.12 1435
12025.16 1443
12026.19 1436
12027.23 1432
12028.26 1421
12029.30 1475
12030.34 1448
12031.37 1442
12032.41 1426
12033.44 1405
12034.48 1399
12035.51 1465
12036.55 1453
12037.58 1471
12038.62 1408
12039.66 1421
12040.69 1413
12041.73 1364
12042.76 1389
12043.80 1410
12044.83 1366
12045.87 1350
12046.91 1315
12047.94 1389
12048.98 1396
12050.01 1422
12051.05 1343
12052.09 1381
12053.12 1373
12054.16 1398
12055.20 1462
12056.23 1448
12057.27 1368
12058.31 1381
12059.34 1405
12060.38 1389
12061.42 1419
12062.45 1427
12063.49 1360
12064.53 1372
12065.56 1371
12066.60 1402
12067.64 1344
12068.67 1368
12069.71 1387
12070.75 1329
12071.78 1269
12072.82 1362
12073.86 1307
12074.90 1261
12075.93 1291
12076.97 1291
12078.01 1253
12079.05 1233
12080.08 1263
12081.12 1234
12082.16 1295
12083.20 1297
12084.23 1239
12085.27 1287
12086.31 1283
12087.35 1266
12088.38 1211
12089.42 1252
12090.46 1279
12091.50 1319
12092.54 1335
12093.57 1270
12094.61 1293
12095.65 1308
12096.69 1308
12097.73 1354
12098.76 1357
12099.80 1357
12100.84 1341
12101.88 1354
12102.92 1350
12103.96 1391
12104.99 1373
12106.03 1393
12107.07 1346
12108.11 1360
12109.15 1335
12110.19 1324
12111.23 1330
12112.27 1309
12113.30 1304
12114.34 1262
12115.38 1249
12116.42 1253
12117.46 1228
12118.50 1190
12119.54 1214
12120.58 1222
12121.62 1220
12122.66 1141
12123.70 1140
12124.74 1122
12125.77 1119
12126.81 1068
12127.85 1088
12128.89 1101
12129.93 1093
12130.97 1085
12132.01 1065
12133.05 1052
12134.09 1035
12135.13 1068
12136.17 1059
12137.21 1105
12138.25 1075
12139.29 1015
12140.33 1057
12141.37 1085
12142.41 1067
12143.45 1020
12144.49 1072
12145.53 1052
12146.57 1066
12147.61 1056
12148.65 1032
12149.69 1026
12150.73 1054
12151.77 1035
12152.81 1047
12153.86 1054
12154.90 1001
12155.94 1023
12156.98 987
12158.02 979
12159.06 979
12160.10 1014
12161.14 982
12162.18 987
12163.22 993
12164.26 995
12165.31 959
12166.35 942
12167.39 980
12168.43 1007
12169.47 936
12170.51 968
12171.55 975
12172.59 974
12173.64 944
12174.68 979
12175.72 963
12176.76 930
12177.80 909
12178.84 945
12179.89 907
12180.93 917
12181.97 930
12183.01 910
12184.05 965
12185.09 931
12186.14 980
12187.18 993
12188.22 943
12189.26 932
12190.31 964
12191.35 923
12192.39 923
12193.43 922
12194.47 950
12195.52 961
12196.56 962
12197.60 918
12198.64 935
12199.69 923
12200.73 914
12201.77 949
12202.81 952
12203.86 932
12204.90 905
12205.94 875
12206.99 899
12208.03 902
12209.07 909
12210.11 946
12211.16 926
12212.20 933
12213.24 923
12214.29 937
12215.33 918
12216.37 884
12217.42 924
12218.46 914
12219.50 896
12220.55 897
12221.59 879
12222.63 849
12223.68 875
12224.72 856
12225.77 883
12226.81 890
12227.85 875
12228.90 884
12229.94 854
12230.98 904
12232.03 878
12233.07 859
12234.12 837
12235.16 825
12236.20 857
12237.25 886
12238.29 893
12239.34 872
12240.38 857
12241.43 859
12242.47 874
12243.52 853
12244.56 882
12245.60 876
12246.65 906
12247.69 872
12248.74 816
12249.78 825
12250.83 817
12251.87 829
12252.92 857
12253.96 860
12255.01 828
12256.05 865
12257.10 874
12258.14 812
12259.19 839
12260.23 842
12261.28 820
12262.32 794
12263.37 813
12264.41 811
12265.46 824
12266.50 814
12267.55 780
12268.60 825
12269.64 815
12270.69 791
12271.73 759
12272.78 806
12273.82 781
12274.87 820
12275.92 813
12276.96 784
12278.01 799
12279.05 846
12280.10 823
12281.14 831
12282.19 794
12283.24 793
12284.28 787
12285.33 796
12286.38 834
12287.42 794
12288.47 809
12289.51 831
12290.56 827
12291.61 787
12292.65 805
12293.70 786
12294.75 815
12295.79 804
12296.84 799
12297.89 779
12298.93 789
12299.98 807
12301.03 783
12302.08 732
12303.12 766
12304.17 777
12305.22 805
12306.26 777
12307.31 818
12308.36 772
12309.41 777
12310.45 750
12311.50 789
12312.55 790
12313.59 764
12314.64 776
12315.69 797
12316.74 807
12317.78 816
12318.83 807
12319.88 811
12320.93 773
12321.98 756
12323.02 775
12324.07 798
12325.12 761
12326.17 815
12327.22 763
12328.26 769
12329.31 740
12330.36 782
12331.41 800
12332.46 826
12333.50 780
12334.55 747
12335.60 765
12336.65 744
12337.70 821
12338.75 802
12339.80 827
12340.84 797
12341.89 801
12342.94 769
12343.99 796
12345.04 810
12346.09 771
12347.14 764
12348.19 767
12349.23 771
12350.28 761
12351.33 790
12352.38 800
12353.43 758
12354.48 757
12355.53 739
12356.58 795
12357.63 778
12358.68 741
12359.73 797
12360.78 773
12361.82 794
12362.87 796
12363.92 773
12364.97 834
12366.02 787
12367.07 817
12368.12 792
12369.17 765
12370.22 781
12371.27 791
12372.32 806
12373.37 779
12374.42 798
12375.47 820
12376.52 775
12377.57 781
12378.62 808
12379.67 815
12380.72 813
12381.77 793
12382.82 815
12383.87 770
12384.92 783
12385.98 786
12387.03 769
12388.08 782
12389.13 794
12390.18 787
12391.23 765
12392.28 775
12393.33 798
12394.38 803
12395.43 785
12396.48 786
12397.53 808
12398.59 830
12399.64 786
12400.69 787
12401.74 807
12402.79 821
12403.84 828
12404.89 808
12405.94 840
12407.00 823
12408.05 827
12409.10 843
12410.15 794
12411.20 833
12412.25 826
12413.30 861
12414.36 881
12415.41 798
12416.46 819
12417.51 845
12418.56 867
12419.62 844
12420.67 847
12421.72 857
12422.77 801
12423.82 860
12424.88 858
12425.93 880
12426.98 865
12428.03 852
12429.08 861
12430.14 884
12431.19 910
12432.24 868
12433.29 840
12434.35 851
12435.40 876
12436.45 900
12437.51 881
12438.56 927
12439.61 889
12440.66 868
12441.72 888
12442.77 907
12443.82 904
12444.88 904
12445.93 940
12446.98 889
12448.03 903
12449.09 932
12450.14 910
12451.19 921
12452.25 959
12453.30 978
12454.35 993
12455.41 945
12456.46 960
12457.51 908
12458.57 926
12459.62 983
12460.68 1043
12461.73 1026
12462.78 1110
12463.84 1066
12464.89 1070
12465.94 1197
12467.00 1155
12468.05 1136
12469.11 1192
12470.16 1277
12471.21 1287
12472.27 1264
12473.32 1315
12474.38 1414
12475.43 1408
12476.49 1494
12477.54 1474
12478.60 1445
12479.65 1469
12480.70 1454
12481.76 1447
12482.81 1485
12483.87 1423
12484.92 1433
12485.98 1413
12487.03 1378
12488.09 1351
12489.14 1354
12490.20 1304
12491.25 1285
12492.31 1235
12493.36 1207
12494.42 1156
12495.47 1159
12496.53 1163
12497.58 1131
12498.64 1054
12499.69 1062
12500.75 1085
12501.80 1079
12502.86 1020
12503.91 1023
12504.97 1022
12506.03 1052
12507.08 1049
12508.14 1038
12509.19 1042
12510.25 1081
12511.30 1097
12512.36 1065
12513.42 1040
12514.47 1073
12515.53 1045
12516.58 1029
12517.64 1032
12518.70 1042
12519.75 1050
12520.81 1061
12521.87 1005
12522.92 1037
12523.98 1053
12525.03 1031
12526.09 1046
12527.15 1059
12528.20 1082
12529.26 1041
12530.32 1049
12531.37 1069
12532.43 1020
12533.49 1021
12534.54 1034
12535.60 1024
12536.66 995
12537.71 1005
12538.77 1057
12539.83 1009
12540.89 1019
12541.94 1037
12543.00 997
12544.06 1026
12545.11 1041
12546.17 1039
12547.23 1077
12548.29 1126
12549.34 1130
12550.40 1125
12551.46 1099
12552.52 1104
12553.57 1155
12554.63 1187
12555.69 1176
12556.75 1195
12557.80 1232
12558.86 1132
12559.92 1138
12560.98 1197
12562.04 1203
12563.09 1175
12564.15 1156
12565.21 1200
12566.27 1172
12567.33 1132
12568.39 1135
12569.44 1107
12570.50 1083
12571.56 1126
12572.62 1128
12573.68 1109
12574.74 1079
12575.79 1119
12576.85 1140
12577.91 1132
12578.97 1088
12580.03 1061
12581.09 1064
12582.15 1053
12583.20 1111
12584.26 1094
12585.32 1060
12586.38 1072
12587.44 1051
12588.50 1066
12589.56 1100
12590.62 1052
12591.68 1055
12592.74 1067
12593.80 1057
12594.86 1065
12595.91 1091
12596.97 1116
12598.03 1093
12599.09 1094
12600.15 1134
12601.21 1086
12602.27 1049
12603.33 1153
12604.39 1100
12605.45 1108
12606.51 1098
12607.57 1090
12608.63 1128
12609.69 1135
12610.75 1158
12611.81 1177
12612.87 1151
12613.93 1139
12614.99 1201
12616.05 1182
12617.11 1178
12618.17 1229
12619.23 1200
12620.29 1252
12621.35 1289
12622.41 1205
12623.47 1257
12624.53 1275
12625.60 1302
12626.66 1244
12627.72 1280
12628.78 1240
12629.84 1318
12630.90 1323
12631.96 1297
12633.02 1331
12634.08 1291
12635.14 1313
12636.20 1339
12637.27 1335
12638.33 1314
12639.39 1278
12640.45 1267
12641.51 1263
12642.57 1256
12643.63 1206
12644.69 1241
12645.76 1217
12646.82 1207
12647.88 1188
12648.94 1182
12650.00 1177
12651.06 1169
12652.13 1157
12653.19 1180
12654.25 1164
12655.31 1155
12656.37 1160
12657.44 1107
12658.50 1150
12659.56 1197
12660.62 1225
12661.68 1206
12662.75 1186
12663.81 1202
12664.87 1198
12665.93 1207
12666.99 1250
12668.06 1251
12669.12 1225
12670.18 1213
12671.24 1209
12672.31 1249
12673.37 1207
12674.43 1237
12675.50 1249
12676.56 1234
12677.62 1276
12678.68 1254
12679.75 1209
12680.81 1235
12681.87 1251
12682.94 1253
12684.00 1269
12685.06 1276
12686.13 1283
12687.19 1326
12688.25 1283
12689.31 1365
12690.38 1373
12691.44 1311
12692.51 1339
12693.57 1385
12694.63 1399
12695.70 1379
12696.76 1356
12697.82 1398
12698.89 1413
12699.95 1336
12701.01 1402
12702.08 1418
12703.14 1412
12704.21 1457
12705.27 1445
12706.33 1481
12707.40 1496
12708.46 1488
12709.53 1469
12710.59 1475
12711.65 1527
12712.72 1561
12713.78 1492
12714.85 1505
12715.91 1549
12716.98 1536
12718.04 1530
12719.11 1540
12720.17 1538
12721.23 1512
12722.30 1520
12723.36 1518
12724.43 1490
12725.49 1548
12726.56 1560
12727.62 1539
12728.69 1578
12729.75 1579
12730.82 1648
12731.88 1586
12732.95 1615
12734.01 1643
12735.08 1567
12736.14 1615
12737.21 1567
12738.28 1611
12739.34 1622
12740.41 1608
12741.47 1579
12742.54 1542
12743.60 1578
12744.67 1577
12745.73 1555
12746.80 1536
12747.87 1469
12748.93 1436
12750.00 1464
12751.06 1417
12752.13 1407
12753.19 1385
12754.26 1413
12755.33 1374
12756.39 1367
12757.46 1316
12758.53 1345
12759.59 1329
12760.66 1325
12761.72 1319
12762.79 1279
12763.86 1313
12764.92 1328
12765.99 1323
12767.06 1261
12768.12 1286
12769.19 1228
12770.26 1280
12771.32 1212
12772.39 1208
12773.46 1213
12774.52 1259
12775.59 1274
12776.66 1222
12777.72 1206
12778.79 1231
12779.86 1212
12780.93 1144
12781.99 1201
12783.06 1167
12784.13 1182
12785.20 1153
12786.26 1141
12787.33 1116
12788.40 1151
12789.46 1121
12790.53 1150
12791.60 1148
12792.67 1077
12793.74 1086
12794.80 1115
12795.87 1105
12796.94 1107
12798.01 1063
12799.07 1084
12800.14 1144
12801.21 1102
12802.28 1114
12803.35 1106
12804.41 1112
12805.48 1086
12806.55 1127
12807.62 1087
12808.69 1069
12809.76 1116
12810.82 1101
12811.89 1119
12812.96 1118
12814.03 1095
12815.10 1125
12816.17 1112
12817.24 1076
12818.30 1110
12819.37 1066
12820.44 1116
12821.51 1125
12822.58 1072
12823.65 1098
12824.72 1076
12825.79 1148
12826.86 1114
12827.92 1077
12828.99 1093
12830.06 1093
12831.13 1067
12832.20 1072
12833.27 1068
12834.34 1093
12835.41 1049
12836.48 1079
12837.55 1056
12838.62 1056
12839.69 1029
12840.76 996
12841.83 1032
12842.90 1034
12843.97 989
12845.04 986
12846.11 1008
12847.18 978
12848.25 971
12849.32 975
12850.39 949
12851.46 941
12852.53 994
12853.60 1017
12854.67 954
12855.74 937
12856.81 953
12857.88 971
12858.95 971
12860.02 982
12861.09 983
12862.16 999
12863.23 954
12864.30 937
12865.37 928
12866.44 944
12867.51 884
12868.58 955
12869.65 948
12870.73 931
12871.80 880
12872.87 929
12873.94 898
12875.01 893
12876.08 894
12877.15 929
12878.22 938
12879.29 847
12880.37 899
12881.44 879
12882.51 878
12883.58 892
12884.65 938
12885.72 884
12886.79 890
12887.87 877
12888.94 901
12890.01 870
12891.08 869
12892.15 832
12893.22 864
12894.30 840
12895.37 807
12896.44 833
12897.51 809
12898.58 800
12899.66 802
12900.73 837
12901.80 823
12902.87 853
12903.94 817
12905.02 869
12906.09 845
12907.16 832
12908.23 835
12909.31 830
12910.38 788
12911.45 835
12912.52 826
12913.60 818
12914.67 774
12915.74 795
12916.82 840
12917.89 799
12918.96 810
12920.03 745
12921.11 777
12922.18 792
12923.25 796
12924.33 766
12925.40 786
12926.47 795
12927.55 793
12928.62 803
12929.69 783
12930.77 786
12931.84 746
12932.91 789
12933.99 759
12935.06 752
12936.13 726
12937.21 762
12938.28 718
12939.35 730
12940.43 716
12941.50 733
12942.58 741
12943.65 742
12944.72 719
12945.80 727
12946.87 745
12947.95 719
12949.02 724
12950.09 709
12951.17 755
12952.24 772
12953.32 750
12954.39 752
12955.47 796
12956.54 728
12957.62 736
12958.69 722
12959.76 716
12960.84 696
12961.91 719
12962.99 764
12964.06 759
12965.14 711
12966.21 724
12967.29 701
12968.36 719
12969.44 736
12970.51 731
12971.59 740
12972.66 707
12973.74 747
12974.81 730
12975.89 677
12976.96 715
12978.04 731
12979.11 689
12980.19 698
12981.27 686
12982.34 697
12983.42 722
12984.49 706
12985.57 668
12986.64 701
12987.72 748
12988.79 697
12989.87 733
12990.95 699
12992.02 688
12993.10 727
12994.17 701
12995.25 708
12996.33 701
12997.40 714
12998.48 720
12999.56 713
13000.63 712
13001.71 701
13002.78 716
13003.86 720
13004.94 710
13006.01 735
13007.09 720
13008.17 738
13009.24 737
13010.32 723
13011.40 720
13012.47 698
13013.55 764
13014.63 735
13015.70 707
13016.78 715
13017.86 717
13018.94 715
13020.01 715
13021.09 704
13022.17 701
13023.24 739
13024.32 737
13025.40 715
13026.48 731
13027.55 749
13028.63 695
13029.71 702
13030.79 740
13031.86 740
13032.94 739
13034.02 778
13035.10 748
13036.17 722
13037.25 716
13038.33 755
13039.41 740
13040.49 767
13041.56 725
13042.64 740
13043.72 755
13044.80 758
13045.88 767
13046.95 719
13048.03 759
13049.11 712
13050.19 776
13051.27 760
13052.35 742
13053.42 702
13054.50 745
13055.58 729
13056.66 734
13057.74 710
13058.82 701
13059.90 734
13060.97 729
13062.05 721
13063.13 691
13064.21 732
13065.29 746
13066.37 781
13067.45 715
13068.53 707
13069.61 683
13070.69 693
13071.76 683
13072.84 708
13073.92 708
13075.00 696
13076.08 741
13077.16 726
13078.24 720
13079.32 703
13080.40 704
13081.48 735
13082.56 666
13083.64 686
13084.72 714
13085.80 674
13086.88 690
13087.96 665
13089.04 710
13090.12 749
13091.20 706
13092.28 709
13093.36 726
13094.44 726
13095.52 729
13096.60 687
13097.68 699
13098.76 720
13099.84 689
13100.92 722
13102.00 700
13103.08 735
13104.16 743
13105.24 736
13106.32 709
13107.40 721
13108.48 722
13109.57 712
13110.65 707
13111.73 730
13112.81 694
13113.89 709
13114.97 701
13116.05 709
13117.13 769
13118.21 722
13119.29 766
13120.38 739
13121.46 761
13122.54 742
13123.62 767
13124.70 741
13125.78 754
13126.86 748
13127.95 722
13129.03 758
13130.11 706
13131.19 767
13132.27 761
13133.35 751
13134.44 725
13135.52 762
13136.60 733
13137.68 760
13138.76 734
13139.85 759
13140.93 712
13142.01 745
13143.09 741
13144.17 752
13145.26 732
13146.34 703
13147.42 753
13148.50 719
13149.59 709
13150.67 701
13151.75 730
13152.83 721
13153.92 750
13155.00 714
13156.08 737
13157.16 707
13158.25 753
13159.33 765
13160.41 764
13161.50 749
13162.58 755
13163.66 715
13164.74 749
13165.83 729
13166.91 718
13167.99 741
13169.08 732
13170.16 760
13171.24 792
13172.33 739
13173.41 732
13174.49 743
13175.58 727
13176.66 730
13177.75 724
13178.83 757
13179.91 736
13181.00 736
13182.08 736
13183.16 732
13184.25 751
13185.33 721
13186.42 738
13187.50 724
13188.58 733
13189.67 734
13190.75 741
13191.84 744
13192.92 728
13194.00 761
13195.09 767
13196.17 753
13197.26 760
13198.34 745
13199.43 756
13200.51 793
13201.60 753
13202.68 767
13203.76 736
13204.85 724
13205.93 734
13207.02 732
13208.10 730
13209.19 738
13210.27 743
13211.36 748
13212.44 789
13213.53 724
13214.61 766
13215.70 764
13216.78 752
13217.87 779
13218.95 763
13220.04 788
13221.13 743
13222.21 744
13223.30 751
13224.38 758
13225.47 793
13226.55 779
13227.64 765
13228.72 776
13229.81 782
13230.90 793
13231.98 780
13233.07 797
13234.15 789
13235.24 757
13236.33 765
13237.41 788
13238.50 788
13239.58 798
13240.67 777
13241.76 774
13242.84 765
13243.93 803
13245.01 745
13246.10 770
13247.19 761
13248.27 777
13249.36 804
13250.45 805
13251.53 765
13252.62 804
13253.71 812
13254.79 810
13255.88 781
13256.97 787
13258.05 802
13259.14 804
13260.23 821
13261.32 809
13262.40 796
13263.49 788
13264.58 799
13265.66 817
13266.75 828
13267.84 812
13268.93 857
13270.01 866
13271.10 851
13272.19 859
13273.28 887
13274.36 868
13275.45 852
13276.54 876
13277.63 897
13278.71 874
13279.80 884
13280.89 902
13281.98 862
13283.07 876
13284.15 836
13285.24 890
13286.33 905
13287.42 884
13288.51 896
13289.59 942
13290.68 896
13291.77 933
13292.86 924
13293.95 934
13295.04 901
13296.12 922
13297.21 910
13298.30 884
13299.39 948
13300.48 955
13301.57 952
13302.66 926
13303.74 940
13304.83 985
13305.92 940
13307.01 932
13308.10 966
13309.19 962
13310.28 954
13311.37 988
13312.46 965
13313.55 1009
13314.63 998
13315.72 986
13316.81 1018
13317.90 1049
13318.99 1039
13320.08 1009
13321.17 1006
13322.26 1012
13323.35 1012
13324.44 1012
13325.53 1019
13326.62 1041
13327.71 1022
13328.80 1050
13329.89 1080
13330.98 1063
13332.07 1068
13333.16 1016
13334.25 1094
13335.34 1062
13336.43 1009
13337.52 1013
13338.61 1071
13339.70 1041
13340.79 1091
13341.88 1052
13342.97 1076
13344.06 1102
13345.15 1125
13346.24 1111
13347.33 1074
13348.42 1117
13349.51 1137
13350.60 1193
13351.69 1123
13352.79 1139
13353.88 1128
13354.97 1141
13356.06 1115
13357.15 1117
13358.24 1116
13359.33 1138
13360.42 1132
13361.51 1196
13362.60 1154
13363.70 1107
13364.79 1122
13365.88 1123
13366.97 1209
13368.06 1213
13369.15 1186
13370.24 1206
13371.34 1210
13372.43 1203
13373.52 1224
13374.61 1160
13375.70 1175
13376.79 1178
13377.89 1197
13378.98 1201
13380.07 1154
13381.16 1146
13382.25 1114
13383.34 1132
13384.44 1072
13385.53 1082
13386.62 1070
13387.71 1057
13388.81 997
13389.90 1081
13390.99 1051
13392.08 1021
13393.18 1028
13394.27 1028
13395.36 1025
13396.45 1008
13397.55 978
13398.64 1034
13399.73 1044
13400.82 958
13401.92 1008
13403.01 954
13404.10 1000
13405.19 1037
13406.29 994
13407.38 978
13408.47 991
13409.57 1015
13410.66 961
13411.75 966
13412.85 984
13413.94 1005
13415.03 993
13416.13 1022
13417.22 1017
13418.31 956
13419.41 971
13420.50 939
13421.59 935
13422.69 983
13423.78 1029
13424.87 994
13425.97 956
13427.06 957
13428.16 1020
13429.25 1010
13430.34 1023
13431.44 1054
13432.53 972
13433.63 976
13434.72 1036
13435.81 990
13436.91 1005
13438.00 1026
13439.10 1023
13440.19 1007
13441.29 990
13442.38 1020
13443.47 1023
13444.57 1016
13445.66 1016
13446.76 1044
13447.85 1022
13448.95 1024
13450.04 987
13451.14 1040
13452.23 1039
13453.33 1041
13454.42 1043
13455.52 1111
13456.61 1055
13457.71 1100
13458.80 1084
13459.90 1107
13460.99 1082
13462.09 1123
13463.18 1099
13464.28 1061
13465.37 1122
13466.47 1131
13467.56 1061
13468.66 1055
13469.76 1078
13470.85 1113
13471.95 1139
13473.04 1127
13474.14 1081
13475.23 1073
13476.33 1081
13477.43 1125
13478.52 1136
13479.62 1135
13480.71 1151
13481.81 1134
13482.91 1106
13484.00 1109
13485.10 1145
13486.19 1147
13487.29 1146
13488.39 1134
13489.48 1160
13490.58 1217
13491.68 1161
13492.77 1188
13493.87 1197
13494.97 1198
13496.06 1209
13497.16 1238
13498.26 1255
13499.35 1217
13500.45 1221
13501.55 1229
13502.64 1282
13503.74 1259
13504.84 1296
13505.93 1239
13507.03 1263
13508.13 1273
13509.22 1229
13510.32 1226
13511.42 1201
13512.52 1252
13513.61 1268
13514.71 1265
13515.81 1222
13516.91 1223
13518.00 1280
13519.10 1203
13520.20 1159
13521.30 1161
13522.39 1195
13523.49 1210
13524.59 1161
13525.69 1141
13526.79 1119
13527.88 1127
13528.98 1113
13530.08 1106
13531.18 1146
13532.28 1136
13533.37 1101
13534.47 1085
13535.57 1093
13536.67 1086
13537.77 1102
13538.86 1069
13539.96 1092
13541.06 1089
13542.16 1043
13543.26 1025
13544.36 1043
13545.46 1027
13546.55 1046
13547.65 1037
13548.75 993
13549.85 1023
13550.95 993
13552.05 971
13553.15 1002
13554.25 990
13555.35 982
13556.44 948
13557.54 910
13558.64 948
13559.74 953
13560.84 942
13561.94 937
13563.04 963
13564.14 956
13565.24 974
13566.34 945
13567.44 938
13568.54 974
13569.64 953
13570.74 957
13571.84 928
13572.94 941
13574.04 965
13575.14 979
13576.24 993
13577.33 969
13578.43 957
13579.53 929
13580.63 966
13581.74 957
13582.84 951
13583.94 952
13585.04 941
13586.14 949
13587.24 954
13588.34 988
13589.44 958
13590.54 934
13591.64 914
13592.74 942
13593.84 955
13594.94 942
13596.04 941
13597.14 920
13598.24 916
13599.34 945
13600.44 916
13601.54 896
13602.65 939
13603.75 949
13604.85 939
13605.95 923
13607.05 957
13608.15 936
13609.25 935
13610.35 931
13611.45 959
13612.56 920
13613.66 931
13614.76 940
13615.86 950
13616.96 904
13618.06 941
13619.16 949
13620.27 926
13621.37 947
13622.47 941
13623.57 970
13624.67 923
13625.78 919
13626.88 892
13627.98 932
13629.08 920
13630.18 950
13631.29 975
13632.39 918
13633.49 970
13634.59 943
13635.69 922
13636.80 935
13637.90 953
13639.00 953
13640.10 945
13641.21 940
13642.31 978
13643.41 972
13644.51 960
13645.62 952
13646.72 955
13647.82 941
13648.92 940
13650.03 938
13651.13 960
13652.23 913
13653.34 948
13654.44 942
13655.54 953
13656.65 958
13657.75 922
13658.85 916
13659.96 949
13661.06 960
13662.16 985
13663.27 999
13664.37 944
13665.47 915
13666.58 951
13667.68 956
13668.78 938
13669.89 931
13670.99 947
13672.09 959
13673.20 942
13674.30 945
13675.41 940
13676.51 926
13677.61 987
13678.72 949
13679.82 931
13680.93 953
13682.03 912
13683.13 943
13684.24 937
13685.34 945
13686.45 953
13687.55 949
13688.66 965
13689.76 985
13690.86 967
13691.97 962
13693.07 932
13694.18 981
13695.28 967
13696.39 972
13697.49 971
13698.60 972
13699.70 998
13700.81 971
13701.91 960
13703.02 1003
13704.12 1017
13705.23 966
13706.33 989
13707.44 991
13708.54 995
13709.65 1018
13710.75 957
13711.86 974
13712.96 978
13714.07 1002
13715.18 1046
13716.28 994
13717.39 1012
13718.49 1048
13719.60 1047
13720.70 1003
13721.81 1082
13722.91 1046
13724.02 1111
13725.13 1089
13726.23 1073
13727.34 1080
13728.44 1095
13729.55 1146
13730.66 1128
13731.76 1076
13732.87 1058
13733.98 1037
13735.08 1116
13736.19 1126
13737.29 1118
13738.40 1160
13739.51 1142
13740.61 1177
13741.72 1175
13742.83 1203
13743.93 1219
13745.04 1207
13746.15 1177
13747.25 1161
13748.36 1170
13749.47 1210
13750.57 1269
13751.68 1232
13752.79 1258
13753.90 1270
13755.00 1284
13756.11 1275
13757.22 1361
13758.32 1319
13759.43 1322
13760.54 1363
13761.65 1409
13762.75 1431
13763.86 1437
13764.97 1440
13766.08 1498
13767.18 1550
13768.29 1497
13769.40 1507
13770.51 1504
13771.61 1530
13772.72 1543
13773.83 1603
13774.94 1571
13776.05 1567
13777.15 1570
13778.26 1612
13779.37 1624
13780.48 1545
13781.59 1525
13782.69 1501
13783.80 1529
13784.91 1527
13786.02 1475
13787.13 1408
13788.24 1434
13789.34 1354
13790.45 1363
13791.56 1331
13792.67 1265
13793.78 1280
13794.89 1275
13796.00 1225
13797.10 1200
13798.21 1169
13799.32 1117
13800.43 1183
13801.54 1159
13802.65 1181
13803.76 1157
13804.87 1186
13805.98 1141
13807.09 1170
13808.20 1157
13809.30 1152
13810.41 1122
13811.52 1157
13812.63 1113
13813.74 1118
13814.85 1129
13815.96 1115
13817.07 1151
13818.18 1127
13819.29 1101
13820.40 1118
13821.51 1130
13822.62 1134
13823.73 1084
13824.84 1078
13825.95 1104
13827.06 1089
13828.17 1070
13829.28 1049
13830.39 1114
13831.50 1095
13832.61 1054
13833.72 1043
13834.83 1106
13835.94 1094
13837.05 1034
13838.16 1089
13839.27 1048
13840.38 1107
13841.49 1078
13842.60 1061
13843.71 1042
13844.82 1060
13845.94 1072
13847.05 1077
13848.16 1060
13849.27 1089
13850.38 1101
13851.49 1111
13852.60 1112
13853.71 1102
13854.82 1091
13855.93 1086
13857.05 1087
13858.16 1095
13859.27 1152
13860.38 1172
13861.49 1116
13862.60 1136
13863.71 1099
13864.83 1080
13865.94 1114
13867.05 1155
13868.16 1127
13869.27 1113
13870.38 1121
13871.50 1134
13872.61 1167
13873.72 1172
13874.83 1178
13875.94 1174
13877.05 1165
13878.17 1140
13879.28 1114
13880.39 1184
13881.50 1168
13882.62 1162
13883.73 1181
13884.84 1237
13885.95 1253
13887.06 1255
13888.18 1283
13889.29 1281
13890.40 1257
13891.51 1254
13892.63 1250
13893.74 1334
13894.85 1352
13895.97 1300
13897.08 1309
13898.19 1345
13899.30 1327
13900.42 1308
13901.53 1330
13902.64 1291
13903.76 1312
13904.87 1333
13905.98 1325
13907.10 1333
13908.21 1277
13909.32 1289
13910.44 1229
13911.55 1255
13912.66 1182
13913.78 1225
13914.89 1203
13916.00 1162
13917.12 1144
13918.23 1179
13919.34 1096
13920.46 1098
13921.57 1119
13922.68 1057
13923.80 1090
13924.91 1066
13926.03 1049
13927.14 1080
13928.25 1070
13929.37 1082
13930.48 1094
13931.60 1085
13932.71 1099
13933.83 1051
13934.94 1076
13936.05 1116
13937.17 1102
13938.28 1077
13939.40 1094
13940.51 1039
13941.63 1082
13942.74 1058
13943.86 1045
13944.97 1018
13946.09 1056
13947.20 1039
13948.32 1048
13949.43 1033
13950.55 1032
13951.66 1033
13952.78 1072
13953.89 1061
13955.01 1007
13956.12 1048
13957.24 1007
13958.35 1011
13959.47 1017
13960.58 990
13961.70 1019
13962.81 1021
13963.93 1059
13965.04 1018
13966.16 1035
13967.27 1033
13968.39 1021
13969.51 988
13970.62 1030
13971.74 991
13972.85 1000
13973.97 1018
13975.09 1047
13976.20 981
13977.32 1007
13978.43 1031
13979.55 1008
13980.67 1028
13981.78 990
13982.90 1010
13984.01 1016
13985.13 1027
13986.25 1044
13987.36 1041
13988.48 1039
13989.60 1045
13990.71 1000
13991.83 1018
13992.95 1010
13994.06 1041
13995.18 1037
13996.30 1032
13997.41 1047
13998.53 1021
13999.65 1015
14000.76 1019
14001.88 1000
14003.00 1015
14004.11 1042
14005.23 1031
14006.35 1035
14007.47 1048
14008.58 1066
14009.70 1043
14010.82 1053
14011.94 1048
14013.05 1039
14014.17 1044
14015.29 1000
14016.41 1005
14017.52 1032
14018.64 1000
14019.76 993
14020.88 1008
14021.99 1007
14023.11 994
14024.23 996
14025.35 1012
14026.47 997
14027.58 990
14028.70 1052
14029.82 1032
14030.94 1024
14032.06 1014
14033.17 1088
14034.29 1031
14035.41 1069
14036.53 997
14037.65 1068
14038.77 1043
14039.88 1060
14041.00 1048
14042.12 1078
14043.24 1104
14044.36 1059
14045.48 1056
14046.60 1058
14047.72 1088
14048.83 1052
14049.95 1081
14051.07 1068
14052.19 1108
14053.31 1090
14054.43 1138
14055.55 1121
14056.67 1136
14057.79 1173
14058.91 1137
14060.03 1148
14061.14 1149
14062.26 1174
14063.38 1191
14064.50 1164
14065.62 1173
14066.74 1176
14067.86 1183
14068.98 1186
14070.10 1195
14071.22 1200
14072.34 1186
14073.46 1213
14074.58 1215
14075.70 1258
14076.82 1242
14077.94 1265
14079.06 1309
14080.18 1271
14081.30 1252
14082.42 1268
14083.54 1265
14084.66 1253
14085.78 1296
14086.90 1269
14088.02 1315
14089.14 1361
14090.26 1297
14091.38 1294
14092.50 1337
14093.63 1344
14094.75 1337
14095.87 1330
14096.99 1352
14098.11 1332
14099.23 1335
14100.35 1340
14101.47 1332
14102.59 1330
14103.71 1370
14104.83 1349
14105.96 1362
14107.08 1317
14108.20 1280
14109.32 1339
14110.44 1258
14111.56 1311
14112.68 1339
14113.80 1283
14114.93 1249
14116.05 1284
14117.17 1233
14118.29 1260
14119.41 1247
14120.53 1205
14121.66 1160
14122.78 1157
14123.90 1181
14125.02 1211
14126.14 1176
14127.27 1103
14128.39 1156
14129.51 1138
14130.63 1116
14131.75 1144
14132.88 1197
14134.00 1189
14135.12 1157
14136.24 1136
14137.37 1076
14138.49 1132
14139.61 1130
14140.73 1112
14141.86 1122
14142.98 1110
14144.10 1059
14145.22 1056
14146.35 1057
14147.47 1123
14148.59 1104
14149.71 1116
14150.84 1115
14151.96 1115
14153.08 1063
14154.21 1066
14155.33 1053
14156.45 1066
14157.58 1048
14158.70 1077
14159.82 1090
14160.95 1040
14162.07 1077
14163.19 1055
14164.32 1075
14165.44 1062
14166.56 1034
14167.69 1009
14168.81 1016
14169.93 1032
14171.06 1040
14172.18 1059
14173.31 1029
14174.43 1084
14175.55 1050
14176.68 1050
14177.80 1070
14178.93 1070
14180.05 1049
14181.17 1037
14182.30 1054
14183.42 1065
14184.55 1041
14185.67 1016
14186.79 981
14187.92 987
14189.04 983
14190.17 960
14191.29 986
14192.42 996
14193.54 962
14194.67 927
14195.79 992
14196.92 969
14198.04 976
14199.17 1017
14200.29 950
14201.42 991
14202.54 936
14203.67 989
14204.79 952
14205.92 947
14207.04 912
14208.17 942
14209.29 946
14210.42 895
14211.54 902
14212.67 923
14213.79 932
14214.92 930
14216.04 916
14217.17 953
14218.29 926
14219.42 919
14220.55 916
14221.67 925
14222.80 875
14223.92 900
14225.05 927
14226.17 949
14227.30 898
14228.43 899
14229.55 890
14230.68 857
14231.81 863
14232.93 880
14234.06 888
14235.18 876
14236.31 876
14237.44 909
14238.56 914
14239.69 854
14240.82 869
14241.94 880
14243.07 854
14244.20 884
14245.32 877
14246.45 873
14247.58 863
14248.70 892
14249.83 817
14250.96 838
14252.08 835
14253.21 830
14254.34 849
14255.46 879
14256.59 830
14257.72 865
14258.85 888
14259.97 871
14261.10 880
14262.23 861
14263.35 852
14264.48 878
14265.61 833
14266.74 856
14267.86 845
14268.99 819
14270.12 819
14271.25 847
14272.38 790
14273.50 807
14274.63 837
14275.76 849
14276.89 822
14278.01 755
14279.14 790
14280.27 830
14281.40 819
14282.53 782
14283.66 778
14284.78 838
14285.91 799
14287.04 764
14288.17 789
14289.30 786
14290.43 802
14291.55 796
14292.68 790
14293.81 814
14294.94 789
14296.07 777
14297.20 769
14298.33 770
14299.45 764
14300.58 776
14301.71 798
14302.84 791
14303.97 720
14305.10 767
14306.23 762
14307.36 743
14308.49 760
14309.62 775
14310.75 738
14311.87 756
14313.00 742
14314.13 763
14315.26 722
14316.39 744
14317.52 747
14318.65 776
14319.78 728
14320.91 741
14322.04 751
14323.17 745
14324.30 743
14325.43 711
14326.56 728
14327.69 721
14328.82 714
14329.95 709
14331.08 746
14332.21 700
14333.34 706
14334.47 721
14335.60 714
14336.73 735
14337.86 689
14338.99 699
14340.12 713
14341.25 705
14342.38 735
14343.51 744
14344.64 747
14345.77 681
14346.90 687
14348.04 692
14349.17 726
14350.30 733
14351.43 724
14352.56 728
14353.69 662
14354.82 684
14355.95 687
14357.08 702
14358.21 708
14359.35 705
14360.48 731
14361.61 744
14362.74 705
14363.87 700
14365.00 691
14366.13 704
14367.26 695
14368.40 681
14369.53 710
14370.66 679
14371.79 681
14372.92 704
14374.05 713
14375.19 721
14376.32 703
14377.45 727
14378.58 730
14379.71 687
14380.85 717
14381.98 715
14383.11 708
14384.24 692
14385.37 724
14386.51 762
14387.64 747
14388.77 703
14389.90 719
14391.04 710
14392.17 732
14393.30 734
14394.43 725
14395.57 685
14396.70 707
14397.83 745
14398.96 697
14400.10 718
14401.23 696
14402.36 701
14403.50 708
14404.63 716
14405.76 728
14406.89 770
14408.03 716
14409.16 724
14410.29 772
14411.43 782
14412.56 755
14413.69 722
14414.83 745
14415.96 752
14417.09 724
14418.23 742
14419.36 741
14420.49 720
14421.63 720
14422.76 737
14423.90 729
14425.03 726
14426.16 744
14427.30 753
14428.43 742
14429.56 747
14430.70 746
14431.83 760
14432.97 786
14434.10 785
14435.24 782
14436.37 758
14437.50 792
14438.64 779
14439.77 800
14440.91 770
14442.04 791
14443.18 762
14444.31 776
14445.44 766
14446.58 781
14447.71 807
14448.85 795
14449.98 760
14451.12 833
14452.25 844
14453.39 815
14454.52 813
14455.66 795
14456.79 817
14457.93 818
14459.06 780
14460.20 834
14461.33 829
14462.47 819
14463.60 809
14464.74 844
14465.87 855
14467.01 866
14468.15 825
14469.28 850
14470.42 910
14471.55 882
14472.69 896
14473.82 853
14474.96 872
14476.09 891
14477.23 864
14478.37 927
14479.50 878
14480.64 846
14481.77 899
14482.91 853
14484.05 866
14485.18 848
14486.32 846
14487.45 897
14488.59 862
14489.73 877
14490.86 870
14492.00 886
14493.14 874
14494.27 822
14495.41 858
14496.55 882
14497.68 849
14498.82 877
14499.96 881
14501.09 874
14502.23 853
14503.37 871
14504.50 877
14505.64 866
14506.78 871
14507.91 858
14509.05 848
14510.19 860
14511.33 876
14512.46 871
14513.60 848
14514.74 827
14515.87 854
14517.01 846
14518.15 851
14519.29 800
14520.42 818
14521.56 804
14522.70 800
14523.84 801
14524.97 788
14526.11 839
14527.25 828
14528.39 743
14529.53 783
14530.66 789
14531.80 753
14532.94 782
14534.08 769
14535.22 773
14536.35 776
14537.49 794
14538.63 753
14539.77 768
14540.91 768
14542.05 774
14543.18 751
14544.32 770
14545.46 793
14546.60 784
14547.74 766
14548.88 772
14550.01 812
14551.15 752
14552.29 752
14553.43 757
14554.57 744
14555.71 724
14556.85 763
14557.99 787
14559.13 783
14560.26 789
14561.40 751
14562.54 754
14563.68 731
14564.82 770
14565.96 769
14567.10 744
14568.24 727
14569.38 737
14570.52 737
14571.66 746
14572.80 742
14573.94 782
14575.08 780
14576.22 753
14577.36 759
14578.50 766
14579.64 783
14580.78 791
14581.92 761
14583.06 725
14584.20 746
14585.34 777
14586.48 800
14587.62 761
14588.76 799
14589.90 811
14591.04 773
14592.18 758
14593.32 783
14594.46 755
14595.60 801
14596.74 801
14597.88 782
14599.02 816
14600.16 802
14601.30 791
14602.44 775
14603.58 820
14604.72 802
14605.86 820
14607.00 817
14608.15 782
14609.29 831
14610.43 804
14611.57 815
14612.71 818
14613.85 805
14614.99 841
14616.13 835
14617.27 842
14618.42 842
14619.56 831
14620.70 836
14621.84 861
14622.98 858
14624.12 837
14625.26 860
14626.41 861
14627.55 861
14628.69 898
14629.83 876
14630.97 905
14632.12 883
14633.26 857
14634.40 893
14635.54 901
14636.68 892
14637.83 900
14638.97 934
14640.11 889
14641.25 921
14642.39 907
14643.54 914
14644.68 934
14645.82 872
14646.96 860
14648.11 851
14649.25 888
14650.39 856
14651.53 840
14652.68 857
14653.82 815
14654.96 813
14656.11 761
14657.25 782
14658.39 787
14659.53 738
14660.68 754
14661.82 750
14662.96 754
14664.11 762
14665.25 717
14666.39 737
14667.54 712
14668.68 703
14669.82 741
14670.97 724
14672.11 724
14673.25 747
14674.40 687
14675.54 702
14676.68 696
14677.83 697
14678.97 697
14680.11 702
14681.26 710
14682.40 655
14683.55 668
14684.69 695
14685.83 672
14686.98 682
14688.12 664
14689.27 676
14690.41 677
14691.55 676
14692.70 664
14693.84 661
14694.99 638
14696.13 634
14697.28 639
14698.42 661
14699.56 647
14700.71 648
14701.85 639
14703.00 637
14704.14 653
14705.29 640
14706.43 615
14707.58 562
14708.72 617
14709.87 644
14711.01 627
14712.16 615
14713.30 623
14714.45 615
14715.59 611
14716.74 619
14717.88 638
14719.03 602
14720.17 607
14721.32 636
14722.46 615
14723.61 600
14724.76 615
14725.90 597
14727.05 623
14728.19 577
14729.34 609
14730.48 574
14731.63 627
14732.77 632
14733.92 605
14735.07 611
14736.21 638
14737.36 622
14738.50 618
14739.65 618
14740.80 601
14741.94 605
14743.09 611
14744.24 583
14745.38 547
14746.53 591
14747.67 606
14748.82 631
14749.97 609
14751.11 606
14752.26 589
14753.41 599
14754.55 617
14755.70 582
14756.85 603
14757.99 614
14759.14 631
14760.29 604
14761.43 574
14762.58 582
14763.73 573
14764.88 593
14766.02 579
14767.17 556
14768.32 578
14769.46 587
14770.61 567
14771.76 558
14772.91 514
14774.05 573
14775.20 564
14776.35 573
14777.50 542
14778.64 527
14779.79 531
14780.94 539
14782.09 515
14783.23 561
14784.38 548
14785.53 562
14786.68 592
14787.83 559
14788.97 556
14790.12 582
14791.27 554
14792.42 503
14793.57 533
14794.71 553
14795.86 539
14797.01 577
14798.16 559
14799.31 556
14800.46 537
14801.60 536
14802.75 554
14803.90 556
14805.05 534
14806.20 529
14807.35 554
14808.50 569
14809.64 521
14810.79 516
14811.94 542
14813.09 519
14814.24 524
14815.39 519
14816.54 537
14817.69 539
14818.84 525
14819.99 521
14821.14 536
14822.28 545
14823.43 556
14824.58 510
14825.73 526
14826.88 512
14828.03 521
14829.18 538
14830.33 495
14831.48 493
14832.63 489
14833.78 530
14834.93 535
14836.08 504
14837.23 513
14838.38 540
14839.53 536
14840.68 517
14841.83 506
14842.98 490
14844.13 510
14845.28 515
14846.43 489
14847.58 491
14848.73 508
14849.88 493
14851.03 513
14852.18 503
14853.33 501
14854.48 506
14855.63 489
14856.78 487
14857.93 508
14859.08 515
14860.24 494
14861.39 497
14862.54 502
14863.69 514
14864.84 468
14865.99 505
14867.14 494
14868.29 487
14869.44 481
14870.59 497
14871.75 478
14872.90 496
14874.05 505
14875.20 500
14876.35 491
14877.50 475
14878.65 475
14879.81 497
14880.96 507
14882.11 512
14883.26 488
14884.41 465
14885.56 465
14886.71 509
14887.87 470
14889.02 439
14890.17 490
14891.32 491
14892.47 477
14893.63 474
14894.78 470
14895.93 478
14897.08 469
14898.24 515
14899.39 501
14900.54 477
14901.69 522
14902.84 484
14904.00 490
14905.15 477
14906.30 462
14907.45 510
14908.61 518
14909.76 492
14910.91 470
14912.07 443
14913.22 448
14914.37 441
14915.52 474
14916.68 450
14917.83 448
14918.98 493
14920.14 504
14921.29 470
14922.44 483
14923.60 501
14924.75 502
14925.90 512
14927.06 477
14928.21 486
14929.36 497
14930.52 470
14931.67 481
14932.82 499
14933.98 497
14935.13 482
14936.28 489
14937.44 448
14938.59 476
14939.74 488
14940.90 519
14942.05 497
14943.21 453
14944.36 476
14945.51 481
14946.67 498
14947.82 470
14948.98 493
14950.13 476
14951.29 493
14952.44 457
14953.59 449
14954.75 457
14955.90 481
14957.06 475
14958.21 474
14959.37 474
14960.52 494
14961.68 492
14962.83 498
14963.99 506
14965.14 511
14966.29 489
14967.45 482
14968.60 493
14969.76 467
14970.91 500
14972.07 471
14973.22 475
14974.38 452
14975.54 445
14976.69 498
14977.85 497
14979.00 449
14980.16 479
14981.31 472
14982.47 459
14983.62 498
14984.78 492
14985.93 500
14987.09 481
14988.25 453
14989.40 477
14990.56 485
14991.71 497
14992.87 477
14994.02 471
14995.18 474
14996.34 489
14997.49 469
14998.65 482
14999.80 485
15000.96 491
15002.12 473
15003.27 483
15004.43 482
15005.59 481
15006.74 449
15007.90 475
15009.06 475
15010.21 497
15011.37 470
15012.53 478
15013.68 493
15014.84 472
15016.00 431
15017.15 461
15018.31 458
15019.47 480
15020.62 476
15021.78 457
15022.94 469
15024.09 456
15025.25 459
15026.41 448
15027.57 497
15028.72 464
15029.88 495
15031.04 477
15032.19 451
15033.35 475
15034.51 474
15035.67 480
15036.82 452
15037.98 458
15039.14 486
15040.30 493
15041.46 456
15042.61 477
15043.77 427
15044.93 463
15046.09 471
15047.25 491
15048.40 477
15049.56 473
15050.72 480
15051.88 465
15053.04 486
15054.19 447
15055.35 479
15056.51 478
15057.67 482
15058.83 427
15059.99 464
15061.14 476
15062.30 485
15063.46 504
15064.62 467
15065.78 475
15066.94 484
15068.10 469
15069.26 483
15070.41 481
15071.57 450
15072.73 457
15073.89 470
15075.05 489
15076.21 466
15077.37 459
15078.53 478
15079.69 472
15080.85 468
15082.00 458
15083.16 472
15084.32 470
15085.48 488
15086.64 482
15087.80 482
15088.96 454
15090.12 504
15091.28 484
15092.44 479
15093.60 492
15094.76 495
15095.92 465
15097.08 478
15098.24 460
15099.40 494
15100.56 490
15101.72 512
15102.88 509
15104.04 480
15105.20 496
15106.36 496
15107.52 502
15108.68 509
15109.84 467
15111.00 496
15112.16 489
15113.32 482
15114.48 478
15115.64 494
15116.80 477
15117.97 515
15119.13 513
15120.29 512
15121.45 466
15122.61 512
15123.77 490
15124.93 504
15126.09 495
15127.25 494
15128.41 486
15129.57 539
15130.74 487
15131.90 503
15133.06 502
15134.22 487
15135.38 503
15136.54 488
15137.70 475
15138.87 493
15140.03 498
15141.19 492
15142.35 509
15143.51 541
15144.67 502
15145.84 478
15147.00 519
15148.16 499
15149.32 528
15150.48 525
15151.65 518
15152.81 531
15153.97 538
15155.13 540
15156.29 519
15157.46 508
15158.62 531
15159.78 524
15160.94 503
15162.10 525
15163.27 529
15164.43 527
15165.59 520
15166.75 513
15167.92 535
15169.08 517
15170.24 542
15171.41 512
15172.57 515
15173.73 556
15174.89 583
15176.06 578
15177.22 530
15178.38 525
15179.55 536
15180.71 523
15181.87 585
15183.04 562
15184.20 566
15185.36 562
15186.53 589
15187.69 564
15188.85 575
15190.02 566
15191.18 616
15192.34 578
15193.51 576
15194.67 563
15195.83 572
15197.00 594
15198.16 571
15199.32 576
15200.49 554
15201.65 603
15202.82 601
15203.98 613
15205.14 584
15206.31 557
15207.47 592
15208.64 597
15209.80 619
15210.97 577
15212.13 638
15213.29 627
15214.46 640
15215.62 613
15216.79 612
15217.95 652
15219.12 633
15220.28 667
15221.45 651
15222.61 647
15223.78 643
15224.94 609
15226.10 637
15227.27 607
15228.43 647
15229.60 635
15230.76 653
15231.93 690
15233.09 638
15234.26 659
15235.43 648
15236.59 675
15237.76 666
15238.92 670
15240.09 657
15241.25 693
15242.42 644
15243.58 647
15244.75 635
15245.91 645
15247.08 673
15248.25 658
15249.41 654
15250.58 623
15251.74 672
15252.91 686
15254.07 660
15255.24 667
15256.41 652
15257.57 638
15258.74 636
15259.90 643
15261.07 630
15262.24 627
15263.40 588
15264.57 616
15265.74 611
15266.90 601
15268.07 592
15269.24 606
15270.40 581
15271.57 595
15272.73 624
15273.90 595
15275.07 616
15276.23 638
15277.40 611
15278.57 599
15279.74 597
15280.90 585
15282.07 628
15283.24 610
15284.40 566
15285.57 584
15286.74 611
15287.90 585
15289.07 589
15290.24 575
15291.41 620
15292.57 593
15293.74 620
15294.91 626
15296.08 600
15297.24 604
15298.41 594
15299.58 608
15300.75 589
15301.91 588
15303.08 596
15304.25 570
15305.42 590
15306.59 587
15307.75 601
15308.92 611
15310.09 632
15311.26 577
15312.43 618
15313.59 623
15314.76 622
15315.93 599
15317.10 610
15318.27 590
15319.44 592
15320.60 582
15321.77 596
15322.94 617
15324.11 614
15325.28 602
15326.45 614
15327.62 580
15328.79 561
15329.95 575
15331.12 597
15332.29 624
15333.46 594
15334.63 615
15335.80 624
15336.97 596
15338.14 590
15339.31 582
15340.48 572
15341.64 624
15342.81 609
15343.98 615
15345.15 643
15346.32 607
15347.49 622
15348.66 597
15349.83 624
15351.00 617
15352.17 609
15353.34 625
15354.51 628
15355.68 643
15356.85 614
15358.02 625
15359.19 648
15360.36 648
15361.53 624
15362.70 669
15363.87 676
15365.04 634
15366.21 623
15367.38 639
15368.55 643
15369.72 659
15370.89 654
15372.06 616
15373.23 633
15374.40 684
15375.57 615
15376.74 643
15377.91 645
15379.08 634
15380.25 637
15381.43 657
15382.60 634
15383.77 637
15384.94 597
15386.11 656
15387.28 690
15388.45 602
15389.62 610
15390.79 611
15391.96 622
15393.14 617
15394.31 615
15395.48 609
15396.65 607
15397.82 588
15398.99 606
15400.16 628
15401.34 592
15402.51 621
15403.68 587
15404.85 607
15406.02 625
15407.19 601
15408.37 607
15409.54 612
15410.71 619
15411.88 617
15413.05 597
15414.23 591
15415.40 571
15416.57 571
15417.74 566
15418.91 561
15420.09 562
15421.26 568
15422.43 562
15423.60 550
15424.78 555
15425.95 552
15427.12 563
15428.29 551
15429.47 581
15430.64 544
15431.81 530
15432.98 513
15434.16 532
15435.33 536
15436.50 578
15437.67 554
15438.85 541
15440.02 535
15441.19 562
15442.37 538
15443.54 522
15444.71 550
15445.89 552
15447.06 535
15448.23 556
15449.41 526
15450.58 538
15451.75 550
15452.93 534
15454.10 516
15455.27 528
15456.45 543
15457.62 530
15458.79 550
15459.97 557
15461.14 530
15462.32 512
15463.49 537
15464.66 547
15465.84 542
15467.01 534
15468.19 566
15469.36 552
15470.53 551
15471.71 544
15472.88 518
15474.06 589
15475.23 518
15476.41 542
15477.58 571
15478.75 512
15479.93 525
15481.10 509
15482.28 531
15483.45 526
15484.63 539
15485.80 539
15486.98 559
15488.15 554
15489.33 522
15490.50 526
15491.68 549
15492.85 578
15494.03 517
15495.20 534
15496.38 511
15497.55 531
15498.73 561
15499.90 507
15501.08 519
15502.25 518
15503.43 539
15504.60 531
15505.78 538
15506.96 534
15508.13 549
15509.31 527
15510.48 550
15511.66 531
15512.83 513
15514.01 506
15515.19 517
15516.36 517
15517.54 516
15518.71 540
15519.89 545
15521.07 540
15522.24 551
15523.42 529
15524.59 523
15525.77 513
15526.95 525
15528.12 540
15529.30 540
15530.48 561
15531.65 547
15532.83 541
15534.01 550
15535.18 544
15536.36 569
15537.54 532
15538.71 537
15539.89 543
15541.07 539
15542.24 552
15543.42 554
15544.60 532
15545.77 546
15546.95 535
15548.13 552
15549.30 568
15550.48 563
15551.66 581
15552.84 563
15554.01 571
15555.19 550
15556.37 561
15557.55 568
15558.72 553
15559.90 554
15561.08 592
15562.26 578
15563.43 582
15564.61 565
15565.79 594
15566.97 595
15568.14 602
15569.32 589
15570.50 579
15571.68 595
15572.86 618
15574.03 584
15575.21 607
15576.39 607
15577.57 624
15578.75 580
15579.93 596
15581.10 632
15582.28 608
15583.46 619
15584.64 581
15585.82 639
15587.00 652
15588.18 637
15589.35 639
15590.53 618
15591.71 613
15592.89 579
15594.07 625
15595.25 645
15596.43 663
15597.61 647
15598.78 668
15599.96 663
15601.14 641
15602.32 636
15603.50 617
15604.68 676
15605.86 625
15607.04 635
15608.22 626
15609.40 649
15610.58 630
15611.76 688
15612.94 668
15614.12 668
15615.30 664
15616.48 696
15617.66 681
15618.84 701
15620.01 707
15621.19 707
15622.37 703
15623.55 690
15624.73 715
15625.91 670
15627.09 693
15628.27 725
15629.46 767
15630.64 725
15631.82 739
15633.00 721
15634.18 750
15635.36 736
15636.54 707
15637.72 755
15638.90 764
15640.08 784
15641.26 792
15642.44 785
15643.62 795
15644.80 768
15645.98 803
15647.16 767
15648.34 750
15649.52 752
15650.71 775
15651.89 793
15653.07 775
15654.25 796
15655.43 760
15656.61 785
15657.79 766
15658.97 777
15660.16 821
15661.34 790
15662.52 798
15663.70 800
15664.88 786
15666.06 791
15667.24 793
15668.43 815
15669.61 770
15670.79 793
15671.97 790
15673.15 754
15674.33 766
15675.52 749
15676.70 773
15677.88 767
15679.06 766
15680.24 738
15681.43 774
15682.61 781
15683.79 800
15684.97 755
15686.16 764
15687.34 744
15688.52 726
15689.70 738
15690.89 711
15692.07 730
15693.25 748
15694.43 746
15695.62 729
15696.80 745
15697.98 755
15699.16 755
15700.35 771
15701.53 792
15702.71 754
15703.90 745
15705.08 787
15706.26 754
15707.45 761
15708.63 754
15709.81 759
15711.00 759
15712.18 792
15713.36 779
15714.55 769
15715.73 769
15716.91 745
15718.10 748
15719.28 772
15720.46 748
15721.65 762
15722.83 793
15724.01 767
15725.20 742
15726.38 782
15727.57 816
15728.75 832
15729.93 773
15731.12 812
15732.30 823
15733.49 799
15734.67 788
15735.85 818
15737.04 800
15738.22 796
15739.41 822
15740.59 803
15741.78 825
15742.96 834
15744.14 865
15745.33 847
15746.51 830
15747.70 836
15748.88 865
15750.07 894
15751.25 860
15752.44 896
15753.62 894
15754.81 959
15755.99 925
15757.18 880
15758.36 915
15759.55 860
15760.73 856
15761.92 892
15763.10 886
15764.29 888
15765.47 877
15766.66 890
15767.84 917
15769.03 898
15770.21 882
15771.40 887
15772.59 891
15773.77 868
15774.96 885
15776.14 801
15777.33 824
15778.51 802
15779.70 806
15780.89 839
15782.07 829
15783.26 804
15784.44 803
15785.63 808
15786.82 804
15788.00 781
15789.19 815
15790.37 773
15791.56 789
15792.75 811
15793.93 794
15795.12 763
15796.31 773
15797.49 778
15798.68 799
15799.87 758
15801.05 728
15802.24 742
15803.43 743
15804.61 744
15805.80 783
15806.99 766
15808.17 745
15809.36 760
15810.55 736
15811.73 730
15812.92 736
15814.11 718
15815.30 688
15816.48 732
15817.67 754
15818.86 696
15820.05 749
15821.23 748
15822.42 686
15823.61 702
15824.80 730
15825.98 736
15827.17 707
15828.36 741
15829.55 715
15830.73 680
15831.92 699
15833.11 709
15834.30 723
15835.49 730
15836.67 707
15837.86 709
15839.05 695
15840.24 732
15841.43 739
15842.61 745
15843.80 724
15844.99 733
15846.18 702
15847.37 717
15848.56 717
15849.74 750
15850.93 732
15852.12 741
15853.31 734
15854.50 699
15855.69 723
15856.88 727
15858.06 700
15859.25 710
15860.44 678
15861.63 705
15862.82 695
15864.01 704
15865.20 705
15866.39 701
15867.58 719
15868.77 688
15869.95 721
15871.14 736
15872.33 716
15873.52 720
15874.71 776
15875.90 724
15877.09 740
15878.28 712
15879.47 722
15880.66 741
15881.85 743
15883.04 770
15884.23 754
15885.42 713
15886.61 694
15887.80 741
15888.99 761
15890.18 771
15891.37 732
15892.56 705
15893.75 757
15894.94 751
15896.13 731
15897.32 736
15898.51 753
15899.70 757
15900.89 743
15902.08 745
15903.27 775
15904.46 753
15905.65 812
15906.84 788
15908.03 793
15909.22 823
15910.42 790
15911.61 805
15912.80 777
15913.99 789
15915.18 805
15916.37 782
15917.56 766
15918.75 787
15919.94 797
15921.13 827
15922.32 793
15923.52 802
15924.71 825
15925.90 825
15927.09 798
15928.28 790
15929.47 790
15930.66 801
15931.86 776
15933.05 773
15934.24 765
15935.43 777
15936.62 806
15937.81 778
15939.01 730
15940.20 753
15941.39 805
15942.58 757
15943.77 750
15944.97 791
15946.16 739
15947.35 789
15948.54 738
15949.73 700
15950.93 703
15952.12 733
15953.31 712
15954.50 683
15955.70 686
15956.89 711
15958.08 666
15959.27 666
15960.47 599
15961.66 620
15962.85 640
15964.04 597
15965.24 645
15966.43 593
15967.62 621
15968.82 605
15970.01 642
15971.20 601
15972.40 623
15973.59 612
15974.78 615
15975.97 605
15977.17 576
15978.36 582
15979.55 578
15980.75 592
15981.94 605
15983.13 599
15984.33 548
15985.52 541
15986.72 535
15987.91 547
15989.10 522
15990.30 562
15991.49 540
15992.68 542
15993.88 543
15995.07 571
15996.27 545
15997.46 524
15998.65 548
15999.85 545
16001.04 535
16002.24 534
16003.43 534
16004.63 534
16005.82 556
16007.01 544
16008.21 552
16009.40 527
16010.60 571
16011.79 519
16012.99 513
16014.18 533
16015.38 520
16016.57 521
16017.76 532
16018.96 535
16020.15 505
16021.35 504
16022.54 510
16023.74 527
16024.93 525
16026.13 526
16027.32 522
16028.52 535
16029.72 525
16030.91 542
16032.11 530
16033.30 546
16034.50 525
16035.69 522
16036.89 516
16038.08 540
16039.28 507
16040.47 530
16041.67 489
16042.87 515
16044.06 526
16045.26 511
16046.45 532
16047.65 504
16048.84 513
16050.04 527
16051.24 496
16052.43 477
16053.63 502
16054.82 500
16056.02 532
16057.22 509
16058.41 517
16059.61 470
16060.81 482
16062.00 487
16063.20 495
16064.40 499
16065.59 477
16066.79 498
16067.99 515
16069.18 479
16070.38 489
16071.58 504
16072.77 501
16073.97 463
16075.17 484
16076.36 490
16077.56 479
16078.76 479
16079.95 463
16081.15 484
16082.35 495
16083.55 437
16084.74 451
16085.94 446
16087.14 493
16088.33 497
16089.53 484
16090.73 470
16091.93 488
16093.12 461
16094.32 454
16095.52 467
16096.72 436
16097.92 457
16099.11 449
16100.31 446
16101.51 465
16102.71 442
16103.90 432
16105.10 448
16106.30 459
16107.50 438
16108.70 429
16109.90 452
16111.09 439
16112.29 427
16113.49 436
16114.69 451
16115.89 459
16117.09 425
16118.28 442
16119.48 411
16120.68 453
16121.88 442
16123.08 468
16124.28 451
16125.48 451
16126.67 439
16127.87 436
16129.07 438
16130.27 438
16131.47 425
16132.67 437
16133.87 449
16135.07 439
16136.27 422
16137.47 412
16138.67 448
16139.86 454
16141.06 425
16142.26 401
16143.46 428
16144.66 438
16145.86 425
16147.06 413
16148.26 420
16149.46 417
16150.66 448
16151.86 444
16153.06 405
16154.26 418
16155.46 410
16156.66 446
16157.86 427
16159.06 449
16160.26 450
16161.46 447
16162.66 394
16163.86 411
16165.06 441
16166.26 422
16167.46 415
16168.66 448
16169.86 449
16171.06 434
16172.26 440
16173.46 432
16174.66 437
16175.86 440
16177.07 430
16178.27 410
16179.47 414
16180.67 412
16181.87 437
16183.07 437
16184.27 420
16185.47 416
16186.67 439
16187.87 460
16189.07 446
16190.28 430
16191.48 458
16192.68 489
16193.88 447
16195.08 452
16196.28 431
16197.48 424
16198.69 411
16199.89 468
16201.09 473
16202.29 434
16203.49 427
16204.69 463
16205.90 463
16207.10 428
16208.30 439
16209.50 445
16210.70 444
16211.91 434
16213.11 445
16214.31 498
16215.51 451
16216.71 450
16217.92 439
16219.12 462
16220.32 413
16221.52 413
16222.72 447
16223.93 437
16225.13 437
16226.33 432
16227.53 401
16228.74 432
16229.94 427
16231.14 430
16232.35 464
16233.55 473
16234.75 458
16235.95 461
16237.16 444
16238.36 454
16239.56 449
16240.77 431
16241.97 452
16243.17 441
16244.38 461
16245.58 462
16246.78 426
16247.99 449
16249.19 449
16250.39 482
16251.60 481
16252.80 478
16254.00 465
16255.21 454
16256.41 469
16257.61 441
16258.82 446
16260.02 441
16261.22 446
16262.43 426
16263.63 486
16264.84 458
16266.04 436
16267.24 463
16268.45 474
16269.65 457
16270.86 430
16272.06 456
16273.27 450
16274.47 461
16275.67 443
16276.88 442
16278.08 492
16279.29 487
16280.49 475
16281.70 473
16282.90 477
16284.11 479
16285.31 480
16286.52 456
16287.72 451
16288.92 461
16290.13 475
16291.33 442
16292.54 467
16293.74 443
16294.95 489
16296.15 468
16297.36 437
16298.57 446
16299.77 455
16300.98 455
16302.18 446
16303.39 444
16304.59 455
16305.80 439
16307.00 450
16308.21 461
16309.41 463
16310.62 456
16311.83 476
16313.03 445
16314.24 473
16315.44 461
16316.65 473
16317.85 461
16319.06 413
16320.27 435
16321.47 417
16322.68 452
16323.88 468
16325.09 449
16326.30 449
16327.50 441
16328.71 426
16329.92 438
16331.12 444
16332.33 461
16333.54 432
16334.74 421
16335.95 426
16337.16 417
16338.36 441
16339.57 433
16340.78 469
16341.98 426
16343.19 417
16344.40 433
16345.60 413
16346.81 427
16348.02 414
16349.22 428
16350.43 422
16351.64 419
16352.85 443
16354.05 428
16355.26 400
16356.47 421
16357.67 441
16358.88 436
16360.09 406
16361.30 426
16362.50 414
16363.71 402
16364.92 417
16366.13 427
16367.34 398
16368.54 409
16369.75 412
16370.96 438
16372.17 397
16373.37 387
16374.58 425
16375.79 414
16377.00 424
16378.21 415
16379.42 422
16380.62 409
16381.83 410
16383.04 381
16384.25 385
16385.46 391
16386.67 425
16387.87 426
16389.08 396
16390.29 397
16391.50 411
16392.71 426
16393.92 425
16395.13 413
16396.33 393
16397.54 424
16398.75 398
16399.96 411
16401.17 414
16402.38 410
16403.59 414
16404.80 426
16406.01 411
16407.22 393
16408.42 385
16409.63 413
16410.84 402
16412.05 428
16413.26 429
16414.47 390
16415.68 430
16416.89 423
16418.10 414
16419.31 418
16420.52 418
16421.73 407
16422.94 421
16424.15 398
16425.36 392
16426.57 392
16427.78 411
16428.99 427
16430.20 423
16431.41 397
16432.62 401
16433.83 380
16435.04 402
16436.25 378
16437.46 440
16438.67 404
16439.88 413
16441.09 458
16442.30 435
16443.51 405
16444.72 387
16445.93 399
16447.14 408
16448.36 392
16449.57 370
16450.78 416
16451.99 407
16453.20 396
16454.41 412
16455.62 379
16456.83 407
16458.04 385
16459.25 422
16460.47 395
16461.68 394
16462.89 381
16464.10 382
16465.31 386
16466.52 396
16467.73 406
16468.94 411
16470.16 416
16471.37 382
16472.58 408
16473.79 397
16475.00 411
16476.21 383
16477.43 426
16478.64 399
16479.85 393
16481.06 392
16482.27 354
16483.49 398
16484.70 409
16485.91 380
16487.12 385
16488.33 387
16489.55 393
16490.76 375
16491.97 413
16493.18 382
16494.40 395
16495.61 417
16496.82 395
16498.03 392
16499.25 417
16500.46 409
16501.67 433
16502.88 385
16504.10 407
16505.31 386
16506.52 393
16507.74 380
16508.95 371
16510.16 391
16511.37 413
16512.59 395
16513.80 430
16515.01 403
16516.23 395
16517.44 403
16518.65 375
16519.87 393
16521.08 416
16522.29 388
16523.51 392
16524.72 394
16525.93 394
16527.15 429
16528.36 413
16529.58 399
16530.79 397
16532.00 432
16533.22 382
16534.43 409
16535.64 411
16536.86 395
16538.07 389
16539.29 422
16540.50 384
16541.72 436
16542.93 453
16544.14 404
16545.36 414
16546.57 406
16547.79 415
16549.00 404
16550.22 410
16551.43 394
16552.64 427
16553.86 389
16555.07 376
16556.29 412
16557.50 406
16558.72 409
16559.93 432
16561.15 420
16562.36 425
16563.58 433
16564.79 440
16566.01 424
16567.22 412
16568.44 436
16569.65 439
16570.87 441
16572.08 435
16573.30 431
16574.51 421
16575.73 422
16576.95 414
16578.16 452
16579.38 401
16580.59 430
16581.81 432
16583.02 445
16584.24 402
16585.45 401
16586.67 439
16587.89 419
16589.10 428
16590.32 404
16591.53 403
16592.75 387
16593.97 366
16595.18 437
16596.40 427
16597.61 405
16598.83 406
16600.05 430
16601.26 422
16602.48 403
16603.70 374
16604.91 410
16606.13 380
16607.35 404
16608.56 408
16609.78 416
16611.00 397
16612.21 391
16613.43 375
16614.65 409
16615.86 374
16617.08 400
16618.30 406
16619.51 375
16620.73 371
16621.95 383
16623.17 409
16624.38 375
16625.60 381
16626.82 378
16628.03 372
16629.25 375
16630.47 386
16631.69 358
16632.90 392
16634.12 392
16635.34 392
16636.56 405
16637.77 399
16638.99 399
16640.21 362
16641.43 405
16642.65 381
16643.86 360
16645.08 385
16646.30 363
16647.52 367
16648.74 383
16649.95 369
16651.17 390
16652.39 373
16653.61 381
16654.83 371
16656.05 382
16657.26 397
16658.48 359
16659.70 365
16660.92 359
16662.14 394
16663.36 364
16664.58 368
16665.79 374
16667.01 385
16668.23 372
16669.45 373
16670.67 382
16671.89 407
16673.11 394
16674.33 341
16675.55 358
16676.76 360
16677.98 393
16679.20 380
16680.42 384
16681.64 353
16682.86 395
16684.08 393
16685.30 390
16686.52 374
16687.74 363
16688.96 388
16690.18 376
16691.40 377
16692.62 371
16693.84 353
16695.06 381
16696.28 409
16697.50 353
16698.72 392
16699.94 358
16701.16 373
16702.38 346
16703.60 382
16704.82 343
16706.04 380
16707.26 375
16708.48 379
16709.70 381
16710.92 340
16712.14 355
16713.36 365
16714.58 372
16715.80 381
16717.02 363
16718.24 349
16719.46 352
16720.68 369
16721.90 361
16723.12 366
16724.34 354
16725.57 365
16726.79 362
16728.01 324
16729.23 323
16730.45 337
16731.67 332
16732.89 369
16734.11 365
16735.33 360
16736.56 355
16737.78 356
16739.00 346
16740.22 378
16741.44 351
16742.66 344
16743.88 356
16745.11 372
16746.33 355
16747.55 348
16748.77 336
16749.99 364
16751.21 374
16752.44 389
16753.66 348
16754.88 350
16756.10 379
16757.32 353
16758.55 384
16759.77 368
16760.99 372
16762.21 362
16763.44 362
16764.66 329
16765.88 344
16767.10 361
16768.32 359
16769.55 357
16770.77 358
16771.99 372
16773.22 359
16774.44 370
16775.66 340
16776.88 351
16778.11 356
16779.33 359
16780.55 353
16781.77 360
16783.00 350
16784.22 349
16785.44 378
16786.67 349
16787.89 347
16789.11 348
16790.34 385
16791.56 352
16792.78 356
16794.01 355
16795.23 360
16796.45 342
16797.68 349
16798.90 364
16800.12 374
16801.35 342
16802.57 313
16803.80 345
16805.02 332
16806.24 361
16807.47 375
16808.69 369
16809.91 351
16811.14 378
16812.36 377
16813.59 387
16814.81 371
16816.04 370
16817.26 371
16818.48 370
16819.71 346
16820.93 350
16822.16 373
16823.38 376
16824.61 369
16825.83 386
16827.06 368
16828.28 357
16829.50 359
16830.73 352
16831.95 401
16833.18 366
16834.40 376
16835.63 364
16836.85 379
16838.08 382
16839.30 388
16840.53 386
16841.75 373
16842.98 396
16844.20 381
16845.43 384
16846.65 368
16847.88 386
16849.11 401
16850.33 421
16851.56 423
16852.78 398
16854.01 411
16855.23 384
16856.46 408
16857.68 434
16858.91 404
16860.14 427
16861.36 437
16862.59 413
16863.81 419
16865.04 410
16866.27 438
16867.49 440
16868.72 441
16869.94 406
16871.17 428
16872.40 436
16873.62 442
16874.85 438
16876.08 440
16877.30 431
16878.53 442
16879.76 428
16880.98 452
16882.21 474
16883.43 434
16884.66 439
16885.89 413
16887.12 428
16888.34 451
16889.57 474
16890.80 450
16892.02 424
16893.25 439
16894.48 457
16895.70 464
16896.93 482
16898.16 474
16899.39 475
16900.61 458
16901.84 479
16903.07 438
16904.29 425
16905.52 418
16906.75 409
16907.98 442
16909.20 424
16910.43 450
16911.66 463
16912.89 443
16914.12 421
16915.34 425
16916.57 426
16917.80 438
16919.03 473
16920.26 404
16921.48 414
16922.71 454
16923.94 451
16925.17 402
16926.40 415
16927.62 415
16928.85 408
16930.08 422
16931.31 409
16932.54 429
16933.77 420
16934.99 443
16936.22 427
16937.45 430
16938.68 445
16939.91 448
16941.14 428
16942.37 389
16943.60 393
16944.82 418
16946.05 437
16947.28 409
16948.51 432
16949.74 433
16950.97 421
16952.20 440
16953.43 427
16954.66 393
16955.89 401
16957.12 398
16958.34 422
16959.57 408
16960.80 390
16962.03 422
16963.26 435
16964.49 437
16965.72 429
16966.95 398
16968.18 403
16969.41 415
16970.64 388
16971.87 392
16973.10 400
16974.33 433
16975.56 414
16976.79 416
16978.02 414
16979.25 389
16980.48 388
16981.71 406
16982.94 395
16984.17 376
16985.40 369
16986.63 403
16987.86 397
16989.09 399
16990.32 403
16991.55 406
16992.79 415
16994.02 400
16995.25 390
16996.48 373
16997.71 363
16998.94 388
17000.17 367
17001.40 370
17002.63 399
17003.86 398
17005.09 379
17006.32 389
17007.56 358
17008.79 387
17010.02 397
17011.25 393
17012.48 378
17013.71 378
17014.94 398
17016.18 393
17017.41 392
17018.64 370
17019.87 379
17021.10 389
17022.33 407
17023.57 375
17024.80 376
17026.03 363
17027.26 370
17028.49 381
17029.72 394
17030.96 357
17032.19 368
17033.42 395
17034.65 389
17035.88 386
17037.12 376
17038.35 352
17039.58 375
17040.81 400
17042.05 359
17043.28 371
17044.51 356
17045.74 371
17046.98 352
17048.21 387
17049.44 385
17050.67 383
17051.91 366
17053.14 361
17054.37 364
17055.61 386
17056.84 374
17058.07 364
17059.30 364
17060.54 342
17061.77 347
17063.00 361
17064.24 370
17065.47 349
17066.70 368
17067.94 351
17069.17 334
17070.40 336
17071.64 328
17072.87 366
17074.10 336
17075.34 377
17076.57 369
17077.81 335
17079.04 336
17080.27 332
17081.51 356
17082.74 356
17083.97 313
17085.21 356
17086.44 355
17087.68 331
17088.91 362
17090.15 365
17091.38 343
17092.61 341
17093.85 341
17095.08 347
17096.32 353
17097.55 361
17098.79 329
17100.02 338
17101.25 329
17102.49 353
17103.72 371
17104.96 355
17106.19 368
17107.43 388
17108.66 369
17109.90 355
17111.13 357
17112.37 356
17113.60 371
17114.84 344
17116.07 325
17117.31 356
17118.54 326
17119.78 322
17121.01 347
17122.25 356
17123.48 346
17124.72 330
17125.95 341
17127.19 331
17128.43 324
17129.66 336
17130.90 319
17132.13 374
17133.37 347
17134.60 328
17135.84 306
17137.08 329
17138.31 341
17139.55 318
17140.78 332
17142.02 338
17143.26 309
17144.49 322
17145.73 315
17146.96 312
17148.20 338
17149.44 352
17150.67 342
17151.91 299
17153.15 343
17154.38 327
17155.62 308
17156.85 295
17158.09 305
17159.33 351
17160.56 335
17161.80 310
17163.04 306
17164.28 310
17165.51 317
17166.75 312
17167.99 326
17169.22 333
17170.46 299
17171.70 329
17172.93 309
17174.17 308
17175.41 285
17176.65 303
17177.88 315
17179.12 330
17180.36 304
17181.60 315
17182.83 319
17184.07 329
17185.31 337
17186.55 340
17187.78 339
17189.02 284
17190.26 318
17191.50 317
17192.73 315
17193.97 292
17195.21 306
17196.45 302
17197.69 283
17198.92 298
17200.16 301
17201.40 302
17202.64 297
17203.88 317
17205.12 323
17206.35 300
17207.59 311
17208.83 330
17210.07 314
17211.31 300
17212.55 324
17213.78 329
17215.02 336
17216.26 292
17217.50 317
17218.74 332
17219.98 323
17221.22 298
17222.46 326
17223.69 344
17224.93 324
17226.17 297
17227.41 326
17228.65 312
17229.89 308
17231.13 322
17232.37 310
17233.61 337
17234.85 325
17236.09 302
17237.33 340
17238.57 322
17239.81 323
17241.04 296
17242.28 291
17243.52 311
17244.76 318
17246.00 324
17247.24 309
17248.48 318
17249.72 325
17250.96 323
17252.20 305
17253.44 287
17254.68 294
17255.92 318
17257.16 328
17258.40 313
17259.64 295
17260.88 320
17262.12 279
17263.37 307
17264.61 324
17265.85 308
17267.09 313
17268.33 314
17269.57 320
17270.81 325
17272.05 311
17273.29 315
17274.53 326
17275.77 308
17277.01 307
17278.25 303
17279.49 325
17280.74 326
17281.98 300
17283.22 296
17284.46 304
17285.70 320
17286.94 308
17288.18 313
17289.42 300
17290.66 312
17291.91 288
17293.15 301
17294.39 283
17295.63 311
17296.87 320
17298.11 310
17299.36 288
17300.60 278
17301.84 318
17303.08 302
17304.32 306
17305.56 314
17306.81 337
17308.05 321
17309.29 318
17310.53 305
17311.77 318
17313.02 295
17314.26 322
17315.50 346
17316.74 300
17317.99 298
17319.23 310
17320.47 329
17321.71 312
17322.96 319
17324.20 323
17325.44 327
17326.68 304
17327.93 281
17329.17 309
17330.41 295
17331.65 314
17332.90 322
17334.14 333
17335.38 314
17336.63 275
17337.87 310
17339.11 333
17340.36 320
17341.60 318
17342.84 320
17344.09 296
17345.33 298
17346.57 315
17347.82 309
17349.06 302
17350.30 306
17351.55 301
17352.79 313
17354.03 324
17355.28 301
17356.52 307
17357.76 306
17359.01 299
17360.25 319
17361.50 303
17362.74 298
17363.98 306
17365.23 293
17366.47 299
17367.72 309
17368.96 292
17370.21 325
17371.45 315
17372.69 305
17373.94 316
17375.18 273
17376.43 301
17377.67 324
17378.92 303
17380.16 301
17381.41 302
17382.65 294
17383.89 304
17385.14 305
17386.38 291
17387.63 306
17388.87 338
17390.12 319
17391.36 330
17392.61 294
17393.85 324
17395.10 330
17396.34 296
17397.59 298
17398.83 320
17400.08 303
17401.33 322
17402.57 326
17403.82 298
17405.06 303
17406.31 311
17407.55 309
17408.80 309
17410.04 304
17411.29 313
17412.54 327
17413.78 331
17415.03 316
17416.27 285
17417.52 307
17418.76 318
17420.01 330
17421.26 331
17422.50 300
17423.75 304
17425.00 309
17426.24 316
17427.49 316
17428.73 317
17429.98 334
17431.23 327
17432.47 318
17433.72 303
17434.97 310
17436.21 308
17437.46 323
17438.71 311
17439.95 315
17441.20 316
17442.45 289
17443.69 293
17444.94 316
17446.19 310
17447.43 308
17448.68 296
17449.93 317
17451.18 305
17452.42 317
17453.67 312
17454.92 295
17456.16 298
17457.41 305
17458.66 309
17459.91 307
17461.15 328
17462.40 322
17463.65 317
17464.90 321
17466.14 345
17467.39 313
17468.64 315
17469.89 329
17471.14 307
17472.38 286
17473.63 332
17474.88 329
17476.13 296
17477.38 317
17478.62 309
17479.87 319
17481.12 297
17482.37 342
17483.62 340
17484.86 331
17486.11 327
17487.36 324
17488.61 318
17489.86 329
17491.11 309
17492.36 319
17493.60 327
17494.85 335
17496.10 336
17497.35 305
17498.60 333
17499.85 340
17501.10 320
17502.35 309
17503.59 312
17504.84 319
17506.09 328
17507.34 346
17508.59 316
17509.84 295
17511.09 335
17512.34 333
17513.59 359
17514.84 346
17516.09 351
17517.34 332
17518.59 311
17519.84 338
17521.09 332
17522.33 336
17523.58 322
17524.83 339
17526.08 335
17527.33 338
17528.58 326
17529.83 355
17531.08 334
17532.33 320
17533.58 354
17534.83 358
17536.08 337
17537.33 323
17538.58 350
17539.83 352
17541.09 349
17542.34 348
17543.59 338
17544.84 344
17546.09 361
17547.34 368
17548.59 335
17549.84 367
17551.09 329
17552.34 352
17553.59 342
17554.84 328
17556.09 344
17557.34 339
17558.59 335
17559.85 348
17561.10 345
17562.35 351
17563.60 334
17564.85 357
17566.10 360
17567.35 319
17568.60 325
17569.86 339
17571.11 363
17572.36 332
17573.61 347
17574.86 347
17576.11 328
17577.36 357
17578.62 368
17579.87 345
17581.12 361
17582.37 357
17583.62 358
17584.87 345
17586.13 357
17587.38 336
17588.63 366
17589.88 349
17591.13 342
17592.39 352
17593.64 355
17594.89 360
17596.14 351
17597.40 375
17598.65 366
17599.90 359
17601.15 353
17602.41 349
17603.66 346
17604.91 358
17606.16 365
17607.42 380
17608.67 347
17609.92 356
17611.17 356
17612.43 364
17613.68 343
17614.93 341
17616.19 390
17617.44 360
17618.69 372
17619.95 356
17621.20 381
17622.45 355
17623.71 363
17624.96 362
17626.21 367
17627.47 399
17628.72 370
17629.97 371
17631.23 363
17632.48 362
17633.73 381
17634.99 371
17636.24 369
17637.49 369
17638.75 347
17640.00 384
17641.26 361
17642.51 374
17643.76 368
17645.02 369
17646.27 359
17647.53 369
17648.78 366
17650.03 370
17651.29 362
17652.54 345
17653.80 380
17655.05 363
17656.31 362
17657.56 355
17658.82 360
17660.07 336
17661.32 325
17662.58 360
17663.83 344
17665.09 330
17666.34 351
17667.60 342
17668.85 328
17670.11 352
17671.36 351
17672.62 360
17673.87 355
17675.13 348
17676.38 355
17677.64 337
17678.89 312
17680.15 354
17681.40 322
17682.66 342
17683.92 370
17685.17 357
17686.43 352
17687.68 327
17688.94 332
17690.19 348
17691.45 357
17692.70 362
17693.96 366
17695.22 352
17696.47 366
17697.73 330
17698.98 340
17700.24 332
17701.50 325
17702.75 348
17704.01 353
17705.26 331
17706.52 333
17707.78 310
17709.03 326
17710.29 314
17711.55 311
17712.80 323
17714.06 335
17715.32 317
17716.57 313
17717.83 339
17719.09 300
17720.34 331
17721.60 327
17722.86 311
17724.11 329
17725.37 347
17726.63 314
17727.88 347
17729.14 311
17730.40 341
17731.65 345
17732.91 312
17734.17 334
17735.43 322
17736.68 336
17737.94 321
17739.20 311
17740.46 324
17741.71 326
17742.97 331
17744.23 348
17745.49 331
17746.74 327
17748.00 307
17749.26 326
17750.52 328
17751.77 329
17753.03 330
17754.29 300
17755.55 333
17756.81 305
17758.06 327
17759.32 337
17760.58 347
17761.84 309
17763.10 298
17764.35 318
17765.61 325
17766.87 310
17768.13 308
17769.39 315
17770.65 334
17771.91 321
17773.16 325
17774.42 304
17775.68 324
17776.94 302
17778.20 324
17779.46 303
17780.72 329
17781.98 312
17783.23 296
17784.49 320
17785.75 304
17787.01 302
17788.27 286
17789.53 283
17790.79 317
17792.05 297
17793.31 306
17794.57 298
17795.83 297
17797.09 300
17798.34 296
17799.60 277
17800.86 315
17802.12 333
17803.38 314
17804.64 288
17805.90 298
17807.16 292
17808.42 334
17809.68 304
17810.94 288
17812.20 305
17813.46 265
17814.72 276
17815.98 305
17817.24 299
17818.50 307
17819.76 304
17821.02 310
17822.28 314
17823.54 282
17824.80 321
17826.06 319
17827.33 290
17828.59 282
17829.85 301
17831.11 291
17832.37 296
17833.63 293
17834.89 282
17836.15 301
17837.41 291
17838.67 294
17839.93 285
17841.19 289
17842.45 284
17843.72 299
17844.98 284
17846.24 313
17847.50 324
17848.76 314
17850.02 271
17851.28 288
17852.54 278
17853.81 281
17855.07 293
17856.33 268
17857.59 282
17858.85 296
17860.11 293
17861.38 273
17862.64 293
17863.90 289
17865.16 295
17866.42 299
17867.68 297
17868.95 288
17870.21 275
17871.47 282
17872.73 290
17874.00 268
17875.26 290
17876.52 301
17877.78 255
17879.04 301
17880.31 261
17881.57 284
17882.83 299
17884.09 314
17885.36 295
17886.62 293
17887.88 285
17889.14 268
17890.41 275
17891.67 289
17892.93 293
17894.20 288
17895.46 308
17896.72 303
17897.98 276
17899.25 285
17900.51 276
17901.77 260
17903.04 274
17904.30 273
17905.56 277
17906.83 284
17908.09 295
17909.35 278
17910.62 272
17911.88 293
17913.14 271
17914.41 300
17915.67 294
17916.93 282
17918.20 249
17919.46 320
17920.73 301
17921.99 291
17923.25 286
17924.52 277
17925.78 301
17927.05 285
17928.31 286
17929.57 271
17930.84 310
17932.10 259
17933.37 276
17934.63 271
17935.90 283
17937.16 273
17938.42 270
17939.69 270
17940.95 286
17942.22 270
17943.48 272
17944.75 262
17946.01 267
17947.28 270
17948.54 282
17949.81 286
17951.07 265
17952.34 295
17953.60 268
17954.87 290
17956.13 289
17957.40 312
17958.66 273
17959.93 287
17961.19 290
17962.46 280
17963.72 279
17964.99 295
17966.25 289
17967.52 287
17968.78 313
17970.05 264
17971.31 301
17972.58 267
17973.85 272
17975.11 275
17976.38 280
17977.64 276
17978.91 275
17980.18 303
17981.44 310
17982.71 276
17983.97 271
17985.24 265
17986.51 300
17987.77 292
17989.04 268
17990.30 284
17991.57 265
17992.84 274
17994.10 252
17995.37 256
17996.64 280
17997.90 283
17999.17 258
18000.44 274
18001.70 272
18002.97 266
18004.24 251
18005.50 304
18006.77 280
18008.04 274
18009.30 273
18010.57 288
18011.84 296
18013.10 277
18014.37 291
18015.64 303
18016.91 323
18018.17 270
18019.44 282
18020.71 299
18021.97 256
18023.24 247
18024.51 287
18025.78 285
18027.04 271
18028.31 307
18029.58 302
18030.85 268
18032.12 246
18033.38 284
18034.65 282
18035.92 276
18037.19 265
18038.45 307
18039.72 303
18040.99 287
18042.26 308
18043.53 289
18044.80 278
18046.06 276
18047.33 274
18048.60 271
18049.87 311
18051.14 285
18052.40 268
18053.67 270
18054.94 297
18056.21 283
18057.48 269
18058.75 250
18060.02 293
18061.29 295
18062.55 291
18063.82 281
18065.09 279
18066.36 299
18067.63 279
18068.90 295
18070.17 280
18071.44 288
18072.71 269
18073.98 306
18075.24 271
18076.51 280
18077.78 287
18079.05 284
18080.32 290
18081.59 285
18082.86 270
18084.13 312
18085.40 303
18086.67 290
18087.94 302
18089.21 284
18090.48 291
18091.75 290
18093.02 257
18094.29 276
18095.56 283
18096.83 270
18098.10 304
18099.37 294
18100.64 295
18101.91 305
18103.18 288
18104.45 290
18105.72 288
18106.99 290
18108.26 300
18109.53 306
18110.80 293
18112.07 304
18113.34 263
18114.61 265
18115.88 286
18117.15 293
18118.43 286
18119.70 289
18120.97 292
18122.24 277
18123.51 279
18124.78 311
18126.05 313
18127.32 295
18128.59 285
18129.86 277
18131.14 281
18132.41 290
18133.68 292
18134.95 305
18136.22 287
18137.49 280
18138.76 304
18140.04 301
18141.31 296
18142.58 302
18143.85 271
18145.12 280
18146.39 279
18147.67 281
18148.94 271
18150.21 298
18151.48 282
18152.75 299
18154.02 281
18155.30 308
18156.57 282
18157.84 298
18159.11 303
18160.39 296
18161.66 298
18162.93 288
18164.20 296
18165.47 289
18166.75 284
18168.02 271
18169.29 290
18170.56 276
18171.84 289
18173.11 274
18174.38 301
18175.66 257
18176.93 297
18178.20 300
18179.47 276
18180.75 285
18182.02 282
18183.29 287
18184.57 297
18185.84 298
18187.11 297
18188.39 272
18189.66 274
18190.93 277
18192.21 308
18193.48 288
18194.75 278
18196.03 303
18197.30 273
18198.57 284
18199.85 298
18201.12 285
18202.39 265
18203.67 284
18204.94 263
18206.22 276
18207.49 275
18208.76 243
18210.04 284
18211.31 284
18212.59 268
18213.86 286
18215.13 301
18216.41 301
18217.68 272
18218.96 264
18220.23 292
18221.51 283
18222.78 287
18224.05 291
18225.33 261
18226.60 282
18227.88 279
18229.15 287
18230.43 281
18231.70 276
18232.98 297
18234.25 290
18235.53 273
18236.80 282
18238.08 303
18239.35 301
18240.63 300
18241.90 277
18243.18 267
18244.45 291
18245.73 294
18247.00 296
18248.28 297
18249.55 301
18250.83 290
18252.10 281
18253.38 303
18254.65 293
18255.93 293
18257.21 294
18258.48 296
18259.76 266
18261.03 304
18262.31 281
18263.58 302
18264.86 299
18266.14 285
18267.41 318
18268.69 301
18269.96 294
18271.24 281
18272.52 275
18273.79 291
18275.07 292
18276.35 305
18277.62 296
18278.90 282
18280.17 278
18281.45 289
18282.73 292
18284.00 273
18285.28 274
18286.56 304
18287.83 308
18289.11 306
18290.39 283
18291.66 298
18292.94 277
18294.22 268
18295.50 259
18296.77 275
18298.05 273
18299.33 294
18300.60 288
18301.88 284
18303.16 266
18304.43 253
18305.71 279
18306.99 295
18308.27 288
18309.54 284
18310.82 269
18312.10 276
18313.38 248
18314.65 268
18315.93 263
18317.21 278
18318.49 315
18319.77 303
18321.04 299
18322.32 300
18323.60 284
18324.88 273
18326.16 276
18327.43 288
18328.71 304
18329.99 275
18331.27 293
18332.55 313
18333.82 280
18335.10 291
18336.38 290
18337.66 300
18338.94 277
18340.22 286
18341.50 302
18342.77 287
18344.05 302
18345.33 301
18346.61 301
18347.89 320
18349.17 315
18350.45 291
18351.73 283
18353.00 285
18354.28 296
18355.56 311
18356.84 288
18358.12 278
18359.40 278
18360.68 309
18361.96 301
18363.24 282
18364.52 287
18365.80 301
18367.08 306
18368.36 281
18369.64 275
18370.91 272
18372.19 303
18373.47 265
18374.75 294
18376.03 284
18377.31 273
18378.59 274
18379.87 283
18381.15 289
18382.43 273
18383.71 281
18384.99 272
18386.27 297
18387.55 309
18388.83 267
18390.11 295
18391.39 304
18392.67 286
18393.95 274
18395.24 266
18396.52 300
18397.80 307
18399.08 284
18400.36 279
18401.64 288
18402.92 272
18404.20 300
18405.48 306
18406.76 282
18408.04 285
18409.32 275
18410.60 296
18411.89 284
18413.17 269
18414.45 287
18415.73 273
18417.01 299
18418.29 283
18419.57 270
18420.85 273
18422.13 281
18423.42 272
18424.70 263
18425.98 270
18427.26 270
18428.54 288
18429.82 262
18431.11 290
18432.39 276
18433.67 276
18434.95 282
18436.23 259
18437.51 281
18438.80 280
18440.08 279
18441.36 290
18442.64 289
18443.93 276
18445.21 294
18446.49 255
18447.77 292
18449.05 289
18450.34 284
18451.62 253
18452.90 273
18454.18 293
18455.47 314
18456.75 289
18458.03 279
18459.31 284
18460.60 295
18461.88 299
18463.16 289
18464.45 292
18465.73 279
18467.01 278
18468.29 276
18469.58 267
18470.86 276
18472.14 273
18473.43 288
18474.71 276
18475.99 265
18477.28 257
18478.56 287
18479.84 286
18481.13 294
18482.41 271
18483.69 280
18484.98 269
18486.26 286
18487.54 294
18488.83 298
18490.11 287
18491.40 289
18492.68 284
18493.96 275
18495.25 294
18496.53 299
18497.81 294
18499.10 276
18500.38 274
18501.67 275
18502.95 273
18504.24 269
18505.52 272
18506.80 279
18508.09 275
18509.37 280
18510.66 268
18511.94 274
18513.23 277
18514.51 276
18515.80 279
18517.08 289
18518.37 300
18519.65 279
18520.93 285
18522.22 304
18523.50 285
18524.79 296
18526.07 260
18527.36 302
18528.64 267
18529.93 269
18531.21 279
18532.50 280
18533.79 303
18535.07 296
18536.36 282
18537.64 311
18538.93 278
18540.21 286
18541.50 271
18542.78 268
18544.07 315
18545.35 301
18546.64 302
18547.93 268
18549.21 288
18550.50 282
18551.78 290
18553.07 285
18554.36 280
18555.64 283
18556.93 292
18558.21 278
18559.50 272
18560.79 281
18562.07 267
18563.36 278
18564.64 294
18565.93 296
18567.22 289
18568.50 304
18569.79 289
18571.08 278
18572.36 267
18573.65 300
18574.94 284
18576.22 271
18577.51 255
18578.80 295
18580.08 294
18581.37 286
18582.66 291
18583.95 281
18585.23 343
18586.52 302
18587.81 288
18589.09 298
18590.38 285
18591.67 305
18592.96 306
18594.24 284
18595.53 301
18596.82 281
18598.11 300
18599.39 282
18600.68 284
18601.97 300
18603.26 277
18604.54 316
18605.83 308
18607.12 295
18608.41 292
18609.69 298
18610.98 282
18612.27 331
18613.56 330
18614.85 283
18616.13 295
18617.42 321
18618.71 337
18620.00 303
18621.29 301
18622.58 325
18623.86 281
18625.15 292
18626.44 291
18627.73 301
18629.02 289
18630.31 320
18631.60 314
18632.88 291
18634.17 278
18635.46 289
18636.75 303
18638.04 301
18639.33 279
18640.62 311
18641.91 298
18643.20 301
18644.48 277
18645.77 313
18647.06 290
18648.35 287
18649.64 280
18650.93 281
18652.22 286
18653.51 270
18654.80 270
18656.09 292
18657.38 277
18658.67 261
18659.96 290
18661.25 299
18662.54 266
18663.83 268
18665.12 261
18666.41 268
18667.70 308
18668.99 283
18670.28 299
18671.57 275
18672.86 270
18674.15 278
18675.44 289
18676.73 305
18678.02 258
18679.31 281
18680.60 278
18681.89 280
18683.18 275
18684.47 270
18685.76 284
18687.05 256
18688.34 263
18689.63 270
18690.92 259
18692.21 257
18693.50 271
18694.79 282
18696.08 246
18697.38 251
18698.67 264
18699.96 246
18701.25 255
18702.54 276
18703.83 274
18705.12 255
18706.41 272
18707.70 261
18709.00 287
18710.29 274
18711.58 272
18712.87 249
18714.16 281
18715.45 294
18716.74 250
18718.04 242
18719.33 275
18720.62 283
18721.91 260
18723.20 262
18724.50 262
18725.79 289
18727.08 243
18728.37 290
18729.66 270
18730.96 268
18732.25 270
18733.54 304
18734.83 292
18736.12 266
18737.42 264
18738.71 285
18740.00 285
18741.29 271
18742.59 279
18743.88 245
18745.17 265
18746.46 281
18747.76 266
18749.05 250
18750.34 254
18751.63 287
18752.93 278
18754.22 270
18755.51 272
18756.81 289
18758.10 272
18759.39 283
18760.69 289
18761.98 311
18763.27 279
18764.56 236
18765.86 226
18767.15 271
18768.44 274
18769.74 260
18771.03 250
18772.33 294
18773.62 268
18774.91 282
18776.21 277
18777.50 272
18778.79 292
18780.09 299
18781.38 274
18782.67 250
18783.97 285
18785.26 281
18786.56 257
18787.85 275
18789.14 282
18790.44 275
18791.73 285
18793.03 298
18794.32 254
18795.62 256
18796.91 276
18798.20 271
18799.50 276
18800.79 273
18802.09 274
18803.38 253
18804.68 256
18805.97 289
18807.27 263
18808.56 291
18809.86 282
18811.15 321
18812.45 272
18813.74 272
18815.04 263
18816.33 299
18817.63 276
18818.92 256
18820.22 268
18821.51 286
18822.81 273
18824.10 296
18825.40 281
18826.69 267
18827.99 255
18829.28 281
18830.58 263
18831.87 270
18833.17 277
18834.47 284
18835.76 307
18837.06 286
18838.35 269
18839.65 298
18840.95 295
18842.24 274
18843.54 273
18844.83 267
18846.13 283
18847.43 281
18848.72 264
18850.02 278
18851.31 285
18852.61 278
18853.91 259
18855.20 286
18856.50 270
18857.80 279
18859.09 271
18860.39 293
18861.69 270
18862.98 264
18864.28 289
18865.58 258
18866.87 275
18868.17 282
18869.47 264
18870.76 280
18872.06 233
18873.36 269
18874.65 285
18875.95 271
18877.25 294
18878.54 278
18879.84 274
18881.14 257
18882.44 245
18883.73 273
18885.03 288
18886.33 265
18887.63 250
18888.92 285
18890.22 286
18891.52 292
18892.82 260
18894.11 270
18895.41 252
18896.71 244
18898.01 260
18899.31 289
18900.60 260
18901.90 263
18903.20 256
18904.50 258
18905.80 267
18907.09 261
18908.39 272
18909.69 279
18910.99 254
18912.29 263
18913.59 271
18914.88 279
18916.18 267
18917.48 261
18918.78 278
18920.08 284
18921.38 264
18922.67 249
18923.97 261
18925.27 283
18926.57 272
18927.87 262
18929.17 260
18930.47 258
18931.77 275
18933.07 284
18934.37 268
18935.66 261
18936.96 289
18938.26 315
18939.56 258
18940.86 271
18942.16 282
18943.46 292
18944.76 255
18946.06 268
18947.36 288
18948.66 257
18949.96 259
18951.26 285
18952.56 308
18953.86 253
18955.16 276
18956.46 274
18957.76 262
18959.06 260
18960.36 250
18961.66 264
18962.96 236
18964.26 239
18965.56 261
18966.86 264
18968.16 261
18969.46 250
18970.76 244
18972.06 261
18973.36 253
18974.66 257
18975.96 250
18977.26 272
18978.56 248
18979.86 289
18981.16 281
18982.46 266
18983.76 246
18985.06 253
18986.37 227
18987.67 239
18988.97 260
18990.27 241
18991.57 231
18992.87 254
18994.17 265
18995.47 257
18996.77 286
18998.07 255
18999.38 276
19000.68 296
19001.98 262
19003.28 258
19004.58 250
19005.88 268
19007.18 269
19008.49 247
19009.79 262
19011.09 255
19012.39 261
19013.69 299
19015.00 277
19016.30 254
19017.60 250
19018.90 253
19020.20 279
19021.51 249
19022.81 206
19024.11 248
19025.41 279
19026.71 265
19028.02 263
19029.32 256
19030.62 236
19031.92 250
19033.23 266
19034.53 263
19035.83 275
19037.13 254
19038.44 265
19039.74 250
19041.04 262
19042.34 256
19043.65 254
19044.95 271
19046.25 258
19047.56 255
19048.86 254
19050.16 267
19051.47 231
19052.77 285
19054.07 268
19055.37 269
19056.68 248
19057.98 249
19059.28 246
19060.59 241
19061.89 260
19063.20 248
19064.50 255
19065.80 269
19067.11 259
19068.41 263
19069.71 265
19071.02 241
19072.32 281
19073.62 277
19074.93 242
19076.23 239
19077.54 258
19078.84 261
19080.14 254
19081.45 247
19082.75 259
19084.06 270
19085.36 274
19086.67 251
19087.97 261
19089.27 251
19090.58 261
19091.88 282
19093.19 268
19094.49 283
19095.80 250
19097.10 274
19098.41 243
19099.71 245
19101.02 247
19102.32 271
19103.63 244
19104.93 265
19106.24 262
19107.54 261
19108.85 261
19110.15 254
19111.46 267
19112.76 264
19114.07 277
19115.37 270
19116.68 281
19117.98 266
19119.29 266
19120.59 285
19121.90 265
19123.20 286
19124.51 257
19125.82 270
19127.12 268
19128.43 262
19129.73 259
19131.04 250
19132.34 271
19133.65 269
19134.96 261
19136.26 258
19137.57 264
19138.87 246
19140.18 254
19141.49 261
19142.79 255
19144.10 254
19145.41 273
19146.71 255
19148.02 254
19149.32 259
19150.63 267
19151.94 267
19153.24 249
19154.55 258
19155.86 269
19157.16 271
19158.47 259
19159.78 251
19161.08 254
19162.39 257
19163.70 256
19165.01 259
19166.31 259
19167.62 239
19168.93 265
19170.23 292
19171.54 264
19172.85 270
19174.16 240
19175.46 269
19176.77 259
19178.08 262
19179.39 257
19180.69 268
19182.00 240
19183.31 265
19184.62 226
19185.92 268
19187.23 281
19188.54 275
19189.85 264
19191.15 241
19192.46 267
19193.77 259
19195.08 261
19196.39 255
19197.69 260
19199.00 261
19200.31 281
19201.62 250
19202.93 249
19204.24 248
19205.54 274
19206.85 259
19208.16 267
19209.47 264
19210.78 240
19212.09 270
19213.40 267
19214.70 263
19216.01 249
19217.32 246
19218.63 238
19219.94 253
19221.25 260
19222.56 240
19223.87 239
19225.18 272
19226.48 272
19227.79 238
19229.10 256
19230.41 256
19231.72 277
19233.03 263
19234.34 235
19235.65 235
19236.96 245
19238.27 253
19239.58 270
19240.89 237
19242.20 258
19243.51 277
19244.82 276
19246.13 272
19247.44 280
19248.75 266
19250.06 268
19251.37 257
19252.67 251
19253.98 262
19255.30 282
19256.61 283
19257.92 278
19259.23 275
19260.54 268
19261.85 258
19263.16 248
19264.47 256
19265.78 275
19267.09 268
19268.40 252
19269.71 260
19271.02 245
19272.33 250
19273.64 225
19274.95 222
19276.26 246
19277.57 270
19278.88 267
19280.19 231
19281.51 225
19282.82 248
19284.13 276
19285.44 263
19286.75 255
19288.06 269
19289.37 259
19290.68 259
19291.99 266
19293.31 266
19294.62 254
19295.93 247
19297.24 257
19298.55 270
19299.86 250
19301.18 234
19302.49 259
19303.80 253
19305.11 236
19306.42 234
19307.73 251
19309.05 253
19310.36 268
19311.67 246
19312.98 248
19314.29 249
19315.61 264
19316.92 244
19318.23 240
19319.54 257
19320.85 275
19322.17 265
19323.48 241
19324.79 245
19326.10 231
19327.42 253
19328.73 251
19330.04 256
19331.35 269
19332.67 255
19333.98 265
19335.29 274
19336.61 274
19337.92 269
19339.23 239
19340.54 260
19341.86 258
19343.17 246
19344.48 262
19345.80 247
19347.11 266
19348.42 278
19349.74 252
19351.05 255
19352.36 234
19353.68 251
19354.99 283
19356.30 235
19357.62 250
19358.93 249
19360.24 249
19361.56 253
19362.87 256
19364.19 249
19365.50 239
19366.81 237
19368.13 261
19369.44 259
19370.75 239
19372.07 258
19373.38 256
19374.70 267
19376.01 246
19377.33 250
19378.64 251
19379.95 258
19381.27 239
19382.58 231
19383.90 263
19385.21 249
19386.53 282
19387.84 268
19389.16 280
19390.47 260
19391.78 248
19393.10 268
19394.41 279
19395.73 247
19397.04 257
19398.36 238
19399.67 235
19400.99 256
19402.30 249
19403.62 211
19404.93 244
19406.25 263
19407.56 261
19408.88 265
19410.20 251
19411.51 249
19412.83 238
19414.14 231
19415.46 235
19416.77 268
19418.09 269
19419.40 247
19420.72 237
19422.03 240
19423.35 248
19424.67 260
19425.98 249
19427.30 243
19428.61 279
19429.93 269
19431.25 237
19432.56 249
19433.88 247
19435.19 259
19436.51 252
19437.83 231
19439.14 223
19440.46 243
19441.78 246
19443.09 261
19444.41 263
19445.73 230
19447.04 248
19448.36 257
19449.68 273
19450.99 244
19452.31 248
19453.63 264
19454.94 268
19456.26 254
19457.58 231
19458.89 232
19460.21 259
19461.53 258
19462.84 225
19464.16 270
19465.48 255
19466.80 245
19468.11 241
19469.43 251
19470.75 251
19472.07 238
19473.38 248
19474.70 223
19476.02 279
19477.34 253
19478.65 266
19479.97 266
19481.29 249
19482.61 240
19483.92 262
19485.24 263
19486.56 258
19487.88 238
19489.20 227
19490.51 252
19491.83 272
19493.15 254
19494.47 253
19495.79 248
19497.10 227
19498.42 252
19499.74 275
19501.06 266
19502.38 240
19503.70 257
19505.02 276
19506.33 245
19507.65 256
19508.97 264
19510.29 242
19511.61 234
19512.93 238
19514.25 253
19515.57 255
19516.88 246
19518.20 258
19519.52 232
19520.84 247
19522.16 248
19523.48 255
19524.80 259
19526.12 232
19527.44 259
19528.76 255
19530.08 245
19531.40 240
19532.71 221
19534.03 235
19535.35 258
19536.67 268
19537.99 256
19539.31 266
19540.63 245
19541.95 266
19543.27 299
19544.59 263
19545.91 255
19547.23 257
19548.55 256
19549.87 252
19551.19 251
19552.51 263
19553.83 244
19555.15 275
19556.47 250
19557.79 242
19559.11 227
19560.43 261
19561.75 223
19563.08 265
19564.40 243
19565.72 237
19567.04 254
19568.36 250
19569.68 232
19571.00 235
19572.32 255
19573.64 253
19574.96 257
19576.28 266
19577.60 249
19578.92 231
19580.25 244
19581.57 255
19582.89 234
19584.21 246
19585.53 253
19586.85 253
19588.17 256
19589.49 233
19590.82 264
19592.14 236
19593.46 225
19594.78 257
19596.10 271
19597.42 257
19598.75 234
19600.07 253
19601.39 248
19602.71 256
19604.03 238
19605.35 272
19606.68 256
19608.00 241
19609.32 238
19610.64 238
19611.96 249
19613.29 240
19614.61 281
19615.93 262
19617.25 241
19618.58 246
19619.90 274
19621.22 247
19622.54 270
19623.87 262
19625.19 245
19626.51 250
19627.83 244
19629.16 250
19630.48 250
19631.80 268
19633.13 234
19634.45 259
19635.77 252
19637.09 279
19638.42 247
19639.74 282
19641.06 261
19642.39 233
19643.71 265
19645.03 258
19646.36 261
19647.68 252
19649.00 231
19650.33 272
19651.65 261
19652.97 260
19654.30 281
19655.62 268
19656.94 263
19658.27 257
19659.59 267
19660.92 251
19662.24 274
19663.56 256
19664.89 261
19666.21 254
19667.54 261
19668.86 269
19670.18 283
19671.51 253
19672.83 264
19674.16 275
19675.48 259
19676.80 262
19678.13 267
19679.45 250
19680.78 253
19682.10 260
19683.43 246
19684.75 273
19686.08 253
19687.40 252
19688.73 247
19690.05 251
19691.38 252
19692.70 242
19694.02 262
19695.35 256
19696.67 266
19698.00 265
19699.33 254
19700.65 242
19701.98 247
19703.30 261
19704.63 241
19705.95 252
19707.28 258
19708.60 261
19709.93 241
19711.25 236
19712.58 238
19713.90 270
19715.23 267
19716.56 244
19717.88 262
19719.21 255
19720.53 254
19721.86 256
19723.18 278
19724.51 251
19725.84 252
19727.16 275
19728.49 274
19729.81 266
19731.14 250
19732.47 246
19733.79 255
19735.12 256
19736.45 235
19737.77 244
19739.10 265
19740.42 248
19741.75 253
19743.08 257
19744.40 251
19745.73 243
19747.06 242
19748.38 262
19749.71 261
19751.04 244
19752.37 252
19753.69 254
19755.02 264
19756.35 249
19757.67 250
19759.00 219
19760.33 239
19761.65 237
19762.98 236
19764.31 257
19765.64 251
19766.96 263
19768.29 253
19769.62 232
19770.95 240
19772.27 241
19773.60 261
19774.93 254
19776.26 247
19777.58 263
19778.91 266
19780.24 256
19781.57 242
19782.90 260
19784.22 269
19785.55 251
19786.88 250
19788.21 222
19789.54 248
19790.86 275
19792.19 253
19793.52 278
19794.85 255
19796.18 223
19797.51 250
19798.83 251
19800.16 254
19801.49 242
19802.82 252
19804.15 258
19805.48 264
19806.81 268
19808.13 255
19809.46 243
19810.79 267
19812.12 267
19813.45 274
19814.78 244
19816.11 259
19817.44 280
19818.77 229
19820.10 254
19821.42 262
19822.75 261
19824.08 242
19825.41 235
19826.74 242
19828.07 243
19829.40 258
19830.73 247
19832.06 248
19833.39 238
19834.72 250
19836.05 257
19837.38 278
19838.71 256
19840.04 245
19841.37 245
19842.70 248
19844.03 242
19845.36 256
19846.69 254
19848.02 258
19849.35 246
19850.68 263
19852.01 245
19853.34 251
19854.67 242
19856.00 253
19857.33 257
19858.66 268
19859.99 259
19861.32 252
19862.65 244
19863.98 241
19865.31 228
19866.64 266
19867.97 251
19869.30 270
19870.64 251
19871.97 242
19873.30 256
19874.63 266
19875.96 255
19877.29 275
19878.62 233
19879.95 223
19881.28 238
19882.62 257
19883.95 265
19885.28 260
19886.61 246
19887.94 240
19889.27 240
19890.60 262
19891.94 249
19893.27 247
19894.60 252
19895.93 244
19897.26 253
19898.59 242
19899.93 241
19901.26 256
19902.59 253
19903.92 263
19905.25 277
19906.59 241
19907.92 242
19909.25 247
19910.58 244
19911.91 261
19913.25 235
19914.58 262
19915.91 262
19917.24 264
19918.58 224
19919.91 237
19921.24 247
19922.57 251
19923.91 259
19925.24 240
19926.57 265
19927.90 264
19929.24 240
19930.57 246
19931.90 252
19933.24 264
19934.57 281
19935.90 272
19937.23 268
19938.57 236
19939.90 238
19941.23 268
19942.57 252
19943.90 248
19945.23 245
19946.57 247
19947.90 243
19949.23 276
19950.57 242
19951.90 227
19953.24 242
19954.57 247
19955.90 245
19957.24 259
19958.57 265
19959.90 226
19961.24 259
19962.57 247
19963.91 249
19965.24 257
19966.57 276
19967.91 249
19969.24 271
19970.58 272
19971.91 242
19973.24 258
19974.58 273
19975.91 254
19977.25 259
19978.58 257
19979.92 259
19981.25 245
19982.59 252
19983.92 268
19985.26 251
19986.59 259
19987.92 243
19989.26 252
19990.59 233
19991.93 239
19993.26 260
19994.60 292
19995.93 288
19997.27 278
19998.60 241
19999.94 273
20001.28 232
20002.61 236
20003.95 267
20005.28 247
20006.62 269
20007.95 249
20009.29 262
20010.62 240
20011.96 262
20013.29 263
20014.63 264
20015.97 269
20017.30 248
20018.64 261
20019.97 251
20021.31 252
20022.64 238
20023.98 269
20025.32 251
20026.65 262
20027.99 256
20029.32 259
20030.66 271
20032.00 274
20033.33 261
20034.67 263
20036.01 269
20037.34 252
20038.68 257
20040.02 249
20041.35 247
20042.69 247
20044.03 262
20045.36 253
20046.70 266
20048.04 265
20049.37 260
20050.71 244
20052.05 257
20053.38 234
20054.72 262
20056.06 267
20057.39 256
20058.73 277
20060.07 255
20061.41 259
20062.74 240
20064.08 295
20065.42 272
20066.76 249
20068.09 235
20069.43 252
20070.77 256
20072.11 254
20073.44 277
20074.78 277
20076.12 262
20077.46 251
20078.79 235
20080.13 258
20081.47 250
20082.81 264
20084.15 268
20085.48 266
20086.82 267
20088.16 274
20089.50 277
20090.84 273
20092.17 276
20093.51 265
20094.85 281
20096.19 265
20097.53 263
20098.87 257
20100.20 257
20101.54 275
20102.88 259
20104.22 260
20105.56 264
20106.90 246
20108.24 239
20109.58 264
20110.91 230
20112.25 255
20113.59 274
20114.93 257
20116.27 247
20117.61 250
20118.95 253
20120.29 241
20121.63 270
20122.97 258
20124.31 266
20125.65 256
20126.98 284
20128.32 322
20129.66 278
20131.00 261
20132.34 255
20133.68 281
20135.02 288
20136.36 258
