# Supplementary material for: MALDI-TOF MS typing enables the classification of brewing yeasts of the genus Saccharomyces to major beer styles
Source: PLoS One. 2017 Aug 9;12(8):e0181694. doi: 10.1371/journal.pone.0181694 (PMC5549903; doi:10.1371/journal.pone.0181694)
Supplement: S17 File — The directory includes 90 raw files and was zipped to “.zip”; the folder has three strains with 30 spectra per strain; S1 Text explains the raw files with an example and Table 1 represents the yeast strains used within the experiment. (ZIP) [file pone.0181694.s020.zip › 49-51/30813-PIBA124-Lag-Lag-Lag-YPG-18h-E-E_2016-09-30_2_0_C12_1.dat]

1999.98 1650
2000.40 1669
2000.82 1711
2001.24 1692
2001.66 1717
2002.09 1701
2002.51 1683
2002.93 1645
2003.35 1618
2003.78 1626
2004.20 1599
2004.62 1630
2005.04 1592
2005.47 1622
2005.89 1584
2006.31 1590
2006.73 1584
2007.16 1630
2007.58 1693
2008.00 1617
2008.42 1687
2008.85 1671
2009.27 1652
2009.69 1683
2010.12 1696
2010.54 1755
2010.96 1711
2011.39 1686
2011.81 1594
2012.23 1539
2012.66 1627
2013.08 1583
2013.50 1508
2013.93 1554
2014.35 1610
2014.77 1574
2015.20 1606
2015.62 1652
2016.04 1659
2016.47 1791
2016.89 1748
2017.31 1711
2017.74 1742
2018.16 1783
2018.59 1857
2019.01 1890
2019.43 1906
2019.86 1724
2020.28 1707
2020.71 1734
2021.13 1722
2021.55 1682
2021.98 1750
2022.40 1676
2022.83 1533
2023.25 1476
2023.68 1624
2024.10 1666
2024.52 1629
2024.95 1633
2025.37 1599
2025.80 1570
2026.22 1553
2026.65 1554
2027.07 1519
2027.50 1538
2027.92 1537
2028.35 1479
2028.77 1502
2029.20 1529
2029.62 1441
2030.05 1514
2030.47 1506
2030.90 1505
2031.32 1530
2031.75 1588
2032.17 1542
2032.60 1478
2033.02 1531
2033.45 1549
2033.88 1602
2034.30 1590
2034.73 1522
2035.15 1497
2035.58 1501
2036.00 1563
2036.43 1647
2036.86 1613
2037.28 1589
2037.71 1641
2038.13 1712
2038.56 1632
2038.98 1696
2039.41 1554
2039.84 1655
2040.26 1688
2040.69 1605
2041.12 1660
2041.54 1656
2041.97 1695
2042.39 1537
2042.82 1563
2043.25 1559
2043.67 1536
2044.10 1589
2044.53 1630
2044.95 1618
2045.38 1678
2045.81 1596
2046.23 1585
2046.66 1628
2047.09 1627
2047.51 1629
2047.94 1643
2048.37 1596
2048.80 1566
2049.22 1551
2049.65 1571
2050.08 1530
2050.50 1555
2050.93 1519
2051.36 1562
2051.79 1560
2052.21 1541
2052.64 1590
2053.07 1553
2053.50 1545
2053.92 1627
2054.35 1459
2054.78 1565
2055.21 1596
2055.63 1655
2056.06 1772
2056.49 1752
2056.92 1770
2057.35 1797
2057.77 1677
2058.20 1704
2058.63 1736
2059.06 1727
2059.49 1668
2059.92 1628
2060.34 1683
2060.77 1702
2061.20 1691
2061.63 1668
2062.06 1586
2062.49 1621
2062.91 1820
2063.34 1762
2063.77 1751
2064.20 1747
2064.63 1834
2065.06 1852
2065.49 1743
2065.91 1708
2066.34 1717
2066.77 1697
2067.20 1709
2067.63 1665
2068.06 1555
2068.49 1561
2068.92 1571
2069.35 1642
2069.78 1499
2070.21 1594
2070.63 1505
2071.06 1587
2071.49 1564
2071.92 1588
2072.35 1581
2072.78 1553
2073.21 1637
2073.64 1701
2074.07 1682
2074.50 1587
2074.93 1620
2075.36 1620
2075.79 1573
2076.22 1634
2076.65 1610
2077.08 1651
2077.51 1706
2077.94 1666
2078.37 1667
2078.80 1646
2079.23 1615
2079.66 1677
2080.09 1727
2080.52 1737
2080.95 1661
2081.38 1734
2081.81 1691
2082.24 1806
2082.67 1655
2083.10 1649
2083.54 1681
2083.97 1706
2084.40 1663
2084.83 1652
2085.26 1661
2085.69 1694
2086.12 1670
2086.55 1610
2086.98 1604
2087.41 1576
2087.84 1550
2088.28 1618
2088.71 1601
2089.14 1625
2089.57 1687
2090.00 1550
2090.43 1634
2090.86 1619
2091.29 1651
2091.73 1680
2092.16 1669
2092.59 1722
2093.02 1645
2093.45 1626
2093.88 1632
2094.32 1522
2094.75 1579
2095.18 1578
2095.61 1544
2096.04 1549
2096.48 1520
2096.91 1583
2097.34 1608
2097.77 1618
2098.20 1557
2098.64 1565
2099.07 1512
2099.50 1522
2099.93 1520
2100.37 1417
2100.80 1504
2101.23 1578
2101.66 1422
2102.10 1401
2102.53 1559
2102.96 1611
2103.39 1482
2103.83 1409
2104.26 1529
2104.69 1693
2105.13 1645
2105.56 1596
2105.99 1597
2106.42 1574
2106.86 1533
2107.29 1548
2107.72 1526
2108.16 1507
2108.59 1601
2109.02 1573
2109.46 1599
2109.89 1600
2110.32 1631
2110.76 1632
2111.19 1550
2111.62 1513
2112.06 1539
2112.49 1572
2112.92 1575
2113.36 1623
2113.79 1544
2114.23 1496
2114.66 1534
2115.09 1483
2115.53 1483
2115.96 1541
2116.40 1430
2116.83 1456
2117.26 1445
2117.70 1522
2118.13 1532
2118.57 1541
2119.00 1499
2119.44 1552
2119.87 1559
2120.30 1549
2120.74 1515
2121.17 1466
2121.61 1529
2122.04 1567
2122.48 1599
2122.91 1520
2123.35 1534
2123.78 1535
2124.22 1677
2124.65 1569
2125.09 1519
2125.52 1634
2125.96 1556
2126.39 1539
2126.83 1591
2127.26 1563
2127.70 1582
2128.13 1681
2128.57 1649
2129.00 1711
2129.44 1727
2129.87 1763
2130.31 1871
2130.74 1733
2131.18 1748
2131.62 1785
2132.05 1751
2132.49 1764
2132.92 1669
2133.36 1710
2133.79 1615
2134.23 1677
2134.67 1562
2135.10 1644
2135.54 1585
2135.97 1591
2136.41 1554
2136.85 1569
2137.28 1556
2137.72 1583
2138.16 1625
2138.59 1495
2139.03 1646
2139.46 1659
2139.90 1614
2140.34 1521
2140.77 1520
2141.21 1553
2141.65 1551
2142.08 1449
2142.52 1476
2142.96 1513
2143.39 1504
2143.83 1601
2144.27 1570
2144.70 1556
2145.14 1645
2145.58 1645
2146.02 1554
2146.45 1574
2146.89 1618
2147.33 1671
2147.76 1708
2148.20 1742
2148.64 1797
2149.08 1800
2149.51 1890
2149.95 2019
2150.39 1859
2150.83 1952
2151.26 1798
2151.70 1737
2152.14 1806
2152.58 1770
2153.01 1822
2153.45 1766
2153.89 1700
2154.33 1771
2154.77 1702
2155.20 1722
2155.64 1591
2156.08 1626
2156.52 1682
2156.96 1641
2157.40 1646
2157.83 1608
2158.27 1560
2158.71 1568
2159.15 1568
2159.59 1700
2160.03 1625
2160.46 1583
2160.90 1603
2161.34 1663
2161.78 1673
2162.22 1605
2162.66 1606
2163.10 1730
2163.54 1692
2163.97 1641
2164.41 1637
2164.85 1558
2165.29 1682
2165.73 1754
2166.17 1704
2166.61 1671
2167.05 1707
2167.49 1670
2167.93 1634
2168.37 1809
2168.80 1758
2169.24 1785
2169.68 1849
2170.12 1785
2170.56 1721
2171.00 1719
2171.44 1696
2171.88 1728
2172.32 1716
2172.76 1749
2173.20 1777
2173.64 1766
2174.08 1750
2174.52 1885
2174.96 1825
2175.40 1853
2175.84 1865
2176.28 1812
2176.72 1847
2177.16 1876
2177.60 1919
2178.04 1904
2178.48 1788
2178.92 1864
2179.36 1799
2179.80 1772
2180.24 1792
2180.69 1692
2181.13 1730
2181.57 1666
2182.01 1662
2182.45 1683
2182.89 1637
2183.33 1728
2183.77 1719
2184.21 1578
2184.65 1541
2185.09 1676
2185.53 1737
2185.98 1689
2186.42 1698
2186.86 1711
2187.30 1753
2187.74 1698
2188.18 1763
2188.62 1792
2189.07 1727
2189.51 1743
2189.95 1832
2190.39 1850
2190.83 1896
2191.27 1855
2191.71 1833
2192.16 1756
2192.60 1823
2193.04 1809
2193.48 1893
2193.92 1821
2194.37 1872
2194.81 1881
2195.25 1857
2195.69 1934
2196.13 1936
2196.58 1913
2197.02 1858
2197.46 1883
2197.90 1804
2198.35 1762
2198.79 1701
2199.23 1793
2199.67 1806
2200.12 1664
2200.56 1685
2201.00 1702
2201.44 1576
2201.89 1657
2202.33 1714
2202.77 1762
2203.21 1781
2203.66 1703
2204.10 1725
2204.54 1711
2204.99 1731
2205.43 1737
2205.87 1703
2206.32 1685
2206.76 1819
2207.20 1780
2207.65 1787
2208.09 1802
2208.53 1858
2208.98 1843
2209.42 1828
2209.86 1830
2210.31 1893
2210.75 1879
2211.19 1825
2211.64 1821
2212.08 1821
2212.53 1888
2212.97 1835
2213.41 1869
2213.86 1832
2214.30 1795
2214.74 1833
2215.19 1763
2215.63 1856
2216.08 1771
2216.52 1802
2216.97 1714
2217.41 1683
2217.85 1602
2218.30 1654
2218.74 1781
2219.19 1782
2219.63 1700
2220.08 1685
2220.52 1810
2220.97 1788
2221.41 1719
2221.86 1728
2222.30 1844
2222.74 1900
2223.19 1943
2223.63 1916
2224.08 1944
2224.52 1994
2224.97 1960
2225.41 2013
2225.86 2079
2226.30 2030
2226.75 2015
2227.20 1984
2227.64 2125
2228.09 2143
2228.53 2074
2228.98 2082
2229.42 2168
2229.87 2111
2230.31 2149
2230.76 2239
2231.20 2151
2231.65 2074
2232.10 2085
2232.54 2137
2232.99 2077
2233.43 2114
2233.88 2123
2234.33 2053
2234.77 2007
2235.22 2001
2235.66 1944
2236.11 1813
2236.56 1854
2237.00 1885
2237.45 1849
2237.90 1881
2238.34 1869
2238.79 1888
2239.23 1870
2239.68 1751
2240.13 1823
2240.57 1896
2241.02 1875
2241.47 1814
2241.91 1817
2242.36 1808
2242.81 1631
2243.25 1766
2243.70 1712
2244.15 1718
2244.60 1610
2245.04 1614
2245.49 1700
2245.94 1765
2246.38 1717
2246.83 1661
2247.28 1708
2247.73 1714
2248.17 1741
2248.62 1825
2249.07 1713
2249.52 1793
2249.96 1816
2250.41 1743
2250.86 1804
2251.31 1838
2251.75 1854
2252.20 1843
2252.65 1938
2253.10 1913
2253.54 1863
2253.99 1979
2254.44 1980
2254.89 1945
2255.34 1985
2255.79 1864
2256.23 1859
2256.68 1882
2257.13 1784
2257.58 1739
2258.03 1779
2258.47 1850
2258.92 1713
2259.37 1801
2259.82 1873
2260.27 1746
2260.72 1827
2261.17 1839
2261.61 1914
2262.06 1950
2262.51 1874
2262.96 1951
2263.41 1942
2263.86 1968
2264.31 1946
2264.76 1973
2265.21 1988
2265.65 2051
2266.10 1991
2266.55 1916
2267.00 1949
2267.45 2010
2267.90 2095
2268.35 2066
2268.80 2152
2269.25 2140
2269.70 2144
2270.15 2166
2270.60 2268
2271.05 2334
2271.50 2195
2271.95 2203
2272.40 2139
2272.85 2061
2273.30 1950
2273.75 2097
2274.20 2138
2274.65 2187
2275.10 2239
2275.55 2337
2276.00 2295
2276.45 2345
2276.90 2451
2277.35 2381
2277.80 2425
2278.25 2216
2278.70 2186
2279.15 2054
2279.60 1955
2280.05 2030
2280.50 1986
2280.95 1891
2281.40 1778
2281.85 1762
2282.30 1828
2282.75 1859
2283.20 1798
2283.66 1785
2284.11 1768
2284.56 1823
2285.01 1881
2285.46 1865
2285.91 1760
2286.36 1828
2286.81 1780
2287.26 1870
2287.72 1851
2288.17 1983
2288.62 2078
2289.07 2134
2289.52 2326
2289.97 2281
2290.42 2407
2290.88 2556
2291.33 2527
2291.78 2635
2292.23 2646
2292.68 2545
2293.13 2516
2293.59 2365
2294.04 2427
2294.49 2315
2294.94 2208
2295.39 2025
2295.85 2089
2296.30 1994
2296.75 1958
2297.20 1981
2297.65 1969
2298.11 1963
2298.56 1995
2299.01 1948
2299.46 1878
2299.92 1849
2300.37 1771
2300.82 1845
2301.27 1813
2301.73 1733
2302.18 1811
2302.63 1763
2303.09 1748
2303.54 1795
2303.99 1723
2304.44 1822
2304.90 1862
2305.35 1821
2305.80 1858
2306.26 1792
2306.71 1900
2307.16 1849
2307.62 1845
2308.07 1979
2308.52 1921
2308.98 1959
2309.43 1925
2309.88 2081
2310.34 1959
2310.79 2043
2311.24 2073
2311.70 2081
2312.15 2082
2312.60 1963
2313.06 1986
2313.51 2065
2313.97 2057
2314.42 1989
2314.87 1865
2315.33 1918
2315.78 1909
2316.24 1837
2316.69 1952
2317.14 1901
2317.60 1775
2318.05 1820
2318.51 1884
2318.96 1936
2319.42 1962
2319.87 1902
2320.32 2037
2320.78 1980
2321.23 1936
2321.69 2024
2322.14 1962
2322.60 1970
2323.05 1934
2323.51 1960
2323.96 1972
2324.42 1946
2324.87 2018
2325.33 2039
2325.78 2018
2326.24 1985
2326.69 2058
2327.15 1997
2327.60 2059
2328.06 1880
2328.51 1837
2328.97 1973
2329.42 2094
2329.88 2100
2330.33 2075
2330.79 1991
2331.25 1964
2331.70 1903
2332.16 1982
2332.61 2007
2333.07 1918
2333.52 1906
2333.98 1867
2334.44 1792
2334.89 1838
2335.35 1836
2335.80 1771
2336.26 1827
2336.72 1901
2337.17 1833
2337.63 1809
2338.08 1864
2338.54 1842
2339.00 1882
2339.45 1945
2339.91 2123
2340.37 2021
2340.82 1974
2341.28 2039
2341.74 1949
2342.19 1952
2342.65 2017
2343.11 2014
2343.56 1936
2344.02 1987
2344.48 1963
2344.93 2053
2345.39 2101
2345.85 2057
2346.30 2092
2346.76 2104
2347.22 2138
2347.67 2104
2348.13 2054
2348.59 2066
2349.05 1942
2349.50 1973
2349.96 1989
2350.42 2001
2350.88 1947
2351.33 1902
2351.79 1798
2352.25 1801
2352.71 1696
2353.16 1767
2353.62 1775
2354.08 1727
2354.54 1798
2355.00 1713
2355.45 1722
2355.91 1678
2356.37 1736
2356.83 1739
2357.29 1766
2357.74 1806
2358.20 1881
2358.66 1987
2359.12 1962
2359.58 1995
2360.04 2046
2360.49 2120
2360.95 2173
2361.41 2114
2361.87 2155
2362.33 2226
2362.79 2106
2363.24 2203
2363.70 2189
2364.16 2063
2364.62 1886
2365.08 1949
2365.54 1997
2366.00 1943
2366.46 1964
2366.92 1929
2367.37 1953
2367.83 1934
2368.29 1890
2368.75 1766
2369.21 1839
2369.67 1795
2370.13 1810
2370.59 1844
2371.05 1787
2371.51 1762
2371.97 1782
2372.43 1858
2372.89 1757
2373.35 1761
2373.81 1877
2374.27 1834
2374.73 1803
2375.19 1703
2375.65 1884
2376.11 1993
2376.57 1926
2377.03 1932
2377.49 1903
2377.95 1836
2378.41 1816
2378.87 1893
2379.33 1966
2379.79 1992
2380.25 1888
2380.71 1830
2381.17 1876
2381.63 1836
2382.09 1880
2382.55 1881
2383.01 1858
2383.47 1770
2383.93 1854
2384.39 1799
2384.85 1758
2385.31 1821
2385.77 1837
2386.24 1820
2386.70 1808
2387.16 1752
2387.62 1796
2388.08 1842
2388.54 1953
2389.00 1889
2389.46 1958
2389.92 1962
2390.39 1855
2390.85 1968
2391.31 1943
2391.77 1946
2392.23 1864
2392.69 1907
2393.15 1978
2393.62 1773
2394.08 1726
2394.54 1748
2395.00 1876
2395.46 1951
2395.92 1893
2396.39 1832
2396.85 1933
2397.31 1932
2397.77 1873
2398.23 1950
2398.70 1865
2399.16 1930
2399.62 2017
2400.08 1868
2400.55 1835
2401.01 1918
2401.47 1971
2401.93 1865
2402.39 1742
2402.86 1855
2403.32 1872
2403.78 1788
2404.24 1846
2404.71 1825
2405.17 1679
2405.63 1760
2406.10 1758
2406.56 1745
2407.02 1690
2407.48 1717
2407.95 1700
2408.41 1686
2408.87 1626
2409.34 1727
2409.80 1669
2410.26 1645
2410.73 1687
2411.19 1628
2411.65 1659
2412.12 1726
2412.58 1690
2413.04 1587
2413.51 1764
2413.97 1761
2414.43 1774
2414.90 1775
2415.36 1813
2415.83 1923
2416.29 1986
2416.75 2001
2417.22 2135
2417.68 2095
2418.14 2113
2418.61 2225
2419.07 2229
2419.54 2216
2420.00 2094
2420.47 2002
2420.93 2003
2421.39 1897
2421.86 1968
2422.32 1935
2422.79 1960
2423.25 1970
2423.72 1960
2424.18 1904
2424.64 1940
2425.11 1999
2425.57 1881
2426.04 1897
2426.50 1917
2426.97 1829
2427.43 1859
2427.90 1871
2428.36 1792
2428.83 1822
2429.29 1750
2429.76 1728
2430.22 1683
2430.69 1792
2431.15 1728
2431.62 1662
2432.08 1692
2432.55 1778
2433.02 1758
2433.48 1765
2433.95 1799
2434.41 1782
2434.88 1772
2435.34 1848
2435.81 1923
2436.27 2042
2436.74 1913
2437.21 1960
2437.67 2074
2438.14 2035
2438.60 1992
2439.07 2049
2439.54 2165
2440.00 2174
2440.47 2247
2440.93 2164
2441.40 2155
2441.87 2145
2442.33 2177
2442.80 2140
2443.27 2242
2443.73 2102
2444.20 2073
2444.66 1881
2445.13 1853
2445.60 1926
2446.06 1821
2446.53 1750
2447.00 1809
2447.46 1825
2447.93 1814
2448.40 1785
2448.87 1776
2449.33 1868
2449.80 1801
2450.27 1782
2450.73 1763
2451.20 1796
2451.67 1770
2452.13 1782
2452.60 1748
2453.07 1804
2453.54 1798
2454.00 1723
2454.47 1655
2454.94 1729
2455.41 1784
2455.87 1688
2456.34 1692
2456.81 1730
2457.28 1845
2457.74 1834
2458.21 1764
2458.68 1768
2459.15 1868
2459.62 1766
2460.08 1711
2460.55 1779
2461.02 1781
2461.49 1684
2461.96 1666
2462.42 1744
2462.89 1773
2463.36 1830
2463.83 1724
2464.30 1783
2464.77 1823
2465.23 1668
2465.70 1836
2466.17 1763
2466.64 1761
2467.11 1761
2467.58 1826
2468.05 1802
2468.52 1852
2468.98 1818
2469.45 1793
2469.92 1847
2470.39 1867
2470.86 1830
2471.33 2002
2471.80 1974
2472.27 1931
2472.74 1880
2473.21 1926
2473.67 1946
2474.14 1934
2474.61 1858
2475.08 1801
2475.55 1929
2476.02 1842
2476.49 1729
2476.96 1703
2477.43 1805
2477.90 1858
2478.37 1848
2478.84 1869
2479.31 1865
2479.78 1847
2480.25 1867
2480.72 1881
2481.19 1934
2481.66 1981
2482.13 1961
2482.60 1911
2483.07 1854
2483.54 1791
2484.01 1779
2484.48 1862
2484.95 1813
2485.42 1827
2485.89 1828
2486.36 1794
2486.83 1751
2487.30 1804
2487.77 1823
2488.24 1924
2488.72 1914
2489.19 1932
2489.66 1963
2490.13 1931
2490.60 1857
2491.07 1823
2491.54 1787
2492.01 1786
2492.48 1877
2492.95 1805
2493.42 1773
2493.90 1741
2494.37 1765
2494.84 1873
2495.31 1908
2495.78 1842
2496.25 1895
2496.72 1838
2497.20 1801
2497.67 1908
2498.14 1936
2498.61 1884
2499.08 1754
2499.55 1807
2500.03 1741
2500.50 1705
2500.97 1755
2501.44 1738
2501.91 1706
2502.38 1654
2502.86 1628
2503.33 1618
2503.80 1723
2504.27 1750
2504.75 1655
2505.22 1709
2505.69 1802
2506.16 1821
2506.63 1789
2507.11 1877
2507.58 1965
2508.05 1956
2508.52 1993
2509.00 1971
2509.47 2079
2509.94 2143
2510.42 2270
2510.89 2266
2511.36 2328
2511.83 2365
2512.31 2378
2512.78 2399
2513.25 2427
2513.73 2537
2514.20 2465
2514.67 2407
2515.14 2261
2515.62 2073
2516.09 2066
2516.56 1960
2517.04 1955
2517.51 1916
2517.99 1943
2518.46 1996
2518.93 2012
2519.41 1964
2519.88 1841
2520.35 1906
2520.83 1888
2521.30 1750
2521.77 1813
2522.25 1836
2522.72 1884
2523.20 1899
2523.67 1868
2524.14 1775
2524.62 1766
2525.09 1849
2525.57 1902
2526.04 1906
2526.51 1868
2526.99 1873
2527.46 1948
2527.94 1873
2528.41 1873
2528.89 1833
2529.36 1948
2529.84 1942
2530.31 1941
2530.79 1939
2531.26 1950
2531.73 2062
2532.21 2039
2532.68 2001
2533.16 2032
2533.63 2019
2534.11 1887
2534.58 1917
2535.06 1847
2535.53 1845
2536.01 1885
2536.48 1935
2536.96 1899
2537.44 1927
2537.91 1836
2538.39 1876
2538.86 1875
2539.34 1904
2539.81 1811
2540.29 1890
2540.76 1904
2541.24 2002
2541.71 1950
2542.19 1861
2542.67 1887
2543.14 1767
2543.62 1836
2544.09 1825
2544.57 1818
2545.05 1915
2545.52 1979
2546.00 1940
2546.47 2034
2546.95 2163
2547.43 2209
2547.90 2228
2548.38 2330
2548.86 2476
2549.33 2370
2549.81 2337
2550.28 2362
2550.76 2323
2551.24 2302
2551.71 2357
2552.19 2296
2552.67 2213
2553.14 2099
2553.62 2123
2554.10 2240
2554.57 2154
2555.05 2190
2555.53 2199
2556.01 2166
2556.48 2095
2556.96 2127
2557.44 2191
2557.91 2111
2558.39 2106
2558.87 2015
2559.35 1996
2559.82 2002
2560.30 1963
2560.78 1898
2561.26 1836
2561.73 1844
2562.21 1847
2562.69 1944
2563.17 1821
2563.64 1763
2564.12 1705
2564.60 1732
2565.08 1852
2565.56 1742
2566.03 1680
2566.51 1737
2566.99 1727
2567.47 1720
2567.95 1731
2568.42 1754
2568.90 1831
2569.38 1737
2569.86 1725
2570.34 1708
2570.82 1724
2571.29 1742
2571.77 1757
2572.25 1705
2572.73 1752
2573.21 1769
2573.69 1789
2574.17 1830
2574.64 1729
2575.12 1792
2575.60 1833
2576.08 1820
2576.56 1839
2577.04 1763
2577.52 1870
2578.00 1826
2578.48 1884
2578.95 1802
2579.43 1814
2579.91 1757
2580.39 1636
2580.87 1741
2581.35 1828
2581.83 1812
2582.31 1847
2582.79 1806
2583.27 1785
2583.75 1703
2584.23 1748
2584.71 1742
2585.19 1749
2585.67 1776
2586.15 1813
2586.63 1796
2587.11 1752
2587.59 1893
2588.07 1796
2588.55 1773
2589.03 1751
2589.51 1699
2589.99 1856
2590.47 1750
2590.95 1764
2591.43 1825
2591.91 1895
2592.39 1816
2592.87 1801
2593.35 1861
2593.83 1939
2594.31 1832
2594.79 1861
2595.27 1852
2595.75 1910
2596.23 1816
2596.71 1811
2597.20 1816
2597.68 1808
2598.16 1897
2598.64 1758
2599.12 1800
2599.60 1870
2600.08 1781
2600.56 1812
2601.04 1831
2601.53 1730
2602.01 1788
2602.49 1792
2602.97 1768
2603.45 1789
2603.93 1791
2604.41 1766
2604.90 1803
2605.38 1734
2605.86 1659
2606.34 1752
2606.82 1742
2607.30 1657
2607.79 1705
2608.27 1648
2608.75 1614
2609.23 1703
2609.71 1703
2610.20 1675
2610.68 1810
2611.16 1741
2611.64 1919
2612.12 1903
2612.61 1815
2613.09 1829
2613.57 1905
2614.05 1886
2614.54 1753
2615.02 1888
2615.50 1795
2615.98 1790
2616.47 1818
2616.95 1768
2617.43 1771
2617.91 1823
2618.40 1805
2618.88 1772
2619.36 1738
2619.85 1685
2620.33 1674
2620.81 1689
2621.29 1686
2621.78 1676
2622.26 1712
2622.74 1669
2623.23 1742
2623.71 1704
2624.19 1771
2624.68 1833
2625.16 1786
2625.64 1707
2626.13 1688
2626.61 1727
2627.10 1668
2627.58 1686
2628.06 1689
2628.55 1779
2629.03 1881
2629.51 1947
2630.00 1857
2630.48 1945
2630.97 1973
2631.45 1849
2631.93 1861
2632.42 1854
2632.90 1843
2633.39 1840
2633.87 1784
2634.35 1755
2634.84 1732
2635.32 1811
2635.81 1706
2636.29 1761
2636.78 1715
2637.26 1686
2637.75 1730
2638.23 1785
2638.72 1772
2639.20 1756
2639.68 1792
2640.17 1833
2640.65 1798
2641.14 1784
2641.62 1754
2642.11 1804
2642.59 1699
2643.08 1750
2643.56 1664
2644.05 1691
2644.53 1744
2645.02 1740
2645.51 1800
2645.99 1769
2646.48 1787
2646.96 1732
2647.45 1777
2647.93 1850
2648.42 1835
2648.90 1874
2649.39 1856
2649.88 1827
2650.36 1897
2650.85 1828
2651.33 1956
2651.82 1917
2652.30 1855
2652.79 1846
2653.28 1773
2653.76 1794
2654.25 1853
2654.73 1947
2655.22 1930
2655.71 1999
2656.19 1930
2656.68 1933
2657.17 2088
2657.65 2016
2658.14 1874
2658.63 1934
2659.11 2018
2659.60 1871
2660.09 1803
2660.57 1835
2661.06 1805
2661.55 1774
2662.03 1872
2662.52 1790
2663.01 1793
2663.49 1762
2663.98 1779
2664.47 1749
2664.95 1761
2665.44 1830
2665.93 1812
2666.42 1767
2666.90 1824
2667.39 1815
2667.88 1807
2668.36 1831
2668.85 1878
2669.34 1864
2669.83 1928
2670.31 1897
2670.80 1886
2671.29 1967
2671.78 2010
2672.27 2130
2672.75 2135
2673.24 2229
2673.73 2323
2674.22 2229
2674.70 2328
2675.19 2338
2675.68 2399
2676.17 2424
2676.66 2317
2677.15 2317
2677.63 2215
2678.12 2155
2678.61 1986
2679.10 1990
2679.59 2010
2680.08 1996
2680.56 2010
2681.05 1874
2681.54 1964
2682.03 1996
2682.52 2054
2683.01 1958
2683.50 1994
2683.98 1987
2684.47 2035
2684.96 2054
2685.45 2049
2685.94 2014
2686.43 2007
2686.92 1910
2687.41 1780
2687.90 1816
2688.39 1912
2688.88 1905
2689.36 1787
2689.85 1845
2690.34 1849
2690.83 1844
2691.32 1847
2691.81 1904
2692.30 1879
2692.79 1836
2693.28 1845
2693.77 1768
2694.26 1903
2694.75 1947
2695.24 2110
2695.73 2069
2696.22 1970
2696.71 2016
2697.20 1945
2697.69 1892
2698.18 2014
2698.67 1930
2699.16 1942
2699.65 1854
2700.14 1928
2700.63 1875
2701.12 1880
2701.61 1898
2702.10 1920
2702.59 1945
2703.08 1932
2703.57 1919
2704.06 2034
2704.56 1930
2705.05 1895
2705.54 2008
2706.03 1901
2706.52 1890
2707.01 1837
2707.50 1774
2707.99 1826
2708.48 1763
2708.97 1800
2709.46 1844
2709.96 1800
2710.45 1708
2710.94 1790
2711.43 1784
2711.92 1850
2712.41 1772
2712.90 1771
2713.40 1791
2713.89 1797
2714.38 1804
2714.87 1743
2715.36 1671
2715.85 1852
2716.35 1809
2716.84 1744
2717.33 1698
2717.82 1805
2718.31 1812
2718.80 1699
2719.30 1675
2719.79 1682
2720.28 1769
2720.77 1849
2721.27 1813
2721.76 1962
2722.25 1954
2722.74 1986
2723.23 2003
2723.73 1899
2724.22 1873
2724.71 1922
2725.20 1883
2725.70 1779
2726.19 1882
2726.68 1771
2727.18 1896
2727.67 1848
2728.16 1826
2728.65 1928
2729.15 1846
2729.64 1884
2730.13 1986
2730.63 1847
2731.12 1918
2731.61 1841
2732.10 1893
2732.60 1937
2733.09 1964
2733.58 2004
2734.08 1914
2734.57 1948
2735.06 2022
2735.56 1970
2736.05 2029
2736.55 2047
2737.04 2075
2737.53 1963
2738.03 2005
2738.52 1960
2739.01 1905
2739.51 1952
2740.00 1928
2740.50 1927
2740.99 1935
2741.48 1897
2741.98 1767
2742.47 1718
2742.97 1697
2743.46 1764
2743.95 1800
2744.45 1792
2744.94 1748
2745.44 1797
2745.93 1844
2746.43 1872
2746.92 1829
2747.42 1923
2747.91 1852
2748.40 1822
2748.90 1803
2749.39 1746
2749.89 1852
2750.38 1767
2750.88 1850
2751.37 1768
2751.87 1711
2752.36 1796
2752.86 1832
2753.35 1788
2753.85 1840
2754.34 1811
2754.84 1783
2755.33 1830
2755.83 1798
2756.33 1721
2756.82 1841
2757.32 1836
2757.81 1838
2758.31 1951
2758.80 1861
2759.30 1854
2759.79 1830
2760.29 1913
2760.79 1872
2761.28 1832
2761.78 1833
2762.27 1753
2762.77 1792
2763.27 1806
2763.76 1932
2764.26 1846
2764.75 1795
2765.25 1730
2765.75 1838
2766.24 1801
2766.74 1842
2767.23 1876
2767.73 1760
2768.23 1846
2768.72 1770
2769.22 1772
2769.72 1835
2770.21 1819
2770.71 1941
2771.21 1926
2771.70 1981
2772.20 1848
2772.70 1990
2773.19 1901
2773.69 1993
2774.19 1968
2774.69 1917
2775.18 1989
2775.68 2000
2776.18 1972
2776.67 1943
2777.17 1961
2777.67 1986
2778.17 1998
2778.66 2050
2779.16 2074
2779.66 2006
2780.16 2013
2780.65 1989
2781.15 1971
2781.65 1898
2782.15 1907
2782.64 1903
2783.14 1855
2783.64 1855
2784.14 1817
2784.63 1818
2785.13 1864
2785.63 1813
2786.13 1994
2786.63 2023
2787.12 1901
2787.62 1982
2788.12 1900
2788.62 1977
2789.12 1996
2789.62 1914
2790.11 1948
2790.61 1868
2791.11 1893
2791.61 1977
2792.11 1841
2792.61 1915
2793.11 1938
2793.60 1979
2794.10 1935
2794.60 1898
2795.10 2138
2795.60 2061
2796.10 2048
2796.60 2162
2797.10 2243
2797.60 2267
2798.09 2294
2798.59 2413
2799.09 2302
2799.59 2259
2800.09 2128
2800.59 2148
2801.09 2046
2801.59 1945
2802.09 1993
2802.59 2007
2803.09 1812
2803.59 1923
2804.09 1948
2804.59 2002
2805.09 1981
2805.59 1915
2806.09 2030
2806.59 2086
2807.09 2067
2807.59 2082
2808.09 2135
2808.59 2186
2809.09 2260
2809.59 2289
2810.09 2332
2810.59 2400
2811.09 2562
2811.59 2650
2812.09 2699
2812.59 2638
2813.09 2760
2813.59 2733
2814.09 2739
2814.59 2788
2815.09 2708
2815.59 2559
2816.09 2413
2816.59 2445
2817.09 2231
2817.59 2178
2818.10 2099
2818.60 2150
2819.10 2047
2819.60 1931
2820.10 2003
2820.60 2029
2821.10 1984
2821.60 1857
2822.10 1898
2822.61 1845
2823.11 1879
2823.61 1797
2824.11 1818
2824.61 1926
2825.11 1839
2825.61 1852
2826.12 1811
2826.62 1846
2827.12 1871
2827.62 1913
2828.12 1788
2828.62 1882
2829.13 1806
2829.63 1813
2830.13 1825
2830.63 1799
2831.13 1838
2831.64 1786
2832.14 1749
2832.64 1877
2833.14 1791
2833.65 1812
2834.15 1870
2834.65 1810
2835.15 1844
2835.65 1880
2836.16 1961
2836.66 1968
2837.16 2059
2837.66 1841
2838.17 1881
2838.67 1919
2839.17 1906
2839.68 2043
2840.18 2000
2840.68 1906
2841.18 2018
2841.69 2074
2842.19 2005
2842.69 2052
2843.20 2065
2843.70 2043
2844.20 2018
2844.71 2188
2845.21 2137
2845.71 1982
2846.22 2051
2846.72 2137
2847.22 2098
2847.73 2103
2848.23 2102
2848.73 2101
2849.24 2164
2849.74 2187
2850.24 2134
2850.75 2157
2851.25 2073
2851.76 1954
2852.26 2073
2852.76 1941
2853.27 1973
2853.77 1937
2854.28 1987
2854.78 1943
2855.28 1857
2855.79 1761
2856.29 1919
2856.80 2000
2857.30 2028
2857.81 2072
2858.31 2140
2858.82 2164
2859.32 2231
2859.82 2297
2860.33 2105
2860.83 2135
2861.34 2103
2861.84 2079
2862.35 2071
2862.85 2124
2863.36 2054
2863.86 2181
2864.37 2045
2864.87 1929
2865.38 1804
2865.88 1916
2866.39 1791
2866.89 1774
2867.40 1895
2867.90 1891
2868.41 1814
2868.91 1913
2869.42 1950
2869.93 1914
2870.43 1900
2870.94 1952
2871.44 1926
2871.95 1989
2872.45 2011
2872.96 2052
2873.47 2054
2873.97 2079
2874.48 2113
2874.98 2154
2875.49 2015
2875.99 2066
2876.50 2003
2877.01 1991
2877.51 1879
2878.02 1944
2878.53 1933
2879.03 2032
2879.54 2026
2880.04 2013
2880.55 2073
2881.06 2038
2881.56 2106
2882.07 2099
2882.58 2132
2883.08 2144
2883.59 2105
2884.10 2118
2884.60 2230
2885.11 2266
2885.62 2177
2886.12 2196
2886.63 2188
2887.14 2246
2887.65 2291
2888.15 2293
2888.66 2194
2889.17 2144
2889.67 2234
2890.18 2261
2890.69 2264
2891.20 2117
2891.70 2050
2892.21 2061
2892.72 1917
2893.23 1982
2893.73 2013
2894.24 2039
2894.75 2139
2895.26 2029
2895.76 2156
2896.27 2183
2896.78 2226
2897.29 2175
2897.80 2278
2898.30 2182
2898.81 2090
2899.32 2138
2899.83 2219
2900.34 2182
2900.84 2178
2901.35 2110
2901.86 2119
2902.37 2108
2902.88 2097
2903.39 2068
2903.89 2035
2904.40 2068
2904.91 2110
2905.42 2110
2905.93 1980
2906.44 2062
2906.95 1985
2907.45 2015
2907.96 1997
2908.47 2020
2908.98 1934
2909.49 2016
2910.00 1941
2910.51 1942
2911.02 1904
2911.53 1935
2912.03 1911
2912.54 2003
2913.05 2002
2913.56 2018
2914.07 1994
2914.58 2005
2915.09 2039
2915.60 1975
2916.11 2069
2916.62 2068
2917.13 1943
2917.64 1952
2918.15 2001
2918.66 2004
2919.17 2033
2919.68 2148
2920.19 2183
2920.70 2331
2921.21 2284
2921.72 2275
2922.23 2283
2922.74 2319
2923.25 2422
2923.76 2553
2924.27 2583
2924.78 2598
2925.29 2484
2925.80 2586
2926.31 2564
2926.82 2402
2927.33 2381
2927.84 2329
2928.35 2381
2928.86 2183
2929.37 2086
2929.88 2127
2930.39 2150
2930.91 2000
2931.42 1901
2931.93 1935
2932.44 1985
2932.95 2020
2933.46 2000
2933.97 1890
2934.48 1956
2934.99 1885
2935.50 1927
2936.02 1897
2936.53 1979
2937.04 2075
2937.55 2180
2938.06 2310
2938.57 2464
2939.08 2649
2939.60 2644
2940.11 2842
2940.62 3178
2941.13 3211
2941.64 3404
2942.15 3341
2942.67 3453
2943.18 3431
2943.69 3329
2944.20 3283
2944.71 3066
2945.23 2879
2945.74 2800
2946.25 2608
2946.76 2602
2947.28 2571
2947.79 2522
2948.30 2343
2948.81 2325
2949.32 2173
2949.84 2127
2950.35 2104
2950.86 2086
2951.37 2084
2951.89 2040
2952.40 1867
2952.91 1890
2953.43 1948
2953.94 1961
2954.45 1943
2954.96 1863
2955.48 1920
2955.99 1898
2956.50 1905
2957.02 1978
2957.53 1945
2958.04 1820
2958.56 1941
2959.07 2080
2959.58 2103
2960.10 2042
2960.61 1976
2961.12 2034
2961.64 2069
2962.15 2145
2962.66 2088
2963.18 2075
2963.69 2184
2964.20 2139
2964.72 2030
2965.23 2165
2965.75 2217
2966.26 2193
2966.77 2051
2967.29 2123
2967.80 2074
2968.32 2081
2968.83 2002
2969.34 1985
2969.86 2073
2970.37 2068
2970.89 2013
2971.40 1952
2971.92 2031
2972.43 2012
2972.94 1977
2973.46 2029
2973.97 1978
2974.49 1968
2975.00 2000
2975.52 1986
2976.03 2100
2976.55 2104
2977.06 2171
2977.58 2039
2978.09 2053
2978.61 2077
2979.12 2092
2979.64 2103
2980.15 2138
2980.67 2249
2981.18 2183
2981.70 2130
2982.21 2188
2982.73 2225
2983.24 2101
2983.76 2159
2984.27 2160
2984.79 2264
2985.30 2296
2985.82 2229
2986.34 2241
2986.85 2430
2987.37 2366
2987.88 2378
2988.40 2369
2988.91 2360
2989.43 2437
2989.95 2255
2990.46 2268
2990.98 2223
2991.49 2291
2992.01 2352
2992.53 2308
2993.04 2377
2993.56 2348
2994.08 2263
2994.59 2339
2995.11 2464
2995.62 2457
2996.14 2581
2996.66 2611
2997.17 2828
2997.69 2751
2998.21 2821
2998.72 2837
2999.24 2941
2999.76 2820
3000.27 2812
3000.79 2818
3001.31 2632
3001.83 2716
3002.34 3004
3002.86 3086
3003.38 3406
3003.89 3780
3004.41 4097
3004.93 4326
3005.45 4573
3005.96 4368
3006.48 4427
3007.00 4361
3007.51 4043
3008.03 3794
3008.55 3437
3009.07 2961
3009.59 2800
3010.10 2544
3010.62 2332
3011.14 2329
3011.66 2219
3012.17 2237
3012.69 2215
3013.21 2201
3013.73 2275
3014.25 2194
3014.76 2210
3015.28 2259
3015.80 2273
3016.32 2279
3016.84 2313
3017.36 2355
3017.87 2211
3018.39 2235
3018.91 2239
3019.43 2317
3019.95 2361
3020.47 2309
3020.98 2161
3021.50 2195
3022.02 2376
3022.54 2474
3023.06 2402
3023.58 2458
3024.10 2580
3024.62 2522
3025.13 2473
3025.65 2431
3026.17 2458
3026.69 2486
3027.21 2353
3027.73 2231
3028.25 2131
3028.77 2250
3029.29 2231
3029.81 2060
3030.33 2010
3030.85 2027
3031.37 2179
3031.89 2118
3032.41 1987
3032.92 2026
3033.44 2057
3033.96 2123
3034.48 2147
3035.00 2146
3035.52 2187
3036.04 2273
3036.56 2200
3037.08 2241
3037.60 2190
3038.12 2087
3038.64 2093
3039.16 2195
3039.68 2117
3040.20 2011
3040.72 2044
3041.24 1976
3041.77 2079
3042.29 2108
3042.81 1967
3043.33 2097
3043.85 2149
3044.37 2017
3044.89 2093
3045.41 2091
3045.93 2144
3046.45 2095
3046.97 1982
3047.49 2055
3048.01 1954
3048.53 1938
3049.06 1965
3049.58 1969
3050.10 2040
3050.62 1989
3051.14 1956
3051.66 2005
3052.18 1868
3052.70 1843
3053.23 1950
3053.75 1936
3054.27 1908
3054.79 1908
3055.31 2081
3055.83 1896
3056.35 2000
3056.88 2007
3057.40 2041
3057.92 2005
3058.44 2017
3058.96 2048
3059.49 2047
3060.01 1943
3060.53 2043
3061.05 2028
3061.57 2077
3062.10 2052
3062.62 2089
3063.14 2149
3063.66 2178
3064.18 2191
3064.71 2184
3065.23 2251
3065.75 2273
3066.27 2244
3066.80 2206
3067.32 2275
3067.84 2385
3068.36 2275
3068.89 2277
3069.41 2181
3069.93 2196
3070.46 2210
3070.98 2352
3071.50 2219
3072.02 2283
3072.55 2240
3073.07 2243
3073.59 2176
3074.12 2181
3074.64 2267
3075.16 2247
3075.69 2203
3076.21 2325
3076.73 2302
3077.26 2368
3077.78 2415
3078.30 2608
3078.83 2581
3079.35 2515
3079.87 2566
3080.40 2517
3080.92 2519
3081.45 2645
3081.97 2661
3082.49 2603
3083.02 2681
3083.54 2632
3084.06 2596
3084.59 2574
3085.11 2474
3085.64 2423
3086.16 2577
3086.69 2513
3087.21 2653
3087.73 2838
3088.26 2967
3088.78 3097
3089.31 3368
3089.83 3567
3090.36 3763
3090.88 3790
3091.41 3560
3091.93 3590
3092.45 3579
3092.98 3237
3093.50 2981
3094.03 3009
3094.55 2732
3095.08 2702
3095.60 2615
3096.13 2645
3096.65 2553
3097.18 2533
3097.70 2587
3098.23 2712
3098.76 2776
3099.28 2678
3099.81 2738
3100.33 2853
3100.86 3348
3101.38 3451
3101.91 3804
3102.43 4305
3102.96 4660
3103.48 4863
3104.01 5033
3104.54 5036
3105.06 4597
3105.59 4163
3106.11 3764
3106.64 3426
3107.17 3250
3107.69 3043
3108.22 2903
3108.74 2617
3109.27 2585
3109.80 2558
3110.32 2529
3110.85 2492
3111.37 2468
3111.90 2318
3112.43 2346
3112.95 2442
3113.48 2305
3114.01 2239
3114.53 2225
3115.06 2188
3115.59 2155
3116.11 2206
3116.64 2259
3117.17 2355
3117.69 2236
3118.22 2231
3118.75 2242
3119.27 2323
3119.80 2306
3120.33 2470
3120.86 2504
3121.38 2384
3121.91 2556
3122.44 2642
3122.96 2588
3123.49 2523
3124.02 2394
3124.55 2453
3125.07 2438
3125.60 2389
3126.13 2387
3126.66 2273
3127.18 2289
3127.71 2302
3128.24 2281
3128.77 2236
3129.30 2306
3129.82 2433
3130.35 2376
3130.88 2272
3131.41 2126
3131.94 2077
3132.46 2052
3132.99 2169
3133.52 2131
3134.05 2158
3134.58 2135
3135.10 2206
3135.63 2252
3136.16 2192
3136.69 2221
3137.22 2175
3137.75 2085
3138.28 2150
3138.80 2061
3139.33 2130
3139.86 2037
3140.39 1953
3140.92 1941
3141.45 2000
3141.98 1960
3142.51 1953
3143.03 1967
3143.56 1896
3144.09 1900
3144.62 1994
3145.15 2083
3145.68 2025
3146.21 2054
3146.74 2072
3147.27 2113
3147.80 2170
3148.33 2219
3148.86 2331
3149.39 2306
3149.92 2272
3150.45 2367
3150.97 2441
3151.50 2322
3152.03 2224
3152.56 2356
3153.09 2131
3153.62 2181
3154.15 2183
3154.68 2195
3155.21 2181
3155.74 2189
3156.27 2080
3156.80 2156
3157.33 2053
3157.86 2233
3158.39 2207
3158.93 2338
3159.46 2338
3159.99 2406
3160.52 2317
3161.05 2239
3161.58 2366
3162.11 2307
3162.64 2237
3163.17 2270
3163.70 2177
3164.23 2268
3164.76 2131
3165.29 2048
3165.82 2131
3166.35 2088
3166.89 2072
3167.42 2016
3167.95 2043
3168.48 2023
3169.01 2040
3169.54 1934
3170.07 1949
3170.60 2041
3171.13 2101
3171.67 2044
3172.20 2015
3172.73 2131
3173.26 2114
3173.79 2192
3174.32 2169
3174.86 2203
3175.39 2203
3175.92 2174
3176.45 2071
3176.98 2246
3177.51 2247
3178.05 2058
3178.58 2023
3179.11 1999
3179.64 1982
3180.17 1982
3180.71 2015
3181.24 2010
3181.77 1980
3182.30 1956
3182.84 1858
3183.37 1890
3183.90 1940
3184.43 1948
3184.97 1926
3185.50 1920
3186.03 1878
3186.56 1835
3187.10 1801
3187.63 1888
3188.16 1896
3188.69 1996
3189.23 1934
3189.76 1824
3190.29 1914
3190.83 1915
3191.36 1958
3191.89 1979
3192.43 1899
3192.96 2009
3193.49 1959
3194.02 1896
3194.56 1971
3195.09 1922
3195.62 1967
3196.16 1922
3196.69 1985
3197.23 1961
3197.76 1989
3198.29 2009
3198.83 2026
3199.36 1993
3199.89 1894
3200.43 1986
3200.96 2012
3201.50 2053
3202.03 2057
3202.56 2121
3203.10 2074
3203.63 2055
3204.17 2186
3204.70 2206
3205.23 2217
3205.77 2133
3206.30 2106
3206.84 2157
3207.37 2212
3207.91 2275
3208.44 2335
3208.97 2425
3209.51 2531
3210.04 2571
3210.58 2590
3211.11 2682
3211.65 2605
3212.18 2415
3212.72 2356
3213.25 2366
3213.79 2342
3214.32 2243
3214.86 2115
3215.39 2105
3215.93 2029
3216.46 2026
3217.00 1997
3217.53 2023
3218.07 1899
3218.60 1921
3219.14 1930
3219.67 1793
3220.21 1903
3220.74 1975
3221.28 1876
3221.82 1983
3222.35 2185
3222.89 2131
3223.42 2188
3223.96 2387
3224.49 2436
3225.03 2386
3225.57 2407
3226.10 2362
3226.64 2226
3227.17 2284
3227.71 2305
3228.25 2162
3228.78 2162
3229.32 2152
3229.85 2118
3230.39 2030
3230.93 2127
3231.46 1996
3232.00 2101
3232.54 2137
3233.07 2171
3233.61 2163
3234.15 2108
3234.68 2063
3235.22 2100
3235.76 2234
3236.29 2326
3236.83 2369
3237.37 2288
3237.90 2302
3238.44 2269
3238.98 2245
3239.51 2325
3240.05 2201
3240.59 2266
3241.13 2283
3241.66 2323
3242.20 2236
3242.74 2105
3243.28 2214
3243.81 2204
3244.35 2256
3244.89 2304
3245.43 2295
3245.96 2366
3246.50 2306
3247.04 2381
3247.58 2539
3248.11 2536
3248.65 2618
3249.19 2734
3249.73 2672
3250.27 2696
3250.80 2925
3251.34 3177
3251.88 3424
3252.42 3785
3252.96 4008
3253.49 4339
3254.03 4224
3254.57 4207
3255.11 4293
3255.65 3974
3256.19 3829
3256.72 3546
3257.26 3313
3257.80 3213
3258.34 3004
3258.88 3105
3259.42 3061
3259.96 2917
3260.49 2945
3261.03 3012
3261.57 3112
3262.11 3159
3262.65 3313
3263.19 3516
3263.73 3545
3264.27 3400
3264.81 3401
3265.35 3529
3265.88 3586
3266.42 3741
3266.96 3672
3267.50 3588
3268.04 3442
3268.58 3375
3269.12 3349
3269.66 3210
3270.20 3053
3270.74 2851
3271.28 2759
3271.82 2781
3272.36 2733
3272.90 2672
3273.44 2690
3273.98 2672
3274.52 2787
3275.06 2714
3275.60 2735
3276.14 2825
3276.68 2836
3277.22 2812
3277.76 2912
3278.30 2835
3278.84 2802
3279.38 2904
3279.92 3045
3280.46 2976
3281.00 2869
3281.54 2862
3282.08 2715
3282.62 2818
3283.16 2952
3283.70 2910
3284.25 3004
3284.79 2950
3285.33 2922
3285.87 2936
3286.41 2924
3286.95 2932
3287.49 2962
3288.03 3147
3288.57 3195
3289.11 2923
3289.66 3014
3290.20 3111
3290.74 3117
3291.28 3363
3291.82 3600
3292.36 3765
3292.90 3858
3293.44 3992
3293.99 4278
3294.53 4660
3295.07 4882
3295.61 4995
3296.15 5194
3296.69 5122
3297.24 5096
3297.78 5053
3298.32 4988
3298.86 4722
3299.40 4517
3299.95 4310
3300.49 3905
3301.03 3858
3301.57 3950
3302.11 3797
3302.66 3608
3303.20 3448
3303.74 3412
3304.28 3490
3304.83 3371
3305.37 3312
3305.91 3257
3306.45 3522
3307.00 3500
3307.54 3245
3308.08 3301
3308.62 3332
3309.17 3484
3309.71 3494
3310.25 3649
3310.80 3594
3311.34 3512
3311.88 3642
3312.43 3574
3312.97 3584
3313.51 3495
3314.05 3664
3314.60 3606
3315.14 3549
3315.68 3662
3316.23 3712
3316.77 3960
3317.31 4275
3317.86 4501
3318.40 4684
3318.95 5131
3319.49 5313
3320.03 5524
3320.58 5814
3321.12 5920
3321.66 5882
3322.21 5973
3322.75 5786
3323.30 5489
3323.84 5391
3324.38 5283
3324.93 5088
3325.47 4827
3326.02 4721
3326.56 4752
3327.10 4510
3327.65 4483
3328.19 4515
3328.74 4579
3329.28 4569
3329.83 4607
3330.37 4803
3330.92 5302
3331.46 5995
3332.01 7194
3332.55 9028
3333.09 11633
3333.64 14891
3334.18 18539
3334.73 23075
3335.27 26249
3335.82 29035
3336.36 31401
3336.91 32321
3337.45 31697
3338.00 30263
3338.54 27226
3339.09 24079
3339.64 20604
3340.18 17160
3340.73 14128
3341.27 11730
3341.82 9546
3342.36 7893
3342.91 6661
3343.45 5607
3344.00 5064
3344.54 4682
3345.09 4226
3345.64 4091
3346.18 3876
3346.73 3791
3347.27 3804
3347.82 3739
3348.37 3494
3348.91 3325
3349.46 3246
3350.00 3196
3350.55 3119
3351.10 3028
3351.64 2885
3352.19 2895
3352.74 2803
3353.28 2785
3353.83 2965
3354.37 3137
3354.92 3243
3355.47 3179
3356.01 3103
3356.56 3167
3357.11 3180
3357.65 3202
3358.20 3111
3358.75 3144
3359.30 3184
3359.84 3132
3360.39 3212
3360.94 3211
3361.48 3276
3362.03 3232
3362.58 3234
3363.12 3398
3363.67 3346
3364.22 3258
3364.77 3276
3365.31 3226
3365.86 3260
3366.41 3253
3366.96 3182
3367.50 3159
3368.05 3120
3368.60 3161
3369.15 3137
3369.69 3291
3370.24 3487
3370.79 3615
3371.34 3717
3371.89 4174
3372.43 4802
3372.98 5229
3373.53 5557
3374.08 5971
3374.63 6031
3375.17 5989
3375.72 5891
3376.27 5514
3376.82 5288
3377.37 4898
3377.92 4537
3378.46 4165
3379.01 3799
3379.56 3370
3380.11 3117
3380.66 3130
3381.21 2928
3381.76 2825
3382.30 2760
3382.85 2697
3383.40 2670
3383.95 2504
3384.50 2546
3385.05 2482
3385.60 2464
3386.15 2507
3386.70 2337
3387.25 2429
3387.79 2462
3388.34 2385
3388.89 2531
3389.44 2421
3389.99 2343
3390.54 2306
3391.09 2376
3391.64 2346
3392.19 2433
3392.74 2500
3393.29 2462
3393.84 2517
3394.39 2535
3394.94 2453
3395.49 2489
3396.04 2569
3396.59 2586
3397.14 2713
3397.69 2689
3398.24 2629
3398.79 2599
3399.34 2662
3399.89 2722
3400.44 2612
3400.99 2678
3401.54 2600
3402.09 2511
3402.64 2534
3403.19 2397
3403.74 2376
3404.29 2431
3404.84 2337
3405.39 2456
3405.94 2414
3406.49 2509
3407.05 2306
3407.60 2309
3408.15 2298
3408.70 2425
3409.25 2497
3409.80 2545
3410.35 2728
3410.90 2965
3411.45 2972
3412.00 3055
3412.56 3110
3413.11 3115
3413.66 3040
3414.21 3051
3414.76 2791
3415.31 2878
3415.86 2886
3416.41 2779
3416.97 2554
3417.52 2582
3418.07 2501
3418.62 2427
3419.17 2379
3419.73 2411
3420.28 2389
3420.83 2285
3421.38 2182
3421.93 2160
3422.48 2162
3423.04 2219
3423.59 2137
3424.14 2180
3424.69 2161
3425.25 2180
3425.80 2201
3426.35 2188
3426.90 2247
3427.45 2200
3428.01 2074
3428.56 2078
3429.11 2009
3429.66 2087
3430.22 2027
3430.77 1937
3431.32 2061
3431.88 1924
3432.43 1982
3432.98 1996
3433.53 1943
3434.09 1928
3434.64 1972
3435.19 2104
3435.75 2103
3436.30 2195
3436.85 2164
3437.41 2173
3437.96 2174
3438.51 2311
3439.07 2220
3439.62 2193
3440.17 2264
3440.73 2184
3441.28 2173
3441.83 2232
3442.39 2126
3442.94 2056
3443.49 2040
3444.05 2075
3444.60 2006
3445.16 2032
3445.71 2027
3446.26 2032
3446.82 2117
3447.37 2089
3447.93 1876
3448.48 1907
3449.03 1897
3449.59 1932
3450.14 1907
3450.70 1893
3451.25 1912
3451.81 1858
3452.36 1868
3452.91 1888
3453.47 1926
3454.02 1966
3454.58 1920
3455.13 2033
3455.69 1967
3456.24 1935
3456.80 2000
3457.35 1941
3457.91 1889
3458.46 1956
3459.02 1990
3459.57 2011
3460.13 2045
3460.68 2002
3461.24 2064
3461.79 2120
3462.35 2026
3462.90 2037
3463.46 2180
3464.01 2166
3464.57 2095
3465.12 2094
3465.68 2184
3466.23 2144
3466.79 2228
3467.35 2279
3467.90 2210
3468.46 2156
3469.01 2195
3469.57 2291
3470.12 2131
3470.68 2221
3471.24 2141
3471.79 2205
3472.35 2378
3472.90 2272
3473.46 2292
3474.02 2343
3474.57 2251
3475.13 2336
3475.69 2267
3476.24 2288
3476.80 2327
3477.35 2416
3477.91 2354
3478.47 2443
3479.02 2615
3479.58 2570
3480.14 2549
3480.69 2555
3481.25 2617
3481.81 2700
3482.36 2723
3482.92 2620
3483.48 2616
3484.03 2613
3484.59 2693
3485.15 2657
3485.71 2685
3486.26 2573
3486.82 2634
3487.38 2928
3487.93 3020
3488.49 2981
3489.05 3181
3489.61 3678
3490.16 4390
3490.72 4752
3491.28 5516
3491.84 6182
3492.39 6788
3492.95 7312
3493.51 7012
3494.07 6858
3494.63 6512
3495.18 5874
3495.74 5293
3496.30 4563
3496.86 4101
3497.42 3804
3497.97 3354
3498.53 3261
3499.09 3217
3499.65 3138
3500.21 3207
3500.76 3201
3501.32 3274
3501.88 3346
3502.44 3521
3503.00 3703
3503.56 3889
3504.11 4190
3504.67 4241
3505.23 4438
3505.79 4442
3506.35 4331
3506.91 4263
3507.47 4245
3508.03 4096
3508.59 3832
3509.14 3527
3509.70 3336
3510.26 3458
3510.82 3310
3511.38 3132
3511.94 3207
3512.50 3043
3513.06 2860
3513.62 2809
3514.18 2644
3514.74 2524
3515.30 2358
3515.86 2382
3516.41 2224
3516.97 2190
3517.53 2226
3518.09 2267
3518.65 2324
3519.21 2163
3519.77 2243
3520.33 2256
3520.89 2265
3521.45 2233
3522.01 2271
3522.57 2284
3523.13 2299
3523.69 2231
3524.25 2286
3524.81 2362
3525.37 2340
3525.93 2352
3526.49 2343
3527.05 2302
3527.61 2419
3528.18 2412
3528.74 2353
3529.30 2377
3529.86 2400
3530.42 2399
3530.98 2293
3531.54 2191
3532.10 2263
3532.66 2327
3533.22 2187
3533.78 2161
3534.34 2118
3534.90 2204
3535.47 2238
3536.03 2210
3536.59 2212
3537.15 2264
3537.71 2277
3538.27 2193
3538.83 2284
3539.39 2252
3539.96 2239
3540.52 2272
3541.08 2361
3541.64 2327
3542.20 2331
3542.76 2329
3543.32 2320
3543.89 2375
3544.45 2414
3545.01 2353
3545.57 2497
3546.13 2422
3546.70 2352
3547.26 2211
3547.82 2323
3548.38 2227
3548.94 2135
3549.51 2084
3550.07 2085
3550.63 2145
3551.19 2254
3551.76 2229
3552.32 2148
3552.88 2096
3553.44 2103
3554.01 2028
3554.57 2022
3555.13 2019
3555.69 1988
3556.26 2032
3556.82 2072
3557.38 2043
3557.94 1982
3558.51 1950
3559.07 2057
3559.63 2085
3560.20 2038
3560.76 2095
3561.32 2202
3561.89 2146
3562.45 2026
3563.01 2102
3563.57 2202
3564.14 2130
3564.70 2173
3565.26 2355
3565.83 2234
3566.39 2241
3566.96 2125
3567.52 2155
3568.08 2168
3568.65 2124
3569.21 2048
3569.77 2039
3570.34 2021
3570.90 2083
3571.47 1963
3572.03 1902
3572.59 1950
3573.16 1954
3573.72 2047
3574.29 2035
3574.85 2245
3575.41 2348
3575.98 2429
3576.54 2522
3577.11 2669
3577.67 2779
3578.24 2739
3578.80 2631
3579.36 2607
3579.93 2448
3580.49 2476
3581.06 2343
3581.62 2255
3582.19 2374
3582.75 2118
3583.32 2182
3583.88 2115
3584.45 2036
3585.01 2016
3585.58 1953
3586.14 1979
3586.71 1962
3587.27 1932
3587.84 1907
3588.40 1818
3588.97 1885
3589.53 1927
3590.10 1850
3590.66 1903
3591.23 1917
3591.80 1774
3592.36 1834
3592.93 1868
3593.49 1875
3594.06 1955
3594.62 1990
3595.19 1887
3595.76 1943
3596.32 1939
3596.89 1918
3597.45 1967
3598.02 1956
3598.59 2020
3599.15 2003
3599.72 1996
3600.28 2023
3600.85 1971
3601.42 1987
3601.98 2042
3602.55 2041
3603.12 2008
3603.68 1971
3604.25 1963
3604.81 2050
3605.38 1930
3605.95 1934
3606.51 1880
3607.08 2007
3607.65 1852
3608.21 1772
3608.78 1797
3609.35 1854
3609.92 1858
3610.48 1787
3611.05 1776
3611.62 1838
3612.18 1796
3612.75 1859
3613.32 1870
3613.89 1966
3614.45 2093
3615.02 2311
3615.59 2392
3616.15 2772
3616.72 3013
3617.29 3384
3617.86 3610
3618.42 3786
3618.99 3884
3619.56 3941
3620.13 3824
3620.70 3727
3621.26 3396
3621.83 3059
3622.40 2920
3622.97 2559
3623.54 2402
3624.10 2349
3624.67 2186
3625.24 2070
3625.81 1969
3626.38 1833
3626.94 1934
3627.51 1896
3628.08 1868
3628.65 1826
3629.22 1809
3629.79 1837
3630.35 1839
3630.92 1862
3631.49 1826
3632.06 1843
3632.63 1945
3633.20 1833
3633.77 1815
3634.34 1791
3634.90 1797
3635.47 1887
3636.04 1860
3636.61 1809
3637.18 1758
3637.75 1842
3638.32 1802
3638.89 1845
3639.46 1849
3640.03 1877
3640.60 1934
3641.17 2076
3641.73 2170
3642.30 2054
3642.87 2194
3643.44 2230
3644.01 2165
3644.58 2142
3645.15 2061
3645.72 2032
3646.29 2108
3646.86 2072
3647.43 2071
3648.00 2085
3648.57 2050
3649.14 2038
3649.71 2093
3650.28 2087
3650.85 2181
3651.42 2211
3651.99 2170
3652.56 2136
3653.13 2153
3653.70 2285
3654.27 2324
3654.84 2266
3655.41 2222
3655.98 2309
3656.56 2368
3657.13 2405
3657.70 2454
3658.27 2411
3658.84 2344
3659.41 2444
3659.98 2525
3660.55 2408
3661.12 2272
3661.69 2339
3662.26 2272
3662.83 2172
3663.41 2193
3663.98 2198
3664.55 2144
3665.12 2038
3665.69 2096
3666.26 2121
3666.83 2260
3667.41 2266
3667.98 2106
3668.55 2180
3669.12 2217
3669.69 2048
3670.26 1951
3670.83 1948
3671.41 2062
3671.98 1953
3672.55 1944
3673.12 2041
3673.69 2115
3674.27 2164
3674.84 2121
3675.41 2274
3675.98 2303
3676.55 2404
3677.13 2322
3677.70 2228
3678.27 2246
3678.84 2274
3679.42 2182
3679.99 2328
3680.56 2269
3681.13 2301
3681.71 2225
3682.28 2163
3682.85 2014
3683.42 1932
3684.00 1900
3684.57 1952
3685.14 1932
3685.71 1926
3686.29 1916
3686.86 1935
3687.43 2041
3688.01 2061
3688.58 2060
3689.15 2249
3689.73 2304
3690.30 2450
3690.87 2396
3691.45 2257
3692.02 2278
3692.59 2266
3693.17 2275
3693.74 2331
3694.31 2108
3694.89 2008
3695.46 2064
3696.03 2039
3696.61 1899
3697.18 1871
3697.75 1795
3698.33 1931
3698.90 1899
3699.48 1861
3700.05 1937
3700.62 2032
3701.20 1922
3701.77 1928
3702.35 1976
3702.92 1950
3703.50 1975
3704.07 1971
3704.64 2023
3705.22 1952
3705.79 2021
3706.37 1911
3706.94 2041
3707.52 1951
3708.09 1886
3708.67 1946
3709.24 1871
3709.81 2053
3710.39 1981
3710.96 1970
3711.54 1978
3712.11 1962
3712.69 1963
3713.26 1945
3713.84 1977
3714.41 2007
3714.99 1953
3715.56 1864
3716.14 1924
3716.71 1948
3717.29 2021
3717.87 1902
3718.44 1907
3719.02 1942
3719.59 1894
3720.17 1898
3720.74 1920
3721.32 1854
3721.89 1914
3722.47 1888
3723.05 1810
3723.62 1720
3724.20 1776
3724.77 1748
3725.35 1832
3725.93 1845
3726.50 1736
3727.08 1733
3727.65 1828
3728.23 1903
3728.81 2023
3729.38 2004
3729.96 2058
3730.53 2258
3731.11 2432
3731.69 2640
3732.26 2785
3732.84 2961
3733.42 3134
3733.99 3334
3734.57 3195
3735.15 3176
3735.72 3130
3736.30 2798
3736.88 2671
3737.45 2551
3738.03 2441
3738.61 2280
3739.18 2169
3739.76 2191
3740.34 2207
3740.92 2124
3741.49 2033
3742.07 1968
3742.65 2015
3743.23 1894
3743.80 1955
3744.38 1855
3744.96 1922
3745.53 1877
3746.11 1813
3746.69 1824
3747.27 1815
3747.85 1948
3748.42 1819
3749.00 1846
3749.58 1734
3750.16 1787
3750.73 1875
3751.31 1883
3751.89 1856
3752.47 1741
3753.05 1793
3753.62 1915
3754.20 1809
3754.78 1787
3755.36 1823
3755.94 1821
3756.52 1799
3757.09 1832
3757.67 1832
3758.25 1886
3758.83 1829
3759.41 1918
3759.99 2065
3760.57 2037
3761.14 2090
3761.72 1970
3762.30 2086
3762.88 2145
3763.46 2173
3764.04 2095
3764.62 2094
3765.20 2042
3765.77 2074
3766.35 2051
3766.93 2003
3767.51 1980
3768.09 2017
3768.67 1984
3769.25 1970
3769.83 1930
3770.41 2049
3770.99 2110
3771.57 2025
3772.15 2041
3772.73 2005
3773.31 2034
3773.89 1948
3774.47 1835
3775.05 1878
3775.63 1835
3776.21 1862
3776.79 1791
3777.37 1817
3777.95 1839
3778.53 1764
3779.11 1858
3779.69 1893
3780.27 1840
3780.85 1778
3781.43 1783
3782.01 1820
3782.59 1792
3783.17 1733
3783.75 1785
3784.33 1745
3784.91 1826
3785.49 1858
3786.07 1782
3786.65 1805
3787.23 1812
3787.81 1742
3788.39 1822
3788.97 1833
3789.55 1843
3790.14 1854
3790.72 1738
3791.30 1771
3791.88 1865
3792.46 1889
3793.04 1972
3793.62 1979
3794.20 1908
3794.78 1944
3795.37 1886
3795.95 1966
3796.53 1867
3797.11 1818
3797.69 1914
3798.27 1794
3798.85 1851
3799.44 1785
3800.02 1835
3800.60 1964
3801.18 2024
3801.76 2079
3802.34 2187
3802.93 2193
3803.51 2213
3804.09 2155
3804.67 2063
3805.25 2160
3805.84 2223
3806.42 2293
3807.00 2329
3807.58 2421
3808.17 2473
3808.75 2620
3809.33 2681
3809.91 2605
3810.50 2526
3811.08 2533
3811.66 2572
3812.24 2472
3812.83 2261
3813.41 2310
3813.99 2343
3814.57 2348
3815.16 2310
3815.74 2257
3816.32 2245
3816.91 2265
3817.49 2325
3818.07 2176
3818.65 2063
3819.24 2020
3819.82 2122
3820.40 2098
3820.99 2049
3821.57 2080
3822.15 1947
3822.74 1996
3823.32 2057
3823.90 2114
3824.49 1986
3825.07 1973
3825.66 2080
3826.24 2023
3826.82 1993
3827.41 2062
3827.99 2086
3828.57 2054
3829.16 2068
3829.74 1969
3830.33 2042
3830.91 2022
3831.49 2026
3832.08 2071
3832.66 2002
3833.25 2064
3833.83 2138
3834.42 2085
3835.00 1997
3835.58 2046
3836.17 2131
3836.75 2059
3837.34 2054
3837.92 2033
3838.51 2020
3839.09 2070
3839.68 2092
3840.26 1992
3840.85 1986
3841.43 2046
3842.02 2062
3842.60 2050
3843.19 2024
3843.77 2167
3844.36 2192
3844.94 2230
3845.53 2207
3846.11 2248
3846.70 2306
3847.28 2372
3847.87 2401
3848.45 2190
3849.04 2137
3849.62 2041
3850.21 2034
3850.79 1937
3851.38 2098
3851.97 2082
3852.55 2009
3853.14 2067
3853.72 2151
3854.31 2154
3854.89 2202
3855.48 2120
3856.07 2134
3856.65 2162
3857.24 2262
3857.82 2354
3858.41 2485
3859.00 2912
3859.58 3282
3860.17 3755
3860.76 4089
3861.34 4539
3861.93 4877
3862.51 5067
3863.10 5089
3863.69 4877
3864.27 4540
3864.86 4335
3865.45 3859
3866.03 3436
3866.62 3099
3867.21 2967
3867.79 2605
3868.38 2468
3868.97 2360
3869.55 2190
3870.14 2115
3870.73 2198
3871.32 2101
3871.90 2037
3872.49 2185
3873.08 2311
3873.67 2188
3874.25 2218
3874.84 2123
3875.43 2127
3876.01 2054
3876.60 2054
3877.19 2064
3877.78 1961
3878.36 1989
3878.95 1896
3879.54 1974
3880.13 1943
3880.72 1911
3881.30 1935
3881.89 1807
3882.48 1851
3883.07 1899
3883.66 1864
3884.24 1930
3884.83 1839
3885.42 1795
3886.01 1876
3886.60 2034
3887.18 2057
3887.77 2007
3888.36 1992
3888.95 2056
3889.54 2121
3890.13 2215
3890.72 2266
3891.30 2185
3891.89 2282
3892.48 2125
3893.07 2196
3893.66 2219
3894.25 2119
3894.84 2170
3895.43 2069
3896.02 2115
3896.60 2150
3897.19 2117
3897.78 2116
3898.37 2228
3898.96 2279
3899.55 2327
3900.14 2183
3900.73 2250
3901.32 2211
3901.91 2260
3902.50 2214
3903.09 2196
3903.68 2087
3904.27 2036
3904.86 2067
3905.44 1916
3906.03 1954
3906.62 1918
3907.21 1988
3907.80 1937
3908.39 1819
3908.98 1779
3909.57 1878
3910.16 1790
3910.75 1827
3911.34 1786
3911.93 1827
3912.52 1816
3913.11 1846
3913.71 1758
3914.30 1670
3914.89 1728
3915.48 1775
3916.07 1745
3916.66 1652
3917.25 1722
3917.84 1715
3918.43 1810
3919.02 1778
3919.61 1713
3920.20 1766
3920.79 1821
3921.38 1680
3921.97 1709
3922.57 1710
3923.16 1627
3923.75 1690
3924.34 1642
3924.93 1731
3925.52 1688
3926.11 1652
3926.70 1683
3927.29 1637
3927.89 1602
3928.48 1682
3929.07 1690
3929.66 1567
3930.25 1599
3930.84 1668
3931.44 1641
3932.03 1653
3932.62 1646
3933.21 1612
3933.80 1561
3934.39 1519
3934.99 1522
3935.58 1671
3936.17 1755
3936.76 1751
3937.35 1768
3937.95 1773
3938.54 1746
3939.13 1751
3939.72 1758
3940.32 1909
3940.91 1879
3941.50 1922
3942.09 1870
3942.69 1870
3943.28 1914
3943.87 1916
3944.46 1823
3945.06 1842
3945.65 1806
3946.24 1756
3946.83 1746
3947.43 1716
3948.02 1696
3948.61 1630
3949.21 1541
3949.80 1581
3950.39 1567
3950.98 1583
3951.58 1630
3952.17 1568
3952.76 1630
3953.36 1595
3953.95 1568
3954.54 1626
3955.14 1669
3955.73 1635
3956.32 1690
3956.92 1652
3957.51 1723
3958.11 1794
3958.70 1813
3959.29 1783
3959.89 1844
3960.48 1799
3961.07 1759
3961.67 1696
3962.26 1762
3962.86 1730
3963.45 1730
3964.04 1705
3964.64 1742
3965.23 1890
3965.83 1841
3966.42 1752
3967.02 1860
3967.61 1913
3968.20 1905
3968.80 1871
3969.39 1861
3969.99 1777
3970.58 1811
3971.18 1662
3971.77 1667
3972.37 1731
3972.96 1728
3973.56 1735
3974.15 1738
3974.75 1775
3975.34 1871
3975.94 1824
3976.53 1808
3977.13 1942
3977.72 2042
3978.32 2086
3978.91 1925
3979.51 1827
3980.10 1890
3980.70 1869
3981.29 1785
3981.89 1730
3982.48 1767
3983.08 1747
3983.68 1750
3984.27 1768
3984.87 1751
3985.46 1759
3986.06 1803
3986.65 1763
3987.25 1739
3987.85 1831
3988.44 1827
3989.04 1820
3989.63 1738
3990.23 1792
3990.83 1774
3991.42 1780
3992.02 1769
3992.61 1766
3993.21 1932
3993.81 1896
3994.40 1888
3995.00 1893
3995.60 1969
3996.19 1961
3996.79 1980
3997.39 1961
3997.98 2025
3998.58 1907
3999.18 1911
3999.77 1999
4000.37 1946
4000.97 1873
4001.56 1912
4002.16 1916
4002.76 1800
4003.35 1880
4003.95 1823
4004.55 1828
4005.15 1833
4005.74 1838
4006.34 1825
4006.94 1837
4007.53 1865
4008.13 1912
4008.73 1839
4009.33 1822
4009.92 1851
4010.52 1768
4011.12 1850
4011.72 1820
4012.32 1839
4012.91 1818
4013.51 1785
4014.11 1793
4014.71 1984
4015.30 1924
4015.90 1854
4016.50 1930
4017.10 1956
4017.70 1949
4018.29 1994
4018.89 2001
4019.49 2014
4020.09 2024
4020.69 1895
4021.29 1840
4021.88 1836
4022.48 1944
4023.08 1821
4023.68 1744
4024.28 1724
4024.88 1723
4025.48 1721
4026.07 1730
4026.67 1807
4027.27 1856
4027.87 1813
4028.47 1930
4029.07 1908
4029.67 1898
4030.27 1791
4030.87 1865
4031.47 1870
4032.06 1846
4032.66 1879
4033.26 1864
4033.86 1859
4034.46 1823
4035.06 1805
4035.66 1834
4036.26 1761
4036.86 1795
4037.46 1769
4038.06 1695
4038.66 1666
4039.26 1761
4039.86 1701
4040.46 1697
4041.06 1759
4041.66 1651
4042.26 1648
4042.86 1570
4043.46 1584
4044.06 1644
4044.66 1609
4045.26 1601
4045.86 1700
4046.46 1683
4047.06 1682
4047.66 1635
4048.26 1633
4048.86 1653
4049.46 1653
4050.06 1652
4050.66 1736
4051.26 1754
4051.86 1770
4052.46 1737
4053.06 1721
4053.66 1691
4054.27 1649
4054.87 1662
4055.47 1740
4056.07 1752
4056.67 1692
4057.27 1669
4057.87 1697
4058.47 1700
4059.07 1611
4059.67 1637
4060.28 1685
4060.88 1721
4061.48 1682
4062.08 1798
4062.68 1732
4063.28 1863
4063.88 1929
4064.49 1792
4065.09 1949
4065.69 1945
4066.29 2032
4066.89 2045
4067.49 2030
4068.10 2019
4068.70 1983
4069.30 1956
4069.90 1883
4070.50 1821
4071.11 1736
4071.71 1774
4072.31 1719
4072.91 1575
4073.52 1525
4074.12 1574
4074.72 1621
4075.32 1581
4075.92 1545
4076.53 1518
4077.13 1532
4077.73 1599
4078.34 1508
4078.94 1460
4079.54 1576
4080.14 1603
4080.75 1576
4081.35 1579
4081.95 1502
4082.55 1557
4083.16 1652
4083.76 1635
4084.36 1637
4084.97 1615
4085.57 1612
4086.17 1605
4086.78 1714
4087.38 1597
4087.98 1521
4088.59 1525
4089.19 1633
4089.79 1640
4090.40 1573
4091.00 1586
4091.60 1553
4092.21 1482
4092.81 1545
4093.41 1556
4094.02 1587
4094.62 1583
4095.23 1661
4095.83 1620
4096.43 1614
4097.04 1591
4097.64 1508
4098.25 1559
4098.85 1632
4099.45 1607
4100.06 1633
4100.66 1683
4101.27 1674
4101.87 1668
4102.48 1511
4103.08 1597
4103.68 1635
4104.29 1625
4104.89 1662
4105.50 1587
4106.10 1601
4106.71 1545
4107.31 1609
4107.92 1665
4108.52 1596
4109.13 1527
4109.73 1535
4110.34 1510
4110.94 1547
4111.55 1597
4112.15 1522
4112.76 1536
4113.36 1558
4113.97 1649
4114.57 1565
4115.18 1533
4115.78 1561
4116.39 1511
4116.99 1615
4117.60 1580
4118.21 1536
4118.81 1521
4119.42 1491
4120.02 1481
4120.63 1540
4121.23 1487
4121.84 1541
4122.45 1485
4123.05 1536
4123.66 1585
4124.26 1547
4124.87 1545
4125.48 1529
4126.08 1561
4126.69 1590
4127.29 1593
4127.90 1516
4128.51 1580
4129.11 1560
4129.72 1604
4130.33 1579
4130.93 1524
4131.54 1590
4132.15 1616
4132.75 1682
4133.36 1677
4133.97 1666
4134.57 1606
4135.18 1646
4135.79 1728
4136.39 1716
4137.00 1704
4137.61 1807
4138.21 1800
4138.82 1798
4139.43 1774
4140.04 1834
4140.64 1916
4141.25 1773
4141.86 1755
4142.46 1793
4143.07 1860
4143.68 1948
4144.29 1956
4144.89 1890
4145.50 1905
4146.11 1836
4146.72 1818
4147.32 1792
4147.93 1714
4148.54 1735
4149.15 1675
4149.76 1503
4150.36 1556
4150.97 1529
4151.58 1620
4152.19 1608
4152.80 1534
4153.40 1481
4154.01 1593
4154.62 1603
4155.23 1541
4155.84 1601
4156.45 1578
4157.05 1554
4157.66 1550
4158.27 1537
4158.88 1588
4159.49 1608
4160.10 1530
4160.71 1591
4161.31 1550
4161.92 1561
4162.53 1584
4163.14 1627
4163.75 1625
4164.36 1647
4164.97 1559
4165.58 1637
4166.19 1631
4166.79 1652
4167.40 1660
4168.01 1648
4168.62 1767
4169.23 1888
4169.84 1885
4170.45 1969
4171.06 1992
4171.67 2004
4172.28 2009
4172.89 2005
4173.50 2075
4174.11 2009
4174.72 2082
4175.33 2060
4175.94 1899
4176.55 1900
4177.16 1857
4177.77 1863
4178.38 1860
4178.99 1781
4179.60 1809
4180.21 1737
4180.82 1654
4181.43 1585
4182.04 1678
4182.65 1624
4183.26 1661
4183.87 1637
4184.48 1701
4185.09 1553
4185.70 1549
4186.31 1553
4186.92 1637
4187.53 1548
4188.14 1602
4188.75 1665
4189.36 1510
4189.97 1514
4190.58 1621
4191.20 1608
4191.81 1702
4192.42 1705
4193.03 1739
4193.64 1781
4194.25 1839
4194.86 1915
4195.47 1888
4196.08 1819
4196.70 1841
4197.31 1820
4197.92 1761
4198.53 1816
4199.14 1759
4199.75 1757
4200.36 1644
4200.98 1663
4201.59 1763
4202.20 1700
4202.81 1630
4203.42 1617
4204.03 1675
4204.65 1581
4205.26 1646
4205.87 1586
4206.48 1696
4207.09 1696
4207.71 1692
4208.32 1690
4208.93 1687
4209.54 1763
4210.16 1702
4210.77 1726
4211.38 1786
4211.99 1969
4212.60 1901
4213.22 1889
4213.83 1828
4214.44 1779
4215.05 1831
4215.67 1863
4216.28 1806
4216.89 1914
4217.51 2041
4218.12 1997
4218.73 2061
4219.34 2142
4219.96 2193
4220.57 2183
4221.18 2257
4221.80 2316
4222.41 2361
4223.02 2361
4223.64 2325
4224.25 2364
4224.86 2354
4225.48 2500
4226.09 2636
4226.70 2698
4227.32 2736
4227.93 2759
4228.54 3146
4229.16 3259
4229.77 3051
4230.39 2916
4231.00 2835
4231.61 2658
4232.23 2346
4232.84 2230
4233.45 2203
4234.07 2182
4234.68 2230
4235.30 2004
4235.91 2015
4236.53 1977
4237.14 1967
4237.75 1951
4238.37 1894
4238.98 1985
4239.60 2051
4240.21 1917
4240.83 1938
4241.44 1913
4242.05 1893
4242.67 1941
4243.28 1902
4243.90 1971
4244.51 1935
4245.13 2002
4245.74 1923
4246.36 1967
4246.97 1952
4247.59 1922
4248.20 2015
4248.82 1908
4249.43 1897
4250.05 1823
4250.66 1878
4251.28 1960
4251.89 1865
4252.51 1932
4253.13 1833
4253.74 1958
4254.36 1916
4254.97 1780
4255.59 1866
4256.20 1832
4256.82 1848
4257.43 1847
4258.05 1889
4258.67 1909
4259.28 1943
4259.90 1931
4260.51 1938
4261.13 1987
4261.75 2054
4262.36 2069
4262.98 2137
4263.59 2213
4264.21 2115
4264.83 2264
4265.44 2244
4266.06 2111
4266.67 2027
4267.29 1997
4267.91 1966
4268.52 1983
4269.14 1938
4269.76 1867
4270.37 1839
4270.99 1807
4271.61 1767
4272.22 1849
4272.84 1820
4273.46 1831
4274.07 1942
4274.69 1980
4275.31 1931
4275.93 1964
4276.54 2079
4277.16 2093
4277.78 1977
4278.39 2038
4279.01 2172
4279.63 2252
4280.25 2021
4280.86 1853
4281.48 1838
4282.10 1858
4282.72 1790
4283.33 1797
4283.95 1703
4284.57 1746
4285.19 1706
4285.80 1658
4286.42 1670
4287.04 1697
4287.66 1722
4288.28 1706
4288.89 1683
4289.51 1611
4290.13 1597
4290.75 1573
4291.37 1650
4291.98 1646
4292.60 1635
4293.22 1611
4293.84 1587
4294.46 1545
4295.08 1566
4295.69 1679
4296.31 1621
4296.93 1545
4297.55 1586
4298.17 1591
4298.79 1612
4299.41 1632
4300.03 1656
4300.64 1700
4301.26 1670
4301.88 1602
4302.50 1627
4303.12 1702
4303.74 1632
4304.36 1652
4304.98 1611
4305.60 1726
4306.22 1649
4306.83 1550
4307.45 1577
4308.07 1705
4308.69 1683
4309.31 1699
4309.93 1710
4310.55 1683
4311.17 1697
4311.79 1763
4312.41 1761
4313.03 1752
4313.65 1748
4314.27 1745
4314.89 1720
4315.51 1745
4316.13 1740
4316.75 1733
4317.37 1695
4317.99 1699
4318.61 1780
4319.23 1820
4319.85 1689
4320.47 1679
4321.09 1721
4321.71 1788
4322.33 1817
4322.95 1885
4323.57 1726
4324.19 1767
4324.81 1831
4325.43 2027
4326.05 2000
4326.67 2018
4327.30 1927
4327.92 1976
4328.54 2090
4329.16 2201
4329.78 2166
4330.40 2293
4331.02 2536
4331.64 2640
4332.26 2887
4332.88 3119
4333.51 3228
4334.13 3306
4334.75 3140
4335.37 3174
4335.99 2935
4336.61 2703
4337.23 2705
4337.86 2732
4338.48 2680
4339.10 2584
4339.72 2664
4340.34 2555
4340.96 2503
4341.59 2377
4342.21 2381
4342.83 2436
4343.45 2418
4344.07 2567
4344.69 2804
4345.32 3023
4345.94 3179
4346.56 3417
4347.18 3672
4347.81 3840
4348.43 3536
4349.05 3469
4349.67 3343
4350.29 3127
4350.92 2937
4351.54 2974
4352.16 2899
4352.78 2813
4353.41 2772
4354.03 2626
4354.65 2340
4355.28 2293
4355.90 2304
4356.52 2170
4357.14 2176
4357.77 2149
4358.39 2147
4359.01 2096
4359.64 2138
4360.26 2062
4360.88 2084
4361.50 2108
4362.13 1980
4362.75 2072
4363.37 2062
4364.00 1968
4364.62 1933
4365.25 1945
4365.87 1987
4366.49 1949
4367.12 1996
4367.74 1909
4368.36 1894
4368.99 1834
4369.61 1874
4370.23 1824
4370.86 1812
4371.48 1791
4372.11 1805
4372.73 1811
4373.35 1754
4373.98 1816
4374.60 1809
4375.23 1870
4375.85 1739
4376.47 1825
4377.10 1678
4377.72 1745
4378.35 1776
4378.97 1756
4379.60 1769
4380.22 1748
4380.85 1776
4381.47 1781
4382.10 1729
4382.72 1796
4383.34 1750
4383.97 1769
4384.59 1883
4385.22 1877
4385.84 1846
4386.47 1819
4387.09 1761
4387.72 1912
4388.34 1888
4388.97 1902
4389.59 2009
4390.22 1990
4390.85 2024
4391.47 2064
4392.10 1943
4392.72 1937
4393.35 2012
4393.97 1974
4394.60 2008
4395.22 1804
4395.85 1713
4396.47 1729
4397.10 1710
4397.73 1676
4398.35 1678
4398.98 1678
4399.60 1736
4400.23 1781
4400.86 1674
4401.48 1614
4402.11 1647
4402.73 1686
4403.36 1661
4403.99 1698
4404.61 1764
4405.24 1717
4405.87 1641
4406.49 1710
4407.12 1666
4407.74 1613
4408.37 1621
4409.00 1698
4409.62 1637
4410.25 1622
4410.88 1668
4411.50 1705
4412.13 1745
4412.76 1651
4413.38 1609
4414.01 1604
4414.64 1615
4415.27 1686
4415.89 1605
4416.52 1677
4417.15 1676
4417.77 1757
4418.40 1645
4419.03 1676
4419.66 1588
4420.28 1695
4420.91 1683
4421.54 1594
4422.17 1689
4422.79 1700
4423.42 1600
4424.05 1530
4424.68 1608
4425.30 1519
4425.93 1540
4426.56 1552
4427.19 1481
4427.82 1459
4428.44 1415
4429.07 1465
4429.70 1490
4430.33 1536
4430.96 1522
4431.58 1569
4432.21 1552
4432.84 1605
4433.47 1561
4434.10 1506
4434.73 1622
4435.35 1535
4435.98 1531
4436.61 1554
4437.24 1518
4437.87 1568
4438.50 1556
4439.13 1571
4439.75 1540
4440.38 1518
4441.01 1486
4441.64 1571
4442.27 1524
4442.90 1413
4443.53 1469
4444.16 1550
4444.79 1560
4445.42 1555
4446.04 1599
4446.67 1565
4447.30 1600
4447.93 1541
4448.56 1579
4449.19 1526
4449.82 1665
4450.45 1617
4451.08 1514
4451.71 1574
4452.34 1502
4452.97 1544
4453.60 1686
4454.23 1667
4454.86 1623
4455.49 1628
4456.12 1747
4456.75 1708
4457.38 1724
4458.01 1722
4458.64 1636
4459.27 1693
4459.90 1607
4460.53 1628
4461.16 1587
4461.79 1519
4462.42 1521
4463.05 1515
4463.68 1509
4464.31 1527
4464.94 1523
4465.57 1511
4466.20 1468
4466.83 1433
4467.46 1458
4468.09 1471
4468.73 1558
4469.36 1513
4469.99 1466
4470.62 1489
4471.25 1442
4471.88 1476
4472.51 1468
4473.14 1499
4473.77 1570
4474.40 1427
4475.04 1480
4475.67 1514
4476.30 1492
4476.93 1473
4477.56 1493
4478.19 1566
4478.82 1523
4479.46 1470
4480.09 1499
4480.72 1501
4481.35 1476
4481.98 1580
4482.61 1551
4483.25 1618
4483.88 1574
4484.51 1519
4485.14 1550
4485.77 1618
4486.41 1639
4487.04 1628
4487.67 1596
4488.30 1598
4488.93 1661
4489.57 1708
4490.20 1661
4490.83 1639
4491.46 1614
4492.10 1580
4492.73 1514
4493.36 1547
4493.99 1587
4494.63 1587
4495.26 1553
4495.89 1667
4496.52 1725
4497.16 1664
4497.79 1683
4498.42 1659
4499.06 1695
4499.69 1779
4500.32 1819
4500.96 1939
4501.59 2065
4502.22 2180
4502.86 2091
4503.49 2010
4504.12 2089
4504.75 2023
4505.39 1951
4506.02 1988
4506.66 1901
4507.29 1875
4507.92 1842
4508.56 1803
4509.19 1818
4509.82 1814
4510.46 1739
4511.09 1756
4511.72 1710
4512.36 1715
4512.99 1769
4513.63 1760
4514.26 1782
4514.89 1726
4515.53 1827
4516.16 1704
4516.80 1579
4517.43 1699
4518.07 1667
4518.70 1625
4519.33 1605
4519.97 1609
4520.60 1685
4521.24 1652
4521.87 1636
4522.51 1715
4523.14 1715
4523.78 1773
4524.41 1776
4525.05 1795
4525.68 1810
4526.32 1946
4526.95 2035
4527.59 2043
4528.22 2347
4528.86 2642
4529.49 2912
4530.13 3308
4530.76 3620
4531.40 4012
4532.03 4218
4532.67 4315
4533.30 4364
4533.94 4060
4534.57 3749
4535.21 3666
4535.84 3205
4536.48 2915
4537.11 2544
4537.75 2214
4538.39 2138
4539.02 1989
4539.66 1880
4540.29 1828
4540.93 1760
4541.57 1682
4542.20 1679
4542.84 1657
4543.47 1736
4544.11 1572
4544.75 1663
4545.38 1656
4546.02 1661
4546.65 1643
4547.29 1711
4547.93 1705
4548.56 1747
4549.20 1706
4549.84 1680
4550.47 1764
4551.11 1662
4551.75 1726
4552.38 1673
4553.02 1687
4553.66 1732
4554.29 1705
4554.93 1623
4555.57 1589
4556.20 1612
4556.84 1631
4557.48 1614
4558.11 1659
4558.75 1718
4559.39 1747
4560.03 1766
4560.66 1748
4561.30 1803
4561.94 1711
4562.58 1777
4563.21 1764
4563.85 1730
4564.49 1782
4565.13 1870
4565.76 1905
4566.40 1939
4567.04 1889
4567.68 1925
4568.31 2030
4568.95 2011
4569.59 1997
4570.23 2044
4570.87 2100
4571.50 2118
4572.14 2074
4572.78 2112
4573.42 2064
4574.06 2003
4574.69 1991
4575.33 1968
4575.97 1955
4576.61 1844
4577.25 1897
4577.89 1849
4578.53 1796
4579.16 1750
4579.80 1716
4580.44 1688
4581.08 1657
4581.72 1695
4582.36 1686
4583.00 1648
4583.63 1613
4584.27 1729
4584.91 1695
4585.55 1651
4586.19 1636
4586.83 1564
4587.47 1614
4588.11 1707
4588.75 1632
4589.39 1750
4590.03 1861
4590.67 1813
4591.30 1908
4591.94 1906
4592.58 1979
4593.22 2000
4593.86 1946
4594.50 1973
4595.14 1848
4595.78 1802
4596.42 1648
4597.06 1655
4597.70 1596
4598.34 1581
4598.98 1610
4599.62 1580
4600.26 1567
4600.90 1650
4601.54 1652
4602.18 1643
4602.82 1615
4603.46 1620
4604.10 1609
4604.74 1717
4605.38 1652
4606.02 1666
4606.66 1630
4607.30 1737
4607.94 1674
4608.59 1688
4609.23 1765
4609.87 1722
4610.51 1716
4611.15 1787
4611.79 1647
4612.43 1611
4613.07 1712
4613.71 1741
4614.35 1643
4614.99 1585
4615.64 1599
4616.28 1570
4616.92 1717
4617.56 1616
4618.20 1554
4618.84 1516
4619.48 1569
4620.12 1611
4620.77 1535
4621.41 1556
4622.05 1509
4622.69 1542
4623.33 1572
4623.97 1536
4624.62 1541
4625.26 1454
4625.90 1450
4626.54 1499
4627.18 1515
4627.82 1484
4628.47 1503
4629.11 1563
4629.75 1690
4630.39 1676
4631.03 1651
4631.68 1734
4632.32 1770
4632.96 1705
4633.60 1783
4634.25 1904
4634.89 1866
4635.53 1834
4636.17 1862
4636.82 1854
4637.46 1875
4638.10 1920
4638.74 1930
4639.39 1929
4640.03 1900
4640.67 1900
4641.32 1853
4641.96 1917
4642.60 1760
4643.24 1733
4643.89 1699
4644.53 1673
4645.17 1624
4645.82 1632
4646.46 1712
4647.10 1660
4647.75 1700
4648.39 1634
4649.03 1542
4649.68 1566
4650.32 1626
4650.96 1700
4651.61 1719
4652.25 1730
4652.89 1707
4653.54 1674
4654.18 1689
4654.83 1708
4655.47 1629
4656.11 1601
4656.76 1544
4657.40 1566
4658.05 1583
4658.69 1569
4659.33 1510
4659.98 1529
4660.62 1488
4661.27 1531
4661.91 1432
4662.56 1408
4663.20 1475
4663.84 1424
4664.49 1493
4665.13 1485
4665.78 1480
4666.42 1499
4667.07 1438
4667.71 1463
4668.36 1444
4669.00 1410
4669.65 1485
4670.29 1470
4670.94 1427
4671.58 1407
4672.23 1429
4672.87 1525
4673.52 1470
4674.16 1453
4674.81 1447
4675.45 1468
4676.10 1421
4676.74 1430
4677.39 1459
4678.03 1512
4678.68 1578
4679.32 1665
4679.97 1596
4680.62 1448
4681.26 1506
4681.91 1565
4682.55 1530
4683.20 1452
4683.84 1534
4684.49 1560
4685.14 1516
4685.78 1516
4686.43 1601
4687.07 1594
4687.72 1563
4688.37 1523
4689.01 1570
4689.66 1432
4690.30 1516
4690.95 1594
4691.60 1654
4692.24 1621
4692.89 1597
4693.54 1567
4694.18 1630
4694.83 1549
4695.48 1576
4696.12 1676
4696.77 1666
4697.42 1718
4698.06 1574
4698.71 1624
4699.36 1684
4700.00 1744
4700.65 1693
4701.30 1903
4701.94 1794
4702.59 1742
4703.24 1756
4703.89 1668
4704.53 1634
4705.18 1561
4705.83 1564
4706.48 1550
4707.12 1574
4707.77 1591
4708.42 1536
4709.07 1550
4709.71 1535
4710.36 1579
4711.01 1558
4711.66 1558
4712.30 1624
4712.95 1649
4713.60 1611
4714.25 1544
4714.90 1512
4715.54 1567
4716.19 1596
4716.84 1457
4717.49 1562
4718.14 1608
4718.78 1612
4719.43 1501
4720.08 1456
4720.73 1630
4721.38 1671
4722.03 1594
4722.67 1628
4723.32 1606
4723.97 1555
4724.62 1552
4725.27 1559
4725.92 1621
4726.57 1573
4727.22 1645
4727.86 1668
4728.51 1690
4729.16 1637
4729.81 1660
4730.46 1632
4731.11 1669
4731.76 1650
4732.41 1557
4733.06 1570
4733.71 1579
4734.36 1573
4735.00 1559
4735.65 1492
4736.30 1532
4736.95 1609
4737.60 1606
4738.25 1593
4738.90 1509
4739.55 1588
4740.20 1600
4740.85 1616
4741.50 1619
4742.15 1580
4742.80 1676
4743.45 1757
4744.10 1715
4744.75 1627
4745.40 1686
4746.05 1580
4746.70 1576
4747.35 1525
4748.00 1571
4748.65 1660
4749.30 1548
4749.95 1583
4750.60 1691
4751.25 1651
4751.90 1651
4752.55 1600
4753.20 1589
4753.85 1672
4754.51 1684
4755.16 1695
4755.81 1660
4756.46 1637
4757.11 1633
4757.76 1582
4758.41 1619
4759.06 1620
4759.71 1630
4760.36 1601
4761.01 1565
4761.67 1622
4762.32 1762
4762.97 1753
4763.62 1681
4764.27 1668
4764.92 1653
4765.57 1674
4766.22 1722
4766.88 1627
4767.53 1611
4768.18 1601
4768.83 1678
4769.48 1634
4770.13 1546
4770.79 1577
4771.44 1597
4772.09 1586
4772.74 1561
4773.39 1610
4774.05 1601
4774.70 1684
4775.35 1682
4776.00 1569
4776.65 1565
4777.31 1510
4777.96 1533
4778.61 1506
4779.26 1549
4779.92 1600
4780.57 1504
4781.22 1589
4781.87 1556
4782.53 1493
4783.18 1531
4783.83 1499
4784.48 1559
4785.14 1606
4785.79 1576
4786.44 1601
4787.10 1610
4787.75 1565
4788.40 1605
4789.05 1696
4789.71 1653
4790.36 1619
4791.01 1741
4791.67 1698
4792.32 1587
4792.97 1623
4793.63 1643
4794.28 1637
4794.93 1631
4795.59 1723
4796.24 1642
4796.89 1607
4797.55 1620
4798.20 1696
4798.86 1764
4799.51 1776
4800.16 1758
4800.82 1844
4801.47 1920
4802.12 1929
4802.78 1870
4803.43 1860
4804.09 1878
4804.74 1762
4805.39 1811
4806.05 1700
4806.70 1803
4807.36 1644
4808.01 1707
4808.67 1658
4809.32 1695
4809.98 1652
4810.63 1689
4811.28 1586
4811.94 1560
4812.59 1740
4813.25 1706
4813.90 1666
4814.56 1739
4815.21 1686
4815.87 1709
4816.52 1731
4817.18 1736
4817.83 1672
4818.49 1799
4819.14 1837
4819.80 1896
4820.45 1986
4821.11 2022
4821.76 1970
4822.42 1979
4823.07 2063
4823.73 2073
4824.38 2048
4825.04 2019
4825.70 2059
4826.35 2020
4827.01 1968
4827.66 1927
4828.32 1867
4828.97 1973
4829.63 1903
4830.29 1905
4830.94 2000
4831.60 1888
4832.25 2061
4832.91 2040
4833.57 2042
4834.22 2116
4834.88 2048
4835.53 2046
4836.19 2082
4836.85 2092
4837.50 2174
4838.16 2149
4838.82 2109
4839.47 2257
4840.13 2305
4840.79 2236
4841.44 2157
4842.10 2028
4842.76 2089
4843.41 2211
4844.07 2051
4844.73 2138
4845.38 2150
4846.04 2098
4846.70 2158
4847.35 2145
4848.01 2139
4848.67 2245
4849.32 2272
4849.98 2367
4850.64 2403
4851.30 2389
4851.95 2400
4852.61 2398
4853.27 2424
4853.93 2310
4854.58 2243
4855.24 2216
4855.90 2336
4856.56 2465
4857.21 2431
4857.87 2641
4858.53 2699
4859.19 2854
4859.84 2726
4860.50 2735
4861.16 2655
4861.82 2574
4862.48 2396
4863.13 2277
4863.79 2305
4864.45 2320
4865.11 2252
4865.77 2241
4866.43 2393
4867.08 2369
4867.74 2351
4868.40 2478
4869.06 2345
4869.72 2297
4870.38 2230
4871.03 2259
4871.69 2175
4872.35 2110
4873.01 2158
4873.67 2114
4874.33 2028
4874.99 2073
4875.65 2058
4876.31 2066
4876.96 2081
4877.62 2110
4878.28 2195
4878.94 2155
4879.60 2179
4880.26 2177
4880.92 2077
4881.58 2108
4882.24 1952
4882.90 1943
4883.56 2040
4884.22 1981
4884.88 1868
4885.54 1927
4886.19 1905
4886.85 1963
4887.51 1874
4888.17 1880
4888.83 1912
4889.49 1913
4890.15 1971
4890.81 1805
4891.47 1834
4892.13 1936
4892.79 2071
4893.45 1959
4894.11 1801
4894.77 1840
4895.43 1834
4896.09 1798
4896.76 1747
4897.42 1749
4898.08 1764
4898.74 1867
4899.40 1906
4900.06 1915
4900.72 1961
4901.38 1893
4902.04 1895
4902.70 1877
4903.36 1866
4904.02 1791
4904.68 1717
4905.34 1699
4906.00 1662
4906.67 1610
4907.33 1648
4907.99 1715
4908.65 1692
4909.31 1659
4909.97 1646
4910.63 1601
4911.29 1634
4911.96 1665
4912.62 1645
4913.28 1608
4913.94 1561
4914.60 1659
4915.26 1595
4915.92 1587
4916.59 1539
4917.25 1562
4917.91 1566
4918.57 1602
4919.23 1580
4919.90 1487
4920.56 1518
4921.22 1637
4921.88 1555
4922.54 1443
4923.21 1484
4923.87 1482
4924.53 1440
4925.19 1470
4925.85 1433
4926.52 1386
4927.18 1383
4927.84 1368
4928.50 1456
4929.17 1383
4929.83 1515
4930.49 1496
4931.15 1581
4931.82 1625
4932.48 1456
4933.14 1462
4933.81 1540
4934.47 1541
4935.13 1472
4935.79 1457
4936.46 1515
4937.12 1430
4937.78 1485
4938.45 1425
4939.11 1456
4939.77 1480
4940.44 1464
4941.10 1451
4941.76 1466
4942.43 1456
4943.09 1456
4943.75 1491
4944.42 1507
4945.08 1482
4945.74 1488
4946.41 1458
4947.07 1501
4947.74 1461
4948.40 1426
4949.06 1424
4949.73 1362
4950.39 1402
4951.05 1417
4951.72 1397
4952.38 1408
4953.05 1418
4953.71 1436
4954.38 1383
4955.04 1408
4955.70 1528
4956.37 1354
4957.03 1428
4957.70 1470
4958.36 1425
4959.03 1522
4959.69 1613
4960.36 1672
4961.02 1765
4961.68 1792
4962.35 1928
4963.01 1934
4963.68 1999
4964.34 1832
4965.01 1782
4965.67 1857
4966.34 1737
4967.00 1598
4967.67 1554
4968.33 1539
4969.00 1571
4969.66 1530
4970.33 1514
4971.00 1522
4971.66 1515
4972.33 1519
4972.99 1557
4973.66 1510
4974.32 1409
4974.99 1418
4975.65 1504
4976.32 1524
4976.99 1477
4977.65 1425
4978.32 1461
4978.98 1531
4979.65 1398
4980.31 1364
4980.98 1417
4981.65 1432
4982.31 1367
4982.98 1353
4983.64 1365
4984.31 1468
4984.98 1451
4985.64 1387
4986.31 1448
4986.98 1417
4987.64 1374
4988.31 1323
4988.98 1431
4989.64 1392
4990.31 1385
4990.98 1293
4991.64 1387
4992.31 1400
4992.98 1385
4993.64 1386
4994.31 1374
4994.98 1424
4995.64 1387
4996.31 1305
4996.98 1356
4997.64 1304
4998.31 1335
4998.98 1385
4999.65 1277
5000.31 1297
5000.98 1287
5001.65 1285
5002.32 1315
5002.98 1370
5003.65 1323
5004.32 1290
5004.99 1331
5005.65 1268
5006.32 1248
5006.99 1354
5007.66 1283
5008.32 1304
5008.99 1286
5009.66 1302
5010.33 1282
5011.00 1353
5011.66 1352
5012.33 1290
5013.00 1254
5013.67 1334
5014.34 1354
5015.01 1337
5015.67 1333
5016.34 1279
5017.01 1315
5017.68 1243
5018.35 1335
5019.02 1339
5019.68 1348
5020.35 1322
5021.02 1314
5021.69 1387
5022.36 1438
5023.03 1404
5023.70 1407
5024.37 1416
5025.03 1349
5025.70 1447
5026.37 1409
5027.04 1370
5027.71 1331
5028.38 1340
5029.05 1380
5029.72 1222
5030.39 1264
5031.06 1344
5031.73 1300
5032.40 1322
5033.07 1290
5033.73 1278
5034.40 1343
5035.07 1306
5035.74 1262
5036.41 1293
5037.08 1266
5037.75 1316
5038.42 1370
5039.09 1320
5039.76 1241
5040.43 1291
5041.10 1321
5041.77 1299
5042.44 1351
5043.11 1345
5043.78 1339
5044.45 1398
5045.12 1322
5045.79 1378
5046.46 1340
5047.13 1326
5047.81 1293
5048.48 1272
5049.15 1310
5049.82 1372
5050.49 1356
5051.16 1339
5051.83 1340
5052.50 1360
5053.17 1358
5053.84 1302
5054.51 1329
5055.18 1321
5055.85 1302
5056.53 1236
5057.20 1262
5057.87 1273
5058.54 1284
5059.21 1304
5059.88 1229
5060.55 1297
5061.22 1294
5061.89 1285
5062.57 1280
5063.24 1336
5063.91 1356
5064.58 1393
5065.25 1341
5065.92 1260
5066.60 1335
5067.27 1302
5067.94 1252
5068.61 1231
5069.28 1301
5069.96 1246
5070.63 1317
5071.30 1271
5071.97 1257
5072.64 1226
5073.32 1314
5073.99 1285
5074.66 1303
5075.33 1311
5076.00 1383
5076.68 1316
5077.35 1272
5078.02 1318
5078.69 1341
5079.37 1388
5080.04 1356
5080.71 1444
5081.38 1410
5082.06 1362
5082.73 1368
5083.40 1363
5084.08 1358
5084.75 1380
5085.42 1316
5086.09 1355
5086.77 1404
5087.44 1396
5088.11 1424
5088.79 1474
5089.46 1497
5090.13 1580
5090.81 1534
5091.48 1591
5092.15 1602
5092.83 1607
5093.50 1603
5094.17 1505
5094.85 1490
5095.52 1453
5096.19 1492
5096.87 1446
5097.54 1432
5098.22 1367
5098.89 1333
5099.56 1426
5100.24 1338
5100.91 1325
5101.59 1360
5102.26 1430
5102.93 1407
5103.61 1402
5104.28 1417
5104.96 1420
5105.63 1412
5106.31 1480
5106.98 1453
5107.65 1404
5108.33 1451
5109.00 1409
5109.68 1348
5110.35 1282
5111.03 1291
5111.70 1403
5112.38 1314
5113.05 1337
5113.73 1370
5114.40 1350
5115.08 1378
5115.75 1388
5116.43 1450
5117.10 1470
5117.78 1512
5118.45 1647
5119.13 1769
5119.80 1652
5120.48 1700
5121.15 1825
5121.83 1814
5122.50 1733
5123.18 1581
5123.85 1514
5124.53 1552
5125.20 1499
5125.88 1470
5126.56 1452
5127.23 1388
5127.91 1410
5128.58 1425
5129.26 1432
5129.93 1398
5130.61 1458
5131.29 1270
5131.96 1328
5132.64 1400
5133.31 1426
5133.99 1439
5134.67 1531
5135.34 1516
5136.02 1462
5136.70 1424
5137.37 1459
5138.05 1497
5138.73 1436
5139.40 1425
5140.08 1429
5140.75 1385
5141.43 1442
5142.11 1432
5142.78 1491
5143.46 1420
5144.14 1338
5144.82 1335
5145.49 1385
5146.17 1266
5146.85 1277
5147.52 1279
5148.20 1272
5148.88 1292
5149.55 1352
5150.23 1321
5150.91 1378
5151.59 1386
5152.26 1305
5152.94 1275
5153.62 1323
5154.30 1329
5154.97 1367
5155.65 1329
5156.33 1269
5157.01 1291
5157.68 1329
5158.36 1343
5159.04 1399
5159.72 1378
5160.40 1370
5161.07 1335
5161.75 1326
5162.43 1325
5163.11 1378
5163.79 1336
5164.46 1323
5165.14 1266
5165.82 1278
5166.50 1264
5167.18 1377
5167.86 1365
5168.53 1328
5169.21 1340
5169.89 1267
5170.57 1224
5171.25 1260
5171.93 1292
5172.61 1230
5173.28 1312
5173.96 1352
5174.64 1275
5175.32 1290
5176.00 1276
5176.68 1350
5177.36 1297
5178.04 1221
5178.72 1307
5179.39 1311
5180.07 1289
5180.75 1312
5181.43 1338
5182.11 1273
5182.79 1286
5183.47 1272
5184.15 1266
5184.83 1307
5185.51 1261
5186.19 1320
5186.87 1204
5187.55 1210
5188.23 1232
5188.91 1206
5189.59 1236
5190.27 1336
5190.95 1257
5191.63 1269
5192.31 1195
5192.99 1269
5193.67 1263
5194.35 1220
5195.03 1267
5195.71 1265
5196.39 1237
5197.07 1254
5197.75 1287
5198.43 1279
5199.11 1206
5199.79 1255
5200.47 1313
5201.15 1249
5201.83 1294
5202.51 1294
5203.19 1289
5203.87 1276
5204.55 1278
5205.24 1307
5205.92 1277
5206.60 1243
5207.28 1285
5207.96 1297
5208.64 1237
5209.32 1337
5210.00 1335
5210.68 1283
5211.36 1315
5212.05 1321
5212.73 1348
5213.41 1373
5214.09 1370
5214.77 1352
5215.45 1412
5216.13 1353
5216.82 1443
5217.50 1437
5218.18 1436
5218.86 1505
5219.54 1357
5220.22 1385
5220.91 1369
5221.59 1327
5222.27 1491
5222.95 1453
5223.63 1493
5224.32 1535
5225.00 1432
5225.68 1433
5226.36 1350
5227.05 1331
5227.73 1349
5228.41 1365
5229.09 1355
5229.77 1319
5230.46 1313
5231.14 1290
5231.82 1343
5232.50 1406
5233.19 1286
5233.87 1277
5234.55 1390
5235.24 1454
5235.92 1381
5236.60 1305
5237.28 1378
5237.97 1385
5238.65 1442
5239.33 1424
5240.02 1457
5240.70 1434
5241.38 1382
5242.07 1379
5242.75 1412
5243.43 1337
5244.12 1441
5244.80 1373
5245.48 1351
5246.17 1313
5246.85 1375
5247.53 1387
5248.22 1362
5248.90 1440
5249.58 1378
5250.27 1342
5250.95 1385
5251.64 1419
5252.32 1426
5253.00 1470
5253.69 1424
5254.37 1365
5255.06 1392
5255.74 1359
5256.42 1321
5257.11 1311
5257.79 1354
5258.48 1332
5259.16 1376
5259.85 1327
5260.53 1394
5261.21 1400
5261.90 1408
5262.58 1471
5263.27 1431
5263.95 1547
5264.64 1476
5265.32 1426
5266.01 1358
5266.69 1446
5267.38 1382
5268.06 1429
5268.75 1400
5269.43 1395
5270.12 1407
5270.80 1424
5271.49 1397
5272.17 1351
5272.86 1378
5273.54 1313
5274.23 1365
5274.91 1455
5275.60 1382
5276.28 1347
5276.97 1403
5277.66 1396
5278.34 1369
5279.03 1334
5279.71 1471
5280.40 1581
5281.08 1546
5281.77 1542
5282.46 1515
5283.14 1584
5283.83 1594
5284.51 1509
5285.20 1533
5285.89 1493
5286.57 1401
5287.26 1382
5287.94 1360
5288.63 1380
5289.32 1339
5290.00 1428
5290.69 1446
5291.38 1391
5292.06 1434
5292.75 1405
5293.44 1408
5294.12 1506
5294.81 1454
5295.50 1464
5296.18 1521
5296.87 1565
5297.56 1496
5298.24 1475
5298.93 1454
5299.62 1546
5300.30 1627
5300.99 1543
5301.68 1578
5302.37 1665
5303.05 1702
5303.74 1825
5304.43 1880
5305.11 1753
5305.80 1797
5306.49 1811
5307.18 1899
5307.86 1782
5308.55 1700
5309.24 1749
5309.93 1701
5310.61 1731
5311.30 1838
5311.99 1842
5312.68 1973
5313.37 2057
5314.05 2076
5314.74 2156
5315.43 2148
5316.12 2102
5316.81 2096
5317.49 2052
5318.18 2019
5318.87 1941
5319.56 1938
5320.25 1874
5320.94 1851
5321.62 1813
5322.31 1774
5323.00 1730
5323.69 1716
5324.38 1607
5325.07 1541
5325.76 1570
5326.44 1546
5327.13 1549
5327.82 1462
5328.51 1530
5329.20 1501
5329.89 1496
5330.58 1487
5331.27 1465
5331.96 1423
5332.64 1480
5333.33 1455
5334.02 1518
5334.71 1499
5335.40 1470
5336.09 1426
5336.78 1446
5337.47 1493
5338.16 1504
5338.85 1476
5339.54 1445
5340.23 1501
5340.92 1575
5341.61 1567
5342.30 1541
5342.99 1610
5343.68 1565
5344.37 1594
5345.06 1526
5345.75 1552
5346.44 1591
5347.13 1695
5347.82 1762
5348.51 1953
5349.20 2029
5349.89 2166
5350.58 2308
5351.27 2342
5351.96 2379
5352.65 2340
5353.34 2321
5354.03 2198
5354.72 2043
5355.41 1901
5356.10 1740
5356.79 1671
5357.48 1641
5358.17 1530
5358.86 1534
5359.56 1452
5360.25 1517
5360.94 1530
5361.63 1518
5362.32 1452
5363.01 1446
5363.70 1448
5364.39 1399
5365.08 1417
5365.77 1341
5366.47 1380
5367.16 1357
5367.85 1306
5368.54 1364
5369.23 1455
5369.92 1464
5370.61 1369
5371.31 1401
5372.00 1318
5372.69 1316
5373.38 1432
5374.07 1374
5374.77 1363
5375.46 1363
5376.15 1464
5376.84 1361
5377.53 1366
5378.22 1354
5378.92 1406
5379.61 1434
5380.30 1434
5380.99 1398
5381.69 1316
5382.38 1314
5383.07 1315
5383.76 1305
5384.46 1286
5385.15 1370
5385.84 1389
5386.53 1411
5387.23 1514
5387.92 1528
5388.61 1554
5389.30 1512
5390.00 1530
5390.69 1509
5391.38 1534
5392.08 1560
5392.77 1476
5393.46 1482
5394.15 1406
5394.85 1459
5395.54 1405
5396.23 1394
5396.93 1429
5397.62 1378
5398.31 1399
5399.01 1365
5399.70 1387
5400.39 1352
5401.09 1339
5401.78 1361
5402.48 1401
5403.17 1431
5403.86 1465
5404.56 1398
5405.25 1412
5405.94 1424
5406.64 1455
5407.33 1365
5408.03 1350
5408.72 1463
5409.41 1424
5410.11 1325
5410.80 1382
5411.50 1435
5412.19 1345
5412.88 1418
5413.58 1375
5414.27 1350
5414.97 1377
5415.66 1386
5416.36 1407
5417.05 1367
5417.75 1356
5418.44 1370
5419.14 1375
5419.83 1409
5420.52 1424
5421.22 1383
5421.91 1362
5422.61 1489
5423.30 1454
5424.00 1422
5424.69 1482
5425.39 1475
5426.08 1419
5426.78 1482
5427.48 1446
5428.17 1432
5428.87 1418
5429.56 1406
5430.26 1511
5430.95 1429
5431.65 1451
5432.34 1430
5433.04 1407
5433.73 1376
5434.43 1483
5435.13 1514
5435.82 1443
5436.52 1524
5437.21 1452
5437.91 1547
5438.60 1469
5439.30 1451
5440.00 1433
5440.69 1373
5441.39 1461
5442.09 1443
5442.78 1467
5443.48 1457
5444.17 1520
5444.87 1596
5445.57 1637
5446.26 1754
5446.96 1860
5447.66 1932
5448.35 1886
5449.05 1936
5449.75 1979
5450.44 1921
5451.14 1882
5451.84 1828
5452.53 1814
5453.23 1788
5453.93 1678
5454.62 1655
5455.32 1589
5456.02 1593
5456.71 1594
5457.41 1591
5458.11 1631
5458.81 1635
5459.50 1618
5460.20 1629
5460.90 1527
5461.60 1700
5462.29 1695
5462.99 1688
5463.69 1736
5464.39 1809
5465.08 1775
5465.78 1727
5466.48 1695
5467.18 1747
5467.87 1739
5468.57 1681
5469.27 1641
5469.97 1620
5470.67 1577
5471.36 1580
5472.06 1686
5472.76 1701
5473.46 1705
5474.16 1685
5474.85 1707
5475.55 1644
5476.25 1726
5476.95 1779
5477.65 1911
5478.35 1973
5479.05 2044
5479.74 2141
5480.44 2226
5481.14 2497
5481.84 2554
5482.54 2379
5483.24 2273
5483.94 2310
5484.63 2238
5485.33 2069
5486.03 2030
5486.73 2063
5487.43 1927
5488.13 2026
5488.83 1949
5489.53 1895
5490.23 1957
5490.93 1973
5491.63 1959
5492.33 2024
5493.02 2028
5493.72 2079
5494.42 2054
5495.12 2063
5495.82 2228
5496.52 2234
5497.22 2169
5497.92 2295
5498.62 2461
5499.32 2697
5500.02 2977
5500.72 3419
5501.42 3785
5502.12 3885
5502.82 3941
5503.52 3724
5504.22 3322
5504.92 2976
5505.62 2708
5506.32 2414
5507.02 2206
5507.72 2031
5508.42 1939
5509.12 1891
5509.82 1875
5510.52 1926
5511.23 1816
5511.93 1776
5512.63 1876
5513.33 1843
5514.03 1933
5514.73 2046
5515.43 1935
5516.13 1922
5516.83 1967
5517.53 1998
5518.23 1933
5518.93 1833
5519.64 1966
5520.34 2013
5521.04 1932
5521.74 1969
5522.44 1939
5523.14 1866
5523.84 1783
5524.54 1707
5525.25 1671
5525.95 1700
5526.65 1602
5527.35 1583
5528.05 1574
5528.75 1679
5529.46 1677
5530.16 1692
5530.86 1590
5531.56 1556
5532.26 1564
5532.96 1588
5533.67 1565
5534.37 1576
5535.07 1579
5535.77 1570
5536.48 1587
5537.18 1579
5537.88 1640
5538.58 1610
5539.28 1600
5539.99 1575
5540.69 1634
5541.39 1585
5542.09 1635
5542.80 1596
5543.50 1555
5544.20 1608
5544.90 1512
5545.61 1508
5546.31 1545
5547.01 1611
5547.72 1576
5548.42 1605
5549.12 1548
5549.83 1519
5550.53 1489
5551.23 1477
5551.93 1518
5552.64 1540
5553.34 1589
5554.04 1467
5554.75 1516
5555.45 1557
5556.15 1477
5556.86 1453
5557.56 1521
5558.26 1500
5558.97 1470
5559.67 1455
5560.38 1539
5561.08 1586
5561.78 1603
5562.49 1570
5563.19 1589
5563.89 1593
5564.60 1543
5565.30 1619
5566.01 1588
5566.71 1636
5567.41 1571
5568.12 1483
5568.82 1548
5569.53 1571
5570.23 1495
5570.94 1496
5571.64 1504
5572.35 1456
5573.05 1473
5573.75 1544
5574.46 1502
5575.16 1446
5575.87 1516
5576.57 1507
5577.28 1571
5577.98 1510
5578.69 1420
5579.39 1491
5580.10 1517
5580.80 1477
5581.51 1401
5582.21 1408
5582.92 1405
5583.62 1434
5584.33 1426
5585.03 1396
5585.74 1390
5586.44 1409
5587.15 1410
5587.85 1376
5588.56 1461
5589.27 1400
5589.97 1354
5590.68 1377
5591.38 1415
5592.09 1405
5592.79 1454
5593.50 1345
5594.21 1440
5594.91 1428
5595.62 1345
5596.32 1369
5597.03 1320
5597.73 1346
5598.44 1388
5599.15 1398
5599.85 1333
5600.56 1299
5601.27 1294
5601.97 1329
5602.68 1316
5603.38 1314
5604.09 1352
5604.80 1398
5605.50 1446
5606.21 1404
5606.92 1339
5607.62 1384
5608.33 1337
5609.04 1406
5609.74 1385
5610.45 1331
5611.16 1360
5611.87 1367
5612.57 1420
5613.28 1402
5613.99 1330
5614.69 1298
5615.40 1312
5616.11 1387
5616.81 1363
5617.52 1448
5618.23 1391
5618.94 1449
5619.64 1335
5620.35 1378
5621.06 1360
5621.77 1418
5622.47 1415
5623.18 1386
5623.89 1400
5624.60 1451
5625.31 1434
5626.01 1356
5626.72 1410
5627.43 1401
5628.14 1404
5628.85 1503
5629.55 1387
5630.26 1379
5630.97 1417
5631.68 1469
5632.39 1429
5633.09 1423
5633.80 1467
5634.51 1512
5635.22 1490
5635.93 1516
5636.64 1505
5637.34 1597
5638.05 1567
5638.76 1613
5639.47 1695
5640.18 1643
5640.89 1630
5641.60 1706
5642.31 1695
5643.01 1651
5643.72 1684
5644.43 1565
5645.14 1519
5645.85 1497
5646.56 1576
5647.27 1538
5647.98 1488
5648.69 1532
5649.40 1472
5650.11 1499
5650.82 1554
5651.52 1477
5652.23 1496
5652.94 1489
5653.65 1532
5654.36 1438
5655.07 1489
5655.78 1612
5656.49 1562
5657.20 1552
5657.91 1610
5658.62 1673
5659.33 1709
5660.04 1659
5660.75 1596
5661.46 1628
5662.17 1648
5662.88 1718
5663.59 1735
5664.30 1649
5665.01 1624
5665.72 1619
5666.43 1545
5667.14 1524
5667.85 1547
5668.56 1545
5669.28 1450
5669.99 1583
5670.70 1664
5671.41 1649
5672.12 1631
5672.83 1753
5673.54 1767
5674.25 1784
5674.96 1590
5675.67 1621
5676.38 1532
5677.09 1531
5677.81 1517
5678.52 1494
5679.23 1519
5679.94 1507
5680.65 1485
5681.36 1442
5682.07 1500
5682.78 1536
5683.50 1597
5684.21 1569
5684.92 1497
5685.63 1475
5686.34 1543
5687.05 1488
5687.77 1576
5688.48 1485
5689.19 1476
5689.90 1376
5690.61 1424
5691.32 1463
5692.04 1497
5692.75 1435
5693.46 1405
5694.17 1425
5694.88 1504
5695.60 1370
5696.31 1396
5697.02 1383
5697.73 1384
5698.45 1415
5699.16 1349
5699.87 1425
5700.58 1430
5701.30 1301
5702.01 1349
5702.72 1338
5703.43 1373
5704.15 1385
5704.86 1408
5705.57 1442
5706.29 1468
5707.00 1388
5707.71 1416
5708.42 1384
5709.14 1365
5709.85 1382
5710.56 1426
5711.28 1344
5711.99 1417
5712.70 1432
5713.42 1417
5714.13 1405
5714.84 1462
5715.56 1415
5716.27 1406
5716.98 1322
5717.70 1319
5718.41 1377
5719.12 1378
5719.84 1361
5720.55 1363
5721.27 1458
5721.98 1401
5722.69 1454
5723.41 1510
5724.12 1433
5724.84 1523
5725.55 1500
5726.26 1528
5726.98 1473
5727.69 1579
5728.41 1666
5729.12 1685
5729.83 1687
5730.55 1652
5731.26 1681
5731.98 1544
5732.69 1577
5733.41 1602
5734.12 1536
5734.84 1518
5735.55 1539
5736.27 1591
5736.98 1504
5737.70 1486
5738.41 1565
5739.13 1474
5739.84 1500
5740.55 1452
5741.27 1484
5741.99 1514
5742.70 1519
5743.42 1573
5744.13 1507
5744.85 1497
5745.56 1504
5746.28 1545
5746.99 1541
5747.71 1640
5748.42 1624
5749.14 1584
5749.85 1503
5750.57 1524
5751.29 1587
5752.00 1635
5752.72 1768
5753.43 1788
5754.15 1725
5754.86 1926
5755.58 2003
5756.30 2082
5757.01 1986
5757.73 2080
5758.44 1941
5759.16 2047
5759.88 2051
5760.59 1999
5761.31 1934
5762.03 1975
5762.74 2071
5763.46 2063
5764.18 2048
5764.89 2091
5765.61 2146
5766.32 2022
5767.04 2080
5767.76 2212
5768.47 2486
5769.19 2822
5769.91 3084
5770.63 3495
5771.34 3871
5772.06 3989
5772.78 3764
5773.49 3661
5774.21 3112
5774.93 2807
5775.64 2580
5776.36 2460
5777.08 2263
5777.80 2170
5778.51 2130
5779.23 2186
5779.95 2111
5780.67 2132
5781.38 2148
5782.10 2260
5782.82 2317
5783.54 2280
5784.25 2213
5784.97 2310
5785.69 2288
5786.41 2320
5787.13 2186
5787.84 2207
5788.56 2135
5789.28 2214
5790.00 2074
5790.72 2123
5791.43 2079
5792.15 2151
5792.87 2011
5793.59 1983
5794.31 1887
5795.03 1977
5795.74 1978
5796.46 1905
5797.18 1852
5797.90 1967
5798.62 2013
5799.34 2084
5800.06 2173
5800.77 2177
5801.49 2310
5802.21 2376
5802.93 2271
5803.65 2189
5804.37 2066
5805.09 1984
5805.81 1953
5806.53 1900
5807.25 1815
5807.96 1856
5808.68 1870
5809.40 1783
5810.12 1922
5810.84 1940
5811.56 1888
5812.28 1781
5813.00 1794
5813.72 1701
5814.44 1657
5815.16 1746
5815.88 1730
5816.60 1730
5817.32 1631
5818.04 1660
5818.76 1704
5819.48 1665
5820.20 1628
5820.92 1639
5821.64 1701
5822.36 1643
5823.08 1626
5823.80 1601
5824.52 1591
5825.24 1547
5825.96 1576
5826.68 1632
5827.40 1662
5828.12 1606
5828.84 1594
5829.56 1563
5830.28 1551
5831.00 1509
5831.72 1587
5832.44 1567
5833.16 1469
5833.88 1531
5834.61 1519
5835.33 1515
5836.05 1466
5836.77 1455
5837.49 1468
5838.21 1400
5838.93 1460
5839.65 1478
5840.37 1527
5841.10 1494
5841.82 1490
5842.54 1527
5843.26 1565
5843.98 1528
5844.70 1501
5845.42 1478
5846.15 1503
5846.87 1490
5847.59 1516
5848.31 1508
5849.03 1481
5849.75 1426
5850.48 1431
5851.20 1460
5851.92 1557
5852.64 1540
5853.36 1418
5854.09 1469
5854.81 1420
5855.53 1462
5856.25 1437
5856.97 1416
5857.70 1486
5858.42 1477
5859.14 1426
5859.86 1464
5860.59 1363
5861.31 1402
5862.03 1371
5862.75 1419
5863.48 1324
5864.20 1413
5864.92 1478
5865.64 1428
5866.37 1338
5867.09 1357
5867.81 1474
5868.54 1399
5869.26 1415
5869.98 1375
5870.70 1378
5871.43 1386
5872.15 1431
5872.87 1423
5873.60 1393
5874.32 1393
5875.04 1451
5875.77 1405
5876.49 1346
5877.21 1396
5877.94 1447
5878.66 1487
5879.38 1421
5880.11 1493
5880.83 1550
5881.56 1499
5882.28 1486
5883.00 1481
5883.73 1497
5884.45 1519
5885.18 1537
5885.90 1552
5886.62 1568
5887.35 1532
5888.07 1576
5888.80 1621
5889.52 1538
5890.24 1511
5890.97 1504
5891.69 1492
5892.42 1603
5893.14 1461
5893.87 1501
5894.59 1565
5895.32 1529
5896.04 1482
5896.76 1487
5897.49 1496
5898.21 1511
5898.94 1583
5899.66 1512
5900.39 1493
5901.11 1593
5901.84 1561
5902.56 1502
5903.29 1564
5904.01 1580
5904.74 1554
5905.46 1591
5906.19 1529
5906.91 1567
5907.64 1565
5908.37 1619
5909.09 1609
5909.82 1578
5910.54 1594
5911.27 1579
5911.99 1613
5912.72 1599
5913.44 1571
5914.17 1598
5914.90 1723
5915.62 1637
5916.35 1657
5917.07 1715
5917.80 1696
5918.53 1597
5919.25 1657
5919.98 1757
5920.70 1725
5921.43 1715
5922.16 1700
5922.88 1680
5923.61 1812
5924.34 1806
5925.06 1916
5925.79 1867
5926.51 1863
5927.24 1950
5927.97 1872
5928.69 1931
5929.42 1903
5930.15 1926
5930.87 2041
5931.60 1980
5932.33 2020
5933.05 1995
5933.78 2031
5934.51 2077
5935.24 2140
5935.96 2076
5936.69 2107
5937.42 2122
5938.14 2132
5938.87 2102
5939.60 2128
5940.33 2257
5941.05 2316
5941.78 2253
5942.51 2277
5943.24 2342
5943.96 2414
5944.69 2468
5945.42 2601
5946.15 2581
5946.87 2612
5947.60 2572
5948.33 2595
5949.06 2571
5949.79 2604
5950.51 2708
5951.24 2841
5951.97 3008
5952.70 3171
5953.43 3336
5954.15 3394
5954.88 3525
5955.61 3458
5956.34 3354
5957.07 3234
5957.80 3303
5958.52 3212
5959.25 3152
5959.98 3196
5960.71 3067
5961.44 3104
5962.17 3101
5962.90 3207
5963.62 3279
5964.35 3295
5965.08 3434
5965.81 3805
5966.54 3998
5967.27 4228
5968.00 4352
5968.73 4349
5969.46 4599
5970.19 4433
5970.92 4200
5971.64 3938
5972.37 3955
5973.10 3889
5973.83 3785
5974.56 3706
5975.29 3705
5976.02 3691
5976.75 3619
5977.48 3639
5978.21 3669
5978.94 3778
5979.67 3867
5980.40 4074
5981.13 4164
5981.86 4235
5982.59 4281
5983.32 4402
5984.05 4376
5984.78 4304
5985.51 4253
5986.24 4350
5986.97 4430
5987.70 4340
5988.43 4502
5989.16 4488
5989.89 4357
5990.62 4440
5991.35 4398
5992.08 4480
5992.81 4552
5993.54 4553
5994.27 4667
5995.00 4685
5995.73 4758
5996.47 4813
5997.20 4890
5997.93 4869
5998.66 5034
5999.39 5011
6000.12 4825
6000.85 4916
6001.58 4847
6002.31 4795
6003.04 4573
6003.78 4553
6004.51 4732
6005.24 4629
6005.97 4457
6006.70 4539
6007.43 4521
6008.16 4780
6008.90 5079
6009.63 5593
6010.36 6222
6011.09 7368
6011.82 8463
6012.55 9869
6013.29 11213
6014.02 12332
6014.75 13067
6015.48 13238
6016.21 12788
6016.95 11697
6017.68 10992
6018.41 9847
6019.14 8580
6019.87 7382
6020.61 6526
6021.34 6003
6022.07 5304
6022.80 4572
6023.54 4280
6024.27 4194
6025.00 4095
6025.73 4062
6026.47 3917
6027.20 3756
6027.93 3718
6028.66 3678
6029.40 3718
6030.13 3646
6030.86 3698
6031.60 3875
6032.33 3665
6033.06 3496
6033.79 3443
6034.53 3422
6035.26 3180
6035.99 3085
6036.73 3203
6037.46 3229
6038.19 3275
6038.93 3301
6039.66 3338
6040.39 3217
6041.13 3381
6041.86 3414
6042.59 3267
6043.33 3333
6044.06 3491
6044.80 3570
6045.53 3497
6046.26 3435
6047.00 3521
6047.73 3522
6048.46 3621
6049.20 3691
6049.93 3774
6050.67 4085
6051.40 4257
6052.13 4351
6052.87 4489
6053.60 4531
6054.34 4569
6055.07 4659
6055.81 4445
6056.54 4294
6057.28 4155
6058.01 3973
6058.74 3903
6059.48 3649
6060.21 3462
6060.95 3472
6061.68 3494
6062.42 3474
6063.15 3376
6063.89 3480
6064.62 3402
6065.36 3340
6066.09 3342
6066.83 3341
6067.56 3267
6068.30 3161
6069.03 3131
6069.77 3189
6070.50 3164
6071.24 3112
6071.97 3079
6072.71 3165
6073.44 3066
6074.18 3062
6074.92 2971
6075.65 2950
6076.39 3031
6077.12 2933
6077.86 2934
6078.59 2927
6079.33 2995
6080.07 2877
6080.80 2749
6081.54 2776
6082.27 2703
6083.01 2755
6083.75 2627
6084.48 2607
6085.22 2621
6085.95 2671
6086.69 2688
6087.43 2692
6088.16 2574
6088.90 2604
6089.64 2735
6090.37 2748
6091.11 2771
6091.85 2784
6092.58 2879
6093.32 2844
6094.06 2796
6094.79 2730
6095.53 2668
6096.27 2718
6097.00 2642
6097.74 2597
6098.48 2519
6099.21 2553
6099.95 2582
6100.69 2497
6101.43 2474
6102.16 2474
6102.90 2479
6103.64 2551
6104.37 2624
6105.11 2477
6105.85 2413
6106.59 2539
6107.32 2492
6108.06 2549
6108.80 2543
6109.54 2492
6110.27 2551
6111.01 2580
6111.75 2510
6112.49 2579
6113.23 2542
6113.96 2569
6114.70 2606
6115.44 2684
6116.18 2774
6116.92 2781
6117.65 2721
6118.39 2657
6119.13 2705
6119.87 2728
6120.61 2642
6121.35 2608
6122.08 2651
6122.82 2688
6123.56 2662
6124.30 2693
6125.04 2736
6125.78 2658
6126.51 2701
6127.25 2696
6127.99 2741
6128.73 2757
6129.47 2808
6130.21 2707
6130.95 2684
6131.69 2785
6132.43 2830
6133.16 2822
6133.90 2737
6134.64 2833
6135.38 2868
6136.12 2979
6136.86 3016
6137.60 3039
6138.34 3231
6139.08 3262
6139.82 3305
6140.56 3439
6141.30 3432
6142.04 3419
6142.78 3441
6143.52 3447
6144.26 3366
6145.00 3355
6145.74 3333
6146.48 3402
6147.22 3258
6147.96 3232
6148.70 3163
6149.44 3200
6150.18 3147
6150.92 3193
6151.66 3209
6152.40 3221
6153.14 3329
6153.88 3337
6154.62 3314
6155.36 3324
6156.10 3421
6156.84 3455
6157.58 3354
6158.32 3382
6159.06 3306
6159.80 3341
6160.54 3573
6161.28 3524
6162.02 3719
6162.76 3662
6163.50 3798
6164.25 3907
6164.99 4139
6165.73 4242
6166.47 4341
6167.21 4517
6167.95 4638
6168.69 4675
6169.43 4664
6170.17 4511
6170.92 4532
6171.66 4548
6172.40 4508
6173.14 4429
6173.88 4261
6174.62 4278
6175.36 4281
6176.11 4281
6176.85 4236
6177.59 4419
6178.33 4555
6179.07 4892
6179.82 5450
6180.56 6153
6181.30 7103
6182.04 8211
6182.78 9211
6183.53 9825
6184.27 10243
6185.01 10372
6185.75 9874
6186.49 9606
6187.24 8715
6187.98 7525
6188.72 6985
6189.46 6305
6190.21 5976
6190.95 5425
6191.69 5140
6192.43 5044
6193.18 4879
6193.92 4810
6194.66 4710
6195.40 4640
6196.15 4544
6196.89 4397
6197.63 4422
6198.38 4349
6199.12 4352
6199.86 4317
6200.61 4397
6201.35 4414
6202.09 4392
6202.84 4364
6203.58 4489
6204.32 4691
6205.07 5141
6205.81 5736
6206.55 6899
6207.30 8244
6208.04 9959
6208.78 11742
6209.53 13530
6210.27 14396
6211.01 14291
6211.76 13528
6212.50 12780
6213.25 11441
6213.99 9920
6214.73 8606
6215.48 7299
6216.22 6305
6216.97 5684
6217.71 5045
6218.45 4610
6219.20 4274
6219.94 4047
6220.69 3845
6221.43 3895
6222.18 3943
6222.92 3778
6223.66 3722
6224.41 3697
6225.15 3641
6225.90 3603
6226.64 3452
6227.39 3262
6228.13 3170
6228.88 3061
6229.62 2902
6230.37 2859
6231.11 2881
6231.86 2761
6232.60 2700
6233.35 2750
6234.09 2931
6234.84 2957
6235.58 2840
6236.33 2896
6237.07 2939
6237.82 3047
6238.56 3140
6239.31 3301
6240.05 3415
6240.80 3538
6241.55 3773
6242.29 3757
6243.04 3841
6243.78 3580
6244.53 3580
6245.27 3613
6246.02 3626
6246.77 3678
6247.51 3718
6248.26 3759
6249.00 3789
6249.75 3739
6250.50 3643
6251.24 3654
6251.99 3565
6252.73 3444
6253.48 3275
6254.23 3245
6254.97 3182
6255.72 3082
6256.47 2977
6257.21 3067
6257.96 2859
6258.71 2872
6259.45 2959
6260.20 3035
6260.95 2948
6261.69 2934
6262.44 2956
6263.19 2918
6263.93 2843
6264.68 2699
6265.43 2656
6266.17 2698
6266.92 2692
6267.67 2603
6268.42 2594
6269.16 2654
6269.91 2719
6270.66 2682
6271.41 2605
6272.15 2557
6272.90 2608
6273.65 2670
6274.39 2701
6275.14 2683
6275.89 2647
6276.64 2767
6277.39 2860
6278.13 2895
6278.88 2909
6279.63 2902
6280.38 2846
6281.12 2838
6281.87 2756
6282.62 2624
6283.37 2521
6284.12 2599
6284.87 2436
6285.61 2426
6286.36 2363
6287.11 2418
6287.86 2374
6288.61 2408
6289.35 2409
6290.10 2307
6290.85 2203
6291.60 2258
6292.35 2339
6293.10 2334
6293.85 2278
6294.60 2327
6295.34 2269
6296.09 2303
6296.84 2341
6297.59 2325
6298.34 2304
6299.09 2304
6299.84 2270
6300.59 2296
6301.34 2290
6302.08 2349
6302.83 2383
6303.58 2320
6304.33 2312
6305.08 2278
6305.83 2327
6306.58 2290
6307.33 2156
6308.08 2263
6308.83 2279
6309.58 2297
6310.33 2296
6311.08 2319
6311.83 2333
6312.58 2457
6313.33 2411
6314.08 2334
6314.83 2478
6315.58 2561
6316.33 2509
6317.08 2492
6317.83 2524
6318.58 2440
6319.33 2415
6320.08 2361
6320.83 2369
6321.58 2275
6322.33 2275
6323.08 2242
6323.83 2121
6324.58 2168
6325.33 2220
6326.08 2115
6326.83 2166
6327.58 2150
6328.33 2093
6329.08 2159
6329.84 2152
6330.59 2212
6331.34 2070
6332.09 2024
6332.84 2082
6333.59 2169
6334.34 2112
6335.09 2145
6335.84 2096
6336.60 1985
6337.35 2076
6338.10 2090
6338.85 2099
6339.60 2098
6340.35 2089
6341.10 2104
6341.85 2075
6342.61 2146
6343.36 2192
6344.11 2201
6344.86 2154
6345.61 2221
6346.37 2209
6347.12 2192
6347.87 2153
6348.62 2230
6349.37 2241
6350.12 2357
6350.88 2267
6351.63 2392
6352.38 2490
6353.13 2512
6353.89 2683
6354.64 2824
6355.39 2733
6356.14 2613
6356.90 2587
6357.65 2600
6358.40 2423
6359.15 2459
6359.91 2436
6360.66 2392
6361.41 2350
6362.16 2359
6362.92 2242
6363.67 2289
6364.42 2295
6365.17 2276
6365.93 2386
6366.68 2568
6367.43 2642
6368.19 2792
6368.94 2921
6369.69 2766
6370.45 2860
6371.20 2763
6371.95 2742
6372.71 2539
6373.46 2446
6374.21 2438
6374.97 2377
6375.72 2464
6376.47 2391
6377.23 2362
6377.98 2393
6378.73 2354
6379.49 2312
6380.24 2358
6381.00 2404
6381.75 2460
6382.50 2431
6383.26 2373
6384.01 2416
6384.77 2293
6385.52 2225
6386.27 2300
6387.03 2308
6387.78 2294
6388.54 2191
6389.29 2224
6390.05 2245
6390.80 2274
6391.55 2195
6392.31 2176
6393.06 2246
6393.82 2150
6394.57 2212
6395.33 2102
6396.08 2148
6396.84 2126
6397.59 2032
6398.35 2022
6399.10 2051
6399.86 2088
6400.61 2099
6401.37 2013
6402.12 2007
6402.88 1981
6403.63 1992
6404.39 1881
6405.14 1926
6405.90 2016
6406.65 1927
6407.41 1955
6408.16 2057
6408.92 2075
6409.68 2177
6410.43 2066
6411.19 2124
6411.94 2177
6412.70 2112
6413.45 2008
6414.21 2046
6414.97 2128
6415.72 2087
6416.48 2042
6417.23 2044
6417.99 2106
6418.75 2040
6419.50 1993
6420.26 2043
6421.01 2076
6421.77 2101
6422.53 2045
6423.28 1996
6424.04 2118
6424.80 2090
6425.55 2017
6426.31 2025
6427.07 2017
6427.82 1991
6428.58 2001
6429.34 1999
6430.09 2000
6430.85 2019
6431.61 1965
6432.36 2061
6433.12 2126
6433.88 2095
6434.63 2026
6435.39 2101
6436.15 2142
6436.91 2111
6437.66 2146
6438.42 2158
6439.18 2179
6439.93 2238
6440.69 2242
6441.45 2236
6442.21 2134
6442.96 2232
6443.72 2192
6444.48 2253
6445.24 2190
6445.99 2223
6446.75 2176
6447.51 2158
6448.27 2300
6449.03 2272
6449.78 2301
6450.54 2242
6451.30 2230
6452.06 2234
6452.82 2260
6453.57 2285
6454.33 2329
6455.09 2286
6455.85 2325
6456.61 2379
6457.37 2270
6458.12 2301
6458.88 2357
6459.64 2394
6460.40 2418
6461.16 2417
6461.92 2416
6462.67 2449
6463.43 2473
6464.19 2554
6464.95 2543
6465.71 2550
6466.47 2604
6467.23 2587
6467.99 2523
6468.75 2525
6469.50 2548
6470.26 2558
6471.02 2486
6471.78 2553
6472.54 2629
6473.30 2620
6474.06 2558
6474.82 2592
6475.58 2646
6476.34 2584
6477.10 2690
6477.86 2712
6478.62 2721
6479.38 2791
6480.14 2808
6480.90 2820
6481.66 2874
6482.42 2924
6483.18 2994
6483.94 3130
6484.70 3128
6485.46 3107
6486.22 2956
6486.98 3051
6487.74 3019
6488.50 3065
6489.26 3135
6490.02 3122
6490.78 3274
6491.54 3370
6492.30 3371
6493.06 3489
6493.82 3561
6494.58 3500
6495.34 3528
6496.10 3609
6496.86 3498
6497.62 3584
6498.38 3461
6499.14 3474
6499.90 3522
6500.66 3542
6501.43 3499
6502.19 3631
6502.95 3616
6503.71 3675
6504.47 3954
6505.23 4482
6505.99 5388
6506.75 6605
6507.52 8142
6508.28 9738
6509.04 11018
6509.80 11438
6510.56 11579
6511.32 11208
6512.08 10162
6512.85 9101
6513.61 7881
6514.37 6823
6515.13 6063
6515.89 5397
6516.65 4880
6517.42 4481
6518.18 4223
6518.94 4180
6519.70 4054
6520.46 4024
6521.23 3951
6521.99 3899
6522.75 4000
6523.51 4051
6524.27 4148
6525.04 4154
6525.80 4284
6526.56 4455
6527.32 4679
6528.09 5006
6528.85 5126
6529.61 4988
6530.37 4942
6531.14 4884
6531.90 4699
6532.66 4692
6533.43 4867
6534.19 5322
6534.95 5938
6535.71 6844
6536.48 7589
6537.24 7956
6538.00 8079
6538.77 8056
6539.53 7681
6540.29 7101
6541.06 6523
6541.82 5789
6542.58 5270
6543.35 4819
6544.11 4511
6544.87 4343
6545.64 4374
6546.40 4342
6547.16 4412
6547.93 4448
6548.69 4413
6549.45 4238
6550.22 4249
6550.98 4097
6551.75 4053
6552.51 3895
6553.27 3832
6554.04 3906
6554.80 3771
6555.57 3685
6556.33 3623
6557.09 3685
6557.86 3609
6558.62 3558
6559.39 3791
6560.15 3778
6560.92 3702
6561.68 3846
6562.45 3934
6563.21 4072
6563.97 4134
6564.74 4005
6565.50 4150
6566.27 4075
6567.03 4024
6567.80 4095
6568.56 4025
6569.33 4163
6570.09 4181
6570.86 4117
6571.62 4054
6572.39 4080
6573.15 4213
6573.92 4321
6574.68 4486
6575.45 4397
6576.21 4337
6576.98 4380
6577.74 4429
6578.51 4474
6579.28 4497
6580.04 4395
6580.81 4434
6581.57 4595
6582.34 4718
6583.10 4726
6583.87 4960
6584.64 4852
6585.40 4807
6586.17 4860
6586.93 4892
6587.70 4834
6588.47 4710
6589.23 4519
6590.00 4550
6590.76 4532
6591.53 4824
6592.30 4891
6593.06 5228
6593.83 5609
6594.59 5924
6595.36 6205
6596.13 6425
6596.89 6540
6597.66 6363
6598.43 6163
6599.19 5968
6599.96 5763
6600.73 5572
6601.49 5249
6602.26 5060
6603.03 4856
6603.79 4470
6604.56 4077
6605.33 4091
6606.10 4050
6606.86 4002
6607.63 3960
6608.40 4048
6609.16 4119
6609.93 4181
6610.70 4071
6611.47 4108
6612.23 4085
6613.00 4126
6613.77 4015
6614.54 3922
6615.30 3899
6616.07 3809
6616.84 3823
6617.61 3871
6618.37 3798
6619.14 3912
6619.91 4000
6620.68 4134
6621.45 4375
6622.21 4508
6622.98 4749
6623.75 4961
6624.52 5004
6625.29 4927
6626.05 4735
6626.82 4584
6627.59 4469
6628.36 4334
6629.13 4146
6629.90 4067
6630.66 3965
6631.43 4041
6632.20 4177
6632.97 3974
6633.74 4119
6634.51 4372
6635.28 4412
6636.05 4567
6636.81 4716
6637.58 4741
6638.35 4699
6639.12 4744
6639.89 4769
6640.66 4934
6641.43 5028
6642.20 5193
6642.97 5324
6643.74 5213
6644.50 5247
6645.27 5077
6646.04 4819
6646.81 4440
6647.58 4119
6648.35 3869
6649.12 3803
6649.89 3760
6650.66 3637
6651.43 3406
6652.20 3280
6652.97 3319
6653.74 3257
6654.51 3210
6655.28 3239
6656.05 3293
6656.82 3292
6657.59 3281
6658.36 3332
6659.13 3160
6659.90 3173
6660.67 3236
6661.44 3142
6662.21 3129
6662.98 3061
6663.75 2973
6664.52 3068
6665.29 3090
6666.06 3011
6666.83 3048
6667.60 3050
6668.37 3084
6669.14 3079
6669.92 3133
6670.69 3220
6671.46 3266
6672.23 3349
6673.00 3395
6673.77 3364
6674.54 3440
6675.31 3375
6676.08 3341
6676.85 3289
6677.63 3285
6678.40 3352
6679.17 3293
6679.94 3291
6680.71 3343
6681.48 3425
6682.25 3518
6683.03 3460
6683.80 3503
6684.57 3676
6685.34 3682
6686.11 3758
6686.88 3896
6687.66 3880
6688.43 3810
6689.20 3667
6689.97 3475
6690.74 3372
6691.51 3266
6692.29 3153
6693.06 3137
6693.83 2932
6694.60 2857
6695.38 2818
6696.15 2863
6696.92 2799
6697.69 2819
6698.46 2796
6699.24 2915
6700.01 2850
6700.78 2814
6701.55 2903
6702.33 2806
6703.10 2781
6703.87 2825
6704.65 2777
6705.42 2738
6706.19 2780
6706.96 2669
6707.74 2670
6708.51 2559
6709.28 2551
6710.06 2601
6710.83 2687
6711.60 2565
6712.38 2629
6713.15 2658
6713.92 2516
6714.69 2537
6715.47 2602
6716.24 2682
6717.02 2657
6717.79 2564
6718.56 2670
6719.34 2666
6720.11 2517
6720.88 2536
6721.66 2577
6722.43 2699
6723.20 2544
6723.98 2573
6724.75 2562
6725.53 2557
6726.30 2576
6727.07 2480
6727.85 2540
6728.62 2477
6729.40 2496
6730.17 2542
6730.95 2559
6731.72 2444
6732.49 2520
6733.27 2550
6734.04 2511
6734.82 2568
6735.59 2464
6736.37 2525
6737.14 2614
6737.92 2626
6738.69 2572
6739.46 2476
6740.24 2593
6741.01 2604
6741.79 2633
6742.56 2595
6743.34 2629
6744.11 2640
6744.89 2766
6745.66 2649
6746.44 2652
6747.21 2684
6747.99 2664
6748.77 2669
6749.54 2684
6750.32 2748
6751.09 2840
6751.87 2883
6752.64 3048
6753.42 3200
6754.19 3154
6754.97 3147
6755.75 3193
6756.52 3084
6757.30 3074
6758.07 2983
6758.85 2976
6759.62 2872
6760.40 2822
6761.18 2861
6761.95 2850
6762.73 2768
6763.50 2713
6764.28 2727
6765.06 2673
6765.83 2695
6766.61 2674
6767.39 2734
6768.16 2779
6768.94 2733
6769.72 2729
6770.49 2681
6771.27 2689
6772.04 2610
6772.82 2497
6773.60 2511
6774.37 2487
6775.15 2554
6775.93 2554
6776.71 2410
6777.48 2435
6778.26 2449
6779.04 2467
6779.81 2454
6780.59 2406
6781.37 2405
6782.14 2321
6782.92 2417
6783.70 2356
6784.48 2323
6785.25 2372
6786.03 2344
6786.81 2338
6787.59 2358
6788.36 2351
6789.14 2347
6789.92 2244
6790.70 2250
6791.47 2269
6792.25 2227
6793.03 2130
6793.81 2192
6794.59 2200
6795.36 2173
6796.14 2123
6796.92 2217
6797.70 2167
6798.48 2297
6799.25 2250
6800.03 2235
6800.81 2303
6801.59 2323
6802.37 2326
6803.15 2281
6803.92 2284
6804.70 2327
6805.48 2320
6806.26 2291
6807.04 2339
6807.82 2374
6808.60 2286
6809.38 2227
6810.15 2232
6810.93 2137
6811.71 2066
6812.49 2106
6813.27 2245
6814.05 2144
6814.83 2114
6815.61 2232
6816.39 2203
6817.17 2162
6817.94 2076
6818.72 2194
6819.50 2155
6820.28 2206
6821.06 2199
6821.84 2181
6822.62 2124
6823.40 2173
6824.18 2125
6824.96 2180
6825.74 2232
6826.52 2058
6827.30 2092
6828.08 2048
6828.86 2063
6829.64 2100
6830.42 2105
6831.20 2135
6831.98 2015
6832.76 1996
6833.54 2056
6834.32 2057
6835.10 2077
6835.88 2138
6836.66 2362
6837.44 2581
6838.22 2907
6839.00 3029
6839.78 3167
6840.56 3259
6841.34 3216
6842.12 3071
6842.90 2948
6843.68 2725
6844.47 2650
6845.25 2643
6846.03 2509
6846.81 2463
6847.59 2369
6848.37 2388
6849.15 2447
6849.93 2522
6850.71 2689
6851.49 2823
6852.28 2921
6853.06 2968
6853.84 2881
6854.62 2787
6855.40 2703
6856.18 2563
6856.96 2443
6857.75 2453
6858.53 2282
6859.31 2340
6860.09 2204
6860.87 2194
6861.65 2209
6862.44 2167
6863.22 2229
6864.00 2163
6864.78 2200
6865.56 2156
6866.35 2126
6867.13 2113
6867.91 2220
6868.69 2285
6869.47 2249
6870.26 2248
6871.04 2351
6871.82 2308
6872.60 2270
6873.39 2290
6874.17 2375
6874.95 2452
6875.73 2451
6876.52 2392
6877.30 2514
6878.08 2544
6878.86 2617
6879.65 2675
6880.43 2786
6881.21 2835
6881.99 2984
6882.78 2936
6883.56 2935
6884.34 3031
6885.13 3003
6885.91 3073
6886.69 3295
6887.48 3508
6888.26 3740
6889.04 4062
6889.83 4090
6890.61 4090
6891.39 3936
6892.18 3611
6892.96 3444
6893.74 3369
6894.53 3236
6895.31 3069
6896.09 2854
6896.88 2899
6897.66 2864
6898.45 2775
6899.23 2765
6900.01 2784
6900.80 2802
6901.58 2818
6902.37 2834
6903.15 2834
6903.93 2883
6904.72 2772
6905.50 2786
6906.29 2920
6907.07 2781
6907.86 2744
6908.64 2735
6909.42 2737
6910.21 2759
6910.99 2671
6911.78 2682
6912.56 2582
6913.35 2704
6914.13 2642
6914.92 2589
6915.70 2611
6916.49 2670
6917.27 2653
6918.06 2549
6918.84 2563
6919.63 2612
6920.41 2617
6921.20 2595
6921.98 2641
6922.77 2651
6923.55 2710
6924.34 2736
6925.12 2754
6925.91 2804
6926.69 2939
6927.48 2860
6928.27 2959
6929.05 2928
6929.84 2983
6930.62 2958
6931.41 2925
6932.19 2998
6932.98 2990
6933.77 3014
6934.55 3003
6935.34 2991
6936.12 2950
6936.91 3047
6937.69 3052
6938.48 3085
6939.27 3409
6940.05 3491
6940.84 3568
6941.63 3722
6942.41 3845
6943.20 4142
6943.99 4224
6944.77 4227
6945.56 4372
6946.34 4431
6947.13 4468
6947.92 4466
6948.70 4674
6949.49 4733
6950.28 4668
6951.07 4751
6951.85 4466
6952.64 4356
6953.43 4176
6954.21 4052
6955.00 4054
6955.79 3950
6956.57 3845
6957.36 3938
6958.15 3839
6958.94 3688
6959.72 3693
6960.51 3864
6961.30 3928
6962.09 4011
6962.87 4031
6963.66 4018
6964.45 3980
6965.24 4205
6966.02 4284
6966.81 4466
6967.60 4793
6968.39 4907
6969.17 4965
6969.96 5007
6970.75 5194
6971.54 5303
6972.33 5342
6973.11 5132
6973.90 5241
6974.69 5420
6975.48 5252
6976.27 5270
6977.06 5261
6977.84 5431
6978.63 5560
6979.42 5889
6980.21 6050
6981.00 6596
6981.79 7296
6982.57 8218
6983.36 9770
6984.15 11824
6984.94 14496
6985.73 16833
6986.52 18196
6987.31 18982
6988.10 18496
6988.89 17403
6989.67 16132
6990.46 13967
6991.25 11925
6992.04 10131
6992.83 8519
6993.62 7260
6994.41 6113
6995.20 5447
6995.99 5073
6996.78 4637
6997.57 4264
6998.36 4133
6999.15 3923
6999.94 3799
7000.72 3822
7001.51 3769
7002.30 3693
7003.09 3714
7003.88 3678
7004.67 3563
7005.46 3381
7006.25 3234
7007.04 3228
7007.83 3110
7008.62 3069
7009.41 3109
7010.20 3123
7010.99 3222
7011.78 3361
7012.57 3482
7013.37 3598
7014.16 3664
7014.95 3718
7015.74 3687
7016.53 3627
7017.32 3618
7018.11 3569
7018.90 3480
7019.69 3588
7020.48 3553
7021.27 3752
7022.06 3960
7022.85 3918
7023.64 4220
7024.43 4277
7025.23 4327
7026.02 4474
7026.81 4452
7027.60 4337
7028.39 4292
7029.18 4320
7029.97 4034
7030.76 3947
7031.56 3731
7032.35 3660
7033.14 3502
7033.93 3452
7034.72 3332
7035.51 3285
7036.30 3324
7037.10 3271
7037.89 3277
7038.68 3368
7039.47 3400
7040.26 3475
7041.06 3419
7041.85 3445
7042.64 3569
7043.43 3636
7044.22 3552
7045.02 3607
7045.81 3613
7046.60 3618
7047.39 3658
7048.18 3635
7048.98 3738
7049.77 3819
7050.56 3914
7051.35 4091
7052.15 4202
7052.94 4047
7053.73 3928
7054.52 3819
7055.32 3685
7056.11 3586
7056.90 3523
7057.70 3476
7058.49 3537
7059.28 3461
7060.07 3510
7060.87 3505
7061.66 3458
7062.45 3391
7063.25 3285
7064.04 3277
7064.83 3330
7065.63 3305
7066.42 3291
7067.21 3191
7068.01 3122
7068.80 3028
7069.59 3093
7070.39 3118
7071.18 2975
7071.97 2831
7072.77 2963
7073.56 2926
7074.36 2783
7075.15 2801
7075.94 2793
7076.74 2718
7077.53 2628
7078.33 2679
7079.12 2707
7079.91 2710
7080.71 2679
7081.50 2756
7082.30 2699
7083.09 2692
7083.88 2620
7084.68 2745
7085.47 2752
7086.27 2817
7087.06 2936
7087.86 2981
7088.65 3139
7089.45 3103
7090.24 3155
7091.04 3082
7091.83 2894
7092.62 2775
7093.42 2690
7094.21 2658
7095.01 2628
7095.80 2530
7096.60 2469
7097.39 2361
7098.19 2314
7098.98 2280
7099.78 2340
7100.58 2321
7101.37 2325
7102.17 2289
7102.96 2338
7103.76 2279
7104.55 2207
7105.35 2219
7106.14 2156
7106.94 2166
7107.73 2185
7108.53 2054
7109.33 2073
7110.12 2000
7110.92 2033
7111.71 2068
7112.51 1984
7113.31 1968
7114.10 1966
7114.90 1984
7115.69 1983
7116.49 2081
7117.29 2082
7118.08 2070
7118.88 2046
7119.67 1988
7120.47 2053
7121.27 2011
7122.06 2027
7122.86 1946
7123.66 2114
7124.45 2060
7125.25 1968
7126.05 2026
7126.84 2090
7127.64 2035
7128.44 2076
7129.23 2062
7130.03 2036
7130.83 2106
7131.62 2087
7132.42 2114
7133.22 2111
7134.02 2067
7134.81 2033
7135.61 2069
7136.41 1993
7137.21 1993
7138.00 1894
7138.80 1873
7139.60 1914
7140.39 1884
7141.19 1790
7141.99 1850
7142.79 1805
7143.59 1874
7144.38 1909
7145.18 1800
7145.98 1842
7146.78 1759
7147.57 1814
7148.37 1855
7149.17 1815
7149.97 1833
7150.77 1809
7151.56 1729
7152.36 1784
7153.16 1747
7153.96 1724
7154.76 1754
7155.56 1762
7156.35 1816
7157.15 1765
7157.95 1750
7158.75 1804
7159.55 1808
7160.35 1703
7161.14 1747
7161.94 1793
7162.74 1838
7163.54 1682
7164.34 1770
7165.14 1785
7165.94 1795
7166.74 1777
7167.54 1757
7168.33 1750
7169.13 1698
7169.93 1729
7170.73 1697
7171.53 1724
7172.33 1692
7173.13 1702
7173.93 1736
7174.73 1660
7175.53 1649
7176.33 1629
7177.13 1641
7177.93 1633
7178.73 1597
7179.53 1654
7180.33 1662
7181.13 1755
7181.92 1732
7182.72 1761
7183.52 1758
7184.32 1746
7185.12 1701
7185.92 1645
7186.72 1660
7187.52 1699
7188.32 1658
7189.13 1594
7189.93 1565
7190.73 1641
7191.53 1577
7192.33 1548
7193.13 1532
7193.93 1574
7194.73 1463
7195.53 1546
7196.33 1483
7197.13 1568
7197.93 1591
7198.73 1566
7199.53 1569
7200.33 1539
7201.13 1485
7201.93 1512
7202.74 1552
7203.54 1536
7204.34 1591
7205.14 1614
7205.94 1565
7206.74 1512
7207.54 1485
7208.34 1536
7209.14 1533
7209.95 1529
7210.75 1531
7211.55 1567
7212.35 1568
7213.15 1601
7213.95 1651
7214.75 1596
7215.56 1571
7216.36 1632
7217.16 1605
7217.96 1665
7218.76 1652
7219.57 1650
7220.37 1697
7221.17 1671
7221.97 1668
7222.77 1758
7223.58 1705
7224.38 1654
7225.18 1687
7225.98 1606
7226.78 1652
7227.59 1664
7228.39 1681
7229.19 1679
7229.99 1653
7230.80 1602
7231.60 1678
7232.40 1670
7233.20 1755
7234.01 1865
7234.81 1927
7235.61 2019
7236.42 2197
7237.22 2174
7238.02 2269
7238.82 2227
7239.63 2155
7240.43 2122
7241.23 2109
7242.04 2056
7242.84 1927
7243.64 1802
7244.45 1854
7245.25 1790
7246.05 1716
7246.86 1789
7247.66 1844
7248.46 1827
7249.27 1783
7250.07 1876
7250.87 1845
7251.68 1840
7252.48 1839
7253.29 1825
7254.09 1823
7254.89 1774
7255.70 1852
7256.50 1794
7257.30 1856
7258.11 1890
7258.91 1827
7259.72 1827
7260.52 1833
7261.33 1922
7262.13 1897
7262.93 1887
7263.74 2002
7264.54 2002
7265.35 2042
7266.15 1967
7266.96 1978
7267.76 1951
7268.57 2037
7269.37 1969
7270.17 1989
7270.98 1923
7271.78 1865
7272.59 1847
7273.39 1825
7274.20 1848
7275.00 1955
7275.81 1968
7276.61 1981
7277.42 1965
7278.22 1978
7279.03 1991
7279.83 1969
7280.64 2032
7281.44 2215
7282.25 2257
7283.06 2447
7283.86 2656
7284.67 2827
7285.47 2946
7286.28 3086
7287.08 2968
7287.89 2935
7288.69 2769
7289.50 2510
7290.31 2506
7291.11 2438
7291.92 2310
7292.72 2155
7293.53 2100
7294.34 2092
7295.14 2111
7295.95 2045
7296.75 2108
7297.56 2013
7298.37 2102
7299.17 2078
7299.98 2089
7300.79 2130
7301.59 2120
7302.40 2131
7303.21 2093
7304.01 2117
7304.82 2115
7305.63 2208
7306.43 2256
7307.24 2310
7308.05 2331
7308.85 2473
7309.66 2595
7310.47 2645
7311.27 2752
7312.08 2809
7312.89 2762
7313.69 2777
7314.50 2736
7315.31 2752
7316.12 2705
7316.92 2707
7317.73 2744
7318.54 2901
7319.35 3254
7320.15 3450
7320.96 3518
7321.77 3661
7322.58 3640
7323.38 3546
7324.19 3448
7325.00 3276
7325.81 3059
7326.61 2891
7327.42 2725
7328.23 2560
7329.04 2436
7329.85 2431
7330.65 2263
7331.46 2346
7332.27 2231
7333.08 2285
7333.89 2368
7334.69 2139
7335.50 2183
7336.31 2296
7337.12 2312
7337.93 2326
7338.74 2351
7339.54 2375
7340.35 2477
7341.16 2453
7341.97 2456
7342.78 2501
7343.59 2456
7344.40 2388
7345.21 2316
7346.01 2335
7346.82 2246
7347.63 2265
7348.44 2316
7349.25 2233
7350.06 2185
7350.87 2194
7351.68 2127
7352.49 2179
7353.30 2203
7354.11 2135
7354.92 2089
7355.72 2205
7356.53 2199
7357.34 2228
7358.15 2254
7358.96 2356
7359.77 2555
7360.58 2642
7361.39 2637
7362.20 2682
7363.01 2694
7363.82 2731
7364.63 2631
7365.44 2587
7366.25 2535
7367.06 2551
7367.87 2355
7368.68 2326
7369.49 2228
7370.30 2220
7371.11 2255
7371.92 2235
7372.73 2138
7373.54 2183
7374.35 2178
7375.16 2074
7375.97 2089
7376.79 2230
7377.60 2220
7378.41 2226
7379.22 2417
7380.03 2411
7380.84 2532
7381.65 2702
7382.46 2825
7383.27 2928
7384.08 2896
7384.89 2796
7385.70 2672
7386.52 2493
7387.33 2494
7388.14 2391
7388.95 2289
7389.76 2133
7390.57 2085
7391.38 2061
7392.19 1958
7393.01 1997
7393.82 1930
7394.63 1828
7395.44 1898
7396.25 1867
7397.06 1834
7397.88 1869
7398.69 1870
7399.50 1932
7400.31 1962
7401.12 2065
7401.94 2131
7402.75 2089
7403.56 2098
7404.37 2039
7405.18 1960
7406.00 1912
7406.81 1967
7407.62 1894
7408.43 1950
7409.25 1924
7410.06 1918
7410.87 1938
7411.68 1848
7412.49 1836
7413.31 1717
7414.12 1670
7414.93 1662
7415.75 1680
7416.56 1672
7417.37 1654
7418.18 1593
7419.00 1653
7419.81 1626
7420.62 1612
7421.44 1619
7422.25 1539
7423.06 1545
7423.88 1546
7424.69 1602
7425.50 1591
7426.31 1581
7427.13 1597
7427.94 1575
7428.76 1503
7429.57 1503
7430.38 1541
7431.20 1503
7432.01 1446
7432.82 1506
7433.64 1475
7434.45 1520
7435.26 1562
7436.08 1550
7436.89 1492
7437.71 1560
7438.52 1569
7439.33 1547
7440.15 1533
7440.96 1503
7441.78 1527
7442.59 1528
7443.40 1508
7444.22 1506
7445.03 1550
7445.85 1545
7446.66 1467
7447.48 1557
7448.29 1421
7449.11 1473
7449.92 1472
7450.73 1536
7451.55 1453
7452.36 1421
7453.18 1439
7453.99 1446
7454.81 1455
7455.62 1498
7456.44 1471
7457.25 1489
7458.07 1439
7458.88 1447
7459.70 1446
7460.51 1412
7461.33 1453
7462.14 1485
7462.96 1382
7463.77 1422
7464.59 1407
7465.41 1431
7466.22 1459
7467.04 1456
7467.85 1465
7468.67 1484
7469.48 1493
7470.30 1446
7471.11 1483
7471.93 1464
7472.75 1468
7473.56 1487
7474.38 1460
7475.19 1460
7476.01 1397
7476.83 1391
7477.64 1374
7478.46 1387
7479.27 1409
7480.09 1385
7480.91 1410
7481.72 1459
7482.54 1340
7483.36 1403
7484.17 1442
7484.99 1442
7485.81 1495
7486.62 1451
7487.44 1360
7488.26 1392
7489.07 1469
7489.89 1373
7490.71 1430
7491.52 1408
7492.34 1391
7493.16 1453
7493.97 1402
7494.79 1412
7495.61 1402
7496.43 1384
7497.24 1456
7498.06 1453
7498.88 1481
7499.69 1409
7500.51 1442
7501.33 1434
7502.15 1385
7502.96 1426
7503.78 1329
7504.60 1365
7505.42 1354
7506.23 1351
7507.05 1390
7507.87 1358
7508.69 1360
7509.51 1273
7510.32 1325
7511.14 1339
7511.96 1367
7512.78 1420
7513.60 1321
7514.41 1365
7515.23 1351
7516.05 1352
7516.87 1335
7517.69 1323
7518.50 1302
7519.32 1366
7520.14 1322
7520.96 1302
7521.78 1346
7522.60 1369
7523.42 1431
7524.23 1352
7525.05 1348
7525.87 1365
7526.69 1371
7527.51 1381
7528.33 1397
7529.15 1386
7529.97 1383
7530.78 1405
7531.60 1407
7532.42 1433
7533.24 1433
7534.06 1471
7534.88 1480
7535.70 1508
7536.52 1477
7537.34 1423
7538.16 1433
7538.98 1413
7539.80 1429
7540.62 1396
7541.44 1398
7542.26 1369
7543.08 1478
7543.89 1464
7544.71 1414
7545.53 1460
7546.35 1457
7547.17 1463
7547.99 1416
7548.81 1435
7549.63 1442
7550.45 1408
7551.27 1381
7552.09 1450
7552.91 1451
7553.73 1451
7554.56 1444
7555.38 1491
7556.20 1470
7557.02 1455
7557.84 1487
7558.66 1439
7559.48 1501
7560.30 1481
7561.12 1542
7561.94 1482
7562.76 1520
7563.58 1562
7564.40 1553
7565.22 1605
7566.04 1617
7566.86 1516
7567.69 1498
7568.51 1522
7569.33 1582
7570.15 1553
7570.97 1547
7571.79 1593
7572.61 1568
7573.43 1575
7574.26 1583
7575.08 1560
7575.90 1557
7576.72 1596
7577.54 1586
7578.36 1636
7579.18 1591
7580.01 1688
7580.83 1576
7581.65 1582
7582.47 1650
7583.29 1646
7584.12 1624
7584.94 1639
7585.76 1621
7586.58 1666
7587.40 1739
7588.23 1720
7589.05 1755
7589.87 1780
7590.69 1793
7591.51 1882
7592.34 1814
7593.16 1805
7593.98 1821
7594.80 1791
7595.63 1833
7596.45 1827
7597.27 1866
7598.09 1869
7598.92 1963
7599.74 1931
7600.56 1973
7601.39 2020
7602.21 2000
7603.03 2008
7603.85 2107
7604.68 2040
7605.50 2149
7606.32 2220
7607.15 2189
7607.97 2113
7608.79 2120
7609.62 2102
7610.44 2063
7611.26 1959
7612.09 1893
7612.91 2007
7613.73 2015
7614.56 2078
7615.38 2139
7616.20 2184
7617.03 2250
7617.85 2443
7618.68 2471
7619.50 2554
7620.32 2586
7621.15 2515
7621.97 2564
7622.79 2458
7623.62 2314
7624.44 2273
7625.27 2284
7626.09 2234
7626.92 2231
7627.74 2276
7628.56 2264
7629.39 2306
7630.21 2363
7631.04 2477
7631.86 2498
7632.69 2667
7633.51 2659
7634.34 2553
7635.16 2501
7635.98 2374
7636.81 2252
7637.63 2268
7638.46 2198
7639.28 2096
7640.11 2053
7640.93 1985
7641.76 1951
7642.58 1890
7643.41 1979
7644.23 2008
7645.06 2035
7645.88 2095
7646.71 2059
7647.54 2148
7648.36 2177
7649.19 2167
7650.01 2189
7650.84 2200
7651.66 2152
7652.49 2066
7653.31 2098
7654.14 1990
7654.97 1990
7655.79 1899
7656.62 1792
7657.44 1762
7658.27 1731
7659.09 1784
7659.92 1658
7660.75 1696
7661.57 1700
7662.40 1705
7663.22 1671
7664.05 1638
7664.88 1606
7665.70 1641
7666.53 1760
7667.36 1686
7668.18 1614
7669.01 1656
7669.84 1696
7670.66 1713
7671.49 1701
7672.32 1599
7673.14 1651
7673.97 1634
7674.80 1591
7675.62 1620
7676.45 1652
7677.28 1560
7678.10 1610
7678.93 1651
7679.76 1644
7680.58 1576
7681.41 1623
7682.24 1634
7683.07 1641
7683.89 1699
7684.72 1789
7685.55 1756
7686.38 1795
7687.20 1805
7688.03 1755
7688.86 1820
7689.69 1749
7690.51 1731
7691.34 1695
7692.17 1756
7693.00 1639
7693.82 1615
7694.65 1625
7695.48 1659
7696.31 1662
7697.14 1654
7697.96 1682
7698.79 1728
7699.62 1732
7700.45 1804
7701.28 1684
7702.11 1718
7702.93 1729
7703.76 1651
7704.59 1719
7705.42 1572
7706.25 1541
7707.08 1506
7707.90 1585
7708.73 1517
7709.56 1526
7710.39 1504
7711.22 1558
7712.05 1538
7712.88 1536
7713.71 1575
7714.53 1500
7715.36 1475
7716.19 1542
7717.02 1492
7717.85 1409
7718.68 1470
7719.51 1444
7720.34 1446
7721.17 1433
7722.00 1438
7722.83 1456
7723.66 1488
7724.49 1456
7725.32 1436
7726.14 1462
7726.97 1472
7727.80 1495
7728.63 1497
7729.46 1495
7730.29 1513
7731.12 1450
7731.95 1472
7732.78 1457
7733.61 1459
7734.44 1492
7735.27 1455
7736.10 1421
7736.93 1394
7737.76 1409
7738.59 1465
7739.42 1363
7740.25 1393
7741.08 1398
7741.91 1364
7742.75 1333
7743.58 1398
7744.41 1433
7745.24 1519
7746.07 1540
7746.90 1632
7747.73 1854
7748.56 1857
7749.39 1928
7750.22 1874
7751.05 1869
7751.88 1828
7752.71 1663
7753.55 1645
7754.38 1537
7755.21 1510
7756.04 1475
7756.87 1479
7757.70 1434
7758.53 1445
7759.36 1424
7760.20 1416
7761.03 1423
7761.86 1426
7762.69 1404
7763.52 1351
7764.35 1346
7765.18 1314
7766.02 1316
7766.85 1348
7767.68 1331
7768.51 1306
7769.34 1286
7770.18 1241
7771.01 1293
7771.84 1275
7772.67 1307
7773.50 1285
7774.34 1271
7775.17 1324
7776.00 1339
7776.83 1263
7777.66 1306
7778.50 1226
7779.33 1280
7780.16 1334
7780.99 1370
7781.83 1281
7782.66 1302
7783.49 1332
7784.32 1352
7785.16 1331
7785.99 1396
7786.82 1403
7787.66 1376
7788.49 1483
7789.32 1442
7790.15 1416
7790.99 1370
7791.82 1423
7792.65 1405
7793.49 1428
7794.32 1436
7795.15 1388
7795.99 1373
7796.82 1429
7797.65 1395
7798.49 1420
7799.32 1413
7800.15 1463
7800.99 1458
7801.82 1384
7802.65 1479
7803.49 1401
7804.32 1513
7805.16 1532
7805.99 1487
7806.82 1528
7807.66 1467
7808.49 1472
7809.33 1536
7810.16 1540
7810.99 1516
7811.83 1494
7812.66 1554
7813.50 1564
7814.33 1602
7815.17 1682
7816.00 1657
7816.83 1645
7817.67 1700
7818.50 1636
7819.34 1672
7820.17 1701
7821.01 1717
7821.84 1731
7822.68 1786
7823.51 1844
7824.35 1783
7825.18 1833
7826.02 1883
7826.85 1864
7827.69 1877
7828.52 1865
7829.36 1809
7830.19 1804
7831.03 1725
7831.86 1678
7832.70 1760
7833.53 1736
7834.37 1825
7835.20 1880
7836.04 1915
7836.87 1922
7837.71 1874
7838.54 1880
7839.38 1796
7840.22 1748
7841.05 1728
7841.89 1702
7842.72 1711
7843.56 1680
7844.39 1547
7845.23 1536
7846.07 1555
7846.90 1513
7847.74 1548
7848.57 1487
7849.41 1501
7850.25 1512
7851.08 1443
7851.92 1444
7852.76 1465
7853.59 1546
7854.43 1508
7855.27 1460
7856.10 1503
7856.94 1514
7857.78 1522
7858.61 1507
7859.45 1460
7860.29 1506
7861.12 1523
7861.96 1457
7862.80 1425
7863.63 1460
7864.47 1442
7865.31 1426
7866.14 1441
7866.98 1441
7867.82 1417
7868.66 1457
7869.49 1469
7870.33 1455
7871.17 1504
7872.00 1546
7872.84 1573
7873.68 1537
7874.52 1564
7875.35 1640
7876.19 1641
7877.03 1773
7877.87 1767
7878.70 1900
7879.54 1959
7880.38 1960
7881.22 1944
7882.06 1874
7882.89 1951
7883.73 1979
7884.57 1850
7885.41 1781
7886.25 1726
7887.08 1661
7887.92 1657
7888.76 1712
7889.60 1662
7890.44 1663
7891.28 1608
7892.11 1666
7892.95 1709
7893.79 1676
7894.63 1707
7895.47 1614
7896.31 1626
7897.15 1645
7897.98 1602
7898.82 1586
7899.66 1594
7900.50 1542
7901.34 1460
7902.18 1489
7903.02 1467
7903.86 1463
7904.70 1495
7905.54 1497
7906.37 1510
7907.21 1484
7908.05 1455
7908.89 1481
7909.73 1495
7910.57 1428
7911.41 1387
7912.25 1485
7913.09 1539
7913.93 1584
7914.77 1564
7915.61 1529
7916.45 1643
7917.29 1756
7918.13 1786
7918.97 1788
7919.81 1789
7920.65 1768
7921.49 1728
7922.33 1651
7923.17 1647
7924.01 1634
7924.85 1553
7925.69 1496
7926.53 1475
7927.37 1498
7928.21 1489
7929.05 1502
7929.89 1451
7930.73 1353
7931.57 1418
7932.41 1367
7933.25 1392
7934.09 1407
7934.93 1411
7935.77 1335
7936.61 1306
7937.46 1368
7938.30 1358
7939.14 1332
7939.98 1405
7940.82 1403
7941.66 1425
7942.50 1403
7943.34 1367
7944.18 1425
7945.03 1478
7945.87 1479
7946.71 1510
7947.55 1578
7948.39 1498
7949.23 1534
7950.07 1442
7950.92 1420
7951.76 1465
7952.60 1545
7953.44 1555
7954.28 1510
7955.12 1554
7955.97 1634
7956.81 1631
7957.65 1661
7958.49 1675
7959.33 1698
7960.18 1580
7961.02 1552
7961.86 1528
7962.70 1539
7963.54 1488
7964.39 1525
7965.23 1526
7966.07 1603
7966.91 1675
7967.76 1665
7968.60 1767
7969.44 1900
7970.28 1791
7971.13 1756
7971.97 1665
7972.81 1658
7973.65 1518
7974.50 1474
7975.34 1472
7976.18 1487
7977.03 1454
7977.87 1368
7978.71 1325
7979.55 1382
7980.40 1401
7981.24 1388
7982.08 1393
7982.93 1367
7983.77 1296
7984.61 1365
7985.46 1368
7986.30 1325
7987.14 1379
7987.99 1329
7988.83 1340
7989.67 1327
7990.52 1306
7991.36 1248
7992.21 1220
7993.05 1277
7993.89 1213
7994.74 1220
7995.58 1189
7996.42 1215
7997.27 1249
7998.11 1228
7998.96 1189
7999.80 1163
8000.65 1230
8001.49 1132
8002.33 1159
8003.18 1202
8004.02 1188
8004.87 1146
8005.71 1161
8006.56 1192
8007.40 1117
8008.24 1118
8009.09 1133
8009.93 1141
8010.78 1180
8011.62 1105
8012.47 1095
8013.31 1144
8014.16 1174
8015.00 1120
8015.85 1069
8016.69 1070
8017.54 1133
8018.38 1095
8019.23 1021
8020.07 1022
8020.92 1017
8021.76 1065
8022.61 1114
8023.45 1048
8024.30 1034
8025.15 1073
8025.99 1104
8026.84 1059
8027.68 1051
8028.53 1067
8029.37 1061
8030.22 1062
8031.07 1104
8031.91 1081
8032.76 1066
8033.60 1125
8034.45 1087
8035.30 1026
8036.14 1020
8036.99 1057
8037.83 1080
8038.68 1051
8039.53 1063
8040.37 1048
8041.22 1066
8042.06 1009
8042.91 1038
8043.76 1048
8044.60 1041
8045.45 1044
8046.30 1040
8047.14 1078
8047.99 1079
8048.84 1101
8049.68 1063
8050.53 1105
8051.38 1061
8052.22 1077
8053.07 1099
8053.92 1063
8054.77 1083
8055.61 1066
8056.46 1012
8057.31 1065
8058.15 1063
8059.00 989
8059.85 1034
8060.70 1060
8061.54 1027
8062.39 997
8063.24 996
8064.09 995
8064.93 1012
8065.78 1063
8066.63 1035
8067.48 1000
8068.32 1002
8069.17 966
8070.02 1002
8070.87 1058
8071.72 1023
8072.56 998
8073.41 1000
8074.26 1020
8075.11 994
8075.96 1011
8076.80 977
8077.65 980
8078.50 1014
8079.35 1055
8080.20 1017
8081.05 975
8081.89 955
8082.74 954
8083.59 948
8084.44 1033
8085.29 998
8086.14 972
8086.99 1022
8087.83 986
8088.68 960
8089.53 945
8090.38 1011
8091.23 984
8092.08 946
8092.93 1017
8093.78 967
8094.63 924
8095.48 948
8096.32 966
8097.17 1018
8098.02 1019
8098.87 1010
8099.72 964
8100.57 959
8101.42 947
8102.27 974
8103.12 936
8103.97 968
8104.82 994
8105.67 1020
8106.52 953
8107.37 941
8108.22 967
8109.07 964
8109.92 927
8110.77 970
8111.62 993
8112.47 1039
8113.32 1003
8114.17 936
8115.02 987
8115.87 1005
8116.72 950
8117.57 970
8118.42 968
8119.27 1027
8120.12 1043
8120.97 968
8121.82 1015
8122.67 1039
8123.52 951
8124.37 1003
8125.22 1034
8126.08 1006
8126.93 1023
8127.78 992
8128.63 1021
8129.48 1022
8130.33 1041
8131.18 1056
8132.03 1039
8132.88 1046
8133.73 1078
8134.59 1106
8135.44 1046
8136.29 1066
8137.14 1048
8137.99 1013
8138.84 976
8139.69 1017
8140.55 1002
8141.40 990
8142.25 1015
8143.10 1020
8143.95 1039
8144.80 1013
8145.66 980
8146.51 1008
8147.36 1061
8148.21 1037
8149.06 1052
8149.91 1002
8150.77 997
8151.62 1018
8152.47 1065
8153.32 1018
8154.18 1091
8155.03 1064
8155.88 1088
8156.73 1133
8157.59 1056
8158.44 1061
8159.29 1014
8160.14 1043
8161.00 1050
8161.85 1042
8162.70 993
8163.55 988
8164.41 979
8165.26 944
8166.11 937
8166.96 987
8167.82 982
8168.67 973
8169.52 929
8170.38 943
8171.23 962
8172.08 945
8172.94 960
8173.79 967
8174.64 919
8175.50 912
8176.35 936
8177.20 897
8178.06 882
8178.91 938
8179.76 926
8180.62 955
8181.47 963
8182.32 933
8183.18 895
8184.03 918
8184.89 960
8185.74 881
8186.59 886
8187.45 937
8188.30 900
8189.16 876
8190.01 897
8190.86 913
8191.72 930
8192.57 912
8193.43 925
8194.28 964
8195.14 961
8195.99 984
8196.84 911
8197.70 941
8198.55 925
8199.41 912
8200.26 894
8201.12 908
8201.97 999
8202.83 935
8203.68 858
8204.54 850
8205.39 925
8206.25 911
8207.10 863
8207.96 919
8208.81 946
8209.67 884
8210.52 901
8211.38 844
8212.23 937
8213.09 896
8213.94 936
8214.80 937
8215.65 929
8216.51 908
8217.37 925
8218.22 929
8219.08 945
8219.93 951
8220.79 983
8221.64 975
8222.50 952
8223.36 979
8224.21 1005
8225.07 1003
8225.92 971
8226.78 1009
8227.64 959
8228.49 914
8229.35 934
8230.20 948
8231.06 940
8231.92 948
8232.77 906
8233.63 924
8234.49 915
8235.34 921
8236.20 949
8237.06 920
8237.91 901
8238.77 924
8239.63 881
8240.48 918
8241.34 897
8242.20 927
8243.05 944
8243.91 893
8244.77 919
8245.62 999
8246.48 933
8247.34 869
8248.19 905
8249.05 932
8249.91 952
8250.77 934
8251.62 949
8252.48 969
8253.34 906
8254.20 901
8255.05 916
8255.91 908
8256.77 926
8257.63 885
8258.48 901
8259.34 952
8260.20 924
8261.06 859
8261.92 916
8262.77 915
8263.63 916
8264.49 934
8265.35 905
8266.21 952
8267.06 923
8267.92 964
8268.78 964
8269.64 963
8270.50 946
8271.35 946
8272.21 905
8273.07 956
8273.93 976
8274.79 962
8275.65 1040
8276.51 1005
8277.36 1000
8278.22 1026
8279.08 1008
8279.94 999
8280.80 1002
8281.66 1028
8282.52 1033
8283.38 1003
8284.24 988
8285.09 940
8285.95 987
8286.81 978
8287.67 949
8288.53 926
8289.39 969
8290.25 1000
8291.11 997
8291.97 959
8292.83 1028
8293.69 1063
8294.55 1047
8295.41 1018
8296.27 1057
8297.13 1139
8297.99 1085
8298.85 1042
8299.71 1025
8300.56 1016
8301.42 943
8302.28 969
8303.14 1054
8304.00 1034
8304.86 943
8305.73 982
8306.59 993
8307.45 972
8308.31 1010
8309.17 982
8310.03 963
8310.89 991
8311.75 1000
8312.61 983
8313.47 964
8314.33 1043
8315.19 951
8316.05 969
8316.91 1015
8317.77 952
8318.63 939
8319.49 910
8320.35 995
8321.22 972
8322.08 992
8322.94 983
8323.80 969
8324.66 963
8325.52 947
8326.38 916
8327.24 935
8328.10 981
8328.97 989
8329.83 987
8330.69 962
8331.55 987
8332.41 980
8333.27 1055
8334.13 1028
8335.00 1012
8335.86 1001
8336.72 973
8337.58 986
8338.44 1025
8339.30 973
8340.17 1038
8341.03 1068
8341.89 1015
8342.75 1027
8343.62 1038
8344.48 1033
8345.34 1030
8346.20 1076
8347.06 1021
8347.93 1022
8348.79 1050
8349.65 976
8350.51 1051
8351.38 1094
8352.24 1033
8353.10 1047
8353.96 1037
8354.83 1036
8355.69 1055
8356.55 1076
8357.41 1014
8358.28 977
8359.14 1037
8360.00 1021
8360.87 1083
8361.73 1074
8362.59 1038
8363.46 1052
8364.32 1050
8365.18 1038
8366.05 1087
8366.91 1049
8367.77 1072
8368.64 1093
8369.50 1081
8370.36 1118
8371.23 1117
8372.09 1027
8372.95 1045
8373.82 1074
8374.68 1104
8375.54 1133
8376.41 1122
8377.27 1120
8378.14 1116
8379.00 1089
8379.86 1096
8380.73 1111
8381.59 1142
8382.46 1100
8383.32 1106
8384.18 1119
8385.05 1223
8385.91 1225
8386.78 1204
8387.64 1205
8388.51 1197
8389.37 1277
8390.23 1186
8391.10 1216
8391.96 1256
8392.83 1256
8393.69 1181
8394.56 1199
8395.42 1247
8396.29 1260
8397.15 1245
8398.02 1225
8398.88 1195
8399.75 1174
8400.61 1236
8401.48 1245
8402.34 1233
8403.21 1272
8404.07 1237
8404.94 1307
8405.80 1315
8406.67 1340
8407.53 1355
8408.40 1282
8409.26 1312
8410.13 1336
8411.00 1369
8411.86 1380
8412.73 1402
8413.59 1392
8414.46 1406
8415.32 1376
8416.19 1406
8417.06 1455
8417.92 1540
8418.79 1451
8419.65 1466
8420.52 1373
8421.39 1479
8422.25 1599
8423.12 1504
8423.98 1481
8424.85 1537
8425.72 1596
8426.58 1597
8427.45 1623
8428.32 1578
8429.18 1601
8430.05 1651
8430.92 1649
8431.78 1701
8432.65 1657
8433.52 1703
8434.38 1763
8435.25 1735
8436.12 1851
8436.98 1887
8437.85 1868
8438.72 1905
8439.58 1987
8440.45 2027
8441.32 2100
8442.19 2102
8443.05 2202
8443.92 2212
8444.79 2169
8445.65 2161
8446.52 2146
8447.39 2160
8448.26 2249
8449.12 2289
8449.99 2263
8450.86 2245
8451.73 2469
8452.60 2829
8453.46 3039
8454.33 3535
8455.20 4087
8456.07 4655
8456.93 5046
8457.80 5147
8458.67 5231
8459.54 5006
8460.41 4725
8461.27 4367
8462.14 3964
8463.01 3582
8463.88 3227
8464.75 3013
8465.62 2739
8466.48 2492
8467.35 2328
8468.22 2178
8469.09 2089
8469.96 2132
8470.83 2053
8471.70 1943
8472.57 1962
8473.43 1889
8474.30 1826
8475.17 1839
8476.04 1776
8476.91 1822
8477.78 1821
8478.65 1846
8479.52 1918
8480.39 1948
8481.25 1970
8482.12 2049
8482.99 2062
8483.86 2121
8484.73 2158
8485.60 2225
8486.47 2110
8487.34 2061
8488.21 2026
8489.08 2005
8489.95 2003
8490.82 1902
8491.69 1956
8492.56 1971
8493.43 1974
8494.30 2074
8495.17 2108
8496.04 1996
8496.91 2052
8497.78 2098
8498.65 2072
8499.52 2057
8500.39 1943
8501.26 1844
8502.13 1849
8503.00 1872
8503.87 1767
8504.74 1805
8505.61 1780
8506.48 1807
8507.35 1771
8508.22 1765
8509.09 1849
8509.96 1866
8510.83 1845
8511.70 1903
8512.57 1741
8513.45 1888
8514.32 1906
8515.19 1921
8516.06 1949
8516.93 1965
8517.80 1966
8518.67 1916
8519.54 2006
8520.41 2031
8521.29 2054
8522.16 2165
8523.03 2284
8523.90 2352
8524.77 2585
8525.64 2773
8526.51 2837
8527.39 2949
8528.26 3006
8529.13 2893
8530.00 2792
8530.87 2791
8531.74 2689
8532.62 2490
8533.49 2359
8534.36 2243
8535.23 2131
8536.10 2028
8536.98 2078
8537.85 1995
8538.72 1903
8539.59 1869
8540.46 1857
8541.34 1846
8542.21 1768
8543.08 1813
8543.95 1783
8544.83 1668
8545.70 1744
8546.57 1643
8547.44 1716
8548.32 1758
8549.19 1756
8550.06 1797
8550.93 1846
8551.81 1965
8552.68 1925
8553.55 1999
8554.43 2080
8555.30 2071
8556.17 2087
8557.04 2020
8557.92 1987
8558.79 1968
8559.66 1905
8560.54 1864
8561.41 1761
8562.28 1772
8563.16 1793
8564.03 1734
8564.90 1759
8565.78 1797
8566.65 1726
8567.52 1662
8568.40 1714
8569.27 1690
8570.15 1666
8571.02 1620
8571.89 1636
8572.77 1605
8573.64 1618
8574.51 1562
8575.39 1589
8576.26 1527
8577.14 1511
8578.01 1586
8578.88 1512
8579.76 1538
8580.63 1543
8581.51 1578
8582.38 1578
8583.26 1565
8584.13 1625
8585.01 1611
8585.88 1579
8586.75 1593
8587.63 1538
8588.50 1573
8589.38 1614
8590.25 1675
8591.13 1627
8592.00 1716
8592.88 1739
8593.75 1693
8594.63 1664
8595.50 1650
8596.38 1711
8597.25 1653
8598.13 1776
8599.00 1682
8599.88 1752
8600.75 1772
8601.63 1742
8602.50 1753
8603.38 1730
8604.26 1737
8605.13 1817
8606.01 1748
8606.88 1725
8607.76 1827
8608.63 1795
8609.51 1797
8610.38 1786
8611.26 1790
8612.14 1814
8613.01 1796
8613.89 1815
8614.76 1841
8615.64 1782
8616.52 1841
8617.39 1854
8618.27 1893
8619.15 1880
8620.02 1995
8620.90 1978
8621.77 2038
8622.65 2031
8623.53 1958
8624.40 2056
8625.28 2062
8626.16 2096
8627.03 2149
8627.91 2175
8628.79 2158
8629.66 2227
8630.54 2173
8631.42 2154
8632.29 2113
8633.17 2189
8634.05 2188
8634.92 2163
8635.80 2190
8636.68 2253
8637.56 2203
8638.43 2159
8639.31 2169
8640.19 2196
8641.07 2273
8641.94 2330
8642.82 2366
8643.70 2344
8644.57 2409
8645.45 2441
8646.33 2472
8647.21 2585
8648.09 2557
8648.96 2592
8649.84 2668
8650.72 2732
8651.60 2714
8652.47 2723
8653.35 2786
8654.23 2725
8655.11 2652
8655.99 2659
8656.86 2664
8657.74 2802
8658.62 2923
8659.50 2979
8660.38 3164
8661.26 3324
8662.13 3557
8663.01 3913
8663.89 4215
8664.77 4560
8665.65 4780
8666.53 4866
8667.41 4777
8668.28 4603
8669.16 4506
8670.04 4296
8670.92 4259
8671.80 4175
8672.68 3971
8673.56 3868
8674.44 3872
8675.32 3789
8676.20 3786
8677.07 3751
8677.95 3611
8678.83 3460
8679.71 3189
8680.59 3081
8681.47 3022
8682.35 2922
8683.23 2880
8684.11 2829
8684.99 2829
8685.87 2833
8686.75 2748
8687.63 2851
8688.51 2885
8689.39 3090
8690.27 3369
8691.15 3620
8692.03 3852
8692.91 4117
8693.79 4329
8694.67 4270
8695.55 4219
8696.43 4118
8697.31 3858
8698.19 3791
8699.07 3533
8699.95 3407
8700.83 3287
8701.71 3345
8702.59 3317
8703.47 3213
8704.35 3185
8705.23 3115
8706.11 3019
8706.99 2821
8707.87 2772
8708.75 2637
8709.63 2582
8710.52 2413
8711.40 2318
8712.28 2305
8713.16 2183
8714.04 2131
8714.92 2111
8715.80 2077
8716.68 1953
8717.56 1958
8718.45 1917
8719.33 1945
8720.21 1919
8721.09 1911
8721.97 1973
8722.85 1909
8723.73 1949
8724.62 1869
8725.50 1997
8726.38 1914
8727.26 1998
8728.14 1970
8729.02 1996
8729.91 2055
8730.79 2120
8731.67 2132
8732.55 2095
8733.43 2120
8734.32 2079
8735.20 2095
8736.08 2077
8736.96 2049
8737.84 1985
8738.73 2034
8739.61 2045
8740.49 2006
8741.37 2006
8742.26 2047
8743.14 1998
8744.02 1934
8744.90 1954
8745.79 1918
8746.67 1930
8747.55 1960
8748.43 1909
8749.32 1779
8750.20 1766
8751.08 1869
8751.97 1885
8752.85 1872
8753.73 1857
8754.62 1882
8755.50 1894
8756.38 1911
8757.26 1889
8758.15 1920
8759.03 1939
8759.91 1932
8760.80 1885
8761.68 1908
8762.56 1937
8763.45 1940
8764.33 1907
8765.22 1951
8766.10 1960
8766.98 1902
8767.87 2015
8768.75 2013
8769.63 2009
8770.52 1934
8771.40 1941
8772.29 1955
8773.17 1936
8774.05 1908
8774.94 1837
8775.82 1793
8776.71 1853
8777.59 1840
8778.48 1949
8779.36 2053
8780.24 2160
8781.13 2266
8782.01 2418
8782.90 2458
8783.78 2479
8784.67 2453
8785.55 2455
8786.44 2381
8787.32 2282
8788.21 2176
8789.09 2074
8789.98 2007
8790.86 1909
8791.74 1839
8792.63 1731
8793.51 1678
8794.40 1599
8795.29 1604
8796.17 1618
8797.06 1620
8797.94 1610
8798.83 1637
8799.71 1536
8800.60 1569
8801.48 1582
8802.37 1545
8803.25 1586
8804.14 1538
8805.02 1546
8805.91 1506
8806.80 1502
8807.68 1478
8808.57 1465
8809.45 1429
8810.34 1484
8811.23 1445
8812.11 1446
8813.00 1450
8813.88 1449
8814.77 1445
8815.66 1464
8816.54 1516
8817.43 1491
8818.31 1493
8819.20 1490
8820.09 1495
8820.97 1483
8821.86 1524
8822.75 1564
8823.63 1474
8824.52 1434
8825.41 1505
8826.29 1408
8827.18 1393
8828.07 1403
8828.95 1446
8829.84 1400
8830.73 1361
8831.61 1310
8832.50 1352
8833.39 1317
8834.28 1327
8835.16 1321
8836.05 1298
8836.94 1323
8837.82 1297
8838.71 1329
8839.60 1347
8840.49 1365
8841.37 1307
8842.26 1319
8843.15 1342
8844.04 1294
8844.92 1272
8845.81 1309
8846.70 1358
8847.59 1294
8848.47 1252
8849.36 1249
8850.25 1216
8851.14 1218
8852.03 1261
8852.91 1290
8853.80 1288
8854.69 1220
8855.58 1186
8856.47 1200
8857.36 1182
8858.24 1229
8859.13 1197
8860.02 1237
8860.91 1169
8861.80 1219
8862.69 1186
8863.57 1224
8864.46 1142
8865.35 1147
8866.24 1163
8867.13 1169
8868.02 1166
8868.91 1113
8869.80 1143
8870.68 1145
8871.57 1169
8872.46 1128
8873.35 1103
8874.24 1108
8875.13 1138
8876.02 1073
8876.91 1084
8877.80 1066
8878.69 1037
8879.58 1055
8880.47 1085
8881.36 1027
8882.24 1015
8883.13 1060
8884.02 1084
8884.91 1074
8885.80 1023
8886.69 1048
8887.58 1079
8888.47 1063
8889.36 1012
8890.25 1078
8891.14 1083
8892.03 994
8892.92 973
8893.81 1011
8894.70 998
8895.59 1037
8896.48 1026
8897.37 948
8898.26 981
8899.15 999
8900.04 1023
8900.93 1017
8901.82 1056
8902.72 959
8903.61 968
8904.50 985
8905.39 950
8906.28 961
8907.17 980
8908.06 955
8908.95 989
8909.84 939
8910.73 939
8911.62 932
8912.51 992
8913.41 932
8914.30 907
8915.19 952
8916.08 1009
8916.97 989
8917.86 928
8918.75 941
8919.64 973
8920.54 972
8921.43 963
8922.32 930
8923.21 906
8924.10 898
8924.99 913
8925.88 947
8926.78 902
8927.67 908
8928.56 883
8929.45 974
8930.34 921
8931.24 881
8932.13 941
8933.02 961
8933.91 887
8934.80 840
8935.70 904
8936.59 883
8937.48 865
8938.37 869
8939.27 879
8940.16 890
8941.05 922
8941.94 868
8942.84 907
8943.73 863
8944.62 901
8945.51 910
8946.41 941
8947.30 879
8948.19 872
8949.08 878
8949.98 896
8950.87 948
8951.76 892
8952.66 903
8953.55 849
8954.44 887
8955.34 919
8956.23 908
8957.12 886
8958.02 846
8958.91 826
8959.80 894
8960.70 850
8961.59 913
8962.48 909
8963.38 858
8964.27 842
8965.16 893
8966.06 873
8966.95 870
8967.84 889
8968.74 911
8969.63 906
8970.53 853
8971.42 884
8972.31 898
8973.21 884
8974.10 881
8975.00 854
8975.89 836
8976.78 846
8977.68 910
8978.57 873
8979.47 879
8980.36 808
8981.26 897
8982.15 905
8983.05 858
8983.94 854
8984.83 906
8985.73 874
8986.62 851
8987.52 900
8988.41 879
8989.31 845
8990.20 857
8991.10 855
8991.99 896
8992.89 883
8993.78 837
8994.68 812
8995.57 861
8996.47 887
8997.36 833
8998.26 845
8999.15 847
9000.05 863
9000.95 832
9001.84 865
9002.74 855
9003.63 834
9004.53 850
9005.42 822
9006.32 823
9007.21 820
9008.11 828
9009.01 835
9009.90 819
9010.80 857
9011.69 879
9012.59 851
9013.49 858
9014.38 845
9015.28 853
9016.17 852
9017.07 834
9017.97 790
9018.86 829
9019.76 836
9020.66 840
9021.55 846
9022.45 810
9023.35 832
9024.24 819
9025.14 861
9026.04 820
9026.93 834
9027.83 806
9028.73 811
9029.62 823
9030.52 779
9031.42 834
9032.31 805
9033.21 839
9034.11 810
9035.01 862
9035.90 810
9036.80 818
9037.70 813
9038.59 832
9039.49 841
9040.39 805
9041.29 877
9042.18 884
9043.08 837
9043.98 840
9044.88 799
9045.77 791
9046.67 804
9047.57 831
9048.47 845
9049.37 812
9050.26 821
9051.16 811
9052.06 831
9052.96 814
9053.85 875
9054.75 835
9055.65 877
9056.55 857
9057.45 829
9058.35 835
9059.24 823
9060.14 862
9061.04 862
9061.94 876
9062.84 880
9063.74 932
9064.64 858
9065.53 852
9066.43 833
9067.33 865
9068.23 812
9069.13 864
9070.03 859
9070.93 826
9071.83 888
9072.72 856
9073.62 862
9074.52 885
9075.42 844
9076.32 867
9077.22 873
9078.12 893
9079.02 862
9079.92 817
9080.82 812
9081.72 795
9082.62 883
9083.52 857
9084.42 829
9085.32 827
9086.21 849
9087.11 853
9088.01 850
9088.91 870
9089.81 883
9090.71 866
9091.61 876
9092.51 870
9093.41 866
9094.31 866
9095.21 867
9096.11 849
9097.01 887
9097.91 820
9098.81 859
9099.72 855
9100.62 828
9101.52 850
9102.42 832
9103.32 853
9104.22 837
9105.12 842
9106.02 841
9106.92 859
9107.82 859
9108.72 832
9109.62 836
9110.52 814
9111.42 823
9112.32 834
9113.23 838
9114.13 820
9115.03 831
9115.93 855
9116.83 845
9117.73 830
9118.63 804
9119.53 820
9120.44 818
9121.34 868
9122.24 837
9123.14 847
9124.04 820
9124.94 852
9125.84 878
9126.75 923
9127.65 821
9128.55 829
9129.45 843
9130.35 843
9131.25 842
9132.16 845
9133.06 810
9133.96 898
9134.86 846
9135.76 837
9136.67 837
9137.57 804
9138.47 837
9139.37 848
9140.28 844
9141.18 792
9142.08 822
9142.98 807
9143.89 851
9144.79 823
9145.69 835
9146.59 846
9147.50 807
9148.40 842
9149.30 808
9150.20 858
9151.11 883
9152.01 821
9152.91 808
9153.82 833
9154.72 802
9155.62 822
9156.53 814
9157.43 816
9158.33 873
9159.24 854
9160.14 809
9161.04 813
9161.95 845
9162.85 855
9163.75 875
9164.66 831
9165.56 852
9166.46 826
9167.37 806
9168.27 799
9169.17 811
9170.08 821
9170.98 868
9171.89 858
9172.79 873
9173.69 838
9174.60 804
9175.50 843
9176.41 827
9177.31 816
9178.21 815
9179.12 808
9180.02 867
9180.93 819
9181.83 854
9182.74 858
9183.64 824
9184.55 840
9185.45 802
9186.35 849
9187.26 831
9188.16 823
9189.07 886
9189.97 847
9190.88 815
9191.78 831
9192.69 827
9193.59 853
9194.50 862
9195.40 843
9196.31 879
9197.21 850
9198.12 933
9199.02 913
9199.93 949
9200.83 936
9201.74 975
9202.65 943
9203.55 923
9204.46 981
9205.36 978
9206.27 969
9207.17 891
9208.08 850
9208.98 905
9209.89 874
9210.80 831
9211.70 890
9212.61 834
9213.51 857
9214.42 897
9215.33 861
9216.23 918
9217.14 913
9218.04 906
9218.95 886
9219.86 908
9220.76 898
9221.67 867
9222.58 845
9223.48 865
9224.39 833
9225.30 815
9226.20 787
9227.11 895
9228.01 827
9228.92 837
9229.83 802
9230.74 803
9231.64 800
9232.55 787
9233.46 806
9234.36 796
9235.27 806
9236.18 870
9237.08 847
9237.99 824
9238.90 789
9239.81 852
9240.71 857
9241.62 832
9242.53 835
9243.43 846
9244.34 806
9245.25 813
9246.16 835
9247.07 784
9247.97 805
9248.88 820
9249.79 807
9250.70 829
9251.60 818
9252.51 790
9253.42 820
9254.33 859
9255.24 800
9256.14 799
9257.05 812
9257.96 779
9258.87 776
9259.78 812
9260.68 847
9261.59 862
9262.50 853
9263.41 857
9264.32 815
9265.23 771
9266.13 825
9267.04 823
9267.95 798
9268.86 747
9269.77 855
9270.68 884
9271.59 795
9272.50 779
9273.40 823
9274.31 795
9275.22 788
9276.13 820
9277.04 836
9277.95 830
9278.86 803
9279.77 794
9280.68 813
9281.59 843
9282.50 814
9283.41 832
9284.32 849
9285.22 860
9286.13 850
9287.04 857
9287.95 819
9288.86 827
9289.77 834
9290.68 827
9291.59 855
9292.50 843
9293.41 833
9294.32 834
9295.23 869
9296.14 850
9297.05 905
9297.96 898
9298.87 892
9299.78 914
9300.69 871
9301.60 837
9302.51 842
9303.42 842
9304.33 899
9305.24 875
9306.15 894
9307.07 887
9307.98 890
9308.89 887
9309.80 885
9310.71 886
9311.62 919
9312.53 895
9313.44 855
9314.35 881
9315.26 899
9316.17 869
9317.08 896
9318.00 855
9318.91 869
9319.82 870
9320.73 862
9321.64 885
9322.55 858
9323.46 865
9324.37 897
9325.29 870
9326.20 813
9327.11 852
9328.02 784
9328.93 834
9329.84 792
9330.75 801
9331.67 798
9332.58 813
9333.49 836
9334.40 807
9335.31 818
9336.23 813
9337.14 814
9338.05 832
9338.96 870
9339.87 842
9340.79 853
9341.70 862
9342.61 859
9343.52 836
9344.44 822
9345.35 810
9346.26 906
9347.17 918
9348.09 868
9349.00 886
9349.91 864
9350.82 846
9351.74 895
9352.65 870
9353.56 856
9354.47 872
9355.39 876
9356.30 865
9357.21 870
9358.13 893
9359.04 887
9359.95 866
9360.87 904
9361.78 896
9362.69 873
9363.61 852
9364.52 868
9365.43 881
9366.35 825
9367.26 832
9368.17 865
9369.09 888
9370.00 865
9370.91 919
9371.83 867
9372.74 866
9373.65 870
9374.57 854
9375.48 855
9376.40 916
9377.31 960
9378.22 889
9379.14 907
9380.05 896
9380.97 936
9381.88 897
9382.80 958
9383.71 979
9384.62 931
9385.54 909
9386.45 888
9387.37 885
9388.28 925
9389.20 984
9390.11 907
9391.03 951
9391.94 921
9392.85 962
9393.77 965
9394.68 965
9395.60 979
9396.51 964
9397.43 968
9398.34 977
9399.26 996
9400.17 978
9401.09 991
9402.00 986
9402.92 956
9403.84 973
9404.75 967
9405.67 969
9406.58 914
9407.50 927
9408.41 928
9409.33 943
9410.24 942
9411.16 969
9412.07 924
9412.99 962
9413.91 902
9414.82 938
9415.74 892
9416.65 901
9417.57 922
9418.49 954
9419.40 911
9420.32 919
9421.23 971
9422.15 939
9423.07 928
9423.98 946
9424.90 988
9425.81 976
9426.73 954
9427.65 990
9428.56 1014
9429.48 955
9430.40 913
9431.31 911
9432.23 978
9433.15 979
9434.06 942
9434.98 940
9435.90 960
9436.81 967
9437.73 996
9438.65 991
9439.57 983
9440.48 1059
9441.40 1042
9442.32 991
9443.23 1024
9444.15 1028
9445.07 1012
9445.99 1043
9446.90 1027
9447.82 1044
9448.74 1052
9449.66 1036
9450.57 1009
9451.49 1030
9452.41 1080
9453.33 1091
9454.24 1134
9455.16 1149
9456.08 1142
9457.00 1106
9457.91 1068
9458.83 1087
9459.75 1115
9460.67 1148
9461.59 1100
9462.50 1143
9463.42 1112
9464.34 1117
9465.26 1087
9466.18 1062
9467.10 1061
9468.01 1088
9468.93 1087
9469.85 1036
9470.77 1017
9471.69 1031
9472.61 998
9473.53 1041
9474.44 963
9475.36 977
9476.28 1017
9477.20 1035
9478.12 1043
9479.04 1072
9479.96 1081
9480.88 1015
9481.80 1043
9482.71 1074
9483.63 1084
9484.55 1103
9485.47 1106
9486.39 1040
9487.31 1054
9488.23 1070
9489.15 1071
9490.07 1060
9490.99 1019
9491.91 1031
9492.83 1016
9493.75 1067
9494.67 1005
9495.59 992
9496.51 1023
9497.43 1014
9498.35 1072
9499.27 1033
9500.19 1037
9501.11 1091
9502.03 1037
9502.95 1001
9503.87 1016
9504.79 1070
9505.71 1043
9506.63 1055
9507.55 1090
9508.47 1114
9509.39 1017
9510.31 1049
9511.23 1077
9512.15 1045
9513.07 1074
9513.99 1085
9514.91 1127
9515.83 1143
9516.75 1130
9517.67 1134
9518.59 1203
9519.52 1188
9520.44 1198
9521.36 1278
9522.28 1282
9523.20 1298
9524.12 1275
9525.04 1287
9525.96 1247
9526.88 1290
9527.80 1253
9528.73 1170
9529.65 1205
9530.57 1203
9531.49 1210
9532.41 1156
9533.33 1186
9534.26 1257
9535.18 1218
9536.10 1144
9537.02 1228
9537.94 1193
9538.86 1192
9539.79 1213
9540.71 1224
9541.63 1183
9542.55 1191
9543.47 1205
9544.40 1276
9545.32 1244
9546.24 1205
9547.16 1187
9548.08 1235
9549.01 1182
9549.93 1182
9550.85 1179
9551.77 1198
9552.70 1202
9553.62 1227
9554.54 1253
9555.46 1289
9556.39 1294
9557.31 1271
9558.23 1216
9559.16 1258
9560.08 1332
9561.00 1313
9561.92 1310
9562.85 1278
9563.77 1264
9564.69 1344
9565.62 1357
9566.54 1321
9567.46 1306
9568.39 1283
9569.31 1297
9570.23 1332
9571.16 1271
9572.08 1310
9573.00 1294
9573.93 1306
9574.85 1288
9575.77 1341
9576.70 1397
9577.62 1365
9578.54 1345
9579.47 1342
9580.39 1364
9581.32 1379
9582.24 1451
9583.16 1387
9584.09 1392
9585.01 1401
9585.94 1385
9586.86 1371
9587.78 1369
9588.71 1362
9589.63 1388
9590.56 1436
9591.48 1397
9592.41 1321
9593.33 1409
9594.25 1403
9595.18 1415
9596.10 1456
9597.03 1475
9597.95 1556
9598.88 1589
9599.80 1616
9600.73 1599
9601.65 1596
9602.58 1595
9603.50 1550
9604.43 1573
9605.35 1562
9606.28 1557
9607.20 1571
9608.13 1567
9609.05 1514
9609.98 1514
9610.90 1499
9611.83 1539
9612.75 1480
9613.68 1471
9614.60 1480
9615.53 1485
9616.46 1452
9617.38 1480
9618.31 1473
9619.23 1491
9620.16 1489
9621.08 1507
9622.01 1536
9622.94 1574
9623.86 1588
9624.79 1580
9625.71 1620
9626.64 1650
9627.57 1603
9628.49 1617
9629.42 1678
9630.34 1657
9631.27 1652
9632.20 1635
9633.12 1666
9634.05 1726
9634.98 1775
9635.90 1736
9636.83 1757
9637.76 1713
9638.68 1785
9639.61 1819
9640.54 1839
9641.46 1869
9642.39 1921
9643.32 1919
9644.24 1952
9645.17 1930
9646.10 1988
9647.02 2034
9647.95 2051
9648.88 2077
9649.81 2062
9650.73 2047
9651.66 2113
9652.59 2033
9653.51 1983
9654.44 1965
9655.37 2024
9656.30 1989
9657.22 1927
9658.15 1877
9659.08 1866
9660.01 1887
9660.93 1912
9661.86 1954
9662.79 1992
9663.72 1967
9664.65 1981
9665.57 1917
9666.50 1861
9667.43 1941
9668.36 1918
9669.29 2055
9670.21 2073
9671.14 2072
9672.07 2066
9673.00 2071
9673.93 2078
9674.86 2132
9675.78 2120
9676.71 2073
9677.64 2077
9678.57 2189
9679.50 2203
9680.43 2122
9681.36 2132
9682.28 2153
9683.21 2181
9684.14 2216
9685.07 2222
9686.00 2216
9686.93 2220
9687.86 2295
9688.79 2216
9689.72 2225
9690.64 2267
9691.57 2303
9692.50 2306
9693.43 2295
9694.36 2274
9695.29 2321
9696.22 2343
9697.15 2357
9698.08 2315
9699.01 2387
9699.94 2454
9700.87 2428
9701.80 2458
9702.73 2426
9703.66 2388
9704.59 2326
9705.52 2300
9706.45 2201
9707.38 2234
9708.31 2197
9709.24 2189
9710.17 2247
9711.10 2234
9712.03 2252
9712.96 2325
9713.89 2399
9714.82 2338
9715.75 2425
9716.68 2414
9717.61 2409
9718.54 2374
9719.47 2318
9720.40 2316
9721.33 2227
9722.26 2220
9723.19 2167
9724.12 2094
9725.05 2054
9725.98 2039
9726.92 2019
9727.85 1970
9728.78 1969
9729.71 1947
9730.64 1982
9731.57 1938
9732.50 1969
9733.43 1879
9734.36 1902
9735.30 1927
9736.23 1988
9737.16 1928
9738.09 1907
9739.02 1867
9739.95 1869
9740.88 1812
9741.82 1753
9742.75 1775
9743.68 1820
9744.61 1788
9745.54 1735
9746.47 1668
9747.41 1676
9748.34 1719
9749.27 1673
9750.20 1698
9751.13 1641
9752.07 1710
9753.00 1671
9753.93 1712
9754.86 1645
9755.79 1618
9756.73 1628
9757.66 1648
9758.59 1707
9759.52 1626
9760.46 1611
9761.39 1576
9762.32 1590
9763.25 1629
9764.19 1652
9765.12 1686
9766.05 1656
9766.98 1657
9767.92 1688
9768.85 1671
9769.78 1699
9770.72 1659
9771.65 1709
9772.58 1696
9773.52 1661
9774.45 1664
9775.38 1703
9776.31 1682
9777.25 1639
9778.18 1677
9779.11 1689
9780.05 1644
9780.98 1713
9781.92 1732
9782.85 1688
9783.78 1685
9784.72 1698
9785.65 1737
9786.58 1736
9787.52 1672
9788.45 1671
9789.38 1614
9790.32 1601
9791.25 1646
9792.19 1597
9793.12 1570
9794.05 1569
9794.99 1572
9795.92 1606
9796.86 1601
9797.79 1630
9798.73 1637
9799.66 1623
9800.59 1624
9801.53 1617
9802.46 1647
9803.40 1605
9804.33 1488
9805.27 1511
9806.20 1484
9807.14 1480
9808.07 1446
9809.01 1399
9809.94 1361
9810.88 1307
9811.81 1352
9812.75 1375
9813.68 1306
9814.62 1325
9815.55 1285
9816.49 1277
9817.42 1296
9818.36 1266
9819.29 1327
9820.23 1278
9821.16 1282
9822.10 1305
9823.03 1316
9823.97 1302
9824.90 1298
9825.84 1279
9826.78 1288
9827.71 1235
9828.65 1252
9829.58 1219
9830.52 1283
9831.45 1281
9832.39 1245
9833.33 1246
9834.26 1242
9835.20 1282
9836.13 1243
9837.07 1217
9838.01 1218
9838.94 1207
9839.88 1244
9840.82 1267
9841.75 1258
9842.69 1266
9843.62 1212
9844.56 1263
9845.50 1238
9846.43 1251
9847.37 1231
9848.31 1201
9849.24 1179
9850.18 1198
9851.12 1202
9852.05 1179
9852.99 1271
9853.93 1308
9854.87 1286
9855.80 1236
9856.74 1179
9857.68 1154
9858.61 1164
9859.55 1158
9860.49 1189
9861.43 1175
9862.36 1257
9863.30 1203
9864.24 1207
9865.17 1149
9866.11 1195
9867.05 1190
9867.99 1190
9868.93 1158
9869.86 1219
9870.80 1185
9871.74 1148
9872.68 1151
9873.61 1171
9874.55 1165
9875.49 1170
9876.43 1137
9877.37 1175
9878.30 1203
9879.24 1144
9880.18 1205
9881.12 1216
9882.06 1184
9883.00 1149
9883.93 1152
9884.87 1118
9885.81 1128
9886.75 1132
9887.69 1107
9888.63 1141
9889.56 1113
9890.50 1061
9891.44 1173
9892.38 1125
9893.32 1138
9894.26 1115
9895.20 1136
9896.14 1130
9897.07 1101
9898.01 1124
9898.95 1167
9899.89 1117
9900.83 1143
9901.77 1071
9902.71 1115
9903.65 1090
9904.59 1130
9905.53 1110
9906.47 1126
9907.41 1128
9908.35 1088
9909.29 1150
9910.23 1163
9911.16 1127
9912.10 1063
9913.04 1119
9913.98 1152
9914.92 1154
9915.86 1132
9916.80 1128
9917.74 1186
9918.68 1181
9919.62 1203
9920.56 1165
9921.50 1220
9922.44 1268
9923.38 1338
9924.32 1361
9925.27 1404
9926.21 1459
9927.15 1484
9928.09 1488
9929.03 1538
9929.97 1517
9930.91 1477
9931.85 1421
9932.79 1392
9933.73 1326
9934.67 1257
9935.61 1243
9936.55 1223
9937.49 1212
9938.43 1153
9939.38 1116
9940.32 1076
9941.26 1081
9942.20 1074
9943.14 1119
9944.08 1143
9945.02 1085
9945.96 1069
9946.90 1132
9947.85 1108
9948.79 1149
9949.73 1176
9950.67 1186
9951.61 1238
9952.55 1217
9953.50 1219
9954.44 1208
9955.38 1222
9956.32 1205
9957.26 1117
9958.20 1130
9959.15 1107
9960.09 1100
9961.03 1083
9961.97 1070
9962.91 1080
9963.86 1027
9964.80 1013
9965.74 1012
9966.68 984
9967.63 989
9968.57 999
9969.51 958
9970.45 976
9971.39 991
9972.34 978
9973.28 970
9974.22 954
9975.17 970
9976.11 986
9977.05 970
9977.99 946
9978.94 982
9979.88 933
9980.82 938
9981.77 942
9982.71 963
9983.65 939
9984.59 954
9985.54 1016
9986.48 960
9987.42 950
9988.37 933
9989.31 945
9990.25 980
9991.20 988
9992.14 968
9993.08 969
9994.03 937
9994.97 937
9995.92 915
9996.86 936
9997.80 970
9998.75 961
9999.69 1001
10000.63 955
10001.58 959
10002.52 963
10003.47 958
10004.41 958
10005.35 955
10006.30 936
10007.24 927
10008.19 930
10009.13 966
10010.08 939
10011.02 930
10011.96 938
10012.91 907
10013.85 908
10014.80 897
10015.74 912
10016.69 895
10017.63 938
10018.58 941
10019.52 964
10020.47 964
10021.41 938
10022.36 933
10023.30 960
10024.25 929
10025.19 929
10026.14 899
10027.08 880
10028.03 896
10028.97 864
10029.92 903
10030.86 920
10031.81 888
10032.75 908
10033.70 930
10034.64 905
10035.59 885
10036.53 849
10037.48 879
10038.43 874
10039.37 865
10040.32 900
10041.26 823
10042.21 856
10043.16 842
10044.10 883
10045.05 886
10045.99 898
10046.94 862
10047.89 853
10048.83 886
10049.78 856
10050.72 813
10051.67 857
10052.62 890
10053.56 883
10054.51 860
10055.46 836
10056.40 846
10057.35 874
10058.30 879
10059.24 880
10060.19 895
10061.14 881
10062.08 895
10063.03 852
10063.98 897
10064.92 868
10065.87 873
10066.82 849
10067.76 881
10068.71 854
10069.66 812
10070.61 885
10071.55 883
10072.50 866
10073.45 903
10074.39 884
10075.34 878
10076.29 838
10077.24 877
10078.18 822
10079.13 814
10080.08 850
10081.03 859
10081.97 819
10082.92 870
10083.87 844
10084.82 881
10085.77 849
10086.71 836
10087.66 821
10088.61 823
10089.56 852
10090.51 858
10091.45 811
10092.40 887
10093.35 886
10094.30 866
10095.25 820
10096.20 835
10097.14 858
10098.09 878
10099.04 874
10099.99 817
10100.94 840
10101.89 896
10102.84 870
10103.78 864
10104.73 845
10105.68 826
10106.63 814
10107.58 858
10108.53 842
10109.48 842
10110.43 854
10111.38 811
10112.33 866
10113.27 851
10114.22 868
10115.17 843
10116.12 862
10117.07 834
10118.02 807
10118.97 834
10119.92 885
10120.87 888
10121.82 844
10122.77 910
10123.72 861
10124.67 911
10125.62 880
10126.57 925
10127.52 891
10128.47 908
10129.42 880
10130.37 853
10131.32 875
10132.27 871
10133.22 896
10134.17 947
10135.12 921
10136.07 925
10137.02 922
10137.97 929
10138.92 924
10139.87 935
10140.82 952
10141.77 972
10142.72 985
10143.67 942
10144.62 888
10145.57 902
10146.52 980
10147.47 970
10148.43 905
10149.38 954
10150.33 970
10151.28 928
10152.23 968
10153.18 964
10154.13 979
10155.08 958
10156.03 915
10156.99 980
10157.94 985
10158.89 1009
10159.84 1003
10160.79 970
10161.74 953
10162.69 946
10163.65 974
10164.60 985
10165.55 988
10166.50 994
10167.45 1037
10168.40 1038
10169.36 1001
10170.31 1018
10171.26 1049
10172.21 998
10173.16 1020
10174.11 1082
10175.07 1056
10176.02 1031
10176.97 1099
10177.92 1121
10178.88 1124
10179.83 1134
10180.78 1098
10181.73 1111
10182.69 1163
10183.64 1121
10184.59 1114
10185.54 1171
10186.50 1144
10187.45 1177
10188.40 1129
10189.35 1136
10190.31 1147
10191.26 1105
10192.21 1118
10193.17 1132
10194.12 1128
10195.07 1082
10196.02 1153
10196.98 1110
10197.93 1130
10198.88 1183
10199.84 1182
10200.79 1191
10201.74 1228
10202.70 1269
10203.65 1226
10204.60 1296
10205.56 1263
10206.51 1218
10207.46 1330
10208.42 1316
10209.37 1372
10210.33 1338
10211.28 1275
10212.23 1313
10213.19 1381
10214.14 1266
10215.09 1208
10216.05 1184
10217.00 1210
10217.96 1183
10218.91 1145
10219.87 1161
10220.82 1161
10221.77 1113
10222.73 1082
10223.68 1089
10224.64 1129
10225.59 1113
10226.55 1108
10227.50 1170
10228.45 1215
10229.41 1169
10230.36 1197
10231.32 1232
10232.27 1203
10233.23 1300
10234.18 1351
10235.14 1367
10236.09 1365
10237.05 1351
10238.00 1398
10238.96 1415
10239.91 1338
10240.87 1349
10241.82 1264
10242.78 1260
10243.73 1203
10244.69 1197
10245.64 1140
10246.60 1158
10247.56 1149
10248.51 1131
10249.47 1046
10250.42 1058
10251.38 1065
10252.33 1046
10253.29 1061
10254.25 1030
10255.20 1041
10256.16 1002
10257.11 1043
10258.07 1038
10259.02 1023
10259.98 971
10260.94 980
10261.89 951
10262.85 939
10263.81 977
10264.76 992
10265.72 1048
10266.67 1052
10267.63 1013
10268.59 989
10269.54 1007
10270.50 1023
10271.46 1014
10272.41 972
10273.37 1033
10274.33 1013
10275.28 999
10276.24 1009
10277.20 979
10278.15 945
10279.11 976
10280.07 1011
10281.03 962
10281.98 898
10282.94 912
10283.90 956
10284.85 950
10285.81 944
10286.77 926
10287.73 924
10288.68 968
10289.64 956
10290.60 972
10291.56 953
10292.51 912
10293.47 917
10294.43 875
10295.39 911
10296.34 975
10297.30 926
10298.26 935
10299.22 898
10300.18 883
10301.13 912
10302.09 897
10303.05 884
10304.01 878
10304.97 920
10305.92 893
10306.88 880
10307.84 933
10308.80 900
10309.76 889
10310.72 929
10311.67 878
10312.63 893
10313.59 881
10314.55 883
10315.51 851
10316.47 896
10317.43 903
10318.38 935
10319.34 928
10320.30 908
10321.26 920
10322.22 935
10323.18 891
10324.14 869
10325.10 918
10326.06 844
10327.01 884
10327.97 895
10328.93 905
10329.89 898
10330.85 869
10331.81 882
10332.77 895
10333.73 867
10334.69 861
10335.65 885
10336.61 849
10337.57 809
10338.53 879
10339.49 875
10340.45 864
10341.41 838
10342.37 838
10343.33 835
10344.29 801
10345.25 843
10346.21 846
10347.17 866
10348.13 843
10349.09 844
10350.05 862
10351.01 862
10351.97 838
10352.93 829
10353.89 834
10354.85 802
10355.81 813
10356.77 824
10357.73 831
10358.69 823
10359.65 751
10360.61 774
10361.57 761
10362.54 766
10363.50 821
10364.46 823
10365.42 791
10366.38 821
10367.34 754
10368.30 796
10369.26 774
10370.22 805
10371.18 796
10372.15 822
10373.11 802
10374.07 833
10375.03 800
10375.99 823
10376.95 821
10377.91 782
10378.88 808
10379.84 829
10380.80 798
10381.76 805
10382.72 797
10383.68 769
10384.65 784
10385.61 810
10386.57 764
10387.53 755
10388.49 790
10389.46 763
10390.42 794
10391.38 800
10392.34 799
10393.31 778
10394.27 772
10395.23 810
10396.19 794
10397.15 762
10398.12 731
10399.08 762
10400.04 802
10401.00 791
10401.97 772
10402.93 778
10403.89 770
10404.86 803
10405.82 787
10406.78 798
10407.74 798
10408.71 832
10409.67 810
10410.63 790
10411.60 759
10412.56 805
10413.52 794
10414.49 864
10415.45 815
10416.41 817
10417.38 852
10418.34 837
10419.30 885
10420.27 868
10421.23 844
10422.19 825
10423.16 836
10424.12 795
10425.08 806
10426.05 815
10427.01 798
10427.98 846
10428.94 806
10429.90 765
10430.87 796
10431.83 755
10432.80 764
10433.76 728
10434.72 772
10435.69 778
10436.65 759
10437.62 742
10438.58 753
10439.55 780
10440.51 756
10441.47 746
10442.44 756
10443.40 774
10444.37 733
10445.33 761
10446.30 771
10447.26 733
10448.23 733
10449.19 723
10450.16 735
10451.12 689
10452.09 721
10453.05 776
10454.02 755
10454.98 746
10455.95 752
10456.91 740
10457.88 744
10458.84 768
10459.81 773
10460.77 767
10461.74 792
10462.70 757
10463.67 781
10464.64 751
10465.60 744
10466.57 783
10467.53 807
10468.50 775
10469.46 790
10470.43 746
10471.40 761
10472.36 738
10473.33 718
10474.29 769
10475.26 742
10476.23 735
10477.19 768
10478.16 741
10479.12 758
10480.09 807
10481.06 753
10482.02 766
10482.99 791
10483.96 806
10484.92 785
10485.89 748
10486.85 735
10487.82 787
10488.79 788
10489.75 740
10490.72 744
10491.69 768
10492.66 728
10493.62 774
10494.59 744
10495.56 794
10496.52 760
10497.49 769
10498.46 790
10499.42 747
10500.39 775
10501.36 738
10502.33 750
10503.29 773
10504.26 752
10505.23 799
10506.20 781
10507.16 806
10508.13 773
10509.10 774
10510.07 808
10511.03 772
10512.00 798
10512.97 799
10513.94 759
10514.90 761
10515.87 740
10516.84 762
10517.81 769
10518.78 767
10519.74 746
10520.71 778
10521.68 776
10522.65 794
10523.62 802
10524.59 819
10525.55 855
10526.52 802
10527.49 782
10528.46 840
10529.43 798
10530.40 831
10531.37 794
10532.33 794
10533.30 847
10534.27 869
10535.24 828
10536.21 812
10537.18 839
10538.15 834
10539.12 865
10540.08 845
10541.05 861
10542.02 864
10542.99 829
10543.96 816
10544.93 822
10545.90 815
10546.87 836
10547.84 802
10548.81 852
10549.78 859
10550.75 846
10551.72 805
10552.69 828
10553.66 827
10554.63 851
10555.60 838
10556.56 837
10557.53 863
10558.50 883
10559.47 880
10560.44 872
10561.41 923
10562.38 938
10563.35 968
10564.32 961
10565.29 898
10566.27 901
10567.24 897
10568.21 880
10569.18 886
10570.15 914
10571.12 911
10572.09 903
10573.06 879
10574.03 843
10575.00 835
10575.97 809
10576.94 834
10577.91 851
10578.88 862
10579.85 873
10580.82 864
10581.79 858
10582.77 836
10583.74 893
10584.71 850
10585.68 853
10586.65 870
10587.62 874
10588.59 871
10589.56 857
10590.54 860
10591.51 936
10592.48 892
10593.45 867
10594.42 928
10595.39 903
10596.36 855
10597.34 844
10598.31 902
10599.28 924
10600.25 900
10601.22 925
10602.19 925
10603.17 897
10604.14 884
10605.11 916
10606.08 968
10607.05 957
10608.03 986
10609.00 1014
10609.97 1021
10610.94 1050
10611.92 988
10612.89 947
10613.86 995
10614.83 1030
10615.81 1009
10616.78 983
10617.75 942
10618.72 914
10619.70 942
10620.67 923
10621.64 888
10622.61 907
10623.59 923
10624.56 938
10625.53 922
10626.51 909
10627.48 912
10628.45 937
10629.43 883
10630.40 881
10631.37 869
10632.34 867
10633.32 914
10634.29 958
10635.26 927
10636.24 929
10637.21 1006
10638.19 940
10639.16 998
10640.13 984
10641.11 1004
10642.08 967
10643.05 994
10644.03 1017
10645.00 978
10645.98 959
10646.95 925
10647.92 881
10648.90 860
10649.87 877
10650.85 866
10651.82 875
10652.79 866
10653.77 838
10654.74 840
10655.72 820
10656.69 812
10657.67 777
10658.64 802
10659.61 791
10660.59 807
10661.56 837
10662.54 859
10663.51 860
10664.49 815
10665.46 774
10666.44 831
10667.41 797
10668.39 778
10669.36 791
10670.34 810
10671.31 797
10672.29 815
10673.26 788
10674.24 804
10675.21 801
10676.19 857
10677.16 847
10678.14 839
10679.11 885
10680.09 844
10681.06 850
10682.04 802
10683.02 817
10683.99 807
10684.97 823
10685.94 859
10686.92 772
10687.89 857
10688.87 822
10689.85 789
10690.82 776
10691.80 834
10692.77 784
10693.75 783
10694.73 801
10695.70 838
10696.68 814
10697.65 767
10698.63 827
10699.61 810
10700.58 824
10701.56 819
10702.54 758
10703.51 739
10704.49 771
10705.47 766
10706.44 800
10707.42 811
10708.40 804
10709.37 825
10710.35 776
10711.33 804
10712.30 769
10713.28 787
10714.26 753
10715.23 820
10716.21 795
10717.19 783
10718.17 777
10719.14 842
10720.12 806
10721.10 801
10722.08 787
10723.05 802
10724.03 767
10725.01 800
10725.98 760
10726.96 799
10727.94 775
10728.92 766
10729.90 836
10730.87 762
10731.85 749
10732.83 751
10733.81 768
10734.78 751
10735.76 776
10736.74 799
10737.72 791
10738.70 764
10739.68 750
10740.65 713
10741.63 764
10742.61 754
10743.59 785
10744.57 798
10745.54 781
10746.52 788
10747.50 762
10748.48 778
10749.46 763
10750.44 810
10751.42 804
10752.40 810
10753.37 751
10754.35 763
10755.33 797
10756.31 764
10757.29 813
10758.27 788
10759.25 772
10760.23 823
10761.21 833
10762.19 821
10763.16 777
10764.14 786
10765.12 746
10766.10 786
10767.08 785
10768.06 794
10769.04 789
10770.02 782
10771.00 774
10771.98 780
10772.96 809
10773.94 793
10774.92 777
10775.90 846
10776.88 810
10777.86 805
10778.84 804
10779.82 815
10780.80 842
10781.78 876
10782.76 841
10783.74 837
10784.72 881
10785.70 857
10786.68 845
10787.66 831
10788.64 843
10789.62 838
10790.60 807
10791.58 829
10792.56 860
10793.54 819
10794.52 775
10795.50 779
10796.48 849
10797.47 811
10798.45 849
10799.43 855
10800.41 821
10801.39 781
10802.37 799
10803.35 843
10804.33 828
10805.31 825
10806.29 792
10807.28 818
10808.26 782
10809.24 776
10810.22 805
10811.20 822
10812.18 765
10813.16 811
10814.15 808
10815.13 811
10816.11 823
10817.09 841
10818.07 818
10819.05 828
10820.04 803
10821.02 796
10822.00 842
10822.98 830
10823.96 812
10824.95 779
10825.93 854
10826.91 825
10827.89 864
10828.87 832
10829.86 861
10830.84 878
10831.82 842
10832.80 835
10833.79 848
10834.77 844
10835.75 866
10836.73 838
10837.72 804
10838.70 812
10839.68 866
10840.66 876
10841.65 878
10842.63 849
10843.61 847
10844.60 874
10845.58 818
10846.56 849
10847.54 868
10848.53 855
10849.51 816
10850.49 852
10851.48 916
10852.46 899
10853.44 880
10854.43 887
10855.41 873
10856.39 876
10857.38 900
10858.36 909
10859.34 921
10860.33 883
10861.31 878
10862.30 899
10863.28 917
10864.26 947
10865.25 960
10866.23 911
10867.22 935
10868.20 949
10869.18 926
10870.17 936
10871.15 904
10872.14 916
10873.12 940
10874.10 935
10875.09 952
10876.07 969
10877.06 942
10878.04 932
10879.03 962
10880.01 924
10881.00 973
10881.98 1009
10882.96 980
10883.95 959
10884.93 996
10885.92 983
10886.90 962
10887.89 958
10888.87 992
10889.86 983
10890.84 969
10891.83 997
10892.81 1037
10893.80 1036
10894.78 1057
10895.77 1126
10896.75 1044
10897.74 1059
10898.73 1059
10899.71 1067
10900.70 1077
10901.68 1050
10902.67 1091
10903.65 1112
10904.64 1048
10905.62 1050
10906.61 1081
10907.60 1040
10908.58 1087
10909.57 1136
10910.55 1130
10911.54 1156
10912.53 1134
10913.51 1143
10914.50 1204
10915.48 1151
10916.47 1215
10917.46 1214
10918.44 1184
10919.43 1132
10920.41 1121
10921.40 1169
10922.39 1164
10923.37 1145
10924.36 1116
10925.35 1145
10926.33 1209
10927.32 1271
10928.31 1223
10929.29 1252
10930.28 1236
10931.27 1242
10932.25 1230
10933.24 1285
10934.23 1221
10935.22 1238
10936.20 1242
10937.19 1264
10938.18 1305
10939.16 1294
10940.15 1312
10941.14 1336
10942.13 1357
10943.11 1301
10944.10 1350
10945.09 1351
10946.08 1400
10947.06 1415
10948.05 1408
10949.04 1476
10950.03 1465
10951.01 1496
10952.00 1514
10952.99 1484
10953.98 1534
10954.97 1637
10955.95 1644
10956.94 1670
10957.93 1740
10958.92 1766
10959.91 1756
10960.89 1815
10961.88 1777
10962.87 1714
10963.86 1744
10964.85 1701
10965.84 1656
10966.82 1608
10967.81 1601
10968.80 1596
10969.79 1531
10970.78 1514
10971.77 1494
10972.76 1443
10973.74 1439
10974.73 1520
10975.72 1489
10976.71 1499
10977.70 1517
10978.69 1464
10979.68 1448
10980.67 1504
10981.66 1466
10982.65 1529
10983.63 1555
10984.62 1580
10985.61 1566
10986.60 1517
10987.59 1604
10988.58 1580
10989.57 1573
10990.56 1653
10991.55 1712
10992.54 1784
10993.53 1759
10994.52 1883
10995.51 1913
10996.50 2032
10997.49 2146
10998.48 2191
10999.47 2326
11000.46 2341
11001.45 2287
11002.44 2298
11003.43 2404
11004.42 2341
11005.41 2199
11006.40 2105
11007.39 2011
11008.38 1874
11009.37 1838
11010.36 1713
11011.35 1588
11012.34 1537
11013.33 1534
11014.32 1464
11015.31 1389
11016.30 1370
11017.29 1357
11018.29 1359
11019.28 1337
11020.27 1313
11021.26 1322
11022.25 1303
11023.24 1283
11024.23 1237
11025.22 1266
11026.21 1255
11027.20 1230
11028.20 1284
11029.19 1266
11030.18 1252
11031.17 1264
11032.16 1246
11033.15 1239
11034.14 1229
11035.14 1200
11036.13 1199
11037.12 1235
11038.11 1259
11039.10 1219
11040.09 1216
11041.09 1255
11042.08 1232
11043.07 1221
11044.06 1201
11045.05 1225
11046.04 1218
11047.04 1161
11048.03 1167
11049.02 1135
11050.01 1114
11051.01 1126
11052.00 1132
11052.99 1072
11053.98 1132
11054.98 1144
11055.97 1134
11056.96 1087
11057.95 1115
11058.95 1129
11059.94 1062
11060.93 1129
11061.92 1123
11062.92 1119
11063.91 1141
11064.90 1126
11065.89 1125
11066.89 1092
11067.88 1064
11068.87 1128
11069.87 1112
11070.86 1119
11071.85 1071
11072.85 1157
11073.84 1115
11074.83 1070
11075.83 1090
11076.82 1124
11077.81 1139
11078.81 1135
11079.80 1119
11080.79 1143
11081.79 1120
11082.78 1108
11083.77 1128
11084.77 1071
11085.76 1080
11086.76 1083
11087.75 1096
11088.74 1054
11089.74 1043
11090.73 1062
11091.73 1047
11092.72 1042
11093.71 1032
11094.71 1065
11095.70 1006
11096.70 973
11097.69 1048
11098.69 1049
11099.68 1006
11100.67 1037
11101.67 1046
11102.66 1025
11103.66 1000
11104.65 995
11105.65 1018
11106.64 1004
11107.64 985
11108.63 1000
11109.63 1041
11110.62 982
11111.62 991
11112.61 998
11113.61 1005
11114.60 985
11115.60 953
11116.59 981
11117.59 982
11118.58 1016
11119.58 1023
11120.57 977
11121.57 993
11122.56 971
11123.56 954
11124.56 969
11125.55 972
11126.55 987
11127.54 965
11128.54 972
11129.53 990
11130.53 931
11131.53 964
11132.52 968
11133.52 931
11134.51 957
11135.51 952
11136.51 917
11137.50 945
11138.50 935
11139.49 970
11140.49 1026
11141.49 973
11142.48 945
11143.48 929
11144.48 958
11145.47 999
11146.47 973
11147.47 972
11148.46 1012
11149.46 978
11150.46 992
11151.45 989
11152.45 1002
11153.45 1006
11154.44 991
11155.44 974
11156.44 935
11157.43 988
11158.43 971
11159.43 968
11160.42 969
11161.42 962
11162.42 947
11163.42 927
11164.41 926
11165.41 962
11166.41 954
11167.41 959
11168.40 956
11169.40 963
11170.40 924
11171.40 930
11172.39 933
11173.39 934
11174.39 918
11175.39 940
11176.39 927
11177.38 953
11178.38 933
11179.38 895
11180.38 925
11181.38 930
11182.37 921
11183.37 916
11184.37 937
11185.37 921
11186.37 951
11187.36 927
11188.36 978
11189.36 917
11190.36 920
11191.36 953
11192.36 954
11193.36 989
11194.35 979
11195.35 989
11196.35 957
11197.35 890
11198.35 929
11199.35 953
11200.35 933
11201.35 915
11202.35 982
11203.34 976
11204.34 1011
11205.34 991
11206.34 974
11207.34 975
11208.34 1004
11209.34 1007
11210.34 1031
11211.34 1008
11212.34 938
11213.34 973
11214.34 990
11215.34 991
11216.34 1009
11217.34 966
11218.34 964
11219.34 950
11220.34 1014
11221.34 989
11222.34 981
11223.34 1004
11224.34 990
11225.34 976
11226.34 991
11227.34 1001
11228.34 949
11229.34 973
11230.34 978
11231.34 986
11232.34 973
11233.34 998
11234.34 1004
11235.34 1025
11236.34 963
11237.34 994
11238.34 974
11239.34 1031
11240.34 1038
11241.34 974
11242.34 954
11243.34 1008
11244.34 1030
11245.35 1006
11246.35 1028
11247.35 1003
11248.35 1003
11249.35 1016
11250.35 1021
11251.35 960
11252.35 1046
11253.35 1076
11254.36 1013
11255.36 1059
11256.36 1074
11257.36 1041
11258.36 1010
11259.36 1032
11260.36 1037
11261.37 1061
11262.37 1033
11263.37 1064
11264.37 1080
11265.37 1071
11266.38 1074
11267.38 1148
11268.38 1119
11269.38 1150
11270.38 1129
11271.39 1167
11272.39 1180
11273.39 1178
11274.39 1192
11275.39 1224
11276.40 1197
11277.40 1221
11278.40 1207
11279.40 1165
11280.41 1181
11281.41 1213
11282.41 1192
11283.41 1162
11284.42 1117
11285.42 1132
11286.42 1116
11287.42 1087
11288.43 1074
11289.43 1055
11290.43 1072
11291.44 1098
11292.44 998
11293.44 1041
11294.45 1038
11295.45 1041
11296.45 1019
11297.46 1056
11298.46 1049
11299.46 999
11300.47 1022
11301.47 1048
11302.47 1060
11303.48 1014
11304.48 1044
11305.48 1037
11306.49 1018
11307.49 983
11308.49 984
11309.50 1020
11310.50 1078
11311.51 1073
11312.51 1092
11313.51 1050
11314.52 1051
11315.52 1113
11316.53 1125
11317.53 1108
11318.53 1122
11319.54 1123
11320.54 1129
11321.55 1133
11322.55 1066
11323.56 1085
11324.56 1097
11325.56 1093
11326.57 1060
11327.57 1094
11328.58 1048
11329.58 1051
11330.59 1075
11331.59 1060
11332.60 1047
11333.60 1043
11334.61 1059
11335.61 1134
11336.62 1093
11337.62 1056
11338.63 1122
11339.63 1129
11340.64 1143
11341.64 1131
11342.65 1107
11343.65 1144
11344.66 1138
11345.66 1107
11346.67 1086
11347.68 1089
11348.68 1104
11349.69 1043
11350.69 1076
11351.70 1059
11352.70 1075
11353.71 1069
11354.71 1043
11355.72 1040
11356.73 984
11357.73 1036
11358.74 1009
11359.74 1055
11360.75 1075
11361.76 1085
11362.76 1060
11363.77 1030
11364.78 1011
11365.78 1010
11366.79 1024
11367.79 1010
11368.80 1006
11369.81 997
11370.81 1002
11371.82 993
11372.83 1004
11373.83 979
11374.84 1055
11375.85 986
11376.85 989
11377.86 1012
11378.87 1009
11379.87 973
11380.88 995
11381.89 1030
11382.90 999
11383.90 948
11384.91 995
11385.92 1003
11386.92 977
11387.93 1009
11388.94 1003
11389.95 1024
11390.95 947
11391.96 962
11392.97 983
11393.98 955
11394.98 954
11395.99 974
11397.00 991
11398.01 978
11399.01 1037
11400.02 1001
11401.03 1020
11402.04 957
11403.05 955
11404.05 965
11405.06 975
11406.07 986
11407.08 1009
11408.09 968
11409.09 990
11410.10 956
11411.11 980
11412.12 1007
11413.13 1018
11414.14 1017
11415.14 1009
11416.15 1005
11417.16 984
11418.17 975
11419.18 969
11420.19 962
11421.20 973
11422.20 1021
11423.21 992
11424.22 958
11425.23 988
11426.24 987
11427.25 1049
11428.26 1010
11429.27 1020
11430.28 997
11431.29 1030
11432.29 1005
11433.30 973
11434.31 1013
11435.32 967
11436.33 981
11437.34 986
11438.35 1046
11439.36 1013
11440.37 973
11441.38 1029
11442.39 1007
11443.40 987
11444.41 1041
11445.42 1013
11446.43 1026
11447.44 1030
11448.45 1008
11449.46 982
11450.47 1018
11451.48 1050
11452.49 1043
11453.50 991
11454.51 1017
11455.52 1029
11456.53 1009
11457.54 1035
11458.55 1083
11459.56 1078
11460.57 1013
11461.58 1062
11462.59 1058
11463.60 1066
11464.61 1049
11465.62 1036
11466.64 1050
11467.65 1064
11468.66 1067
11469.67 1101
11470.68 1123
11471.69 1102
11472.70 1045
11473.71 1078
11474.72 1101
11475.73 1074
11476.75 1110
11477.76 1105
11478.77 1121
11479.78 1090
11480.79 1085
11481.80 1114
11482.81 1141
11483.82 1141
11484.84 1171
11485.85 1175
11486.86 1212
11487.87 1147
11488.88 1108
11489.89 1153
11490.91 1159
11491.92 1174
11492.93 1158
11493.94 1214
11494.95 1214
11495.97 1249
11496.98 1241
11497.99 1219
11499.00 1237
11500.01 1259
11501.03 1224
11502.04 1214
11503.05 1234
11504.06 1277
11505.08 1300
11506.09 1262
11507.10 1291
11508.11 1301
11509.13 1339
11510.14 1360
11511.15 1359
11512.16 1352
11513.18 1398
11514.19 1446
11515.20 1438
11516.22 1450
11517.23 1476
11518.24 1508
11519.26 1588
11520.27 1579
11521.28 1598
11522.29 1690
11523.31 1669
11524.32 1759
11525.33 1698
11526.35 1791
11527.36 1810
11528.38 1827
11529.39 1935
11530.40 1927
11531.42 2012
11532.43 2166
11533.44 2212
11534.46 2348
11535.47 2510
11536.48 2607
11537.50 2646
11538.51 2744
11539.53 2906
11540.54 2941
11541.55 2896
11542.57 2899
11543.58 2879
11544.60 2742
11545.61 2596
11546.63 2515
11547.64 2455
11548.65 2199
11549.67 2060
11550.68 1941
11551.70 1852
11552.71 1756
11553.73 1652
11554.74 1616
11555.76 1576
11556.77 1498
11557.78 1477
11558.80 1431
11559.81 1438
11560.83 1401
11561.84 1377
11562.86 1341
11563.87 1340
11564.89 1348
11565.90 1272
11566.92 1338
11567.93 1371
11568.95 1348
11569.97 1349
11570.98 1345
11572.00 1325
11573.01 1394
11574.03 1360
11575.04 1321
11576.06 1380
11577.07 1373
11578.09 1406
11579.11 1383
11580.12 1374
11581.14 1357
11582.15 1370
11583.17 1301
11584.18 1320
11585.20 1366
11586.22 1352
11587.23 1327
11588.25 1284
11589.26 1303
11590.28 1359
11591.30 1350
11592.31 1384
11593.33 1367
11594.35 1377
11595.36 1457
11596.38 1496
11597.40 1472
11598.41 1472
11599.43 1509
11600.44 1543
11601.46 1514
11602.48 1480
11603.50 1483
11604.51 1494
11605.53 1532
11606.55 1488
11607.56 1426
11608.58 1435
11609.60 1421
11610.61 1395
11611.63 1385
11612.65 1386
11613.67 1309
11614.68 1335
11615.70 1312
11616.72 1286
11617.73 1327
11618.75 1327
11619.77 1330
11620.79 1340
11621.80 1313
11622.82 1305
11623.84 1264
11624.86 1262
11625.88 1272
11626.89 1273
11627.91 1188
11628.93 1211
11629.95 1179
11630.96 1164
11631.98 1140
11633.00 1092
11634.02 1143
11635.04 1183
11636.06 1114
11637.07 1117
11638.09 1086
11639.11 1178
11640.13 1152
11641.15 1151
11642.17 1125
11643.18 1132
11644.20 1106
11645.22 1050
11646.24 1079
11647.26 1090
11648.28 1080
11649.30 1074
11650.31 1072
11651.33 1044
11652.35 1049
11653.37 1070
11654.39 1069
11655.41 1041
11656.43 1012
11657.45 1009
11658.47 1077
11659.49 1028
11660.51 1032
11661.52 1015
11662.54 1005
11663.56 1003
11664.58 1014
11665.60 1008
11666.62 977
11667.64 990
11668.66 998
11669.68 928
11670.70 959
11671.72 984
11672.74 986
11673.76 981
11674.78 952
11675.80 967
11676.82 988
11677.84 975
11678.86 974
11679.88 989
11680.90 969
11681.92 973
11682.94 972
11683.96 981
11684.98 913
11686.00 927
11687.02 987
11688.04 935
11689.06 942
11690.08 923
11691.10 919
11692.12 940
11693.14 911
11694.17 875
11695.19 880
11696.21 920
11697.23 879
11698.25 888
11699.27 922
11700.29 869
11701.31 893
11702.33 863
11703.35 858
11704.38 842
11705.40 875
11706.42 889
11707.44 884
11708.46 943
11709.48 878
11710.50 870
11711.52 875
11712.55 842
11713.57 862
11714.59 894
11715.61 846
11716.63 863
11717.65 922
11718.68 861
11719.70 853
11720.72 851
11721.74 858
11722.76 833
11723.79 876
11724.81 856
11725.83 861
11726.85 892
11727.87 863
11728.90 872
11729.92 877
11730.94 864
11731.96 870
11732.99 859
11734.01 850
11735.03 859
11736.05 801
11737.08 798
11738.10 831
11739.12 836
11740.14 773
11741.17 820
11742.19 851
11743.21 835
11744.24 809
11745.26 846
11746.28 792
11747.31 800
11748.33 835
11749.35 822
11750.37 818
11751.40 830
11752.42 832
11753.44 783
11754.47 795
11755.49 805
11756.51 808
11757.54 831
11758.56 816
11759.59 823
11760.61 848
11761.63 841
11762.66 797
11763.68 815
11764.70 804
11765.73 810
11766.75 837
11767.78 852
11768.80 812
11769.82 799
11770.85 805
11771.87 832
11772.90 827
11773.92 849
11774.94 848
11775.97 827
11776.99 800
11778.02 855
11779.04 845
11780.07 784
11781.09 842
11782.12 807
11783.14 826
11784.16 836
11785.19 854
11786.21 867
11787.24 833
11788.26 847
11789.29 869
11790.31 855
11791.34 820
11792.36 862
11793.39 874
11794.41 851
11795.44 851
11796.46 835
11797.49 814
11798.51 861
11799.54 834
11800.57 831
11801.59 837
11802.62 835
11803.64 848
11804.67 821
11805.69 828
11806.72 849
11807.74 834
11808.77 875
11809.80 845
11810.82 823
11811.85 819
11812.87 802
11813.90 832
11814.92 824
11815.95 819
11816.98 866
11818.00 852
11819.03 850
11820.06 873
11821.08 884
11822.11 828
11823.13 874
11824.16 898
11825.19 878
11826.21 914
11827.24 889
11828.27 901
11829.29 911
11830.32 875
11831.35 919
11832.37 912
11833.40 914
11834.43 922
11835.45 910
11836.48 883
11837.51 891
11838.53 865
11839.56 936
11840.59 914
11841.62 873
11842.64 915
11843.67 918
11844.70 880
11845.73 934
11846.75 928
11847.78 952
11848.81 928
11849.84 912
11850.86 920
11851.89 913
11852.92 947
11853.95 942
11854.97 958
11856.00 957
11857.03 1005
11858.06 978
11859.08 941
11860.11 987
11861.14 1023
11862.17 994
11863.20 1009
11864.22 1027
11865.25 1042
11866.28 1006
11867.31 1004
11868.34 1021
11869.37 1031
11870.39 1048
11871.42 1001
11872.45 1050
11873.48 1031
11874.51 1031
11875.54 1013
11876.57 1049
11877.59 1055
11878.62 1070
11879.65 1087
11880.68 1102
11881.71 1096
11882.74 1067
11883.77 1083
11884.80 1072
11885.83 1122
11886.86 1080
11887.88 1122
11888.91 1142
11889.94 1181
11890.97 1168
11892.00 1187
11893.03 1197
11894.06 1178
11895.09 1189
11896.12 1192
11897.15 1236
11898.18 1286
11899.21 1282
11900.24 1280
11901.27 1365
11902.30 1321
11903.33 1302
11904.36 1357
11905.39 1424
11906.42 1376
11907.45 1371
11908.48 1336
11909.51 1392
11910.54 1411
11911.57 1399
11912.60 1366
11913.63 1395
11914.66 1347
11915.69 1373
11916.72 1321
11917.75 1300
11918.78 1338
11919.81 1302
11920.84 1287
11921.87 1253
11922.90 1336
11923.93 1357
11924.96 1406
11925.99 1431
11927.03 1409
11928.06 1437
11929.09 1532
11930.12 1569
11931.15 1536
11932.18 1554
11933.21 1550
11934.24 1583
11935.27 1588
11936.30 1595
11937.34 1583
11938.37 1489
11939.40 1421
11940.43 1475
11941.46 1413
11942.49 1384
11943.52 1400
11944.56 1291
11945.59 1258
11946.62 1269
11947.65 1256
11948.68 1235
11949.72 1160
11950.75 1210
11951.78 1204
11952.81 1206
11953.84 1203
11954.87 1188
11955.91 1157
11956.94 1137
11957.97 1165
11959.00 1135
11960.04 1150
11961.07 1143
11962.10 1172
11963.13 1157
11964.17 1172
11965.20 1130
11966.23 1212
11967.26 1194
11968.30 1168
11969.33 1150
11970.36 1142
11971.39 1184
11972.43 1175
11973.46 1175
11974.49 1199
11975.53 1150
11976.56 1163
11977.59 1198
11978.62 1163
11979.66 1189
11980.69 1212
11981.72 1223
11982.76 1222
11983.79 1191
11984.82 1174
11985.86 1178
11986.89 1171
11987.92 1195
11988.96 1179
11989.99 1204
11991.02 1219
11992.06 1245
11993.09 1182
11994.13 1244
11995.16 1223
11996.19 1217
11997.23 1270
11998.26 1239
11999.30 1232
12000.33 1236
12001.36 1244
12002.40 1267
12003.43 1278
12004.47 1284
12005.50 1307
12006.53 1301
12007.57 1246
12008.60 1294
12009.64 1280
12010.67 1305
12011.71 1231
12012.74 1311
12013.78 1330
12014.81 1366
12015.85 1330
12016.88 1379
12017.91 1389
12018.95 1359
12019.98 1394
12021.02 1433
12022.05 1403
12023.09 1366
12024.12 1398
12025.16 1399
12026.19 1391
12027.23 1447
12028.26 1402
12029.30 1338
12030.34 1367
12031.37 1344
12032.41 1402
12033.44 1388
12034.48 1394
12035.51 1392
12036.55 1312
12037.58 1300
12038.62 1354
12039.66 1369
12040.69 1337
12041.73 1339
12042.76 1321
12043.80 1388
12044.83 1347
12045.87 1301
12046.91 1341
12047.94 1310
12048.98 1337
12050.01 1336
12051.05 1309
12052.09 1306
12053.12 1318
12054.16 1415
12055.20 1361
12056.23 1418
12057.27 1357
12058.31 1405
12059.34 1367
12060.38 1412
12061.42 1356
12062.45 1363
12063.49 1374
12064.53 1332
12065.56 1331
12066.60 1279
12067.64 1269
12068.67 1245
12069.71 1271
12070.75 1319
12071.78 1216
12072.82 1243
12073.86 1253
12074.90 1265
12075.93 1216
12076.97 1202
12078.01 1251
12079.05 1300
12080.08 1204
12081.12 1208
12082.16 1234
12083.20 1219
12084.23 1231
12085.27 1231
12086.31 1276
12087.35 1273
12088.38 1255
12089.42 1227
12090.46 1238
12091.50 1280
12092.54 1276
12093.57 1290
12094.61 1287
12095.65 1280
12096.69 1297
12097.73 1274
12098.76 1337
12099.80 1320
12100.84 1308
12101.88 1327
12102.92 1342
12103.96 1358
12104.99 1378
12106.03 1372
12107.07 1365
12108.11 1350
12109.15 1298
12110.19 1293
12111.23 1284
12112.27 1297
12113.30 1222
12114.34 1238
12115.38 1150
12116.42 1167
12117.46 1162
12118.50 1115
12119.54 1133
12120.58 1079
12121.62 1143
12122.66 1055
12123.70 1082
12124.74 1056
12125.77 1088
12126.81 1050
12127.85 1046
12128.89 1016
12129.93 1057
12130.97 1023
12132.01 1009
12133.05 1050
12134.09 1029
12135.13 1043
12136.17 1001
12137.21 1008
12138.25 1032
12139.29 1065
12140.33 1031
12141.37 1034
12142.41 1030
12143.45 1025
12144.49 992
12145.53 1008
12146.57 994
12147.61 979
12148.65 1021
12149.69 1030
12150.73 1052
12151.77 990
12152.81 983
12153.86 975
12154.90 982
12155.94 960
12156.98 990
12158.02 960
12159.06 929
12160.10 955
12161.14 1006
12162.18 950
12163.22 940
12164.26 958
12165.31 962
12166.35 972
12167.39 983
12168.43 1005
12169.47 966
12170.51 935
12171.55 920
12172.59 914
12173.64 947
12174.68 937
12175.72 944
12176.76 940
12177.80 952
12178.84 939
12179.89 906
12180.93 892
12181.97 932
12183.01 872
12184.05 932
12185.09 931
12186.14 948
12187.18 918
12188.22 848
12189.26 898
12190.31 914
12191.35 904
12192.39 871
12193.43 892
12194.47 937
12195.52 938
12196.56 923
12197.60 865
12198.64 915
12199.69 897
12200.73 917
12201.77 890
12202.81 883
12203.86 892
12204.90 921
12205.94 930
12206.99 891
12208.03 861
12209.07 889
12210.11 874
12211.16 860
12212.20 873
12213.24 868
12214.29 822
12215.33 834
12216.37 863
12217.42 848
12218.46 803
12219.50 842
12220.55 852
12221.59 846
12222.63 863
12223.68 815
12224.72 862
12225.77 848
12226.81 867
12227.85 879
12228.90 818
12229.94 874
12230.98 822
12232.03 838
12233.07 870
12234.12 844
12235.16 830
12236.20 796
12237.25 785
12238.29 824
12239.34 832
12240.38 815
12241.43 863
12242.47 803
12243.52 805
12244.56 784
12245.60 811
12246.65 812
12247.69 851
12248.74 831
12249.78 832
12250.83 837
12251.87 812
12252.92 793
12253.96 820
12255.01 793
12256.05 791
12257.10 774
12258.14 777
12259.19 743
12260.23 818
12261.28 777
12262.32 773
12263.37 820
12264.41 743
12265.46 787
12266.50 841
12267.55 790
12268.60 775
12269.64 749
12270.69 775
12271.73 773
12272.78 774
12273.82 780
12274.87 785
12275.92 726
12276.96 739
12278.01 693
12279.05 738
12280.10 759
12281.14 744
12282.19 776
12283.24 774
12284.28 785
12285.33 728
12286.38 748
12287.42 802
12288.47 768
12289.51 756
12290.56 723
12291.61 785
12292.65 758
12293.70 759
12294.75 752
12295.79 737
12296.84 761
12297.89 719
12298.93 728
12299.98 739
12301.03 759
12302.08 727
12303.12 715
12304.17 766
12305.22 748
12306.26 755
12307.31 725
12308.36 748
12309.41 738
12310.45 760
12311.50 733
12312.55 734
12313.59 779
12314.64 775
12315.69 736
12316.74 725
12317.78 690
12318.83 728
12319.88 721
12320.93 739
12321.98 722
12323.02 730
12324.07 715
12325.12 762
12326.17 745
12327.22 742
12328.26 717
12329.31 718
12330.36 766
12331.41 734
12332.46 769
12333.50 737
12334.55 736
12335.60 746
12336.65 743
12337.70 744
12338.75 747
12339.80 745
12340.84 742
12341.89 785
12342.94 737
12343.99 746
12345.04 749
12346.09 768
12347.14 739
12348.19 746
12349.23 745
12350.28 728
12351.33 711
12352.38 713
12353.43 696
12354.48 762
12355.53 703
12356.58 698
12357.63 707
12358.68 746
12359.73 753
12360.78 753
12361.82 748
12362.87 750
12363.92 733
12364.97 750
12366.02 792
12367.07 764
12368.12 733
12369.17 743
12370.22 765
12371.27 754
12372.32 732
12373.37 756
12374.42 765
12375.47 778
12376.52 752
12377.57 761
12378.62 783
12379.67 759
12380.72 775
12381.77 757
12382.82 778
12383.87 766
12384.92 762
12385.98 754
12387.03 772
12388.08 774
12389.13 740
12390.18 787
12391.23 766
12392.28 805
12393.33 775
12394.38 763
12395.43 813
12396.48 813
12397.53 786
12398.59 809
12399.64 807
12400.69 790
12401.74 781
12402.79 764
12403.84 762
12404.89 789
12405.94 814
12407.00 809
12408.05 797
12409.10 751
12410.15 783
12411.20 795
12412.25 793
12413.30 813
12414.36 828
12415.41 786
12416.46 806
12417.51 810
12418.56 826
12419.62 811
12420.67 802
12421.72 860
12422.77 795
12423.82 832
12424.88 851
12425.93 813
12426.98 850
12428.03 812
12429.08 811
12430.14 826
12431.19 859
12432.24 817
12433.29 835
12434.35 827
12435.40 831
12436.45 826
12437.51 884
12438.56 889
12439.61 883
12440.66 871
12441.72 857
12442.77 855
12443.82 863
12444.88 907
12445.93 869
12446.98 864
12448.03 867
12449.09 877
12450.14 874
12451.19 915
12452.25 907
12453.30 888
12454.35 939
12455.41 943
12456.46 949
12457.51 959
12458.57 959
12459.62 987
12460.68 966
12461.73 963
12462.78 1018
12463.84 1010
12464.89 1040
12465.94 1086
12467.00 1088
12468.05 1136
12469.11 1175
12470.16 1197
12471.21 1270
12472.27 1318
12473.32 1319
12474.38 1425
12475.43 1403
12476.49 1438
12477.54 1482
12478.60 1550
12479.65 1495
12480.70 1477
12481.76 1474
12482.81 1400
12483.87 1433
12484.92 1406
12485.98 1345
12487.03 1312
12488.09 1198
12489.14 1161
12490.20 1151
12491.25 1139
12492.31 1101
12493.36 1128
12494.42 1096
12495.47 1012
12496.53 1014
12497.58 1032
12498.64 1036
12499.69 982
12500.75 1028
12501.80 978
12502.86 990
12503.91 994
12504.97 983
12506.03 978
12507.08 930
12508.14 979
12509.19 970
12510.25 971
12511.30 989
12512.36 1002
12513.42 989
12514.47 1002
12515.53 988
12516.58 1003
12517.64 1010
12518.70 1002
12519.75 998
12520.81 1039
12521.87 1004
12522.92 1036
12523.98 1002
12525.03 1017
12526.09 1006
12527.15 974
12528.20 1014
12529.26 1015
12530.32 1015
12531.37 981
12532.43 966
12533.49 968
12534.54 993
12535.60 971
12536.66 977
12537.71 962
12538.77 976
12539.83 1016
12540.89 1031
12541.94 1007
12543.00 1019
12544.06 1010
12545.11 1071
12546.17 1079
12547.23 1089
12548.29 1115
12549.34 1043
12550.40 1054
12551.46 1088
12552.52 1107
12553.57 1126
12554.63 1167
12555.69 1155
12556.75 1113
12557.80 1111
12558.86 1131
12559.92 1135
12560.98 1127
12562.04 1110
12563.09 1104
12564.15 1142
12565.21 1088
12566.27 1066
12567.33 1051
12568.39 1098
12569.44 1083
12570.50 1094
12571.56 1057
12572.62 1057
12573.68 1046
12574.74 1009
12575.79 1017
12576.85 1032
12577.91 1016
12578.97 1014
12580.03 1056
12581.09 1022
12582.15 1043
12583.20 1010
12584.26 1042
12585.32 1034
12586.38 1050
12587.44 1027
12588.50 1036
12589.56 1019
12590.62 1052
12591.68 1079
12592.74 1051
12593.80 1076
12594.86 1030
12595.91 1068
12596.97 1075
12598.03 1050
12599.09 1052
12600.15 1078
12601.21 1037
12602.27 1006
12603.33 1045
12604.39 1072
12605.45 1031
12606.51 1034
12607.57 1072
12608.63 1067
12609.69 1069
12610.75 1140
12611.81 1135
12612.87 1119
12613.93 1112
12614.99 1130
12616.05 1159
12617.11 1179
12618.17 1161
12619.23 1150
12620.29 1186
12621.35 1218
12622.41 1249
12623.47 1194
12624.53 1229
12625.60 1212
12626.66 1264
12627.72 1282
12628.78 1240
12629.84 1320
12630.90 1353
12631.96 1320
12633.02 1286
12634.08 1306
12635.14 1306
12636.20 1306
12637.27 1275
12638.33 1278
12639.39 1242
12640.45 1216
12641.51 1215
12642.57 1186
12643.63 1153
12644.69 1133
12645.76 1151
12646.82 1121
12647.88 1087
12648.94 1083
12650.00 1075
12651.06 1100
12652.13 1148
12653.19 1130
12654.25 1110
12655.31 1126
12656.37 1133
12657.44 1092
12658.50 1121
12659.56 1121
12660.62 1138
12661.68 1162
12662.75 1117
12663.81 1188
12664.87 1168
12665.93 1204
12666.99 1182
12668.06 1185
12669.12 1158
12670.18 1195
12671.24 1201
12672.31 1187
12673.37 1187
12674.43 1192
12675.50 1121
12676.56 1198
12677.62 1230
12678.68 1210
12679.75 1251
12680.81 1211
12681.87 1246
12682.94 1320
12684.00 1293
12685.06 1264
12686.13 1275
12687.19 1265
12688.25 1274
12689.31 1285
12690.38 1268
12691.44 1276
12692.51 1286
12693.57 1301
12694.63 1292
12695.70 1310
12696.76 1331
12697.82 1355
12698.89 1363
12699.95 1413
12701.01 1397
12702.08 1426
12703.14 1479
12704.21 1487
12705.27 1408
12706.33 1422
12707.40 1446
12708.46 1462
12709.53 1482
12710.59 1439
12711.65 1510
12712.72 1497
12713.78 1444
12714.85 1467
12715.91 1482
12716.98 1504
12718.04 1444
12719.11 1444
12720.17 1477
12721.23 1519
12722.30 1492
12723.36 1512
12724.43 1510
12725.49 1500
12726.56 1498
12727.62 1509
12728.69 1489
12729.75 1513
12730.82 1560
12731.88 1534
12732.95 1596
12734.01 1590
12735.08 1550
12736.14 1591
12737.21 1612
12738.28 1551
12739.34 1605
12740.41 1573
12741.47 1532
12742.54 1451
12743.60 1499
12744.67 1449
12745.73 1422
12746.80 1423
12747.87 1408
12748.93 1396
12750.00 1373
12751.06 1359
12752.13 1344
12753.19 1286
12754.26 1307
12755.33 1306
12756.39 1305
12757.46 1286
12758.53 1215
12759.59 1261
12760.66 1213
12761.72 1207
12762.79 1207
12763.86 1224
12764.92 1169
12765.99 1162
12767.06 1195
12768.12 1205
12769.19 1198
12770.26 1116
12771.32 1138
12772.39 1204
12773.46 1193
12774.52 1194
12775.59 1112
12776.66 1071
12777.72 1125
12778.79 1135
12779.86 1111
12780.93 1119
12781.99 1112
12783.06 1110
12784.13 1096
12785.20 1062
12786.26 1104
12787.33 1139
12788.40 1118
12789.46 1145
12790.53 1081
12791.60 1083
12792.67 1115
12793.74 1113
12794.80 1066
12795.87 1120
12796.94 1095
12798.01 1087
12799.07 1052
12800.14 1053
12801.21 1072
12802.28 1096
12803.35 1033
12804.41 1118
12805.48 1090
12806.55 1056
12807.62 1056
12808.69 1005
12809.76 1038
12810.82 1020
12811.89 1077
12812.96 1035
12814.03 1076
12815.10 1090
12816.17 1066
12817.24 1021
12818.30 1029
12819.37 1063
12820.44 1057
12821.51 1067
12822.58 1077
12823.65 1063
12824.72 1034
12825.79 1048
12826.86 1074
12827.92 1047
12828.99 1052
12830.06 1045
12831.13 1050
12832.20 1022
12833.27 1044
12834.34 1028
12835.41 1010
12836.48 1042
12837.55 1067
12838.62 983
12839.69 1000
12840.76 1024
12841.83 990
12842.90 995
12843.97 954
12845.04 965
12846.11 967
12847.18 945
12848.25 943
12849.32 920
12850.39 917
12851.46 928
12852.53 959
12853.60 946
12854.67 951
12855.74 934
12856.81 896
12857.88 898
12858.95 903
12860.02 918
12861.09 887
12862.16 875
12863.23 894
12864.30 894
12865.37 833
12866.44 866
12867.51 857
12868.58 887
12869.65 887
12870.73 879
12871.80 896
12872.87 875
12873.94 874
12875.01 860
12876.08 848
12877.15 882
12878.22 871
12879.29 850
12880.37 855
12881.44 842
12882.51 869
12883.58 855
12884.65 852
12885.72 799
12886.79 850
12887.87 819
12888.94 822
12890.01 812
12891.08 811
12892.15 776
12893.22 793
12894.30 830
12895.37 810
12896.44 815
12897.51 820
12898.58 783
12899.66 816
12900.73 797
12901.80 771
12902.87 786
12903.94 769
12905.02 782
12906.09 787
12907.16 778
12908.23 744
12909.31 765
12910.38 781
12911.45 799
12912.52 770
12913.60 761
12914.67 792
12915.74 738
12916.82 793
12917.89 773
12918.96 735
12920.03 744
12921.11 717
12922.18 745
12923.25 743
12924.33 757
12925.40 674
12926.47 725
12927.55 692
12928.62 710
12929.69 734
12930.77 709
12931.84 725
12932.91 709
12933.99 747
12935.06 719
12936.13 727
12937.21 696
12938.28 705
12939.35 730
12940.43 683
12941.50 699
12942.58 735
12943.65 704
12944.72 682
12945.80 662
12946.87 676
12947.95 692
12949.02 727
12950.09 683
12951.17 689
12952.24 680
12953.32 678
12954.39 679
12955.47 683
12956.54 714
12957.62 738
12958.69 706
12959.76 684
12960.84 701
12961.91 682
12962.99 668
12964.06 674
12965.14 680
12966.21 655
12967.29 666
12968.36 659
12969.44 651
12970.51 665
12971.59 645
12972.66 684
12973.74 660
12974.81 664
12975.89 651
12976.96 663
12978.04 706
12979.11 679
12980.19 693
12981.27 667
12982.34 682
12983.42 679
12984.49 690
12985.57 663
12986.64 685
12987.72 653
12988.79 676
12989.87 712
12990.95 716
12992.02 697
12993.10 657
12994.17 672
12995.25 650
12996.33 679
12997.40 662
12998.48 709
12999.56 675
13000.63 656
13001.71 691
13002.78 692
13003.86 703
13004.94 670
13006.01 656
13007.09 667
13008.17 692
13009.24 683
13010.32 664
13011.40 671
13012.47 666
13013.55 670
13014.63 677
13015.70 684
13016.78 685
13017.86 700
13018.94 685
13020.01 681
13021.09 685
13022.17 681
13023.24 667
13024.32 704
13025.40 661
13026.48 677
13027.55 660
13028.63 710
13029.71 698
13030.79 660
13031.86 703
13032.94 709
13034.02 696
13035.10 696
13036.17 721
13037.25 697
13038.33 679
13039.41 678
13040.49 678
13041.56 682
13042.64 725
13043.72 672
13044.80 691
13045.88 700
13046.95 722
13048.03 723
13049.11 722
13050.19 683
13051.27 690
13052.35 686
13053.42 675
13054.50 681
13055.58 686
13056.66 691
13057.74 676
13058.82 675
13059.90 675
13060.97 646
13062.05 629
13063.13 703
13064.21 690
13065.29 649
13066.37 700
13067.45 689
13068.53 665
13069.61 673
13070.69 701
13071.76 685
13072.84 709
13073.92 659
13075.00 678
13076.08 677
13077.16 687
13078.24 699
13079.32 664
13080.40 673
13081.48 704
13082.56 708
13083.64 635
13084.72 650
13085.80 678
13086.88 669
13087.96 689
13089.04 669
13090.12 665
13091.20 679
13092.28 680
13093.36 691
13094.44 698
13095.52 705
13096.60 708
13097.68 697
13098.76 686
13099.84 658
13100.92 660
13102.00 631
13103.08 633
13104.16 685
13105.24 662
13106.32 703
13107.40 707
13108.48 677
13109.57 678
13110.65 695
13111.73 704
13112.81 751
13113.89 696
13114.97 704
13116.05 697
13117.13 712
13118.21 708
13119.29 660
13120.38 691
13121.46 702
13122.54 751
13123.62 722
13124.70 727
13125.78 706
13126.86 719
13127.95 722
13129.03 744
13130.11 717
13131.19 701
13132.27 721
13133.35 722
13134.44 683
13135.52 700
13136.60 689
13137.68 717
13138.76 697
13139.85 675
13140.93 701
13142.01 699
13143.09 693
13144.17 691
13145.26 734
13146.34 728
13147.42 711
13148.50 694
13149.59 657
13150.67 718
13151.75 726
13152.83 696
13153.92 715
13155.00 674
13156.08 696
13157.16 719
13158.25 723
13159.33 692
13160.41 707
13161.50 687
13162.58 741
13163.66 765
13164.74 713
13165.83 712
13166.91 705
13167.99 726
13169.08 750
13170.16 749
13171.24 728
13172.33 743
13173.41 720
13174.49 700
13175.58 714
13176.66 731
13177.75 717
13178.83 689
13179.91 695
13181.00 692
13182.08 684
13183.16 733
13184.25 702
13185.33 713
13186.42 728
13187.50 699
13188.58 712
13189.67 719
13190.75 707
13191.84 704
13192.92 756
13194.00 726
13195.09 715
13196.17 714
13197.26 747
13198.34 682
13199.43 673
13200.51 685
13201.60 722
13202.68 742
13203.76 743
13204.85 722
13205.93 676
13207.02 742
13208.10 739
13209.19 723
13210.27 712
13211.36 705
13212.44 714
13213.53 729
13214.61 759
13215.70 761
13216.78 714
13217.87 743
13218.95 736
13220.04 747
13221.13 730
13222.21 791
13223.30 757
13224.38 716
13225.47 755
13226.55 735
13227.64 765
13228.72 731
13229.81 787
13230.90 760
13231.98 751
13233.07 749
13234.15 799
13235.24 809
13236.33 770
13237.41 778
13238.50 781
13239.58 774
13240.67 741
13241.76 733
13242.84 783
13243.93 782
13245.01 817
13246.10 800
13247.19 786
13248.27 771
13249.36 799
13250.45 739
13251.53 749
13252.62 783
13253.71 781
13254.79 779
13255.88 771
13256.97 751
13258.05 765
13259.14 789
13260.23 788
13261.32 818
13262.40 836
13263.49 796
13264.58 802
13265.66 828
13266.75 821
13267.84 829
13268.93 859
13270.01 808
13271.10 801
13272.19 827
13273.28 846
13274.36 816
13275.45 833
13276.54 823
13277.63 858
13278.71 831
13279.80 886
13280.89 887
13281.98 874
13283.07 878
13284.15 853
13285.24 883
13286.33 846
13287.42 917
13288.51 860
13289.59 871
13290.68 876
13291.77 902
13292.86 941
13293.95 884
13295.04 895
13296.12 864
13297.21 893
13298.30 875
13299.39 897
13300.48 894
13301.57 921
13302.66 882
13303.74 918
13304.83 945
13305.92 957
13307.01 951
13308.10 949
13309.19 944
13310.28 946
13311.37 987
13312.46 978
13313.55 979
13314.63 988
13315.72 979
13316.81 1005
13317.90 982
13318.99 964
13320.08 986
13321.17 928
13322.26 965
13323.35 1012
13324.44 977
13325.53 961
13326.62 998
13327.71 1002
13328.80 1019
13329.89 1003
13330.98 952
13332.07 1053
13333.16 1032
13334.25 1027
13335.34 1005
13336.43 1055
13337.52 1024
13338.61 1032
13339.70 1036
13340.79 1046
13341.88 1031
13342.97 1019
13344.06 1052
13345.15 1051
13346.24 1083
13347.33 1073
13348.42 1052
13349.51 1052
13350.60 1009
13351.69 1020
13352.79 1072
13353.88 1061
13354.97 1056
13356.06 1051
13357.15 1084
13358.24 1073
13359.33 1083
13360.42 1085
13361.51 1106
13362.60 1111
13363.70 1117
13364.79 1155
13365.88 1128
13366.97 1170
13368.06 1195
13369.15 1190
13370.24 1177
13371.34 1177
13372.43 1179
13373.52 1165
13374.61 1181
13375.70 1178
13376.79 1138
13377.89 1068
13378.98 1091
13380.07 1096
13381.16 1051
13382.25 1057
13383.34 1055
13384.44 1048
13385.53 1007
13386.62 988
13387.71 1029
13388.81 1015
13389.90 949
13390.99 979
13392.08 947
13393.18 988
13394.27 939
13395.36 950
13396.45 973
13397.55 938
13398.64 941
13399.73 965
13400.82 929
13401.92 938
13403.01 900
13404.10 941
13405.19 938
13406.29 906
13407.38 930
13408.47 953
13409.57 989
13410.66 954
13411.75 936
13412.85 1008
13413.94 995
13415.03 962
13416.13 967
13417.22 997
13418.31 957
13419.41 914
13420.50 979
13421.59 995
13422.69 926
13423.78 960
13424.87 922
13425.97 928
13427.06 999
13428.16 974
13429.25 986
13430.34 1003
13431.44 959
13432.53 955
13433.63 949
13434.72 963
13435.81 993
13436.91 957
13438.00 960
13439.10 947
13440.19 963
13441.29 982
13442.38 992
13443.47 995
13444.57 1027
13445.66 994
13446.76 976
13447.85 988
13448.95 1016
13450.04 999
13451.14 1019
13452.23 952
13453.33 1006
13454.42 1013
13455.52 1012
13456.61 1021
13457.71 1034
13458.80 1051
13459.90 1026
13460.99 1097
13462.09 1140
13463.18 1019
13464.28 1018
13465.37 1092
13466.47 1105
13467.56 1120
13468.66 1064
13469.76 1073
13470.85 1051
13471.95 1068
13473.04 1073
13474.14 1089
13475.23 1063
13476.33 1062
13477.43 1125
13478.52 1077
13479.62 1029
13480.71 1098
13481.81 1129
13482.91 1099
13484.00 1061
13485.10 1108
13486.19 1151
13487.29 1128
13488.39 1118
13489.48 1153
13490.58 1152
13491.68 1150
13492.77 1165
13493.87 1168
13494.97 1174
13496.06 1213
13497.16 1188
13498.26 1189
13499.35 1179
13500.45 1178
13501.55 1193
13502.64 1227
13503.74 1229
13504.84 1232
13505.93 1256
13507.03 1249
13508.13 1231
13509.22 1251
13510.32 1244
13511.42 1292
13512.52 1174
13513.61 1188
13514.71 1159
13515.81 1170
13516.91 1136
13518.00 1148
13519.10 1124
13520.20 1115
13521.30 1133
13522.39 1148
13523.49 1083
13524.59 1110
13525.69 1141
13526.79 1130
13527.88 1091
13528.98 1035
13530.08 1024
13531.18 992
13532.28 1015
13533.37 1038
13534.47 1023
13535.57 1003
13536.67 1034
13537.77 1021
13538.86 1016
13539.96 1001
13541.06 1020
13542.16 970
13543.26 983
13544.36 959
13545.46 956
13546.55 972
13547.65 975
13548.75 925
13549.85 967
13550.95 955
13552.05 956
13553.15 935
13554.25 915
13555.35 921
13556.44 876
13557.54 918
13558.64 921
13559.74 921
13560.84 873
13561.94 905
13563.04 960
13564.14 953
13565.24 878
13566.34 887
13567.44 943
13568.54 928
13569.64 912
13570.74 916
13571.84 943
13572.94 938
13574.04 930
13575.14 903
13576.24 899
13577.33 907
13578.43 914
13579.53 971
13580.63 889
13581.74 881
13582.84 879
13583.94 887
13585.04 927
13586.14 922
13587.24 895
13588.34 885
13589.44 921
13590.54 906
13591.64 924
13592.74 956
13593.84 897
13594.94 899
13596.04 945
13597.14 910
13598.24 925
13599.34 938
13600.44 878
13601.54 886
13602.65 899
13603.75 888
13604.85 909
13605.95 911
13607.05 891
13608.15 913
13609.25 940
13610.35 947
13611.45 886
13612.56 914
13613.66 938
13614.76 908
13615.86 905
13616.96 881
13618.06 910
13619.16 892
13620.27 907
13621.37 887
13622.47 905
13623.57 895
13624.67 924
13625.78 937
13626.88 916
13627.98 897
13629.08 905
13630.18 933
13631.29 901
13632.39 909
13633.49 908
13634.59 891
13635.69 908
13636.80 902
13637.90 986
13639.00 954
13640.10 878
13641.21 888
13642.31 864
13643.41 914
13644.51 911
13645.62 871
13646.72 872
13647.82 855
13648.92 882
13650.03 881
13651.13 885
13652.23 902
13653.34 950
13654.44 909
13655.54 929
13656.65 907
13657.75 882
13658.85 886
13659.96 901
13661.06 879
13662.16 893
13663.27 915
13664.37 883
13665.47 890
13666.58 884
13667.68 878
13668.78 892
13669.89 876
13670.99 910
13672.09 918
13673.20 883
13674.30 897
13675.41 877
13676.51 893
13677.61 911
13678.72 863
13679.82 849
13680.93 876
13682.03 903
13683.13 886
13684.24 861
13685.34 951
13686.45 880
13687.55 930
13688.66 869
13689.76 897
13690.86 913
13691.97 907
13693.07 951
13694.18 869
13695.28 935
13696.39 924
13697.49 951
13698.60 939
13699.70 926
13700.81 930
13701.91 941
13703.02 928
13704.12 899
13705.23 918
13706.33 958
13707.44 945
13708.54 968
13709.65 981
13710.75 972
13711.86 975
13712.96 965
13714.07 995
13715.18 993
13716.28 935
13717.39 944
13718.49 968
13719.60 1006
13720.70 1019
13721.81 1031
13722.91 1022
13724.02 1077
13725.13 1023
13726.23 1022
13727.34 1051
13728.44 1070
13729.55 1077
13730.66 1097
13731.76 1076
13732.87 1034
13733.98 1084
13735.08 1072
13736.19 1095
13737.29 1072
13738.40 1090
13739.51 1157
13740.61 1143
13741.72 1124
13742.83 1108
13743.93 1134
13745.04 1143
13746.15 1148
13747.25 1121
13748.36 1166
13749.47 1174
13750.57 1193
13751.68 1195
13752.79 1246
13753.90 1244
13755.00 1288
13756.11 1247
13757.22 1339
13758.32 1328
13759.43 1292
13760.54 1288
13761.65 1351
13762.75 1397
13763.86 1362
13764.97 1416
13766.08 1410
13767.18 1448
13768.29 1427
13769.40 1448
13770.51 1513
13771.61 1550
13772.72 1504
13773.83 1533
13774.94 1567
13776.05 1550
13777.15 1551
13778.26 1576
13779.37 1538
13780.48 1530
13781.59 1481
13782.69 1448
13783.80 1360
13784.91 1401
13786.02 1368
13787.13 1348
13788.24 1315
13789.34 1298
13790.45 1198
13791.56 1181
13792.67 1170
13793.78 1189
13794.89 1195
13796.00 1166
13797.10 1114
13798.21 1108
13799.32 1094
13800.43 1111
13801.54 1075
13802.65 1097
13803.76 1108
13804.87 1105
13805.98 1095
13807.09 1043
13808.20 1043
13809.30 1066
13810.41 1094
13811.52 1115
13812.63 1060
13813.74 1044
13814.85 1038
13815.96 1035
13817.07 1038
13818.18 1022
13819.29 1067
13820.40 1037
13821.51 1021
13822.62 1041
13823.73 1050
13824.84 1074
13825.95 1008
13827.06 1012
13828.17 1033
13829.28 1012
13830.39 1004
13831.50 1008
13832.61 1026
13833.72 1011
13834.83 1015
13835.94 996
13837.05 1033
13838.16 1026
13839.27 1018
13840.38 1028
13841.49 1022
13842.60 1071
13843.71 1020
13844.82 1074
13845.94 1018
13847.05 991
13848.16 1032
13849.27 1035
13850.38 1009
13851.49 1022
13852.60 1005
13853.71 1035
13854.82 1019
13855.93 1062
13857.05 1079
13858.16 1031
13859.27 1026
13860.38 1064
13861.49 1085
13862.60 1073
13863.71 1036
13864.83 1066
13865.94 1028
13867.05 1094
13868.16 1107
13869.27 1075
13870.38 1045
13871.50 1067
13872.61 1064
13873.72 1025
13874.83 1118
13875.94 1080
13877.05 1034
13878.17 1047
13879.28 1086
13880.39 1101
13881.50 1102
13882.62 1078
13883.73 1142
13884.84 1187
13885.95 1210
13887.06 1180
13888.18 1207
13889.29 1184
13890.40 1202
13891.51 1221
13892.63 1262
13893.74 1252
13894.85 1263
13895.97 1254
13897.08 1301
13898.19 1288
13899.30 1246
13900.42 1236
13901.53 1228
13902.64 1253
13903.76 1236
13904.87 1197
13905.98 1188
13907.10 1154
13908.21 1148
13909.32 1160
13910.44 1123
13911.55 1098
13912.66 1098
13913.78 1071
13914.89 1046
13916.00 1058
13917.12 1033
13918.23 1041
13919.34 1034
13920.46 1010
13921.57 993
13922.68 1023
13923.80 1051
13924.91 1015
13926.03 1020
13927.14 1051
13928.25 1036
13929.37 1049
13930.48 1054
13931.60 1035
13932.71 1046
13933.83 1029
13934.94 1030
13936.05 1033
13937.17 1023
13938.28 1044
13939.40 1037
13940.51 1017
13941.63 984
13942.74 996
13943.86 1031
13944.97 1002
13946.09 1028
13947.20 1011
13948.32 946
13949.43 963
13950.55 968
13951.66 949
13952.78 947
13953.89 982
13955.01 965
13956.12 930
13957.24 962
13958.35 943
13959.47 928
13960.58 949
13961.70 954
13962.81 907
13963.93 948
13965.04 941
13966.16 915
13967.27 936
13968.39 935
13969.51 958
13970.62 950
13971.74 961
13972.85 990
13973.97 926
13975.09 965
13976.20 995
13977.32 1002
13978.43 953
13979.55 979
13980.67 967
13981.78 947
13982.90 996
13984.01 994
13985.13 968
13986.25 966
13987.36 1012
13988.48 924
13989.60 951
13990.71 953
13991.83 988
13992.95 976
13994.06 963
13995.18 988
13996.30 955
13997.41 978
13998.53 930
13999.65 909
14000.76 930
14001.88 971
14003.00 1004
14004.11 967
14005.23 932
14006.35 911
14007.47 950
14008.58 977
14009.70 991
14010.82 986
14011.94 940
14013.05 947
14014.17 977
14015.29 960
14016.41 927
14017.52 967
14018.64 975
14019.76 958
14020.88 971
14021.99 1002
14023.11 950
14024.23 997
14025.35 989
14026.47 957
14027.58 1007
14028.70 1016
14029.82 984
14030.94 942
14032.06 949
14033.17 1007
14034.29 998
14035.41 1017
14036.53 971
14037.65 974
14038.77 1015
14039.88 981
14041.00 1023
14042.12 1005
14043.24 1031
14044.36 1086
14045.48 1044
14046.60 1036
14047.72 1024
14048.83 1025
14049.95 1075
14051.07 1053
14052.19 993
14053.31 1064
14054.43 1074
14055.55 1059
14056.67 1116
14057.79 1097
14058.91 1090
14060.03 1093
14061.14 1103
14062.26 1111
14063.38 1087
14064.50 1134
14065.62 1140
14066.74 1137
14067.86 1123
14068.98 1159
14070.10 1134
14071.22 1151
14072.34 1180
14073.46 1164
14074.58 1136
14075.70 1173
14076.82 1193
14077.94 1244
14079.06 1253
14080.18 1212
14081.30 1224
14082.42 1215
14083.54 1207
14084.66 1217
14085.78 1250
14086.90 1221
14088.02 1281
14089.14 1273
14090.26 1266
14091.38 1269
14092.50 1291
14093.63 1320
14094.75 1303
14095.87 1305
14096.99 1318
14098.11 1284
14099.23 1301
14100.35 1321
14101.47 1295
14102.59 1319
14103.71 1316
14104.83 1276
14105.96 1279
14107.08 1285
14108.20 1222
14109.32 1195
14110.44 1208
14111.56 1211
14112.68 1210
14113.80 1178
14114.93 1194
14116.05 1114
14117.17 1082
14118.29 1091
14119.41 1114
14120.53 1129
14121.66 1118
14122.78 1052
14123.90 1076
14125.02 1049
14126.14 1078
14127.27 1066
14128.39 1106
14129.51 1086
14130.63 1050
14131.75 1034
14132.88 1047
14134.00 1050
14135.12 1028
14136.24 1051
14137.37 1008
14138.49 1040
14139.61 1054
14140.73 1052
14141.86 1033
14142.98 1065
14144.10 1050
14145.22 1043
14146.35 1005
14147.47 976
14148.59 1053
14149.71 1007
14150.84 1016
14151.96 1039
14153.08 1018
14154.21 1024
14155.33 996
14156.45 1017
14157.58 1012
14158.70 1008
14159.82 1016
14160.95 1026
14162.07 1033
14163.19 1018
14164.32 1033
14165.44 976
14166.56 1035
14167.69 995
14168.81 979
14169.93 991
14171.06 1011
14172.18 994
14173.31 975
14174.43 1030
14175.55 1004
14176.68 992
14177.80 994
14178.93 984
14180.05 946
14181.17 934
14182.30 932
14183.42 981
14184.55 948
14185.67 947
14186.79 939
14187.92 926
14189.04 940
14190.17 917
14191.29 937
14192.42 918
14193.54 935
14194.67 923
14195.79 937
14196.92 920
14198.04 933
14199.17 937
14200.29 935
14201.42 971
14202.54 904
14203.67 903
14204.79 909
14205.92 901
14207.04 905
14208.17 852
14209.29 858
14210.42 857
14211.54 855
14212.67 893
14213.79 861
14214.92 873
14216.04 878
14217.17 857
14218.29 884
14219.42 857
14220.55 828
14221.67 839
14222.80 846
14223.92 810
14225.05 855
14226.17 856
14227.30 880
14228.43 840
14229.55 838
14230.68 784
14231.81 829
14232.93 827
14234.06 814
14235.18 791
14236.31 761
14237.44 788
14238.56 816
14239.69 817
14240.82 833
14241.94 788
14243.07 805
14244.20 775
14245.32 780
14246.45 816
14247.58 807
14248.70 829
14249.83 819
14250.96 785
14252.08 779
14253.21 810
14254.34 823
14255.46 802
14256.59 765
14257.72 805
14258.85 771
14259.97 799
14261.10 801
14262.23 773
14263.35 796
14264.48 734
14265.61 784
14266.74 784
14267.86 728
14268.99 715
14270.12 734
14271.25 752
14272.38 761
14273.50 741
14274.63 759
14275.76 737
14276.89 737
14278.01 753
14279.14 747
14280.27 752
14281.40 714
14282.53 731
14283.66 716
14284.78 699
14285.91 737
14287.04 789
14288.17 754
14289.30 750
14290.43 742
14291.55 707
14292.68 709
14293.81 725
14294.94 698
14296.07 706
14297.20 738
14298.33 686
14299.45 684
14300.58 696
14301.71 727
14302.84 713
14303.97 681
14305.10 675
14306.23 692
14307.36 719
14308.49 721
14309.62 705
14310.75 734
14311.87 720
14313.00 687
14314.13 703
14315.26 699
14316.39 675
14317.52 679
14318.65 695
14319.78 696
14320.91 650
14322.04 667
14323.17 673
14324.30 715
14325.43 678
14326.56 699
14327.69 670
14328.82 686
14329.95 669
14331.08 667
14332.21 642
14333.34 651
14334.47 666
14335.60 674
14336.73 693
14337.86 669
14338.99 688
14340.12 684
14341.25 630
14342.38 631
14343.51 666
14344.64 647
14345.77 692
14346.90 670
14348.04 652
14349.17 643
14350.30 647
14351.43 663
14352.56 655
14353.69 650
14354.82 692
14355.95 658
14357.08 635
14358.21 650
14359.35 678
14360.48 698
14361.61 675
14362.74 650
14363.87 691
14365.00 683
14366.13 653
14367.26 686
14368.40 635
14369.53 616
14370.66 647
14371.79 656
14372.92 665
14374.05 647
14375.19 669
14376.32 639
14377.45 666
14378.58 689
14379.71 640
14380.85 641
14381.98 650
14383.11 643
14384.24 654
14385.37 653
14386.51 690
14387.64 673
14388.77 698
14389.90 645
14391.04 720
14392.17 693
14393.30 677
14394.43 676
14395.57 661
14396.70 659
14397.83 674
14398.96 683
14400.10 693
14401.23 689
14402.36 645
14403.50 648
14404.63 690
14405.76 690
14406.89 727
14408.03 708
14409.16 676
14410.29 664
14411.43 655
14412.56 659
14413.69 664
14414.83 670
14415.96 679
14417.09 688
14418.23 719
14419.36 721
14420.49 695
14421.63 704
14422.76 688
14423.90 695
14425.03 699
14426.16 692
14427.30 717
14428.43 698
14429.56 695
14430.70 682
14431.83 698
14432.97 746
14434.10 725
14435.24 741
14436.37 727
14437.50 702
14438.64 704
14439.77 723
14440.91 708
14442.04 771
14443.18 733
14444.31 733
14445.44 715
14446.58 737
14447.71 715
14448.85 718
14449.98 718
14451.12 728
14452.25 702
14453.39 743
14454.52 772
14455.66 802
14456.79 802
14457.93 760
14459.06 754
14460.20 758
14461.33 779
14462.47 749
14463.60 815
14464.74 788
14465.87 793
14467.01 796
14468.15 774
14469.28 827
14470.42 857
14471.55 843
14472.69 831
14473.82 846
14474.96 778
14476.09 817
14477.23 792
14478.37 798
14479.50 796
14480.64 816
14481.77 787
14482.91 764
14484.05 779
14485.18 789
14486.32 811
14487.45 813
14488.59 783
14489.73 824
14490.86 776
14492.00 767
14493.14 781
14494.27 784
14495.41 813
14496.55 793
14497.68 770
14498.82 796
14499.96 772
14501.09 812
14502.23 780
14503.37 818
14504.50 770
14505.64 780
14506.78 772
14507.91 773
14509.05 773
14510.19 785
14511.33 788
14512.46 778
14513.60 761
14514.74 792
14515.87 817
14517.01 761
14518.15 758
14519.29 720
14520.42 757
14521.56 760
14522.70 741
14523.84 757
14524.97 744
14526.11 752
14527.25 772
14528.39 739
14529.53 746
14530.66 731
14531.80 743
14532.94 738
14534.08 752
14535.22 773
14536.35 759
14537.49 746
14538.63 720
14539.77 696
14540.91 689
14542.05 740
14543.18 697
14544.32 702
14545.46 724
14546.60 725
14547.74 688
14548.88 701
14550.01 710
14551.15 728
14552.29 743
14553.43 707
14554.57 727
14555.71 698
14556.85 715
14557.99 689
14559.13 693
14560.26 683
14561.40 724
14562.54 721
14563.68 725
14564.82 676
14565.96 698
14567.10 690
14568.24 683
14569.38 672
14570.52 730
14571.66 713
14572.80 709
14573.94 743
14575.08 710
14576.22 699
14577.36 737
14578.50 748
14579.64 718
14580.78 743
14581.92 720
14583.06 716
14584.20 742
14585.34 741
14586.48 742
14587.62 737
14588.76 824
14589.90 748
14591.04 757
14592.18 782
14593.32 755
14594.46 740
14595.60 727
14596.74 733
14597.88 736
14599.02 725
14600.16 766
14601.30 747
14602.44 753
14603.58 789
14604.72 779
14605.86 741
14607.00 729
14608.15 762
14609.29 785
14610.43 793
14611.57 783
14612.71 829
14613.85 765
14614.99 781
14616.13 823
14617.27 802
14618.42 832
14619.56 809
14620.70 798
14621.84 785
14622.98 787
14624.12 830
14625.26 873
14626.41 844
14627.55 832
14628.69 845
14629.83 885
14630.97 811
14632.12 843
14633.26 863
14634.40 856
14635.54 864
14636.68 860
14637.83 846
14638.97 875
14640.11 893
14641.25 859
14642.39 851
14643.54 851
14644.68 805
14645.82 796
14646.96 792
14648.11 759
14649.25 776
14650.39 733
14651.53 742
14652.68 733
14653.82 738
14654.96 713
14656.11 676
14657.25 706
14658.39 693
14659.53 703
14660.68 685
14661.82 690
14662.96 630
14664.11 678
14665.25 653
14666.39 668
14667.54 688
14668.68 676
14669.82 682
14670.97 653
14672.11 671
14673.25 646
14674.40 647
14675.54 608
14676.68 647
14677.83 672
14678.97 673
14680.11 674
14681.26 635
14682.40 606
14683.55 627
14684.69 611
14685.83 615
14686.98 589
14688.12 612
14689.27 615
14690.41 600
14691.55 600
14692.70 578
14693.84 590
14694.99 610
14696.13 595
14697.28 563
14698.42 600
14699.56 578
14700.71 578
14701.85 603
14703.00 603
14704.14 597
14705.29 604
14706.43 582
14707.58 562
14708.72 584
14709.87 598
14711.01 579
14712.16 595
14713.30 548
14714.45 588
14715.59 601
14716.74 586
14717.88 549
14719.03 585
14720.17 584
14721.32 548
14722.46 570
14723.61 569
14724.76 592
14725.90 563
14727.05 571
14728.19 601
14729.34 589
14730.48 549
14731.63 559
14732.77 555
14733.92 566
14735.07 585
14736.21 534
14737.36 558
14738.50 552
14739.65 566
14740.80 570
14741.94 583
14743.09 567
14744.24 520
14745.38 531
14746.53 522
14747.67 547
14748.82 513
14749.97 547
14751.11 535
14752.26 537
14753.41 520
14754.55 513
14755.70 521
14756.85 545
14757.99 566
14759.14 530
14760.29 516
14761.43 530
14762.58 551
14763.73 528
14764.88 532
14766.02 528
14767.17 555
14768.32 545
14769.46 550
14770.61 520
14771.76 541
14772.91 538
14774.05 531
14775.20 533
14776.35 534
14777.50 514
14778.64 524
14779.79 541
14780.94 510
14782.09 528
14783.23 504
14784.38 539
14785.53 536
14786.68 514
14787.83 520
14788.97 516
14790.12 497
14791.27 510
14792.42 534
14793.57 546
14794.71 511
14795.86 530
14797.01 526
14798.16 525
14799.31 468
14800.46 500
14801.60 503
14802.75 494
14803.90 488
14805.05 485
14806.20 495
14807.35 501
14808.50 530
14809.64 471
14810.79 461
14811.94 483
14813.09 476
14814.24 496
14815.39 491
14816.54 482
14817.69 507
14818.84 508
14819.99 457
14821.14 499
14822.28 480
14823.43 463
14824.58 484
14825.73 488
14826.88 478
14828.03 445
14829.18 468
14830.33 488
14831.48 480
14832.63 495
14833.78 470
14834.93 499
14836.08 523
14837.23 493
14838.38 481
14839.53 457
14840.68 487
14841.83 470
14842.98 484
14844.13 434
14845.28 458
14846.43 463
14847.58 467
14848.73 448
14849.88 456
14851.03 430
14852.18 483
14853.33 469
14854.48 454
14855.63 465
14856.78 482
14857.93 495
14859.08 461
14860.24 469
14861.39 469
14862.54 465
14863.69 477
14864.84 484
14865.99 450
14867.14 457
14868.29 450
14869.44 469
14870.59 448
14871.75 489
14872.90 464
14874.05 458
14875.20 487
14876.35 435
14877.50 476
14878.65 486
14879.81 475
14880.96 441
14882.11 460
14883.26 437
14884.41 465
14885.56 477
14886.71 471
14887.87 469
14889.02 442
14890.17 430
14891.32 468
14892.47 473
14893.63 458
14894.78 463
14895.93 451
14897.08 459
14898.24 484
14899.39 472
14900.54 439
14901.69 430
14902.84 448
14904.00 427
14905.15 457
14906.30 435
14907.45 461
14908.61 459
14909.76 414
14910.91 428
14912.07 449
14913.22 448
14914.37 459
14915.52 427
14916.68 448
14917.83 442
14918.98 431
14920.14 461
14921.29 433
14922.44 445
14923.60 428
14924.75 457
14925.90 455
14927.06 442
14928.21 453
14929.36 476
14930.52 434
14931.67 456
14932.82 457
14933.98 505
14935.13 426
14936.28 440
14937.44 462
14938.59 460
14939.74 431
14940.90 438
14942.05 436
14943.21 436
14944.36 466
14945.51 444
14946.67 455
14947.82 469
14948.98 454
14950.13 468
14951.29 450
14952.44 453
14953.59 453
14954.75 472
14955.90 437
14957.06 446
14958.21 461
14959.37 437
14960.52 441
14961.68 436
14962.83 439
14963.99 474
14965.14 423
14966.29 443
14967.45 444
14968.60 449
14969.76 438
14970.91 481
14972.07 444
14973.22 443
14974.38 431
14975.54 450
14976.69 455
14977.85 448
14979.00 447
14980.16 432
14981.31 479
14982.47 452
14983.62 459
14984.78 464
14985.93 449
14987.09 447
14988.25 438
14989.40 445
14990.56 458
14991.71 431
14992.87 439
14994.02 432
14995.18 437
14996.34 445
14997.49 450
14998.65 457
14999.80 433
15000.96 423
15002.12 450
15003.27 427
15004.43 401
15005.59 448
15006.74 433
15007.90 493
15009.06 440
15010.21 427
15011.37 440
15012.53 441
15013.68 439
15014.84 420
15016.00 458
15017.15 399
15018.31 440
15019.47 432
15020.62 437
15021.78 416
15022.94 427
15024.09 422
15025.25 443
15026.41 447
15027.57 412
15028.72 438
15029.88 434
15031.04 446
15032.19 428
15033.35 436
15034.51 431
15035.67 434
15036.82 422
15037.98 431
15039.14 436
15040.30 464
15041.46 417
15042.61 434
15043.77 398
15044.93 438
15046.09 441
15047.25 488
15048.40 450
15049.56 434
15050.72 450
15051.88 459
15053.04 463
15054.19 430
15055.35 453
15056.51 437
15057.67 435
15058.83 426
15059.99 408
15061.14 457
15062.30 443
15063.46 448
15064.62 451
15065.78 454
15066.94 446
15068.10 428
15069.26 468
15070.41 489
15071.57 445
15072.73 458
15073.89 453
15075.05 475
15076.21 439
15077.37 441
15078.53 402
15079.69 442
15080.85 481
15082.00 466
15083.16 447
15084.32 470
15085.48 500
15086.64 461
15087.80 454
15088.96 443
15090.12 446
15091.28 462
15092.44 467
15093.60 425
15094.76 469
15095.92 442
15097.08 461
15098.24 463
15099.40 445
15100.56 463
15101.72 445
15102.88 458
15104.04 445
15105.20 459
15106.36 461
15107.52 456
15108.68 456
15109.84 478
15111.00 450
15112.16 437
15113.32 443
15114.48 442
15115.64 442
15116.80 442
15117.97 513
15119.13 499
15120.29 492
15121.45 448
15122.61 446
15123.77 471
15124.93 490
15126.09 464
15127.25 472
15128.41 482
15129.57 487
15130.74 475
15131.90 487
15133.06 495
15134.22 466
15135.38 452
15136.54 484
15137.70 468
15138.87 465
15140.03 451
15141.19 466
15142.35 480
15143.51 485
15144.67 487
15145.84 463
15147.00 451
15148.16 495
15149.32 518
15150.48 471
15151.65 499
15152.81 447
15153.97 478
15155.13 494
15156.29 511
15157.46 484
15158.62 479
15159.78 507
15160.94 499
15162.10 518
15163.27 502
15164.43 479
15165.59 507
15166.75 487
15167.92 500
15169.08 493
15170.24 528
15171.41 523
15172.57 508
15173.73 516
15174.89 517
15176.06 528
15177.22 550
15178.38 545
15179.55 538
15180.71 532
15181.87 520
15183.04 566
15184.20 563
15185.36 544
15186.53 541
15187.69 519
15188.85 544
15190.02 530
15191.18 538
15192.34 554
15193.51 559
15194.67 564
15195.83 562
15197.00 526
15198.16 534
15199.32 579
15200.49 572
15201.65 547
15202.82 522
15203.98 560
15205.14 544
15206.31 573
15207.47 575
15208.64 566
15209.80 559
15210.97 553
15212.13 564
15213.29 592
15214.46 566
15215.62 556
15216.79 550
15217.95 595
15219.12 559
15220.28 555
15221.45 577
15222.61 572
15223.78 599
15224.94 616
15226.10 573
15227.27 597
15228.43 625
15229.60 591
15230.76 602
15231.93 601
15233.09 601
15234.26 645
15235.43 653
15236.59 625
15237.76 617
15238.92 623
15240.09 634
15241.25 636
15242.42 625
15243.58 618
15244.75 598
15245.91 608
15247.08 593
15248.25 577
15249.41 616
15250.58 638
15251.74 587
15252.91 597
15254.07 579
15255.24 577
15256.41 563
15257.57 578
15258.74 573
15259.90 575
15261.07 564
15262.24 531
15263.40 551
15264.57 565
15265.74 579
15266.90 573
15268.07 563
15269.24 577
15270.40 556
15271.57 533
15272.73 554
15273.90 536
15275.07 541
15276.23 532
15277.40 539
15278.57 584
15279.74 565
15280.90 546
15282.07 551
15283.24 514
15284.40 542
15285.57 548
15286.74 552
15287.90 530
15289.07 549
15290.24 556
15291.41 516
15292.57 543
15293.74 569
15294.91 597
15296.08 543
15297.24 540
15298.41 571
15299.58 542
15300.75 547
15301.91 541
15303.08 582
15304.25 535
15305.42 561
15306.59 537
15307.75 558
15308.92 576
15310.09 535
15311.26 544
15312.43 544
15313.59 549
15314.76 568
15315.93 588
15317.10 581
15318.27 561
15319.44 561
15320.60 550
15321.77 559
15322.94 534
15324.11 563
15325.28 538
15326.45 577
15327.62 561
15328.79 577
15329.95 557
15331.12 543
15332.29 559
15333.46 567
15334.63 550
15335.80 545
15336.97 567
15338.14 596
15339.31 558
15340.48 524
15341.64 548
15342.81 546
15343.98 578
15345.15 572
15346.32 553
15347.49 572
15348.66 573
15349.83 556
15351.00 539
15352.17 551
15353.34 579
15354.51 602
15355.68 569
15356.85 592
15358.02 577
15359.19 570
15360.36 561
15361.53 588
15362.70 573
15363.87 583
15365.04 609
15366.21 614
15367.38 589
15368.55 576
15369.72 604
15370.89 606
15372.06 625
15373.23 590
15374.40 569
15375.57 580
15376.74 588
15377.91 606
15379.08 613
15380.25 609
15381.43 579
15382.60 569
15383.77 589
15384.94 565
15386.11 572
15387.28 577
15388.45 539
15389.62 568
15390.79 558
15391.96 564
15393.14 569
15394.31 556
15395.48 554
15396.65 553
15397.82 575
15398.99 580
15400.16 599
15401.34 579
15402.51 579
15403.68 611
15404.85 573
15406.02 552
15407.19 606
15408.37 566
15409.54 541
15410.71 545
15411.88 537
15413.05 554
15414.23 530
15415.40 539
15416.57 539
15417.74 519
15418.91 542
15420.09 536
15421.26 498
15422.43 541
15423.60 518
15424.78 472
15425.95 490
15427.12 492
15428.29 519
15429.47 563
15430.64 521
15431.81 512
15432.98 493
15434.16 499
15435.33 527
15436.50 549
15437.67 498
15438.85 524
15440.02 534
15441.19 514
15442.37 510
15443.54 521
15444.71 532
15445.89 529
15447.06 507
15448.23 512
15449.41 484
15450.58 516
15451.75 498
15452.93 505
15454.10 490
15455.27 500
15456.45 488
15457.62 489
15458.79 499
15459.97 493
15461.14 497
15462.32 505
15463.49 502
15464.66 513
15465.84 501
15467.01 503
15468.19 513
15469.36 496
15470.53 493
15471.71 485
15472.88 500
15474.06 493
15475.23 504
15476.41 466
15477.58 519
15478.75 499
15479.93 495
15481.10 509
15482.28 494
15483.45 506
15484.63 493
15485.80 479
15486.98 495
15488.15 481
15489.33 500
15490.50 520
15491.68 496
15492.85 506
15494.03 487
15495.20 518
15496.38 492
15497.55 513
15498.73 535
15499.90 529
15501.08 537
15502.25 509
15503.43 507
15504.60 493
15505.78 504
15506.96 497
15508.13 494
15509.31 502
15510.48 504
15511.66 524
15512.83 490
15514.01 511
15515.19 528
15516.36 519
15517.54 515
15518.71 513
15519.89 529
15521.07 520
15522.24 518
15523.42 543
15524.59 541
15525.77 542
15526.95 529
15528.12 530
15529.30 495
15530.48 527
15531.65 529
15532.83 536
15534.01 516
15535.18 504
15536.36 540
15537.54 507
15538.71 546
15539.89 487
15541.07 535
15542.24 521
15543.42 526
15544.60 517
15545.77 560
15546.95 548
15548.13 538
15549.30 541
15550.48 530
15551.66 526
15552.84 513
15554.01 503
15555.19 539
15556.37 555
15557.55 543
15558.72 575
15559.90 536
15561.08 551
15562.26 540
15563.43 547
15564.61 553
15565.79 525
15566.97 581
15568.14 546
15569.32 563
15570.50 568
15571.68 603
15572.86 571
15574.03 578
15575.21 543
15576.39 589
15577.57 578
15578.75 558
15579.93 544
15581.10 598
15582.28 564
15583.46 601
15584.64 589
15585.82 606
15587.00 596
15588.18 631
15589.35 607
15590.53 614
15591.71 642
15592.89 637
15594.07 647
15595.25 611
15596.43 579
15597.61 603
15598.78 665
15599.96 654
15601.14 622
15602.32 610
15603.50 652
15604.68 650
15605.86 635
15607.04 626
15608.22 659
15609.40 682
15610.58 668
15611.76 680
15612.94 669
15614.12 654
15615.30 650
15616.48 695
15617.66 662
15618.84 621
15620.01 690
15621.19 664
15622.37 724
15623.55 715
15624.73 722
15625.91 716
15627.09 724
15628.27 725
15629.46 740
15630.64 752
15631.82 715
15633.00 728
15634.18 729
15635.36 694
15636.54 698
15637.72 721
15638.90 744
15640.08 712
15641.26 754
15642.44 811
15643.62 743
15644.80 784
15645.98 760
15647.16 763
15648.34 764
15649.52 772
15650.71 754
15651.89 754
15653.07 728
15654.25 736
15655.43 741
15656.61 796
15657.79 785
15658.97 737
15660.16 743
15661.34 759
15662.52 736
15663.70 780
15664.88 748
15666.06 742
15667.24 751
15668.43 791
15669.61 767
15670.79 738
15671.97 757
15673.15 759
15674.33 776
15675.52 763
15676.70 785
15677.88 780
15679.06 729
15680.24 739
15681.43 732
15682.61 725
15683.79 713
15684.97 675
15686.16 727
15687.34 736
15688.52 701
15689.70 725
15690.89 736
15692.07 707
15693.25 704
15694.43 744
15695.62 730
15696.80 685
15697.98 731
15699.16 712
15700.35 707
15701.53 729
15702.71 727
15703.90 720
15705.08 736
15706.26 717
15707.45 712
15708.63 736
15709.81 749
15711.00 769
15712.18 740
15713.36 751
15714.55 739
15715.73 788
15716.91 768
15718.10 747
15719.28 753
15720.46 763
15721.65 786
15722.83 746
15724.01 738
15725.20 740
15726.38 774
15727.57 747
15728.75 780
15729.93 790
15731.12 781
15732.30 770
15733.49 780
15734.67 776
15735.85 749
15737.04 756
15738.22 762
15739.41 801
15740.59 805
15741.78 799
15742.96 796
15744.14 797
15745.33 807
15746.51 804
15747.70 824
15748.88 789
15750.07 823
15751.25 822
15752.44 847
15753.62 841
15754.81 873
15755.99 835
15757.18 806
15758.36 829
15759.55 851
15760.73 828
15761.92 861
15763.10 869
15764.29 837
15765.47 869
15766.66 873
15767.84 813
15769.03 807
15770.21 783
15771.40 841
15772.59 865
15773.77 798
15774.96 754
15776.14 789
15777.33 809
15778.51 792
15779.70 784
15780.89 774
15782.07 771
15783.26 732
15784.44 765
15785.63 777
15786.82 773
15788.00 744
15789.19 752
15790.37 768
15791.56 767
15792.75 744
15793.93 770
15795.12 757
15796.31 752
15797.49 728
15798.68 699
15799.87 738
15801.05 722
15802.24 690
15803.43 708
15804.61 718
15805.80 723
15806.99 713
15808.17 700
15809.36 698
15810.55 686
15811.73 715
15812.92 675
15814.11 690
15815.30 688
15816.48 673
15817.67 674
15818.86 673
15820.05 658
15821.23 635
15822.42 702
15823.61 689
15824.80 665
15825.98 698
15827.17 651
15828.36 700
15829.55 674
15830.73 671
15831.92 653
15833.11 674
15834.30 656
15835.49 661
15836.67 670
15837.86 637
15839.05 633
15840.24 678
15841.43 703
15842.61 725
15843.80 667
15844.99 641
15846.18 627
15847.37 632
15848.56 644
15849.74 678
15850.93 699
15852.12 668
15853.31 677
15854.50 632
15855.69 635
15856.88 651
15858.06 644
15859.25 646
15860.44 653
15861.63 680
15862.82 671
15864.01 695
15865.20 658
15866.39 668
15867.58 674
15868.77 683
15869.95 681
15871.14 691
15872.33 679
15873.52 695
15874.71 714
15875.90 696
15877.09 674
15878.28 672
15879.47 679
15880.66 675
15881.85 677
15883.04 663
15884.23 692
15885.42 712
15886.61 673
15887.80 717
15888.99 698
15890.18 691
15891.37 719
15892.56 712
15893.75 697
15894.94 673
15896.13 721
15897.32 715
15898.51 694
15899.70 722
15900.89 712
15902.08 721
15903.27 723
15904.46 737
15905.65 752
15906.84 728
15908.03 711
15909.22 747
15910.42 747
15911.61 750
15912.80 744
15913.99 746
15915.18 780
15916.37 764
15917.56 724
15918.75 733
15919.94 757
15921.13 764
15922.32 754
15923.52 749
15924.71 729
15925.90 719
15927.09 725
15928.28 727
15929.47 751
15930.66 713
15931.86 722
15933.05 731
15934.24 719
15935.43 724
15936.62 707
15937.81 681
15939.01 685
15940.20 703
15941.39 693
15942.58 691
15943.77 680
15944.97 726
15946.16 659
15947.35 635
15948.54 655
15949.73 669
15950.93 625
15952.12 570
15953.31 577
15954.50 612
15955.70 602
15956.89 600
15958.08 590
15959.27 590
15960.47 565
15961.66 576
15962.85 563
15964.04 558
15965.24 567
15966.43 545
15967.62 564
15968.82 550
15970.01 519
15971.20 506
15972.40 537
15973.59 508
15974.78 596
15975.97 545
15977.17 565
15978.36 562
15979.55 531
15980.75 550
15981.94 567
15983.13 558
15984.33 525
15985.52 543
15986.72 514
15987.91 495
15989.10 529
15990.30 520
15991.49 524
15992.68 506
15993.88 506
15995.07 529
15996.27 490
15997.46 483
15998.65 516
15999.85 527
16001.04 513
16002.24 505
16003.43 504
16004.63 514
16005.82 487
16007.01 472
16008.21 472
16009.40 504
16010.60 507
16011.79 503
16012.99 515
16014.18 500
16015.38 460
16016.57 470
16017.76 481
16018.96 494
16020.15 477
16021.35 499
16022.54 489
16023.74 479
16024.93 474
16026.13 483
16027.32 471
16028.52 482
16029.72 496
16030.91 471
16032.11 470
16033.30 464
16034.50 471
16035.69 513
16036.89 506
16038.08 480
16039.28 464
16040.47 503
16041.67 484
16042.87 470
16044.06 461
16045.26 460
16046.45 493
16047.65 440
16048.84 464
16050.04 507
16051.24 466
16052.43 430
16053.63 492
16054.82 493
16056.02 455
16057.22 449
16058.41 463
16059.61 484
16060.81 460
16062.00 480
16063.20 444
16064.40 443
16065.59 450
16066.79 443
16067.99 491
16069.18 462
16070.38 466
16071.58 460
16072.77 432
16073.97 453
16075.17 457
16076.36 446
16077.56 466
16078.76 450
16079.95 462
16081.15 462
16082.35 420
16083.55 422
16084.74 452
16085.94 448
16087.14 431
16088.33 441
16089.53 417
16090.73 425
16091.93 391
16093.12 432
16094.32 406
16095.52 452
16096.72 432
16097.92 425
16099.11 424
16100.31 426
16101.51 409
16102.71 417
16103.90 444
16105.10 420
16106.30 416
16107.50 416
16108.70 420
16109.90 406
16111.09 418
16112.29 440
16113.49 430
16114.69 420
16115.89 428
16117.09 395
16118.28 385
16119.48 408
16120.68 400
16121.88 381
16123.08 402
16124.28 403
16125.48 400
16126.67 381
16127.87 385
16129.07 387
16130.27 412
16131.47 402
16132.67 387
16133.87 389
16135.07 365
16136.27 412
16137.47 415
16138.67 399
16139.86 393
16141.06 390
16142.26 405
16143.46 415
16144.66 391
16145.86 411
16147.06 424
16148.26 412
16149.46 411
16150.66 405
16151.86 392
16153.06 389
16154.26 380
16155.46 389
16156.66 413
16157.86 430
16159.06 434
16160.26 382
16161.46 385
16162.66 407
16163.86 405
16165.06 443
16166.26 400
16167.46 412
16168.66 406
16169.86 390
16171.06 421
16172.26 443
16173.46 402
16174.66 434
16175.86 424
16177.07 414
16178.27 409
16179.47 417
16180.67 419
16181.87 425
16183.07 416
16184.27 391
16185.47 401
16186.67 423
16187.87 409
16189.07 402
16190.28 415
16191.48 410
16192.68 402
16193.88 417
16195.08 400
16196.28 400
16197.48 431
16198.69 394
16199.89 387
16201.09 385
16202.29 385
16203.49 408
16204.69 395
16205.90 400
16207.10 409
16208.30 422
16209.50 394
16210.70 381
16211.91 422
16213.11 416
16214.31 402
16215.51 411
16216.71 407
16217.92 393
16219.12 427
16220.32 409
16221.52 403
16222.72 409
16223.93 413
16225.13 438
16226.33 441
16227.53 399
16228.74 412
16229.94 419
16231.14 387
16232.35 421
16233.55 418
16234.75 382
16235.95 451
16237.16 470
16238.36 412
16239.56 432
16240.77 376
16241.97 395
16243.17 401
16244.38 438
16245.58 404
16246.78 414
16247.99 420
16249.19 446
16250.39 441
16251.60 437
16252.80 423
16254.00 438
16255.21 426
16256.41 432
16257.61 455
16258.82 415
16260.02 424
16261.22 419
16262.43 404
16263.63 439
16264.84 436
16266.04 449
16267.24 433
16268.45 450
16269.65 414
16270.86 400
16272.06 448
16273.27 436
16274.47 435
16275.67 434
16276.88 437
16278.08 436
16279.29 429
16280.49 450
16281.70 433
16282.90 402
16284.11 433
16285.31 440
16286.52 447
16287.72 421
16288.92 390
16290.13 415
16291.33 450
16292.54 418
16293.74 441
16294.95 438
16296.15 452
16297.36 421
16298.57 422
16299.77 448
16300.98 437
16302.18 451
16303.39 448
16304.59 438
16305.80 439
16307.00 413
16308.21 397
16309.41 411
16310.62 419
16311.83 443
16313.03 426
16314.24 419
16315.44 418
16316.65 434
16317.85 436
16319.06 425
16320.27 437
16321.47 451
16322.68 437
16323.88 445
16325.09 416
16326.30 416
16327.50 434
16328.71 420
16329.92 409
16331.12 438
16332.33 401
16333.54 398
16334.74 394
16335.95 418
16337.16 409
16338.36 399
16339.57 386
16340.78 402
16341.98 394
16343.19 384
16344.40 399
16345.60 389
16346.81 381
16348.02 401
16349.22 375
16350.43 406
16351.64 408
16352.85 412
16354.05 409
16355.26 392
16356.47 376
16357.67 391
16358.88 394
16360.09 400
16361.30 424
16362.50 385
16363.71 395
16364.92 402
16366.13 380
16367.34 400
16368.54 406
16369.75 415
16370.96 402
16372.17 422
16373.37 383
16374.58 374
16375.79 388
16377.00 415
16378.21 410
16379.42 374
16380.62 385
16381.83 389
16383.04 383
16384.25 382
16385.46 367
16386.67 373
16387.87 371
16389.08 370
16390.29 372
16391.50 391
16392.71 405
16393.92 388
16395.13 386
16396.33 396
16397.54 407
16398.75 387
16399.96 390
16401.17 388
16402.38 382
16403.59 414
16404.80 405
16406.01 404
16407.22 390
16408.42 400
16409.63 388
16410.84 383
16412.05 353
16413.26 379
16414.47 395
16415.68 386
16416.89 371
16418.10 392
16419.31 393
16420.52 388
16421.73 381
16422.94 367
16424.15 375
16425.36 371
16426.57 382
16427.78 378
16428.99 358
16430.20 396
16431.41 389
16432.62 386
16433.83 378
16435.04 397
16436.25 392
16437.46 390
16438.67 363
16439.88 381
16441.09 359
16442.30 349
16443.51 359
16444.72 356
16445.93 366
16447.14 386
16448.36 374
16449.57 393
16450.78 364
16451.99 368
16453.20 389
16454.41 359
16455.62 345
16456.83 353
16458.04 363
16459.25 392
16460.47 358
16461.68 358
16462.89 360
16464.10 372
16465.31 347
16466.52 353
16467.73 394
16468.94 369
16470.16 377
16471.37 377
16472.58 375
16473.79 374
16475.00 386
16476.21 382
16477.43 366
16478.64 367
16479.85 355
16481.06 389
16482.27 390
16483.49 377
16484.70 366
16485.91 378
16487.12 372
16488.33 366
16489.55 375
16490.76 367
16491.97 357
16493.18 383
16494.40 363
16495.61 358
16496.82 374
16498.03 385
16499.25 361
16500.46 376
16501.67 375
16502.88 359
16504.10 375
16505.31 396
16506.52 387
16507.74 385
16508.95 393
16510.16 364
16511.37 369
16512.59 358
16513.80 367
16515.01 361
16516.23 382
16517.44 405
16518.65 385
16519.87 372
16521.08 380
16522.29 358
16523.51 350
16524.72 388
16525.93 357
16527.15 364
16528.36 380
16529.58 382
16530.79 377
16532.00 330
16533.22 356
16534.43 362
16535.64 367
16536.86 407
16538.07 375
16539.29 402
16540.50 413
16541.72 401
16542.93 409
16544.14 411
16545.36 396
16546.57 389
16547.79 375
16549.00 378
16550.22 407
16551.43 409
16552.64 399
16553.86 401
16555.07 415
16556.29 406
16557.50 426
16558.72 418
16559.93 388
16561.15 396
16562.36 398
16563.58 414
16564.79 409
16566.01 396
16567.22 396
16568.44 418
16569.65 411
16570.87 390
16572.08 374
16573.30 358
16574.51 356
16575.73 390
16576.95 392
16578.16 413
16579.38 401
16580.59 393
16581.81 392
16583.02 389
16584.24 393
16585.45 398
16586.67 380
16587.89 384
16589.10 426
16590.32 408
16591.53 384
16592.75 365
16593.97 400
16595.18 413
16596.40 408
16597.61 383
16598.83 378
16600.05 400
16601.26 392
16602.48 393
16603.70 384
16604.91 360
16606.13 391
16607.35 363
16608.56 352
16609.78 374
16611.00 414
16612.21 364
16613.43 341
16614.65 365
16615.86 382
16617.08 382
16618.30 358
16619.51 382
16620.73 402
16621.95 359
16623.17 347
16624.38 353
16625.60 355
16626.82 375
16628.03 360
16629.25 360
16630.47 374
16631.69 358
16632.90 373
16634.12 370
16635.34 339
16636.56 343
16637.77 358
16638.99 357
16640.21 340
16641.43 360
16642.65 353
16643.86 394
16645.08 360
16646.30 374
16647.52 369
16648.74 334
16649.95 390
16651.17 353
16652.39 359
16653.61 341
16654.83 366
16656.05 379
16657.26 354
16658.48 365
16659.70 365
16660.92 355
16662.14 346
16663.36 344
16664.58 358
16665.79 375
16667.01 360
16668.23 376
16669.45 343
16670.67 346
16671.89 368
16673.11 380
16674.33 367
16675.55 346
16676.76 362
16677.98 359
16679.20 363
16680.42 359
16681.64 355
16682.86 351
16684.08 367
16685.30 363
16686.52 387
16687.74 321
16688.96 332
16690.18 370
16691.40 371
16692.62 341
16693.84 362
16695.06 366
16696.28 372
16697.50 340
16698.72 347
16699.94 346
16701.16 352
16702.38 350
16703.60 361
16704.82 335
16706.04 351
16707.26 356
16708.48 346
16709.70 346
16710.92 320
16712.14 346
16713.36 329
16714.58 358
16715.80 374
16717.02 345
16718.24 329
16719.46 372
16720.68 374
16721.90 324
16723.12 341
16724.34 338
16725.57 367
16726.79 364
16728.01 331
16729.23 360
16730.45 362
16731.67 363
16732.89 360
16734.11 327
16735.33 343
16736.56 341
16737.78 329
16739.00 335
16740.22 311
16741.44 312
16742.66 344
16743.88 364
16745.11 330
16746.33 305
16747.55 328
16748.77 361
16749.99 348
16751.21 332
16752.44 345
16753.66 311
16754.88 323
16756.10 332
16757.32 354
16758.55 328
16759.77 328
16760.99 340
16762.21 338
16763.44 337
16764.66 328
16765.88 342
16767.10 353
16768.32 341
16769.55 342
16770.77 344
16771.99 333
16773.22 364
16774.44 338
16775.66 335
16776.88 349
16778.11 333
16779.33 353
16780.55 352
16781.77 345
16783.00 329
16784.22 346
16785.44 353
16786.67 339
16787.89 314
16789.11 314
16790.34 355
16791.56 329
16792.78 339
16794.01 350
16795.23 352
16796.45 331
16797.68 332
16798.90 332
16800.12 354
16801.35 319
16802.57 371
16803.80 370
16805.02 326
16806.24 363
16807.47 354
16808.69 321
16809.91 345
16811.14 366
16812.36 355
16813.59 353
16814.81 350
16816.04 344
16817.26 338
16818.48 336
16819.71 324
16820.93 336
16822.16 321
16823.38 341
16824.61 368
16825.83 333
16827.06 342
16828.28 338
16829.50 358
16830.73 369
16831.95 361
16833.18 327
16834.40 358
16835.63 368
16836.85 356
16838.08 389
16839.30 378
16840.53 374
16841.75 371
16842.98 378
16844.20 378
16845.43 365
16846.65 343
16847.88 361
16849.11 350
16850.33 365
16851.56 389
16852.78 362
16854.01 377
16855.23 397
16856.46 364
16857.68 369
16858.91 370
16860.14 396
16861.36 417
16862.59 378
16863.81 386
16865.04 408
16866.27 398
16867.49 374
16868.72 384
16869.94 367
16871.17 396
16872.40 398
16873.62 414
16874.85 417
16876.08 409
16877.30 420
16878.53 425
16879.76 446
16880.98 434
16882.21 469
16883.43 423
16884.66 438
16885.89 431
16887.12 410
16888.34 398
16889.57 437
16890.80 415
16892.02 423
16893.25 418
16894.48 424
16895.70 432
16896.93 428
16898.16 435
16899.39 431
16900.61 434
16901.84 421
16903.07 424
16904.29 386
16905.52 413
16906.75 409
16907.98 411
16909.20 399
16910.43 417
16911.66 412
16912.89 403
16914.12 399
16915.34 398
16916.57 405
16917.80 427
16919.03 379
16920.26 400
16921.48 408
16922.71 390
16923.94 381
16925.17 405
16926.40 433
16927.62 383
16928.85 406
16930.08 391
16931.31 384
16932.54 430
16933.77 389
16934.99 396
16936.22 427
16937.45 416
16938.68 412
16939.91 394
16941.14 386
16942.37 399
16943.60 403
16944.82 419
16946.05 393
16947.28 402
16948.51 399
16949.74 387
16950.97 386
16952.20 410
16953.43 402
16954.66 409
16955.89 409
16957.12 408
16958.34 410
16959.57 416
16960.80 405
16962.03 388
16963.26 414
16964.49 387
16965.72 383
16966.95 414
16968.18 388
16969.41 371
16970.64 390
16971.87 407
16973.10 381
16974.33 361
16975.56 355
16976.79 368
16978.02 365
16979.25 378
16980.48 373
16981.71 362
16982.94 355
16984.17 364
16985.40 370
16986.63 385
16987.86 373
16989.09 378
16990.32 371
16991.55 347
16992.79 382
16994.02 370
16995.25 343
16996.48 352
16997.71 358
16998.94 356
17000.17 364
17001.40 356
17002.63 382
17003.86 368
17005.09 378
17006.32 381
17007.56 363
17008.79 363
17010.02 358
17011.25 364
17012.48 338
17013.71 351
17014.94 342
17016.18 382
17017.41 364
17018.64 346
17019.87 346
17021.10 378
17022.33 344
17023.57 352
17024.80 365
17026.03 349
17027.26 341
17028.49 339
17029.72 313
17030.96 353
17032.19 368
17033.42 350
17034.65 357
17035.88 354
17037.12 354
17038.35 323
17039.58 353
17040.81 348
17042.05 348
17043.28 336
17044.51 359
17045.74 346
17046.98 346
17048.21 363
17049.44 330
17050.67 337
17051.91 332
17053.14 327
17054.37 342
17055.61 328
17056.84 365
17058.07 337
17059.30 372
17060.54 355
17061.77 341
17063.00 327
17064.24 338
17065.47 358
17066.70 329
17067.94 349
17069.17 331
17070.40 341
17071.64 332
17072.87 344
17074.10 328
17075.34 298
17076.57 331
17077.81 336
17079.04 318
17080.27 324
17081.51 363
17082.74 343
17083.97 322
17085.21 319
17086.44 350
17087.68 317
17088.91 314
17090.15 340
17091.38 325
17092.61 312
17093.85 324
17095.08 333
17096.32 342
17097.55 343
17098.79 311
17100.02 337
17101.25 350
17102.49 323
17103.72 336
17104.96 330
17106.19 337
17107.43 319
17108.66 305
17109.90 307
17111.13 352
17112.37 332
17113.60 318
17114.84 318
17116.07 329
17117.31 331
17118.54 324
17119.78 313
17121.01 299
17122.25 324
17123.48 342
17124.72 315
17125.95 294
17127.19 321
17128.43 319
17129.66 310
17130.90 284
17132.13 305
17133.37 349
17134.60 314
17135.84 300
17137.08 298
17138.31 327
17139.55 327
17140.78 320
17142.02 306
17143.26 317
17144.49 328
17145.73 347
17146.96 316
17148.20 325
17149.44 324
17150.67 329
17151.91 325
17153.15 314
17154.38 299
17155.62 344
17156.85 321
17158.09 306
17159.33 319
17160.56 343
17161.80 338
17163.04 325
17164.28 326
17165.51 313
17166.75 322
17167.99 316
17169.22 324
17170.46 292
17171.70 306
17172.93 318
17174.17 310
17175.41 316
17176.65 274
17177.88 267
17179.12 326
17180.36 284
17181.60 306
17182.83 320
17184.07 293
17185.31 317
17186.55 309
17187.78 307
17189.02 304
17190.26 327
17191.50 314
17192.73 321
17193.97 318
17195.21 295
17196.45 300
17197.69 303
17198.92 300
17200.16 315
17201.40 290
17202.64 300
17203.88 300
17205.12 320
17206.35 295
17207.59 301
17208.83 321
17210.07 303
17211.31 308
17212.55 317
17213.78 300
17215.02 299
17216.26 301
17217.50 279
17218.74 301
17219.98 321
17221.22 297
17222.46 309
17223.69 316
17224.93 303
17226.17 288
17227.41 312
17228.65 306
17229.89 294
17231.13 280
17232.37 300
17233.61 300
17234.85 313
17236.09 285
17237.33 293
17238.57 294
17239.81 298
17241.04 293
17242.28 307
17243.52 298
17244.76 307
17246.00 285
17247.24 285
17248.48 265
17249.72 279
17250.96 302
17252.20 306
17253.44 290
17254.68 297
17255.92 292
17257.16 295
17258.40 306
17259.64 300
17260.88 300
17262.12 300
17263.37 293
17264.61 276
17265.85 277
17267.09 280
17268.33 289
17269.57 295
17270.81 258
17272.05 297
17273.29 284
17274.53 303
17275.77 299
17277.01 294
17278.25 306
17279.49 294
17280.74 286
17281.98 287
17283.22 297
17284.46 269
17285.70 318
17286.94 280
17288.18 305
17289.42 275
17290.66 309
17291.91 297
17293.15 282
17294.39 305
17295.63 280
17296.87 277
17298.11 294
17299.36 267
17300.60 291
17301.84 285
17303.08 293
17304.32 283
17305.56 277
17306.81 276
17308.05 310
17309.29 270
17310.53 270
17311.77 267
17313.02 266
17314.26 296
17315.50 290
17316.74 310
17317.99 291
17319.23 285
17320.47 284
17321.71 287
17322.96 287
17324.20 298
17325.44 284
17326.68 290
17327.93 279
17329.17 283
17330.41 303
17331.65 302
17332.90 302
17334.14 279
17335.38 310
17336.63 287
17337.87 265
17339.11 300
17340.36 312
17341.60 270
17342.84 269
17344.09 300
17345.33 281
17346.57 270
17347.82 289
17349.06 268
17350.30 313
17351.55 307
17352.79 304
17354.03 303
17355.28 286
17356.52 313
17357.76 301
17359.01 312
17360.25 287
17361.50 286
17362.74 280
17363.98 259
17365.23 268
17366.47 291
17367.72 301
17368.96 285
17370.21 270
17371.45 265
17372.69 280
17373.94 308
17375.18 285
17376.43 293
17377.67 294
17378.92 307
17380.16 299
17381.41 287
17382.65 290
17383.89 278
17385.14 313
17386.38 311
17387.63 294
17388.87 286
17390.12 296
17391.36 289
17392.61 280
17393.85 295
17395.10 292
17396.34 297
17397.59 308
17398.83 291
17400.08 287
17401.33 273
17402.57 293
17403.82 295
17405.06 293
17406.31 288
17407.55 308
17408.80 269
17410.04 295
17411.29 296
17412.54 288
17413.78 293
17415.03 293
17416.27 306
17417.52 280
17418.76 286
17420.01 278
17421.26 321
17422.50 286
17423.75 284
17425.00 299
17426.24 296
17427.49 281
17428.73 286
17429.98 288
17431.23 288
17432.47 294
17433.72 278
17434.97 287
17436.21 313
17437.46 324
17438.71 299
17439.95 303
17441.20 284
17442.45 295
17443.69 312
17444.94 292
17446.19 276
17447.43 310
17448.68 293
17449.93 282
17451.18 292
17452.42 295
17453.67 322
17454.92 305
17456.16 294
17457.41 285
17458.66 319
17459.91 305
17461.15 310
17462.40 298
17463.65 298
17464.90 305
17466.14 287
17467.39 309
17468.64 328
17469.89 315
17471.14 293
17472.38 304
17473.63 313
17474.88 315
17476.13 294
17477.38 315
17478.62 308
17479.87 296
17481.12 308
17482.37 302
17483.62 325
17484.86 318
17486.11 307
17487.36 300
17488.61 294
17489.86 326
17491.11 317
17492.36 298
17493.60 327
17494.85 311
17496.10 312
17497.35 309
17498.60 311
17499.85 312
17501.10 317
17502.35 321
17503.59 292
17504.84 305
17506.09 277
17507.34 277
17508.59 281
17509.84 323
17511.09 341
17512.34 332
17513.59 317
17514.84 309
17516.09 300
17517.34 298
17518.59 311
17519.84 335
17521.09 342
17522.33 302
17523.58 325
17524.83 300
17526.08 326
17527.33 318
17528.58 333
17529.83 328
17531.08 334
17532.33 333
17533.58 339
17534.83 348
17536.08 336
17537.33 335
17538.58 326
17539.83 356
17541.09 323
17542.34 347
17543.59 299
17544.84 351
17546.09 303
17547.34 316
17548.59 320
17549.84 364
17551.09 313
17552.34 344
17553.59 328
17554.84 331
17556.09 326
17557.34 334
17558.59 306
17559.85 337
17561.10 355
17562.35 303
17563.60 325
17564.85 323
17566.10 326
17567.35 317
17568.60 334
17569.86 306
17571.11 315
17572.36 346
17573.61 341
17574.86 324
17576.11 361
17577.36 330
17578.62 297
17579.87 339
17581.12 343
17582.37 355
17583.62 332
17584.87 332
17586.13 340
17587.38 333
17588.63 284
17589.88 327
17591.13 351
17592.39 332
17593.64 320
17594.89 321
17596.14 345
17597.40 347
17598.65 364
17599.90 365
17601.15 349
17602.41 333
17603.66 367
17604.91 371
17606.16 345
17607.42 325
17608.67 342
17609.92 345
17611.17 355
17612.43 356
17613.68 359
17614.93 340
17616.19 322
17617.44 345
17618.69 326
17619.95 328
17621.20 335
17622.45 341
17623.71 333
17624.96 338
17626.21 303
17627.47 359
17628.72 357
17629.97 354
17631.23 363
17632.48 350
17633.73 357
17634.99 334
17636.24 310
17637.49 334
17638.75 361
17640.00 311
17641.26 360
17642.51 348
17643.76 336
17645.02 340
17646.27 345
17647.53 353
17648.78 357
17650.03 333
17651.29 376
17652.54 351
17653.80 327
17655.05 359
17656.31 334
17657.56 328
17658.82 317
17660.07 342
17661.32 334
17662.58 325
17663.83 312
17665.09 356
17666.34 303
17667.60 342
17668.85 322
17670.11 346
17671.36 332
17672.62 291
17673.87 329
17675.13 320
17676.38 321
17677.64 309
17678.89 347
17680.15 341
17681.40 330
17682.66 304
17683.92 338
17685.17 332
17686.43 310
17687.68 327
17688.94 324
17690.19 332
17691.45 298
17692.70 307
17693.96 326
17695.22 298
17696.47 316
17697.73 327
17698.98 306
17700.24 300
17701.50 292
17702.75 318
17704.01 307
17705.26 311
17706.52 282
17707.78 301
17709.03 299
17710.29 296
17711.55 293
17712.80 317
17714.06 301
17715.32 278
17716.57 315
17717.83 306
17719.09 299
17720.34 297
17721.60 315
17722.86 305
17724.11 305
17725.37 321
17726.63 317
17727.88 320
17729.14 308
17730.40 314
17731.65 301
17732.91 308
17734.17 330
17735.43 299
17736.68 300
17737.94 295
17739.20 313
17740.46 319
17741.71 291
17742.97 283
17744.23 293
17745.49 301
17746.74 297
17748.00 291
17749.26 291
17750.52 308
17751.77 315
17753.03 293
17754.29 294
17755.55 287
17756.81 293
17758.06 293
17759.32 273
17760.58 305
17761.84 334
17763.10 301
17764.35 283
17765.61 295
17766.87 301
17768.13 312
17769.39 341
17770.65 297
17771.91 308
17773.16 314
17774.42 289
17775.68 311
17776.94 306
17778.20 311
17779.46 298
17780.72 306
17781.98 311
17783.23 323
17784.49 276
17785.75 285
17787.01 293
17788.27 303
17789.53 282
17790.79 297
17792.05 298
17793.31 301
17794.57 286
17795.83 295
17797.09 289
17798.34 259
17799.60 302
17800.86 274
17802.12 285
17803.38 296
17804.64 292
17805.90 299
17807.16 281
17808.42 282
17809.68 275
17810.94 292
17812.20 296
17813.46 286
17814.72 271
17815.98 282
17817.24 270
17818.50 292
17819.76 270
17821.02 270
17822.28 271
17823.54 267
17824.80 262
17826.06 303
17827.33 264
17828.59 276
17829.85 270
17831.11 282
17832.37 283
17833.63 267
17834.89 296
17836.15 295
17837.41 278
17838.67 258
17839.93 264
17841.19 271
17842.45 256
17843.72 261
17844.98 266
17846.24 286
17847.50 271
17848.76 276
17850.02 292
17851.28 266
17852.54 282
17853.81 270
17855.07 268
17856.33 277
17857.59 279
17858.85 281
17860.11 296
17861.38 269
17862.64 264
17863.90 282
17865.16 253
17866.42 267
17867.68 278
17868.95 266
17870.21 269
17871.47 269
17872.73 250
17874.00 270
17875.26 264
17876.52 261
17877.78 247
17879.04 247
17880.31 258
17881.57 256
17882.83 290
17884.09 297
17885.36 277
17886.62 263
17887.88 231
17889.14 243
17890.41 266
17891.67 275
17892.93 267
17894.20 270
17895.46 306
17896.72 267
17897.98 271
17899.25 276
17900.51 292
17901.77 285
17903.04 288
17904.30 280
17905.56 277
17906.83 252
17908.09 247
17909.35 283
17910.62 257
17911.88 287
17913.14 268
17914.41 255
17915.67 288
17916.93 292
17918.20 283
17919.46 276
17920.73 278
17921.99 262
17923.25 262
17924.52 267
17925.78 278
17927.05 273
17928.31 241
17929.57 242
17930.84 240
17932.10 267
17933.37 263
17934.63 263
17935.90 280
17937.16 271
17938.42 235
17939.69 253
17940.95 283
17942.22 280
17943.48 262
17944.75 266
17946.01 272
17947.28 262
17948.54 267
17949.81 259
17951.07 264
17952.34 268
17953.60 272
17954.87 267
17956.13 273
17957.40 240
17958.66 243
17959.93 283
17961.19 263
17962.46 241
17963.72 273
17964.99 270
17966.25 264
17967.52 279
17968.78 261
17970.05 285
17971.31 281
17972.58 281
17973.85 275
17975.11 270
17976.38 245
17977.64 281
17978.91 295
17980.18 265
17981.44 280
17982.71 268
17983.97 273
17985.24 273
17986.51 258
17987.77 284
17989.04 272
17990.30 275
17991.57 271
17992.84 259
17994.10 257
17995.37 242
17996.64 269
17997.90 269
17999.17 277
18000.44 261
18001.70 275
18002.97 262
18004.24 280
18005.50 273
18006.77 250
18008.04 266
18009.30 296
18010.57 275
18011.84 249
18013.10 252
18014.37 279
18015.64 272
18016.91 272
18018.17 261
18019.44 287
18020.71 273
18021.97 279
18023.24 271
18024.51 253
18025.78 297
18027.04 256
18028.31 280
18029.58 273
18030.85 253
18032.12 261
18033.38 252
18034.65 252
18035.92 261
18037.19 259
18038.45 274
18039.72 266
18040.99 278
18042.26 263
18043.53 256
18044.80 280
18046.06 260
18047.33 251
18048.60 253
18049.87 238
18051.14 264
18052.40 281
18053.67 263
18054.94 283
18056.21 273
18057.48 262
18058.75 275
18060.02 262
18061.29 266
18062.55 258
18063.82 271
18065.09 274
18066.36 286
18067.63 267
18068.90 270
18070.17 284
18071.44 288
18072.71 268
18073.98 291
18075.24 279
18076.51 248
18077.78 251
18079.05 285
18080.32 268
18081.59 258
18082.86 272
18084.13 261
18085.40 279
18086.67 252
18087.94 295
18089.21 283
18090.48 285
18091.75 265
18093.02 286
18094.29 274
18095.56 266
18096.83 261
18098.10 273
18099.37 295
18100.64 261
18101.91 271
18103.18 265
18104.45 290
18105.72 278
18106.99 291
18108.26 257
18109.53 298
18110.80 288
18112.07 298
18113.34 288
18114.61 272
18115.88 291
18117.15 290
18118.43 267
18119.70 255
18120.97 265
18122.24 260
18123.51 270
18124.78 273
18126.05 253
18127.32 256
18128.59 276
18129.86 245
18131.14 256
18132.41 251
18133.68 275
18134.95 286
18136.22 276
18137.49 251
18138.76 276
18140.04 278
18141.31 265
18142.58 280
18143.85 287
18145.12 256
18146.39 271
18147.67 303
18148.94 266
18150.21 291
18151.48 278
18152.75 263
18154.02 284
18155.30 291
18156.57 266
18157.84 256
18159.11 274
18160.39 279
18161.66 281
18162.93 282
18164.20 278
18165.47 286
18166.75 279
18168.02 248
18169.29 267
18170.56 276
18171.84 272
18173.11 293
18174.38 269
18175.66 250
18176.93 265
18178.20 284
18179.47 305
18180.75 268
18182.02 281
18183.29 285
18184.57 288
18185.84 272
18187.11 259
18188.39 281
18189.66 245
18190.93 262
18192.21 276
18193.48 301
18194.75 282
18196.03 262
18197.30 285
18198.57 286
18199.85 276
18201.12 259
18202.39 287
18203.67 295
18204.94 273
18206.22 237
18207.49 260
18208.76 275
18210.04 274
18211.31 290
18212.59 275
18213.86 256
18215.13 273
18216.41 264
18217.68 276
18218.96 265
18220.23 274
18221.51 291
18222.78 273
18224.05 281
18225.33 258
18226.60 284
18227.88 275
18229.15 279
18230.43 289
18231.70 277
18232.98 272
18234.25 265
18235.53 266
18236.80 255
18238.08 271
18239.35 277
18240.63 281
18241.90 259
18243.18 274
18244.45 265
18245.73 272
18247.00 246
18248.28 274
18249.55 298
18250.83 270
18252.10 278
18253.38 287
18254.65 256
18255.93 272
18257.21 267
18258.48 275
18259.76 304
18261.03 257
18262.31 265
18263.58 290
18264.86 273
18266.14 278
18267.41 276
18268.69 301
18269.96 249
18271.24 273
18272.52 285
18273.79 253
18275.07 288
18276.35 248
18277.62 280
18278.90 269
18280.17 256
18281.45 284
18282.73 286
18284.00 274
18285.28 275
18286.56 290
18287.83 264
18289.11 268
18290.39 263
18291.66 282
18292.94 289
18294.22 267
18295.50 270
18296.77 261
18298.05 275
18299.33 274
18300.60 277
18301.88 276
18303.16 267
18304.43 273
18305.71 277
18306.99 287
18308.27 281
18309.54 290
18310.82 298
18312.10 287
18313.38 282
18314.65 267
18315.93 264
18317.21 285
18318.49 281
18319.77 274
18321.04 257
18322.32 278
18323.60 269
18324.88 312
18326.16 304
18327.43 280
18328.71 285
18329.99 312
18331.27 289
18332.55 286
18333.82 274
18335.10 249
18336.38 302
18337.66 289
18338.94 263
18340.22 248
18341.50 283
18342.77 293
18344.05 310
18345.33 317
18346.61 290
18347.89 277
18349.17 281
18350.45 288
18351.73 281
18353.00 279
18354.28 296
18355.56 289
18356.84 301
18358.12 280
18359.40 303
18360.68 262
18361.96 277
18363.24 289
18364.52 254
18365.80 280
18367.08 278
18368.36 277
18369.64 244
18370.91 278
18372.19 273
18373.47 300
18374.75 270
18376.03 264
18377.31 255
18378.59 280
18379.87 272
18381.15 271
18382.43 274
18383.71 264
18384.99 279
18386.27 273
18387.55 280
18388.83 295
18390.11 267
18391.39 249
18392.67 285
18393.95 281
18395.24 265
18396.52 255
18397.80 257
18399.08 254
18400.36 270
18401.64 276
18402.92 286
18404.20 290
18405.48 266
18406.76 251
18408.04 245
18409.32 256
18410.60 253
18411.89 266
18413.17 269
18414.45 235
18415.73 251
18417.01 262
18418.29 279
18419.57 270
18420.85 281
18422.13 284
18423.42 255
18424.70 266
18425.98 269
18427.26 272
18428.54 248
18429.82 284
18431.11 297
18432.39 289
18433.67 260
18434.95 278
18436.23 307
18437.51 266
18438.80 261
18440.08 255
18441.36 269
18442.64 272
18443.93 258
18445.21 272
18446.49 259
18447.77 255
18449.05 287
18450.34 301
18451.62 268
18452.90 243
18454.18 273
18455.47 274
18456.75 255
18458.03 253
18459.31 280
18460.60 275
18461.88 261
18463.16 265
18464.45 279
18465.73 291
18467.01 278
18468.29 293
18469.58 279
18470.86 278
18472.14 272
18473.43 286
18474.71 268
18475.99 251
18477.28 266
18478.56 278
18479.84 273
18481.13 266
18482.41 247
18483.69 263
18484.98 270
18486.26 278
18487.54 272
18488.83 276
18490.11 250
18491.40 270
18492.68 294
18493.96 284
18495.25 241
18496.53 286
18497.81 263
18499.10 278
18500.38 276
18501.67 255
18502.95 306
18504.24 283
18505.52 262
18506.80 289
18508.09 293
18509.37 295
18510.66 285
18511.94 279
18513.23 256
18514.51 242
18515.80 253
18517.08 275
18518.37 290
18519.65 256
18520.93 270
18522.22 273
18523.50 275
18524.79 254
18526.07 261
18527.36 266
18528.64 292
18529.93 278
18531.21 266
18532.50 279
18533.79 247
18535.07 280
18536.36 293
18537.64 264
18538.93 256
18540.21 270
18541.50 246
18542.78 278
18544.07 282
18545.35 263
18546.64 273
18547.93 284
18549.21 292
18550.50 291
18551.78 262
18553.07 270
18554.36 268
18555.64 289
18556.93 272
18558.21 239
18559.50 269
18560.79 274
18562.07 280
18563.36 266
18564.64 285
18565.93 283
18567.22 263
18568.50 257
18569.79 279
18571.08 271
18572.36 260
18573.65 287
18574.94 272
18576.22 273
18577.51 280
18578.80 251
18580.08 311
18581.37 273
18582.66 272
18583.95 282
18585.23 296
18586.52 265
18587.81 263
18589.09 267
18590.38 277
18591.67 263
18592.96 296
18594.24 300
18595.53 271
18596.82 287
18598.11 293
18599.39 274
18600.68 278
18601.97 285
18603.26 276
18604.54 271
18605.83 265
18607.12 307
18608.41 283
18609.69 292
18610.98 275
18612.27 270
18613.56 295
18614.85 295
18616.13 266
18617.42 277
18618.71 273
18620.00 273
18621.29 277
18622.58 283
18623.86 304
18625.15 283
18626.44 286
18627.73 295
18629.02 304
18630.31 276
18631.60 305
18632.88 299
18634.17 289
18635.46 297
18636.75 308
18638.04 300
18639.33 278
18640.62 273
18641.91 320
18643.20 280
18644.48 246
18645.77 258
18647.06 275
18648.35 291
18649.64 282
18650.93 289
18652.22 270
18653.51 277
18654.80 276
18656.09 306
18657.38 269
18658.67 260
18659.96 265
18661.25 274
18662.54 286
18663.83 269
18665.12 266
18666.41 258
18667.70 264
18668.99 277
18670.28 260
18671.57 275
18672.86 271
18674.15 257
18675.44 271
18676.73 248
18678.02 262
18679.31 244
18680.60 265
18681.89 249
18683.18 238
18684.47 278
18685.76 291
18687.05 271
18688.34 269
18689.63 250
18690.92 232
18692.21 256
18693.50 263
18694.79 268
18696.08 246
18697.38 287
18698.67 276
18699.96 266
18701.25 269
18702.54 272
18703.83 262
18705.12 286
18706.41 253
18707.70 255
18709.00 276
18710.29 283
18711.58 270
18712.87 242
18714.16 253
18715.45 265
18716.74 270
18718.04 255
18719.33 267
18720.62 246
18721.91 255
18723.20 264
18724.50 268
18725.79 252
18727.08 265
18728.37 269
18729.66 272
18730.96 302
18732.25 233
18733.54 250
18734.83 267
18736.12 248
18737.42 256
18738.71 249
18740.00 257
18741.29 242
18742.59 251
18743.88 261
18745.17 239
18746.46 241
18747.76 255
18749.05 258
18750.34 253
18751.63 255
18752.93 254
18754.22 262
18755.51 265
18756.81 266
18758.10 248
18759.39 256
18760.69 232
18761.98 285
18763.27 280
18764.56 268
18765.86 243
18767.15 247
18768.44 261
18769.74 257
18771.03 256
18772.33 256
18773.62 257
18774.91 262
18776.21 256
18777.50 283
18778.79 260
18780.09 297
18781.38 279
18782.67 270
18783.97 273
18785.26 255
18786.56 267
18787.85 265
18789.14 251
18790.44 245
18791.73 261
18793.03 293
18794.32 255
18795.62 243
18796.91 270
18798.20 233
18799.50 237
18800.79 259
18802.09 275
18803.38 250
18804.68 253
18805.97 289
18807.27 263
18808.56 263
18809.86 275
18811.15 263
18812.45 263
18813.74 241
18815.04 236
18816.33 260
18817.63 241
18818.92 259
18820.22 268
18821.51 268
18822.81 253
18824.10 231
18825.40 232
18826.69 262
18827.99 271
18829.28 247
18830.58 252
18831.87 260
18833.17 251
18834.47 247
18835.76 262
18837.06 283
18838.35 262
18839.65 263
18840.95 270
18842.24 261
18843.54 275
18844.83 296
18846.13 274
18847.43 258
18848.72 248
18850.02 297
18851.31 255
18852.61 226
18853.91 270
18855.20 269
18856.50 276
18857.80 268
18859.09 272
18860.39 277
18861.69 286
18862.98 258
18864.28 279
18865.58 264
18866.87 237
18868.17 246
18869.47 265
18870.76 266
18872.06 263
18873.36 250
18874.65 251
18875.95 258
18877.25 248
18878.54 304
18879.84 272
18881.14 251
18882.44 233
18883.73 272
18885.03 271
18886.33 280
18887.63 282
18888.92 239
18890.22 258
18891.52 276
18892.82 246
18894.11 238
18895.41 258
18896.71 276
18898.01 272
18899.31 275
18900.60 244
18901.90 270
18903.20 277
18904.50 227
18905.80 236
18907.09 253
18908.39 255
18909.69 254
18910.99 258
18912.29 258
18913.59 265
18914.88 270
18916.18 283
18917.48 276
18918.78 282
18920.08 260
18921.38 245
18922.67 240
18923.97 269
18925.27 280
18926.57 254
18927.87 258
18929.17 235
18930.47 233
18931.77 259
18933.07 259
18934.37 243
18935.66 240
18936.96 269
18938.26 252
18939.56 258
18940.86 253
18942.16 229
18943.46 244
18944.76 259
18946.06 256
18947.36 253
18948.66 263
18949.96 253
18951.26 257
18952.56 255
18953.86 260
18955.16 262
18956.46 238
18957.76 261
18959.06 248
18960.36 246
18961.66 272
18962.96 257
18964.26 248
18965.56 242
18966.86 249
18968.16 253
18969.46 240
18970.76 248
18972.06 251
18973.36 247
18974.66 254
18975.96 248
18977.26 243
18978.56 253
18979.86 245
18981.16 239
18982.46 228
18983.76 255
18985.06 266
18986.37 239
18987.67 242
18988.97 250
18990.27 256
18991.57 258
18992.87 261
18994.17 258
18995.47 256
18996.77 264
18998.07 239
18999.38 261
19000.68 259
19001.98 265
19003.28 248
19004.58 234
19005.88 245
19007.18 260
19008.49 245
19009.79 262
19011.09 239
19012.39 245
19013.69 240
19015.00 252
19016.30 243
19017.60 229
19018.90 242
19020.20 263
19021.51 246
19022.81 239
19024.11 247
19025.41 242
19026.71 285
19028.02 252
19029.32 249
19030.62 242
19031.92 256
19033.23 221
19034.53 232
19035.83 251
19037.13 258
19038.44 282
19039.74 265
19041.04 266
19042.34 256
19043.65 245
19044.95 266
19046.25 249
19047.56 292
19048.86 252
19050.16 239
19051.47 235
19052.77 269
19054.07 268
19055.37 235
19056.68 230
19057.98 216
19059.28 241
19060.59 254
19061.89 260
19063.20 252
19064.50 241
19065.80 250
19067.11 261
19068.41 242
19069.71 222
19071.02 275
19072.32 252
19073.62 243
19074.93 223
19076.23 248
19077.54 276
19078.84 247
19080.14 252
19081.45 258
19082.75 268
19084.06 241
19085.36 242
19086.67 249
19087.97 267
19089.27 274
19090.58 276
19091.88 259
19093.19 230
19094.49 254
19095.80 267
19097.10 273
19098.41 244
19099.71 247
19101.02 242
19102.32 266
19103.63 273
19104.93 269
19106.24 263
19107.54 261
19108.85 255
19110.15 244
19111.46 263
19112.76 247
19114.07 243
19115.37 251
19116.68 256
19117.98 259
19119.29 243
19120.59 246
19121.90 266
19123.20 243
19124.51 249
19125.82 233
19127.12 235
19128.43 229
19129.73 253
19131.04 262
19132.34 235
19133.65 223
19134.96 230
19136.26 225
19137.57 235
19138.87 258
19140.18 253
19141.49 260
19142.79 239
19144.10 254
19145.41 237
19146.71 232
19148.02 232
19149.32 228
19150.63 239
19151.94 258
19153.24 256
19154.55 255
19155.86 258
19157.16 257
19158.47 259
19159.78 250
19161.08 254
19162.39 261
19163.70 256
19165.01 245
19166.31 268
19167.62 249
19168.93 212
19170.23 238
19171.54 237
19172.85 238
19174.16 233
19175.46 227
19176.77 239
19178.08 243
19179.39 281
19180.69 261
19182.00 256
19183.31 270
19184.62 241
19185.92 218
19187.23 226
19188.54 240
19189.85 255
19191.15 231
19192.46 224
19193.77 255
19195.08 235
19196.39 257
19197.69 267
19199.00 259
19200.31 265
19201.62 252
19202.93 251
19204.24 244
19205.54 245
19206.85 222
19208.16 255
19209.47 244
19210.78 253
19212.09 262
19213.40 230
19214.70 272
19216.01 235
19217.32 242
19218.63 253
19219.94 252
19221.25 239
19222.56 233
19223.87 258
19225.18 243
19226.48 277
19227.79 237
19229.10 247
19230.41 244
19231.72 225
19233.03 240
19234.34 225
19235.65 234
19236.96 231
19238.27 239
19239.58 237
19240.89 275
19242.20 226
19243.51 250
19244.82 242
19246.13 243
19247.44 250
19248.75 255
19250.06 243
19251.37 249
19252.67 229
19253.98 235
19255.30 232
19256.61 225
19257.92 214
19259.23 249
19260.54 220
19261.85 229
19263.16 219
19264.47 216
19265.78 256
19267.09 242
19268.40 238
19269.71 250
19271.02 252
19272.33 245
19273.64 249
19274.95 252
19276.26 242
19277.57 243
19278.88 251
19280.19 228
19281.51 243
19282.82 248
19284.13 252
19285.44 246
19286.75 244
19288.06 253
19289.37 235
19290.68 245
19291.99 241
19293.31 233
19294.62 228
19295.93 229
19297.24 223
19298.55 227
19299.86 236
19301.18 228
19302.49 251
19303.80 258
19305.11 232
19306.42 229
19307.73 237
19309.05 225
19310.36 266
19311.67 242
19312.98 222
19314.29 241
19315.61 222
19316.92 238
19318.23 258
19319.54 255
19320.85 252
19322.17 258
19323.48 239
19324.79 231
19326.10 248
19327.42 230
19328.73 246
19330.04 238
19331.35 238
19332.67 231
19333.98 236
19335.29 250
19336.61 254
19337.92 246
19339.23 288
19340.54 247
19341.86 262
19343.17 256
19344.48 249
19345.80 274
19347.11 244
19348.42 232
19349.74 244
19351.05 235
19352.36 249
19353.68 248
19354.99 236
19356.30 220
19357.62 221
19358.93 207
19360.24 226
19361.56 241
19362.87 230
19364.19 249
19365.50 251
19366.81 253
19368.13 254
19369.44 246
19370.75 217
19372.07 252
19373.38 246
19374.70 255
19376.01 230
19377.33 226
19378.64 221
19379.95 242
19381.27 243
19382.58 260
19383.90 269
19385.21 269
19386.53 237
19387.84 240
19389.16 233
19390.47 244
19391.78 246
19393.10 262
19394.41 252
19395.73 235
19397.04 243
19398.36 228
19399.67 246
19400.99 245
19402.30 258
19403.62 247
19404.93 222
19406.25 219
19407.56 257
19408.88 248
19410.20 225
19411.51 251
19412.83 254
19414.14 227
19415.46 234
19416.77 251
19418.09 236
19419.40 223
19420.72 232
19422.03 258
19423.35 235
19424.67 245
19425.98 221
19427.30 231
19428.61 257
19429.93 234
19431.25 220
19432.56 229
19433.88 257
19435.19 230
19436.51 244
19437.83 260
19439.14 236
19440.46 235
19441.78 236
19443.09 236
19444.41 236
19445.73 247
19447.04 260
19448.36 237
19449.68 247
19450.99 231
19452.31 240
19453.63 255
19454.94 255
19456.26 243
19457.58 204
19458.89 229
19460.21 216
19461.53 245
19462.84 259
19464.16 255
19465.48 231
19466.80 247
19468.11 245
19469.43 275
19470.75 248
19472.07 234
19473.38 254
19474.70 245
19476.02 249
19477.34 196
19478.65 225
19479.97 204
19481.29 230
19482.61 221
19483.92 238
19485.24 238
19486.56 235
19487.88 262
19489.20 258
19490.51 244
19491.83 216
19493.15 242
19494.47 244
19495.79 246
19497.10 244
19498.42 220
19499.74 235
19501.06 227
19502.38 211
19503.70 219
19505.02 227
19506.33 235
19507.65 220
19508.97 254
19510.29 225
19511.61 235
19512.93 248
19514.25 232
19515.57 267
19516.88 247
19518.20 261
19519.52 242
19520.84 245
19522.16 243
19523.48 229
19524.80 233
19526.12 243
19527.44 250
19528.76 242
19530.08 256
19531.40 246
19532.71 233
19534.03 237
19535.35 210
19536.67 236
19537.99 243
19539.31 232
19540.63 217
19541.95 233
19543.27 235
19544.59 231
19545.91 249
19547.23 229
19548.55 261
19549.87 251
19551.19 246
19552.51 238
19553.83 250
19555.15 223
19556.47 221
19557.79 234
19559.11 229
19560.43 260
19561.75 226
19563.08 243
19564.40 254
19565.72 245
19567.04 234
19568.36 266
19569.68 265
19571.00 234
19572.32 273
19573.64 244
19574.96 235
19576.28 247
19577.60 257
19578.92 249
19580.25 249
19581.57 239
19582.89 231
19584.21 227
19585.53 235
19586.85 252
19588.17 249
19589.49 217
19590.82 236
19592.14 226
19593.46 233
19594.78 245
19596.10 256
19597.42 230
19598.75 239
19600.07 232
19601.39 233
19602.71 222
19604.03 215
19605.35 218
19606.68 242
19608.00 246
19609.32 238
19610.64 216
19611.96 223
19613.29 244
19614.61 214
19615.93 238
19617.25 234
19618.58 251
19619.90 252
19621.22 236
19622.54 237
19623.87 226
19625.19 226
19626.51 253
19627.83 251
19629.16 207
19630.48 229
19631.80 228
19633.13 252
19634.45 236
19635.77 252
19637.09 244
19638.42 224
19639.74 225
19641.06 211
19642.39 256
19643.71 249
19645.03 246
19646.36 250
19647.68 254
19649.00 236
19650.33 242
19651.65 229
19652.97 255
19654.30 233
19655.62 255
19656.94 270
19658.27 254
19659.59 246
19660.92 239
19662.24 248
19663.56 230
19664.89 257
19666.21 244
19667.54 240
19668.86 239
19670.18 237
19671.51 263
19672.83 259
19674.16 226
19675.48 225
19676.80 246
19678.13 245
19679.45 250
19680.78 241
19682.10 237
19683.43 251
19684.75 239
19686.08 258
19687.40 255
19688.73 239
19690.05 241
19691.38 256
19692.70 257
19694.02 228
19695.35 250
19696.67 238
19698.00 260
19699.33 235
19700.65 240
19701.98 252
19703.30 235
19704.63 256
19705.95 231
19707.28 242
19708.60 244
19709.93 231
19711.25 236
19712.58 246
19713.90 226
19715.23 254
19716.56 258
19717.88 235
19719.21 237
19720.53 254
19721.86 264
19723.18 249
19724.51 247
19725.84 233
19727.16 221
19728.49 231
19729.81 243
19731.14 220
19732.47 243
19733.79 209
19735.12 252
19736.45 254
19737.77 250
19739.10 250
19740.42 220
19741.75 259
19743.08 234
19744.40 222
19745.73 207
19747.06 239
19748.38 265
19749.71 241
19751.04 244
19752.37 268
19753.69 249
19755.02 240
19756.35 230
19757.67 236
19759.00 254
19760.33 219
19761.65 241
19762.98 224
19764.31 248
19765.64 232
19766.96 242
19768.29 228
19769.62 244
19770.95 237
19772.27 261
19773.60 254
19774.93 252
19776.26 257
19777.58 215
19778.91 250
19780.24 233
19781.57 253
19782.90 223
19784.22 234
19785.55 259
19786.88 251
19788.21 232
19789.54 233
19790.86 234
19792.19 229
19793.52 239
19794.85 235
19796.18 268
19797.51 243
19798.83 239
19800.16 247
19801.49 235
19802.82 213
19804.15 218
19805.48 240
19806.81 234
19808.13 265
19809.46 254
19810.79 224
19812.12 257
19813.45 259
19814.78 246
19816.11 261
19817.44 233
19818.77 244
19820.10 265
19821.42 265
19822.75 221
19824.08 250
19825.41 240
19826.74 246
19828.07 227
19829.40 254
19830.73 218
19832.06 247
19833.39 258
19834.72 246
19836.05 243
19837.38 232
19838.71 243
19840.04 249
19841.37 236
19842.70 232
19844.03 233
19845.36 235
19846.69 233
19848.02 221
19849.35 235
19850.68 225
19852.01 261
19853.34 249
19854.67 238
19856.00 248
19857.33 249
19858.66 261
19859.99 260
19861.32 242
19862.65 237
19863.98 222
19865.31 252
19866.64 253
19867.97 237
19869.30 258
19870.64 244
19871.97 238
19873.30 250
19874.63 217
19875.96 236
19877.29 261
19878.62 253
19879.95 219
19881.28 266
19882.62 241
19883.95 241
19885.28 239
19886.61 257
19887.94 235
19889.27 239
19890.60 231
19891.94 232
19893.27 268
19894.60 253
19895.93 256
19897.26 240
19898.59 247
19899.93 235
19901.26 247
19902.59 239
19903.92 236
19905.25 241
19906.59 265
19907.92 250
19909.25 258
19910.58 232
19911.91 231
19913.25 215
19914.58 235
19915.91 247
19917.24 229
19918.58 246
19919.91 230
19921.24 268
19922.57 252
19923.91 225
19925.24 244
19926.57 258
19927.90 238
19929.24 241
19930.57 244
19931.90 268
19933.24 232
19934.57 241
19935.90 257
19937.23 266
19938.57 263
19939.90 243
19941.23 253
19942.57 252
19943.90 233
19945.23 258
19946.57 264
19947.90 240
19949.23 219
19950.57 250
19951.90 270
19953.24 232
19954.57 250
19955.90 256
19957.24 246
19958.57 246
19959.90 257
19961.24 237
19962.57 237
19963.91 255
19965.24 238
19966.57 247
19967.91 238
19969.24 231
19970.58 233
19971.91 251
19973.24 237
19974.58 231
19975.91 266
19977.25 255
19978.58 280
19979.92 257
19981.25 268
19982.59 272
19983.92 253
19985.26 256
19986.59 259
19987.92 263
19989.26 247
19990.59 235
19991.93 257
19993.26 245
19994.60 271
19995.93 258
19997.27 249
19998.60 252
19999.94 272
20001.28 251
20002.61 256
20003.95 260
20005.28 263
20006.62 269
20007.95 258
20009.29 257
20010.62 252
20011.96 266
20013.29 257
20014.63 244
20015.97 248
20017.30 252
20018.64 230
20019.97 256
20021.31 260
20022.64 238
20023.98 250
20025.32 262
20026.65 255
20027.99 247
20029.32 252
20030.66 271
20032.00 251
20033.33 230
20034.67 249
20036.01 239
20037.34 236
20038.68 254
20040.02 267
20041.35 264
20042.69 245
20044.03 249
20045.36 259
20046.70 273
20048.04 211
20049.37 265
20050.71 244
20052.05 245
20053.38 232
20054.72 235
20056.06 265
20057.39 243
20058.73 231
20060.07 248
20061.41 252
20062.74 231
20064.08 235
20065.42 289
20066.76 255
20068.09 249
20069.43 257
20070.77 246
20072.11 253
20073.44 240
20074.78 253
20076.12 262
20077.46 276
20078.79 253
20080.13 260
20081.47 280
20082.81 260
20084.15 249
20085.48 260
20086.82 256
20088.16 262
20089.50 252
20090.84 237
20092.17 286
20093.51 252
20094.85 262
20096.19 284
20097.53 272
20098.87 271
20100.20 264
20101.54 270
20102.88 259
20104.22 259
20105.56 261
20106.90 268
20108.24 266
20109.58 248
20110.91 280
20112.25 265
20113.59 250
20114.93 254
20116.27 238
20117.61 276
20118.95 258
20120.29 269
20121.63 264
20122.97 223
20124.31 247
20125.65 255
20126.98 282
20128.32 262
20129.66 280
20131.00 253
20132.34 264
20133.68 272
20135.02 280
20136.36 257
