# Supplementary material for: MALDI-TOF MS typing enables the classification of brewing yeasts of the genus Saccharomyces to major beer styles
Source: PLoS One. 2017 Aug 9;12(8):e0181694. doi: 10.1371/journal.pone.0181694 (PMC5549903; doi:10.1371/journal.pone.0181694)
Supplement: S17 File — The directory includes 90 raw files and was zipped to “.zip”; the folder has three strains with 30 spectra per strain; S1 Text explains the raw files with an example and Table 1 represents the yeast strains used within the experiment. (ZIP) [file pone.0181694.s020.zip › 49-51/30813-PIBA124-Lag-Lag-Lag-YPG-18h-E-E_2016-10-03_5_0_G7_1.dat]

1998.43 4490
1998.85 4503
1999.27 4596
1999.69 4502
2000.11 4301
2000.54 4406
2000.96 4354
2001.38 4276
2001.80 4109
2002.23 4171
2002.65 4263
2003.07 4248
2003.49 4181
2003.92 4400
2004.34 4504
2004.76 4548
2005.18 4440
2005.61 4370
2006.03 4377
2006.45 4634
2006.87 4656
2007.30 4494
2007.72 4564
2008.14 4481
2008.57 4423
2008.99 4410
2009.41 4453
2009.84 4385
2010.26 4215
2010.68 4226
2011.11 4294
2011.53 4221
2011.95 4169
2012.38 4126
2012.80 4319
2013.22 4279
2013.65 4312
2014.07 4568
2014.49 4736
2014.92 4821
2015.34 4952
2015.77 4873
2016.19 4907
2016.61 5029
2017.04 4974
2017.46 5049
2017.89 5193
2018.31 5094
2018.73 5046
2019.16 5034
2019.58 4847
2020.01 4700
2020.43 4753
2020.85 4578
2021.28 4563
2021.70 4489
2022.13 4352
2022.55 4333
2022.98 4342
2023.40 4305
2023.83 4106
2024.25 4173
2024.68 4220
2025.10 4296
2025.53 4288
2025.95 4397
2026.38 4269
2026.80 4382
2027.23 4384
2027.65 4365
2028.08 4206
2028.50 4311
2028.93 4271
2029.35 4454
2029.78 4279
2030.20 4339
2030.63 4246
2031.05 4379
2031.48 4507
2031.90 4606
2032.33 4562
2032.75 4519
2033.18 4478
2033.61 4546
2034.03 4554
2034.46 4488
2034.88 4515
2035.31 4554
2035.74 4559
2036.16 4680
2036.59 4571
2037.01 4513
2037.44 4531
2037.87 4621
2038.29 4586
2038.72 4584
2039.14 4624
2039.57 4515
2040.00 4316
2040.42 4352
2040.85 4258
2041.28 4155
2041.70 4341
2042.13 4176
2042.56 4117
2042.98 4163
2043.41 4306
2043.84 4392
2044.26 4309
2044.69 4395
2045.12 4434
2045.54 4351
2045.97 4274
2046.40 4227
2046.82 4244
2047.25 4324
2047.68 4189
2048.11 4139
2048.53 4203
2048.96 4223
2049.39 4107
2049.82 4149
2050.24 4168
2050.67 4195
2051.10 4248
2051.53 4079
2051.95 4203
2052.38 4142
2052.81 4027
2053.24 4213
2053.66 4259
2054.09 4281
2054.52 4306
2054.95 4320
2055.38 4369
2055.80 4420
2056.23 4402
2056.66 4359
2057.09 4297
2057.52 4182
2057.94 4310
2058.37 4405
2058.80 4261
2059.23 4341
2059.66 4393
2060.09 4282
2060.51 4236
2060.94 4191
2061.37 4239
2061.80 4311
2062.23 4364
2062.66 4115
2063.09 4262
2063.52 4314
2063.94 4451
2064.37 4325
2064.80 4512
2065.23 4266
2065.66 4365
2066.09 4367
2066.52 4187
2066.95 4314
2067.38 4271
2067.81 4294
2068.24 4284
2068.66 4249
2069.09 4206
2069.52 4236
2069.95 4152
2070.38 4067
2070.81 4214
2071.24 4214
2071.67 4184
2072.10 4190
2072.53 4342
2072.96 4345
2073.39 4415
2073.82 4439
2074.25 4358
2074.68 4419
2075.11 4532
2075.54 4509
2075.97 4533
2076.40 4384
2076.83 4433
2077.26 4401
2077.69 4492
2078.12 4537
2078.55 4549
2078.98 4618
2079.41 4723
2079.84 4583
2080.27 4519
2080.70 4473
2081.14 4531
2081.57 4392
2082.00 4428
2082.43 4386
2082.86 4289
2083.29 4279
2083.72 4417
2084.15 4505
2084.58 4531
2085.01 4566
2085.44 4394
2085.88 4262
2086.31 4212
2086.74 4325
2087.17 4252
2087.60 4094
2088.03 4155
2088.46 4160
2088.89 4178
2089.33 4353
2089.76 4344
2090.19 4203
2090.62 4421
2091.05 4408
2091.48 4267
2091.92 4273
2092.35 4457
2092.78 4295
2093.21 4361
2093.64 4426
2094.07 4432
2094.51 4415
2094.94 4259
2095.37 4179
2095.80 4138
2096.24 4172
2096.67 4203
2097.10 4041
2097.53 4133
2097.96 4008
2098.40 3964
2098.83 3832
2099.26 3880
2099.69 3894
2100.13 3785
2100.56 3868
2100.99 3912
2101.43 4050
2101.86 4057
2102.29 3923
2102.72 4003
2103.16 4115
2103.59 4124
2104.02 4116
2104.46 4138
2104.89 4274
2105.32 4269
2105.76 4331
2106.19 4418
2106.62 4350
2107.05 4326
2107.49 4286
2107.92 4157
2108.36 4259
2108.79 4070
2109.22 3982
2109.66 4146
2110.09 4074
2110.52 4034
2110.96 3919
2111.39 3818
2111.82 3953
2112.26 3788
2112.69 3923
2113.13 3870
2113.56 3673
2113.99 3806
2114.43 3893
2114.86 3930
2115.30 3943
2115.73 3837
2116.16 3838
2116.60 3792
2117.03 4043
2117.47 3946
2117.90 3891
2118.34 3992
2118.77 4151
2119.21 4131
2119.64 4278
2120.07 4250
2120.51 4346
2120.94 4356
2121.38 4358
2121.81 4198
2122.25 4126
2122.68 4369
2123.12 4280
2123.55 4208
2123.99 4428
2124.42 4489
2124.86 4447
2125.29 4300
2125.73 4091
2126.16 4080
2126.60 4319
2127.04 4334
2127.47 4307
2127.91 4389
2128.34 4370
2128.78 4320
2129.21 4364
2129.65 4383
2130.08 4267
2130.52 4397
2130.96 4312
2131.39 4389
2131.83 4454
2132.26 4427
2132.70 4423
2133.14 4324
2133.57 4385
2134.01 4326
2134.44 4364
2134.88 4439
2135.32 4374
2135.75 4334
2136.19 4321
2136.62 4261
2137.06 4356
2137.50 4432
2137.93 4265
2138.37 4269
2138.81 4060
2139.24 4179
2139.68 4176
2140.12 4062
2140.55 4157
2140.99 4054
2141.43 3992
2141.86 4001
2142.30 3976
2142.74 4000
2143.18 4009
2143.61 3875
2144.05 4038
2144.49 4102
2144.92 4113
2145.36 4240
2145.80 4327
2146.24 4296
2146.67 4422
2147.11 4576
2147.55 4821
2147.99 5162
2148.42 5250
2148.86 5262
2149.30 5278
2149.74 5173
2150.17 5229
2150.61 5121
2151.05 4830
2151.49 4817
2151.92 4863
2152.36 4670
2152.80 4568
2153.24 4437
2153.68 4347
2154.11 4436
2154.55 4417
2154.99 4460
2155.43 4341
2155.87 4415
2156.31 4301
2156.74 4272
2157.18 4331
2157.62 4440
2158.06 4287
2158.50 4300
2158.94 4290
2159.38 4349
2159.81 4167
2160.25 4363
2160.69 4429
2161.13 4429
2161.57 4332
2162.01 4264
2162.45 4329
2162.89 4449
2163.33 4338
2163.76 4430
2164.20 4592
2164.64 4450
2165.08 4340
2165.52 4387
2165.96 4267
2166.40 4173
2166.84 4145
2167.28 4308
2167.72 4255
2168.16 4280
2168.60 4426
2169.04 4331
2169.48 4294
2169.92 4290
2170.36 4299
2170.80 4284
2171.24 4254
2171.68 4155
2172.12 4141
2172.56 4306
2173.00 4617
2173.44 4465
2173.88 4442
2174.32 4533
2174.76 4774
2175.20 4778
2175.64 4749
2176.08 4868
2176.52 4867
2176.96 5012
2177.40 4866
2177.84 4795
2178.28 4835
2178.72 4737
2179.16 4723
2179.60 4540
2180.04 4613
2180.48 4647
2180.92 4288
2181.37 4150
2181.81 4367
2182.25 4348
2182.69 4164
2183.13 4111
2183.57 4157
2184.01 4149
2184.45 4153
2184.89 4225
2185.34 4223
2185.78 4461
2186.22 4472
2186.66 4614
2187.10 4615
2187.54 4578
2187.98 4618
2188.43 4725
2188.87 4683
2189.31 4510
2189.75 4523
2190.19 4614
2190.63 4615
2191.08 4404
2191.52 4374
2191.96 4487
2192.40 4578
2192.84 4635
2193.29 4800
2193.73 4862
2194.17 5031
2194.61 5168
2195.05 4920
2195.50 5066
2195.94 5071
2196.38 5055
2196.82 4883
2197.27 4800
2197.71 4737
2198.15 4684
2198.59 4613
2199.04 4687
2199.48 4594
2199.92 4541
2200.37 4696
2200.81 4682
2201.25 4596
2201.69 4639
2202.14 4697
2202.58 4797
2203.02 4866
2203.47 4799
2203.91 4754
2204.35 4727
2204.80 4871
2205.24 4708
2205.68 4620
2206.13 4599
2206.57 4470
2207.01 4624
2207.46 4776
2207.90 4847
2208.34 4841
2208.79 4786
2209.23 4721
2209.67 4713
2210.12 4702
2210.56 4704
2211.01 4671
2211.45 4594
2211.89 4554
2212.34 4642
2212.78 4646
2213.23 4574
2213.67 4533
2214.11 4537
2214.56 4518
2215.00 4498
2215.45 4460
2215.89 4294
2216.34 4191
2216.78 4110
2217.22 4194
2217.67 4293
2218.11 4221
2218.56 4277
2219.00 4354
2219.45 4409
2219.89 4628
2220.34 4691
2220.78 4665
2221.23 4756
2221.67 4850
2222.12 5013
2222.56 5148
2223.01 5178
2223.45 5205
2223.90 5418
2224.34 5476
2224.79 5412
2225.23 5506
2225.68 5573
2226.12 5290
2226.57 5236
2227.01 5357
2227.46 5433
2227.91 5467
2228.35 5533
2228.80 5340
2229.24 5402
2229.69 5396
2230.13 5613
2230.58 5722
2231.03 5963
2231.47 5878
2231.92 5932
2232.36 5979
2232.81 5912
2233.26 5778
2233.70 5828
2234.15 5671
2234.59 5606
2235.04 5577
2235.49 5524
2235.93 5611
2236.38 5725
2236.83 5598
2237.27 5612
2237.72 5620
2238.17 5496
2238.61 5419
2239.06 5380
2239.51 5152
2239.95 5058
2240.40 4821
2240.85 4589
2241.29 4701
2241.74 4474
2242.19 4454
2242.63 4252
2243.08 4423
2243.53 4313
2243.98 4229
2244.42 4269
2244.87 4161
2245.32 4184
2245.76 4193
2246.21 4181
2246.66 4167
2247.11 4406
2247.55 4387
2248.00 4518
2248.45 4554
2248.90 4670
2249.35 4739
2249.79 4676
2250.24 4864
2250.69 4990
2251.14 5095
2251.58 4986
2252.03 4961
2252.48 4805
2252.93 4906
2253.38 4865
2253.82 4746
2254.27 4775
2254.72 4606
2255.17 4475
2255.62 4530
2256.07 4353
2256.51 4323
2256.96 4389
2257.41 4260
2257.86 4247
2258.31 4329
2258.76 4200
2259.21 4460
2259.65 4469
2260.10 4472
2260.55 4534
2261.00 4378
2261.45 4447
2261.90 4529
2262.35 4700
2262.80 4688
2263.25 4802
2263.69 4852
2264.14 4796
2264.59 4794
2265.04 4698
2265.49 4827
2265.94 4995
2266.39 4982
2266.84 5076
2267.29 5256
2267.74 5493
2268.19 5689
2268.64 5789
2269.09 5931
2269.54 6108
2269.99 6040
2270.44 5856
2270.89 5780
2271.34 5569
2271.79 5569
2272.24 5378
2272.69 5378
2273.14 5203
2273.59 5252
2274.04 5418
2274.49 5402
2274.94 5270
2275.39 5323
2275.84 5247
2276.29 5285
2276.74 4956
2277.19 4795
2277.64 4832
2278.09 4919
2278.54 4756
2278.99 4503
2279.44 4575
2279.89 4437
2280.34 4562
2280.79 4501
2281.25 4369
2281.70 4476
2282.15 4481
2282.60 4435
2283.05 4294
2283.50 4366
2283.95 4413
2284.40 4268
2284.85 4266
2285.31 4324
2285.76 4297
2286.21 4474
2286.66 4621
2287.11 4727
2287.56 4905
2288.01 5203
2288.47 5402
2288.92 5675
2289.37 5914
2289.82 5968
2290.27 6045
2290.72 6080
2291.18 6077
2291.63 5871
2292.08 5940
2292.53 5985
2292.98 5814
2293.44 5708
2293.89 5531
2294.34 5533
2294.79 5367
2295.24 5290
2295.70 5305
2296.15 5077
2296.60 5007
2297.05 4952
2297.51 4802
2297.96 4674
2298.41 4641
2298.86 4502
2299.32 4650
2299.77 4416
2300.22 4374
2300.67 4178
2301.13 4287
2301.58 4292
2302.03 4243
2302.49 4345
2302.94 4307
2303.39 4306
2303.85 4287
2304.30 4238
2304.75 4280
2305.20 4219
2305.66 4534
2306.11 4592
2306.56 4547
2307.02 4803
2307.47 4885
2307.93 5048
2308.38 5049
2308.83 5268
2309.29 5311
2309.74 5225
2310.19 5229
2310.65 5116
2311.10 5103
2311.55 5075
2312.01 4776
2312.46 4829
2312.92 4751
2313.37 4775
2313.82 4840
2314.28 4739
2314.73 4722
2315.19 4679
2315.64 4716
2316.10 4781
2316.55 4741
2317.00 4795
2317.46 4987
2317.91 4921
2318.37 4847
2318.82 4959
2319.28 5124
2319.73 5030
2320.19 4950
2320.64 4827
2321.10 4669
2321.55 4667
2322.01 4628
2322.46 4690
2322.92 4830
2323.37 4977
2323.83 5018
2324.28 5032
2324.74 5046
2325.19 4926
2325.65 4792
2326.10 4733
2326.56 4657
2327.01 4704
2327.47 4860
2327.92 4765
2328.38 4686
2328.83 4611
2329.29 4570
2329.74 4578
2330.20 4644
2330.66 4610
2331.11 4529
2331.57 4668
2332.02 4458
2332.48 4383
2332.94 4503
2333.39 4404
2333.85 4517
2334.30 4519
2334.76 4537
2335.22 4595
2335.67 4561
2336.13 4543
2336.58 4489
2337.04 4553
2337.50 4635
2337.95 4664
2338.41 4647
2338.87 4742
2339.32 4737
2339.78 4757
2340.24 4822
2340.69 4846
2341.15 4763
2341.61 4638
2342.06 4754
2342.52 4856
2342.98 5075
2343.43 5152
2343.89 5057
2344.35 5024
2344.81 5041
2345.26 5055
2345.72 5132
2346.18 5129
2346.63 5134
2347.09 5041
2347.55 5154
2348.01 5189
2348.46 5120
2348.92 5067
2349.38 5141
2349.84 5020
2350.29 4836
2350.75 4705
2351.21 4604
2351.67 4697
2352.13 4479
2352.58 4512
2353.04 4423
2353.50 4523
2353.96 4341
2354.41 4298
2354.87 4367
2355.33 4411
2355.79 4271
2356.25 4354
2356.71 4542
2357.16 4661
2357.62 4725
2358.08 4918
2358.54 5343
2359.00 5601
2359.46 5608
2359.91 5704
2360.37 5977
2360.83 5900
2361.29 5794
2361.75 5677
2362.21 5610
2362.67 5497
2363.13 5470
2363.58 5411
2364.04 5552
2364.50 5577
2364.96 5446
2365.42 5358
2365.88 5272
2366.34 5288
2366.80 5375
2367.26 5191
2367.72 5120
2368.18 4956
2368.64 4797
2369.10 4809
2369.55 4786
2370.01 4708
2370.47 4586
2370.93 4524
2371.39 4348
2371.85 4289
2372.31 4427
2372.77 4456
2373.23 4426
2373.69 4522
2374.15 4503
2374.61 4436
2375.07 4365
2375.53 4465
2375.99 4516
2376.45 4465
2376.91 4547
2377.37 4348
2377.83 4534
2378.29 4550
2378.75 4428
2379.21 4399
2379.68 4619
2380.14 4556
2380.60 4433
2381.06 4460
2381.52 4468
2381.98 4500
2382.44 4418
2382.90 4479
2383.36 4391
2383.82 4396
2384.28 4433
2384.74 4553
2385.20 4713
2385.67 4568
2386.13 4535
2386.59 4414
2387.05 4479
2387.51 4529
2387.97 4685
2388.43 4527
2388.89 4623
2389.36 4696
2389.82 4723
2390.28 4680
2390.74 4525
2391.20 4631
2391.66 4752
2392.13 4543
2392.59 4436
2393.05 4494
2393.51 4368
2393.97 4436
2394.43 4426
2394.90 4453
2395.36 4472
2395.82 4624
2396.28 4729
2396.74 4767
2397.21 4771
2397.67 4740
2398.13 4834
2398.59 4677
2399.06 4671
2399.52 4583
2399.98 4558
2400.44 4482
2400.91 4484
2401.37 4404
2401.83 4279
2402.29 4222
2402.76 4266
2403.22 4335
2403.68 4438
2404.14 4448
2404.61 4471
2405.07 4538
2405.53 4497
2406.00 4528
2406.46 4394
2406.92 4400
2407.39 4384
2407.85 4289
2408.31 4336
2408.78 4380
2409.24 4154
2409.70 4127
2410.17 4023
2410.63 4150
2411.09 4087
2411.56 4027
2412.02 4063
2412.48 4217
2412.95 4199
2413.41 4396
2413.87 4405
2414.34 4422
2414.80 4513
2415.27 4571
2415.73 4848
2416.19 4847
2416.66 5041
2417.12 5205
2417.59 5199
2418.05 5190
2418.51 5266
2418.98 5130
2419.44 5057
2419.91 5058
2420.37 4857
2420.84 4994
2421.30 5004
2421.77 4847
2422.23 4786
2422.69 4895
2423.16 4740
2423.62 4743
2424.09 4659
2424.55 4706
2425.02 4639
2425.48 4731
2425.95 4507
2426.41 4400
2426.88 4277
2427.34 4282
2427.81 4284
2428.27 4302
2428.74 4222
2429.20 4238
2429.67 4247
2430.13 4305
2430.60 4201
2431.07 4239
2431.53 4361
2432.00 4388
2432.46 4341
2432.93 4479
2433.39 4492
2433.86 4551
2434.32 4478
2434.79 4574
2435.26 4603
2435.72 4691
2436.19 4808
2436.65 4732
2437.12 4873
2437.59 5047
2438.05 5113
2438.52 5353
2438.98 5545
2439.45 5681
2439.92 5386
2440.38 5344
2440.85 5219
2441.32 5150
2441.78 5070
2442.25 5049
2442.72 4945
2443.18 4875
2443.65 4804
2444.12 4592
2444.58 4297
2445.05 4293
2445.52 4352
2445.98 4426
2446.45 4287
2446.92 4258
2447.38 4302
2447.85 4261
2448.32 4320
2448.78 4223
2449.25 4301
2449.72 4247
2450.19 4163
2450.65 4199
2451.12 4198
2451.59 4249
2452.06 4163
2452.52 4157
2452.99 4165
2453.46 4094
2453.93 4085
2454.39 4052
2454.86 4064
2455.33 4199
2455.80 4258
2456.26 4248
2456.73 4143
2457.20 4160
2457.67 4257
2458.14 4242
2458.60 4222
2459.07 4336
2459.54 4241
2460.01 4235
2460.48 4206
2460.95 4144
2461.41 4303
2461.88 4201
2462.35 4173
2462.82 4359
2463.29 4300
2463.76 4258
2464.22 4318
2464.69 4372
2465.16 4355
2465.63 4469
2466.10 4377
2466.57 4322
2467.04 4407
2467.51 4307
2467.97 4431
2468.44 4599
2468.91 4521
2469.38 4468
2469.85 4485
2470.32 4511
2470.79 4488
2471.26 4313
2471.73 4292
2472.20 4220
2472.67 4230
2473.14 4268
2473.61 4136
2474.07 4241
2474.54 4139
2475.01 4160
2475.48 4124
2475.95 4145
2476.42 4260
2476.89 4313
2477.36 4277
2477.83 4431
2478.30 4557
2478.77 4545
2479.24 4594
2479.71 4628
2480.18 4513
2480.65 4417
2481.12 4274
2481.59 4269
2482.06 4164
2482.53 4226
2483.00 4122
2483.47 4164
2483.95 4200
2484.42 4154
2484.89 4143
2485.36 4264
2485.83 4348
2486.30 4414
2486.77 4418
2487.24 4309
2487.71 4194
2488.18 4240
2488.65 4379
2489.12 4265
2489.59 4151
2490.07 4172
2490.54 4279
2491.01 4269
2491.48 4325
2491.95 4298
2492.42 4334
2492.89 4341
2493.36 4347
2493.84 4430
2494.31 4508
2494.78 4445
2495.25 4437
2495.72 4370
2496.19 4453
2496.66 4331
2497.14 4246
2497.61 4069
2498.08 4008
2498.55 3960
2499.02 4029
2499.50 3970
2499.97 3948
2500.44 4066
2500.91 4073
2501.38 4060
2501.86 4118
2502.33 4144
2502.80 4046
2503.27 4027
2503.74 4114
2504.22 4009
2504.69 4224
2505.16 4218
2505.63 4214
2506.11 4406
2506.58 4408
2507.05 4620
2507.52 4724
2508.00 4722
2508.47 4833
2508.94 4989
2509.42 5158
2509.89 5316
2510.36 5216
2510.83 5328
2511.31 5564
2511.78 5410
2512.25 5351
2512.73 5080
2513.20 5154
2513.67 5144
2514.15 5006
2514.62 4692
2515.09 4562
2515.57 4543
2516.04 4450
2516.51 4422
2516.99 4569
2517.46 4450
2517.94 4621
2518.41 4678
2518.88 4602
2519.36 4667
2519.83 4606
2520.30 4507
2520.78 4423
2521.25 4393
2521.73 4206
2522.20 4233
2522.67 4270
2523.15 4169
2523.62 4177
2524.10 4179
2524.57 4181
2525.05 4077
2525.52 4202
2525.99 4196
2526.47 4132
2526.94 4268
2527.42 4241
2527.89 4264
2528.37 4235
2528.84 4313
2529.32 4399
2529.79 4443
2530.27 4530
2530.74 4570
2531.22 4476
2531.69 4338
2532.17 4492
2532.64 4528
2533.12 4512
2533.59 4297
2534.07 4262
2534.54 4329
2535.02 4341
2535.49 4234
2535.97 4306
2536.44 4428
2536.92 4471
2537.39 4547
2537.87 4345
2538.34 4339
2538.82 4520
2539.30 4461
2539.77 4458
2540.25 4446
2540.72 4254
2541.20 4112
2541.68 4325
2542.15 4354
2542.63 4222
2543.10 4331
2543.58 4354
2544.06 4407
2544.53 4680
2545.01 4799
2545.48 4943
2545.96 5134
2546.44 5258
2546.91 5408
2547.39 5346
2547.87 5241
2548.34 5464
2548.82 5382
2549.30 5342
2549.77 5279
2550.25 5307
2550.73 5398
2551.20 5181
2551.68 5033
2552.16 5073
2552.63 5140
2553.11 5086
2553.59 4980
2554.06 5027
2554.54 4998
2555.02 4956
2555.50 4965
2555.97 4803
2556.45 4793
2556.93 4669
2557.40 4637
2557.88 4532
2558.36 4446
2558.84 4452
2559.31 4354
2559.79 4313
2560.27 4122
2560.75 4205
2561.23 4086
2561.70 4114
2562.18 4145
2562.66 4045
2563.14 4118
2563.61 4180
2564.09 4285
2564.57 4210
2565.05 4197
2565.53 4030
2566.00 3979
2566.48 3985
2566.96 4104
2567.44 4119
2567.92 4155
2568.40 4130
2568.87 4199
2569.35 4230
2569.83 4262
2570.31 4230
2570.79 4220
2571.27 4206
2571.75 4110
2572.22 4107
2572.70 4194
2573.18 4324
2573.66 4222
2574.14 4065
2574.62 4138
2575.10 4287
2575.58 4239
2576.06 4274
2576.54 4294
2577.01 4194
2577.49 4317
2577.97 4116
2578.45 4161
2578.93 4203
2579.41 4021
2579.89 4163
2580.37 4109
2580.85 4073
2581.33 4020
2581.81 3953
2582.29 3998
2582.77 4119
2583.25 4067
2583.73 4025
2584.21 4133
2584.69 4049
2585.17 4063
2585.65 4076
2586.13 4118
2586.61 4161
2587.09 4147
2587.57 4174
2588.05 4141
2588.53 4236
2589.01 4320
2589.49 4258
2589.97 4143
2590.45 4168
2590.93 4368
2591.41 4240
2591.89 4160
2592.37 4111
2592.85 4067
2593.33 4288
2593.81 4292
2594.30 4220
2594.78 4183
2595.26 4091
2595.74 4234
2596.22 4145
2596.70 4104
2597.18 4090
2597.66 4107
2598.14 4166
2598.62 4193
2599.11 4025
2599.59 4140
2600.07 4126
2600.55 4076
2601.03 4159
2601.51 4319
2601.99 4253
2602.48 4180
2602.96 4333
2603.44 4360
2603.92 4282
2604.40 4079
2604.88 4182
2605.37 4161
2605.85 4250
2606.33 4503
2606.81 4429
2607.29 4430
2607.78 4414
2608.26 4425
2608.74 4507
2609.22 4579
2609.70 4505
2610.19 4654
2610.67 4640
2611.15 4686
2611.63 4493
2612.12 4564
2612.60 4441
2613.08 4401
2613.56 4513
2614.05 4479
2614.53 4408
2615.01 4070
2615.49 4051
2615.98 4104
2616.46 3969
2616.94 4103
2617.43 4019
2617.91 4051
2618.39 4208
2618.87 4107
2619.36 4125
2619.84 4155
2620.32 4070
2620.81 4138
2621.29 4128
2621.77 4170
2622.26 4132
2622.74 4079
2623.22 4089
2623.71 4180
2624.19 4224
2624.67 4248
2625.16 4211
2625.64 4216
2626.13 4262
2626.61 4115
2627.09 4126
2627.58 4065
2628.06 4085
2628.55 4032
2629.03 4069
2629.51 4039
2630.00 4030
2630.48 4171
2630.97 4066
2631.45 4104
2631.93 4192
2632.42 4155
2632.90 4104
2633.39 4201
2633.87 4161
2634.36 4123
2634.84 3851
2635.33 3940
2635.81 4049
2636.29 3943
2636.78 3833
2637.26 3997
2637.75 3934
2638.23 4035
2638.72 4291
2639.20 4250
2639.69 4168
2640.17 4268
2640.66 4211
2641.14 4142
2641.63 4175
2642.11 4165
2642.60 4215
2643.08 4118
2643.57 4040
2644.05 4063
2644.54 4227
2645.03 4147
2645.51 4159
2646.00 4115
2646.48 4124
2646.97 4110
2647.45 4227
2647.94 4238
2648.43 4286
2648.91 4220
2649.40 4203
2649.88 4173
2650.37 4118
2650.85 4260
2651.34 4142
2651.83 4230
2652.31 4276
2652.80 4280
2653.29 4337
2653.77 4432
2654.26 4411
2654.74 4502
2655.23 4622
2655.72 4675
2656.20 4596
2656.69 4610
2657.18 4589
2657.66 4621
2658.15 4600
2658.64 4421
2659.12 4467
2659.61 4363
2660.10 4183
2660.58 4097
2661.07 4124
2661.56 4213
2662.05 4184
2662.53 4202
2663.02 4113
2663.51 4205
2663.99 4232
2664.48 4251
2664.97 4181
2665.46 4150
2665.94 4154
2666.43 4470
2666.92 4344
2667.41 4270
2667.89 4202
2668.38 4305
2668.87 4114
2669.36 4150
2669.84 4119
2670.33 4154
2670.82 4231
2671.31 4353
2671.80 4417
2672.28 4621
2672.77 4694
2673.26 4728
2673.75 4920
2674.24 4973
2674.72 4952
2675.21 4834
2675.70 4904
2676.19 4959
2676.68 4834
2677.17 4818
2677.65 4765
2678.14 4777
2678.63 4685
2679.12 4718
2679.61 4642
2680.10 4656
2680.59 4650
2681.07 4756
2681.56 4716
2682.05 4716
2682.54 4715
2683.03 4782
2683.52 4619
2684.01 4511
2684.50 4532
2684.99 4450
2685.47 4350
2685.96 4329
2686.45 4277
2686.94 4274
2687.43 4242
2687.92 4221
2688.41 4201
2688.90 4277
2689.39 4148
2689.88 4260
2690.37 4322
2690.86 4306
2691.35 4313
2691.84 4460
2692.33 4566
2692.82 4406
2693.31 4479
2693.80 4504
2694.29 4571
2694.78 4749
2695.27 4754
2695.76 4759
2696.25 4686
2696.74 4766
2697.23 4591
2697.72 4627
2698.21 4621
2698.70 4698
2699.19 4926
2699.68 5004
2700.17 4909
2700.66 4907
2701.15 4976
2701.64 4777
2702.13 4955
2702.62 4935
2703.11 4723
2703.61 4689
2704.10 4513
2704.59 4424
2705.08 4420
2705.57 4325
2706.06 4305
2706.55 4351
2707.04 4248
2707.53 4214
2708.02 4149
2708.52 4104
2709.01 3972
2709.50 4016
2709.99 4192
2710.48 4191
2710.97 4059
2711.46 4060
2711.96 4061
2712.45 4154
2712.94 4264
2713.43 4161
2713.92 4084
2714.41 4129
2714.91 4052
2715.40 3895
2715.89 4000
2716.38 3931
2716.87 3946
2717.37 3852
2717.86 3902
2718.35 4016
2718.84 4058
2719.33 4059
2719.83 4186
2720.32 4231
2720.81 4280
2721.30 4406
2721.80 4442
2722.29 4452
2722.78 4287
2723.27 4240
2723.77 4222
2724.26 4202
2724.75 4186
2725.24 4155
2725.74 4106
2726.23 4010
2726.72 4208
2727.22 4360
2727.71 4417
2728.20 4444
2728.70 4499
2729.19 4577
2729.68 4614
2730.18 4772
2730.67 4829
2731.16 4830
2731.65 5026
2732.15 5054
2732.64 5082
2733.14 5160
2733.63 5297
2734.12 5292
2734.62 5284
2735.11 5262
2735.60 5271
2736.10 5100
2736.59 4894
2737.08 4953
2737.58 4972
2738.07 4698
2738.57 4587
2739.06 4578
2739.55 4399
2740.05 4379
2740.54 4301
2741.04 4188
2741.53 4137
2742.03 4208
2742.52 4013
2743.01 3958
2743.51 3923
2744.00 3920
2744.50 3850
2744.99 3924
2745.49 3994
2745.98 3932
2746.48 4108
2746.97 4120
2747.47 4091
2747.96 4074
2748.46 3929
2748.95 3874
2749.45 3853
2749.94 3877
2750.44 4007
2750.93 3932
2751.43 3959
2751.92 3850
2752.42 3833
2752.91 4017
2753.41 4156
2753.90 4116
2754.40 4173
2754.89 4139
2755.39 4417
2755.88 4369
2756.38 4409
2756.87 4538
2757.37 4422
2757.87 4362
2758.36 4371
2758.86 4383
2759.35 4397
2759.85 4397
2760.35 4275
2760.84 4134
2761.34 4280
2761.83 4280
2762.33 4193
2762.83 4118
2763.32 4078
2763.82 4195
2764.31 4072
2764.81 3992
2765.31 4069
2765.80 4105
2766.30 4043
2766.80 4037
2767.29 4082
2767.79 3981
2768.29 4077
2768.78 4076
2769.28 4156
2769.78 4144
2770.27 4174
2770.77 4362
2771.27 4485
2771.76 4455
2772.26 4364
2772.76 4500
2773.26 4361
2773.75 4236
2774.25 4328
2774.75 4463
2775.24 4526
2775.74 4479
2776.24 4586
2776.74 4454
2777.23 4378
2777.73 4412
2778.23 4342
2778.73 4459
2779.22 4429
2779.72 4422
2780.22 4268
2780.72 4333
2781.21 4204
2781.71 4212
2782.21 4176
2782.71 4139
2783.21 4169
2783.70 4287
2784.20 4352
2784.70 4354
2785.20 4428
2785.70 4484
2786.20 4560
2786.69 4426
2787.19 4704
2787.69 4507
2788.19 4470
2788.69 4411
2789.19 4398
2789.68 4509
2790.18 4345
2790.68 4323
2791.18 4313
2791.68 4185
2792.18 4262
2792.68 4455
2793.18 4510
2793.67 4642
2794.17 4587
2794.67 4628
2795.17 4944
2795.67 5016
2796.17 5105
2796.67 5301
2797.17 5225
2797.67 5174
2798.17 5124
2798.67 5030
2799.17 4994
2799.66 4871
2800.16 4893
2800.66 4728
2801.16 4652
2801.66 4642
2802.16 4612
2802.66 4460
2803.16 4438
2803.66 4420
2804.16 4405
2804.66 4473
2805.16 4764
2805.66 4925
2806.16 5172
2806.66 5386
2807.16 5391
2807.66 5439
2808.16 5780
2808.66 5692
2809.16 5798
2809.66 5912
2810.16 5930
2810.66 6118
2811.16 5982
2811.66 6138
2812.17 6047
2812.67 5796
2813.17 5828
2813.67 5647
2814.17 5379
2814.67 5316
2815.17 5196
2815.67 5194
2816.17 5019
2816.67 4947
2817.17 4973
2817.67 4943
2818.18 4946
2818.68 4816
2819.18 4973
2819.68 4745
2820.18 4674
2820.68 4569
2821.18 4626
2821.68 4564
2822.19 4513
2822.69 4403
2823.19 4213
2823.69 4337
2824.19 4314
2824.69 4096
2825.20 4279
2825.70 4189
2826.20 4146
2826.70 4106
2827.20 4140
2827.70 4178
2828.21 4230
2828.71 4074
2829.21 4162
2829.71 4113
2830.22 4145
2830.72 4153
2831.22 4294
2831.72 4256
2832.22 4439
2832.73 4565
2833.23 4489
2833.73 4550
2834.23 4608
2834.74 4442
2835.24 4486
2835.74 4526
2836.24 4567
2836.75 4425
2837.25 4423
2837.75 4352
2838.26 4346
2838.76 4377
2839.26 4284
2839.76 4264
2840.27 4169
2840.77 4146
2841.27 4273
2841.78 4275
2842.28 4337
2842.78 4411
2843.29 4277
2843.79 4282
2844.29 4379
2844.80 4232
2845.30 4278
2845.80 4291
2846.31 4423
2846.81 4385
2847.32 4326
2847.82 4422
2848.32 4417
2848.83 4370
2849.33 4411
2849.83 4516
2850.34 4391
2850.84 4305
2851.35 4240
2851.85 4240
2852.35 4213
2852.86 4287
2853.36 4259
2853.87 4295
2854.37 4340
2854.88 4278
2855.38 4493
2855.88 4652
2856.39 4661
2856.89 4892
2857.40 4958
2857.90 4946
2858.41 5000
2858.91 5091
2859.42 5037
2859.92 4869
2860.43 4780
2860.93 4829
2861.44 4841
2861.94 4728
2862.45 4607
2862.95 4505
2863.46 4398
2863.96 4382
2864.47 4468
2864.97 4366
2865.48 4476
2865.98 4316
2866.49 4330
2866.99 4283
2867.50 4403
2868.00 4411
2868.51 4424
2869.02 4334
2869.52 4293
2870.03 4420
2870.53 4359
2871.04 4456
2871.54 4432
2872.05 4398
2872.56 4522
2873.06 4605
2873.57 4500
2874.07 4598
2874.58 4316
2875.09 4333
2875.59 4386
2876.10 4422
2876.61 4345
2877.11 4111
2877.62 4196
2878.12 4288
2878.63 4265
2879.14 4222
2879.64 4423
2880.15 4337
2880.66 4283
2881.16 4484
2881.67 4414
2882.18 4382
2882.68 4553
2883.19 4682
2883.70 4799
2884.20 4852
2884.71 4970
2885.22 5003
2885.73 5121
2886.23 5243
2886.74 5200
2887.25 5227
2887.75 5178
2888.26 5322
2888.77 5295
2889.28 5055
2889.78 4863
2890.29 4931
2890.80 4949
2891.31 4891
2891.81 4627
2892.32 4671
2892.83 4579
2893.34 4618
2893.84 4758
2894.35 4654
2894.86 4620
2895.37 4566
2895.88 4679
2896.38 4490
2896.89 4592
2897.40 4666
2897.91 4733
2898.42 4773
2898.92 4622
2899.43 4453
2899.94 4692
2900.45 4765
2900.96 4708
2901.47 4693
2901.98 4818
2902.48 4748
2902.99 4867
2903.50 4809
2904.01 4825
2904.52 4832
2905.03 4876
2905.54 4839
2906.04 4834
2906.55 4759
2907.06 4590
2907.57 4660
2908.08 4378
2908.59 4446
2909.10 4279
2909.61 4199
2910.12 4174
2910.63 4175
2911.14 4223
2911.64 4252
2912.15 4265
2912.66 4414
2913.17 4424
2913.68 4427
2914.19 4529
2914.70 4383
2915.21 4495
2915.72 4413
2916.23 4446
2916.74 4444
2917.25 4456
2917.76 4514
2918.27 4711
2918.78 4812
2919.29 5005
2919.80 5259
2920.31 5208
2920.82 5272
2921.33 5438
2921.84 5418
2922.35 5421
2922.86 5552
2923.37 5508
2923.88 5648
2924.39 5586
2924.90 5467
2925.41 5379
2925.92 5232
2926.44 5109
2926.95 5023
2927.46 4893
2927.97 4652
2928.48 4645
2928.99 4475
2929.50 4313
2930.01 4275
2930.52 4228
2931.03 4361
2931.54 4169
2932.05 4163
2932.57 4327
2933.08 4171
2933.59 4211
2934.10 4153
2934.61 4232
2935.12 4360
2935.63 4450
2936.15 4583
2936.66 4614
2937.17 4649
2937.68 4751
2938.19 5307
2938.70 5425
2939.22 5894
2939.73 6198
2940.24 6229
2940.75 6432
2941.26 6672
2941.77 6505
2942.29 6556
2942.80 6715
2943.31 6671
2943.82 6476
2944.34 6545
2944.85 6475
2945.36 6213
2945.87 5925
2946.38 5799
2946.90 5584
2947.41 5474
2947.92 5384
2948.43 5102
2948.95 4931
2949.46 4749
2949.97 4694
2950.48 4629
2951.00 4584
2951.51 4610
2952.02 4502
2952.54 4445
2953.05 4412
2953.56 4277
2954.08 4164
2954.59 4193
2955.10 4187
2955.61 4131
2956.13 4078
2956.64 4159
2957.15 3965
2957.67 3944
2958.18 4117
2958.69 4288
2959.21 4348
2959.72 4278
2960.23 4293
2960.75 4296
2961.26 4347
2961.78 4458
2962.29 4580
2962.80 4560
2963.32 4426
2963.83 4420
2964.35 4485
2964.86 4485
2965.37 4405
2965.89 4356
2966.40 4456
2966.92 4483
2967.43 4375
2967.94 4315
2968.46 4387
2968.97 4436
2969.49 4508
2970.00 4440
2970.52 4335
2971.03 4484
2971.54 4360
2972.06 4387
2972.57 4432
2973.09 4395
2973.60 4411
2974.12 4357
2974.63 4447
2975.15 4385
2975.66 4454
2976.18 4460
2976.69 4489
2977.21 4733
2977.72 4809
2978.24 4770
2978.75 4876
2979.27 4827
2979.78 4760
2980.30 4637
2980.81 4790
2981.33 4937
2981.84 5030
2982.36 4956
2982.88 4930
2983.39 4944
2983.91 5122
2984.42 5214
2984.94 5129
2985.45 5200
2985.97 5173
2986.49 5136
2987.00 5035
2987.52 5001
2988.03 4906
2988.55 4948
2989.07 4928
2989.58 4941
2990.10 4832
2990.61 4916
2991.13 4887
2991.65 4720
2992.16 4700
2992.68 4929
2993.20 4974
2993.71 5110
2994.23 5311
2994.75 5737
2995.26 6223
2995.78 6595
2996.30 6934
2996.81 7193
2997.33 7350
2997.85 7548
2998.36 7307
2998.88 7265
2999.40 7025
2999.91 6692
3000.43 6394
3000.95 6885
3001.46 6916
3001.98 7068
3002.50 7401
3003.02 8287
3003.53 9027
3004.05 9720
3004.57 9928
3005.09 9773
3005.60 9811
3006.12 9352
3006.64 8662
3007.16 7912
3007.67 7291
3008.19 6650
3008.71 6258
3009.23 5829
3009.74 5584
3010.26 5159
3010.78 5076
3011.30 5096
3011.82 4932
3012.33 4916
3012.85 4894
3013.37 5022
3013.89 4954
3014.41 4958
3014.93 4908
3015.44 5122
3015.96 4787
3016.48 4835
3017.00 4962
3017.52 5043
3018.04 4996
3018.55 5074
3019.07 5128
3019.59 5133
3020.11 5127
3020.63 4968
3021.15 5174
3021.67 5518
3022.19 5382
3022.71 5506
3023.22 5841
3023.74 6155
3024.26 5927
3024.78 5717
3025.30 5766
3025.82 5638
3026.34 5561
3026.86 5332
3027.38 5060
3027.90 4982
3028.42 4899
3028.94 4695
3029.46 4662
3029.98 4696
3030.49 4649
3031.01 4722
3031.53 4790
3032.05 4683
3032.57 4662
3033.09 4893
3033.61 5013
3034.13 4969
3034.65 4931
3035.17 4975
3035.69 5165
3036.21 5061
3036.73 4917
3037.25 4817
3037.77 4739
3038.29 4791
3038.81 4775
3039.34 4643
3039.86 4624
3040.38 4528
3040.90 4502
3041.42 4397
3041.94 4485
3042.46 4625
3042.98 4548
3043.50 4499
3044.02 4497
3044.54 4458
3045.06 4367
3045.58 4180
3046.10 4341
3046.63 4339
3047.15 4366
3047.67 4323
3048.19 4318
3048.71 4403
3049.23 4470
3049.75 4270
3050.27 4313
3050.79 4428
3051.32 4280
3051.84 4343
3052.36 4140
3052.88 4115
3053.40 4037
3053.92 4191
3054.45 4228
3054.97 4287
3055.49 4318
3056.01 4157
3056.53 4220
3057.05 4183
3057.58 4181
3058.10 4156
3058.62 4342
3059.14 4257
3059.66 4406
3060.19 4374
3060.71 4382
3061.23 4491
3061.75 4490
3062.28 4538
3062.80 4516
3063.32 4686
3063.84 4663
3064.37 4874
3064.89 4877
3065.41 4776
3065.93 4740
3066.46 4767
3066.98 4889
3067.50 5019
3068.02 4995
3068.55 4890
3069.07 4823
3069.59 4960
3070.12 4943
3070.64 4900
3071.16 4962
3071.69 5084
3072.21 5182
3072.73 5261
3073.26 5279
3073.78 5410
3074.30 5349
3074.83 5333
3075.35 5504
3075.87 5645
3076.40 5718
3076.92 5797
3077.44 6046
3077.97 6194
3078.49 6394
3079.01 6514
3079.54 6232
3080.06 6169
3080.59 6198
3081.11 6292
3081.63 6158
3082.16 5990
3082.68 5921
3083.21 5873
3083.73 5712
3084.25 5525
3084.78 5518
3085.30 5599
3085.83 5610
3086.35 5803
3086.88 5815
3087.40 6378
3087.93 7039
3088.45 7542
3088.97 8322
3089.50 8659
3090.02 8771
3090.55 8838
3091.07 8438
3091.60 8048
3092.12 7620
3092.65 7177
3093.17 6794
3093.70 6562
3094.22 6809
3094.75 6672
3095.27 6850
3095.80 6884
3096.32 6893
3096.85 6925
3097.37 6963
3097.90 6955
3098.43 6837
3098.95 6784
3099.48 7023
3100.00 7343
3100.53 8006
3101.05 9026
3101.58 9806
3102.10 10554
3102.63 11566
3103.16 11694
3103.68 11269
3104.21 10622
3104.73 10146
3105.26 9012
3105.79 8007
3106.31 7210
3106.84 6471
3107.36 6183
3107.89 6052
3108.42 5810
3108.94 5793
3109.47 5570
3110.00 5442
3110.52 5366
3111.05 5333
3111.57 5391
3112.10 5291
3112.63 5063
3113.15 5054
3113.68 4975
3114.21 4886
3114.74 4755
3115.26 4781
3115.79 4720
3116.32 4686
3116.84 4753
3117.37 4841
3117.90 4839
3118.42 4862
3118.95 5070
3119.48 5273
3120.01 5473
3120.53 5547
3121.06 5703
3121.59 5549
3122.11 5533
3122.64 5555
3123.17 5552
3123.70 5497
3124.22 5384
3124.75 5136
3125.28 5181
3125.81 5116
3126.34 5083
3126.86 5033
3127.39 4899
3127.92 4962
3128.45 4923
3128.98 4708
3129.50 4814
3130.03 4758
3130.56 4604
3131.09 4432
3131.62 4361
3132.14 4475
3132.67 4569
3133.20 4641
3133.73 4694
3134.26 4738
3134.79 4655
3135.31 4799
3135.84 4860
3136.37 4834
3136.90 4920
3137.43 4815
3137.96 4762
3138.49 4723
3139.02 4553
3139.54 4398
3140.07 4341
3140.60 4199
3141.13 4287
3141.66 4255
3142.19 4312
3142.72 4195
3143.25 4335
3143.78 4346
3144.31 4356
3144.84 4419
3145.37 4578
3145.89 4598
3146.42 4716
3146.95 4893
3147.48 4975
3148.01 5063
3148.54 5043
3149.07 5125
3149.60 5060
3150.13 4871
3150.66 4892
3151.19 4784
3151.72 4884
3152.25 4779
3152.78 4752
3153.31 4790
3153.84 4541
3154.37 4640
3154.90 4704
3155.43 4652
3155.96 4520
3156.49 4681
3157.02 4726
3157.55 4887
3158.08 4868
3158.61 4641
3159.14 4747
3159.68 4858
3160.21 4662
3160.74 4521
3161.27 4567
3161.80 4603
3162.33 4510
3162.86 4563
3163.39 4652
3163.92 4387
3164.45 4434
3164.98 4438
3165.51 4501
3166.05 4297
3166.58 4319
3167.11 4290
3167.64 4210
3168.17 4159
3168.70 4232
3169.23 4079
3169.76 4025
3170.30 4207
3170.83 4168
3171.36 4232
3171.89 4243
3172.42 4427
3172.95 4433
3173.49 4363
3174.02 4360
3174.55 4360
3175.08 4455
3175.61 4375
3176.15 4386
3176.68 4328
3177.21 4362
3177.74 4323
3178.27 4339
3178.81 4338
3179.34 4282
3179.87 4165
3180.40 4197
3180.93 4197
3181.47 4019
3182.00 4092
3182.53 4123
3183.06 3962
3183.60 3980
3184.13 4029
3184.66 4122
3185.20 4083
3185.73 4036
3186.26 3877
3186.79 3950
3187.33 4092
3187.86 3987
3188.39 4028
3188.93 3952
3189.46 3912
3189.99 3900
3190.52 3993
3191.06 3995
3191.59 3990
3192.12 4048
3192.66 4067
3193.19 3988
3193.72 4000
3194.26 4079
3194.79 4072
3195.33 4133
3195.86 4305
3196.39 4235
3196.93 4091
3197.46 4123
3197.99 4156
3198.53 4210
3199.06 4161
3199.60 4351
3200.13 4462
3200.66 4375
3201.20 4435
3201.73 4477
3202.27 4533
3202.80 4382
3203.33 4447
3203.87 4321
3204.40 4410
3204.94 4584
3205.47 4822
3206.01 4840
3206.54 5050
3207.07 5155
3207.61 5509
3208.14 5629
3208.68 5844
3209.21 6223
3209.75 6420
3210.28 6627
3210.82 6585
3211.35 6446
3211.89 6154
3212.42 6003
3212.96 5993
3213.49 5466
3214.03 5091
3214.56 4987
3215.10 4680
3215.63 4514
3216.17 4222
3216.70 4180
3217.24 4045
3217.78 4022
3218.31 3996
3218.85 3922
3219.38 3937
3219.92 3956
3220.45 4074
3220.99 4307
3221.52 4424
3222.06 4626
3222.60 4888
3223.13 4983
3223.67 4982
3224.20 4949
3224.74 4984
3225.28 5034
3225.81 4945
3226.35 4878
3226.88 4906
3227.42 4755
3227.96 4549
3228.49 4532
3229.03 4441
3229.57 4192
3230.10 4155
3230.64 4316
3231.18 4211
3231.71 4229
3232.25 4303
3232.79 4332
3233.32 4349
3233.86 4476
3234.40 4519
3234.93 4691
3235.47 4787
3236.01 4770
3236.54 4812
3237.08 4953
3237.62 4944
3238.15 5167
3238.69 4958
3239.23 4682
3239.77 4781
3240.30 4737
3240.84 4714
3241.38 4607
3241.92 4507
3242.45 4578
3242.99 4611
3243.53 4510
3244.07 4623
3244.60 4562
3245.14 4440
3245.68 4644
3246.22 4693
3246.75 4821
3247.29 4746
3247.83 4773
3248.37 4961
3248.91 5202
3249.44 5449
3249.98 5871
3250.52 6536
3251.06 6979
3251.60 7779
3252.14 8367
3252.67 9134
3253.21 9399
3253.75 9213
3254.29 9001
3254.83 8121
3255.37 7875
3255.90 7451
3256.44 6890
3256.98 6506
3257.52 6104
3258.06 5983
3258.60 6013
3259.14 5883
3259.68 5904
3260.21 5824
3260.75 5869
3261.29 6020
3261.83 6280
3262.37 6300
3262.91 6426
3263.45 6436
3263.99 6656
3264.53 6758
3265.07 6878
3265.61 7148
3266.15 7486
3266.69 7549
3267.23 7594
3267.76 7351
3268.30 6848
3268.84 6498
3269.38 6366
3269.92 5880
3270.46 5648
3271.00 5412
3271.54 5323
3272.08 5351
3272.62 5180
3273.16 5330
3273.70 5282
3274.24 5403
3274.78 5452
3275.32 5262
3275.86 5215
3276.40 5193
3276.94 5311
3277.48 5355
3278.03 5455
3278.57 5473
3279.11 5505
3279.65 5378
3280.19 5480
3280.73 5371
3281.27 5306
3281.81 5238
3282.35 5222
3282.89 5248
3283.43 5184
3283.97 5431
3284.51 5364
3285.05 5451
3285.60 5361
3286.14 5599
3286.68 5570
3287.22 5646
3287.76 5576
3288.30 5549
3288.84 5780
3289.38 5773
3289.93 5885
3290.47 6152
3291.01 6388
3291.55 6650
3292.09 7061
3292.63 7512
3293.18 8063
3293.72 8632
3294.26 8835
3294.80 9130
3295.34 9392
3295.88 9406
3296.43 9565
3296.97 9232
3297.51 8708
3298.05 8322
3298.59 7939
3299.14 7535
3299.68 7248
3300.22 6634
3300.76 6365
3301.31 6322
3301.85 6089
3302.39 6077
3302.93 5964
3303.48 5916
3304.02 5958
3304.56 5715
3305.10 5711
3305.65 5796
3306.19 5698
3306.73 5819
3307.27 5805
3307.82 5768
3308.36 5745
3308.90 5855
3309.45 5963
3309.99 6003
3310.53 6043
3311.07 6105
3311.62 6315
3312.16 6016
3312.70 5999
3313.25 6119
3313.79 6060
3314.33 6064
3314.88 6232
3315.42 6394
3315.97 6928
3316.51 7402
3317.05 7652
3317.60 7626
3318.14 8348
3318.68 8636
3319.23 8988
3319.77 9279
3320.32 9354
3320.86 9356
3321.40 9454
3321.95 9003
3322.49 8665
3323.04 8644
3323.58 8619
3324.12 8489
3324.67 8205
3325.21 7976
3325.76 7506
3326.30 7312
3326.85 7431
3327.39 7355
3327.93 7077
3328.48 7057
3329.02 7093
3329.57 7472
3330.11 7781
3330.66 8602
3331.20 10062
3331.75 12248
3332.29 15323
3332.84 19879
3333.38 25258
3333.93 30518
3334.47 35008
3335.02 37981
3335.56 39854
3336.11 40299
3336.65 39113
3337.20 37183
3337.74 34206
3338.29 30264
3338.83 26295
3339.38 22442
3339.92 18738
3340.47 15737
3341.02 13139
3341.56 10917
3342.11 9481
3342.65 8440
3343.20 7616
3343.74 7196
3344.29 6818
3344.84 6661
3345.38 6393
3345.93 6248
3346.47 6135
3347.02 6165
3347.57 6041
3348.11 6065
3348.66 5948
3349.21 6005
3349.75 6106
3350.30 6034
3350.84 6151
3351.39 6054
3351.94 5935
3352.48 5986
3353.03 6118
3353.58 5839
3354.12 5660
3354.67 5811
3355.22 5680
3355.76 5572
3356.31 5471
3356.86 5330
3357.40 5350
3357.95 5367
3358.50 5177
3359.05 5203
3359.59 5217
3360.14 5169
3360.69 5347
3361.23 5410
3361.78 5347
3362.33 5601
3362.88 5690
3363.42 5725
3363.97 5542
3364.52 5464
3365.07 5468
3365.61 5418
3366.16 5486
3366.71 5209
3367.26 5157
3367.80 5179
3368.35 5120
3368.90 5104
3369.45 5213
3370.00 5206
3370.54 5468
3371.09 5730
3371.64 6037
3372.19 6524
3372.74 7023
3373.28 7021
3373.83 7258
3374.38 7150
3374.93 7071
3375.48 6636
3376.03 6194
3376.57 5983
3377.12 5809
3377.67 5466
3378.22 5162
3378.77 4837
3379.32 4754
3379.87 4799
3380.42 4709
3380.96 4632
3381.51 4622
3382.06 4545
3382.61 4538
3383.16 4631
3383.71 4451
3384.26 4500
3384.81 4506
3385.36 4477
3385.91 4435
3386.45 4363
3387.00 4342
3387.55 4267
3388.10 4246
3388.65 4424
3389.20 4247
3389.75 4260
3390.30 4289
3390.85 4362
3391.40 4407
3391.95 4321
3392.50 4404
3393.05 4313
3393.60 4446
3394.15 4449
3394.70 4229
3395.25 4494
3395.80 4495
3396.35 4661
3396.90 4578
3397.45 4660
3398.00 4731
3398.55 4743
3399.10 4701
3399.65 4661
3400.20 4487
3400.75 4419
3401.30 4386
3401.85 4275
3402.40 4173
3402.95 4213
3403.50 4252
3404.06 4075
3404.61 4138
3405.16 4065
3405.71 4062
3406.26 4083
3406.81 3922
3407.36 3838
3407.91 3879
3408.46 4054
3409.01 4121
3409.56 4181
3410.12 4104
3410.67 4251
3411.22 4459
3411.77 4535
3412.32 4417
3412.87 4448
3413.42 4592
3413.98 4559
3414.53 4706
3415.08 4646
3415.63 4564
3416.18 4586
3416.73 4592
3417.29 4675
3417.84 4608
3418.39 4653
3418.94 4682
3419.49 4459
3420.05 4501
3420.60 4280
3421.15 4272
3421.70 4360
3422.25 4285
3422.81 4322
3423.36 4263
3423.91 4319
3424.46 4243
3425.01 4287
3425.57 4219
3426.12 4178
3426.67 4215
3427.23 4094
3427.78 3949
3428.33 3947
3428.88 3911
3429.44 3848
3429.99 3911
3430.54 3785
3431.09 3732
3431.65 3858
3432.20 3810
3432.75 4011
3433.31 4020
3433.86 4106
3434.41 4121
3434.97 4160
3435.52 4240
3436.07 4142
3436.63 4402
3437.18 4443
3437.73 4522
3438.29 4484
3438.84 4489
3439.39 4401
3439.95 4324
3440.50 4245
3441.05 4178
3441.61 4079
3442.16 4054
3442.72 3983
3443.27 4023
3443.82 4014
3444.38 4116
3444.93 4035
3445.48 4053
3446.04 4097
3446.59 4021
3447.15 4054
3447.70 4010
3448.26 3990
3448.81 3972
3449.36 3918
3449.92 4032
3450.47 4077
3451.03 3982
3451.58 3725
3452.14 3793
3452.69 3735
3453.25 3698
3453.80 3738
3454.36 3657
3454.91 3811
3455.47 3855
3456.02 3860
3456.58 3786
3457.13 3748
3457.69 3945
3458.24 3850
3458.80 3957
3459.35 4005
3459.91 4016
3460.46 4106
3461.02 4216
3461.57 4147
3462.13 3996
3462.68 4012
3463.24 4054
3463.79 4042
3464.35 4193
3464.90 4280
3465.46 4350
3466.02 4346
3466.57 4268
3467.13 4439
3467.68 4426
3468.24 4463
3468.80 4486
3469.35 4500
3469.91 4677
3470.46 4689
3471.02 4618
3471.58 4581
3472.13 4634
3472.69 4701
3473.24 4632
3473.80 4492
3474.36 4495
3474.91 4377
3475.47 4435
3476.03 4482
3476.58 4540
3477.14 4631
3477.70 4805
3478.25 4889
3478.81 5009
3479.37 5019
3479.92 5014
3480.48 5221
3481.04 5163
3481.59 5196
3482.15 5207
3482.71 5036
3483.26 5258
3483.82 5327
3484.38 5131
3484.94 5145
3485.49 5111
3486.05 5282
3486.61 5429
3487.17 5515
3487.72 5739
3488.28 6036
3488.84 6676
3489.40 7778
3489.95 9169
3490.51 11133
3491.07 12866
3491.63 13995
3492.18 14875
3492.74 15001
3493.30 14407
3493.86 13048
3494.42 11746
3494.97 10413
3495.53 9254
3496.09 8253
3496.65 7629
3497.21 6967
3497.76 6765
3498.32 6615
3498.88 6667
3499.44 6457
3500.00 6533
3500.56 6626
3501.11 6919
3501.67 7160
3502.23 7437
3502.79 7895
3503.35 8321
3503.91 8683
3504.47 8969
3505.03 8947
3505.58 8862
3506.14 8547
3506.70 8086
3507.26 7617
3507.82 7311
3508.38 6946
3508.94 6661
3509.50 6273
3510.06 5868
3510.62 5675
3511.17 5465
3511.73 5497
3512.29 5205
3512.85 5028
3513.41 4938
3513.97 4947
3514.53 4788
3515.09 4523
3515.65 4458
3516.21 4410
3516.77 4379
3517.33 4297
3517.89 4353
3518.45 4469
3519.01 4363
3519.57 4520
3520.13 4658
3520.69 4842
3521.25 5000
3521.81 5151
3522.37 5288
3522.93 5458
3523.49 5756
3524.05 5680
3524.61 5554
3525.17 5465
3525.73 5549
3526.29 5336
3526.85 5322
3527.41 5298
3527.97 5202
3528.54 5067
3529.10 4774
3529.66 4757
3530.22 4837
3530.78 4525
3531.34 4519
3531.90 4447
3532.46 4513
3533.02 4559
3533.58 4417
3534.14 4439
3534.71 4606
3535.27 4571
3535.83 4453
3536.39 4364
3536.95 4408
3537.51 4361
3538.07 4311
3538.64 4298
3539.20 4185
3539.76 4201
3540.32 4235
3540.88 4269
3541.44 4247
3542.00 4454
3542.57 4447
3543.13 4432
3543.69 4509
3544.25 4487
3544.81 4325
3545.38 4322
3545.94 4298
3546.50 4144
3547.06 4288
3547.62 4110
3548.19 4195
3548.75 4209
3549.31 4174
3549.87 4207
3550.44 4305
3551.00 4144
3551.56 4161
3552.12 4133
3552.69 4054
3553.25 4030
3553.81 3938
3554.37 3984
3554.94 3952
3555.50 4014
3556.06 3969
3556.63 3988
3557.19 3778
3557.75 3846
3558.31 3961
3558.88 4039
3559.44 4190
3560.00 4187
3560.57 4340
3561.13 4187
3561.69 4262
3562.26 4341
3562.82 4328
3563.38 4529
3563.95 4557
3564.51 4751
3565.07 4735
3565.64 4782
3566.20 4761
3566.77 4605
3567.33 4465
3567.89 4332
3568.46 4406
3569.02 4257
3569.59 4202
3570.15 4123
3570.71 4049
3571.28 3958
3571.84 3755
3572.41 3972
3572.97 3995
3573.53 4141
3574.10 4201
3574.66 4431
3575.23 4752
3575.79 4776
3576.36 4880
3576.92 5156
3577.48 5233
3578.05 5087
3578.61 4905
3579.18 4794
3579.74 4674
3580.31 4368
3580.87 4223
3581.44 4205
3582.00 4143
3582.57 4055
3583.13 4048
3583.70 3886
3584.26 3921
3584.83 3781
3585.39 3777
3585.96 3661
3586.52 3661
3587.09 3711
3587.65 3638
3588.22 3595
3588.79 3747
3589.35 3667
3589.92 3651
3590.48 3783
3591.05 3838
3591.61 3797
3592.18 3716
3592.74 3765
3593.31 3921
3593.88 3872
3594.44 3852
3595.01 4081
3595.57 4064
3596.14 4108
3596.71 4101
3597.27 4035
3597.84 4175
3598.40 4105
3598.97 4151
3599.54 4049
3600.10 3817
3600.67 3869
3601.24 3873
3601.80 3876
3602.37 3877
3602.94 3811
3603.50 3715
3604.07 3720
3604.64 3693
3605.20 3504
3605.77 3505
3606.34 3529
3606.90 3477
3607.47 3415
3608.04 3390
3608.60 3379
3609.17 3473
3609.74 3386
3610.30 3356
3610.87 3365
3611.44 3351
3612.01 3361
3612.57 3387
3613.14 3503
3613.71 3589
3614.28 3849
3614.84 4008
3615.41 4392
3615.98 4845
3616.55 5221
3617.11 5613
3617.68 5881
3618.25 6062
3618.82 5795
3619.39 5916
3619.95 5756
3620.52 5479
3621.09 5365
3621.66 4867
3622.23 4485
3622.79 4335
3623.36 3957
3623.93 3884
3624.50 3746
3625.07 3622
3625.63 3541
3626.20 3516
3626.77 3527
3627.34 3348
3627.91 3318
3628.48 3555
3629.05 3597
3629.61 3529
3630.18 3600
3630.75 3586
3631.32 3548
3631.89 3486
3632.46 3558
3633.03 3564
3633.60 3538
3634.16 3505
3634.73 3572
3635.30 3516
3635.87 3518
3636.44 3387
3637.01 3464
3637.58 3490
3638.15 3591
3638.72 3635
3639.29 3510
3639.86 3789
3640.43 3792
3641.00 4022
3641.57 4084
3642.14 4137
3642.71 4095
3643.27 4024
3643.84 4091
3644.41 4074
3644.98 3903
3645.55 3910
3646.12 3858
3646.69 3734
3647.26 3816
3647.83 3807
3648.40 3745
3648.97 3644
3649.54 3758
3650.12 3803
3650.69 3908
3651.26 3771
3651.83 3883
3652.40 3853
3652.97 3961
3653.54 4104
3654.11 3964
3654.68 4076
3655.25 4139
3655.82 4218
3656.39 4230
3656.96 4143
3657.53 4229
3658.10 4380
3658.67 4467
3659.25 4634
3659.82 4659
3660.39 4612
3660.96 4510
3661.53 4481
3662.10 4277
3662.67 4156
3663.24 4066
3663.81 4087
3664.39 4128
3664.96 4075
3665.53 3963
3666.10 4079
3666.67 4207
3667.24 4168
3667.81 4026
3668.39 4118
3668.96 4035
3669.53 3933
3670.10 3999
3670.67 4123
3671.25 4016
3671.82 4123
3672.39 4229
3672.96 4248
3673.53 4236
3674.11 4359
3674.68 4413
3675.25 4597
3675.82 4629
3676.39 4655
3676.97 4667
3677.54 4687
3678.11 4455
3678.68 4694
3679.26 4773
3679.83 4599
3680.40 4555
3680.97 4480
3681.55 4388
3682.12 4191
3682.69 4123
3683.27 4073
3683.84 3962
3684.41 3854
3684.98 3828
3685.56 3914
3686.13 3938
3686.70 4089
3687.28 4094
3687.85 4255
3688.42 4548
3689.00 4771
3689.57 4939
3690.14 5025
3690.72 5165
3691.29 5196
3691.86 5162
3692.44 5092
3693.01 4642
3693.58 4551
3694.16 4369
3694.73 4274
3695.31 4087
3695.88 4002
3696.45 3876
3697.03 3832
3697.60 3726
3698.18 3679
3698.75 3623
3699.32 3746
3699.90 3742
3700.47 3669
3701.05 3705
3701.62 3822
3702.19 3940
3702.77 3891
3703.34 3992
3703.92 3919
3704.49 4043
3705.07 4019
3705.64 3962
3706.22 4056
3706.79 4048
3707.37 4172
3707.94 4128
3708.51 4160
3709.09 4178
3709.66 4190
3710.24 4335
3710.81 4157
3711.39 4112
3711.96 4022
3712.54 3915
3713.11 3877
3713.69 3885
3714.27 3840
3714.84 3740
3715.42 3753
3715.99 3768
3716.57 3642
3717.14 3673
3717.72 3642
3718.29 3661
3718.87 3665
3719.44 3612
3720.02 3504
3720.60 3496
3721.17 3501
3721.75 3567
3722.32 3512
3722.90 3537
3723.47 3584
3724.05 3493
3724.63 3398
3725.20 3419
3725.78 3483
3726.36 3490
3726.93 3505
3727.51 3606
3728.08 3739
3728.66 3871
3729.24 3951
3729.81 4145
3730.39 4506
3730.97 4635
3731.54 4820
3732.12 5033
3732.70 5200
3733.27 5376
3733.85 5299
3734.43 5178
3735.00 4923
3735.58 4640
3736.16 4449
3736.73 4374
3737.31 4063
3737.89 3924
3738.47 3878
3739.04 3771
3739.62 3781
3740.20 3747
3740.77 3776
3741.35 3736
3741.93 3747
3742.51 3626
3743.08 3498
3743.66 3712
3744.24 3780
3744.82 3693
3745.39 3810
3745.97 3884
3746.55 3860
3747.13 3963
3747.71 3853
3748.28 3809
3748.86 3717
3749.44 3786
3750.02 3838
3750.59 3599
3751.17 3639
3751.75 3488
3752.33 3601
3752.91 3718
3753.49 3618
3754.06 3492
3754.64 3437
3755.22 3479
3755.80 3517
3756.38 3565
3756.96 3691
3757.53 3795
3758.11 3854
3758.69 4004
3759.27 4070
3759.85 4069
3760.43 4053
3761.01 4003
3761.59 4050
3762.17 4134
3762.74 4003
3763.32 4056
3763.90 3989
3764.48 3806
3765.06 3760
3765.64 3631
3766.22 3731
3766.80 3544
3767.38 3485
3767.96 3452
3768.54 3532
3769.12 3628
3769.70 3544
3770.27 3528
3770.85 3454
3771.43 3387
3772.01 3474
3772.59 3619
3773.17 3546
3773.75 3472
3774.33 3459
3774.91 3441
3775.49 3412
3776.07 3371
3776.65 3418
3777.23 3349
3777.81 3401
3778.39 3375
3778.97 3250
3779.55 3335
3780.13 3356
3780.71 3286
3781.29 3279
3781.88 3225
3782.46 3361
3783.04 3318
3783.62 3135
3784.20 3242
3784.78 3282
3785.36 3342
3785.94 3256
3786.52 3253
3787.10 3304
3787.68 3410
3788.26 3429
3788.84 3280
3789.43 3232
3790.01 3231
3790.59 3273
3791.17 3239
3791.75 3129
3792.33 3279
3792.91 3329
3793.49 3211
3794.08 3260
3794.66 3258
3795.24 3235
3795.82 3163
3796.40 3181
3796.98 3175
3797.56 3212
3798.15 3182
3798.73 3087
3799.31 3205
3799.89 3263
3800.47 3372
3801.06 3474
3801.64 3425
3802.22 3570
3802.80 3629
3803.38 3631
3803.97 3598
3804.55 3676
3805.13 3535
3805.71 3847
3806.29 3904
3806.88 3885
3807.46 3994
3808.04 4126
3808.62 4238
3809.21 4276
3809.79 4154
3810.37 4129
3810.95 4109
3811.54 3965
3812.12 3826
3812.70 3781
3813.29 3857
3813.87 3782
3814.45 3804
3815.03 3777
3815.62 3596
3816.20 3731
3816.78 3777
3817.37 3781
3817.95 3570
3818.53 3466
3819.12 3485
3819.70 3352
3820.28 3434
3820.87 3463
3821.45 3511
3822.03 3516
3822.62 3390
3823.20 3476
3823.78 3535
3824.37 3542
3824.95 3539
3825.54 3578
3826.12 3439
3826.70 3438
3827.29 3459
3827.87 3511
3828.46 3455
3829.04 3505
3829.62 3694
3830.21 3705
3830.79 3728
3831.38 3700
3831.96 3753
3832.54 3743
3833.13 3714
3833.71 3763
3834.30 3748
3834.88 3807
3835.47 3640
3836.05 3591
3836.64 3526
3837.22 3636
3837.81 3718
3838.39 3614
3838.98 3690
3839.56 3552
3840.15 3463
3840.73 3490
3841.31 3450
3841.90 3397
3842.49 3465
3843.07 3617
3843.66 3572
3844.24 3660
3844.83 3804
3845.41 4068
3846.00 4043
3846.58 4007
3847.17 3951
3847.75 3949
3848.34 3870
3848.92 3676
3849.51 3648
3850.10 3750
3850.68 3683
3851.27 3610
3851.85 3569
3852.44 3577
3853.02 3613
3853.61 3575
3854.20 3454
3854.78 3535
3855.37 3553
3855.95 3643
3856.54 3659
3857.13 3773
3857.71 3869
3858.30 4208
3858.89 4537
3859.47 4803
3860.06 5128
3860.64 5459
3861.23 5656
3861.82 5692
3862.40 5578
3862.99 5440
3863.58 5511
3864.16 5168
3864.75 5019
3865.34 4724
3865.92 4586
3866.51 4423
3867.10 4174
3867.69 4015
3868.27 3933
3868.86 3825
3869.45 3736
3870.03 3635
3870.62 3521
3871.21 3606
3871.80 3697
3872.38 3774
3872.97 3883
3873.56 3929
3874.15 3890
3874.73 3855
3875.32 3793
3875.91 3795
3876.50 3760
3877.08 3736
3877.67 3823
3878.26 3821
3878.85 3786
3879.43 3764
3880.02 3638
3880.61 3881
3881.20 3780
3881.79 3656
3882.37 3598
3882.96 3489
3883.55 3606
3884.14 3559
3884.73 3422
3885.32 3425
3885.90 3481
3886.49 3535
3887.08 3526
3887.67 3634
3888.26 3790
3888.85 3839
3889.44 3746
3890.02 3926
3890.61 3991
3891.20 4040
3891.79 4001
3892.38 3856
3892.97 3900
3893.56 3861
3894.15 3784
3894.74 3628
3895.32 3606
3895.91 3563
3896.50 3511
3897.09 3529
3897.68 3511
3898.27 3484
3898.86 3543
3899.45 3506
3900.04 3546
3900.63 3627
3901.22 3590
3901.81 3606
3902.40 3541
3902.99 3415
3903.58 3436
3904.17 3467
3904.76 3420
3905.35 3372
3905.94 3391
3906.53 3594
3907.12 3589
3907.71 3464
3908.30 3438
3908.89 3359
3909.48 3297
3910.07 3175
3910.66 3242
3911.25 3294
3911.84 3196
3912.43 3239
3913.02 3114
3913.61 2988
3914.20 3128
3914.79 3106
3915.38 3190
3915.97 3102
3916.56 3144
3917.15 3194
3917.74 3170
3918.33 3237
3918.92 3327
3919.52 3183
3920.11 3159
3920.70 3260
3921.29 3185
3921.88 3128
3922.47 3123
3923.06 3218
3923.65 3167
3924.24 3120
3924.84 3169
3925.43 3154
3926.02 3118
3926.61 3122
3927.20 3120
3927.79 3066
3928.38 3070
3928.98 2991
3929.57 3141
3930.16 3073
3930.75 2961
3931.34 2967
3931.93 2930
3932.53 2970
3933.12 2852
3933.71 2883
3934.30 2932
3934.89 2974
3935.49 3067
3936.08 3017
3936.67 3011
3937.26 2991
3937.86 2904
3938.45 3004
3939.04 3016
3939.63 3089
3940.23 3213
3940.82 3192
3941.41 3213
3942.00 3221
3942.60 3227
3943.19 3165
3943.78 3371
3944.37 3178
3944.97 3148
3945.56 3204
3946.15 3100
3946.75 3145
3947.34 3126
3947.93 3044
3948.52 2996
3949.12 3051
3949.71 3110
3950.30 2996
3950.90 3056
3951.49 3114
3952.08 3044
3952.68 3105
3953.27 3203
3953.86 3225
3954.46 3195
3955.05 3185
3955.65 3193
3956.24 3186
3956.83 3301
3957.43 3254
3958.02 3251
3958.61 3327
3959.21 3327
3959.80 3291
3960.40 3431
3960.99 3300
3961.58 3249
3962.18 3202
3962.77 3265
3963.37 3322
3963.96 3520
3964.55 3526
3965.15 3474
3965.74 3657
3966.34 3676
3966.93 3632
3967.53 3645
3968.12 3714
3968.72 3672
3969.31 3527
3969.91 3427
3970.50 3351
3971.10 3257
3971.69 3316
3972.28 3192
3972.88 3225
3973.47 3139
3974.07 3118
3974.66 3141
3975.26 3257
3975.85 3382
3976.45 3425
3977.05 3592
3977.64 3747
3978.24 3718
3978.83 3592
3979.43 3568
3980.02 3544
3980.62 3593
3981.21 3475
3981.81 3438
3982.40 3387
3983.00 3404
3983.60 3562
3984.19 3478
3984.79 3453
3985.38 3460
3985.98 3494
3986.58 3529
3987.17 3430
3987.77 3422
3988.36 3400
3988.96 3623
3989.56 3473
3990.15 3525
3990.75 3534
3991.34 3520
3991.94 3576
3992.54 3518
3993.13 3665
3993.73 3689
3994.33 3723
3994.92 3683
3995.52 3729
3996.12 3794
3996.71 3693
3997.31 3660
3997.91 3763
3998.50 3739
3999.10 3839
3999.70 3884
4000.29 3923
4000.89 3859
4001.49 3753
4002.09 3600
4002.68 3550
4003.28 3602
4003.88 3516
4004.47 3568
4005.07 3601
4005.67 3572
4006.27 3506
4006.86 3529
4007.46 3574
4008.06 3456
4008.66 3461
4009.25 3494
4009.85 3548
4010.45 3452
4011.05 3344
4011.64 3476
4012.24 3440
4012.84 3295
4013.44 3362
4014.04 3542
4014.63 3619
4015.23 3765
4015.83 3875
4016.43 3874
4017.03 3937
4017.63 3925
4018.22 3840
4018.82 3797
4019.42 3714
4020.02 3525
4020.62 3631
4021.22 3578
4021.81 3427
4022.41 3365
4023.01 3281
4023.61 3325
4024.21 3284
4024.81 3253
4025.41 3372
4026.01 3427
4026.60 3455
4027.20 3586
4027.80 3527
4028.40 3565
4029.00 3649
4029.60 3626
4030.20 3511
4030.80 3613
4031.40 3486
4032.00 3477
4032.60 3442
4033.20 3506
4033.80 3627
4034.39 3544
4034.99 3462
4035.59 3347
4036.19 3360
4036.79 3280
4037.39 3298
4037.99 3273
4038.59 3199
4039.19 3124
4039.79 3075
4040.39 3202
4040.99 3175
4041.59 3201
4042.19 3237
4042.79 3219
4043.39 3173
4043.99 3124
4044.59 3132
4045.19 3233
4045.79 3079
4046.39 3147
4046.99 3139
4047.60 3082
4048.20 3087
4048.80 3142
4049.40 3155
4050.00 3074
4050.60 3154
4051.20 3255
4051.80 3330
4052.40 3384
4053.00 3177
4053.60 3137
4054.20 3158
4054.80 3132
4055.41 3149
4056.01 3097
4056.61 3207
4057.21 3151
4057.81 3049
4058.41 3087
4059.01 3216
4059.61 3230
4060.22 3218
4060.82 3183
4061.42 3203
4062.02 3313
4062.62 3397
4063.22 3557
4063.82 3674
4064.43 3722
4065.03 3886
4065.63 4043
4066.23 3962
4066.83 3984
4067.44 3852
4068.04 3734
4068.64 3635
4069.24 3590
4069.84 3471
4070.45 3469
4071.05 3281
4071.65 3173
4072.25 3074
4072.86 3019
4073.46 2945
4074.06 2982
4074.66 2876
4075.27 2937
4075.87 2959
4076.47 2926
4077.07 2870
4077.68 2845
4078.28 2825
4078.88 2853
4079.48 2861
4080.09 2814
4080.69 2800
4081.29 2827
4081.90 2842
4082.50 2789
4083.10 2803
4083.71 2825
4084.31 2783
4084.91 2875
4085.52 2855
4086.12 2935
4086.72 2846
4087.33 2942
4087.93 2983
4088.53 2953
4089.14 2805
4089.74 2900
4090.34 3011
4090.95 2961
4091.55 2965
4092.15 2924
4092.76 2938
4093.36 2941
4093.97 2971
4094.57 3003
4095.17 3056
4095.78 3067
4096.38 3228
4096.99 3222
4097.59 3153
4098.19 3040
4098.80 3089
4099.40 3110
4100.01 3070
4100.61 2985
4101.22 3069
4101.82 3010
4102.43 2998
4103.03 2985
4103.63 2956
4104.24 3005
4104.84 2947
4105.45 2882
4106.05 2801
4106.66 2867
4107.26 2932
4107.87 2851
4108.47 2866
4109.08 2845
4109.68 2846
4110.29 2836
4110.89 2882
4111.50 2810
4112.10 2854
4112.71 2806
4113.31 2833
4113.92 2884
4114.53 2877
4115.13 2926
4115.74 2969
4116.34 2933
4116.95 2937
4117.55 2811
4118.16 2778
4118.76 2717
4119.37 2843
4119.98 2844
4120.58 2881
4121.19 2777
4121.79 2869
4122.40 2896
4123.01 2947
4123.61 2885
4124.22 2997
4124.82 2951
4125.43 2929
4126.04 2930
4126.64 2991
4127.25 2941
4127.86 2931
4128.46 3011
4129.07 3047
4129.68 2954
4130.28 3017
4130.89 3008
4131.50 3037
4132.10 3004
4132.71 3152
4133.32 3269
4133.92 3250
4134.53 3189
4135.14 3213
4135.74 3193
4136.35 3234
4136.96 3273
4137.56 3376
4138.17 3262
4138.78 3257
4139.39 3340
4139.99 3313
4140.60 3230
4141.21 3291
4141.82 3283
4142.42 3352
4143.03 3369
4143.64 3372
4144.25 3349
4144.85 3376
4145.46 3263
4146.07 3193
4146.68 3134
4147.28 3009
4147.89 2988
4148.50 3012
4149.11 2988
4149.72 2832
4150.32 2909
4150.93 2907
4151.54 2818
4152.15 2874
4152.76 2967
4153.37 2914
4153.97 2899
4154.58 2870
4155.19 2816
4155.80 2885
4156.41 2928
4157.02 2865
4157.62 2738
4158.23 2721
4158.84 2931
4159.45 3015
4160.06 2959
4160.67 2883
4161.28 2961
4161.89 2916
4162.49 2951
4163.10 3001
4163.71 3117
4164.32 3024
4164.93 3097
4165.54 3188
4166.15 3284
4166.76 3237
4167.37 3374
4167.98 3457
4168.59 3402
4169.20 3519
4169.81 3745
4170.42 3902
4171.02 3963
4171.63 4111
4172.24 4209
4172.85 4106
4173.46 4115
4174.07 4007
4174.68 3814
4175.29 3742
4175.90 3531
4176.51 3483
4177.12 3306
4177.73 3187
4178.34 3157
4178.95 3024
4179.56 2997
4180.17 3054
4180.78 2906
4181.39 2917
4182.00 2944
4182.61 2944
4183.23 2937
4183.84 2817
4184.45 2867
4185.06 2826
4185.67 2846
4186.28 2916
4186.89 2851
4187.50 2898
4188.11 2943
4188.72 2906
4189.33 2832
4189.94 2778
4190.55 2899
4191.17 3005
4191.78 2988
4192.39 2979
4193.00 3180
4193.61 3304
4194.22 3248
4194.83 3259
4195.44 3340
4196.06 3257
4196.67 3246
4197.28 3217
4197.89 3262
4198.50 3310
4199.11 3130
4199.72 3133
4200.34 3054
4200.95 3095
4201.56 3137
4202.17 2916
4202.78 2943
4203.40 2989
4204.01 3000
4204.62 3012
4205.23 2958
4205.84 2973
4206.46 2994
4207.07 3140
4207.68 3105
4208.29 3164
4208.90 3171
4209.52 3096
4210.13 3137
4210.74 3242
4211.35 3418
4211.97 3370
4212.58 3320
4213.19 3367
4213.80 3407
4214.42 3323
4215.03 3327
4215.64 3314
4216.26 3262
4216.87 3358
4217.48 3465
4218.09 3479
4218.71 3577
4219.32 3659
4219.93 3732
4220.55 3954
4221.16 4103
4221.77 4157
4222.39 4307
4223.00 4422
4223.61 4379
4224.23 4392
4224.84 4374
4225.45 4325
4226.07 4624
4226.68 4818
4227.30 5025
4227.91 5255
4228.52 5332
4229.14 5520
4229.75 5288
4230.36 5148
4230.98 4864
4231.59 4447
4232.21 4278
4232.82 4062
4233.43 3913
4234.05 3745
4234.66 3770
4235.28 3657
4235.89 3626
4236.51 3675
4237.12 3620
4237.73 3588
4238.35 3495
4238.96 3418
4239.58 3282
4240.19 3403
4240.81 3421
4241.42 3347
4242.04 3357
4242.65 3450
4243.27 3349
4243.88 3279
4244.50 3326
4245.11 3423
4245.73 3234
4246.34 3104
4246.96 3193
4247.57 3418
4248.19 3352
4248.80 3356
4249.42 3328
4250.03 3390
4250.65 3404
4251.26 3375
4251.88 3341
4252.49 3321
4253.11 3266
4253.72 3183
4254.34 3257
4254.96 3305
4255.57 3333
4256.19 3370
4256.80 3252
4257.42 3251
4258.03 3375
4258.65 3389
4259.27 3279
4259.88 3461
4260.50 3456
4261.12 3487
4261.73 3685
4262.35 3714
4262.96 3794
4263.58 3880
4264.20 3916
4264.81 3965
4265.43 3957
4266.05 3787
4266.66 3663
4267.28 3701
4267.90 3585
4268.51 3507
4269.13 3497
4269.75 3412
4270.36 3292
4270.98 3336
4271.60 3289
4272.21 3211
4272.83 3241
4273.45 3226
4274.06 3222
4274.68 3275
4275.30 3400
4275.92 3450
4276.53 3521
4277.15 3634
4277.77 3760
4278.38 3700
4279.00 3535
4279.62 3561
4280.24 3496
4280.85 3426
4281.47 3315
4282.09 3191
4282.71 3134
4283.32 3037
4283.94 3117
4284.56 3078
4285.18 3058
4285.80 2966
4286.41 2988
4287.03 2937
4287.65 2948
4288.27 3030
4288.89 3046
4289.50 2865
4290.12 2881
4290.74 2984
4291.36 2884
4291.98 2898
4292.60 2930
4293.21 2793
4293.83 2856
4294.45 2910
4295.07 2938
4295.69 2974
4296.31 2941
4296.93 3002
4297.54 3042
4298.16 3006
4298.78 3047
4299.40 2958
4300.02 3012
4300.64 3031
4301.26 2936
4301.88 3016
4302.50 2982
4303.12 3019
4303.73 3065
4304.35 3007
4304.97 3033
4305.59 3076
4306.21 3085
4306.83 3110
4307.45 3138
4308.07 3117
4308.69 3079
4309.31 2989
4309.93 3017
4310.55 3021
4311.17 3062
4311.79 3130
4312.41 3091
4313.03 3087
4313.65 3137
4314.27 3182
4314.89 3134
4315.51 3171
4316.13 3189
4316.75 3157
4317.37 3133
4317.99 3112
4318.61 3142
4319.23 3116
4319.85 3015
4320.47 3003
4321.09 3110
4321.71 3147
4322.33 3211
4322.95 3284
4323.57 3220
4324.19 3271
4324.81 3324
4325.43 3382
4326.05 3339
4326.68 3462
4327.30 3421
4327.92 3560
4328.54 3360
4329.16 3546
4329.78 3616
4330.40 3850
4331.02 3993
4331.64 4301
4332.26 4689
4332.89 4923
4333.51 5031
4334.13 5154
4334.75 4815
4335.37 4709
4335.99 4480
4336.61 4456
4337.24 4286
4337.86 4178
4338.48 4149
4339.10 4137
4339.72 3988
4340.34 3926
4340.97 3893
4341.59 3952
4342.21 3986
4342.83 3875
4343.45 3925
4344.08 4150
4344.70 4424
4345.32 4644
4345.94 4871
4346.57 5393
4347.19 5385
4347.81 5246
4348.43 5285
4349.05 5122
4349.68 4992
4350.30 4727
4350.92 4549
4351.54 4452
4352.17 4254
4352.79 4133
4353.41 3993
4354.04 3779
4354.66 3724
4355.28 3476
4355.90 3502
4356.53 3460
4357.15 3386
4357.77 3358
4358.40 3376
4359.02 3393
4359.64 3384
4360.27 3299
4360.89 3322
4361.51 3368
4362.14 3304
4362.76 3385
4363.38 3327
4364.01 3252
4364.63 3152
4365.25 3275
4365.88 3413
4366.50 3261
4367.12 3263
4367.75 3224
4368.37 3190
4369.00 3142
4369.62 3151
4370.24 3170
4370.87 3099
4371.49 3090
4372.12 3004
4372.74 3092
4373.36 3083
4373.99 2995
4374.61 2926
4375.24 2915
4375.86 2872
4376.49 2966
4377.11 3148
4377.73 3161
4378.36 3177
4378.98 3129
4379.61 3131
4380.23 3240
4380.86 3236
4381.48 3345
4382.11 3192
4382.73 3302
4383.36 3296
4383.98 3166
4384.61 3284
4385.23 3242
4385.86 3117
4386.48 3279
4387.11 3236
4387.73 3200
4388.36 3213
4388.98 3437
4389.61 3647
4390.23 3735
4390.86 3805
4391.48 4038
4392.11 4003
4392.74 3911
4393.36 3870
4393.99 3783
4394.61 3541
4395.24 3468
4395.86 3352
4396.49 3262
4397.12 3252
4397.74 3209
4398.37 3232
4398.99 3260
4399.62 3357
4400.25 3153
4400.87 3116
4401.50 3078
4402.12 3053
4402.75 3093
4403.38 3216
4404.00 3068
4404.63 3026
4405.26 3063
4405.88 3132
4406.51 3113
4407.14 3068
4407.76 3024
4408.39 3058
4409.02 3178
4409.64 3135
4410.27 3163
4410.90 3127
4411.52 3181
4412.15 3088
4412.78 3005
4413.40 3089
4414.03 3051
4414.66 3025
4415.29 2888
4415.91 2885
4416.54 2862
4417.17 2889
4417.79 2896
4418.42 2969
4419.05 2836
4419.68 2795
4420.30 2798
4420.93 2800
4421.56 2633
4422.19 2708
4422.81 2680
4423.44 2666
4424.07 2663
4424.70 2658
4425.33 2605
4425.95 2590
4426.58 2647
4427.21 2566
4427.84 2629
4428.47 2622
4429.09 2624
4429.72 2610
4430.35 2557
4430.98 2575
4431.61 2712
4432.23 2657
4432.86 2571
4433.49 2734
4434.12 2700
4434.75 2744
4435.38 2693
4436.01 2648
4436.63 2698
4437.26 2631
4437.89 2705
4438.52 2723
4439.15 2586
4439.78 2650
4440.41 2580
4441.04 2551
4441.67 2511
4442.29 2564
4442.92 2544
4443.55 2623
4444.18 2554
4444.81 2606
4445.44 2643
4446.07 2700
4446.70 2698
4447.33 2718
4447.96 2699
4448.59 2704
4449.22 2636
4449.85 2635
4450.48 2550
4451.11 2607
4451.74 2554
4452.37 2569
4453.00 2699
4453.63 2786
4454.26 2791
4454.89 2766
4455.52 2806
4456.15 2851
4456.78 2875
4457.41 2834
4458.04 2834
4458.67 2688
4459.30 2741
4459.93 2795
4460.56 2668
4461.19 2636
4461.82 2626
4462.45 2638
4463.08 2582
4463.71 2536
4464.34 2563
4464.97 2384
4465.60 2448
4466.23 2470
4466.86 2434
4467.49 2507
4468.12 2526
4468.76 2454
4469.39 2595
4470.02 2478
4470.65 2553
4471.28 2577
4471.91 2482
4472.54 2526
4473.17 2563
4473.80 2549
4474.44 2556
4475.07 2507
4475.70 2544
4476.33 2507
4476.96 2487
4477.59 2542
4478.22 2478
4478.86 2636
4479.49 2632
4480.12 2647
4480.75 2645
4481.38 2758
4482.02 2948
4482.65 2932
4483.28 2841
4483.91 2882
4484.54 2925
4485.18 2863
4485.81 2893
4486.44 2919
4487.07 2951
4487.70 2930
4488.34 2795
4488.97 2762
4489.60 2834
4490.23 2788
4490.87 2757
4491.50 2613
4492.13 2730
4492.76 2739
4493.40 2639
4494.03 2671
4494.66 2608
4495.30 2530
4495.93 2716
4496.56 2660
4497.19 2603
4497.83 2712
4498.46 2684
4499.09 2845
4499.73 2907
4500.36 2935
4500.99 3236
4501.63 3253
4502.26 3370
4502.89 3521
4503.53 3575
4504.16 3491
4504.79 3336
4505.43 3332
4506.06 3243
4506.69 3188
4507.33 3148
4507.96 3106
4508.59 2965
4509.23 2883
4509.86 2917
4510.50 2874
4511.13 2816
4511.76 2841
4512.40 2813
4513.03 2773
4513.67 2781
4514.30 2742
4514.93 2721
4515.57 2724
4516.20 2679
4516.84 2658
4517.47 2655
4518.11 2696
4518.74 2706
4519.37 2694
4520.01 2704
4520.64 2682
4521.28 2647
4521.91 2740
4522.55 2724
4523.18 2801
4523.82 2827
4524.45 2861
4525.09 2912
4525.72 2895
4526.36 2972
4526.99 2991
4527.63 3203
4528.26 3339
4528.90 3496
4529.53 3978
4530.17 4178
4530.80 4603
4531.44 4979
4532.07 5053
4532.71 5111
4533.34 4823
4533.98 4602
4534.62 4450
4535.25 4104
4535.89 3938
4536.52 3626
4537.16 3456
4537.79 3273
4538.43 3159
4539.07 2974
4539.70 2918
4540.34 2875
4540.97 2757
4541.61 2738
4542.25 2798
4542.88 2768
4543.52 2808
4544.15 2760
4544.79 2764
4545.43 2700
4546.06 2641
4546.70 2654
4547.34 2666
4547.97 2670
4548.61 2665
4549.25 2565
4549.88 2692
4550.52 2686
4551.16 2659
4551.79 2720
4552.43 2747
4553.07 2774
4553.70 2829
4554.34 2848
4554.98 2748
4555.61 2725
4556.25 2730
4556.89 2827
4557.53 2775
4558.16 2701
4558.80 2705
4559.44 2669
4560.07 2627
4560.71 2653
4561.35 2603
4561.99 2635
4562.62 2737
4563.26 2682
4563.90 2607
4564.54 2696
4565.18 2711
4565.81 2728
4566.45 2799
4567.09 2753
4567.73 2798
4568.36 2949
4569.00 3037
4569.64 2923
4570.28 2973
4570.92 2955
4571.55 2915
4572.19 2823
4572.83 2895
4573.47 2808
4574.11 2783
4574.75 2705
4575.38 2770
4576.02 2699
4576.66 2621
4577.30 2637
4577.94 2624
4578.58 2644
4579.22 2583
4579.85 2612
4580.49 2582
4581.13 2545
4581.77 2579
4582.41 2709
4583.05 2629
4583.69 2580
4584.33 2706
4584.97 2806
4585.61 2791
4586.24 2830
4586.88 2751
4587.52 2769
4588.16 2802
4588.80 2725
4589.44 2834
4590.08 2972
4590.72 2919
4591.36 2985
4592.00 3081
4592.64 3159
4593.28 3011
4593.92 3030
4594.56 2951
4595.20 2784
4595.84 2790
4596.48 2678
4597.12 2766
4597.76 2733
4598.40 2592
4599.04 2626
4599.68 2744
4600.32 2608
4600.96 2518
4601.60 2544
4602.24 2582
4602.88 2731
4603.52 2595
4604.16 2670
4604.80 2677
4605.44 2707
4606.08 2748
4606.72 2757
4607.36 2814
4608.00 2802
4608.64 2778
4609.28 2834
4609.93 2822
4610.57 2866
4611.21 2899
4611.85 2881
4612.49 2845
4613.13 2773
4613.77 2728
4614.41 2698
4615.05 2858
4615.69 2747
4616.34 2787
4616.98 2701
4617.62 2633
4618.26 2714
4618.90 2636
4619.54 2569
4620.18 2655
4620.83 2545
4621.47 2575
4622.11 2458
4622.75 2495
4623.39 2564
4624.03 2465
4624.68 2523
4625.32 2626
4625.96 2662
4626.60 2639
4627.24 2580
4627.89 2667
4628.53 2692
4629.17 2657
4629.81 2633
4630.45 2687
4631.10 2626
4631.74 2763
4632.38 2822
4633.02 2822
4633.67 2895
4634.31 2971
4634.95 2920
4635.59 2936
4636.24 2919
4636.88 3038
4637.52 3177
4638.17 3195
4638.81 3147
4639.45 3158
4640.09 3153
4640.74 3222
4641.38 3190
4642.02 3114
4642.67 3071
4643.31 2898
4643.95 2811
4644.60 2785
4645.24 2745
4645.88 2809
4646.53 2705
4647.17 2726
4647.81 2737
4648.46 2773
4649.10 2879
4649.74 2888
4650.39 3054
4651.03 3126
4651.67 3353
4652.32 3473
4652.96 3560
4653.61 3547
4654.25 3513
4654.89 3423
4655.54 3307
4656.18 3211
4656.83 3123
4657.47 3007
4658.11 2965
4658.76 2787
4659.40 2696
4660.05 2686
4660.69 2702
4661.33 2564
4661.98 2596
4662.62 2552
4663.27 2455
4663.91 2499
4664.56 2555
4665.20 2516
4665.85 2449
4666.49 2426
4667.14 2500
4667.78 2503
4668.43 2463
4669.07 2453
4669.72 2369
4670.36 2387
4671.01 2478
4671.65 2448
4672.30 2461
4672.94 2551
4673.59 2399
4674.23 2383
4674.88 2464
4675.52 2444
4676.17 2473
4676.81 2581
4677.46 2565
4678.10 2536
4678.75 2447
4679.40 2503
4680.04 2536
4680.69 2698
4681.33 2603
4681.98 2468
4682.62 2659
4683.27 2635
4683.92 2583
4684.56 2572
4685.21 2574
4685.85 2599
4686.50 2617
4687.15 2634
4687.79 2722
4688.44 2647
4689.09 2562
4689.73 2540
4690.38 2548
4691.02 2617
4691.67 2656
4692.32 2569
4692.96 2672
4693.61 2744
4694.26 2786
4694.90 2822
4695.55 2721
4696.20 2694
4696.84 2783
4697.49 2776
4698.14 2790
4698.78 2788
4699.43 2764
4700.08 2925
4700.73 2932
4701.37 2791
4702.02 2808
4702.67 2713
4703.31 2637
4703.96 2652
4704.61 2654
4705.26 2584
4705.90 2566
4706.55 2600
4707.20 2625
4707.85 2556
4708.49 2519
4709.14 2657
4709.79 2606
4710.44 2582
4711.09 2539
4711.73 2591
4712.38 2571
4713.03 2659
4713.68 2619
4714.33 2547
4714.97 2585
4715.62 2577
4716.27 2619
4716.92 2499
4717.57 2563
4718.21 2499
4718.86 2604
4719.51 2555
4720.16 2665
4720.81 2697
4721.46 2769
4722.11 2728
4722.75 2648
4723.40 2665
4724.05 2624
4724.70 2656
4725.35 2593
4726.00 2532
4726.65 2584
4727.30 2620
4727.94 2667
4728.59 2699
4729.24 2561
4729.89 2549
4730.54 2573
4731.19 2608
4731.84 2567
4732.49 2529
4733.14 2531
4733.79 2568
4734.44 2520
4735.09 2502
4735.74 2559
4736.38 2450
4737.03 2575
4737.68 2570
4738.33 2605
4738.98 2650
4739.63 2746
4740.28 2699
4740.93 2751
4741.58 2876
4742.23 2794
4742.88 2725
4743.53 2673
4744.18 2727
4744.83 2661
4745.48 2603
4746.13 2791
4746.78 2634
4747.43 2690
4748.08 2718
4748.73 2777
4749.39 2775
4750.04 2772
4750.69 2837
4751.34 2976
4751.99 3122
4752.64 3037
4753.29 3046
4753.94 3009
4754.59 2931
4755.24 2981
4755.89 2966
4756.54 2823
4757.19 2765
4757.84 2812
4758.50 2868
4759.15 2798
4759.80 2782
4760.45 2820
4761.10 2868
4761.75 2933
4762.40 2935
4763.05 2905
4763.71 2782
4764.36 2849
4765.01 2859
4765.66 2727
4766.31 2793
4766.96 2983
4767.62 2917
4768.27 2918
4768.92 2919
4769.57 2919
4770.22 2815
4770.87 2834
4771.53 2897
4772.18 2834
4772.83 2813
4773.48 2858
4774.13 2893
4774.79 2794
4775.44 2764
4776.09 2772
4776.74 2766
4777.40 2727
4778.05 2766
4778.70 2822
4779.35 2795
4780.01 2763
4780.66 2819
4781.31 2788
4781.96 2842
4782.62 2853
4783.27 2762
4783.92 2851
4784.57 2775
4785.23 2784
4785.88 2834
4786.53 2765
4787.19 2775
4787.84 2791
4788.49 2781
4789.15 2981
4789.80 2918
4790.45 2933
4791.11 2907
4791.76 2854
4792.41 2830
4793.07 2899
4793.72 2902
4794.37 2816
4795.03 2793
4795.68 2802
4796.33 2878
4796.99 2865
4797.64 2821
4798.29 2905
4798.95 2915
4799.60 3029
4800.26 3078
4800.91 3159
4801.56 3262
4802.22 3162
4802.87 3190
4803.53 3115
4804.18 3161
4804.83 3211
4805.49 3064
4806.14 2926
4806.80 3014
4807.45 2909
4808.11 2897
4808.76 2865
4809.42 2817
4810.07 2773
4810.72 2757
4811.38 2840
4812.03 2889
4812.69 2969
4813.34 2997
4814.00 2902
4814.65 2972
4815.31 3038
4815.96 3040
4816.62 3139
4817.27 3289
4817.93 3178
4818.58 3219
4819.24 3229
4819.89 3372
4820.55 3439
4821.20 3497
4821.86 3604
4822.52 3651
4823.17 3636
4823.83 3753
4824.48 3724
4825.14 3628
4825.79 3621
4826.45 3502
4827.10 3462
4827.76 3320
4828.42 3220
4829.07 3262
4829.73 3274
4830.38 3201
4831.04 3247
4831.70 3300
4832.35 3257
4833.01 3290
4833.66 3376
4834.32 3533
4834.98 3540
4835.63 3687
4836.29 3766
4836.95 3744
4837.60 3890
4838.26 3923
4838.92 3905
4839.57 3875
4840.23 3942
4840.89 4043
4841.54 3850
4842.20 3855
4842.86 3821
4843.51 3664
4844.17 3664
4844.83 3666
4845.48 3765
4846.14 3876
4846.80 3818
4847.45 3906
4848.11 3821
4848.77 3839
4849.43 3952
4850.08 3978
4850.74 4251
4851.40 4226
4852.06 4192
4852.71 4091
4853.37 3953
4854.03 3979
4854.69 3911
4855.34 3939
4856.00 3969
4856.66 4087
4857.32 4367
4857.97 4543
4858.63 4794
4859.29 4696
4859.95 4705
4860.61 4735
4861.26 4574
4861.92 4423
4862.58 4200
4863.24 4045
4863.90 3972
4864.55 3966
4865.21 4017
4865.87 3885
4866.53 4023
4867.19 3993
4867.85 3994
4868.51 3870
4869.16 3786
4869.82 3807
4870.48 3845
4871.14 3835
4871.80 3826
4872.46 3796
4873.12 3676
4873.78 3704
4874.43 3672
4875.09 3491
4875.75 3484
4876.41 3580
4877.07 3509
4877.73 3543
4878.39 3589
4879.05 3559
4879.71 3472
4880.37 3575
4881.03 3519
4881.69 3339
4882.34 3453
4883.00 3329
4883.66 3324
4884.32 3394
4884.98 3333
4885.64 3208
4886.30 3265
4886.96 3201
4887.62 3181
4888.28 3166
4888.94 3157
4889.60 3314
4890.26 3308
4890.92 3297
4891.58 3316
4892.24 3286
4892.90 3137
4893.56 3181
4894.22 3166
4894.88 3205
4895.54 2996
4896.20 3034
4896.86 3039
4897.52 3074
4898.19 3128
4898.85 3174
4899.51 3193
4900.17 3190
4900.83 3239
4901.49 3285
4902.15 3175
4902.81 3154
4903.47 3055
4904.13 3008
4904.79 3052
4905.45 2982
4906.12 3031
4906.78 2896
4907.44 2871
4908.10 2929
4908.76 2961
4909.42 3000
4910.08 2916
4910.74 2778
4911.41 2825
4912.07 2861
4912.73 2824
4913.39 2758
4914.05 2713
4914.71 2752
4915.38 2695
4916.04 2705
4916.70 2657
4917.36 2603
4918.02 2631
4918.68 2635
4919.35 2560
4920.01 2586
4920.67 2615
4921.33 2563
4921.99 2448
4922.66 2607
4923.32 2584
4923.98 2493
4924.64 2541
4925.31 2622
4925.97 2596
4926.63 2593
4927.29 2629
4927.96 2600
4928.62 2680
4929.28 2571
4929.94 2697
4930.61 2680
4931.27 2563
4931.93 2706
4932.59 2685
4933.26 2678
4933.92 2627
4934.58 2645
4935.25 2602
4935.91 2550
4936.57 2567
4937.24 2453
4937.90 2501
4938.56 2541
4939.23 2540
4939.89 2586
4940.55 2513
4941.22 2506
4941.88 2546
4942.54 2490
4943.21 2574
4943.87 2555
4944.53 2536
4945.20 2481
4945.86 2559
4946.52 2509
4947.19 2448
4947.85 2546
4948.52 2495
4949.18 2409
4949.84 2480
4950.51 2495
4951.17 2429
4951.84 2496
4952.50 2430
4953.17 2382
4953.83 2449
4954.49 2520
4955.16 2418
4955.82 2519
4956.49 2560
4957.15 2557
4957.82 2609
4958.48 2675
4959.15 2756
4959.81 2906
4960.47 3082
4961.14 3029
4961.80 3037
4962.47 3021
4963.13 3164
4963.80 3234
4964.46 3220
4965.13 3056
4965.79 2968
4966.46 2901
4967.12 2858
4967.79 2808
4968.45 2675
4969.12 2664
4969.79 2640
4970.45 2649
4971.12 2568
4971.78 2623
4972.45 2643
4973.11 2627
4973.78 2588
4974.44 2580
4975.11 2534
4975.78 2575
4976.44 2600
4977.11 2621
4977.77 2495
4978.44 2529
4979.11 2588
4979.77 2486
4980.44 2392
4981.10 2446
4981.77 2435
4982.44 2508
4983.10 2474
4983.77 2464
4984.43 2450
4985.10 2371
4985.77 2541
4986.43 2508
4987.10 2493
4987.77 2530
4988.43 2434
4989.10 2443
4989.77 2368
4990.43 2445
4991.10 2563
4991.77 2511
4992.43 2496
4993.10 2449
4993.77 2483
4994.43 2492
4995.10 2423
4995.77 2453
4996.44 2374
4997.10 2342
4997.77 2462
4998.44 2356
4999.10 2319
4999.77 2303
5000.44 2368
5001.11 2347
5001.77 2294
5002.44 2346
5003.11 2356
5003.78 2421
5004.44 2323
5005.11 2327
5005.78 2329
5006.45 2380
5007.12 2339
5007.78 2459
5008.45 2420
5009.12 2517
5009.79 2400
5010.46 2352
5011.12 2428
5011.79 2493
5012.46 2531
5013.13 2494
5013.80 2395
5014.47 2336
5015.13 2346
5015.80 2329
5016.47 2396
5017.14 2372
5017.81 2420
5018.48 2353
5019.14 2369
5019.81 2468
5020.48 2525
5021.15 2639
5021.82 2714
5022.49 2756
5023.16 2784
5023.83 2775
5024.50 2860
5025.16 2843
5025.83 2734
5026.50 2608
5027.17 2574
5027.84 2486
5028.51 2476
5029.18 2514
5029.85 2506
5030.52 2423
5031.19 2360
5031.86 2346
5032.53 2313
5033.20 2293
5033.87 2320
5034.54 2350
5035.21 2349
5035.88 2339
5036.54 2358
5037.21 2362
5037.88 2372
5038.55 2244
5039.22 2334
5039.89 2289
5040.56 2321
5041.23 2304
5041.90 2360
5042.58 2540
5043.25 2633
5043.92 2550
5044.59 2564
5045.26 2630
5045.93 2704
5046.60 2620
5047.27 2585
5047.94 2619
5048.61 2520
5049.28 2548
5049.95 2480
5050.62 2496
5051.29 2466
5051.96 2413
5052.63 2362
5053.30 2498
5053.98 2366
5054.65 2391
5055.32 2376
5055.99 2360
5056.66 2340
5057.33 2347
5058.00 2320
5058.67 2291
5059.34 2297
5060.02 2336
5060.69 2349
5061.36 2267
5062.03 2305
5062.70 2283
5063.37 2345
5064.04 2279
5064.72 2261
5065.39 2362
5066.06 2328
5066.73 2332
5067.40 2327
5068.08 2309
5068.75 2341
5069.42 2257
5070.09 2265
5070.76 2266
5071.44 2239
5072.11 2334
5072.78 2318
5073.45 2375
5074.12 2354
5074.80 2409
5075.47 2303
5076.14 2273
5076.81 2382
5077.49 2347
5078.16 2330
5078.83 2338
5079.50 2405
5080.18 2402
5080.85 2407
5081.52 2279
5082.20 2328
5082.87 2348
5083.54 2359
5084.21 2335
5084.89 2362
5085.56 2451
5086.23 2392
5086.91 2338
5087.58 2435
5088.25 2503
5088.93 2511
5089.60 2639
5090.27 2743
5090.95 2766
5091.62 2830
5092.29 2769
5092.97 2846
5093.64 2727
5094.31 2708
5094.99 2729
5095.66 2623
5096.34 2603
5097.01 2553
5097.68 2517
5098.36 2438
5099.03 2432
5099.70 2397
5100.38 2388
5101.05 2354
5101.73 2394
5102.40 2297
5103.08 2394
5103.75 2406
5104.42 2385
5105.10 2523
5105.77 2506
5106.45 2390
5107.12 2304
5107.80 2440
5108.47 2385
5109.15 2382
5109.82 2425
5110.49 2494
5111.17 2440
5111.84 2446
5112.52 2373
5113.19 2379
5113.87 2390
5114.54 2367
5115.22 2464
5115.89 2523
5116.57 2554
5117.24 2565
5117.92 2680
5118.59 2816
5119.27 3135
5119.94 3059
5120.62 3096
5121.30 3052
5121.97 2912
5122.65 2832
5123.32 2804
5124.00 2593
5124.67 2559
5125.35 2609
5126.02 2623
5126.70 2508
5127.38 2508
5128.05 2438
5128.73 2396
5129.40 2446
5130.08 2509
5130.76 2467
5131.43 2418
5132.11 2398
5132.78 2397
5133.46 2522
5134.14 2539
5134.81 2462
5135.49 2519
5136.17 2633
5136.84 2644
5137.52 2546
5138.20 2598
5138.87 2633
5139.55 2674
5140.22 2585
5140.90 2501
5141.58 2510
5142.26 2603
5142.93 2468
5143.61 2436
5144.29 2406
5144.96 2311
5145.64 2269
5146.32 2329
5146.99 2339
5147.67 2295
5148.35 2247
5149.03 2250
5149.70 2318
5150.38 2280
5151.06 2256
5151.73 2321
5152.41 2337
5153.09 2290
5153.77 2233
5154.44 2234
5155.12 2344
5155.80 2378
5156.48 2396
5157.16 2417
5157.83 2426
5158.51 2450
5159.19 2532
5159.87 2563
5160.55 2438
5161.22 2462
5161.90 2448
5162.58 2383
5163.26 2411
5163.94 2362
5164.61 2305
5165.29 2361
5165.97 2340
5166.65 2420
5167.33 2423
5168.01 2290
5168.68 2336
5169.36 2348
5170.04 2240
5170.72 2260
5171.40 2264
5172.08 2262
5172.76 2259
5173.44 2170
5174.11 2141
5174.79 2287
5175.47 2273
5176.15 2301
5176.83 2223
5177.51 2238
5178.19 2250
5178.87 2278
5179.55 2260
5180.23 2325
5180.91 2303
5181.58 2322
5182.26 2304
5182.94 2398
5183.62 2347
5184.30 2303
5184.98 2295
5185.66 2335
5186.34 2278
5187.02 2166
5187.70 2185
5188.38 2146
5189.06 2178
5189.74 2212
5190.42 2219
5191.10 2230
5191.78 2256
5192.46 2312
5193.14 2310
5193.82 2273
5194.50 2303
5195.18 2328
5195.86 2201
5196.54 2279
5197.22 2233
5197.90 2199
5198.58 2221
5199.26 2257
5199.94 2203
5200.63 2233
5201.31 2162
5201.99 2185
5202.67 2325
5203.35 2253
5204.03 2285
5204.71 2233
5205.39 2283
5206.07 2284
5206.75 2267
5207.43 2177
5208.11 2237
5208.80 2209
5209.48 2312
5210.16 2364
5210.84 2348
5211.52 2370
5212.20 2392
5212.88 2294
5213.57 2333
5214.25 2442
5214.93 2352
5215.61 2285
5216.29 2333
5216.97 2324
5217.66 2303
5218.34 2360
5219.02 2365
5219.70 2411
5220.38 2414
5221.06 2361
5221.75 2406
5222.43 2421
5223.11 2373
5223.79 2492
5224.47 2460
5225.16 2462
5225.84 2379
5226.52 2274
5227.20 2305
5227.89 2338
5228.57 2370
5229.25 2328
5229.93 2260
5230.62 2293
5231.30 2304
5231.98 2311
5232.66 2355
5233.35 2345
5234.03 2330
5234.71 2331
5235.40 2427
5236.08 2462
5236.76 2472
5237.44 2493
5238.13 2510
5238.81 2536
5239.49 2485
5240.18 2581
5240.86 2564
5241.54 2433
5242.23 2422
5242.91 2497
5243.59 2440
5244.28 2422
5244.96 2407
5245.64 2375
5246.33 2388
5247.01 2440
5247.70 2440
5248.38 2409
5249.06 2425
5249.75 2466
5250.43 2422
5251.11 2442
5251.80 2383
5252.48 2394
5253.17 2457
5253.85 2403
5254.53 2432
5255.22 2382
5255.90 2290
5256.59 2272
5257.27 2266
5257.96 2269
5258.64 2240
5259.32 2402
5260.01 2391
5260.69 2354
5261.38 2345
5262.06 2460
5262.75 2495
5263.43 2559
5264.12 2568
5264.80 2604
5265.49 2646
5266.17 2570
5266.86 2483
5267.54 2434
5268.23 2463
5268.91 2473
5269.60 2445
5270.28 2344
5270.97 2457
5271.65 2484
5272.34 2481
5273.02 2412
5273.71 2392
5274.39 2449
5275.08 2402
5275.76 2342
5276.45 2336
5277.14 2390
5277.82 2449
5278.51 2397
5279.19 2435
5279.88 2510
5280.56 2484
5281.25 2543
5281.94 2629
5282.62 2706
5283.31 2667
5283.99 2637
5284.68 2544
5285.37 2554
5286.05 2573
5286.74 2559
5287.43 2496
5288.11 2488
5288.80 2522
5289.48 2479
5290.17 2513
5290.86 2562
5291.54 2592
5292.23 2637
5292.92 2534
5293.60 2553
5294.29 2590
5294.98 2558
5295.66 2603
5296.35 2649
5297.04 2591
5297.72 2603
5298.41 2715
5299.10 2751
5299.79 2804
5300.47 2846
5301.16 2874
5301.85 2864
5302.53 2948
5303.22 2943
5303.91 3096
5304.60 3055
5305.28 3102
5305.97 3181
5306.66 3158
5307.35 3246
5308.03 3144
5308.72 3160
5309.41 3048
5310.10 2995
5310.78 2987
5311.47 3015
5312.16 3199
5312.85 3377
5313.54 3440
5314.22 3593
5314.91 3694
5315.60 3845
5316.29 3913
5316.98 3890
5317.66 3902
5318.35 3724
5319.04 3598
5319.73 3530
5320.42 3491
5321.11 3579
5321.80 3365
5322.48 3301
5323.17 3139
5323.86 2946
5324.55 2996
5325.24 2880
5325.93 2793
5326.62 2782
5327.30 2780
5327.99 2709
5328.68 2724
5329.37 2767
5330.06 2794
5330.75 2739
5331.44 2656
5332.13 2742
5332.82 2711
5333.51 2603
5334.20 2729
5334.88 2800
5335.57 2762
5336.26 2622
5336.95 2643
5337.64 2613
5338.33 2619
5339.02 2601
5339.71 2729
5340.40 2679
5341.09 2725
5341.78 2764
5342.47 2812
5343.16 2805
5343.85 2826
5344.54 2866
5345.23 2874
5345.92 2963
5346.61 3007
5347.30 3144
5347.99 3326
5348.68 3561
5349.37 3830
5350.06 4096
5350.75 4351
5351.44 4477
5352.13 4441
5352.82 4354
5353.51 4292
5354.20 4053
5354.90 3879
5355.59 3611
5356.28 3406
5356.97 3179
5357.66 3037
5358.35 2984
5359.04 2844
5359.73 2773
5360.42 2748
5361.11 2757
5361.80 2778
5362.49 2805
5363.19 2731
5363.88 2726
5364.57 2686
5365.26 2709
5365.95 2705
5366.64 2531
5367.33 2419
5368.03 2437
5368.72 2362
5369.41 2417
5370.10 2351
5370.79 2380
5371.48 2340
5372.18 2360
5372.87 2390
5373.56 2347
5374.25 2307
5374.94 2345
5375.63 2416
5376.33 2346
5377.02 2438
5377.71 2503
5378.40 2472
5379.10 2476
5379.79 2519
5380.48 2484
5381.17 2456
5381.86 2449
5382.56 2456
5383.25 2441
5383.94 2452
5384.63 2346
5385.33 2361
5386.02 2417
5386.71 2507
5387.40 2512
5388.10 2596
5388.79 2630
5389.48 2732
5390.18 2728
5390.87 2761
5391.56 2763
5392.26 2837
5392.95 2707
5393.64 2618
5394.33 2659
5395.03 2682
5395.72 2580
5396.41 2505
5397.11 2498
5397.80 2474
5398.49 2429
5399.19 2401
5399.88 2409
5400.58 2368
5401.27 2369
5401.96 2440
5402.66 2513
5403.35 2417
5404.04 2436
5404.74 2451
5405.43 2425
5406.13 2441
5406.82 2499
5407.51 2410
5408.21 2403
5408.90 2477
5409.60 2425
5410.29 2478
5410.98 2554
5411.68 2542
5412.37 2478
5413.07 2547
5413.76 2453
5414.46 2484
5415.15 2517
5415.84 2409
5416.54 2467
5417.23 2450
5417.93 2499
5418.62 2516
5419.32 2572
5420.01 2536
5420.71 2547
5421.40 2531
5422.10 2507
5422.79 2476
5423.49 2455
5424.18 2461
5424.88 2524
5425.57 2574
5426.27 2453
5426.96 2424
5427.66 2452
5428.35 2535
5429.05 2601
5429.74 2505
5430.44 2541
5431.14 2516
5431.83 2406
5432.53 2428
5433.22 2519
5433.92 2561
5434.61 2526
5435.31 2578
5436.01 2565
5436.70 2432
5437.40 2452
5438.09 2492
5438.79 2438
5439.49 2469
5440.18 2545
5440.88 2599
5441.57 2618
5442.27 2616
5442.97 2593
5443.66 2695
5444.36 2779
5445.06 2994
5445.75 3235
5446.45 3410
5447.15 3602
5447.84 3676
5448.54 3871
5449.24 3810
5449.93 3820
5450.63 3764
5451.33 3555
5452.02 3327
5452.72 3274
5453.42 3333
5454.11 3120
5454.81 3032
5455.51 2942
5456.20 2935
5456.90 2843
5457.60 2767
5458.30 2816
5458.99 2826
5459.69 2867
5460.39 2859
5461.09 2822
5461.78 2909
5462.48 2997
5463.18 3083
5463.88 3246
5464.57 3134
5465.27 3071
5465.97 3013
5466.67 2935
5467.36 2989
5468.06 2973
5468.76 2858
5469.46 2908
5470.16 2919
5470.85 2900
5471.55 2979
5472.25 2972
5472.95 3134
5473.65 3050
5474.35 3019
5475.04 3085
5475.74 3212
5476.44 3194
5477.14 3221
5477.84 3257
5478.54 3436
5479.23 3556
5479.93 3669
5480.63 4026
5481.33 4143
5482.03 4353
5482.73 4247
5483.43 4065
5484.13 3969
5484.83 3811
5485.52 3647
5486.22 3586
5486.92 3528
5487.62 3477
5488.32 3387
5489.02 3465
5489.72 3510
5490.42 3419
5491.12 3452
5491.82 3367
5492.52 3608
5493.22 3688
5493.92 3831
5494.62 3770
5495.31 3831
5496.01 3728
5496.71 3806
5497.41 3871
5498.11 3947
5498.81 4284
5499.51 4749
5500.21 5172
5500.91 5634
5501.61 6006
5502.31 6312
5503.01 6360
5503.71 6082
5504.41 5618
5505.11 5202
5505.81 4697
5506.51 4246
5507.22 3886
5507.92 3701
5508.62 3671
5509.32 3589
5510.02 3436
5510.72 3460
5511.42 3397
5512.12 3368
5512.82 3534
5513.52 3372
5514.22 3450
5514.92 3463
5515.62 3383
5516.32 3540
5517.03 3552
5517.73 3483
5518.43 3572
5519.13 3668
5519.83 3779
5520.53 3830
5521.23 3857
5521.93 3827
5522.63 3827
5523.34 3779
5524.04 3694
5524.74 3518
5525.44 3381
5526.14 3197
5526.84 3077
5527.55 2969
5528.25 2964
5528.95 2818
5529.65 2900
5530.35 2759
5531.05 2792
5531.76 2865
5532.46 2843
5533.16 2899
5533.86 2765
5534.56 2847
5535.27 2847
5535.97 2884
5536.67 2956
5537.37 2912
5538.08 2885
5538.78 2951
5539.48 2971
5540.18 3014
5540.89 2970
5541.59 2975
5542.29 2953
5542.99 3002
5543.70 2898
5544.40 2939
5545.10 3024
5545.80 2936
5546.51 3045
5547.21 3068
5547.91 3112
5548.62 3089
5549.32 3099
5550.02 3095
5550.73 2917
5551.43 2912
5552.13 2894
5552.84 2843
5553.54 2658
5554.24 2756
5554.95 2654
5555.65 2673
5556.35 2664
5557.06 2621
5557.76 2674
5558.46 2700
5559.17 2703
5559.87 2689
5560.57 2705
5561.28 2710
5561.98 2826
5562.69 2857
5563.39 2809
5564.09 2771
5564.80 2979
5565.50 2876
5566.21 2832
5566.91 2873
5567.61 2977
5568.32 2843
5569.02 2765
5569.73 2764
5570.43 2687
5571.14 2666
5571.84 2643
5572.54 2642
5573.25 2670
5573.95 2681
5574.66 2749
5575.36 2736
5576.07 2730
5576.77 2745
5577.48 2774
5578.18 2779
5578.89 2707
5579.59 2711
5580.30 2657
5581.00 2627
5581.71 2559
5582.41 2497
5583.12 2523
5583.82 2527
5584.53 2551
5585.23 2463
5585.94 2481
5586.64 2459
5587.35 2575
5588.06 2440
5588.76 2483
5589.47 2467
5590.17 2468
5590.88 2404
5591.58 2488
5592.29 2422
5592.99 2399
5593.70 2440
5594.41 2413
5595.11 2329
5595.82 2385
5596.52 2443
5597.23 2453
5597.94 2435
5598.64 2331
5599.35 2322
5600.06 2368
5600.76 2412
5601.47 2432
5602.17 2322
5602.88 2334
5603.59 2435
5604.29 2421
5605.00 2348
5605.71 2455
5606.41 2430
5607.12 2362
5607.83 2417
5608.53 2373
5609.24 2270
5609.95 2288
5610.65 2393
5611.36 2345
5612.07 2228
5612.78 2233
5613.48 2266
5614.19 2287
5614.90 2284
5615.60 2350
5616.31 2294
5617.02 2347
5617.73 2386
5618.43 2404
5619.14 2442
5619.85 2279
5620.56 2310
5621.26 2344
5621.97 2316
5622.68 2297
5623.39 2264
5624.09 2404
5624.80 2424
5625.51 2345
5626.22 2368
5626.93 2328
5627.63 2367
5628.34 2367
5629.05 2428
5629.76 2413
5630.47 2416
5631.17 2429
5631.88 2467
5632.59 2484
5633.30 2474
5634.01 2570
5634.72 2616
5635.42 2558
5636.13 2519
5636.84 2567
5637.55 2764
5638.26 2819
5638.97 2748
5639.68 2791
5640.39 2681
5641.09 2704
5641.80 2720
5642.51 2651
5643.22 2642
5643.93 2573
5644.64 2617
5645.35 2620
5646.06 2601
5646.77 2488
5647.48 2385
5648.19 2441
5648.89 2470
5649.60 2429
5650.31 2508
5651.02 2501
5651.73 2539
5652.44 2408
5653.15 2451
5653.86 2530
5654.57 2478
5655.28 2558
5655.99 2565
5656.70 2537
5657.41 2587
5658.12 2653
5658.83 2585
5659.54 2620
5660.25 2711
5660.96 2717
5661.67 2713
5662.38 2710
5663.09 2718
5663.80 2671
5664.51 2657
5665.22 2617
5665.93 2633
5666.64 2606
5667.35 2618
5668.06 2600
5668.77 2611
5669.48 2636
5670.19 2670
5670.91 2841
5671.62 2888
5672.33 2961
5673.04 2999
5673.75 2884
5674.46 2887
5675.17 2827
5675.88 2644
5676.59 2565
5677.30 2581
5678.01 2615
5678.73 2577
5679.44 2547
5680.15 2515
5680.86 2502
5681.57 2502
5682.28 2530
5682.99 2662
5683.71 2589
5684.42 2578
5685.13 2539
5685.84 2565
5686.55 2515
5687.26 2493
5687.98 2455
5688.69 2552
5689.40 2516
5690.11 2537
5690.82 2580
5691.54 2594
5692.25 2511
5692.96 2498
5693.67 2568
5694.38 2563
5695.10 2503
5695.81 2494
5696.52 2488
5697.23 2448
5697.95 2411
5698.66 2387
5699.37 2463
5700.08 2457
5700.80 2443
5701.51 2319
5702.22 2349
5702.93 2490
5703.65 2428
5704.36 2409
5705.07 2475
5705.78 2492
5706.50 2451
5707.21 2525
5707.92 2519
5708.64 2501
5709.35 2485
5710.06 2535
5710.78 2495
5711.49 2393
5712.20 2367
5712.92 2445
5713.63 2408
5714.34 2439
5715.06 2390
5715.77 2392
5716.48 2361
5717.20 2369
5717.91 2404
5718.62 2438
5719.34 2476
5720.05 2421
5720.77 2360
5721.48 2418
5722.19 2480
5722.91 2511
5723.62 2506
5724.33 2508
5725.05 2543
5725.76 2581
5726.48 2605
5727.19 2633
5727.91 2702
5728.62 2732
5729.33 2764
5730.05 2830
5730.76 2667
5731.48 2643
5732.19 2624
5732.91 2705
5733.62 2740
5734.34 2709
5735.05 2735
5735.77 2637
5736.48 2646
5737.20 2616
5737.91 2695
5738.63 2681
5739.34 2743
5740.06 2635
5740.77 2690
5741.49 2722
5742.20 2771
5742.92 2821
5743.63 2716
5744.35 2723
5745.06 2779
5745.78 2695
5746.49 2733
5747.21 2794
5747.92 2870
5748.64 2924
5749.35 2895
5750.07 2918
5750.79 2914
5751.50 2920
5752.22 2921
5752.93 3085
5753.65 3063
5754.36 3201
5755.08 3319
5755.80 3394
5756.51 3418
5757.23 3426
5757.95 3377
5758.66 3592
5759.38 3572
5760.09 3556
5760.81 3616
5761.53 3616
5762.24 3733
5762.96 3752
5763.68 3801
5764.39 3871
5765.11 3965
5765.83 4015
5766.54 4175
5767.26 4291
5767.98 4498
5768.69 5073
5769.41 5794
5770.13 6728
5770.84 7616
5771.56 8323
5772.28 8620
5772.99 8585
5773.71 8041
5774.43 7309
5775.15 6619
5775.86 5792
5776.58 5320
5777.30 4861
5778.01 4486
5778.73 4544
5779.45 4454
5780.17 4340
5780.88 4285
5781.60 4424
5782.32 4352
5783.04 4348
5783.76 4404
5784.47 4470
5785.19 4503
5785.91 4510
5786.63 4510
5787.34 4383
5788.06 4351
5788.78 4233
5789.50 4148
5790.22 4276
5790.94 4258
5791.65 4090
5792.37 4037
5793.09 3921
5793.81 3783
5794.53 3863
5795.25 3790
5795.96 3827
5796.68 3704
5797.40 3700
5798.12 3865
5798.84 3856
5799.56 3985
5800.28 4315
5800.99 4453
5801.71 4650
5802.43 4678
5803.15 4568
5803.87 4452
5804.59 4332
5805.31 4222
5806.03 3963
5806.75 3693
5807.47 3527
5808.18 3509
5808.90 3484
5809.62 3556
5810.34 3607
5811.06 3648
5811.78 3611
5812.50 3545
5813.22 3321
5813.94 3276
5814.66 3369
5815.38 3288
5816.10 3334
5816.82 3248
5817.54 3244
5818.26 3073
5818.98 3164
5819.70 3191
5820.42 3108
5821.14 3144
5821.86 3262
5822.58 3163
5823.30 3171
5824.02 3061
5824.74 3000
5825.46 2965
5826.18 3021
5826.90 3048
5827.62 3100
5828.34 2992
5829.06 2900
5829.78 3014
5830.50 2972
5831.22 2895
5831.95 2907
5832.67 2934
5833.39 2877
5834.11 2862
5834.83 2902
5835.55 3031
5836.27 2869
5836.99 2811
5837.71 2786
5838.43 2752
5839.15 2719
5839.88 2780
5840.60 2792
5841.32 2687
5842.04 2754
5842.76 2776
5843.48 2797
5844.20 2780
5844.93 2789
5845.65 2805
5846.37 2697
5847.09 2655
5847.81 2812
5848.53 2822
5849.26 2742
5849.98 2695
5850.70 2666
5851.42 2725
5852.14 2850
5852.87 2699
5853.59 2821
5854.31 2737
5855.03 2700
5855.75 2692
5856.48 2685
5857.20 2683
5857.92 2656
5858.64 2684
5859.37 2734
5860.09 2719
5860.81 2677
5861.53 2729
5862.26 2635
5862.98 2685
5863.70 2704
5864.42 2673
5865.15 2719
5865.87 2665
5866.59 2677
5867.31 2616
5868.04 2634
5868.76 2584
5869.48 2618
5870.21 2648
5870.93 2590
5871.65 2490
5872.38 2524
5873.10 2573
5873.82 2532
5874.55 2647
5875.27 2636
5875.99 2536
5876.72 2570
5877.44 2592
5878.16 2628
5878.89 2583
5879.61 2568
5880.33 2528
5881.06 2530
5881.78 2570
5882.51 2692
5883.23 2760
5883.95 2693
5884.68 2648
5885.40 2679
5886.13 2646
5886.85 2638
5887.57 2688
5888.30 2645
5889.02 2640
5889.75 2713
5890.47 2739
5891.20 2750
5891.92 2676
5892.64 2699
5893.37 2724
5894.09 2627
5894.82 2646
5895.54 2722
5896.27 2666
5896.99 2654
5897.72 2713
5898.44 2763
5899.17 2687
5899.89 2654
5900.62 2633
5901.34 2733
5902.07 2756
5902.79 2775
5903.52 2808
5904.24 2881
5904.97 2892
5905.69 2815
5906.42 2797
5907.14 2875
5907.87 2922
5908.59 2863
5909.32 2863
5910.04 2971
5910.77 2879
5911.50 2903
5912.22 2893
5912.95 2855
5913.67 2896
5914.40 3025
5915.12 3050
5915.85 3064
5916.58 3003
5917.30 3097
5918.03 3066
5918.75 3031
5919.48 3014
5920.21 3021
5920.93 3084
5921.66 3130
5922.39 3115
5923.11 3204
5923.84 3190
5924.56 3240
5925.29 3207
5926.02 3355
5926.74 3374
5927.47 3400
5928.20 3330
5928.92 3404
5929.65 3394
5930.38 3462
5931.10 3552
5931.83 3588
5932.56 3625
5933.28 3605
5934.01 3636
5934.74 3681
5935.47 3727
5936.19 3759
5936.92 3958
5937.65 3842
5938.37 3943
5939.10 3932
5939.83 4009
5940.56 4173
5941.28 4159
5942.01 4263
5942.74 4312
5943.47 4364
5944.19 4298
5944.92 4325
5945.65 4449
5946.38 4423
5947.11 4475
5947.83 4604
5948.56 4553
5949.29 4747
5950.02 4896
5950.74 4977
5951.47 5078
5952.20 5310
5952.93 5460
5953.66 5577
5954.39 5879
5955.11 5995
5955.84 5895
5956.57 5912
5957.30 5929
5958.03 5984
5958.76 5908
5959.48 5782
5960.21 5771
5960.94 5767
5961.67 5865
5962.40 5755
5963.13 5793
5963.86 5888
5964.59 6052
5965.31 6267
5966.04 6423
5966.77 6869
5967.50 7301
5968.23 7585
5968.96 7650
5969.69 7823
5970.42 7748
5971.15 7536
5971.88 7423
5972.61 7551
5973.34 7249
5974.06 7011
5974.79 7087
5975.52 7043
5976.25 7058
5976.98 7128
5977.71 7285
5978.44 7361
5979.17 7448
5979.90 7637
5980.63 7924
5981.36 8010
5982.09 8273
5982.82 8301
5983.55 8253
5984.28 8469
5985.01 8536
5985.74 8470
5986.47 8697
5987.20 8633
5987.93 8667
5988.66 8436
5989.39 8554
5990.12 8661
5990.85 8651
5991.58 8855
5992.32 8933
5993.05 8949
5993.78 9215
5994.51 9432
5995.24 9507
5995.97 9475
5996.70 9720
5997.43 9789
5998.16 9730
5998.89 9851
5999.62 9806
6000.35 9675
6001.09 9689
6001.82 9456
6002.55 9319
6003.28 9175
6004.01 8991
6004.74 9005
6005.47 8794
6006.20 8883
6006.94 8961
6007.67 9353
6008.40 9817
6009.13 10625
6009.86 11837
6010.59 13700
6011.33 15790
6012.06 18253
6012.79 20636
6013.52 23082
6014.25 24804
6014.98 25916
6015.72 26190
6016.45 25063
6017.18 23662
6017.91 21848
6018.64 19530
6019.38 17405
6020.11 15255
6020.84 13446
6021.57 12018
6022.31 10391
6023.04 9402
6023.77 8605
6024.50 8168
6025.24 7778
6025.97 7422
6026.70 7114
6027.43 6883
6028.17 6891
6028.90 6778
6029.63 6766
6030.37 6699
6031.10 6728
6031.83 6543
6032.56 6271
6033.30 6293
6034.03 6047
6034.76 5872
6035.50 5944
6036.23 5722
6036.96 5836
6037.70 5889
6038.43 5894
6039.16 5935
6039.90 5986
6040.63 6074
6041.36 6055
6042.10 6150
6042.83 6224
6043.56 6324
6044.30 6367
6045.03 6546
6045.77 6484
6046.50 6617
6047.23 6688
6047.97 6801
6048.70 6743
6049.44 6795
6050.17 6952
6050.90 7217
6051.64 7610
6052.37 7653
6053.11 7870
6053.84 8149
6054.57 8221
6055.31 8287
6056.04 8091
6056.78 7951
6057.51 7682
6058.25 7379
6058.98 7287
6059.72 7158
6060.45 6966
6061.19 6893
6061.92 6841
6062.66 6739
6063.39 6734
6064.13 6682
6064.86 6568
6065.60 6392
6066.33 6258
6067.07 6251
6067.80 6351
6068.54 6258
6069.27 6097
6070.01 6101
6070.74 6127
6071.48 6031
6072.21 5977
6072.95 5773
6073.68 5827
6074.42 5691
6075.15 5832
6075.89 5839
6076.63 5771
6077.36 5815
6078.10 5762
6078.83 5789
6079.57 5733
6080.30 5532
6081.04 5488
6081.78 5472
6082.51 5402
6083.25 5351
6083.98 5238
6084.72 5180
6085.46 5116
6086.19 5112
6086.93 5015
6087.67 4998
6088.40 4947
6089.14 4981
6089.88 5139
6090.61 5204
6091.35 5283
6092.09 5381
6092.82 5228
6093.56 5250
6094.30 5079
6095.03 5207
6095.77 5195
6096.51 5103
6097.24 5136
6097.98 4948
6098.72 5047
6099.45 4984
6100.19 4900
6100.93 4832
6101.67 4925
6102.40 4776
6103.14 4733
6103.88 4607
6104.61 4706
6105.35 4673
6106.09 4659
6106.83 4656
6107.56 4778
6108.30 4695
6109.04 4770
6109.78 4786
6110.51 4740
6111.25 4852
6111.99 4823
6112.73 4968
6113.47 4918
6114.20 4982
6114.94 5204
6115.68 5148
6116.42 5185
6117.16 5179
6117.89 5325
6118.63 5373
6119.37 5363
6120.11 5333
6120.85 5401
6121.59 5267
6122.32 5237
6123.06 5353
6123.80 5347
6124.54 5381
6125.28 5453
6126.02 5364
6126.76 5337
6127.49 5243
6128.23 5445
6128.97 5456
6129.71 5281
6130.45 5453
6131.19 5578
6131.93 5573
6132.67 5549
6133.41 5549
6134.15 5609
6134.88 5658
6135.62 5860
6136.36 6148
6137.10 6131
6137.84 6428
6138.58 6494
6139.32 6670
6140.06 6956
6140.80 6894
6141.54 7056
6142.28 7163
6143.02 7160
6143.76 7149
6144.50 7057
6145.24 6998
6145.98 6929
6146.72 6917
6147.46 6772
6148.20 6767
6148.94 6662
6149.68 6664
6150.42 6844
6151.16 6809
6151.90 6883
6152.64 6945
6153.38 6842
6154.12 7024
6154.86 6978
6155.60 7043
6156.34 7248
6157.08 7223
6157.82 7165
6158.56 7373
6159.30 7520
6160.04 7464
6160.78 7600
6161.52 7826
6162.27 7933
6163.01 8241
6163.75 8563
6164.49 8898
6165.23 9199
6165.97 9478
6166.71 9827
6167.45 10233
6168.19 10435
6168.94 10317
6169.68 10561
6170.42 10505
6171.16 10160
6171.90 9876
6172.64 9930
6173.38 9829
6174.13 9623
6174.87 9696
6175.61 9549
6176.35 9741
6177.09 9929
6177.83 10321
6178.58 10851
6179.32 11648
6180.06 13089
6180.80 14869
6181.54 16910
6182.28 19132
6183.03 20876
6183.77 22729
6184.51 23847
6185.25 23848
6186.00 23100
6186.74 22065
6187.48 20244
6188.22 18796
6188.97 16895
6189.71 15310
6190.45 14159
6191.19 12981
6191.94 12499
6192.68 11837
6193.42 11345
6194.16 11176
6194.91 10833
6195.65 10743
6196.39 10404
6197.13 10388
6197.88 10451
6198.62 10224
6199.36 10241
6200.11 10162
6200.85 10249
6201.59 10213
6202.34 10211
6203.08 10280
6203.82 10674
6204.57 11368
6205.31 12420
6206.05 14213
6206.80 16665
6207.54 19802
6208.28 23302
6209.03 26709
6209.77 29313
6210.52 30908
6211.26 31513
6212.00 30660
6212.75 29227
6213.49 26591
6214.23 23372
6214.98 20281
6215.72 17806
6216.47 15385
6217.21 13646
6217.95 12143
6218.70 10995
6219.44 10119
6220.19 9459
6220.93 8989
6221.68 8748
6222.42 8859
6223.17 8556
6223.91 8403
6224.65 8335
6225.40 8288
6226.14 8156
6226.89 8014
6227.63 7686
6228.38 7326
6229.12 7138
6229.87 6935
6230.61 6729
6231.36 6666
6232.10 6512
6232.85 6281
6233.59 6268
6234.34 6305
6235.08 6353
6235.83 6343
6236.57 6377
6237.32 6431
6238.06 6473
6238.81 6742
6239.56 7091
6240.30 7280
6241.05 7310
6241.79 7484
6242.54 7720
6243.28 7631
6244.03 7519
6244.77 7524
6245.52 7532
6246.27 7452
6247.01 7679
6247.76 7859
6248.50 8022
6249.25 7869
6250.00 7811
6250.74 7814
6251.49 7560
6252.23 7407
6252.98 7255
6253.73 7294
6254.47 7054
6255.22 6983
6255.97 6770
6256.71 6870
6257.46 6585
6258.21 6512
6258.95 6582
6259.70 6593
6260.45 6588
6261.19 6550
6261.94 6411
6262.69 6432
6263.43 6290
6264.18 6320
6264.93 6274
6265.67 6113
6266.42 6027
6267.17 5950
6267.92 6045
6268.66 6100
6269.41 6049
6270.16 5992
6270.90 5988
6271.65 6026
6272.40 6154
6273.15 6148
6273.89 6316
6274.64 6374
6275.39 6557
6276.14 6831
6276.89 7063
6277.63 7134
6278.38 7307
6279.13 7225
6279.88 7151
6280.62 6915
6281.37 6757
6282.12 6691
6282.87 6461
6283.62 6090
6284.36 5827
6285.11 5636
6285.86 5550
6286.61 5476
6287.36 5280
6288.11 5300
6288.85 5284
6289.60 5170
6290.35 5172
6291.10 5102
6291.85 5093
6292.60 5090
6293.35 5120
6294.09 5187
6294.84 5234
6295.59 5273
6296.34 5522
6297.09 5451
6297.84 5476
6298.59 5376
6299.34 5289
6300.09 5246
6300.83 5135
6301.58 5090
6302.33 5092
6303.08 5024
6303.83 5037
6304.58 5141
6305.33 5116
6306.08 5041
6306.83 5044
6307.58 5011
6308.33 5063
6309.08 4956
6309.83 5024
6310.58 4999
6311.33 4930
6312.08 4984
6312.83 5165
6313.58 5111
6314.33 5030
6315.08 5222
6315.83 5339
6316.58 5544
6317.33 5542
6318.08 5606
6318.83 5654
6319.58 5555
6320.33 5502
6321.08 5360
6321.83 5285
6322.58 5092
6323.33 4914
6324.08 4922
6324.83 4790
6325.58 4777
6326.33 4582
6327.08 4588
6327.83 4578
6328.58 4491
6329.33 4536
6330.08 4511
6330.84 4463
6331.59 4503
6332.34 4403
6333.09 4387
6333.84 4245
6334.59 4269
6335.34 4309
6336.09 4235
6336.84 4303
6337.60 4265
6338.35 4190
6339.10 4132
6339.85 4185
6340.60 4165
6341.35 4186
6342.10 4316
6342.86 4268
6343.61 4278
6344.36 4134
6345.11 4201
6345.86 4188
6346.61 4147
6347.37 4155
6348.12 4332
6348.87 4301
6349.62 4339
6350.37 4379
6351.13 4449
6351.88 4568
6352.63 4615
6353.38 4719
6354.14 4781
6354.89 4812
6355.64 4852
6356.39 4977
6357.14 4737
6357.90 4645
6358.65 4523
6359.40 4503
6360.16 4458
6360.91 4488
6361.66 4432
6362.41 4478
6363.17 4367
6363.92 4240
6364.67 4231
6365.42 4404
6366.18 4405
6366.93 4438
6367.68 4569
6368.44 4522
6369.19 4432
6369.94 4553
6370.70 4602
6371.45 4539
6372.20 4483
6372.96 4335
6373.71 4244
6374.46 4285
6375.22 4282
6375.97 4220
6376.72 4208
6377.48 4260
6378.23 4312
6378.99 4182
6379.74 4271
6380.49 4357
6381.25 4275
6382.00 4213
6382.75 4274
6383.51 4320
6384.26 4228
6385.02 4215
6385.77 4135
6386.53 4153
6387.28 4073
6388.03 4138
6388.79 4197
6389.54 4076
6390.30 4050
6391.05 4108
6391.81 4082
6392.56 4046
6393.31 3975
6394.07 3980
6394.82 4055
6395.58 4020
6396.33 4169
6397.09 4197
6397.84 4112
6398.60 3986
6399.35 3994
6400.11 4004
6400.86 4110
6401.62 4053
6402.37 3881
6403.13 3890
6403.88 3868
6404.64 3795
6405.39 3793
6406.15 3774
6406.90 3678
6407.66 3850
6408.42 3885
6409.17 3866
6409.93 3819
6410.68 3757
6411.44 3846
6412.19 3735
6412.95 3734
6413.71 3830
6414.46 3836
6415.22 3702
6415.97 3700
6416.73 3734
6417.48 3965
6418.24 3865
6419.00 3759
6419.75 3771
6420.51 3884
6421.27 3900
6422.02 3776
6422.78 3732
6423.53 3716
6424.29 3712
6425.05 3724
6425.80 3794
6426.56 3731
6427.32 3742
6428.07 3783
6428.83 3760
6429.59 3724
6430.34 3804
6431.10 3818
6431.86 3819
6432.61 3867
6433.37 3848
6434.13 3869
6434.89 3911
6435.64 4071
6436.40 3995
6437.16 4004
6437.91 3998
6438.67 4024
6439.43 4138
6440.19 4132
6440.94 4071
6441.70 4145
6442.46 4120
6443.22 4138
6443.97 4233
6444.73 4282
6445.49 4266
6446.25 4225
6447.00 4259
6447.76 4307
6448.52 4289
6449.28 4330
6450.04 4267
6450.79 4338
6451.55 4366
6452.31 4366
6453.07 4425
6453.83 4456
6454.58 4480
6455.34 4614
6456.10 4621
6456.86 4651
6457.62 4665
6458.38 4636
6459.13 4678
6459.89 4687
6460.65 4660
6461.41 4722
6462.17 4795
6462.93 4791
6463.69 4929
6464.44 4928
6465.20 4966
6465.96 5083
6466.72 5210
6467.48 5228
6468.24 5191
6469.00 5203
6469.76 5083
6470.52 5319
6471.28 5306
6472.03 5219
6472.79 5201
6473.55 5125
6474.31 5275
6475.07 5310
6475.83 5255
6476.59 5340
6477.35 5379
6478.11 5378
6478.87 5417
6479.63 5446
6480.39 5594
6481.15 5838
6481.91 5837
6482.67 5896
6483.43 5844
6484.19 5898
6484.95 5962
6485.71 6312
6486.47 6218
6487.23 6201
6487.99 6265
6488.75 6400
6489.51 6331
6490.27 6546
6491.03 6684
6491.79 6876
6492.55 7100
6493.31 7000
6494.07 6967
6494.83 7280
6495.59 7321
6496.35 7253
6497.11 7277
6497.87 7163
6498.64 7193
6499.40 7142
6500.16 7106
6500.92 7234
6501.68 7299
6502.44 7387
6503.20 7613
6503.96 8114
6504.72 8933
6505.48 10366
6506.25 12660
6507.01 15347
6507.77 18452
6508.53 21397
6509.29 23783
6510.05 25123
6510.81 25484
6511.57 24675
6512.34 23099
6513.10 20949
6513.86 18699
6514.62 16387
6515.38 14313
6516.15 12688
6516.91 11534
6517.67 10534
6518.43 9726
6519.19 9197
6519.95 8767
6520.72 8565
6521.48 8402
6522.24 8105
6523.00 8127
6523.77 8016
6524.53 8114
6525.29 8077
6526.05 8302
6526.81 8441
6527.58 8489
6528.34 8836
6529.10 9089
6529.86 9073
6530.63 8909
6531.39 9093
6532.15 9179
6532.92 9420
6533.68 10156
6534.44 11106
6535.20 12573
6535.97 14006
6536.73 15591
6537.49 16873
6538.26 17415
6539.02 17393
6539.78 16844
6540.55 15697
6541.31 14295
6542.07 13053
6542.84 11836
6543.60 10835
6544.36 10043
6545.13 9563
6545.89 8965
6546.65 8613
6547.42 8639
6548.18 8446
6548.94 8342
6549.71 8217
6550.47 8056
6551.24 7938
6552.00 7631
6552.76 7639
6553.53 7461
6554.29 7422
6555.06 7432
6555.82 7291
6556.58 7214
6557.35 7229
6558.11 7080
6558.88 6999
6559.64 7086
6560.41 7158
6561.17 7134
6561.93 7146
6562.70 7372
6563.46 7374
6564.23 7461
6564.99 7470
6565.76 7588
6566.52 7701
6567.29 7490
6568.05 7579
6568.82 7615
6569.58 7625
6570.35 7595
6571.11 7705
6571.88 7722
6572.64 7729
6573.41 7884
6574.17 8053
6574.94 8141
6575.70 8293
6576.47 8247
6577.23 8277
6578.00 8249
6578.76 8204
6579.53 8298
6580.29 8373
6581.06 8386
6581.83 8384
6582.59 8422
6583.36 8521
6584.12 8690
6584.89 8619
6585.65 8673
6586.42 8591
6587.19 8535
6587.95 8422
6588.72 8247
6589.48 8322
6590.25 8411
6591.02 8432
6591.78 8514
6592.55 8888
6593.32 9305
6594.08 9725
6594.85 9961
6595.61 10404
6596.38 10933
6597.15 10801
6597.91 10782
6598.68 10597
6599.45 10249
6600.21 10117
6600.98 9671
6601.75 9159
6602.51 8918
6603.28 8336
6604.05 8040
6604.82 7784
6605.58 7479
6606.35 7371
6607.12 7305
6607.88 7167
6608.65 7236
6609.42 7329
6610.19 7180
6610.95 7326
6611.72 7287
6612.49 7297
6613.25 7189
6614.02 7037
6614.79 6955
6615.56 6801
6616.32 6825
6617.09 6685
6617.86 6756
6618.63 6863
6619.40 6796
6620.16 7021
6620.93 7184
6621.70 7370
6622.47 7569
6623.24 7939
6624.00 8168
6624.77 8252
6625.54 8269
6626.31 8191
6627.08 7942
6627.84 7724
6628.61 7448
6629.38 7384
6630.15 7301
6630.92 7120
6631.69 7043
6632.46 6973
6633.22 7090
6633.99 7275
6634.76 7471
6635.53 7827
6636.30 7866
6637.07 8180
6637.84 8383
6638.61 8282
6639.37 8325
6640.14 8343
6640.91 8558
6641.68 8626
6642.45 8658
6643.22 8767
6643.99 8739
6644.76 8534
6645.53 8348
6646.30 8119
6647.07 7637
6647.84 7208
6648.61 7127
6649.37 6838
6650.14 6520
6650.91 6292
6651.68 6080
6652.45 5978
6653.22 5834
6653.99 5822
6654.76 5751
6655.53 5754
6656.30 5772
6657.07 5702
6657.84 5698
6658.61 5652
6659.38 5567
6660.15 5484
6660.92 5548
6661.69 5470
6662.46 5461
6663.23 5445
6664.00 5355
6664.77 5391
6665.55 5571
6666.32 5479
6667.09 5364
6667.86 5333
6668.63 5284
6669.40 5483
6670.17 5431
6670.94 5512
6671.71 5465
6672.48 5604
6673.25 5693
6674.02 5670
6674.79 5728
6675.57 5825
6676.34 5798
6677.11 5761
6677.88 5710
6678.65 5750
6679.42 5825
6680.19 5820
6680.96 5775
6681.74 5820
6682.51 5903
6683.28 5819
6684.05 5955
6684.82 6108
6685.59 6173
6686.37 6128
6687.14 6314
6687.91 6227
6688.68 6211
6689.45 6146
6690.22 5892
6691.00 5721
6691.77 5547
6692.54 5460
6693.31 5328
6694.08 5119
6694.86 5002
6695.63 4879
6696.40 4854
6697.17 4854
6697.95 4808
6698.72 4784
6699.49 4672
6700.26 4645
6701.04 4796
6701.81 4690
6702.58 4811
6703.35 4697
6704.13 4638
6704.90 4695
6705.67 4524
6706.44 4531
6707.22 4522
6707.99 4534
6708.76 4533
6709.54 4493
6710.31 4461
6711.08 4500
6711.86 4516
6712.63 4474
6713.40 4374
6714.17 4406
6714.95 4318
6715.72 4313
6716.50 4241
6717.27 4188
6718.04 4248
6718.82 4177
6719.59 4109
6720.36 4119
6721.14 4078
6721.91 4204
6722.68 4196
6723.46 4243
6724.23 4193
6725.01 4141
6725.78 4119
6726.55 4115
6727.33 4066
6728.10 4076
6728.88 4086
6729.65 4062
6730.42 4014
6731.20 4096
6731.97 4052
6732.75 3996
6733.52 4018
6734.30 4091
6735.07 4099
6735.84 4075
6736.62 4166
6737.39 4140
6738.17 4184
6738.94 4097
6739.72 4073
6740.49 4068
6741.27 4137
6742.04 4144
6742.82 4205
6743.59 4293
6744.37 4216
6745.14 4242
6745.92 4235
6746.69 4327
6747.47 4327
6748.24 4210
6749.02 4231
6749.79 4364
6750.57 4450
6751.34 4591
6752.12 4590
6752.90 4742
6753.67 4815
6754.45 4822
6755.22 4807
6756.00 4821
6756.77 4739
6757.55 4779
6758.33 4682
6759.10 4650
6759.88 4660
6760.65 4431
6761.43 4450
6762.20 4489
6762.98 4501
6763.76 4363
6764.53 4307
6765.31 4280
6766.09 4313
6766.86 4395
6767.64 4387
6768.41 4314
6769.19 4294
6769.97 4247
6770.74 4185
6771.52 4264
6772.30 4298
6773.07 4219
6773.85 4120
6774.63 4106
6775.40 4101
6776.18 3985
6776.96 4065
6777.74 4002
6778.51 3958
6779.29 3938
6780.07 3879
6780.84 3967
6781.62 3913
6782.40 3939
6783.17 3955
6783.95 3950
6784.73 3881
6785.51 3913
6786.28 3838
6787.06 3802
6787.84 3911
6788.62 3854
6789.39 3804
6790.17 3811
6790.95 3810
6791.73 3800
6792.51 3703
6793.28 3745
6794.06 3717
6794.84 3730
6795.62 3723
6796.39 3784
6797.17 3797
6797.95 3766
6798.73 3782
6799.51 3808
6800.29 3773
6801.06 3731
6801.84 3852
6802.62 3786
6803.40 3702
6804.18 3769
6804.96 3816
6805.73 3867
6806.51 3834
6807.29 3796
6808.07 3731
6808.85 3740
6809.63 3858
6810.41 3772
6811.18 3756
6811.96 3710
6812.74 3738
6813.52 3747
6814.30 3762
6815.08 3760
6815.86 3790
6816.64 3778
6817.42 3753
6818.20 3710
6818.98 3838
6819.76 3792
6820.53 3904
6821.31 3893
6822.09 3705
6822.87 3772
6823.65 3775
6824.43 3903
6825.21 3857
6825.99 3827
6826.77 3865
6827.55 3788
6828.33 3825
6829.11 3752
6829.89 3703
6830.67 3792
6831.45 3792
6832.23 3771
6833.01 3799
6833.79 3783
6834.57 3869
6835.35 4195
6836.13 4509
6836.91 4858
6837.69 5339
6838.47 5731
6839.25 6216
6840.03 6581
6840.81 6977
6841.59 6968
6842.37 6736
6843.16 6505
6843.94 5996
6844.72 5738
6845.50 5408
6846.28 5151
6847.06 5035
6847.84 4980
6848.62 5108
6849.40 5206
6850.18 5495
6850.96 5745
6851.75 6083
6852.53 6274
6853.31 6259
6854.09 6215
6854.87 5876
6855.65 5763
6856.43 5584
6857.22 5214
6858.00 4903
6858.78 4773
6859.56 4565
6860.34 4431
6861.12 4323
6861.90 4154
6862.69 4172
6863.47 4169
6864.25 4119
6865.03 4206
6865.81 4173
6866.60 4232
6867.38 4246
6868.16 4223
6868.94 4358
6869.72 4292
6870.51 4338
6871.29 4350
6872.07 4307
6872.85 4281
6873.64 4296
6874.42 4371
6875.20 4415
6875.98 4466
6876.77 4515
6877.55 4684
6878.33 4747
6879.11 4796
6879.90 4898
6880.68 4895
6881.46 5042
6882.25 5249
6883.03 5357
6883.81 5368
6884.59 5236
6885.38 5347
6886.16 5670
6886.94 5839
6887.73 6003
6888.51 6355
6889.29 6850
6890.08 7037
6890.86 7186
6891.64 7073
6892.43 6877
6893.21 6705
6893.99 6377
6894.78 6062
6895.56 5859
6896.35 5677
6897.13 5579
6897.91 5373
6898.70 5470
6899.48 5383
6900.26 5352
6901.05 5401
6901.83 5443
6902.62 5397
6903.40 5252
6904.18 5306
6904.97 5405
6905.75 5306
6906.54 5235
6907.32 5215
6908.11 5323
6908.89 5235
6909.67 5272
6910.46 5023
6911.24 5059
6912.03 5138
6912.81 5150
6913.60 4994
6914.38 4980
6915.17 5172
6915.95 5129
6916.74 5251
6917.52 5189
6918.31 5110
6919.09 5039
6919.88 5141
6920.66 5105
6921.45 5141
6922.23 5219
6923.02 5311
6923.80 5373
6924.59 5421
6925.37 5335
6926.16 5395
6926.94 5486
6927.73 5414
6928.51 5499
6929.30 5553
6930.09 5579
6930.87 5608
6931.66 5676
6932.44 5682
6933.23 5847
6934.01 5794
6934.80 5625
6935.59 5718
6936.37 5920
6937.16 6013
6937.94 6148
6938.73 6267
6939.52 6593
6940.30 6827
6941.09 7083
6941.88 7364
6942.66 7708
6943.45 7903
6944.23 8030
6945.02 8166
6945.81 8321
6946.59 8417
6947.38 8434
6948.17 8502
6948.95 8546
6949.74 8520
6950.53 8497
6951.31 8465
6952.10 8228
6952.89 8222
6953.67 8052
6954.46 7803
6955.25 7737
6956.04 7715
6956.82 7605
6957.61 7552
6958.40 7498
6959.18 7436
6959.97 7563
6960.76 7603
6961.55 7648
6962.33 7707
6963.12 7896
6963.91 7970
6964.70 8226
6965.48 8535
6966.27 8691
6967.06 9088
6967.85 9373
6968.63 9781
6969.42 10101
6970.21 10523
6971.00 10497
6971.79 10620
6972.57 10818
6973.36 10721
6974.15 10740
6974.94 10871
6975.73 10749
6976.52 10708
6977.30 11103
6978.09 11238
6978.88 11535
6979.67 12196
6980.46 13133
6981.25 14240
6982.03 15956
6982.82 18522
6983.61 21512
6984.40 24967
6985.19 29171
6985.98 33058
6986.77 36201
6987.55 38194
6988.34 38414
6989.13 37033
6989.92 34506
6990.71 31492
6991.50 27718
6992.29 24101
6993.08 20967
6993.87 18131
6994.66 15667
6995.45 13772
6996.24 12051
6997.02 10833
6997.81 9902
6998.60 9186
6999.39 8751
7000.18 8281
7000.97 8006
7001.76 7832
7002.55 7639
7003.34 7407
7004.13 7346
7004.92 7131
7005.71 6668
7006.50 6422
7007.29 6384
7008.08 6183
7008.87 6041
7009.66 5968
7010.45 6086
7011.24 6145
7012.03 6094
7012.82 6344
7013.61 6480
7014.40 6809
7015.19 6962
7015.98 7100
7016.77 6947
7017.56 6714
7018.35 6709
7019.15 6616
7019.94 6623
7020.73 6501
7021.52 6644
7022.31 6866
7023.10 6955
7023.89 7135
7024.68 7256
7025.47 7484
7026.26 7649
7027.05 7558
7027.85 7607
7028.64 7580
7029.43 7376
7030.22 7157
7031.01 6979
7031.80 6680
7032.59 6517
7033.38 6423
7034.18 6230
7034.97 6085
7035.76 5955
7036.55 6010
7037.34 5894
7038.13 6031
7038.93 5847
7039.72 6039
7040.51 5997
7041.30 5904
7042.09 5986
7042.89 6002
7043.68 6032
7044.47 5979
7045.26 6024
7046.05 6050
7046.85 6099
7047.64 6167
7048.43 6289
7049.22 6377
7050.01 6437
7050.81 6516
7051.60 6611
7052.39 6724
7053.18 6626
7053.98 6593
7054.77 6394
7055.56 6265
7056.36 6140
7057.15 5908
7057.94 5862
7058.73 5764
7059.53 5793
7060.32 5780
7061.11 5704
7061.91 5689
7062.70 5549
7063.49 5658
7064.29 5530
7065.08 5565
7065.87 5598
7066.66 5543
7067.46 5457
7068.25 5380
7069.04 5235
7069.84 5226
7070.63 5150
7071.43 5130
7072.22 5089
7073.01 4905
7073.81 4760
7074.60 4837
7075.39 4738
7076.19 4649
7076.98 4594
7077.78 4633
7078.57 4622
7079.36 4512
7080.16 4448
7080.95 4569
7081.75 4470
7082.54 4485
7083.33 4389
7084.13 4319
7084.92 4400
7085.72 4634
7086.51 4626
7087.31 4620
7088.10 4679
7088.90 4773
7089.69 4762
7090.48 4657
7091.28 4757
7092.07 4676
7092.87 4694
7093.66 4412
7094.46 4335
7095.25 4261
7096.05 4110
7096.84 4075
7097.64 3972
7098.43 3965
7099.23 3856
7100.02 4032
7100.82 3998
7101.61 3906
7102.41 3785
7103.20 3747
7104.00 3774
7104.80 3798
7105.59 3695
7106.39 3628
7107.18 3651
7107.98 3627
7108.77 3607
7109.57 3581
7110.36 3466
7111.16 3447
7111.96 3515
7112.75 3580
7113.55 3460
7114.34 3449
7115.14 3454
7115.94 3492
7116.73 3418
7117.53 3487
7118.32 3640
7119.12 3453
7119.92 3575
7120.71 3575
7121.51 3538
7122.31 3478
7123.10 3392
7123.90 3420
7124.70 3471
7125.49 3472
7126.29 3430
7127.09 3487
7127.88 3502
7128.68 3506
7129.48 3522
7130.27 3593
7131.07 3593
7131.87 3563
7132.66 3695
7133.46 3644
7134.26 3649
7135.06 3566
7135.85 3529
7136.65 3436
7137.45 3490
7138.24 3509
7139.04 3394
7139.84 3334
7140.64 3341
7141.43 3318
7142.23 3323
7143.03 3275
7143.83 3229
7144.62 3272
7145.42 3249
7146.22 3349
7147.02 3254
7147.82 3242
7148.61 3289
7149.41 3196
7150.21 3129
7151.01 3130
7151.81 3083
7152.60 3144
7153.40 3188
7154.20 3197
7155.00 3157
7155.80 3241
7156.59 3234
7157.39 3262
7158.19 3258
7158.99 3296
7159.79 3257
7160.59 3314
7161.39 3305
7162.18 3175
7162.98 3209
7163.78 3146
7164.58 3254
7165.38 3185
7166.18 3214
7166.98 3238
7167.78 3199
7168.57 3063
7169.37 3105
7170.17 3117
7170.97 3138
7171.77 3098
7172.57 3007
7173.37 3044
7174.17 2993
7174.97 2887
7175.77 2923
7176.57 2915
7177.37 2990
7178.17 2971
7178.97 2961
7179.77 2977
7180.56 2985
7181.36 3032
7182.16 3078
7182.96 3106
7183.76 3158
7184.56 3124
7185.36 3187
7186.16 3102
7186.96 2981
7187.76 3090
7188.56 2988
7189.36 2854
7190.16 2821
7190.96 2884
7191.76 2861
7192.57 2803
7193.37 2815
7194.17 2725
7194.97 2848
7195.77 2777
7196.57 2801
7197.37 2870
7198.17 2864
7198.97 2901
7199.77 2842
7200.57 2872
7201.37 2888
7202.17 2919
7202.97 2947
7203.77 2964
7204.58 2891
7205.38 3003
7206.18 2938
7206.98 2854
7207.78 2882
7208.58 2914
7209.38 2903
7210.18 2874
7210.99 2856
7211.79 2909
7212.59 2881
7213.39 2899
7214.19 3028
7214.99 2937
7215.79 2957
7216.60 2965
7217.40 3006
7218.20 3039
7219.00 2991
7219.80 3046
7220.60 3051
7221.41 3000
7222.21 3058
7223.01 3072
7223.81 3018
7224.62 3113
7225.42 3034
7226.22 3032
7227.02 3047
7227.82 3114
7228.63 3054
7229.43 3126
7230.23 3149
7231.03 3115
7231.84 3176
7232.64 3269
7233.44 3366
7234.24 3388
7235.05 3511
7235.85 3698
7236.65 3877
7237.45 4150
7238.26 4279
7239.06 4316
7239.86 4260
7240.67 4155
7241.47 4099
7242.27 3990
7243.08 3717
7243.88 3692
7244.68 3646
7245.49 3411
7246.29 3422
7247.09 3524
7247.90 3404
7248.70 3326
7249.50 3480
7250.31 3449
7251.11 3440
7251.91 3402
7252.72 3422
7253.52 3498
7254.32 3381
7255.13 3322
7255.93 3395
7256.74 3485
7257.54 3444
7258.34 3533
7259.15 3565
7259.95 3536
7260.76 3522
7261.56 3490
7262.36 3568
7263.17 3651
7263.97 3716
7264.78 3756
7265.58 3776
7266.39 3786
7267.19 3796
7268.00 3800
7268.80 3789
7269.60 3764
7270.41 3672
7271.21 3727
7272.02 3788
7272.82 3679
7273.63 3797
7274.43 3733
7275.24 3793
7276.04 3854
7276.85 3800
7277.65 3882
7278.46 3840
7279.26 3953
7280.07 4016
7280.87 4234
7281.68 4436
7282.48 4681
7283.29 4951
7284.09 5332
7284.90 5735
7285.71 5965
7286.51 6043
7287.32 6073
7288.12 5952
7288.93 5788
7289.73 5551
7290.54 5172
7291.35 5184
7292.15 4833
7292.96 4591
7293.76 4405
7294.57 4344
7295.38 4103
7296.18 4154
7296.99 4170
7297.79 4083
7298.60 4071
7299.41 4083
7300.21 4155
7301.02 4055
7301.82 4103
7302.63 4135
7303.44 4166
7304.24 4187
7305.05 4196
7305.86 4339
7306.66 4374
7307.47 4462
7308.28 4631
7309.08 4612
7309.89 4803
7310.70 4996
7311.50 5047
7312.31 5253
7313.12 5327
7313.93 5250
7314.73 5398
7315.54 5181
7316.35 5162
7317.15 5316
7317.96 5260
7318.77 5494
7319.58 5713
7320.38 6038
7321.19 6338
7322.00 6706
7322.81 6847
7323.61 6935
7324.42 6817
7325.23 6608
7326.04 6393
7326.84 5993
7327.65 5764
7328.46 5637
7329.27 5293
7330.08 5056
7330.88 4811
7331.69 4664
7332.50 4646
7333.31 4540
7334.12 4523
7334.92 4469
7335.73 4413
7336.54 4524
7337.35 4595
7338.16 4577
7338.97 4730
7339.78 4726
7340.58 4925
7341.39 4955
7342.20 5181
7343.01 5141
7343.82 5040
7344.63 5019
7345.44 5059
7346.24 4853
7347.05 4822
7347.86 4664
7348.67 4612
7349.48 4533
7350.29 4521
7351.10 4433
7351.91 4403
7352.72 4480
7353.53 4391
7354.34 4456
7355.14 4505
7355.95 4425
7356.76 4517
7357.57 4639
7358.38 4687
7359.19 4919
7360.00 5126
7360.81 5287
7361.62 5540
7362.43 5697
7363.24 5692
7364.05 5881
7364.86 5697
7365.67 5533
7366.48 5544
7367.29 5368
7368.10 5346
7368.91 5177
7369.72 5062
7370.53 4827
7371.34 4747
7372.15 4694
7372.96 4489
7373.77 4474
7374.58 4493
7375.39 4658
7376.20 4505
7377.01 4564
7377.82 4707
7378.63 4867
7379.44 4940
7380.26 5332
7381.07 5523
7381.88 5745
7382.69 5823
7383.50 6099
7384.31 6215
7385.12 6094
7385.93 5951
7386.74 5751
7387.55 5609
7388.36 5300
7389.18 5056
7389.99 4870
7390.80 4686
7391.61 4569
7392.42 4268
7393.23 4107
7394.04 4109
7394.86 4058
7395.67 3973
7396.48 3873
7397.29 3805
7398.10 3892
7398.91 3913
7399.73 4072
7400.54 3991
7401.35 4038
7402.16 4093
7402.97 4122
7403.79 4145
7404.60 4107
7405.41 4017
7406.22 4011
7407.03 3987
7407.85 3973
7408.66 3875
7409.47 3886
7410.28 3943
7411.10 3864
7411.91 3676
7412.72 3720
7413.53 3707
7414.35 3537
7415.16 3426
7415.97 3310
7416.78 3320
7417.60 3317
7418.41 3297
7419.22 3300
7420.03 3266
7420.85 3263
7421.66 3197
7422.47 3179
7423.29 3096
7424.10 3165
7424.91 3119
7425.73 3148
7426.54 3069
7427.35 3076
7428.17 3041
7428.98 3095
7429.79 2952
7430.61 2994
7431.42 2886
7432.23 2901
7433.05 2940
7433.86 2883
7434.67 3028
7435.49 3004
7436.30 2936
7437.12 2866
7437.93 2975
7438.74 3065
7439.56 2975
7440.37 2941
7441.18 2948
7442.00 2907
7442.81 2948
7443.63 2949
7444.44 2934
7445.26 2822
7446.07 2817
7446.88 2869
7447.70 2872
7448.51 2853
7449.33 2831
7450.14 2843
7450.96 2763
7451.77 2848
7452.59 2804
7453.40 2776
7454.22 2746
7455.03 2739
7455.85 2678
7456.66 2732
7457.47 2728
7458.29 2713
7459.10 2683
7459.92 2664
7460.74 2667
7461.55 2702
7462.37 2687
7463.18 2679
7464.00 2688
7464.81 2712
7465.63 2750
7466.44 2783
7467.26 2719
7468.07 2793
7468.89 2799
7469.70 2787
7470.52 2786
7471.34 2819
7472.15 2764
7472.97 2790
7473.78 2730
7474.60 2659
7475.41 2682
7476.23 2780
7477.05 2718
7477.86 2689
7478.68 2700
7479.49 2621
7480.31 2634
7481.13 2634
7481.94 2603
7482.76 2732
7483.58 2753
7484.39 2688
7485.21 2726
7486.03 2670
7486.84 2720
7487.66 2702
7488.48 2700
7489.29 2630
7490.11 2580
7490.93 2563
7491.74 2585
7492.56 2539
7493.38 2543
7494.19 2485
7495.01 2550
7495.83 2560
7496.64 2534
7497.46 2494
7498.28 2533
7499.10 2563
7499.91 2495
7500.73 2462
7501.55 2430
7502.36 2461
7503.18 2471
7504.00 2499
7504.82 2463
7505.63 2420
7506.45 2345
7507.27 2406
7508.09 2336
7508.90 2307
7509.72 2329
7510.54 2341
7511.36 2353
7512.18 2388
7512.99 2375
7513.81 2405
7514.63 2327
7515.45 2346
7516.27 2371
7517.08 2359
7517.90 2299
7518.72 2223
7519.54 2294
7520.36 2328
7521.18 2418
7521.99 2411
7522.81 2406
7523.63 2421
7524.45 2404
7525.27 2421
7526.09 2376
7526.91 2391
7527.72 2384
7528.54 2313
7529.36 2334
7530.18 2439
7531.00 2376
7531.82 2350
7532.64 2373
7533.46 2433
7534.28 2472
7535.10 2358
7535.91 2270
7536.73 2355
7537.55 2391
7538.37 2342
7539.19 2275
7540.01 2344
7540.83 2314
7541.65 2251
7542.47 2299
7543.29 2338
7544.11 2285
7544.93 2344
7545.75 2344
7546.57 2268
7547.39 2310
7548.21 2295
7549.03 2307
7549.85 2294
7550.67 2372
7551.49 2318
7552.31 2307
7553.13 2299
7553.95 2403
7554.77 2361
7555.59 2367
7556.41 2407
7557.23 2405
7558.05 2368
7558.87 2397
7559.69 2460
7560.51 2443
7561.33 2475
7562.15 2453
7562.97 2470
7563.79 2377
7564.61 2413
7565.44 2433
7566.26 2399
7567.08 2367
7567.90 2464
7568.72 2494
7569.54 2429
7570.36 2443
7571.18 2427
7572.00 2426
7572.82 2462
7573.65 2495
7574.47 2436
7575.29 2420
7576.11 2465
7576.93 2437
7577.75 2404
7578.57 2426
7579.40 2424
7580.22 2472
7581.04 2452
7581.86 2352
7582.68 2397
7583.50 2343
7584.33 2408
7585.15 2423
7585.97 2420
7586.79 2488
7587.61 2496
7588.44 2595
7589.26 2549
7590.08 2503
7590.90 2548
7591.72 2566
7592.55 2621
7593.37 2588
7594.19 2550
7595.01 2608
7595.84 2592
7596.66 2577
7597.48 2602
7598.30 2603
7599.13 2631
7599.95 2651
7600.77 2738
7601.59 2737
7602.42 2753
7603.24 2910
7604.06 2925
7604.89 2841
7605.71 2858
7606.53 2884
7607.36 2790
7608.18 2905
7609.00 2854
7609.82 2901
7610.65 2884
7611.47 2841
7612.29 2968
7613.12 2925
7613.94 2987
7614.77 2926
7615.59 2958
7616.41 2989
7617.24 3036
7618.06 3099
7618.88 3229
7619.71 3314
7620.53 3405
7621.35 3295
7622.18 3333
7623.00 3318
7623.83 3299
7624.65 3157
7625.47 3153
7626.30 3159
7627.12 3139
7627.95 3169
7628.77 3230
7629.60 3279
7630.42 3246
7631.24 3243
7632.07 3330
7632.89 3317
7633.72 3221
7634.54 3321
7635.37 3383
7636.19 3277
7637.02 3201
7637.84 3108
7638.67 3042
7639.49 2984
7640.31 2953
7641.14 2856
7641.96 2889
7642.79 2886
7643.61 2881
7644.44 2804
7645.26 2902
7646.09 2978
7646.92 3078
7647.74 3089
7648.57 3142
7649.39 3138
7650.22 3193
7651.04 3219
7651.87 3248
7652.69 3285
7653.52 3164
7654.34 3113
7655.17 3104
7656.00 2899
7656.82 2844
7657.65 2864
7658.47 2783
7659.30 2631
7660.12 2647
7660.95 2656
7661.78 2650
7662.60 2540
7663.43 2507
7664.25 2581
7665.08 2550
7665.91 2582
7666.73 2555
7667.56 2478
7668.39 2521
7669.21 2586
7670.04 2572
7670.87 2530
7671.69 2527
7672.52 2548
7673.35 2435
7674.17 2486
7675.00 2440
7675.83 2381
7676.65 2489
7677.48 2499
7678.31 2402
7679.13 2378
7679.96 2395
7680.79 2364
7681.61 2442
7682.44 2451
7683.27 2487
7684.10 2519
7684.92 2449
7685.75 2516
7686.58 2508
7687.40 2588
7688.23 2534
7689.06 2544
7689.89 2545
7690.71 2564
7691.54 2560
7692.37 2534
7693.20 2526
7694.03 2572
7694.85 2549
7695.68 2522
7696.51 2546
7697.34 2575
7698.16 2689
7698.99 2647
7699.82 2688
7700.65 2688
7701.48 2668
7702.31 2697
7703.13 2665
7703.96 2637
7704.79 2559
7705.62 2592
7706.45 2534
7707.28 2440
7708.10 2432
7708.93 2434
7709.76 2540
7710.59 2527
7711.42 2373
7712.25 2489
7713.08 2454
7713.90 2523
7714.73 2498
7715.56 2486
7716.39 2537
7717.22 2464
7718.05 2460
7718.88 2467
7719.71 2418
7720.54 2436
7721.37 2404
7722.20 2369
7723.02 2363
7723.85 2382
7724.68 2481
7725.51 2441
7726.34 2497
7727.17 2481
7728.00 2495
7728.83 2553
7729.66 2558
7730.49 2562
7731.32 2532
7732.15 2634
7732.98 2597
7733.81 2601
7734.64 2562
7735.47 2476
7736.30 2415
7737.13 2465
7737.96 2417
7738.79 2382
7739.62 2470
7740.45 2526
7741.28 2461
7742.11 2418
7742.94 2404
7743.77 2471
7744.60 2598
7745.43 2657
7746.26 2802
7747.09 2977
7747.92 3089
7748.75 3192
7749.59 3260
7750.42 3299
7751.25 3268
7752.08 3262
7752.91 3171
7753.74 3012
7754.57 2892
7755.40 2824
7756.23 2680
7757.06 2608
7757.90 2627
7758.73 2524
7759.56 2437
7760.39 2445
7761.22 2451
7762.05 2370
7762.88 2346
7763.71 2315
7764.55 2319
7765.38 2270
7766.21 2278
7767.04 2354
7767.87 2309
7768.70 2266
7769.54 2257
7770.37 2180
7771.20 2265
7772.03 2156
7772.86 2163
7773.70 2316
7774.53 2328
7775.36 2268
7776.19 2230
7777.02 2214
7777.86 2233
7778.69 2194
7779.52 2223
7780.35 2198
7781.19 2305
7782.02 2248
7782.85 2183
7783.68 2232
7784.52 2261
7785.35 2313
7786.18 2312
7787.01 2292
7787.85 2330
7788.68 2313
7789.51 2303
7790.35 2328
7791.18 2360
7792.01 2325
7792.84 2350
7793.68 2326
7794.51 2275
7795.34 2298
7796.18 2359
7797.01 2319
7797.84 2360
7798.68 2386
7799.51 2270
7800.34 2388
7801.18 2417
7802.01 2408
7802.84 2458
7803.68 2374
7804.51 2422
7805.35 2388
7806.18 2372
7807.01 2391
7807.85 2478
7808.68 2436
7809.51 2496
7810.35 2537
7811.18 2566
7812.02 2608
7812.85 2646
7813.68 2710
7814.52 2766
7815.35 2724
7816.19 2799
7817.02 2849
7817.86 2834
7818.69 2774
7819.52 2885
7820.36 2882
7821.19 2901
7822.03 2866
7822.86 2958
7823.70 3002
7824.53 3016
7825.37 2909
7826.20 2819
7827.04 2872
7827.87 2956
7828.71 2907
7829.54 2845
7830.38 2735
7831.21 2737
7832.05 2730
7832.88 2755
7833.72 2743
7834.55 2746
7835.39 2778
7836.22 2793
7837.06 2817
7837.89 2767
7838.73 2783
7839.57 2749
7840.40 2785
7841.24 2706
7842.07 2686
7842.91 2575
7843.74 2550
7844.58 2619
7845.42 2627
7846.25 2549
7847.09 2449
7847.92 2415
7848.76 2365
7849.60 2398
7850.43 2412
7851.27 2390
7852.10 2359
7852.94 2468
7853.78 2423
7854.61 2312
7855.45 2351
7856.29 2399
7857.12 2396
7857.96 2385
7858.79 2434
7859.63 2436
7860.47 2460
7861.30 2355
7862.14 2306
7862.98 2347
7863.81 2406
7864.65 2363
7865.49 2369
7866.33 2361
7867.16 2411
7868.00 2375
7868.84 2376
7869.67 2420
7870.51 2356
7871.35 2413
7872.19 2369
7873.02 2382
7873.86 2373
7874.70 2439
7875.54 2480
7876.37 2499
7877.21 2556
7878.05 2600
7878.89 2652
7879.72 2723
7880.56 2713
7881.40 2788
7882.24 2823
7883.07 2877
7883.91 2961
7884.75 2833
7885.59 2899
7886.43 2727
7887.26 2762
7888.10 2796
7888.94 2722
7889.78 2685
7890.62 2609
7891.45 2595
7892.29 2651
7893.13 2591
7893.97 2456
7894.81 2608
7895.65 2588
7896.49 2536
7897.32 2607
7898.16 2543
7899.00 2511
7899.84 2462
7900.68 2398
7901.52 2438
7902.36 2421
7903.20 2399
7904.03 2433
7904.87 2389
7905.71 2381
7906.55 2345
7907.39 2363
7908.23 2350
7909.07 2391
7909.91 2380
7910.75 2368
7911.59 2438
7912.43 2455
7913.27 2505
7914.11 2507
7914.94 2609
7915.78 2643
7916.62 2741
7917.46 2776
7918.30 2845
7919.14 2926
7919.98 2977
7920.82 2852
7921.66 2817
7922.50 2864
7923.34 2746
7924.18 2695
7925.02 2623
7925.86 2511
7926.70 2494
7927.54 2484
7928.38 2470
7929.22 2429
7930.06 2396
7930.90 2379
7931.74 2259
7932.59 2218
7933.43 2316
7934.27 2244
7935.11 2166
7935.95 2119
7936.79 2207
7937.63 2177
7938.47 2166
7939.31 2214
7940.15 2208
7940.99 2222
7941.83 2257
7942.67 2336
7943.52 2325
7944.36 2361
7945.20 2282
7946.04 2233
7946.88 2327
7947.72 2319
7948.56 2358
7949.40 2361
7950.25 2292
7951.09 2285
7951.93 2263
7952.77 2227
7953.61 2255
7954.45 2249
7955.29 2280
7956.14 2350
7956.98 2336
7957.82 2343
7958.66 2369
7959.50 2299
7960.35 2318
7961.19 2235
7962.03 2221
7962.87 2211
7963.71 2214
7964.56 2261
7965.40 2296
7966.24 2245
7967.08 2206
7967.93 2248
7968.77 2316
7969.61 2276
7970.45 2347
7971.29 2291
7972.14 2204
7972.98 2229
7973.82 2303
7974.67 2203
7975.51 2244
7976.35 2232
7977.19 2156
7978.04 2096
7978.88 2168
7979.72 2087
7980.57 2090
7981.41 2074
7982.25 2126
7983.09 2098
7983.94 2112
7984.78 2085
7985.62 1998
7986.47 1996
7987.31 1993
7988.15 1998
7989.00 1982
7989.84 2035
7990.68 1982
7991.53 1946
7992.37 1900
7993.22 1951
7994.06 1882
7994.90 1862
7995.75 1935
7996.59 1928
7997.43 1916
7998.28 1951
7999.12 1921
7999.97 1920
8000.81 1901
8001.65 1927
8002.50 1907
8003.34 1885
8004.19 1890
8005.03 1941
8005.88 1875
8006.72 1857
8007.57 1893
8008.41 1866
8009.25 1838
8010.10 1734
8010.94 1774
8011.79 1841
8012.63 1795
8013.48 1846
8014.32 1824
8015.17 1812
8016.01 1838
8016.86 1803
8017.70 1756
8018.55 1786
8019.39 1775
8020.24 1771
8021.08 1712
8021.93 1693
8022.77 1679
8023.62 1750
8024.46 1756
8025.31 1789
8026.15 1789
8027.00 1775
8027.84 1754
8028.69 1772
8029.54 1825
8030.38 1788
8031.23 1768
8032.07 1742
8032.92 1819
8033.76 1816
8034.61 1758
8035.46 1738
8036.30 1742
8037.15 1673
8037.99 1766
8038.84 1750
8039.69 1708
8040.53 1793
8041.38 1807
8042.22 1793
8043.07 1777
8043.92 1782
8044.76 1709
8045.61 1752
8046.46 1762
8047.30 1732
8048.15 1730
8049.00 1736
8049.84 1758
8050.69 1716
8051.54 1734
8052.38 1799
8053.23 1717
8054.08 1721
8054.92 1796
8055.77 1728
8056.62 1661
8057.46 1654
8058.31 1711
8059.16 1704
8060.01 1720
8060.85 1710
8061.70 1711
8062.55 1724
8063.40 1701
8064.24 1718
8065.09 1752
8065.94 1722
8066.79 1633
8067.63 1662
8068.48 1678
8069.33 1672
8070.18 1697
8071.02 1696
8071.87 1686
8072.72 1662
8073.57 1636
8074.42 1602
8075.26 1692
8076.11 1661
8076.96 1666
8077.81 1682
8078.66 1661
8079.50 1718
8080.35 1714
8081.20 1665
8082.05 1656
8082.90 1627
8083.75 1661
8084.59 1633
8085.44 1656
8086.29 1651
8087.14 1718
8087.99 1657
8088.84 1658
8089.69 1666
8090.53 1669
8091.38 1744
8092.23 1642
8093.08 1603
8093.93 1596
8094.78 1621
8095.63 1599
8096.48 1666
8097.33 1639
8098.18 1648
8099.02 1710
8099.87 1628
8100.72 1596
8101.57 1593
8102.42 1704
8103.27 1700
8104.12 1719
8104.97 1738
8105.82 1652
8106.67 1569
8107.52 1658
8108.37 1640
8109.22 1634
8110.07 1656
8110.92 1659
8111.77 1716
8112.62 1683
8113.47 1627
8114.32 1646
8115.17 1686
8116.02 1680
8116.87 1674
8117.72 1696
8118.57 1746
8119.42 1760
8120.27 1707
8121.12 1768
8121.97 1773
8122.82 1693
8123.67 1723
8124.52 1756
8125.37 1774
8126.22 1689
8127.07 1742
8127.93 1780
8128.78 1735
8129.63 1762
8130.48 1786
8131.33 1672
8132.18 1705
8133.03 1733
8133.88 1801
8134.73 1823
8135.58 1712
8136.44 1738
8137.29 1761
8138.14 1729
8138.99 1733
8139.84 1693
8140.69 1665
8141.54 1675
8142.39 1704
8143.25 1638
8144.10 1710
8144.95 1722
8145.80 1694
8146.65 1707
8147.50 1693
8148.36 1736
8149.21 1768
8150.06 1773
8150.91 1685
8151.76 1746
8152.62 1728
8153.47 1768
8154.32 1771
8155.17 1830
8156.02 1748
8156.88 1702
8157.73 1769
8158.58 1803
8159.43 1731
8160.29 1719
8161.14 1745
8161.99 1722
8162.84 1684
8163.70 1689
8164.55 1746
8165.40 1691
8166.25 1728
8167.11 1798
8167.96 1647
8168.81 1632
8169.67 1654
8170.52 1623
8171.37 1654
8172.23 1630
8173.08 1598
8173.93 1581
8174.78 1594
8175.64 1646
8176.49 1632
8177.34 1610
8178.20 1609
8179.05 1614
8179.90 1586
8180.76 1594
8181.61 1621
8182.47 1644
8183.32 1587
8184.17 1543
8185.03 1536
8185.88 1549
8186.73 1592
8187.59 1614
8188.44 1571
8189.30 1513
8190.15 1552
8191.00 1579
8191.86 1570
8192.71 1534
8193.57 1548
8194.42 1616
8195.27 1618
8196.13 1614
8196.98 1597
8197.84 1578
8198.69 1553
8199.55 1564
8200.40 1678
8201.26 1607
8202.11 1617
8202.96 1574
8203.82 1607
8204.67 1594
8205.53 1619
8206.38 1585
8207.24 1580
8208.09 1513
8208.95 1593
8209.80 1594
8210.66 1622
8211.51 1617
8212.37 1530
8213.22 1605
8214.08 1606
8214.93 1615
8215.79 1617
8216.65 1602
8217.50 1611
8218.36 1641
8219.21 1632
8220.07 1665
8220.92 1677
8221.78 1703
8222.63 1663
8223.49 1679
8224.35 1773
8225.20 1733
8226.06 1696
8226.91 1740
8227.77 1781
8228.63 1717
8229.48 1655
8230.34 1691
8231.19 1726
8232.05 1657
8232.91 1662
8233.76 1633
8234.62 1615
8235.47 1594
8236.33 1631
8237.19 1561
8238.04 1603
8238.90 1574
8239.76 1589
8240.61 1599
8241.47 1547
8242.33 1578
8243.18 1593
8244.04 1580
8244.90 1593
8245.75 1551
8246.61 1664
8247.47 1579
8248.33 1588
8249.18 1599
8250.04 1601
8250.90 1574
8251.75 1545
8252.61 1644
8253.47 1671
8254.33 1618
8255.18 1605
8256.04 1629
8256.90 1650
8257.76 1669
8258.61 1615
8259.47 1636
8260.33 1628
8261.19 1670
8262.04 1639
8262.90 1647
8263.76 1639
8264.62 1593
8265.48 1640
8266.33 1632
8267.19 1649
8268.05 1654
8268.91 1612
8269.77 1709
8270.62 1749
8271.48 1692
8272.34 1599
8273.20 1591
8274.06 1633
8274.92 1694
8275.77 1630
8276.63 1613
8277.49 1609
8278.35 1649
8279.21 1659
8280.07 1669
8280.93 1678
8281.78 1701
8282.64 1751
8283.50 1728
8284.36 1717
8285.22 1743
8286.08 1672
8286.94 1730
8287.80 1716
8288.66 1682
8289.51 1669
8290.37 1675
8291.23 1706
8292.09 1730
8292.95 1755
8293.81 1788
8294.67 1742
8295.53 1736
8296.39 1677
8297.25 1696
8298.11 1711
8298.97 1693
8299.83 1744
8300.69 1649
8301.55 1735
8302.41 1723
8303.27 1791
8304.13 1768
8304.99 1712
8305.85 1731
8306.71 1762
8307.57 1738
8308.43 1796
8309.29 1782
8310.15 1763
8311.01 1747
8311.87 1764
8312.73 1728
8313.59 1761
8314.45 1688
8315.31 1726
8316.17 1726
8317.03 1689
8317.89 1677
8318.75 1687
8319.61 1691
8320.47 1666
8321.33 1653
8322.20 1777
8323.06 1724
8323.92 1735
8324.78 1734
8325.64 1679
8326.50 1675
8327.36 1717
8328.22 1776
8329.08 1760
8329.94 1708
8330.81 1715
8331.67 1699
8332.53 1694
8333.39 1665
8334.25 1750
8335.11 1755
8335.97 1709
8336.84 1745
8337.70 1755
8338.56 1760
8339.42 1698
8340.28 1699
8341.15 1674
8342.01 1717
8342.87 1724
8343.73 1751
8344.59 1719
8345.45 1720
8346.32 1770
8347.18 1789
8348.04 1743
8348.90 1735
8349.77 1725
8350.63 1743
8351.49 1784
8352.35 1845
8353.22 1861
8354.08 1812
8354.94 1862
8355.80 1917
8356.67 1876
8357.53 1850
8358.39 1824
8359.25 1854
8360.12 1758
8360.98 1762
8361.84 1812
8362.71 1798
8363.57 1750
8364.43 1823
8365.29 1830
8366.16 1828
8367.02 1842
8367.88 1845
8368.75 1818
8369.61 1861
8370.47 1802
8371.34 1811
8372.20 1824
8373.06 1861
8373.93 1878
8374.79 1846
8375.65 1941
8376.52 1925
8377.38 1875
8378.25 1884
8379.11 1945
8379.97 1924
8380.84 1926
8381.70 1974
8382.56 2022
8383.43 1962
8384.29 1979
8385.16 2028
8386.02 2027
8386.89 2021
8387.75 2040
8388.61 2062
8389.48 2050
8390.34 2050
8391.21 2039
8392.07 2092
8392.94 2100
8393.80 2121
8394.67 2070
8395.53 2077
8396.39 2073
8397.26 2038
8398.12 2087
8398.99 2156
8399.85 2156
8400.72 2124
8401.58 2245
8402.45 2196
8403.31 2231
8404.18 2217
8405.04 2204
8405.91 2184
8406.77 2233
8407.64 2304
8408.50 2360
8409.37 2292
8410.24 2305
8411.10 2368
8411.97 2329
8412.83 2368
8413.70 2449
8414.56 2505
8415.43 2531
8416.29 2531
8417.16 2529
8418.03 2625
8418.89 2559
8419.76 2627
8420.62 2612
8421.49 2615
8422.36 2679
8423.22 2639
8424.09 2738
8424.95 2732
8425.82 2749
8426.69 2711
8427.55 2832
8428.42 2890
8429.28 2932
8430.15 2974
8431.02 2924
8431.88 2923
8432.75 3023
8433.62 3040
8434.48 3010
8435.35 3119
8436.22 3148
8437.08 3230
8437.95 3275
8438.82 3374
8439.68 3542
8440.55 3597
8441.42 3562
8442.29 3712
8443.15 3770
8444.02 3721
8444.89 3702
8445.75 3780
8446.62 3843
8447.49 3828
8448.36 3912
8449.22 3920
8450.09 4069
8450.96 4207
8451.83 4472
8452.69 4901
8453.56 5385
8454.43 5968
8455.30 6662
8456.16 7392
8457.03 7862
8457.90 8244
8458.77 8545
8459.64 8474
8460.50 8473
8461.37 8079
8462.24 7445
8463.11 6912
8463.98 6280
8464.84 5873
8465.71 5437
8466.58 5021
8467.45 4589
8468.32 4377
8469.19 4122
8470.05 3986
8470.92 3851
8471.79 3729
8472.66 3586
8473.53 3570
8474.40 3415
8475.27 3350
8476.13 3269
8477.00 3333
8477.87 3273
8478.74 3217
8479.61 3305
8480.48 3417
8481.35 3430
8482.22 3488
8483.09 3508
8483.96 3572
8484.82 3619
8485.69 3597
8486.56 3556
8487.43 3624
8488.30 3571
8489.17 3412
8490.04 3434
8490.91 3381
8491.78 3512
8492.65 3440
8493.52 3457
8494.39 3510
8495.26 3474
8496.13 3549
8497.00 3433
8497.87 3466
8498.74 3442
8499.61 3416
8500.48 3326
8501.35 3268
8502.22 3240
8503.09 3194
8503.96 3163
8504.83 3145
8505.70 3230
8506.57 3169
8507.44 3084
8508.31 3142
8509.18 3213
8510.05 3228
8510.92 3205
8511.79 3203
8512.66 3342
8513.53 3333
8514.40 3301
8515.27 3321
8516.15 3311
8517.02 3349
8517.89 3386
8518.76 3450
8519.63 3512
8520.50 3538
8521.37 3610
8522.24 3810
8523.11 3928
8523.98 4174
8524.86 4344
8525.73 4459
8526.60 4660
8527.47 4734
8528.34 4731
8529.21 4702
8530.08 4691
8530.96 4674
8531.83 4541
8532.70 4347
8533.57 4163
8534.44 4152
8535.31 3980
8536.19 3735
8537.06 3800
8537.93 3701
8538.80 3535
8539.67 3406
8540.55 3320
8541.42 3267
8542.29 3269
8543.16 3252
8544.03 3168
8544.91 3155
8545.78 3146
8546.65 3136
8547.52 3121
8548.40 3153
8549.27 3078
8550.14 3255
8551.01 3265
8551.89 3296
8552.76 3456
8553.63 3449
8554.51 3598
8555.38 3709
8556.25 3680
8557.12 3704
8558.00 3725
8558.87 3594
8559.74 3466
8560.62 3413
8561.49 3358
8562.36 3248
8563.24 3100
8564.11 3029
8564.98 3008
8565.86 2983
8566.73 2941
8567.60 2877
8568.48 2856
8569.35 2843
8570.22 2748
8571.10 2731
8571.97 2736
8572.84 2745
8573.72 2719
8574.59 2680
8575.46 2676
8576.34 2712
8577.21 2670
8578.09 2612
8578.96 2612
8579.83 2641
8580.71 2665
8581.58 2714
8582.46 2700
8583.33 2694
8584.21 2639
8585.08 2651
8585.95 2699
8586.83 2663
8587.70 2747
8588.58 2780
8589.45 2775
8590.33 2719
8591.20 2760
8592.08 2835
8592.95 2819
8593.83 2780
8594.70 2779
8595.58 2816
8596.45 2831
8597.33 2900
8598.20 2879
8599.08 2863
8599.95 2840
8600.83 2885
8601.70 2956
8602.58 2817
8603.45 2884
8604.33 2880
8605.20 2856
8606.08 2908
8606.95 2909
8607.83 2932
8608.70 2963
8609.58 2994
8610.45 3038
8611.33 3011
8612.21 3054
8613.08 3098
8613.96 3112
8614.83 3127
8615.71 3098
8616.59 3200
8617.46 3251
8618.34 3134
8619.21 3224
8620.09 3195
8620.97 3282
8621.84 3268
8622.72 3233
8623.59 3343
8624.47 3349
8625.35 3347
8626.22 3443
8627.10 3519
8627.98 3489
8628.85 3439
8629.73 3456
8630.61 3519
8631.48 3596
8632.36 3496
8633.24 3473
8634.11 3557
8634.99 3497
8635.87 3458
8636.74 3567
8637.62 3560
8638.50 3563
8639.37 3602
8640.25 3601
8641.13 3741
8642.01 3820
8642.88 3738
8643.76 3833
8644.64 3860
8645.52 3867
8646.39 3864
8647.27 3956
8648.15 4028
8649.03 4112
8649.90 4140
8650.78 4164
8651.66 4174
8652.54 4159
8653.41 4259
8654.29 4230
8655.17 4238
8656.05 4278
8656.93 4360
8657.80 4446
8658.68 4550
8659.56 4736
8660.44 4983
8661.32 5162
8662.19 5375
8663.07 5739
8663.95 6000
8664.83 6333
8665.71 6625
8666.59 6867
8667.46 6935
8668.34 6905
8669.22 6921
8670.10 6620
8670.98 6504
8671.86 6188
8672.74 5998
8673.62 5950
8674.49 5809
8675.37 5722
8676.25 5673
8677.13 5482
8678.01 5375
8678.89 5079
8679.77 5001
8680.65 4908
8681.53 4792
8682.41 4647
8683.29 4598
8684.16 4594
8685.04 4469
8685.92 4612
8686.80 4533
8687.68 4468
8688.56 4673
8689.44 4876
8690.32 5129
8691.20 5327
8692.08 5668
8692.96 5855
8693.84 6018
8694.72 6122
8695.60 6093
8696.48 6099
8697.36 6125
8698.24 5900
8699.12 5558
8700.00 5504
8700.88 5278
8701.76 5191
8702.64 5121
8703.52 4972
8704.40 4847
8705.28 4597
8706.16 4574
8707.04 4504
8707.92 4328
8708.80 4116
8709.69 3885
8710.57 3864
8711.45 3846
8712.33 3720
8713.21 3603
8714.09 3471
8714.97 3391
8715.85 3372
8716.73 3292
8717.61 3257
8718.49 3208
8719.38 3207
8720.26 3245
8721.14 3209
8722.02 3245
8722.90 3334
8723.78 3178
8724.66 3257
8725.54 3280
8726.43 3242
8727.31 3296
8728.19 3427
8729.07 3377
8729.95 3439
8730.83 3480
8731.72 3513
8732.60 3486
8733.48 3533
8734.36 3429
8735.24 3424
8736.13 3500
8737.01 3487
8737.89 3436
8738.77 3467
8739.65 3464
8740.54 3355
8741.42 3383
8742.30 3408
8743.18 3405
8744.07 3415
8744.95 3326
8745.83 3339
8746.71 3347
8747.60 3317
8748.48 3233
8749.36 3265
8750.24 3314
8751.13 3287
8752.01 3359
8752.89 3372
8753.77 3342
8754.66 3408
8755.54 3385
8756.42 3358
8757.31 3433
8758.19 3463
8759.07 3480
8759.96 3609
8760.84 3621
8761.72 3612
8762.61 3593
8763.49 3517
8764.37 3561
8765.26 3608
8766.14 3567
8767.02 3707
8767.91 3764
8768.79 3639
8769.67 3584
8770.56 3572
8771.44 3621
8772.32 3693
8773.21 3536
8774.09 3613
8774.98 3660
8775.86 3630
8776.74 3610
8777.63 3632
8778.51 3805
8779.40 4001
8780.28 4182
8781.17 4406
8782.05 4743
8782.93 4888
8783.82 5097
8784.70 5248
8785.59 5188
8786.47 5099
8787.36 4803
8788.24 4708
8789.13 4451
8790.01 4268
8790.89 4040
8791.78 3869
8792.66 3759
8793.55 3700
8794.43 3486
8795.32 3354
8796.20 3301
8797.09 3289
8797.97 3233
8798.86 3188
8799.74 3204
8800.63 3093
8801.52 3072
8802.40 3054
8803.29 2984
8804.17 2922
8805.06 2857
8805.94 2821
8806.83 2817
8807.71 2753
8808.60 2640
8809.48 2650
8810.37 2644
8811.26 2623
8812.14 2582
8813.03 2530
8813.91 2617
8814.80 2600
8815.69 2600
8816.57 2550
8817.46 2679
8818.34 2666
8819.23 2586
8820.12 2641
8821.00 2599
8821.89 2545
8822.77 2601
8823.66 2532
8824.55 2542
8825.43 2475
8826.32 2459
8827.21 2439
8828.09 2456
8828.98 2434
8829.87 2372
8830.75 2467
8831.64 2522
8832.53 2400
8833.41 2419
8834.30 2427
8835.19 2401
8836.08 2395
8836.96 2392
8837.85 2408
8838.74 2365
8839.62 2412
8840.51 2347
8841.40 2404
8842.29 2406
8843.17 2370
8844.06 2403
8844.95 2364
8845.84 2395
8846.72 2445
8847.61 2389
8848.50 2336
8849.39 2337
8850.27 2335
8851.16 2324
8852.05 2272
8852.94 2267
8853.82 2277
8854.71 2238
8855.60 2247
8856.49 2255
8857.38 2254
8858.26 2276
8859.15 2217
8860.04 2178
8860.93 2207
8861.82 2195
8862.71 2139
8863.59 2151
8864.48 2172
8865.37 2228
8866.26 2192
8867.15 2127
8868.04 2074
8868.93 2055
8869.81 2039
8870.70 2056
8871.59 2106
8872.48 2050
8873.37 2008
8874.26 2011
8875.15 2027
8876.04 2011
8876.93 2071
8877.81 2030
8878.70 2003
8879.59 1975
8880.48 1969
8881.37 1969
8882.26 1974
8883.15 1980
8884.04 1879
8884.93 1893
8885.82 1871
8886.71 1943
8887.60 1955
8888.49 1862
8889.38 1860
8890.27 1905
8891.16 1920
8892.05 1840
8892.94 1851
8893.83 1871
8894.72 1858
8895.61 1868
8896.50 1892
8897.39 1846
8898.28 1826
8899.17 1791
8900.06 1851
8900.95 1791
8901.84 1766
8902.73 1745
8903.62 1742
8904.51 1734
8905.40 1740
8906.29 1758
8907.18 1768
8908.07 1731
8908.96 1681
8909.85 1699
8910.74 1689
8911.63 1669
8912.52 1722
8913.41 1731
8914.31 1707
8915.20 1690
8916.09 1685
8916.98 1693
8917.87 1681
8918.76 1708
8919.65 1745
8920.54 1734
8921.43 1675
8922.33 1638
8923.22 1630
8924.11 1602
8925.00 1640
8925.89 1631
8926.78 1632
8927.67 1655
8928.57 1620
8929.46 1625
8930.35 1700
8931.24 1672
8932.13 1632
8933.03 1647
8933.92 1589
8934.81 1625
8935.70 1623
8936.59 1603
8937.49 1575
8938.38 1600
8939.27 1559
8940.16 1626
8941.05 1666
8941.95 1630
8942.84 1636
8943.73 1613
8944.62 1615
8945.52 1571
8946.41 1525
8947.30 1577
8948.19 1543
8949.09 1512
8949.98 1514
8950.87 1577
8951.76 1594
8952.66 1568
8953.55 1521
8954.44 1510
8955.34 1564
8956.23 1581
8957.12 1566
8958.02 1552
8958.91 1586
8959.80 1599
8960.69 1545
8961.59 1522
8962.48 1553
8963.37 1534
8964.27 1531
8965.16 1621
8966.05 1607
8966.95 1523
8967.84 1538
8968.74 1537
8969.63 1557
8970.52 1567
8971.42 1543
8972.31 1575
8973.20 1543
8974.10 1576
8974.99 1528
8975.89 1556
8976.78 1539
8977.67 1611
8978.57 1552
8979.46 1554
8980.36 1549
8981.25 1487
8982.15 1561
8983.04 1539
8983.93 1496
8984.83 1486
8985.72 1496
8986.62 1535
8987.51 1476
8988.41 1498
8989.30 1504
8990.20 1499
8991.09 1463
8991.99 1516
8992.88 1508
8993.78 1475
8994.67 1486
8995.57 1492
8996.46 1470
8997.36 1498
8998.25 1490
8999.15 1461
9000.04 1510
9000.94 1539
9001.83 1485
9002.73 1501
9003.62 1474
9004.52 1483
9005.41 1492
9006.31 1467
9007.20 1503
9008.10 1458
9009.00 1527
9009.89 1541
9010.79 1544
9011.68 1440
9012.58 1477
9013.47 1465
9014.37 1477
9015.27 1469
9016.16 1428
9017.06 1429
9017.95 1426
9018.85 1453
9019.75 1409
9020.64 1426
9021.54 1422
9022.43 1459
9023.33 1400
9024.23 1449
9025.12 1392
9026.02 1385
9026.92 1415
9027.81 1423
9028.71 1467
9029.61 1479
9030.50 1484
9031.40 1450
9032.30 1453
9033.19 1421
9034.09 1491
9034.99 1457
9035.88 1442
9036.78 1438
9037.68 1436
9038.58 1413
9039.47 1411
9040.37 1459
9041.27 1426
9042.16 1394
9043.06 1395
9043.96 1403
9044.86 1431
9045.75 1390
9046.65 1384
9047.55 1397
9048.45 1392
9049.34 1414
9050.24 1411
9051.14 1452
9052.04 1403
9052.94 1387
9053.83 1435
9054.73 1379
9055.63 1422
9056.53 1412
9057.43 1403
9058.32 1424
9059.22 1442
9060.12 1461
9061.02 1460
9061.92 1450
9062.81 1460
9063.71 1426
9064.61 1411
9065.51 1412
9066.41 1435
9067.31 1469
9068.21 1444
9069.10 1464
9070.00 1427
9070.90 1429
9071.80 1419
9072.70 1431
9073.60 1452
9074.50 1432
9075.40 1415
9076.29 1423
9077.19 1419
9078.09 1463
9078.99 1425
9079.89 1456
9080.79 1449
9081.69 1408
9082.59 1448
9083.49 1452
9084.39 1392
9085.29 1419
9086.19 1452
9087.09 1474
9087.98 1466
9088.88 1461
9089.78 1403
9090.68 1497
9091.58 1477
9092.48 1423
9093.38 1403
9094.28 1449
9095.18 1423
9096.08 1445
9096.98 1405
9097.88 1442
9098.78 1440
9099.68 1493
9100.58 1434
9101.48 1398
9102.38 1431
9103.28 1475
9104.18 1442
9105.08 1392
9105.99 1426
9106.89 1416
9107.79 1391
9108.69 1389
9109.59 1405
9110.49 1418
9111.39 1424
9112.29 1391
9113.19 1405
9114.09 1428
9114.99 1405
9115.89 1369
9116.79 1436
9117.69 1449
9118.60 1464
9119.50 1402
9120.40 1425
9121.30 1447
9122.20 1415
9123.10 1392
9124.00 1338
9124.90 1363
9125.81 1342
9126.71 1372
9127.61 1430
9128.51 1394
9129.41 1389
9130.31 1427
9131.22 1430
9132.12 1380
9133.02 1372
9133.92 1395
9134.82 1409
9135.72 1453
9136.63 1382
9137.53 1324
9138.43 1404
9139.33 1405
9140.23 1437
9141.14 1421
9142.04 1404
9142.94 1381
9143.84 1406
9144.75 1418
9145.65 1410
9146.55 1396
9147.45 1430
9148.36 1383
9149.26 1411
9150.16 1386
9151.06 1396
9151.97 1412
9152.87 1372
9153.77 1403
9154.67 1402
9155.58 1364
9156.48 1424
9157.38 1461
9158.29 1402
9159.19 1430
9160.09 1372
9161.00 1494
9161.90 1449
9162.80 1415
9163.71 1399
9164.61 1381
9165.51 1421
9166.42 1419
9167.32 1466
9168.22 1509
9169.13 1488
9170.03 1446
9170.93 1504
9171.84 1449
9172.74 1401
9173.64 1443
9174.55 1442
9175.45 1437
9176.36 1444
9177.26 1400
9178.16 1449
9179.07 1435
9179.97 1372
9180.88 1414
9181.78 1444
9182.69 1432
9183.59 1371
9184.49 1448
9185.40 1475
9186.30 1407
9187.21 1404
9188.11 1395
9189.02 1362
9189.92 1391
9190.82 1458
9191.73 1444
9192.63 1440
9193.54 1475
9194.44 1447
9195.35 1492
9196.25 1467
9197.16 1526
9198.06 1571
9198.97 1491
9199.87 1501
9200.78 1516
9201.68 1537
9202.59 1514
9203.49 1436
9204.40 1532
9205.30 1523
9206.21 1482
9207.12 1468
9208.02 1497
9208.93 1471
9209.83 1383
9210.74 1375
9211.64 1485
9212.55 1524
9213.45 1437
9214.36 1501
9215.27 1536
9216.17 1531
9217.08 1456
9217.98 1478
9218.89 1493
9219.80 1451
9220.70 1444
9221.61 1484
9222.51 1510
9223.42 1523
9224.33 1478
9225.23 1481
9226.14 1506
9227.05 1408
9227.95 1451
9228.86 1454
9229.77 1386
9230.67 1404
9231.58 1379
9232.49 1440
9233.39 1404
9234.30 1433
9235.21 1414
9236.11 1450
9237.02 1358
9237.93 1404
9238.83 1433
9239.74 1404
9240.65 1415
9241.55 1428
9242.46 1364
9243.37 1341
9244.28 1393
9245.18 1346
9246.09 1389
9247.00 1421
9247.91 1431
9248.81 1447
9249.72 1390
9250.63 1471
9251.54 1434
9252.44 1382
9253.35 1422
9254.26 1423
9255.17 1441
9256.07 1440
9256.98 1480
9257.89 1443
9258.80 1443
9259.71 1421
9260.61 1428
9261.52 1434
9262.43 1399
9263.34 1451
9264.25 1440
9265.16 1419
9266.06 1416
9266.97 1463
9267.88 1413
9268.79 1448
9269.70 1481
9270.61 1449
9271.51 1455
9272.42 1458
9273.33 1420
9274.24 1458
9275.15 1460
9276.06 1527
9276.97 1469
9277.88 1461
9278.78 1442
9279.69 1445
9280.60 1426
9281.51 1412
9282.42 1465
9283.33 1465
9284.24 1404
9285.15 1441
9286.06 1440
9286.97 1477
9287.88 1438
9288.79 1409
9289.70 1454
9290.60 1453
9291.51 1480
9292.42 1467
9293.33 1442
9294.24 1423
9295.15 1444
9296.06 1484
9296.97 1510
9297.88 1551
9298.79 1517
9299.70 1551
9300.61 1589
9301.52 1532
9302.43 1518
9303.34 1552
9304.25 1531
9305.16 1539
9306.07 1444
9306.98 1482
9307.89 1590
9308.80 1589
9309.71 1523
9310.63 1513
9311.54 1582
9312.45 1579
9313.36 1582
9314.27 1604
9315.18 1588
9316.09 1683
9317.00 1646
9317.91 1605
9318.82 1567
9319.73 1532
9320.64 1543
9321.55 1554
9322.47 1539
9323.38 1533
9324.29 1522
9325.20 1504
9326.11 1515
9327.02 1535
9327.93 1499
9328.84 1543
9329.76 1490
9330.67 1481
9331.58 1482
9332.49 1501
9333.40 1453
9334.31 1419
9335.23 1456
9336.14 1447
9337.05 1467
9337.96 1453
9338.87 1488
9339.78 1515
9340.70 1555
9341.61 1428
9342.52 1451
9343.43 1497
9344.34 1524
9345.26 1528
9346.17 1423
9347.08 1504
9347.99 1574
9348.91 1519
9349.82 1480
9350.73 1483
9351.64 1500
9352.56 1478
9353.47 1417
9354.38 1483
9355.29 1486
9356.21 1437
9357.12 1474
9358.03 1465
9358.94 1466
9359.86 1485
9360.77 1493
9361.68 1508
9362.60 1522
9363.51 1462
9364.42 1555
9365.34 1470
9366.25 1445
9367.16 1474
9368.08 1511
9368.99 1525
9369.90 1487
9370.82 1550
9371.73 1519
9372.64 1488
9373.56 1488
9374.47 1501
9375.38 1525
9376.30 1513
9377.21 1491
9378.12 1532
9379.04 1568
9379.95 1530
9380.87 1519
9381.78 1542
9382.69 1561
9383.61 1574
9384.52 1562
9385.44 1561
9386.35 1642
9387.27 1576
9388.18 1586
9389.09 1618
9390.01 1676
9390.92 1651
9391.84 1730
9392.75 1708
9393.67 1691
9394.58 1663
9395.50 1674
9396.41 1704
9397.32 1682
9398.24 1715
9399.15 1655
9400.07 1606
9400.98 1622
9401.90 1665
9402.81 1636
9403.73 1657
9404.64 1631
9405.56 1589
9406.47 1577
9407.39 1557
9408.30 1625
9409.22 1585
9410.14 1554
9411.05 1506
9411.97 1518
9412.88 1601
9413.80 1581
9414.71 1606
9415.63 1615
9416.54 1628
9417.46 1613
9418.38 1604
9419.29 1622
9420.21 1601
9421.12 1593
9422.04 1597
9422.95 1653
9423.87 1640
9424.79 1639
9425.70 1644
9426.62 1646
9427.54 1644
9428.45 1629
9429.37 1678
9430.28 1689
9431.20 1681
9432.12 1612
9433.03 1602
9433.95 1617
9434.87 1632
9435.78 1690
9436.70 1660
9437.62 1673
9438.53 1642
9439.45 1683
9440.37 1771
9441.28 1729
9442.20 1690
9443.12 1722
9444.03 1721
9444.95 1698
9445.87 1788
9446.79 1774
9447.70 1724
9448.62 1755
9449.54 1774
9450.45 1813
9451.37 1797
9452.29 1865
9453.21 1838
9454.12 1857
9455.04 1834
9455.96 1863
9456.88 1872
9457.79 1825
9458.71 1841
9459.63 1752
9460.55 1777
9461.47 1770
9462.38 1827
9463.30 1809
9464.22 1802
9465.14 1760
9466.06 1734
9466.97 1755
9467.89 1762
9468.81 1744
9469.73 1744
9470.65 1764
9471.56 1705
9472.48 1737
9473.40 1745
9474.32 1762
9475.24 1768
9476.16 1757
9477.08 1788
9477.99 1729
9478.91 1788
9479.83 1810
9480.75 1789
9481.67 1846
9482.59 1859
9483.51 1822
9484.43 1891
9485.34 1899
9486.26 1890
9487.18 1916
9488.10 1861
9489.02 1885
9489.94 1868
9490.86 1862
9491.78 1864
9492.70 1776
9493.62 1817
9494.54 1831
9495.46 1856
9496.38 1776
9497.30 1816
9498.22 1846
9499.13 1873
9500.05 1826
9500.97 1855
9501.89 1824
9502.81 1902
9503.73 1856
9504.65 1881
9505.57 1879
9506.49 1867
9507.41 1960
9508.33 1938
9509.25 1974
9510.17 2005
9511.09 1980
9512.01 1974
9512.93 2001
9513.86 1987
9514.78 2000
9515.70 1988
9516.62 2088
9517.54 2128
9518.46 2140
9519.38 2155
9520.30 2242
9521.22 2266
9522.14 2286
9523.06 2279
9523.98 2317
9524.90 2347
9525.82 2326
9526.75 2327
9527.67 2297
9528.59 2410
9529.51 2459
9530.43 2483
9531.35 2415
9532.27 2387
9533.19 2384
9534.11 2427
9535.04 2506
9535.96 2347
9536.88 2327
9537.80 2330
9538.72 2346
9539.64 2261
9540.57 2264
9541.49 2228
9542.41 2215
9543.33 2237
9544.25 2248
9545.17 2189
9546.10 2220
9547.02 2228
9547.94 2171
9548.86 2198
9549.78 2178
9550.71 2242
9551.63 2297
9552.55 2281
9553.47 2281
9554.40 2306
9555.32 2304
9556.24 2281
9557.16 2229
9558.09 2256
9559.01 2256
9559.93 2258
9560.85 2320
9561.78 2345
9562.70 2317
9563.62 2269
9564.54 2339
9565.47 2369
9566.39 2381
9567.31 2330
9568.24 2294
9569.16 2315
9570.08 2244
9571.00 2308
9571.93 2348
9572.85 2289
9573.77 2216
9574.70 2289
9575.62 2306
9576.54 2401
9577.47 2399
9578.39 2439
9579.31 2405
9580.24 2485
9581.16 2481
9582.09 2517
9583.01 2463
9583.93 2532
9584.86 2499
9585.78 2394
9586.70 2440
9587.63 2481
9588.55 2514
9589.48 2426
9590.40 2488
9591.32 2429
9592.25 2546
9593.17 2476
9594.10 2553
9595.02 2454
9595.95 2538
9596.87 2565
9597.79 2594
9598.72 2644
9599.64 2615
9600.57 2719
9601.49 2741
9602.42 2714
9603.34 2853
9604.27 2766
9605.19 2696
9606.12 2726
9607.04 2766
9607.97 2706
9608.89 2674
9609.82 2733
9610.74 2729
9611.67 2666
9612.59 2803
9613.52 2676
9614.44 2722
9615.37 2696
9616.29 2618
9617.22 2658
9618.14 2741
9619.07 2643
9619.99 2725
9620.92 2747
9621.85 2802
9622.77 2724
9623.70 2770
9624.62 2844
9625.55 2867
9626.47 2881
9627.40 2882
9628.33 2950
9629.25 2922
9630.18 2882
9631.10 2924
9632.03 2950
9632.96 2946
9633.88 3006
9634.81 3016
9635.73 3089
9636.66 3126
9637.59 3073
9638.51 3199
9639.44 3155
9640.37 3218
9641.29 3341
9642.22 3406
9643.15 3404
9644.07 3469
9645.00 3571
9645.93 3597
9646.85 3683
9647.78 3657
9648.71 3621
9649.63 3626
9650.56 3620
9651.49 3581
9652.41 3580
9653.34 3623
9654.27 3596
9655.20 3642
9656.12 3536
9657.05 3451
9657.98 3438
9658.90 3505
9659.83 3485
9660.76 3458
9661.69 3418
9662.61 3484
9663.54 3512
9664.47 3518
9665.40 3480
9666.32 3491
9667.25 3644
9668.18 3582
9669.11 3613
9670.04 3627
9670.96 3623
9671.89 3683
9672.82 3722
9673.75 3650
9674.68 3655
9675.60 3760
9676.53 3832
9677.46 3889
9678.39 3853
9679.32 3877
9680.25 3924
9681.17 3984
9682.10 3962
9683.03 3986
9683.96 4082
9684.89 4120
9685.82 4067
9686.75 3967
9687.67 3916
9688.60 3966
9689.53 3974
9690.46 3986
9691.39 4020
9692.32 4109
9693.25 4042
9694.18 4018
9695.11 4060
9696.03 4070
9696.96 4125
9697.89 4141
9698.82 4191
9699.75 4325
9700.68 4291
9701.61 4323
9702.54 4311
9703.47 4325
9704.40 4238
9705.33 4197
9706.26 4182
9707.19 4196
9708.12 4097
9709.05 4025
9709.98 4008
9710.91 4002
9711.84 4043
9712.77 4184
9713.70 4138
9714.63 4206
9715.56 4134
9716.49 4193
9717.42 4231
9718.35 4211
9719.28 4210
9720.21 4152
9721.14 4087
9722.07 4007
9723.00 3842
9723.93 3755
9724.86 3771
9725.79 3704
9726.72 3676
9727.65 3569
9728.58 3494
9729.51 3563
9730.44 3504
9731.37 3372
9732.31 3383
9733.24 3561
9734.17 3506
9735.10 3457
9736.03 3400
9736.96 3411
9737.89 3320
9738.82 3305
9739.75 3301
9740.69 3201
9741.62 3118
9742.55 3183
9743.48 3142
9744.41 3066
9745.34 3055
9746.27 3086
9747.21 3099
9748.14 2987
9749.07 2965
9750.00 2984
9750.93 2931
9751.86 2841
9752.80 2911
9753.73 2922
9754.66 2951
9755.59 2932
9756.52 2856
9757.46 2836
9758.39 2912
9759.32 2865
9760.25 2867
9761.18 2841
9762.12 2863
9763.05 2885
9763.98 2802
9764.91 2836
9765.85 2870
9766.78 2774
9767.71 2849
9768.64 2855
9769.58 2860
9770.51 2829
9771.44 2811
9772.37 2865
9773.31 2789
9774.24 2814
9775.17 2898
9776.11 2869
9777.04 2819
9777.97 2926
9778.91 2951
9779.84 2857
9780.77 2871
9781.71 2903
9782.64 2886
9783.57 2943
9784.51 2830
9785.44 2848
9786.37 2817
9787.31 2832
9788.24 2781
9789.17 2793
9790.11 2767
9791.04 2802
9791.97 2704
9792.91 2683
9793.84 2729
9794.77 2647
9795.71 2668
9796.64 2656
9797.58 2649
9798.51 2699
9799.44 2685
9800.38 2668
9801.31 2642
9802.25 2649
9803.18 2645
9804.12 2675
9805.05 2525
9805.98 2453
9806.92 2503
9807.85 2439
9808.79 2439
9809.72 2454
9810.66 2380
9811.59 2324
9812.53 2319
9813.46 2316
9814.40 2293
9815.33 2334
9816.27 2295
9817.20 2217
9818.14 2220
9819.07 2225
9820.01 2262
9820.94 2230
9821.88 2237
9822.81 2219
9823.75 2110
9824.68 2230
9825.62 2225
9826.55 2142
9827.49 2109
9828.42 2148
9829.36 2136
9830.29 2091
9831.23 2163
9832.17 2148
9833.10 2083
9834.04 2130
9834.97 2197
9835.91 2136
9836.84 2123
9837.78 2135
9838.72 2107
9839.65 2136
9840.59 2183
9841.52 2129
9842.46 2125
9843.40 2155
9844.33 2191
9845.27 2151
9846.20 2122
9847.14 2109
9848.08 2097
9849.01 2148
9849.95 2178
9850.89 2156
9851.82 2101
9852.76 2190
9853.70 2129
9854.63 2135
9855.57 2076
9856.51 2104
9857.44 2176
9858.38 2214
9859.32 2216
9860.25 2222
9861.19 2146
9862.13 2054
9863.07 2128
9864.00 2042
9864.94 2018
9865.88 2033
9866.81 2081
9867.75 2082
9868.69 2038
9869.63 2010
9870.56 1987
9871.50 1996
9872.44 2036
9873.38 2020
9874.31 1990
9875.25 2056
9876.19 2018
9877.13 2034
9878.07 2037
9879.00 1985
9879.94 2070
9880.88 2024
9881.82 2016
9882.75 1985
9883.69 1935
9884.63 1982
9885.57 1953
9886.51 1964
9887.45 1928
9888.38 1929
9889.32 1909
9890.26 1875
9891.20 1983
9892.14 1945
9893.08 1916
9894.01 1899
9894.95 1926
9895.89 1924
9896.83 1920
9897.77 1914
9898.71 1979
9899.65 1954
9900.59 1946
9901.52 1977
9902.46 1883
9903.40 1915
9904.34 1940
9905.28 1943
9906.22 1956
9907.16 1956
9908.10 1943
9909.04 1952
9909.98 1916
9910.92 1925
9911.86 1943
9912.80 2017
9913.73 1949
9914.67 1960
9915.61 1951
9916.55 1963
9917.49 1953
9918.43 1979
9919.37 1990
9920.31 2035
9921.25 2079
9922.19 2143
9923.13 2204
9924.07 2230
9925.01 2270
9925.95 2379
9926.89 2412
9927.83 2451
9928.77 2483
9929.71 2456
9930.65 2456
9931.59 2401
9932.53 2364
9933.47 2320
9934.41 2340
9935.36 2146
9936.30 2174
9937.24 2129
9938.18 2136
9939.12 2085
9940.06 2064
9941.00 1993
9941.94 1999
9942.88 1906
9943.82 1960
9944.76 2013
9945.70 1951
9946.64 1961
9947.59 2059
9948.53 1986
9949.47 2014
9950.41 1989
9951.35 1954
9952.29 2088
9953.23 2069
9954.17 2064
9955.12 2021
9956.06 2025
9957.00 1965
9957.94 1899
9958.88 1852
9959.82 1951
9960.77 1850
9961.71 1830
9962.65 1815
9963.59 1781
9964.53 1763
9965.48 1750
9966.42 1720
9967.36 1717
9968.30 1736
9969.24 1764
9970.19 1702
9971.13 1711
9972.07 1771
9973.01 1679
9973.95 1682
9974.90 1703
9975.84 1768
9976.78 1704
9977.72 1686
9978.67 1704
9979.61 1637
9980.55 1654
9981.50 1717
9982.44 1634
9983.38 1680
9984.32 1665
9985.27 1692
9986.21 1696
9987.15 1662
9988.10 1680
9989.04 1663
9989.98 1698
9990.92 1720
9991.87 1672
9992.81 1649
9993.75 1694
9994.70 1675
9995.64 1628
9996.58 1629
9997.53 1704
9998.47 1681
9999.41 1653
10000.36 1681
10001.30 1685
10002.25 1684
10003.19 1679
10004.13 1588
10005.08 1578
10006.02 1697
10006.96 1666
10007.91 1687
10008.85 1653
10009.80 1670
10010.74 1635
10011.68 1610
10012.63 1669
10013.57 1605
10014.52 1662
10015.46 1631
10016.41 1660
10017.35 1612
10018.29 1641
10019.24 1632
10020.18 1629
10021.13 1675
10022.07 1651
10023.02 1632
10023.96 1631
10024.91 1628
10025.85 1628
10026.80 1596
10027.74 1621
10028.69 1604
10029.63 1609
10030.58 1617
10031.52 1578
10032.47 1584
10033.41 1587
10034.36 1629
10035.30 1599
10036.25 1540
10037.19 1536
10038.14 1555
10039.08 1526
10040.03 1549
10040.97 1562
10041.92 1515
10042.87 1529
10043.81 1562
10044.76 1565
10045.70 1524
10046.65 1548
10047.59 1566
10048.54 1516
10049.49 1503
10050.43 1542
10051.38 1540
10052.32 1513
10053.27 1545
10054.22 1568
10055.16 1551
10056.11 1538
10057.05 1510
10058.00 1506
10058.95 1531
10059.89 1596
10060.84 1502
10061.79 1480
10062.73 1559
10063.68 1507
10064.63 1545
10065.57 1528
10066.52 1525
10067.47 1538
10068.41 1453
10069.36 1463
10070.31 1505
10071.25 1493
10072.20 1483
10073.15 1534
10074.10 1513
10075.04 1499
10075.99 1535
10076.94 1464
10077.88 1510
10078.83 1480
10079.78 1478
10080.73 1430
10081.67 1495
10082.62 1524
10083.57 1524
10084.52 1507
10085.46 1515
10086.41 1490
10087.36 1471
10088.31 1458
10089.25 1475
10090.20 1475
10091.15 1470
10092.10 1521
10093.05 1458
10093.99 1537
10094.94 1501
10095.89 1484
10096.84 1482
10097.79 1501
10098.73 1461
10099.68 1458
10100.63 1492
10101.58 1536
10102.53 1509
10103.48 1476
10104.42 1507
10105.37 1497
10106.32 1506
10107.27 1510
10108.22 1499
10109.17 1472
10110.12 1457
10111.06 1484
10112.01 1500
10112.96 1502
10113.91 1432
10114.86 1457
10115.81 1438
10116.76 1479
10117.71 1509
10118.66 1486
10119.61 1447
10120.56 1459
10121.50 1434
10122.45 1477
10123.40 1510
10124.35 1460
10125.30 1517
10126.25 1530
10127.20 1545
10128.15 1481
10129.10 1494
10130.05 1507
10131.00 1531
10131.95 1506
10132.90 1450
10133.85 1504
10134.80 1535
10135.75 1469
10136.70 1492
10137.65 1543
10138.60 1537
10139.55 1486
10140.50 1521
10141.45 1558
10142.40 1535
10143.35 1526
10144.30 1543
10145.25 1553
10146.20 1568
10147.15 1518
10148.10 1539
10149.05 1573
10150.00 1631
10150.95 1666
10151.90 1628
10152.86 1619
10153.81 1641
10154.76 1570
10155.71 1601
10156.66 1622
10157.61 1594
10158.56 1644
10159.51 1639
10160.46 1708
10161.41 1684
10162.37 1606
10163.32 1626
10164.27 1676
10165.22 1734
10166.17 1671
10167.12 1671
10168.07 1761
10169.03 1728
10169.98 1701
10170.93 1720
10171.88 1734
10172.83 1736
10173.78 1732
10174.74 1645
10175.69 1660
10176.64 1729
10177.59 1781
10178.54 1775
10179.49 1795
10180.45 1794
10181.40 1779
10182.35 1798
10183.30 1795
10184.26 1783
10185.21 1804
10186.16 1851
10187.11 1839
10188.06 1809
10189.02 1837
10189.97 1850
10190.92 1803
10191.87 1800
10192.83 1787
10193.78 1824
10194.73 1807
10195.69 1875
10196.64 1909
10197.59 1882
10198.54 1919
10199.50 1901
10200.45 1859
10201.40 1919
10202.36 1957
10203.31 1973
10204.26 1903
10205.22 1971
10206.17 1973
10207.12 2027
10208.08 2023
10209.03 2027
10209.98 2052
10210.94 2048
10211.89 2016
10212.84 2070
10213.80 2045
10214.75 2047
10215.70 1933
10216.66 1932
10217.61 1972
10218.56 1939
10219.52 1905
10220.47 1894
10221.43 1919
10222.38 1893
10223.33 1870
10224.29 1921
10225.24 1934
10226.20 1871
10227.15 1910
10228.11 1950
10229.06 1970
10230.01 2005
10230.97 2016
10231.92 2100
10232.88 2145
10233.83 2140
10234.79 2201
10235.74 2238
10236.70 2281
10237.65 2308
10238.60 2232
10239.56 2298
10240.51 2318
10241.47 2302
10242.42 2189
10243.38 2174
10244.33 2116
10245.29 2126
10246.24 2095
10247.20 2047
10248.15 2013
10249.11 1968
10250.07 1926
10251.02 1853
10251.98 1829
10252.93 1848
10253.89 1929
10254.84 1895
10255.80 1832
10256.75 1825
10257.71 1846
10258.67 1781
10259.62 1800
10260.58 1717
10261.53 1696
10262.49 1779
10263.44 1766
10264.40 1783
10265.36 1745
10266.31 1774
10267.27 1706
10268.22 1714
10269.18 1718
10270.14 1666
10271.09 1683
10272.05 1749
10273.01 1684
10273.96 1694
10274.92 1721
10275.87 1745
10276.83 1696
10277.79 1666
10278.74 1684
10279.70 1732
10280.66 1710
10281.61 1621
10282.57 1676
10283.53 1618
10284.49 1658
10285.44 1650
10286.40 1586
10287.36 1586
10288.31 1569
10289.27 1579
10290.23 1570
10291.18 1613
10292.14 1561
10293.10 1580
10294.06 1599
10295.01 1623
10295.97 1661
10296.93 1584
10297.89 1631
10298.84 1655
10299.80 1582
10300.76 1627
10301.72 1653
10302.67 1582
10303.63 1559
10304.59 1567
10305.55 1586
10306.51 1547
10307.46 1578
10308.42 1544
10309.38 1604
10310.34 1646
10311.30 1595
10312.25 1547
10313.21 1586
10314.17 1584
10315.13 1612
10316.09 1580
10317.05 1628
10318.00 1617
10318.96 1596
10319.92 1630
10320.88 1637
10321.84 1671
10322.80 1626
10323.76 1629
10324.71 1648
10325.67 1600
10326.63 1550
10327.59 1538
10328.55 1524
10329.51 1558
10330.47 1512
10331.43 1594
10332.39 1628
10333.35 1589
10334.30 1568
10335.26 1557
10336.22 1570
10337.18 1565
10338.14 1524
10339.10 1522
10340.06 1548
10341.02 1572
10341.98 1558
10342.94 1547
10343.90 1505
10344.86 1501
10345.82 1516
10346.78 1526
10347.74 1528
10348.70 1515
10349.66 1515
10350.62 1516
10351.58 1429
10352.54 1496
10353.50 1514
10354.46 1476
10355.42 1458
10356.38 1443
10357.34 1439
10358.30 1472
10359.26 1418
10360.22 1436
10361.18 1441
10362.14 1412
10363.10 1424
10364.06 1457
10365.02 1431
10365.98 1438
10366.94 1437
10367.90 1409
10368.87 1387
10369.83 1439
10370.79 1418
10371.75 1419
10372.71 1420
10373.67 1411
10374.63 1431
10375.59 1388
10376.55 1395
10377.51 1418
10378.48 1377
10379.44 1346
10380.40 1436
10381.36 1390
10382.32 1374
10383.28 1395
10384.24 1408
10385.21 1381
10386.17 1388
10387.13 1372
10388.09 1387
10389.05 1432
10390.01 1412
10390.98 1359
10391.94 1353
10392.90 1413
10393.86 1380
10394.82 1376
10395.79 1411
10396.75 1390
10397.71 1362
10398.67 1349
10399.63 1374
10400.60 1382
10401.56 1360
10402.52 1350
10403.48 1352
10404.45 1347
10405.41 1396
10406.37 1370
10407.33 1377
10408.30 1377
10409.26 1356
10410.22 1353
10411.18 1370
10412.15 1347
10413.11 1376
10414.07 1389
10415.04 1434
10416.00 1451
10416.96 1493
10417.93 1458
10418.89 1392
10419.85 1423
10420.81 1486
10421.78 1455
10422.74 1429
10423.70 1431
10424.67 1458
10425.63 1392
10426.59 1371
10427.56 1363
10428.52 1359
10429.49 1392
10430.45 1402
10431.41 1419
10432.38 1383
10433.34 1370
10434.30 1353
10435.27 1388
10436.23 1328
10437.20 1312
10438.16 1317
10439.12 1325
10440.09 1347
10441.05 1338
10442.02 1330
10442.98 1321
10443.94 1352
10444.91 1346
10445.87 1348
10446.84 1329
10447.80 1340
10448.77 1299
10449.73 1344
10450.70 1316
10451.66 1298
10452.63 1335
10453.59 1327
10454.55 1336
10455.52 1277
10456.48 1279
10457.45 1332
10458.41 1302
10459.38 1280
10460.34 1279
10461.31 1277
10462.27 1295
10463.24 1298
10464.20 1298
10465.17 1274
10466.14 1348
10467.10 1383
10468.07 1328
10469.03 1318
10470.00 1304
10470.96 1331
10471.93 1332
10472.89 1320
10473.86 1342
10474.82 1327
10475.79 1385
10476.76 1346
10477.72 1409
10478.69 1389
10479.65 1379
10480.62 1392
10481.59 1372
10482.55 1405
10483.52 1345
10484.48 1358
10485.45 1329
10486.42 1346
10487.38 1354
10488.35 1362
10489.32 1333
10490.28 1351
10491.25 1347
10492.21 1329
10493.18 1291
10494.15 1321
10495.11 1364
10496.08 1381
10497.05 1370
10498.01 1354
10498.98 1309
10499.95 1348
10500.92 1353
10501.88 1374
10502.85 1373
10503.82 1350
10504.78 1347
10505.75 1389
10506.72 1357
10507.68 1391
10508.65 1376
10509.62 1384
10510.59 1444
10511.55 1336
10512.52 1347
10513.49 1396
10514.46 1372
10515.42 1354
10516.39 1345
10517.36 1343
10518.33 1335
10519.29 1373
10520.26 1348
10521.23 1384
10522.20 1419
10523.17 1384
10524.13 1408
10525.10 1420
10526.07 1380
10527.04 1409
10528.01 1426
10528.97 1389
10529.94 1423
10530.91 1386
10531.88 1339
10532.85 1401
10533.82 1363
10534.78 1410
10535.75 1440
10536.72 1437
10537.69 1464
10538.66 1461
10539.63 1451
10540.60 1437
10541.56 1455
10542.53 1394
10543.50 1428
10544.47 1423
10545.44 1405
10546.41 1399
10547.38 1408
10548.35 1457
10549.32 1482
10550.29 1412
10551.25 1435
10552.22 1399
10553.19 1481
10554.16 1548
10555.13 1515
10556.10 1483
10557.07 1482
10558.04 1502
10559.01 1511
10559.98 1510
10560.95 1510
10561.92 1523
10562.89 1584
10563.86 1611
10564.83 1555
10565.80 1528
10566.77 1557
10567.74 1570
10568.71 1593
10569.68 1529
10570.65 1529
10571.62 1502
10572.59 1492
10573.56 1465
10574.53 1483
10575.50 1476
10576.47 1494
10577.44 1514
10578.41 1504
10579.38 1510
10580.35 1518
10581.32 1477
10582.29 1553
10583.26 1544
10584.23 1538
10585.21 1516
10586.18 1511
10587.15 1520
10588.12 1537
10589.09 1561
10590.06 1544
10591.03 1528
10592.00 1603
10592.97 1636
10593.94 1524
10594.92 1561
10595.89 1546
10596.86 1587
10597.83 1537
10598.80 1567
10599.77 1610
10600.74 1628
10601.71 1614
10602.69 1644
10603.66 1661
10604.63 1640
10605.60 1699
10606.57 1752
10607.54 1723
10608.52 1658
10609.49 1744
10610.46 1783
10611.43 1811
10612.40 1820
10613.38 1732
10614.35 1762
10615.32 1829
10616.29 1810
10617.27 1744
10618.24 1717
10619.21 1723
10620.18 1705
10621.15 1703
10622.13 1714
10623.10 1664
10624.07 1638
10625.04 1646
10626.02 1633
10626.99 1621
10627.96 1614
10628.94 1617
10629.91 1634
10630.88 1568
10631.85 1604
10632.83 1616
10633.80 1663
10634.77 1653
10635.75 1729
10636.72 1720
10637.69 1794
10638.67 1748
10639.64 1700
10640.61 1692
10641.59 1719
10642.56 1738
10643.53 1772
10644.51 1738
10645.48 1687
10646.45 1703
10647.43 1625
10648.40 1619
10649.37 1679
10650.35 1603
10651.32 1544
10652.30 1604
10653.27 1560
10654.24 1561
10655.22 1493
10656.19 1529
10657.16 1522
10658.14 1472
10659.11 1497
10660.09 1432
10661.06 1478
10662.04 1467
10663.01 1489
10663.98 1419
10664.96 1387
10665.93 1518
10666.91 1405
10667.88 1405
10668.86 1464
10669.83 1454
10670.81 1462
10671.78 1413
10672.76 1440
10673.73 1508
10674.71 1465
10675.68 1495
10676.66 1452
10677.63 1448
10678.61 1456
10679.58 1455
10680.56 1412
10681.53 1482
10682.51 1492
10683.48 1469
10684.46 1481
10685.43 1410
10686.41 1443
10687.38 1477
10688.36 1498
10689.33 1462
10690.31 1425
10691.28 1368
10692.26 1429
10693.24 1408
10694.21 1433
10695.19 1397
10696.16 1406
10697.14 1373
10698.12 1360
10699.09 1373
10700.07 1384
10701.04 1374
10702.02 1367
10703.00 1345
10703.97 1332
10704.95 1350
10705.92 1332
10706.90 1328
10707.88 1407
10708.85 1391
10709.83 1383
10710.81 1387
10711.78 1350
10712.76 1399
10713.74 1340
10714.71 1331
10715.69 1349
10716.67 1354
10717.64 1377
10718.62 1347
10719.60 1372
10720.57 1338
10721.55 1333
10722.53 1341
10723.50 1359
10724.48 1404
10725.46 1373
10726.44 1337
10727.41 1325
10728.39 1337
10729.37 1340
10730.35 1329
10731.32 1348
10732.30 1333
10733.28 1334
10734.26 1343
10735.23 1320
10736.21 1280
10737.19 1268
10738.17 1326
10739.14 1359
10740.12 1392
10741.10 1349
10742.08 1365
10743.06 1350
10744.03 1393
10745.01 1374
10745.99 1361
10746.97 1300
10747.95 1321
10748.92 1357
10749.90 1358
10750.88 1340
10751.86 1340
10752.84 1303
10753.82 1313
10754.79 1355
10755.77 1331
10756.75 1362
10757.73 1351
10758.71 1368
10759.69 1353
10760.67 1318
10761.65 1343
10762.62 1312
10763.60 1346
10764.58 1338
10765.56 1305
10766.54 1327
10767.52 1374
10768.50 1385
10769.48 1333
10770.46 1283
10771.44 1318
10772.42 1307
10773.39 1349
10774.37 1363
10775.35 1349
10776.33 1340
10777.31 1299
10778.29 1327
10779.27 1349
10780.25 1396
10781.23 1366
10782.21 1343
10783.19 1384
10784.17 1420
10785.15 1358
10786.13 1369
10787.11 1372
10788.09 1364
10789.07 1380
10790.05 1381
10791.03 1359
10792.01 1350
10792.99 1414
10793.97 1374
10794.95 1439
10795.93 1398
10796.91 1346
10797.89 1346
10798.87 1414
10799.85 1363
10800.83 1356
10801.82 1365
10802.80 1381
10803.78 1417
10804.76 1420
10805.74 1398
10806.72 1372
10807.70 1405
10808.68 1340
10809.66 1378
10810.64 1359
10811.62 1406
10812.61 1375
10813.59 1376
10814.57 1413
10815.55 1425
10816.53 1425
10817.51 1402
10818.49 1363
10819.47 1405
10820.46 1416
10821.44 1401
10822.42 1439
10823.40 1409
10824.38 1366
10825.36 1403
10826.35 1403
10827.33 1413
10828.31 1410
10829.29 1403
10830.27 1433
10831.25 1469
10832.24 1415
10833.22 1445
10834.20 1456
10835.18 1462
10836.17 1451
10837.15 1463
10838.13 1467
10839.11 1447
10840.09 1431
10841.08 1453
10842.06 1429
10843.04 1460
10844.02 1462
10845.01 1489
10845.99 1449
10846.97 1491
10847.96 1502
10848.94 1524
10849.92 1554
10850.90 1570
10851.89 1543
10852.87 1543
10853.85 1535
10854.84 1511
10855.82 1594
10856.80 1597
10857.78 1528
10858.77 1583
10859.75 1651
10860.73 1632
10861.72 1579
10862.70 1645
10863.68 1600
10864.67 1622
10865.65 1574
10866.64 1632
10867.62 1652
10868.60 1609
10869.59 1628
10870.57 1626
10871.55 1654
10872.54 1621
10873.52 1607
10874.51 1597
10875.49 1634
10876.47 1651
10877.46 1676
10878.44 1693
10879.43 1686
10880.41 1676
10881.39 1661
10882.38 1646
10883.36 1682
10884.35 1663
10885.33 1676
10886.32 1709
10887.30 1771
10888.29 1713
10889.27 1756
10890.25 1774
10891.24 1709
10892.22 1733
10893.21 1746
10894.19 1734
10895.18 1761
10896.16 1787
10897.15 1774
10898.13 1841
10899.12 1848
10900.10 1810
10901.09 1856
10902.07 1854
10903.06 1844
10904.04 1852
10905.03 1821
10906.01 1869
10907.00 1902
10907.99 1908
10908.97 1911
10909.96 1988
10910.94 1973
10911.93 1966
10912.91 1975
10913.90 1996
10914.88 2004
10915.87 1933
10916.86 1984
10917.84 2045
10918.83 2037
10919.81 2061
10920.80 2043
10921.79 2089
10922.77 2051
10923.76 2103
10924.74 2222
10925.73 2205
10926.72 2135
10927.70 2126
10928.69 2185
10929.68 2233
10930.66 2159
10931.65 2104
10932.64 2213
10933.62 2220
10934.61 2241
10935.60 2253
10936.58 2244
10937.57 2315
10938.56 2268
10939.54 2326
10940.53 2335
10941.52 2329
10942.50 2408
10943.49 2406
10944.48 2348
10945.47 2406
10946.45 2477
10947.44 2524
10948.43 2538
10949.41 2608
10950.40 2593
10951.39 2605
10952.38 2690
10953.36 2750
10954.35 2829
10955.34 2790
10956.33 2817
10957.31 2945
10958.30 2958
10959.29 3036
10960.28 3064
10961.27 3050
10962.25 3140
10963.24 3010
10964.23 2985
10965.22 3047
10966.21 2981
10967.19 2952
10968.18 2870
10969.17 2828
10970.16 2820
10971.15 2791
10972.13 2861
10973.12 2767
10974.11 2745
10975.10 2743
10976.09 2801
10977.08 2773
10978.07 2712
10979.05 2760
10980.04 2757
10981.03 2796
10982.02 2741
10983.01 2764
10984.00 2773
10984.99 2806
10985.98 2870
10986.96 2958
10987.95 2966
10988.94 3015
10989.93 2978
10990.92 3067
10991.91 3103
10992.90 3102
10993.89 3214
10994.88 3351
10995.87 3406
10996.86 3554
10997.85 3637
10998.84 3696
10999.83 3864
11000.82 3889
11001.81 3902
11002.79 3912
11003.78 3792
11004.77 3771
11005.76 3683
11006.75 3602
11007.74 3477
11008.73 3413
11009.72 3304
11010.71 3085
11011.70 3013
11012.69 2942
11013.68 2840
11014.67 2736
11015.67 2696
11016.66 2592
11017.65 2560
11018.64 2499
11019.63 2443
11020.62 2404
11021.61 2367
11022.60 2379
11023.59 2333
11024.58 2309
11025.57 2278
11026.56 2278
11027.55 2290
11028.54 2221
11029.53 2196
11030.52 2209
11031.52 2139
11032.51 2190
11033.50 2152
11034.49 2134
11035.48 2165
11036.47 2111
11037.46 2109
11038.45 2157
11039.45 2109
11040.44 2095
11041.43 2137
11042.42 2089
11043.41 2100
11044.40 2095
11045.39 2081
11046.39 2059
11047.38 1996
11048.37 2007
11049.36 1985
11050.35 1995
11051.35 1917
11052.34 1945
11053.33 2016
11054.32 1895
11055.31 1918
11056.31 2031
11057.30 1969
11058.29 1942
11059.28 1929
11060.27 1996
11061.27 1961
11062.26 1941
11063.25 1975
11064.24 1950
11065.24 2021
11066.23 2007
11067.22 1938
11068.21 1917
11069.21 1936
11070.20 1987
11071.19 1968
11072.19 1919
11073.18 1931
11074.17 2002
11075.16 1989
11076.16 1949
11077.15 1928
11078.14 1913
11079.14 1917
11080.13 1979
11081.12 1977
11082.12 1936
11083.11 1902
11084.10 1952
11085.10 1892
11086.09 1885
11087.08 1955
11088.08 1911
11089.07 1896
11090.06 1876
11091.06 1864
11092.05 1913
11093.04 1875
11094.04 1882
11095.03 1854
11096.03 1828
11097.02 1789
11098.01 1831
11099.01 1778
11100.00 1805
11101.00 1820
11101.99 1790
11102.98 1812
11103.98 1812
11104.97 1782
11105.97 1787
11106.96 1800
11107.96 1767
11108.95 1773
11109.95 1801
11110.94 1733
11111.93 1762
11112.93 1814
11113.92 1801
11114.92 1770
11115.91 1808
11116.91 1725
11117.90 1727
11118.90 1717
11119.89 1703
11120.89 1691
11121.88 1724
11122.88 1697
11123.87 1688
11124.87 1662
11125.86 1707
11126.86 1707
11127.85 1672
11128.85 1701
11129.84 1667
11130.84 1711
11131.84 1646
11132.83 1716
11133.83 1677
11134.82 1655
11135.82 1604
11136.81 1662
11137.81 1665
11138.81 1601
11139.80 1668
11140.80 1616
11141.79 1648
11142.79 1645
11143.79 1621
11144.78 1643
11145.78 1707
11146.77 1680
11147.77 1677
11148.77 1712
11149.76 1648
11150.76 1641
11151.75 1616
11152.75 1639
11153.75 1602
11154.74 1625
11155.74 1691
11156.74 1643
11157.73 1568
11158.73 1595
11159.73 1592
11160.72 1633
11161.72 1579
11162.72 1589
11163.71 1619
11164.71 1591
11165.71 1612
11166.71 1551
11167.70 1572
11168.70 1547
11169.70 1587
11170.69 1627
11171.69 1583
11172.69 1564
11173.69 1578
11174.68 1557
11175.68 1595
11176.68 1554
11177.68 1548
11178.67 1563
11179.67 1584
11180.67 1562
11181.67 1589
11182.66 1648
11183.66 1595
11184.66 1560
11185.66 1560
11186.66 1556
11187.65 1561
11188.65 1592
11189.65 1578
11190.65 1571
11191.65 1570
11192.64 1593
11193.64 1577
11194.64 1581
11195.64 1555
11196.64 1546
11197.64 1561
11198.63 1548
11199.63 1523
11200.63 1529
11201.63 1597
11202.63 1626
11203.63 1617
11204.63 1621
11205.63 1590
11206.62 1609
11207.62 1602
11208.62 1627
11209.62 1606
11210.62 1604
11211.62 1647
11212.62 1644
11213.62 1630
11214.62 1572
11215.62 1618
11216.61 1639
11217.61 1650
11218.61 1594
11219.61 1588
11220.61 1642
11221.61 1542
11222.61 1600
11223.61 1626
11224.61 1639
11225.61 1653
11226.61 1616
11227.61 1643
11228.61 1582
11229.61 1608
11230.61 1672
11231.61 1642
11232.61 1643
11233.61 1665
11234.61 1619
11235.61 1602
11236.61 1645
11237.61 1647
11238.61 1633
11239.61 1651
11240.61 1619
11241.61 1644
11242.61 1628
11243.61 1659
11244.61 1702
11245.61 1685
11246.61 1717
11247.61 1655
11248.62 1678
11249.62 1691
11250.62 1692
11251.62 1733
11252.62 1749
11253.62 1742
11254.62 1751
11255.62 1737
11256.62 1748
11257.62 1707
11258.62 1745
11259.63 1732
11260.63 1793
11261.63 1750
11262.63 1734
11263.63 1786
11264.63 1800
11265.63 1803
11266.64 1837
11267.64 1846
11268.64 1857
11269.64 1875
11270.64 1909
11271.64 1895
11272.65 1947
11273.65 1963
11274.65 1905
11275.65 1971
11276.65 1979
11277.65 1926
11278.66 1938
11279.66 1889
11280.66 1912
11281.66 1860
11282.67 1869
11283.67 1905
11284.67 1855
11285.67 1838
11286.67 1847
11287.68 1883
11288.68 1836
11289.68 1783
11290.68 1825
11291.69 1853
11292.69 1759
11293.69 1774
11294.70 1780
11295.70 1797
11296.70 1795
11297.70 1749
11298.71 1778
11299.71 1749
11300.71 1778
11301.72 1780
11302.72 1688
11303.72 1694
11304.72 1757
11305.73 1734
11306.73 1737
11307.73 1773
11308.74 1747
11309.74 1722
11310.74 1730
11311.75 1678
11312.75 1717
11313.76 1695
11314.76 1768
11315.76 1791
11316.77 1765
11317.77 1823
11318.77 1801
11319.78 1840
11320.78 1816
11321.79 1774
11322.79 1782
11323.79 1761
11324.80 1792
11325.80 1856
11326.81 1907
11327.81 1825
11328.81 1776
11329.82 1865
11330.82 1829
11331.83 1863
11332.83 1828
11333.84 1831
11334.84 1869
11335.85 1900
11336.85 1849
11337.85 1851
11338.86 1889
11339.86 1908
11340.87 1926
11341.87 1876
11342.88 1971
11343.88 1961
11344.89 1967
11345.89 1956
11346.90 1904
11347.90 1916
11348.91 1886
11349.91 1901
11350.92 1904
11351.92 1869
11352.93 1874
11353.94 1833
11354.94 1824
11355.95 1818
11356.95 1820
11357.96 1844
11358.96 1808
11359.97 1838
11360.97 1774
11361.98 1727
11362.99 1751
11363.99 1802
11365.00 1757
11366.00 1779
11367.01 1785
11368.02 1753
11369.02 1762
11370.03 1817
11371.03 1797
11372.04 1725
11373.05 1745
11374.05 1769
11375.06 1780
11376.06 1785
11377.07 1765
11378.08 1720
11379.08 1791
11380.09 1759
11381.10 1794
11382.10 1771
11383.11 1778
11384.12 1757
11385.12 1723
11386.13 1774
11387.14 1795
11388.14 1789
11389.15 1771
11390.16 1824
11391.17 1755
11392.17 1768
11393.18 1805
11394.19 1803
11395.19 1790
11396.20 1721
11397.21 1746
11398.22 1821
11399.22 1784
11400.23 1789
11401.24 1873
11402.25 1861
11403.25 1885
11404.26 1822
11405.27 1793
11406.28 1786
11407.28 1831
11408.29 1799
11409.30 1876
11410.31 1784
11411.31 1841
11412.32 1848
11413.33 1867
11414.34 1916
11415.35 1833
11416.35 1785
11417.36 1882
11418.37 1860
11419.38 1873
11420.39 1884
11421.40 1850
11422.40 1864
11423.41 1813
11424.42 1862
11425.43 1877
11426.44 1896
11427.45 1934
11428.46 1969
11429.46 1886
11430.47 1885
11431.48 1878
11432.49 1924
11433.50 1933
11434.51 1896
11435.52 1933
11436.53 1942
11437.54 1970
11438.54 1944
11439.55 1935
11440.56 1930
11441.57 1961
11442.58 1937
11443.59 1973
11444.60 1916
11445.61 1937
11446.62 1958
11447.63 1967
11448.64 1981
11449.65 1980
11450.66 1957
11451.67 2022
11452.68 2031
11453.69 1994
11454.70 1980
11455.71 2031
11456.72 2077
11457.73 2030
11458.74 2090
11459.75 2040
11460.76 2041
11461.77 2069
11462.78 2059
11463.79 2044
11464.80 2046
11465.81 2063
11466.82 2132
11467.83 2168
11468.84 2122
11469.85 2134
11470.86 2195
11471.87 2199
11472.88 2204
11473.89 2165
11474.90 2242
11475.91 2259
11476.92 2216
11477.93 2220
11478.95 2266
11479.96 2298
11480.97 2263
11481.98 2303
11482.99 2335
11484.00 2358
11485.01 2413
11486.02 2365
11487.03 2354
11488.05 2432
11489.06 2487
11490.07 2414
11491.08 2428
11492.09 2447
11493.10 2439
11494.11 2526
11495.13 2639
11496.14 2631
11497.15 2622
11498.16 2594
11499.17 2688
11500.18 2663
11501.20 2721
11502.21 2724
11503.22 2765
11504.23 2812
11505.24 2839
11506.26 2840
11507.27 2874
11508.28 2911
11509.29 2963
11510.30 2953
11511.32 2987
11512.33 3094
11513.34 3153
11514.35 3188
11515.37 3284
11516.38 3360
11517.39 3406
11518.40 3497
11519.42 3562
11520.43 3656
11521.44 3861
11522.45 3872
11523.47 3939
11524.48 4018
11525.49 4061
11526.51 4160
11527.52 4345
11528.53 4480
11529.55 4605
11530.56 4842
11531.57 4942
11532.59 5193
11533.60 5372
11534.61 5624
11535.63 5981
11536.64 6041
11537.65 6308
11538.67 6571
11539.68 6731
11540.69 6662
11541.71 6780
11542.72 6738
11543.73 6574
11544.75 6539
11545.76 6333
11546.78 6011
11547.79 5856
11548.80 5575
11549.82 5280
11550.83 4910
11551.85 4655
11552.86 4497
11553.87 4310
11554.89 4094
11555.90 4068
11556.92 3971
11557.93 3810
11558.95 3612
11559.96 3614
11560.97 3484
11561.99 3336
11563.00 3342
11564.02 3252
11565.03 3227
11566.05 3103
11567.06 3079
11568.08 3117
11569.09 3165
11570.11 3055
11571.12 3085
11572.14 3026
11573.15 3087
11574.17 3037
11575.18 3066
11576.20 3042
11577.21 3099
11578.23 3062
11579.24 3031
11580.26 2986
11581.27 2994
11582.29 2926
11583.30 2924
11584.32 2919
11585.33 2932
11586.35 2974
11587.37 2913
11588.38 2966
11589.40 2972
11590.41 2974
11591.43 2982
11592.44 2949
11593.46 3057
11594.48 3092
11595.49 3117
11596.51 3199
11597.52 3273
11598.54 3261
11599.56 3280
11600.57 3293
11601.59 3400
11602.61 3291
11603.62 3337
11604.64 3356
11605.66 3373
11606.67 3269
11607.69 3258
11608.70 3163
11609.72 3182
11610.74 3177
11611.75 3126
11612.77 3060
11613.79 3114
11614.81 3038
11615.82 2990
11616.84 2937
11617.86 2935
11618.87 2960
11619.89 2949
11620.91 2932
11621.92 2898
11622.94 2854
11623.96 2805
11624.98 2809
11625.99 2781
11627.01 2733
11628.03 2704
11629.05 2651
11630.06 2683
11631.08 2668
11632.10 2698
11633.12 2579
11634.13 2604
11635.15 2561
11636.17 2499
11637.19 2535
11638.20 2524
11639.22 2507
11640.24 2439
11641.26 2470
11642.28 2444
11643.29 2430
11644.31 2377
11645.33 2337
11646.35 2288
11647.37 2322
11648.39 2309
11649.40 2286
11650.42 2283
11651.44 2266
11652.46 2270
11653.48 2212
11654.50 2131
11655.51 2236
11656.53 2255
11657.55 2198
11658.57 2139
11659.59 2078
11660.61 2094
11661.63 2122
11662.65 2189
11663.67 2028
11664.68 2076
11665.70 2104
11666.72 2119
11667.74 2012
11668.76 2000
11669.78 2051
11670.80 2075
11671.82 2081
11672.84 2025
11673.86 1992
11674.88 2016
11675.90 2016
11676.92 2020
11677.94 2031
11678.96 1991
11679.98 2057
11680.99 1955
11682.01 1981
11683.03 1967
11684.05 1966
11685.07 1948
11686.09 1985
11687.11 1989
11688.13 1997
11689.15 2005
11690.17 2025
11691.19 1938
11692.21 1875
11693.24 1874
11694.26 1872
11695.28 1867
11696.30 1822
11697.32 1843
11698.34 1836
11699.36 1850
11700.38 1832
11701.40 1814
11702.42 1804
11703.44 1818
11704.46 1809
11705.48 1749
11706.50 1811
11707.52 1800
11708.54 1806
11709.57 1788
11710.59 1749
11711.61 1786
11712.63 1735
11713.65 1728
11714.67 1732
11715.69 1712
11716.71 1705
11717.73 1705
11718.76 1693
11719.78 1681
11720.80 1682
11721.82 1683
11722.84 1690
11723.86 1648
11724.89 1643
11725.91 1594
11726.93 1605
11727.95 1647
11728.97 1648
11729.99 1595
11731.02 1601
11732.04 1674
11733.06 1582
11734.08 1577
11735.10 1552
11736.13 1583
11737.15 1569
11738.17 1564
11739.19 1556
11740.22 1528
11741.24 1551
11742.26 1521
11743.28 1591
11744.30 1582
11745.33 1542
11746.35 1496
11747.37 1514
11748.40 1532
11749.42 1531
11750.44 1483
11751.46 1535
11752.49 1490
11753.51 1529
11754.53 1521
11755.56 1501
11756.58 1447
11757.60 1495
11758.62 1469
11759.65 1524
11760.67 1490
11761.69 1522
11762.72 1487
11763.74 1471
11764.76 1513
11765.79 1497
11766.81 1503
11767.83 1476
11768.86 1464
11769.88 1393
11770.91 1464
11771.93 1428
11772.95 1447
11773.98 1478
11775.00 1488
11776.02 1521
11777.05 1480
11778.07 1478
11779.10 1434
11780.12 1507
11781.14 1460
11782.17 1504
11783.19 1499
11784.22 1463
11785.24 1477
11786.26 1442
11787.29 1547
11788.31 1490
11789.34 1425
11790.36 1442
11791.39 1392
11792.41 1472
11793.44 1486
11794.46 1455
11795.49 1474
11796.51 1523
11797.54 1519
11798.56 1489
11799.59 1458
11800.61 1421
11801.63 1488
11802.66 1438
11803.69 1433
11804.71 1422
11805.74 1430
11806.76 1450
11807.79 1428
11808.81 1440
11809.84 1452
11810.86 1444
11811.89 1448
11812.91 1406
11813.94 1459
11814.96 1490
11815.99 1449
11817.01 1469
11818.04 1493
11819.07 1485
11820.09 1485
11821.12 1456
11822.14 1465
11823.17 1548
11824.20 1557
11825.22 1536
11826.25 1524
11827.27 1495
11828.30 1548
11829.33 1530
11830.35 1516
11831.38 1478
11832.40 1482
11833.43 1547
11834.46 1573
11835.48 1521
11836.51 1529
11837.54 1503
11838.56 1521
11839.59 1518
11840.62 1509
11841.64 1575
11842.67 1546
11843.70 1524
11844.72 1537
11845.75 1545
11846.78 1520
11847.80 1541
11848.83 1501
11849.86 1528
11850.89 1559
11851.91 1580
11852.94 1580
11853.97 1586
11854.99 1589
11856.02 1621
11857.05 1595
11858.08 1616
11859.10 1598
11860.13 1605
11861.16 1630
11862.19 1669
11863.21 1648
11864.24 1614
11865.27 1634
11866.30 1696
11867.33 1668
11868.35 1657
11869.38 1631
11870.41 1601
11871.44 1601
11872.47 1645
11873.49 1631
11874.52 1733
11875.55 1709
11876.58 1690
11877.61 1678
11878.63 1731
11879.66 1727
11880.69 1741
11881.72 1730
11882.75 1744
11883.78 1775
11884.81 1751
11885.83 1781
11886.86 1770
11887.89 1727
11888.92 1806
11889.95 1828
11890.98 1830
11892.01 1801
11893.04 1860
11894.06 1912
11895.09 1894
11896.12 1885
11897.15 1977
11898.18 1971
11899.21 2028
11900.24 2060
11901.27 2032
11902.30 2047
11903.33 2044
11904.36 2130
11905.39 2093
11906.42 2131
11907.45 2209
11908.48 2103
11909.50 2126
11910.53 2129
11911.56 2070
11912.59 2103
11913.62 2127
11914.65 2111
11915.68 2098
11916.71 2098
11917.74 2069
11918.77 2088
11919.80 2070
11920.83 2133
11921.86 2076
11922.89 2062
11923.92 2089
11924.95 2204
11925.99 2207
11927.02 2250
11928.05 2331
11929.08 2329
11930.11 2370
11931.14 2375
11932.17 2346
11933.20 2375
11934.23 2451
11935.26 2418
11936.29 2400
11937.32 2368
11938.35 2389
11939.38 2326
11940.41 2229
11941.45 2215
11942.48 2120
11943.51 2126
11944.54 2145
11945.57 2084
11946.60 2021
11947.63 1985
11948.66 1986
11949.70 2027
11950.73 2001
11951.76 1903
11952.79 1862
11953.82 1946
11954.85 1881
11955.88 1833
11956.92 1827
11957.95 1815
11958.98 1817
11960.01 1867
11961.04 1849
11962.08 1864
11963.11 1816
11964.14 1869
11965.17 1821
11966.20 1764
11967.24 1820
11968.27 1832
11969.30 1810
11970.33 1869
11971.36 1837
11972.40 1861
11973.43 1848
11974.46 1850
11975.49 1817
11976.53 1786
11977.56 1824
11978.59 1842
11979.62 1820
11980.66 1823
11981.69 1848
11982.72 1890
11983.76 1872
11984.79 1879
11985.82 1857
11986.85 1803
11987.89 1845
11988.92 1862
11989.95 1857
11990.99 1858
11992.02 1821
11993.05 1856
11994.09 1923
11995.12 1915
11996.15 1931
11997.19 1927
11998.22 1885
11999.25 1930
12000.29 1908
12001.32 1918
12002.35 1946
12003.39 1905
12004.42 1928
12005.46 1970
12006.49 2037
12007.52 1986
12008.56 1973
12009.59 1997
12010.63 2052
12011.66 1996
12012.69 2033
12013.73 2020
12014.76 2010
12015.80 2064
12016.83 2015
12017.86 2064
12018.90 2086
12019.93 2113
12020.97 2106
12022.00 2127
12023.04 2122
12024.07 2158
12025.11 2096
12026.14 2074
12027.18 2084
12028.21 2109
12029.25 2041
12030.28 2103
12031.32 2109
12032.35 2090
12033.39 2075
12034.42 2108
12035.46 2092
12036.49 2166
12037.53 2150
12038.56 2029
12039.60 2070
12040.63 2094
12041.67 2100
12042.70 2091
12043.74 2129
12044.77 2058
12045.81 2080
12046.84 2040
12047.88 2113
12048.92 2162
12049.95 2107
12050.99 2116
12052.02 2163
12053.06 2153
12054.09 2218
12055.13 2251
12056.17 2186
12057.20 2183
12058.24 2188
12059.27 2191
12060.31 2168
12061.35 2188
12062.38 2135
12063.42 2197
12064.46 2104
12065.49 2080
12066.53 2096
12067.56 2103
12068.60 2114
12069.64 2124
12070.67 2118
12071.71 2017
12072.75 2037
12073.78 2039
12074.82 2039
12075.86 1966
12076.89 1963
12077.93 2033
12078.97 2037
12080.01 1994
12081.04 2013
12082.08 2016
12083.12 1969
12084.15 1988
12085.19 2072
12086.23 2064
12087.27 2055
12088.30 2041
12089.34 2033
12090.38 2037
12091.41 2024
12092.45 2061
12093.49 2015
12094.53 2084
12095.57 2103
12096.60 2184
12097.64 2119
12098.68 2054
12099.72 2080
12100.75 2132
12101.79 2170
12102.83 2210
12103.87 2203
12104.91 2223
12105.94 2171
12106.98 2122
12108.02 2157
12109.06 2105
12110.10 2134
12111.14 2069
12112.17 2011
12113.21 1998
12114.25 1995
12115.29 1944
12116.33 1952
12117.37 1916
12118.40 1962
12119.44 1940
12120.48 1831
12121.52 1839
12122.56 1824
12123.60 1817
12124.64 1788
12125.68 1783
12126.72 1783
12127.75 1766
12128.79 1733
12129.83 1739
12130.87 1750
12131.91 1705
12132.95 1763
12133.99 1738
12135.03 1770
12136.07 1792
12137.11 1736
12138.15 1757
12139.19 1714
12140.23 1737
12141.27 1724
12142.31 1622
12143.35 1702
12144.38 1768
12145.42 1696
12146.46 1735
12147.50 1708
12148.54 1654
12149.58 1704
12150.62 1661
12151.66 1695
12152.70 1664
12153.74 1628
12154.78 1644
12155.82 1589
12156.87 1638
12157.91 1625
12158.95 1666
12159.99 1599
12161.03 1642
12162.07 1610
12163.11 1575
12164.15 1623
12165.19 1635
12166.23 1568
12167.27 1575
12168.31 1585
12169.35 1611
12170.39 1611
12171.43 1585
12172.47 1593
12173.52 1564
12174.56 1563
12175.60 1547
12176.64 1557
12177.68 1544
12178.72 1614
12179.76 1567
12180.80 1580
12181.85 1544
12182.89 1521
12183.93 1530
12184.97 1484
12186.01 1516
12187.05 1524
12188.09 1546
12189.14 1525
12190.18 1592
12191.22 1538
12192.26 1506
12193.30 1549
12194.34 1573
12195.39 1610
12196.43 1571
12197.47 1513
12198.51 1558
12199.55 1529
12200.60 1528
12201.64 1512
12202.68 1488
12203.72 1544
12204.77 1545
12205.81 1555
12206.85 1538
12207.89 1538
12208.94 1525
12209.98 1549
12211.02 1540
12212.06 1511
12213.11 1480
12214.15 1440
12215.19 1481
12216.23 1483
12217.28 1493
12218.32 1540
12219.36 1522
12220.41 1498
12221.45 1501
12222.49 1462
12223.54 1463
12224.58 1411
12225.62 1457
12226.66 1513
12227.71 1485
12228.75 1426
12229.79 1453
12230.84 1431
12231.88 1454
12232.93 1435
12233.97 1446
12235.01 1478
12236.06 1447
12237.10 1450
12238.14 1447
12239.19 1485
12240.23 1475
12241.28 1398
12242.32 1424
12243.36 1457
12244.41 1447
12245.45 1493
12246.50 1468
12247.54 1432
12248.58 1428
12249.63 1447
12250.67 1454
12251.72 1428
12252.76 1484
12253.80 1478
12254.85 1413
12255.89 1434
12256.94 1461
12257.98 1410
12259.03 1415
12260.07 1431
12261.12 1423
12262.16 1395
12263.21 1364
12264.25 1365
12265.30 1371
12266.34 1355
12267.39 1359
12268.43 1454
12269.48 1390
12270.52 1361
12271.57 1385
12272.61 1403
12273.66 1409
12274.70 1402
12275.75 1362
12276.79 1393
12277.84 1379
12278.88 1416
12279.93 1380
12280.98 1374
12282.02 1341
12283.07 1309
12284.11 1366
12285.16 1344
12286.20 1412
12287.25 1414
12288.30 1403
12289.34 1359
12290.39 1320
12291.43 1369
12292.48 1357
12293.53 1378
12294.57 1380
12295.62 1366
12296.66 1351
12297.71 1349
12298.76 1295
12299.80 1319
12300.85 1341
12301.90 1327
12302.94 1310
12303.99 1329
12305.04 1359
12306.08 1381
12307.13 1355
12308.18 1342
12309.22 1371
12310.27 1334
12311.32 1293
12312.36 1338
12313.41 1356
12314.46 1340
12315.50 1361
12316.55 1346
12317.60 1332
12318.65 1339
12319.69 1359
12320.74 1330
12321.79 1343
12322.83 1306
12323.88 1366
12324.93 1337
12325.98 1334
12327.02 1365
12328.07 1320
12329.12 1288
12330.17 1313
12331.21 1389
12332.26 1287
12333.31 1274
12334.36 1306
12335.41 1378
12336.45 1341
12337.50 1281
12338.55 1324
12339.60 1345
12340.65 1271
12341.69 1302
12342.74 1286
12343.79 1315
12344.84 1299
12345.89 1290
12346.94 1283
12347.98 1278
12349.03 1319
12350.08 1315
12351.13 1326
12352.18 1313
12353.23 1312
12354.28 1328
12355.32 1324
12356.37 1311
12357.42 1319
12358.47 1326
12359.52 1321
12360.57 1328
12361.62 1299
12362.67 1288
12363.72 1372
12364.76 1349
12365.81 1360
12366.86 1362
12367.91 1293
12368.96 1330
12370.01 1271
12371.06 1334
12372.11 1297
12373.16 1359
12374.21 1356
12375.26 1336
12376.31 1337
12377.36 1353
12378.41 1341
12379.46 1302
12380.51 1344
12381.56 1369
12382.61 1365
12383.66 1313
12384.71 1314
12385.76 1295
12386.81 1355
12387.86 1292
12388.91 1345
12389.96 1352
12391.01 1395
12392.06 1368
12393.11 1384
12394.16 1364
12395.21 1343
12396.26 1344
12397.31 1344
12398.36 1326
12399.41 1307
12400.46 1326
12401.51 1374
12402.56 1368
12403.61 1330
12404.66 1355
12405.71 1412
12406.77 1413
12407.82 1392
12408.87 1364
12409.92 1361
12410.97 1376
12412.02 1404
12413.07 1377
12414.12 1379
12415.17 1445
12416.23 1355
12417.28 1379
12418.33 1432
12419.38 1433
12420.43 1397
12421.48 1393
12422.53 1411
12423.59 1416
12424.64 1445
12425.69 1415
12426.74 1416
12427.79 1375
12428.84 1457
12429.90 1427
12430.95 1458
12432.00 1467
12433.05 1429
12434.10 1434
12435.16 1453
12436.21 1469
12437.26 1507
12438.31 1497
12439.37 1484
12440.42 1488
12441.47 1524
12442.52 1523
12443.58 1519
12444.63 1523
12445.68 1537
12446.73 1508
12447.79 1551
12448.84 1529
12449.89 1543
12450.94 1517
12452.00 1533
12453.05 1559
12454.10 1585
12455.16 1587
12456.21 1638
12457.26 1649
12458.31 1661
12459.37 1660
12460.42 1722
12461.47 1831
12462.53 1807
12463.58 1781
12464.63 1855
12465.69 1906
12466.74 1932
12467.79 2038
12468.85 2011
12469.90 2106
12470.95 2178
12472.01 2261
12473.06 2296
12474.12 2325
12475.17 2375
12476.22 2354
12477.28 2478
12478.33 2484
12479.39 2506
12480.44 2453
12481.49 2394
12482.55 2339
12483.60 2379
12484.66 2314
12485.71 2266
12486.76 2247
12487.82 2185
12488.87 2141
12489.93 2122
12490.98 2070
12492.04 2017
12493.09 1963
12494.15 1916
12495.20 1867
12496.25 1833
12497.31 1824
12498.36 1813
12499.42 1791
12500.47 1783
12501.53 1781
12502.58 1736
12503.64 1700
12504.69 1696
12505.75 1663
12506.80 1667
12507.86 1669
12508.91 1705
12509.97 1665
12511.03 1658
12512.08 1695
12513.14 1671
12514.19 1653
12515.25 1711
12516.30 1704
12517.36 1658
12518.41 1702
12519.47 1696
12520.52 1694
12521.58 1687
12522.64 1722
12523.69 1649
12524.75 1693
12525.80 1619
12526.86 1617
12527.92 1615
12528.97 1637
12530.03 1679
12531.08 1708
12532.14 1671
12533.20 1714
12534.25 1703
12535.31 1710
12536.37 1697
12537.42 1698
12538.48 1694
12539.54 1691
12540.59 1701
12541.65 1661
12542.70 1677
12543.76 1727
12544.82 1721
12545.88 1705
12546.93 1705
12547.99 1744
12549.05 1784
12550.10 1773
12551.16 1842
12552.22 1810
12553.27 1897
12554.33 1913
12555.39 1875
12556.45 1885
12557.50 1888
12558.56 1911
12559.62 1876
12560.67 1879
12561.73 1868
12562.79 1876
12563.85 1847
12564.90 1826
12565.96 1854
12567.02 1830
12568.08 1799
12569.14 1817
12570.19 1745
12571.25 1851
12572.31 1817
12573.37 1744
12574.42 1768
12575.48 1762
12576.54 1733
12577.60 1793
12578.66 1732
12579.72 1751
12580.77 1749
12581.83 1706
12582.89 1766
12583.95 1736
12585.01 1751
12586.07 1728
12587.12 1725
12588.18 1747
12589.24 1737
12590.30 1709
12591.36 1674
12592.42 1655
12593.48 1657
12594.53 1745
12595.59 1652
12596.65 1701
12597.71 1774
12598.77 1731
12599.83 1729
12600.89 1718
12601.95 1747
12603.01 1754
12604.07 1797
12605.13 1749
12606.18 1761
12607.24 1751
12608.30 1727
12609.36 1775
12610.42 1836
12611.48 1794
12612.54 1824
12613.60 1791
12614.66 1863
12615.72 1836
12616.78 1869
12617.84 1884
12618.90 1922
12619.96 1902
12621.02 1877
12622.08 1944
12623.14 1959
12624.20 1991
12625.26 1988
12626.32 1976
12627.38 2007
12628.44 2056
12629.50 2011
12630.56 2010
12631.62 2055
12632.68 2035
12633.74 2004
12634.80 2011
12635.86 2046
12636.92 2051
12637.98 1989
12639.04 1932
12640.11 1929
12641.17 1943
12642.23 1856
12643.29 1902
12644.35 1887
12645.41 1882
12646.47 1902
12647.53 1872
12648.59 1818
12649.65 1855
12650.72 1873
12651.78 1815
12652.84 1835
12653.90 1805
12654.96 1845
12656.02 1791
12657.08 1835
12658.14 1839
12659.21 1793
12660.27 1812
12661.33 1802
12662.39 1781
12663.45 1759
12664.51 1814
12665.58 1790
12666.64 1823
12667.70 1810
12668.76 1798
12669.82 1801
12670.89 1773
12671.95 1881
12673.01 1848
12674.07 1814
12675.13 1856
12676.20 1848
12677.26 1918
12678.32 1909
12679.38 1898
12680.45 1914
12681.51 1854
12682.57 1899
12683.63 1850
12684.70 1849
12685.76 1843
12686.82 1889
12687.88 1908
12688.95 1948
12690.01 1914
12691.07 1935
12692.14 1918
12693.20 1982
12694.26 1980
12695.32 1957
12696.39 2016
12697.45 2016
12698.51 2005
12699.58 2040
12700.64 2030
12701.70 1986
12702.77 2034
12703.83 2068
12704.89 2105
12705.96 2102
12707.02 2102
12708.08 2130
12709.15 2162
12710.21 2066
12711.28 2123
12712.34 2169
12713.40 2106
12714.47 2131
12715.53 2080
12716.59 2120
12717.66 2099
12718.72 2134
12719.79 2154
12720.85 2140
12721.92 2218
12722.98 2268
12724.04 2133
12725.11 2151
12726.17 2177
12727.24 2140
12728.30 2203
12729.37 2176
12730.43 2219
12731.49 2184
12732.56 2162
12733.62 2114
12734.69 2148
12735.75 2150
12736.82 2130
12737.88 2138
12738.95 2128
12740.01 2174
12741.08 2118
12742.14 2127
12743.21 2137
12744.27 2162
12745.34 2099
12746.40 2085
12747.47 2080
12748.53 2052
12749.60 2064
12750.66 2101
12751.73 2048
12752.79 1983
12753.86 1996
12754.93 1985
12755.99 1975
12757.06 2007
12758.12 1948
12759.19 1912
12760.25 1866
12761.32 1886
12762.39 1933
12763.45 1873
12764.52 1907
12765.58 1849
12766.65 1816
12767.72 1851
12768.78 1789
12769.85 1808
12770.91 1820
12771.98 1794
12773.05 1749
12774.11 1780
12775.18 1747
12776.25 1714
12777.31 1768
12778.38 1763
12779.45 1740
12780.51 1737
12781.58 1731
12782.65 1726
12783.71 1714
12784.78 1701
12785.85 1702
12786.91 1728
12787.98 1673
12789.05 1668
12790.11 1665
12791.18 1654
12792.25 1618
12793.31 1674
12794.38 1653
12795.45 1586
12796.52 1623
12797.58 1683
12798.65 1611
12799.72 1615
12800.79 1586
12801.85 1597
12802.92 1633
12803.99 1639
12805.06 1599
12806.12 1612
12807.19 1625
12808.26 1578
12809.33 1590
12810.39 1602
12811.46 1622
12812.53 1643
12813.60 1616
12814.67 1615
12815.73 1587
12816.80 1630
12817.87 1676
12818.94 1639
12820.01 1648
12821.08 1598
12822.14 1616
12823.21 1595
12824.28 1610
12825.35 1580
12826.42 1576
12827.49 1557
12828.55 1590
12829.62 1563
12830.69 1584
12831.76 1553
12832.83 1531
12833.90 1559
12834.97 1577
12836.04 1605
12837.11 1534
12838.17 1569
12839.24 1568
12840.31 1537
12841.38 1519
12842.45 1529
12843.52 1510
12844.59 1550
12845.66 1530
12846.73 1470
12847.80 1492
12848.87 1494
12849.94 1505
12851.01 1458
12852.08 1480
12853.14 1488
12854.21 1466
12855.28 1471
12856.35 1464
12857.42 1470
12858.49 1516
12859.56 1447
12860.63 1417
12861.70 1502
12862.77 1445
12863.84 1406
12864.91 1435
12865.98 1405
12867.05 1462
12868.12 1462
12869.19 1413
12870.26 1420
12871.34 1426
12872.41 1422
12873.48 1402
12874.55 1407
12875.62 1387
12876.69 1411
12877.76 1379
12878.83 1412
12879.90 1425
12880.97 1403
12882.04 1383
12883.11 1419
12884.18 1373
12885.25 1339
12886.33 1385
12887.40 1371
12888.47 1347
12889.54 1334
12890.61 1376
12891.68 1363
12892.75 1358
12893.82 1282
12894.89 1313
12895.97 1331
12897.04 1345
12898.11 1329
12899.18 1408
12900.25 1339
12901.32 1274
12902.40 1313
12903.47 1299
12904.54 1334
12905.61 1329
12906.68 1296
12907.75 1326
12908.83 1279
12909.90 1290
12910.97 1256
12912.04 1284
12913.11 1261
12914.19 1265
12915.26 1295
12916.33 1248
12917.40 1266
12918.48 1234
12919.55 1239
12920.62 1258
12921.69 1219
12922.77 1247
12923.84 1286
12924.91 1268
12925.98 1254
12927.06 1213
12928.13 1224
12929.20 1230
12930.27 1248
12931.35 1239
12932.42 1259
12933.49 1206
12934.57 1179
12935.64 1203
12936.71 1183
12937.79 1189
12938.86 1206
12939.93 1196
12941.01 1156
12942.08 1211
12943.15 1186
12944.23 1199
12945.30 1203
12946.37 1171
12947.45 1171
12948.52 1192
12949.59 1262
12950.67 1206
12951.74 1177
12952.81 1171
12953.89 1174
12954.96 1176
12956.04 1138
12957.11 1180
12958.18 1187
12959.26 1171
12960.33 1185
12961.41 1187
12962.48 1156
12963.55 1165
12964.63 1192
12965.70 1198
12966.78 1176
12967.85 1205
12968.93 1230
12970.00 1177
12971.07 1200
12972.15 1209
12973.22 1153
12974.30 1160
12975.37 1184
12976.45 1160
12977.52 1158
12978.60 1205
12979.67 1213
12980.75 1161
12981.82 1161
12982.90 1200
12983.97 1181
12985.05 1172
12986.12 1172
12987.20 1086
12988.27 1109
12989.35 1146
12990.42 1173
12991.50 1170
12992.57 1186
12993.65 1202
12994.73 1193
12995.80 1159
12996.88 1136
12997.95 1154
12999.03 1202
13000.10 1204
13001.18 1170
13002.25 1165
13003.33 1185
13004.41 1187
13005.48 1165
13006.56 1168
13007.63 1175
13008.71 1169
13009.79 1193
13010.86 1157
13011.94 1194
13013.02 1183
13014.09 1165
13015.17 1181
13016.24 1207
13017.32 1184
13018.40 1176
13019.47 1205
13020.55 1241
13021.63 1199
13022.70 1227
13023.78 1215
13024.86 1206
13025.93 1239
13027.01 1182
13028.09 1229
13029.16 1215
13030.24 1204
13031.32 1208
13032.40 1178
13033.47 1186
13034.55 1228
13035.63 1257
13036.70 1219
13037.78 1262
13038.86 1249
13039.94 1240
13041.01 1262
13042.09 1221
13043.17 1196
13044.25 1212
13045.32 1205
13046.40 1192
13047.48 1192
13048.56 1206
13049.63 1271
13050.71 1196
13051.79 1203
13052.87 1188
13053.95 1168
13055.02 1210
13056.10 1186
13057.18 1134
13058.26 1196
13059.34 1185
13060.41 1171
13061.49 1194
13062.57 1174
13063.65 1174
13064.73 1148
13065.81 1181
13066.88 1177
13067.96 1200
13069.04 1226
13070.12 1179
13071.20 1173
13072.28 1183
13073.36 1168
13074.43 1177
13075.51 1154
13076.59 1187
13077.67 1172
13078.75 1184
13079.83 1164
13080.91 1187
13081.99 1215
13083.07 1194
13084.15 1151
13085.23 1150
13086.30 1197
13087.38 1164
13088.46 1147
13089.54 1149
13090.62 1196
13091.70 1167
13092.78 1158
13093.86 1139
13094.94 1147
13096.02 1118
13097.10 1151
13098.18 1185
13099.26 1152
13100.34 1216
13101.42 1173
13102.50 1173
13103.58 1172
13104.66 1186
13105.74 1181
13106.82 1156
13107.90 1142
13108.98 1166
13110.06 1175
13111.14 1176
13112.22 1167
13113.30 1178
13114.38 1170
13115.46 1180
13116.54 1153
13117.62 1202
13118.70 1191
13119.78 1179
13120.86 1226
13121.95 1150
13123.03 1174
13124.11 1206
13125.19 1196
13126.27 1187
13127.35 1211
13128.43 1222
13129.51 1198
13130.59 1209
13131.67 1246
13132.76 1228
13133.84 1164
13134.92 1170
13136.00 1175
13137.08 1185
13138.16 1201
13139.24 1215
13140.32 1188
13141.41 1208
13142.49 1194
13143.57 1191
13144.65 1172
13145.73 1225
13146.81 1222
13147.90 1249
13148.98 1191
13150.06 1210
13151.14 1219
13152.22 1223
13153.31 1236
13154.39 1196
13155.47 1213
13156.55 1223
13157.63 1223
13158.72 1152
13159.80 1180
13160.88 1170
13161.96 1160
13163.05 1221
13164.13 1212
13165.21 1233
13166.29 1204
13167.38 1193
13168.46 1200
13169.54 1159
13170.62 1196
13171.71 1207
13172.79 1203
13173.87 1181
13174.96 1235
13176.04 1189
13177.12 1162
13178.20 1193
13179.29 1142
13180.37 1198
13181.45 1208
13182.54 1213
13183.62 1197
13184.70 1192
13185.79 1192
13186.87 1206
13187.95 1152
13189.04 1175
13190.12 1207
13191.20 1222
13192.29 1227
13193.37 1187
13194.46 1218
13195.54 1230
13196.62 1221
13197.71 1205
13198.79 1209
13199.88 1205
13200.96 1242
13202.04 1224
13203.13 1246
13204.21 1210
13205.30 1244
13206.38 1220
13207.46 1240
13208.55 1236
13209.63 1243
13210.72 1261
13211.80 1260
13212.89 1220
13213.97 1248
13215.05 1235
13216.14 1273
13217.22 1274
13218.31 1266
13219.39 1254
13220.48 1211
13221.56 1222
13222.65 1240
13223.73 1288
13224.82 1261
13225.90 1275
13226.99 1261
13228.07 1270
13229.16 1265
13230.24 1273
13231.33 1280
13232.41 1258
13233.50 1288
13234.58 1345
13235.67 1297
13236.76 1262
13237.84 1285
13238.93 1270
13240.01 1339
13241.10 1358
13242.18 1319
13243.27 1292
13244.35 1312
13245.44 1294
13246.53 1325
13247.61 1303
13248.70 1303
13249.78 1338
13250.87 1350
13251.96 1306
13253.04 1331
13254.13 1319
13255.21 1362
13256.30 1328
13257.39 1341
13258.47 1333
13259.56 1370
13260.65 1386
13261.73 1365
13262.82 1381
13263.91 1367
13264.99 1410
13266.08 1361
13267.17 1389
13268.25 1415
13269.34 1425
13270.43 1406
13271.51 1396
13272.60 1395
13273.69 1364
13274.77 1405
13275.86 1429
13276.95 1396
13278.04 1408
13279.12 1469
13280.21 1452
13281.30 1455
13282.38 1454
13283.47 1481
13284.56 1493
13285.65 1508
13286.73 1490
13287.82 1497
13288.91 1484
13290.00 1510
13291.08 1496
13292.17 1481
13293.26 1513
13294.35 1539
13295.44 1483
13296.52 1468
13297.61 1508
13298.70 1499
13299.79 1520
13300.88 1517
13301.96 1527
13303.05 1573
13304.14 1519
13305.23 1547
13306.32 1567
13307.41 1643
13308.49 1627
13309.58 1603
13310.67 1511
13311.76 1600
13312.85 1651
13313.94 1668
13315.02 1635
13316.11 1601
13317.20 1633
13318.29 1649
13319.38 1624
13320.47 1626
13321.56 1661
13322.65 1628
13323.74 1679
13324.82 1648
13325.91 1717
13327.00 1691
13328.09 1688
13329.18 1665
13330.27 1660
13331.36 1661
13332.45 1659
13333.54 1676
13334.63 1716
13335.72 1716
13336.81 1694
13337.90 1732
13338.99 1745
13340.08 1751
13341.17 1729
13342.26 1752
13343.35 1753
13344.44 1757
13345.53 1705
13346.61 1683
13347.70 1803
13348.79 1735
13349.89 1766
13350.98 1802
13352.07 1849
13353.16 1798
13354.25 1749
13355.34 1782
13356.43 1780
13357.52 1832
13358.61 1799
13359.70 1751
13360.79 1857
13361.88 1860
13362.97 1835
13364.06 1835
13365.15 1887
13366.24 1863
13367.33 1865
13368.42 1929
13369.51 1965
13370.60 1912
13371.70 1927
13372.79 1942
13373.88 1893
13374.97 1870
13376.06 1877
13377.15 1874
13378.24 1875
13379.33 1865
13380.43 1776
13381.52 1720
13382.61 1762
13383.70 1764
13384.79 1795
13385.88 1723
13386.97 1745
13388.07 1634
13389.16 1667
13390.25 1694
13391.34 1688
13392.43 1651
13393.52 1638
13394.62 1618
13395.71 1633
13396.80 1642
13397.89 1638
13398.98 1594
13400.08 1604
13401.17 1617
13402.26 1540
13403.35 1551
13404.45 1582
13405.54 1600
13406.63 1623
13407.72 1589
13408.82 1586
13409.91 1645
13411.00 1617
13412.09 1625
13413.19 1594
13414.28 1560
13415.37 1601
13416.46 1550
13417.56 1574
13418.65 1576
13419.74 1521
13420.84 1561
13421.93 1583
13423.02 1604
13424.11 1560
13425.21 1569
13426.30 1601
13427.39 1600
13428.49 1553
13429.58 1577
13430.67 1598
13431.77 1639
13432.86 1577
13433.95 1558
13435.05 1635
13436.14 1720
13437.24 1645
13438.33 1623
13439.42 1610
13440.52 1620
13441.61 1633
13442.70 1717
13443.80 1630
13444.89 1597
13445.99 1621
13447.08 1628
13448.17 1614
13449.27 1640
13450.36 1666
13451.46 1673
13452.55 1679
13453.64 1716
13454.74 1703
13455.83 1744
13456.93 1674
13458.02 1689
13459.12 1655
13460.21 1721
13461.31 1784
13462.40 1743
13463.50 1768
13464.59 1724
13465.69 1725
13466.78 1748
13467.87 1740
13468.97 1746
13470.06 1747
13471.16 1740
13472.25 1788
13473.35 1815
13474.44 1728
13475.54 1836
13476.64 1832
13477.73 1783
13478.83 1765
13479.92 1779
13481.02 1811
13482.11 1813
13483.21 1797
13484.30 1788
13485.40 1833
13486.49 1839
13487.59 1834
13488.69 1853
13489.78 1827
13490.88 1888
13491.97 1878
13493.07 1873
13494.17 1857
13495.26 1908
13496.36 1910
13497.45 1874
13498.55 1948
13499.65 1926
13500.74 1891
13501.84 1949
13502.93 1953
13504.03 1956
13505.13 1949
13506.22 1973
13507.32 1940
13508.42 1926
13509.51 1896
13510.61 1954
13511.71 1957
13512.80 1935
13513.90 1891
13515.00 1835
13516.09 1855
13517.19 1864
13518.29 1809
13519.38 1792
13520.48 1814
13521.58 1824
13522.68 1801
13523.77 1773
13524.87 1757
13525.97 1756
13527.06 1768
13528.16 1751
13529.26 1714
13530.36 1727
13531.45 1798
13532.55 1764
13533.65 1658
13534.75 1635
13535.84 1636
13536.94 1659
13538.04 1679
13539.14 1602
13540.23 1605
13541.33 1627
13542.43 1666
13543.53 1592
13544.63 1565
13545.72 1610
13546.82 1562
13547.92 1581
13549.02 1535
13550.12 1534
13551.22 1482
13552.31 1534
13553.41 1501
13554.51 1538
13555.61 1550
13556.71 1525
13557.81 1560
13558.90 1552
13560.00 1508
13561.10 1517
13562.20 1574
13563.30 1534
13564.40 1530
13565.50 1498
13566.60 1482
13567.69 1523
13568.79 1470
13569.89 1477
13570.99 1479
13572.09 1515
13573.19 1491
13574.29 1460
13575.39 1478
13576.49 1474
13577.59 1450
13578.69 1439
13579.79 1487
13580.89 1469
13581.98 1454
13583.08 1489
13584.18 1426
13585.28 1417
13586.38 1450
13587.48 1525
13588.58 1489
13589.68 1457
13590.78 1482
13591.88 1451
13592.98 1481
13594.08 1446
13595.18 1434
13596.28 1504
13597.38 1537
13598.48 1501
13599.58 1500
13600.68 1493
13601.78 1492
13602.88 1443
13603.98 1485
13605.08 1471
13606.18 1446
13607.29 1479
13608.39 1445
13609.49 1463
13610.59 1465
13611.69 1509
13612.79 1501
13613.89 1470
13614.99 1476
13616.09 1524
13617.19 1523
13618.29 1545
13619.39 1509
13620.50 1520
13621.60 1496
13622.70 1470
13623.80 1475
13624.90 1514
13626.00 1478
13627.10 1496
13628.20 1488
13629.31 1433
13630.41 1484
13631.51 1538
13632.61 1502
13633.71 1512
13634.81 1454
13635.91 1522
13637.02 1556
13638.12 1502
13639.22 1478
13640.32 1484
13641.42 1465
13642.53 1510
13643.63 1527
13644.73 1494
13645.83 1470
13646.93 1459
13648.04 1498
13649.14 1495
13650.24 1486
13651.34 1469
13652.45 1533
13653.55 1484
13654.65 1482
13655.75 1503
13656.85 1507
13657.96 1472
13659.06 1483
13660.16 1480
13661.27 1489
13662.37 1505
13663.47 1560
13664.57 1513
13665.68 1494
13666.78 1518
13667.88 1531
13668.99 1508
13670.09 1468
13671.19 1541
13672.29 1528
13673.40 1519
13674.50 1489
13675.60 1552
13676.71 1517
13677.81 1547
13678.91 1516
13680.02 1501
13681.12 1485
13682.23 1507
13683.33 1501
13684.43 1559
13685.54 1573
13686.64 1520
13687.74 1544
13688.85 1533
13689.95 1560
13691.06 1530
13692.16 1575
13693.26 1485
13694.37 1565
13695.47 1581
13696.58 1596
13697.68 1560
13698.78 1593
13699.89 1628
13700.99 1578
13702.10 1617
13703.20 1606
13704.31 1646
13705.41 1682
13706.51 1613
13707.62 1656
13708.72 1649
13709.83 1638
13710.93 1642
13712.04 1643
13713.14 1677
13714.25 1676
13715.35 1701
13716.46 1738
13717.56 1679
13718.67 1708
13719.77 1657
13720.88 1722
13721.98 1733
13723.09 1716
13724.19 1739
13725.30 1800
13726.40 1755
13727.51 1774
13728.61 1849
13729.72 1816
13730.83 1816
13731.93 1805
13733.04 1797
13734.14 1900
13735.25 1896
13736.35 1864
13737.46 1900
13738.57 1853
13739.67 1901
13740.78 1942
13741.88 1953
13742.99 1931
13744.09 1894
13745.20 1957
13746.31 2018
13747.41 2012
13748.52 2033
13749.63 1957
13750.73 2036
13751.84 2070
13752.94 2071
13754.05 2082
13755.16 2094
13756.26 2139
13757.37 2192
13758.48 2257
13759.58 2281
13760.69 2294
13761.80 2314
13762.90 2399
13764.01 2404
13765.12 2374
13766.22 2470
13767.33 2515
13768.44 2434
13769.55 2451
13770.65 2522
13771.76 2460
13772.87 2528
13773.97 2496
13775.08 2516
13776.19 2522
13777.30 2494
13778.40 2557
13779.51 2503
13780.62 2415
13781.73 2441
13782.83 2289
13783.94 2349
13785.05 2357
13786.16 2306
13787.26 2203
13788.37 2223
13789.48 2189
13790.59 2156
13791.70 2158
13792.80 2062
13793.91 2079
13795.02 1992
13796.13 2002
13797.24 2023
13798.35 1973
13799.45 1964
13800.56 1940
13801.67 1874
13802.78 1869
13803.89 1930
13805.00 1889
13806.10 1909
13807.21 1868
13808.32 1833
13809.43 1850
13810.54 1765
13811.65 1840
13812.76 1821
13813.86 1781
13814.97 1733
13816.08 1815
13817.19 1804
13818.30 1716
13819.41 1759
13820.52 1795
13821.63 1774
13822.74 1753
13823.85 1714
13824.96 1696
13826.06 1775
13827.17 1777
13828.28 1709
13829.39 1704
13830.50 1731
13831.61 1723
13832.72 1749
13833.83 1746
13834.94 1738
13836.05 1702
13837.16 1753
13838.27 1711
13839.38 1697
13840.49 1698
13841.60 1741
13842.71 1721
13843.82 1695
13844.93 1750
13846.04 1734
13847.15 1692
13848.26 1692
13849.37 1718
13850.48 1741
13851.59 1769
13852.70 1752
13853.81 1714
13854.92 1739
13856.03 1770
13857.14 1762
13858.25 1753
13859.37 1781
13860.48 1794
13861.59 1740
13862.70 1790
13863.81 1755
13864.92 1768
13866.03 1753
13867.14 1750
13868.25 1783
13869.36 1747
13870.47 1716
13871.59 1752
13872.70 1820
13873.81 1785
13874.92 1807
13876.03 1773
13877.14 1795
13878.25 1823
13879.36 1809
13880.48 1822
13881.59 1914
13882.70 1863
13883.81 1837
13884.92 1913
13886.03 1933
13887.15 1918
13888.26 1959
13889.37 1949
13890.48 1900
13891.59 1925
13892.71 1989
13893.82 1962
13894.93 1994
13896.04 2019
13897.15 1989
13898.27 1982
13899.38 1987
13900.49 2004
13901.60 2034
13902.72 1968
13903.83 1942
13904.94 2053
13906.05 2001
13907.17 1929
13908.28 1909
13909.39 1905
13910.50 1889
13911.62 1796
13912.73 1836
13913.84 1835
13914.95 1789
13916.07 1741
13917.18 1735
13918.29 1713
13919.41 1768
13920.52 1704
13921.63 1718
13922.75 1683
13923.86 1672
13924.97 1689
13926.09 1711
13927.20 1683
13928.31 1644
13929.43 1645
13930.54 1641
13931.65 1640
13932.77 1591
13933.88 1632
13934.99 1605
13936.11 1661
13937.22 1646
13938.34 1652
13939.45 1607
13940.56 1632
13941.68 1618
13942.79 1583
13943.91 1571
13945.02 1583
13946.13 1575
13947.25 1587
13948.36 1613
13949.48 1589
13950.59 1601
13951.70 1513
13952.82 1560
13953.93 1583
13955.05 1564
13956.16 1582
13957.28 1545
13958.39 1553
13959.51 1516
13960.62 1516
13961.74 1520
13962.85 1540
13963.97 1545
13965.08 1535
13966.20 1570
13967.31 1568
13968.43 1571
13969.54 1569
13970.66 1513
13971.77 1578
13972.89 1553
13974.00 1509
13975.12 1512
13976.23 1488
13977.35 1492
13978.46 1466
13979.58 1508
13980.69 1501
13981.81 1514
13982.92 1516
13984.04 1504
13985.16 1511
13986.27 1499
13987.39 1485
13988.50 1506
13989.62 1531
13990.74 1493
13991.85 1466
13992.97 1535
13994.08 1531
13995.20 1506
13996.32 1484
13997.43 1525
13998.55 1566
13999.66 1528
14000.78 1502
14001.90 1516
14003.01 1490
14004.13 1531
14005.25 1504
14006.36 1534
14007.48 1505
14008.60 1496
14009.71 1480
14010.83 1478
14011.95 1489
14013.06 1459
14014.18 1510
14015.30 1532
14016.41 1521
14017.53 1498
14018.65 1513
14019.76 1540
14020.88 1535
14022.00 1487
14023.12 1513
14024.23 1503
14025.35 1446
14026.47 1474
14027.59 1463
14028.70 1523
14029.82 1504
14030.94 1491
14032.06 1529
14033.17 1556
14034.29 1531
14035.41 1566
14036.53 1540
14037.64 1514
14038.76 1551
14039.88 1566
14041.00 1532
14042.11 1561
14043.23 1560
14044.35 1574
14045.47 1566
14046.59 1575
14047.71 1568
14048.82 1543
14049.94 1563
14051.06 1554
14052.18 1602
14053.30 1593
14054.42 1597
14055.53 1694
14056.65 1715
14057.77 1689
14058.89 1644
14060.01 1665
14061.13 1664
14062.25 1666
14063.36 1675
14064.48 1740
14065.60 1682
14066.72 1679
14067.84 1705
14068.96 1693
14070.08 1753
14071.20 1755
14072.32 1796
14073.44 1787
14074.55 1761
14075.67 1803
14076.79 1839
14077.91 1785
14079.03 1795
14080.15 1820
14081.27 1830
14082.39 1823
14083.51 1807
14084.63 1857
14085.75 1811
14086.87 1795
14087.99 1892
14089.11 1889
14090.23 1872
14091.35 1856
14092.47 1840
14093.59 1893
14094.71 1797
14095.83 1853
14096.95 1811
14098.07 1899
14099.19 1828
14100.31 1802
14101.43 1840
14102.55 1863
14103.67 1863
14104.79 1869
14105.91 1851
14107.03 1825
14108.15 1788
14109.27 1754
14110.39 1883
14111.51 1803
14112.64 1750
14113.76 1728
14114.88 1748
14116.00 1741
14117.12 1696
14118.24 1731
14119.36 1713
14120.48 1689
14121.60 1699
14122.72 1700
14123.85 1661
14124.97 1624
14126.09 1595
14127.21 1618
14128.33 1610
14129.45 1635
14130.57 1618
14131.70 1559
14132.82 1572
14133.94 1526
14135.06 1589
14136.18 1626
14137.30 1614
14138.43 1542
14139.55 1560
14140.67 1563
14141.79 1525
14142.91 1547
14144.03 1547
14145.16 1566
14146.28 1490
14147.40 1564
14148.52 1501
14149.65 1535
14150.77 1513
14151.89 1550
14153.01 1526
14154.13 1501
14155.26 1539
14156.38 1560
14157.50 1515
14158.62 1530
14159.75 1469
14160.87 1548
14161.99 1471
14163.12 1482
14164.24 1469
14165.36 1451
14166.48 1491
14167.61 1506
14168.73 1466
14169.85 1491
14170.98 1509
14172.10 1522
14173.22 1481
14174.35 1523
14175.47 1464
14176.59 1488
14177.72 1484
14178.84 1480
14179.96 1470
14181.09 1462
14182.21 1450
14183.33 1422
14184.46 1452
14185.58 1420
14186.70 1405
14187.83 1371
14188.95 1408
14190.07 1432
14191.20 1411
14192.32 1443
14193.45 1445
14194.57 1415
14195.69 1447
14196.82 1403
14197.94 1403
14199.07 1431
14200.19 1390
14201.32 1357
14202.44 1376
14203.56 1365
14204.69 1347
14205.81 1366
14206.94 1384
14208.06 1387
14209.19 1345
14210.31 1354
14211.44 1355
14212.56 1388
14213.69 1337
14214.81 1341
14215.93 1325
14217.06 1337
14218.18 1303
14219.31 1329
14220.43 1285
14221.56 1283
14222.68 1321
14223.81 1354
14224.94 1324
14226.06 1297
14227.19 1314
14228.31 1323
14229.44 1252
14230.56 1259
14231.69 1296
14232.81 1301
14233.94 1256
14235.06 1261
14236.19 1246
14237.32 1250
14238.44 1282
14239.57 1285
14240.69 1261
14241.82 1228
14242.94 1278
14244.07 1306
14245.20 1340
14246.32 1308
14247.45 1249
14248.57 1317
14249.70 1268
14250.83 1266
14251.95 1225
14253.08 1267
14254.21 1288
14255.33 1276
14256.46 1291
14257.59 1244
14258.71 1222
14259.84 1224
14260.97 1237
14262.09 1200
14263.22 1208
14264.35 1192
14265.47 1189
14266.60 1217
14267.73 1201
14268.85 1222
14269.98 1253
14271.11 1185
14272.23 1203
14273.36 1201
14274.49 1168
14275.62 1204
14276.74 1246
14277.87 1214
14279.00 1195
14280.12 1154
14281.25 1213
14282.38 1197
14283.51 1137
14284.63 1143
14285.76 1186
14286.89 1187
14288.02 1182
14289.15 1169
14290.27 1177
14291.40 1179
14292.53 1143
14293.66 1173
14294.78 1127
14295.91 1188
14297.04 1164
14298.17 1151
14299.30 1128
14300.42 1123
14301.55 1115
14302.68 1128
14303.81 1164
14304.94 1170
14306.07 1160
14307.19 1137
14308.32 1119
14309.45 1125
14310.58 1163
14311.71 1160
14312.84 1163
14313.97 1094
14315.10 1102
14316.22 1121
14317.35 1126
14318.48 1127
14319.61 1126
14320.74 1132
14321.87 1114
14323.00 1078
14324.13 1141
14325.26 1117
14326.39 1089
14327.51 1108
14328.64 1140
14329.77 1051
14330.90 1057
14332.03 1103
14333.16 1065
14334.29 1083
14335.42 1086
14336.55 1116
14337.68 1136
14338.81 1091
14339.94 1079
14341.07 1092
14342.20 1080
14343.33 1050
14344.46 1069
14345.59 1105
14346.72 1086
14347.85 1083
14348.98 1124
14350.11 1097
14351.24 1076
14352.37 1092
14353.50 1088
14354.63 1082
14355.76 1035
14356.89 1033
14358.02 1093
14359.15 1073
14360.28 1100
14361.41 1102
14362.54 1102
14363.67 1091
14364.80 1095
14365.94 1095
14367.07 1102
14368.20 1101
14369.33 1095
14370.46 1042
14371.59 1075
14372.72 1079
14373.85 1057
14374.98 1082
14376.11 1061
14377.25 1038
14378.38 1083
14379.51 1079
14380.64 1080
14381.77 1091
14382.90 1112
14384.03 1069
14385.16 1073
14386.30 1090
14387.43 1034
14388.56 1103
14389.69 1100
14390.82 1084
14391.95 1056
14393.09 1080
14394.22 1128
14395.35 1140
14396.48 1111
14397.61 1154
14398.75 1098
14399.88 1095
14401.01 1123
14402.14 1096
14403.27 1085
14404.41 1094
14405.54 1162
14406.67 1133
14407.80 1082
14408.94 1092
14410.07 1078
14411.20 1113
14412.33 1122
14413.47 1123
14414.60 1191
14415.73 1148
14416.87 1147
14418.00 1132
14419.13 1156
14420.26 1150
14421.40 1136
14422.53 1152
14423.66 1145
14424.80 1170
14425.93 1184
14427.06 1189
14428.20 1198
14429.33 1203
14430.46 1194
14431.59 1214
14432.73 1180
14433.86 1203
14435.00 1207
14436.13 1219
14437.26 1225
14438.40 1200
14439.53 1243
14440.66 1183
14441.80 1224
14442.93 1263
14444.06 1215
14445.20 1239
14446.33 1226
14447.47 1251
14448.60 1256
14449.73 1282
14450.87 1300
14452.00 1315
14453.14 1307
14454.27 1319
14455.41 1310
14456.54 1315
14457.67 1287
14458.81 1307
14459.94 1317
14461.08 1364
14462.21 1378
14463.35 1342
14464.48 1379
14465.62 1391
14466.75 1391
14467.89 1387
14469.02 1393
14470.15 1392
14471.29 1419
14472.42 1375
14473.56 1385
14474.69 1393
14475.83 1365
14476.96 1414
14478.10 1381
14479.24 1379
14480.37 1334
14481.51 1385
14482.64 1373
14483.78 1369
14484.91 1354
14486.05 1315
14487.18 1336
14488.32 1354
14489.45 1314
14490.59 1327
14491.73 1334
14492.86 1315
14494.00 1319
14495.13 1350
14496.27 1353
14497.40 1360
14498.54 1335
14499.68 1314
14500.81 1365
14501.95 1394
14503.08 1391
14504.22 1377
14505.36 1371
14506.49 1363
14507.63 1332
14508.77 1331
14509.90 1308
14511.04 1350
14512.18 1322
14513.31 1313
14514.45 1315
14515.58 1298
14516.72 1291
14517.86 1257
14519.00 1293
14520.13 1228
14521.27 1241
14522.41 1222
14523.54 1270
14524.68 1225
14525.82 1217
14526.95 1189
14528.09 1236
14529.23 1234
14530.37 1200
14531.50 1207
14532.64 1218
14533.78 1222
14534.91 1150
14536.05 1137
14537.19 1230
14538.33 1197
14539.46 1229
14540.60 1175
14541.74 1183
14542.88 1208
14544.02 1197
14545.15 1185
14546.29 1175
14547.43 1100
14548.57 1162
14549.70 1173
14550.84 1180
14551.98 1137
14553.12 1148
14554.26 1153
14555.39 1159
14556.53 1183
14557.67 1152
14558.81 1135
14559.95 1118
14561.09 1170
14562.22 1175
14563.36 1198
14564.50 1179
14565.64 1174
14566.78 1187
14567.92 1168
14569.06 1115
14570.20 1146
14571.33 1181
14572.47 1159
14573.61 1154
14574.75 1154
14575.89 1149
14577.03 1192
14578.17 1196
14579.31 1157
14580.45 1157
14581.59 1187
14582.72 1180
14583.86 1167
14585.00 1146
14586.14 1180
14587.28 1161
14588.42 1198
14589.56 1197
14590.70 1185
14591.84 1176
14592.98 1176
14594.12 1173
14595.26 1206
14596.40 1213
14597.54 1175
14598.68 1193
14599.82 1206
14600.96 1198
14602.10 1204
14603.24 1212
14604.38 1204
14605.52 1221
14606.66 1268
14607.80 1260
14608.94 1234
14610.08 1225
14611.22 1230
14612.36 1241
14613.50 1221
14614.64 1254
14615.78 1216
14616.92 1227
14618.06 1257
14619.20 1288
14620.34 1286
14621.49 1312
14622.63 1281
14623.77 1270
14624.91 1288
14626.05 1333
14627.19 1273
14628.33 1282
14629.47 1294
14630.61 1281
14631.75 1347
14632.90 1291
14634.04 1342
14635.18 1295
14636.32 1332
14637.46 1336
14638.60 1347
14639.74 1314
14640.88 1311
14642.03 1296
14643.17 1273
14644.31 1263
14645.45 1267
14646.59 1242
14647.73 1241
14648.88 1201
14650.02 1200
14651.16 1214
14652.30 1182
14653.44 1163
14654.59 1157
14655.73 1156
14656.87 1138
14658.01 1121
14659.16 1151
14660.30 1116
14661.44 1066
14662.58 1137
14663.72 1144
14664.87 1093
14666.01 1113
14667.15 1088
14668.29 1064
14669.44 1021
14670.58 1064
14671.72 1013
14672.87 1043
14674.01 1044
14675.15 1056
14676.29 1050
14677.44 1058
14678.58 1087
14679.72 1062
14680.87 1030
14682.01 1052
14683.15 1024
14684.30 1027
14685.44 1056
14686.58 1027
14687.73 1011
14688.87 979
14690.01 1012
14691.16 993
14692.30 988
14693.44 969
14694.59 946
14695.73 967
14696.87 988
14698.02 1020
14699.16 1000
14700.30 1007
14701.45 978
14702.59 981
14703.74 965
14704.88 955
14706.02 957
14707.17 985
14708.31 930
14709.46 976
14710.60 974
14711.75 965
14712.89 977
14714.03 970
14715.18 949
14716.32 967
14717.47 954
14718.61 936
14719.76 967
14720.90 966
14722.05 975
14723.19 945
14724.34 947
14725.48 908
14726.63 910
14727.77 906
14728.92 937
14730.06 880
14731.21 922
14732.35 928
14733.50 939
14734.64 952
14735.79 977
14736.93 939
14738.08 905
14739.22 947
14740.37 930
14741.51 944
14742.66 935
14743.80 935
14744.95 964
14746.09 918
14747.24 922
14748.39 928
14749.53 926
14750.68 916
14751.82 943
14752.97 952
14754.11 915
14755.26 925
14756.41 930
14757.55 913
14758.70 934
14759.85 945
14760.99 907
14762.14 906
14763.28 909
14764.43 932
14765.58 926
14766.72 901
14767.87 882
14769.02 929
14770.16 906
14771.31 893
14772.46 910
14773.60 893
14774.75 899
14775.90 925
14777.04 903
14778.19 878
14779.34 878
14780.48 882
14781.63 898
14782.78 914
14783.92 888
14785.07 901
14786.22 869
14787.37 897
14788.51 866
14789.66 854
14790.81 871
14791.96 871
14793.10 851
14794.25 839
14795.40 870
14796.54 896
14797.69 863
14798.84 855
14799.99 844
14801.14 850
14802.28 864
14803.43 875
14804.58 837
14805.73 842
14806.88 876
14808.02 872
14809.17 819
14810.32 830
14811.47 842
14812.62 857
14813.76 833
14814.91 819
14816.06 820
14817.21 834
14818.36 851
14819.51 846
14820.65 841
14821.80 828
14822.95 825
14824.10 837
14825.25 850
14826.40 839
14827.55 831
14828.69 828
14829.84 862
14830.99 867
14832.14 819
14833.29 838
14834.44 788
14835.59 821
14836.74 796
14837.89 791
14839.04 800
14840.19 828
14841.33 824
14842.48 835
14843.63 818
14844.78 801
14845.93 771
14847.08 827
14848.23 780
14849.38 811
14850.53 816
14851.68 786
14852.83 779
14853.98 796
14855.13 817
14856.28 821
14857.43 802
14858.58 821
14859.73 786
14860.88 768
14862.03 792
14863.18 783
14864.33 795
14865.48 769
14866.63 807
14867.78 812
14868.93 793
14870.08 804
14871.23 770
14872.38 800
14873.53 803
14874.68 805
14875.83 768
14876.98 816
14878.14 767
14879.29 777
14880.44 762
14881.59 812
14882.74 785
14883.89 793
14885.04 782
14886.19 756
14887.34 781
14888.49 797
14889.64 769
14890.80 778
14891.95 802
14893.10 779
14894.25 791
14895.40 798
14896.55 783
14897.70 773
14898.86 792
14900.01 777
14901.16 769
14902.31 747
14903.46 776
14904.61 756
14905.77 759
14906.92 743
14908.07 765
14909.22 765
14910.37 785
14911.53 780
14912.68 731
14913.83 732
14914.98 765
14916.13 775
14917.29 755
14918.44 777
14919.59 802
14920.74 770
14921.90 777
14923.05 773
14924.20 806
14925.35 801
14926.51 772
14927.66 765
14928.81 741
14929.96 751
14931.12 738
14932.27 762
14933.42 746
14934.57 762
14935.73 736
14936.88 774
14938.03 791
14939.19 790
14940.34 769
14941.49 768
14942.65 761
14943.80 740
14944.95 751
14946.11 786
14947.26 755
14948.41 769
14949.57 764
14950.72 753
14951.87 747
14953.03 719
14954.18 789
14955.33 820
14956.49 744
14957.64 736
14958.80 765
14959.95 774
14961.10 758
14962.26 792
14963.41 754
14964.57 749
14965.72 770
14966.87 785
14968.03 783
14969.18 754
14970.34 729
14971.49 754
14972.65 763
14973.80 752
14974.95 772
14976.11 735
14977.26 742
14978.42 739
14979.57 739
14980.73 771
14981.88 725
14983.04 738
14984.19 777
14985.35 768
14986.50 755
14987.66 774
14988.81 748
14989.97 769
14991.12 728
14992.28 712
14993.43 747
14994.59 754
14995.74 742
14996.90 756
14998.05 746
14999.21 740
15000.36 787
15001.52 750
15002.67 768
15003.83 759
15004.99 761
15006.14 706
15007.30 711
15008.45 765
15009.61 742
15010.76 728
15011.92 710
15013.08 728
15014.23 760
15015.39 749
15016.54 722
15017.70 770
15018.86 724
15020.01 713
15021.17 750
15022.32 755
15023.48 712
15024.64 707
15025.79 746
15026.95 720
15028.11 712
15029.26 723
15030.42 733
15031.58 713
15032.73 725
15033.89 743
15035.05 740
15036.20 782
15037.36 734
15038.52 759
15039.67 713
15040.83 739
15041.99 752
15043.15 738
15044.30 764
15045.46 711
15046.62 739
15047.77 733
15048.93 720
15050.09 732
15051.25 732
15052.40 757
15053.56 764
15054.72 747
15055.88 727
15057.03 736
15058.19 735
15059.35 737
15060.51 725
15061.66 712
15062.82 722
15063.98 767
15065.14 766
15066.30 727
15067.45 696
15068.61 715
15069.77 736
15070.93 727
15072.09 743
15073.24 720
15074.40 738
15075.56 761
15076.72 716
15077.88 728
15079.04 727
15080.20 718
15081.35 761
15082.51 762
15083.67 768
15084.83 713
15085.99 713
15087.15 752
15088.31 762
15089.46 724
15090.62 729
15091.78 726
15092.94 698
15094.10 759
15095.26 733
15096.42 738
15097.58 777
15098.74 721
15099.90 750
15101.06 765
15102.22 766
15103.37 724
15104.53 726
15105.69 735
15106.85 723
15108.01 734
15109.17 748
15110.33 771
15111.49 701
15112.65 757
15113.81 748
15114.97 742
15116.13 737
15117.29 766
15118.45 781
15119.61 770
15120.77 726
15121.93 762
15123.09 753
15124.25 795
15125.41 764
15126.57 739
15127.73 741
15128.89 768
15130.05 786
15131.21 785
15132.37 775
15133.53 791
15134.69 764
15135.86 731
15137.02 769
15138.18 755
15139.34 768
15140.50 762
15141.66 771
15142.82 762
15143.98 748
15145.14 765
15146.30 779
15147.46 750
15148.63 736
15149.79 730
15150.95 773
15152.11 788
15153.27 780
15154.43 733
15155.59 828
15156.75 790
15157.92 739
15159.08 803
15160.24 756
15161.40 792
15162.56 797
15163.72 786
15164.89 775
15166.05 759
15167.21 787
15168.37 780
15169.53 777
15170.69 771
15171.86 799
15173.02 764
15174.18 788
15175.34 774
15176.51 771
15177.67 767
15178.83 800
15179.99 805
15181.15 820
15182.32 782
15183.48 777
15184.64 804
15185.80 832
15186.97 810
15188.13 821
15189.29 821
15190.46 822
15191.62 845
15192.78 822
15193.94 842
15195.11 840
15196.27 852
15197.43 844
15198.60 844
15199.76 780
15200.92 824
15202.08 815
15203.25 791
15204.41 809
15205.57 862
15206.74 872
15207.90 838
15209.06 827
15210.23 805
15211.39 829
15212.56 867
15213.72 862
15214.88 856
15216.05 815
15217.21 819
15218.37 891
15219.54 868
15220.70 834
15221.87 857
15223.03 869
15224.19 865
15225.36 864
15226.52 853
15227.69 850
15228.85 866
15230.01 899
15231.18 850
15232.34 861
15233.51 886
15234.67 869
15235.84 859
15237.00 850
15238.16 850
15239.33 855
15240.49 890
15241.66 889
15242.82 855
15243.99 853
15245.15 851
15246.32 878
15247.48 870
15248.65 866
15249.81 868
15250.98 877
15252.14 868
15253.31 899
15254.47 849
15255.64 855
15256.80 825
15257.97 841
15259.13 851
15260.30 861
15261.46 829
15262.63 865
15263.80 863
15264.96 805
15266.13 854
15267.29 833
15268.46 823
15269.62 815
15270.79 830
15271.96 816
15273.12 798
15274.29 820
15275.45 837
15276.62 830
15277.79 793
15278.95 802
15280.12 818
15281.28 810
15282.45 793
15283.62 797
15284.78 805
15285.95 796
15287.12 805
15288.28 809
15289.45 783
15290.62 831
15291.78 833
15292.95 798
15294.12 780
15295.28 792
15296.45 799
15297.62 780
15298.78 792
15299.95 832
15301.12 818
15302.28 820
15303.45 820
15304.62 792
15305.78 799
15306.95 787
15308.12 769
15309.29 810
15310.45 824
15311.62 824
15312.79 854
15313.96 841
15315.12 811
15316.29 793
15317.46 818
15318.63 829
15319.79 804
15320.96 777
15322.13 821
15323.30 801
15324.46 802
15325.63 811
15326.80 795
15327.97 798
15329.14 816
15330.30 824
15331.47 776
15332.64 782
15333.81 804
15334.98 825
15336.14 835
15337.31 826
15338.48 832
15339.65 835
15340.82 830
15341.99 856
15343.16 808
15344.32 853
15345.49 837
15346.66 787
15347.83 841
15349.00 812
15350.17 790
15351.34 805
15352.51 823
15353.67 837
15354.84 811
15356.01 822
15357.18 831
15358.35 853
15359.52 851
15360.69 841
15361.86 819
15363.03 833
15364.20 822
15365.37 844
15366.54 842
15367.71 854
15368.87 816
15370.04 810
15371.21 816
15372.38 814
15373.55 820
15374.72 824
15375.89 824
15377.06 811
15378.23 851
15379.40 838
15380.57 835
15381.74 812
15382.91 849
15384.08 825
15385.25 816
15386.42 837
15387.59 819
15388.76 783
15389.93 860
15391.10 794
15392.27 794
15393.44 833
15394.62 784
15395.79 797
15396.96 810
15398.13 799
15399.30 797
15400.47 813
15401.64 801
15402.81 801
15403.98 825
15405.15 825
15406.32 832
15407.49 826
15408.66 809
15409.84 797
15411.01 778
15412.18 790
15413.35 820
15414.52 814
15415.69 798
15416.86 817
15418.03 817
15419.21 769
15420.38 790
15421.55 801
15422.72 756
15423.89 762
15425.06 789
15426.24 757
15427.41 761
15428.58 781
15429.75 769
15430.92 759
15432.09 779
15433.27 775
15434.44 775
15435.61 790
15436.78 756
15437.96 781
15439.13 761
15440.30 766
15441.47 770
15442.64 752
15443.82 764
15444.99 782
15446.16 791
15447.33 787
15448.51 769
15449.68 735
15450.85 751
15452.02 759
15453.20 790
15454.37 753
15455.54 735
15456.72 755
15457.89 775
15459.06 770
15460.23 749
15461.41 757
15462.58 786
15463.75 746
15464.93 783
15466.10 786
15467.27 752
15468.45 746
15469.62 761
15470.79 760
15471.97 760
15473.14 727
15474.31 761
15475.49 718
15476.66 711
15477.83 750
15479.01 737
15480.18 769
15481.36 762
15482.53 726
15483.70 766
15484.88 721
15486.05 760
15487.23 752
15488.40 765
15489.57 751
15490.75 752
15491.92 723
15493.10 807
15494.27 797
15495.44 798
15496.62 760
15497.79 753
15498.97 751
15500.14 768
15501.32 775
15502.49 738
15503.67 760
15504.84 778
15506.02 762
15507.19 747
15508.36 783
15509.54 779
15510.71 774
15511.89 773
15513.06 759
15514.24 739
15515.41 786
15516.59 780
15517.77 811
15518.94 788
15520.12 790
15521.29 771
15522.47 788
15523.64 781
15524.82 758
15525.99 792
15527.17 774
15528.34 793
15529.52 766
15530.69 797
15531.87 811
15533.05 804
15534.22 794
15535.40 840
15536.57 787
15537.75 773
15538.93 768
15540.10 835
15541.28 796
15542.45 809
15543.63 826
15544.81 844
15545.98 849
15547.16 814
15548.33 837
15549.51 846
15550.69 786
15551.86 790
15553.04 786
15554.22 796
15555.39 812
15556.57 815
15557.75 845
15558.92 829
15560.10 834
15561.28 810
15562.45 826
15563.63 872
15564.81 839
15565.99 856
15567.16 832
15568.34 843
15569.52 848
15570.69 867
15571.87 866
15573.05 844
15574.23 855
15575.40 888
15576.58 895
15577.76 848
15578.93 879
15580.11 872
15581.29 885
15582.47 878
15583.65 863
15584.82 869
15586.00 927
15587.18 892
15588.36 909
15589.53 896
15590.71 923
15591.89 893
15593.07 910
15594.25 949
15595.42 907
15596.60 921
15597.78 916
15598.96 937
15600.14 941
15601.32 939
15602.49 926
15603.67 942
15604.85 970
15606.03 948
15607.21 990
15608.39 973
15609.56 950
15610.74 951
15611.92 967
15613.10 981
15614.28 974
15615.46 1010
15616.64 950
15617.82 962
15619.00 1009
15620.17 1032
15621.35 1033
15622.53 1007
15623.71 974
15624.89 994
15626.07 1020
15627.25 1024
15628.43 1076
15629.61 1023
15630.79 1002
15631.97 1063
15633.15 1062
15634.33 1049
15635.51 1056
15636.69 1058
15637.87 1025
15639.05 1045
15640.22 1057
15641.40 1101
15642.58 1049
15643.76 1116
15644.94 1066
15646.12 1078
15647.30 1046
15648.48 1026
15649.66 1067
15650.85 1116
15652.03 1101
15653.21 1078
15654.39 1054
15655.57 1068
15656.75 1081
15657.93 1053
15659.11 1088
15660.29 1057
15661.47 1117
15662.65 1072
15663.83 1106
15665.01 1083
15666.19 1067
15667.37 1078
15668.55 1066
15669.73 1097
15670.92 1120
15672.10 1061
15673.28 1043
15674.46 1074
15675.64 1031
15676.82 1029
15678.00 992
15679.18 1059
15680.36 1023
15681.55 1041
15682.73 1046
15683.91 984
15685.09 1031
15686.27 1026
15687.45 1015
15688.63 970
15689.82 1020
15691.00 1000
15692.18 1049
15693.36 1031
15694.54 1053
15695.73 1043
15696.91 1020
15698.09 1013
15699.27 1036
15700.45 1007
15701.64 1005
15702.82 1038
15704.00 1063
15705.18 1023
15706.36 1038
15707.55 1028
15708.73 1019
15709.91 1010
15711.09 1032
15712.28 1057
15713.46 1051
15714.64 1054
15715.82 1084
15717.01 1082
15718.19 1055
15719.37 1036
15720.55 1105
15721.74 1091
15722.92 1092
15724.10 1086
15725.29 1069
15726.47 1029
15727.65 1066
15728.84 1076
15730.02 1056
15731.20 1064
15732.39 1088
15733.57 1097
15734.75 1113
15735.94 1089
15737.12 1112
15738.30 1118
15739.49 1118
15740.67 1121
15741.85 1110
15743.04 1106
15744.22 1144
15745.40 1133
15746.59 1117
15747.77 1131
15748.96 1127
15750.14 1147
15751.32 1188
15752.51 1197
15753.69 1199
15754.88 1176
15756.06 1151
15757.24 1167
15758.43 1186
15759.61 1210
15760.80 1156
15761.98 1157
15763.17 1181
15764.35 1147
15765.53 1166
15766.72 1115
15767.90 1155
15769.09 1148
15770.27 1145
15771.46 1110
15772.64 1117
15773.83 1131
15775.01 1102
15776.20 1094
15777.38 1086
15778.57 1029
15779.75 1114
15780.94 1053
15782.12 1036
15783.31 1086
15784.49 1047
15785.68 1075
15786.86 1036
15788.05 1058
15789.23 1056
15790.42 1030
15791.60 1007
15792.79 1057
15793.98 1007
15795.16 1040
15796.35 1013
15797.53 974
15798.72 1035
15799.90 989
15801.09 980
15802.28 982
15803.46 1025
15804.65 959
15805.83 959
15807.02 969
15808.21 981
15809.39 980
15810.58 993
15811.76 978
15812.95 951
15814.14 987
15815.32 1002
15816.51 952
15817.70 940
15818.88 943
15820.07 957
15821.26 984
15822.44 945
15823.63 928
15824.82 932
15826.00 973
15827.19 939
15828.38 943
15829.56 928
15830.75 958
15831.94 901
15833.12 953
15834.31 959
15835.50 984
15836.69 968
15837.87 986
15839.06 950
15840.25 936
15841.44 936
15842.62 954
15843.81 905
15845.00 910
15846.18 964
15847.37 929
15848.56 954
15849.75 929
15850.94 912
15852.12 930
15853.31 928
15854.50 944
15855.69 926
15856.87 907
15858.06 900
15859.25 928
15860.44 966
15861.63 949
15862.81 967
15864.00 936
15865.19 952
15866.38 936
15867.57 976
15868.76 938
15869.94 903
15871.13 919
15872.32 926
15873.51 917
15874.70 894
15875.89 930
15877.08 936
15878.26 924
15879.45 934
15880.64 917
15881.83 939
15883.02 954
15884.21 955
15885.40 938
15886.59 962
15887.78 943
15888.97 938
15890.15 910
15891.34 945
15892.53 932
15893.72 948
15894.91 959
15896.10 919
15897.29 962
15898.48 980
15899.67 1010
15900.86 977
15902.05 982
15903.24 989
15904.43 952
15905.62 962
15906.81 973
15908.00 993
15909.19 981
15910.38 966
15911.57 953
15912.76 947
15913.95 932
15915.14 972
15916.33 992
15917.52 964
15918.71 956
15919.90 991
15921.09 1017
15922.28 1031
15923.47 963
15924.66 991
15925.85 1010
15927.04 952
15928.23 950
15929.42 963
15930.61 928
15931.80 961
15932.99 940
15934.18 934
15935.38 970
15936.57 955
15937.76 954
15938.95 941
15940.14 931
15941.33 923
15942.52 932
15943.71 916
15944.90 907
15946.10 916
15947.29 874
15948.48 854
15949.67 851
15950.86 882
15952.05 818
15953.24 841
15954.44 831
15955.63 847
15956.82 851
15958.01 847
15959.20 862
15960.39 836
15961.59 795
15962.78 811
15963.97 846
15965.16 868
15966.35 822
15967.55 793
15968.74 824
15969.93 827
15971.12 837
15972.31 798
15973.51 805
15974.70 777
15975.89 797
15977.08 778
15978.28 762
15979.47 766
15980.66 776
15981.85 749
15983.05 767
15984.24 792
15985.43 744
15986.62 759
15987.82 750
15989.01 751
15990.20 746
15991.40 754
15992.59 774
15993.78 744
15994.98 745
15996.17 768
15997.36 761
15998.55 782
15999.75 738
16000.94 756
16002.13 754
16003.33 751
16004.52 742
16005.72 742
16006.91 753
16008.10 710
16009.30 737
16010.49 742
16011.68 745
16012.88 711
16014.07 723
16015.26 746
16016.46 731
16017.65 710
16018.85 758
16020.04 733
16021.23 761
16022.43 755
16023.62 745
16024.82 688
16026.01 721
16027.21 735
16028.40 735
16029.59 739
16030.79 712
16031.98 705
16033.18 725
16034.37 709
16035.57 734
16036.76 703
16037.96 704
16039.15 712
16040.35 747
16041.54 738
16042.73 735
16043.93 721
16045.12 731
16046.32 745
16047.51 732
16048.71 730
16049.91 706
16051.10 715
16052.30 726
16053.49 712
16054.69 753
16055.88 732
16057.08 706
16058.27 711
16059.47 675
16060.66 708
16061.86 746
16063.05 693
16064.25 748
16065.45 749
16066.64 720
16067.84 738
16069.03 712
16070.23 702
16071.42 697
16072.62 670
16073.82 718
16075.01 692
16076.21 713
16077.41 697
16078.60 726
16079.80 710
16080.99 696
16082.19 702
16083.39 676
16084.58 729
16085.78 662
16086.98 673
16088.17 698
16089.37 695
16090.57 696
16091.76 711
16092.96 708
16094.16 671
16095.35 688
16096.55 665
16097.75 691
16098.94 639
16100.14 687
16101.34 685
16102.53 678
16103.73 667
16104.93 672
16106.13 650
16107.32 654
16108.52 674
16109.72 671
16110.92 672
16112.11 654
16113.31 694
16114.51 698
16115.71 687
16116.90 654
16118.10 661
16119.30 643
16120.50 659
16121.69 632
16122.89 652
16124.09 670
16125.29 680
16126.49 663
16127.68 674
16128.88 653
16130.08 673
16131.28 661
16132.48 648
16133.67 682
16134.87 675
16136.07 667
16137.27 679
16138.47 696
16139.67 662
16140.86 690
16142.06 651
16143.26 659
16144.46 677
16145.66 651
16146.86 674
16148.06 703
16149.26 685
16150.45 665
16151.65 675
16152.85 693
16154.05 699
16155.25 694
16156.45 687
16157.65 657
16158.85 662
16160.05 663
16161.25 685
16162.45 656
16163.64 642
16164.84 657
16166.04 692
16167.24 678
16168.44 673
16169.64 666
16170.84 664
16172.04 656
16173.24 650
16174.44 677
16175.64 705
16176.84 697
16178.04 634
16179.24 688
16180.44 695
16181.64 669
16182.84 611
16184.04 655
16185.24 657
16186.44 674
16187.64 711
16188.84 680
16190.04 700
16191.24 688
16192.44 681
16193.64 662
16194.84 655
16196.04 629
16197.24 673
16198.44 673
16199.65 647
16200.85 634
16202.05 645
16203.25 680
16204.45 670
16205.65 668
16206.85 692
16208.05 695
16209.25 719
16210.45 735
16211.65 707
16212.86 706
16214.06 662
16215.26 681
16216.46 695
16217.66 674
16218.86 679
16220.06 724
16221.27 697
16222.47 649
16223.67 678
16224.87 678
16226.07 678
16227.27 691
16228.48 726
16229.68 696
16230.88 673
16232.08 689
16233.28 713
16234.48 686
16235.69 695
16236.89 690
16238.09 727
16239.29 711
16240.50 711
16241.70 693
16242.90 687
16244.10 715
16245.30 698
16246.51 696
16247.71 694
16248.91 692
16250.11 747
16251.32 732
16252.52 733
16253.72 706
16254.92 716
16256.13 726
16257.33 692
16258.53 705
16259.74 719
16260.94 733
16262.14 713
16263.35 720
16264.55 719
16265.75 724
16266.95 754
16268.16 691
16269.36 677
16270.56 714
16271.77 689
16272.97 709
16274.17 724
16275.38 712
16276.58 724
16277.79 690
16278.99 698
16280.19 687
16281.40 701
16282.60 718
16283.80 725
16285.01 697
16286.21 704
16287.42 670
16288.62 706
16289.82 699
16291.03 719
16292.23 754
16293.44 706
16294.64 722
16295.84 695
16297.05 691
16298.25 682
16299.46 739
16300.66 738
16301.87 745
16303.07 729
16304.27 716
16305.48 725
16306.68 731
16307.89 717
16309.09 691
16310.30 698
16311.50 699
16312.71 730
16313.91 711
16315.12 695
16316.32 696
16317.53 693
16318.73 703
16319.94 730
16321.14 713
16322.35 681
16323.55 669
16324.76 685
16325.96 699
16327.17 665
16328.38 693
16329.58 698
16330.79 684
16331.99 704
16333.20 709
16334.40 680
16335.61 703
16336.81 680
16338.02 665
16339.23 705
16340.43 672
16341.64 649
16342.84 665
16344.05 645
16345.26 657
16346.46 672
16347.67 668
16348.87 671
16350.08 670
16351.29 711
16352.49 665
16353.70 666
16354.91 628
16356.11 671
16357.32 667
16358.53 656
16359.73 668
16360.94 657
16362.15 680
16363.35 648
16364.56 687
16365.77 643
16366.97 658
16368.18 660
16369.39 655
16370.59 615
16371.80 643
16373.01 686
16374.21 704
16375.42 665
16376.63 648
16377.84 667
16379.04 679
16380.25 659
16381.46 660
16382.67 637
16383.87 664
16385.08 664
16386.29 652
16387.50 662
16388.70 676
16389.91 647
16391.12 658
16392.33 664
16393.53 660
16394.74 657
16395.95 659
16397.16 665
16398.37 663
16399.57 631
16400.78 638
16401.99 657
16403.20 666
16404.41 655
16405.62 645
16406.82 622
16408.03 673
16409.24 662
16410.45 659
16411.66 626
16412.87 652
16414.07 625
16415.28 637
16416.49 628
16417.70 639
16418.91 638
16420.12 628
16421.33 640
16422.54 665
16423.75 632
16424.95 636
16426.16 660
16427.37 668
16428.58 681
16429.79 623
16431.00 639
16432.21 658
16433.42 647
16434.63 631
16435.84 654
16437.05 660
16438.26 611
16439.47 646
16440.68 620
16441.88 616
16443.09 594
16444.30 655
16445.51 635
16446.72 639
16447.93 618
16449.14 658
16450.35 629
16451.56 624
16452.77 657
16453.98 645
16455.19 669
16456.40 638
16457.61 636
16458.82 623
16460.03 651
16461.24 650
16462.45 668
16463.67 617
16464.88 658
16466.09 624
16467.30 630
16468.51 598
16469.72 614
16470.93 601
16472.14 632
16473.35 618
16474.56 642
16475.77 630
16476.98 650
16478.19 648
16479.40 632
16480.62 607
16481.83 607
16483.04 637
16484.25 602
16485.46 618
16486.67 585
16487.88 631
16489.09 613
16490.31 634
16491.52 608
16492.73 573
16493.94 663
16495.15 610
16496.36 616
16497.57 642
16498.79 661
16500.00 639
16501.21 625
16502.42 637
16503.63 593
16504.85 606
16506.06 632
16507.27 620
16508.48 618
16509.69 608
16510.91 588
16512.12 632
16513.33 639
16514.54 626
16515.76 606
16516.97 637
16518.18 664
16519.39 645
16520.60 660
16521.82 629
16523.03 632
16524.24 634
16525.46 601
16526.67 629
16527.88 637
16529.09 650
16530.31 644
16531.52 621
16532.73 626
16533.95 621
16535.16 607
16536.37 606
16537.58 590
16538.80 634
16540.01 635
16541.22 595
16542.44 605
16543.65 580
16544.86 599
16546.08 655
16547.29 621
16548.50 645
16549.72 600
16550.93 621
16552.15 658
16553.36 620
16554.57 580
16555.79 637
16557.00 646
16558.21 663
16559.43 607
16560.64 646
16561.86 624
16563.07 618
16564.28 650
16565.50 615
16566.71 632
16567.93 649
16569.14 648
16570.36 625
16571.57 629
16572.78 645
16574.00 661
16575.21 637
16576.43 624
16577.64 616
16578.86 652
16580.07 651
16581.29 614
16582.50 600
16583.72 630
16584.93 616
16586.15 640
16587.36 666
16588.58 628
16589.79 658
16591.01 675
16592.22 660
16593.44 637
16594.65 626
16595.87 638
16597.08 635
16598.30 598
16599.51 595
16600.73 586
16601.94 614
16603.16 621
16604.37 616
16605.59 633
16606.81 651
16608.02 613
16609.24 623
16610.45 628
16611.67 593
16612.89 621
16614.10 601
16615.32 601
16616.53 584
16617.75 593
16618.97 623
16620.18 624
16621.40 606
16622.61 624
16623.83 592
16625.05 623
16626.26 618
16627.48 628
16628.70 608
16629.91 583
16631.13 591
16632.35 599
16633.56 625
16634.78 609
16636.00 588
16637.21 579
16638.43 650
16639.65 638
16640.86 585
16642.08 633
16643.30 627
16644.51 595
16645.73 586
16646.95 639
16648.17 604
16649.38 607
16650.60 582
16651.82 607
16653.03 593
16654.25 597
16655.47 592
16656.69 593
16657.90 571
16659.12 556
16660.34 580
16661.56 576
16662.77 588
16663.99 599
16665.21 611
16666.43 590
16667.65 613
16668.86 592
16670.08 624
16671.30 570
16672.52 578
16673.74 579
16674.95 573
16676.17 598
16677.39 602
16678.61 618
16679.83 599
16681.05 598
16682.26 603
16683.48 595
16684.70 574
16685.92 564
16687.14 600
16688.36 611
16689.58 596
16690.79 593
16692.01 582
16693.23 611
16694.45 610
16695.67 595
16696.89 600
16698.11 586
16699.33 578
16700.55 590
16701.76 598
16702.98 565
16704.20 577
16705.42 580
16706.64 596
16707.86 556
16709.08 562
16710.30 581
16711.52 605
16712.74 607
16713.96 597
16715.18 579
16716.40 614
16717.62 555
16718.84 585
16720.06 584
16721.28 590
16722.50 577
16723.72 579
16724.94 579
16726.16 598
16727.38 594
16728.60 601
16729.82 606
16731.04 614
16732.26 579
16733.48 572
16734.70 580
16735.92 565
16737.14 551
16738.36 566
16739.58 572
16740.80 576
16742.02 589
16743.24 607
16744.46 557
16745.68 593
16746.90 572
16748.12 588
16749.35 566
16750.57 567
16751.79 571
16753.01 567
16754.23 544
16755.45 574
16756.67 616
16757.89 611
16759.11 569
16760.33 570
16761.56 618
16762.78 590
16764.00 617
16765.22 597
16766.44 587
16767.66 556
16768.88 551
16770.11 615
16771.33 536
16772.55 540
16773.77 561
16774.99 583
16776.22 560
16777.44 568
16778.66 612
16779.88 568
16781.10 612
16782.33 606
16783.55 628
16784.77 598
16785.99 571
16787.21 568
16788.44 578
16789.66 575
16790.88 568
16792.10 607
16793.33 578
16794.55 557
16795.77 561
16796.99 569
16798.22 565
16799.44 567
16800.66 612
16801.88 578
16803.11 616
16804.33 583
16805.55 583
16806.78 566
16808.00 598
16809.22 593
16810.44 599
16811.67 602
16812.89 610
16814.11 591
16815.34 621
16816.56 584
16817.78 564
16819.01 557
16820.23 564
16821.45 620
16822.68 615
16823.90 567
16825.13 614
16826.35 596
16827.57 595
16828.80 621
16830.02 591
16831.24 557
16832.47 585
16833.69 607
16834.92 607
16836.14 577
16837.36 598
16838.59 612
16839.81 593
16841.04 562
16842.26 611
16843.48 624
16844.71 646
16845.93 647
16847.16 594
16848.38 622
16849.61 614
16850.83 657
16852.06 630
16853.28 630
16854.51 624
16855.73 659
16856.95 641
16858.18 617
16859.40 649
16860.63 626
16861.85 631
16863.08 638
16864.30 605
16865.53 599
16866.75 679
16867.98 629
16869.21 619
16870.43 659
16871.66 667
16872.88 659
16874.11 679
16875.33 685
16876.56 670
16877.78 654
16879.01 645
16880.23 683
16881.46 656
16882.69 699
16883.91 667
16885.14 662
16886.36 651
16887.59 656
16888.81 642
16890.04 650
16891.27 646
16892.49 668
16893.72 665
16894.94 673
16896.17 648
16897.40 678
16898.62 649
16899.85 653
16901.08 654
16902.30 648
16903.53 694
16904.76 669
16905.98 653
16907.21 668
16908.44 663
16909.66 624
16910.89 655
16912.12 632
16913.34 641
16914.57 628
16915.80 634
16917.02 646
16918.25 658
16919.48 653
16920.70 653
16921.93 666
16923.16 654
16924.39 678
16925.61 628
16926.84 637
16928.07 624
16929.30 638
16930.52 636
16931.75 673
16932.98 597
16934.21 589
16935.43 621
16936.66 632
16937.89 617
16939.12 607
16940.34 610
16941.57 614
16942.80 664
16944.03 600
16945.26 629
16946.48 619
16947.71 617
16948.94 627
16950.17 628
16951.40 646
16952.62 638
16953.85 608
16955.08 610
16956.31 596
16957.54 635
16958.77 631
16959.99 604
16961.22 622
16962.45 622
16963.68 631
16964.91 605
16966.14 588
16967.37 624
16968.60 662
16969.82 631
16971.05 631
16972.28 599
16973.51 608
16974.74 649
16975.97 612
16977.20 622
16978.43 596
16979.66 606
16980.89 632
16982.11 627
16983.34 624
16984.57 626
16985.80 588
16987.03 591
16988.26 607
16989.49 650
16990.72 636
16991.95 582
16993.18 621
16994.41 637
16995.64 621
16996.87 600
16998.10 619
16999.33 624
17000.56 593
17001.79 595
17003.02 598
17004.25 552
17005.48 565
17006.71 616
17007.94 606
17009.17 577
17010.40 614
17011.63 609
17012.86 582
17014.09 572
17015.32 619
17016.55 578
17017.78 595
17019.01 602
17020.25 562
17021.48 572
17022.71 579
17023.94 575
17025.17 564
17026.40 577
17027.63 595
17028.86 617
17030.09 604
17031.32 572
17032.55 589
17033.79 584
17035.02 585
17036.25 592
17037.48 559
17038.71 594
17039.94 641
17041.17 648
17042.41 560
17043.64 563
17044.87 580
17046.10 569
17047.33 565
17048.56 591
17049.80 564
17051.03 552
17052.26 558
17053.49 564
17054.72 569
17055.95 590
17057.19 565
17058.42 571
17059.65 555
17060.88 540
17062.12 556
17063.35 555
17064.58 573
17065.81 560
17067.04 550
17068.28 547
17069.51 578
17070.74 567
17071.97 544
17073.21 531
17074.44 546
17075.67 569
17076.90 602
17078.14 551
17079.37 551
17080.60 565
17081.84 546
17083.07 581
17084.30 522
17085.54 547
17086.77 550
17088.00 567
17089.23 565
17090.47 556
17091.70 570
17092.93 558
17094.17 562
17095.40 582
17096.63 566
17097.87 549
17099.10 552
17100.34 572
17101.57 569
17102.80 544
17104.04 552
17105.27 544
17106.50 554
17107.74 529
17108.97 567
17110.21 550
17111.44 569
17112.67 572
17113.91 548
17115.14 549
17116.38 571
17117.61 557
17118.84 552
17120.08 554
17121.31 583
17122.55 522
17123.78 567
17125.02 556
17126.25 536
17127.48 539
17128.72 570
17129.95 550
17131.19 529
17132.42 557
17133.66 555
17134.89 572
17136.13 552
17137.36 584
17138.60 565
17139.83 544
17141.07 549
17142.30 554
17143.54 548
17144.77 562
17146.01 569
17147.24 567
17148.48 556
17149.71 536
17150.95 549
17152.19 517
17153.42 526
17154.66 541
17155.89 532
17157.13 523
17158.36 540
17159.60 544
17160.83 544
17162.07 526
17163.31 537
17164.54 565
17165.78 554
17167.01 548
17168.25 558
17169.49 542
17170.72 526
17171.96 541
17173.19 571
17174.43 547
17175.67 545
17176.90 550
17178.14 577
17179.38 535
17180.61 503
17181.85 537
17183.09 560
17184.32 529
17185.56 569
17186.80 537
17188.03 531
17189.27 544
17190.51 569
17191.74 528
17192.98 534
17194.22 560
17195.45 566
17196.69 537
17197.93 546
17199.16 539
17200.40 546
17201.64 536
17202.88 535
17204.11 544
17205.35 530
17206.59 537
17207.83 554
17209.06 512
17210.30 534
17211.54 538
17212.78 507
17214.01 536
17215.25 526
17216.49 554
17217.73 533
17218.96 516
17220.20 538
17221.44 545
17222.68 501
17223.92 520
17225.15 534
17226.39 525
17227.63 522
17228.87 521
17230.11 506
17231.35 525
17232.58 513
17233.82 554
17235.06 551
17236.30 568
17237.54 508
17238.78 534
17240.01 568
17241.25 515
17242.49 503
17243.73 525
17244.97 517
17246.21 532
17247.45 525
17248.69 518
17249.93 545
17251.16 549
17252.40 529
17253.64 510
17254.88 526
17256.12 541
17257.36 534
17258.60 538
17259.84 524
17261.08 532
17262.32 523
17263.56 516
17264.80 523
17266.04 538
17267.28 501
17268.51 506
17269.75 517
17270.99 545
17272.23 546
17273.47 509
17274.71 509
17275.95 521
17277.19 520
17278.43 518
17279.67 515
17280.91 514
17282.15 520
17283.39 508
17284.63 507
17285.87 518
17287.11 511
17288.35 515
17289.60 540
17290.84 517
17292.08 521
17293.32 545
17294.56 524
17295.80 524
17297.04 520
17298.28 538
17299.52 531
17300.76 532
17302.00 513
17303.24 494
17304.48 465
17305.72 506
17306.96 526
17308.21 518
17309.45 549
17310.69 502
17311.93 478
17313.17 521
17314.41 531
17315.65 519
17316.89 540
17318.14 563
17319.38 524
17320.62 515
17321.86 530
17323.10 536
17324.34 526
17325.59 541
17326.83 504
17328.07 524
17329.31 506
17330.55 534
17331.79 494
17333.04 495
17334.28 494
17335.52 512
17336.76 537
17338.00 514
17339.25 487
17340.49 497
17341.73 509
17342.97 522
17344.22 523
17345.46 515
17346.70 487
17347.94 500
17349.19 479
17350.43 529
17351.67 530
17352.91 468
17354.16 482
17355.40 519
17356.64 518
17357.88 501
17359.13 472
17360.37 506
17361.61 502
17362.86 507
17364.10 500
17365.34 492
17366.58 506
17367.83 513
17369.07 501
17370.31 496
17371.56 475
17372.80 498
17374.04 526
17375.29 502
17376.53 483
17377.78 524
17379.02 510
17380.26 544
17381.51 529
17382.75 502
17383.99 521
17385.24 504
17386.48 527
17387.72 528
17388.97 490
17390.21 509
17391.46 515
17392.70 527
17393.94 493
17395.19 492
17396.43 532
17397.68 514
17398.92 518
17400.17 474
17401.41 499
17402.65 528
17403.90 511
17405.14 520
17406.39 500
17407.63 527
17408.88 521
17410.12 505
17411.37 520
17412.61 484
17413.86 497
17415.10 511
17416.35 512
17417.59 509
17418.84 477
17420.08 495
17421.33 514
17422.57 526
17423.82 507
17425.06 498
17426.31 502
17427.55 504
17428.80 500
17430.04 491
17431.29 484
17432.53 483
17433.78 500
17435.03 496
17436.27 526
17437.52 518
17438.76 480
17440.01 508
17441.25 483
17442.50 496
17443.75 481
17444.99 507
17446.24 512
17447.48 520
17448.73 524
17449.98 527
17451.22 503
17452.47 501
17453.71 512
17454.96 511
17456.21 501
17457.45 505
17458.70 546
17459.95 492
17461.19 513
17462.44 558
17463.69 491
17464.93 511
17466.18 513
17467.43 550
17468.67 527
17469.92 498
17471.17 544
17472.41 516
17473.66 511
17474.91 535
17476.15 529
17477.40 529
17478.65 530
17479.90 539
17481.14 527
17482.39 519
17483.64 553
17484.88 521
17486.13 500
17487.38 508
17488.63 505
17489.87 492
17491.12 505
17492.37 529
17493.62 511
17494.86 534
17496.11 556
17497.36 527
17498.61 555
17499.86 570
17501.10 550
17502.35 547
17503.60 531
17504.85 521
17506.10 529
17507.34 530
17508.59 563
17509.84 527
17511.09 531
17512.34 557
17513.59 531
17514.83 546
17516.08 539
17517.33 530
17518.58 552
17519.83 534
17521.08 546
17522.33 542
17523.57 550
17524.82 553
17526.07 529
17527.32 510
17528.57 524
17529.82 536
17531.07 518
17532.32 533
17533.57 509
17534.82 514
17536.06 533
17537.31 530
17538.56 532
17539.81 524
17541.06 524
17542.31 520
17543.56 515
17544.81 523
17546.06 550
17547.31 548
17548.56 552
17549.81 560
17551.06 527
17552.31 547
17553.56 525
17554.81 524
17556.06 545
17557.31 568
17558.56 591
17559.81 589
17561.06 554
17562.31 556
17563.56 523
17564.81 527
17566.06 541
17567.31 516
17568.56 540
17569.81 534
17571.06 546
17572.31 553
17573.56 568
17574.81 534
17576.06 552
17577.31 563
17578.56 547
17579.81 579
17581.06 558
17582.31 539
17583.57 556
17584.82 562
17586.07 543
17587.32 561
17588.57 541
17589.82 555
17591.07 541
17592.32 562
17593.57 550
17594.83 523
17596.08 543
17597.33 547
17598.58 561
17599.83 546
17601.08 556
17602.33 551
17603.59 585
17604.84 565
17606.09 572
17607.34 598
17608.59 561
17609.84 544
17611.10 564
17612.35 563
17613.60 564
17614.85 573
17616.10 561
17617.36 551
17618.61 542
17619.86 533
17621.11 535
17622.36 532
17623.62 523
17624.87 530
17626.12 524
17627.37 556
17628.63 555
17629.88 547
17631.13 546
17632.38 545
17633.64 553
17634.89 524
17636.14 526
17637.39 524
17638.65 565
17639.90 554
17641.15 521
17642.41 557
17643.66 540
17644.91 554
17646.17 563
17647.42 571
17648.67 572
17649.92 551
17651.18 535
17652.43 565
17653.68 531
17654.94 564
17656.19 563
17657.44 543
17658.70 489
17659.95 553
17661.21 551
17662.46 557
17663.71 545
17664.97 547
17666.22 521
17667.47 519
17668.73 552
17669.98 514
17671.24 551
17672.49 577
17673.74 559
17675.00 494
17676.25 527
17677.51 525
17678.76 553
17680.02 545
17681.27 524
17682.52 561
17683.78 549
17685.03 535
17686.29 555
17687.54 529
17688.80 514
17690.05 515
17691.31 540
17692.56 545
17693.82 509
17695.07 497
17696.32 525
17697.58 534
17698.83 519
17700.09 517
17701.34 504
17702.60 553
17703.86 533
17705.11 525
17706.37 519
17707.62 524
17708.88 564
17710.13 550
17711.39 501
17712.64 490
17713.90 488
17715.15 515
17716.41 525
17717.66 496
17718.92 505
17720.18 514
17721.43 545
17722.69 542
17723.94 507
17725.20 498
17726.45 507
17727.71 527
17728.97 522
17730.22 527
17731.48 506
17732.74 535
17733.99 539
17735.25 527
17736.50 515
17737.76 533
17739.02 527
17740.27 536
17741.53 491
17742.79 495
17744.04 541
17745.30 532
17746.56 576
17747.81 525
17749.07 533
17750.33 533
17751.58 559
17752.84 526
17754.10 506
17755.35 491
17756.61 519
17757.87 515
17759.12 487
17760.38 527
17761.64 520
17762.90 512
17764.15 535
17765.41 514
17766.67 502
17767.93 475
17769.18 535
17770.44 538
17771.70 497
17772.96 517
17774.21 530
17775.47 519
17776.73 485
17777.99 513
17779.24 496
17780.50 487
17781.76 513
17783.02 532
17784.28 500
17785.53 478
17786.79 498
17788.05 498
17789.31 528
17790.57 533
17791.82 527
17793.08 541
17794.34 544
17795.60 502
17796.86 522
17798.12 504
17799.37 508
17800.63 524
17801.89 508
17803.15 497
17804.41 493
17805.67 498
17806.93 518
17808.19 489
17809.44 509
17810.70 525
17811.96 488
17813.22 505
17814.48 489
17815.74 503
17817.00 494
17818.26 504
17819.52 548
17820.78 507
17822.04 462
17823.29 488
17824.55 507
17825.81 496
17827.07 518
17828.33 476
17829.59 495
17830.85 482
17832.11 506
17833.37 496
17834.63 495
17835.89 473
17837.15 491
17838.41 465
17839.67 478
17840.93 498
17842.19 460
17843.45 495
17844.71 496
17845.97 490
17847.23 507
17848.49 498
17849.75 487
17851.01 495
17852.27 518
17853.53 519
17854.79 460
17856.05 495
17857.31 511
17858.57 501
17859.84 489
17861.10 482
17862.36 501
17863.62 470
17864.88 491
17866.14 478
17867.40 467
17868.66 450
17869.92 489
17871.18 502
17872.44 477
17873.71 497
17874.97 501
17876.23 471
17877.49 492
17878.75 481
17880.01 498
17881.27 472
17882.53 494
17883.80 484
17885.06 492
17886.32 468
17887.58 501
17888.84 532
17890.10 470
17891.37 497
17892.63 494
17893.89 481
17895.15 473
17896.41 460
17897.67 489
17898.94 459
17900.20 494
17901.46 495
17902.72 483
17903.99 470
17905.25 474
17906.51 469
17907.77 518
17909.03 475
17910.30 488
17911.56 482
17912.82 470
17914.08 482
17915.35 477
17916.61 452
17917.87 498
17919.14 523
17920.40 530
17921.66 493
17922.92 495
17924.19 483
17925.45 470
17926.71 489
17927.98 482
17929.24 503
17930.50 483
17931.76 482
17933.03 498
17934.29 464
17935.55 508
17936.82 496
17938.08 478
17939.34 525
17940.61 468
17941.87 512
17943.14 501
17944.40 456
17945.66 481
17946.93 490
17948.19 486
17949.45 518
17950.72 481
17951.98 481
17953.25 451
17954.51 485
17955.77 463
17957.04 493
17958.30 494
17959.57 485
17960.83 509
17962.09 476
17963.36 507
17964.62 500
17965.89 493
17967.15 521
17968.42 503
17969.68 500
17970.95 501
17972.21 481
17973.47 499
17974.74 520
17976.00 482
17977.27 517
17978.53 499
17979.80 531
17981.06 505
17982.33 502
17983.59 483
17984.86 454
17986.12 467
17987.39 467
17988.65 481
17989.92 494
17991.18 462
17992.45 471
17993.71 472
17994.98 466
17996.25 486
17997.51 460
17998.78 479
18000.04 498
18001.31 481
18002.57 533
18003.84 481
18005.10 499
18006.37 482
18007.64 509
18008.90 506
18010.17 496
18011.43 493
18012.70 482
18013.97 461
18015.23 481
18016.50 465
18017.76 487
18019.03 492
18020.30 520
18021.56 528
18022.83 459
18024.10 506
18025.36 496
18026.63 509
18027.90 500
18029.16 460
18030.43 484
18031.70 508
18032.96 520
18034.23 485
18035.50 521
18036.76 504
18038.03 500
18039.30 502
18040.56 470
18041.83 478
18043.10 473
18044.37 477
18045.63 514
18046.90 499
18048.17 515
18049.43 511
18050.70 506
18051.97 489
18053.24 479
18054.50 460
18055.77 496
18057.04 484
18058.31 473
18059.57 507
18060.84 524
18062.11 531
18063.38 503
18064.65 452
18065.91 462
18067.18 466
18068.45 511
18069.72 516
18070.98 490
18072.25 495
18073.52 481
18074.79 489
18076.06 483
18077.33 490
18078.59 526
18079.86 503
18081.13 476
18082.40 502
18083.67 476
18084.94 484
18086.21 464
18087.47 505
18088.74 526
18090.01 519
18091.28 493
18092.55 503
18093.82 503
18095.09 483
18096.36 500
18097.62 503
18098.89 485
18100.16 506
18101.43 514
18102.70 515
18103.97 501
18105.24 500
18106.51 494
18107.78 482
18109.05 495
18110.32 502
18111.59 528
18112.86 511
18114.13 482
18115.40 505
18116.66 517
18117.93 504
18119.20 507
18120.47 501
18121.74 501
18123.01 487
18124.28 525
18125.55 553
18126.82 518
18128.09 491
18129.36 543
18130.63 485
18131.90 492
18133.17 525
18134.44 519
18135.71 490
18136.99 511
18138.26 517
18139.53 526
18140.80 519
18142.07 503
18143.34 491
18144.61 507
18145.88 534
18147.15 492
18148.42 479
18149.69 500
18150.96 497
18152.23 528
18153.50 460
18154.78 481
18156.05 535
18157.32 519
18158.59 521
18159.86 496
18161.13 479
18162.40 499
18163.67 516
18164.94 483
18166.22 491
18167.49 499
18168.76 511
18170.03 511
18171.30 501
18172.57 508
18173.85 517
18175.12 541
18176.39 502
18177.66 492
18178.93 499
18180.20 503
18181.48 506
18182.75 503
18184.02 481
18185.29 465
18186.56 506
18187.84 500
18189.11 491
18190.38 530
18191.65 499
18192.93 500
18194.20 495
18195.47 502
18196.74 469
18198.02 495
18199.29 523
18200.56 505
18201.83 508
18203.11 503
18204.38 509
18205.65 492
18206.92 496
18208.20 469
18209.47 510
18210.74 469
18212.02 466
18213.29 487
18214.56 494
18215.84 480
18217.11 499
18218.38 511
18219.65 500
18220.93 518
18222.20 506
18223.47 505
18224.75 463
18226.02 521
18227.30 470
18228.57 479
18229.84 508
18231.12 508
18232.39 514
18233.66 478
18234.94 456
18236.21 470
18237.48 484
18238.76 501
18240.03 518
18241.31 498
18242.58 506
18243.86 528
18245.13 505
18246.40 480
18247.68 490
18248.95 497
18250.23 474
18251.50 512
18252.77 516
18254.05 463
18255.32 446
18256.60 484
18257.87 513
18259.15 509
18260.42 497
18261.70 482
18262.97 501
18264.25 484
18265.52 509
18266.80 503
18268.07 516
18269.35 508
18270.62 503
18271.90 460
18273.17 498
18274.45 513
18275.72 484
18277.00 515
18278.27 489
18279.55 481
18280.82 510
18282.10 520
18283.37 480
18284.65 484
18285.93 502
18287.20 513
18288.48 531
18289.75 527
18291.03 521
18292.30 495
18293.58 472
18294.86 514
18296.13 532
18297.41 531
18298.68 520
18299.96 515
18301.24 509
18302.51 504
18303.79 497
18305.06 514
18306.34 465
18307.62 508
18308.89 484
18310.17 516
18311.45 508
18312.72 526
18314.00 521
18315.28 508
18316.55 533
18317.83 540
18319.11 501
18320.38 493
18321.66 487
18322.94 510
18324.21 523
18325.49 516
18326.77 501
18328.04 530
18329.32 530
18330.60 506
18331.88 470
18333.15 541
18334.43 520
18335.71 493
18336.98 528
18338.26 530
18339.54 526
18340.82 507
18342.09 502
18343.37 524
18344.65 520
18345.93 474
18347.20 519
18348.48 520
18349.76 491
18351.04 509
18352.32 534
18353.59 543
18354.87 511
18356.15 522
18357.43 497
18358.71 486
18359.98 494
18361.26 510
18362.54 497
18363.82 513
18365.10 478
18366.38 506
18367.65 508
18368.93 477
18370.21 468
18371.49 467
18372.77 511
18374.05 515
18375.33 511
18376.60 492
18377.88 505
18379.16 509
18380.44 490
18381.72 498
18383.00 495
18384.28 506
18385.56 490
18386.84 493
18388.11 458
18389.39 461
18390.67 478
18391.95 501
18393.23 498
18394.51 468
18395.79 480
18397.07 504
18398.35 502
18399.63 467
18400.91 507
18402.19 520
18403.47 499
18404.75 490
18406.03 467
18407.31 505
18408.59 509
18409.87 487
18411.15 481
18412.43 489
18413.71 518
18414.99 499
18416.27 471
18417.55 507
18418.83 443
18420.11 471
18421.39 484
18422.67 500
18423.95 463
18425.23 496
18426.51 459
18427.79 458
18429.07 493
18430.35 453
18431.63 492
18432.91 496
18434.19 501
18435.47 509
18436.75 510
18438.04 466
18439.32 473
18440.60 503
18441.88 514
18443.16 495
18444.44 469
18445.72 509
18447.00 494
18448.28 487
18449.57 484
18450.85 511
18452.13 495
18453.41 514
18454.69 490
18455.97 509
18457.25 500
18458.54 491
18459.82 504
18461.10 479
18462.38 510
18463.66 509
18464.94 498
18466.23 470
18467.51 481
18468.79 493
18470.07 515
18471.35 528
18472.64 486
18473.92 473
18475.20 489
18476.48 471
18477.76 474
18479.05 499
18480.33 521
18481.61 512
18482.89 499
18484.18 505
18485.46 479
18486.74 506
18488.02 479
18489.31 531
18490.59 511
18491.87 521
18493.15 515
18494.44 496
18495.72 499
18497.00 506
18498.29 491
18499.57 508
18500.85 512
18502.13 459
18503.42 479
18504.70 484
18505.98 520
18507.27 497
18508.55 520
18509.83 510
18511.12 525
18512.40 494
18513.68 517
18514.97 492
18516.25 465
18517.54 463
18518.82 528
18520.10 527
18521.39 509
18522.67 502
18523.95 521
18525.24 543
18526.52 486
18527.81 540
18529.09 495
18530.37 501
18531.66 530
18532.94 488
18534.23 483
18535.51 527
18536.79 509
18538.08 527
18539.36 498
18540.65 507
18541.93 499
18543.22 491
18544.50 505
18545.79 508
18547.07 513
18548.36 483
18549.64 496
18550.92 520
18552.21 516
18553.49 481
18554.78 472
18556.06 512
18557.35 514
18558.63 493
18559.92 494
18561.20 486
18562.49 482
18563.77 491
18565.06 474
18566.35 487
18567.63 500
18568.92 514
18570.20 499
18571.49 487
18572.77 488
18574.06 492
18575.34 493
18576.63 498
18577.92 494
18579.20 491
18580.49 529
18581.77 517
18583.06 526
18584.34 513
18585.63 521
18586.92 508
18588.20 542
18589.49 510
18590.77 520
18592.06 489
18593.35 508
18594.63 479
18595.92 499
18597.21 493
18598.49 511
18599.78 531
18601.07 510
18602.35 547
18603.64 522
18604.93 539
18606.21 485
18607.50 514
18608.79 526
18610.07 534
18611.36 509
18612.65 532
18613.93 527
18615.22 517
18616.51 557
18617.79 521
18619.08 481
18620.37 508
18621.66 538
18622.94 499
18624.23 523
18625.52 477
18626.80 553
18628.09 487
18629.38 514
18630.67 524
18631.95 535
18633.24 514
18634.53 547
18635.82 499
18637.11 502
18638.39 482
18639.68 491
18640.97 521
18642.26 485
18643.54 482
18644.83 485
18646.12 511
18647.41 498
18648.70 497
18649.99 477
18651.27 469
18652.56 495
18653.85 523
18655.14 506
18656.43 511
18657.72 488
18659.00 469
18660.29 507
18661.58 464
18662.87 494
18664.16 501
18665.45 492
18666.74 484
18668.02 486
18669.31 490
18670.60 511
18671.89 505
18673.18 489
18674.47 465
18675.76 454
18677.05 482
18678.34 482
18679.63 482
18680.92 483
18682.20 498
18683.49 495
18684.78 514
18686.07 479
18687.36 480
18688.65 502
18689.94 483
18691.23 461
18692.52 474
18693.81 481
18695.10 493
18696.39 478
18697.68 473
18698.97 466
18700.26 461
18701.55 491
18702.84 480
18704.13 483
18705.42 459
18706.71 464
18708.00 487
18709.29 465
18710.58 471
18711.87 484
18713.16 467
18714.45 489
18715.74 437
18717.03 451
18718.32 457
18719.61 461
18720.90 488
18722.20 453
18723.49 494
18724.78 471
18726.07 481
18727.36 461
18728.65 455
18729.94 457
18731.23 449
18732.52 452
18733.81 455
18735.10 481
18736.40 503
18737.69 477
18738.98 481
18740.27 472
18741.56 462
18742.85 470
18744.14 463
18745.43 481
18746.73 448
18748.02 485
18749.31 463
18750.60 468
18751.89 468
18753.18 502
18754.48 481
18755.77 469
18757.06 489
18758.35 464
18759.64 478
18760.94 447
18762.23 490
18763.52 462
18764.81 465
18766.10 458
18767.40 469
18768.69 466
18769.98 475
18771.27 455
18772.57 461
18773.86 429
18775.15 464
18776.44 474
18777.74 459
18779.03 476
18780.32 476
18781.61 480
18782.91 457
18784.20 490
18785.49 447
18786.79 476
18788.08 455
18789.37 437
18790.66 489
18791.96 470
18793.25 439
18794.54 468
18795.84 464
18797.13 482
18798.42 502
18799.72 432
18801.01 470
18802.30 490
18803.60 495
18804.89 480
18806.18 453
18807.48 478
18808.77 486
18810.07 473
18811.36 499
18812.65 464
18813.95 465
18815.24 447
18816.53 498
18817.83 469
18819.12 433
18820.42 477
18821.71 459
18823.00 482
18824.30 439
18825.59 480
18826.89 473
18828.18 491
18829.48 478
18830.77 477
18832.07 446
18833.36 495
18834.65 473
18835.95 474
18837.24 458
18838.54 501
18839.83 475
18841.13 492
18842.42 449
18843.72 480
18845.01 466
18846.31 445
18847.60 464
18848.90 458
18850.19 498
18851.49 472
18852.78 488
18854.08 467
18855.37 459
18856.67 442
18857.96 451
18859.26 489
18860.55 476
18861.85 493
18863.15 455
18864.44 461
18865.74 498
18867.03 491
18868.33 470
18869.62 494
18870.92 460
18872.22 489
18873.51 523
18874.81 497
18876.10 492
18877.40 484
18878.70 480
18879.99 494
18881.29 468
18882.58 477
18883.88 467
18885.18 468
18886.47 449
18887.77 483
18889.07 489
18890.36 471
18891.66 471
18892.95 450
18894.25 474
18895.55 460
18896.84 466
18898.14 461
18899.44 465
18900.73 447
18902.03 459
18903.33 487
18904.63 470
18905.92 452
18907.22 438
18908.52 463
18909.81 437
18911.11 450
18912.41 478
18913.71 454
18915.00 445
18916.30 443
18917.60 463
18918.89 447
18920.19 436
18921.49 487
18922.79 484
18924.09 482
18925.38 452
18926.68 488
18927.98 478
18929.28 456
18930.57 477
18931.87 447
18933.17 434
18934.47 455
18935.77 486
18937.06 467
18938.36 481
18939.66 480
18940.96 454
18942.26 466
18943.55 431
18944.85 443
18946.15 452
18947.45 460
18948.75 452
18950.05 463
18951.35 459
18952.64 473
18953.94 475
18955.24 477
18956.54 474
18957.84 476
18959.14 447
18960.44 459
18961.74 476
18963.03 479
18964.33 452
18965.63 487
18966.93 452
18968.23 427
18969.53 451
18970.83 434
18972.13 464
18973.43 460
18974.73 471
18976.03 440
18977.33 460
18978.62 439
18979.92 454
18981.22 445
18982.52 456
18983.82 441
18985.12 460
18986.42 497
18987.72 456
18989.02 453
18990.32 442
18991.62 452
18992.92 469
18994.22 461
18995.52 449
18996.82 495
18998.12 469
18999.42 438
19000.72 444
19002.02 482
19003.32 452
19004.62 487
19005.92 449
19007.22 464
19008.53 460
19009.83 446
19011.13 445
19012.43 442
19013.73 411
19015.03 443
19016.33 459
19017.63 451
19018.93 474
19020.23 450
19021.53 445
19022.83 483
19024.13 466
19025.44 476
19026.74 453
19028.04 426
19029.34 450
19030.64 426
19031.94 429
19033.24 443
19034.54 466
19035.85 472
19037.15 462
19038.45 467
19039.75 483
19041.05 448
19042.35 435
19043.66 459
19044.96 452
19046.26 460
19047.56 426
19048.86 433
19050.16 441
19051.47 460
19052.77 446
19054.07 458
19055.37 473
19056.67 463
19057.98 447
19059.28 461
19060.58 474
19061.88 449
19063.19 465
19064.49 454
19065.79 434
19067.09 444
19068.40 463
19069.70 479
19071.00 464
19072.30 456
19073.61 441
19074.91 459
19076.21 476
19077.52 476
19078.82 441
19080.12 422
19081.42 446
19082.73 507
19084.03 454
19085.33 450
19086.64 459
19087.94 453
19089.24 457
19090.55 448
19091.85 441
19093.15 437
19094.46 457
19095.76 455
19097.06 482
19098.37 443
19099.67 484
19100.97 471
19102.28 461
19103.58 452
19104.89 455
19106.19 488
19107.49 458
19108.80 456
19110.10 470
19111.40 459
19112.71 461
19114.01 471
19115.32 468
19116.62 485
19117.93 488
19119.23 460
19120.53 482
19121.84 456
19123.14 473
19124.45 470
19125.75 478
19127.06 470
19128.36 442
19129.67 474
19130.97 478
19132.28 448
19133.58 463
19134.88 464
19136.19 495
19137.49 451
19138.80 462
19140.10 476
19141.41 442
19142.71 470
19144.02 447
19145.32 443
19146.63 445
19147.94 459
19149.24 453
19150.55 466
19151.85 473
19153.16 461
19154.46 464
19155.77 446
19157.07 450
19158.38 453
19159.68 447
19160.99 459
19162.30 428
19163.60 444
19164.91 466
19166.21 457
19167.52 458
19168.83 475
19170.13 487
19171.44 461
19172.74 420
19174.05 439
19175.36 460
19176.66 485
19177.97 478
19179.27 462
19180.58 505
19181.89 469
19183.19 449
19184.50 467
19185.81 462
19187.11 435
19188.42 446
19189.73 454
19191.03 426
19192.34 467
19193.65 452
19194.95 463
19196.26 487
19197.57 470
19198.87 431
19200.18 434
19201.49 441
19202.80 441
19204.10 430
19205.41 450
19206.72 412
19208.03 481
19209.33 452
19210.64 435
19211.95 431
19213.25 465
19214.56 434
19215.87 464
19217.18 447
19218.49 435
19219.79 436
19221.10 444
19222.41 424
19223.72 446
19225.02 440
19226.33 468
19227.64 433
19228.95 411
19230.26 466
19231.56 435
19232.87 499
19234.18 476
19235.49 468
19236.80 431
19238.11 458
19239.41 446
19240.72 455
19242.03 452
19243.34 475
19244.65 474
19245.96 471
19247.26 471
19248.57 453
19249.88 479
19251.19 459
19252.50 483
19253.81 433
19255.12 450
19256.43 453
19257.74 472
19259.04 465
19260.35 426
19261.66 435
19262.97 438
19264.28 418
19265.59 471
19266.90 469
19268.21 441
19269.52 472
19270.83 447
19272.14 449
19273.45 450
19274.76 439
19276.07 442
19277.38 451
19278.69 454
19279.99 468
19281.30 461
19282.61 446
19283.92 466
19285.23 468
19286.54 457
19287.85 446
19289.16 455
19290.47 463
19291.78 465
19293.09 438
19294.40 436
19295.72 432
19297.03 470
19298.34 450
19299.65 429
19300.96 440
19302.27 458
19303.58 450
19304.89 416
19306.20 431
19307.51 427
19308.82 425
19310.13 459
19311.44 485
19312.75 460
19314.06 420
19315.37 446
19316.69 443
19318.00 453
19319.31 472
19320.62 462
19321.93 448
19323.24 442
19324.55 432
19325.86 450
19327.18 462
19328.49 452
19329.80 429
19331.11 425
19332.42 424
19333.73 429
19335.04 455
19336.36 453
19337.67 432
19338.98 445
19340.29 412
19341.60 434
19342.91 450
19344.23 422
19345.54 435
19346.85 456
19348.16 461
19349.47 446
19350.79 449
19352.10 419
19353.41 437
19354.72 442
19356.04 405
19357.35 403
19358.66 413
19359.97 436
19361.29 435
19362.60 434
19363.91 441
19365.22 434
19366.54 450
19367.85 426
19369.16 421
19370.47 446
19371.79 425
19373.10 432
19374.41 435
19375.73 425
19377.04 409
19378.35 431
19379.67 432
19380.98 462
19382.29 457
19383.60 449
19384.92 428
19386.23 421
19387.54 437
19388.86 417
19390.17 442
19391.49 462
19392.80 453
19394.11 432
19395.43 424
19396.74 419
19398.05 417
19399.37 415
19400.68 397
19402.00 419
19403.31 423
19404.62 448
19405.94 437
19407.25 427
19408.57 445
19409.88 432
19411.19 397
19412.51 437
19413.82 457
19415.14 458
19416.45 411
19417.77 417
19419.08 407
19420.39 421
19421.71 437
19423.02 415
19424.34 406
19425.65 409
19426.97 435
19428.28 408
19429.60 414
19430.91 433
19432.23 416
19433.54 428
19434.86 435
19436.17 427
19437.49 443
19438.80 462
19440.12 443
19441.43 419
19442.75 416
19444.06 469
19445.38 436
19446.69 445
19448.01 430
19449.32 453
19450.64 431
19451.96 450
19453.27 424
19454.59 434
19455.90 466
19457.22 450
19458.53 421
19459.85 422
19461.17 452
19462.48 425
19463.80 438
19465.11 453
19466.43 455
19467.75 441
19469.06 435
19470.38 445
19471.69 435
19473.01 450
19474.33 443
19475.64 451
19476.96 438
19478.28 448
19479.59 440
19480.91 429
19482.23 415
19483.54 442
19484.86 458
19486.18 436
19487.49 426
19488.81 448
19490.13 444
19491.44 438
19492.76 430
19494.08 463
19495.39 443
19496.71 468
19498.03 459
19499.35 468
19500.66 448
19501.98 434
19503.30 424
19504.61 447
19505.93 421
19507.25 417
19508.57 412
19509.88 456
19511.20 421
19512.52 413
19513.84 433
19515.15 459
19516.47 436
19517.79 438
19519.11 417
19520.43 440
19521.74 464
19523.06 449
19524.38 437
19525.70 417
19527.02 452
19528.33 464
19529.65 459
19530.97 419
19532.29 432
19533.61 430
19534.93 438
19536.24 451
19537.56 425
19538.88 404
19540.20 439
19541.52 410
19542.84 416
19544.16 439
19545.47 432
19546.79 428
19548.11 424
19549.43 432
19550.75 424
19552.07 460
19553.39 450
19554.71 441
19556.03 396
19557.34 444
19558.66 454
19559.98 451
19561.30 430
19562.62 409
19563.94 449
19565.26 414
19566.58 411
19567.90 428
19569.22 469
19570.54 440
19571.86 436
19573.18 437
19574.50 440
19575.82 437
19577.14 447
19578.46 463
19579.78 425
19581.10 415
19582.42 422
19583.74 433
19585.06 395
19586.38 398
19587.70 427
19589.02 458
19590.34 388
19591.66 423
19592.98 401
19594.30 422
19595.62 440
19596.94 426
19598.26 450
19599.58 420
19600.90 437
19602.22 425
19603.54 430
19604.86 416
19606.18 443
19607.50 448
19608.82 442
19610.15 395
19611.47 461
19612.79 442
19614.11 446
19615.43 446
19616.75 428
19618.07 431
19619.39 446
19620.71 443
19622.04 442
19623.36 445
19624.68 453
19626.00 462
19627.32 445
19628.64 455
19629.96 443
19631.29 452
19632.61 462
19633.93 450
19635.25 448
19636.57 435
19637.89 438
19639.22 453
19640.54 428
19641.86 455
19643.18 465
19644.50 433
19645.83 441
19647.15 448
19648.47 469
19649.79 453
19651.12 445
19652.44 434
19653.76 450
19655.08 431
19656.40 441
19657.73 442
19659.05 427
19660.37 425
19661.70 429
19663.02 435
19664.34 436
19665.66 442
19666.99 456
19668.31 433
19669.63 421
19670.95 424
19672.28 442
19673.60 473
19674.92 424
19676.25 471
19677.57 428
19678.89 424
19680.22 428
19681.54 430
19682.86 445
19684.19 435
19685.51 456
19686.83 437
19688.16 452
19689.48 450
19690.80 473
19692.13 419
19693.45 456
19694.78 458
19696.10 470
19697.42 445
19698.75 443
19700.07 422
19701.39 449
19702.72 456
19704.04 444
19705.37 443
19706.69 427
19708.02 434
19709.34 392
19710.66 430
19711.99 451
19713.31 450
19714.64 448
19715.96 435
19717.29 445
19718.61 484
19719.93 474
19721.26 451
19722.58 443
19723.91 454
19725.23 471
19726.56 445
19727.88 433
19729.21 433
19730.53 460
19731.86 432
19733.18 457
19734.51 447
19735.83 461
19737.16 447
19738.48 412
19739.81 454
19741.13 426
19742.46 410
19743.78 450
19745.11 449
19746.44 430
19747.76 439
19749.09 419
19750.41 453
19751.74 423
19753.06 425
19754.39 418
19755.72 441
19757.04 404
19758.37 426
19759.69 402
19761.02 413
19762.34 415
19763.67 421
19765.00 410
19766.32 426
19767.65 436
19768.98 418
19770.30 402
19771.63 418
19772.95 430
19774.28 422
19775.61 459
19776.93 409
19778.26 434
19779.59 435
19780.91 437
19782.24 416
19783.57 412
19784.89 471
19786.22 446
19787.55 440
19788.87 445
19790.20 424
19791.53 415
19792.86 415
19794.18 426
19795.51 451
19796.84 442
19798.16 419
19799.49 426
19800.82 470
19802.15 409
19803.47 432
19804.80 433
19806.13 441
19807.46 435
19808.78 445
19810.11 429
19811.44 413
19812.77 451
19814.09 423
19815.42 453
19816.75 414
19818.08 420
19819.41 405
19820.73 454
19822.06 427
19823.39 437
19824.72 431
19826.05 426
19827.37 426
19828.70 434
19830.03 432
19831.36 428
19832.69 472
19834.02 468
19835.34 453
19836.67 438
19838.00 445
19839.33 423
19840.66 463
19841.99 428
19843.32 434
19844.64 435
19845.97 448
19847.30 407
19848.63 429
19849.96 441
19851.29 412
19852.62 427
19853.95 427
19855.28 472
19856.60 441
19857.93 447
19859.26 419
19860.59 417
19861.92 426
19863.25 441
19864.58 427
19865.91 438
19867.24 414
19868.57 428
19869.90 413
19871.23 426
19872.56 462
19873.89 465
19875.22 444
19876.55 431
19877.88 446
19879.21 408
19880.54 443
19881.87 419
19883.20 426
19884.53 446
19885.86 457
19887.19 456
19888.52 449
19889.85 418
19891.18 417
19892.51 437
19893.84 444
19895.17 447
19896.50 434
19897.83 431
19899.16 448
19900.49 454
19901.82 439
19903.15 434
19904.48 418
19905.81 457
19907.15 439
19908.48 446
19909.81 428
19911.14 433
19912.47 444
19913.80 421
19915.13 446
19916.46 425
19917.79 455
19919.13 436
19920.46 432
19921.79 408
19923.12 435
19924.45 426
19925.78 458
19927.11 437
19928.45 425
19929.78 443
19931.11 419
19932.44 442
19933.77 420
19935.10 447
19936.44 461
19937.77 445
19939.10 459
19940.43 455
19941.76 440
19943.10 425
19944.43 411
19945.76 427
19947.09 452
19948.42 456
19949.76 423
19951.09 434
19952.42 440
19953.75 476
19955.09 468
19956.42 464
19957.75 476
19959.08 443
19960.42 455
19961.75 450
19963.08 439
19964.41 441
19965.75 457
19967.08 460
19968.41 486
19969.75 429
19971.08 432
19972.41 444
19973.74 427
19975.08 431
19976.41 450
19977.74 449
19979.08 455
19980.41 451
19981.74 433
19983.08 477
19984.41 447
19985.74 469
19987.08 446
19988.41 471
19989.75 413
19991.08 445
19992.41 485
19993.75 483
19995.08 448
19996.41 489
19997.75 474
19999.08 460
20000.42 436
20001.75 440
20003.08 451
20004.42 443
20005.75 438
20007.09 414
20008.42 458
20009.75 432
20011.09 405
20012.42 441
20013.76 436
20015.09 427
20016.43 439
20017.76 436
20019.10 438
20020.43 443
20021.76 447
20023.10 424
20024.43 449
20025.77 465
20027.10 431
20028.44 448
20029.77 450
20031.11 450
20032.44 432
20033.78 441
20035.11 441
20036.45 452
20037.78 463
20039.12 451
20040.46 460
20041.79 432
20043.13 444
20044.46 445
20045.80 450
20047.13 431
20048.47 450
20049.80 416
20051.14 448
20052.47 449
20053.81 428
20055.15 436
20056.48 457
20057.82 443
20059.15 451
20060.49 450
20061.83 457
20063.16 433
20064.50 422
20065.83 461
20067.17 446
20068.51 437
20069.84 437
20071.18 455
20072.52 433
20073.85 418
20075.19 437
20076.52 461
20077.86 458
20079.20 457
20080.53 468
20081.87 444
20083.21 436
20084.54 449
20085.88 461
20087.22 435
20088.56 447
20089.89 446
20091.23 429
20092.57 453
20093.90 449
20095.24 437
20096.58 452
20097.91 445
20099.25 422
20100.59 441
20101.93 431
20103.26 445
20104.60 421
20105.94 439
20107.28 421
20108.61 429
20109.95 470
20111.29 451
20112.63 444
20113.96 437
20115.30 468
20116.64 451
20117.98 438
20119.32 420
20120.65 456
20121.99 467
20123.33 476
20124.67 428
20126.01 452
