# Supplementary material for: MALDI-TOF MS typing enables the classification of brewing yeasts of the genus Saccharomyces to major beer styles
Source: PLoS One. 2017 Aug 9;12(8):e0181694. doi: 10.1371/journal.pone.0181694 (PMC5549903; doi:10.1371/journal.pone.0181694)
Supplement: S17 File — The directory includes 90 raw files and was zipped to “.zip”; the folder has three strains with 30 spectra per strain; S1 Text explains the raw files with an example and Table 1 represents the yeast strains used within the experiment. (ZIP) [file pone.0181694.s020.zip › 49-51/30813-PIBA124-Lag-Lag-Lag-YPG-18h-E-E_2016-10-03_5_0_G8_1.dat]

1998.43 4636
1998.85 4696
1999.27 4786
1999.69 4587
2000.11 4552
2000.54 4660
2000.96 4484
2001.38 4328
2001.80 4394
2002.23 4411
2002.65 4321
2003.07 4435
2003.49 4422
2003.92 4400
2004.34 4474
2004.76 4448
2005.18 4621
2005.61 4644
2006.03 4588
2006.45 4681
2006.87 4738
2007.30 4612
2007.72 4618
2008.14 4725
2008.57 4684
2008.99 4492
2009.41 4544
2009.84 4377
2010.26 4349
2010.68 4101
2011.11 4063
2011.53 4220
2011.95 4123
2012.38 4196
2012.80 4295
2013.22 4376
2013.65 4371
2014.07 4479
2014.49 4672
2014.92 4721
2015.34 4805
2015.77 5017
2016.19 5284
2016.61 5145
2017.04 5164
2017.46 5124
2017.89 5276
2018.31 5195
2018.73 5307
2019.16 5090
2019.58 4972
2020.01 4951
2020.43 5043
2020.85 4839
2021.28 4627
2021.70 4506
2022.13 4440
2022.55 4443
2022.98 4390
2023.40 4352
2023.83 4180
2024.25 4205
2024.68 4182
2025.10 4220
2025.53 4327
2025.95 4308
2026.38 4319
2026.80 4386
2027.23 4408
2027.65 4397
2028.08 4364
2028.50 4501
2028.93 4396
2029.35 4325
2029.78 4251
2030.20 4308
2030.63 4440
2031.05 4482
2031.48 4578
2031.90 4575
2032.33 4658
2032.75 4580
2033.18 4527
2033.61 4567
2034.03 4447
2034.46 4555
2034.88 4720
2035.31 4571
2035.74 4651
2036.16 4678
2036.59 4608
2037.01 4652
2037.44 4608
2037.87 4769
2038.29 4951
2038.72 4830
2039.14 4665
2039.57 4555
2040.00 4371
2040.42 4368
2040.85 4407
2041.28 4372
2041.70 4440
2042.13 4376
2042.56 4444
2042.98 4290
2043.41 4262
2043.84 4356
2044.26 4451
2044.69 4333
2045.12 4325
2045.54 4419
2045.97 4372
2046.40 4348
2046.82 4356
2047.25 4353
2047.68 4402
2048.11 4351
2048.53 4234
2048.96 4127
2049.39 4232
2049.82 4092
2050.24 4227
2050.67 4165
2051.10 4279
2051.53 4261
2051.95 4170
2052.38 4116
2052.81 4099
2053.24 4258
2053.66 4251
2054.09 4487
2054.52 4581
2054.95 4502
2055.38 4565
2055.80 4566
2056.23 4619
2056.66 4599
2057.09 4477
2057.52 4497
2057.94 4400
2058.37 4452
2058.80 4402
2059.23 4344
2059.66 4233
2060.09 4325
2060.51 4330
2060.94 4233
2061.37 4303
2061.80 4294
2062.23 4422
2062.66 4357
2063.09 4386
2063.52 4543
2063.94 4581
2064.37 4512
2064.80 4831
2065.23 4736
2065.66 4604
2066.09 4692
2066.52 4574
2066.95 4426
2067.38 4316
2067.81 4218
2068.24 4403
2068.66 4278
2069.09 4283
2069.52 4265
2069.95 4296
2070.38 4289
2070.81 4306
2071.24 4205
2071.67 4254
2072.10 4383
2072.53 4326
2072.96 4503
2073.39 4487
2073.82 4457
2074.25 4442
2074.68 4553
2075.11 4731
2075.54 4673
2075.97 4638
2076.40 4644
2076.83 4524
2077.26 4541
2077.69 4654
2078.12 4670
2078.55 4672
2078.98 4780
2079.41 4745
2079.84 4759
2080.27 4599
2080.70 4496
2081.14 4627
2081.57 4558
2082.00 4506
2082.43 4564
2082.86 4516
2083.29 4487
2083.72 4282
2084.15 4426
2084.58 4510
2085.01 4410
2085.44 4353
2085.88 4258
2086.31 4232
2086.74 4195
2087.17 4170
2087.60 4260
2088.03 4270
2088.46 4264
2088.89 4151
2089.33 4221
2089.76 4251
2090.19 4185
2090.62 4266
2091.05 4358
2091.48 4209
2091.92 4266
2092.35 4367
2092.78 4235
2093.21 4294
2093.64 4346
2094.07 4298
2094.51 4375
2094.94 4250
2095.37 4308
2095.80 4348
2096.24 4199
2096.67 4237
2097.10 4149
2097.53 4086
2097.96 4055
2098.40 3981
2098.83 3863
2099.26 3917
2099.69 4071
2100.13 3995
2100.56 3945
2100.99 3957
2101.43 4044
2101.86 4166
2102.29 4238
2102.72 4077
2103.16 3965
2103.59 4074
2104.02 4208
2104.46 4305
2104.89 4194
2105.32 4256
2105.76 4285
2106.19 4267
2106.62 4253
2107.05 4341
2107.49 4178
2107.92 4277
2108.36 4300
2108.79 4333
2109.22 4228
2109.66 4254
2110.09 4121
2110.52 4154
2110.96 4131
2111.39 3974
2111.82 3991
2112.26 3972
2112.69 3941
2113.13 3933
2113.56 3839
2113.99 3965
2114.43 3951
2114.86 3837
2115.30 3858
2115.73 3945
2116.16 3945
2116.60 3940
2117.03 3949
2117.47 3997
2117.90 4081
2118.34 4188
2118.77 4240
2119.21 4235
2119.64 4288
2120.07 4257
2120.51 4330
2120.94 4258
2121.38 4304
2121.81 4432
2122.25 4483
2122.68 4514
2123.12 4400
2123.55 4351
2123.99 4351
2124.42 4383
2124.86 4262
2125.29 4332
2125.73 4283
2126.16 4199
2126.60 4121
2127.04 4117
2127.47 4276
2127.91 4396
2128.34 4341
2128.78 4287
2129.21 4266
2129.65 4356
2130.08 4513
2130.52 4531
2130.96 4431
2131.39 4340
2131.83 4364
2132.26 4497
2132.70 4422
2133.14 4470
2133.57 4412
2134.01 4434
2134.44 4510
2134.88 4356
2135.32 4300
2135.75 4445
2136.19 4440
2136.62 4405
2137.06 4367
2137.50 4301
2137.93 4393
2138.37 4197
2138.81 4137
2139.24 4196
2139.68 4235
2140.12 4232
2140.55 4160
2140.99 4037
2141.43 4090
2141.86 4125
2142.30 4046
2142.74 4220
2143.18 4303
2143.61 4131
2144.05 4165
2144.49 4203
2144.92 4135
2145.36 4160
2145.80 4276
2146.24 4336
2146.67 4601
2147.11 4746
2147.55 4761
2147.99 4968
2148.42 5147
2148.86 5200
2149.30 5178
2149.74 5118
2150.17 5080
2150.61 4903
2151.05 4999
2151.49 4757
2151.92 4780
2152.36 4424
2152.80 4509
2153.24 4561
2153.68 4452
2154.11 4406
2154.55 4360
2154.99 4403
2155.43 4344
2155.87 4271
2156.31 4329
2156.74 4298
2157.18 4310
2157.62 4412
2158.06 4299
2158.50 4336
2158.94 4372
2159.38 4329
2159.81 4440
2160.25 4665
2160.69 4453
2161.13 4365
2161.57 4392
2162.01 4442
2162.45 4551
2162.89 4451
2163.33 4384
2163.76 4369
2164.20 4379
2164.64 4391
2165.08 4509
2165.52 4499
2165.96 4429
2166.40 4392
2166.84 4310
2167.28 4482
2167.72 4361
2168.16 4422
2168.60 4384
2169.04 4537
2169.48 4580
2169.92 4482
2170.36 4454
2170.80 4438
2171.24 4451
2171.68 4450
2172.12 4369
2172.56 4496
2173.00 4429
2173.44 4525
2173.88 4545
2174.32 4648
2174.76 4748
2175.20 4840
2175.64 4979
2176.08 4882
2176.52 4843
2176.96 5003
2177.40 5124
2177.84 5004
2178.28 4845
2178.72 4875
2179.16 4739
2179.60 4676
2180.04 4512
2180.48 4363
2180.92 4532
2181.37 4303
2181.81 4202
2182.25 4118
2182.69 4050
2183.13 4041
2183.57 3983
2184.01 4157
2184.45 4145
2184.89 4342
2185.34 4286
2185.78 4457
2186.22 4764
2186.66 4574
2187.10 4624
2187.54 4716
2187.98 4776
2188.43 4713
2188.87 4853
2189.31 4696
2189.75 4667
2190.19 4548
2190.63 4632
2191.08 4710
2191.52 4492
2191.96 4618
2192.40 4685
2192.84 4776
2193.29 4994
2193.73 5017
2194.17 5113
2194.61 5184
2195.05 5155
2195.50 5102
2195.94 4866
2196.38 4948
2196.82 4954
2197.27 4767
2197.71 4702
2198.15 4910
2198.59 4823
2199.04 4747
2199.48 4768
2199.92 4753
2200.37 4603
2200.81 4692
2201.25 4790
2201.69 4797
2202.14 4686
2202.58 4631
2203.02 4532
2203.47 4821
2203.91 4773
2204.35 4668
2204.80 4799
2205.24 4688
2205.68 4630
2206.13 4646
2206.57 4627
2207.01 4741
2207.46 4917
2207.90 4950
2208.34 4806
2208.79 4853
2209.23 4864
2209.67 4915
2210.12 4781
2210.56 4677
2211.01 4725
2211.45 4569
2211.89 4682
2212.34 4639
2212.78 4666
2213.23 4653
2213.67 4506
2214.11 4629
2214.56 4581
2215.00 4416
2215.45 4457
2215.89 4477
2216.34 4311
2216.78 4258
2217.22 4025
2217.67 4138
2218.11 4130
2218.56 4139
2219.00 4331
2219.45 4428
2219.89 4485
2220.34 4605
2220.78 4657
2221.23 4760
2221.67 4675
2222.12 4954
2222.56 5062
2223.01 5144
2223.45 5345
2223.90 5397
2224.34 5159
2224.79 5454
2225.23 5509
2225.68 5567
2226.12 5398
2226.57 5393
2227.01 5397
2227.46 5440
2227.91 5473
2228.35 5258
2228.80 5466
2229.24 5444
2229.69 5463
2230.13 5532
2230.58 5595
2231.03 5718
2231.47 5931
2231.92 5954
2232.36 6086
2232.81 6015
2233.26 5905
2233.70 5785
2234.15 5692
2234.59 5645
2235.04 5507
2235.49 5536
2235.93 5654
2236.38 5672
2236.83 5549
2237.27 5607
2237.72 5497
2238.17 5385
2238.61 5460
2239.06 5462
2239.51 5256
2239.95 4987
2240.40 4988
2240.85 4746
2241.29 4636
2241.74 4565
2242.19 4525
2242.63 4439
2243.08 4358
2243.53 4297
2243.98 4312
2244.42 4173
2244.87 4173
2245.32 4176
2245.76 4320
2246.21 4381
2246.66 4240
2247.11 4310
2247.55 4393
2248.00 4593
2248.45 4545
2248.90 4764
2249.35 4858
2249.79 4891
2250.24 4816
2250.69 4981
2251.14 5004
2251.58 5099
2252.03 5066
2252.48 4949
2252.93 4887
2253.38 4749
2253.82 4720
2254.27 4859
2254.72 4691
2255.17 4510
2255.62 4515
2256.07 4439
2256.51 4241
2256.96 4255
2257.41 4193
2257.86 4221
2258.31 4234
2258.76 4339
2259.21 4355
2259.65 4393
2260.10 4588
2260.55 4607
2261.00 4624
2261.45 4694
2261.90 4599
2262.35 4650
2262.80 4650
2263.25 4649
2263.69 4737
2264.14 4919
2264.59 4901
2265.04 4917
2265.49 4863
2265.94 4865
2266.39 5245
2266.84 5191
2267.29 5341
2267.74 5371
2268.19 5677
2268.64 5801
2269.09 5925
2269.54 5865
2269.99 5840
2270.44 5756
2270.89 5735
2271.34 5729
2271.79 5496
2272.24 5397
2272.69 5235
2273.14 5161
2273.59 5252
2274.04 5286
2274.49 5384
2274.94 5516
2275.39 5481
2275.84 5441
2276.29 5423
2276.74 5177
2277.19 4996
2277.64 4876
2278.09 4775
2278.54 4732
2278.99 4631
2279.44 4597
2279.89 4507
2280.34 4593
2280.79 4370
2281.25 4360
2281.70 4374
2282.15 4439
2282.60 4411
2283.05 4375
2283.50 4375
2283.95 4374
2284.40 4369
2284.85 4297
2285.31 4385
2285.76 4335
2286.21 4388
2286.66 4653
2287.11 4810
2287.56 5115
2288.01 5336
2288.47 5335
2288.92 5657
2289.37 5844
2289.82 5786
2290.27 6087
2290.72 6263
2291.18 6016
2291.63 6102
2292.08 6071
2292.53 6153
2292.98 5965
2293.44 6049
2293.89 5865
2294.34 5578
2294.79 5540
2295.24 5429
2295.70 5239
2296.15 5023
2296.60 4995
2297.05 5012
2297.51 4736
2297.96 4683
2298.41 4784
2298.86 4646
2299.32 4532
2299.77 4401
2300.22 4337
2300.67 4295
2301.13 4210
2301.58 4254
2302.03 4330
2302.49 4311
2302.94 4286
2303.39 4275
2303.85 4199
2304.30 4352
2304.75 4347
2305.20 4322
2305.66 4426
2306.11 4474
2306.56 4610
2307.02 4838
2307.47 5052
2307.93 5061
2308.38 5214
2308.83 5342
2309.29 5402
2309.74 5426
2310.19 5247
2310.65 5233
2311.10 5235
2311.55 5151
2312.01 5153
2312.46 4967
2312.92 4887
2313.37 4849
2313.82 4716
2314.28 4830
2314.73 4794
2315.19 4541
2315.64 4629
2316.10 4758
2316.55 4841
2317.00 4828
2317.46 4846
2317.91 4763
2318.37 5014
2318.82 4914
2319.28 4976
2319.73 5003
2320.19 5019
2320.64 4877
2321.10 4804
2321.55 4879
2322.01 4825
2322.46 4841
2322.92 4850
2323.37 4942
2323.83 5124
2324.28 4993
2324.74 5106
2325.19 5345
2325.65 5314
2326.10 5158
2326.56 5015
2327.01 4757
2327.47 4781
2327.92 4601
2328.38 4672
2328.83 4722
2329.29 4727
2329.74 4659
2330.20 4636
2330.66 4586
2331.11 4553
2331.57 4560
2332.02 4698
2332.48 4499
2332.94 4471
2333.39 4536
2333.85 4606
2334.30 4511
2334.76 4516
2335.22 4515
2335.67 4519
2336.13 4542
2336.58 4507
2337.04 4515
2337.50 4566
2337.95 4737
2338.41 4714
2338.87 4739
2339.32 4797
2339.78 4693
2340.24 4784
2340.69 4775
2341.15 4667
2341.61 4631
2342.06 4968
2342.52 4853
2342.98 4718
2343.43 4830
2343.89 4960
2344.35 4975
2344.81 4859
2345.26 4872
2345.72 4967
2346.18 5078
2346.63 5015
2347.09 5199
2347.55 5075
2348.01 5155
2348.46 5081
2348.92 4899
2349.38 4982
2349.84 4747
2350.29 4775
2350.75 4762
2351.21 4755
2351.67 4671
2352.13 4770
2352.58 4651
2353.04 4514
2353.50 4481
2353.96 4430
2354.41 4485
2354.87 4505
2355.33 4425
2355.79 4418
2356.25 4573
2356.71 4595
2357.16 4641
2357.62 4669
2358.08 4930
2358.54 5185
2359.00 5364
2359.46 5563
2359.91 5556
2360.37 5675
2360.83 5825
2361.29 5875
2361.75 5650
2362.21 5402
2362.67 5352
2363.13 5285
2363.58 5382
2364.04 5407
2364.50 5412
2364.96 5404
2365.42 5518
2365.88 5362
2366.34 5336
2366.80 5311
2367.26 5195
2367.72 5218
2368.18 4954
2368.64 4665
2369.10 4610
2369.55 4594
2370.01 4486
2370.47 4347
2370.93 4324
2371.39 4310
2371.85 4300
2372.31 4331
2372.77 4424
2373.23 4405
2373.69 4615
2374.15 4397
2374.61 4436
2375.07 4441
2375.53 4482
2375.99 4319
2376.45 4326
2376.91 4487
2377.37 4517
2377.83 4515
2378.29 4449
2378.75 4457
2379.21 4325
2379.68 4329
2380.14 4317
2380.60 4446
2381.06 4460
2381.52 4483
2381.98 4404
2382.44 4500
2382.90 4580
2383.36 4578
2383.82 4637
2384.28 4625
2384.74 4478
2385.20 4431
2385.67 4440
2386.13 4527
2386.59 4570
2387.05 4492
2387.51 4569
2387.97 4624
2388.43 4518
2388.89 4541
2389.36 4645
2389.82 4765
2390.28 4643
2390.74 4524
2391.20 4604
2391.66 4573
2392.13 4398
2392.59 4514
2393.05 4539
2393.51 4525
2393.97 4460
2394.43 4388
2394.90 4529
2395.36 4611
2395.82 4531
2396.28 4610
2396.74 4756
2397.21 4759
2397.67 4843
2398.13 4837
2398.59 4850
2399.06 4830
2399.52 4743
2399.98 4583
2400.44 4575
2400.91 4370
2401.37 4264
2401.83 4124
2402.29 4216
2402.76 4253
2403.22 4371
2403.68 4316
2404.14 4308
2404.61 4432
2405.07 4460
2405.53 4424
2406.00 4293
2406.46 4360
2406.92 4321
2407.39 4282
2407.85 4330
2408.31 4228
2408.78 4191
2409.24 4265
2409.70 4057
2410.17 4119
2410.63 4282
2411.09 4262
2411.56 4203
2412.02 4147
2412.48 4240
2412.95 4253
2413.41 4262
2413.87 4350
2414.34 4351
2414.80 4492
2415.27 4808
2415.73 4785
2416.19 4877
2416.66 4957
2417.12 5127
2417.59 5198
2418.05 5187
2418.51 5151
2418.98 5166
2419.44 4923
2419.91 4942
2420.37 4858
2420.84 4912
2421.30 4881
2421.77 4793
2422.23 4759
2422.69 4878
2423.16 5009
2423.62 4785
2424.09 4651
2424.55 4505
2425.02 4565
2425.48 4518
2425.95 4383
2426.41 4414
2426.88 4461
2427.34 4302
2427.81 4238
2428.27 4168
2428.74 4053
2429.20 4084
2429.67 4252
2430.13 4180
2430.60 4150
2431.07 4111
2431.53 4239
2432.00 4361
2432.46 4446
2432.93 4381
2433.39 4465
2433.86 4622
2434.32 4500
2434.79 4533
2435.26 4510
2435.72 4446
2436.19 4680
2436.65 4726
2437.12 4877
2437.59 4800
2438.05 5090
2438.52 5134
2438.98 5224
2439.45 5328
2439.92 5351
2440.38 5474
2440.85 5247
2441.32 5236
2441.78 5179
2442.25 5104
2442.72 4960
2443.18 4891
2443.65 4708
2444.12 4445
2444.58 4360
2445.05 4440
2445.52 4438
2445.98 4453
2446.45 4279
2446.92 4267
2447.38 4227
2447.85 4246
2448.32 4217
2448.78 4258
2449.25 4257
2449.72 4289
2450.19 4280
2450.65 4147
2451.12 4054
2451.59 4020
2452.06 4095
2452.52 4117
2452.99 4207
2453.46 4140
2453.93 4106
2454.39 4085
2454.86 4091
2455.33 4043
2455.80 4152
2456.26 4175
2456.73 4217
2457.20 4247
2457.67 4272
2458.14 4213
2458.60 4219
2459.07 4269
2459.54 4285
2460.01 4259
2460.48 4298
2460.95 4337
2461.41 4152
2461.88 4183
2462.35 4182
2462.82 4176
2463.29 4211
2463.76 4122
2464.22 4244
2464.69 4354
2465.16 4327
2465.63 4349
2466.10 4288
2466.57 4262
2467.04 4391
2467.51 4467
2467.97 4497
2468.44 4398
2468.91 4436
2469.38 4560
2469.85 4491
2470.32 4397
2470.79 4387
2471.26 4323
2471.73 4139
2472.20 4195
2472.67 4151
2473.14 4133
2473.61 4204
2474.07 4092
2474.54 4108
2475.01 4150
2475.48 4223
2475.95 4177
2476.42 4140
2476.89 4234
2477.36 4261
2477.83 4313
2478.30 4444
2478.77 4491
2479.24 4579
2479.71 4483
2480.18 4519
2480.65 4491
2481.12 4330
2481.59 4186
2482.06 4119
2482.53 4124
2483.00 4151
2483.47 4195
2483.95 4144
2484.42 4300
2484.89 4429
2485.36 4406
2485.83 4445
2486.30 4437
2486.77 4526
2487.24 4514
2487.71 4335
2488.18 4348
2488.65 4213
2489.12 4274
2489.59 4238
2490.07 4311
2490.54 4223
2491.01 4096
2491.48 4063
2491.95 4220
2492.42 4186
2492.89 4214
2493.36 4168
2493.84 4270
2494.31 4322
2494.78 4319
2495.25 4341
2495.72 4286
2496.19 4439
2496.66 4322
2497.14 4351
2497.61 4137
2498.08 3994
2498.55 4150
2499.02 4023
2499.50 3933
2499.97 3860
2500.44 4026
2500.91 4116
2501.38 3839
2501.86 3843
2502.33 4065
2502.80 4122
2503.27 3998
2503.74 3941
2504.22 4157
2504.69 4226
2505.16 4208
2505.63 4336
2506.11 4360
2506.58 4419
2507.05 4473
2507.52 4605
2508.00 4598
2508.47 4661
2508.94 4809
2509.42 4943
2509.89 5019
2510.36 5186
2510.83 5429
2511.31 5352
2511.78 5452
2512.25 5424
2512.73 5082
2513.20 4836
2513.67 4855
2514.15 4689
2514.62 4634
2515.09 4480
2515.57 4485
2516.04 4460
2516.51 4410
2516.99 4558
2517.46 4673
2517.94 4703
2518.41 4667
2518.88 4633
2519.36 4730
2519.83 4432
2520.30 4446
2520.78 4360
2521.25 4300
2521.73 4222
2522.20 4220
2522.67 4034
2523.15 4073
2523.62 4014
2524.10 4061
2524.57 4040
2525.05 4003
2525.52 4171
2525.99 4200
2526.47 4206
2526.94 4200
2527.42 4172
2527.89 4101
2528.37 4294
2528.84 4299
2529.32 4200
2529.79 4265
2530.27 4350
2530.74 4288
2531.22 4277
2531.69 4374
2532.17 4286
2532.64 4405
2533.12 4281
2533.59 4292
2534.07 4454
2534.54 4490
2535.02 4318
2535.49 4322
2535.97 4474
2536.44 4280
2536.92 4219
2537.39 4244
2537.87 4387
2538.34 4394
2538.82 4328
2539.30 4395
2539.77 4315
2540.25 4492
2540.72 4354
2541.20 4387
2541.68 4263
2542.15 4134
2542.63 4238
2543.10 4356
2543.58 4412
2544.06 4406
2544.53 4647
2545.01 4671
2545.48 4811
2545.96 5059
2546.44 4995
2546.91 5087
2547.39 5269
2547.87 5266
2548.34 5257
2548.82 5352
2549.30 5308
2549.77 5136
2550.25 5050
2550.73 4953
2551.20 5059
2551.68 4995
2552.16 4932
2552.63 5088
2553.11 5016
2553.59 4831
2554.06 4877
2554.54 4880
2555.02 4796
2555.50 4735
2555.97 4751
2556.45 4695
2556.93 4554
2557.40 4500
2557.88 4382
2558.36 4278
2558.84 4201
2559.31 4257
2559.79 4197
2560.27 4115
2560.75 4109
2561.23 4081
2561.70 3986
2562.18 3929
2562.66 4044
2563.14 4161
2563.61 3994
2564.09 3991
2564.57 4153
2565.05 3945
2565.53 3940
2566.00 4100
2566.48 4057
2566.96 3975
2567.44 4113
2567.92 4238
2568.40 4167
2568.87 4123
2569.35 4144
2569.83 4125
2570.31 4053
2570.79 4104
2571.27 4105
2571.75 4047
2572.22 4131
2572.70 4155
2573.18 4135
2573.66 4087
2574.14 4137
2574.62 4230
2575.10 4046
2575.58 4131
2576.06 4105
2576.54 4092
2577.01 4164
2577.49 4196
2577.97 4124
2578.45 4001
2578.93 4087
2579.41 4217
2579.89 4041
2580.37 4023
2580.85 4095
2581.33 4027
2581.81 3995
2582.29 4012
2582.77 3946
2583.25 4013
2583.73 3920
2584.21 3913
2584.69 3910
2585.17 3996
2585.65 4119
2586.13 4033
2586.61 4161
2587.09 4039
2587.57 4148
2588.05 4099
2588.53 4219
2589.01 4068
2589.49 4011
2589.97 4156
2590.45 4301
2590.93 4270
2591.41 4190
2591.89 4200
2592.37 4158
2592.85 4220
2593.33 4241
2593.81 4106
2594.30 4041
2594.78 4143
2595.26 4052
2595.74 4008
2596.22 4034
2596.70 3963
2597.18 3938
2597.66 3976
2598.14 4136
2598.62 4179
2599.11 3971
2599.59 4030
2600.07 3893
2600.55 3983
2601.03 4121
2601.51 4115
2601.99 4195
2602.48 4349
2602.96 4248
2603.44 4140
2603.92 4060
2604.40 4141
2604.88 4153
2605.37 4222
2605.85 4219
2606.33 4190
2606.81 4107
2607.29 4272
2607.78 4280
2608.26 4391
2608.74 4549
2609.22 4694
2609.70 4550
2610.19 4482
2610.67 4565
2611.15 4399
2611.63 4502
2612.12 4439
2612.60 4421
2613.08 4415
2613.56 4363
2614.05 4335
2614.53 4127
2615.01 4030
2615.49 4114
2615.98 4020
2616.46 3924
2616.94 3890
2617.43 3934
2617.91 4020
2618.39 3886
2618.87 3825
2619.36 3997
2619.84 4046
2620.32 4031
2620.81 3947
2621.29 4026
2621.77 4119
2622.26 4040
2622.74 4017
2623.22 3934
2623.71 4001
2624.19 4122
2624.67 4130
2625.16 4110
2625.64 4042
2626.13 4112
2626.61 4125
2627.09 3978
2627.58 4105
2628.06 4006
2628.55 3965
2629.03 4120
2629.51 4218
2630.00 4216
2630.48 4197
2630.97 4006
2631.45 4019
2631.93 4043
2632.42 3939
2632.90 4014
2633.39 4115
2633.87 3949
2634.36 3950
2634.84 3971
2635.33 3888
2635.81 3830
2636.29 3806
2636.78 3864
2637.26 4004
2637.75 3969
2638.23 3894
2638.72 3991
2639.20 3985
2639.69 4199
2640.17 4219
2640.66 4156
2641.14 4115
2641.63 4181
2642.11 4176
2642.60 4150
2643.08 4037
2643.57 3935
2644.05 4029
2644.54 4154
2645.03 4081
2645.51 4036
2646.00 4108
2646.48 4118
2646.97 4150
2647.45 4036
2647.94 4078
2648.43 4101
2648.91 4139
2649.40 4139
2649.88 4182
2650.37 4308
2650.85 4191
2651.34 4250
2651.83 4184
2652.31 4229
2652.80 4147
2653.29 4173
2653.77 4170
2654.26 4222
2654.74 4256
2655.23 4428
2655.72 4412
2656.20 4463
2656.69 4439
2657.18 4389
2657.66 4476
2658.15 4434
2658.64 4368
2659.12 4295
2659.61 4042
2660.10 4164
2660.58 4197
2661.07 4152
2661.56 3949
2662.05 3986
2662.53 4106
2663.02 4014
2663.51 4117
2663.99 4146
2664.48 4189
2664.97 4273
2665.46 4199
2665.94 4102
2666.43 4183
2666.92 4303
2667.41 4128
2667.89 4154
2668.38 4168
2668.87 4144
2669.36 4069
2669.84 4070
2670.33 4169
2670.82 4192
2671.31 4180
2671.80 4363
2672.28 4540
2672.77 4632
2673.26 4557
2673.75 4759
2674.24 4864
2674.72 4851
2675.21 4735
2675.70 4743
2676.19 4626
2676.68 4668
2677.17 4511
2677.65 4612
2678.14 4663
2678.63 4599
2679.12 4612
2679.61 4671
2680.10 4650
2680.59 4504
2681.07 4509
2681.56 4776
2682.05 4797
2682.54 4646
2683.03 4615
2683.52 4549
2684.01 4435
2684.50 4392
2684.99 4380
2685.47 4306
2685.96 4266
2686.45 4161
2686.94 4171
2687.43 4153
2687.92 4181
2688.41 4364
2688.90 4339
2689.39 4256
2689.88 4241
2690.37 4129
2690.86 4232
2691.35 4233
2691.84 4248
2692.33 4370
2692.82 4264
2693.31 4291
2693.80 4412
2694.29 4490
2694.78 4610
2695.27 4541
2695.76 4600
2696.25 4584
2696.74 4572
2697.23 4531
2697.72 4627
2698.21 4656
2698.70 4783
2699.19 4681
2699.68 4702
2700.17 4755
2700.66 4759
2701.15 4671
2701.64 4671
2702.13 4789
2702.62 4762
2703.11 4571
2703.61 4545
2704.10 4408
2704.59 4386
2705.08 4469
2705.57 4274
2706.06 4303
2706.55 4299
2707.04 4241
2707.53 3986
2708.02 3894
2708.52 3952
2709.01 3967
2709.50 4052
2709.99 3972
2710.48 4016
2710.97 4073
2711.46 4081
2711.96 4187
2712.45 4210
2712.94 4056
2713.43 4132
2713.92 4198
2714.41 4073
2714.91 3952
2715.40 4015
2715.89 3978
2716.38 3903
2716.87 3957
2717.37 3917
2717.86 3886
2718.35 3759
2718.84 3996
2719.33 4079
2719.83 4105
2720.32 4229
2720.81 4329
2721.30 4251
2721.80 4243
2722.29 4207
2722.78 4205
2723.27 4280
2723.77 4242
2724.26 4091
2724.75 3984
2725.24 3951
2725.74 4154
2726.23 4128
2726.72 4156
2727.22 4136
2727.71 4221
2728.20 4391
2728.70 4327
2729.19 4234
2729.68 4482
2730.18 4334
2730.67 4521
2731.16 4526
2731.65 4634
2732.15 4928
2732.64 5009
2733.14 5120
2733.63 5154
2734.12 5086
2734.62 5126
2735.11 5232
2735.60 5113
2736.10 4911
2736.59 4839
2737.08 4741
2737.58 4665
2738.07 4596
2738.57 4621
2739.06 4387
2739.55 4439
2740.05 4313
2740.54 4106
2741.04 4058
2741.53 4167
2742.03 4108
2742.52 3877
2743.01 3918
2743.51 3819
2744.00 3887
2744.50 3892
2744.99 3798
2745.49 3887
2745.98 3990
2746.48 3994
2746.97 3980
2747.47 3984
2747.96 3861
2748.46 3915
2748.95 3955
2749.45 3971
2749.94 3892
2750.44 3769
2750.93 3926
2751.43 3948
2751.92 3877
2752.42 3876
2752.91 3914
2753.41 4061
2753.90 4061
2754.40 4090
2754.89 4060
2755.39 4083
2755.88 4231
2756.38 4213
2756.87 4256
2757.37 4212
2757.87 4332
2758.36 4316
2758.86 4155
2759.35 4091
2759.85 4159
2760.35 4360
2760.84 4296
2761.34 4274
2761.83 4249
2762.33 4112
2762.83 4147
2763.32 4118
2763.82 4031
2764.31 3899
2764.81 3868
2765.31 3904
2765.80 4076
2766.30 3899
2766.80 3914
2767.29 4080
2767.79 4077
2768.29 4069
2768.78 3947
2769.28 3941
2769.78 4128
2770.27 4158
2770.77 4212
2771.27 4247
2771.76 4306
2772.26 4322
2772.76 4369
2773.26 4376
2773.75 4286
2774.25 4243
2774.75 4263
2775.24 4474
2775.74 4299
2776.24 4205
2776.74 4310
2777.23 4375
2777.73 4271
2778.23 4381
2778.73 4322
2779.22 4270
2779.72 4245
2780.22 4388
2780.72 4205
2781.21 4060
2781.71 4064
2782.21 4148
2782.71 4089
2783.21 4063
2783.70 4208
2784.20 4257
2784.70 4242
2785.20 4292
2785.70 4540
2786.20 4532
2786.69 4491
2787.19 4467
2787.69 4379
2788.19 4385
2788.69 4301
2789.19 4396
2789.68 4374
2790.18 4097
2790.68 4124
2791.18 4173
2791.68 4146
2792.18 4078
2792.68 4137
2793.18 4208
2793.67 4471
2794.17 4519
2794.67 4513
2795.17 4701
2795.67 4862
2796.17 4934
2796.67 5039
2797.17 5144
2797.67 5093
2798.17 5044
2798.67 5017
2799.17 5010
2799.66 4867
2800.16 4757
2800.66 4698
2801.16 4579
2801.66 4437
2802.16 4453
2802.66 4376
2803.16 4152
2803.66 4147
2804.16 4229
2804.66 4329
2805.16 4456
2805.66 4647
2806.16 4852
2806.66 5051
2807.16 5294
2807.66 5377
2808.16 5586
2808.66 5758
2809.16 5653
2809.66 5680
2810.16 5685
2810.66 5763
2811.16 5652
2811.66 5638
2812.17 5651
2812.67 5707
2813.17 5461
2813.67 5416
2814.17 5381
2814.67 5097
2815.17 5067
2815.67 4825
2816.17 4787
2816.67 4790
2817.17 4792
2817.67 4831
2818.18 4839
2818.68 4810
2819.18 4721
2819.68 4744
2820.18 4594
2820.68 4426
2821.18 4409
2821.68 4309
2822.19 4124
2822.69 4070
2823.19 4040
2823.69 4128
2824.19 4112
2824.69 4132
2825.20 4115
2825.70 4107
2826.20 4008
2826.70 4024
2827.20 3973
2827.70 3977
2828.21 3982
2828.71 4219
2829.21 4100
2829.71 3900
2830.22 3965
2830.72 3997
2831.22 4010
2831.72 4072
2832.22 4154
2832.73 4270
2833.23 4512
2833.73 4482
2834.23 4527
2834.74 4451
2835.24 4489
2835.74 4378
2836.24 4196
2836.75 4152
2837.25 4141
2837.75 4184
2838.26 4231
2838.76 4199
2839.26 4255
2839.76 4202
2840.27 4335
2840.77 4101
2841.27 4063
2841.78 4084
2842.28 4060
2842.78 4105
2843.29 4098
2843.79 4120
2844.29 4233
2844.80 4154
2845.30 4292
2845.80 4357
2846.31 4319
2846.81 4367
2847.32 4383
2847.82 4473
2848.32 4473
2848.83 4365
2849.33 4226
2849.83 4281
2850.34 4289
2850.84 4237
2851.35 4271
2851.85 4117
2852.35 4129
2852.86 4182
2853.36 4094
2853.87 3974
2854.37 4023
2854.88 4199
2855.38 4361
2855.88 4597
2856.39 4627
2856.89 4691
2857.40 4757
2857.90 4951
2858.41 4984
2858.91 4876
2859.42 4916
2859.92 4840
2860.43 4713
2860.93 4719
2861.44 4681
2861.94 4514
2862.45 4613
2862.95 4525
2863.46 4418
2863.96 4439
2864.47 4258
2864.97 4086
2865.48 4077
2865.98 4143
2866.49 4138
2866.99 4171
2867.50 4187
2868.00 4221
2868.51 4140
2869.02 4171
2869.52 4247
2870.03 4358
2870.53 4300
2871.04 4390
2871.54 4434
2872.05 4332
2872.56 4380
2873.06 4413
2873.57 4447
2874.07 4416
2874.58 4385
2875.09 4347
2875.59 4286
2876.10 4139
2876.61 4012
2877.11 4004
2877.62 4115
2878.12 4140
2878.63 4085
2879.14 4328
2879.64 4356
2880.15 4326
2880.66 4308
2881.16 4465
2881.67 4376
2882.18 4381
2882.68 4393
2883.19 4384
2883.70 4536
2884.20 4678
2884.71 4897
2885.22 4945
2885.73 5156
2886.23 5241
2886.74 5160
2887.25 5367
2887.75 5372
2888.26 5238
2888.77 5055
2889.28 5051
2889.78 4907
2890.29 4783
2890.80 4819
2891.31 4745
2891.81 4653
2892.32 4547
2892.83 4460
2893.34 4360
2893.84 4422
2894.35 4615
2894.86 4634
2895.37 4452
2895.88 4484
2896.38 4671
2896.89 4779
2897.40 4699
2897.91 4690
2898.42 4664
2898.92 4479
2899.43 4496
2899.94 4448
2900.45 4467
2900.96 4628
2901.47 4701
2901.98 4522
2902.48 4664
2902.99 4720
2903.50 4702
2904.01 4681
2904.52 4647
2905.03 4689
2905.54 4668
2906.04 4666
2906.55 4613
2907.06 4662
2907.57 4506
2908.08 4442
2908.59 4310
2909.10 4213
2909.61 4254
2910.12 4129
2910.63 4072
2911.14 4111
2911.64 4011
2912.15 4116
2912.66 4302
2913.17 4283
2913.68 4231
2914.19 4215
2914.70 4154
2915.21 4253
2915.72 4286
2916.23 4365
2916.74 4270
2917.25 4214
2917.76 4366
2918.27 4506
2918.78 4489
2919.29 4700
2919.80 4804
2920.31 4998
2920.82 4989
2921.33 5178
2921.84 5212
2922.35 5182
2922.86 5376
2923.37 5483
2923.88 5409
2924.39 5434
2924.90 5312
2925.41 5344
2925.92 5237
2926.44 5015
2926.95 4919
2927.46 4760
2927.97 4596
2928.48 4381
2928.99 4317
2929.50 4258
2930.01 4136
2930.52 4269
2931.03 4147
2931.54 4003
2932.05 4042
2932.57 4179
2933.08 3992
2933.59 4101
2934.10 4146
2934.61 4074
2935.12 4120
2935.63 4220
2936.15 4263
2936.66 4350
2937.17 4542
2937.68 4645
2938.19 4938
2938.70 5122
2939.22 5360
2939.73 5704
2940.24 6048
2940.75 6272
2941.26 6319
2941.77 6386
2942.29 6366
2942.80 6252
2943.31 6435
2943.82 6133
2944.34 6054
2944.85 6014
2945.36 5805
2945.87 5739
2946.38 5525
2946.90 5278
2947.41 5203
2947.92 5098
2948.43 4819
2948.95 4722
2949.46 4647
2949.97 4664
2950.48 4442
2951.00 4430
2951.51 4386
2952.02 4256
2952.54 4196
2953.05 4065
2953.56 4109
2954.08 3969
2954.59 3982
2955.10 4029
2955.61 3816
2956.13 3766
2956.64 3860
2957.15 4020
2957.67 3958
2958.18 3978
2958.69 3955
2959.21 4051
2959.72 4166
2960.23 4111
2960.75 4311
2961.26 4274
2961.78 4353
2962.29 4369
2962.80 4502
2963.32 4530
2963.83 4557
2964.35 4469
2964.86 4389
2965.37 4454
2965.89 4321
2966.40 4317
2966.92 4420
2967.43 4368
2967.94 4222
2968.46 4123
2968.97 4286
2969.49 4338
2970.00 4250
2970.52 4191
2971.03 4190
2971.54 4199
2972.06 4009
2972.57 4146
2973.09 4202
2973.60 4170
2974.12 4110
2974.63 4138
2975.15 4329
2975.66 4273
2976.18 4261
2976.69 4304
2977.21 4388
2977.72 4516
2978.24 4609
2978.75 4699
2979.27 4700
2979.78 4639
2980.30 4754
2980.81 4661
2981.33 4666
2981.84 4671
2982.36 4826
2982.88 4838
2983.39 4734
2983.91 4840
2984.42 4947
2984.94 4960
2985.45 5056
2985.97 5017
2986.49 4938
2987.00 4968
2987.52 4871
2988.03 4791
2988.55 4721
2989.07 4752
2989.58 4732
2990.10 4742
2990.61 4743
2991.13 4596
2991.65 4606
2992.16 4587
2992.68 4682
2993.20 4705
2993.71 4923
2994.23 5142
2994.75 5324
2995.26 5665
2995.78 5934
2996.30 6472
2996.81 6751
2997.33 7058
2997.85 7149
2998.36 6904
2998.88 6934
2999.40 6616
2999.91 6484
3000.43 6391
3000.95 6266
3001.46 6410
3001.98 6455
3002.50 7029
3003.02 7786
3003.53 8288
3004.05 8982
3004.57 9503
3005.09 9661
3005.60 9759
3006.12 9360
3006.64 8742
3007.16 7950
3007.67 7097
3008.19 6433
3008.71 6111
3009.23 5681
3009.74 5372
3010.26 4938
3010.78 4900
3011.30 4770
3011.82 4629
3012.33 4694
3012.85 4791
3013.37 4632
3013.89 4642
3014.41 4758
3014.93 5015
3015.44 4872
3015.96 4763
3016.48 4843
3017.00 4875
3017.52 4855
3018.04 4918
3018.55 5103
3019.07 5132
3019.59 4940
3020.11 4887
3020.63 4837
3021.15 4908
3021.67 5158
3022.19 5120
3022.71 5253
3023.22 5467
3023.74 5693
3024.26 5789
3024.78 5670
3025.30 5531
3025.82 5400
3026.34 5301
3026.86 5017
3027.38 5048
3027.90 4839
3028.42 4674
3028.94 4634
3029.46 4516
3029.98 4354
3030.49 4342
3031.01 4364
3031.53 4474
3032.05 4498
3032.57 4617
3033.09 4760
3033.61 4734
3034.13 4821
3034.65 4933
3035.17 4893
3035.69 4783
3036.21 4655
3036.73 4796
3037.25 4749
3037.77 4675
3038.29 4610
3038.81 4597
3039.34 4462
3039.86 4447
3040.38 4314
3040.90 4292
3041.42 4351
3041.94 4371
3042.46 4295
3042.98 4320
3043.50 4351
3044.02 4234
3044.54 4447
3045.06 4398
3045.58 4407
3046.10 4233
3046.63 4207
3047.15 4176
3047.67 4192
3048.19 4270
3048.71 4170
3049.23 4179
3049.75 4136
3050.27 4198
3050.79 4190
3051.32 4066
3051.84 4111
3052.36 4021
3052.88 4112
3053.40 3963
3053.92 3948
3054.45 3985
3054.97 4157
3055.49 4298
3056.01 4197
3056.53 4189
3057.05 4107
3057.58 4140
3058.10 4143
3058.62 4172
3059.14 4173
3059.66 4249
3060.19 4308
3060.71 4330
3061.23 4365
3061.75 4264
3062.28 4369
3062.80 4406
3063.32 4537
3063.84 4553
3064.37 4528
3064.89 4626
3065.41 4596
3065.93 4754
3066.46 4746
3066.98 4829
3067.50 4780
3068.02 4668
3068.55 4674
3069.07 4589
3069.59 4785
3070.12 4847
3070.64 4751
3071.16 4912
3071.69 5066
3072.21 5021
3072.73 5121
3073.26 5217
3073.78 5160
3074.30 5113
3074.83 5235
3075.35 5144
3075.87 5317
3076.40 5482
3076.92 5781
3077.44 5802
3077.97 5782
3078.49 5979
3079.01 5917
3079.54 6144
3080.06 6005
3080.59 5960
3081.11 5919
3081.63 5824
3082.16 5808
3082.68 5715
3083.21 5410
3083.73 5370
3084.25 5514
3084.78 5524
3085.30 5345
3085.83 5195
3086.35 5348
3086.88 5678
3087.40 5913
3087.93 6563
3088.45 7131
3088.97 8111
3089.50 8696
3090.02 9026
3090.55 8684
3091.07 8805
3091.60 8270
3092.12 7480
3092.65 7262
3093.17 6742
3093.70 6579
3094.22 6315
3094.75 6402
3095.27 6479
3095.80 6457
3096.32 6590
3096.85 6727
3097.37 6809
3097.90 6714
3098.43 6523
3098.95 6545
3099.48 6897
3100.00 7166
3100.53 7615
3101.05 8236
3101.58 9367
3102.10 10538
3102.63 11325
3103.16 11823
3103.68 11553
3104.21 11100
3104.73 10179
3105.26 8957
3105.79 8030
3106.31 7242
3106.84 6613
3107.36 6297
3107.89 5817
3108.42 5702
3108.94 5685
3109.47 5570
3110.00 5410
3110.52 5382
3111.05 5370
3111.57 5374
3112.10 5248
3112.63 4950
3113.15 4899
3113.68 4820
3114.21 4776
3114.74 4744
3115.26 4839
3115.79 4746
3116.32 4614
3116.84 4707
3117.37 4516
3117.90 4589
3118.42 4752
3118.95 5173
3119.48 5204
3120.01 5309
3120.53 5590
3121.06 5620
3121.59 5515
3122.11 5652
3122.64 5613
3123.17 5445
3123.70 5419
3124.22 5330
3124.75 5178
3125.28 4916
3125.81 5047
3126.34 5112
3126.86 4987
3127.39 4783
3127.92 4938
3128.45 4868
3128.98 4673
3129.50 4559
3130.03 4659
3130.56 4478
3131.09 4396
3131.62 4491
3132.14 4516
3132.67 4500
3133.20 4421
3133.73 4552
3134.26 4512
3134.79 4665
3135.31 4715
3135.84 4778
3136.37 4663
3136.90 4749
3137.43 4598
3137.96 4520
3138.49 4551
3139.02 4434
3139.54 4489
3140.07 4439
3140.60 4233
3141.13 4334
3141.66 4295
3142.19 4305
3142.72 4333
3143.25 4175
3143.78 4107
3144.31 4223
3144.84 4242
3145.37 4439
3145.89 4604
3146.42 4748
3146.95 4847
3147.48 4936
3148.01 4945
3148.54 4729
3149.07 4826
3149.60 5032
3150.13 5063
3150.66 5013
3151.19 4729
3151.72 4647
3152.25 4714
3152.78 4562
3153.31 4602
3153.84 4518
3154.37 4486
3154.90 4582
3155.43 4628
3155.96 4533
3156.49 4574
3157.02 4714
3157.55 4653
3158.08 4719
3158.61 4638
3159.14 4752
3159.68 4687
3160.21 4788
3160.74 4757
3161.27 4630
3161.80 4475
3162.33 4448
3162.86 4382
3163.39 4326
3163.92 4321
3164.45 4355
3164.98 4300
3165.51 4214
3166.05 4208
3166.58 4240
3167.11 4053
3167.64 4091
3168.17 3962
3168.70 4070
3169.23 4151
3169.76 4008
3170.30 4045
3170.83 4064
3171.36 4101
3171.89 4150
3172.42 4138
3172.95 4115
3173.49 4198
3174.02 4247
3174.55 4353
3175.08 4256
3175.61 4302
3176.15 4251
3176.68 4212
3177.21 4197
3177.74 4185
3178.27 4094
3178.81 4111
3179.34 4048
3179.87 4000
3180.40 4201
3180.93 3936
3181.47 4065
3182.00 4027
3182.53 3929
3183.06 3865
3183.60 3831
3184.13 3915
3184.66 3916
3185.20 3878
3185.73 3788
3186.26 3820
3186.79 3845
3187.33 3821
3187.86 3829
3188.39 3939
3188.93 3935
3189.46 3899
3189.99 3955
3190.52 3911
3191.06 3852
3191.59 3810
3192.12 3895
3192.66 3867
3193.19 3848
3193.72 3766
3194.26 3815
3194.79 3896
3195.33 4038
3195.86 3939
3196.39 3966
3196.93 3928
3197.46 3851
3197.99 3950
3198.53 4058
3199.06 4121
3199.60 4182
3200.13 4328
3200.66 4292
3201.20 4301
3201.73 4282
3202.27 4273
3202.80 4255
3203.33 4044
3203.87 4237
3204.40 4237
3204.94 4121
3205.47 4402
3206.01 4457
3206.54 4560
3207.07 4730
3207.61 5051
3208.14 5176
3208.68 5431
3209.21 5797
3209.75 5954
3210.28 6094
3210.82 6115
3211.35 6261
3211.89 5998
3212.42 5768
3212.96 5577
3213.49 5288
3214.03 5026
3214.56 4595
3215.10 4376
3215.63 4248
3216.17 4087
3216.70 4024
3217.24 3926
3217.78 3882
3218.31 3993
3218.85 3889
3219.38 3909
3219.92 3849
3220.45 3937
3220.99 4035
3221.52 4254
3222.06 4287
3222.60 4532
3223.13 4720
3223.67 4720
3224.20 4822
3224.74 5052
3225.28 4936
3225.81 4745
3226.35 4766
3226.88 4556
3227.42 4416
3227.96 4389
3228.49 4296
3229.03 4080
3229.57 4161
3230.10 4030
3230.64 4060
3231.18 4078
3231.71 4165
3232.25 4206
3232.79 4287
3233.32 4270
3233.86 4296
3234.40 4399
3234.93 4390
3235.47 4479
3236.01 4599
3236.54 4683
3237.08 4795
3237.62 4784
3238.15 4724
3238.69 4770
3239.23 4805
3239.77 4650
3240.30 4480
3240.84 4540
3241.38 4513
3241.92 4420
3242.45 4214
3242.99 4269
3243.53 4225
3244.07 4298
3244.60 4264
3245.14 4326
3245.68 4417
3246.22 4513
3246.75 4407
3247.29 4376
3247.83 4554
3248.37 4609
3248.91 4805
3249.44 5034
3249.98 5251
3250.52 5824
3251.06 6366
3251.60 7088
3252.14 8117
3252.67 8763
3253.21 9125
3253.75 9122
3254.29 8964
3254.83 8610
3255.37 7935
3255.90 7273
3256.44 6485
3256.98 6174
3257.52 5813
3258.06 5624
3258.60 5524
3259.14 5359
3259.68 5448
3260.21 5651
3260.75 5598
3261.29 5883
3261.83 6000
3262.37 6042
3262.91 6111
3263.45 6056
3263.99 6013
3264.53 6246
3265.07 6424
3265.61 6673
3266.15 7059
3266.69 7434
3267.23 7386
3267.76 7314
3268.30 6984
3268.84 6635
3269.38 6274
3269.92 5932
3270.46 5453
3271.00 5234
3271.54 5103
3272.08 5021
3272.62 4923
3273.16 5158
3273.70 4992
3274.24 4993
3274.78 4978
3275.32 5066
3275.86 4966
3276.40 5107
3276.94 5082
3277.48 5123
3278.03 4969
3278.57 5035
3279.11 5037
3279.65 5034
3280.19 5097
3280.73 5127
3281.27 5160
3281.81 5087
3282.35 4985
3282.89 4866
3283.43 4894
3283.97 4951
3284.51 4894
3285.05 4983
3285.60 5225
3286.14 5171
3286.68 5205
3287.22 5253
3287.76 5257
3288.30 5283
3288.84 5217
3289.38 5457
3289.93 5378
3290.47 5477
3291.01 5598
3291.55 5924
3292.09 6256
3292.63 6569
3293.18 6994
3293.72 7499
3294.26 7855
3294.80 8186
3295.34 8576
3295.88 8548
3296.43 8531
3296.97 8309
3297.51 7936
3298.05 7713
3298.59 7267
3299.14 6780
3299.68 6290
3300.22 6122
3300.76 5792
3301.31 5682
3301.85 5655
3302.39 5552
3302.93 5355
3303.48 5272
3304.02 5253
3304.56 5300
3305.10 5306
3305.65 5313
3306.19 5320
3306.73 5289
3307.27 5500
3307.82 5429
3308.36 5371
3308.90 5586
3309.45 5781
3309.99 5979
3310.53 5886
3311.07 5833
3311.62 5709
3312.16 5609
3312.70 5574
3313.25 5610
3313.79 5615
3314.33 5670
3314.88 5624
3315.42 5957
3315.97 6249
3316.51 6343
3317.05 6890
3317.60 7063
3318.14 7122
3318.68 7556
3319.23 7943
3319.77 8070
3320.32 8238
3320.86 8260
3321.40 7892
3321.95 7872
3322.49 8049
3323.04 7842
3323.58 7412
3324.12 7357
3324.67 7315
3325.21 6954
3325.76 6924
3326.30 6573
3326.85 6453
3327.39 6237
3327.93 6183
3328.48 6267
3329.02 6200
3329.57 6263
3330.11 6448
3330.66 6876
3331.20 7904
3331.75 9113
3332.29 11426
3332.84 14473
3333.38 18342
3333.93 22672
3334.47 26681
3335.02 29741
3335.56 31384
3336.11 31833
3336.65 31350
3337.20 29451
3337.74 26975
3338.29 24229
3338.83 20946
3339.38 17562
3339.92 14900
3340.47 12444
3341.02 10585
3341.56 9252
3342.11 8088
3342.65 7211
3343.20 6607
3343.74 5991
3344.29 5719
3344.84 5642
3345.38 5547
3345.93 5628
3346.47 5571
3347.02 5728
3347.57 5530
3348.11 5527
3348.66 5407
3349.21 5535
3349.75 5545
3350.30 5561
3350.84 5655
3351.39 5614
3351.94 5672
3352.48 5727
3353.03 5622
3353.58 5422
3354.12 5396
3354.67 5423
3355.22 5276
3355.76 5143
3356.31 5048
3356.86 5008
3357.40 4844
3357.95 4779
3358.50 4696
3359.05 4653
3359.59 4768
3360.14 4727
3360.69 4712
3361.23 4598
3361.78 4740
3362.33 4828
3362.88 4881
3363.42 4912
3363.97 5017
3364.52 5057
3365.07 5057
3365.61 4924
3366.16 4809
3366.71 4753
3367.26 4606
3367.80 4659
3368.35 4441
3368.90 4527
3369.45 4615
3370.00 4776
3370.54 4995
3371.09 5358
3371.64 5485
3372.19 5958
3372.74 6429
3373.28 6488
3373.83 6522
3374.38 6546
3374.93 6511
3375.48 6322
3376.03 5939
3376.57 5598
3377.12 5287
3377.67 5046
3378.22 4905
3378.77 4677
3379.32 4579
3379.87 4566
3380.42 4331
3380.96 4304
3381.51 4375
3382.06 4279
3382.61 4268
3383.16 4300
3383.71 4323
3384.26 4185
3384.81 4162
3385.36 4233
3385.91 4147
3386.45 4081
3387.00 4088
3387.55 4023
3388.10 3989
3388.65 3934
3389.20 4143
3389.75 4169
3390.30 4018
3390.85 4035
3391.40 4155
3391.95 4066
3392.50 4113
3393.05 4052
3393.60 4090
3394.15 4033
3394.70 3969
3395.25 4097
3395.80 4287
3396.35 4370
3396.90 4341
3397.45 4438
3398.00 4478
3398.55 4436
3399.10 4359
3399.65 4334
3400.20 4337
3400.75 4215
3401.30 4149
3401.85 4135
3402.40 4049
3402.95 3973
3403.50 3916
3404.06 4017
3404.61 3916
3405.16 3902
3405.71 3902
3406.26 3856
3406.81 3870
3407.36 3900
3407.91 3904
3408.46 3926
3409.01 3957
3409.56 4194
3410.12 4302
3410.67 4327
3411.22 4308
3411.77 4287
3412.32 4421
3412.87 4342
3413.42 4380
3413.98 4442
3414.53 4282
3415.08 4304
3415.63 4462
3416.18 4410
3416.73 4546
3417.29 4443
3417.84 4633
3418.39 4449
3418.94 4422
3419.49 4505
3420.05 4333
3420.60 4158
3421.15 4120
3421.70 3977
3422.25 4051
3422.81 4005
3423.36 4133
3423.91 4168
3424.46 4289
3425.01 4219
3425.57 4205
3426.12 4074
3426.67 4034
3427.23 4080
3427.78 4036
3428.33 3795
3428.88 3795
3429.44 3761
3429.99 3793
3430.54 3786
3431.09 3821
3431.65 3698
3432.20 3651
3432.75 3726
3433.31 3793
3433.86 3726
3434.41 3858
3434.97 3977
3435.52 3919
3436.07 3991
3436.63 4048
3437.18 4061
3437.73 4200
3438.29 4289
3438.84 4340
3439.39 4236
3439.95 4206
3440.50 4205
3441.05 3897
3441.61 4004
3442.16 3912
3442.72 3887
3443.27 3957
3443.82 3870
3444.38 3943
3444.93 3901
3445.48 3801
3446.04 3896
3446.59 3933
3447.15 3902
3447.70 3863
3448.26 3902
3448.81 3853
3449.36 3761
3449.92 3849
3450.47 3762
3451.03 3654
3451.58 3645
3452.14 3723
3452.69 3609
3453.25 3559
3453.80 3668
3454.36 3690
3454.91 3584
3455.47 3611
3456.02 3654
3456.58 3775
3457.13 3673
3457.69 3499
3458.24 3650
3458.80 3722
3459.35 3779
3459.91 3848
3460.46 3725
3461.02 3792
3461.57 3877
3462.13 3941
3462.68 3870
3463.24 3865
3463.79 3876
3464.35 3996
3464.90 3979
3465.46 3919
3466.02 4072
3466.57 4136
3467.13 4081
3467.68 4040
3468.24 4104
3468.80 4202
3469.35 4238
3469.91 4246
3470.46 4381
3471.02 4324
3471.58 4351
3472.13 4350
3472.69 4262
3473.24 4185
3473.80 4157
3474.36 4144
3474.91 4153
3475.47 4118
3476.03 4108
3476.58 4196
3477.14 4387
3477.70 4289
3478.25 4386
3478.81 4463
3479.37 4567
3479.92 4673
3480.48 4815
3481.04 4719
3481.59 4754
3482.15 4838
3482.71 4745
3483.26 4872
3483.82 4962
3484.38 4875
3484.94 4921
3485.49 4988
3486.05 4864
3486.61 4912
3487.17 5080
3487.72 5166
3488.28 5598
3488.84 6117
3489.40 7112
3489.95 8453
3490.51 10036
3491.07 11937
3491.63 13934
3492.18 14877
3492.74 15542
3493.30 14970
3493.86 13832
3494.42 12157
3494.97 10744
3495.53 9525
3496.09 8071
3496.65 7232
3497.21 6662
3497.76 6359
3498.32 6252
3498.88 6366
3499.44 6162
3500.00 6182
3500.56 6130
3501.11 6464
3501.67 6692
3502.23 6929
3502.79 7282
3503.35 7762
3503.91 8083
3504.47 8155
3505.03 8153
3505.58 8191
3506.14 8109
3506.70 7628
3507.26 7156
3507.82 6699
3508.38 6342
3508.94 6117
3509.50 5741
3510.06 5586
3510.62 5507
3511.17 5435
3511.73 5441
3512.29 5240
3512.85 4978
3513.41 4849
3513.97 4742
3514.53 4478
3515.09 4370
3515.65 4302
3516.21 4298
3516.77 4177
3517.33 4189
3517.89 4229
3518.45 4131
3519.01 4184
3519.57 4257
3520.13 4388
3520.69 4576
3521.25 4607
3521.81 4952
3522.37 5005
3522.93 5178
3523.49 5526
3524.05 5450
3524.61 5450
3525.17 5398
3525.73 5304
3526.29 5168
3526.85 4930
3527.41 5011
3527.97 4881
3528.54 4804
3529.10 4673
3529.66 4449
3530.22 4375
3530.78 4511
3531.34 4337
3531.90 4318
3532.46 4474
3533.02 4380
3533.58 4256
3534.14 4185
3534.71 4290
3535.27 4318
3535.83 4267
3536.39 4389
3536.95 4275
3537.51 4302
3538.07 4266
3538.64 4172
3539.20 4261
3539.76 4140
3540.32 4179
3540.88 4076
3541.44 4121
3542.00 4215
3542.57 4310
3543.13 4249
3543.69 4351
3544.25 4279
3544.81 4293
3545.38 4293
3545.94 4139
3546.50 4115
3547.06 3952
3547.62 3956
3548.19 4045
3548.75 3938
3549.31 4038
3549.87 4115
3550.44 3883
3551.00 3913
3551.56 3941
3552.12 3983
3552.69 3927
3553.25 3895
3553.81 3866
3554.37 3781
3554.94 3790
3555.50 3727
3556.06 3860
3556.63 3822
3557.19 3827
3557.75 3739
3558.31 3754
3558.88 3778
3559.44 3871
3560.00 3790
3560.57 3862
3561.13 3936
3561.69 4023
3562.26 4163
3562.82 4220
3563.38 4214
3563.95 4227
3564.51 4331
3565.07 4418
3565.64 4416
3566.20 4506
3566.77 4529
3567.33 4481
3567.89 4280
3568.46 4187
3569.02 4095
3569.59 4039
3570.15 3823
3570.71 3748
3571.28 3614
3571.84 3692
3572.41 3757
3572.97 3795
3573.53 3865
3574.10 3920
3574.66 3994
3575.23 4165
3575.79 4318
3576.36 4471
3576.92 4762
3577.48 4736
3578.05 4591
3578.61 4535
3579.18 4420
3579.74 4264
3580.31 4247
3580.87 4192
3581.44 4025
3582.00 3849
3582.57 3873
3583.13 3822
3583.70 3646
3584.26 3731
3584.83 3559
3585.39 3585
3585.96 3536
3586.52 3439
3587.09 3491
3587.65 3458
3588.22 3257
3588.79 3469
3589.35 3549
3589.92 3570
3590.48 3616
3591.05 3566
3591.61 3606
3592.18 3576
3592.74 3617
3593.31 3631
3593.88 3630
3594.44 3631
3595.01 3692
3595.57 3744
3596.14 3716
3596.71 3739
3597.27 3891
3597.84 3886
3598.40 3862
3598.97 3739
3599.54 3828
3600.10 3679
3600.67 3624
3601.24 3752
3601.80 3734
3602.37 3684
3602.94 3626
3603.50 3636
3604.07 3585
3604.64 3558
3605.20 3571
3605.77 3471
3606.34 3423
3606.90 3338
3607.47 3349
3608.04 3355
3608.60 3272
3609.17 3191
3609.74 3124
3610.30 3146
3610.87 3170
3611.44 3197
3612.01 3237
3612.57 3349
3613.14 3401
3613.71 3330
3614.28 3597
3614.84 3770
3615.41 3997
3615.98 4358
3616.55 4853
3617.11 5251
3617.68 5574
3618.25 5725
3618.82 5688
3619.39 5717
3619.95 5567
3620.52 5347
3621.09 4981
3621.66 4582
3622.23 4303
3622.79 4124
3623.36 3804
3623.93 3682
3624.50 3598
3625.07 3362
3625.63 3288
3626.20 3140
3626.77 3137
3627.34 3283
3627.91 3242
3628.48 3252
3629.05 3379
3629.61 3450
3630.18 3364
3630.75 3350
3631.32 3392
3631.89 3391
3632.46 3398
3633.03 3414
3633.60 3384
3634.16 3474
3634.73 3282
3635.30 3254
3635.87 3376
3636.44 3284
3637.01 3368
3637.58 3246
3638.15 3270
3638.72 3386
3639.29 3412
3639.86 3497
3640.43 3639
3641.00 3767
3641.57 3813
3642.14 4064
3642.71 4037
3643.27 3853
3643.84 3774
3644.41 3620
3644.98 3617
3645.55 3751
3646.12 3545
3646.69 3655
3647.26 3554
3647.83 3519
3648.40 3534
3648.97 3456
3649.54 3681
3650.12 3605
3650.69 3514
3651.26 3543
3651.83 3625
3652.40 3716
3652.97 3807
3653.54 3818
3654.11 3928
3654.68 3935
3655.25 3983
3655.82 3991
3656.39 4030
3656.96 4203
3657.53 4182
3658.10 4164
3658.67 4307
3659.25 4399
3659.82 4624
3660.39 4612
3660.96 4692
3661.53 4548
3662.10 4475
3662.67 4305
3663.24 3974
3663.81 3991
3664.39 3770
3664.96 3837
3665.53 3880
3666.10 3990
3666.67 4076
3667.24 4087
3667.81 4000
3668.39 4032
3668.96 4051
3669.53 4060
3670.10 3967
3670.67 3874
3671.25 3927
3671.82 4032
3672.39 4036
3672.96 4069
3673.53 4116
3674.11 4211
3674.68 4420
3675.25 4335
3675.82 4395
3676.39 4294
3676.97 4461
3677.54 4379
3678.11 4487
3678.68 4416
3679.26 4565
3679.83 4591
3680.40 4617
3680.97 4463
3681.55 4332
3682.12 4300
3682.69 4165
3683.27 3870
3683.84 3763
3684.41 3749
3684.98 3688
3685.56 3699
3686.13 3687
3686.70 3706
3687.28 3990
3687.85 4024
3688.42 4238
3689.00 4511
3689.57 4717
3690.14 4837
3690.72 4933
3691.29 5109
3691.86 4979
3692.44 4837
3693.01 4731
3693.58 4361
3694.16 4026
3694.73 4122
3695.31 4054
3695.88 3856
3696.45 3725
3697.03 3746
3697.60 3626
3698.18 3645
3698.75 3479
3699.32 3578
3699.90 3536
3700.47 3632
3701.05 3686
3701.62 3710
3702.19 3683
3702.77 3616
3703.34 3642
3703.92 3777
3704.49 3780
3705.07 3859
3705.64 3928
3706.22 3828
3706.79 3725
3707.37 3986
3707.94 3973
3708.51 4003
3709.09 3956
3709.66 3825
3710.24 3824
3710.81 3834
3711.39 3843
3711.96 3692
3712.54 3725
3713.11 3703
3713.69 3584
3714.27 3642
3714.84 3717
3715.42 3622
3715.99 3644
3716.57 3634
3717.14 3514
3717.72 3464
3718.29 3452
3718.87 3423
3719.44 3271
3720.02 3342
3720.60 3434
3721.17 3455
3721.75 3451
3722.32 3298
3722.90 3324
3723.47 3311
3724.05 3231
3724.63 3204
3725.20 3184
3725.78 3249
3726.36 3341
3726.93 3299
3727.51 3331
3728.08 3459
3728.66 3454
3729.24 3607
3729.81 3933
3730.39 4030
3730.97 4381
3731.54 4583
3732.12 4905
3732.70 4871
3733.27 4827
3733.85 4865
3734.43 4824
3735.00 4643
3735.58 4395
3736.16 4182
3736.73 3953
3737.31 3910
3737.89 3875
3738.47 3712
3739.04 3662
3739.62 3514
3740.20 3578
3740.77 3429
3741.35 3461
3741.93 3576
3742.51 3548
3743.08 3404
3743.66 3434
3744.24 3524
3744.82 3529
3745.39 3606
3745.97 3646
3746.55 3647
3747.13 3690
3747.71 3780
3748.28 3619
3748.86 3682
3749.44 3663
3750.02 3595
3750.59 3468
3751.17 3489
3751.75 3359
3752.33 3422
3752.91 3300
3753.49 3295
3754.06 3207
3754.64 3220
3755.22 3214
3755.80 3316
3756.38 3452
3756.96 3399
3757.53 3481
3758.11 3614
3758.69 3671
3759.27 3540
3759.85 3614
3760.43 3817
3761.01 3991
3761.59 3861
3762.17 3763
3762.74 3837
3763.32 3690
3763.90 3662
3764.48 3686
3765.06 3655
3765.64 3669
3766.22 3485
3766.80 3338
3767.38 3382
3767.96 3262
3768.54 3387
3769.12 3387
3769.70 3310
3770.27 3288
3770.85 3307
3771.43 3362
3772.01 3340
3772.59 3297
3773.17 3358
3773.75 3291
3774.33 3325
3774.91 3221
3775.49 3248
3776.07 3178
3776.65 3210
3777.23 3111
3777.81 3019
3778.39 3251
3778.97 3320
3779.55 3204
3780.13 3172
3780.71 3315
3781.29 3167
3781.88 3186
3782.46 3122
3783.04 3162
3783.62 3093
3784.20 3123
3784.78 3067
3785.36 3081
3785.94 3096
3786.52 3119
3787.10 3228
3787.68 3333
3788.26 3246
3788.84 3165
3789.43 3181
3790.01 3115
3790.59 3081
3791.17 3152
3791.75 3089
3792.33 3112
3792.91 2980
3793.49 2991
3794.08 3034
3794.66 3047
3795.24 2994
3795.82 3043
3796.40 3029
3796.98 3079
3797.56 2922
3798.15 2965
3798.73 3104
3799.31 3148
3799.89 3213
3800.47 3224
3801.06 3280
3801.64 3301
3802.22 3410
3802.80 3541
3803.38 3583
3803.97 3568
3804.55 3604
3805.13 3598
3805.71 3487
3806.29 3478
3806.88 3758
3807.46 3797
3808.04 3970
3808.62 4047
3809.21 4085
3809.79 3959
3810.37 3885
3810.95 3953
3811.54 3807
3812.12 3721
3812.70 3789
3813.29 3788
3813.87 3626
3814.45 3650
3815.03 3602
3815.62 3575
3816.20 3549
3816.78 3439
3817.37 3458
3817.95 3427
3818.53 3321
3819.12 3245
3819.70 3269
3820.28 3397
3820.87 3223
3821.45 3238
3822.03 3373
3822.62 3431
3823.20 3415
3823.78 3388
3824.37 3514
3824.95 3432
3825.54 3397
3826.12 3356
3826.70 3305
3827.29 3316
3827.87 3375
3828.46 3404
3829.04 3409
3829.62 3479
3830.21 3427
3830.79 3473
3831.38 3592
3831.96 3543
3832.54 3531
3833.13 3551
3833.71 3516
3834.30 3471
3834.88 3444
3835.47 3436
3836.05 3374
3836.64 3505
3837.22 3469
3837.81 3484
3838.39 3410
3838.98 3379
3839.56 3359
3840.15 3252
3840.73 3211
3841.31 3356
3841.90 3154
3842.49 3331
3843.07 3403
3843.66 3413
3844.24 3477
3844.83 3664
3845.41 3976
3846.00 4094
3846.58 4171
3847.17 4127
3847.75 4076
3848.34 3973
3848.92 3737
3849.51 3718
3850.10 3649
3850.68 3546
3851.27 3485
3851.85 3377
3852.44 3374
3853.02 3344
3853.61 3435
3854.20 3432
3854.78 3439
3855.37 3462
3855.95 3464
3856.54 3724
3857.13 3655
3857.71 3634
3858.30 3911
3858.89 4217
3859.47 4403
3860.06 4720
3860.64 5046
3861.23 5308
3861.82 5525
3862.40 5557
3862.99 5279
3863.58 5209
3864.16 5046
3864.75 4694
3865.34 4577
3865.92 4393
3866.51 4326
3867.10 4037
3867.69 3935
3868.27 3695
3868.86 3661
3869.45 3556
3870.03 3554
3870.62 3561
3871.21 3430
3871.80 3488
3872.38 3582
3872.97 3655
3873.56 3677
3874.15 3699
3874.73 3820
3875.32 3733
3875.91 3708
3876.50 3640
3877.08 3635
3877.67 3664
3878.26 3593
3878.85 3668
3879.43 3600
3880.02 3602
3880.61 3564
3881.20 3574
3881.79 3513
3882.37 3459
3882.96 3475
3883.55 3428
3884.14 3287
3884.73 3207
3885.32 3213
3885.90 3279
3886.49 3369
3887.08 3183
3887.67 3322
3888.26 3392
3888.85 3442
3889.44 3622
3890.02 3764
3890.61 3686
3891.20 3672
3891.79 3655
3892.38 3626
3892.97 3595
3893.56 3575
3894.15 3559
3894.74 3558
3895.32 3469
3895.91 3393
3896.50 3368
3897.09 3404
3897.68 3455
3898.27 3466
3898.86 3396
3899.45 3439
3900.04 3555
3900.63 3449
3901.22 3420
3901.81 3403
3902.40 3323
3902.99 3304
3903.58 3243
3904.17 3299
3904.76 3195
3905.35 3299
3905.94 3291
3906.53 3234
3907.12 3279
3907.71 3390
3908.30 3361
3908.89 3128
3909.48 3212
3910.07 3093
3910.66 2922
3911.25 2926
3911.84 2997
3912.43 2989
3913.02 3017
3913.61 2978
3914.20 2908
3914.79 2914
3915.38 2917
3915.97 2947
3916.56 2988
3917.15 2984
3917.74 3031
3918.33 2958
3918.92 2982
3919.52 2936
3920.11 3030
3920.70 3029
3921.29 2943
3921.88 2999
3922.47 2940
3923.06 2850
3923.65 2833
3924.24 2808
3924.84 2824
3925.43 2865
3926.02 2870
3926.61 2976
3927.20 2812
3927.79 2852
3928.38 2786
3928.98 2879
3929.57 2922
3930.16 2959
3930.75 2867
3931.34 2879
3931.93 2835
3932.53 2851
3933.12 2781
3933.71 2769
3934.30 2763
3934.89 2730
3935.49 2701
3936.08 2739
3936.67 2851
3937.26 2703
3937.86 2804
3938.45 2887
3939.04 2994
3939.63 3067
3940.23 3183
3940.82 3059
3941.41 2995
3942.00 3153
3942.60 3125
3943.19 3075
3943.78 2942
3944.37 3060
3944.97 2935
3945.56 2920
3946.15 2901
3946.75 2859
3947.34 2907
3947.93 2801
3948.52 2768
3949.12 2723
3949.71 2799
3950.30 2834
3950.90 2807
3951.49 2720
3952.08 2831
3952.68 2783
3953.27 2747
3953.86 2833
3954.46 2921
3955.05 2931
3955.65 2928
3956.24 2929
3956.83 3022
3957.43 3168
3958.02 3176
3958.61 3094
3959.21 3097
3959.80 3145
3960.40 3044
3960.99 3059
3961.58 3079
3962.18 3078
3962.77 3006
3963.37 3051
3963.96 3163
3964.55 3362
3965.15 3267
3965.74 3408
3966.34 3463
3966.93 3477
3967.53 3412
3968.12 3516
3968.72 3332
3969.31 3302
3969.91 3200
3970.50 3177
3971.10 3057
3971.69 3060
3972.28 3026
3972.88 3010
3973.47 2972
3974.07 2918
3974.66 2971
3975.26 3023
3975.85 3093
3976.45 3273
3977.05 3312
3977.64 3384
3978.24 3531
3978.83 3471
3979.43 3343
3980.02 3418
3980.62 3410
3981.21 3320
3981.81 3176
3982.40 3254
3983.00 3105
3983.60 3121
3984.19 3303
3984.79 3245
3985.38 3305
3985.98 3328
3986.58 3227
3987.17 3301
3987.77 3265
3988.36 3209
3988.96 3253
3989.56 3217
3990.15 3100
3990.75 3092
3991.34 3265
3991.94 3363
3992.54 3414
3993.13 3434
3993.73 3539
3994.33 3525
3994.92 3581
3995.52 3531
3996.12 3560
3996.71 3528
3997.31 3541
3997.91 3443
3998.50 3401
3999.10 3508
3999.70 3539
4000.29 3470
4000.89 3434
4001.49 3413
4002.09 3552
4002.68 3399
4003.28 3466
4003.88 3455
4004.47 3350
4005.07 3214
4005.67 3195
4006.27 3216
4006.86 3255
4007.46 3204
4008.06 3298
4008.66 3234
4009.25 3171
4009.85 3187
4010.45 3286
4011.05 3080
4011.64 3097
4012.24 3215
4012.84 3265
4013.44 3311
4014.04 3293
4014.63 3277
4015.23 3360
4015.83 3534
4016.43 3682
4017.03 3644
4017.63 3673
4018.22 3707
4018.82 3627
4019.42 3512
4020.02 3345
4020.62 3235
4021.22 3169
4021.81 3042
4022.41 3075
4023.01 3100
4023.61 3207
4024.21 3138
4024.81 3115
4025.41 3087
4026.01 3098
4026.60 3153
4027.20 3212
4027.80 3293
4028.40 3323
4029.00 3266
4029.60 3345
4030.20 3460
4030.80 3402
4031.40 3344
4032.00 3278
4032.60 3248
4033.20 3154
4033.80 3230
4034.39 3324
4034.99 3334
4035.59 3260
4036.19 3189
4036.79 3129
4037.39 3117
4037.99 3156
4038.59 3018
4039.19 2922
4039.79 2856
4040.39 2855
4040.99 2896
4041.59 2837
4042.19 2851
4042.79 2870
4043.39 2815
4043.99 2863
4044.59 2927
4045.19 2907
4045.79 2953
4046.39 2962
4046.99 2913
4047.60 2952
4048.20 2963
4048.80 2954
4049.40 2873
4050.00 3006
4050.60 3192
4051.20 3109
4051.80 3149
4052.40 2992
4053.00 3038
4053.60 3058
4054.20 3106
4054.80 2991
4055.41 2998
4056.01 3003
4056.61 2971
4057.21 3025
4057.81 2929
4058.41 2972
4059.01 2933
4059.61 2895
4060.22 2961
4060.82 2944
4061.42 2916
4062.02 2936
4062.62 3072
4063.22 3201
4063.82 3420
4064.43 3483
4065.03 3663
4065.63 3668
4066.23 3705
4066.83 3721
4067.44 3752
4068.04 3560
4068.64 3438
4069.24 3264
4069.84 3097
4070.45 3065
4071.05 2922
4071.65 2763
4072.25 2889
4072.86 2817
4073.46 2792
4074.06 2775
4074.66 2736
4075.27 2785
4075.87 2785
4076.47 2670
4077.07 2742
4077.68 2712
4078.28 2804
4078.88 2718
4079.48 2641
4080.09 2705
4080.69 2697
4081.29 2739
4081.90 2729
4082.50 2666
4083.10 2598
4083.71 2604
4084.31 2685
4084.91 2624
4085.52 2670
4086.12 2687
4086.72 2709
4087.33 2734
4087.93 2755
4088.53 2710
4089.14 2801
4089.74 2713
4090.34 2729
4090.95 2726
4091.55 2603
4092.15 2714
4092.76 2750
4093.36 2845
4093.97 2736
4094.57 2758
4095.17 2844
4095.78 2783
4096.38 2909
4096.99 2887
4097.59 2844
4098.19 2847
4098.80 2843
4099.40 2893
4100.01 2897
4100.61 2812
4101.22 2873
4101.82 2853
4102.43 2894
4103.03 2748
4103.63 2890
4104.24 2768
4104.84 2765
4105.45 2748
4106.05 2768
4106.66 2692
4107.26 2692
4107.87 2611
4108.47 2687
4109.08 2667
4109.68 2664
4110.29 2729
4110.89 2642
4111.50 2588
4112.10 2593
4112.71 2728
4113.31 2737
4113.92 2675
4114.53 2646
4115.13 2666
4115.74 2692
4116.34 2707
4116.95 2688
4117.55 2576
4118.16 2578
4118.76 2698
4119.37 2627
4119.98 2608
4120.58 2523
4121.19 2627
4121.79 2604
4122.40 2762
4123.01 2690
4123.61 2726
4124.22 2728
4124.82 2695
4125.43 2741
4126.04 2782
4126.64 2828
4127.25 2779
4127.86 2754
4128.46 2740
4129.07 2740
4129.68 2774
4130.28 2751
4130.89 2687
4131.50 2730
4132.10 2809
4132.71 2840
4133.32 2872
4133.92 3002
4134.53 2972
4135.14 2948
4135.74 2951
4136.35 3069
4136.96 3098
4137.56 3045
4138.17 3138
4138.78 3056
4139.39 3136
4139.99 3130
4140.60 3127
4141.21 3188
4141.82 3222
4142.42 3130
4143.03 3148
4143.64 3143
4144.25 3179
4144.85 3113
4145.46 3067
4146.07 2961
4146.68 2796
4147.28 2808
4147.89 2814
4148.50 2733
4149.11 2705
4149.72 2709
4150.32 2733
4150.93 2654
4151.54 2660
4152.15 2689
4152.76 2681
4153.37 2804
4153.97 2765
4154.58 2663
4155.19 2708
4155.80 2797
4156.41 2696
4157.02 2680
4157.62 2767
4158.23 2594
4158.84 2596
4159.45 2799
4160.06 2711
4160.67 2814
4161.28 2788
4161.89 2705
4162.49 2753
4163.10 2774
4163.71 2745
4164.32 2851
4164.93 2860
4165.54 2915
4166.15 2975
4166.76 2917
4167.37 3026
4167.98 3095
4168.59 3138
4169.20 3224
4169.81 3322
4170.42 3513
4171.02 3784
4171.63 3857
4172.24 3884
4172.85 3954
4173.46 3782
4174.07 3689
4174.68 3534
4175.29 3341
4175.90 3368
4176.51 3186
4177.12 3112
4177.73 2966
4178.34 2900
4178.95 2919
4179.56 2812
4180.17 2831
4180.78 2753
4181.39 2802
4182.00 2677
4182.61 2701
4183.23 2659
4183.84 2859
4184.45 2771
4185.06 2671
4185.67 2776
4186.28 2762
4186.89 2723
4187.50 2749
4188.11 2604
4188.72 2636
4189.33 2728
4189.94 2677
4190.55 2631
4191.17 2671
4191.78 2719
4192.39 2724
4193.00 2897
4193.61 3017
4194.22 2982
4194.83 3004
4195.44 3097
4196.06 3083
4196.67 3122
4197.28 3050
4197.89 2985
4198.50 2908
4199.11 2980
4199.72 2958
4200.34 2819
4200.95 2904
4201.56 2828
4202.17 2848
4202.78 2755
4203.40 2760
4204.01 2784
4204.62 2761
4205.23 2883
4205.84 2860
4206.46 2961
4207.07 2920
4207.68 2808
4208.29 2828
4208.90 2849
4209.52 2877
4210.13 2898
4210.74 3008
4211.35 3094
4211.97 3048
4212.58 3092
4213.19 3164
4213.80 3202
4214.42 3122
4215.03 3024
4215.64 3031
4216.26 2908
4216.87 3022
4217.48 3180
4218.09 3226
4218.71 3274
4219.32 3401
4219.93 3474
4220.55 3519
4221.16 3729
4221.77 3753
4222.39 3916
4223.00 4034
4223.61 4026
4224.23 4186
4224.84 4274
4225.45 4246
4226.07 4417
4226.68 4341
4227.30 4780
4227.91 5114
4228.52 5378
4229.14 5513
4229.75 5497
4230.36 5169
4230.98 4844
4231.59 4486
4232.21 4123
4232.82 3880
4233.43 3686
4234.05 3685
4234.66 3593
4235.28 3442
4235.89 3368
4236.51 3313
4237.12 3359
4237.73 3304
4238.35 3255
4238.96 3321
4239.58 3394
4240.19 3319
4240.81 3390
4241.42 3396
4242.04 3342
4242.65 3271
4243.27 3332
4243.88 3275
4244.50 3401
4245.11 3300
4245.73 3169
4246.34 3185
4246.96 3200
4247.57 3305
4248.19 3378
4248.80 3314
4249.42 3243
4250.03 3218
4250.65 3209
4251.26 3157
4251.88 3168
4252.49 3209
4253.11 3143
4253.72 3107
4254.34 3189
4254.96 3217
4255.57 3115
4256.19 3019
4256.80 3072
4257.42 3103
4258.03 3145
4258.65 3224
4259.27 3201
4259.88 3337
4260.50 3380
4261.12 3299
4261.73 3421
4262.35 3610
4262.96 3643
4263.58 3768
4264.20 3815
4264.81 3770
4265.43 3785
4266.05 3722
4266.66 3666
4267.28 3663
4267.90 3532
4268.51 3249
4269.13 3287
4269.75 3311
4270.36 3202
4270.98 3204
4271.60 3195
4272.21 3046
4272.83 3017
4273.45 3043
4274.06 3026
4274.68 3174
4275.30 3178
4275.92 3275
4276.53 3473
4277.15 3631
4277.77 3548
4278.38 3614
4279.00 3399
4279.62 3347
4280.24 3401
4280.85 3271
4281.47 3192
4282.09 3027
4282.71 3071
4283.32 2978
4283.94 2888
4284.56 2974
4285.18 2956
4285.80 2899
4286.41 2967
4287.03 3125
4287.65 2918
4288.27 2899
4288.89 2864
4289.50 2787
4290.12 2753
4290.74 2747
4291.36 2754
4291.98 2817
4292.60 2664
4293.21 2746
4293.83 2705
4294.45 2607
4295.07 2751
4295.69 2753
4296.31 2666
4296.93 2664
4297.54 2822
4298.16 2827
4298.78 2785
4299.40 2864
4300.02 2759
4300.64 2809
4301.26 2751
4301.88 2854
4302.50 2835
4303.12 2792
4303.73 2775
4304.35 2855
4304.97 2786
4305.59 2805
4306.21 2836
4306.83 2893
4307.45 2891
4308.07 2791
4308.69 2735
4309.31 2779
4309.93 2832
4310.55 2854
4311.17 2786
4311.79 2793
4312.41 2797
4313.03 2861
4313.65 2777
4314.27 2904
4314.89 2910
4315.51 2842
4316.13 2928
4316.75 2982
4317.37 2975
4317.99 2952
4318.61 2986
4319.23 2843
4319.85 2774
4320.47 2855
4321.09 2809
4321.71 2920
4322.33 2952
4322.95 2905
4323.57 3077
4324.19 3131
4324.81 3155
4325.43 3170
4326.05 3154
4326.68 3286
4327.30 3220
4327.92 3291
4328.54 3234
4329.16 3215
4329.78 3364
4330.40 3640
4331.02 3628
4331.64 4063
4332.26 4351
4332.89 4543
4333.51 4703
4334.13 4847
4334.75 4845
4335.37 4557
4335.99 4427
4336.61 4242
4337.24 4090
4337.86 3900
4338.48 3734
4339.10 3749
4339.72 3681
4340.34 3654
4340.97 3576
4341.59 3740
4342.21 3688
4342.83 3702
4343.45 3693
4344.08 3694
4344.70 3838
4345.32 4188
4345.94 4608
4346.57 4914
4347.19 5153
4347.81 5246
4348.43 5037
4349.05 4884
4349.68 4744
4350.30 4468
4350.92 4224
4351.54 4172
4352.17 3954
4352.79 3977
4353.41 3821
4354.04 3688
4354.66 3337
4355.28 3300
4355.90 3313
4356.53 3169
4357.15 3154
4357.77 3108
4358.40 3014
4359.02 3197
4359.64 3187
4360.27 3026
4360.89 3142
4361.51 3232
4362.14 3177
4362.76 3101
4363.38 3168
4364.01 3090
4364.63 3081
4365.25 3113
4365.88 3099
4366.50 2966
4367.12 2933
4367.75 2973
4368.37 3050
4369.00 2981
4369.62 2925
4370.24 2901
4370.87 2920
4371.49 2871
4372.12 2897
4372.74 2830
4373.36 2856
4373.99 2963
4374.61 2902
4375.24 2846
4375.86 2736
4376.49 2825
4377.11 2842
4377.73 2818
4378.36 2879
4378.98 2824
4379.61 2930
4380.23 2991
4380.86 2958
4381.48 2925
4382.11 3053
4382.73 3059
4383.36 3046
4383.98 3041
4384.61 3135
4385.23 3087
4385.86 3031
4386.48 3238
4387.11 3202
4387.73 3129
4388.36 3126
4388.98 3177
4389.61 3466
4390.23 3526
4390.86 3614
4391.48 3846
4392.11 4002
4392.74 4057
4393.36 4004
4393.99 3886
4394.61 3646
4395.24 3513
4395.86 3278
4396.49 3151
4397.12 3085
4397.74 3001
4398.37 3041
4398.99 3004
4399.62 3142
4400.25 3132
4400.87 2995
4401.50 3108
4402.12 2939
4402.75 2971
4403.38 3079
4404.00 2918
4404.63 2950
4405.26 2861
4405.88 2907
4406.51 2930
4407.14 2940
4407.76 3040
4408.39 2934
4409.02 2941
4409.64 3000
4410.27 2976
4410.90 2854
4411.52 2835
4412.15 2895
4412.78 2900
4413.40 2809
4414.03 2826
4414.66 2841
4415.29 2777
4415.91 2631
4416.54 2765
4417.17 2844
4417.79 2735
4418.42 2723
4419.05 2615
4419.68 2612
4420.30 2697
4420.93 2629
4421.56 2581
4422.19 2622
4422.81 2480
4423.44 2459
4424.07 2465
4424.70 2475
4425.33 2517
4425.95 2570
4426.58 2385
4427.21 2384
4427.84 2363
4428.47 2417
4429.09 2424
4429.72 2367
4430.35 2550
4430.98 2531
4431.61 2544
4432.23 2425
4432.86 2512
4433.49 2576
4434.12 2448
4434.75 2435
4435.38 2455
4436.01 2489
4436.63 2462
4437.26 2334
4437.89 2412
4438.52 2394
4439.15 2398
4439.78 2438
4440.41 2560
4441.04 2364
4441.67 2406
4442.29 2509
4442.92 2400
4443.55 2474
4444.18 2424
4444.81 2428
4445.44 2427
4446.07 2441
4446.70 2394
4447.33 2405
4447.96 2509
4448.59 2514
4449.22 2512
4449.85 2479
4450.48 2470
4451.11 2409
4451.74 2403
4452.37 2459
4453.00 2455
4453.63 2398
4454.26 2532
4454.89 2522
4455.52 2519
4456.15 2590
4456.78 2607
4457.41 2632
4458.04 2627
4458.67 2696
4459.30 2500
4459.93 2502
4460.56 2351
4461.19 2321
4461.82 2477
4462.45 2434
4463.08 2283
4463.71 2319
4464.34 2340
4464.97 2385
4465.60 2350
4466.23 2317
4466.86 2340
4467.49 2320
4468.12 2418
4468.76 2404
4469.39 2321
4470.02 2342
4470.65 2384
4471.28 2342
4471.91 2392
4472.54 2423
4473.17 2397
4473.80 2358
4474.44 2403
4475.07 2343
4475.70 2331
4476.33 2338
4476.96 2299
4477.59 2330
4478.22 2381
4478.86 2318
4479.49 2417
4480.12 2388
4480.75 2527
4481.38 2453
4482.02 2522
4482.65 2565
4483.28 2637
4483.91 2657
4484.54 2726
4485.18 2718
4485.81 2551
4486.44 2620
4487.07 2655
4487.70 2581
4488.34 2630
4488.97 2565
4489.60 2577
4490.23 2612
4490.87 2521
4491.50 2525
4492.13 2599
4492.76 2486
4493.40 2480
4494.03 2457
4494.66 2413
4495.30 2501
4495.93 2457
4496.56 2503
4497.19 2472
4497.83 2480
4498.46 2375
4499.09 2437
4499.73 2563
4500.36 2699
4500.99 2782
4501.63 2970
4502.26 3176
4502.89 3209
4503.53 3236
4504.16 3363
4504.79 3297
4505.43 3074
4506.06 2898
4506.69 2914
4507.33 2937
4507.96 2961
4508.59 2762
4509.23 2788
4509.86 2759
4510.50 2709
4511.13 2639
4511.76 2615
4512.40 2627
4513.03 2556
4513.67 2689
4514.30 2710
4514.93 2641
4515.57 2697
4516.20 2647
4516.84 2543
4517.47 2485
4518.11 2515
4518.74 2503
4519.37 2533
4520.01 2510
4520.64 2511
4521.28 2506
4521.91 2515
4522.55 2499
4523.18 2525
4523.82 2581
4524.45 2645
4525.09 2643
4525.72 2491
4526.36 2576
4526.99 2766
4527.63 2947
4528.26 3013
4528.90 3219
4529.53 3508
4530.17 3869
4530.80 4323
4531.44 4532
4532.07 4535
4532.71 4694
4533.34 4469
4533.98 4206
4534.62 4092
4535.25 3657
4535.89 3383
4536.52 3222
4537.16 3061
4537.79 2972
4538.43 2851
4539.07 2783
4539.70 2703
4540.34 2649
4540.97 2584
4541.61 2564
4542.25 2696
4542.88 2533
4543.52 2455
4544.15 2506
4544.79 2463
4545.43 2351
4546.06 2461
4546.70 2396
4547.34 2358
4547.97 2365
4548.61 2492
4549.25 2584
4549.88 2341
4550.52 2467
4551.16 2510
4551.79 2508
4552.43 2464
4553.07 2525
4553.70 2630
4554.34 2608
4554.98 2519
4555.61 2410
4556.25 2431
4556.89 2502
4557.53 2471
4558.16 2434
4558.80 2524
4559.44 2452
4560.07 2496
4560.71 2428
4561.35 2369
4561.99 2379
4562.62 2365
4563.26 2447
4563.90 2444
4564.54 2443
4565.18 2492
4565.81 2443
4566.45 2522
4567.09 2598
4567.73 2692
4568.36 2715
4569.00 2684
4569.64 2668
4570.28 2763
4570.92 2762
4571.55 2746
4572.19 2697
4572.83 2672
4573.47 2547
4574.11 2432
4574.75 2451
4575.38 2464
4576.02 2499
4576.66 2368
4577.30 2291
4577.94 2414
4578.58 2452
4579.22 2475
4579.85 2421
4580.49 2443
4581.13 2416
4581.77 2343
4582.41 2488
4583.05 2480
4583.69 2424
4584.33 2411
4584.97 2521
4585.61 2509
4586.24 2593
4586.88 2566
4587.52 2614
4588.16 2550
4588.80 2556
4589.44 2607
4590.08 2718
4590.72 2763
4591.36 2828
4592.00 2850
4592.64 2973
4593.28 2892
4593.92 2926
4594.56 2824
4595.20 2812
4595.84 2620
4596.48 2530
4597.12 2486
4597.76 2399
4598.40 2415
4599.04 2487
4599.68 2491
4600.32 2430
4600.96 2398
4601.60 2465
4602.24 2456
4602.88 2445
4603.52 2437
4604.16 2457
4604.80 2496
4605.44 2525
4606.08 2555
4606.72 2545
4607.36 2547
4608.00 2643
4608.64 2679
4609.28 2572
4609.93 2613
4610.57 2695
4611.21 2615
4611.85 2641
4612.49 2493
4613.13 2573
4613.77 2512
4614.41 2449
4615.05 2466
4615.69 2484
4616.34 2523
4616.98 2471
4617.62 2474
4618.26 2510
4618.90 2519
4619.54 2435
4620.18 2374
4620.83 2405
4621.47 2404
4622.11 2426
4622.75 2388
4623.39 2384
4624.03 2278
4624.68 2272
4625.32 2323
4625.96 2441
4626.60 2384
4627.24 2340
4627.89 2370
4628.53 2287
4629.17 2405
4629.81 2448
4630.45 2459
4631.10 2524
4631.74 2479
4632.38 2659
4633.02 2726
4633.67 2621
4634.31 2671
4634.95 2723
4635.59 2728
4636.24 2807
4636.88 2754
4637.52 2719
4638.17 2785
4638.81 2750
4639.45 2911
4640.09 2863
4640.74 2884
4641.38 2901
4642.02 2768
4642.67 2648
4643.31 2600
4643.95 2546
4644.60 2465
4645.24 2433
4645.88 2524
4646.53 2510
4647.17 2424
4647.81 2473
4648.46 2543
4649.10 2604
4649.74 2669
4650.39 2802
4651.03 2911
4651.67 3086
4652.32 3088
4652.96 3309
4653.61 3232
4654.25 3237
4654.89 3202
4655.54 3016
4656.18 2825
4656.83 2795
4657.47 2763
4658.11 2534
4658.76 2454
4659.40 2457
4660.05 2360
4660.69 2350
4661.33 2315
4661.98 2433
4662.62 2283
4663.27 2245
4663.91 2302
4664.56 2273
4665.20 2225
4665.85 2273
4666.49 2261
4667.14 2189
4667.78 2218
4668.43 2251
4669.07 2184
4669.72 2269
4670.36 2284
4671.01 2197
4671.65 2190
4672.30 2201
4672.94 2154
4673.59 2171
4674.23 2152
4674.88 2172
4675.52 2168
4676.17 2264
4676.81 2273
4677.46 2248
4678.10 2263
4678.75 2277
4679.40 2206
4680.04 2263
4680.69 2280
4681.33 2289
4681.98 2367
4682.62 2329
4683.27 2262
4683.92 2275
4684.56 2221
4685.21 2416
4685.85 2322
4686.50 2454
4687.15 2378
4687.79 2402
4688.44 2463
4689.09 2413
4689.73 2520
4690.38 2495
4691.02 2495
4691.67 2486
4692.32 2573
4692.96 2495
4693.61 2492
4694.26 2483
4694.90 2458
4695.55 2505
4696.20 2431
4696.84 2412
4697.49 2528
4698.14 2609
4698.78 2661
4699.43 2564
4700.08 2819
4700.73 2697
4701.37 2729
4702.02 2693
4702.67 2504
4703.31 2517
4703.96 2537
4704.61 2477
4705.26 2385
4705.90 2455
4706.55 2357
4707.20 2489
4707.85 2453
4708.49 2338
4709.14 2372
4709.79 2358
4710.44 2364
4711.09 2463
4711.73 2438
4712.38 2479
4713.03 2450
4713.68 2548
4714.33 2472
4714.97 2459
4715.62 2400
4716.27 2387
4716.92 2406
4717.57 2387
4718.21 2506
4718.86 2397
4719.51 2534
4720.16 2415
4720.81 2482
4721.46 2523
4722.11 2428
4722.75 2461
4723.40 2419
4724.05 2421
4724.70 2483
4725.35 2453
4726.00 2347
4726.65 2467
4727.30 2464
4727.94 2487
4728.59 2501
4729.24 2413
4729.89 2461
4730.54 2386
4731.19 2478
4731.84 2421
4732.49 2366
4733.14 2279
4733.79 2264
4734.44 2297
4735.09 2343
4735.74 2428
4736.38 2354
4737.03 2357
4737.68 2317
4738.33 2462
4738.98 2476
4739.63 2572
4740.28 2639
4740.93 2521
4741.58 2469
4742.23 2492
4742.88 2553
4743.53 2471
4744.18 2470
4744.83 2479
4745.48 2502
4746.13 2389
4746.78 2474
4747.43 2488
4748.08 2345
4748.73 2437
4749.39 2485
4750.04 2486
4750.69 2469
4751.34 2637
4751.99 2714
4752.64 2711
4753.29 2774
4753.94 2906
4754.59 2772
4755.24 2645
4755.89 2630
4756.54 2689
4757.19 2598
4757.84 2598
4758.50 2434
4759.15 2576
4759.80 2619
4760.45 2709
4761.10 2836
4761.75 2733
4762.40 2686
4763.05 2687
4763.71 2709
4764.36 2683
4765.01 2684
4765.66 2601
4766.31 2609
4766.96 2614
4767.62 2630
4768.27 2709
4768.92 2791
4769.57 2835
4770.22 2726
4770.87 2651
4771.53 2688
4772.18 2547
4772.83 2554
4773.48 2493
4774.13 2556
4774.79 2518
4775.44 2396
4776.09 2517
4776.74 2417
4777.40 2460
4778.05 2511
4778.70 2504
4779.35 2620
4780.01 2530
4780.66 2470
4781.31 2620
4781.96 2696
4782.62 2589
4783.27 2551
4783.92 2574
4784.57 2594
4785.23 2524
4785.88 2575
4786.53 2520
4787.19 2621
4787.84 2559
4788.49 2581
4789.15 2594
4789.80 2518
4790.45 2756
4791.11 2671
4791.76 2584
4792.41 2583
4793.07 2550
4793.72 2573
4794.37 2496
4795.03 2601
4795.68 2633
4796.33 2649
4796.99 2635
4797.64 2634
4798.29 2732
4798.95 2706
4799.60 2763
4800.26 2876
4800.91 2811
4801.56 2806
4802.22 2901
4802.87 2892
4803.53 2849
4804.18 2991
4804.83 2924
4805.49 2827
4806.14 2766
4806.80 2728
4807.45 2752
4808.11 2711
4808.76 2671
4809.42 2583
4810.07 2574
4810.72 2564
4811.38 2619
4812.03 2596
4812.69 2679
4813.34 2627
4814.00 2657
4814.65 2772
4815.31 2800
4815.96 2751
4816.62 2813
4817.27 2857
4817.93 2979
4818.58 2887
4819.24 3011
4819.89 3054
4820.55 3113
4821.20 3079
4821.86 3174
4822.52 3226
4823.17 3351
4823.83 3507
4824.48 3499
4825.14 3443
4825.79 3175
4826.45 3225
4827.10 3216
4827.76 2994
4828.42 3096
4829.07 3084
4829.73 2990
4830.38 2895
4831.04 3005
4831.70 2988
4832.35 3052
4833.01 3028
4833.66 3060
4834.32 3241
4834.98 3224
4835.63 3348
4836.29 3542
4836.95 3550
4837.60 3558
4838.26 3654
4838.92 3629
4839.57 3568
4840.23 3637
4840.89 3581
4841.54 3568
4842.20 3501
4842.86 3479
4843.51 3566
4844.17 3529
4844.83 3505
4845.48 3479
4846.14 3525
4846.80 3475
4847.45 3408
4848.11 3458
4848.77 3585
4849.43 3749
4850.08 3701
4850.74 3811
4851.40 3912
4852.06 3920
4852.71 3849
4853.37 3848
4854.03 3846
4854.69 3762
4855.34 3521
4856.00 3652
4856.66 3880
4857.32 4011
4857.97 4252
4858.63 4483
4859.29 4436
4859.95 4395
4860.61 4339
4861.26 4350
4861.92 4159
4862.58 4025
4863.24 3916
4863.90 3656
4864.55 3564
4865.21 3645
4865.87 3794
4866.53 3860
4867.19 3808
4867.85 3725
4868.51 3880
4869.16 3687
4869.82 3645
4870.48 3584
4871.14 3444
4871.80 3456
4872.46 3467
4873.12 3381
4873.78 3433
4874.43 3484
4875.09 3341
4875.75 3325
4876.41 3372
4877.07 3440
4877.73 3303
4878.39 3313
4879.05 3361
4879.71 3405
4880.37 3343
4881.03 3259
4881.69 3281
4882.34 3243
4883.00 3186
4883.66 3204
4884.32 3141
4884.98 3164
4885.64 3132
4886.30 3089
4886.96 3075
4887.62 3130
4888.28 3051
4888.94 3049
4889.60 3027
4890.26 3081
4890.92 3095
4891.58 3069
4892.24 3118
4892.90 3081
4893.56 2945
4894.22 2984
4894.88 2788
4895.54 2850
4896.20 2809
4896.86 2880
4897.52 2942
4898.19 2961
4898.85 3129
4899.51 2919
4900.17 2991
4900.83 3188
4901.49 3153
4902.15 3150
4902.81 2945
4903.47 2900
4904.13 2756
4904.79 2682
4905.45 2686
4906.12 2664
4906.78 2738
4907.44 2702
4908.10 2724
4908.76 2717
4909.42 2711
4910.08 2704
4910.74 2643
4911.41 2584
4912.07 2565
4912.73 2535
4913.39 2501
4914.05 2527
4914.71 2533
4915.38 2526
4916.04 2360
4916.70 2383
4917.36 2460
4918.02 2389
4918.68 2310
4919.35 2329
4920.01 2362
4920.67 2365
4921.33 2320
4921.99 2385
4922.66 2386
4923.32 2423
4923.98 2389
4924.64 2361
4925.31 2454
4925.97 2343
4926.63 2389
4927.29 2403
4927.96 2363
4928.62 2458
4929.28 2466
4929.94 2452
4930.61 2472
4931.27 2330
4931.93 2479
4932.59 2496
4933.26 2527
4933.92 2395
4934.58 2479
4935.25 2448
4935.91 2424
4936.57 2411
4937.24 2425
4937.90 2453
4938.56 2462
4939.23 2499
4939.89 2411
4940.55 2310
4941.22 2346
4941.88 2384
4942.54 2324
4943.21 2317
4943.87 2379
4944.53 2334
4945.20 2348
4945.86 2336
4946.52 2275
4947.19 2426
4947.85 2333
4948.52 2361
4949.18 2319
4949.84 2169
4950.51 2189
4951.17 2241
4951.84 2165
4952.50 2237
4953.17 2266
4953.83 2240
4954.49 2249
4955.16 2382
4955.82 2267
4956.49 2305
4957.15 2348
4957.82 2476
4958.48 2445
4959.15 2475
4959.81 2630
4960.47 2811
4961.14 2864
4961.80 2889
4962.47 2922
4963.13 2838
4963.80 2998
4964.46 2918
4965.13 2913
4965.79 2923
4966.46 2690
4967.12 2705
4967.79 2606
4968.45 2523
4969.12 2435
4969.79 2344
4970.45 2352
4971.12 2399
4971.78 2309
4972.45 2337
4973.11 2287
4973.78 2416
4974.44 2449
4975.11 2396
4975.78 2469
4976.44 2454
4977.11 2377
4977.77 2416
4978.44 2335
4979.11 2393
4979.77 2296
4980.44 2304
4981.10 2300
4981.77 2189
4982.44 2179
4983.10 2245
4983.77 2211
4984.43 2159
4985.10 2244
4985.77 2268
4986.43 2352
4987.10 2300
4987.77 2237
4988.43 2253
4989.10 2288
4989.77 2247
4990.43 2223
4991.10 2293
4991.77 2300
4992.43 2350
4993.10 2285
4993.77 2271
4994.43 2197
4995.10 2222
4995.77 2261
4996.44 2228
4997.10 2176
4997.77 2171
4998.44 2097
4999.10 2135
4999.77 2096
5000.44 2185
5001.11 2169
5001.77 2215
5002.44 2116
5003.11 2161
5003.78 2210
5004.44 2123
5005.11 2198
5005.78 2149
5006.45 2148
5007.12 2215
5007.78 2178
5008.45 2203
5009.12 2188
5009.79 2239
5010.46 2288
5011.12 2318
5011.79 2230
5012.46 2234
5013.13 2194
5013.80 2142
5014.47 2204
5015.13 2245
5015.80 2215
5016.47 2113
5017.14 2180
5017.81 2186
5018.48 2189
5019.14 2195
5019.81 2260
5020.48 2336
5021.15 2467
5021.82 2364
5022.49 2360
5023.16 2395
5023.83 2456
5024.50 2612
5025.16 2514
5025.83 2558
5026.50 2429
5027.17 2351
5027.84 2296
5028.51 2279
5029.18 2221
5029.85 2114
5030.52 2114
5031.19 2147
5031.86 2083
5032.53 2094
5033.20 2034
5033.87 2112
5034.54 1997
5035.21 2128
5035.88 2064
5036.54 2107
5037.21 2088
5037.88 2042
5038.55 2033
5039.22 2048
5039.89 2034
5040.56 2060
5041.23 2083
5041.90 2160
5042.58 2164
5043.25 2261
5043.92 2231
5044.59 2235
5045.26 2359
5045.93 2350
5046.60 2286
5047.27 2291
5047.94 2366
5048.61 2236
5049.28 2205
5049.95 2173
5050.62 2273
5051.29 2231
5051.96 2238
5052.63 2187
5053.30 2212
5053.98 2061
5054.65 2188
5055.32 2207
5055.99 2120
5056.66 2037
5057.33 2116
5058.00 2155
5058.67 2105
5059.34 2105
5060.02 2127
5060.69 2084
5061.36 2121
5062.03 2108
5062.70 2100
5063.37 2105
5064.04 2116
5064.72 2139
5065.39 2112
5066.06 2091
5066.73 2077
5067.40 2145
5068.08 2067
5068.75 2130
5069.42 2089
5070.09 2057
5070.76 1990
5071.44 2098
5072.11 2122
5072.78 2096
5073.45 2209
5074.12 2255
5074.80 2162
5075.47 2154
5076.14 2091
5076.81 2044
5077.49 2068
5078.16 2159
5078.83 2221
5079.50 2242
5080.18 2195
5080.85 2236
5081.52 2190
5082.20 2129
5082.87 2197
5083.54 2197
5084.21 2061
5084.89 2138
5085.56 2185
5086.23 2251
5086.91 2213
5087.58 2227
5088.25 2305
5088.93 2410
5089.60 2511
5090.27 2527
5090.95 2493
5091.62 2511
5092.29 2441
5092.97 2474
5093.64 2482
5094.31 2518
5094.99 2507
5095.66 2460
5096.34 2272
5097.01 2218
5097.68 2273
5098.36 2284
5099.03 2143
5099.70 2129
5100.38 2147
5101.05 2132
5101.73 2170
5102.40 2121
5103.08 2226
5103.75 2276
5104.42 2254
5105.10 2231
5105.77 2265
5106.45 2309
5107.12 2326
5107.80 2339
5108.47 2236
5109.15 2256
5109.82 2215
5110.49 2251
5111.17 2197
5111.84 2189
5112.52 2155
5113.19 2212
5113.87 2173
5114.54 2214
5115.22 2280
5115.89 2225
5116.57 2294
5117.24 2365
5117.92 2384
5118.59 2543
5119.27 2678
5119.94 2730
5120.62 2814
5121.30 2785
5121.97 2765
5122.65 2652
5123.32 2552
5124.00 2479
5124.67 2363
5125.35 2414
5126.02 2368
5126.70 2304
5127.38 2273
5128.05 2301
5128.73 2222
5129.40 2260
5130.08 2258
5130.76 2288
5131.43 2278
5132.11 2258
5132.78 2361
5133.46 2293
5134.14 2225
5134.81 2186
5135.49 2273
5136.17 2319
5136.84 2355
5137.52 2349
5138.20 2335
5138.87 2322
5139.55 2308
5140.22 2351
5140.90 2212
5141.58 2178
5142.26 2236
5142.93 2209
5143.61 2240
5144.29 2184
5144.96 2142
5145.64 2039
5146.32 2063
5146.99 2089
5147.67 2116
5148.35 2114
5149.03 2027
5149.70 2038
5150.38 2019
5151.06 2032
5151.73 2013
5152.41 2084
5153.09 2073
5153.77 2087
5154.44 2070
5155.12 2131
5155.80 2128
5156.48 2112
5157.16 2119
5157.83 2160
5158.51 2236
5159.19 2254
5159.87 2218
5160.55 2207
5161.22 2184
5161.90 2155
5162.58 2086
5163.26 2114
5163.94 2182
5164.61 2158
5165.29 2081
5165.97 2102
5166.65 2164
5167.33 2195
5168.01 2104
5168.68 2152
5169.36 2134
5170.04 2068
5170.72 2038
5171.40 2056
5172.08 2012
5172.76 2037
5173.44 2048
5174.11 1911
5174.79 2042
5175.47 2061
5176.15 2085
5176.83 2119
5177.51 2202
5178.19 2093
5178.87 2033
5179.55 2126
5180.23 2156
5180.91 2099
5181.58 2078
5182.26 2097
5182.94 2062
5183.62 2180
5184.30 2102
5184.98 2063
5185.66 2066
5186.34 1946
5187.02 1936
5187.70 1918
5188.38 1950
5189.06 2045
5189.74 2071
5190.42 2113
5191.10 1972
5191.78 2053
5192.46 2006
5193.14 2009
5193.82 1978
5194.50 2053
5195.18 2005
5195.86 2022
5196.54 2032
5197.22 2072
5197.90 2003
5198.58 2067
5199.26 2045
5199.94 1980
5200.63 1936
5201.31 2062
5201.99 2158
5202.67 2109
5203.35 2098
5204.03 2106
5204.71 2090
5205.39 2094
5206.07 2171
5206.75 2113
5207.43 2065
5208.11 2081
5208.80 2144
5209.48 2100
5210.16 2086
5210.84 2147
5211.52 2110
5212.20 2118
5212.88 2076
5213.57 2078
5214.25 2120
5214.93 2118
5215.61 2179
5216.29 2218
5216.97 2163
5217.66 2140
5218.34 2146
5219.02 2140
5219.70 2182
5220.38 2193
5221.06 2223
5221.75 2267
5222.43 2324
5223.11 2330
5223.79 2318
5224.47 2267
5225.16 2149
5225.84 2221
5226.52 2289
5227.20 2274
5227.89 2200
5228.57 2140
5229.25 2123
5229.93 2117
5230.62 2112
5231.30 2150
5231.98 2124
5232.66 2156
5233.35 2115
5234.03 2170
5234.71 2218
5235.40 2163
5236.08 2185
5236.76 2202
5237.44 2245
5238.13 2241
5238.81 2181
5239.49 2221
5240.18 2273
5240.86 2193
5241.54 2124
5242.23 2203
5242.91 2293
5243.59 2258
5244.28 2184
5244.96 2176
5245.64 2128
5246.33 2234
5247.01 2210
5247.70 2159
5248.38 2114
5249.06 2208
5249.75 2241
5250.43 2175
5251.11 2207
5251.80 2296
5252.48 2282
5253.17 2164
5253.85 2210
5254.53 2143
5255.22 2216
5255.90 2167
5256.59 2142
5257.27 2233
5257.96 2117
5258.64 2086
5259.32 2188
5260.01 2315
5260.69 2225
5261.38 2154
5262.06 2214
5262.75 2200
5263.43 2222
5264.12 2265
5264.80 2276
5265.49 2270
5266.17 2291
5266.86 2251
5267.54 2209
5268.23 2278
5268.91 2300
5269.60 2225
5270.28 2188
5270.97 2231
5271.65 2145
5272.34 2184
5273.02 2232
5273.71 2276
5274.39 2169
5275.08 2185
5275.76 2148
5276.45 2111
5277.14 2122
5277.82 2092
5278.51 2073
5279.19 2247
5279.88 2211
5280.56 2254
5281.25 2291
5281.94 2465
5282.62 2400
5283.31 2380
5283.99 2447
5284.68 2462
5285.37 2432
5286.05 2279
5286.74 2205
5287.43 2222
5288.11 2283
5288.80 2334
5289.48 2278
5290.17 2284
5290.86 2257
5291.54 2251
5292.23 2233
5292.92 2285
5293.60 2213
5294.29 2189
5294.98 2264
5295.66 2358
5296.35 2412
5297.04 2382
5297.72 2401
5298.41 2530
5299.10 2624
5299.79 2608
5300.47 2534
5301.16 2612
5301.85 2523
5302.53 2550
5303.22 2679
5303.91 2724
5304.60 2737
5305.28 2809
5305.97 2903
5306.66 2942
5307.35 2974
5308.03 2916
5308.72 2737
5309.41 2858
5310.10 2909
5310.78 2856
5311.47 3023
5312.16 3075
5312.85 3220
5313.54 3259
5314.22 3425
5314.91 3632
5315.60 3506
5316.29 3538
5316.98 3454
5317.66 3479
5318.35 3400
5319.04 3293
5319.73 3334
5320.42 3280
5321.11 3254
5321.80 3131
5322.48 3054
5323.17 2986
5323.86 2855
5324.55 2824
5325.24 2742
5325.93 2676
5326.62 2617
5327.30 2538
5327.99 2491
5328.68 2425
5329.37 2412
5330.06 2421
5330.75 2392
5331.44 2421
5332.13 2430
5332.82 2420
5333.51 2400
5334.20 2405
5334.88 2406
5335.57 2385
5336.26 2403
5336.95 2408
5337.64 2426
5338.33 2460
5339.02 2344
5339.71 2351
5340.40 2409
5341.09 2416
5341.78 2530
5342.47 2563
5343.16 2581
5343.85 2493
5344.54 2576
5345.23 2556
5345.92 2603
5346.61 2680
5347.30 2758
5347.99 2989
5348.68 3115
5349.37 3422
5350.06 3624
5350.75 3823
5351.44 4001
5352.13 4108
5352.82 3957
5353.51 3857
5354.20 3757
5354.90 3528
5355.59 3254
5356.28 3020
5356.97 2849
5357.66 2708
5358.35 2592
5359.04 2538
5359.73 2496
5360.42 2556
5361.11 2601
5361.80 2560
5362.49 2493
5363.19 2485
5363.88 2442
5364.57 2355
5365.26 2311
5365.95 2272
5366.64 2234
5367.33 2229
5368.03 2164
5368.72 2138
5369.41 2112
5370.10 2123
5370.79 2103
5371.48 2077
5372.18 2102
5372.87 2073
5373.56 2199
5374.25 2101
5374.94 2098
5375.63 2082
5376.33 2149
5377.02 2222
5377.71 2207
5378.40 2197
5379.10 2154
5379.79 2196
5380.48 2216
5381.17 2145
5381.86 2137
5382.56 2220
5383.25 2210
5383.94 2208
5384.63 2103
5385.33 2240
5386.02 2184
5386.71 2211
5387.40 2218
5388.10 2275
5388.79 2310
5389.48 2392
5390.18 2386
5390.87 2491
5391.56 2472
5392.26 2471
5392.95 2478
5393.64 2450
5394.33 2415
5395.03 2337
5395.72 2264
5396.41 2276
5397.11 2253
5397.80 2341
5398.49 2264
5399.19 2209
5399.88 2176
5400.58 2210
5401.27 2129
5401.96 2122
5402.66 2231
5403.35 2211
5404.04 2231
5404.74 2169
5405.43 2118
5406.13 2098
5406.82 2157
5407.51 2198
5408.21 2141
5408.90 2203
5409.60 2192
5410.29 2106
5410.98 2132
5411.68 2217
5412.37 2247
5413.07 2232
5413.76 2275
5414.46 2235
5415.15 2105
5415.84 2098
5416.54 2149
5417.23 2277
5417.93 2258
5418.62 2177
5419.32 2197
5420.01 2252
5420.71 2206
5421.40 2311
5422.10 2249
5422.79 2236
5423.49 2275
5424.18 2233
5424.88 2186
5425.57 2257
5426.27 2251
5426.96 2229
5427.66 2258
5428.35 2205
5429.05 2128
5429.74 2261
5430.44 2239
5431.14 2172
5431.83 2289
5432.53 2263
5433.22 2280
5433.92 2202
5434.61 2224
5435.31 2244
5436.01 2204
5436.70 2171
5437.40 2164
5438.09 2229
5438.79 2296
5439.49 2290
5440.18 2323
5440.88 2213
5441.57 2250
5442.27 2279
5442.97 2386
5443.66 2387
5444.36 2405
5445.06 2668
5445.75 2785
5446.45 2879
5447.15 2964
5447.84 3159
5448.54 3301
5449.24 3317
5449.93 3346
5450.63 3249
5451.33 3173
5452.02 3047
5452.72 2851
5453.42 2732
5454.11 2732
5454.81 2688
5455.51 2633
5456.20 2473
5456.90 2448
5457.60 2339
5458.30 2406
5458.99 2410
5459.69 2437
5460.39 2512
5461.09 2459
5461.78 2569
5462.48 2605
5463.18 2675
5463.88 2687
5464.57 2676
5465.27 2790
5465.97 2644
5466.67 2696
5467.36 2638
5468.06 2501
5468.76 2472
5469.46 2500
5470.16 2503
5470.85 2520
5471.55 2532
5472.25 2572
5472.95 2607
5473.65 2700
5474.35 2747
5475.04 2543
5475.74 2642
5476.44 2713
5477.14 2666
5477.84 2815
5478.54 2888
5479.23 3102
5479.93 3202
5480.63 3481
5481.33 3631
5482.03 3747
5482.73 3688
5483.43 3550
5484.13 3506
5484.83 3421
5485.52 3169
5486.22 3186
5486.92 3077
5487.62 3068
5488.32 3072
5489.02 3008
5489.72 2959
5490.42 2979
5491.12 3008
5491.82 3203
5492.52 3234
5493.22 3368
5493.92 3318
5494.62 3283
5495.31 3363
5496.01 3296
5496.71 3358
5497.41 3436
5498.11 3548
5498.81 3737
5499.51 4008
5500.21 4369
5500.91 4889
5501.61 5525
5502.31 5834
5503.01 5662
5503.71 5467
5504.41 5057
5505.11 4684
5505.81 4290
5506.51 3986
5507.22 3743
5507.92 3586
5508.62 3361
5509.32 3284
5510.02 3154
5510.72 3074
5511.42 3141
5512.12 3027
5512.82 3048
5513.52 3102
5514.22 3050
5514.92 3059
5515.62 3024
5516.32 2994
5517.03 3202
5517.73 3128
5518.43 3097
5519.13 3174
5519.83 3227
5520.53 3313
5521.23 3382
5521.93 3393
5522.63 3373
5523.34 3285
5524.04 3258
5524.74 3177
5525.44 3002
5526.14 2899
5526.84 2762
5527.55 2700
5528.25 2730
5528.95 2687
5529.65 2542
5530.35 2568
5531.05 2504
5531.76 2467
5532.46 2490
5533.16 2575
5533.86 2543
5534.56 2521
5535.27 2432
5535.97 2499
5536.67 2522
5537.37 2582
5538.08 2549
5538.78 2711
5539.48 2730
5540.18 2696
5540.89 2643
5541.59 2623
5542.29 2673
5542.99 2645
5543.70 2622
5544.40 2640
5545.10 2736
5545.80 2728
5546.51 2763
5547.21 2732
5547.91 2693
5548.62 2756
5549.32 2678
5550.02 2645
5550.73 2514
5551.43 2514
5552.13 2562
5552.84 2481
5553.54 2454
5554.24 2456
5554.95 2436
5555.65 2288
5556.35 2329
5557.06 2420
5557.76 2324
5558.46 2485
5559.17 2424
5559.87 2398
5560.57 2457
5561.28 2384
5561.98 2411
5562.69 2406
5563.39 2490
5564.09 2595
5564.80 2586
5565.50 2514
5566.21 2658
5566.91 2510
5567.61 2452
5568.32 2427
5569.02 2416
5569.73 2397
5570.43 2426
5571.14 2358
5571.84 2347
5572.54 2326
5573.25 2353
5573.95 2286
5574.66 2377
5575.36 2427
5576.07 2467
5576.77 2443
5577.48 2510
5578.18 2494
5578.89 2449
5579.59 2370
5580.30 2468
5581.00 2423
5581.71 2353
5582.41 2241
5583.12 2189
5583.82 2222
5584.53 2282
5585.23 2277
5585.94 2264
5586.64 2231
5587.35 2208
5588.06 2138
5588.76 2222
5589.47 2225
5590.17 2271
5590.88 2154
5591.58 2142
5592.29 2185
5592.99 2224
5593.70 2167
5594.41 2146
5595.11 2212
5595.82 2149
5596.52 2051
5597.23 2124
5597.94 2216
5598.64 2194
5599.35 2109
5600.06 2090
5600.76 2105
5601.47 2098
5602.17 2090
5602.88 2095
5603.59 2162
5604.29 2172
5605.00 2194
5605.71 2137
5606.41 2091
5607.12 2110
5607.83 2058
5608.53 2029
5609.24 2111
5609.95 2121
5610.65 2060
5611.36 2098
5612.07 2062
5612.78 2162
5613.48 2123
5614.19 2121
5614.90 2098
5615.60 2096
5616.31 2123
5617.02 1963
5617.73 2107
5618.43 2182
5619.14 2155
5619.85 2109
5620.56 2067
5621.26 2126
5621.97 2153
5622.68 2118
5623.39 2115
5624.09 2043
5624.80 2123
5625.51 2228
5626.22 2192
5626.93 2139
5627.63 2211
5628.34 2205
5629.05 2206
5629.76 2308
5630.47 2274
5631.17 2253
5631.88 2248
5632.59 2198
5633.30 2226
5634.01 2183
5634.72 2328
5635.42 2346
5636.13 2392
5636.84 2457
5637.55 2510
5638.26 2467
5638.97 2453
5639.68 2567
5640.39 2577
5641.09 2660
5641.80 2548
5642.51 2551
5643.22 2575
5643.93 2483
5644.64 2390
5645.35 2374
5646.06 2371
5646.77 2237
5647.48 2307
5648.19 2308
5648.89 2318
5649.60 2304
5650.31 2310
5651.02 2295
5651.73 2253
5652.44 2328
5653.15 2212
5653.86 2297
5654.57 2342
5655.28 2333
5655.99 2272
5656.70 2291
5657.41 2266
5658.12 2342
5658.83 2377
5659.54 2374
5660.25 2516
5660.96 2588
5661.67 2535
5662.38 2459
5663.09 2507
5663.80 2332
5664.51 2314
5665.22 2361
5665.93 2494
5666.64 2416
5667.35 2357
5668.06 2319
5668.77 2283
5669.48 2436
5670.19 2474
5670.91 2469
5671.62 2573
5672.33 2656
5673.04 2778
5673.75 2737
5674.46 2603
5675.17 2589
5675.88 2507
5676.59 2432
5677.30 2438
5678.01 2364
5678.73 2309
5679.44 2289
5680.15 2295
5680.86 2366
5681.57 2360
5682.28 2409
5682.99 2343
5683.71 2295
5684.42 2278
5685.13 2216
5685.84 2306
5686.55 2294
5687.26 2245
5687.98 2268
5688.69 2293
5689.40 2300
5690.11 2250
5690.82 2250
5691.54 2222
5692.25 2255
5692.96 2359
5693.67 2241
5694.38 2302
5695.10 2321
5695.81 2279
5696.52 2271
5697.23 2150
5697.95 2122
5698.66 2099
5699.37 2099
5700.08 2162
5700.80 2184
5701.51 2225
5702.22 2224
5702.93 2189
5703.65 2175
5704.36 2152
5705.07 2144
5705.78 2256
5706.50 2260
5707.21 2291
5707.92 2283
5708.64 2243
5709.35 2173
5710.06 2213
5710.78 2192
5711.49 2172
5712.20 2152
5712.92 2158
5713.63 2181
5714.34 2194
5715.06 2143
5715.77 2144
5716.48 2092
5717.20 2085
5717.91 2188
5718.62 2301
5719.34 2265
5720.05 2203
5720.77 2144
5721.48 2206
5722.19 2224
5722.91 2181
5723.62 2240
5724.33 2228
5725.05 2333
5725.76 2391
5726.48 2366
5727.19 2373
5727.91 2417
5728.62 2466
5729.33 2500
5730.05 2503
5730.76 2407
5731.48 2513
5732.19 2445
5732.91 2471
5733.62 2389
5734.34 2412
5735.05 2443
5735.77 2363
5736.48 2359
5737.20 2365
5737.91 2453
5738.63 2408
5739.34 2408
5740.06 2429
5740.77 2524
5741.49 2561
5742.20 2404
5742.92 2539
5743.63 2528
5744.35 2533
5745.06 2565
5745.78 2511
5746.49 2526
5747.21 2566
5747.92 2622
5748.64 2743
5749.35 2832
5750.07 2778
5750.79 2706
5751.50 2751
5752.22 2770
5752.93 2815
5753.65 2961
5754.36 2990
5755.08 3093
5755.80 3189
5756.51 3094
5757.23 3190
5757.95 3393
5758.66 3188
5759.38 3316
5760.09 3378
5760.81 3395
5761.53 3537
5762.24 3470
5762.96 3638
5763.68 3611
5764.39 3908
5765.11 3841
5765.83 3827
5766.54 4116
5767.26 4222
5767.98 4410
5768.69 4822
5769.41 5490
5770.13 6727
5770.84 7564
5771.56 8387
5772.28 8804
5772.99 9039
5773.71 8495
5774.43 7570
5775.15 6747
5775.86 6040
5776.58 5512
5777.30 5034
5778.01 4704
5778.73 4529
5779.45 4445
5780.17 4376
5780.88 4406
5781.60 4258
5782.32 4233
5783.04 4217
5783.76 4336
5784.47 4436
5785.19 4657
5785.91 4481
5786.63 4448
5787.34 4431
5788.06 4350
5788.78 4226
5789.50 4179
5790.22 4175
5790.94 4189
5791.65 4082
5792.37 4015
5793.09 3921
5793.81 3751
5794.53 3780
5795.25 3778
5795.96 3530
5796.68 3606
5797.40 3510
5798.12 3507
5798.84 3668
5799.56 3923
5800.28 4082
5800.99 4182
5801.71 4354
5802.43 4356
5803.15 4351
5803.87 4301
5804.59 4070
5805.31 3911
5806.03 3871
5806.75 3735
5807.47 3507
5808.18 3519
5808.90 3392
5809.62 3431
5810.34 3420
5811.06 3326
5811.78 3358
5812.50 3273
5813.22 3217
5813.94 3171
5814.66 3117
5815.38 3176
5816.10 3099
5816.82 3101
5817.54 2953
5818.26 2984
5818.98 2968
5819.70 2987
5820.42 3052
5821.14 3021
5821.86 2937
5822.58 2968
5823.30 2944
5824.02 2876
5824.74 2860
5825.46 2848
5826.18 2870
5826.90 2764
5827.62 2732
5828.34 2784
5829.06 2814
5829.78 2716
5830.50 2652
5831.22 2758
5831.95 2757
5832.67 2714
5833.39 2733
5834.11 2644
5834.83 2703
5835.55 2684
5836.27 2568
5836.99 2565
5837.71 2587
5838.43 2500
5839.15 2553
5839.88 2552
5840.60 2526
5841.32 2501
5842.04 2483
5842.76 2586
5843.48 2530
5844.20 2586
5844.93 2624
5845.65 2565
5846.37 2562
5847.09 2536
5847.81 2547
5848.53 2594
5849.26 2441
5849.98 2463
5850.70 2456
5851.42 2424
5852.14 2472
5852.87 2485
5853.59 2489
5854.31 2386
5855.03 2434
5855.75 2371
5856.48 2308
5857.20 2365
5857.92 2473
5858.64 2367
5859.37 2353
5860.09 2374
5860.81 2495
5861.53 2474
5862.26 2454
5862.98 2397
5863.70 2403
5864.42 2351
5865.15 2354
5865.87 2383
5866.59 2347
5867.31 2301
5868.04 2317
5868.76 2378
5869.48 2314
5870.21 2380
5870.93 2298
5871.65 2335
5872.38 2308
5873.10 2273
5873.82 2253
5874.55 2240
5875.27 2281
5875.99 2164
5876.72 2273
5877.44 2267
5878.16 2259
5878.89 2262
5879.61 2224
5880.33 2226
5881.06 2198
5881.78 2237
5882.51 2287
5883.23 2295
5883.95 2270
5884.68 2335
5885.40 2393
5886.13 2342
5886.85 2321
5887.57 2330
5888.30 2329
5889.02 2375
5889.75 2387
5890.47 2436
5891.20 2454
5891.92 2410
5892.64 2395
5893.37 2313
5894.09 2293
5894.82 2306
5895.54 2197
5896.27 2259
5896.99 2197
5897.72 2275
5898.44 2216
5899.17 2299
5899.89 2325
5900.62 2255
5901.34 2373
5902.07 2343
5902.79 2381
5903.52 2306
5904.24 2345
5904.97 2454
5905.69 2494
5906.42 2473
5907.14 2435
5907.87 2473
5908.59 2356
5909.32 2466
5910.04 2502
5910.77 2470
5911.50 2483
5912.22 2459
5912.95 2473
5913.67 2449
5914.40 2525
5915.12 2604
5915.85 2573
5916.58 2580
5917.30 2496
5918.03 2612
5918.75 2646
5919.48 2643
5920.21 2630
5920.93 2702
5921.66 2526
5922.39 2633
5923.11 2551
5923.84 2607
5924.56 2659
5925.29 2593
5926.02 2667
5926.74 2662
5927.47 2775
5928.20 2790
5928.92 2799
5929.65 2826
5930.38 2830
5931.10 2776
5931.83 2798
5932.56 2866
5933.28 2925
5934.01 2965
5934.74 2950
5935.47 3076
5936.19 3034
5936.92 3206
5937.65 3270
5938.37 3244
5939.10 3203
5939.83 3202
5940.56 3273
5941.28 3356
5942.01 3348
5942.74 3348
5943.47 3420
5944.19 3639
5944.92 3595
5945.65 3560
5946.38 3655
5947.11 3681
5947.83 3709
5948.56 3761
5949.29 3899
5950.02 3857
5950.74 3958
5951.47 4064
5952.20 4251
5952.93 4363
5953.66 4454
5954.39 4718
5955.11 4766
5955.84 4662
5956.57 4715
5957.30 4698
5958.03 4734
5958.76 4644
5959.48 4444
5960.21 4670
5960.94 4612
5961.67 4570
5962.40 4596
5963.13 4638
5963.86 4652
5964.59 4842
5965.31 4851
5966.04 5131
5966.77 5471
5967.50 5767
5968.23 6112
5968.96 6172
5969.69 6390
5970.42 6191
5971.15 6108
5971.88 5960
5972.61 5742
5973.34 5673
5974.06 5556
5974.79 5459
5975.52 5607
5976.25 5733
5976.98 5787
5977.71 5620
5978.44 5753
5979.17 5875
5979.90 6067
5980.63 6146
5981.36 6362
5982.09 6396
5982.82 6467
5983.55 6503
5984.28 6578
5985.01 6485
5985.74 6663
5986.47 6792
5987.20 6829
5987.93 6608
5988.66 6677
5989.39 6805
5990.12 6789
5990.85 6995
5991.58 6874
5992.32 6807
5993.05 7113
5993.78 7144
5994.51 7287
5995.24 7384
5995.97 7406
5996.70 7447
5997.43 7518
5998.16 7567
5998.89 7696
5999.62 7535
6000.35 7611
6001.09 7591
6001.82 7232
6002.55 7215
6003.28 6994
6004.01 6734
6004.74 6760
6005.47 6762
6006.20 6977
6006.94 7172
6007.67 7314
6008.40 7648
6009.13 8458
6009.86 9221
6010.59 10585
6011.33 12517
6012.06 14262
6012.79 16061
6013.52 17723
6014.25 18899
6014.98 19304
6015.72 19304
6016.45 18828
6017.18 17751
6017.91 16215
6018.64 14674
6019.38 12882
6020.11 11699
6020.84 10249
6021.57 9375
6022.31 8273
6023.04 7513
6023.77 7046
6024.50 6600
6025.24 6209
6025.97 5998
6026.70 5889
6027.43 5808
6028.17 5640
6028.90 5535
6029.63 5657
6030.37 5455
6031.10 5401
6031.83 5423
6032.56 5387
6033.30 5233
6034.03 4967
6034.76 4998
6035.50 4858
6036.23 4890
6036.96 4811
6037.70 4732
6038.43 4829
6039.16 4844
6039.90 4717
6040.63 4875
6041.36 5082
6042.10 5106
6042.83 5113
6043.56 5149
6044.30 5094
6045.03 5245
6045.77 5281
6046.50 5379
6047.23 5421
6047.97 5352
6048.70 5426
6049.44 5562
6050.17 5772
6050.90 6040
6051.64 6132
6052.37 6362
6053.11 6617
6053.84 6943
6054.57 6683
6055.31 6758
6056.04 6737
6056.78 6459
6057.51 6399
6058.25 6151
6058.98 5967
6059.72 5840
6060.45 5771
6061.19 5662
6061.92 5517
6062.66 5379
6063.39 5507
6064.13 5202
6064.86 5195
6065.60 5211
6066.33 5187
6067.07 5081
6067.80 5080
6068.54 5056
6069.27 4864
6070.01 4877
6070.74 4891
6071.48 4826
6072.21 4855
6072.95 4889
6073.68 4862
6074.42 4785
6075.15 4782
6075.89 4626
6076.63 4683
6077.36 4784
6078.10 4760
6078.83 4623
6079.57 4608
6080.30 4610
6081.04 4485
6081.78 4529
6082.51 4337
6083.25 4275
6083.98 4337
6084.72 4208
6085.46 4166
6086.19 4201
6086.93 4181
6087.67 4227
6088.40 4234
6089.14 4306
6089.88 4358
6090.61 4429
6091.35 4438
6092.09 4424
6092.82 4527
6093.56 4485
6094.30 4440
6095.03 4413
6095.77 4325
6096.51 4207
6097.24 4197
6097.98 4134
6098.72 4090
6099.45 4045
6100.19 4160
6100.93 4024
6101.67 3942
6102.40 3992
6103.14 3949
6103.88 3838
6104.61 3980
6105.35 3929
6106.09 3750
6106.83 3746
6107.56 3886
6108.30 3911
6109.04 3851
6109.78 3867
6110.51 3874
6111.25 3950
6111.99 3985
6112.73 3971
6113.47 4027
6114.20 4198
6114.94 4206
6115.68 4178
6116.42 4266
6117.16 4328
6117.89 4337
6118.63 4470
6119.37 4424
6120.11 4416
6120.85 4263
6121.59 4262
6122.32 4194
6123.06 4302
6123.80 4349
6124.54 4259
6125.28 4337
6126.02 4355
6126.76 4442
6127.49 4441
6128.23 4376
6128.97 4548
6129.71 4440
6130.45 4435
6131.19 4407
6131.93 4460
6132.67 4398
6133.41 4584
6134.15 4617
6134.88 4601
6135.62 4704
6136.36 4795
6137.10 4944
6137.84 4999
6138.58 5196
6139.32 5328
6140.06 5501
6140.80 5620
6141.54 5591
6142.28 5744
6143.02 5669
6143.76 5622
6144.50 5633
6145.24 5541
6145.98 5501
6146.72 5305
6147.46 5345
6148.20 5294
6148.94 5312
6149.68 5263
6150.42 5375
6151.16 5434
6151.90 5317
6152.64 5420
6153.38 5592
6154.12 5441
6154.86 5423
6155.60 5569
6156.34 5678
6157.08 5753
6157.82 5816
6158.56 5744
6159.30 5895
6160.04 5916
6160.78 5934
6161.52 5980
6162.27 6199
6163.01 6392
6163.75 6730
6164.49 6978
6165.23 7345
6165.97 7503
6166.71 7728
6167.45 7830
6168.19 7980
6168.94 7925
6169.68 7997
6170.42 7866
6171.16 7864
6171.90 7812
6172.64 7704
6173.38 7610
6174.13 7563
6174.87 7631
6175.61 7498
6176.35 7684
6177.09 7768
6177.83 8075
6178.58 8474
6179.32 9195
6180.06 10214
6180.80 11388
6181.54 12940
6182.28 14876
6183.03 16461
6183.77 17876
6184.51 18428
6185.25 18578
6186.00 18159
6186.74 17112
6187.48 15760
6188.22 14453
6188.97 13407
6189.71 12219
6190.45 11131
6191.19 10615
6191.94 9856
6192.68 9523
6193.42 9048
6194.16 8956
6194.91 8686
6195.65 8452
6196.39 8341
6197.13 8287
6197.88 8141
6198.62 8144
6199.36 8105
6200.11 8159
6200.85 8162
6201.59 8144
6202.34 8287
6203.08 8253
6203.82 8427
6204.57 9130
6205.31 9980
6206.05 11528
6206.80 13386
6207.54 15919
6208.28 18326
6209.03 21106
6209.77 23277
6210.52 24526
6211.26 24755
6212.00 23883
6212.75 22523
6213.49 20627
6214.23 18356
6214.98 16079
6215.72 14279
6216.47 12501
6217.21 11041
6217.95 9847
6218.70 8959
6219.44 8306
6220.19 7976
6220.93 7815
6221.68 7551
6222.42 7348
6223.17 7252
6223.91 7209
6224.65 7074
6225.40 7003
6226.14 6835
6226.89 6781
6227.63 6580
6228.38 6298
6229.12 6098
6229.87 5816
6230.61 5605
6231.36 5599
6232.10 5561
6232.85 5428
6233.59 5281
6234.34 5322
6235.08 5372
6235.83 5400
6236.57 5370
6237.32 5396
6238.06 5503
6238.81 5530
6239.56 5813
6240.30 6143
6241.05 6352
6241.79 6408
6242.54 6592
6243.28 6595
6244.03 6665
6244.77 6608
6245.52 6674
6246.27 6621
6247.01 6686
6247.76 6812
6248.50 6789
6249.25 6820
6250.00 6690
6250.74 6564
6251.49 6416
6252.23 6156
6252.98 6153
6253.73 5925
6254.47 5725
6255.22 5787
6255.97 5721
6256.71 5567
6257.46 5649
6258.21 5692
6258.95 5534
6259.70 5543
6260.45 5435
6261.19 5497
6261.94 5519
6262.69 5381
6263.43 5471
6264.18 5327
6264.93 5234
6265.67 5271
6266.42 5295
6267.17 5068
6267.92 5171
6268.66 5157
6269.41 4997
6270.16 5052
6270.90 5143
6271.65 5147
6272.40 5251
6273.15 5319
6273.89 5264
6274.64 5419
6275.39 5573
6276.14 5752
6276.89 5999
6277.63 6074
6278.38 6177
6279.13 6106
6279.88 5987
6280.62 5942
6281.37 5900
6282.12 5549
6282.87 5371
6283.62 5386
6284.36 5098
6285.11 4892
6285.86 4797
6286.61 4768
6287.36 4735
6288.11 4694
6288.85 4685
6289.60 4516
6290.35 4468
6291.10 4513
6291.85 4481
6292.60 4503
6293.35 4502
6294.09 4443
6294.84 4467
6295.59 4610
6296.34 4631
6297.09 4681
6297.84 4520
6298.59 4543
6299.34 4577
6300.09 4526
6300.83 4475
6301.58 4449
6302.33 4441
6303.08 4393
6303.83 4273
6304.58 4282
6305.33 4236
6306.08 4110
6306.83 4180
6307.58 4042
6308.33 4138
6309.08 4211
6309.83 4192
6310.58 4277
6311.33 4426
6312.08 4423
6312.83 4382
6313.58 4443
6314.33 4567
6315.08 4638
6315.83 4717
6316.58 4928
6317.33 4906
6318.08 4979
6318.83 5017
6319.58 4924
6320.33 4836
6321.08 4702
6321.83 4462
6322.58 4414
6323.33 4337
6324.08 4339
6324.83 4152
6325.58 4084
6326.33 4077
6327.08 3880
6327.83 3837
6328.58 3894
6329.33 3919
6330.08 3829
6330.84 3757
6331.59 3746
6332.34 3762
6333.09 3798
6333.84 3737
6334.59 3689
6335.34 3643
6336.09 3621
6336.84 3622
6337.60 3645
6338.35 3494
6339.10 3555
6339.85 3510
6340.60 3621
6341.35 3679
6342.10 3631
6342.86 3659
6343.61 3426
6344.36 3519
6345.11 3547
6345.86 3545
6346.61 3701
6347.37 3702
6348.12 3675
6348.87 3808
6349.62 3728
6350.37 3739
6351.13 3814
6351.88 3881
6352.63 3846
6353.38 4108
6354.14 4157
6354.89 4133
6355.64 4187
6356.39 4181
6357.14 4142
6357.90 4087
6358.65 3943
6359.40 3871
6360.16 3765
6360.91 3857
6361.66 3831
6362.41 3788
6363.17 3736
6363.92 3816
6364.67 3780
6365.42 3743
6366.18 3741
6366.93 3792
6367.68 3842
6368.44 3919
6369.19 4047
6369.94 4026
6370.70 4037
6371.45 3983
6372.20 3818
6372.96 3794
6373.71 3812
6374.46 3839
6375.22 3825
6375.97 3632
6376.72 3721
6377.48 3670
6378.23 3794
6378.99 3677
6379.74 3691
6380.49 3760
6381.25 3674
6382.00 3742
6382.75 3754
6383.51 3675
6384.26 3804
6385.02 3772
6385.77 3714
6386.53 3653
6387.28 3592
6388.03 3544
6388.79 3567
6389.54 3567
6390.30 3557
6391.05 3546
6391.81 3519
6392.56 3497
6393.31 3472
6394.07 3479
6394.82 3417
6395.58 3445
6396.33 3497
6397.09 3472
6397.84 3435
6398.60 3479
6399.35 3447
6400.11 3436
6400.86 3489
6401.62 3340
6402.37 3280
6403.13 3274
6403.88 3281
6404.64 3249
6405.39 3211
6406.15 3273
6406.90 3130
6407.66 3224
6408.42 3282
6409.17 3207
6409.93 3308
6410.68 3318
6411.44 3253
6412.19 3305
6412.95 3324
6413.71 3283
6414.46 3327
6415.22 3260
6415.97 3325
6416.73 3218
6417.48 3236
6418.24 3325
6419.00 3222
6419.75 3204
6420.51 3168
6421.27 3220
6422.02 3181
6422.78 3196
6423.53 3111
6424.29 3185
6425.05 3193
6425.80 3130
6426.56 3209
6427.32 3135
6428.07 3127
6428.83 3149
6429.59 3179
6430.34 3167
6431.10 3178
6431.86 3178
6432.61 3231
6433.37 3235
6434.13 3347
6434.89 3317
6435.64 3295
6436.40 3313
6437.16 3302
6437.91 3305
6438.67 3384
6439.43 3387
6440.19 3490
6440.94 3443
6441.70 3426
6442.46 3504
6443.22 3470
6443.97 3305
6444.73 3348
6445.49 3445
6446.25 3445
6447.00 3487
6447.76 3462
6448.52 3430
6449.28 3492
6450.04 3598
6450.79 3487
6451.55 3536
6452.31 3600
6453.07 3662
6453.83 3571
6454.58 3522
6455.34 3738
6456.10 3621
6456.86 3696
6457.62 3745
6458.38 3824
6459.13 3935
6459.89 3828
6460.65 3765
6461.41 3847
6462.17 3802
6462.93 3852
6463.69 3799
6464.44 3973
6465.20 3937
6465.96 4068
6466.72 4081
6467.48 4044
6468.24 3987
6469.00 3968
6469.76 4008
6470.52 4033
6471.28 4059
6472.03 4052
6472.79 4077
6473.55 4074
6474.31 4067
6475.07 4105
6475.83 4123
6476.59 4214
6477.35 4157
6478.11 4288
6478.87 4281
6479.63 4365
6480.39 4450
6481.15 4541
6481.91 4607
6482.67 4572
6483.43 4678
6484.19 4691
6484.95 4769
6485.71 4769
6486.47 4884
6487.23 4832
6487.99 4813
6488.75 4844
6489.51 5008
6490.27 5135
6491.03 5161
6491.79 5334
6492.55 5443
6493.31 5518
6494.07 5512
6494.83 5662
6495.59 5571
6496.35 5483
6497.11 5478
6497.87 5569
6498.64 5450
6499.40 5500
6500.16 5450
6500.92 5466
6501.68 5553
6502.44 5661
6503.20 5930
6503.96 6210
6504.72 6998
6505.48 8184
6506.25 9801
6507.01 11816
6507.77 13916
6508.53 15950
6509.29 17663
6510.05 18662
6510.81 18682
6511.57 18388
6512.34 17311
6513.10 15659
6513.86 14181
6514.62 12503
6515.38 10963
6516.15 9713
6516.91 8927
6517.67 8250
6518.43 7561
6519.19 7147
6519.95 6803
6520.72 6726
6521.48 6588
6522.24 6354
6523.00 6216
6523.77 6278
6524.53 6218
6525.29 6392
6526.05 6458
6526.81 6515
6527.58 6839
6528.34 6855
6529.10 6934
6529.86 6925
6530.63 7019
6531.39 7000
6532.15 7123
6532.92 7264
6533.68 7956
6534.44 8817
6535.20 9847
6535.97 11079
6536.73 12425
6537.49 12847
6538.26 13068
6539.02 13019
6539.78 12660
6540.55 11709
6541.31 10943
6542.07 9669
6542.84 8966
6543.60 8567
6544.36 8020
6545.13 7544
6545.89 7436
6546.65 7139
6547.42 7119
6548.18 6910
6548.94 6812
6549.71 6786
6550.47 6576
6551.24 6529
6552.00 6193
6552.76 5973
6553.53 6048
6554.29 5861
6555.06 5848
6555.82 5843
6556.58 5752
6557.35 5590
6558.11 5622
6558.88 5580
6559.64 5584
6560.41 5601
6561.17 5663
6561.93 5696
6562.70 5813
6563.46 5820
6564.23 5970
6564.99 6047
6565.76 6111
6566.52 5911
6567.29 5967
6568.05 6006
6568.82 5915
6569.58 5904
6570.35 6021
6571.11 6091
6571.88 6175
6572.64 6346
6573.41 6373
6574.17 6510
6574.94 6569
6575.70 6541
6576.47 6494
6577.23 6604
6578.00 6643
6578.76 6540
6579.53 6603
6580.29 6534
6581.06 6717
6581.83 6722
6582.59 6764
6583.36 6715
6584.12 6783
6584.89 6676
6585.65 6727
6586.42 6689
6587.19 6684
6587.95 6556
6588.72 6599
6589.48 6566
6590.25 6630
6591.02 6646
6591.78 6757
6592.55 6905
6593.32 7250
6594.08 7526
6594.85 8026
6595.61 8279
6596.38 8560
6597.15 8769
6597.91 8685
6598.68 8462
6599.45 8277
6600.21 8046
6600.98 7755
6601.75 7395
6602.51 7064
6603.28 6820
6604.05 6581
6604.82 6193
6605.58 6017
6606.35 5906
6607.12 5947
6607.88 5692
6608.65 5724
6609.42 5795
6610.19 5767
6610.95 5847
6611.72 5873
6612.49 5759
6613.25 5657
6614.02 5788
6614.79 5699
6615.56 5621
6616.32 5593
6617.09 5304
6617.86 5377
6618.63 5440
6619.40 5575
6620.16 5723
6620.93 5818
6621.70 6145
6622.47 6294
6623.24 6437
6624.00 6519
6624.77 6621
6625.54 6605
6626.31 6477
6627.08 6320
6627.84 6330
6628.61 6156
6629.38 5949
6630.15 5879
6630.92 5648
6631.69 5633
6632.46 5766
6633.22 5902
6633.99 6078
6634.76 6116
6635.53 6323
6636.30 6459
6637.07 6735
6637.84 6717
6638.61 6692
6639.37 6801
6640.14 6840
6640.91 7038
6641.68 7233
6642.45 7019
6643.22 6881
6643.99 6943
6644.76 6790
6645.53 6709
6646.30 6374
6647.07 6091
6647.84 5863
6648.61 5581
6649.37 5460
6650.14 5165
6650.91 4992
6651.68 4983
6652.45 4992
6653.22 4906
6653.99 4670
6654.76 4587
6655.53 4723
6656.30 4759
6657.07 4696
6657.84 4596
6658.61 4669
6659.38 4583
6660.15 4563
6660.92 4641
6661.69 4602
6662.46 4457
6663.23 4514
6664.00 4490
6664.77 4443
6665.55 4354
6666.32 4390
6667.09 4439
6667.86 4397
6668.63 4406
6669.40 4504
6670.17 4522
6670.94 4576
6671.71 4674
6672.48 4725
6673.25 4669
6674.02 4711
6674.79 4780
6675.57 4837
6676.34 4829
6677.11 4700
6677.88 4704
6678.65 4901
6679.42 4888
6680.19 4847
6680.96 4722
6681.74 4936
6682.51 4950
6683.28 4948
6684.05 4987
6684.82 5001
6685.59 5101
6686.37 5266
6687.14 5388
6687.91 5321
6688.68 5131
6689.45 5114
6690.22 4808
6691.00 4630
6691.77 4532
6692.54 4527
6693.31 4422
6694.08 4367
6694.86 4245
6695.63 4174
6696.40 4116
6697.17 4138
6697.95 4071
6698.72 4055
6699.49 4043
6700.26 3953
6701.04 3942
6701.81 3980
6702.58 4027
6703.35 3899
6704.13 3973
6704.90 3933
6705.67 3955
6706.44 3823
6707.22 3774
6707.99 3910
6708.76 3780
6709.54 3818
6710.31 3764
6711.08 3800
6711.86 3670
6712.63 3738
6713.40 3689
6714.17 3670
6714.95 3721
6715.72 3727
6716.50 3678
6717.27 3595
6718.04 3578
6718.82 3553
6719.59 3577
6720.36 3546
6721.14 3532
6721.91 3517
6722.68 3608
6723.46 3584
6724.23 3497
6725.01 3411
6725.78 3466
6726.55 3473
6727.33 3403
6728.10 3366
6728.88 3423
6729.65 3408
6730.42 3473
6731.20 3390
6731.97 3387
6732.75 3387
6733.52 3425
6734.30 3470
6735.07 3406
6735.84 3487
6736.62 3515
6737.39 3494
6738.17 3544
6738.94 3509
6739.72 3499
6740.49 3550
6741.27 3447
6742.04 3496
6742.82 3585
6743.59 3562
6744.37 3683
6745.14 3647
6745.92 3575
6746.69 3562
6747.47 3604
6748.24 3712
6749.02 3691
6749.79 3769
6750.57 3679
6751.34 3804
6752.12 3827
6752.90 3992
6753.67 4028
6754.45 4165
6755.22 4168
6756.00 4104
6756.77 4051
6757.55 3944
6758.33 4043
6759.10 3951
6759.88 3881
6760.65 3882
6761.43 3848
6762.20 3871
6762.98 3710
6763.76 3722
6764.53 3804
6765.31 3791
6766.09 3780
6766.86 3740
6767.64 3665
6768.41 3671
6769.19 3633
6769.97 3754
6770.74 3648
6771.52 3553
6772.30 3610
6773.07 3742
6773.85 3588
6774.63 3503
6775.40 3620
6776.18 3556
6776.96 3474
6777.74 3482
6778.51 3412
6779.29 3370
6780.07 3346
6780.84 3310
6781.62 3309
6782.40 3424
6783.17 3382
6783.95 3337
6784.73 3332
6785.51 3406
6786.28 3308
6787.06 3255
6787.84 3374
6788.62 3349
6789.39 3231
6790.17 3283
6790.95 3334
6791.73 3376
6792.51 3326
6793.28 3130
6794.06 3121
6794.84 3216
6795.62 3174
6796.39 3174
6797.17 3285
6797.95 3152
6798.73 3239
6799.51 3220
6800.29 3186
6801.06 3183
6801.84 3279
6802.62 3355
6803.40 3285
6804.18 3270
6804.96 3321
6805.73 3362
6806.51 3230
6807.29 3272
6808.07 3241
6808.85 3285
6809.63 3276
6810.41 3267
6811.18 3125
6811.96 3162
6812.74 3238
6813.52 3203
6814.30 3204
6815.08 3249
6815.86 3277
6816.64 3252
6817.42 3257
6818.20 3279
6818.98 3377
6819.76 3235
6820.53 3265
6821.31 3349
6822.09 3335
6822.87 3159
6823.65 3205
6824.43 3240
6825.21 3202
6825.99 3232
6826.77 3282
6827.55 3361
6828.33 3271
6829.11 3218
6829.89 3191
6830.67 3234
6831.45 3202
6832.23 3264
6833.01 3193
6833.79 3288
6834.57 3469
6835.35 3561
6836.13 3756
6836.91 4048
6837.69 4549
6838.47 4738
6839.25 5194
6840.03 5538
6840.81 5607
6841.59 5713
6842.37 5493
6843.16 5187
6843.94 5063
6844.72 4864
6845.50 4624
6846.28 4415
6847.06 4360
6847.84 4327
6848.62 4359
6849.40 4536
6850.18 4646
6850.96 4857
6851.75 4986
6852.53 5025
6853.31 5017
6854.09 5002
6854.87 4964
6855.65 5026
6856.43 4644
6857.22 4398
6858.00 4202
6858.78 4126
6859.56 4026
6860.34 3808
6861.12 3731
6861.90 3678
6862.69 3561
6863.47 3596
6864.25 3604
6865.03 3577
6865.81 3467
6866.60 3566
6867.38 3678
6868.16 3642
6868.94 3711
6869.72 3662
6870.51 3652
6871.29 3743
6872.07 3761
6872.85 3848
6873.64 3707
6874.42 3771
6875.20 3746
6875.98 3754
6876.77 3927
6877.55 3958
6878.33 4102
6879.11 4060
6879.90 4189
6880.68 4256
6881.46 4231
6882.25 4236
6883.03 4380
6883.81 4424
6884.59 4391
6885.38 4606
6886.16 4759
6886.94 4893
6887.73 5145
6888.51 5551
6889.29 5707
6890.08 6127
6890.86 6213
6891.64 5945
6892.43 5893
6893.21 5575
6893.99 5459
6894.78 5209
6895.56 5032
6896.35 4921
6897.13 4748
6897.91 4717
6898.70 4603
6899.48 4615
6900.26 4584
6901.05 4568
6901.83 4506
6902.62 4541
6903.40 4435
6904.18 4401
6904.97 4444
6905.75 4473
6906.54 4456
6907.32 4412
6908.11 4486
6908.89 4496
6909.67 4243
6910.46 4376
6911.24 4331
6912.03 4225
6912.81 4218
6913.60 4240
6914.38 4320
6915.17 4217
6915.95 4292
6916.74 4208
6917.52 4203
6918.31 4235
6919.09 4341
6919.88 4409
6920.66 4396
6921.45 4320
6922.23 4337
6923.02 4416
6923.80 4359
6924.59 4317
6925.37 4477
6926.16 4618
6926.94 4579
6927.73 4616
6928.51 4644
6929.30 4721
6930.09 4806
6930.87 4774
6931.66 4619
6932.44 4741
6933.23 4776
6934.01 4797
6934.80 4836
6935.59 4824
6936.37 4859
6937.16 4962
6937.94 5022
6938.73 5084
6939.52 5300
6940.30 5456
6941.09 5770
6941.88 6008
6942.66 6164
6943.45 6484
6944.23 6490
6945.02 6719
6945.81 6726
6946.59 6908
6947.38 6840
6948.17 6916
6948.95 7010
6949.74 7068
6950.53 7077
6951.31 7087
6952.10 7050
6952.89 6772
6953.67 6667
6954.46 6702
6955.25 6533
6956.04 6370
6956.82 6189
6957.61 6131
6958.40 6179
6959.18 6172
6959.97 6162
6960.76 6221
6961.55 6151
6962.33 6319
6963.12 6403
6963.91 6412
6964.70 6693
6965.48 6865
6966.27 7024
6967.06 7299
6967.85 7503
6968.63 7704
6969.42 7976
6970.21 8213
6971.00 8488
6971.79 8447
6972.57 8515
6973.36 8524
6974.15 8621
6974.94 8692
6975.73 8625
6976.52 8922
6977.30 8868
6978.09 9015
6978.88 9618
6979.67 10002
6980.46 10558
6981.25 11545
6982.03 12900
6982.82 14967
6983.61 17581
6984.40 20558
6985.19 23198
6985.98 26050
6986.77 28342
6987.55 29326
6988.34 29301
6989.13 28286
6989.92 26443
6990.71 24329
6991.50 21903
6992.29 19478
6993.08 17232
6993.87 14959
6994.66 13023
6995.45 11468
6996.24 10334
6997.02 9290
6997.81 8450
6998.60 7820
6999.39 7375
7000.18 7168
7000.97 6843
7001.76 6623
7002.55 6421
7003.34 6391
7004.13 6081
7004.92 5901
7005.71 5827
7006.50 5725
7007.29 5493
7008.08 5280
7008.87 5220
7009.66 5145
7010.45 5249
7011.24 5154
7012.03 5296
7012.82 5569
7013.61 5694
7014.40 5536
7015.19 5730
7015.98 5790
7016.77 5671
7017.56 5717
7018.35 5756
7019.15 5693
7019.94 5681
7020.73 5758
7021.52 5804
7022.31 5944
7023.10 6144
7023.89 6334
7024.68 6458
7025.47 6528
7026.26 6572
7027.05 6712
7027.85 6646
7028.64 6507
7029.43 6419
7030.22 6271
7031.01 6061
7031.80 5827
7032.59 5685
7033.38 5549
7034.18 5335
7034.97 5303
7035.76 5280
7036.55 5245
7037.34 5097
7038.13 4999
7038.93 5140
7039.72 5076
7040.51 5007
7041.30 5147
7042.09 5284
7042.89 5310
7043.68 5255
7044.47 5372
7045.26 5267
7046.05 5468
7046.85 5401
7047.64 5488
7048.43 5505
7049.22 5564
7050.01 5616
7050.81 5701
7051.60 6004
7052.39 5892
7053.18 5789
7053.98 5677
7054.77 5579
7055.56 5603
7056.36 5578
7057.15 5327
7057.94 5232
7058.73 5188
7059.53 5196
7060.32 5184
7061.11 5086
7061.91 5197
7062.70 5096
7063.49 5076
7064.29 4900
7065.08 4984
7065.87 5078
7066.66 4788
7067.46 4620
7068.25 4745
7069.04 4770
7069.84 4675
7070.63 4514
7071.43 4563
7072.22 4363
7073.01 4411
7073.81 4202
7074.60 4070
7075.39 4145
7076.19 4143
7076.98 4107
7077.78 4029
7078.57 4026
7079.36 4053
7080.16 4025
7080.95 3883
7081.75 3869
7082.54 3974
7083.33 3933
7084.13 3995
7084.92 3996
7085.72 3958
7086.51 4094
7087.31 4039
7088.10 4074
7088.90 4055
7089.69 4114
7090.48 4142
7091.28 4112
7092.07 4151
7092.87 3988
7093.66 3934
7094.46 3854
7095.25 3751
7096.05 3656
7096.84 3585
7097.64 3539
7098.43 3559
7099.23 3505
7100.02 3463
7100.82 3409
7101.61 3446
7102.41 3431
7103.20 3359
7104.00 3410
7104.80 3325
7105.59 3263
7106.39 3198
7107.18 3267
7107.98 3206
7108.77 3090
7109.57 3083
7110.36 3195
7111.16 3160
7111.96 3087
7112.75 3131
7113.55 3109
7114.34 3129
7115.14 3181
7115.94 3046
7116.73 3048
7117.53 3042
7118.32 2972
7119.12 3033
7119.92 3075
7120.71 3115
7121.51 3000
7122.31 3090
7123.10 3089
7123.90 3043
7124.70 3002
7125.49 2977
7126.29 2929
7127.09 3031
7127.88 3034
7128.68 3102
7129.48 3172
7130.27 3171
7131.07 3099
7131.87 3113
7132.66 3164
7133.46 3139
7134.26 3084
7135.06 3017
7135.85 3002
7136.65 3068
7137.45 3027
7138.24 2981
7139.04 2928
7139.84 2893
7140.64 2882
7141.43 2866
7142.23 2874
7143.03 2819
7143.83 2799
7144.62 2845
7145.42 2800
7146.22 2829
7147.02 2837
7147.82 2894
7148.61 2876
7149.41 2826
7150.21 2819
7151.01 2803
7151.81 2815
7152.60 2844
7153.40 2825
7154.20 2845
7155.00 2824
7155.80 2816
7156.59 2928
7157.39 2863
7158.19 2923
7158.99 2870
7159.79 2896
7160.59 2797
7161.39 2775
7162.18 2785
7162.98 2743
7163.78 2808
7164.58 2737
7165.38 2802
7166.18 2782
7166.98 2756
7167.78 2747
7168.57 2741
7169.37 2733
7170.17 2735
7170.97 2670
7171.77 2671
7172.57 2650
7173.37 2607
7174.17 2607
7174.97 2630
7175.77 2549
7176.57 2544
7177.37 2533
7178.17 2528
7178.97 2569
7179.77 2550
7180.56 2575
7181.36 2581
7182.16 2561
7182.96 2611
7183.76 2624
7184.56 2623
7185.36 2657
7186.16 2601
7186.96 2576
7187.76 2527
7188.56 2570
7189.36 2539
7190.16 2466
7190.96 2476
7191.76 2454
7192.57 2420
7193.37 2445
7194.17 2454
7194.97 2449
7195.77 2347
7196.57 2475
7197.37 2404
7198.17 2324
7198.97 2331
7199.77 2498
7200.57 2497
7201.37 2471
7202.17 2531
7202.97 2570
7203.77 2544
7204.58 2554
7205.38 2695
7206.18 2659
7206.98 2564
7207.78 2514
7208.58 2516
7209.38 2497
7210.18 2447
7210.99 2528
7211.79 2544
7212.59 2475
7213.39 2481
7214.19 2463
7214.99 2507
7215.79 2568
7216.60 2594
7217.40 2633
7218.20 2579
7219.00 2660
7219.80 2639
7220.60 2711
7221.41 2607
7222.21 2531
7223.01 2599
7223.81 2697
7224.62 2633
7225.42 2739
7226.22 2690
7227.02 2692
7227.82 2663
7228.63 2610
7229.43 2660
7230.23 2679
7231.03 2770
7231.84 2762
7232.64 2783
7233.44 2802
7234.24 3019
7235.05 3192
7235.85 3344
7236.65 3414
7237.45 3515
7238.26 3593
7239.06 3578
7239.86 3583
7240.67 3543
7241.47 3478
7242.27 3386
7243.08 3163
7243.88 3235
7244.68 3177
7245.49 3171
7246.29 2986
7247.09 3062
7247.90 2910
7248.70 2872
7249.50 2985
7250.31 3006
7251.11 2957
7251.91 2932
7252.72 2940
7253.52 3046
7254.32 3037
7255.13 3135
7255.93 3128
7256.74 3207
7257.54 3149
7258.34 3097
7259.15 3162
7259.95 3125
7260.76 3109
7261.56 3134
7262.36 3127
7263.17 3125
7263.97 3252
7264.78 3191
7265.58 3153
7266.39 3166
7267.19 3112
7268.00 3063
7268.80 3180
7269.60 3165
7270.41 3146
7271.21 3228
7272.02 3201
7272.82 3116
7273.63 3080
7274.43 3065
7275.24 3165
7276.04 3206
7276.85 3323
7277.65 3260
7278.46 3307
7279.26 3379
7280.07 3341
7280.87 3523
7281.68 3694
7282.48 3808
7283.29 4053
7284.09 4343
7284.90 4679
7285.71 4804
7286.51 4917
7287.32 4963
7288.12 4902
7288.93 4637
7289.73 4636
7290.54 4392
7291.35 4220
7292.15 4018
7292.96 3876
7293.76 3737
7294.57 3601
7295.38 3498
7296.18 3392
7296.99 3409
7297.79 3364
7298.60 3380
7299.41 3445
7300.21 3404
7301.02 3475
7301.82 3438
7302.63 3423
7303.44 3518
7304.24 3603
7305.05 3681
7305.86 3692
7306.66 3775
7307.47 3784
7308.28 3749
7309.08 3930
7309.89 3931
7310.70 4130
7311.50 4320
7312.31 4305
7313.12 4373
7313.93 4445
7314.73 4322
7315.54 4346
7316.35 4318
7317.15 4304
7317.96 4474
7318.77 4630
7319.58 4876
7320.38 5195
7321.19 5521
7322.00 5607
7322.81 5780
7323.61 5770
7324.42 5625
7325.23 5650
7326.04 5369
7326.84 5097
7327.65 4855
7328.46 4529
7329.27 4401
7330.08 4301
7330.88 4147
7331.69 3992
7332.50 3951
7333.31 3862
7334.12 3832
7334.92 3723
7335.73 3706
7336.54 3853
7337.35 3859
7338.16 3981
7338.97 3885
7339.78 4091
7340.58 4245
7341.39 4218
7342.20 4243
7343.01 4295
7343.82 4342
7344.63 4167
7345.44 4145
7346.24 4225
7347.05 4145
7347.86 4023
7348.67 3981
7349.48 3920
7350.29 3787
7351.10 3718
7351.91 3706
7352.72 3797
7353.53 3723
7354.34 3783
7355.14 3779
7355.95 3776
7356.76 3956
7357.57 3909
7358.38 3928
7359.19 4209
7360.00 4451
7360.81 4527
7361.62 4628
7362.43 4712
7363.24 4857
7364.05 4840
7364.86 4746
7365.67 4698
7366.48 4784
7367.29 4545
7368.10 4458
7368.91 4352
7369.72 4256
7370.53 4150
7371.34 4005
7372.15 3858
7372.96 3920
7373.77 3906
7374.58 3904
7375.39 3831
7376.20 3766
7377.01 3962
7377.82 3896
7378.63 4069
7379.44 4223
7380.26 4413
7381.07 4821
7381.88 4925
7382.69 4973
7383.50 5075
7384.31 4955
7385.12 5086
7385.93 5055
7386.74 4889
7387.55 4719
7388.36 4518
7389.18 4333
7389.99 4226
7390.80 3876
7391.61 3826
7392.42 3734
7393.23 3566
7394.04 3487
7394.86 3391
7395.67 3402
7396.48 3332
7397.29 3372
7398.10 3428
7398.91 3418
7399.73 3399
7400.54 3451
7401.35 3417
7402.16 3469
7402.97 3434
7403.79 3506
7404.60 3549
7405.41 3504
7406.22 3417
7407.03 3416
7407.85 3411
7408.66 3465
7409.47 3437
7410.28 3361
7411.10 3199
7411.91 3346
7412.72 3184
7413.53 3159
7414.35 3008
7415.16 2936
7415.97 2991
7416.78 2884
7417.60 2837
7418.41 2867
7419.22 2867
7420.03 2733
7420.85 2792
7421.66 2771
7422.47 2770
7423.29 2819
7424.10 2791
7424.91 2677
7425.73 2601
7426.54 2623
7427.35 2696
7428.17 2598
7428.98 2591
7429.79 2605
7430.61 2660
7431.42 2617
7432.23 2559
7433.05 2524
7433.86 2538
7434.67 2523
7435.49 2610
7436.30 2480
7437.12 2521
7437.93 2547
7438.74 2524
7439.56 2555
7440.37 2649
7441.18 2610
7442.00 2632
7442.81 2636
7443.63 2672
7444.44 2605
7445.26 2524
7446.07 2548
7446.88 2519
7447.70 2565
7448.51 2486
7449.33 2440
7450.14 2435
7450.96 2430
7451.77 2429
7452.59 2408
7453.40 2456
7454.22 2387
7455.03 2368
7455.85 2356
7456.66 2338
7457.47 2314
7458.29 2334
7459.10 2364
7459.92 2374
7460.74 2354
7461.55 2296
7462.37 2371
7463.18 2327
7464.00 2356
7464.81 2348
7465.63 2344
7466.44 2353
7467.26 2360
7468.07 2371
7468.89 2453
7469.70 2393
7470.52 2286
7471.34 2362
7472.15 2330
7472.97 2417
7473.78 2358
7474.60 2364
7475.41 2330
7476.23 2400
7477.05 2307
7477.86 2363
7478.68 2360
7479.49 2328
7480.31 2362
7481.13 2411
7481.94 2384
7482.76 2354
7483.58 2302
7484.39 2364
7485.21 2374
7486.03 2358
7486.84 2338
7487.66 2329
7488.48 2221
7489.29 2248
7490.11 2234
7490.93 2264
7491.74 2188
7492.56 2211
7493.38 2260
7494.19 2174
7495.01 2131
7495.83 2187
7496.64 2172
7497.46 2220
7498.28 2200
7499.10 2205
7499.91 2196
7500.73 2172
7501.55 2202
7502.36 2174
7503.18 2214
7504.00 2148
7504.82 2127
7505.63 2029
7506.45 2005
7507.27 2045
7508.09 2138
7508.90 2115
7509.72 2078
7510.54 2158
7511.36 2082
7512.18 2060
7512.99 2059
7513.81 2060
7514.63 2094
7515.45 2098
7516.27 2068
7517.08 2002
7517.90 2044
7518.72 2073
7519.54 2044
7520.36 2050
7521.18 2054
7521.99 2064
7522.81 2021
7523.63 2053
7524.45 2074
7525.27 2005
7526.09 2006
7526.91 2051
7527.72 2065
7528.54 2011
7529.36 2038
7530.18 2100
7531.00 2073
7531.82 2034
7532.64 2080
7533.46 2067
7534.28 2028
7535.10 1999
7535.91 2062
7536.73 2054
7537.55 2051
7538.37 2068
7539.19 2019
7540.01 1886
7540.83 1991
7541.65 2008
7542.47 1993
7543.29 1967
7544.11 1939
7544.93 2026
7545.75 1961
7546.57 1903
7547.39 1977
7548.21 2005
7549.03 1975
7549.85 2043
7550.67 1983
7551.49 1991
7552.31 2058
7553.13 1989
7553.95 2022
7554.77 2022
7555.59 2017
7556.41 2080
7557.23 2030
7558.05 2056
7558.87 2113
7559.69 2054
7560.51 2095
7561.33 2100
7562.15 2065
7562.97 2076
7563.79 2214
7564.61 2112
7565.44 2056
7566.26 2047
7567.08 2067
7567.90 2110
7568.72 2118
7569.54 2054
7570.36 2035
7571.18 2111
7572.00 2081
7572.82 2099
7573.65 2116
7574.47 2128
7575.29 2059
7576.11 2089
7576.93 2081
7577.75 2149
7578.57 2107
7579.40 2157
7580.22 2131
7581.04 1997
7581.86 2036
7582.68 2061
7583.50 2152
7584.33 2129
7585.15 2131
7585.97 2140
7586.79 2131
7587.61 2156
7588.44 2192
7589.26 2169
7590.08 2191
7590.90 2169
7591.72 2192
7592.55 2231
7593.37 2242
7594.19 2287
7595.01 2221
7595.84 2270
7596.66 2329
7597.48 2373
7598.30 2362
7599.13 2373
7599.95 2325
7600.77 2392
7601.59 2388
7602.42 2363
7603.24 2443
7604.06 2526
7604.89 2463
7605.71 2506
7606.53 2556
7607.36 2573
7608.18 2585
7609.00 2505
7609.82 2568
7610.65 2514
7611.47 2479
7612.29 2437
7613.12 2448
7613.94 2584
7614.77 2577
7615.59 2537
7616.41 2538
7617.24 2671
7618.06 2689
7618.88 2800
7619.71 2876
7620.53 2886
7621.35 2881
7622.18 2854
7623.00 2954
7623.83 3006
7624.65 2795
7625.47 2803
7626.30 2739
7627.12 2769
7627.95 2764
7628.77 2864
7629.60 2787
7630.42 2732
7631.24 2857
7632.07 2867
7632.89 2903
7633.72 2894
7634.54 2922
7635.37 2942
7636.19 2817
7637.02 2731
7637.84 2735
7638.67 2676
7639.49 2625
7640.31 2520
7641.14 2559
7641.96 2544
7642.79 2518
7643.61 2470
7644.44 2476
7645.26 2554
7646.09 2576
7646.92 2591
7647.74 2632
7648.57 2647
7649.39 2803
7650.22 2843
7651.04 2797
7651.87 2799
7652.69 2851
7653.52 2842
7654.34 2832
7655.17 2757
7656.00 2680
7656.82 2639
7657.65 2511
7658.47 2464
7659.30 2397
7660.12 2366
7660.95 2360
7661.78 2320
7662.60 2364
7663.43 2281
7664.25 2247
7665.08 2277
7665.91 2219
7666.73 2167
7667.56 2212
7668.39 2203
7669.21 2212
7670.04 2239
7670.87 2190
7671.69 2157
7672.52 2155
7673.35 2210
7674.17 2179
7675.00 2137
7675.83 2161
7676.65 2193
7677.48 2149
7678.31 2051
7679.13 2059
7679.96 2122
7680.79 2129
7681.61 2140
7682.44 2076
7683.27 2140
7684.10 2164
7684.92 2228
7685.75 2273
7686.58 2320
7687.40 2314
7688.23 2285
7689.06 2301
7689.89 2351
7690.71 2367
7691.54 2350
7692.37 2324
7693.20 2299
7694.03 2261
7694.85 2239
7695.68 2288
7696.51 2365
7697.34 2347
7698.16 2305
7698.99 2386
7699.82 2383
7700.65 2364
7701.48 2408
7702.31 2327
7703.13 2322
7703.96 2327
7704.79 2278
7705.62 2328
7706.45 2367
7707.28 2263
7708.10 2295
7708.93 2261
7709.76 2175
7710.59 2157
7711.42 2153
7712.25 2239
7713.08 2192
7713.90 2197
7714.73 2188
7715.56 2166
7716.39 2156
7717.22 2128
7718.05 2197
7718.88 2195
7719.71 2177
7720.54 2144
7721.37 2089
7722.20 2123
7723.02 2132
7723.85 2212
7724.68 2179
7725.51 2108
7726.34 2164
7727.17 2251
7728.00 2242
7728.83 2199
7729.66 2204
7730.49 2174
7731.32 2262
7732.15 2252
7732.98 2206
7733.81 2203
7734.64 2197
7735.47 2168
7736.30 2115
7737.13 2142
7737.96 2153
7738.79 2111
7739.62 2074
7740.45 2071
7741.28 2113
7742.11 2028
7742.94 2087
7743.77 2165
7744.60 2196
7745.43 2166
7746.26 2451
7747.09 2527
7747.92 2644
7748.75 2648
7749.59 2849
7750.42 2840
7751.25 2818
7752.08 2729
7752.91 2617
7753.74 2621
7754.57 2567
7755.40 2433
7756.23 2380
7757.06 2299
7757.90 2219
7758.73 2140
7759.56 2151
7760.39 2082
7761.22 2110
7762.05 2107
7762.88 2109
7763.71 1985
7764.55 1995
7765.38 1989
7766.21 1993
7767.04 1964
7767.87 1926
7768.70 1955
7769.54 1994
7770.37 2009
7771.20 2000
7772.03 1881
7772.86 1882
7773.70 1927
7774.53 1941
7775.36 1942
7776.19 1951
7777.02 1995
7777.86 1946
7778.69 1894
7779.52 1864
7780.35 1856
7781.19 1902
7782.02 1873
7782.85 1909
7783.68 1921
7784.52 1996
7785.35 2000
7786.18 1971
7787.01 2043
7787.85 2100
7788.68 2093
7789.51 2083
7790.35 2053
7791.18 2110
7792.01 2120
7792.84 2129
7793.68 2061
7794.51 2032
7795.34 2044
7796.18 2028
7797.01 1973
7797.84 2072
7798.68 2107
7799.51 2086
7800.34 2101
7801.18 2113
7802.01 2048
7802.84 2170
7803.68 2172
7804.51 2085
7805.35 2139
7806.18 2178
7807.01 2212
7807.85 2207
7808.68 2162
7809.51 2160
7810.35 2148
7811.18 2288
7812.02 2284
7812.85 2340
7813.68 2229
7814.52 2252
7815.35 2435
7816.19 2476
7817.02 2469
7817.86 2525
7818.69 2470
7819.52 2457
7820.36 2529
7821.19 2543
7822.03 2540
7822.86 2572
7823.70 2631
7824.53 2579
7825.37 2564
7826.20 2627
7827.04 2602
7827.87 2581
7828.71 2572
7829.54 2544
7830.38 2526
7831.21 2544
7832.05 2450
7832.88 2465
7833.72 2494
7834.55 2479
7835.39 2525
7836.22 2578
7837.06 2641
7837.89 2513
7838.73 2569
7839.57 2477
7840.40 2504
7841.24 2403
7842.07 2392
7842.91 2337
7843.74 2362
7844.58 2345
7845.42 2278
7846.25 2300
7847.09 2218
7847.92 2197
7848.76 2188
7849.60 2140
7850.43 2160
7851.27 2115
7852.10 2169
7852.94 2062
7853.78 2120
7854.61 2091
7855.45 2034
7856.29 2119
7857.12 2117
7857.96 2216
7858.79 2162
7859.63 2145
7860.47 2181
7861.30 2240
7862.14 2185
7862.98 2162
7863.81 2105
7864.65 2116
7865.49 2108
7866.33 2132
7867.16 2121
7868.00 2130
7868.84 2183
7869.67 2165
7870.51 2160
7871.35 2197
7872.19 2168
7873.02 2148
7873.86 2089
7874.70 2163
7875.54 2226
7876.37 2236
7877.21 2237
7878.05 2391
7878.89 2421
7879.72 2502
7880.56 2591
7881.40 2559
7882.24 2635
7883.07 2661
7883.91 2685
7884.75 2600
7885.59 2612
7886.43 2527
7887.26 2465
7888.10 2384
7888.94 2403
7889.78 2335
7890.62 2367
7891.45 2416
7892.29 2343
7893.13 2328
7893.97 2349
7894.81 2324
7895.65 2350
7896.49 2259
7897.32 2284
7898.16 2202
7899.00 2271
7899.84 2230
7900.68 2188
7901.52 2197
7902.36 2172
7903.20 2148
7904.03 2175
7904.87 2235
7905.71 2152
7906.55 2157
7907.39 2089
7908.23 2078
7909.07 2120
7909.91 2085
7910.75 2103
7911.59 2137
7912.43 2109
7913.27 2205
7914.11 2260
7914.94 2277
7915.78 2420
7916.62 2472
7917.46 2494
7918.30 2393
7919.14 2524
7919.98 2512
7920.82 2514
7921.66 2528
7922.50 2442
7923.34 2371
7924.18 2355
7925.02 2282
7925.86 2243
7926.70 2261
7927.54 2146
7928.38 2116
7929.22 2123
7930.06 2073
7930.90 2104
7931.74 2066
7932.59 1967
7933.43 2013
7934.27 1985
7935.11 2016
7935.95 1979
7936.79 1947
7937.63 1934
7938.47 1971
7939.31 1894
7940.15 1999
7940.99 1952
7941.83 1987
7942.67 2031
7943.52 1956
7944.36 2037
7945.20 2090
7946.04 2056
7946.88 2040
7947.72 1997
7948.56 2030
7949.40 2047
7950.25 2092
7951.09 2053
7951.93 2016
7952.77 2043
7953.61 2083
7954.45 2020
7955.29 2043
7956.14 2070
7956.98 2103
7957.82 2099
7958.66 2112
7959.50 2092
7960.35 2079
7961.19 2099
7962.03 2111
7962.87 2075
7963.71 2034
7964.56 1960
7965.40 2017
7966.24 2064
7967.08 2048
7967.93 2059
7968.77 2076
7969.61 2144
7970.45 2223
7971.29 2162
7972.14 2188
7972.98 2167
7973.82 2038
7974.67 2016
7975.51 1993
7976.35 1964
7977.19 1928
7978.04 1962
7978.88 1924
7979.72 1896
7980.57 1843
7981.41 1889
7982.25 1868
7983.09 1875
7983.94 1871
7984.78 1799
7985.62 1857
7986.47 1895
7987.31 1870
7988.15 1840
7989.00 1830
7989.84 1764
7990.68 1770
7991.53 1734
7992.37 1721
7993.22 1739
7994.06 1717
7994.90 1743
7995.75 1739
7996.59 1705
7997.43 1739
7998.28 1701
7999.12 1629
7999.97 1658
8000.81 1616
8001.65 1628
8002.50 1663
8003.34 1651
8004.19 1629
8005.03 1692
8005.88 1636
8006.72 1637
8007.57 1601
8008.41 1630
8009.25 1603
8010.10 1598
8010.94 1607
8011.79 1560
8012.63 1596
8013.48 1618
8014.32 1619
8015.17 1542
8016.01 1541
8016.86 1640
8017.70 1586
8018.55 1612
8019.39 1558
8020.24 1559
8021.08 1536
8021.93 1527
8022.77 1543
8023.62 1592
8024.46 1557
8025.31 1583
8026.15 1585
8027.00 1503
8027.84 1564
8028.69 1578
8029.54 1509
8030.38 1516
8031.23 1509
8032.07 1583
8032.92 1611
8033.76 1574
8034.61 1581
8035.46 1593
8036.30 1535
8037.15 1565
8037.99 1602
8038.84 1595
8039.69 1567
8040.53 1589
8041.38 1564
8042.22 1620
8043.07 1654
8043.92 1567
8044.76 1522
8045.61 1557
8046.46 1577
8047.30 1541
8048.15 1519
8049.00 1528
8049.84 1586
8050.69 1524
8051.54 1480
8052.38 1514
8053.23 1496
8054.08 1515
8054.92 1517
8055.77 1525
8056.62 1558
8057.46 1497
8058.31 1471
8059.16 1469
8060.01 1478
8060.85 1507
8061.70 1475
8062.55 1445
8063.40 1504
8064.24 1438
8065.09 1429
8065.94 1464
8066.79 1470
8067.63 1441
8068.48 1477
8069.33 1415
8070.18 1431
8071.02 1446
8071.87 1432
8072.72 1401
8073.57 1430
8074.42 1443
8075.26 1401
8076.11 1433
8076.96 1453
8077.81 1470
8078.66 1412
8079.50 1416
8080.35 1434
8081.20 1455
8082.05 1455
8082.90 1454
8083.75 1462
8084.59 1470
8085.44 1435
8086.29 1409
8087.14 1427
8087.99 1389
8088.84 1437
8089.69 1401
8090.53 1466
8091.38 1413
8092.23 1409
8093.08 1381
8093.93 1376
8094.78 1416
8095.63 1432
8096.48 1414
8097.33 1478
8098.18 1487
8099.02 1453
8099.87 1408
8100.72 1454
8101.57 1402
8102.42 1429
8103.27 1419
8104.12 1445
8104.97 1459
8105.82 1402
8106.67 1398
8107.52 1400
8108.37 1411
8109.22 1402
8110.07 1356
8110.92 1399
8111.77 1364
8112.62 1337
8113.47 1397
8114.32 1459
8115.17 1431
8116.02 1426
8116.87 1458
8117.72 1483
8118.57 1452
8119.42 1527
8120.27 1512
8121.12 1519
8121.97 1485
8122.82 1480
8123.67 1492
8124.52 1479
8125.37 1525
8126.22 1486
8127.07 1511
8127.93 1506
8128.78 1488
8129.63 1500
8130.48 1477
8131.33 1454
8132.18 1496
8133.03 1492
8133.88 1494
8134.73 1483
8135.58 1477
8136.44 1470
8137.29 1518
8138.14 1489
8138.99 1476
8139.84 1478
8140.69 1500
8141.54 1453
8142.39 1495
8143.25 1481
8144.10 1521
8144.95 1501
8145.80 1494
8146.65 1421
8147.50 1500
8148.36 1522
8149.21 1536
8150.06 1469
8150.91 1507
8151.76 1479
8152.62 1561
8153.47 1521
8154.32 1527
8155.17 1501
8156.02 1466
8156.88 1474
8157.73 1519
8158.58 1575
8159.43 1608
8160.29 1549
8161.14 1488
8161.99 1571
8162.84 1517
8163.70 1516
8164.55 1568
8165.40 1488
8166.25 1455
8167.11 1483
8167.96 1407
8168.81 1352
8169.67 1410
8170.52 1472
8171.37 1468
8172.23 1463
8173.08 1423
8173.93 1411
8174.78 1357
8175.64 1383
8176.49 1398
8177.34 1388
8178.20 1409
8179.05 1444
8179.90 1370
8180.76 1359
8181.61 1402
8182.47 1331
8183.32 1360
8184.17 1344
8185.03 1360
8185.88 1388
8186.73 1428
8187.59 1376
8188.44 1382
8189.30 1366
8190.15 1328
8191.00 1354
8191.86 1350
8192.71 1346
8193.57 1389
8194.42 1394
8195.27 1424
8196.13 1393
8196.98 1385
8197.84 1403
8198.69 1436
8199.55 1415
8200.40 1386
8201.26 1379
8202.11 1339
8202.96 1335
8203.82 1331
8204.67 1396
8205.53 1382
8206.38 1399
8207.24 1437
8208.09 1382
8208.95 1403
8209.80 1376
8210.66 1404
8211.51 1338
8212.37 1356
8213.22 1377
8214.08 1415
8214.93 1424
8215.79 1395
8216.65 1389
8217.50 1408
8218.36 1305
8219.21 1364
8220.07 1457
8220.92 1500
8221.78 1475
8222.63 1437
8223.49 1524
8224.35 1548
8225.20 1548
8226.06 1545
8226.91 1551
8227.77 1512
8228.63 1485
8229.48 1494
8230.34 1479
8231.19 1459
8232.05 1472
8232.91 1426
8233.76 1435
8234.62 1432
8235.47 1384
8236.33 1413
8237.19 1432
8238.04 1417
8238.90 1389
8239.76 1370
8240.61 1427
8241.47 1360
8242.33 1389
8243.18 1412
8244.04 1332
8244.90 1351
8245.75 1408
8246.61 1441
8247.47 1363
8248.33 1367
8249.18 1443
8250.04 1382
8250.90 1381
8251.75 1389
8252.61 1387
8253.47 1345
8254.33 1341
8255.18 1381
8256.04 1379
8256.90 1422
8257.76 1388
8258.61 1402
8259.47 1421
8260.33 1376
8261.19 1387
8262.04 1432
8262.90 1385
8263.76 1393
8264.62 1367
8265.48 1411
8266.33 1432
8267.19 1427
8268.05 1424
8268.91 1429
8269.77 1438
8270.62 1407
8271.48 1399
8272.34 1420
8273.20 1460
8274.06 1401
8274.92 1464
8275.77 1457
8276.63 1391
8277.49 1378
8278.35 1464
8279.21 1448
8280.07 1455
8280.93 1487
8281.78 1445
8282.64 1484
8283.50 1481
8284.36 1439
8285.22 1467
8286.08 1540
8286.94 1477
8287.80 1475
8288.66 1466
8289.51 1453
8290.37 1475
8291.23 1508
8292.09 1484
8292.95 1473
8293.81 1520
8294.67 1565
8295.53 1538
8296.39 1476
8297.25 1451
8298.11 1496
8298.97 1530
8299.83 1569
8300.69 1510
8301.55 1507
8302.41 1537
8303.27 1546
8304.13 1533
8304.99 1514
8305.85 1563
8306.71 1525
8307.57 1562
8308.43 1477
8309.29 1482
8310.15 1456
8311.01 1464
8311.87 1405
8312.73 1514
8313.59 1559
8314.45 1517
8315.31 1502
8316.17 1480
8317.03 1499
8317.89 1512
8318.75 1423
8319.61 1422
8320.47 1476
8321.33 1464
8322.20 1421
8323.06 1482
8323.92 1467
8324.78 1473
8325.64 1440
8326.50 1503
8327.36 1428
8328.22 1433
8329.08 1421
8329.94 1455
8330.81 1499
8331.67 1468
8332.53 1463
8333.39 1493
8334.25 1505
8335.11 1443
8335.97 1428
8336.84 1458
8337.70 1442
8338.56 1500
8339.42 1531
8340.28 1494
8341.15 1493
8342.01 1474
8342.87 1495
8343.73 1501
8344.59 1527
8345.45 1569
8346.32 1593
8347.18 1501
8348.04 1521
8348.90 1518
8349.77 1511
8350.63 1533
8351.49 1589
8352.35 1553
8353.22 1526
8354.08 1553
8354.94 1568
8355.80 1555
8356.67 1463
8357.53 1513
8358.39 1539
8359.25 1565
8360.12 1563
8360.98 1547
8361.84 1543
8362.71 1550
8363.57 1552
8364.43 1487
8365.29 1565
8366.16 1555
8367.02 1543
8367.88 1546
8368.75 1539
8369.61 1525
8370.47 1595
8371.34 1622
8372.20 1578
8373.06 1592
8373.93 1605
8374.79 1568
8375.65 1615
8376.52 1617
8377.38 1625
8378.25 1594
8379.11 1582
8379.97 1645
8380.84 1693
8381.70 1613
8382.56 1649
8383.43 1659
8384.29 1643
8385.16 1646
8386.02 1676
8386.89 1678
8387.75 1691
8388.61 1725
8389.48 1702
8390.34 1721
8391.21 1740
8392.07 1747
8392.94 1696
8393.80 1758
8394.67 1749
8395.53 1789
8396.39 1793
8397.26 1798
8398.12 1787
8398.99 1791
8399.85 1770
8400.72 1793
8401.58 1838
8402.45 1846
8403.31 1851
8404.18 1779
8405.04 1850
8405.91 1837
8406.77 1902
8407.64 1956
8408.50 1955
8409.37 1922
8410.24 1955
8411.10 2046
8411.97 2061
8412.83 1999
8413.70 1991
8414.56 2002
8415.43 2034
8416.29 2087
8417.16 2109
8418.03 2087
8418.89 2119
8419.76 2125
8420.62 2160
8421.49 2158
8422.36 2145
8423.22 2172
8424.09 2198
8424.95 2249
8425.82 2353
8426.69 2361
8427.55 2324
8428.42 2345
8429.28 2420
8430.15 2444
8431.02 2448
8431.88 2413
8432.75 2473
8433.62 2516
8434.48 2534
8435.35 2585
8436.22 2662
8437.08 2676
8437.95 2760
8438.82 2809
8439.68 2845
8440.55 2933
8441.42 3070
8442.29 3131
8443.15 3116
8444.02 3132
8444.89 3139
8445.75 3210
8446.62 3245
8447.49 3267
8448.36 3287
8449.22 3392
8450.09 3488
8450.96 3699
8451.83 3815
8452.69 4132
8453.56 4389
8454.43 4918
8455.30 5415
8456.16 6095
8457.03 6532
8457.90 6796
8458.77 6978
8459.64 6994
8460.50 6797
8461.37 6570
8462.24 6163
8463.11 5822
8463.98 5455
8464.84 5158
8465.71 4701
8466.58 4387
8467.45 4085
8468.32 3856
8469.19 3682
8470.05 3443
8470.92 3334
8471.79 3190
8472.66 3102
8473.53 2980
8474.40 2838
8475.27 2846
8476.13 2827
8477.00 2796
8477.87 2839
8478.74 2733
8479.61 2716
8480.48 2777
8481.35 2895
8482.22 2925
8483.09 2943
8483.96 3090
8484.82 3035
8485.69 3042
8486.56 2990
8487.43 2975
8488.30 3051
8489.17 2970
8490.04 2869
8490.91 2838
8491.78 2999
8492.65 2991
8493.52 2938
8494.39 2956
8495.26 3040
8496.13 2985
8497.00 2937
8497.87 3008
8498.74 2987
8499.61 2957
8500.48 2876
8501.35 2822
8502.22 2801
8503.09 2741
8503.96 2745
8504.83 2683
8505.70 2669
8506.57 2693
8507.44 2625
8508.31 2729
8509.18 2713
8510.05 2688
8510.92 2709
8511.79 2811
8512.66 2794
8513.53 2717
8514.40 2693
8515.27 2741
8516.15 2824
8517.02 2850
8517.89 2848
8518.76 2926
8519.63 2945
8520.50 3022
8521.37 3037
8522.24 3183
8523.11 3352
8523.98 3424
8524.86 3596
8525.73 3750
8526.60 3926
8527.47 4002
8528.34 4075
8529.21 4103
8530.08 3984
8530.96 3914
8531.83 3939
8532.70 3775
8533.57 3580
8534.44 3427
8535.31 3352
8536.19 3241
8537.06 3100
8537.93 3062
8538.80 3042
8539.67 2920
8540.55 2814
8541.42 2792
8542.29 2742
8543.16 2726
8544.03 2733
8544.91 2703
8545.78 2642
8546.65 2636
8547.52 2612
8548.40 2615
8549.27 2673
8550.14 2697
8551.01 2712
8551.89 2825
8552.76 2931
8553.63 2984
8554.51 3027
8555.38 2989
8556.25 3109
8557.12 3088
8558.00 3028
8558.87 2923
8559.74 2922
8560.62 2929
8561.49 2778
8562.36 2667
8563.24 2671
8564.11 2595
8564.98 2644
8565.86 2523
8566.73 2432
8567.60 2403
8568.48 2459
8569.35 2393
8570.22 2374
8571.10 2387
8571.97 2316
8572.84 2357
8573.72 2311
8574.59 2244
8575.46 2234
8576.34 2261
8577.21 2196
8578.09 2214
8578.96 2278
8579.83 2222
8580.71 2256
8581.58 2216
8582.46 2189
8583.33 2188
8584.21 2255
8585.08 2245
8585.95 2223
8586.83 2202
8587.70 2286
8588.58 2315
8589.45 2287
8590.33 2264
8591.20 2294
8592.08 2308
8592.95 2305
8593.83 2268
8594.70 2274
8595.58 2372
8596.45 2406
8597.33 2404
8598.20 2325
8599.08 2320
8599.95 2380
8600.83 2342
8601.70 2430
8602.58 2417
8603.45 2419
8604.33 2404
8605.20 2366
8606.08 2338
8606.95 2448
8607.83 2545
8608.70 2518
8609.58 2426
8610.45 2400
8611.33 2466
8612.21 2524
8613.08 2484
8613.96 2483
8614.83 2469
8615.71 2516
8616.59 2601
8617.46 2534
8618.34 2569
8619.21 2557
8620.09 2571
8620.97 2572
8621.84 2540
8622.72 2636
8623.59 2671
8624.47 2750
8625.35 2656
8626.22 2659
8627.10 2614
8627.98 2693
8628.85 2713
8629.73 2766
8630.61 2717
8631.48 2668
8632.36 2762
8633.24 2824
8634.11 2794
8634.99 2816
8635.87 2944
8636.74 2927
8637.62 2872
8638.50 2830
8639.37 2833
8640.25 2928
8641.13 2940
8642.01 2948
8642.88 2959
8643.76 3050
8644.64 3003
8645.52 3090
8646.39 3175
8647.27 3182
8648.15 3186
8649.03 3222
8649.90 3188
8650.78 3173
8651.66 3210
8652.54 3218
8653.41 3255
8654.29 3300
8655.17 3371
8656.05 3366
8656.93 3409
8657.80 3516
8658.68 3577
8659.56 3708
8660.44 3920
8661.32 4141
8662.19 4303
8663.07 4435
8663.95 4650
8664.83 4817
8665.71 5027
8666.59 5206
8667.46 5338
8668.34 5205
8669.22 5250
8670.10 5126
8670.98 4971
8671.86 4814
8672.74 4721
8673.62 4580
8674.49 4477
8675.37 4530
8676.25 4408
8677.13 4281
8678.01 4097
8678.89 4128
8679.77 4023
8680.65 3813
8681.53 3851
8682.41 3712
8683.29 3684
8684.16 3582
8685.04 3561
8685.92 3505
8686.80 3605
8687.68 3585
8688.56 3687
8689.44 3747
8690.32 3897
8691.20 4070
8692.08 4194
8692.96 4382
8693.84 4548
8694.72 4759
8695.60 4795
8696.48 4712
8697.36 4727
8698.24 4552
8699.12 4548
8700.00 4322
8700.88 4223
8701.76 4170
8702.64 4112
8703.52 3962
8704.40 3809
8705.28 3655
8706.16 3677
8707.04 3542
8707.92 3446
8708.80 3293
8709.69 3224
8710.57 3091
8711.45 3047
8712.33 2977
8713.21 2900
8714.09 2806
8714.97 2813
8715.85 2796
8716.73 2684
8717.61 2637
8718.49 2583
8719.38 2614
8720.26 2538
8721.14 2548
8722.02 2571
8722.90 2615
8723.78 2693
8724.66 2642
8725.54 2695
8726.43 2733
8727.31 2707
8728.19 2772
8729.07 2727
8729.95 2776
8730.83 2821
8731.72 2831
8732.60 2866
8733.48 2787
8734.36 2770
8735.24 2870
8736.13 2809
8737.01 2844
8737.89 2890
8738.77 2871
8739.65 2751
8740.54 2766
8741.42 2720
8742.30 2766
8743.18 2753
8744.07 2782
8744.95 2791
8745.83 2729
8746.71 2587
8747.60 2674
8748.48 2689
8749.36 2663
8750.24 2664
8751.13 2758
8752.01 2760
8752.89 2750
8753.77 2844
8754.66 2744
8755.54 2743
8756.42 2741
8757.31 2796
8758.19 2867
8759.07 2889
8759.96 2824
8760.84 2777
8761.72 2873
8762.61 2981
8763.49 2995
8764.37 3009
8765.26 2964
8766.14 2989
8767.02 3019
8767.91 3002
8768.79 3005
8769.67 3020
8770.56 2999
8771.44 3013
8772.32 3020
8773.21 3032
8774.09 2966
8774.98 2975
8775.86 2978
8776.74 2969
8777.63 3186
8778.51 3307
8779.40 3295
8780.28 3514
8781.17 3672
8782.05 3830
8782.93 3950
8783.82 4063
8784.70 4215
8785.59 4157
8786.47 4184
8787.36 4147
8788.24 4010
8789.13 3798
8790.01 3605
8790.89 3464
8791.78 3311
8792.66 3234
8793.55 3018
8794.43 2967
8795.32 2999
8796.20 2886
8797.09 2876
8797.97 2769
8798.86 2752
8799.74 2761
8800.63 2760
8801.52 2588
8802.40 2575
8803.29 2579
8804.17 2573
8805.06 2538
8805.94 2479
8806.83 2475
8807.71 2395
8808.60 2394
8809.48 2374
8810.37 2303
8811.26 2286
8812.14 2262
8813.03 2240
8813.91 2239
8814.80 2153
8815.69 2187
8816.57 2124
8817.46 2272
8818.34 2205
8819.23 2208
8820.12 2287
8821.00 2233
8821.89 2251
8822.77 2258
8823.66 2280
8824.55 2261
8825.43 2277
8826.32 2167
8827.21 2165
8828.09 2120
8828.98 2130
8829.87 2106
8830.75 2067
8831.64 2041
8832.53 2061
8833.41 2039
8834.30 2094
8835.19 2014
8836.08 1973
8836.96 2092
8837.85 2066
8838.74 1972
8839.62 2061
8840.51 2030
8841.40 2006
8842.29 2040
8843.17 1972
8844.06 2047
8844.95 1994
8845.84 1991
8846.72 2009
8847.61 1973
8848.50 2025
8849.39 2071
8850.27 2046
8851.16 1940
8852.05 1924
8852.94 1947
8853.82 1898
8854.71 1924
8855.60 1983
8856.49 1983
8857.38 2019
8858.26 1957
8859.15 1924
8860.04 1893
8860.93 1898
8861.82 1866
8862.71 1903
8863.59 1891
8864.48 1855
8865.37 1848
8866.26 1828
8867.15 1829
8868.04 1750
8868.93 1753
8869.81 1751
8870.70 1729
8871.59 1729
8872.48 1751
8873.37 1690
8874.26 1710
8875.15 1670
8876.04 1676
8876.93 1716
8877.81 1722
8878.70 1727
8879.59 1656
8880.48 1707
8881.37 1718
8882.26 1680
8883.15 1639
8884.04 1632
8884.93 1593
8885.82 1637
8886.71 1705
8887.60 1627
8888.49 1592
8889.38 1608
8890.27 1655
8891.16 1561
8892.05 1649
8892.94 1655
8893.83 1559
8894.72 1559
8895.61 1520
8896.50 1500
8897.39 1579
8898.28 1510
8899.17 1498
8900.06 1537
8900.95 1520
8901.84 1461
8902.73 1512
8903.62 1470
8904.51 1449
8905.40 1485
8906.29 1495
8907.18 1445
8908.07 1402
8908.96 1483
8909.85 1449
8910.74 1506
8911.63 1496
8912.52 1515
8913.41 1538
8914.31 1471
8915.20 1483
8916.09 1491
8916.98 1489
8917.87 1479
8918.76 1457
8919.65 1458
8920.54 1408
8921.43 1414
8922.33 1449
8923.22 1465
8924.11 1413
8925.00 1440
8925.89 1403
8926.78 1424
8927.67 1411
8928.57 1402
8929.46 1387
8930.35 1389
8931.24 1432
8932.13 1435
8933.03 1451
8933.92 1473
8934.81 1404
8935.70 1388
8936.59 1359
8937.49 1358
8938.38 1396
8939.27 1377
8940.16 1402
8941.05 1385
8941.95 1346
8942.84 1337
8943.73 1357
8944.62 1365
8945.52 1351
8946.41 1401
8947.30 1347
8948.19 1391
8949.09 1364
8949.98 1321
8950.87 1366
8951.76 1351
8952.66 1328
8953.55 1362
8954.44 1388
8955.34 1326
8956.23 1381
8957.12 1353
8958.02 1281
8958.91 1325
8959.80 1325
8960.69 1325
8961.59 1371
8962.48 1324
8963.37 1353
8964.27 1366
8965.16 1351
8966.05 1318
8966.95 1312
8967.84 1345
8968.74 1331
8969.63 1323
8970.52 1342
8971.42 1331
8972.31 1327
8973.20 1358
8974.10 1342
8974.99 1367
8975.89 1357
8976.78 1402
8977.67 1341
8978.57 1308
8979.46 1304
8980.36 1334
8981.25 1322
8982.15 1318
8983.04 1287
8983.93 1299
8984.83 1306
8985.72 1248
8986.62 1264
8987.51 1277
8988.41 1287
8989.30 1266
8990.20 1279
8991.09 1254
8991.99 1274
8992.88 1246
8993.78 1259
8994.67 1323
8995.57 1251
8996.46 1256
8997.36 1265
8998.25 1269
8999.15 1269
9000.04 1239
9000.94 1238
9001.83 1271
9002.73 1255
9003.62 1277
9004.52 1326
9005.41 1278
9006.31 1231
9007.20 1293
9008.10 1229
9009.00 1239
9009.89 1259
9010.79 1217
9011.68 1241
9012.58 1261
9013.47 1277
9014.37 1217
9015.27 1237
9016.16 1208
9017.06 1212
9017.95 1257
9018.85 1219
9019.75 1264
9020.64 1213
9021.54 1216
9022.43 1239
9023.33 1215
9024.23 1198
9025.12 1222
9026.02 1166
9026.92 1184
9027.81 1197
9028.71 1230
9029.61 1297
9030.50 1210
9031.40 1268
9032.30 1264
9033.19 1214
9034.09 1192
9034.99 1260
9035.88 1217
9036.78 1219
9037.68 1213
9038.58 1216
9039.47 1192
9040.37 1182
9041.27 1230
9042.16 1247
9043.06 1206
9043.96 1255
9044.86 1267
9045.75 1246
9046.65 1185
9047.55 1229
9048.45 1209
9049.34 1212
9050.24 1236
9051.14 1166
9052.04 1200
9052.94 1202
9053.83 1232
9054.73 1208
9055.63 1181
9056.53 1233
9057.43 1216
9058.32 1222
9059.22 1202
9060.12 1244
9061.02 1241
9061.92 1255
9062.81 1250
9063.71 1282
9064.61 1224
9065.51 1195
9066.41 1188
9067.31 1246
9068.21 1283
9069.10 1231
9070.00 1225
9070.90 1209
9071.80 1211
9072.70 1188
9073.60 1258
9074.50 1242
9075.40 1230
9076.29 1269
9077.19 1222
9078.09 1226
9078.99 1208
9079.89 1229
9080.79 1247
9081.69 1235
9082.59 1254
9083.49 1244
9084.39 1226
9085.29 1258
9086.19 1241
9087.09 1222
9087.98 1227
9088.88 1235
9089.78 1206
9090.68 1213
9091.58 1256
9092.48 1223
9093.38 1203
9094.28 1196
9095.18 1233
9096.08 1213
9096.98 1200
9097.88 1231
9098.78 1231
9099.68 1235
9100.58 1238
9101.48 1260
9102.38 1258
9103.28 1281
9104.18 1203
9105.08 1250
9105.99 1246
9106.89 1253
9107.79 1225
9108.69 1255
9109.59 1213
9110.49 1168
9111.39 1160
9112.29 1121
9113.19 1177
9114.09 1212
9114.99 1233
9115.89 1252
9116.79 1231
9117.69 1206
9118.60 1247
9119.50 1212
9120.40 1219
9121.30 1197
9122.20 1185
9123.10 1182
9124.00 1174
9124.90 1226
9125.81 1225
9126.71 1216
9127.61 1187
9128.51 1177
9129.41 1175
9130.31 1255
9131.22 1207
9132.12 1202
9133.02 1195
9133.92 1229
9134.82 1193
9135.72 1150
9136.63 1183
9137.53 1175
9138.43 1227
9139.33 1169
9140.23 1183
9141.14 1139
9142.04 1196
9142.94 1176
9143.84 1200
9144.75 1167
9145.65 1167
9146.55 1275
9147.45 1187
9148.36 1164
9149.26 1216
9150.16 1157
9151.06 1139
9151.97 1177
9152.87 1211
9153.77 1208
9154.67 1219
9155.58 1216
9156.48 1201
9157.38 1142
9158.29 1142
9159.19 1158
9160.09 1208
9161.00 1228
9161.90 1215
9162.80 1220
9163.71 1197
9164.61 1170
9165.51 1228
9166.42 1242
9167.32 1203
9168.22 1217
9169.13 1221
9170.03 1203
9170.93 1188
9171.84 1241
9172.74 1257
9173.64 1246
9174.55 1256
9175.45 1219
9176.36 1187
9177.26 1172
9178.16 1225
9179.07 1180
9179.97 1179
9180.88 1171
9181.78 1135
9182.69 1184
9183.59 1168
9184.49 1175
9185.40 1212
9186.30 1206
9187.21 1178
9188.11 1224
9189.02 1164
9189.92 1157
9190.82 1221
9191.73 1171
9192.63 1211
9193.54 1231
9194.44 1196
9195.35 1209
9196.25 1255
9197.16 1270
9198.06 1213
9198.97 1286
9199.87 1337
9200.78 1289
9201.68 1303
9202.59 1273
9203.49 1277
9204.40 1250
9205.30 1221
9206.21 1277
9207.12 1248
9208.02 1221
9208.93 1230
9209.83 1234
9210.74 1228
9211.64 1265
9212.55 1286
9213.45 1282
9214.36 1227
9215.27 1270
9216.17 1190
9217.08 1234
9217.98 1248
9218.89 1235
9219.80 1270
9220.70 1309
9221.61 1309
9222.51 1286
9223.42 1264
9224.33 1210
9225.23 1226
9226.14 1141
9227.05 1218
9227.95 1203
9228.86 1218
9229.77 1180
9230.67 1127
9231.58 1180
9232.49 1191
9233.39 1217
9234.30 1228
9235.21 1208
9236.11 1150
9237.02 1206
9237.93 1175
9238.83 1233
9239.74 1179
9240.65 1244
9241.55 1264
9242.46 1170
9243.37 1146
9244.28 1158
9245.18 1158
9246.09 1208
9247.00 1211
9247.91 1196
9248.81 1158
9249.72 1139
9250.63 1177
9251.54 1144
9252.44 1138
9253.35 1182
9254.26 1240
9255.17 1195
9256.07 1150
9256.98 1207
9257.89 1212
9258.80 1164
9259.71 1188
9260.61 1135
9261.52 1184
9262.43 1209
9263.34 1221
9264.25 1197
9265.16 1190
9266.06 1204
9266.97 1212
9267.88 1196
9268.79 1158
9269.70 1182
9270.61 1190
9271.51 1224
9272.42 1202
9273.33 1216
9274.24 1181
9275.15 1205
9276.06 1215
9276.97 1236
9277.88 1259
9278.78 1236
9279.69 1200
9280.60 1197
9281.51 1205
9282.42 1184
9283.33 1166
9284.24 1175
9285.15 1203
9286.06 1143
9286.97 1210
9287.88 1250
9288.79 1233
9289.70 1237
9290.60 1191
9291.51 1199
9292.42 1147
9293.33 1181
9294.24 1212
9295.15 1227
9296.06 1250
9296.97 1213
9297.88 1282
9298.79 1268
9299.70 1263
9300.61 1268
9301.52 1236
9302.43 1276
9303.34 1235
9304.25 1238
9305.16 1283
9306.07 1257
9306.98 1210
9307.89 1266
9308.80 1276
9309.71 1291
9310.63 1322
9311.54 1291
9312.45 1269
9313.36 1268
9314.27 1241
9315.18 1272
9316.09 1310
9317.00 1347
9317.91 1276
9318.82 1267
9319.73 1273
9320.64 1242
9321.55 1214
9322.47 1238
9323.38 1278
9324.29 1259
9325.20 1214
9326.11 1210
9327.02 1232
9327.93 1235
9328.84 1190
9329.76 1222
9330.67 1253
9331.58 1234
9332.49 1263
9333.40 1217
9334.31 1214
9335.23 1208
9336.14 1170
9337.05 1203
9337.96 1205
9338.87 1218
9339.78 1171
9340.70 1192
9341.61 1219
9342.52 1198
9343.43 1216
9344.34 1255
9345.26 1185
9346.17 1238
9347.08 1223
9347.99 1246
9348.91 1203
9349.82 1233
9350.73 1184
9351.64 1219
9352.56 1224
9353.47 1254
9354.38 1188
9355.29 1188
9356.21 1222
9357.12 1194
9358.03 1194
9358.94 1244
9359.86 1239
9360.77 1219
9361.68 1178
9362.60 1261
9363.51 1236
9364.42 1246
9365.34 1226
9366.25 1229
9367.16 1235
9368.08 1191
9368.99 1269
9369.90 1248
9370.82 1246
9371.73 1265
9372.64 1261
9373.56 1231
9374.47 1192
9375.38 1225
9376.30 1255
9377.21 1242
9378.12 1249
9379.04 1251
9379.95 1226
9380.87 1257
9381.78 1266
9382.69 1239
9383.61 1260
9384.52 1305
9385.44 1275
9386.35 1290
9387.27 1295
9388.18 1291
9389.09 1232
9390.01 1319
9390.92 1346
9391.84 1380
9392.75 1357
9393.67 1352
9394.58 1392
9395.50 1401
9396.41 1344
9397.32 1372
9398.24 1377
9399.15 1395
9400.07 1382
9400.98 1354
9401.90 1357
9402.81 1326
9403.73 1314
9404.64 1331
9405.56 1329
9406.47 1318
9407.39 1330
9408.30 1331
9409.22 1313
9410.14 1342
9411.05 1408
9411.97 1358
9412.88 1323
9413.80 1302
9414.71 1338
9415.63 1318
9416.54 1352
9417.46 1362
9418.38 1317
9419.29 1292
9420.21 1307
9421.12 1297
9422.04 1285
9422.95 1299
9423.87 1280
9424.79 1340
9425.70 1378
9426.62 1378
9427.54 1315
9428.45 1381
9429.37 1363
9430.28 1359
9431.20 1362
9432.12 1281
9433.03 1377
9433.95 1376
9434.87 1390
9435.78 1421
9436.70 1366
9437.62 1383
9438.53 1410
9439.45 1357
9440.37 1392
9441.28 1419
9442.20 1428
9443.12 1396
9444.03 1371
9444.95 1381
9445.87 1386
9446.79 1454
9447.70 1469
9448.62 1483
9449.54 1458
9450.45 1500
9451.37 1527
9452.29 1481
9453.21 1429
9454.12 1543
9455.04 1531
9455.96 1560
9456.88 1569
9457.79 1608
9458.71 1559
9459.63 1485
9460.55 1518
9461.47 1522
9462.38 1425
9463.30 1431
9464.22 1445
9465.14 1473
9466.06 1453
9466.97 1386
9467.89 1443
9468.81 1470
9469.73 1501
9470.65 1442
9471.56 1453
9472.48 1442
9473.40 1423
9474.32 1466
9475.24 1429
9476.16 1392
9477.08 1428
9477.99 1478
9478.91 1479
9479.83 1497
9480.75 1440
9481.67 1519
9482.59 1528
9483.51 1543
9484.43 1555
9485.34 1474
9486.26 1475
9487.18 1524
9488.10 1469
9489.02 1534
9489.94 1517
9490.86 1488
9491.78 1521
9492.70 1510
9493.62 1542
9494.54 1485
9495.46 1515
9496.38 1522
9497.30 1489
9498.22 1497
9499.13 1525
9500.05 1552
9500.97 1571
9501.89 1534
9502.81 1544
9503.73 1522
9504.65 1512
9505.57 1519
9506.49 1525
9507.41 1591
9508.33 1560
9509.25 1581
9510.17 1578
9511.09 1566
9512.01 1574
9512.93 1593
9513.86 1591
9514.78 1625
9515.70 1633
9516.62 1693
9517.54 1722
9518.46 1773
9519.38 1795
9520.30 1824
9521.22 1832
9522.14 1841
9523.06 1864
9523.98 1865
9524.90 1954
9525.82 1970
9526.75 1884
9527.67 1926
9528.59 1941
9529.51 1948
9530.43 1975
9531.35 1929
9532.27 1920
9533.19 1936
9534.11 1891
9535.04 1904
9535.96 1974
9536.88 1942
9537.80 1884
9538.72 1910
9539.64 1875
9540.57 1873
9541.49 1850
9542.41 1850
9543.33 1851
9544.25 1794
9545.17 1801
9546.10 1800
9547.02 1868
9547.94 1801
9548.86 1728
9549.78 1746
9550.71 1814
9551.63 1842
9552.55 1871
9553.47 1834
9554.40 1781
9555.32 1880
9556.24 1800
9557.16 1799
9558.09 1780
9559.01 1866
9559.93 1909
9560.85 1870
9561.78 1894
9562.70 1941
9563.62 1910
9564.54 1887
9565.47 1888
9566.39 1870
9567.31 1864
9568.24 1940
9569.16 1883
9570.08 1924
9571.00 1965
9571.93 1851
9572.85 1814
9573.77 1932
9574.70 1926
9575.62 1870
9576.54 1915
9577.47 1899
9578.39 1954
9579.31 1997
9580.24 1963
9581.16 1918
9582.09 1978
9583.01 2039
9583.93 1972
9584.86 2000
9585.78 1973
9586.70 1975
9587.63 1924
9588.55 2011
9589.48 1968
9590.40 2003
9591.32 2079
9592.25 2024
9593.17 1957
9594.10 1952
9595.02 1984
9595.95 2043
9596.87 2039
9597.79 2025
9598.72 2074
9599.64 2177
9600.57 2207
9601.49 2200
9602.42 2197
9603.34 2113
9604.27 2108
9605.19 2130
9606.12 2201
9607.04 2135
9607.97 2196
9608.89 2207
9609.82 2181
9610.74 2156
9611.67 2127
9612.59 2153
9613.52 2138
9614.44 2152
9615.37 2195
9616.29 2166
9617.22 2202
9618.14 2227
9619.07 2228
9619.99 2197
9620.92 2213
9621.85 2174
9622.77 2244
9623.70 2233
9624.62 2255
9625.55 2317
9626.47 2293
9627.40 2323
9628.33 2302
9629.25 2266
9630.18 2355
9631.10 2329
9632.03 2297
9632.96 2347
9633.88 2431
9634.81 2427
9635.73 2373
9636.66 2455
9637.59 2543
9638.51 2513
9639.44 2568
9640.37 2571
9641.29 2559
9642.22 2671
9643.15 2709
9644.07 2701
9645.00 2666
9645.93 2786
9646.85 2769
9647.78 2870
9648.71 2814
9649.63 2782
9650.56 2837
9651.49 2831
9652.41 2871
9653.34 2920
9654.27 2838
9655.20 2813
9656.12 2818
9657.05 2751
9657.98 2795
9658.90 2750
9659.83 2713
9660.76 2787
9661.69 2817
9662.61 2754
9663.54 2831
9664.47 2768
9665.40 2788
9666.32 2814
9667.25 2818
9668.18 2854
9669.11 2879
9670.04 2894
9670.96 2862
9671.89 2960
9672.82 2982
9673.75 2910
9674.68 2817
9675.60 2928
9676.53 3027
9677.46 3027
9678.39 3073
9679.32 3028
9680.25 3076
9681.17 3009
9682.10 3065
9683.03 3040
9683.96 3145
9684.89 3151
9685.82 3170
9686.75 3286
9687.67 3242
9688.60 3172
9689.53 3200
9690.46 3248
9691.39 3220
9692.32 3227
9693.25 3227
9694.18 3148
9695.11 3200
9696.03 3189
9696.96 3291
9697.89 3382
9698.82 3342
9699.75 3321
9700.68 3396
9701.61 3470
9702.54 3437
9703.47 3364
9704.40 3329
9705.33 3397
9706.26 3408
9707.19 3324
9708.12 3358
9709.05 3323
9709.98 3272
9710.91 3286
9711.84 3343
9712.77 3312
9713.70 3313
9714.63 3304
9715.56 3359
9716.49 3310
9717.42 3245
9718.35 3298
9719.28 3270
9720.21 3287
9721.14 3262
9722.07 3166
9723.00 3155
9723.93 3048
9724.86 2983
9725.79 2983
9726.72 2923
9727.65 2896
9728.58 2841
9729.51 2808
9730.44 2759
9731.37 2810
9732.31 2893
9733.24 2768
9734.17 2796
9735.10 2793
9736.03 2762
9736.96 2651
9737.89 2681
9738.82 2733
9739.75 2686
9740.69 2643
9741.62 2633
9742.55 2574
9743.48 2547
9744.41 2485
9745.34 2521
9746.27 2524
9747.21 2429
9748.14 2473
9749.07 2426
9750.00 2380
9750.93 2350
9751.86 2387
9752.80 2440
9753.73 2496
9754.66 2400
9755.59 2376
9756.52 2318
9757.46 2365
9758.39 2380
9759.32 2398
9760.25 2291
9761.18 2347
9762.12 2427
9763.05 2333
9763.98 2319
9764.91 2236
9765.85 2227
9766.78 2315
9767.71 2369
9768.64 2337
9769.58 2343
9770.51 2322
9771.44 2283
9772.37 2341
9773.31 2344
9774.24 2327
9775.17 2353
9776.11 2458
9777.04 2330
9777.97 2291
9778.91 2367
9779.84 2343
9780.77 2369
9781.71 2400
9782.64 2351
9783.57 2337
9784.51 2339
9785.44 2257
9786.37 2286
9787.31 2290
9788.24 2243
9789.17 2173
9790.11 2241
9791.04 2196
9791.97 2150
9792.91 2226
9793.84 2164
9794.77 2179
9795.71 2168
9796.64 2150
9797.58 2167
9798.51 2142
9799.44 2155
9800.38 2147
9801.31 2183
9802.25 2140
9803.18 2163
9804.12 2147
9805.05 2089
9805.98 2062
9806.92 2030
9807.85 2071
9808.79 2040
9809.72 1976
9810.66 1970
9811.59 1926
9812.53 1939
9813.46 1937
9814.40 1848
9815.33 1838
9816.27 1822
9817.20 1831
9818.14 1817
9819.07 1842
9820.01 1823
9820.94 1809
9821.88 1745
9822.81 1778
9823.75 1825
9824.68 1756
9825.62 1825
9826.55 1793
9827.49 1818
9828.42 1779
9829.36 1711
9830.29 1721
9831.23 1785
9832.17 1773
9833.10 1777
9834.04 1841
9834.97 1739
9835.91 1717
9836.84 1774
9837.78 1694
9838.72 1766
9839.65 1694
9840.59 1733
9841.52 1733
9842.46 1735
9843.40 1736
9844.33 1731
9845.27 1703
9846.20 1711
9847.14 1691
9848.08 1766
9849.01 1751
9849.95 1715
9850.89 1753
9851.82 1706
9852.76 1746
9853.70 1815
9854.63 1749
9855.57 1742
9856.51 1740
9857.44 1785
9858.38 1761
9859.32 1770
9860.25 1736
9861.19 1734
9862.13 1748
9863.07 1685
9864.00 1695
9864.94 1723
9865.88 1718
9866.81 1756
9867.75 1718
9868.69 1721
9869.63 1668
9870.56 1684
9871.50 1670
9872.44 1650
9873.38 1676
9874.31 1671
9875.25 1626
9876.19 1617
9877.13 1610
9878.07 1608
9879.00 1622
9879.94 1595
9880.88 1645
9881.82 1652
9882.75 1627
9883.69 1602
9884.63 1666
9885.57 1630
9886.51 1623
9887.45 1616
9888.38 1648
9889.32 1621
9890.26 1608
9891.20 1622
9892.14 1568
9893.08 1591
9894.01 1599
9894.95 1595
9895.89 1576
9896.83 1570
9897.77 1574
9898.71 1577
9899.65 1570
9900.59 1517
9901.52 1549
9902.46 1537
9903.40 1580
9904.34 1577
9905.28 1600
9906.22 1620
9907.16 1589
9908.10 1609
9909.04 1635
9909.98 1626
9910.92 1629
9911.86 1610
9912.80 1607
9913.73 1604
9914.67 1642
9915.61 1594
9916.55 1688
9917.49 1680
9918.43 1629
9919.37 1760
9920.31 1735
9921.25 1786
9922.19 1755
9923.13 1832
9924.07 1834
9925.01 1919
9925.95 1932
9926.89 1948
9927.83 1992
9928.77 1982
9929.71 1991
9930.65 2013
9931.59 1940
9932.53 2025
9933.47 1875
9934.41 1884
9935.36 1859
9936.30 1859
9937.24 1769
9938.18 1772
9939.12 1695
9940.06 1634
9941.00 1692
9941.94 1637
9942.88 1617
9943.82 1617
9944.76 1598
9945.70 1641
9946.64 1658
9947.59 1659
9948.53 1648
9949.47 1698
9950.41 1705
9951.35 1697
9952.29 1728
9953.23 1690
9954.17 1651
9955.12 1673
9956.06 1608
9957.00 1621
9957.94 1658
9958.88 1570
9959.82 1592
9960.77 1511
9961.71 1530
9962.65 1533
9963.59 1523
9964.53 1513
9965.48 1481
9966.42 1490
9967.36 1442
9968.30 1421
9969.24 1430
9970.19 1479
9971.13 1447
9972.07 1437
9973.01 1398
9973.95 1442
9974.90 1420
9975.84 1449
9976.78 1453
9977.72 1406
9978.67 1387
9979.61 1393
9980.55 1389
9981.50 1365
9982.44 1328
9983.38 1390
9984.32 1374
9985.27 1400
9986.21 1466
9987.15 1400
9988.10 1397
9989.04 1397
9989.98 1326
9990.92 1378
9991.87 1397
9992.81 1355
9993.75 1368
9994.70 1431
9995.64 1407
9996.58 1363
9997.53 1429
9998.47 1412
9999.41 1374
10000.36 1342
10001.30 1375
10002.25 1406
10003.19 1391
10004.13 1339
10005.08 1341
10006.02 1404
10006.96 1393
10007.91 1379
10008.85 1344
10009.80 1357
10010.74 1302
10011.68 1393
10012.63 1376
10013.57 1308
10014.52 1315
10015.46 1368
10016.41 1346
10017.35 1358
10018.29 1303
10019.24 1317
10020.18 1350
10021.13 1405
10022.07 1376
10023.02 1334
10023.96 1350
10024.91 1303
10025.85 1345
10026.80 1321
10027.74 1348
10028.69 1341
10029.63 1321
10030.58 1335
10031.52 1345
10032.47 1308
10033.41 1281
10034.36 1286
10035.30 1278
10036.25 1267
10037.19 1284
10038.14 1276
10039.08 1262
10040.03 1330
10040.97 1323
10041.92 1269
10042.87 1281
10043.81 1340
10044.76 1284
10045.70 1280
10046.65 1278
10047.59 1270
10048.54 1264
10049.49 1219
10050.43 1263
10051.38 1239
10052.32 1242
10053.27 1310
10054.22 1290
10055.16 1241
10056.11 1271
10057.05 1239
10058.00 1308
10058.95 1248
10059.89 1285
10060.84 1208
10061.79 1217
10062.73 1209
10063.68 1248
10064.63 1258
10065.57 1236
10066.52 1235
10067.47 1214
10068.41 1244
10069.36 1247
10070.31 1259
10071.25 1257
10072.20 1233
10073.15 1230
10074.10 1238
10075.04 1199
10075.99 1158
10076.94 1247
10077.88 1270
10078.83 1279
10079.78 1268
10080.73 1253
10081.67 1248
10082.62 1249
10083.57 1277
10084.52 1188
10085.46 1225
10086.41 1284
10087.36 1226
10088.31 1226
10089.25 1265
10090.20 1280
10091.15 1234
10092.10 1249
10093.05 1249
10093.99 1293
10094.94 1238
10095.89 1219
10096.84 1199
10097.79 1185
10098.73 1204
10099.68 1185
10100.63 1250
10101.58 1283
10102.53 1242
10103.48 1234
10104.42 1193
10105.37 1244
10106.32 1204
10107.27 1210
10108.22 1208
10109.17 1255
10110.12 1219
10111.06 1206
10112.01 1234
10112.96 1228
10113.91 1215
10114.86 1193
10115.81 1182
10116.76 1230
10117.71 1207
10118.66 1165
10119.61 1204
10120.56 1247
10121.50 1204
10122.45 1216
10123.40 1221
10124.35 1223
10125.30 1253
10126.25 1226
10127.20 1279
10128.15 1253
10129.10 1255
10130.05 1213
10131.00 1246
10131.95 1181
10132.90 1241
10133.85 1231
10134.80 1265
10135.75 1282
10136.70 1279
10137.65 1249
10138.60 1269
10139.55 1303
10140.50 1267
10141.45 1259
10142.40 1251
10143.35 1269
10144.30 1238
10145.25 1330
10146.20 1282
10147.15 1273
10148.10 1249
10149.05 1293
10150.00 1275
10150.95 1304
10151.90 1276
10152.86 1313
10153.81 1279
10154.76 1311
10155.71 1330
10156.66 1361
10157.61 1357
10158.56 1340
10159.51 1353
10160.46 1317
10161.41 1333
10162.37 1329
10163.32 1373
10164.27 1313
10165.22 1374
10166.17 1318
10167.12 1383
10168.07 1425
10169.03 1425
10169.98 1401
10170.93 1398
10171.88 1414
10172.83 1447
10173.78 1464
10174.74 1463
10175.69 1420
10176.64 1454
10177.59 1467
10178.54 1447
10179.49 1481
10180.45 1488
10181.40 1537
10182.35 1480
10183.30 1512
10184.26 1543
10185.21 1509
10186.16 1517
10187.11 1517
10188.06 1529
10189.02 1483
10189.97 1524
10190.92 1558
10191.87 1523
10192.83 1528
10193.78 1547
10194.73 1535
10195.69 1578
10196.64 1545
10197.59 1535
10198.54 1541
10199.50 1595
10200.45 1612
10201.40 1637
10202.36 1648
10203.31 1614
10204.26 1622
10205.22 1682
10206.17 1667
10207.12 1690
10208.08 1772
10209.03 1656
10209.98 1661
10210.94 1705
10211.89 1738
10212.84 1731
10213.80 1684
10214.75 1678
10215.70 1729
10216.66 1703
10217.61 1645
10218.56 1642
10219.52 1659
10220.47 1683
10221.43 1642
10222.38 1642
10223.33 1598
10224.29 1608
10225.24 1587
10226.20 1562
10227.15 1607
10228.11 1616
10229.06 1691
10230.01 1689
10230.97 1700
10231.92 1685
10232.88 1699
10233.83 1742
10234.79 1772
10235.74 1811
10236.70 1837
10237.65 1877
10238.60 1889
10239.56 1853
10240.51 1896
10241.47 1911
10242.42 1795
10243.38 1748
10244.33 1759
10245.29 1739
10246.24 1723
10247.20 1679
10248.15 1656
10249.11 1647
10250.07 1624
10251.02 1579
10251.98 1548
10252.93 1585
10253.89 1546
10254.84 1567
10255.80 1570
10256.75 1501
10257.71 1488
10258.67 1423
10259.62 1506
10260.58 1449
10261.53 1457
10262.49 1375
10263.44 1399
10264.40 1406
10265.36 1377
10266.31 1377
10267.27 1380
10268.22 1378
10269.18 1419
10270.14 1430
10271.09 1371
10272.05 1433
10273.01 1433
10273.96 1401
10274.92 1391
10275.87 1402
10276.83 1453
10277.79 1429
10278.74 1372
10279.70 1459
10280.66 1378
10281.61 1371
10282.57 1361
10283.53 1387
10284.49 1369
10285.44 1325
10286.40 1342
10287.36 1370
10288.31 1387
10289.27 1393
10290.23 1308
10291.18 1318
10292.14 1325
10293.10 1330
10294.06 1345
10295.01 1348
10295.97 1360
10296.93 1352
10297.89 1356
10298.84 1323
10299.80 1288
10300.76 1334
10301.72 1322
10302.67 1305
10303.63 1297
10304.59 1310
10305.55 1323
10306.51 1320
10307.46 1327
10308.42 1338
10309.38 1293
10310.34 1323
10311.30 1387
10312.25 1329
10313.21 1332
10314.17 1317
10315.13 1353
10316.09 1295
10317.05 1292
10318.00 1307
10318.96 1332
10319.92 1326
10320.88 1372
10321.84 1295
10322.80 1322
10323.76 1295
10324.71 1268
10325.67 1284
10326.63 1213
10327.59 1278
10328.55 1278
10329.51 1302
10330.47 1323
10331.43 1293
10332.39 1276
10333.35 1307
10334.30 1303
10335.26 1279
10336.22 1302
10337.18 1259
10338.14 1237
10339.10 1267
10340.06 1331
10341.02 1291
10341.98 1213
10342.94 1220
10343.90 1240
10344.86 1231
10345.82 1265
10346.78 1218
10347.74 1172
10348.70 1188
10349.66 1249
10350.62 1251
10351.58 1246
10352.54 1266
10353.50 1230
10354.46 1193
10355.42 1212
10356.38 1218
10357.34 1236
10358.30 1181
10359.26 1209
10360.22 1195
10361.18 1239
10362.14 1207
10363.10 1223
10364.06 1242
10365.02 1135
10365.98 1181
10366.94 1204
10367.90 1175
10368.87 1167
10369.83 1241
10370.79 1190
10371.75 1148
10372.71 1209
10373.67 1163
10374.63 1166
10375.59 1104
10376.55 1146
10377.51 1199
10378.48 1164
10379.44 1089
10380.40 1136
10381.36 1108
10382.32 1137
10383.28 1091
10384.24 1105
10385.21 1133
10386.17 1102
10387.13 1147
10388.09 1147
10389.05 1083
10390.01 1131
10390.98 1155
10391.94 1112
10392.90 1091
10393.86 1153
10394.82 1134
10395.79 1120
10396.75 1128
10397.71 1150
10398.67 1171
10399.63 1192
10400.60 1164
10401.56 1127
10402.52 1118
10403.48 1127
10404.45 1115
10405.41 1119
10406.37 1155
10407.33 1135
10408.30 1078
10409.26 1123
10410.22 1148
10411.18 1142
10412.15 1158
10413.11 1134
10414.07 1155
10415.04 1152
10416.00 1180
10416.96 1153
10417.93 1152
10418.89 1129
10419.85 1180
10420.81 1144
10421.78 1145
10422.74 1161
10423.70 1190
10424.67 1207
10425.63 1214
10426.59 1202
10427.56 1129
10428.52 1176
10429.49 1173
10430.45 1162
10431.41 1129
10432.38 1109
10433.34 1110
10434.30 1102
10435.27 1084
10436.23 1125
10437.20 1089
10438.16 1103
10439.12 1082
10440.09 1062
10441.05 1098
10442.02 1072
10442.98 1089
10443.94 1086
10444.91 1085
10445.87 1054
10446.84 1106
10447.80 1073
10448.77 1071
10449.73 1086
10450.70 1090
10451.66 1098
10452.63 1104
10453.59 1099
10454.55 1087
10455.52 1075
10456.48 1064
10457.45 1054
10458.41 1090
10459.38 1078
10460.34 1087
10461.31 1112
10462.27 1067
10463.24 1077
10464.20 1088
10465.17 1074
10466.14 1114
10467.10 1069
10468.07 1061
10469.03 1061
10470.00 1064
10470.96 1148
10471.93 1105
10472.89 1104
10473.86 1070
10474.82 1106
10475.79 1093
10476.76 1080
10477.72 1091
10478.69 1106
10479.65 1102
10480.62 1121
10481.59 1122
10482.55 1071
10483.52 1082
10484.48 1104
10485.45 1117
10486.42 1142
10487.38 1120
10488.35 1116
10489.32 1108
10490.28 1137
10491.25 1108
10492.21 1099
10493.18 1064
10494.15 1080
10495.11 1120
10496.08 1059
10497.05 1092
10498.01 1128
10498.98 1152
10499.95 1130
10500.92 1095
10501.88 1098
10502.85 1142
10503.82 1123
10504.78 1096
10505.75 1111
10506.72 1136
10507.68 1125
10508.65 1116
10509.62 1161
10510.59 1098
10511.55 1138
10512.52 1114
10513.49 1112
10514.46 1145
10515.42 1175
10516.39 1122
10517.36 1133
10518.33 1115
10519.29 1123
10520.26 1107
10521.23 1080
10522.20 1109
10523.17 1121
10524.13 1092
10525.10 1114
10526.07 1114
10527.04 1114
10528.01 1119
10528.97 1085
10529.94 1124
10530.91 1115
10531.88 1140
10532.85 1119
10533.82 1128
10534.78 1164
10535.75 1174
10536.72 1166
10537.69 1134
10538.66 1152
10539.63 1157
10540.60 1132
10541.56 1178
10542.53 1150
10543.50 1140
10544.47 1165
10545.44 1198
10546.41 1185
10547.38 1159
10548.35 1132
10549.32 1172
10550.29 1205
10551.25 1198
10552.22 1171
10553.19 1135
10554.16 1192
10555.13 1185
10556.10 1227
10557.07 1255
10558.04 1216
10559.01 1242
10559.98 1250
10560.95 1279
10561.92 1258
10562.89 1253
10563.86 1286
10564.83 1292
10565.80 1272
10566.77 1230
10567.74 1267
10568.71 1235
10569.68 1229
10570.65 1198
10571.62 1275
10572.59 1267
10573.56 1204
10574.53 1199
10575.50 1211
10576.47 1178
10577.44 1198
10578.41 1205
10579.38 1183
10580.35 1221
10581.32 1219
10582.29 1254
10583.26 1234
10584.23 1202
10585.21 1228
10586.18 1263
10587.15 1246
10588.12 1244
10589.09 1253
10590.06 1294
10591.03 1286
10592.00 1293
10592.97 1267
10593.94 1224
10594.92 1245
10595.89 1280
10596.86 1265
10597.83 1275
10598.80 1267
10599.77 1302
10600.74 1352
10601.71 1299
10602.69 1291
10603.66 1321
10604.63 1394
10605.60 1341
10606.57 1339
10607.54 1396
10608.52 1406
10609.49 1530
10610.46 1486
10611.43 1452
10612.40 1453
10613.38 1498
10614.35 1519
10615.32 1436
10616.29 1417
10617.27 1459
10618.24 1425
10619.21 1445
10620.18 1436
10621.15 1373
10622.13 1393
10623.10 1362
10624.07 1382
10625.04 1332
10626.02 1332
10626.99 1332
10627.96 1307
10628.94 1317
10629.91 1320
10630.88 1346
10631.85 1305
10632.83 1333
10633.80 1340
10634.77 1321
10635.75 1355
10636.72 1399
10637.69 1358
10638.67 1435
10639.64 1403
10640.61 1355
10641.59 1413
10642.56 1454
10643.53 1461
10644.51 1416
10645.48 1397
10646.45 1369
10647.43 1324
10648.40 1358
10649.37 1320
10650.35 1316
10651.32 1310
10652.30 1275
10653.27 1261
10654.24 1253
10655.22 1238
10656.19 1211
10657.16 1237
10658.14 1171
10659.11 1177
10660.09 1214
10661.06 1206
10662.04 1202
10663.01 1161
10663.98 1167
10664.96 1167
10665.93 1198
10666.91 1191
10667.88 1162
10668.86 1164
10669.83 1212
10670.81 1151
10671.78 1158
10672.76 1171
10673.73 1251
10674.71 1166
10675.68 1174
10676.66 1211
10677.63 1159
10678.61 1214
10679.58 1221
10680.56 1178
10681.53 1205
10682.51 1208
10683.48 1196
10684.46 1205
10685.43 1156
10686.41 1184
10687.38 1183
10688.36 1183
10689.33 1158
10690.31 1185
10691.28 1138
10692.26 1137
10693.24 1141
10694.21 1169
10695.19 1117
10696.16 1073
10697.14 1160
10698.12 1124
10699.09 1126
10700.07 1061
10701.04 1084
10702.02 1101
10703.00 1129
10703.97 1071
10704.95 1104
10705.92 1085
10706.90 1057
10707.88 1073
10708.85 1111
10709.83 1102
10710.81 1042
10711.78 1113
10712.76 1119
10713.74 1127
10714.71 1135
10715.69 1123
10716.67 1158
10717.64 1123
10718.62 1106
10719.60 1112
10720.57 1100
10721.55 1118
10722.53 1127
10723.50 1148
10724.48 1160
10725.46 1108
10726.44 1090
10727.41 1066
10728.39 1091
10729.37 1107
10730.35 1100
10731.32 1077
10732.30 1080
10733.28 1055
10734.26 1081
10735.23 1064
10736.21 1090
10737.19 1078
10738.17 1084
10739.14 1091
10740.12 1062
10741.10 1080
10742.08 1043
10743.06 1076
10744.03 1037
10745.01 1071
10745.99 1099
10746.97 1096
10747.95 1073
10748.92 1096
10749.90 1083
10750.88 1123
10751.86 1075
10752.84 1091
10753.82 1083
10754.79 1085
10755.77 1057
10756.75 1059
10757.73 1135
10758.71 1105
10759.69 1080
10760.67 1082
10761.65 1069
10762.62 1093
10763.60 1122
10764.58 1061
10765.56 1071
10766.54 1108
10767.52 1099
10768.50 1074
10769.48 1030
10770.46 1068
10771.44 1083
10772.42 1030
10773.39 1086
10774.37 1116
10775.35 1085
10776.33 1116
10777.31 1080
10778.29 1100
10779.27 1107
10780.25 1112
10781.23 1097
10782.21 1119
10783.19 1111
10784.17 1106
10785.15 1077
10786.13 1101
10787.11 1190
10788.09 1096
10789.07 1158
10790.05 1155
10791.03 1116
10792.01 1141
10792.99 1103
10793.97 1108
10794.95 1136
10795.93 1085
10796.91 1103
10797.89 1082
10798.87 1099
10799.85 1100
10800.83 1108
10801.82 1145
10802.80 1110
10803.78 1121
10804.76 1086
10805.74 1084
10806.72 1114
10807.70 1107
10808.68 1101
10809.66 1089
10810.64 1110
10811.62 1125
10812.61 1108
10813.59 1129
10814.57 1129
10815.55 1129
10816.53 1090
10817.51 1110
10818.49 1119
10819.47 1102
10820.46 1090
10821.44 1085
10822.42 1148
10823.40 1107
10824.38 1172
10825.36 1111
10826.35 1106
10827.33 1091
10828.31 1139
10829.29 1124
10830.27 1145
10831.25 1185
10832.24 1098
10833.22 1104
10834.20 1073
10835.18 1145
10836.17 1120
10837.15 1182
10838.13 1213
10839.11 1148
10840.09 1173
10841.08 1132
10842.06 1136
10843.04 1147
10844.02 1183
10845.01 1175
10845.99 1211
10846.97 1188
10847.96 1185
10848.94 1172
10849.92 1203
10850.90 1187
10851.89 1180
10852.87 1167
10853.85 1270
10854.84 1246
10855.82 1275
10856.80 1197
10857.78 1245
10858.77 1237
10859.75 1243
10860.73 1245
10861.72 1213
10862.70 1269
10863.68 1276
10864.67 1253
10865.65 1241
10866.64 1250
10867.62 1189
10868.60 1225
10869.59 1251
10870.57 1286
10871.55 1274
10872.54 1290
10873.52 1231
10874.51 1283
10875.49 1268
10876.47 1266
10877.46 1274
10878.44 1262
10879.43 1264
10880.41 1292
10881.39 1286
10882.38 1309
10883.36 1303
10884.35 1344
10885.33 1332
10886.32 1310
10887.30 1293
10888.29 1301
10889.27 1349
10890.25 1331
10891.24 1319
10892.22 1341
10893.21 1345
10894.19 1327
10895.18 1337
10896.16 1373
10897.15 1385
10898.13 1366
10899.12 1362
10900.10 1351
10901.09 1399
10902.07 1407
10903.06 1455
10904.04 1448
10905.03 1453
10906.01 1454
10907.00 1408
10907.99 1455
10908.97 1496
10909.96 1541
10910.94 1528
10911.93 1483
10912.91 1527
10913.90 1520
10914.88 1562
10915.87 1567
10916.86 1538
10917.84 1576
10918.83 1560
10919.81 1566
10920.80 1608
10921.79 1602
10922.77 1551
10923.76 1563
10924.74 1581
10925.73 1640
10926.72 1603
10927.70 1653
10928.69 1632
10929.68 1715
10930.66 1664
10931.65 1665
10932.64 1651
10933.62 1665
10934.61 1673
10935.60 1682
10936.58 1730
10937.57 1737
10938.56 1696
10939.54 1691
10940.53 1782
10941.52 1748
10942.50 1754
10943.49 1803
10944.48 1819
10945.47 1823
10946.45 1865
10947.44 1887
10948.43 1893
10949.41 1955
10950.40 1956
10951.39 1967
10952.38 2024
10953.36 2041
10954.35 2127
10955.34 2110
10956.33 2152
10957.31 2175
10958.30 2226
10959.29 2269
10960.28 2220
10961.27 2286
10962.25 2319
10963.24 2256
10964.23 2223
10965.22 2241
10966.21 2216
10967.19 2254
10968.18 2252
10969.17 2226
10970.16 2219
10971.15 2122
10972.13 2054
10973.12 2065
10974.11 2117
10975.10 2108
10976.09 2061
10977.08 2088
10978.07 2112
10979.05 2092
10980.04 2069
10981.03 2065
10982.02 2100
10983.01 2096
10984.00 2110
10984.99 2134
10985.98 2138
10986.96 2117
10987.95 2162
10988.94 2210
10989.93 2213
10990.92 2263
10991.91 2349
10992.90 2354
10993.89 2456
10994.88 2516
10995.87 2451
10996.86 2557
10997.85 2717
10998.84 2797
10999.83 2825
11000.82 2873
11001.81 2948
11002.79 2908
11003.78 2967
11004.77 2881
11005.76 2823
11006.75 2836
11007.74 2709
11008.73 2633
11009.72 2625
11010.71 2550
11011.70 2403
11012.69 2295
11013.68 2281
11014.67 2147
11015.67 2038
11016.66 1992
11017.65 1981
11018.64 1910
11019.63 1868
11020.62 1848
11021.61 1860
11022.60 1818
11023.59 1837
11024.58 1754
11025.57 1730
11026.56 1758
11027.55 1798
11028.54 1778
11029.53 1762
11030.52 1720
11031.52 1722
11032.51 1669
11033.50 1678
11034.49 1753
11035.48 1737
11036.47 1714
11037.46 1667
11038.45 1726
11039.45 1643
11040.44 1689
11041.43 1669
11042.42 1613
11043.41 1655
11044.40 1666
11045.39 1623
11046.39 1613
11047.38 1622
11048.37 1656
11049.36 1601
11050.35 1580
11051.35 1600
11052.34 1557
11053.33 1552
11054.32 1518
11055.31 1552
11056.31 1581
11057.30 1555
11058.29 1528
11059.28 1560
11060.27 1570
11061.27 1583
11062.26 1541
11063.25 1596
11064.24 1596
11065.24 1536
11066.23 1577
11067.22 1519
11068.21 1533
11069.21 1602
11070.20 1611
11071.19 1579
11072.19 1532
11073.18 1565
11074.17 1607
11075.16 1597
11076.16 1603
11077.15 1526
11078.14 1562
11079.14 1581
11080.13 1618
11081.12 1570
11082.12 1589
11083.11 1587
11084.10 1584
11085.10 1543
11086.09 1495
11087.08 1505
11088.08 1544
11089.07 1510
11090.06 1505
11091.06 1500
11092.05 1480
11093.04 1483
11094.04 1474
11095.03 1481
11096.03 1489
11097.02 1447
11098.01 1462
11099.01 1426
11100.00 1445
11101.00 1379
11101.99 1348
11102.98 1431
11103.98 1523
11104.97 1441
11105.97 1403
11106.96 1434
11107.96 1405
11108.95 1380
11109.95 1392
11110.94 1405
11111.93 1369
11112.93 1408
11113.92 1455
11114.92 1389
11115.91 1407
11116.91 1410
11117.90 1359
11118.90 1389
11119.89 1394
11120.89 1383
11121.88 1344
11122.88 1352
11123.87 1349
11124.87 1401
11125.86 1370
11126.86 1340
11127.85 1434
11128.85 1414
11129.84 1345
11130.84 1355
11131.84 1371
11132.83 1359
11133.83 1417
11134.82 1287
11135.82 1330
11136.81 1283
11137.81 1340
11138.81 1289
11139.80 1336
11140.80 1330
11141.79 1344
11142.79 1342
11143.79 1332
11144.78 1352
11145.78 1311
11146.77 1367
11147.77 1341
11148.77 1375
11149.76 1344
11150.76 1331
11151.75 1369
11152.75 1378
11153.75 1342
11154.74 1324
11155.74 1356
11156.74 1353
11157.73 1353
11158.73 1372
11159.73 1302
11160.72 1308
11161.72 1267
11162.72 1262
11163.71 1332
11164.71 1267
11165.71 1344
11166.71 1265
11167.70 1284
11168.70 1342
11169.70 1290
11170.69 1270
11171.69 1259
11172.69 1261
11173.69 1219
11174.68 1309
11175.68 1226
11176.68 1277
11177.68 1328
11178.67 1298
11179.67 1344
11180.67 1315
11181.67 1280
11182.66 1227
11183.66 1298
11184.66 1299
11185.66 1298
11186.66 1259
11187.65 1236
11188.65 1274
11189.65 1214
11190.65 1280
11191.65 1308
11192.64 1259
11193.64 1276
11194.64 1252
11195.64 1309
11196.64 1302
11197.64 1271
11198.63 1280
11199.63 1345
11200.63 1325
11201.63 1278
11202.63 1335
11203.63 1313
11204.63 1288
11205.63 1311
11206.62 1357
11207.62 1337
11208.62 1361
11209.62 1316
11210.62 1328
11211.62 1333
11212.62 1312
11213.62 1362
11214.62 1326
11215.62 1330
11216.61 1338
11217.61 1310
11218.61 1316
11219.61 1309
11220.61 1328
11221.61 1318
11222.61 1362
11223.61 1401
11224.61 1359
11225.61 1362
11226.61 1287
11227.61 1316
11228.61 1341
11229.61 1347
11230.61 1380
11231.61 1385
11232.61 1375
11233.61 1391
11234.61 1379
11235.61 1337
11236.61 1360
11237.61 1350
11238.61 1347
11239.61 1354
11240.61 1355
11241.61 1337
11242.61 1342
11243.61 1378
11244.61 1376
11245.61 1369
11246.61 1393
11247.61 1406
11248.62 1379
11249.62 1407
11250.62 1406
11251.62 1388
11252.62 1385
11253.62 1427
11254.62 1383
11255.62 1475
11256.62 1432
11257.62 1440
11258.62 1379
11259.63 1388
11260.63 1441
11261.63 1468
11262.63 1463
11263.63 1478
11264.63 1503
11265.63 1527
11266.64 1542
11267.64 1482
11268.64 1518
11269.64 1513
11270.64 1540
11271.64 1516
11272.65 1589
11273.65 1604
11274.65 1619
11275.65 1620
11276.65 1604
11277.65 1630
11278.66 1645
11279.66 1651
11280.66 1716
11281.66 1593
11282.67 1609
11283.67 1596
11284.67 1603
11285.67 1582
11286.67 1563
11287.68 1510
11288.68 1480
11289.68 1506
11290.68 1472
11291.69 1496
11292.69 1466
11293.69 1500
11294.70 1514
11295.70 1518
11296.70 1460
11297.70 1390
11298.71 1410
11299.71 1443
11300.71 1480
11301.72 1406
11302.72 1418
11303.72 1418
11304.72 1395
11305.73 1430
11306.73 1468
11307.73 1433
11308.74 1457
11309.74 1450
11310.74 1470
11311.75 1465
11312.75 1443
11313.76 1475
11314.76 1448
11315.76 1509
11316.77 1471
11317.77 1471
11318.77 1523
11319.78 1529
11320.78 1494
11321.79 1524
11322.79 1471
11323.79 1499
11324.80 1497
11325.80 1528
11326.81 1488
11327.81 1504
11328.81 1493
11329.82 1530
11330.82 1508
11331.83 1487
11332.83 1500
11333.84 1534
11334.84 1579
11335.85 1517
11336.85 1506
11337.85 1528
11338.86 1623
11339.86 1633
11340.87 1573
11341.87 1667
11342.88 1650
11343.88 1581
11344.89 1596
11345.89 1602
11346.90 1624
11347.90 1600
11348.91 1607
11349.91 1567
11350.92 1536
11351.92 1464
11352.93 1512
11353.94 1517
11354.94 1507
11355.95 1486
11356.95 1465
11357.96 1462
11358.96 1494
11359.97 1493
11360.97 1480
11361.98 1492
11362.99 1517
11363.99 1448
11365.00 1491
11366.00 1465
11367.01 1529
11368.02 1490
11369.02 1483
11370.03 1463
11371.03 1425
11372.04 1404
11373.05 1474
11374.05 1497
11375.06 1472
11376.06 1446
11377.07 1454
11378.08 1466
11379.08 1443
11380.09 1429
11381.10 1473
11382.10 1473
11383.11 1481
11384.12 1492
11385.12 1458
11386.13 1505
11387.14 1402
11388.14 1415
11389.15 1453
11390.16 1492
11391.17 1482
11392.17 1504
11393.18 1461
11394.19 1448
11395.19 1478
11396.20 1458
11397.21 1480
11398.22 1514
11399.22 1561
11400.23 1497
11401.24 1499
11402.25 1452
11403.25 1492
11404.26 1499
11405.27 1545
11406.28 1480
11407.28 1476
11408.29 1509
11409.30 1529
11410.31 1432
11411.31 1535
11412.32 1596
11413.33 1567
11414.34 1502
11415.35 1538
11416.35 1554
11417.36 1477
11418.37 1522
11419.38 1510
11420.39 1519
11421.40 1571
11422.40 1626
11423.41 1566
11424.42 1548
11425.43 1492
11426.44 1554
11427.45 1589
11428.46 1574
11429.46 1608
11430.47 1589
11431.48 1605
11432.49 1606
11433.50 1599
11434.51 1579
11435.52 1598
11436.53 1547
11437.54 1591
11438.54 1634
11439.55 1611
11440.56 1624
11441.57 1617
11442.58 1615
11443.59 1553
11444.60 1648
11445.61 1622
11446.62 1616
11447.63 1595
11448.64 1609
11449.65 1606
11450.66 1612
11451.67 1706
11452.68 1639
11453.69 1647
11454.70 1673
11455.71 1682
11456.72 1708
11457.73 1660
11458.74 1708
11459.75 1704
11460.76 1729
11461.77 1645
11462.78 1723
11463.79 1750
11464.80 1725
11465.81 1731
11466.82 1758
11467.83 1803
11468.84 1823
11469.85 1794
11470.86 1727
11471.87 1736
11472.88 1821
11473.89 1827
11474.90 1824
11475.91 1828
11476.92 1857
11477.93 1807
11478.95 1867
11479.96 1900
11480.97 1932
11481.98 1956
11482.99 1911
11484.00 1923
11485.01 1946
11486.02 1969
11487.03 1963
11488.05 2019
11489.06 2003
11490.07 2049
11491.08 2080
11492.09 2017
11493.10 2083
11494.11 2067
11495.13 2118
11496.14 2173
11497.15 2157
11498.16 2208
11499.17 2220
11500.18 2258
11501.20 2262
11502.21 2329
11503.22 2341
11504.23 2387
11505.24 2445
11506.26 2467
11507.27 2457
11508.28 2424
11509.29 2558
11510.30 2568
11511.32 2622
11512.33 2670
11513.34 2658
11514.35 2695
11515.37 2803
11516.38 2872
11517.39 2893
11518.40 3047
11519.42 3020
11520.43 3152
11521.44 3239
11522.45 3294
11523.47 3310
11524.48 3418
11525.49 3541
11526.51 3576
11527.52 3729
11528.53 3871
11529.55 4093
11530.56 4226
11531.57 4320
11532.59 4415
11533.60 4679
11534.61 4814
11535.63 5021
11536.64 5239
11537.65 5423
11538.67 5426
11539.68 5582
11540.69 5709
11541.71 5667
11542.72 5760
11543.73 5671
11544.75 5646
11545.76 5511
11546.78 5353
11547.79 5235
11548.80 5054
11549.82 4837
11550.83 4687
11551.85 4416
11552.86 4205
11553.87 3959
11554.89 3797
11555.90 3494
11556.92 3364
11557.93 3185
11558.95 3096
11559.96 3012
11560.97 2999
11561.99 2908
11563.00 2854
11564.02 2780
11565.03 2825
11566.05 2757
11567.06 2689
11568.08 2668
11569.09 2677
11570.11 2674
11571.12 2620
11572.14 2598
11573.15 2642
11574.17 2629
11575.18 2670
11576.20 2677
11577.21 2662
11578.23 2725
11579.24 2640
11580.26 2656
11581.27 2562
11582.29 2585
11583.30 2673
11584.32 2534
11585.33 2598
11586.35 2585
11587.37 2572
11588.38 2527
11589.40 2505
11590.41 2575
11591.43 2621
11592.44 2678
11593.46 2637
11594.48 2618
11595.49 2782
11596.51 2770
11597.52 2822
11598.54 2832
11599.56 2821
11600.57 2795
11601.59 2820
11602.61 2901
11603.62 2907
11604.64 2827
11605.66 2821
11606.67 2897
11607.69 2888
11608.70 2773
11609.72 2743
11610.74 2764
11611.75 2700
11612.77 2686
11613.79 2614
11614.81 2595
11615.82 2565
11616.84 2612
11617.86 2532
11618.87 2478
11619.89 2452
11620.91 2459
11621.92 2446
11622.94 2437
11623.96 2420
11624.98 2397
11625.99 2358
11627.01 2347
11628.03 2306
11629.05 2368
11630.06 2297
11631.08 2207
11632.10 2173
11633.12 2183
11634.13 2168
11635.15 2200
11636.17 2160
11637.19 2158
11638.20 2144
11639.22 2074
11640.24 2058
11641.26 2072
11642.28 2052
11643.29 2058
11644.31 2042
11645.33 2010
11646.35 2028
11647.37 1985
11648.39 1940
11649.40 1975
11650.42 1906
11651.44 1937
11652.46 1874
11653.48 1879
11654.50 1894
11655.51 1867
11656.53 1881
11657.55 1812
11658.57 1839
11659.59 1763
11660.61 1814
11661.63 1780
11662.65 1798
11663.67 1778
11664.68 1787
11665.70 1774
11666.72 1778
11667.74 1768
11668.76 1791
11669.78 1723
11670.80 1713
11671.82 1702
11672.84 1675
11673.86 1681
11674.88 1675
11675.90 1725
11676.92 1660
11677.94 1697
11678.96 1671
11679.98 1659
11680.99 1625
11682.01 1686
11683.03 1671
11684.05 1697
11685.07 1721
11686.09 1653
11687.11 1650
11688.13 1629
11689.15 1606
11690.17 1648
11691.19 1600
11692.21 1599
11693.24 1591
11694.26 1633
11695.28 1575
11696.30 1579
11697.32 1555
11698.34 1505
11699.36 1530
11700.38 1543
11701.40 1520
11702.42 1501
11703.44 1466
11704.46 1489
11705.48 1478
11706.50 1467
11707.52 1434
11708.54 1466
11709.57 1475
11710.59 1439
11711.61 1458
11712.63 1375
11713.65 1429
11714.67 1433
11715.69 1397
11716.71 1401
11717.73 1350
11718.76 1420
11719.78 1371
11720.80 1419
11721.82 1381
11722.84 1323
11723.86 1362
11724.89 1362
11725.91 1340
11726.93 1331
11727.95 1398
11728.97 1338
11729.99 1338
11731.02 1308
11732.04 1295
11733.06 1320
11734.08 1346
11735.10 1305
11736.13 1323
11737.15 1265
11738.17 1310
11739.19 1278
11740.22 1320
11741.24 1278
11742.26 1270
11743.28 1351
11744.30 1370
11745.33 1335
11746.35 1291
11747.37 1282
11748.40 1265
11749.42 1260
11750.44 1214
11751.46 1237
11752.49 1229
11753.51 1253
11754.53 1247
11755.56 1257
11756.58 1238
11757.60 1178
11758.62 1268
11759.65 1265
11760.67 1223
11761.69 1207
11762.72 1251
11763.74 1215
11764.76 1230
11765.79 1213
11766.81 1206
11767.83 1222
11768.86 1220
11769.88 1189
11770.91 1198
11771.93 1214
11772.95 1230
11773.98 1263
11775.00 1222
11776.02 1146
11777.05 1180
11778.07 1235
11779.10 1201
11780.12 1195
11781.14 1197
11782.17 1229
11783.19 1185
11784.22 1194
11785.24 1204
11786.26 1143
11787.29 1173
11788.31 1241
11789.34 1255
11790.36 1249
11791.39 1210
11792.41 1216
11793.44 1238
11794.46 1222
11795.49 1176
11796.51 1181
11797.54 1224
11798.56 1218
11799.59 1190
11800.61 1160
11801.63 1218
11802.66 1225
11803.69 1173
11804.71 1166
11805.74 1151
11806.76 1153
11807.79 1203
11808.81 1184
11809.84 1188
11810.86 1166
11811.89 1194
11812.91 1183
11813.94 1182
11814.96 1182
11815.99 1172
11817.01 1149
11818.04 1192
11819.07 1231
11820.09 1208
11821.12 1193
11822.14 1223
11823.17 1205
11824.20 1168
11825.22 1196
11826.25 1206
11827.27 1213
11828.30 1179
11829.33 1187
11830.35 1212
11831.38 1220
11832.40 1268
11833.43 1263
11834.46 1228
11835.48 1196
11836.51 1222
11837.54 1203
11838.56 1234
11839.59 1221
11840.62 1209
11841.64 1247
11842.67 1226
11843.70 1242
11844.72 1231
11845.75 1245
11846.78 1241
11847.80 1250
11848.83 1230
11849.86 1250
11850.89 1229
11851.91 1273
11852.94 1268
11853.97 1252
11854.99 1233
11856.02 1234
11857.05 1252
11858.08 1278
11859.10 1245
11860.13 1303
11861.16 1332
11862.19 1282
11863.21 1237
11864.24 1297
11865.27 1298
11866.30 1314
11867.33 1319
11868.35 1299
11869.38 1298
11870.41 1271
11871.44 1336
11872.47 1350
11873.49 1346
11874.52 1290
11875.55 1289
11876.58 1378
11877.61 1372
11878.63 1344
11879.66 1314
11880.69 1341
11881.72 1327
11882.75 1341
11883.78 1330
11884.81 1317
11885.83 1349
11886.86 1405
11887.89 1402
11888.92 1426
11889.95 1417
11890.98 1410
11892.01 1409
11893.04 1414
11894.06 1446
11895.09 1532
11896.12 1511
11897.15 1484
11898.18 1502
11899.21 1556
11900.24 1601
11901.27 1574
11902.30 1636
11903.33 1658
11904.36 1576
11905.39 1645
11906.42 1679
11907.45 1627
11908.48 1633
11909.50 1673
11910.53 1631
11911.56 1658
11912.59 1677
11913.62 1624
11914.65 1611
11915.68 1645
11916.71 1645
11917.74 1659
11918.77 1621
11919.80 1641
11920.83 1677
11921.86 1702
11922.89 1678
11923.92 1722
11924.95 1745
11925.99 1739
11927.02 1762
11928.05 1835
11929.08 1805
11930.11 1820
11931.14 1893
11932.17 1857
11933.20 1845
11934.23 1837
11935.26 1840
11936.29 1851
11937.32 1786
11938.35 1811
11939.38 1835
11940.41 1794
11941.45 1765
11942.48 1783
11943.51 1752
11944.54 1686
11945.57 1597
11946.60 1619
11947.63 1604
11948.66 1544
11949.70 1519
11950.73 1480
11951.76 1523
11952.79 1518
11953.82 1485
11954.85 1471
11955.88 1489
11956.92 1455
11957.95 1433
11958.98 1449
11960.01 1473
11961.04 1434
11962.08 1401
11963.11 1449
11964.14 1437
11965.17 1507
11966.20 1455
11967.24 1421
11968.27 1401
11969.30 1436
11970.33 1379
11971.36 1420
11972.40 1493
11973.43 1456
11974.46 1453
11975.49 1476
11976.53 1464
11977.56 1526
11978.59 1448
11979.62 1460
11980.66 1492
11981.69 1506
11982.72 1461
11983.76 1493
11984.79 1498
11985.82 1495
11986.85 1525
11987.89 1487
11988.92 1471
11989.95 1494
11990.99 1527
11992.02 1533
11993.05 1522
11994.09 1483
11995.12 1514
11996.15 1471
11997.19 1518
11998.22 1500
11999.25 1547
12000.29 1546
12001.32 1533
12002.35 1559
12003.39 1529
12004.42 1550
12005.46 1525
12006.49 1510
12007.52 1569
12008.56 1579
12009.59 1594
12010.63 1636
12011.66 1620
12012.69 1613
12013.73 1551
12014.76 1608
12015.80 1583
12016.83 1628
12017.86 1629
12018.90 1661
12019.93 1697
12020.97 1646
12022.00 1719
12023.04 1726
12024.07 1733
12025.11 1664
12026.14 1689
12027.18 1685
12028.21 1715
12029.25 1685
12030.28 1720
12031.32 1726
12032.35 1708
12033.39 1684
12034.42 1700
12035.46 1690
12036.49 1726
12037.53 1704
12038.56 1686
12039.60 1631
12040.63 1629
12041.67 1680
12042.70 1686
12043.74 1676
12044.77 1658
12045.81 1697
12046.84 1656
12047.88 1719
12048.92 1654
12049.95 1673
12050.99 1725
12052.02 1706
12053.06 1730
12054.09 1665
12055.13 1697
12056.17 1716
12057.20 1768
12058.24 1735
12059.27 1728
12060.31 1694
12061.35 1701
12062.38 1696
12063.42 1673
12064.46 1653
12065.49 1663
12066.53 1725
12067.56 1688
12068.60 1640
12069.64 1655
12070.67 1686
12071.71 1678
12072.75 1657
12073.78 1598
12074.82 1617
12075.86 1602
12076.89 1603
12077.93 1557
12078.97 1585
12080.01 1527
12081.04 1512
12082.08 1581
12083.12 1578
12084.15 1539
12085.19 1588
12086.23 1631
12087.27 1644
12088.30 1641
12089.34 1625
12090.38 1667
12091.41 1610
12092.45 1685
12093.49 1655
12094.53 1681
12095.57 1675
12096.60 1713
12097.64 1733
12098.68 1743
12099.72 1730
12100.75 1722
12101.79 1741
12102.83 1711
12103.87 1700
12104.91 1663
12105.94 1668
12106.98 1684
12108.02 1694
12109.06 1699
12110.10 1637
12111.14 1554
12112.17 1581
12113.21 1635
12114.25 1568
12115.29 1555
12116.33 1569
12117.37 1489
12118.40 1480
12119.44 1500
12120.48 1469
12121.52 1480
12122.56 1459
12123.60 1442
12124.64 1430
12125.68 1457
12126.72 1416
12127.75 1410
12128.79 1382
12129.83 1376
12130.87 1388
12131.91 1394
12132.95 1356
12133.99 1356
12135.03 1351
12136.07 1365
12137.11 1354
12138.15 1340
12139.19 1371
12140.23 1328
12141.27 1331
12142.31 1366
12143.35 1361
12144.38 1315
12145.42 1347
12146.46 1377
12147.50 1367
12148.54 1333
12149.58 1358
12150.62 1384
12151.66 1320
12152.70 1317
12153.74 1309
12154.78 1351
12155.82 1320
12156.87 1314
12157.91 1298
12158.95 1296
12159.99 1278
12161.03 1264
12162.07 1252
12163.11 1243
12164.15 1241
12165.19 1259
12166.23 1266
12167.27 1287
12168.31 1234
12169.35 1246
12170.39 1259
12171.43 1267
12172.47 1230
12173.52 1198
12174.56 1253
12175.60 1213
12176.64 1298
12177.68 1286
12178.72 1230
12179.76 1271
12180.80 1246
12181.85 1202
12182.89 1205
12183.93 1275
12184.97 1214
12186.01 1213
12187.05 1224
12188.09 1245
12189.14 1194
12190.18 1240
12191.22 1242
12192.26 1214
12193.30 1226
12194.34 1230
12195.39 1226
12196.43 1233
12197.47 1195
12198.51 1248
12199.55 1225
12200.60 1227
12201.64 1218
12202.68 1209
12203.72 1192
12204.77 1211
12205.81 1223
12206.85 1218
12207.89 1206
12208.94 1194
12209.98 1233
12211.02 1171
12212.06 1157
12213.11 1221
12214.15 1198
12215.19 1181
12216.23 1189
12217.28 1198
12218.32 1161
12219.36 1224
12220.41 1175
12221.45 1224
12222.49 1193
12223.54 1181
12224.58 1162
12225.62 1124
12226.66 1174
12227.71 1161
12228.75 1166
12229.79 1175
12230.84 1194
12231.88 1170
12232.93 1124
12233.97 1153
12235.01 1197
12236.06 1148
12237.10 1161
12238.14 1147
12239.19 1162
12240.23 1171
12241.28 1186
12242.32 1172
12243.36 1150
12244.41 1122
12245.45 1109
12246.50 1120
12247.54 1144
12248.58 1178
12249.63 1151
12250.67 1181
12251.72 1131
12252.76 1188
12253.80 1180
12254.85 1118
12255.89 1122
12256.94 1134
12257.98 1111
12259.03 1136
12260.07 1140
12261.12 1106
12262.16 1132
12263.21 1076
12264.25 1109
12265.30 1047
12266.34 1067
12267.39 1050
12268.43 1094
12269.48 1080
12270.52 1082
12271.57 1096
12272.61 1107
12273.66 1093
12274.70 1052
12275.75 1064
12276.79 1112
12277.84 1087
12278.88 1093
12279.93 1119
12280.98 1100
12282.02 1096
12283.07 1063
12284.11 1099
12285.16 1102
12286.20 1102
12287.25 1058
12288.30 1060
12289.34 1058
12290.39 1064
12291.43 1063
12292.48 1041
12293.53 1096
12294.57 1051
12295.62 1071
12296.66 1070
12297.71 1036
12298.76 1050
12299.80 1064
12300.85 1063
12301.90 1038
12302.94 1046
12303.99 1056
12305.04 1081
12306.08 1084
12307.13 1029
12308.18 1014
12309.22 1042
12310.27 1035
12311.32 1064
12312.36 1048
12313.41 1054
12314.46 1013
12315.50 1075
12316.55 1049
12317.60 1045
12318.65 1055
12319.69 1071
12320.74 1044
12321.79 1023
12322.83 1063
12323.88 1004
12324.93 1007
12325.98 1044
12327.02 1054
12328.07 1061
12329.12 1057
12330.17 1039
12331.21 997
12332.26 1024
12333.31 1060
12334.36 1060
12335.41 1074
12336.45 1051
12337.50 1028
12338.55 1010
12339.60 1002
12340.65 1062
12341.69 1025
12342.74 997
12343.79 1052
12344.84 1054
12345.89 1024
12346.94 1015
12347.98 1029
12349.03 1092
12350.08 1055
12351.13 1086
12352.18 1048
12353.23 1003
12354.28 1015
12355.32 1030
12356.37 1031
12357.42 994
12358.47 1052
12359.52 1010
12360.57 1028
12361.62 1025
12362.67 1075
12363.72 1013
12364.76 994
12365.81 1027
12366.86 1020
12367.91 1037
12368.96 996
12370.01 1020
12371.06 1070
12372.11 1076
12373.16 1080
12374.21 1081
12375.26 1096
12376.31 1009
12377.36 1054
12378.41 1043
12379.46 1018
12380.51 1016
12381.56 1082
12382.61 1052
12383.66 1060
12384.71 1085
12385.76 1086
12386.81 1062
12387.86 1075
12388.91 1050
12389.96 1049
12391.01 1077
12392.06 1060
12393.11 1047
12394.16 1110
12395.21 1095
12396.26 1079
12397.31 1067
12398.36 1053
12399.41 1045
12400.46 1042
12401.51 1064
12402.56 1102
12403.61 1038
12404.66 1126
12405.71 1098
12406.77 1051
12407.82 1065
12408.87 1085
12409.92 1106
12410.97 1086
12412.02 1118
12413.07 1058
12414.12 1088
12415.17 1130
12416.23 1101
12417.28 1102
12418.33 1103
12419.38 1073
12420.43 1131
12421.48 1121
12422.53 1120
12423.59 1125
12424.64 1095
12425.69 1085
12426.74 1128
12427.79 1119
12428.84 1128
12429.90 1138
12430.95 1129
12432.00 1103
12433.05 1103
12434.10 1133
12435.16 1186
12436.21 1190
12437.26 1120
12438.31 1140
12439.37 1192
12440.42 1178
12441.47 1149
12442.52 1157
12443.58 1171
12444.63 1163
12445.68 1166
12446.73 1201
12447.79 1168
12448.84 1218
12449.89 1146
12450.94 1171
12452.00 1212
12453.05 1200
12454.10 1230
12455.16 1211
12456.21 1273
12457.26 1294
12458.31 1305
12459.37 1290
12460.42 1324
12461.47 1381
12462.53 1390
12463.58 1396
12464.63 1452
12465.69 1474
12466.74 1512
12467.79 1556
12468.85 1643
12469.90 1590
12470.95 1670
12472.01 1736
12473.06 1784
12474.12 1824
12475.17 1768
12476.22 1826
12477.28 1894
12478.33 1894
12479.39 1873
12480.44 1919
12481.49 1945
12482.55 1900
12483.60 1861
12484.66 1808
12485.71 1795
12486.76 1789
12487.82 1729
12488.87 1709
12489.93 1702
12490.98 1673
12492.04 1588
12493.09 1606
12494.15 1552
12495.20 1448
12496.25 1427
12497.31 1451
12498.36 1379
12499.42 1370
12500.47 1388
12501.53 1367
12502.58 1378
12503.64 1325
12504.69 1386
12505.75 1312
12506.80 1341
12507.86 1356
12508.91 1338
12509.97 1297
12511.03 1284
12512.08 1233
12513.14 1283
12514.19 1330
12515.25 1330
12516.30 1358
12517.36 1337
12518.41 1259
12519.47 1318
12520.52 1318
12521.58 1291
12522.64 1308
12523.69 1350
12524.75 1313
12525.80 1306
12526.86 1329
12527.92 1323
12528.97 1302
12530.03 1292
12531.08 1347
12532.14 1375
12533.20 1293
12534.25 1341
12535.31 1350
12536.37 1374
12537.42 1361
12538.48 1299
12539.54 1277
12540.59 1356
12541.65 1383
12542.70 1383
12543.76 1360
12544.82 1332
12545.88 1386
12546.93 1394
12547.99 1393
12549.05 1403
12550.10 1448
12551.16 1447
12552.22 1454
12553.27 1417
12554.33 1459
12555.39 1467
12556.45 1474
12557.50 1502
12558.56 1493
12559.62 1487
12560.67 1469
12561.73 1459
12562.79 1445
12563.85 1506
12564.90 1470
12565.96 1435
12567.02 1449
12568.08 1431
12569.14 1417
12570.19 1362
12571.25 1408
12572.31 1396
12573.37 1413
12574.42 1408
12575.48 1341
12576.54 1329
12577.60 1340
12578.66 1317
12579.72 1305
12580.77 1328
12581.83 1374
12582.89 1347
12583.95 1343
12585.01 1345
12586.07 1368
12587.12 1331
12588.18 1274
12589.24 1300
12590.30 1329
12591.36 1325
12592.42 1315
12593.48 1341
12594.53 1352
12595.59 1370
12596.65 1370
12597.71 1385
12598.77 1316
12599.83 1308
12600.89 1301
12601.95 1360
12603.01 1382
12604.07 1363
12605.13 1372
12606.18 1367
12607.24 1410
12608.30 1383
12609.36 1403
12610.42 1377
12611.48 1440
12612.54 1407
12613.60 1418
12614.66 1413
12615.72 1490
12616.78 1517
12617.84 1512
12618.90 1478
12619.96 1506
12621.02 1480
12622.08 1472
12623.14 1455
12624.20 1508
12625.26 1542
12626.32 1539
12627.38 1581
12628.44 1615
12629.50 1614
12630.56 1587
12631.62 1586
12632.68 1574
12633.74 1546
12634.80 1533
12635.86 1533
12636.92 1561
12637.98 1584
12639.04 1570
12640.11 1510
12641.17 1569
12642.23 1550
12643.29 1487
12644.35 1510
12645.41 1513
12646.47 1421
12647.53 1465
12648.59 1461
12649.65 1480
12650.72 1444
12651.78 1397
12652.84 1407
12653.90 1388
12654.96 1419
12656.02 1417
12657.08 1390
12658.14 1383
12659.21 1371
12660.27 1370
12661.33 1391
12662.39 1378
12663.45 1433
12664.51 1414
12665.58 1445
12666.64 1448
12667.70 1426
12668.76 1370
12669.82 1385
12670.89 1427
12671.95 1428
12673.01 1406
12674.07 1375
12675.13 1432
12676.20 1413
12677.26 1376
12678.32 1423
12679.38 1434
12680.45 1431
12681.51 1454
12682.57 1413
12683.63 1431
12684.70 1446
12685.76 1482
12686.82 1412
12687.88 1441
12688.95 1461
12690.01 1450
12691.07 1509
12692.14 1483
12693.20 1516
12694.26 1514
12695.32 1552
12696.39 1479
12697.45 1516
12698.51 1529
12699.58 1509
12700.64 1570
12701.70 1595
12702.77 1585
12703.83 1536
12704.89 1581
12705.96 1538
12707.02 1537
12708.08 1564
12709.15 1589
12710.21 1631
12711.28 1623
12712.34 1626
12713.40 1649
12714.47 1595
12715.53 1620
12716.59 1608
12717.66 1667
12718.72 1691
12719.79 1668
12720.85 1692
12721.92 1659
12722.98 1683
12724.04 1641
12725.11 1674
12726.17 1678
12727.24 1675
12728.30 1669
12729.37 1655
12730.43 1653
12731.49 1653
12732.56 1640
12733.62 1663
12734.69 1689
12735.75 1676
12736.82 1721
12737.88 1673
12738.95 1694
12740.01 1646
12741.08 1704
12742.14 1683
12743.21 1610
12744.27 1650
12745.34 1585
12746.40 1581
12747.47 1593
12748.53 1563
12749.60 1577
12750.66 1525
12751.73 1582
12752.79 1531
12753.86 1539
12754.93 1591
12755.99 1506
12757.06 1527
12758.12 1538
12759.19 1477
12760.25 1459
12761.32 1512
12762.39 1514
12763.45 1467
12764.52 1431
12765.58 1406
12766.65 1445
12767.72 1451
12768.78 1438
12769.85 1420
12770.91 1417
12771.98 1380
12773.05 1392
12774.11 1447
12775.18 1388
12776.25 1355
12777.31 1375
12778.38 1373
12779.45 1338
12780.51 1322
12781.58 1342
12782.65 1310
12783.71 1259
12784.78 1306
12785.85 1373
12786.91 1336
12787.98 1336
12789.05 1319
12790.11 1279
12791.18 1296
12792.25 1311
12793.31 1255
12794.38 1285
12795.45 1276
12796.52 1265
12797.58 1292
12798.65 1332
12799.72 1315
12800.79 1289
12801.85 1297
12802.92 1247
12803.99 1244
12805.06 1235
12806.12 1243
12807.19 1257
12808.26 1215
12809.33 1328
12810.39 1256
12811.46 1260
12812.53 1229
12813.60 1259
12814.67 1212
12815.73 1232
12816.80 1308
12817.87 1289
12818.94 1293
12820.01 1332
12821.08 1317
12822.14 1299
12823.21 1284
12824.28 1271
12825.35 1285
12826.42 1215
12827.49 1237
12828.55 1254
12829.62 1281
12830.69 1231
12831.76 1242
12832.83 1200
12833.90 1239
12834.97 1231
12836.04 1205
12837.11 1240
12838.17 1202
12839.24 1258
12840.31 1218
12841.38 1172
12842.45 1182
12843.52 1224
12844.59 1217
12845.66 1211
12846.73 1201
12847.80 1199
12848.87 1212
12849.94 1170
12851.01 1116
12852.08 1135
12853.14 1126
12854.21 1151
12855.28 1129
12856.35 1140
12857.42 1154
12858.49 1106
12859.56 1159
12860.63 1129
12861.70 1138
12862.77 1171
12863.84 1149
12864.91 1149
12865.98 1153
12867.05 1123
12868.12 1156
12869.19 1159
12870.26 1123
12871.34 1122
12872.41 1076
12873.48 1091
12874.55 1126
12875.62 1099
12876.69 1135
12877.76 1148
12878.83 1086
12879.90 1104
12880.97 1122
12882.04 1112
12883.11 1095
12884.18 1082
12885.25 1120
12886.33 1100
12887.40 1038
12888.47 1028
12889.54 1044
12890.61 1048
12891.68 1059
12892.75 1020
12893.82 1057
12894.89 1078
12895.97 1108
12897.04 1069
12898.11 1021
12899.18 1042
12900.25 1035
12901.32 1044
12902.40 1009
12903.47 1018
12904.54 1060
12905.61 1087
12906.68 1061
12907.75 1031
12908.83 1042
12909.90 1051
12910.97 1073
12912.04 1006
12913.11 984
12914.19 1029
12915.26 1009
12916.33 1045
12917.40 1008
12918.48 1004
12919.55 1000
12920.62 1018
12921.69 942
12922.77 1002
12923.84 1012
12924.91 969
12925.98 943
12927.06 973
12928.13 954
12929.20 941
12930.27 963
12931.35 964
12932.42 1028
12933.49 903
12934.57 942
12935.64 957
12936.71 926
12937.79 946
12938.86 939
12939.93 951
12941.01 933
12942.08 962
12943.15 916
12944.23 951
12945.30 935
12946.37 941
12947.45 940
12948.52 940
12949.59 943
12950.67 924
12951.74 971
12952.81 966
12953.89 918
12954.96 907
12956.04 945
12957.11 928
12958.18 937
12959.26 923
12960.33 903
12961.41 901
12962.48 935
12963.55 925
12964.63 934
12965.70 930
12966.78 906
12967.85 929
12968.93 931
12970.00 891
12971.07 898
12972.15 911
12973.22 927
12974.30 961
12975.37 920
12976.45 901
12977.52 885
12978.60 914
12979.67 903
12980.75 888
12981.82 937
12982.90 902
12983.97 918
12985.05 921
12986.12 904
12987.20 917
12988.27 914
12989.35 918
12990.42 913
12991.50 885
12992.57 905
12993.65 891
12994.73 945
12995.80 959
12996.88 942
12997.95 945
12999.03 891
13000.10 901
13001.18 946
13002.25 899
13003.33 896
13004.41 957
13005.48 895
13006.56 889
13007.63 924
13008.71 911
13009.79 952
13010.86 939
13011.94 892
13013.02 945
13014.09 981
13015.17 976
13016.24 946
13017.32 963
13018.40 900
13019.47 904
13020.55 971
13021.63 942
13022.70 937
13023.78 891
13024.86 925
13025.93 887
13027.01 934
13028.09 939
13029.16 925
13030.24 953
13031.32 959
13032.40 919
13033.47 933
13034.55 946
13035.63 957
13036.70 940
13037.78 929
13038.86 934
13039.94 952
13041.01 932
13042.09 932
13043.17 951
13044.25 891
13045.32 919
13046.40 940
13047.48 945
13048.56 936
13049.63 912
13050.71 915
13051.79 890
13052.87 966
13053.95 922
13055.02 868
13056.10 919
13057.18 923
13058.26 900
13059.34 879
13060.41 896
13061.49 922
13062.57 927
13063.65 931
13064.73 913
13065.81 943
13066.88 899
13067.96 922
13069.04 934
13070.12 915
13071.20 929
13072.28 893
13073.36 879
13074.43 909
13075.51 904
13076.59 896
13077.67 875
13078.75 880
13079.83 882
13080.91 885
13081.99 854
13083.07 899
13084.15 895
13085.23 909
13086.30 870
13087.38 870
13088.46 885
13089.54 896
13090.62 901
13091.70 897
13092.78 897
13093.86 902
13094.94 900
13096.02 935
13097.10 926
13098.18 936
13099.26 877
13100.34 872
13101.42 892
13102.50 873
13103.58 894
13104.66 890
13105.74 852
13106.82 857
13107.90 908
13108.98 924
13110.06 897
13111.14 856
13112.22 888
13113.30 868
13114.38 917
13115.46 895
13116.54 882
13117.62 937
13118.70 953
13119.78 917
13120.86 910
13121.95 935
13123.03 940
13124.11 946
13125.19 954
13126.27 935
13127.35 919
13128.43 890
13129.51 898
13130.59 911
13131.67 864
13132.76 913
13133.84 940
13134.92 953
13136.00 890
13137.08 873
13138.16 872
13139.24 917
13140.32 924
13141.41 939
13142.49 922
13143.57 955
13144.65 943
13145.73 912
13146.81 946
13147.90 921
13148.98 919
13150.06 947
13151.14 903
13152.22 930
13153.31 930
13154.39 915
13155.47 888
13156.55 943
13157.63 925
13158.72 906
13159.80 943
13160.88 922
13161.96 920
13163.05 923
13164.13 953
13165.21 881
13166.29 887
13167.38 916
13168.46 934
13169.54 879
13170.62 889
13171.71 944
13172.79 938
13173.87 896
13174.96 895
13176.04 921
13177.12 895
13178.20 863
13179.29 894
13180.37 940
13181.45 935
13182.54 959
13183.62 959
13184.70 936
13185.79 894
13186.87 931
13187.95 894
13189.04 907
13190.12 955
13191.20 919
13192.29 951
13193.37 921
13194.46 929
13195.54 926
13196.62 913
13197.71 958
13198.79 981
13199.88 945
13200.96 934
13202.04 973
13203.13 902
13204.21 919
13205.30 946
13206.38 934
13207.46 934
13208.55 938
13209.63 906
13210.72 891
13211.80 925
13212.89 949
13213.97 949
13215.05 959
13216.14 969
13217.22 929
13218.31 899
13219.39 943
13220.48 954
13221.56 958
13222.65 918
13223.73 933
13224.82 942
13225.90 975
13226.99 931
13228.07 946
13229.16 929
13230.24 971
13231.33 958
13232.41 975
13233.50 965
13234.58 943
13235.67 979
13236.76 962
13237.84 954
13238.93 948
13240.01 985
13241.10 1000
13242.18 969
13243.27 982
13244.35 1002
13245.44 1000
13246.53 1041
13247.61 964
13248.70 986
13249.78 984
13250.87 991
13251.96 1013
13253.04 1010
13254.13 981
13255.21 971
13256.30 1033
13257.39 1012
13258.47 1052
13259.56 997
13260.65 1035
13261.73 1005
13262.82 1050
13263.91 1003
13264.99 1009
13266.08 1036
13267.17 1061
13268.25 1028
13269.34 1054
13270.43 1042
13271.51 1076
13272.60 1075
13273.69 1015
13274.77 1027
13275.86 1086
13276.95 1072
13278.04 1094
13279.12 1096
13280.21 1093
13281.30 1089
13282.38 1061
13283.47 1094
13284.56 1115
13285.65 1090
13286.73 1125
13287.82 1118
13288.91 1097
13290.00 1090
13291.08 1122
13292.17 1070
13293.26 1127
13294.35 1145
13295.44 1165
13296.52 1162
13297.61 1151
13298.70 1145
13299.79 1140
13300.88 1135
13301.96 1144
13303.05 1211
13304.14 1175
13305.23 1172
13306.32 1181
13307.41 1199
13308.49 1199
13309.58 1160
13310.67 1191
13311.76 1170
13312.85 1186
13313.94 1191
13315.02 1191
13316.11 1194
13317.20 1194
13318.29 1254
13319.38 1232
13320.47 1245
13321.56 1293
13322.65 1255
13323.74 1249
13324.82 1234
13325.91 1297
13327.00 1233
13328.09 1273
13329.18 1254
13330.27 1275
13331.36 1250
13332.45 1274
13333.54 1229
13334.63 1277
13335.72 1285
13336.81 1326
13337.90 1322
13338.99 1245
13340.08 1289
13341.17 1274
13342.26 1364
13343.35 1335
13344.44 1311
13345.53 1347
13346.61 1340
13347.70 1380
13348.79 1346
13349.89 1351
13350.98 1372
13352.07 1290
13353.16 1281
13354.25 1323
13355.34 1349
13356.43 1402
13357.52 1334
13358.61 1380
13359.70 1324
13360.79 1370
13361.88 1380
13362.97 1436
13364.06 1391
13365.15 1378
13366.24 1404
13367.33 1457
13368.42 1412
13369.51 1413
13370.60 1424
13371.70 1487
13372.79 1490
13373.88 1421
13374.97 1423
13376.06 1405
13377.15 1413
13378.24 1402
13379.33 1427
13380.43 1352
13381.52 1338
13382.61 1307
13383.70 1300
13384.79 1254
13385.88 1242
13386.97 1280
13388.07 1262
13389.16 1297
13390.25 1247
13391.34 1185
13392.43 1207
13393.52 1224
13394.62 1215
13395.71 1186
13396.80 1132
13397.89 1185
13398.98 1210
13400.08 1250
13401.17 1221
13402.26 1199
13403.35 1191
13404.45 1191
13405.54 1241
13406.63 1193
13407.72 1191
13408.82 1182
13409.91 1190
13411.00 1173
13412.09 1173
13413.19 1181
13414.28 1219
13415.37 1176
13416.46 1169
13417.56 1191
13418.65 1203
13419.74 1180
13420.84 1161
13421.93 1160
13423.02 1197
13424.11 1198
13425.21 1209
13426.30 1186
13427.39 1168
13428.49 1198
13429.58 1143
13430.67 1219
13431.77 1171
13432.86 1197
13433.95 1213
13435.05 1224
13436.14 1256
13437.24 1207
13438.33 1231
13439.42 1227
13440.52 1209
13441.61 1186
13442.70 1253
13443.80 1252
13444.89 1230
13445.99 1216
13447.08 1253
13448.17 1276
13449.27 1301
13450.36 1243
13451.46 1204
13452.55 1248
13453.64 1295
13454.74 1283
13455.83 1288
13456.93 1261
13458.02 1300
13459.12 1282
13460.21 1294
13461.31 1325
13462.40 1311
13463.50 1319
13464.59 1280
13465.69 1282
13466.78 1282
13467.87 1347
13468.97 1310
13470.06 1308
13471.16 1320
13472.25 1349
13473.35 1330
13474.44 1304
13475.54 1299
13476.64 1322
13477.73 1316
13478.83 1318
13479.92 1324
13481.02 1300
13482.11 1295
13483.21 1306
13484.30 1392
13485.40 1388
13486.49 1316
13487.59 1349
13488.69 1419
13489.78 1396
13490.88 1389
13491.97 1356
13493.07 1445
13494.17 1440
13495.26 1431
13496.36 1384
13497.45 1408
13498.55 1429
13499.65 1440
13500.74 1501
13501.84 1483
13502.93 1437
13504.03 1468
13505.13 1466
13506.22 1458
13507.32 1499
13508.42 1506
13509.51 1466
13510.61 1456
13511.71 1494
13512.80 1451
13513.90 1378
13515.00 1433
13516.09 1398
13517.19 1393
13518.29 1396
13519.38 1386
13520.48 1351
13521.58 1368
13522.68 1328
13523.77 1352
13524.87 1318
13525.97 1347
13527.06 1337
13528.16 1332
13529.26 1264
13530.36 1237
13531.45 1279
13532.55 1278
13533.65 1302
13534.75 1284
13535.84 1262
13536.94 1222
13538.04 1287
13539.14 1282
13540.23 1224
13541.33 1238
13542.43 1180
13543.53 1198
13544.63 1213
13545.72 1203
13546.82 1155
13547.92 1170
13549.02 1145
13550.12 1170
13551.22 1159
13552.31 1154
13553.41 1174
13554.51 1196
13555.61 1165
13556.71 1120
13557.81 1119
13558.90 1143
13560.00 1146
13561.10 1151
13562.20 1160
13563.30 1103
13564.40 1151
13565.50 1139
13566.60 1132
13567.69 1120
13568.79 1142
13569.89 1102
13570.99 1133
13572.09 1098
13573.19 1127
13574.29 1126
13575.39 1167
13576.49 1149
13577.59 1144
13578.69 1123
13579.79 1109
13580.89 1148
13581.98 1097
13583.08 1115
13584.18 1130
13585.28 1109
13586.38 1145
13587.48 1136
13588.58 1137
13589.68 1102
13590.78 1122
13591.88 1153
13592.98 1121
13594.08 1113
13595.18 1164
13596.28 1123
13597.38 1159
13598.48 1120
13599.58 1127
13600.68 1122
13601.78 1149
13602.88 1119
13603.98 1125
13605.08 1044
13606.18 1068
13607.29 1116
13608.39 1122
13609.49 1102
13610.59 1146
13611.69 1150
13612.79 1141
13613.89 1125
13614.99 1145
13616.09 1121
13617.19 1120
13618.29 1132
13619.39 1136
13620.50 1104
13621.60 1124
13622.70 1147
13623.80 1090
13624.90 1143
13626.00 1137
13627.10 1144
13628.20 1138
13629.31 1142
13630.41 1130
13631.51 1101
13632.61 1083
13633.71 1120
13634.81 1150
13635.91 1148
13637.02 1118
13638.12 1094
13639.22 1133
13640.32 1136
13641.42 1153
13642.53 1137
13643.63 1160
13644.73 1142
13645.83 1140
13646.93 1134
13648.04 1082
13649.14 1054
13650.24 1140
13651.34 1134
13652.45 1106
13653.55 1110
13654.65 1116
13655.75 1112
13656.85 1120
13657.96 1161
13659.06 1172
13660.16 1151
13661.27 1122
13662.37 1142
13663.47 1159
13664.57 1151
13665.68 1145
13666.78 1132
13667.88 1145
13668.99 1142
13670.09 1124
13671.19 1147
13672.29 1179
13673.40 1131
13674.50 1160
13675.60 1156
13676.71 1164
13677.81 1142
13678.91 1180
13680.02 1187
13681.12 1156
13682.23 1175
13683.33 1171
13684.43 1230
13685.54 1156
13686.64 1209
13687.74 1156
13688.85 1169
13689.95 1162
13691.06 1215
13692.16 1185
13693.26 1234
13694.37 1219
13695.47 1179
13696.58 1165
13697.68 1182
13698.78 1204
13699.89 1202
13700.99 1175
13702.10 1205
13703.20 1233
13704.31 1256
13705.41 1251
13706.51 1284
13707.62 1237
13708.72 1292
13709.83 1269
13710.93 1285
13712.04 1307
13713.14 1296
13714.25 1268
13715.35 1240
13716.46 1259
13717.56 1280
13718.67 1341
13719.77 1335
13720.88 1361
13721.98 1308
13723.09 1305
13724.19 1378
13725.30 1304
13726.40 1306
13727.51 1305
13728.61 1358
13729.72 1402
13730.83 1404
13731.93 1402
13733.04 1472
13734.14 1376
13735.25 1406
13736.35 1430
13737.46 1434
13738.57 1430
13739.67 1440
13740.78 1452
13741.88 1502
13742.99 1486
13744.09 1509
13745.20 1543
13746.31 1521
13747.41 1574
13748.52 1539
13749.63 1561
13750.73 1546
13751.84 1573
13752.94 1553
13754.05 1633
13755.16 1618
13756.26 1671
13757.37 1705
13758.48 1665
13759.58 1649
13760.69 1741
13761.80 1836
13762.90 1823
13764.01 1806
13765.12 1789
13766.22 1861
13767.33 1850
13768.44 1834
13769.55 1815
13770.65 1925
13771.76 1894
13772.87 1867
13773.97 2004
13775.08 1976
13776.19 1948
13777.30 1966
13778.40 1946
13779.51 1891
13780.62 1862
13781.73 1829
13782.83 1894
13783.94 1768
13785.05 1824
13786.16 1769
13787.26 1714
13788.37 1714
13789.48 1648
13790.59 1668
13791.70 1589
13792.80 1578
13793.91 1529
13795.02 1514
13796.13 1490
13797.24 1472
13798.35 1450
13799.45 1433
13800.56 1433
13801.67 1412
13802.78 1433
13803.89 1401
13805.00 1399
13806.10 1425
13807.21 1419
13808.32 1441
13809.43 1401
13810.54 1417
13811.65 1431
13812.76 1412
13813.86 1342
13814.97 1365
13816.08 1376
13817.19 1334
13818.30 1346
13819.41 1352
13820.52 1360
13821.63 1380
13822.74 1408
13823.85 1403
13824.96 1350
13826.06 1323
13827.17 1332
13828.28 1291
13829.39 1333
13830.50 1305
13831.61 1302
13832.72 1340
13833.83 1318
13834.94 1340
13836.05 1340
13837.16 1305
13838.27 1300
13839.38 1273
13840.49 1278
13841.60 1281
13842.71 1323
13843.82 1299
13844.93 1341
13846.04 1362
13847.15 1349
13848.26 1371
13849.37 1287
13850.48 1312
13851.59 1321
13852.70 1352
13853.81 1337
13854.92 1337
13856.03 1329
13857.14 1406
13858.25 1355
13859.37 1362
13860.48 1359
13861.59 1361
13862.70 1335
13863.81 1356
13864.92 1338
13866.03 1391
13867.14 1392
13868.25 1362
13869.36 1388
13870.47 1389
13871.59 1341
13872.70 1356
13873.81 1381
13874.92 1368
13876.03 1408
13877.14 1421
13878.25 1385
13879.36 1437
13880.48 1422
13881.59 1484
13882.70 1480
13883.81 1477
13884.92 1480
13886.03 1530
13887.15 1514
13888.26 1548
13889.37 1565
13890.48 1566
13891.59 1555
13892.71 1527
13893.82 1590
13894.93 1623
13896.04 1612
13897.15 1599
13898.27 1612
13899.38 1536
13900.49 1521
13901.60 1576
13902.72 1590
13903.83 1563
13904.94 1553
13906.05 1537
13907.17 1492
13908.28 1488
13909.39 1413
13910.50 1432
13911.62 1434
13912.73 1407
13913.84 1390
13914.95 1310
13916.07 1336
13917.18 1342
13918.29 1319
13919.41 1363
13920.52 1354
13921.63 1318
13922.75 1316
13923.86 1294
13924.97 1252
13926.09 1294
13927.20 1318
13928.31 1328
13929.43 1324
13930.54 1294
13931.65 1347
13932.77 1307
13933.88 1263
13934.99 1270
13936.11 1262
13937.22 1260
13938.34 1248
13939.45 1254
13940.56 1249
13941.68 1235
13942.79 1269
13943.91 1260
13945.02 1244
13946.13 1234
13947.25 1242
13948.36 1250
13949.48 1218
13950.59 1261
13951.70 1196
13952.82 1187
13953.93 1207
13955.05 1241
13956.16 1189
13957.28 1181
13958.39 1193
13959.51 1206
13960.62 1209
13961.74 1168
13962.85 1169
13963.97 1149
13965.08 1170
13966.20 1185
13967.31 1161
13968.43 1124
13969.54 1148
13970.66 1165
13971.77 1177
13972.89 1180
13974.00 1185
13975.12 1138
13976.23 1181
13977.35 1211
13978.46 1215
13979.58 1197
13980.69 1216
13981.81 1217
13982.92 1153
13984.04 1164
13985.16 1173
13986.27 1189
13987.39 1138
13988.50 1198
13989.62 1181
13990.74 1190
13991.85 1166
13992.97 1207
13994.08 1197
13995.20 1185
13996.32 1180
13997.43 1166
13998.55 1127
13999.66 1153
14000.78 1235
14001.90 1158
14003.01 1151
14004.13 1183
14005.25 1180
14006.36 1196
14007.48 1171
14008.60 1195
14009.71 1216
14010.83 1205
14011.95 1175
14013.06 1145
14014.18 1191
14015.30 1212
14016.41 1192
14017.53 1170
14018.65 1188
14019.76 1165
14020.88 1173
14022.00 1152
14023.12 1180
14024.23 1201
14025.35 1182
14026.47 1153
14027.59 1177
14028.70 1181
14029.82 1214
14030.94 1215
14032.06 1224
14033.17 1167
14034.29 1212
14035.41 1222
14036.53 1194
14037.64 1163
14038.76 1165
14039.88 1230
14041.00 1217
14042.11 1202
14043.23 1217
14044.35 1247
14045.47 1264
14046.59 1242
14047.71 1265
14048.82 1300
14049.94 1246
14051.06 1226
14052.18 1247
14053.30 1276
14054.42 1236
14055.53 1270
14056.65 1308
14057.77 1305
14058.89 1319
14060.01 1290
14061.13 1294
14062.25 1324
14063.36 1266
14064.48 1343
14065.60 1362
14066.72 1292
14067.84 1297
14068.96 1389
14070.08 1378
14071.20 1372
14072.32 1381
14073.44 1364
14074.55 1391
14075.67 1399
14076.79 1385
14077.91 1344
14079.03 1459
14080.15 1453
14081.27 1481
14082.39 1481
14083.51 1446
14084.63 1441
14085.75 1432
14086.87 1471
14087.99 1472
14089.11 1488
14090.23 1456
14091.35 1460
14092.47 1463
14093.59 1489
14094.71 1433
14095.83 1434
14096.95 1455
14098.07 1458
14099.19 1453
14100.31 1438
14101.43 1435
14102.55 1496
14103.67 1524
14104.79 1472
14105.91 1449
14107.03 1478
14108.15 1520
14109.27 1399
14110.39 1415
14111.51 1386
14112.64 1377
14113.76 1388
14114.88 1382
14116.00 1335
14117.12 1334
14118.24 1366
14119.36 1301
14120.48 1324
14121.60 1321
14122.72 1307
14123.85 1294
14124.97 1275
14126.09 1281
14127.21 1280
14128.33 1249
14129.45 1287
14130.57 1292
14131.70 1258
14132.82 1222
14133.94 1288
14135.06 1245
14136.18 1228
14137.30 1269
14138.43 1293
14139.55 1278
14140.67 1219
14141.79 1210
14142.91 1216
14144.03 1206
14145.16 1251
14146.28 1287
14147.40 1206
14148.52 1267
14149.65 1240
14150.77 1227
14151.89 1178
14153.01 1245
14154.13 1246
14155.26 1212
14156.38 1223
14157.50 1187
14158.62 1192
14159.75 1190
14160.87 1203
14161.99 1215
14163.12 1190
14164.24 1189
14165.36 1191
14166.48 1192
14167.61 1189
14168.73 1198
14169.85 1204
14170.98 1220
14172.10 1205
14173.22 1220
14174.35 1175
14175.47 1167
14176.59 1114
14177.72 1226
14178.84 1186
14179.96 1173
14181.09 1181
14182.21 1180
14183.33 1221
14184.46 1140
14185.58 1127
14186.70 1147
14187.83 1153
14188.95 1140
14190.07 1139
14191.20 1106
14192.32 1119
14193.45 1077
14194.57 1105
14195.69 1105
14196.82 1112
14197.94 1098
14199.07 1186
14200.19 1118
14201.32 1125
14202.44 1088
14203.56 1074
14204.69 1100
14205.81 1073
14206.94 1066
14208.06 1084
14209.19 1099
14210.31 1063
14211.44 1098
14212.56 1049
14213.69 1048
14214.81 1087
14215.93 1072
14217.06 1027
14218.18 1055
14219.31 1034
14220.43 1094
14221.56 1114
14222.68 1060
14223.81 1062
14224.94 1000
14226.06 1051
14227.19 1042
14228.31 1000
14229.44 1054
14230.56 1029
14231.69 1060
14232.81 1058
14233.94 1042
14235.06 1073
14236.19 1046
14237.32 1042
14238.44 1041
14239.57 1002
14240.69 1011
14241.82 989
14242.94 1005
14244.07 977
14245.20 1028
14246.32 1022
14247.45 1042
14248.57 976
14249.70 995
14250.83 995
14251.95 1005
14253.08 979
14254.21 1004
14255.33 1034
14256.46 1003
14257.59 986
14258.71 1009
14259.84 1005
14260.97 935
14262.09 971
14263.22 1007
14264.35 998
14265.47 960
14266.60 998
14267.73 956
14268.85 997
14269.98 969
14271.11 1004
14272.23 963
14273.36 912
14274.49 939
14275.62 950
14276.74 963
14277.87 957
14279.00 947
14280.12 1001
14281.25 959
14282.38 950
14283.51 992
14284.63 957
14285.76 935
14286.89 907
14288.02 921
14289.15 915
14290.27 908
14291.40 919
14292.53 955
14293.66 947
14294.78 870
14295.91 912
14297.04 901
14298.17 877
14299.30 896
14300.42 910
14301.55 882
14302.68 911
14303.81 904
14304.94 859
14306.07 871
14307.19 883
14308.32 846
14309.45 877
14310.58 862
14311.71 866
14312.84 890
14313.97 858
14315.10 884
14316.22 878
14317.35 865
14318.48 882
14319.61 896
14320.74 869
14321.87 868
14323.00 892
14324.13 903
14325.26 879
14326.39 869
14327.51 876
14328.64 892
14329.77 871
14330.90 837
14332.03 905
14333.16 859
14334.29 868
14335.42 892
14336.55 890
14337.68 857
14338.81 870
14339.94 837
14341.07 855
14342.20 886
14343.33 929
14344.46 837
14345.59 893
14346.72 860
14347.85 893
14348.98 915
14350.11 872
14351.24 858
14352.37 888
14353.50 848
14354.63 849
14355.76 855
14356.89 840
14358.02 893
14359.15 840
14360.28 871
14361.41 863
14362.54 871
14363.67 902
14364.80 810
14365.94 831
14367.07 856
14368.20 880
14369.33 874
14370.46 868
14371.59 879
14372.72 899
14373.85 853
14374.98 895
14376.11 900
14377.25 872
14378.38 879
14379.51 913
14380.64 831
14381.77 864
14382.90 838
14384.03 880
14385.16 851
14386.30 879
14387.43 881
14388.56 862
14389.69 871
14390.82 862
14391.95 877
14393.09 858
14394.22 884
14395.35 852
14396.48 862
14397.61 866
14398.75 895
14399.88 912
14401.01 888
14402.14 881
14403.27 900
14404.41 918
14405.54 957
14406.67 941
14407.80 919
14408.94 913
14410.07 869
14411.20 941
14412.33 918
14413.47 893
14414.60 915
14415.73 927
14416.87 906
14418.00 927
14419.13 924
14420.26 895
14421.40 948
14422.53 920
14423.66 917
14424.80 923
14425.93 941
14427.06 914
14428.20 915
14429.33 939
14430.46 969
14431.59 954
14432.73 1002
14433.86 1013
14435.00 1026
14436.13 1004
14437.26 1000
14438.40 1033
14439.53 1031
14440.66 1001
14441.80 1008
14442.93 994
14444.06 997
14445.20 1002
14446.33 1018
14447.47 1064
14448.60 1011
14449.73 988
14450.87 1046
14452.00 1063
14453.14 1061
14454.27 1064
14455.41 1077
14456.54 1106
14457.67 1124
14458.81 1122
14459.94 1088
14461.08 1094
14462.21 1091
14463.35 1092
14464.48 1128
14465.62 1122
14466.75 1148
14467.89 1120
14469.02 1120
14470.15 1078
14471.29 1117
14472.42 1125
14473.56 1130
14474.69 1159
14475.83 1173
14476.96 1127
14478.10 1187
14479.24 1151
14480.37 1174
14481.51 1196
14482.64 1152
14483.78 1092
14484.91 1108
14486.05 1134
14487.18 1150
14488.32 1116
14489.45 1072
14490.59 1108
14491.73 1140
14492.86 1150
14494.00 1097
14495.13 1112
14496.27 1167
14497.40 1169
14498.54 1105
14499.68 1118
14500.81 1129
14501.95 1144
14503.08 1140
14504.22 1129
14505.36 1157
14506.49 1111
14507.63 1152
14508.77 1112
14509.90 1085
14511.04 1081
14512.18 1096
14513.31 1091
14514.45 1052
14515.58 1080
14516.72 1074
14517.86 1096
14519.00 1039
14520.13 1076
14521.27 1054
14522.41 1039
14523.54 976
14524.68 979
14525.82 997
14526.95 1010
14528.09 1014
14529.23 1022
14530.37 1008
14531.50 998
14532.64 927
14533.78 965
14534.91 1020
14536.05 1022
14537.19 940
14538.33 983
14539.46 1019
14540.60 950
14541.74 996
14542.88 962
14544.02 964
14545.15 973
14546.29 971
14547.43 989
14548.57 941
14549.70 945
14550.84 978
14551.98 965
14553.12 927
14554.26 923
14555.39 928
14556.53 942
14557.67 913
14558.81 933
14559.95 919
14561.09 897
14562.22 914
14563.36 901
14564.50 897
14565.64 968
14566.78 905
14567.92 886
14569.06 917
14570.20 983
14571.33 928
14572.47 900
14573.61 990
14574.75 945
14575.89 952
14577.03 923
14578.17 922
14579.31 893
14580.45 930
14581.59 909
14582.72 929
14583.86 951
14585.00 928
14586.14 920
14587.28 909
14588.42 993
14589.56 933
14590.70 938
14591.84 954
14592.98 917
14594.12 944
14595.26 910
14596.40 936
14597.54 988
14598.68 954
14599.82 963
14600.96 962
14602.10 939
14603.24 985
14604.38 946
14605.52 929
14606.66 974
14607.80 1010
14608.94 934
14610.08 1014
14611.22 990
14612.36 971
14613.50 971
14614.64 960
14615.78 953
14616.92 974
14618.06 985
14619.20 967
14620.34 1009
14621.49 1008
14622.63 993
14623.77 969
14624.91 1020
14626.05 983
14627.19 996
14628.33 1033
14629.47 1005
14630.61 1023
14631.75 1010
14632.90 1010
14634.04 1025
14635.18 985
14636.32 1004
14637.46 1047
14638.60 1046
14639.74 1025
14640.88 1026
14642.03 1036
14643.17 958
14644.31 1031
14645.45 985
14646.59 964
14647.73 936
14648.88 1014
14650.02 1006
14651.16 973
14652.30 909
14653.44 953
14654.59 980
14655.73 914
14656.87 877
14658.01 890
14659.16 897
14660.30 879
14661.44 895
14662.58 864
14663.72 878
14664.87 847
14666.01 846
14667.15 803
14668.29 854
14669.44 839
14670.58 866
14671.72 820
14672.87 814
14674.01 828
14675.15 820
14676.29 800
14677.44 829
14678.58 839
14679.72 809
14680.87 787
14682.01 807
14683.15 796
14684.30 776
14685.44 810
14686.58 785
14687.73 832
14688.87 802
14690.01 775
14691.16 770
14692.30 790
14693.44 776
14694.59 800
14695.73 785
14696.87 744
14698.02 772
14699.16 770
14700.30 813
14701.45 757
14702.59 763
14703.74 787
14704.88 782
14706.02 775
14707.17 771
14708.31 760
14709.46 769
14710.60 762
14711.75 742
14712.89 766
14714.03 782
14715.18 777
14716.32 757
14717.47 776
14718.61 733
14719.76 734
14720.90 747
14722.05 746
14723.19 741
14724.34 696
14725.48 741
14726.63 745
14727.77 773
14728.92 744
14730.06 765
14731.21 730
14732.35 727
14733.50 730
14734.64 751
14735.79 726
14736.93 750
14738.08 759
14739.22 745
14740.37 742
14741.51 762
14742.66 778
14743.80 722
14744.95 731
14746.09 719
14747.24 728
14748.39 740
14749.53 729
14750.68 714
14751.82 730
14752.97 746
14754.11 727
14755.26 726
14756.41 735
14757.55 696
14758.70 720
14759.85 759
14760.99 749
14762.14 695
14763.28 705
14764.43 726
14765.58 740
14766.72 692
14767.87 692
14769.02 735
14770.16 722
14771.31 714
14772.46 691
14773.60 716
14774.75 719
14775.90 689
14777.04 700
14778.19 694
14779.34 681
14780.48 697
14781.63 734
14782.78 716
14783.92 676
14785.07 709
14786.22 704
14787.37 693
14788.51 747
14789.66 647
14790.81 671
14791.96 651
14793.10 702
14794.25 715
14795.40 696
14796.54 659
14797.69 682
14798.84 691
14799.99 729
14801.14 679
14802.28 672
14803.43 682
14804.58 680
14805.73 681
14806.88 680
14808.02 677
14809.17 635
14810.32 685
14811.47 696
14812.62 670
14813.76 661
14814.91 659
14816.06 639
14817.21 660
14818.36 641
14819.51 621
14820.65 663
14821.80 625
14822.95 613
14824.10 634
14825.25 643
14826.40 646
14827.55 632
14828.69 621
14829.84 628
14830.99 653
14832.14 634
14833.29 625
14834.44 607
14835.59 631
14836.74 616
14837.89 628
14839.04 600
14840.19 635
14841.33 627
14842.48 628
14843.63 637
14844.78 629
14845.93 612
14847.08 627
14848.23 635
14849.38 648
14850.53 632
14851.68 626
14852.83 608
14853.98 665
14855.13 646
14856.28 612
14857.43 612
14858.58 636
14859.73 653
14860.88 617
14862.03 615
14863.18 616
14864.33 619
14865.48 607
14866.63 627
14867.78 625
14868.93 635
14870.08 623
14871.23 650
14872.38 611
14873.53 608
14874.68 645
14875.83 614
14876.98 629
14878.14 566
14879.29 638
14880.44 624
14881.59 636
14882.74 616
14883.89 625
14885.04 647
14886.19 635
14887.34 625
14888.49 596
14889.64 602
14890.80 593
14891.95 627
14893.10 626
14894.25 628
14895.40 566
14896.55 595
14897.70 604
14898.86 628
14900.01 609
14901.16 589
14902.31 620
14903.46 597
14904.61 587
14905.77 620
14906.92 617
14908.07 598
14909.22 576
14910.37 632
14911.53 600
14912.68 577
14913.83 596
14914.98 633
14916.13 628
14917.29 570
14918.44 590
14919.59 636
14920.74 623
14921.90 610
14923.05 580
14924.20 583
14925.35 554
14926.51 570
14927.66 619
14928.81 610
14929.96 584
14931.12 611
14932.27 628
14933.42 606
14934.57 607
14935.73 592
14936.88 625
14938.03 605
14939.19 581
14940.34 589
14941.49 599
14942.65 591
14943.80 576
14944.95 626
14946.11 574
14947.26 586
14948.41 629
14949.57 583
14950.72 593
14951.87 583
14953.03 626
14954.18 590
14955.33 635
14956.49 637
14957.64 626
14958.80 585
14959.95 569
14961.10 601
14962.26 596
14963.41 615
14964.57 570
14965.72 581
14966.87 584
14968.03 611
14969.18 587
14970.34 625
14971.49 597
14972.65 586
14973.80 608
14974.95 622
14976.11 630
14977.26 616
14978.42 567
14979.57 604
14980.73 573
14981.88 575
14983.04 600
14984.19 586
14985.35 609
14986.50 558
14987.66 640
14988.81 605
14989.97 621
14991.12 590
14992.28 637
14993.43 629
14994.59 623
14995.74 623
14996.90 618
14998.05 644
14999.21 579
15000.36 583
15001.52 569
15002.67 588
15003.83 598
15004.99 614
15006.14 571
15007.30 570
15008.45 550
15009.61 583
15010.76 588
15011.92 557
15013.08 547
15014.23 583
15015.39 563
15016.54 565
15017.70 582
15018.86 578
15020.01 575
15021.17 574
15022.32 595
15023.48 586
15024.64 599
15025.79 541
15026.95 587
15028.11 577
15029.26 577
15030.42 639
15031.58 576
15032.73 578
15033.89 570
15035.05 567
15036.20 544
15037.36 572
15038.52 568
15039.67 597
15040.83 587
15041.99 587
15043.15 555
15044.30 554
15045.46 580
15046.62 588
15047.77 585
15048.93 607
15050.09 552
15051.25 570
15052.40 582
15053.56 569
15054.72 538
15055.88 562
15057.03 573
15058.19 572
15059.35 553
15060.51 572
15061.66 555
15062.82 572
15063.98 576
15065.14 603
15066.30 572
15067.45 534
15068.61 557
15069.77 582
15070.93 579
15072.09 615
15073.24 605
15074.40 609
15075.56 553
15076.72 563
15077.88 581
15079.04 567
15080.20 585
15081.35 613
15082.51 576
15083.67 572
15084.83 593
15085.99 579
15087.15 615
15088.31 567
15089.46 576
15090.62 595
15091.78 606
15092.94 589
15094.10 599
15095.26 611
15096.42 585
15097.58 591
15098.74 586
15099.90 608
15101.06 606
15102.22 595
15103.37 601
15104.53 614
15105.69 568
15106.85 582
15108.01 597
15109.17 578
15110.33 575
15111.49 590
15112.65 560
15113.81 573
15114.97 584
15116.13 535
15117.29 591
15118.45 594
15119.61 592
15120.77 573
15121.93 588
15123.09 594
15124.25 582
15125.41 579
15126.57 594
15127.73 593
15128.89 601
15130.05 581
15131.21 597
15132.37 586
15133.53 603
15134.69 603
15135.86 579
15137.02 571
15138.18 565
15139.34 561
15140.50 586
15141.66 612
15142.82 611
15143.98 642
15145.14 584
15146.30 567
15147.46 569
15148.63 621
15149.79 640
15150.95 604
15152.11 603
15153.27 588
15154.43 640
15155.59 602
15156.75 596
15157.92 594
15159.08 600
15160.24 619
15161.40 629
15162.56 626
15163.72 604
15164.89 626
15166.05 634
15167.21 576
15168.37 572
15169.53 608
15170.69 626
15171.86 645
15173.02 629
15174.18 626
15175.34 637
15176.51 655
15177.67 639
15178.83 642
15179.99 629
15181.15 639
15182.32 659
15183.48 612
15184.64 628
15185.80 623
15186.97 650
15188.13 661
15189.29 637
15190.46 609
15191.62 635
15192.78 615
15193.94 666
15195.11 665
15196.27 669
15197.43 617
15198.60 671
15199.76 664
15200.92 653
15202.08 633
15203.25 642
15204.41 651
15205.57 671
15206.74 654
15207.90 652
15209.06 621
15210.23 654
15211.39 649
15212.56 641
15213.72 652
15214.88 628
15216.05 669
15217.21 663
15218.37 689
15219.54 662
15220.70 698
15221.87 677
15223.03 705
15224.19 689
15225.36 687
15226.52 688
15227.69 652
15228.85 696
15230.01 705
15231.18 682
15232.34 704
15233.51 683
15234.67 723
15235.84 698
15237.00 676
15238.16 720
15239.33 688
15240.49 693
15241.66 696
15242.82 714
15243.99 697
15245.15 721
15246.32 691
15247.48 694
15248.65 672
15249.81 722
15250.98 706
15252.14 680
15253.31 709
15254.47 673
15255.64 700
15256.80 672
15257.97 644
15259.13 643
15260.30 687
15261.46 649
15262.63 694
15263.80 677
15264.96 664
15266.13 662
15267.29 697
15268.46 653
15269.62 652
15270.79 671
15271.96 672
15273.12 640
15274.29 626
15275.45 621
15276.62 656
15277.79 659
15278.95 655
15280.12 656
15281.28 630
15282.45 635
15283.62 656
15284.78 629
15285.95 638
15287.12 638
15288.28 646
15289.45 659
15290.62 656
15291.78 637
15292.95 645
15294.12 621
15295.28 635
15296.45 623
15297.62 654
15298.78 594
15299.95 616
15301.12 605
15302.28 623
15303.45 646
15304.62 646
15305.78 637
15306.95 615
15308.12 614
15309.29 613
15310.45 625
15311.62 611
15312.79 673
15313.96 640
15315.12 648
15316.29 627
15317.46 633
15318.63 631
15319.79 642
15320.96 618
15322.13 612
15323.30 615
15324.46 603
15325.63 623
15326.80 632
15327.97 662
15329.14 630
15330.30 632
15331.47 643
15332.64 646
15333.81 612
15334.98 627
15336.14 619
15337.31 636
15338.48 645
15339.65 638
15340.82 691
15341.99 654
15343.16 651
15344.32 636
15345.49 652
15346.66 653
15347.83 675
15349.00 670
15350.17 672
15351.34 668
15352.51 664
15353.67 648
15354.84 651
15356.01 668
15357.18 645
15358.35 656
15359.52 637
15360.69 627
15361.86 636
15363.03 680
15364.20 693
15365.37 645
15366.54 688
15367.71 670
15368.87 624
15370.04 655
15371.21 647
15372.38 655
15373.55 666
15374.72 669
15375.89 669
15377.06 669
15378.23 666
15379.40 667
15380.57 674
15381.74 647
15382.91 648
15384.08 640
15385.25 640
15386.42 687
15387.59 649
15388.76 664
15389.93 664
15391.10 649
15392.27 637
15393.44 653
15394.62 652
15395.79 671
15396.96 640
15398.13 642
15399.30 642
15400.47 585
15401.64 642
15402.81 621
15403.98 601
15405.15 644
15406.32 655
15407.49 645
15408.66 634
15409.84 644
15411.01 656
15412.18 623
15413.35 613
15414.52 604
15415.69 649
15416.86 629
15418.03 642
15419.21 611
15420.38 626
15421.55 601
15422.72 594
15423.89 587
15425.06 600
15426.24 618
15427.41 598
15428.58 593
15429.75 603
15430.92 609
15432.09 610
15433.27 585
15434.44 592
15435.61 570
15436.78 645
15437.96 605
15439.13 631
15440.30 621
15441.47 618
15442.64 616
15443.82 588
15444.99 596
15446.16 618
15447.33 597
15448.51 612
15449.68 604
15450.85 597
15452.02 551
15453.20 578
15454.37 620
15455.54 606
15456.72 603
15457.89 632
15459.06 601
15460.23 604
15461.41 592
15462.58 561
15463.75 556
15464.93 593
15466.10 639
15467.27 608
15468.45 609
15469.62 599
15470.79 632
15471.97 608
15473.14 575
15474.31 607
15475.49 647
15476.66 635
15477.83 612
15479.01 610
15480.18 576
15481.36 601
15482.53 605
15483.70 594
15484.88 602
15486.05 588
15487.23 613
15488.40 627
15489.57 594
15490.75 568
15491.92 605
15493.10 623
15494.27 612
15495.44 617
15496.62 613
15497.79 634
15498.97 608
15500.14 593
15501.32 599
15502.49 601
15503.67 623
15504.84 635
15506.02 572
15507.19 600
15508.36 570
15509.54 598
15510.71 592
15511.89 625
15513.06 626
15514.24 615
15515.41 624
15516.59 611
15517.77 599
15518.94 629
15520.12 624
15521.29 619
15522.47 621
15523.64 611
15524.82 616
15525.99 600
15527.17 639
15528.34 645
15529.52 647
15530.69 637
15531.87 629
15533.05 594
15534.22 597
15535.40 611
15536.57 619
15537.75 632
15538.93 621
15540.10 608
15541.28 604
15542.45 622
15543.63 640
15544.81 614
15545.98 656
15547.16 686
15548.33 607
15549.51 639
15550.69 686
15551.86 643
15553.04 659
15554.22 655
15555.39 634
15556.57 658
15557.75 643
15558.92 639
15560.10 634
15561.28 613
15562.45 643
15563.63 648
15564.81 643
15565.99 673
15567.16 682
15568.34 700
15569.52 675
15570.69 636
15571.87 633
15573.05 666
15574.23 700
15575.40 695
15576.58 664
15577.76 648
15578.93 687
15580.11 663
15581.29 697
15582.47 716
15583.65 690
15584.82 686
15586.00 709
15587.18 722
15588.36 670
15589.53 720
15590.71 752
15591.89 695
15593.07 709
15594.25 724
15595.42 750
15596.60 725
15597.78 737
15598.96 759
15600.14 767
15601.32 734
15602.49 734
15603.67 734
15604.85 709
15606.03 719
15607.21 725
15608.39 768
15609.56 787
15610.74 782
15611.92 750
15613.10 756
15614.28 776
15615.46 787
15616.64 791
15617.82 772
15619.00 780
15620.17 786
15621.35 788
15622.53 821
15623.71 808
15624.89 827
15626.07 843
15627.25 823
15628.43 831
15629.61 851
15630.79 844
15631.97 805
15633.15 816
15634.33 831
15635.51 876
15636.69 864
15637.87 859
15639.05 841
15640.22 786
15641.40 841
15642.58 826
15643.76 846
15644.94 868
15646.12 860
15647.30 875
15648.48 841
15649.66 867
15650.85 882
15652.03 846
15653.21 872
15654.39 854
15655.57 862
15656.75 848
15657.93 882
15659.11 867
15660.29 884
15661.47 885
15662.65 874
15663.83 826
15665.01 848
15666.19 878
15667.37 876
15668.55 852
15669.73 887
15670.92 872
15672.10 840
15673.28 858
15674.46 853
15675.64 847
15676.82 841
15678.00 826
15679.18 847
15680.36 873
15681.55 821
15682.73 854
15683.91 863
15685.09 855
15686.27 804
15687.45 788
15688.63 852
15689.82 887
15691.00 842
15692.18 798
15693.36 815
15694.54 868
15695.73 814
15696.91 819
15698.09 870
15699.27 842
15700.45 854
15701.64 848
15702.82 824
15704.00 823
15705.18 789
15706.36 838
15707.55 832
15708.73 868
15709.91 871
15711.09 848
15712.28 830
15713.46 803
15714.64 860
15715.82 854
15717.01 875
15718.19 890
15719.37 851
15720.55 871
15721.74 911
15722.92 905
15724.10 895
15725.29 902
15726.47 898
15727.65 835
15728.84 835
15730.02 862
15731.20 868
15732.39 875
15733.57 925
15734.75 895
15735.94 922
15737.12 895
15738.30 893
15739.49 925
15740.67 932
15741.85 920
15743.04 920
15744.22 912
15745.40 905
15746.59 926
15747.77 926
15748.96 943
15750.14 937
15751.32 956
15752.51 929
15753.69 920
15754.88 949
15756.06 948
15757.24 957
15758.43 986
15759.61 954
15760.80 936
15761.98 984
15763.17 1021
15764.35 926
15765.53 950
15766.72 940
15767.90 966
15769.09 955
15770.27 947
15771.46 945
15772.64 903
15773.83 930
15775.01 889
15776.20 935
15777.38 897
15778.57 912
15779.75 924
15780.94 958
15782.12 867
15783.31 830
15784.49 895
15785.68 901
15786.86 898
15788.05 853
15789.23 863
15790.42 850
15791.60 863
15792.79 834
15793.98 824
15795.16 864
15796.35 855
15797.53 848
15798.72 830
15799.90 829
15801.09 803
15802.28 846
15803.46 848
15804.65 838
15805.83 817
15807.02 831
15808.21 830
15809.39 793
15810.58 753
15811.76 791
15812.95 807
15814.14 809
15815.32 805
15816.51 781
15817.70 785
15818.88 787
15820.07 776
15821.26 719
15822.44 771
15823.63 751
15824.82 773
15826.00 772
15827.19 759
15828.38 767
15829.56 764
15830.75 788
15831.94 752
15833.12 793
15834.31 786
15835.50 753
15836.69 749
15837.87 775
15839.06 774
15840.25 766
15841.44 776
15842.62 748
15843.81 776
15845.00 751
15846.18 742
15847.37 798
15848.56 759
15849.75 763
15850.94 741
15852.12 754
15853.31 752
15854.50 713
15855.69 743
15856.87 732
15858.06 732
15859.25 736
15860.44 790
15861.63 771
15862.81 744
15864.00 757
15865.19 769
15866.38 744
15867.57 766
15868.76 764
15869.94 815
15871.13 776
15872.32 760
15873.51 771
15874.70 788
15875.89 765
15877.08 733
15878.26 757
15879.45 791
15880.64 790
15881.83 783
15883.02 753
15884.21 774
15885.40 772
15886.59 803
15887.78 838
15888.97 806
15890.15 806
15891.34 757
15892.53 795
15893.72 785
15894.91 777
15896.10 781
15897.29 748
15898.48 790
15899.67 815
15900.86 822
15902.05 774
15903.24 853
15904.43 816
15905.62 805
15906.81 775
15908.00 753
15909.19 787
15910.38 801
15911.57 844
15912.76 804
15913.95 762
15915.14 779
15916.33 773
15917.52 775
15918.71 806
15919.90 797
15921.09 783
15922.28 799
15923.47 801
15924.66 772
15925.85 771
15927.04 783
15928.23 792
15929.42 784
15930.61 790
15931.80 795
15932.99 790
15934.18 750
15935.38 790
15936.57 782
15937.76 799
15938.95 770
15940.14 753
15941.33 777
15942.52 745
15943.71 717
15944.90 732
15946.10 722
15947.29 744
15948.48 712
15949.67 737
15950.86 702
15952.05 700
15953.24 696
15954.44 698
15955.63 677
15956.82 689
15958.01 656
15959.20 702
15960.39 670
15961.59 603
15962.78 659
15963.97 674
15965.16 653
15966.35 624
15967.55 666
15968.74 669
15969.93 631
15971.12 633
15972.31 706
15973.51 632
15974.70 638
15975.89 656
15977.08 658
15978.28 623
15979.47 616
15980.66 608
15981.85 621
15983.05 639
15984.24 617
15985.43 662
15986.62 637
15987.82 615
15989.01 605
15990.20 623
15991.40 632
15992.59 622
15993.78 602
15994.98 597
15996.17 579
15997.36 622
15998.55 622
15999.75 605
16000.94 586
16002.13 580
16003.33 612
16004.52 599
16005.72 589
16006.91 589
16008.10 607
16009.30 596
16010.49 580
16011.68 647
16012.88 599
16014.07 582
16015.26 588
16016.46 604
16017.65 590
16018.85 577
16020.04 567
16021.23 586
16022.43 589
16023.62 562
16024.82 567
16026.01 575
16027.21 604
16028.40 588
16029.59 565
16030.79 559
16031.98 577
16033.18 563
16034.37 582
16035.57 565
16036.76 546
16037.96 613
16039.15 588
16040.35 574
16041.54 532
16042.73 549
16043.93 539
16045.12 581
16046.32 560
16047.51 576
16048.71 547
16049.91 557
16051.10 564
16052.30 547
16053.49 556
16054.69 556
16055.88 588
16057.08 552
16058.27 587
16059.47 590
16060.66 588
16061.86 584
16063.05 536
16064.25 555
16065.45 561
16066.64 556
16067.84 537
16069.03 547
16070.23 547
16071.42 538
16072.62 560
16073.82 556
16075.01 541
16076.21 547
16077.41 560
16078.60 572
16079.80 509
16080.99 541
16082.19 547
16083.39 532
16084.58 568
16085.78 559
16086.98 555
16088.17 555
16089.37 542
16090.57 500
16091.76 511
16092.96 548
16094.16 509
16095.35 564
16096.55 537
16097.75 559
16098.94 533
16100.14 549
16101.34 558
16102.53 538
16103.73 530
16104.93 536
16106.13 532
16107.32 512
16108.52 492
16109.72 503
16110.92 535
16112.11 510
16113.31 504
16114.51 520
16115.71 532
16116.90 521
16118.10 523
16119.30 529
16120.50 514
16121.69 506
16122.89 527
16124.09 527
16125.29 527
16126.49 498
16127.68 520
16128.88 507
16130.08 522
16131.28 511
16132.48 501
16133.67 499
16134.87 466
16136.07 523
16137.27 505
16138.47 485
16139.67 516
16140.86 524
16142.06 529
16143.26 520
16144.46 526
16145.66 529
16146.86 531
16148.06 552
16149.26 521
16150.45 507
16151.65 511
16152.85 535
16154.05 503
16155.25 493
16156.45 478
16157.65 492
16158.85 470
16160.05 542
16161.25 509
16162.45 527
16163.64 547
16164.84 531
16166.04 521
16167.24 501
16168.44 531
16169.64 496
16170.84 503
16172.04 550
16173.24 517
16174.44 496
16175.64 523
16176.84 519
16178.04 506
16179.24 490
16180.44 503
16181.64 548
16182.84 501
16184.04 527
16185.24 539
16186.44 545
16187.64 543
16188.84 545
16190.04 503
16191.24 536
16192.44 506
16193.64 556
16194.84 535
16196.04 525
16197.24 539
16198.44 520
16199.65 527
16200.85 528
16202.05 512
16203.25 531
16204.45 529
16205.65 492
16206.85 493
16208.05 532
16209.25 535
16210.45 507
16211.65 532
16212.86 526
16214.06 536
16215.26 512
16216.46 514
16217.66 540
16218.86 509
16220.06 520
16221.27 545
16222.47 540
16223.67 542
16224.87 524
16226.07 573
16227.27 546
16228.48 506
16229.68 529
16230.88 554
16232.08 525
16233.28 496
16234.48 544
16235.69 559
16236.89 532
16238.09 535
16239.29 541
16240.50 538
16241.70 549
16242.90 535
16244.10 542
16245.30 528
16246.51 553
16247.71 550
16248.91 574
16250.11 569
16251.32 536
16252.52 520
16253.72 532
16254.92 536
16256.13 561
16257.33 562
16258.53 571
16259.74 569
16260.94 587
16262.14 576
16263.35 558
16264.55 564
16265.75 547
16266.95 596
16268.16 573
16269.36 526
16270.56 545
16271.77 551
16272.97 569
16274.17 571
16275.38 540
16276.58 606
16277.79 590
16278.99 575
16280.19 555
16281.40 529
16282.60 530
16283.80 554
16285.01 559
16286.21 549
16287.42 547
16288.62 566
16289.82 563
16291.03 534
16292.23 549
16293.44 568
16294.64 561
16295.84 569
16297.05 545
16298.25 575
16299.46 555
16300.66 552
16301.87 548
16303.07 516
16304.27 516
16305.48 556
16306.68 562
16307.89 543
16309.09 545
16310.30 527
16311.50 546
16312.71 536
16313.91 532
16315.12 540
16316.32 528
16317.53 558
16318.73 567
16319.94 563
16321.14 546
16322.35 559
16323.55 541
16324.76 547
16325.96 543
16327.17 540
16328.38 524
16329.58 543
16330.79 566
16331.99 512
16333.20 510
16334.40 504
16335.61 530
16336.81 499
16338.02 514
16339.23 525
16340.43 551
16341.64 519
16342.84 533
16344.05 512
16345.26 549
16346.46 509
16347.67 540
16348.87 507
16350.08 516
16351.29 490
16352.49 514
16353.70 527
16354.91 536
16356.11 521
16357.32 496
16358.53 534
16359.73 530
16360.94 518
16362.15 500
16363.35 520
16364.56 523
16365.77 481
16366.97 518
16368.18 502
16369.39 543
16370.59 473
16371.80 472
16373.01 509
16374.21 525
16375.42 529
16376.63 506
16377.84 511
16379.04 509
16380.25 511
16381.46 471
16382.67 485
16383.87 512
16385.08 471
16386.29 495
16387.50 475
16388.70 493
16389.91 491
16391.12 487
16392.33 507
16393.53 500
16394.74 472
16395.95 519
16397.16 527
16398.37 473
16399.57 489
16400.78 499
16401.99 510
16403.20 493
16404.41 499
16405.62 494
16406.82 489
16408.03 539
16409.24 494
16410.45 507
16411.66 502
16412.87 504
16414.07 493
16415.28 483
16416.49 470
16417.70 471
16418.91 471
16420.12 471
16421.33 509
16422.54 504
16423.75 492
16424.95 492
16426.16 490
16427.37 487
16428.58 506
16429.79 491
16431.00 479
16432.21 485
16433.42 471
16434.63 465
16435.84 509
16437.05 469
16438.26 466
16439.47 503
16440.68 502
16441.88 495
16443.09 493
16444.30 495
16445.51 474
16446.72 462
16447.93 493
16449.14 481
16450.35 462
16451.56 463
16452.77 457
16453.98 502
16455.19 450
16456.40 462
16457.61 465
16458.82 474
16460.03 456
16461.24 483
16462.45 494
16463.67 492
16464.88 493
16466.09 465
16467.30 472
16468.51 477
16469.72 477
16470.93 488
16472.14 489
16473.35 479
16474.56 494
16475.77 487
16476.98 471
16478.19 482
16479.40 479
16480.62 469
16481.83 472
16483.04 450
16484.25 481
16485.46 482
16486.67 487
16487.88 460
16489.09 469
16490.31 512
16491.52 474
16492.73 482
16493.94 495
16495.15 491
16496.36 466
16497.57 460
16498.79 483
16500.00 451
16501.21 471
16502.42 479
16503.63 457
16504.85 445
16506.06 464
16507.27 475
16508.48 496
16509.69 478
16510.91 489
16512.12 466
16513.33 494
16514.54 441
16515.76 481
16516.97 441
16518.18 463
16519.39 475
16520.60 495
16521.82 499
16523.03 469
16524.24 470
16525.46 501
16526.67 509
16527.88 477
16529.09 496
16530.31 506
16531.52 455
16532.73 473
16533.95 484
16535.16 459
16536.37 488
16537.58 501
16538.80 532
16540.01 491
16541.22 475
16542.44 458
16543.65 483
16544.86 470
16546.08 487
16547.29 531
16548.50 507
16549.72 496
16550.93 486
16552.15 511
16553.36 503
16554.57 462
16555.79 496
16557.00 507
16558.21 491
16559.43 484
16560.64 518
16561.86 487
16563.07 462
16564.28 501
16565.50 470
16566.71 477
16567.93 485
16569.14 478
16570.36 498
16571.57 492
16572.78 493
16574.00 495
16575.21 499
16576.43 502
16577.64 464
16578.86 499
16580.07 505
16581.29 482
16582.50 487
16583.72 518
16584.93 507
16586.15 547
16587.36 499
16588.58 487
16589.79 455
16591.01 464
16592.22 493
16593.44 482
16594.65 489
16595.87 473
16597.08 465
16598.30 476
16599.51 458
16600.73 470
16601.94 470
16603.16 470
16604.37 471
16605.59 484
16606.81 474
16608.02 449
16609.24 487
16610.45 489
16611.67 493
16612.89 499
16614.10 464
16615.32 483
16616.53 488
16617.75 476
16618.97 451
16620.18 476
16621.40 490
16622.61 486
16623.83 466
16625.05 501
16626.26 458
16627.48 484
16628.70 456
16629.91 495
16631.13 461
16632.35 483
16633.56 477
16634.78 468
16636.00 449
16637.21 435
16638.43 490
16639.65 465
16640.86 487
16642.08 458
16643.30 464
16644.51 469
16645.73 488
16646.95 480
16648.17 468
16649.38 465
16650.60 466
16651.82 463
16653.03 445
16654.25 444
16655.47 455
16656.69 453
16657.90 461
16659.12 445
16660.34 451
16661.56 463
16662.77 458
16663.99 455
16665.21 446
16666.43 515
16667.65 462
16668.86 470
16670.08 475
16671.30 466
16672.52 461
16673.74 432
16674.95 450
16676.17 449
16677.39 460
16678.61 418
16679.83 433
16681.05 431
16682.26 473
16683.48 450
16684.70 455
16685.92 435
16687.14 440
16688.36 473
16689.58 457
16690.79 437
16692.01 434
16693.23 448
16694.45 451
16695.67 446
16696.89 443
16698.11 448
16699.33 415
16700.55 472
16701.76 418
16702.98 437
16704.20 426
16705.42 434
16706.64 441
16707.86 480
16709.08 447
16710.30 442
16711.52 480
16712.74 479
16713.96 442
16715.18 414
16716.40 449
16717.62 428
16718.84 439
16720.06 440
16721.28 458
16722.50 421
16723.72 469
16724.94 444
16726.16 452
16727.38 466
16728.60 448
16729.82 456
16731.04 456
16732.26 436
16733.48 465
16734.70 433
16735.92 427
16737.14 475
16738.36 438
16739.58 475
16740.80 431
16742.02 417
16743.24 422
16744.46 440
16745.68 430
16746.90 418
16748.12 392
16749.35 432
16750.57 448
16751.79 452
16753.01 456
16754.23 428
16755.45 471
16756.67 430
16757.89 453
16759.11 438
16760.33 454
16761.56 455
16762.78 447
16764.00 436
16765.22 457
16766.44 450
16767.66 414
16768.88 436
16770.11 447
16771.33 456
16772.55 447
16773.77 455
16774.99 425
16776.22 424
16777.44 415
16778.66 440
16779.88 444
16781.10 457
16782.33 440
16783.55 449
16784.77 432
16785.99 440
16787.21 448
16788.44 480
16789.66 444
16790.88 414
16792.10 422
16793.33 434
16794.55 461
16795.77 461
16796.99 449
16798.22 443
16799.44 459
16800.66 425
16801.88 423
16803.11 437
16804.33 447
16805.55 431
16806.78 433
16808.00 445
16809.22 425
16810.44 430
16811.67 415
16812.89 418
16814.11 422
16815.34 440
16816.56 469
16817.78 466
16819.01 445
16820.23 458
16821.45 438
16822.68 452
16823.90 448
16825.13 449
16826.35 452
16827.57 486
16828.80 458
16830.02 478
16831.24 472
16832.47 442
16833.69 463
16834.92 428
16836.14 472
16837.36 446
16838.59 441
16839.81 429
16841.04 458
16842.26 456
16843.48 456
16844.71 447
16845.93 463
16847.16 487
16848.38 464
16849.61 484
16850.83 479
16852.06 465
16853.28 484
16854.51 474
16855.73 499
16856.95 484
16858.18 480
16859.40 479
16860.63 488
16861.85 481
16863.08 478
16864.30 495
16865.53 465
16866.75 462
16867.98 475
16869.21 484
16870.43 495
16871.66 508
16872.88 493
16874.11 509
16875.33 518
16876.56 492
16877.78 525
16879.01 507
16880.23 505
16881.46 498
16882.69 547
16883.91 486
16885.14 450
16886.36 498
16887.59 545
16888.81 535
16890.04 527
16891.27 522
16892.49 539
16893.72 547
16894.94 542
16896.17 490
16897.40 470
16898.62 529
16899.85 500
16901.08 488
16902.30 472
16903.53 519
16904.76 517
16905.98 532
16907.21 493
16908.44 497
16909.66 486
16910.89 463
16912.12 496
16913.34 496
16914.57 520
16915.80 498
16917.02 491
16918.25 494
16919.48 521
16920.70 499
16921.93 470
16923.16 476
16924.39 472
16925.61 501
16926.84 488
16928.07 478
16929.30 445
16930.52 487
16931.75 484
16932.98 508
16934.21 516
16935.43 507
16936.66 476
16937.89 485
16939.12 497
16940.34 495
16941.57 509
16942.80 505
16944.03 466
16945.26 465
16946.48 479
16947.71 504
16948.94 469
16950.17 490
16951.40 484
16952.62 464
16953.85 493
16955.08 456
16956.31 478
16957.54 483
16958.77 503
16959.99 449
16961.22 458
16962.45 478
16963.68 432
16964.91 440
16966.14 438
16967.37 484
16968.60 456
16969.82 479
16971.05 491
16972.28 463
16973.51 453
16974.74 466
16975.97 485
16977.20 498
16978.43 450
16979.66 479
16980.89 465
16982.11 447
16983.34 447
16984.57 495
16985.80 513
16987.03 474
16988.26 474
16989.49 454
16990.72 478
16991.95 454
16993.18 473
16994.41 451
16995.64 430
16996.87 449
16998.10 461
16999.33 442
17000.56 451
17001.79 451
17003.02 452
17004.25 474
17005.48 432
17006.71 455
17007.94 433
17009.17 451
17010.40 450
17011.63 456
17012.86 437
17014.09 450
17015.32 447
17016.55 455
17017.78 451
17019.01 454
17020.25 446
17021.48 458
17022.71 441
17023.94 415
17025.17 421
17026.40 438
17027.63 444
17028.86 406
17030.09 427
17031.32 435
17032.55 442
17033.79 447
17035.02 455
17036.25 447
17037.48 412
17038.71 468
17039.94 474
17041.17 458
17042.41 409
17043.64 438
17044.87 428
17046.10 446
17047.33 440
17048.56 434
17049.80 421
17051.03 418
17052.26 418
17053.49 429
17054.72 442
17055.95 437
17057.19 457
17058.42 437
17059.65 435
17060.88 454
17062.12 417
17063.35 435
17064.58 434
17065.81 433
17067.04 406
17068.28 421
17069.51 457
17070.74 432
17071.97 402
17073.21 401
17074.44 443
17075.67 418
17076.90 437
17078.14 437
17079.37 428
17080.60 447
17081.84 425
17083.07 456
17084.30 450
17085.54 454
17086.77 422
17088.00 451
17089.23 423
17090.47 441
17091.70 428
17092.93 415
17094.17 422
17095.40 394
17096.63 399
17097.87 383
17099.10 403
17100.34 423
17101.57 429
17102.80 405
17104.04 451
17105.27 411
17106.50 408
17107.74 401
17108.97 440
17110.21 403
17111.44 439
17112.67 432
17113.91 423
17115.14 448
17116.38 470
17117.61 444
17118.84 430
17120.08 436
17121.31 417
17122.55 416
17123.78 400
17125.02 421
17126.25 427
17127.48 404
17128.72 400
17129.95 439
17131.19 458
17132.42 442
17133.66 448
17134.89 418
17136.13 415
17137.36 394
17138.60 441
17139.83 393
17141.07 447
17142.30 399
17143.54 439
17144.77 408
17146.01 400
17147.24 392
17148.48 408
17149.71 402
17150.95 417
17152.19 422
17153.42 382
17154.66 388
17155.89 395
17157.13 433
17158.36 398
17159.60 417
17160.83 386
17162.07 408
17163.31 390
17164.54 429
17165.78 415
17167.01 402
17168.25 392
17169.49 389
17170.72 404
17171.96 394
17173.19 385
17174.43 411
17175.67 413
17176.90 405
17178.14 383
17179.38 403
17180.61 411
17181.85 405
17183.09 386
17184.32 405
17185.56 391
17186.80 382
17188.03 431
17189.27 419
17190.51 389
17191.74 369
17192.98 384
17194.22 395
17195.45 370
17196.69 410
17197.93 377
17199.16 403
17200.40 371
17201.64 429
17202.88 404
17204.11 426
17205.35 397
17206.59 364
17207.83 415
17209.06 368
17210.30 393
17211.54 395
17212.78 416
17214.01 401
17215.25 390
17216.49 405
17217.73 398
17218.96 387
17220.20 406
17221.44 421
17222.68 369
17223.92 395
17225.15 423
17226.39 415
17227.63 405
17228.87 379
17230.11 371
17231.35 390
17232.58 381
17233.82 369
17235.06 378
17236.30 374
17237.54 375
17238.78 406
17240.01 397
17241.25 393
17242.49 369
17243.73 389
17244.97 409
17246.21 381
17247.45 394
17248.69 393
17249.93 401
17251.16 379
17252.40 370
17253.64 377
17254.88 399
17256.12 404
17257.36 415
17258.60 415
17259.84 398
17261.08 395
17262.32 397
17263.56 366
17264.80 393
17266.04 395
17267.28 366
17268.51 383
17269.75 387
17270.99 416
17272.23 377
17273.47 396
17274.71 369
17275.95 406
17277.19 392
17278.43 402
17279.67 402
17280.91 410
17282.15 394
17283.39 389
17284.63 389
17285.87 411
17287.11 399
17288.35 398
17289.60 420
17290.84 378
17292.08 391
17293.32 355
17294.56 399
17295.80 387
17297.04 397
17298.28 381
17299.52 396
17300.76 384
17302.00 366
17303.24 392
17304.48 412
17305.72 409
17306.96 374
17308.21 389
17309.45 389
17310.69 377
17311.93 399
17313.17 403
17314.41 380
17315.65 418
17316.89 350
17318.14 383
17319.38 369
17320.62 381
17321.86 373
17323.10 387
17324.34 398
17325.59 376
17326.83 397
17328.07 410
17329.31 404
17330.55 350
17331.79 392
17333.04 360
17334.28 392
17335.52 360
17336.76 360
17338.00 417
17339.25 382
17340.49 393
17341.73 376
17342.97 386
17344.22 391
17345.46 386
17346.70 398
17347.94 372
17349.19 357
17350.43 397
17351.67 376
17352.91 385
17354.16 342
17355.40 373
17356.64 373
17357.88 365
17359.13 396
17360.37 369
17361.61 381
17362.86 383
17364.10 365
17365.34 357
17366.58 388
17367.83 377
17369.07 406
17370.31 353
17371.56 363
17372.80 357
17374.04 392
17375.29 366
17376.53 377
17377.78 349
17379.02 393
17380.26 394
17381.51 394
17382.75 391
17383.99 404
17385.24 374
17386.48 343
17387.72 376
17388.97 371
17390.21 415
17391.46 390
17392.70 404
17393.94 372
17395.19 357
17396.43 343
17397.68 396
17398.92 386
17400.17 369
17401.41 384
17402.65 386
17403.90 408
17405.14 377
17406.39 410
17407.63 357
17408.88 356
17410.12 361
17411.37 393
17412.61 366
17413.86 373
17415.10 354
17416.35 385
17417.59 387
17418.84 385
17420.08 386
17421.33 383
17422.57 387
17423.82 375
17425.06 368
17426.31 373
17427.55 415
17428.80 396
17430.04 386
17431.29 360
17432.53 372
17433.78 355
17435.03 410
17436.27 363
17437.52 377
17438.76 377
17440.01 383
17441.25 385
17442.50 360
17443.75 390
17444.99 363
17446.24 412
17447.48 374
17448.73 411
17449.98 417
17451.22 365
17452.47 357
17453.71 348
17454.96 368
17456.21 386
17457.45 391
17458.70 395
17459.95 410
17461.19 379
17462.44 399
17463.69 415
17464.93 384
17466.18 364
17467.43 395
17468.67 391
17469.92 390
17471.17 375
17472.41 380
17473.66 401
17474.91 406
17476.15 417
17477.40 394
17478.65 386
17479.90 391
17481.14 391
17482.39 373
17483.64 384
17484.88 377
17486.13 412
17487.38 382
17488.63 395
17489.87 399
17491.12 410
17492.37 399
17493.62 409
17494.86 402
17496.11 411
17497.36 386
17498.61 416
17499.86 405
17501.10 381
17502.35 400
17503.60 399
17504.85 362
17506.10 360
17507.34 384
17508.59 387
17509.84 391
17511.09 384
17512.34 403
17513.59 425
17514.83 409
17516.08 377
17517.33 389
17518.58 396
17519.83 395
17521.08 384
17522.33 426
17523.57 423
17524.82 391
17526.07 408
17527.32 406
17528.57 396
17529.82 403
17531.07 415
17532.32 382
17533.57 388
17534.82 385
17536.06 410
17537.31 402
17538.56 381
17539.81 423
17541.06 399
17542.31 400
17543.56 389
17544.81 414
17546.06 415
17547.31 390
17548.56 392
17549.81 410
17551.06 421
17552.31 376
17553.56 415
17554.81 406
17556.06 397
17557.31 397
17558.56 418
17559.81 407
17561.06 429
17562.31 394
17563.56 408
17564.81 396
17566.06 402
17567.31 386
17568.56 407
17569.81 378
17571.06 385
17572.31 384
17573.56 388
17574.81 386
17576.06 367
17577.31 384
17578.56 384
17579.81 403
17581.06 392
17582.31 391
17583.57 390
17584.82 388
17586.07 372
17587.32 403
17588.57 403
17589.82 397
17591.07 404
17592.32 405
17593.57 417
17594.83 401
17596.08 380
17597.33 388
17598.58 406
17599.83 412
17601.08 418
17602.33 381
17603.59 416
17604.84 411
17606.09 395
17607.34 370
17608.59 413
17609.84 403
17611.10 416
17612.35 408
17613.60 392
17614.85 415
17616.10 421
17617.36 425
17618.61 378
17619.86 425
17621.11 395
17622.36 383
17623.62 420
17624.87 430
17626.12 406
17627.37 392
17628.63 427
17629.88 377
17631.13 384
17632.38 421
17633.64 387
17634.89 382
17636.14 414
17637.39 396
17638.65 421
17639.90 418
17641.15 410
17642.41 431
17643.66 434
17644.91 431
17646.17 417
17647.42 411
17648.67 406
17649.92 401
17651.18 376
17652.43 420
17653.68 407
17654.94 421
17656.19 394
17657.44 377
17658.70 359
17659.95 378
17661.21 381
17662.46 413
17663.71 424
17664.97 403
17666.22 404
17667.47 408
17668.73 391
17669.98 402
17671.24 407
17672.49 399
17673.74 371
17675.00 411
17676.25 403
17677.51 377
17678.76 366
17680.02 390
17681.27 404
17682.52 411
17683.78 405
17685.03 418
17686.29 395
17687.54 381
17688.80 399
17690.05 399
17691.31 399
17692.56 423
17693.82 386
17695.07 415
17696.32 399
17697.58 382
17698.83 396
17700.09 407
17701.34 410
17702.60 408
17703.86 402
17705.11 407
17706.37 401
17707.62 406
17708.88 390
17710.13 395
17711.39 390
17712.64 389
17713.90 377
17715.15 361
17716.41 368
17717.66 406
17718.92 385
17720.18 387
17721.43 406
17722.69 407
17723.94 380
17725.20 366
17726.45 416
17727.71 393
17728.97 362
17730.22 351
17731.48 385
17732.74 390
17733.99 394
17735.25 411
17736.50 382
17737.76 375
17739.02 394
17740.27 396
17741.53 387
17742.79 394
17744.04 393
17745.30 405
17746.56 407
17747.81 385
17749.07 382
17750.33 402
17751.58 417
17752.84 385
17754.10 371
17755.35 384
17756.61 399
17757.87 397
17759.12 391
17760.38 380
17761.64 400
17762.90 384
17764.15 358
17765.41 387
17766.67 373
17767.93 389
17769.18 418
17770.44 370
17771.70 334
17772.96 371
17774.21 405
17775.47 380
17776.73 381
17777.99 361
17779.24 371
17780.50 371
17781.76 360
17783.02 378
17784.28 367
17785.53 361
17786.79 371
17788.05 361
17789.31 369
17790.57 352
17791.82 355
17793.08 393
17794.34 370
17795.60 369
17796.86 381
17798.12 365
17799.37 373
17800.63 374
17801.89 368
17803.15 384
17804.41 379
17805.67 360
17806.93 365
17808.19 343
17809.44 362
17810.70 367
17811.96 393
17813.22 384
17814.48 378
17815.74 379
17817.00 346
17818.26 380
17819.52 374
17820.78 356
17822.04 365
17823.29 366
17824.55 380
17825.81 374
17827.07 389
17828.33 370
17829.59 375
17830.85 363
17832.11 363
17833.37 358
17834.63 354
17835.89 363
17837.15 372
17838.41 378
17839.67 340
17840.93 383
17842.19 361
17843.45 352
17844.71 364
17845.97 373
17847.23 359
17848.49 377
17849.75 387
17851.01 348
17852.27 348
17853.53 370
17854.79 369
17856.05 348
17857.31 346
17858.57 384
17859.84 365
17861.10 375
17862.36 351
17863.62 362
17864.88 380
17866.14 351
17867.40 392
17868.66 365
17869.92 341
17871.18 361
17872.44 357
17873.71 326
17874.97 336
17876.23 338
17877.49 351
17878.75 361
17880.01 355
17881.27 369
17882.53 366
17883.80 387
17885.06 361
17886.32 333
17887.58 362
17888.84 346
17890.10 363
17891.37 365
17892.63 355
17893.89 353
17895.15 359
17896.41 379
17897.67 362
17898.94 345
17900.20 362
17901.46 356
17902.72 348
17903.99 355
17905.25 373
17906.51 369
17907.77 374
17909.03 362
17910.30 362
17911.56 351
17912.82 384
17914.08 382
17915.35 375
17916.61 355
17917.87 337
17919.14 368
17920.40 374
17921.66 378
17922.92 365
17924.19 376
17925.45 359
17926.71 364
17927.98 374
17929.24 357
17930.50 375
17931.76 370
17933.03 338
17934.29 359
17935.55 355
17936.82 334
17938.08 356
17939.34 371
17940.61 372
17941.87 354
17943.14 381
17944.40 366
17945.66 371
17946.93 349
17948.19 354
17949.45 364
17950.72 377
17951.98 362
17953.25 371
17954.51 352
17955.77 340
17957.04 400
17958.30 382
17959.57 356
17960.83 326
17962.09 366
17963.36 365
17964.62 366
17965.89 349
17967.15 367
17968.42 369
17969.68 345
17970.95 377
17972.21 347
17973.47 351
17974.74 379
17976.00 375
17977.27 332
17978.53 339
17979.80 363
17981.06 375
17982.33 354
17983.59 369
17984.86 374
17986.12 351
17987.39 332
17988.65 349
17989.92 337
17991.18 368
17992.45 347
17993.71 349
17994.98 384
17996.25 354
17997.51 386
17998.78 345
18000.04 405
18001.31 353
18002.57 356
18003.84 324
18005.10 350
18006.37 335
18007.64 335
18008.90 343
18010.17 350
18011.43 351
18012.70 369
18013.97 370
18015.23 345
18016.50 349
18017.76 357
18019.03 375
18020.30 357
18021.56 373
18022.83 379
18024.10 377
18025.36 363
18026.63 337
18027.90 358
18029.16 376
18030.43 353
18031.70 363
18032.96 332
18034.23 359
18035.50 361
18036.76 352
18038.03 357
18039.30 335
18040.56 394
18041.83 365
18043.10 394
18044.37 352
18045.63 345
18046.90 355
18048.17 349
18049.43 363
18050.70 351
18051.97 361
18053.24 361
18054.50 386
18055.77 383
18057.04 362
18058.31 354
18059.57 361
18060.84 357
18062.11 365
18063.38 340
18064.65 354
18065.91 370
18067.18 371
18068.45 397
18069.72 354
18070.98 358
18072.25 345
18073.52 341
18074.79 366
18076.06 367
18077.33 375
18078.59 402
18079.86 352
18081.13 388
18082.40 331
18083.67 330
18084.94 358
18086.21 358
18087.47 384
18088.74 363
18090.01 371
18091.28 346
18092.55 376
18093.82 355
18095.09 372
18096.36 358
18097.62 382
18098.89 354
18100.16 357
18101.43 362
18102.70 382
18103.97 357
18105.24 363
18106.51 346
18107.78 377
18109.05 365
18110.32 336
18111.59 348
18112.86 350
18114.13 376
18115.40 362
18116.66 376
18117.93 359
18119.20 377
18120.47 352
18121.74 380
18123.01 355
18124.28 348
18125.55 357
18126.82 373
18128.09 367
18129.36 371
18130.63 381
18131.90 369
18133.17 368
18134.44 343
18135.71 365
18136.99 383
18138.26 381
18139.53 382
18140.80 345
18142.07 344
18143.34 366
18144.61 351
18145.88 365
18147.15 392
18148.42 355
18149.69 362
18150.96 350
18152.23 377
18153.50 380
18154.78 370
18156.05 349
18157.32 381
18158.59 365
18159.86 381
18161.13 339
18162.40 357
18163.67 354
18164.94 342
18166.22 347
18167.49 353
18168.76 363
18170.03 370
18171.30 386
18172.57 376
18173.85 401
18175.12 363
18176.39 372
18177.66 360
18178.93 372
18180.20 338
18181.48 368
18182.75 407
18184.02 376
18185.29 357
18186.56 385
18187.84 392
18189.11 344
18190.38 345
18191.65 361
18192.93 350
18194.20 347
18195.47 367
18196.74 344
18198.02 367
18199.29 357
18200.56 368
18201.83 373
18203.11 359
18204.38 345
18205.65 367
18206.92 352
18208.20 372
18209.47 352
18210.74 348
18212.02 339
18213.29 328
18214.56 369
18215.84 344
18217.11 368
18218.38 355
18219.65 362
18220.93 375
18222.20 365
18223.47 372
18224.75 384
18226.02 373
18227.30 347
18228.57 367
18229.84 340
18231.12 367
18232.39 357
18233.66 351
18234.94 372
18236.21 360
18237.48 361
18238.76 362
18240.03 352
18241.31 368
18242.58 338
18243.86 368
18245.13 388
18246.40 365
18247.68 348
18248.95 348
18250.23 377
18251.50 346
18252.77 366
18254.05 375
18255.32 377
18256.60 362
18257.87 351
18259.15 386
18260.42 387
18261.70 365
18262.97 360
18264.25 352
18265.52 357
18266.80 367
18268.07 341
18269.35 345
18270.62 342
18271.90 326
18273.17 343
18274.45 360
18275.72 350
18277.00 366
18278.27 351
18279.55 371
18280.82 356
18282.10 360
18283.37 338
18284.65 341
18285.93 365
18287.20 348
18288.48 346
18289.75 390
18291.03 369
18292.30 347
18293.58 361
18294.86 350
18296.13 364
18297.41 330
18298.68 340
18299.96 344
18301.24 365
18302.51 361
18303.79 357
18305.06 359
18306.34 372
18307.62 392
18308.89 366
18310.17 361
18311.45 358
18312.72 385
18314.00 376
18315.28 365
18316.55 365
18317.83 372
18319.11 367
18320.38 397
18321.66 328
18322.94 328
18324.21 372
18325.49 399
18326.77 379
18328.04 378
18329.32 370
18330.60 363
18331.88 381
18333.15 359
18334.43 366
18335.71 370
18336.98 396
18338.26 368
18339.54 355
18340.82 342
18342.09 366
18343.37 354
18344.65 370
18345.93 358
18347.20 360
18348.48 391
18349.76 392
18351.04 390
18352.32 372
18353.59 362
18354.87 367
18356.15 372
18357.43 379
18358.71 374
18359.98 356
18361.26 344
18362.54 354
18363.82 371
18365.10 334
18366.38 347
18367.65 360
18368.93 355
18370.21 347
18371.49 334
18372.77 369
18374.05 364
18375.33 343
18376.60 363
18377.88 395
18379.16 379
18380.44 356
18381.72 382
18383.00 346
18384.28 365
18385.56 340
18386.84 348
18388.11 326
18389.39 349
18390.67 374
18391.95 366
18393.23 344
18394.51 344
18395.79 376
18397.07 382
18398.35 325
18399.63 351
18400.91 376
18402.19 321
18403.47 337
18404.75 349
18406.03 347
18407.31 344
18408.59 339
18409.87 367
18411.15 362
18412.43 345
18413.71 357
18414.99 322
18416.27 363
18417.55 329
18418.83 337
18420.11 340
18421.39 351
18422.67 392
18423.95 373
18425.23 356
18426.51 368
18427.79 345
18429.07 341
18430.35 371
18431.63 329
18432.91 372
18434.19 385
18435.47 354
18436.75 325
18438.04 337
18439.32 332
18440.60 340
18441.88 344
18443.16 352
18444.44 355
18445.72 344
18447.00 346
18448.28 339
18449.57 342
18450.85 355
18452.13 358
18453.41 331
18454.69 349
18455.97 320
18457.25 371
18458.54 361
18459.82 362
18461.10 343
18462.38 340
18463.66 349
18464.94 366
18466.23 372
18467.51 332
18468.79 355
18470.07 350
18471.35 364
18472.64 388
18473.92 400
18475.20 347
18476.48 343
18477.76 362
18479.05 369
18480.33 359
18481.61 350
18482.89 380
18484.18 341
18485.46 346
18486.74 387
18488.02 347
18489.31 361
18490.59 360
18491.87 354
18493.15 377
18494.44 367
18495.72 384
18497.00 355
18498.29 337
18499.57 342
18500.85 354
18502.13 380
18503.42 353
18504.70 351
18505.98 373
18507.27 388
18508.55 363
18509.83 384
18511.12 376
18512.40 361
18513.68 345
18514.97 335
18516.25 370
18517.54 357
18518.82 365
18520.10 363
18521.39 373
18522.67 369
18523.95 349
18525.24 347
18526.52 367
18527.81 366
18529.09 359
18530.37 330
18531.66 348
18532.94 352
18534.23 366
18535.51 381
18536.79 342
18538.08 350
18539.36 355
18540.65 342
18541.93 370
18543.22 363
18544.50 347
18545.79 333
18547.07 361
18548.36 369
18549.64 377
18550.92 400
18552.21 360
18553.49 376
18554.78 365
18556.06 370
18557.35 362
18558.63 364
18559.92 351
18561.20 332
18562.49 348
18563.77 371
18565.06 357
18566.35 358
18567.63 351
18568.92 364
18570.20 384
18571.49 339
18572.77 372
18574.06 383
18575.34 359
18576.63 349
18577.92 355
18579.20 372
18580.49 377
18581.77 373
18583.06 347
18584.34 343
18585.63 357
18586.92 334
18588.20 372
18589.49 377
18590.77 363
18592.06 373
18593.35 367
18594.63 381
18595.92 375
18597.21 397
18598.49 375
18599.78 382
18601.07 401
18602.35 336
18603.64 363
18604.93 366
18606.21 362
18607.50 362
18608.79 370
18610.07 382
18611.36 376
18612.65 352
18613.93 357
18615.22 375
18616.51 389
18617.79 367
18619.08 394
18620.37 384
18621.66 357
18622.94 347
18624.23 360
18625.52 342
18626.80 337
18628.09 370
18629.38 375
18630.67 367
18631.95 345
18633.24 369
18634.53 354
18635.82 364
18637.11 355
18638.39 380
18639.68 365
18640.97 361
18642.26 394
18643.54 355
18644.83 371
18646.12 370
18647.41 382
18648.70 341
18649.99 340
18651.27 391
18652.56 354
18653.85 363
18655.14 319
18656.43 354
18657.72 371
18659.00 381
18660.29 361
18661.58 330
18662.87 360
18664.16 337
18665.45 346
18666.74 364
18668.02 356
18669.31 346
18670.60 312
18671.89 337
18673.18 367
18674.47 347
18675.76 358
18677.05 370
18678.34 355
18679.63 361
18680.92 344
18682.20 344
18683.49 348
18684.78 344
18686.07 350
18687.36 345
18688.65 351
18689.94 341
18691.23 362
18692.52 371
18693.81 370
18695.10 353
18696.39 317
18697.68 329
18698.97 328
18700.26 333
18701.55 344
18702.84 333
18704.13 348
18705.42 359
18706.71 337
18708.00 314
18709.29 327
18710.58 315
18711.87 346
18713.16 357
18714.45 328
18715.74 330
18717.03 337
18718.32 354
18719.61 339
18720.90 338
18722.20 347
18723.49 320
18724.78 357
18726.07 327
18727.36 353
18728.65 351
18729.94 356
18731.23 341
18732.52 342
18733.81 345
18735.10 330
18736.40 342
18737.69 330
18738.98 345
18740.27 345
18741.56 348
18742.85 361
18744.14 349
18745.43 346
18746.73 342
18748.02 345
18749.31 335
18750.60 353
18751.89 348
18753.18 352
18754.48 360
18755.77 343
18757.06 345
18758.35 344
18759.64 357
18760.94 332
18762.23 340
18763.52 369
18764.81 353
18766.10 349
18767.40 330
18768.69 337
18769.98 316
18771.27 308
18772.57 331
18773.86 311
18775.15 306
18776.44 311
18777.74 347
18779.03 347
18780.32 337
18781.61 351
18782.91 369
18784.20 347
18785.49 345
18786.79 358
18788.08 317
18789.37 349
18790.66 352
18791.96 344
18793.25 360
18794.54 337
18795.84 332
18797.13 319
18798.42 343
18799.72 324
18801.01 333
18802.30 346
18803.60 351
18804.89 311
18806.18 334
18807.48 336
18808.77 375
18810.07 343
18811.36 332
18812.65 344
18813.95 348
18815.24 356
18816.53 352
18817.83 325
18819.12 329
18820.42 314
18821.71 329
18823.00 336
18824.30 332
18825.59 349
18826.89 332
18828.18 318
18829.48 314
18830.77 326
18832.07 345
18833.36 329
18834.65 341
18835.95 341
18837.24 344
18838.54 334
18839.83 342
18841.13 351
18842.42 339
18843.72 356
18845.01 354
18846.31 323
18847.60 328
18848.90 356
18850.19 337
18851.49 317
18852.78 344
18854.08 339
18855.37 348
18856.67 323
18857.96 328
18859.26 352
18860.55 332
18861.85 323
18863.15 316
18864.44 332
18865.74 330
18867.03 326
18868.33 332
18869.62 339
18870.92 327
18872.22 329
18873.51 346
18874.81 341
18876.10 330
18877.40 335
18878.70 365
18879.99 346
18881.29 343
18882.58 356
18883.88 329
18885.18 330
18886.47 326
18887.77 342
18889.07 346
18890.36 346
18891.66 345
18892.95 344
18894.25 331
18895.55 329
18896.84 332
18898.14 324
18899.44 352
18900.73 335
18902.03 318
18903.33 324
18904.63 324
18905.92 332
18907.22 333
18908.52 346
18909.81 327
18911.11 324
18912.41 329
18913.71 346
18915.00 322
18916.30 305
18917.60 346
18918.89 375
18920.19 356
18921.49 336
18922.79 361
18924.09 337
18925.38 345
18926.68 338
18927.98 351
18929.28 321
18930.57 335
18931.87 338
18933.17 327
18934.47 352
18935.77 339
18937.06 336
18938.36 357
18939.66 315
18940.96 344
18942.26 305
18943.55 369
18944.85 327
18946.15 330
18947.45 336
18948.75 313
18950.05 322
18951.35 318
18952.64 328
18953.94 316
18955.24 331
18956.54 337
18957.84 373
18959.14 327
18960.44 358
18961.74 343
18963.03 323
18964.33 327
18965.63 319
18966.93 339
18968.23 317
18969.53 307
18970.83 326
18972.13 335
18973.43 291
18974.73 343
18976.03 332
18977.33 332
18978.62 333
18979.92 335
18981.22 338
18982.52 326
18983.82 326
18985.12 340
18986.42 353
18987.72 324
18989.02 327
18990.32 319
18991.62 315
18992.92 290
18994.22 316
18995.52 325
18996.82 344
18998.12 345
18999.42 342
19000.72 310
19002.02 332
19003.32 354
19004.62 343
19005.92 316
19007.22 357
19008.53 338
19009.83 315
19011.13 323
19012.43 310
19013.73 334
19015.03 325
19016.33 326
19017.63 340
19018.93 326
19020.23 315
19021.53 349
19022.83 321
19024.13 331
19025.44 321
19026.74 356
19028.04 328
19029.34 336
19030.64 352
19031.94 336
19033.24 344
19034.54 318
19035.85 335
19037.15 338
19038.45 335
19039.75 319
19041.05 344
19042.35 307
19043.66 311
19044.96 320
19046.26 324
19047.56 330
19048.86 316
19050.16 332
19051.47 328
19052.77 337
19054.07 322
19055.37 302
19056.67 313
19057.98 342
19059.28 338
19060.58 313
19061.88 303
19063.19 324
19064.49 309
19065.79 309
19067.09 294
19068.40 293
19069.70 325
19071.00 324
19072.30 334
19073.61 312
19074.91 334
19076.21 325
19077.52 331
19078.82 304
19080.12 316
19081.42 312
19082.73 296
19084.03 302
19085.33 309
19086.64 314
19087.94 320
19089.24 345
19090.55 317
19091.85 315
19093.15 322
19094.46 332
19095.76 329
19097.06 356
19098.37 337
19099.67 303
19100.97 324
19102.28 319
19103.58 331
19104.89 336
19106.19 329
19107.49 330
19108.80 322
19110.10 334
19111.40 340
19112.71 316
19114.01 341
19115.32 322
19116.62 349
19117.93 338
19119.23 325
19120.53 332
19121.84 347
19123.14 318
19124.45 344
19125.75 336
19127.06 342
19128.36 326
19129.67 316
19130.97 355
19132.28 326
19133.58 318
19134.88 331
19136.19 355
19137.49 321
19138.80 277
19140.10 320
19141.41 316
19142.71 342
19144.02 323
19145.32 329
19146.63 335
19147.94 327
19149.24 320
19150.55 319
19151.85 330
19153.16 324
19154.46 332
19155.77 320
19157.07 301
19158.38 296
19159.68 330
19160.99 340
19162.30 308
19163.60 331
19164.91 318
19166.21 315
19167.52 329
19168.83 342
19170.13 344
19171.44 328
19172.74 342
19174.05 336
19175.36 351
19176.66 310
19177.97 314
19179.27 329
19180.58 319
19181.89 314
19183.19 346
19184.50 332
19185.81 320
19187.11 329
19188.42 329
19189.73 349
19191.03 298
19192.34 310
19193.65 306
19194.95 348
19196.26 354
19197.57 323
19198.87 320
19200.18 337
19201.49 325
19202.80 345
19204.10 307
19205.41 312
19206.72 283
19208.03 304
19209.33 329
19210.64 317
19211.95 335
19213.25 322
19214.56 327
19215.87 313
19217.18 315
19218.49 300
19219.79 330
19221.10 295
19222.41 302
19223.72 302
19225.02 333
19226.33 324
19227.64 305
19228.95 316
19230.26 315
19231.56 320
19232.87 346
19234.18 302
19235.49 336
19236.80 320
19238.11 306
19239.41 311
19240.72 327
19242.03 312
19243.34 319
19244.65 294
19245.96 304
19247.26 320
19248.57 312
19249.88 308
19251.19 347
19252.50 300
19253.81 341
19255.12 291
19256.43 308
19257.74 332
19259.04 319
19260.35 301
19261.66 324
19262.97 304
19264.28 307
19265.59 321
19266.90 312
19268.21 306
19269.52 309
19270.83 316
19272.14 309
19273.45 310
19274.76 316
19276.07 321
19277.38 319
19278.69 303
19279.99 312
19281.30 350
19282.61 328
19283.92 344
19285.23 297
19286.54 324
19287.85 310
19289.16 341
19290.47 312
19291.78 305
19293.09 326
19294.40 330
19295.72 336
19297.03 306
19298.34 292
19299.65 322
19300.96 330
19302.27 333
19303.58 324
19304.89 300
19306.20 307
19307.51 341
19308.82 324
19310.13 316
19311.44 322
19312.75 286
19314.06 316
19315.37 322
19316.69 309
19318.00 304
19319.31 311
19320.62 328
19321.93 316
19323.24 310
19324.55 293
19325.86 323
19327.18 283
19328.49 299
19329.80 303
19331.11 321
19332.42 335
19333.73 340
19335.04 300
19336.36 313
19337.67 311
19338.98 304
19340.29 340
19341.60 284
19342.91 319
19344.23 287
19345.54 308
19346.85 298
19348.16 301
19349.47 300
19350.79 299
19352.10 318
19353.41 300
19354.72 302
19356.04 326
19357.35 303
19358.66 301
19359.97 304
19361.29 301
19362.60 325
19363.91 305
19365.22 300
19366.54 304
19367.85 326
19369.16 334
19370.47 317
19371.79 307
19373.10 304
19374.41 305
19375.73 297
19377.04 341
19378.35 299
19379.67 335
19380.98 293
19382.29 320
19383.60 318
19384.92 327
19386.23 283
19387.54 312
19388.86 342
19390.17 329
19391.49 319
19392.80 315
19394.11 309
19395.43 307
19396.74 295
19398.05 321
19399.37 338
19400.68 298
19402.00 308
19403.31 336
19404.62 309
19405.94 306
19407.25 314
19408.57 318
19409.88 322
19411.19 301
19412.51 306
19413.82 318
19415.14 312
19416.45 284
19417.77 330
19419.08 326
19420.39 317
19421.71 307
19423.02 330
19424.34 334
19425.65 300
19426.97 325
19428.28 303
19429.60 307
19430.91 316
19432.23 287
19433.54 308
19434.86 295
19436.17 293
19437.49 308
19438.80 308
19440.12 290
19441.43 313
19442.75 311
19444.06 321
19445.38 319
19446.69 336
19448.01 345
19449.32 317
19450.64 325
19451.96 313
19453.27 313
19454.59 307
19455.90 335
19457.22 321
19458.53 327
19459.85 304
19461.17 307
19462.48 351
19463.80 314
19465.11 306
19466.43 325
19467.75 337
19469.06 308
19470.38 310
19471.69 293
19473.01 309
19474.33 296
19475.64 292
19476.96 327
19478.28 315
19479.59 303
19480.91 329
19482.23 321
19483.54 319
19484.86 317
19486.18 317
19487.49 331
19488.81 312
19490.13 307
19491.44 292
19492.76 287
19494.08 307
19495.39 294
19496.71 300
19498.03 321
19499.35 298
19500.66 305
19501.98 322
19503.30 321
19504.61 360
19505.93 297
19507.25 305
19508.57 315
19509.88 330
19511.20 334
19512.52 315
19513.84 302
19515.15 308
19516.47 328
19517.79 332
19519.11 307
19520.43 310
19521.74 306
19523.06 316
19524.38 303
19525.70 315
19527.02 305
19528.33 327
19529.65 281
19530.97 283
19532.29 331
19533.61 319
19534.93 307
19536.24 307
19537.56 305
19538.88 310
19540.20 308
19541.52 326
19542.84 306
19544.16 276
19545.47 294
19546.79 303
19548.11 312
19549.43 313
19550.75 279
19552.07 320
19553.39 313
19554.71 288
19556.03 292
19557.34 292
19558.66 305
19559.98 308
19561.30 296
19562.62 332
19563.94 320
19565.26 333
19566.58 339
19567.90 318
19569.22 281
19570.54 296
19571.86 324
19573.18 301
19574.50 298
19575.82 328
19577.14 318
19578.46 325
19579.78 311
19581.10 314
19582.42 311
19583.74 322
19585.06 344
19586.38 332
19587.70 312
19589.02 314
19590.34 317
19591.66 326
19592.98 305
19594.30 305
19595.62 320
19596.94 330
19598.26 301
19599.58 292
19600.90 292
19602.22 301
19603.54 278
19604.86 316
19606.18 316
19607.50 281
19608.82 314
19610.15 317
19611.47 320
19612.79 311
19614.11 294
19615.43 320
19616.75 353
19618.07 326
19619.39 319
19620.71 318
19622.04 304
19623.36 327
19624.68 260
19626.00 310
19627.32 290
19628.64 304
19629.96 311
19631.29 327
19632.61 315
19633.93 289
19635.25 321
19636.57 302
19637.89 305
19639.22 316
19640.54 343
19641.86 300
19643.18 306
19644.50 293
19645.83 322
19647.15 303
19648.47 299
19649.79 303
19651.12 329
19652.44 302
19653.76 319
19655.08 293
19656.40 289
19657.73 322
19659.05 299
19660.37 317
19661.70 295
19663.02 303
19664.34 281
19665.66 293
19666.99 304
19668.31 309
19669.63 315
19670.95 330
19672.28 307
19673.60 311
19674.92 332
19676.25 299
19677.57 309
19678.89 317
19680.22 313
19681.54 319
19682.86 284
19684.19 317
19685.51 312
19686.83 289
19688.16 303
19689.48 320
19690.80 312
19692.13 285
19693.45 303
19694.78 315
19696.10 311
19697.42 322
19698.75 316
19700.07 301
19701.39 279
19702.72 288
19704.04 310
19705.37 273
19706.69 295
19708.02 309
19709.34 285
19710.66 288
19711.99 291
19713.31 315
19714.64 319
19715.96 311
19717.29 310
19718.61 296
19719.93 313
19721.26 304
19722.58 308
19723.91 303
19725.23 278
19726.56 303
19727.88 310
19729.21 292
19730.53 305
19731.86 327
19733.18 316
19734.51 302
19735.83 303
19737.16 308
19738.48 303
19739.81 296
19741.13 302
19742.46 300
19743.78 311
19745.11 295
19746.44 307
19747.76 316
19749.09 293
19750.41 322
19751.74 306
19753.06 293
19754.39 325
19755.72 307
19757.04 288
19758.37 310
19759.69 309
19761.02 303
19762.34 302
19763.67 303
19765.00 294
19766.32 294
19767.65 314
19768.98 290
19770.30 303
19771.63 312
19772.95 274
19774.28 313
19775.61 315
19776.93 300
19778.26 291
19779.59 303
19780.91 295
19782.24 294
19783.57 310
19784.89 315
19786.22 294
19787.55 307
19788.87 313
19790.20 322
19791.53 316
19792.86 288
19794.18 310
19795.51 327
19796.84 293
19798.16 280
19799.49 300
19800.82 278
19802.15 322
19803.47 318
19804.80 314
19806.13 331
19807.46 330
19808.78 311
19810.11 322
19811.44 305
19812.77 292
19814.09 306
19815.42 300
19816.75 320
19818.08 281
19819.41 316
19820.73 309
19822.06 271
19823.39 294
19824.72 310
19826.05 300
19827.37 309
19828.70 301
19830.03 295
19831.36 304
19832.69 305
19834.02 302
19835.34 309
19836.67 321
19838.00 285
19839.33 307
19840.66 282
19841.99 287
19843.32 290
19844.64 301
19845.97 306
19847.30 306
19848.63 306
19849.96 337
19851.29 320
19852.62 291
19853.95 300
19855.28 302
19856.60 325
19857.93 307
19859.26 335
19860.59 319
19861.92 303
19863.25 314
19864.58 294
19865.91 302
19867.24 311
19868.57 301
19869.90 306
19871.23 318
19872.56 297
19873.89 306
19875.22 317
19876.55 320
19877.88 285
19879.21 299
19880.54 289
19881.87 303
19883.20 300
19884.53 302
19885.86 288
19887.19 309
19888.52 281
19889.85 306
19891.18 307
19892.51 295
19893.84 331
19895.17 340
19896.50 323
19897.83 292
19899.16 305
19900.49 293
19901.82 334
19903.15 331
19904.48 324
19905.81 299
19907.15 315
19908.48 315
19909.81 295
19911.14 310
19912.47 289
19913.80 346
19915.13 302
19916.46 304
19917.79 299
19919.13 310
19920.46 308
19921.79 319
19923.12 305
19924.45 305
19925.78 322
19927.11 302
19928.45 334
19929.78 328
19931.11 297
19932.44 295
19933.77 288
19935.10 319
19936.44 287
19937.77 288
19939.10 313
19940.43 329
19941.76 337
19943.10 312
19944.43 325
19945.76 284
19947.09 296
19948.42 314
19949.76 308
19951.09 340
19952.42 308
19953.75 299
19955.09 312
19956.42 300
19957.75 302
19959.08 316
19960.42 338
19961.75 314
19963.08 323
19964.41 335
19965.75 316
19967.08 317
19968.41 311
19969.75 317
19971.08 341
19972.41 307
19973.74 293
19975.08 295
19976.41 314
19977.74 305
19979.08 321
19980.41 328
19981.74 286
19983.08 299
19984.41 304
19985.74 278
19987.08 316
19988.41 311
19989.75 307
19991.08 288
19992.41 302
19993.75 344
19995.08 324
19996.41 304
19997.75 307
19999.08 318
20000.42 316
20001.75 333
20003.08 317
20004.42 318
20005.75 321
20007.09 344
20008.42 345
20009.75 286
20011.09 352
20012.42 341
20013.76 329
20015.09 327
20016.43 312
20017.76 333
20019.10 301
20020.43 314
20021.76 292
20023.10 315
20024.43 331
20025.77 316
20027.10 324
20028.44 314
20029.77 308
20031.11 322
20032.44 329
20033.78 330
20035.11 325
20036.45 304
20037.78 310
20039.12 325
20040.46 309
20041.79 308
20043.13 325
20044.46 334
20045.80 306
20047.13 311
20048.47 302
20049.80 303
20051.14 331
20052.47 309
20053.81 332
20055.15 311
20056.48 317
20057.82 319
20059.15 320
20060.49 309
20061.83 320
20063.16 327
20064.50 325
20065.83 304
20067.17 316
20068.51 306
20069.84 302
20071.18 308
20072.52 317
20073.85 295
20075.19 311
20076.52 319
20077.86 285
20079.20 286
20080.53 294
20081.87 358
20083.21 313
20084.54 324
20085.88 320
20087.22 333
20088.56 308
20089.89 317
20091.23 334
20092.57 324
20093.90 306
20095.24 298
20096.58 310
20097.91 328
20099.25 327
20100.59 309
20101.93 313
20103.26 301
20104.60 320
20105.94 311
20107.28 323
20108.61 342
20109.95 335
20111.29 345
20112.63 321
20113.96 338
20115.30 331
20116.64 331
20117.98 310
20119.32 326
20120.65 338
20121.99 354
20123.33 308
20124.67 316
20126.01 285
