# Supplementary material for: MALDI-TOF MS typing enables the classification of brewing yeasts of the genus Saccharomyces to major beer styles
Source: PLoS One. 2017 Aug 9;12(8):e0181694. doi: 10.1371/journal.pone.0181694 (PMC5549903; doi:10.1371/journal.pone.0181694)
Supplement: S17 File — The directory includes 90 raw files and was zipped to “.zip”; the folder has three strains with 30 spectra per strain; S1 Text explains the raw files with an example and Table 1 represents the yeast strains used within the experiment. (ZIP) [file pone.0181694.s020.zip › 49-51/30813-PIBA124-Lag-Lag-Lag-YPG-18h-E-E_2016-10-03_5_0_G9_1.dat]

1998.43 1106
1998.85 1071
1999.27 1086
1999.69 1113
2000.11 1040
2000.54 1063
2000.96 1104
2001.38 1000
2001.80 971
2002.23 1029
2002.65 1020
2003.07 1061
2003.49 1060
2003.92 1122
2004.34 1104
2004.76 1085
2005.18 1107
2005.61 1115
2006.03 1032
2006.45 1142
2006.87 1134
2007.30 1068
2007.72 1086
2008.14 1108
2008.57 1023
2008.99 962
2009.41 1056
2009.84 1025
2010.26 1066
2010.68 1023
2011.11 1016
2011.53 1070
2011.95 1000
2012.38 1003
2012.80 1110
2013.22 1022
2013.65 974
2014.07 1041
2014.49 1060
2014.92 1082
2015.34 1102
2015.77 1220
2016.19 1133
2016.61 1138
2017.04 1132
2017.46 1173
2017.89 1152
2018.31 1162
2018.73 1201
2019.16 1154
2019.58 1099
2020.01 1205
2020.43 1057
2020.85 1068
2021.28 1103
2021.70 1011
2022.13 1011
2022.55 1026
2022.98 1001
2023.40 975
2023.83 1067
2024.25 1013
2024.68 1012
2025.10 1014
2025.53 1100
2025.95 1050
2026.38 1094
2026.80 1056
2027.23 954
2027.65 1082
2028.08 1044
2028.50 1061
2028.93 1059
2029.35 1011
2029.78 1032
2030.20 1035
2030.63 1087
2031.05 1026
2031.48 992
2031.90 1010
2032.33 1040
2032.75 1079
2033.18 1060
2033.61 1046
2034.03 1066
2034.46 1034
2034.88 1101
2035.31 1122
2035.74 1146
2036.16 1154
2036.59 1135
2037.01 1195
2037.44 1098
2037.87 1100
2038.29 1164
2038.72 1119
2039.14 1129
2039.57 1068
2040.00 1232
2040.42 1190
2040.85 1094
2041.28 1067
2041.70 1148
2042.13 1047
2042.56 1109
2042.98 1063
2043.41 1010
2043.84 1022
2044.26 1037
2044.69 1080
2045.12 1077
2045.54 1057
2045.97 979
2046.40 1035
2046.82 1075
2047.25 1024
2047.68 995
2048.11 977
2048.53 943
2048.96 959
2049.39 905
2049.82 930
2050.24 1000
2050.67 970
2051.10 977
2051.53 1012
2051.95 967
2052.38 946
2052.81 938
2053.24 986
2053.66 981
2054.09 1012
2054.52 1036
2054.95 985
2055.38 1016
2055.80 1013
2056.23 991
2056.66 1006
2057.09 1076
2057.52 1074
2057.94 1033
2058.37 1119
2058.80 1045
2059.23 1051
2059.66 998
2060.09 966
2060.51 1086
2060.94 1110
2061.37 1049
2061.80 1068
2062.23 1020
2062.66 1020
2063.09 1073
2063.52 1088
2063.94 1123
2064.37 1130
2064.80 1054
2065.23 1028
2065.66 995
2066.09 1028
2066.52 1079
2066.95 968
2067.38 1005
2067.81 1062
2068.24 915
2068.66 991
2069.09 935
2069.52 993
2069.95 985
2070.38 923
2070.81 1035
2071.24 1038
2071.67 1019
2072.10 1041
2072.53 1063
2072.96 1043
2073.39 969
2073.82 1075
2074.25 1107
2074.68 1124
2075.11 1141
2075.54 1098
2075.97 1106
2076.40 1155
2076.83 1159
2077.26 1162
2077.69 1104
2078.12 1142
2078.55 1145
2078.98 1119
2079.41 1108
2079.84 1166
2080.27 1095
2080.70 1086
2081.14 1072
2081.57 1107
2082.00 1095
2082.43 1096
2082.86 1132
2083.29 1105
2083.72 1082
2084.15 1056
2084.58 1106
2085.01 1057
2085.44 1043
2085.88 1062
2086.31 1002
2086.74 1009
2087.17 1047
2087.60 1028
2088.03 1011
2088.46 1053
2088.89 1033
2089.33 990
2089.76 1045
2090.19 1149
2090.62 1067
2091.05 973
2091.48 1045
2091.92 1054
2092.35 1058
2092.78 1100
2093.21 1100
2093.64 1125
2094.07 1074
2094.51 1014
2094.94 1020
2095.37 1075
2095.80 1076
2096.24 970
2096.67 973
2097.10 991
2097.53 1029
2097.96 1009
2098.40 1040
2098.83 981
2099.26 967
2099.69 972
2100.13 994
2100.56 1014
2100.99 962
2101.43 1017
2101.86 1033
2102.29 1023
2102.72 1016
2103.16 1015
2103.59 1064
2104.02 1039
2104.46 999
2104.89 1055
2105.32 1087
2105.76 1062
2106.19 1086
2106.62 1016
2107.05 980
2107.49 1009
2107.92 1059
2108.36 981
2108.79 973
2109.22 996
2109.66 1024
2110.09 922
2110.52 986
2110.96 988
2111.39 869
2111.82 881
2112.26 918
2112.69 1003
2113.13 928
2113.56 904
2113.99 898
2114.43 935
2114.86 923
2115.30 971
2115.73 940
2116.16 971
2116.60 974
2117.03 1035
2117.47 1032
2117.90 1029
2118.34 1041
2118.77 1026
2119.21 1033
2119.64 1087
2120.07 1118
2120.51 1017
2120.94 1091
2121.38 1094
2121.81 1115
2122.25 1088
2122.68 1103
2123.12 1112
2123.55 1007
2123.99 1023
2124.42 1085
2124.86 1071
2125.29 1131
2125.73 1180
2126.16 1138
2126.60 1086
2127.04 1085
2127.47 1072
2127.91 1087
2128.34 1090
2128.78 1160
2129.21 1163
2129.65 1182
2130.08 1141
2130.52 986
2130.96 1095
2131.39 1144
2131.83 1143
2132.26 1067
2132.70 1118
2133.14 1199
2133.57 1107
2134.01 1085
2134.44 1062
2134.88 1064
2135.32 1120
2135.75 1061
2136.19 1036
2136.62 1052
2137.06 1043
2137.50 1069
2137.93 1032
2138.37 1026
2138.81 1037
2139.24 1058
2139.68 1039
2140.12 1056
2140.55 994
2140.99 946
2141.43 973
2141.86 975
2142.30 1021
2142.74 1038
2143.18 1024
2143.61 1083
2144.05 1094
2144.49 1106
2144.92 1085
2145.36 1087
2145.80 1157
2146.24 1172
2146.67 1173
2147.11 1248
2147.55 1284
2147.99 1222
2148.42 1295
2148.86 1379
2149.30 1292
2149.74 1256
2150.17 1258
2150.61 1274
2151.05 1275
2151.49 1215
2151.92 1276
2152.36 1235
2152.80 1121
2153.24 1062
2153.68 1057
2154.11 1115
2154.55 1175
2154.99 1102
2155.43 1082
2155.87 1029
2156.31 1055
2156.74 998
2157.18 1105
2157.62 1121
2158.06 1098
2158.50 1011
2158.94 1124
2159.38 1018
2159.81 1076
2160.25 1051
2160.69 1096
2161.13 1089
2161.57 1099
2162.01 1059
2162.45 1112
2162.89 1157
2163.33 1097
2163.76 1114
2164.20 1081
2164.64 1071
2165.08 1112
2165.52 1129
2165.96 1147
2166.40 1096
2166.84 1073
2167.28 1113
2167.72 1239
2168.16 1087
2168.60 1027
2169.04 1117
2169.48 1116
2169.92 1136
2170.36 1103
2170.80 1134
2171.24 1097
2171.68 1112
2172.12 1093
2172.56 1089
2173.00 1180
2173.44 1120
2173.88 1150
2174.32 1193
2174.76 1243
2175.20 1301
2175.64 1339
2176.08 1300
2176.52 1259
2176.96 1230
2177.40 1194
2177.84 1209
2178.28 1175
2178.72 1132
2179.16 1111
2179.60 1166
2180.04 1161
2180.48 1103
2180.92 1130
2181.37 1066
2181.81 1091
2182.25 1114
2182.69 1084
2183.13 1027
2183.57 1051
2184.01 1086
2184.45 1087
2184.89 1052
2185.34 1209
2185.78 1170
2186.22 1218
2186.66 1226
2187.10 1241
2187.54 1169
2187.98 1196
2188.43 1176
2188.87 1134
2189.31 1183
2189.75 1152
2190.19 1186
2190.63 1231
2191.08 1229
2191.52 1207
2191.96 1252
2192.40 1252
2192.84 1275
2193.29 1326
2193.73 1339
2194.17 1342
2194.61 1314
2195.05 1347
2195.50 1301
2195.94 1307
2196.38 1294
2196.82 1280
2197.27 1197
2197.71 1250
2198.15 1190
2198.59 1208
2199.04 1234
2199.48 1236
2199.92 1215
2200.37 1231
2200.81 1237
2201.25 1249
2201.69 1208
2202.14 1170
2202.58 1183
2203.02 1203
2203.47 1213
2203.91 1183
2204.35 1289
2204.80 1221
2205.24 1266
2205.68 1184
2206.13 1159
2206.57 1254
2207.01 1245
2207.46 1237
2207.90 1242
2208.34 1196
2208.79 1232
2209.23 1223
2209.67 1260
2210.12 1249
2210.56 1152
2211.01 1189
2211.45 1235
2211.89 1188
2212.34 1177
2212.78 1214
2213.23 1134
2213.67 1192
2214.11 1156
2214.56 1084
2215.00 1088
2215.45 1141
2215.89 1123
2216.34 1122
2216.78 1101
2217.22 1066
2217.67 1128
2218.11 1152
2218.56 1200
2219.00 1117
2219.45 1141
2219.89 1178
2220.34 1311
2220.78 1242
2221.23 1286
2221.67 1294
2222.12 1272
2222.56 1264
2223.01 1399
2223.45 1359
2223.90 1351
2224.34 1361
2224.79 1377
2225.23 1411
2225.68 1275
2226.12 1516
2226.57 1465
2227.01 1316
2227.46 1394
2227.91 1494
2228.35 1451
2228.80 1422
2229.24 1476
2229.69 1552
2230.13 1551
2230.58 1463
2231.03 1468
2231.47 1552
2231.92 1637
2232.36 1612
2232.81 1506
2233.26 1580
2233.70 1519
2234.15 1446
2234.59 1496
2235.04 1518
2235.49 1536
2235.93 1535
2236.38 1481
2236.83 1434
2237.27 1437
2237.72 1336
2238.17 1341
2238.61 1292
2239.06 1232
2239.51 1267
2239.95 1227
2240.40 1249
2240.85 1193
2241.29 1100
2241.74 1061
2242.19 1176
2242.63 1154
2243.08 1073
2243.53 1066
2243.98 1049
2244.42 1117
2244.87 1069
2245.32 1152
2245.76 1056
2246.21 1134
2246.66 1160
2247.11 1194
2247.55 1142
2248.00 1186
2248.45 1225
2248.90 1236
2249.35 1265
2249.79 1255
2250.24 1285
2250.69 1331
2251.14 1270
2251.58 1245
2252.03 1255
2252.48 1263
2252.93 1299
2253.38 1279
2253.82 1284
2254.27 1200
2254.72 1084
2255.17 1127
2255.62 1194
2256.07 1123
2256.51 1094
2256.96 1058
2257.41 1063
2257.86 1116
2258.31 1185
2258.76 1102
2259.21 1109
2259.65 1106
2260.10 1074
2260.55 1136
2261.00 1216
2261.45 1207
2261.90 1163
2262.35 1209
2262.80 1240
2263.25 1185
2263.69 1244
2264.14 1286
2264.59 1198
2265.04 1309
2265.49 1320
2265.94 1335
2266.39 1364
2266.84 1426
2267.29 1445
2267.74 1450
2268.19 1528
2268.64 1487
2269.09 1530
2269.54 1538
2269.99 1558
2270.44 1487
2270.89 1499
2271.34 1463
2271.79 1456
2272.24 1434
2272.69 1438
2273.14 1376
2273.59 1398
2274.04 1359
2274.49 1301
2274.94 1336
2275.39 1329
2275.84 1309
2276.29 1165
2276.74 1289
2277.19 1259
2277.64 1211
2278.09 1254
2278.54 1189
2278.99 1201
2279.44 1152
2279.89 1107
2280.34 1179
2280.79 1184
2281.25 1120
2281.70 1226
2282.15 1160
2282.60 1142
2283.05 1133
2283.50 1186
2283.95 1239
2284.40 1194
2284.85 1182
2285.31 1213
2285.76 1227
2286.21 1282
2286.66 1301
2287.11 1308
2287.56 1429
2288.01 1468
2288.47 1471
2288.92 1480
2289.37 1525
2289.82 1495
2290.27 1513
2290.72 1432
2291.18 1566
2291.63 1598
2292.08 1506
2292.53 1578
2292.98 1539
2293.44 1438
2293.89 1444
2294.34 1472
2294.79 1422
2295.24 1329
2295.70 1295
2296.15 1236
2296.60 1193
2297.05 1263
2297.51 1205
2297.96 1202
2298.41 1227
2298.86 1178
2299.32 1160
2299.77 1118
2300.22 1062
2300.67 1076
2301.13 1090
2301.58 1108
2302.03 1075
2302.49 1032
2302.94 1035
2303.39 996
2303.85 1135
2304.30 1126
2304.75 1158
2305.20 1114
2305.66 1188
2306.11 1169
2306.56 1238
2307.02 1276
2307.47 1345
2307.93 1378
2308.38 1396
2308.83 1413
2309.29 1396
2309.74 1323
2310.19 1358
2310.65 1335
2311.10 1342
2311.55 1281
2312.01 1195
2312.46 1301
2312.92 1245
2313.37 1200
2313.82 1243
2314.28 1192
2314.73 1195
2315.19 1259
2315.64 1226
2316.10 1280
2316.55 1310
2317.00 1330
2317.46 1312
2317.91 1310
2318.37 1307
2318.82 1260
2319.28 1434
2319.73 1359
2320.19 1336
2320.64 1328
2321.10 1339
2321.55 1312
2322.01 1370
2322.46 1286
2322.92 1310
2323.37 1306
2323.83 1343
2324.28 1251
2324.74 1298
2325.19 1323
2325.65 1329
2326.10 1287
2326.56 1232
2327.01 1223
2327.47 1245
2327.92 1220
2328.38 1105
2328.83 1082
2329.29 1184
2329.74 1232
2330.20 1262
2330.66 1174
2331.11 1199
2331.57 1188
2332.02 1158
2332.48 1159
2332.94 1151
2333.39 1186
2333.85 1177
2334.30 1202
2334.76 1208
2335.22 1199
2335.67 1202
2336.13 1222
2336.58 1234
2337.04 1211
2337.50 1235
2337.95 1192
2338.41 1198
2338.87 1269
2339.32 1297
2339.78 1171
2340.24 1262
2340.69 1267
2341.15 1319
2341.61 1360
2342.06 1283
2342.52 1303
2342.98 1368
2343.43 1476
2343.89 1458
2344.35 1439
2344.81 1376
2345.26 1422
2345.72 1374
2346.18 1345
2346.63 1349
2347.09 1263
2347.55 1309
2348.01 1367
2348.46 1337
2348.92 1270
2349.38 1286
2349.84 1261
2350.29 1218
2350.75 1194
2351.21 1243
2351.67 1306
2352.13 1180
2352.58 1127
2353.04 1172
2353.50 1122
2353.96 1189
2354.41 1215
2354.87 1158
2355.33 1193
2355.79 1202
2356.25 1231
2356.71 1236
2357.16 1353
2357.62 1435
2358.08 1391
2358.54 1398
2359.00 1503
2359.46 1561
2359.91 1515
2360.37 1578
2360.83 1413
2361.29 1396
2361.75 1466
2362.21 1570
2362.67 1539
2363.13 1474
2363.58 1427
2364.04 1470
2364.50 1472
2364.96 1478
2365.42 1310
2365.88 1450
2366.34 1349
2366.80 1373
2367.26 1353
2367.72 1349
2368.18 1272
2368.64 1212
2369.10 1204
2369.55 1158
2370.01 1126
2370.47 1201
2370.93 1193
2371.39 1194
2371.85 1189
2372.31 1135
2372.77 1220
2373.23 1182
2373.69 1165
2374.15 1239
2374.61 1238
2375.07 1194
2375.53 1172
2375.99 1240
2376.45 1166
2376.91 1153
2377.37 1154
2377.83 1248
2378.29 1198
2378.75 1159
2379.21 1240
2379.68 1318
2380.14 1236
2380.60 1217
2381.06 1144
2381.52 1226
2381.98 1304
2382.44 1248
2382.90 1265
2383.36 1237
2383.82 1196
2384.28 1202
2384.74 1141
2385.20 1126
2385.67 1116
2386.13 1155
2386.59 1273
2387.05 1204
2387.51 1207
2387.97 1261
2388.43 1255
2388.89 1227
2389.36 1221
2389.82 1182
2390.28 1224
2390.74 1188
2391.20 1195
2391.66 1176
2392.13 1098
2392.59 1139
2393.05 1191
2393.51 1171
2393.97 1182
2394.43 1199
2394.90 1174
2395.36 1210
2395.82 1269
2396.28 1220
2396.74 1276
2397.21 1237
2397.67 1213
2398.13 1234
2398.59 1178
2399.06 1146
2399.52 1168
2399.98 1136
2400.44 1138
2400.91 1144
2401.37 1156
2401.83 1122
2402.29 1136
2402.76 1088
2403.22 1063
2403.68 1101
2404.14 1130
2404.61 1127
2405.07 1146
2405.53 1092
2406.00 1088
2406.46 1147
2406.92 1076
2407.39 1071
2407.85 1039
2408.31 1138
2408.78 1181
2409.24 1136
2409.70 1085
2410.17 1228
2410.63 1141
2411.09 1113
2411.56 1161
2412.02 1174
2412.48 1107
2412.95 1153
2413.41 1182
2413.87 1180
2414.34 1239
2414.80 1303
2415.27 1308
2415.73 1323
2416.19 1207
2416.66 1357
2417.12 1382
2417.59 1410
2418.05 1380
2418.51 1356
2418.98 1364
2419.44 1390
2419.91 1418
2420.37 1370
2420.84 1293
2421.30 1271
2421.77 1214
2422.23 1243
2422.69 1303
2423.16 1247
2423.62 1254
2424.09 1303
2424.55 1262
2425.02 1212
2425.48 1152
2425.95 1156
2426.41 1138
2426.88 1127
2427.34 1114
2427.81 1124
2428.27 1093
2428.74 1234
2429.20 1141
2429.67 1097
2430.13 1136
2430.60 1114
2431.07 1182
2431.53 1141
2432.00 1187
2432.46 1120
2432.93 1220
2433.39 1258
2433.86 1236
2434.32 1254
2434.79 1235
2435.26 1339
2435.72 1430
2436.19 1419
2436.65 1308
2437.12 1294
2437.59 1389
2438.05 1394
2438.52 1423
2438.98 1485
2439.45 1412
2439.92 1423
2440.38 1448
2440.85 1419
2441.32 1362
2441.78 1317
2442.25 1356
2442.72 1307
2443.18 1228
2443.65 1140
2444.12 1146
2444.58 1221
2445.05 1167
2445.52 1152
2445.98 1164
2446.45 1112
2446.92 1161
2447.38 1096
2447.85 1149
2448.32 1173
2448.78 1113
2449.25 1107
2449.72 1099
2450.19 1127
2450.65 1171
2451.12 1176
2451.59 1148
2452.06 1122
2452.52 1093
2452.99 1096
2453.46 1074
2453.93 1104
2454.39 1167
2454.86 1122
2455.33 1140
2455.80 1121
2456.26 1018
2456.73 1074
2457.20 1081
2457.67 1116
2458.14 1066
2458.60 1110
2459.07 1165
2459.54 1082
2460.01 1139
2460.48 998
2460.95 1042
2461.41 1082
2461.88 1129
2462.35 1152
2462.82 1143
2463.29 1107
2463.76 1175
2464.22 1136
2464.69 1133
2465.16 1239
2465.63 1228
2466.10 1159
2466.57 1136
2467.04 1240
2467.51 1274
2467.97 1255
2468.44 1173
2468.91 1240
2469.38 1207
2469.85 1143
2470.32 1113
2470.79 1200
2471.26 1170
2471.73 1136
2472.20 1113
2472.67 1143
2473.14 1068
2473.61 1115
2474.07 1118
2474.54 1132
2475.01 1152
2475.48 1132
2475.95 1091
2476.42 1121
2476.89 1213
2477.36 1163
2477.83 1223
2478.30 1184
2478.77 1178
2479.24 1151
2479.71 1236
2480.18 1118
2480.65 1149
2481.12 1124
2481.59 1046
2482.06 1075
2482.53 1111
2483.00 1103
2483.47 1129
2483.95 1144
2484.42 1189
2484.89 1163
2485.36 1167
2485.83 1175
2486.30 1226
2486.77 1242
2487.24 1185
2487.71 1157
2488.18 1178
2488.65 1247
2489.12 1182
2489.59 1079
2490.07 1066
2490.54 1125
2491.01 1179
2491.48 1131
2491.95 1110
2492.42 1125
2492.89 1183
2493.36 1119
2493.84 1172
2494.31 1161
2494.78 1170
2495.25 1236
2495.72 1165
2496.19 1078
2496.66 1039
2497.14 1083
2497.61 1095
2498.08 1101
2498.55 1099
2499.02 1041
2499.50 1001
2499.97 1063
2500.44 1077
2500.91 1126
2501.38 1159
2501.86 1058
2502.33 1058
2502.80 1093
2503.27 1067
2503.74 1073
2504.22 1054
2504.69 1103
2505.16 1161
2505.63 1167
2506.11 1236
2506.58 1222
2507.05 1254
2507.52 1347
2508.00 1404
2508.47 1372
2508.94 1478
2509.42 1523
2509.89 1440
2510.36 1396
2510.83 1435
2511.31 1498
2511.78 1482
2512.25 1452
2512.73 1311
2513.20 1349
2513.67 1321
2514.15 1371
2514.62 1291
2515.09 1214
2515.57 1173
2516.04 1286
2516.51 1311
2516.99 1240
2517.46 1241
2517.94 1224
2518.41 1225
2518.88 1228
2519.36 1190
2519.83 1160
2520.30 1124
2520.78 1177
2521.25 1135
2521.73 1192
2522.20 1222
2522.67 1159
2523.15 1207
2523.62 1141
2524.10 1066
2524.57 1141
2525.05 1198
2525.52 1189
2525.99 1171
2526.47 1182
2526.94 1180
2527.42 1179
2527.89 1144
2528.37 1095
2528.84 1191
2529.32 1186
2529.79 1170
2530.27 1232
2530.74 1218
2531.22 1191
2531.69 1221
2532.17 1186
2532.64 1238
2533.12 1225
2533.59 1171
2534.07 1237
2534.54 1223
2535.02 1235
2535.49 1215
2535.97 1172
2536.44 1185
2536.92 1123
2537.39 1120
2537.87 1219
2538.34 1122
2538.82 1173
2539.30 1244
2539.77 1224
2540.25 1103
2540.72 1178
2541.20 1165
2541.68 1106
2542.15 1161
2542.63 1251
2543.10 1261
2543.58 1308
2544.06 1291
2544.53 1368
2545.01 1391
2545.48 1402
2545.96 1427
2546.44 1423
2546.91 1556
2547.39 1454
2547.87 1481
2548.34 1462
2548.82 1518
2549.30 1435
2549.77 1375
2550.25 1406
2550.73 1374
2551.20 1487
2551.68 1493
2552.16 1298
2552.63 1377
2553.11 1428
2553.59 1449
2554.06 1440
2554.54 1322
2555.02 1318
2555.50 1409
2555.97 1312
2556.45 1232
2556.93 1241
2557.40 1256
2557.88 1262
2558.36 1222
2558.84 1208
2559.31 1157
2559.79 1171
2560.27 1200
2560.75 1155
2561.23 1140
2561.70 1161
2562.18 1183
2562.66 1182
2563.14 1219
2563.61 1186
2564.09 1176
2564.57 1170
2565.05 1070
2565.53 1128
2566.00 1097
2566.48 1074
2566.96 1156
2567.44 1146
2567.92 1115
2568.40 1105
2568.87 1122
2569.35 1145
2569.83 1168
2570.31 1113
2570.79 1071
2571.27 1120
2571.75 1086
2572.22 1070
2572.70 1185
2573.18 1130
2573.66 1188
2574.14 1143
2574.62 1201
2575.10 1200
2575.58 1147
2576.06 1155
2576.54 1126
2577.01 1093
2577.49 1103
2577.97 1146
2578.45 1077
2578.93 1044
2579.41 1121
2579.89 1062
2580.37 1019
2580.85 1024
2581.33 1109
2581.81 1057
2582.29 1136
2582.77 1109
2583.25 1140
2583.73 1047
2584.21 1110
2584.69 1092
2585.17 1121
2585.65 1100
2586.13 1094
2586.61 1122
2587.09 1160
2587.57 1127
2588.05 1175
2588.53 1130
2589.01 1139
2589.49 1086
2589.97 1143
2590.45 1157
2590.93 1077
2591.41 1119
2591.89 1171
2592.37 1159
2592.85 1103
2593.33 1127
2593.81 1138
2594.30 1137
2594.78 1104
2595.26 1090
2595.74 1054
2596.22 1067
2596.70 1085
2597.18 1074
2597.66 1134
2598.14 1093
2598.62 1096
2599.11 1085
2599.59 1096
2600.07 1115
2600.55 1095
2601.03 1125
2601.51 1148
2601.99 1126
2602.48 1106
2602.96 1190
2603.44 1180
2603.92 1130
2604.40 1140
2604.88 1149
2605.37 1125
2605.85 1172
2606.33 1278
2606.81 1282
2607.29 1168
2607.78 1142
2608.26 1211
2608.74 1195
2609.22 1231
2609.70 1195
2610.19 1246
2610.67 1259
2611.15 1288
2611.63 1197
2612.12 1247
2612.60 1224
2613.08 1263
2613.56 1150
2614.05 1180
2614.53 1111
2615.01 1083
2615.49 1111
2615.98 1057
2616.46 1039
2616.94 1063
2617.43 1114
2617.91 1183
2618.39 1168
2618.87 1096
2619.36 1071
2619.84 1087
2620.32 1088
2620.81 1179
2621.29 1125
2621.77 1132
2622.26 1089
2622.74 1130
2623.22 1100
2623.71 1149
2624.19 1165
2624.67 1150
2625.16 1192
2625.64 1178
2626.13 1193
2626.61 1219
2627.09 1249
2627.58 1158
2628.06 1039
2628.55 1115
2629.03 1169
2629.51 1146
2630.00 1166
2630.48 1163
2630.97 1149
2631.45 1141
2631.93 1180
2632.42 1159
2632.90 1107
2633.39 1057
2633.87 1118
2634.36 1133
2634.84 1088
2635.33 1056
2635.81 1127
2636.29 1206
2636.78 1164
2637.26 1118
2637.75 1143
2638.23 1155
2638.72 1142
2639.20 1228
2639.69 1220
2640.17 1127
2640.66 1119
2641.14 1149
2641.63 1164
2642.11 1133
2642.60 1066
2643.08 1072
2643.57 1048
2644.05 1076
2644.54 1059
2645.03 1134
2645.51 1079
2646.00 1047
2646.48 1126
2646.97 1161
2647.45 1202
2647.94 1116
2648.43 1163
2648.91 1107
2649.40 1059
2649.88 1108
2650.37 1112
2650.85 1211
2651.34 1149
2651.83 1077
2652.31 1115
2652.80 1203
2653.29 1261
2653.77 1252
2654.26 1265
2654.74 1249
2655.23 1327
2655.72 1286
2656.20 1258
2656.69 1252
2657.18 1254
2657.66 1206
2658.15 1204
2658.64 1267
2659.12 1277
2659.61 1159
2660.10 1090
2660.58 1206
2661.07 1183
2661.56 1184
2662.05 1184
2662.53 1189
2663.02 1147
2663.51 1179
2663.99 1264
2664.48 1137
2664.97 1201
2665.46 1201
2665.94 1136
2666.43 1141
2666.92 1151
2667.41 1160
2667.89 1141
2668.38 1163
2668.87 1181
2669.36 1166
2669.84 1131
2670.33 1176
2670.82 1277
2671.31 1267
2671.80 1305
2672.28 1330
2672.77 1377
2673.26 1334
2673.75 1304
2674.24 1321
2674.72 1346
2675.21 1314
2675.70 1289
2676.19 1246
2676.68 1301
2677.17 1375
2677.65 1309
2678.14 1135
2678.63 1200
2679.12 1293
2679.61 1268
2680.10 1338
2680.59 1446
2681.07 1358
2681.56 1303
2682.05 1331
2682.54 1279
2683.03 1280
2683.52 1240
2684.01 1207
2684.50 1209
2684.99 1188
2685.47 1154
2685.96 1214
2686.45 1200
2686.94 1150
2687.43 1174
2687.92 1164
2688.41 1116
2688.90 1187
2689.39 1119
2689.88 1200
2690.37 1217
2690.86 1228
2691.35 1281
2691.84 1212
2692.33 1227
2692.82 1307
2693.31 1309
2693.80 1277
2694.29 1252
2694.78 1165
2695.27 1275
2695.76 1303
2696.25 1262
2696.74 1250
2697.23 1347
2697.72 1357
2698.21 1303
2698.70 1318
2699.19 1281
2699.68 1347
2700.17 1348
2700.66 1390
2701.15 1304
2701.64 1324
2702.13 1380
2702.62 1362
2703.11 1337
2703.61 1299
2704.10 1185
2704.59 1189
2705.08 1206
2705.57 1138
2706.06 1150
2706.55 1255
2707.04 1170
2707.53 1132
2708.02 1135
2708.52 1155
2709.01 1159
2709.50 1148
2709.99 1122
2710.48 1157
2710.97 1143
2711.46 1093
2711.96 1092
2712.45 1104
2712.94 1066
2713.43 1055
2713.92 1084
2714.41 1135
2714.91 998
2715.40 1054
2715.89 1061
2716.38 1066
2716.87 1071
2717.37 1049
2717.86 1079
2718.35 1173
2718.84 1125
2719.33 1143
2719.83 1185
2720.32 1129
2720.81 1207
2721.30 1138
2721.80 1169
2722.29 1196
2722.78 1178
2723.27 1238
2723.77 1160
2724.26 1187
2724.75 1145
2725.24 1122
2725.74 1210
2726.23 1233
2726.72 1220
2727.22 1326
2727.71 1246
2728.20 1184
2728.70 1303
2729.19 1239
2729.68 1233
2730.18 1271
2730.67 1372
2731.16 1443
2731.65 1454
2732.15 1478
2732.64 1462
2733.14 1462
2733.63 1411
2734.12 1462
2734.62 1503
2735.11 1449
2735.60 1410
2736.10 1361
2736.59 1305
2737.08 1284
2737.58 1313
2738.07 1315
2738.57 1290
2739.06 1174
2739.55 1100
2740.05 1123
2740.54 1157
2741.04 1135
2741.53 1135
2742.03 1141
2742.52 1111
2743.01 1169
2743.51 1127
2744.00 1060
2744.50 1117
2744.99 1055
2745.49 1059
2745.98 1061
2746.48 1106
2746.97 1126
2747.47 1104
2747.96 1047
2748.46 1023
2748.95 1020
2749.45 1107
2749.94 1103
2750.44 1149
2750.93 1136
2751.43 1117
2751.92 1123
2752.42 1124
2752.91 1164
2753.41 1209
2753.90 1231
2754.40 1213
2754.89 1187
2755.39 1228
2755.88 1203
2756.38 1184
2756.87 1251
2757.37 1221
2757.87 1163
2758.36 1238
2758.86 1233
2759.35 1130
2759.85 1176
2760.35 1210
2760.84 1150
2761.34 1155
2761.83 1151
2762.33 1136
2762.83 1107
2763.32 1131
2763.82 1141
2764.31 1175
2764.81 1144
2765.31 1128
2765.80 1085
2766.30 1115
2766.80 1098
2767.29 1138
2767.79 1178
2768.29 1156
2768.78 1173
2769.28 1150
2769.78 1257
2770.27 1240
2770.77 1246
2771.27 1274
2771.76 1179
2772.26 1194
2772.76 1180
2773.26 1216
2773.75 1228
2774.25 1184
2774.75 1216
2775.24 1134
2775.74 1174
2776.24 1184
2776.74 1254
2777.23 1216
2777.73 1169
2778.23 1244
2778.73 1256
2779.22 1177
2779.72 1164
2780.22 1158
2780.72 1183
2781.21 1140
2781.71 1159
2782.21 1133
2782.71 1197
2783.21 1212
2783.70 1238
2784.20 1279
2784.70 1289
2785.20 1213
2785.70 1195
2786.20 1209
2786.69 1277
2787.19 1311
2787.69 1324
2788.19 1322
2788.69 1229
2789.19 1154
2789.68 1250
2790.18 1275
2790.68 1204
2791.18 1249
2791.68 1216
2792.18 1281
2792.68 1281
2793.18 1211
2793.67 1272
2794.17 1354
2794.67 1404
2795.17 1415
2795.67 1374
2796.17 1484
2796.67 1555
2797.17 1448
2797.67 1396
2798.17 1394
2798.67 1398
2799.17 1343
2799.66 1300
2800.16 1301
2800.66 1339
2801.16 1292
2801.66 1257
2802.16 1255
2802.66 1319
2803.16 1317
2803.66 1377
2804.16 1354
2804.66 1355
2805.16 1431
2805.66 1533
2806.16 1624
2806.66 1532
2807.16 1592
2807.66 1637
2808.16 1706
2808.66 1707
2809.16 1688
2809.66 1769
2810.16 1698
2810.66 1809
2811.16 1628
2811.66 1633
2812.17 1699
2812.67 1660
2813.17 1524
2813.67 1549
2814.17 1503
2814.67 1489
2815.17 1409
2815.67 1411
2816.17 1471
2816.67 1346
2817.17 1325
2817.67 1348
2818.18 1402
2818.68 1320
2819.18 1306
2819.68 1242
2820.18 1201
2820.68 1193
2821.18 1155
2821.68 1201
2822.19 1247
2822.69 1167
2823.19 1152
2823.69 1137
2824.19 1149
2824.69 1182
2825.20 1145
2825.70 1168
2826.20 1153
2826.70 1150
2827.20 1030
2827.70 1086
2828.21 1084
2828.71 1167
2829.21 1144
2829.71 1174
2830.22 1092
2830.72 1220
2831.22 1242
2831.72 1255
2832.22 1265
2832.73 1253
2833.23 1205
2833.73 1211
2834.23 1230
2834.74 1309
2835.24 1283
2835.74 1228
2836.24 1265
2836.75 1244
2837.25 1142
2837.75 1079
2838.26 1203
2838.76 1167
2839.26 1173
2839.76 1172
2840.27 1210
2840.77 1291
2841.27 1212
2841.78 1111
2842.28 1151
2842.78 1191
2843.29 1292
2843.79 1332
2844.29 1216
2844.80 1219
2845.30 1171
2845.80 1257
2846.31 1186
2846.81 1171
2847.32 1197
2847.82 1237
2848.32 1204
2848.83 1205
2849.33 1156
2849.83 1191
2850.34 1176
2850.84 1170
2851.35 1184
2851.85 1136
2852.35 1180
2852.86 1252
2853.36 1163
2853.87 1185
2854.37 1249
2854.88 1231
2855.38 1270
2855.88 1321
2856.39 1375
2856.89 1403
2857.40 1378
2857.90 1411
2858.41 1343
2858.91 1336
2859.42 1364
2859.92 1446
2860.43 1367
2860.93 1367
2861.44 1330
2861.94 1304
2862.45 1235
2862.95 1252
2863.46 1293
2863.96 1191
2864.47 1177
2864.97 1212
2865.48 1276
2865.98 1195
2866.49 1236
2866.99 1253
2867.50 1241
2868.00 1175
2868.51 1189
2869.02 1222
2869.52 1193
2870.03 1185
2870.53 1199
2871.04 1251
2871.54 1292
2872.05 1237
2872.56 1265
2873.06 1269
2873.57 1212
2874.07 1265
2874.58 1208
2875.09 1123
2875.59 1198
2876.10 1219
2876.61 1106
2877.11 1175
2877.62 1149
2878.12 1187
2878.63 1252
2879.14 1298
2879.64 1267
2880.15 1212
2880.66 1219
2881.16 1308
2881.67 1323
2882.18 1279
2882.68 1304
2883.19 1317
2883.70 1363
2884.20 1412
2884.71 1413
2885.22 1377
2885.73 1437
2886.23 1408
2886.74 1492
2887.25 1459
2887.75 1424
2888.26 1357
2888.77 1408
2889.28 1413
2889.78 1374
2890.29 1381
2890.80 1306
2891.31 1303
2891.81 1274
2892.32 1260
2892.83 1233
2893.34 1341
2893.84 1286
2894.35 1215
2894.86 1309
2895.37 1304
2895.88 1376
2896.38 1362
2896.89 1269
2897.40 1316
2897.91 1384
2898.42 1325
2898.92 1286
2899.43 1268
2899.94 1340
2900.45 1388
2900.96 1329
2901.47 1313
2901.98 1329
2902.48 1337
2902.99 1333
2903.50 1363
2904.01 1354
2904.52 1424
2905.03 1373
2905.54 1318
2906.04 1264
2906.55 1225
2907.06 1268
2907.57 1244
2908.08 1161
2908.59 1195
2909.10 1235
2909.61 1216
2910.12 1145
2910.63 1155
2911.14 1163
2911.64 1214
2912.15 1277
2912.66 1172
2913.17 1127
2913.68 1126
2914.19 1141
2914.70 1153
2915.21 1212
2915.72 1284
2916.23 1276
2916.74 1241
2917.25 1249
2917.76 1281
2918.27 1336
2918.78 1450
2919.29 1408
2919.80 1422
2920.31 1494
2920.82 1501
2921.33 1522
2921.84 1539
2922.35 1495
2922.86 1568
2923.37 1493
2923.88 1496
2924.39 1482
2924.90 1525
2925.41 1358
2925.92 1404
2926.44 1458
2926.95 1363
2927.46 1282
2927.97 1261
2928.48 1243
2928.99 1178
2929.50 1163
2930.01 1261
2930.52 1166
2931.03 1089
2931.54 1178
2932.05 1168
2932.57 1238
2933.08 1180
2933.59 1172
2934.10 1167
2934.61 1279
2935.12 1258
2935.63 1299
2936.15 1316
2936.66 1400
2937.17 1510
2937.68 1579
2938.19 1609
2938.70 1611
2939.22 1771
2939.73 1751
2940.24 1783
2940.75 1843
2941.26 1894
2941.77 1909
2942.29 1929
2942.80 1880
2943.31 1782
2943.82 1808
2944.34 1752
2944.85 1792
2945.36 1679
2945.87 1652
2946.38 1571
2946.90 1464
2947.41 1410
2947.92 1389
2948.43 1299
2948.95 1282
2949.46 1211
2949.97 1279
2950.48 1347
2951.00 1238
2951.51 1181
2952.02 1261
2952.54 1205
2953.05 1174
2953.56 1116
2954.08 1072
2954.59 1161
2955.10 1143
2955.61 1114
2956.13 1124
2956.64 1215
2957.15 1166
2957.67 1153
2958.18 1156
2958.69 1107
2959.21 1131
2959.72 1176
2960.23 1220
2960.75 1258
2961.26 1314
2961.78 1230
2962.29 1170
2962.80 1164
2963.32 1207
2963.83 1213
2964.35 1262
2964.86 1314
2965.37 1251
2965.89 1203
2966.40 1207
2966.92 1259
2967.43 1205
2967.94 1201
2968.46 1173
2968.97 1202
2969.49 1190
2970.00 1175
2970.52 1187
2971.03 1222
2971.54 1272
2972.06 1182
2972.57 1155
2973.09 1134
2973.60 1245
2974.12 1160
2974.63 1203
2975.15 1259
2975.66 1306
2976.18 1340
2976.69 1265
2977.21 1270
2977.72 1233
2978.24 1270
2978.75 1323
2979.27 1366
2979.78 1332
2980.30 1384
2980.81 1436
2981.33 1354
2981.84 1332
2982.36 1313
2982.88 1367
2983.39 1398
2983.91 1331
2984.42 1397
2984.94 1409
2985.45 1399
2985.97 1359
2986.49 1362
2987.00 1387
2987.52 1373
2988.03 1380
2988.55 1421
2989.07 1370
2989.58 1330
2990.10 1365
2990.61 1421
2991.13 1363
2991.65 1361
2992.16 1424
2992.68 1466
2993.20 1576
2993.71 1724
2994.23 1764
2994.75 1784
2995.26 1889
2995.78 1985
2996.30 2076
2996.81 2060
2997.33 2078
2997.85 1952
2998.36 1891
2998.88 1955
2999.40 1946
2999.91 1926
3000.43 1917
3000.95 2001
3001.46 2107
3001.98 2272
3002.50 2448
3003.02 2494
3003.53 2706
3004.05 2793
3004.57 2738
3005.09 2579
3005.60 2449
3006.12 2164
3006.64 1951
3007.16 2037
3007.67 1874
3008.19 1708
3008.71 1715
3009.23 1598
3009.74 1493
3010.26 1504
3010.78 1381
3011.30 1365
3011.82 1372
3012.33 1378
3012.85 1320
3013.37 1383
3013.89 1373
3014.41 1418
3014.93 1502
3015.44 1430
3015.96 1339
3016.48 1366
3017.00 1389
3017.52 1387
3018.04 1388
3018.55 1383
3019.07 1356
3019.59 1413
3020.11 1435
3020.63 1476
3021.15 1521
3021.67 1618
3022.19 1431
3022.71 1543
3023.22 1618
3023.74 1651
3024.26 1535
3024.78 1482
3025.30 1476
3025.82 1455
3026.34 1488
3026.86 1396
3027.38 1376
3027.90 1324
3028.42 1305
3028.94 1339
3029.46 1299
3029.98 1302
3030.49 1372
3031.01 1316
3031.53 1359
3032.05 1355
3032.57 1341
3033.09 1396
3033.61 1405
3034.13 1373
3034.65 1272
3035.17 1294
3035.69 1402
3036.21 1312
3036.73 1295
3037.25 1368
3037.77 1322
3038.29 1272
3038.81 1233
3039.34 1248
3039.86 1234
3040.38 1208
3040.90 1206
3041.42 1228
3041.94 1189
3042.46 1231
3042.98 1187
3043.50 1171
3044.02 1298
3044.54 1255
3045.06 1214
3045.58 1200
3046.10 1191
3046.63 1158
3047.15 1120
3047.67 1238
3048.19 1239
3048.71 1220
3049.23 1230
3049.75 1264
3050.27 1307
3050.79 1188
3051.32 1184
3051.84 1217
3052.36 1203
3052.88 1126
3053.40 1138
3053.92 1141
3054.45 1124
3054.97 1214
3055.49 1144
3056.01 1159
3056.53 1167
3057.05 1159
3057.58 1152
3058.10 1141
3058.62 1170
3059.14 1253
3059.66 1256
3060.19 1192
3060.71 1220
3061.23 1282
3061.75 1258
3062.28 1299
3062.80 1408
3063.32 1336
3063.84 1312
3064.37 1310
3064.89 1300
3065.41 1326
3065.93 1385
3066.46 1299
3066.98 1365
3067.50 1403
3068.02 1311
3068.55 1406
3069.07 1443
3069.59 1402
3070.12 1447
3070.64 1506
3071.16 1428
3071.69 1462
3072.21 1531
3072.73 1533
3073.26 1604
3073.78 1648
3074.30 1547
3074.83 1568
3075.35 1608
3075.87 1627
3076.40 1663
3076.92 1710
3077.44 1698
3077.97 1620
3078.49 1781
3079.01 1745
3079.54 1757
3080.06 1633
3080.59 1697
3081.11 1646
3081.63 1669
3082.16 1615
3082.68 1629
3083.21 1570
3083.73 1624
3084.25 1682
3084.78 1609
3085.30 1635
3085.83 1682
3086.35 1846
3086.88 1851
3087.40 2061
3087.93 2206
3088.45 2265
3088.97 2287
3089.50 2388
3090.02 2367
3090.55 2302
3091.07 2302
3091.60 2155
3092.12 2103
3092.65 2081
3093.17 1963
3093.70 1865
3094.22 1879
3094.75 1863
3095.27 1894
3095.80 1900
3096.32 1882
3096.85 1954
3097.37 1879
3097.90 2017
3098.43 2144
3098.95 2330
3099.48 2522
3100.00 2683
3100.53 2771
3101.05 2818
3101.58 2867
3102.10 2943
3102.63 3123
3103.16 3032
3103.68 2857
3104.21 2629
3104.73 2441
3105.26 2154
3105.79 1992
3106.31 1946
3106.84 1676
3107.36 1574
3107.89 1534
3108.42 1449
3108.94 1455
3109.47 1568
3110.00 1474
3110.52 1436
3111.05 1565
3111.57 1412
3112.10 1444
3112.63 1449
3113.15 1354
3113.68 1347
3114.21 1259
3114.74 1277
3115.26 1336
3115.79 1330
3116.32 1301
3116.84 1299
3117.37 1281
3117.90 1358
3118.42 1457
3118.95 1417
3119.48 1386
3120.01 1418
3120.53 1367
3121.06 1408
3121.59 1463
3122.11 1485
3122.64 1425
3123.17 1376
3123.70 1464
3124.22 1485
3124.75 1475
3125.28 1337
3125.81 1377
3126.34 1373
3126.86 1405
3127.39 1327
3127.92 1293
3128.45 1295
3128.98 1284
3129.50 1244
3130.03 1223
3130.56 1228
3131.09 1170
3131.62 1216
3132.14 1219
3132.67 1188
3133.20 1284
3133.73 1362
3134.26 1279
3134.79 1312
3135.31 1325
3135.84 1258
3136.37 1313
3136.90 1311
3137.43 1351
3137.96 1258
3138.49 1233
3139.02 1086
3139.54 1149
3140.07 1163
3140.60 1150
3141.13 1108
3141.66 1112
3142.19 1152
3142.72 1194
3143.25 1137
3143.78 1173
3144.31 1203
3144.84 1261
3145.37 1239
3145.89 1292
3146.42 1262
3146.95 1335
3147.48 1378
3148.01 1383
3148.54 1328
3149.07 1288
3149.60 1357
3150.13 1378
3150.66 1343
3151.19 1346
3151.72 1239
3152.25 1320
3152.78 1314
3153.31 1298
3153.84 1365
3154.37 1310
3154.90 1286
3155.43 1326
3155.96 1247
3156.49 1333
3157.02 1322
3157.55 1344
3158.08 1420
3158.61 1320
3159.14 1417
3159.68 1393
3160.21 1253
3160.74 1279
3161.27 1363
3161.80 1247
3162.33 1245
3162.86 1215
3163.39 1181
3163.92 1177
3164.45 1139
3164.98 1206
3165.51 1212
3166.05 1304
3166.58 1248
3167.11 1146
3167.64 1135
3168.17 1160
3168.70 1097
3169.23 1128
3169.76 1131
3170.30 1181
3170.83 1182
3171.36 1152
3171.89 1138
3172.42 1215
3172.95 1168
3173.49 1182
3174.02 1263
3174.55 1182
3175.08 1236
3175.61 1320
3176.15 1219
3176.68 1151
3177.21 1148
3177.74 1194
3178.27 1190
3178.81 1137
3179.34 1177
3179.87 1188
3180.40 1220
3180.93 1174
3181.47 1129
3182.00 1131
3182.53 1092
3183.06 1109
3183.60 1097
3184.13 1104
3184.66 1132
3185.20 1137
3185.73 1144
3186.26 1089
3186.79 1107
3187.33 1170
3187.86 1132
3188.39 1075
3188.93 1010
3189.46 1011
3189.99 1134
3190.52 1137
3191.06 1088
3191.59 1113
3192.12 1101
3192.66 1122
3193.19 1093
3193.72 1093
3194.26 1134
3194.79 1147
3195.33 1129
3195.86 1168
3196.39 1140
3196.93 1169
3197.46 1139
3197.99 1153
3198.53 1177
3199.06 1118
3199.60 1138
3200.13 1194
3200.66 1178
3201.20 1249
3201.73 1174
3202.27 1144
3202.80 1229
3203.33 1276
3203.87 1251
3204.40 1236
3204.94 1255
3205.47 1331
3206.01 1432
3206.54 1486
3207.07 1397
3207.61 1414
3208.14 1561
3208.68 1664
3209.21 1583
3209.75 1680
3210.28 1643
3210.82 1575
3211.35 1657
3211.89 1553
3212.42 1478
3212.96 1441
3213.49 1433
3214.03 1321
3214.56 1223
3215.10 1232
3215.63 1314
3216.17 1277
3216.70 1167
3217.24 1135
3217.78 1138
3218.31 1011
3218.85 1111
3219.38 1129
3219.92 1173
3220.45 1180
3220.99 1207
3221.52 1213
3222.06 1309
3222.60 1301
3223.13 1332
3223.67 1297
3224.20 1320
3224.74 1324
3225.28 1275
3225.81 1333
3226.35 1360
3226.88 1349
3227.42 1289
3227.96 1248
3228.49 1233
3229.03 1216
3229.57 1204
3230.10 1238
3230.64 1216
3231.18 1238
3231.71 1286
3232.25 1369
3232.79 1304
3233.32 1265
3233.86 1349
3234.40 1292
3234.93 1304
3235.47 1273
3236.01 1367
3236.54 1409
3237.08 1354
3237.62 1314
3238.15 1302
3238.69 1401
3239.23 1352
3239.77 1316
3240.30 1259
3240.84 1270
3241.38 1240
3241.92 1184
3242.45 1246
3242.99 1275
3243.53 1209
3244.07 1289
3244.60 1221
3245.14 1280
3245.68 1293
3246.22 1240
3246.75 1370
3247.29 1340
3247.83 1500
3248.37 1625
3248.91 1664
3249.44 1698
3249.98 1750
3250.52 2045
3251.06 2157
3251.60 2091
3252.14 2292
3252.67 2473
3253.21 2472
3253.75 2295
3254.29 2120
3254.83 2138
3255.37 1985
3255.90 2061
3256.44 1898
3256.98 1823
3257.52 1736
3258.06 1636
3258.60 1709
3259.14 1720
3259.68 1702
3260.21 1831
3260.75 1908
3261.29 1769
3261.83 1785
3262.37 1920
3262.91 1918
3263.45 1936
3263.99 1964
3264.53 2036
3265.07 2094
3265.61 2097
3266.15 2030
3266.69 1978
3267.23 1965
3267.76 1869
3268.30 1921
3268.84 1789
3269.38 1730
3269.92 1756
3270.46 1651
3271.00 1580
3271.54 1457
3272.08 1380
3272.62 1483
3273.16 1508
3273.70 1505
3274.24 1486
3274.78 1465
3275.32 1547
3275.86 1578
3276.40 1593
3276.94 1568
3277.48 1555
3278.03 1496
3278.57 1477
3279.11 1493
3279.65 1535
3280.19 1598
3280.73 1574
3281.27 1521
3281.81 1544
3282.35 1524
3282.89 1565
3283.43 1535
3283.97 1548
3284.51 1519
3285.05 1477
3285.60 1455
3286.14 1480
3286.68 1519
3287.22 1564
3287.76 1641
3288.30 1603
3288.84 1622
3289.38 1735
3289.93 1724
3290.47 1865
3291.01 1935
3291.55 2111
3292.09 2305
3292.63 2366
3293.18 2448
3293.72 2437
3294.26 2526
3294.80 2504
3295.34 2585
3295.88 2577
3296.43 2484
3296.97 2407
3297.51 2275
3298.05 2213
3298.59 2057
3299.14 1983
3299.68 1740
3300.22 1734
3300.76 1830
3301.31 1818
3301.85 1720
3302.39 1707
3302.93 1730
3303.48 1637
3304.02 1606
3304.56 1656
3305.10 1595
3305.65 1690
3306.19 1690
3306.73 1630
3307.27 1738
3307.82 1854
3308.36 1738
3308.90 1756
3309.45 1804
3309.99 1792
3310.53 1724
3311.07 1697
3311.62 1690
3312.16 1780
3312.70 1769
3313.25 1768
3313.79 1843
3314.33 1984
3314.88 2022
3315.42 2136
3315.97 2137
3316.51 2160
3317.05 2385
3317.60 2573
3318.14 2415
3318.68 2520
3319.23 2608
3319.77 2639
3320.32 2537
3320.86 2474
3321.40 2449
3321.95 2445
3322.49 2410
3323.04 2340
3323.58 2288
3324.12 2196
3324.67 2106
3325.21 2156
3325.76 2145
3326.30 2087
3326.85 2071
3327.39 2068
3327.93 1969
3328.48 2156
3329.02 2377
3329.57 2716
3330.11 3049
3330.66 3637
3331.20 4496
3331.75 5292
3332.29 6241
3332.84 7175
3333.38 8075
3333.93 8474
3334.47 9039
3335.02 9306
3335.56 9074
3336.11 8715
3336.65 8359
3337.20 7523
3337.74 6808
3338.29 6094
3338.83 5297
3339.38 4417
3339.92 3817
3340.47 3288
3341.02 2922
3341.56 2511
3342.11 2290
3342.65 2033
3343.20 1940
3343.74 1812
3344.29 1678
3344.84 1662
3345.38 1711
3345.93 1721
3346.47 1660
3347.02 1668
3347.57 1610
3348.11 1655
3348.66 1618
3349.21 1654
3349.75 1645
3350.30 1540
3350.84 1636
3351.39 1610
3351.94 1630
3352.48 1545
3353.03 1566
3353.58 1610
3354.12 1434
3354.67 1443
3355.22 1471
3355.76 1451
3356.31 1455
3356.86 1434
3357.40 1405
3357.95 1335
3358.50 1279
3359.05 1287
3359.59 1389
3360.14 1399
3360.69 1372
3361.23 1419
3361.78 1440
3362.33 1429
3362.88 1448
3363.42 1446
3363.97 1424
3364.52 1382
3365.07 1391
3365.61 1380
3366.16 1322
3366.71 1315
3367.26 1356
3367.80 1315
3368.35 1353
3368.90 1333
3369.45 1431
3370.00 1395
3370.54 1345
3371.09 1524
3371.64 1534
3372.19 1503
3372.74 1480
3373.28 1500
3373.83 1502
3374.38 1421
3374.93 1356
3375.48 1379
3376.03 1376
3376.57 1349
3377.12 1293
3377.67 1186
3378.22 1253
3378.77 1260
3379.32 1255
3379.87 1216
3380.42 1151
3380.96 1175
3381.51 1181
3382.06 1189
3382.61 1203
3383.16 1090
3383.71 1085
3384.26 1174
3384.81 1137
3385.36 1230
3385.91 1185
3386.45 1167
3387.00 1207
3387.55 1173
3388.10 1168
3388.65 1173
3389.20 1137
3389.75 1089
3390.30 1132
3390.85 1208
3391.40 1169
3391.95 1136
3392.50 1168
3393.05 1157
3393.60 1192
3394.15 1210
3394.70 1272
3395.25 1247
3395.80 1255
3396.35 1222
3396.90 1256
3397.45 1243
3398.00 1215
3398.55 1276
3399.10 1256
3399.65 1252
3400.20 1198
3400.75 1193
3401.30 1137
3401.85 1171
3402.40 1226
3402.95 1172
3403.50 1137
3404.06 1140
3404.61 1088
3405.16 1088
3405.71 1124
3406.26 1113
3406.81 1044
3407.36 1087
3407.91 1175
3408.46 1170
3409.01 1105
3409.56 1137
3410.12 1289
3410.67 1140
3411.22 1131
3411.77 1190
3412.32 1155
3412.87 1139
3413.42 1189
3413.98 1216
3414.53 1235
3415.08 1195
3415.63 1212
3416.18 1279
3416.73 1217
3417.29 1236
3417.84 1158
3418.39 1181
3418.94 1118
3419.49 1140
3420.05 1148
3420.60 1276
3421.15 1193
3421.70 1213
3422.25 1182
3422.81 1151
3423.36 1166
3423.91 1150
3424.46 1080
3425.01 1183
3425.57 1140
3426.12 1120
3426.67 1134
3427.23 1134
3427.78 1086
3428.33 1159
3428.88 1156
3429.44 1035
3429.99 1051
3430.54 1049
3431.09 1055
3431.65 1134
3432.20 1081
3432.75 1101
3433.31 1055
3433.86 1052
3434.41 1084
3434.97 1126
3435.52 1129
3436.07 1194
3436.63 1230
3437.18 1232
3437.73 1296
3438.29 1127
3438.84 1150
3439.39 1173
3439.95 1158
3440.50 1095
3441.05 1160
3441.61 1075
3442.16 1105
3442.72 1094
3443.27 1125
3443.82 1082
3444.38 1144
3444.93 1120
3445.48 1092
3446.04 1061
3446.59 1111
3447.15 1078
3447.70 1031
3448.26 1044
3448.81 1058
3449.36 1024
3449.92 992
3450.47 1060
3451.03 1071
3451.58 1038
3452.14 976
3452.69 1008
3453.25 1084
3453.80 1036
3454.36 1043
3454.91 1072
3455.47 1073
3456.02 1065
3456.58 1070
3457.13 1136
3457.69 1171
3458.24 1097
3458.80 1108
3459.35 1104
3459.91 1143
3460.46 1075
3461.02 1109
3461.57 1152
3462.13 1143
3462.68 1118
3463.24 1177
3463.79 1173
3464.35 1206
3464.90 1235
3465.46 1201
3466.02 1183
3466.57 1232
3467.13 1242
3467.68 1214
3468.24 1244
3468.80 1280
3469.35 1213
3469.91 1221
3470.46 1299
3471.02 1302
3471.58 1255
3472.13 1287
3472.69 1245
3473.24 1217
3473.80 1195
3474.36 1262
3474.91 1257
3475.47 1210
3476.03 1260
3476.58 1214
3477.14 1271
3477.70 1294
3478.25 1267
3478.81 1427
3479.37 1492
3479.92 1438
3480.48 1336
3481.04 1450
3481.59 1480
3482.15 1485
3482.71 1465
3483.26 1479
3483.82 1424
3484.38 1426
3484.94 1479
3485.49 1534
3486.05 1485
3486.61 1580
3487.17 1813
3487.72 2167
3488.28 2347
3488.84 2785
3489.40 2985
3489.95 3233
3490.51 3569
3491.07 3500
3491.63 3640
3492.18 3647
3492.74 3467
3493.30 3233
3493.86 3165
3494.42 2884
3494.97 2535
3495.53 2342
3496.09 2071
3496.65 2028
3497.21 1917
3497.76 1903
3498.32 1709
3498.88 1812
3499.44 1819
3500.00 1939
3500.56 1985
3501.11 1898
3501.67 1905
3502.23 2011
3502.79 2052
3503.35 2148
3503.91 2096
3504.47 2159
3505.03 2060
3505.58 1900
3506.14 1935
3506.70 1883
3507.26 1882
3507.82 1748
3508.38 1641
3508.94 1501
3509.50 1398
3510.06 1405
3510.62 1406
3511.17 1337
3511.73 1229
3512.29 1220
3512.85 1202
3513.41 1284
3513.97 1242
3514.53 1211
3515.09 1187
3515.65 1179
3516.21 1152
3516.77 1192
3517.33 1253
3517.89 1182
3518.45 1157
3519.01 1248
3519.57 1343
3520.13 1346
3520.69 1341
3521.25 1420
3521.81 1567
3522.37 1421
3522.93 1469
3523.49 1528
3524.05 1451
3524.61 1498
3525.17 1437
3525.73 1399
3526.29 1419
3526.85 1391
3527.41 1372
3527.97 1320
3528.54 1223
3529.10 1177
3529.66 1181
3530.22 1291
3530.78 1179
3531.34 1139
3531.90 1130
3532.46 1125
3533.02 1216
3533.58 1197
3534.14 1255
3534.71 1332
3535.27 1194
3535.83 1129
3536.39 1134
3536.95 1195
3537.51 1237
3538.07 1198
3538.64 1152
3539.20 1144
3539.76 1149
3540.32 1155
3540.88 1151
3541.44 1199
3542.00 1168
3542.57 1189
3543.13 1159
3543.69 1193
3544.25 1129
3544.81 1085
3545.38 1155
3545.94 1109
3546.50 1115
3547.06 1103
3547.62 1103
3548.19 1080
3548.75 1110
3549.31 1086
3549.87 1045
3550.44 1101
3551.00 1118
3551.56 1042
3552.12 1092
3552.69 1080
3553.25 1040
3553.81 1046
3554.37 1110
3554.94 1111
3555.50 1056
3556.06 1135
3556.63 1141
3557.19 1162
3557.75 1106
3558.31 1080
3558.88 1111
3559.44 1145
3560.00 1159
3560.57 1111
3561.13 1208
3561.69 1182
3562.26 1287
3562.82 1278
3563.38 1278
3563.95 1319
3564.51 1289
3565.07 1296
3565.64 1299
3566.20 1332
3566.77 1203
3567.33 1285
3567.89 1263
3568.46 1142
3569.02 1101
3569.59 1103
3570.15 1138
3570.71 1094
3571.28 1079
3571.84 1107
3572.41 1219
3572.97 1267
3573.53 1177
3574.10 1148
3574.66 1208
3575.23 1245
3575.79 1303
3576.36 1258
3576.92 1210
3577.48 1212
3578.05 1298
3578.61 1214
3579.18 1192
3579.74 1123
3580.31 1102
3580.87 1162
3581.44 1135
3582.00 1130
3582.57 1034
3583.13 1015
3583.70 1111
3584.26 1035
3584.83 1073
3585.39 1039
3585.96 1068
3586.52 986
3587.09 1041
3587.65 1073
3588.22 1081
3588.79 1052
3589.35 1032
3589.92 1012
3590.48 1112
3591.05 1040
3591.61 1042
3592.18 1055
3592.74 1099
3593.31 1077
3593.88 1060
3594.44 1123
3595.01 1160
3595.57 1111
3596.14 1071
3596.71 1106
3597.27 1113
3597.84 1119
3598.40 1121
3598.97 1117
3599.54 1059
3600.10 1008
3600.67 1020
3601.24 1015
3601.80 1065
3602.37 1011
3602.94 999
3603.50 992
3604.07 991
3604.64 1039
3605.20 954
3605.77 979
3606.34 942
3606.90 907
3607.47 886
3608.04 920
3608.60 872
3609.17 846
3609.74 962
3610.30 993
3610.87 938
3611.44 963
3612.01 986
3612.57 1026
3613.14 1113
3613.71 1231
3614.28 1271
3614.84 1406
3615.41 1439
3615.98 1557
3616.55 1601
3617.11 1656
3617.68 1685
3618.25 1685
3618.82 1663
3619.39 1638
3619.95 1542
3620.52 1496
3621.09 1376
3621.66 1293
3622.23 1257
3622.79 1149
3623.36 1110
3623.93 1060
3624.50 998
3625.07 1004
3625.63 1010
3626.20 1076
3626.77 974
3627.34 934
3627.91 912
3628.48 1035
3629.05 955
3629.61 930
3630.18 919
3630.75 957
3631.32 954
3631.89 975
3632.46 1029
3633.03 1020
3633.60 985
3634.16 978
3634.73 977
3635.30 995
3635.87 1038
3636.44 973
3637.01 1018
3637.58 986
3638.15 990
3638.72 987
3639.29 1038
3639.86 1087
3640.43 1164
3641.00 1077
3641.57 1060
3642.14 1128
3642.71 1181
3643.27 1136
3643.84 1151
3644.41 1250
3644.98 1203
3645.55 1079
3646.12 1066
3646.69 1092
3647.26 1069
3647.83 1122
3648.40 1091
3648.97 1040
3649.54 1094
3650.12 1067
3650.69 1096
3651.26 1118
3651.83 1091
3652.40 1136
3652.97 1107
3653.54 1117
3654.11 1126
3654.68 1218
3655.25 1147
3655.82 1194
3656.39 1210
3656.96 1191
3657.53 1254
3658.10 1281
3658.67 1211
3659.25 1288
3659.82 1258
3660.39 1176
3660.96 1224
3661.53 1229
3662.10 1183
3662.67 1180
3663.24 1109
3663.81 1125
3664.39 1153
3664.96 1152
3665.53 1225
3666.10 1174
3666.67 1135
3667.24 1174
3667.81 1242
3668.39 1139
3668.96 1121
3669.53 1108
3670.10 1156
3670.67 1163
3671.25 1123
3671.82 1111
3672.39 1166
3672.96 1147
3673.53 1249
3674.11 1148
3674.68 1180
3675.25 1239
3675.82 1241
3676.39 1254
3676.97 1336
3677.54 1338
3678.11 1307
3678.68 1201
3679.26 1209
3679.83 1312
3680.40 1245
3680.97 1173
3681.55 1200
3682.12 1207
3682.69 1128
3683.27 1029
3683.84 1097
3684.41 1091
3684.98 1130
3685.56 1146
3686.13 1152
3686.70 1250
3687.28 1248
3687.85 1352
3688.42 1409
3689.00 1440
3689.57 1426
3690.14 1431
3690.72 1437
3691.29 1404
3691.86 1322
3692.44 1201
3693.01 1215
3693.58 1217
3694.16 1172
3694.73 1178
3695.31 1166
3695.88 1073
3696.45 1014
3697.03 1059
3697.60 1027
3698.18 1017
3698.75 1011
3699.32 1011
3699.90 976
3700.47 1064
3701.05 1081
3701.62 1067
3702.19 1093
3702.77 1090
3703.34 1105
3703.92 1057
3704.49 1143
3705.07 1125
3705.64 1167
3706.22 1143
3706.79 1169
3707.37 1090
3707.94 1057
3708.51 1090
3709.09 1051
3709.66 1108
3710.24 1131
3710.81 1075
3711.39 981
3711.96 1015
3712.54 990
3713.11 1074
3713.69 1073
3714.27 1036
3714.84 1056
3715.42 1117
3715.99 1028
3716.57 1070
3717.14 1008
3717.72 1006
3718.29 959
3718.87 988
3719.44 986
3720.02 898
3720.60 985
3721.17 1068
3721.75 997
3722.32 912
3722.90 942
3723.47 910
3724.05 965
3724.63 1032
3725.20 1036
3725.78 959
3726.36 972
3726.93 953
3727.51 1072
3728.08 1074
3728.66 1120
3729.24 1201
3729.81 1254
3730.39 1393
3730.97 1315
3731.54 1407
3732.12 1421
3732.70 1468
3733.27 1354
3733.85 1314
3734.43 1388
3735.00 1357
3735.58 1186
3736.16 1209
3736.73 1138
3737.31 1121
3737.89 1130
3738.47 1101
3739.04 1048
3739.62 1062
3740.20 1101
3740.77 948
3741.35 993
3741.93 1105
3742.51 993
3743.08 1023
3743.66 1056
3744.24 977
3744.82 1005
3745.39 1042
3745.97 967
3746.55 982
3747.13 1011
3747.71 991
3748.28 967
3748.86 951
3749.44 949
3750.02 953
3750.59 945
3751.17 906
3751.75 918
3752.33 873
3752.91 934
3753.49 917
3754.06 947
3754.64 964
3755.22 1047
3755.80 1050
3756.38 1083
3756.96 1001
3757.53 1081
3758.11 1083
3758.69 999
3759.27 1081
3759.85 1090
3760.43 1155
3761.01 1167
3761.59 1100
3762.17 1088
3762.74 1131
3763.32 1081
3763.90 1107
3764.48 1136
3765.06 1126
3765.64 1096
3766.22 1070
3766.80 1026
3767.38 998
3767.96 936
3768.54 958
3769.12 1026
3769.70 950
3770.27 977
3770.85 890
3771.43 919
3772.01 961
3772.59 929
3773.17 961
3773.75 943
3774.33 965
3774.91 910
3775.49 891
3776.07 902
3776.65 963
3777.23 906
3777.81 901
3778.39 929
3778.97 916
3779.55 960
3780.13 954
3780.71 850
3781.29 843
3781.88 893
3782.46 879
3783.04 901
3783.62 853
3784.20 890
3784.78 893
3785.36 896
3785.94 846
3786.52 908
3787.10 875
3787.68 884
3788.26 833
3788.84 861
3789.43 860
3790.01 901
3790.59 940
3791.17 894
3791.75 881
3792.33 914
3792.91 903
3793.49 930
3794.08 935
3794.66 935
3795.24 889
3795.82 863
3796.40 854
3796.98 818
3797.56 924
3798.15 899
3798.73 896
3799.31 876
3799.89 882
3800.47 959
3801.06 980
3801.64 992
3802.22 1054
3802.80 1063
3803.38 1143
3803.97 1138
3804.55 1125
3805.13 1093
3805.71 1106
3806.29 1174
3806.88 1135
3807.46 1150
3808.04 1192
3808.62 1140
3809.21 1132
3809.79 1095
3810.37 1069
3810.95 1058
3811.54 980
3812.12 1017
3812.70 1020
3813.29 1005
3813.87 1040
3814.45 1098
3815.03 1108
3815.62 1080
3816.20 1062
3816.78 1073
3817.37 1036
3817.95 984
3818.53 992
3819.12 1048
3819.70 987
3820.28 985
3820.87 957
3821.45 1015
3822.03 1007
3822.62 1053
3823.20 989
3823.78 1039
3824.37 978
3824.95 978
3825.54 967
3826.12 993
3826.70 979
3827.29 958
3827.87 1052
3828.46 1005
3829.04 1006
3829.62 1064
3830.21 1024
3830.79 1030
3831.38 1035
3831.96 1015
3832.54 1073
3833.13 1038
3833.71 1028
3834.30 966
3834.88 1083
3835.47 1098
3836.05 1005
3836.64 984
3837.22 1000
3837.81 1012
3838.39 947
3838.98 945
3839.56 974
3840.15 962
3840.73 913
3841.31 949
3841.90 954
3842.49 1073
3843.07 1050
3843.66 1057
3844.24 1088
3844.83 1125
3845.41 1147
3846.00 1192
3846.58 1202
3847.17 1117
3847.75 1077
3848.34 1072
3848.92 1024
3849.51 996
3850.10 978
3850.68 966
3851.27 1001
3851.85 958
3852.44 950
3853.02 971
3853.61 967
3854.20 1047
3854.78 1063
3855.37 1082
3855.95 1022
3856.54 1091
3857.13 1222
3857.71 1285
3858.30 1306
3858.89 1432
3859.47 1456
3860.06 1510
3860.64 1528
3861.23 1534
3861.82 1546
3862.40 1511
3862.99 1479
3863.58 1422
3864.16 1441
3864.75 1310
3865.34 1268
3865.92 1238
3866.51 1204
3867.10 1116
3867.69 1022
3868.27 1020
3868.86 1018
3869.45 1026
3870.03 998
3870.62 982
3871.21 1036
3871.80 1096
3872.38 1030
3872.97 1003
3873.56 1092
3874.15 1100
3874.73 1042
3875.32 1069
3875.91 1054
3876.50 1095
3877.08 1059
3877.67 1063
3878.26 1083
3878.85 1010
3879.43 1091
3880.02 1015
3880.61 971
3881.20 1002
3881.79 998
3882.37 940
3882.96 971
3883.55 936
3884.14 930
3884.73 958
3885.32 1000
3885.90 1006
3886.49 1044
3887.08 1024
3887.67 1047
3888.26 1049
3888.85 1056
3889.44 1053
3890.02 1077
3890.61 1047
3891.20 1056
3891.79 1004
3892.38 1056
3892.97 1039
3893.56 1006
3894.15 1012
3894.74 985
3895.32 1010
3895.91 984
3896.50 988
3897.09 957
3897.68 920
3898.27 952
3898.86 991
3899.45 984
3900.04 985
3900.63 974
3901.22 911
3901.81 891
3902.40 930
3902.99 960
3903.58 951
3904.17 857
3904.76 918
3905.35 943
3905.94 989
3906.53 917
3907.12 944
3907.71 931
3908.30 909
3908.89 903
3909.48 920
3910.07 997
3910.66 850
3911.25 892
3911.84 960
3912.43 934
3913.02 872
3913.61 830
3914.20 890
3914.79 948
3915.38 897
3915.97 883
3916.56 879
3917.15 901
3917.74 855
3918.33 834
3918.92 853
3919.52 893
3920.11 836
3920.70 848
3921.29 944
3921.88 856
3922.47 815
3923.06 848
3923.65 818
3924.24 810
3924.84 789
3925.43 787
3926.02 777
3926.61 840
3927.20 828
3927.79 771
3928.38 799
3928.98 863
3929.57 851
3930.16 841
3930.75 759
3931.34 805
3931.93 790
3932.53 773
3933.12 791
3933.71 817
3934.30 816
3934.89 792
3935.49 764
3936.08 789
3936.67 845
3937.26 801
3937.86 793
3938.45 907
3939.04 922
3939.63 841
3940.23 854
3940.82 849
3941.41 944
3942.00 911
3942.60 883
3943.19 898
3943.78 941
3944.37 872
3944.97 857
3945.56 832
3946.15 858
3946.75 861
3947.34 920
3947.93 918
3948.52 866
3949.12 827
3949.71 842
3950.30 902
3950.90 901
3951.49 848
3952.08 842
3952.68 853
3953.27 879
3953.86 855
3954.46 890
3955.05 886
3955.65 934
3956.24 915
3956.83 928
3957.43 896
3958.02 952
3958.61 938
3959.21 937
3959.80 875
3960.40 902
3960.99 948
3961.58 941
3962.18 938
3962.77 966
3963.37 1003
3963.96 959
3964.55 996
3965.15 984
3965.74 984
3966.34 979
3966.93 989
3967.53 946
3968.12 938
3968.72 916
3969.31 956
3969.91 907
3970.50 903
3971.10 889
3971.69 882
3972.28 897
3972.88 880
3973.47 864
3974.07 949
3974.66 1019
3975.26 1112
3975.85 1043
3976.45 958
3977.05 997
3977.64 1003
3978.24 1017
3978.83 914
3979.43 907
3980.02 967
3980.62 963
3981.21 903
3981.81 903
3982.40 895
3983.00 954
3983.60 922
3984.19 949
3984.79 990
3985.38 1009
3985.98 949
3986.58 962
3987.17 946
3987.77 947
3988.36 980
3988.96 1032
3989.56 998
3990.15 1017
3990.75 978
3991.34 988
3991.94 1064
3992.54 1021
3993.13 1005
3993.73 1065
3994.33 1043
3994.92 983
3995.52 1053
3996.12 1070
3996.71 1030
3997.31 1063
3997.91 1027
3998.50 1021
3999.10 1027
3999.70 1092
4000.29 1062
4000.89 992
4001.49 1004
4002.09 955
4002.68 971
4003.28 1037
4003.88 997
4004.47 1005
4005.07 999
4005.67 976
4006.27 1045
4006.86 983
4007.46 935
4008.06 942
4008.66 894
4009.25 962
4009.85 952
4010.45 1008
4011.05 930
4011.64 932
4012.24 952
4012.84 951
4013.44 951
4014.04 992
4014.63 1064
4015.23 1028
4015.83 1111
4016.43 1139
4017.03 1069
4017.63 1031
4018.22 997
4018.82 1010
4019.42 944
4020.02 956
4020.62 956
4021.22 938
4021.81 926
4022.41 960
4023.01 892
4023.61 888
4024.21 909
4024.81 880
4025.41 936
4026.01 965
4026.60 974
4027.20 967
4027.80 988
4028.40 969
4029.00 982
4029.60 948
4030.20 945
4030.80 933
4031.40 909
4032.00 910
4032.60 937
4033.20 933
4033.80 940
4034.39 994
4034.99 914
4035.59 857
4036.19 933
4036.79 870
4037.39 820
4037.99 898
4038.59 889
4039.19 890
4039.79 850
4040.39 858
4040.99 851
4041.59 891
4042.19 840
4042.79 799
4043.39 799
4043.99 821
4044.59 853
4045.19 858
4045.79 869
4046.39 847
4046.99 893
4047.60 870
4048.20 863
4048.80 886
4049.40 882
4050.00 903
4050.60 859
4051.20 889
4051.80 893
4052.40 868
4053.00 877
4053.60 890
4054.20 864
4054.80 822
4055.41 856
4056.01 898
4056.61 835
4057.21 842
4057.81 851
4058.41 776
4059.01 886
4059.61 837
4060.22 861
4060.82 942
4061.42 949
4062.02 970
4062.62 1031
4063.22 1016
4063.82 982
4064.43 1015
4065.03 1004
4065.63 1104
4066.23 993
4066.83 952
4067.44 945
4068.04 990
4068.64 947
4069.24 944
4069.84 849
4070.45 856
4071.05 858
4071.65 837
4072.25 837
4072.86 856
4073.46 902
4074.06 908
4074.66 907
4075.27 834
4075.87 756
4076.47 768
4077.07 797
4077.68 777
4078.28 742
4078.88 827
4079.48 804
4080.09 679
4080.69 685
4081.29 708
4081.90 735
4082.50 740
4083.10 759
4083.71 747
4084.31 742
4084.91 703
4085.52 712
4086.12 746
4086.72 780
4087.33 756
4087.93 775
4088.53 859
4089.14 779
4089.74 787
4090.34 790
4090.95 844
4091.55 816
4092.15 876
4092.76 788
4093.36 852
4093.97 866
4094.57 856
4095.17 819
4095.78 756
4096.38 838
4096.99 852
4097.59 876
4098.19 862
4098.80 812
4099.40 818
4100.01 850
4100.61 801
4101.22 856
4101.82 862
4102.43 821
4103.03 803
4103.63 782
4104.24 764
4104.84 788
4105.45 829
4106.05 786
4106.66 815
4107.26 777
4107.87 757
4108.47 706
4109.08 740
4109.68 766
4110.29 776
4110.89 797
4111.50 781
4112.10 765
4112.71 793
4113.31 753
4113.92 801
4114.53 780
4115.13 813
4115.74 777
4116.34 782
4116.95 776
4117.55 815
4118.16 758
4118.76 833
4119.37 794
4119.98 819
4120.58 819
4121.19 751
4121.79 805
4122.40 819
4123.01 834
4123.61 820
4124.22 779
4124.82 781
4125.43 782
4126.04 761
4126.64 773
4127.25 821
4127.86 811
4128.46 874
4129.07 824
4129.68 763
4130.28 788
4130.89 816
4131.50 865
4132.10 878
4132.71 848
4133.32 817
4133.92 867
4134.53 873
4135.14 867
4135.74 869
4136.35 905
4136.96 876
4137.56 910
4138.17 954
4138.78 926
4139.39 859
4139.99 924
4140.60 898
4141.21 1002
4141.82 897
4142.42 897
4143.03 975
4143.64 879
4144.25 882
4144.85 799
4145.46 845
4146.07 855
4146.68 813
4147.28 811
4147.89 834
4148.50 811
4149.11 831
4149.72 803
4150.32 804
4150.93 802
4151.54 748
4152.15 753
4152.76 783
4153.37 812
4153.97 770
4154.58 752
4155.19 757
4155.80 843
4156.41 784
4157.02 820
4157.62 836
4158.23 862
4158.84 755
4159.45 784
4160.06 804
4160.67 862
4161.28 797
4161.89 779
4162.49 760
4163.10 823
4163.71 863
4164.32 893
4164.93 857
4165.54 914
4166.15 958
4166.76 927
4167.37 952
4167.98 979
4168.59 1019
4169.20 1034
4169.81 1018
4170.42 1106
4171.02 1090
4171.63 1116
4172.24 1046
4172.85 1008
4173.46 1046
4174.07 958
4174.68 986
4175.29 907
4175.90 828
4176.51 863
4177.12 828
4177.73 796
4178.34 783
4178.95 792
4179.56 795
4180.17 800
4180.78 765
4181.39 784
4182.00 799
4182.61 800
4183.23 780
4183.84 820
4184.45 822
4185.06 818
4185.67 831
4186.28 830
4186.89 776
4187.50 812
4188.11 775
4188.72 797
4189.33 842
4189.94 783
4190.55 848
4191.17 851
4191.78 876
4192.39 789
4193.00 816
4193.61 920
4194.22 916
4194.83 891
4195.44 927
4196.06 847
4196.67 866
4197.28 895
4197.89 890
4198.50 860
4199.11 816
4199.72 823
4200.34 859
4200.95 804
4201.56 775
4202.17 843
4202.78 811
4203.40 807
4204.01 858
4204.62 788
4205.23 768
4205.84 792
4206.46 843
4207.07 799
4207.68 815
4208.29 874
4208.90 835
4209.52 874
4210.13 893
4210.74 907
4211.35 879
4211.97 903
4212.58 936
4213.19 956
4213.80 881
4214.42 854
4215.03 889
4215.64 883
4216.26 887
4216.87 923
4217.48 959
4218.09 995
4218.71 1052
4219.32 1050
4219.93 1057
4220.55 1095
4221.16 1200
4221.77 1215
4222.39 1100
4223.00 1114
4223.61 1277
4224.23 1293
4224.84 1309
4225.45 1457
4226.07 1552
4226.68 1446
4227.30 1527
4227.91 1584
4228.52 1489
4229.14 1496
4229.75 1428
4230.36 1331
4230.98 1279
4231.59 1136
4232.21 1183
4232.82 1091
4233.43 1092
4234.05 1059
4234.66 984
4235.28 1038
4235.89 1004
4236.51 942
4237.12 968
4237.73 920
4238.35 917
4238.96 1005
4239.58 1022
4240.19 967
4240.81 1077
4241.42 994
4242.04 949
4242.65 960
4243.27 896
4243.88 959
4244.50 942
4245.11 894
4245.73 889
4246.34 852
4246.96 880
4247.57 862
4248.19 846
4248.80 925
4249.42 882
4250.03 927
4250.65 965
4251.26 896
4251.88 849
4252.49 830
4253.11 886
4253.72 900
4254.34 858
4254.96 884
4255.57 912
4256.19 875
4256.80 878
4257.42 901
4258.03 923
4258.65 940
4259.27 962
4259.88 959
4260.50 1044
4261.12 1082
4261.73 1101
4262.35 1072
4262.96 1035
4263.58 1055
4264.20 1111
4264.81 1096
4265.43 1061
4266.05 1002
4266.66 1041
4267.28 1028
4267.90 978
4268.51 998
4269.13 966
4269.75 927
4270.36 921
4270.98 897
4271.60 902
4272.21 995
4272.83 963
4273.45 980
4274.06 976
4274.68 938
4275.30 1008
4275.92 1113
4276.53 999
4277.15 1105
4277.77 1040
4278.38 996
4279.00 1041
4279.62 965
4280.24 912
4280.85 917
4281.47 887
4282.09 835
4282.71 839
4283.32 814
4283.94 827
4284.56 761
4285.18 870
4285.80 910
4286.41 843
4287.03 862
4287.65 812
4288.27 821
4288.89 771
4289.50 770
4290.12 801
4290.74 822
4291.36 847
4291.98 807
4292.60 833
4293.21 809
4293.83 784
4294.45 801
4295.07 834
4295.69 821
4296.31 847
4296.93 793
4297.54 796
4298.16 856
4298.78 835
4299.40 803
4300.02 829
4300.64 869
4301.26 791
4301.88 856
4302.50 808
4303.12 835
4303.73 867
4304.35 846
4304.97 823
4305.59 839
4306.21 853
4306.83 823
4307.45 903
4308.07 826
4308.69 856
4309.31 862
4309.93 847
4310.55 848
4311.17 900
4311.79 835
4312.41 871
4313.03 984
4313.65 934
4314.27 926
4314.89 903
4315.51 967
4316.13 856
4316.75 895
4317.37 910
4317.99 858
4318.61 890
4319.23 859
4319.85 871
4320.47 854
4321.09 867
4321.71 925
4322.33 843
4322.95 862
4323.57 914
4324.19 937
4324.81 1046
4325.43 1025
4326.05 993
4326.68 955
4327.30 1008
4327.92 1032
4328.54 1007
4329.16 1142
4329.78 1159
4330.40 1185
4331.02 1257
4331.64 1333
4332.26 1456
4332.89 1466
4333.51 1420
4334.13 1306
4334.75 1291
4335.37 1362
4335.99 1311
4336.61 1256
4337.24 1193
4337.86 1182
4338.48 1088
4339.10 1098
4339.72 1113
4340.34 1098
4340.97 1119
4341.59 1143
4342.21 1294
4342.83 1245
4343.45 1317
4344.08 1409
4344.70 1523
4345.32 1565
4345.94 1542
4346.57 1504
4347.19 1563
4347.81 1531
4348.43 1481
4349.05 1367
4349.68 1249
4350.30 1277
4350.92 1231
4351.54 1117
4352.17 1155
4352.79 1124
4353.41 997
4354.04 890
4354.66 880
4355.28 982
4355.90 874
4356.53 943
4357.15 925
4357.77 892
4358.40 967
4359.02 973
4359.64 899
4360.27 892
4360.89 882
4361.51 880
4362.14 901
4362.76 837
4363.38 836
4364.01 874
4364.63 887
4365.25 900
4365.88 910
4366.50 877
4367.12 868
4367.75 860
4368.37 815
4369.00 841
4369.62 818
4370.24 784
4370.87 822
4371.49 852
4372.12 853
4372.74 855
4373.36 786
4373.99 777
4374.61 780
4375.24 859
4375.86 875
4376.49 866
4377.11 849
4377.73 873
4378.36 917
4378.98 956
4379.61 912
4380.23 918
4380.86 932
4381.48 828
4382.11 901
4382.73 890
4383.36 936
4383.98 848
4384.61 902
4385.23 945
4385.86 911
4386.48 864
4387.11 946
4387.73 969
4388.36 1051
4388.98 996
4389.61 1049
4390.23 1102
4390.86 1059
4391.48 1047
4392.11 1101
4392.74 1053
4393.36 1078
4393.99 1022
4394.61 968
4395.24 912
4395.86 906
4396.49 898
4397.12 804
4397.74 903
4398.37 912
4398.99 861
4399.62 889
4400.25 896
4400.87 907
4401.50 921
4402.12 904
4402.75 880
4403.38 899
4404.00 890
4404.63 852
4405.26 925
4405.88 836
4406.51 837
4407.14 912
4407.76 831
4408.39 823
4409.02 838
4409.64 888
4410.27 855
4410.90 863
4411.52 859
4412.15 838
4412.78 795
4413.40 845
4414.03 813
4414.66 864
4415.29 835
4415.91 780
4416.54 807
4417.17 759
4417.79 805
4418.42 810
4419.05 782
4419.68 807
4420.30 760
4420.93 737
4421.56 730
4422.19 695
4422.81 640
4423.44 698
4424.07 667
4424.70 703
4425.33 706
4425.95 720
4426.58 719
4427.21 753
4427.84 775
4428.47 709
4429.09 736
4429.72 801
4430.35 690
4430.98 713
4431.61 714
4432.23 671
4432.86 733
4433.49 737
4434.12 715
4434.75 726
4435.38 702
4436.01 716
4436.63 743
4437.26 736
4437.89 712
4438.52 757
4439.15 764
4439.78 663
4440.41 671
4441.04 681
4441.67 677
4442.29 731
4442.92 711
4443.55 673
4444.18 759
4444.81 744
4445.44 750
4446.07 714
4446.70 758
4447.33 739
4447.96 776
4448.59 750
4449.22 700
4449.85 745
4450.48 697
4451.11 713
4451.74 787
4452.37 771
4453.00 765
4453.63 782
4454.26 770
4454.89 757
4455.52 755
4456.15 864
4456.78 839
4457.41 797
4458.04 802
4458.67 757
4459.30 767
4459.93 713
4460.56 700
4461.19 720
4461.82 690
4462.45 716
4463.08 762
4463.71 708
4464.34 679
4464.97 708
4465.60 717
4466.23 764
4466.86 737
4467.49 753
4468.12 697
4468.76 739
4469.39 713
4470.02 694
4470.65 760
4471.28 729
4471.91 752
4472.54 751
4473.17 690
4473.80 668
4474.44 719
4475.07 738
4475.70 702
4476.33 676
4476.96 769
4477.59 791
4478.22 736
4478.86 758
4479.49 738
4480.12 672
4480.75 714
4481.38 786
4482.02 815
4482.65 796
4483.28 715
4483.91 816
4484.54 777
4485.18 789
4485.81 787
4486.44 828
4487.07 782
4487.70 825
4488.34 775
4488.97 776
4489.60 786
4490.23 722
4490.87 716
4491.50 747
4492.13 775
4492.76 685
4493.40 748
4494.03 762
4494.66 755
4495.30 751
4495.93 711
4496.56 729
4497.19 766
4497.83 798
4498.46 838
4499.09 872
4499.73 915
4500.36 889
4500.99 870
4501.63 902
4502.26 933
4502.89 957
4503.53 949
4504.16 974
4504.79 927
4505.43 887
4506.06 793
4506.69 876
4507.33 830
4507.96 812
4508.59 750
4509.23 773
4509.86 791
4510.50 797
4511.13 821
4511.76 792
4512.40 801
4513.03 781
4513.67 777
4514.30 783
4514.93 769
4515.57 757
4516.20 697
4516.84 713
4517.47 732
4518.11 774
4518.74 768
4519.37 804
4520.01 757
4520.64 691
4521.28 741
4521.91 801
4522.55 814
4523.18 770
4523.82 810
4524.45 831
4525.09 835
4525.72 865
4526.36 978
4526.99 1049
4527.63 1068
4528.26 1107
4528.90 1098
4529.53 1181
4530.17 1326
4530.80 1343
4531.44 1318
4532.07 1322
4532.71 1227
4533.34 1180
4533.98 1186
4534.62 1078
4535.25 980
4535.89 951
4536.52 906
4537.16 847
4537.79 840
4538.43 848
4539.07 841
4539.70 798
4540.34 751
4540.97 751
4541.61 788
4542.25 756
4542.88 746
4543.52 773
4544.15 768
4544.79 733
4545.43 703
4546.06 760
4546.70 728
4547.34 674
4547.97 727
4548.61 720
4549.25 741
4549.88 776
4550.52 783
4551.16 796
4551.79 767
4552.43 775
4553.07 779
4553.70 794
4554.34 718
4554.98 792
4555.61 761
4556.25 755
4556.89 795
4557.53 778
4558.16 793
4558.80 757
4559.44 715
4560.07 730
4560.71 753
4561.35 763
4561.99 759
4562.62 771
4563.26 749
4563.90 708
4564.54 799
4565.18 813
4565.81 790
4566.45 781
4567.09 801
4567.73 804
4568.36 799
4569.00 737
4569.64 814
4570.28 797
4570.92 798
4571.55 760
4572.19 750
4572.83 753
4573.47 846
4574.11 757
4574.75 787
4575.38 792
4576.02 711
4576.66 800
4577.30 779
4577.94 790
4578.58 774
4579.22 785
4579.85 745
4580.49 697
4581.13 702
4581.77 772
4582.41 780
4583.05 766
4583.69 843
4584.33 810
4584.97 802
4585.61 819
4586.24 782
4586.88 777
4587.52 752
4588.16 765
4588.80 868
4589.44 935
4590.08 959
4590.72 901
4591.36 866
4592.00 903
4592.64 921
4593.28 896
4593.92 931
4594.56 838
4595.20 779
4595.84 802
4596.48 744
4597.12 799
4597.76 778
4598.40 791
4599.04 795
4599.68 747
4600.32 793
4600.96 804
4601.60 764
4602.24 757
4602.88 819
4603.52 783
4604.16 705
4604.80 736
4605.44 814
4606.08 756
4606.72 788
4607.36 831
4608.00 791
4608.64 735
4609.28 726
4609.93 783
4610.57 786
4611.21 783
4611.85 774
4612.49 761
4613.13 795
4613.77 726
4614.41 672
4615.05 795
4615.69 770
4616.34 704
4616.98 774
4617.62 766
4618.26 734
4618.90 727
4619.54 757
4620.18 731
4620.83 752
4621.47 725
4622.11 702
4622.75 709
4623.39 710
4624.03 683
4624.68 737
4625.32 787
4625.96 718
4626.60 729
4627.24 738
4627.89 735
4628.53 703
4629.17 762
4629.81 773
4630.45 772
4631.10 729
4631.74 818
4632.38 847
4633.02 837
4633.67 832
4634.31 817
4634.95 839
4635.59 804
4636.24 820
4636.88 885
4637.52 870
4638.17 906
4638.81 918
4639.45 854
4640.09 837
4640.74 872
4641.38 834
4642.02 809
4642.67 779
4643.31 772
4643.95 741
4644.60 754
4645.24 716
4645.88 724
4646.53 756
4647.17 822
4647.81 854
4648.46 816
4649.10 779
4649.74 832
4650.39 894
4651.03 956
4651.67 919
4652.32 913
4652.96 958
4653.61 906
4654.25 902
4654.89 872
4655.54 802
4656.18 782
4656.83 773
4657.47 794
4658.11 741
4658.76 759
4659.40 736
4660.05 691
4660.69 712
4661.33 682
4661.98 638
4662.62 685
4663.27 731
4663.91 705
4664.56 717
4665.20 661
4665.85 681
4666.49 676
4667.14 679
4667.78 669
4668.43 656
4669.07 630
4669.72 679
4670.36 610
4671.01 665
4671.65 692
4672.30 679
4672.94 683
4673.59 710
4674.23 669
4674.88 701
4675.52 694
4676.17 690
4676.81 663
4677.46 696
4678.10 708
4678.75 667
4679.40 674
4680.04 732
4680.69 728
4681.33 735
4681.98 767
4682.62 729
4683.27 688
4683.92 730
4684.56 728
4685.21 718
4685.85 662
4686.50 668
4687.15 714
4687.79 749
4688.44 723
4689.09 761
4689.73 747
4690.38 780
4691.02 782
4691.67 734
4692.32 744
4692.96 779
4693.61 817
4694.26 822
4694.90 795
4695.55 739
4696.20 834
4696.84 815
4697.49 835
4698.14 841
4698.78 846
4699.43 857
4700.08 842
4700.73 820
4701.37 739
4702.02 789
4702.67 742
4703.31 745
4703.96 785
4704.61 763
4705.26 716
4705.90 694
4706.55 722
4707.20 704
4707.85 696
4708.49 694
4709.14 695
4709.79 734
4710.44 712
4711.09 683
4711.73 724
4712.38 697
4713.03 734
4713.68 703
4714.33 707
4714.97 748
4715.62 696
4716.27 663
4716.92 657
4717.57 696
4718.21 699
4718.86 720
4719.51 687
4720.16 700
4720.81 725
4721.46 760
4722.11 777
4722.75 701
4723.40 681
4724.05 695
4724.70 710
4725.35 655
4726.00 715
4726.65 721
4727.30 665
4727.94 722
4728.59 721
4729.24 666
4729.89 701
4730.54 759
4731.19 691
4731.84 657
4732.49 646
4733.14 684
4733.79 708
4734.44 671
4735.09 690
4735.74 713
4736.38 709
4737.03 746
4737.68 734
4738.33 723
4738.98 711
4739.63 727
4740.28 767
4740.93 738
4741.58 752
4742.23 709
4742.88 737
4743.53 714
4744.18 723
4744.83 737
4745.48 713
4746.13 767
4746.78 711
4747.43 735
4748.08 719
4748.73 719
4749.39 785
4750.04 812
4750.69 810
4751.34 879
4751.99 848
4752.64 817
4753.29 819
4753.94 804
4754.59 754
4755.24 775
4755.89 748
4756.54 776
4757.19 788
4757.84 799
4758.50 860
4759.15 782
4759.80 793
4760.45 829
4761.10 821
4761.75 862
4762.40 827
4763.05 824
4763.71 878
4764.36 851
4765.01 815
4765.66 870
4766.31 818
4766.96 818
4767.62 770
4768.27 810
4768.92 800
4769.57 761
4770.22 759
4770.87 786
4771.53 763
4772.18 801
4772.83 807
4773.48 797
4774.13 743
4774.79 756
4775.44 709
4776.09 722
4776.74 790
4777.40 781
4778.05 757
4778.70 770
4779.35 754
4780.01 785
4780.66 774
4781.31 716
4781.96 745
4782.62 760
4783.27 744
4783.92 775
4784.57 768
4785.23 763
4785.88 760
4786.53 781
4787.19 759
4787.84 779
4788.49 805
4789.15 806
4789.80 814
4790.45 813
4791.11 817
4791.76 767
4792.41 793
4793.07 831
4793.72 848
4794.37 842
4795.03 785
4795.68 809
4796.33 776
4796.99 845
4797.64 817
4798.29 846
4798.95 832
4799.60 871
4800.26 860
4800.91 856
4801.56 896
4802.22 859
4802.87 835
4803.53 881
4804.18 863
4804.83 843
4805.49 863
4806.14 796
4806.80 735
4807.45 780
4808.11 740
4808.76 763
4809.42 767
4810.07 734
4810.72 738
4811.38 740
4812.03 757
4812.69 837
4813.34 826
4814.00 801
4814.65 822
4815.31 853
4815.96 836
4816.62 878
4817.27 884
4817.93 892
4818.58 900
4819.24 963
4819.89 964
4820.55 962
4821.20 938
4821.86 978
4822.52 981
4823.17 981
4823.83 1018
4824.48 996
4825.14 941
4825.79 964
4826.45 942
4827.10 907
4827.76 946
4828.42 936
4829.07 904
4829.73 908
4830.38 939
4831.04 977
4831.70 963
4832.35 934
4833.01 932
4833.66 1007
4834.32 1020
4834.98 1064
4835.63 1054
4836.29 1057
4836.95 1029
4837.60 1083
4838.26 1045
4838.92 1039
4839.57 1060
4840.23 1075
4840.89 1045
4841.54 1033
4842.20 1012
4842.86 989
4843.51 1022
4844.17 1051
4844.83 1028
4845.48 985
4846.14 997
4846.80 1052
4847.45 1061
4848.11 1039
4848.77 1108
4849.43 1140
4850.08 1144
4850.74 1125
4851.40 1189
4852.06 1165
4852.71 1149
4853.37 1117
4854.03 1051
4854.69 1102
4855.34 1122
4856.00 1262
4856.66 1208
4857.32 1238
4857.97 1223
4858.63 1297
4859.29 1373
4859.95 1272
4860.61 1271
4861.26 1224
4861.92 1087
4862.58 1144
4863.24 1058
4863.90 1018
4864.55 1066
4865.21 1011
4865.87 989
4866.53 1054
4867.19 1097
4867.85 1047
4868.51 1054
4869.16 1032
4869.82 1019
4870.48 991
4871.14 962
4871.80 1069
4872.46 986
4873.12 945
4873.78 950
4874.43 937
4875.09 982
4875.75 984
4876.41 918
4877.07 953
4877.73 946
4878.39 1029
4879.05 1001
4879.71 1026
4880.37 970
4881.03 917
4881.69 907
4882.34 884
4883.00 879
4883.66 908
4884.32 948
4884.98 890
4885.64 867
4886.30 897
4886.96 883
4887.62 888
4888.28 1003
4888.94 870
4889.60 881
4890.26 892
4890.92 934
4891.58 906
4892.24 868
4892.90 921
4893.56 876
4894.22 830
4894.88 833
4895.54 877
4896.20 821
4896.86 912
4897.52 973
4898.19 878
4898.85 891
4899.51 897
4900.17 870
4900.83 896
4901.49 881
4902.15 887
4902.81 873
4903.47 802
4904.13 781
4904.79 790
4905.45 810
4906.12 803
4906.78 786
4907.44 837
4908.10 722
4908.76 749
4909.42 774
4910.08 792
4910.74 784
4911.41 775
4912.07 799
4912.73 764
4913.39 707
4914.05 788
4914.71 746
4915.38 709
4916.04 706
4916.70 675
4917.36 651
4918.02 687
4918.68 705
4919.35 764
4920.01 738
4920.67 678
4921.33 738
4921.99 684
4922.66 677
4923.32 634
4923.98 710
4924.64 712
4925.31 682
4925.97 697
4926.63 703
4927.29 735
4927.96 680
4928.62 704
4929.28 738
4929.94 766
4930.61 689
4931.27 704
4931.93 716
4932.59 719
4933.26 785
4933.92 691
4934.58 696
4935.25 670
4935.91 673
4936.57 694
4937.24 706
4937.90 700
4938.56 690
4939.23 736
4939.89 713
4940.55 752
4941.22 708
4941.88 708
4942.54 711
4943.21 715
4943.87 657
4944.53 638
4945.20 739
4945.86 765
4946.52 769
4947.19 694
4947.85 671
4948.52 633
4949.18 657
4949.84 655
4950.51 601
4951.17 662
4951.84 635
4952.50 690
4953.17 652
4953.83 621
4954.49 635
4955.16 685
4955.82 699
4956.49 718
4957.15 775
4957.82 769
4958.48 799
4959.15 794
4959.81 798
4960.47 803
4961.14 845
4961.80 885
4962.47 825
4963.13 878
4963.80 837
4964.46 828
4965.13 759
4965.79 785
4966.46 786
4967.12 769
4967.79 724
4968.45 724
4969.12 728
4969.79 752
4970.45 756
4971.12 697
4971.78 635
4972.45 677
4973.11 704
4973.78 729
4974.44 719
4975.11 675
4975.78 722
4976.44 740
4977.11 700
4977.77 694
4978.44 707
4979.11 684
4979.77 657
4980.44 693
4981.10 663
4981.77 661
4982.44 693
4983.10 714
4983.77 689
4984.43 645
4985.10 687
4985.77 641
4986.43 629
4987.10 628
4987.77 662
4988.43 685
4989.10 690
4989.77 720
4990.43 696
4991.10 661
4991.77 656
4992.43 678
4993.10 726
4993.77 684
4994.43 616
4995.10 640
4995.77 593
4996.44 663
4997.10 652
4997.77 652
4998.44 650
4999.10 672
4999.77 629
5000.44 611
5001.11 601
5001.77 581
5002.44 624
5003.11 607
5003.78 634
5004.44 587
5005.11 628
5005.78 694
5006.45 621
5007.12 644
5007.78 627
5008.45 618
5009.12 611
5009.79 674
5010.46 684
5011.12 682
5011.79 617
5012.46 630
5013.13 652
5013.80 631
5014.47 647
5015.13 703
5015.80 673
5016.47 696
5017.14 675
5017.81 720
5018.48 667
5019.14 674
5019.81 748
5020.48 725
5021.15 714
5021.82 717
5022.49 728
5023.16 727
5023.83 756
5024.50 747
5025.16 700
5025.83 750
5026.50 746
5027.17 689
5027.84 724
5028.51 652
5029.18 698
5029.85 643
5030.52 611
5031.19 608
5031.86 624
5032.53 621
5033.20 635
5033.87 672
5034.54 715
5035.21 661
5035.88 636
5036.54 660
5037.21 625
5037.88 658
5038.55 717
5039.22 724
5039.89 634
5040.56 688
5041.23 671
5041.90 629
5042.58 660
5043.25 692
5043.92 739
5044.59 691
5045.26 725
5045.93 711
5046.60 698
5047.27 681
5047.94 681
5048.61 712
5049.28 729
5049.95 669
5050.62 654
5051.29 618
5051.96 642
5052.63 674
5053.30 686
5053.98 675
5054.65 654
5055.32 673
5055.99 657
5056.66 647
5057.33 638
5058.00 649
5058.67 575
5059.34 567
5060.02 638
5060.69 619
5061.36 659
5062.03 644
5062.70 667
5063.37 597
5064.04 608
5064.72 612
5065.39 630
5066.06 633
5066.73 646
5067.40 606
5068.08 654
5068.75 732
5069.42 625
5070.09 629
5070.76 643
5071.44 624
5072.11 610
5072.78 605
5073.45 608
5074.12 627
5074.80 601
5075.47 626
5076.14 647
5076.81 649
5077.49 648
5078.16 703
5078.83 707
5079.50 651
5080.18 643
5080.85 652
5081.52 679
5082.20 645
5082.87 609
5083.54 609
5084.21 667
5084.89 626
5085.56 625
5086.23 631
5086.91 737
5087.58 741
5088.25 715
5088.93 649
5089.60 675
5090.27 713
5090.95 729
5091.62 793
5092.29 804
5092.97 754
5093.64 696
5094.31 725
5094.99 717
5095.66 767
5096.34 679
5097.01 638
5097.68 625
5098.36 672
5099.03 702
5099.70 681
5100.38 714
5101.05 650
5101.73 638
5102.40 697
5103.08 620
5103.75 636
5104.42 661
5105.10 664
5105.77 724
5106.45 662
5107.12 645
5107.80 638
5108.47 677
5109.15 679
5109.82 657
5110.49 670
5111.17 692
5111.84 631
5112.52 637
5113.19 715
5113.87 653
5114.54 722
5115.22 726
5115.89 771
5116.57 760
5117.24 826
5117.92 750
5118.59 758
5119.27 787
5119.94 745
5120.62 797
5121.30 810
5121.97 732
5122.65 762
5123.32 761
5124.00 745
5124.67 712
5125.35 711
5126.02 712
5126.70 648
5127.38 655
5128.05 682
5128.73 699
5129.40 665
5130.08 674
5130.76 720
5131.43 704
5132.11 697
5132.78 729
5133.46 757
5134.14 729
5134.81 656
5135.49 584
5136.17 712
5136.84 738
5137.52 717
5138.20 708
5138.87 675
5139.55 674
5140.22 711
5140.90 648
5141.58 668
5142.26 639
5142.93 672
5143.61 594
5144.29 681
5144.96 672
5145.64 623
5146.32 676
5146.99 632
5147.67 649
5148.35 568
5149.03 625
5149.70 626
5150.38 634
5151.06 603
5151.73 617
5152.41 583
5153.09 630
5153.77 604
5154.44 607
5155.12 632
5155.80 596
5156.48 651
5157.16 643
5157.83 631
5158.51 572
5159.19 661
5159.87 688
5160.55 658
5161.22 599
5161.90 580
5162.58 624
5163.26 654
5163.94 618
5164.61 605
5165.29 579
5165.97 618
5166.65 589
5167.33 642
5168.01 673
5168.68 665
5169.36 637
5170.04 619
5170.72 621
5171.40 604
5172.08 651
5172.76 616
5173.44 591
5174.11 562
5174.79 557
5175.47 609
5176.15 580
5176.83 579
5177.51 599
5178.19 633
5178.87 648
5179.55 645
5180.23 606
5180.91 669
5181.58 619
5182.26 580
5182.94 642
5183.62 642
5184.30 594
5184.98 616
5185.66 603
5186.34 613
5187.02 635
5187.70 611
5188.38 573
5189.06 616
5189.74 641
5190.42 606
5191.10 666
5191.78 618
5192.46 595
5193.14 583
5193.82 541
5194.50 586
5195.18 605
5195.86 611
5196.54 584
5197.22 592
5197.90 590
5198.58 550
5199.26 580
5199.94 597
5200.63 630
5201.31 604
5201.99 601
5202.67 627
5203.35 591
5204.03 632
5204.71 645
5205.39 606
5206.07 609
5206.75 589
5207.43 582
5208.11 645
5208.80 633
5209.48 617
5210.16 648
5210.84 633
5211.52 596
5212.20 595
5212.88 602
5213.57 624
5214.25 688
5214.93 618
5215.61 650
5216.29 640
5216.97 604
5217.66 615
5218.34 660
5219.02 612
5219.70 576
5220.38 650
5221.06 667
5221.75 661
5222.43 615
5223.11 686
5223.79 683
5224.47 646
5225.16 625
5225.84 645
5226.52 611
5227.20 618
5227.89 574
5228.57 575
5229.25 629
5229.93 621
5230.62 664
5231.30 632
5231.98 613
5232.66 626
5233.35 664
5234.03 653
5234.71 710
5235.40 644
5236.08 664
5236.76 688
5237.44 717
5238.13 674
5238.81 716
5239.49 648
5240.18 671
5240.86 680
5241.54 676
5242.23 670
5242.91 669
5243.59 674
5244.28 693
5244.96 656
5245.64 650
5246.33 695
5247.01 656
5247.70 673
5248.38 648
5249.06 671
5249.75 634
5250.43 683
5251.11 700
5251.80 664
5252.48 661
5253.17 665
5253.85 634
5254.53 586
5255.22 638
5255.90 659
5256.59 633
5257.27 599
5257.96 615
5258.64 633
5259.32 631
5260.01 656
5260.69 627
5261.38 676
5262.06 706
5262.75 754
5263.43 696
5264.12 680
5264.80 691
5265.49 661
5266.17 622
5266.86 665
5267.54 696
5268.23 720
5268.91 616
5269.60 655
5270.28 679
5270.97 649
5271.65 616
5272.34 594
5273.02 639
5273.71 643
5274.39 647
5275.08 633
5275.76 619
5276.45 658
5277.14 694
5277.82 657
5278.51 668
5279.19 655
5279.88 675
5280.56 688
5281.25 698
5281.94 644
5282.62 624
5283.31 679
5283.99 708
5284.68 695
5285.37 702
5286.05 678
5286.74 667
5287.43 710
5288.11 661
5288.80 713
5289.48 649
5290.17 702
5290.86 654
5291.54 671
5292.23 627
5292.92 612
5293.60 685
5294.29 678
5294.98 721
5295.66 648
5296.35 638
5297.04 709
5297.72 761
5298.41 815
5299.10 828
5299.79 789
5300.47 863
5301.16 755
5301.85 796
5302.53 802
5303.22 877
5303.91 856
5304.60 837
5305.28 845
5305.97 875
5306.66 858
5307.35 926
5308.03 926
5308.72 873
5309.41 823
5310.10 857
5310.78 911
5311.47 942
5312.16 916
5312.85 995
5313.54 995
5314.22 1004
5314.91 1093
5315.60 1086
5316.29 1023
5316.98 1065
5317.66 967
5318.35 1014
5319.04 1025
5319.73 898
5320.42 901
5321.11 959
5321.80 923
5322.48 840
5323.17 834
5323.86 847
5324.55 794
5325.24 774
5325.93 759
5326.62 744
5327.30 754
5327.99 706
5328.68 729
5329.37 714
5330.06 735
5330.75 684
5331.44 742
5332.13 722
5332.82 671
5333.51 730
5334.20 726
5334.88 727
5335.57 737
5336.26 718
5336.95 730
5337.64 724
5338.33 728
5339.02 790
5339.71 711
5340.40 709
5341.09 757
5341.78 827
5342.47 745
5343.16 811
5343.85 779
5344.54 839
5345.23 824
5345.92 845
5346.61 892
5347.30 946
5347.99 994
5348.68 1115
5349.37 1128
5350.06 1101
5350.75 1156
5351.44 1169
5352.13 1167
5352.82 1106
5353.51 1058
5354.20 932
5354.90 896
5355.59 825
5356.28 845
5356.97 776
5357.66 768
5358.35 764
5359.04 728
5359.73 713
5360.42 668
5361.11 725
5361.80 694
5362.49 715
5363.19 705
5363.88 729
5364.57 727
5365.26 700
5365.95 685
5366.64 748
5367.33 653
5368.03 649
5368.72 629
5369.41 671
5370.10 628
5370.79 633
5371.48 647
5372.18 659
5372.87 625
5373.56 634
5374.25 666
5374.94 659
5375.63 693
5376.33 616
5377.02 683
5377.71 653
5378.40 625
5379.10 666
5379.79 710
5380.48 701
5381.17 634
5381.86 691
5382.56 620
5383.25 620
5383.94 630
5384.63 648
5385.33 614
5386.02 685
5386.71 656
5387.40 703
5388.10 691
5388.79 686
5389.48 685
5390.18 704
5390.87 665
5391.56 708
5392.26 719
5392.95 680
5393.64 693
5394.33 727
5395.03 733
5395.72 699
5396.41 656
5397.11 675
5397.80 675
5398.49 694
5399.19 658
5399.88 625
5400.58 661
5401.27 664
5401.96 647
5402.66 649
5403.35 614
5404.04 672
5404.74 680
5405.43 665
5406.13 640
5406.82 654
5407.51 654
5408.21 684
5408.90 679
5409.60 711
5410.29 671
5410.98 648
5411.68 656
5412.37 682
5413.07 716
5413.76 716
5414.46 702
5415.15 669
5415.84 665
5416.54 660
5417.23 627
5417.93 623
5418.62 639
5419.32 682
5420.01 719
5420.71 688
5421.40 671
5422.10 615
5422.79 707
5423.49 645
5424.18 604
5424.88 632
5425.57 667
5426.27 746
5426.96 677
5427.66 622
5428.35 672
5429.05 679
5429.74 662
5430.44 713
5431.14 741
5431.83 726
5432.53 694
5433.22 703
5433.92 705
5434.61 749
5435.31 734
5436.01 736
5436.70 760
5437.40 704
5438.09 706
5438.79 696
5439.49 695
5440.18 757
5440.88 764
5441.57 749
5442.27 793
5442.97 769
5443.66 847
5444.36 893
5445.06 849
5445.75 935
5446.45 973
5447.15 959
5447.84 1014
5448.54 1020
5449.24 972
5449.93 1003
5450.63 962
5451.33 947
5452.02 863
5452.72 800
5453.42 799
5454.11 808
5454.81 787
5455.51 812
5456.20 845
5456.90 748
5457.60 748
5458.30 736
5458.99 775
5459.69 762
5460.39 789
5461.09 772
5461.78 752
5462.48 843
5463.18 855
5463.88 767
5464.57 863
5465.27 896
5465.97 806
5466.67 758
5467.36 810
5468.06 853
5468.76 787
5469.46 823
5470.16 836
5470.85 815
5471.55 849
5472.25 849
5472.95 841
5473.65 846
5474.35 871
5475.04 915
5475.74 935
5476.44 919
5477.14 911
5477.84 985
5478.54 1112
5479.23 1125
5479.93 1165
5480.63 1135
5481.33 1182
5482.03 1151
5482.73 1159
5483.43 1170
5484.13 1044
5484.83 998
5485.52 1020
5486.22 1000
5486.92 975
5487.62 966
5488.32 951
5489.02 901
5489.72 999
5490.42 993
5491.12 978
5491.82 974
5492.52 1038
5493.22 986
5493.92 1067
5494.62 1093
5495.31 1089
5496.01 1182
5496.71 1228
5497.41 1307
5498.11 1475
5498.81 1651
5499.51 1753
5500.21 1813
5500.91 1793
5501.61 1770
5502.31 1789
5503.01 1682
5503.71 1501
5504.41 1389
5505.11 1200
5505.81 1164
5506.51 1069
5507.22 1043
5507.92 1018
5508.62 947
5509.32 923
5510.02 953
5510.72 993
5511.42 967
5512.12 944
5512.82 902
5513.52 959
5514.22 930
5514.92 1008
5515.62 970
5516.32 944
5517.03 974
5517.73 941
5518.43 896
5519.13 979
5519.83 969
5520.53 942
5521.23 961
5521.93 923
5522.63 873
5523.34 879
5524.04 855
5524.74 874
5525.44 870
5526.14 737
5526.84 722
5527.55 769
5528.25 729
5528.95 769
5529.65 761
5530.35 737
5531.05 724
5531.76 758
5532.46 751
5533.16 727
5533.86 778
5534.56 749
5535.27 757
5535.97 784
5536.67 767
5537.37 812
5538.08 777
5538.78 764
5539.48 727
5540.18 748
5540.89 806
5541.59 756
5542.29 806
5542.99 786
5543.70 787
5544.40 842
5545.10 828
5545.80 879
5546.51 862
5547.21 840
5547.91 801
5548.62 785
5549.32 768
5550.02 770
5550.73 748
5551.43 698
5552.13 735
5552.84 666
5553.54 672
5554.24 744
5554.95 749
5555.65 692
5556.35 669
5557.06 666
5557.76 647
5558.46 661
5559.17 672
5559.87 650
5560.57 676
5561.28 641
5561.98 728
5562.69 800
5563.39 725
5564.09 810
5564.80 801
5565.50 731
5566.21 674
5566.91 719
5567.61 742
5568.32 703
5569.02 713
5569.73 785
5570.43 780
5571.14 721
5571.84 696
5572.54 676
5573.25 713
5573.95 705
5574.66 679
5575.36 684
5576.07 738
5576.77 710
5577.48 688
5578.18 714
5578.89 669
5579.59 660
5580.30 701
5581.00 664
5581.71 626
5582.41 672
5583.12 662
5583.82 666
5584.53 722
5585.23 672
5585.94 679
5586.64 674
5587.35 678
5588.06 653
5588.76 665
5589.47 654
5590.17 629
5590.88 672
5591.58 671
5592.29 668
5592.99 671
5593.70 648
5594.41 606
5595.11 654
5595.82 690
5596.52 641
5597.23 650
5597.94 692
5598.64 680
5599.35 624
5600.06 641
5600.76 607
5601.47 594
5602.17 678
5602.88 658
5603.59 616
5604.29 590
5605.00 645
5605.71 644
5606.41 654
5607.12 636
5607.83 643
5608.53 608
5609.24 611
5609.95 621
5610.65 606
5611.36 640
5612.07 624
5612.78 623
5613.48 577
5614.19 566
5614.90 594
5615.60 603
5616.31 628
5617.02 626
5617.73 619
5618.43 650
5619.14 620
5619.85 608
5620.56 625
5621.26 614
5621.97 612
5622.68 626
5623.39 583
5624.09 588
5624.80 635
5625.51 638
5626.22 672
5626.93 691
5627.63 708
5628.34 625
5629.05 606
5629.76 645
5630.47 656
5631.17 649
5631.88 598
5632.59 678
5633.30 754
5634.01 703
5634.72 696
5635.42 707
5636.13 727
5636.84 720
5637.55 752
5638.26 696
5638.97 668
5639.68 680
5640.39 703
5641.09 763
5641.80 697
5642.51 710
5643.22 729
5643.93 689
5644.64 631
5645.35 622
5646.06 708
5646.77 705
5647.48 684
5648.19 706
5648.89 633
5649.60 657
5650.31 653
5651.02 647
5651.73 704
5652.44 710
5653.15 722
5653.86 665
5654.57 665
5655.28 711
5655.99 741
5656.70 654
5657.41 688
5658.12 746
5658.83 682
5659.54 661
5660.25 686
5660.96 666
5661.67 728
5662.38 702
5663.09 687
5663.80 724
5664.51 668
5665.22 670
5665.93 677
5666.64 721
5667.35 715
5668.06 724
5668.77 749
5669.48 806
5670.19 767
5670.91 793
5671.62 829
5672.33 789
5673.04 837
5673.75 771
5674.46 774
5675.17 712
5675.88 692
5676.59 688
5677.30 705
5678.01 670
5678.73 671
5679.44 655
5680.15 611
5680.86 617
5681.57 658
5682.28 653
5682.99 639
5683.71 675
5684.42 618
5685.13 652
5685.84 654
5686.55 650
5687.26 594
5687.98 684
5688.69 678
5689.40 717
5690.11 689
5690.82 685
5691.54 699
5692.25 649
5692.96 686
5693.67 699
5694.38 705
5695.10 662
5695.81 672
5696.52 703
5697.23 704
5697.95 585
5698.66 635
5699.37 629
5700.08 607
5700.80 613
5701.51 649
5702.22 642
5702.93 666
5703.65 673
5704.36 656
5705.07 655
5705.78 698
5706.50 714
5707.21 640
5707.92 664
5708.64 598
5709.35 668
5710.06 589
5710.78 633
5711.49 668
5712.20 689
5712.92 653
5713.63 647
5714.34 630
5715.06 639
5715.77 683
5716.48 649
5717.20 613
5717.91 684
5718.62 670
5719.34 645
5720.05 658
5720.77 664
5721.48 675
5722.19 646
5722.91 650
5723.62 691
5724.33 685
5725.05 659
5725.76 646
5726.48 689
5727.19 677
5727.91 695
5728.62 668
5729.33 706
5730.05 666
5730.76 644
5731.48 665
5732.19 702
5732.91 702
5733.62 723
5734.34 688
5735.05 704
5735.77 719
5736.48 704
5737.20 674
5737.91 683
5738.63 725
5739.34 686
5740.06 682
5740.77 663
5741.49 645
5742.20 692
5742.92 737
5743.63 708
5744.35 690
5745.06 733
5745.78 781
5746.49 703
5747.21 784
5747.92 808
5748.64 783
5749.35 778
5750.07 788
5750.79 774
5751.50 795
5752.22 810
5752.93 863
5753.65 864
5754.36 885
5755.08 854
5755.80 910
5756.51 1018
5757.23 1002
5757.95 1017
5758.66 946
5759.38 982
5760.09 975
5760.81 1015
5761.53 1031
5762.24 1063
5762.96 1103
5763.68 1094
5764.39 1113
5765.11 1135
5765.83 1279
5766.54 1346
5767.26 1546
5767.98 1691
5768.69 1991
5769.41 2243
5770.13 2332
5770.84 2343
5771.56 2318
5772.28 2076
5772.99 1891
5773.71 1759
5774.43 1561
5775.15 1366
5775.86 1193
5776.58 1233
5777.30 1187
5778.01 1125
5778.73 1052
5779.45 1165
5780.17 1162
5780.88 1138
5781.60 1159
5782.32 1157
5783.04 1180
5783.76 1172
5784.47 1131
5785.19 1200
5785.91 1168
5786.63 1178
5787.34 1133
5788.06 1105
5788.78 1046
5789.50 1039
5790.22 1049
5790.94 993
5791.65 1028
5792.37 973
5793.09 951
5793.81 953
5794.53 1010
5795.25 961
5795.96 978
5796.68 997
5797.40 1084
5798.12 1068
5798.84 1147
5799.56 1151
5800.28 1214
5800.99 1220
5801.71 1141
5802.43 1141
5803.15 1056
5803.87 1071
5804.59 977
5805.31 937
5806.03 971
5806.75 972
5807.47 894
5808.18 910
5808.90 954
5809.62 900
5810.34 903
5811.06 934
5811.78 926
5812.50 881
5813.22 825
5813.94 832
5814.66 854
5815.38 849
5816.10 846
5816.82 808
5817.54 760
5818.26 808
5818.98 790
5819.70 797
5820.42 781
5821.14 823
5821.86 813
5822.58 795
5823.30 746
5824.02 830
5824.74 792
5825.46 795
5826.18 808
5826.90 782
5827.62 742
5828.34 768
5829.06 761
5829.78 775
5830.50 809
5831.22 774
5831.95 751
5832.67 741
5833.39 714
5834.11 731
5834.83 786
5835.55 756
5836.27 718
5836.99 734
5837.71 764
5838.43 719
5839.15 724
5839.88 733
5840.60 726
5841.32 749
5842.04 724
5842.76 810
5843.48 723
5844.20 740
5844.93 713
5845.65 782
5846.37 712
5847.09 750
5847.81 720
5848.53 725
5849.26 728
5849.98 701
5850.70 767
5851.42 744
5852.14 726
5852.87 703
5853.59 698
5854.31 698
5855.03 715
5855.75 697
5856.48 752
5857.20 803
5857.92 662
5858.64 720
5859.37 766
5860.09 732
5860.81 713
5861.53 729
5862.26 737
5862.98 749
5863.70 705
5864.42 732
5865.15 729
5865.87 692
5866.59 700
5867.31 730
5868.04 700
5868.76 703
5869.48 710
5870.21 740
5870.93 709
5871.65 741
5872.38 702
5873.10 683
5873.82 714
5874.55 702
5875.27 657
5875.99 662
5876.72 702
5877.44 709
5878.16 788
5878.89 712
5879.61 702
5880.33 734
5881.06 731
5881.78 712
5882.51 790
5883.23 720
5883.95 715
5884.68 801
5885.40 731
5886.13 704
5886.85 710
5887.57 727
5888.30 741
5889.02 808
5889.75 743
5890.47 746
5891.20 746
5891.92 769
5892.64 726
5893.37 785
5894.09 706
5894.82 751
5895.54 748
5896.27 754
5896.99 735
5897.72 709
5898.44 776
5899.17 781
5899.89 781
5900.62 798
5901.34 809
5902.07 764
5902.79 765
5903.52 739
5904.24 811
5904.97 840
5905.69 823
5906.42 802
5907.14 808
5907.87 814
5908.59 855
5909.32 784
5910.04 803
5910.77 825
5911.50 831
5912.22 799
5912.95 793
5913.67 831
5914.40 815
5915.12 837
5915.85 834
5916.58 842
5917.30 840
5918.03 846
5918.75 878
5919.48 854
5920.21 874
5920.93 914
5921.66 861
5922.39 848
5923.11 892
5923.84 898
5924.56 900
5925.29 874
5926.02 917
5926.74 915
5927.47 946
5928.20 933
5928.92 982
5929.65 967
5930.38 1000
5931.10 1011
5931.83 1005
5932.56 1002
5933.28 1019
5934.01 1067
5934.74 1019
5935.47 1035
5936.19 1060
5936.92 1119
5937.65 1163
5938.37 1182
5939.10 1121
5939.83 1143
5940.56 1131
5941.28 1139
5942.01 1079
5942.74 1179
5943.47 1189
5944.19 1264
5944.92 1264
5945.65 1304
5946.38 1310
5947.11 1291
5947.83 1400
5948.56 1386
5949.29 1372
5950.02 1411
5950.74 1546
5951.47 1489
5952.20 1631
5952.93 1711
5953.66 1696
5954.39 1696
5955.11 1646
5955.84 1619
5956.57 1660
5957.30 1635
5958.03 1656
5958.76 1630
5959.48 1516
5960.21 1565
5960.94 1605
5961.67 1634
5962.40 1682
5963.13 1727
5963.86 1822
5964.59 1892
5965.31 2012
5966.04 2019
5966.77 2099
5967.50 2218
5968.23 2217
5968.96 2116
5969.69 2107
5970.42 2029
5971.15 2013
5971.88 1925
5972.61 2029
5973.34 1909
5974.06 1841
5974.79 1925
5975.52 1884
5976.25 1917
5976.98 1996
5977.71 2044
5978.44 2084
5979.17 2003
5979.90 2100
5980.63 2072
5981.36 2165
5982.09 2237
5982.82 2170
5983.55 2304
5984.28 2227
5985.01 2193
5985.74 2243
5986.47 2291
5987.20 2264
5987.93 2366
5988.66 2297
5989.39 2308
5990.12 2334
5990.85 2340
5991.58 2409
5992.32 2405
5993.05 2420
5993.78 2528
5994.51 2524
5995.24 2498
5995.97 2475
5996.70 2500
5997.43 2537
5998.16 2535
5998.89 2567
5999.62 2546
6000.35 2506
6001.09 2570
6001.82 2554
6002.55 2400
6003.28 2371
6004.01 2334
6004.74 2372
6005.47 2392
6006.20 2522
6006.94 2676
6007.67 2937
6008.40 3407
6009.13 3817
6009.86 4280
6010.59 4989
6011.33 5466
6012.06 5961
6012.79 6364
6013.52 6500
6014.25 6615
6014.98 6487
6015.72 5991
6016.45 5599
6017.18 5038
6017.91 4621
6018.64 3888
6019.38 3434
6020.11 3037
6020.84 2700
6021.57 2428
6022.31 2189
6023.04 2108
6023.77 1951
6024.50 1886
6025.24 1842
6025.97 1795
6026.70 1784
6027.43 1777
6028.17 1741
6028.90 1711
6029.63 1714
6030.37 1741
6031.10 1631
6031.83 1680
6032.56 1629
6033.30 1597
6034.03 1583
6034.76 1491
6035.50 1459
6036.23 1478
6036.96 1535
6037.70 1620
6038.43 1629
6039.16 1583
6039.90 1628
6040.63 1614
6041.36 1656
6042.10 1619
6042.83 1606
6043.56 1588
6044.30 1609
6045.03 1651
6045.77 1673
6046.50 1743
6047.23 1745
6047.97 1749
6048.70 1803
6049.44 1878
6050.17 1911
6050.90 1888
6051.64 1930
6052.37 2002
6053.11 2032
6053.84 2062
6054.57 1946
6055.31 1971
6056.04 1876
6056.78 1819
6057.51 1832
6058.25 1806
6058.98 1772
6059.72 1809
6060.45 1805
6061.19 1778
6061.92 1676
6062.66 1634
6063.39 1624
6064.13 1578
6064.86 1658
6065.60 1653
6066.33 1619
6067.07 1627
6067.80 1620
6068.54 1561
6069.27 1541
6070.01 1549
6070.74 1529
6071.48 1486
6072.21 1518
6072.95 1519
6073.68 1521
6074.42 1461
6075.15 1508
6075.89 1442
6076.63 1418
6077.36 1470
6078.10 1432
6078.83 1464
6079.57 1361
6080.30 1430
6081.04 1355
6081.78 1306
6082.51 1318
6083.25 1332
6083.98 1330
6084.72 1296
6085.46 1319
6086.19 1326
6086.93 1302
6087.67 1379
6088.40 1363
6089.14 1351
6089.88 1379
6090.61 1363
6091.35 1378
6092.09 1331
6092.82 1354
6093.56 1317
6094.30 1372
6095.03 1367
6095.77 1358
6096.51 1326
6097.24 1289
6097.98 1315
6098.72 1289
6099.45 1277
6100.19 1304
6100.93 1295
6101.67 1307
6102.40 1282
6103.14 1185
6103.88 1270
6104.61 1284
6105.35 1310
6106.09 1281
6106.83 1235
6107.56 1371
6108.30 1365
6109.04 1346
6109.78 1325
6110.51 1335
6111.25 1299
6111.99 1291
6112.73 1384
6113.47 1392
6114.20 1425
6114.94 1391
6115.68 1429
6116.42 1472
6117.16 1449
6117.89 1434
6118.63 1472
6119.37 1458
6120.11 1469
6120.85 1424
6121.59 1417
6122.32 1481
6123.06 1456
6123.80 1478
6124.54 1519
6125.28 1495
6126.02 1497
6126.76 1488
6127.49 1487
6128.23 1509
6128.97 1451
6129.71 1499
6130.45 1448
6131.19 1490
6131.93 1522
6132.67 1530
6133.41 1518
6134.15 1622
6134.88 1639
6135.62 1646
6136.36 1730
6137.10 1810
6137.84 1832
6138.58 1820
6139.32 1852
6140.06 1975
6140.80 1961
6141.54 2013
6142.28 1944
6143.02 1925
6143.76 1941
6144.50 1876
6145.24 1811
6145.98 1918
6146.72 1940
6147.46 1867
6148.20 1838
6148.94 1833
6149.68 1865
6150.42 1854
6151.16 1818
6151.90 1811
6152.64 1942
6153.38 1862
6154.12 1852
6154.86 1897
6155.60 1906
6156.34 1977
6157.08 2023
6157.82 2013
6158.56 1974
6159.30 2085
6160.04 2077
6160.78 2069
6161.52 2165
6162.27 2290
6163.01 2382
6163.75 2415
6164.49 2454
6165.23 2537
6165.97 2600
6166.71 2639
6167.45 2635
6168.19 2759
6168.94 2765
6169.68 2769
6170.42 2741
6171.16 2688
6171.90 2606
6172.64 2575
6173.38 2569
6174.13 2599
6174.87 2572
6175.61 2617
6176.35 2791
6177.09 3001
6177.83 3242
6178.58 3421
6179.32 3954
6180.06 4376
6180.80 4675
6181.54 5248
6182.28 5736
6183.03 6037
6183.77 6164
6184.51 5886
6185.25 5686
6186.00 5343
6186.74 4908
6187.48 4446
6188.22 3969
6188.97 3739
6189.71 3474
6190.45 3189
6191.19 2951
6191.94 2906
6192.68 2847
6193.42 2875
6194.16 2785
6194.91 2703
6195.65 2673
6196.39 2593
6197.13 2607
6197.88 2622
6198.62 2582
6199.36 2604
6200.11 2628
6200.85 2720
6201.59 2740
6202.34 2837
6203.08 3129
6203.82 3467
6204.57 3954
6205.31 4574
6206.05 5276
6206.80 6185
6207.54 6996
6208.28 7649
6209.03 8265
6209.77 8306
6210.52 8172
6211.26 7761
6212.00 7122
6212.75 6315
6213.49 5387
6214.23 4648
6214.98 3916
6215.72 3418
6216.47 2977
6217.21 2587
6217.95 2415
6218.70 2310
6219.44 2123
6220.19 2081
6220.93 2088
6221.68 1976
6222.42 1995
6223.17 1988
6223.91 2069
6224.65 2001
6225.40 1915
6226.14 1887
6226.89 1737
6227.63 1738
6228.38 1689
6229.12 1636
6229.87 1582
6230.61 1609
6231.36 1561
6232.10 1551
6232.85 1478
6233.59 1589
6234.34 1652
6235.08 1633
6235.83 1675
6236.57 1679
6237.32 1729
6238.06 1872
6238.81 1901
6239.56 2003
6240.30 1975
6241.05 2033
6241.79 1976
6242.54 1940
6243.28 1923
6244.03 1842
6244.77 1821
6245.52 1920
6246.27 1853
6247.01 1797
6247.76 1895
6248.50 1909
6249.25 1809
6250.00 1856
6250.74 1796
6251.49 1805
6252.23 1777
6252.98 1666
6253.73 1650
6254.47 1705
6255.22 1691
6255.97 1700
6256.71 1740
6257.46 1741
6258.21 1617
6258.95 1542
6259.70 1586
6260.45 1639
6261.19 1654
6261.94 1609
6262.69 1560
6263.43 1607
6264.18 1533
6264.93 1520
6265.67 1508
6266.42 1522
6267.17 1543
6267.92 1540
6268.66 1528
6269.41 1489
6270.16 1576
6270.90 1619
6271.65 1580
6272.40 1627
6273.15 1661
6273.89 1777
6274.64 1816
6275.39 1802
6276.14 1823
6276.89 1898
6277.63 1834
6278.38 1894
6279.13 1903
6279.88 1826
6280.62 1718
6281.37 1575
6282.12 1562
6282.87 1507
6283.62 1436
6284.36 1396
6285.11 1429
6285.86 1311
6286.61 1302
6287.36 1272
6288.11 1287
6288.85 1316
6289.60 1354
6290.35 1312
6291.10 1303
6291.85 1289
6292.60 1331
6293.35 1333
6294.09 1375
6294.84 1371
6295.59 1378
6296.34 1388
6297.09 1341
6297.84 1329
6298.59 1320
6299.34 1345
6300.09 1326
6300.83 1312
6301.58 1302
6302.33 1386
6303.08 1258
6303.83 1212
6304.58 1252
6305.33 1233
6306.08 1315
6306.83 1299
6307.58 1316
6308.33 1394
6309.08 1281
6309.83 1260
6310.58 1249
6311.33 1319
6312.08 1362
6312.83 1383
6313.58 1470
6314.33 1425
6315.08 1466
6315.83 1507
6316.58 1422
6317.33 1439
6318.08 1529
6318.83 1380
6319.58 1350
6320.33 1332
6321.08 1279
6321.83 1239
6322.58 1256
6323.33 1289
6324.08 1312
6324.83 1317
6325.58 1269
6326.33 1188
6327.08 1173
6327.83 1184
6328.58 1142
6329.33 1182
6330.08 1115
6330.84 1144
6331.59 1176
6332.34 1129
6333.09 1117
6333.84 1139
6334.59 1118
6335.34 1154
6336.09 1108
6336.84 1074
6337.60 1055
6338.35 1035
6339.10 1093
6339.85 1060
6340.60 1129
6341.35 1096
6342.10 1064
6342.86 1096
6343.61 1091
6344.36 1070
6345.11 1110
6345.86 1082
6346.61 1085
6347.37 1202
6348.12 1186
6348.87 1208
6349.62 1219
6350.37 1192
6351.13 1299
6351.88 1292
6352.63 1252
6353.38 1297
6354.14 1303
6354.89 1311
6355.64 1219
6356.39 1299
6357.14 1289
6357.90 1225
6358.65 1196
6359.40 1190
6360.16 1163
6360.91 1183
6361.66 1164
6362.41 1203
6363.17 1178
6363.92 1169
6364.67 1176
6365.42 1195
6366.18 1185
6366.93 1216
6367.68 1192
6368.44 1196
6369.19 1222
6369.94 1240
6370.70 1200
6371.45 1176
6372.20 1173
6372.96 1124
6373.71 1092
6374.46 1159
6375.22 1161
6375.97 1074
6376.72 1155
6377.48 1136
6378.23 1157
6378.99 1124
6379.74 1092
6380.49 1128
6381.25 1072
6382.00 1125
6382.75 1158
6383.51 1117
6384.26 1153
6385.02 1135
6385.77 1092
6386.53 1021
6387.28 1108
6388.03 1108
6388.79 1112
6389.54 1058
6390.30 1095
6391.05 1045
6391.81 1035
6392.56 971
6393.31 1022
6394.07 1028
6394.82 994
6395.58 1054
6396.33 1025
6397.09 1111
6397.84 1062
6398.60 1032
6399.35 1022
6400.11 1068
6400.86 1068
6401.62 1064
6402.37 962
6403.13 992
6403.88 1001
6404.64 1001
6405.39 1003
6406.15 1031
6406.90 986
6407.66 1032
6408.42 988
6409.17 1047
6409.93 1043
6410.68 1016
6411.44 978
6412.19 1063
6412.95 1021
6413.71 975
6414.46 1006
6415.22 984
6415.97 1004
6416.73 992
6417.48 972
6418.24 997
6419.00 1035
6419.75 1027
6420.51 983
6421.27 943
6422.02 1009
6422.78 1019
6423.53 1012
6424.29 1026
6425.05 1063
6425.80 1027
6426.56 1028
6427.32 1000
6428.07 963
6428.83 994
6429.59 998
6430.34 1000
6431.10 995
6431.86 1010
6432.61 992
6433.37 1032
6434.13 1026
6434.89 1087
6435.64 1074
6436.40 1144
6437.16 1149
6437.91 1168
6438.67 1094
6439.43 1142
6440.19 1112
6440.94 1144
6441.70 1180
6442.46 1085
6443.22 1103
6443.97 1160
6444.73 1120
6445.49 1115
6446.25 1162
6447.00 1163
6447.76 1184
6448.52 1207
6449.28 1206
6450.04 1170
6450.79 1230
6451.55 1279
6452.31 1273
6453.07 1239
6453.83 1212
6454.58 1289
6455.34 1265
6456.10 1234
6456.86 1273
6457.62 1286
6458.38 1262
6459.13 1336
6459.89 1314
6460.65 1220
6461.41 1301
6462.17 1379
6462.93 1378
6463.69 1388
6464.44 1390
6465.20 1377
6465.96 1414
6466.72 1390
6467.48 1433
6468.24 1343
6469.00 1382
6469.76 1452
6470.52 1394
6471.28 1295
6472.03 1381
6472.79 1429
6473.55 1406
6474.31 1462
6475.07 1446
6475.83 1504
6476.59 1490
6477.35 1492
6478.11 1508
6478.87 1594
6479.63 1539
6480.39 1619
6481.15 1669
6481.91 1632
6482.67 1636
6483.43 1676
6484.19 1606
6484.95 1657
6485.71 1611
6486.47 1658
6487.23 1681
6487.99 1736
6488.75 1774
6489.51 1756
6490.27 1850
6491.03 1883
6491.79 1985
6492.55 2004
6493.31 1979
6494.07 1975
6494.83 1964
6495.59 1974
6496.35 1982
6497.11 1988
6497.87 1992
6498.64 1969
6499.40 2040
6500.16 1994
6500.92 2106
6501.68 2215
6502.44 2428
6503.20 2729
6503.96 3219
6504.72 3779
6505.48 4352
6506.25 5130
6507.01 5760
6507.77 6279
6508.53 6641
6509.29 6783
6510.05 6430
6510.81 6084
6511.57 5673
6512.34 4948
6513.10 4331
6513.86 3636
6514.62 3077
6515.38 2786
6516.15 2597
6516.91 2397
6517.67 2241
6518.43 2169
6519.19 2132
6519.95 2085
6520.72 2077
6521.48 2094
6522.24 2120
6523.00 2158
6523.77 2164
6524.53 2210
6525.29 2285
6526.05 2360
6526.81 2489
6527.58 2479
6528.34 2528
6529.10 2540
6529.86 2558
6530.63 2564
6531.39 2623
6532.15 2916
6532.92 3117
6533.68 3439
6534.44 3788
6535.20 4219
6535.97 4468
6536.73 4541
6537.49 4476
6538.26 4379
6539.02 4006
6539.78 3609
6540.55 3239
6541.31 2953
6542.07 2635
6542.84 2334
6543.60 2254
6544.36 2191
6545.13 2108
6545.89 1985
6546.65 2033
6547.42 2023
6548.18 1917
6548.94 1996
6549.71 1898
6550.47 1930
6551.24 1847
6552.00 1969
6552.76 1855
6553.53 1863
6554.29 1924
6555.06 1899
6555.82 1940
6556.58 1929
6557.35 1940
6558.11 1920
6558.88 1990
6559.64 1957
6560.41 1948
6561.17 1969
6561.93 1953
6562.70 1985
6563.46 2069
6564.23 1963
6564.99 1988
6565.76 2047
6566.52 2011
6567.29 1981
6568.05 1997
6568.82 2042
6569.58 1995
6570.35 1997
6571.11 2024
6571.88 2045
6572.64 2068
6573.41 2137
6574.17 2061
6574.94 2124
6575.70 2099
6576.47 2174
6577.23 2139
6578.00 2169
6578.76 2200
6579.53 2238
6580.29 2191
6581.06 2219
6581.83 2181
6582.59 2168
6583.36 2166
6584.12 2222
6584.89 2267
6585.65 2301
6586.42 2201
6587.19 2232
6587.95 2305
6588.72 2259
6589.48 2345
6590.25 2453
6591.02 2476
6591.78 2600
6592.55 2709
6593.32 2925
6594.08 2952
6594.85 3068
6595.61 2945
6596.38 3039
6597.15 2975
6597.91 2794
6598.68 2741
6599.45 2554
6600.21 2480
6600.98 2326
6601.75 2188
6602.51 2154
6603.28 2002
6604.05 1901
6604.82 1899
6605.58 1806
6606.35 1790
6607.12 1815
6607.88 1895
6608.65 1875
6609.42 1882
6610.19 1851
6610.95 1895
6611.72 1905
6612.49 1868
6613.25 1792
6614.02 1792
6614.79 1799
6615.56 1773
6616.32 1774
6617.09 1805
6617.86 1855
6618.63 1881
6619.40 1954
6620.16 2037
6620.93 2140
6621.70 2073
6622.47 2160
6623.24 2263
6624.00 2281
6624.77 2198
6625.54 2124
6626.31 2011
6627.08 2022
6627.84 1913
6628.61 1942
6629.38 1857
6630.15 1830
6630.92 1824
6631.69 1806
6632.46 1916
6633.22 2020
6633.99 2028
6634.76 2025
6635.53 2096
6636.30 2126
6637.07 2197
6637.84 2240
6638.61 2202
6639.37 2307
6640.14 2288
6640.91 2292
6641.68 2357
6642.45 2404
6643.22 2369
6643.99 2235
6644.76 2114
6645.53 2019
6646.30 1908
6647.07 1819
6647.84 1663
6648.61 1608
6649.37 1579
6650.14 1566
6650.91 1554
6651.68 1536
6652.45 1538
6653.22 1475
6653.99 1462
6654.76 1433
6655.53 1474
6656.30 1507
6657.07 1453
6657.84 1487
6658.61 1472
6659.38 1399
6660.15 1462
6660.92 1447
6661.69 1347
6662.46 1331
6663.23 1419
6664.00 1468
6664.77 1392
6665.55 1395
6666.32 1411
6667.09 1366
6667.86 1419
6668.63 1462
6669.40 1426
6670.17 1487
6670.94 1443
6671.71 1462
6672.48 1524
6673.25 1505
6674.02 1506
6674.79 1511
6675.57 1449
6676.34 1495
6677.11 1434
6677.88 1432
6678.65 1487
6679.42 1515
6680.19 1497
6680.96 1498
6681.74 1488
6682.51 1635
6683.28 1663
6684.05 1692
6684.82 1793
6685.59 1690
6686.37 1671
6687.14 1620
6687.91 1618
6688.68 1589
6689.45 1497
6690.22 1413
6691.00 1366
6691.77 1307
6692.54 1253
6693.31 1288
6694.08 1282
6694.86 1291
6695.63 1295
6696.40 1216
6697.17 1270
6697.95 1300
6698.72 1243
6699.49 1231
6700.26 1285
6701.04 1232
6701.81 1246
6702.58 1222
6703.35 1189
6704.13 1236
6704.90 1188
6705.67 1105
6706.44 1194
6707.22 1142
6707.99 1137
6708.76 1144
6709.54 1129
6710.31 1070
6711.08 1073
6711.86 1118
6712.63 1064
6713.40 1029
6714.17 1087
6714.95 1066
6715.72 1094
6716.50 1098
6717.27 1097
6718.04 1084
6718.82 1032
6719.59 1017
6720.36 1053
6721.14 1027
6721.91 1044
6722.68 1064
6723.46 1086
6724.23 1038
6725.01 1072
6725.78 1092
6726.55 1030
6727.33 1038
6728.10 997
6728.88 1053
6729.65 1095
6730.42 1042
6731.20 1046
6731.97 1053
6732.75 1035
6733.52 1020
6734.30 1000
6735.07 1047
6735.84 1064
6736.62 1108
6737.39 1089
6738.17 1098
6738.94 1090
6739.72 1104
6740.49 1123
6741.27 1145
6742.04 1129
6742.82 1139
6743.59 1108
6744.37 1104
6745.14 1145
6745.92 1109
6746.69 1158
6747.47 1147
6748.24 1187
6749.02 1265
6749.79 1236
6750.57 1287
6751.34 1444
6752.12 1431
6752.90 1349
6753.67 1386
6754.45 1430
6755.22 1361
6756.00 1312
6756.77 1302
6757.55 1287
6758.33 1287
6759.10 1237
6759.88 1226
6760.65 1231
6761.43 1239
6762.20 1292
6762.98 1170
6763.76 1153
6764.53 1178
6765.31 1164
6766.09 1161
6766.86 1183
6767.64 1158
6768.41 1144
6769.19 1183
6769.97 1217
6770.74 1168
6771.52 1138
6772.30 1052
6773.07 1058
6773.85 1047
6774.63 1093
6775.40 1069
6776.18 1060
6776.96 1038
6777.74 1040
6778.51 1048
6779.29 1046
6780.07 1013
6780.84 1033
6781.62 1019
6782.40 1048
6783.17 1032
6783.95 1025
6784.73 1046
6785.51 1035
6786.28 995
6787.06 997
6787.84 998
6788.62 994
6789.39 932
6790.17 960
6790.95 1002
6791.73 978
6792.51 947
6793.28 1026
6794.06 965
6794.84 962
6795.62 1023
6796.39 1030
6797.17 1027
6797.95 996
6798.73 982
6799.51 1022
6800.29 1056
6801.06 1036
6801.84 1009
6802.62 1005
6803.40 1029
6804.18 1014
6804.96 1037
6805.73 1036
6806.51 994
6807.29 1037
6808.07 962
6808.85 962
6809.63 971
6810.41 978
6811.18 1073
6811.96 1030
6812.74 1002
6813.52 1002
6814.30 1035
6815.08 1021
6815.86 1066
6816.64 984
6817.42 983
6818.20 1060
6818.98 1061
6819.76 1016
6820.53 999
6821.31 1027
6822.09 1004
6822.87 1039
6823.65 1008
6824.43 1021
6825.21 997
6825.99 1019
6826.77 973
6827.55 978
6828.33 974
6829.11 999
6829.89 1011
6830.67 977
6831.45 1001
6832.23 1020
6833.01 1098
6833.79 1173
6834.57 1214
6835.35 1247
6836.13 1451
6836.91 1537
6837.69 1608
6838.47 1732
6839.25 1879
6840.03 1785
6840.81 1768
6841.59 1718
6842.37 1592
6843.16 1506
6843.94 1426
6844.72 1376
6845.50 1294
6846.28 1308
6847.06 1332
6847.84 1364
6848.62 1420
6849.40 1530
6850.18 1491
6850.96 1611
6851.75 1601
6852.53 1569
6853.31 1511
6854.09 1474
6854.87 1423
6855.65 1330
6856.43 1231
6857.22 1187
6858.00 1189
6858.78 1105
6859.56 1081
6860.34 1035
6861.12 1099
6861.90 1093
6862.69 1093
6863.47 1079
6864.25 1134
6865.03 1072
6865.81 1131
6866.60 1138
6867.38 1123
6868.16 1217
6868.94 1159
6869.72 1173
6870.51 1147
6871.29 1171
6872.07 1126
6872.85 1167
6873.64 1169
6874.42 1185
6875.20 1210
6875.98 1296
6876.77 1362
6877.55 1269
6878.33 1280
6879.11 1349
6879.90 1387
6880.68 1367
6881.46 1482
6882.25 1478
6883.03 1486
6883.81 1577
6884.59 1651
6885.38 1738
6886.16 1688
6886.94 1835
6887.73 1945
6888.51 2013
6889.29 1946
6890.08 2054
6890.86 1934
6891.64 1817
6892.43 1761
6893.21 1606
6893.99 1589
6894.78 1527
6895.56 1485
6896.35 1496
6897.13 1443
6897.91 1399
6898.70 1402
6899.48 1393
6900.26 1428
6901.05 1385
6901.83 1414
6902.62 1392
6903.40 1488
6904.18 1462
6904.97 1491
6905.75 1450
6906.54 1479
6907.32 1458
6908.11 1381
6908.89 1370
6909.67 1364
6910.46 1313
6911.24 1356
6912.03 1367
6912.81 1330
6913.60 1302
6914.38 1338
6915.17 1342
6915.95 1379
6916.74 1335
6917.52 1378
6918.31 1322
6919.09 1343
6919.88 1437
6920.66 1368
6921.45 1378
6922.23 1418
6923.02 1372
6923.80 1439
6924.59 1448
6925.37 1475
6926.16 1467
6926.94 1471
6927.73 1532
6928.51 1519
6929.30 1526
6930.09 1496
6930.87 1489
6931.66 1477
6932.44 1509
6933.23 1582
6934.01 1589
6934.80 1555
6935.59 1558
6936.37 1663
6937.16 1688
6937.94 1631
6938.73 1782
6939.52 1846
6940.30 2028
6941.09 2094
6941.88 2116
6942.66 2133
6943.45 2177
6944.23 2220
6945.02 2311
6945.81 2323
6946.59 2297
6947.38 2236
6948.17 2275
6948.95 2328
6949.74 2125
6950.53 2107
6951.31 2154
6952.10 2144
6952.89 2056
6953.67 2007
6954.46 2057
6955.25 1967
6956.04 1940
6956.82 2032
6957.61 1993
6958.40 2011
6959.18 2036
6959.97 1958
6960.76 2070
6961.55 1990
6962.33 2125
6963.12 2192
6963.91 2202
6964.70 2234
6965.48 2386
6966.27 2537
6967.06 2542
6967.85 2579
6968.63 2694
6969.42 2718
6970.21 2791
6971.00 2779
6971.79 2830
6972.57 2893
6973.36 2870
6974.15 2853
6974.94 2808
6975.73 2878
6976.52 2919
6977.30 3079
6978.09 3186
6978.88 3411
6979.67 3704
6980.46 4331
6981.25 5183
6982.03 5967
6982.82 6952
6983.61 8095
6984.40 9135
6985.19 9922
6985.98 10484
6986.77 10534
6987.55 9991
6988.34 9300
6989.13 8149
6989.92 6949
6990.71 5805
6991.50 4803
6992.29 4057
6993.08 3286
6993.87 2916
6994.66 2592
6995.45 2290
6996.24 2164
6997.02 2062
6997.81 1936
6998.60 1913
6999.39 1865
7000.18 1819
7000.97 1895
7001.76 1767
7002.55 1764
7003.34 1714
7004.13 1668
7004.92 1662
7005.71 1583
7006.50 1475
7007.29 1415
7008.08 1412
7008.87 1447
7009.66 1520
7010.45 1605
7011.24 1597
7012.03 1666
7012.82 1666
7013.61 1709
7014.40 1697
7015.19 1666
7015.98 1625
7016.77 1628
7017.56 1580
7018.35 1560
7019.15 1618
7019.94 1590
7020.73 1588
7021.52 1603
7022.31 1685
7023.10 1738
7023.89 1668
7024.68 1691
7025.47 1638
7026.26 1667
7027.05 1666
7027.85 1708
7028.64 1674
7029.43 1649
7030.22 1611
7031.01 1557
7031.80 1512
7032.59 1469
7033.38 1477
7034.18 1568
7034.97 1502
7035.76 1458
7036.55 1505
7037.34 1594
7038.13 1587
7038.93 1495
7039.72 1500
7040.51 1558
7041.30 1568
7042.09 1651
7042.89 1584
7043.68 1550
7044.47 1613
7045.26 1570
7046.05 1696
7046.85 1732
7047.64 1738
7048.43 1849
7049.22 1885
7050.01 1920
7050.81 1891
7051.60 1948
7052.39 1805
7053.18 1797
7053.98 1682
7054.77 1634
7055.56 1574
7056.36 1464
7057.15 1520
7057.94 1546
7058.73 1503
7059.53 1485
7060.32 1487
7061.11 1499
7061.91 1463
7062.70 1335
7063.49 1402
7064.29 1390
7065.08 1437
7065.87 1373
7066.66 1296
7067.46 1316
7068.25 1294
7069.04 1277
7069.84 1295
7070.63 1244
7071.43 1222
7072.22 1195
7073.01 1176
7073.81 1186
7074.60 1142
7075.39 1115
7076.19 1216
7076.98 1189
7077.78 1162
7078.57 1189
7079.36 1143
7080.16 1195
7080.95 1196
7081.75 1162
7082.54 1206
7083.33 1173
7084.13 1198
7084.92 1212
7085.72 1216
7086.51 1204
7087.31 1189
7088.10 1281
7088.90 1248
7089.69 1194
7090.48 1140
7091.28 1108
7092.07 1094
7092.87 1094
7093.66 1042
7094.46 1054
7095.25 1009
7096.05 1001
7096.84 1032
7097.64 1015
7098.43 988
7099.23 961
7100.02 1010
7100.82 1006
7101.61 987
7102.41 960
7103.20 982
7104.00 941
7104.80 959
7105.59 922
7106.39 932
7107.18 919
7107.98 910
7108.77 911
7109.57 888
7110.36 900
7111.16 854
7111.96 893
7112.75 872
7113.55 911
7114.34 924
7115.14 938
7115.94 927
7116.73 939
7117.53 943
7118.32 930
7119.12 922
7119.92 919
7120.71 904
7121.51 932
7122.31 911
7123.10 885
7123.90 862
7124.70 839
7125.49 863
7126.29 884
7127.09 892
7127.88 911
7128.68 890
7129.48 930
7130.27 880
7131.07 924
7131.87 945
7132.66 894
7133.46 900
7134.26 878
7135.06 887
7135.85 849
7136.65 880
7137.45 835
7138.24 847
7139.04 892
7139.84 878
7140.64 870
7141.43 840
7142.23 831
7143.03 786
7143.83 865
7144.62 865
7145.42 856
7146.22 787
7147.02 792
7147.82 806
7148.61 823
7149.41 828
7150.21 787
7151.01 777
7151.81 783
7152.60 828
7153.40 805
7154.20 822
7155.00 885
7155.80 895
7156.59 892
7157.39 856
7158.19 796
7158.99 846
7159.79 816
7160.59 807
7161.39 787
7162.18 750
7162.98 827
7163.78 829
7164.58 789
7165.38 784
7166.18 784
7166.98 802
7167.78 811
7168.57 825
7169.37 760
7170.17 772
7170.97 802
7171.77 783
7172.57 735
7173.37 717
7174.17 774
7174.97 794
7175.77 721
7176.57 712
7177.37 705
7178.17 753
7178.97 768
7179.77 775
7180.56 797
7181.36 810
7182.16 802
7182.96 826
7183.76 815
7184.56 788
7185.36 775
7186.16 753
7186.96 769
7187.76 703
7188.56 720
7189.36 702
7190.16 726
7190.96 738
7191.76 719
7192.57 696
7193.37 729
7194.17 720
7194.97 748
7195.77 693
7196.57 737
7197.37 749
7198.17 737
7198.97 802
7199.77 742
7200.57 770
7201.37 773
7202.17 810
7202.97 773
7203.77 752
7204.58 712
7205.38 770
7206.18 750
7206.98 772
7207.78 745
7208.58 721
7209.38 746
7210.18 776
7210.99 790
7211.79 805
7212.59 774
7213.39 768
7214.19 768
7214.99 712
7215.79 741
7216.60 716
7217.40 747
7218.20 733
7219.00 721
7219.80 797
7220.60 821
7221.41 814
7222.21 812
7223.01 804
7223.81 815
7224.62 787
7225.42 844
7226.22 839
7227.02 820
7227.82 868
7228.63 837
7229.43 860
7230.23 829
7231.03 867
7231.84 873
7232.64 982
7233.44 994
7234.24 1058
7235.05 1122
7235.85 1125
7236.65 1163
7237.45 1150
7238.26 1182
7239.06 1114
7239.86 1128
7240.67 984
7241.47 1013
7242.27 958
7243.08 969
7243.88 916
7244.68 949
7245.49 910
7246.29 826
7247.09 893
7247.90 955
7248.70 915
7249.50 889
7250.31 882
7251.11 906
7251.91 928
7252.72 892
7253.52 958
7254.32 919
7255.13 1009
7255.93 940
7256.74 979
7257.54 906
7258.34 921
7259.15 929
7259.95 923
7260.76 959
7261.56 985
7262.36 969
7263.17 931
7263.97 938
7264.78 989
7265.58 988
7266.39 968
7267.19 1016
7268.00 1003
7268.80 1024
7269.60 946
7270.41 937
7271.21 997
7272.02 1051
7272.82 977
7273.63 985
7274.43 1008
7275.24 952
7276.04 984
7276.85 1046
7277.65 1012
7278.46 1026
7279.26 1086
7280.07 1214
7280.87 1349
7281.68 1446
7282.48 1521
7283.29 1555
7284.09 1653
7284.90 1677
7285.71 1740
7286.51 1676
7287.32 1552
7288.12 1519
7288.93 1317
7289.73 1245
7290.54 1209
7291.35 1118
7292.15 1108
7292.96 1081
7293.76 1053
7294.57 1020
7295.38 1048
7296.18 1017
7296.99 980
7297.79 1057
7298.60 1061
7299.41 989
7300.21 1031
7301.02 1073
7301.82 1069
7302.63 1118
7303.44 1125
7304.24 1100
7305.05 1183
7305.86 1222
7306.66 1215
7307.47 1223
7308.28 1293
7309.08 1330
7309.89 1417
7310.70 1389
7311.50 1323
7312.31 1452
7313.12 1413
7313.93 1428
7314.73 1425
7315.54 1485
7316.35 1517
7317.15 1597
7317.96 1652
7318.77 1705
7319.58 1817
7320.38 1980
7321.19 1922
7322.00 1825
7322.81 1675
7323.61 1682
7324.42 1607
7325.23 1541
7326.04 1406
7326.84 1263
7327.65 1198
7328.46 1171
7329.27 1108
7330.08 1102
7330.88 1208
7331.69 1158
7332.50 1125
7333.31 1143
7334.12 1151
7334.92 1134
7335.73 1177
7336.54 1237
7337.35 1230
7338.16 1233
7338.97 1263
7339.78 1299
7340.58 1299
7341.39 1320
7342.20 1241
7343.01 1282
7343.82 1201
7344.63 1189
7345.44 1166
7346.24 1115
7347.05 1129
7347.86 1096
7348.67 1109
7349.48 1148
7350.29 1077
7351.10 1079
7351.91 1050
7352.72 1043
7353.53 1060
7354.34 1120
7355.14 1204
7355.95 1204
7356.76 1237
7357.57 1297
7358.38 1344
7359.19 1401
7360.00 1417
7360.81 1399
7361.62 1471
7362.43 1470
7363.24 1473
7364.05 1365
7364.86 1377
7365.67 1317
7366.48 1253
7367.29 1230
7368.10 1202
7368.91 1211
7369.72 1184
7370.53 1135
7371.34 1133
7372.15 1134
7372.96 1054
7373.77 1069
7374.58 1152
7375.39 1158
7376.20 1248
7377.01 1235
7377.82 1325
7378.63 1429
7379.44 1492
7380.26 1539
7381.07 1644
7381.88 1697
7382.69 1653
7383.50 1588
7384.31 1478
7385.12 1428
7385.93 1336
7386.74 1221
7387.55 1214
7388.36 1123
7389.18 1078
7389.99 1055
7390.80 987
7391.61 1007
7392.42 975
7393.23 924
7394.04 940
7394.86 945
7395.67 943
7396.48 931
7397.29 989
7398.10 959
7398.91 925
7399.73 985
7400.54 1021
7401.35 1039
7402.16 1058
7402.97 955
7403.79 960
7404.60 967
7405.41 966
7406.22 969
7407.03 1043
7407.85 967
7408.66 916
7409.47 889
7410.28 923
7411.10 862
7411.91 868
7412.72 844
7413.53 819
7414.35 802
7415.16 823
7415.97 835
7416.78 774
7417.60 776
7418.41 777
7419.22 766
7420.03 754
7420.85 739
7421.66 734
7422.47 775
7423.29 756
7424.10 771
7424.91 727
7425.73 740
7426.54 745
7427.35 747
7428.17 724
7428.98 673
7429.79 728
7430.61 723
7431.42 695
7432.23 720
7433.05 731
7433.86 755
7434.67 709
7435.49 707
7436.30 694
7437.12 715
7437.93 737
7438.74 698
7439.56 662
7440.37 690
7441.18 712
7442.00 722
7442.81 680
7443.63 687
7444.44 667
7445.26 687
7446.07 672
7446.88 677
7447.70 654
7448.51 657
7449.33 671
7450.14 664
7450.96 624
7451.77 684
7452.59 677
7453.40 680
7454.22 683
7455.03 638
7455.85 677
7456.66 652
7457.47 667
7458.29 696
7459.10 645
7459.92 660
7460.74 690
7461.55 652
7462.37 638
7463.18 665
7464.00 673
7464.81 721
7465.63 682
7466.44 718
7467.26 703
7468.07 702
7468.89 684
7469.70 629
7470.52 685
7471.34 715
7472.15 687
7472.97 669
7473.78 629
7474.60 619
7475.41 670
7476.23 687
7477.05 739
7477.86 657
7478.68 678
7479.49 621
7480.31 680
7481.13 656
7481.94 686
7482.76 669
7483.58 743
7484.39 724
7485.21 679
7486.03 653
7486.84 637
7487.66 646
7488.48 634
7489.29 663
7490.11 640
7490.93 638
7491.74 645
7492.56 641
7493.38 647
7494.19 650
7495.01 657
7495.83 690
7496.64 631
7497.46 624
7498.28 629
7499.10 646
7499.91 633
7500.73 632
7501.55 627
7502.36 597
7503.18 610
7504.00 599
7504.82 588
7505.63 588
7506.45 614
7507.27 592
7508.09 601
7508.90 566
7509.72 584
7510.54 572
7511.36 605
7512.18 601
7512.99 619
7513.81 611
7514.63 622
7515.45 597
7516.27 571
7517.08 569
7517.90 575
7518.72 617
7519.54 574
7520.36 615
7521.18 613
7521.99 618
7522.81 609
7523.63 627
7524.45 684
7525.27 611
7526.09 570
7526.91 593
7527.72 567
7528.54 587
7529.36 585
7530.18 606
7531.00 567
7531.82 593
7532.64 663
7533.46 581
7534.28 618
7535.10 578
7535.91 552
7536.73 541
7537.55 588
7538.37 592
7539.19 572
7540.01 551
7540.83 605
7541.65 619
7542.47 574
7543.29 605
7544.11 618
7544.93 606
7545.75 616
7546.57 620
7547.39 579
7548.21 616
7549.03 597
7549.85 629
7550.67 585
7551.49 557
7552.31 581
7553.13 633
7553.95 572
7554.77 593
7555.59 605
7556.41 553
7557.23 635
7558.05 609
7558.87 656
7559.69 585
7560.51 659
7561.33 656
7562.15 647
7562.97 594
7563.79 629
7564.61 646
7565.44 603
7566.26 611
7567.08 605
7567.90 635
7568.72 631
7569.54 639
7570.36 631
7571.18 628
7572.00 612
7572.82 647
7573.65 625
7574.47 659
7575.29 684
7576.11 687
7576.93 635
7577.75 672
7578.57 633
7579.40 626
7580.22 604
7581.04 621
7581.86 653
7582.68 673
7583.50 665
7584.33 664
7585.15 650
7585.97 701
7586.79 672
7587.61 674
7588.44 704
7589.26 642
7590.08 689
7590.90 716
7591.72 696
7592.55 679
7593.37 680
7594.19 682
7595.01 675
7595.84 676
7596.66 680
7597.48 763
7598.30 709
7599.13 737
7599.95 719
7600.77 757
7601.59 739
7602.42 772
7603.24 761
7604.06 786
7604.89 808
7605.71 813
7606.53 805
7607.36 770
7608.18 794
7609.00 767
7609.82 719
7610.65 776
7611.47 739
7612.29 715
7613.12 763
7613.94 769
7614.77 771
7615.59 857
7616.41 864
7617.24 897
7618.06 911
7618.88 899
7619.71 915
7620.53 1006
7621.35 962
7622.18 928
7623.00 880
7623.83 866
7624.65 824
7625.47 803
7626.30 818
7627.12 829
7627.95 845
7628.77 879
7629.60 875
7630.42 851
7631.24 899
7632.07 916
7632.89 844
7633.72 900
7634.54 919
7635.37 880
7636.19 855
7637.02 739
7637.84 782
7638.67 749
7639.49 742
7640.31 681
7641.14 793
7641.96 740
7642.79 665
7643.61 726
7644.44 779
7645.26 818
7646.09 835
7646.92 844
7647.74 817
7648.57 837
7649.39 827
7650.22 840
7651.04 843
7651.87 833
7652.69 819
7653.52 751
7654.34 751
7655.17 682
7656.00 668
7656.82 697
7657.65 673
7658.47 614
7659.30 606
7660.12 650
7660.95 640
7661.78 600
7662.60 655
7663.43 648
7664.25 668
7665.08 662
7665.91 666
7666.73 602
7667.56 595
7668.39 626
7669.21 633
7670.04 622
7670.87 612
7671.69 588
7672.52 545
7673.35 603
7674.17 611
7675.00 640
7675.83 625
7676.65 656
7677.48 630
7678.31 548
7679.13 599
7679.96 633
7680.79 638
7681.61 605
7682.44 667
7683.27 700
7684.10 672
7684.92 680
7685.75 721
7686.58 723
7687.40 730
7688.23 709
7689.06 670
7689.89 674
7690.71 684
7691.54 700
7692.37 667
7693.20 650
7694.03 702
7694.85 668
7695.68 711
7696.51 732
7697.34 698
7698.16 761
7698.99 747
7699.82 768
7700.65 721
7701.48 666
7702.31 636
7703.13 667
7703.96 651
7704.79 626
7705.62 646
7706.45 610
7707.28 637
7708.10 649
7708.93 630
7709.76 625
7710.59 651
7711.42 665
7712.25 628
7713.08 657
7713.90 623
7714.73 630
7715.56 685
7716.39 616
7717.22 614
7718.05 606
7718.88 644
7719.71 640
7720.54 604
7721.37 589
7722.20 655
7723.02 637
7723.85 598
7724.68 609
7725.51 603
7726.34 632
7727.17 641
7728.00 666
7728.83 667
7729.66 646
7730.49 625
7731.32 680
7732.15 659
7732.98 643
7733.81 614
7734.64 611
7735.47 585
7736.30 569
7737.13 583
7737.96 578
7738.79 555
7739.62 549
7740.45 585
7741.28 560
7742.11 614
7742.94 619
7743.77 670
7744.60 704
7745.43 756
7746.26 808
7747.09 825
7747.92 908
7748.75 874
7749.59 844
7750.42 774
7751.25 723
7752.08 697
7752.91 655
7753.74 642
7754.57 582
7755.40 617
7756.23 585
7757.06 607
7757.90 580
7758.73 612
7759.56 579
7760.39 546
7761.22 540
7762.05 524
7762.88 566
7763.71 552
7764.55 539
7765.38 554
7766.21 557
7767.04 545
7767.87 575
7768.70 541
7769.54 565
7770.37 541
7771.20 561
7772.03 592
7772.86 517
7773.70 542
7774.53 573
7775.36 567
7776.19 585
7777.02 553
7777.86 551
7778.69 482
7779.52 557
7780.35 545
7781.19 528
7782.02 512
7782.85 508
7783.68 549
7784.52 569
7785.35 558
7786.18 591
7787.01 605
7787.85 592
7788.68 613
7789.51 577
7790.35 603
7791.18 601
7792.01 595
7792.84 607
7793.68 571
7794.51 601
7795.34 576
7796.18 576
7797.01 594
7797.84 638
7798.68 620
7799.51 599
7800.34 641
7801.18 630
7802.01 568
7802.84 596
7803.68 581
7804.51 579
7805.35 572
7806.18 587
7807.01 636
7807.85 592
7808.68 614
7809.51 644
7810.35 622
7811.18 644
7812.02 665
7812.85 661
7813.68 685
7814.52 714
7815.35 742
7816.19 734
7817.02 768
7817.86 692
7818.69 702
7819.52 725
7820.36 695
7821.19 714
7822.03 734
7822.86 695
7823.70 693
7824.53 701
7825.37 707
7826.20 715
7827.04 704
7827.87 638
7828.71 653
7829.54 675
7830.38 639
7831.21 727
7832.05 675
7832.88 692
7833.72 697
7834.55 745
7835.39 702
7836.22 730
7837.06 710
7837.89 653
7838.73 677
7839.57 618
7840.40 615
7841.24 609
7842.07 592
7842.91 585
7843.74 602
7844.58 616
7845.42 607
7846.25 588
7847.09 586
7847.92 568
7848.76 555
7849.60 577
7850.43 567
7851.27 590
7852.10 562
7852.94 544
7853.78 602
7854.61 613
7855.45 558
7856.29 579
7857.12 544
7857.96 595
7858.79 603
7859.63 612
7860.47 567
7861.30 551
7862.14 586
7862.98 580
7863.81 610
7864.65 571
7865.49 570
7866.33 556
7867.16 557
7868.00 551
7868.84 570
7869.67 583
7870.51 587
7871.35 598
7872.19 566
7873.02 632
7873.86 631
7874.70 627
7875.54 638
7876.37 676
7877.21 655
7878.05 680
7878.89 719
7879.72 724
7880.56 739
7881.40 732
7882.24 703
7883.07 691
7883.91 675
7884.75 669
7885.59 642
7886.43 671
7887.26 602
7888.10 624
7888.94 600
7889.78 598
7890.62 636
7891.45 617
7892.29 598
7893.13 605
7893.97 614
7894.81 607
7895.65 583
7896.49 567
7897.32 606
7898.16 591
7899.00 533
7899.84 575
7900.68 573
7901.52 550
7902.36 615
7903.20 556
7904.03 580
7904.87 527
7905.71 521
7906.55 533
7907.39 590
7908.23 585
7909.07 604
7909.91 567
7910.75 598
7911.59 592
7912.43 624
7913.27 678
7914.11 643
7914.94 669
7915.78 658
7916.62 743
7917.46 754
7918.30 686
7919.14 723
7919.98 696
7920.82 673
7921.66 692
7922.50 682
7923.34 626
7924.18 620
7925.02 572
7925.86 596
7926.70 615
7927.54 610
7928.38 605
7929.22 596
7930.06 537
7930.90 540
7931.74 547
7932.59 545
7933.43 543
7934.27 572
7935.11 551
7935.95 539
7936.79 539
7937.63 520
7938.47 541
7939.31 522
7940.15 553
7940.99 569
7941.83 594
7942.67 608
7943.52 610
7944.36 607
7945.20 577
7946.04 585
7946.88 594
7947.72 581
7948.56 563
7949.40 579
7950.25 617
7951.09 543
7951.93 577
7952.77 595
7953.61 545
7954.45 555
7955.29 566
7956.14 579
7956.98 584
7957.82 555
7958.66 565
7959.50 611
7960.35 590
7961.19 580
7962.03 583
7962.87 575
7963.71 604
7964.56 618
7965.40 648
7966.24 636
7967.08 635
7967.93 722
7968.77 698
7969.61 681
7970.45 638
7971.29 615
7972.14 583
7972.98 579
7973.82 553
7974.67 572
7975.51 555
7976.35 518
7977.19 527
7978.04 540
7978.88 565
7979.72 540
7980.57 562
7981.41 558
7982.25 536
7983.09 550
7983.94 508
7984.78 499
7985.62 529
7986.47 498
7987.31 528
7988.15 557
7989.00 494
7989.84 504
7990.68 509
7991.53 503
7992.37 481
7993.22 458
7994.06 516
7994.90 462
7995.75 466
7996.59 504
7997.43 491
7998.28 467
7999.12 493
7999.97 514
8000.81 517
8001.65 447
8002.50 455
8003.34 465
8004.19 437
8005.03 458
8005.88 474
8006.72 440
8007.57 455
8008.41 480
8009.25 473
8010.10 453
8010.94 435
8011.79 469
8012.63 452
8013.48 463
8014.32 453
8015.17 468
8016.01 417
8016.86 462
8017.70 437
8018.55 431
8019.39 464
8020.24 494
8021.08 429
8021.93 430
8022.77 477
8023.62 448
8024.46 470
8025.31 420
8026.15 466
8027.00 444
8027.84 429
8028.69 448
8029.54 443
8030.38 460
8031.23 452
8032.07 482
8032.92 484
8033.76 471
8034.61 463
8035.46 456
8036.30 456
8037.15 443
8037.99 411
8038.84 457
8039.69 437
8040.53 453
8041.38 423
8042.22 441
8043.07 476
8043.92 460
8044.76 437
8045.61 460
8046.46 456
8047.30 472
8048.15 446
8049.00 442
8049.84 456
8050.69 417
8051.54 453
8052.38 420
8053.23 445
8054.08 467
8054.92 444
8055.77 416
8056.62 399
8057.46 443
8058.31 437
8059.16 411
8060.01 420
8060.85 424
8061.70 467
8062.55 408
8063.40 406
8064.24 410
8065.09 384
8065.94 418
8066.79 413
8067.63 423
8068.48 424
8069.33 402
8070.18 445
8071.02 403
8071.87 389
8072.72 399
8073.57 431
8074.42 450
8075.26 392
8076.11 401
8076.96 395
8077.81 427
8078.66 452
8079.50 377
8080.35 408
8081.20 425
8082.05 418
8082.90 401
8083.75 362
8084.59 365
8085.44 457
8086.29 410
8087.14 403
8087.99 390
8088.84 360
8089.69 431
8090.53 434
8091.38 419
8092.23 412
8093.08 409
8093.93 408
8094.78 421
8095.63 390
8096.48 442
8097.33 441
8098.18 443
8099.02 410
8099.87 387
8100.72 390
8101.57 398
8102.42 398
8103.27 402
8104.12 422
8104.97 421
8105.82 436
8106.67 379
8107.52 381
8108.37 394
8109.22 442
8110.07 411
8110.92 427
8111.77 410
8112.62 400
8113.47 406
8114.32 423
8115.17 438
8116.02 441
8116.87 428
8117.72 445
8118.57 455
8119.42 455
8120.27 454
8121.12 425
8121.97 442
8122.82 442
8123.67 455
8124.52 450
8125.37 435
8126.22 409
8127.07 447
8127.93 424
8128.78 404
8129.63 449
8130.48 465
8131.33 420
8132.18 419
8133.03 444
8133.88 413
8134.73 458
8135.58 461
8136.44 436
8137.29 389
8138.14 437
8138.99 465
8139.84 440
8140.69 404
8141.54 412
8142.39 392
8143.25 455
8144.10 466
8144.95 438
8145.80 439
8146.65 431
8147.50 436
8148.36 424
8149.21 446
8150.06 440
8150.91 463
8151.76 469
8152.62 442
8153.47 470
8154.32 461
8155.17 489
8156.02 478
8156.88 445
8157.73 447
8158.58 443
8159.43 457
8160.29 465
8161.14 445
8161.99 419
8162.84 402
8163.70 426
8164.55 435
8165.40 392
8166.25 423
8167.11 412
8167.96 444
8168.81 414
8169.67 415
8170.52 433
8171.37 421
8172.23 390
8173.08 439
8173.93 396
8174.78 404
8175.64 402
8176.49 386
8177.34 405
8178.20 387
8179.05 374
8179.90 367
8180.76 416
8181.61 418
8182.47 407
8183.32 388
8184.17 401
8185.03 383
8185.88 391
8186.73 415
8187.59 409
8188.44 378
8189.30 398
8190.15 381
8191.00 424
8191.86 425
8192.71 371
8193.57 384
8194.42 387
8195.27 364
8196.13 388
8196.98 380
8197.84 389
8198.69 399
8199.55 379
8200.40 394
8201.26 424
8202.11 421
8202.96 408
8203.82 405
8204.67 402
8205.53 408
8206.38 365
8207.24 408
8208.09 417
8208.95 414
8209.80 414
8210.66 392
8211.51 418
8212.37 384
8213.22 451
8214.08 404
8214.93 409
8215.79 416
8216.65 434
8217.50 457
8218.36 457
8219.21 433
8220.07 452
8220.92 432
8221.78 433
8222.63 460
8223.49 451
8224.35 445
8225.20 405
8226.06 428
8226.91 411
8227.77 427
8228.63 412
8229.48 430
8230.34 424
8231.19 413
8232.05 400
8232.91 419
8233.76 358
8234.62 410
8235.47 364
8236.33 393
8237.19 382
8238.04 398
8238.90 387
8239.76 392
8240.61 418
8241.47 382
8242.33 399
8243.18 384
8244.04 420
8244.90 450
8245.75 424
8246.61 387
8247.47 395
8248.33 397
8249.18 423
8250.04 376
8250.90 391
8251.75 442
8252.61 413
8253.47 431
8254.33 377
8255.18 402
8256.04 381
8256.90 416
8257.76 393
8258.61 441
8259.47 430
8260.33 421
8261.19 440
8262.04 387
8262.90 378
8263.76 396
8264.62 397
8265.48 398
8266.33 415
8267.19 393
8268.05 395
8268.91 405
8269.77 475
8270.62 427
8271.48 403
8272.34 403
8273.20 402
8274.06 411
8274.92 401
8275.77 375
8276.63 408
8277.49 463
8278.35 419
8279.21 425
8280.07 437
8280.93 428
8281.78 411
8282.64 399
8283.50 427
8284.36 422
8285.22 409
8286.08 418
8286.94 416
8287.80 412
8288.66 421
8289.51 448
8290.37 466
8291.23 412
8292.09 410
8292.95 439
8293.81 443
8294.67 399
8295.53 396
8296.39 411
8297.25 435
8298.11 418
8298.97 435
8299.83 466
8300.69 441
8301.55 448
8302.41 457
8303.27 456
8304.13 462
8304.99 458
8305.85 424
8306.71 405
8307.57 434
8308.43 430
8309.29 445
8310.15 457
8311.01 379
8311.87 402
8312.73 408
8313.59 435
8314.45 401
8315.31 422
8316.17 428
8317.03 417
8317.89 401
8318.75 407
8319.61 437
8320.47 396
8321.33 410
8322.20 422
8323.06 437
8323.92 425
8324.78 433
8325.64 451
8326.50 466
8327.36 421
8328.22 419
8329.08 413
8329.94 435
8330.81 417
8331.67 425
8332.53 459
8333.39 467
8334.25 471
8335.11 432
8335.97 464
8336.84 447
8337.70 422
8338.56 407
8339.42 429
8340.28 476
8341.15 452
8342.01 419
8342.87 456
8343.73 414
8344.59 424
8345.45 460
8346.32 447
8347.18 466
8348.04 448
8348.90 478
8349.77 444
8350.63 464
8351.49 427
8352.35 499
8353.22 466
8354.08 454
8354.94 490
8355.80 487
8356.67 438
8357.53 449
8358.39 446
8359.25 428
8360.12 442
8360.98 482
8361.84 449
8362.71 468
8363.57 455
8364.43 434
8365.29 433
8366.16 464
8367.02 451
8367.88 458
8368.75 445
8369.61 437
8370.47 437
8371.34 444
8372.20 454
8373.06 471
8373.93 454
8374.79 513
8375.65 466
8376.52 478
8377.38 508
8378.25 515
8379.11 468
8379.97 499
8380.84 534
8381.70 508
8382.56 507
8383.43 501
8384.29 521
8385.16 526
8386.02 543
8386.89 496
8387.75 552
8388.61 521
8389.48 512
8390.34 545
8391.21 605
8392.07 522
8392.94 538
8393.80 566
8394.67 539
8395.53 536
8396.39 532
8397.26 553
8398.12 552
8398.99 556
8399.85 588
8400.72 597
8401.58 617
8402.45 625
8403.31 597
8404.18 606
8405.04 603
8405.91 576
8406.77 622
8407.64 642
8408.50 602
8409.37 625
8410.24 640
8411.10 635
8411.97 634
8412.83 608
8413.70 647
8414.56 640
8415.43 644
8416.29 680
8417.16 705
8418.03 685
8418.89 671
8419.76 723
8420.62 700
8421.49 715
8422.36 700
8423.22 706
8424.09 710
8424.95 730
8425.82 755
8426.69 764
8427.55 724
8428.42 785
8429.28 803
8430.15 804
8431.02 784
8431.88 803
8432.75 806
8433.62 813
8434.48 820
8435.35 863
8436.22 903
8437.08 888
8437.95 897
8438.82 966
8439.68 948
8440.55 953
8441.42 1026
8442.29 1018
8443.15 1019
8444.02 1040
8444.89 1066
8445.75 1069
8446.62 1017
8447.49 999
8448.36 1093
8449.22 1146
8450.09 1146
8450.96 1346
8451.83 1497
8452.69 1707
8453.56 1982
8454.43 2245
8455.30 2486
8456.16 2647
8457.03 2662
8457.90 2551
8458.77 2316
8459.64 2143
8460.50 1818
8461.37 1690
8462.24 1422
8463.11 1274
8463.98 1099
8464.84 1052
8465.71 982
8466.58 868
8467.45 913
8468.32 889
8469.19 856
8470.05 854
8470.92 833
8471.79 814
8472.66 795
8473.53 820
8474.40 838
8475.27 827
8476.13 837
8477.00 852
8477.87 875
8478.74 822
8479.61 836
8480.48 882
8481.35 919
8482.22 909
8483.09 990
8483.96 969
8484.82 988
8485.69 900
8486.56 825
8487.43 855
8488.30 816
8489.17 803
8490.04 788
8490.91 810
8491.78 738
8492.65 766
8493.52 840
8494.39 854
8495.26 829
8496.13 714
8497.00 788
8497.87 812
8498.74 775
8499.61 760
8500.48 766
8501.35 805
8502.22 759
8503.09 724
8503.96 774
8504.83 791
8505.70 705
8506.57 727
8507.44 788
8508.31 752
8509.18 790
8510.05 813
8510.92 861
8511.79 809
8512.66 821
8513.53 864
8514.40 862
8515.27 859
8516.15 882
8517.02 910
8517.89 885
8518.76 868
8519.63 954
8520.50 1060
8521.37 1039
8522.24 1098
8523.11 1200
8523.98 1241
8524.86 1249
8525.73 1411
8526.60 1449
8527.47 1403
8528.34 1364
8529.21 1234
8530.08 1182
8530.96 1033
8531.83 975
8532.70 989
8533.57 926
8534.44 901
8535.31 872
8536.19 897
8537.06 907
8537.93 841
8538.80 822
8539.67 835
8540.55 814
8541.42 784
8542.29 785
8543.16 792
8544.03 781
8544.91 774
8545.78 771
8546.65 754
8547.52 802
8548.40 835
8549.27 900
8550.14 924
8551.01 913
8551.89 1000
8552.76 1051
8553.63 1054
8554.51 1012
8555.38 993
8556.25 999
8557.12 973
8558.00 845
8558.87 820
8559.74 808
8560.62 752
8561.49 689
8562.36 709
8563.24 690
8564.11 695
8564.98 708
8565.86 743
8566.73 707
8567.60 670
8568.48 663
8569.35 737
8570.22 663
8571.10 693
8571.97 641
8572.84 645
8573.72 653
8574.59 654
8575.46 696
8576.34 687
8577.21 669
8578.09 721
8578.96 694
8579.83 642
8580.71 632
8581.58 684
8582.46 654
8583.33 661
8584.21 668
8585.08 701
8585.95 699
8586.83 661
8587.70 678
8588.58 705
8589.45 687
8590.33 697
8591.20 729
8592.08 719
8592.95 715
8593.83 713
8594.70 742
8595.58 722
8596.45 698
8597.33 727
8598.20 766
8599.08 757
8599.95 726
8600.83 743
8601.70 786
8602.58 721
8603.45 740
8604.33 717
8605.20 753
8606.08 782
8606.95 779
8607.83 793
8608.70 800
8609.58 763
8610.45 792
8611.33 836
8612.21 817
8613.08 789
8613.96 816
8614.83 864
8615.71 817
8616.59 845
8617.46 881
8618.34 908
8619.21 855
8620.09 823
8620.97 915
8621.84 888
8622.72 871
8623.59 917
8624.47 908
8625.35 883
8626.22 860
8627.10 898
8627.98 913
8628.85 913
8629.73 903
8630.61 883
8631.48 917
8632.36 882
8633.24 890
8634.11 874
8634.99 860
8635.87 923
8636.74 930
8637.62 975
8638.50 945
8639.37 901
8640.25 906
8641.13 925
8642.01 972
8642.88 987
8643.76 993
8644.64 1034
8645.52 1026
8646.39 1108
8647.27 1150
8648.15 1153
8649.03 1156
8649.90 1083
8650.78 1143
8651.66 1066
8652.54 1063
8653.41 1098
8654.29 1132
8655.17 1134
8656.05 1139
8656.93 1193
8657.80 1248
8658.68 1314
8659.56 1414
8660.44 1481
8661.32 1609
8662.19 1810
8663.07 1970
8663.95 2102
8664.83 2134
8665.71 2078
8666.59 1980
8667.46 1869
8668.34 1779
8669.22 1605
8670.10 1494
8670.98 1399
8671.86 1447
8672.74 1461
8673.62 1460
8674.49 1406
8675.37 1355
8676.25 1276
8677.13 1259
8678.01 1208
8678.89 1185
8679.77 1147
8680.65 1128
8681.53 1069
8682.41 1050
8683.29 1058
8684.16 1095
8685.04 1112
8685.92 1124
8686.80 1157
8687.68 1172
8688.56 1383
8689.44 1558
8690.32 1649
8691.20 1766
8692.08 1854
8692.96 1836
8693.84 1840
8694.72 1782
8695.60 1685
8696.48 1482
8697.36 1380
8698.24 1250
8699.12 1145
8700.00 1219
8700.88 1186
8701.76 1182
8702.64 1142
8703.52 1136
8704.40 1087
8705.28 1043
8706.16 969
8707.04 949
8707.92 885
8708.80 896
8709.69 820
8710.57 885
8711.45 857
8712.33 810
8713.21 805
8714.09 800
8714.97 730
8715.85 783
8716.73 773
8717.61 808
8718.49 835
8719.38 831
8720.26 850
8721.14 799
8722.02 827
8722.90 799
8723.78 834
8724.66 823
8725.54 779
8726.43 841
8727.31 888
8728.19 886
8729.07 820
8729.95 802
8730.83 861
8731.72 884
8732.60 833
8733.48 809
8734.36 843
8735.24 852
8736.13 831
8737.01 830
8737.89 825
8738.77 820
8739.65 841
8740.54 894
8741.42 878
8742.30 821
8743.18 847
8744.07 818
8744.95 850
8745.83 842
8746.71 821
8747.60 813
8748.48 810
8749.36 832
8750.24 866
8751.13 817
8752.01 821
8752.89 853
8753.77 812
8754.66 836
8755.54 871
8756.42 915
8757.31 927
8758.19 929
8759.07 925
8759.96 908
8760.84 931
8761.72 938
8762.61 895
8763.49 891
8764.37 903
8765.26 857
8766.14 929
8767.02 952
8767.91 954
8768.79 913
8769.67 910
8770.56 901
8771.44 909
8772.32 920
8773.21 888
8774.09 891
8774.98 950
8775.86 906
8776.74 1013
8777.63 1104
8778.51 1146
8779.40 1264
8780.28 1306
8781.17 1348
8782.05 1400
8782.93 1464
8783.82 1411
8784.70 1307
8785.59 1170
8786.47 1067
8787.36 1010
8788.24 950
8789.13 835
8790.01 854
8790.89 803
8791.78 779
8792.66 758
8793.55 770
8794.43 761
8795.32 721
8796.20 793
8797.09 767
8797.97 765
8798.86 751
8799.74 750
8800.63 705
8801.52 742
8802.40 718
8803.29 644
8804.17 598
8805.06 609
8805.94 586
8806.83 585
8807.71 631
8808.60 615
8809.48 656
8810.37 630
8811.26 646
8812.14 638
8813.03 619
8813.91 655
8814.80 602
8815.69 600
8816.57 664
8817.46 611
8818.34 606
8819.23 609
8820.12 622
8821.00 614
8821.89 626
8822.77 646
8823.66 603
8824.55 602
8825.43 589
8826.32 633
8827.21 615
8828.09 625
8828.98 597
8829.87 584
8830.75 585
8831.64 596
8832.53 574
8833.41 535
8834.30 551
8835.19 557
8836.08 606
8836.96 603
8837.85 569
8838.74 574
8839.62 567
8840.51 596
8841.40 559
8842.29 576
8843.17 603
8844.06 576
8844.95 564
8845.84 553
8846.72 607
8847.61 551
8848.50 538
8849.39 571
8850.27 592
8851.16 569
8852.05 533
8852.94 555
8853.82 546
8854.71 561
8855.60 544
8856.49 569
8857.38 531
8858.26 543
8859.15 573
8860.04 545
8860.93 533
8861.82 519
8862.71 531
8863.59 530
8864.48 498
8865.37 490
8866.26 510
8867.15 509
8868.04 499
8868.93 484
8869.81 491
8870.70 478
8871.59 437
8872.48 455
8873.37 426
8874.26 455
8875.15 452
8876.04 480
8876.93 456
8877.81 431
8878.70 449
8879.59 438
8880.48 436
8881.37 427
8882.26 473
8883.15 456
8884.04 419
8884.93 496
8885.82 441
8886.71 414
8887.60 409
8888.49 463
8889.38 466
8890.27 432
8891.16 424
8892.05 434
8892.94 413
8893.83 387
8894.72 431
8895.61 435
8896.50 443
8897.39 424
8898.28 397
8899.17 372
8900.06 419
8900.95 412
8901.84 409
8902.73 460
8903.62 428
8904.51 467
8905.40 457
8906.29 409
8907.18 399
8908.07 403
8908.96 409
8909.85 416
8910.74 412
8911.63 443
8912.52 432
8913.41 414
8914.31 413
8915.20 412
8916.09 399
8916.98 412
8917.87 398
8918.76 393
8919.65 393
8920.54 366
8921.43 396
8922.33 405
8923.22 408
8924.11 429
8925.00 356
8925.89 394
8926.78 374
8927.67 393
8928.57 420
8929.46 404
8930.35 425
8931.24 402
8932.13 411
8933.03 385
8933.92 414
8934.81 399
8935.70 371
8936.59 402
8937.49 345
8938.38 367
8939.27 357
8940.16 351
8941.05 361
8941.95 357
8942.84 357
8943.73 401
8944.62 372
8945.52 388
8946.41 390
8947.30 376
8948.19 373
8949.09 374
8949.98 372
8950.87 361
8951.76 365
8952.66 353
8953.55 371
8954.44 410
8955.34 413
8956.23 390
8957.12 385
8958.02 386
8958.91 376
8959.80 384
8960.69 396
8961.59 363
8962.48 390
8963.37 411
8964.27 378
8965.16 369
8966.05 392
8966.95 379
8967.84 380
8968.74 368
8969.63 369
8970.52 362
8971.42 365
8972.31 355
8973.20 382
8974.10 381
8974.99 369
8975.89 358
8976.78 409
8977.67 368
8978.57 381
8979.46 412
8980.36 379
8981.25 385
8982.15 362
8983.04 379
8983.93 376
8984.83 359
8985.72 384
8986.62 347
8987.51 310
8988.41 387
8989.30 408
8990.20 382
8991.09 376
8991.99 354
8992.88 362
8993.78 352
8994.67 348
8995.57 346
8996.46 392
8997.36 369
8998.25 368
8999.15 345
9000.04 348
9000.94 371
9001.83 351
9002.73 349
9003.62 364
9004.52 369
9005.41 341
9006.31 362
9007.20 355
9008.10 368
9009.00 377
9009.89 363
9010.79 338
9011.68 327
9012.58 353
9013.47 352
9014.37 345
9015.27 334
9016.16 344
9017.06 333
9017.95 325
9018.85 354
9019.75 343
9020.64 364
9021.54 350
9022.43 378
9023.33 368
9024.23 338
9025.12 350
9026.02 340
9026.92 333
9027.81 349
9028.71 340
9029.61 356
9030.50 338
9031.40 327
9032.30 344
9033.19 366
9034.09 350
9034.99 347
9035.88 368
9036.78 364
9037.68 373
9038.58 365
9039.47 354
9040.37 362
9041.27 308
9042.16 335
9043.06 309
9043.96 346
9044.86 344
9045.75 349
9046.65 344
9047.55 373
9048.45 340
9049.34 338
9050.24 332
9051.14 340
9052.04 364
9052.94 354
9053.83 359
9054.73 348
9055.63 338
9056.53 350
9057.43 340
9058.32 370
9059.22 368
9060.12 371
9061.02 362
9061.92 360
9062.81 365
9063.71 370
9064.61 358
9065.51 383
9066.41 348
9067.31 393
9068.21 361
9069.10 339
9070.00 359
9070.90 353
9071.80 342
9072.70 328
9073.60 346
9074.50 352
9075.40 330
9076.29 294
9077.19 333
9078.09 350
9078.99 366
9079.89 373
9080.79 350
9081.69 373
9082.59 396
9083.49 344
9084.39 333
9085.29 359
9086.19 345
9087.09 341
9087.98 346
9088.88 357
9089.78 343
9090.68 339
9091.58 349
9092.48 371
9093.38 344
9094.28 361
9095.18 358
9096.08 361
9096.98 368
9097.88 364
9098.78 353
9099.68 296
9100.58 325
9101.48 316
9102.38 315
9103.28 312
9104.18 337
9105.08 360
9105.99 340
9106.89 325
9107.79 334
9108.69 340
9109.59 341
9110.49 344
9111.39 335
9112.29 330
9113.19 336
9114.09 336
9114.99 333
9115.89 296
9116.79 310
9117.69 344
9118.60 373
9119.50 348
9120.40 338
9121.30 341
9122.20 289
9123.10 336
9124.00 330
9124.90 323
9125.81 361
9126.71 380
9127.61 363
9128.51 373
9129.41 342
9130.31 340
9131.22 371
9132.12 357
9133.02 332
9133.92 318
9134.82 349
9135.72 325
9136.63 349
9137.53 326
9138.43 297
9139.33 321
9140.23 339
9141.14 330
9142.04 335
9142.94 347
9143.84 360
9144.75 335
9145.65 343
9146.55 325
9147.45 342
9148.36 340
9149.26 324
9150.16 355
9151.06 315
9151.97 372
9152.87 302
9153.77 322
9154.67 320
9155.58 342
9156.48 339
9157.38 356
9158.29 356
9159.19 364
9160.09 330
9161.00 345
9161.90 350
9162.80 340
9163.71 320
9164.61 335
9165.51 311
9166.42 328
9167.32 363
9168.22 342
9169.13 345
9170.03 317
9170.93 341
9171.84 349
9172.74 356
9173.64 356
9174.55 352
9175.45 334
9176.36 348
9177.26 354
9178.16 357
9179.07 364
9179.97 353
9180.88 375
9181.78 320
9182.69 371
9183.59 334
9184.49 337
9185.40 339
9186.30 337
9187.21 320
9188.11 331
9189.02 350
9189.92 319
9190.82 354
9191.73 382
9192.63 383
9193.54 373
9194.44 369
9195.35 379
9196.25 341
9197.16 378
9198.06 381
9198.97 369
9199.87 375
9200.78 384
9201.68 372
9202.59 386
9203.49 392
9204.40 328
9205.30 355
9206.21 357
9207.12 341
9208.02 366
9208.93 363
9209.83 355
9210.74 310
9211.64 313
9212.55 348
9213.45 348
9214.36 368
9215.27 381
9216.17 347
9217.08 349
9217.98 333
9218.89 361
9219.80 376
9220.70 334
9221.61 373
9222.51 342
9223.42 345
9224.33 341
9225.23 343
9226.14 346
9227.05 338
9227.95 334
9228.86 320
9229.77 358
9230.67 301
9231.58 320
9232.49 339
9233.39 368
9234.30 349
9235.21 360
9236.11 350
9237.02 339
9237.93 316
9238.83 338
9239.74 315
9240.65 338
9241.55 317
9242.46 323
9243.37 365
9244.28 352
9245.18 363
9246.09 349
9247.00 351
9247.91 329
9248.81 385
9249.72 341
9250.63 374
9251.54 356
9252.44 343
9253.35 350
9254.26 332
9255.17 315
9256.07 363
9256.98 321
9257.89 342
9258.80 341
9259.71 347
9260.61 316
9261.52 351
9262.43 397
9263.34 379
9264.25 360
9265.16 374
9266.06 331
9266.97 337
9267.88 346
9268.79 343
9269.70 327
9270.61 303
9271.51 333
9272.42 346
9273.33 353
9274.24 358
9275.15 350
9276.06 354
9276.97 331
9277.88 335
9278.78 315
9279.69 337
9280.60 322
9281.51 357
9282.42 319
9283.33 337
9284.24 349
9285.15 362
9286.06 359
9286.97 320
9287.88 345
9288.79 327
9289.70 350
9290.60 356
9291.51 372
9292.42 357
9293.33 379
9294.24 350
9295.15 380
9296.06 356
9296.97 381
9297.88 367
9298.79 368
9299.70 350
9300.61 379
9301.52 361
9302.43 379
9303.34 346
9304.25 347
9305.16 361
9306.07 338
9306.98 384
9307.89 358
9308.80 389
9309.71 336
9310.63 358
9311.54 377
9312.45 349
9313.36 380
9314.27 385
9315.18 380
9316.09 389
9317.00 380
9317.91 379
9318.82 375
9319.73 362
9320.64 344
9321.55 360
9322.47 360
9323.38 368
9324.29 358
9325.20 362
9326.11 371
9327.02 365
9327.93 346
9328.84 330
9329.76 342
9330.67 362
9331.58 346
9332.49 318
9333.40 345
9334.31 359
9335.23 361
9336.14 349
9337.05 325
9337.96 363
9338.87 353
9339.78 348
9340.70 352
9341.61 335
9342.52 357
9343.43 355
9344.34 349
9345.26 335
9346.17 355
9347.08 344
9347.99 372
9348.91 362
9349.82 352
9350.73 323
9351.64 377
9352.56 349
9353.47 358
9354.38 332
9355.29 362
9356.21 340
9357.12 379
9358.03 365
9358.94 350
9359.86 353
9360.77 366
9361.68 360
9362.60 358
9363.51 366
9364.42 348
9365.34 367
9366.25 364
9367.16 345
9368.08 387
9368.99 358
9369.90 380
9370.82 377
9371.73 352
9372.64 341
9373.56 362
9374.47 371
9375.38 381
9376.30 362
9377.21 351
9378.12 342
9379.04 392
9379.95 399
9380.87 395
9381.78 425
9382.69 389
9383.61 353
9384.52 379
9385.44 387
9386.35 401
9387.27 376
9388.18 381
9389.09 420
9390.01 413
9390.92 414
9391.84 419
9392.75 418
9393.67 410
9394.58 411
9395.50 412
9396.41 433
9397.32 414
9398.24 390
9399.15 357
9400.07 375
9400.98 413
9401.90 391
9402.81 378
9403.73 372
9404.64 391
9405.56 403
9406.47 355
9407.39 366
9408.30 403
9409.22 387
9410.14 400
9411.05 380
9411.97 379
9412.88 391
9413.80 377
9414.71 392
9415.63 389
9416.54 375
9417.46 396
9418.38 422
9419.29 389
9420.21 431
9421.12 369
9422.04 403
9422.95 419
9423.87 410
9424.79 380
9425.70 407
9426.62 418
9427.54 414
9428.45 409
9429.37 370
9430.28 438
9431.20 392
9432.12 396
9433.03 395
9433.95 381
9434.87 370
9435.78 378
9436.70 419
9437.62 452
9438.53 440
9439.45 388
9440.37 408
9441.28 400
9442.20 402
9443.12 406
9444.03 408
9444.95 417
9445.87 399
9446.79 407
9447.70 401
9448.62 406
9449.54 443
9450.45 475
9451.37 467
9452.29 452
9453.21 465
9454.12 456
9455.04 475
9455.96 460
9456.88 469
9457.79 436
9458.71 427
9459.63 437
9460.55 405
9461.47 416
9462.38 400
9463.30 406
9464.22 419
9465.14 449
9466.06 427
9466.97 447
9467.89 419
9468.81 405
9469.73 443
9470.65 451
9471.56 470
9472.48 441
9473.40 393
9474.32 430
9475.24 461
9476.16 411
9477.08 439
9477.99 455
9478.91 476
9479.83 433
9480.75 455
9481.67 450
9482.59 458
9483.51 447
9484.43 465
9485.34 450
9486.26 428
9487.18 451
9488.10 459
9489.02 437
9489.94 424
9490.86 436
9491.78 434
9492.70 453
9493.62 439
9494.54 425
9495.46 419
9496.38 466
9497.30 466
9498.22 408
9499.13 443
9500.05 450
9500.97 487
9501.89 483
9502.81 469
9503.73 452
9504.65 476
9505.57 438
9506.49 443
9507.41 465
9508.33 497
9509.25 510
9510.17 468
9511.09 419
9512.01 494
9512.93 528
9513.86 543
9514.78 496
9515.70 466
9516.62 485
9517.54 534
9518.46 549
9519.38 589
9520.30 605
9521.22 639
9522.14 676
9523.06 605
9523.98 574
9524.90 617
9525.82 569
9526.75 549
9527.67 536
9528.59 579
9529.51 590
9530.43 569
9531.35 577
9532.27 557
9533.19 570
9534.11 567
9535.04 582
9535.96 577
9536.88 548
9537.80 564
9538.72 548
9539.64 523
9540.57 558
9541.49 566
9542.41 563
9543.33 562
9544.25 535
9545.17 549
9546.10 567
9547.02 586
9547.94 550
9548.86 546
9549.78 575
9550.71 580
9551.63 561
9552.55 579
9553.47 576
9554.40 571
9555.32 571
9556.24 598
9557.16 581
9558.09 567
9559.01 589
9559.93 570
9560.85 565
9561.78 585
9562.70 549
9563.62 588
9564.54 568
9565.47 560
9566.39 542
9567.31 575
9568.24 558
9569.16 504
9570.08 543
9571.00 580
9571.93 551
9572.85 569
9573.77 608
9574.70 617
9575.62 607
9576.54 580
9577.47 618
9578.39 609
9579.31 595
9580.24 586
9581.16 595
9582.09 588
9583.01 586
9583.93 608
9584.86 571
9585.78 629
9586.70 616
9587.63 574
9588.55 618
9589.48 585
9590.40 579
9591.32 617
9592.25 588
9593.17 615
9594.10 636
9595.02 627
9595.95 646
9596.87 646
9597.79 637
9598.72 652
9599.64 639
9600.57 685
9601.49 676
9602.42 702
9603.34 675
9604.27 646
9605.19 637
9606.12 612
9607.04 592
9607.97 620
9608.89 656
9609.82 598
9610.74 624
9611.67 675
9612.59 647
9613.52 690
9614.44 674
9615.37 634
9616.29 645
9617.22 657
9618.14 637
9619.07 662
9619.99 682
9620.92 688
9621.85 677
9622.77 685
9623.70 695
9624.62 694
9625.55 700
9626.47 701
9627.40 636
9628.33 674
9629.25 682
9630.18 715
9631.10 727
9632.03 746
9632.96 723
9633.88 699
9634.81 725
9635.73 761
9636.66 755
9637.59 803
9638.51 846
9639.44 818
9640.37 880
9641.29 876
9642.22 852
9643.15 931
9644.07 939
9645.00 909
9645.93 917
9646.85 898
9647.78 895
9648.71 877
9649.63 876
9650.56 876
9651.49 902
9652.41 817
9653.34 839
9654.27 811
9655.20 870
9656.12 799
9657.05 783
9657.98 818
9658.90 812
9659.83 822
9660.76 820
9661.69 829
9662.61 842
9663.54 843
9664.47 857
9665.40 866
9666.32 888
9667.25 918
9668.18 906
9669.11 898
9670.04 941
9670.96 924
9671.89 869
9672.82 906
9673.75 898
9674.68 905
9675.60 925
9676.53 917
9677.46 947
9678.39 932
9679.32 931
9680.25 926
9681.17 940
9682.10 915
9683.03 923
9683.96 925
9684.89 935
9685.82 981
9686.75 980
9687.67 953
9688.60 961
9689.53 944
9690.46 979
9691.39 990
9692.32 978
9693.25 957
9694.18 1020
9695.11 1028
9696.03 1014
9696.96 1044
9697.89 1093
9698.82 1041
9699.75 1043
9700.68 1086
9701.61 1044
9702.54 959
9703.47 923
9704.40 924
9705.33 907
9706.26 913
9707.19 915
9708.12 936
9709.05 952
9709.98 918
9710.91 975
9711.84 1017
9712.77 1027
9713.70 1026
9714.63 1051
9715.56 1110
9716.49 1035
9717.42 1023
9718.35 972
9719.28 906
9720.21 881
9721.14 871
9722.07 819
9723.00 801
9723.93 817
9724.86 807
9725.79 789
9726.72 824
9727.65 821
9728.58 799
9729.51 813
9730.44 780
9731.37 788
9732.31 838
9733.24 812
9734.17 795
9735.10 774
9736.03 752
9736.96 719
9737.89 693
9738.82 707
9739.75 686
9740.69 686
9741.62 657
9742.55 675
9743.48 686
9744.41 721
9745.34 678
9746.27 660
9747.21 682
9748.14 663
9749.07 713
9750.00 670
9750.93 708
9751.86 682
9752.80 683
9753.73 656
9754.66 637
9755.59 630
9756.52 626
9757.46 654
9758.39 656
9759.32 611
9760.25 654
9761.18 684
9762.12 626
9763.05 623
9763.98 679
9764.91 695
9765.85 698
9766.78 683
9767.71 608
9768.64 695
9769.58 712
9770.51 698
9771.44 648
9772.37 650
9773.31 623
9774.24 644
9775.17 708
9776.11 650
9777.04 667
9777.97 714
9778.91 700
9779.84 675
9780.77 686
9781.71 711
9782.64 696
9783.57 696
9784.51 670
9785.44 613
9786.37 631
9787.31 664
9788.24 585
9789.17 599
9790.11 557
9791.04 607
9791.97 588
9792.91 627
9793.84 639
9794.77 632
9795.71 636
9796.64 722
9797.58 660
9798.51 629
9799.44 632
9800.38 631
9801.31 587
9802.25 616
9803.18 575
9804.12 535
9805.05 561
9805.98 513
9806.92 526
9807.85 531
9808.79 545
9809.72 566
9810.66 565
9811.59 486
9812.53 511
9813.46 543
9814.40 549
9815.33 533
9816.27 498
9817.20 507
9818.14 498
9819.07 529
9820.01 529
9820.94 504
9821.88 507
9822.81 480
9823.75 474
9824.68 511
9825.62 474
9826.55 518
9827.49 542
9828.42 506
9829.36 480
9830.29 505
9831.23 532
9832.17 487
9833.10 478
9834.04 491
9834.97 517
9835.91 525
9836.84 497
9837.78 482
9838.72 484
9839.65 489
9840.59 493
9841.52 458
9842.46 487
9843.40 510
9844.33 504
9845.27 465
9846.20 482
9847.14 501
9848.08 485
9849.01 484
9849.95 499
9850.89 489
9851.82 494
9852.76 515
9853.70 508
9854.63 479
9855.57 498
9856.51 543
9857.44 503
9858.38 524
9859.32 488
9860.25 475
9861.19 467
9862.13 467
9863.07 469
9864.00 453
9864.94 491
9865.88 453
9866.81 473
9867.75 446
9868.69 461
9869.63 468
9870.56 458
9871.50 468
9872.44 476
9873.38 454
9874.31 473
9875.25 446
9876.19 466
9877.13 438
9878.07 446
9879.00 496
9879.94 440
9880.88 480
9881.82 476
9882.75 435
9883.69 478
9884.63 483
9885.57 463
9886.51 458
9887.45 444
9888.38 455
9889.32 403
9890.26 433
9891.20 461
9892.14 409
9893.08 432
9894.01 443
9894.95 447
9895.89 436
9896.83 433
9897.77 465
9898.71 423
9899.65 456
9900.59 466
9901.52 426
9902.46 459
9903.40 470
9904.34 419
9905.28 436
9906.22 447
9907.16 478
9908.10 422
9909.04 442
9909.98 399
9910.92 438
9911.86 449
9912.80 416
9913.73 428
9914.67 421
9915.61 444
9916.55 444
9917.49 456
9918.43 471
9919.37 508
9920.31 533
9921.25 497
9922.19 523
9923.13 609
9924.07 615
9925.01 593
9925.95 626
9926.89 647
9927.83 650
9928.77 577
9929.71 597
9930.65 541
9931.59 487
9932.53 461
9933.47 448
9934.41 450
9935.36 475
9936.30 411
9937.24 437
9938.18 413
9939.12 438
9940.06 444
9941.00 423
9941.94 462
9942.88 448
9943.82 427
9944.76 411
9945.70 478
9946.64 466
9947.59 510
9948.53 473
9949.47 502
9950.41 507
9951.35 488
9952.29 503
9953.23 481
9954.17 455
9955.12 433
9956.06 458
9957.00 431
9957.94 439
9958.88 393
9959.82 405
9960.77 423
9961.71 406
9962.65 421
9963.59 402
9964.53 379
9965.48 386
9966.42 363
9967.36 396
9968.30 355
9969.24 360
9970.19 351
9971.13 376
9972.07 407
9973.01 374
9973.95 381
9974.90 376
9975.84 383
9976.78 374
9977.72 409
9978.67 408
9979.61 397
9980.55 399
9981.50 400
9982.44 367
9983.38 367
9984.32 379
9985.27 392
9986.21 389
9987.15 370
9988.10 404
9989.04 410
9989.98 369
9990.92 380
9991.87 386
9992.81 356
9993.75 382
9994.70 379
9995.64 389
9996.58 362
9997.53 377
9998.47 413
9999.41 402
10000.36 369
10001.30 354
10002.25 369
10003.19 392
10004.13 396
10005.08 375
10006.02 353
10006.96 323
10007.91 356
10008.85 381
10009.80 369
10010.74 390
10011.68 401
10012.63 368
10013.57 378
10014.52 408
10015.46 392
10016.41 387
10017.35 382
10018.29 339
10019.24 363
10020.18 392
10021.13 370
10022.07 387
10023.02 395
10023.96 382
10024.91 357
10025.85 383
10026.80 381
10027.74 393
10028.69 383
10029.63 364
10030.58 376
10031.52 372
10032.47 407
10033.41 359
10034.36 376
10035.30 346
10036.25 374
10037.19 354
10038.14 338
10039.08 350
10040.03 381
10040.97 378
10041.92 361
10042.87 356
10043.81 360
10044.76 340
10045.70 355
10046.65 332
10047.59 350
10048.54 363
10049.49 338
10050.43 352
10051.38 367
10052.32 356
10053.27 342
10054.22 336
10055.16 326
10056.11 335
10057.05 345
10058.00 335
10058.95 333
10059.89 367
10060.84 352
10061.79 339
10062.73 340
10063.68 335
10064.63 359
10065.57 345
10066.52 335
10067.47 343
10068.41 332
10069.36 337
10070.31 355
10071.25 322
10072.20 375
10073.15 319
10074.10 333
10075.04 349
10075.99 358
10076.94 326
10077.88 312
10078.83 335
10079.78 347
10080.73 322
10081.67 333
10082.62 334
10083.57 352
10084.52 347
10085.46 310
10086.41 329
10087.36 316
10088.31 357
10089.25 336
10090.20 343
10091.15 353
10092.10 341
10093.05 354
10093.99 324
10094.94 365
10095.89 320
10096.84 368
10097.79 315
10098.73 337
10099.68 343
10100.63 345
10101.58 338
10102.53 341
10103.48 353
10104.42 328
10105.37 310
10106.32 332
10107.27 328
10108.22 350
10109.17 338
10110.12 303
10111.06 318
10112.01 364
10112.96 346
10113.91 312
10114.86 336
10115.81 330
10116.76 370
10117.71 343
10118.66 324
10119.61 333
10120.56 355
10121.50 329
10122.45 323
10123.40 321
10124.35 304
10125.30 364
10126.25 344
10127.20 356
10128.15 328
10129.10 333
10130.05 367
10131.00 362
10131.95 360
10132.90 372
10133.85 377
10134.80 351
10135.75 376
10136.70 360
10137.65 343
10138.60 325
10139.55 369
10140.50 335
10141.45 370
10142.40 356
10143.35 319
10144.30 354
10145.25 349
10146.20 364
10147.15 364
10148.10 391
10149.05 353
10150.00 354
10150.95 345
10151.90 370
10152.86 343
10153.81 366
10154.76 358
10155.71 386
10156.66 363
10157.61 368
10158.56 351
10159.51 376
10160.46 390
10161.41 357
10162.37 366
10163.32 364
10164.27 367
10165.22 361
10166.17 398
10167.12 360
10168.07 368
10169.03 376
10169.98 369
10170.93 358
10171.88 384
10172.83 407
10173.78 363
10174.74 387
10175.69 385
10176.64 436
10177.59 432
10178.54 407
10179.49 401
10180.45 393
10181.40 415
10182.35 435
10183.30 433
10184.26 427
10185.21 389
10186.16 414
10187.11 395
10188.06 417
10189.02 431
10189.97 433
10190.92 434
10191.87 428
10192.83 455
10193.78 401
10194.73 412
10195.69 428
10196.64 414
10197.59 403
10198.54 431
10199.50 415
10200.45 417
10201.40 440
10202.36 409
10203.31 470
10204.26 469
10205.22 462
10206.17 454
10207.12 487
10208.08 477
10209.03 464
10209.98 430
10210.94 492
10211.89 471
10212.84 432
10213.80 418
10214.75 415
10215.70 391
10216.66 433
10217.61 443
10218.56 427
10219.52 422
10220.47 397
10221.43 440
10222.38 386
10223.33 418
10224.29 432
10225.24 400
10226.20 428
10227.15 410
10228.11 440
10229.06 467
10230.01 484
10230.97 474
10231.92 542
10232.88 552
10233.83 567
10234.79 589
10235.74 594
10236.70 587
10237.65 546
10238.60 551
10239.56 481
10240.51 479
10241.47 462
10242.42 429
10243.38 406
10244.33 395
10245.29 408
10246.24 425
10247.20 375
10248.15 350
10249.11 399
10250.07 397
10251.02 375
10251.98 384
10252.93 347
10253.89 340
10254.84 361
10255.80 360
10256.75 350
10257.71 366
10258.67 357
10259.62 360
10260.58 380
10261.53 344
10262.49 364
10263.44 376
10264.40 378
10265.36 362
10266.31 375
10267.27 349
10268.22 405
10269.18 395
10270.14 409
10271.09 402
10272.05 365
10273.01 378
10273.96 372
10274.92 362
10275.87 346
10276.83 362
10277.79 347
10278.74 356
10279.70 353
10280.66 306
10281.61 322
10282.57 357
10283.53 323
10284.49 328
10285.44 331
10286.40 363
10287.36 346
10288.31 373
10289.27 363
10290.23 371
10291.18 385
10292.14 358
10293.10 354
10294.06 332
10295.01 334
10295.97 344
10296.93 358
10297.89 369
10298.84 323
10299.80 366
10300.76 350
10301.72 364
10302.67 358
10303.63 345
10304.59 368
10305.55 375
10306.51 342
10307.46 353
10308.42 379
10309.38 351
10310.34 384
10311.30 374
10312.25 381
10313.21 395
10314.17 376
10315.13 370
10316.09 351
10317.05 349
10318.00 374
10318.96 362
10319.92 380
10320.88 387
10321.84 349
10322.80 333
10323.76 342
10324.71 343
10325.67 371
10326.63 365
10327.59 332
10328.55 393
10329.51 367
10330.47 374
10331.43 367
10332.39 366
10333.35 343
10334.30 356
10335.26 322
10336.22 333
10337.18 354
10338.14 362
10339.10 310
10340.06 314
10341.02 342
10341.98 363
10342.94 342
10343.90 322
10344.86 315
10345.82 335
10346.78 336
10347.74 340
10348.70 326
10349.66 335
10350.62 345
10351.58 327
10352.54 323
10353.50 332
10354.46 302
10355.42 343
10356.38 350
10357.34 334
10358.30 320
10359.26 312
10360.22 288
10361.18 315
10362.14 295
10363.10 347
10364.06 323
10365.02 322
10365.98 300
10366.94 308
10367.90 309
10368.87 296
10369.83 298
10370.79 308
10371.75 315
10372.71 287
10373.67 278
10374.63 286
10375.59 321
10376.55 334
10377.51 296
10378.48 308
10379.44 315
10380.40 302
10381.36 299
10382.32 279
10383.28 285
10384.24 288
10385.21 322
10386.17 322
10387.13 319
10388.09 296
10389.05 309
10390.01 329
10390.98 312
10391.94 292
10392.90 275
10393.86 302
10394.82 302
10395.79 314
10396.75 297
10397.71 302
10398.67 303
10399.63 310
10400.60 304
10401.56 301
10402.52 301
10403.48 273
10404.45 291
10405.41 303
10406.37 288
10407.33 279
10408.30 295
10409.26 308
10410.22 305
10411.18 302
10412.15 299
10413.11 307
10414.07 330
10415.04 353
10416.00 358
10416.96 317
10417.93 313
10418.89 332
10419.85 336
10420.81 306
10421.78 300
10422.74 299
10423.70 307
10424.67 316
10425.63 285
10426.59 313
10427.56 346
10428.52 309
10429.49 293
10430.45 283
10431.41 276
10432.38 268
10433.34 287
10434.30 300
10435.27 298
10436.23 306
10437.20 302
10438.16 275
10439.12 284
10440.09 335
10441.05 317
10442.02 322
10442.98 300
10443.94 276
10444.91 296
10445.87 269
10446.84 292
10447.80 309
10448.77 304
10449.73 284
10450.70 303
10451.66 290
10452.63 298
10453.59 300
10454.55 295
10455.52 295
10456.48 281
10457.45 298
10458.41 275
10459.38 296
10460.34 293
10461.31 296
10462.27 294
10463.24 304
10464.20 285
10465.17 261
10466.14 317
10467.10 294
10468.07 286
10469.03 295
10470.00 290
10470.96 287
10471.93 332
10472.89 296
10473.86 273
10474.82 290
10475.79 307
10476.76 312
10477.72 306
10478.69 307
10479.65 308
10480.62 294
10481.59 312
10482.55 319
10483.52 284
10484.48 297
10485.45 308
10486.42 326
10487.38 316
10488.35 299
10489.32 290
10490.28 288
10491.25 308
10492.21 314
10493.18 282
10494.15 290
10495.11 287
10496.08 297
10497.05 293
10498.01 332
10498.98 314
10499.95 307
10500.92 295
10501.88 305
10502.85 306
10503.82 294
10504.78 298
10505.75 297
10506.72 299
10507.68 298
10508.65 299
10509.62 294
10510.59 306
10511.55 290
10512.52 282
10513.49 271
10514.46 279
10515.42 294
10516.39 302
10517.36 306
10518.33 284
10519.29 325
10520.26 306
10521.23 294
10522.20 306
10523.17 296
10524.13 303
10525.10 292
10526.07 271
10527.04 302
10528.01 316
10528.97 295
10529.94 330
10530.91 304
10531.88 336
10532.85 303
10533.82 317
10534.78 334
10535.75 329
10536.72 316
10537.69 316
10538.66 312
10539.63 340
10540.60 326
10541.56 328
10542.53 328
10543.50 319
10544.47 325
10545.44 325
10546.41 335
10547.38 305
10548.35 318
10549.32 317
10550.29 322
10551.25 311
10552.22 333
10553.19 301
10554.16 328
10555.13 342
10556.10 334
10557.07 356
10558.04 326
10559.01 328
10559.98 347
10560.95 368
10561.92 331
10562.89 354
10563.86 371
10564.83 340
10565.80 331
10566.77 335
10567.74 313
10568.71 301
10569.68 339
10570.65 338
10571.62 324
10572.59 313
10573.56 332
10574.53 338
10575.50 331
10576.47 314
10577.44 319
10578.41 322
10579.38 343
10580.35 352
10581.32 371
10582.29 356
10583.26 347
10584.23 370
10585.21 361
10586.18 359
10587.15 336
10588.12 346
10589.09 377
10590.06 364
10591.03 351
10592.00 378
10592.97 385
10593.94 396
10594.92 360
10595.89 337
10596.86 354
10597.83 372
10598.80 346
10599.77 372
10600.74 370
10601.71 370
10602.69 389
10603.66 413
10604.63 419
10605.60 396
10606.57 466
10607.54 438
10608.52 464
10609.49 444
10610.46 441
10611.43 425
10612.40 405
10613.38 397
10614.35 386
10615.32 383
10616.29 362
10617.27 383
10618.24 378
10619.21 372
10620.18 371
10621.15 365
10622.13 359
10623.10 309
10624.07 360
10625.04 358
10626.02 358
10626.99 330
10627.96 316
10628.94 361
10629.91 363
10630.88 361
10631.85 380
10632.83 388
10633.80 410
10634.77 425
10635.75 445
10636.72 467
10637.69 462
10638.67 418
10639.64 461
10640.61 442
10641.59 413
10642.56 351
10643.53 395
10644.51 380
10645.48 361
10646.45 332
10647.43 342
10648.40 333
10649.37 354
10650.35 352
10651.32 314
10652.30 329
10653.27 334
10654.24 325
10655.22 316
10656.19 317
10657.16 348
10658.14 310
10659.11 313
10660.09 304
10661.06 348
10662.04 314
10663.01 320
10663.98 323
10664.96 340
10665.93 329
10666.91 332
10667.88 306
10668.86 332
10669.83 311
10670.81 339
10671.78 303
10672.76 307
10673.73 326
10674.71 342
10675.68 349
10676.66 334
10677.63 340
10678.61 329
10679.58 324
10680.56 340
10681.53 329
10682.51 320
10683.48 337
10684.46 324
10685.43 344
10686.41 317
10687.38 316
10688.36 322
10689.33 293
10690.31 346
10691.28 343
10692.26 303
10693.24 314
10694.21 320
10695.19 308
10696.16 297
10697.14 311
10698.12 316
10699.09 309
10700.07 333
10701.04 313
10702.02 326
10703.00 312
10703.97 333
10704.95 337
10705.92 308
10706.90 309
10707.88 321
10708.85 325
10709.83 311
10710.81 303
10711.78 307
10712.76 316
10713.74 335
10714.71 299
10715.69 322
10716.67 315
10717.64 315
10718.62 297
10719.60 317
10720.57 336
10721.55 314
10722.53 315
10723.50 275
10724.48 290
10725.46 292
10726.44 293
10727.41 281
10728.39 288
10729.37 296
10730.35 294
10731.32 302
10732.30 305
10733.28 304
10734.26 321
10735.23 335
10736.21 320
10737.19 303
10738.17 302
10739.14 317
10740.12 298
10741.10 294
10742.08 324
10743.06 294
10744.03 323
10745.01 325
10745.99 330
10746.97 313
10747.95 314
10748.92 316
10749.90 324
10750.88 293
10751.86 301
10752.84 278
10753.82 284
10754.79 311
10755.77 299
10756.75 312
10757.73 309
10758.71 308
10759.69 279
10760.67 309
10761.65 301
10762.62 371
10763.60 305
10764.58 327
10765.56 320
10766.54 322
10767.52 324
10768.50 315
10769.48 348
10770.46 276
10771.44 310
10772.42 294
10773.39 291
10774.37 318
10775.35 318
10776.33 324
10777.31 322
10778.29 309
10779.27 331
10780.25 319
10781.23 333
10782.21 340
10783.19 321
10784.17 368
10785.15 329
10786.13 337
10787.11 319
10788.09 321
10789.07 330
10790.05 324
10791.03 290
10792.01 307
10792.99 347
10793.97 305
10794.95 316
10795.93 305
10796.91 285
10797.89 278
10798.87 301
10799.85 299
10800.83 360
10801.82 326
10802.80 332
10803.78 338
10804.76 307
10805.74 297
10806.72 301
10807.70 301
10808.68 344
10809.66 313
10810.64 332
10811.62 314
10812.61 337
10813.59 328
10814.57 312
10815.55 320
10816.53 316
10817.51 315
10818.49 335
10819.47 315
10820.46 325
10821.44 364
10822.42 353
10823.40 330
10824.38 309
10825.36 365
10826.35 323
10827.33 341
10828.31 356
10829.29 333
10830.27 325
10831.25 306
10832.24 327
10833.22 359
10834.20 353
10835.18 340
10836.17 353
10837.15 375
10838.13 358
10839.11 353
10840.09 354
10841.08 336
10842.06 364
10843.04 358
10844.02 372
10845.01 366
10845.99 348
10846.97 373
10847.96 403
10848.94 393
10849.92 380
10850.90 383
10851.89 386
10852.87 429
10853.85 425
10854.84 385
10855.82 384
10856.80 419
10857.78 404
10858.77 372
10859.75 363
10860.73 359
10861.72 390
10862.70 413
10863.68 352
10864.67 374
10865.65 383
10866.64 369
10867.62 365
10868.60 370
10869.59 394
10870.57 357
10871.55 375
10872.54 391
10873.52 396
10874.51 381
10875.49 412
10876.47 430
10877.46 397
10878.44 402
10879.43 370
10880.41 443
10881.39 390
10882.38 389
10883.36 430
10884.35 427
10885.33 409
10886.32 382
10887.30 383
10888.29 405
10889.27 426
10890.25 418
10891.24 421
10892.22 416
10893.21 403
10894.19 444
10895.18 426
10896.16 457
10897.15 452
10898.13 450
10899.12 462
10900.10 450
10901.09 457
10902.07 420
10903.06 441
10904.04 485
10905.03 453
10906.01 461
10907.00 460
10907.99 472
10908.97 501
10909.96 497
10910.94 492
10911.93 478
10912.91 509
10913.90 507
10914.88 477
10915.87 461
10916.86 460
10917.84 479
10918.83 469
10919.81 476
10920.80 497
10921.79 508
10922.77 466
10923.76 504
10924.74 539
10925.73 497
10926.72 541
10927.70 489
10928.69 534
10929.68 536
10930.66 549
10931.65 539
10932.64 534
10933.62 531
10934.61 529
10935.60 528
10936.58 554
10937.57 578
10938.56 546
10939.54 584
10940.53 570
10941.52 554
10942.50 541
10943.49 562
10944.48 621
10945.47 629
10946.45 653
10947.44 600
10948.43 618
10949.41 672
10950.40 686
10951.39 702
10952.38 698
10953.36 742
10954.35 828
10955.34 829
10956.33 815
10957.31 816
10958.30 879
10959.29 787
10960.28 830
10961.27 781
10962.25 753
10963.24 678
10964.23 697
10965.22 655
10966.21 680
10967.19 646
10968.18 653
10969.17 640
10970.16 630
10971.15 598
10972.13 585
10973.12 615
10974.11 614
10975.10 619
10976.09 665
10977.08 634
10978.07 625
10979.05 644
10980.04 656
10981.03 683
10982.02 667
10983.01 679
10984.00 669
10984.99 690
10985.98 681
10986.96 655
10987.95 684
10988.94 708
10989.93 784
10990.92 806
10991.91 814
10992.90 893
10993.89 994
10994.88 1050
10995.87 1078
10996.86 1152
10997.85 1186
10998.84 1220
10999.83 1202
11000.82 1151
11001.81 1090
11002.79 910
11003.78 891
11004.77 813
11005.76 746
11006.75 694
11007.74 664
11008.73 653
11009.72 577
11010.71 573
11011.70 565
11012.69 562
11013.68 499
11014.67 508
11015.67 537
11016.66 528
11017.65 530
11018.64 504
11019.63 484
11020.62 515
11021.61 514
11022.60 497
11023.59 511
11024.58 493
11025.57 496
11026.56 506
11027.55 521
11028.54 479
11029.53 526
11030.52 489
11031.52 485
11032.51 480
11033.50 469
11034.49 450
11035.48 472
11036.47 474
11037.46 461
11038.45 477
11039.45 449
11040.44 461
11041.43 487
11042.42 453
11043.41 458
11044.40 449
11045.39 445
11046.39 450
11047.38 426
11048.37 452
11049.36 449
11050.35 473
11051.35 426
11052.34 426
11053.33 463
11054.32 462
11055.31 462
11056.31 446
11057.30 453
11058.29 432
11059.28 437
11060.27 432
11061.27 420
11062.26 458
11063.25 458
11064.24 427
11065.24 414
11066.23 420
11067.22 451
11068.21 453
11069.21 429
11070.20 432
11071.19 423
11072.19 452
11073.18 426
11074.17 439
11075.16 465
11076.16 457
11077.15 433
11078.14 443
11079.14 455
11080.13 451
11081.12 445
11082.12 440
11083.11 407
11084.10 422
11085.10 417
11086.09 446
11087.08 420
11088.08 416
11089.07 417
11090.06 411
11091.06 411
11092.05 419
11093.04 417
11094.04 369
11095.03 381
11096.03 394
11097.02 372
11098.01 411
11099.01 384
11100.00 388
11101.00 433
11101.99 429
11102.98 399
11103.98 390
11104.97 438
11105.97 412
11106.96 376
11107.96 363
11108.95 411
11109.95 419
11110.94 378
11111.93 367
11112.93 377
11113.92 392
11114.92 395
11115.91 401
11116.91 373
11117.90 403
11118.90 420
11119.89 404
11120.89 364
11121.88 348
11122.88 367
11123.87 356
11124.87 380
11125.86 384
11126.86 354
11127.85 398
11128.85 369
11129.84 371
11130.84 354
11131.84 366
11132.83 360
11133.83 352
11134.82 368
11135.82 352
11136.81 376
11137.81 372
11138.81 344
11139.80 357
11140.80 360
11141.79 349
11142.79 377
11143.79 336
11144.78 402
11145.78 379
11146.77 368
11147.77 339
11148.77 349
11149.76 342
11150.76 402
11151.75 381
11152.75 377
11153.75 351
11154.74 337
11155.74 339
11156.74 352
11157.73 345
11158.73 319
11159.73 346
11160.72 340
11161.72 349
11162.72 344
11163.71 338
11164.71 357
11165.71 352
11166.71 339
11167.70 314
11168.70 333
11169.70 340
11170.69 352
11171.69 371
11172.69 402
11173.69 339
11174.68 322
11175.68 346
11176.68 340
11177.68 349
11178.67 340
11179.67 337
11180.67 345
11181.67 325
11182.66 343
11183.66 321
11184.66 351
11185.66 308
11186.66 369
11187.65 337
11188.65 354
11189.65 338
11190.65 341
11191.65 368
11192.64 356
11193.64 375
11194.64 372
11195.64 365
11196.64 341
11197.64 342
11198.63 345
11199.63 365
11200.63 347
11201.63 359
11202.63 352
11203.63 353
11204.63 345
11205.63 357
11206.62 339
11207.62 351
11208.62 372
11209.62 362
11210.62 370
11211.62 348
11212.62 381
11213.62 331
11214.62 357
11215.62 358
11216.61 327
11217.61 349
11218.61 368
11219.61 367
11220.61 349
11221.61 343
11222.61 360
11223.61 360
11224.61 347
11225.61 383
11226.61 350
11227.61 349
11228.61 387
11229.61 377
11230.61 375
11231.61 362
11232.61 346
11233.61 361
11234.61 372
11235.61 357
11236.61 349
11237.61 377
11238.61 375
11239.61 361
11240.61 348
11241.61 354
11242.61 321
11243.61 327
11244.61 375
11245.61 390
11246.61 385
11247.61 356
11248.62 336
11249.62 357
11250.62 361
11251.62 363
11252.62 382
11253.62 388
11254.62 370
11255.62 380
11256.62 378
11257.62 351
11258.62 366
11259.63 351
11260.63 394
11261.63 408
11262.63 387
11263.63 388
11264.63 402
11265.63 386
11266.64 398
11267.64 415
11268.64 414
11269.64 432
11270.64 460
11271.64 430
11272.65 446
11273.65 425
11274.65 457
11275.65 464
11276.65 415
11277.65 410
11278.66 399
11279.66 408
11280.66 393
11281.66 347
11282.67 386
11283.67 373
11284.67 368
11285.67 403
11286.67 331
11287.68 365
11288.68 369
11289.68 323
11290.68 341
11291.69 376
11292.69 376
11293.69 387
11294.70 375
11295.70 347
11296.70 345
11297.70 372
11298.71 388
11299.71 380
11300.71 376
11301.72 367
11302.72 370
11303.72 399
11304.72 368
11305.73 378
11306.73 391
11307.73 415
11308.74 392
11309.74 365
11310.74 351
11311.75 388
11312.75 432
11313.76 427
11314.76 408
11315.76 389
11316.77 396
11317.77 422
11318.77 427
11319.78 396
11320.78 408
11321.79 405
11322.79 387
11323.79 380
11324.80 363
11325.80 390
11326.81 425
11327.81 394
11328.81 410
11329.82 391
11330.82 404
11331.83 392
11332.83 405
11333.84 423
11334.84 432
11335.85 501
11336.85 517
11337.85 471
11338.86 485
11339.86 469
11340.87 458
11341.87 450
11342.88 467
11343.88 452
11344.89 447
11345.89 430
11346.90 407
11347.90 370
11348.91 397
11349.91 364
11350.92 397
11351.92 394
11352.93 402
11353.94 410
11354.94 384
11355.95 399
11356.95 369
11357.96 376
11358.96 405
11359.97 410
11360.97 381
11361.98 403
11362.99 394
11363.99 403
11365.00 399
11366.00 384
11367.01 397
11368.02 396
11369.02 376
11370.03 396
11371.03 402
11372.04 389
11373.05 387
11374.05 384
11375.06 413
11376.06 411
11377.07 390
11378.08 363
11379.08 393
11380.09 372
11381.10 382
11382.10 364
11383.11 370
11384.12 378
11385.12 385
11386.13 378
11387.14 378
11388.14 377
11389.15 393
11390.16 390
11391.17 377
11392.17 416
11393.18 380
11394.19 406
11395.19 411
11396.20 406
11397.21 406
11398.22 408
11399.22 433
11400.23 450
11401.24 394
11402.25 385
11403.25 404
11404.26 447
11405.27 449
11406.28 407
11407.28 383
11408.29 385
11409.30 416
11410.31 404
11411.31 428
11412.32 454
11413.33 442
11414.34 428
11415.35 413
11416.35 399
11417.36 407
11418.37 389
11419.38 385
11420.39 393
11421.40 411
11422.40 419
11423.41 437
11424.42 429
11425.43 425
11426.44 414
11427.45 414
11428.46 456
11429.46 418
11430.47 421
11431.48 446
11432.49 418
11433.50 407
11434.51 430
11435.52 439
11436.53 426
11437.54 469
11438.54 422
11439.55 435
11440.56 415
11441.57 438
11442.58 440
11443.59 429
11444.60 442
11445.61 465
11446.62 447
11447.63 433
11448.64 433
11449.65 437
11450.66 440
11451.67 417
11452.68 439
11453.69 458
11454.70 471
11455.71 442
11456.72 437
11457.73 451
11458.74 483
11459.75 458
11460.76 428
11461.77 479
11462.78 455
11463.79 438
11464.80 479
11465.81 487
11466.82 487
11467.83 479
11468.84 456
11469.85 454
11470.86 439
11471.87 488
11472.88 500
11473.89 487
11474.90 455
11475.91 507
11476.92 489
11477.93 492
11478.95 516
11479.96 535
11480.97 526
11481.98 543
11482.99 562
11484.00 580
11485.01 561
11486.02 518
11487.03 544
11488.05 576
11489.06 553
11490.07 564
11491.08 577
11492.09 583
11493.10 556
11494.11 556
11495.13 606
11496.14 613
11497.15 581
11498.16 635
11499.17 609
11500.18 637
11501.20 627
11502.21 624
11503.22 641
11504.23 619
11505.24 649
11506.26 664
11507.27 669
11508.28 667
11509.29 665
11510.30 703
11511.32 731
11512.33 747
11513.34 777
11514.35 769
11515.37 809
11516.38 827
11517.39 886
11518.40 876
11519.42 876
11520.43 948
11521.44 942
11522.45 959
11523.47 1041
11524.48 992
11525.49 1027
11526.51 1042
11527.52 1064
11528.53 1159
11529.55 1229
11530.56 1323
11531.57 1374
11532.59 1555
11533.60 1695
11534.61 1793
11535.63 1907
11536.64 1971
11537.65 1925
11538.67 1913
11539.68 1776
11540.69 1736
11541.71 1501
11542.72 1319
11543.73 1231
11544.75 1110
11545.76 987
11546.78 914
11547.79 850
11548.80 807
11549.82 754
11550.83 740
11551.85 740
11552.86 716
11553.87 685
11554.89 689
11555.90 712
11556.92 645
11557.93 704
11558.95 691
11559.96 654
11560.97 672
11561.99 636
11563.00 656
11564.02 632
11565.03 635
11566.05 670
11567.06 647
11568.08 598
11569.09 610
11570.11 611
11571.12 620
11572.14 623
11573.15 599
11574.17 643
11575.18 618
11576.20 605
11577.21 590
11578.23 573
11579.24 630
11580.26 598
11581.27 550
11582.29 578
11583.30 593
11584.32 591
11585.33 563
11586.35 603
11587.37 610
11588.38 599
11589.40 595
11590.41 659
11591.43 705
11592.44 683
11593.46 730
11594.48 816
11595.49 827
11596.51 821
11597.52 826
11598.54 832
11599.56 778
11600.57 796
11601.59 763
11602.61 697
11603.62 749
11604.64 711
11605.66 635
11606.67 654
11607.69 637
11608.70 630
11609.72 592
11610.74 616
11611.75 651
11612.77 632
11613.79 626
11614.81 590
11615.82 636
11616.84 607
11617.86 599
11618.87 588
11619.89 588
11620.91 602
11621.92 572
11622.94 564
11623.96 572
11624.98 572
11625.99 570
11627.01 563
11628.03 573
11629.05 558
11630.06 567
11631.08 552
11632.10 579
11633.12 554
11634.13 542
11635.15 553
11636.17 541
11637.19 516
11638.20 499
11639.22 521
11640.24 513
11641.26 502
11642.28 530
11643.29 513
11644.31 490
11645.33 517
11646.35 475
11647.37 495
11648.39 471
11649.40 456
11650.42 465
11651.44 458
11652.46 472
11653.48 462
11654.50 452
11655.51 484
11656.53 463
11657.55 454
11658.57 481
11659.59 459
11660.61 463
11661.63 454
11662.65 443
11663.67 461
11664.68 432
11665.70 437
11666.72 425
11667.74 420
11668.76 399
11669.78 411
11670.80 440
11671.82 443
11672.84 467
11673.86 413
11674.88 416
11675.90 428
11676.92 411
11677.94 421
11678.96 421
11679.98 420
11680.99 430
11682.01 437
11683.03 425
11684.05 441
11685.07 434
11686.09 368
11687.11 388
11688.13 414
11689.15 422
11690.17 386
11691.19 381
11692.21 367
11693.24 386
11694.26 372
11695.28 366
11696.30 372
11697.32 391
11698.34 386
11699.36 374
11700.38 383
11701.40 374
11702.42 380
11703.44 370
11704.46 402
11705.48 368
11706.50 403
11707.52 351
11708.54 368
11709.57 355
11710.59 371
11711.61 359
11712.63 366
11713.65 359
11714.67 366
11715.69 343
11716.71 339
11717.73 365
11718.76 307
11719.78 343
11720.80 344
11721.82 348
11722.84 325
11723.86 362
11724.89 342
11725.91 323
11726.93 342
11727.95 375
11728.97 331
11729.99 349
11731.02 356
11732.04 350
11733.06 335
11734.08 347
11735.10 350
11736.13 350
11737.15 339
11738.17 352
11739.19 342
11740.22 345
11741.24 315
11742.26 321
11743.28 320
11744.30 312
11745.33 308
11746.35 304
11747.37 348
11748.40 337
11749.42 301
11750.44 301
11751.46 321
11752.49 327
11753.51 281
11754.53 313
11755.56 333
11756.58 301
11757.60 327
11758.62 339
11759.65 315
11760.67 332
11761.69 321
11762.72 312
11763.74 330
11764.76 314
11765.79 320
11766.81 303
11767.83 338
11768.86 343
11769.88 310
11770.91 325
11771.93 333
11772.95 310
11773.98 326
11775.00 298
11776.02 304
11777.05 311
11778.07 325
11779.10 339
11780.12 314
11781.14 317
11782.17 334
11783.19 335
11784.22 322
11785.24 339
11786.26 339
11787.29 372
11788.31 326
11789.34 312
11790.36 330
11791.39 313
11792.41 319
11793.44 312
11794.46 329
11795.49 360
11796.51 313
11797.54 304
11798.56 325
11799.59 323
11800.61 336
11801.63 357
11802.66 327
11803.69 322
11804.71 324
11805.74 332
11806.76 341
11807.79 318
11808.81 345
11809.84 340
11810.86 364
11811.89 344
11812.91 330
11813.94 317
11814.96 326
11815.99 349
11817.01 306
11818.04 330
11819.07 308
11820.09 353
11821.12 336
11822.14 333
11823.17 330
11824.20 341
11825.22 335
11826.25 363
11827.27 323
11828.30 339
11829.33 320
11830.35 351
11831.38 329
11832.40 373
11833.43 325
11834.46 328
11835.48 344
11836.51 328
11837.54 333
11838.56 318
11839.59 319
11840.62 372
11841.64 364
11842.67 334
11843.70 321
11844.72 374
11845.75 363
11846.78 358
11847.80 349
11848.83 354
11849.86 369
11850.89 352
11851.91 348
11852.94 343
11853.97 361
11854.99 347
11856.02 364
11857.05 362
11858.08 378
11859.10 362
11860.13 374
11861.16 369
11862.19 373
11863.21 401
11864.24 378
11865.27 375
11866.30 365
11867.33 378
11868.35 400
11869.38 387
11870.41 387
11871.44 374
11872.47 362
11873.49 387
11874.52 389
11875.55 367
11876.58 392
11877.61 442
11878.63 429
11879.66 413
11880.69 419
11881.72 431
11882.75 392
11883.78 399
11884.81 396
11885.83 378
11886.86 411
11887.89 441
11888.92 428
11889.95 437
11890.98 433
11892.01 408
11893.04 460
11894.06 505
11895.09 452
11896.12 464
11897.15 523
11898.18 506
11899.21 527
11900.24 515
11901.27 526
11902.30 490
11903.33 537
11904.36 541
11905.39 538
11906.42 496
11907.45 503
11908.48 473
11909.50 483
11910.53 470
11911.56 470
11912.59 472
11913.62 466
11914.65 442
11915.68 444
11916.71 451
11917.74 439
11918.77 492
11919.80 502
11920.83 505
11921.86 499
11922.89 595
11923.92 567
11924.95 547
11925.99 575
11927.02 612
11928.05 674
11929.08 648
11930.11 616
11931.14 614
11932.17 578
11933.20 546
11934.23 551
11935.26 529
11936.29 515
11937.32 516
11938.35 492
11939.38 442
11940.41 428
11941.45 426
11942.48 435
11943.51 427
11944.54 417
11945.57 403
11946.60 392
11947.63 417
11948.66 404
11949.70 387
11950.73 415
11951.76 398
11952.79 415
11953.82 393
11954.85 345
11955.88 405
11956.92 405
11957.95 421
11958.98 389
11960.01 423
11961.04 425
11962.08 421
11963.11 387
11964.14 384
11965.17 385
11966.20 401
11967.24 403
11968.27 395
11969.30 414
11970.33 405
11971.36 413
11972.40 385
11973.43 410
11974.46 384
11975.49 430
11976.53 441
11977.56 427
11978.59 423
11979.62 407
11980.66 407
11981.69 402
11982.72 417
11983.76 411
11984.79 412
11985.82 417
11986.85 413
11987.89 412
11988.92 416
11989.95 398
11990.99 422
11992.02 442
11993.05 421
11994.09 437
11995.12 411
11996.15 458
11997.19 422
11998.22 420
11999.25 423
12000.29 427
12001.32 431
12002.35 427
12003.39 399
12004.42 462
12005.46 440
12006.49 439
12007.52 440
12008.56 434
12009.59 451
12010.63 448
12011.66 497
12012.69 490
12013.73 516
12014.76 492
12015.80 458
12016.83 452
12017.86 492
12018.90 461
12019.93 501
12020.97 463
12022.00 495
12023.04 483
12024.07 501
12025.11 464
12026.14 505
12027.18 503
12028.21 468
12029.25 464
12030.28 451
12031.32 469
12032.35 476
12033.39 516
12034.42 453
12035.46 447
12036.49 476
12037.53 472
12038.56 481
12039.60 470
12040.63 492
12041.67 479
12042.70 492
12043.74 512
12044.77 458
12045.81 500
12046.84 523
12047.88 488
12048.92 497
12049.95 497
12050.99 503
12052.02 497
12053.06 523
12054.09 515
12055.13 504
12056.17 501
12057.20 495
12058.24 514
12059.27 486
12060.31 477
12061.35 484
12062.38 476
12063.42 449
12064.46 465
12065.49 449
12066.53 455
12067.56 460
12068.60 449
12069.64 445
12070.67 458
12071.71 426
12072.75 433
12073.78 442
12074.82 443
12075.86 417
12076.89 458
12077.93 432
12078.97 417
12080.01 427
12081.04 408
12082.08 440
12083.12 451
12084.15 459
12085.19 439
12086.23 443
12087.27 415
12088.30 440
12089.34 484
12090.38 432
12091.41 446
12092.45 439
12093.49 437
12094.53 430
12095.57 459
12096.60 501
12097.64 486
12098.68 523
12099.72 494
12100.75 503
12101.79 517
12102.83 488
12103.87 501
12104.91 489
12105.94 441
12106.98 435
12108.02 411
12109.06 406
12110.10 410
12111.14 416
12112.17 391
12113.21 416
12114.25 410
12115.29 393
12116.33 376
12117.37 397
12118.40 373
12119.44 373
12120.48 383
12121.52 378
12122.56 360
12123.60 380
12124.64 370
12125.68 347
12126.72 375
12127.75 380
12128.79 363
12129.83 355
12130.87 355
12131.91 343
12132.95 372
12133.99 371
12135.03 383
12136.07 380
12137.11 386
12138.15 422
12139.19 370
12140.23 355
12141.27 367
12142.31 379
12143.35 397
12144.38 394
12145.42 345
12146.46 358
12147.50 359
12148.54 360
12149.58 358
12150.62 354
12151.66 364
12152.70 357
12153.74 372
12154.78 310
12155.82 351
12156.87 340
12157.91 343
12158.95 337
12159.99 357
12161.03 388
12162.07 373
12163.11 329
12164.15 343
12165.19 345
12166.23 350
12167.27 324
12168.31 349
12169.35 347
12170.39 312
12171.43 329
12172.47 351
12173.52 332
12174.56 343
12175.60 389
12176.64 379
12177.68 375
12178.72 352
12179.76 360
12180.80 320
12181.85 354
12182.89 325
12183.93 305
12184.97 319
12186.01 351
12187.05 324
12188.09 311
12189.14 333
12190.18 331
12191.22 332
12192.26 340
12193.30 351
12194.34 359
12195.39 329
12196.43 304
12197.47 352
12198.51 326
12199.55 345
12200.60 348
12201.64 342
12202.68 337
12203.72 337
12204.77 334
12205.81 318
12206.85 307
12207.89 328
12208.94 336
12209.98 339
12211.02 351
12212.06 342
12213.11 337
12214.15 319
12215.19 313
12216.23 337
12217.28 322
12218.32 316
12219.36 323
12220.41 326
12221.45 359
12222.49 325
12223.54 338
12224.58 332
12225.62 305
12226.66 304
12227.71 300
12228.75 288
12229.79 299
12230.84 310
12231.88 312
12232.93 273
12233.97 302
12235.01 326
12236.06 320
12237.10 300
12238.14 328
12239.19 315
12240.23 338
12241.28 293
12242.32 364
12243.36 319
12244.41 328
12245.45 307
12246.50 319
12247.54 313
12248.58 304
12249.63 320
12250.67 303
12251.72 277
12252.76 305
12253.80 330
12254.85 315
12255.89 317
12256.94 275
12257.98 315
12259.03 303
12260.07 287
12261.12 276
12262.16 290
12263.21 326
12264.25 341
12265.30 311
12266.34 309
12267.39 312
12268.43 358
12269.48 322
12270.52 283
12271.57 277
12272.61 260
12273.66 272
12274.70 288
12275.75 296
12276.79 295
12277.84 294
12278.88 308
12279.93 311
12280.98 283
12282.02 259
12283.07 298
12284.11 303
12285.16 295
12286.20 295
12287.25 324
12288.30 281
12289.34 289
12290.39 258
12291.43 280
12292.48 267
12293.53 273
12294.57 289
12295.62 265
12296.66 283
12297.71 283
12298.76 278
12299.80 298
12300.85 270
12301.90 294
12302.94 281
12303.99 293
12305.04 292
12306.08 295
12307.13 288
12308.18 305
12309.22 296
12310.27 279
12311.32 286
12312.36 280
12313.41 304
12314.46 306
12315.50 280
12316.55 288
12317.60 286
12318.65 247
12319.69 265
12320.74 323
12321.79 277
12322.83 278
12323.88 255
12324.93 288
12325.98 288
12327.02 290
12328.07 306
12329.12 282
12330.17 265
12331.21 239
12332.26 258
12333.31 259
12334.36 270
12335.41 283
12336.45 283
12337.50 273
12338.55 310
12339.60 279
12340.65 288
12341.69 289
12342.74 280
12343.79 278
12344.84 292
12345.89 286
12346.94 292
12347.98 250
12349.03 306
12350.08 307
12351.13 265
12352.18 304
12353.23 274
12354.28 290
12355.32 272
12356.37 294
12357.42 273
12358.47 283
12359.52 280
12360.57 304
12361.62 284
12362.67 305
12363.72 287
12364.76 314
12365.81 261
12366.86 271
12367.91 267
12368.96 268
12370.01 315
12371.06 309
12372.11 303
12373.16 283
12374.21 305
12375.26 317
12376.31 294
12377.36 269
12378.41 298
12379.46 318
12380.51 321
12381.56 287
12382.61 306
12383.66 266
12384.71 278
12385.76 302
12386.81 293
12387.86 298
12388.91 293
12389.96 302
12391.01 273
12392.06 311
12393.11 274
12394.16 281
12395.21 279
12396.26 325
12397.31 304
12398.36 289
12399.41 294
12400.46 303
12401.51 299
12402.56 331
12403.61 351
12404.66 310
12405.71 326
12406.77 293
12407.82 310
12408.87 292
12409.92 330
12410.97 352
12412.02 312
12413.07 308
12414.12 320
12415.17 308
12416.23 314
12417.28 305
12418.33 318
12419.38 335
12420.43 310
12421.48 318
12422.53 310
12423.59 325
12424.64 305
12425.69 320
12426.74 328
12427.79 330
12428.84 361
12429.90 336
12430.95 367
12432.00 323
12433.05 303
12434.10 323
12435.16 347
12436.21 334
12437.26 304
12438.31 305
12439.37 354
12440.42 326
12441.47 326
12442.52 349
12443.58 350
12444.63 341
12445.68 321
12446.73 340
12447.79 354
12448.84 319
12449.89 333
12450.94 337
12452.00 356
12453.05 358
12454.10 339
12455.16 382
12456.21 351
12457.26 384
12458.31 368
12459.37 367
12460.42 342
12461.47 386
12462.53 413
12463.58 401
12464.63 481
12465.69 470
12466.74 492
12467.79 472
12468.85 547
12469.90 577
12470.95 605
12472.01 620
12473.06 640
12474.12 653
12475.17 632
12476.22 644
12477.28 600
12478.33 578
12479.39 566
12480.44 489
12481.49 502
12482.55 459
12483.60 435
12484.66 397
12485.71 389
12486.76 387
12487.82 371
12488.87 375
12489.93 367
12490.98 367
12492.04 328
12493.09 366
12494.15 402
12495.20 350
12496.25 349
12497.31 343
12498.36 363
12499.42 384
12500.47 366
12501.53 344
12502.58 344
12503.64 380
12504.69 373
12505.75 379
12506.80 352
12507.86 325
12508.91 363
12509.97 377
12511.03 378
12512.08 311
12513.14 355
12514.19 366
12515.25 371
12516.30 359
12517.36 345
12518.41 353
12519.47 318
12520.52 349
12521.58 359
12522.64 337
12523.69 342
12524.75 376
12525.80 354
12526.86 331
12527.92 347
12528.97 372
12530.03 328
12531.08 374
12532.14 334
12533.20 312
12534.25 352
12535.31 359
12536.37 364
12537.42 364
12538.48 369
12539.54 364
12540.59 351
12541.65 388
12542.70 351
12543.76 395
12544.82 408
12545.88 428
12546.93 394
12547.99 426
12549.05 435
12550.10 396
12551.16 381
12552.22 413
12553.27 443
12554.33 417
12555.39 395
12556.45 381
12557.50 393
12558.56 384
12559.62 379
12560.67 377
12561.73 383
12562.79 363
12563.85 377
12564.90 348
12565.96 390
12567.02 345
12568.08 392
12569.14 367
12570.19 382
12571.25 387
12572.31 368
12573.37 379
12574.42 350
12575.48 374
12576.54 345
12577.60 338
12578.66 352
12579.72 395
12580.77 374
12581.83 370
12582.89 386
12583.95 379
12585.01 386
12586.07 371
12587.12 346
12588.18 363
12589.24 377
12590.30 366
12591.36 343
12592.42 375
12593.48 374
12594.53 368
12595.59 386
12596.65 387
12597.71 381
12598.77 366
12599.83 397
12600.89 382
12601.95 411
12603.01 395
12604.07 379
12605.13 362
12606.18 403
12607.24 357
12608.30 373
12609.36 388
12610.42 372
12611.48 401
12612.54 387
12613.60 379
12614.66 420
12615.72 425
12616.78 441
12617.84 414
12618.90 424
12619.96 432
12621.02 454
12622.08 434
12623.14 468
12624.20 464
12625.26 451
12626.32 484
12627.38 433
12628.44 443
12629.50 454
12630.56 421
12631.62 434
12632.68 427
12633.74 387
12634.80 385
12635.86 413
12636.92 373
12637.98 405
12639.04 409
12640.11 368
12641.17 381
12642.23 365
12643.29 375
12644.35 370
12645.41 386
12646.47 378
12647.53 409
12648.59 370
12649.65 376
12650.72 380
12651.78 370
12652.84 376
12653.90 393
12654.96 341
12656.02 361
12657.08 397
12658.14 375
12659.21 368
12660.27 377
12661.33 407
12662.39 379
12663.45 382
12664.51 385
12665.58 385
12666.64 376
12667.70 378
12668.76 361
12669.82 359
12670.89 397
12671.95 394
12673.01 378
12674.07 387
12675.13 399
12676.20 388
12677.26 388
12678.32 415
12679.38 401
12680.45 397
12681.51 386
12682.57 372
12683.63 363
12684.70 434
12685.76 405
12686.82 406
12687.88 416
12688.95 427
12690.01 429
12691.07 438
12692.14 451
12693.20 417
12694.26 411
12695.32 399
12696.39 432
12697.45 386
12698.51 433
12699.58 459
12700.64 462
12701.70 440
12702.77 450
12703.83 448
12704.89 487
12705.96 439
12707.02 434
12708.08 449
12709.15 493
12710.21 471
12711.28 473
12712.34 456
12713.40 468
12714.47 458
12715.53 446
12716.59 426
12717.66 471
12718.72 483
12719.79 489
12720.85 504
12721.92 484
12722.98 499
12724.04 464
12725.11 447
12726.17 499
12727.24 481
12728.30 491
12729.37 523
12730.43 487
12731.49 499
12732.56 472
12733.62 450
12734.69 457
12735.75 483
12736.82 469
12737.88 460
12738.95 440
12740.01 432
12741.08 451
12742.14 401
12743.21 398
12744.27 395
12745.34 394
12746.40 440
12747.47 423
12748.53 423
12749.60 400
12750.66 422
12751.73 432
12752.79 430
12753.86 425
12754.93 402
12755.99 412
12757.06 366
12758.12 358
12759.19 377
12760.25 391
12761.32 381
12762.39 402
12763.45 384
12764.52 362
12765.58 344
12766.65 358
12767.72 378
12768.78 383
12769.85 375
12770.91 367
12771.98 383
12773.05 326
12774.11 325
12775.18 360
12776.25 391
12777.31 376
12778.38 359
12779.45 354
12780.51 366
12781.58 329
12782.65 356
12783.71 320
12784.78 357
12785.85 349
12786.91 352
12787.98 353
12789.05 322
12790.11 348
12791.18 341
12792.25 327
12793.31 316
12794.38 344
12795.45 300
12796.52 321
12797.58 323
12798.65 322
12799.72 331
12800.79 354
12801.85 337
12802.92 359
12803.99 343
12805.06 310
12806.12 350
12807.19 342
12808.26 378
12809.33 337
12810.39 329
12811.46 343
12812.53 335
12813.60 321
12814.67 361
12815.73 348
12816.80 344
12817.87 338
12818.94 359
12820.01 334
12821.08 306
12822.14 315
12823.21 332
12824.28 333
12825.35 318
12826.42 338
12827.49 337
12828.55 315
12829.62 326
12830.69 295
12831.76 319
12832.83 341
12833.90 327
12834.97 329
12836.04 311
12837.11 301
12838.17 333
12839.24 309
12840.31 331
12841.38 325
12842.45 326
12843.52 306
12844.59 316
12845.66 316
12846.73 313
12847.80 307
12848.87 302
12849.94 300
12851.01 296
12852.08 298
12853.14 290
12854.21 314
12855.28 292
12856.35 305
12857.42 284
12858.49 311
12859.56 317
12860.63 312
12861.70 286
12862.77 292
12863.84 314
12864.91 315
12865.98 305
12867.05 283
12868.12 279
12869.19 280
12870.26 305
12871.34 262
12872.41 306
12873.48 323
12874.55 333
12875.62 311
12876.69 305
12877.76 287
12878.83 303
12879.90 312
12880.97 282
12882.04 276
12883.11 314
12884.18 301
12885.25 259
12886.33 307
12887.40 275
12888.47 284
12889.54 276
12890.61 323
12891.68 297
12892.75 272
12893.82 265
12894.89 293
12895.97 286
12897.04 284
12898.11 262
12899.18 257
12900.25 248
12901.32 257
12902.40 267
12903.47 267
12904.54 283
12905.61 264
12906.68 270
12907.75 274
12908.83 286
12909.90 288
12910.97 269
12912.04 256
12913.11 279
12914.19 271
12915.26 270
12916.33 287
12917.40 262
12918.48 278
12919.55 261
12920.62 265
12921.69 250
12922.77 273
12923.84 281
12924.91 272
12925.98 247
12927.06 261
12928.13 263
12929.20 271
12930.27 248
12931.35 241
12932.42 257
12933.49 237
12934.57 226
12935.64 261
12936.71 259
12937.79 249
12938.86 266
12939.93 236
12941.01 254
12942.08 272
12943.15 248
12944.23 239
12945.30 242
12946.37 244
12947.45 277
12948.52 274
12949.59 265
12950.67 235
12951.74 249
12952.81 258
12953.89 250
12954.96 247
12956.04 255
12957.11 265
12958.18 261
12959.26 258
12960.33 260
12961.41 252
12962.48 266
12963.55 286
12964.63 256
12965.70 248
12966.78 258
12967.85 263
12968.93 263
12970.00 274
12971.07 264
12972.15 246
12973.22 251
12974.30 253
12975.37 249
12976.45 251
12977.52 249
12978.60 243
12979.67 254
12980.75 260
12981.82 258
12982.90 254
12983.97 266
12985.05 253
12986.12 262
12987.20 253
12988.27 231
12989.35 249
12990.42 244
12991.50 233
12992.57 240
12993.65 272
12994.73 265
12995.80 240
12996.88 219
12997.95 249
12999.03 255
13000.10 241
13001.18 250
13002.25 265
13003.33 271
13004.41 273
13005.48 261
13006.56 264
13007.63 275
13008.71 229
13009.79 267
13010.86 274
13011.94 257
13013.02 232
13014.09 249
13015.17 266
13016.24 269
13017.32 258
13018.40 256
13019.47 272
13020.55 265
13021.63 253
13022.70 243
13023.78 273
13024.86 252
13025.93 247
13027.01 252
13028.09 264
13029.16 252
13030.24 286
13031.32 258
13032.40 282
13033.47 263
13034.55 276
13035.63 286
13036.70 251
13037.78 243
13038.86 257
13039.94 265
13041.01 264
13042.09 265
13043.17 257
13044.25 274
13045.32 270
13046.40 258
13047.48 243
13048.56 257
13049.63 261
13050.71 276
13051.79 285
13052.87 245
13053.95 266
13055.02 279
13056.10 261
13057.18 241
13058.26 251
13059.34 236
13060.41 273
13061.49 259
13062.57 244
13063.65 253
13064.73 303
13065.81 262
13066.88 256
13067.96 238
13069.04 244
13070.12 282
13071.20 258
13072.28 230
13073.36 242
13074.43 249
13075.51 257
13076.59 285
13077.67 242
13078.75 258
13079.83 254
13080.91 240
13081.99 283
13083.07 245
13084.15 237
13085.23 248
13086.30 283
13087.38 257
13088.46 229
13089.54 234
13090.62 240
13091.70 266
13092.78 256
13093.86 237
13094.94 242
13096.02 237
13097.10 239
13098.18 246
13099.26 274
13100.34 280
13101.42 283
13102.50 275
13103.58 286
13104.66 255
13105.74 246
13106.82 264
13107.90 249
13108.98 264
13110.06 252
13111.14 271
13112.22 265
13113.30 259
13114.38 270
13115.46 243
13116.54 277
13117.62 267
13118.70 245
13119.78 212
13120.86 233
13121.95 255
13123.03 293
13124.11 267
13125.19 252
13126.27 265
13127.35 272
13128.43 240
13129.51 271
13130.59 245
13131.67 260
13132.76 262
13133.84 249
13134.92 260
13136.00 244
13137.08 258
13138.16 251
13139.24 259
13140.32 273
13141.41 261
13142.49 269
13143.57 275
13144.65 248
13145.73 238
13146.81 242
13147.90 256
13148.98 253
13150.06 240
13151.14 246
13152.22 271
13153.31 271
13154.39 251
13155.47 256
13156.55 224
13157.63 256
13158.72 269
13159.80 272
13160.88 263
13161.96 284
13163.05 271
13164.13 279
13165.21 278
13166.29 258
13167.38 252
13168.46 242
13169.54 266
13170.62 256
13171.71 257
13172.79 228
13173.87 272
13174.96 226
13176.04 244
13177.12 273
13178.20 266
13179.29 247
13180.37 257
13181.45 264
13182.54 245
13183.62 250
13184.70 256
13185.79 266
13186.87 251
13187.95 267
13189.04 247
13190.12 267
13191.20 260
13192.29 247
13193.37 268
13194.46 275
13195.54 259
13196.62 243
13197.71 266
13198.79 269
13199.88 270
13200.96 292
13202.04 278
13203.13 255
13204.21 256
13205.30 223
13206.38 251
13207.46 269
13208.55 282
13209.63 259
13210.72 259
13211.80 266
13212.89 264
13213.97 254
13215.05 267
13216.14 263
13217.22 260
13218.31 283
13219.39 279
13220.48 264
13221.56 268
13222.65 310
13223.73 275
13224.82 262
13225.90 278
13226.99 284
13228.07 245
13229.16 253
13230.24 257
13231.33 254
13232.41 292
13233.50 298
13234.58 257
13235.67 279
13236.76 261
13237.84 255
13238.93 268
13240.01 278
13241.10 282
13242.18 289
13243.27 292
13244.35 288
13245.44 273
13246.53 296
13247.61 284
13248.70 280
13249.78 295
13250.87 259
13251.96 288
13253.04 315
13254.13 297
13255.21 293
13256.30 261
13257.39 290
13258.47 289
13259.56 311
13260.65 291
13261.73 333
13262.82 315
13263.91 307
13264.99 330
13266.08 332
13267.17 321
13268.25 291
13269.34 327
13270.43 297
13271.51 323
13272.60 310
13273.69 327
13274.77 286
13275.86 306
13276.95 322
13278.04 331
13279.12 354
13280.21 334
13281.30 313
13282.38 320
13283.47 324
13284.56 308
13285.65 343
13286.73 340
13287.82 356
13288.91 343
13290.00 358
13291.08 312
13292.17 336
13293.26 362
13294.35 333
13295.44 349
13296.52 337
13297.61 338
13298.70 386
13299.79 349
13300.88 373
13301.96 384
13303.05 362
13304.14 384
13305.23 341
13306.32 372
13307.41 370
13308.49 373
13309.58 360
13310.67 377
13311.76 363
13312.85 373
13313.94 390
13315.02 396
13316.11 380
13317.20 374
13318.29 357
13319.38 377
13320.47 406
13321.56 402
13322.65 407
13323.74 346
13324.82 360
13325.91 385
13327.00 396
13328.09 388
13329.18 402
13330.27 380
13331.36 375
13332.45 376
13333.54 404
13334.63 383
13335.72 406
13336.81 395
13337.90 415
13338.99 434
13340.08 389
13341.17 414
13342.26 408
13343.35 394
13344.44 391
13345.53 420
13346.61 414
13347.70 421
13348.79 413
13349.89 412
13350.98 400
13352.07 405
13353.16 430
13354.25 446
13355.34 440
13356.43 437
13357.52 404
13358.61 443
13359.70 464
13360.79 464
13361.88 484
13362.97 484
13364.06 461
13365.15 471
13366.24 488
13367.33 461
13368.42 438
13369.51 421
13370.60 453
13371.70 427
13372.79 428
13373.88 390
13374.97 375
13376.06 370
13377.15 376
13378.24 382
13379.33 381
13380.43 371
13381.52 374
13382.61 361
13383.70 349
13384.79 339
13385.88 353
13386.97 363
13388.07 358
13389.16 352
13390.25 358
13391.34 360
13392.43 381
13393.52 333
13394.62 330
13395.71 346
13396.80 363
13397.89 359
13398.98 362
13400.08 377
13401.17 349
13402.26 347
13403.35 348
13404.45 360
13405.54 331
13406.63 351
13407.72 317
13408.82 334
13409.91 331
13411.00 340
13412.09 333
13413.19 342
13414.28 354
13415.37 360
13416.46 335
13417.56 329
13418.65 341
13419.74 321
13420.84 326
13421.93 319
13423.02 339
13424.11 331
13425.21 381
13426.30 380
13427.39 377
13428.49 365
13429.58 359
13430.67 359
13431.77 369
13432.86 365
13433.95 335
13435.05 366
13436.14 360
13437.24 371
13438.33 357
13439.42 348
13440.52 388
13441.61 395
13442.70 372
13443.80 372
13444.89 373
13445.99 360
13447.08 412
13448.17 414
13449.27 397
13450.36 405
13451.46 412
13452.55 382
13453.64 401
13454.74 394
13455.83 392
13456.93 381
13458.02 421
13459.12 394
13460.21 384
13461.31 404
13462.40 403
13463.50 416
13464.59 397
13465.69 390
13466.78 405
13467.87 406
13468.97 382
13470.06 413
13471.16 383
13472.25 390
13473.35 393
13474.44 398
13475.54 417
13476.64 394
13477.73 424
13478.83 409
13479.92 412
13481.02 439
13482.11 435
13483.21 445
13484.30 462
13485.40 429
13486.49 430
13487.59 404
13488.69 440
13489.78 475
13490.88 482
13491.97 480
13493.07 451
13494.17 445
13495.26 439
13496.36 474
13497.45 456
13498.55 481
13499.65 465
13500.74 472
13501.84 446
13502.93 431
13504.03 445
13505.13 474
13506.22 423
13507.32 419
13508.42 398
13509.51 439
13510.61 425
13511.71 417
13512.80 382
13513.90 393
13515.00 419
13516.09 418
13517.19 373
13518.29 397
13519.38 390
13520.48 384
13521.58 385
13522.68 379
13523.77 387
13524.87 356
13525.97 360
13527.06 370
13528.16 389
13529.26 362
13530.36 365
13531.45 362
13532.55 344
13533.65 359
13534.75 320
13535.84 330
13536.94 356
13538.04 326
13539.14 359
13540.23 331
13541.33 329
13542.43 338
13543.53 312
13544.63 373
13545.72 344
13546.82 346
13547.92 334
13549.02 356
13550.12 341
13551.22 304
13552.31 327
13553.41 306
13554.51 325
13555.61 318
13556.71 346
13557.81 285
13558.90 311
13560.00 340
13561.10 326
13562.20 334
13563.30 312
13564.40 325
13565.50 295
13566.60 304
13567.69 308
13568.79 347
13569.89 276
13570.99 317
13572.09 321
13573.19 344
13574.29 302
13575.39 356
13576.49 318
13577.59 332
13578.69 304
13579.79 303
13580.89 303
13581.98 304
13583.08 346
13584.18 342
13585.28 330
13586.38 315
13587.48 309
13588.58 314
13589.68 347
13590.78 303
13591.88 336
13592.98 353
13594.08 322
13595.18 305
13596.28 290
13597.38 333
13598.48 333
13599.58 325
13600.68 336
13601.78 328
13602.88 325
13603.98 324
13605.08 315
13606.18 333
13607.29 323
13608.39 318
13609.49 330
13610.59 355
13611.69 330
13612.79 331
13613.89 327
13614.99 340
13616.09 316
13617.19 337
13618.29 330
13619.39 333
13620.50 355
13621.60 332
13622.70 330
13623.80 316
13624.90 332
13626.00 338
13627.10 344
13628.20 336
13629.31 348
13630.41 311
13631.51 321
13632.61 324
13633.71 320
13634.81 358
13635.91 324
13637.02 337
13638.12 317
13639.22 313
13640.32 330
13641.42 334
13642.53 321
13643.63 325
13644.73 333
13645.83 331
13646.93 305
13648.04 294
13649.14 332
13650.24 341
13651.34 301
13652.45 317
13653.55 315
13654.65 318
13655.75 323
13656.85 296
13657.96 357
13659.06 329
13660.16 353
13661.27 308
13662.37 332
13663.47 290
13664.57 355
13665.68 342
13666.78 300
13667.88 323
13668.99 325
13670.09 325
13671.19 345
13672.29 332
13673.40 314
13674.50 334
13675.60 344
13676.71 350
13677.81 305
13678.91 325
13680.02 301
13681.12 342
13682.23 337
13683.33 330
13684.43 335
13685.54 347
13686.64 341
13687.74 345
13688.85 353
13689.95 355
13691.06 346
13692.16 329
13693.26 365
13694.37 337
13695.47 337
13696.58 335
13697.68 349
13698.78 328
13699.89 368
13700.99 379
13702.10 351
13703.20 390
13704.31 328
13705.41 368
13706.51 375
13707.62 383
13708.72 355
13709.83 348
13710.93 353
13712.04 395
13713.14 390
13714.25 359
13715.35 393
13716.46 363
13717.56 387
13718.67 375
13719.77 403
13720.88 397
13721.98 401
13723.09 424
13724.19 420
13725.30 400
13726.40 417
13727.51 423
13728.61 410
13729.72 417
13730.83 426
13731.93 431
13733.04 455
13734.14 442
13735.25 404
13736.35 417
13737.46 379
13738.57 454
13739.67 423
13740.78 441
13741.88 434
13742.99 427
13744.09 416
13745.20 450
13746.31 485
13747.41 465
13748.52 471
13749.63 475
13750.73 497
13751.84 503
13752.94 507
13754.05 492
13755.16 520
13756.26 550
13757.37 541
13758.48 551
13759.58 579
13760.69 612
13761.80 617
13762.90 607
13764.01 671
13765.12 627
13766.22 691
13767.33 680
13768.44 660
13769.55 625
13770.65 655
13771.76 651
13772.87 594
13773.97 625
13775.08 604
13776.19 568
13777.30 555
13778.40 509
13779.51 469
13780.62 473
13781.73 460
13782.83 455
13783.94 412
13785.05 416
13786.16 369
13787.26 408
13788.37 388
13789.48 388
13790.59 382
13791.70 426
13792.80 388
13793.91 388
13795.02 360
13796.13 379
13797.24 366
13798.35 398
13799.45 409
13800.56 376
13801.67 391
13802.78 363
13803.89 369
13805.00 354
13806.10 368
13807.21 342
13808.32 370
13809.43 355
13810.54 353
13811.65 364
13812.76 346
13813.86 330
13814.97 316
13816.08 389
13817.19 364
13818.30 322
13819.41 317
13820.52 360
13821.63 361
13822.74 324
13823.85 326
13824.96 356
13826.06 381
13827.17 347
13828.28 337
13829.39 319
13830.50 334
13831.61 342
13832.72 338
13833.83 338
13834.94 358
13836.05 358
13837.16 381
13838.27 335
13839.38 342
13840.49 380
13841.60 366
13842.71 338
13843.82 360
13844.93 364
13846.04 352
13847.15 348
13848.26 351
13849.37 387
13850.48 355
13851.59 339
13852.70 347
13853.81 347
13854.92 340
13856.03 340
13857.14 354
13858.25 339
13859.37 377
13860.48 356
13861.59 334
13862.70 359
13863.81 372
13864.92 337
13866.03 384
13867.14 366
13868.25 363
13869.36 345
13870.47 380
13871.59 375
13872.70 357
13873.81 376
13874.92 379
13876.03 402
13877.14 387
13878.25 375
13879.36 379
13880.48 382
13881.59 413
13882.70 409
13883.81 378
13884.92 425
13886.03 464
13887.15 421
13888.26 401
13889.37 427
13890.48 468
13891.59 426
13892.71 424
13893.82 423
13894.93 399
13896.04 406
13897.15 384
13898.27 381
13899.38 397
13900.49 345
13901.60 351
13902.72 378
13903.83 349
13904.94 345
13906.05 377
13907.17 367
13908.28 335
13909.39 334
13910.50 362
13911.62 352
13912.73 335
13913.84 324
13914.95 354
13916.07 340
13917.18 350
13918.29 343
13919.41 310
13920.52 342
13921.63 306
13922.75 348
13923.86 347
13924.97 327
13926.09 334
13927.20 307
13928.31 322
13929.43 330
13930.54 336
13931.65 300
13932.77 323
13933.88 315
13934.99 314
13936.11 305
13937.22 325
13938.34 323
13939.45 297
13940.56 342
13941.68 305
13942.79 321
13943.91 318
13945.02 320
13946.13 318
13947.25 325
13948.36 314
13949.48 320
13950.59 296
13951.70 304
13952.82 277
13953.93 299
13955.05 323
13956.16 308
13957.28 304
13958.39 317
13959.51 297
13960.62 299
13961.74 317
13962.85 319
13963.97 321
13965.08 286
13966.20 273
13967.31 307
13968.43 325
13969.54 301
13970.66 318
13971.77 308
13972.89 307
13974.00 296
13975.12 291
13976.23 282
13977.35 289
13978.46 308
13979.58 290
13980.69 298
13981.81 288
13982.92 300
13984.04 296
13985.16 314
13986.27 308
13987.39 313
13988.50 349
13989.62 317
13990.74 315
13991.85 305
13992.97 305
13994.08 326
13995.20 313
13996.32 313
13997.43 315
13998.55 309
13999.66 304
14000.78 308
14001.90 313
14003.01 308
14004.13 325
14005.25 290
14006.36 295
14007.48 321
14008.60 315
14009.71 313
14010.83 319
14011.95 301
14013.06 272
14014.18 311
14015.30 336
14016.41 306
14017.53 302
14018.65 294
14019.76 333
14020.88 312
14022.00 305
14023.12 320
14024.23 334
14025.35 335
14026.47 325
14027.59 311
14028.70 327
14029.82 343
14030.94 346
14032.06 341
14033.17 327
14034.29 298
14035.41 325
14036.53 327
14037.64 362
14038.76 317
14039.88 335
14041.00 365
14042.11 324
14043.23 312
14044.35 332
14045.47 340
14046.59 323
14047.71 354
14048.82 359
14049.94 368
14051.06 351
14052.18 338
14053.30 348
14054.42 343
14055.53 377
14056.65 383
14057.77 374
14058.89 397
14060.01 374
14061.13 381
14062.25 384
14063.36 390
14064.48 377
14065.60 390
14066.72 400
14067.84 393
14068.96 390
14070.08 384
14071.20 412
14072.32 429
14073.44 433
14074.55 417
14075.67 453
14076.79 407
14077.91 440
14079.03 427
14080.15 400
14081.27 449
14082.39 398
14083.51 434
14084.63 459
14085.75 419
14086.87 421
14087.99 438
14089.11 410
14090.23 447
14091.35 457
14092.47 463
14093.59 450
14094.71 434
14095.83 428
14096.95 415
14098.07 425
14099.19 430
14100.31 393
14101.43 405
14102.55 384
14103.67 399
14104.79 379
14105.91 370
14107.03 383
14108.15 395
14109.27 372
14110.39 368
14111.51 375
14112.64 367
14113.76 343
14114.88 357
14116.00 330
14117.12 323
14118.24 305
14119.36 355
14120.48 361
14121.60 358
14122.72 360
14123.85 353
14124.97 335
14126.09 318
14127.21 325
14128.33 328
14129.45 321
14130.57 322
14131.70 325
14132.82 320
14133.94 328
14135.06 330
14136.18 311
14137.30 303
14138.43 321
14139.55 327
14140.67 335
14141.79 308
14142.91 320
14144.03 314
14145.16 313
14146.28 284
14147.40 325
14148.52 333
14149.65 293
14150.77 314
14151.89 300
14153.01 325
14154.13 291
14155.26 336
14156.38 326
14157.50 326
14158.62 323
14159.75 310
14160.87 316
14161.99 303
14163.12 294
14164.24 312
14165.36 303
14166.48 310
14167.61 299
14168.73 290
14169.85 311
14170.98 312
14172.10 284
14173.22 282
14174.35 301
14175.47 298
14176.59 302
14177.72 279
14178.84 293
14179.96 291
14181.09 310
14182.21 320
14183.33 289
14184.46 290
14185.58 287
14186.70 305
14187.83 278
14188.95 265
14190.07 303
14191.20 307
14192.32 277
14193.45 271
14194.57 297
14195.69 306
14196.82 292
14197.94 271
14199.07 255
14200.19 293
14201.32 277
14202.44 292
14203.56 255
14204.69 269
14205.81 288
14206.94 267
14208.06 264
14209.19 284
14210.31 283
14211.44 287
14212.56 280
14213.69 249
14214.81 293
14215.93 285
14217.06 272
14218.18 276
14219.31 288
14220.43 271
14221.56 244
14222.68 275
14223.81 267
14224.94 260
14226.06 262
14227.19 273
14228.31 250
14229.44 290
14230.56 272
14231.69 249
14232.81 278
14233.94 268
14235.06 257
14236.19 265
14237.32 275
14238.44 274
14239.57 269
14240.69 257
14241.82 259
14242.94 256
14244.07 243
14245.20 276
14246.32 257
14247.45 229
14248.57 254
14249.70 257
14250.83 236
14251.95 230
14253.08 259
14254.21 264
14255.33 271
14256.46 259
14257.59 250
14258.71 249
14259.84 252
14260.97 255
14262.09 248
14263.22 250
14264.35 219
14265.47 230
14266.60 264
14267.73 230
14268.85 246
14269.98 226
14271.11 232
14272.23 227
14273.36 235
14274.49 245
14275.62 236
14276.74 235
14277.87 212
14279.00 208
14280.12 211
14281.25 245
14282.38 244
14283.51 231
14284.63 204
14285.76 221
14286.89 231
14288.02 228
14289.15 246
14290.27 246
14291.40 250
14292.53 233
14293.66 208
14294.78 248
14295.91 228
14297.04 218
14298.17 200
14299.30 222
14300.42 228
14301.55 220
14302.68 231
14303.81 246
14304.94 250
14306.07 222
14307.19 233
14308.32 230
14309.45 223
14310.58 220
14311.71 210
14312.84 216
14313.97 189
14315.10 240
14316.22 226
14317.35 220
14318.48 232
14319.61 193
14320.74 217
14321.87 225
14323.00 234
14324.13 227
14325.26 213
14326.39 222
14327.51 222
14328.64 227
14329.77 207
14330.90 220
14332.03 231
14333.16 222
14334.29 224
14335.42 215
14336.55 215
14337.68 229
14338.81 235
14339.94 230
14341.07 233
14342.20 211
14343.33 209
14344.46 224
14345.59 216
14346.72 216
14347.85 197
14348.98 236
14350.11 206
14351.24 235
14352.37 226
14353.50 241
14354.63 207
14355.76 196
14356.89 207
14358.02 220
14359.15 219
14360.28 177
14361.41 218
14362.54 219
14363.67 212
14364.80 204
14365.94 220
14367.07 225
14368.20 213
14369.33 234
14370.46 229
14371.59 224
14372.72 220
14373.85 225
14374.98 239
14376.11 207
14377.25 231
14378.38 215
14379.51 214
14380.64 201
14381.77 219
14382.90 231
14384.03 208
14385.16 212
14386.30 220
14387.43 215
14388.56 236
14389.69 231
14390.82 232
14391.95 224
14393.09 218
14394.22 234
14395.35 244
14396.48 245
14397.61 244
14398.75 214
14399.88 233
14401.01 236
14402.14 247
14403.27 228
14404.41 231
14405.54 257
14406.67 240
14407.80 242
14408.94 229
14410.07 250
14411.20 247
14412.33 235
14413.47 249
14414.60 217
14415.73 197
14416.87 224
14418.00 240
14419.13 263
14420.26 243
14421.40 234
14422.53 230
14423.66 219
14424.80 217
14425.93 240
14427.06 239
14428.20 240
14429.33 257
14430.46 211
14431.59 226
14432.73 255
14433.86 266
14435.00 259
14436.13 228
14437.26 255
14438.40 239
14439.53 255
14440.66 248
14441.80 235
14442.93 269
14444.06 266
14445.20 253
14446.33 286
14447.47 247
14448.60 254
14449.73 266
14450.87 293
14452.00 270
14453.14 295
14454.27 305
14455.41 310
14456.54 298
14457.67 281
14458.81 301
14459.94 306
14461.08 289
14462.21 287
14463.35 313
14464.48 299
14465.62 321
14466.75 306
14467.89 304
14469.02 267
14470.15 283
14471.29 283
14472.42 270
14473.56 281
14474.69 287
14475.83 308
14476.96 284
14478.10 258
14479.24 256
14480.37 276
14481.51 259
14482.64 241
14483.78 293
14484.91 286
14486.05 289
14487.18 307
14488.32 266
14489.45 273
14490.59 282
14491.73 289
14492.86 301
14494.00 298
14495.13 273
14496.27 266
14497.40 286
14498.54 278
14499.68 285
14500.81 268
14501.95 290
14503.08 262
14504.22 260
14505.36 263
14506.49 257
14507.63 271
14508.77 274
14509.90 236
14511.04 230
14512.18 247
14513.31 274
14514.45 257
14515.58 226
14516.72 227
14517.86 251
14519.00 230
14520.13 245
14521.27 251
14522.41 244
14523.54 242
14524.68 226
14525.82 247
14526.95 257
14528.09 250
14529.23 242
14530.37 266
14531.50 228
14532.64 245
14533.78 239
14534.91 222
14536.05 237
14537.19 231
14538.33 253
14539.46 229
14540.60 231
14541.74 239
14542.88 233
14544.02 229
14545.15 246
14546.29 262
14547.43 250
14548.57 235
14549.70 218
14550.84 226
14551.98 219
14553.12 250
14554.26 247
14555.39 228
14556.53 233
14557.67 220
14558.81 228
14559.95 232
14561.09 240
14562.22 230
14563.36 217
14564.50 266
14565.64 213
14566.78 212
14567.92 220
14569.06 226
14570.20 236
14571.33 253
14572.47 272
14573.61 242
14574.75 244
14575.89 235
14577.03 242
14578.17 219
14579.31 263
14580.45 244
14581.59 253
14582.72 249
14583.86 257
14585.00 259
14586.14 223
14587.28 252
14588.42 233
14589.56 271
14590.70 266
14591.84 264
14592.98 233
14594.12 256
14595.26 232
14596.40 244
14597.54 249
14598.68 253
14599.82 260
14600.96 228
14602.10 241
14603.24 247
14604.38 244
14605.52 277
14606.66 275
14607.80 286
14608.94 270
14610.08 261
14611.22 258
14612.36 257
14613.50 265
14614.64 263
14615.78 275
14616.92 282
14618.06 275
14619.20 272
14620.34 316
14621.49 287
14622.63 291
14623.77 295
14624.91 276
14626.05 305
14627.19 292
14628.33 331
14629.47 295
14630.61 294
14631.75 306
14632.90 309
14634.04 293
14635.18 289
14636.32 296
14637.46 261
14638.60 271
14639.74 291
14640.88 275
14642.03 243
14643.17 245
14644.31 243
14645.45 259
14646.59 231
14647.73 236
14648.88 205
14650.02 225
14651.16 244
14652.30 237
14653.44 209
14654.59 225
14655.73 230
14656.87 220
14658.01 230
14659.16 220
14660.30 225
14661.44 210
14662.58 222
14663.72 191
14664.87 202
14666.01 206
14667.15 215
14668.29 207
14669.44 215
14670.58 224
14671.72 233
14672.87 215
14674.01 203
14675.15 225
14676.29 198
14677.44 219
14678.58 222
14679.72 193
14680.87 210
14682.01 203
14683.15 196
14684.30 211
14685.44 203
14686.58 207
14687.73 197
14688.87 193
14690.01 184
14691.16 195
14692.30 209
14693.44 174
14694.59 225
14695.73 194
14696.87 213
14698.02 175
14699.16 206
14700.30 192
14701.45 169
14702.59 177
14703.74 208
14704.88 187
14706.02 205
14707.17 184
14708.31 224
14709.46 223
14710.60 188
14711.75 185
14712.89 179
14714.03 207
14715.18 197
14716.32 192
14717.47 179
14718.61 193
14719.76 170
14720.90 187
14722.05 201
14723.19 208
14724.34 188
14725.48 191
14726.63 182
14727.77 193
14728.92 198
14730.06 183
14731.21 193
14732.35 177
14733.50 213
14734.64 173
14735.79 190
14736.93 201
14738.08 207
14739.22 188
14740.37 195
14741.51 194
14742.66 197
14743.80 189
14744.95 176
14746.09 212
14747.24 206
14748.39 196
14749.53 194
14750.68 194
14751.82 181
14752.97 171
14754.11 165
14755.26 184
14756.41 167
14757.55 199
14758.70 188
14759.85 196
14760.99 169
14762.14 175
14763.28 199
14764.43 180
14765.58 202
14766.72 178
14767.87 190
14769.02 162
14770.16 187
14771.31 163
14772.46 197
14773.60 182
14774.75 180
14775.90 167
14777.04 179
14778.19 177
14779.34 182
14780.48 183
14781.63 159
14782.78 174
14783.92 171
14785.07 198
14786.22 210
14787.37 177
14788.51 188
14789.66 165
14790.81 164
14791.96 190
14793.10 158
14794.25 187
14795.40 171
14796.54 163
14797.69 192
14798.84 173
14799.99 189
14801.14 152
14802.28 187
14803.43 175
14804.58 201
14805.73 165
14806.88 182
14808.02 169
14809.17 183
14810.32 168
14811.47 162
14812.62 168
14813.76 146
14814.91 166
14816.06 169
14817.21 159
14818.36 152
14819.51 185
14820.65 169
14821.80 178
14822.95 184
14824.10 167
14825.25 158
14826.40 144
14827.55 153
14828.69 147
14829.84 160
14830.99 168
14832.14 165
14833.29 142
14834.44 150
14835.59 154
14836.74 180
14837.89 171
14839.04 146
14840.19 164
14841.33 189
14842.48 164
14843.63 170
14844.78 158
14845.93 157
14847.08 160
14848.23 162
14849.38 161
14850.53 167
14851.68 160
14852.83 154
14853.98 178
14855.13 174
14856.28 154
14857.43 147
14858.58 171
14859.73 182
14860.88 184
14862.03 162
14863.18 151
14864.33 162
14865.48 172
14866.63 164
14867.78 133
14868.93 146
14870.08 150
14871.23 157
14872.38 153
14873.53 169
14874.68 147
14875.83 155
14876.98 153
14878.14 151
14879.29 133
14880.44 141
14881.59 156
14882.74 154
14883.89 167
14885.04 163
14886.19 156
14887.34 169
14888.49 157
14889.64 148
14890.80 145
14891.95 160
14893.10 171
14894.25 161
14895.40 157
14896.55 148
14897.70 159
14898.86 164
14900.01 134
14901.16 154
14902.31 157
14903.46 155
14904.61 144
14905.77 158
14906.92 168
14908.07 182
14909.22 166
14910.37 160
14911.53 149
14912.68 169
14913.83 167
14914.98 159
14916.13 163
14917.29 158
14918.44 151
14919.59 163
14920.74 163
14921.90 146
14923.05 144
14924.20 159
14925.35 176
14926.51 164
14927.66 173
14928.81 130
14929.96 150
14931.12 156
14932.27 168
14933.42 163
14934.57 143
14935.73 173
14936.88 153
14938.03 153
14939.19 148
14940.34 150
14941.49 154
14942.65 189
14943.80 170
14944.95 143
14946.11 139
14947.26 171
14948.41 157
14949.57 157
14950.72 151
14951.87 173
14953.03 150
14954.18 172
14955.33 132
14956.49 156
14957.64 159
14958.80 154
14959.95 148
14961.10 146
14962.26 154
14963.41 145
14964.57 147
14965.72 153
14966.87 141
14968.03 140
14969.18 141
14970.34 177
14971.49 166
14972.65 175
14973.80 131
14974.95 148
14976.11 135
14977.26 162
14978.42 136
14979.57 127
14980.73 156
14981.88 134
14983.04 150
14984.19 165
14985.35 158
14986.50 157
14987.66 140
14988.81 182
14989.97 167
14991.12 146
14992.28 138
14993.43 130
14994.59 139
14995.74 133
14996.90 169
14998.05 160
14999.21 138
15000.36 141
15001.52 135
15002.67 170
15003.83 144
15004.99 118
15006.14 137
15007.30 149
15008.45 146
15009.61 144
15010.76 137
15011.92 138
15013.08 159
15014.23 146
15015.39 130
15016.54 136
15017.70 136
15018.86 136
15020.01 165
15021.17 149
15022.32 157
15023.48 163
15024.64 140
15025.79 169
15026.95 170
15028.11 167
15029.26 153
15030.42 159
15031.58 147
15032.73 155
15033.89 125
15035.05 134
15036.20 180
15037.36 150
15038.52 131
15039.67 150
15040.83 154
15041.99 149
15043.15 148
15044.30 142
15045.46 147
15046.62 179
15047.77 152
15048.93 148
15050.09 141
15051.25 131
15052.40 150
15053.56 131
15054.72 165
15055.88 149
15057.03 142
15058.19 157
15059.35 169
15060.51 150
15061.66 146
15062.82 153
15063.98 158
15065.14 159
15066.30 152
15067.45 151
15068.61 160
15069.77 151
15070.93 139
15072.09 122
15073.24 156
15074.40 172
15075.56 160
15076.72 148
15077.88 132
15079.04 143
15080.20 143
15081.35 167
15082.51 146
15083.67 133
15084.83 149
15085.99 140
15087.15 149
15088.31 149
15089.46 151
15090.62 162
15091.78 143
15092.94 146
15094.10 151
15095.26 148
15096.42 162
15097.58 167
15098.74 169
15099.90 139
15101.06 149
15102.22 155
15103.37 165
15104.53 145
15105.69 142
15106.85 151
15108.01 152
15109.17 145
15110.33 165
15111.49 144
15112.65 165
15113.81 176
15114.97 150
15116.13 157
15117.29 147
15118.45 148
15119.61 157
15120.77 145
15121.93 161
15123.09 161
15124.25 175
15125.41 136
15126.57 142
15127.73 148
15128.89 151
15130.05 184
15131.21 176
15132.37 145
15133.53 147
15134.69 152
15135.86 167
15137.02 158
15138.18 153
15139.34 175
15140.50 159
15141.66 156
15142.82 144
15143.98 154
15145.14 157
15146.30 180
15147.46 163
15148.63 170
15149.79 155
15150.95 168
15152.11 171
15153.27 154
15154.43 136
15155.59 164
15156.75 162
15157.92 153
15159.08 161
15160.24 146
15161.40 154
15162.56 190
15163.72 179
15164.89 175
15166.05 182
15167.21 167
15168.37 176
15169.53 170
15170.69 167
15171.86 164
15173.02 181
15174.18 181
15175.34 168
15176.51 154
15177.67 165
15178.83 161
15179.99 162
15181.15 165
15182.32 186
15183.48 186
15184.64 162
15185.80 158
15186.97 165
15188.13 173
15189.29 189
15190.46 182
15191.62 159
15192.78 165
15193.94 152
15195.11 170
15196.27 173
15197.43 162
15198.60 165
15199.76 179
15200.92 191
15202.08 152
15203.25 169
15204.41 172
15205.57 156
15206.74 160
15207.90 172
15209.06 153
15210.23 180
15211.39 182
15212.56 180
15213.72 173
15214.88 183
15216.05 184
15217.21 189
15218.37 185
15219.54 158
15220.70 151
15221.87 185
15223.03 178
15224.19 179
15225.36 168
15226.52 192
15227.69 174
15228.85 186
15230.01 200
15231.18 217
15232.34 203
15233.51 188
15234.67 197
15235.84 193
15237.00 176
15238.16 163
15239.33 191
15240.49 174
15241.66 159
15242.82 151
15243.99 167
15245.15 162
15246.32 181
15247.48 177
15248.65 153
15249.81 158
15250.98 154
15252.14 152
15253.31 156
15254.47 141
15255.64 168
15256.80 175
15257.97 176
15259.13 188
15260.30 173
15261.46 168
15262.63 164
15263.80 182
15264.96 174
15266.13 157
15267.29 158
15268.46 168
15269.62 161
15270.79 153
15271.96 167
15273.12 166
15274.29 176
15275.45 194
15276.62 175
15277.79 170
15278.95 170
15280.12 168
15281.28 150
15282.45 151
15283.62 153
15284.78 172
15285.95 192
15287.12 198
15288.28 167
15289.45 154
15290.62 167
15291.78 152
15292.95 153
15294.12 151
15295.28 135
15296.45 159
15297.62 155
15298.78 161
15299.95 170
15301.12 152
15302.28 188
15303.45 173
15304.62 170
15305.78 182
15306.95 206
15308.12 167
15309.29 156
15310.45 168
15311.62 176
15312.79 170
15313.96 153
15315.12 157
15316.29 165
15317.46 163
15318.63 175
15319.79 161
15320.96 176
15322.13 142
15323.30 150
15324.46 200
15325.63 178
15326.80 175
15327.97 171
15329.14 153
15330.30 188
15331.47 153
15332.64 177
15333.81 165
15334.98 168
15336.14 164
15337.31 179
15338.48 166
15339.65 186
15340.82 177
15341.99 175
15343.16 168
15344.32 169
15345.49 164
15346.66 177
15347.83 190
15349.00 179
15350.17 191
15351.34 182
15352.51 172
15353.67 166
15354.84 195
15356.01 193
15357.18 193
15358.35 178
15359.52 170
15360.69 180
15361.86 187
15363.03 202
15364.20 180
15365.37 183
15366.54 192
15367.71 182
15368.87 196
15370.04 173
15371.21 192
15372.38 181
15373.55 186
15374.72 172
15375.89 174
15377.06 171
15378.23 178
15379.40 168
15380.57 170
15381.74 186
15382.91 176
15384.08 199
15385.25 196
15386.42 207
15387.59 174
15388.76 170
15389.93 182
15391.10 175
15392.27 162
15393.44 157
15394.62 160
15395.79 169
15396.96 176
15398.13 188
15399.30 187
15400.47 159
15401.64 183
15402.81 181
15403.98 188
15405.15 164
15406.32 134
15407.49 142
15408.66 169
15409.84 139
15411.01 161
15412.18 166
15413.35 169
15414.52 146
15415.69 154
15416.86 175
15418.03 165
15419.21 163
15420.38 175
15421.55 159
15422.72 159
15423.89 143
15425.06 176
15426.24 171
15427.41 140
15428.58 156
15429.75 165
15430.92 172
15432.09 135
15433.27 155
15434.44 145
15435.61 159
15436.78 160
15437.96 154
15439.13 152
15440.30 157
15441.47 161
15442.64 172
15443.82 145
15444.99 146
15446.16 161
15447.33 152
15448.51 169
15449.68 144
15450.85 155
15452.02 146
15453.20 171
15454.37 158
15455.54 157
15456.72 144
15457.89 147
15459.06 154
15460.23 162
15461.41 145
15462.58 151
15463.75 136
15464.93 161
15466.10 152
15467.27 151
15468.45 163
15469.62 152
15470.79 145
15471.97 170
15473.14 166
15474.31 137
15475.49 150
15476.66 170
15477.83 160
15479.01 153
15480.18 153
15481.36 158
15482.53 146
15483.70 160
15484.88 160
15486.05 151
15487.23 154
15488.40 160
15489.57 159
15490.75 168
15491.92 161
15493.10 155
15494.27 161
15495.44 157
15496.62 138
15497.79 141
15498.97 157
15500.14 166
15501.32 141
15502.49 147
15503.67 152
15504.84 146
15506.02 153
15507.19 167
15508.36 179
15509.54 177
15510.71 150
15511.89 169
15513.06 164
15514.24 166
15515.41 166
15516.59 179
15517.77 157
15518.94 159
15520.12 159
15521.29 165
15522.47 152
15523.64 167
15524.82 151
15525.99 148
15527.17 159
15528.34 156
15529.52 160
15530.69 157
15531.87 161
15533.05 162
15534.22 157
15535.40 172
15536.57 168
15537.75 163
15538.93 167
15540.10 165
15541.28 156
15542.45 168
15543.63 158
15544.81 140
15545.98 139
15547.16 153
15548.33 165
15549.51 163
15550.69 157
15551.86 131
15553.04 175
15554.22 155
15555.39 159
15556.57 140
15557.75 173
15558.92 178
15560.10 162
15561.28 146
15562.45 130
15563.63 165
15564.81 174
15565.99 165
15567.16 161
15568.34 146
15569.52 165
15570.69 173
15571.87 172
15573.05 164
15574.23 170
15575.40 176
15576.58 166
15577.76 166
15578.93 166
15580.11 157
15581.29 162
15582.47 174
15583.65 198
15584.82 174
15586.00 152
15587.18 174
15588.36 190
15589.53 173
15590.71 167
15591.89 172
15593.07 176
15594.25 181
15595.42 186
15596.60 184
15597.78 176
15598.96 185
15600.14 199
15601.32 186
15602.49 184
15603.67 205
15604.85 180
15606.03 179
15607.21 196
15608.39 179
15609.56 166
15610.74 183
15611.92 201
15613.10 210
15614.28 173
15615.46 197
15616.64 162
15617.82 191
15619.00 211
15620.17 207
15621.35 202
15622.53 204
15623.71 216
15624.89 188
15626.07 199
15627.25 194
15628.43 201
15629.61 196
15630.79 187
15631.97 204
15633.15 201
15634.33 194
15635.51 215
15636.69 199
15637.87 187
15639.05 210
15640.22 203
15641.40 186
15642.58 196
15643.76 194
15644.94 190
15646.12 208
15647.30 226
15648.48 201
15649.66 189
15650.85 202
15652.03 185
15653.21 207
15654.39 192
15655.57 190
15656.75 208
15657.93 192
15659.11 206
15660.29 205
15661.47 201
15662.65 192
15663.83 198
15665.01 181
15666.19 175
15667.37 193
15668.55 191
15669.73 202
15670.92 194
15672.10 204
15673.28 207
15674.46 208
15675.64 196
15676.82 217
15678.00 203
15679.18 197
15680.36 197
15681.55 167
15682.73 178
15683.91 177
15685.09 183
15686.27 197
15687.45 180
15688.63 183
15689.82 193
15691.00 179
15692.18 196
15693.36 193
15694.54 201
15695.73 202
15696.91 170
15698.09 177
15699.27 189
15700.45 200
15701.64 198
15702.82 219
15704.00 218
15705.18 213
15706.36 197
15707.55 199
15708.73 205
15709.91 188
15711.09 204
15712.28 217
15713.46 210
15714.64 209
15715.82 206
15717.01 203
15718.19 213
15719.37 206
15720.55 207
15721.74 193
15722.92 185
15724.10 213
15725.29 204
15726.47 215
15727.65 198
15728.84 216
15730.02 211
15731.20 216
15732.39 214
15733.57 234
15734.75 212
15735.94 204
15737.12 217
15738.30 180
15739.49 199
15740.67 209
15741.85 228
15743.04 230
15744.22 208
15745.40 228
15746.59 209
15747.77 239
15748.96 212
15750.14 207
15751.32 207
15752.51 227
15753.69 223
15754.88 215
15756.06 205
15757.24 231
15758.43 222
15759.61 220
15760.80 208
15761.98 202
15763.17 194
15764.35 211
15765.53 218
15766.72 210
15767.90 195
15769.09 190
15770.27 218
15771.46 200
15772.64 198
15773.83 198
15775.01 203
15776.20 196
15777.38 207
15778.57 185
15779.75 175
15780.94 171
15782.12 179
15783.31 187
15784.49 188
15785.68 206
15786.86 198
15788.05 175
15789.23 166
15790.42 185
15791.60 183
15792.79 208
15793.98 180
15795.16 172
15796.35 187
15797.53 171
15798.72 178
15799.90 187
15801.09 192
15802.28 171
15803.46 194
15804.65 170
15805.83 193
15807.02 182
15808.21 193
15809.39 212
15810.58 166
15811.76 153
15812.95 189
15814.14 192
15815.32 193
15816.51 185
15817.70 186
15818.88 185
15820.07 185
15821.26 189
15822.44 183
15823.63 176
15824.82 168
15826.00 182
15827.19 187
15828.38 207
15829.56 163
15830.75 185
15831.94 172
15833.12 156
15834.31 179
15835.50 180
15836.69 184
15837.87 200
15839.06 162
15840.25 185
15841.44 166
15842.62 173
15843.81 179
15845.00 187
15846.18 178
15847.37 155
15848.56 185
15849.75 164
15850.94 181
15852.12 173
15853.31 192
15854.50 200
15855.69 156
15856.87 179
15858.06 190
15859.25 186
15860.44 188
15861.63 181
15862.81 169
15864.00 190
15865.19 189
15866.38 192
15867.57 185
15868.76 202
15869.94 195
15871.13 186
15872.32 204
15873.51 160
15874.70 163
15875.89 180
15877.08 192
15878.26 192
15879.45 216
15880.64 209
15881.83 200
15883.02 214
15884.21 183
15885.40 203
15886.59 190
15887.78 200
15888.97 191
15890.15 173
15891.34 192
15892.53 201
15893.72 210
15894.91 217
15896.10 188
15897.29 187
15898.48 199
15899.67 180
15900.86 180
15902.05 178
15903.24 187
15904.43 186
15905.62 196
15906.81 200
15908.00 208
15909.19 198
15910.38 207
15911.57 208
15912.76 209
15913.95 195
15915.14 222
15916.33 207
15917.52 190
15918.71 195
15919.90 209
15921.09 201
15922.28 200
15923.47 209
15924.66 220
15925.85 214
15927.04 204
15928.23 222
15929.42 209
15930.61 189
15931.80 177
15932.99 200
15934.18 196
15935.38 195
15936.57 195
15937.76 178
15938.95 187
15940.14 188
15941.33 180
15942.52 166
15943.71 180
15944.90 170
15946.10 174
15947.29 175
15948.48 176
15949.67 178
15950.86 180
15952.05 165
15953.24 159
15954.44 172
15955.63 155
15956.82 140
15958.01 135
15959.20 170
15960.39 153
15961.59 148
15962.78 155
15963.97 174
15965.16 160
15966.35 171
15967.55 170
15968.74 166
15969.93 154
15971.12 159
15972.31 136
15973.51 157
15974.70 160
15975.89 139
15977.08 140
15978.28 141
15979.47 153
15980.66 142
15981.85 172
15983.05 183
15984.24 159
15985.43 149
15986.62 153
15987.82 147
15989.01 159
15990.20 148
15991.40 144
15992.59 159
15993.78 153
15994.98 163
15996.17 155
15997.36 158
15998.55 150
15999.75 163
16000.94 142
16002.13 131
16003.33 138
16004.52 159
16005.72 152
16006.91 137
16008.10 137
16009.30 156
16010.49 147
16011.68 141
16012.88 178
16014.07 159
16015.26 168
16016.46 130
16017.65 158
16018.85 142
16020.04 145
16021.23 146
16022.43 162
16023.62 154
16024.82 155
16026.01 139
16027.21 147
16028.40 147
16029.59 131
16030.79 156
16031.98 144
16033.18 157
16034.37 153
16035.57 152
16036.76 140
16037.96 155
16039.15 150
16040.35 162
16041.54 168
16042.73 145
16043.93 138
16045.12 137
16046.32 167
16047.51 145
16048.71 160
16049.91 142
16051.10 139
16052.30 139
16053.49 154
16054.69 163
16055.88 153
16057.08 142
16058.27 129
16059.47 160
16060.66 159
16061.86 153
16063.05 136
16064.25 132
16065.45 157
16066.64 149
16067.84 129
16069.03 146
16070.23 136
16071.42 170
16072.62 146
16073.82 138
16075.01 114
16076.21 151
16077.41 149
16078.60 147
16079.80 131
16080.99 150
16082.19 159
16083.39 127
16084.58 135
16085.78 115
16086.98 122
16088.17 145
16089.37 137
16090.57 136
16091.76 140
16092.96 140
16094.16 145
16095.35 125
16096.55 160
16097.75 147
16098.94 152
16100.14 124
16101.34 143
16102.53 126
16103.73 156
16104.93 154
16106.13 135
16107.32 142
16108.52 132
16109.72 166
16110.92 132
16112.11 147
16113.31 123
16114.51 141
16115.71 142
16116.90 140
16118.10 143
16119.30 134
16120.50 145
16121.69 142
16122.89 159
16124.09 121
16125.29 113
16126.49 140
16127.68 146
16128.88 136
16130.08 146
16131.28 139
16132.48 153
16133.67 140
16134.87 142
16136.07 147
16137.27 129
16138.47 116
16139.67 138
16140.86 130
16142.06 144
16143.26 131
16144.46 134
16145.66 132
16146.86 130
16148.06 117
16149.26 128
16150.45 133
16151.65 123
16152.85 131
16154.05 137
16155.25 125
16156.45 119
16157.65 126
16158.85 147
16160.05 136
16161.25 111
16162.45 129
16163.64 127
16164.84 135
16166.04 136
16167.24 131
16168.44 155
16169.64 138
16170.84 145
16172.04 130
16173.24 144
16174.44 147
16175.64 159
16176.84 155
16178.04 116
16179.24 138
16180.44 133
16181.64 124
16182.84 119
16184.04 124
16185.24 134
16186.44 150
16187.64 153
16188.84 124
16190.04 114
16191.24 140
16192.44 150
16193.64 146
16194.84 126
16196.04 141
16197.24 123
16198.44 149
16199.65 136
16200.85 139
16202.05 137
16203.25 134
16204.45 145
16205.65 127
16206.85 142
16208.05 153
16209.25 137
16210.45 134
16211.65 145
16212.86 149
16214.06 127
16215.26 147
16216.46 127
16217.66 126
16218.86 127
16220.06 130
16221.27 143
16222.47 142
16223.67 148
16224.87 156
16226.07 130
16227.27 140
16228.48 123
16229.68 141
16230.88 133
16232.08 151
16233.28 146
16234.48 142
16235.69 135
16236.89 116
16238.09 145
16239.29 148
16240.50 161
16241.70 139
16242.90 151
16244.10 152
16245.30 121
16246.51 142
16247.71 157
16248.91 144
16250.11 152
16251.32 176
16252.52 168
16253.72 157
16254.92 144
16256.13 148
16257.33 158
16258.53 145
16259.74 119
16260.94 151
16262.14 130
16263.35 139
16264.55 126
16265.75 156
16266.95 145
16268.16 142
16269.36 145
16270.56 130
16271.77 131
16272.97 115
16274.17 142
16275.38 153
16276.58 140
16277.79 131
16278.99 138
16280.19 147
16281.40 137
16282.60 165
16283.80 158
16285.01 141
16286.21 161
16287.42 154
16288.62 148
16289.82 148
16291.03 151
16292.23 167
16293.44 145
16294.64 144
16295.84 141
16297.05 145
16298.25 156
16299.46 132
16300.66 154
16301.87 157
16303.07 129
16304.27 163
16305.48 160
16306.68 127
16307.89 131
16309.09 129
16310.30 146
16311.50 150
16312.71 144
16313.91 133
16315.12 143
16316.32 138
16317.53 146
16318.73 136
16319.94 141
16321.14 137
16322.35 127
16323.55 134
16324.76 142
16325.96 113
16327.17 138
16328.38 134
16329.58 144
16330.79 133
16331.99 133
16333.20 129
16334.40 125
16335.61 133
16336.81 133
16338.02 138
16339.23 116
16340.43 143
16341.64 138
16342.84 143
16344.05 121
16345.26 133
16346.46 136
16347.67 113
16348.87 140
16350.08 130
16351.29 151
16352.49 149
16353.70 115
16354.91 105
16356.11 122
16357.32 127
16358.53 132
16359.73 141
16360.94 142
16362.15 107
16363.35 112
16364.56 129
16365.77 131
16366.97 121
16368.18 118
16369.39 129
16370.59 128
16371.80 110
16373.01 125
16374.21 134
16375.42 124
16376.63 143
16377.84 121
16379.04 132
16380.25 113
16381.46 126
16382.67 130
16383.87 140
16385.08 125
16386.29 119
16387.50 132
16388.70 136
16389.91 122
16391.12 118
16392.33 142
16393.53 123
16394.74 130
16395.95 135
16397.16 118
16398.37 123
16399.57 126
16400.78 133
16401.99 125
16403.20 135
16404.41 137
16405.62 124
16406.82 121
16408.03 135
16409.24 133
16410.45 146
16411.66 127
16412.87 118
16414.07 125
16415.28 127
16416.49 122
16417.70 134
16418.91 122
16420.12 124
16421.33 131
16422.54 142
16423.75 137
16424.95 159
16426.16 135
16427.37 126
16428.58 132
16429.79 116
16431.00 125
16432.21 124
16433.42 145
16434.63 143
16435.84 113
16437.05 135
16438.26 131
16439.47 132
16440.68 139
16441.88 114
16443.09 115
16444.30 100
16445.51 129
16446.72 133
16447.93 117
16449.14 136
16450.35 120
16451.56 125
16452.77 144
16453.98 131
16455.19 124
16456.40 122
16457.61 116
16458.82 124
16460.03 127
16461.24 126
16462.45 117
16463.67 128
16464.88 126
16466.09 97
16467.30 122
16468.51 130
16469.72 135
16470.93 114
16472.14 133
16473.35 139
16474.56 136
16475.77 149
16476.98 126
16478.19 130
16479.40 122
16480.62 115
16481.83 128
16483.04 107
16484.25 107
16485.46 120
16486.67 128
16487.88 113
16489.09 129
16490.31 137
16491.52 133
16492.73 95
16493.94 110
16495.15 124
16496.36 97
16497.57 135
16498.79 140
16500.00 132
16501.21 135
16502.42 120
16503.63 132
16504.85 127
16506.06 117
16507.27 128
16508.48 114
16509.69 124
16510.91 122
16512.12 125
16513.33 132
16514.54 148
16515.76 122
16516.97 128
16518.18 140
16519.39 110
16520.60 120
16521.82 115
16523.03 117
16524.24 113
16525.46 139
16526.67 130
16527.88 122
16529.09 109
16530.31 126
16531.52 142
16532.73 106
16533.95 120
16535.16 122
16536.37 122
16537.58 118
16538.80 136
16540.01 116
16541.22 137
16542.44 146
16543.65 145
16544.86 151
16546.08 126
16547.29 122
16548.50 121
16549.72 132
16550.93 126
16552.15 131
16553.36 137
16554.57 125
16555.79 121
16557.00 130
16558.21 141
16559.43 135
16560.64 116
16561.86 153
16563.07 119
16564.28 133
16565.50 130
16566.71 143
16567.93 126
16569.14 124
16570.36 125
16571.57 139
16572.78 133
16574.00 121
16575.21 139
16576.43 144
16577.64 125
16578.86 143
16580.07 139
16581.29 139
16582.50 129
16583.72 124
16584.93 136
16586.15 132
16587.36 126
16588.58 120
16589.79 125
16591.01 106
16592.22 111
16593.44 120
16594.65 119
16595.87 132
16597.08 118
16598.30 119
16599.51 115
16600.73 134
16601.94 133
16603.16 146
16604.37 134
16605.59 121
16606.81 111
16608.02 129
16609.24 128
16610.45 102
16611.67 124
16612.89 128
16614.10 119
16615.32 104
16616.53 119
16617.75 119
16618.97 122
16620.18 112
16621.40 135
16622.61 108
16623.83 101
16625.05 110
16626.26 131
16627.48 110
16628.70 127
16629.91 122
16631.13 126
16632.35 132
16633.56 130
16634.78 107
16636.00 129
16637.21 123
16638.43 125
16639.65 121
16640.86 114
16642.08 142
16643.30 131
16644.51 126
16645.73 91
16646.95 105
16648.17 129
16649.38 114
16650.60 110
16651.82 100
16653.03 118
16654.25 119
16655.47 119
16656.69 107
16657.90 115
16659.12 126
16660.34 120
16661.56 132
16662.77 135
16663.99 124
16665.21 128
16666.43 135
16667.65 134
16668.86 109
16670.08 105
16671.30 124
16672.52 103
16673.74 113
16674.95 112
16676.17 128
16677.39 136
16678.61 126
16679.83 131
16681.05 121
16682.26 118
16683.48 119
16684.70 96
16685.92 97
16687.14 113
16688.36 114
16689.58 132
16690.79 120
16692.01 123
16693.23 116
16694.45 122
16695.67 93
16696.89 105
16698.11 120
16699.33 120
16700.55 111
16701.76 102
16702.98 109
16704.20 105
16705.42 100
16706.64 106
16707.86 112
16709.08 120
16710.30 128
16711.52 129
16712.74 107
16713.96 116
16715.18 129
16716.40 111
16717.62 121
16718.84 122
16720.06 106
16721.28 114
16722.50 122
16723.72 108
16724.94 113
16726.16 136
16727.38 109
16728.60 120
16729.82 118
16731.04 118
16732.26 103
16733.48 109
16734.70 107
16735.92 107
16737.14 139
16738.36 136
16739.58 126
16740.80 105
16742.02 120
16743.24 100
16744.46 124
16745.68 104
16746.90 101
16748.12 133
16749.35 130
16750.57 97
16751.79 117
16753.01 118
16754.23 128
16755.45 109
16756.67 107
16757.89 120
16759.11 113
16760.33 104
16761.56 122
16762.78 122
16764.00 117
16765.22 117
16766.44 111
16767.66 144
16768.88 104
16770.11 122
16771.33 106
16772.55 117
16773.77 104
16774.99 117
16776.22 104
16777.44 113
16778.66 86
16779.88 109
16781.10 121
16782.33 103
16783.55 108
16784.77 102
16785.99 133
16787.21 127
16788.44 130
16789.66 117
16790.88 125
16792.10 117
16793.33 125
16794.55 108
16795.77 106
16796.99 102
16798.22 130
16799.44 123
16800.66 109
16801.88 120
16803.11 118
16804.33 118
16805.55 123
16806.78 119
16808.00 106
16809.22 126
16810.44 105
16811.67 136
16812.89 137
16814.11 121
16815.34 116
16816.56 143
16817.78 115
16819.01 106
16820.23 118
16821.45 112
16822.68 136
16823.90 115
16825.13 110
16826.35 100
16827.57 122
16828.80 107
16830.02 123
16831.24 107
16832.47 137
16833.69 116
16834.92 135
16836.14 111
16837.36 113
16838.59 135
16839.81 128
16841.04 130
16842.26 105
16843.48 127
16844.71 124
16845.93 127
16847.16 114
16848.38 123
16849.61 115
16850.83 129
16852.06 118
16853.28 139
16854.51 132
16855.73 127
16856.95 128
16858.18 129
16859.40 125
16860.63 105
16861.85 132
16863.08 130
16864.30 134
16865.53 129
16866.75 138
16867.98 110
16869.21 118
16870.43 122
16871.66 143
16872.88 132
16874.11 137
16875.33 128
16876.56 138
16877.78 132
16879.01 128
16880.23 132
16881.46 134
16882.69 145
16883.91 121
16885.14 121
16886.36 110
16887.59 121
16888.81 124
16890.04 145
16891.27 140
16892.49 121
16893.72 123
16894.94 131
16896.17 115
16897.40 127
16898.62 145
16899.85 135
16901.08 127
16902.30 119
16903.53 139
16904.76 115
16905.98 129
16907.21 133
16908.44 138
16909.66 142
16910.89 119
16912.12 114
16913.34 121
16914.57 108
16915.80 118
16917.02 119
16918.25 125
16919.48 109
16920.70 95
16921.93 118
16923.16 102
16924.39 125
16925.61 107
16926.84 136
16928.07 122
16929.30 121
16930.52 130
16931.75 124
16932.98 123
16934.21 113
16935.43 138
16936.66 131
16937.89 119
16939.12 124
16940.34 121
16941.57 114
16942.80 138
16944.03 116
16945.26 129
16946.48 107
16947.71 117
16948.94 119
16950.17 117
16951.40 114
16952.62 135
16953.85 141
16955.08 111
16956.31 104
16957.54 115
16958.77 125
16959.99 127
16961.22 120
16962.45 118
16963.68 147
16964.91 118
16966.14 111
16967.37 108
16968.60 113
16969.82 120
16971.05 112
16972.28 130
16973.51 119
16974.74 116
16975.97 135
16977.20 122
16978.43 125
16979.66 121
16980.89 114
16982.11 130
16983.34 101
16984.57 119
16985.80 131
16987.03 126
16988.26 110
16989.49 108
16990.72 123
16991.95 105
16993.18 130
16994.41 126
16995.64 97
16996.87 97
16998.10 127
16999.33 131
17000.56 132
17001.79 121
17003.02 118
17004.25 119
17005.48 114
17006.71 106
17007.94 126
17009.17 118
17010.40 118
17011.63 136
17012.86 134
17014.09 125
17015.32 114
17016.55 125
17017.78 108
17019.01 126
17020.25 129
17021.48 122
17022.71 121
17023.94 117
17025.17 133
17026.40 144
17027.63 141
17028.86 118
17030.09 115
17031.32 119
17032.55 140
17033.79 115
17035.02 117
17036.25 118
17037.48 124
17038.71 118
17039.94 130
17041.17 119
17042.41 109
17043.64 112
17044.87 139
17046.10 129
17047.33 127
17048.56 118
17049.80 130
17051.03 123
17052.26 115
17053.49 138
17054.72 112
17055.95 124
17057.19 104
17058.42 138
17059.65 112
17060.88 106
17062.12 111
17063.35 111
17064.58 101
17065.81 122
17067.04 97
17068.28 134
17069.51 124
17070.74 120
17071.97 138
17073.21 116
17074.44 126
17075.67 119
17076.90 113
17078.14 122
17079.37 130
17080.60 114
17081.84 125
17083.07 121
17084.30 115
17085.54 112
17086.77 121
17088.00 114
17089.23 101
17090.47 94
17091.70 104
17092.93 123
17094.17 111
17095.40 124
17096.63 111
17097.87 110
17099.10 104
17100.34 123
17101.57 112
17102.80 129
17104.04 113
17105.27 111
17106.50 119
17107.74 100
17108.97 119
17110.21 123
17111.44 132
17112.67 114
17113.91 107
17115.14 117
17116.38 134
17117.61 107
17118.84 129
17120.08 112
17121.31 135
17122.55 107
17123.78 119
17125.02 122
17126.25 128
17127.48 106
17128.72 119
17129.95 132
17131.19 104
17132.42 129
17133.66 95
17134.89 130
17136.13 108
17137.36 121
17138.60 121
17139.83 134
17141.07 101
17142.30 113
17143.54 102
17144.77 118
17146.01 119
17147.24 100
17148.48 117
17149.71 118
17150.95 116
17152.19 110
17153.42 127
17154.66 105
17155.89 136
17157.13 124
17158.36 121
17159.60 100
17160.83 117
17162.07 115
17163.31 129
17164.54 114
17165.78 107
17167.01 118
17168.25 121
17169.49 125
17170.72 116
17171.96 111
17173.19 95
17174.43 126
17175.67 102
17176.90 126
17178.14 113
17179.38 122
17180.61 99
17181.85 117
17183.09 99
17184.32 103
17185.56 122
17186.80 118
17188.03 120
17189.27 111
17190.51 104
17191.74 100
17192.98 116
17194.22 101
17195.45 109
17196.69 100
17197.93 91
17199.16 86
17200.40 123
17201.64 128
17202.88 114
17204.11 99
17205.35 103
17206.59 117
17207.83 119
17209.06 101
17210.30 112
17211.54 121
17212.78 98
17214.01 103
17215.25 93
17216.49 111
17217.73 106
17218.96 122
17220.20 112
17221.44 106
17222.68 86
17223.92 102
17225.15 101
17226.39 112
17227.63 112
17228.87 103
17230.11 108
17231.35 108
17232.58 112
17233.82 105
17235.06 112
17236.30 129
17237.54 116
17238.78 109
17240.01 95
17241.25 103
17242.49 101
17243.73 95
17244.97 114
17246.21 111
17247.45 104
17248.69 111
17249.93 130
17251.16 119
17252.40 110
17253.64 121
17254.88 117
17256.12 117
17257.36 110
17258.60 116
17259.84 118
17261.08 105
17262.32 101
17263.56 119
17264.80 103
17266.04 97
17267.28 120
17268.51 112
17269.75 109
17270.99 112
17272.23 115
17273.47 104
17274.71 104
17275.95 103
17277.19 105
17278.43 107
17279.67 113
17280.91 120
17282.15 107
17283.39 96
17284.63 94
17285.87 117
17287.11 115
17288.35 101
17289.60 81
17290.84 112
17292.08 93
17293.32 108
17294.56 91
17295.80 99
17297.04 118
17298.28 111
17299.52 115
17300.76 112
17302.00 100
17303.24 95
17304.48 117
17305.72 89
17306.96 105
17308.21 112
17309.45 104
17310.69 105
17311.93 96
17313.17 103
17314.41 119
17315.65 119
17316.89 113
17318.14 95
17319.38 131
17320.62 115
17321.86 110
17323.10 122
17324.34 110
17325.59 100
17326.83 93
17328.07 128
17329.31 113
17330.55 116
17331.79 82
17333.04 106
17334.28 106
17335.52 128
17336.76 100
17338.00 112
17339.25 110
17340.49 113
17341.73 103
17342.97 115
17344.22 123
17345.46 107
17346.70 109
17347.94 110
17349.19 116
17350.43 108
17351.67 103
17352.91 118
17354.16 109
17355.40 102
17356.64 114
17357.88 114
17359.13 112
17360.37 103
17361.61 114
17362.86 112
17364.10 95
17365.34 111
17366.58 103
17367.83 129
17369.07 94
17370.31 127
17371.56 125
17372.80 107
17374.04 124
17375.29 112
17376.53 106
17377.78 104
17379.02 108
17380.26 117
17381.51 102
17382.75 119
17383.99 130
17385.24 101
17386.48 105
17387.72 92
17388.97 109
17390.21 114
17391.46 99
17392.70 114
17393.94 113
17395.19 106
17396.43 98
17397.68 99
17398.92 110
17400.17 120
17401.41 110
17402.65 131
17403.90 109
17405.14 115
17406.39 95
17407.63 122
17408.88 97
17410.12 124
17411.37 103
17412.61 129
17413.86 119
17415.10 117
17416.35 126
17417.59 107
17418.84 124
17420.08 117
17421.33 105
17422.57 122
17423.82 105
17425.06 85
17426.31 104
17427.55 103
17428.80 104
17430.04 108
17431.29 105
17432.53 102
17433.78 101
17435.03 102
17436.27 112
17437.52 96
17438.76 122
17440.01 121
17441.25 108
17442.50 108
17443.75 100
17444.99 93
17446.24 104
17447.48 105
17448.73 106
17449.98 128
17451.22 109
17452.47 109
17453.71 119
17454.96 116
17456.21 120
17457.45 94
17458.70 106
17459.95 99
17461.19 120
17462.44 98
17463.69 121
17464.93 111
17466.18 109
17467.43 121
17468.67 137
17469.92 102
17471.17 113
17472.41 116
17473.66 121
17474.91 114
17476.15 103
17477.40 104
17478.65 108
17479.90 113
17481.14 108
17482.39 101
17483.64 110
17484.88 113
17486.13 146
17487.38 113
17488.63 120
17489.87 119
17491.12 110
17492.37 112
17493.62 106
17494.86 107
17496.11 117
17497.36 126
17498.61 124
17499.86 105
17501.10 111
17502.35 113
17503.60 108
17504.85 113
17506.10 150
17507.34 117
17508.59 121
17509.84 111
17511.09 118
17512.34 121
17513.59 109
17514.83 117
17516.08 116
17517.33 111
17518.58 111
17519.83 97
17521.08 115
17522.33 122
17523.57 101
17524.82 108
17526.07 91
17527.32 116
17528.57 109
17529.82 114
17531.07 112
17532.32 125
17533.57 129
17534.82 139
17536.06 109
17537.31 120
17538.56 135
17539.81 105
17541.06 108
17542.31 115
17543.56 130
17544.81 124
17546.06 111
17547.31 125
17548.56 123
17549.81 114
17551.06 115
17552.31 102
17553.56 134
17554.81 104
17556.06 121
17557.31 113
17558.56 104
17559.81 121
17561.06 120
17562.31 103
17563.56 115
17564.81 104
17566.06 114
17567.31 112
17568.56 118
17569.81 108
17571.06 122
17572.31 112
17573.56 102
17574.81 96
17576.06 124
17577.31 110
17578.56 113
17579.81 130
17581.06 119
17582.31 107
17583.57 120
17584.82 129
17586.07 108
17587.32 121
17588.57 117
17589.82 123
17591.07 115
17592.32 114
17593.57 123
17594.83 120
17596.08 107
17597.33 100
17598.58 115
17599.83 136
17601.08 126
17602.33 98
17603.59 92
17604.84 120
17606.09 120
17607.34 116
17608.59 113
17609.84 121
17611.10 109
17612.35 121
17613.60 121
17614.85 109
17616.10 132
17617.36 138
17618.61 131
17619.86 124
17621.11 107
17622.36 107
17623.62 120
17624.87 112
17626.12 124
17627.37 126
17628.63 119
17629.88 114
17631.13 114
17632.38 117
17633.64 110
17634.89 129
17636.14 115
17637.39 121
17638.65 107
17639.90 120
17641.15 107
17642.41 102
17643.66 135
17644.91 121
17646.17 111
17647.42 114
17648.67 102
17649.92 116
17651.18 101
17652.43 135
17653.68 101
17654.94 115
17656.19 118
17657.44 103
17658.70 104
17659.95 110
17661.21 119
17662.46 117
17663.71 116
17664.97 113
17666.22 115
17667.47 111
17668.73 123
17669.98 130
17671.24 111
17672.49 134
17673.74 114
17675.00 113
17676.25 113
17677.51 120
17678.76 110
17680.02 116
17681.27 127
17682.52 115
17683.78 119
17685.03 120
17686.29 124
17687.54 116
17688.80 115
17690.05 92
17691.31 138
17692.56 131
17693.82 125
17695.07 96
17696.32 111
17697.58 108
17698.83 111
17700.09 110
17701.34 116
17702.60 118
17703.86 114
17705.11 106
17706.37 108
17707.62 99
17708.88 89
17710.13 112
17711.39 108
17712.64 111
17713.90 109
17715.15 110
17716.41 106
17717.66 108
17718.92 113
17720.18 111
17721.43 110
17722.69 110
17723.94 115
17725.20 95
17726.45 96
17727.71 103
17728.97 106
17730.22 106
17731.48 97
17732.74 108
17733.99 114
17735.25 110
17736.50 98
17737.76 109
17739.02 141
17740.27 121
17741.53 121
17742.79 120
17744.04 116
17745.30 113
17746.56 117
17747.81 119
17749.07 113
17750.33 113
17751.58 100
17752.84 102
17754.10 97
17755.35 119
17756.61 109
17757.87 105
17759.12 125
17760.38 119
17761.64 109
17762.90 85
17764.15 106
17765.41 105
17766.67 99
17767.93 87
17769.18 101
17770.44 116
17771.70 107
17772.96 110
17774.21 107
17775.47 103
17776.73 125
17777.99 105
17779.24 116
17780.50 108
17781.76 118
17783.02 98
17784.28 105
17785.53 107
17786.79 101
17788.05 107
17789.31 101
17790.57 112
17791.82 100
17793.08 127
17794.34 107
17795.60 111
17796.86 101
17798.12 104
17799.37 108
17800.63 108
17801.89 102
17803.15 118
17804.41 111
17805.67 105
17806.93 105
17808.19 104
17809.44 96
17810.70 102
17811.96 110
17813.22 111
17814.48 104
17815.74 98
17817.00 89
17818.26 105
17819.52 105
17820.78 104
17822.04 105
17823.29 115
17824.55 111
17825.81 126
17827.07 104
17828.33 125
17829.59 127
17830.85 122
17832.11 101
17833.37 117
17834.63 105
17835.89 104
17837.15 131
17838.41 96
17839.67 100
17840.93 111
17842.19 107
17843.45 94
17844.71 109
17845.97 104
17847.23 109
17848.49 115
17849.75 120
17851.01 105
17852.27 104
17853.53 113
17854.79 112
17856.05 117
17857.31 105
17858.57 111
17859.84 103
17861.10 123
17862.36 94
17863.62 98
17864.88 113
17866.14 115
17867.40 99
17868.66 106
17869.92 114
17871.18 125
17872.44 120
17873.71 115
17874.97 106
17876.23 106
17877.49 108
17878.75 105
17880.01 115
17881.27 92
17882.53 107
17883.80 87
17885.06 100
17886.32 76
17887.58 100
17888.84 117
17890.10 107
17891.37 120
17892.63 104
17893.89 115
17895.15 110
17896.41 125
17897.67 107
17898.94 108
17900.20 97
17901.46 125
17902.72 106
17903.99 116
17905.25 107
17906.51 101
17907.77 94
17909.03 106
17910.30 102
17911.56 108
17912.82 104
17914.08 91
17915.35 109
17916.61 114
17917.87 108
17919.14 102
17920.40 114
17921.66 103
17922.92 102
17924.19 81
17925.45 91
17926.71 97
17927.98 120
17929.24 110
17930.50 104
17931.76 101
17933.03 105
17934.29 106
17935.55 91
17936.82 107
17938.08 109
17939.34 112
17940.61 117
17941.87 106
17943.14 93
17944.40 91
17945.66 100
17946.93 114
17948.19 98
17949.45 122
17950.72 122
17951.98 112
17953.25 125
17954.51 117
17955.77 105
17957.04 114
17958.30 118
17959.57 92
17960.83 105
17962.09 99
17963.36 110
17964.62 88
17965.89 124
17967.15 87
17968.42 112
17969.68 99
17970.95 106
17972.21 107
17973.47 101
17974.74 108
17976.00 97
17977.27 116
17978.53 102
17979.80 114
17981.06 100
17982.33 107
17983.59 101
17984.86 95
17986.12 132
17987.39 105
17988.65 109
17989.92 110
17991.18 92
17992.45 107
17993.71 117
17994.98 107
17996.25 120
17997.51 80
17998.78 83
18000.04 106
18001.31 110
18002.57 94
18003.84 115
18005.10 93
18006.37 110
18007.64 100
18008.90 111
18010.17 105
18011.43 107
18012.70 87
18013.97 82
18015.23 109
18016.50 97
18017.76 92
18019.03 119
18020.30 124
18021.56 85
18022.83 117
18024.10 116
18025.36 110
18026.63 103
18027.90 130
18029.16 99
18030.43 102
18031.70 102
18032.96 109
18034.23 125
18035.50 105
18036.76 91
18038.03 96
18039.30 112
18040.56 104
18041.83 106
18043.10 102
18044.37 99
18045.63 114
18046.90 121
18048.17 102
18049.43 105
18050.70 110
18051.97 111
18053.24 115
18054.50 113
18055.77 123
18057.04 100
18058.31 103
18059.57 98
18060.84 102
18062.11 113
18063.38 120
18064.65 77
18065.91 120
18067.18 110
18068.45 91
18069.72 107
18070.98 128
18072.25 113
18073.52 100
18074.79 93
18076.06 110
18077.33 120
18078.59 115
18079.86 101
18081.13 91
18082.40 111
18083.67 95
18084.94 111
18086.21 103
18087.47 112
18088.74 102
18090.01 108
18091.28 118
18092.55 103
18093.82 113
18095.09 123
18096.36 113
18097.62 105
18098.89 101
18100.16 96
18101.43 112
18102.70 121
18103.97 108
18105.24 127
18106.51 95
18107.78 112
18109.05 114
18110.32 91
18111.59 111
18112.86 104
18114.13 112
18115.40 119
18116.66 97
18117.93 108
18119.20 110
18120.47 118
18121.74 101
18123.01 123
18124.28 109
18125.55 114
18126.82 88
18128.09 102
18129.36 122
18130.63 106
18131.90 119
18133.17 99
18134.44 116
18135.71 85
18136.99 95
18138.26 114
18139.53 111
18140.80 107
18142.07 119
18143.34 96
18144.61 109
18145.88 118
18147.15 123
18148.42 105
18149.69 86
18150.96 102
18152.23 124
18153.50 100
18154.78 90
18156.05 118
18157.32 113
18158.59 105
18159.86 100
18161.13 114
18162.40 101
18163.67 110
18164.94 105
18166.22 112
18167.49 87
18168.76 109
18170.03 103
18171.30 110
18172.57 93
18173.85 95
18175.12 108
18176.39 100
18177.66 118
18178.93 103
18180.20 114
18181.48 106
18182.75 108
18184.02 97
18185.29 127
18186.56 113
18187.84 108
18189.11 98
18190.38 104
18191.65 111
18192.93 89
18194.20 118
18195.47 103
18196.74 100
18198.02 93
18199.29 121
18200.56 80
18201.83 111
18203.11 97
18204.38 111
18205.65 103
18206.92 110
18208.20 112
18209.47 120
18210.74 111
18212.02 110
18213.29 102
18214.56 109
18215.84 100
18217.11 92
18218.38 117
18219.65 122
18220.93 119
18222.20 105
18223.47 110
18224.75 93
18226.02 105
18227.30 103
18228.57 98
18229.84 83
18231.12 94
18232.39 105
18233.66 109
18234.94 118
18236.21 123
18237.48 115
18238.76 112
18240.03 98
18241.31 89
18242.58 131
18243.86 99
18245.13 124
18246.40 113
18247.68 105
18248.95 103
18250.23 93
18251.50 119
18252.77 100
18254.05 122
18255.32 108
18256.60 101
18257.87 109
18259.15 108
18260.42 81
18261.70 112
18262.97 106
18264.25 111
18265.52 106
18266.80 115
18268.07 99
18269.35 116
18270.62 110
18271.90 103
18273.17 98
18274.45 89
18275.72 127
18277.00 108
18278.27 111
18279.55 91
18280.82 113
18282.10 89
18283.37 101
18284.65 104
18285.93 122
18287.20 90
18288.48 108
18289.75 104
18291.03 97
18292.30 91
18293.58 123
18294.86 102
18296.13 118
18297.41 112
18298.68 96
18299.96 116
18301.24 114
18302.51 116
18303.79 111
18305.06 89
18306.34 92
18307.62 118
18308.89 103
18310.17 121
18311.45 96
18312.72 122
18314.00 96
18315.28 93
18316.55 111
18317.83 95
18319.11 124
18320.38 109
18321.66 105
18322.94 85
18324.21 100
18325.49 105
18326.77 105
18328.04 100
18329.32 102
18330.60 93
18331.88 109
18333.15 124
18334.43 101
18335.71 121
18336.98 106
18338.26 105
18339.54 105
18340.82 100
18342.09 104
18343.37 116
18344.65 94
18345.93 104
18347.20 105
18348.48 108
18349.76 97
18351.04 111
18352.32 107
18353.59 111
18354.87 97
18356.15 105
18357.43 113
18358.71 115
18359.98 105
18361.26 92
18362.54 97
18363.82 94
18365.10 135
18366.38 105
18367.65 96
18368.93 84
18370.21 110
18371.49 109
18372.77 113
18374.05 116
18375.33 109
18376.60 99
18377.88 96
18379.16 94
18380.44 106
18381.72 115
18383.00 105
18384.28 104
18385.56 107
18386.84 97
18388.11 111
18389.39 115
18390.67 112
18391.95 94
18393.23 104
18394.51 100
18395.79 109
18397.07 98
18398.35 104
18399.63 89
18400.91 94
18402.19 101
18403.47 98
18404.75 99
18406.03 111
18407.31 97
18408.59 123
18409.87 116
18411.15 116
18412.43 103
18413.71 108
18414.99 100
18416.27 105
18417.55 100
18418.83 102
18420.11 104
18421.39 86
18422.67 116
18423.95 100
18425.23 78
18426.51 107
18427.79 94
18429.07 110
18430.35 103
18431.63 88
18432.91 99
18434.19 88
18435.47 109
18436.75 105
18438.04 68
18439.32 108
18440.60 108
18441.88 97
18443.16 91
18444.44 103
18445.72 115
18447.00 105
18448.28 81
18449.57 100
18450.85 95
18452.13 114
18453.41 118
18454.69 106
18455.97 102
18457.25 92
18458.54 102
18459.82 102
18461.10 103
18462.38 104
18463.66 112
18464.94 97
18466.23 96
18467.51 95
18468.79 116
18470.07 117
18471.35 102
18472.64 111
18473.92 121
18475.20 100
18476.48 109
18477.76 107
18479.05 100
18480.33 108
18481.61 102
18482.89 113
18484.18 107
18485.46 100
18486.74 93
18488.02 102
18489.31 103
18490.59 100
18491.87 100
18493.15 105
18494.44 96
18495.72 92
18497.00 92
18498.29 100
18499.57 121
18500.85 97
18502.13 104
18503.42 82
18504.70 114
18505.98 82
18507.27 94
18508.55 78
18509.83 89
18511.12 104
18512.40 104
18513.68 92
18514.97 89
18516.25 103
18517.54 111
18518.82 122
18520.10 98
18521.39 100
18522.67 103
18523.95 88
18525.24 93
18526.52 108
18527.81 98
18529.09 104
18530.37 97
18531.66 107
18532.94 93
18534.23 112
18535.51 114
18536.79 92
18538.08 90
18539.36 103
18540.65 91
18541.93 96
18543.22 99
18544.50 93
18545.79 120
18547.07 98
18548.36 94
18549.64 91
18550.92 107
18552.21 112
18553.49 103
18554.78 108
18556.06 108
18557.35 108
18558.63 105
18559.92 109
18561.20 95
18562.49 97
18563.77 107
18565.06 98
18566.35 105
18567.63 111
18568.92 100
18570.20 116
18571.49 104
18572.77 106
18574.06 120
18575.34 88
18576.63 101
18577.92 115
18579.20 119
18580.49 91
18581.77 108
18583.06 97
18584.34 118
18585.63 101
18586.92 87
18588.20 110
18589.49 101
18590.77 95
18592.06 106
18593.35 108
18594.63 109
18595.92 107
18597.21 97
18598.49 113
18599.78 107
18601.07 90
18602.35 114
18603.64 118
18604.93 111
18606.21 98
18607.50 104
18608.79 99
18610.07 118
18611.36 107
18612.65 103
18613.93 102
18615.22 93
18616.51 83
18617.79 109
18619.08 104
18620.37 87
18621.66 114
18622.94 127
18624.23 114
18625.52 96
18626.80 102
18628.09 102
18629.38 83
18630.67 109
18631.95 104
18633.24 111
18634.53 99
18635.82 97
18637.11 91
18638.39 90
18639.68 105
18640.97 108
18642.26 104
18643.54 94
18644.83 103
18646.12 115
18647.41 107
18648.70 104
18649.99 108
18651.27 96
18652.56 99
18653.85 115
18655.14 111
18656.43 109
18657.72 94
18659.00 96
18660.29 107
18661.58 99
18662.87 92
18664.16 105
18665.45 89
18666.74 103
18668.02 94
18669.31 94
18670.60 97
18671.89 103
18673.18 91
18674.47 87
18675.76 98
18677.05 104
18678.34 116
18679.63 102
18680.92 106
18682.20 96
18683.49 110
18684.78 102
18686.07 92
18687.36 105
18688.65 88
18689.94 100
18691.23 99
18692.52 96
18693.81 90
18695.10 107
18696.39 104
18697.68 98
18698.97 94
18700.26 102
18701.55 92
18702.84 87
18704.13 75
18705.42 101
18706.71 103
18708.00 87
18709.29 91
18710.58 76
18711.87 90
18713.16 86
18714.45 97
18715.74 99
18717.03 103
18718.32 95
18719.61 92
18720.90 106
18722.20 90
18723.49 98
18724.78 93
18726.07 100
18727.36 89
18728.65 89
18729.94 100
18731.23 113
18732.52 92
18733.81 102
18735.10 88
18736.40 93
18737.69 98
18738.98 98
18740.27 88
18741.56 87
18742.85 100
18744.14 110
18745.43 115
18746.73 127
18748.02 94
18749.31 96
18750.60 91
18751.89 108
18753.18 97
18754.48 90
18755.77 114
18757.06 112
18758.35 111
18759.64 87
18760.94 92
18762.23 103
18763.52 102
18764.81 106
18766.10 97
18767.40 101
18768.69 89
18769.98 109
18771.27 107
18772.57 90
18773.86 91
18775.15 97
18776.44 99
18777.74 102
18779.03 83
18780.32 103
18781.61 95
18782.91 93
18784.20 104
18785.49 93
18786.79 110
18788.08 79
18789.37 112
18790.66 104
18791.96 83
18793.25 105
18794.54 104
18795.84 99
18797.13 108
18798.42 83
18799.72 105
18801.01 94
18802.30 99
18803.60 91
18804.89 95
18806.18 91
18807.48 103
18808.77 97
18810.07 89
18811.36 92
18812.65 98
18813.95 118
18815.24 120
18816.53 106
18817.83 85
18819.12 114
18820.42 113
18821.71 86
18823.00 102
18824.30 106
18825.59 103
18826.89 108
18828.18 95
18829.48 89
18830.77 91
18832.07 107
18833.36 76
18834.65 78
18835.95 115
18837.24 101
18838.54 103
18839.83 97
18841.13 101
18842.42 101
18843.72 98
18845.01 101
18846.31 91
18847.60 116
18848.90 103
18850.19 117
18851.49 99
18852.78 113
18854.08 107
18855.37 94
18856.67 74
18857.96 92
18859.26 104
18860.55 101
18861.85 111
18863.15 99
18864.44 106
18865.74 89
18867.03 97
18868.33 96
18869.62 91
18870.92 109
18872.22 101
18873.51 103
18874.81 114
18876.10 103
18877.40 94
18878.70 92
18879.99 101
18881.29 94
18882.58 84
18883.88 87
18885.18 102
18886.47 96
18887.77 108
18889.07 97
18890.36 98
18891.66 103
18892.95 89
18894.25 106
18895.55 103
18896.84 98
18898.14 100
18899.44 88
18900.73 100
18902.03 76
18903.33 108
18904.63 106
18905.92 100
18907.22 93
18908.52 99
18909.81 100
18911.11 88
18912.41 102
18913.71 105
18915.00 104
18916.30 94
18917.60 103
18918.89 98
18920.19 98
18921.49 84
18922.79 85
18924.09 89
18925.38 101
18926.68 106
18927.98 102
18929.28 89
18930.57 101
18931.87 99
18933.17 108
18934.47 101
18935.77 88
18937.06 106
18938.36 106
18939.66 98
18940.96 95
18942.26 90
18943.55 91
18944.85 89
18946.15 78
18947.45 93
18948.75 95
18950.05 90
18951.35 98
18952.64 97
18953.94 97
18955.24 95
18956.54 101
18957.84 88
18959.14 95
18960.44 92
18961.74 79
18963.03 117
18964.33 103
18965.63 109
18966.93 108
18968.23 105
18969.53 82
18970.83 90
18972.13 101
18973.43 90
18974.73 97
18976.03 96
18977.33 97
18978.62 92
18979.92 95
18981.22 98
18982.52 110
18983.82 105
18985.12 111
18986.42 99
18987.72 103
18989.02 93
18990.32 91
18991.62 84
18992.92 103
18994.22 89
18995.52 112
18996.82 87
18998.12 99
18999.42 80
19000.72 104
19002.02 117
19003.32 95
19004.62 90
19005.92 93
19007.22 98
19008.53 93
19009.83 97
19011.13 88
19012.43 97
19013.73 89
19015.03 83
19016.33 104
19017.63 112
19018.93 100
19020.23 82
19021.53 92
19022.83 102
19024.13 93
19025.44 100
19026.74 101
19028.04 100
19029.34 104
19030.64 102
19031.94 99
19033.24 87
19034.54 96
19035.85 107
19037.15 111
19038.45 119
19039.75 101
19041.05 92
19042.35 117
19043.66 79
19044.96 74
19046.26 83
19047.56 83
19048.86 104
19050.16 87
19051.47 98
19052.77 83
19054.07 92
19055.37 91
19056.67 90
19057.98 97
19059.28 108
19060.58 103
19061.88 88
19063.19 94
19064.49 91
19065.79 96
19067.09 98
19068.40 114
19069.70 94
19071.00 105
19072.30 84
19073.61 81
19074.91 77
19076.21 106
19077.52 92
19078.82 95
19080.12 93
19081.42 88
19082.73 100
19084.03 80
19085.33 85
19086.64 82
19087.94 115
19089.24 100
19090.55 113
19091.85 90
19093.15 93
19094.46 99
19095.76 92
19097.06 106
19098.37 98
19099.67 102
19100.97 98
19102.28 106
19103.58 113
19104.89 97
19106.19 100
19107.49 123
19108.80 102
19110.10 102
19111.40 76
19112.71 103
19114.01 90
19115.32 94
19116.62 88
19117.93 116
19119.23 109
19120.53 97
19121.84 104
19123.14 103
19124.45 93
19125.75 81
19127.06 98
19128.36 103
19129.67 119
19130.97 97
19132.28 82
19133.58 85
19134.88 91
19136.19 97
19137.49 100
19138.80 99
19140.10 108
19141.41 110
19142.71 85
19144.02 102
19145.32 112
19146.63 108
19147.94 104
19149.24 109
19150.55 96
19151.85 78
19153.16 119
19154.46 113
19155.77 89
19157.07 93
19158.38 89
19159.68 102
19160.99 95
19162.30 91
19163.60 96
19164.91 111
19166.21 106
19167.52 102
19168.83 108
19170.13 85
19171.44 109
19172.74 99
19174.05 109
19175.36 92
19176.66 94
19177.97 107
19179.27 94
19180.58 93
19181.89 112
19183.19 104
19184.50 111
19185.81 115
19187.11 96
19188.42 101
19189.73 100
19191.03 102
19192.34 105
19193.65 114
19194.95 102
19196.26 107
19197.57 86
19198.87 89
19200.18 106
19201.49 93
19202.80 81
19204.10 101
19205.41 123
19206.72 93
19208.03 113
19209.33 86
19210.64 93
19211.95 101
19213.25 108
19214.56 92
19215.87 96
19217.18 97
19218.49 97
19219.79 102
19221.10 108
19222.41 104
19223.72 94
19225.02 107
19226.33 92
19227.64 106
19228.95 95
19230.26 104
19231.56 103
19232.87 89
19234.18 97
19235.49 107
19236.80 96
19238.11 106
19239.41 100
19240.72 107
19242.03 109
19243.34 122
19244.65 105
19245.96 92
19247.26 111
19248.57 112
19249.88 101
19251.19 103
19252.50 107
19253.81 107
19255.12 104
19256.43 96
19257.74 102
19259.04 93
19260.35 101
19261.66 89
19262.97 113
19264.28 92
19265.59 85
19266.90 136
19268.21 99
19269.52 101
19270.83 97
19272.14 96
19273.45 91
19274.76 96
19276.07 83
19277.38 99
19278.69 88
19279.99 68
19281.30 94
19282.61 105
19283.92 109
19285.23 90
19286.54 109
19287.85 96
19289.16 87
19290.47 102
19291.78 105
19293.09 96
19294.40 102
19295.72 104
19297.03 103
19298.34 87
19299.65 96
19300.96 87
19302.27 95
19303.58 99
19304.89 94
19306.20 102
19307.51 100
19308.82 93
19310.13 107
19311.44 109
19312.75 99
19314.06 108
19315.37 90
19316.69 105
19318.00 82
19319.31 98
19320.62 119
19321.93 92
19323.24 87
19324.55 100
19325.86 99
19327.18 89
19328.49 102
19329.80 105
19331.11 81
19332.42 79
19333.73 90
19335.04 91
19336.36 90
19337.67 81
19338.98 86
19340.29 89
19341.60 90
19342.91 80
19344.23 94
19345.54 97
19346.85 85
19348.16 100
19349.47 98
19350.79 99
19352.10 100
19353.41 93
19354.72 104
19356.04 105
19357.35 80
19358.66 90
19359.97 106
19361.29 93
19362.60 96
19363.91 124
19365.22 106
19366.54 100
19367.85 94
19369.16 101
19370.47 102
19371.79 96
19373.10 123
19374.41 79
19375.73 104
19377.04 67
19378.35 94
19379.67 102
19380.98 99
19382.29 88
19383.60 111
19384.92 95
19386.23 101
19387.54 88
19388.86 99
19390.17 104
19391.49 91
19392.80 109
19394.11 95
19395.43 103
19396.74 102
19398.05 100
19399.37 110
19400.68 106
19402.00 106
19403.31 95
19404.62 81
19405.94 88
19407.25 114
19408.57 92
19409.88 87
19411.19 97
19412.51 107
19413.82 101
19415.14 105
19416.45 89
19417.77 100
19419.08 101
19420.39 105
19421.71 96
19423.02 95
19424.34 103
19425.65 85
19426.97 97
19428.28 93
19429.60 85
19430.91 100
19432.23 125
19433.54 106
19434.86 92
19436.17 96
19437.49 105
19438.80 85
19440.12 95
19441.43 87
19442.75 97
19444.06 101
19445.38 101
19446.69 91
19448.01 91
19449.32 72
19450.64 90
19451.96 108
19453.27 90
19454.59 97
19455.90 86
19457.22 93
19458.53 89
19459.85 79
19461.17 98
19462.48 103
19463.80 97
19465.11 110
19466.43 94
19467.75 87
19469.06 100
19470.38 96
19471.69 87
19473.01 90
19474.33 85
19475.64 88
19476.96 105
19478.28 89
19479.59 78
19480.91 90
19482.23 99
19483.54 103
19484.86 98
19486.18 112
19487.49 90
19488.81 86
19490.13 88
19491.44 102
19492.76 95
19494.08 98
19495.39 113
19496.71 99
19498.03 94
19499.35 79
19500.66 87
19501.98 90
19503.30 98
19504.61 94
19505.93 89
19507.25 94
19508.57 78
19509.88 81
19511.20 89
19512.52 76
19513.84 101
19515.15 97
19516.47 91
19517.79 107
19519.11 90
19520.43 87
19521.74 103
19523.06 85
19524.38 88
19525.70 91
19527.02 90
19528.33 80
19529.65 94
19530.97 109
19532.29 77
19533.61 95
19534.93 94
19536.24 99
19537.56 94
19538.88 84
19540.20 104
19541.52 99
19542.84 98
19544.16 85
19545.47 99
19546.79 104
19548.11 81
19549.43 94
19550.75 117
19552.07 84
19553.39 84
19554.71 94
19556.03 92
19557.34 79
19558.66 93
19559.98 84
19561.30 93
19562.62 76
19563.94 99
19565.26 84
19566.58 88
19567.90 91
19569.22 107
19570.54 111
19571.86 103
19573.18 97
19574.50 86
19575.82 107
19577.14 91
19578.46 77
19579.78 102
19581.10 95
19582.42 95
19583.74 98
19585.06 85
19586.38 94
19587.70 98
19589.02 98
19590.34 82
19591.66 90
19592.98 83
19594.30 79
19595.62 99
19596.94 91
19598.26 94
19599.58 74
19600.90 88
19602.22 80
19603.54 93
19604.86 91
19606.18 87
19607.50 83
19608.82 92
19610.15 82
19611.47 90
19612.79 104
19614.11 108
19615.43 90
19616.75 78
19618.07 81
19619.39 111
19620.71 88
19622.04 95
19623.36 107
19624.68 101
19626.00 106
19627.32 105
19628.64 103
19629.96 99
19631.29 88
19632.61 82
19633.93 97
19635.25 103
19636.57 89
19637.89 100
19639.22 85
19640.54 105
19641.86 77
19643.18 100
19644.50 103
19645.83 100
19647.15 82
19648.47 98
19649.79 96
19651.12 88
19652.44 100
19653.76 81
19655.08 80
19656.40 99
19657.73 93
19659.05 85
19660.37 78
19661.70 80
19663.02 122
19664.34 93
19665.66 88
19666.99 98
19668.31 99
19669.63 103
19670.95 90
19672.28 85
19673.60 86
19674.92 90
19676.25 99
19677.57 93
19678.89 118
19680.22 95
19681.54 86
19682.86 87
19684.19 93
19685.51 89
19686.83 113
19688.16 102
19689.48 113
19690.80 99
19692.13 97
19693.45 93
19694.78 105
19696.10 83
19697.42 99
19698.75 83
19700.07 98
19701.39 98
19702.72 101
19704.04 92
19705.37 96
19706.69 91
19708.02 101
19709.34 98
19710.66 88
19711.99 100
19713.31 90
19714.64 72
19715.96 86
19717.29 107
19718.61 97
19719.93 79
19721.26 77
19722.58 94
19723.91 95
19725.23 92
19726.56 89
19727.88 109
19729.21 94
19730.53 102
19731.86 101
19733.18 94
19734.51 76
19735.83 104
19737.16 106
19738.48 90
19739.81 95
19741.13 79
19742.46 99
19743.78 87
19745.11 99
19746.44 77
19747.76 104
19749.09 113
19750.41 106
19751.74 89
19753.06 82
19754.39 82
19755.72 102
19757.04 84
19758.37 106
19759.69 68
19761.02 86
19762.34 93
19763.67 98
19765.00 78
19766.32 90
19767.65 106
19768.98 85
19770.30 85
19771.63 101
19772.95 105
19774.28 97
19775.61 100
19776.93 80
19778.26 86
19779.59 88
19780.91 91
19782.24 97
19783.57 94
19784.89 90
19786.22 91
19787.55 106
19788.87 96
19790.20 87
19791.53 95
19792.86 90
19794.18 84
19795.51 84
19796.84 79
19798.16 91
19799.49 101
19800.82 101
19802.15 106
19803.47 87
19804.80 77
19806.13 112
19807.46 103
19808.78 87
19810.11 75
19811.44 96
19812.77 84
19814.09 70
19815.42 86
19816.75 84
19818.08 86
19819.41 73
19820.73 90
19822.06 85
19823.39 96
19824.72 98
19826.05 99
19827.37 87
19828.70 96
19830.03 80
19831.36 121
19832.69 94
19834.02 80
19835.34 82
19836.67 92
19838.00 100
19839.33 91
19840.66 108
19841.99 114
19843.32 96
19844.64 86
19845.97 100
19847.30 98
19848.63 107
19849.96 81
19851.29 94
19852.62 83
19853.95 81
19855.28 93
19856.60 101
19857.93 108
19859.26 89
19860.59 83
19861.92 88
19863.25 87
19864.58 79
19865.91 78
19867.24 107
19868.57 87
19869.90 81
19871.23 92
19872.56 85
19873.89 84
19875.22 85
19876.55 94
19877.88 91
19879.21 84
19880.54 74
19881.87 97
19883.20 74
19884.53 77
19885.86 83
19887.19 88
19888.52 96
19889.85 83
19891.18 90
19892.51 109
19893.84 87
19895.17 93
19896.50 90
19897.83 88
19899.16 96
19900.49 113
19901.82 89
19903.15 89
19904.48 84
19905.81 107
19907.15 93
19908.48 85
19909.81 104
19911.14 108
19912.47 82
19913.80 90
19915.13 96
19916.46 120
19917.79 87
19919.13 95
19920.46 82
19921.79 96
19923.12 94
19924.45 101
19925.78 106
19927.11 104
19928.45 104
19929.78 90
19931.11 115
19932.44 85
19933.77 101
19935.10 106
19936.44 110
19937.77 98
19939.10 94
19940.43 94
19941.76 81
19943.10 99
19944.43 74
19945.76 112
19947.09 98
19948.42 99
19949.76 92
19951.09 100
19952.42 108
19953.75 96
19955.09 90
19956.42 115
19957.75 87
19959.08 100
19960.42 93
19961.75 88
19963.08 80
19964.41 107
19965.75 96
19967.08 97
19968.41 79
19969.75 95
19971.08 99
19972.41 87
19973.74 104
19975.08 89
19976.41 117
19977.74 95
19979.08 90
19980.41 98
19981.74 109
19983.08 101
19984.41 92
19985.74 111
19987.08 95
19988.41 93
19989.75 96
19991.08 107
19992.41 86
19993.75 89
19995.08 79
19996.41 116
19997.75 100
19999.08 96
20000.42 85
20001.75 111
20003.08 97
20004.42 110
20005.75 96
20007.09 99
20008.42 103
20009.75 89
20011.09 100
20012.42 101
20013.76 95
20015.09 90
20016.43 83
20017.76 72
20019.10 97
20020.43 87
20021.76 92
20023.10 88
20024.43 86
20025.77 84
20027.10 88
20028.44 85
20029.77 103
20031.11 105
20032.44 95
20033.78 107
20035.11 82
20036.45 104
20037.78 93
20039.12 110
20040.46 103
20041.79 100
20043.13 92
20044.46 106
20045.80 108
20047.13 84
20048.47 95
20049.80 92
20051.14 96
20052.47 107
20053.81 98
20055.15 92
20056.48 99
20057.82 89
20059.15 95
20060.49 84
20061.83 94
20063.16 94
20064.50 97
20065.83 103
20067.17 99
20068.51 104
20069.84 95
20071.18 99
20072.52 95
20073.85 83
20075.19 75
20076.52 89
20077.86 90
20079.20 113
20080.53 80
20081.87 85
20083.21 83
20084.54 86
20085.88 86
20087.22 80
20088.56 91
20089.89 98
20091.23 107
20092.57 84
20093.90 95
20095.24 87
20096.58 107
20097.91 100
20099.25 101
20100.59 97
20101.93 110
20103.26 86
20104.60 89
20105.94 101
20107.28 76
20108.61 99
20109.95 84
20111.29 101
20112.63 94
20113.96 81
20115.30 97
20116.64 107
20117.98 78
20119.32 86
20120.65 85
20121.99 90
20123.33 99
20124.67 84
20126.01 79
