# Supplementary material for: MALDI-TOF MS typing enables the classification of brewing yeasts of the genus Saccharomyces to major beer styles
Source: PLoS One. 2017 Aug 9;12(8):e0181694. doi: 10.1371/journal.pone.0181694 (PMC5549903; doi:10.1371/journal.pone.0181694)
Supplement: S17 File — The directory includes 90 raw files and was zipped to “.zip”; the folder has three strains with 30 spectra per strain; S1 Text explains the raw files with an example and Table 1 represents the yeast strains used within the experiment. (ZIP) [file pone.0181694.s020.zip › 49-51/30813-PIBA124-Lag-Lag-Lag-YPG-18h-E-E_2016-10-03_6_0_G10_1.dat]

1998.43 4276
1998.85 4294
1999.27 4171
1999.69 4087
2000.11 4154
2000.54 4115
2000.96 4052
2001.38 4056
2001.80 4108
2002.23 4074
2002.65 4054
2003.07 3987
2003.49 4009
2003.92 3929
2004.34 4114
2004.76 4211
2005.18 4269
2005.61 4260
2006.03 4240
2006.45 4394
2006.87 4312
2007.30 4245
2007.72 4184
2008.14 4168
2008.57 4130
2008.99 4042
2009.41 4002
2009.84 3993
2010.26 4073
2010.68 4013
2011.11 3959
2011.53 3910
2011.95 3990
2012.38 4028
2012.80 3965
2013.22 3974
2013.65 4067
2014.07 4143
2014.49 4177
2014.92 4267
2015.34 4447
2015.77 4521
2016.19 4586
2016.61 4578
2017.04 4493
2017.46 4537
2017.89 4643
2018.31 4599
2018.73 4543
2019.16 4462
2019.58 4510
2020.01 4326
2020.43 4318
2020.85 4258
2021.28 4080
2021.70 4135
2022.13 4043
2022.55 3953
2022.98 4061
2023.40 3967
2023.83 3779
2024.25 3885
2024.68 3982
2025.10 3971
2025.53 4108
2025.95 4053
2026.38 4100
2026.80 4116
2027.23 4107
2027.65 4026
2028.08 4143
2028.50 4179
2028.93 4140
2029.35 4130
2029.78 4178
2030.20 4226
2030.63 4156
2031.05 4206
2031.48 4347
2031.90 4419
2032.33 4328
2032.75 4117
2033.18 4256
2033.61 4254
2034.03 4292
2034.46 4315
2034.88 4201
2035.31 4317
2035.74 4230
2036.16 4231
2036.59 4292
2037.01 4299
2037.44 4193
2037.87 4287
2038.29 4241
2038.72 4172
2039.14 4224
2039.57 4160
2040.00 4225
2040.42 4051
2040.85 3849
2041.28 3873
2041.70 4023
2042.13 3977
2042.56 3961
2042.98 4057
2043.41 3993
2043.84 3966
2044.26 3827
2044.69 3948
2045.12 4020
2045.54 4150
2045.97 3928
2046.40 4086
2046.82 3979
2047.25 3930
2047.68 4050
2048.11 4015
2048.53 3982
2048.96 4053
2049.39 4029
2049.82 3893
2050.24 3953
2050.67 3884
2051.10 3877
2051.53 3854
2051.95 3802
2052.38 3909
2052.81 4022
2053.24 3977
2053.66 4086
2054.09 3917
2054.52 4127
2054.95 4156
2055.38 4185
2055.80 4369
2056.23 4379
2056.66 4157
2057.09 4250
2057.52 4191
2057.94 3995
2058.37 3954
2058.80 3886
2059.23 3883
2059.66 3929
2060.09 3910
2060.51 3826
2060.94 3967
2061.37 3909
2061.80 3839
2062.23 3979
2062.66 4100
2063.09 4145
2063.52 4173
2063.94 4237
2064.37 4315
2064.80 4382
2065.23 4072
2065.66 4210
2066.09 4174
2066.52 4136
2066.95 4072
2067.38 4088
2067.81 3964
2068.24 3925
2068.66 3884
2069.09 4025
2069.52 3970
2069.95 3971
2070.38 4083
2070.81 4043
2071.24 3845
2071.67 3936
2072.10 4124
2072.53 4122
2072.96 4183
2073.39 4138
2073.82 4049
2074.25 4107
2074.68 4109
2075.11 4237
2075.54 4376
2075.97 4287
2076.40 4293
2076.83 4305
2077.26 4487
2077.69 4330
2078.12 4329
2078.55 4316
2078.98 4407
2079.41 4192
2079.84 4167
2080.27 4087
2080.70 4116
2081.14 4019
2081.57 4032
2082.00 4106
2082.43 4137
2082.86 4171
2083.29 4173
2083.72 4085
2084.15 4004
2084.58 4006
2085.01 4003
2085.44 3952
2085.88 3929
2086.31 3882
2086.74 3965
2087.17 3800
2087.60 3745
2088.03 3759
2088.46 3877
2088.89 3963
2089.33 3843
2089.76 3770
2090.19 3826
2090.62 3924
2091.05 3898
2091.48 3910
2091.92 3914
2092.35 4058
2092.78 4004
2093.21 4038
2093.64 4095
2094.07 4100
2094.51 3970
2094.94 3931
2095.37 3935
2095.80 3872
2096.24 3958
2096.67 3897
2097.10 3774
2097.53 3774
2097.96 3677
2098.40 3486
2098.83 3648
2099.26 3611
2099.69 3595
2100.13 3735
2100.56 3842
2100.99 3894
2101.43 3848
2101.86 3743
2102.29 3866
2102.72 3842
2103.16 3872
2103.59 3891
2104.02 3838
2104.46 3892
2104.89 3902
2105.32 3923
2105.76 4016
2106.19 4027
2106.62 3946
2107.05 3854
2107.49 3903
2107.92 4131
2108.36 4035
2108.79 3937
2109.22 3955
2109.66 3798
2110.09 3760
2110.52 3771
2110.96 3739
2111.39 3685
2111.82 3674
2112.26 3707
2112.69 3734
2113.13 3743
2113.56 3708
2113.99 3724
2114.43 3591
2114.86 3627
2115.30 3734
2115.73 3758
2116.16 3680
2116.60 3696
2117.03 3813
2117.47 3987
2117.90 3806
2118.34 3816
2118.77 3901
2119.21 3912
2119.64 3844
2120.07 4017
2120.51 4093
2120.94 4091
2121.38 4138
2121.81 4165
2122.25 4212
2122.68 4098
2123.12 4027
2123.55 4119
2123.99 3899
2124.42 3969
2124.86 4106
2125.29 3918
2125.73 3974
2126.16 3877
2126.60 3938
2127.04 3919
2127.47 3982
2127.91 3917
2128.34 4035
2128.78 4015
2129.21 4198
2129.65 3998
2130.08 4011
2130.52 4066
2130.96 3995
2131.39 4022
2131.83 4111
2132.26 4144
2132.70 4182
2133.14 4150
2133.57 4124
2134.01 4116
2134.44 4094
2134.88 4165
2135.32 4123
2135.75 3956
2136.19 3980
2136.62 3844
2137.06 3873
2137.50 3948
2137.93 3884
2138.37 3964
2138.81 3924
2139.24 3995
2139.68 4019
2140.12 3904
2140.55 3948
2140.99 3907
2141.43 3901
2141.86 3868
2142.30 3878
2142.74 3936
2143.18 3795
2143.61 3938
2144.05 3878
2144.49 3914
2144.92 3919
2145.36 3990
2145.80 4059
2146.24 4065
2146.67 4177
2147.11 4405
2147.55 4535
2147.99 4658
2148.42 4702
2148.86 4739
2149.30 4707
2149.74 4645
2150.17 4712
2150.61 4556
2151.05 4473
2151.49 4552
2151.92 4402
2152.36 4256
2152.80 4250
2153.24 4189
2153.68 4151
2154.11 4006
2154.55 3962
2154.99 3896
2155.43 3994
2155.87 4008
2156.31 4052
2156.74 4106
2157.18 3989
2157.62 3912
2158.06 4056
2158.50 4007
2158.94 4018
2159.38 4029
2159.81 4079
2160.25 4060
2160.69 4090
2161.13 4149
2161.57 4066
2162.01 3997
2162.45 4026
2162.89 4019
2163.33 4008
2163.76 4049
2164.20 4077
2164.64 4076
2165.08 3958
2165.52 3989
2165.96 3906
2166.40 3903
2166.84 3974
2167.28 3977
2167.72 3981
2168.16 3931
2168.60 3889
2169.04 4009
2169.48 4183
2169.92 4066
2170.36 3922
2170.80 4012
2171.24 4093
2171.68 3983
2172.12 4031
2172.56 3976
2173.00 4032
2173.44 4204
2173.88 4298
2174.32 4126
2174.76 4267
2175.20 4346
2175.64 4415
2176.08 4422
2176.52 4535
2176.96 4548
2177.40 4455
2177.84 4572
2178.28 4391
2178.72 4530
2179.16 4331
2179.60 4431
2180.04 4210
2180.48 4190
2180.92 4093
2181.37 3922
2181.81 3925
2182.25 3967
2182.69 3929
2183.13 3848
2183.57 3797
2184.01 3972
2184.45 4039
2184.89 4063
2185.34 4234
2185.78 4154
2186.22 4246
2186.66 4258
2187.10 4391
2187.54 4388
2187.98 4338
2188.43 4213
2188.87 4194
2189.31 4167
2189.75 4187
2190.19 4057
2190.63 4197
2191.08 4357
2191.52 4257
2191.96 4333
2192.40 4538
2192.84 4487
2193.29 4610
2193.73 4696
2194.17 4646
2194.61 4724
2195.05 4864
2195.50 4699
2195.94 4653
2196.38 4620
2196.82 4539
2197.27 4624
2197.71 4472
2198.15 4331
2198.59 4235
2199.04 4355
2199.48 4357
2199.92 4207
2200.37 4237
2200.81 4372
2201.25 4417
2201.69 4381
2202.14 4402
2202.58 4370
2203.02 4362
2203.47 4495
2203.91 4426
2204.35 4502
2204.80 4300
2205.24 4299
2205.68 4249
2206.13 4413
2206.57 4537
2207.01 4440
2207.46 4407
2207.90 4364
2208.34 4428
2208.79 4587
2209.23 4544
2209.67 4537
2210.12 4535
2210.56 4532
2211.01 4287
2211.45 4466
2211.89 4487
2212.34 4418
2212.78 4446
2213.23 4306
2213.67 4315
2214.11 4339
2214.56 4290
2215.00 4168
2215.45 4059
2215.89 4094
2216.34 4174
2216.78 4067
2217.22 4042
2217.67 3948
2218.11 3916
2218.56 3934
2219.00 4062
2219.45 4106
2219.89 4265
2220.34 4374
2220.78 4367
2221.23 4483
2221.67 4516
2222.12 4486
2222.56 4756
2223.01 4812
2223.45 4868
2223.90 4933
2224.34 5001
2224.79 4858
2225.23 4903
2225.68 5036
2226.12 5025
2226.57 5142
2227.01 5145
2227.46 5116
2227.91 5103
2228.35 5013
2228.80 4901
2229.24 5020
2229.69 5063
2230.13 5217
2230.58 5197
2231.03 5351
2231.47 5392
2231.92 5273
2232.36 5229
2232.81 5375
2233.26 5357
2233.70 5237
2234.15 5210
2234.59 5345
2235.04 5108
2235.49 5127
2235.93 4926
2236.38 4928
2236.83 5013
2237.27 4914
2237.72 5004
2238.17 4875
2238.61 4611
2239.06 4609
2239.51 4643
2239.95 4497
2240.40 4581
2240.85 4467
2241.29 4242
2241.74 4256
2242.19 4099
2242.63 4064
2243.08 3954
2243.53 4053
2243.98 4024
2244.42 3849
2244.87 3933
2245.32 3973
2245.76 4013
2246.21 4033
2246.66 4110
2247.11 4131
2247.55 4192
2248.00 4250
2248.45 4283
2248.90 4407
2249.35 4424
2249.79 4445
2250.24 4544
2250.69 4578
2251.14 4698
2251.58 4615
2252.03 4647
2252.48 4626
2252.93 4580
2253.38 4365
2253.82 4276
2254.27 4300
2254.72 4328
2255.17 4243
2255.62 4210
2256.07 4140
2256.51 4061
2256.96 4037
2257.41 3996
2257.86 4070
2258.31 3952
2258.76 3955
2259.21 4091
2259.65 4137
2260.10 4119
2260.55 4109
2261.00 4243
2261.45 4373
2261.90 4288
2262.35 4282
2262.80 4519
2263.25 4514
2263.69 4480
2264.14 4542
2264.59 4586
2265.04 4470
2265.49 4503
2265.94 4527
2266.39 4628
2266.84 4866
2267.29 4875
2267.74 4918
2268.19 5233
2268.64 5405
2269.09 5321
2269.54 5497
2269.99 5488
2270.44 5322
2270.89 5246
2271.34 5020
2271.79 4972
2272.24 4871
2272.69 4943
2273.14 4906
2273.59 4890
2274.04 4810
2274.49 4899
2274.94 4927
2275.39 4828
2275.84 4868
2276.29 4999
2276.74 4835
2277.19 4588
2277.64 4422
2278.09 4466
2278.54 4427
2278.99 4268
2279.44 4234
2279.89 4410
2280.34 4367
2280.79 4052
2281.25 4121
2281.70 4230
2282.15 4181
2282.60 4106
2283.05 4139
2283.50 4230
2283.95 4177
2284.40 4062
2284.85 4076
2285.31 4042
2285.76 4114
2286.21 4297
2286.66 4459
2287.11 4463
2287.56 4772
2288.01 5028
2288.47 5318
2288.92 5483
2289.37 5642
2289.82 5667
2290.27 5754
2290.72 5601
2291.18 5703
2291.63 5718
2292.08 5585
2292.53 5823
2292.98 5647
2293.44 5502
2293.89 5226
2294.34 5203
2294.79 5075
2295.24 4969
2295.70 4911
2296.15 4772
2296.60 4766
2297.05 4610
2297.51 4515
2297.96 4478
2298.41 4396
2298.86 4314
2299.32 4244
2299.77 4100
2300.22 4039
2300.67 4102
2301.13 3989
2301.58 3879
2302.03 3836
2302.49 3849
2302.94 3950
2303.39 3924
2303.85 3946
2304.30 3954
2304.75 3971
2305.20 4226
2305.66 4245
2306.11 4392
2306.56 4451
2307.02 4431
2307.47 4570
2307.93 4699
2308.38 4849
2308.83 4857
2309.29 4907
2309.74 4981
2310.19 4787
2310.65 4757
2311.10 4681
2311.55 4590
2312.01 4496
2312.46 4537
2312.92 4543
2313.37 4293
2313.82 4397
2314.28 4373
2314.73 4526
2315.19 4480
2315.64 4413
2316.10 4418
2316.55 4376
2317.00 4375
2317.46 4520
2317.91 4353
2318.37 4561
2318.82 4710
2319.28 4615
2319.73 4483
2320.19 4519
2320.64 4547
2321.10 4590
2321.55 4490
2322.01 4482
2322.46 4487
2322.92 4682
2323.37 4764
2323.83 4646
2324.28 4663
2324.74 4748
2325.19 4686
2325.65 4673
2326.10 4743
2326.56 4539
2327.01 4381
2327.47 4399
2327.92 4314
2328.38 4454
2328.83 4431
2329.29 4420
2329.74 4257
2330.20 4311
2330.66 4324
2331.11 4359
2331.57 4288
2332.02 4375
2332.48 4388
2332.94 4364
2333.39 4265
2333.85 4341
2334.30 4268
2334.76 4139
2335.22 4073
2335.67 4144
2336.13 4308
2336.58 4379
2337.04 4321
2337.50 4502
2337.95 4331
2338.41 4327
2338.87 4346
2339.32 4335
2339.78 4322
2340.24 4223
2340.69 4334
2341.15 4512
2341.61 4400
2342.06 4332
2342.52 4464
2342.98 4714
2343.43 4542
2343.89 4737
2344.35 4712
2344.81 4720
2345.26 4729
2345.72 4735
2346.18 4720
2346.63 4879
2347.09 4746
2347.55 4775
2348.01 4760
2348.46 4844
2348.92 4725
2349.38 4659
2349.84 4681
2350.29 4410
2350.75 4289
2351.21 4201
2351.67 4246
2352.13 4247
2352.58 4183
2353.04 4048
2353.50 4117
2353.96 4251
2354.41 4174
2354.87 4073
2355.33 4064
2355.79 4117
2356.25 4084
2356.71 4258
2357.16 4343
2357.62 4531
2358.08 4659
2358.54 4868
2359.00 5047
2359.46 5158
2359.91 5237
2360.37 5264
2360.83 5165
2361.29 5183
2361.75 5253
2362.21 5133
2362.67 5083
2363.13 5174
2363.58 5215
2364.04 5234
2364.50 5087
2364.96 5074
2365.42 4943
2365.88 4873
2366.34 4982
2366.80 4844
2367.26 4683
2367.72 4635
2368.18 4579
2368.64 4395
2369.10 4369
2369.55 4299
2370.01 4145
2370.47 4057
2370.93 4141
2371.39 4034
2371.85 3973
2372.31 4051
2372.77 4150
2373.23 4177
2373.69 4166
2374.15 4174
2374.61 4056
2375.07 3957
2375.53 4057
2375.99 4094
2376.45 4105
2376.91 4096
2377.37 3966
2377.83 3989
2378.29 4185
2378.75 4197
2379.21 4191
2379.68 4108
2380.14 4033
2380.60 4056
2381.06 4118
2381.52 4206
2381.98 4266
2382.44 4182
2382.90 4162
2383.36 4188
2383.82 4138
2384.28 4286
2384.74 4186
2385.20 4234
2385.67 4167
2386.13 4135
2386.59 4111
2387.05 4125
2387.51 4185
2387.97 4220
2388.43 4083
2388.89 4098
2389.36 4241
2389.82 4303
2390.28 4265
2390.74 4281
2391.20 4366
2391.66 4254
2392.13 4212
2392.59 4126
2393.05 4064
2393.51 4058
2393.97 4075
2394.43 3986
2394.90 4165
2395.36 4242
2395.82 4367
2396.28 4295
2396.74 4412
2397.21 4536
2397.67 4452
2398.13 4359
2398.59 4390
2399.06 4371
2399.52 4243
2399.98 4152
2400.44 4078
2400.91 4021
2401.37 4014
2401.83 4053
2402.29 3960
2402.76 3867
2403.22 3918
2403.68 4075
2404.14 4089
2404.61 4032
2405.07 4095
2405.53 4083
2406.00 4075
2406.46 3962
2406.92 3995
2407.39 3936
2407.85 3815
2408.31 3883
2408.78 3902
2409.24 3891
2409.70 3774
2410.17 3897
2410.63 3812
2411.09 3886
2411.56 3805
2412.02 3755
2412.48 3940
2412.95 3943
2413.41 3937
2413.87 4045
2414.34 4127
2414.80 4291
2415.27 4339
2415.73 4553
2416.19 4594
2416.66 4604
2417.12 4825
2417.59 4692
2418.05 4661
2418.51 4709
2418.98 4592
2419.44 4624
2419.91 4552
2420.37 4668
2420.84 4605
2421.30 4554
2421.77 4521
2422.23 4436
2422.69 4511
2423.16 4533
2423.62 4579
2424.09 4514
2424.55 4334
2425.02 4449
2425.48 4137
2425.95 4131
2426.41 4102
2426.88 4066
2427.34 4034
2427.81 3956
2428.27 3891
2428.74 3945
2429.20 3898
2429.67 3880
2430.13 3757
2430.60 3903
2431.07 3979
2431.53 4019
2432.00 4177
2432.46 4163
2432.93 4115
2433.39 4244
2433.86 4255
2434.32 4210
2434.79 4297
2435.26 4331
2435.72 4226
2436.19 4341
2436.65 4342
2437.12 4470
2437.59 4766
2438.05 4884
2438.52 5043
2438.98 5028
2439.45 5093
2439.92 5100
2440.38 4950
2440.85 4875
2441.32 4866
2441.78 4929
2442.25 4848
2442.72 4615
2443.18 4550
2443.65 4402
2444.12 4353
2444.58 4273
2445.05 4107
2445.52 4079
2445.98 4064
2446.45 3966
2446.92 3935
2447.38 3960
2447.85 3944
2448.32 4031
2448.78 4015
2449.25 3900
2449.72 4089
2450.19 3917
2450.65 3938
2451.12 3955
2451.59 3957
2452.06 3878
2452.52 3905
2452.99 3878
2453.46 3995
2453.93 3871
2454.39 3880
2454.86 3909
2455.33 4047
2455.80 3950
2456.26 3935
2456.73 4003
2457.20 3827
2457.67 3910
2458.14 3874
2458.60 3807
2459.07 3805
2459.54 3828
2460.01 3928
2460.48 4006
2460.95 3900
2461.41 3925
2461.88 3916
2462.35 3853
2462.82 4040
2463.29 4018
2463.76 3949
2464.22 4095
2464.69 4106
2465.16 4060
2465.63 4057
2466.10 4017
2466.57 4136
2467.04 4204
2467.51 4008
2467.97 4172
2468.44 4256
2468.91 4202
2469.38 4139
2469.85 4104
2470.32 4136
2470.79 4126
2471.26 4078
2471.73 4036
2472.20 3972
2472.67 3818
2473.14 3983
2473.61 3978
2474.07 3823
2474.54 3939
2475.01 3894
2475.48 3912
2475.95 4038
2476.42 3962
2476.89 3874
2477.36 4103
2477.83 4178
2478.30 4213
2478.77 4126
2479.24 4273
2479.71 4285
2480.18 4112
2480.65 4109
2481.12 4168
2481.59 4046
2482.06 3952
2482.53 3842
2483.00 3823
2483.47 3762
2483.95 3898
2484.42 3928
2484.89 3995
2485.36 3963
2485.83 3966
2486.30 4075
2486.77 4142
2487.24 4030
2487.71 3786
2488.18 3835
2488.65 3892
2489.12 3873
2489.59 3807
2490.07 3906
2490.54 3866
2491.01 3830
2491.48 3987
2491.95 3963
2492.42 4032
2492.89 4037
2493.36 3959
2493.84 4075
2494.31 4149
2494.78 4063
2495.25 4152
2495.72 4086
2496.19 4022
2496.66 4116
2497.14 4007
2497.61 3895
2498.08 3757
2498.55 3762
2499.02 3666
2499.50 3680
2499.97 3743
2500.44 3762
2500.91 3642
2501.38 3756
2501.86 3742
2502.33 3666
2502.80 3700
2503.27 3847
2503.74 3797
2504.22 3932
2504.69 3953
2505.16 3886
2505.63 4000
2506.11 4203
2506.58 4137
2507.05 4168
2507.52 4296
2508.00 4288
2508.47 4510
2508.94 4566
2509.42 4668
2509.89 4648
2510.36 4676
2510.83 4690
2511.31 4960
2511.78 4821
2512.25 4751
2512.73 4610
2513.20 4450
2513.67 4400
2514.15 4144
2514.62 4204
2515.09 4289
2515.57 4166
2516.04 4081
2516.51 4089
2516.99 4057
2517.46 4147
2517.94 4240
2518.41 4182
2518.88 4231
2519.36 4180
2519.83 4129
2520.30 4013
2520.78 4081
2521.25 4029
2521.73 3964
2522.20 3946
2522.67 3982
2523.15 3745
2523.62 3814
2524.10 3793
2524.57 3855
2525.05 3905
2525.52 3808
2525.99 3823
2526.47 3876
2526.94 3873
2527.42 3875
2527.89 3956
2528.37 3871
2528.84 3898
2529.32 3955
2529.79 4013
2530.27 4016
2530.74 4100
2531.22 4206
2531.69 4145
2532.17 4200
2532.64 4245
2533.12 4153
2533.59 4182
2534.07 4039
2534.54 4067
2535.02 4064
2535.49 4022
2535.97 4123
2536.44 3924
2536.92 4055
2537.39 4055
2537.87 3977
2538.34 4034
2538.82 4127
2539.30 3975
2539.77 4056
2540.25 4032
2540.72 4058
2541.20 4081
2541.68 3976
2542.15 4009
2542.63 3865
2543.10 4015
2543.58 4111
2544.06 4117
2544.53 4170
2545.01 4175
2545.48 4345
2545.96 4519
2546.44 4529
2546.91 4672
2547.39 4609
2547.87 4791
2548.34 4790
2548.82 4826
2549.30 4860
2549.77 4733
2550.25 4608
2550.73 4387
2551.20 4425
2551.68 4604
2552.16 4711
2552.63 4481
2553.11 4528
2553.59 4462
2554.06 4374
2554.54 4451
2555.02 4522
2555.50 4353
2555.97 4407
2556.45 4337
2556.93 4223
2557.40 4179
2557.88 4096
2558.36 4083
2558.84 3969
2559.31 3898
2559.79 3872
2560.27 3804
2560.75 3832
2561.23 3881
2561.70 3887
2562.18 3813
2562.66 3778
2563.14 3820
2563.61 3671
2564.09 3693
2564.57 3719
2565.05 3677
2565.53 3706
2566.00 3794
2566.48 3775
2566.96 3667
2567.44 3722
2567.92 3711
2568.40 3720
2568.87 3777
2569.35 3788
2569.83 3872
2570.31 3984
2570.79 3857
2571.27 3979
2571.75 3937
2572.22 4023
2572.70 4095
2573.18 3963
2573.66 3835
2574.14 4034
2574.62 3974
2575.10 3823
2575.58 3970
2576.06 3817
2576.54 3814
2577.01 3806
2577.49 3838
2577.97 3864
2578.45 3885
2578.93 3844
2579.41 3870
2579.89 3790
2580.37 3728
2580.85 3716
2581.33 3736
2581.81 3703
2582.29 3631
2582.77 3621
2583.25 3690
2583.73 3703
2584.21 3853
2584.69 3773
2585.17 3745
2585.65 3763
2586.13 3771
2586.61 3870
2587.09 3914
2587.57 3908
2588.05 3806
2588.53 3819
2589.01 3892
2589.49 3913
2589.97 3885
2590.45 3908
2590.93 3847
2591.41 3832
2591.89 3803
2592.37 3975
2592.85 3824
2593.33 3705
2593.81 3686
2594.30 3759
2594.78 3758
2595.26 3686
2595.74 3706
2596.22 3687
2596.70 3681
2597.18 3778
2597.66 3830
2598.14 3814
2598.62 3760
2599.11 3817
2599.59 3782
2600.07 4001
2600.55 4011
2601.03 3843
2601.51 3959
2601.99 3984
2602.48 3808
2602.96 3850
2603.44 4029
2603.92 3827
2604.40 3814
2604.88 3879
2605.37 3960
2605.85 3916
2606.33 3863
2606.81 3888
2607.29 4016
2607.78 3853
2608.26 4074
2608.74 4121
2609.22 4159
2609.70 4184
2610.19 4183
2610.67 4242
2611.15 4345
2611.63 4204
2612.12 4220
2612.60 4084
2613.08 4034
2613.56 4029
2614.05 3836
2614.53 3734
2615.01 3716
2615.49 3741
2615.98 3623
2616.46 3700
2616.94 3742
2617.43 3655
2617.91 3586
2618.39 3680
2618.87 3639
2619.36 3575
2619.84 3725
2620.32 3837
2620.81 3766
2621.29 3763
2621.77 3654
2622.26 3644
2622.74 3722
2623.22 3613
2623.71 3797
2624.19 3802
2624.67 3784
2625.16 3767
2625.64 3739
2626.13 3745
2626.61 3834
2627.09 3791
2627.58 3826
2628.06 3738
2628.55 3950
2629.03 3854
2629.51 3672
2630.00 3813
2630.48 3888
2630.97 3761
2631.45 3742
2631.93 3733
2632.42 3830
2632.90 3738
2633.39 3871
2633.87 3697
2634.36 3570
2634.84 3634
2635.33 3697
2635.81 3640
2636.29 3673
2636.78 3689
2637.26 3777
2637.75 3716
2638.23 3779
2638.72 3794
2639.20 3808
2639.69 3843
2640.17 3814
2640.66 3791
2641.14 3886
2641.63 3836
2642.11 3876
2642.60 3745
2643.08 3786
2643.57 3818
2644.05 3632
2644.54 3837
2645.03 3824
2645.51 3672
2646.00 3766
2646.48 3840
2646.97 3831
2647.45 3945
2647.94 3996
2648.43 3908
2648.91 3706
2649.40 3910
2649.88 4117
2650.37 3788
2650.85 3763
2651.34 3848
2651.83 3759
2652.31 3815
2652.80 3805
2653.29 3961
2653.77 4062
2654.26 4076
2654.74 4063
2655.23 4276
2655.72 4232
2656.20 4201
2656.69 4201
2657.18 4132
2657.66 4096
2658.15 3901
2658.64 3922
2659.12 3925
2659.61 3876
2660.10 3811
2660.58 3782
2661.07 3790
2661.56 3745
2662.05 3722
2662.53 3811
2663.02 3864
2663.51 3800
2663.99 3710
2664.48 3848
2664.97 4078
2665.46 3949
2665.94 3979
2666.43 4081
2666.92 3938
2667.41 3925
2667.89 3880
2668.38 3832
2668.87 3868
2669.36 3888
2669.84 3964
2670.33 3976
2670.82 4098
2671.31 4014
2671.80 4062
2672.28 4414
2672.77 4416
2673.26 4520
2673.75 4451
2674.24 4566
2674.72 4548
2675.21 4529
2675.70 4594
2676.19 4351
2676.68 4378
2677.17 4360
2677.65 4443
2678.14 4258
2678.63 4189
2679.12 4211
2679.61 4162
2680.10 4190
2680.59 4230
2681.07 4298
2681.56 4337
2682.05 4277
2682.54 4383
2683.03 4272
2683.52 4138
2684.01 4215
2684.50 4133
2684.99 3846
2685.47 3766
2685.96 3778
2686.45 3819
2686.94 3848
2687.43 3918
2687.92 3913
2688.41 3889
2688.90 3763
2689.39 3947
2689.88 3872
2690.37 3768
2690.86 3731
2691.35 3913
2691.84 4075
2692.33 4146
2692.82 3917
2693.31 3998
2693.80 3973
2694.29 4075
2694.78 4090
2695.27 4077
2695.76 4127
2696.25 4153
2696.74 4064
2697.23 4217
2697.72 4222
2698.21 4295
2698.70 4299
2699.19 4250
2699.68 4174
2700.17 4254
2700.66 4229
2701.15 4289
2701.64 4266
2702.13 4181
2702.62 4141
2703.11 4201
2703.61 4051
2704.10 4069
2704.59 4138
2705.08 3957
2705.57 3899
2706.06 3865
2706.55 3926
2707.04 3894
2707.53 3774
2708.02 3852
2708.52 3852
2709.01 3573
2709.50 3591
2709.99 3709
2710.48 3773
2710.97 3654
2711.46 3640
2711.96 3779
2712.45 3877
2712.94 3764
2713.43 3869
2713.92 3701
2714.41 3585
2714.91 3602
2715.40 3582
2715.89 3690
2716.38 3550
2716.87 3631
2717.37 3679
2717.86 3664
2718.35 3684
2718.84 3694
2719.33 3715
2719.83 3649
2720.32 3900
2720.81 3896
2721.30 3968
2721.80 3952
2722.29 3998
2722.78 3970
2723.27 3844
2723.77 3781
2724.26 3752
2724.75 3696
2725.24 3855
2725.74 3730
2726.23 3819
2726.72 3822
2727.22 3796
2727.71 3963
2728.20 3988
2728.70 4122
2729.19 4080
2729.68 4257
2730.18 4408
2730.67 4198
2731.16 4368
2731.65 4349
2732.15 4368
2732.64 4596
2733.14 4705
2733.63 4797
2734.12 4708
2734.62 4558
2735.11 4683
2735.60 4634
2736.10 4558
2736.59 4496
2737.08 4335
2737.58 4216
2738.07 4100
2738.57 4015
2739.06 4015
2739.55 3992
2740.05 3810
2740.54 3752
2741.04 3718
2741.53 3560
2742.03 3645
2742.52 3620
2743.01 3650
2743.51 3395
2744.00 3618
2744.50 3692
2744.99 3583
2745.49 3674
2745.98 3684
2746.48 3677
2746.97 3764
2747.47 3762
2747.96 3660
2748.46 3595
2748.95 3596
2749.45 3614
2749.94 3641
2750.44 3613
2750.93 3620
2751.43 3548
2751.92 3679
2752.42 3728
2752.91 3667
2753.41 3838
2753.90 3987
2754.40 3948
2754.89 3869
2755.39 3807
2755.88 3930
2756.38 3868
2756.87 3868
2757.37 3892
2757.87 3770
2758.36 3811
2758.86 3978
2759.35 3835
2759.85 3814
2760.35 3889
2760.84 3883
2761.34 3874
2761.83 3848
2762.33 3847
2762.83 3802
2763.32 3770
2763.82 3670
2764.31 3689
2764.81 3606
2765.31 3704
2765.80 3802
2766.30 3772
2766.80 3780
2767.29 3715
2767.79 3879
2768.29 3811
2768.78 3785
2769.28 3885
2769.78 3841
2770.27 3934
2770.77 3926
2771.27 4027
2771.76 3887
2772.26 3914
2772.76 4028
2773.26 3929
2773.75 4011
2774.25 4246
2774.75 4060
2775.24 4080
2775.74 4081
2776.24 3959
2776.74 4043
2777.23 4103
2777.73 4023
2778.23 4097
2778.73 4025
2779.22 3775
2779.72 3864
2780.22 3816
2780.72 3882
2781.21 3931
2781.71 3918
2782.21 4003
2782.71 3822
2783.21 3894
2783.70 3883
2784.20 3960
2784.70 3851
2785.20 3941
2785.70 4016
2786.20 3998
2786.69 4073
2787.19 4130
2787.69 4025
2788.19 3943
2788.69 4044
2789.19 4027
2789.68 4097
2790.18 4059
2790.68 3927
2791.18 3663
2791.68 3743
2792.18 3841
2792.68 3937
2793.18 3944
2793.67 3985
2794.17 4102
2794.67 4156
2795.17 4295
2795.67 4332
2796.17 4592
2796.67 4528
2797.17 4660
2797.67 4592
2798.17 4509
2798.67 4460
2799.17 4394
2799.66 4430
2800.16 4152
2800.66 4250
2801.16 4196
2801.66 4045
2802.16 3943
2802.66 3920
2803.16 3765
2803.66 3889
2804.16 4040
2804.66 4171
2805.16 4189
2805.66 4298
2806.16 4520
2806.66 4696
2807.16 4709
2807.66 4803
2808.16 4973
2808.66 5040
2809.16 5146
2809.66 5233
2810.16 5325
2810.66 5352
2811.16 5305
2811.66 5374
2812.17 5455
2812.67 5204
2813.17 5077
2813.67 4911
2814.17 4865
2814.67 4816
2815.17 4804
2815.67 4647
2816.17 4484
2816.67 4304
2817.17 4469
2817.67 4497
2818.18 4321
2818.68 4141
2819.18 4124
2819.68 4018
2820.18 4039
2820.68 4047
2821.18 4019
2821.68 3872
2822.19 3775
2822.69 3689
2823.19 3646
2823.69 3680
2824.19 3815
2824.69 3693
2825.20 3736
2825.70 3757
2826.20 3637
2826.70 3497
2827.20 3707
2827.70 3806
2828.21 3606
2828.71 3561
2829.21 3715
2829.71 3726
2830.22 3687
2830.72 3728
2831.22 3732
2831.72 3868
2832.22 3957
2832.73 3905
2833.23 3888
2833.73 4032
2834.23 3961
2834.74 3892
2835.24 3988
2835.74 3933
2836.24 3916
2836.75 3846
2837.25 3842
2837.75 3812
2838.26 3837
2838.76 3917
2839.26 3860
2839.76 3824
2840.27 3780
2840.77 3795
2841.27 3888
2841.78 3934
2842.28 3939
2842.78 3939
2843.29 3872
2843.79 3846
2844.29 3953
2844.80 4027
2845.30 3970
2845.80 4035
2846.31 4036
2846.81 4147
2847.32 4106
2847.82 4055
2848.32 4090
2848.83 4151
2849.33 4080
2849.83 3902
2850.34 3883
2850.84 3973
2851.35 4053
2851.85 3932
2852.35 3795
2852.86 3838
2853.36 3863
2853.87 3936
2854.37 4029
2854.88 4154
2855.38 4118
2855.88 4158
2856.39 4344
2856.89 4449
2857.40 4503
2857.90 4557
2858.41 4496
2858.91 4517
2859.42 4539
2859.92 4517
2860.43 4341
2860.93 4418
2861.44 4272
2861.94 4263
2862.45 4351
2862.95 4307
2863.46 4119
2863.96 4040
2864.47 3832
2864.97 3811
2865.48 3889
2865.98 3837
2866.49 3794
2866.99 3897
2867.50 3684
2868.00 3843
2868.51 3937
2869.02 4140
2869.52 4058
2870.03 4025
2870.53 4020
2871.04 4175
2871.54 4211
2872.05 4159
2872.56 4159
2873.06 4152
2873.57 3963
2874.07 3966
2874.58 4090
2875.09 4043
2875.59 3897
2876.10 3978
2876.61 3893
2877.11 3736
2877.62 3757
2878.12 3761
2878.63 3842
2879.14 3939
2879.64 3999
2880.15 4025
2880.66 3999
2881.16 3975
2881.67 3842
2882.18 4083
2882.68 4185
2883.19 4271
2883.70 4304
2884.20 4276
2884.71 4435
2885.22 4600
2885.73 4756
2886.23 4809
2886.74 4712
2887.25 4567
2887.75 4521
2888.26 4603
2888.77 4594
2889.28 4571
2889.78 4505
2890.29 4382
2890.80 4275
2891.31 4332
2891.81 4367
2892.32 4264
2892.83 4242
2893.34 4166
2893.84 4255
2894.35 4351
2894.86 4338
2895.37 4307
2895.88 4395
2896.38 4273
2896.89 4338
2897.40 4254
2897.91 4124
2898.42 4110
2898.92 4291
2899.43 4297
2899.94 4181
2900.45 4294
2900.96 4344
2901.47 4282
2901.98 4226
2902.48 4360
2902.99 4436
2903.50 4521
2904.01 4636
2904.52 4662
2905.03 4481
2905.54 4389
2906.04 4313
2906.55 4141
2907.06 4174
2907.57 4172
2908.08 4018
2908.59 4042
2909.10 3850
2909.61 3974
2910.12 3887
2910.63 3841
2911.14 3749
2911.64 3881
2912.15 3902
2912.66 3841
2913.17 3865
2913.68 3964
2914.19 3981
2914.70 3890
2915.21 3818
2915.72 3894
2916.23 3875
2916.74 4013
2917.25 4046
2917.76 4068
2918.27 4050
2918.78 4285
2919.29 4439
2919.80 4487
2920.31 4620
2920.82 4612
2921.33 4812
2921.84 4675
2922.35 4743
2922.86 4871
2923.37 4988
2923.88 4901
2924.39 4790
2924.90 4753
2925.41 4714
2925.92 4686
2926.44 4420
2926.95 4345
2927.46 4203
2927.97 4167
2928.48 4064
2928.99 4085
2929.50 3925
2930.01 3807
2930.52 3834
2931.03 3772
2931.54 3763
2932.05 3842
2932.57 3801
2933.08 3852
2933.59 3777
2934.10 3801
2934.61 3900
2935.12 3888
2935.63 3964
2936.15 4076
2936.66 4199
2937.17 4330
2937.68 4398
2938.19 4623
2938.70 5067
2939.22 5336
2939.73 5798
2940.24 5720
2940.75 5933
2941.26 5881
2941.77 5955
2942.29 5909
2942.80 5798
2943.31 5871
2943.82 5616
2944.34 5579
2944.85 5364
2945.36 5213
2945.87 5180
2946.38 4964
2946.90 4816
2947.41 4773
2947.92 4525
2948.43 4523
2948.95 4339
2949.46 4275
2949.97 4075
2950.48 4008
2951.00 4022
2951.51 4057
2952.02 3985
2952.54 3892
2953.05 3901
2953.56 3831
2954.08 3813
2954.59 3765
2955.10 3714
2955.61 3572
2956.13 3661
2956.64 3634
2957.15 3568
2957.67 3635
2958.18 3643
2958.69 3713
2959.21 3851
2959.72 3910
2960.23 3826
2960.75 3891
2961.26 3884
2961.78 4130
2962.29 4132
2962.80 3946
2963.32 4008
2963.83 3909
2964.35 3974
2964.86 4006
2965.37 3972
2965.89 3915
2966.40 3974
2966.92 3967
2967.43 3944
2967.94 3761
2968.46 3794
2968.97 4051
2969.49 4007
2970.00 3915
2970.52 3871
2971.03 3787
2971.54 3867
2972.06 3956
2972.57 3971
2973.09 4024
2973.60 3841
2974.12 3843
2974.63 3834
2975.15 4016
2975.66 3854
2976.18 3980
2976.69 4120
2977.21 4115
2977.72 4144
2978.24 4218
2978.75 4282
2979.27 4343
2979.78 4273
2980.30 4426
2980.81 4319
2981.33 4336
2981.84 4385
2982.36 4423
2982.88 4290
2983.39 4352
2983.91 4467
2984.42 4553
2984.94 4571
2985.45 4472
2985.97 4454
2986.49 4401
2987.00 4394
2987.52 4328
2988.03 4462
2988.55 4310
2989.07 4327
2989.58 4380
2990.10 4260
2990.61 4130
2991.13 4120
2991.65 4107
2992.16 4052
2992.68 4203
2993.20 4265
2993.71 4485
2994.23 4545
2994.75 4840
2995.26 5059
2995.78 5469
2996.30 5638
2996.81 5900
2997.33 5775
2997.85 6059
2998.36 5894
2998.88 5773
2999.40 5718
2999.91 5700
3000.43 5717
3000.95 5646
3001.46 5922
3001.98 6206
3002.50 6467
3003.02 7145
3003.53 7632
3004.05 7896
3004.57 8328
3005.09 7989
3005.60 7807
3006.12 7482
3006.64 6816
3007.16 6446
3007.67 6080
3008.19 5515
3008.71 5115
3009.23 4846
3009.74 4519
3010.26 4379
3010.78 4442
3011.30 4307
3011.82 4270
3012.33 4199
3012.85 4234
3013.37 4322
3013.89 4437
3014.41 4402
3014.93 4474
3015.44 4469
3015.96 4493
3016.48 4516
3017.00 4523
3017.52 4587
3018.04 4554
3018.55 4495
3019.07 4569
3019.59 4520
3020.11 4574
3020.63 4637
3021.15 4782
3021.67 4710
3022.19 4822
3022.71 4905
3023.22 4994
3023.74 5240
3024.26 5015
3024.78 5024
3025.30 4876
3025.82 4690
3026.34 4680
3026.86 4773
3027.38 4475
3027.90 4283
3028.42 4210
3028.94 4133
3029.46 4091
3029.98 4039
3030.49 4084
3031.01 4004
3031.53 4017
3032.05 4090
3032.57 4135
3033.09 4256
3033.61 4401
3034.13 4397
3034.65 4301
3035.17 4318
3035.69 4376
3036.21 4381
3036.73 4435
3037.25 4221
3037.77 4165
3038.29 4107
3038.81 4082
3039.34 4067
3039.86 3899
3040.38 3813
3040.90 3934
3041.42 3946
3041.94 3881
3042.46 4067
3042.98 3987
3043.50 3971
3044.02 3995
3044.54 3887
3045.06 4003
3045.58 3975
3046.10 4000
3046.63 3894
3047.15 3901
3047.67 3888
3048.19 3775
3048.71 3811
3049.23 3707
3049.75 3809
3050.27 3732
3050.79 3809
3051.32 3925
3051.84 3904
3052.36 3799
3052.88 3685
3053.40 3724
3053.92 3745
3054.45 3739
3054.97 3816
3055.49 3872
3056.01 3778
3056.53 4001
3057.05 3994
3057.58 3846
3058.10 3936
3058.62 3928
3059.14 3947
3059.66 4027
3060.19 4027
3060.71 4033
3061.23 4059
3061.75 4038
3062.28 4147
3062.80 4167
3063.32 4149
3063.84 4271
3064.37 4189
3064.89 4288
3065.41 4282
3065.93 4378
3066.46 4364
3066.98 4412
3067.50 4364
3068.02 4530
3068.55 4474
3069.07 4402
3069.59 4359
3070.12 4460
3070.64 4357
3071.16 4478
3071.69 4514
3072.21 4618
3072.73 4808
3073.26 4812
3073.78 4862
3074.30 4842
3074.83 4910
3075.35 4963
3075.87 4984
3076.40 4937
3076.92 5209
3077.44 5275
3077.97 5257
3078.49 5411
3079.01 5332
3079.54 5391
3080.06 5655
3080.59 5575
3081.11 5413
3081.63 5376
3082.16 5422
3082.68 5296
3083.21 5191
3083.73 5054
3084.25 5004
3084.78 4995
3085.30 4913
3085.83 5139
3086.35 5245
3086.88 5493
3087.40 5978
3087.93 6647
3088.45 7400
3088.97 7845
3089.50 7825
3090.02 7892
3090.55 7769
3091.07 7155
3091.60 6945
3092.12 6601
3092.65 6382
3093.17 5908
3093.70 5993
3094.22 5893
3094.75 5809
3095.27 6058
3095.80 6169
3096.32 6125
3096.85 6223
3097.37 6326
3097.90 6211
3098.43 6357
3098.95 6384
3099.48 6631
3100.00 7179
3100.53 7859
3101.05 8599
3101.58 9308
3102.10 10026
3102.63 10379
3103.16 10323
3103.68 10060
3104.21 9533
3104.73 8659
3105.26 7905
3105.79 7075
3106.31 6475
3106.84 5866
3107.36 5696
3107.89 5313
3108.42 5238
3108.94 5217
3109.47 5350
3110.00 5265
3110.52 5127
3111.05 5075
3111.57 4872
3112.10 4724
3112.63 4566
3113.15 4500
3113.68 4419
3114.21 4457
3114.74 4488
3115.26 4303
3115.79 4189
3116.32 4333
3116.84 4278
3117.37 4435
3117.90 4391
3118.42 4485
3118.95 4826
3119.48 5081
3120.01 5036
3120.53 4892
3121.06 5126
3121.59 5405
3122.11 5158
3122.64 5098
3123.17 5030
3123.70 4958
3124.22 4915
3124.75 4789
3125.28 4650
3125.81 4502
3126.34 4567
3126.86 4598
3127.39 4574
3127.92 4420
3128.45 4290
3128.98 4428
3129.50 4378
3130.03 4383
3130.56 4187
3131.09 4262
3131.62 4237
3132.14 4113
3132.67 4225
3133.20 4295
3133.73 4192
3134.26 4305
3134.79 4259
3135.31 4371
3135.84 4306
3136.37 4367
3136.90 4413
3137.43 4284
3137.96 4322
3138.49 4264
3139.02 4144
3139.54 4048
3140.07 3969
3140.60 3942
3141.13 3937
3141.66 3738
3142.19 3778
3142.72 3957
3143.25 3957
3143.78 3839
3144.31 3941
3144.84 4090
3145.37 4182
3145.89 4307
3146.42 4299
3146.95 4357
3147.48 4394
3148.01 4593
3148.54 4495
3149.07 4590
3149.60 4449
3150.13 4357
3150.66 4359
3151.19 4419
3151.72 4280
3152.25 4206
3152.78 4258
3153.31 4123
3153.84 4045
3154.37 4136
3154.90 4278
3155.43 4157
3155.96 4149
3156.49 4161
3157.02 4218
3157.55 4360
3158.08 4301
3158.61 4185
3159.14 4189
3159.68 4104
3160.21 4123
3160.74 4228
3161.27 4178
3161.80 4140
3162.33 4087
3162.86 4112
3163.39 4109
3163.92 4093
3164.45 3993
3164.98 3958
3165.51 4053
3166.05 3933
3166.58 3898
3167.11 3833
3167.64 3725
3168.17 3652
3168.70 3757
3169.23 3664
3169.76 3671
3170.30 3712
3170.83 3666
3171.36 3820
3171.89 3933
3172.42 3998
3172.95 4065
3173.49 4007
3174.02 3969
3174.55 4062
3175.08 4025
3175.61 4002
3176.15 4114
3176.68 4056
3177.21 3890
3177.74 3803
3178.27 3826
3178.81 3841
3179.34 3794
3179.87 3771
3180.40 3718
3180.93 3652
3181.47 3549
3182.00 3573
3182.53 3684
3183.06 3593
3183.60 3533
3184.13 3631
3184.66 3679
3185.20 3756
3185.73 3648
3186.26 3644
3186.79 3561
3187.33 3628
3187.86 3575
3188.39 3506
3188.93 3635
3189.46 3489
3189.99 3539
3190.52 3617
3191.06 3600
3191.59 3657
3192.12 3620
3192.66 3613
3193.19 3621
3193.72 3480
3194.26 3593
3194.79 3600
3195.33 3470
3195.86 3623
3196.39 3561
3196.93 3616
3197.46 3681
3197.99 3681
3198.53 3685
3199.06 3797
3199.60 3815
3200.13 3765
3200.66 3842
3201.20 3799
3201.73 3911
3202.27 3858
3202.80 3797
3203.33 3755
3203.87 3889
3204.40 3877
3204.94 3960
3205.47 3996
3206.01 4047
3206.54 4185
3207.07 4379
3207.61 4594
3208.14 4723
3208.68 4977
3209.21 5025
3209.75 5271
3210.28 5435
3210.82 5372
3211.35 5245
3211.89 5021
3212.42 4810
3212.96 4725
3213.49 4558
3214.03 4281
3214.56 4152
3215.10 3859
3215.63 3720
3216.17 3743
3216.70 3742
3217.24 3483
3217.78 3645
3218.31 3540
3218.85 3510
3219.38 3649
3219.92 3626
3220.45 3646
3220.99 3782
3221.52 3931
3222.06 3922
3222.60 4044
3223.13 4270
3223.67 4410
3224.20 4402
3224.74 4392
3225.28 4377
3225.81 4549
3226.35 4229
3226.88 4156
3227.42 3874
3227.96 3929
3228.49 4063
3229.03 3848
3229.57 3866
3230.10 3791
3230.64 3808
3231.18 3834
3231.71 3818
3232.25 3911
3232.79 3957
3233.32 3974
3233.86 4007
3234.40 3947
3234.93 3963
3235.47 4112
3236.01 4248
3236.54 4382
3237.08 4350
3237.62 4334
3238.15 4257
3238.69 4348
3239.23 4239
3239.77 4086
3240.30 4184
3240.84 4206
3241.38 3998
3241.92 3954
3242.45 3895
3242.99 3882
3243.53 3903
3244.07 3838
3244.60 3776
3245.14 3940
3245.68 3887
3246.22 3960
3246.75 3998
3247.29 4096
3247.83 4332
3248.37 4292
3248.91 4494
3249.44 4756
3249.98 5136
3250.52 5701
3251.06 6117
3251.60 6571
3252.14 6868
3252.67 7242
3253.21 7429
3253.75 7255
3254.29 7042
3254.83 6794
3255.37 6277
3255.90 5679
3256.44 5607
3256.98 5212
3257.52 5033
3258.06 4972
3258.60 4904
3259.14 4930
3259.68 4967
3260.21 5274
3260.75 5479
3261.29 5532
3261.83 5533
3262.37 5519
3262.91 5458
3263.45 5520
3263.99 5491
3264.53 5665
3265.07 5774
3265.61 5856
3266.15 6032
3266.69 5946
3267.23 6074
3267.76 5818
3268.30 5522
3268.84 5482
3269.38 5159
3269.92 4815
3270.46 4666
3271.00 4653
3271.54 4431
3272.08 4398
3272.62 4561
3273.16 4639
3273.70 4551
3274.24 4571
3274.78 4506
3275.32 4411
3275.86 4524
3276.40 4504
3276.94 4515
3277.48 4549
3278.03 4610
3278.57 4710
3279.11 4724
3279.65 4591
3280.19 4647
3280.73 4509
3281.27 4529
3281.81 4609
3282.35 4539
3282.89 4442
3283.43 4487
3283.97 4673
3284.51 4703
3285.05 4714
3285.60 4564
3286.14 4541
3286.68 4585
3287.22 4467
3287.76 4745
3288.30 4830
3288.84 4807
3289.38 4710
3289.93 4747
3290.47 4902
3291.01 5165
3291.55 5323
3292.09 5420
3292.63 5693
3293.18 6270
3293.72 6523
3294.26 6987
3294.80 7101
3295.34 7330
3295.88 7364
3296.43 7429
3296.97 7147
3297.51 6729
3298.05 6513
3298.59 6013
3299.14 5788
3299.68 5497
3300.22 5359
3300.76 5224
3301.31 5142
3301.85 5051
3302.39 4968
3302.93 4939
3303.48 4816
3304.02 4667
3304.56 4724
3305.10 4874
3305.65 4836
3306.19 4846
3306.73 4856
3307.27 4878
3307.82 5028
3308.36 5147
3308.90 5292
3309.45 5319
3309.99 5337
3310.53 5309
3311.07 5239
3311.62 5421
3312.16 5240
3312.70 5113
3313.25 5048
3313.79 5107
3314.33 5173
3314.88 5333
3315.42 5275
3315.97 5542
3316.51 5839
3317.05 6080
3317.60 6383
3318.14 6712
3318.68 7111
3319.23 7217
3319.77 7119
3320.32 7333
3320.86 7324
3321.40 6961
3321.95 6760
3322.49 6703
3323.04 6316
3323.58 6210
3324.12 6184
3324.67 5976
3325.21 5756
3325.76 5498
3326.30 5569
3326.85 5311
3327.39 5390
3327.93 5366
3328.48 5237
3329.02 5279
3329.57 5477
3330.11 5605
3330.66 6069
3331.20 7032
3331.75 8335
3332.29 9749
3332.84 11721
3333.38 14255
3333.93 16458
3334.47 18424
3335.02 19902
3335.56 21083
3336.11 20845
3336.65 20023
3337.20 18658
3337.74 16842
3338.29 15308
3338.83 13152
3339.38 11469
3339.92 9869
3340.47 8749
3341.02 7648
3341.56 6680
3342.11 6141
3342.65 5765
3343.20 5439
3343.74 5244
3344.29 4895
3344.84 4725
3345.38 4783
3345.93 4683
3346.47 4715
3347.02 4824
3347.57 4861
3348.11 4817
3348.66 4885
3349.21 4922
3349.75 4915
3350.30 5075
3350.84 5030
3351.39 4891
3351.94 4855
3352.48 4894
3353.03 4806
3353.58 4546
3354.12 4509
3354.67 4604
3355.22 4552
3355.76 4552
3356.31 4407
3356.86 4267
3357.40 4283
3357.95 4122
3358.50 4168
3359.05 4124
3359.59 3968
3360.14 4038
3360.69 4049
3361.23 4200
3361.78 4150
3362.33 4128
3362.88 4259
3363.42 4316
3363.97 4232
3364.52 4215
3365.07 4194
3365.61 4221
3366.16 4139
3366.71 4134
3367.26 4190
3367.80 3958
3368.35 4038
3368.90 4095
3369.45 4224
3370.00 4316
3370.54 4374
3371.09 4662
3371.64 4801
3372.19 4947
3372.74 4958
3373.28 5066
3373.83 5219
3374.38 5388
3374.93 5202
3375.48 4955
3376.03 4704
3376.57 4474
3377.12 4294
3377.67 4134
3378.22 4129
3378.77 4034
3379.32 3861
3379.87 3990
3380.42 4016
3380.96 3933
3381.51 3875
3382.06 3943
3382.61 3860
3383.16 3794
3383.71 3804
3384.26 3654
3384.81 3722
3385.36 3715
3385.91 3697
3386.45 3662
3387.00 3663
3387.55 3763
3388.10 3653
3388.65 3692
3389.20 3835
3389.75 3748
3390.30 3691
3390.85 3685
3391.40 3692
3391.95 3628
3392.50 3740
3393.05 3747
3393.60 3816
3394.15 3796
3394.70 3724
3395.25 3771
3395.80 3755
3396.35 3903
3396.90 3972
3397.45 3891
3398.00 3938
3398.55 3915
3399.10 3984
3399.65 3881
3400.20 3871
3400.75 3798
3401.30 3751
3401.85 3703
3402.40 3733
3402.95 3603
3403.50 3607
3404.06 3590
3404.61 3492
3405.16 3505
3405.71 3535
3406.26 3604
3406.81 3559
3407.36 3512
3407.91 3538
3408.46 3675
3409.01 3691
3409.56 3641
3410.12 3718
3410.67 3868
3411.22 3910
3411.77 3945
3412.32 3958
3412.87 3971
3413.42 3956
3413.98 3855
3414.53 3991
3415.08 3938
3415.63 3899
3416.18 3912
3416.73 3986
3417.29 4022
3417.84 4011
3418.39 3914
3418.94 3914
3419.49 3921
3420.05 3699
3420.60 3768
3421.15 3735
3421.70 3782
3422.25 3859
3422.81 3658
3423.36 3640
3423.91 3819
3424.46 3715
3425.01 3710
3425.57 3599
3426.12 3658
3426.67 3488
3427.23 3588
3427.78 3489
3428.33 3419
3428.88 3385
3429.44 3468
3429.99 3532
3430.54 3484
3431.09 3515
3431.65 3514
3432.20 3394
3432.75 3530
3433.31 3630
3433.86 3742
3434.41 3650
3434.97 3666
3435.52 3743
3436.07 3738
3436.63 3905
3437.18 3823
3437.73 4025
3438.29 4067
3438.84 3991
3439.39 3975
3439.95 3875
3440.50 3791
3441.05 3797
3441.61 3818
3442.16 3790
3442.72 3586
3443.27 3561
3443.82 3506
3444.38 3678
3444.93 3681
3445.48 3594
3446.04 3624
3446.59 3626
3447.15 3618
3447.70 3530
3448.26 3445
3448.81 3542
3449.36 3618
3449.92 3590
3450.47 3429
3451.03 3462
3451.58 3420
3452.14 3350
3452.69 3287
3453.25 3362
3453.80 3310
3454.36 3264
3454.91 3387
3455.47 3479
3456.02 3444
3456.58 3468
3457.13 3379
3457.69 3399
3458.24 3577
3458.80 3600
3459.35 3556
3459.91 3533
3460.46 3586
3461.02 3714
3461.57 3669
3462.13 3639
3462.68 3796
3463.24 3711
3463.79 3873
3464.35 3831
3464.90 3810
3465.46 3839
3466.02 3919
3466.57 3868
3467.13 3827
3467.68 3865
3468.24 3784
3468.80 3878
3469.35 3907
3469.91 3914
3470.46 4030
3471.02 4021
3471.58 4007
3472.13 4068
3472.69 4141
3473.24 4018
3473.80 3888
3474.36 3977
3474.91 3860
3475.47 3931
3476.03 3845
3476.58 3873
3477.14 4042
3477.70 4088
3478.25 4227
3478.81 4131
3479.37 4284
3479.92 4159
3480.48 4361
3481.04 4444
3481.59 4569
3482.15 4456
3482.71 4514
3483.26 4634
3483.82 4557
3484.38 4580
3484.94 4651
3485.49 4627
3486.05 4676
3486.61 4692
3487.17 5001
3487.72 5369
3488.28 5973
3488.84 6802
3489.40 7794
3489.95 8854
3490.51 10308
3491.07 11602
3491.63 12226
3492.18 12854
3492.74 12647
3493.30 12184
3493.86 11011
3494.42 9887
3494.97 8800
3495.53 7630
3496.09 6972
3496.65 6400
3497.21 6161
3497.76 5807
3498.32 5743
3498.88 5682
3499.44 5761
3500.00 5941
3500.56 6153
3501.11 6621
3501.67 7143
3502.23 7877
3502.79 8516
3503.35 9230
3503.91 9803
3504.47 10026
3505.03 10211
3505.58 10010
3506.14 9540
3506.70 8862
3507.26 8422
3507.82 7892
3508.38 7389
3508.94 6795
3509.50 6124
3510.06 5819
3510.62 5627
3511.17 5390
3511.73 5173
3512.29 4993
3512.85 4744
3513.41 4566
3513.97 4387
3514.53 4158
3515.09 4115
3515.65 4088
3516.21 4069
3516.77 3963
3517.33 3868
3517.89 4000
3518.45 3934
3519.01 4148
3519.57 4151
3520.13 4224
3520.69 4159
3521.25 4399
3521.81 4603
3522.37 4757
3522.93 4834
3523.49 4773
3524.05 4946
3524.61 4950
3525.17 4882
3525.73 4818
3526.29 4626
3526.85 4579
3527.41 4515
3527.97 4230
3528.54 4309
3529.10 4362
3529.66 4270
3530.22 4175
3530.78 4140
3531.34 4136
3531.90 4122
3532.46 4239
3533.02 4262
3533.58 4292
3534.14 4457
3534.71 4356
3535.27 4263
3535.83 4089
3536.39 4102
3536.95 4123
3537.51 4078
3538.07 4055
3538.64 4062
3539.20 4035
3539.76 4048
3540.32 4025
3540.88 4162
3541.44 4081
3542.00 4156
3542.57 4291
3543.13 4299
3543.69 4321
3544.25 4198
3544.81 4125
3545.38 4099
3545.94 3932
3546.50 3928
3547.06 3964
3547.62 3834
3548.19 3861
3548.75 3804
3549.31 3752
3549.87 3658
3550.44 3630
3551.00 3735
3551.56 3675
3552.12 3861
3552.69 3671
3553.25 3613
3553.81 3600
3554.37 3624
3554.94 3638
3555.50 3558
3556.06 3578
3556.63 3611
3557.19 3648
3557.75 3567
3558.31 3533
3558.88 3598
3559.44 3667
3560.00 3660
3560.57 3763
3561.13 3885
3561.69 3939
3562.26 4024
3562.82 3937
3563.38 4057
3563.95 4149
3564.51 4176
3565.07 4187
3565.64 4229
3566.20 4136
3566.77 4078
3567.33 4121
3567.89 4104
3568.46 4000
3569.02 3880
3569.59 3725
3570.15 3829
3570.71 3784
3571.28 3656
3571.84 3715
3572.41 3795
3572.97 3886
3573.53 3984
3574.10 4312
3574.66 4576
3575.23 4807
3575.79 5098
3576.36 5243
3576.92 5324
3577.48 5301
3578.05 5342
3578.61 5167
3579.18 5049
3579.74 4927
3580.31 4690
3580.87 4521
3581.44 4304
3582.00 3934
3582.57 3898
3583.13 3816
3583.70 3626
3584.26 3525
3584.83 3599
3585.39 3477
3585.96 3334
3586.52 3259
3587.09 3343
3587.65 3291
3588.22 3252
3588.79 3384
3589.35 3383
3589.92 3418
3590.48 3396
3591.05 3369
3591.61 3364
3592.18 3399
3592.74 3436
3593.31 3362
3593.88 3457
3594.44 3447
3595.01 3431
3595.57 3513
3596.14 3521
3596.71 3615
3597.27 3529
3597.84 3676
3598.40 3688
3598.97 3593
3599.54 3543
3600.10 3475
3600.67 3521
3601.24 3546
3601.80 3537
3602.37 3550
3602.94 3459
3603.50 3442
3604.07 3343
3604.64 3233
3605.20 3461
3605.77 3455
3606.34 3339
3606.90 3185
3607.47 3143
3608.04 3249
3608.60 3126
3609.17 3156
3609.74 3217
3610.30 3063
3610.87 3089
3611.44 3068
3612.01 3170
3612.57 3157
3613.14 3296
3613.71 3360
3614.28 3586
3614.84 3793
3615.41 4136
3615.98 4457
3616.55 4784
3617.11 4979
3617.68 5095
3618.25 5089
3618.82 5175
3619.39 5121
3619.95 4854
3620.52 4559
3621.09 4377
3621.66 4241
3622.23 3950
3622.79 3723
3623.36 3681
3623.93 3524
3624.50 3364
3625.07 3288
3625.63 3288
3626.20 3266
3626.77 3150
3627.34 3244
3627.91 3154
3628.48 3214
3629.05 3259
3629.61 3343
3630.18 3220
3630.75 3299
3631.32 3272
3631.89 3373
3632.46 3435
3633.03 3401
3633.60 3344
3634.16 3254
3634.73 3401
3635.30 3397
3635.87 3348
3636.44 3250
3637.01 3270
3637.58 3305
3638.15 3304
3638.72 3440
3639.29 3588
3639.86 3676
3640.43 3805
3641.00 3875
3641.57 3963
3642.14 4135
3642.71 3940
3643.27 3841
3643.84 3732
3644.41 3756
3644.98 3655
3645.55 3523
3646.12 3458
3646.69 3503
3647.26 3484
3647.83 3393
3648.40 3423
3648.97 3432
3649.54 3490
3650.12 3528
3650.69 3633
3651.26 3801
3651.83 3839
3652.40 3857
3652.97 4025
3653.54 4033
3654.11 3938
3654.68 4040
3655.25 4063
3655.82 4086
3656.39 4233
3656.96 4114
3657.53 4278
3658.10 4379
3658.67 4423
3659.25 4562
3659.82 4451
3660.39 4439
3660.96 4349
3661.53 4252
3662.10 4129
3662.67 3920
3663.24 3846
3663.81 3771
3664.39 3754
3664.96 3878
3665.53 3877
3666.10 3927
3666.67 4067
3667.24 3890
3667.81 3774
3668.39 3809
3668.96 3906
3669.53 3828
3670.10 3861
3670.67 3889
3671.25 3829
3671.82 3803
3672.39 3827
3672.96 3756
3673.53 3994
3674.11 4086
3674.68 3950
3675.25 4117
3675.82 4164
3676.39 4005
3676.97 3946
3677.54 4188
3678.11 4228
3678.68 4266
3679.26 4304
3679.83 4343
3680.40 4109
3680.97 4010
3681.55 3999
3682.12 3877
3682.69 3770
3683.27 3648
3683.84 3601
3684.41 3665
3684.98 3631
3685.56 3568
3686.13 3694
3686.70 3628
3687.28 3790
3687.85 3977
3688.42 4079
3689.00 4318
3689.57 4540
3690.14 4751
3690.72 4661
3691.29 4751
3691.86 4666
3692.44 4347
3693.01 4123
3693.58 4177
3694.16 3947
3694.73 3726
3695.31 3509
3695.88 3382
3696.45 3403
3697.03 3361
3697.60 3318
3698.18 3489
3698.75 3416
3699.32 3389
3699.90 3521
3700.47 3520
3701.05 3582
3701.62 3572
3702.19 3514
3702.77 3430
3703.34 3567
3703.92 3674
3704.49 3636
3705.07 3614
3705.64 3609
3706.22 3682
3706.79 3688
3707.37 3669
3707.94 3651
3708.51 3809
3709.09 3802
3709.66 3721
3710.24 3713
3710.81 3701
3711.39 3640
3711.96 3479
3712.54 3425
3713.11 3515
3713.69 3566
3714.27 3564
3714.84 3385
3715.42 3450
3715.99 3427
3716.57 3461
3717.14 3355
3717.72 3426
3718.29 3299
3718.87 3220
3719.44 3252
3720.02 3284
3720.60 3348
3721.17 3283
3721.75 3187
3722.32 3221
3722.90 3324
3723.47 3252
3724.05 3216
3724.63 3135
3725.20 3078
3725.78 3018
3726.36 3022
3726.93 3046
3727.51 3111
3728.08 3287
3728.66 3433
3729.24 3528
3729.81 3782
3730.39 3882
3730.97 4001
3731.54 4270
3732.12 4356
3732.70 4368
3733.27 4668
3733.85 4339
3734.43 4248
3735.00 4097
3735.58 3959
3736.16 3831
3736.73 3601
3737.31 3634
3737.89 3691
3738.47 3460
3739.04 3370
3739.62 3290
3740.20 3295
3740.77 3292
3741.35 3303
3741.93 3389
3742.51 3395
3743.08 3263
3743.66 3211
3744.24 3320
3744.82 3283
3745.39 3412
3745.97 3384
3746.55 3317
3747.13 3435
3747.71 3453
3748.28 3302
3748.86 3286
3749.44 3252
3750.02 3141
3750.59 3128
3751.17 3103
3751.75 3043
3752.33 3099
3752.91 3075
3753.49 3053
3754.06 3070
3754.64 3065
3755.22 3069
3755.80 3059
3756.38 3007
3756.96 3125
3757.53 3293
3758.11 3354
3758.69 3426
3759.27 3341
3759.85 3343
3760.43 3375
3761.01 3450
3761.59 3362
3762.17 3472
3762.74 3550
3763.32 3526
3763.90 3328
3764.48 3357
3765.06 3329
3765.64 3337
3766.22 3231
3766.80 3177
3767.38 3106
3767.96 3142
3768.54 3061
3769.12 3135
3769.70 3199
3770.27 3176
3770.85 3149
3771.43 3187
3772.01 3189
3772.59 3111
3773.17 3138
3773.75 2951
3774.33 2894
3774.91 2888
3775.49 3131
3776.07 3034
3776.65 3107
3777.23 3099
3777.81 3115
3778.39 3015
3778.97 2970
3779.55 3080
3780.13 3028
3780.71 3034
3781.29 2964
3781.88 3065
3782.46 3018
3783.04 3105
3783.62 3009
3784.20 3037
3784.78 3000
3785.36 3035
3785.94 3002
3786.52 3073
3787.10 3128
3787.68 3085
3788.26 2910
3788.84 3023
3789.43 3029
3790.01 2981
3790.59 3047
3791.17 3024
3791.75 2884
3792.33 2855
3792.91 2925
3793.49 3075
3794.08 3018
3794.66 2994
3795.24 3053
3795.82 2979
3796.40 2970
3796.98 3027
3797.56 3003
3798.15 3113
3798.73 3154
3799.31 3192
3799.89 3239
3800.47 3186
3801.06 3429
3801.64 3387
3802.22 3357
3802.80 3488
3803.38 3572
3803.97 3472
3804.55 3525
3805.13 3503
3805.71 3577
3806.29 3629
3806.88 3798
3807.46 3904
3808.04 4007
3808.62 4028
3809.21 4131
3809.79 3978
3810.37 3894
3810.95 3894
3811.54 3913
3812.12 3740
3812.70 3579
3813.29 3720
3813.87 3867
3814.45 3735
3815.03 3722
3815.62 3711
3816.20 3641
3816.78 3666
3817.37 3556
3817.95 3410
3818.53 3387
3819.12 3264
3819.70 3199
3820.28 3293
3820.87 3261
3821.45 3268
3822.03 3283
3822.62 3397
3823.20 3430
3823.78 3487
3824.37 3374
3824.95 3214
3825.54 3311
3826.12 3312
3826.70 3165
3827.29 3162
3827.87 3164
3828.46 3226
3829.04 3326
3829.62 3430
3830.21 3400
3830.79 3342
3831.38 3439
3831.96 3441
3832.54 3504
3833.13 3500
3833.71 3383
3834.30 3369
3834.88 3350
3835.47 3288
3836.05 3294
3836.64 3251
3837.22 3226
3837.81 3149
3838.39 3157
3838.98 3237
3839.56 3092
3840.15 3058
3840.73 2983
3841.31 3063
3841.90 3156
3842.49 3238
3843.07 3317
3843.66 3359
3844.24 3518
3844.83 3665
3845.41 3718
3846.00 3791
3846.58 3757
3847.17 3742
3847.75 3551
3848.34 3376
3848.92 3361
3849.51 3291
3850.10 3319
3850.68 3251
3851.27 3366
3851.85 3294
3852.44 3225
3853.02 3237
3853.61 3348
3854.20 3267
3854.78 3282
3855.37 3181
3855.95 3252
3856.54 3383
3857.13 3308
3857.71 3453
3858.30 3572
3858.89 3768
3859.47 4036
3860.06 4248
3860.64 4337
3861.23 4597
3861.82 4703
3862.40 4681
3862.99 4596
3863.58 4467
3864.16 4315
3864.75 4190
3865.34 4051
3865.92 3812
3866.51 3708
3867.10 3628
3867.69 3553
3868.27 3349
3868.86 3359
3869.45 3293
3870.03 3249
3870.62 3344
3871.21 3282
3871.80 3328
3872.38 3374
3872.97 3338
3873.56 3306
3874.15 3447
3874.73 3480
3875.32 3445
3875.91 3292
3876.50 3290
3877.08 3329
3877.67 3190
3878.26 3403
3878.85 3334
3879.43 3270
3880.02 3328
3880.61 3365
3881.20 3303
3881.79 3287
3882.37 3244
3882.96 3213
3883.55 3177
3884.14 3174
3884.73 3165
3885.32 3001
3885.90 3055
3886.49 3055
3887.08 3060
3887.67 3293
3888.26 3341
3888.85 3285
3889.44 3290
3890.02 3415
3890.61 3447
3891.20 3409
3891.79 3417
3892.38 3316
3892.97 3367
3893.56 3360
3894.15 3358
3894.74 3264
3895.32 3196
3895.91 3253
3896.50 3266
3897.09 3219
3897.68 3280
3898.27 3224
3898.86 3181
3899.45 3110
3900.04 3074
3900.63 2959
3901.22 3097
3901.81 3008
3902.40 2972
3902.99 3033
3903.58 2906
3904.17 3042
3904.76 3068
3905.35 3124
3905.94 2927
3906.53 3028
3907.12 3020
3907.71 2937
3908.30 2899
3908.89 2894
3909.48 2936
3910.07 2776
3910.66 2757
3911.25 2744
3911.84 2721
3912.43 2737
3913.02 2726
3913.61 2681
3914.20 2755
3914.79 2713
3915.38 2683
3915.97 2708
3916.56 2785
3917.15 2898
3917.74 2778
3918.33 2879
3918.92 2821
3919.52 2810
3920.11 2785
3920.70 2652
3921.29 2735
3921.88 2886
3922.47 2845
3923.06 2777
3923.65 2706
3924.24 2768
3924.84 2586
3925.43 2565
3926.02 2668
3926.61 2554
3927.20 2661
3927.79 2706
3928.38 2768
3928.98 2757
3929.57 2631
3930.16 2541
3930.75 2617
3931.34 2643
3931.93 2617
3932.53 2729
3933.12 2665
3933.71 2602
3934.30 2529
3934.89 2679
3935.49 2692
3936.08 2552
3936.67 2696
3937.26 2647
3937.86 2722
3938.45 2675
3939.04 2700
3939.63 2689
3940.23 2783
3940.82 2858
3941.41 2835
3942.00 2890
3942.60 2862
3943.19 2778
3943.78 2826
3944.37 2823
3944.97 2727
3945.56 2732
3946.15 2767
3946.75 2722
3947.34 2661
3947.93 2621
3948.52 2678
3949.12 2595
3949.71 2617
3950.30 2796
3950.90 2740
3951.49 2682
3952.08 2748
3952.68 2713
3953.27 2737
3953.86 2692
3954.46 2733
3955.05 2696
3955.65 2750
3956.24 2823
3956.83 2864
3957.43 2883
3958.02 2794
3958.61 2941
3959.21 2886
3959.80 2819
3960.40 2821
3960.99 2867
3961.58 3002
3962.18 2917
3962.77 2952
3963.37 3059
3963.96 3186
3964.55 3095
3965.15 3224
3965.74 3228
3966.34 3312
3966.93 3193
3967.53 3069
3968.12 3165
3968.72 3088
3969.31 3201
3969.91 2962
3970.50 2987
3971.10 2907
3971.69 2857
3972.28 2843
3972.88 2828
3973.47 2805
3974.07 2833
3974.66 2755
3975.26 2891
3975.85 2989
3976.45 2991
3977.05 3134
3977.64 3216
3978.24 3123
3978.83 3146
3979.43 3140
3980.02 3123
3980.62 2926
3981.21 2966
3981.81 3004
3982.40 2936
3983.00 2871
3983.60 2850
3984.19 2947
3984.79 2969
3985.38 2884
3985.98 2911
3986.58 2947
3987.17 2937
3987.77 2932
3988.36 3006
3988.96 2894
3989.56 2928
3990.15 3025
3990.75 3006
3991.34 3104
3991.94 3136
3992.54 3107
3993.13 3072
3993.73 3169
3994.33 3185
3994.92 3204
3995.52 3195
3996.12 3169
3996.71 3167
3997.31 3101
3997.91 3115
3998.50 3189
3999.10 3250
3999.70 3219
4000.29 3219
4000.89 3222
4001.49 3117
4002.09 2950
4002.68 3028
4003.28 3031
4003.88 2985
4004.47 2996
4005.07 2971
4005.67 2934
4006.27 3052
4006.86 3109
4007.46 2974
4008.06 2989
4008.66 3143
4009.25 3037
4009.85 3079
4010.45 3014
4011.05 2951
4011.64 2930
4012.24 3005
4012.84 2912
4013.44 2936
4014.04 3004
4014.63 3221
4015.23 3160
4015.83 3023
4016.43 3147
4017.03 3215
4017.63 3199
4018.22 3182
4018.82 3130
4019.42 3101
4020.02 3024
4020.62 2967
4021.22 2921
4021.81 2893
4022.41 2897
4023.01 2940
4023.61 2768
4024.21 2725
4024.81 2762
4025.41 2805
4026.01 2840
4026.60 2911
4027.20 2862
4027.80 2786
4028.40 2879
4029.00 2919
4029.60 2823
4030.20 2894
4030.80 2851
4031.40 2878
4032.00 2925
4032.60 2961
4033.20 2956
4033.80 2874
4034.39 2767
4034.99 2840
4035.59 2905
4036.19 2951
4036.79 2837
4037.39 2836
4037.99 2745
4038.59 2675
4039.19 2722
4039.79 2750
4040.39 2705
4040.99 2659
4041.59 2633
4042.19 2626
4042.79 2655
4043.39 2689
4043.99 2760
4044.59 2614
4045.19 2620
4045.79 2697
4046.39 2743
4046.99 2883
4047.60 2796
4048.20 2727
4048.80 2780
4049.40 2806
4050.00 2706
4050.60 2839
4051.20 2772
4051.80 2773
4052.40 2760
4053.00 2725
4053.60 2721
4054.20 2791
4054.80 2830
4055.41 2732
4056.01 2758
4056.61 2773
4057.21 2710
4057.81 2678
4058.41 2644
4059.01 2627
4059.61 2657
4060.22 2840
4060.82 2863
4061.42 2790
4062.02 2804
4062.62 2848
4063.22 3013
4063.82 3202
4064.43 3220
4065.03 3328
4065.63 3356
4066.23 3410
4066.83 3247
4067.44 3181
4068.04 3162
4068.64 3011
4069.24 2842
4069.84 2902
4070.45 2722
4071.05 2741
4071.65 2767
4072.25 2555
4072.86 2587
4073.46 2613
4074.06 2613
4074.66 2592
4075.27 2612
4075.87 2493
4076.47 2487
4077.07 2385
4077.68 2489
4078.28 2561
4078.88 2527
4079.48 2565
4080.09 2490
4080.69 2444
4081.29 2480
4081.90 2525
4082.50 2489
4083.10 2467
4083.71 2578
4084.31 2480
4084.91 2439
4085.52 2481
4086.12 2532
4086.72 2520
4087.33 2515
4087.93 2544
4088.53 2582
4089.14 2528
4089.74 2491
4090.34 2558
4090.95 2567
4091.55 2509
4092.15 2529
4092.76 2526
4093.36 2507
4093.97 2619
4094.57 2718
4095.17 2788
4095.78 2695
4096.38 2726
4096.99 2702
4097.59 2689
4098.19 2681
4098.80 2630
4099.40 2594
4100.01 2673
4100.61 2614
4101.22 2653
4101.82 2609
4102.43 2616
4103.03 2701
4103.63 2687
4104.24 2630
4104.84 2574
4105.45 2629
4106.05 2518
4106.66 2584
4107.26 2450
4107.87 2545
4108.47 2598
4109.08 2535
4109.68 2481
4110.29 2449
4110.89 2510
4111.50 2540
4112.10 2613
4112.71 2614
4113.31 2587
4113.92 2519
4114.53 2456
4115.13 2508
4115.74 2508
4116.34 2372
4116.95 2492
4117.55 2509
4118.16 2550
4118.76 2461
4119.37 2504
4119.98 2465
4120.58 2396
4121.19 2354
4121.79 2513
4122.40 2534
4123.01 2579
4123.61 2469
4124.22 2601
4124.82 2637
4125.43 2569
4126.04 2511
4126.64 2683
4127.25 2660
4127.86 2563
4128.46 2575
4129.07 2577
4129.68 2672
4130.28 2705
4130.89 2691
4131.50 2709
4132.10 2745
4132.71 2759
4133.32 2833
4133.92 2943
4134.53 2827
4135.14 2895
4135.74 2960
4136.35 2871
4136.96 2926
4137.56 2967
4138.17 2970
4138.78 2888
4139.39 2863
4139.99 2805
4140.60 2953
4141.21 2897
4141.82 2967
4142.42 2970
4143.03 3108
4143.64 3067
4144.25 2970
4144.85 3026
4145.46 2917
4146.07 2830
4146.68 2765
4147.28 2747
4147.89 2725
4148.50 2669
4149.11 2555
4149.72 2582
4150.32 2565
4150.93 2552
4151.54 2509
4152.15 2651
4152.76 2601
4153.37 2623
4153.97 2563
4154.58 2501
4155.19 2553
4155.80 2460
4156.41 2559
4157.02 2557
4157.62 2643
4158.23 2651
4158.84 2722
4159.45 2643
4160.06 2655
4160.67 2627
4161.28 2659
4161.89 2725
4162.49 2617
4163.10 2695
4163.71 2668
4164.32 2804
4164.93 2821
4165.54 2751
4166.15 2715
4166.76 2887
4167.37 2997
4167.98 3024
4168.59 3188
4169.20 3222
4169.81 3443
4170.42 3498
4171.02 3472
4171.63 3654
4172.24 3657
4172.85 3661
4173.46 3552
4174.07 3438
4174.68 3384
4175.29 3256
4175.90 3057
4176.51 3056
4177.12 2873
4177.73 2714
4178.34 2726
4178.95 2704
4179.56 2635
4180.17 2626
4180.78 2557
4181.39 2624
4182.00 2573
4182.61 2600
4183.23 2691
4183.84 2712
4184.45 2740
4185.06 2531
4185.67 2640
4186.28 2656
4186.89 2726
4187.50 2607
4188.11 2643
4188.72 2557
4189.33 2567
4189.94 2520
4190.55 2499
4191.17 2565
4191.78 2691
4192.39 2798
4193.00 2846
4193.61 3055
4194.22 3011
4194.83 2907
4195.44 2965
4196.06 3146
4196.67 3173
4197.28 3082
4197.89 2988
4198.50 2974
4199.11 2815
4199.72 2779
4200.34 2742
4200.95 2723
4201.56 2616
4202.17 2618
4202.78 2654
4203.40 2646
4204.01 2610
4204.62 2651
4205.23 2714
4205.84 2712
4206.46 2719
4207.07 2813
4207.68 2806
4208.29 2785
4208.90 2876
4209.52 2883
4210.13 2997
4210.74 2956
4211.35 2939
4211.97 3000
4212.58 2962
4213.19 2994
4213.80 3037
4214.42 3031
4215.03 2968
4215.64 3033
4216.26 3023
4216.87 3036
4217.48 3096
4218.09 3229
4218.71 3321
4219.32 3395
4219.93 3459
4220.55 3542
4221.16 3561
4221.77 3646
4222.39 3739
4223.00 3759
4223.61 3854
4224.23 3908
4224.84 3933
4225.45 4093
4226.07 4320
4226.68 4497
4227.30 4767
4227.91 5068
4228.52 5245
4229.14 5249
4229.75 5166
4230.36 4747
4230.98 4337
4231.59 4132
4232.21 3764
4232.82 3676
4233.43 3460
4234.05 3509
4234.66 3445
4235.28 3335
4235.89 3216
4236.51 3047
4237.12 3161
4237.73 3222
4238.35 3379
4238.96 3274
4239.58 3226
4240.19 3316
4240.81 3333
4241.42 3256
4242.04 3241
4242.65 3309
4243.27 3313
4243.88 3312
4244.50 3236
4245.11 3076
4245.73 3179
4246.34 3172
4246.96 3143
4247.57 3286
4248.19 3178
4248.80 3179
4249.42 3127
4250.03 3178
4250.65 3091
4251.26 3077
4251.88 3141
4252.49 3072
4253.11 3069
4253.72 3103
4254.34 3038
4254.96 3028
4255.57 3000
4256.19 2954
4256.80 3033
4257.42 3032
4258.03 3002
4258.65 2999
4259.27 3040
4259.88 3191
4260.50 3182
4261.12 3368
4261.73 3406
4262.35 3427
4262.96 3607
4263.58 3680
4264.20 3685
4264.81 3539
4265.43 3459
4266.05 3526
4266.66 3445
4267.28 3356
4267.90 3189
4268.51 3158
4269.13 3023
4269.75 3163
4270.36 3028
4270.98 2925
4271.60 3011
4272.21 3057
4272.83 3039
4273.45 3092
4274.06 3089
4274.68 3113
4275.30 3191
4275.92 3224
4276.53 3428
4277.15 3508
4277.77 3369
4278.38 3318
4279.00 3383
4279.62 3227
4280.24 3162
4280.85 3135
4281.47 3006
4282.09 2886
4282.71 2862
4283.32 2752
4283.94 2794
4284.56 2799
4285.18 2845
4285.80 2818
4286.41 2749
4287.03 2767
4287.65 2785
4288.27 2804
4288.89 2717
4289.50 2761
4290.12 2640
4290.74 2665
4291.36 2654
4291.98 2548
4292.60 2645
4293.21 2642
4293.83 2622
4294.45 2641
4295.07 2713
4295.69 2693
4296.31 2762
4296.93 2716
4297.54 2675
4298.16 2608
4298.78 2670
4299.40 2684
4300.02 2599
4300.64 2648
4301.26 2733
4301.88 2672
4302.50 2635
4303.12 2672
4303.73 2722
4304.35 2706
4304.97 2660
4305.59 2778
4306.21 2739
4306.83 2666
4307.45 2744
4308.07 2811
4308.69 2762
4309.31 2722
4309.93 2643
4310.55 2748
4311.17 2608
4311.79 2644
4312.41 2766
4313.03 2753
4313.65 2664
4314.27 2746
4314.89 2754
4315.51 2703
4316.13 2790
4316.75 2662
4317.37 2749
4317.99 2796
4318.61 2769
4319.23 2697
4319.85 2711
4320.47 2648
4321.09 2775
4321.71 2754
4322.33 2833
4322.95 2900
4323.57 2817
4324.19 2796
4324.81 2817
4325.43 3001
4326.05 3076
4326.68 3065
4327.30 2999
4327.92 3076
4328.54 3109
4329.16 3131
4329.78 3312
4330.40 3628
4331.02 3832
4331.64 3954
4332.26 4271
4332.89 4474
4333.51 4555
4334.13 4435
4334.75 4413
4335.37 4048
4335.99 3694
4336.61 3680
4337.24 3567
4337.86 3533
4338.48 3458
4339.10 3366
4339.72 3330
4340.34 3464
4340.97 3395
4341.59 3329
4342.21 3257
4342.83 3365
4343.45 3441
4344.08 3697
4344.70 3854
4345.32 4101
4345.94 4570
4346.57 4821
4347.19 4953
4347.81 4696
4348.43 4634
4349.05 4252
4349.68 4110
4350.30 3970
4350.92 3651
4351.54 3533
4352.17 3405
4352.79 3529
4353.41 3256
4354.04 3153
4354.66 3086
4355.28 2932
4355.90 2976
4356.53 2990
4357.15 2935
4357.77 3026
4358.40 2975
4359.02 2893
4359.64 2935
4360.27 2956
4360.89 2985
4361.51 2948
4362.14 2877
4362.76 2877
4363.38 3020
4364.01 3113
4364.63 2994
4365.25 2905
4365.88 2881
4366.50 3007
4367.12 2868
4367.75 2871
4368.37 2854
4369.00 2710
4369.62 2688
4370.24 2807
4370.87 2733
4371.49 2774
4372.12 2764
4372.74 2703
4373.36 2634
4373.99 2659
4374.61 2754
4375.24 2770
4375.86 2789
4376.49 2752
4377.11 2694
4377.73 2706
4378.36 2899
4378.98 2936
4379.61 2827
4380.23 2926
4380.86 2939
4381.48 2885
4382.11 2813
4382.73 2911
4383.36 2925
4383.98 2921
4384.61 2825
4385.23 2949
4385.86 2993
4386.48 2990
4387.11 2923
4387.73 2857
4388.36 2921
4388.98 2987
4389.61 3085
4390.23 3257
4390.86 3517
4391.48 3625
4392.11 3610
4392.74 3543
4393.36 3338
4393.99 3261
4394.61 3182
4395.24 3104
4395.86 2886
4396.49 2896
4397.12 2776
4397.74 2847
4398.37 2989
4398.99 2968
4399.62 2908
4400.25 2793
4400.87 2805
4401.50 2844
4402.12 2892
4402.75 2850
4403.38 2761
4404.00 2735
4404.63 2774
4405.26 2721
4405.88 2678
4406.51 2803
4407.14 2809
4407.76 2662
4408.39 2822
4409.02 2640
4409.64 2689
4410.27 2783
4410.90 2683
4411.52 2545
4412.15 2657
4412.78 2611
4413.40 2721
4414.03 2710
4414.66 2607
4415.29 2568
4415.91 2691
4416.54 2542
4417.17 2659
4417.79 2554
4418.42 2555
4419.05 2634
4419.68 2471
4420.30 2414
4420.93 2493
4421.56 2439
4422.19 2398
4422.81 2418
4423.44 2384
4424.07 2457
4424.70 2469
4425.33 2315
4425.95 2415
4426.58 2383
4427.21 2263
4427.84 2312
4428.47 2340
4429.09 2307
4429.72 2399
4430.35 2444
4430.98 2377
4431.61 2308
4432.23 2347
4432.86 2465
4433.49 2418
4434.12 2306
4434.75 2334
4435.38 2310
4436.01 2305
4436.63 2354
4437.26 2419
4437.89 2380
4438.52 2310
4439.15 2295
4439.78 2301
4440.41 2276
4441.04 2313
4441.67 2323
4442.29 2285
4442.92 2323
4443.55 2349
4444.18 2355
4444.81 2373
4445.44 2473
4446.07 2449
4446.70 2360
4447.33 2358
4447.96 2376
4448.59 2334
4449.22 2329
4449.85 2281
4450.48 2322
4451.11 2316
4451.74 2339
4452.37 2362
4453.00 2334
4453.63 2366
4454.26 2359
4454.89 2486
4455.52 2499
4456.15 2542
4456.78 2588
4457.41 2658
4458.04 2620
4458.67 2521
4459.30 2431
4459.93 2295
4460.56 2204
4461.19 2382
4461.82 2314
4462.45 2164
4463.08 2190
4463.71 2133
4464.34 2194
4464.97 2250
4465.60 2251
4466.23 2220
4466.86 2182
4467.49 2241
4468.12 2216
4468.76 2284
4469.39 2230
4470.02 2329
4470.65 2258
4471.28 2151
4471.91 2183
4472.54 2221
4473.17 2248
4473.80 2331
4474.44 2216
4475.07 2229
4475.70 2198
4476.33 2195
4476.96 2279
4477.59 2257
4478.22 2273
4478.86 2214
4479.49 2320
4480.12 2424
4480.75 2379
4481.38 2438
4482.02 2474
4482.65 2489
4483.28 2417
4483.91 2435
4484.54 2431
4485.18 2525
4485.81 2489
4486.44 2506
4487.07 2500
4487.70 2436
4488.34 2411
4488.97 2344
4489.60 2417
4490.23 2402
4490.87 2434
4491.50 2451
4492.13 2411
4492.76 2400
4493.40 2360
4494.03 2294
4494.66 2307
4495.30 2316
4495.93 2302
4496.56 2312
4497.19 2245
4497.83 2350
4498.46 2389
4499.09 2453
4499.73 2529
4500.36 2586
4500.99 2720
4501.63 2654
4502.26 2823
4502.89 2809
4503.53 2792
4504.16 2792
4504.79 2768
4505.43 2716
4506.06 2643
4506.69 2633
4507.33 2563
4507.96 2515
4508.59 2415
4509.23 2522
4509.86 2419
4510.50 2445
4511.13 2434
4511.76 2422
4512.40 2479
4513.03 2417
4513.67 2385
4514.30 2415
4514.93 2429
4515.57 2354
4516.20 2231
4516.84 2295
4517.47 2380
4518.11 2319
4518.74 2236
4519.37 2274
4520.01 2288
4520.64 2289
4521.28 2353
4521.91 2329
4522.55 2384
4523.18 2449
4523.82 2476
4524.45 2397
4525.09 2398
4525.72 2416
4526.36 2468
4526.99 2554
4527.63 2579
4528.26 2783
4528.90 3144
4529.53 3294
4530.17 3550
4530.80 3845
4531.44 3890
4532.07 4025
4532.71 4034
4533.34 3698
4533.98 3543
4534.62 3314
4535.25 3255
4535.89 2998
4536.52 2865
4537.16 2789
4537.79 2602
4538.43 2480
4539.07 2368
4539.70 2484
4540.34 2382
4540.97 2325
4541.61 2312
4542.25 2339
4542.88 2299
4543.52 2253
4544.15 2361
4544.79 2326
4545.43 2280
4546.06 2265
4546.70 2266
4547.34 2312
4547.97 2299
4548.61 2369
4549.25 2320
4549.88 2306
4550.52 2274
4551.16 2324
4551.79 2416
4552.43 2466
4553.07 2450
4553.70 2513
4554.34 2411
4554.98 2362
4555.61 2340
4556.25 2442
4556.89 2380
4557.53 2384
4558.16 2343
4558.80 2302
4559.44 2319
4560.07 2244
4560.71 2334
4561.35 2301
4561.99 2291
4562.62 2244
4563.26 2197
4563.90 2329
4564.54 2370
4565.18 2325
4565.81 2380
4566.45 2410
4567.09 2503
4567.73 2545
4568.36 2546
4569.00 2586
4569.64 2535
4570.28 2607
4570.92 2527
4571.55 2458
4572.19 2537
4572.83 2459
4573.47 2448
4574.11 2358
4574.75 2329
4575.38 2372
4576.02 2360
4576.66 2307
4577.30 2297
4577.94 2377
4578.58 2241
4579.22 2277
4579.85 2217
4580.49 2257
4581.13 2230
4581.77 2250
4582.41 2234
4583.05 2249
4583.69 2288
4584.33 2282
4584.97 2372
4585.61 2361
4586.24 2332
4586.88 2464
4587.52 2403
4588.16 2456
4588.80 2508
4589.44 2621
4590.08 2650
4590.72 2775
4591.36 2743
4592.00 2805
4592.64 2752
4593.28 2773
4593.92 2874
4594.56 2785
4595.20 2656
4595.84 2568
4596.48 2431
4597.12 2413
4597.76 2399
4598.40 2300
4599.04 2371
4599.68 2386
4600.32 2303
4600.96 2358
4601.60 2385
4602.24 2345
4602.88 2326
4603.52 2328
4604.16 2367
4604.80 2410
4605.44 2345
4606.08 2369
4606.72 2335
4607.36 2365
4608.00 2510
4608.64 2510
4609.28 2472
4609.93 2479
4610.57 2545
4611.21 2565
4611.85 2434
4612.49 2312
4613.13 2367
4613.77 2436
4614.41 2458
4615.05 2379
4615.69 2484
4616.34 2423
4616.98 2340
4617.62 2426
4618.26 2365
4618.90 2336
4619.54 2319
4620.18 2293
4620.83 2331
4621.47 2361
4622.11 2270
4622.75 2235
4623.39 2223
4624.03 2261
4624.68 2283
4625.32 2232
4625.96 2211
4626.60 2213
4627.24 2339
4627.89 2329
4628.53 2264
4629.17 2280
4629.81 2324
4630.45 2347
4631.10 2375
4631.74 2420
4632.38 2516
4633.02 2570
4633.67 2540
4634.31 2532
4634.95 2468
4635.59 2528
4636.24 2528
4636.88 2521
4637.52 2605
4638.17 2621
4638.81 2633
4639.45 2699
4640.09 2620
4640.74 2620
4641.38 2514
4642.02 2430
4642.67 2406
4643.31 2315
4643.95 2336
4644.60 2368
4645.24 2247
4645.88 2362
4646.53 2372
4647.17 2326
4647.81 2376
4648.46 2395
4649.10 2392
4649.74 2571
4650.39 2639
4651.03 2828
4651.67 2892
4652.32 2854
4652.96 2841
4653.61 2902
4654.25 2795
4654.89 2782
4655.54 2765
4656.18 2575
4656.83 2535
4657.47 2475
4658.11 2383
4658.76 2290
4659.40 2314
4660.05 2317
4660.69 2248
4661.33 2264
4661.98 2275
4662.62 2168
4663.27 2156
4663.91 2224
4664.56 2160
4665.20 2069
4665.85 2131
4666.49 2218
4667.14 2131
4667.78 2035
4668.43 2066
4669.07 2141
4669.72 2106
4670.36 2075
4671.01 2055
4671.65 2065
4672.30 2239
4672.94 2152
4673.59 2122
4674.23 2074
4674.88 2124
4675.52 2252
4676.17 2227
4676.81 2231
4677.46 2187
4678.10 2184
4678.75 2215
4679.40 2238
4680.04 2230
4680.69 2241
4681.33 2239
4681.98 2183
4682.62 2176
4683.27 2218
4683.92 2335
4684.56 2323
4685.21 2280
4685.85 2278
4686.50 2176
4687.15 2298
4687.79 2255
4688.44 2266
4689.09 2327
4689.73 2400
4690.38 2399
4691.02 2367
4691.67 2368
4692.32 2433
4692.96 2430
4693.61 2479
4694.26 2404
4694.90 2426
4695.55 2406
4696.20 2413
4696.84 2454
4697.49 2609
4698.14 2656
4698.78 2627
4699.43 2535
4700.08 2695
4700.73 2605
4701.37 2529
4702.02 2467
4702.67 2479
4703.31 2311
4703.96 2326
4704.61 2417
4705.26 2392
4705.90 2418
4706.55 2302
4707.20 2363
4707.85 2321
4708.49 2342
4709.14 2383
4709.79 2297
4710.44 2260
4711.09 2178
4711.73 2246
4712.38 2201
4713.03 2351
4713.68 2289
4714.33 2296
4714.97 2335
4715.62 2401
4716.27 2300
4716.92 2200
4717.57 2248
4718.21 2329
4718.86 2263
4719.51 2361
4720.16 2347
4720.81 2361
4721.46 2366
4722.11 2389
4722.75 2286
4723.40 2326
4724.05 2384
4724.70 2210
4725.35 2158
4726.00 2284
4726.65 2339
4727.30 2313
4727.94 2245
4728.59 2300
4729.24 2310
4729.89 2230
4730.54 2323
4731.19 2280
4731.84 2212
4732.49 2230
4733.14 2178
4733.79 2246
4734.44 2162
4735.09 2216
4735.74 2325
4736.38 2238
4737.03 2238
4737.68 2247
4738.33 2329
4738.98 2437
4739.63 2317
4740.28 2340
4740.93 2344
4741.58 2456
4742.23 2455
4742.88 2358
4743.53 2363
4744.18 2281
4744.83 2362
4745.48 2455
4746.13 2314
4746.78 2279
4747.43 2260
4748.08 2285
4748.73 2319
4749.39 2405
4750.04 2362
4750.69 2443
4751.34 2513
4751.99 2495
4752.64 2517
4753.29 2566
4753.94 2626
4754.59 2467
4755.24 2513
4755.89 2529
4756.54 2523
4757.19 2438
4757.84 2371
4758.50 2411
4759.15 2463
4759.80 2540
4760.45 2597
4761.10 2588
4761.75 2536
4762.40 2481
4763.05 2635
4763.71 2484
4764.36 2484
4765.01 2442
4765.66 2489
4766.31 2388
4766.96 2437
4767.62 2455
4768.27 2515
4768.92 2546
4769.57 2405
4770.22 2394
4770.87 2474
4771.53 2456
4772.18 2506
4772.83 2427
4773.48 2432
4774.13 2304
4774.79 2468
4775.44 2529
4776.09 2444
4776.74 2362
4777.40 2341
4778.05 2407
4778.70 2344
4779.35 2293
4780.01 2412
4780.66 2428
4781.31 2471
4781.96 2447
4782.62 2446
4783.27 2361
4783.92 2374
4784.57 2441
4785.23 2423
4785.88 2399
4786.53 2377
4787.19 2405
4787.84 2458
4788.49 2435
4789.15 2421
4789.80 2422
4790.45 2499
4791.11 2468
4791.76 2481
4792.41 2542
4793.07 2382
4793.72 2330
4794.37 2372
4795.03 2309
4795.68 2445
4796.33 2335
4796.99 2390
4797.64 2481
4798.29 2568
4798.95 2487
4799.60 2588
4800.26 2693
4800.91 2707
4801.56 2785
4802.22 2709
4802.87 2755
4803.53 2754
4804.18 2767
4804.83 2571
4805.49 2498
4806.14 2490
4806.80 2455
4807.45 2388
4808.11 2476
4808.76 2495
4809.42 2403
4810.07 2402
4810.72 2465
4811.38 2453
4812.03 2366
4812.69 2373
4813.34 2490
4814.00 2477
4814.65 2366
4815.31 2461
4815.96 2406
4816.62 2502
4817.27 2647
4817.93 2583
4818.58 2588
4819.24 2739
4819.89 2903
4820.55 2887
4821.20 2910
4821.86 3010
4822.52 2980
4823.17 3015
4823.83 2949
4824.48 2956
4825.14 2930
4825.79 2991
4826.45 3015
4827.10 2937
4827.76 3027
4828.42 2831
4829.07 2729
4829.73 2596
4830.38 2653
4831.04 2750
4831.70 2736
4832.35 2732
4833.01 2854
4833.66 2960
4834.32 2933
4834.98 3032
4835.63 3024
4836.29 3170
4836.95 3346
4837.60 3237
4838.26 3275
4838.92 3341
4839.57 3337
4840.23 3202
4840.89 3165
4841.54 3157
4842.20 3123
4842.86 3231
4843.51 3151
4844.17 3035
4844.83 3122
4845.48 3205
4846.14 3092
4846.80 3093
4847.45 3264
4848.11 3256
4848.77 3303
4849.43 3438
4850.08 3408
4850.74 3472
4851.40 3557
4852.06 3573
4852.71 3435
4853.37 3342
4854.03 3270
4854.69 3257
4855.34 3175
4856.00 3248
4856.66 3319
4857.32 3508
4857.97 3539
4858.63 3582
4859.29 3699
4859.95 3565
4860.61 3597
4861.26 3485
4861.92 3404
4862.58 3344
4863.24 3267
4863.90 3322
4864.55 3298
4865.21 3325
4865.87 3190
4866.53 3025
4867.19 3082
4867.85 3111
4868.51 3159
4869.16 3136
4869.82 3026
4870.48 2996
4871.14 3035
4871.80 3020
4872.46 3072
4873.12 3008
4873.78 2985
4874.43 2892
4875.09 2947
4875.75 3059
4876.41 2904
4877.07 2925
4877.73 2941
4878.39 2867
4879.05 2933
4879.71 3003
4880.37 2961
4881.03 2916
4881.69 2942
4882.34 2885
4883.00 2888
4883.66 2933
4884.32 2878
4884.98 2930
4885.64 2928
4886.30 2889
4886.96 2861
4887.62 2751
4888.28 2815
4888.94 2789
4889.60 2880
4890.26 2844
4890.92 2918
4891.58 2946
4892.24 2990
4892.90 2913
4893.56 2941
4894.22 2763
4894.88 2782
4895.54 2687
4896.20 2706
4896.86 2724
4897.52 2764
4898.19 2920
4898.85 2842
4899.51 2896
4900.17 2893
4900.83 2956
4901.49 2988
4902.15 2789
4902.81 2733
4903.47 2700
4904.13 2642
4904.79 2586
4905.45 2547
4906.12 2457
4906.78 2531
4907.44 2547
4908.10 2522
4908.76 2622
4909.42 2673
4910.08 2620
4910.74 2535
4911.41 2426
4912.07 2438
4912.73 2370
4913.39 2367
4914.05 2403
4914.71 2355
4915.38 2330
4916.04 2220
4916.70 2233
4917.36 2197
4918.02 2230
4918.68 2301
4919.35 2282
4920.01 2242
4920.67 2213
4921.33 2283
4921.99 2221
4922.66 2147
4923.32 2133
4923.98 2290
4924.64 2281
4925.31 2194
4925.97 2321
4926.63 2358
4927.29 2322
4927.96 2275
4928.62 2324
4929.28 2288
4929.94 2237
4930.61 2231
4931.27 2229
4931.93 2288
4932.59 2351
4933.26 2386
4933.92 2284
4934.58 2352
4935.25 2319
4935.91 2282
4936.57 2236
4937.24 2233
4937.90 2326
4938.56 2308
4939.23 2237
4939.89 2226
4940.55 2184
4941.22 2158
4941.88 2202
4942.54 2205
4943.21 2168
4943.87 2134
4944.53 2063
4945.20 2024
4945.86 2112
4946.52 2170
4947.19 2172
4947.85 2257
4948.52 2187
4949.18 2158
4949.84 2183
4950.51 2190
4951.17 2181
4951.84 2136
4952.50 2041
4953.17 2077
4953.83 2129
4954.49 2169
4955.16 2216
4955.82 2139
4956.49 2169
4957.15 2170
4957.82 2227
4958.48 2286
4959.15 2390
4959.81 2485
4960.47 2608
4961.14 2592
4961.80 2668
4962.47 2768
4963.13 2872
4963.80 2803
4964.46 2863
4965.13 2606
4965.79 2617
4966.46 2567
4967.12 2517
4967.79 2428
4968.45 2354
4969.12 2312
4969.79 2296
4970.45 2296
4971.12 2348
4971.78 2276
4972.45 2242
4973.11 2267
4973.78 2320
4974.44 2427
4975.11 2446
4975.78 2401
4976.44 2518
4977.11 2333
4977.77 2321
4978.44 2367
4979.11 2190
4979.77 2101
4980.44 2122
4981.10 2130
4981.77 2079
4982.44 2091
4983.10 2179
4983.77 2080
4984.43 2162
4985.10 2148
4985.77 2134
4986.43 2145
4987.10 2146
4987.77 2151
4988.43 2192
4989.10 2128
4989.77 2117
4990.43 2115
4991.10 2012
4991.77 2035
4992.43 2091
4993.10 2168
4993.77 2103
4994.43 2124
4995.10 2088
4995.77 2075
4996.44 2099
4997.10 2077
4997.77 2045
4998.44 2051
4999.10 2032
4999.77 2008
5000.44 1947
5001.11 2084
5001.77 2082
5002.44 2025
5003.11 2066
5003.78 1984
5004.44 2023
5005.11 1987
5005.78 2065
5006.45 2063
5007.12 2037
5007.78 2043
5008.45 2067
5009.12 2089
5009.79 2057
5010.46 2043
5011.12 2046
5011.79 2021
5012.46 2142
5013.13 2096
5013.80 2187
5014.47 2024
5015.13 1922
5015.80 2014
5016.47 2054
5017.14 1972
5017.81 2057
5018.48 2115
5019.14 2046
5019.81 2041
5020.48 2122
5021.15 2190
5021.82 2272
5022.49 2211
5023.16 2208
5023.83 2247
5024.50 2298
5025.16 2228
5025.83 2244
5026.50 2232
5027.17 2091
5027.84 2093
5028.51 2136
5029.18 2123
5029.85 2077
5030.52 2099
5031.19 2045
5031.86 1963
5032.53 1986
5033.20 1990
5033.87 1994
5034.54 1958
5035.21 1970
5035.88 1922
5036.54 1888
5037.21 1966
5037.88 1973
5038.55 1951
5039.22 2038
5039.89 1976
5040.56 2067
5041.23 2070
5041.90 2123
5042.58 2107
5043.25 2146
5043.92 2183
5044.59 2231
5045.26 2126
5045.93 2150
5046.60 2113
5047.27 2156
5047.94 2073
5048.61 2114
5049.28 2065
5049.95 2031
5050.62 2052
5051.29 2009
5051.96 2054
5052.63 2060
5053.30 2024
5053.98 2074
5054.65 2078
5055.32 1971
5055.99 1946
5056.66 1940
5057.33 1999
5058.00 2040
5058.67 1982
5059.34 1954
5060.02 1969
5060.69 2010
5061.36 1983
5062.03 1868
5062.70 2011
5063.37 2010
5064.04 1991
5064.72 1892
5065.39 1913
5066.06 1996
5066.73 1978
5067.40 1923
5068.08 1937
5068.75 1876
5069.42 1963
5070.09 1957
5070.76 1924
5071.44 1945
5072.11 1990
5072.78 2036
5073.45 1968
5074.12 1992
5074.80 1989
5075.47 1972
5076.14 2023
5076.81 1944
5077.49 2017
5078.16 2088
5078.83 2035
5079.50 2068
5080.18 2063
5080.85 2052
5081.52 1939
5082.20 2024
5082.87 2065
5083.54 2042
5084.21 1998
5084.89 2027
5085.56 2037
5086.23 1990
5086.91 2080
5087.58 2168
5088.25 2144
5088.93 2184
5089.60 2263
5090.27 2224
5090.95 2398
5091.62 2398
5092.29 2434
5092.97 2321
5093.64 2398
5094.31 2292
5094.99 2105
5095.66 2152
5096.34 2062
5097.01 2086
5097.68 2092
5098.36 2062
5099.03 1967
5099.70 2023
5100.38 2003
5101.05 1953
5101.73 2025
5102.40 2076
5103.08 2037
5103.75 2009
5104.42 2120
5105.10 2178
5105.77 2242
5106.45 2166
5107.12 2187
5107.80 2138
5108.47 2144
5109.15 2166
5109.82 2109
5110.49 2127
5111.17 2068
5111.84 1972
5112.52 2080
5113.19 2008
5113.87 2101
5114.54 2168
5115.22 2205
5115.89 2237
5116.57 2317
5117.24 2389
5117.92 2511
5118.59 2738
5119.27 2817
5119.94 2801
5120.62 3014
5121.30 2824
5121.97 2705
5122.65 2599
5123.32 2384
5124.00 2423
5124.67 2349
5125.35 2307
5126.02 2262
5126.70 2294
5127.38 2250
5128.05 2208
5128.73 2263
5129.40 2237
5130.08 2287
5130.76 2238
5131.43 2244
5132.11 2168
5132.78 2334
5133.46 2203
5134.14 2111
5134.81 2235
5135.49 2220
5136.17 2242
5136.84 2296
5137.52 2246
5138.20 2362
5138.87 2274
5139.55 2244
5140.22 2267
5140.90 2303
5141.58 2257
5142.26 2182
5142.93 2113
5143.61 2000
5144.29 1958
5144.96 1994
5145.64 2020
5146.32 1957
5146.99 1993
5147.67 2053
5148.35 2058
5149.03 2068
5149.70 2136
5150.38 2059
5151.06 1968
5151.73 2011
5152.41 2012
5153.09 2050
5153.77 2102
5154.44 2095
5155.12 2070
5155.80 2073
5156.48 2125
5157.16 2156
5157.83 2010
5158.51 2143
5159.19 2113
5159.87 2104
5160.55 2150
5161.22 2061
5161.90 2096
5162.58 2073
5163.26 2046
5163.94 1959
5164.61 2026
5165.29 1983
5165.97 1965
5166.65 2047
5167.33 2084
5168.01 2078
5168.68 2108
5169.36 2099
5170.04 2115
5170.72 2016
5171.40 2014
5172.08 1878
5172.76 1965
5173.44 1950
5174.11 1961
5174.79 1976
5175.47 2047
5176.15 1975
5176.83 1985
5177.51 1963
5178.19 1925
5178.87 1952
5179.55 1961
5180.23 1994
5180.91 1932
5181.58 1954
5182.26 1879
5182.94 1897
5183.62 1989
5184.30 1920
5184.98 1956
5185.66 1963
5186.34 1949
5187.02 1974
5187.70 2070
5188.38 1945
5189.06 1883
5189.74 1926
5190.42 1939
5191.10 1936
5191.78 1910
5192.46 1973
5193.14 1856
5193.82 1814
5194.50 1914
5195.18 1878
5195.86 2026
5196.54 2074
5197.22 1978
5197.90 1925
5198.58 1974
5199.26 2002
5199.94 2011
5200.63 1931
5201.31 1946
5201.99 2008
5202.67 1944
5203.35 1897
5204.03 1892
5204.71 1917
5205.39 1944
5206.07 1879
5206.75 1893
5207.43 1909
5208.11 2028
5208.80 1970
5209.48 2030
5210.16 1998
5210.84 2009
5211.52 1964
5212.20 2018
5212.88 2091
5213.57 2127
5214.25 2080
5214.93 2051
5215.61 2109
5216.29 2061
5216.97 2044
5217.66 2052
5218.34 2009
5219.02 2004
5219.70 2066
5220.38 2108
5221.06 2068
5221.75 2029
5222.43 2056
5223.11 2026
5223.79 2140
5224.47 2120
5225.16 2062
5225.84 2028
5226.52 2064
5227.20 2068
5227.89 1970
5228.57 2017
5229.25 1983
5229.93 1869
5230.62 1951
5231.30 2032
5231.98 2083
5232.66 2047
5233.35 2006
5234.03 2089
5234.71 2154
5235.40 2158
5236.08 2143
5236.76 2180
5237.44 2102
5238.13 2117
5238.81 2179
5239.49 2134
5240.18 2152
5240.86 2086
5241.54 2110
5242.23 2082
5242.91 2106
5243.59 2146
5244.28 2131
5244.96 2011
5245.64 2015
5246.33 1968
5247.01 2069
5247.70 2068
5248.38 2074
5249.06 2108
5249.75 2042
5250.43 2085
5251.11 2184
5251.80 2186
5252.48 2181
5253.17 2114
5253.85 2159
5254.53 2082
5255.22 2010
5255.90 2032
5256.59 1992
5257.27 1918
5257.96 1883
5258.64 1897
5259.32 1968
5260.01 2098
5260.69 2129
5261.38 2224
5262.06 2150
5262.75 2193
5263.43 2132
5264.12 2117
5264.80 2128
5265.49 2104
5266.17 2158
5266.86 2171
5267.54 2076
5268.23 2050
5268.91 2067
5269.60 2076
5270.28 2139
5270.97 2146
5271.65 2147
5272.34 2126
5273.02 2142
5273.71 2061
5274.39 2050
5275.08 2075
5275.76 2123
5276.45 2065
5277.14 2108
5277.82 2159
5278.51 2154
5279.19 2095
5279.88 2130
5280.56 2066
5281.25 2189
5281.94 2169
5282.62 2237
5283.31 2211
5283.99 2228
5284.68 2184
5285.37 2227
5286.05 2184
5286.74 2128
5287.43 2056
5288.11 2080
5288.80 2068
5289.48 2043
5290.17 2160
5290.86 2146
5291.54 2130
5292.23 2126
5292.92 2125
5293.60 2110
5294.29 2191
5294.98 2244
5295.66 2209
5296.35 2262
5297.04 2334
5297.72 2306
5298.41 2316
5299.10 2452
5299.79 2453
5300.47 2442
5301.16 2418
5301.85 2460
5302.53 2515
5303.22 2469
5303.91 2472
5304.60 2545
5305.28 2633
5305.97 2677
5306.66 2767
5307.35 2695
5308.03 2625
5308.72 2712
5309.41 2565
5310.10 2608
5310.78 2625
5311.47 2656
5312.16 2777
5312.85 2998
5313.54 3169
5314.22 3320
5314.91 3369
5315.60 3428
5316.29 3452
5316.98 3242
5317.66 3154
5318.35 3223
5319.04 3046
5319.73 3151
5320.42 3003
5321.11 2916
5321.80 2871
5322.48 2687
5323.17 2612
5323.86 2595
5324.55 2519
5325.24 2418
5325.93 2314
5326.62 2342
5327.30 2308
5327.99 2263
5328.68 2206
5329.37 2332
5330.06 2242
5330.75 2190
5331.44 2289
5332.13 2252
5332.82 2220
5333.51 2085
5334.20 2192
5334.88 2297
5335.57 2122
5336.26 2232
5336.95 2295
5337.64 2261
5338.33 2261
5339.02 2307
5339.71 2337
5340.40 2293
5341.09 2297
5341.78 2255
5342.47 2285
5343.16 2317
5343.85 2442
5344.54 2450
5345.23 2390
5345.92 2503
5346.61 2481
5347.30 2531
5347.99 2781
5348.68 2943
5349.37 3223
5350.06 3382
5350.75 3472
5351.44 3564
5352.13 3653
5352.82 3607
5353.51 3316
5354.20 3162
5354.90 3093
5355.59 2818
5356.28 2606
5356.97 2540
5357.66 2469
5358.35 2387
5359.04 2330
5359.73 2335
5360.42 2334
5361.11 2271
5361.80 2331
5362.49 2403
5363.19 2244
5363.88 2223
5364.57 2260
5365.26 2231
5365.95 2114
5366.64 2224
5367.33 2059
5368.03 2034
5368.72 2060
5369.41 2044
5370.10 1984
5370.79 2063
5371.48 2009
5372.18 1947
5372.87 1945
5373.56 2007
5374.25 2019
5374.94 2067
5375.63 2148
5376.33 2115
5377.02 2297
5377.71 2114
5378.40 2177
5379.10 2168
5379.79 2209
5380.48 2134
5381.17 2150
5381.86 2038
5382.56 2015
5383.25 2048
5383.94 2062
5384.63 2046
5385.33 2005
5386.02 2149
5386.71 2081
5387.40 2155
5388.10 2168
5388.79 2180
5389.48 2297
5390.18 2311
5390.87 2335
5391.56 2373
5392.26 2365
5392.95 2255
5393.64 2259
5394.33 2207
5395.03 2121
5395.72 2152
5396.41 2133
5397.11 2167
5397.80 2118
5398.49 2101
5399.19 2125
5399.88 2057
5400.58 2060
5401.27 2094
5401.96 2063
5402.66 2026
5403.35 2015
5404.04 2011
5404.74 2000
5405.43 2010
5406.13 2108
5406.82 2115
5407.51 2059
5408.21 2008
5408.90 2075
5409.60 2088
5410.29 2039
5410.98 2080
5411.68 2030
5412.37 2072
5413.07 1931
5413.76 2058
5414.46 2153
5415.15 2051
5415.84 2075
5416.54 2097
5417.23 2029
5417.93 2081
5418.62 2065
5419.32 2075
5420.01 2166
5420.71 2022
5421.40 2067
5422.10 2088
5422.79 2145
5423.49 2152
5424.18 2140
5424.88 2083
5425.57 2030
5426.27 2034
5426.96 1943
5427.66 1972
5428.35 2012
5429.05 2081
5429.74 2103
5430.44 2126
5431.14 2153
5431.83 2200
5432.53 2134
5433.22 2122
5433.92 2149
5434.61 2074
5435.31 2129
5436.01 2178
5436.70 2191
5437.40 2141
5438.09 2101
5438.79 2156
5439.49 2124
5440.18 2085
5440.88 2195
5441.57 2340
5442.27 2186
5442.97 2223
5443.66 2297
5444.36 2287
5445.06 2447
5445.75 2595
5446.45 2765
5447.15 2947
5447.84 3028
5448.54 3069
5449.24 3041
5449.93 3003
5450.63 2950
5451.33 2853
5452.02 2666
5452.72 2591
5453.42 2551
5454.11 2448
5454.81 2329
5455.51 2349
5456.20 2400
5456.90 2401
5457.60 2235
5458.30 2309
5458.99 2331
5459.69 2311
5460.39 2341
5461.09 2353
5461.78 2430
5462.48 2379
5463.18 2438
5463.88 2357
5464.57 2392
5465.27 2503
5465.97 2512
5466.67 2276
5467.36 2438
5468.06 2418
5468.76 2437
5469.46 2483
5470.16 2514
5470.85 2513
5471.55 2514
5472.25 2562
5472.95 2588
5473.65 2603
5474.35 2731
5475.04 2627
5475.74 2541
5476.44 2694
5477.14 2732
5477.84 2814
5478.54 3082
5479.23 3267
5479.93 3493
5480.63 3584
5481.33 3710
5482.03 3701
5482.73 3630
5483.43 3453
5484.13 3285
5484.83 3148
5485.52 2960
5486.22 2958
5486.92 3100
5487.62 3020
5488.32 2973
5489.02 3019
5489.72 2895
5490.42 2983
5491.12 2934
5491.82 2968
5492.52 3055
5493.22 3190
5493.92 3238
5494.62 3268
5495.31 3324
5496.01 3253
5496.71 3402
5497.41 3382
5498.11 3586
5498.81 3933
5499.51 4303
5500.21 4879
5500.91 5455
5501.61 5802
5502.31 5867
5503.01 5621
5503.71 5333
5504.41 4767
5505.11 4232
5505.81 3770
5506.51 3511
5507.22 3412
5507.92 3267
5508.62 3168
5509.32 3067
5510.02 3035
5510.72 2953
5511.42 2930
5512.12 2956
5512.82 2956
5513.52 2903
5514.22 2933
5514.92 3059
5515.62 3016
5516.32 3018
5517.03 3117
5517.73 3085
5518.43 3056
5519.13 3011
5519.83 3183
5520.53 3251
5521.23 3154
5521.93 3080
5522.63 3044
5523.34 3074
5524.04 2923
5524.74 2699
5525.44 2549
5526.14 2707
5526.84 2594
5527.55 2480
5528.25 2533
5528.95 2547
5529.65 2443
5530.35 2433
5531.05 2389
5531.76 2492
5532.46 2507
5533.16 2494
5533.86 2438
5534.56 2381
5535.27 2351
5535.97 2420
5536.67 2376
5537.37 2408
5538.08 2359
5538.78 2509
5539.48 2575
5540.18 2588
5540.89 2436
5541.59 2429
5542.29 2449
5542.99 2469
5543.70 2402
5544.40 2401
5545.10 2484
5545.80 2470
5546.51 2578
5547.21 2571
5547.91 2501
5548.62 2583
5549.32 2516
5550.02 2438
5550.73 2415
5551.43 2428
5552.13 2387
5552.84 2314
5553.54 2305
5554.24 2285
5554.95 2279
5555.65 2209
5556.35 2176
5557.06 2266
5557.76 2172
5558.46 2205
5559.17 2181
5559.87 2197
5560.57 2301
5561.28 2281
5561.98 2337
5562.69 2411
5563.39 2330
5564.09 2344
5564.80 2402
5565.50 2419
5566.21 2379
5566.91 2251
5567.61 2264
5568.32 2343
5569.02 2245
5569.73 2346
5570.43 2268
5571.14 2205
5571.84 2171
5572.54 2201
5573.25 2261
5573.95 2200
5574.66 2279
5575.36 2357
5576.07 2357
5576.77 2238
5577.48 2255
5578.18 2336
5578.89 2234
5579.59 2184
5580.30 2191
5581.00 2155
5581.71 2122
5582.41 2107
5583.12 2105
5583.82 2109
5584.53 2054
5585.23 2073
5585.94 2170
5586.64 2152
5587.35 2118
5588.06 2181
5588.76 2089
5589.47 2128
5590.17 2043
5590.88 2045
5591.58 2076
5592.29 2012
5592.99 2045
5593.70 2078
5594.41 2049
5595.11 2087
5595.82 2116
5596.52 2004
5597.23 2062
5597.94 2079
5598.64 1996
5599.35 1956
5600.06 2043
5600.76 2006
5601.47 1981
5602.17 2055
5602.88 2041
5603.59 2021
5604.29 2073
5605.00 2077
5605.71 2045
5606.41 1954
5607.12 2073
5607.83 1957
5608.53 2045
5609.24 2082
5609.95 1994
5610.65 1973
5611.36 1940
5612.07 1951
5612.78 1961
5613.48 1969
5614.19 1849
5614.90 1943
5615.60 1984
5616.31 2019
5617.02 2007
5617.73 1969
5618.43 1964
5619.14 2017
5619.85 1973
5620.56 1972
5621.26 1990
5621.97 1967
5622.68 1984
5623.39 2061
5624.09 2016
5624.80 2102
5625.51 2073
5626.22 2077
5626.93 2112
5627.63 2100
5628.34 2160
5629.05 2110
5629.76 2120
5630.47 2157
5631.17 2153
5631.88 2174
5632.59 2210
5633.30 2190
5634.01 2167
5634.72 2127
5635.42 2199
5636.13 2268
5636.84 2367
5637.55 2369
5638.26 2352
5638.97 2412
5639.68 2466
5640.39 2390
5641.09 2449
5641.80 2406
5642.51 2316
5643.22 2367
5643.93 2384
5644.64 2335
5645.35 2213
5646.06 2212
5646.77 2165
5647.48 2239
5648.19 2188
5648.89 2167
5649.60 2170
5650.31 2151
5651.02 2194
5651.73 2138
5652.44 2223
5653.15 2120
5653.86 2102
5654.57 2117
5655.28 2163
5655.99 2176
5656.70 2157
5657.41 2181
5658.12 2237
5658.83 2253
5659.54 2316
5660.25 2331
5660.96 2342
5661.67 2434
5662.38 2408
5663.09 2442
5663.80 2360
5664.51 2274
5665.22 2169
5665.93 2216
5666.64 2181
5667.35 2059
5668.06 2211
5668.77 2250
5669.48 2288
5670.19 2309
5670.91 2475
5671.62 2650
5672.33 2561
5673.04 2602
5673.75 2607
5674.46 2441
5675.17 2321
5675.88 2228
5676.59 2231
5677.30 2163
5678.01 2142
5678.73 2201
5679.44 2178
5680.15 2173
5680.86 2213
5681.57 2262
5682.28 2253
5682.99 2224
5683.71 2183
5684.42 2241
5685.13 2261
5685.84 2196
5686.55 2139
5687.26 2121
5687.98 2096
5688.69 2134
5689.40 2197
5690.11 2209
5690.82 2155
5691.54 2137
5692.25 2111
5692.96 2185
5693.67 2116
5694.38 2203
5695.10 2191
5695.81 2106
5696.52 2123
5697.23 2023
5697.95 2069
5698.66 2018
5699.37 2022
5700.08 2122
5700.80 2151
5701.51 2147
5702.22 2083
5702.93 2089
5703.65 2031
5704.36 2126
5705.07 2165
5705.78 2138
5706.50 2122
5707.21 2070
5707.92 2100
5708.64 2029
5709.35 2037
5710.06 2096
5710.78 2082
5711.49 2078
5712.20 2097
5712.92 2156
5713.63 2163
5714.34 2063
5715.06 2105
5715.77 1983
5716.48 2032
5717.20 2042
5717.91 1974
5718.62 2083
5719.34 2049
5720.05 1933
5720.77 2030
5721.48 2101
5722.19 2053
5722.91 2129
5723.62 2117
5724.33 2170
5725.05 2245
5725.76 2166
5726.48 2207
5727.19 2326
5727.91 2289
5728.62 2325
5729.33 2434
5730.05 2335
5730.76 2335
5731.48 2349
5732.19 2348
5732.91 2312
5733.62 2263
5734.34 2240
5735.05 2197
5735.77 2168
5736.48 2143
5737.20 2228
5737.91 2299
5738.63 2208
5739.34 2187
5740.06 2219
5740.77 2262
5741.49 2212
5742.20 2240
5742.92 2347
5743.63 2387
5744.35 2344
5745.06 2315
5745.78 2280
5746.49 2424
5747.21 2490
5747.92 2447
5748.64 2443
5749.35 2435
5750.07 2550
5750.79 2439
5751.50 2483
5752.22 2508
5752.93 2655
5753.65 2652
5754.36 2722
5755.08 2683
5755.80 2796
5756.51 2872
5757.23 2898
5757.95 2940
5758.66 3027
5759.38 2963
5760.09 3005
5760.81 2995
5761.53 3118
5762.24 3161
5762.96 3120
5763.68 3181
5764.39 3219
5765.11 3218
5765.83 3372
5766.54 3430
5767.26 3679
5767.98 3970
5768.69 4449
5769.41 5407
5770.13 6129
5770.84 6873
5771.56 7339
5772.28 7551
5772.99 7205
5773.71 6420
5774.43 5837
5775.15 4895
5775.86 4359
5776.58 4009
5777.30 3739
5778.01 3617
5778.73 3783
5779.45 3749
5780.17 3661
5780.88 3660
5781.60 3629
5782.32 3609
5783.04 3489
5783.76 3575
5784.47 3661
5785.19 3736
5785.91 3743
5786.63 3727
5787.34 3684
5788.06 3545
5788.78 3758
5789.50 3679
5790.22 3656
5790.94 3631
5791.65 3586
5792.37 3436
5793.09 3433
5793.81 3325
5794.53 3213
5795.25 3214
5795.96 3110
5796.68 3142
5797.40 3054
5798.12 3134
5798.84 3316
5799.56 3404
5800.28 3704
5800.99 3913
5801.71 4018
5802.43 3992
5803.15 3959
5803.87 3848
5804.59 3557
5805.31 3369
5806.03 3241
5806.75 3136
5807.47 3077
5808.18 3067
5808.90 3040
5809.62 3015
5810.34 2992
5811.06 3016
5811.78 3005
5812.50 2939
5813.22 2814
5813.94 2817
5814.66 2776
5815.38 2834
5816.10 2752
5816.82 2657
5817.54 2679
5818.26 2679
5818.98 2768
5819.70 2762
5820.42 2766
5821.14 2808
5821.86 2735
5822.58 2592
5823.30 2661
5824.02 2679
5824.74 2516
5825.46 2559
5826.18 2538
5826.90 2530
5827.62 2470
5828.34 2459
5829.06 2506
5829.78 2570
5830.50 2560
5831.22 2508
5831.95 2490
5832.67 2423
5833.39 2404
5834.11 2440
5834.83 2448
5835.55 2418
5836.27 2461
5836.99 2472
5837.71 2421
5838.43 2394
5839.15 2393
5839.88 2386
5840.60 2408
5841.32 2361
5842.04 2426
5842.76 2344
5843.48 2386
5844.20 2379
5844.93 2392
5845.65 2307
5846.37 2288
5847.09 2344
5847.81 2388
5848.53 2320
5849.26 2272
5849.98 2325
5850.70 2179
5851.42 2175
5852.14 2298
5852.87 2224
5853.59 2234
5854.31 2253
5855.03 2199
5855.75 2210
5856.48 2221
5857.20 2283
5857.92 2245
5858.64 2253
5859.37 2228
5860.09 2172
5860.81 2185
5861.53 2215
5862.26 2166
5862.98 2222
5863.70 2196
5864.42 2159
5865.15 2163
5865.87 2170
5866.59 2166
5867.31 2153
5868.04 2177
5868.76 2201
5869.48 2119
5870.21 2185
5870.93 2142
5871.65 2127
5872.38 2126
5873.10 2068
5873.82 2141
5874.55 2138
5875.27 2086
5875.99 2087
5876.72 2021
5877.44 2082
5878.16 2088
5878.89 2161
5879.61 2105
5880.33 2104
5881.06 2161
5881.78 2168
5882.51 2150
5883.23 2143
5883.95 2222
5884.68 2189
5885.40 2123
5886.13 2178
5886.85 2113
5887.57 2265
5888.30 2287
5889.02 2257
5889.75 2239
5890.47 2345
5891.20 2276
5891.92 2155
5892.64 2186
5893.37 2186
5894.09 2178
5894.82 2259
5895.54 2170
5896.27 2209
5896.99 2187
5897.72 2170
5898.44 2101
5899.17 2133
5899.89 2203
5900.62 2101
5901.34 2112
5902.07 2187
5902.79 2218
5903.52 2198
5904.24 2204
5904.97 2281
5905.69 2227
5906.42 2267
5907.14 2336
5907.87 2341
5908.59 2368
5909.32 2326
5910.04 2293
5910.77 2305
5911.50 2338
5912.22 2270
5912.95 2370
5913.67 2339
5914.40 2219
5915.12 2294
5915.85 2353
5916.58 2365
5917.30 2390
5918.03 2380
5918.75 2378
5919.48 2395
5920.21 2350
5920.93 2347
5921.66 2352
5922.39 2485
5923.11 2492
5923.84 2484
5924.56 2500
5925.29 2518
5926.02 2523
5926.74 2489
5927.47 2504
5928.20 2602
5928.92 2560
5929.65 2604
5930.38 2609
5931.10 2625
5931.83 2678
5932.56 2702
5933.28 2748
5934.01 2758
5934.74 2822
5935.47 2794
5936.19 2840
5936.92 2897
5937.65 2826
5938.37 2938
5939.10 3097
5939.83 3163
5940.56 3040
5941.28 3057
5942.01 3059
5942.74 3161
5943.47 3127
5944.19 3236
5944.92 3261
5945.65 3324
5946.38 3244
5947.11 3371
5947.83 3426
5948.56 3451
5949.29 3483
5950.02 3493
5950.74 3580
5951.47 3827
5952.20 3915
5952.93 3963
5953.66 4093
5954.39 4194
5955.11 4381
5955.84 4320
5956.57 4206
5957.30 4141
5958.03 4199
5958.76 4113
5959.48 4087
5960.21 4116
5960.94 4005
5961.67 4086
5962.40 4096
5963.13 4239
5963.86 4360
5964.59 4350
5965.31 4531
5966.04 4771
5966.77 5051
5967.50 5217
5968.23 5355
5968.96 5508
5969.69 5542
5970.42 5323
5971.15 5136
5971.88 5126
5972.61 5122
5973.34 5000
5974.06 4839
5974.79 4828
5975.52 4720
5976.25 4900
5976.98 4932
5977.71 5108
5978.44 5054
5979.17 5079
5979.90 5267
5980.63 5292
5981.36 5223
5982.09 5432
5982.82 5614
5983.55 5799
5984.28 5738
5985.01 5756
5985.74 5768
5986.47 5784
5987.20 5689
5987.93 5765
5988.66 5813
5989.39 6030
5990.12 5896
5990.85 5879
5991.58 5893
5992.32 6044
5993.05 6085
5993.78 6211
5994.51 6280
5995.24 6257
5995.97 6313
5996.70 6421
5997.43 6484
5998.16 6573
5998.89 6638
5999.62 6502
6000.35 6415
6001.09 6305
6001.82 6202
6002.55 6115
6003.28 6023
6004.01 6028
6004.74 5811
6005.47 5951
6006.20 6093
6006.94 6129
6007.67 6332
6008.40 7055
6009.13 7551
6009.86 8449
6010.59 9711
6011.33 11398
6012.06 13035
6012.79 14710
6013.52 15816
6014.25 16812
6014.98 16834
6015.72 16269
6016.45 15713
6017.18 14557
6017.91 13132
6018.64 11754
6019.38 10262
6020.11 9069
6020.84 8072
6021.57 7102
6022.31 6480
6023.04 6167
6023.77 5645
6024.50 5357
6025.24 5160
6025.97 5036
6026.70 5039
6027.43 4801
6028.17 4712
6028.90 4716
6029.63 4693
6030.37 4746
6031.10 4555
6031.83 4582
6032.56 4454
6033.30 4396
6034.03 4337
6034.76 4287
6035.50 4231
6036.23 4123
6036.96 4164
6037.70 4210
6038.43 4236
6039.16 4264
6039.90 4324
6040.63 4405
6041.36 4371
6042.10 4419
6042.83 4460
6043.56 4370
6044.30 4413
6045.03 4482
6045.77 4472
6046.50 4701
6047.23 4738
6047.97 4705
6048.70 4828
6049.44 4963
6050.17 5102
6050.90 5241
6051.64 5451
6052.37 5592
6053.11 5632
6053.84 5695
6054.57 5792
6055.31 5684
6056.04 5381
6056.78 5359
6057.51 5213
6058.25 5126
6058.98 5060
6059.72 4923
6060.45 4817
6061.19 4834
6061.92 4823
6062.66 4736
6063.39 4711
6064.13 4641
6064.86 4667
6065.60 4616
6066.33 4442
6067.07 4437
6067.80 4511
6068.54 4449
6069.27 4282
6070.01 4244
6070.74 4323
6071.48 4322
6072.21 4277
6072.95 4257
6073.68 4284
6074.42 4294
6075.15 4285
6075.89 4382
6076.63 4424
6077.36 4374
6078.10 4359
6078.83 4158
6079.57 4182
6080.30 4274
6081.04 4152
6081.78 4071
6082.51 3977
6083.25 3950
6083.98 3907
6084.72 3888
6085.46 3862
6086.19 3782
6086.93 3687
6087.67 3746
6088.40 3891
6089.14 3928
6089.88 3829
6090.61 3857
6091.35 3917
6092.09 3922
6092.82 3975
6093.56 3892
6094.30 3829
6095.03 3818
6095.77 3827
6096.51 3797
6097.24 3797
6097.98 3804
6098.72 3755
6099.45 3635
6100.19 3638
6100.93 3624
6101.67 3617
6102.40 3651
6103.14 3658
6103.88 3706
6104.61 3614
6105.35 3620
6106.09 3554
6106.83 3555
6107.56 3525
6108.30 3623
6109.04 3643
6109.78 3536
6110.51 3576
6111.25 3655
6111.99 3676
6112.73 3694
6113.47 3771
6114.20 3802
6114.94 3934
6115.68 4001
6116.42 4064
6117.16 4003
6117.89 4099
6118.63 4061
6119.37 4035
6120.11 4020
6120.85 4022
6121.59 4102
6122.32 4090
6123.06 4096
6123.80 4044
6124.54 4052
6125.28 4017
6126.02 3968
6126.76 4067
6127.49 4046
6128.23 3969
6128.97 4050
6129.71 4144
6130.45 4159
6131.19 4156
6131.93 4136
6132.67 4111
6133.41 4125
6134.15 4243
6134.88 4301
6135.62 4382
6136.36 4390
6137.10 4559
6137.84 4648
6138.58 4868
6139.32 4928
6140.06 5229
6140.80 5217
6141.54 5197
6142.28 5255
6143.02 5349
6143.76 5181
6144.50 5189
6145.24 5151
6145.98 4980
6146.72 4938
6147.46 4870
6148.20 4912
6148.94 4897
6149.68 4804
6150.42 4868
6151.16 4880
6151.90 4839
6152.64 4956
6153.38 5101
6154.12 5174
6154.86 5092
6155.60 5067
6156.34 5188
6157.08 5264
6157.82 5368
6158.56 5329
6159.30 5365
6160.04 5457
6160.78 5547
6161.52 5719
6162.27 5732
6163.01 5937
6163.75 6247
6164.49 6471
6165.23 6741
6165.97 7007
6166.71 7220
6167.45 7373
6168.19 7545
6168.94 7503
6169.68 7413
6170.42 7445
6171.16 7187
6171.90 7134
6172.64 7048
6173.38 7043
6174.13 6983
6174.87 6901
6175.61 6974
6176.35 7180
6177.09 7298
6177.83 7367
6178.58 7801
6179.32 8480
6180.06 9579
6180.80 11053
6181.54 12708
6182.28 14512
6183.03 16036
6183.77 17132
6184.51 17490
6185.25 17165
6186.00 16230
6186.74 14883
6187.48 13642
6188.22 12402
6188.97 11335
6189.71 10261
6190.45 9511
6191.19 8959
6191.94 8512
6192.68 8207
6193.42 8139
6194.16 8072
6194.91 7899
6195.65 7698
6196.39 7635
6197.13 7550
6197.88 7500
6198.62 7434
6199.36 7410
6200.11 7641
6200.85 7543
6201.59 7393
6202.34 7277
6203.08 7514
6203.82 7972
6204.57 8512
6205.31 9651
6206.05 11227
6206.80 13354
6207.54 16190
6208.28 18961
6209.03 21619
6209.77 23619
6210.52 24208
6211.26 23922
6212.00 22501
6212.75 20588
6213.49 18135
6214.23 15918
6214.98 13870
6215.72 11930
6216.47 10379
6217.21 9027
6217.95 8174
6218.70 7690
6219.44 7351
6220.19 6994
6220.93 6754
6221.68 6747
6222.42 6700
6223.17 6728
6223.91 6641
6224.65 6592
6225.40 6427
6226.14 6222
6226.89 6114
6227.63 5826
6228.38 5655
6229.12 5550
6229.87 5250
6230.61 5043
6231.36 4931
6232.10 4942
6232.85 4848
6233.59 4866
6234.34 4998
6235.08 4890
6235.83 4936
6236.57 4990
6237.32 5157
6238.06 5234
6238.81 5468
6239.56 5562
6240.30 5946
6241.05 6176
6241.79 6215
6242.54 6136
6243.28 6122
6244.03 6213
6244.77 6130
6245.52 6199
6246.27 6352
6247.01 6483
6247.76 6474
6248.50 6444
6249.25 6494
6250.00 6302
6250.74 6148
6251.49 6030
6252.23 5866
6252.98 5609
6253.73 5524
6254.47 5434
6255.22 5288
6255.97 5176
6256.71 5164
6257.46 5048
6258.21 5114
6258.95 5060
6259.70 5050
6260.45 5110
6261.19 5011
6261.94 5050
6262.69 5061
6263.43 5087
6264.18 4960
6264.93 4779
6265.67 4723
6266.42 4712
6267.17 4728
6267.92 4761
6268.66 4662
6269.41 4690
6270.16 4766
6270.90 4752
6271.65 4899
6272.40 4874
6273.15 4977
6273.89 5065
6274.64 5158
6275.39 5253
6276.14 5215
6276.89 5376
6277.63 5418
6278.38 5367
6279.13 5338
6279.88 5362
6280.62 5149
6281.37 4969
6282.12 4805
6282.87 4645
6283.62 4478
6284.36 4353
6285.11 4343
6285.86 4286
6286.61 4227
6287.36 4191
6288.11 4062
6288.85 4085
6289.60 4107
6290.35 4120
6291.10 3980
6291.85 4008
6292.60 3970
6293.35 3999
6294.09 4121
6294.84 4113
6295.59 4094
6296.34 4164
6297.09 4173
6297.84 4165
6298.59 4224
6299.34 3942
6300.09 3867
6300.83 3953
6301.58 4109
6302.33 3994
6303.08 4026
6303.83 3993
6304.58 4033
6305.33 4033
6306.08 3944
6306.83 4013
6307.58 3990
6308.33 4020
6309.08 3938
6309.83 3818
6310.58 3951
6311.33 4118
6312.08 4151
6312.83 4127
6313.58 4180
6314.33 4202
6315.08 4314
6315.83 4372
6316.58 4590
6317.33 4542
6318.08 4677
6318.83 4577
6319.58 4527
6320.33 4291
6321.08 4177
6321.83 4112
6322.58 4051
6323.33 4063
6324.08 4069
6324.83 3774
6325.58 3635
6326.33 3660
6327.08 3604
6327.83 3629
6328.58 3516
6329.33 3498
6330.08 3557
6330.84 3457
6331.59 3382
6332.34 3391
6333.09 3329
6333.84 3423
6334.59 3443
6335.34 3456
6336.09 3306
6336.84 3322
6337.60 3372
6338.35 3383
6339.10 3378
6339.85 3349
6340.60 3361
6341.35 3331
6342.10 3361
6342.86 3394
6343.61 3386
6344.36 3301
6345.11 3336
6345.86 3297
6346.61 3292
6347.37 3347
6348.12 3474
6348.87 3446
6349.62 3620
6350.37 3565
6351.13 3548
6351.88 3772
6352.63 3838
6353.38 3852
6354.14 3970
6354.89 4019
6355.64 3950
6356.39 3983
6357.14 3839
6357.90 3878
6358.65 3753
6359.40 3810
6360.16 3670
6360.91 3658
6361.66 3578
6362.41 3558
6363.17 3582
6363.92 3581
6364.67 3589
6365.42 3551
6366.18 3688
6366.93 3707
6367.68 3750
6368.44 3814
6369.19 3909
6369.94 3923
6370.70 3892
6371.45 3740
6372.20 3645
6372.96 3704
6373.71 3663
6374.46 3574
6375.22 3526
6375.97 3486
6376.72 3462
6377.48 3576
6378.23 3589
6378.99 3612
6379.74 3579
6380.49 3541
6381.25 3615
6382.00 3596
6382.75 3586
6383.51 3622
6384.26 3649
6385.02 3643
6385.77 3600
6386.53 3529
6387.28 3420
6388.03 3431
6388.79 3397
6389.54 3391
6390.30 3378
6391.05 3344
6391.81 3378
6392.56 3273
6393.31 3269
6394.07 3359
6394.82 3234
6395.58 3276
6396.33 3333
6397.09 3318
6397.84 3347
6398.60 3261
6399.35 3372
6400.11 3306
6400.86 3242
6401.62 3274
6402.37 3194
6403.13 3112
6403.88 2973
6404.64 3062
6405.39 3022
6406.15 2979
6406.90 3005
6407.66 2964
6408.42 2968
6409.17 3010
6409.93 3026
6410.68 3078
6411.44 3010
6412.19 3045
6412.95 2977
6413.71 3029
6414.46 3043
6415.22 3029
6415.97 3005
6416.73 2940
6417.48 3075
6418.24 3113
6419.00 3054
6419.75 2966
6420.51 2962
6421.27 2916
6422.02 2949
6422.78 2902
6423.53 2992
6424.29 2927
6425.05 2937
6425.80 2949
6426.56 2950
6427.32 2955
6428.07 2952
6428.83 2962
6429.59 2979
6430.34 2904
6431.10 2965
6431.86 2991
6432.61 2944
6433.37 3039
6434.13 3058
6434.89 3067
6435.64 3040
6436.40 3045
6437.16 3147
6437.91 3200
6438.67 3146
6439.43 3148
6440.19 3128
6440.94 3165
6441.70 3177
6442.46 3163
6443.22 3211
6443.97 3195
6444.73 3238
6445.49 3174
6446.25 3160
6447.00 3227
6447.76 3198
6448.52 3174
6449.28 3146
6450.04 3234
6450.79 3267
6451.55 3382
6452.31 3318
6453.07 3381
6453.83 3349
6454.58 3547
6455.34 3500
6456.10 3514
6456.86 3571
6457.62 3632
6458.38 3456
6459.13 3522
6459.89 3600
6460.65 3474
6461.41 3549
6462.17 3497
6462.93 3634
6463.69 3554
6464.44 3629
6465.20 3619
6465.96 3654
6466.72 3569
6467.48 3740
6468.24 3788
6469.00 3593
6469.76 3643
6470.52 3742
6471.28 3622
6472.03 3536
6472.79 3542
6473.55 3673
6474.31 3717
6475.07 3645
6475.83 3733
6476.59 3760
6477.35 3819
6478.11 3802
6478.87 3827
6479.63 3922
6480.39 3899
6481.15 3887
6481.91 3970
6482.67 3937
6483.43 4073
6484.19 4072
6484.95 4123
6485.71 4157
6486.47 4190
6487.23 4259
6487.99 4237
6488.75 4298
6489.51 4356
6490.27 4413
6491.03 4460
6491.79 4618
6492.55 4718
6493.31 4702
6494.07 4763
6494.83 4830
6495.59 4814
6496.35 4816
6497.11 4707
6497.87 4762
6498.64 4794
6499.40 4703
6500.16 4680
6500.92 4787
6501.68 4787
6502.44 4927
6503.20 5017
6503.96 5431
6504.72 5943
6505.48 6980
6506.25 8385
6507.01 10194
6507.77 12184
6508.53 14000
6509.29 15107
6510.05 15513
6510.81 15145
6511.57 14349
6512.34 13007
6513.10 11548
6513.86 10235
6514.62 9210
6515.38 8196
6516.15 7366
6516.91 6692
6517.67 6277
6518.43 5841
6519.19 5717
6519.95 5638
6520.72 5454
6521.48 5478
6522.24 5524
6523.00 5539
6523.77 5586
6524.53 5704
6525.29 5868
6526.05 6079
6526.81 6241
6527.58 6354
6528.34 6525
6529.10 6713
6529.86 6613
6530.63 6525
6531.39 6458
6532.15 6535
6532.92 6629
6533.68 6931
6534.44 7798
6535.20 8638
6535.97 9685
6536.73 10236
6537.49 10705
6538.26 10951
6539.02 10514
6539.78 9985
6540.55 9305
6541.31 8637
6542.07 7828
6542.84 7167
6543.60 6556
6544.36 6390
6545.13 6261
6545.89 6135
6546.65 6184
6547.42 6099
6548.18 6002
6548.94 5864
6549.71 5806
6550.47 5618
6551.24 5459
6552.00 5399
6552.76 5336
6553.53 5271
6554.29 5249
6555.06 5186
6555.82 5233
6556.58 5186
6557.35 5151
6558.11 5024
6558.88 4952
6559.64 5140
6560.41 5236
6561.17 5213
6561.93 5228
6562.70 5321
6563.46 5493
6564.23 5514
6564.99 5623
6565.76 5537
6566.52 5550
6567.29 5445
6568.05 5489
6568.82 5638
6569.58 5691
6570.35 5705
6571.11 5723
6571.88 5677
6572.64 5888
6573.41 5998
6574.17 6076
6574.94 6101
6575.70 6274
6576.47 6210
6577.23 6153
6578.00 6132
6578.76 6129
6579.53 6109
6580.29 6089
6581.06 6130
6581.83 6259
6582.59 6435
6583.36 6634
6584.12 6625
6584.89 6619
6585.65 6497
6586.42 6440
6587.19 6426
6587.95 6474
6588.72 6191
6589.48 6380
6590.25 6572
6591.02 6524
6591.78 6714
6592.55 6954
6593.32 7384
6594.08 7826
6594.85 8237
6595.61 8473
6596.38 8613
6597.15 8647
6597.91 8379
6598.68 8049
6599.45 7984
6600.21 7743
6600.98 7199
6601.75 6859
6602.51 6690
6603.28 6307
6604.05 6097
6604.82 5865
6605.58 5747
6606.35 5692
6607.12 5603
6607.88 5570
6608.65 5533
6609.42 5617
6610.19 5534
6610.95 5656
6611.72 5643
6612.49 5597
6613.25 5549
6614.02 5487
6614.79 5328
6615.56 5275
6616.32 5186
6617.09 5341
6617.86 5460
6618.63 5589
6619.40 5657
6620.16 5886
6620.93 6022
6621.70 6231
6622.47 6577
6623.24 6708
6624.00 6818
6624.77 6822
6625.54 6736
6626.31 6693
6627.08 6421
6627.84 6289
6628.61 6093
6629.38 5889
6630.15 5748
6630.92 5644
6631.69 5670
6632.46 5880
6633.22 5905
6633.99 6095
6634.76 6289
6635.53 6529
6636.30 6650
6637.07 6730
6637.84 6718
6638.61 6805
6639.37 6850
6640.14 7003
6640.91 7169
6641.68 7377
6642.45 7422
6643.22 7365
6643.99 7142
6644.76 7003
6645.53 6758
6646.30 6530
6647.07 6103
6647.84 5920
6648.61 5575
6649.37 5234
6650.14 5182
6650.91 5105
6651.68 4916
6652.45 4777
6653.22 4701
6653.99 4678
6654.76 4683
6655.53 4659
6656.30 4575
6657.07 4682
6657.84 4631
6658.61 4563
6659.38 4515
6660.15 4520
6660.92 4477
6661.69 4445
6662.46 4443
6663.23 4461
6664.00 4427
6664.77 4424
6665.55 4388
6666.32 4351
6667.09 4391
6667.86 4314
6668.63 4414
6669.40 4483
6670.17 4372
6670.94 4494
6671.71 4630
6672.48 4701
6673.25 4695
6674.02 4750
6674.79 4815
6675.57 4655
6676.34 4622
6677.11 4605
6677.88 4645
6678.65 4585
6679.42 4785
6680.19 4844
6680.96 4741
6681.74 4815
6682.51 4848
6683.28 4905
6684.05 5016
6684.82 5213
6685.59 5288
6686.37 5260
6687.14 5181
6687.91 5191
6688.68 5099
6689.45 5032
6690.22 4725
6691.00 4620
6691.77 4408
6692.54 4359
6693.31 4177
6694.08 4188
6694.86 4035
6695.63 4045
6696.40 4014
6697.17 4158
6697.95 4003
6698.72 3983
6699.49 4005
6700.26 4054
6701.04 3953
6701.81 3873
6702.58 3975
6703.35 4048
6704.13 4004
6704.90 3906
6705.67 3918
6706.44 3846
6707.22 3774
6707.99 3883
6708.76 3775
6709.54 3720
6710.31 3738
6711.08 3670
6711.86 3664
6712.63 3591
6713.40 3533
6714.17 3459
6714.95 3591
6715.72 3506
6716.50 3555
6717.27 3517
6718.04 3493
6718.82 3439
6719.59 3512
6720.36 3385
6721.14 3468
6721.91 3443
6722.68 3510
6723.46 3462
6724.23 3448
6725.01 3502
6725.78 3464
6726.55 3394
6727.33 3335
6728.10 3412
6728.88 3389
6729.65 3282
6730.42 3273
6731.20 3264
6731.97 3420
6732.75 3443
6733.52 3338
6734.30 3316
6735.07 3289
6735.84 3306
6736.62 3247
6737.39 3360
6738.17 3431
6738.94 3369
6739.72 3499
6740.49 3496
6741.27 3504
6742.04 3507
6742.82 3534
6743.59 3506
6744.37 3368
6745.14 3472
6745.92 3531
6746.69 3522
6747.47 3577
6748.24 3524
6749.02 3566
6749.79 3694
6750.57 3744
6751.34 3852
6752.12 3877
6752.90 3822
6753.67 3947
6754.45 3994
6755.22 4006
6756.00 3983
6756.77 3892
6757.55 3833
6758.33 3738
6759.10 3645
6759.88 3681
6760.65 3767
6761.43 3673
6762.20 3589
6762.98 3600
6763.76 3553
6764.53 3572
6765.31 3593
6766.09 3502
6766.86 3513
6767.64 3560
6768.41 3558
6769.19 3572
6769.97 3534
6770.74 3468
6771.52 3576
6772.30 3392
6773.07 3464
6773.85 3419
6774.63 3424
6775.40 3364
6776.18 3322
6776.96 3300
6777.74 3349
6778.51 3292
6779.29 3325
6780.07 3350
6780.84 3285
6781.62 3296
6782.40 3318
6783.17 3325
6783.95 3248
6784.73 3249
6785.51 3238
6786.28 3314
6787.06 3213
6787.84 3210
6788.62 3203
6789.39 3189
6790.17 3117
6790.95 3139
6791.73 3080
6792.51 3089
6793.28 3016
6794.06 2946
6794.84 3092
6795.62 2993
6796.39 2963
6797.17 3047
6797.95 3137
6798.73 3128
6799.51 3183
6800.29 3090
6801.06 3112
6801.84 3164
6802.62 3104
6803.40 3020
6804.18 3104
6804.96 3134
6805.73 3180
6806.51 3163
6807.29 3211
6808.07 3232
6808.85 3197
6809.63 3149
6810.41 3139
6811.18 3086
6811.96 3049
6812.74 3041
6813.52 3082
6814.30 3125
6815.08 3019
6815.86 3094
6816.64 3138
6817.42 3075
6818.20 3168
6818.98 3229
6819.76 3177
6820.53 3158
6821.31 3122
6822.09 3087
6822.87 3126
6823.65 3220
6824.43 3142
6825.21 3094
6825.99 3114
6826.77 3144
6827.55 3148
6828.33 3080
6829.11 3020
6829.89 3098
6830.67 3143
6831.45 3119
6832.23 3148
6833.01 3150
6833.79 3135
6834.57 3236
6835.35 3386
6836.13 3648
6836.91 3999
6837.69 4451
6838.47 4766
6839.25 4987
6840.03 5210
6840.81 5283
6841.59 5266
6842.37 5108
6843.16 4853
6843.94 4720
6844.72 4416
6845.50 4002
6846.28 3845
6847.06 3734
6847.84 3883
6848.62 3990
6849.40 4277
6850.18 4516
6850.96 4700
6851.75 4929
6852.53 4969
6853.31 4704
6854.09 4659
6854.87 4500
6855.65 4348
6856.43 4152
6857.22 3894
6858.00 3830
6858.78 3704
6859.56 3561
6860.34 3482
6861.12 3415
6861.90 3354
6862.69 3400
6863.47 3498
6864.25 3324
6865.03 3344
6865.81 3408
6866.60 3445
6867.38 3502
6868.16 3470
6868.94 3386
6869.72 3456
6870.51 3511
6871.29 3609
6872.07 3544
6872.85 3480
6873.64 3545
6874.42 3571
6875.20 3622
6875.98 3734
6876.77 3671
6877.55 3668
6878.33 3754
6879.11 3859
6879.90 3965
6880.68 4039
6881.46 4089
6882.25 4148
6883.03 4304
6883.81 4364
6884.59 4382
6885.38 4538
6886.16 4519
6886.94 4799
6887.73 5197
6888.51 5354
6889.29 5763
6890.08 5992
6890.86 5728
6891.64 5690
6892.43 5387
6893.21 5240
6893.99 4902
6894.78 4816
6895.56 4598
6896.35 4411
6897.13 4267
6897.91 4288
6898.70 4171
6899.48 4187
6900.26 4188
6901.05 4235
6901.83 4199
6902.62 4172
6903.40 4253
6904.18 4317
6904.97 4212
6905.75 4191
6906.54 4211
6907.32 4191
6908.11 4099
6908.89 4073
6909.67 4119
6910.46 4036
6911.24 3997
6912.03 3954
6912.81 3982
6913.60 3972
6914.38 4004
6915.17 3934
6915.95 3900
6916.74 4018
6917.52 4117
6918.31 4037
6919.09 4034
6919.88 4019
6920.66 3988
6921.45 4051
6922.23 4021
6923.02 4097
6923.80 4103
6924.59 4251
6925.37 4265
6926.16 4300
6926.94 4251
6927.73 4266
6928.51 4333
6929.30 4297
6930.09 4410
6930.87 4373
6931.66 4368
6932.44 4288
6933.23 4312
6934.01 4270
6934.80 4246
6935.59 4228
6936.37 4324
6937.16 4411
6937.94 4427
6938.73 4503
6939.52 4814
6940.30 4951
6941.09 5048
6941.88 5445
6942.66 5632
6943.45 5883
6944.23 5755
6945.02 5883
6945.81 6118
6946.59 6091
6947.38 6124
6948.17 6275
6948.95 6475
6949.74 6386
6950.53 6303
6951.31 6328
6952.10 6119
6952.89 6017
6953.67 5951
6954.46 5790
6955.25 5768
6956.04 5512
6956.82 5427
6957.61 5420
6958.40 5387
6959.18 5390
6959.97 5464
6960.76 5504
6961.55 5440
6962.33 5560
6963.12 5610
6963.91 5626
6964.70 5792
6965.48 6019
6966.27 6309
6967.06 6654
6967.85 6760
6968.63 6960
6969.42 7382
6970.21 7634
6971.00 7455
6971.79 7510
6972.57 7554
6973.36 7510
6974.15 7573
6974.94 7512
6975.73 7533
6976.52 7673
6977.30 7755
6978.09 8026
6978.88 8355
6979.67 8777
6980.46 9305
6981.25 10217
6982.03 11544
6982.82 13488
6983.61 15904
6984.40 18984
6985.19 21942
6985.98 24564
6986.77 26053
6987.55 26881
6988.34 26156
6989.13 24720
6989.92 22189
6990.71 19738
6991.50 17096
6992.29 14781
6993.08 12717
6993.87 10778
6994.66 9492
6995.45 8360
6996.24 7578
6997.02 7001
6997.81 6472
6998.60 6240
6999.39 6002
7000.18 5736
7000.97 5704
7001.76 5482
7002.55 5407
7003.34 5454
7004.13 5404
7004.92 5169
7005.71 4951
7006.50 4728
7007.29 4591
7008.08 4344
7008.87 4543
7009.66 4487
7010.45 4550
7011.24 4583
7012.03 4671
7012.82 4900
7013.61 4993
7014.40 5042
7015.19 5114
7015.98 5168
7016.77 5121
7017.56 5076
7018.35 4958
7019.15 4888
7019.94 5021
7020.73 5085
7021.52 5102
7022.31 5370
7023.10 5655
7023.89 5809
7024.68 6010
7025.47 6091
7026.26 6081
7027.05 6062
7027.85 5918
7028.64 5803
7029.43 5765
7030.22 5641
7031.01 5289
7031.80 5066
7032.59 4850
7033.38 4750
7034.18 4679
7034.97 4661
7035.76 4574
7036.55 4504
7037.34 4549
7038.13 4649
7038.93 4575
7039.72 4650
7040.51 4636
7041.30 4677
7042.09 4730
7042.89 4772
7043.68 4846
7044.47 4787
7045.26 4863
7046.05 4934
7046.85 4802
7047.64 5071
7048.43 5180
7049.22 5288
7050.01 5398
7050.81 5410
7051.60 5499
7052.39 5524
7053.18 5351
7053.98 5192
7054.77 5124
7055.56 4816
7056.36 4759
7057.15 4665
7057.94 4658
7058.73 4548
7059.53 4481
7060.32 4512
7061.11 4517
7061.91 4622
7062.70 4456
7063.49 4468
7064.29 4507
7065.08 4493
7065.87 4304
7066.66 4222
7067.46 4139
7068.25 4140
7069.04 4206
7069.84 4130
7070.63 3901
7071.43 3966
7072.22 3895
7073.01 3843
7073.81 3766
7074.60 3674
7075.39 3631
7076.19 3575
7076.98 3543
7077.78 3617
7078.57 3483
7079.36 3452
7080.16 3487
7080.95 3607
7081.75 3565
7082.54 3551
7083.33 3424
7084.13 3560
7084.92 3535
7085.72 3662
7086.51 3721
7087.31 3634
7088.10 3697
7088.90 3807
7089.69 3712
7090.48 3759
7091.28 3566
7092.07 3500
7092.87 3489
7093.66 3459
7094.46 3298
7095.25 3264
7096.05 3183
7096.84 3286
7097.64 3230
7098.43 3129
7099.23 3099
7100.02 3051
7100.82 3089
7101.61 3081
7102.41 3055
7103.20 2996
7104.00 3011
7104.80 2913
7105.59 2976
7106.39 2888
7107.18 2920
7107.98 2823
7108.77 2801
7109.57 2808
7110.36 2912
7111.16 2842
7111.96 2844
7112.75 2834
7113.55 2768
7114.34 2822
7115.14 2718
7115.94 2824
7116.73 2781
7117.53 2802
7118.32 2772
7119.12 2695
7119.92 2711
7120.71 2872
7121.51 2901
7122.31 2741
7123.10 2756
7123.90 2719
7124.70 2807
7125.49 2846
7126.29 2788
7127.09 2880
7127.88 2805
7128.68 2910
7129.48 2888
7130.27 2864
7131.07 2911
7131.87 2993
7132.66 2950
7133.46 2906
7134.26 2843
7135.06 2750
7135.85 2738
7136.65 2767
7137.45 2723
7138.24 2672
7139.04 2699
7139.84 2780
7140.64 2648
7141.43 2568
7142.23 2641
7143.03 2669
7143.83 2662
7144.62 2609
7145.42 2498
7146.22 2574
7147.02 2582
7147.82 2551
7148.61 2519
7149.41 2581
7150.21 2609
7151.01 2586
7151.81 2545
7152.60 2525
7153.40 2542
7154.20 2545
7155.00 2571
7155.80 2571
7156.59 2556
7157.39 2612
7158.19 2678
7158.99 2583
7159.79 2563
7160.59 2630
7161.39 2570
7162.18 2485
7162.98 2561
7163.78 2541
7164.58 2540
7165.38 2529
7166.18 2543
7166.98 2510
7167.78 2481
7168.57 2493
7169.37 2520
7170.17 2562
7170.97 2491
7171.77 2473
7172.57 2439
7173.37 2410
7174.17 2385
7174.97 2371
7175.77 2421
7176.57 2417
7177.37 2397
7178.17 2389
7178.97 2412
7179.77 2467
7180.56 2473
7181.36 2465
7182.16 2481
7182.96 2496
7183.76 2539
7184.56 2504
7185.36 2523
7186.16 2421
7186.96 2463
7187.76 2377
7188.56 2407
7189.36 2408
7190.16 2361
7190.96 2286
7191.76 2365
7192.57 2442
7193.37 2380
7194.17 2408
7194.97 2313
7195.77 2333
7196.57 2287
7197.37 2354
7198.17 2356
7198.97 2327
7199.77 2339
7200.57 2416
7201.37 2400
7202.17 2442
7202.97 2523
7203.77 2487
7204.58 2502
7205.38 2496
7206.18 2419
7206.98 2454
7207.78 2390
7208.58 2471
7209.38 2436
7210.18 2466
7210.99 2389
7211.79 2410
7212.59 2490
7213.39 2396
7214.19 2475
7214.99 2415
7215.79 2490
7216.60 2514
7217.40 2459
7218.20 2454
7219.00 2516
7219.80 2517
7220.60 2563
7221.41 2665
7222.21 2600
7223.01 2563
7223.81 2465
7224.62 2482
7225.42 2563
7226.22 2565
7227.02 2484
7227.82 2512
7228.63 2616
7229.43 2553
7230.23 2695
7231.03 2681
7231.84 2718
7232.64 2755
7233.44 2910
7234.24 3034
7235.05 3161
7235.85 3432
7236.65 3638
7237.45 3740
7238.26 3744
7239.06 3753
7239.86 3673
7240.67 3533
7241.47 3328
7242.27 3352
7243.08 3229
7243.88 3016
7244.68 3028
7245.49 3003
7246.29 2888
7247.09 2921
7247.90 2967
7248.70 2933
7249.50 2910
7250.31 2889
7251.11 2905
7251.91 2875
7252.72 2915
7253.52 3081
7254.32 3154
7255.13 3111
7255.93 3125
7256.74 3193
7257.54 3185
7258.34 3146
7259.15 3180
7259.95 3084
7260.76 3104
7261.56 3113
7262.36 3203
7263.17 3230
7263.97 3234
7264.78 3165
7265.58 3284
7266.39 3357
7267.19 3316
7268.00 3392
7268.80 3444
7269.60 3306
7270.41 3329
7271.21 3259
7272.02 3276
7272.82 3303
7273.63 3185
7274.43 3279
7275.24 3347
7276.04 3288
7276.85 3336
7277.65 3399
7278.46 3436
7279.26 3450
7280.07 3489
7280.87 3681
7281.68 3867
7282.48 4084
7283.29 4606
7284.09 5060
7284.90 5455
7285.71 5557
7286.51 5682
7287.32 5555
7288.12 5390
7288.93 5144
7289.73 4855
7290.54 4375
7291.35 4164
7292.15 3980
7292.96 3925
7293.76 3678
7294.57 3573
7295.38 3489
7296.18 3385
7296.99 3360
7297.79 3357
7298.60 3502
7299.41 3453
7300.21 3519
7301.02 3504
7301.82 3540
7302.63 3456
7303.44 3547
7304.24 3596
7305.05 3590
7305.86 3810
7306.66 3760
7307.47 3770
7308.28 3891
7309.08 4124
7309.89 4240
7310.70 4400
7311.50 4610
7312.31 4573
7313.12 4700
7313.93 4551
7314.73 4496
7315.54 4506
7316.35 4449
7317.15 4570
7317.96 4662
7318.77 4798
7319.58 5229
7320.38 5443
7321.19 5756
7322.00 6047
7322.81 5916
7323.61 5873
7324.42 5823
7325.23 5559
7326.04 5304
7326.84 5045
7327.65 4715
7328.46 4372
7329.27 4192
7330.08 4008
7330.88 3919
7331.69 3816
7332.50 3769
7333.31 3628
7334.12 3800
7334.92 3812
7335.73 3718
7336.54 3750
7337.35 3850
7338.16 3940
7338.97 4046
7339.78 4101
7340.58 4145
7341.39 4301
7342.20 4395
7343.01 4429
7343.82 4370
7344.63 4195
7345.44 4139
7346.24 4099
7347.05 3984
7347.86 3887
7348.67 3930
7349.48 3824
7350.29 3834
7351.10 3792
7351.91 3825
7352.72 3765
7353.53 3703
7354.34 3788
7355.14 3729
7355.95 3726
7356.76 3939
7357.57 4061
7358.38 4238
7359.19 4424
7360.00 4444
7360.81 4638
7361.62 4860
7362.43 4968
7363.24 4956
7364.05 4950
7364.86 4901
7365.67 4660
7366.48 4576
7367.29 4558
7368.10 4472
7368.91 4256
7369.72 4222
7370.53 4210
7371.34 4061
7372.15 3884
7372.96 3798
7373.77 3793
7374.58 3745
7375.39 3865
7376.20 3814
7377.01 3753
7377.82 3868
7378.63 4117
7379.44 4267
7380.26 4643
7381.07 4889
7381.88 5058
7382.69 5311
7383.50 5313
7384.31 5237
7385.12 5038
7385.93 4984
7386.74 4736
7387.55 4517
7388.36 4256
7389.18 4070
7389.99 3925
7390.80 3751
7391.61 3650
7392.42 3484
7393.23 3535
7394.04 3478
7394.86 3288
7395.67 3211
7396.48 3294
7397.29 3320
7398.10 3405
7398.91 3405
7399.73 3511
7400.54 3612
7401.35 3695
7402.16 3681
7402.97 3775
7403.79 3661
7404.60 3661
7405.41 3622
7406.22 3453
7407.03 3414
7407.85 3387
7408.66 3468
7409.47 3399
7410.28 3228
7411.10 3259
7411.91 3218
7412.72 3029
7413.53 3043
7414.35 2945
7415.16 2914
7415.97 2861
7416.78 2894
7417.60 2758
7418.41 2740
7419.22 2828
7420.03 2797
7420.85 2757
7421.66 2776
7422.47 2822
7423.29 2762
7424.10 2742
7424.91 2749
7425.73 2702
7426.54 2687
7427.35 2605
7428.17 2609
7428.98 2618
7429.79 2624
7430.61 2547
7431.42 2630
7432.23 2557
7433.05 2545
7433.86 2515
7434.67 2558
7435.49 2477
7436.30 2511
7437.12 2540
7437.93 2610
7438.74 2621
7439.56 2586
7440.37 2515
7441.18 2539
7442.00 2597
7442.81 2631
7443.63 2533
7444.44 2566
7445.26 2490
7446.07 2545
7446.88 2462
7447.70 2446
7448.51 2434
7449.33 2487
7450.14 2406
7450.96 2347
7451.77 2443
7452.59 2454
7453.40 2452
7454.22 2432
7455.03 2338
7455.85 2392
7456.66 2314
7457.47 2345
7458.29 2398
7459.10 2311
7459.92 2327
7460.74 2244
7461.55 2345
7462.37 2258
7463.18 2276
7464.00 2358
7464.81 2328
7465.63 2336
7466.44 2345
7467.26 2352
7468.07 2424
7468.89 2424
7469.70 2395
7470.52 2416
7471.34 2389
7472.15 2330
7472.97 2365
7473.78 2389
7474.60 2337
7475.41 2342
7476.23 2332
7477.05 2286
7477.86 2254
7478.68 2240
7479.49 2228
7480.31 2235
7481.13 2198
7481.94 2315
7482.76 2322
7483.58 2322
7484.39 2317
7485.21 2329
7486.03 2272
7486.84 2298
7487.66 2291
7488.48 2302
7489.29 2147
7490.11 2212
7490.93 2137
7491.74 2221
7492.56 2219
7493.38 2180
7494.19 2175
7495.01 2136
7495.83 2141
7496.64 2150
7497.46 2179
7498.28 2124
7499.10 2149
7499.91 2123
7500.73 2120
7501.55 2046
7502.36 2081
7503.18 2046
7504.00 2079
7504.82 2062
7505.63 2043
7506.45 1995
7507.27 1960
7508.09 2008
7508.90 2053
7509.72 1979
7510.54 2017
7511.36 2026
7512.18 2043
7512.99 2071
7513.81 2000
7514.63 2046
7515.45 2002
7516.27 2039
7517.08 2032
7517.90 2015
7518.72 2021
7519.54 2007
7520.36 1975
7521.18 1980
7521.99 2063
7522.81 1994
7523.63 1925
7524.45 1978
7525.27 2043
7526.09 2060
7526.91 2103
7527.72 2028
7528.54 2070
7529.36 2020
7530.18 2045
7531.00 2087
7531.82 2061
7532.64 1985
7533.46 2010
7534.28 2058
7535.10 2025
7535.91 1989
7536.73 2081
7537.55 2090
7538.37 2081
7539.19 2096
7540.01 2014
7540.83 1997
7541.65 2057
7542.47 1936
7543.29 1953
7544.11 1985
7544.93 2042
7545.75 2131
7546.57 1998
7547.39 2088
7548.21 2083
7549.03 2048
7549.85 2021
7550.67 2012
7551.49 2047
7552.31 2007
7553.13 1992
7553.95 1972
7554.77 2027
7555.59 2019
7556.41 2066
7557.23 2087
7558.05 2088
7558.87 2163
7559.69 2031
7560.51 2100
7561.33 2146
7562.15 2066
7562.97 2092
7563.79 2113
7564.61 2151
7565.44 2137
7566.26 2147
7567.08 2133
7567.90 2104
7568.72 2127
7569.54 2141
7570.36 2195
7571.18 2113
7572.00 2155
7572.82 2119
7573.65 2146
7574.47 2126
7575.29 2170
7576.11 2153
7576.93 2141
7577.75 2200
7578.57 2194
7579.40 2219
7580.22 2196
7581.04 2143
7581.86 2162
7582.68 2194
7583.50 2121
7584.33 2239
7585.15 2214
7585.97 2207
7586.79 2216
7587.61 2299
7588.44 2307
7589.26 2324
7590.08 2333
7590.90 2334
7591.72 2422
7592.55 2309
7593.37 2328
7594.19 2394
7595.01 2385
7595.84 2353
7596.66 2345
7597.48 2433
7598.30 2452
7599.13 2523
7599.95 2417
7600.77 2527
7601.59 2603
7602.42 2543
7603.24 2576
7604.06 2654
7604.89 2721
7605.71 2792
7606.53 2862
7607.36 2747
7608.18 2720
7609.00 2751
7609.82 2796
7610.65 2668
7611.47 2681
7612.29 2642
7613.12 2668
7613.94 2633
7614.77 2648
7615.59 2740
7616.41 2793
7617.24 2872
7618.06 2895
7618.88 2997
7619.71 3106
7620.53 3216
7621.35 3143
7622.18 3170
7623.00 3089
7623.83 2940
7624.65 3054
7625.47 2950
7626.30 2905
7627.12 2846
7627.95 2847
7628.77 2900
7629.60 2960
7630.42 3046
7631.24 3149
7632.07 3247
7632.89 3216
7633.72 3280
7634.54 3212
7635.37 3178
7636.19 3074
7637.02 3041
7637.84 2844
7638.67 2721
7639.49 2644
7640.31 2732
7641.14 2602
7641.96 2555
7642.79 2538
7643.61 2558
7644.44 2686
7645.26 2729
7646.09 2748
7646.92 2777
7647.74 2862
7648.57 2931
7649.39 2941
7650.22 3042
7651.04 3019
7651.87 2953
7652.69 2904
7653.52 2847
7654.34 2763
7655.17 2707
7656.00 2528
7656.82 2529
7657.65 2422
7658.47 2463
7659.30 2424
7660.12 2274
7660.95 2242
7661.78 2243
7662.60 2225
7663.43 2256
7664.25 2322
7665.08 2249
7665.91 2233
7666.73 2296
7667.56 2246
7668.39 2289
7669.21 2212
7670.04 2188
7670.87 2200
7671.69 2199
7672.52 2204
7673.35 2151
7674.17 2105
7675.00 2118
7675.83 2124
7676.65 2050
7677.48 2043
7678.31 2127
7679.13 2044
7679.96 2074
7680.79 2038
7681.61 2116
7682.44 2160
7683.27 2236
7684.10 2216
7684.92 2234
7685.75 2286
7686.58 2349
7687.40 2263
7688.23 2338
7689.06 2278
7689.89 2287
7690.71 2261
7691.54 2311
7692.37 2293
7693.20 2315
7694.03 2238
7694.85 2265
7695.68 2244
7696.51 2214
7697.34 2237
7698.16 2249
7698.99 2337
7699.82 2278
7700.65 2257
7701.48 2232
7702.31 2321
7703.13 2269
7703.96 2172
7704.79 2165
7705.62 2169
7706.45 2176
7707.28 2115
7708.10 2091
7708.93 2080
7709.76 2161
7710.59 2165
7711.42 2173
7712.25 2114
7713.08 2114
7713.90 2101
7714.73 2094
7715.56 2072
7716.39 2035
7717.22 2072
7718.05 2087
7718.88 1988
7719.71 2107
7720.54 2101
7721.37 2024
7722.20 2060
7723.02 2060
7723.85 2078
7724.68 2091
7725.51 2052
7726.34 2065
7727.17 2067
7728.00 2041
7728.83 2135
7729.66 2151
7730.49 2171
7731.32 2159
7732.15 2173
7732.98 2138
7733.81 2093
7734.64 2149
7735.47 2057
7736.30 2061
7737.13 2074
7737.96 2042
7738.79 1953
7739.62 1974
7740.45 2012
7741.28 2015
7742.11 1949
7742.94 2025
7743.77 2047
7744.60 2135
7745.43 2241
7746.26 2394
7747.09 2466
7747.92 2665
7748.75 2794
7749.59 2735
7750.42 2771
7751.25 2691
7752.08 2590
7752.91 2563
7753.74 2473
7754.57 2403
7755.40 2274
7756.23 2071
7757.06 2104
7757.90 2039
7758.73 1990
7759.56 1983
7760.39 1928
7761.22 1975
7762.05 1929
7762.88 1971
7763.71 1941
7764.55 1924
7765.38 1859
7766.21 1774
7767.04 1798
7767.87 1793
7768.70 1815
7769.54 1865
7770.37 1847
7771.20 1828
7772.03 1810
7772.86 1781
7773.70 1859
7774.53 1784
7775.36 1752
7776.19 1765
7777.02 1806
7777.86 1790
7778.69 1756
7779.52 1811
7780.35 1838
7781.19 1877
7782.02 1853
7782.85 1836
7783.68 1874
7784.52 1863
7785.35 1922
7786.18 1909
7787.01 1917
7787.85 1956
7788.68 1899
7789.51 1955
7790.35 1986
7791.18 1939
7792.01 1912
7792.84 1886
7793.68 1914
7794.51 1895
7795.34 1891
7796.18 1918
7797.01 1909
7797.84 1865
7798.68 1889
7799.51 1977
7800.34 1962
7801.18 1974
7802.01 1999
7802.84 1936
7803.68 1932
7804.51 1942
7805.35 1937
7806.18 1922
7807.01 1891
7807.85 1949
7808.68 1993
7809.51 1991
7810.35 1977
7811.18 2097
7812.02 2039
7812.85 2131
7813.68 2131
7814.52 2117
7815.35 2133
7816.19 2180
7817.02 2156
7817.86 2186
7818.69 2265
7819.52 2230
7820.36 2247
7821.19 2265
7822.03 2268
7822.86 2265
7823.70 2308
7824.53 2357
7825.37 2330
7826.20 2296
7827.04 2247
7827.87 2262
7828.71 2261
7829.54 2183
7830.38 2212
7831.21 2143
7832.05 2122
7832.88 2201
7833.72 2167
7834.55 2235
7835.39 2238
7836.22 2215
7837.06 2227
7837.89 2239
7838.73 2191
7839.57 2197
7840.40 2185
7841.24 2208
7842.07 2136
7842.91 2125
7843.74 2124
7844.58 2090
7845.42 2010
7846.25 2001
7847.09 2033
7847.92 2039
7848.76 1980
7849.60 1875
7850.43 1884
7851.27 1948
7852.10 1983
7852.94 2010
7853.78 1942
7854.61 1987
7855.45 1925
7856.29 1937
7857.12 1931
7857.96 1938
7858.79 1957
7859.63 1960
7860.47 2004
7861.30 1935
7862.14 1954
7862.98 1986
7863.81 2022
7864.65 1982
7865.49 1909
7866.33 1908
7867.16 1855
7868.00 1975
7868.84 1959
7869.67 2001
7870.51 1933
7871.35 1869
7872.19 1991
7873.02 1992
7873.86 1939
7874.70 1957
7875.54 2048
7876.37 2141
7877.21 2113
7878.05 2154
7878.89 2216
7879.72 2226
7880.56 2314
7881.40 2325
7882.24 2365
7883.07 2393
7883.91 2315
7884.75 2316
7885.59 2235
7886.43 2223
7887.26 2274
7888.10 2211
7888.94 2119
7889.78 2172
7890.62 2085
7891.45 2038
7892.29 2055
7893.13 2063
7893.97 2096
7894.81 2162
7895.65 2076
7896.49 2032
7897.32 2110
7898.16 2044
7899.00 2066
7899.84 2020
7900.68 1971
7901.52 1987
7902.36 1988
7903.20 2030
7904.03 1948
7904.87 1900
7905.71 1954
7906.55 1943
7907.39 1878
7908.23 1968
7909.07 2001
7909.91 1928
7910.75 1908
7911.59 1991
7912.43 2024
7913.27 2030
7914.11 2103
7914.94 2178
7915.78 2174
7916.62 2307
7917.46 2319
7918.30 2387
7919.14 2451
7919.98 2412
7920.82 2339
7921.66 2381
7922.50 2300
7923.34 2210
7924.18 2119
7925.02 2122
7925.86 2081
7926.70 2046
7927.54 1977
7928.38 1938
7929.22 1924
7930.06 1926
7930.90 1895
7931.74 1899
7932.59 1932
7933.43 1820
7934.27 1860
7935.11 1800
7935.95 1830
7936.79 1845
7937.63 1831
7938.47 1819
7939.31 1868
7940.15 1853
7940.99 1892
7941.83 1920
7942.67 1880
7943.52 1878
7944.36 1880
7945.20 1882
7946.04 1881
7946.88 1953
7947.72 1921
7948.56 1923
7949.40 1933
7950.25 1925
7951.09 1887
7951.93 1874
7952.77 1875
7953.61 1815
7954.45 1921
7955.29 2010
7956.14 2009
7956.98 1927
7957.82 1941
7958.66 1906
7959.50 1945
7960.35 1879
7961.19 1863
7962.03 1866
7962.87 1918
7963.71 1892
7964.56 1863
7965.40 1867
7966.24 1831
7967.08 1886
7967.93 1899
7968.77 1964
7969.61 1957
7970.45 2010
7971.29 1991
7972.14 1942
7972.98 1945
7973.82 1939
7974.67 1894
7975.51 1885
7976.35 1863
7977.19 1854
7978.04 1748
7978.88 1782
7979.72 1809
7980.57 1789
7981.41 1797
7982.25 1685
7983.09 1710
7983.94 1717
7984.78 1719
7985.62 1655
7986.47 1678
7987.31 1725
7988.15 1727
7989.00 1685
7989.84 1653
7990.68 1651
7991.53 1654
7992.37 1616
7993.22 1668
7994.06 1584
7994.90 1575
7995.75 1572
7996.59 1589
7997.43 1631
7998.28 1572
7999.12 1576
7999.97 1592
8000.81 1609
8001.65 1576
8002.50 1583
8003.34 1589
8004.19 1548
8005.03 1556
8005.88 1525
8006.72 1519
8007.57 1504
8008.41 1504
8009.25 1531
8010.10 1468
8010.94 1458
8011.79 1460
8012.63 1517
8013.48 1512
8014.32 1474
8015.17 1477
8016.01 1481
8016.86 1481
8017.70 1405
8018.55 1486
8019.39 1442
8020.24 1436
8021.08 1498
8021.93 1443
8022.77 1449
8023.62 1498
8024.46 1556
8025.31 1478
8026.15 1487
8027.00 1555
8027.84 1498
8028.69 1501
8029.54 1512
8030.38 1440
8031.23 1484
8032.07 1482
8032.92 1481
8033.76 1506
8034.61 1459
8035.46 1459
8036.30 1505
8037.15 1527
8037.99 1529
8038.84 1485
8039.69 1524
8040.53 1506
8041.38 1528
8042.22 1574
8043.07 1540
8043.92 1493
8044.76 1468
8045.61 1475
8046.46 1489
8047.30 1521
8048.15 1485
8049.00 1445
8049.84 1421
8050.69 1496
8051.54 1482
8052.38 1413
8053.23 1447
8054.08 1389
8054.92 1410
8055.77 1424
8056.62 1403
8057.46 1472
8058.31 1392
8059.16 1387
8060.01 1409
8060.85 1427
8061.70 1424
8062.55 1431
8063.40 1370
8064.24 1404
8065.09 1418
8065.94 1429
8066.79 1411
8067.63 1412
8068.48 1428
8069.33 1387
8070.18 1339
8071.02 1328
8071.87 1410
8072.72 1413
8073.57 1385
8074.42 1291
8075.26 1371
8076.11 1384
8076.96 1379
8077.81 1371
8078.66 1359
8079.50 1330
8080.35 1300
8081.20 1363
8082.05 1362
8082.90 1344
8083.75 1387
8084.59 1431
8085.44 1446
8086.29 1394
8087.14 1368
8087.99 1373
8088.84 1375
8089.69 1358
8090.53 1383
8091.38 1418
8092.23 1404
8093.08 1355
8093.93 1378
8094.78 1381
8095.63 1352
8096.48 1325
8097.33 1404
8098.18 1394
8099.02 1320
8099.87 1398
8100.72 1405
8101.57 1375
8102.42 1374
8103.27 1324
8104.12 1378
8104.97 1341
8105.82 1397
8106.67 1373
8107.52 1374
8108.37 1386
8109.22 1332
8110.07 1371
8110.92 1363
8111.77 1348
8112.62 1374
8113.47 1393
8114.32 1366
8115.17 1413
8116.02 1381
8116.87 1383
8117.72 1410
8118.57 1443
8119.42 1431
8120.27 1463
8121.12 1488
8121.97 1500
8122.82 1448
8123.67 1415
8124.52 1461
8125.37 1458
8126.22 1459
8127.07 1452
8127.93 1384
8128.78 1407
8129.63 1423
8130.48 1412
8131.33 1415
8132.18 1398
8133.03 1386
8133.88 1426
8134.73 1506
8135.58 1407
8136.44 1379
8137.29 1403
8138.14 1442
8138.99 1378
8139.84 1372
8140.69 1386
8141.54 1417
8142.39 1446
8143.25 1356
8144.10 1344
8144.95 1364
8145.80 1423
8146.65 1460
8147.50 1419
8148.36 1416
8149.21 1464
8150.06 1428
8150.91 1418
8151.76 1392
8152.62 1382
8153.47 1441
8154.32 1468
8155.17 1517
8156.02 1555
8156.88 1484
8157.73 1468
8158.58 1477
8159.43 1476
8160.29 1433
8161.14 1442
8161.99 1480
8162.84 1445
8163.70 1425
8164.55 1390
8165.40 1389
8166.25 1365
8167.11 1369
8167.96 1376
8168.81 1355
8169.67 1413
8170.52 1461
8171.37 1396
8172.23 1296
8173.08 1332
8173.93 1329
8174.78 1340
8175.64 1312
8176.49 1298
8177.34 1329
8178.20 1329
8179.05 1339
8179.90 1355
8180.76 1381
8181.61 1343
8182.47 1312
8183.32 1311
8184.17 1246
8185.03 1328
8185.88 1319
8186.73 1293
8187.59 1270
8188.44 1292
8189.30 1292
8190.15 1357
8191.00 1318
8191.86 1243
8192.71 1261
8193.57 1262
8194.42 1292
8195.27 1304
8196.13 1350
8196.98 1354
8197.84 1345
8198.69 1292
8199.55 1333
8200.40 1322
8201.26 1291
8202.11 1268
8202.96 1296
8203.82 1324
8204.67 1322
8205.53 1316
8206.38 1310
8207.24 1249
8208.09 1250
8208.95 1231
8209.80 1271
8210.66 1294
8211.51 1324
8212.37 1321
8213.22 1315
8214.08 1292
8214.93 1309
8215.79 1321
8216.65 1377
8217.50 1339
8218.36 1367
8219.21 1375
8220.07 1334
8220.92 1445
8221.78 1492
8222.63 1451
8223.49 1423
8224.35 1427
8225.20 1452
8226.06 1450
8226.91 1445
8227.77 1480
8228.63 1432
8229.48 1381
8230.34 1387
8231.19 1357
8232.05 1339
8232.91 1335
8233.76 1315
8234.62 1285
8235.47 1264
8236.33 1352
8237.19 1287
8238.04 1282
8238.90 1277
8239.76 1300
8240.61 1275
8241.47 1247
8242.33 1280
8243.18 1289
8244.04 1336
8244.90 1242
8245.75 1299
8246.61 1311
8247.47 1341
8248.33 1348
8249.18 1320
8250.04 1344
8250.90 1328
8251.75 1361
8252.61 1346
8253.47 1332
8254.33 1343
8255.18 1318
8256.04 1343
8256.90 1332
8257.76 1301
8258.61 1272
8259.47 1306
8260.33 1295
8261.19 1307
8262.04 1299
8262.90 1313
8263.76 1310
8264.62 1322
8265.48 1346
8266.33 1276
8267.19 1329
8268.05 1289
8268.91 1357
8269.77 1361
8270.62 1329
8271.48 1333
8272.34 1314
8273.20 1343
8274.06 1345
8274.92 1327
8275.77 1359
8276.63 1335
8277.49 1321
8278.35 1313
8279.21 1383
8280.07 1380
8280.93 1355
8281.78 1357
8282.64 1364
8283.50 1371
8284.36 1393
8285.22 1391
8286.08 1333
8286.94 1370
8287.80 1358
8288.66 1336
8289.51 1322
8290.37 1298
8291.23 1284
8292.09 1375
8292.95 1356
8293.81 1405
8294.67 1386
8295.53 1376
8296.39 1395
8297.25 1413
8298.11 1342
8298.97 1316
8299.83 1382
8300.69 1421
8301.55 1425
8302.41 1426
8303.27 1448
8304.13 1465
8304.99 1443
8305.85 1554
8306.71 1451
8307.57 1394
8308.43 1417
8309.29 1375
8310.15 1434
8311.01 1420
8311.87 1338
8312.73 1345
8313.59 1301
8314.45 1336
8315.31 1372
8316.17 1328
8317.03 1346
8317.89 1372
8318.75 1366
8319.61 1347
8320.47 1435
8321.33 1390
8322.20 1346
8323.06 1327
8323.92 1319
8324.78 1357
8325.64 1323
8326.50 1300
8327.36 1334
8328.22 1317
8329.08 1366
8329.94 1385
8330.81 1355
8331.67 1344
8332.53 1373
8333.39 1338
8334.25 1392
8335.11 1372
8335.97 1398
8336.84 1404
8337.70 1368
8338.56 1380
8339.42 1369
8340.28 1419
8341.15 1419
8342.01 1364
8342.87 1346
8343.73 1418
8344.59 1382
8345.45 1387
8346.32 1462
8347.18 1404
8348.04 1445
8348.90 1405
8349.77 1444
8350.63 1512
8351.49 1513
8352.35 1410
8353.22 1397
8354.08 1466
8354.94 1440
8355.80 1403
8356.67 1418
8357.53 1404
8358.39 1460
8359.25 1407
8360.12 1443
8360.98 1492
8361.84 1438
8362.71 1427
8363.57 1454
8364.43 1451
8365.29 1460
8366.16 1478
8367.02 1511
8367.88 1454
8368.75 1412
8369.61 1494
8370.47 1512
8371.34 1483
8372.20 1493
8373.06 1493
8373.93 1519
8374.79 1501
8375.65 1510
8376.52 1536
8377.38 1553
8378.25 1546
8379.11 1556
8379.97 1539
8380.84 1531
8381.70 1537
8382.56 1517
8383.43 1635
8384.29 1557
8385.16 1601
8386.02 1563
8386.89 1613
8387.75 1646
8388.61 1652
8389.48 1651
8390.34 1670
8391.21 1652
8392.07 1654
8392.94 1657
8393.80 1688
8394.67 1675
8395.53 1667
8396.39 1651
8397.26 1622
8398.12 1675
8398.99 1648
8399.85 1688
8400.72 1709
8401.58 1741
8402.45 1688
8403.31 1760
8404.18 1793
8405.04 1839
8405.91 1830
8406.77 1784
8407.64 1855
8408.50 1849
8409.37 1849
8410.24 1920
8411.10 1965
8411.97 1932
8412.83 1953
8413.70 1982
8414.56 1981
8415.43 1944
8416.29 1923
8417.16 1980
8418.03 2009
8418.89 1983
8419.76 2017
8420.62 2157
8421.49 2165
8422.36 2118
8423.22 2062
8424.09 2152
8424.95 2172
8425.82 2277
8426.69 2296
8427.55 2221
8428.42 2278
8429.28 2299
8430.15 2430
8431.02 2309
8431.88 2402
8432.75 2439
8433.62 2485
8434.48 2477
8435.35 2514
8436.22 2583
8437.08 2701
8437.95 2729
8438.82 2787
8439.68 2888
8440.55 3067
8441.42 2977
8442.29 3007
8443.15 3084
8444.02 3012
8444.89 3074
8445.75 3137
8446.62 3100
8447.49 3143
8448.36 3214
8449.22 3270
8450.09 3353
8450.96 3518
8451.83 3812
8452.69 4142
8453.56 4659
8454.43 5368
8455.30 5918
8456.16 6533
8457.03 7130
8457.90 7367
8458.77 7562
8459.64 7369
8460.50 6960
8461.37 6478
8462.24 6066
8463.11 5455
8463.98 4936
8464.84 4578
8465.71 4141
8466.58 3819
8467.45 3555
8468.32 3475
8469.19 3270
8470.05 3055
8470.92 3010
8471.79 2880
8472.66 2875
8473.53 2796
8474.40 2749
8475.27 2715
8476.13 2740
8477.00 2654
8477.87 2691
8478.74 2710
8479.61 2798
8480.48 2808
8481.35 2891
8482.22 2987
8483.09 3050
8483.96 3151
8484.82 3219
8485.69 3115
8486.56 3041
8487.43 2987
8488.30 3004
8489.17 2959
8490.04 2906
8490.91 2882
8491.78 2872
8492.65 2960
8493.52 2963
8494.39 3029
8495.26 3077
8496.13 3031
8497.00 3007
8497.87 2976
8498.74 2967
8499.61 2892
8500.48 2839
8501.35 2845
8502.22 2730
8503.09 2655
8503.96 2604
8504.83 2632
8505.70 2592
8506.57 2607
8507.44 2683
8508.31 2602
8509.18 2631
8510.05 2647
8510.92 2695
8511.79 2664
8512.66 2644
8513.53 2679
8514.40 2801
8515.27 2783
8516.15 2803
8517.02 2783
8517.89 2847
8518.76 2957
8519.63 2960
8520.50 3007
8521.37 3115
8522.24 3263
8523.11 3435
8523.98 3578
8524.86 3743
8525.73 3969
8526.60 4133
8527.47 4225
8528.34 4114
8529.21 4144
8530.08 4097
8530.96 3961
8531.83 3728
8532.70 3628
8533.57 3523
8534.44 3305
8535.31 3220
8536.19 3216
8537.06 3136
8537.93 2939
8538.80 2882
8539.67 2838
8540.55 2819
8541.42 2750
8542.29 2676
8543.16 2541
8544.03 2506
8544.91 2474
8545.78 2474
8546.65 2517
8547.52 2530
8548.40 2583
8549.27 2657
8550.14 2638
8551.01 2720
8551.89 2877
8552.76 3013
8553.63 3149
8554.51 3219
8555.38 3224
8556.25 3258
8557.12 3242
8558.00 3058
8558.87 2986
8559.74 2943
8560.62 2868
8561.49 2740
8562.36 2646
8563.24 2581
8564.11 2614
8564.98 2512
8565.86 2490
8566.73 2424
8567.60 2352
8568.48 2325
8569.35 2310
8570.22 2327
8571.10 2327
8571.97 2260
8572.84 2225
8573.72 2175
8574.59 2151
8575.46 2153
8576.34 2126
8577.21 2130
8578.09 2127
8578.96 2044
8579.83 2004
8580.71 2055
8581.58 2080
8582.46 2151
8583.33 2175
8584.21 2118
8585.08 2147
8585.95 2173
8586.83 2130
8587.70 2204
8588.58 2234
8589.45 2193
8590.33 2203
8591.20 2204
8592.08 2308
8592.95 2216
8593.83 2221
8594.70 2222
8595.58 2251
8596.45 2238
8597.33 2286
8598.20 2232
8599.08 2231
8599.95 2289
8600.83 2281
8601.70 2289
8602.58 2246
8603.45 2226
8604.33 2317
8605.20 2242
8606.08 2259
8606.95 2305
8607.83 2300
8608.70 2360
8609.58 2398
8610.45 2412
8611.33 2374
8612.21 2359
8613.08 2348
8613.96 2376
8614.83 2453
8615.71 2423
8616.59 2438
8617.46 2440
8618.34 2378
8619.21 2396
8620.09 2423
8620.97 2418
8621.84 2457
8622.72 2496
8623.59 2487
8624.47 2456
8625.35 2461
8626.22 2472
8627.10 2433
8627.98 2629
8628.85 2577
8629.73 2573
8630.61 2623
8631.48 2662
8632.36 2590
8633.24 2566
8634.11 2566
8634.99 2549
8635.87 2532
8636.74 2573
8637.62 2526
8638.50 2560
8639.37 2566
8640.25 2617
8641.13 2678
8642.01 2733
8642.88 2722
8643.76 2778
8644.64 2719
8645.52 2833
8646.39 2864
8647.27 2918
8648.15 2930
8649.03 2946
8649.90 3004
8650.78 3007
8651.66 3038
8652.54 3025
8653.41 2912
8654.29 2950
8655.17 3057
8656.05 2982
8656.93 3036
8657.80 3139
8658.68 3190
8659.56 3402
8660.44 3553
8661.32 3720
8662.19 3950
8663.07 4176
8663.95 4327
8664.83 4625
8665.71 4967
8666.59 5002
8667.46 4941
8668.34 4959
8669.22 4835
8670.10 4615
8670.98 4461
8671.86 4254
8672.74 4099
8673.62 3930
8674.49 3801
8675.37 3687
8676.25 3635
8677.13 3589
8678.01 3420
8678.89 3381
8679.77 3245
8680.65 3161
8681.53 3207
8682.41 3084
8683.29 3098
8684.16 3111
8685.04 3150
8685.92 3038
8686.80 3182
8687.68 3223
8688.56 3287
8689.44 3438
8690.32 3765
8691.20 3896
8692.08 4075
8692.96 4268
8693.84 4345
8694.72 4402
8695.60 4445
8696.48 4373
8697.36 4207
8698.24 4049
8699.12 3915
8700.00 3794
8700.88 3620
8701.76 3436
8702.64 3355
8703.52 3310
8704.40 3211
8705.28 3082
8706.16 3002
8707.04 2928
8707.92 2937
8708.80 2814
8709.69 2662
8710.57 2627
8711.45 2601
8712.33 2509
8713.21 2483
8714.09 2515
8714.97 2357
8715.85 2427
8716.73 2381
8717.61 2337
8718.49 2362
8719.38 2305
8720.26 2346
8721.14 2268
8722.02 2425
8722.90 2449
8723.78 2340
8724.66 2356
8725.54 2432
8726.43 2425
8727.31 2477
8728.19 2552
8729.07 2574
8729.95 2578
8730.83 2648
8731.72 2682
8732.60 2655
8733.48 2659
8734.36 2612
8735.24 2537
8736.13 2585
8737.01 2556
8737.89 2460
8738.77 2555
8739.65 2492
8740.54 2465
8741.42 2457
8742.30 2538
8743.18 2510
8744.07 2587
8744.95 2479
8745.83 2441
8746.71 2373
8747.60 2386
8748.48 2344
8749.36 2395
8750.24 2412
8751.13 2435
8752.01 2397
8752.89 2415
8753.77 2402
8754.66 2452
8755.54 2528
8756.42 2535
8757.31 2546
8758.19 2608
8759.07 2702
8759.96 2615
8760.84 2663
8761.72 2624
8762.61 2668
8763.49 2682
8764.37 2642
8765.26 2654
8766.14 2721
8767.02 2683
8767.91 2669
8768.79 2656
8769.67 2645
8770.56 2629
8771.44 2697
8772.32 2665
8773.21 2743
8774.09 2696
8774.98 2561
8775.86 2729
8776.74 2775
8777.63 2875
8778.51 2910
8779.40 3001
8780.28 3172
8781.17 3387
8782.05 3610
8782.93 3703
8783.82 3706
8784.70 3814
8785.59 3786
8786.47 3603
8787.36 3507
8788.24 3357
8789.13 3261
8790.01 3137
8790.89 2979
8791.78 2799
8792.66 2700
8793.55 2541
8794.43 2476
8795.32 2403
8796.20 2463
8797.09 2440
8797.97 2378
8798.86 2300
8799.74 2330
8800.63 2348
8801.52 2384
8802.40 2260
8803.29 2234
8804.17 2212
8805.06 2141
8805.94 2109
8806.83 2022
8807.71 1993
8808.60 2001
8809.48 1965
8810.37 1958
8811.26 1936
8812.14 1947
8813.03 1927
8813.91 1922
8814.80 1944
8815.69 1910
8816.57 1952
8817.46 2034
8818.34 1990
8819.23 2033
8820.12 2018
8821.00 2042
8821.89 2017
8822.77 2034
8823.66 1986
8824.55 1990
8825.43 1960
8826.32 1992
8827.21 1951
8828.09 1957
8828.98 1873
8829.87 1887
8830.75 1846
8831.64 1828
8832.53 1845
8833.41 1824
8834.30 1877
8835.19 1874
8836.08 1795
8836.96 1877
8837.85 1892
8838.74 1814
8839.62 1873
8840.51 1782
8841.40 1813
8842.29 1877
8843.17 1871
8844.06 1847
8844.95 1801
8845.84 1772
8846.72 1775
8847.61 1845
8848.50 1784
8849.39 1797
8850.27 1772
8851.16 1760
8852.05 1795
8852.94 1727
8853.82 1735
8854.71 1717
8855.60 1703
8856.49 1740
8857.38 1743
8858.26 1697
8859.15 1700
8860.04 1721
8860.93 1739
8861.82 1723
8862.71 1723
8863.59 1693
8864.48 1730
8865.37 1663
8866.26 1584
8867.15 1647
8868.04 1688
8868.93 1675
8869.81 1648
8870.70 1615
8871.59 1572
8872.48 1614
8873.37 1562
8874.26 1544
8875.15 1553
8876.04 1604
8876.93 1538
8877.81 1487
8878.70 1472
8879.59 1544
8880.48 1552
8881.37 1551
8882.26 1514
8883.15 1507
8884.04 1528
8884.93 1453
8885.82 1458
8886.71 1440
8887.60 1410
8888.49 1423
8889.38 1523
8890.27 1446
8891.16 1459
8892.05 1414
8892.94 1410
8893.83 1342
8894.72 1399
8895.61 1441
8896.50 1399
8897.39 1375
8898.28 1382
8899.17 1408
8900.06 1425
8900.95 1368
8901.84 1365
8902.73 1432
8903.62 1442
8904.51 1372
8905.40 1362
8906.29 1412
8907.18 1385
8908.07 1337
8908.96 1359
8909.85 1346
8910.74 1360
8911.63 1395
8912.52 1328
8913.41 1337
8914.31 1424
8915.20 1346
8916.09 1341
8916.98 1379
8917.87 1368
8918.76 1336
8919.65 1354
8920.54 1305
8921.43 1293
8922.33 1352
8923.22 1357
8924.11 1286
8925.00 1335
8925.89 1322
8926.78 1274
8927.67 1287
8928.57 1302
8929.46 1280
8930.35 1321
8931.24 1265
8932.13 1289
8933.03 1316
8933.92 1269
8934.81 1301
8935.70 1277
8936.59 1290
8937.49 1306
8938.38 1260
8939.27 1246
8940.16 1222
8941.05 1220
8941.95 1238
8942.84 1298
8943.73 1284
8944.62 1201
8945.52 1231
8946.41 1237
8947.30 1268
8948.19 1204
8949.09 1215
8949.98 1251
8950.87 1318
8951.76 1282
8952.66 1295
8953.55 1219
8954.44 1145
8955.34 1275
8956.23 1258
8957.12 1206
8958.02 1233
8958.91 1287
8959.80 1275
8960.69 1223
8961.59 1209
8962.48 1221
8963.37 1242
8964.27 1218
8965.16 1215
8966.05 1227
8966.95 1226
8967.84 1253
8968.74 1214
8969.63 1216
8970.52 1244
8971.42 1232
8972.31 1251
8973.20 1213
8974.10 1189
8974.99 1179
8975.89 1240
8976.78 1203
8977.67 1192
8978.57 1267
8979.46 1201
8980.36 1206
8981.25 1178
8982.15 1166
8983.04 1182
8983.93 1197
8984.83 1178
8985.72 1118
8986.62 1156
8987.51 1184
8988.41 1130
8989.30 1127
8990.20 1136
8991.09 1119
8991.99 1150
8992.88 1150
8993.78 1135
8994.67 1150
8995.57 1171
8996.46 1173
8997.36 1159
8998.25 1142
8999.15 1163
9000.04 1120
9000.94 1128
9001.83 1164
9002.73 1117
9003.62 1132
9004.52 1146
9005.41 1109
9006.31 1081
9007.20 1133
9008.10 1155
9009.00 1120
9009.89 1153
9010.79 1197
9011.68 1158
9012.58 1109
9013.47 1165
9014.37 1146
9015.27 1184
9016.16 1148
9017.06 1128
9017.95 1116
9018.85 1152
9019.75 1111
9020.64 1104
9021.54 1121
9022.43 1122
9023.33 1096
9024.23 1090
9025.12 1090
9026.02 1155
9026.92 1106
9027.81 1116
9028.71 1074
9029.61 1109
9030.50 1099
9031.40 1099
9032.30 1147
9033.19 1109
9034.09 1128
9034.99 1127
9035.88 1134
9036.78 1074
9037.68 1096
9038.58 1090
9039.47 1134
9040.37 1163
9041.27 1113
9042.16 1105
9043.06 1097
9043.96 1065
9044.86 1107
9045.75 1092
9046.65 1057
9047.55 1083
9048.45 1122
9049.34 1118
9050.24 1109
9051.14 1101
9052.04 1111
9052.94 1118
9053.83 1097
9054.73 1112
9055.63 1137
9056.53 1164
9057.43 1145
9058.32 1100
9059.22 1126
9060.12 1113
9061.02 1093
9061.92 1100
9062.81 1127
9063.71 1182
9064.61 1144
9065.51 1167
9066.41 1176
9067.31 1157
9068.21 1147
9069.10 1139
9070.00 1156
9070.90 1141
9071.80 1129
9072.70 1164
9073.60 1126
9074.50 1123
9075.40 1120
9076.29 1108
9077.19 1123
9078.09 1135
9078.99 1177
9079.89 1142
9080.79 1096
9081.69 1102
9082.59 1114
9083.49 1084
9084.39 1097
9085.29 1048
9086.19 1076
9087.09 1111
9087.98 1131
9088.88 1109
9089.78 1110
9090.68 1079
9091.58 1144
9092.48 1079
9093.38 1131
9094.28 1146
9095.18 1108
9096.08 1095
9096.98 1084
9097.88 1119
9098.78 1108
9099.68 1124
9100.58 1131
9101.48 1065
9102.38 1075
9103.28 1090
9104.18 1087
9105.08 1118
9105.99 1149
9106.89 1137
9107.79 1105
9108.69 1133
9109.59 1108
9110.49 1134
9111.39 1110
9112.29 1115
9113.19 1105
9114.09 1056
9114.99 1076
9115.89 1111
9116.79 1101
9117.69 1120
9118.60 1092
9119.50 1100
9120.40 1130
9121.30 1118
9122.20 1139
9123.10 1083
9124.00 1099
9124.90 1080
9125.81 1097
9126.71 1048
9127.61 1116
9128.51 1119
9129.41 1108
9130.31 1116
9131.22 1032
9132.12 1056
9133.02 1102
9133.92 1093
9134.82 1071
9135.72 1087
9136.63 1107
9137.53 1075
9138.43 1076
9139.33 1058
9140.23 1111
9141.14 1114
9142.04 1080
9142.94 1113
9143.84 1081
9144.75 1058
9145.65 1018
9146.55 1055
9147.45 1088
9148.36 1035
9149.26 1075
9150.16 1061
9151.06 1055
9151.97 1064
9152.87 1068
9153.77 1061
9154.67 1091
9155.58 1067
9156.48 1071
9157.38 1091
9158.29 1130
9159.19 1136
9160.09 1120
9161.00 1150
9161.90 1109
9162.80 1138
9163.71 1094
9164.61 1065
9165.51 1138
9166.42 1120
9167.32 1152
9168.22 1122
9169.13 1119
9170.03 1084
9170.93 1165
9171.84 1128
9172.74 1065
9173.64 1123
9174.55 1152
9175.45 1156
9176.36 1102
9177.26 1102
9178.16 1072
9179.07 1066
9179.97 1111
9180.88 1107
9181.78 1107
9182.69 1090
9183.59 1119
9184.49 1058
9185.40 1095
9186.30 1068
9187.21 1125
9188.11 1129
9189.02 1129
9189.92 1109
9190.82 1122
9191.73 1114
9192.63 1112
9193.54 1105
9194.44 1108
9195.35 1114
9196.25 1188
9197.16 1158
9198.06 1159
9198.97 1185
9199.87 1188
9200.78 1211
9201.68 1199
9202.59 1207
9203.49 1140
9204.40 1167
9205.30 1117
9206.21 1135
9207.12 1158
9208.02 1142
9208.93 1130
9209.83 1151
9210.74 1126
9211.64 1122
9212.55 1078
9213.45 1153
9214.36 1126
9215.27 1118
9216.17 1115
9217.08 1160
9217.98 1158
9218.89 1203
9219.80 1164
9220.70 1152
9221.61 1187
9222.51 1149
9223.42 1168
9224.33 1157
9225.23 1137
9226.14 1085
9227.05 1110
9227.95 1116
9228.86 1144
9229.77 1099
9230.67 1098
9231.58 1088
9232.49 1062
9233.39 1101
9234.30 1146
9235.21 1153
9236.11 1135
9237.02 1097
9237.93 1101
9238.83 1115
9239.74 1099
9240.65 1123
9241.55 1039
9242.46 1078
9243.37 1094
9244.28 1131
9245.18 1057
9246.09 1101
9247.00 1081
9247.91 1052
9248.81 1074
9249.72 1048
9250.63 1034
9251.54 1078
9252.44 1088
9253.35 1053
9254.26 1086
9255.17 1104
9256.07 1062
9256.98 1092
9257.89 1139
9258.80 1127
9259.71 1119
9260.61 1099
9261.52 1037
9262.43 1041
9263.34 1107
9264.25 1060
9265.16 1120
9266.06 1124
9266.97 1100
9267.88 1099
9268.79 1118
9269.70 1096
9270.61 1047
9271.51 1049
9272.42 1095
9273.33 1152
9274.24 1167
9275.15 1111
9276.06 1119
9276.97 1154
9277.88 1123
9278.78 1150
9279.69 1136
9280.60 1101
9281.51 1150
9282.42 1133
9283.33 1115
9284.24 1118
9285.15 1117
9286.06 1125
9286.97 1112
9287.88 1089
9288.79 1130
9289.70 1130
9290.60 1097
9291.51 1086
9292.42 1142
9293.33 1171
9294.24 1146
9295.15 1170
9296.06 1171
9296.97 1227
9297.88 1176
9298.79 1189
9299.70 1172
9300.61 1179
9301.52 1180
9302.43 1163
9303.34 1136
9304.25 1175
9305.16 1174
9306.07 1166
9306.98 1138
9307.89 1128
9308.80 1198
9309.71 1172
9310.63 1170
9311.54 1231
9312.45 1255
9313.36 1237
9314.27 1219
9315.18 1135
9316.09 1168
9317.00 1165
9317.91 1153
9318.82 1131
9319.73 1174
9320.64 1150
9321.55 1150
9322.47 1137
9323.38 1163
9324.29 1201
9325.20 1160
9326.11 1173
9327.02 1125
9327.93 1156
9328.84 1163
9329.76 1153
9330.67 1104
9331.58 1122
9332.49 1153
9333.40 1139
9334.31 1169
9335.23 1149
9336.14 1151
9337.05 1094
9337.96 1107
9338.87 1103
9339.78 1133
9340.70 1115
9341.61 1104
9342.52 1084
9343.43 1128
9344.34 1159
9345.26 1166
9346.17 1139
9347.08 1153
9347.99 1114
9348.91 1094
9349.82 1137
9350.73 1080
9351.64 1130
9352.56 1142
9353.47 1130
9354.38 1169
9355.29 1178
9356.21 1149
9357.12 1140
9358.03 1127
9358.94 1131
9359.86 1120
9360.77 1147
9361.68 1140
9362.60 1157
9363.51 1145
9364.42 1140
9365.34 1136
9366.25 1107
9367.16 1127
9368.08 1154
9368.99 1175
9369.90 1122
9370.82 1119
9371.73 1124
9372.64 1143
9373.56 1141
9374.47 1141
9375.38 1155
9376.30 1163
9377.21 1146
9378.12 1111
9379.04 1197
9379.95 1256
9380.87 1211
9381.78 1201
9382.69 1169
9383.61 1158
9384.52 1172
9385.44 1163
9386.35 1175
9387.27 1183
9388.18 1211
9389.09 1225
9390.01 1309
9390.92 1289
9391.84 1277
9392.75 1268
9393.67 1342
9394.58 1340
9395.50 1325
9396.41 1337
9397.32 1307
9398.24 1354
9399.15 1322
9400.07 1329
9400.98 1306
9401.90 1273
9402.81 1181
9403.73 1213
9404.64 1211
9405.56 1188
9406.47 1196
9407.39 1210
9408.30 1213
9409.22 1273
9410.14 1286
9411.05 1217
9411.97 1194
9412.88 1194
9413.80 1191
9414.71 1219
9415.63 1206
9416.54 1195
9417.46 1211
9418.38 1248
9419.29 1233
9420.21 1215
9421.12 1201
9422.04 1194
9422.95 1154
9423.87 1256
9424.79 1185
9425.70 1185
9426.62 1258
9427.54 1200
9428.45 1192
9429.37 1195
9430.28 1204
9431.20 1229
9432.12 1218
9433.03 1160
9433.95 1277
9434.87 1238
9435.78 1258
9436.70 1314
9437.62 1308
9438.53 1288
9439.45 1313
9440.37 1280
9441.28 1286
9442.20 1248
9443.12 1312
9444.03 1329
9444.95 1305
9445.87 1284
9446.79 1307
9447.70 1298
9448.62 1299
9449.54 1291
9450.45 1333
9451.37 1303
9452.29 1365
9453.21 1374
9454.12 1352
9455.04 1380
9455.96 1393
9456.88 1365
9457.79 1375
9458.71 1356
9459.63 1304
9460.55 1360
9461.47 1355
9462.38 1354
9463.30 1301
9464.22 1302
9465.14 1332
9466.06 1297
9466.97 1304
9467.89 1285
9468.81 1279
9469.73 1287
9470.65 1348
9471.56 1298
9472.48 1276
9473.40 1324
9474.32 1283
9475.24 1286
9476.16 1374
9477.08 1364
9477.99 1369
9478.91 1367
9479.83 1392
9480.75 1388
9481.67 1343
9482.59 1368
9483.51 1394
9484.43 1399
9485.34 1345
9486.26 1363
9487.18 1356
9488.10 1343
9489.02 1384
9489.94 1344
9490.86 1335
9491.78 1287
9492.70 1361
9493.62 1336
9494.54 1314
9495.46 1360
9496.38 1337
9497.30 1339
9498.22 1345
9499.13 1389
9500.05 1364
9500.97 1393
9501.89 1352
9502.81 1380
9503.73 1352
9504.65 1388
9505.57 1404
9506.49 1467
9507.41 1386
9508.33 1404
9509.25 1437
9510.17 1396
9511.09 1461
9512.01 1425
9512.93 1423
9513.86 1458
9514.78 1460
9515.70 1524
9516.62 1495
9517.54 1516
9518.46 1543
9519.38 1555
9520.30 1665
9521.22 1657
9522.14 1690
9523.06 1752
9523.98 1765
9524.90 1705
9525.82 1799
9526.75 1727
9527.67 1732
9528.59 1749
9529.51 1701
9530.43 1701
9531.35 1680
9532.27 1700
9533.19 1709
9534.11 1707
9535.04 1687
9535.96 1694
9536.88 1735
9537.80 1691
9538.72 1685
9539.64 1718
9540.57 1612
9541.49 1611
9542.41 1564
9543.33 1534
9544.25 1562
9545.17 1531
9546.10 1568
9547.02 1594
9547.94 1658
9548.86 1599
9549.78 1609
9550.71 1640
9551.63 1672
9552.55 1617
9553.47 1610
9554.40 1611
9555.32 1646
9556.24 1601
9557.16 1609
9558.09 1644
9559.01 1648
9559.93 1699
9560.85 1717
9561.78 1759
9562.70 1697
9563.62 1688
9564.54 1700
9565.47 1739
9566.39 1691
9567.31 1630
9568.24 1644
9569.16 1590
9570.08 1698
9571.00 1701
9571.93 1679
9572.85 1656
9573.77 1731
9574.70 1733
9575.62 1723
9576.54 1736
9577.47 1770
9578.39 1799
9579.31 1795
9580.24 1816
9581.16 1822
9582.09 1764
9583.01 1767
9583.93 1753
9584.86 1713
9585.78 1728
9586.70 1809
9587.63 1850
9588.55 1768
9589.48 1828
9590.40 1733
9591.32 1700
9592.25 1703
9593.17 1743
9594.10 1721
9595.02 1737
9595.95 1774
9596.87 1771
9597.79 1800
9598.72 1839
9599.64 1871
9600.57 1872
9601.49 1835
9602.42 1880
9603.34 1844
9604.27 1829
9605.19 1824
9606.12 1807
9607.04 1830
9607.97 1842
9608.89 1884
9609.82 1858
9610.74 1831
9611.67 1824
9612.59 1851
9613.52 1853
9614.44 1838
9615.37 1839
9616.29 1845
9617.22 1886
9618.14 1914
9619.07 1879
9619.99 1900
9620.92 1894
9621.85 1870
9622.77 1907
9623.70 1919
9624.62 1923
9625.55 1958
9626.47 1904
9627.40 2013
9628.33 2000
9629.25 1986
9630.18 1959
9631.10 1975
9632.03 2040
9632.96 2011
9633.88 2065
9634.81 2052
9635.73 2145
9636.66 2189
9637.59 2159
9638.51 2166
9639.44 2220
9640.37 2288
9641.29 2312
9642.22 2352
9643.15 2357
9644.07 2389
9645.00 2381
9645.93 2470
9646.85 2515
9647.78 2496
9648.71 2537
9649.63 2572
9650.56 2576
9651.49 2508
9652.41 2514
9653.34 2464
9654.27 2441
9655.20 2443
9656.12 2481
9657.05 2558
9657.98 2396
9658.90 2365
9659.83 2334
9660.76 2493
9661.69 2442
9662.61 2452
9663.54 2408
9664.47 2384
9665.40 2569
9666.32 2453
9667.25 2496
9668.18 2537
9669.11 2474
9670.04 2488
9670.96 2468
9671.89 2480
9672.82 2569
9673.75 2563
9674.68 2558
9675.60 2602
9676.53 2526
9677.46 2659
9678.39 2639
9679.32 2684
9680.25 2637
9681.17 2644
9682.10 2745
9683.03 2714
9683.96 2761
9684.89 2815
9685.82 2879
9686.75 2868
9687.67 2784
9688.60 2839
9689.53 2940
9690.46 2852
9691.39 2823
9692.32 2891
9693.25 2895
9694.18 2806
9695.11 2934
9696.03 2913
9696.96 2973
9697.89 2922
9698.82 2968
9699.75 2966
9700.68 2970
9701.61 2989
9702.54 2993
9703.47 2919
9704.40 2902
9705.33 2870
9706.26 2712
9707.19 2688
9708.12 2719
9709.05 2743
9709.98 2713
9710.91 2689
9711.84 2734
9712.77 2749
9713.70 2788
9714.63 2739
9715.56 2700
9716.49 2664
9717.42 2723
9718.35 2704
9719.28 2695
9720.21 2690
9721.14 2699
9722.07 2631
9723.00 2590
9723.93 2479
9724.86 2473
9725.79 2440
9726.72 2368
9727.65 2383
9728.58 2384
9729.51 2326
9730.44 2276
9731.37 2342
9732.31 2355
9733.24 2369
9734.17 2291
9735.10 2304
9736.03 2292
9736.96 2333
9737.89 2313
9738.82 2282
9739.75 2322
9740.69 2345
9741.62 2260
9742.55 2141
9743.48 2170
9744.41 2160
9745.34 2104
9746.27 2127
9747.21 2151
9748.14 2133
9749.07 2152
9750.00 2164
9750.93 2124
9751.86 2167
9752.80 2126
9753.73 2092
9754.66 2116
9755.59 2082
9756.52 2139
9757.46 2101
9758.39 2067
9759.32 2099
9760.25 2044
9761.18 2035
9762.12 2058
9763.05 2083
9763.98 2091
9764.91 2144
9765.85 2079
9766.78 2109
9767.71 2041
9768.64 2057
9769.58 2100
9770.51 2099
9771.44 2182
9772.37 2161
9773.31 2167
9774.24 2169
9775.17 2128
9776.11 2164
9777.04 2162
9777.97 2147
9778.91 2133
9779.84 2204
9780.77 2229
9781.71 2195
9782.64 2186
9783.57 2162
9784.51 2107
9785.44 2134
9786.37 2178
9787.31 2115
9788.24 2127
9789.17 2110
9790.11 2071
9791.04 2064
9791.97 1959
9792.91 2020
9793.84 1968
9794.77 1998
9795.71 2039
9796.64 2102
9797.58 2060
9798.51 1978
9799.44 1969
9800.38 1999
9801.31 1996
9802.25 1983
9803.18 2006
9804.12 1981
9805.05 1880
9805.98 1930
9806.92 1909
9807.85 1811
9808.79 1803
9809.72 1736
9810.66 1763
9811.59 1748
9812.53 1648
9813.46 1709
9814.40 1733
9815.33 1652
9816.27 1718
9817.20 1681
9818.14 1639
9819.07 1618
9820.01 1590
9820.94 1706
9821.88 1619
9822.81 1604
9823.75 1636
9824.68 1731
9825.62 1614
9826.55 1615
9827.49 1601
9828.42 1659
9829.36 1648
9830.29 1574
9831.23 1602
9832.17 1597
9833.10 1545
9834.04 1634
9834.97 1666
9835.91 1594
9836.84 1623
9837.78 1576
9838.72 1671
9839.65 1655
9840.59 1624
9841.52 1612
9842.46 1642
9843.40 1592
9844.33 1603
9845.27 1600
9846.20 1598
9847.14 1568
9848.08 1591
9849.01 1695
9849.95 1622
9850.89 1619
9851.82 1639
9852.76 1698
9853.70 1641
9854.63 1612
9855.57 1603
9856.51 1648
9857.44 1667
9858.38 1613
9859.32 1610
9860.25 1625
9861.19 1631
9862.13 1579
9863.07 1558
9864.00 1555
9864.94 1563
9865.88 1550
9866.81 1531
9867.75 1522
9868.69 1538
9869.63 1583
9870.56 1557
9871.50 1502
9872.44 1541
9873.38 1504
9874.31 1547
9875.25 1535
9876.19 1549
9877.13 1547
9878.07 1546
9879.00 1515
9879.94 1530
9880.88 1565
9881.82 1467
9882.75 1506
9883.69 1430
9884.63 1517
9885.57 1480
9886.51 1458
9887.45 1525
9888.38 1535
9889.32 1474
9890.26 1500
9891.20 1472
9892.14 1485
9893.08 1484
9894.01 1480
9894.95 1537
9895.89 1506
9896.83 1465
9897.77 1447
9898.71 1466
9899.65 1471
9900.59 1488
9901.52 1472
9902.46 1479
9903.40 1490
9904.34 1535
9905.28 1482
9906.22 1454
9907.16 1517
9908.10 1577
9909.04 1612
9909.98 1568
9910.92 1475
9911.86 1507
9912.80 1503
9913.73 1470
9914.67 1524
9915.61 1553
9916.55 1581
9917.49 1613
9918.43 1608
9919.37 1610
9920.31 1583
9921.25 1648
9922.19 1736
9923.13 1772
9924.07 1823
9925.01 1852
9925.95 1887
9926.89 1993
9927.83 2053
9928.77 2067
9929.71 2046
9930.65 2017
9931.59 1937
9932.53 1870
9933.47 1831
9934.41 1794
9935.36 1731
9936.30 1700
9937.24 1654
9938.18 1598
9939.12 1517
9940.06 1440
9941.00 1499
9941.94 1480
9942.88 1518
9943.82 1531
9944.76 1577
9945.70 1531
9946.64 1610
9947.59 1561
9948.53 1628
9949.47 1652
9950.41 1670
9951.35 1711
9952.29 1649
9953.23 1608
9954.17 1669
9955.12 1621
9956.06 1578
9957.00 1490
9957.94 1528
9958.88 1513
9959.82 1494
9960.77 1444
9961.71 1362
9962.65 1360
9963.59 1377
9964.53 1391
9965.48 1347
9966.42 1329
9967.36 1354
9968.30 1335
9969.24 1391
9970.19 1372
9971.13 1364
9972.07 1371
9973.01 1353
9973.95 1313
9974.90 1306
9975.84 1336
9976.78 1322
9977.72 1336
9978.67 1297
9979.61 1336
9980.55 1311
9981.50 1279
9982.44 1285
9983.38 1266
9984.32 1273
9985.27 1328
9986.21 1302
9987.15 1307
9988.10 1328
9989.04 1361
9989.98 1350
9990.92 1356
9991.87 1369
9992.81 1356
9993.75 1352
9994.70 1355
9995.64 1283
9996.58 1338
9997.53 1318
9998.47 1310
9999.41 1350
10000.36 1299
10001.30 1298
10002.25 1291
10003.19 1256
10004.13 1316
10005.08 1303
10006.02 1261
10006.96 1272
10007.91 1256
10008.85 1284
10009.80 1277
10010.74 1280
10011.68 1262
10012.63 1246
10013.57 1280
10014.52 1281
10015.46 1269
10016.41 1208
10017.35 1298
10018.29 1295
10019.24 1230
10020.18 1273
10021.13 1211
10022.07 1222
10023.02 1282
10023.96 1320
10024.91 1265
10025.85 1263
10026.80 1270
10027.74 1239
10028.69 1314
10029.63 1280
10030.58 1204
10031.52 1196
10032.47 1266
10033.41 1259
10034.36 1209
10035.30 1249
10036.25 1222
10037.19 1227
10038.14 1209
10039.08 1224
10040.03 1231
10040.97 1156
10041.92 1195
10042.87 1219
10043.81 1199
10044.76 1204
10045.70 1209
10046.65 1189
10047.59 1174
10048.54 1183
10049.49 1145
10050.43 1135
10051.38 1128
10052.32 1149
10053.27 1137
10054.22 1165
10055.16 1144
10056.11 1168
10057.05 1180
10058.00 1139
10058.95 1177
10059.89 1153
10060.84 1118
10061.79 1165
10062.73 1143
10063.68 1127
10064.63 1118
10065.57 1142
10066.52 1168
10067.47 1196
10068.41 1142
10069.36 1129
10070.31 1183
10071.25 1132
10072.20 1166
10073.15 1136
10074.10 1163
10075.04 1159
10075.99 1124
10076.94 1135
10077.88 1160
10078.83 1131
10079.78 1124
10080.73 1157
10081.67 1170
10082.62 1164
10083.57 1168
10084.52 1126
10085.46 1141
10086.41 1160
10087.36 1162
10088.31 1132
10089.25 1153
10090.20 1140
10091.15 1092
10092.10 1145
10093.05 1133
10093.99 1163
10094.94 1172
10095.89 1163
10096.84 1091
10097.79 1125
10098.73 1133
10099.68 1110
10100.63 1137
10101.58 1130
10102.53 1179
10103.48 1137
10104.42 1163
10105.37 1151
10106.32 1144
10107.27 1115
10108.22 1130
10109.17 1178
10110.12 1125
10111.06 1110
10112.01 1124
10112.96 1174
10113.91 1195
10114.86 1150
10115.81 1125
10116.76 1108
10117.71 1115
10118.66 1139
10119.61 1137
10120.56 1126
10121.50 1128
10122.45 1158
10123.40 1162
10124.35 1180
10125.30 1147
10126.25 1123
10127.20 1170
10128.15 1213
10129.10 1223
10130.05 1184
10131.00 1203
10131.95 1185
10132.90 1190
10133.85 1182
10134.80 1188
10135.75 1199
10136.70 1196
10137.65 1186
10138.60 1218
10139.55 1211
10140.50 1209
10141.45 1206
10142.40 1189
10143.35 1149
10144.30 1233
10145.25 1237
10146.20 1269
10147.15 1228
10148.10 1230
10149.05 1255
10150.00 1219
10150.95 1268
10151.90 1302
10152.86 1307
10153.81 1221
10154.76 1268
10155.71 1287
10156.66 1299
10157.61 1261
10158.56 1296
10159.51 1275
10160.46 1261
10161.41 1273
10162.37 1240
10163.32 1285
10164.27 1323
10165.22 1352
10166.17 1306
10167.12 1297
10168.07 1338
10169.03 1378
10169.98 1305
10170.93 1309
10171.88 1328
10172.83 1368
10173.78 1364
10174.74 1434
10175.69 1374
10176.64 1340
10177.59 1395
10178.54 1503
10179.49 1416
10180.45 1438
10181.40 1468
10182.35 1429
10183.30 1398
10184.26 1341
10185.21 1352
10186.16 1420
10187.11 1452
10188.06 1393
10189.02 1444
10189.97 1456
10190.92 1418
10191.87 1439
10192.83 1481
10193.78 1486
10194.73 1423
10195.69 1473
10196.64 1484
10197.59 1477
10198.54 1494
10199.50 1515
10200.45 1502
10201.40 1510
10202.36 1574
10203.31 1527
10204.26 1527
10205.22 1583
10206.17 1611
10207.12 1662
10208.08 1665
10209.03 1650
10209.98 1636
10210.94 1688
10211.89 1597
10212.84 1625
10213.80 1656
10214.75 1590
10215.70 1588
10216.66 1542
10217.61 1545
10218.56 1488
10219.52 1530
10220.47 1568
10221.43 1543
10222.38 1588
10223.33 1593
10224.29 1543
10225.24 1498
10226.20 1566
10227.15 1613
10228.11 1613
10229.06 1600
10230.01 1690
10230.97 1761
10231.92 1781
10232.88 1788
10233.83 1906
10234.79 1917
10235.74 1948
10236.70 1960
10237.65 1975
10238.60 2005
10239.56 1987
10240.51 2028
10241.47 1913
10242.42 1924
10243.38 1809
10244.33 1802
10245.29 1701
10246.24 1692
10247.20 1672
10248.15 1666
10249.11 1533
10250.07 1542
10251.02 1576
10251.98 1547
10252.93 1542
10253.89 1531
10254.84 1481
10255.80 1426
10256.75 1421
10257.71 1403
10258.67 1436
10259.62 1493
10260.58 1405
10261.53 1355
10262.49 1428
10263.44 1382
10264.40 1352
10265.36 1347
10266.31 1421
10267.27 1402
10268.22 1410
10269.18 1385
10270.14 1458
10271.09 1398
10272.05 1392
10273.01 1413
10273.96 1423
10274.92 1416
10275.87 1389
10276.83 1360
10277.79 1339
10278.74 1384
10279.70 1351
10280.66 1319
10281.61 1307
10282.57 1327
10283.53 1317
10284.49 1324
10285.44 1230
10286.40 1228
10287.36 1260
10288.31 1261
10289.27 1281
10290.23 1295
10291.18 1276
10292.14 1290
10293.10 1280
10294.06 1243
10295.01 1249
10295.97 1227
10296.93 1268
10297.89 1300
10298.84 1278
10299.80 1299
10300.76 1259
10301.72 1215
10302.67 1315
10303.63 1275
10304.59 1261
10305.55 1272
10306.51 1227
10307.46 1234
10308.42 1257
10309.38 1245
10310.34 1284
10311.30 1203
10312.25 1208
10313.21 1232
10314.17 1225
10315.13 1267
10316.09 1265
10317.05 1239
10318.00 1288
10318.96 1239
10319.92 1246
10320.88 1195
10321.84 1195
10322.80 1157
10323.76 1149
10324.71 1192
10325.67 1158
10326.63 1180
10327.59 1190
10328.55 1187
10329.51 1244
10330.47 1193
10331.43 1182
10332.39 1108
10333.35 1219
10334.30 1225
10335.26 1184
10336.22 1130
10337.18 1145
10338.14 1183
10339.10 1170
10340.06 1188
10341.02 1132
10341.98 1120
10342.94 1180
10343.90 1126
10344.86 1125
10345.82 1162
10346.78 1129
10347.74 1136
10348.70 1164
10349.66 1127
10350.62 1109
10351.58 1103
10352.54 1151
10353.50 1158
10354.46 1131
10355.42 1113
10356.38 1119
10357.34 1082
10358.30 1115
10359.26 1113
10360.22 1134
10361.18 1130
10362.14 1064
10363.10 1093
10364.06 1094
10365.02 1131
10365.98 1071
10366.94 1121
10367.90 1107
10368.87 1042
10369.83 1067
10370.79 1104
10371.75 1093
10372.71 1036
10373.67 1033
10374.63 1042
10375.59 1044
10376.55 1030
10377.51 1035
10378.48 1038
10379.44 1046
10380.40 1040
10381.36 1104
10382.32 1088
10383.28 1067
10384.24 1016
10385.21 1091
10386.17 1070
10387.13 1125
10388.09 1126
10389.05 1033
10390.01 1033
10390.98 1041
10391.94 1035
10392.90 1022
10393.86 987
10394.82 1029
10395.79 1079
10396.75 1118
10397.71 1040
10398.67 1005
10399.63 1036
10400.60 1046
10401.56 1007
10402.52 1012
10403.48 1062
10404.45 1017
10405.41 1024
10406.37 1025
10407.33 997
10408.30 1027
10409.26 1045
10410.22 1040
10411.18 1051
10412.15 1047
10413.11 1065
10414.07 1063
10415.04 1078
10416.00 1092
10416.96 1124
10417.93 1100
10418.89 1138
10419.85 1138
10420.81 1107
10421.78 1101
10422.74 1106
10423.70 1134
10424.67 1150
10425.63 1085
10426.59 1091
10427.56 1055
10428.52 1072
10429.49 1020
10430.45 1053
10431.41 1039
10432.38 998
10433.34 986
10434.30 1003
10435.27 964
10436.23 973
10437.20 982
10438.16 980
10439.12 991
10440.09 1004
10441.05 995
10442.02 991
10442.98 1038
10443.94 985
10444.91 948
10445.87 964
10446.84 983
10447.80 965
10448.77 942
10449.73 952
10450.70 988
10451.66 999
10452.63 934
10453.59 976
10454.55 999
10455.52 1005
10456.48 982
10457.45 970
10458.41 1002
10459.38 1032
10460.34 979
10461.31 997
10462.27 973
10463.24 938
10464.20 931
10465.17 995
10466.14 998
10467.10 1001
10468.07 1042
10469.03 949
10470.00 997
10470.96 1008
10471.93 1046
10472.89 976
10473.86 979
10474.82 980
10475.79 970
10476.76 945
10477.72 960
10478.69 958
10479.65 1004
10480.62 994
10481.59 961
10482.55 993
10483.52 1020
10484.48 1022
10485.45 978
10486.42 970
10487.38 1016
10488.35 1011
10489.32 982
10490.28 963
10491.25 1036
10492.21 1002
10493.18 980
10494.15 954
10495.11 1007
10496.08 1011
10497.05 1021
10498.01 990
10498.98 1025
10499.95 991
10500.92 987
10501.88 1011
10502.85 1009
10503.82 1006
10504.78 1016
10505.75 1001
10506.72 1008
10507.68 1002
10508.65 1011
10509.62 1023
10510.59 1018
10511.55 1009
10512.52 1005
10513.49 1018
10514.46 986
10515.42 975
10516.39 1023
10517.36 1027
10518.33 1021
10519.29 1017
10520.26 993
10521.23 1038
10522.20 1033
10523.17 1045
10524.13 1009
10525.10 1027
10526.07 1035
10527.04 1034
10528.01 1011
10528.97 1034
10529.94 1049
10530.91 1039
10531.88 1047
10532.85 1062
10533.82 1062
10534.78 1049
10535.75 1029
10536.72 1030
10537.69 1056
10538.66 1108
10539.63 1109
10540.60 1045
10541.56 1062
10542.53 1091
10543.50 1049
10544.47 1039
10545.44 1097
10546.41 1014
10547.38 1083
10548.35 1038
10549.32 1062
10550.29 1097
10551.25 1090
10552.22 1075
10553.19 1074
10554.16 1145
10555.13 1126
10556.10 1099
10557.07 1122
10558.04 1110
10559.01 1114
10559.98 1153
10560.95 1151
10561.92 1155
10562.89 1163
10563.86 1179
10564.83 1176
10565.80 1201
10566.77 1180
10567.74 1098
10568.71 1151
10569.68 1138
10570.65 1114
10571.62 1095
10572.59 1094
10573.56 1089
10574.53 1110
10575.50 1067
10576.47 1103
10577.44 1107
10578.41 1112
10579.38 1108
10580.35 1040
10581.32 1055
10582.29 1107
10583.26 1081
10584.23 1116
10585.21 1164
10586.18 1150
10587.15 1118
10588.12 1087
10589.09 1175
10590.06 1172
10591.03 1171
10592.00 1128
10592.97 1158
10593.94 1133
10594.92 1122
10595.89 1186
10596.86 1126
10597.83 1217
10598.80 1188
10599.77 1174
10600.74 1251
10601.71 1260
10602.69 1202
10603.66 1247
10604.63 1224
10605.60 1274
10606.57 1303
10607.54 1263
10608.52 1304
10609.49 1300
10610.46 1318
10611.43 1342
10612.40 1369
10613.38 1280
10614.35 1339
10615.32 1323
10616.29 1343
10617.27 1284
10618.24 1247
10619.21 1189
10620.18 1276
10621.15 1242
10622.13 1194
10623.10 1208
10624.07 1185
10625.04 1207
10626.02 1198
10626.99 1191
10627.96 1173
10628.94 1259
10629.91 1255
10630.88 1215
10631.85 1241
10632.83 1257
10633.80 1194
10634.77 1258
10635.75 1277
10636.72 1252
10637.69 1228
10638.67 1293
10639.64 1298
10640.61 1302
10641.59 1343
10642.56 1332
10643.53 1258
10644.51 1243
10645.48 1242
10646.45 1214
10647.43 1199
10648.40 1248
10649.37 1232
10650.35 1205
10651.32 1137
10652.30 1174
10653.27 1125
10654.24 1091
10655.22 1110
10656.19 1112
10657.16 1094
10658.14 1071
10659.11 1077
10660.09 1050
10661.06 1075
10662.04 1109
10663.01 1108
10663.98 1075
10664.96 1093
10665.93 1065
10666.91 1090
10667.88 1094
10668.86 1075
10669.83 1074
10670.81 1087
10671.78 1084
10672.76 1119
10673.73 1104
10674.71 1076
10675.68 1065
10676.66 1088
10677.63 1071
10678.61 1103
10679.58 1093
10680.56 1064
10681.53 1105
10682.51 1091
10683.48 1081
10684.46 1089
10685.43 1118
10686.41 1112
10687.38 1108
10688.36 1086
10689.33 1056
10690.31 1016
10691.28 1061
10692.26 1044
10693.24 1028
10694.21 1023
10695.19 1016
10696.16 1012
10697.14 1001
10698.12 1003
10699.09 1001
10700.07 999
10701.04 1046
10702.02 996
10703.00 1003
10703.97 1021
10704.95 1004
10705.92 1008
10706.90 1035
10707.88 1007
10708.85 1009
10709.83 1026
10710.81 1008
10711.78 974
10712.76 1009
10713.74 1019
10714.71 984
10715.69 965
10716.67 985
10717.64 986
10718.62 1036
10719.60 1027
10720.57 1044
10721.55 1044
10722.53 1016
10723.50 1029
10724.48 1067
10725.46 1053
10726.44 999
10727.41 996
10728.39 1014
10729.37 997
10730.35 973
10731.32 990
10732.30 978
10733.28 1004
10734.26 1005
10735.23 1001
10736.21 985
10737.19 1014
10738.17 988
10739.14 1002
10740.12 947
10741.10 973
10742.08 992
10743.06 1009
10744.03 966
10745.01 1010
10745.99 971
10746.97 957
10747.95 950
10748.92 963
10749.90 977
10750.88 970
10751.86 979
10752.84 956
10753.82 1002
10754.79 948
10755.77 983
10756.75 964
10757.73 1008
10758.71 992
10759.69 993
10760.67 999
10761.65 1042
10762.62 1016
10763.60 992
10764.58 999
10765.56 977
10766.54 1006
10767.52 977
10768.50 940
10769.48 993
10770.46 971
10771.44 968
10772.42 981
10773.39 925
10774.37 983
10775.35 964
10776.33 972
10777.31 988
10778.29 988
10779.27 977
10780.25 1007
10781.23 1043
10782.21 1023
10783.19 1024
10784.17 1014
10785.15 1006
10786.13 985
10787.11 959
10788.09 1003
10789.07 1039
10790.05 1041
10791.03 1016
10792.01 996
10792.99 997
10793.97 1005
10794.95 1014
10795.93 987
10796.91 996
10797.89 1028
10798.87 1029
10799.85 957
10800.83 983
10801.82 1030
10802.80 995
10803.78 1015
10804.76 1006
10805.74 1015
10806.72 990
10807.70 962
10808.68 1012
10809.66 956
10810.64 973
10811.62 1021
10812.61 1052
10813.59 1017
10814.57 984
10815.55 982
10816.53 1006
10817.51 1015
10818.49 970
10819.47 1006
10820.46 1029
10821.44 994
10822.42 1004
10823.40 1013
10824.38 1033
10825.36 1052
10826.35 1060
10827.33 972
10828.31 995
10829.29 1053
10830.27 1037
10831.25 1041
10832.24 971
10833.22 1075
10834.20 1042
10835.18 980
10836.17 1019
10837.15 1039
10838.13 1101
10839.11 1080
10840.09 1045
10841.08 1041
10842.06 1062
10843.04 1059
10844.02 1098
10845.01 1089
10845.99 1101
10846.97 1108
10847.96 1108
10848.94 1096
10849.92 1107
10850.90 1112
10851.89 1108
10852.87 1139
10853.85 1122
10854.84 1108
10855.82 1178
10856.80 1194
10857.78 1141
10858.77 1125
10859.75 1140
10860.73 1141
10861.72 1198
10862.70 1170
10863.68 1135
10864.67 1135
10865.65 1151
10866.64 1199
10867.62 1172
10868.60 1150
10869.59 1172
10870.57 1153
10871.55 1155
10872.54 1175
10873.52 1175
10874.51 1189
10875.49 1183
10876.47 1159
10877.46 1204
10878.44 1212
10879.43 1212
10880.41 1181
10881.39 1200
10882.38 1263
10883.36 1245
10884.35 1171
10885.33 1190
10886.32 1164
10887.30 1209
10888.29 1240
10889.27 1263
10890.25 1270
10891.24 1268
10892.22 1256
10893.21 1232
10894.19 1272
10895.18 1370
10896.16 1343
10897.15 1275
10898.13 1279
10899.12 1292
10900.10 1299
10901.09 1276
10902.07 1323
10903.06 1408
10904.04 1345
10905.03 1359
10906.01 1379
10907.00 1373
10907.99 1464
10908.97 1427
10909.96 1419
10910.94 1382
10911.93 1422
10912.91 1470
10913.90 1433
10914.88 1479
10915.87 1447
10916.86 1521
10917.84 1551
10918.83 1467
10919.81 1443
10920.80 1496
10921.79 1532
10922.77 1497
10923.76 1515
10924.74 1524
10925.73 1566
10926.72 1574
10927.70 1547
10928.69 1543
10929.68 1612
10930.66 1605
10931.65 1593
10932.64 1595
10933.62 1626
10934.61 1602
10935.60 1685
10936.58 1624
10937.57 1637
10938.56 1685
10939.54 1701
10940.53 1675
10941.52 1685
10942.50 1744
10943.49 1741
10944.48 1701
10945.47 1790
10946.45 1812
10947.44 1861
10948.43 1820
10949.41 1873
10950.40 1864
10951.39 1920
10952.38 2036
10953.36 2084
10954.35 2109
10955.34 2078
10956.33 2131
10957.31 2207
10958.30 2197
10959.29 2211
10960.28 2303
10961.27 2250
10962.25 2277
10963.24 2227
10964.23 2270
10965.22 2169
10966.21 2106
10967.19 2164
10968.18 2064
10969.17 2078
10970.16 2050
10971.15 1990
10972.13 1999
10973.12 1994
10974.11 1946
10975.10 1963
10976.09 1958
10977.08 1901
10978.07 1922
10979.05 1969
10980.04 1976
10981.03 2026
10982.02 2084
10983.01 2016
10984.00 2048
10984.99 2068
10985.98 2100
10986.96 2135
10987.95 2128
10988.94 2158
10989.93 2285
10990.92 2357
10991.91 2379
10992.90 2410
10993.89 2465
10994.88 2543
10995.87 2604
10996.86 2814
10997.85 2890
10998.84 2879
10999.83 2929
11000.82 3063
11001.81 2942
11002.79 3036
11003.78 2960
11004.77 2897
11005.76 2751
11006.75 2651
11007.74 2641
11008.73 2558
11009.72 2315
11010.71 2231
11011.70 2239
11012.69 2117
11013.68 2022
11014.67 1983
11015.67 1944
11016.66 1844
11017.65 1841
11018.64 1787
11019.63 1813
11020.62 1797
11021.61 1727
11022.60 1736
11023.59 1674
11024.58 1661
11025.57 1627
11026.56 1709
11027.55 1669
11028.54 1626
11029.53 1680
11030.52 1640
11031.52 1667
11032.51 1666
11033.50 1638
11034.49 1596
11035.48 1604
11036.47 1561
11037.46 1639
11038.45 1606
11039.45 1622
11040.44 1605
11041.43 1592
11042.42 1621
11043.41 1587
11044.40 1541
11045.39 1574
11046.39 1538
11047.38 1517
11048.37 1493
11049.36 1523
11050.35 1521
11051.35 1524
11052.34 1505
11053.33 1477
11054.32 1482
11055.31 1510
11056.31 1517
11057.30 1500
11058.29 1509
11059.28 1449
11060.27 1440
11061.27 1464
11062.26 1513
11063.25 1509
11064.24 1475
11065.24 1444
11066.23 1490
11067.22 1435
11068.21 1466
11069.21 1470
11070.20 1487
11071.19 1514
11072.19 1535
11073.18 1472
11074.17 1462
11075.16 1499
11076.16 1517
11077.15 1458
11078.14 1479
11079.14 1467
11080.13 1466
11081.12 1418
11082.12 1429
11083.11 1497
11084.10 1448
11085.10 1473
11086.09 1456
11087.08 1399
11088.08 1424
11089.07 1403
11090.06 1395
11091.06 1414
11092.05 1427
11093.04 1456
11094.04 1408
11095.03 1349
11096.03 1357
11097.02 1380
11098.01 1366
11099.01 1410
11100.00 1382
11101.00 1382
11101.99 1311
11102.98 1368
11103.98 1393
11104.97 1361
11105.97 1311
11106.96 1340
11107.96 1336
11108.95 1351
11109.95 1327
11110.94 1324
11111.93 1310
11112.93 1311
11113.92 1304
11114.92 1313
11115.91 1288
11116.91 1310
11117.90 1289
11118.90 1280
11119.89 1287
11120.89 1275
11121.88 1323
11122.88 1282
11123.87 1306
11124.87 1260
11125.86 1258
11126.86 1249
11127.85 1299
11128.85 1248
11129.84 1300
11130.84 1275
11131.84 1253
11132.83 1248
11133.83 1241
11134.82 1218
11135.82 1242
11136.81 1254
11137.81 1297
11138.81 1257
11139.80 1238
11140.80 1213
11141.79 1254
11142.79 1279
11143.79 1213
11144.78 1298
11145.78 1266
11146.77 1278
11147.77 1305
11148.77 1260
11149.76 1250
11150.76 1270
11151.75 1256
11152.75 1209
11153.75 1243
11154.74 1242
11155.74 1223
11156.74 1237
11157.73 1211
11158.73 1239
11159.73 1228
11160.72 1190
11161.72 1181
11162.72 1177
11163.71 1144
11164.71 1145
11165.71 1171
11166.71 1160
11167.70 1123
11168.70 1191
11169.70 1214
11170.69 1165
11171.69 1153
11172.69 1162
11173.69 1143
11174.68 1183
11175.68 1179
11176.68 1143
11177.68 1170
11178.67 1185
11179.67 1163
11180.67 1207
11181.67 1186
11182.66 1203
11183.66 1209
11184.66 1133
11185.66 1169
11186.66 1176
11187.65 1209
11188.65 1202
11189.65 1132
11190.65 1162
11191.65 1170
11192.64 1188
11193.64 1176
11194.64 1166
11195.64 1186
11196.64 1150
11197.64 1169
11198.63 1168
11199.63 1152
11200.63 1229
11201.63 1158
11202.63 1150
11203.63 1124
11204.63 1140
11205.63 1160
11206.62 1213
11207.62 1209
11208.62 1231
11209.62 1208
11210.62 1167
11211.62 1194
11212.62 1213
11213.62 1236
11214.62 1132
11215.62 1216
11216.61 1206
11217.61 1167
11218.61 1156
11219.61 1177
11220.61 1198
11221.61 1187
11222.61 1219
11223.61 1198
11224.61 1198
11225.61 1197
11226.61 1173
11227.61 1203
11228.61 1215
11229.61 1157
11230.61 1143
11231.61 1207
11232.61 1160
11233.61 1157
11234.61 1198
11235.61 1224
11236.61 1289
11237.61 1201
11238.61 1240
11239.61 1212
11240.61 1232
11241.61 1253
11242.61 1255
11243.61 1221
11244.61 1249
11245.61 1204
11246.61 1251
11247.61 1291
11248.62 1239
11249.62 1231
11250.62 1211
11251.62 1266
11252.62 1262
11253.62 1254
11254.62 1236
11255.62 1242
11256.62 1236
11257.62 1244
11258.62 1292
11259.63 1334
11260.63 1286
11261.63 1304
11262.63 1316
11263.63 1312
11264.63 1309
11265.63 1331
11266.64 1364
11267.64 1341
11268.64 1380
11269.64 1366
11270.64 1395
11271.64 1453
11272.65 1498
11273.65 1441
11274.65 1411
11275.65 1419
11276.65 1429
11277.65 1450
11278.66 1406
11279.66 1397
11280.66 1437
11281.66 1443
11282.67 1403
11283.67 1343
11284.67 1319
11285.67 1303
11286.67 1337
11287.68 1323
11288.68 1296
11289.68 1290
11290.68 1258
11291.69 1293
11292.69 1257
11293.69 1332
11294.70 1307
11295.70 1286
11296.70 1284
11297.70 1304
11298.71 1274
11299.71 1290
11300.71 1283
11301.72 1249
11302.72 1207
11303.72 1276
11304.72 1235
11305.73 1250
11306.73 1279
11307.73 1243
11308.74 1299
11309.74 1244
11310.74 1255
11311.75 1315
11312.75 1323
11313.76 1332
11314.76 1314
11315.76 1318
11316.77 1305
11317.77 1360
11318.77 1376
11319.78 1372
11320.78 1326
11321.79 1288
11322.79 1299
11323.79 1289
11324.80 1348
11325.80 1323
11326.81 1338
11327.81 1308
11328.81 1310
11329.82 1288
11330.82 1339
11331.83 1358
11332.83 1344
11333.84 1431
11334.84 1394
11335.85 1401
11336.85 1390
11337.85 1384
11338.86 1396
11339.86 1387
11340.87 1443
11341.87 1469
11342.88 1463
11343.88 1468
11344.89 1461
11345.89 1459
11346.90 1369
11347.90 1407
11348.91 1393
11349.91 1329
11350.92 1305
11351.92 1394
11352.93 1391
11353.94 1332
11354.94 1263
11355.95 1296
11356.95 1311
11357.96 1359
11358.96 1344
11359.97 1377
11360.97 1318
11361.98 1305
11362.99 1324
11363.99 1343
11365.00 1293
11366.00 1281
11367.01 1299
11368.02 1302
11369.02 1283
11370.03 1262
11371.03 1311
11372.04 1318
11373.05 1276
11374.05 1245
11375.06 1223
11376.06 1231
11377.07 1275
11378.08 1211
11379.08 1261
11380.09 1296
11381.10 1234
11382.10 1272
11383.11 1291
11384.12 1278
11385.12 1313
11386.13 1295
11387.14 1272
11388.14 1328
11389.15 1288
11390.16 1294
11391.17 1326
11392.17 1313
11393.18 1250
11394.19 1284
11395.19 1245
11396.20 1279
11397.21 1306
11398.22 1260
11399.22 1269
11400.23 1291
11401.24 1335
11402.25 1296
11403.25 1281
11404.26 1310
11405.27 1374
11406.28 1339
11407.28 1289
11408.29 1299
11409.30 1251
11410.31 1257
11411.31 1310
11412.32 1367
11413.33 1276
11414.34 1313
11415.35 1366
11416.35 1321
11417.36 1318
11418.37 1296
11419.38 1338
11420.39 1388
11421.40 1289
11422.40 1297
11423.41 1291
11424.42 1350
11425.43 1346
11426.44 1335
11427.45 1346
11428.46 1353
11429.46 1341
11430.47 1318
11431.48 1388
11432.49 1374
11433.50 1369
11434.51 1380
11435.52 1411
11436.53 1352
11437.54 1349
11438.54 1390
11439.55 1422
11440.56 1394
11441.57 1380
11442.58 1388
11443.59 1375
11444.60 1421
11445.61 1373
11446.62 1451
11447.63 1369
11448.64 1346
11449.65 1377
11450.66 1404
11451.67 1417
11452.68 1393
11453.69 1425
11454.70 1489
11455.71 1443
11456.72 1413
11457.73 1416
11458.74 1434
11459.75 1513
11460.76 1455
11461.77 1525
11462.78 1511
11463.79 1488
11464.80 1493
11465.81 1498
11466.82 1448
11467.83 1497
11468.84 1516
11469.85 1561
11470.86 1551
11471.87 1505
11472.88 1526
11473.89 1563
11474.90 1597
11475.91 1539
11476.92 1557
11477.93 1567
11478.95 1614
11479.96 1612
11480.97 1645
11481.98 1627
11482.99 1578
11484.00 1680
11485.01 1623
11486.02 1664
11487.03 1714
11488.05 1746
11489.06 1753
11490.07 1729
11491.08 1748
11492.09 1800
11493.10 1782
11494.11 1782
11495.13 1769
11496.14 1824
11497.15 1819
11498.16 1861
11499.17 1859
11500.18 1874
11501.20 1851
11502.21 1847
11503.22 1924
11504.23 1946
11505.24 1976
11506.26 1950
11507.27 2001
11508.28 2037
11509.29 2083
11510.30 2026
11511.32 2155
11512.33 2122
11513.34 2208
11514.35 2257
11515.37 2281
11516.38 2350
11517.39 2413
11518.40 2402
11519.42 2537
11520.43 2603
11521.44 2660
11522.45 2762
11523.47 2796
11524.48 2855
11525.49 2946
11526.51 3015
11527.52 3139
11528.53 3205
11529.55 3265
11530.56 3452
11531.57 3708
11532.59 3718
11533.60 3965
11534.61 4162
11535.63 4349
11536.64 4535
11537.65 4674
11538.67 4689
11539.68 4707
11540.69 4976
11541.71 4877
11542.72 4799
11543.73 4646
11544.75 4537
11545.76 4454
11546.78 4195
11547.79 3888
11548.80 3670
11549.82 3453
11550.83 3302
11551.85 3157
11552.86 2949
11553.87 2832
11554.89 2656
11555.90 2493
11556.92 2404
11557.93 2369
11558.95 2371
11559.96 2275
11560.97 2217
11561.99 2207
11563.00 2154
11564.02 2149
11565.03 2186
11566.05 2191
11567.06 2183
11568.08 2151
11569.09 2134
11570.11 2209
11571.12 2201
11572.14 2189
11573.15 2114
11574.17 2186
11575.18 2231
11576.20 2174
11577.21 2203
11578.23 2252
11579.24 2198
11580.26 2156
11581.27 2199
11582.29 2165
11583.30 2136
11584.32 2181
11585.33 2195
11586.35 2202
11587.37 2179
11588.38 2113
11589.40 2178
11590.41 2137
11591.43 2166
11592.44 2228
11593.46 2306
11594.48 2278
11595.49 2294
11596.51 2317
11597.52 2391
11598.54 2493
11599.56 2510
11600.57 2572
11601.59 2517
11602.61 2537
11603.62 2520
11604.64 2450
11605.66 2380
11606.67 2329
11607.69 2373
11608.70 2319
11609.72 2256
11610.74 2259
11611.75 2233
11612.77 2180
11613.79 2122
11614.81 2118
11615.82 2059
11616.84 2063
11617.86 2106
11618.87 2078
11619.89 2111
11620.91 2091
11621.92 2092
11622.94 2002
11623.96 2034
11624.98 1953
11625.99 1963
11627.01 1937
11628.03 1934
11629.05 1896
11630.06 1883
11631.08 1835
11632.10 1869
11633.12 1882
11634.13 1868
11635.15 1757
11636.17 1828
11637.19 1834
11638.20 1830
11639.22 1791
11640.24 1742
11641.26 1737
11642.28 1730
11643.29 1745
11644.31 1731
11645.33 1691
11646.35 1646
11647.37 1659
11648.39 1676
11649.40 1599
11650.42 1585
11651.44 1636
11652.46 1630
11653.48 1573
11654.50 1604
11655.51 1622
11656.53 1537
11657.55 1558
11658.57 1580
11659.59 1560
11660.61 1573
11661.63 1545
11662.65 1497
11663.67 1528
11664.68 1543
11665.70 1528
11666.72 1465
11667.74 1508
11668.76 1529
11669.78 1535
11670.80 1476
11671.82 1469
11672.84 1493
11673.86 1510
11674.88 1477
11675.90 1445
11676.92 1455
11677.94 1480
11678.96 1448
11679.98 1465
11680.99 1410
11682.01 1423
11683.03 1453
11684.05 1434
11685.07 1443
11686.09 1386
11687.11 1432
11688.13 1414
11689.15 1385
11690.17 1376
11691.19 1392
11692.21 1422
11693.24 1387
11694.26 1335
11695.28 1338
11696.30 1396
11697.32 1344
11698.34 1307
11699.36 1325
11700.38 1314
11701.40 1293
11702.42 1288
11703.44 1287
11704.46 1255
11705.48 1245
11706.50 1246
11707.52 1254
11708.54 1267
11709.57 1310
11710.59 1277
11711.61 1266
11712.63 1252
11713.65 1238
11714.67 1275
11715.69 1246
11716.71 1243
11717.73 1218
11718.76 1220
11719.78 1216
11720.80 1221
11721.82 1225
11722.84 1233
11723.86 1207
11724.89 1194
11725.91 1218
11726.93 1198
11727.95 1167
11728.97 1191
11729.99 1195
11731.02 1163
11732.04 1155
11733.06 1186
11734.08 1176
11735.10 1183
11736.13 1169
11737.15 1175
11738.17 1164
11739.19 1171
11740.22 1152
11741.24 1178
11742.26 1164
11743.28 1143
11744.30 1099
11745.33 1155
11746.35 1138
11747.37 1113
11748.40 1097
11749.42 1134
11750.44 1132
11751.46 1114
11752.49 1091
11753.51 1113
11754.53 1098
11755.56 1081
11756.58 1099
11757.60 1043
11758.62 1076
11759.65 1072
11760.67 1080
11761.69 1088
11762.72 1070
11763.74 1073
11764.76 1070
11765.79 1048
11766.81 1029
11767.83 1112
11768.86 1172
11769.88 1131
11770.91 1073
11771.93 1105
11772.95 1096
11773.98 1036
11775.00 1047
11776.02 1050
11777.05 1117
11778.07 1082
11779.10 1085
11780.12 1089
11781.14 1037
11782.17 1080
11783.19 1112
11784.22 1090
11785.24 1093
11786.26 1102
11787.29 1118
11788.31 1070
11789.34 1074
11790.36 1066
11791.39 1095
11792.41 1078
11793.44 1039
11794.46 1070
11795.49 1062
11796.51 1090
11797.54 1106
11798.56 1083
11799.59 1050
11800.61 1069
11801.63 1069
11802.66 1089
11803.69 1041
11804.71 1006
11805.74 1083
11806.76 1096
11807.79 1081
11808.81 1040
11809.84 1033
11810.86 1028
11811.89 1015
11812.91 1023
11813.94 1088
11814.96 1038
11815.99 1037
11817.01 1073
11818.04 1050
11819.07 1022
11820.09 1070
11821.12 1070
11822.14 1086
11823.17 1064
11824.20 1066
11825.22 1084
11826.25 1053
11827.27 1084
11828.30 1105
11829.33 1083
11830.35 1123
11831.38 1094
11832.40 1108
11833.43 1115
11834.46 1126
11835.48 1075
11836.51 1107
11837.54 1080
11838.56 1065
11839.59 1052
11840.62 1032
11841.64 1082
11842.67 1058
11843.70 1047
11844.72 1137
11845.75 1096
11846.78 1048
11847.80 1054
11848.83 1113
11849.86 1127
11850.89 1135
11851.91 1126
11852.94 1100
11853.97 1142
11854.99 1115
11856.02 1116
11857.05 1118
11858.08 1097
11859.10 1124
11860.13 1119
11861.16 1183
11862.19 1151
11863.21 1117
11864.24 1135
11865.27 1155
11866.30 1159
11867.33 1179
11868.35 1155
11869.38 1194
11870.41 1160
11871.44 1167
11872.47 1218
11873.49 1169
11874.52 1196
11875.55 1148
11876.58 1170
11877.61 1147
11878.63 1199
11879.66 1196
11880.69 1180
11881.72 1152
11882.75 1158
11883.78 1228
11884.81 1209
11885.83 1208
11886.86 1229
11887.89 1229
11888.92 1253
11889.95 1265
11890.98 1286
11892.01 1315
11893.04 1296
11894.06 1331
11895.09 1349
11896.12 1327
11897.15 1379
11898.18 1412
11899.21 1455
11900.24 1381
11901.27 1375
11902.30 1472
11903.33 1446
11904.36 1458
11905.39 1476
11906.42 1507
11907.45 1474
11908.48 1457
11909.50 1502
11910.53 1490
11911.56 1495
11912.59 1472
11913.62 1464
11914.65 1475
11915.68 1473
11916.71 1393
11917.74 1449
11918.77 1413
11919.80 1430
11920.83 1450
11921.86 1468
11922.89 1485
11923.92 1489
11924.95 1486
11925.99 1549
11927.02 1591
11928.05 1603
11929.08 1574
11930.11 1598
11931.14 1671
11932.17 1657
11933.20 1686
11934.23 1660
11935.26 1698
11936.29 1621
11937.32 1611
11938.35 1564
11939.38 1590
11940.41 1553
11941.45 1490
11942.48 1460
11943.51 1428
11944.54 1409
11945.57 1412
11946.60 1427
11947.63 1339
11948.66 1372
11949.70 1373
11950.73 1343
11951.76 1273
11952.79 1248
11953.82 1271
11954.85 1323
11955.88 1284
11956.92 1328
11957.95 1315
11958.98 1275
11960.01 1273
11961.04 1277
11962.08 1236
11963.11 1258
11964.14 1268
11965.17 1302
11966.20 1246
11967.24 1248
11968.27 1336
11969.30 1323
11970.33 1243
11971.36 1289
11972.40 1328
11973.43 1263
11974.46 1223
11975.49 1294
11976.53 1309
11977.56 1300
11978.59 1307
11979.62 1329
11980.66 1333
11981.69 1303
11982.72 1291
11983.76 1309
11984.79 1275
11985.82 1307
11986.85 1283
11987.89 1279
11988.92 1312
11989.95 1277
11990.99 1273
11992.02 1256
11993.05 1272
11994.09 1293
11995.12 1284
11996.15 1275
11997.19 1306
11998.22 1301
11999.25 1334
12000.29 1301
12001.32 1359
12002.35 1327
12003.39 1355
12004.42 1317
12005.46 1309
12006.49 1385
12007.52 1328
12008.56 1360
12009.59 1416
12010.63 1425
12011.66 1448
12012.69 1376
12013.73 1386
12014.76 1473
12015.80 1422
12016.83 1427
12017.86 1487
12018.90 1449
12019.93 1405
12020.97 1460
12022.00 1480
12023.04 1438
12024.07 1480
12025.11 1435
12026.14 1465
12027.18 1396
12028.21 1443
12029.25 1451
12030.28 1389
12031.32 1417
12032.35 1412
12033.39 1431
12034.42 1418
12035.46 1390
12036.49 1394
12037.53 1359
12038.56 1363
12039.60 1367
12040.63 1373
12041.67 1368
12042.70 1331
12043.74 1334
12044.77 1376
12045.81 1368
12046.84 1390
12047.88 1357
12048.92 1374
12049.95 1384
12050.99 1377
12052.02 1360
12053.06 1384
12054.09 1296
12055.13 1422
12056.17 1423
12057.20 1408
12058.24 1382
12059.27 1417
12060.31 1380
12061.35 1374
12062.38 1348
12063.42 1374
12064.46 1315
12065.49 1362
12066.53 1365
12067.56 1372
12068.60 1368
12069.64 1340
12070.67 1349
12071.71 1327
12072.75 1312
12073.78 1301
12074.82 1324
12075.86 1252
12076.89 1291
12077.93 1247
12078.97 1294
12080.01 1281
12081.04 1260
12082.08 1276
12083.12 1244
12084.15 1249
12085.19 1254
12086.23 1301
12087.27 1279
12088.30 1342
12089.34 1343
12090.38 1308
12091.41 1315
12092.45 1364
12093.49 1342
12094.53 1357
12095.57 1386
12096.60 1371
12097.64 1346
12098.68 1344
12099.72 1377
12100.75 1377
12101.79 1369
12102.83 1410
12103.87 1403
12104.91 1362
12105.94 1326
12106.98 1314
12108.02 1323
12109.06 1331
12110.10 1277
12111.14 1321
12112.17 1335
12113.21 1282
12114.25 1293
12115.29 1283
12116.33 1266
12117.37 1234
12118.40 1190
12119.44 1225
12120.48 1189
12121.52 1217
12122.56 1165
12123.60 1134
12124.64 1179
12125.68 1144
12126.72 1207
12127.75 1150
12128.79 1172
12129.83 1176
12130.87 1123
12131.91 1159
12132.95 1156
12133.99 1187
12135.03 1220
12136.07 1178
12137.11 1145
12138.15 1173
12139.19 1156
12140.23 1148
12141.27 1132
12142.31 1126
12143.35 1162
12144.38 1100
12145.42 1150
12146.46 1138
12147.50 1168
12148.54 1156
12149.58 1158
12150.62 1147
12151.66 1120
12152.70 1125
12153.74 1083
12154.78 1132
12155.82 1121
12156.87 1093
12157.91 1102
12158.95 1115
12159.99 1075
12161.03 1044
12162.07 1083
12163.11 1067
12164.15 1071
12165.19 1096
12166.23 1082
12167.27 1065
12168.31 1113
12169.35 1099
12170.39 1073
12171.43 1053
12172.47 1077
12173.52 1105
12174.56 1127
12175.60 1117
12176.64 1062
12177.68 1058
12178.72 1065
12179.76 1061
12180.80 1031
12181.85 1072
12182.89 1084
12183.93 1073
12184.97 1046
12186.01 1075
12187.05 1073
12188.09 1083
12189.14 1055
12190.18 1031
12191.22 1015
12192.26 1065
12193.30 1068
12194.34 1066
12195.39 1004
12196.43 1016
12197.47 1037
12198.51 1040
12199.55 1070
12200.60 1069
12201.64 1073
12202.68 1056
12203.72 1013
12204.77 1044
12205.81 1065
12206.85 976
12207.89 1023
12208.94 1024
12209.98 1017
12211.02 1042
12212.06 1036
12213.11 1036
12214.15 975
12215.19 986
12216.23 993
12217.28 1024
12218.32 1016
12219.36 1024
12220.41 984
12221.45 1047
12222.49 1051
12223.54 968
12224.58 1034
12225.62 1000
12226.66 1037
12227.71 1002
12228.75 1011
12229.79 1042
12230.84 1081
12231.88 1025
12232.93 1017
12233.97 1003
12235.01 1007
12236.06 1003
12237.10 1014
12238.14 1046
12239.19 1011
12240.23 1026
12241.28 1030
12242.32 1027
12243.36 1008
12244.41 1041
12245.45 1038
12246.50 988
12247.54 1049
12248.58 1019
12249.63 1014
12250.67 1007
12251.72 998
12252.76 1020
12253.80 996
12254.85 981
12255.89 972
12256.94 975
12257.98 985
12259.03 989
12260.07 1001
12261.12 929
12262.16 953
12263.21 938
12264.25 966
12265.30 958
12266.34 959
12267.39 898
12268.43 939
12269.48 950
12270.52 915
12271.57 956
12272.61 928
12273.66 949
12274.70 950
12275.75 925
12276.79 941
12277.84 989
12278.88 961
12279.93 939
12280.98 983
12282.02 988
12283.07 932
12284.11 981
12285.16 968
12286.20 948
12287.25 946
12288.30 963
12289.34 957
12290.39 977
12291.43 992
12292.48 935
12293.53 926
12294.57 944
12295.62 897
12296.66 957
12297.71 989
12298.76 935
12299.80 943
12300.85 919
12301.90 907
12302.94 905
12303.99 911
12305.04 968
12306.08 952
12307.13 960
12308.18 957
12309.22 953
12310.27 956
12311.32 946
12312.36 973
12313.41 950
12314.46 987
12315.50 962
12316.55 933
12317.60 974
12318.65 939
12319.69 922
12320.74 924
12321.79 906
12322.83 957
12323.88 893
12324.93 916
12325.98 950
12327.02 905
12328.07 905
12329.12 911
12330.17 942
12331.21 935
12332.26 885
12333.31 899
12334.36 944
12335.41 917
12336.45 903
12337.50 912
12338.55 903
12339.60 950
12340.65 924
12341.69 903
12342.74 884
12343.79 931
12344.84 890
12345.89 882
12346.94 903
12347.98 907
12349.03 894
12350.08 885
12351.13 917
12352.18 938
12353.23 877
12354.28 898
12355.32 919
12356.37 923
12357.42 913
12358.47 925
12359.52 909
12360.57 916
12361.62 899
12362.67 938
12363.72 946
12364.76 927
12365.81 955
12366.86 943
12367.91 915
12368.96 935
12370.01 938
12371.06 924
12372.11 964
12373.16 946
12374.21 913
12375.26 923
12376.31 938
12377.36 946
12378.41 936
12379.46 963
12380.51 958
12381.56 901
12382.61 955
12383.66 984
12384.71 924
12385.76 902
12386.81 945
12387.86 978
12388.91 973
12389.96 969
12391.01 924
12392.06 975
12393.11 901
12394.16 946
12395.21 942
12396.26 958
12397.31 975
12398.36 999
12399.41 949
12400.46 978
12401.51 967
12402.56 953
12403.61 922
12404.66 938
12405.71 956
12406.77 976
12407.82 958
12408.87 956
12409.92 970
12410.97 931
12412.02 967
12413.07 974
12414.12 989
12415.17 993
12416.23 949
12417.28 990
12418.33 960
12419.38 1007
12420.43 1008
12421.48 1028
12422.53 988
12423.59 1006
12424.64 972
12425.69 1007
12426.74 1040
12427.79 1037
12428.84 1002
12429.90 1012
12430.95 1004
12432.00 1010
12433.05 1001
12434.10 990
12435.16 1002
12436.21 1014
12437.26 1042
12438.31 1010
12439.37 1037
12440.42 1024
12441.47 1054
12442.52 1062
12443.58 1063
12444.63 1049
12445.68 1045
12446.73 1111
12447.79 1086
12448.84 1108
12449.89 1091
12450.94 1155
12452.00 1146
12453.05 1132
12454.10 1133
12455.16 1113
12456.21 1147
12457.26 1207
12458.31 1207
12459.37 1228
12460.42 1286
12461.47 1266
12462.53 1293
12463.58 1328
12464.63 1380
12465.69 1389
12466.74 1425
12467.79 1484
12468.85 1517
12469.90 1543
12470.95 1641
12472.01 1709
12473.06 1723
12474.12 1801
12475.17 1856
12476.22 1791
12477.28 1816
12478.33 1834
12479.39 1835
12480.44 1810
12481.49 1828
12482.55 1743
12483.60 1688
12484.66 1688
12485.71 1632
12486.76 1539
12487.82 1559
12488.87 1522
12489.93 1439
12490.98 1467
12492.04 1349
12493.09 1316
12494.15 1242
12495.20 1198
12496.25 1276
12497.31 1241
12498.36 1238
12499.42 1269
12500.47 1226
12501.53 1241
12502.58 1246
12503.64 1215
12504.69 1201
12505.75 1172
12506.80 1178
12507.86 1212
12508.91 1220
12509.97 1223
12511.03 1193
12512.08 1150
12513.14 1190
12514.19 1207
12515.25 1239
12516.30 1218
12517.36 1176
12518.41 1183
12519.47 1177
12520.52 1197
12521.58 1200
12522.64 1191
12523.69 1166
12524.75 1202
12525.80 1191
12526.86 1200
12527.92 1184
12528.97 1133
12530.03 1174
12531.08 1167
12532.14 1168
12533.20 1164
12534.25 1167
12535.31 1170
12536.37 1201
12537.42 1187
12538.48 1194
12539.54 1244
12540.59 1224
12541.65 1219
12542.70 1246
12543.76 1222
12544.82 1180
12545.88 1227
12546.93 1306
12547.99 1299
12549.05 1284
12550.10 1306
12551.16 1310
12552.22 1340
12553.27 1338
12554.33 1338
12555.39 1341
12556.45 1272
12557.50 1327
12558.56 1337
12559.62 1358
12560.67 1356
12561.73 1348
12562.79 1335
12563.85 1314
12564.90 1292
12565.96 1293
12567.02 1257
12568.08 1283
12569.14 1260
12570.19 1270
12571.25 1274
12572.31 1236
12573.37 1230
12574.42 1191
12575.48 1231
12576.54 1186
12577.60 1198
12578.66 1235
12579.72 1231
12580.77 1208
12581.83 1239
12582.89 1241
12583.95 1219
12585.01 1212
12586.07 1240
12587.12 1234
12588.18 1177
12589.24 1182
12590.30 1182
12591.36 1239
12592.42 1209
12593.48 1204
12594.53 1243
12595.59 1217
12596.65 1196
12597.71 1210
12598.77 1231
12599.83 1233
12600.89 1247
12601.95 1275
12603.01 1269
12604.07 1234
12605.13 1192
12606.18 1227
12607.24 1279
12608.30 1293
12609.36 1276
12610.42 1259
12611.48 1275
12612.54 1320
12613.60 1289
12614.66 1349
12615.72 1364
12616.78 1364
12617.84 1365
12618.90 1365
12619.96 1383
12621.02 1358
12622.08 1348
12623.14 1410
12624.20 1429
12625.26 1440
12626.32 1440
12627.38 1457
12628.44 1431
12629.50 1386
12630.56 1431
12631.62 1471
12632.68 1460
12633.74 1479
12634.80 1446
12635.86 1376
12636.92 1364
12637.98 1450
12639.04 1343
12640.11 1371
12641.17 1329
12642.23 1323
12643.29 1324
12644.35 1326
12645.41 1286
12646.47 1345
12647.53 1345
12648.59 1275
12649.65 1282
12650.72 1267
12651.78 1255
12652.84 1299
12653.90 1302
12654.96 1303
12656.02 1256
12657.08 1240
12658.14 1261
12659.21 1358
12660.27 1254
12661.33 1286
12662.39 1272
12663.45 1309
12664.51 1341
12665.58 1361
12666.64 1340
12667.70 1316
12668.76 1300
12669.82 1310
12670.89 1287
12671.95 1365
12673.01 1350
12674.07 1302
12675.13 1359
12676.20 1352
12677.26 1346
12678.32 1368
12679.38 1375
12680.45 1375
12681.51 1344
12682.57 1365
12683.63 1360
12684.70 1354
12685.76 1425
12686.82 1404
12687.88 1398
12688.95 1402
12690.01 1395
12691.07 1456
12692.14 1420
12693.20 1452
12694.26 1454
12695.32 1449
12696.39 1422
12697.45 1463
12698.51 1368
12699.58 1431
12700.64 1550
12701.70 1498
12702.77 1513
12703.83 1562
12704.89 1545
12705.96 1568
12707.02 1550
12708.08 1566
12709.15 1543
12710.21 1544
12711.28 1575
12712.34 1577
12713.40 1564
12714.47 1499
12715.53 1542
12716.59 1550
12717.66 1536
12718.72 1550
12719.79 1543
12720.85 1565
12721.92 1561
12722.98 1581
12724.04 1579
12725.11 1635
12726.17 1636
12727.24 1579
12728.30 1568
12729.37 1596
12730.43 1613
12731.49 1665
12732.56 1611
12733.62 1647
12734.69 1614
12735.75 1593
12736.82 1629
12737.88 1632
12738.95 1586
12740.01 1592
12741.08 1564
12742.14 1576
12743.21 1587
12744.27 1581
12745.34 1515
12746.40 1526
12747.47 1517
12748.53 1504
12749.60 1517
12750.66 1503
12751.73 1456
12752.79 1461
12753.86 1504
12754.93 1476
12755.99 1465
12757.06 1454
12758.12 1429
12759.19 1410
12760.25 1432
12761.32 1382
12762.39 1411
12763.45 1374
12764.52 1344
12765.58 1386
12766.65 1354
12767.72 1343
12768.78 1334
12769.85 1298
12770.91 1334
12771.98 1325
12773.05 1329
12774.11 1313
12775.18 1302
12776.25 1352
12777.31 1291
12778.38 1287
12779.45 1294
12780.51 1256
12781.58 1218
12782.65 1241
12783.71 1232
12784.78 1251
12785.85 1246
12786.91 1183
12787.98 1208
12789.05 1234
12790.11 1176
12791.18 1193
12792.25 1219
12793.31 1218
12794.38 1218
12795.45 1229
12796.52 1192
12797.58 1204
12798.65 1158
12799.72 1209
12800.79 1234
12801.85 1205
12802.92 1233
12803.99 1183
12805.06 1174
12806.12 1187
12807.19 1154
12808.26 1152
12809.33 1151
12810.39 1146
12811.46 1154
12812.53 1194
12813.60 1184
12814.67 1182
12815.73 1159
12816.80 1211
12817.87 1202
12818.94 1162
12820.01 1156
12821.08 1204
12822.14 1180
12823.21 1198
12824.28 1188
12825.35 1187
12826.42 1169
12827.49 1140
12828.55 1143
12829.62 1163
12830.69 1157
12831.76 1171
12832.83 1183
12833.90 1160
12834.97 1153
12836.04 1151
12837.11 1118
12838.17 1117
12839.24 1122
12840.31 1127
12841.38 1135
12842.45 1070
12843.52 1064
12844.59 1099
12845.66 1077
12846.73 1070
12847.80 1075
12848.87 1116
12849.94 1095
12851.01 1055
12852.08 1064
12853.14 1090
12854.21 1092
12855.28 1044
12856.35 1062
12857.42 1085
12858.49 1059
12859.56 1086
12860.63 1035
12861.70 1037
12862.77 1037
12863.84 1056
12864.91 1031
12865.98 1035
12867.05 1086
12868.12 1106
12869.19 1034
12870.26 1044
12871.34 1068
12872.41 1064
12873.48 1033
12874.55 1025
12875.62 984
12876.69 979
12877.76 1025
12878.83 1044
12879.90 1051
12880.97 1040
12882.04 1057
12883.11 998
12884.18 1003
12885.25 982
12886.33 986
12887.40 1014
12888.47 1010
12889.54 1023
12890.61 1003
12891.68 998
12892.75 1024
12893.82 1033
12894.89 1002
12895.97 1060
12897.04 974
12898.11 947
12899.18 955
12900.25 920
12901.32 923
12902.40 951
12903.47 936
12904.54 932
12905.61 899
12906.68 947
12907.75 955
12908.83 930
12909.90 955
12910.97 931
12912.04 907
12913.11 908
12914.19 950
12915.26 931
12916.33 912
12917.40 887
12918.48 928
12919.55 883
12920.62 885
12921.69 895
12922.77 915
12923.84 908
12924.91 876
12925.98 895
12927.06 877
12928.13 885
12929.20 864
12930.27 893
12931.35 856
12932.42 878
12933.49 909
12934.57 878
12935.64 860
12936.71 885
12937.79 897
12938.86 868
12939.93 843
12941.01 874
12942.08 929
12943.15 871
12944.23 867
12945.30 839
12946.37 844
12947.45 857
12948.52 843
12949.59 847
12950.67 841
12951.74 856
12952.81 872
12953.89 842
12954.96 859
12956.04 834
12957.11 824
12958.18 834
12959.26 840
12960.33 841
12961.41 876
12962.48 875
12963.55 846
12964.63 904
12965.70 850
12966.78 836
12967.85 849
12968.93 862
12970.00 843
12971.07 830
12972.15 860
12973.22 845
12974.30 854
12975.37 848
12976.45 870
12977.52 821
12978.60 814
12979.67 849
12980.75 884
12981.82 820
12982.90 858
12983.97 841
12985.05 846
12986.12 813
12987.20 805
12988.27 824
12989.35 799
12990.42 842
12991.50 875
12992.57 865
12993.65 836
12994.73 827
12995.80 832
12996.88 838
12997.95 850
12999.03 879
13000.10 888
13001.18 867
13002.25 855
13003.33 867
13004.41 821
13005.48 861
13006.56 897
13007.63 861
13008.71 838
13009.79 875
13010.86 850
13011.94 861
13013.02 867
13014.09 855
13015.17 841
13016.24 831
13017.32 882
13018.40 854
13019.47 821
13020.55 854
13021.63 855
13022.70 840
13023.78 838
13024.86 851
13025.93 855
13027.01 865
13028.09 852
13029.16 878
13030.24 810
13031.32 889
13032.40 907
13033.47 910
13034.55 895
13035.63 861
13036.70 854
13037.78 882
13038.86 890
13039.94 858
13041.01 882
13042.09 896
13043.17 865
13044.25 891
13045.32 907
13046.40 865
13047.48 870
13048.56 906
13049.63 882
13050.71 878
13051.79 882
13052.87 865
13053.95 865
13055.02 831
13056.10 883
13057.18 852
13058.26 841
13059.34 819
13060.41 823
13061.49 840
13062.57 839
13063.65 845
13064.73 823
13065.81 862
13066.88 821
13067.96 849
13069.04 816
13070.12 839
13071.20 861
13072.28 863
13073.36 888
13074.43 871
13075.51 841
13076.59 791
13077.67 813
13078.75 839
13079.83 812
13080.91 826
13081.99 866
13083.07 832
13084.15 865
13085.23 800
13086.30 847
13087.38 840
13088.46 864
13089.54 813
13090.62 819
13091.70 830
13092.78 813
13093.86 849
13094.94 829
13096.02 806
13097.10 820
13098.18 837
13099.26 833
13100.34 823
13101.42 815
13102.50 862
13103.58 867
13104.66 860
13105.74 867
13106.82 828
13107.90 858
13108.98 808
13110.06 830
13111.14 810
13112.22 849
13113.30 869
13114.38 912
13115.46 844
13116.54 849
13117.62 850
13118.70 824
13119.78 835
13120.86 869
13121.95 844
13123.03 844
13124.11 890
13125.19 885
13126.27 849
13127.35 845
13128.43 868
13129.51 832
13130.59 847
13131.67 825
13132.76 838
13133.84 837
13134.92 883
13136.00 833
13137.08 861
13138.16 849
13139.24 822
13140.32 876
13141.41 867
13142.49 843
13143.57 806
13144.65 880
13145.73 825
13146.81 870
13147.90 834
13148.98 873
13150.06 857
13151.14 831
13152.22 844
13153.31 830
13154.39 847
13155.47 825
13156.55 846
13157.63 806
13158.72 835
13159.80 823
13160.88 891
13161.96 873
13163.05 870
13164.13 843
13165.21 817
13166.29 846
13167.38 851
13168.46 858
13169.54 861
13170.62 823
13171.71 843
13172.79 836
13173.87 828
13174.96 834
13176.04 829
13177.12 840
13178.20 835
13179.29 844
13180.37 830
13181.45 837
13182.54 832
13183.62 884
13184.70 853
13185.79 845
13186.87 852
13187.95 855
13189.04 863
13190.12 831
13191.20 818
13192.29 822
13193.37 831
13194.46 834
13195.54 895
13196.62 874
13197.71 852
13198.79 819
13199.88 871
13200.96 844
13202.04 883
13203.13 855
13204.21 842
13205.30 882
13206.38 836
13207.46 846
13208.55 858
13209.63 863
13210.72 842
13211.80 874
13212.89 892
13213.97 904
13215.05 856
13216.14 846
13217.22 860
13218.31 863
13219.39 842
13220.48 865
13221.56 899
13222.65 901
13223.73 862
13224.82 834
13225.90 889
13226.99 878
13228.07 901
13229.16 871
13230.24 888
13231.33 859
13232.41 868
13233.50 889
13234.58 855
13235.67 869
13236.76 890
13237.84 877
13238.93 890
13240.01 864
13241.10 879
13242.18 903
13243.27 877
13244.35 937
13245.44 920
13246.53 878
13247.61 923
13248.70 919
13249.78 903
13250.87 944
13251.96 945
13253.04 975
13254.13 914
13255.21 927
13256.30 925
13257.39 942
13258.47 910
13259.56 878
13260.65 898
13261.73 930
13262.82 940
13263.91 959
13264.99 964
13266.08 932
13267.17 968
13268.25 1009
13269.34 996
13270.43 940
13271.51 951
13272.60 951
13273.69 987
13274.77 977
13275.86 1004
13276.95 993
13278.04 1023
13279.12 994
13280.21 961
13281.30 992
13282.38 974
13283.47 1017
13284.56 1041
13285.65 1049
13286.73 983
13287.82 1013
13288.91 1034
13290.00 1041
13291.08 990
13292.17 1006
13293.26 1033
13294.35 1021
13295.44 1053
13296.52 1024
13297.61 1063
13298.70 1067
13299.79 1067
13300.88 1052
13301.96 1069
13303.05 1057
13304.14 1056
13305.23 1100
13306.32 1162
13307.41 1123
13308.49 1116
13309.58 1091
13310.67 1132
13311.76 1118
13312.85 1085
13313.94 1078
13315.02 1064
13316.11 1105
13317.20 1140
13318.29 1131
13319.38 1096
13320.47 1106
13321.56 1097
13322.65 1099
13323.74 1076
13324.82 1129
13325.91 1153
13327.00 1138
13328.09 1216
13329.18 1172
13330.27 1187
13331.36 1169
13332.45 1195
13333.54 1137
13334.63 1153
13335.72 1173
13336.81 1174
13337.90 1171
13338.99 1190
13340.08 1162
13341.17 1162
13342.26 1194
13343.35 1209
13344.44 1163
13345.53 1178
13346.61 1213
13347.70 1193
13348.79 1260
13349.89 1263
13350.98 1243
13352.07 1213
13353.16 1242
13354.25 1286
13355.34 1248
13356.43 1220
13357.52 1216
13358.61 1262
13359.70 1210
13360.79 1255
13361.88 1319
13362.97 1326
13364.06 1332
13365.15 1361
13366.24 1329
13367.33 1318
13368.42 1280
13369.51 1289
13370.60 1312
13371.70 1295
13372.79 1301
13373.88 1254
13374.97 1290
13376.06 1268
13377.15 1230
13378.24 1237
13379.33 1236
13380.43 1186
13381.52 1195
13382.61 1224
13383.70 1152
13384.79 1145
13385.88 1139
13386.97 1171
13388.07 1145
13389.16 1106
13390.25 1117
13391.34 1080
13392.43 1064
13393.52 1081
13394.62 1116
13395.71 1122
13396.80 1113
13397.89 1068
13398.98 1069
13400.08 1082
13401.17 1094
13402.26 1059
13403.35 1095
13404.45 1123
13405.54 1091
13406.63 1085
13407.72 1118
13408.82 1110
13409.91 1131
13411.00 1122
13412.09 1069
13413.19 1098
13414.28 1046
13415.37 1093
13416.46 1081
13417.56 1075
13418.65 1057
13419.74 1057
13420.84 1116
13421.93 1076
13423.02 1081
13424.11 1065
13425.21 1093
13426.30 1110
13427.39 1090
13428.49 1078
13429.58 1066
13430.67 1066
13431.77 1082
13432.86 1089
13433.95 1088
13435.05 1088
13436.14 1065
13437.24 1103
13438.33 1087
13439.42 1096
13440.52 1112
13441.61 1125
13442.70 1129
13443.80 1121
13444.89 1143
13445.99 1168
13447.08 1122
13448.17 1134
13449.27 1139
13450.36 1149
13451.46 1206
13452.55 1188
13453.64 1198
13454.74 1183
13455.83 1174
13456.93 1197
13458.02 1188
13459.12 1155
13460.21 1167
13461.31 1174
13462.40 1181
13463.50 1196
13464.59 1157
13465.69 1139
13466.78 1172
13467.87 1242
13468.97 1224
13470.06 1232
13471.16 1228
13472.25 1200
13473.35 1201
13474.44 1168
13475.54 1192
13476.64 1181
13477.73 1169
13478.83 1193
13479.92 1214
13481.02 1249
13482.11 1205
13483.21 1218
13484.30 1224
13485.40 1263
13486.49 1247
13487.59 1229
13488.69 1264
13489.78 1262
13490.88 1329
13491.97 1299
13493.07 1275
13494.17 1318
13495.26 1267
13496.36 1311
13497.45 1329
13498.55 1297
13499.65 1349
13500.74 1319
13501.84 1343
13502.93 1313
13504.03 1266
13505.13 1286
13506.22 1299
13507.32 1297
13508.42 1283
13509.51 1308
13510.61 1276
13511.71 1299
13512.80 1244
13513.90 1245
13515.00 1250
13516.09 1247
13517.19 1171
13518.29 1195
13519.38 1164
13520.48 1209
13521.58 1194
13522.68 1199
13523.77 1198
13524.87 1210
13525.97 1211
13527.06 1132
13528.16 1127
13529.26 1147
13530.36 1163
13531.45 1167
13532.55 1123
13533.65 1119
13534.75 1125
13535.84 1136
13536.94 1123
13538.04 1145
13539.14 1151
13540.23 1088
13541.33 1115
13542.43 1117
13543.53 1084
13544.63 1118
13545.72 1069
13546.82 1066
13547.92 1068
13549.02 1050
13550.12 1048
13551.22 1054
13552.31 1029
13553.41 1082
13554.51 1044
13555.61 1041
13556.71 1019
13557.81 1052
13558.90 1057
13560.00 1068
13561.10 1055
13562.20 1057
13563.30 1056
13564.40 1035
13565.50 1003
13566.60 1049
13567.69 1060
13568.79 1060
13569.89 1068
13570.99 1051
13572.09 1054
13573.19 1022
13574.29 1046
13575.39 1042
13576.49 1036
13577.59 1024
13578.69 1035
13579.79 1046
13580.89 1030
13581.98 1029
13583.08 1006
13584.18 1091
13585.28 1053
13586.38 1066
13587.48 1074
13588.58 1037
13589.68 994
13590.78 1014
13591.88 1021
13592.98 1028
13594.08 1004
13595.18 989
13596.28 1055
13597.38 979
13598.48 984
13599.58 996
13600.68 1034
13601.78 1037
13602.88 1022
13603.98 1001
13605.08 1006
13606.18 991
13607.29 1036
13608.39 1030
13609.49 1010
13610.59 1031
13611.69 1000
13612.79 1020
13613.89 1038
13614.99 1002
13616.09 999
13617.19 999
13618.29 1011
13619.39 1048
13620.50 1085
13621.60 1038
13622.70 1039
13623.80 1035
13624.90 1063
13626.00 1048
13627.10 1062
13628.20 1025
13629.31 1035
13630.41 975
13631.51 1044
13632.61 1035
13633.71 1068
13634.81 1029
13635.91 1071
13637.02 1113
13638.12 1061
13639.22 1038
13640.32 1057
13641.42 1020
13642.53 1049
13643.63 1042
13644.73 988
13645.83 1044
13646.93 1014
13648.04 1007
13649.14 1019
13650.24 1054
13651.34 1016
13652.45 1063
13653.55 1044
13654.65 1040
13655.75 991
13656.85 1096
13657.96 1050
13659.06 1028
13660.16 1032
13661.27 1061
13662.37 1043
13663.47 1081
13664.57 1064
13665.68 1051
13666.78 1020
13667.88 1058
13668.99 1089
13670.09 1048
13671.19 1080
13672.29 1036
13673.40 1067
13674.50 1037
13675.60 1079
13676.71 1086
13677.81 1024
13678.91 1022
13680.02 1090
13681.12 1110
13682.23 1092
13683.33 1094
13684.43 1100
13685.54 1149
13686.64 1144
13687.74 1104
13688.85 1077
13689.95 1102
13691.06 1107
13692.16 1093
13693.26 1080
13694.37 1103
13695.47 1108
13696.58 1095
13697.68 1116
13698.78 1159
13699.89 1146
13700.99 1115
13702.10 1147
13703.20 1121
13704.31 1071
13705.41 1069
13706.51 1118
13707.62 1115
13708.72 1137
13709.83 1160
13710.93 1201
13712.04 1166
13713.14 1211
13714.25 1203
13715.35 1135
13716.46 1164
13717.56 1191
13718.67 1206
13719.77 1203
13720.88 1266
13721.98 1203
13723.09 1274
13724.19 1288
13725.30 1291
13726.40 1275
13727.51 1293
13728.61 1294
13729.72 1267
13730.83 1224
13731.93 1271
13733.04 1294
13734.14 1263
13735.25 1258
13736.35 1346
13737.46 1301
13738.57 1348
13739.67 1375
13740.78 1324
13741.88 1362
13742.99 1385
13744.09 1377
13745.20 1439
13746.31 1428
13747.41 1462
13748.52 1396
13749.63 1452
13750.73 1471
13751.84 1499
13752.94 1506
13754.05 1549
13755.16 1536
13756.26 1564
13757.37 1557
13758.48 1618
13759.58 1657
13760.69 1713
13761.80 1751
13762.90 1746
13764.01 1770
13765.12 1799
13766.22 1789
13767.33 1808
13768.44 1769
13769.55 1828
13770.65 1867
13771.76 1843
13772.87 1851
13773.97 1830
13775.08 1803
13776.19 1847
13777.30 1843
13778.40 1748
13779.51 1755
13780.62 1746
13781.73 1695
13782.83 1641
13783.94 1633
13785.05 1626
13786.16 1606
13787.26 1490
13788.37 1542
13789.48 1507
13790.59 1444
13791.70 1435
13792.80 1409
13793.91 1381
13795.02 1366
13796.13 1363
13797.24 1337
13798.35 1385
13799.45 1311
13800.56 1323
13801.67 1303
13802.78 1300
13803.89 1301
13805.00 1277
13806.10 1286
13807.21 1311
13808.32 1318
13809.43 1300
13810.54 1253
13811.65 1290
13812.76 1235
13813.86 1202
13814.97 1238
13816.08 1273
13817.19 1265
13818.30 1262
13819.41 1269
13820.52 1236
13821.63 1278
13822.74 1260
13823.85 1289
13824.96 1247
13826.06 1260
13827.17 1281
13828.28 1219
13829.39 1199
13830.50 1202
13831.61 1209
13832.72 1169
13833.83 1231
13834.94 1233
13836.05 1198
13837.16 1219
13838.27 1176
13839.38 1173
13840.49 1251
13841.60 1212
13842.71 1227
13843.82 1286
13844.93 1271
13846.04 1257
13847.15 1224
13848.26 1226
13849.37 1252
13850.48 1231
13851.59 1252
13852.70 1201
13853.81 1223
13854.92 1232
13856.03 1231
13857.14 1275
13858.25 1260
13859.37 1292
13860.48 1248
13861.59 1239
13862.70 1253
13863.81 1244
13864.92 1219
13866.03 1195
13867.14 1246
13868.25 1232
13869.36 1287
13870.47 1263
13871.59 1241
13872.70 1248
13873.81 1289
13874.92 1290
13876.03 1296
13877.14 1276
13878.25 1291
13879.36 1308
13880.48 1379
13881.59 1353
13882.70 1362
13883.81 1382
13884.92 1384
13886.03 1393
13887.15 1408
13888.26 1377
13889.37 1420
13890.48 1397
13891.59 1382
13892.71 1427
13893.82 1464
13894.93 1419
13896.04 1456
13897.15 1419
13898.27 1429
13899.38 1423
13900.49 1404
13901.60 1443
13902.72 1419
13903.83 1346
13904.94 1300
13906.05 1314
13907.17 1289
13908.28 1264
13909.39 1311
13910.50 1283
13911.62 1251
13912.73 1239
13913.84 1200
13914.95 1224
13916.07 1171
13917.18 1204
13918.29 1194
13919.41 1188
13920.52 1192
13921.63 1213
13922.75 1214
13923.86 1209
13924.97 1174
13926.09 1189
13927.20 1216
13928.31 1149
13929.43 1224
13930.54 1208
13931.65 1127
13932.77 1142
13933.88 1174
13934.99 1173
13936.11 1140
13937.22 1169
13938.34 1132
13939.45 1164
13940.56 1164
13941.68 1143
13942.79 1114
13943.91 1087
13945.02 1154
13946.13 1134
13947.25 1124
13948.36 1065
13949.48 1126
13950.59 1114
13951.70 1070
13952.82 1092
13953.93 1056
13955.05 1028
13956.16 1055
13957.28 1089
13958.39 1082
13959.51 1034
13960.62 1048
13961.74 1074
13962.85 1059
13963.97 1094
13965.08 1089
13966.20 1061
13967.31 1080
13968.43 1066
13969.54 1092
13970.66 1056
13971.77 1069
13972.89 1071
13974.00 1101
13975.12 1114
13976.23 1097
13977.35 1081
13978.46 1098
13979.58 1051
13980.69 1070
13981.81 1067
13982.92 1071
13984.04 1026
13985.16 1034
13986.27 1081
13987.39 1051
13988.50 1079
13989.62 1055
13990.74 1045
13991.85 1023
13992.97 1024
13994.08 1063
13995.20 1033
13996.32 1063
13997.43 1073
13998.55 1052
13999.66 1012
14000.78 1042
14001.90 1085
14003.01 1035
14004.13 1020
14005.25 1057
14006.36 1036
14007.48 1035
14008.60 1035
14009.71 1069
14010.83 1037
14011.95 1045
14013.06 1002
14014.18 1025
14015.30 1061
14016.41 1078
14017.53 1030
14018.65 1046
14019.76 1061
14020.88 1064
14022.00 1072
14023.12 1073
14024.23 1059
14025.35 1055
14026.47 1056
14027.59 1049
14028.70 1082
14029.82 1059
14030.94 1047
14032.06 1065
14033.17 1054
14034.29 1064
14035.41 1033
14036.53 1078
14037.64 1082
14038.76 1079
14039.88 1087
14041.00 1126
14042.11 1060
14043.23 1095
14044.35 1079
14045.47 1122
14046.59 1118
14047.71 1105
14048.82 1128
14049.94 1130
14051.06 1102
14052.18 1097
14053.30 1163
14054.42 1138
14055.53 1176
14056.65 1128
14057.77 1148
14058.89 1164
14060.01 1139
14061.13 1176
14062.25 1158
14063.36 1194
14064.48 1169
14065.60 1173
14066.72 1232
14067.84 1201
14068.96 1209
14070.08 1239
14071.20 1217
14072.32 1231
14073.44 1194
14074.55 1269
14075.67 1192
14076.79 1253
14077.91 1240
14079.03 1254
14080.15 1272
14081.27 1294
14082.39 1290
14083.51 1263
14084.63 1276
14085.75 1287
14086.87 1299
14087.99 1305
14089.11 1310
14090.23 1292
14091.35 1295
14092.47 1266
14093.59 1357
14094.71 1330
14095.83 1285
14096.95 1297
14098.07 1381
14099.19 1331
14100.31 1296
14101.43 1237
14102.55 1296
14103.67 1352
14104.79 1271
14105.91 1261
14107.03 1261
14108.15 1275
14109.27 1230
14110.39 1234
14111.51 1180
14112.64 1203
14113.76 1185
14114.88 1206
14116.00 1196
14117.12 1171
14118.24 1140
14119.36 1140
14120.48 1205
14121.60 1155
14122.72 1098
14123.85 1114
14124.97 1119
14126.09 1101
14127.21 1094
14128.33 1063
14129.45 1102
14130.57 1065
14131.70 1084
14132.82 1081
14133.94 1073
14135.06 1050
14136.18 1093
14137.30 1135
14138.43 1062
14139.55 1051
14140.67 1053
14141.79 1062
14142.91 1054
14144.03 1051
14145.16 1067
14146.28 1101
14147.40 1043
14148.52 1057
14149.65 1033
14150.77 1052
14151.89 1011
14153.01 1051
14154.13 1055
14155.26 1034
14156.38 1038
14157.50 1075
14158.62 1074
14159.75 1031
14160.87 1017
14161.99 1059
14163.12 1004
14164.24 1032
14165.36 1056
14166.48 1020
14167.61 1006
14168.73 1002
14169.85 1048
14170.98 1047
14172.10 1021
14173.22 1047
14174.35 1047
14175.47 1004
14176.59 997
14177.72 1013
14178.84 972
14179.96 1022
14181.09 991
14182.21 957
14183.33 993
14184.46 993
14185.58 977
14186.70 961
14187.83 956
14188.95 941
14190.07 976
14191.20 952
14192.32 962
14193.45 911
14194.57 929
14195.69 918
14196.82 935
14197.94 949
14199.07 940
14200.19 949
14201.32 935
14202.44 938
14203.56 946
14204.69 929
14205.81 905
14206.94 932
14208.06 945
14209.19 916
14210.31 939
14211.44 928
14212.56 908
14213.69 921
14214.81 936
14215.93 929
14217.06 898
14218.18 901
14219.31 928
14220.43 885
14221.56 894
14222.68 902
14223.81 867
14224.94 915
14226.06 923
14227.19 894
14228.31 920
14229.44 890
14230.56 878
14231.69 889
14232.81 892
14233.94 885
14235.06 905
14236.19 906
14237.32 932
14238.44 935
14239.57 908
14240.69 890
14241.82 910
14242.94 882
14244.07 889
14245.20 882
14246.32 876
14247.45 879
14248.57 848
14249.70 904
14250.83 871
14251.95 868
14253.08 868
14254.21 885
14255.33 846
14256.46 860
14257.59 884
14258.71 891
14259.84 852
14260.97 850
14262.09 888
14263.22 858
14264.35 841
14265.47 825
14266.60 843
14267.73 824
14268.85 795
14269.98 818
14271.11 805
14272.23 790
14273.36 807
14274.49 844
14275.62 835
14276.74 795
14277.87 790
14279.00 805
14280.12 822
14281.25 829
14282.38 827
14283.51 809
14284.63 823
14285.76 800
14286.89 761
14288.02 818
14289.15 795
14290.27 810
14291.40 807
14292.53 821
14293.66 762
14294.78 787
14295.91 795
14297.04 808
14298.17 831
14299.30 802
14300.42 794
14301.55 809
14302.68 798
14303.81 782
14304.94 785
14306.07 788
14307.19 796
14308.32 793
14309.45 760
14310.58 764
14311.71 787
14312.84 804
14313.97 761
14315.10 750
14316.22 794
14317.35 803
14318.48 778
14319.61 780
14320.74 776
14321.87 735
14323.00 772
14324.13 796
14325.26 786
14326.39 782
14327.51 739
14328.64 760
14329.77 763
14330.90 754
14332.03 750
14333.16 774
14334.29 763
14335.42 783
14336.55 745
14337.68 774
14338.81 757
14339.94 766
14341.07 717
14342.20 770
14343.33 746
14344.46 756
14345.59 765
14346.72 726
14347.85 738
14348.98 757
14350.11 754
14351.24 759
14352.37 727
14353.50 760
14354.63 764
14355.76 780
14356.89 772
14358.02 780
14359.15 746
14360.28 758
14361.41 728
14362.54 752
14363.67 754
14364.80 745
14365.94 773
14367.07 786
14368.20 782
14369.33 738
14370.46 758
14371.59 713
14372.72 744
14373.85 763
14374.98 736
14376.11 750
14377.25 756
14378.38 796
14379.51 780
14380.64 770
14381.77 759
14382.90 766
14384.03 789
14385.16 754
14386.30 745
14387.43 774
14388.56 780
14389.69 756
14390.82 785
14391.95 787
14393.09 760
14394.22 765
14395.35 751
14396.48 777
14397.61 777
14398.75 790
14399.88 812
14401.01 802
14402.14 786
14403.27 818
14404.41 782
14405.54 768
14406.67 755
14407.80 776
14408.94 797
14410.07 772
14411.20 812
14412.33 795
14413.47 773
14414.60 816
14415.73 824
14416.87 830
14418.00 844
14419.13 848
14420.26 863
14421.40 859
14422.53 842
14423.66 790
14424.80 812
14425.93 798
14427.06 826
14428.20 902
14429.33 832
14430.46 849
14431.59 869
14432.73 877
14433.86 855
14435.00 813
14436.13 830
14437.26 884
14438.40 854
14439.53 832
14440.66 854
14441.80 896
14442.93 903
14444.06 888
14445.20 886
14446.33 908
14447.47 893
14448.60 885
14449.73 918
14450.87 918
14452.00 904
14453.14 895
14454.27 921
14455.41 921
14456.54 917
14457.67 938
14458.81 972
14459.94 962
14461.08 952
14462.21 973
14463.35 954
14464.48 956
14465.62 1000
14466.75 987
14467.89 1007
14469.02 1020
14470.15 995
14471.29 988
14472.42 994
14473.56 997
14474.69 1000
14475.83 999
14476.96 991
14478.10 996
14479.24 1008
14480.37 982
14481.51 984
14482.64 998
14483.78 960
14484.91 974
14486.05 970
14487.18 957
14488.32 959
14489.45 991
14490.59 975
14491.73 988
14492.86 975
14494.00 978
14495.13 986
14496.27 996
14497.40 1015
14498.54 951
14499.68 956
14500.81 956
14501.95 964
14503.08 1002
14504.22 988
14505.36 969
14506.49 989
14507.63 994
14508.77 1001
14509.90 950
14511.04 938
14512.18 932
14513.31 933
14514.45 906
14515.58 919
14516.72 921
14517.86 933
14519.00 912
14520.13 884
14521.27 904
14522.41 898
14523.54 876
14524.68 868
14525.82 864
14526.95 861
14528.09 889
14529.23 891
14530.37 872
14531.50 882
14532.64 842
14533.78 857
14534.91 845
14536.05 854
14537.19 835
14538.33 854
14539.46 852
14540.60 797
14541.74 800
14542.88 800
14544.02 858
14545.15 832
14546.29 862
14547.43 856
14548.57 835
14549.70 822
14550.84 829
14551.98 835
14553.12 795
14554.26 798
14555.39 817
14556.53 794
14557.67 855
14558.81 803
14559.95 810
14561.09 807
14562.22 790
14563.36 851
14564.50 803
14565.64 816
14566.78 814
14567.92 804
14569.06 811
14570.20 818
14571.33 837
14572.47 810
14573.61 814
14574.75 788
14575.89 758
14577.03 792
14578.17 816
14579.31 835
14580.45 837
14581.59 825
14582.72 814
14583.86 847
14585.00 840
14586.14 808
14587.28 812
14588.42 845
14589.56 793
14590.70 825
14591.84 837
14592.98 844
14594.12 831
14595.26 799
14596.40 855
14597.54 887
14598.68 858
14599.82 826
14600.96 825
14602.10 839
14603.24 805
14604.38 855
14605.52 863
14606.66 842
14607.80 857
14608.94 814
14610.08 839
14611.22 817
14612.36 846
14613.50 862
14614.64 833
14615.78 854
14616.92 845
14618.06 849
14619.20 839
14620.34 875
14621.49 891
14622.63 879
14623.77 872
14624.91 875
14626.05 847
14627.19 850
14628.33 847
14629.47 880
14630.61 927
14631.75 939
14632.90 972
14634.04 878
14635.18 904
14636.32 845
14637.46 904
14638.60 919
14639.74 913
14640.88 892
14642.03 839
14643.17 872
14644.31 886
14645.45 861
14646.59 808
14647.73 797
14648.88 812
14650.02 852
14651.16 781
14652.30 796
14653.44 793
14654.59 779
14655.73 795
14656.87 785
14658.01 787
14659.16 785
14660.30 787
14661.44 755
14662.58 737
14663.72 735
14664.87 762
14666.01 754
14667.15 735
14668.29 719
14669.44 776
14670.58 737
14671.72 738
14672.87 730
14674.01 742
14675.15 690
14676.29 730
14677.44 738
14678.58 714
14679.72 679
14680.87 736
14682.01 742
14683.15 686
14684.30 704
14685.44 699
14686.58 713
14687.73 691
14688.87 678
14690.01 674
14691.16 734
14692.30 676
14693.44 707
14694.59 690
14695.73 667
14696.87 662
14698.02 655
14699.16 678
14700.30 674
14701.45 662
14702.59 659
14703.74 657
14704.88 662
14706.02 667
14707.17 704
14708.31 692
14709.46 621
14710.60 642
14711.75 666
14712.89 640
14714.03 664
14715.18 630
14716.32 633
14717.47 659
14718.61 653
14719.76 682
14720.90 636
14722.05 620
14723.19 616
14724.34 639
14725.48 659
14726.63 684
14727.77 670
14728.92 678
14730.06 644
14731.21 657
14732.35 628
14733.50 639
14734.64 672
14735.79 659
14736.93 653
14738.08 656
14739.22 659
14740.37 654
14741.51 629
14742.66 628
14743.80 635
14744.95 627
14746.09 638
14747.24 659
14748.39 630
14749.53 592
14750.68 643
14751.82 619
14752.97 625
14754.11 619
14755.26 656
14756.41 613
14757.55 632
14758.70 618
14759.85 627
14760.99 608
14762.14 658
14763.28 633
14764.43 644
14765.58 613
14766.72 614
14767.87 671
14769.02 628
14770.16 614
14771.31 625
14772.46 630
14773.60 612
14774.75 630
14775.90 607
14777.04 623
14778.19 581
14779.34 609
14780.48 579
14781.63 632
14782.78 594
14783.92 591
14785.07 615
14786.22 624
14787.37 609
14788.51 595
14789.66 572
14790.81 597
14791.96 599
14793.10 587
14794.25 558
14795.40 616
14796.54 604
14797.69 591
14798.84 618
14799.99 536
14801.14 578
14802.28 570
14803.43 582
14804.58 573
14805.73 575
14806.88 535
14808.02 558
14809.17 578
14810.32 560
14811.47 604
14812.62 550
14813.76 594
14814.91 577
14816.06 580
14817.21 575
14818.36 568
14819.51 584
14820.65 583
14821.80 587
14822.95 557
14824.10 567
14825.25 534
14826.40 515
14827.55 562
14828.69 556
14829.84 526
14830.99 528
14832.14 566
14833.29 550
14834.44 529
14835.59 554
14836.74 570
14837.89 577
14839.04 541
14840.19 542
14841.33 525
14842.48 524
14843.63 545
14844.78 533
14845.93 566
14847.08 516
14848.23 544
14849.38 511
14850.53 528
14851.68 527
14852.83 531
14853.98 534
14855.13 551
14856.28 541
14857.43 522
14858.58 540
14859.73 527
14860.88 536
14862.03 523
14863.18 545
14864.33 548
14865.48 543
14866.63 548
14867.78 528
14868.93 531
14870.08 520
14871.23 528
14872.38 510
14873.53 535
14874.68 514
14875.83 519
14876.98 500
14878.14 546
14879.29 534
14880.44 536
14881.59 556
14882.74 514
14883.89 535
14885.04 549
14886.19 498
14887.34 546
14888.49 527
14889.64 496
14890.80 501
14891.95 521
14893.10 509
14894.25 489
14895.40 519
14896.55 518
14897.70 507
14898.86 530
14900.01 546
14901.16 521
14902.31 533
14903.46 542
14904.61 505
14905.77 520
14906.92 530
14908.07 506
14909.22 515
14910.37 506
14911.53 521
14912.68 534
14913.83 540
14914.98 548
14916.13 538
14917.29 509
14918.44 489
14919.59 513
14920.74 497
14921.90 500
14923.05 491
14924.20 532
14925.35 550
14926.51 546
14927.66 472
14928.81 500
14929.96 517
14931.12 521
14932.27 509
14933.42 518
14934.57 540
14935.73 529
14936.88 505
14938.03 532
14939.19 514
14940.34 495
14941.49 524
14942.65 534
14943.80 524
14944.95 542
14946.11 512
14947.26 518
14948.41 498
14949.57 482
14950.72 498
14951.87 533
14953.03 507
14954.18 510
14955.33 528
14956.49 515
14957.64 513
14958.80 535
14959.95 524
14961.10 542
14962.26 519
14963.41 516
14964.57 516
14965.72 550
14966.87 504
14968.03 502
14969.18 528
14970.34 521
14971.49 517
14972.65 483
14973.80 508
14974.95 539
14976.11 510
14977.26 516
14978.42 515
14979.57 536
14980.73 522
14981.88 493
14983.04 528
14984.19 503
14985.35 544
14986.50 546
14987.66 526
14988.81 530
14989.97 526
14991.12 497
14992.28 523
14993.43 536
14994.59 482
14995.74 531
14996.90 536
14998.05 539
14999.21 517
15000.36 488
15001.52 473
15002.67 515
15003.83 482
15004.99 510
15006.14 523
15007.30 500
15008.45 513
15009.61 504
15010.76 505
15011.92 486
15013.08 486
15014.23 463
15015.39 508
15016.54 479
15017.70 496
15018.86 502
15020.01 507
15021.17 498
15022.32 472
15023.48 466
15024.64 491
15025.79 509
15026.95 520
15028.11 477
15029.26 472
15030.42 485
15031.58 477
15032.73 487
15033.89 466
15035.05 454
15036.20 488
15037.36 502
15038.52 488
15039.67 501
15040.83 475
15041.99 461
15043.15 501
15044.30 528
15045.46 496
15046.62 511
15047.77 507
15048.93 472
15050.09 475
15051.25 482
15052.40 473
15053.56 499
15054.72 511
15055.88 474
15057.03 486
15058.19 530
15059.35 521
15060.51 481
15061.66 516
15062.82 532
15063.98 495
15065.14 494
15066.30 533
15067.45 518
15068.61 527
15069.77 507
15070.93 482
15072.09 519
15073.24 478
15074.40 487
15075.56 469
15076.72 490
15077.88 516
15079.04 500
15080.20 500
15081.35 498
15082.51 519
15083.67 489
15084.83 525
15085.99 544
15087.15 500
15088.31 494
15089.46 520
15090.62 515
15091.78 519
15092.94 506
15094.10 528
15095.26 506
15096.42 520
15097.58 520
15098.74 538
15099.90 534
15101.06 502
15102.22 504
15103.37 513
15104.53 521
15105.69 498
15106.85 506
15108.01 485
15109.17 500
15110.33 490
15111.49 520
15112.65 522
15113.81 513
15114.97 496
15116.13 533
15117.29 535
15118.45 537
15119.61 501
15120.77 486
15121.93 517
15123.09 525
15124.25 504
15125.41 484
15126.57 489
15127.73 496
15128.89 496
15130.05 524
15131.21 512
15132.37 520
15133.53 529
15134.69 485
15135.86 497
15137.02 502
15138.18 473
15139.34 539
15140.50 502
15141.66 502
15142.82 499
15143.98 528
15145.14 515
15146.30 539
15147.46 492
15148.63 538
15149.79 535
15150.95 525
15152.11 531
15153.27 506
15154.43 530
15155.59 482
15156.75 516
15157.92 527
15159.08 529
15160.24 494
15161.40 530
15162.56 513
15163.72 517
15164.89 516
15166.05 531
15167.21 527
15168.37 544
15169.53 540
15170.69 564
15171.86 509
15173.02 499
15174.18 547
15175.34 529
15176.51 544
15177.67 532
15178.83 583
15179.99 563
15181.15 557
15182.32 510
15183.48 549
15184.64 543
15185.80 544
15186.97 566
15188.13 521
15189.29 523
15190.46 534
15191.62 567
15192.78 538
15193.94 538
15195.11 522
15196.27 572
15197.43 581
15198.60 552
15199.76 540
15200.92 541
15202.08 567
15203.25 570
15204.41 551
15205.57 513
15206.74 556
15207.90 566
15209.06 567
15210.23 526
15211.39 551
15212.56 553
15213.72 575
15214.88 568
15216.05 572
15217.21 559
15218.37 592
15219.54 565
15220.70 577
15221.87 551
15223.03 592
15224.19 541
15225.36 556
15226.52 575
15227.69 592
15228.85 592
15230.01 599
15231.18 592
15232.34 593
15233.51 575
15234.67 579
15235.84 592
15237.00 592
15238.16 579
15239.33 568
15240.49 586
15241.66 598
15242.82 600
15243.99 610
15245.15 601
15246.32 582
15247.48 602
15248.65 570
15249.81 566
15250.98 560
15252.14 537
15253.31 577
15254.47 578
15255.64 553
15256.80 536
15257.97 553
15259.13 572
15260.30 556
15261.46 558
15262.63 570
15263.80 520
15264.96 550
15266.13 507
15267.29 526
15268.46 552
15269.62 548
15270.79 546
15271.96 534
15273.12 496
15274.29 505
15275.45 551
15276.62 566
15277.79 521
15278.95 558
15280.12 537
15281.28 516
15282.45 543
15283.62 562
15284.78 554
15285.95 520
15287.12 527
15288.28 543
15289.45 520
15290.62 515
15291.78 535
15292.95 553
15294.12 518
15295.28 538
15296.45 528
15297.62 537
15298.78 562
15299.95 542
15301.12 525
15302.28 531
15303.45 516
15304.62 504
15305.78 573
15306.95 564
15308.12 502
15309.29 528
15310.45 564
15311.62 534
15312.79 532
15313.96 542
15315.12 532
15316.29 545
15317.46 552
15318.63 539
15319.79 530
15320.96 541
15322.13 547
15323.30 515
15324.46 526
15325.63 539
15326.80 531
15327.97 506
15329.14 521
15330.30 539
15331.47 567
15332.64 535
15333.81 538
15334.98 561
15336.14 552
15337.31 578
15338.48 546
15339.65 510
15340.82 500
15341.99 559
15343.16 549
15344.32 552
15345.49 547
15346.66 534
15347.83 539
15349.00 581
15350.17 547
15351.34 552
15352.51 559
15353.67 509
15354.84 570
15356.01 516
15357.18 525
15358.35 528
15359.52 540
15360.69 546
15361.86 579
15363.03 568
15364.20 562
15365.37 562
15366.54 568
15367.71 547
15368.87 535
15370.04 584
15371.21 563
15372.38 581
15373.55 544
15374.72 572
15375.89 524
15377.06 563
15378.23 571
15379.40 534
15380.57 529
15381.74 552
15382.91 570
15384.08 536
15385.25 565
15386.42 567
15387.59 552
15388.76 509
15389.93 555
15391.10 522
15392.27 532
15393.44 545
15394.62 528
15395.79 515
15396.96 521
15398.13 544
15399.30 538
15400.47 527
15401.64 532
15402.81 540
15403.98 528
15405.15 552
15406.32 514
15407.49 544
15408.66 517
15409.84 531
15411.01 525
15412.18 523
15413.35 552
15414.52 550
15415.69 498
15416.86 515
15418.03 498
15419.21 522
15420.38 519
15421.55 492
15422.72 489
15423.89 516
15425.06 551
15426.24 519
15427.41 481
15428.58 504
15429.75 524
15430.92 500
15432.09 486
15433.27 476
15434.44 505
15435.61 530
15436.78 514
15437.96 484
15439.13 475
15440.30 522
15441.47 518
15442.64 512
15443.82 485
15444.99 499
15446.16 505
15447.33 520
15448.51 495
15449.68 498
15450.85 499
15452.02 497
15453.20 522
15454.37 526
15455.54 510
15456.72 462
15457.89 529
15459.06 469
15460.23 528
15461.41 485
15462.58 492
15463.75 486
15464.93 491
15466.10 503
15467.27 494
15468.45 509
15469.62 519
15470.79 493
15471.97 467
15473.14 511
15474.31 503
15475.49 502
15476.66 508
15477.83 510
15479.01 489
15480.18 471
15481.36 518
15482.53 512
15483.70 494
15484.88 534
15486.05 497
15487.23 483
15488.40 491
15489.57 525
15490.75 522
15491.92 497
15493.10 521
15494.27 503
15495.44 553
15496.62 492
15497.79 493
15498.97 489
15500.14 523
15501.32 521
15502.49 531
15503.67 511
15504.84 524
15506.02 535
15507.19 522
15508.36 501
15509.54 516
15510.71 529
15511.89 494
15513.06 506
15514.24 479
15515.41 512
15516.59 517
15517.77 509
15518.94 541
15520.12 546
15521.29 460
15522.47 501
15523.64 508
15524.82 519
15525.99 514
15527.17 525
15528.34 504
15529.52 498
15530.69 506
15531.87 505
15533.05 507
15534.22 545
15535.40 535
15536.57 530
15537.75 522
15538.93 513
15540.10 572
15541.28 540
15542.45 531
15543.63 527
15544.81 539
15545.98 567
15547.16 546
15548.33 547
15549.51 532
15550.69 511
15551.86 532
15553.04 538
15554.22 538
15555.39 557
15556.57 539
15557.75 573
15558.92 527
15560.10 550
15561.28 530
15562.45 503
15563.63 561
15564.81 522
15565.99 506
15567.16 524
15568.34 537
15569.52 564
15570.69 582
15571.87 564
15573.05 570
15574.23 571
15575.40 583
15576.58 567
15577.76 580
15578.93 599
15580.11 576
15581.29 578
15582.47 587
15583.65 576
15584.82 587
15586.00 582
15587.18 569
15588.36 551
15589.53 561
15590.71 584
15591.89 586
15593.07 633
15594.25 626
15595.42 611
15596.60 589
15597.78 595
15598.96 614
15600.14 607
15601.32 598
15602.49 595
15603.67 596
15604.85 595
15606.03 617
15607.21 627
15608.39 643
15609.56 621
15610.74 625
15611.92 610
15613.10 673
15614.28 664
15615.46 633
15616.64 643
15617.82 624
15619.00 654
15620.17 689
15621.35 677
15622.53 644
15623.71 661
15624.89 663
15626.07 711
15627.25 659
15628.43 667
15629.61 666
15630.79 677
15631.97 697
15633.15 690
15634.33 629
15635.51 664
15636.69 667
15637.87 660
15639.05 686
15640.22 696
15641.40 676
15642.58 672
15643.76 712
15644.94 689
15646.12 714
15647.30 679
15648.48 659
15649.66 713
15650.85 699
15652.03 716
15653.21 730
15654.39 686
15655.57 705
15656.75 723
15657.93 735
15659.11 722
15660.29 678
15661.47 701
15662.65 693
15663.83 702
15665.01 662
15666.19 708
15667.37 698
15668.55 719
15669.73 710
15670.92 708
15672.10 712
15673.28 678
15674.46 705
15675.64 719
15676.82 688
15678.00 676
15679.18 710
15680.36 699
15681.55 720
15682.73 653
15683.91 729
15685.09 696
15686.27 682
15687.45 695
15688.63 688
15689.82 678
15691.00 718
15692.18 686
15693.36 686
15694.54 679
15695.73 684
15696.91 725
15698.09 675
15699.27 685
15700.45 727
15701.64 720
15702.82 686
15704.00 719
15705.18 698
15706.36 732
15707.55 701
15708.73 722
15709.91 708
15711.09 704
15712.28 685
15713.46 703
15714.64 721
15715.82 700
15717.01 711
15718.19 702
15719.37 731
15720.55 680
15721.74 722
15722.92 727
15724.10 751
15725.29 750
15726.47 750
15727.65 738
15728.84 728
15730.02 743
15731.20 744
15732.39 760
15733.57 750
15734.75 761
15735.94 746
15737.12 800
15738.30 757
15739.49 739
15740.67 775
15741.85 798
15743.04 757
15744.22 743
15745.40 749
15746.59 794
15747.77 766
15748.96 737
15750.14 780
15751.32 809
15752.51 802
15753.69 822
15754.88 787
15756.06 795
15757.24 834
15758.43 800
15759.61 835
15760.80 827
15761.98 799
15763.17 763
15764.35 775
15765.53 769
15766.72 762
15767.90 817
15769.09 787
15770.27 752
15771.46 755
15772.64 748
15773.83 769
15775.01 773
15776.20 740
15777.38 733
15778.57 756
15779.75 755
15780.94 739
15782.12 723
15783.31 722
15784.49 750
15785.68 729
15786.86 712
15788.05 747
15789.23 716
15790.42 702
15791.60 706
15792.79 713
15793.98 680
15795.16 721
15796.35 722
15797.53 725
15798.72 676
15799.90 702
15801.09 691
15802.28 669
15803.46 710
15804.65 687
15805.83 678
15807.02 665
15808.21 657
15809.39 649
15810.58 669
15811.76 644
15812.95 679
15814.14 634
15815.32 662
15816.51 662
15817.70 631
15818.88 644
15820.07 652
15821.26 631
15822.44 643
15823.63 634
15824.82 647
15826.00 666
15827.19 665
15828.38 649
15829.56 636
15830.75 646
15831.94 585
15833.12 627
15834.31 647
15835.50 636
15836.69 638
15837.87 644
15839.06 658
15840.25 658
15841.44 627
15842.62 638
15843.81 651
15845.00 606
15846.18 642
15847.37 638
15848.56 661
15849.75 646
15850.94 658
15852.12 626
15853.31 647
15854.50 629
15855.69 645
15856.87 636
15858.06 652
15859.25 648
15860.44 638
15861.63 662
15862.81 620
15864.00 648
15865.19 647
15866.38 680
15867.57 654
15868.76 629
15869.94 641
15871.13 654
15872.32 634
15873.51 654
15874.70 632
15875.89 654
15877.08 662
15878.26 674
15879.45 652
15880.64 610
15881.83 648
15883.02 621
15884.21 635
15885.40 650
15886.59 676
15887.78 671
15888.97 635
15890.15 660
15891.34 678
15892.53 677
15893.72 675
15894.91 659
15896.10 687
15897.29 686
15898.48 688
15899.67 655
15900.86 658
15902.05 674
15903.24 669
15904.43 630
15905.62 676
15906.81 618
15908.00 669
15909.19 667
15910.38 691
15911.57 672
15912.76 657
15913.95 691
15915.14 655
15916.33 655
15917.52 668
15918.71 639
15919.90 661
15921.09 666
15922.28 640
15923.47 645
15924.66 669
15925.85 630
15927.04 653
15928.23 650
15929.42 675
15930.61 640
15931.80 638
15932.99 633
15934.18 659
15935.38 667
15936.57 632
15937.76 615
15938.95 634
15940.14 637
15941.33 591
15942.52 635
15943.71 589
15944.90 597
15946.10 591
15947.29 600
15948.48 575
15949.67 570
15950.86 602
15952.05 610
15953.24 599
15954.44 583
15955.63 558
15956.82 574
15958.01 533
15959.20 541
15960.39 542
15961.59 574
15962.78 530
15963.97 534
15965.16 559
15966.35 541
15967.55 511
15968.74 524
15969.93 532
15971.12 539
15972.31 561
15973.51 541
15974.70 537
15975.89 527
15977.08 527
15978.28 525
15979.47 519
15980.66 538
15981.85 509
15983.05 551
15984.24 538
15985.43 515
15986.62 542
15987.82 535
15989.01 519
15990.20 498
15991.40 526
15992.59 516
15993.78 498
15994.98 507
15996.17 521
15997.36 507
15998.55 513
15999.75 520
16000.94 524
16002.13 511
16003.33 480
16004.52 503
16005.72 518
16006.91 491
16008.10 465
16009.30 480
16010.49 504
16011.68 477
16012.88 494
16014.07 458
16015.26 489
16016.46 518
16017.65 498
16018.85 519
16020.04 475
16021.23 450
16022.43 485
16023.62 501
16024.82 476
16026.01 482
16027.21 480
16028.40 493
16029.59 496
16030.79 456
16031.98 477
16033.18 500
16034.37 472
16035.57 460
16036.76 476
16037.96 470
16039.15 454
16040.35 475
16041.54 488
16042.73 486
16043.93 471
16045.12 466
16046.32 481
16047.51 487
16048.71 501
16049.91 456
16051.10 484
16052.30 487
16053.49 478
16054.69 497
16055.88 483
16057.08 467
16058.27 508
16059.47 497
16060.66 480
16061.86 464
16063.05 467
16064.25 436
16065.45 470
16066.64 478
16067.84 470
16069.03 450
16070.23 469
16071.42 461
16072.62 453
16073.82 458
16075.01 475
16076.21 449
16077.41 455
16078.60 464
16079.80 416
16080.99 430
16082.19 437
16083.39 416
16084.58 420
16085.78 427
16086.98 454
16088.17 457
16089.37 478
16090.57 464
16091.76 445
16092.96 449
16094.16 463
16095.35 438
16096.55 454
16097.75 450
16098.94 488
16100.14 443
16101.34 467
16102.53 503
16103.73 459
16104.93 450
16106.13 462
16107.32 475
16108.52 454
16109.72 430
16110.92 426
16112.11 463
16113.31 451
16114.51 467
16115.71 433
16116.90 412
16118.10 439
16119.30 436
16120.50 455
16121.69 446
16122.89 449
16124.09 441
16125.29 449
16126.49 450
16127.68 459
16128.88 424
16130.08 463
16131.28 442
16132.48 427
16133.67 468
16134.87 441
16136.07 438
16137.27 422
16138.47 452
16139.67 442
16140.86 451
16142.06 442
16143.26 443
16144.46 457
16145.66 455
16146.86 456
16148.06 437
16149.26 463
16150.45 441
16151.65 450
16152.85 453
16154.05 451
16155.25 448
16156.45 420
16157.65 438
16158.85 434
16160.05 414
16161.25 430
16162.45 450
16163.64 453
16164.84 447
16166.04 430
16167.24 451
16168.44 443
16169.64 450
16170.84 426
16172.04 429
16173.24 443
16174.44 465
16175.64 442
16176.84 426
16178.04 453
16179.24 465
16180.44 474
16181.64 458
16182.84 450
16184.04 468
16185.24 480
16186.44 440
16187.64 438
16188.84 471
16190.04 442
16191.24 446
16192.44 474
16193.64 454
16194.84 470
16196.04 473
16197.24 454
16198.44 464
16199.65 447
16200.85 431
16202.05 473
16203.25 463
16204.45 461
16205.65 450
16206.85 453
16208.05 445
16209.25 461
16210.45 448
16211.65 442
16212.86 462
16214.06 458
16215.26 460
16216.46 426
16217.66 453
16218.86 459
16220.06 446
16221.27 487
16222.47 476
16223.67 444
16224.87 436
16226.07 466
16227.27 459
16228.48 452
16229.68 443
16230.88 496
16232.08 451
16233.28 470
16234.48 474
16235.69 482
16236.89 448
16238.09 459
16239.29 470
16240.50 445
16241.70 443
16242.90 490
16244.10 456
16245.30 454
16246.51 495
16247.71 469
16248.91 475
16250.11 471
16251.32 490
16252.52 491
16253.72 498
16254.92 502
16256.13 474
16257.33 521
16258.53 493
16259.74 491
16260.94 495
16262.14 488
16263.35 462
16264.55 473
16265.75 467
16266.95 492
16268.16 516
16269.36 509
16270.56 476
16271.77 512
16272.97 494
16274.17 470
16275.38 509
16276.58 502
16277.79 480
16278.99 465
16280.19 483
16281.40 483
16282.60 475
16283.80 509
16285.01 484
16286.21 465
16287.42 465
16288.62 480
16289.82 482
16291.03 504
16292.23 474
16293.44 503
16294.64 481
16295.84 496
16297.05 481
16298.25 510
16299.46 515
16300.66 493
16301.87 508
16303.07 477
16304.27 494
16305.48 474
16306.68 496
16307.89 534
16309.09 458
16310.30 492
16311.50 492
16312.71 477
16313.91 471
16315.12 455
16316.32 426
16317.53 478
16318.73 507
16319.94 516
16321.14 462
16322.35 461
16323.55 470
16324.76 472
16325.96 474
16327.17 467
16328.38 465
16329.58 478
16330.79 463
16331.99 427
16333.20 450
16334.40 431
16335.61 434
16336.81 446
16338.02 451
16339.23 434
16340.43 435
16341.64 452
16342.84 440
16344.05 454
16345.26 446
16346.46 441
16347.67 414
16348.87 441
16350.08 447
16351.29 465
16352.49 457
16353.70 434
16354.91 455
16356.11 436
16357.32 414
16358.53 428
16359.73 449
16360.94 396
16362.15 429
16363.35 441
16364.56 435
16365.77 481
16366.97 441
16368.18 432
16369.39 420
16370.59 415
16371.80 441
16373.01 436
16374.21 449
16375.42 437
16376.63 410
16377.84 428
16379.04 423
16380.25 435
16381.46 416
16382.67 445
16383.87 451
16385.08 431
16386.29 431
16387.50 424
16388.70 425
16389.91 416
16391.12 425
16392.33 437
16393.53 437
16394.74 433
16395.95 453
16397.16 441
16398.37 454
16399.57 424
16400.78 412
16401.99 445
16403.20 413
16404.41 411
16405.62 425
16406.82 436
16408.03 432
16409.24 429
16410.45 424
16411.66 425
16412.87 440
16414.07 446
16415.28 429
16416.49 424
16417.70 427
16418.91 417
16420.12 431
16421.33 416
16422.54 402
16423.75 411
16424.95 429
16426.16 444
16427.37 413
16428.58 409
16429.79 444
16431.00 435
16432.21 411
16433.42 422
16434.63 445
16435.84 414
16437.05 415
16438.26 409
16439.47 429
16440.68 439
16441.88 425
16443.09 415
16444.30 395
16445.51 423
16446.72 386
16447.93 401
16449.14 399
16450.35 402
16451.56 394
16452.77 432
16453.98 375
16455.19 384
16456.40 396
16457.61 403
16458.82 396
16460.03 399
16461.24 409
16462.45 438
16463.67 409
16464.88 406
16466.09 398
16467.30 405
16468.51 425
16469.72 412
16470.93 392
16472.14 400
16473.35 402
16474.56 426
16475.77 412
16476.98 378
16478.19 403
16479.40 411
16480.62 402
16481.83 398
16483.04 390
16484.25 380
16485.46 372
16486.67 429
16487.88 443
16489.09 426
16490.31 384
16491.52 391
16492.73 406
16493.94 396
16495.15 404
16496.36 418
16497.57 413
16498.79 419
16500.00 402
16501.21 393
16502.42 393
16503.63 395
16504.85 430
16506.06 439
16507.27 395
16508.48 387
16509.69 398
16510.91 418
16512.12 404
16513.33 389
16514.54 383
16515.76 389
16516.97 389
16518.18 408
16519.39 399
16520.60 381
16521.82 386
16523.03 416
16524.24 418
16525.46 423
16526.67 397
16527.88 407
16529.09 435
16530.31 437
16531.52 403
16532.73 413
16533.95 414
16535.16 395
16536.37 409
16537.58 411
16538.80 389
16540.01 390
16541.22 393
16542.44 395
16543.65 381
16544.86 395
16546.08 413
16547.29 432
16548.50 432
16549.72 371
16550.93 384
16552.15 437
16553.36 410
16554.57 379
16555.79 393
16557.00 394
16558.21 397
16559.43 410
16560.64 421
16561.86 430
16563.07 398
16564.28 395
16565.50 390
16566.71 415
16567.93 410
16569.14 393
16570.36 414
16571.57 389
16572.78 367
16574.00 393
16575.21 408
16576.43 434
16577.64 393
16578.86 406
16580.07 407
16581.29 405
16582.50 401
16583.72 388
16584.93 437
16586.15 415
16587.36 408
16588.58 381
16589.79 370
16591.01 413
16592.22 413
16593.44 406
16594.65 378
16595.87 382
16597.08 408
16598.30 406
16599.51 393
16600.73 429
16601.94 412
16603.16 401
16604.37 405
16605.59 370
16606.81 394
16608.02 365
16609.24 368
16610.45 380
16611.67 377
16612.89 350
16614.10 395
16615.32 387
16616.53 404
16617.75 396
16618.97 383
16620.18 377
16621.40 396
16622.61 372
16623.83 375
16625.05 377
16626.26 371
16627.48 398
16628.70 376
16629.91 408
16631.13 378
16632.35 409
16633.56 415
16634.78 363
16636.00 393
16637.21 413
16638.43 388
16639.65 397
16640.86 395
16642.08 362
16643.30 390
16644.51 386
16645.73 382
16646.95 386
16648.17 394
16649.38 368
16650.60 391
16651.82 384
16653.03 378
16654.25 356
16655.47 405
16656.69 413
16657.90 411
16659.12 413
16660.34 373
16661.56 382
16662.77 371
16663.99 363
16665.21 354
16666.43 375
16667.65 354
16668.86 387
16670.08 377
16671.30 375
16672.52 380
16673.74 405
16674.95 371
16676.17 388
16677.39 369
16678.61 361
16679.83 339
16681.05 363
16682.26 396
16683.48 372
16684.70 383
16685.92 352
16687.14 358
16688.36 385
16689.58 377
16690.79 344
16692.01 365
16693.23 350
16694.45 359
16695.67 365
16696.89 356
16698.11 373
16699.33 349
16700.55 377
16701.76 360
16702.98 362
16704.20 379
16705.42 394
16706.64 382
16707.86 362
16709.08 360
16710.30 379
16711.52 360
16712.74 334
16713.96 352
16715.18 366
16716.40 381
16717.62 396
16718.84 370
16720.06 376
16721.28 372
16722.50 379
16723.72 358
16724.94 373
16726.16 335
16727.38 362
16728.60 394
16729.82 369
16731.04 374
16732.26 347
16733.48 388
16734.70 373
16735.92 335
16737.14 382
16738.36 371
16739.58 361
16740.80 369
16742.02 399
16743.24 392
16744.46 391
16745.68 411
16746.90 398
16748.12 357
16749.35 375
16750.57 412
16751.79 364
16753.01 374
16754.23 370
16755.45 371
16756.67 396
16757.89 368
16759.11 338
16760.33 374
16761.56 336
16762.78 375
16764.00 371
16765.22 383
16766.44 363
16767.66 374
16768.88 383
16770.11 371
16771.33 397
16772.55 402
16773.77 383
16774.99 393
16776.22 353
16777.44 367
16778.66 365
16779.88 368
16781.10 343
16782.33 360
16783.55 377
16784.77 368
16785.99 384
16787.21 355
16788.44 388
16789.66 363
16790.88 365
16792.10 372
16793.33 386
16794.55 382
16795.77 360
16796.99 355
16798.22 365
16799.44 349
16800.66 377
16801.88 396
16803.11 359
16804.33 356
16805.55 361
16806.78 359
16808.00 350
16809.22 375
16810.44 373
16811.67 382
16812.89 365
16814.11 398
16815.34 373
16816.56 367
16817.78 393
16819.01 382
16820.23 408
16821.45 330
16822.68 376
16823.90 396
16825.13 394
16826.35 385
16827.57 407
16828.80 407
16830.02 407
16831.24 389
16832.47 406
16833.69 383
16834.92 378
16836.14 373
16837.36 394
16838.59 388
16839.81 405
16841.04 417
16842.26 418
16843.48 394
16844.71 408
16845.93 389
16847.16 421
16848.38 425
16849.61 390
16850.83 382
16852.06 430
16853.28 371
16854.51 403
16855.73 407
16856.95 447
16858.18 448
16859.40 457
16860.63 454
16861.85 419
16863.08 408
16864.30 403
16865.53 417
16866.75 450
16867.98 437
16869.21 415
16870.43 443
16871.66 454
16872.88 417
16874.11 407
16875.33 408
16876.56 428
16877.78 468
16879.01 448
16880.23 436
16881.46 439
16882.69 431
16883.91 436
16885.14 441
16886.36 439
16887.59 409
16888.81 451
16890.04 469
16891.27 453
16892.49 408
16893.72 412
16894.94 445
16896.17 444
16897.40 427
16898.62 425
16899.85 445
16901.08 428
16902.30 429
16903.53 451
16904.76 397
16905.98 422
16907.21 446
16908.44 411
16909.66 405
16910.89 403
16912.12 403
16913.34 405
16914.57 401
16915.80 422
16917.02 397
16918.25 401
16919.48 410
16920.70 405
16921.93 419
16923.16 390
16924.39 399
16925.61 418
16926.84 386
16928.07 419
16929.30 407
16930.52 416
16931.75 418
16932.98 408
16934.21 408
16935.43 385
16936.66 406
16937.89 408
16939.12 383
16940.34 425
16941.57 396
16942.80 391
16944.03 408
16945.26 380
16946.48 387
16947.71 412
16948.94 417
16950.17 421
16951.40 408
16952.62 393
16953.85 417
16955.08 403
16956.31 409
16957.54 397
16958.77 416
16959.99 425
16961.22 399
16962.45 435
16963.68 398
16964.91 384
16966.14 380
16967.37 407
16968.60 401
16969.82 401
16971.05 385
16972.28 364
16973.51 388
16974.74 377
16975.97 398
16977.20 367
16978.43 395
16979.66 360
16980.89 369
16982.11 396
16983.34 393
16984.57 394
16985.80 409
16987.03 402
16988.26 389
16989.49 382
16990.72 394
16991.95 381
16993.18 394
16994.41 396
16995.64 404
16996.87 404
16998.10 432
16999.33 384
17000.56 361
17001.79 402
17003.02 382
17004.25 434
17005.48 401
17006.71 386
17007.94 394
17009.17 386
17010.40 397
17011.63 403
17012.86 360
17014.09 413
17015.32 397
17016.55 358
17017.78 377
17019.01 400
17020.25 377
17021.48 371
17022.71 374
17023.94 359
17025.17 385
17026.40 380
17027.63 375
17028.86 381
17030.09 389
17031.32 354
17032.55 384
17033.79 373
17035.02 377
17036.25 370
17037.48 365
17038.71 373
17039.94 380
17041.17 346
17042.41 358
17043.64 391
17044.87 372
17046.10 365
17047.33 355
17048.56 378
17049.80 369
17051.03 390
17052.26 356
17053.49 342
17054.72 371
17055.95 367
17057.19 359
17058.42 357
17059.65 357
17060.88 368
17062.12 373
17063.35 345
17064.58 336
17065.81 355
17067.04 362
17068.28 359
17069.51 369
17070.74 340
17071.97 359
17073.21 361
17074.44 355
17075.67 367
17076.90 342
17078.14 341
17079.37 343
17080.60 350
17081.84 349
17083.07 340
17084.30 368
17085.54 383
17086.77 369
17088.00 354
17089.23 341
17090.47 351
17091.70 364
17092.93 345
17094.17 371
17095.40 329
17096.63 341
17097.87 343
17099.10 355
17100.34 368
17101.57 352
17102.80 352
17104.04 360
17105.27 359
17106.50 369
17107.74 362
17108.97 391
17110.21 345
17111.44 350
17112.67 361
17113.91 367
17115.14 341
17116.38 338
17117.61 354
17118.84 345
17120.08 360
17121.31 352
17122.55 356
17123.78 329
17125.02 344
17126.25 338
17127.48 361
17128.72 359
17129.95 364
17131.19 346
17132.42 333
17133.66 339
17134.89 365
17136.13 360
17137.36 353
17138.60 330
17139.83 360
17141.07 347
17142.30 352
17143.54 324
17144.77 336
17146.01 370
17147.24 339
17148.48 341
17149.71 356
17150.95 341
17152.19 335
17153.42 356
17154.66 362
17155.89 337
17157.13 364
17158.36 352
17159.60 344
17160.83 347
17162.07 339
17163.31 310
17164.54 337
17165.78 327
17167.01 331
17168.25 361
17169.49 310
17170.72 338
17171.96 349
17173.19 378
17174.43 333
17175.67 332
17176.90 344
17178.14 362
17179.38 338
17180.61 341
17181.85 334
17183.09 341
17184.32 361
17185.56 340
17186.80 340
17188.03 340
17189.27 321
17190.51 322
17191.74 369
17192.98 349
17194.22 322
17195.45 320
17196.69 351
17197.93 349
17199.16 331
17200.40 315
17201.64 331
17202.88 323
17204.11 321
17205.35 360
17206.59 326
17207.83 330
17209.06 322
17210.30 353
17211.54 328
17212.78 332
17214.01 317
17215.25 320
17216.49 306
17217.73 318
17218.96 344
17220.20 339
17221.44 322
17222.68 335
17223.92 357
17225.15 336
17226.39 347
17227.63 347
17228.87 353
17230.11 307
17231.35 317
17232.58 334
17233.82 358
17235.06 314
17236.30 310
17237.54 314
17238.78 342
17240.01 341
17241.25 323
17242.49 351
17243.73 321
17244.97 326
17246.21 332
17247.45 347
17248.69 336
17249.93 331
17251.16 359
17252.40 380
17253.64 334
17254.88 333
17256.12 325
17257.36 294
17258.60 311
17259.84 329
17261.08 348
17262.32 322
17263.56 309
17264.80 319
17266.04 325
17267.28 302
17268.51 310
17269.75 328
17270.99 326
17272.23 315
17273.47 344
17274.71 364
17275.95 345
17277.19 323
17278.43 348
17279.67 333
17280.91 341
17282.15 330
17283.39 325
17284.63 341
17285.87 322
17287.11 326
17288.35 332
17289.60 327
17290.84 304
17292.08 332
17293.32 322
17294.56 303
17295.80 314
17297.04 306
17298.28 323
17299.52 324
17300.76 337
17302.00 346
17303.24 325
17304.48 315
17305.72 342
17306.96 346
17308.21 325
17309.45 315
17310.69 319
17311.93 332
17313.17 334
17314.41 299
17315.65 317
17316.89 320
17318.14 344
17319.38 308
17320.62 335
17321.86 331
17323.10 309
17324.34 321
17325.59 338
17326.83 343
17328.07 310
17329.31 316
17330.55 317
17331.79 316
17333.04 348
17334.28 318
17335.52 322
17336.76 323
17338.00 335
17339.25 333
17340.49 328
17341.73 311
17342.97 320
17344.22 325
17345.46 306
17346.70 326
17347.94 323
17349.19 332
17350.43 314
17351.67 308
17352.91 337
17354.16 351
17355.40 327
17356.64 355
17357.88 336
17359.13 321
17360.37 304
17361.61 319
17362.86 340
17364.10 330
17365.34 322
17366.58 338
17367.83 297
17369.07 289
17370.31 313
17371.56 328
17372.80 323
17374.04 313
17375.29 333
17376.53 323
17377.78 337
17379.02 316
17380.26 323
17381.51 323
17382.75 295
17383.99 304
17385.24 337
17386.48 329
17387.72 324
17388.97 335
17390.21 318
17391.46 320
17392.70 307
17393.94 326
17395.19 349
17396.43 298
17397.68 300
17398.92 316
17400.17 352
17401.41 324
17402.65 285
17403.90 303
17405.14 324
17406.39 316
17407.63 318
17408.88 305
17410.12 290
17411.37 321
17412.61 321
17413.86 335
17415.10 293
17416.35 293
17417.59 315
17418.84 325
17420.08 314
17421.33 314
17422.57 312
17423.82 322
17425.06 283
17426.31 308
17427.55 329
17428.80 334
17430.04 335
17431.29 340
17432.53 332
17433.78 318
17435.03 324
17436.27 311
17437.52 309
17438.76 292
17440.01 332
17441.25 317
17442.50 308
17443.75 310
17444.99 319
17446.24 340
17447.48 296
17448.73 300
17449.98 326
17451.22 310
17452.47 315
17453.71 322
17454.96 330
17456.21 304
17457.45 323
17458.70 309
17459.95 305
17461.19 324
17462.44 321
17463.69 304
17464.93 323
17466.18 322
17467.43 317
17468.67 320
17469.92 317
17471.17 319
17472.41 329
17473.66 308
17474.91 310
17476.15 352
17477.40 348
17478.65 344
17479.90 355
17481.14 329
17482.39 338
17483.64 337
17484.88 294
17486.13 309
17487.38 298
17488.63 308
17489.87 326
17491.12 327
17492.37 312
17493.62 314
17494.86 305
17496.11 301
17497.36 346
17498.61 338
17499.86 311
17501.10 328
17502.35 326
17503.60 315
17504.85 335
17506.10 325
17507.34 347
17508.59 328
17509.84 332
17511.09 350
17512.34 312
17513.59 353
17514.83 337
17516.08 325
17517.33 320
17518.58 318
17519.83 318
17521.08 323
17522.33 329
17523.57 348
17524.82 322
17526.07 338
17527.32 329
17528.57 335
17529.82 307
17531.07 339
17532.32 349
17533.57 334
17534.82 341
17536.06 289
17537.31 320
17538.56 339
17539.81 324
17541.06 300
17542.31 306
17543.56 325
17544.81 301
17546.06 335
17547.31 319
17548.56 339
17549.81 305
17551.06 323
17552.31 328
17553.56 347
17554.81 334
17556.06 363
17557.31 337
17558.56 332
17559.81 313
17561.06 327
17562.31 335
17563.56 314
17564.81 335
17566.06 359
17567.31 350
17568.56 351
17569.81 355
17571.06 358
17572.31 326
17573.56 338
17574.81 328
17576.06 352
17577.31 317
17578.56 336
17579.81 334
17581.06 320
17582.31 303
17583.57 325
17584.82 329
17586.07 346
17587.32 311
17588.57 334
17589.82 351
17591.07 348
17592.32 314
17593.57 338
17594.83 357
17596.08 309
17597.33 315
17598.58 324
17599.83 324
17601.08 328
17602.33 303
17603.59 324
17604.84 343
17606.09 311
17607.34 329
17608.59 340
17609.84 326
17611.10 331
17612.35 302
17613.60 326
17614.85 325
17616.10 321
17617.36 367
17618.61 309
17619.86 320
17621.11 346
17622.36 334
17623.62 366
17624.87 339
17626.12 345
17627.37 361
17628.63 334
17629.88 331
17631.13 349
17632.38 318
17633.64 329
17634.89 337
17636.14 325
17637.39 335
17638.65 320
17639.90 349
17641.15 358
17642.41 336
17643.66 339
17644.91 318
17646.17 321
17647.42 338
17648.67 323
17649.92 313
17651.18 344
17652.43 338
17653.68 314
17654.94 311
17656.19 327
17657.44 331
17658.70 310
17659.95 316
17661.21 347
17662.46 310
17663.71 335
17664.97 314
17666.22 327
17667.47 335
17668.73 325
17669.98 319
17671.24 321
17672.49 325
17673.74 335
17675.00 332
17676.25 350
17677.51 346
17678.76 310
17680.02 346
17681.27 311
17682.52 316
17683.78 315
17685.03 341
17686.29 298
17687.54 325
17688.80 321
17690.05 320
17691.31 330
17692.56 367
17693.82 345
17695.07 349
17696.32 336
17697.58 321
17698.83 329
17700.09 316
17701.34 357
17702.60 321
17703.86 354
17705.11 356
17706.37 330
17707.62 311
17708.88 321
17710.13 337
17711.39 320
17712.64 330
17713.90 317
17715.15 319
17716.41 311
17717.66 343
17718.92 324
17720.18 331
17721.43 330
17722.69 350
17723.94 334
17725.20 328
17726.45 325
17727.71 331
17728.97 328
17730.22 333
17731.48 313
17732.74 307
17733.99 312
17735.25 298
17736.50 306
17737.76 330
17739.02 327
17740.27 319
17741.53 343
17742.79 309
17744.04 331
17745.30 322
17746.56 315
17747.81 312
17749.07 307
17750.33 349
17751.58 350
17752.84 352
17754.10 335
17755.35 316
17756.61 277
17757.87 296
17759.12 327
17760.38 316
17761.64 328
17762.90 324
17764.15 316
17765.41 323
17766.67 325
17767.93 323
17769.18 326
17770.44 319
17771.70 345
17772.96 294
17774.21 346
17775.47 328
17776.73 312
17777.99 327
17779.24 320
17780.50 311
17781.76 329
17783.02 330
17784.28 306
17785.53 310
17786.79 304
17788.05 341
17789.31 328
17790.57 324
17791.82 296
17793.08 305
17794.34 297
17795.60 293
17796.86 300
17798.12 307
17799.37 289
17800.63 306
17801.89 325
17803.15 309
17804.41 299
17805.67 297
17806.93 302
17808.19 313
17809.44 329
17810.70 295
17811.96 299
17813.22 300
17814.48 318
17815.74 299
17817.00 301
17818.26 284
17819.52 308
17820.78 299
17822.04 310
17823.29 281
17824.55 307
17825.81 300
17827.07 315
17828.33 295
17829.59 286
17830.85 314
17832.11 302
17833.37 295
17834.63 306
17835.89 310
17837.15 284
17838.41 323
17839.67 323
17840.93 327
17842.19 288
17843.45 295
17844.71 309
17845.97 301
17847.23 301
17848.49 299
17849.75 300
17851.01 281
17852.27 314
17853.53 298
17854.79 285
17856.05 286
17857.31 309
17858.57 306
17859.84 314
17861.10 302
17862.36 310
17863.62 304
17864.88 321
17866.14 327
17867.40 323
17868.66 309
17869.92 310
17871.18 305
17872.44 290
17873.71 304
17874.97 275
17876.23 301
17877.49 298
17878.75 302
17880.01 307
17881.27 322
17882.53 304
17883.80 291
17885.06 278
17886.32 286
17887.58 309
17888.84 314
17890.10 314
17891.37 289
17892.63 298
17893.89 290
17895.15 295
17896.41 282
17897.67 310
17898.94 323
17900.20 299
17901.46 299
17902.72 301
17903.99 284
17905.25 312
17906.51 284
17907.77 278
17909.03 294
17910.30 265
17911.56 287
17912.82 277
17914.08 299
17915.35 299
17916.61 317
17917.87 296
17919.14 314
17920.40 306
17921.66 296
17922.92 293
17924.19 321
17925.45 306
17926.71 273
17927.98 291
17929.24 293
17930.50 292
17931.76 264
17933.03 311
17934.29 315
17935.55 318
17936.82 311
17938.08 296
17939.34 301
17940.61 309
17941.87 279
17943.14 296
17944.40 283
17945.66 310
17946.93 316
17948.19 317
17949.45 336
17950.72 298
17951.98 312
17953.25 295
17954.51 317
17955.77 305
17957.04 282
17958.30 299
17959.57 308
17960.83 317
17962.09 319
17963.36 302
17964.62 286
17965.89 295
17967.15 322
17968.42 308
17969.68 310
17970.95 297
17972.21 307
17973.47 286
17974.74 296
17976.00 313
17977.27 291
17978.53 286
17979.80 304
17981.06 268
17982.33 311
17983.59 304
17984.86 304
17986.12 318
17987.39 321
17988.65 308
17989.92 292
17991.18 278
17992.45 306
17993.71 294
17994.98 303
17996.25 295
17997.51 296
17998.78 294
18000.04 310
18001.31 323
18002.57 304
18003.84 281
18005.10 307
18006.37 312
18007.64 294
18008.90 310
18010.17 310
18011.43 308
18012.70 294
18013.97 321
18015.23 292
18016.50 308
18017.76 299
18019.03 315
18020.30 309
18021.56 274
18022.83 272
18024.10 325
18025.36 294
18026.63 277
18027.90 294
18029.16 307
18030.43 289
18031.70 269
18032.96 297
18034.23 298
18035.50 299
18036.76 293
18038.03 317
18039.30 296
18040.56 317
18041.83 288
18043.10 308
18044.37 323
18045.63 299
18046.90 314
18048.17 298
18049.43 308
18050.70 295
18051.97 309
18053.24 289
18054.50 299
18055.77 289
18057.04 304
18058.31 288
18059.57 305
18060.84 298
18062.11 311
18063.38 304
18064.65 301
18065.91 307
18067.18 336
18068.45 300
18069.72 273
18070.98 288
18072.25 307
18073.52 283
18074.79 305
18076.06 290
18077.33 320
18078.59 330
18079.86 304
18081.13 311
18082.40 313
18083.67 316
18084.94 327
18086.21 333
18087.47 314
18088.74 301
18090.01 316
18091.28 288
18092.55 296
18093.82 276
18095.09 335
18096.36 300
18097.62 295
18098.89 313
18100.16 293
18101.43 300
18102.70 315
18103.97 317
18105.24 333
18106.51 314
18107.78 299
18109.05 292
18110.32 281
18111.59 284
18112.86 303
18114.13 298
18115.40 279
18116.66 319
18117.93 289
18119.20 315
18120.47 291
18121.74 277
18123.01 274
18124.28 266
18125.55 280
18126.82 308
18128.09 307
18129.36 296
18130.63 298
18131.90 287
18133.17 303
18134.44 292
18135.71 295
18136.99 293
18138.26 281
18139.53 286
18140.80 307
18142.07 306
18143.34 326
18144.61 343
18145.88 323
18147.15 316
18148.42 328
18149.69 295
18150.96 309
18152.23 282
18153.50 302
18154.78 317
18156.05 313
18157.32 294
18158.59 290
18159.86 297
18161.13 296
18162.40 311
18163.67 304
18164.94 339
18166.22 311
18167.49 302
18168.76 299
18170.03 338
18171.30 306
18172.57 290
18173.85 320
18175.12 288
18176.39 294
18177.66 281
18178.93 304
18180.20 296
18181.48 296
18182.75 284
18184.02 313
18185.29 325
18186.56 276
18187.84 288
18189.11 280
18190.38 285
18191.65 288
18192.93 292
18194.20 286
18195.47 313
18196.74 299
18198.02 302
18199.29 307
18200.56 324
18201.83 301
18203.11 315
18204.38 291
18205.65 301
18206.92 286
18208.20 307
18209.47 312
18210.74 277
18212.02 303
18213.29 309
18214.56 292
18215.84 309
18217.11 277
18218.38 281
18219.65 315
18220.93 314
18222.20 313
18223.47 303
18224.75 290
18226.02 294
18227.30 283
18228.57 291
18229.84 297
18231.12 316
18232.39 316
18233.66 308
18234.94 303
18236.21 295
18237.48 272
18238.76 308
18240.03 268
18241.31 317
18242.58 287
18243.86 334
18245.13 289
18246.40 287
18247.68 279
18248.95 301
18250.23 321
18251.50 287
18252.77 314
18254.05 295
18255.32 318
18256.60 299
18257.87 306
18259.15 294
18260.42 299
18261.70 288
18262.97 315
18264.25 299
18265.52 316
18266.80 288
18268.07 317
18269.35 300
18270.62 301
18271.90 320
18273.17 304
18274.45 294
18275.72 308
18277.00 286
18278.27 288
18279.55 327
18280.82 302
18282.10 312
18283.37 295
18284.65 307
18285.93 283
18287.20 290
18288.48 323
18289.75 286
18291.03 311
18292.30 302
18293.58 271
18294.86 301
18296.13 324
18297.41 294
18298.68 311
18299.96 315
18301.24 304
18302.51 292
18303.79 294
18305.06 294
18306.34 309
18307.62 291
18308.89 279
18310.17 278
18311.45 304
18312.72 301
18314.00 320
18315.28 315
18316.55 287
18317.83 309
18319.11 296
18320.38 325
18321.66 298
18322.94 315
18324.21 317
18325.49 301
18326.77 304
18328.04 288
18329.32 322
18330.60 303
18331.88 321
18333.15 338
18334.43 320
18335.71 286
18336.98 296
18338.26 318
18339.54 327
18340.82 310
18342.09 328
18343.37 312
18344.65 310
18345.93 327
18347.20 315
18348.48 307
18349.76 274
18351.04 301
18352.32 310
18353.59 336
18354.87 311
18356.15 294
18357.43 330
18358.71 324
18359.98 267
18361.26 286
18362.54 285
18363.82 302
18365.10 284
18366.38 321
18367.65 320
18368.93 308
18370.21 317
18371.49 302
18372.77 326
18374.05 307
18375.33 321
18376.60 308
18377.88 294
18379.16 288
18380.44 277
18381.72 281
18383.00 334
18384.28 315
18385.56 294
18386.84 299
18388.11 301
18389.39 298
18390.67 316
18391.95 342
18393.23 295
18394.51 305
18395.79 328
18397.07 312
18398.35 287
18399.63 284
18400.91 299
18402.19 309
18403.47 285
18404.75 300
18406.03 302
18407.31 300
18408.59 292
18409.87 293
18411.15 259
18412.43 262
18413.71 289
18414.99 286
18416.27 295
18417.55 288
18418.83 303
18420.11 276
18421.39 297
18422.67 302
18423.95 330
18425.23 301
18426.51 297
18427.79 293
18429.07 297
18430.35 304
18431.63 275
18432.91 309
18434.19 297
18435.47 290
18436.75 294
18438.04 309
18439.32 323
18440.60 307
18441.88 317
18443.16 311
18444.44 302
18445.72 300
18447.00 280
18448.28 302
18449.57 291
18450.85 298
18452.13 296
18453.41 310
18454.69 325
18455.97 279
18457.25 319
18458.54 310
18459.82 286
18461.10 279
18462.38 284
18463.66 316
18464.94 301
18466.23 308
18467.51 281
18468.79 280
18470.07 277
18471.35 303
18472.64 315
18473.92 297
18475.20 284
18476.48 326
18477.76 316
18479.05 264
18480.33 283
18481.61 294
18482.89 305
18484.18 309
18485.46 263
18486.74 279
18488.02 280
18489.31 294
18490.59 314
18491.87 284
18493.15 309
18494.44 321
18495.72 286
18497.00 295
18498.29 287
18499.57 293
18500.85 303
18502.13 267
18503.42 313
18504.70 306
18505.98 287
18507.27 291
18508.55 307
18509.83 313
18511.12 299
18512.40 288
18513.68 264
18514.97 296
18516.25 293
18517.54 268
18518.82 317
18520.10 308
18521.39 306
18522.67 273
18523.95 306
18525.24 304
18526.52 297
18527.81 302
18529.09 312
18530.37 320
18531.66 299
18532.94 313
18534.23 298
18535.51 293
18536.79 295
18538.08 326
18539.36 300
18540.65 289
18541.93 301
18543.22 324
18544.50 311
18545.79 289
18547.07 283
18548.36 309
18549.64 324
18550.92 308
18552.21 293
18553.49 276
18554.78 283
18556.06 303
18557.35 301
18558.63 302
18559.92 312
18561.20 304
18562.49 293
18563.77 308
18565.06 324
18566.35 279
18567.63 309
18568.92 316
18570.20 313
18571.49 307
18572.77 311
18574.06 305
18575.34 281
18576.63 279
18577.92 296
18579.20 281
18580.49 309
18581.77 318
18583.06 281
18584.34 283
18585.63 302
18586.92 304
18588.20 299
18589.49 296
18590.77 302
18592.06 302
18593.35 309
18594.63 331
18595.92 334
18597.21 297
18598.49 309
18599.78 296
18601.07 286
18602.35 262
18603.64 271
18604.93 287
18606.21 310
18607.50 300
18608.79 307
18610.07 289
18611.36 285
18612.65 308
18613.93 316
18615.22 329
18616.51 300
18617.79 283
18619.08 291
18620.37 312
18621.66 306
18622.94 302
18624.23 322
18625.52 330
18626.80 304
18628.09 334
18629.38 294
18630.67 291
18631.95 319
18633.24 287
18634.53 283
18635.82 303
18637.11 308
18638.39 293
18639.68 297
18640.97 295
18642.26 294
18643.54 301
18644.83 302
18646.12 291
18647.41 304
18648.70 289
18649.99 295
18651.27 293
18652.56 283
18653.85 287
18655.14 271
18656.43 296
18657.72 291
18659.00 306
18660.29 278
18661.58 316
18662.87 288
18664.16 278
18665.45 313
18666.74 311
18668.02 283
18669.31 293
18670.60 315
18671.89 299
18673.18 289
18674.47 279
18675.76 283
18677.05 302
18678.34 294
18679.63 291
18680.92 283
18682.20 291
18683.49 297
18684.78 288
18686.07 315
18687.36 313
18688.65 284
18689.94 309
18691.23 278
18692.52 294
18693.81 284
18695.10 277
18696.39 272
18697.68 287
18698.97 304
18700.26 286
18701.55 270
18702.84 294
18704.13 286
18705.42 253
18706.71 284
18708.00 294
18709.29 323
18710.58 284
18711.87 292
18713.16 284
18714.45 284
18715.74 283
18717.03 264
18718.32 288
18719.61 315
18720.90 266
18722.20 290
18723.49 282
18724.78 267
18726.07 271
18727.36 292
18728.65 291
18729.94 286
18731.23 311
18732.52 286
18733.81 282
18735.10 283
18736.40 294
18737.69 286
18738.98 294
18740.27 260
18741.56 279
18742.85 276
18744.14 287
18745.43 278
18746.73 274
18748.02 296
18749.31 280
18750.60 297
18751.89 270
18753.18 275
18754.48 267
18755.77 287
18757.06 302
18758.35 299
18759.64 280
18760.94 278
18762.23 264
18763.52 308
18764.81 292
18766.10 287
18767.40 306
18768.69 302
18769.98 278
18771.27 316
18772.57 279
18773.86 272
18775.15 293
18776.44 282
18777.74 308
18779.03 272
18780.32 291
18781.61 284
18782.91 262
18784.20 266
18785.49 291
18786.79 276
18788.08 286
18789.37 262
18790.66 303
18791.96 289
18793.25 315
18794.54 305
18795.84 309
18797.13 282
18798.42 287
18799.72 292
18801.01 280
18802.30 285
18803.60 286
18804.89 297
18806.18 297
18807.48 312
18808.77 283
18810.07 279
18811.36 299
18812.65 295
18813.95 294
18815.24 301
18816.53 303
18817.83 304
18819.12 278
18820.42 301
18821.71 297
18823.00 287
18824.30 295
18825.59 269
18826.89 293
18828.18 270
18829.48 295
18830.77 283
18832.07 273
18833.36 300
18834.65 292
18835.95 270
18837.24 290
18838.54 284
18839.83 305
18841.13 297
18842.42 293
18843.72 289
18845.01 273
18846.31 262
18847.60 272
18848.90 294
18850.19 299
18851.49 259
18852.78 264
18854.08 277
18855.37 268
18856.67 266
18857.96 282
18859.26 309
18860.55 299
18861.85 277
18863.15 299
18864.44 278
18865.74 318
18867.03 282
18868.33 315
18869.62 274
18870.92 281
18872.22 264
18873.51 312
18874.81 284
18876.10 277
18877.40 286
18878.70 280
18879.99 310
18881.29 273
18882.58 283
18883.88 260
18885.18 274
18886.47 286
18887.77 303
18889.07 296
18890.36 259
18891.66 284
18892.95 275
18894.25 280
18895.55 260
18896.84 279
18898.14 273
18899.44 307
18900.73 273
18902.03 271
18903.33 269
18904.63 280
18905.92 290
18907.22 297
18908.52 306
18909.81 273
18911.11 301
18912.41 294
18913.71 272
18915.00 261
18916.30 266
18917.60 273
18918.89 305
18920.19 272
18921.49 270
18922.79 297
18924.09 282
18925.38 321
18926.68 265
18927.98 301
18929.28 284
18930.57 279
18931.87 283
18933.17 288
18934.47 306
18935.77 304
18937.06 311
18938.36 286
18939.66 245
18940.96 293
18942.26 288
18943.55 272
18944.85 269
18946.15 282
18947.45 282
18948.75 254
18950.05 262
18951.35 273
18952.64 249
18953.94 270
18955.24 251
18956.54 271
18957.84 287
18959.14 288
18960.44 280
18961.74 272
18963.03 281
18964.33 270
18965.63 276
18966.93 281
18968.23 286
18969.53 281
18970.83 289
18972.13 264
18973.43 264
18974.73 246
18976.03 269
18977.33 292
18978.62 285
18979.92 249
18981.22 289
18982.52 289
18983.82 274
18985.12 291
18986.42 261
18987.72 269
18989.02 270
18990.32 278
18991.62 266
18992.92 266
18994.22 281
18995.52 256
18996.82 271
18998.12 242
18999.42 270
19000.72 261
19002.02 277
19003.32 295
19004.62 297
19005.92 265
19007.22 282
19008.53 281
19009.83 279
19011.13 255
19012.43 284
19013.73 290
19015.03 268
19016.33 288
19017.63 268
19018.93 302
19020.23 295
19021.53 283
19022.83 257
19024.13 279
19025.44 310
19026.74 295
19028.04 268
19029.34 271
19030.64 264
19031.94 295
19033.24 277
19034.54 262
19035.85 301
19037.15 264
19038.45 292
19039.75 321
19041.05 285
19042.35 273
19043.66 303
19044.96 310
19046.26 280
19047.56 304
19048.86 260
19050.16 273
19051.47 308
19052.77 278
19054.07 259
19055.37 254
19056.67 278
19057.98 252
19059.28 291
19060.58 272
19061.88 263
19063.19 282
19064.49 259
19065.79 281
19067.09 258
19068.40 281
19069.70 308
19071.00 296
19072.30 283
19073.61 287
19074.91 293
19076.21 264
19077.52 281
19078.82 263
19080.12 241
19081.42 263
19082.73 262
19084.03 266
19085.33 295
19086.64 266
19087.94 282
19089.24 283
19090.55 263
19091.85 264
19093.15 295
19094.46 263
19095.76 268
19097.06 283
19098.37 305
19099.67 286
19100.97 277
19102.28 274
19103.58 261
19104.89 295
19106.19 272
19107.49 286
19108.80 270
19110.10 269
19111.40 285
19112.71 301
19114.01 263
19115.32 268
19116.62 289
19117.93 313
19119.23 276
19120.53 266
19121.84 279
19123.14 275
19124.45 283
19125.75 269
19127.06 322
19128.36 284
19129.67 270
19130.97 299
19132.28 308
19133.58 271
19134.88 295
19136.19 277
19137.49 285
19138.80 282
19140.10 255
19141.41 268
19142.71 297
19144.02 280
19145.32 290
19146.63 259
19147.94 270
19149.24 277
19150.55 295
19151.85 294
19153.16 297
19154.46 296
19155.77 278
19157.07 280
19158.38 281
19159.68 296
19160.99 283
19162.30 287
19163.60 302
19164.91 257
19166.21 291
19167.52 257
19168.83 279
19170.13 264
19171.44 267
19172.74 283
19174.05 276
19175.36 276
19176.66 274
19177.97 273
19179.27 285
19180.58 282
19181.89 287
19183.19 281
19184.50 286
19185.81 285
19187.11 270
19188.42 259
19189.73 257
19191.03 257
19192.34 264
19193.65 274
19194.95 256
19196.26 269
19197.57 254
19198.87 263
19200.18 267
19201.49 265
19202.80 281
19204.10 268
19205.41 281
19206.72 270
19208.03 276
19209.33 274
19210.64 277
19211.95 270
19213.25 262
19214.56 300
19215.87 283
19217.18 283
19218.49 255
19219.79 254
19221.10 263
19222.41 273
19223.72 268
19225.02 266
19226.33 265
19227.64 268
19228.95 248
19230.26 270
19231.56 272
19232.87 268
19234.18 259
19235.49 250
19236.80 274
19238.11 270
19239.41 269
19240.72 249
19242.03 276
19243.34 269
19244.65 253
19245.96 275
19247.26 266
19248.57 291
19249.88 272
19251.19 285
19252.50 289
19253.81 262
19255.12 260
19256.43 266
19257.74 257
19259.04 264
19260.35 283
19261.66 268
19262.97 270
19264.28 276
19265.59 267
19266.90 262
19268.21 282
19269.52 263
19270.83 257
19272.14 287
19273.45 277
19274.76 267
19276.07 288
19277.38 265
19278.69 264
19279.99 257
19281.30 274
19282.61 267
19283.92 267
19285.23 273
19286.54 291
19287.85 279
19289.16 262
19290.47 266
19291.78 274
19293.09 277
19294.40 281
19295.72 260
19297.03 254
19298.34 270
19299.65 259
19300.96 277
19302.27 266
19303.58 274
19304.89 270
19306.20 255
19307.51 248
19308.82 291
19310.13 268
19311.44 267
19312.75 281
19314.06 257
19315.37 258
19316.69 262
19318.00 253
19319.31 282
19320.62 284
19321.93 283
19323.24 276
19324.55 244
19325.86 260
19327.18 277
19328.49 255
19329.80 265
19331.11 265
19332.42 261
19333.73 266
19335.04 256
19336.36 263
19337.67 279
19338.98 259
19340.29 261
19341.60 288
19342.91 238
19344.23 254
19345.54 273
19346.85 269
19348.16 262
19349.47 297
19350.79 242
19352.10 273
19353.41 261
19354.72 269
19356.04 277
19357.35 272
19358.66 255
19359.97 248
19361.29 259
19362.60 274
19363.91 255
19365.22 267
19366.54 256
19367.85 249
19369.16 271
19370.47 275
19371.79 262
19373.10 262
19374.41 257
19375.73 257
19377.04 258
19378.35 249
19379.67 265
19380.98 253
19382.29 265
19383.60 264
19384.92 280
19386.23 253
19387.54 248
19388.86 268
19390.17 276
19391.49 252
19392.80 262
19394.11 253
19395.43 265
19396.74 249
19398.05 272
19399.37 274
19400.68 274
19402.00 251
19403.31 268
19404.62 282
19405.94 274
19407.25 261
19408.57 267
19409.88 267
19411.19 268
19412.51 242
19413.82 267
19415.14 261
19416.45 247
19417.77 268
19419.08 277
19420.39 261
19421.71 266
19423.02 262
19424.34 252
19425.65 262
19426.97 273
19428.28 238
19429.60 253
19430.91 272
19432.23 268
19433.54 257
19434.86 266
19436.17 245
19437.49 255
19438.80 257
19440.12 267
19441.43 266
19442.75 268
19444.06 294
19445.38 260
19446.69 313
19448.01 261
19449.32 252
19450.64 279
19451.96 262
19453.27 249
19454.59 258
19455.90 263
19457.22 258
19458.53 257
19459.85 270
19461.17 285
19462.48 283
19463.80 273
19465.11 261
19466.43 266
19467.75 280
19469.06 279
19470.38 286
19471.69 236
19473.01 273
19474.33 254
19475.64 252
19476.96 245
19478.28 254
19479.59 254
19480.91 263
19482.23 270
19483.54 281
19484.86 273
19486.18 275
19487.49 285
19488.81 283
19490.13 270
19491.44 255
19492.76 259
19494.08 261
19495.39 259
19496.71 250
19498.03 264
19499.35 247
19500.66 262
19501.98 308
19503.30 272
19504.61 267
19505.93 260
19507.25 268
19508.57 274
19509.88 279
19511.20 277
19512.52 256
19513.84 257
19515.15 279
19516.47 286
19517.79 275
19519.11 264
19520.43 246
19521.74 250
19523.06 284
19524.38 261
19525.70 263
19527.02 251
19528.33 261
19529.65 256
19530.97 246
19532.29 255
19533.61 256
19534.93 261
19536.24 228
19537.56 260
19538.88 259
19540.20 286
19541.52 278
19542.84 219
19544.16 250
19545.47 262
19546.79 258
19548.11 245
19549.43 245
19550.75 253
19552.07 250
19553.39 257
19554.71 260
19556.03 242
19557.34 244
19558.66 256
19559.98 269
19561.30 280
19562.62 259
19563.94 276
19565.26 269
19566.58 256
19567.90 245
19569.22 252
19570.54 270
19571.86 270
19573.18 241
19574.50 235
19575.82 276
19577.14 251
19578.46 240
19579.78 263
19581.10 245
19582.42 274
19583.74 253
19585.06 255
19586.38 249
19587.70 254
19589.02 244
19590.34 256
19591.66 248
19592.98 264
19594.30 243
19595.62 274
19596.94 293
19598.26 263
19599.58 260
19600.90 257
19602.22 237
19603.54 249
19604.86 269
19606.18 259
19607.50 245
19608.82 256
19610.15 256
19611.47 266
19612.79 265
19614.11 244
19615.43 246
19616.75 260
19618.07 278
19619.39 274
19620.71 274
19622.04 260
19623.36 257
19624.68 244
19626.00 247
19627.32 261
19628.64 255
19629.96 254
19631.29 249
19632.61 254
19633.93 245
19635.25 247
19636.57 258
19637.89 275
19639.22 266
19640.54 255
19641.86 271
19643.18 274
19644.50 265
19645.83 246
19647.15 250
19648.47 276
19649.79 265
19651.12 255
19652.44 254
19653.76 260
19655.08 262
19656.40 263
19657.73 269
19659.05 257
19660.37 235
19661.70 250
19663.02 267
19664.34 262
19665.66 257
19666.99 248
19668.31 271
19669.63 258
19670.95 278
19672.28 276
19673.60 273
19674.92 262
19676.25 275
19677.57 253
19678.89 251
19680.22 238
19681.54 227
19682.86 248
19684.19 228
19685.51 256
19686.83 256
19688.16 242
19689.48 259
19690.80 245
19692.13 252
19693.45 257
19694.78 267
19696.10 266
19697.42 237
19698.75 277
19700.07 260
19701.39 262
19702.72 219
19704.04 243
19705.37 246
19706.69 264
19708.02 257
19709.34 257
19710.66 251
19711.99 251
19713.31 236
19714.64 267
19715.96 265
19717.29 250
19718.61 259
19719.93 258
19721.26 245
19722.58 258
19723.91 284
19725.23 264
19726.56 271
19727.88 235
19729.21 256
19730.53 262
19731.86 268
19733.18 261
19734.51 260
19735.83 251
19737.16 281
19738.48 276
19739.81 245
19741.13 269
19742.46 252
19743.78 270
19745.11 259
19746.44 252
19747.76 253
19749.09 282
19750.41 262
19751.74 247
19753.06 247
19754.39 254
19755.72 258
19757.04 244
19758.37 262
19759.69 249
19761.02 234
19762.34 248
19763.67 253
19765.00 250
19766.32 269
19767.65 252
19768.98 261
19770.30 250
19771.63 255
19772.95 268
19774.28 284
19775.61 256
19776.93 259
19778.26 265
19779.59 245
19780.91 265
19782.24 266
19783.57 249
19784.89 249
19786.22 255
19787.55 242
19788.87 280
19790.20 264
19791.53 267
19792.86 250
19794.18 260
19795.51 238
19796.84 245
19798.16 267
19799.49 254
19800.82 255
19802.15 268
19803.47 244
19804.80 240
19806.13 254
19807.46 256
19808.78 254
19810.11 236
19811.44 259
19812.77 247
19814.09 252
19815.42 232
19816.75 234
19818.08 245
19819.41 287
19820.73 260
19822.06 272
19823.39 259
19824.72 261
19826.05 258
19827.37 259
19828.70 260
19830.03 252
19831.36 238
19832.69 248
19834.02 280
19835.34 264
19836.67 253
19838.00 254
19839.33 258
19840.66 227
19841.99 266
19843.32 237
19844.64 230
19845.97 230
19847.30 240
19848.63 252
19849.96 275
19851.29 262
19852.62 248
19853.95 264
19855.28 261
19856.60 252
19857.93 287
19859.26 245
19860.59 239
19861.92 262
19863.25 249
19864.58 255
19865.91 260
19867.24 235
19868.57 271
19869.90 267
19871.23 241
19872.56 239
19873.89 234
19875.22 252
19876.55 263
19877.88 265
19879.21 248
19880.54 258
19881.87 263
19883.20 242
19884.53 243
19885.86 239
19887.19 247
19888.52 236
19889.85 261
19891.18 265
19892.51 255
19893.84 258
19895.17 245
19896.50 234
19897.83 247
19899.16 250
19900.49 253
19901.82 285
19903.15 275
19904.48 245
19905.81 245
19907.15 275
19908.48 258
19909.81 251
19911.14 272
19912.47 234
19913.80 268
19915.13 238
19916.46 243
19917.79 248
19919.13 260
19920.46 266
19921.79 234
19923.12 231
19924.45 237
19925.78 267
19927.11 242
19928.45 264
19929.78 255
19931.11 280
19932.44 252
19933.77 252
19935.10 242
19936.44 253
19937.77 255
19939.10 265
19940.43 260
19941.76 263
19943.10 252
19944.43 251
19945.76 277
19947.09 242
19948.42 240
19949.76 247
19951.09 266
19952.42 249
19953.75 236
19955.09 257
19956.42 257
19957.75 278
19959.08 232
19960.42 248
19961.75 272
19963.08 287
19964.41 279
19965.75 249
19967.08 259
19968.41 241
19969.75 258
19971.08 264
19972.41 281
19973.74 247
19975.08 259
19976.41 262
19977.74 264
19979.08 265
19980.41 252
19981.74 260
19983.08 264
19984.41 252
19985.74 265
19987.08 260
19988.41 267
19989.75 282
19991.08 278
19992.41 254
19993.75 283
19995.08 250
19996.41 263
19997.75 264
19999.08 259
20000.42 260
20001.75 245
20003.08 268
20004.42 236
20005.75 244
20007.09 261
20008.42 294
20009.75 256
20011.09 280
20012.42 254
20013.76 289
20015.09 279
20016.43 272
20017.76 270
20019.10 244
20020.43 288
20021.76 252
20023.10 254
20024.43 267
20025.77 265
20027.10 286
20028.44 270
20029.77 266
20031.11 263
20032.44 273
20033.78 266
20035.11 267
20036.45 245
20037.78 263
20039.12 278
20040.46 264
20041.79 265
20043.13 257
20044.46 246
20045.80 251
20047.13 265
20048.47 268
20049.80 256
20051.14 284
20052.47 250
20053.81 251
20055.15 249
20056.48 237
20057.82 260
20059.15 260
20060.49 268
20061.83 255
20063.16 266
20064.50 257
20065.83 273
20067.17 262
20068.51 238
20069.84 256
20071.18 258
20072.52 261
20073.85 257
20075.19 260
20076.52 259
20077.86 258
20079.20 249
20080.53 256
20081.87 259
20083.21 265
20084.54 254
20085.88 255
20087.22 260
20088.56 252
20089.89 230
20091.23 271
20092.57 257
20093.90 264
20095.24 257
20096.58 267
20097.91 269
20099.25 249
20100.59 251
20101.93 284
20103.26 271
20104.60 237
20105.94 258
20107.28 274
20108.61 269
20109.95 264
20111.29 268
20112.63 244
20113.96 256
20115.30 273
20116.64 273
20117.98 254
20119.32 270
20120.65 273
20121.99 264
20123.33 269
20124.67 239
20126.01 239
