# Supplementary material for: MALDI-TOF MS typing enables the classification of brewing yeasts of the genus Saccharomyces to major beer styles
Source: PLoS One. 2017 Aug 9;12(8):e0181694. doi: 10.1371/journal.pone.0181694 (PMC5549903; doi:10.1371/journal.pone.0181694)
Supplement: S17 File — The directory includes 90 raw files and was zipped to “.zip”; the folder has three strains with 30 spectra per strain; S1 Text explains the raw files with an example and Table 1 represents the yeast strains used within the experiment. (ZIP) [file pone.0181694.s020.zip › 49-51/30813-PIBA124-Lag-Lag-Lag-YPG-18h-E-E_2016-10-03_6_0_G11_1.dat]

1998.43 3206
1998.85 3127
1999.27 3166
1999.69 3082
2000.11 3017
2000.54 2999
2000.96 2962
2001.38 2951
2001.80 2846
2002.23 2869
2002.65 3082
2003.07 3159
2003.49 2992
2003.92 3063
2004.34 3111
2004.76 3168
2005.18 3201
2005.61 3274
2006.03 3370
2006.45 3191
2006.87 3245
2007.30 3219
2007.72 3105
2008.14 3206
2008.57 3202
2008.99 3107
2009.41 3069
2009.84 2996
2010.26 3086
2010.68 3056
2011.11 3017
2011.53 3000
2011.95 3018
2012.38 3061
2012.80 2989
2013.22 2935
2013.65 3015
2014.07 3107
2014.49 3201
2014.92 3384
2015.34 3394
2015.77 3445
2016.19 3629
2016.61 3428
2017.04 3440
2017.46 3517
2017.89 3548
2018.31 3411
2018.73 3468
2019.16 3423
2019.58 3309
2020.01 3253
2020.43 3211
2020.85 3123
2021.28 3060
2021.70 3115
2022.13 3090
2022.55 3048
2022.98 2885
2023.40 2924
2023.83 2972
2024.25 2964
2024.68 3008
2025.10 3079
2025.53 2935
2025.95 2967
2026.38 3085
2026.80 3081
2027.23 3028
2027.65 3028
2028.08 3031
2028.50 2971
2028.93 3061
2029.35 3117
2029.78 3055
2030.20 3073
2030.63 3095
2031.05 3119
2031.48 3238
2031.90 3177
2032.33 3197
2032.75 3146
2033.18 3156
2033.61 3244
2034.03 3228
2034.46 3201
2034.88 3192
2035.31 3254
2035.74 3253
2036.16 3297
2036.59 3343
2037.01 3219
2037.44 3213
2037.87 3399
2038.29 3468
2038.72 3300
2039.14 3186
2039.57 3165
2040.00 3074
2040.42 2991
2040.85 3007
2041.28 3125
2041.70 2973
2042.13 2895
2042.56 2887
2042.98 2915
2043.41 2998
2043.84 2915
2044.26 3091
2044.69 3011
2045.12 3027
2045.54 3038
2045.97 3026
2046.40 2941
2046.82 2983
2047.25 2916
2047.68 2869
2048.11 2909
2048.53 2922
2048.96 3047
2049.39 2797
2049.82 2844
2050.24 2895
2050.67 2858
2051.10 2940
2051.53 2761
2051.95 2879
2052.38 2948
2052.81 3019
2053.24 3032
2053.66 3091
2054.09 3050
2054.52 3125
2054.95 3073
2055.38 3124
2055.80 3094
2056.23 3112
2056.66 3123
2057.09 3092
2057.52 3065
2057.94 2891
2058.37 3043
2058.80 2975
2059.23 3002
2059.66 3000
2060.09 2990
2060.51 2906
2060.94 2995
2061.37 3043
2061.80 3016
2062.23 3104
2062.66 3150
2063.09 3198
2063.52 3205
2063.94 3251
2064.37 3230
2064.80 3162
2065.23 3344
2065.66 3218
2066.09 3231
2066.52 3189
2066.95 2949
2067.38 2900
2067.81 2949
2068.24 2997
2068.66 3044
2069.09 2997
2069.52 3019
2069.95 2984
2070.38 2896
2070.81 2864
2071.24 2916
2071.67 3066
2072.10 3015
2072.53 3044
2072.96 2998
2073.39 3119
2073.82 3119
2074.25 3173
2074.68 3169
2075.11 3127
2075.54 3149
2075.97 3101
2076.40 3236
2076.83 3190
2077.26 3192
2077.69 3356
2078.12 3322
2078.55 3270
2078.98 3331
2079.41 3316
2079.84 3145
2080.27 3300
2080.70 3215
2081.14 3168
2081.57 3138
2082.00 3136
2082.43 3125
2082.86 3088
2083.29 3086
2083.72 2984
2084.15 2982
2084.58 2977
2085.01 3028
2085.44 3018
2085.88 2947
2086.31 2819
2086.74 2966
2087.17 2905
2087.60 2923
2088.03 2829
2088.46 2876
2088.89 2992
2089.33 2947
2089.76 2947
2090.19 2966
2090.62 2938
2091.05 2994
2091.48 3044
2091.92 3042
2092.35 2966
2092.78 3038
2093.21 3072
2093.64 3019
2094.07 2990
2094.51 2981
2094.94 2917
2095.37 3010
2095.80 2965
2096.24 2896
2096.67 2839
2097.10 2818
2097.53 2803
2097.96 2777
2098.40 2697
2098.83 2642
2099.26 2875
2099.69 2807
2100.13 2824
2100.56 2775
2100.99 2880
2101.43 2898
2101.86 2953
2102.29 2935
2102.72 3000
2103.16 2814
2103.59 2749
2104.02 2844
2104.46 2866
2104.89 3027
2105.32 3044
2105.76 3122
2106.19 3105
2106.62 2948
2107.05 2943
2107.49 2940
2107.92 2903
2108.36 2924
2108.79 2727
2109.22 2769
2109.66 2770
2110.09 2712
2110.52 2848
2110.96 2852
2111.39 2811
2111.82 2862
2112.26 2726
2112.69 2751
2113.13 2641
2113.56 2621
2113.99 2606
2114.43 2600
2114.86 2741
2115.30 2675
2115.73 2664
2116.16 2771
2116.60 2793
2117.03 3069
2117.47 2919
2117.90 2784
2118.34 2848
2118.77 2913
2119.21 2925
2119.64 2959
2120.07 2962
2120.51 3094
2120.94 2929
2121.38 2975
2121.81 3235
2122.25 3159
2122.68 3150
2123.12 3123
2123.55 2997
2123.99 3105
2124.42 3219
2124.86 3043
2125.29 3127
2125.73 3069
2126.16 3082
2126.60 3016
2127.04 2997
2127.47 2922
2127.91 2916
2128.34 3008
2128.78 3158
2129.21 3106
2129.65 3134
2130.08 3264
2130.52 3086
2130.96 3016
2131.39 3016
2131.83 3065
2132.26 3107
2132.70 3183
2133.14 3123
2133.57 3068
2134.01 3087
2134.44 3216
2134.88 3053
2135.32 3111
2135.75 3048
2136.19 3101
2136.62 3007
2137.06 3015
2137.50 3124
2137.93 3059
2138.37 2981
2138.81 2904
2139.24 3026
2139.68 2860
2140.12 2883
2140.55 2869
2140.99 2877
2141.43 2902
2141.86 2891
2142.30 2873
2142.74 2814
2143.18 2825
2143.61 2916
2144.05 2941
2144.49 2935
2144.92 3004
2145.36 3040
2145.80 3103
2146.24 3248
2146.67 3361
2147.11 3396
2147.55 3482
2147.99 3551
2148.42 3566
2148.86 3681
2149.30 3775
2149.74 3555
2150.17 3552
2150.61 3476
2151.05 3497
2151.49 3409
2151.92 3123
2152.36 3249
2152.80 3227
2153.24 3161
2153.68 3107
2154.11 3139
2154.55 3070
2154.99 3063
2155.43 2970
2155.87 2951
2156.31 2997
2156.74 3114
2157.18 3107
2157.62 3156
2158.06 3112
2158.50 3017
2158.94 3101
2159.38 3095
2159.81 3118
2160.25 3211
2160.69 3216
2161.13 3169
2161.57 3124
2162.01 2996
2162.45 3053
2162.89 3161
2163.33 3266
2163.76 3220
2164.20 3182
2164.64 3124
2165.08 3128
2165.52 3138
2165.96 3105
2166.40 3021
2166.84 3032
2167.28 3128
2167.72 3138
2168.16 3184
2168.60 3103
2169.04 3245
2169.48 3301
2169.92 3109
2170.36 3116
2170.80 3120
2171.24 3140
2171.68 3061
2172.12 3139
2172.56 3115
2173.00 3119
2173.44 3279
2173.88 3287
2174.32 3266
2174.76 3453
2175.20 3594
2175.64 3539
2176.08 3476
2176.52 3557
2176.96 3498
2177.40 3518
2177.84 3559
2178.28 3312
2178.72 3415
2179.16 3414
2179.60 3186
2180.04 3245
2180.48 3180
2180.92 3129
2181.37 2994
2181.81 2924
2182.25 2904
2182.69 3030
2183.13 3048
2183.57 3048
2184.01 3029
2184.45 3164
2184.89 3061
2185.34 3051
2185.78 3202
2186.22 3190
2186.66 3197
2187.10 3313
2187.54 3379
2187.98 3192
2188.43 3289
2188.87 3294
2189.31 3296
2189.75 3233
2190.19 3177
2190.63 3142
2191.08 3173
2191.52 3244
2191.96 3448
2192.40 3466
2192.84 3531
2193.29 3577
2193.73 3741
2194.17 3810
2194.61 3780
2195.05 3721
2195.50 3682
2195.94 3746
2196.38 3690
2196.82 3480
2197.27 3540
2197.71 3376
2198.15 3406
2198.59 3459
2199.04 3341
2199.48 3365
2199.92 3291
2200.37 3405
2200.81 3416
2201.25 3521
2201.69 3538
2202.14 3422
2202.58 3453
2203.02 3401
2203.47 3538
2203.91 3547
2204.35 3478
2204.80 3326
2205.24 3405
2205.68 3512
2206.13 3542
2206.57 3436
2207.01 3480
2207.46 3444
2207.90 3616
2208.34 3436
2208.79 3637
2209.23 3548
2209.67 3723
2210.12 3592
2210.56 3427
2211.01 3543
2211.45 3390
2211.89 3468
2212.34 3386
2212.78 3381
2213.23 3337
2213.67 3192
2214.11 3132
2214.56 3169
2215.00 3071
2215.45 3100
2215.89 3112
2216.34 3107
2216.78 3017
2217.22 3026
2217.67 3020
2218.11 3052
2218.56 3165
2219.00 3234
2219.45 3188
2219.89 3218
2220.34 3423
2220.78 3339
2221.23 3418
2221.67 3414
2222.12 3599
2222.56 3657
2223.01 3639
2223.45 3802
2223.90 3749
2224.34 3887
2224.79 3988
2225.23 3803
2225.68 3743
2226.12 3893
2226.57 3808
2227.01 3783
2227.46 3772
2227.91 3780
2228.35 3746
2228.80 3869
2229.24 3804
2229.69 4041
2230.13 4161
2230.58 4232
2231.03 4354
2231.47 4331
2231.92 4171
2232.36 4315
2232.81 4273
2233.26 4248
2233.70 4322
2234.15 4147
2234.59 4059
2235.04 3988
2235.49 3903
2235.93 3930
2236.38 3866
2236.83 3794
2237.27 3852
2237.72 3806
2238.17 3732
2238.61 3705
2239.06 3581
2239.51 3495
2239.95 3444
2240.40 3245
2240.85 3238
2241.29 3183
2241.74 3186
2242.19 3082
2242.63 3084
2243.08 3010
2243.53 3025
2243.98 2975
2244.42 2932
2244.87 2939
2245.32 2996
2245.76 3030
2246.21 2947
2246.66 2983
2247.11 2983
2247.55 3118
2248.00 3155
2248.45 3302
2248.90 3418
2249.35 3477
2249.79 3575
2250.24 3650
2250.69 3639
2251.14 3631
2251.58 3581
2252.03 3544
2252.48 3474
2252.93 3344
2253.38 3280
2253.82 3344
2254.27 3329
2254.72 3209
2255.17 3169
2255.62 3249
2256.07 3141
2256.51 2992
2256.96 3050
2257.41 3066
2257.86 3099
2258.31 3082
2258.76 3056
2259.21 3107
2259.65 3124
2260.10 3259
2260.55 3246
2261.00 3239
2261.45 3328
2261.90 3352
2262.35 3296
2262.80 3348
2263.25 3283
2263.69 3338
2264.14 3313
2264.59 3300
2265.04 3229
2265.49 3526
2265.94 3515
2266.39 3638
2266.84 3794
2267.29 3844
2267.74 3957
2268.19 4020
2268.64 4097
2269.09 4351
2269.54 4186
2269.99 4213
2270.44 4129
2270.89 4099
2271.34 3992
2271.79 3995
2272.24 3875
2272.69 3743
2273.14 3917
2273.59 3813
2274.04 3867
2274.49 3876
2274.94 3919
2275.39 3936
2275.84 3922
2276.29 3908
2276.74 3753
2277.19 3653
2277.64 3667
2278.09 3679
2278.54 3444
2278.99 3410
2279.44 3285
2279.89 3301
2280.34 3089
2280.79 3232
2281.25 3331
2281.70 3255
2282.15 3092
2282.60 3091
2283.05 3138
2283.50 3119
2283.95 3222
2284.40 3270
2284.85 3214
2285.31 3350
2285.76 3295
2286.21 3275
2286.66 3438
2287.11 3598
2287.56 3731
2288.01 3978
2288.47 4207
2288.92 4274
2289.37 4275
2289.82 4577
2290.27 4605
2290.72 4587
2291.18 4560
2291.63 4557
2292.08 4526
2292.53 4423
2292.98 4443
2293.44 4328
2293.89 4238
2294.34 4237
2294.79 4126
2295.24 4159
2295.70 3989
2296.15 3783
2296.60 3740
2297.05 3550
2297.51 3437
2297.96 3438
2298.41 3444
2298.86 3211
2299.32 3232
2299.77 3297
2300.22 3220
2300.67 3093
2301.13 2959
2301.58 3120
2302.03 3109
2302.49 2968
2302.94 2983
2303.39 3002
2303.85 3043
2304.30 3178
2304.75 3304
2305.20 3277
2305.66 3295
2306.11 3235
2306.56 3323
2307.02 3429
2307.47 3561
2307.93 3820
2308.38 3926
2308.83 3846
2309.29 3934
2309.74 3878
2310.19 3854
2310.65 3820
2311.10 3739
2311.55 3620
2312.01 3560
2312.46 3560
2312.92 3423
2313.37 3379
2313.82 3365
2314.28 3458
2314.73 3408
2315.19 3379
2315.64 3563
2316.10 3562
2316.55 3592
2317.00 3553
2317.46 3537
2317.91 3460
2318.37 3479
2318.82 3541
2319.28 3560
2319.73 3649
2320.19 3708
2320.64 3624
2321.10 3624
2321.55 3686
2322.01 3702
2322.46 3723
2322.92 3744
2323.37 4040
2323.83 4037
2324.28 3926
2324.74 3852
2325.19 3972
2325.65 3882
2326.10 3818
2326.56 3624
2327.01 3642
2327.47 3465
2327.92 3335
2328.38 3400
2328.83 3340
2329.29 3275
2329.74 3302
2330.20 3344
2330.66 3284
2331.11 3282
2331.57 3366
2332.02 3450
2332.48 3255
2332.94 3278
2333.39 3358
2333.85 3187
2334.30 3317
2334.76 3371
2335.22 3314
2335.67 3295
2336.13 3339
2336.58 3313
2337.04 3423
2337.50 3523
2337.95 3406
2338.41 3449
2338.87 3541
2339.32 3422
2339.78 3384
2340.24 3459
2340.69 3465
2341.15 3418
2341.61 3538
2342.06 3645
2342.52 3611
2342.98 3637
2343.43 3757
2343.89 3918
2344.35 3804
2344.81 3869
2345.26 3906
2345.72 3745
2346.18 3758
2346.63 3772
2347.09 3733
2347.55 3785
2348.01 3785
2348.46 3720
2348.92 3733
2349.38 3567
2349.84 3493
2350.29 3428
2350.75 3366
2351.21 3270
2351.67 3153
2352.13 3153
2352.58 3356
2353.04 3291
2353.50 3119
2353.96 3229
2354.41 3301
2354.87 3173
2355.33 3228
2355.79 3345
2356.25 3338
2356.71 3406
2357.16 3535
2357.62 3591
2358.08 3667
2358.54 3921
2359.00 4206
2359.46 4316
2359.91 4220
2360.37 4249
2360.83 4288
2361.29 4227
2361.75 4100
2362.21 4073
2362.67 4030
2363.13 3990
2363.58 4093
2364.04 4091
2364.50 4075
2364.96 3943
2365.42 3936
2365.88 3727
2366.34 3847
2366.80 3859
2367.26 3680
2367.72 3576
2368.18 3471
2368.64 3358
2369.10 3254
2369.55 3182
2370.01 3199
2370.47 3190
2370.93 3096
2371.39 3133
2371.85 3155
2372.31 3137
2372.77 3069
2373.23 3139
2373.69 3112
2374.15 3337
2374.61 3237
2375.07 3277
2375.53 3231
2375.99 3114
2376.45 3187
2376.91 3273
2377.37 3218
2377.83 3188
2378.29 3106
2378.75 3121
2379.21 3252
2379.68 3267
2380.14 3197
2380.60 3262
2381.06 3292
2381.52 3216
2381.98 3351
2382.44 3281
2382.90 3236
2383.36 3249
2383.82 3282
2384.28 3194
2384.74 3258
2385.20 3277
2385.67 3354
2386.13 3349
2386.59 3360
2387.05 3394
2387.51 3313
2387.97 3299
2388.43 3292
2388.89 3414
2389.36 3353
2389.82 3327
2390.28 3332
2390.74 3304
2391.20 3418
2391.66 3390
2392.13 3222
2392.59 3214
2393.05 3321
2393.51 3205
2393.97 3168
2394.43 3252
2394.90 3296
2395.36 3316
2395.82 3516
2396.28 3490
2396.74 3443
2397.21 3501
2397.67 3438
2398.13 3411
2398.59 3328
2399.06 3349
2399.52 3241
2399.98 3212
2400.44 3090
2400.91 2948
2401.37 2963
2401.83 2980
2402.29 2954
2402.76 3002
2403.22 3206
2403.68 3142
2404.14 3206
2404.61 3097
2405.07 3050
2405.53 3271
2406.00 3177
2406.46 3202
2406.92 3141
2407.39 3072
2407.85 3173
2408.31 3205
2408.78 3105
2409.24 2994
2409.70 3005
2410.17 3066
2410.63 3100
2411.09 3002
2411.56 2980
2412.02 3082
2412.48 3045
2412.95 3052
2413.41 3187
2413.87 3307
2414.34 3381
2414.80 3414
2415.27 3570
2415.73 3779
2416.19 3842
2416.66 3857
2417.12 4077
2417.59 4036
2418.05 3946
2418.51 3798
2418.98 3894
2419.44 3811
2419.91 3579
2420.37 3576
2420.84 3484
2421.30 3670
2421.77 3561
2422.23 3545
2422.69 3519
2423.16 3463
2423.62 3541
2424.09 3519
2424.55 3377
2425.02 3399
2425.48 3270
2425.95 3158
2426.41 3135
2426.88 3177
2427.34 3194
2427.81 3134
2428.27 2977
2428.74 2973
2429.20 2957
2429.67 3017
2430.13 3166
2430.60 3194
2431.07 3184
2431.53 3189
2432.00 3204
2432.46 3207
2432.93 3025
2433.39 3102
2433.86 3264
2434.32 3225
2434.79 3259
2435.26 3467
2435.72 3438
2436.19 3504
2436.65 3581
2437.12 3656
2437.59 3791
2438.05 3864
2438.52 4006
2438.98 4123
2439.45 3949
2439.92 3922
2440.38 3707
2440.85 3792
2441.32 3677
2441.78 3713
2442.25 3729
2442.72 3572
2443.18 3552
2443.65 3501
2444.12 3288
2444.58 3395
2445.05 3273
2445.52 3246
2445.98 3174
2446.45 3193
2446.92 3122
2447.38 3240
2447.85 3173
2448.32 3155
2448.78 3044
2449.25 2908
2449.72 3039
2450.19 3073
2450.65 3043
2451.12 2930
2451.59 2950
2452.06 2857
2452.52 2906
2452.99 2851
2453.46 2938
2453.93 3062
2454.39 3083
2454.86 3123
2455.33 3154
2455.80 3092
2456.26 3029
2456.73 3110
2457.20 3080
2457.67 3036
2458.14 3122
2458.60 3104
2459.07 3103
2459.54 2980
2460.01 2929
2460.48 2982
2460.95 3051
2461.41 3090
2461.88 2948
2462.35 3080
2462.82 3117
2463.29 3124
2463.76 3099
2464.22 3120
2464.69 3064
2465.16 3152
2465.63 3342
2466.10 3172
2466.57 3306
2467.04 3346
2467.51 3417
2467.97 3233
2468.44 3285
2468.91 3238
2469.38 3307
2469.85 3187
2470.32 3166
2470.79 3134
2471.26 3098
2471.73 3145
2472.20 3127
2472.67 3150
2473.14 3061
2473.61 2924
2474.07 2963
2474.54 3002
2475.01 3002
2475.48 3040
2475.95 3013
2476.42 3211
2476.89 3130
2477.36 3147
2477.83 3169
2478.30 3330
2478.77 3436
2479.24 3445
2479.71 3308
2480.18 3112
2480.65 3174
2481.12 3151
2481.59 3127
2482.06 3038
2482.53 3109
2483.00 3000
2483.47 2968
2483.95 3044
2484.42 3220
2484.89 3214
2485.36 3183
2485.83 3244
2486.30 3222
2486.77 3170
2487.24 3107
2487.71 3254
2488.18 3175
2488.65 2966
2489.12 3081
2489.59 3052
2490.07 3010
2490.54 3074
2491.01 3217
2491.48 3239
2491.95 3162
2492.42 3198
2492.89 3331
2493.36 3277
2493.84 3255
2494.31 3349
2494.78 3231
2495.25 3256
2495.72 3266
2496.19 3271
2496.66 3199
2497.14 3076
2497.61 2974
2498.08 2827
2498.55 2914
2499.02 2999
2499.50 2870
2499.97 2903
2500.44 2833
2500.91 2862
2501.38 2961
2501.86 3028
2502.33 2922
2502.80 2994
2503.27 3030
2503.74 3090
2504.22 3073
2504.69 3195
2505.16 3176
2505.63 3258
2506.11 3320
2506.58 3347
2507.05 3467
2507.52 3508
2508.00 3615
2508.47 3693
2508.94 3606
2509.42 3782
2509.89 3849
2510.36 3794
2510.83 3927
2511.31 3908
2511.78 3816
2512.25 3712
2512.73 3789
2513.20 3610
2513.67 3501
2514.15 3349
2514.62 3311
2515.09 3271
2515.57 3204
2516.04 3240
2516.51 3320
2516.99 3377
2517.46 3401
2517.94 3427
2518.41 3382
2518.88 3419
2519.36 3332
2519.83 3215
2520.30 3177
2520.78 3252
2521.25 3217
2521.73 3274
2522.20 3134
2522.67 2977
2523.15 3023
2523.62 3085
2524.10 3014
2524.57 3066
2525.05 3028
2525.52 3077
2525.99 3155
2526.47 3060
2526.94 2962
2527.42 3028
2527.89 3085
2528.37 3163
2528.84 3051
2529.32 3186
2529.79 3180
2530.27 3190
2530.74 3308
2531.22 3331
2531.69 3271
2532.17 3232
2532.64 3221
2533.12 3245
2533.59 3223
2534.07 3296
2534.54 3131
2535.02 3211
2535.49 3197
2535.97 3170
2536.44 3215
2536.92 3170
2537.39 3320
2537.87 3324
2538.34 3412
2538.82 3329
2539.30 3285
2539.77 3260
2540.25 3223
2540.72 3278
2541.20 3181
2541.68 3238
2542.15 3181
2542.63 3151
2543.10 3194
2543.58 3259
2544.06 3256
2544.53 3403
2545.01 3435
2545.48 3557
2545.96 3669
2546.44 3805
2546.91 3718
2547.39 3749
2547.87 3806
2548.34 3873
2548.82 3789
2549.30 3858
2549.77 3915
2550.25 3781
2550.73 3695
2551.20 3618
2551.68 3692
2552.16 3615
2552.63 3616
2553.11 3643
2553.59 3663
2554.06 3716
2554.54 3602
2555.02 3616
2555.50 3500
2555.97 3539
2556.45 3453
2556.93 3310
2557.40 3299
2557.88 3244
2558.36 3088
2558.84 3180
2559.31 3143
2559.79 3105
2560.27 3022
2560.75 2948
2561.23 2873
2561.70 2849
2562.18 2874
2562.66 2990
2563.14 2967
2563.61 2945
2564.09 2991
2564.57 2922
2565.05 2960
2565.53 3062
2566.00 3126
2566.48 2996
2566.96 2860
2567.44 2939
2567.92 2944
2568.40 2975
2568.87 2946
2569.35 2939
2569.83 2981
2570.31 3141
2570.79 3143
2571.27 3094
2571.75 3078
2572.22 3084
2572.70 3056
2573.18 3016
2573.66 3035
2574.14 3003
2574.62 3076
2575.10 3088
2575.58 3080
2576.06 3101
2576.54 3023
2577.01 3183
2577.49 3085
2577.97 3023
2578.45 3029
2578.93 2975
2579.41 3084
2579.89 3091
2580.37 3061
2580.85 2940
2581.33 3012
2581.81 2912
2582.29 2899
2582.77 2989
2583.25 2892
2583.73 3016
2584.21 2949
2584.69 2981
2585.17 2921
2585.65 3037
2586.13 2999
2586.61 3064
2587.09 3035
2587.57 2935
2588.05 2892
2588.53 2964
2589.01 3041
2589.49 3022
2589.97 2991
2590.45 3036
2590.93 3086
2591.41 3045
2591.89 3103
2592.37 3130
2592.85 2985
2593.33 3044
2593.81 3000
2594.30 3021
2594.78 2957
2595.26 2991
2595.74 2950
2596.22 2999
2596.70 2958
2597.18 2957
2597.66 3072
2598.14 3043
2598.62 2970
2599.11 2978
2599.59 3027
2600.07 3017
2600.55 3050
2601.03 3155
2601.51 2988
2601.99 3129
2602.48 3163
2602.96 3246
2603.44 3285
2603.92 3121
2604.40 3182
2604.88 3191
2605.37 3131
2605.85 3153
2606.33 3252
2606.81 3153
2607.29 3291
2607.78 3174
2608.26 3322
2608.74 3313
2609.22 3435
2609.70 3303
2610.19 3340
2610.67 3336
2611.15 3277
2611.63 3306
2612.12 3325
2612.60 3252
2613.08 3152
2613.56 3076
2614.05 3056
2614.53 3113
2615.01 3028
2615.49 2938
2615.98 2950
2616.46 2858
2616.94 2850
2617.43 2949
2617.91 2911
2618.39 2871
2618.87 2904
2619.36 2953
2619.84 3043
2620.32 2996
2620.81 3064
2621.29 2953
2621.77 2925
2622.26 3001
2622.74 3022
2623.22 3127
2623.71 3102
2624.19 2976
2624.67 3098
2625.16 3113
2625.64 3170
2626.13 3203
2626.61 3120
2627.09 2992
2627.58 3108
2628.06 3077
2628.55 3037
2629.03 2990
2629.51 3044
2630.00 3181
2630.48 3237
2630.97 3079
2631.45 3079
2631.93 3096
2632.42 2975
2632.90 2909
2633.39 3007
2633.87 2897
2634.36 2814
2634.84 2877
2635.33 2926
2635.81 2936
2636.29 3099
2636.78 3007
2637.26 2968
2637.75 2984
2638.23 2947
2638.72 3023
2639.20 3109
2639.69 3059
2640.17 3107
2640.66 3134
2641.14 3138
2641.63 3007
2642.11 2983
2642.60 3014
2643.08 3020
2643.57 2977
2644.05 3022
2644.54 3109
2645.03 2943
2645.51 2969
2646.00 3036
2646.48 3045
2646.97 2931
2647.45 3007
2647.94 3259
2648.43 3092
2648.91 3176
2649.40 3031
2649.88 3171
2650.37 3212
2650.85 3161
2651.34 3132
2651.83 3125
2652.31 3111
2652.80 3190
2653.29 3202
2653.77 3224
2654.26 3203
2654.74 3291
2655.23 3255
2655.72 3411
2656.20 3353
2656.69 3329
2657.18 3427
2657.66 3181
2658.15 3280
2658.64 3295
2659.12 3209
2659.61 3188
2660.10 3028
2660.58 3088
2661.07 2993
2661.56 2996
2662.05 3098
2662.53 3045
2663.02 3030
2663.51 3098
2663.99 3094
2664.48 3187
2664.97 3232
2665.46 3228
2665.94 3142
2666.43 3166
2666.92 3164
2667.41 3275
2667.89 3169
2668.38 3141
2668.87 3005
2669.36 3045
2669.84 3178
2670.33 3047
2670.82 3192
2671.31 3319
2671.80 3490
2672.28 3506
2672.77 3571
2673.26 3824
2673.75 3798
2674.24 3798
2674.72 3828
2675.21 3672
2675.70 3605
2676.19 3706
2676.68 3747
2677.17 3648
2677.65 3507
2678.14 3429
2678.63 3393
2679.12 3581
2679.61 3476
2680.10 3499
2680.59 3526
2681.07 3349
2681.56 3442
2682.05 3432
2682.54 3358
2683.03 3514
2683.52 3314
2684.01 3249
2684.50 3327
2684.99 3187
2685.47 3140
2685.96 3144
2686.45 3108
2686.94 3010
2687.43 3000
2687.92 3140
2688.41 3100
2688.90 3073
2689.39 3222
2689.88 3251
2690.37 3314
2690.86 3233
2691.35 3069
2691.84 3177
2692.33 3240
2692.82 3241
2693.31 3147
2693.80 3198
2694.29 3382
2694.78 3425
2695.27 3403
2695.76 3479
2696.25 3412
2696.74 3357
2697.23 3299
2697.72 3340
2698.21 3435
2698.70 3605
2699.19 3601
2699.68 3531
2700.17 3620
2700.66 3623
2701.15 3599
2701.64 3521
2702.13 3384
2702.62 3336
2703.11 3444
2703.61 3279
2704.10 3218
2704.59 3207
2705.08 3277
2705.57 3119
2706.06 3115
2706.55 3183
2707.04 3062
2707.53 3014
2708.02 2919
2708.52 2927
2709.01 3056
2709.50 3027
2709.99 2820
2710.48 2874
2710.97 2939
2711.46 2899
2711.96 2904
2712.45 2958
2712.94 2910
2713.43 2969
2713.92 3014
2714.41 3111
2714.91 2929
2715.40 2860
2715.89 2898
2716.38 2886
2716.87 2929
2717.37 2913
2717.86 3022
2718.35 3097
2718.84 3004
2719.33 3118
2719.83 3059
2720.32 3366
2720.81 3328
2721.30 3197
2721.80 3341
2722.29 3193
2722.78 3120
2723.27 3108
2723.77 3098
2724.26 3054
2724.75 3089
2725.24 3128
2725.74 3200
2726.23 3139
2726.72 3141
2727.22 3385
2727.71 3358
2728.20 3334
2728.70 3312
2729.19 3372
2729.68 3450
2730.18 3409
2730.67 3576
2731.16 3614
2731.65 3658
2732.15 3781
2732.64 3855
2733.14 3772
2733.63 3856
2734.12 3891
2734.62 3839
2735.11 3704
2735.60 3712
2736.10 3617
2736.59 3547
2737.08 3588
2737.58 3427
2738.07 3396
2738.57 3252
2739.06 3221
2739.55 3117
2740.05 3058
2740.54 3073
2741.04 2930
2741.53 2907
2742.03 2875
2742.52 2877
2743.01 2873
2743.51 2831
2744.00 2844
2744.50 3022
2744.99 2895
2745.49 2878
2745.98 3008
2746.48 3001
2746.97 3004
2747.47 3004
2747.96 3036
2748.46 3043
2748.95 2837
2749.45 2855
2749.94 2820
2750.44 2758
2750.93 2820
2751.43 2920
2751.92 2971
2752.42 2973
2752.91 2966
2753.41 3059
2753.90 3075
2754.40 3143
2754.89 3148
2755.39 3150
2755.88 3130
2756.38 3056
2756.87 3211
2757.37 3279
2757.87 3140
2758.36 3277
2758.86 3246
2759.35 3181
2759.85 3161
2760.35 3171
2760.84 3142
2761.34 3170
2761.83 3176
2762.33 3149
2762.83 3072
2763.32 2965
2763.82 2950
2764.31 2944
2764.81 2954
2765.31 2891
2765.80 2943
2766.30 3068
2766.80 3026
2767.29 2953
2767.79 2969
2768.29 2907
2768.78 3048
2769.28 3130
2769.78 3157
2770.27 3220
2770.77 3129
2771.27 3265
2771.76 3375
2772.26 3353
2772.76 3258
2773.26 3342
2773.75 3172
2774.25 3266
2774.75 3398
2775.24 3252
2775.74 3333
2776.24 3396
2776.74 3308
2777.23 3300
2777.73 3260
2778.23 3160
2778.73 3161
2779.22 3139
2779.72 3203
2780.22 3209
2780.72 3156
2781.21 3184
2781.71 3016
2782.21 2956
2782.71 3055
2783.21 3110
2783.70 3064
2784.20 3088
2784.70 3076
2785.20 3202
2785.70 3288
2786.20 3318
2786.69 3303
2787.19 3335
2787.69 3343
2788.19 3277
2788.69 3133
2789.19 3129
2789.68 3324
2790.18 3130
2790.68 3178
2791.18 3032
2791.68 3072
2792.18 3183
2792.68 3342
2793.18 3340
2793.67 3293
2794.17 3553
2794.67 3656
2795.17 3585
2795.67 3649
2796.17 3631
2796.67 3614
2797.17 3748
2797.67 3890
2798.17 3818
2798.67 3658
2799.17 3605
2799.66 3493
2800.16 3433
2800.66 3465
2801.16 3343
2801.66 3249
2802.16 3173
2802.66 3181
2803.16 3208
2803.66 3191
2804.16 3350
2804.66 3328
2805.16 3371
2805.66 3557
2806.16 3641
2806.66 3849
2807.16 3872
2807.66 3999
2808.16 4111
2808.66 4197
2809.16 4240
2809.66 4222
2810.16 4366
2810.66 4297
2811.16 4280
2811.66 4323
2812.17 4368
2812.67 4406
2813.17 4261
2813.67 4166
2814.17 4084
2814.67 4057
2815.17 3798
2815.67 3641
2816.17 3647
2816.67 3575
2817.17 3573
2817.67 3631
2818.18 3524
2818.68 3431
2819.18 3508
2819.68 3416
2820.18 3432
2820.68 3411
2821.18 3228
2821.68 3185
2822.19 3045
2822.69 2999
2823.19 3063
2823.69 3134
2824.19 3073
2824.69 3096
2825.20 3141
2825.70 3070
2826.20 2960
2826.70 2983
2827.20 2990
2827.70 2969
2828.21 3080
2828.71 3024
2829.21 3049
2829.71 3064
2830.22 3048
2830.72 3000
2831.22 3034
2831.72 3130
2832.22 3160
2832.73 3225
2833.23 3237
2833.73 3265
2834.23 3349
2834.74 3492
2835.24 3321
2835.74 3248
2836.24 3184
2836.75 3228
2837.25 3118
2837.75 3203
2838.26 3225
2838.76 3179
2839.26 3208
2839.76 3158
2840.27 3253
2840.77 3118
2841.27 3088
2841.78 3110
2842.28 3176
2842.78 3245
2843.29 3148
2843.79 3078
2844.29 3189
2844.80 3131
2845.30 3100
2845.80 3128
2846.31 3196
2846.81 3283
2847.32 3352
2847.82 3375
2848.32 3332
2848.83 3286
2849.33 3256
2849.83 3230
2850.34 3150
2850.84 3108
2851.35 3179
2851.85 3190
2852.35 3040
2852.86 3016
2853.36 3099
2853.87 3036
2854.37 3264
2854.88 3362
2855.38 3435
2855.88 3534
2856.39 3537
2856.89 3774
2857.40 3780
2857.90 3727
2858.41 3824
2858.91 3789
2859.42 3644
2859.92 3629
2860.43 3640
2860.93 3516
2861.44 3403
2861.94 3414
2862.45 3487
2862.95 3453
2863.46 3420
2863.96 3269
2864.47 3221
2864.97 3262
2865.48 3245
2865.98 3254
2866.49 3225
2866.99 3114
2867.50 3012
2868.00 3073
2868.51 3110
2869.02 3380
2869.52 3474
2870.03 3257
2870.53 3209
2871.04 3380
2871.54 3404
2872.05 3427
2872.56 3405
2873.06 3385
2873.57 3448
2874.07 3488
2874.58 3344
2875.09 3158
2875.59 3128
2876.10 3145
2876.61 3042
2877.11 3015
2877.62 3143
2878.12 3188
2878.63 3121
2879.14 3068
2879.64 3309
2880.15 3353
2880.66 3350
2881.16 3295
2881.67 3371
2882.18 3381
2882.68 3376
2883.19 3444
2883.70 3537
2884.20 3794
2884.71 3734
2885.22 3868
2885.73 3974
2886.23 3988
2886.74 3979
2887.25 3934
2887.75 3889
2888.26 3910
2888.77 3860
2889.28 3708
2889.78 3694
2890.29 3572
2890.80 3444
2891.31 3462
2891.81 3488
2892.32 3427
2892.83 3439
2893.34 3476
2893.84 3664
2894.35 3690
2894.86 3539
2895.37 3618
2895.88 3658
2896.38 3662
2896.89 3525
2897.40 3660
2897.91 3634
2898.42 3635
2898.92 3336
2899.43 3316
2899.94 3500
2900.45 3638
2900.96 3669
2901.47 3564
2901.98 3657
2902.48 3738
2902.99 3771
2903.50 3765
2904.01 3685
2904.52 3596
2905.03 3615
2905.54 3629
2906.04 3660
2906.55 3612
2907.06 3415
2907.57 3338
2908.08 3255
2908.59 3275
2909.10 3296
2909.61 3081
2910.12 3162
2910.63 3181
2911.14 3240
2911.64 3173
2912.15 3158
2912.66 3279
2913.17 3192
2913.68 3111
2914.19 3176
2914.70 3222
2915.21 3261
2915.72 3251
2916.23 3267
2916.74 3308
2917.25 3401
2917.76 3487
2918.27 3460
2918.78 3445
2919.29 3620
2919.80 3712
2920.31 3731
2920.82 3944
2921.33 3903
2921.84 4071
2922.35 4080
2922.86 4049
2923.37 4060
2923.88 4267
2924.39 4326
2924.90 4158
2925.41 3857
2925.92 3880
2926.44 3813
2926.95 3654
2927.46 3448
2927.97 3397
2928.48 3194
2928.99 3236
2929.50 3168
2930.01 3139
2930.52 3162
2931.03 3066
2931.54 3196
2932.05 3103
2932.57 3002
2933.08 2984
2933.59 3035
2934.10 2990
2934.61 3132
2935.12 3182
2935.63 3135
2936.15 3256
2936.66 3570
2937.17 3535
2937.68 3728
2938.19 4017
2938.70 4123
2939.22 4420
2939.73 4557
2940.24 4786
2940.75 5166
2941.26 5050
2941.77 5035
2942.29 5124
2942.80 5043
2943.31 4880
2943.82 4954
2944.34 4894
2944.85 4609
2945.36 4489
2945.87 4273
2946.38 4001
2946.90 3955
2947.41 3940
2947.92 3743
2948.43 3653
2948.95 3438
2949.46 3575
2949.97 3375
2950.48 3377
2951.00 3464
2951.51 3399
2952.02 3278
2952.54 3188
2953.05 3208
2953.56 3059
2954.08 2973
2954.59 2962
2955.10 2918
2955.61 2929
2956.13 2861
2956.64 2909
2957.15 2889
2957.67 2875
2958.18 3018
2958.69 2976
2959.21 3101
2959.72 3174
2960.23 3117
2960.75 3246
2961.26 3220
2961.78 3190
2962.29 3277
2962.80 3368
2963.32 3241
2963.83 3203
2964.35 3289
2964.86 3209
2965.37 3089
2965.89 3087
2966.40 3035
2966.92 3048
2967.43 3172
2967.94 3240
2968.46 3255
2968.97 3190
2969.49 3200
2970.00 3117
2970.52 3139
2971.03 3191
2971.54 3284
2972.06 3199
2972.57 3229
2973.09 3169
2973.60 3191
2974.12 3176
2974.63 3152
2975.15 3205
2975.66 3268
2976.18 3295
2976.69 3223
2977.21 3286
2977.72 3411
2978.24 3372
2978.75 3411
2979.27 3587
2979.78 3576
2980.30 3531
2980.81 3500
2981.33 3637
2981.84 3571
2982.36 3539
2982.88 3672
2983.39 3593
2983.91 3621
2984.42 3787
2984.94 3693
2985.45 3665
2985.97 3787
2986.49 3783
2987.00 3655
2987.52 3705
2988.03 3677
2988.55 3617
2989.07 3649
2989.58 3546
2990.10 3567
2990.61 3601
2991.13 3554
2991.65 3514
2992.16 3632
2992.68 3673
2993.20 3728
2993.71 3791
2994.23 4075
2994.75 4308
2995.26 4557
2995.78 4759
2996.30 5073
2996.81 5176
2997.33 5243
2997.85 5250
2998.36 5236
2998.88 4908
2999.40 4867
2999.91 4774
3000.43 4820
3000.95 4983
3001.46 5256
3001.98 5683
3002.50 6301
3003.02 7218
3003.53 7581
3004.05 7583
3004.57 7786
3005.09 7635
3005.60 7186
3006.12 6703
3006.64 6126
3007.16 5855
3007.67 5398
3008.19 4887
3008.71 4508
3009.23 4250
3009.74 3912
3010.26 3608
3010.78 3696
3011.30 3794
3011.82 3678
3012.33 3700
3012.85 3754
3013.37 3686
3013.89 3764
3014.41 3741
3014.93 3802
3015.44 3756
3015.96 3689
3016.48 3631
3017.00 3745
3017.52 3759
3018.04 3832
3018.55 3977
3019.07 3758
3019.59 3819
3020.11 3729
3020.63 3736
3021.15 3880
3021.67 3943
3022.19 4040
3022.71 4055
3023.22 4122
3023.74 4338
3024.26 4173
3024.78 4135
3025.30 3992
3025.82 4044
3026.34 3921
3026.86 3734
3027.38 3645
3027.90 3593
3028.42 3518
3028.94 3435
3029.46 3523
3029.98 3444
3030.49 3396
3031.01 3496
3031.53 3544
3032.05 3420
3032.57 3492
3033.09 3510
3033.61 3456
3034.13 3508
3034.65 3813
3035.17 3663
3035.69 3552
3036.21 3448
3036.73 3587
3037.25 3531
3037.77 3531
3038.29 3504
3038.81 3457
3039.34 3389
3039.86 3230
3040.38 3203
3040.90 3381
3041.42 3330
3041.94 3259
3042.46 3301
3042.98 3351
3043.50 3194
3044.02 3299
3044.54 3274
3045.06 3277
3045.58 3289
3046.10 3272
3046.63 3234
3047.15 3296
3047.67 3265
3048.19 3203
3048.71 3267
3049.23 3375
3049.75 3153
3050.27 3068
3050.79 3069
3051.32 3163
3051.84 3201
3052.36 3201
3052.88 3151
3053.40 3068
3053.92 3209
3054.45 3086
3054.97 3061
3055.49 3241
3056.01 3217
3056.53 3122
3057.05 3197
3057.58 3113
3058.10 3136
3058.62 3018
3059.14 3152
3059.66 3199
3060.19 3308
3060.71 3453
3061.23 3245
3061.75 3375
3062.28 3477
3062.80 3512
3063.32 3538
3063.84 3571
3064.37 3714
3064.89 3772
3065.41 3710
3065.93 3845
3066.46 3828
3066.98 3923
3067.50 3890
3068.02 3807
3068.55 3812
3069.07 3826
3069.59 3759
3070.12 3819
3070.64 3867
3071.16 3834
3071.69 3911
3072.21 3973
3072.73 4029
3073.26 3968
3073.78 4068
3074.30 4055
3074.83 4049
3075.35 4262
3075.87 4316
3076.40 4378
3076.92 4529
3077.44 4723
3077.97 4851
3078.49 4841
3079.01 4870
3079.54 4972
3080.06 5002
3080.59 4936
3081.11 4818
3081.63 4683
3082.16 4585
3082.68 4699
3083.21 4590
3083.73 4439
3084.25 4363
3084.78 4490
3085.30 4676
3085.83 4532
3086.35 4811
3086.88 5279
3087.40 5747
3087.93 6418
3088.45 7155
3088.97 7639
3089.50 8022
3090.02 8086
3090.55 7714
3091.07 7208
3091.60 6666
3092.12 6096
3092.65 5898
3093.17 5784
3093.70 5396
3094.22 5451
3094.75 5582
3095.27 5775
3095.80 5744
3096.32 5871
3096.85 5910
3097.37 5884
3097.90 5932
3098.43 6019
3098.95 5898
3099.48 6314
3100.00 6897
3100.53 7687
3101.05 8865
3101.58 9517
3102.10 10548
3102.63 11060
3103.16 10433
3103.68 10065
3104.21 9395
3104.73 8296
3105.26 7236
3105.79 6434
3106.31 5850
3106.84 5375
3107.36 5054
3107.89 4784
3108.42 4593
3108.94 4527
3109.47 4547
3110.00 4554
3110.52 4590
3111.05 4329
3111.57 4335
3112.10 4214
3112.63 4211
3113.15 4015
3113.68 3860
3114.21 3752
3114.74 3813
3115.26 3810
3115.79 3715
3116.32 3624
3116.84 3691
3117.37 3759
3117.90 3933
3118.42 4032
3118.95 4196
3119.48 4204
3120.01 4142
3120.53 4307
3121.06 4430
3121.59 4327
3122.11 4270
3122.64 4161
3123.17 4069
3123.70 4216
3124.22 4124
3124.75 4007
3125.28 4015
3125.81 4112
3126.34 4075
3126.86 3908
3127.39 3935
3127.92 3818
3128.45 3664
3128.98 3756
3129.50 3582
3130.03 3614
3130.56 3571
3131.09 3477
3131.62 3637
3132.14 3543
3132.67 3504
3133.20 3540
3133.73 3517
3134.26 3708
3134.79 3739
3135.31 3771
3135.84 3843
3136.37 3753
3136.90 3650
3137.43 3673
3137.96 3643
3138.49 3521
3139.02 3417
3139.54 3372
3140.07 3233
3140.60 3339
3141.13 3225
3141.66 3216
3142.19 3282
3142.72 3219
3143.25 3238
3143.78 3368
3144.31 3445
3144.84 3491
3145.37 3637
3145.89 3661
3146.42 3702
3146.95 3892
3147.48 3953
3148.01 3959
3148.54 4054
3149.07 3962
3149.60 3859
3150.13 3976
3150.66 3823
3151.19 3682
3151.72 3826
3152.25 3861
3152.78 3896
3153.31 3662
3153.84 3778
3154.37 3796
3154.90 3749
3155.43 3663
3155.96 3768
3156.49 3866
3157.02 3845
3157.55 3900
3158.08 3916
3158.61 3736
3159.14 3603
3159.68 3718
3160.21 3654
3160.74 3698
3161.27 3549
3161.80 3483
3162.33 3489
3162.86 3492
3163.39 3482
3163.92 3435
3164.45 3314
3164.98 3347
3165.51 3300
3166.05 3368
3166.58 3229
3167.11 3241
3167.64 3165
3168.17 3125
3168.70 3099
3169.23 3012
3169.76 3152
3170.30 3214
3170.83 3204
3171.36 3258
3171.89 3258
3172.42 3239
3172.95 3319
3173.49 3313
3174.02 3296
3174.55 3504
3175.08 3406
3175.61 3389
3176.15 3431
3176.68 3478
3177.21 3337
3177.74 3163
3178.27 3173
3178.81 3248
3179.34 3274
3179.87 3250
3180.40 3134
3180.93 3154
3181.47 3165
3182.00 3048
3182.53 2992
3183.06 3021
3183.60 3142
3184.13 3012
3184.66 3025
3185.20 2859
3185.73 3013
3186.26 2953
3186.79 3001
3187.33 2992
3187.86 3117
3188.39 3153
3188.93 2965
3189.46 2967
3189.99 3059
3190.52 2958
3191.06 3028
3191.59 3024
3192.12 3101
3192.66 3128
3193.19 2897
3193.72 2938
3194.26 2901
3194.79 3044
3195.33 3144
3195.86 3082
3196.39 3015
3196.93 3088
3197.46 3147
3197.99 3091
3198.53 3204
3199.06 3172
3199.60 3372
3200.13 3294
3200.66 3373
3201.20 3315
3201.73 3251
3202.27 3292
3202.80 3226
3203.33 3222
3203.87 3348
3204.40 3368
3204.94 3391
3205.47 3449
3206.01 3628
3206.54 3904
3207.07 3849
3207.61 4036
3208.14 4368
3208.68 4663
3209.21 4868
3209.75 4818
3210.28 4858
3210.82 4817
3211.35 4689
3211.89 4670
3212.42 4415
3212.96 4244
3213.49 4002
3214.03 3818
3214.56 3515
3215.10 3358
3215.63 3245
3216.17 3186
3216.70 3017
3217.24 3006
3217.78 3031
3218.31 3055
3218.85 3085
3219.38 3043
3219.92 3204
3220.45 3258
3220.99 3218
3221.52 3390
3222.06 3453
3222.60 3715
3223.13 3815
3223.67 3849
3224.20 3926
3224.74 3956
3225.28 4062
3225.81 3966
3226.35 3811
3226.88 3689
3227.42 3494
3227.96 3429
3228.49 3378
3229.03 3361
3229.57 3312
3230.10 3234
3230.64 3321
3231.18 3290
3231.71 3227
3232.25 3289
3232.79 3483
3233.32 3476
3233.86 3546
3234.40 3548
3234.93 3655
3235.47 3693
3236.01 3714
3236.54 3845
3237.08 3847
3237.62 3817
3238.15 3872
3238.69 3798
3239.23 3650
3239.77 3528
3240.30 3608
3240.84 3614
3241.38 3643
3241.92 3364
3242.45 3422
3242.99 3407
3243.53 3395
3244.07 3387
3244.60 3344
3245.14 3402
3245.68 3363
3246.22 3540
3246.75 3458
3247.29 3488
3247.83 3630
3248.37 3882
3248.91 3983
3249.44 4349
3249.98 4792
3250.52 5322
3251.06 6035
3251.60 6630
3252.14 7035
3252.67 7140
3253.21 7049
3253.75 6866
3254.29 6657
3254.83 6358
3255.37 5723
3255.90 5324
3256.44 5036
3256.98 4926
3257.52 4585
3258.06 4492
3258.60 4502
3259.14 4497
3259.68 4547
3260.21 4571
3260.75 4818
3261.29 4923
3261.83 4926
3262.37 4975
3262.91 5189
3263.45 5336
3263.99 5421
3264.53 5419
3265.07 5558
3265.61 5590
3266.15 5694
3266.69 5923
3267.23 5773
3267.76 5268
3268.30 5146
3268.84 4737
3269.38 4514
3269.92 4272
3270.46 4130
3271.00 4044
3271.54 3922
3272.08 3868
3272.62 3943
3273.16 3925
3273.70 3949
3274.24 3937
3274.78 3918
3275.32 3805
3275.86 3764
3276.40 3909
3276.94 4140
3277.48 4051
3278.03 4024
3278.57 4094
3279.11 3957
3279.65 3975
3280.19 3963
3280.73 3976
3281.27 3865
3281.81 3830
3282.35 3838
3282.89 3751
3283.43 3902
3283.97 3815
3284.51 3855
3285.05 3830
3285.60 3774
3286.14 3895
3286.68 3957
3287.22 4029
3287.76 3913
3288.30 4034
3288.84 4120
3289.38 3954
3289.93 4045
3290.47 4248
3291.01 4659
3291.55 4690
3292.09 4855
3292.63 5248
3293.18 5488
3293.72 6066
3294.26 6294
3294.80 6397
3295.34 6662
3295.88 6565
3296.43 6516
3296.97 6303
3297.51 5942
3298.05 5699
3298.59 5355
3299.14 5207
3299.68 4876
3300.22 4720
3300.76 4488
3301.31 4353
3301.85 4293
3302.39 4289
3302.93 4225
3303.48 4094
3304.02 4181
3304.56 4177
3305.10 4181
3305.65 4253
3306.19 4240
3306.73 4186
3307.27 4297
3307.82 4602
3308.36 4749
3308.90 4809
3309.45 4881
3309.99 4711
3310.53 4640
3311.07 4656
3311.62 4412
3312.16 4360
3312.70 4288
3313.25 4329
3313.79 4284
3314.33 4462
3314.88 4741
3315.42 4946
3315.97 5053
3316.51 5325
3317.05 5600
3317.60 5603
3318.14 5778
3318.68 6096
3319.23 6221
3319.77 6020
3320.32 6209
3320.86 6142
3321.40 5976
3321.95 5608
3322.49 5561
3323.04 5373
3323.58 5229
3324.12 5097
3324.67 4940
3325.21 4708
3325.76 4595
3326.30 4561
3326.85 4582
3327.39 4491
3327.93 4357
3328.48 4485
3329.02 4332
3329.57 4347
3330.11 4652
3330.66 4942
3331.20 5753
3331.75 6924
3332.29 8608
3332.84 10216
3333.38 11805
3333.93 13762
3334.47 15127
3335.02 16096
3335.56 16536
3336.11 16247
3336.65 15644
3337.20 14232
3337.74 12778
3338.29 11206
3338.83 9809
3339.38 8476
3339.92 7376
3340.47 6467
3341.02 5807
3341.56 5174
3342.11 4711
3342.65 4433
3343.20 4213
3343.74 4234
3344.29 3974
3344.84 3913
3345.38 4068
3345.93 3942
3346.47 3887
3347.02 3971
3347.57 4081
3348.11 4151
3348.66 4038
3349.21 4146
3349.75 4170
3350.30 4084
3350.84 4200
3351.39 4233
3351.94 4201
3352.48 3923
3353.03 3978
3353.58 4050
3354.12 3891
3354.67 3756
3355.22 3758
3355.76 3728
3356.31 3733
3356.86 3489
3357.40 3373
3357.95 3261
3358.50 3274
3359.05 3312
3359.59 3330
3360.14 3217
3360.69 3342
3361.23 3409
3361.78 3353
3362.33 3372
3362.88 3491
3363.42 3508
3363.97 3363
3364.52 3295
3365.07 3490
3365.61 3386
3366.16 3359
3366.71 3210
3367.26 3257
3367.80 3204
3368.35 3258
3368.90 3338
3369.45 3299
3370.00 3304
3370.54 3303
3371.09 3402
3371.64 3636
3372.19 3672
3372.74 3799
3373.28 3841
3373.83 3805
3374.38 3702
3374.93 3696
3375.48 3578
3376.03 3491
3376.57 3314
3377.12 3202
3377.67 3270
3378.22 3091
3378.77 3248
3379.32 3148
3379.87 3087
3380.42 3035
3380.96 3036
3381.51 3035
3382.06 3082
3382.61 3153
3383.16 3082
3383.71 3083
3384.26 3084
3384.81 3004
3385.36 3046
3385.91 3035
3386.45 2919
3387.00 2944
3387.55 3050
3388.10 3058
3388.65 3064
3389.20 3088
3389.75 3021
3390.30 2948
3390.85 3081
3391.40 3044
3391.95 2998
3392.50 3079
3393.05 3185
3393.60 2990
3394.15 3117
3394.70 3068
3395.25 3100
3395.80 3189
3396.35 3151
3396.90 3198
3397.45 3277
3398.00 3275
3398.55 3187
3399.10 3239
3399.65 3133
3400.20 3124
3400.75 3098
3401.30 3018
3401.85 3069
3402.40 3048
3402.95 2990
3403.50 3032
3404.06 3053
3404.61 3057
3405.16 3039
3405.71 3010
3406.26 3014
3406.81 2895
3407.36 2834
3407.91 2846
3408.46 2896
3409.01 3039
3409.56 3136
3410.12 3084
3410.67 3181
3411.22 3122
3411.77 3046
3412.32 3040
3412.87 3107
3413.42 3209
3413.98 3164
3414.53 3189
3415.08 3323
3415.63 3326
3416.18 3365
3416.73 3516
3417.29 3541
3417.84 3470
3418.39 3398
3418.94 3513
3419.49 3489
3420.05 3342
3420.60 3164
3421.15 3216
3421.70 3220
3422.25 3272
3422.81 3384
3423.36 3337
3423.91 3382
3424.46 3417
3425.01 3469
3425.57 3412
3426.12 3149
3426.67 3167
3427.23 3026
3427.78 3086
3428.33 2975
3428.88 2978
3429.44 2985
3429.99 3038
3430.54 2942
3431.09 2969
3431.65 3030
3432.20 3156
3432.75 3075
3433.31 2981
3433.86 3085
3434.41 3239
3434.97 3115
3435.52 3227
3436.07 3317
3436.63 3449
3437.18 3442
3437.73 3319
3438.29 3415
3438.84 3344
3439.39 3261
3439.95 3391
3440.50 3251
3441.05 3109
3441.61 3265
3442.16 3211
3442.72 3077
3443.27 3180
3443.82 3200
3444.38 3124
3444.93 3160
3445.48 3061
3446.04 3144
3446.59 3136
3447.15 3046
3447.70 2912
3448.26 2953
3448.81 2976
3449.36 2939
3449.92 2880
3450.47 2837
3451.03 2921
3451.58 2946
3452.14 2902
3452.69 2925
3453.25 2847
3453.80 2857
3454.36 2809
3454.91 2901
3455.47 2933
3456.02 2969
3456.58 2878
3457.13 2880
3457.69 2984
3458.24 3049
3458.80 3018
3459.35 3085
3459.91 3051
3460.46 3238
3461.02 3178
3461.57 3109
3462.13 3224
3462.68 3288
3463.24 3316
3463.79 3264
3464.35 3275
3464.90 3236
3465.46 3375
3466.02 3344
3466.57 3433
3467.13 3359
3467.68 3432
3468.24 3566
3468.80 3671
3469.35 3708
3469.91 3774
3470.46 3645
3471.02 3742
3471.58 3701
3472.13 3655
3472.69 3657
3473.24 3606
3473.80 3629
3474.36 3440
3474.91 3569
3475.47 3499
3476.03 3551
3476.58 3527
3477.14 3654
3477.70 3891
3478.25 3955
3478.81 3914
3479.37 3875
3479.92 3931
3480.48 3868
3481.04 4093
3481.59 4205
3482.15 4162
3482.71 4044
3483.26 4059
3483.82 4177
3484.38 4210
3484.94 4244
3485.49 4297
3486.05 4371
3486.61 4524
3487.17 4877
3487.72 5332
3488.28 6123
3488.84 7375
3489.40 9186
3489.95 11030
3490.51 12611
3491.07 14163
3491.63 15196
3492.18 15275
3492.74 14467
3493.30 13484
3493.86 12009
3494.42 10332
3494.97 8746
3495.53 7564
3496.09 6861
3496.65 6460
3497.21 5840
3497.76 5642
3498.32 5650
3498.88 5816
3499.44 5755
3500.00 5993
3500.56 6294
3501.11 6864
3501.67 7289
3502.23 7614
3502.79 8228
3503.35 8652
3503.91 9170
3504.47 9224
3505.03 9039
3505.58 8682
3506.14 8238
3506.70 7626
3507.26 7099
3507.82 6586
3508.38 5942
3508.94 5486
3509.50 5257
3510.06 4838
3510.62 4642
3511.17 4486
3511.73 4356
3512.29 4137
3512.85 4089
3513.41 3829
3513.97 3742
3514.53 3706
3515.09 3564
3515.65 3402
3516.21 3480
3516.77 3426
3517.33 3553
3517.89 3590
3518.45 3470
3519.01 3428
3519.57 3557
3520.13 3676
3520.69 3689
3521.25 4032
3521.81 4109
3522.37 4117
3522.93 4226
3523.49 4286
3524.05 4430
3524.61 4415
3525.17 4300
3525.73 4232
3526.29 4237
3526.85 4090
3527.41 3954
3527.97 4000
3528.54 3956
3529.10 3704
3529.66 3669
3530.22 3715
3530.78 3766
3531.34 3581
3531.90 3656
3532.46 3735
3533.02 3705
3533.58 3663
3534.14 3544
3534.71 3515
3535.27 3573
3535.83 3598
3536.39 3676
3536.95 3504
3537.51 3544
3538.07 3403
3538.64 3360
3539.20 3449
3539.76 3550
3540.32 3550
3540.88 3565
3541.44 3551
3542.00 3754
3542.57 3644
3543.13 3574
3543.69 3718
3544.25 3537
3544.81 3491
3545.38 3400
3545.94 3491
3546.50 3370
3547.06 3390
3547.62 3390
3548.19 3294
3548.75 3248
3549.31 3273
3549.87 3347
3550.44 3282
3551.00 3207
3551.56 3217
3552.12 3094
3552.69 3123
3553.25 3317
3553.81 3291
3554.37 3147
3554.94 3064
3555.50 3141
3556.06 3092
3556.63 3080
3557.19 3121
3557.75 3044
3558.31 3192
3558.88 3223
3559.44 3265
3560.00 3189
3560.57 3278
3561.13 3291
3561.69 3341
3562.26 3307
3562.82 3332
3563.38 3511
3563.95 3585
3564.51 3656
3565.07 3707
3565.64 3720
3566.20 3710
3566.77 3634
3567.33 3644
3567.89 3425
3568.46 3485
3569.02 3388
3569.59 3233
3570.15 3187
3570.71 3194
3571.28 3092
3571.84 3141
3572.41 3108
3572.97 3249
3573.53 3555
3574.10 3741
3574.66 4115
3575.23 4462
3575.79 4612
3576.36 4775
3576.92 4750
3577.48 4612
3578.05 4534
3578.61 4421
3579.18 4333
3579.74 3992
3580.31 3826
3580.87 3709
3581.44 3479
3582.00 3369
3582.57 3246
3583.13 3071
3583.70 3040
3584.26 3002
3584.83 2947
3585.39 2837
3585.96 2725
3586.52 2704
3587.09 2808
3587.65 2683
3588.22 2734
3588.79 2726
3589.35 2751
3589.92 2884
3590.48 2977
3591.05 2903
3591.61 2939
3592.18 2870
3592.74 2859
3593.31 2913
3593.88 2968
3594.44 2902
3595.01 2955
3595.57 3026
3596.14 3216
3596.71 3140
3597.27 3100
3597.84 3187
3598.40 3096
3598.97 3145
3599.54 3067
3600.10 2992
3600.67 3019
3601.24 2985
3601.80 3058
3602.37 3079
3602.94 2923
3603.50 2850
3604.07 2843
3604.64 2937
3605.20 2887
3605.77 2688
3606.34 2731
3606.90 2691
3607.47 2657
3608.04 2576
3608.60 2614
3609.17 2578
3609.74 2663
3610.30 2536
3610.87 2649
3611.44 2711
3612.01 2684
3612.57 2753
3613.14 2887
3613.71 2920
3614.28 3163
3614.84 3326
3615.41 3617
3615.98 4010
3616.55 4307
3617.11 4552
3617.68 4630
3618.25 4630
3618.82 4561
3619.39 4333
3619.95 4091
3620.52 3935
3621.09 3588
3621.66 3522
3622.23 3228
3622.79 3041
3623.36 2984
3623.93 2862
3624.50 2746
3625.07 2709
3625.63 2581
3626.20 2685
3626.77 2626
3627.34 2574
3627.91 2700
3628.48 2724
3629.05 2679
3629.61 2760
3630.18 2697
3630.75 2797
3631.32 2804
3631.89 2738
3632.46 2761
3633.03 2759
3633.60 2886
3634.16 2848
3634.73 2793
3635.30 2756
3635.87 2737
3636.44 2836
3637.01 2756
3637.58 2823
3638.15 2831
3638.72 2941
3639.29 3081
3639.86 3208
3640.43 3406
3641.00 3553
3641.57 3580
3642.14 3550
3642.71 3339
3643.27 3351
3643.84 3353
3644.41 3242
3644.98 3224
3645.55 3103
3646.12 3030
3646.69 2991
3647.26 3015
3647.83 2967
3648.40 3106
3648.97 2998
3649.54 3087
3650.12 3151
3650.69 3138
3651.26 3215
3651.83 3373
3652.40 3534
3652.97 3523
3653.54 3654
3654.11 3554
3654.68 3648
3655.25 3515
3655.82 3513
3656.39 3462
3656.96 3652
3657.53 3809
3658.10 3887
3658.67 3964
3659.25 4060
3659.82 4134
3660.39 3948
3660.96 3931
3661.53 3834
3662.10 3639
3662.67 3418
3663.24 3505
3663.81 3458
3664.39 3523
3664.96 3563
3665.53 3661
3666.10 3521
3666.67 3699
3667.24 3758
3667.81 3649
3668.39 3606
3668.96 3565
3669.53 3434
3670.10 3399
3670.67 3474
3671.25 3395
3671.82 3434
3672.39 3639
3672.96 3604
3673.53 3737
3674.11 3728
3674.68 3693
3675.25 3681
3675.82 3767
3676.39 3698
3676.97 3784
3677.54 3887
3678.11 3971
3678.68 3964
3679.26 3856
3679.83 3906
3680.40 3720
3680.97 3658
3681.55 3497
3682.12 3360
3682.69 3317
3683.27 3270
3683.84 3180
3684.41 3141
3684.98 3132
3685.56 3287
3686.13 3320
3686.70 3279
3687.28 3575
3687.85 3781
3688.42 3874
3689.00 4234
3689.57 4325
3690.14 4529
3690.72 4445
3691.29 4397
3691.86 4188
3692.44 3862
3693.01 3575
3693.58 3524
3694.16 3432
3694.73 3212
3695.31 3110
3695.88 3074
3696.45 3050
3697.03 3061
3697.60 2971
3698.18 2972
3698.75 3015
3699.32 3081
3699.90 3118
3700.47 3063
3701.05 3183
3701.62 3044
3702.19 3083
3702.77 3208
3703.34 3298
3703.92 3327
3704.49 3282
3705.07 3192
3705.64 3161
3706.22 3091
3706.79 3186
3707.37 3176
3707.94 3307
3708.51 3409
3709.09 3282
3709.66 3131
3710.24 3103
3710.81 3095
3711.39 3020
3711.96 2932
3712.54 2989
3713.11 2853
3713.69 2955
3714.27 2939
3714.84 2914
3715.42 3004
3715.99 2902
3716.57 2974
3717.14 2928
3717.72 3031
3718.29 2966
3718.87 2957
3719.44 2954
3720.02 2883
3720.60 2851
3721.17 2805
3721.75 2728
3722.32 2596
3722.90 2629
3723.47 2783
3724.05 2648
3724.63 2557
3725.20 2633
3725.78 2633
3726.36 2648
3726.93 2633
3727.51 2719
3728.08 2853
3728.66 3049
3729.24 3163
3729.81 3395
3730.39 3499
3730.97 3701
3731.54 3926
3732.12 4009
3732.70 3855
3733.27 3948
3733.85 3933
3734.43 3959
3735.00 3598
3735.58 3449
3736.16 3256
3736.73 3198
3737.31 2955
3737.89 2977
3738.47 3072
3739.04 3075
3739.62 3001
3740.20 2880
3740.77 2822
3741.35 2847
3741.93 2881
3742.51 2800
3743.08 2785
3743.66 2778
3744.24 2801
3744.82 2973
3745.39 2838
3745.97 2732
3746.55 2851
3747.13 2994
3747.71 2823
3748.28 2783
3748.86 2876
3749.44 2770
3750.02 2679
3750.59 2662
3751.17 2604
3751.75 2554
3752.33 2582
3752.91 2690
3753.49 2588
3754.06 2504
3754.64 2615
3755.22 2656
3755.80 2769
3756.38 2767
3756.96 2768
3757.53 2765
3758.11 2879
3758.69 2963
3759.27 3038
3759.85 3039
3760.43 3071
3761.01 3005
3761.59 3033
3762.17 3039
3762.74 2981
3763.32 2863
3763.90 2802
3764.48 2795
3765.06 2715
3765.64 2715
3766.22 2795
3766.80 2806
3767.38 2597
3767.96 2658
3768.54 2620
3769.12 2568
3769.70 2699
3770.27 2652
3770.85 2562
3771.43 2627
3772.01 2671
3772.59 2756
3773.17 2735
3773.75 2663
3774.33 2733
3774.91 2596
3775.49 2677
3776.07 2547
3776.65 2553
3777.23 2604
3777.81 2559
3778.39 2619
3778.97 2666
3779.55 2659
3780.13 2581
3780.71 2652
3781.29 2649
3781.88 2628
3782.46 2514
3783.04 2570
3783.62 2548
3784.20 2627
3784.78 2689
3785.36 2626
3785.94 2632
3786.52 2621
3787.10 2645
3787.68 2611
3788.26 2592
3788.84 2586
3789.43 2506
3790.01 2556
3790.59 2510
3791.17 2544
3791.75 2571
3792.33 2466
3792.91 2561
3793.49 2575
3794.08 2613
3794.66 2626
3795.24 2625
3795.82 2472
3796.40 2500
3796.98 2552
3797.56 2578
3798.15 2549
3798.73 2599
3799.31 2753
3799.89 2828
3800.47 2910
3801.06 2964
3801.64 3002
3802.22 2972
3802.80 3048
3803.38 3030
3803.97 2982
3804.55 3138
3805.13 3168
3805.71 3160
3806.29 3368
3806.88 3437
3807.46 3550
3808.04 3724
3808.62 3641
3809.21 3559
3809.79 3507
3810.37 3470
3810.95 3447
3811.54 3358
3812.12 3255
3812.70 3199
3813.29 3274
3813.87 3321
3814.45 3371
3815.03 3350
3815.62 3293
3816.20 3325
3816.78 3292
3817.37 3093
3817.95 2810
3818.53 2864
3819.12 2976
3819.70 2915
3820.28 2961
3820.87 2950
3821.45 3004
3822.03 3042
3822.62 3142
3823.20 3126
3823.78 3063
3824.37 3066
3824.95 3047
3825.54 3051
3826.12 2926
3826.70 2854
3827.29 2915
3827.87 2927
3828.46 2912
3829.04 3042
3829.62 3082
3830.21 3054
3830.79 3038
3831.38 3149
3831.96 3074
3832.54 3070
3833.13 3000
3833.71 2938
3834.30 2942
3834.88 3024
3835.47 2992
3836.05 2924
3836.64 2901
3837.22 2891
3837.81 2859
3838.39 2854
3838.98 2922
3839.56 2843
3840.15 2697
3840.73 2727
3841.31 2815
3841.90 2773
3842.49 2820
3843.07 2942
3843.66 3121
3844.24 3300
3844.83 3534
3845.41 3719
3846.00 3927
3846.58 3766
3847.17 3611
3847.75 3257
3848.34 3122
3848.92 3134
3849.51 2921
3850.10 2776
3850.68 2880
3851.27 2921
3851.85 2826
3852.44 2941
3853.02 3071
3853.61 2943
3854.20 2841
3854.78 2947
3855.37 3057
3855.95 3034
3856.54 3142
3857.13 3118
3857.71 3210
3858.30 3366
3858.89 3667
3859.47 3986
3860.06 4071
3860.64 4236
3861.23 4287
3861.82 4299
3862.40 4305
3862.99 4232
3863.58 3999
3864.16 3907
3864.75 3776
3865.34 3751
3865.92 3655
3866.51 3431
3867.10 3207
3867.69 3080
3868.27 2944
3868.86 2967
3869.45 2821
3870.03 2742
3870.62 2866
3871.21 2911
3871.80 3011
3872.38 3085
3872.97 3058
3873.56 3128
3874.15 3150
3874.73 3093
3875.32 3091
3875.91 3035
3876.50 3058
3877.08 3046
3877.67 3078
3878.26 3089
3878.85 3009
3879.43 3019
3880.02 2982
3880.61 2897
3881.20 2859
3881.79 2784
3882.37 2835
3882.96 2765
3883.55 2670
3884.14 2670
3884.73 2564
3885.32 2642
3885.90 2689
3886.49 2755
3887.08 2847
3887.67 2780
3888.26 2947
3888.85 3000
3889.44 3086
3890.02 3169
3890.61 3083
3891.20 3044
3891.79 3077
3892.38 2957
3892.97 2904
3893.56 2845
3894.15 2848
3894.74 2792
3895.32 2783
3895.91 2743
3896.50 2809
3897.09 2710
3897.68 2701
3898.27 2720
3898.86 2757
3899.45 2731
3900.04 2676
3900.63 2780
3901.22 2652
3901.81 2685
3902.40 2608
3902.99 2562
3903.58 2532
3904.17 2580
3904.76 2471
3905.35 2526
3905.94 2806
3906.53 2690
3907.12 2657
3907.71 2614
3908.30 2591
3908.89 2659
3909.48 2599
3910.07 2502
3910.66 2416
3911.25 2407
3911.84 2440
3912.43 2414
3913.02 2355
3913.61 2383
3914.20 2432
3914.79 2476
3915.38 2390
3915.97 2430
3916.56 2450
3917.15 2474
3917.74 2434
3918.33 2393
3918.92 2469
3919.52 2461
3920.11 2523
3920.70 2488
3921.29 2433
3921.88 2527
3922.47 2434
3923.06 2288
3923.65 2290
3924.24 2277
3924.84 2261
3925.43 2289
3926.02 2395
3926.61 2357
3927.20 2333
3927.79 2279
3928.38 2260
3928.98 2423
3929.57 2387
3930.16 2334
3930.75 2225
3931.34 2306
3931.93 2233
3932.53 2313
3933.12 2205
3933.71 2231
3934.30 2174
3934.89 2200
3935.49 2156
3936.08 2290
3936.67 2329
3937.26 2393
3937.86 2393
3938.45 2382
3939.04 2460
3939.63 2466
3940.23 2487
3940.82 2435
3941.41 2428
3942.00 2461
3942.60 2462
3943.19 2407
3943.78 2366
3944.37 2351
3944.97 2343
3945.56 2345
3946.15 2381
3946.75 2341
3947.34 2182
3947.93 2269
3948.52 2268
3949.12 2301
3949.71 2292
3950.30 2286
3950.90 2278
3951.49 2352
3952.08 2320
3952.68 2404
3953.27 2430
3953.86 2376
3954.46 2357
3955.05 2376
3955.65 2463
3956.24 2469
3956.83 2437
3957.43 2440
3958.02 2505
3958.61 2527
3959.21 2469
3959.80 2621
3960.40 2492
3960.99 2433
3961.58 2487
3962.18 2463
3962.77 2558
3963.37 2711
3963.96 2775
3964.55 2818
3965.15 2876
3965.74 2813
3966.34 2737
3966.93 2803
3967.53 2928
3968.12 2869
3968.72 2684
3969.31 2773
3969.91 2719
3970.50 2636
3971.10 2510
3971.69 2526
3972.28 2455
3972.88 2391
3973.47 2567
3974.07 2562
3974.66 2619
3975.26 2586
3975.85 2661
3976.45 2745
3977.05 2854
3977.64 2879
3978.24 2849
3978.83 2785
3979.43 2850
3980.02 2709
3980.62 2600
3981.21 2546
3981.81 2605
3982.40 2508
3983.00 2575
3983.60 2621
3984.19 2683
3984.79 2645
3985.38 2538
3985.98 2558
3986.58 2547
3987.17 2590
3987.77 2545
3988.36 2545
3988.96 2611
3989.56 2692
3990.15 2656
3990.75 2627
3991.34 2574
3991.94 2672
3992.54 2729
3993.13 2794
3993.73 2915
3994.33 2826
3994.92 2828
3995.52 2817
3996.12 2927
3996.71 2875
3997.31 2806
3997.91 2856
3998.50 2833
3999.10 2823
3999.70 2728
4000.29 2722
4000.89 2624
4001.49 2610
4002.09 2619
4002.68 2645
4003.28 2614
4003.88 2589
4004.47 2669
4005.07 2669
4005.67 2654
4006.27 2690
4006.86 2666
4007.46 2622
4008.06 2626
4008.66 2623
4009.25 2646
4009.85 2672
4010.45 2652
4011.05 2558
4011.64 2499
4012.24 2552
4012.84 2569
4013.44 2661
4014.04 2702
4014.63 2693
4015.23 2771
4015.83 2854
4016.43 2930
4017.03 2841
4017.63 2919
4018.22 2816
4018.82 2793
4019.42 2765
4020.02 2645
4020.62 2683
4021.22 2631
4021.81 2481
4022.41 2472
4023.01 2560
4023.61 2466
4024.21 2431
4024.81 2495
4025.41 2425
4026.01 2427
4026.60 2594
4027.20 2498
4027.80 2467
4028.40 2444
4029.00 2404
4029.60 2488
4030.20 2510
4030.80 2541
4031.40 2478
4032.00 2448
4032.60 2437
4033.20 2555
4033.80 2513
4034.39 2542
4034.99 2518
4035.59 2574
4036.19 2505
4036.79 2405
4037.39 2288
4037.99 2350
4038.59 2385
4039.19 2395
4039.79 2293
4040.39 2371
4040.99 2316
4041.59 2235
4042.19 2199
4042.79 2310
4043.39 2322
4043.99 2338
4044.59 2396
4045.19 2474
4045.79 2387
4046.39 2345
4046.99 2297
4047.60 2360
4048.20 2323
4048.80 2378
4049.40 2318
4050.00 2387
4050.60 2343
4051.20 2404
4051.80 2378
4052.40 2400
4053.00 2404
4053.60 2386
4054.20 2402
4054.80 2388
4055.41 2365
4056.01 2264
4056.61 2224
4057.21 2241
4057.81 2353
4058.41 2356
4059.01 2322
4059.61 2428
4060.22 2349
4060.82 2478
4061.42 2387
4062.02 2529
4062.62 2621
4063.22 2669
4063.82 2849
4064.43 2965
4065.03 2975
4065.63 2986
4066.23 2943
4066.83 3050
4067.44 2806
4068.04 2810
4068.64 2657
4069.24 2534
4069.84 2482
4070.45 2317
4071.05 2239
4071.65 2283
4072.25 2325
4072.86 2380
4073.46 2291
4074.06 2187
4074.66 2223
4075.27 2226
4075.87 2279
4076.47 2213
4077.07 2135
4077.68 2169
4078.28 2155
4078.88 2031
4079.48 2076
4080.09 2192
4080.69 2170
4081.29 2122
4081.90 2141
4082.50 2217
4083.10 2294
4083.71 2276
4084.31 2216
4084.91 2201
4085.52 2069
4086.12 2193
4086.72 2204
4087.33 2190
4087.93 2200
4088.53 2193
4089.14 2189
4089.74 2143
4090.34 2149
4090.95 2190
4091.55 2123
4092.15 2104
4092.76 2253
4093.36 2193
4093.97 2271
4094.57 2265
4095.17 2338
4095.78 2371
4096.38 2490
4096.99 2435
4097.59 2350
4098.19 2405
4098.80 2356
4099.40 2365
4100.01 2331
4100.61 2326
4101.22 2326
4101.82 2253
4102.43 2239
4103.03 2208
4103.63 2269
4104.24 2308
4104.84 2258
4105.45 2193
4106.05 2179
4106.66 2179
4107.26 2136
4107.87 2142
4108.47 2187
4109.08 2081
4109.68 2108
4110.29 2225
4110.89 2189
4111.50 2220
4112.10 2193
4112.71 2253
4113.31 2183
4113.92 2125
4114.53 2152
4115.13 2131
4115.74 2215
4116.34 2174
4116.95 2164
4117.55 2212
4118.16 2217
4118.76 2259
4119.37 2235
4119.98 2186
4120.58 2157
4121.19 2220
4121.79 2349
4122.40 2169
4123.01 2277
4123.61 2296
4124.22 2281
4124.82 2359
4125.43 2313
4126.04 2257
4126.64 2264
4127.25 2249
4127.86 2253
4128.46 2304
4129.07 2280
4129.68 2344
4130.28 2362
4130.89 2375
4131.50 2397
4132.10 2451
4132.71 2443
4133.32 2479
4133.92 2555
4134.53 2630
4135.14 2493
4135.74 2595
4136.35 2658
4136.96 2568
4137.56 2615
4138.17 2645
4138.78 2655
4139.39 2629
4139.99 2603
4140.60 2587
4141.21 2662
4141.82 2622
4142.42 2716
4143.03 2640
4143.64 2604
4144.25 2641
4144.85 2569
4145.46 2458
4146.07 2413
4146.68 2431
4147.28 2404
4147.89 2265
4148.50 2259
4149.11 2281
4149.72 2286
4150.32 2240
4150.93 2169
4151.54 2191
4152.15 2106
4152.76 2157
4153.37 2166
4153.97 2196
4154.58 2196
4155.19 2114
4155.80 2242
4156.41 2273
4157.02 2299
4157.62 2364
4158.23 2390
4158.84 2328
4159.45 2397
4160.06 2286
4160.67 2329
4161.28 2348
4161.89 2386
4162.49 2418
4163.10 2401
4163.71 2396
4164.32 2445
4164.93 2417
4165.54 2452
4166.15 2658
4166.76 2690
4167.37 2738
4167.98 2736
4168.59 2887
4169.20 3029
4169.81 3213
4170.42 3342
4171.02 3334
4171.63 3362
4172.24 3413
4172.85 3264
4173.46 3057
4174.07 3026
4174.68 3027
4175.29 2786
4175.90 2667
4176.51 2597
4177.12 2504
4177.73 2446
4178.34 2387
4178.95 2332
4179.56 2342
4180.17 2360
4180.78 2302
4181.39 2194
4182.00 2218
4182.61 2247
4183.23 2225
4183.84 2268
4184.45 2336
4185.06 2408
4185.67 2413
4186.28 2309
4186.89 2277
4187.50 2231
4188.11 2171
4188.72 2308
4189.33 2271
4189.94 2240
4190.55 2349
4191.17 2389
4191.78 2433
4192.39 2464
4193.00 2666
4193.61 2697
4194.22 2726
4194.83 2757
4195.44 2776
4196.06 2692
4196.67 2640
4197.28 2582
4197.89 2532
4198.50 2555
4199.11 2502
4199.72 2466
4200.34 2413
4200.95 2333
4201.56 2377
4202.17 2355
4202.78 2342
4203.40 2433
4204.01 2492
4204.62 2462
4205.23 2354
4205.84 2467
4206.46 2523
4207.07 2394
4207.68 2350
4208.29 2459
4208.90 2584
4209.52 2501
4210.13 2567
4210.74 2545
4211.35 2612
4211.97 2731
4212.58 2761
4213.19 2728
4213.80 2730
4214.42 2879
4215.03 2834
4215.64 2710
4216.26 2762
4216.87 2717
4217.48 2795
4218.09 2903
4218.71 3014
4219.32 3119
4219.93 3241
4220.55 3472
4221.16 3487
4221.77 3584
4222.39 3526
4223.00 3687
4223.61 3741
4224.23 3658
4224.84 3975
4225.45 4319
4226.07 4591
4226.68 5121
4227.30 5433
4227.91 5707
4228.52 5800
4229.14 5649
4229.75 5442
4230.36 4974
4230.98 4551
4231.59 3955
4232.21 3590
4232.82 3608
4233.43 3349
4234.05 3256
4234.66 3262
4235.28 3177
4235.89 3124
4236.51 3156
4237.12 3167
4237.73 3122
4238.35 3029
4238.96 3061
4239.58 3033
4240.19 3136
4240.81 3267
4241.42 3054
4242.04 3033
4242.65 3024
4243.27 2995
4243.88 2957
4244.50 2897
4245.11 2982
4245.73 2844
4246.34 2812
4246.96 2759
4247.57 2918
4248.19 2766
4248.80 2780
4249.42 2695
4250.03 2758
4250.65 2840
4251.26 2906
4251.88 2787
4252.49 2762
4253.11 2726
4253.72 2696
4254.34 2801
4254.96 2699
4255.57 2672
4256.19 2611
4256.80 2786
4257.42 2714
4258.03 2710
4258.65 2895
4259.27 2930
4259.88 2995
4260.50 2966
4261.12 3249
4261.73 3328
4262.35 3387
4262.96 3600
4263.58 3775
4264.20 3732
4264.81 3540
4265.43 3314
4266.05 3226
4266.66 3141
4267.28 3094
4267.90 2967
4268.51 2892
4269.13 2882
4269.75 2753
4270.36 2706
4270.98 2642
4271.60 2771
4272.21 2832
4272.83 2793
4273.45 2894
4274.06 2825
4274.68 2889
4275.30 3123
4275.92 3150
4276.53 3377
4277.15 3381
4277.77 3325
4278.38 3246
4279.00 3159
4279.62 3046
4280.24 2959
4280.85 2828
4281.47 2706
4282.09 2609
4282.71 2420
4283.32 2481
4283.94 2518
4284.56 2499
4285.18 2488
4285.80 2450
4286.41 2391
4287.03 2425
4287.65 2374
4288.27 2359
4288.89 2321
4289.50 2284
4290.12 2328
4290.74 2359
4291.36 2305
4291.98 2273
4292.60 2316
4293.21 2350
4293.83 2330
4294.45 2327
4295.07 2390
4295.69 2364
4296.31 2407
4296.93 2408
4297.54 2319
4298.16 2388
4298.78 2430
4299.40 2474
4300.02 2431
4300.64 2426
4301.26 2375
4301.88 2375
4302.50 2485
4303.12 2531
4303.73 2513
4304.35 2487
4304.97 2486
4305.59 2449
4306.21 2413
4306.83 2469
4307.45 2461
4308.07 2454
4308.69 2436
4309.31 2330
4309.93 2427
4310.55 2583
4311.17 2527
4311.79 2482
4312.41 2493
4313.03 2559
4313.65 2470
4314.27 2458
4314.89 2451
4315.51 2400
4316.13 2603
4316.75 2572
4317.37 2514
4317.99 2514
4318.61 2447
4319.23 2441
4319.85 2413
4320.47 2446
4321.09 2512
4321.71 2603
4322.33 2545
4322.95 2539
4323.57 2743
4324.19 2850
4324.81 2703
4325.43 2832
4326.05 2812
4326.68 2923
4327.30 3002
4327.92 2991
4328.54 2977
4329.16 3163
4329.78 3385
4330.40 3723
4331.02 3966
4331.64 4504
4332.26 4783
4332.89 4902
4333.51 4808
4334.13 4723
4334.75 4336
4335.37 4103
4335.99 3976
4336.61 3631
4337.24 3462
4337.86 3483
4338.48 3354
4339.10 3269
4339.72 3115
4340.34 3159
4340.97 3121
4341.59 3226
4342.21 3249
4342.83 3507
4343.45 3690
4344.08 3846
4344.70 4360
4345.32 4827
4345.94 5003
4346.57 5198
4347.19 5320
4347.81 5203
4348.43 4837
4349.05 4440
4349.68 4135
4350.30 3928
4350.92 3697
4351.54 3566
4352.17 3405
4352.79 3116
4353.41 2998
4354.04 2893
4354.66 2853
4355.28 2843
4355.90 2665
4356.53 2701
4357.15 2677
4357.77 2690
4358.40 2761
4359.02 2726
4359.64 2740
4360.27 2725
4360.89 2683
4361.51 2656
4362.14 2683
4362.76 2629
4363.38 2551
4364.01 2562
4364.63 2589
4365.25 2599
4365.88 2583
4366.50 2668
4367.12 2587
4367.75 2584
4368.37 2474
4369.00 2559
4369.62 2508
4370.24 2530
4370.87 2319
4371.49 2311
4372.12 2389
4372.74 2417
4373.36 2418
4373.99 2353
4374.61 2363
4375.24 2483
4375.86 2462
4376.49 2536
4377.11 2431
4377.73 2485
4378.36 2594
4378.98 2621
4379.61 2683
4380.23 2689
4380.86 2599
4381.48 2618
4382.11 2653
4382.73 2670
4383.36 2527
4383.98 2683
4384.61 2633
4385.23 2627
4385.86 2552
4386.48 2612
4387.11 2755
4387.73 2816
4388.36 2858
4388.98 3021
4389.61 3247
4390.23 3352
4390.86 3504
4391.48 3439
4392.11 3542
4392.74 3367
4393.36 3341
4393.99 3136
4394.61 3031
4395.24 3010
4395.86 2864
4396.49 2756
4397.12 2729
4397.74 2769
4398.37 2788
4398.99 2790
4399.62 2813
4400.25 2712
4400.87 2695
4401.50 2637
4402.12 2598
4402.75 2463
4403.38 2460
4404.00 2515
4404.63 2451
4405.26 2592
4405.88 2631
4406.51 2492
4407.14 2518
4407.76 2561
4408.39 2517
4409.02 2617
4409.64 2619
4410.27 2572
4410.90 2501
4411.52 2463
4412.15 2356
4412.78 2390
4413.40 2409
4414.03 2314
4414.66 2383
4415.29 2343
4415.91 2345
4416.54 2288
4417.17 2205
4417.79 2205
4418.42 2218
4419.05 2206
4419.68 2223
4420.30 2354
4420.93 2214
4421.56 2164
4422.19 2116
4422.81 2199
4423.44 2142
4424.07 2132
4424.70 2171
4425.33 2012
4425.95 2069
4426.58 2084
4427.21 2000
4427.84 1994
4428.47 2009
4429.09 2100
4429.72 2081
4430.35 2097
4430.98 1993
4431.61 2050
4432.23 2044
4432.86 2033
4433.49 2043
4434.12 2015
4434.75 2140
4435.38 2063
4436.01 2059
4436.63 1973
4437.26 2031
4437.89 2094
4438.52 2055
4439.15 2012
4439.78 1947
4440.41 1985
4441.04 1993
4441.67 2041
4442.29 2026
4442.92 2122
4443.55 2001
4444.18 2088
4444.81 2067
4445.44 2085
4446.07 2116
4446.70 2195
4447.33 2190
4447.96 2093
4448.59 2037
4449.22 2016
4449.85 2061
4450.48 2109
4451.11 2138
4451.74 2131
4452.37 2023
4453.00 2088
4453.63 2075
4454.26 2199
4454.89 2139
4455.52 2349
4456.15 2296
4456.78 2430
4457.41 2344
4458.04 2127
4458.67 2094
4459.30 2219
4459.93 2105
4460.56 2124
4461.19 2029
4461.82 2008
4462.45 2044
4463.08 1954
4463.71 1913
4464.34 1977
4464.97 1965
4465.60 1986
4466.23 1943
4466.86 1975
4467.49 1925
4468.12 2018
4468.76 2156
4469.39 2030
4470.02 1975
4470.65 2008
4471.28 2013
4471.91 2058
4472.54 1991
4473.17 1901
4473.80 1946
4474.44 1859
4475.07 1838
4475.70 1885
4476.33 1921
4476.96 2000
4477.59 2004
4478.22 1974
4478.86 2060
4479.49 2129
4480.12 2047
4480.75 2105
4481.38 2163
4482.02 2248
4482.65 2344
4483.28 2448
4483.91 2350
4484.54 2233
4485.18 2288
4485.81 2288
4486.44 2227
4487.07 2334
4487.70 2307
4488.34 2215
4488.97 2145
4489.60 2249
4490.23 2153
4490.87 2140
4491.50 2145
4492.13 2053
4492.76 2004
4493.40 2042
4494.03 2026
4494.66 2052
4495.30 2018
4495.93 2045
4496.56 2186
4497.19 2127
4497.83 2111
4498.46 2183
4499.09 2237
4499.73 2381
4500.36 2630
4500.99 2629
4501.63 2727
4502.26 2772
4502.89 2773
4503.53 2707
4504.16 2694
4504.79 2602
4505.43 2568
4506.06 2543
4506.69 2467
4507.33 2393
4507.96 2292
4508.59 2297
4509.23 2318
4509.86 2239
4510.50 2254
4511.13 2269
4511.76 2252
4512.40 2140
4513.03 2149
4513.67 2086
4514.30 2201
4514.93 2174
4515.57 2029
4516.20 2131
4516.84 2041
4517.47 2112
4518.11 2133
4518.74 2083
4519.37 2029
4520.01 2008
4520.64 2068
4521.28 2180
4521.91 2040
4522.55 2118
4523.18 2138
4523.82 2164
4524.45 2173
4525.09 2153
4525.72 2190
4526.36 2316
4526.99 2443
4527.63 2553
4528.26 2700
4528.90 3002
4529.53 3249
4530.17 3610
4530.80 3783
4531.44 3825
4532.07 3860
4532.71 3773
4533.34 3644
4533.98 3391
4534.62 3088
4535.25 2908
4535.89 2782
4536.52 2556
4537.16 2362
4537.79 2371
4538.43 2376
4539.07 2219
4539.70 2252
4540.34 2190
4540.97 2137
4541.61 2037
4542.25 2046
4542.88 2128
4543.52 2027
4544.15 2117
4544.79 2044
4545.43 2039
4546.06 2101
4546.70 2130
4547.34 2073
4547.97 2091
4548.61 2083
4549.25 2107
4549.88 1974
4550.52 2008
4551.16 2122
4551.79 2212
4552.43 2147
4553.07 2215
4553.70 2197
4554.34 2247
4554.98 2161
4555.61 2203
4556.25 2232
4556.89 2133
4557.53 2074
4558.16 2050
4558.80 2056
4559.44 2033
4560.07 1984
4560.71 1970
4561.35 1991
4561.99 1976
4562.62 2040
4563.26 2072
4563.90 2143
4564.54 2061
4565.18 2100
4565.81 2109
4566.45 2038
4567.09 2080
4567.73 2273
4568.36 2371
4569.00 2197
4569.64 2253
4570.28 2247
4570.92 2172
4571.55 2172
4572.19 2040
4572.83 2076
4573.47 2059
4574.11 2060
4574.75 2019
4575.38 2035
4576.02 2007
4576.66 1938
4577.30 1847
4577.94 1984
4578.58 1952
4579.22 1954
4579.85 2005
4580.49 2070
4581.13 2034
4581.77 2025
4582.41 2042
4583.05 2110
4583.69 2183
4584.33 2122
4584.97 2056
4585.61 2087
4586.24 2180
4586.88 2223
4587.52 2281
4588.16 2278
4588.80 2355
4589.44 2393
4590.08 2420
4590.72 2503
4591.36 2683
4592.00 2810
4592.64 2753
4593.28 2623
4593.92 2579
4594.56 2370
4595.20 2387
4595.84 2345
4596.48 2135
4597.12 2098
4597.76 2144
4598.40 2114
4599.04 2122
4599.68 2060
4600.32 2098
4600.96 2109
4601.60 2093
4602.24 2148
4602.88 2153
4603.52 2192
4604.16 2113
4604.80 2112
4605.44 2064
4606.08 2091
4606.72 2227
4607.36 2186
4608.00 2140
4608.64 2165
4609.28 2179
4609.93 2216
4610.57 2167
4611.21 2189
4611.85 2190
4612.49 2136
4613.13 2102
4613.77 2114
4614.41 2211
4615.05 2167
4615.69 2098
4616.34 2116
4616.98 2117
4617.62 2077
4618.26 2050
4618.90 2051
4619.54 2052
4620.18 2021
4620.83 1964
4621.47 2022
4622.11 1979
4622.75 1996
4623.39 1988
4624.03 2005
4624.68 2095
4625.32 2070
4625.96 1947
4626.60 1992
4627.24 1992
4627.89 2001
4628.53 2113
4629.17 2084
4629.81 2105
4630.45 2126
4631.10 2215
4631.74 2350
4632.38 2411
4633.02 2396
4633.67 2426
4634.31 2386
4634.95 2345
4635.59 2285
4636.24 2466
4636.88 2461
4637.52 2488
4638.17 2486
4638.81 2570
4639.45 2529
4640.09 2478
4640.74 2417
4641.38 2402
4642.02 2342
4642.67 2241
4643.31 2243
4643.95 2242
4644.60 2145
4645.24 2103
4645.88 2174
4646.53 2252
4647.17 2192
4647.81 2297
4648.46 2233
4649.10 2250
4649.74 2298
4650.39 2529
4651.03 2665
4651.67 2808
4652.32 2958
4652.96 2968
4653.61 2800
4654.25 2669
4654.89 2686
4655.54 2623
4656.18 2362
4656.83 2286
4657.47 2373
4658.11 2279
4658.76 2145
4659.40 2099
4660.05 2073
4660.69 1995
4661.33 1970
4661.98 1978
4662.62 1958
4663.27 1983
4663.91 1988
4664.56 1919
4665.20 1921
4665.85 1888
4666.49 1842
4667.14 1859
4667.78 1896
4668.43 1945
4669.07 1874
4669.72 1889
4670.36 1867
4671.01 1882
4671.65 1890
4672.30 1963
4672.94 1882
4673.59 1852
4674.23 1870
4674.88 1858
4675.52 1826
4676.17 1814
4676.81 1939
4677.46 1989
4678.10 1950
4678.75 2017
4679.40 1922
4680.04 1969
4680.69 2020
4681.33 2029
4681.98 1998
4682.62 1915
4683.27 1934
4683.92 2029
4684.56 2080
4685.21 2066
4685.85 2044
4686.50 2052
4687.15 2098
4687.79 2101
4688.44 2106
4689.09 2053
4689.73 2156
4690.38 2160
4691.02 2185
4691.67 2251
4692.32 2258
4692.96 2198
4693.61 2173
4694.26 2334
4694.90 2378
4695.55 2333
4696.20 2282
4696.84 2338
4697.49 2390
4698.14 2415
4698.78 2519
4699.43 2520
4700.08 2534
4700.73 2571
4701.37 2419
4702.02 2247
4702.67 2295
4703.31 2288
4703.96 2316
4704.61 2212
4705.26 2198
4705.90 2170
4706.55 2240
4707.20 2248
4707.85 2146
4708.49 2108
4709.14 2040
4709.79 2008
4710.44 2048
4711.09 2135
4711.73 2146
4712.38 2150
4713.03 2212
4713.68 2130
4714.33 2006
4714.97 2074
4715.62 2041
4716.27 2163
4716.92 2187
4717.57 2111
4718.21 2110
4718.86 2152
4719.51 2104
4720.16 2115
4720.81 2068
4721.46 2073
4722.11 2148
4722.75 2152
4723.40 2130
4724.05 2056
4724.70 2039
4725.35 2184
4726.00 2177
4726.65 2108
4727.30 2176
4727.94 2209
4728.59 2188
4729.24 2089
4729.89 2099
4730.54 2086
4731.19 2104
4731.84 1919
4732.49 1957
4733.14 1999
4733.79 2001
4734.44 2007
4735.09 2013
4735.74 1936
4736.38 2092
4737.03 2087
4737.68 2088
4738.33 2092
4738.98 2176
4739.63 2286
4740.28 2226
4740.93 2154
4741.58 2086
4742.23 2181
4742.88 2136
4743.53 2132
4744.18 2099
4744.83 2162
4745.48 2123
4746.13 2031
4746.78 2127
4747.43 2206
4748.08 2170
4748.73 2247
4749.39 2316
4750.04 2313
4750.69 2379
4751.34 2492
4751.99 2458
4752.64 2427
4753.29 2367
4753.94 2488
4754.59 2437
4755.24 2393
4755.89 2336
4756.54 2277
4757.19 2189
4757.84 2130
4758.50 2266
4759.15 2317
4759.80 2321
4760.45 2362
4761.10 2465
4761.75 2392
4762.40 2330
4763.05 2414
4763.71 2334
4764.36 2408
4765.01 2395
4765.66 2396
4766.31 2459
4766.96 2414
4767.62 2354
4768.27 2443
4768.92 2384
4769.57 2299
4770.22 2274
4770.87 2344
4771.53 2366
4772.18 2235
4772.83 2207
4773.48 2193
4774.13 2218
4774.79 2223
4775.44 2260
4776.09 2290
4776.74 2273
4777.40 2196
4778.05 2294
4778.70 2250
4779.35 2248
4780.01 2205
4780.66 2247
4781.31 2247
4781.96 2183
4782.62 2134
4783.27 2185
4783.92 2300
4784.57 2225
4785.23 2238
4785.88 2282
4786.53 2222
4787.19 2242
4787.84 2174
4788.49 2206
4789.15 2302
4789.80 2254
4790.45 2271
4791.11 2369
4791.76 2329
4792.41 2298
4793.07 2313
4793.72 2238
4794.37 2236
4795.03 2187
4795.68 2239
4796.33 2240
4796.99 2285
4797.64 2249
4798.29 2377
4798.95 2440
4799.60 2486
4800.26 2495
4800.91 2584
4801.56 2674
4802.22 2649
4802.87 2544
4803.53 2524
4804.18 2446
4804.83 2453
4805.49 2440
4806.14 2388
4806.80 2379
4807.45 2293
4808.11 2248
4808.76 2150
4809.42 2130
4810.07 2138
4810.72 2174
4811.38 2210
4812.03 2231
4812.69 2264
4813.34 2267
4814.00 2242
4814.65 2361
4815.31 2316
4815.96 2369
4816.62 2480
4817.27 2398
4817.93 2526
4818.58 2568
4819.24 2691
4819.89 2601
4820.55 2745
4821.20 2855
4821.86 2843
4822.52 2884
4823.17 2856
4823.83 2897
4824.48 2934
4825.14 2860
4825.79 2825
4826.45 2903
4827.10 2833
4827.76 2810
4828.42 2717
4829.07 2635
4829.73 2597
4830.38 2626
4831.04 2767
4831.70 2784
4832.35 2781
4833.01 2902
4833.66 2858
4834.32 2973
4834.98 2942
4835.63 3034
4836.29 3239
4836.95 3084
4837.60 3100
4838.26 3139
4838.92 3206
4839.57 3132
4840.23 3064
4840.89 3087
4841.54 3036
4842.20 3122
4842.86 3049
4843.51 2972
4844.17 3123
4844.83 3058
4845.48 3110
4846.14 3210
4846.80 3150
4847.45 3085
4848.11 3228
4848.77 3367
4849.43 3576
4850.08 3618
4850.74 3696
4851.40 3651
4852.06 3605
4852.71 3549
4853.37 3331
4854.03 3160
4854.69 3124
4855.34 3308
4856.00 3342
4856.66 3575
4857.32 3631
4857.97 3710
4858.63 3924
4859.29 3631
4859.95 3624
4860.61 3639
4861.26 3361
4861.92 3335
4862.58 3238
4863.24 3335
4863.90 3224
4864.55 3133
4865.21 3180
4865.87 3227
4866.53 3272
4867.19 3267
4867.85 3189
4868.51 3203
4869.16 3133
4869.82 2986
4870.48 2940
4871.14 2971
4871.80 3042
4872.46 2925
4873.12 2916
4873.78 2843
4874.43 2877
4875.09 2879
4875.75 2872
4876.41 2890
4877.07 2828
4877.73 2772
4878.39 2816
4879.05 2957
4879.71 2910
4880.37 2735
4881.03 2760
4881.69 2766
4882.34 2707
4883.00 2679
4883.66 2774
4884.32 2773
4884.98 2794
4885.64 2796
4886.30 2801
4886.96 2863
4887.62 2844
4888.28 2713
4888.94 2571
4889.60 2759
4890.26 2737
4890.92 2707
4891.58 2765
4892.24 2755
4892.90 2719
4893.56 2692
4894.22 2672
4894.88 2720
4895.54 2647
4896.20 2530
4896.86 2576
4897.52 2713
4898.19 2751
4898.85 2732
4899.51 2747
4900.17 2852
4900.83 2784
4901.49 2693
4902.15 2695
4902.81 2652
4903.47 2551
4904.13 2552
4904.79 2474
4905.45 2392
4906.12 2435
4906.78 2434
4907.44 2410
4908.10 2344
4908.76 2352
4909.42 2388
4910.08 2361
4910.74 2271
4911.41 2225
4912.07 2183
4912.73 2140
4913.39 2194
4914.05 2195
4914.71 2199
4915.38 2178
4916.04 2086
4916.70 2078
4917.36 2071
4918.02 2072
4918.68 2025
4919.35 2036
4920.01 2098
4920.67 2165
4921.33 2021
4921.99 2074
4922.66 2079
4923.32 2046
4923.98 2084
4924.64 2029
4925.31 2179
4925.97 2147
4926.63 2286
4927.29 2194
4927.96 2101
4928.62 2098
4929.28 2171
4929.94 2115
4930.61 2130
4931.27 2041
4931.93 2020
4932.59 2008
4933.26 2058
4933.92 2099
4934.58 2076
4935.25 1969
4935.91 1984
4936.57 2085
4937.24 2067
4937.90 1983
4938.56 1979
4939.23 2033
4939.89 2049
4940.55 2062
4941.22 2037
4941.88 1949
4942.54 1966
4943.21 1924
4943.87 1949
4944.53 1940
4945.20 1959
4945.86 1971
4946.52 1911
4947.19 1951
4947.85 1960
4948.52 1924
4949.18 1863
4949.84 1917
4950.51 1881
4951.17 1833
4951.84 1896
4952.50 1950
4953.17 1909
4953.83 1927
4954.49 1957
4955.16 1893
4955.82 1992
4956.49 1962
4957.15 2024
4957.82 2070
4958.48 2143
4959.15 2175
4959.81 2299
4960.47 2480
4961.14 2559
4961.80 2593
4962.47 2466
4963.13 2595
4963.80 2650
4964.46 2667
4965.13 2569
4965.79 2457
4966.46 2357
4967.12 2340
4967.79 2308
4968.45 2186
4969.12 2064
4969.79 2043
4970.45 2072
4971.12 1988
4971.78 2087
4972.45 2076
4973.11 2048
4973.78 2166
4974.44 2152
4975.11 2125
4975.78 2145
4976.44 2284
4977.11 2286
4977.77 2135
4978.44 2108
4979.11 2046
4979.77 1950
4980.44 1911
4981.10 2003
4981.77 1889
4982.44 1876
4983.10 1914
4983.77 2012
4984.43 2032
4985.10 2072
4985.77 1956
4986.43 1926
4987.10 1929
4987.77 1955
4988.43 1898
4989.10 1980
4989.77 1972
4990.43 1999
4991.10 1985
4991.77 1969
4992.43 1963
4993.10 1909
4993.77 1884
4994.43 1890
4995.10 1935
4995.77 1820
4996.44 1829
4997.10 1889
4997.77 1883
4998.44 1843
4999.10 1857
4999.77 1798
5000.44 1854
5001.11 1794
5001.77 1779
5002.44 1860
5003.11 1792
5003.78 1798
5004.44 1762
5005.11 1865
5005.78 1792
5006.45 1815
5007.12 1852
5007.78 1790
5008.45 1858
5009.12 1873
5009.79 1885
5010.46 1954
5011.12 1962
5011.79 1935
5012.46 1874
5013.13 1834
5013.80 1869
5014.47 1904
5015.13 1783
5015.80 1730
5016.47 1768
5017.14 1819
5017.81 1893
5018.48 1958
5019.14 1972
5019.81 1954
5020.48 1961
5021.15 2018
5021.82 2188
5022.49 2214
5023.16 2121
5023.83 2131
5024.50 2136
5025.16 2202
5025.83 2105
5026.50 2036
5027.17 1923
5027.84 1918
5028.51 1936
5029.18 1895
5029.85 1832
5030.52 1930
5031.19 1841
5031.86 1838
5032.53 1850
5033.20 1794
5033.87 1788
5034.54 1770
5035.21 1849
5035.88 1782
5036.54 1736
5037.21 1848
5037.88 1840
5038.55 1790
5039.22 1850
5039.89 1836
5040.56 1902
5041.23 1914
5041.90 1940
5042.58 1924
5043.25 2028
5043.92 2049
5044.59 1950
5045.26 1917
5045.93 2009
5046.60 1925
5047.27 2015
5047.94 2023
5048.61 1827
5049.28 1897
5049.95 1740
5050.62 1905
5051.29 1882
5051.96 1878
5052.63 1790
5053.30 1824
5053.98 1862
5054.65 1872
5055.32 1899
5055.99 1733
5056.66 1741
5057.33 1802
5058.00 1755
5058.67 1717
5059.34 1754
5060.02 1847
5060.69 1849
5061.36 1704
5062.03 1783
5062.70 1855
5063.37 1765
5064.04 1791
5064.72 1826
5065.39 1943
5066.06 1820
5066.73 1770
5067.40 1830
5068.08 1802
5068.75 1731
5069.42 1815
5070.09 1819
5070.76 1847
5071.44 1896
5072.11 1805
5072.78 1761
5073.45 1839
5074.12 1791
5074.80 1816
5075.47 1819
5076.14 1936
5076.81 1904
5077.49 1809
5078.16 1865
5078.83 1937
5079.50 1940
5080.18 1929
5080.85 1911
5081.52 1873
5082.20 1934
5082.87 1927
5083.54 1839
5084.21 1806
5084.89 1863
5085.56 1852
5086.23 1902
5086.91 1941
5087.58 2006
5088.25 2123
5088.93 2213
5089.60 2269
5090.27 2222
5090.95 2308
5091.62 2335
5092.29 2257
5092.97 2201
5093.64 2175
5094.31 2142
5094.99 2112
5095.66 1966
5096.34 1929
5097.01 1934
5097.68 1901
5098.36 1955
5099.03 1816
5099.70 1858
5100.38 1941
5101.05 2001
5101.73 1953
5102.40 1927
5103.08 1966
5103.75 2001
5104.42 2007
5105.10 2072
5105.77 2068
5106.45 1986
5107.12 1944
5107.80 1951
5108.47 1914
5109.15 2011
5109.82 1951
5110.49 1889
5111.17 1851
5111.84 1985
5112.52 2049
5113.19 1972
5113.87 1985
5114.54 2009
5115.22 2029
5115.89 2022
5116.57 2124
5117.24 2326
5117.92 2487
5118.59 2660
5119.27 2651
5119.94 2715
5120.62 2679
5121.30 2646
5121.97 2548
5122.65 2373
5123.32 2166
5124.00 2232
5124.67 2132
5125.35 2083
5126.02 2061
5126.70 2062
5127.38 2002
5128.05 2077
5128.73 2022
5129.40 2001
5130.08 2068
5130.76 1986
5131.43 1943
5132.11 2001
5132.78 2031
5133.46 2005
5134.14 2038
5134.81 2042
5135.49 2049
5136.17 2012
5136.84 2061
5137.52 2081
5138.20 2060
5138.87 2073
5139.55 2068
5140.22 1986
5140.90 2010
5141.58 2004
5142.26 1940
5142.93 1929
5143.61 1975
5144.29 1865
5144.96 1795
5145.64 1842
5146.32 1850
5146.99 1773
5147.67 1824
5148.35 1789
5149.03 1814
5149.70 1746
5150.38 1751
5151.06 1772
5151.73 1862
5152.41 1848
5153.09 1808
5153.77 1766
5154.44 1850
5155.12 1834
5155.80 1795
5156.48 1875
5157.16 1954
5157.83 1954
5158.51 1903
5159.19 1929
5159.87 1892
5160.55 1911
5161.22 1860
5161.90 1905
5162.58 1914
5163.26 1799
5163.94 1851
5164.61 1848
5165.29 1867
5165.97 1873
5166.65 1912
5167.33 1847
5168.01 1835
5168.68 1814
5169.36 1880
5170.04 1794
5170.72 1786
5171.40 1765
5172.08 1808
5172.76 1706
5173.44 1767
5174.11 1843
5174.79 1762
5175.47 1739
5176.15 1659
5176.83 1765
5177.51 1818
5178.19 1818
5178.87 1793
5179.55 1851
5180.23 1860
5180.91 1791
5181.58 1864
5182.26 1823
5182.94 1768
5183.62 1832
5184.30 1789
5184.98 1702
5185.66 1760
5186.34 1649
5187.02 1683
5187.70 1661
5188.38 1629
5189.06 1658
5189.74 1754
5190.42 1710
5191.10 1656
5191.78 1694
5192.46 1703
5193.14 1780
5193.82 1681
5194.50 1691
5195.18 1766
5195.86 1759
5196.54 1735
5197.22 1796
5197.90 1820
5198.58 1779
5199.26 1724
5199.94 1760
5200.63 1798
5201.31 1724
5201.99 1769
5202.67 1788
5203.35 1761
5204.03 1760
5204.71 1859
5205.39 1802
5206.07 1785
5206.75 1843
5207.43 1816
5208.11 1827
5208.80 1884
5209.48 1953
5210.16 1935
5210.84 1932
5211.52 1970
5212.20 1916
5212.88 1963
5213.57 1915
5214.25 1911
5214.93 2001
5215.61 2001
5216.29 1987
5216.97 2016
5217.66 1931
5218.34 1880
5219.02 1874
5219.70 1894
5220.38 1908
5221.06 1982
5221.75 2013
5222.43 2027
5223.11 1988
5223.79 2041
5224.47 2078
5225.16 2043
5225.84 1975
5226.52 1992
5227.20 1963
5227.89 1845
5228.57 1927
5229.25 1902
5229.93 1905
5230.62 1841
5231.30 1863
5231.98 1972
5232.66 1835
5233.35 1943
5234.03 1991
5234.71 1867
5235.40 1833
5236.08 1922
5236.76 1955
5237.44 2044
5238.13 2041
5238.81 2092
5239.49 2028
5240.18 1993
5240.86 1930
5241.54 1914
5242.23 1848
5242.91 1928
5243.59 1926
5244.28 1906
5244.96 1892
5245.64 1936
5246.33 1872
5247.01 1958
5247.70 1880
5248.38 1942
5249.06 1936
5249.75 1956
5250.43 1897
5251.11 1971
5251.80 2131
5252.48 2035
5253.17 1999
5253.85 2054
5254.53 2011
5255.22 1930
5255.90 1865
5256.59 1813
5257.27 1849
5257.96 1869
5258.64 1894
5259.32 1888
5260.01 1969
5260.69 2006
5261.38 1993
5262.06 2026
5262.75 1993
5263.43 2075
5264.12 2134
5264.80 2075
5265.49 2062
5266.17 2046
5266.86 1941
5267.54 1970
5268.23 2101
5268.91 1988
5269.60 1908
5270.28 2016
5270.97 1967
5271.65 1939
5272.34 1901
5273.02 1862
5273.71 1841
5274.39 1841
5275.08 1896
5275.76 1920
5276.45 1862
5277.14 1835
5277.82 1905
5278.51 2021
5279.19 1965
5279.88 2001
5280.56 2098
5281.25 2147
5281.94 2233
5282.62 2234
5283.31 2226
5283.99 2218
5284.68 2153
5285.37 2100
5286.05 2046
5286.74 1950
5287.43 1968
5288.11 2021
5288.80 1921
5289.48 2017
5290.17 1995
5290.86 2109
5291.54 2062
5292.23 2062
5292.92 2051
5293.60 1976
5294.29 2155
5294.98 2135
5295.66 2085
5296.35 2188
5297.04 2259
5297.72 2300
5298.41 2339
5299.10 2394
5299.79 2351
5300.47 2458
5301.16 2410
5301.85 2399
5302.53 2497
5303.22 2563
5303.91 2632
5304.60 2577
5305.28 2684
5305.97 2689
5306.66 2718
5307.35 2740
5308.03 2793
5308.72 2664
5309.41 2654
5310.10 2647
5310.78 2665
5311.47 2880
5312.16 3097
5312.85 3258
5313.54 3302
5314.22 3380
5314.91 3433
5315.60 3462
5316.29 3408
5316.98 3329
5317.66 3248
5318.35 3202
5319.04 3006
5319.73 2994
5320.42 2960
5321.11 2914
5321.80 2879
5322.48 2704
5323.17 2483
5323.86 2411
5324.55 2302
5325.24 2264
5325.93 2195
5326.62 2278
5327.30 2265
5327.99 2265
5328.68 2176
5329.37 2130
5330.06 2147
5330.75 2103
5331.44 2064
5332.13 2087
5332.82 2237
5333.51 2166
5334.20 2107
5334.88 2090
5335.57 2051
5336.26 2088
5336.95 2036
5337.64 2065
5338.33 2084
5339.02 2100
5339.71 2075
5340.40 2121
5341.09 2178
5341.78 2223
5342.47 2277
5343.16 2261
5343.85 2221
5344.54 2315
5345.23 2352
5345.92 2408
5346.61 2479
5347.30 2636
5347.99 2757
5348.68 2918
5349.37 3217
5350.06 3472
5350.75 3671
5351.44 3700
5352.13 3590
5352.82 3408
5353.51 3174
5354.20 2905
5354.90 2762
5355.59 2594
5356.28 2419
5356.97 2309
5357.66 2209
5358.35 2086
5359.04 2098
5359.73 2101
5360.42 2079
5361.11 2175
5361.80 2261
5362.49 2253
5363.19 2182
5363.88 2047
5364.57 2096
5365.26 2024
5365.95 2006
5366.64 2032
5367.33 1949
5368.03 1945
5368.72 1936
5369.41 1867
5370.10 1853
5370.79 1796
5371.48 1801
5372.18 1744
5372.87 1858
5373.56 1893
5374.25 1893
5374.94 1842
5375.63 1883
5376.33 2015
5377.02 1986
5377.71 1859
5378.40 1941
5379.10 1919
5379.79 1839
5380.48 1854
5381.17 1998
5381.86 1921
5382.56 1842
5383.25 1832
5383.94 1850
5384.63 1827
5385.33 1804
5386.02 1875
5386.71 1871
5387.40 1858
5388.10 1950
5388.79 2002
5389.48 1984
5390.18 2074
5390.87 2123
5391.56 2160
5392.26 2173
5392.95 2103
5393.64 2061
5394.33 2083
5395.03 1935
5395.72 1906
5396.41 1938
5397.11 1911
5397.80 1903
5398.49 1780
5399.19 1778
5399.88 1822
5400.58 1838
5401.27 1804
5401.96 1919
5402.66 1773
5403.35 1807
5404.04 1859
5404.74 1915
5405.43 1904
5406.13 1863
5406.82 1745
5407.51 1857
5408.21 1899
5408.90 1885
5409.60 1835
5410.29 1854
5410.98 1856
5411.68 1813
5412.37 1880
5413.07 1902
5413.76 1847
5414.46 1871
5415.15 1797
5415.84 1798
5416.54 1874
5417.23 1950
5417.93 1880
5418.62 1886
5419.32 1945
5420.01 1907
5420.71 1900
5421.40 1997
5422.10 1974
5422.79 1989
5423.49 1943
5424.18 1968
5424.88 1911
5425.57 1858
5426.27 1896
5426.96 1852
5427.66 1875
5428.35 1833
5429.05 1881
5429.74 1872
5430.44 1936
5431.14 1915
5431.83 1989
5432.53 1973
5433.22 1918
5433.92 1876
5434.61 1882
5435.31 1899
5436.01 1970
5436.70 1964
5437.40 2047
5438.09 1988
5438.79 2013
5439.49 2011
5440.18 1977
5440.88 2026
5441.57 1991
5442.27 1995
5442.97 2066
5443.66 2172
5444.36 2188
5445.06 2273
5445.75 2557
5446.45 2719
5447.15 2890
5447.84 2940
5448.54 2973
5449.24 3030
5449.93 2801
5450.63 2779
5451.33 2741
5452.02 2450
5452.72 2347
5453.42 2308
5454.11 2295
5454.81 2246
5455.51 2329
5456.20 2157
5456.90 2106
5457.60 2144
5458.30 2236
5458.99 2178
5459.69 2175
5460.39 2193
5461.09 2293
5461.78 2265
5462.48 2415
5463.18 2514
5463.88 2305
5464.57 2437
5465.27 2420
5465.97 2370
5466.67 2363
5467.36 2424
5468.06 2233
5468.76 2205
5469.46 2199
5470.16 2192
5470.85 2324
5471.55 2404
5472.25 2454
5472.95 2465
5473.65 2530
5474.35 2430
5475.04 2560
5475.74 2659
5476.44 2593
5477.14 2691
5477.84 2943
5478.54 3167
5479.23 3341
5479.93 3686
5480.63 3805
5481.33 3977
5482.03 3781
5482.73 3703
5483.43 3486
5484.13 3263
5484.83 3161
5485.52 2981
5486.22 2926
5486.92 2982
5487.62 2932
5488.32 2864
5489.02 2883
5489.72 2898
5490.42 2924
5491.12 2989
5491.82 3163
5492.52 3220
5493.22 3161
5493.92 3220
5494.62 3328
5495.31 3247
5496.01 3341
5496.71 3365
5497.41 3565
5498.11 3975
5498.81 4451
5499.51 5010
5500.21 5661
5500.91 6273
5501.61 6477
5502.31 6492
5503.01 6046
5503.71 5485
5504.41 4815
5505.11 4276
5505.81 3705
5506.51 3248
5507.22 3167
5507.92 3054
5508.62 3111
5509.32 2959
5510.02 2910
5510.72 2822
5511.42 2825
5512.12 2716
5512.82 2802
5513.52 2880
5514.22 2895
5514.92 2903
5515.62 2860
5516.32 2763
5517.03 2847
5517.73 2841
5518.43 2824
5519.13 2823
5519.83 2955
5520.53 2873
5521.23 2938
5521.93 2926
5522.63 2812
5523.34 2694
5524.04 2556
5524.74 2435
5525.44 2402
5526.14 2341
5526.84 2249
5527.55 2315
5528.25 2232
5528.95 2245
5529.65 2197
5530.35 2144
5531.05 2209
5531.76 2104
5532.46 2222
5533.16 2264
5533.86 2287
5534.56 2276
5535.27 2180
5535.97 2199
5536.67 2193
5537.37 2266
5538.08 2382
5538.78 2362
5539.48 2348
5540.18 2311
5540.89 2271
5541.59 2286
5542.29 2329
5542.99 2297
5543.70 2228
5544.40 2301
5545.10 2335
5545.80 2390
5546.51 2373
5547.21 2480
5547.91 2306
5548.62 2368
5549.32 2312
5550.02 2281
5550.73 2186
5551.43 2184
5552.13 2207
5552.84 2178
5553.54 2146
5554.24 2048
5554.95 2017
5555.65 2091
5556.35 2017
5557.06 2030
5557.76 2135
5558.46 2092
5559.17 2049
5559.87 2109
5560.57 2151
5561.28 2138
5561.98 2074
5562.69 2190
5563.39 2274
5564.09 2321
5564.80 2365
5565.50 2221
5566.21 2252
5566.91 2173
5567.61 2071
5568.32 2136
5569.02 2128
5569.73 2109
5570.43 2041
5571.14 2090
5571.84 2085
5572.54 2072
5573.25 2072
5573.95 2124
5574.66 2172
5575.36 2225
5576.07 2195
5576.77 2209
5577.48 2244
5578.18 2216
5578.89 2127
5579.59 2144
5580.30 2065
5581.00 2039
5581.71 2021
5582.41 1982
5583.12 1931
5583.82 1914
5584.53 1877
5585.23 1972
5585.94 1993
5586.64 1860
5587.35 1892
5588.06 1884
5588.76 1881
5589.47 1865
5590.17 1850
5590.88 1923
5591.58 1925
5592.29 1887
5592.99 2010
5593.70 2030
5594.41 1941
5595.11 1836
5595.82 1830
5596.52 1862
5597.23 1920
5597.94 1815
5598.64 1874
5599.35 1893
5600.06 1863
5600.76 1857
5601.47 1843
5602.17 1834
5602.88 1874
5603.59 1879
5604.29 1903
5605.00 1895
5605.71 1866
5606.41 1832
5607.12 1857
5607.83 1904
5608.53 1838
5609.24 1842
5609.95 1857
5610.65 1848
5611.36 1820
5612.07 1882
5612.78 1844
5613.48 1756
5614.19 1781
5614.90 1789
5615.60 1802
5616.31 1898
5617.02 1811
5617.73 1926
5618.43 1963
5619.14 1878
5619.85 1844
5620.56 1898
5621.26 1900
5621.97 1876
5622.68 1893
5623.39 1888
5624.09 1882
5624.80 2046
5625.51 1967
5626.22 2094
5626.93 1967
5627.63 1911
5628.34 2017
5629.05 1987
5629.76 2041
5630.47 2016
5631.17 2075
5631.88 2068
5632.59 2083
5633.30 2087
5634.01 2090
5634.72 2139
5635.42 2304
5636.13 2344
5636.84 2299
5637.55 2356
5638.26 2438
5638.97 2433
5639.68 2383
5640.39 2336
5641.09 2511
5641.80 2416
5642.51 2317
5643.22 2264
5643.93 2172
5644.64 2117
5645.35 2046
5646.06 2012
5646.77 1995
5647.48 1907
5648.19 2096
5648.89 2133
5649.60 2121
5650.31 2040
5651.02 2055
5651.73 2032
5652.44 2030
5653.15 2063
5653.86 2062
5654.57 2106
5655.28 2109
5655.99 2055
5656.70 2090
5657.41 2133
5658.12 2144
5658.83 2169
5659.54 2261
5660.25 2284
5660.96 2277
5661.67 2200
5662.38 2240
5663.09 2249
5663.80 2271
5664.51 2222
5665.22 2150
5665.93 2188
5666.64 2106
5667.35 2026
5668.06 2160
5668.77 2197
5669.48 2321
5670.19 2389
5670.91 2580
5671.62 2541
5672.33 2629
5673.04 2618
5673.75 2395
5674.46 2317
5675.17 2263
5675.88 2241
5676.59 2152
5677.30 2120
5678.01 2079
5678.73 2109
5679.44 2176
5680.15 2118
5680.86 2156
5681.57 2125
5682.28 2092
5682.99 2103
5683.71 2170
5684.42 2093
5685.13 2112
5685.84 2159
5686.55 2054
5687.26 2106
5687.98 2050
5688.69 2041
5689.40 1943
5690.11 1929
5690.82 2013
5691.54 2044
5692.25 2014
5692.96 2054
5693.67 2032
5694.38 2010
5695.10 2007
5695.81 2081
5696.52 1969
5697.23 1977
5697.95 1878
5698.66 1805
5699.37 1868
5700.08 1853
5700.80 1857
5701.51 1889
5702.22 2032
5702.93 2020
5703.65 1978
5704.36 2014
5705.07 1981
5705.78 1980
5706.50 2041
5707.21 2079
5707.92 1999
5708.64 1977
5709.35 1942
5710.06 1943
5710.78 1976
5711.49 2093
5712.20 2031
5712.92 2043
5713.63 1934
5714.34 1956
5715.06 1948
5715.77 1989
5716.48 1992
5717.20 1996
5717.91 2039
5718.62 1952
5719.34 2019
5720.05 1971
5720.77 2027
5721.48 1987
5722.19 2025
5722.91 2016
5723.62 1996
5724.33 2030
5725.05 2088
5725.76 2175
5726.48 2194
5727.19 2323
5727.91 2373
5728.62 2427
5729.33 2384
5730.05 2412
5730.76 2360
5731.48 2292
5732.19 2240
5732.91 2262
5733.62 2250
5734.34 2141
5735.05 2212
5735.77 2158
5736.48 2147
5737.20 2157
5737.91 2136
5738.63 2188
5739.34 2208
5740.06 2215
5740.77 2233
5741.49 2143
5742.20 2169
5742.92 2372
5743.63 2414
5744.35 2360
5745.06 2234
5745.78 2257
5746.49 2306
5747.21 2386
5747.92 2472
5748.64 2431
5749.35 2450
5750.07 2531
5750.79 2515
5751.50 2595
5752.22 2708
5752.93 2728
5753.65 2753
5754.36 2752
5755.08 2896
5755.80 2979
5756.51 3109
5757.23 3175
5757.95 3149
5758.66 3205
5759.38 3124
5760.09 3331
5760.81 3348
5761.53 3464
5762.24 3522
5762.96 3642
5763.68 3668
5764.39 3575
5765.11 3689
5765.83 3822
5766.54 4051
5767.26 4593
5767.98 5331
5768.69 6150
5769.41 7473
5770.13 8821
5770.84 9871
5771.56 10086
5772.28 9502
5772.99 8758
5773.71 7555
5774.43 6368
5775.15 5593
5775.86 5029
5776.58 4414
5777.30 4299
5778.01 4198
5778.73 4136
5779.45 4074
5780.17 4082
5780.88 4166
5781.60 4008
5782.32 3967
5783.04 4078
5783.76 4164
5784.47 4214
5785.19 4176
5785.91 4044
5786.63 4169
5787.34 3877
5788.06 3801
5788.78 3707
5789.50 3688
5790.22 3625
5790.94 3412
5791.65 3473
5792.37 3499
5793.09 3388
5793.81 3134
5794.53 3163
5795.25 3239
5795.96 3223
5796.68 3202
5797.40 3175
5798.12 3406
5798.84 3671
5799.56 3939
5800.28 4276
5800.99 4529
5801.71 4565
5802.43 4505
5803.15 4363
5803.87 3836
5804.59 3525
5805.31 3433
5806.03 3219
5806.75 3098
5807.47 3045
5808.18 3003
5808.90 3020
5809.62 3134
5810.34 3091
5811.06 3037
5811.78 3026
5812.50 3047
5813.22 2987
5813.94 2888
5814.66 2851
5815.38 2688
5816.10 2696
5816.82 2672
5817.54 2623
5818.26 2712
5818.98 2614
5819.70 2633
5820.42 2600
5821.14 2561
5821.86 2555
5822.58 2596
5823.30 2490
5824.02 2479
5824.74 2420
5825.46 2468
5826.18 2490
5826.90 2448
5827.62 2446
5828.34 2385
5829.06 2359
5829.78 2465
5830.50 2469
5831.22 2371
5831.95 2344
5832.67 2319
5833.39 2332
5834.11 2247
5834.83 2293
5835.55 2373
5836.27 2199
5836.99 2171
5837.71 2213
5838.43 2159
5839.15 2223
5839.88 2168
5840.60 2237
5841.32 2265
5842.04 2162
5842.76 2128
5843.48 2187
5844.20 2242
5844.93 2281
5845.65 2234
5846.37 2129
5847.09 2142
5847.81 2109
5848.53 2116
5849.26 2193
5849.98 2147
5850.70 2169
5851.42 2210
5852.14 2123
5852.87 2106
5853.59 2161
5854.31 2167
5855.03 2134
5855.75 2196
5856.48 2099
5857.20 2093
5857.92 2155
5858.64 2188
5859.37 2083
5860.09 2060
5860.81 2033
5861.53 2128
5862.26 2073
5862.98 2067
5863.70 2075
5864.42 2017
5865.15 2027
5865.87 2042
5866.59 2054
5867.31 2035
5868.04 1985
5868.76 2000
5869.48 1985
5870.21 1967
5870.93 1949
5871.65 1890
5872.38 1946
5873.10 1976
5873.82 2038
5874.55 2026
5875.27 1953
5875.99 1946
5876.72 1912
5877.44 1900
5878.16 1941
5878.89 2075
5879.61 1945
5880.33 1932
5881.06 1925
5881.78 1988
5882.51 2026
5883.23 1979
5883.95 1914
5884.68 1988
5885.40 1981
5886.13 2013
5886.85 2060
5887.57 2031
5888.30 1962
5889.02 2033
5889.75 2033
5890.47 1996
5891.20 2033
5891.92 1978
5892.64 1995
5893.37 2010
5894.09 2057
5894.82 2002
5895.54 1942
5896.27 1989
5896.99 1971
5897.72 1920
5898.44 1953
5899.17 1871
5899.89 1950
5900.62 1892
5901.34 1975
5902.07 2041
5902.79 2058
5903.52 2014
5904.24 2068
5904.97 2134
5905.69 2051
5906.42 2089
5907.14 2103
5907.87 2108
5908.59 2023
5909.32 2029
5910.04 2104
5910.77 2113
5911.50 2061
5912.22 2028
5912.95 2061
5913.67 2103
5914.40 2136
5915.12 2061
5915.85 2165
5916.58 2191
5917.30 2203
5918.03 2273
5918.75 2207
5919.48 2204
5920.21 2218
5920.93 2165
5921.66 2184
5922.39 2227
5923.11 2145
5923.84 2195
5924.56 2300
5925.29 2284
5926.02 2243
5926.74 2297
5927.47 2251
5928.20 2284
5928.92 2352
5929.65 2410
5930.38 2394
5931.10 2462
5931.83 2464
5932.56 2436
5933.28 2526
5934.01 2538
5934.74 2614
5935.47 2654
5936.19 2750
5936.92 2629
5937.65 2692
5938.37 2727
5939.10 2710
5939.83 2786
5940.56 2900
5941.28 2850
5942.01 2847
5942.74 2891
5943.47 2986
5944.19 3035
5944.92 2955
5945.65 2978
5946.38 3227
5947.11 3189
5947.83 3171
5948.56 3328
5949.29 3410
5950.02 3561
5950.74 3539
5951.47 3888
5952.20 3876
5952.93 4126
5953.66 4236
5954.39 4200
5955.11 4355
5955.84 4354
5956.57 4272
5957.30 4005
5958.03 3972
5958.76 3932
5959.48 3983
5960.21 4064
5960.94 4039
5961.67 3949
5962.40 3929
5963.13 4192
5963.86 4158
5964.59 4461
5965.31 4738
5966.04 5113
5966.77 5454
5967.50 5794
5968.23 5965
5968.96 5764
5969.69 5564
5970.42 5314
5971.15 5093
5971.88 4967
5972.61 4859
5973.34 4771
5974.06 4748
5974.79 4667
5975.52 4555
5976.25 4730
5976.98 4796
5977.71 4791
5978.44 5029
5979.17 5091
5979.90 5237
5980.63 5414
5981.36 5440
5982.09 5629
5982.82 5721
5983.55 5716
5984.28 5799
5985.01 5742
5985.74 5755
5986.47 5720
5987.20 5695
5987.93 5740
5988.66 5664
5989.39 5681
5990.12 5741
5990.85 5685
5991.58 5691
5992.32 5932
5993.05 6103
5993.78 6189
5994.51 6206
5995.24 6213
5995.97 6375
5996.70 6531
5997.43 6515
5998.16 6486
5998.89 6380
5999.62 6296
6000.35 6255
6001.09 6200
6001.82 5996
6002.55 5908
6003.28 5863
6004.01 5929
6004.74 5740
6005.47 5825
6006.20 6084
6006.94 6208
6007.67 6805
6008.40 7471
6009.13 8687
6009.86 9966
6010.59 11473
6011.33 13305
6012.06 14969
6012.79 16797
6013.52 17655
6014.25 17631
6014.98 17474
6015.72 16893
6016.45 15413
6017.18 13861
6017.91 12402
6018.64 11071
6019.38 9484
6020.11 8203
6020.84 7204
6021.57 6265
6022.31 5747
6023.04 5498
6023.77 5132
6024.50 4948
6025.24 4837
6025.97 4739
6026.70 4696
6027.43 4657
6028.17 4567
6028.90 4544
6029.63 4610
6030.37 4532
6031.10 4450
6031.83 4292
6032.56 4101
6033.30 4143
6034.03 4016
6034.76 3931
6035.50 3746
6036.23 3866
6036.96 3834
6037.70 3840
6038.43 3937
6039.16 3998
6039.90 4070
6040.63 4000
6041.36 4140
6042.10 4005
6042.83 4191
6043.56 4225
6044.30 4255
6045.03 4325
6045.77 4323
6046.50 4364
6047.23 4575
6047.97 4503
6048.70 4525
6049.44 4612
6050.17 4707
6050.90 5031
6051.64 5181
6052.37 5346
6053.11 5494
6053.84 5372
6054.57 5401
6055.31 5336
6056.04 5152
6056.78 5063
6057.51 4795
6058.25 4742
6058.98 4696
6059.72 4680
6060.45 4555
6061.19 4574
6061.92 4574
6062.66 4326
6063.39 4322
6064.13 4385
6064.86 4381
6065.60 4182
6066.33 4179
6067.07 4209
6067.80 4193
6068.54 4145
6069.27 4108
6070.01 4115
6070.74 4037
6071.48 4085
6072.21 4123
6072.95 4096
6073.68 4010
6074.42 3828
6075.15 3882
6075.89 3811
6076.63 3844
6077.36 3925
6078.10 3921
6078.83 3875
6079.57 3885
6080.30 3882
6081.04 3817
6081.78 3670
6082.51 3559
6083.25 3528
6083.98 3486
6084.72 3511
6085.46 3451
6086.19 3460
6086.93 3477
6087.67 3437
6088.40 3481
6089.14 3379
6089.88 3585
6090.61 3761
6091.35 3725
6092.09 3648
6092.82 3696
6093.56 3594
6094.30 3524
6095.03 3514
6095.77 3469
6096.51 3413
6097.24 3439
6097.98 3438
6098.72 3439
6099.45 3336
6100.19 3302
6100.93 3213
6101.67 3230
6102.40 3362
6103.14 3317
6103.88 3333
6104.61 3353
6105.35 3441
6106.09 3349
6106.83 3240
6107.56 3405
6108.30 3356
6109.04 3251
6109.78 3374
6110.51 3373
6111.25 3424
6111.99 3460
6112.73 3528
6113.47 3617
6114.20 3696
6114.94 3794
6115.68 3936
6116.42 4014
6117.16 3987
6117.89 3786
6118.63 3931
6119.37 3985
6120.11 3751
6120.85 3785
6121.59 3876
6122.32 3826
6123.06 3731
6123.80 3687
6124.54 3775
6125.28 3833
6126.02 3808
6126.76 3859
6127.49 3849
6128.23 3765
6128.97 3844
6129.71 3762
6130.45 3886
6131.19 3836
6131.93 3881
6132.67 3883
6133.41 3845
6134.15 4038
6134.88 4030
6135.62 4195
6136.36 4324
6137.10 4476
6137.84 4661
6138.58 4988
6139.32 4912
6140.06 5157
6140.80 5198
6141.54 5234
6142.28 5215
6143.02 5100
6143.76 5020
6144.50 4952
6145.24 4906
6145.98 4747
6146.72 4831
6147.46 4713
6148.20 4719
6148.94 4799
6149.68 4774
6150.42 4635
6151.16 4668
6151.90 4633
6152.64 4674
6153.38 4832
6154.12 4890
6154.86 5087
6155.60 5049
6156.34 5128
6157.08 5065
6157.82 5189
6158.56 5177
6159.30 5231
6160.04 5271
6160.78 5368
6161.52 5647
6162.27 5744
6163.01 5941
6163.75 6152
6164.49 6437
6165.23 6888
6165.97 7131
6166.71 7258
6167.45 7344
6168.19 7388
6168.94 7442
6169.68 7310
6170.42 7297
6171.16 6898
6171.90 6926
6172.64 6856
6173.38 6699
6174.13 6832
6174.87 6751
6175.61 6702
6176.35 7001
6177.09 7171
6177.83 7747
6178.58 8483
6179.32 9547
6180.06 11083
6180.80 13125
6181.54 15277
6182.28 17230
6183.03 18993
6183.77 19647
6184.51 19451
6185.25 18430
6186.00 17167
6186.74 15538
6187.48 13705
6188.22 12296
6188.97 10923
6189.71 9905
6190.45 9198
6191.19 8710
6191.94 8486
6192.68 8135
6193.42 7879
6194.16 7719
6194.91 7781
6195.65 7801
6196.39 7693
6197.13 7804
6197.88 7706
6198.62 7815
6199.36 7911
6200.11 7770
6200.85 7744
6201.59 7648
6202.34 7686
6203.08 7852
6203.82 8392
6204.57 9367
6205.31 10820
6206.05 13282
6206.80 16272
6207.54 19820
6208.28 23435
6209.03 25763
6209.77 27192
6210.52 27391
6211.26 26124
6212.00 23940
6212.75 21235
6213.49 18316
6214.23 15431
6214.98 13035
6215.72 11037
6216.47 9635
6217.21 8536
6217.95 7746
6218.70 7231
6219.44 6726
6220.19 6674
6220.93 6585
6221.68 6524
6222.42 6695
6223.17 6566
6223.91 6586
6224.65 6509
6225.40 6359
6226.14 6298
6226.89 6186
6227.63 5828
6228.38 5773
6229.12 5437
6229.87 5169
6230.61 4904
6231.36 4741
6232.10 4829
6232.85 4794
6233.59 4659
6234.34 4874
6235.08 4874
6235.83 4855
6236.57 4969
6237.32 5050
6238.06 5173
6238.81 5638
6239.56 5986
6240.30 6462
6241.05 6606
6241.79 6764
6242.54 6540
6243.28 6166
6244.03 5968
6244.77 5994
6245.52 6005
6246.27 6067
6247.01 6010
6247.76 5916
6248.50 5960
6249.25 5773
6250.00 5666
6250.74 5566
6251.49 5425
6252.23 5335
6252.98 5255
6253.73 5226
6254.47 5162
6255.22 5057
6255.97 5047
6256.71 4961
6257.46 4982
6258.21 4946
6258.95 4972
6259.70 4989
6260.45 4918
6261.19 4843
6261.94 4771
6262.69 4923
6263.43 4782
6264.18 4699
6264.93 4645
6265.67 4518
6266.42 4629
6267.17 4625
6267.92 4572
6268.66 4516
6269.41 4557
6270.16 4641
6270.90 4625
6271.65 4752
6272.40 4795
6273.15 4886
6273.89 4896
6274.64 5065
6275.39 5187
6276.14 5376
6276.89 5444
6277.63 5523
6278.38 5375
6279.13 5335
6279.88 5302
6280.62 5134
6281.37 4993
6282.12 4791
6282.87 4716
6283.62 4478
6284.36 4417
6285.11 4358
6285.86 4314
6286.61 4149
6287.36 4200
6288.11 4111
6288.85 4009
6289.60 4011
6290.35 4075
6291.10 4039
6291.85 3956
6292.60 4041
6293.35 4032
6294.09 4060
6294.84 4090
6295.59 4149
6296.34 4172
6297.09 4227
6297.84 4197
6298.59 4090
6299.34 4079
6300.09 3982
6300.83 4060
6301.58 4068
6302.33 4041
6303.08 4132
6303.83 4039
6304.58 3975
6305.33 3959
6306.08 3982
6306.83 3844
6307.58 3965
6308.33 4082
6309.08 3985
6309.83 4005
6310.58 4270
6311.33 4321
6312.08 4362
6312.83 4532
6313.58 4559
6314.33 4705
6315.08 4873
6315.83 5024
6316.58 5115
6317.33 5013
6318.08 5077
6318.83 4944
6319.58 4867
6320.33 4633
6321.08 4563
6321.83 4231
6322.58 4124
6323.33 3983
6324.08 3914
6324.83 3745
6325.58 3761
6326.33 3691
6327.08 3645
6327.83 3574
6328.58 3589
6329.33 3474
6330.08 3491
6330.84 3527
6331.59 3478
6332.34 3545
6333.09 3440
6333.84 3378
6334.59 3351
6335.34 3327
6336.09 3288
6336.84 3300
6337.60 3243
6338.35 3272
6339.10 3227
6339.85 3278
6340.60 3302
6341.35 3339
6342.10 3380
6342.86 3372
6343.61 3300
6344.36 3260
6345.11 3336
6345.86 3363
6346.61 3333
6347.37 3433
6348.12 3534
6348.87 3534
6349.62 3632
6350.37 3667
6351.13 3644
6351.88 3742
6352.63 3896
6353.38 3983
6354.14 4184
6354.89 4148
6355.64 3964
6356.39 3969
6357.14 4005
6357.90 3850
6358.65 3732
6359.40 3711
6360.16 3542
6360.91 3538
6361.66 3491
6362.41 3578
6363.17 3569
6363.92 3559
6364.67 3672
6365.42 3524
6366.18 3681
6366.93 3846
6367.68 3995
6368.44 3876
6369.19 3825
6369.94 3842
6370.70 3752
6371.45 3678
6372.20 3666
6372.96 3567
6373.71 3596
6374.46 3511
6375.22 3505
6375.97 3552
6376.72 3626
6377.48 3583
6378.23 3535
6378.99 3535
6379.74 3568
6380.49 3649
6381.25 3469
6382.00 3540
6382.75 3706
6383.51 3572
6384.26 3491
6385.02 3430
6385.77 3380
6386.53 3363
6387.28 3346
6388.03 3286
6388.79 3309
6389.54 3293
6390.30 3324
6391.05 3174
6391.81 3205
6392.56 3252
6393.31 3137
6394.07 3103
6394.82 3176
6395.58 3269
6396.33 3266
6397.09 3313
6397.84 3267
6398.60 3178
6399.35 3181
6400.11 3110
6400.86 3184
6401.62 3138
6402.37 2982
6403.13 3097
6403.88 3057
6404.64 2929
6405.39 2842
6406.15 2965
6406.90 2921
6407.66 2907
6408.42 2954
6409.17 2916
6409.93 2973
6410.68 3027
6411.44 2972
6412.19 2974
6412.95 2983
6413.71 2992
6414.46 3005
6415.22 2937
6415.97 2935
6416.73 2998
6417.48 2922
6418.24 2848
6419.00 2919
6419.75 2944
6420.51 2884
6421.27 3003
6422.02 2932
6422.78 2825
6423.53 2747
6424.29 2780
6425.05 2753
6425.80 2773
6426.56 2789
6427.32 2857
6428.07 2895
6428.83 2872
6429.59 2876
6430.34 2792
6431.10 2785
6431.86 2812
6432.61 2821
6433.37 2945
6434.13 2904
6434.89 2902
6435.64 2910
6436.40 2917
6437.16 3048
6437.91 2932
6438.67 3038
6439.43 3063
6440.19 3016
6440.94 3054
6441.70 3006
6442.46 2974
6443.22 3015
6443.97 3115
6444.73 3127
6445.49 3132
6446.25 3021
6447.00 3060
6447.76 3063
6448.52 3097
6449.28 3086
6450.04 3160
6450.79 3096
6451.55 3105
6452.31 3047
6453.07 3174
6453.83 3179
6454.58 3423
6455.34 3385
6456.10 3313
6456.86 3394
6457.62 3487
6458.38 3366
6459.13 3409
6459.89 3504
6460.65 3417
6461.41 3315
6462.17 3379
6462.93 3354
6463.69 3371
6464.44 3435
6465.20 3430
6465.96 3485
6466.72 3605
6467.48 3504
6468.24 3552
6469.00 3540
6469.76 3585
6470.52 3554
6471.28 3438
6472.03 3346
6472.79 3474
6473.55 3521
6474.31 3525
6475.07 3497
6475.83 3640
6476.59 3707
6477.35 3639
6478.11 3641
6478.87 3695
6479.63 3689
6480.39 3713
6481.15 3869
6481.91 3920
6482.67 3954
6483.43 4044
6484.19 4091
6484.95 4140
6485.71 4138
6486.47 4173
6487.23 4126
6487.99 4143
6488.75 4254
6489.51 4228
6490.27 4421
6491.03 4496
6491.79 4639
6492.55 4625
6493.31 4662
6494.07 4788
6494.83 4976
6495.59 4762
6496.35 4698
6497.11 4656
6497.87 4670
6498.64 4717
6499.40 4574
6500.16 4598
6500.92 4633
6501.68 4798
6502.44 4951
6503.20 5273
6503.96 5787
6504.72 6912
6505.48 8313
6506.25 10387
6507.01 12873
6507.77 15167
6508.53 16845
6509.29 17356
6510.05 17115
6510.81 16263
6511.57 14725
6512.34 13036
6513.10 11434
6513.86 9811
6514.62 8545
6515.38 7562
6516.15 6840
6516.91 6431
6517.67 5945
6518.43 5679
6519.19 5643
6519.95 5504
6520.72 5417
6521.48 5539
6522.24 5469
6523.00 5464
6523.77 5656
6524.53 6004
6525.29 6075
6526.05 6411
6526.81 6767
6527.58 6832
6528.34 6922
6529.10 6987
6529.86 6687
6530.63 6411
6531.39 6521
6532.15 6679
6532.92 7054
6533.68 7855
6534.44 9069
6535.20 10211
6535.97 11178
6536.73 11961
6537.49 12198
6538.26 11703
6539.02 10964
6539.78 10162
6540.55 9109
6541.31 8085
6542.07 7172
6542.84 6588
6543.60 6169
6544.36 5946
6545.13 5715
6545.89 5624
6546.65 5435
6547.42 5278
6548.18 5272
6548.94 5247
6549.71 5223
6550.47 5121
6551.24 5057
6552.00 4975
6552.76 4864
6553.53 4897
6554.29 4836
6555.06 4883
6555.82 5022
6556.58 4858
6557.35 4809
6558.11 4848
6558.88 4919
6559.64 5011
6560.41 4980
6561.17 5034
6561.93 5198
6562.70 5187
6563.46 5339
6564.23 5384
6564.99 5452
6565.76 5463
6566.52 5445
6567.29 5361
6568.05 5325
6568.82 5327
6569.58 5320
6570.35 5202
6571.11 5531
6571.88 5564
6572.64 5562
6573.41 5710
6574.17 5769
6574.94 5903
6575.70 5954
6576.47 5873
6577.23 5967
6578.00 5924
6578.76 5908
6579.53 6099
6580.29 6120
6581.06 6098
6581.83 6399
6582.59 6355
6583.36 6595
6584.12 6568
6584.89 6527
6585.65 6606
6586.42 6481
6587.19 6333
6587.95 6209
6588.72 6282
6589.48 6420
6590.25 6602
6591.02 6850
6591.78 7184
6592.55 7554
6593.32 8127
6594.08 8666
6594.85 9066
6595.61 9185
6596.38 9203
6597.15 9048
6597.91 8961
6598.68 8660
6599.45 8036
6600.21 7532
6600.98 7162
6601.75 6823
6602.51 6345
6603.28 5938
6604.05 5812
6604.82 5528
6605.58 5577
6606.35 5529
6607.12 5565
6607.88 5584
6608.65 5561
6609.42 5693
6610.19 5553
6610.95 5564
6611.72 5504
6612.49 5442
6613.25 5404
6614.02 5270
6614.79 5241
6615.56 5292
6616.32 5182
6617.09 5187
6617.86 5383
6618.63 5520
6619.40 5609
6620.16 5861
6620.93 6239
6621.70 6579
6622.47 6755
6623.24 6870
6624.00 6950
6624.77 6937
6625.54 6896
6626.31 6713
6627.08 6318
6627.84 6087
6628.61 5851
6629.38 5705
6630.15 5604
6630.92 5530
6631.69 5595
6632.46 5965
6633.22 6126
6633.99 6351
6634.76 6606
6635.53 6744
6636.30 6899
6637.07 7051
6637.84 7000
6638.61 7241
6639.37 7417
6640.14 7533
6640.91 7575
6641.68 7699
6642.45 7784
6643.22 7616
6643.99 7385
6644.76 6976
6645.53 6541
6646.30 6169
6647.07 5847
6647.84 5525
6648.61 5276
6649.37 5088
6650.14 4890
6650.91 4730
6651.68 4719
6652.45 4640
6653.22 4550
6653.99 4517
6654.76 4362
6655.53 4470
6656.30 4528
6657.07 4434
6657.84 4528
6658.61 4384
6659.38 4379
6660.15 4268
6660.92 4272
6661.69 4273
6662.46 4328
6663.23 4306
6664.00 4279
6664.77 4220
6665.55 4231
6666.32 4295
6667.09 4177
6667.86 4094
6668.63 4223
6669.40 4371
6670.17 4402
6670.94 4505
6671.71 4475
6672.48 4606
6673.25 4701
6674.02 4692
6674.79 4654
6675.57 4586
6676.34 4582
6677.11 4580
6677.88 4604
6678.65 4660
6679.42 4613
6680.19 4703
6680.96 4647
6681.74 4771
6682.51 4763
6683.28 4914
6684.05 5062
6684.82 5192
6685.59 5439
6686.37 5406
6687.14 5381
6687.91 5292
6688.68 5124
6689.45 4865
6690.22 4688
6691.00 4550
6691.77 4165
6692.54 4172
6693.31 4084
6694.08 4072
6694.86 3973
6695.63 3951
6696.40 3873
6697.17 3939
6697.95 3941
6698.72 3845
6699.49 3813
6700.26 3931
6701.04 3870
6701.81 3845
6702.58 3830
6703.35 3738
6704.13 3711
6704.90 3775
6705.67 3724
6706.44 3717
6707.22 3769
6707.99 3636
6708.76 3726
6709.54 3649
6710.31 3569
6711.08 3408
6711.86 3548
6712.63 3453
6713.40 3498
6714.17 3402
6714.95 3362
6715.72 3430
6716.50 3417
6717.27 3414
6718.04 3418
6718.82 3297
6719.59 3309
6720.36 3326
6721.14 3339
6721.91 3360
6722.68 3344
6723.46 3410
6724.23 3322
6725.01 3323
6725.78 3363
6726.55 3390
6727.33 3355
6728.10 3320
6728.88 3290
6729.65 3329
6730.42 3332
6731.20 3357
6731.97 3395
6732.75 3345
6733.52 3409
6734.30 3418
6735.07 3430
6735.84 3389
6736.62 3356
6737.39 3320
6738.17 3339
6738.94 3453
6739.72 3572
6740.49 3546
6741.27 3578
6742.04 3471
6742.82 3564
6743.59 3536
6744.37 3518
6745.14 3576
6745.92 3614
6746.69 3553
6747.47 3557
6748.24 3690
6749.02 3712
6749.79 3777
6750.57 3868
6751.34 4072
6752.12 4171
6752.90 4316
6753.67 4345
6754.45 4357
6755.22 4250
6756.00 4314
6756.77 4158
6757.55 3958
6758.33 4039
6759.10 3999
6759.88 3892
6760.65 3826
6761.43 3788
6762.20 3821
6762.98 3856
6763.76 3769
6764.53 3696
6765.31 3649
6766.09 3622
6766.86 3635
6767.64 3729
6768.41 3688
6769.19 3784
6769.97 3643
6770.74 3614
6771.52 3526
6772.30 3476
6773.07 3493
6773.85 3415
6774.63 3428
6775.40 3418
6776.18 3355
6776.96 3515
6777.74 3307
6778.51 3310
6779.29 3402
6780.07 3353
6780.84 3339
6781.62 3285
6782.40 3410
6783.17 3459
6783.95 3324
6784.73 3282
6785.51 3341
6786.28 3336
6787.06 3336
6787.84 3274
6788.62 3196
6789.39 3218
6790.17 3113
6790.95 3191
6791.73 3175
6792.51 3112
6793.28 3138
6794.06 3167
6794.84 3135
6795.62 3115
6796.39 3098
6797.17 3107
6797.95 3135
6798.73 3077
6799.51 3207
6800.29 3232
6801.06 3320
6801.84 3181
6802.62 3156
6803.40 3270
6804.18 3206
6804.96 3162
6805.73 3281
6806.51 3314
6807.29 3298
6808.07 3297
6808.85 3351
6809.63 3178
6810.41 3169
6811.18 3317
6811.96 3200
6812.74 3258
6813.52 3197
6814.30 3165
6815.08 3151
6815.86 3130
6816.64 3193
6817.42 3227
6818.20 3288
6818.98 3176
6819.76 3230
6820.53 3183
6821.31 3185
6822.09 3183
6822.87 3219
6823.65 3179
6824.43 3229
6825.21 3147
6825.99 3138
6826.77 3146
6827.55 3040
6828.33 3212
6829.11 3117
6829.89 3055
6830.67 3054
6831.45 3099
6832.23 3147
6833.01 3155
6833.79 3203
6834.57 3388
6835.35 3679
6836.13 4155
6836.91 4632
6837.69 5104
6838.47 5365
6839.25 5710
6840.03 5932
6840.81 5765
6841.59 5534
6842.37 5390
6843.16 4960
6843.94 4466
6844.72 4183
6845.50 3950
6846.28 3900
6847.06 3924
6847.84 4083
6848.62 4245
6849.40 4538
6850.18 4728
6850.96 5011
6851.75 5194
6852.53 5248
6853.31 4992
6854.09 4874
6854.87 4695
6855.65 4460
6856.43 4271
6857.22 3962
6858.00 3788
6858.78 3654
6859.56 3500
6860.34 3283
6861.12 3341
6861.90 3220
6862.69 3315
6863.47 3301
6864.25 3367
6865.03 3503
6865.81 3329
6866.60 3421
6867.38 3703
6868.16 3748
6868.94 3645
6869.72 3672
6870.51 3655
6871.29 3610
6872.07 3516
6872.85 3640
6873.64 3636
6874.42 3631
6875.20 3676
6875.98 3713
6876.77 3799
6877.55 3841
6878.33 4048
6879.11 4077
6879.90 4092
6880.68 4211
6881.46 4373
6882.25 4315
6883.03 4427
6883.81 4523
6884.59 4606
6885.38 4714
6886.16 5022
6886.94 5352
6887.73 5837
6888.51 6338
6889.29 6433
6890.08 6302
6890.86 6355
6891.64 6050
6892.43 5622
6893.21 5302
6893.99 4924
6894.78 4602
6895.56 4585
6896.35 4493
6897.13 4224
6897.91 4201
6898.70 4124
6899.48 4272
6900.26 4369
6901.05 4231
6901.83 4338
6902.62 4302
6903.40 4189
6904.18 4264
6904.97 4375
6905.75 4217
6906.54 4171
6907.32 4214
6908.11 4174
6908.89 3989
6909.67 3969
6910.46 3977
6911.24 4063
6912.03 3881
6912.81 3922
6913.60 3977
6914.38 3930
6915.17 4026
6915.95 4021
6916.74 3981
6917.52 4090
6918.31 4154
6919.09 4080
6919.88 4040
6920.66 4012
6921.45 4059
6922.23 4117
6923.02 4119
6923.80 4150
6924.59 4237
6925.37 4323
6926.16 4286
6926.94 4348
6927.73 4385
6928.51 4456
6929.30 4340
6930.09 4431
6930.87 4301
6931.66 4464
6932.44 4386
6933.23 4370
6934.01 4232
6934.80 4274
6935.59 4371
6936.37 4489
6937.16 4616
6937.94 4838
6938.73 5025
6939.52 5362
6940.30 5509
6941.09 5868
6941.88 6247
6942.66 6418
6943.45 6609
6944.23 6735
6945.02 6834
6945.81 6848
6946.59 6979
6947.38 7156
6948.17 7336
6948.95 7469
6949.74 7352
6950.53 7239
6951.31 7180
6952.10 6958
6952.89 6586
6953.67 6189
6954.46 6237
6955.25 6127
6956.04 6062
6956.82 5948
6957.61 5818
6958.40 5836
6959.18 5869
6959.97 5745
6960.76 5837
6961.55 5902
6962.33 5997
6963.12 6195
6963.91 6280
6964.70 6496
6965.48 6699
6966.27 7074
6967.06 7463
6967.85 7737
6968.63 8140
6969.42 8298
6970.21 8503
6971.00 8597
6971.79 8623
6972.57 8552
6973.36 8423
6974.15 8415
6974.94 8291
6975.73 8340
6976.52 8884
6977.30 9036
6978.09 9203
6978.88 9770
6979.67 10297
6980.46 11394
6981.25 13068
6982.03 15605
6982.82 19225
6983.61 23482
6984.40 27736
6985.19 31432
6985.98 34430
6986.77 35896
6987.55 34804
6988.34 32919
6989.13 29540
6989.92 25868
6990.71 22069
6991.50 18848
6992.29 15639
6993.08 13161
6993.87 11265
6994.66 9759
6995.45 8551
6996.24 8031
6997.02 7325
6997.81 6900
6998.60 6694
6999.39 6563
7000.18 6374
7000.97 6308
7001.76 6316
7002.55 6230
7003.34 6036
7004.13 5766
7004.92 5610
7005.71 5247
7006.50 5058
7007.29 4753
7008.08 4701
7008.87 4708
7009.66 4734
7010.45 4821
7011.24 4917
7012.03 5095
7012.82 5321
7013.61 5359
7014.40 5332
7015.19 5305
7015.98 5261
7016.77 5152
7017.56 5081
7018.35 4992
7019.15 4950
7019.94 4973
7020.73 4976
7021.52 5184
7022.31 5428
7023.10 5493
7023.89 5707
7024.68 5894
7025.47 5946
7026.26 6075
7027.05 5972
7027.85 5972
7028.64 5671
7029.43 5586
7030.22 5422
7031.01 5127
7031.80 5065
7032.59 4923
7033.38 4864
7034.18 4892
7034.97 4806
7035.76 4929
7036.55 4963
7037.34 5021
7038.13 5015
7038.93 4967
7039.72 5016
7040.51 4990
7041.30 5065
7042.09 5187
7042.89 5204
7043.68 5419
7044.47 5303
7045.26 5333
7046.05 5343
7046.85 5416
7047.64 5353
7048.43 5616
7049.22 5705
7050.01 6024
7050.81 6153
7051.60 6277
7052.39 6182
7053.18 5957
7053.98 5803
7054.77 5607
7055.56 5377
7056.36 5251
7057.15 5124
7057.94 5024
7058.73 5042
7059.53 5115
7060.32 5081
7061.11 4827
7061.91 4873
7062.70 4837
7063.49 4777
7064.29 4712
7065.08 4524
7065.87 4482
7066.66 4447
7067.46 4288
7068.25 4249
7069.04 4205
7069.84 4211
7070.63 4128
7071.43 4018
7072.22 3953
7073.01 3972
7073.81 3883
7074.60 3802
7075.39 3837
7076.19 3830
7076.98 3777
7077.78 3658
7078.57 3630
7079.36 3664
7080.16 3669
7080.95 3717
7081.75 3702
7082.54 3788
7083.33 3667
7084.13 3714
7084.92 3883
7085.72 3824
7086.51 3815
7087.31 3921
7088.10 3985
7088.90 3958
7089.69 3765
7090.48 3799
7091.28 3681
7092.07 3635
7092.87 3567
7093.66 3484
7094.46 3353
7095.25 3344
7096.05 3337
7096.84 3282
7097.64 3334
7098.43 3225
7099.23 3164
7100.02 3098
7100.82 3098
7101.61 3089
7102.41 3100
7103.20 3098
7104.00 2958
7104.80 2980
7105.59 3028
7106.39 2971
7107.18 2886
7107.98 2776
7108.77 2794
7109.57 2853
7110.36 2733
7111.16 2802
7111.96 2781
7112.75 2817
7113.55 2853
7114.34 2882
7115.14 2877
7115.94 2834
7116.73 2909
7117.53 2857
7118.32 2888
7119.12 2884
7119.92 2943
7120.71 2885
7121.51 2779
7122.31 2849
7123.10 2888
7123.90 2949
7124.70 2954
7125.49 2804
7126.29 2787
7127.09 2793
7127.88 2877
7128.68 2917
7129.48 3009
7130.27 3052
7131.07 2971
7131.87 3062
7132.66 3008
7133.46 2869
7134.26 2883
7135.06 2804
7135.85 2821
7136.65 2813
7137.45 2753
7138.24 2763
7139.04 2760
7139.84 2794
7140.64 2758
7141.43 2758
7142.23 2694
7143.03 2701
7143.83 2691
7144.62 2639
7145.42 2713
7146.22 2585
7147.02 2587
7147.82 2601
7148.61 2512
7149.41 2499
7150.21 2575
7151.01 2521
7151.81 2494
7152.60 2433
7153.40 2499
7154.20 2545
7155.00 2582
7155.80 2720
7156.59 2690
7157.39 2666
7158.19 2672
7158.99 2702
7159.79 2649
7160.59 2572
7161.39 2698
7162.18 2614
7162.98 2548
7163.78 2609
7164.58 2553
7165.38 2597
7166.18 2503
7166.98 2473
7167.78 2512
7168.57 2562
7169.37 2544
7170.17 2415
7170.97 2394
7171.77 2397
7172.57 2343
7173.37 2493
7174.17 2348
7174.97 2295
7175.77 2373
7176.57 2290
7177.37 2293
7178.17 2298
7178.97 2351
7179.77 2341
7180.56 2412
7181.36 2454
7182.16 2493
7182.96 2468
7183.76 2461
7184.56 2426
7185.36 2490
7186.16 2401
7186.96 2450
7187.76 2280
7188.56 2308
7189.36 2282
7190.16 2220
7190.96 2232
7191.76 2288
7192.57 2220
7193.37 2149
7194.17 2160
7194.97 2295
7195.77 2305
7196.57 2220
7197.37 2276
7198.17 2345
7198.97 2294
7199.77 2304
7200.57 2301
7201.37 2341
7202.17 2452
7202.97 2395
7203.77 2418
7204.58 2421
7205.38 2368
7206.18 2400
7206.98 2412
7207.78 2306
7208.58 2340
7209.38 2327
7210.18 2396
7210.99 2276
7211.79 2334
7212.59 2374
7213.39 2437
7214.19 2340
7214.99 2419
7215.79 2389
7216.60 2333
7217.40 2440
7218.20 2457
7219.00 2506
7219.80 2487
7220.60 2534
7221.41 2544
7222.21 2512
7223.01 2505
7223.81 2479
7224.62 2504
7225.42 2488
7226.22 2479
7227.02 2538
7227.82 2537
7228.63 2574
7229.43 2618
7230.23 2604
7231.03 2650
7231.84 2681
7232.64 2799
7233.44 3020
7234.24 3154
7235.05 3298
7235.85 3571
7236.65 3821
7237.45 3957
7238.26 3898
7239.06 3775
7239.86 3596
7240.67 3450
7241.47 3384
7242.27 3203
7243.08 3132
7243.88 3037
7244.68 2976
7245.49 2868
7246.29 2879
7247.09 2777
7247.90 2872
7248.70 2938
7249.50 2989
7250.31 3005
7251.11 2919
7251.91 2936
7252.72 2949
7253.52 2862
7254.32 2948
7255.13 3044
7255.93 3112
7256.74 3086
7257.54 3001
7258.34 2991
7259.15 3056
7259.95 3089
7260.76 3058
7261.56 3196
7262.36 3161
7263.17 3073
7263.97 3163
7264.78 3274
7265.58 3255
7266.39 3234
7267.19 3161
7268.00 3151
7268.80 3280
7269.60 3242
7270.41 3232
7271.21 3149
7272.02 3117
7272.82 3150
7273.63 3139
7274.43 3134
7275.24 3185
7276.04 3243
7276.85 3104
7277.65 3201
7278.46 3269
7279.26 3404
7280.07 3566
7280.87 3744
7281.68 4139
7282.48 4600
7283.29 5098
7284.09 5517
7284.90 5793
7285.71 5885
7286.51 5757
7287.32 5513
7288.12 5270
7288.93 5018
7289.73 4612
7290.54 4414
7291.35 4046
7292.15 3741
7292.96 3593
7293.76 3496
7294.57 3422
7295.38 3298
7296.18 3347
7296.99 3195
7297.79 3300
7298.60 3349
7299.41 3328
7300.21 3336
7301.02 3454
7301.82 3586
7302.63 3524
7303.44 3493
7304.24 3594
7305.05 3717
7305.86 3793
7306.66 3819
7307.47 3907
7308.28 4160
7309.08 4354
7309.89 4461
7310.70 4596
7311.50 4759
7312.31 4827
7313.12 4683
7313.93 4705
7314.73 4666
7315.54 4499
7316.35 4557
7317.15 4805
7317.96 4991
7318.77 5340
7319.58 5764
7320.38 6127
7321.19 6467
7322.00 6591
7322.81 6461
7323.61 6257
7324.42 5888
7325.23 5675
7326.04 5231
7326.84 4934
7327.65 4648
7328.46 4304
7329.27 4030
7330.08 3860
7330.88 3829
7331.69 3770
7332.50 3778
7333.31 3796
7334.12 3826
7334.92 3813
7335.73 3849
7336.54 3939
7337.35 4040
7338.16 4117
7338.97 4246
7339.78 4483
7340.58 4535
7341.39 4546
7342.20 4487
7343.01 4406
7343.82 4216
7344.63 4291
7345.44 4201
7346.24 4033
7347.05 3931
7347.86 3884
7348.67 3869
7349.48 3732
7350.29 3728
7351.10 3698
7351.91 3702
7352.72 3707
7353.53 3677
7354.34 3709
7355.14 3713
7355.95 3777
7356.76 3953
7357.57 4087
7358.38 4315
7359.19 4667
7360.00 4835
7360.81 4939
7361.62 5154
7362.43 5134
7363.24 5158
7364.05 5072
7364.86 4924
7365.67 4837
7366.48 4761
7367.29 4531
7368.10 4467
7368.91 4367
7369.72 4181
7370.53 4132
7371.34 3982
7372.15 3873
7372.96 3789
7373.77 3740
7374.58 3820
7375.39 3856
7376.20 3926
7377.01 4073
7377.82 4291
7378.63 4504
7379.44 4875
7380.26 5105
7381.07 5533
7381.88 5566
7382.69 5668
7383.50 5656
7384.31 5496
7385.12 5330
7385.93 5052
7386.74 4838
7387.55 4615
7388.36 4297
7389.18 4041
7389.99 3801
7390.80 3657
7391.61 3527
7392.42 3482
7393.23 3401
7394.04 3330
7394.86 3314
7395.67 3203
7396.48 3287
7397.29 3304
7398.10 3323
7398.91 3422
7399.73 3446
7400.54 3564
7401.35 3632
7402.16 3603
7402.97 3443
7403.79 3523
7404.60 3504
7405.41 3406
7406.22 3457
7407.03 3511
7407.85 3310
7408.66 3463
7409.47 3449
7410.28 3226
7411.10 3153
7411.91 3063
7412.72 3031
7413.53 2914
7414.35 2818
7415.16 2802
7415.97 2751
7416.78 2620
7417.60 2684
7418.41 2661
7419.22 2645
7420.03 2547
7420.85 2596
7421.66 2549
7422.47 2505
7423.29 2578
7424.10 2525
7424.91 2514
7425.73 2454
7426.54 2460
7427.35 2500
7428.17 2492
7428.98 2489
7429.79 2462
7430.61 2440
7431.42 2437
7432.23 2414
7433.05 2435
7433.86 2461
7434.67 2383
7435.49 2400
7436.30 2337
7437.12 2376
7437.93 2475
7438.74 2340
7439.56 2299
7440.37 2448
7441.18 2443
7442.00 2416
7442.81 2359
7443.63 2321
7444.44 2381
7445.26 2334
7446.07 2319
7446.88 2310
7447.70 2323
7448.51 2264
7449.33 2263
7450.14 2228
7450.96 2256
7451.77 2241
7452.59 2236
7453.40 2196
7454.22 2189
7455.03 2234
7455.85 2241
7456.66 2207
7457.47 2165
7458.29 2209
7459.10 2225
7459.92 2231
7460.74 2198
7461.55 2206
7462.37 2280
7463.18 2240
7464.00 2183
7464.81 2223
7465.63 2214
7466.44 2228
7467.26 2230
7468.07 2291
7468.89 2278
7469.70 2288
7470.52 2340
7471.34 2297
7472.15 2299
7472.97 2304
7473.78 2299
7474.60 2175
7475.41 2154
7476.23 2148
7477.05 2236
7477.86 2249
7478.68 2148
7479.49 2197
7480.31 2208
7481.13 2147
7481.94 2238
7482.76 2259
7483.58 2245
7484.39 2246
7485.21 2294
7486.03 2192
7486.84 2152
7487.66 2253
7488.48 2163
7489.29 2146
7490.11 2076
7490.93 2105
7491.74 2073
7492.56 2161
7493.38 2162
7494.19 2206
7495.01 2175
7495.83 2105
7496.64 2091
7497.46 2067
7498.28 2062
7499.10 2047
7499.91 1984
7500.73 2000
7501.55 2052
7502.36 2045
7503.18 2063
7504.00 1977
7504.82 1860
7505.63 1850
7506.45 1898
7507.27 1907
7508.09 1928
7508.90 1953
7509.72 1934
7510.54 1925
7511.36 1900
7512.18 1900
7512.99 1908
7513.81 1935
7514.63 1873
7515.45 1914
7516.27 1883
7517.08 1926
7517.90 1919
7518.72 1869
7519.54 1892
7520.36 1877
7521.18 1910
7521.99 1945
7522.81 1963
7523.63 1955
7524.45 1965
7525.27 1960
7526.09 1959
7526.91 1940
7527.72 2000
7528.54 1934
7529.36 1965
7530.18 1977
7531.00 1971
7531.82 1963
7532.64 1918
7533.46 1915
7534.28 1906
7535.10 1950
7535.91 1933
7536.73 1951
7537.55 1931
7538.37 1822
7539.19 1852
7540.01 1899
7540.83 1963
7541.65 1899
7542.47 1914
7543.29 1886
7544.11 1946
7544.93 1932
7545.75 1938
7546.57 1937
7547.39 1996
7548.21 1870
7549.03 1911
7549.85 1946
7550.67 1952
7551.49 1978
7552.31 1942
7553.13 2005
7553.95 1944
7554.77 1945
7555.59 1938
7556.41 2044
7557.23 2087
7558.05 2083
7558.87 2026
7559.69 2107
7560.51 2062
7561.33 2046
7562.15 2058
7562.97 2041
7563.79 2048
7564.61 2146
7565.44 2134
7566.26 2131
7567.08 2087
7567.90 2140
7568.72 2074
7569.54 2081
7570.36 2111
7571.18 2095
7572.00 2046
7572.82 2084
7573.65 2135
7574.47 2130
7575.29 2096
7576.11 2059
7576.93 2156
7577.75 2114
7578.57 2004
7579.40 2086
7580.22 2168
7581.04 2128
7581.86 2109
7582.68 2164
7583.50 2072
7584.33 2182
7585.15 2216
7585.97 2182
7586.79 2214
7587.61 2309
7588.44 2269
7589.26 2326
7590.08 2373
7590.90 2342
7591.72 2305
7592.55 2342
7593.37 2304
7594.19 2382
7595.01 2349
7595.84 2364
7596.66 2398
7597.48 2354
7598.30 2495
7599.13 2474
7599.95 2602
7600.77 2598
7601.59 2624
7602.42 2773
7603.24 2758
7604.06 2795
7604.89 2886
7605.71 2887
7606.53 2808
7607.36 2908
7608.18 2838
7609.00 2875
7609.82 2720
7610.65 2778
7611.47 2685
7612.29 2628
7613.12 2678
7613.94 2780
7614.77 2868
7615.59 2950
7616.41 3053
7617.24 3098
7618.06 3198
7618.88 3233
7619.71 3382
7620.53 3385
7621.35 3474
7622.18 3326
7623.00 3250
7623.83 3203
7624.65 3115
7625.47 3072
7626.30 3075
7627.12 3057
7627.95 3194
7628.77 3160
7629.60 3192
7630.42 3353
7631.24 3343
7632.07 3334
7632.89 3425
7633.72 3430
7634.54 3340
7635.37 3286
7636.19 3162
7637.02 3031
7637.84 2961
7638.67 2900
7639.49 2781
7640.31 2648
7641.14 2611
7641.96 2599
7642.79 2697
7643.61 2792
7644.44 2774
7645.26 2832
7646.09 2844
7646.92 2940
7647.74 3101
7648.57 3165
7649.39 3091
7650.22 3079
7651.04 3080
7651.87 3066
7652.69 2975
7653.52 2791
7654.34 2819
7655.17 2678
7656.00 2633
7656.82 2525
7657.65 2451
7658.47 2383
7659.30 2319
7660.12 2259
7660.95 2193
7661.78 2239
7662.60 2221
7663.43 2217
7664.25 2193
7665.08 2208
7665.91 2192
7666.73 2257
7667.56 2202
7668.39 2221
7669.21 2160
7670.04 2163
7670.87 2159
7671.69 2178
7672.52 2124
7673.35 2131
7674.17 2103
7675.00 2036
7675.83 2055
7676.65 1999
7677.48 2100
7678.31 2073
7679.13 2097
7679.96 2111
7680.79 2140
7681.61 2076
7682.44 2098
7683.27 2129
7684.10 2242
7684.92 2228
7685.75 2246
7686.58 2289
7687.40 2282
7688.23 2318
7689.06 2329
7689.89 2286
7690.71 2224
7691.54 2273
7692.37 2226
7693.20 2219
7694.03 2231
7694.85 2203
7695.68 2241
7696.51 2245
7697.34 2276
7698.16 2345
7698.99 2427
7699.82 2435
7700.65 2354
7701.48 2275
7702.31 2257
7703.13 2249
7703.96 2182
7704.79 2156
7705.62 2210
7706.45 2117
7707.28 2182
7708.10 2145
7708.93 2112
7709.76 2140
7710.59 2085
7711.42 2081
7712.25 2200
7713.08 2171
7713.90 2099
7714.73 2129
7715.56 2128
7716.39 2076
7717.22 2093
7718.05 2143
7718.88 2062
7719.71 2061
7720.54 2033
7721.37 2116
7722.20 2187
7723.02 2117
7723.85 2105
7724.68 2045
7725.51 2058
7726.34 2096
7727.17 2145
7728.00 2149
7728.83 2162
7729.66 2216
7730.49 2176
7731.32 2236
7732.15 2273
7732.98 2220
7733.81 2152
7734.64 2135
7735.47 2178
7736.30 2088
7737.13 1980
7737.96 2009
7738.79 2003
7739.62 2076
7740.45 2009
7741.28 2107
7742.11 2117
7742.94 2128
7743.77 2129
7744.60 2396
7745.43 2390
7746.26 2682
7747.09 2875
7747.92 3067
7748.75 3135
7749.59 3089
7750.42 2964
7751.25 2892
7752.08 2732
7752.91 2619
7753.74 2474
7754.57 2353
7755.40 2198
7756.23 2123
7757.06 2070
7757.90 2044
7758.73 2087
7759.56 2038
7760.39 1973
7761.22 2019
7762.05 1947
7762.88 1913
7763.71 1864
7764.55 1947
7765.38 1995
7766.21 1942
7767.04 1914
7767.87 1805
7768.70 1846
7769.54 1895
7770.37 1826
7771.20 1822
7772.03 1752
7772.86 1771
7773.70 1773
7774.53 1824
7775.36 1838
7776.19 1775
7777.02 1776
7777.86 1814
7778.69 1828
7779.52 1796
7780.35 1742
7781.19 1834
7782.02 1828
7782.85 1851
7783.68 1888
7784.52 1957
7785.35 1908
7786.18 1929
7787.01 1979
7787.85 1936
7788.68 1908
7789.51 1965
7790.35 1901
7791.18 1931
7792.01 1945
7792.84 1895
7793.68 1924
7794.51 1972
7795.34 1972
7796.18 2013
7797.01 1979
7797.84 1989
7798.68 2014
7799.51 1982
7800.34 2057
7801.18 2011
7802.01 2024
7802.84 2048
7803.68 2046
7804.51 2081
7805.35 2112
7806.18 2076
7807.01 2074
7807.85 2163
7808.68 2144
7809.51 2146
7810.35 2166
7811.18 2252
7812.02 2336
7812.85 2380
7813.68 2443
7814.52 2386
7815.35 2445
7816.19 2455
7817.02 2498
7817.86 2581
7818.69 2504
7819.52 2487
7820.36 2525
7821.19 2616
7822.03 2642
7822.86 2650
7823.70 2696
7824.53 2816
7825.37 2776
7826.20 2612
7827.04 2604
7827.87 2607
7828.71 2524
7829.54 2364
7830.38 2440
7831.21 2343
7832.05 2453
7832.88 2588
7833.72 2620
7834.55 2734
7835.39 2647
7836.22 2676
7837.06 2639
7837.89 2617
7838.73 2480
7839.57 2402
7840.40 2390
7841.24 2419
7842.07 2258
7842.91 2236
7843.74 2305
7844.58 2253
7845.42 2111
7846.25 2106
7847.09 2070
7847.92 2028
7848.76 2127
7849.60 2093
7850.43 2018
7851.27 2044
7852.10 2054
7852.94 2070
7853.78 2018
7854.61 2017
7855.45 1991
7856.29 2035
7857.12 2018
7857.96 2081
7858.79 2061
7859.63 2041
7860.47 2013
7861.30 2105
7862.14 2066
7862.98 2085
7863.81 2110
7864.65 2008
7865.49 2092
7866.33 2058
7867.16 1954
7868.00 2012
7868.84 1983
7869.67 2040
7870.51 2071
7871.35 2105
7872.19 2146
7873.02 2128
7873.86 2152
7874.70 2167
7875.54 2276
7876.37 2324
7877.21 2470
7878.05 2573
7878.89 2518
7879.72 2605
7880.56 2711
7881.40 2622
7882.24 2604
7883.07 2641
7883.91 2523
7884.75 2465
7885.59 2426
7886.43 2499
7887.26 2315
7888.10 2224
7888.94 2319
7889.78 2292
7890.62 2286
7891.45 2323
7892.29 2302
7893.13 2276
7893.97 2317
7894.81 2212
7895.65 2185
7896.49 2189
7897.32 2235
7898.16 2159
7899.00 2105
7899.84 2019
7900.68 2036
7901.52 1967
7902.36 1974
7903.20 2013
7904.03 2014
7904.87 1924
7905.71 2018
7906.55 1943
7907.39 1953
7908.23 1942
7909.07 1941
7909.91 1999
7910.75 2032
7911.59 2089
7912.43 2187
7913.27 2182
7914.11 2239
7914.94 2385
7915.78 2447
7916.62 2484
7917.46 2489
7918.30 2492
7919.14 2527
7919.98 2459
7920.82 2405
7921.66 2390
7922.50 2313
7923.34 2196
7924.18 2181
7925.02 2093
7925.86 2020
7926.70 2030
7927.54 1997
7928.38 1900
7929.22 1932
7930.06 1903
7930.90 1853
7931.74 1841
7932.59 1847
7933.43 1913
7934.27 1897
7935.11 1843
7935.95 1873
7936.79 1938
7937.63 1817
7938.47 1826
7939.31 1849
7940.15 1884
7940.99 1953
7941.83 1920
7942.67 1876
7943.52 1937
7944.36 1961
7945.20 2052
7946.04 1966
7946.88 2015
7947.72 2018
7948.56 2009
7949.40 2009
7950.25 1972
7951.09 1965
7951.93 1994
7952.77 2026
7953.61 2007
7954.45 2124
7955.29 2071
7956.14 2121
7956.98 2103
7957.82 2111
7958.66 2132
7959.50 2089
7960.35 2063
7961.19 2027
7962.03 2104
7962.87 2017
7963.71 1959
7964.56 1961
7965.40 2075
7966.24 2141
7967.08 2102
7967.93 2210
7968.77 2283
7969.61 2181
7970.45 2214
7971.29 2160
7972.14 2085
7972.98 1991
7973.82 1959
7974.67 1892
7975.51 1855
7976.35 1890
7977.19 1814
7978.04 1817
7978.88 1890
7979.72 1821
7980.57 1779
7981.41 1832
7982.25 1801
7983.09 1791
7983.94 1755
7984.78 1724
7985.62 1703
7986.47 1760
7987.31 1793
7988.15 1692
7989.00 1639
7989.84 1661
7990.68 1629
7991.53 1642
7992.37 1676
7993.22 1562
7994.06 1612
7994.90 1626
7995.75 1541
7996.59 1554
7997.43 1602
7998.28 1553
7999.12 1657
7999.97 1650
8000.81 1555
8001.65 1567
8002.50 1513
8003.34 1489
8004.19 1549
8005.03 1551
8005.88 1551
8006.72 1458
8007.57 1432
8008.41 1521
8009.25 1488
8010.10 1500
8010.94 1513
8011.79 1558
8012.63 1567
8013.48 1471
8014.32 1485
8015.17 1540
8016.01 1534
8016.86 1502
8017.70 1437
8018.55 1435
8019.39 1500
8020.24 1467
8021.08 1496
8021.93 1403
8022.77 1418
8023.62 1462
8024.46 1521
8025.31 1457
8026.15 1470
8027.00 1445
8027.84 1454
8028.69 1487
8029.54 1480
8030.38 1489
8031.23 1443
8032.07 1472
8032.92 1442
8033.76 1463
8034.61 1467
8035.46 1490
8036.30 1496
8037.15 1445
8037.99 1478
8038.84 1498
8039.69 1486
8040.53 1481
8041.38 1476
8042.22 1504
8043.07 1500
8043.92 1473
8044.76 1478
8045.61 1518
8046.46 1461
8047.30 1465
8048.15 1506
8049.00 1505
8049.84 1530
8050.69 1487
8051.54 1429
8052.38 1425
8053.23 1387
8054.08 1379
8054.92 1392
8055.77 1407
8056.62 1353
8057.46 1407
8058.31 1382
8059.16 1451
8060.01 1395
8060.85 1384
8061.70 1341
8062.55 1428
8063.40 1358
8064.24 1400
8065.09 1365
8065.94 1353
8066.79 1386
8067.63 1368
8068.48 1361
8069.33 1361
8070.18 1381
8071.02 1384
8071.87 1345
8072.72 1356
8073.57 1407
8074.42 1397
8075.26 1356
8076.11 1317
8076.96 1386
8077.81 1364
8078.66 1348
8079.50 1353
8080.35 1339
8081.20 1318
8082.05 1294
8082.90 1297
8083.75 1356
8084.59 1300
8085.44 1281
8086.29 1323
8087.14 1314
8087.99 1342
8088.84 1324
8089.69 1322
8090.53 1325
8091.38 1362
8092.23 1287
8093.08 1371
8093.93 1321
8094.78 1363
8095.63 1348
8096.48 1312
8097.33 1364
8098.18 1364
8099.02 1403
8099.87 1319
8100.72 1349
8101.57 1361
8102.42 1367
8103.27 1312
8104.12 1310
8104.97 1361
8105.82 1349
8106.67 1330
8107.52 1353
8108.37 1372
8109.22 1323
8110.07 1329
8110.92 1368
8111.77 1347
8112.62 1329
8113.47 1370
8114.32 1382
8115.17 1308
8116.02 1321
8116.87 1365
8117.72 1351
8118.57 1434
8119.42 1437
8120.27 1493
8121.12 1487
8121.97 1475
8122.82 1457
8123.67 1436
8124.52 1537
8125.37 1472
8126.22 1480
8127.07 1343
8127.93 1401
8128.78 1419
8129.63 1452
8130.48 1428
8131.33 1452
8132.18 1500
8133.03 1510
8133.88 1481
8134.73 1528
8135.58 1513
8136.44 1445
8137.29 1457
8138.14 1446
8138.99 1432
8139.84 1412
8140.69 1464
8141.54 1429
8142.39 1412
8143.25 1477
8144.10 1469
8144.95 1457
8145.80 1460
8146.65 1484
8147.50 1521
8148.36 1455
8149.21 1450
8150.06 1459
8150.91 1478
8151.76 1458
8152.62 1555
8153.47 1557
8154.32 1559
8155.17 1604
8156.02 1631
8156.88 1576
8157.73 1577
8158.58 1518
8159.43 1465
8160.29 1541
8161.14 1500
8161.99 1413
8162.84 1404
8163.70 1365
8164.55 1399
8165.40 1409
8166.25 1440
8167.11 1379
8167.96 1349
8168.81 1334
8169.67 1373
8170.52 1417
8171.37 1348
8172.23 1322
8173.08 1318
8173.93 1303
8174.78 1347
8175.64 1333
8176.49 1347
8177.34 1267
8178.20 1280
8179.05 1343
8179.90 1257
8180.76 1362
8181.61 1309
8182.47 1348
8183.32 1303
8184.17 1287
8185.03 1307
8185.88 1299
8186.73 1243
8187.59 1307
8188.44 1330
8189.30 1298
8190.15 1290
8191.00 1205
8191.86 1280
8192.71 1292
8193.57 1270
8194.42 1335
8195.27 1273
8196.13 1276
8196.98 1231
8197.84 1264
8198.69 1293
8199.55 1317
8200.40 1237
8201.26 1267
8202.11 1273
8202.96 1339
8203.82 1270
8204.67 1362
8205.53 1335
8206.38 1303
8207.24 1283
8208.09 1311
8208.95 1272
8209.80 1324
8210.66 1346
8211.51 1323
8212.37 1334
8213.22 1308
8214.08 1327
8214.93 1304
8215.79 1336
8216.65 1365
8217.50 1346
8218.36 1345
8219.21 1359
8220.07 1343
8220.92 1397
8221.78 1423
8222.63 1447
8223.49 1448
8224.35 1442
8225.20 1465
8226.06 1488
8226.91 1411
8227.77 1431
8228.63 1439
8229.48 1375
8230.34 1354
8231.19 1332
8232.05 1289
8232.91 1299
8233.76 1329
8234.62 1335
8235.47 1350
8236.33 1322
8237.19 1269
8238.04 1246
8238.90 1267
8239.76 1322
8240.61 1314
8241.47 1288
8242.33 1310
8243.18 1346
8244.04 1290
8244.90 1250
8245.75 1266
8246.61 1310
8247.47 1328
8248.33 1326
8249.18 1328
8250.04 1338
8250.90 1300
8251.75 1275
8252.61 1326
8253.47 1322
8254.33 1311
8255.18 1350
8256.04 1296
8256.90 1259
8257.76 1277
8258.61 1227
8259.47 1236
8260.33 1251
8261.19 1221
8262.04 1299
8262.90 1283
8263.76 1278
8264.62 1348
8265.48 1307
8266.33 1363
8267.19 1328
8268.05 1293
8268.91 1319
8269.77 1311
8270.62 1323
8271.48 1262
8272.34 1292
8273.20 1351
8274.06 1357
8274.92 1349
8275.77 1323
8276.63 1361
8277.49 1381
8278.35 1357
8279.21 1388
8280.07 1362
8280.93 1365
8281.78 1387
8282.64 1386
8283.50 1374
8284.36 1392
8285.22 1394
8286.08 1390
8286.94 1433
8287.80 1350
8288.66 1379
8289.51 1366
8290.37 1375
8291.23 1416
8292.09 1429
8292.95 1484
8293.81 1440
8294.67 1429
8295.53 1380
8296.39 1388
8297.25 1445
8298.11 1416
8298.97 1412
8299.83 1449
8300.69 1480
8301.55 1406
8302.41 1454
8303.27 1485
8304.13 1441
8304.99 1443
8305.85 1449
8306.71 1357
8307.57 1388
8308.43 1424
8309.29 1434
8310.15 1386
8311.01 1361
8311.87 1415
8312.73 1403
8313.59 1374
8314.45 1368
8315.31 1341
8316.17 1412
8317.03 1397
8317.89 1372
8318.75 1371
8319.61 1394
8320.47 1388
8321.33 1371
8322.20 1364
8323.06 1419
8323.92 1358
8324.78 1314
8325.64 1449
8326.50 1374
8327.36 1399
8328.22 1324
8329.08 1370
8329.94 1394
8330.81 1417
8331.67 1424
8332.53 1363
8333.39 1383
8334.25 1383
8335.11 1419
8335.97 1420
8336.84 1368
8337.70 1402
8338.56 1444
8339.42 1458
8340.28 1419
8341.15 1402
8342.01 1413
8342.87 1414
8343.73 1413
8344.59 1495
8345.45 1475
8346.32 1474
8347.18 1451
8348.04 1481
8348.90 1454
8349.77 1434
8350.63 1473
8351.49 1475
8352.35 1465
8353.22 1435
8354.08 1460
8354.94 1504
8355.80 1469
8356.67 1479
8357.53 1478
8358.39 1470
8359.25 1439
8360.12 1470
8360.98 1462
8361.84 1501
8362.71 1484
8363.57 1478
8364.43 1494
8365.29 1442
8366.16 1435
8367.02 1481
8367.88 1494
8368.75 1487
8369.61 1534
8370.47 1485
8371.34 1520
8372.20 1486
8373.06 1592
8373.93 1559
8374.79 1496
8375.65 1559
8376.52 1627
8377.38 1520
8378.25 1527
8379.11 1560
8379.97 1577
8380.84 1581
8381.70 1596
8382.56 1668
8383.43 1692
8384.29 1700
8385.16 1610
8386.02 1637
8386.89 1707
8387.75 1656
8388.61 1709
8389.48 1728
8390.34 1713
8391.21 1730
8392.07 1688
8392.94 1737
8393.80 1765
8394.67 1753
8395.53 1753
8396.39 1745
8397.26 1787
8398.12 1827
8398.99 1818
8399.85 1804
8400.72 1824
8401.58 1870
8402.45 1844
8403.31 1829
8404.18 1818
8405.04 1856
8405.91 1881
8406.77 1949
8407.64 1978
8408.50 1959
8409.37 2022
8410.24 1993
8411.10 2029
8411.97 2002
8412.83 2082
8413.70 2087
8414.56 2124
8415.43 2168
8416.29 2175
8417.16 2173
8418.03 2179
8418.89 2193
8419.76 2157
8420.62 2260
8421.49 2214
8422.36 2231
8423.22 2238
8424.09 2329
8424.95 2407
8425.82 2408
8426.69 2463
8427.55 2465
8428.42 2528
8429.28 2558
8430.15 2612
8431.02 2593
8431.88 2569
8432.75 2627
8433.62 2708
8434.48 2697
8435.35 2858
8436.22 2896
8437.08 3014
8437.95 3024
8438.82 3128
8439.68 3324
8440.55 3375
8441.42 3293
8442.29 3479
8443.15 3474
8444.02 3586
8444.89 3572
8445.75 3557
8446.62 3627
8447.49 3611
8448.36 3752
8449.22 3822
8450.09 4023
8450.96 4341
8451.83 4957
8452.69 5745
8453.56 6607
8454.43 7540
8455.30 8433
8456.16 8915
8457.03 9421
8457.90 9708
8458.77 9349
8459.64 8735
8460.50 8010
8461.37 7431
8462.24 6647
8463.11 5806
8463.98 5380
8464.84 4686
8465.71 4236
8466.58 3975
8467.45 3752
8468.32 3424
8469.19 3285
8470.05 3175
8470.92 3048
8471.79 2920
8472.66 2886
8473.53 2894
8474.40 2811
8475.27 2727
8476.13 2760
8477.00 2770
8477.87 2769
8478.74 2758
8479.61 2864
8480.48 2909
8481.35 2945
8482.22 3055
8483.09 3058
8483.96 3032
8484.82 3113
8485.69 3177
8486.56 3007
8487.43 2942
8488.30 2930
8489.17 2949
8490.04 2928
8490.91 2721
8491.78 2867
8492.65 2834
8493.52 2861
8494.39 2920
8495.26 2898
8496.13 2896
8497.00 2825
8497.87 2761
8498.74 2804
8499.61 2769
8500.48 2632
8501.35 2614
8502.22 2555
8503.09 2548
8503.96 2580
8504.83 2591
8505.70 2571
8506.57 2542
8507.44 2666
8508.31 2633
8509.18 2714
8510.05 2709
8510.92 2732
8511.79 2717
8512.66 2656
8513.53 2822
8514.40 2851
8515.27 2893
8516.15 2857
8517.02 2865
8517.89 3007
8518.76 3120
8519.63 3126
8520.50 3199
8521.37 3408
8522.24 3639
8523.11 3822
8523.98 4167
8524.86 4428
8525.73 4538
8526.60 4740
8527.47 4908
8528.34 4708
8529.21 4561
8530.08 4344
8530.96 4181
8531.83 4070
8532.70 3720
8533.57 3653
8534.44 3426
8535.31 3194
8536.19 3092
8537.06 3071
8537.93 2990
8538.80 2969
8539.67 2880
8540.55 2848
8541.42 2732
8542.29 2655
8543.16 2659
8544.03 2546
8544.91 2552
8545.78 2539
8546.65 2560
8547.52 2668
8548.40 2638
8549.27 2801
8550.14 2854
8551.01 3019
8551.89 3141
8552.76 3246
8553.63 3347
8554.51 3376
8555.38 3276
8556.25 3400
8557.12 3290
8558.00 3168
8558.87 3072
8559.74 2964
8560.62 2789
8561.49 2669
8562.36 2546
8563.24 2503
8564.11 2535
8564.98 2444
8565.86 2357
8566.73 2344
8567.60 2314
8568.48 2280
8569.35 2240
8570.22 2195
8571.10 2161
8571.97 2168
8572.84 2151
8573.72 2171
8574.59 2148
8575.46 2130
8576.34 2106
8577.21 2083
8578.09 2129
8578.96 2032
8579.83 1991
8580.71 2058
8581.58 2044
8582.46 2076
8583.33 2035
8584.21 2121
8585.08 2160
8585.95 2080
8586.83 2060
8587.70 2125
8588.58 2113
8589.45 2116
8590.33 2109
8591.20 2228
8592.08 2325
8592.95 2226
8593.83 2195
8594.70 2160
8595.58 2229
8596.45 2233
8597.33 2280
8598.20 2208
8599.08 2199
8599.95 2219
8600.83 2275
8601.70 2333
8602.58 2387
8603.45 2263
8604.33 2291
8605.20 2369
8606.08 2302
8606.95 2356
8607.83 2361
8608.70 2305
8609.58 2361
8610.45 2371
8611.33 2362
8612.21 2461
8613.08 2440
8613.96 2429
8614.83 2402
8615.71 2431
8616.59 2498
8617.46 2554
8618.34 2538
8619.21 2623
8620.09 2657
8620.97 2586
8621.84 2590
8622.72 2610
8623.59 2695
8624.47 2629
8625.35 2618
8626.22 2577
8627.10 2597
8627.98 2621
8628.85 2699
8629.73 2640
8630.61 2604
8631.48 2678
8632.36 2716
8633.24 2678
8634.11 2705
8634.99 2758
8635.87 2661
8636.74 2774
8637.62 2712
8638.50 2685
8639.37 2718
8640.25 2770
8641.13 2757
8642.01 2877
8642.88 2881
8643.76 3010
8644.64 2990
8645.52 3011
8646.39 3048
8647.27 3067
8648.15 3060
8649.03 3180
8649.90 3216
8650.78 3264
8651.66 3252
8652.54 3203
8653.41 3227
8654.29 3271
8655.17 3368
8656.05 3334
8656.93 3413
8657.80 3589
8658.68 3722
8659.56 3949
8660.44 4206
8661.32 4698
8662.19 5167
8663.07 5443
8663.95 5740
8664.83 5904
8665.71 6099
8666.59 6023
8667.46 5910
8668.34 5631
8669.22 5454
8670.10 5247
8670.98 4940
8671.86 4761
8672.74 4592
8673.62 4341
8674.49 4205
8675.37 4137
8676.25 4179
8677.13 4001
8678.01 3782
8678.89 3698
8679.77 3566
8680.65 3478
8681.53 3322
8682.41 3303
8683.29 3329
8684.16 3381
8685.04 3373
8685.92 3382
8686.80 3505
8687.68 3688
8688.56 3956
8689.44 4242
8690.32 4521
8691.20 4870
8692.08 5157
8692.96 5397
8693.84 5316
8694.72 5400
8695.60 5220
8696.48 5082
8697.36 4776
8698.24 4517
8699.12 4255
8700.00 4064
8700.88 3912
8701.76 3767
8702.64 3664
8703.52 3473
8704.40 3347
8705.28 3225
8706.16 3062
8707.04 2936
8707.92 2852
8708.80 2820
8709.69 2718
8710.57 2622
8711.45 2549
8712.33 2508
8713.21 2497
8714.09 2423
8714.97 2361
8715.85 2426
8716.73 2308
8717.61 2361
8718.49 2343
8719.38 2354
8720.26 2355
8721.14 2370
8722.02 2457
8722.90 2450
8723.78 2352
8724.66 2420
8725.54 2481
8726.43 2501
8727.31 2521
8728.19 2572
8729.07 2586
8729.95 2636
8730.83 2664
8731.72 2710
8732.60 2656
8733.48 2601
8734.36 2613
8735.24 2530
8736.13 2439
8737.01 2537
8737.89 2586
8738.77 2579
8739.65 2569
8740.54 2502
8741.42 2548
8742.30 2531
8743.18 2447
8744.07 2477
8744.95 2403
8745.83 2423
8746.71 2453
8747.60 2399
8748.48 2431
8749.36 2409
8750.24 2413
8751.13 2366
8752.01 2530
8752.89 2558
8753.77 2577
8754.66 2606
8755.54 2628
8756.42 2743
8757.31 2707
8758.19 2773
8759.07 2797
8759.96 2841
8760.84 2876
8761.72 2755
8762.61 2775
8763.49 2867
8764.37 2784
8765.26 2794
8766.14 2821
8767.02 2872
8767.91 2818
8768.79 2784
8769.67 2845
8770.56 2753
8771.44 2849
8772.32 2876
8773.21 2774
8774.09 2751
8774.98 2879
8775.86 2883
8776.74 2925
8777.63 3045
8778.51 3232
8779.40 3596
8780.28 3806
8781.17 3929
8782.05 4220
8782.93 4244
8783.82 4354
8784.70 4215
8785.59 4071
8786.47 3900
8787.36 3731
8788.24 3521
8789.13 3307
8790.01 3147
8790.89 3009
8791.78 2878
8792.66 2754
8793.55 2663
8794.43 2613
8795.32 2574
8796.20 2580
8797.09 2588
8797.97 2620
8798.86 2573
8799.74 2520
8800.63 2517
8801.52 2431
8802.40 2479
8803.29 2383
8804.17 2347
8805.06 2268
8805.94 2187
8806.83 2120
8807.71 2033
8808.60 2070
8809.48 2076
8810.37 2033
8811.26 2062
8812.14 2034
8813.03 2060
8813.91 2016
8814.80 2025
8815.69 1991
8816.57 2040
8817.46 1908
8818.34 1961
8819.23 2015
8820.12 1914
8821.00 1973
8821.89 2013
8822.77 2029
8823.66 1933
8824.55 1911
8825.43 1934
8826.32 1996
8827.21 1921
8828.09 1865
8828.98 1899
8829.87 1872
8830.75 1938
8831.64 1858
8832.53 1782
8833.41 1829
8834.30 1840
8835.19 1823
8836.08 1818
8836.96 1826
8837.85 1823
8838.74 1910
8839.62 1900
8840.51 1804
8841.40 1815
8842.29 1834
8843.17 1887
8844.06 1881
8844.95 1858
8845.84 1824
8846.72 1864
8847.61 1888
8848.50 1880
8849.39 1861
8850.27 1791
8851.16 1811
8852.05 1766
8852.94 1755
8853.82 1804
8854.71 1755
8855.60 1797
8856.49 1828
8857.38 1821
8858.26 1744
8859.15 1763
8860.04 1751
8860.93 1742
8861.82 1765
8862.71 1660
8863.59 1643
8864.48 1703
8865.37 1749
8866.26 1681
8867.15 1612
8868.04 1628
8868.93 1626
8869.81 1654
8870.70 1582
8871.59 1614
8872.48 1610
8873.37 1576
8874.26 1576
8875.15 1545
8876.04 1573
8876.93 1557
8877.81 1552
8878.70 1513
8879.59 1494
8880.48 1557
8881.37 1562
8882.26 1523
8883.15 1524
8884.04 1452
8884.93 1463
8885.82 1522
8886.71 1506
8887.60 1487
8888.49 1465
8889.38 1450
8890.27 1446
8891.16 1491
8892.05 1386
8892.94 1429
8893.83 1461
8894.72 1435
8895.61 1475
8896.50 1413
8897.39 1382
8898.28 1424
8899.17 1390
8900.06 1367
8900.95 1346
8901.84 1393
8902.73 1386
8903.62 1366
8904.51 1342
8905.40 1337
8906.29 1378
8907.18 1363
8908.07 1387
8908.96 1388
8909.85 1296
8910.74 1353
8911.63 1361
8912.52 1362
8913.41 1416
8914.31 1403
8915.20 1382
8916.09 1331
8916.98 1333
8917.87 1305
8918.76 1372
8919.65 1281
8920.54 1321
8921.43 1348
8922.33 1313
8923.22 1301
8924.11 1345
8925.00 1382
8925.89 1354
8926.78 1297
8927.67 1321
8928.57 1350
8929.46 1302
8930.35 1309
8931.24 1290
8932.13 1295
8933.03 1276
8933.92 1231
8934.81 1226
8935.70 1241
8936.59 1208
8937.49 1260
8938.38 1272
8939.27 1277
8940.16 1233
8941.05 1207
8941.95 1226
8942.84 1273
8943.73 1284
8944.62 1293
8945.52 1282
8946.41 1270
8947.30 1295
8948.19 1289
8949.09 1283
8949.98 1282
8950.87 1227
8951.76 1234
8952.66 1271
8953.55 1244
8954.44 1282
8955.34 1253
8956.23 1241
8957.12 1207
8958.02 1218
8958.91 1285
8959.80 1287
8960.69 1319
8961.59 1260
8962.48 1242
8963.37 1303
8964.27 1303
8965.16 1296
8966.05 1263
8966.95 1243
8967.84 1263
8968.74 1269
8969.63 1277
8970.52 1276
8971.42 1234
8972.31 1253
8973.20 1249
8974.10 1252
8974.99 1253
8975.89 1199
8976.78 1264
8977.67 1226
8978.57 1218
8979.46 1171
8980.36 1221
8981.25 1227
8982.15 1225
8983.04 1239
8983.93 1216
8984.83 1219
8985.72 1196
8986.62 1218
8987.51 1237
8988.41 1208
8989.30 1181
8990.20 1162
8991.09 1206
8991.99 1186
8992.88 1171
8993.78 1150
8994.67 1229
8995.57 1213
8996.46 1221
8997.36 1182
8998.25 1184
8999.15 1151
9000.04 1147
9000.94 1167
9001.83 1201
9002.73 1158
9003.62 1188
9004.52 1203
9005.41 1153
9006.31 1129
9007.20 1176
9008.10 1157
9009.00 1164
9009.89 1240
9010.79 1177
9011.68 1206
9012.58 1195
9013.47 1211
9014.37 1148
9015.27 1162
9016.16 1098
9017.06 1137
9017.95 1113
9018.85 1170
9019.75 1106
9020.64 1107
9021.54 1157
9022.43 1152
9023.33 1184
9024.23 1163
9025.12 1102
9026.02 1121
9026.92 1137
9027.81 1126
9028.71 1112
9029.61 1105
9030.50 1143
9031.40 1166
9032.30 1152
9033.19 1164
9034.09 1137
9034.99 1138
9035.88 1172
9036.78 1130
9037.68 1103
9038.58 1160
9039.47 1146
9040.37 1173
9041.27 1157
9042.16 1108
9043.06 1135
9043.96 1104
9044.86 1105
9045.75 1084
9046.65 1097
9047.55 1116
9048.45 1157
9049.34 1171
9050.24 1143
9051.14 1165
9052.04 1146
9052.94 1140
9053.83 1122
9054.73 1138
9055.63 1181
9056.53 1130
9057.43 1115
9058.32 1135
9059.22 1177
9060.12 1176
9061.02 1228
9061.92 1171
9062.81 1163
9063.71 1151
9064.61 1110
9065.51 1150
9066.41 1195
9067.31 1184
9068.21 1159
9069.10 1190
9070.00 1221
9070.90 1259
9071.80 1219
9072.70 1150
9073.60 1176
9074.50 1216
9075.40 1167
9076.29 1128
9077.19 1148
9078.09 1163
9078.99 1161
9079.89 1123
9080.79 1160
9081.69 1108
9082.59 1163
9083.49 1171
9084.39 1219
9085.29 1184
9086.19 1209
9087.09 1228
9087.98 1189
9088.88 1205
9089.78 1155
9090.68 1147
9091.58 1237
9092.48 1161
9093.38 1182
9094.28 1193
9095.18 1134
9096.08 1123
9096.98 1183
9097.88 1167
9098.78 1167
9099.68 1217
9100.58 1182
9101.48 1175
9102.38 1161
9103.28 1153
9104.18 1201
9105.08 1152
9105.99 1124
9106.89 1142
9107.79 1181
9108.69 1159
9109.59 1136
9110.49 1126
9111.39 1106
9112.29 1148
9113.19 1139
9114.09 1097
9114.99 1159
9115.89 1158
9116.79 1191
9117.69 1116
9118.60 1132
9119.50 1175
9120.40 1180
9121.30 1190
9122.20 1185
9123.10 1158
9124.00 1154
9124.90 1160
9125.81 1124
9126.71 1145
9127.61 1079
9128.51 1141
9129.41 1136
9130.31 1146
9131.22 1141
9132.12 1116
9133.02 1098
9133.92 1088
9134.82 1151
9135.72 1137
9136.63 1126
9137.53 1089
9138.43 1098
9139.33 1077
9140.23 1108
9141.14 1166
9142.04 1163
9142.94 1143
9143.84 1100
9144.75 1127
9145.65 1078
9146.55 1056
9147.45 1088
9148.36 1051
9149.26 1136
9150.16 1102
9151.06 1092
9151.97 1093
9152.87 1145
9153.77 1163
9154.67 1182
9155.58 1136
9156.48 1118
9157.38 1130
9158.29 1128
9159.19 1124
9160.09 1119
9161.00 1130
9161.90 1190
9162.80 1158
9163.71 1130
9164.61 1170
9165.51 1187
9166.42 1172
9167.32 1197
9168.22 1166
9169.13 1197
9170.03 1184
9170.93 1191
9171.84 1156
9172.74 1175
9173.64 1111
9174.55 1101
9175.45 1124
9176.36 1129
9177.26 1122
9178.16 1118
9179.07 1129
9179.97 1122
9180.88 1144
9181.78 1122
9182.69 1174
9183.59 1161
9184.49 1140
9185.40 1123
9186.30 1128
9187.21 1084
9188.11 1107
9189.02 1132
9189.92 1154
9190.82 1116
9191.73 1112
9192.63 1185
9193.54 1165
9194.44 1135
9195.35 1216
9196.25 1231
9197.16 1247
9198.06 1229
9198.97 1253
9199.87 1284
9200.78 1230
9201.68 1260
9202.59 1271
9203.49 1210
9204.40 1206
9205.30 1239
9206.21 1210
9207.12 1175
9208.02 1192
9208.93 1170
9209.83 1197
9210.74 1168
9211.64 1141
9212.55 1159
9213.45 1146
9214.36 1212
9215.27 1208
9216.17 1175
9217.08 1189
9217.98 1254
9218.89 1194
9219.80 1271
9220.70 1283
9221.61 1290
9222.51 1251
9223.42 1224
9224.33 1210
9225.23 1180
9226.14 1186
9227.05 1158
9227.95 1141
9228.86 1152
9229.77 1103
9230.67 1107
9231.58 1130
9232.49 1127
9233.39 1108
9234.30 1107
9235.21 1104
9236.11 1125
9237.02 1171
9237.93 1174
9238.83 1131
9239.74 1080
9240.65 1098
9241.55 1103
9242.46 1086
9243.37 1101
9244.28 1145
9245.18 1106
9246.09 1069
9247.00 1135
9247.91 1097
9248.81 1121
9249.72 1130
9250.63 1130
9251.54 1123
9252.44 1077
9253.35 1089
9254.26 1150
9255.17 1193
9256.07 1144
9256.98 1135
9257.89 1124
9258.80 1160
9259.71 1144
9260.61 1086
9261.52 1112
9262.43 1164
9263.34 1171
9264.25 1171
9265.16 1145
9266.06 1185
9266.97 1189
9267.88 1127
9268.79 1145
9269.70 1089
9270.61 1067
9271.51 1139
9272.42 1123
9273.33 1121
9274.24 1135
9275.15 1147
9276.06 1132
9276.97 1119
9277.88 1150
9278.78 1133
9279.69 1074
9280.60 1120
9281.51 1181
9282.42 1195
9283.33 1084
9284.24 1114
9285.15 1106
9286.06 1149
9286.97 1144
9287.88 1123
9288.79 1162
9289.70 1117
9290.60 1161
9291.51 1158
9292.42 1194
9293.33 1159
9294.24 1161
9295.15 1218
9296.06 1187
9296.97 1223
9297.88 1216
9298.79 1207
9299.70 1224
9300.61 1239
9301.52 1230
9302.43 1245
9303.34 1250
9304.25 1210
9305.16 1226
9306.07 1253
9306.98 1248
9307.89 1194
9308.80 1256
9309.71 1243
9310.63 1265
9311.54 1253
9312.45 1301
9313.36 1228
9314.27 1225
9315.18 1239
9316.09 1187
9317.00 1189
9317.91 1208
9318.82 1145
9319.73 1175
9320.64 1216
9321.55 1194
9322.47 1235
9323.38 1210
9324.29 1152
9325.20 1202
9326.11 1142
9327.02 1150
9327.93 1158
9328.84 1164
9329.76 1124
9330.67 1134
9331.58 1168
9332.49 1175
9333.40 1169
9334.31 1174
9335.23 1207
9336.14 1122
9337.05 1123
9337.96 1156
9338.87 1137
9339.78 1128
9340.70 1123
9341.61 1144
9342.52 1140
9343.43 1186
9344.34 1153
9345.26 1166
9346.17 1154
9347.08 1149
9347.99 1124
9348.91 1150
9349.82 1153
9350.73 1136
9351.64 1173
9352.56 1158
9353.47 1162
9354.38 1145
9355.29 1113
9356.21 1131
9357.12 1106
9358.03 1079
9358.94 1071
9359.86 1133
9360.77 1141
9361.68 1101
9362.60 1155
9363.51 1196
9364.42 1176
9365.34 1098
9366.25 1170
9367.16 1152
9368.08 1155
9368.99 1187
9369.90 1172
9370.82 1168
9371.73 1157
9372.64 1127
9373.56 1169
9374.47 1156
9375.38 1160
9376.30 1159
9377.21 1218
9378.12 1186
9379.04 1157
9379.95 1170
9380.87 1239
9381.78 1232
9382.69 1186
9383.61 1198
9384.52 1191
9385.44 1197
9386.35 1250
9387.27 1250
9388.18 1303
9389.09 1235
9390.01 1280
9390.92 1274
9391.84 1335
9392.75 1386
9393.67 1331
9394.58 1336
9395.50 1338
9396.41 1338
9397.32 1350
9398.24 1359
9399.15 1353
9400.07 1351
9400.98 1349
9401.90 1276
9402.81 1266
9403.73 1312
9404.64 1268
9405.56 1301
9406.47 1221
9407.39 1215
9408.30 1220
9409.22 1241
9410.14 1266
9411.05 1201
9411.97 1241
9412.88 1214
9413.80 1253
9414.71 1243
9415.63 1246
9416.54 1193
9417.46 1223
9418.38 1278
9419.29 1265
9420.21 1317
9421.12 1290
9422.04 1273
9422.95 1250
9423.87 1260
9424.79 1250
9425.70 1238
9426.62 1269
9427.54 1261
9428.45 1306
9429.37 1305
9430.28 1318
9431.20 1247
9432.12 1252
9433.03 1301
9433.95 1297
9434.87 1310
9435.78 1338
9436.70 1374
9437.62 1347
9438.53 1314
9439.45 1327
9440.37 1303
9441.28 1360
9442.20 1331
9443.12 1365
9444.03 1274
9444.95 1320
9445.87 1379
9446.79 1379
9447.70 1396
9448.62 1381
9449.54 1341
9450.45 1403
9451.37 1461
9452.29 1445
9453.21 1458
9454.12 1463
9455.04 1455
9455.96 1453
9456.88 1425
9457.79 1428
9458.71 1444
9459.63 1419
9460.55 1369
9461.47 1398
9462.38 1343
9463.30 1384
9464.22 1410
9465.14 1340
9466.06 1419
9466.97 1383
9467.89 1303
9468.81 1269
9469.73 1300
9470.65 1323
9471.56 1323
9472.48 1341
9473.40 1326
9474.32 1344
9475.24 1345
9476.16 1370
9477.08 1340
9477.99 1458
9478.91 1424
9479.83 1395
9480.75 1430
9481.67 1442
9482.59 1432
9483.51 1375
9484.43 1410
9485.34 1401
9486.26 1354
9487.18 1472
9488.10 1468
9489.02 1402
9489.94 1386
9490.86 1375
9491.78 1426
9492.70 1404
9493.62 1403
9494.54 1387
9495.46 1417
9496.38 1412
9497.30 1389
9498.22 1447
9499.13 1391
9500.05 1411
9500.97 1424
9501.89 1474
9502.81 1421
9503.73 1401
9504.65 1417
9505.57 1474
9506.49 1457
9507.41 1484
9508.33 1479
9509.25 1540
9510.17 1552
9511.09 1537
9512.01 1557
9512.93 1559
9513.86 1624
9514.78 1611
9515.70 1598
9516.62 1622
9517.54 1704
9518.46 1713
9519.38 1764
9520.30 1845
9521.22 1866
9522.14 1835
9523.06 1822
9523.98 1882
9524.90 1854
9525.82 1786
9526.75 1782
9527.67 1882
9528.59 1847
9529.51 1806
9530.43 1817
9531.35 1821
9532.27 1857
9533.19 1867
9534.11 1862
9535.04 1834
9535.96 1817
9536.88 1810
9537.80 1738
9538.72 1710
9539.64 1709
9540.57 1658
9541.49 1674
9542.41 1692
9543.33 1738
9544.25 1692
9545.17 1654
9546.10 1693
9547.02 1650
9547.94 1668
9548.86 1644
9549.78 1733
9550.71 1742
9551.63 1669
9552.55 1718
9553.47 1684
9554.40 1678
9555.32 1672
9556.24 1714
9557.16 1689
9558.09 1783
9559.01 1751
9559.93 1782
9560.85 1699
9561.78 1736
9562.70 1736
9563.62 1754
9564.54 1808
9565.47 1815
9566.39 1799
9567.31 1787
9568.24 1724
9569.16 1714
9570.08 1699
9571.00 1762
9571.93 1691
9572.85 1773
9573.77 1737
9574.70 1723
9575.62 1752
9576.54 1752
9577.47 1780
9578.39 1818
9579.31 1791
9580.24 1817
9581.16 1813
9582.09 1753
9583.01 1806
9583.93 1845
9584.86 1821
9585.78 1826
9586.70 1860
9587.63 1771
9588.55 1797
9589.48 1774
9590.40 1785
9591.32 1765
9592.25 1778
9593.17 1787
9594.10 1864
9595.02 1861
9595.95 1862
9596.87 1853
9597.79 1893
9598.72 1957
9599.64 2020
9600.57 2027
9601.49 2001
9602.42 1958
9603.34 1938
9604.27 2002
9605.19 1967
9606.12 1928
9607.04 1863
9607.97 1942
9608.89 1952
9609.82 1879
9610.74 1904
9611.67 1967
9612.59 1952
9613.52 1968
9614.44 1940
9615.37 1972
9616.29 1959
9617.22 1974
9618.14 1932
9619.07 1873
9619.99 1937
9620.92 2023
9621.85 1983
9622.77 2027
9623.70 1978
9624.62 1941
9625.55 2014
9626.47 2038
9627.40 2099
9628.33 2129
9629.25 2088
9630.18 2112
9631.10 2047
9632.03 2078
9632.96 2129
9633.88 2174
9634.81 2251
9635.73 2275
9636.66 2278
9637.59 2227
9638.51 2277
9639.44 2228
9640.37 2354
9641.29 2449
9642.22 2456
9643.15 2514
9644.07 2606
9645.00 2675
9645.93 2640
9646.85 2636
9647.78 2668
9648.71 2669
9649.63 2642
9650.56 2619
9651.49 2657
9652.41 2602
9653.34 2703
9654.27 2648
9655.20 2509
9656.12 2515
9657.05 2518
9657.98 2573
9658.90 2617
9659.83 2581
9660.76 2514
9661.69 2543
9662.61 2562
9663.54 2599
9664.47 2649
9665.40 2676
9666.32 2669
9667.25 2711
9668.18 2645
9669.11 2756
9670.04 2661
9670.96 2762
9671.89 2792
9672.82 2761
9673.75 2719
9674.68 2789
9675.60 2876
9676.53 2888
9677.46 2859
9678.39 2811
9679.32 2898
9680.25 2885
9681.17 2935
9682.10 2944
9683.03 3068
9683.96 2967
9684.89 3025
9685.82 3074
9686.75 3079
9687.67 3106
9688.60 3025
9689.53 3052
9690.46 3156
9691.39 3128
9692.32 3042
9693.25 3092
9694.18 3189
9695.11 3248
9696.03 3256
9696.96 3284
9697.89 3358
9698.82 3457
9699.75 3352
9700.68 3339
9701.61 3339
9702.54 3292
9703.47 3237
9704.40 3183
9705.33 3093
9706.26 3007
9707.19 3034
9708.12 2997
9709.05 3014
9709.98 2947
9710.91 2971
9711.84 2948
9712.77 3069
9713.70 3092
9714.63 3111
9715.56 3077
9716.49 3017
9717.42 3109
9718.35 2935
9719.28 2862
9720.21 2855
9721.14 2731
9722.07 2690
9723.00 2647
9723.93 2557
9724.86 2532
9725.79 2572
9726.72 2569
9727.65 2517
9728.58 2470
9729.51 2494
9730.44 2412
9731.37 2490
9732.31 2520
9733.24 2519
9734.17 2464
9735.10 2452
9736.03 2495
9736.96 2410
9737.89 2404
9738.82 2394
9739.75 2361
9740.69 2287
9741.62 2338
9742.55 2303
9743.48 2287
9744.41 2294
9745.34 2341
9746.27 2307
9747.21 2293
9748.14 2304
9749.07 2298
9750.00 2171
9750.93 2196
9751.86 2166
9752.80 2193
9753.73 2191
9754.66 2153
9755.59 2251
9756.52 2133
9757.46 2092
9758.39 2152
9759.32 2227
9760.25 2225
9761.18 2167
9762.12 2145
9763.05 2231
9763.98 2243
9764.91 2253
9765.85 2245
9766.78 2212
9767.71 2239
9768.64 2261
9769.58 2325
9770.51 2274
9771.44 2221
9772.37 2283
9773.31 2292
9774.24 2230
9775.17 2248
9776.11 2246
9777.04 2336
9777.97 2314
9778.91 2352
9779.84 2288
9780.77 2305
9781.71 2302
9782.64 2259
9783.57 2287
9784.51 2290
9785.44 2336
9786.37 2241
9787.31 2171
9788.24 2210
9789.17 2142
9790.11 2095
9791.04 2135
9791.97 2133
9792.91 2129
9793.84 2077
9794.77 2086
9795.71 2116
9796.64 2110
9797.58 2151
9798.51 2195
9799.44 2114
9800.38 2206
9801.31 2193
9802.25 2075
9803.18 2034
9804.12 2021
9805.05 1986
9805.98 1877
9806.92 1923
9807.85 1858
9808.79 1816
9809.72 1826
9810.66 1784
9811.59 1782
9812.53 1785
9813.46 1751
9814.40 1766
9815.33 1690
9816.27 1688
9817.20 1694
9818.14 1686
9819.07 1670
9820.01 1680
9820.94 1715
9821.88 1698
9822.81 1688
9823.75 1646
9824.68 1680
9825.62 1643
9826.55 1657
9827.49 1703
9828.42 1582
9829.36 1642
9830.29 1639
9831.23 1628
9832.17 1590
9833.10 1641
9834.04 1671
9834.97 1664
9835.91 1675
9836.84 1664
9837.78 1659
9838.72 1682
9839.65 1655
9840.59 1619
9841.52 1643
9842.46 1638
9843.40 1625
9844.33 1633
9845.27 1625
9846.20 1643
9847.14 1686
9848.08 1676
9849.01 1729
9849.95 1666
9850.89 1650
9851.82 1700
9852.76 1693
9853.70 1732
9854.63 1682
9855.57 1691
9856.51 1649
9857.44 1688
9858.38 1694
9859.32 1661
9860.25 1704
9861.19 1652
9862.13 1632
9863.07 1595
9864.00 1688
9864.94 1667
9865.88 1611
9866.81 1589
9867.75 1533
9868.69 1581
9869.63 1579
9870.56 1554
9871.50 1640
9872.44 1610
9873.38 1656
9874.31 1594
9875.25 1571
9876.19 1557
9877.13 1626
9878.07 1586
9879.00 1554
9879.94 1527
9880.88 1594
9881.82 1606
9882.75 1613
9883.69 1547
9884.63 1581
9885.57 1560
9886.51 1576
9887.45 1550
9888.38 1543
9889.32 1560
9890.26 1550
9891.20 1554
9892.14 1522
9893.08 1549
9894.01 1545
9894.95 1487
9895.89 1547
9896.83 1546
9897.77 1518
9898.71 1553
9899.65 1540
9900.59 1523
9901.52 1541
9902.46 1581
9903.40 1572
9904.34 1528
9905.28 1556
9906.22 1515
9907.16 1561
9908.10 1585
9909.04 1571
9909.98 1529
9910.92 1546
9911.86 1530
9912.80 1510
9913.73 1532
9914.67 1552
9915.61 1625
9916.55 1642
9917.49 1646
9918.43 1710
9919.37 1682
9920.31 1788
9921.25 1793
9922.19 1902
9923.13 1886
9924.07 1939
9925.01 2044
9925.95 2148
9926.89 2090
9927.83 2139
9928.77 2191
9929.71 2096
9930.65 2067
9931.59 2044
9932.53 1892
9933.47 1884
9934.41 1853
9935.36 1767
9936.30 1716
9937.24 1669
9938.18 1620
9939.12 1587
9940.06 1618
9941.00 1601
9941.94 1537
9942.88 1632
9943.82 1667
9944.76 1655
9945.70 1668
9946.64 1687
9947.59 1699
9948.53 1681
9949.47 1765
9950.41 1738
9951.35 1776
9952.29 1711
9953.23 1710
9954.17 1643
9955.12 1578
9956.06 1587
9957.00 1549
9957.94 1522
9958.88 1549
9959.82 1488
9960.77 1478
9961.71 1463
9962.65 1435
9963.59 1380
9964.53 1382
9965.48 1374
9966.42 1357
9967.36 1397
9968.30 1345
9969.24 1375
9970.19 1345
9971.13 1330
9972.07 1301
9973.01 1338
9973.95 1379
9974.90 1325
9975.84 1332
9976.78 1373
9977.72 1324
9978.67 1299
9979.61 1274
9980.55 1322
9981.50 1332
9982.44 1335
9983.38 1385
9984.32 1326
9985.27 1426
9986.21 1406
9987.15 1334
9988.10 1326
9989.04 1330
9989.98 1306
9990.92 1303
9991.87 1301
9992.81 1296
9993.75 1345
9994.70 1312
9995.64 1302
9996.58 1294
9997.53 1319
9998.47 1313
9999.41 1281
10000.36 1323
10001.30 1312
10002.25 1265
10003.19 1293
10004.13 1275
10005.08 1314
10006.02 1304
10006.96 1302
10007.91 1337
10008.85 1323
10009.80 1282
10010.74 1287
10011.68 1326
10012.63 1268
10013.57 1277
10014.52 1299
10015.46 1279
10016.41 1253
10017.35 1280
10018.29 1251
10019.24 1268
10020.18 1284
10021.13 1221
10022.07 1281
10023.02 1346
10023.96 1311
10024.91 1368
10025.85 1307
10026.80 1268
10027.74 1246
10028.69 1275
10029.63 1286
10030.58 1256
10031.52 1211
10032.47 1237
10033.41 1241
10034.36 1262
10035.30 1274
10036.25 1258
10037.19 1266
10038.14 1247
10039.08 1192
10040.03 1214
10040.97 1222
10041.92 1212
10042.87 1240
10043.81 1235
10044.76 1208
10045.70 1203
10046.65 1186
10047.59 1176
10048.54 1189
10049.49 1193
10050.43 1190
10051.38 1202
10052.32 1200
10053.27 1157
10054.22 1144
10055.16 1194
10056.11 1231
10057.05 1213
10058.00 1207
10058.95 1208
10059.89 1210
10060.84 1191
10061.79 1160
10062.73 1214
10063.68 1215
10064.63 1168
10065.57 1160
10066.52 1144
10067.47 1136
10068.41 1202
10069.36 1190
10070.31 1150
10071.25 1195
10072.20 1230
10073.15 1236
10074.10 1222
10075.04 1182
10075.99 1188
10076.94 1196
10077.88 1189
10078.83 1196
10079.78 1178
10080.73 1134
10081.67 1159
10082.62 1159
10083.57 1218
10084.52 1152
10085.46 1187
10086.41 1254
10087.36 1220
10088.31 1205
10089.25 1180
10090.20 1174
10091.15 1191
10092.10 1176
10093.05 1162
10093.99 1172
10094.94 1198
10095.89 1199
10096.84 1134
10097.79 1144
10098.73 1169
10099.68 1190
10100.63 1219
10101.58 1243
10102.53 1201
10103.48 1186
10104.42 1179
10105.37 1189
10106.32 1192
10107.27 1178
10108.22 1156
10109.17 1135
10110.12 1138
10111.06 1156
10112.01 1117
10112.96 1146
10113.91 1122
10114.86 1169
10115.81 1222
10116.76 1177
10117.71 1167
10118.66 1185
10119.61 1163
10120.56 1141
10121.50 1164
10122.45 1170
10123.40 1137
10124.35 1199
10125.30 1177
10126.25 1176
10127.20 1191
10128.15 1237
10129.10 1236
10130.05 1197
10131.00 1182
10131.95 1224
10132.90 1240
10133.85 1238
10134.80 1256
10135.75 1211
10136.70 1254
10137.65 1291
10138.60 1272
10139.55 1219
10140.50 1286
10141.45 1283
10142.40 1219
10143.35 1240
10144.30 1250
10145.25 1258
10146.20 1275
10147.15 1274
10148.10 1297
10149.05 1263
10150.00 1301
10150.95 1288
10151.90 1300
10152.86 1329
10153.81 1314
10154.76 1317
10155.71 1315
10156.66 1341
10157.61 1360
10158.56 1389
10159.51 1387
10160.46 1370
10161.41 1337
10162.37 1365
10163.32 1352
10164.27 1361
10165.22 1377
10166.17 1396
10167.12 1440
10168.07 1472
10169.03 1462
10169.98 1406
10170.93 1452
10171.88 1471
10172.83 1491
10173.78 1501
10174.74 1500
10175.69 1508
10176.64 1510
10177.59 1535
10178.54 1542
10179.49 1560
10180.45 1524
10181.40 1536
10182.35 1570
10183.30 1622
10184.26 1606
10185.21 1575
10186.16 1546
10187.11 1635
10188.06 1549
10189.02 1586
10189.97 1592
10190.92 1570
10191.87 1638
10192.83 1603
10193.78 1583
10194.73 1549
10195.69 1602
10196.64 1602
10197.59 1605
10198.54 1629
10199.50 1668
10200.45 1727
10201.40 1783
10202.36 1878
10203.31 1851
10204.26 1832
10205.22 1795
10206.17 1887
10207.12 1908
10208.08 1922
10209.03 1912
10209.98 1901
10210.94 1866
10211.89 1862
10212.84 1837
10213.80 1789
10214.75 1779
10215.70 1785
10216.66 1673
10217.61 1658
10218.56 1702
10219.52 1633
10220.47 1622
10221.43 1612
10222.38 1597
10223.33 1672
10224.29 1617
10225.24 1658
10226.20 1668
10227.15 1695
10228.11 1678
10229.06 1779
10230.01 1815
10230.97 1727
10231.92 1865
10232.88 1924
10233.83 1984
10234.79 1951
10235.74 1961
10236.70 1975
10237.65 1979
10238.60 2006
10239.56 2021
10240.51 2000
10241.47 1903
10242.42 1885
10243.38 1830
10244.33 1775
10245.29 1750
10246.24 1773
10247.20 1735
10248.15 1667
10249.11 1563
10250.07 1585
10251.02 1637
10251.98 1582
10252.93 1516
10253.89 1514
10254.84 1516
10255.80 1512
10256.75 1445
10257.71 1426
10258.67 1453
10259.62 1439
10260.58 1437
10261.53 1457
10262.49 1403
10263.44 1405
10264.40 1432
10265.36 1464
10266.31 1414
10267.27 1398
10268.22 1495
10269.18 1475
10270.14 1450
10271.09 1471
10272.05 1478
10273.01 1464
10273.96 1409
10274.92 1424
10275.87 1421
10276.83 1398
10277.79 1398
10278.74 1397
10279.70 1329
10280.66 1286
10281.61 1315
10282.57 1308
10283.53 1331
10284.49 1286
10285.44 1269
10286.40 1316
10287.36 1266
10288.31 1289
10289.27 1280
10290.23 1252
10291.18 1273
10292.14 1316
10293.10 1304
10294.06 1255
10295.01 1253
10295.97 1306
10296.93 1307
10297.89 1265
10298.84 1245
10299.80 1271
10300.76 1311
10301.72 1298
10302.67 1285
10303.63 1318
10304.59 1334
10305.55 1311
10306.51 1253
10307.46 1241
10308.42 1202
10309.38 1275
10310.34 1267
10311.30 1292
10312.25 1302
10313.21 1308
10314.17 1331
10315.13 1284
10316.09 1251
10317.05 1282
10318.00 1272
10318.96 1275
10319.92 1238
10320.88 1303
10321.84 1249
10322.80 1261
10323.76 1262
10324.71 1180
10325.67 1218
10326.63 1176
10327.59 1182
10328.55 1252
10329.51 1222
10330.47 1203
10331.43 1222
10332.39 1233
10333.35 1210
10334.30 1253
10335.26 1250
10336.22 1169
10337.18 1213
10338.14 1255
10339.10 1221
10340.06 1113
10341.02 1136
10341.98 1171
10342.94 1127
10343.90 1143
10344.86 1192
10345.82 1192
10346.78 1171
10347.74 1139
10348.70 1160
10349.66 1144
10350.62 1135
10351.58 1161
10352.54 1176
10353.50 1145
10354.46 1147
10355.42 1127
10356.38 1117
10357.34 1123
10358.30 1161
10359.26 1095
10360.22 1087
10361.18 1095
10362.14 1121
10363.10 1138
10364.06 1109
10365.02 1093
10365.98 1060
10366.94 1104
10367.90 1098
10368.87 1085
10369.83 1079
10370.79 1131
10371.75 1106
10372.71 1103
10373.67 1095
10374.63 1096
10375.59 1083
10376.55 1090
10377.51 1063
10378.48 1077
10379.44 1067
10380.40 1050
10381.36 1068
10382.32 1077
10383.28 1100
10384.24 1104
10385.21 1113
10386.17 1077
10387.13 1050
10388.09 1063
10389.05 1103
10390.01 1076
10390.98 1089
10391.94 1102
10392.90 1076
10393.86 1061
10394.82 1050
10395.79 1029
10396.75 1052
10397.71 1108
10398.67 1056
10399.63 1052
10400.60 1031
10401.56 1051
10402.52 1025
10403.48 1089
10404.45 1043
10405.41 1051
10406.37 1098
10407.33 1103
10408.30 1087
10409.26 1086
10410.22 1076
10411.18 1046
10412.15 1127
10413.11 1100
10414.07 1120
10415.04 1115
10416.00 1171
10416.96 1168
10417.93 1151
10418.89 1166
10419.85 1198
10420.81 1219
10421.78 1193
10422.74 1132
10423.70 1108
10424.67 1117
10425.63 1117
10426.59 1138
10427.56 1046
10428.52 1052
10429.49 1102
10430.45 1060
10431.41 1080
10432.38 1036
10433.34 1052
10434.30 1059
10435.27 1003
10436.23 995
10437.20 1047
10438.16 1013
10439.12 1000
10440.09 994
10441.05 1017
10442.02 1031
10442.98 934
10443.94 1042
10444.91 980
10445.87 995
10446.84 985
10447.80 967
10448.77 1032
10449.73 1029
10450.70 1029
10451.66 1010
10452.63 982
10453.59 963
10454.55 956
10455.52 1042
10456.48 987
10457.45 1004
10458.41 1027
10459.38 1004
10460.34 1002
10461.31 979
10462.27 1012
10463.24 1029
10464.20 982
10465.17 990
10466.14 988
10467.10 1014
10468.07 1022
10469.03 1027
10470.00 998
10470.96 998
10471.93 1014
10472.89 1015
10473.86 994
10474.82 978
10475.79 1002
10476.76 1024
10477.72 1053
10478.69 1018
10479.65 1039
10480.62 1062
10481.59 1029
10482.55 1013
10483.52 1115
10484.48 1085
10485.45 1007
10486.42 1034
10487.38 1029
10488.35 1003
10489.32 1015
10490.28 1002
10491.25 1053
10492.21 1036
10493.18 1060
10494.15 1039
10495.11 1025
10496.08 1027
10497.05 1057
10498.01 1080
10498.98 1100
10499.95 1057
10500.92 1050
10501.88 1112
10502.85 1045
10503.82 1086
10504.78 1046
10505.75 1021
10506.72 1061
10507.68 1026
10508.65 1058
10509.62 1073
10510.59 1063
10511.55 1052
10512.52 1062
10513.49 1078
10514.46 1024
10515.42 1088
10516.39 1069
10517.36 1039
10518.33 1018
10519.29 1013
10520.26 1044
10521.23 1059
10522.20 1034
10523.17 1032
10524.13 1031
10525.10 1027
10526.07 1063
10527.04 1104
10528.01 1069
10528.97 1061
10529.94 1117
10530.91 1040
10531.88 1045
10532.85 1079
10533.82 1098
10534.78 1079
10535.75 1105
10536.72 1120
10537.69 1113
10538.66 1148
10539.63 1162
10540.60 1155
10541.56 1141
10542.53 1108
10543.50 1131
10544.47 1111
10545.44 1086
10546.41 1138
10547.38 1079
10548.35 1125
10549.32 1127
10550.29 1136
10551.25 1149
10552.22 1103
10553.19 1130
10554.16 1147
10555.13 1219
10556.10 1223
10557.07 1171
10558.04 1219
10559.01 1249
10559.98 1237
10560.95 1256
10561.92 1275
10562.89 1238
10563.86 1238
10564.83 1220
10565.80 1254
10566.77 1260
10567.74 1190
10568.71 1206
10569.68 1244
10570.65 1213
10571.62 1141
10572.59 1177
10573.56 1174
10574.53 1146
10575.50 1156
10576.47 1167
10577.44 1154
10578.41 1169
10579.38 1173
10580.35 1157
10581.32 1156
10582.29 1195
10583.26 1125
10584.23 1154
10585.21 1192
10586.18 1155
10587.15 1204
10588.12 1209
10589.09 1223
10590.06 1219
10591.03 1235
10592.00 1244
10592.97 1214
10593.94 1232
10594.92 1239
10595.89 1248
10596.86 1287
10597.83 1268
10598.80 1239
10599.77 1275
10600.74 1329
10601.71 1285
10602.69 1309
10603.66 1349
10604.63 1374
10605.60 1406
10606.57 1431
10607.54 1421
10608.52 1493
10609.49 1515
10610.46 1405
10611.43 1502
10612.40 1429
10613.38 1423
10614.35 1449
10615.32 1430
10616.29 1373
10617.27 1412
10618.24 1397
10619.21 1331
10620.18 1357
10621.15 1299
10622.13 1235
10623.10 1242
10624.07 1306
10625.04 1256
10626.02 1239
10626.99 1267
10627.96 1258
10628.94 1278
10629.91 1218
10630.88 1295
10631.85 1263
10632.83 1307
10633.80 1345
10634.77 1326
10635.75 1331
10636.72 1344
10637.69 1364
10638.67 1403
10639.64 1440
10640.61 1392
10641.59 1425
10642.56 1452
10643.53 1381
10644.51 1426
10645.48 1367
10646.45 1311
10647.43 1320
10648.40 1260
10649.37 1294
10650.35 1204
10651.32 1190
10652.30 1183
10653.27 1161
10654.24 1160
10655.22 1137
10656.19 1169
10657.16 1166
10658.14 1114
10659.11 1052
10660.09 1063
10661.06 1068
10662.04 1115
10663.01 1080
10663.98 1082
10664.96 1129
10665.93 1143
10666.91 1085
10667.88 1111
10668.86 1091
10669.83 1143
10670.81 1064
10671.78 1120
10672.76 1096
10673.73 1095
10674.71 1074
10675.68 1119
10676.66 1162
10677.63 1126
10678.61 1123
10679.58 1129
10680.56 1092
10681.53 1102
10682.51 1156
10683.48 1159
10684.46 1147
10685.43 1145
10686.41 1108
10687.38 1086
10688.36 1086
10689.33 1114
10690.31 1069
10691.28 1052
10692.26 1038
10693.24 1035
10694.21 1086
10695.19 1050
10696.16 1075
10697.14 1074
10698.12 1051
10699.09 1084
10700.07 1105
10701.04 1058
10702.02 1047
10703.00 1026
10703.97 1050
10704.95 1046
10705.92 1037
10706.90 1048
10707.88 1061
10708.85 1078
10709.83 1077
10710.81 1047
10711.78 1029
10712.76 1064
10713.74 1046
10714.71 1049
10715.69 1038
10716.67 1046
10717.64 1052
10718.62 1059
10719.60 1034
10720.57 1000
10721.55 1008
10722.53 1023
10723.50 990
10724.48 1002
10725.46 1014
10726.44 1020
10727.41 1027
10728.39 1020
10729.37 1008
10730.35 1021
10731.32 993
10732.30 992
10733.28 1009
10734.26 981
10735.23 1023
10736.21 978
10737.19 1022
10738.17 988
10739.14 1064
10740.12 1024
10741.10 1041
10742.08 986
10743.06 1026
10744.03 1001
10745.01 987
10745.99 1020
10746.97 1033
10747.95 1032
10748.92 1034
10749.90 1034
10750.88 999
10751.86 969
10752.84 1049
10753.82 993
10754.79 978
10755.77 1033
10756.75 997
10757.73 981
10758.71 984
10759.69 1026
10760.67 1019
10761.65 1027
10762.62 1015
10763.60 995
10764.58 991
10765.56 971
10766.54 962
10767.52 984
10768.50 969
10769.48 1010
10770.46 1014
10771.44 1008
10772.42 960
10773.39 1023
10774.37 972
10775.35 1001
10776.33 987
10777.31 981
10778.29 1003
10779.27 1013
10780.25 1083
10781.23 1066
10782.21 1011
10783.19 1027
10784.17 1044
10785.15 1005
10786.13 980
10787.11 1030
10788.09 977
10789.07 968
10790.05 989
10791.03 1030
10792.01 992
10792.99 993
10793.97 976
10794.95 1015
10795.93 1032
10796.91 1006
10797.89 995
10798.87 1001
10799.85 1013
10800.83 1012
10801.82 962
10802.80 991
10803.78 1017
10804.76 987
10805.74 1025
10806.72 983
10807.70 1043
10808.68 1007
10809.66 979
10810.64 1003
10811.62 1052
10812.61 1024
10813.59 1062
10814.57 1039
10815.55 1043
10816.53 1048
10817.51 1050
10818.49 1039
10819.47 1050
10820.46 1037
10821.44 1061
10822.42 1047
10823.40 1050
10824.38 1057
10825.36 1056
10826.35 1052
10827.33 1035
10828.31 1051
10829.29 1061
10830.27 1049
10831.25 1055
10832.24 1084
10833.22 1029
10834.20 1057
10835.18 1073
10836.17 1038
10837.15 1045
10838.13 1111
10839.11 1074
10840.09 1073
10841.08 1100
10842.06 1101
10843.04 1119
10844.02 1093
10845.01 1103
10845.99 1089
10846.97 1127
10847.96 1116
10848.94 1111
10849.92 1103
10850.90 1116
10851.89 1132
10852.87 1134
10853.85 1149
10854.84 1163
10855.82 1168
10856.80 1223
10857.78 1233
10858.77 1195
10859.75 1171
10860.73 1196
10861.72 1172
10862.70 1176
10863.68 1166
10864.67 1166
10865.65 1170
10866.64 1145
10867.62 1101
10868.60 1189
10869.59 1206
10870.57 1202
10871.55 1155
10872.54 1178
10873.52 1200
10874.51 1157
10875.49 1164
10876.47 1239
10877.46 1227
10878.44 1206
10879.43 1250
10880.41 1263
10881.39 1223
10882.38 1214
10883.36 1225
10884.35 1224
10885.33 1254
10886.32 1243
10887.30 1212
10888.29 1222
10889.27 1290
10890.25 1320
10891.24 1277
10892.22 1263
10893.21 1288
10894.19 1326
10895.18 1364
10896.16 1372
10897.15 1373
10898.13 1305
10899.12 1303
10900.10 1341
10901.09 1359
10902.07 1345
10903.06 1375
10904.04 1432
10905.03 1422
10906.01 1378
10907.00 1370
10907.99 1417
10908.97 1499
10909.96 1538
10910.94 1504
10911.93 1492
10912.91 1529
10913.90 1510
10914.88 1501
10915.87 1513
10916.86 1530
10917.84 1587
10918.83 1553
10919.81 1525
10920.80 1491
10921.79 1536
10922.77 1546
10923.76 1546
10924.74 1602
10925.73 1597
10926.72 1605
10927.70 1649
10928.69 1590
10929.68 1640
10930.66 1705
10931.65 1652
10932.64 1644
10933.62 1646
10934.61 1649
10935.60 1681
10936.58 1709
10937.57 1774
10938.56 1834
10939.54 1751
10940.53 1821
10941.52 1850
10942.50 1835
10943.49 1864
10944.48 1882
10945.47 1930
10946.45 1923
10947.44 2004
10948.43 2051
10949.41 2063
10950.40 2159
10951.39 2171
10952.38 2280
10953.36 2290
10954.35 2310
10955.34 2374
10956.33 2452
10957.31 2450
10958.30 2502
10959.29 2501
10960.28 2520
10961.27 2566
10962.25 2518
10963.24 2456
10964.23 2360
10965.22 2326
10966.21 2336
10967.19 2340
10968.18 2297
10969.17 2248
10970.16 2204
10971.15 2155
10972.13 2138
10973.12 2041
10974.11 2221
10975.10 2216
10976.09 2075
10977.08 2126
10978.07 2187
10979.05 2165
10980.04 2131
10981.03 2172
10982.02 2258
10983.01 2214
10984.00 2182
10984.99 2227
10985.98 2272
10986.96 2368
10987.95 2431
10988.94 2458
10989.93 2459
10990.92 2641
10991.91 2673
10992.90 2821
10993.89 2978
10994.88 3044
10995.87 3096
10996.86 3175
10997.85 3254
10998.84 3447
10999.83 3542
11000.82 3426
11001.81 3372
11002.79 3278
11003.78 3303
11004.77 3134
11005.76 3054
11006.75 2906
11007.74 2754
11008.73 2617
11009.72 2445
11010.71 2295
11011.70 2239
11012.69 2203
11013.68 2042
11014.67 1993
11015.67 1897
11016.66 1953
11017.65 1887
11018.64 1861
11019.63 1828
11020.62 1748
11021.61 1754
11022.60 1810
11023.59 1732
11024.58 1716
11025.57 1720
11026.56 1712
11027.55 1708
11028.54 1678
11029.53 1653
11030.52 1690
11031.52 1685
11032.51 1674
11033.50 1637
11034.49 1622
11035.48 1625
11036.47 1646
11037.46 1634
11038.45 1613
11039.45 1667
11040.44 1673
11041.43 1643
11042.42 1576
11043.41 1555
11044.40 1542
11045.39 1544
11046.39 1540
11047.38 1484
11048.37 1501
11049.36 1569
11050.35 1460
11051.35 1434
11052.34 1444
11053.33 1451
11054.32 1452
11055.31 1462
11056.31 1497
11057.30 1520
11058.29 1503
11059.28 1452
11060.27 1475
11061.27 1454
11062.26 1500
11063.25 1518
11064.24 1553
11065.24 1504
11066.23 1499
11067.22 1545
11068.21 1523
11069.21 1514
11070.20 1525
11071.19 1568
11072.19 1507
11073.18 1468
11074.17 1505
11075.16 1517
11076.16 1453
11077.15 1458
11078.14 1524
11079.14 1504
11080.13 1552
11081.12 1449
11082.12 1475
11083.11 1497
11084.10 1470
11085.10 1428
11086.09 1464
11087.08 1493
11088.08 1462
11089.07 1449
11090.06 1460
11091.06 1405
11092.05 1469
11093.04 1410
11094.04 1401
11095.03 1397
11096.03 1375
11097.02 1456
11098.01 1417
11099.01 1396
11100.00 1397
11101.00 1432
11101.99 1452
11102.98 1380
11103.98 1389
11104.97 1395
11105.97 1418
11106.96 1396
11107.96 1419
11108.95 1403
11109.95 1377
11110.94 1372
11111.93 1337
11112.93 1407
11113.92 1381
11114.92 1384
11115.91 1376
11116.91 1380
11117.90 1330
11118.90 1313
11119.89 1304
11120.89 1318
11121.88 1328
11122.88 1279
11123.87 1323
11124.87 1309
11125.86 1280
11126.86 1270
11127.85 1291
11128.85 1304
11129.84 1310
11130.84 1334
11131.84 1297
11132.83 1258
11133.83 1290
11134.82 1285
11135.82 1280
11136.81 1281
11137.81 1333
11138.81 1276
11139.80 1288
11140.80 1290
11141.79 1276
11142.79 1322
11143.79 1301
11144.78 1230
11145.78 1269
11146.77 1268
11147.77 1294
11148.77 1345
11149.76 1341
11150.76 1365
11151.75 1327
11152.75 1358
11153.75 1274
11154.74 1246
11155.74 1256
11156.74 1242
11157.73 1260
11158.73 1234
11159.73 1261
11160.72 1204
11161.72 1202
11162.72 1247
11163.71 1254
11164.71 1267
11165.71 1213
11166.71 1240
11167.70 1234
11168.70 1210
11169.70 1164
11170.69 1219
11171.69 1285
11172.69 1250
11173.69 1253
11174.68 1159
11175.68 1231
11176.68 1235
11177.68 1176
11178.67 1241
11179.67 1239
11180.67 1239
11181.67 1208
11182.66 1240
11183.66 1249
11184.66 1230
11185.66 1202
11186.66 1180
11187.65 1172
11188.65 1245
11189.65 1231
11190.65 1241
11191.65 1234
11192.64 1229
11193.64 1237
11194.64 1219
11195.64 1251
11196.64 1258
11197.64 1243
11198.63 1199
11199.63 1208
11200.63 1262
11201.63 1336
11202.63 1226
11203.63 1228
11204.63 1265
11205.63 1307
11206.62 1259
11207.62 1280
11208.62 1271
11209.62 1332
11210.62 1316
11211.62 1282
11212.62 1282
11213.62 1280
11214.62 1345
11215.62 1350
11216.61 1253
11217.61 1262
11218.61 1293
11219.61 1300
11220.61 1355
11221.61 1300
11222.61 1264
11223.61 1289
11224.61 1345
11225.61 1341
11226.61 1263
11227.61 1323
11228.61 1278
11229.61 1285
11230.61 1295
11231.61 1350
11232.61 1369
11233.61 1331
11234.61 1314
11235.61 1310
11236.61 1271
11237.61 1306
11238.61 1309
11239.61 1318
11240.61 1313
11241.61 1288
11242.61 1358
11243.61 1378
11244.61 1334
11245.61 1370
11246.61 1423
11247.61 1373
11248.62 1417
11249.62 1357
11250.62 1347
11251.62 1327
11252.62 1368
11253.62 1404
11254.62 1432
11255.62 1398
11256.62 1440
11257.62 1465
11258.62 1459
11259.63 1457
11260.63 1479
11261.63 1443
11262.63 1497
11263.63 1476
11264.63 1448
11265.63 1505
11266.64 1572
11267.64 1549
11268.64 1536
11269.64 1594
11270.64 1624
11271.64 1610
11272.65 1622
11273.65 1635
11274.65 1689
11275.65 1656
11276.65 1722
11277.65 1659
11278.66 1677
11279.66 1601
11280.66 1616
11281.66 1621
11282.67 1579
11283.67 1551
11284.67 1511
11285.67 1520
11286.67 1559
11287.68 1500
11288.68 1444
11289.68 1453
11290.68 1410
11291.69 1391
11292.69 1438
11293.69 1412
11294.70 1365
11295.70 1343
11296.70 1363
11297.70 1399
11298.71 1385
11299.71 1348
11300.71 1370
11301.72 1343
11302.72 1392
11303.72 1372
11304.72 1338
11305.73 1352
11306.73 1427
11307.73 1417
11308.74 1357
11309.74 1410
11310.74 1428
11311.75 1398
11312.75 1441
11313.76 1417
11314.76 1418
11315.76 1451
11316.77 1451
11317.77 1487
11318.77 1502
11319.78 1515
11320.78 1530
11321.79 1503
11322.79 1486
11323.79 1495
11324.80 1458
11325.80 1505
11326.81 1471
11327.81 1515
11328.81 1525
11329.82 1505
11330.82 1476
11331.83 1490
11332.83 1530
11333.84 1541
11334.84 1515
11335.85 1551
11336.85 1575
11337.85 1611
11338.86 1595
11339.86 1610
11340.87 1708
11341.87 1649
11342.88 1575
11343.88 1575
11344.89 1589
11345.89 1568
11346.90 1599
11347.90 1549
11348.91 1508
11349.91 1509
11350.92 1480
11351.92 1459
11352.93 1425
11353.94 1458
11354.94 1429
11355.95 1441
11356.95 1409
11357.96 1419
11358.96 1458
11359.97 1443
11360.97 1445
11361.98 1458
11362.99 1425
11363.99 1427
11365.00 1482
11366.00 1436
11367.01 1411
11368.02 1399
11369.02 1411
11370.03 1406
11371.03 1463
11372.04 1376
11373.05 1373
11374.05 1385
11375.06 1374
11376.06 1343
11377.07 1343
11378.08 1404
11379.08 1408
11380.09 1357
11381.10 1393
11382.10 1423
11383.11 1388
11384.12 1371
11385.12 1396
11386.13 1454
11387.14 1413
11388.14 1448
11389.15 1370
11390.16 1409
11391.17 1431
11392.17 1426
11393.18 1414
11394.19 1401
11395.19 1382
11396.20 1376
11397.21 1418
11398.22 1469
11399.22 1406
11400.23 1434
11401.24 1455
11402.25 1443
11403.25 1452
11404.26 1425
11405.27 1457
11406.28 1423
11407.28 1464
11408.29 1467
11409.30 1492
11410.31 1480
11411.31 1516
11412.32 1494
11413.33 1489
11414.34 1464
11415.35 1443
11416.35 1477
11417.36 1485
11418.37 1459
11419.38 1430
11420.39 1457
11421.40 1458
11422.40 1457
11423.41 1485
11424.42 1508
11425.43 1526
11426.44 1520
11427.45 1469
11428.46 1482
11429.46 1477
11430.47 1470
11431.48 1501
11432.49 1406
11433.50 1452
11434.51 1489
11435.52 1467
11436.53 1429
11437.54 1502
11438.54 1528
11439.55 1527
11440.56 1580
11441.57 1604
11442.58 1566
11443.59 1498
11444.60 1535
11445.61 1511
11446.62 1575
11447.63 1556
11448.64 1545
11449.65 1551
11450.66 1552
11451.67 1555
11452.68 1586
11453.69 1614
11454.70 1571
11455.71 1505
11456.72 1582
11457.73 1568
11458.74 1624
11459.75 1681
11460.76 1616
11461.77 1621
11462.78 1625
11463.79 1736
11464.80 1680
11465.81 1608
11466.82 1663
11467.83 1700
11468.84 1735
11469.85 1733
11470.86 1748
11471.87 1734
11472.88 1741
11473.89 1739
11474.90 1751
11475.91 1782
11476.92 1825
11477.93 1830
11478.95 1812
11479.96 1826
11480.97 1874
11481.98 1857
11482.99 1900
11484.00 1885
11485.01 1939
11486.02 1998
11487.03 1985
11488.05 1981
11489.06 1974
11490.07 2010
11491.08 2019
11492.09 2010
11493.10 2066
11494.11 2103
11495.13 2087
11496.14 2115
11497.15 2141
11498.16 2220
11499.17 2262
11500.18 2281
11501.20 2251
11502.21 2261
11503.22 2341
11504.23 2364
11505.24 2384
11506.26 2418
11507.27 2484
11508.28 2523
11509.29 2632
11510.30 2662
11511.32 2696
11512.33 2784
11513.34 2814
11514.35 2937
11515.37 3076
11516.38 3016
11517.39 3145
11518.40 3195
11519.42 3322
11520.43 3354
11521.44 3393
11522.45 3575
11523.47 3786
11524.48 3846
11525.49 3940
11526.51 4111
11527.52 4293
11528.53 4477
11529.55 4737
11530.56 5053
11531.57 5153
11532.59 5448
11533.60 5638
11534.61 5837
11535.63 6135
11536.64 6220
11537.65 6313
11538.67 6463
11539.68 6597
11540.69 6597
11541.71 6486
11542.72 6293
11543.73 6171
11544.75 5907
11545.76 5600
11546.78 5185
11547.79 4852
11548.80 4481
11549.82 4152
11550.83 3875
11551.85 3661
11552.86 3394
11553.87 3248
11554.89 3133
11555.90 2942
11556.92 2847
11557.93 2864
11558.95 2687
11559.96 2665
11560.97 2673
11561.99 2617
11563.00 2598
11564.02 2564
11565.03 2543
11566.05 2539
11567.06 2455
11568.08 2388
11569.09 2450
11570.11 2412
11571.12 2353
11572.14 2396
11573.15 2439
11574.17 2537
11575.18 2453
11576.20 2490
11577.21 2424
11578.23 2411
11579.24 2399
11580.26 2469
11581.27 2407
11582.29 2410
11583.30 2462
11584.32 2413
11585.33 2399
11586.35 2371
11587.37 2443
11588.38 2486
11589.40 2534
11590.41 2557
11591.43 2603
11592.44 2624
11593.46 2674
11594.48 2726
11595.49 2735
11596.51 2829
11597.52 2831
11598.54 2876
11599.56 2877
11600.57 2945
11601.59 2963
11602.61 2990
11603.62 2832
11604.64 2823
11605.66 2748
11606.67 2769
11607.69 2707
11608.70 2606
11609.72 2549
11610.74 2497
11611.75 2483
11612.77 2434
11613.79 2440
11614.81 2432
11615.82 2401
11616.84 2364
11617.86 2326
11618.87 2294
11619.89 2335
11620.91 2288
11621.92 2349
11622.94 2243
11623.96 2274
11624.98 2186
11625.99 2199
11627.01 2223
11628.03 2143
11629.05 2117
11630.06 2130
11631.08 2023
11632.10 2031
11633.12 2027
11634.13 2069
11635.15 2050
11636.17 1977
11637.19 1995
11638.20 1970
11639.22 1973
11640.24 1967
11641.26 1981
11642.28 1910
11643.29 1894
11644.31 1854
11645.33 1837
11646.35 1886
11647.37 1842
11648.39 1826
11649.40 1787
11650.42 1788
11651.44 1779
11652.46 1786
11653.48 1721
11654.50 1731
11655.51 1716
11656.53 1704
11657.55 1690
11658.57 1699
11659.59 1702
11660.61 1674
11661.63 1668
11662.65 1685
11663.67 1643
11664.68 1650
11665.70 1635
11666.72 1627
11667.74 1641
11668.76 1603
11669.78 1584
11670.80 1598
11671.82 1586
11672.84 1592
11673.86 1579
11674.88 1561
11675.90 1557
11676.92 1624
11677.94 1607
11678.96 1528
11679.98 1637
11680.99 1621
11682.01 1591
11683.03 1622
11684.05 1534
11685.07 1470
11686.09 1500
11687.11 1549
11688.13 1529
11689.15 1509
11690.17 1461
11691.19 1519
11692.21 1501
11693.24 1507
11694.26 1487
11695.28 1481
11696.30 1459
11697.32 1411
11698.34 1385
11699.36 1407
11700.38 1414
11701.40 1441
11702.42 1455
11703.44 1398
11704.46 1407
11705.48 1424
11706.50 1385
11707.52 1356
11708.54 1323
11709.57 1328
11710.59 1362
11711.61 1413
11712.63 1338
11713.65 1359
11714.67 1320
11715.69 1325
11716.71 1343
11717.73 1314
11718.76 1303
11719.78 1225
11720.80 1290
11721.82 1336
11722.84 1241
11723.86 1227
11724.89 1231
11725.91 1209
11726.93 1228
11727.95 1275
11728.97 1278
11729.99 1222
11731.02 1209
11732.04 1274
11733.06 1253
11734.08 1236
11735.10 1219
11736.13 1193
11737.15 1220
11738.17 1223
11739.19 1256
11740.22 1238
11741.24 1155
11742.26 1223
11743.28 1181
11744.30 1211
11745.33 1189
11746.35 1194
11747.37 1171
11748.40 1199
11749.42 1132
11750.44 1151
11751.46 1157
11752.49 1163
11753.51 1137
11754.53 1164
11755.56 1126
11756.58 1122
11757.60 1137
11758.62 1181
11759.65 1164
11760.67 1183
11761.69 1146
11762.72 1113
11763.74 1139
11764.76 1136
11765.79 1154
11766.81 1168
11767.83 1200
11768.86 1141
11769.88 1191
11770.91 1238
11771.93 1162
11772.95 1112
11773.98 1121
11775.00 1150
11776.02 1164
11777.05 1141
11778.07 1124
11779.10 1119
11780.12 1124
11781.14 1136
11782.17 1172
11783.19 1146
11784.22 1091
11785.24 1137
11786.26 1130
11787.29 1120
11788.31 1151
11789.34 1112
11790.36 1110
11791.39 1093
11792.41 1129
11793.44 1153
11794.46 1125
11795.49 1120
11796.51 1109
11797.54 1075
11798.56 1095
11799.59 1138
11800.61 1103
11801.63 1121
11802.66 1122
11803.69 1091
11804.71 1099
11805.74 1107
11806.76 1095
11807.79 1094
11808.81 1114
11809.84 1118
11810.86 1128
11811.89 1122
11812.91 1094
11813.94 1132
11814.96 1174
11815.99 1161
11817.01 1107
11818.04 1119
11819.07 1143
11820.09 1145
11821.12 1161
11822.14 1124
11823.17 1106
11824.20 1133
11825.22 1139
11826.25 1126
11827.27 1173
11828.30 1158
11829.33 1099
11830.35 1155
11831.38 1154
11832.40 1180
11833.43 1178
11834.46 1166
11835.48 1160
11836.51 1104
11837.54 1164
11838.56 1147
11839.59 1154
11840.62 1117
11841.64 1155
11842.67 1197
11843.70 1147
11844.72 1173
11845.75 1205
11846.78 1210
11847.80 1154
11848.83 1122
11849.86 1161
11850.89 1215
11851.91 1214
11852.94 1179
11853.97 1183
11854.99 1170
11856.02 1198
11857.05 1217
11858.08 1186
11859.10 1215
11860.13 1213
11861.16 1233
11862.19 1148
11863.21 1223
11864.24 1236
11865.27 1221
11866.30 1224
11867.33 1246
11868.35 1284
11869.38 1222
11870.41 1212
11871.44 1253
11872.47 1230
11873.49 1282
11874.52 1304
11875.55 1261
11876.58 1276
11877.61 1322
11878.63 1309
11879.66 1323
11880.69 1298
11881.72 1325
11882.75 1344
11883.78 1360
11884.81 1355
11885.83 1348
11886.86 1372
11887.89 1380
11888.92 1388
11889.95 1392
11890.98 1435
11892.01 1509
11893.04 1533
11894.06 1476
11895.09 1498
11896.12 1527
11897.15 1528
11898.18 1544
11899.21 1558
11900.24 1563
11901.27 1657
11902.30 1701
11903.33 1662
11904.36 1614
11905.39 1618
11906.42 1647
11907.45 1687
11908.48 1668
11909.50 1659
11910.53 1608
11911.56 1660
11912.59 1632
11913.62 1639
11914.65 1648
11915.68 1670
11916.71 1626
11917.74 1656
11918.77 1602
11919.80 1650
11920.83 1679
11921.86 1735
11922.89 1755
11923.92 1710
11924.95 1722
11925.99 1786
11927.02 1824
11928.05 1866
11929.08 1850
11930.11 1839
11931.14 1859
11932.17 1879
11933.20 1833
11934.23 1879
11935.26 1900
11936.29 1847
11937.32 1814
11938.35 1763
11939.38 1784
11940.41 1666
11941.45 1632
11942.48 1639
11943.51 1556
11944.54 1514
11945.57 1468
11946.60 1477
11947.63 1441
11948.66 1419
11949.70 1401
11950.73 1371
11951.76 1380
11952.79 1411
11953.82 1376
11954.85 1385
11955.88 1319
11956.92 1330
11957.95 1360
11958.98 1358
11960.01 1350
11961.04 1316
11962.08 1391
11963.11 1329
11964.14 1346
11965.17 1335
11966.20 1335
11967.24 1341
11968.27 1349
11969.30 1318
11970.33 1350
11971.36 1369
11972.40 1366
11973.43 1350
11974.46 1353
11975.49 1366
11976.53 1296
11977.56 1378
11978.59 1331
11979.62 1375
11980.66 1356
11981.69 1396
11982.72 1347
11983.76 1347
11984.79 1424
11985.82 1415
11986.85 1393
11987.89 1374
11988.92 1401
11989.95 1429
11990.99 1398
11992.02 1338
11993.05 1416
11994.09 1407
11995.12 1407
11996.15 1446
11997.19 1463
11998.22 1442
11999.25 1429
12000.29 1393
12001.32 1458
12002.35 1440
12003.39 1461
12004.42 1499
12005.46 1496
12006.49 1529
12007.52 1510
12008.56 1521
12009.59 1523
12010.63 1513
12011.66 1466
12012.69 1515
12013.73 1532
12014.76 1588
12015.80 1547
12016.83 1542
12017.86 1593
12018.90 1635
12019.93 1632
12020.97 1614
12022.00 1584
12023.04 1579
12024.07 1624
12025.11 1618
12026.14 1577
12027.18 1588
12028.21 1606
12029.25 1584
12030.28 1598
12031.32 1594
12032.35 1613
12033.39 1585
12034.42 1582
12035.46 1562
12036.49 1555
12037.53 1568
12038.56 1545
12039.60 1537
12040.63 1486
12041.67 1502
12042.70 1521
12043.74 1543
12044.77 1545
12045.81 1498
12046.84 1534
12047.88 1506
12048.92 1465
12049.95 1533
12050.99 1560
12052.02 1563
12053.06 1514
12054.09 1550
12055.13 1540
12056.17 1536
12057.20 1563
12058.24 1512
12059.27 1497
12060.31 1533
12061.35 1536
12062.38 1481
12063.42 1468
12064.46 1452
12065.49 1508
12066.53 1462
12067.56 1495
12068.60 1494
12069.64 1460
12070.67 1446
12071.71 1438
12072.75 1464
12073.78 1441
12074.82 1440
12075.86 1401
12076.89 1437
12077.93 1420
12078.97 1405
12080.01 1400
12081.04 1440
12082.08 1431
12083.12 1414
12084.15 1395
12085.19 1421
12086.23 1433
12087.27 1434
12088.30 1418
12089.34 1416
12090.38 1459
12091.41 1416
12092.45 1495
12093.49 1544
12094.53 1522
12095.57 1486
12096.60 1505
12097.64 1481
12098.68 1554
12099.72 1527
12100.75 1484
12101.79 1528
12102.83 1532
12103.87 1531
12104.91 1487
12105.94 1505
12106.98 1487
12108.02 1464
12109.06 1459
12110.10 1432
12111.14 1420
12112.17 1429
12113.21 1376
12114.25 1406
12115.29 1340
12116.33 1347
12117.37 1342
12118.40 1300
12119.44 1309
12120.48 1300
12121.52 1320
12122.56 1285
12123.60 1319
12124.64 1286
12125.68 1265
12126.72 1259
12127.75 1242
12128.79 1211
12129.83 1224
12130.87 1265
12131.91 1264
12132.95 1245
12133.99 1218
12135.03 1220
12136.07 1233
12137.11 1244
12138.15 1189
12139.19 1249
12140.23 1232
12141.27 1230
12142.31 1193
12143.35 1237
12144.38 1213
12145.42 1256
12146.46 1232
12147.50 1244
12148.54 1195
12149.58 1216
12150.62 1217
12151.66 1258
12152.70 1161
12153.74 1150
12154.78 1208
12155.82 1183
12156.87 1189
12157.91 1170
12158.95 1164
12159.99 1175
12161.03 1192
12162.07 1159
12163.11 1217
12164.15 1198
12165.19 1195
12166.23 1132
12167.27 1135
12168.31 1139
12169.35 1158
12170.39 1170
12171.43 1172
12172.47 1173
12173.52 1138
12174.56 1159
12175.60 1177
12176.64 1172
12177.68 1119
12178.72 1175
12179.76 1141
12180.80 1196
12181.85 1150
12182.89 1113
12183.93 1117
12184.97 1128
12186.01 1163
12187.05 1144
12188.09 1116
12189.14 1104
12190.18 1128
12191.22 1139
12192.26 1126
12193.30 1111
12194.34 1114
12195.39 1134
12196.43 1095
12197.47 1096
12198.51 1093
12199.55 1135
12200.60 1137
12201.64 1114
12202.68 1139
12203.72 1152
12204.77 1100
12205.81 1173
12206.85 1123
12207.89 1129
12208.94 1098
12209.98 1137
12211.02 1086
12212.06 1057
12213.11 1081
12214.15 1121
12215.19 1091
12216.23 1126
12217.28 1083
12218.32 1109
12219.36 1136
12220.41 1150
12221.45 1127
12222.49 1138
12223.54 1133
12224.58 1088
12225.62 1131
12226.66 1128
12227.71 1084
12228.75 1085
12229.79 1144
12230.84 1117
12231.88 1091
12232.93 1088
12233.97 1118
12235.01 1097
12236.06 1107
12237.10 1071
12238.14 1055
12239.19 1061
12240.23 1081
12241.28 1106
12242.32 1106
12243.36 1082
12244.41 1103
12245.45 1105
12246.50 1106
12247.54 1061
12248.58 1046
12249.63 1082
12250.67 1084
12251.72 1071
12252.76 1092
12253.80 1064
12254.85 1040
12255.89 1053
12256.94 1091
12257.98 1039
12259.03 1050
12260.07 1079
12261.12 1096
12262.16 1066
12263.21 1037
12264.25 1072
12265.30 1058
12266.34 1043
12267.39 1019
12268.43 982
12269.48 1007
12270.52 1045
12271.57 1017
12272.61 1044
12273.66 1015
12274.70 1024
12275.75 1055
12276.79 1066
12277.84 1042
12278.88 1021
12279.93 992
12280.98 985
12282.02 1006
12283.07 1049
12284.11 1057
12285.16 1041
12286.20 1017
12287.25 1011
12288.30 1010
12289.34 1054
12290.39 1033
12291.43 1030
12292.48 999
12293.53 992
12294.57 1044
12295.62 972
12296.66 1004
12297.71 977
12298.76 973
12299.80 1025
12300.85 1011
12301.90 1028
12302.94 948
12303.99 1017
12305.04 990
12306.08 984
12307.13 1002
12308.18 1011
12309.22 968
12310.27 1050
12311.32 1001
12312.36 1003
12313.41 1014
12314.46 1002
12315.50 996
12316.55 976
12317.60 974
12318.65 955
12319.69 982
12320.74 961
12321.79 1001
12322.83 950
12323.88 999
12324.93 962
12325.98 989
12327.02 996
12328.07 1033
12329.12 974
12330.17 952
12331.21 944
12332.26 962
12333.31 958
12334.36 966
12335.41 970
12336.45 977
12337.50 1002
12338.55 954
12339.60 938
12340.65 932
12341.69 971
12342.74 979
12343.79 938
12344.84 979
12345.89 960
12346.94 946
12347.98 999
12349.03 1010
12350.08 1055
12351.13 978
12352.18 992
12353.23 972
12354.28 995
12355.32 1008
12356.37 987
12357.42 986
12358.47 970
12359.52 1005
12360.57 1029
12361.62 1001
12362.67 1017
12363.72 1014
12364.76 1013
12365.81 952
12366.86 1007
12367.91 1005
12368.96 1004
12370.01 993
12371.06 994
12372.11 982
12373.16 998
12374.21 998
12375.26 1036
12376.31 1018
12377.36 977
12378.41 1007
12379.46 1015
12380.51 991
12381.56 1070
12382.61 1047
12383.66 1075
12384.71 1060
12385.76 1059
12386.81 1054
12387.86 1044
12388.91 1009
12389.96 1011
12391.01 977
12392.06 1005
12393.11 1038
12394.16 1042
12395.21 1062
12396.26 1044
12397.31 1040
12398.36 1032
12399.41 1053
12400.46 1031
12401.51 1077
12402.56 1043
12403.61 1038
12404.66 1036
12405.71 1041
12406.77 1057
12407.82 1099
12408.87 1111
12409.92 1089
12410.97 1127
12412.02 1085
12413.07 1059
12414.12 1099
12415.17 1089
12416.23 1091
12417.28 1068
12418.33 1082
12419.38 1101
12420.43 1110
12421.48 1093
12422.53 1058
12423.59 1072
12424.64 1122
12425.69 1108
12426.74 1131
12427.79 1139
12428.84 1162
12429.90 1128
12430.95 1120
12432.00 1117
12433.05 1095
12434.10 1110
12435.16 1136
12436.21 1143
12437.26 1138
12438.31 1172
12439.37 1159
12440.42 1145
12441.47 1156
12442.52 1165
12443.58 1162
12444.63 1201
12445.68 1198
12446.73 1204
12447.79 1226
12448.84 1269
12449.89 1275
12450.94 1264
12452.00 1322
12453.05 1304
12454.10 1326
12455.16 1380
12456.21 1382
12457.26 1375
12458.31 1365
12459.37 1473
12460.42 1514
12461.47 1555
12462.53 1615
12463.58 1671
12464.63 1752
12465.69 1797
12466.74 1781
12467.79 1883
12468.85 1972
12469.90 2083
12470.95 2091
12472.01 2110
12473.06 2183
12474.12 2238
12475.17 2264
12476.22 2318
12477.28 2223
12478.33 2271
12479.39 2314
12480.44 2297
12481.49 2256
12482.55 2128
12483.60 2101
12484.66 2084
12485.71 1977
12486.76 1893
12487.82 1807
12488.87 1728
12489.93 1668
12490.98 1598
12492.04 1512
12493.09 1510
12494.15 1443
12495.20 1446
12496.25 1446
12497.31 1406
12498.36 1409
12499.42 1346
12500.47 1335
12501.53 1361
12502.58 1339
12503.64 1306
12504.69 1355
12505.75 1379
12506.80 1327
12507.86 1342
12508.91 1360
12509.97 1337
12511.03 1360
12512.08 1331
12513.14 1311
12514.19 1332
12515.25 1332
12516.30 1297
12517.36 1306
12518.41 1298
12519.47 1336
12520.52 1303
12521.58 1308
12522.64 1340
12523.69 1311
12524.75 1307
12525.80 1335
12526.86 1293
12527.92 1345
12528.97 1300
12530.03 1331
12531.08 1350
12532.14 1380
12533.20 1363
12534.25 1337
12535.31 1335
12536.37 1320
12537.42 1322
12538.48 1386
12539.54 1353
12540.59 1392
12541.65 1376
12542.70 1439
12543.76 1457
12544.82 1474
12545.88 1468
12546.93 1516
12547.99 1511
12549.05 1496
12550.10 1494
12551.16 1525
12552.22 1540
12553.27 1546
12554.33 1581
12555.39 1540
12556.45 1562
12557.50 1546
12558.56 1522
12559.62 1551
12560.67 1476
12561.73 1556
12562.79 1562
12563.85 1517
12564.90 1438
12565.96 1452
12567.02 1429
12568.08 1415
12569.14 1428
12570.19 1401
12571.25 1392
12572.31 1424
12573.37 1384
12574.42 1379
12575.48 1375
12576.54 1411
12577.60 1379
12578.66 1385
12579.72 1368
12580.77 1360
12581.83 1380
12582.89 1402
12583.95 1314
12585.01 1339
12586.07 1323
12587.12 1342
12588.18 1369
12589.24 1376
12590.30 1398
12591.36 1332
12592.42 1350
12593.48 1352
12594.53 1360
12595.59 1356
12596.65 1375
12597.71 1373
12598.77 1408
12599.83 1378
12600.89 1382
12601.95 1376
12603.01 1416
12604.07 1337
12605.13 1414
12606.18 1435
12607.24 1436
12608.30 1496
12609.36 1456
12610.42 1448
12611.48 1515
12612.54 1511
12613.60 1543
12614.66 1524
12615.72 1487
12616.78 1590
12617.84 1656
12618.90 1610
12619.96 1618
12621.02 1641
12622.08 1677
12623.14 1678
12624.20 1700
12625.26 1694
12626.32 1739
12627.38 1748
12628.44 1749
12629.50 1712
12630.56 1743
12631.62 1718
12632.68 1755
12633.74 1720
12634.80 1726
12635.86 1686
12636.92 1630
12637.98 1662
12639.04 1618
12640.11 1575
12641.17 1593
12642.23 1524
12643.29 1453
12644.35 1451
12645.41 1454
12646.47 1423
12647.53 1426
12648.59 1465
12649.65 1374
12650.72 1410
12651.78 1420
12652.84 1398
12653.90 1362
12654.96 1339
12656.02 1428
12657.08 1409
12658.14 1415
12659.21 1379
12660.27 1398
12661.33 1391
12662.39 1359
12663.45 1374
12664.51 1414
12665.58 1474
12666.64 1466
12667.70 1452
12668.76 1438
12669.82 1456
12670.89 1455
12671.95 1461
12673.01 1474
12674.07 1444
12675.13 1445
12676.20 1439
12677.26 1430
12678.32 1489
12679.38 1427
12680.45 1436
12681.51 1474
12682.57 1508
12683.63 1572
12684.70 1509
12685.76 1483
12686.82 1482
12687.88 1504
12688.95 1515
12690.01 1478
12691.07 1525
12692.14 1580
12693.20 1541
12694.26 1529
12695.32 1515
12696.39 1579
12697.45 1576
12698.51 1657
12699.58 1642
12700.64 1608
12701.70 1640
12702.77 1658
12703.83 1713
12704.89 1691
12705.96 1710
12707.02 1713
12708.08 1673
12709.15 1707
12710.21 1662
12711.28 1741
12712.34 1732
12713.40 1701
12714.47 1718
12715.53 1771
12716.59 1776
12717.66 1811
12718.72 1733
12719.79 1751
12720.85 1656
12721.92 1716
12722.98 1771
12724.04 1786
12725.11 1738
12726.17 1736
12727.24 1699
12728.30 1747
12729.37 1705
12730.43 1726
12731.49 1749
12732.56 1747
12733.62 1766
12734.69 1742
12735.75 1725
12736.82 1706
12737.88 1705
12738.95 1767
12740.01 1753
12741.08 1695
12742.14 1665
12743.21 1638
12744.27 1645
12745.34 1627
12746.40 1581
12747.47 1578
12748.53 1645
12749.60 1608
12750.66 1585
12751.73 1560
12752.79 1546
12753.86 1573
12754.93 1534
12755.99 1564
12757.06 1518
12758.12 1547
12759.19 1467
12760.25 1482
12761.32 1441
12762.39 1439
12763.45 1449
12764.52 1451
12765.58 1424
12766.65 1412
12767.72 1432
12768.78 1409
12769.85 1410
12770.91 1404
12771.98 1402
12773.05 1365
12774.11 1346
12775.18 1338
12776.25 1349
12777.31 1331
12778.38 1325
12779.45 1345
12780.51 1298
12781.58 1310
12782.65 1296
12783.71 1302
12784.78 1260
12785.85 1267
12786.91 1289
12787.98 1288
12789.05 1293
12790.11 1317
12791.18 1289
12792.25 1276
12793.31 1258
12794.38 1268
12795.45 1293
12796.52 1269
12797.58 1252
12798.65 1243
12799.72 1248
12800.79 1243
12801.85 1264
12802.92 1259
12803.99 1256
12805.06 1240
12806.12 1225
12807.19 1221
12808.26 1268
12809.33 1303
12810.39 1296
12811.46 1264
12812.53 1244
12813.60 1255
12814.67 1289
12815.73 1278
12816.80 1253
12817.87 1296
12818.94 1262
12820.01 1291
12821.08 1230
12822.14 1288
12823.21 1280
12824.28 1280
12825.35 1268
12826.42 1272
12827.49 1228
12828.55 1247
12829.62 1223
12830.69 1222
12831.76 1260
12832.83 1195
12833.90 1246
12834.97 1225
12836.04 1210
12837.11 1184
12838.17 1207
12839.24 1206
12840.31 1190
12841.38 1186
12842.45 1214
12843.52 1167
12844.59 1191
12845.66 1131
12846.73 1141
12847.80 1109
12848.87 1160
12849.94 1171
12851.01 1170
12852.08 1140
12853.14 1144
12854.21 1147
12855.28 1142
12856.35 1141
12857.42 1124
12858.49 1112
12859.56 1136
12860.63 1083
12861.70 1062
12862.77 1122
12863.84 1091
12864.91 1084
12865.98 1083
12867.05 1084
12868.12 1095
12869.19 1085
12870.26 1063
12871.34 1040
12872.41 1058
12873.48 1126
12874.55 1049
12875.62 1055
12876.69 1105
12877.76 1077
12878.83 1083
12879.90 1074
12880.97 1100
12882.04 1084
12883.11 1050
12884.18 1040
12885.25 1022
12886.33 1055
12887.40 1053
12888.47 1110
12889.54 1038
12890.61 1029
12891.68 1023
12892.75 990
12893.82 1029
12894.89 1079
12895.97 1032
12897.04 1046
12898.11 1001
12899.18 1017
12900.25 969
12901.32 942
12902.40 1005
12903.47 974
12904.54 1001
12905.61 970
12906.68 977
12907.75 1010
12908.83 962
12909.90 980
12910.97 950
12912.04 965
12913.11 957
12914.19 958
12915.26 979
12916.33 944
12917.40 950
12918.48 951
12919.55 964
12920.62 917
12921.69 945
12922.77 928
12923.84 925
12924.91 927
12925.98 911
12927.06 904
12928.13 936
12929.20 955
12930.27 955
12931.35 898
12932.42 888
12933.49 927
12934.57 908
12935.64 901
12936.71 905
12937.79 976
12938.86 903
12939.93 947
12941.01 882
12942.08 897
12943.15 919
12944.23 868
12945.30 878
12946.37 871
12947.45 869
12948.52 938
12949.59 881
12950.67 865
12951.74 908
12952.81 900
12953.89 861
12954.96 884
12956.04 879
12957.11 840
12958.18 918
12959.26 906
12960.33 892
12961.41 888
12962.48 907
12963.55 930
12964.63 881
12965.70 926
12966.78 913
12967.85 882
12968.93 885
12970.00 887
12971.07 906
12972.15 896
12973.22 900
12974.30 893
12975.37 901
12976.45 862
12977.52 873
12978.60 897
12979.67 850
12980.75 873
12981.82 898
12982.90 905
12983.97 871
12985.05 867
12986.12 883
12987.20 898
12988.27 880
12989.35 936
12990.42 902
12991.50 903
12992.57 916
12993.65 891
12994.73 908
12995.80 918
12996.88 918
12997.95 868
12999.03 891
13000.10 895
13001.18 926
13002.25 922
13003.33 909
13004.41 938
13005.48 893
13006.56 932
13007.63 925
13008.71 877
13009.79 896
13010.86 881
13011.94 900
13013.02 892
13014.09 899
13015.17 918
13016.24 902
13017.32 907
13018.40 945
13019.47 952
13020.55 905
13021.63 871
13022.70 870
13023.78 884
13024.86 878
13025.93 917
13027.01 934
13028.09 896
13029.16 910
13030.24 912
13031.32 929
13032.40 876
13033.47 884
13034.55 944
13035.63 949
13036.70 924
13037.78 918
13038.86 920
13039.94 922
13041.01 921
13042.09 964
13043.17 958
13044.25 928
13045.32 911
13046.40 934
13047.48 905
13048.56 925
13049.63 913
13050.71 948
13051.79 925
13052.87 895
13053.95 925
13055.02 915
13056.10 899
13057.18 944
13058.26 921
13059.34 872
13060.41 904
13061.49 910
13062.57 886
13063.65 926
13064.73 873
13065.81 930
13066.88 857
13067.96 874
13069.04 881
13070.12 861
13071.20 850
13072.28 888
13073.36 882
13074.43 889
13075.51 921
13076.59 936
13077.67 873
13078.75 854
13079.83 890
13080.91 868
13081.99 852
13083.07 844
13084.15 899
13085.23 872
13086.30 869
13087.38 886
13088.46 852
13089.54 851
13090.62 891
13091.70 813
13092.78 839
13093.86 876
13094.94 867
13096.02 890
13097.10 865
13098.18 873
13099.26 906
13100.34 911
13101.42 897
13102.50 854
13103.58 891
13104.66 865
13105.74 883
13106.82 860
13107.90 883
13108.98 879
13110.06 884
13111.14 898
13112.22 917
13113.30 876
13114.38 907
13115.46 933
13116.54 920
13117.62 921
13118.70 929
13119.78 913
13120.86 901
13121.95 921
13123.03 919
13124.11 941
13125.19 921
13126.27 882
13127.35 902
13128.43 912
13129.51 891
13130.59 880
13131.67 892
13132.76 927
13133.84 882
13134.92 865
13136.00 870
13137.08 892
13138.16 902
13139.24 897
13140.32 926
13141.41 899
13142.49 909
13143.57 919
13144.65 916
13145.73 931
13146.81 907
13147.90 953
13148.98 939
13150.06 903
13151.14 876
13152.22 873
13153.31 872
13154.39 939
13155.47 906
13156.55 889
13157.63 873
13158.72 964
13159.80 915
13160.88 891
13161.96 869
13163.05 883
13164.13 890
13165.21 910
13166.29 922
13167.38 860
13168.46 843
13169.54 905
13170.62 907
13171.71 908
13172.79 921
13173.87 859
13174.96 884
13176.04 898
13177.12 933
13178.20 895
13179.29 869
13180.37 846
13181.45 903
13182.54 891
13183.62 873
13184.70 900
13185.79 934
13186.87 886
13187.95 901
13189.04 868
13190.12 871
13191.20 877
13192.29 899
13193.37 917
13194.46 893
13195.54 883
13196.62 858
13197.71 905
13198.79 879
13199.88 891
13200.96 955
13202.04 923
13203.13 854
13204.21 872
13205.30 920
13206.38 898
13207.46 877
13208.55 889
13209.63 887
13210.72 884
13211.80 932
13212.89 905
13213.97 949
13215.05 910
13216.14 934
13217.22 943
13218.31 875
13219.39 874
13220.48 898
13221.56 885
13222.65 886
13223.73 892
13224.82 867
13225.90 907
13226.99 896
13228.07 928
13229.16 929
13230.24 910
13231.33 902
13232.41 927
13233.50 915
13234.58 899
13235.67 937
13236.76 970
13237.84 945
13238.93 950
13240.01 932
13241.10 901
13242.18 934
13243.27 949
13244.35 973
13245.44 947
13246.53 947
13247.61 959
13248.70 970
13249.78 966
13250.87 951
13251.96 1011
13253.04 1008
13254.13 1013
13255.21 953
13256.30 968
13257.39 987
13258.47 1015
13259.56 1008
13260.65 985
13261.73 974
13262.82 1025
13263.91 982
13264.99 980
13266.08 1005
13267.17 1039
13268.25 1018
13269.34 1049
13270.43 995
13271.51 1030
13272.60 991
13273.69 1020
13274.77 1048
13275.86 1042
13276.95 1039
13278.04 1045
13279.12 1093
13280.21 1070
13281.30 1067
13282.38 1064
13283.47 1028
13284.56 1074
13285.65 1076
13286.73 1077
13287.82 1110
13288.91 1114
13290.00 1101
13291.08 1095
13292.17 1076
13293.26 1093
13294.35 1126
13295.44 1143
13296.52 1092
13297.61 1127
13298.70 1146
13299.79 1143
13300.88 1137
13301.96 1130
13303.05 1133
13304.14 1171
13305.23 1174
13306.32 1179
13307.41 1196
13308.49 1209
13309.58 1171
13310.67 1209
13311.76 1199
13312.85 1196
13313.94 1187
13315.02 1194
13316.11 1204
13317.20 1178
13318.29 1204
13319.38 1161
13320.47 1179
13321.56 1261
13322.65 1209
13323.74 1186
13324.82 1199
13325.91 1224
13327.00 1254
13328.09 1261
13329.18 1244
13330.27 1258
13331.36 1248
13332.45 1269
13333.54 1239
13334.63 1249
13335.72 1243
13336.81 1261
13337.90 1272
13338.99 1283
13340.08 1246
13341.17 1266
13342.26 1339
13343.35 1298
13344.44 1303
13345.53 1329
13346.61 1312
13347.70 1323
13348.79 1324
13349.89 1334
13350.98 1339
13352.07 1310
13353.16 1322
13354.25 1400
13355.34 1340
13356.43 1338
13357.52 1372
13358.61 1401
13359.70 1400
13360.79 1382
13361.88 1376
13362.97 1389
13364.06 1378
13365.15 1422
13366.24 1460
13367.33 1453
13368.42 1416
13369.51 1394
13370.60 1398
13371.70 1435
13372.79 1377
13373.88 1361
13374.97 1348
13376.06 1292
13377.15 1287
13378.24 1306
13379.33 1298
13380.43 1269
13381.52 1220
13382.61 1251
13383.70 1189
13384.79 1205
13385.88 1192
13386.97 1162
13388.07 1172
13389.16 1194
13390.25 1176
13391.34 1154
13392.43 1172
13393.52 1158
13394.62 1113
13395.71 1126
13396.80 1132
13397.89 1146
13398.98 1120
13400.08 1117
13401.17 1109
13402.26 1116
13403.35 1161
13404.45 1143
13405.54 1124
13406.63 1153
13407.72 1123
13408.82 1120
13409.91 1135
13411.00 1159
13412.09 1118
13413.19 1167
13414.28 1155
13415.37 1149
13416.46 1152
13417.56 1134
13418.65 1145
13419.74 1130
13420.84 1122
13421.93 1164
13423.02 1168
13424.11 1146
13425.21 1141
13426.30 1158
13427.39 1160
13428.49 1173
13429.58 1172
13430.67 1149
13431.77 1161
13432.86 1210
13433.95 1172
13435.05 1191
13436.14 1193
13437.24 1221
13438.33 1185
13439.42 1167
13440.52 1222
13441.61 1206
13442.70 1199
13443.80 1204
13444.89 1218
13445.99 1168
13447.08 1225
13448.17 1235
13449.27 1223
13450.36 1306
13451.46 1247
13452.55 1304
13453.64 1273
13454.74 1280
13455.83 1309
13456.93 1274
13458.02 1326
13459.12 1281
13460.21 1253
13461.31 1293
13462.40 1314
13463.50 1251
13464.59 1239
13465.69 1281
13466.78 1343
13467.87 1327
13468.97 1362
13470.06 1368
13471.16 1361
13472.25 1380
13473.35 1339
13474.44 1376
13475.54 1337
13476.64 1342
13477.73 1375
13478.83 1396
13479.92 1377
13481.02 1377
13482.11 1334
13483.21 1400
13484.30 1368
13485.40 1372
13486.49 1389
13487.59 1412
13488.69 1389
13489.78 1424
13490.88 1460
13491.97 1491
13493.07 1526
13494.17 1501
13495.26 1543
13496.36 1523
13497.45 1551
13498.55 1514
13499.65 1508
13500.74 1495
13501.84 1496
13502.93 1500
13504.03 1541
13505.13 1498
13506.22 1508
13507.32 1499
13508.42 1473
13509.51 1477
13510.61 1512
13511.71 1455
13512.80 1385
13513.90 1415
13515.00 1424
13516.09 1408
13517.19 1386
13518.29 1399
13519.38 1410
13520.48 1371
13521.58 1338
13522.68 1340
13523.77 1294
13524.87 1319
13525.97 1332
13527.06 1340
13528.16 1332
13529.26 1282
13530.36 1292
13531.45 1237
13532.55 1228
13533.65 1226
13534.75 1237
13535.84 1255
13536.94 1207
13538.04 1200
13539.14 1205
13540.23 1214
13541.33 1203
13542.43 1138
13543.53 1143
13544.63 1140
13545.72 1155
13546.82 1194
13547.92 1127
13549.02 1129
13550.12 1141
13551.22 1169
13552.31 1146
13553.41 1112
13554.51 1094
13555.61 1090
13556.71 1160
13557.81 1102
13558.90 1105
13560.00 1133
13561.10 1158
13562.20 1120
13563.30 1146
13564.40 1137
13565.50 1133
13566.60 1113
13567.69 1076
13568.79 1067
13569.89 1038
13570.99 1090
13572.09 1122
13573.19 1127
13574.29 1072
13575.39 1057
13576.49 1133
13577.59 1100
13578.69 1099
13579.79 1097
13580.89 1163
13581.98 1097
13583.08 1100
13584.18 1114
13585.28 1113
13586.38 1095
13587.48 1136
13588.58 1145
13589.68 1125
13590.78 1101
13591.88 1107
13592.98 1136
13594.08 1143
13595.18 1072
13596.28 1108
13597.38 1133
13598.48 1149
13599.58 1157
13600.68 1143
13601.78 1125
13602.88 1088
13603.98 1084
13605.08 1061
13606.18 1098
13607.29 1090
13608.39 1081
13609.49 1092
13610.59 1116
13611.69 1103
13612.79 1120
13613.89 1129
13614.99 1086
13616.09 1066
13617.19 1077
13618.29 1097
13619.39 1088
13620.50 1159
13621.60 1108
13622.70 1148
13623.80 1147
13624.90 1122
13626.00 1120
13627.10 1125
13628.20 1099
13629.31 1161
13630.41 1099
13631.51 1086
13632.61 1096
13633.71 1100
13634.81 1144
13635.91 1107
13637.02 1125
13638.12 1122
13639.22 1120
13640.32 1110
13641.42 1132
13642.53 1113
13643.63 1134
13644.73 1098
13645.83 1142
13646.93 1161
13648.04 1154
13649.14 1135
13650.24 1141
13651.34 1114
13652.45 1138
13653.55 1099
13654.65 1133
13655.75 1165
13656.85 1069
13657.96 1118
13659.06 1098
13660.16 1148
13661.27 1112
13662.37 1134
13663.47 1125
13664.57 1146
13665.68 1139
13666.78 1124
13667.88 1145
13668.99 1144
13670.09 1132
13671.19 1138
13672.29 1111
13673.40 1080
13674.50 1095
13675.60 1140
13676.71 1123
13677.81 1115
13678.91 1125
13680.02 1138
13681.12 1172
13682.23 1136
13683.33 1142
13684.43 1175
13685.54 1142
13686.64 1177
13687.74 1181
13688.85 1126
13689.95 1146
13691.06 1165
13692.16 1176
13693.26 1230
13694.37 1144
13695.47 1205
13696.58 1211
13697.68 1218
13698.78 1164
13699.89 1177
13700.99 1209
13702.10 1194
13703.20 1201
13704.31 1264
13705.41 1206
13706.51 1229
13707.62 1220
13708.72 1247
13709.83 1253
13710.93 1251
13712.04 1234
13713.14 1229
13714.25 1273
13715.35 1257
13716.46 1289
13717.56 1271
13718.67 1302
13719.77 1326
13720.88 1342
13721.98 1385
13723.09 1345
13724.19 1389
13725.30 1394
13726.40 1393
13727.51 1360
13728.61 1354
13729.72 1389
13730.83 1401
13731.93 1400
13733.04 1426
13734.14 1414
13735.25 1464
13736.35 1465
13737.46 1492
13738.57 1452
13739.67 1478
13740.78 1492
13741.88 1506
13742.99 1566
13744.09 1539
13745.20 1559
13746.31 1552
13747.41 1621
13748.52 1634
13749.63 1598
13750.73 1660
13751.84 1678
13752.94 1701
13754.05 1736
13755.16 1715
13756.26 1814
13757.37 1817
13758.48 1867
13759.58 1929
13760.69 1966
13761.80 1999
13762.90 1978
13764.01 2048
13765.12 1980
13766.22 2054
13767.33 2050
13768.44 2089
13769.55 2078
13770.65 2144
13771.76 2084
13772.87 2118
13773.97 2088
13775.08 2042
13776.19 2032
13777.30 2004
13778.40 1949
13779.51 1948
13780.62 1965
13781.73 1838
13782.83 1832
13783.94 1794
13785.05 1774
13786.16 1678
13787.26 1625
13788.37 1631
13789.48 1578
13790.59 1539
13791.70 1578
13792.80 1463
13793.91 1500
13795.02 1493
13796.13 1470
13797.24 1432
13798.35 1426
13799.45 1421
13800.56 1438
13801.67 1383
13802.78 1322
13803.89 1397
13805.00 1396
13806.10 1360
13807.21 1339
13808.32 1325
13809.43 1349
13810.54 1353
13811.65 1321
13812.76 1397
13813.86 1339
13814.97 1304
13816.08 1362
13817.19 1350
13818.30 1331
13819.41 1300
13820.52 1299
13821.63 1314
13822.74 1294
13823.85 1318
13824.96 1295
13826.06 1293
13827.17 1247
13828.28 1258
13829.39 1301
13830.50 1286
13831.61 1268
13832.72 1281
13833.83 1321
13834.94 1296
13836.05 1313
13837.16 1339
13838.27 1329
13839.38 1308
13840.49 1285
13841.60 1317
13842.71 1295
13843.82 1338
13844.93 1337
13846.04 1347
13847.15 1303
13848.26 1317
13849.37 1304
13850.48 1348
13851.59 1336
13852.70 1374
13853.81 1391
13854.92 1407
13856.03 1393
13857.14 1359
13858.25 1353
13859.37 1351
13860.48 1398
13861.59 1372
13862.70 1413
13863.81 1426
13864.92 1403
13866.03 1397
13867.14 1400
13868.25 1427
13869.36 1411
13870.47 1462
13871.59 1453
13872.70 1449
13873.81 1452
13874.92 1497
13876.03 1486
13877.14 1442
13878.25 1503
13879.36 1538
13880.48 1539
13881.59 1575
13882.70 1525
13883.81 1579
13884.92 1585
13886.03 1607
13887.15 1642
13888.26 1605
13889.37 1688
13890.48 1673
13891.59 1653
13892.71 1723
13893.82 1692
13894.93 1722
13896.04 1731
13897.15 1712
13898.27 1695
13899.38 1646
13900.49 1635
13901.60 1577
13902.72 1578
13903.83 1603
13904.94 1552
13906.05 1510
13907.17 1440
13908.28 1484
13909.39 1447
13910.50 1409
13911.62 1398
13912.73 1416
13913.84 1374
13914.95 1381
13916.07 1305
13917.18 1315
13918.29 1284
13919.41 1316
13920.52 1358
13921.63 1314
13922.75 1320
13923.86 1316
13924.97 1365
13926.09 1299
13927.20 1287
13928.31 1310
13929.43 1295
13930.54 1272
13931.65 1278
13932.77 1261
13933.88 1289
13934.99 1274
13936.11 1273
13937.22 1308
13938.34 1279
13939.45 1234
13940.56 1256
13941.68 1261
13942.79 1218
13943.91 1220
13945.02 1256
13946.13 1271
13947.25 1205
13948.36 1215
13949.48 1241
13950.59 1194
13951.70 1161
13952.82 1210
13953.93 1211
13955.05 1214
13956.16 1177
13957.28 1144
13958.39 1146
13959.51 1200
13960.62 1172
13961.74 1164
13962.85 1193
13963.97 1152
13965.08 1123
13966.20 1120
13967.31 1188
13968.43 1181
13969.54 1208
13970.66 1176
13971.77 1188
13972.89 1207
13974.00 1224
13975.12 1254
13976.23 1211
13977.35 1180
13978.46 1156
13979.58 1189
13980.69 1163
13981.81 1176
13982.92 1158
13984.04 1159
13985.16 1168
13986.27 1195
13987.39 1212
13988.50 1243
13989.62 1149
13990.74 1162
13991.85 1184
13992.97 1193
13994.08 1162
13995.20 1208
13996.32 1198
13997.43 1195
13998.55 1215
13999.66 1182
14000.78 1195
14001.90 1180
14003.01 1206
14004.13 1205
14005.25 1159
14006.36 1147
14007.48 1176
14008.60 1173
14009.71 1198
14010.83 1250
14011.95 1167
14013.06 1170
14014.18 1176
14015.30 1193
14016.41 1166
14017.53 1189
14018.65 1242
14019.76 1247
14020.88 1229
14022.00 1208
14023.12 1186
14024.23 1198
14025.35 1217
14026.47 1221
14027.59 1181
14028.70 1252
14029.82 1258
14030.94 1261
14032.06 1246
14033.17 1272
14034.29 1280
14035.41 1263
14036.53 1238
14037.64 1258
14038.76 1285
14039.88 1299
14041.00 1283
14042.11 1238
14043.23 1299
14044.35 1277
14045.47 1276
14046.59 1317
14047.71 1325
14048.82 1262
14049.94 1287
14051.06 1353
14052.18 1361
14053.30 1355
14054.42 1351
14055.53 1368
14056.65 1358
14057.77 1359
14058.89 1376
14060.01 1385
14061.13 1413
14062.25 1442
14063.36 1429
14064.48 1444
14065.60 1481
14066.72 1419
14067.84 1457
14068.96 1436
14070.08 1486
14071.20 1551
14072.32 1527
14073.44 1539
14074.55 1547
14075.67 1554
14076.79 1587
14077.91 1523
14079.03 1539
14080.15 1544
14081.27 1528
14082.39 1620
14083.51 1596
14084.63 1551
14085.75 1568
14086.87 1611
14087.99 1610
14089.11 1587
14090.23 1545
14091.35 1586
14092.47 1636
14093.59 1641
14094.71 1576
14095.83 1586
14096.95 1606
14098.07 1648
14099.19 1575
14100.31 1562
14101.43 1575
14102.55 1589
14103.67 1600
14104.79 1508
14105.91 1500
14107.03 1542
14108.15 1442
14109.27 1458
14110.39 1437
14111.51 1418
14112.64 1362
14113.76 1405
14114.88 1427
14116.00 1405
14117.12 1382
14118.24 1348
14119.36 1331
14120.48 1375
14121.60 1333
14122.72 1283
14123.85 1292
14124.97 1316
14126.09 1330
14127.21 1257
14128.33 1312
14129.45 1274
14130.57 1225
14131.70 1241
14132.82 1233
14133.94 1202
14135.06 1221
14136.18 1180
14137.30 1222
14138.43 1211
14139.55 1203
14140.67 1227
14141.79 1184
14142.91 1161
14144.03 1187
14145.16 1220
14146.28 1224
14147.40 1189
14148.52 1212
14149.65 1216
14150.77 1234
14151.89 1217
14153.01 1197
14154.13 1194
14155.26 1198
14156.38 1216
14157.50 1187
14158.62 1213
14159.75 1166
14160.87 1188
14161.99 1158
14163.12 1183
14164.24 1152
14165.36 1168
14166.48 1165
14167.61 1171
14168.73 1123
14169.85 1133
14170.98 1128
14172.10 1193
14173.22 1156
14174.35 1157
14175.47 1164
14176.59 1112
14177.72 1111
14178.84 1154
14179.96 1128
14181.09 1097
14182.21 1077
14183.33 1112
14184.46 1144
14185.58 1090
14186.70 1085
14187.83 1085
14188.95 1095
14190.07 1087
14191.20 1073
14192.32 1110
14193.45 1082
14194.57 1070
14195.69 1068
14196.82 1047
14197.94 1076
14199.07 1083
14200.19 1104
14201.32 1051
14202.44 1056
14203.56 1052
14204.69 1045
14205.81 1037
14206.94 1050
14208.06 1026
14209.19 1019
14210.31 1038
14211.44 1051
14212.56 1036
14213.69 1032
14214.81 1018
14215.93 1014
14217.06 1018
14218.18 1025
14219.31 1006
14220.43 1023
14221.56 1004
14222.68 1003
14223.81 991
14224.94 1015
14226.06 1005
14227.19 986
14228.31 1000
14229.44 1007
14230.56 1032
14231.69 1014
14232.81 1021
14233.94 1013
14235.06 1004
14236.19 989
14237.32 971
14238.44 998
14239.57 969
14240.69 963
14241.82 979
14242.94 955
14244.07 989
14245.20 983
14246.32 1031
14247.45 994
14248.57 952
14249.70 981
14250.83 998
14251.95 1006
14253.08 979
14254.21 956
14255.33 992
14256.46 955
14257.59 976
14258.71 950
14259.84 979
14260.97 950
14262.09 937
14263.22 939
14264.35 928
14265.47 881
14266.60 934
14267.73 930
14268.85 889
14269.98 908
14271.11 942
14272.23 915
14273.36 926
14274.49 895
14275.62 866
14276.74 893
14277.87 903
14279.00 891
14280.12 886
14281.25 858
14282.38 883
14283.51 922
14284.63 933
14285.76 926
14286.89 857
14288.02 859
14289.15 883
14290.27 895
14291.40 861
14292.53 888
14293.66 901
14294.78 918
14295.91 844
14297.04 836
14298.17 862
14299.30 880
14300.42 880
14301.55 857
14302.68 843
14303.81 851
14304.94 879
14306.07 884
14307.19 868
14308.32 836
14309.45 865
14310.58 861
14311.71 852
14312.84 866
14313.97 859
14315.10 822
14316.22 835
14317.35 833
14318.48 836
14319.61 821
14320.74 808
14321.87 833
14323.00 820
14324.13 837
14325.26 822
14326.39 838
14327.51 861
14328.64 819
14329.77 878
14330.90 840
14332.03 810
14333.16 806
14334.29 823
14335.42 838
14336.55 830
14337.68 817
14338.81 817
14339.94 798
14341.07 799
14342.20 821
14343.33 836
14344.46 811
14345.59 838
14346.72 794
14347.85 817
14348.98 774
14350.11 841
14351.24 784
14352.37 796
14353.50 795
14354.63 809
14355.76 847
14356.89 830
14358.02 837
14359.15 811
14360.28 809
14361.41 799
14362.54 812
14363.67 843
14364.80 851
14365.94 808
14367.07 822
14368.20 896
14369.33 844
14370.46 835
14371.59 816
14372.72 803
14373.85 856
14374.98 827
14376.11 845
14377.25 827
14378.38 838
14379.51 844
14380.64 879
14381.77 880
14382.90 838
14384.03 865
14385.16 884
14386.30 892
14387.43 858
14388.56 819
14389.69 825
14390.82 821
14391.95 835
14393.09 782
14394.22 870
14395.35 872
14396.48 848
14397.61 856
14398.75 855
14399.88 861
14401.01 838
14402.14 859
14403.27 842
14404.41 833
14405.54 843
14406.67 881
14407.80 864
14408.94 868
14410.07 868
14411.20 911
14412.33 871
14413.47 912
14414.60 907
14415.73 889
14416.87 887
14418.00 880
14419.13 928
14420.26 912
14421.40 900
14422.53 922
14423.66 960
14424.80 912
14425.93 926
14427.06 904
14428.20 963
14429.33 981
14430.46 951
14431.59 940
14432.73 977
14433.86 1010
14435.00 991
14436.13 1023
14437.26 1007
14438.40 1000
14439.53 961
14440.66 982
14441.80 1014
14442.93 981
14444.06 1020
14445.20 1015
14446.33 1024
14447.47 1047
14448.60 1024
14449.73 1024
14450.87 1077
14452.00 1050
14453.14 1077
14454.27 1058
14455.41 1062
14456.54 1077
14457.67 1083
14458.81 1094
14459.94 1158
14461.08 1122
14462.21 1132
14463.35 1088
14464.48 1101
14465.62 1165
14466.75 1132
14467.89 1135
14469.02 1124
14470.15 1139
14471.29 1123
14472.42 1095
14473.56 1154
14474.69 1157
14475.83 1143
14476.96 1109
14478.10 1074
14479.24 1090
14480.37 1142
14481.51 1075
14482.64 1103
14483.78 1092
14484.91 1109
14486.05 1118
14487.18 1143
14488.32 1097
14489.45 1077
14490.59 1082
14491.73 1101
14492.86 1102
14494.00 1040
14495.13 1087
14496.27 1142
14497.40 1122
14498.54 1089
14499.68 1111
14500.81 1147
14501.95 1137
14503.08 1106
14504.22 1110
14505.36 1109
14506.49 1053
14507.63 1108
14508.77 1060
14509.90 1059
14511.04 1067
14512.18 1068
14513.31 1086
14514.45 1045
14515.58 1022
14516.72 1019
14517.86 992
14519.00 1018
14520.13 995
14521.27 935
14522.41 963
14523.54 932
14524.68 957
14525.82 928
14526.95 927
14528.09 955
14529.23 986
14530.37 948
14531.50 964
14532.64 959
14533.78 893
14534.91 904
14536.05 910
14537.19 905
14538.33 953
14539.46 956
14540.60 927
14541.74 905
14542.88 915
14544.02 900
14545.15 907
14546.29 871
14547.43 906
14548.57 897
14549.70 864
14550.84 893
14551.98 886
14553.12 896
14554.26 866
14555.39 872
14556.53 843
14557.67 869
14558.81 908
14559.95 908
14561.09 871
14562.22 859
14563.36 832
14564.50 853
14565.64 896
14566.78 861
14567.92 880
14569.06 888
14570.20 874
14571.33 861
14572.47 909
14573.61 911
14574.75 858
14575.89 885
14577.03 890
14578.17 894
14579.31 890
14580.45 883
14581.59 923
14582.72 946
14583.86 896
14585.00 908
14586.14 890
14587.28 872
14588.42 910
14589.56 944
14590.70 910
14591.84 935
14592.98 922
14594.12 935
14595.26 939
14596.40 957
14597.54 958
14598.68 920
14599.82 916
14600.96 939
14602.10 940
14603.24 953
14604.38 918
14605.52 940
14606.66 913
14607.80 949
14608.94 960
14610.08 964
14611.22 922
14612.36 950
14613.50 961
14614.64 978
14615.78 949
14616.92 969
14618.06 932
14619.20 1000
14620.34 960
14621.49 1005
14622.63 961
14623.77 1010
14624.91 980
14626.05 1003
14627.19 1040
14628.33 1026
14629.47 1063
14630.61 1002
14631.75 1006
14632.90 992
14634.04 1071
14635.18 1045
14636.32 1012
14637.46 1026
14638.60 1034
14639.74 1014
14640.88 994
14642.03 975
14643.17 945
14644.31 951
14645.45 941
14646.59 933
14647.73 902
14648.88 944
14650.02 875
14651.16 904
14652.30 904
14653.44 883
14654.59 827
14655.73 867
14656.87 893
14658.01 885
14659.16 836
14660.30 864
14661.44 852
14662.58 852
14663.72 816
14664.87 826
14666.01 829
14667.15 816
14668.29 836
14669.44 801
14670.58 773
14671.72 788
14672.87 793
14674.01 782
14675.15 776
14676.29 796
14677.44 780
14678.58 794
14679.72 740
14680.87 769
14682.01 795
14683.15 803
14684.30 764
14685.44 774
14686.58 754
14687.73 731
14688.87 696
14690.01 742
14691.16 725
14692.30 771
14693.44 768
14694.59 738
14695.73 700
14696.87 716
14698.02 746
14699.16 744
14700.30 720
14701.45 713
14702.59 761
14703.74 748
14704.88 683
14706.02 715
14707.17 755
14708.31 723
14709.46 741
14710.60 737
14711.75 682
14712.89 725
14714.03 743
14715.18 773
14716.32 740
14717.47 674
14718.61 657
14719.76 739
14720.90 707
14722.05 712
14723.19 709
14724.34 728
14725.48 718
14726.63 731
14727.77 735
14728.92 728
14730.06 725
14731.21 682
14732.35 680
14733.50 690
14734.64 690
14735.79 706
14736.93 721
14738.08 711
14739.22 705
14740.37 680
14741.51 740
14742.66 730
14743.80 747
14744.95 707
14746.09 709
14747.24 706
14748.39 722
14749.53 743
14750.68 712
14751.82 723
14752.97 681
14754.11 740
14755.26 741
14756.41 718
14757.55 693
14758.70 705
14759.85 760
14760.99 693
14762.14 707
14763.28 714
14764.43 730
14765.58 674
14766.72 682
14767.87 696
14769.02 680
14770.16 651
14771.31 668
14772.46 684
14773.60 691
14774.75 675
14775.90 675
14777.04 683
14778.19 677
14779.34 702
14780.48 701
14781.63 672
14782.78 664
14783.92 698
14785.07 712
14786.22 688
14787.37 686
14788.51 686
14789.66 705
14790.81 682
14791.96 651
14793.10 663
14794.25 650
14795.40 617
14796.54 632
14797.69 633
14798.84 643
14799.99 635
14801.14 645
14802.28 633
14803.43 647
14804.58 623
14805.73 666
14806.88 647
14808.02 663
14809.17 630
14810.32 636
14811.47 634
14812.62 631
14813.76 622
14814.91 630
14816.06 633
14817.21 624
14818.36 628
14819.51 605
14820.65 582
14821.80 620
14822.95 639
14824.10 616
14825.25 600
14826.40 622
14827.55 622
14828.69 638
14829.84 639
14830.99 634
14832.14 622
14833.29 587
14834.44 577
14835.59 589
14836.74 637
14837.89 622
14839.04 598
14840.19 625
14841.33 620
14842.48 618
14843.63 616
14844.78 605
14845.93 584
14847.08 591
14848.23 635
14849.38 630
14850.53 598
14851.68 543
14852.83 560
14853.98 577
14855.13 597
14856.28 615
14857.43 573
14858.58 593
14859.73 579
14860.88 600
14862.03 579
14863.18 597
14864.33 612
14865.48 601
14866.63 560
14867.78 580
14868.93 584
14870.08 560
14871.23 578
14872.38 602
14873.53 570
14874.68 623
14875.83 588
14876.98 584
14878.14 567
14879.29 568
14880.44 559
14881.59 560
14882.74 548
14883.89 551
14885.04 572
14886.19 560
14887.34 591
14888.49 608
14889.64 590
14890.80 590
14891.95 599
14893.10 580
14894.25 554
14895.40 555
14896.55 578
14897.70 562
14898.86 547
14900.01 536
14901.16 577
14902.31 592
14903.46 555
14904.61 558
14905.77 562
14906.92 590
14908.07 551
14909.22 574
14910.37 599
14911.53 546
14912.68 568
14913.83 618
14914.98 586
14916.13 532
14917.29 577
14918.44 556
14919.59 557
14920.74 562
14921.90 581
14923.05 595
14924.20 573
14925.35 561
14926.51 542
14927.66 539
14928.81 575
14929.96 585
14931.12 579
14932.27 559
14933.42 585
14934.57 569
14935.73 562
14936.88 550
14938.03 548
14939.19 582
14940.34 565
14941.49 584
14942.65 559
14943.80 588
14944.95 563
14946.11 536
14947.26 562
14948.41 533
14949.57 583
14950.72 589
14951.87 568
14953.03 572
14954.18 570
14955.33 577
14956.49 577
14957.64 538
14958.80 559
14959.95 577
14961.10 590
14962.26 576
14963.41 564
14964.57 581
14965.72 592
14966.87 554
14968.03 624
14969.18 591
14970.34 593
14971.49 549
14972.65 553
14973.80 569
14974.95 601
14976.11 585
14977.26 607
14978.42 578
14979.57 539
14980.73 581
14981.88 557
14983.04 582
14984.19 555
14985.35 545
14986.50 582
14987.66 549
14988.81 512
14989.97 535
14991.12 562
14992.28 575
14993.43 566
14994.59 560
14995.74 573
14996.90 581
14998.05 556
14999.21 527
15000.36 522
15001.52 550
15002.67 576
15003.83 559
15004.99 543
15006.14 529
15007.30 517
15008.45 569
15009.61 574
15010.76 570
15011.92 566
15013.08 557
15014.23 549
15015.39 542
15016.54 543
15017.70 566
15018.86 554
15020.01 542
15021.17 545
15022.32 546
15023.48 514
15024.64 531
15025.79 533
15026.95 529
15028.11 545
15029.26 552
15030.42 559
15031.58 550
15032.73 561
15033.89 508
15035.05 530
15036.20 543
15037.36 552
15038.52 542
15039.67 566
15040.83 523
15041.99 566
15043.15 547
15044.30 554
15045.46 560
15046.62 552
15047.77 538
15048.93 563
15050.09 552
15051.25 580
15052.40 554
15053.56 539
15054.72 533
15055.88 539
15057.03 526
15058.19 545
15059.35 569
15060.51 544
15061.66 582
15062.82 565
15063.98 542
15065.14 545
15066.30 527
15067.45 556
15068.61 532
15069.77 538
15070.93 510
15072.09 533
15073.24 545
15074.40 546
15075.56 539
15076.72 542
15077.88 564
15079.04 537
15080.20 518
15081.35 514
15082.51 552
15083.67 546
15084.83 540
15085.99 571
15087.15 542
15088.31 542
15089.46 555
15090.62 518
15091.78 560
15092.94 561
15094.10 546
15095.26 567
15096.42 541
15097.58 542
15098.74 540
15099.90 548
15101.06 528
15102.22 556
15103.37 555
15104.53 516
15105.69 525
15106.85 542
15108.01 532
15109.17 532
15110.33 549
15111.49 538
15112.65 522
15113.81 529
15114.97 562
15116.13 552
15117.29 547
15118.45 545
15119.61 545
15120.77 594
15121.93 584
15123.09 531
15124.25 505
15125.41 536
15126.57 560
15127.73 594
15128.89 574
15130.05 561
15131.21 562
15132.37 551
15133.53 559
15134.69 566
15135.86 557
15137.02 596
15138.18 575
15139.34 576
15140.50 542
15141.66 590
15142.82 576
15143.98 556
15145.14 547
15146.30 601
15147.46 574
15148.63 594
15149.79 597
15150.95 544
15152.11 575
15153.27 620
15154.43 597
15155.59 591
15156.75 549
15157.92 566
15159.08 602
15160.24 572
15161.40 551
15162.56 553
15163.72 584
15164.89 585
15166.05 592
15167.21 574
15168.37 610
15169.53 626
15170.69 589
15171.86 594
15173.02 587
15174.18 586
15175.34 590
15176.51 636
15177.67 598
15178.83 624
15179.99 613
15181.15 609
15182.32 619
15183.48 622
15184.64 640
15185.80 629
15186.97 599
15188.13 576
15189.29 622
15190.46 635
15191.62 664
15192.78 645
15193.94 628
15195.11 620
15196.27 651
15197.43 659
15198.60 674
15199.76 635
15200.92 666
15202.08 650
15203.25 692
15204.41 675
15205.57 625
15206.74 640
15207.90 644
15209.06 674
15210.23 650
15211.39 685
15212.56 653
15213.72 649
15214.88 682
15216.05 682
15217.21 682
15218.37 677
15219.54 684
15220.70 692
15221.87 694
15223.03 700
15224.19 697
15225.36 685
15226.52 678
15227.69 688
15228.85 676
15230.01 662
15231.18 682
15232.34 704
15233.51 686
15234.67 650
15235.84 676
15237.00 699
15238.16 680
15239.33 693
15240.49 666
15241.66 687
15242.82 711
15243.99 675
15245.15 644
15246.32 711
15247.48 686
15248.65 692
15249.81 655
15250.98 638
15252.14 658
15253.31 653
15254.47 644
15255.64 641
15256.80 649
15257.97 632
15259.13 628
15260.30 613
15261.46 618
15262.63 624
15263.80 636
15264.96 641
15266.13 607
15267.29 569
15268.46 600
15269.62 603
15270.79 588
15271.96 614
15273.12 609
15274.29 619
15275.45 619
15276.62 626
15277.79 588
15278.95 593
15280.12 626
15281.28 605
15282.45 604
15283.62 586
15284.78 584
15285.95 579
15287.12 568
15288.28 635
15289.45 577
15290.62 597
15291.78 581
15292.95 593
15294.12 599
15295.28 577
15296.45 608
15297.62 569
15298.78 601
15299.95 551
15301.12 578
15302.28 622
15303.45 612
15304.62 551
15305.78 594
15306.95 619
15308.12 644
15309.29 593
15310.45 602
15311.62 590
15312.79 599
15313.96 582
15315.12 569
15316.29 598
15317.46 600
15318.63 573
15319.79 610
15320.96 578
15322.13 618
15323.30 613
15324.46 583
15325.63 576
15326.80 565
15327.97 610
15329.14 632
15330.30 642
15331.47 623
15332.64 595
15333.81 640
15334.98 613
15336.14 588
15337.31 583
15338.48 629
15339.65 649
15340.82 642
15341.99 590
15343.16 633
15344.32 633
15345.49 619
15346.66 602
15347.83 588
15349.00 619
15350.17 625
15351.34 624
15352.51 662
15353.67 628
15354.84 611
15356.01 590
15357.18 629
15358.35 665
15359.52 641
15360.69 684
15361.86 661
15363.03 643
15364.20 646
15365.37 650
15366.54 628
15367.71 667
15368.87 639
15370.04 655
15371.21 688
15372.38 645
15373.55 661
15374.72 641
15375.89 621
15377.06 588
15378.23 635
15379.40 652
15380.57 643
15381.74 595
15382.91 633
15384.08 636
15385.25 618
15386.42 607
15387.59 630
15388.76 624
15389.93 626
15391.10 636
15392.27 615
15393.44 608
15394.62 633
15395.79 586
15396.96 606
15398.13 611
15399.30 610
15400.47 603
15401.64 578
15402.81 591
15403.98 608
15405.15 566
15406.32 584
15407.49 573
15408.66 577
15409.84 578
15411.01 603
15412.18 593
15413.35 574
15414.52 558
15415.69 586
15416.86 563
15418.03 564
15419.21 567
15420.38 557
15421.55 535
15422.72 528
15423.89 593
15425.06 580
15426.24 560
15427.41 548
15428.58 565
15429.75 564
15430.92 556
15432.09 537
15433.27 564
15434.44 571
15435.61 570
15436.78 607
15437.96 547
15439.13 554
15440.30 548
15441.47 555
15442.64 540
15443.82 588
15444.99 541
15446.16 565
15447.33 589
15448.51 553
15449.68 519
15450.85 548
15452.02 541
15453.20 560
15454.37 547
15455.54 547
15456.72 582
15457.89 577
15459.06 549
15460.23 543
15461.41 580
15462.58 572
15463.75 563
15464.93 532
15466.10 524
15467.27 545
15468.45 539
15469.62 557
15470.79 574
15471.97 556
15473.14 543
15474.31 533
15475.49 574
15476.66 560
15477.83 584
15479.01 566
15480.18 552
15481.36 555
15482.53 540
15483.70 550
15484.88 543
15486.05 579
15487.23 602
15488.40 538
15489.57 580
15490.75 517
15491.92 568
15493.10 565
15494.27 597
15495.44 569
15496.62 543
15497.79 540
15498.97 571
15500.14 555
15501.32 594
15502.49 588
15503.67 580
15504.84 592
15506.02 589
15507.19 576
15508.36 560
15509.54 567
15510.71 551
15511.89 554
15513.06 605
15514.24 586
15515.41 572
15516.59 571
15517.77 564
15518.94 584
15520.12 599
15521.29 586
15522.47 552
15523.64 588
15524.82 583
15525.99 583
15527.17 593
15528.34 553
15529.52 572
15530.69 611
15531.87 616
15533.05 597
15534.22 586
15535.40 603
15536.57 631
15537.75 619
15538.93 594
15540.10 623
15541.28 658
15542.45 625
15543.63 594
15544.81 576
15545.98 652
15547.16 607
15548.33 627
15549.51 678
15550.69 622
15551.86 612
15553.04 609
15554.22 612
15555.39 630
15556.57 630
15557.75 613
15558.92 618
15560.10 671
15561.28 673
15562.45 637
15563.63 630
15564.81 625
15565.99 664
15567.16 630
15568.34 661
15569.52 676
15570.69 686
15571.87 675
15573.05 681
15574.23 673
15575.40 686
15576.58 663
15577.76 709
15578.93 713
15580.11 674
15581.29 725
15582.47 689
15583.65 719
15584.82 692
15586.00 713
15587.18 726
15588.36 710
15589.53 715
15590.71 721
15591.89 710
15593.07 713
15594.25 726
15595.42 740
15596.60 727
15597.78 763
15598.96 737
15600.14 735
15601.32 721
15602.49 726
15603.67 701
15604.85 767
15606.03 770
15607.21 786
15608.39 767
15609.56 793
15610.74 792
15611.92 804
15613.10 794
15614.28 793
15615.46 792
15616.64 801
15617.82 801
15619.00 801
15620.17 846
15621.35 792
15622.53 822
15623.71 827
15624.89 826
15626.07 847
15627.25 859
15628.43 863
15629.61 852
15630.79 868
15631.97 871
15633.15 879
15634.33 885
15635.51 893
15636.69 856
15637.87 865
15639.05 881
15640.22 861
15641.40 899
15642.58 899
15643.76 901
15644.94 898
15646.12 940
15647.30 902
15648.48 860
15649.66 847
15650.85 900
15652.03 912
15653.21 899
15654.39 894
15655.57 913
15656.75 895
15657.93 924
15659.11 912
15660.29 919
15661.47 923
15662.65 920
15663.83 871
15665.01 878
15666.19 893
15667.37 886
15668.55 905
15669.73 864
15670.92 846
15672.10 859
15673.28 866
15674.46 858
15675.64 903
15676.82 874
15678.00 845
15679.18 830
15680.36 844
15681.55 837
15682.73 833
15683.91 843
15685.09 808
15686.27 820
15687.45 869
15688.63 831
15689.82 828
15691.00 848
15692.18 829
15693.36 807
15694.54 807
15695.73 839
15696.91 825
15698.09 814
15699.27 783
15700.45 828
15701.64 815
15702.82 825
15704.00 845
15705.18 850
15706.36 876
15707.55 863
15708.73 876
15709.91 881
15711.09 871
15712.28 844
15713.46 830
15714.64 862
15715.82 836
15717.01 865
15718.19 897
15719.37 882
15720.55 866
15721.74 841
15722.92 863
15724.10 869
15725.29 850
15726.47 876
15727.65 876
15728.84 901
15730.02 878
15731.20 928
15732.39 910
15733.57 938
15734.75 928
15735.94 898
15737.12 921
15738.30 915
15739.49 923
15740.67 937
15741.85 954
15743.04 985
15744.22 972
15745.40 908
15746.59 953
15747.77 978
15748.96 1006
15750.14 974
15751.32 960
15752.51 948
15753.69 991
15754.88 977
15756.06 961
15757.24 984
15758.43 994
15759.61 1014
15760.80 993
15761.98 959
15763.17 970
15764.35 976
15765.53 954
15766.72 978
15767.90 961
15769.09 926
15770.27 925
15771.46 952
15772.64 916
15773.83 884
15775.01 890
15776.20 874
15777.38 894
15778.57 903
15779.75 886
15780.94 865
15782.12 877
15783.31 888
15784.49 868
15785.68 824
15786.86 870
15788.05 863
15789.23 866
15790.42 808
15791.60 844
15792.79 796
15793.98 791
15795.16 813
15796.35 793
15797.53 783
15798.72 730
15799.90 780
15801.09 811
15802.28 828
15803.46 795
15804.65 763
15805.83 787
15807.02 770
15808.21 779
15809.39 741
15810.58 738
15811.76 739
15812.95 752
15814.14 774
15815.32 759
15816.51 760
15817.70 789
15818.88 764
15820.07 792
15821.26 777
15822.44 766
15823.63 756
15824.82 780
15826.00 741
15827.19 761
15828.38 793
15829.56 769
15830.75 748
15831.94 721
15833.12 751
15834.31 752
15835.50 732
15836.69 740
15837.87 736
15839.06 747
15840.25 698
15841.44 708
15842.62 733
15843.81 721
15845.00 747
15846.18 733
15847.37 750
15848.56 732
15849.75 745
15850.94 762
15852.12 770
15853.31 705
15854.50 751
15855.69 767
15856.87 708
15858.06 726
15859.25 745
15860.44 743
15861.63 722
15862.81 733
15864.00 723
15865.19 725
15866.38 720
15867.57 758
15868.76 772
15869.94 735
15871.13 728
15872.32 765
15873.51 786
15874.70 762
15875.89 762
15877.08 759
15878.26 773
15879.45 728
15880.64 782
15881.83 754
15883.02 739
15884.21 755
15885.40 789
15886.59 791
15887.78 769
15888.97 772
15890.15 782
15891.34 775
15892.53 813
15893.72 788
15894.91 806
15896.10 797
15897.29 805
15898.48 807
15899.67 839
15900.86 818
15902.05 795
15903.24 794
15904.43 845
15905.62 780
15906.81 851
15908.00 870
15909.19 809
15910.38 841
15911.57 838
15912.76 815
15913.95 828
15915.14 807
15916.33 834
15917.52 797
15918.71 826
15919.90 820
15921.09 839
15922.28 809
15923.47 764
15924.66 755
15925.85 775
15927.04 780
15928.23 813
15929.42 820
15930.61 796
15931.80 759
15932.99 745
15934.18 754
15935.38 772
15936.57 750
15937.76 716
15938.95 724
15940.14 747
15941.33 728
15942.52 701
15943.71 706
15944.90 698
15946.10 660
15947.29 711
15948.48 704
15949.67 652
15950.86 687
15952.05 642
15953.24 687
15954.44 661
15955.63 643
15956.82 680
15958.01 650
15959.20 641
15960.39 649
15961.59 613
15962.78 637
15963.97 623
15965.16 616
15966.35 631
15967.55 595
15968.74 614
15969.93 621
15971.12 613
15972.31 628
15973.51 634
15974.70 627
15975.89 624
15977.08 574
15978.28 588
15979.47 588
15980.66 627
15981.85 574
15983.05 581
15984.24 611
15985.43 579
15986.62 590
15987.82 575
15989.01 567
15990.20 567
15991.40 580
15992.59 570
15993.78 573
15994.98 585
15996.17 598
15997.36 597
15998.55 569
15999.75 560
16000.94 603
16002.13 576
16003.33 553
16004.52 538
16005.72 571
16006.91 574
16008.10 565
16009.30 568
16010.49 583
16011.68 574
16012.88 532
16014.07 562
16015.26 534
16016.46 569
16017.65 573
16018.85 557
16020.04 522
16021.23 537
16022.43 557
16023.62 545
16024.82 524
16026.01 550
16027.21 539
16028.40 591
16029.59 550
16030.79 570
16031.98 547
16033.18 523
16034.37 515
16035.57 563
16036.76 527
16037.96 545
16039.15 543
16040.35 512
16041.54 533
16042.73 537
16043.93 545
16045.12 502
16046.32 543
16047.51 560
16048.71 556
16049.91 547
16051.10 528
16052.30 510
16053.49 533
16054.69 532
16055.88 523
16057.08 525
16058.27 505
16059.47 513
16060.66 543
16061.86 526
16063.05 550
16064.25 540
16065.45 524
16066.64 517
16067.84 528
16069.03 516
16070.23 522
16071.42 526
16072.62 553
16073.82 518
16075.01 525
16076.21 517
16077.41 527
16078.60 507
16079.80 494
16080.99 513
16082.19 544
16083.39 482
16084.58 504
16085.78 547
16086.98 531
16088.17 485
16089.37 517
16090.57 520
16091.76 505
16092.96 541
16094.16 554
16095.35 492
16096.55 539
16097.75 536
16098.94 500
16100.14 508
16101.34 454
16102.53 511
16103.73 489
16104.93 499
16106.13 510
16107.32 500
16108.52 489
16109.72 516
16110.92 482
16112.11 516
16113.31 486
16114.51 505
16115.71 532
16116.90 487
16118.10 527
16119.30 516
16120.50 490
16121.69 507
16122.89 490
16124.09 490
16125.29 512
16126.49 503
16127.68 486
16128.88 496
16130.08 501
16131.28 472
16132.48 501
16133.67 483
16134.87 474
16136.07 483
16137.27 495
16138.47 492
16139.67 501
16140.86 491
16142.06 492
16143.26 472
16144.46 498
16145.66 507
16146.86 480
16148.06 470
16149.26 495
16150.45 495
16151.65 491
16152.85 489
16154.05 506
16155.25 524
16156.45 456
16157.65 485
16158.85 525
16160.05 503
16161.25 488
16162.45 486
16163.64 500
16164.84 478
16166.04 497
16167.24 481
16168.44 473
16169.64 485
16170.84 479
16172.04 484
16173.24 505
16174.44 518
16175.64 503
16176.84 479
16178.04 491
16179.24 504
16180.44 493
16181.64 494
16182.84 478
16184.04 517
16185.24 525
16186.44 524
16187.64 507
16188.84 541
16190.04 494
16191.24 523
16192.44 496
16193.64 488
16194.84 495
16196.04 540
16197.24 514
16198.44 521
16199.65 501
16200.85 511
16202.05 526
16203.25 523
16204.45 522
16205.65 504
16206.85 501
16208.05 515
16209.25 507
16210.45 537
16211.65 518
16212.86 502
16214.06 497
16215.26 521
16216.46 534
16217.66 503
16218.86 518
16220.06 536
16221.27 507
16222.47 563
16223.67 538
16224.87 546
16226.07 507
16227.27 536
16228.48 501
16229.68 529
16230.88 523
16232.08 531
16233.28 512
16234.48 533
16235.69 532
16236.89 545
16238.09 514
16239.29 541
16240.50 529
16241.70 556
16242.90 585
16244.10 561
16245.30 529
16246.51 537
16247.71 561
16248.91 566
16250.11 562
16251.32 579
16252.52 550
16253.72 587
16254.92 546
16256.13 549
16257.33 545
16258.53 570
16259.74 562
16260.94 557
16262.14 541
16263.35 572
16264.55 525
16265.75 575
16266.95 581
16268.16 594
16269.36 538
16270.56 586
16271.77 535
16272.97 527
16274.17 550
16275.38 568
16276.58 584
16277.79 551
16278.99 539
16280.19 554
16281.40 552
16282.60 593
16283.80 553
16285.01 562
16286.21 549
16287.42 553
16288.62 567
16289.82 551
16291.03 548
16292.23 542
16293.44 555
16294.64 556
16295.84 517
16297.05 534
16298.25 547
16299.46 574
16300.66 521
16301.87 547
16303.07 556
16304.27 565
16305.48 547
16306.68 570
16307.89 579
16309.09 537
16310.30 552
16311.50 541
16312.71 529
16313.91 536
16315.12 543
16316.32 530
16317.53 500
16318.73 506
16319.94 537
16321.14 550
16322.35 540
16323.55 484
16324.76 527
16325.96 507
16327.17 502
16328.38 482
16329.58 534
16330.79 521
16331.99 512
16333.20 511
16334.40 504
16335.61 512
16336.81 516
16338.02 501
16339.23 521
16340.43 529
16341.64 493
16342.84 517
16344.05 501
16345.26 505
16346.46 488
16347.67 507
16348.87 500
16350.08 484
16351.29 486
16352.49 476
16353.70 476
16354.91 465
16356.11 474
16357.32 468
16358.53 461
16359.73 449
16360.94 503
16362.15 480
16363.35 489
16364.56 484
16365.77 506
16366.97 456
16368.18 489
16369.39 476
16370.59 478
16371.80 485
16373.01 472
16374.21 497
16375.42 508
16376.63 482
16377.84 454
16379.04 475
16380.25 479
16381.46 493
16382.67 509
16383.87 527
16385.08 493
16386.29 480
16387.50 473
16388.70 476
16389.91 479
16391.12 491
16392.33 494
16393.53 456
16394.74 478
16395.95 472
16397.16 485
16398.37 495
16399.57 510
16400.78 449
16401.99 464
16403.20 485
16404.41 525
16405.62 476
16406.82 452
16408.03 471
16409.24 503
16410.45 499
16411.66 470
16412.87 472
16414.07 454
16415.28 497
16416.49 445
16417.70 474
16418.91 457
16420.12 503
16421.33 451
16422.54 472
16423.75 476
16424.95 491
16426.16 482
16427.37 477
16428.58 462
16429.79 451
16431.00 511
16432.21 468
16433.42 479
16434.63 460
16435.84 468
16437.05 434
16438.26 466
16439.47 438
16440.68 476
16441.88 466
16443.09 462
16444.30 456
16445.51 464
16446.72 423
16447.93 461
16449.14 452
16450.35 448
16451.56 462
16452.77 424
16453.98 468
16455.19 491
16456.40 468
16457.61 457
16458.82 440
16460.03 459
16461.24 445
16462.45 443
16463.67 438
16464.88 479
16466.09 445
16467.30 456
16468.51 417
16469.72 429
16470.93 419
16472.14 472
16473.35 460
16474.56 442
16475.77 450
16476.98 450
16478.19 486
16479.40 478
16480.62 445
16481.83 442
16483.04 460
16484.25 445
16485.46 439
16486.67 440
16487.88 451
16489.09 439
16490.31 449
16491.52 436
16492.73 436
16493.94 412
16495.15 453
16496.36 438
16497.57 448
16498.79 444
16500.00 454
16501.21 472
16502.42 438
16503.63 463
16504.85 423
16506.06 470
16507.27 453
16508.48 452
16509.69 442
16510.91 462
16512.12 437
16513.33 440
16514.54 450
16515.76 433
16516.97 452
16518.18 446
16519.39 443
16520.60 414
16521.82 464
16523.03 463
16524.24 476
16525.46 454
16526.67 468
16527.88 499
16529.09 428
16530.31 476
16531.52 434
16532.73 451
16533.95 463
16535.16 448
16536.37 466
16537.58 497
16538.80 449
16540.01 424
16541.22 462
16542.44 462
16543.65 442
16544.86 447
16546.08 475
16547.29 485
16548.50 458
16549.72 440
16550.93 446
16552.15 473
16553.36 465
16554.57 439
16555.79 417
16557.00 479
16558.21 454
16559.43 465
16560.64 430
16561.86 432
16563.07 475
16564.28 447
16565.50 444
16566.71 447
16567.93 472
16569.14 454
16570.36 466
16571.57 465
16572.78 479
16574.00 484
16575.21 466
16576.43 458
16577.64 446
16578.86 442
16580.07 478
16581.29 445
16582.50 449
16583.72 471
16584.93 459
16586.15 436
16587.36 436
16588.58 480
16589.79 443
16591.01 453
16592.22 459
16593.44 457
16594.65 431
16595.87 433
16597.08 451
16598.30 444
16599.51 414
16600.73 433
16601.94 441
16603.16 423
16604.37 438
16605.59 433
16606.81 423
16608.02 431
16609.24 456
16610.45 459
16611.67 453
16612.89 418
16614.10 433
16615.32 406
16616.53 411
16617.75 425
16618.97 441
16620.18 445
16621.40 431
16622.61 442
16623.83 400
16625.05 442
16626.26 436
16627.48 425
16628.70 413
16629.91 438
16631.13 449
16632.35 428
16633.56 437
16634.78 428
16636.00 431
16637.21 441
16638.43 411
16639.65 432
16640.86 409
16642.08 461
16643.30 420
16644.51 424
16645.73 452
16646.95 430
16648.17 441
16649.38 407
16650.60 430
16651.82 417
16653.03 403
16654.25 418
16655.47 396
16656.69 403
16657.90 428
16659.12 422
16660.34 429
16661.56 428
16662.77 440
16663.99 438
16665.21 418
16666.43 400
16667.65 429
16668.86 414
16670.08 426
16671.30 419
16672.52 379
16673.74 455
16674.95 420
16676.17 439
16677.39 445
16678.61 432
16679.83 439
16681.05 435
16682.26 420
16683.48 429
16684.70 444
16685.92 435
16687.14 416
16688.36 415
16689.58 411
16690.79 387
16692.01 398
16693.23 430
16694.45 416
16695.67 413
16696.89 393
16698.11 397
16699.33 423
16700.55 421
16701.76 390
16702.98 444
16704.20 395
16705.42 425
16706.64 384
16707.86 438
16709.08 414
16710.30 430
16711.52 416
16712.74 396
16713.96 401
16715.18 411
16716.40 428
16717.62 421
16718.84 422
16720.06 417
16721.28 423
16722.50 403
16723.72 405
16724.94 387
16726.16 412
16727.38 394
16728.60 416
16729.82 401
16731.04 383
16732.26 427
16733.48 423
16734.70 401
16735.92 416
16737.14 397
16738.36 416
16739.58 378
16740.80 400
16742.02 408
16743.24 394
16744.46 430
16745.68 399
16746.90 394
16748.12 403
16749.35 419
16750.57 428
16751.79 426
16753.01 405
16754.23 406
16755.45 411
16756.67 402
16757.89 378
16759.11 370
16760.33 422
16761.56 404
16762.78 412
16764.00 413
16765.22 419
16766.44 431
16767.66 433
16768.88 422
16770.11 389
16771.33 413
16772.55 436
16773.77 431
16774.99 403
16776.22 435
16777.44 419
16778.66 389
16779.88 408
16781.10 382
16782.33 390
16783.55 398
16784.77 411
16785.99 428
16787.21 388
16788.44 386
16789.66 430
16790.88 399
16792.10 394
16793.33 405
16794.55 417
16795.77 410
16796.99 374
16798.22 385
16799.44 397
16800.66 385
16801.88 387
16803.11 409
16804.33 412
16805.55 382
16806.78 425
16808.00 421
16809.22 427
16810.44 421
16811.67 419
16812.89 439
16814.11 426
16815.34 398
16816.56 393
16817.78 428
16819.01 399
16820.23 434
16821.45 433
16822.68 418
16823.90 390
16825.13 404
16826.35 425
16827.57 430
16828.80 408
16830.02 426
16831.24 447
16832.47 448
16833.69 438
16834.92 457
16836.14 442
16837.36 436
16838.59 413
16839.81 433
16841.04 436
16842.26 431
16843.48 480
16844.71 428
16845.93 426
16847.16 433
16848.38 442
16849.61 450
16850.83 430
16852.06 442
16853.28 463
16854.51 471
16855.73 444
16856.95 473
16858.18 453
16859.40 497
16860.63 462
16861.85 471
16863.08 483
16864.30 486
16865.53 445
16866.75 500
16867.98 503
16869.21 485
16870.43 458
16871.66 474
16872.88 496
16874.11 469
16875.33 494
16876.56 481
16877.78 515
16879.01 499
16880.23 518
16881.46 530
16882.69 510
16883.91 521
16885.14 490
16886.36 482
16887.59 483
16888.81 512
16890.04 505
16891.27 506
16892.49 513
16893.72 516
16894.94 526
16896.17 495
16897.40 486
16898.62 485
16899.85 473
16901.08 473
16902.30 470
16903.53 442
16904.76 469
16905.98 497
16907.21 481
16908.44 471
16909.66 492
16910.89 445
16912.12 451
16913.34 462
16914.57 439
16915.80 459
16917.02 472
16918.25 485
16919.48 478
16920.70 450
16921.93 452
16923.16 464
16924.39 466
16925.61 469
16926.84 478
16928.07 460
16929.30 486
16930.52 463
16931.75 478
16932.98 492
16934.21 467
16935.43 493
16936.66 511
16937.89 453
16939.12 440
16940.34 496
16941.57 472
16942.80 419
16944.03 414
16945.26 470
16946.48 450
16947.71 452
16948.94 450
16950.17 458
16951.40 442
16952.62 436
16953.85 474
16955.08 467
16956.31 432
16957.54 428
16958.77 433
16959.99 422
16961.22 429
16962.45 438
16963.68 463
16964.91 431
16966.14 428
16967.37 428
16968.60 431
16969.82 431
16971.05 430
16972.28 407
16973.51 431
16974.74 417
16975.97 432
16977.20 414
16978.43 437
16979.66 466
16980.89 423
16982.11 467
16983.34 423
16984.57 413
16985.80 412
16987.03 458
16988.26 411
16989.49 461
16990.72 438
16991.95 428
16993.18 423
16994.41 434
16995.64 415
16996.87 447
16998.10 416
16999.33 427
17000.56 417
17001.79 422
17003.02 427
17004.25 406
17005.48 422
17006.71 418
17007.94 409
17009.17 408
17010.40 425
17011.63 435
17012.86 412
17014.09 447
17015.32 416
17016.55 405
17017.78 402
17019.01 425
17020.25 405
17021.48 441
17022.71 424
17023.94 421
17025.17 394
17026.40 395
17027.63 402
17028.86 404
17030.09 419
17031.32 405
17032.55 419
17033.79 400
17035.02 403
17036.25 414
17037.48 405
17038.71 411
17039.94 422
17041.17 404
17042.41 383
17043.64 383
17044.87 430
17046.10 402
17047.33 432
17048.56 391
17049.80 428
17051.03 427
17052.26 390
17053.49 409
17054.72 370
17055.95 424
17057.19 421
17058.42 398
17059.65 400
17060.88 438
17062.12 395
17063.35 420
17064.58 392
17065.81 397
17067.04 407
17068.28 425
17069.51 404
17070.74 398
17071.97 393
17073.21 387
17074.44 396
17075.67 387
17076.90 384
17078.14 389
17079.37 392
17080.60 382
17081.84 394
17083.07 388
17084.30 409
17085.54 392
17086.77 407
17088.00 403
17089.23 385
17090.47 381
17091.70 376
17092.93 414
17094.17 396
17095.40 375
17096.63 381
17097.87 394
17099.10 380
17100.34 389
17101.57 370
17102.80 428
17104.04 383
17105.27 381
17106.50 393
17107.74 389
17108.97 366
17110.21 388
17111.44 415
17112.67 385
17113.91 393
17115.14 402
17116.38 385
17117.61 395
17118.84 389
17120.08 378
17121.31 379
17122.55 378
17123.78 394
17125.02 375
17126.25 374
17127.48 400
17128.72 368
17129.95 421
17131.19 393
17132.42 405
17133.66 408
17134.89 425
17136.13 366
17137.36 385
17138.60 383
17139.83 414
17141.07 389
17142.30 380
17143.54 433
17144.77 374
17146.01 390
17147.24 399
17148.48 406
17149.71 370
17150.95 369
17152.19 386
17153.42 379
17154.66 386
17155.89 369
17157.13 361
17158.36 392
17159.60 380
17160.83 371
17162.07 402
17163.31 378
17164.54 365
17165.78 380
17167.01 419
17168.25 380
17169.49 419
17170.72 400
17171.96 389
17173.19 378
17174.43 361
17175.67 378
17176.90 418
17178.14 382
17179.38 382
17180.61 353
17181.85 372
17183.09 362
17184.32 360
17185.56 372
17186.80 363
17188.03 399
17189.27 375
17190.51 383
17191.74 368
17192.98 399
17194.22 382
17195.45 389
17196.69 363
17197.93 381
17199.16 367
17200.40 347
17201.64 379
17202.88 404
17204.11 396
17205.35 360
17206.59 368
17207.83 334
17209.06 359
17210.30 396
17211.54 346
17212.78 377
17214.01 408
17215.25 368
17216.49 377
17217.73 355
17218.96 343
17220.20 374
17221.44 355
17222.68 367
17223.92 356
17225.15 374
17226.39 405
17227.63 391
17228.87 358
17230.11 344
17231.35 355
17232.58 372
17233.82 354
17235.06 329
17236.30 398
17237.54 363
17238.78 382
17240.01 359
17241.25 357
17242.49 367
17243.73 367
17244.97 346
17246.21 368
17247.45 347
17248.69 373
17249.93 376
17251.16 359
17252.40 372
17253.64 352
17254.88 394
17256.12 388
17257.36 359
17258.60 390
17259.84 401
17261.08 372
17262.32 371
17263.56 345
17264.80 385
17266.04 341
17267.28 376
17268.51 374
17269.75 348
17270.99 357
17272.23 355
17273.47 385
17274.71 365
17275.95 365
17277.19 364
17278.43 362
17279.67 355
17280.91 380
17282.15 379
17283.39 377
17284.63 389
17285.87 388
17287.11 385
17288.35 358
17289.60 372
17290.84 350
17292.08 354
17293.32 351
17294.56 356
17295.80 347
17297.04 321
17298.28 346
17299.52 359
17300.76 370
17302.00 353
17303.24 352
17304.48 358
17305.72 349
17306.96 346
17308.21 349
17309.45 343
17310.69 341
17311.93 323
17313.17 322
17314.41 367
17315.65 373
17316.89 347
17318.14 370
17319.38 366
17320.62 366
17321.86 381
17323.10 365
17324.34 355
17325.59 335
17326.83 354
17328.07 352
17329.31 356
17330.55 335
17331.79 338
17333.04 361
17334.28 362
17335.52 346
17336.76 361
17338.00 391
17339.25 359
17340.49 329
17341.73 339
17342.97 356
17344.22 342
17345.46 359
17346.70 357
17347.94 374
17349.19 345
17350.43 344
17351.67 331
17352.91 340
17354.16 355
17355.40 374
17356.64 380
17357.88 375
17359.13 338
17360.37 343
17361.61 379
17362.86 357
17364.10 360
17365.34 341
17366.58 364
17367.83 353
17369.07 362
17370.31 335
17371.56 340
17372.80 343
17374.04 356
17375.29 336
17376.53 350
17377.78 374
17379.02 359
17380.26 338
17381.51 335
17382.75 364
17383.99 360
17385.24 382
17386.48 368
17387.72 363
17388.97 356
17390.21 339
17391.46 338
17392.70 342
17393.94 340
17395.19 356
17396.43 372
17397.68 374
17398.92 370
17400.17 337
17401.41 361
17402.65 376
17403.90 359
17405.14 345
17406.39 355
17407.63 375
17408.88 364
17410.12 338
17411.37 373
17412.61 355
17413.86 336
17415.10 324
17416.35 369
17417.59 386
17418.84 340
17420.08 335
17421.33 353
17422.57 361
17423.82 344
17425.06 370
17426.31 381
17427.55 346
17428.80 334
17430.04 358
17431.29 366
17432.53 349
17433.78 343
17435.03 363
17436.27 381
17437.52 333
17438.76 346
17440.01 341
17441.25 336
17442.50 321
17443.75 338
17444.99 370
17446.24 371
17447.48 337
17448.73 328
17449.98 334
17451.22 377
17452.47 339
17453.71 358
17454.96 345
17456.21 340
17457.45 362
17458.70 365
17459.95 377
17461.19 324
17462.44 336
17463.69 335
17464.93 343
17466.18 372
17467.43 356
17468.67 369
17469.92 375
17471.17 356
17472.41 367
17473.66 351
17474.91 335
17476.15 372
17477.40 379
17478.65 346
17479.90 345
17481.14 354
17482.39 356
17483.64 359
17484.88 377
17486.13 357
17487.38 361
17488.63 359
17489.87 353
17491.12 374
17492.37 363
17493.62 346
17494.86 358
17496.11 356
17497.36 353
17498.61 362
17499.86 354
17501.10 374
17502.35 382
17503.60 380
17504.85 349
17506.10 357
17507.34 367
17508.59 382
17509.84 392
17511.09 359
17512.34 340
17513.59 369
17514.83 345
17516.08 359
17517.33 392
17518.58 357
17519.83 389
17521.08 381
17522.33 345
17523.57 357
17524.82 344
17526.07 366
17527.32 345
17528.57 338
17529.82 361
17531.07 345
17532.32 385
17533.57 370
17534.82 368
17536.06 326
17537.31 343
17538.56 350
17539.81 366
17541.06 351
17542.31 362
17543.56 353
17544.81 390
17546.06 359
17547.31 379
17548.56 366
17549.81 359
17551.06 418
17552.31 380
17553.56 370
17554.81 362
17556.06 380
17557.31 323
17558.56 367
17559.81 377
17561.06 362
17562.31 354
17563.56 387
17564.81 371
17566.06 382
17567.31 383
17568.56 390
17569.81 336
17571.06 388
17572.31 369
17573.56 348
17574.81 347
17576.06 345
17577.31 362
17578.56 343
17579.81 324
17581.06 350
17582.31 402
17583.57 365
17584.82 394
17586.07 360
17587.32 365
17588.57 377
17589.82 371
17591.07 346
17592.32 348
17593.57 342
17594.83 362
17596.08 373
17597.33 379
17598.58 346
17599.83 350
17601.08 363
17602.33 381
17603.59 366
17604.84 334
17606.09 354
17607.34 367
17608.59 369
17609.84 367
17611.10 371
17612.35 378
17613.60 402
17614.85 403
17616.10 360
17617.36 347
17618.61 353
17619.86 389
17621.11 367
17622.36 330
17623.62 340
17624.87 416
17626.12 375
17627.37 390
17628.63 365
17629.88 386
17631.13 367
17632.38 353
17633.64 354
17634.89 337
17636.14 367
17637.39 403
17638.65 358
17639.90 402
17641.15 377
17642.41 398
17643.66 390
17644.91 356
17646.17 357
17647.42 368
17648.67 373
17649.92 368
17651.18 392
17652.43 355
17653.68 351
17654.94 374
17656.19 345
17657.44 363
17658.70 364
17659.95 363
17661.21 346
17662.46 372
17663.71 370
17664.97 353
17666.22 389
17667.47 376
17668.73 368
17669.98 354
17671.24 324
17672.49 358
17673.74 357
17675.00 327
17676.25 335
17677.51 320
17678.76 372
17680.02 327
17681.27 377
17682.52 364
17683.78 363
17685.03 382
17686.29 352
17687.54 342
17688.80 369
17690.05 344
17691.31 363
17692.56 357
17693.82 360
17695.07 360
17696.32 362
17697.58 384
17698.83 371
17700.09 351
17701.34 349
17702.60 381
17703.86 348
17705.11 368
17706.37 365
17707.62 386
17708.88 351
17710.13 347
17711.39 347
17712.64 385
17713.90 369
17715.15 338
17716.41 346
17717.66 336
17718.92 356
17720.18 358
17721.43 384
17722.69 335
17723.94 341
17725.20 371
17726.45 366
17727.71 350
17728.97 330
17730.22 335
17731.48 346
17732.74 362
17733.99 362
17735.25 353
17736.50 358
17737.76 374
17739.02 368
17740.27 364
17741.53 330
17742.79 358
17744.04 363
17745.30 368
17746.56 351
17747.81 348
17749.07 359
17750.33 339
17751.58 348
17752.84 360
17754.10 370
17755.35 357
17756.61 358
17757.87 332
17759.12 353
17760.38 340
17761.64 340
17762.90 327
17764.15 330
17765.41 353
17766.67 346
17767.93 353
17769.18 376
17770.44 372
17771.70 322
17772.96 355
17774.21 330
17775.47 343
17776.73 368
17777.99 364
17779.24 358
17780.50 354
17781.76 333
17783.02 339
17784.28 347
17785.53 359
17786.79 345
17788.05 347
17789.31 317
17790.57 327
17791.82 356
17793.08 348
17794.34 322
17795.60 355
17796.86 372
17798.12 325
17799.37 345
17800.63 353
17801.89 350
17803.15 325
17804.41 346
17805.67 316
17806.93 354
17808.19 320
17809.44 320
17810.70 352
17811.96 311
17813.22 319
17814.48 296
17815.74 343
17817.00 310
17818.26 363
17819.52 345
17820.78 333
17822.04 346
17823.29 347
17824.55 336
17825.81 338
17827.07 324
17828.33 345
17829.59 338
17830.85 345
17832.11 314
17833.37 321
17834.63 332
17835.89 350
17837.15 373
17838.41 354
17839.67 338
17840.93 309
17842.19 317
17843.45 319
17844.71 330
17845.97 310
17847.23 330
17848.49 315
17849.75 292
17851.01 323
17852.27 358
17853.53 337
17854.79 312
17856.05 333
17857.31 334
17858.57 331
17859.84 331
17861.10 341
17862.36 333
17863.62 342
17864.88 328
17866.14 334
17867.40 326
17868.66 315
17869.92 328
17871.18 314
17872.44 315
17873.71 322
17874.97 325
17876.23 324
17877.49 345
17878.75 306
17880.01 356
17881.27 312
17882.53 338
17883.80 305
17885.06 329
17886.32 354
17887.58 340
17888.84 341
17890.10 330
17891.37 358
17892.63 336
17893.89 349
17895.15 336
17896.41 338
17897.67 335
17898.94 351
17900.20 316
17901.46 365
17902.72 327
17903.99 334
17905.25 326
17906.51 334
17907.77 308
17909.03 297
17910.30 342
17911.56 353
17912.82 327
17914.08 339
17915.35 320
17916.61 323
17917.87 349
17919.14 345
17920.40 325
17921.66 321
17922.92 348
17924.19 320
17925.45 307
17926.71 294
17927.98 326
17929.24 322
17930.50 323
17931.76 318
17933.03 288
17934.29 298
17935.55 322
17936.82 340
17938.08 343
17939.34 338
17940.61 328
17941.87 329
17943.14 332
17944.40 301
17945.66 305
17946.93 316
17948.19 318
17949.45 335
17950.72 340
17951.98 320
17953.25 342
17954.51 336
17955.77 336
17957.04 337
17958.30 361
17959.57 321
17960.83 323
17962.09 302
17963.36 333
17964.62 345
17965.89 323
17967.15 341
17968.42 310
17969.68 337
17970.95 327
17972.21 328
17973.47 334
17974.74 340
17976.00 364
17977.27 358
17978.53 316
17979.80 367
17981.06 338
17982.33 333
17983.59 331
17984.86 334
17986.12 354
17987.39 347
17988.65 328
17989.92 320
17991.18 289
17992.45 311
17993.71 341
17994.98 325
17996.25 332
17997.51 303
17998.78 340
18000.04 329
18001.31 341
18002.57 341
18003.84 347
18005.10 333
18006.37 338
18007.64 329
18008.90 331
18010.17 337
18011.43 346
18012.70 326
18013.97 345
18015.23 351
18016.50 351
18017.76 336
18019.03 333
18020.30 335
18021.56 336
18022.83 335
18024.10 347
18025.36 348
18026.63 324
18027.90 354
18029.16 346
18030.43 324
18031.70 356
18032.96 323
18034.23 329
18035.50 305
18036.76 335
18038.03 316
18039.30 314
18040.56 344
18041.83 338
18043.10 353
18044.37 345
18045.63 323
18046.90 319
18048.17 317
18049.43 339
18050.70 351
18051.97 359
18053.24 344
18054.50 322
18055.77 363
18057.04 345
18058.31 346
18059.57 347
18060.84 351
18062.11 346
18063.38 342
18064.65 367
18065.91 362
18067.18 336
18068.45 357
18069.72 325
18070.98 331
18072.25 351
18073.52 328
18074.79 304
18076.06 313
18077.33 363
18078.59 342
18079.86 349
18081.13 330
18082.40 326
18083.67 320
18084.94 328
18086.21 342
18087.47 340
18088.74 357
18090.01 359
18091.28 335
18092.55 324
18093.82 325
18095.09 333
18096.36 355
18097.62 321
18098.89 348
18100.16 325
18101.43 356
18102.70 332
18103.97 330
18105.24 330
18106.51 341
18107.78 356
18109.05 368
18110.32 332
18111.59 347
18112.86 360
18114.13 323
18115.40 324
18116.66 346
18117.93 332
18119.20 346
18120.47 349
18121.74 347
18123.01 347
18124.28 318
18125.55 318
18126.82 345
18128.09 352
18129.36 329
18130.63 337
18131.90 327
18133.17 334
18134.44 324
18135.71 359
18136.99 340
18138.26 338
18139.53 352
18140.80 344
18142.07 351
18143.34 332
18144.61 350
18145.88 355
18147.15 338
18148.42 341
18149.69 328
18150.96 354
18152.23 328
18153.50 319
18154.78 339
18156.05 336
18157.32 348
18158.59 358
18159.86 349
18161.13 347
18162.40 313
18163.67 303
18164.94 329
18166.22 353
18167.49 352
18168.76 340
18170.03 337
18171.30 285
18172.57 329
18173.85 324
18175.12 346
18176.39 338
18177.66 341
18178.93 359
18180.20 345
18181.48 348
18182.75 331
18184.02 346
18185.29 347
18186.56 375
18187.84 325
18189.11 325
18190.38 327
18191.65 340
18192.93 328
18194.20 324
18195.47 346
18196.74 351
18198.02 351
18199.29 343
18200.56 309
18201.83 322
18203.11 351
18204.38 344
18205.65 329
18206.92 336
18208.20 364
18209.47 341
18210.74 339
18212.02 304
18213.29 323
18214.56 348
18215.84 344
18217.11 311
18218.38 333
18219.65 307
18220.93 331
18222.20 290
18223.47 320
18224.75 357
18226.02 327
18227.30 334
18228.57 328
18229.84 321
18231.12 312
18232.39 310
18233.66 331
18234.94 356
18236.21 315
18237.48 354
18238.76 329
18240.03 304
18241.31 338
18242.58 331
18243.86 314
18245.13 305
18246.40 326
18247.68 316
18248.95 335
18250.23 342
18251.50 334
18252.77 337
18254.05 354
18255.32 325
18256.60 353
18257.87 369
18259.15 351
18260.42 355
18261.70 327
18262.97 354
18264.25 360
18265.52 353
18266.80 377
18268.07 332
18269.35 319
18270.62 310
18271.90 308
18273.17 364
18274.45 330
18275.72 340
18277.00 350
18278.27 338
18279.55 366
18280.82 328
18282.10 325
18283.37 353
18284.65 320
18285.93 368
18287.20 345
18288.48 329
18289.75 311
18291.03 346
18292.30 335
18293.58 346
18294.86 335
18296.13 343
18297.41 312
18298.68 346
18299.96 344
18301.24 355
18302.51 363
18303.79 364
18305.06 349
18306.34 348
18307.62 331
18308.89 335
18310.17 364
18311.45 347
18312.72 371
18314.00 383
18315.28 351
18316.55 335
18317.83 325
18319.11 327
18320.38 349
18321.66 364
18322.94 365
18324.21 328
18325.49 333
18326.77 325
18328.04 327
18329.32 336
18330.60 379
18331.88 333
18333.15 332
18334.43 363
18335.71 347
18336.98 341
18338.26 357
18339.54 332
18340.82 343
18342.09 364
18343.37 356
18344.65 328
18345.93 332
18347.20 338
18348.48 354
18349.76 321
18351.04 332
18352.32 325
18353.59 349
18354.87 351
18356.15 319
18357.43 337
18358.71 371
18359.98 340
18361.26 298
18362.54 332
18363.82 322
18365.10 354
18366.38 327
18367.65 356
18368.93 362
18370.21 376
18371.49 378
18372.77 357
18374.05 354
18375.33 332
18376.60 340
18377.88 314
18379.16 321
18380.44 349
18381.72 339
18383.00 370
18384.28 339
18385.56 316
18386.84 314
18388.11 325
18389.39 312
18390.67 314
18391.95 351
18393.23 327
18394.51 320
18395.79 316
18397.07 333
18398.35 329
18399.63 343
18400.91 346
18402.19 338
18403.47 339
18404.75 315
18406.03 339
18407.31 330
18408.59 303
18409.87 324
18411.15 291
18412.43 322
18413.71 329
18414.99 333
18416.27 326
18417.55 348
18418.83 353
18420.11 339
18421.39 324
18422.67 326
18423.95 325
18425.23 330
18426.51 351
18427.79 321
18429.07 334
18430.35 352
18431.63 348
18432.91 330
18434.19 324
18435.47 328
18436.75 308
18438.04 344
18439.32 346
18440.60 324
18441.88 318
18443.16 327
18444.44 348
18445.72 344
18447.00 343
18448.28 333
18449.57 341
18450.85 314
18452.13 307
18453.41 340
18454.69 336
18455.97 323
18457.25 337
18458.54 361
18459.82 337
18461.10 324
18462.38 341
18463.66 336
18464.94 345
18466.23 316
18467.51 342
18468.79 325
18470.07 343
18471.35 323
18472.64 342
18473.92 332
18475.20 316
18476.48 353
18477.76 328
18479.05 338
18480.33 324
18481.61 356
18482.89 347
18484.18 338
18485.46 335
18486.74 363
18488.02 328
18489.31 332
18490.59 344
18491.87 351
18493.15 299
18494.44 335
18495.72 348
18497.00 339
18498.29 349
18499.57 341
18500.85 339
18502.13 332
18503.42 337
18504.70 316
18505.98 356
18507.27 331
18508.55 316
18509.83 362
18511.12 327
18512.40 325
18513.68 323
18514.97 332
18516.25 344
18517.54 347
18518.82 346
18520.10 341
18521.39 353
18522.67 334
18523.95 320
18525.24 356
18526.52 357
18527.81 320
18529.09 326
18530.37 362
18531.66 347
18532.94 322
18534.23 339
18535.51 360
18536.79 347
18538.08 358
18539.36 342
18540.65 343
18541.93 331
18543.22 327
18544.50 336
18545.79 335
18547.07 323
18548.36 315
18549.64 339
18550.92 365
18552.21 320
18553.49 345
18554.78 349
18556.06 355
18557.35 349
18558.63 326
18559.92 333
18561.20 348
18562.49 335
18563.77 357
18565.06 344
18566.35 376
18567.63 321
18568.92 344
18570.20 351
18571.49 359
18572.77 358
18574.06 359
18575.34 369
18576.63 326
18577.92 363
18579.20 361
18580.49 354
18581.77 352
18583.06 344
18584.34 357
18585.63 356
18586.92 349
18588.20 365
18589.49 348
18590.77 349
18592.06 344
18593.35 375
18594.63 332
18595.92 340
18597.21 368
18598.49 356
18599.78 342
18601.07 347
18602.35 360
18603.64 346
18604.93 365
18606.21 354
18607.50 357
18608.79 324
18610.07 338
18611.36 357
18612.65 393
18613.93 341
18615.22 344
18616.51 370
18617.79 379
18619.08 358
18620.37 340
18621.66 378
18622.94 364
18624.23 365
18625.52 358
18626.80 325
18628.09 346
18629.38 343
18630.67 338
18631.95 328
18633.24 335
18634.53 328
18635.82 305
18637.11 301
18638.39 331
18639.68 347
18640.97 330
18642.26 337
18643.54 347
18644.83 328
18646.12 325
18647.41 320
18648.70 334
18649.99 328
18651.27 347
18652.56 345
18653.85 336
18655.14 318
18656.43 334
18657.72 326
18659.00 336
18660.29 328
18661.58 332
18662.87 327
18664.16 336
18665.45 353
18666.74 330
18668.02 339
18669.31 320
18670.60 349
18671.89 321
18673.18 342
18674.47 352
18675.76 334
18677.05 312
18678.34 295
18679.63 303
18680.92 312
18682.20 310
18683.49 328
18684.78 334
18686.07 334
18687.36 333
18688.65 320
18689.94 359
18691.23 338
18692.52 345
18693.81 319
18695.10 332
18696.39 341
18697.68 301
18698.97 298
18700.26 340
18701.55 320
18702.84 317
18704.13 310
18705.42 286
18706.71 325
18708.00 320
18709.29 328
18710.58 329
18711.87 311
18713.16 337
18714.45 316
18715.74 325
18717.03 314
18718.32 323
18719.61 323
18720.90 353
18722.20 317
18723.49 320
18724.78 331
18726.07 339
18727.36 308
18728.65 333
18729.94 322
18731.23 325
18732.52 343
18733.81 319
18735.10 331
18736.40 314
18737.69 343
18738.98 339
18740.27 335
18741.56 318
18742.85 312
18744.14 330
18745.43 323
18746.73 319
18748.02 368
18749.31 340
18750.60 310
18751.89 318
18753.18 315
18754.48 289
18755.77 307
18757.06 333
18758.35 336
18759.64 309
18760.94 307
18762.23 321
18763.52 321
18764.81 342
18766.10 296
18767.40 327
18768.69 310
18769.98 341
18771.27 317
18772.57 299
18773.86 289
18775.15 332
18776.44 340
18777.74 329
18779.03 336
18780.32 314
18781.61 300
18782.91 342
18784.20 296
18785.49 297
18786.79 311
18788.08 335
18789.37 340
18790.66 311
18791.96 319
18793.25 314
18794.54 341
18795.84 319
18797.13 314
18798.42 300
18799.72 305
18801.01 318
18802.30 318
18803.60 336
18804.89 311
18806.18 333
18807.48 339
18808.77 336
18810.07 304
18811.36 326
18812.65 300
18813.95 328
18815.24 344
18816.53 337
18817.83 337
18819.12 339
18820.42 292
18821.71 321
18823.00 311
18824.30 322
18825.59 342
18826.89 349
18828.18 316
18829.48 313
18830.77 322
18832.07 304
18833.36 304
18834.65 306
18835.95 311
18837.24 290
18838.54 318
18839.83 305
18841.13 306
18842.42 328
18843.72 312
18845.01 325
18846.31 327
18847.60 316
18848.90 321
18850.19 327
18851.49 286
18852.78 316
18854.08 318
18855.37 319
18856.67 314
18857.96 315
18859.26 291
18860.55 302
18861.85 328
18863.15 326
18864.44 338
18865.74 314
18867.03 309
18868.33 312
18869.62 316
18870.92 286
18872.22 317
18873.51 311
18874.81 314
18876.10 324
18877.40 316
18878.70 342
18879.99 320
18881.29 312
18882.58 291
18883.88 341
18885.18 332
18886.47 313
18887.77 320
18889.07 342
18890.36 346
18891.66 355
18892.95 323
18894.25 322
18895.55 315
18896.84 318
18898.14 322
18899.44 342
18900.73 331
18902.03 313
18903.33 344
18904.63 340
18905.92 331
18907.22 322
18908.52 346
18909.81 330
18911.11 340
18912.41 314
18913.71 331
18915.00 325
18916.30 316
18917.60 307
18918.89 286
18920.19 320
18921.49 299
18922.79 323
18924.09 305
18925.38 309
18926.68 312
18927.98 330
18929.28 305
18930.57 327
18931.87 313
18933.17 330
18934.47 324
18935.77 307
18937.06 301
18938.36 337
18939.66 316
18940.96 324
18942.26 328
18943.55 317
18944.85 309
18946.15 297
18947.45 313
18948.75 300
18950.05 321
18951.35 302
18952.64 295
18953.94 305
18955.24 315
18956.54 287
18957.84 296
18959.14 310
18960.44 302
18961.74 314
18963.03 286
18964.33 295
18965.63 325
18966.93 310
18968.23 317
18969.53 322
18970.83 329
18972.13 323
18973.43 308
18974.73 307
18976.03 298
18977.33 309
18978.62 301
18979.92 306
18981.22 323
18982.52 339
18983.82 339
18985.12 325
18986.42 324
18987.72 322
18989.02 314
18990.32 322
18991.62 312
18992.92 291
18994.22 330
18995.52 304
18996.82 310
18998.12 324
18999.42 285
19000.72 341
19002.02 296
19003.32 305
19004.62 275
19005.92 306
19007.22 339
19008.53 300
19009.83 293
19011.13 321
19012.43 306
19013.73 314
19015.03 285
19016.33 309
19017.63 295
19018.93 273
19020.23 308
19021.53 303
19022.83 291
19024.13 322
19025.44 326
19026.74 316
19028.04 311
19029.34 296
19030.64 317
19031.94 322
19033.24 299
19034.54 270
19035.85 313
19037.15 301
19038.45 322
19039.75 291
19041.05 283
19042.35 300
19043.66 320
19044.96 318
19046.26 321
19047.56 335
19048.86 321
19050.16 322
19051.47 299
19052.77 313
19054.07 298
19055.37 293
19056.67 287
19057.98 291
19059.28 277
19060.58 332
19061.88 312
19063.19 308
19064.49 299
19065.79 293
19067.09 316
19068.40 314
19069.70 335
19071.00 324
19072.30 297
19073.61 325
19074.91 332
19076.21 290
19077.52 296
19078.82 311
19080.12 313
19081.42 330
19082.73 315
19084.03 283
19085.33 313
19086.64 313
19087.94 305
19089.24 322
19090.55 311
19091.85 305
19093.15 314
19094.46 333
19095.76 318
19097.06 316
19098.37 340
19099.67 312
19100.97 311
19102.28 314
19103.58 328
19104.89 295
19106.19 282
19107.49 329
19108.80 339
19110.10 321
19111.40 312
19112.71 321
19114.01 291
19115.32 300
19116.62 286
19117.93 316
19119.23 326
19120.53 297
19121.84 312
19123.14 280
19124.45 306
19125.75 320
19127.06 317
19128.36 344
19129.67 321
19130.97 318
19132.28 309
19133.58 317
19134.88 310
19136.19 306
19137.49 310
19138.80 312
19140.10 306
19141.41 331
19142.71 300
19144.02 312
19145.32 306
19146.63 329
19147.94 314
19149.24 326
19150.55 325
19151.85 304
19153.16 334
19154.46 321
19155.77 309
19157.07 278
19158.38 317
19159.68 295
19160.99 329
19162.30 333
19163.60 321
19164.91 317
19166.21 319
19167.52 333
19168.83 313
19170.13 326
19171.44 300
19172.74 305
19174.05 288
19175.36 333
19176.66 310
19177.97 325
19179.27 311
19180.58 303
19181.89 314
19183.19 309
19184.50 301
19185.81 316
19187.11 321
19188.42 291
19189.73 317
19191.03 322
19192.34 300
19193.65 302
19194.95 301
19196.26 301
19197.57 312
19198.87 330
19200.18 294
19201.49 305
19202.80 268
19204.10 283
19205.41 327
19206.72 335
19208.03 288
19209.33 302
19210.64 294
19211.95 336
19213.25 309
19214.56 278
19215.87 299
19217.18 302
19218.49 297
19219.79 307
19221.10 296
19222.41 302
19223.72 307
19225.02 315
19226.33 311
19227.64 294
19228.95 305
19230.26 314
19231.56 308
19232.87 294
19234.18 333
19235.49 283
19236.80 292
19238.11 300
19239.41 307
19240.72 299
19242.03 305
19243.34 300
19244.65 291
19245.96 324
19247.26 300
19248.57 286
19249.88 318
19251.19 348
19252.50 311
19253.81 316
19255.12 304
19256.43 308
19257.74 306
19259.04 291
19260.35 285
19261.66 325
19262.97 297
19264.28 315
19265.59 316
19266.90 319
19268.21 292
19269.52 316
19270.83 287
19272.14 309
19273.45 297
19274.76 302
19276.07 308
19277.38 304
19278.69 316
19279.99 289
19281.30 283
19282.61 279
19283.92 306
19285.23 315
19286.54 311
19287.85 285
19289.16 311
19290.47 311
19291.78 294
19293.09 292
19294.40 280
19295.72 370
19297.03 327
19298.34 310
19299.65 306
19300.96 302
19302.27 314
19303.58 314
19304.89 313
19306.20 296
19307.51 313
19308.82 292
19310.13 300
19311.44 311
19312.75 294
19314.06 293
19315.37 322
19316.69 317
19318.00 278
19319.31 322
19320.62 322
19321.93 290
19323.24 298
19324.55 307
19325.86 304
19327.18 298
19328.49 330
19329.80 324
19331.11 288
19332.42 289
19333.73 292
19335.04 297
19336.36 326
19337.67 312
19338.98 296
19340.29 298
19341.60 308
19342.91 278
19344.23 283
19345.54 308
19346.85 290
19348.16 301
19349.47 275
19350.79 284
19352.10 276
19353.41 318
19354.72 293
19356.04 296
19357.35 319
19358.66 285
19359.97 285
19361.29 295
19362.60 300
19363.91 298
19365.22 287
19366.54 306
19367.85 279
19369.16 301
19370.47 296
19371.79 302
19373.10 287
19374.41 304
19375.73 281
19377.04 304
19378.35 289
19379.67 280
19380.98 279
19382.29 295
19383.60 312
19384.92 297
19386.23 288
19387.54 287
19388.86 282
19390.17 290
19391.49 297
19392.80 321
19394.11 299
19395.43 292
19396.74 305
19398.05 264
19399.37 261
19400.68 285
19402.00 300
19403.31 286
19404.62 303
19405.94 275
19407.25 265
19408.57 297
19409.88 292
19411.19 323
19412.51 309
19413.82 308
19415.14 288
19416.45 269
19417.77 292
19419.08 294
19420.39 282
19421.71 280
19423.02 275
19424.34 287
19425.65 307
19426.97 302
19428.28 292
19429.60 276
19430.91 301
19432.23 307
19433.54 310
19434.86 276
19436.17 319
19437.49 297
19438.80 279
19440.12 275
19441.43 306
19442.75 311
19444.06 281
19445.38 298
19446.69 297
19448.01 296
19449.32 298
19450.64 294
19451.96 320
19453.27 314
19454.59 294
19455.90 268
19457.22 281
19458.53 278
19459.85 293
19461.17 311
19462.48 297
19463.80 285
19465.11 302
19466.43 295
19467.75 296
19469.06 305
19470.38 292
19471.69 313
19473.01 303
19474.33 309
19475.64 308
19476.96 269
19478.28 264
19479.59 295
19480.91 278
19482.23 294
19483.54 285
19484.86 288
19486.18 285
19487.49 284
19488.81 280
19490.13 270
19491.44 288
19492.76 259
19494.08 269
19495.39 263
19496.71 272
19498.03 274
19499.35 290
19500.66 287
19501.98 277
19503.30 283
19504.61 300
19505.93 286
19507.25 314
19508.57 308
19509.88 301
19511.20 297
19512.52 315
19513.84 303
19515.15 316
19516.47 300
19517.79 283
19519.11 274
19520.43 293
19521.74 286
19523.06 280
19524.38 306
19525.70 282
19527.02 297
19528.33 304
19529.65 279
19530.97 286
19532.29 277
19533.61 309
19534.93 307
19536.24 297
19537.56 298
19538.88 295
19540.20 343
19541.52 288
19542.84 294
19544.16 290
19545.47 302
19546.79 301
19548.11 279
19549.43 312
19550.75 296
19552.07 302
19553.39 286
19554.71 305
19556.03 283
19557.34 288
19558.66 291
19559.98 301
19561.30 285
19562.62 285
19563.94 305
19565.26 265
19566.58 278
19567.90 288
19569.22 271
19570.54 270
19571.86 311
19573.18 293
19574.50 279
19575.82 263
19577.14 289
19578.46 293
19579.78 258
19581.10 292
19582.42 279
19583.74 302
19585.06 310
19586.38 319
19587.70 270
19589.02 278
19590.34 281
19591.66 295
19592.98 277
19594.30 284
19595.62 280
19596.94 313
19598.26 289
19599.58 283
19600.90 303
19602.22 316
19603.54 294
19604.86 297
19606.18 300
19607.50 279
19608.82 290
19610.15 302
19611.47 300
19612.79 305
19614.11 317
19615.43 285
19616.75 290
19618.07 303
19619.39 302
19620.71 301
19622.04 286
19623.36 291
19624.68 269
19626.00 296
19627.32 312
19628.64 297
19629.96 281
19631.29 308
19632.61 283
19633.93 300
19635.25 303
19636.57 253
19637.89 292
19639.22 295
19640.54 302
19641.86 277
19643.18 272
19644.50 297
19645.83 289
19647.15 275
19648.47 296
19649.79 267
19651.12 307
19652.44 301
19653.76 312
19655.08 312
19656.40 291
19657.73 285
19659.05 295
19660.37 305
19661.70 292
19663.02 306
19664.34 305
19665.66 309
19666.99 286
19668.31 266
19669.63 300
19670.95 305
19672.28 287
19673.60 282
19674.92 295
19676.25 307
19677.57 311
19678.89 310
19680.22 279
19681.54 317
19682.86 289
19684.19 284
19685.51 292
19686.83 287
19688.16 293
19689.48 285
19690.80 312
19692.13 296
19693.45 295
19694.78 292
19696.10 290
19697.42 291
19698.75 287
19700.07 284
19701.39 303
19702.72 293
19704.04 302
19705.37 276
19706.69 268
19708.02 283
19709.34 302
19710.66 293
19711.99 285
19713.31 283
19714.64 296
19715.96 314
19717.29 270
19718.61 285
19719.93 282
19721.26 288
19722.58 292
19723.91 274
19725.23 278
19726.56 282
19727.88 292
19729.21 300
19730.53 282
19731.86 294
19733.18 318
19734.51 304
19735.83 299
19737.16 280
19738.48 300
19739.81 297
19741.13 313
19742.46 287
19743.78 297
19745.11 302
19746.44 262
19747.76 268
19749.09 295
19750.41 305
19751.74 306
19753.06 289
19754.39 266
19755.72 281
19757.04 270
19758.37 300
19759.69 302
19761.02 267
19762.34 288
19763.67 320
19765.00 283
19766.32 283
19767.65 285
19768.98 272
19770.30 290
19771.63 267
19772.95 303
19774.28 280
19775.61 304
19776.93 304
19778.26 305
19779.59 276
19780.91 284
19782.24 298
19783.57 281
19784.89 288
19786.22 284
19787.55 286
19788.87 267
19790.20 297
19791.53 298
19792.86 288
19794.18 272
19795.51 303
19796.84 290
19798.16 291
19799.49 294
19800.82 291
19802.15 284
19803.47 281
19804.80 283
19806.13 289
19807.46 295
19808.78 257
19810.11 262
19811.44 279
19812.77 297
19814.09 286
19815.42 279
19816.75 272
19818.08 302
19819.41 281
19820.73 315
19822.06 296
19823.39 302
19824.72 327
19826.05 311
19827.37 310
19828.70 294
19830.03 291
19831.36 289
19832.69 292
19834.02 301
19835.34 277
19836.67 258
19838.00 303
19839.33 315
19840.66 302
19841.99 293
19843.32 282
19844.64 281
19845.97 262
19847.30 255
19848.63 275
19849.96 296
19851.29 284
19852.62 292
19853.95 295
19855.28 298
19856.60 294
19857.93 303
19859.26 285
19860.59 288
19861.92 285
19863.25 301
19864.58 307
19865.91 311
19867.24 301
19868.57 291
19869.90 282
19871.23 290
19872.56 301
19873.89 288
19875.22 273
19876.55 291
19877.88 272
19879.21 282
19880.54 285
19881.87 283
19883.20 270
19884.53 287
19885.86 292
19887.19 290
19888.52 297
19889.85 307
19891.18 286
19892.51 290
19893.84 270
19895.17 273
19896.50 282
19897.83 268
19899.16 280
19900.49 315
19901.82 310
19903.15 289
19904.48 290
19905.81 303
19907.15 280
19908.48 307
19909.81 293
19911.14 287
19912.47 294
19913.80 281
19915.13 299
19916.46 291
19917.79 265
19919.13 278
19920.46 282
19921.79 285
19923.12 301
19924.45 260
19925.78 295
19927.11 291
19928.45 267
19929.78 261
19931.11 280
19932.44 278
19933.77 282
19935.10 304
19936.44 295
19937.77 295
19939.10 305
19940.43 304
19941.76 310
19943.10 282
19944.43 287
19945.76 295
19947.09 302
19948.42 299
19949.76 294
19951.09 294
19952.42 310
19953.75 292
19955.09 290
19956.42 298
19957.75 332
19959.08 316
19960.42 298
19961.75 310
19963.08 306
19964.41 305
19965.75 277
19967.08 299
19968.41 298
19969.75 297
19971.08 305
19972.41 295
19973.74 319
19975.08 315
19976.41 306
19977.74 286
19979.08 296
19980.41 299
19981.74 282
19983.08 288
19984.41 278
19985.74 270
19987.08 274
19988.41 309
19989.75 306
19991.08 317
19992.41 296
19993.75 315
19995.08 273
19996.41 301
19997.75 272
19999.08 287
20000.42 304
20001.75 330
20003.08 336
20004.42 280
20005.75 274
20007.09 283
20008.42 316
20009.75 304
20011.09 294
20012.42 304
20013.76 324
20015.09 287
20016.43 271
20017.76 288
20019.10 278
20020.43 288
20021.76 305
20023.10 298
20024.43 275
20025.77 276
20027.10 282
20028.44 290
20029.77 289
20031.11 298
20032.44 300
20033.78 330
20035.11 294
20036.45 283
20037.78 266
20039.12 299
20040.46 309
20041.79 285
20043.13 284
20044.46 285
20045.80 278
20047.13 313
20048.47 320
20049.80 312
20051.14 303
20052.47 287
20053.81 275
20055.15 318
20056.48 304
20057.82 301
20059.15 300
20060.49 285
20061.83 315
20063.16 316
20064.50 321
20065.83 299
20067.17 302
20068.51 272
20069.84 296
20071.18 300
20072.52 311
20073.85 296
20075.19 320
20076.52 281
20077.86 298
20079.20 301
20080.53 300
20081.87 309
20083.21 312
20084.54 283
20085.88 279
20087.22 292
20088.56 293
20089.89 284
20091.23 312
20092.57 287
20093.90 280
20095.24 306
20096.58 304
20097.91 334
20099.25 304
20100.59 284
20101.93 304
20103.26 329
20104.60 283
20105.94 295
20107.28 309
20108.61 276
20109.95 268
20111.29 293
20112.63 296
20113.96 289
20115.30 302
20116.64 312
20117.98 284
20119.32 294
20120.65 310
20121.99 321
20123.33 313
20124.67 307
20126.01 314
