# Supplementary material for: MALDI-TOF MS typing enables the classification of brewing yeasts of the genus Saccharomyces to major beer styles
Source: PLoS One. 2017 Aug 9;12(8):e0181694. doi: 10.1371/journal.pone.0181694 (PMC5549903; doi:10.1371/journal.pone.0181694)
Supplement: S17 File — The directory includes 90 raw files and was zipped to “.zip”; the folder has three strains with 30 spectra per strain; S1 Text explains the raw files with an example and Table 1 represents the yeast strains used within the experiment. (ZIP) [file pone.0181694.s020.zip › 49-51/30813-PIBA124-Lag-Lag-Lag-YPG-18h-E-E_2016-10-03_6_0_G12_1.dat]

1998.43 3890
1998.85 3827
1999.27 3727
1999.69 3629
2000.11 3642
2000.54 3733
2000.96 3608
2001.38 3444
2001.80 3476
2002.23 3555
2002.65 3537
2003.07 3548
2003.49 3604
2003.92 3672
2004.34 3580
2004.76 3602
2005.18 3568
2005.61 3689
2006.03 3638
2006.45 3677
2006.87 3731
2007.30 3659
2007.72 3637
2008.14 3590
2008.57 3618
2008.99 3460
2009.41 3416
2009.84 3491
2010.26 3486
2010.68 3495
2011.11 3452
2011.53 3477
2011.95 3466
2012.38 3322
2012.80 3386
2013.22 3642
2013.65 3659
2014.07 3706
2014.49 3756
2014.92 3736
2015.34 3994
2015.77 4032
2016.19 4138
2016.61 4122
2017.04 4096
2017.46 4195
2017.89 4189
2018.31 3964
2018.73 3910
2019.16 3938
2019.58 3912
2020.01 3685
2020.43 3597
2020.85 3668
2021.28 3581
2021.70 3446
2022.13 3362
2022.55 3470
2022.98 3530
2023.40 3621
2023.83 3553
2024.25 3375
2024.68 3502
2025.10 3540
2025.53 3551
2025.95 3471
2026.38 3549
2026.80 3567
2027.23 3605
2027.65 3493
2028.08 3353
2028.50 3534
2028.93 3627
2029.35 3610
2029.78 3689
2030.20 3741
2030.63 3769
2031.05 3844
2031.48 3702
2031.90 3715
2032.33 3601
2032.75 3745
2033.18 3762
2033.61 3710
2034.03 3743
2034.46 3790
2034.88 3690
2035.31 3514
2035.74 3507
2036.16 3567
2036.59 3697
2037.01 3729
2037.44 3675
2037.87 3707
2038.29 3540
2038.72 3665
2039.14 3638
2039.57 3672
2040.00 3593
2040.42 3505
2040.85 3534
2041.28 3490
2041.70 3448
2042.13 3393
2042.56 3518
2042.98 3626
2043.41 3575
2043.84 3498
2044.26 3548
2044.69 3719
2045.12 3479
2045.54 3478
2045.97 3388
2046.40 3457
2046.82 3513
2047.25 3444
2047.68 3476
2048.11 3468
2048.53 3532
2048.96 3432
2049.39 3478
2049.82 3358
2050.24 3361
2050.67 3315
2051.10 3366
2051.53 3373
2051.95 3263
2052.38 3398
2052.81 3417
2053.24 3465
2053.66 3525
2054.09 3602
2054.52 3631
2054.95 3777
2055.38 3822
2055.80 3826
2056.23 3789
2056.66 3563
2057.09 3572
2057.52 3540
2057.94 3611
2058.37 3576
2058.80 3430
2059.23 3453
2059.66 3586
2060.09 3586
2060.51 3490
2060.94 3451
2061.37 3453
2061.80 3466
2062.23 3375
2062.66 3592
2063.09 3644
2063.52 3654
2063.94 3709
2064.37 3743
2064.80 3741
2065.23 3635
2065.66 3688
2066.09 3669
2066.52 3558
2066.95 3592
2067.38 3533
2067.81 3478
2068.24 3488
2068.66 3495
2069.09 3475
2069.52 3532
2069.95 3484
2070.38 3446
2070.81 3446
2071.24 3551
2071.67 3504
2072.10 3405
2072.53 3338
2072.96 3572
2073.39 3622
2073.82 3593
2074.25 3729
2074.68 3689
2075.11 3700
2075.54 3744
2075.97 3641
2076.40 3672
2076.83 3682
2077.26 3661
2077.69 3628
2078.12 3662
2078.55 3858
2078.98 3779
2079.41 3761
2079.84 3733
2080.27 3627
2080.70 3593
2081.14 3651
2081.57 3592
2082.00 3505
2082.43 3468
2082.86 3631
2083.29 3558
2083.72 3615
2084.15 3509
2084.58 3534
2085.01 3451
2085.44 3453
2085.88 3374
2086.31 3384
2086.74 3344
2087.17 3383
2087.60 3383
2088.03 3380
2088.46 3451
2088.89 3418
2089.33 3467
2089.76 3429
2090.19 3460
2090.62 3485
2091.05 3498
2091.48 3406
2091.92 3448
2092.35 3476
2092.78 3493
2093.21 3481
2093.64 3588
2094.07 3538
2094.51 3535
2094.94 3512
2095.37 3397
2095.80 3357
2096.24 3301
2096.67 3290
2097.10 3255
2097.53 3290
2097.96 3210
2098.40 3311
2098.83 3353
2099.26 3232
2099.69 3197
2100.13 3200
2100.56 3338
2100.99 3354
2101.43 3371
2101.86 3310
2102.29 3292
2102.72 3137
2103.16 3272
2103.59 3236
2104.02 3348
2104.46 3297
2104.89 3388
2105.32 3432
2105.76 3449
2106.19 3417
2106.62 3464
2107.05 3408
2107.49 3481
2107.92 3498
2108.36 3379
2108.79 3337
2109.22 3386
2109.66 3220
2110.09 3185
2110.52 3329
2110.96 3313
2111.39 3236
2111.82 3243
2112.26 3282
2112.69 3194
2113.13 3243
2113.56 3199
2113.99 3188
2114.43 3114
2114.86 3015
2115.30 3168
2115.73 3210
2116.16 3180
2116.60 3360
2117.03 3321
2117.47 3369
2117.90 3490
2118.34 3469
2118.77 3457
2119.21 3454
2119.64 3478
2120.07 3585
2120.51 3600
2120.94 3540
2121.38 3661
2121.81 3647
2122.25 3590
2122.68 3673
2123.12 3643
2123.55 3613
2123.99 3561
2124.42 3467
2124.86 3404
2125.29 3496
2125.73 3476
2126.16 3469
2126.60 3384
2127.04 3362
2127.47 3397
2127.91 3496
2128.34 3506
2128.78 3566
2129.21 3592
2129.65 3609
2130.08 3573
2130.52 3536
2130.96 3567
2131.39 3596
2131.83 3600
2132.26 3539
2132.70 3677
2133.14 3627
2133.57 3605
2134.01 3609
2134.44 3703
2134.88 3707
2135.32 3575
2135.75 3614
2136.19 3479
2136.62 3591
2137.06 3611
2137.50 3498
2137.93 3419
2138.37 3643
2138.81 3498
2139.24 3439
2139.68 3415
2140.12 3399
2140.55 3361
2140.99 3355
2141.43 3357
2141.86 3276
2142.30 3292
2142.74 3338
2143.18 3328
2143.61 3401
2144.05 3319
2144.49 3314
2144.92 3272
2145.36 3481
2145.80 3538
2146.24 3564
2146.67 3642
2147.11 3954
2147.55 4029
2147.99 4222
2148.42 4385
2148.86 4239
2149.30 4148
2149.74 4136
2150.17 4040
2150.61 3870
2151.05 3744
2151.49 3766
2151.92 3631
2152.36 3517
2152.80 3582
2153.24 3492
2153.68 3505
2154.11 3558
2154.55 3593
2154.99 3548
2155.43 3526
2155.87 3582
2156.31 3439
2156.74 3456
2157.18 3461
2157.62 3538
2158.06 3555
2158.50 3681
2158.94 3544
2159.38 3530
2159.81 3684
2160.25 3618
2160.69 3589
2161.13 3627
2161.57 3564
2162.01 3645
2162.45 3571
2162.89 3606
2163.33 3738
2163.76 3725
2164.20 3741
2164.64 3588
2165.08 3519
2165.52 3606
2165.96 3453
2166.40 3534
2166.84 3522
2167.28 3552
2167.72 3669
2168.16 3466
2168.60 3531
2169.04 3703
2169.48 3563
2169.92 3531
2170.36 3464
2170.80 3484
2171.24 3487
2171.68 3431
2172.12 3613
2172.56 3713
2173.00 3489
2173.44 3582
2173.88 3670
2174.32 3620
2174.76 3719
2175.20 3753
2175.64 3774
2176.08 3731
2176.52 3967
2176.96 3933
2177.40 4035
2177.84 3798
2178.28 3801
2178.72 3737
2179.16 3476
2179.60 3648
2180.04 3716
2180.48 3688
2180.92 3422
2181.37 3354
2181.81 3385
2182.25 3276
2182.69 3273
2183.13 3349
2183.57 3492
2184.01 3560
2184.45 3545
2184.89 3591
2185.34 3686
2185.78 3612
2186.22 3718
2186.66 3694
2187.10 3714
2187.54 3698
2187.98 3782
2188.43 3763
2188.87 3793
2189.31 3848
2189.75 3911
2190.19 3610
2190.63 3772
2191.08 3900
2191.52 3902
2191.96 3925
2192.40 4002
2192.84 4017
2193.29 4096
2193.73 4278
2194.17 4112
2194.61 4271
2195.05 4272
2195.50 4076
2195.94 4066
2196.38 4018
2196.82 3837
2197.27 3928
2197.71 3951
2198.15 3767
2198.59 3835
2199.04 3889
2199.48 3678
2199.92 3769
2200.37 3747
2200.81 3834
2201.25 3795
2201.69 3864
2202.14 3888
2202.58 3777
2203.02 3795
2203.47 3933
2203.91 3887
2204.35 3927
2204.80 3911
2205.24 3847
2205.68 3842
2206.13 3909
2206.57 3961
2207.01 3924
2207.46 3920
2207.90 3966
2208.34 4108
2208.79 4125
2209.23 3964
2209.67 3960
2210.12 3878
2210.56 3889
2211.01 3850
2211.45 3766
2211.89 3756
2212.34 3624
2212.78 3791
2213.23 3834
2213.67 3716
2214.11 3549
2214.56 3587
2215.00 3651
2215.45 3594
2215.89 3509
2216.34 3525
2216.78 3514
2217.22 3414
2217.67 3466
2218.11 3490
2218.56 3569
2219.00 3507
2219.45 3611
2219.89 3688
2220.34 3731
2220.78 3852
2221.23 3877
2221.67 4073
2222.12 4261
2222.56 4290
2223.01 4169
2223.45 4313
2223.90 4314
2224.34 4372
2224.79 4362
2225.23 4352
2225.68 4353
2226.12 4378
2226.57 4296
2227.01 4333
2227.46 4390
2227.91 4445
2228.35 4416
2228.80 4546
2229.24 4490
2229.69 4653
2230.13 4748
2230.58 4684
2231.03 4988
2231.47 4764
2231.92 4743
2232.36 4817
2232.81 4907
2233.26 4960
2233.70 4659
2234.15 4535
2234.59 4465
2235.04 4411
2235.49 4499
2235.93 4501
2236.38 4484
2236.83 4484
2237.27 4385
2237.72 4287
2238.17 4236
2238.61 4086
2239.06 3898
2239.51 4025
2239.95 3936
2240.40 3856
2240.85 3781
2241.29 3762
2241.74 3666
2242.19 3737
2242.63 3509
2243.08 3537
2243.53 3406
2243.98 3424
2244.42 3335
2244.87 3445
2245.32 3480
2245.76 3481
2246.21 3557
2246.66 3414
2247.11 3450
2247.55 3570
2248.00 3733
2248.45 3838
2248.90 3857
2249.35 3836
2249.79 4089
2250.24 4013
2250.69 4040
2251.14 4215
2251.58 4234
2252.03 4080
2252.48 3985
2252.93 3871
2253.38 3851
2253.82 3883
2254.27 3784
2254.72 3615
2255.17 3562
2255.62 3566
2256.07 3546
2256.51 3618
2256.96 3534
2257.41 3439
2257.86 3617
2258.31 3618
2258.76 3637
2259.21 3624
2259.65 3571
2260.10 3570
2260.55 3517
2261.00 3676
2261.45 3764
2261.90 3810
2262.35 3794
2262.80 3796
2263.25 3828
2263.69 3919
2264.14 3957
2264.59 4012
2265.04 3934
2265.49 3845
2265.94 3921
2266.39 4120
2266.84 4221
2267.29 4383
2267.74 4403
2268.19 4451
2268.64 4714
2269.09 4747
2269.54 4769
2269.99 4626
2270.44 4747
2270.89 4519
2271.34 4454
2271.79 4361
2272.24 4524
2272.69 4302
2273.14 4174
2273.59 4296
2274.04 4185
2274.49 4321
2274.94 4304
2275.39 4227
2275.84 4326
2276.29 4206
2276.74 3971
2277.19 3946
2277.64 3880
2278.09 3766
2278.54 3749
2278.99 3672
2279.44 3702
2279.89 3709
2280.34 3556
2280.79 3603
2281.25 3636
2281.70 3564
2282.15 3588
2282.60 3668
2283.05 3815
2283.50 3727
2283.95 3591
2284.40 3539
2284.85 3651
2285.31 3769
2285.76 3702
2286.21 3734
2286.66 3929
2287.11 3948
2287.56 4183
2288.01 4426
2288.47 4599
2288.92 4649
2289.37 4735
2289.82 4949
2290.27 4973
2290.72 4924
2291.18 4916
2291.63 4936
2292.08 4855
2292.53 4852
2292.98 4838
2293.44 4706
2293.89 4624
2294.34 4393
2294.79 4291
2295.24 4359
2295.70 4292
2296.15 4176
2296.60 4169
2297.05 3882
2297.51 3787
2297.96 3773
2298.41 3812
2298.86 3722
2299.32 3566
2299.77 3655
2300.22 3574
2300.67 3564
2301.13 3502
2301.58 3448
2302.03 3575
2302.49 3544
2302.94 3494
2303.39 3580
2303.85 3546
2304.30 3481
2304.75 3580
2305.20 3561
2305.66 3628
2306.11 3814
2306.56 3967
2307.02 3924
2307.47 3896
2307.93 4186
2308.38 4156
2308.83 4182
2309.29 4180
2309.74 4290
2310.19 4292
2310.65 4302
2311.10 4245
2311.55 4059
2312.01 4055
2312.46 4036
2312.92 3918
2313.37 3954
2313.82 3755
2314.28 3796
2314.73 3840
2315.19 3833
2315.64 3883
2316.10 3921
2316.55 3961
2317.00 3865
2317.46 4014
2317.91 4040
2318.37 4097
2318.82 4066
2319.28 4050
2319.73 4130
2320.19 4080
2320.64 3934
2321.10 4048
2321.55 4004
2322.01 3967
2322.46 4201
2322.92 4177
2323.37 4300
2323.83 4454
2324.28 4442
2324.74 4319
2325.19 4490
2325.65 4339
2326.10 4046
2326.56 4068
2327.01 3982
2327.47 4027
2327.92 3964
2328.38 3973
2328.83 3840
2329.29 3775
2329.74 3806
2330.20 3755
2330.66 3829
2331.11 3759
2331.57 3790
2332.02 3673
2332.48 3685
2332.94 3781
2333.39 3749
2333.85 3633
2334.30 3836
2334.76 3835
2335.22 3724
2335.67 3807
2336.13 3833
2336.58 3683
2337.04 3908
2337.50 3863
2337.95 3741
2338.41 3699
2338.87 3639
2339.32 3870
2339.78 3954
2340.24 3840
2340.69 3850
2341.15 3883
2341.61 3789
2342.06 3920
2342.52 3890
2342.98 3881
2343.43 4058
2343.89 4246
2344.35 4207
2344.81 4156
2345.26 4122
2345.72 4194
2346.18 4258
2346.63 4345
2347.09 4120
2347.55 4173
2348.01 4097
2348.46 4050
2348.92 4186
2349.38 4081
2349.84 3988
2350.29 3880
2350.75 3824
2351.21 3886
2351.67 3760
2352.13 3677
2352.58 3673
2353.04 3585
2353.50 3568
2353.96 3593
2354.41 3581
2354.87 3628
2355.33 3666
2355.79 3693
2356.25 3622
2356.71 3902
2357.16 3942
2357.62 4016
2358.08 4218
2358.54 4303
2359.00 4450
2359.46 4665
2359.91 4763
2360.37 4725
2360.83 4786
2361.29 4742
2361.75 4890
2362.21 4583
2362.67 4606
2363.13 4552
2363.58 4515
2364.04 4555
2364.50 4565
2364.96 4529
2365.42 4470
2365.88 4314
2366.34 4121
2366.80 4207
2367.26 4274
2367.72 4127
2368.18 3891
2368.64 3815
2369.10 3707
2369.55 3762
2370.01 3700
2370.47 3618
2370.93 3695
2371.39 3695
2371.85 3634
2372.31 3526
2372.77 3656
2373.23 3689
2373.69 3546
2374.15 3473
2374.61 3581
2375.07 3661
2375.53 3714
2375.99 3708
2376.45 3728
2376.91 3482
2377.37 3472
2377.83 3762
2378.29 3745
2378.75 3682
2379.21 3509
2379.68 3521
2380.14 3673
2380.60 3580
2381.06 3583
2381.52 3627
2381.98 3742
2382.44 3756
2382.90 3666
2383.36 3733
2383.82 3857
2384.28 3757
2384.74 3783
2385.20 3900
2385.67 3773
2386.13 3672
2386.59 3607
2387.05 3632
2387.51 3806
2387.97 3641
2388.43 3760
2388.89 3772
2389.36 3861
2389.82 3897
2390.28 3892
2390.74 3770
2391.20 3746
2391.66 3773
2392.13 3601
2392.59 3712
2393.05 3598
2393.51 3689
2393.97 3612
2394.43 3696
2394.90 3874
2395.36 3699
2395.82 3764
2396.28 3870
2396.74 3932
2397.21 4009
2397.67 3962
2398.13 3999
2398.59 3763
2399.06 3809
2399.52 3769
2399.98 3549
2400.44 3529
2400.91 3497
2401.37 3359
2401.83 3298
2402.29 3346
2402.76 3592
2403.22 3621
2403.68 3602
2404.14 3639
2404.61 3597
2405.07 3596
2405.53 3592
2406.00 3523
2406.46 3386
2406.92 3540
2407.39 3598
2407.85 3507
2408.31 3403
2408.78 3555
2409.24 3479
2409.70 3437
2410.17 3398
2410.63 3365
2411.09 3346
2411.56 3378
2412.02 3379
2412.48 3381
2412.95 3421
2413.41 3561
2413.87 3715
2414.34 3865
2414.80 3960
2415.27 4069
2415.73 4026
2416.19 4099
2416.66 4268
2417.12 4288
2417.59 4242
2418.05 4157
2418.51 4164
2418.98 4234
2419.44 4192
2419.91 4152
2420.37 4099
2420.84 4125
2421.30 4012
2421.77 4026
2422.23 3977
2422.69 4123
2423.16 4085
2423.62 3947
2424.09 3969
2424.55 3800
2425.02 3718
2425.48 3627
2425.95 3627
2426.41 3648
2426.88 3521
2427.34 3450
2427.81 3537
2428.27 3463
2428.74 3490
2429.20 3419
2429.67 3448
2430.13 3582
2430.60 3476
2431.07 3491
2431.53 3484
2432.00 3534
2432.46 3425
2432.93 3625
2433.39 3734
2433.86 3772
2434.32 3759
2434.79 3811
2435.26 4110
2435.72 4026
2436.19 4090
2436.65 4108
2437.12 4227
2437.59 4422
2438.05 4447
2438.52 4456
2438.98 4360
2439.45 4368
2439.92 4478
2440.38 4499
2440.85 4333
2441.32 4394
2441.78 4378
2442.25 4207
2442.72 3972
2443.18 3956
2443.65 3870
2444.12 3772
2444.58 3675
2445.05 3676
2445.52 3623
2445.98 3656
2446.45 3609
2446.92 3464
2447.38 3469
2447.85 3431
2448.32 3607
2448.78 3445
2449.25 3436
2449.72 3612
2450.19 3430
2450.65 3409
2451.12 3469
2451.59 3572
2452.06 3478
2452.52 3475
2452.99 3465
2453.46 3409
2453.93 3464
2454.39 3451
2454.86 3365
2455.33 3471
2455.80 3530
2456.26 3454
2456.73 3470
2457.20 3430
2457.67 3363
2458.14 3288
2458.60 3422
2459.07 3396
2459.54 3391
2460.01 3472
2460.48 3509
2460.95 3383
2461.41 3427
2461.88 3355
2462.35 3406
2462.82 3571
2463.29 3492
2463.76 3509
2464.22 3599
2464.69 3537
2465.16 3570
2465.63 3602
2466.10 3526
2466.57 3532
2467.04 3644
2467.51 3747
2467.97 3627
2468.44 3651
2468.91 3650
2469.38 3709
2469.85 3697
2470.32 3465
2470.79 3542
2471.26 3493
2471.73 3437
2472.20 3402
2472.67 3412
2473.14 3387
2473.61 3428
2474.07 3328
2474.54 3393
2475.01 3495
2475.48 3541
2475.95 3506
2476.42 3523
2476.89 3591
2477.36 3579
2477.83 3755
2478.30 3770
2478.77 3703
2479.24 3545
2479.71 3696
2480.18 3617
2480.65 3551
2481.12 3313
2481.59 3290
2482.06 3351
2482.53 3441
2483.00 3504
2483.47 3434
2483.95 3406
2484.42 3351
2484.89 3379
2485.36 3420
2485.83 3560
2486.30 3656
2486.77 3614
2487.24 3484
2487.71 3481
2488.18 3554
2488.65 3588
2489.12 3438
2489.59 3396
2490.07 3498
2490.54 3526
2491.01 3458
2491.48 3542
2491.95 3646
2492.42 3560
2492.89 3632
2493.36 3597
2493.84 3648
2494.31 3674
2494.78 3668
2495.25 3588
2495.72 3428
2496.19 3546
2496.66 3483
2497.14 3516
2497.61 3529
2498.08 3439
2498.55 3364
2499.02 3208
2499.50 3234
2499.97 3394
2500.44 3303
2500.91 3247
2501.38 3277
2501.86 3324
2502.33 3354
2502.80 3351
2503.27 3359
2503.74 3523
2504.22 3596
2504.69 3666
2505.16 3510
2505.63 3494
2506.11 3673
2506.58 3800
2507.05 3889
2507.52 3983
2508.00 4082
2508.47 3994
2508.94 4120
2509.42 4323
2509.89 4349
2510.36 4354
2510.83 4430
2511.31 4374
2511.78 4297
2512.25 4159
2512.73 4131
2513.20 4129
2513.67 3902
2514.15 3763
2514.62 3783
2515.09 3743
2515.57 3718
2516.04 3710
2516.51 3735
2516.99 3757
2517.46 3819
2517.94 3924
2518.41 3883
2518.88 3752
2519.36 3854
2519.83 3763
2520.30 3756
2520.78 3606
2521.25 3634
2521.73 3508
2522.20 3402
2522.67 3421
2523.15 3274
2523.62 3260
2524.10 3356
2524.57 3530
2525.05 3487
2525.52 3438
2525.99 3468
2526.47 3515
2526.94 3475
2527.42 3562
2527.89 3592
2528.37 3543
2528.84 3639
2529.32 3520
2529.79 3529
2530.27 3709
2530.74 3709
2531.22 3695
2531.69 3736
2532.17 3697
2532.64 3850
2533.12 3605
2533.59 3624
2534.07 3672
2534.54 3598
2535.02 3607
2535.49 3711
2535.97 3545
2536.44 3763
2536.92 3641
2537.39 3542
2537.87 3580
2538.34 3565
2538.82 3542
2539.30 3736
2539.77 3775
2540.25 3832
2540.72 3612
2541.20 3483
2541.68 3504
2542.15 3490
2542.63 3449
2543.10 3559
2543.58 3609
2544.06 3645
2544.53 3702
2545.01 3871
2545.48 4055
2545.96 4088
2546.44 4217
2546.91 4286
2547.39 4183
2547.87 4160
2548.34 4326
2548.82 4434
2549.30 4078
2549.77 3980
2550.25 4176
2550.73 4226
2551.20 4211
2551.68 4194
2552.16 4172
2552.63 4115
2553.11 3995
2553.59 3990
2554.06 3882
2554.54 3996
2555.02 4095
2555.50 3928
2555.97 3955
2556.45 4028
2556.93 3866
2557.40 3715
2557.88 3654
2558.36 3516
2558.84 3481
2559.31 3524
2559.79 3504
2560.27 3504
2560.75 3392
2561.23 3463
2561.70 3459
2562.18 3513
2562.66 3484
2563.14 3458
2563.61 3279
2564.09 3395
2564.57 3230
2565.05 3302
2565.53 3331
2566.00 3335
2566.48 3298
2566.96 3310
2567.44 3434
2567.92 3268
2568.40 3323
2568.87 3434
2569.35 3419
2569.83 3407
2570.31 3525
2570.79 3548
2571.27 3427
2571.75 3567
2572.22 3670
2572.70 3464
2573.18 3361
2573.66 3334
2574.14 3452
2574.62 3544
2575.10 3438
2575.58 3385
2576.06 3475
2576.54 3476
2577.01 3362
2577.49 3205
2577.97 3219
2578.45 3397
2578.93 3442
2579.41 3490
2579.89 3465
2580.37 3333
2580.85 3471
2581.33 3347
2581.81 3292
2582.29 3234
2582.77 3269
2583.25 3394
2583.73 3324
2584.21 3287
2584.69 3301
2585.17 3392
2585.65 3371
2586.13 3337
2586.61 3478
2587.09 3444
2587.57 3339
2588.05 3493
2588.53 3565
2589.01 3502
2589.49 3575
2589.97 3554
2590.45 3565
2590.93 3570
2591.41 3567
2591.89 3588
2592.37 3529
2592.85 3504
2593.33 3496
2593.81 3459
2594.30 3484
2594.78 3360
2595.26 3306
2595.74 3242
2596.22 3333
2596.70 3377
2597.18 3284
2597.66 3220
2598.14 3194
2598.62 3366
2599.11 3559
2599.59 3470
2600.07 3371
2600.55 3467
2601.03 3514
2601.51 3585
2601.99 3637
2602.48 3460
2602.96 3431
2603.44 3487
2603.92 3541
2604.40 3497
2604.88 3451
2605.37 3500
2605.85 3565
2606.33 3559
2606.81 3718
2607.29 3661
2607.78 3744
2608.26 3785
2608.74 3789
2609.22 3785
2609.70 3839
2610.19 3857
2610.67 3822
2611.15 3813
2611.63 3679
2612.12 3686
2612.60 3607
2613.08 3675
2613.56 3671
2614.05 3509
2614.53 3342
2615.01 3374
2615.49 3398
2615.98 3367
2616.46 3220
2616.94 3147
2617.43 3301
2617.91 3247
2618.39 3248
2618.87 3284
2619.36 3346
2619.84 3354
2620.32 3485
2620.81 3533
2621.29 3450
2621.77 3437
2622.26 3325
2622.74 3251
2623.22 3372
2623.71 3325
2624.19 3304
2624.67 3299
2625.16 3519
2625.64 3570
2626.13 3462
2626.61 3369
2627.09 3317
2627.58 3406
2628.06 3466
2628.55 3418
2629.03 3339
2629.51 3506
2630.00 3374
2630.48 3426
2630.97 3311
2631.45 3299
2631.93 3374
2632.42 3360
2632.90 3346
2633.39 3326
2633.87 3203
2634.36 3119
2634.84 3107
2635.33 3212
2635.81 3272
2636.29 3247
2636.78 3358
2637.26 3276
2637.75 3328
2638.23 3370
2638.72 3498
2639.20 3547
2639.69 3636
2640.17 3559
2640.66 3540
2641.14 3562
2641.63 3462
2642.11 3381
2642.60 3480
2643.08 3419
2643.57 3263
2644.05 3258
2644.54 3418
2645.03 3350
2645.51 3331
2646.00 3494
2646.48 3407
2646.97 3365
2647.45 3449
2647.94 3375
2648.43 3424
2648.91 3406
2649.40 3481
2649.88 3430
2650.37 3473
2650.85 3429
2651.34 3379
2651.83 3496
2652.31 3489
2652.80 3497
2653.29 3475
2653.77 3664
2654.26 3615
2654.74 3584
2655.23 3695
2655.72 3769
2656.20 3729
2656.69 3596
2657.18 3658
2657.66 3601
2658.15 3671
2658.64 3622
2659.12 3483
2659.61 3571
2660.10 3438
2660.58 3431
2661.07 3529
2661.56 3342
2662.05 3410
2662.53 3457
2663.02 3318
2663.51 3540
2663.99 3555
2664.48 3380
2664.97 3442
2665.46 3404
2665.94 3395
2666.43 3605
2666.92 3682
2667.41 3537
2667.89 3571
2668.38 3498
2668.87 3403
2669.36 3443
2669.84 3491
2670.33 3703
2670.82 3806
2671.31 3721
2671.80 3903
2672.28 4002
2672.77 3889
2673.26 4089
2673.75 4165
2674.24 4147
2674.72 4324
2675.21 4107
2675.70 4137
2676.19 4134
2676.68 3835
2677.17 3965
2677.65 3915
2678.14 3914
2678.63 3945
2679.12 3909
2679.61 3920
2680.10 3815
2680.59 3788
2681.07 3872
2681.56 3829
2682.05 3709
2682.54 3782
2683.03 3907
2683.52 3857
2684.01 3781
2684.50 3601
2684.99 3447
2685.47 3548
2685.96 3540
2686.45 3368
2686.94 3396
2687.43 3369
2687.92 3365
2688.41 3434
2688.90 3277
2689.39 3376
2689.88 3535
2690.37 3516
2690.86 3676
2691.35 3629
2691.84 3408
2692.33 3549
2692.82 3671
2693.31 3791
2693.80 3694
2694.29 3718
2694.78 3794
2695.27 3760
2695.76 3815
2696.25 3847
2696.74 3856
2697.23 3743
2697.72 3904
2698.21 3909
2698.70 3913
2699.19 3963
2699.68 3917
2700.17 4036
2700.66 3921
2701.15 3936
2701.64 3779
2702.13 3736
2702.62 3907
2703.11 3804
2703.61 3688
2704.10 3586
2704.59 3567
2705.08 3521
2705.57 3676
2706.06 3486
2706.55 3412
2707.04 3431
2707.53 3497
2708.02 3298
2708.52 3373
2709.01 3328
2709.50 3272
2709.99 3296
2710.48 3279
2710.97 3251
2711.46 3309
2711.96 3365
2712.45 3386
2712.94 3295
2713.43 3355
2713.92 3441
2714.41 3342
2714.91 3265
2715.40 3216
2715.89 3124
2716.38 3215
2716.87 3267
2717.37 3180
2717.86 3232
2718.35 3271
2718.84 3337
2719.33 3395
2719.83 3499
2720.32 3400
2720.81 3363
2721.30 3443
2721.80 3551
2722.29 3594
2722.78 3560
2723.27 3311
2723.77 3293
2724.26 3362
2724.75 3307
2725.24 3343
2725.74 3367
2726.23 3429
2726.72 3461
2727.22 3547
2727.71 3610
2728.20 3673
2728.70 3626
2729.19 3766
2729.68 3815
2730.18 3860
2730.67 3833
2731.16 3960
2731.65 3969
2732.15 3889
2732.64 4255
2733.14 4203
2733.63 4081
2734.12 4249
2734.62 4181
2735.11 4171
2735.60 4016
2736.10 3990
2736.59 4062
2737.08 3952
2737.58 3776
2738.07 3657
2738.57 3636
2739.06 3570
2739.55 3444
2740.05 3437
2740.54 3363
2741.04 3395
2741.53 3322
2742.03 3184
2742.52 3248
2743.01 3245
2743.51 3141
2744.00 3074
2744.50 3051
2744.99 3128
2745.49 3142
2745.98 3250
2746.48 3334
2746.97 3102
2747.47 3241
2747.96 3252
2748.46 3223
2748.95 3152
2749.45 3210
2749.94 3285
2750.44 3335
2750.93 3245
2751.43 3270
2751.92 3239
2752.42 3305
2752.91 3238
2753.41 3403
2753.90 3460
2754.40 3436
2754.89 3463
2755.39 3370
2755.88 3499
2756.38 3376
2756.87 3439
2757.37 3520
2757.87 3517
2758.36 3481
2758.86 3546
2759.35 3485
2759.85 3563
2760.35 3518
2760.84 3415
2761.34 3425
2761.83 3337
2762.33 3422
2762.83 3503
2763.32 3344
2763.82 3344
2764.31 3426
2764.81 3422
2765.31 3252
2765.80 3208
2766.30 3420
2766.80 3261
2767.29 3289
2767.79 3318
2768.29 3202
2768.78 3272
2769.28 3506
2769.78 3579
2770.27 3405
2770.77 3510
2771.27 3619
2771.76 3556
2772.26 3625
2772.76 3488
2773.26 3448
2773.75 3628
2774.25 3635
2774.75 3629
2775.24 3673
2775.74 3536
2776.24 3670
2776.74 3666
2777.23 3482
2777.73 3525
2778.23 3603
2778.73 3456
2779.22 3484
2779.72 3455
2780.22 3424
2780.72 3326
2781.21 3458
2781.71 3537
2782.21 3475
2782.71 3428
2783.21 3409
2783.70 3366
2784.20 3329
2784.70 3623
2785.20 3717
2785.70 3637
2786.20 3643
2786.69 3595
2787.19 3588
2787.69 3720
2788.19 3526
2788.69 3547
2789.19 3590
2789.68 3615
2790.18 3483
2790.68 3583
2791.18 3601
2791.68 3692
2792.18 3575
2792.68 3625
2793.18 3623
2793.67 3612
2794.17 3843
2794.67 3946
2795.17 3943
2795.67 3927
2796.17 3940
2796.67 4011
2797.17 4182
2797.67 4128
2798.17 4154
2798.67 4043
2799.17 4113
2799.66 4012
2800.16 3891
2800.66 3804
2801.16 3662
2801.66 3665
2802.16 3648
2802.66 3557
2803.16 3457
2803.66 3520
2804.16 3548
2804.66 3735
2805.16 3808
2805.66 4073
2806.16 4136
2806.66 4320
2807.16 4397
2807.66 4535
2808.16 4648
2808.66 4784
2809.16 4709
2809.66 4624
2810.16 4740
2810.66 4797
2811.16 4929
2811.66 4954
2812.17 4585
2812.67 4676
2813.17 4680
2813.67 4617
2814.17 4564
2814.67 4389
2815.17 4331
2815.67 4088
2816.17 4067
2816.67 3913
2817.17 3965
2817.67 3840
2818.18 3700
2818.68 3729
2819.18 3713
2819.68 3665
2820.18 3683
2820.68 3672
2821.18 3546
2821.68 3645
2822.19 3524
2822.69 3534
2823.19 3450
2823.69 3341
2824.19 3282
2824.69 3442
2825.20 3436
2825.70 3321
2826.20 3253
2826.70 3261
2827.20 3277
2827.70 3315
2828.21 3433
2828.71 3432
2829.21 3414
2829.71 3523
2830.22 3462
2830.72 3351
2831.22 3506
2831.72 3381
2832.22 3501
2832.73 3587
2833.23 3566
2833.73 3651
2834.23 3695
2834.74 3644
2835.24 3598
2835.74 3670
2836.24 3607
2836.75 3615
2837.25 3548
2837.75 3486
2838.26 3448
2838.76 3493
2839.26 3439
2839.76 3565
2840.27 3527
2840.77 3372
2841.27 3487
2841.78 3483
2842.28 3298
2842.78 3428
2843.29 3589
2843.79 3565
2844.29 3444
2844.80 3482
2845.30 3582
2845.80 3458
2846.31 3636
2846.81 3836
2847.32 3760
2847.82 3630
2848.32 3675
2848.83 3712
2849.33 3531
2849.83 3536
2850.34 3592
2850.84 3624
2851.35 3490
2851.85 3581
2852.35 3459
2852.86 3392
2853.36 3410
2853.87 3471
2854.37 3483
2854.88 3781
2855.38 3881
2855.88 3967
2856.39 3982
2856.89 3932
2857.40 4037
2857.90 4127
2858.41 4206
2858.91 4190
2859.42 3984
2859.92 3920
2860.43 3843
2860.93 3860
2861.44 3907
2861.94 3881
2862.45 3835
2862.95 3711
2863.46 3601
2863.96 3640
2864.47 3582
2864.97 3506
2865.48 3516
2865.98 3520
2866.49 3494
2866.99 3448
2867.50 3424
2868.00 3375
2868.51 3602
2869.02 3686
2869.52 3666
2870.03 3552
2870.53 3567
2871.04 3694
2871.54 3674
2872.05 3665
2872.56 3625
2873.06 3730
2873.57 3631
2874.07 3568
2874.58 3527
2875.09 3469
2875.59 3463
2876.10 3493
2876.61 3457
2877.11 3562
2877.62 3455
2878.12 3561
2878.63 3548
2879.14 3554
2879.64 3655
2880.15 3718
2880.66 3804
2881.16 3745
2881.67 3796
2882.18 3834
2882.68 3834
2883.19 3974
2883.70 3879
2884.20 4005
2884.71 4021
2885.22 4109
2885.73 4199
2886.23 4425
2886.74 4389
2887.25 4290
2887.75 4364
2888.26 4355
2888.77 4157
2889.28 4024
2889.78 3966
2890.29 3840
2890.80 3911
2891.31 3914
2891.81 3856
2892.32 3826
2892.83 3691
2893.34 3722
2893.84 4010
2894.35 3981
2894.86 3939
2895.37 4077
2895.88 3937
2896.38 3872
2896.89 3790
2897.40 3953
2897.91 3933
2898.42 3851
2898.92 3712
2899.43 3912
2899.94 3757
2900.45 3809
2900.96 3922
2901.47 3867
2901.98 3915
2902.48 3939
2902.99 3990
2903.50 4096
2904.01 4018
2904.52 4052
2905.03 4079
2905.54 4010
2906.04 3892
2906.55 3843
2907.06 3781
2907.57 3782
2908.08 3578
2908.59 3605
2909.10 3556
2909.61 3603
2910.12 3463
2910.63 3412
2911.14 3391
2911.64 3459
2912.15 3354
2912.66 3428
2913.17 3397
2913.68 3539
2914.19 3471
2914.70 3438
2915.21 3480
2915.72 3571
2916.23 3466
2916.74 3548
2917.25 3521
2917.76 3607
2918.27 3749
2918.78 3948
2919.29 3969
2919.80 4141
2920.31 4031
2920.82 4315
2921.33 4300
2921.84 4284
2922.35 4263
2922.86 4200
2923.37 4336
2923.88 4477
2924.39 4390
2924.90 4366
2925.41 4248
2925.92 4174
2926.44 4014
2926.95 3703
2927.46 3677
2927.97 3751
2928.48 3787
2928.99 3620
2929.50 3418
2930.01 3509
2930.52 3401
2931.03 3306
2931.54 3316
2932.05 3367
2932.57 3394
2933.08 3372
2933.59 3359
2934.10 3464
2934.61 3419
2935.12 3514
2935.63 3647
2936.15 3782
2936.66 3791
2937.17 4013
2937.68 4348
2938.19 4672
2938.70 4948
2939.22 5035
2939.73 5208
2940.24 5543
2940.75 5518
2941.26 5412
2941.77 5476
2942.29 5618
2942.80 5343
2943.31 5161
2943.82 5223
2944.34 5105
2944.85 4985
2945.36 4819
2945.87 4571
2946.38 4488
2946.90 4317
2947.41 4204
2947.92 4156
2948.43 3909
2948.95 3923
2949.46 3847
2949.97 3963
2950.48 3858
2951.00 3666
2951.51 3418
2952.02 3604
2952.54 3577
2953.05 3451
2953.56 3357
2954.08 3397
2954.59 3519
2955.10 3264
2955.61 3299
2956.13 3274
2956.64 3251
2957.15 3283
2957.67 3428
2958.18 3303
2958.69 3365
2959.21 3499
2959.72 3472
2960.23 3618
2960.75 3650
2961.26 3650
2961.78 3540
2962.29 3605
2962.80 3547
2963.32 3524
2963.83 3710
2964.35 3722
2964.86 3559
2965.37 3485
2965.89 3526
2966.40 3480
2966.92 3426
2967.43 3519
2967.94 3696
2968.46 3715
2968.97 3603
2969.49 3542
2970.00 3461
2970.52 3460
2971.03 3582
2971.54 3629
2972.06 3583
2972.57 3484
2973.09 3523
2973.60 3438
2974.12 3540
2974.63 3439
2975.15 3485
2975.66 3694
2976.18 3743
2976.69 3712
2977.21 3927
2977.72 3921
2978.24 3902
2978.75 3833
2979.27 3841
2979.78 3970
2980.30 4116
2980.81 3945
2981.33 3912
2981.84 4040
2982.36 4183
2982.88 4044
2983.39 4170
2983.91 4046
2984.42 4034
2984.94 4030
2985.45 4209
2985.97 4151
2986.49 4143
2987.00 4124
2987.52 4081
2988.03 3974
2988.55 3953
2989.07 3846
2989.58 3989
2990.10 3868
2990.61 3889
2991.13 3920
2991.65 3895
2992.16 3900
2992.68 4046
2993.20 4129
2993.71 4315
2994.23 4487
2994.75 4669
2995.26 4955
2995.78 5131
2996.30 5470
2996.81 5469
2997.33 5686
2997.85 5610
2998.36 5432
2998.88 5296
2999.40 5407
2999.91 5189
3000.43 5479
3000.95 5655
3001.46 5902
3001.98 6352
3002.50 6969
3003.02 7690
3003.53 8235
3004.05 8291
3004.57 8264
3005.09 8458
3005.60 8204
3006.12 7414
3006.64 6671
3007.16 5909
3007.67 5613
3008.19 5264
3008.71 4999
3009.23 4683
3009.74 4466
3010.26 4256
3010.78 4075
3011.30 3996
3011.82 4001
3012.33 4016
3012.85 3829
3013.37 3969
3013.89 4185
3014.41 4049
3014.93 4021
3015.44 3998
3015.96 4091
3016.48 4079
3017.00 4167
3017.52 4143
3018.04 4124
3018.55 4142
3019.07 4115
3019.59 4170
3020.11 4316
3020.63 4319
3021.15 4275
3021.67 4315
3022.19 4363
3022.71 4552
3023.22 4560
3023.74 4563
3024.26 4559
3024.78 4612
3025.30 4485
3025.82 4386
3026.34 4303
3026.86 4142
3027.38 3984
3027.90 4036
3028.42 3921
3028.94 3927
3029.46 3837
3029.98 3750
3030.49 3794
3031.01 3731
3031.53 3816
3032.05 3899
3032.57 3939
3033.09 3989
3033.61 3997
3034.13 4057
3034.65 3978
3035.17 3901
3035.69 4068
3036.21 4183
3036.73 3955
3037.25 3862
3037.77 4030
3038.29 3988
3038.81 3751
3039.34 3766
3039.86 3745
3040.38 3674
3040.90 3545
3041.42 3607
3041.94 3616
3042.46 3570
3042.98 3643
3043.50 3579
3044.02 3732
3044.54 3637
3045.06 3708
3045.58 3594
3046.10 3482
3046.63 3471
3047.15 3448
3047.67 3467
3048.19 3466
3048.71 3546
3049.23 3566
3049.75 3432
3050.27 3465
3050.79 3460
3051.32 3585
3051.84 3503
3052.36 3492
3052.88 3405
3053.40 3473
3053.92 3562
3054.45 3586
3054.97 3492
3055.49 3483
3056.01 3351
3056.53 3455
3057.05 3564
3057.58 3520
3058.10 3485
3058.62 3422
3059.14 3406
3059.66 3510
3060.19 3500
3060.71 3545
3061.23 3619
3061.75 3732
3062.28 3929
3062.80 3807
3063.32 3885
3063.84 3888
3064.37 3881
3064.89 3941
3065.41 3983
3065.93 4046
3066.46 4144
3066.98 4212
3067.50 4005
3068.02 3908
3068.55 4197
3069.07 3945
3069.59 4036
3070.12 4099
3070.64 4089
3071.16 4126
3071.69 4179
3072.21 4272
3072.73 4538
3073.26 4536
3073.78 4520
3074.30 4555
3074.83 4742
3075.35 4803
3075.87 4702
3076.40 4734
3076.92 4854
3077.44 4881
3077.97 5109
3078.49 5177
3079.01 5079
3079.54 5162
3080.06 5160
3080.59 5095
3081.11 4930
3081.63 4941
3082.16 5048
3082.68 5120
3083.21 4867
3083.73 4740
3084.25 4639
3084.78 4675
3085.30 4759
3085.83 4899
3086.35 5122
3086.88 5504
3087.40 6239
3087.93 6797
3088.45 7160
3088.97 7781
3089.50 7974
3090.02 7998
3090.55 7539
3091.07 7131
3091.60 6639
3092.12 6220
3092.65 6011
3093.17 5731
3093.70 5703
3094.22 5603
3094.75 5691
3095.27 5757
3095.80 5695
3096.32 5763
3096.85 5740
3097.37 5907
3097.90 6011
3098.43 5967
3098.95 6385
3099.48 6789
3100.00 7584
3100.53 8133
3101.05 9017
3101.58 9769
3102.10 10239
3102.63 10525
3103.16 10194
3103.68 9620
3104.21 9041
3104.73 8142
3105.26 7524
3105.79 6794
3106.31 5856
3106.84 5489
3107.36 5310
3107.89 4974
3108.42 4757
3108.94 4858
3109.47 4882
3110.00 4855
3110.52 4623
3111.05 4519
3111.57 4343
3112.10 4368
3112.63 4258
3113.15 4192
3113.68 4110
3114.21 4057
3114.74 4034
3115.26 4063
3115.79 4019
3116.32 4051
3116.84 3987
3117.37 4122
3117.90 4135
3118.42 4080
3118.95 4385
3119.48 4651
3120.01 4644
3120.53 4803
3121.06 4783
3121.59 4777
3122.11 4729
3122.64 4674
3123.17 4563
3123.70 4428
3124.22 4479
3124.75 4287
3125.28 4255
3125.81 4255
3126.34 4425
3126.86 4255
3127.39 4299
3127.92 4211
3128.45 4168
3128.98 4036
3129.50 3891
3130.03 3914
3130.56 3634
3131.09 3721
3131.62 3871
3132.14 3831
3132.67 3721
3133.20 3867
3133.73 3959
3134.26 3955
3134.79 4118
3135.31 4012
3135.84 4073
3136.37 4000
3136.90 3891
3137.43 4049
3137.96 3937
3138.49 3775
3139.02 3676
3139.54 3572
3140.07 3643
3140.60 3609
3141.13 3468
3141.66 3379
3142.19 3504
3142.72 3640
3143.25 3699
3143.78 3748
3144.31 3675
3144.84 3735
3145.37 3673
3145.89 3862
3146.42 3829
3146.95 4000
3147.48 4205
3148.01 4120
3148.54 4129
3149.07 4140
3149.60 4091
3150.13 4163
3150.66 4184
3151.19 4141
3151.72 4047
3152.25 4007
3152.78 3912
3153.31 3914
3153.84 4034
3154.37 4185
3154.90 4044
3155.43 3944
3155.96 4006
3156.49 4144
3157.02 3956
3157.55 4069
3158.08 4037
3158.61 3891
3159.14 3741
3159.68 3779
3160.21 3811
3160.74 3953
3161.27 3779
3161.80 3975
3162.33 3756
3162.86 3615
3163.39 3729
3163.92 3813
3164.45 3625
3164.98 3523
3165.51 3481
3166.05 3352
3166.58 3556
3167.11 3537
3167.64 3474
3168.17 3367
3168.70 3499
3169.23 3414
3169.76 3350
3170.30 3358
3170.83 3396
3171.36 3394
3171.89 3534
3172.42 3596
3172.95 3721
3173.49 3695
3174.02 3539
3174.55 3667
3175.08 3727
3175.61 3602
3176.15 3450
3176.68 3499
3177.21 3444
3177.74 3494
3178.27 3551
3178.81 3578
3179.34 3618
3179.87 3357
3180.40 3345
3180.93 3474
3181.47 3393
3182.00 3383
3182.53 3279
3183.06 3319
3183.60 3247
3184.13 3230
3184.66 3370
3185.20 3422
3185.73 3345
3186.26 3278
3186.79 3284
3187.33 3340
3187.86 3272
3188.39 3252
3188.93 3336
3189.46 3276
3189.99 3261
3190.52 3255
3191.06 3245
3191.59 3321
3192.12 3335
3192.66 3273
3193.19 3315
3193.72 3297
3194.26 3329
3194.79 3185
3195.33 3278
3195.86 3287
3196.39 3307
3196.93 3407
3197.46 3421
3197.99 3470
3198.53 3313
3199.06 3372
3199.60 3487
3200.13 3396
3200.66 3587
3201.20 3494
3201.73 3539
3202.27 3591
3202.80 3475
3203.33 3389
3203.87 3472
3204.40 3622
3204.94 3605
3205.47 3664
3206.01 3841
3206.54 3989
3207.07 4110
3207.61 4366
3208.14 4571
3208.68 4851
3209.21 4884
3209.75 4925
3210.28 4991
3210.82 5012
3211.35 5036
3211.89 4761
3212.42 4401
3212.96 4129
3213.49 4069
3214.03 4025
3214.56 3865
3215.10 3663
3215.63 3529
3216.17 3398
3216.70 3357
3217.24 3375
3217.78 3353
3218.31 3283
3218.85 3295
3219.38 3400
3219.92 3359
3220.45 3328
3220.99 3325
3221.52 3576
3222.06 3695
3222.60 3769
3223.13 3828
3223.67 4091
3224.20 3948
3224.74 3953
3225.28 4022
3225.81 3827
3226.35 3759
3226.88 3816
3227.42 3612
3227.96 3665
3228.49 3648
3229.03 3578
3229.57 3613
3230.10 3520
3230.64 3465
3231.18 3547
3231.71 3389
3232.25 3496
3232.79 3630
3233.32 3712
3233.86 3700
3234.40 3714
3234.93 3871
3235.47 3880
3236.01 3897
3236.54 3934
3237.08 4060
3237.62 4055
3238.15 3933
3238.69 3942
3239.23 4007
3239.77 3854
3240.30 3675
3240.84 3732
3241.38 3766
3241.92 3619
3242.45 3620
3242.99 3731
3243.53 3667
3244.07 3628
3244.60 3810
3245.14 3613
3245.68 3639
3246.22 3869
3246.75 3852
3247.29 3906
3247.83 4022
3248.37 4276
3248.91 4515
3249.44 4775
3249.98 5331
3250.52 5738
3251.06 6399
3251.60 7000
3252.14 7118
3252.67 7327
3253.21 7528
3253.75 7181
3254.29 6810
3254.83 6101
3255.37 5912
3255.90 5508
3256.44 5319
3256.98 5046
3257.52 4895
3258.06 4935
3258.60 4855
3259.14 4873
3259.68 4805
3260.21 5103
3260.75 5159
3261.29 5210
3261.83 5157
3262.37 5307
3262.91 5131
3263.45 5409
3263.99 5460
3264.53 5602
3265.07 5889
3265.61 6085
3266.15 5941
3266.69 5922
3267.23 5678
3267.76 5448
3268.30 5253
3268.84 5091
3269.38 4783
3269.92 4530
3270.46 4452
3271.00 4440
3271.54 4219
3272.08 4142
3272.62 4024
3273.16 4129
3273.70 4168
3274.24 4159
3274.78 4155
3275.32 4231
3275.86 4170
3276.40 4255
3276.94 4161
3277.48 4302
3278.03 4411
3278.57 4360
3279.11 4422
3279.65 4326
3280.19 4314
3280.73 4257
3281.27 4192
3281.81 4193
3282.35 4102
3282.89 4123
3283.43 4116
3283.97 4253
3284.51 4235
3285.05 4066
3285.60 4267
3286.14 4186
3286.68 4241
3287.22 4342
3287.76 4271
3288.30 4170
3288.84 4376
3289.38 4679
3289.93 4638
3290.47 4823
3291.01 4993
3291.55 5257
3292.09 5431
3292.63 5663
3293.18 6055
3293.72 6376
3294.26 6709
3294.80 6791
3295.34 6961
3295.88 6773
3296.43 6828
3296.97 6466
3297.51 6056
3298.05 5991
3298.59 5605
3299.14 5321
3299.68 5154
3300.22 4916
3300.76 4796
3301.31 4807
3301.85 4626
3302.39 4658
3302.93 4639
3303.48 4538
3304.02 4477
3304.56 4474
3305.10 4422
3305.65 4396
3306.19 4668
3306.73 4671
3307.27 4703
3307.82 4657
3308.36 4737
3308.90 4909
3309.45 4961
3309.99 4885
3310.53 5077
3311.07 4967
3311.62 4923
3312.16 4911
3312.70 4791
3313.25 4929
3313.79 4826
3314.33 5009
3314.88 5011
3315.42 5142
3315.97 5447
3316.51 5655
3317.05 5935
3317.60 6180
3318.14 6301
3318.68 6436
3319.23 6785
3319.77 6920
3320.32 6827
3320.86 6747
3321.40 6676
3321.95 6419
3322.49 6213
3323.04 5961
3323.58 5854
3324.12 5558
3324.67 5516
3325.21 5409
3325.76 5319
3326.30 5205
3326.85 5246
3327.39 5134
3327.93 4990
3328.48 4915
3329.02 4991
3329.57 5244
3330.11 5687
3330.66 6274
3331.20 7323
3331.75 8748
3332.29 10820
3332.84 13094
3333.38 15589
3333.93 17977
3334.47 19532
3335.02 20686
3335.56 21382
3336.11 20709
3336.65 19961
3337.20 18126
3337.74 16448
3338.29 14757
3338.83 12842
3339.38 10799
3339.92 9158
3340.47 7930
3341.02 6930
3341.56 6218
3342.11 5648
3342.65 5150
3343.20 4871
3343.74 4706
3344.29 4502
3344.84 4525
3345.38 4656
3345.93 4569
3346.47 4494
3347.02 4558
3347.57 4550
3348.11 4439
3348.66 4504
3349.21 4674
3349.75 4543
3350.30 4432
3350.84 4316
3351.39 4456
3351.94 4478
3352.48 4287
3353.03 4334
3353.58 4175
3354.12 4142
3354.67 4121
3355.22 3932
3355.76 3905
3356.31 3952
3356.86 3865
3357.40 3944
3357.95 3846
3358.50 3783
3359.05 3714
3359.59 3707
3360.14 3831
3360.69 4001
3361.23 3862
3361.78 3832
3362.33 3915
3362.88 3923
3363.42 3991
3363.97 3974
3364.52 4137
3365.07 3817
3365.61 3757
3366.16 3825
3366.71 3768
3367.26 3702
3367.80 3747
3368.35 3761
3368.90 3695
3369.45 3593
3370.00 3757
3370.54 4040
3371.09 4024
3371.64 4350
3372.19 4552
3372.74 4719
3373.28 4579
3373.83 4751
3374.38 4705
3374.93 4575
3375.48 4360
3376.03 4219
3376.57 4043
3377.12 3960
3377.67 3790
3378.22 3680
3378.77 3614
3379.32 3490
3379.87 3296
3380.42 3436
3380.96 3433
3381.51 3502
3382.06 3540
3382.61 3452
3383.16 3457
3383.71 3389
3384.26 3236
3384.81 3397
3385.36 3347
3385.91 3341
3386.45 3322
3387.00 3306
3387.55 3473
3388.10 3421
3388.65 3496
3389.20 3424
3389.75 3373
3390.30 3414
3390.85 3370
3391.40 3346
3391.95 3386
3392.50 3402
3393.05 3367
3393.60 3387
3394.15 3405
3394.70 3442
3395.25 3571
3395.80 3517
3396.35 3620
3396.90 3609
3397.45 3610
3398.00 3629
3398.55 3579
3399.10 3460
3399.65 3498
3400.20 3491
3400.75 3431
3401.30 3297
3401.85 3356
3402.40 3370
3402.95 3282
3403.50 3366
3404.06 3289
3404.61 3201
3405.16 3248
3405.71 3327
3406.26 3228
3406.81 3289
3407.36 3268
3407.91 3211
3408.46 3270
3409.01 3395
3409.56 3542
3410.12 3566
3410.67 3346
3411.22 3362
3411.77 3501
3412.32 3619
3412.87 3743
3413.42 3656
3413.98 3620
3414.53 3699
3415.08 3659
3415.63 3710
3416.18 3744
3416.73 3744
3417.29 3786
3417.84 3844
3418.39 3792
3418.94 3887
3419.49 3776
3420.05 3604
3420.60 3606
3421.15 3496
3421.70 3613
3422.25 3616
3422.81 3575
3423.36 3524
3423.91 3579
3424.46 3604
3425.01 3532
3425.57 3491
3426.12 3490
3426.67 3354
3427.23 3171
3427.78 3236
3428.33 3257
3428.88 3183
3429.44 3164
3429.99 3260
3430.54 3305
3431.09 3281
3431.65 3186
3432.20 3171
3432.75 3242
3433.31 3467
3433.86 3346
3434.41 3372
3434.97 3457
3435.52 3506
3436.07 3550
3436.63 3552
3437.18 3548
3437.73 3561
3438.29 3618
3438.84 3569
3439.39 3554
3439.95 3511
3440.50 3539
3441.05 3487
3441.61 3388
3442.16 3416
3442.72 3351
3443.27 3314
3443.82 3302
3444.38 3280
3444.93 3295
3445.48 3219
3446.04 3263
3446.59 3383
3447.15 3305
3447.70 3288
3448.26 3210
3448.81 3288
3449.36 3231
3449.92 3255
3450.47 3110
3451.03 3129
3451.58 3019
3452.14 3006
3452.69 3029
3453.25 2997
3453.80 3063
3454.36 3074
3454.91 3083
3455.47 3052
3456.02 3118
3456.58 3199
3457.13 3198
3457.69 3112
3458.24 3168
3458.80 3238
3459.35 3272
3459.91 3375
3460.46 3354
3461.02 3396
3461.57 3298
3462.13 3366
3462.68 3439
3463.24 3497
3463.79 3461
3464.35 3552
3464.90 3483
3465.46 3526
3466.02 3542
3466.57 3576
3467.13 3505
3467.68 3514
3468.24 3538
3468.80 3577
3469.35 3747
3469.91 3851
3470.46 3983
3471.02 3954
3471.58 3893
3472.13 3805
3472.69 3731
3473.24 3766
3473.80 3857
3474.36 3663
3474.91 3653
3475.47 3755
3476.03 3688
3476.58 3773
3477.14 3673
3477.70 3699
3478.25 3910
3478.81 3992
3479.37 4111
3479.92 4030
3480.48 4068
3481.04 4096
3481.59 4191
3482.15 4287
3482.71 4322
3483.26 4235
3483.82 4246
3484.38 4491
3484.94 4549
3485.49 4397
3486.05 4465
3486.61 4757
3487.17 5028
3487.72 5529
3488.28 6236
3488.84 7516
3489.40 8716
3489.95 9867
3490.51 11498
3491.07 12608
3491.63 13167
3492.18 12964
3492.74 12658
3493.30 11860
3493.86 10598
3494.42 9097
3494.97 8053
3495.53 7371
3496.09 6636
3496.65 5980
3497.21 5823
3497.76 5674
3498.32 5526
3498.88 5501
3499.44 5611
3500.00 5850
3500.56 6040
3501.11 6371
3501.67 7050
3502.23 7517
3502.79 7943
3503.35 8238
3503.91 8696
3504.47 8886
3505.03 8567
3505.58 8284
3506.14 8000
3506.70 7687
3507.26 7025
3507.82 6449
3508.38 6118
3508.94 5854
3509.50 5446
3510.06 5219
3510.62 4919
3511.17 4930
3511.73 4796
3512.29 4590
3512.85 4397
3513.41 4117
3513.97 3971
3514.53 3779
3515.09 3665
3515.65 3610
3516.21 3562
3516.77 3549
3517.33 3553
3517.89 3600
3518.45 3661
3519.01 3728
3519.57 3868
3520.13 3935
3520.69 4023
3521.25 4116
3521.81 4190
3522.37 4436
3522.93 4341
3523.49 4421
3524.05 4357
3524.61 4509
3525.17 4382
3525.73 4362
3526.29 4339
3526.85 4178
3527.41 4040
3527.97 3923
3528.54 3930
3529.10 3838
3529.66 3841
3530.22 3887
3530.78 3810
3531.34 3858
3531.90 3876
3532.46 3922
3533.02 4069
3533.58 3923
3534.14 3935
3534.71 3782
3535.27 3684
3535.83 3779
3536.39 3644
3536.95 3748
3537.51 3786
3538.07 3551
3538.64 3458
3539.20 3514
3539.76 3696
3540.32 3612
3540.88 3631
3541.44 3648
3542.00 3608
3542.57 3649
3543.13 3904
3543.69 3931
3544.25 3839
3544.81 3806
3545.38 3695
3545.94 3582
3546.50 3650
3547.06 3633
3547.62 3605
3548.19 3447
3548.75 3412
3549.31 3491
3549.87 3419
3550.44 3379
3551.00 3470
3551.56 3536
3552.12 3542
3552.69 3525
3553.25 3307
3553.81 3327
3554.37 3324
3554.94 3159
3555.50 3149
3556.06 3160
3556.63 3218
3557.19 3271
3557.75 3240
3558.31 3269
3558.88 3236
3559.44 3409
3560.00 3414
3560.57 3515
3561.13 3457
3561.69 3521
3562.26 3598
3562.82 3734
3563.38 3725
3563.95 3773
3564.51 3799
3565.07 3864
3565.64 3914
3566.20 3736
3566.77 3801
3567.33 3659
3567.89 3518
3568.46 3426
3569.02 3450
3569.59 3350
3570.15 3236
3570.71 3363
3571.28 3232
3571.84 3341
3572.41 3395
3572.97 3515
3573.53 3705
3574.10 3961
3574.66 3902
3575.23 4169
3575.79 4425
3576.36 4539
3576.92 4567
3577.48 4647
3578.05 4510
3578.61 4276
3579.18 4249
3579.74 3923
3580.31 3857
3580.87 3725
3581.44 3660
3582.00 3492
3582.57 3334
3583.13 3199
3583.70 3175
3584.26 3087
3584.83 3032
3585.39 3116
3585.96 2985
3586.52 3048
3587.09 2934
3587.65 2838
3588.22 2851
3588.79 3008
3589.35 3035
3589.92 3072
3590.48 3171
3591.05 3004
3591.61 3019
3592.18 3154
3592.74 3060
3593.31 2928
3593.88 3007
3594.44 3203
3595.01 3207
3595.57 3087
3596.14 3249
3596.71 3363
3597.27 3260
3597.84 3234
3598.40 3203
3598.97 3213
3599.54 3314
3600.10 3259
3600.67 3289
3601.24 3179
3601.80 3123
3602.37 3084
3602.94 3096
3603.50 3017
3604.07 3054
3604.64 3091
3605.20 2940
3605.77 2912
3606.34 2741
3606.90 2728
3607.47 2836
3608.04 2849
3608.60 2838
3609.17 2812
3609.74 2779
3610.30 2842
3610.87 2815
3611.44 2826
3612.01 2917
3612.57 2958
3613.14 3033
3613.71 3201
3614.28 3301
3614.84 3667
3615.41 4010
3615.98 4256
3616.55 4512
3617.11 4507
3617.68 4747
3618.25 4739
3618.82 4542
3619.39 4455
3619.95 4265
3620.52 4305
3621.09 4133
3621.66 3867
3622.23 3479
3622.79 3363
3623.36 3204
3623.93 3061
3624.50 2940
3625.07 2916
3625.63 2950
3626.20 2964
3626.77 2908
3627.34 2844
3627.91 2827
3628.48 2915
3629.05 2879
3629.61 2979
3630.18 2955
3630.75 3116
3631.32 3155
3631.89 3021
3632.46 2952
3633.03 3159
3633.60 3037
3634.16 3031
3634.73 3083
3635.30 2992
3635.87 2983
3636.44 2979
3637.01 2975
3637.58 3012
3638.15 3065
3638.72 3144
3639.29 3276
3639.86 3441
3640.43 3509
3641.00 3661
3641.57 3706
3642.14 3627
3642.71 3656
3643.27 3469
3643.84 3458
3644.41 3328
3644.98 3329
3645.55 3278
3646.12 3138
3646.69 3090
3647.26 3117
3647.83 3069
3648.40 3065
3648.97 3084
3649.54 3230
3650.12 3320
3650.69 3371
3651.26 3507
3651.83 3518
3652.40 3513
3652.97 3593
3653.54 3639
3654.11 3673
3654.68 3674
3655.25 3555
3655.82 3682
3656.39 3711
3656.96 3779
3657.53 3959
3658.10 4061
3658.67 4233
3659.25 4155
3659.82 4296
3660.39 4155
3660.96 4143
3661.53 3837
3662.10 3918
3662.67 3737
3663.24 3545
3663.81 3715
3664.39 3861
3664.96 3685
3665.53 3704
3666.10 3801
3666.67 3770
3667.24 3722
3667.81 3673
3668.39 3699
3668.96 3662
3669.53 3629
3670.10 3664
3670.67 3572
3671.25 3567
3671.82 3536
3672.39 3643
3672.96 3715
3673.53 3745
3674.11 3785
3674.68 3809
3675.25 4044
3675.82 3852
3676.39 3913
3676.97 3984
3677.54 4014
3678.11 4190
3678.68 4108
3679.26 4104
3679.83 3924
3680.40 3918
3680.97 3760
3681.55 3634
3682.12 3630
3682.69 3622
3683.27 3422
3683.84 3480
3684.41 3313
3684.98 3343
3685.56 3494
3686.13 3497
3686.70 3745
3687.28 3724
3687.85 3878
3688.42 4034
3689.00 4269
3689.57 4196
3690.14 4450
3690.72 4461
3691.29 4396
3691.86 4374
3692.44 4103
3693.01 3863
3693.58 3626
3694.16 3471
3694.73 3450
3695.31 3370
3695.88 3215
3696.45 3294
3697.03 3197
3697.60 3258
3698.18 3346
3698.75 3218
3699.32 3300
3699.90 3344
3700.47 3239
3701.05 3275
3701.62 3382
3702.19 3457
3702.77 3471
3703.34 3437
3703.92 3422
3704.49 3389
3705.07 3253
3705.64 3291
3706.22 3397
3706.79 3476
3707.37 3351
3707.94 3476
3708.51 3498
3709.09 3495
3709.66 3582
3710.24 3422
3710.81 3291
3711.39 3235
3711.96 3156
3712.54 3053
3713.11 3142
3713.69 3157
3714.27 3085
3714.84 3131
3715.42 3154
3715.99 3075
3716.57 3189
3717.14 3045
3717.72 3018
3718.29 3075
3718.87 3163
3719.44 2987
3720.02 2956
3720.60 2950
3721.17 2896
3721.75 2895
3722.32 3070
3722.90 2891
3723.47 2796
3724.05 2797
3724.63 2855
3725.20 2791
3725.78 2830
3726.36 2917
3726.93 2892
3727.51 2959
3728.08 3069
3728.66 3314
3729.24 3408
3729.81 3498
3730.39 3658
3730.97 3719
3731.54 3837
3732.12 3998
3732.70 4106
3733.27 4060
3733.85 4013
3734.43 3889
3735.00 3727
3735.58 3587
3736.16 3547
3736.73 3356
3737.31 3157
3737.89 3208
3738.47 3277
3739.04 3205
3739.62 3104
3740.20 3075
3740.77 3053
3741.35 3008
3741.93 3001
3742.51 2986
3743.08 2876
3743.66 2935
3744.24 3065
3744.82 3045
3745.39 2889
3745.97 3099
3746.55 3089
3747.13 3023
3747.71 2942
3748.28 3055
3748.86 3030
3749.44 3002
3750.02 2946
3750.59 2833
3751.17 2877
3751.75 2834
3752.33 2857
3752.91 2797
3753.49 2760
3754.06 2736
3754.64 2753
3755.22 2795
3755.80 2855
3756.38 2854
3756.96 2929
3757.53 2972
3758.11 3143
3758.69 3182
3759.27 3159
3759.85 3265
3760.43 3225
3761.01 3337
3761.59 3320
3762.17 3210
3762.74 3229
3763.32 3062
3763.90 3033
3764.48 3134
3765.06 3068
3765.64 3017
3766.22 2991
3766.80 2987
3767.38 2906
3767.96 2820
3768.54 2824
3769.12 2766
3769.70 2772
3770.27 2942
3770.85 2963
3771.43 2956
3772.01 2847
3772.59 2798
3773.17 2768
3773.75 2709
3774.33 2670
3774.91 2827
3775.49 2882
3776.07 2661
3776.65 2739
3777.23 2725
3777.81 2743
3778.39 2662
3778.97 2687
3779.55 2768
3780.13 2762
3780.71 2735
3781.29 2696
3781.88 2640
3782.46 2610
3783.04 2597
3783.62 2724
3784.20 2774
3784.78 2766
3785.36 2767
3785.94 2735
3786.52 2723
3787.10 2661
3787.68 2667
3788.26 2637
3788.84 2625
3789.43 2736
3790.01 2682
3790.59 2744
3791.17 2732
3791.75 2777
3792.33 2746
3792.91 2704
3793.49 2702
3794.08 2718
3794.66 2717
3795.24 2581
3795.82 2662
3796.40 2678
3796.98 2674
3797.56 2695
3798.15 2631
3798.73 2678
3799.31 2870
3799.89 2903
3800.47 3022
3801.06 3117
3801.64 3040
3802.22 3213
3802.80 3187
3803.38 3101
3803.97 3168
3804.55 3007
3805.13 3137
3805.71 3263
3806.29 3278
3806.88 3414
3807.46 3531
3808.04 3568
3808.62 3562
3809.21 3606
3809.79 3426
3810.37 3531
3810.95 3349
3811.54 3224
3812.12 3148
3812.70 3134
3813.29 3314
3813.87 3292
3814.45 3166
3815.03 3137
3815.62 3181
3816.20 3195
3816.78 3082
3817.37 2992
3817.95 3105
3818.53 2985
3819.12 2997
3819.70 3052
3820.28 2884
3820.87 2914
3821.45 2955
3822.03 2928
3822.62 2998
3823.20 3047
3823.78 3051
3824.37 3031
3824.95 2979
3825.54 3014
3826.12 2854
3826.70 2824
3827.29 2816
3827.87 2928
3828.46 3070
3829.04 3192
3829.62 3201
3830.21 3206
3830.79 3200
3831.38 3196
3831.96 3128
3832.54 3125
3833.13 3034
3833.71 3118
3834.30 3112
3834.88 2950
3835.47 3080
3836.05 2973
3836.64 2974
3837.22 2916
3837.81 2889
3838.39 2899
3838.98 2841
3839.56 2842
3840.15 2860
3840.73 2967
3841.31 2911
3841.90 2953
3842.49 3029
3843.07 3140
3843.66 3356
3844.24 3476
3844.83 3493
3845.41 3576
3846.00 3608
3846.58 3589
3847.17 3508
3847.75 3245
3848.34 3120
3848.92 3041
3849.51 3097
3850.10 3046
3850.68 2941
3851.27 3071
3851.85 2994
3852.44 2902
3853.02 2942
3853.61 3045
3854.20 2945
3854.78 2915
3855.37 3040
3855.95 3104
3856.54 3106
3857.13 3189
3857.71 3314
3858.30 3517
3858.89 3651
3859.47 3798
3860.06 4179
3860.64 4331
3861.23 4323
3861.82 4349
3862.40 4392
3862.99 4356
3863.58 4142
3864.16 4047
3864.75 3914
3865.34 3714
3865.92 3597
3866.51 3553
3867.10 3402
3867.69 3230
3868.27 3112
3868.86 3087
3869.45 3106
3870.03 3047
3870.62 3132
3871.21 3055
3871.80 3196
3872.38 3242
3872.97 3224
3873.56 3208
3874.15 3307
3874.73 3215
3875.32 3240
3875.91 3155
3876.50 3136
3877.08 3087
3877.67 3084
3878.26 3157
3878.85 3189
3879.43 3136
3880.02 3085
3880.61 2906
3881.20 3026
3881.79 2991
3882.37 2900
3882.96 2932
3883.55 2936
3884.14 2730
3884.73 2901
3885.32 2899
3885.90 2925
3886.49 2861
3887.08 2923
3887.67 2960
3888.26 3045
3888.85 3071
3889.44 3237
3890.02 3227
3890.61 3198
3891.20 3098
3891.79 3125
3892.38 3075
3892.97 3033
3893.56 3031
3894.15 3063
3894.74 2859
3895.32 2775
3895.91 2890
3896.50 2866
3897.09 2854
3897.68 2707
3898.27 2820
3898.86 2869
3899.45 2978
3900.04 2833
3900.63 2832
3901.22 2935
3901.81 2774
3902.40 2849
3902.99 2749
3903.58 2631
3904.17 2729
3904.76 2734
3905.35 2711
3905.94 2849
3906.53 2794
3907.12 2875
3907.71 2762
3908.30 2673
3908.89 2696
3909.48 2669
3910.07 2522
3910.66 2515
3911.25 2615
3911.84 2620
3912.43 2563
3913.02 2535
3913.61 2404
3914.20 2564
3914.79 2628
3915.38 2508
3915.97 2596
3916.56 2573
3917.15 2581
3917.74 2578
3918.33 2549
3918.92 2573
3919.52 2554
3920.11 2621
3920.70 2640
3921.29 2578
3921.88 2551
3922.47 2417
3923.06 2485
3923.65 2500
3924.24 2488
3924.84 2527
3925.43 2508
3926.02 2487
3926.61 2392
3927.20 2473
3927.79 2437
3928.38 2408
3928.98 2394
3929.57 2460
3930.16 2354
3930.75 2322
3931.34 2380
3931.93 2321
3932.53 2396
3933.12 2335
3933.71 2386
3934.30 2420
3934.89 2407
3935.49 2359
3936.08 2375
3936.67 2406
3937.26 2469
3937.86 2462
3938.45 2574
3939.04 2531
3939.63 2627
3940.23 2559
3940.82 2610
3941.41 2565
3942.00 2598
3942.60 2493
3943.19 2510
3943.78 2544
3944.37 2499
3944.97 2433
3945.56 2517
3946.15 2390
3946.75 2357
3947.34 2288
3947.93 2432
3948.52 2347
3949.12 2422
3949.71 2370
3950.30 2381
3950.90 2351
3951.49 2428
3952.08 2442
3952.68 2403
3953.27 2372
3953.86 2445
3954.46 2455
3955.05 2442
3955.65 2552
3956.24 2634
3956.83 2641
3957.43 2631
3958.02 2721
3958.61 2757
3959.21 2692
3959.80 2661
3960.40 2652
3960.99 2599
3961.58 2735
3962.18 2657
3962.77 2849
3963.37 2794
3963.96 2882
3964.55 2977
3965.15 2910
3965.74 2870
3966.34 2970
3966.93 2942
3967.53 2945
3968.12 2832
3968.72 2751
3969.31 2816
3969.91 2759
3970.50 2734
3971.10 2573
3971.69 2566
3972.28 2510
3972.88 2557
3973.47 2586
3974.07 2603
3974.66 2639
3975.26 2715
3975.85 2783
3976.45 2740
3977.05 2857
3977.64 2808
3978.24 2805
3978.83 2822
3979.43 2841
3980.02 2702
3980.62 2739
3981.21 2729
3981.81 2742
3982.40 2700
3983.00 2677
3983.60 2693
3984.19 2735
3984.79 2764
3985.38 2848
3985.98 2774
3986.58 2800
3987.17 2855
3987.77 2725
3988.36 2824
3988.96 2872
3989.56 2927
3990.15 2797
3990.75 2802
3991.34 2905
3991.94 2829
3992.54 2978
3993.13 3133
3993.73 2969
3994.33 2888
3994.92 3010
3995.52 3054
3996.12 2922
3996.71 2913
3997.31 2875
3997.91 2820
3998.50 2991
3999.10 2969
3999.70 2915
4000.29 2864
4000.89 2795
4001.49 2847
4002.09 2904
4002.68 2908
4003.28 2803
4003.88 2774
4004.47 2829
4005.07 2863
4005.67 2734
4006.27 2759
4006.86 2755
4007.46 2830
4008.06 2817
4008.66 2826
4009.25 2724
4009.85 2771
4010.45 2736
4011.05 2720
4011.64 2727
4012.24 2680
4012.84 2657
4013.44 2733
4014.04 2864
4014.63 2879
4015.23 2924
4015.83 2967
4016.43 3003
4017.03 3132
4017.63 2981
4018.22 2976
4018.82 3000
4019.42 2811
4020.02 2757
4020.62 2661
4021.22 2665
4021.81 2690
4022.41 2753
4023.01 2677
4023.61 2590
4024.21 2619
4024.81 2612
4025.41 2510
4026.01 2591
4026.60 2569
4027.20 2728
4027.80 2613
4028.40 2729
4029.00 2680
4029.60 2656
4030.20 2707
4030.80 2669
4031.40 2658
4032.00 2645
4032.60 2652
4033.20 2656
4033.80 2671
4034.39 2646
4034.99 2716
4035.59 2651
4036.19 2585
4036.79 2599
4037.39 2513
4037.99 2601
4038.59 2430
4039.19 2490
4039.79 2569
4040.39 2562
4040.99 2456
4041.59 2439
4042.19 2370
4042.79 2377
4043.39 2452
4043.99 2426
4044.59 2428
4045.19 2411
4045.79 2482
4046.39 2423
4046.99 2453
4047.60 2483
4048.20 2525
4048.80 2432
4049.40 2496
4050.00 2543
4050.60 2412
4051.20 2428
4051.80 2480
4052.40 2549
4053.00 2537
4053.60 2602
4054.20 2614
4054.80 2476
4055.41 2387
4056.01 2421
4056.61 2424
4057.21 2459
4057.81 2509
4058.41 2544
4059.01 2397
4059.61 2461
4060.22 2495
4060.82 2496
4061.42 2559
4062.02 2584
4062.62 2684
4063.22 2812
4063.82 2921
4064.43 2960
4065.03 3009
4065.63 2916
4066.23 2872
4066.83 3042
4067.44 3019
4068.04 2946
4068.64 2723
4069.24 2586
4069.84 2659
4070.45 2581
4071.05 2481
4071.65 2475
4072.25 2288
4072.86 2275
4073.46 2290
4074.06 2407
4074.66 2316
4075.27 2249
4075.87 2240
4076.47 2213
4077.07 2265
4077.68 2349
4078.28 2316
4078.88 2342
4079.48 2320
4080.09 2304
4080.69 2251
4081.29 2175
4081.90 2279
4082.50 2344
4083.10 2284
4083.71 2302
4084.31 2337
4084.91 2338
4085.52 2218
4086.12 2154
4086.72 2317
4087.33 2369
4087.93 2383
4088.53 2310
4089.14 2297
4089.74 2341
4090.34 2330
4090.95 2421
4091.55 2320
4092.15 2311
4092.76 2328
4093.36 2383
4093.97 2406
4094.57 2430
4095.17 2425
4095.78 2421
4096.38 2485
4096.99 2473
4097.59 2554
4098.19 2524
4098.80 2490
4099.40 2413
4100.01 2450
4100.61 2321
4101.22 2402
4101.82 2386
4102.43 2412
4103.03 2428
4103.63 2398
4104.24 2378
4104.84 2291
4105.45 2381
4106.05 2291
4106.66 2255
4107.26 2268
4107.87 2369
4108.47 2305
4109.08 2302
4109.68 2287
4110.29 2332
4110.89 2321
4111.50 2279
4112.10 2348
4112.71 2287
4113.31 2365
4113.92 2436
4114.53 2384
4115.13 2340
4115.74 2268
4116.34 2271
4116.95 2315
4117.55 2178
4118.16 2245
4118.76 2216
4119.37 2357
4119.98 2290
4120.58 2257
4121.19 2284
4121.79 2342
4122.40 2318
4123.01 2261
4123.61 2393
4124.22 2336
4124.82 2368
4125.43 2360
4126.04 2358
4126.64 2320
4127.25 2398
4127.86 2423
4128.46 2303
4129.07 2410
4129.68 2421
4130.28 2396
4130.89 2452
4131.50 2537
4132.10 2560
4132.71 2545
4133.32 2725
4133.92 2552
4134.53 2531
4135.14 2567
4135.74 2686
4136.35 2658
4136.96 2784
4137.56 2642
4138.17 2734
4138.78 2768
4139.39 2797
4139.99 2850
4140.60 2680
4141.21 2733
4141.82 2796
4142.42 2670
4143.03 2678
4143.64 2696
4144.25 2661
4144.85 2630
4145.46 2688
4146.07 2727
4146.68 2629
4147.28 2517
4147.89 2374
4148.50 2523
4149.11 2471
4149.72 2417
4150.32 2354
4150.93 2261
4151.54 2216
4152.15 2307
4152.76 2274
4153.37 2235
4153.97 2274
4154.58 2320
4155.19 2358
4155.80 2273
4156.41 2279
4157.02 2262
4157.62 2442
4158.23 2472
4158.84 2382
4159.45 2337
4160.06 2437
4160.67 2496
4161.28 2417
4161.89 2409
4162.49 2374
4163.10 2497
4163.71 2572
4164.32 2593
4164.93 2546
4165.54 2537
4166.15 2606
4166.76 2695
4167.37 2761
4167.98 2902
4168.59 2952
4169.20 3063
4169.81 3186
4170.42 3317
4171.02 3382
4171.63 3500
4172.24 3434
4172.85 3252
4173.46 3189
4174.07 3101
4174.68 3021
4175.29 2970
4175.90 2823
4176.51 2798
4177.12 2685
4177.73 2588
4178.34 2494
4178.95 2396
4179.56 2367
4180.17 2470
4180.78 2402
4181.39 2438
4182.00 2514
4182.61 2378
4183.23 2400
4183.84 2358
4184.45 2369
4185.06 2334
4185.67 2331
4186.28 2378
4186.89 2440
4187.50 2320
4188.11 2275
4188.72 2293
4189.33 2356
4189.94 2356
4190.55 2501
4191.17 2427
4191.78 2495
4192.39 2638
4193.00 2669
4193.61 2718
4194.22 2680
4194.83 2720
4195.44 2733
4196.06 2755
4196.67 2740
4197.28 2630
4197.89 2558
4198.50 2653
4199.11 2555
4199.72 2438
4200.34 2448
4200.95 2452
4201.56 2447
4202.17 2446
4202.78 2489
4203.40 2425
4204.01 2468
4204.62 2515
4205.23 2497
4205.84 2515
4206.46 2529
4207.07 2501
4207.68 2503
4208.29 2512
4208.90 2615
4209.52 2646
4210.13 2733
4210.74 2753
4211.35 2792
4211.97 2736
4212.58 2746
4213.19 2855
4213.80 2734
4214.42 2750
4215.03 2693
4215.64 2685
4216.26 2802
4216.87 2745
4217.48 2764
4218.09 2891
4218.71 3043
4219.32 3216
4219.93 3263
4220.55 3228
4221.16 3375
4221.77 3407
4222.39 3503
4223.00 3665
4223.61 3817
4224.23 3758
4224.84 4002
4225.45 4014
4226.07 4227
4226.68 4698
4227.30 4791
4227.91 4895
4228.52 5005
4229.14 4801
4229.75 4443
4230.36 4143
4230.98 3926
4231.59 3508
4232.21 3468
4232.82 3455
4233.43 3289
4234.05 3189
4234.66 3100
4235.28 3043
4235.89 3038
4236.51 3002
4237.12 3034
4237.73 2993
4238.35 3060
4238.96 2975
4239.58 2970
4240.19 2918
4240.81 2985
4241.42 3010
4242.04 2930
4242.65 2898
4243.27 2917
4243.88 2883
4244.50 2870
4245.11 2837
4245.73 2928
4246.34 2947
4246.96 2925
4247.57 3015
4248.19 2833
4248.80 2851
4249.42 2941
4250.03 2834
4250.65 2775
4251.26 2853
4251.88 2751
4252.49 2709
4253.11 2745
4253.72 2781
4254.34 2891
4254.96 2788
4255.57 2759
4256.19 2808
4256.80 2839
4257.42 2855
4258.03 2934
4258.65 2818
4259.27 2917
4259.88 2952
4260.50 2945
4261.12 3211
4261.73 3182
4262.35 3173
4262.96 3296
4263.58 3442
4264.20 3383
4264.81 3254
4265.43 3093
4266.05 2991
4266.66 3041
4267.28 2981
4267.90 2889
4268.51 2980
4269.13 2866
4269.75 2721
4270.36 2760
4270.98 2730
4271.60 2840
4272.21 2815
4272.83 2791
4273.45 2780
4274.06 2789
4274.68 2968
4275.30 3039
4275.92 3105
4276.53 3186
4277.15 3181
4277.77 3163
4278.38 3148
4279.00 2970
4279.62 2886
4280.24 2883
4280.85 2785
4281.47 2664
4282.09 2661
4282.71 2616
4283.32 2612
4283.94 2544
4284.56 2509
4285.18 2507
4285.80 2475
4286.41 2584
4287.03 2454
4287.65 2388
4288.27 2497
4288.89 2343
4289.50 2345
4290.12 2356
4290.74 2386
4291.36 2288
4291.98 2243
4292.60 2328
4293.21 2360
4293.83 2456
4294.45 2465
4295.07 2508
4295.69 2467
4296.31 2336
4296.93 2349
4297.54 2445
4298.16 2419
4298.78 2410
4299.40 2516
4300.02 2262
4300.64 2410
4301.26 2530
4301.88 2512
4302.50 2518
4303.12 2409
4303.73 2368
4304.35 2529
4304.97 2431
4305.59 2438
4306.21 2474
4306.83 2446
4307.45 2511
4308.07 2477
4308.69 2460
4309.31 2439
4309.93 2524
4310.55 2637
4311.17 2409
4311.79 2399
4312.41 2491
4313.03 2515
4313.65 2542
4314.27 2567
4314.89 2590
4315.51 2575
4316.13 2582
4316.75 2648
4317.37 2543
4317.99 2523
4318.61 2459
4319.23 2476
4319.85 2413
4320.47 2523
4321.09 2700
4321.71 2601
4322.33 2582
4322.95 2624
4323.57 2639
4324.19 2662
4324.81 2704
4325.43 2660
4326.05 2797
4326.68 2746
4327.30 2741
4327.92 2820
4328.54 2855
4329.16 3037
4329.78 3159
4330.40 3446
4331.02 3698
4331.64 3887
4332.26 4009
4332.89 3896
4333.51 3907
4334.13 3979
4334.75 3635
4335.37 3418
4335.99 3407
4336.61 3369
4337.24 3297
4337.86 3202
4338.48 3158
4339.10 3208
4339.72 3133
4340.34 3047
4340.97 2971
4341.59 3178
4342.21 3175
4342.83 3269
4343.45 3478
4344.08 3596
4344.70 3800
4345.32 4024
4345.94 4391
4346.57 4345
4347.19 4118
4347.81 4081
4348.43 3956
4349.05 3773
4349.68 3637
4350.30 3491
4350.92 3367
4351.54 3346
4352.17 3284
4352.79 2960
4353.41 2901
4354.04 2840
4354.66 2739
4355.28 2744
4355.90 2734
4356.53 2765
4357.15 2721
4357.77 2685
4358.40 2719
4359.02 2771
4359.64 2651
4360.27 2585
4360.89 2583
4361.51 2599
4362.14 2636
4362.76 2562
4363.38 2678
4364.01 2651
4364.63 2717
4365.25 2657
4365.88 2563
4366.50 2611
4367.12 2654
4367.75 2723
4368.37 2596
4369.00 2414
4369.62 2563
4370.24 2528
4370.87 2532
4371.49 2539
4372.12 2518
4372.74 2473
4373.36 2482
4373.99 2463
4374.61 2445
4375.24 2431
4375.86 2561
4376.49 2496
4377.11 2571
4377.73 2573
4378.36 2498
4378.98 2613
4379.61 2656
4380.23 2778
4380.86 2695
4381.48 2774
4382.11 2757
4382.73 2661
4383.36 2765
4383.98 2696
4384.61 2691
4385.23 2711
4385.86 2632
4386.48 2663
4387.11 2682
4387.73 2734
4388.36 2955
4388.98 3017
4389.61 3160
4390.23 3458
4390.86 3525
4391.48 3518
4392.11 3529
4392.74 3385
4393.36 3342
4393.99 3077
4394.61 2882
4395.24 2826
4395.86 2717
4396.49 2612
4397.12 2611
4397.74 2669
4398.37 2618
4398.99 2764
4399.62 2714
4400.25 2658
4400.87 2706
4401.50 2678
4402.12 2698
4402.75 2577
4403.38 2458
4404.00 2384
4404.63 2448
4405.26 2444
4405.88 2542
4406.51 2628
4407.14 2598
4407.76 2516
4408.39 2538
4409.02 2459
4409.64 2486
4410.27 2474
4410.90 2553
4411.52 2434
4412.15 2466
4412.78 2513
4413.40 2472
4414.03 2446
4414.66 2491
4415.29 2341
4415.91 2253
4416.54 2396
4417.17 2323
4417.79 2186
4418.42 2282
4419.05 2296
4419.68 2266
4420.30 2252
4420.93 2152
4421.56 2179
4422.19 2224
4422.81 2126
4423.44 2158
4424.07 2219
4424.70 2240
4425.33 2169
4425.95 2130
4426.58 2115
4427.21 2090
4427.84 2111
4428.47 2131
4429.09 2091
4429.72 2121
4430.35 2111
4430.98 2133
4431.61 2147
4432.23 2105
4432.86 2091
4433.49 2099
4434.12 2048
4434.75 2132
4435.38 2164
4436.01 2114
4436.63 2054
4437.26 2080
4437.89 2129
4438.52 2188
4439.15 2073
4439.78 2035
4440.41 2089
4441.04 2115
4441.67 2023
4442.29 2027
4442.92 2178
4443.55 2132
4444.18 2178
4444.81 2088
4445.44 2142
4446.07 2193
4446.70 2157
4447.33 2176
4447.96 2251
4448.59 2211
4449.22 2152
4449.85 2178
4450.48 2195
4451.11 2157
4451.74 2133
4452.37 2131
4453.00 2109
4453.63 2302
4454.26 2278
4454.89 2372
4455.52 2451
4456.15 2418
4456.78 2348
4457.41 2308
4458.04 2284
4458.67 2221
4459.30 2252
4459.93 2116
4460.56 2151
4461.19 1984
4461.82 2070
4462.45 1996
4463.08 2062
4463.71 2006
4464.34 1943
4464.97 1923
4465.60 1934
4466.23 2082
4466.86 1962
4467.49 2093
4468.12 2068
4468.76 2017
4469.39 2026
4470.02 2081
4470.65 2034
4471.28 2134
4471.91 2065
4472.54 2060
4473.17 2082
4473.80 2051
4474.44 2047
4475.07 2106
4475.70 1992
4476.33 1910
4476.96 2048
4477.59 2114
4478.22 2115
4478.86 2004
4479.49 2061
4480.12 2168
4480.75 2172
4481.38 2195
4482.02 2289
4482.65 2257
4483.28 2324
4483.91 2304
4484.54 2383
4485.18 2340
4485.81 2260
4486.44 2251
4487.07 2273
4487.70 2282
4488.34 2255
4488.97 2272
4489.60 2285
4490.23 2255
4490.87 2294
4491.50 2193
4492.13 2005
4492.76 2050
4493.40 2142
4494.03 2171
4494.66 2122
4495.30 2145
4495.93 2101
4496.56 2082
4497.19 2234
4497.83 2346
4498.46 2206
4499.09 2278
4499.73 2468
4500.36 2554
4500.99 2648
4501.63 2667
4502.26 2753
4502.89 2695
4503.53 2593
4504.16 2724
4504.79 2674
4505.43 2584
4506.06 2716
4506.69 2574
4507.33 2409
4507.96 2370
4508.59 2310
4509.23 2397
4509.86 2394
4510.50 2369
4511.13 2357
4511.76 2298
4512.40 2277
4513.03 2259
4513.67 2255
4514.30 2143
4514.93 2190
4515.57 2197
4516.20 2264
4516.84 2260
4517.47 2163
4518.11 2137
4518.74 2122
4519.37 2124
4520.01 2152
4520.64 2111
4521.28 2152
4521.91 2177
4522.55 2173
4523.18 2206
4523.82 2204
4524.45 2300
4525.09 2336
4525.72 2300
4526.36 2443
4526.99 2456
4527.63 2542
4528.26 2796
4528.90 2988
4529.53 3257
4530.17 3422
4530.80 3627
4531.44 3712
4532.07 3847
4532.71 3751
4533.34 3447
4533.98 3220
4534.62 3102
4535.25 2908
4535.89 2751
4536.52 2624
4537.16 2342
4537.79 2293
4538.43 2359
4539.07 2280
4539.70 2085
4540.34 2094
4540.97 2147
4541.61 2217
4542.25 2311
4542.88 2204
4543.52 2139
4544.15 2086
4544.79 2111
4545.43 2180
4546.06 2135
4546.70 2064
4547.34 2100
4547.97 2137
4548.61 2060
4549.25 2125
4549.88 2112
4550.52 2130
4551.16 2206
4551.79 2265
4552.43 2243
4553.07 2150
4553.70 2227
4554.34 2256
4554.98 2227
4555.61 2232
4556.25 2171
4556.89 2267
4557.53 2254
4558.16 2216
4558.80 2121
4559.44 2180
4560.07 2169
4560.71 2144
4561.35 2105
4561.99 2031
4562.62 2129
4563.26 2152
4563.90 2104
4564.54 2129
4565.18 2098
4565.81 2204
4566.45 2242
4567.09 2294
4567.73 2322
4568.36 2242
4569.00 2290
4569.64 2347
4570.28 2244
4570.92 2297
4571.55 2148
4572.19 2146
4572.83 2213
4573.47 2110
4574.11 2121
4574.75 2024
4575.38 2034
4576.02 2082
4576.66 2020
4577.30 2061
4577.94 2113
4578.58 2017
4579.22 2002
4579.85 2026
4580.49 2175
4581.13 2143
4581.77 2158
4582.41 2131
4583.05 2017
4583.69 2071
4584.33 2051
4584.97 2172
4585.61 2356
4586.24 2171
4586.88 2203
4587.52 2288
4588.16 2334
4588.80 2460
4589.44 2438
4590.08 2529
4590.72 2606
4591.36 2677
4592.00 2658
4592.64 2684
4593.28 2517
4593.92 2441
4594.56 2410
4595.20 2342
4595.84 2196
4596.48 2174
4597.12 2238
4597.76 2262
4598.40 2175
4599.04 2181
4599.68 2168
4600.32 2211
4600.96 2188
4601.60 2249
4602.24 2221
4602.88 2166
4603.52 2255
4604.16 2250
4604.80 2176
4605.44 2246
4606.08 2257
4606.72 2224
4607.36 2267
4608.00 2254
4608.64 2161
4609.28 2277
4609.93 2239
4610.57 2162
4611.21 2206
4611.85 2179
4612.49 2116
4613.13 2238
4613.77 2154
4614.41 2189
4615.05 2195
4615.69 2211
4616.34 2172
4616.98 2064
4617.62 2077
4618.26 2119
4618.90 2129
4619.54 2119
4620.18 2054
4620.83 2088
4621.47 2042
4622.11 1974
4622.75 2025
4623.39 1953
4624.03 2004
4624.68 2109
4625.32 2088
4625.96 1983
4626.60 2021
4627.24 2130
4627.89 2040
4628.53 2093
4629.17 2125
4629.81 2257
4630.45 2246
4631.10 2342
4631.74 2360
4632.38 2331
4633.02 2238
4633.67 2294
4634.31 2318
4634.95 2341
4635.59 2398
4636.24 2316
4636.88 2321
4637.52 2365
4638.17 2371
4638.81 2428
4639.45 2514
4640.09 2482
4640.74 2356
4641.38 2281
4642.02 2234
4642.67 2230
4643.31 2224
4643.95 2251
4644.60 2162
4645.24 2194
4645.88 2259
4646.53 2282
4647.17 2279
4647.81 2173
4648.46 2237
4649.10 2273
4649.74 2398
4650.39 2433
4651.03 2617
4651.67 2744
4652.32 2652
4652.96 2740
4653.61 2711
4654.25 2605
4654.89 2524
4655.54 2490
4656.18 2380
4656.83 2269
4657.47 2231
4658.11 2177
4658.76 2198
4659.40 2050
4660.05 2015
4660.69 2076
4661.33 2014
4661.98 1952
4662.62 2024
4663.27 1954
4663.91 1907
4664.56 2015
4665.20 1992
4665.85 1969
4666.49 1926
4667.14 1949
4667.78 1897
4668.43 1919
4669.07 1956
4669.72 1875
4670.36 1898
4671.01 1828
4671.65 1869
4672.30 1936
4672.94 2046
4673.59 1961
4674.23 2057
4674.88 2049
4675.52 1975
4676.17 1937
4676.81 2021
4677.46 2009
4678.10 2109
4678.75 2083
4679.40 1994
4680.04 2018
4680.69 2014
4681.33 2005
4681.98 1977
4682.62 2049
4683.27 2090
4683.92 2028
4684.56 2002
4685.21 2100
4685.85 2118
4686.50 2136
4687.15 2125
4687.79 2126
4688.44 2081
4689.09 2153
4689.73 2119
4690.38 2171
4691.02 2191
4691.67 2225
4692.32 2090
4692.96 2180
4693.61 2222
4694.26 2197
4694.90 2293
4695.55 2348
4696.20 2349
4696.84 2268
4697.49 2348
4698.14 2267
4698.78 2311
4699.43 2292
4700.08 2383
4700.73 2354
4701.37 2299
4702.02 2295
4702.67 2158
4703.31 2111
4703.96 2025
4704.61 2095
4705.26 2149
4705.90 2028
4706.55 2104
4707.20 2106
4707.85 2099
4708.49 2050
4709.14 2080
4709.79 2076
4710.44 2129
4711.09 2122
4711.73 2112
4712.38 2087
4713.03 2146
4713.68 2076
4714.33 2079
4714.97 2050
4715.62 2234
4716.27 2158
4716.92 2084
4717.57 2031
4718.21 2054
4718.86 2167
4719.51 2212
4720.16 2219
4720.81 2232
4721.46 2138
4722.11 2126
4722.75 2179
4723.40 2093
4724.05 2123
4724.70 2012
4725.35 2086
4726.00 2088
4726.65 2252
4727.30 2141
4727.94 2180
4728.59 2184
4729.24 2067
4729.89 2100
4730.54 2034
4731.19 2081
4731.84 2077
4732.49 2010
4733.14 1994
4733.79 2002
4734.44 1967
4735.09 2037
4735.74 2081
4736.38 2122
4737.03 2178
4737.68 2129
4738.33 2216
4738.98 2157
4739.63 2083
4740.28 2155
4740.93 2200
4741.58 2223
4742.23 2244
4742.88 2220
4743.53 2236
4744.18 2243
4744.83 2166
4745.48 2093
4746.13 2162
4746.78 2065
4747.43 2032
4748.08 2147
4748.73 2232
4749.39 2085
4750.04 2216
4750.69 2364
4751.34 2281
4751.99 2348
4752.64 2279
4753.29 2466
4753.94 2420
4754.59 2332
4755.24 2315
4755.89 2274
4756.54 2262
4757.19 2305
4757.84 2211
4758.50 2302
4759.15 2317
4759.80 2330
4760.45 2421
4761.10 2501
4761.75 2488
4762.40 2361
4763.05 2378
4763.71 2452
4764.36 2417
4765.01 2468
4765.66 2331
4766.31 2313
4766.96 2417
4767.62 2331
4768.27 2300
4768.92 2298
4769.57 2318
4770.22 2322
4770.87 2353
4771.53 2243
4772.18 2289
4772.83 2294
4773.48 2285
4774.13 2322
4774.79 2229
4775.44 2196
4776.09 2185
4776.74 2251
4777.40 2301
4778.05 2244
4778.70 2202
4779.35 2239
4780.01 2247
4780.66 2235
4781.31 2256
4781.96 2281
4782.62 2290
4783.27 2220
4783.92 2257
4784.57 2181
4785.23 2149
4785.88 2254
4786.53 2333
4787.19 2271
4787.84 2350
4788.49 2285
4789.15 2257
4789.80 2328
4790.45 2289
4791.11 2319
4791.76 2385
4792.41 2291
4793.07 2369
4793.72 2271
4794.37 2379
4795.03 2423
4795.68 2309
4796.33 2383
4796.99 2412
4797.64 2430
4798.29 2434
4798.95 2441
4799.60 2510
4800.26 2558
4800.91 2582
4801.56 2581
4802.22 2601
4802.87 2519
4803.53 2547
4804.18 2500
4804.83 2489
4805.49 2485
4806.14 2344
4806.80 2316
4807.45 2305
4808.11 2307
4808.76 2253
4809.42 2166
4810.07 2312
4810.72 2320
4811.38 2312
4812.03 2388
4812.69 2273
4813.34 2313
4814.00 2434
4814.65 2370
4815.31 2385
4815.96 2256
4816.62 2406
4817.27 2501
4817.93 2476
4818.58 2523
4819.24 2632
4819.89 2710
4820.55 2718
4821.20 2827
4821.86 2869
4822.52 2860
4823.17 3018
4823.83 2992
4824.48 2833
4825.14 2852
4825.79 2749
4826.45 2806
4827.10 2658
4827.76 2707
4828.42 2693
4829.07 2652
4829.73 2555
4830.38 2551
4831.04 2620
4831.70 2657
4832.35 2716
4833.01 2818
4833.66 2822
4834.32 2849
4834.98 2999
4835.63 3037
4836.29 3093
4836.95 3049
4837.60 3142
4838.26 3047
4838.92 3141
4839.57 3164
4840.23 3095
4840.89 3237
4841.54 3073
4842.20 3093
4842.86 2995
4843.51 2931
4844.17 2996
4844.83 3076
4845.48 2991
4846.14 3064
4846.80 3077
4847.45 3113
4848.11 3243
4848.77 3222
4849.43 3318
4850.08 3363
4850.74 3374
4851.40 3348
4852.06 3322
4852.71 3183
4853.37 3050
4854.03 3080
4854.69 3158
4855.34 3082
4856.00 3325
4856.66 3560
4857.32 3607
4857.97 3710
4858.63 3726
4859.29 3710
4859.95 3593
4860.61 3581
4861.26 3296
4861.92 3265
4862.58 3200
4863.24 3178
4863.90 3127
4864.55 3144
4865.21 3153
4865.87 3134
4866.53 3092
4867.19 3035
4867.85 3043
4868.51 3100
4869.16 3024
4869.82 3043
4870.48 2909
4871.14 2723
4871.80 2876
4872.46 2988
4873.12 2954
4873.78 2891
4874.43 2872
4875.09 2779
4875.75 2715
4876.41 2754
4877.07 2776
4877.73 2775
4878.39 2848
4879.05 2771
4879.71 2674
4880.37 2770
4881.03 2741
4881.69 2666
4882.34 2718
4883.00 2668
4883.66 2677
4884.32 2613
4884.98 2637
4885.64 2593
4886.30 2649
4886.96 2579
4887.62 2705
4888.28 2776
4888.94 2785
4889.60 2690
4890.26 2673
4890.92 2707
4891.58 2611
4892.24 2694
4892.90 2673
4893.56 2578
4894.22 2527
4894.88 2513
4895.54 2525
4896.20 2639
4896.86 2571
4897.52 2603
4898.19 2645
4898.85 2653
4899.51 2817
4900.17 2671
4900.83 2642
4901.49 2519
4902.15 2396
4902.81 2468
4903.47 2368
4904.13 2353
4904.79 2296
4905.45 2285
4906.12 2314
4906.78 2320
4907.44 2410
4908.10 2389
4908.76 2359
4909.42 2337
4910.08 2175
4910.74 2213
4911.41 2220
4912.07 2199
4912.73 2156
4913.39 2114
4914.05 2162
4914.71 2151
4915.38 2088
4916.04 2109
4916.70 2122
4917.36 2195
4918.02 2085
4918.68 2076
4919.35 2031
4920.01 2121
4920.67 2150
4921.33 2090
4921.99 2061
4922.66 2063
4923.32 2006
4923.98 2031
4924.64 2131
4925.31 2139
4925.97 2061
4926.63 2068
4927.29 2100
4927.96 2132
4928.62 2052
4929.28 2163
4929.94 2133
4930.61 2192
4931.27 2000
4931.93 1948
4932.59 2071
4933.26 2016
4933.92 2056
4934.58 1996
4935.25 2027
4935.91 2130
4936.57 2125
4937.24 2051
4937.90 2090
4938.56 2054
4939.23 1981
4939.89 1943
4940.55 2038
4941.22 2024
4941.88 1943
4942.54 2008
4943.21 2030
4943.87 2012
4944.53 1980
4945.20 1937
4945.86 1923
4946.52 2015
4947.19 1987
4947.85 1896
4948.52 1856
4949.18 1916
4949.84 1826
4950.51 1982
4951.17 1957
4951.84 1968
4952.50 1981
4953.17 1974
4953.83 1979
4954.49 2030
4955.16 2016
4955.82 2049
4956.49 2000
4957.15 2073
4957.82 2108
4958.48 2195
4959.15 2330
4959.81 2398
4960.47 2453
4961.14 2506
4961.80 2464
4962.47 2581
4963.13 2646
4963.80 2585
4964.46 2583
4965.13 2452
4965.79 2454
4966.46 2428
4967.12 2248
4967.79 2250
4968.45 2180
4969.12 2082
4969.79 1986
4970.45 2027
4971.12 2033
4971.78 1933
4972.45 1907
4973.11 2059
4973.78 2127
4974.44 2166
4975.11 2089
4975.78 2165
4976.44 2104
4977.11 2152
4977.77 2042
4978.44 2060
4979.11 2007
4979.77 1976
4980.44 2014
4981.10 1929
4981.77 1908
4982.44 1920
4983.10 1966
4983.77 2023
4984.43 2083
4985.10 2005
4985.77 1916
4986.43 1987
4987.10 1987
4987.77 1995
4988.43 2065
4989.10 2099
4989.77 1987
4990.43 1980
4991.10 2005
4991.77 2023
4992.43 1927
4993.10 1998
4993.77 2019
4994.43 1998
4995.10 1984
4995.77 1936
4996.44 1903
4997.10 1865
4997.77 1903
4998.44 1991
4999.10 1930
4999.77 1917
5000.44 1916
5001.11 1850
5001.77 1832
5002.44 1791
5003.11 1831
5003.78 1824
5004.44 1802
5005.11 1845
5005.78 1880
5006.45 1896
5007.12 1957
5007.78 1921
5008.45 1942
5009.12 1951
5009.79 1925
5010.46 1859
5011.12 1887
5011.79 1910
5012.46 1915
5013.13 1967
5013.80 1809
5014.47 1858
5015.13 1822
5015.80 1893
5016.47 1907
5017.14 1788
5017.81 1869
5018.48 1939
5019.14 1895
5019.81 1998
5020.48 2001
5021.15 2161
5021.82 2197
5022.49 2191
5023.16 2180
5023.83 2182
5024.50 2143
5025.16 2106
5025.83 2037
5026.50 2018
5027.17 2019
5027.84 1961
5028.51 1891
5029.18 1780
5029.85 1945
5030.52 1783
5031.19 1759
5031.86 1779
5032.53 1786
5033.20 1791
5033.87 1774
5034.54 1883
5035.21 1822
5035.88 1830
5036.54 1876
5037.21 1876
5037.88 1777
5038.55 1869
5039.22 1856
5039.89 1912
5040.56 1977
5041.23 1963
5041.90 1931
5042.58 1960
5043.25 1932
5043.92 1925
5044.59 1980
5045.26 2012
5045.93 1913
5046.60 1888
5047.27 1913
5047.94 1911
5048.61 1899
5049.28 1820
5049.95 1827
5050.62 1907
5051.29 1881
5051.96 1870
5052.63 1941
5053.30 1848
5053.98 1793
5054.65 1803
5055.32 1821
5055.99 1812
5056.66 1946
5057.33 1812
5058.00 1909
5058.67 1860
5059.34 1756
5060.02 1774
5060.69 1827
5061.36 1808
5062.03 1800
5062.70 1782
5063.37 1768
5064.04 1805
5064.72 1849
5065.39 1816
5066.06 1763
5066.73 1691
5067.40 1766
5068.08 1842
5068.75 1836
5069.42 1807
5070.09 1753
5070.76 1772
5071.44 1828
5072.11 1750
5072.78 1826
5073.45 1869
5074.12 1883
5074.80 1925
5075.47 1850
5076.14 1865
5076.81 1858
5077.49 1861
5078.16 1844
5078.83 1919
5079.50 1927
5080.18 1855
5080.85 1883
5081.52 1816
5082.20 1807
5082.87 1922
5083.54 1879
5084.21 1935
5084.89 1808
5085.56 1846
5086.23 1913
5086.91 2022
5087.58 1951
5088.25 1958
5088.93 2075
5089.60 2128
5090.27 2130
5090.95 2168
5091.62 2136
5092.29 2157
5092.97 2137
5093.64 2086
5094.31 2103
5094.99 2049
5095.66 1989
5096.34 1971
5097.01 1906
5097.68 1855
5098.36 1807
5099.03 1831
5099.70 1869
5100.38 1898
5101.05 2028
5101.73 1956
5102.40 1882
5103.08 1885
5103.75 1893
5104.42 1884
5105.10 1891
5105.77 1929
5106.45 1925
5107.12 1971
5107.80 1898
5108.47 1901
5109.15 1997
5109.82 1901
5110.49 1941
5111.17 1870
5111.84 1895
5112.52 1864
5113.19 1900
5113.87 1907
5114.54 1882
5115.22 2002
5115.89 2033
5116.57 2155
5117.24 2290
5117.92 2429
5118.59 2564
5119.27 2697
5119.94 2607
5120.62 2535
5121.30 2444
5121.97 2324
5122.65 2166
5123.32 2233
5124.00 2166
5124.67 2066
5125.35 1991
5126.02 1991
5126.70 2010
5127.38 1974
5128.05 2031
5128.73 1990
5129.40 2069
5130.08 2040
5130.76 2056
5131.43 1962
5132.11 1910
5132.78 1972
5133.46 2062
5134.14 2026
5134.81 1994
5135.49 1963
5136.17 2033
5136.84 2112
5137.52 2095
5138.20 2149
5138.87 2088
5139.55 2021
5140.22 2020
5140.90 1961
5141.58 1933
5142.26 1957
5142.93 2028
5143.61 1911
5144.29 1853
5144.96 1856
5145.64 1893
5146.32 1805
5146.99 1768
5147.67 1790
5148.35 1801
5149.03 1711
5149.70 1777
5150.38 1815
5151.06 1831
5151.73 1824
5152.41 1776
5153.09 1729
5153.77 1866
5154.44 1817
5155.12 1811
5155.80 1845
5156.48 1977
5157.16 1917
5157.83 1898
5158.51 1904
5159.19 1909
5159.87 1846
5160.55 1851
5161.22 1864
5161.90 1837
5162.58 1902
5163.26 1840
5163.94 1755
5164.61 1824
5165.29 1831
5165.97 1852
5166.65 1828
5167.33 1818
5168.01 1872
5168.68 1834
5169.36 1872
5170.04 1941
5170.72 1775
5171.40 1701
5172.08 1784
5172.76 1817
5173.44 1800
5174.11 1788
5174.79 1839
5175.47 1823
5176.15 1772
5176.83 1811
5177.51 1777
5178.19 1856
5178.87 1877
5179.55 1841
5180.23 1842
5180.91 1872
5181.58 1803
5182.26 1826
5182.94 1788
5183.62 1783
5184.30 1780
5184.98 1747
5185.66 1696
5186.34 1664
5187.02 1680
5187.70 1690
5188.38 1752
5189.06 1756
5189.74 1725
5190.42 1723
5191.10 1760
5191.78 1748
5192.46 1848
5193.14 1792
5193.82 1715
5194.50 1704
5195.18 1725
5195.86 1782
5196.54 1758
5197.22 1782
5197.90 1826
5198.58 1839
5199.26 1730
5199.94 1758
5200.63 1816
5201.31 1803
5201.99 1843
5202.67 1787
5203.35 1820
5204.03 1851
5204.71 1812
5205.39 1841
5206.07 1803
5206.75 1765
5207.43 1851
5208.11 1839
5208.80 1845
5209.48 1825
5210.16 1847
5210.84 1808
5211.52 1809
5212.20 1852
5212.88 1831
5213.57 1835
5214.25 1960
5214.93 1883
5215.61 1834
5216.29 1885
5216.97 1813
5217.66 1817
5218.34 1810
5219.02 1842
5219.70 1890
5220.38 1964
5221.06 1918
5221.75 1920
5222.43 1830
5223.11 1945
5223.79 2058
5224.47 1948
5225.16 1845
5225.84 1803
5226.52 1871
5227.20 1819
5227.89 1785
5228.57 1832
5229.25 1838
5229.93 1843
5230.62 1787
5231.30 1919
5231.98 1891
5232.66 1875
5233.35 1947
5234.03 1970
5234.71 1922
5235.40 1909
5236.08 1873
5236.76 1909
5237.44 1854
5238.13 1885
5238.81 1960
5239.49 1971
5240.18 1931
5240.86 1925
5241.54 1890
5242.23 1923
5242.91 1974
5243.59 1954
5244.28 1948
5244.96 1864
5245.64 1787
5246.33 1816
5247.01 1801
5247.70 1908
5248.38 1955
5249.06 1908
5249.75 1991
5250.43 2023
5251.11 1967
5251.80 1928
5252.48 1909
5253.17 1909
5253.85 1874
5254.53 1933
5255.22 1910
5255.90 1884
5256.59 1878
5257.27 1846
5257.96 1856
5258.64 1918
5259.32 1806
5260.01 1745
5260.69 1956
5261.38 1948
5262.06 2024
5262.75 2044
5263.43 1978
5264.12 1973
5264.80 2065
5265.49 1987
5266.17 1992
5266.86 1891
5267.54 1953
5268.23 1935
5268.91 1990
5269.60 1974
5270.28 1964
5270.97 1927
5271.65 1854
5272.34 1897
5273.02 1850
5273.71 1874
5274.39 1873
5275.08 1876
5275.76 1932
5276.45 1922
5277.14 1986
5277.82 2016
5278.51 1998
5279.19 1912
5279.88 1932
5280.56 2088
5281.25 2151
5281.94 2070
5282.62 2087
5283.31 2017
5283.99 1887
5284.68 1985
5285.37 1933
5286.05 1952
5286.74 1945
5287.43 1977
5288.11 1921
5288.80 1955
5289.48 1877
5290.17 1853
5290.86 1972
5291.54 2028
5292.23 1949
5292.92 1911
5293.60 1992
5294.29 2021
5294.98 2042
5295.66 2077
5296.35 2057
5297.04 2079
5297.72 2216
5298.41 2274
5299.10 2215
5299.79 2219
5300.47 2151
5301.16 2275
5301.85 2375
5302.53 2312
5303.22 2433
5303.91 2493
5304.60 2543
5305.28 2582
5305.97 2547
5306.66 2520
5307.35 2416
5308.03 2491
5308.72 2551
5309.41 2504
5310.10 2493
5310.78 2581
5311.47 2620
5312.16 2806
5312.85 2894
5313.54 2945
5314.22 3170
5314.91 3210
5315.60 3128
5316.29 3076
5316.98 3078
5317.66 3016
5318.35 3064
5319.04 2853
5319.73 2801
5320.42 2719
5321.11 2659
5321.80 2557
5322.48 2495
5323.17 2448
5323.86 2316
5324.55 2182
5325.24 2174
5325.93 2115
5326.62 2172
5327.30 2177
5327.99 2105
5328.68 2052
5329.37 2176
5330.06 2107
5330.75 2125
5331.44 2173
5332.13 2162
5332.82 2201
5333.51 2122
5334.20 2081
5334.88 2087
5335.57 2074
5336.26 2013
5336.95 2106
5337.64 2040
5338.33 2060
5339.02 2136
5339.71 2129
5340.40 2112
5341.09 2159
5341.78 2094
5342.47 2100
5343.16 2046
5343.85 2253
5344.54 2283
5345.23 2230
5345.92 2396
5346.61 2476
5347.30 2637
5347.99 2890
5348.68 2969
5349.37 3152
5350.06 3308
5350.75 3352
5351.44 3330
5352.13 3195
5352.82 3156
5353.51 3125
5354.20 2861
5354.90 2776
5355.59 2560
5356.28 2386
5356.97 2374
5357.66 2282
5358.35 2201
5359.04 2092
5359.73 2125
5360.42 2115
5361.11 2093
5361.80 2119
5362.49 2160
5363.19 2131
5363.88 2081
5364.57 2051
5365.26 1986
5365.95 1978
5366.64 2002
5367.33 1996
5368.03 1907
5368.72 1868
5369.41 1857
5370.10 1801
5370.79 1857
5371.48 1751
5372.18 1774
5372.87 1793
5373.56 1805
5374.25 1859
5374.94 1892
5375.63 1846
5376.33 1871
5377.02 1916
5377.71 1957
5378.40 1955
5379.10 1962
5379.79 1845
5380.48 1986
5381.17 1896
5381.86 1920
5382.56 1872
5383.25 1822
5383.94 1856
5384.63 1876
5385.33 1883
5386.02 1963
5386.71 1949
5387.40 1965
5388.10 1962
5388.79 2086
5389.48 2082
5390.18 2038
5390.87 2072
5391.56 2108
5392.26 2090
5392.95 2011
5393.64 2021
5394.33 1957
5395.03 1934
5395.72 1948
5396.41 1918
5397.11 1877
5397.80 1789
5398.49 1815
5399.19 1817
5399.88 1794
5400.58 1814
5401.27 1861
5401.96 1891
5402.66 1834
5403.35 1900
5404.04 1931
5404.74 1949
5405.43 1792
5406.13 1845
5406.82 1815
5407.51 1917
5408.21 1978
5408.90 1875
5409.60 1848
5410.29 1830
5410.98 1832
5411.68 1858
5412.37 1888
5413.07 1926
5413.76 1849
5414.46 1918
5415.15 1964
5415.84 1808
5416.54 1781
5417.23 1865
5417.93 2013
5418.62 1941
5419.32 1910
5420.01 1872
5420.71 1948
5421.40 1930
5422.10 1988
5422.79 1929
5423.49 1908
5424.18 1951
5424.88 1987
5425.57 2009
5426.27 2017
5426.96 1995
5427.66 1885
5428.35 1966
5429.05 1903
5429.74 1874
5430.44 1915
5431.14 1930
5431.83 1991
5432.53 1983
5433.22 1984
5433.92 1947
5434.61 1978
5435.31 2028
5436.01 2111
5436.70 2022
5437.40 2066
5438.09 2053
5438.79 1982
5439.49 1962
5440.18 1990
5440.88 1972
5441.57 2042
5442.27 2108
5442.97 2081
5443.66 2199
5444.36 2297
5445.06 2462
5445.75 2622
5446.45 2760
5447.15 2773
5447.84 2794
5448.54 2799
5449.24 2748
5449.93 2823
5450.63 2664
5451.33 2579
5452.02 2457
5452.72 2270
5453.42 2245
5454.11 2155
5454.81 2111
5455.51 2208
5456.20 2130
5456.90 2171
5457.60 2198
5458.30 2169
5458.99 2140
5459.69 2033
5460.39 2098
5461.09 2198
5461.78 2287
5462.48 2301
5463.18 2353
5463.88 2299
5464.57 2229
5465.27 2309
5465.97 2234
5466.67 2319
5467.36 2231
5468.06 2188
5468.76 2279
5469.46 2198
5470.16 2248
5470.85 2218
5471.55 2312
5472.25 2447
5472.95 2309
5473.65 2394
5474.35 2420
5475.04 2387
5475.74 2420
5476.44 2552
5477.14 2698
5477.84 2759
5478.54 2954
5479.23 3219
5479.93 3281
5480.63 3552
5481.33 3494
5482.03 3425
5482.73 3252
5483.43 3205
5484.13 2947
5484.83 2723
5485.52 2765
5486.22 2854
5486.92 2724
5487.62 2717
5488.32 2860
5489.02 2941
5489.72 2884
5490.42 2695
5491.12 2869
5491.82 2806
5492.52 2872
5493.22 2981
5493.92 3008
5494.62 3034
5495.31 3045
5496.01 3049
5496.71 3216
5497.41 3336
5498.11 3767
5498.81 4184
5499.51 4785
5500.21 5232
5500.91 5488
5501.61 5489
5502.31 5260
5503.01 4980
5503.71 4357
5504.41 4091
5505.11 3740
5505.81 3154
5506.51 2968
5507.22 2831
5507.92 2879
5508.62 2843
5509.32 2740
5510.02 2735
5510.72 2714
5511.42 2645
5512.12 2712
5512.82 2766
5513.52 2780
5514.22 2675
5514.92 2707
5515.62 2765
5516.32 2787
5517.03 2721
5517.73 2737
5518.43 2793
5519.13 2841
5519.83 2891
5520.53 2953
5521.23 2927
5521.93 2822
5522.63 2649
5523.34 2608
5524.04 2502
5524.74 2347
5525.44 2324
5526.14 2290
5526.84 2215
5527.55 2235
5528.25 2185
5528.95 2128
5529.65 2269
5530.35 2166
5531.05 2212
5531.76 2260
5532.46 2295
5533.16 2211
5533.86 2226
5534.56 2137
5535.27 2168
5535.97 2165
5536.67 2185
5537.37 2274
5538.08 2282
5538.78 2311
5539.48 2350
5540.18 2410
5540.89 2265
5541.59 2215
5542.29 2224
5542.99 2250
5543.70 2359
5544.40 2300
5545.10 2271
5545.80 2276
5546.51 2309
5547.21 2264
5547.91 2300
5548.62 2330
5549.32 2279
5550.02 2249
5550.73 2222
5551.43 2199
5552.13 2083
5552.84 2127
5553.54 2066
5554.24 1999
5554.95 2054
5555.65 2051
5556.35 2066
5557.06 2107
5557.76 2003
5558.46 1968
5559.17 1990
5559.87 2127
5560.57 2187
5561.28 2116
5561.98 2095
5562.69 2110
5563.39 2278
5564.09 2242
5564.80 2187
5565.50 2248
5566.21 2239
5566.91 2182
5567.61 2165
5568.32 2085
5569.02 2142
5569.73 2066
5570.43 1956
5571.14 1995
5571.84 2036
5572.54 1993
5573.25 2108
5573.95 2271
5574.66 2141
5575.36 2122
5576.07 2143
5576.77 2142
5577.48 2201
5578.18 2155
5578.89 2125
5579.59 2083
5580.30 2035
5581.00 2072
5581.71 1947
5582.41 1968
5583.12 1860
5583.82 1929
5584.53 1922
5585.23 1938
5585.94 1939
5586.64 1836
5587.35 1909
5588.06 1924
5588.76 1834
5589.47 1813
5590.17 1819
5590.88 1814
5591.58 1836
5592.29 1887
5592.99 1877
5593.70 1801
5594.41 1872
5595.11 1853
5595.82 1823
5596.52 1820
5597.23 1848
5597.94 1785
5598.64 1757
5599.35 1856
5600.06 1798
5600.76 1815
5601.47 1825
5602.17 1820
5602.88 1846
5603.59 1799
5604.29 1797
5605.00 1858
5605.71 1828
5606.41 1857
5607.12 1878
5607.83 1794
5608.53 1834
5609.24 1836
5609.95 1789
5610.65 1829
5611.36 1828
5612.07 1878
5612.78 1808
5613.48 1787
5614.19 1889
5614.90 1775
5615.60 1767
5616.31 1755
5617.02 1825
5617.73 1810
5618.43 1858
5619.14 1853
5619.85 1865
5620.56 1820
5621.26 1784
5621.97 1759
5622.68 1814
5623.39 1830
5624.09 1887
5624.80 1866
5625.51 1858
5626.22 1780
5626.93 1786
5627.63 1796
5628.34 1862
5629.05 1919
5629.76 1996
5630.47 1903
5631.17 1923
5631.88 1987
5632.59 1923
5633.30 1987
5634.01 1996
5634.72 1973
5635.42 2158
5636.13 2195
5636.84 2266
5637.55 2260
5638.26 2111
5638.97 2213
5639.68 2270
5640.39 2280
5641.09 2239
5641.80 2193
5642.51 2200
5643.22 2211
5643.93 2064
5644.64 2062
5645.35 2013
5646.06 1990
5646.77 1963
5647.48 1929
5648.19 1993
5648.89 1948
5649.60 1977
5650.31 1982
5651.02 2020
5651.73 2026
5652.44 2043
5653.15 2012
5653.86 1930
5654.57 1940
5655.28 1986
5655.99 1990
5656.70 1983
5657.41 2006
5658.12 2017
5658.83 2081
5659.54 2135
5660.25 2066
5660.96 2055
5661.67 2068
5662.38 2051
5663.09 2104
5663.80 2110
5664.51 2054
5665.22 2106
5665.93 2071
5666.64 2113
5667.35 2157
5668.06 2071
5668.77 2130
5669.48 2214
5670.19 2277
5670.91 2382
5671.62 2345
5672.33 2268
5673.04 2225
5673.75 2192
5674.46 2169
5675.17 2012
5675.88 2024
5676.59 2072
5677.30 2053
5678.01 2012
5678.73 1981
5679.44 2048
5680.15 1924
5680.86 2017
5681.57 2044
5682.28 2062
5682.99 2016
5683.71 2007
5684.42 2031
5685.13 2043
5685.84 1982
5686.55 1921
5687.26 1885
5687.98 2013
5688.69 2008
5689.40 1985
5690.11 1956
5690.82 1959
5691.54 1941
5692.25 1977
5692.96 1959
5693.67 1924
5694.38 1906
5695.10 1905
5695.81 1864
5696.52 1796
5697.23 1825
5697.95 1848
5698.66 1859
5699.37 1851
5700.08 1895
5700.80 1863
5701.51 1880
5702.22 1828
5702.93 1793
5703.65 1903
5704.36 1961
5705.07 1919
5705.78 1982
5706.50 1855
5707.21 1826
5707.92 1890
5708.64 1902
5709.35 1950
5710.06 1881
5710.78 1932
5711.49 1875
5712.20 1852
5712.92 1845
5713.63 1835
5714.34 1832
5715.06 1851
5715.77 1911
5716.48 1840
5717.20 1894
5717.91 1903
5718.62 2003
5719.34 1967
5720.05 1906
5720.77 1921
5721.48 1949
5722.19 1913
5722.91 1911
5723.62 1936
5724.33 2047
5725.05 2003
5725.76 2026
5726.48 2127
5727.19 2117
5727.91 2173
5728.62 2156
5729.33 2161
5730.05 2095
5730.76 2104
5731.48 2145
5732.19 2225
5732.91 2128
5733.62 2058
5734.34 2135
5735.05 2119
5735.77 2130
5736.48 2026
5737.20 2075
5737.91 2084
5738.63 2046
5739.34 2046
5740.06 2042
5740.77 2019
5741.49 2210
5742.20 2244
5742.92 2143
5743.63 2151
5744.35 2157
5745.06 2196
5745.78 2154
5746.49 2172
5747.21 2173
5747.92 2246
5748.64 2345
5749.35 2316
5750.07 2341
5750.79 2335
5751.50 2414
5752.22 2363
5752.93 2412
5753.65 2501
5754.36 2576
5755.08 2606
5755.80 2661
5756.51 2808
5757.23 2729
5757.95 2777
5758.66 2863
5759.38 2930
5760.09 2988
5760.81 2991
5761.53 3128
5762.24 3127
5762.96 3315
5763.68 3288
5764.39 3308
5765.11 3368
5765.83 3540
5766.54 3651
5767.26 4188
5767.98 4702
5768.69 5691
5769.41 6799
5770.13 7395
5770.84 7853
5771.56 7954
5772.28 7448
5772.99 6475
5773.71 5695
5774.43 5187
5775.15 4536
5775.86 4007
5776.58 3755
5777.30 3678
5778.01 3754
5778.73 3512
5779.45 3473
5780.17 3595
5780.88 3512
5781.60 3548
5782.32 3591
5783.04 3587
5783.76 3602
5784.47 3741
5785.19 3678
5785.91 3754
5786.63 3701
5787.34 3582
5788.06 3560
5788.78 3464
5789.50 3474
5790.22 3353
5790.94 3339
5791.65 3229
5792.37 3166
5793.09 3190
5793.81 3073
5794.53 2952
5795.25 2966
5795.96 2961
5796.68 2968
5797.40 3061
5798.12 3360
5798.84 3433
5799.56 3646
5800.28 3985
5800.99 4102
5801.71 4000
5802.43 3725
5803.15 3658
5803.87 3530
5804.59 3203
5805.31 2998
5806.03 2988
5806.75 2963
5807.47 2938
5808.18 2843
5808.90 2878
5809.62 2778
5810.34 2917
5811.06 2922
5811.78 2859
5812.50 2852
5813.22 2782
5813.94 2687
5814.66 2548
5815.38 2546
5816.10 2594
5816.82 2570
5817.54 2589
5818.26 2584
5818.98 2561
5819.70 2436
5820.42 2434
5821.14 2498
5821.86 2471
5822.58 2501
5823.30 2372
5824.02 2340
5824.74 2312
5825.46 2331
5826.18 2336
5826.90 2379
5827.62 2389
5828.34 2341
5829.06 2267
5829.78 2229
5830.50 2251
5831.22 2310
5831.95 2353
5832.67 2334
5833.39 2263
5834.11 2275
5834.83 2237
5835.55 2174
5836.27 2264
5836.99 2256
5837.71 2158
5838.43 2144
5839.15 2125
5839.88 2179
5840.60 2302
5841.32 2195
5842.04 2234
5842.76 2195
5843.48 2118
5844.20 2132
5844.93 2108
5845.65 2081
5846.37 2056
5847.09 2081
5847.81 2006
5848.53 2098
5849.26 2062
5849.98 2081
5850.70 2086
5851.42 2134
5852.14 2154
5852.87 2144
5853.59 2077
5854.31 2100
5855.03 2095
5855.75 2084
5856.48 2007
5857.20 2016
5857.92 2014
5858.64 2107
5859.37 2046
5860.09 2085
5860.81 2066
5861.53 2035
5862.26 1998
5862.98 1964
5863.70 2059
5864.42 2003
5865.15 1997
5865.87 2033
5866.59 1995
5867.31 2021
5868.04 2001
5868.76 1963
5869.48 1979
5870.21 2069
5870.93 2011
5871.65 2045
5872.38 1999
5873.10 1943
5873.82 2003
5874.55 1934
5875.27 1915
5875.99 1974
5876.72 1937
5877.44 1882
5878.16 1834
5878.89 1905
5879.61 1957
5880.33 1938
5881.06 1939
5881.78 1925
5882.51 2001
5883.23 2027
5883.95 2021
5884.68 2063
5885.40 2033
5886.13 1999
5886.85 2107
5887.57 2090
5888.30 2008
5889.02 1967
5889.75 1958
5890.47 2006
5891.20 1964
5891.92 1965
5892.64 2016
5893.37 1971
5894.09 1926
5894.82 1902
5895.54 1989
5896.27 2003
5896.99 1946
5897.72 1945
5898.44 1944
5899.17 2018
5899.89 1986
5900.62 1967
5901.34 1992
5902.07 2048
5902.79 2093
5903.52 2113
5904.24 2016
5904.97 2165
5905.69 2114
5906.42 2114
5907.14 2104
5907.87 2146
5908.59 2181
5909.32 2146
5910.04 2103
5910.77 2129
5911.50 2136
5912.22 2227
5912.95 2221
5913.67 2198
5914.40 2124
5915.12 2148
5915.85 2218
5916.58 2211
5917.30 2146
5918.03 2193
5918.75 2232
5919.48 2206
5920.21 2149
5920.93 2235
5921.66 2247
5922.39 2267
5923.11 2317
5923.84 2272
5924.56 2313
5925.29 2474
5926.02 2416
5926.74 2302
5927.47 2331
5928.20 2462
5928.92 2420
5929.65 2473
5930.38 2495
5931.10 2440
5931.83 2509
5932.56 2536
5933.28 2569
5934.01 2664
5934.74 2691
5935.47 2685
5936.19 2687
5936.92 2714
5937.65 2898
5938.37 2940
5939.10 2815
5939.83 2958
5940.56 3021
5941.28 2952
5942.01 2997
5942.74 2993
5943.47 3126
5944.19 3068
5944.92 3189
5945.65 3174
5946.38 3249
5947.11 3199
5947.83 3107
5948.56 3231
5949.29 3433
5950.02 3479
5950.74 3477
5951.47 3761
5952.20 3861
5952.93 3981
5953.66 4051
5954.39 4082
5955.11 4047
5955.84 4113
5956.57 3828
5957.30 3935
5958.03 3957
5958.76 3928
5959.48 4017
5960.21 3942
5960.94 3996
5961.67 4045
5962.40 4058
5963.13 4160
5963.86 4200
5964.59 4302
5965.31 4751
5966.04 5059
5966.77 5090
5967.50 5194
5968.23 5175
5968.96 5083
5969.69 5159
5970.42 5036
5971.15 4928
5971.88 4809
5972.61 4870
5973.34 4776
5974.06 4769
5974.79 4857
5975.52 4649
5976.25 4726
5976.98 4808
5977.71 4825
5978.44 5096
5979.17 5201
5979.90 5439
5980.63 5543
5981.36 5478
5982.09 5628
5982.82 5605
5983.55 5692
5984.28 5823
5985.01 5819
5985.74 5787
5986.47 5807
5987.20 5784
5987.93 5811
5988.66 5831
5989.39 5763
5990.12 5866
5990.85 5818
5991.58 5885
5992.32 6032
5993.05 6133
5993.78 6280
5994.51 6304
5995.24 6347
5995.97 6490
5996.70 6600
5997.43 6635
5998.16 6638
5998.89 6544
5999.62 6474
6000.35 6625
6001.09 6596
6001.82 6265
6002.55 6120
6003.28 5919
6004.01 5867
6004.74 6013
6005.47 6043
6006.20 6099
6006.94 6259
6007.67 6872
6008.40 7600
6009.13 8585
6009.86 10036
6010.59 11580
6011.33 13453
6012.06 15053
6012.79 16381
6013.52 17435
6014.25 17545
6014.98 17068
6015.72 16438
6016.45 15158
6017.18 13693
6017.91 12175
6018.64 10524
6019.38 9243
6020.11 8169
6020.84 7100
6021.57 6387
6022.31 5920
6023.04 5579
6023.77 5286
6024.50 5174
6025.24 4921
6025.97 4800
6026.70 4792
6027.43 4532
6028.17 4564
6028.90 4529
6029.63 4536
6030.37 4516
6031.10 4322
6031.83 4378
6032.56 4270
6033.30 4274
6034.03 4065
6034.76 3992
6035.50 3965
6036.23 3950
6036.96 4024
6037.70 4053
6038.43 4139
6039.16 4223
6039.90 4247
6040.63 4191
6041.36 4288
6042.10 4248
6042.83 4399
6043.56 4363
6044.30 4440
6045.03 4406
6045.77 4360
6046.50 4466
6047.23 4498
6047.97 4692
6048.70 4840
6049.44 5061
6050.17 5202
6050.90 5365
6051.64 5519
6052.37 5431
6053.11 5550
6053.84 5547
6054.57 5417
6055.31 5427
6056.04 5287
6056.78 5102
6057.51 5130
6058.25 4918
6058.98 4858
6059.72 4800
6060.45 4719
6061.19 4670
6061.92 4719
6062.66 4586
6063.39 4529
6064.13 4548
6064.86 4422
6065.60 4293
6066.33 4353
6067.07 4361
6067.80 4171
6068.54 4284
6069.27 4209
6070.01 4146
6070.74 4201
6071.48 4239
6072.21 4094
6072.95 4108
6073.68 4072
6074.42 3976
6075.15 4023
6075.89 3983
6076.63 4034
6077.36 4089
6078.10 3975
6078.83 4036
6079.57 4004
6080.30 3840
6081.04 3895
6081.78 3736
6082.51 3728
6083.25 3572
6083.98 3560
6084.72 3578
6085.46 3521
6086.19 3489
6086.93 3567
6087.67 3648
6088.40 3639
6089.14 3614
6089.88 3667
6090.61 3769
6091.35 3742
6092.09 3728
6092.82 3685
6093.56 3654
6094.30 3726
6095.03 3711
6095.77 3632
6096.51 3474
6097.24 3465
6097.98 3601
6098.72 3418
6099.45 3432
6100.19 3455
6100.93 3479
6101.67 3438
6102.40 3330
6103.14 3427
6103.88 3407
6104.61 3384
6105.35 3337
6106.09 3219
6106.83 3427
6107.56 3427
6108.30 3455
6109.04 3478
6109.78 3497
6110.51 3480
6111.25 3480
6111.99 3530
6112.73 3508
6113.47 3694
6114.20 3664
6114.94 3816
6115.68 3866
6116.42 3897
6117.16 3759
6117.89 3841
6118.63 3812
6119.37 3827
6120.11 3741
6120.85 3796
6121.59 3731
6122.32 3759
6123.06 3709
6123.80 3726
6124.54 3786
6125.28 3868
6126.02 3853
6126.76 3867
6127.49 3765
6128.23 3903
6128.97 3944
6129.71 3806
6130.45 3883
6131.19 3890
6131.93 4013
6132.67 4056
6133.41 4165
6134.15 4309
6134.88 4194
6135.62 4128
6136.36 4284
6137.10 4507
6137.84 4506
6138.58 4597
6139.32 4904
6140.06 4909
6140.80 5000
6141.54 5197
6142.28 5148
6143.02 5134
6143.76 5099
6144.50 4955
6145.24 4881
6145.98 4831
6146.72 4834
6147.46 4845
6148.20 4811
6148.94 4747
6149.68 4723
6150.42 4638
6151.16 4689
6151.90 4828
6152.64 4895
6153.38 4963
6154.12 4897
6154.86 5021
6155.60 5200
6156.34 5273
6157.08 5253
6157.82 5157
6158.56 5268
6159.30 5393
6160.04 5351
6160.78 5455
6161.52 5552
6162.27 5666
6163.01 5885
6163.75 5927
6164.49 6367
6165.23 6795
6165.97 6940
6166.71 7098
6167.45 7321
6168.19 7425
6168.94 7252
6169.68 7322
6170.42 7101
6171.16 6977
6171.90 6910
6172.64 7065
6173.38 6791
6174.13 6686
6174.87 6633
6175.61 6875
6176.35 7072
6177.09 7335
6177.83 7908
6178.58 8696
6179.32 9732
6180.06 11048
6180.80 12917
6181.54 14850
6182.28 16326
6183.03 17689
6183.77 18018
6184.51 17689
6185.25 16839
6186.00 15778
6186.74 14308
6187.48 12907
6188.22 11540
6188.97 10275
6189.71 9522
6190.45 8942
6191.19 8310
6191.94 7935
6192.68 7776
6193.42 7633
6194.16 7685
6194.91 7707
6195.65 7506
6196.39 7460
6197.13 7422
6197.88 7363
6198.62 7218
6199.36 7161
6200.11 7159
6200.85 7215
6201.59 7205
6202.34 7473
6203.08 7761
6203.82 8085
6204.57 9227
6205.31 10822
6206.05 13141
6206.80 16061
6207.54 18847
6208.28 22157
6209.03 24281
6209.77 24565
6210.52 24558
6211.26 23333
6212.00 21393
6212.75 19204
6213.49 16218
6214.23 13946
6214.98 12014
6215.72 10125
6216.47 9168
6217.21 8008
6217.95 7349
6218.70 6958
6219.44 6554
6220.19 6486
6220.93 6406
6221.68 6302
6222.42 6269
6223.17 6200
6223.91 6092
6224.65 6115
6225.40 5997
6226.14 5712
6226.89 5593
6227.63 5363
6228.38 5025
6229.12 5019
6229.87 4861
6230.61 4782
6231.36 4628
6232.10 4611
6232.85 4729
6233.59 4651
6234.34 4722
6235.08 4748
6235.83 4750
6236.57 4929
6237.32 5057
6238.06 5378
6238.81 5525
6239.56 5813
6240.30 6051
6241.05 6024
6241.79 5869
6242.54 5801
6243.28 5823
6244.03 5840
6244.77 5923
6245.52 5942
6246.27 6012
6247.01 6108
6247.76 6080
6248.50 5977
6249.25 5783
6250.00 5921
6250.74 5707
6251.49 5528
6252.23 5510
6252.98 5343
6253.73 5006
6254.47 4935
6255.22 4899
6255.97 4929
6256.71 4905
6257.46 4792
6258.21 4886
6258.95 4900
6259.70 4868
6260.45 4858
6261.19 4838
6261.94 4757
6262.69 4638
6263.43 4471
6264.18 4526
6264.93 4486
6265.67 4378
6266.42 4367
6267.17 4425
6267.92 4460
6268.66 4405
6269.41 4558
6270.16 4628
6270.90 4684
6271.65 4709
6272.40 4791
6273.15 4737
6273.89 4758
6274.64 4849
6275.39 4986
6276.14 5124
6276.89 5250
6277.63 5200
6278.38 5276
6279.13 5063
6279.88 4918
6280.62 4810
6281.37 4698
6282.12 4505
6282.87 4360
6283.62 4175
6284.36 4092
6285.11 4080
6285.86 4029
6286.61 4060
6287.36 3914
6288.11 3918
6288.85 3944
6289.60 3802
6290.35 3790
6291.10 3786
6291.85 3927
6292.60 3912
6293.35 3922
6294.09 3906
6294.84 3839
6295.59 3862
6296.34 3798
6297.09 3886
6297.84 3930
6298.59 3878
6299.34 4049
6300.09 3951
6300.83 3846
6301.58 3775
6302.33 3819
6303.08 3782
6303.83 3954
6304.58 3845
6305.33 3736
6306.08 3731
6306.83 3753
6307.58 3736
6308.33 3742
6309.08 3788
6309.83 3762
6310.58 3771
6311.33 3782
6312.08 3843
6312.83 3903
6313.58 4100
6314.33 4239
6315.08 4269
6315.83 4329
6316.58 4458
6317.33 4460
6318.08 4368
6318.83 4153
6319.58 4064
6320.33 3994
6321.08 3917
6321.83 3935
6322.58 3824
6323.33 3635
6324.08 3540
6324.83 3588
6325.58 3568
6326.33 3537
6327.08 3368
6327.83 3365
6328.58 3342
6329.33 3203
6330.08 3306
6330.84 3292
6331.59 3129
6332.34 3185
6333.09 3224
6333.84 3264
6334.59 3191
6335.34 3110
6336.09 3169
6336.84 3189
6337.60 3129
6338.35 3053
6339.10 3139
6339.85 3155
6340.60 3159
6341.35 3205
6342.10 3241
6342.86 3074
6343.61 3129
6344.36 3131
6345.11 3137
6345.86 3219
6346.61 3185
6347.37 3250
6348.12 3263
6348.87 3303
6349.62 3339
6350.37 3415
6351.13 3454
6351.88 3569
6352.63 3665
6353.38 3855
6354.14 4000
6354.89 3767
6355.64 3769
6356.39 3805
6357.14 3558
6357.90 3678
6358.65 3532
6359.40 3468
6360.16 3452
6360.91 3393
6361.66 3397
6362.41 3332
6363.17 3419
6363.92 3395
6364.67 3592
6365.42 3519
6366.18 3579
6366.93 3661
6367.68 3699
6368.44 3789
6369.19 3702
6369.94 3715
6370.70 3594
6371.45 3450
6372.20 3389
6372.96 3405
6373.71 3310
6374.46 3374
6375.22 3327
6375.97 3314
6376.72 3289
6377.48 3357
6378.23 3352
6378.99 3317
6379.74 3360
6380.49 3375
6381.25 3378
6382.00 3397
6382.75 3326
6383.51 3375
6384.26 3327
6385.02 3281
6385.77 3177
6386.53 3176
6387.28 3126
6388.03 3065
6388.79 3095
6389.54 3117
6390.30 3120
6391.05 2984
6391.81 2977
6392.56 2921
6393.31 2995
6394.07 3005
6394.82 3024
6395.58 2977
6396.33 3041
6397.09 3062
6397.84 3095
6398.60 3083
6399.35 2944
6400.11 2899
6400.86 2930
6401.62 2877
6402.37 2904
6403.13 2916
6403.88 2864
6404.64 2746
6405.39 2807
6406.15 2790
6406.90 2748
6407.66 2751
6408.42 2787
6409.17 2828
6409.93 2881
6410.68 2825
6411.44 2880
6412.19 2825
6412.95 2834
6413.71 2894
6414.46 2747
6415.22 2760
6415.97 2893
6416.73 2771
6417.48 2756
6418.24 2796
6419.00 2871
6419.75 2716
6420.51 2699
6421.27 2656
6422.02 2682
6422.78 2785
6423.53 2785
6424.29 2718
6425.05 2815
6425.80 2752
6426.56 2942
6427.32 2826
6428.07 2751
6428.83 2724
6429.59 2727
6430.34 2813
6431.10 2731
6431.86 2830
6432.61 2823
6433.37 2781
6434.13 2846
6434.89 2892
6435.64 2830
6436.40 2770
6437.16 2723
6437.91 2902
6438.67 2826
6439.43 2870
6440.19 2891
6440.94 2954
6441.70 3032
6442.46 3050
6443.22 3002
6443.97 2961
6444.73 3048
6445.49 3043
6446.25 3016
6447.00 3069
6447.76 3069
6448.52 3026
6449.28 3029
6450.04 3054
6450.79 2967
6451.55 3051
6452.31 3044
6453.07 3116
6453.83 3207
6454.58 3252
6455.34 3223
6456.10 3227
6456.86 3212
6457.62 3263
6458.38 3236
6459.13 3246
6459.89 3287
6460.65 3208
6461.41 3264
6462.17 3270
6462.93 3330
6463.69 3387
6464.44 3438
6465.20 3377
6465.96 3501
6466.72 3433
6467.48 3384
6468.24 3469
6469.00 3524
6469.76 3483
6470.52 3300
6471.28 3407
6472.03 3391
6472.79 3446
6473.55 3428
6474.31 3569
6475.07 3553
6475.83 3532
6476.59 3524
6477.35 3528
6478.11 3618
6478.87 3580
6479.63 3747
6480.39 3722
6481.15 3822
6481.91 3791
6482.67 3806
6483.43 3939
6484.19 3974
6484.95 4142
6485.71 4042
6486.47 4007
6487.23 4099
6487.99 4170
6488.75 4139
6489.51 4278
6490.27 4290
6491.03 4351
6491.79 4460
6492.55 4605
6493.31 4743
6494.07 4626
6494.83 4642
6495.59 4666
6496.35 4646
6497.11 4624
6497.87 4625
6498.64 4632
6499.40 4629
6500.16 4696
6500.92 4726
6501.68 4676
6502.44 5058
6503.20 5189
6503.96 5738
6504.72 6861
6505.48 8677
6506.25 10749
6507.01 13128
6507.77 14637
6508.53 15779
6509.29 16418
6510.05 16114
6510.81 15215
6511.57 13617
6512.34 12375
6513.10 10629
6513.86 9155
6514.62 8040
6515.38 7182
6516.15 6612
6516.91 5989
6517.67 5601
6518.43 5360
6519.19 5436
6519.95 5397
6520.72 5245
6521.48 5304
6522.24 5275
6523.00 5244
6523.77 5388
6524.53 5694
6525.29 5886
6526.05 5934
6526.81 6061
6527.58 6093
6528.34 6208
6529.10 6073
6529.86 5954
6530.63 5986
6531.39 5941
6532.15 6196
6532.92 6896
6533.68 7415
6534.44 8479
6535.20 9643
6535.97 10571
6536.73 11339
6537.49 11242
6538.26 10851
6539.02 10378
6539.78 9360
6540.55 8530
6541.31 7594
6542.07 6958
6542.84 6535
6543.60 5971
6544.36 5780
6545.13 5662
6545.89 5517
6546.65 5474
6547.42 5427
6548.18 5409
6548.94 5350
6549.71 5155
6550.47 5097
6551.24 5002
6552.00 4842
6552.76 4871
6553.53 4829
6554.29 4870
6555.06 4777
6555.82 4670
6556.58 4729
6557.35 4715
6558.11 4806
6558.88 4813
6559.64 4719
6560.41 4973
6561.17 4975
6561.93 5009
6562.70 4990
6563.46 4873
6564.23 5025
6564.99 5055
6565.76 5126
6566.52 5082
6567.29 5163
6568.05 5186
6568.82 5148
6569.58 5197
6570.35 5267
6571.11 5298
6571.88 5286
6572.64 5642
6573.41 5532
6574.17 5538
6574.94 5506
6575.70 5626
6576.47 5738
6577.23 5640
6578.00 5523
6578.76 5551
6579.53 5549
6580.29 5646
6581.06 5792
6581.83 5830
6582.59 5912
6583.36 5907
6584.12 5936
6584.89 5901
6585.65 5853
6586.42 5683
6587.19 5771
6587.95 5753
6588.72 5714
6589.48 5795
6590.25 6109
6591.02 6081
6591.78 6505
6592.55 6972
6593.32 7262
6594.08 7648
6594.85 7802
6595.61 7997
6596.38 8064
6597.15 7909
6597.91 7564
6598.68 7422
6599.45 7007
6600.21 6589
6600.98 6321
6601.75 6004
6602.51 5701
6603.28 5392
6604.05 5157
6604.82 5168
6605.58 5149
6606.35 4976
6607.12 4968
6607.88 5031
6608.65 5062
6609.42 5041
6610.19 5112
6610.95 5105
6611.72 5036
6612.49 4832
6613.25 4874
6614.02 4901
6614.79 4791
6615.56 4805
6616.32 4811
6617.09 4783
6617.86 4917
6618.63 5143
6619.40 5164
6620.16 5285
6620.93 5664
6621.70 5659
6622.47 5906
6623.24 5972
6624.00 5966
6624.77 5954
6625.54 5826
6626.31 5919
6627.08 5600
6627.84 5257
6628.61 5057
6629.38 5050
6630.15 5051
6630.92 4945
6631.69 5066
6632.46 5346
6633.22 5445
6633.99 5618
6634.76 5873
6635.53 5882
6636.30 6075
6637.07 6129
6637.84 6012
6638.61 6200
6639.37 6330
6640.14 6473
6640.91 6686
6641.68 6682
6642.45 6644
6643.22 6489
6643.99 6276
6644.76 5894
6645.53 5420
6646.30 5097
6647.07 5061
6647.84 4915
6648.61 4575
6649.37 4517
6650.14 4458
6650.91 4256
6651.68 4241
6652.45 4270
6653.22 4168
6653.99 4180
6654.76 4055
6655.53 4152
6656.30 4150
6657.07 4090
6657.84 4083
6658.61 3956
6659.38 3954
6660.15 3967
6660.92 3979
6661.69 3965
6662.46 3928
6663.23 3854
6664.00 3942
6664.77 3871
6665.55 3890
6666.32 3999
6667.09 3915
6667.86 4006
6668.63 4004
6669.40 3928
6670.17 4088
6670.94 4160
6671.71 4140
6672.48 4232
6673.25 4225
6674.02 4278
6674.79 4219
6675.57 4251
6676.34 4276
6677.11 4302
6677.88 4247
6678.65 4412
6679.42 4354
6680.19 4434
6680.96 4342
6681.74 4411
6682.51 4441
6683.28 4644
6684.05 4723
6684.82 4837
6685.59 4840
6686.37 4846
6687.14 4661
6687.91 4509
6688.68 4515
6689.45 4141
6690.22 4018
6691.00 3900
6691.77 3808
6692.54 3675
6693.31 3701
6694.08 3636
6694.86 3591
6695.63 3546
6696.40 3563
6697.17 3569
6697.95 3569
6698.72 3586
6699.49 3521
6700.26 3554
6701.04 3445
6701.81 3403
6702.58 3450
6703.35 3480
6704.13 3575
6704.90 3400
6705.67 3413
6706.44 3373
6707.22 3367
6707.99 3314
6708.76 3248
6709.54 3180
6710.31 3143
6711.08 3231
6711.86 3328
6712.63 3349
6713.40 3127
6714.17 3260
6714.95 3269
6715.72 3153
6716.50 3238
6717.27 3222
6718.04 3090
6718.82 3057
6719.59 3101
6720.36 3103
6721.14 3095
6721.91 3027
6722.68 3046
6723.46 3070
6724.23 3021
6725.01 2970
6725.78 2954
6726.55 2965
6727.33 3019
6728.10 2940
6728.88 2985
6729.65 3022
6730.42 2969
6731.20 3044
6731.97 3030
6732.75 3085
6733.52 3074
6734.30 3055
6735.07 3051
6735.84 3056
6736.62 3048
6737.39 3094
6738.17 3162
6738.94 3087
6739.72 3208
6740.49 3001
6741.27 2989
6742.04 3082
6742.82 3195
6743.59 3122
6744.37 3152
6745.14 3144
6745.92 3121
6746.69 3118
6747.47 3219
6748.24 3227
6749.02 3437
6749.79 3411
6750.57 3443
6751.34 3628
6752.12 3640
6752.90 3606
6753.67 3699
6754.45 3634
6755.22 3707
6756.00 3676
6756.77 3537
6757.55 3556
6758.33 3435
6759.10 3527
6759.88 3396
6760.65 3508
6761.43 3431
6762.20 3339
6762.98 3427
6763.76 3305
6764.53 3334
6765.31 3267
6766.09 3218
6766.86 3194
6767.64 3293
6768.41 3366
6769.19 3259
6769.97 3196
6770.74 3356
6771.52 3179
6772.30 3075
6773.07 3106
6773.85 3050
6774.63 3017
6775.40 3068
6776.18 3054
6776.96 3094
6777.74 2938
6778.51 2901
6779.29 3036
6780.07 3014
6780.84 2984
6781.62 3069
6782.40 3106
6783.17 3007
6783.95 3006
6784.73 2954
6785.51 2988
6786.28 2899
6787.06 2923
6787.84 2920
6788.62 2822
6789.39 2853
6790.17 2866
6790.95 2810
6791.73 2888
6792.51 2860
6793.28 2837
6794.06 2871
6794.84 2714
6795.62 2795
6796.39 2822
6797.17 2833
6797.95 2847
6798.73 2838
6799.51 2851
6800.29 2933
6801.06 2898
6801.84 2944
6802.62 2914
6803.40 2933
6804.18 3006
6804.96 2961
6805.73 3027
6806.51 2983
6807.29 2917
6808.07 2899
6808.85 2993
6809.63 2879
6810.41 2787
6811.18 2829
6811.96 2736
6812.74 2780
6813.52 2911
6814.30 2981
6815.08 2902
6815.86 2834
6816.64 2834
6817.42 2806
6818.20 2773
6818.98 2850
6819.76 2943
6820.53 2879
6821.31 2865
6822.09 2938
6822.87 2884
6823.65 3037
6824.43 2944
6825.21 2954
6825.99 2896
6826.77 2923
6827.55 2919
6828.33 2841
6829.11 2801
6829.89 2828
6830.67 2871
6831.45 2829
6832.23 2951
6833.01 2898
6833.79 3016
6834.57 3132
6835.35 3418
6836.13 3923
6836.91 4291
6837.69 4687
6838.47 5123
6839.25 5397
6840.03 5383
6840.81 5426
6841.59 5166
6842.37 4724
6843.16 4465
6843.94 4124
6844.72 3854
6845.50 3768
6846.28 3594
6847.06 3609
6847.84 3730
6848.62 3984
6849.40 4204
6850.18 4570
6850.96 4785
6851.75 4723
6852.53 4702
6853.31 4445
6854.09 4264
6854.87 4207
6855.65 3967
6856.43 3679
6857.22 3751
6858.00 3554
6858.78 3367
6859.56 3232
6860.34 3109
6861.12 3098
6861.90 3030
6862.69 3013
6863.47 3045
6864.25 3045
6865.03 3167
6865.81 3276
6866.60 3297
6867.38 3260
6868.16 3235
6868.94 3295
6869.72 3289
6870.51 3300
6871.29 3191
6872.07 3245
6872.85 3272
6873.64 3335
6874.42 3371
6875.20 3445
6875.98 3533
6876.77 3642
6877.55 3707
6878.33 3683
6879.11 3770
6879.90 3870
6880.68 3939
6881.46 4153
6882.25 4160
6883.03 4143
6883.81 4243
6884.59 4264
6885.38 4398
6886.16 4863
6886.94 5001
6887.73 5485
6888.51 5599
6889.29 5652
6890.08 5687
6890.86 5563
6891.64 5241
6892.43 4933
6893.21 4558
6893.99 4433
6894.78 4200
6895.56 4097
6896.35 3953
6897.13 3920
6897.91 3864
6898.70 3875
6899.48 3946
6900.26 4015
6901.05 4006
6901.83 3988
6902.62 3949
6903.40 3910
6904.18 4055
6904.97 3978
6905.75 3826
6906.54 3806
6907.32 3902
6908.11 3848
6908.89 3865
6909.67 3850
6910.46 3809
6911.24 3769
6912.03 3659
6912.81 3598
6913.60 3644
6914.38 3665
6915.17 3675
6915.95 3638
6916.74 3772
6917.52 3788
6918.31 3814
6919.09 3849
6919.88 3848
6920.66 3736
6921.45 3773
6922.23 3751
6923.02 3710
6923.80 3837
6924.59 3862
6925.37 3880
6926.16 3918
6926.94 4012
6927.73 3980
6928.51 3992
6929.30 3943
6930.09 3927
6930.87 3978
6931.66 3940
6932.44 3957
6933.23 3990
6934.01 4066
6934.80 4129
6935.59 4085
6936.37 4158
6937.16 4224
6937.94 4371
6938.73 4580
6939.52 4945
6940.30 5031
6941.09 5210
6941.88 5430
6942.66 5519
6943.45 5889
6944.23 5926
6945.02 5954
6945.81 6202
6946.59 6252
6947.38 6242
6948.17 6352
6948.95 6433
6949.74 6372
6950.53 6171
6951.31 6036
6952.10 5900
6952.89 5661
6953.67 5503
6954.46 5471
6955.25 5172
6956.04 5005
6956.82 5159
6957.61 5231
6958.40 5188
6959.18 5208
6959.97 5105
6960.76 5217
6961.55 5364
6962.33 5304
6963.12 5352
6963.91 5543
6964.70 5743
6965.48 6075
6966.27 6185
6967.06 6531
6967.85 6813
6968.63 7065
6969.42 7258
6970.21 7344
6971.00 7454
6971.79 7355
6972.57 7358
6973.36 7360
6974.15 7243
6974.94 7351
6975.73 7334
6976.52 7476
6977.30 7572
6978.09 8022
6978.88 8341
6979.67 8822
6980.46 9546
6981.25 10899
6982.03 13430
6982.82 16401
6983.61 19620
6984.40 23122
6985.19 25819
6985.98 27910
6986.77 28239
6987.55 27657
6988.34 25975
6989.13 23224
6989.92 20308
6990.71 17451
6991.50 14865
6992.29 12352
6993.08 10615
6993.87 9146
6994.66 7980
6995.45 7101
6996.24 6443
6997.02 6075
6997.81 5755
6998.60 5433
6999.39 5346
7000.18 5397
7000.97 5360
7001.76 5172
7002.55 4992
7003.34 5042
7004.13 4880
7004.92 4656
7005.71 4367
7006.50 4255
7007.29 4127
7008.08 4179
7008.87 4113
7009.66 4178
7010.45 4157
7011.24 4310
7012.03 4734
7012.82 4694
7013.61 4851
7014.40 4771
7015.19 4733
7015.98 4631
7016.77 4641
7017.56 4590
7018.35 4557
7019.15 4558
7019.94 4627
7020.73 4677
7021.52 4828
7022.31 5024
7023.10 5284
7023.89 5494
7024.68 5667
7025.47 5630
7026.26 5574
7027.05 5414
7027.85 5215
7028.64 5169
7029.43 5034
7030.22 4792
7031.01 4544
7031.80 4496
7032.59 4281
7033.38 4155
7034.18 4224
7034.97 4163
7035.76 4094
7036.55 4175
7037.34 4106
7038.13 4210
7038.93 4220
7039.72 4226
7040.51 4201
7041.30 4277
7042.09 4372
7042.89 4401
7043.68 4389
7044.47 4459
7045.26 4482
7046.05 4557
7046.85 4585
7047.64 4707
7048.43 4888
7049.22 4934
7050.01 4966
7050.81 4958
7051.60 4984
7052.39 4891
7053.18 4764
7053.98 4574
7054.77 4486
7055.56 4373
7056.36 4245
7057.15 4193
7057.94 4196
7058.73 4183
7059.53 4117
7060.32 4135
7061.11 4119
7061.91 3951
7062.70 3957
7063.49 3962
7064.29 3965
7065.08 3943
7065.87 3913
7066.66 3809
7067.46 3797
7068.25 3762
7069.04 3612
7069.84 3601
7070.63 3554
7071.43 3489
7072.22 3514
7073.01 3479
7073.81 3437
7074.60 3323
7075.39 3355
7076.19 3257
7076.98 3249
7077.78 3254
7078.57 3190
7079.36 3225
7080.16 3203
7080.95 3176
7081.75 3150
7082.54 3128
7083.33 3118
7084.13 3170
7084.92 3244
7085.72 3326
7086.51 3390
7087.31 3441
7088.10 3461
7088.90 3466
7089.69 3430
7090.48 3307
7091.28 3202
7092.07 3092
7092.87 3143
7093.66 3026
7094.46 3086
7095.25 3058
7096.05 2945
7096.84 2869
7097.64 2838
7098.43 2849
7099.23 2688
7100.02 2722
7100.82 2676
7101.61 2827
7102.41 2707
7103.20 2677
7104.00 2619
7104.80 2656
7105.59 2646
7106.39 2604
7107.18 2623
7107.98 2553
7108.77 2602
7109.57 2533
7110.36 2477
7111.16 2535
7111.96 2487
7112.75 2475
7113.55 2535
7114.34 2535
7115.14 2498
7115.94 2499
7116.73 2550
7117.53 2570
7118.32 2528
7119.12 2563
7119.92 2522
7120.71 2507
7121.51 2564
7122.31 2499
7123.10 2542
7123.90 2532
7124.70 2562
7125.49 2439
7126.29 2528
7127.09 2586
7127.88 2550
7128.68 2555
7129.48 2627
7130.27 2712
7131.07 2684
7131.87 2620
7132.66 2723
7133.46 2673
7134.26 2644
7135.06 2560
7135.85 2489
7136.65 2510
7137.45 2539
7138.24 2430
7139.04 2388
7139.84 2377
7140.64 2401
7141.43 2421
7142.23 2439
7143.03 2380
7143.83 2428
7144.62 2379
7145.42 2464
7146.22 2412
7147.02 2322
7147.82 2299
7148.61 2262
7149.41 2326
7150.21 2324
7151.01 2319
7151.81 2328
7152.60 2292
7153.40 2343
7154.20 2349
7155.00 2371
7155.80 2425
7156.59 2449
7157.39 2549
7158.19 2525
7158.99 2433
7159.79 2414
7160.59 2397
7161.39 2346
7162.18 2372
7162.98 2329
7163.78 2351
7164.58 2350
7165.38 2280
7166.18 2290
7166.98 2254
7167.78 2300
7168.57 2375
7169.37 2335
7170.17 2323
7170.97 2201
7171.77 2259
7172.57 2208
7173.37 2179
7174.17 2226
7174.97 2202
7175.77 2220
7176.57 2160
7177.37 2270
7178.17 2189
7178.97 2157
7179.77 2206
7180.56 2217
7181.36 2291
7182.16 2291
7182.96 2341
7183.76 2395
7184.56 2379
7185.36 2300
7186.16 2272
7186.96 2264
7187.76 2144
7188.56 2048
7189.36 2124
7190.16 2136
7190.96 2024
7191.76 2029
7192.57 2157
7193.37 2139
7194.17 2036
7194.97 2042
7195.77 2068
7196.57 2081
7197.37 2148
7198.17 2143
7198.97 2133
7199.77 2186
7200.57 2178
7201.37 2187
7202.17 2185
7202.97 2196
7203.77 2214
7204.58 2223
7205.38 2201
7206.18 2125
7206.98 2168
7207.78 2166
7208.58 2212
7209.38 2215
7210.18 2237
7210.99 2200
7211.79 2259
7212.59 2228
7213.39 2264
7214.19 2236
7214.99 2171
7215.79 2286
7216.60 2203
7217.40 2239
7218.20 2302
7219.00 2328
7219.80 2329
7220.60 2352
7221.41 2367
7222.21 2513
7223.01 2329
7223.81 2301
7224.62 2376
7225.42 2372
7226.22 2442
7227.02 2358
7227.82 2443
7228.63 2424
7229.43 2380
7230.23 2528
7231.03 2499
7231.84 2558
7232.64 2601
7233.44 2832
7234.24 3061
7235.05 3193
7235.85 3386
7236.65 3610
7237.45 3647
7238.26 3542
7239.06 3352
7239.86 3232
7240.67 3148
7241.47 3049
7242.27 2862
7243.08 2741
7243.88 2657
7244.68 2678
7245.49 2665
7246.29 2714
7247.09 2680
7247.90 2710
7248.70 2725
7249.50 2767
7250.31 2744
7251.11 2658
7251.91 2633
7252.72 2735
7253.52 2813
7254.32 2773
7255.13 2754
7255.93 2885
7256.74 2891
7257.54 2832
7258.34 2808
7259.15 2786
7259.95 2813
7260.76 2825
7261.56 2929
7262.36 2883
7263.17 2957
7263.97 2981
7264.78 3026
7265.58 3028
7266.39 3027
7267.19 3069
7268.00 3037
7268.80 3050
7269.60 2993
7270.41 2907
7271.21 2966
7272.02 2941
7272.82 2884
7273.63 2930
7274.43 2956
7275.24 2958
7276.04 3018
7276.85 3027
7277.65 3085
7278.46 3148
7279.26 3125
7280.07 3336
7280.87 3601
7281.68 3973
7282.48 4413
7283.29 4690
7284.09 4993
7284.90 5227
7285.71 5362
7286.51 5244
7287.32 4923
7288.12 4507
7288.93 4346
7289.73 3950
7290.54 3807
7291.35 3608
7292.15 3456
7292.96 3349
7293.76 3193
7294.57 3155
7295.38 3180
7296.18 3099
7296.99 3039
7297.79 3104
7298.60 3037
7299.41 3172
7300.21 3199
7301.02 3226
7301.82 3244
7302.63 3226
7303.44 3381
7304.24 3345
7305.05 3358
7305.86 3473
7306.66 3542
7307.47 3708
7308.28 3794
7309.08 3948
7309.89 4310
7310.70 4404
7311.50 4315
7312.31 4266
7313.12 4293
7313.93 4206
7314.73 4056
7315.54 4098
7316.35 4142
7317.15 4285
7317.96 4623
7318.77 4994
7319.58 5378
7320.38 5572
7321.19 5606
7322.00 5789
7322.81 5609
7323.61 5498
7324.42 5290
7325.23 4975
7326.04 4666
7326.84 4399
7327.65 4163
7328.46 3924
7329.27 3796
7330.08 3654
7330.88 3509
7331.69 3432
7332.50 3295
7333.31 3380
7334.12 3394
7334.92 3340
7335.73 3398
7336.54 3500
7337.35 3669
7338.16 3851
7338.97 3813
7339.78 4001
7340.58 3991
7341.39 4016
7342.20 4111
7343.01 4002
7343.82 3983
7344.63 3828
7345.44 3753
7346.24 3664
7347.05 3639
7347.86 3590
7348.67 3477
7349.48 3483
7350.29 3441
7351.10 3467
7351.91 3475
7352.72 3424
7353.53 3360
7354.34 3505
7355.14 3560
7355.95 3574
7356.76 3633
7357.57 3851
7358.38 4111
7359.19 4302
7360.00 4308
7360.81 4490
7361.62 4681
7362.43 4707
7363.24 4636
7364.05 4555
7364.86 4454
7365.67 4270
7366.48 4074
7367.29 3958
7368.10 3998
7368.91 3725
7369.72 3605
7370.53 3637
7371.34 3576
7372.15 3490
7372.96 3410
7373.77 3538
7374.58 3527
7375.39 3439
7376.20 3640
7377.01 3785
7377.82 3992
7378.63 4136
7379.44 4419
7380.26 4677
7381.07 4900
7381.88 4870
7382.69 4981
7383.50 5013
7384.31 4825
7385.12 4631
7385.93 4379
7386.74 4127
7387.55 3910
7388.36 3676
7389.18 3547
7389.99 3355
7390.80 3304
7391.61 3266
7392.42 3133
7393.23 3157
7394.04 2983
7394.86 2980
7395.67 2998
7396.48 3021
7397.29 3051
7398.10 3087
7398.91 3146
7399.73 3238
7400.54 3299
7401.35 3412
7402.16 3307
7402.97 3331
7403.79 3232
7404.60 3158
7405.41 3237
7406.22 3177
7407.03 3238
7407.85 3149
7408.66 3043
7409.47 3015
7410.28 3019
7411.10 2918
7411.91 2836
7412.72 2716
7413.53 2597
7414.35 2591
7415.16 2599
7415.97 2627
7416.78 2599
7417.60 2551
7418.41 2471
7419.22 2516
7420.03 2508
7420.85 2476
7421.66 2430
7422.47 2425
7423.29 2449
7424.10 2417
7424.91 2407
7425.73 2311
7426.54 2356
7427.35 2389
7428.17 2298
7428.98 2297
7429.79 2283
7430.61 2281
7431.42 2303
7432.23 2256
7433.05 2229
7433.86 2196
7434.67 2293
7435.49 2264
7436.30 2180
7437.12 2258
7437.93 2197
7438.74 2246
7439.56 2254
7440.37 2254
7441.18 2338
7442.00 2311
7442.81 2276
7443.63 2242
7444.44 2230
7445.26 2196
7446.07 2162
7446.88 2180
7447.70 2155
7448.51 2140
7449.33 2083
7450.14 2089
7450.96 2081
7451.77 2070
7452.59 2128
7453.40 2108
7454.22 2015
7455.03 1998
7455.85 2056
7456.66 2114
7457.47 2107
7458.29 2075
7459.10 2141
7459.92 2117
7460.74 2092
7461.55 2057
7462.37 2075
7463.18 2148
7464.00 2114
7464.81 2065
7465.63 2083
7466.44 2087
7467.26 2119
7468.07 2116
7468.89 2160
7469.70 2114
7470.52 2085
7471.34 2075
7472.15 2190
7472.97 2155
7473.78 2078
7474.60 2085
7475.41 2080
7476.23 2051
7477.05 2002
7477.86 2004
7478.68 2025
7479.49 2064
7480.31 1987
7481.13 2050
7481.94 2136
7482.76 2155
7483.58 2141
7484.39 2102
7485.21 2100
7486.03 2107
7486.84 2112
7487.66 2025
7488.48 1933
7489.29 1917
7490.11 1958
7490.93 1846
7491.74 1877
7492.56 1855
7493.38 1943
7494.19 1958
7495.01 1991
7495.83 1981
7496.64 1956
7497.46 1946
7498.28 1945
7499.10 1863
7499.91 1854
7500.73 1871
7501.55 1758
7502.36 1789
7503.18 1866
7504.00 1820
7504.82 1817
7505.63 1864
7506.45 1771
7507.27 1792
7508.09 1804
7508.90 1860
7509.72 1803
7510.54 1743
7511.36 1749
7512.18 1782
7512.99 1771
7513.81 1800
7514.63 1818
7515.45 1782
7516.27 1717
7517.08 1752
7517.90 1783
7518.72 1747
7519.54 1752
7520.36 1735
7521.18 1652
7521.99 1702
7522.81 1735
7523.63 1750
7524.45 1764
7525.27 1833
7526.09 1822
7526.91 1807
7527.72 1804
7528.54 1819
7529.36 1843
7530.18 1792
7531.00 1801
7531.82 1837
7532.64 1803
7533.46 1796
7534.28 1775
7535.10 1747
7535.91 1739
7536.73 1801
7537.55 1781
7538.37 1739
7539.19 1749
7540.01 1730
7540.83 1813
7541.65 1794
7542.47 1782
7543.29 1804
7544.11 1801
7544.93 1775
7545.75 1712
7546.57 1695
7547.39 1770
7548.21 1803
7549.03 1826
7549.85 1772
7550.67 1777
7551.49 1805
7552.31 1829
7553.13 1886
7553.95 1809
7554.77 1728
7555.59 1742
7556.41 1790
7557.23 1759
7558.05 1845
7558.87 1864
7559.69 1871
7560.51 1897
7561.33 1846
7562.15 1836
7562.97 1761
7563.79 1815
7564.61 1887
7565.44 1818
7566.26 1828
7567.08 1838
7567.90 1836
7568.72 1816
7569.54 1820
7570.36 1792
7571.18 1819
7572.00 1886
7572.82 1903
7573.65 1900
7574.47 1851
7575.29 1836
7576.11 1851
7576.93 1803
7577.75 1922
7578.57 1899
7579.40 1887
7580.22 1851
7581.04 1836
7581.86 1888
7582.68 1878
7583.50 1846
7584.33 1806
7585.15 1903
7585.97 1896
7586.79 1895
7587.61 1947
7588.44 1953
7589.26 1987
7590.08 2001
7590.90 1947
7591.72 1979
7592.55 1999
7593.37 1992
7594.19 2007
7595.01 1995
7595.84 2021
7596.66 2075
7597.48 2159
7598.30 2151
7599.13 2072
7599.95 2139
7600.77 2204
7601.59 2289
7602.42 2200
7603.24 2359
7604.06 2372
7604.89 2312
7605.71 2287
7606.53 2331
7607.36 2389
7608.18 2373
7609.00 2271
7609.82 2240
7610.65 2218
7611.47 2206
7612.29 2203
7613.12 2151
7613.94 2215
7614.77 2245
7615.59 2322
7616.41 2498
7617.24 2469
7618.06 2591
7618.88 2601
7619.71 2658
7620.53 2692
7621.35 2658
7622.18 2511
7623.00 2497
7623.83 2485
7624.65 2448
7625.47 2419
7626.30 2336
7627.12 2443
7627.95 2467
7628.77 2407
7629.60 2552
7630.42 2608
7631.24 2667
7632.07 2746
7632.89 2728
7633.72 2681
7634.54 2623
7635.37 2480
7636.19 2465
7637.02 2372
7637.84 2317
7638.67 2242
7639.49 2202
7640.31 2161
7641.14 2155
7641.96 2219
7642.79 2205
7643.61 2166
7644.44 2272
7645.26 2367
7646.09 2489
7646.92 2401
7647.74 2437
7648.57 2547
7649.39 2546
7650.22 2500
7651.04 2586
7651.87 2585
7652.69 2501
7653.52 2424
7654.34 2271
7655.17 2248
7656.00 2185
7656.82 2097
7657.65 2082
7658.47 2071
7659.30 1918
7660.12 1882
7660.95 1865
7661.78 1898
7662.60 1929
7663.43 1918
7664.25 1892
7665.08 1917
7665.91 1901
7666.73 1925
7667.56 1977
7668.39 1963
7669.21 1924
7670.04 1854
7670.87 1890
7671.69 1905
7672.52 1972
7673.35 1834
7674.17 1798
7675.00 1784
7675.83 1818
7676.65 1834
7677.48 1729
7678.31 1769
7679.13 1811
7679.96 1886
7680.79 1800
7681.61 1857
7682.44 1855
7683.27 1951
7684.10 1909
7684.92 1966
7685.75 1893
7686.58 1966
7687.40 1966
7688.23 2004
7689.06 2077
7689.89 2010
7690.71 2020
7691.54 1949
7692.37 1919
7693.20 1938
7694.03 1944
7694.85 1933
7695.68 1951
7696.51 1877
7697.34 1950
7698.16 2014
7698.99 2003
7699.82 1974
7700.65 1955
7701.48 1940
7702.31 2016
7703.13 1977
7703.96 1912
7704.79 1848
7705.62 1922
7706.45 1895
7707.28 1862
7708.10 1873
7708.93 1897
7709.76 1817
7710.59 1870
7711.42 1892
7712.25 1833
7713.08 1844
7713.90 1886
7714.73 1909
7715.56 1853
7716.39 1834
7717.22 1854
7718.05 1885
7718.88 1808
7719.71 1824
7720.54 1839
7721.37 1874
7722.20 1837
7723.02 1849
7723.85 1849
7724.68 1828
7725.51 1856
7726.34 1920
7727.17 1976
7728.00 1897
7728.83 1992
7729.66 1989
7730.49 1971
7731.32 2001
7732.15 1941
7732.98 1953
7733.81 1935
7734.64 1835
7735.47 1805
7736.30 1831
7737.13 1776
7737.96 1809
7738.79 1754
7739.62 1752
7740.45 1718
7741.28 1787
7742.11 1762
7742.94 1836
7743.77 1872
7744.60 2073
7745.43 2183
7746.26 2369
7747.09 2501
7747.92 2643
7748.75 2632
7749.59 2548
7750.42 2475
7751.25 2354
7752.08 2287
7752.91 2134
7753.74 2065
7754.57 2056
7755.40 1897
7756.23 1824
7757.06 1822
7757.90 1799
7758.73 1828
7759.56 1814
7760.39 1743
7761.22 1729
7762.05 1752
7762.88 1799
7763.71 1681
7764.55 1648
7765.38 1711
7766.21 1739
7767.04 1699
7767.87 1652
7768.70 1644
7769.54 1687
7770.37 1615
7771.20 1642
7772.03 1538
7772.86 1614
7773.70 1646
7774.53 1599
7775.36 1573
7776.19 1561
7777.02 1583
7777.86 1617
7778.69 1608
7779.52 1655
7780.35 1666
7781.19 1650
7782.02 1673
7782.85 1685
7783.68 1717
7784.52 1699
7785.35 1719
7786.18 1697
7787.01 1774
7787.85 1758
7788.68 1743
7789.51 1744
7790.35 1678
7791.18 1762
7792.01 1690
7792.84 1674
7793.68 1721
7794.51 1708
7795.34 1723
7796.18 1738
7797.01 1733
7797.84 1719
7798.68 1779
7799.51 1710
7800.34 1705
7801.18 1799
7802.01 1816
7802.84 1758
7803.68 1787
7804.51 1760
7805.35 1797
7806.18 1815
7807.01 1879
7807.85 1809
7808.68 1886
7809.51 1876
7810.35 1879
7811.18 1957
7812.02 2023
7812.85 2013
7813.68 1985
7814.52 2045
7815.35 2033
7816.19 2160
7817.02 2155
7817.86 2125
7818.69 2054
7819.52 2072
7820.36 2074
7821.19 2161
7822.03 2100
7822.86 2112
7823.70 2171
7824.53 2224
7825.37 2219
7826.20 2139
7827.04 2098
7827.87 2007
7828.71 2058
7829.54 1980
7830.38 2028
7831.21 2043
7832.05 2021
7832.88 2077
7833.72 2129
7834.55 2154
7835.39 2061
7836.22 2134
7837.06 2112
7837.89 2183
7838.73 1996
7839.57 1946
7840.40 2013
7841.24 1999
7842.07 1894
7842.91 1889
7843.74 1874
7844.58 1852
7845.42 1811
7846.25 1793
7847.09 1833
7847.92 1833
7848.76 1773
7849.60 1723
7850.43 1691
7851.27 1712
7852.10 1708
7852.94 1768
7853.78 1725
7854.61 1794
7855.45 1839
7856.29 1773
7857.12 1794
7857.96 1768
7858.79 1763
7859.63 1773
7860.47 1855
7861.30 1807
7862.14 1763
7862.98 1750
7863.81 1689
7864.65 1713
7865.49 1745
7866.33 1781
7867.16 1726
7868.00 1801
7868.84 1747
7869.67 1836
7870.51 1857
7871.35 1823
7872.19 1864
7873.02 1885
7873.86 1861
7874.70 1952
7875.54 2031
7876.37 1969
7877.21 2084
7878.05 2176
7878.89 2069
7879.72 2179
7880.56 2197
7881.40 2236
7882.24 2238
7883.07 2209
7883.91 2202
7884.75 2161
7885.59 2057
7886.43 2011
7887.26 1931
7888.10 1966
7888.94 1927
7889.78 1986
7890.62 2027
7891.45 2031
7892.29 1995
7893.13 2004
7893.97 2079
7894.81 1957
7895.65 1953
7896.49 1979
7897.32 1862
7898.16 1900
7899.00 1848
7899.84 1858
7900.68 1827
7901.52 1791
7902.36 1760
7903.20 1723
7904.03 1731
7904.87 1803
7905.71 1817
7906.55 1728
7907.39 1795
7908.23 1850
7909.07 1807
7909.91 1786
7910.75 1874
7911.59 1865
7912.43 1956
7913.27 1913
7914.11 2111
7914.94 2157
7915.78 2170
7916.62 2249
7917.46 2209
7918.30 2275
7919.14 2297
7919.98 2232
7920.82 2159
7921.66 2116
7922.50 2006
7923.34 1929
7924.18 1888
7925.02 1904
7925.86 1835
7926.70 1734
7927.54 1737
7928.38 1831
7929.22 1706
7930.06 1728
7930.90 1739
7931.74 1705
7932.59 1671
7933.43 1626
7934.27 1704
7935.11 1664
7935.95 1659
7936.79 1558
7937.63 1634
7938.47 1619
7939.31 1640
7940.15 1668
7940.99 1694
7941.83 1788
7942.67 1635
7943.52 1733
7944.36 1744
7945.20 1731
7946.04 1715
7946.88 1672
7947.72 1679
7948.56 1677
7949.40 1737
7950.25 1742
7951.09 1687
7951.93 1722
7952.77 1613
7953.61 1679
7954.45 1792
7955.29 1763
7956.14 1813
7956.98 1718
7957.82 1752
7958.66 1781
7959.50 1740
7960.35 1684
7961.19 1759
7962.03 1719
7962.87 1648
7963.71 1712
7964.56 1742
7965.40 1720
7966.24 1659
7967.08 1744
7967.93 1787
7968.77 1816
7969.61 1728
7970.45 1700
7971.29 1692
7972.14 1704
7972.98 1698
7973.82 1602
7974.67 1617
7975.51 1581
7976.35 1574
7977.19 1594
7978.04 1566
7978.88 1520
7979.72 1467
7980.57 1591
7981.41 1590
7982.25 1540
7983.09 1475
7983.94 1448
7984.78 1534
7985.62 1539
7986.47 1551
7987.31 1466
7988.15 1548
7989.00 1523
7989.84 1533
7990.68 1495
7991.53 1473
7992.37 1421
7993.22 1404
7994.06 1418
7994.90 1432
7995.75 1354
7996.59 1393
7997.43 1402
7998.28 1391
7999.12 1395
7999.97 1398
8000.81 1407
8001.65 1401
8002.50 1431
8003.34 1383
8004.19 1366
8005.03 1391
8005.88 1394
8006.72 1369
8007.57 1337
8008.41 1379
8009.25 1403
8010.10 1357
8010.94 1322
8011.79 1357
8012.63 1306
8013.48 1323
8014.32 1317
8015.17 1337
8016.01 1282
8016.86 1335
8017.70 1318
8018.55 1326
8019.39 1333
8020.24 1357
8021.08 1375
8021.93 1320
8022.77 1266
8023.62 1296
8024.46 1267
8025.31 1334
8026.15 1315
8027.00 1318
8027.84 1280
8028.69 1303
8029.54 1329
8030.38 1360
8031.23 1309
8032.07 1266
8032.92 1296
8033.76 1307
8034.61 1309
8035.46 1315
8036.30 1269
8037.15 1274
8037.99 1344
8038.84 1323
8039.69 1345
8040.53 1298
8041.38 1344
8042.22 1322
8043.07 1315
8043.92 1352
8044.76 1352
8045.61 1392
8046.46 1320
8047.30 1349
8048.15 1391
8049.00 1349
8049.84 1312
8050.69 1302
8051.54 1312
8052.38 1295
8053.23 1268
8054.08 1298
8054.92 1245
8055.77 1286
8056.62 1266
8057.46 1214
8058.31 1255
8059.16 1245
8060.01 1237
8060.85 1282
8061.70 1303
8062.55 1243
8063.40 1313
8064.24 1242
8065.09 1196
8065.94 1280
8066.79 1196
8067.63 1201
8068.48 1219
8069.33 1226
8070.18 1251
8071.02 1228
8071.87 1278
8072.72 1206
8073.57 1287
8074.42 1216
8075.26 1222
8076.11 1206
8076.96 1240
8077.81 1251
8078.66 1238
8079.50 1215
8080.35 1210
8081.20 1212
8082.05 1226
8082.90 1167
8083.75 1185
8084.59 1256
8085.44 1206
8086.29 1239
8087.14 1250
8087.99 1240
8088.84 1231
8089.69 1230
8090.53 1237
8091.38 1264
8092.23 1187
8093.08 1180
8093.93 1188
8094.78 1202
8095.63 1206
8096.48 1199
8097.33 1313
8098.18 1263
8099.02 1275
8099.87 1236
8100.72 1232
8101.57 1261
8102.42 1248
8103.27 1239
8104.12 1257
8104.97 1192
8105.82 1154
8106.67 1250
8107.52 1245
8108.37 1203
8109.22 1188
8110.07 1146
8110.92 1222
8111.77 1283
8112.62 1246
8113.47 1228
8114.32 1226
8115.17 1292
8116.02 1193
8116.87 1242
8117.72 1234
8118.57 1264
8119.42 1334
8120.27 1353
8121.12 1317
8121.97 1311
8122.82 1377
8123.67 1373
8124.52 1364
8125.37 1376
8126.22 1314
8127.07 1309
8127.93 1273
8128.78 1328
8129.63 1268
8130.48 1285
8131.33 1307
8132.18 1318
8133.03 1290
8133.88 1277
8134.73 1293
8135.58 1354
8136.44 1304
8137.29 1262
8138.14 1267
8138.99 1235
8139.84 1278
8140.69 1271
8141.54 1335
8142.39 1287
8143.25 1312
8144.10 1298
8144.95 1278
8145.80 1316
8146.65 1268
8147.50 1272
8148.36 1321
8149.21 1297
8150.06 1267
8150.91 1260
8151.76 1289
8152.62 1347
8153.47 1309
8154.32 1318
8155.17 1387
8156.02 1339
8156.88 1340
8157.73 1372
8158.58 1352
8159.43 1312
8160.29 1248
8161.14 1307
8161.99 1240
8162.84 1275
8163.70 1306
8164.55 1246
8165.40 1225
8166.25 1211
8167.11 1276
8167.96 1218
8168.81 1168
8169.67 1200
8170.52 1223
8171.37 1217
8172.23 1221
8173.08 1153
8173.93 1158
8174.78 1194
8175.64 1248
8176.49 1245
8177.34 1189
8178.20 1245
8179.05 1211
8179.90 1205
8180.76 1182
8181.61 1200
8182.47 1225
8183.32 1182
8184.17 1214
8185.03 1121
8185.88 1111
8186.73 1100
8187.59 1167
8188.44 1204
8189.30 1169
8190.15 1173
8191.00 1179
8191.86 1194
8192.71 1208
8193.57 1238
8194.42 1217
8195.27 1193
8196.13 1198
8196.98 1272
8197.84 1308
8198.69 1202
8199.55 1209
8200.40 1186
8201.26 1121
8202.11 1132
8202.96 1155
8203.82 1219
8204.67 1148
8205.53 1128
8206.38 1162
8207.24 1208
8208.09 1234
8208.95 1212
8209.80 1210
8210.66 1185
8211.51 1159
8212.37 1205
8213.22 1218
8214.08 1155
8214.93 1122
8215.79 1167
8216.65 1238
8217.50 1233
8218.36 1171
8219.21 1229
8220.07 1321
8220.92 1312
8221.78 1295
8222.63 1359
8223.49 1343
8224.35 1276
8225.20 1320
8226.06 1314
8226.91 1279
8227.77 1204
8228.63 1171
8229.48 1228
8230.34 1189
8231.19 1180
8232.05 1175
8232.91 1181
8233.76 1204
8234.62 1188
8235.47 1119
8236.33 1145
8237.19 1114
8238.04 1159
8238.90 1184
8239.76 1126
8240.61 1151
8241.47 1232
8242.33 1182
8243.18 1138
8244.04 1124
8244.90 1079
8245.75 1134
8246.61 1243
8247.47 1204
8248.33 1177
8249.18 1176
8250.04 1190
8250.90 1211
8251.75 1167
8252.61 1156
8253.47 1184
8254.33 1149
8255.18 1170
8256.04 1171
8256.90 1155
8257.76 1176
8258.61 1159
8259.47 1177
8260.33 1179
8261.19 1177
8262.04 1148
8262.90 1156
8263.76 1143
8264.62 1196
8265.48 1225
8266.33 1151
8267.19 1172
8268.05 1252
8268.91 1258
8269.77 1192
8270.62 1198
8271.48 1222
8272.34 1228
8273.20 1155
8274.06 1191
8274.92 1166
8275.77 1183
8276.63 1159
8277.49 1188
8278.35 1178
8279.21 1170
8280.07 1202
8280.93 1234
8281.78 1181
8282.64 1199
8283.50 1233
8284.36 1211
8285.22 1258
8286.08 1208
8286.94 1180
8287.80 1265
8288.66 1215
8289.51 1188
8290.37 1216
8291.23 1286
8292.09 1248
8292.95 1253
8293.81 1266
8294.67 1279
8295.53 1275
8296.39 1284
8297.25 1338
8298.11 1322
8298.97 1379
8299.83 1280
8300.69 1286
8301.55 1278
8302.41 1244
8303.27 1272
8304.13 1262
8304.99 1306
8305.85 1255
8306.71 1203
8307.57 1238
8308.43 1200
8309.29 1226
8310.15 1246
8311.01 1276
8311.87 1243
8312.73 1232
8313.59 1180
8314.45 1188
8315.31 1169
8316.17 1171
8317.03 1204
8317.89 1230
8318.75 1225
8319.61 1203
8320.47 1214
8321.33 1202
8322.20 1219
8323.06 1216
8323.92 1229
8324.78 1275
8325.64 1242
8326.50 1170
8327.36 1226
8328.22 1267
8329.08 1271
8329.94 1208
8330.81 1194
8331.67 1252
8332.53 1257
8333.39 1233
8334.25 1208
8335.11 1270
8335.97 1231
8336.84 1268
8337.70 1265
8338.56 1264
8339.42 1296
8340.28 1274
8341.15 1216
8342.01 1260
8342.87 1287
8343.73 1213
8344.59 1218
8345.45 1262
8346.32 1253
8347.18 1268
8348.04 1263
8348.90 1301
8349.77 1378
8350.63 1297
8351.49 1303
8352.35 1264
8353.22 1300
8354.08 1279
8354.94 1315
8355.80 1336
8356.67 1377
8357.53 1300
8358.39 1296
8359.25 1324
8360.12 1239
8360.98 1253
8361.84 1303
8362.71 1350
8363.57 1304
8364.43 1256
8365.29 1291
8366.16 1321
8367.02 1370
8367.88 1372
8368.75 1420
8369.61 1364
8370.47 1353
8371.34 1333
8372.20 1372
8373.06 1377
8373.93 1373
8374.79 1341
8375.65 1390
8376.52 1389
8377.38 1485
8378.25 1441
8379.11 1388
8379.97 1414
8380.84 1374
8381.70 1432
8382.56 1460
8383.43 1475
8384.29 1419
8385.16 1494
8386.02 1507
8386.89 1431
8387.75 1446
8388.61 1477
8389.48 1492
8390.34 1431
8391.21 1446
8392.07 1470
8392.94 1415
8393.80 1420
8394.67 1437
8395.53 1532
8396.39 1568
8397.26 1546
8398.12 1474
8398.99 1502
8399.85 1529
8400.72 1512
8401.58 1567
8402.45 1560
8403.31 1529
8404.18 1539
8405.04 1572
8405.91 1578
8406.77 1636
8407.64 1596
8408.50 1583
8409.37 1709
8410.24 1717
8411.10 1690
8411.97 1727
8412.83 1737
8413.70 1689
8414.56 1740
8415.43 1688
8416.29 1806
8417.16 1787
8418.03 1764
8418.89 1716
8419.76 1799
8420.62 1951
8421.49 1898
8422.36 1913
8423.22 1894
8424.09 1961
8424.95 1890
8425.82 1981
8426.69 2003
8427.55 1989
8428.42 2071
8429.28 2069
8430.15 2038
8431.02 2136
8431.88 2183
8432.75 2227
8433.62 2236
8434.48 2244
8435.35 2353
8436.22 2400
8437.08 2600
8437.95 2648
8438.82 2634
8439.68 2711
8440.55 2739
8441.42 2898
8442.29 2803
8443.15 2860
8444.02 2776
8444.89 2830
8445.75 2874
8446.62 2885
8447.49 2860
8448.36 2883
8449.22 2986
8450.09 3077
8450.96 3361
8451.83 3749
8452.69 4379
8453.56 5106
8454.43 5772
8455.30 6431
8456.16 6829
8457.03 6824
8457.90 6836
8458.77 6681
8459.64 6202
8460.50 5670
8461.37 5045
8462.24 4598
8463.11 4182
8463.98 3769
8464.84 3441
8465.71 3211
8466.58 3018
8467.45 2776
8468.32 2727
8469.19 2641
8470.05 2563
8470.92 2461
8471.79 2407
8472.66 2352
8473.53 2288
8474.40 2320
8475.27 2324
8476.13 2242
8477.00 2276
8477.87 2310
8478.74 2273
8479.61 2417
8480.48 2604
8481.35 2588
8482.22 2648
8483.09 2730
8483.96 2680
8484.82 2646
8485.69 2687
8486.56 2665
8487.43 2508
8488.30 2443
8489.17 2466
8490.04 2442
8490.91 2370
8491.78 2424
8492.65 2528
8493.52 2571
8494.39 2569
8495.26 2454
8496.13 2587
8497.00 2444
8497.87 2488
8498.74 2409
8499.61 2330
8500.48 2264
8501.35 2265
8502.22 2217
8503.09 2262
8503.96 2252
8504.83 2259
8505.70 2252
8506.57 2267
8507.44 2301
8508.31 2259
8509.18 2247
8510.05 2278
8510.92 2353
8511.79 2298
8512.66 2407
8513.53 2365
8514.40 2437
8515.27 2351
8516.15 2430
8517.02 2412
8517.89 2549
8518.76 2541
8519.63 2554
8520.50 2715
8521.37 2809
8522.24 2867
8523.11 3071
8523.98 3343
8524.86 3462
8525.73 3621
8526.60 3666
8527.47 3633
8528.34 3558
8529.21 3499
8530.08 3346
8530.96 3149
8531.83 3006
8532.70 2831
8533.57 2743
8534.44 2671
8535.31 2544
8536.19 2516
8537.06 2477
8537.93 2364
8538.80 2387
8539.67 2380
8540.55 2322
8541.42 2296
8542.29 2116
8543.16 2158
8544.03 2116
8544.91 2082
8545.78 2095
8546.65 2146
8547.52 2180
8548.40 2199
8549.27 2242
8550.14 2424
8551.01 2513
8551.89 2608
8552.76 2722
8553.63 2783
8554.51 2768
8555.38 2647
8556.25 2612
8557.12 2580
8558.00 2512
8558.87 2404
8559.74 2349
8560.62 2295
8561.49 2218
8562.36 2158
8563.24 2228
8564.11 2073
8564.98 2089
8565.86 2010
8566.73 1979
8567.60 1996
8568.48 1998
8569.35 1965
8570.22 1857
8571.10 1969
8571.97 1877
8572.84 1872
8573.72 1911
8574.59 1845
8575.46 1769
8576.34 1779
8577.21 1783
8578.09 1829
8578.96 1822
8579.83 1826
8580.71 1778
8581.58 1838
8582.46 1835
8583.33 1807
8584.21 1797
8585.08 1861
8585.95 1894
8586.83 1860
8587.70 1937
8588.58 1959
8589.45 1909
8590.33 1956
8591.20 1951
8592.08 1961
8592.95 2007
8593.83 1896
8594.70 1886
8595.58 1954
8596.45 1898
8597.33 1912
8598.20 1915
8599.08 2003
8599.95 1986
8600.83 1954
8601.70 1926
8602.58 1947
8603.45 1944
8604.33 1917
8605.20 1909
8606.08 1994
8606.95 2029
8607.83 2026
8608.70 1975
8609.58 1925
8610.45 2009
8611.33 2018
8612.21 2073
8613.08 1976
8613.96 2000
8614.83 2035
8615.71 2077
8616.59 2104
8617.46 2078
8618.34 2116
8619.21 2177
8620.09 2154
8620.97 2151
8621.84 2100
8622.72 2160
8623.59 2160
8624.47 2192
8625.35 2243
8626.22 2164
8627.10 2187
8627.98 2148
8628.85 2218
8629.73 2231
8630.61 2194
8631.48 2202
8632.36 2172
8633.24 2133
8634.11 2288
8634.99 2167
8635.87 2199
8636.74 2188
8637.62 2191
8638.50 2226
8639.37 2297
8640.25 2207
8641.13 2224
8642.01 2322
8642.88 2328
8643.76 2328
8644.64 2428
8645.52 2480
8646.39 2407
8647.27 2561
8648.15 2544
8649.03 2556
8649.90 2561
8650.78 2608
8651.66 2606
8652.54 2561
8653.41 2569
8654.29 2556
8655.17 2666
8656.05 2694
8656.93 2791
8657.80 2890
8658.68 2941
8659.56 3004
8660.44 3215
8661.32 3520
8662.19 3786
8663.07 4131
8663.95 4459
8664.83 4385
8665.71 4409
8666.59 4274
8667.46 4094
8668.34 3945
8669.22 3814
8670.10 3656
8670.98 3551
8671.86 3438
8672.74 3374
8673.62 3352
8674.49 3293
8675.37 3144
8676.25 3001
8677.13 3073
8678.01 2979
8678.89 2947
8679.77 2724
8680.65 2644
8681.53 2685
8682.41 2731
8683.29 2638
8684.16 2602
8685.04 2559
8685.92 2577
8686.80 2769
8687.68 2960
8688.56 3057
8689.44 3279
8690.32 3449
8691.20 3783
8692.08 4003
8692.96 3981
8693.84 3923
8694.72 3848
8695.60 3671
8696.48 3641
8697.36 3446
8698.24 3207
8699.12 3085
8700.00 3031
8700.88 2984
8701.76 2863
8702.64 2734
8703.52 2817
8704.40 2771
8705.28 2606
8706.16 2559
8707.04 2436
8707.92 2325
8708.80 2313
8709.69 2259
8710.57 2164
8711.45 2183
8712.33 2123
8713.21 2096
8714.09 2106
8714.97 2153
8715.85 2016
8716.73 2102
8717.61 2040
8718.49 1990
8719.38 1955
8720.26 1980
8721.14 2051
8722.02 2095
8722.90 2020
8723.78 2023
8724.66 2130
8725.54 2128
8726.43 2123
8727.31 2137
8728.19 2200
8729.07 2202
8729.95 2284
8730.83 2273
8731.72 2295
8732.60 2271
8733.48 2203
8734.36 2269
8735.24 2222
8736.13 2235
8737.01 2197
8737.89 2236
8738.77 2166
8739.65 2180
8740.54 2156
8741.42 2147
8742.30 2149
8743.18 2190
8744.07 2161
8744.95 2125
8745.83 2067
8746.71 2065
8747.60 2066
8748.48 2080
8749.36 2129
8750.24 2129
8751.13 2210
8752.01 2219
8752.89 2243
8753.77 2283
8754.66 2261
8755.54 2233
8756.42 2247
8757.31 2273
8758.19 2383
8759.07 2348
8759.96 2318
8760.84 2361
8761.72 2366
8762.61 2445
8763.49 2401
8764.37 2399
8765.26 2400
8766.14 2481
8767.02 2378
8767.91 2455
8768.79 2337
8769.67 2411
8770.56 2428
8771.44 2324
8772.32 2391
8773.21 2431
8774.09 2421
8774.98 2391
8775.86 2466
8776.74 2647
8777.63 2724
8778.51 2952
8779.40 3163
8780.28 3365
8781.17 3594
8782.05 3649
8782.93 3736
8783.82 3686
8784.70 3586
8785.59 3507
8786.47 3221
8787.36 3088
8788.24 2856
8789.13 2690
8790.01 2582
8790.89 2405
8791.78 2264
8792.66 2206
8793.55 2278
8794.43 2177
8795.32 2168
8796.20 2141
8797.09 2101
8797.97 2159
8798.86 2141
8799.74 2093
8800.63 2030
8801.52 2010
8802.40 1965
8803.29 1901
8804.17 1840
8805.06 1816
8805.94 1815
8806.83 1806
8807.71 1779
8808.60 1694
8809.48 1721
8810.37 1715
8811.26 1719
8812.14 1734
8813.03 1746
8813.91 1742
8814.80 1701
8815.69 1714
8816.57 1763
8817.46 1746
8818.34 1734
8819.23 1796
8820.12 1856
8821.00 1782
8821.89 1737
8822.77 1752
8823.66 1756
8824.55 1709
8825.43 1683
8826.32 1682
8827.21 1672
8828.09 1613
8828.98 1569
8829.87 1638
8830.75 1606
8831.64 1582
8832.53 1619
8833.41 1691
8834.30 1638
8835.19 1610
8836.08 1623
8836.96 1592
8837.85 1570
8838.74 1565
8839.62 1607
8840.51 1626
8841.40 1698
8842.29 1673
8843.17 1651
8844.06 1608
8844.95 1677
8845.84 1612
8846.72 1659
8847.61 1627
8848.50 1605
8849.39 1611
8850.27 1586
8851.16 1583
8852.05 1498
8852.94 1605
8853.82 1576
8854.71 1547
8855.60 1523
8856.49 1568
8857.38 1517
8858.26 1524
8859.15 1503
8860.04 1505
8860.93 1506
8861.82 1465
8862.71 1549
8863.59 1565
8864.48 1513
8865.37 1486
8866.26 1479
8867.15 1434
8868.04 1456
8868.93 1454
8869.81 1450
8870.70 1417
8871.59 1379
8872.48 1341
8873.37 1354
8874.26 1388
8875.15 1347
8876.04 1328
8876.93 1340
8877.81 1433
8878.70 1420
8879.59 1307
8880.48 1332
8881.37 1344
8882.26 1321
8883.15 1340
8884.04 1284
8884.93 1335
8885.82 1316
8886.71 1254
8887.60 1261
8888.49 1269
8889.38 1221
8890.27 1250
8891.16 1260
8892.05 1242
8892.94 1246
8893.83 1249
8894.72 1187
8895.61 1287
8896.50 1304
8897.39 1288
8898.28 1260
8899.17 1279
8900.06 1217
8900.95 1189
8901.84 1205
8902.73 1202
8903.62 1254
8904.51 1274
8905.40 1207
8906.29 1184
8907.18 1218
8908.07 1195
8908.96 1216
8909.85 1246
8910.74 1189
8911.63 1208
8912.52 1232
8913.41 1171
8914.31 1222
8915.20 1204
8916.09 1179
8916.98 1212
8917.87 1186
8918.76 1188
8919.65 1152
8920.54 1144
8921.43 1228
8922.33 1162
8923.22 1176
8924.11 1239
8925.00 1196
8925.89 1166
8926.78 1167
8927.67 1174
8928.57 1128
8929.46 1153
8930.35 1170
8931.24 1167
8932.13 1125
8933.03 1124
8933.92 1161
8934.81 1118
8935.70 1127
8936.59 1069
8937.49 1124
8938.38 1128
8939.27 1146
8940.16 1092
8941.05 1136
8941.95 1092
8942.84 1084
8943.73 1133
8944.62 1105
8945.52 1099
8946.41 1062
8947.30 1084
8948.19 1065
8949.09 1059
8949.98 1073
8950.87 1072
8951.76 1081
8952.66 1091
8953.55 1080
8954.44 1117
8955.34 1082
8956.23 1102
8957.12 1080
8958.02 1111
8958.91 1130
8959.80 1084
8960.69 1067
8961.59 1030
8962.48 1040
8963.37 1094
8964.27 1127
8965.16 1085
8966.05 1105
8966.95 1103
8967.84 1137
8968.74 1074
8969.63 1098
8970.52 1095
8971.42 1115
8972.31 1114
8973.20 1091
8974.10 1094
8974.99 1065
8975.89 1055
8976.78 1113
8977.67 1037
8978.57 1071
8979.46 1032
8980.36 1038
8981.25 1094
8982.15 1071
8983.04 1042
8983.93 1059
8984.83 1026
8985.72 1025
8986.62 1052
8987.51 1086
8988.41 1055
8989.30 1133
8990.20 1055
8991.09 1040
8991.99 1099
8992.88 1020
8993.78 1048
8994.67 1027
8995.57 982
8996.46 1053
8997.36 1067
8998.25 1077
8999.15 1084
9000.04 1036
9000.94 1022
9001.83 1020
9002.73 1027
9003.62 1066
9004.52 1020
9005.41 983
9006.31 1000
9007.20 1043
9008.10 1024
9009.00 986
9009.89 1006
9010.79 1026
9011.68 1026
9012.58 1043
9013.47 981
9014.37 992
9015.27 1025
9016.16 1005
9017.06 1042
9017.95 970
9018.85 974
9019.75 1001
9020.64 1003
9021.54 1015
9022.43 1019
9023.33 987
9024.23 1024
9025.12 972
9026.02 1003
9026.92 967
9027.81 961
9028.71 940
9029.61 943
9030.50 952
9031.40 1025
9032.30 965
9033.19 1022
9034.09 998
9034.99 935
9035.88 987
9036.78 954
9037.68 1009
9038.58 1045
9039.47 1010
9040.37 971
9041.27 999
9042.16 1018
9043.06 1004
9043.96 1005
9044.86 1003
9045.75 1026
9046.65 967
9047.55 968
9048.45 1020
9049.34 1004
9050.24 1005
9051.14 1043
9052.04 1028
9052.94 952
9053.83 949
9054.73 944
9055.63 1000
9056.53 1008
9057.43 943
9058.32 1022
9059.22 1047
9060.12 996
9061.02 1008
9061.92 1000
9062.81 1029
9063.71 1004
9064.61 1031
9065.51 1006
9066.41 1045
9067.31 1006
9068.21 1002
9069.10 961
9070.00 976
9070.90 1057
9071.80 1015
9072.70 977
9073.60 994
9074.50 948
9075.40 970
9076.29 986
9077.19 973
9078.09 1032
9078.99 1021
9079.89 1005
9080.79 1006
9081.69 1010
9082.59 1010
9083.49 1056
9084.39 988
9085.29 1078
9086.19 1052
9087.09 972
9087.98 992
9088.88 1022
9089.78 1034
9090.68 996
9091.58 982
9092.48 1002
9093.38 1009
9094.28 1005
9095.18 1036
9096.08 971
9096.98 980
9097.88 999
9098.78 1037
9099.68 1004
9100.58 991
9101.48 969
9102.38 1022
9103.28 1016
9104.18 1018
9105.08 989
9105.99 1024
9106.89 1038
9107.79 1034
9108.69 1020
9109.59 992
9110.49 931
9111.39 968
9112.29 1037
9113.19 997
9114.09 975
9114.99 943
9115.89 962
9116.79 993
9117.69 961
9118.60 947
9119.50 971
9120.40 1003
9121.30 1016
9122.20 1018
9123.10 990
9124.00 996
9124.90 1000
9125.81 1019
9126.71 995
9127.61 985
9128.51 1033
9129.41 1017
9130.31 981
9131.22 1003
9132.12 1000
9133.02 952
9133.92 1002
9134.82 985
9135.72 1010
9136.63 975
9137.53 1001
9138.43 957
9139.33 1015
9140.23 995
9141.14 945
9142.04 1007
9142.94 1014
9143.84 1007
9144.75 957
9145.65 980
9146.55 971
9147.45 1001
9148.36 953
9149.26 957
9150.16 961
9151.06 956
9151.97 972
9152.87 972
9153.77 1000
9154.67 1001
9155.58 1004
9156.48 965
9157.38 935
9158.29 951
9159.19 968
9160.09 1041
9161.00 1025
9161.90 977
9162.80 970
9163.71 970
9164.61 1000
9165.51 1045
9166.42 1087
9167.32 1032
9168.22 1022
9169.13 1026
9170.03 1058
9170.93 1005
9171.84 1017
9172.74 1071
9173.64 1005
9174.55 1028
9175.45 954
9176.36 962
9177.26 989
9178.16 985
9179.07 1011
9179.97 999
9180.88 967
9181.78 1004
9182.69 1010
9183.59 1023
9184.49 983
9185.40 995
9186.30 977
9187.21 979
9188.11 1008
9189.02 1009
9189.92 941
9190.82 945
9191.73 1012
9192.63 1038
9193.54 999
9194.44 968
9195.35 1010
9196.25 1024
9197.16 1046
9198.06 1067
9198.97 1087
9199.87 1145
9200.78 1121
9201.68 1109
9202.59 1164
9203.49 1096
9204.40 1048
9205.30 1022
9206.21 1012
9207.12 1005
9208.02 997
9208.93 1062
9209.83 1047
9210.74 1018
9211.64 1023
9212.55 1034
9213.45 1040
9214.36 1045
9215.27 995
9216.17 1027
9217.08 1050
9217.98 1072
9218.89 1087
9219.80 1089
9220.70 1108
9221.61 1070
9222.51 990
9223.42 1002
9224.33 978
9225.23 1016
9226.14 1042
9227.05 980
9227.95 961
9228.86 989
9229.77 1006
9230.67 967
9231.58 938
9232.49 1016
9233.39 984
9234.30 969
9235.21 976
9236.11 952
9237.02 976
9237.93 950
9238.83 939
9239.74 943
9240.65 1020
9241.55 985
9242.46 945
9243.37 964
9244.28 931
9245.18 936
9246.09 941
9247.00 1002
9247.91 941
9248.81 948
9249.72 1006
9250.63 952
9251.54 934
9252.44 972
9253.35 979
9254.26 938
9255.17 972
9256.07 1001
9256.98 1006
9257.89 979
9258.80 975
9259.71 968
9260.61 1029
9261.52 969
9262.43 983
9263.34 976
9264.25 1002
9265.16 992
9266.06 998
9266.97 988
9267.88 1014
9268.79 993
9269.70 999
9270.61 973
9271.51 994
9272.42 987
9273.33 998
9274.24 968
9275.15 968
9276.06 967
9276.97 989
9277.88 993
9278.78 980
9279.69 1018
9280.60 971
9281.51 987
9282.42 984
9283.33 1007
9284.24 1055
9285.15 963
9286.06 943
9286.97 939
9287.88 958
9288.79 1014
9289.70 967
9290.60 940
9291.51 1001
9292.42 998
9293.33 1019
9294.24 992
9295.15 1014
9296.06 1057
9296.97 1052
9297.88 1041
9298.79 1049
9299.70 1051
9300.61 1091
9301.52 1067
9302.43 982
9303.34 1032
9304.25 1097
9305.16 1095
9306.07 1035
9306.98 1069
9307.89 1070
9308.80 1090
9309.71 1069
9310.63 1100
9311.54 1082
9312.45 1063
9313.36 1077
9314.27 1059
9315.18 1097
9316.09 1086
9317.00 1052
9317.91 1041
9318.82 1051
9319.73 1018
9320.64 1006
9321.55 1034
9322.47 1025
9323.38 1043
9324.29 1000
9325.20 1008
9326.11 985
9327.02 996
9327.93 1034
9328.84 975
9329.76 1003
9330.67 997
9331.58 1006
9332.49 980
9333.40 981
9334.31 995
9335.23 1021
9336.14 1013
9337.05 986
9337.96 1029
9338.87 986
9339.78 1009
9340.70 980
9341.61 1082
9342.52 1040
9343.43 1055
9344.34 1051
9345.26 1001
9346.17 1002
9347.08 1035
9347.99 1021
9348.91 982
9349.82 1022
9350.73 1046
9351.64 1063
9352.56 1075
9353.47 1083
9354.38 1051
9355.29 1065
9356.21 1038
9357.12 1034
9358.03 1040
9358.94 1019
9359.86 999
9360.77 990
9361.68 997
9362.60 1017
9363.51 1007
9364.42 1029
9365.34 984
9366.25 1014
9367.16 1027
9368.08 978
9368.99 1044
9369.90 1045
9370.82 1056
9371.73 1046
9372.64 1011
9373.56 1004
9374.47 1055
9375.38 1103
9376.30 1026
9377.21 1015
9378.12 1075
9379.04 1046
9379.95 1061
9380.87 1079
9381.78 1055
9382.69 1127
9383.61 1104
9384.52 1084
9385.44 1084
9386.35 1115
9387.27 1097
9388.18 1093
9389.09 1113
9390.01 1125
9390.92 1144
9391.84 1170
9392.75 1145
9393.67 1135
9394.58 1187
9395.50 1168
9396.41 1171
9397.32 1176
9398.24 1141
9399.15 1142
9400.07 1114
9400.98 1135
9401.90 1159
9402.81 1062
9403.73 1090
9404.64 1074
9405.56 1122
9406.47 1126
9407.39 1098
9408.30 1066
9409.22 1054
9410.14 1066
9411.05 1081
9411.97 1132
9412.88 1166
9413.80 1080
9414.71 1114
9415.63 1092
9416.54 1065
9417.46 1063
9418.38 1128
9419.29 1180
9420.21 1137
9421.12 1088
9422.04 1113
9422.95 1151
9423.87 1157
9424.79 1114
9425.70 1128
9426.62 1110
9427.54 1118
9428.45 1168
9429.37 1136
9430.28 1103
9431.20 1134
9432.12 1149
9433.03 1192
9433.95 1121
9434.87 1139
9435.78 1150
9436.70 1168
9437.62 1212
9438.53 1177
9439.45 1182
9440.37 1238
9441.28 1264
9442.20 1174
9443.12 1150
9444.03 1180
9444.95 1184
9445.87 1162
9446.79 1191
9447.70 1171
9448.62 1218
9449.54 1286
9450.45 1271
9451.37 1293
9452.29 1336
9453.21 1291
9454.12 1318
9455.04 1262
9455.96 1262
9456.88 1260
9457.79 1202
9458.71 1148
9459.63 1175
9460.55 1241
9461.47 1159
9462.38 1205
9463.30 1226
9464.22 1180
9465.14 1158
9466.06 1204
9466.97 1166
9467.89 1177
9468.81 1238
9469.73 1170
9470.65 1177
9471.56 1140
9472.48 1212
9473.40 1192
9474.32 1197
9475.24 1184
9476.16 1224
9477.08 1252
9477.99 1239
9478.91 1245
9479.83 1265
9480.75 1283
9481.67 1253
9482.59 1270
9483.51 1201
9484.43 1240
9485.34 1240
9486.26 1306
9487.18 1236
9488.10 1256
9489.02 1241
9489.94 1251
9490.86 1264
9491.78 1246
9492.70 1244
9493.62 1228
9494.54 1217
9495.46 1307
9496.38 1260
9497.30 1283
9498.22 1257
9499.13 1286
9500.05 1252
9500.97 1235
9501.89 1264
9502.81 1297
9503.73 1221
9504.65 1258
9505.57 1306
9506.49 1286
9507.41 1303
9508.33 1342
9509.25 1357
9510.17 1329
9511.09 1309
9512.01 1352
9512.93 1382
9513.86 1398
9514.78 1426
9515.70 1401
9516.62 1447
9517.54 1517
9518.46 1566
9519.38 1605
9520.30 1624
9521.22 1651
9522.14 1598
9523.06 1694
9523.98 1606
9524.90 1586
9525.82 1587
9526.75 1595
9527.67 1606
9528.59 1565
9529.51 1558
9530.43 1650
9531.35 1584
9532.27 1569
9533.19 1610
9534.11 1547
9535.04 1540
9535.96 1531
9536.88 1570
9537.80 1518
9538.72 1516
9539.64 1484
9540.57 1480
9541.49 1496
9542.41 1446
9543.33 1412
9544.25 1401
9545.17 1507
9546.10 1473
9547.02 1436
9547.94 1512
9548.86 1486
9549.78 1488
9550.71 1479
9551.63 1497
9552.55 1469
9553.47 1469
9554.40 1409
9555.32 1449
9556.24 1482
9557.16 1508
9558.09 1551
9559.01 1592
9559.93 1525
9560.85 1599
9561.78 1605
9562.70 1566
9563.62 1518
9564.54 1527
9565.47 1574
9566.39 1559
9567.31 1564
9568.24 1555
9569.16 1527
9570.08 1510
9571.00 1510
9571.93 1567
9572.85 1564
9573.77 1528
9574.70 1554
9575.62 1590
9576.54 1597
9577.47 1564
9578.39 1612
9579.31 1662
9580.24 1645
9581.16 1669
9582.09 1602
9583.01 1592
9583.93 1627
9584.86 1580
9585.78 1644
9586.70 1637
9587.63 1597
9588.55 1517
9589.48 1605
9590.40 1573
9591.32 1561
9592.25 1630
9593.17 1624
9594.10 1616
9595.02 1688
9595.95 1669
9596.87 1704
9597.79 1799
9598.72 1796
9599.64 1832
9600.57 1770
9601.49 1772
9602.42 1770
9603.34 1648
9604.27 1767
9605.19 1798
9606.12 1763
9607.04 1795
9607.97 1741
9608.89 1702
9609.82 1724
9610.74 1696
9611.67 1680
9612.59 1638
9613.52 1676
9614.44 1728
9615.37 1690
9616.29 1653
9617.22 1754
9618.14 1747
9619.07 1730
9619.99 1803
9620.92 1814
9621.85 1820
9622.77 1817
9623.70 1809
9624.62 1847
9625.55 1826
9626.47 1840
9627.40 1911
9628.33 1891
9629.25 1829
9630.18 1885
9631.10 1935
9632.03 1910
9632.96 1938
9633.88 1915
9634.81 1962
9635.73 1984
9636.66 2005
9637.59 2083
9638.51 2091
9639.44 2092
9640.37 2156
9641.29 2242
9642.22 2250
9643.15 2265
9644.07 2281
9645.00 2293
9645.93 2360
9646.85 2369
9647.78 2401
9648.71 2331
9649.63 2329
9650.56 2356
9651.49 2338
9652.41 2234
9653.34 2267
9654.27 2324
9655.20 2297
9656.12 2223
9657.05 2209
9657.98 2227
9658.90 2187
9659.83 2215
9660.76 2237
9661.69 2252
9662.61 2233
9663.54 2221
9664.47 2256
9665.40 2277
9666.32 2259
9667.25 2257
9668.18 2324
9669.11 2344
9670.04 2335
9670.96 2295
9671.89 2347
9672.82 2411
9673.75 2433
9674.68 2418
9675.60 2419
9676.53 2420
9677.46 2376
9678.39 2444
9679.32 2473
9680.25 2478
9681.17 2503
9682.10 2577
9683.03 2553
9683.96 2598
9684.89 2650
9685.82 2628
9686.75 2601
9687.67 2694
9688.60 2682
9689.53 2686
9690.46 2647
9691.39 2676
9692.32 2653
9693.25 2647
9694.18 2769
9695.11 2773
9696.03 2780
9696.96 2824
9697.89 2926
9698.82 2777
9699.75 2830
9700.68 2820
9701.61 2767
9702.54 2719
9703.47 2544
9704.40 2558
9705.33 2591
9706.26 2447
9707.19 2427
9708.12 2403
9709.05 2483
9709.98 2449
9710.91 2537
9711.84 2582
9712.77 2535
9713.70 2668
9714.63 2601
9715.56 2527
9716.49 2575
9717.42 2544
9718.35 2421
9719.28 2337
9720.21 2300
9721.14 2321
9722.07 2312
9723.00 2232
9723.93 2148
9724.86 2132
9725.79 2103
9726.72 2101
9727.65 2109
9728.58 2167
9729.51 2126
9730.44 2115
9731.37 2184
9732.31 2197
9733.24 2024
9734.17 2053
9735.10 2093
9736.03 2090
9736.96 2085
9737.89 1992
9738.82 1952
9739.75 1990
9740.69 2003
9741.62 1955
9742.55 1883
9743.48 1919
9744.41 1913
9745.34 1875
9746.27 1864
9747.21 1932
9748.14 1960
9749.07 1975
9750.00 1848
9750.93 1816
9751.86 1885
9752.80 1854
9753.73 1781
9754.66 1821
9755.59 1898
9756.52 1922
9757.46 1850
9758.39 1867
9759.32 1889
9760.25 1821
9761.18 1786
9762.12 1839
9763.05 1903
9763.98 1907
9764.91 1889
9765.85 1931
9766.78 1917
9767.71 1896
9768.64 1842
9769.58 1859
9770.51 1909
9771.44 1873
9772.37 1955
9773.31 1896
9774.24 1863
9775.17 1883
9776.11 1871
9777.04 1952
9777.97 1965
9778.91 1951
9779.84 1893
9780.77 1902
9781.71 1958
9782.64 1915
9783.57 1903
9784.51 1902
9785.44 1843
9786.37 1865
9787.31 1844
9788.24 1743
9789.17 1758
9790.11 1742
9791.04 1733
9791.97 1712
9792.91 1755
9793.84 1777
9794.77 1805
9795.71 1737
9796.64 1784
9797.58 1794
9798.51 1744
9799.44 1785
9800.38 1769
9801.31 1683
9802.25 1689
9803.18 1689
9804.12 1623
9805.05 1589
9805.98 1574
9806.92 1571
9807.85 1480
9808.79 1445
9809.72 1571
9810.66 1611
9811.59 1505
9812.53 1534
9813.46 1542
9814.40 1468
9815.33 1439
9816.27 1487
9817.20 1418
9818.14 1462
9819.07 1378
9820.01 1488
9820.94 1413
9821.88 1411
9822.81 1406
9823.75 1353
9824.68 1419
9825.62 1358
9826.55 1405
9827.49 1418
9828.42 1410
9829.36 1357
9830.29 1411
9831.23 1416
9832.17 1361
9833.10 1394
9834.04 1461
9834.97 1463
9835.91 1446
9836.84 1340
9837.78 1355
9838.72 1371
9839.65 1428
9840.59 1419
9841.52 1399
9842.46 1394
9843.40 1429
9844.33 1372
9845.27 1375
9846.20 1404
9847.14 1412
9848.08 1422
9849.01 1384
9849.95 1422
9850.89 1447
9851.82 1419
9852.76 1413
9853.70 1453
9854.63 1437
9855.57 1409
9856.51 1425
9857.44 1420
9858.38 1425
9859.32 1471
9860.25 1322
9861.19 1405
9862.13 1428
9863.07 1299
9864.00 1387
9864.94 1333
9865.88 1334
9866.81 1342
9867.75 1283
9868.69 1322
9869.63 1369
9870.56 1389
9871.50 1368
9872.44 1342
9873.38 1335
9874.31 1365
9875.25 1323
9876.19 1305
9877.13 1343
9878.07 1336
9879.00 1341
9879.94 1365
9880.88 1367
9881.82 1357
9882.75 1378
9883.69 1319
9884.63 1301
9885.57 1276
9886.51 1285
9887.45 1306
9888.38 1259
9889.32 1288
9890.26 1289
9891.20 1237
9892.14 1229
9893.08 1253
9894.01 1244
9894.95 1278
9895.89 1290
9896.83 1308
9897.77 1286
9898.71 1311
9899.65 1247
9900.59 1276
9901.52 1266
9902.46 1331
9903.40 1326
9904.34 1303
9905.28 1324
9906.22 1284
9907.16 1350
9908.10 1322
9909.04 1360
9909.98 1336
9910.92 1327
9911.86 1310
9912.80 1294
9913.73 1311
9914.67 1308
9915.61 1338
9916.55 1317
9917.49 1353
9918.43 1403
9919.37 1405
9920.31 1458
9921.25 1523
9922.19 1602
9923.13 1669
9924.07 1671
9925.01 1835
9925.95 1920
9926.89 1802
9927.83 1737
9928.77 1742
9929.71 1689
9930.65 1641
9931.59 1625
9932.53 1534
9933.47 1540
9934.41 1470
9935.36 1378
9936.30 1393
9937.24 1347
9938.18 1325
9939.12 1287
9940.06 1313
9941.00 1258
9941.94 1309
9942.88 1303
9943.82 1341
9944.76 1370
9945.70 1408
9946.64 1348
9947.59 1416
9948.53 1449
9949.47 1457
9950.41 1479
9951.35 1445
9952.29 1378
9953.23 1394
9954.17 1361
9955.12 1331
9956.06 1323
9957.00 1315
9957.94 1271
9958.88 1241
9959.82 1302
9960.77 1248
9961.71 1221
9962.65 1247
9963.59 1256
9964.53 1206
9965.48 1200
9966.42 1208
9967.36 1167
9968.30 1182
9969.24 1166
9970.19 1132
9971.13 1165
9972.07 1169
9973.01 1134
9973.95 1059
9974.90 1111
9975.84 1176
9976.78 1154
9977.72 1155
9978.67 1141
9979.61 1094
9980.55 1134
9981.50 1137
9982.44 1108
9983.38 1140
9984.32 1151
9985.27 1123
9986.21 1155
9987.15 1134
9988.10 1159
9989.04 1173
9989.98 1101
9990.92 1163
9991.87 1147
9992.81 1174
9993.75 1206
9994.70 1162
9995.64 1141
9996.58 1128
9997.53 1164
9998.47 1106
9999.41 1172
10000.36 1133
10001.30 1139
10002.25 1103
10003.19 1158
10004.13 1159
10005.08 1163
10006.02 1127
10006.96 1101
10007.91 1098
10008.85 1100
10009.80 1090
10010.74 1131
10011.68 1072
10012.63 1083
10013.57 1106
10014.52 1073
10015.46 1136
10016.41 1145
10017.35 1120
10018.29 1091
10019.24 1092
10020.18 1075
10021.13 1089
10022.07 1058
10023.02 1068
10023.96 1143
10024.91 1087
10025.85 1066
10026.80 1092
10027.74 1094
10028.69 1086
10029.63 997
10030.58 1057
10031.52 1086
10032.47 1073
10033.41 1089
10034.36 1129
10035.30 1087
10036.25 1080
10037.19 1076
10038.14 1045
10039.08 1010
10040.03 1080
10040.97 1042
10041.92 1054
10042.87 1050
10043.81 1060
10044.76 1059
10045.70 1035
10046.65 1019
10047.59 1067
10048.54 1017
10049.49 1007
10050.43 1038
10051.38 1052
10052.32 1045
10053.27 1044
10054.22 998
10055.16 996
10056.11 1015
10057.05 971
10058.00 999
10058.95 993
10059.89 989
10060.84 993
10061.79 1031
10062.73 1039
10063.68 1060
10064.63 1043
10065.57 1041
10066.52 996
10067.47 979
10068.41 1002
10069.36 1031
10070.31 1042
10071.25 1035
10072.20 1033
10073.15 999
10074.10 965
10075.04 985
10075.99 1003
10076.94 1023
10077.88 986
10078.83 961
10079.78 993
10080.73 981
10081.67 1000
10082.62 1013
10083.57 991
10084.52 987
10085.46 977
10086.41 1042
10087.36 1025
10088.31 953
10089.25 979
10090.20 1044
10091.15 1027
10092.10 994
10093.05 986
10093.99 967
10094.94 997
10095.89 992
10096.84 986
10097.79 1020
10098.73 963
10099.68 982
10100.63 992
10101.58 961
10102.53 1004
10103.48 1014
10104.42 1006
10105.37 1047
10106.32 985
10107.27 1008
10108.22 1012
10109.17 975
10110.12 1009
10111.06 987
10112.01 993
10112.96 962
10113.91 961
10114.86 969
10115.81 1012
10116.76 991
10117.71 1008
10118.66 990
10119.61 1008
10120.56 991
10121.50 968
10122.45 1066
10123.40 1000
10124.35 984
10125.30 980
10126.25 1010
10127.20 987
10128.15 986
10129.10 983
10130.05 969
10131.00 1038
10131.95 1068
10132.90 1054
10133.85 1017
10134.80 1048
10135.75 1052
10136.70 1030
10137.65 1034
10138.60 1066
10139.55 1078
10140.50 1060
10141.45 1042
10142.40 1052
10143.35 1040
10144.30 1064
10145.25 1097
10146.20 1096
10147.15 1066
10148.10 1006
10149.05 1039
10150.00 1078
10150.95 1072
10151.90 1050
10152.86 1094
10153.81 1080
10154.76 1093
10155.71 1093
10156.66 1100
10157.61 1076
10158.56 1117
10159.51 1155
10160.46 1102
10161.41 1100
10162.37 1134
10163.32 1163
10164.27 1171
10165.22 1098
10166.17 1131
10167.12 1217
10168.07 1195
10169.03 1209
10169.98 1204
10170.93 1158
10171.88 1195
10172.83 1173
10173.78 1186
10174.74 1242
10175.69 1243
10176.64 1240
10177.59 1248
10178.54 1239
10179.49 1225
10180.45 1218
10181.40 1313
10182.35 1302
10183.30 1293
10184.26 1278
10185.21 1264
10186.16 1250
10187.11 1216
10188.06 1277
10189.02 1232
10189.97 1280
10190.92 1290
10191.87 1317
10192.83 1301
10193.78 1318
10194.73 1280
10195.69 1305
10196.64 1292
10197.59 1356
10198.54 1344
10199.50 1338
10200.45 1425
10201.40 1414
10202.36 1354
10203.31 1436
10204.26 1481
10205.22 1517
10206.17 1532
10207.12 1492
10208.08 1544
10209.03 1521
10209.98 1472
10210.94 1441
10211.89 1445
10212.84 1468
10213.80 1446
10214.75 1404
10215.70 1361
10216.66 1382
10217.61 1406
10218.56 1321
10219.52 1314
10220.47 1278
10221.43 1368
10222.38 1343
10223.33 1341
10224.29 1379
10225.24 1383
10226.20 1350
10227.15 1417
10228.11 1465
10229.06 1511
10230.01 1537
10230.97 1581
10231.92 1690
10232.88 1735
10233.83 1760
10234.79 1816
10235.74 1788
10236.70 1757
10237.65 1743
10238.60 1750
10239.56 1632
10240.51 1572
10241.47 1540
10242.42 1542
10243.38 1476
10244.33 1452
10245.29 1425
10246.24 1368
10247.20 1404
10248.15 1350
10249.11 1333
10250.07 1297
10251.02 1340
10251.98 1323
10252.93 1354
10253.89 1271
10254.84 1243
10255.80 1223
10256.75 1188
10257.71 1192
10258.67 1160
10259.62 1173
10260.58 1175
10261.53 1202
10262.49 1177
10263.44 1165
10264.40 1144
10265.36 1207
10266.31 1183
10267.27 1215
10268.22 1231
10269.18 1236
10270.14 1191
10271.09 1214
10272.05 1209
10273.01 1172
10273.96 1242
10274.92 1183
10275.87 1159
10276.83 1142
10277.79 1153
10278.74 1139
10279.70 1126
10280.66 1129
10281.61 1088
10282.57 1083
10283.53 1089
10284.49 1061
10285.44 1098
10286.40 1118
10287.36 1066
10288.31 1090
10289.27 1087
10290.23 1127
10291.18 1060
10292.14 1154
10293.10 1133
10294.06 1111
10295.01 1071
10295.97 1133
10296.93 1089
10297.89 1108
10298.84 1098
10299.80 1091
10300.76 1100
10301.72 1113
10302.67 1150
10303.63 1092
10304.59 1110
10305.55 1053
10306.51 1087
10307.46 1067
10308.42 1135
10309.38 1106
10310.34 1132
10311.30 1125
10312.25 1149
10313.21 1146
10314.17 1114
10315.13 1147
10316.09 1155
10317.05 1157
10318.00 1077
10318.96 1080
10319.92 1103
10320.88 1080
10321.84 1040
10322.80 1060
10323.76 1005
10324.71 1075
10325.67 1058
10326.63 1082
10327.59 1037
10328.55 1057
10329.51 1037
10330.47 1050
10331.43 1061
10332.39 1033
10333.35 1080
10334.30 1087
10335.26 1025
10336.22 974
10337.18 970
10338.14 998
10339.10 988
10340.06 1005
10341.02 975
10341.98 970
10342.94 1011
10343.90 1005
10344.86 1011
10345.82 992
10346.78 1022
10347.74 987
10348.70 960
10349.66 1024
10350.62 1038
10351.58 992
10352.54 984
10353.50 1004
10354.46 959
10355.42 968
10356.38 996
10357.34 973
10358.30 973
10359.26 934
10360.22 931
10361.18 952
10362.14 1005
10363.10 964
10364.06 937
10365.02 954
10365.98 978
10366.94 951
10367.90 975
10368.87 945
10369.83 932
10370.79 909
10371.75 916
10372.71 982
10373.67 924
10374.63 926
10375.59 958
10376.55 973
10377.51 935
10378.48 956
10379.44 934
10380.40 972
10381.36 961
10382.32 961
10383.28 909
10384.24 956
10385.21 937
10386.17 947
10387.13 956
10388.09 943
10389.05 923
10390.01 923
10390.98 927
10391.94 914
10392.90 897
10393.86 972
10394.82 948
10395.79 937
10396.75 1006
10397.71 941
10398.67 878
10399.63 907
10400.60 999
10401.56 924
10402.52 944
10403.48 902
10404.45 887
10405.41 931
10406.37 898
10407.33 889
10408.30 885
10409.26 889
10410.22 951
10411.18 944
10412.15 957
10413.11 967
10414.07 988
10415.04 994
10416.00 959
10416.96 992
10417.93 1010
10418.89 977
10419.85 978
10420.81 1019
10421.78 956
10422.74 972
10423.70 1004
10424.67 938
10425.63 936
10426.59 917
10427.56 956
10428.52 943
10429.49 920
10430.45 917
10431.41 896
10432.38 922
10433.34 900
10434.30 899
10435.27 853
10436.23 845
10437.20 890
10438.16 880
10439.12 870
10440.09 864
10441.05 888
10442.02 858
10442.98 842
10443.94 872
10444.91 850
10445.87 886
10446.84 872
10447.80 802
10448.77 817
10449.73 879
10450.70 877
10451.66 849
10452.63 855
10453.59 886
10454.55 898
10455.52 877
10456.48 886
10457.45 905
10458.41 880
10459.38 875
10460.34 870
10461.31 883
10462.27 904
10463.24 863
10464.20 879
10465.17 859
10466.14 873
10467.10 854
10468.07 841
10469.03 828
10470.00 821
10470.96 846
10471.93 880
10472.89 797
10473.86 850
10474.82 881
10475.79 871
10476.76 862
10477.72 870
10478.69 896
10479.65 925
10480.62 916
10481.59 909
10482.55 881
10483.52 859
10484.48 894
10485.45 955
10486.42 941
10487.38 870
10488.35 868
10489.32 870
10490.28 905
10491.25 871
10492.21 859
10493.18 851
10494.15 849
10495.11 921
10496.08 889
10497.05 917
10498.01 891
10498.98 942
10499.95 964
10500.92 893
10501.88 888
10502.85 981
10503.82 954
10504.78 888
10505.75 921
10506.72 888
10507.68 889
10508.65 888
10509.62 898
10510.59 896
10511.55 887
10512.52 872
10513.49 925
10514.46 894
10515.42 890
10516.39 892
10517.36 927
10518.33 865
10519.29 888
10520.26 877
10521.23 874
10522.20 887
10523.17 895
10524.13 916
10525.10 882
10526.07 874
10527.04 905
10528.01 881
10528.97 929
10529.94 917
10530.91 924
10531.88 894
10532.85 888
10533.82 887
10534.78 923
10535.75 919
10536.72 949
10537.69 958
10538.66 948
10539.63 903
10540.60 947
10541.56 914
10542.53 930
10543.50 941
10544.47 940
10545.44 935
10546.41 946
10547.38 934
10548.35 946
10549.32 925
10550.29 962
10551.25 948
10552.22 936
10553.19 946
10554.16 939
10555.13 992
10556.10 1011
10557.07 1068
10558.04 1020
10559.01 1034
10559.98 1032
10560.95 1019
10561.92 1100
10562.89 1068
10563.86 1026
10564.83 977
10565.80 991
10566.77 973
10567.74 1057
10568.71 995
10569.68 1003
10570.65 1015
10571.62 973
10572.59 980
10573.56 966
10574.53 960
10575.50 991
10576.47 1014
10577.44 976
10578.41 983
10579.38 980
10580.35 1034
10581.32 996
10582.29 1021
10583.26 1018
10584.23 936
10585.21 987
10586.18 987
10587.15 994
10588.12 973
10589.09 1029
10590.06 1095
10591.03 1101
10592.00 1068
10592.97 1060
10593.94 1096
10594.92 1082
10595.89 1042
10596.86 1075
10597.83 1041
10598.80 1090
10599.77 1108
10600.74 1093
10601.71 1115
10602.69 1115
10603.66 1167
10604.63 1206
10605.60 1179
10606.57 1146
10607.54 1261
10608.52 1276
10609.49 1259
10610.46 1295
10611.43 1230
10612.40 1206
10613.38 1234
10614.35 1207
10615.32 1208
10616.29 1107
10617.27 1101
10618.24 1084
10619.21 1095
10620.18 1071
10621.15 1128
10622.13 1120
10623.10 1106
10624.07 1047
10625.04 1030
10626.02 1013
10626.99 1054
10627.96 1073
10628.94 1054
10629.91 1106
10630.88 1096
10631.85 1140
10632.83 1078
10633.80 1157
10634.77 1174
10635.75 1265
10636.72 1289
10637.69 1200
10638.67 1207
10639.64 1252
10640.61 1246
10641.59 1211
10642.56 1212
10643.53 1150
10644.51 1149
10645.48 1087
10646.45 1022
10647.43 1037
10648.40 1080
10649.37 1019
10650.35 1051
10651.32 1047
10652.30 1026
10653.27 1026
10654.24 992
10655.22 954
10656.19 949
10657.16 974
10658.14 949
10659.11 940
10660.09 930
10661.06 956
10662.04 938
10663.01 974
10663.98 959
10664.96 984
10665.93 984
10666.91 964
10667.88 986
10668.86 974
10669.83 911
10670.81 953
10671.78 958
10672.76 962
10673.73 971
10674.71 976
10675.68 950
10676.66 935
10677.63 970
10678.61 955
10679.58 970
10680.56 964
10681.53 994
10682.51 974
10683.48 998
10684.46 963
10685.43 966
10686.41 966
10687.38 1001
10688.36 986
10689.33 926
10690.31 924
10691.28 905
10692.26 881
10693.24 898
10694.21 865
10695.19 894
10696.16 898
10697.14 911
10698.12 899
10699.09 866
10700.07 881
10701.04 915
10702.02 902
10703.00 943
10703.97 895
10704.95 867
10705.92 875
10706.90 889
10707.88 896
10708.85 921
10709.83 910
10710.81 864
10711.78 893
10712.76 935
10713.74 901
10714.71 854
10715.69 901
10716.67 889
10717.64 902
10718.62 883
10719.60 867
10720.57 913
10721.55 901
10722.53 867
10723.50 879
10724.48 881
10725.46 897
10726.44 892
10727.41 879
10728.39 867
10729.37 874
10730.35 900
10731.32 849
10732.30 904
10733.28 883
10734.26 833
10735.23 863
10736.21 854
10737.19 863
10738.17 870
10739.14 847
10740.12 882
10741.10 940
10742.08 893
10743.06 884
10744.03 878
10745.01 868
10745.99 819
10746.97 855
10747.95 858
10748.92 826
10749.90 815
10750.88 869
10751.86 810
10752.84 829
10753.82 851
10754.79 877
10755.77 830
10756.75 813
10757.73 840
10758.71 833
10759.69 849
10760.67 823
10761.65 842
10762.62 818
10763.60 872
10764.58 856
10765.56 873
10766.54 855
10767.52 824
10768.50 850
10769.48 806
10770.46 842
10771.44 875
10772.42 861
10773.39 824
10774.37 853
10775.35 800
10776.33 855
10777.31 860
10778.29 889
10779.27 917
10780.25 888
10781.23 903
10782.21 898
10783.19 871
10784.17 893
10785.15 905
10786.13 899
10787.11 832
10788.09 882
10789.07 882
10790.05 875
10791.03 848
10792.01 841
10792.99 870
10793.97 810
10794.95 869
10795.93 847
10796.91 818
10797.89 810
10798.87 844
10799.85 854
10800.83 898
10801.82 868
10802.80 899
10803.78 870
10804.76 866
10805.74 854
10806.72 831
10807.70 899
10808.68 898
10809.66 921
10810.64 876
10811.62 887
10812.61 918
10813.59 902
10814.57 898
10815.55 908
10816.53 901
10817.51 894
10818.49 859
10819.47 848
10820.46 884
10821.44 915
10822.42 910
10823.40 892
10824.38 906
10825.36 934
10826.35 877
10827.33 863
10828.31 867
10829.29 872
10830.27 900
10831.25 851
10832.24 895
10833.22 920
10834.20 905
10835.18 905
10836.17 905
10837.15 938
10838.13 932
10839.11 909
10840.09 914
10841.08 889
10842.06 919
10843.04 981
10844.02 990
10845.01 969
10845.99 994
10846.97 1018
10847.96 1000
10848.94 972
10849.92 932
10850.90 952
10851.89 980
10852.87 974
10853.85 1005
10854.84 991
10855.82 986
10856.80 978
10857.78 984
10858.77 1028
10859.75 1015
10860.73 1019
10861.72 1039
10862.70 1008
10863.68 985
10864.67 946
10865.65 942
10866.64 983
10867.62 1006
10868.60 1002
10869.59 1001
10870.57 1025
10871.55 1005
10872.54 1068
10873.52 1014
10874.51 1003
10875.49 992
10876.47 1000
10877.46 1009
10878.44 1077
10879.43 1080
10880.41 1085
10881.39 1084
10882.38 1115
10883.36 1106
10884.35 1081
10885.33 1106
10886.32 1073
10887.30 1111
10888.29 1111
10889.27 1113
10890.25 1106
10891.24 1104
10892.22 1166
10893.21 1162
10894.19 1121
10895.18 1099
10896.16 1141
10897.15 1153
10898.13 1127
10899.12 1133
10900.10 1180
10901.09 1203
10902.07 1168
10903.06 1151
10904.04 1186
10905.03 1191
10906.01 1193
10907.00 1236
10907.99 1253
10908.97 1271
10909.96 1259
10910.94 1269
10911.93 1291
10912.91 1237
10913.90 1263
10914.88 1239
10915.87 1238
10916.86 1284
10917.84 1260
10918.83 1277
10919.81 1265
10920.80 1252
10921.79 1297
10922.77 1311
10923.76 1336
10924.74 1342
10925.73 1343
10926.72 1410
10927.70 1372
10928.69 1353
10929.68 1358
10930.66 1374
10931.65 1424
10932.64 1381
10933.62 1375
10934.61 1446
10935.60 1451
10936.58 1453
10937.57 1496
10938.56 1530
10939.54 1533
10940.53 1526
10941.52 1558
10942.50 1523
10943.49 1566
10944.48 1540
10945.47 1585
10946.45 1674
10947.44 1561
10948.43 1696
10949.41 1716
10950.40 1742
10951.39 1766
10952.38 1879
10953.36 1910
10954.35 1980
10955.34 1990
10956.33 1985
10957.31 2073
10958.30 2090
10959.29 2050
10960.28 2126
10961.27 1974
10962.25 1989
10963.24 1943
10964.23 1878
10965.22 1870
10966.21 1856
10967.19 1790
10968.18 1723
10969.17 1740
10970.16 1733
10971.15 1724
10972.13 1718
10973.12 1734
10974.11 1690
10975.10 1718
10976.09 1750
10977.08 1741
10978.07 1781
10979.05 1727
10980.04 1774
10981.03 1755
10982.02 1764
10983.01 1817
10984.00 1775
10984.99 1816
10985.98 1859
10986.96 1847
10987.95 1941
10988.94 2018
10989.93 2042
10990.92 2125
10991.91 2207
10992.90 2269
10993.89 2434
10994.88 2500
10995.87 2650
10996.86 2781
10997.85 2775
10998.84 2772
10999.83 2677
11000.82 2720
11001.81 2595
11002.79 2487
11003.78 2395
11004.77 2206
11005.76 2203
11006.75 2062
11007.74 2007
11008.73 1886
11009.72 1789
11010.71 1716
11011.70 1737
11012.69 1642
11013.68 1560
11014.67 1492
11015.67 1488
11016.66 1497
11017.65 1481
11018.64 1460
11019.63 1471
11020.62 1456
11021.61 1444
11022.60 1453
11023.59 1417
11024.58 1391
11025.57 1370
11026.56 1350
11027.55 1405
11028.54 1423
11029.53 1351
11030.52 1407
11031.52 1350
11032.51 1378
11033.50 1429
11034.49 1389
11035.48 1407
11036.47 1336
11037.46 1412
11038.45 1356
11039.45 1307
11040.44 1323
11041.43 1333
11042.42 1297
11043.41 1297
11044.40 1280
11045.39 1273
11046.39 1260
11047.38 1320
11048.37 1275
11049.36 1231
11050.35 1226
11051.35 1223
11052.34 1223
11053.33 1203
11054.32 1189
11055.31 1216
11056.31 1210
11057.30 1253
11058.29 1304
11059.28 1252
11060.27 1266
11061.27 1235
11062.26 1231
11063.25 1251
11064.24 1264
11065.24 1249
11066.23 1282
11067.22 1279
11068.21 1213
11069.21 1263
11070.20 1264
11071.19 1232
11072.19 1244
11073.18 1241
11074.17 1250
11075.16 1286
11076.16 1256
11077.15 1253
11078.14 1277
11079.14 1318
11080.13 1236
11081.12 1247
11082.12 1234
11083.11 1189
11084.10 1245
11085.10 1251
11086.09 1155
11087.08 1167
11088.08 1254
11089.07 1247
11090.06 1192
11091.06 1165
11092.05 1147
11093.04 1232
11094.04 1197
11095.03 1158
11096.03 1185
11097.02 1159
11098.01 1154
11099.01 1151
11100.00 1144
11101.00 1158
11101.99 1150
11102.98 1183
11103.98 1139
11104.97 1159
11105.97 1181
11106.96 1139
11107.96 1136
11108.95 1124
11109.95 1109
11110.94 1093
11111.93 1167
11112.93 1157
11113.92 1088
11114.92 1047
11115.91 1080
11116.91 1085
11117.90 1127
11118.90 1081
11119.89 1176
11120.89 1103
11121.88 1085
11122.88 1098
11123.87 1126
11124.87 1109
11125.86 1124
11126.86 1118
11127.85 1079
11128.85 1076
11129.84 1040
11130.84 1090
11131.84 1103
11132.83 1076
11133.83 1091
11134.82 1083
11135.82 1066
11136.81 1072
11137.81 1091
11138.81 1082
11139.80 1102
11140.80 1112
11141.79 1047
11142.79 1015
11143.79 1111
11144.78 1070
11145.78 1130
11146.77 1077
11147.77 1077
11148.77 1094
11149.76 1127
11150.76 1076
11151.75 1076
11152.75 1090
11153.75 1067
11154.74 1013
11155.74 1019
11156.74 1042
11157.73 1052
11158.73 1004
11159.73 1031
11160.72 1006
11161.72 1035
11162.72 1046
11163.71 1006
11164.71 1018
11165.71 1015
11166.71 962
11167.70 1016
11168.70 1052
11169.70 966
11170.69 980
11171.69 1023
11172.69 1020
11173.69 1027
11174.68 1023
11175.68 1043
11176.68 1008
11177.68 1056
11178.67 1010
11179.67 1031
11180.67 982
11181.67 1003
11182.66 981
11183.66 1004
11184.66 983
11185.66 970
11186.66 1006
11187.65 1038
11188.65 994
11189.65 997
11190.65 1005
11191.65 979
11192.64 965
11193.64 987
11194.64 992
11195.64 1037
11196.64 1007
11197.64 1027
11198.63 1015
11199.63 1033
11200.63 1059
11201.63 1055
11202.63 971
11203.63 985
11204.63 1018
11205.63 1040
11206.62 986
11207.62 1000
11208.62 1068
11209.62 1067
11210.62 1084
11211.62 1041
11212.62 1042
11213.62 1068
11214.62 1047
11215.62 1018
11216.61 1032
11217.61 1066
11218.61 1075
11219.61 1012
11220.61 1072
11221.61 1098
11222.61 1046
11223.61 1025
11224.61 1025
11225.61 1040
11226.61 1045
11227.61 1064
11228.61 1017
11229.61 1046
11230.61 1131
11231.61 1071
11232.61 1054
11233.61 1068
11234.61 1017
11235.61 1098
11236.61 1155
11237.61 1138
11238.61 1079
11239.61 1104
11240.61 1113
11241.61 1110
11242.61 1071
11243.61 1061
11244.61 1094
11245.61 1063
11246.61 1071
11247.61 1124
11248.62 1108
11249.62 1112
11250.62 1155
11251.62 1141
11252.62 1137
11253.62 1125
11254.62 1128
11255.62 1147
11256.62 1091
11257.62 1127
11258.62 1151
11259.63 1137
11260.63 1152
11261.63 1179
11262.63 1216
11263.63 1233
11264.63 1201
11265.63 1217
11266.64 1204
11267.64 1258
11268.64 1253
11269.64 1292
11270.64 1303
11271.64 1265
11272.65 1267
11273.65 1336
11274.65 1320
11275.65 1305
11276.65 1275
11277.65 1270
11278.66 1245
11279.66 1214
11280.66 1272
11281.66 1230
11282.67 1250
11283.67 1194
11284.67 1212
11285.67 1185
11286.67 1169
11287.68 1160
11288.68 1172
11289.68 1148
11290.68 1118
11291.69 1165
11292.69 1086
11293.69 1123
11294.70 1089
11295.70 1124
11296.70 1120
11297.70 1151
11298.71 1137
11299.71 1146
11300.71 1076
11301.72 1049
11302.72 1104
11303.72 1101
11304.72 1090
11305.73 1096
11306.73 1103
11307.73 1121
11308.74 1122
11309.74 1135
11310.74 1134
11311.75 1115
11312.75 1147
11313.76 1130
11314.76 1157
11315.76 1191
11316.77 1133
11317.77 1160
11318.77 1215
11319.78 1262
11320.78 1249
11321.79 1208
11322.79 1174
11323.79 1190
11324.80 1200
11325.80 1154
11326.81 1140
11327.81 1201
11328.81 1213
11329.82 1216
11330.82 1193
11331.83 1214
11332.83 1196
11333.84 1217
11334.84 1224
11335.85 1285
11336.85 1325
11337.85 1305
11338.86 1301
11339.86 1308
11340.87 1313
11341.87 1340
11342.88 1289
11343.88 1265
11344.89 1283
11345.89 1296
11346.90 1227
11347.90 1242
11348.91 1162
11349.91 1224
11350.92 1168
11351.92 1141
11352.93 1175
11353.94 1197
11354.94 1179
11355.95 1131
11356.95 1138
11357.96 1132
11358.96 1170
11359.97 1129
11360.97 1148
11361.98 1137
11362.99 1118
11363.99 1110
11365.00 1142
11366.00 1131
11367.01 1133
11368.02 1135
11369.02 1122
11370.03 1118
11371.03 1146
11372.04 1082
11373.05 1105
11374.05 1147
11375.06 1153
11376.06 1156
11377.07 1126
11378.08 1145
11379.08 1141
11380.09 1123
11381.10 1144
11382.10 1137
11383.11 1108
11384.12 1107
11385.12 1107
11386.13 1179
11387.14 1130
11388.14 1149
11389.15 1129
11390.16 1095
11391.17 1101
11392.17 1135
11393.18 1169
11394.19 1115
11395.19 1095
11396.20 1116
11397.21 1158
11398.22 1146
11399.22 1181
11400.23 1149
11401.24 1158
11402.25 1186
11403.25 1189
11404.26 1147
11405.27 1166
11406.28 1209
11407.28 1182
11408.29 1165
11409.30 1221
11410.31 1118
11411.31 1134
11412.32 1154
11413.33 1212
11414.34 1191
11415.35 1238
11416.35 1237
11417.36 1179
11418.37 1174
11419.38 1171
11420.39 1234
11421.40 1210
11422.40 1180
11423.41 1213
11424.42 1216
11425.43 1208
11426.44 1236
11427.45 1236
11428.46 1273
11429.46 1203
11430.47 1193
11431.48 1225
11432.49 1270
11433.50 1246
11434.51 1247
11435.52 1282
11436.53 1244
11437.54 1266
11438.54 1225
11439.55 1235
11440.56 1272
11441.57 1255
11442.58 1268
11443.59 1203
11444.60 1276
11445.61 1258
11446.62 1271
11447.63 1253
11448.64 1271
11449.65 1264
11450.66 1246
11451.67 1302
11452.68 1273
11453.69 1303
11454.70 1271
11455.71 1286
11456.72 1369
11457.73 1367
11458.74 1332
11459.75 1309
11460.76 1324
11461.77 1307
11462.78 1292
11463.79 1366
11464.80 1383
11465.81 1355
11466.82 1389
11467.83 1392
11468.84 1389
11469.85 1434
11470.86 1408
11471.87 1395
11472.88 1397
11473.89 1413
11474.90 1476
11475.91 1426
11476.92 1459
11477.93 1448
11478.95 1489
11479.96 1516
11480.97 1505
11481.98 1476
11482.99 1483
11484.00 1456
11485.01 1518
11486.02 1541
11487.03 1537
11488.05 1602
11489.06 1596
11490.07 1604
11491.08 1681
11492.09 1772
11493.10 1727
11494.11 1668
11495.13 1699
11496.14 1717
11497.15 1714
11498.16 1762
11499.17 1762
11500.18 1805
11501.20 1794
11502.21 1802
11503.22 1842
11504.23 1857
11505.24 1923
11506.26 1914
11507.27 1909
11508.28 2002
11509.29 2027
11510.30 2074
11511.32 2108
11512.33 2116
11513.34 2186
11514.35 2253
11515.37 2318
11516.38 2371
11517.39 2430
11518.40 2475
11519.42 2542
11520.43 2534
11521.44 2586
11522.45 2749
11523.47 2857
11524.48 2936
11525.49 3016
11526.51 3085
11527.52 3219
11528.53 3387
11529.55 3563
11530.56 3752
11531.57 4056
11532.59 4235
11533.60 4592
11534.61 4722
11535.63 5049
11536.64 5134
11537.65 5073
11538.67 5243
11539.68 5032
11540.69 4854
11541.71 4613
11542.72 4412
11543.73 4161
11544.75 3866
11545.76 3603
11546.78 3343
11547.79 3105
11548.80 2954
11549.82 2804
11550.83 2631
11551.85 2489
11552.86 2436
11553.87 2341
11554.89 2331
11555.90 2273
11556.92 2214
11557.93 2133
11558.95 2086
11559.96 2036
11560.97 2043
11561.99 2068
11563.00 1986
11564.02 2003
11565.03 1933
11566.05 1936
11567.06 2037
11568.08 1975
11569.09 1959
11570.11 2068
11571.12 2046
11572.14 2008
11573.15 2026
11574.17 2014
11575.18 2013
11576.20 1974
11577.21 2038
11578.23 2021
11579.24 2023
11580.26 1994
11581.27 2010
11582.29 1984
11583.30 1959
11584.32 1979
11585.33 1927
11586.35 1957
11587.37 1890
11588.38 1910
11589.40 1996
11590.41 2027
11591.43 2110
11592.44 2116
11593.46 2180
11594.48 2250
11595.49 2345
11596.51 2387
11597.52 2416
11598.54 2442
11599.56 2373
11600.57 2363
11601.59 2341
11602.61 2359
11603.62 2258
11604.64 2199
11605.66 2169
11606.67 2111
11607.69 2072
11608.70 1979
11609.72 2092
11610.74 1936
11611.75 1957
11612.77 1987
11613.79 1999
11614.81 1909
11615.82 1886
11616.84 1907
11617.86 1911
11618.87 1889
11619.89 1860
11620.91 1809
11621.92 1823
11622.94 1861
11623.96 1781
11624.98 1761
11625.99 1762
11627.01 1754
11628.03 1749
11629.05 1767
11630.06 1697
11631.08 1699
11632.10 1697
11633.12 1718
11634.13 1693
11635.15 1643
11636.17 1613
11637.19 1613
11638.20 1608
11639.22 1606
11640.24 1598
11641.26 1545
11642.28 1531
11643.29 1477
11644.31 1480
11645.33 1490
11646.35 1528
11647.37 1498
11648.39 1440
11649.40 1422
11650.42 1446
11651.44 1499
11652.46 1428
11653.48 1400
11654.50 1456
11655.51 1489
11656.53 1384
11657.55 1374
11658.57 1444
11659.59 1411
11660.61 1400
11661.63 1392
11662.65 1360
11663.67 1350
11664.68 1361
11665.70 1391
11666.72 1322
11667.74 1339
11668.76 1339
11669.78 1380
11670.80 1356
11671.82 1304
11672.84 1325
11673.86 1279
11674.88 1289
11675.90 1291
11676.92 1294
11677.94 1312
11678.96 1345
11679.98 1295
11680.99 1276
11682.01 1326
11683.03 1309
11684.05 1281
11685.07 1262
11686.09 1313
11687.11 1272
11688.13 1250
11689.15 1244
11690.17 1241
11691.19 1198
11692.21 1248
11693.24 1250
11694.26 1249
11695.28 1164
11696.30 1187
11697.32 1180
11698.34 1163
11699.36 1171
11700.38 1173
11701.40 1151
11702.42 1202
11703.44 1158
11704.46 1090
11705.48 1111
11706.50 1137
11707.52 1158
11708.54 1156
11709.57 1155
11710.59 1116
11711.61 1131
11712.63 1066
11713.65 1078
11714.67 1069
11715.69 1090
11716.71 1068
11717.73 1058
11718.76 1079
11719.78 1095
11720.80 1085
11721.82 1085
11722.84 1048
11723.86 1026
11724.89 1033
11725.91 1026
11726.93 1066
11727.95 1063
11728.97 1043
11729.99 1018
11731.02 1054
11732.04 1078
11733.06 1032
11734.08 1003
11735.10 998
11736.13 1049
11737.15 989
11738.17 1010
11739.19 1010
11740.22 1041
11741.24 988
11742.26 1014
11743.28 1034
11744.30 1005
11745.33 949
11746.35 995
11747.37 946
11748.40 977
11749.42 1013
11750.44 1014
11751.46 960
11752.49 938
11753.51 945
11754.53 953
11755.56 951
11756.58 976
11757.60 1033
11758.62 925
11759.65 984
11760.67 978
11761.69 971
11762.72 1030
11763.74 944
11764.76 923
11765.79 962
11766.81 972
11767.83 995
11768.86 988
11769.88 964
11770.91 931
11771.93 915
11772.95 940
11773.98 994
11775.00 926
11776.02 940
11777.05 964
11778.07 914
11779.10 919
11780.12 992
11781.14 947
11782.17 981
11783.19 971
11784.22 956
11785.24 909
11786.26 915
11787.29 951
11788.31 935
11789.34 924
11790.36 935
11791.39 958
11792.41 957
11793.44 943
11794.46 900
11795.49 920
11796.51 937
11797.54 931
11798.56 899
11799.59 906
11800.61 889
11801.63 930
11802.66 901
11803.69 925
11804.71 911
11805.74 945
11806.76 940
11807.79 898
11808.81 889
11809.84 891
11810.86 943
11811.89 917
11812.91 932
11813.94 938
11814.96 909
11815.99 879
11817.01 973
11818.04 892
11819.07 902
11820.09 972
11821.12 960
11822.14 944
11823.17 954
11824.20 904
11825.22 948
11826.25 956
11827.27 919
11828.30 955
11829.33 907
11830.35 948
11831.38 941
11832.40 944
11833.43 937
11834.46 922
11835.48 936
11836.51 944
11837.54 952
11838.56 964
11839.59 897
11840.62 956
11841.64 965
11842.67 917
11843.70 921
11844.72 985
11845.75 970
11846.78 906
11847.80 933
11848.83 927
11849.86 959
11850.89 943
11851.91 942
11852.94 954
11853.97 938
11854.99 945
11856.02 1020
11857.05 982
11858.08 948
11859.10 966
11860.13 988
11861.16 1005
11862.19 965
11863.21 1031
11864.24 990
11865.27 974
11866.30 1024
11867.33 993
11868.35 1026
11869.38 992
11870.41 991
11871.44 968
11872.47 1017
11873.49 1017
11874.52 1050
11875.55 1048
11876.58 975
11877.61 1024
11878.63 1075
11879.66 1024
11880.69 1031
11881.72 1049
11882.75 1101
11883.78 1078
11884.81 1041
11885.83 1058
11886.86 1106
11887.89 1122
11888.92 1056
11889.95 1111
11890.98 1061
11892.01 1116
11893.04 1126
11894.06 1184
11895.09 1187
11896.12 1164
11897.15 1184
11898.18 1223
11899.21 1199
11900.24 1226
11901.27 1328
11902.30 1281
11903.33 1225
11904.36 1212
11905.39 1211
11906.42 1226
11907.45 1244
11908.48 1257
11909.50 1183
11910.53 1217
11911.56 1193
11912.59 1159
11913.62 1211
11914.65 1193
11915.68 1170
11916.71 1167
11917.74 1208
11918.77 1194
11919.80 1214
11920.83 1182
11921.86 1253
11922.89 1281
11923.92 1306
11924.95 1361
11925.99 1330
11927.02 1462
11928.05 1410
11929.08 1442
11930.11 1445
11931.14 1464
11932.17 1418
11933.20 1389
11934.23 1412
11935.26 1396
11936.29 1328
11937.32 1324
11938.35 1285
11939.38 1249
11940.41 1227
11941.45 1170
11942.48 1122
11943.51 1135
11944.54 1169
11945.57 1137
11946.60 1136
11947.63 1123
11948.66 1114
11949.70 1074
11950.73 1066
11951.76 1117
11952.79 1072
11953.82 1096
11954.85 1095
11955.88 1103
11956.92 1121
11957.95 1084
11958.98 1081
11960.01 1085
11961.04 1025
11962.08 1076
11963.11 1110
11964.14 1111
11965.17 1023
11966.20 1081
11967.24 1086
11968.27 1062
11969.30 1088
11970.33 1087
11971.36 1106
11972.40 1056
11973.43 1047
11974.46 1097
11975.49 1082
11976.53 1142
11977.56 1112
11978.59 1083
11979.62 1073
11980.66 1086
11981.69 1161
11982.72 1082
11983.76 1083
11984.79 1131
11985.82 1098
11986.85 1131
11987.89 1102
11988.92 1132
11989.95 1115
11990.99 1086
11992.02 1073
11993.05 1120
11994.09 1122
11995.12 1160
11996.15 1162
11997.19 1137
11998.22 1144
11999.25 1166
12000.29 1127
12001.32 1140
12002.35 1212
12003.39 1161
12004.42 1144
12005.46 1135
12006.49 1199
12007.52 1155
12008.56 1200
12009.59 1164
12010.63 1176
12011.66 1217
12012.69 1240
12013.73 1269
12014.76 1267
12015.80 1203
12016.83 1224
12017.86 1246
12018.90 1228
12019.93 1200
12020.97 1275
12022.00 1218
12023.04 1245
12024.07 1298
12025.11 1217
12026.14 1238
12027.18 1220
12028.21 1253
12029.25 1290
12030.28 1248
12031.32 1251
12032.35 1269
12033.39 1264
12034.42 1279
12035.46 1269
12036.49 1221
12037.53 1264
12038.56 1249
12039.60 1212
12040.63 1193
12041.67 1272
12042.70 1213
12043.74 1197
12044.77 1174
12045.81 1235
12046.84 1223
12047.88 1283
12048.92 1268
12049.95 1251
12050.99 1217
12052.02 1254
12053.06 1243
12054.09 1201
12055.13 1228
12056.17 1269
12057.20 1221
12058.24 1254
12059.27 1270
12060.31 1225
12061.35 1187
12062.38 1189
12063.42 1162
12064.46 1198
12065.49 1187
12066.53 1165
12067.56 1181
12068.60 1173
12069.64 1206
12070.67 1176
12071.71 1144
12072.75 1152
12073.78 1137
12074.82 1156
12075.86 1153
12076.89 1123
12077.93 1151
12078.97 1178
12080.01 1157
12081.04 1163
12082.08 1143
12083.12 1175
12084.15 1170
12085.19 1172
12086.23 1173
12087.27 1189
12088.30 1193
12089.34 1226
12090.38 1202
12091.41 1194
12092.45 1225
12093.49 1230
12094.53 1223
12095.57 1209
12096.60 1192
12097.64 1210
12098.68 1232
12099.72 1222
12100.75 1254
12101.79 1221
12102.83 1252
12103.87 1259
12104.91 1145
12105.94 1188
12106.98 1197
12108.02 1149
12109.06 1156
12110.10 1130
12111.14 1121
12112.17 1090
12113.21 1072
12114.25 1044
12115.29 1068
12116.33 1089
12117.37 1105
12118.40 1065
12119.44 1011
12120.48 1042
12121.52 1071
12122.56 1022
12123.60 1048
12124.64 1022
12125.68 1023
12126.72 971
12127.75 1024
12128.79 1019
12129.83 1090
12130.87 1022
12131.91 1003
12132.95 1041
12133.99 1047
12135.03 1019
12136.07 1043
12137.11 1003
12138.15 1046
12139.19 1072
12140.23 1055
12141.27 1010
12142.31 978
12143.35 995
12144.38 999
12145.42 1011
12146.46 979
12147.50 1007
12148.54 993
12149.58 953
12150.62 971
12151.66 1001
12152.70 985
12153.74 945
12154.78 958
12155.82 981
12156.87 933
12157.91 958
12158.95 967
12159.99 982
12161.03 947
12162.07 955
12163.11 974
12164.15 978
12165.19 972
12166.23 987
12167.27 921
12168.31 933
12169.35 936
12170.39 947
12171.43 915
12172.47 956
12173.52 928
12174.56 977
12175.60 964
12176.64 912
12177.68 917
12178.72 926
12179.76 927
12180.80 955
12181.85 940
12182.89 915
12183.93 972
12184.97 959
12186.01 873
12187.05 887
12188.09 897
12189.14 917
12190.18 929
12191.22 936
12192.26 913
12193.30 914
12194.34 882
12195.39 878
12196.43 924
12197.47 973
12198.51 960
12199.55 912
12200.60 924
12201.64 931
12202.68 912
12203.72 926
12204.77 887
12205.81 911
12206.85 964
12207.89 913
12208.94 879
12209.98 919
12211.02 875
12212.06 873
12213.11 862
12214.15 915
12215.19 920
12216.23 900
12217.28 878
12218.32 869
12219.36 935
12220.41 899
12221.45 883
12222.49 915
12223.54 906
12224.58 911
12225.62 890
12226.66 901
12227.71 901
12228.75 880
12229.79 908
12230.84 907
12231.88 897
12232.93 897
12233.97 907
12235.01 871
12236.06 916
12237.10 937
12238.14 950
12239.19 921
12240.23 878
12241.28 927
12242.32 871
12243.36 889
12244.41 909
12245.45 925
12246.50 955
12247.54 929
12248.58 911
12249.63 918
12250.67 913
12251.72 898
12252.76 921
12253.80 893
12254.85 868
12255.89 851
12256.94 848
12257.98 862
12259.03 845
12260.07 857
12261.12 850
12262.16 856
12263.21 867
12264.25 866
12265.30 854
12266.34 832
12267.39 824
12268.43 839
12269.48 841
12270.52 844
12271.57 882
12272.61 844
12273.66 843
12274.70 845
12275.75 845
12276.79 848
12277.84 833
12278.88 823
12279.93 879
12280.98 860
12282.02 849
12283.07 857
12284.11 849
12285.16 859
12286.20 867
12287.25 875
12288.30 858
12289.34 831
12290.39 824
12291.43 829
12292.48 813
12293.53 842
12294.57 827
12295.62 823
12296.66 826
12297.71 840
12298.76 832
12299.80 831
12300.85 826
12301.90 856
12302.94 831
12303.99 829
12305.04 802
12306.08 855
12307.13 795
12308.18 827
12309.22 862
12310.27 813
12311.32 819
12312.36 826
12313.41 854
12314.46 792
12315.50 834
12316.55 792
12317.60 802
12318.65 810
12319.69 796
12320.74 820
12321.79 786
12322.83 803
12323.88 815
12324.93 769
12325.98 761
12327.02 839
12328.07 859
12329.12 807
12330.17 808
12331.21 772
12332.26 810
12333.31 802
12334.36 778
12335.41 814
12336.45 753
12337.50 799
12338.55 789
12339.60 804
12340.65 789
12341.69 795
12342.74 834
12343.79 834
12344.84 793
12345.89 842
12346.94 813
12347.98 774
12349.03 825
12350.08 822
12351.13 798
12352.18 795
12353.23 814
12354.28 816
12355.32 791
12356.37 824
12357.42 833
12358.47 836
12359.52 808
12360.57 804
12361.62 845
12362.67 829
12363.72 806
12364.76 788
12365.81 823
12366.86 790
12367.91 791
12368.96 797
12370.01 818
12371.06 840
12372.11 866
12373.16 807
12374.21 787
12375.26 801
12376.31 811
12377.36 856
12378.41 840
12379.46 818
12380.51 817
12381.56 839
12382.61 794
12383.66 758
12384.71 824
12385.76 856
12386.81 833
12387.86 843
12388.91 834
12389.96 836
12391.01 837
12392.06 844
12393.11 841
12394.16 871
12395.21 825
12396.26 864
12397.31 842
12398.36 856
12399.41 813
12400.46 848
12401.51 860
12402.56 849
12403.61 858
12404.66 855
12405.71 876
12406.77 835
12407.82 850
12408.87 885
12409.92 878
12410.97 869
12412.02 884
12413.07 853
12414.12 871
12415.17 863
12416.23 890
12417.28 862
12418.33 866
12419.38 873
12420.43 858
12421.48 895
12422.53 892
12423.59 886
12424.64 924
12425.69 933
12426.74 907
12427.79 903
12428.84 972
12429.90 951
12430.95 857
12432.00 889
12433.05 946
12434.10 927
12435.16 931
12436.21 949
12437.26 935
12438.31 941
12439.37 976
12440.42 952
12441.47 947
12442.52 891
12443.58 961
12444.63 971
12445.68 948
12446.73 962
12447.79 1002
12448.84 962
12449.89 1037
12450.94 1010
12452.00 1005
12453.05 1038
12454.10 1028
12455.16 1116
12456.21 1082
12457.26 1128
12458.31 1120
12459.37 1098
12460.42 1178
12461.47 1171
12462.53 1180
12463.58 1257
12464.63 1323
12465.69 1357
12466.74 1410
12467.79 1470
12468.85 1503
12469.90 1676
12470.95 1727
12472.01 1782
12473.06 1742
12474.12 1728
12475.17 1841
12476.22 1820
12477.28 1762
12478.33 1716
12479.39 1702
12480.44 1607
12481.49 1550
12482.55 1495
12483.60 1455
12484.66 1375
12485.71 1265
12486.76 1243
12487.82 1242
12488.87 1192
12489.93 1142
12490.98 1176
12492.04 1129
12493.09 1144
12494.15 1091
12495.20 1098
12496.25 1124
12497.31 1076
12498.36 1066
12499.42 1015
12500.47 1058
12501.53 1042
12502.58 1047
12503.64 1040
12504.69 1039
12505.75 1023
12506.80 1090
12507.86 1030
12508.91 1086
12509.97 1072
12511.03 1069
12512.08 1069
12513.14 1060
12514.19 1044
12515.25 1098
12516.30 1085
12517.36 1036
12518.41 1034
12519.47 1033
12520.52 1022
12521.58 1015
12522.64 1032
12523.69 1029
12524.75 1004
12525.80 1005
12526.86 1008
12527.92 1018
12528.97 1005
12530.03 1044
12531.08 1017
12532.14 1012
12533.20 1023
12534.25 1074
12535.31 1065
12536.37 1055
12537.42 1018
12538.48 1049
12539.54 1049
12540.59 1050
12541.65 1096
12542.70 1139
12543.76 1107
12544.82 1133
12545.88 1129
12546.93 1155
12547.99 1163
12549.05 1189
12550.10 1201
12551.16 1178
12552.22 1214
12553.27 1242
12554.33 1176
12555.39 1217
12556.45 1269
12557.50 1178
12558.56 1176
12559.62 1180
12560.67 1144
12561.73 1141
12562.79 1172
12563.85 1169
12564.90 1148
12565.96 1159
12567.02 1165
12568.08 1114
12569.14 1119
12570.19 1120
12571.25 1080
12572.31 1066
12573.37 1079
12574.42 1096
12575.48 1031
12576.54 1041
12577.60 1040
12578.66 1058
12579.72 1052
12580.77 1036
12581.83 1111
12582.89 1104
12583.95 1082
12585.01 1057
12586.07 1053
12587.12 1055
12588.18 1053
12589.24 1104
12590.30 1097
12591.36 1031
12592.42 1041
12593.48 1079
12594.53 1070
12595.59 1047
12596.65 1064
12597.71 1069
12598.77 1090
12599.83 1087
12600.89 1075
12601.95 1108
12603.01 1053
12604.07 1097
12605.13 1071
12606.18 1117
12607.24 1142
12608.30 1139
12609.36 1125
12610.42 1157
12611.48 1162
12612.54 1147
12613.60 1165
12614.66 1154
12615.72 1191
12616.78 1204
12617.84 1235
12618.90 1243
12619.96 1272
12621.02 1231
12622.08 1298
12623.14 1256
12624.20 1297
12625.26 1292
12626.32 1297
12627.38 1303
12628.44 1314
12629.50 1310
12630.56 1295
12631.62 1270
12632.68 1299
12633.74 1300
12634.80 1229
12635.86 1252
12636.92 1157
12637.98 1220
12639.04 1207
12640.11 1180
12641.17 1149
12642.23 1139
12643.29 1153
12644.35 1127
12645.41 1103
12646.47 1110
12647.53 1119
12648.59 1115
12649.65 1078
12650.72 1057
12651.78 1100
12652.84 1087
12653.90 1119
12654.96 1104
12656.02 1110
12657.08 1113
12658.14 1121
12659.21 1101
12660.27 1114
12661.33 1168
12662.39 1097
12663.45 1112
12664.51 1144
12665.58 1127
12666.64 1101
12667.70 1156
12668.76 1144
12669.82 1145
12670.89 1136
12671.95 1127
12673.01 1134
12674.07 1161
12675.13 1141
12676.20 1195
12677.26 1184
12678.32 1191
12679.38 1186
12680.45 1222
12681.51 1197
12682.57 1176
12683.63 1182
12684.70 1227
12685.76 1227
12686.82 1221
12687.88 1211
12688.95 1167
12690.01 1259
12691.07 1247
12692.14 1245
12693.20 1232
12694.26 1288
12695.32 1319
12696.39 1295
12697.45 1322
12698.51 1315
12699.58 1332
12700.64 1336
12701.70 1363
12702.77 1349
12703.83 1339
12704.89 1372
12705.96 1351
12707.02 1344
12708.08 1321
12709.15 1366
12710.21 1336
12711.28 1385
12712.34 1343
12713.40 1405
12714.47 1364
12715.53 1347
12716.59 1329
12717.66 1371
12718.72 1323
12719.79 1381
12720.85 1447
12721.92 1407
12722.98 1385
12724.04 1371
12725.11 1457
12726.17 1480
12727.24 1422
12728.30 1417
12729.37 1430
12730.43 1490
12731.49 1456
12732.56 1381
12733.62 1415
12734.69 1434
12735.75 1416
12736.82 1386
12737.88 1343
12738.95 1370
12740.01 1329
12741.08 1300
12742.14 1289
12743.21 1299
12744.27 1263
12745.34 1260
12746.40 1266
12747.47 1225
12748.53 1274
12749.60 1277
12750.66 1236
12751.73 1228
12752.79 1214
12753.86 1172
12754.93 1181
12755.99 1217
12757.06 1208
12758.12 1142
12759.19 1169
12760.25 1176
12761.32 1202
12762.39 1152
12763.45 1180
12764.52 1175
12765.58 1158
12766.65 1161
12767.72 1182
12768.78 1123
12769.85 1166
12770.91 1084
12771.98 1132
12773.05 1096
12774.11 1114
12775.18 1093
12776.25 1081
12777.31 1109
12778.38 1088
12779.45 1098
12780.51 1036
12781.58 1082
12782.65 1064
12783.71 1039
12784.78 1034
12785.85 1034
12786.91 1053
12787.98 1071
12789.05 1051
12790.11 1029
12791.18 1051
12792.25 1011
12793.31 1020
12794.38 1057
12795.45 1034
12796.52 1020
12797.58 978
12798.65 977
12799.72 980
12800.79 992
12801.85 1022
12802.92 992
12803.99 1004
12805.06 986
12806.12 1018
12807.19 985
12808.26 1014
12809.33 1020
12810.39 1011
12811.46 965
12812.53 1005
12813.60 994
12814.67 1003
12815.73 1055
12816.80 1010
12817.87 1035
12818.94 1060
12820.01 1051
12821.08 989
12822.14 1042
12823.21 1005
12824.28 998
12825.35 1014
12826.42 967
12827.49 970
12828.55 999
12829.62 995
12830.69 1038
12831.76 975
12832.83 975
12833.90 947
12834.97 974
12836.04 976
12837.11 969
12838.17 952
12839.24 930
12840.31 966
12841.38 958
12842.45 924
12843.52 961
12844.59 944
12845.66 944
12846.73 935
12847.80 930
12848.87 910
12849.94 926
12851.01 908
12852.08 925
12853.14 925
12854.21 898
12855.28 926
12856.35 901
12857.42 902
12858.49 897
12859.56 876
12860.63 924
12861.70 901
12862.77 905
12863.84 866
12864.91 900
12865.98 900
12867.05 876
12868.12 878
12869.19 864
12870.26 828
12871.34 871
12872.41 860
12873.48 885
12874.55 878
12875.62 916
12876.69 892
12877.76 829
12878.83 837
12879.90 874
12880.97 905
12882.04 877
12883.11 914
12884.18 875
12885.25 867
12886.33 874
12887.40 838
12888.47 825
12889.54 845
12890.61 804
12891.68 876
12892.75 806
12893.82 824
12894.89 834
12895.97 803
12897.04 828
12898.11 826
12899.18 836
12900.25 824
12901.32 791
12902.40 821
12903.47 817
12904.54 814
12905.61 796
12906.68 820
12907.75 823
12908.83 795
12909.90 787
12910.97 818
12912.04 805
12913.11 776
12914.19 753
12915.26 773
12916.33 778
12917.40 749
12918.48 785
12919.55 797
12920.62 789
12921.69 760
12922.77 747
12923.84 775
12924.91 783
12925.98 782
12927.06 733
12928.13 730
12929.20 737
12930.27 766
12931.35 760
12932.42 758
12933.49 745
12934.57 747
12935.64 784
12936.71 758
12937.79 774
12938.86 724
12939.93 734
12941.01 704
12942.08 734
12943.15 749
12944.23 724
12945.30 730
12946.37 726
12947.45 732
12948.52 745
12949.59 756
12950.67 703
12951.74 697
12952.81 684
12953.89 694
12954.96 724
12956.04 746
12957.11 725
12958.18 734
12959.26 730
12960.33 758
12961.41 739
12962.48 748
12963.55 728
12964.63 723
12965.70 740
12966.78 750
12967.85 735
12968.93 737
12970.00 715
12971.07 751
12972.15 759
12973.22 727
12974.30 762
12975.37 747
12976.45 734
12977.52 719
12978.60 718
12979.67 663
12980.75 696
12981.82 713
12982.90 719
12983.97 704
12985.05 725
12986.12 737
12987.20 694
12988.27 695
12989.35 713
12990.42 701
12991.50 713
12992.57 695
12993.65 683
12994.73 743
12995.80 730
12996.88 743
12997.95 726
12999.03 740
13000.10 725
13001.18 733
13002.25 749
13003.33 756
13004.41 717
13005.48 682
13006.56 728
13007.63 727
13008.71 715
13009.79 711
13010.86 739
13011.94 680
13013.02 743
13014.09 716
13015.17 746
13016.24 723
13017.32 735
13018.40 707
13019.47 743
13020.55 733
13021.63 737
13022.70 721
13023.78 724
13024.86 723
13025.93 734
13027.01 714
13028.09 685
13029.16 764
13030.24 754
13031.32 770
13032.40 742
13033.47 709
13034.55 787
13035.63 775
13036.70 794
13037.78 770
13038.86 724
13039.94 761
13041.01 743
13042.09 715
13043.17 723
13044.25 709
13045.32 721
13046.40 701
13047.48 751
13048.56 729
13049.63 750
13050.71 744
13051.79 740
13052.87 741
13053.95 696
13055.02 752
13056.10 709
13057.18 698
13058.26 705
13059.34 696
13060.41 729
13061.49 748
13062.57 741
13063.65 737
13064.73 721
13065.81 697
13066.88 703
13067.96 695
13069.04 687
13070.12 707
13071.20 697
13072.28 709
13073.36 719
13074.43 695
13075.51 694
13076.59 717
13077.67 770
13078.75 715
13079.83 718
13080.91 720
13081.99 697
13083.07 714
13084.15 705
13085.23 740
13086.30 729
13087.38 713
13088.46 670
13089.54 680
13090.62 692
13091.70 717
13092.78 701
13093.86 709
13094.94 729
13096.02 714
13097.10 676
13098.18 730
13099.26 703
13100.34 713
13101.42 745
13102.50 698
13103.58 658
13104.66 706
13105.74 709
13106.82 704
13107.90 687
13108.98 710
13110.06 760
13111.14 728
13112.22 736
13113.30 718
13114.38 710
13115.46 701
13116.54 713
13117.62 737
13118.70 703
13119.78 716
13120.86 715
13121.95 756
13123.03 742
13124.11 720
13125.19 746
13126.27 741
13127.35 735
13128.43 723
13129.51 711
13130.59 749
13131.67 710
13132.76 722
13133.84 715
13134.92 707
13136.00 693
13137.08 720
13138.16 734
13139.24 726
13140.32 741
13141.41 716
13142.49 709
13143.57 701
13144.65 721
13145.73 757
13146.81 761
13147.90 726
13148.98 754
13150.06 781
13151.14 726
13152.22 713
13153.31 750
13154.39 733
13155.47 749
13156.55 741
13157.63 759
13158.72 754
13159.80 746
13160.88 747
13161.96 758
13163.05 755
13164.13 735
13165.21 758
13166.29 712
13167.38 723
13168.46 737
13169.54 734
13170.62 725
13171.71 727
13172.79 743
13173.87 710
13174.96 740
13176.04 720
13177.12 706
13178.20 741
13179.29 740
13180.37 702
13181.45 701
13182.54 733
13183.62 730
13184.70 724
13185.79 753
13186.87 744
13187.95 746
13189.04 705
13190.12 764
13191.20 745
13192.29 725
13193.37 747
13194.46 736
13195.54 741
13196.62 752
13197.71 744
13198.79 760
13199.88 754
13200.96 725
13202.04 757
13203.13 719
13204.21 718
13205.30 746
13206.38 728
13207.46 747
13208.55 738
13209.63 742
13210.72 762
13211.80 738
13212.89 754
13213.97 741
13215.05 768
13216.14 760
13217.22 744
13218.31 734
13219.39 708
13220.48 722
13221.56 739
13222.65 699
13223.73 707
13224.82 714
13225.90 722
13226.99 759
13228.07 742
13229.16 731
13230.24 720
13231.33 734
13232.41 748
13233.50 773
13234.58 774
13235.67 793
13236.76 738
13237.84 736
13238.93 766
13240.01 764
13241.10 733
13242.18 751
13243.27 772
13244.35 777
13245.44 765
13246.53 814
13247.61 790
13248.70 763
13249.78 783
13250.87 808
13251.96 782
13253.04 816
13254.13 832
13255.21 798
13256.30 820
13257.39 770
13258.47 782
13259.56 768
13260.65 798
13261.73 811
13262.82 801
13263.91 820
13264.99 831
13266.08 851
13267.17 851
13268.25 849
13269.34 810
13270.43 834
13271.51 832
13272.60 876
13273.69 852
13274.77 871
13275.86 849
13276.95 863
13278.04 821
13279.12 829
13280.21 844
13281.30 851
13282.38 865
13283.47 847
13284.56 857
13285.65 890
13286.73 854
13287.82 853
13288.91 869
13290.00 900
13291.08 938
13292.17 892
13293.26 894
13294.35 894
13295.44 908
13296.52 915
13297.61 858
13298.70 926
13299.79 968
13300.88 957
13301.96 924
13303.05 950
13304.14 913
13305.23 923
13306.32 963
13307.41 942
13308.49 954
13309.58 910
13310.67 923
13311.76 902
13312.85 980
13313.94 978
13315.02 958
13316.11 979
13317.20 990
13318.29 934
13319.38 955
13320.47 979
13321.56 1079
13322.65 1010
13323.74 971
13324.82 985
13325.91 989
13327.00 965
13328.09 1008
13329.18 988
13330.27 982
13331.36 1006
13332.45 1005
13333.54 1031
13334.63 1037
13335.72 1073
13336.81 1096
13337.90 1066
13338.99 1016
13340.08 1048
13341.17 1023
13342.26 1053
13343.35 1081
13344.44 1015
13345.53 1039
13346.61 1030
13347.70 1058
13348.79 1026
13349.89 1053
13350.98 1063
13352.07 1093
13353.16 1063
13354.25 1069
13355.34 1098
13356.43 1162
13357.52 1099
13358.61 1169
13359.70 1153
13360.79 1206
13361.88 1147
13362.97 1161
13364.06 1153
13365.15 1118
13366.24 1119
13367.33 1136
13368.42 1122
13369.51 1152
13370.60 1111
13371.70 1093
13372.79 1072
13373.88 1089
13374.97 1032
13376.06 1076
13377.15 999
13378.24 980
13379.33 954
13380.43 998
13381.52 946
13382.61 946
13383.70 950
13384.79 958
13385.88 951
13386.97 903
13388.07 916
13389.16 945
13390.25 1011
13391.34 963
13392.43 930
13393.52 929
13394.62 920
13395.71 930
13396.80 862
13397.89 894
13398.98 960
13400.08 936
13401.17 898
13402.26 910
13403.35 937
13404.45 908
13405.54 939
13406.63 950
13407.72 889
13408.82 906
13409.91 931
13411.00 953
13412.09 931
13413.19 913
13414.28 926
13415.37 899
13416.46 944
13417.56 967
13418.65 962
13419.74 964
13420.84 947
13421.93 917
13423.02 934
13424.11 952
13425.21 947
13426.30 954
13427.39 968
13428.49 922
13429.58 895
13430.67 940
13431.77 939
13432.86 921
13433.95 917
13435.05 985
13436.14 989
13437.24 992
13438.33 966
13439.42 977
13440.52 913
13441.61 976
13442.70 971
13443.80 955
13444.89 934
13445.99 977
13447.08 929
13448.17 954
13449.27 972
13450.36 992
13451.46 1001
13452.55 996
13453.64 995
13454.74 1000
13455.83 1029
13456.93 1045
13458.02 1005
13459.12 1028
13460.21 1028
13461.31 1036
13462.40 1017
13463.50 1017
13464.59 992
13465.69 993
13466.78 1037
13467.87 1001
13468.97 1054
13470.06 1028
13471.16 1038
13472.25 1009
13473.35 1013
13474.44 990
13475.54 1040
13476.64 1086
13477.73 1054
13478.83 1038
13479.92 1056
13481.02 1062
13482.11 1057
13483.21 1057
13484.30 1045
13485.40 1055
13486.49 1093
13487.59 1079
13488.69 1109
13489.78 1120
13490.88 1086
13491.97 1082
13493.07 1134
13494.17 1096
13495.26 1147
13496.36 1188
13497.45 1154
13498.55 1160
13499.65 1143
13500.74 1085
13501.84 1133
13502.93 1151
13504.03 1173
13505.13 1165
13506.22 1156
13507.32 1099
13508.42 1082
13509.51 1077
13510.61 1109
13511.71 1082
13512.80 1053
13513.90 1096
13515.00 1072
13516.09 1072
13517.19 1060
13518.29 1019
13519.38 1012
13520.48 1045
13521.58 996
13522.68 990
13523.77 973
13524.87 977
13525.97 1007
13527.06 1007
13528.16 978
13529.26 1007
13530.36 1004
13531.45 990
13532.55 954
13533.65 922
13534.75 919
13535.84 964
13536.94 976
13538.04 925
13539.14 930
13540.23 949
13541.33 914
13542.43 927
13543.53 910
13544.63 873
13545.72 913
13546.82 910
13547.92 855
13549.02 860
13550.12 875
13551.22 891
13552.31 871
13553.41 866
13554.51 870
13555.61 861
13556.71 878
13557.81 911
13558.90 882
13560.00 885
13561.10 869
13562.20 860
13563.30 860
13564.40 851
13565.50 892
13566.60 878
13567.69 850
13568.79 869
13569.89 862
13570.99 875
13572.09 870
13573.19 877
13574.29 876
13575.39 879
13576.49 880
13577.59 881
13578.69 871
13579.79 868
13580.89 852
13581.98 896
13583.08 868
13584.18 870
13585.28 903
13586.38 866
13587.48 906
13588.58 893
13589.68 917
13590.78 870
13591.88 861
13592.98 851
13594.08 837
13595.18 851
13596.28 871
13597.38 874
13598.48 860
13599.58 864
13600.68 863
13601.78 882
13602.88 878
13603.98 830
13605.08 869
13606.18 866
13607.29 826
13608.39 876
13609.49 891
13610.59 847
13611.69 867
13612.79 899
13613.89 906
13614.99 903
13616.09 863
13617.19 868
13618.29 861
13619.39 903
13620.50 846
13621.60 869
13622.70 883
13623.80 858
13624.90 900
13626.00 856
13627.10 843
13628.20 838
13629.31 876
13630.41 887
13631.51 855
13632.61 888
13633.71 882
13634.81 871
13635.91 901
13637.02 838
13638.12 866
13639.22 873
13640.32 847
13641.42 898
13642.53 879
13643.63 860
13644.73 891
13645.83 874
13646.93 896
13648.04 895
13649.14 869
13650.24 841
13651.34 863
13652.45 866
13653.55 857
13654.65 898
13655.75 880
13656.85 882
13657.96 873
13659.06 880
13660.16 918
13661.27 876
13662.37 898
13663.47 901
13664.57 872
13665.68 897
13666.78 969
13667.88 963
13668.99 880
13670.09 922
13671.19 868
13672.29 855
13673.40 896
13674.50 936
13675.60 892
13676.71 898
13677.81 898
13678.91 898
13680.02 927
13681.12 921
13682.23 908
13683.33 926
13684.43 920
13685.54 921
13686.64 953
13687.74 919
13688.85 949
13689.95 929
13691.06 944
13692.16 966
13693.26 983
13694.37 938
13695.47 935
13696.58 904
13697.68 921
13698.78 941
13699.89 964
13700.99 969
13702.10 967
13703.20 945
13704.31 988
13705.41 983
13706.51 995
13707.62 1007
13708.72 969
13709.83 964
13710.93 955
13712.04 992
13713.14 994
13714.25 1037
13715.35 986
13716.46 1033
13717.56 1044
13718.67 1073
13719.77 1033
13720.88 1075
13721.98 1040
13723.09 1088
13724.19 1108
13725.30 1101
13726.40 1073
13727.51 1104
13728.61 1128
13729.72 1124
13730.83 1126
13731.93 1112
13733.04 1188
13734.14 1145
13735.25 1156
13736.35 1183
13737.46 1210
13738.57 1168
13739.67 1192
13740.78 1226
13741.88 1208
13742.99 1201
13744.09 1247
13745.20 1288
13746.31 1278
13747.41 1275
13748.52 1254
13749.63 1296
13750.73 1355
13751.84 1378
13752.94 1311
13754.05 1393
13755.16 1420
13756.26 1461
13757.37 1483
13758.48 1503
13759.58 1526
13760.69 1553
13761.80 1582
13762.90 1663
13764.01 1584
13765.12 1611
13766.22 1646
13767.33 1645
13768.44 1689
13769.55 1661
13770.65 1682
13771.76 1659
13772.87 1671
13773.97 1596
13775.08 1597
13776.19 1553
13777.30 1525
13778.40 1500
13779.51 1473
13780.62 1392
13781.73 1401
13782.83 1330
13783.94 1282
13785.05 1241
13786.16 1223
13787.26 1245
13788.37 1207
13789.48 1190
13790.59 1198
13791.70 1147
13792.80 1192
13793.91 1139
13795.02 1152
13796.13 1165
13797.24 1140
13798.35 1090
13799.45 1061
13800.56 1139
13801.67 1101
13802.78 1134
13803.89 1131
13805.00 1108
13806.10 1123
13807.21 1100
13808.32 1070
13809.43 1064
13810.54 1055
13811.65 1077
13812.76 1017
13813.86 1042
13814.97 1012
13816.08 1028
13817.19 1051
13818.30 1054
13819.41 1024
13820.52 1031
13821.63 1042
13822.74 1026
13823.85 1042
13824.96 1027
13826.06 1069
13827.17 993
13828.28 993
13829.39 1037
13830.50 1074
13831.61 1033
13832.72 1063
13833.83 1051
13834.94 1030
13836.05 1047
13837.16 1053
13838.27 1032
13839.38 1071
13840.49 1082
13841.60 1099
13842.71 1061
13843.82 1014
13844.93 1059
13846.04 1065
13847.15 1026
13848.26 1054
13849.37 1071
13850.48 1010
13851.59 1020
13852.70 1061
13853.81 1086
13854.92 1077
13856.03 1078
13857.14 1097
13858.25 1114
13859.37 1094
13860.48 1048
13861.59 1072
13862.70 1079
13863.81 1082
13864.92 1072
13866.03 1098
13867.14 1071
13868.25 1082
13869.36 1137
13870.47 1149
13871.59 1110
13872.70 1121
13873.81 1092
13874.92 1156
13876.03 1174
13877.14 1139
13878.25 1136
13879.36 1153
13880.48 1153
13881.59 1160
13882.70 1199
13883.81 1241
13884.92 1286
13886.03 1251
13887.15 1312
13888.26 1313
13889.37 1295
13890.48 1303
13891.59 1272
13892.71 1299
13893.82 1302
13894.93 1290
13896.04 1280
13897.15 1301
13898.27 1231
13899.38 1263
13900.49 1196
13901.60 1176
13902.72 1240
13903.83 1184
13904.94 1134
13906.05 1097
13907.17 1116
13908.28 1069
13909.39 1073
13910.50 1076
13911.62 1100
13912.73 1075
13913.84 1030
13914.95 988
13916.07 1033
13917.18 1018
13918.29 975
13919.41 1005
13920.52 1035
13921.63 1034
13922.75 1005
13923.86 1007
13924.97 972
13926.09 973
13927.20 987
13928.31 1021
13929.43 1016
13930.54 1003
13931.65 974
13932.77 1004
13933.88 949
13934.99 966
13936.11 981
13937.22 981
13938.34 965
13939.45 1008
13940.56 955
13941.68 977
13942.79 956
13943.91 959
13945.02 935
13946.13 946
13947.25 922
13948.36 942
13949.48 949
13950.59 936
13951.70 943
13952.82 916
13953.93 945
13955.05 961
13956.16 964
13957.28 915
13958.39 872
13959.51 912
13960.62 964
13961.74 901
13962.85 933
13963.97 936
13965.08 930
13966.20 900
13967.31 862
13968.43 871
13969.54 926
13970.66 912
13971.77 870
13972.89 893
13974.00 908
13975.12 894
13976.23 887
13977.35 913
13978.46 928
13979.58 893
13980.69 903
13981.81 899
13982.92 900
13984.04 879
13985.16 902
13986.27 893
13987.39 899
13988.50 876
13989.62 862
13990.74 884
13991.85 944
13992.97 875
13994.08 853
13995.20 901
13996.32 884
13997.43 895
13998.55 862
13999.66 857
14000.78 879
14001.90 864
14003.01 918
14004.13 878
14005.25 878
14006.36 912
14007.48 913
14008.60 918
14009.71 906
14010.83 896
14011.95 924
14013.06 870
14014.18 914
14015.30 870
14016.41 893
14017.53 880
14018.65 861
14019.76 875
14020.88 831
14022.00 903
14023.12 874
14024.23 878
14025.35 914
14026.47 909
14027.59 933
14028.70 891
14029.82 896
14030.94 907
14032.06 904
14033.17 917
14034.29 875
14035.41 891
14036.53 914
14037.64 897
14038.76 895
14039.88 935
14041.00 933
14042.11 956
14043.23 942
14044.35 925
14045.47 995
14046.59 947
14047.71 965
14048.82 932
14049.94 930
14051.06 941
14052.18 932
14053.30 916
14054.42 979
14055.53 983
14056.65 942
14057.77 975
14058.89 982
14060.01 962
14061.13 989
14062.25 1015
14063.36 1004
14064.48 988
14065.60 1027
14066.72 1028
14067.84 1029
14068.96 996
14070.08 1073
14071.20 1060
14072.32 1067
14073.44 1027
14074.55 1068
14075.67 1078
14076.79 1055
14077.91 1012
14079.03 1043
14080.15 1076
14081.27 1035
14082.39 1032
14083.51 1045
14084.63 1045
14085.75 1094
14086.87 1099
14087.99 1053
14089.11 1065
14090.23 1100
14091.35 1092
14092.47 1115
14093.59 1076
14094.71 1097
14095.83 1102
14096.95 1094
14098.07 1070
14099.19 1046
14100.31 1057
14101.43 1062
14102.55 1065
14103.67 1047
14104.79 1035
14105.91 1001
14107.03 1020
14108.15 967
14109.27 966
14110.39 971
14111.51 978
14112.64 955
14113.76 951
14114.88 919
14116.00 893
14117.12 956
14118.24 928
14119.36 970
14120.48 944
14121.60 932
14122.72 923
14123.85 899
14124.97 929
14126.09 898
14127.21 860
14128.33 867
14129.45 880
14130.57 866
14131.70 900
14132.82 862
14133.94 903
14135.06 900
14136.18 830
14137.30 896
14138.43 910
14139.55 890
14140.67 885
14141.79 827
14142.91 874
14144.03 865
14145.16 856
14146.28 863
14147.40 885
14148.52 840
14149.65 844
14150.77 857
14151.89 868
14153.01 889
14154.13 856
14155.26 847
14156.38 894
14157.50 874
14158.62 887
14159.75 867
14160.87 851
14161.99 885
14163.12 849
14164.24 843
14165.36 867
14166.48 877
14167.61 844
14168.73 837
14169.85 810
14170.98 841
14172.10 818
14173.22 826
14174.35 829
14175.47 822
14176.59 815
14177.72 834
14178.84 848
14179.96 817
14181.09 806
14182.21 835
14183.33 793
14184.46 816
14185.58 786
14186.70 805
14187.83 824
14188.95 808
14190.07 816
14191.20 804
14192.32 760
14193.45 777
14194.57 793
14195.69 774
14196.82 757
14197.94 781
14199.07 767
14200.19 801
14201.32 807
14202.44 757
14203.56 729
14204.69 771
14205.81 761
14206.94 763
14208.06 757
14209.19 753
14210.31 709
14211.44 746
14212.56 777
14213.69 743
14214.81 794
14215.93 755
14217.06 728
14218.18 731
14219.31 711
14220.43 745
14221.56 750
14222.68 769
14223.81 740
14224.94 735
14226.06 718
14227.19 749
14228.31 729
14229.44 734
14230.56 771
14231.69 739
14232.81 723
14233.94 715
14235.06 751
14236.19 754
14237.32 718
14238.44 704
14239.57 703
14240.69 741
14241.82 771
14242.94 712
14244.07 736
14245.20 747
14246.32 732
14247.45 715
14248.57 745
14249.70 763
14250.83 731
14251.95 715
14253.08 725
14254.21 739
14255.33 732
14256.46 711
14257.59 717
14258.71 712
14259.84 685
14260.97 710
14262.09 708
14263.22 717
14264.35 696
14265.47 704
14266.60 717
14267.73 668
14268.85 700
14269.98 698
14271.11 687
14272.23 676
14273.36 727
14274.49 704
14275.62 671
14276.74 717
14277.87 691
14279.00 700
14280.12 687
14281.25 671
14282.38 659
14283.51 655
14284.63 661
14285.76 693
14286.89 654
14288.02 665
14289.15 694
14290.27 664
14291.40 655
14292.53 653
14293.66 666
14294.78 694
14295.91 708
14297.04 696
14298.17 692
14299.30 670
14300.42 659
14301.55 654
14302.68 659
14303.81 643
14304.94 685
14306.07 653
14307.19 680
14308.32 645
14309.45 660
14310.58 696
14311.71 671
14312.84 644
14313.97 627
14315.10 672
14316.22 643
14317.35 660
14318.48 629
14319.61 663
14320.74 645
14321.87 620
14323.00 619
14324.13 626
14325.26 626
14326.39 640
14327.51 625
14328.64 663
14329.77 634
14330.90 639
14332.03 650
14333.16 654
14334.29 609
14335.42 615
14336.55 618
14337.68 642
14338.81 623
14339.94 582
14341.07 624
14342.20 627
14343.33 629
14344.46 586
14345.59 629
14346.72 665
14347.85 613
14348.98 640
14350.11 613
14351.24 640
14352.37 652
14353.50 641
14354.63 663
14355.76 640
14356.89 628
14358.02 633
14359.15 677
14360.28 641
14361.41 622
14362.54 666
14363.67 662
14364.80 654
14365.94 634
14367.07 691
14368.20 639
14369.33 668
14370.46 650
14371.59 652
14372.72 621
14373.85 657
14374.98 656
14376.11 619
14377.25 654
14378.38 628
14379.51 641
14380.64 657
14381.77 669
14382.90 677
14384.03 647
14385.16 686
14386.30 679
14387.43 666
14388.56 659
14389.69 674
14390.82 644
14391.95 651
14393.09 659
14394.22 673
14395.35 688
14396.48 654
14397.61 653
14398.75 649
14399.88 712
14401.01 654
14402.14 679
14403.27 667
14404.41 681
14405.54 745
14406.67 747
14407.80 731
14408.94 653
14410.07 672
14411.20 734
14412.33 722
14413.47 717
14414.60 683
14415.73 709
14416.87 720
14418.00 756
14419.13 734
14420.26 714
14421.40 722
14422.53 719
14423.66 742
14424.80 745
14425.93 720
14427.06 744
14428.20 764
14429.33 736
14430.46 754
14431.59 731
14432.73 745
14433.86 757
14435.00 734
14436.13 729
14437.26 739
14438.40 773
14439.53 765
14440.66 744
14441.80 761
14442.93 790
14444.06 831
14445.20 814
14446.33 853
14447.47 817
14448.60 812
14449.73 846
14450.87 822
14452.00 862
14453.14 847
14454.27 853
14455.41 910
14456.54 897
14457.67 853
14458.81 889
14459.94 879
14461.08 914
14462.21 873
14463.35 884
14464.48 946
14465.62 934
14466.75 908
14467.89 924
14469.02 928
14470.15 946
14471.29 898
14472.42 893
14473.56 898
14474.69 890
14475.83 885
14476.96 868
14478.10 853
14479.24 840
14480.37 878
14481.51 869
14482.64 836
14483.78 829
14484.91 825
14486.05 828
14487.18 827
14488.32 841
14489.45 908
14490.59 872
14491.73 887
14492.86 841
14494.00 885
14495.13 846
14496.27 865
14497.40 856
14498.54 879
14499.68 867
14500.81 850
14501.95 840
14503.08 822
14504.22 797
14505.36 791
14506.49 848
14507.63 813
14508.77 802
14509.90 843
14511.04 795
14512.18 779
14513.31 806
14514.45 801
14515.58 771
14516.72 769
14517.86 777
14519.00 765
14520.13 783
14521.27 746
14522.41 758
14523.54 739
14524.68 729
14525.82 740
14526.95 757
14528.09 743
14529.23 748
14530.37 743
14531.50 702
14532.64 708
14533.78 711
14534.91 746
14536.05 713
14537.19 716
14538.33 711
14539.46 703
14540.60 713
14541.74 711
14542.88 708
14544.02 707
14545.15 717
14546.29 725
14547.43 712
14548.57 691
14549.70 667
14550.84 682
14551.98 689
14553.12 710
14554.26 693
14555.39 687
14556.53 700
14557.67 691
14558.81 708
14559.95 660
14561.09 683
14562.22 694
14563.36 685
14564.50 697
14565.64 637
14566.78 687
14567.92 684
14569.06 715
14570.20 669
14571.33 715
14572.47 712
14573.61 700
14574.75 722
14575.89 691
14577.03 715
14578.17 704
14579.31 696
14580.45 675
14581.59 667
14582.72 706
14583.86 710
14585.00 739
14586.14 716
14587.28 702
14588.42 700
14589.56 712
14590.70 729
14591.84 661
14592.98 692
14594.12 697
14595.26 733
14596.40 763
14597.54 705
14598.68 692
14599.82 695
14600.96 755
14602.10 717
14603.24 681
14604.38 677
14605.52 708
14606.66 732
14607.80 720
14608.94 715
14610.08 755
14611.22 733
14612.36 760
14613.50 737
14614.64 739
14615.78 732
14616.92 767
14618.06 733
14619.20 760
14620.34 761
14621.49 747
14622.63 737
14623.77 752
14624.91 707
14626.05 778
14627.19 785
14628.33 807
14629.47 786
14630.61 769
14631.75 801
14632.90 794
14634.04 787
14635.18 746
14636.32 764
14637.46 747
14638.60 736
14639.74 724
14640.88 732
14642.03 695
14643.17 703
14644.31 692
14645.45 676
14646.59 682
14647.73 671
14648.88 657
14650.02 694
14651.16 704
14652.30 642
14653.44 645
14654.59 679
14655.73 655
14656.87 665
14658.01 620
14659.16 653
14660.30 617
14661.44 616
14662.58 634
14663.72 631
14664.87 609
14666.01 639
14667.15 611
14668.29 635
14669.44 607
14670.58 567
14671.72 619
14672.87 605
14674.01 602
14675.15 609
14676.29 601
14677.44 589
14678.58 614
14679.72 576
14680.87 606
14682.01 597
14683.15 555
14684.30 582
14685.44 613
14686.58 619
14687.73 603
14688.87 601
14690.01 579
14691.16 611
14692.30 532
14693.44 596
14694.59 609
14695.73 565
14696.87 561
14698.02 577
14699.16 590
14700.30 603
14701.45 591
14702.59 598
14703.74 584
14704.88 571
14706.02 547
14707.17 544
14708.31 589
14709.46 615
14710.60 565
14711.75 559
14712.89 560
14714.03 553
14715.18 570
14716.32 550
14717.47 578
14718.61 551
14719.76 557
14720.90 541
14722.05 570
14723.19 575
14724.34 561
14725.48 554
14726.63 560
14727.77 513
14728.92 523
14730.06 556
14731.21 559
14732.35 565
14733.50 574
14734.64 587
14735.79 563
14736.93 540
14738.08 544
14739.22 559
14740.37 546
14741.51 586
14742.66 578
14743.80 591
14744.95 533
14746.09 515
14747.24 549
14748.39 546
14749.53 557
14750.68 520
14751.82 548
14752.97 548
14754.11 541
14755.26 527
14756.41 512
14757.55 531
14758.70 534
14759.85 546
14760.99 544
14762.14 561
14763.28 528
14764.43 545
14765.58 538
14766.72 530
14767.87 549
14769.02 542
14770.16 534
14771.31 533
14772.46 553
14773.60 535
14774.75 547
14775.90 531
14777.04 519
14778.19 523
14779.34 532
14780.48 522
14781.63 521
14782.78 503
14783.92 523
14785.07 497
14786.22 514
14787.37 503
14788.51 505
14789.66 516
14790.81 512
14791.96 527
14793.10 515
14794.25 545
14795.40 501
14796.54 505
14797.69 485
14798.84 506
14799.99 505
14801.14 537
14802.28 497
14803.43 485
14804.58 473
14805.73 507
14806.88 468
14808.02 490
14809.17 475
14810.32 475
14811.47 480
14812.62 494
14813.76 491
14814.91 506
14816.06 497
14817.21 501
14818.36 501
14819.51 547
14820.65 505
14821.80 488
14822.95 477
14824.10 487
14825.25 521
14826.40 497
14827.55 499
14828.69 490
14829.84 461
14830.99 489
14832.14 491
14833.29 487
14834.44 473
14835.59 469
14836.74 453
14837.89 490
14839.04 476
14840.19 481
14841.33 470
14842.48 488
14843.63 467
14844.78 477
14845.93 483
14847.08 493
14848.23 458
14849.38 477
14850.53 488
14851.68 458
14852.83 485
14853.98 468
14855.13 462
14856.28 474
14857.43 460
14858.58 462
14859.73 488
14860.88 470
14862.03 478
14863.18 468
14864.33 453
14865.48 461
14866.63 459
14867.78 484
14868.93 458
14870.08 461
14871.23 469
14872.38 527
14873.53 481
14874.68 463
14875.83 491
14876.98 463
14878.14 465
14879.29 468
14880.44 449
14881.59 454
14882.74 430
14883.89 449
14885.04 438
14886.19 424
14887.34 474
14888.49 447
14889.64 454
14890.80 448
14891.95 461
14893.10 454
14894.25 439
14895.40 462
14896.55 444
14897.70 463
14898.86 468
14900.01 453
14901.16 473
14902.31 471
14903.46 441
14904.61 458
14905.77 450
14906.92 452
14908.07 438
14909.22 447
14910.37 445
14911.53 441
14912.68 438
14913.83 458
14914.98 456
14916.13 458
14917.29 452
14918.44 441
14919.59 449
14920.74 435
14921.90 465
14923.05 466
14924.20 489
14925.35 442
14926.51 467
14927.66 456
14928.81 455
14929.96 460
14931.12 441
14932.27 456
14933.42 436
14934.57 441
14935.73 450
14936.88 440
14938.03 431
14939.19 467
14940.34 450
14941.49 447
14942.65 454
14943.80 472
14944.95 450
14946.11 464
14947.26 458
14948.41 451
14949.57 443
14950.72 443
14951.87 442
14953.03 464
14954.18 488
14955.33 459
14956.49 412
14957.64 444
14958.80 436
14959.95 444
14961.10 461
14962.26 454
14963.41 434
14964.57 438
14965.72 473
14966.87 461
14968.03 467
14969.18 461
14970.34 463
14971.49 449
14972.65 445
14973.80 488
14974.95 462
14976.11 456
14977.26 440
14978.42 447
14979.57 465
14980.73 408
14981.88 438
14983.04 437
14984.19 436
14985.35 456
14986.50 450
14987.66 441
14988.81 458
14989.97 432
14991.12 428
14992.28 439
14993.43 429
14994.59 454
14995.74 449
14996.90 463
14998.05 425
14999.21 413
15000.36 450
15001.52 446
15002.67 424
15003.83 428
15004.99 442
15006.14 454
15007.30 418
15008.45 423
15009.61 428
15010.76 427
15011.92 452
15013.08 403
15014.23 416
15015.39 417
15016.54 409
15017.70 422
15018.86 476
15020.01 415
15021.17 406
15022.32 424
15023.48 418
15024.64 438
15025.79 427
15026.95 418
15028.11 447
15029.26 459
15030.42 442
15031.58 406
15032.73 437
15033.89 421
15035.05 418
15036.20 454
15037.36 440
15038.52 422
15039.67 438
15040.83 415
15041.99 400
15043.15 411
15044.30 434
15045.46 455
15046.62 428
15047.77 421
15048.93 454
15050.09 403
15051.25 427
15052.40 408
15053.56 403
15054.72 427
15055.88 420
15057.03 418
15058.19 419
15059.35 427
15060.51 428
15061.66 429
15062.82 435
15063.98 427
15065.14 433
15066.30 437
15067.45 433
15068.61 437
15069.77 424
15070.93 419
15072.09 459
15073.24 447
15074.40 404
15075.56 417
15076.72 419
15077.88 448
15079.04 426
15080.20 438
15081.35 437
15082.51 401
15083.67 443
15084.83 439
15085.99 434
15087.15 423
15088.31 415
15089.46 417
15090.62 435
15091.78 434
15092.94 451
15094.10 446
15095.26 432
15096.42 437
15097.58 435
15098.74 428
15099.90 428
15101.06 425
15102.22 454
15103.37 453
15104.53 439
15105.69 415
15106.85 430
15108.01 409
15109.17 425
15110.33 434
15111.49 410
15112.65 436
15113.81 429
15114.97 406
15116.13 428
15117.29 452
15118.45 446
15119.61 436
15120.77 446
15121.93 443
15123.09 449
15124.25 430
15125.41 465
15126.57 447
15127.73 427
15128.89 429
15130.05 443
15131.21 461
15132.37 450
15133.53 431
15134.69 417
15135.86 417
15137.02 443
15138.18 425
15139.34 441
15140.50 436
15141.66 448
15142.82 469
15143.98 439
15145.14 427
15146.30 470
15147.46 470
15148.63 453
15149.79 452
15150.95 455
15152.11 471
15153.27 459
15154.43 466
15155.59 467
15156.75 452
15157.92 454
15159.08 442
15160.24 431
15161.40 435
15162.56 433
15163.72 480
15164.89 465
15166.05 466
15167.21 460
15168.37 438
15169.53 465
15170.69 468
15171.86 461
15173.02 492
15174.18 455
15175.34 444
15176.51 452
15177.67 447
15178.83 473
15179.99 434
15181.15 480
15182.32 482
15183.48 466
15184.64 448
15185.80 463
15186.97 472
15188.13 461
15189.29 435
15190.46 452
15191.62 479
15192.78 458
15193.94 473
15195.11 493
15196.27 481
15197.43 501
15198.60 507
15199.76 466
15200.92 434
15202.08 471
15203.25 502
15204.41 488
15205.57 450
15206.74 487
15207.90 455
15209.06 472
15210.23 481
15211.39 502
15212.56 466
15213.72 455
15214.88 474
15216.05 483
15217.21 455
15218.37 472
15219.54 502
15220.70 490
15221.87 496
15223.03 479
15224.19 480
15225.36 475
15226.52 504
15227.69 499
15228.85 508
15230.01 522
15231.18 512
15232.34 522
15233.51 522
15234.67 509
15235.84 487
15237.00 503
15238.16 490
15239.33 478
15240.49 487
15241.66 493
15242.82 491
15243.99 507
15245.15 481
15246.32 512
15247.48 536
15248.65 471
15249.81 474
15250.98 466
15252.14 452
15253.31 472
15254.47 484
15255.64 459
15256.80 488
15257.97 502
15259.13 483
15260.30 480
15261.46 431
15262.63 463
15263.80 477
15264.96 477
15266.13 499
15267.29 476
15268.46 502
15269.62 470
15270.79 475
15271.96 479
15273.12 464
15274.29 458
15275.45 451
15276.62 448
15277.79 461
15278.95 474
15280.12 463
15281.28 451
15282.45 439
15283.62 458
15284.78 472
15285.95 461
15287.12 440
15288.28 438
15289.45 459
15290.62 442
15291.78 464
15292.95 449
15294.12 450
15295.28 443
15296.45 463
15297.62 448
15298.78 459
15299.95 432
15301.12 461
15302.28 481
15303.45 472
15304.62 438
15305.78 440
15306.95 450
15308.12 418
15309.29 474
15310.45 469
15311.62 469
15312.79 438
15313.96 425
15315.12 472
15316.29 454
15317.46 427
15318.63 453
15319.79 457
15320.96 468
15322.13 464
15323.30 439
15324.46 455
15325.63 496
15326.80 442
15327.97 441
15329.14 441
15330.30 438
15331.47 465
15332.64 462
15333.81 494
15334.98 448
15336.14 454
15337.31 459
15338.48 487
15339.65 471
15340.82 454
15341.99 483
15343.16 471
15344.32 461
15345.49 464
15346.66 474
15347.83 464
15349.00 490
15350.17 470
15351.34 463
15352.51 483
15353.67 478
15354.84 463
15356.01 486
15357.18 443
15358.35 472
15359.52 483
15360.69 461
15361.86 469
15363.03 516
15364.20 489
15365.37 484
15366.54 448
15367.71 438
15368.87 481
15370.04 447
15371.21 460
15372.38 465
15373.55 462
15374.72 475
15375.89 494
15377.06 472
15378.23 427
15379.40 430
15380.57 462
15381.74 474
15382.91 435
15384.08 460
15385.25 450
15386.42 445
15387.59 470
15388.76 466
15389.93 443
15391.10 449
15392.27 458
15393.44 461
15394.62 432
15395.79 406
15396.96 463
15398.13 459
15399.30 461
15400.47 420
15401.64 444
15402.81 465
15403.98 465
15405.15 440
15406.32 438
15407.49 423
15408.66 437
15409.84 416
15411.01 414
15412.18 453
15413.35 417
15414.52 475
15415.69 454
15416.86 443
15418.03 425
15419.21 475
15420.38 474
15421.55 430
15422.72 397
15423.89 433
15425.06 445
15426.24 433
15427.41 460
15428.58 449
15429.75 429
15430.92 458
15432.09 449
15433.27 419
15434.44 391
15435.61 401
15436.78 420
15437.96 426
15439.13 429
15440.30 419
15441.47 430
15442.64 442
15443.82 414
15444.99 410
15446.16 422
15447.33 446
15448.51 420
15449.68 405
15450.85 404
15452.02 422
15453.20 431
15454.37 446
15455.54 425
15456.72 449
15457.89 400
15459.06 417
15460.23 416
15461.41 418
15462.58 430
15463.75 427
15464.93 440
15466.10 419
15467.27 447
15468.45 434
15469.62 422
15470.79 429
15471.97 456
15473.14 415
15474.31 424
15475.49 421
15476.66 456
15477.83 430
15479.01 435
15480.18 441
15481.36 405
15482.53 422
15483.70 440
15484.88 417
15486.05 426
15487.23 414
15488.40 426
15489.57 426
15490.75 411
15491.92 419
15493.10 403
15494.27 439
15495.44 445
15496.62 443
15497.79 435
15498.97 436
15500.14 467
15501.32 413
15502.49 434
15503.67 433
15504.84 440
15506.02 442
15507.19 429
15508.36 448
15509.54 460
15510.71 462
15511.89 472
15513.06 437
15514.24 438
15515.41 456
15516.59 475
15517.77 425
15518.94 433
15520.12 448
15521.29 466
15522.47 447
15523.64 451
15524.82 472
15525.99 476
15527.17 469
15528.34 490
15529.52 468
15530.69 437
15531.87 440
15533.05 450
15534.22 450
15535.40 437
15536.57 471
15537.75 483
15538.93 433
15540.10 455
15541.28 432
15542.45 455
15543.63 422
15544.81 436
15545.98 468
15547.16 440
15548.33 438
15549.51 464
15550.69 447
15551.86 460
15553.04 434
15554.22 449
15555.39 474
15556.57 480
15557.75 477
15558.92 487
15560.10 494
15561.28 486
15562.45 474
15563.63 500
15564.81 535
15565.99 483
15567.16 503
15568.34 479
15569.52 504
15570.69 497
15571.87 491
15573.05 477
15574.23 480
15575.40 502
15576.58 483
15577.76 529
15578.93 512
15580.11 510
15581.29 491
15582.47 520
15583.65 513
15584.82 523
15586.00 493
15587.18 536
15588.36 555
15589.53 529
15590.71 493
15591.89 491
15593.07 525
15594.25 502
15595.42 504
15596.60 506
15597.78 512
15598.96 530
15600.14 541
15601.32 520
15602.49 551
15603.67 543
15604.85 558
15606.03 543
15607.21 563
15608.39 575
15609.56 572
15610.74 570
15611.92 563
15613.10 572
15614.28 582
15615.46 556
15616.64 553
15617.82 596
15619.00 561
15620.17 541
15621.35 570
15622.53 584
15623.71 573
15624.89 558
15626.07 592
15627.25 604
15628.43 576
15629.61 618
15630.79 581
15631.97 597
15633.15 603
15634.33 623
15635.51 625
15636.69 578
15637.87 573
15639.05 603
15640.22 575
15641.40 615
15642.58 609
15643.76 623
15644.94 614
15646.12 612
15647.30 607
15648.48 571
15649.66 606
15650.85 635
15652.03 628
15653.21 662
15654.39 624
15655.57 594
15656.75 655
15657.93 617
15659.11 588
15660.29 590
15661.47 642
15662.65 598
15663.83 575
15665.01 610
15666.19 612
15667.37 610
15668.55 590
15669.73 635
15670.92 578
15672.10 564
15673.28 616
15674.46 573
15675.64 575
15676.82 575
15678.00 567
15679.18 603
15680.36 569
15681.55 563
15682.73 598
15683.91 574
15685.09 593
15686.27 592
15687.45 603
15688.63 576
15689.82 544
15691.00 577
15692.18 568
15693.36 600
15694.54 601
15695.73 611
15696.91 614
15698.09 606
15699.27 605
15700.45 626
15701.64 612
15702.82 597
15704.00 573
15705.18 583
15706.36 601
15707.55 603
15708.73 606
15709.91 590
15711.09 585
15712.28 632
15713.46 599
15714.64 616
15715.82 593
15717.01 635
15718.19 642
15719.37 594
15720.55 597
15721.74 597
15722.92 591
15724.10 640
15725.29 644
15726.47 620
15727.65 621
15728.84 627
15730.02 656
15731.20 626
15732.39 625
15733.57 659
15734.75 651
15735.94 651
15737.12 654
15738.30 691
15739.49 646
15740.67 678
15741.85 658
15743.04 686
15744.22 670
15745.40 648
15746.59 672
15747.77 691
15748.96 687
15750.14 690
15751.32 700
15752.51 718
15753.69 645
15754.88 681
15756.06 682
15757.24 683
15758.43 681
15759.61 644
15760.80 636
15761.98 629
15763.17 649
15764.35 682
15765.53 653
15766.72 648
15767.90 663
15769.09 658
15770.27 655
15771.46 649
15772.64 632
15773.83 655
15775.01 620
15776.20 616
15777.38 613
15778.57 596
15779.75 587
15780.94 592
15782.12 621
15783.31 623
15784.49 630
15785.68 614
15786.86 577
15788.05 587
15789.23 565
15790.42 576
15791.60 546
15792.79 572
15793.98 577
15795.16 575
15796.35 576
15797.53 584
15798.72 595
15799.90 605
15801.09 571
15802.28 567
15803.46 566
15804.65 585
15805.83 539
15807.02 521
15808.21 546
15809.39 540
15810.58 566
15811.76 556
15812.95 531
15814.14 550
15815.32 559
15816.51 570
15817.70 522
15818.88 531
15820.07 571
15821.26 557
15822.44 563
15823.63 577
15824.82 530
15826.00 528
15827.19 526
15828.38 540
15829.56 573
15830.75 574
15831.94 522
15833.12 535
15834.31 532
15835.50 581
15836.69 561
15837.87 518
15839.06 516
15840.25 532
15841.44 520
15842.62 492
15843.81 539
15845.00 511
15846.18 536
15847.37 498
15848.56 538
15849.75 513
15850.94 499
15852.12 514
15853.31 520
15854.50 527
15855.69 542
15856.87 553
15858.06 545
15859.25 503
15860.44 537
15861.63 550
15862.81 524
15864.00 501
15865.19 525
15866.38 563
15867.57 590
15868.76 543
15869.94 544
15871.13 550
15872.32 536
15873.51 530
15874.70 568
15875.89 509
15877.08 544
15878.26 530
15879.45 525
15880.64 555
15881.83 555
15883.02 511
15884.21 524
15885.40 517
15886.59 546
15887.78 545
15888.97 561
15890.15 557
15891.34 554
15892.53 580
15893.72 580
15894.91 586
15896.10 576
15897.29 564
15898.48 545
15899.67 550
15900.86 542
15902.05 564
15903.24 545
15904.43 563
15905.62 557
15906.81 552
15908.00 522
15909.19 563
15910.38 535
15911.57 521
15912.76 526
15913.95 559
15915.14 548
15916.33 519
15917.52 540
15918.71 551
15919.90 578
15921.09 554
15922.28 568
15923.47 544
15924.66 570
15925.85 545
15927.04 538
15928.23 516
15929.42 509
15930.61 519
15931.80 481
15932.99 514
15934.18 526
15935.38 531
15936.57 487
15937.76 515
15938.95 512
15940.14 507
15941.33 523
15942.52 521
15943.71 500
15944.90 477
15946.10 511
15947.29 489
15948.48 457
15949.67 505
15950.86 463
15952.05 478
15953.24 481
15954.44 470
15955.63 457
15956.82 481
15958.01 464
15959.20 478
15960.39 437
15961.59 457
15962.78 442
15963.97 448
15965.16 443
15966.35 425
15967.55 450
15968.74 475
15969.93 458
15971.12 440
15972.31 438
15973.51 461
15974.70 436
15975.89 445
15977.08 407
15978.28 431
15979.47 432
15980.66 438
15981.85 418
15983.05 444
15984.24 444
15985.43 455
15986.62 445
15987.82 394
15989.01 405
15990.20 421
15991.40 422
15992.59 449
15993.78 418
15994.98 402
15996.17 396
15997.36 434
15998.55 413
15999.75 411
16000.94 400
16002.13 413
16003.33 400
16004.52 403
16005.72 406
16006.91 385
16008.10 401
16009.30 440
16010.49 437
16011.68 396
16012.88 437
16014.07 456
16015.26 429
16016.46 427
16017.65 402
16018.85 449
16020.04 401
16021.23 398
16022.43 405
16023.62 409
16024.82 415
16026.01 397
16027.21 409
16028.40 413
16029.59 389
16030.79 412
16031.98 420
16033.18 408
16034.37 403
16035.57 373
16036.76 401
16037.96 385
16039.15 394
16040.35 401
16041.54 380
16042.73 391
16043.93 394
16045.12 400
16046.32 401
16047.51 422
16048.71 369
16049.91 405
16051.10 378
16052.30 399
16053.49 423
16054.69 406
16055.88 393
16057.08 395
16058.27 401
16059.47 385
16060.66 406
16061.86 407
16063.05 398
16064.25 359
16065.45 401
16066.64 394
16067.84 364
16069.03 362
16070.23 396
16071.42 402
16072.62 404
16073.82 390
16075.01 385
16076.21 398
16077.41 380
16078.60 396
16079.80 367
16080.99 413
16082.19 386
16083.39 390
16084.58 376
16085.78 368
16086.98 347
16088.17 392
16089.37 381
16090.57 381
16091.76 369
16092.96 390
16094.16 395
16095.35 374
16096.55 394
16097.75 373
16098.94 377
16100.14 383
16101.34 360
16102.53 382
16103.73 390
16104.93 385
16106.13 360
16107.32 386
16108.52 388
16109.72 380
16110.92 408
16112.11 371
16113.31 376
16114.51 364
16115.71 354
16116.90 355
16118.10 377
16119.30 403
16120.50 392
16121.69 398
16122.89 421
16124.09 369
16125.29 372
16126.49 345
16127.68 343
16128.88 376
16130.08 412
16131.28 391
16132.48 351
16133.67 355
16134.87 349
16136.07 367
16137.27 377
16138.47 364
16139.67 390
16140.86 354
16142.06 348
16143.26 346
16144.46 351
16145.66 354
16146.86 391
16148.06 391
16149.26 370
16150.45 374
16151.65 395
16152.85 390
16154.05 357
16155.25 380
16156.45 373
16157.65 391
16158.85 357
16160.05 364
16161.25 348
16162.45 353
16163.64 330
16164.84 375
16166.04 346
16167.24 354
16168.44 374
16169.64 391
16170.84 349
16172.04 375
16173.24 359
16174.44 359
16175.64 393
16176.84 403
16178.04 399
16179.24 334
16180.44 371
16181.64 354
16182.84 358
16184.04 378
16185.24 371
16186.44 346
16187.64 355
16188.84 386
16190.04 375
16191.24 363
16192.44 378
16193.64 391
16194.84 359
16196.04 365
16197.24 384
16198.44 357
16199.65 384
16200.85 402
16202.05 402
16203.25 404
16204.45 397
16205.65 435
16206.85 374
16208.05 371
16209.25 373
16210.45 396
16211.65 380
16212.86 383
16214.06 416
16215.26 398
16216.46 362
16217.66 354
16218.86 381
16220.06 379
16221.27 369
16222.47 373
16223.67 377
16224.87 386
16226.07 395
16227.27 396
16228.48 384
16229.68 387
16230.88 367
16232.08 388
16233.28 402
16234.48 376
16235.69 364
16236.89 392
16238.09 384
16239.29 385
16240.50 404
16241.70 373
16242.90 426
16244.10 414
16245.30 400
16246.51 395
16247.71 417
16248.91 411
16250.11 431
16251.32 410
16252.52 430
16253.72 401
16254.92 420
16256.13 387
16257.33 416
16258.53 410
16259.74 403
16260.94 433
16262.14 421
16263.35 400
16264.55 411
16265.75 413
16266.95 423
16268.16 410
16269.36 414
16270.56 396
16271.77 390
16272.97 419
16274.17 406
16275.38 406
16276.58 394
16277.79 417
16278.99 407
16280.19 388
16281.40 415
16282.60 444
16283.80 426
16285.01 403
16286.21 417
16287.42 424
16288.62 433
16289.82 428
16291.03 415
16292.23 399
16293.44 413
16294.64 424
16295.84 402
16297.05 402
16298.25 424
16299.46 408
16300.66 373
16301.87 427
16303.07 418
16304.27 419
16305.48 414
16306.68 385
16307.89 383
16309.09 401
16310.30 421
16311.50 389
16312.71 375
16313.91 373
16315.12 419
16316.32 362
16317.53 383
16318.73 369
16319.94 394
16321.14 385
16322.35 395
16323.55 426
16324.76 390
16325.96 372
16327.17 381
16328.38 386
16329.58 399
16330.79 392
16331.99 392
16333.20 353
16334.40 404
16335.61 360
16336.81 378
16338.02 365
16339.23 354
16340.43 372
16341.64 414
16342.84 399
16344.05 334
16345.26 354
16346.46 366
16347.67 374
16348.87 383
16350.08 367
16351.29 386
16352.49 366
16353.70 390
16354.91 368
16356.11 373
16357.32 352
16358.53 369
16359.73 380
16360.94 370
16362.15 360
16363.35 363
16364.56 352
16365.77 381
16366.97 340
16368.18 355
16369.39 358
16370.59 359
16371.80 352
16373.01 361
16374.21 366
16375.42 364
16376.63 377
16377.84 371
16379.04 370
16380.25 339
16381.46 373
16382.67 354
16383.87 370
16385.08 387
16386.29 370
16387.50 364
16388.70 366
16389.91 381
16391.12 376
16392.33 366
16393.53 361
16394.74 364
16395.95 400
16397.16 363
16398.37 393
16399.57 384
16400.78 361
16401.99 352
16403.20 374
16404.41 395
16405.62 379
16406.82 352
16408.03 344
16409.24 378
16410.45 345
16411.66 346
16412.87 358
16414.07 361
16415.28 367
16416.49 358
16417.70 352
16418.91 371
16420.12 354
16421.33 363
16422.54 342
16423.75 373
16424.95 363
16426.16 345
16427.37 358
16428.58 357
16429.79 371
16431.00 342
16432.21 333
16433.42 332
16434.63 336
16435.84 357
16437.05 341
16438.26 342
16439.47 362
16440.68 354
16441.88 364
16443.09 359
16444.30 351
16445.51 354
16446.72 380
16447.93 353
16449.14 349
16450.35 360
16451.56 361
16452.77 330
16453.98 342
16455.19 332
16456.40 327
16457.61 358
16458.82 336
16460.03 338
16461.24 307
16462.45 354
16463.67 348
16464.88 351
16466.09 332
16467.30 344
16468.51 357
16469.72 346
16470.93 390
16472.14 343
16473.35 338
16474.56 333
16475.77 331
16476.98 372
16478.19 344
16479.40 311
16480.62 329
16481.83 345
16483.04 351
16484.25 332
16485.46 345
16486.67 333
16487.88 323
16489.09 348
16490.31 355
16491.52 334
16492.73 332
16493.94 346
16495.15 369
16496.36 343
16497.57 333
16498.79 323
16500.00 350
16501.21 363
16502.42 336
16503.63 327
16504.85 340
16506.06 353
16507.27 360
16508.48 340
16509.69 353
16510.91 345
16512.12 358
16513.33 332
16514.54 333
16515.76 353
16516.97 336
16518.18 342
16519.39 338
16520.60 359
16521.82 323
16523.03 362
16524.24 352
16525.46 329
16526.67 322
16527.88 331
16529.09 334
16530.31 346
16531.52 344
16532.73 366
16533.95 361
16535.16 340
16536.37 322
16537.58 339
16538.80 344
16540.01 343
16541.22 331
16542.44 336
16543.65 330
16544.86 367
16546.08 353
16547.29 362
16548.50 357
16549.72 340
16550.93 332
16552.15 348
16553.36 393
16554.57 353
16555.79 355
16557.00 350
16558.21 345
16559.43 378
16560.64 337
16561.86 335
16563.07 320
16564.28 329
16565.50 357
16566.71 343
16567.93 341
16569.14 339
16570.36 338
16571.57 353
16572.78 341
16574.00 371
16575.21 346
16576.43 351
16577.64 360
16578.86 347
16580.07 341
16581.29 335
16582.50 359
16583.72 365
16584.93 344
16586.15 319
16587.36 321
16588.58 359
16589.79 368
16591.01 355
16592.22 343
16593.44 333
16594.65 334
16595.87 347
16597.08 336
16598.30 337
16599.51 343
16600.73 346
16601.94 320
16603.16 336
16604.37 329
16605.59 335
16606.81 317
16608.02 321
16609.24 322
16610.45 320
16611.67 354
16612.89 324
16614.10 307
16615.32 332
16616.53 317
16617.75 322
16618.97 351
16620.18 327
16621.40 335
16622.61 317
16623.83 322
16625.05 345
16626.26 345
16627.48 327
16628.70 355
16629.91 354
16631.13 357
16632.35 356
16633.56 347
16634.78 337
16636.00 350
16637.21 349
16638.43 354
16639.65 352
16640.86 333
16642.08 352
16643.30 314
16644.51 325
16645.73 340
16646.95 331
16648.17 327
16649.38 311
16650.60 313
16651.82 332
16653.03 339
16654.25 347
16655.47 341
16656.69 338
16657.90 347
16659.12 355
16660.34 319
16661.56 317
16662.77 316
16663.99 340
16665.21 325
16666.43 313
16667.65 301
16668.86 338
16670.08 313
16671.30 329
16672.52 333
16673.74 339
16674.95 331
16676.17 319
16677.39 357
16678.61 327
16679.83 336
16681.05 339
16682.26 356
16683.48 321
16684.70 312
16685.92 329
16687.14 343
16688.36 362
16689.58 342
16690.79 316
16692.01 347
16693.23 334
16694.45 328
16695.67 314
16696.89 314
16698.11 303
16699.33 312
16700.55 300
16701.76 311
16702.98 347
16704.20 322
16705.42 328
16706.64 321
16707.86 327
16709.08 333
16710.30 343
16711.52 313
16712.74 306
16713.96 295
16715.18 304
16716.40 305
16717.62 308
16718.84 351
16720.06 305
16721.28 308
16722.50 311
16723.72 350
16724.94 323
16726.16 307
16727.38 318
16728.60 308
16729.82 325
16731.04 281
16732.26 325
16733.48 297
16734.70 316
16735.92 305
16737.14 313
16738.36 326
16739.58 321
16740.80 314
16742.02 352
16743.24 310
16744.46 314
16745.68 314
16746.90 302
16748.12 331
16749.35 327
16750.57 321
16751.79 328
16753.01 364
16754.23 327
16755.45 314
16756.67 306
16757.89 301
16759.11 337
16760.33 350
16761.56 325
16762.78 326
16764.00 319
16765.22 330
16766.44 304
16767.66 319
16768.88 325
16770.11 299
16771.33 326
16772.55 314
16773.77 312
16774.99 294
16776.22 310
16777.44 283
16778.66 351
16779.88 328
16781.10 355
16782.33 316
16783.55 280
16784.77 260
16785.99 302
16787.21 308
16788.44 315
16789.66 341
16790.88 328
16792.10 316
16793.33 316
16794.55 328
16795.77 305
16796.99 328
16798.22 293
16799.44 325
16800.66 330
16801.88 340
16803.11 302
16804.33 349
16805.55 313
16806.78 325
16808.00 323
16809.22 321
16810.44 319
16811.67 307
16812.89 326
16814.11 327
16815.34 346
16816.56 312
16817.78 328
16819.01 333
16820.23 339
16821.45 332
16822.68 336
16823.90 362
16825.13 367
16826.35 346
16827.57 341
16828.80 332
16830.02 334
16831.24 327
16832.47 332
16833.69 322
16834.92 327
16836.14 323
16837.36 324
16838.59 362
16839.81 333
16841.04 346
16842.26 348
16843.48 350
16844.71 323
16845.93 319
16847.16 331
16848.38 341
16849.61 332
16850.83 331
16852.06 355
16853.28 349
16854.51 360
16855.73 377
16856.95 406
16858.18 379
16859.40 375
16860.63 345
16861.85 365
16863.08 342
16864.30 344
16865.53 357
16866.75 360
16867.98 378
16869.21 387
16870.43 387
16871.66 371
16872.88 374
16874.11 367
16875.33 378
16876.56 359
16877.78 385
16879.01 339
16880.23 356
16881.46 385
16882.69 391
16883.91 387
16885.14 387
16886.36 395
16887.59 413
16888.81 380
16890.04 369
16891.27 407
16892.49 395
16893.72 358
16894.94 376
16896.17 364
16897.40 336
16898.62 355
16899.85 366
16901.08 346
16902.30 356
16903.53 338
16904.76 364
16905.98 360
16907.21 340
16908.44 348
16909.66 366
16910.89 355
16912.12 352
16913.34 363
16914.57 367
16915.80 358
16917.02 332
16918.25 352
16919.48 336
16920.70 330
16921.93 332
16923.16 332
16924.39 340
16925.61 331
16926.84 333
16928.07 386
16929.30 349
16930.52 332
16931.75 356
16932.98 367
16934.21 359
16935.43 364
16936.66 348
16937.89 337
16939.12 331
16940.34 363
16941.57 384
16942.80 353
16944.03 356
16945.26 332
16946.48 357
16947.71 345
16948.94 340
16950.17 332
16951.40 375
16952.62 358
16953.85 346
16955.08 353
16956.31 367
16957.54 367
16958.77 349
16959.99 355
16961.22 372
16962.45 361
16963.68 342
16964.91 352
16966.14 325
16967.37 332
16968.60 333
16969.82 357
16971.05 331
16972.28 349
16973.51 340
16974.74 366
16975.97 317
16977.20 307
16978.43 330
16979.66 316
16980.89 307
16982.11 332
16983.34 351
16984.57 337
16985.80 332
16987.03 331
16988.26 329
16989.49 335
16990.72 358
16991.95 356
16993.18 344
16994.41 337
16995.64 327
16996.87 317
16998.10 329
16999.33 334
17000.56 332
17001.79 362
17003.02 312
17004.25 346
17005.48 312
17006.71 329
17007.94 341
17009.17 348
17010.40 325
17011.63 335
17012.86 329
17014.09 363
17015.32 313
17016.55 334
17017.78 313
17019.01 353
17020.25 341
17021.48 309
17022.71 346
17023.94 344
17025.17 322
17026.40 321
17027.63 317
17028.86 335
17030.09 354
17031.32 330
17032.55 306
17033.79 310
17035.02 294
17036.25 322
17037.48 329
17038.71 324
17039.94 303
17041.17 330
17042.41 339
17043.64 334
17044.87 325
17046.10 317
17047.33 308
17048.56 331
17049.80 323
17051.03 327
17052.26 301
17053.49 321
17054.72 333
17055.95 320
17057.19 298
17058.42 306
17059.65 325
17060.88 322
17062.12 305
17063.35 286
17064.58 335
17065.81 308
17067.04 313
17068.28 313
17069.51 312
17070.74 289
17071.97 286
17073.21 297
17074.44 310
17075.67 298
17076.90 293
17078.14 318
17079.37 308
17080.60 279
17081.84 296
17083.07 300
17084.30 320
17085.54 323
17086.77 281
17088.00 287
17089.23 305
17090.47 309
17091.70 322
17092.93 357
17094.17 333
17095.40 298
17096.63 317
17097.87 306
17099.10 303
17100.34 305
17101.57 323
17102.80 297
17104.04 313
17105.27 293
17106.50 322
17107.74 308
17108.97 321
17110.21 295
17111.44 315
17112.67 310
17113.91 334
17115.14 307
17116.38 304
17117.61 291
17118.84 318
17120.08 314
17121.31 302
17122.55 339
17123.78 293
17125.02 296
17126.25 259
17127.48 302
17128.72 317
17129.95 310
17131.19 299
17132.42 314
17133.66 326
17134.89 327
17136.13 324
17137.36 285
17138.60 328
17139.83 324
17141.07 290
17142.30 297
17143.54 272
17144.77 273
17146.01 306
17147.24 305
17148.48 283
17149.71 281
17150.95 267
17152.19 302
17153.42 309
17154.66 294
17155.89 287
17157.13 309
17158.36 294
17159.60 349
17160.83 289
17162.07 295
17163.31 273
17164.54 295
17165.78 321
17167.01 310
17168.25 316
17169.49 298
17170.72 335
17171.96 324
17173.19 278
17174.43 283
17175.67 305
17176.90 306
17178.14 302
17179.38 293
17180.61 331
17181.85 292
17183.09 292
17184.32 292
17185.56 290
17186.80 266
17188.03 293
17189.27 313
17190.51 309
17191.74 277
17192.98 301
17194.22 336
17195.45 291
17196.69 334
17197.93 279
17199.16 310
17200.40 302
17201.64 328
17202.88 317
17204.11 279
17205.35 305
17206.59 309
17207.83 308
17209.06 288
17210.30 298
17211.54 297
17212.78 304
17214.01 310
17215.25 285
17216.49 284
17217.73 279
17218.96 283
17220.20 314
17221.44 305
17222.68 311
17223.92 281
17225.15 280
17226.39 297
17227.63 296
17228.87 296
17230.11 270
17231.35 317
17232.58 293
17233.82 321
17235.06 289
17236.30 299
17237.54 286
17238.78 296
17240.01 280
17241.25 296
17242.49 316
17243.73 287
17244.97 294
17246.21 273
17247.45 312
17248.69 293
17249.93 308
17251.16 287
17252.40 310
17253.64 293
17254.88 278
17256.12 293
17257.36 283
17258.60 288
17259.84 285
17261.08 281
17262.32 288
17263.56 288
17264.80 266
17266.04 276
17267.28 244
17268.51 313
17269.75 300
17270.99 314
17272.23 275
17273.47 272
17274.71 260
17275.95 303
17277.19 296
17278.43 287
17279.67 290
17280.91 288
17282.15 283
17283.39 263
17284.63 276
17285.87 287
17287.11 314
17288.35 314
17289.60 313
17290.84 292
17292.08 318
17293.32 291
17294.56 304
17295.80 298
17297.04 279
17298.28 274
17299.52 279
17300.76 261
17302.00 283
17303.24 285
17304.48 274
17305.72 284
17306.96 270
17308.21 281
17309.45 301
17310.69 301
17311.93 284
17313.17 303
17314.41 273
17315.65 279
17316.89 272
17318.14 271
17319.38 285
17320.62 264
17321.86 292
17323.10 276
17324.34 307
17325.59 279
17326.83 274
17328.07 271
17329.31 287
17330.55 253
17331.79 268
17333.04 254
17334.28 276
17335.52 259
17336.76 290
17338.00 291
17339.25 292
17340.49 272
17341.73 273
17342.97 282
17344.22 293
17345.46 301
17346.70 276
17347.94 288
17349.19 294
17350.43 269
17351.67 286
17352.91 304
17354.16 269
17355.40 305
17356.64 289
17357.88 260
17359.13 247
17360.37 272
17361.61 282
17362.86 266
17364.10 276
17365.34 284
17366.58 302
17367.83 258
17369.07 290
17370.31 273
17371.56 281
17372.80 285
17374.04 276
17375.29 279
17376.53 270
17377.78 270
17379.02 285
17380.26 282
17381.51 246
17382.75 277
17383.99 274
17385.24 286
17386.48 278
17387.72 286
17388.97 291
17390.21 291
17391.46 270
17392.70 282
17393.94 270
17395.19 284
17396.43 279
17397.68 276
17398.92 259
17400.17 279
17401.41 283
17402.65 274
17403.90 248
17405.14 262
17406.39 293
17407.63 281
17408.88 267
17410.12 270
17411.37 286
17412.61 287
17413.86 289
17415.10 274
17416.35 276
17417.59 284
17418.84 270
17420.08 275
17421.33 272
17422.57 280
17423.82 251
17425.06 270
17426.31 274
17427.55 303
17428.80 244
17430.04 309
17431.29 287
17432.53 271
17433.78 276
17435.03 282
17436.27 284
17437.52 290
17438.76 287
17440.01 290
17441.25 275
17442.50 268
17443.75 276
17444.99 295
17446.24 300
17447.48 283
17448.73 304
17449.98 266
17451.22 271
17452.47 276
17453.71 290
17454.96 283
17456.21 276
17457.45 277
17458.70 284
17459.95 300
17461.19 288
17462.44 290
17463.69 287
17464.93 279
17466.18 265
17467.43 310
17468.67 260
17469.92 274
17471.17 292
17472.41 276
17473.66 256
17474.91 269
17476.15 274
17477.40 298
17478.65 308
17479.90 288
17481.14 300
17482.39 285
17483.64 280
17484.88 279
17486.13 320
17487.38 289
17488.63 282
17489.87 287
17491.12 289
17492.37 273
17493.62 283
17494.86 286
17496.11 289
17497.36 297
17498.61 292
17499.86 304
17501.10 277
17502.35 307
17503.60 278
17504.85 280
17506.10 258
17507.34 309
17508.59 297
17509.84 283
17511.09 259
17512.34 276
17513.59 328
17514.83 289
17516.08 278
17517.33 252
17518.58 303
17519.83 273
17521.08 301
17522.33 267
17523.57 288
17524.82 270
17526.07 304
17527.32 300
17528.57 294
17529.82 281
17531.07 292
17532.32 310
17533.57 319
17534.82 284
17536.06 273
17537.31 273
17538.56 306
17539.81 312
17541.06 285
17542.31 290
17543.56 291
17544.81 306
17546.06 282
17547.31 331
17548.56 268
17549.81 291
17551.06 285
17552.31 307
17553.56 278
17554.81 265
17556.06 311
17557.31 287
17558.56 309
17559.81 274
17561.06 299
17562.31 270
17563.56 272
17564.81 277
17566.06 284
17567.31 265
17568.56 279
17569.81 282
17571.06 304
17572.31 282
17573.56 305
17574.81 316
17576.06 286
17577.31 303
17578.56 273
17579.81 284
17581.06 295
17582.31 307
17583.57 267
17584.82 298
17586.07 300
17587.32 306
17588.57 292
17589.82 293
17591.07 279
17592.32 286
17593.57 301
17594.83 284
17596.08 291
17597.33 282
17598.58 299
17599.83 293
17601.08 341
17602.33 301
17603.59 277
17604.84 286
17606.09 298
17607.34 295
17608.59 303
17609.84 286
17611.10 312
17612.35 292
17613.60 260
17614.85 276
17616.10 286
17617.36 320
17618.61 291
17619.86 305
17621.11 317
17622.36 276
17623.62 293
17624.87 296
17626.12 291
17627.37 299
17628.63 287
17629.88 308
17631.13 288
17632.38 296
17633.64 288
17634.89 274
17636.14 296
17637.39 259
17638.65 297
17639.90 278
17641.15 282
17642.41 272
17643.66 291
17644.91 291
17646.17 327
17647.42 270
17648.67 281
17649.92 293
17651.18 246
17652.43 263
17653.68 273
17654.94 289
17656.19 285
17657.44 282
17658.70 272
17659.95 303
17661.21 289
17662.46 296
17663.71 292
17664.97 290
17666.22 293
17667.47 292
17668.73 296
17669.98 278
17671.24 294
17672.49 292
17673.74 297
17675.00 255
17676.25 285
17677.51 285
17678.76 314
17680.02 261
17681.27 290
17682.52 277
17683.78 295
17685.03 295
17686.29 284
17687.54 290
17688.80 264
17690.05 303
17691.31 293
17692.56 271
17693.82 271
17695.07 270
17696.32 302
17697.58 260
17698.83 269
17700.09 270
17701.34 288
17702.60 314
17703.86 273
17705.11 279
17706.37 276
17707.62 271
17708.88 309
17710.13 262
17711.39 256
17712.64 257
17713.90 289
17715.15 301
17716.41 304
17717.66 276
17718.92 274
17720.18 289
17721.43 277
17722.69 255
17723.94 273
17725.20 283
17726.45 306
17727.71 277
17728.97 256
17730.22 272
17731.48 254
17732.74 280
17733.99 301
17735.25 293
17736.50 264
17737.76 303
17739.02 282
17740.27 302
17741.53 265
17742.79 291
17744.04 304
17745.30 297
17746.56 300
17747.81 269
17749.07 284
17750.33 264
17751.58 274
17752.84 281
17754.10 276
17755.35 295
17756.61 310
17757.87 278
17759.12 293
17760.38 276
17761.64 280
17762.90 266
17764.15 252
17765.41 282
17766.67 286
17767.93 256
17769.18 299
17770.44 269
17771.70 302
17772.96 280
17774.21 281
17775.47 273
17776.73 261
17777.99 288
17779.24 254
17780.50 241
17781.76 235
17783.02 293
17784.28 253
17785.53 280
17786.79 285
17788.05 275
17789.31 257
17790.57 285
17791.82 256
17793.08 228
17794.34 264
17795.60 263
17796.86 294
17798.12 265
17799.37 299
17800.63 299
17801.89 275
17803.15 263
17804.41 259
17805.67 293
17806.93 284
17808.19 279
17809.44 281
17810.70 268
17811.96 270
17813.22 280
17814.48 253
17815.74 281
17817.00 258
17818.26 242
17819.52 263
17820.78 288
17822.04 244
17823.29 267
17824.55 284
17825.81 281
17827.07 233
17828.33 253
17829.59 262
17830.85 271
17832.11 265
17833.37 241
17834.63 256
17835.89 262
17837.15 263
17838.41 275
17839.67 272
17840.93 265
17842.19 280
17843.45 279
17844.71 271
17845.97 272
17847.23 291
17848.49 280
17849.75 283
17851.01 286
17852.27 266
17853.53 245
17854.79 260
17856.05 290
17857.31 304
17858.57 258
17859.84 258
17861.10 255
17862.36 269
17863.62 295
17864.88 237
17866.14 269
17867.40 273
17868.66 279
17869.92 263
17871.18 259
17872.44 286
17873.71 248
17874.97 281
17876.23 269
17877.49 257
17878.75 243
17880.01 251
17881.27 265
17882.53 261
17883.80 245
17885.06 285
17886.32 243
17887.58 259
17888.84 252
17890.10 237
17891.37 270
17892.63 272
17893.89 252
17895.15 273
17896.41 272
17897.67 262
17898.94 251
17900.20 241
17901.46 276
17902.72 231
17903.99 257
17905.25 265
17906.51 288
17907.77 274
17909.03 261
17910.30 260
17911.56 247
17912.82 264
17914.08 267
17915.35 265
17916.61 256
17917.87 286
17919.14 251
17920.40 249
17921.66 247
17922.92 248
17924.19 241
17925.45 267
17926.71 243
17927.98 251
17929.24 260
17930.50 273
17931.76 288
17933.03 295
17934.29 237
17935.55 241
17936.82 268
17938.08 243
17939.34 227
17940.61 235
17941.87 267
17943.14 258
17944.40 264
17945.66 260
17946.93 253
17948.19 269
17949.45 269
17950.72 248
17951.98 235
17953.25 258
17954.51 265
17955.77 266
17957.04 259
17958.30 260
17959.57 244
17960.83 278
17962.09 265
17963.36 263
17964.62 245
17965.89 254
17967.15 269
17968.42 260
17969.68 245
17970.95 241
17972.21 262
17973.47 277
17974.74 258
17976.00 269
17977.27 262
17978.53 251
17979.80 255
17981.06 260
17982.33 262
17983.59 245
17984.86 255
17986.12 279
17987.39 247
17988.65 271
17989.92 276
17991.18 272
17992.45 264
17993.71 265
17994.98 263
17996.25 264
17997.51 265
17998.78 266
18000.04 265
18001.31 247
18002.57 238
18003.84 272
18005.10 283
18006.37 274
18007.64 286
18008.90 255
18010.17 259
18011.43 260
18012.70 263
18013.97 265
18015.23 253
18016.50 238
18017.76 265
18019.03 270
18020.30 282
18021.56 264
18022.83 274
18024.10 265
18025.36 279
18026.63 253
18027.90 272
18029.16 260
18030.43 284
18031.70 263
18032.96 265
18034.23 286
18035.50 297
18036.76 275
18038.03 247
18039.30 258
18040.56 291
18041.83 305
18043.10 280
18044.37 271
18045.63 254
18046.90 258
18048.17 261
18049.43 241
18050.70 255
18051.97 253
18053.24 248
18054.50 259
18055.77 264
18057.04 259
18058.31 268
18059.57 295
18060.84 279
18062.11 267
18063.38 264
18064.65 257
18065.91 251
18067.18 262
18068.45 253
18069.72 265
18070.98 277
18072.25 271
18073.52 267
18074.79 261
18076.06 271
18077.33 265
18078.59 263
18079.86 254
18081.13 299
18082.40 301
18083.67 264
18084.94 274
18086.21 267
18087.47 266
18088.74 269
18090.01 269
18091.28 290
18092.55 241
18093.82 264
18095.09 280
18096.36 285
18097.62 260
18098.89 275
18100.16 281
18101.43 296
18102.70 284
18103.97 285
18105.24 273
18106.51 260
18107.78 268
18109.05 265
18110.32 269
18111.59 252
18112.86 269
18114.13 289
18115.40 263
18116.66 262
18117.93 269
18119.20 269
18120.47 283
18121.74 265
18123.01 260
18124.28 271
18125.55 277
18126.82 271
18128.09 259
18129.36 250
18130.63 287
18131.90 266
18133.17 273
18134.44 262
18135.71 251
18136.99 266
18138.26 290
18139.53 296
18140.80 296
18142.07 266
18143.34 258
18144.61 273
18145.88 265
18147.15 281
18148.42 256
18149.69 266
18150.96 287
18152.23 273
18153.50 262
18154.78 280
18156.05 256
18157.32 261
18158.59 249
18159.86 246
18161.13 301
18162.40 264
18163.67 262
18164.94 273
18166.22 257
18167.49 278
18168.76 257
18170.03 255
18171.30 264
18172.57 260
18173.85 254
18175.12 274
18176.39 262
18177.66 272
18178.93 277
18180.20 261
18181.48 277
18182.75 277
18184.02 273
18185.29 279
18186.56 260
18187.84 247
18189.11 263
18190.38 271
18191.65 250
18192.93 255
18194.20 254
18195.47 261
18196.74 285
18198.02 276
18199.29 261
18200.56 243
18201.83 256
18203.11 268
18204.38 270
18205.65 255
18206.92 281
18208.20 303
18209.47 281
18210.74 258
18212.02 269
18213.29 270
18214.56 258
18215.84 238
18217.11 231
18218.38 286
18219.65 282
18220.93 278
18222.20 274
18223.47 258
18224.75 270
18226.02 291
18227.30 270
18228.57 255
18229.84 229
18231.12 238
18232.39 270
18233.66 244
18234.94 235
18236.21 277
18237.48 265
18238.76 257
18240.03 256
18241.31 256
18242.58 266
18243.86 274
18245.13 265
18246.40 273
18247.68 270
18248.95 279
18250.23 273
18251.50 281
18252.77 258
18254.05 277
18255.32 269
18256.60 284
18257.87 268
18259.15 284
18260.42 273
18261.70 255
18262.97 278
18264.25 266
18265.52 279
18266.80 282
18268.07 249
18269.35 269
18270.62 252
18271.90 259
18273.17 252
18274.45 259
18275.72 271
18277.00 303
18278.27 276
18279.55 268
18280.82 270
18282.10 260
18283.37 265
18284.65 263
18285.93 289
18287.20 264
18288.48 282
18289.75 265
18291.03 263
18292.30 288
18293.58 252
18294.86 255
18296.13 264
18297.41 278
18298.68 279
18299.96 280
18301.24 285
18302.51 297
18303.79 299
18305.06 278
18306.34 260
18307.62 256
18308.89 301
18310.17 241
18311.45 258
18312.72 270
18314.00 264
18315.28 260
18316.55 277
18317.83 272
18319.11 281
18320.38 291
18321.66 298
18322.94 260
18324.21 282
18325.49 258
18326.77 302
18328.04 278
18329.32 256
18330.60 252
18331.88 249
18333.15 289
18334.43 272
18335.71 264
18336.98 260
18338.26 279
18339.54 261
18340.82 276
18342.09 284
18343.37 290
18344.65 281
18345.93 304
18347.20 283
18348.48 262
18349.76 239
18351.04 263
18352.32 279
18353.59 269
18354.87 270
18356.15 283
18357.43 283
18358.71 304
18359.98 274
18361.26 271
18362.54 274
18363.82 274
18365.10 264
18366.38 270
18367.65 253
18368.93 250
18370.21 265
18371.49 276
18372.77 244
18374.05 228
18375.33 265
18376.60 270
18377.88 271
18379.16 261
18380.44 264
18381.72 279
18383.00 260
18384.28 243
18385.56 280
18386.84 264
18388.11 284
18389.39 261
18390.67 254
18391.95 257
18393.23 253
18394.51 254
18395.79 288
18397.07 271
18398.35 253
18399.63 265
18400.91 261
18402.19 239
18403.47 235
18404.75 262
18406.03 225
18407.31 246
18408.59 257
18409.87 256
18411.15 267
18412.43 266
18413.71 271
18414.99 245
18416.27 257
18417.55 269
18418.83 236
18420.11 252
18421.39 266
18422.67 283
18423.95 272
18425.23 227
18426.51 274
18427.79 270
18429.07 286
18430.35 264
18431.63 245
18432.91 269
18434.19 289
18435.47 271
18436.75 241
18438.04 249
18439.32 268
18440.60 286
18441.88 289
18443.16 286
18444.44 276
18445.72 269
18447.00 254
18448.28 237
18449.57 243
18450.85 274
18452.13 261
18453.41 269
18454.69 242
18455.97 259
18457.25 260
18458.54 266
18459.82 266
18461.10 263
18462.38 267
18463.66 249
18464.94 251
18466.23 252
18467.51 266
18468.79 247
18470.07 277
18471.35 228
18472.64 258
18473.92 269
18475.20 252
18476.48 252
18477.76 275
18479.05 252
18480.33 235
18481.61 276
18482.89 249
18484.18 259
18485.46 253
18486.74 273
18488.02 227
18489.31 277
18490.59 264
18491.87 290
18493.15 259
18494.44 266
18495.72 263
18497.00 267
18498.29 261
18499.57 278
18500.85 279
18502.13 263
18503.42 281
18504.70 268
18505.98 260
18507.27 270
18508.55 254
18509.83 249
18511.12 264
18512.40 260
18513.68 264
18514.97 243
18516.25 275
18517.54 265
18518.82 246
18520.10 228
18521.39 260
18522.67 261
18523.95 250
18525.24 277
18526.52 246
18527.81 279
18529.09 263
18530.37 275
18531.66 272
18532.94 273
18534.23 226
18535.51 281
18536.79 260
18538.08 286
18539.36 262
18540.65 260
18541.93 262
18543.22 248
18544.50 284
18545.79 281
18547.07 271
18548.36 231
18549.64 271
18550.92 257
18552.21 254
18553.49 237
18554.78 264
18556.06 262
18557.35 256
18558.63 269
18559.92 241
18561.20 260
18562.49 253
18563.77 257
18565.06 254
18566.35 273
18567.63 264
18568.92 275
18570.20 255
18571.49 292
18572.77 291
18574.06 274
18575.34 252
18576.63 275
18577.92 270
18579.20 258
18580.49 270
18581.77 267
18583.06 283
18584.34 288
18585.63 282
18586.92 262
18588.20 260
18589.49 293
18590.77 285
18592.06 269
18593.35 266
18594.63 258
18595.92 249
18597.21 274
18598.49 264
18599.78 269
18601.07 278
18602.35 249
18603.64 256
18604.93 280
18606.21 269
18607.50 313
18608.79 265
18610.07 262
18611.36 263
18612.65 255
18613.93 263
18615.22 248
18616.51 267
18617.79 243
18619.08 236
18620.37 248
18621.66 244
18622.94 287
18624.23 274
18625.52 260
18626.80 264
18628.09 256
18629.38 264
18630.67 258
18631.95 253
18633.24 244
18634.53 267
18635.82 269
18637.11 264
18638.39 242
18639.68 254
18640.97 271
18642.26 246
18643.54 263
18644.83 265
18646.12 260
18647.41 254
18648.70 262
18649.99 244
18651.27 265
18652.56 251
18653.85 247
18655.14 238
18656.43 267
18657.72 246
18659.00 234
18660.29 249
18661.58 259
18662.87 240
18664.16 254
18665.45 260
18666.74 242
18668.02 250
18669.31 266
18670.60 243
18671.89 240
18673.18 247
18674.47 259
18675.76 252
18677.05 240
18678.34 244
18679.63 256
18680.92 239
18682.20 262
18683.49 245
18684.78 261
18686.07 254
18687.36 271
18688.65 231
18689.94 250
18691.23 244
18692.52 246
18693.81 270
18695.10 264
18696.39 254
18697.68 233
18698.97 265
18700.26 248
18701.55 284
18702.84 266
18704.13 267
18705.42 234
18706.71 237
18708.00 253
18709.29 269
18710.58 246
18711.87 236
18713.16 224
18714.45 284
18715.74 241
18717.03 230
18718.32 249
18719.61 243
18720.90 292
18722.20 258
18723.49 256
18724.78 231
18726.07 248
18727.36 238
18728.65 234
18729.94 231
18731.23 251
18732.52 265
18733.81 261
18735.10 241
18736.40 263
18737.69 272
18738.98 252
18740.27 238
18741.56 245
18742.85 261
18744.14 244
18745.43 262
18746.73 270
18748.02 263
18749.31 275
18750.60 265
18751.89 243
18753.18 245
18754.48 246
18755.77 215
18757.06 256
18758.35 254
18759.64 245
18760.94 273
18762.23 262
18763.52 270
18764.81 257
18766.10 221
18767.40 248
18768.69 245
18769.98 256
18771.27 293
18772.57 227
18773.86 235
18775.15 243
18776.44 229
18777.74 250
18779.03 256
18780.32 260
18781.61 264
18782.91 242
18784.20 274
18785.49 258
18786.79 235
18788.08 259
18789.37 254
18790.66 253
18791.96 246
18793.25 232
18794.54 251
18795.84 245
18797.13 245
18798.42 242
18799.72 236
18801.01 267
18802.30 251
18803.60 256
18804.89 239
18806.18 255
18807.48 231
18808.77 228
18810.07 223
18811.36 243
18812.65 237
18813.95 216
18815.24 229
18816.53 253
18817.83 258
18819.12 250
18820.42 251
18821.71 228
18823.00 221
18824.30 243
18825.59 268
18826.89 250
18828.18 259
18829.48 259
18830.77 239
18832.07 248
18833.36 241
18834.65 248
18835.95 227
18837.24 261
18838.54 253
18839.83 252
18841.13 263
18842.42 244
18843.72 251
18845.01 240
18846.31 251
18847.60 269
18848.90 239
18850.19 228
18851.49 236
18852.78 251
18854.08 253
18855.37 235
18856.67 258
18857.96 259
18859.26 259
18860.55 265
18861.85 266
18863.15 234
18864.44 234
18865.74 257
18867.03 231
18868.33 245
18869.62 257
18870.92 263
18872.22 249
18873.51 265
18874.81 266
18876.10 239
18877.40 266
18878.70 247
18879.99 232
18881.29 244
18882.58 272
18883.88 233
18885.18 243
18886.47 245
18887.77 246
18889.07 239
18890.36 249
18891.66 266
18892.95 251
18894.25 256
18895.55 239
18896.84 257
18898.14 248
18899.44 260
18900.73 251
18902.03 246
18903.33 231
18904.63 255
18905.92 277
18907.22 259
18908.52 234
18909.81 262
18911.11 250
18912.41 256
18913.71 259
18915.00 272
18916.30 268
18917.60 249
18918.89 247
18920.19 220
18921.49 253
18922.79 237
18924.09 250
18925.38 265
18926.68 235
18927.98 227
18929.28 242
18930.57 245
18931.87 245
18933.17 256
18934.47 242
18935.77 238
18937.06 237
18938.36 252
18939.66 236
18940.96 242
18942.26 241
18943.55 263
18944.85 247
18946.15 249
18947.45 233
18948.75 245
18950.05 220
18951.35 261
18952.64 254
18953.94 271
18955.24 250
18956.54 242
18957.84 241
18959.14 231
18960.44 250
18961.74 239
18963.03 235
18964.33 221
18965.63 232
18966.93 243
18968.23 238
18969.53 218
18970.83 224
18972.13 252
18973.43 240
18974.73 238
18976.03 224
18977.33 200
18978.62 224
18979.92 233
18981.22 239
18982.52 236
18983.82 254
18985.12 265
18986.42 228
18987.72 228
18989.02 220
18990.32 253
18991.62 261
18992.92 261
18994.22 249
18995.52 234
18996.82 245
18998.12 276
18999.42 231
19000.72 237
19002.02 247
19003.32 232
19004.62 233
19005.92 247
19007.22 234
19008.53 230
19009.83 259
19011.13 242
19012.43 236
19013.73 243
19015.03 217
19016.33 245
19017.63 257
19018.93 230
19020.23 231
19021.53 234
19022.83 261
19024.13 232
19025.44 252
19026.74 239
19028.04 251
19029.34 233
19030.64 239
19031.94 251
19033.24 236
19034.54 248
19035.85 261
19037.15 236
19038.45 215
19039.75 228
19041.05 232
19042.35 253
19043.66 227
19044.96 227
19046.26 228
19047.56 232
19048.86 256
19050.16 241
19051.47 261
19052.77 264
19054.07 232
19055.37 247
19056.67 233
19057.98 247
19059.28 234
19060.58 231
19061.88 226
19063.19 236
19064.49 234
19065.79 229
19067.09 202
19068.40 245
19069.70 248
19071.00 246
19072.30 253
19073.61 253
19074.91 231
19076.21 239
19077.52 227
19078.82 257
19080.12 236
19081.42 221
19082.73 234
19084.03 235
19085.33 229
19086.64 260
19087.94 244
19089.24 245
19090.55 243
19091.85 251
19093.15 249
19094.46 253
19095.76 233
19097.06 249
19098.37 252
19099.67 242
19100.97 219
19102.28 223
19103.58 234
19104.89 242
19106.19 243
19107.49 239
19108.80 233
19110.10 241
19111.40 237
19112.71 244
19114.01 234
19115.32 275
19116.62 254
19117.93 263
19119.23 241
19120.53 259
19121.84 254
19123.14 250
19124.45 240
19125.75 264
19127.06 236
19128.36 232
19129.67 243
19130.97 237
19132.28 243
19133.58 216
19134.88 257
19136.19 241
19137.49 228
19138.80 219
19140.10 246
19141.41 228
19142.71 249
19144.02 252
19145.32 263
19146.63 272
19147.94 288
19149.24 261
19150.55 256
19151.85 228
19153.16 220
19154.46 242
19155.77 222
19157.07 250
19158.38 247
19159.68 239
19160.99 231
19162.30 240
19163.60 239
19164.91 215
19166.21 222
19167.52 240
19168.83 253
19170.13 258
19171.44 232
19172.74 220
19174.05 232
19175.36 231
19176.66 230
19177.97 259
19179.27 268
19180.58 256
19181.89 240
19183.19 236
19184.50 225
19185.81 235
19187.11 242
19188.42 247
19189.73 223
19191.03 259
19192.34 226
19193.65 234
19194.95 256
19196.26 245
19197.57 228
19198.87 242
19200.18 229
19201.49 240
19202.80 239
19204.10 218
19205.41 217
19206.72 248
19208.03 217
19209.33 225
19210.64 224
19211.95 243
19213.25 232
19214.56 224
19215.87 254
19217.18 253
19218.49 243
19219.79 228
19221.10 243
19222.41 248
19223.72 244
19225.02 234
19226.33 206
19227.64 224
19228.95 259
19230.26 231
19231.56 237
19232.87 208
19234.18 217
19235.49 241
19236.80 242
19238.11 229
19239.41 218
19240.72 202
19242.03 218
19243.34 258
19244.65 231
19245.96 244
19247.26 263
19248.57 253
19249.88 216
19251.19 221
19252.50 236
19253.81 222
19255.12 220
19256.43 205
19257.74 221
19259.04 226
19260.35 250
19261.66 253
19262.97 246
19264.28 239
19265.59 246
19266.90 258
19268.21 257
19269.52 222
19270.83 223
19272.14 260
19273.45 246
19274.76 225
19276.07 237
19277.38 247
19278.69 262
19279.99 228
19281.30 235
19282.61 235
19283.92 223
19285.23 267
19286.54 243
19287.85 260
19289.16 220
19290.47 224
19291.78 242
19293.09 252
19294.40 242
19295.72 248
19297.03 253
19298.34 219
19299.65 228
19300.96 243
19302.27 242
19303.58 234
19304.89 253
19306.20 244
19307.51 244
19308.82 240
19310.13 239
19311.44 248
19312.75 216
19314.06 226
19315.37 221
19316.69 231
19318.00 244
19319.31 228
19320.62 235
19321.93 222
19323.24 192
19324.55 201
19325.86 215
19327.18 226
19328.49 233
19329.80 234
19331.11 231
19332.42 220
19333.73 234
19335.04 224
19336.36 211
19337.67 232
19338.98 259
19340.29 234
19341.60 219
19342.91 218
19344.23 254
19345.54 253
19346.85 237
19348.16 245
19349.47 244
19350.79 239
19352.10 235
19353.41 245
19354.72 206
19356.04 219
19357.35 247
19358.66 223
19359.97 221
19361.29 216
19362.60 205
19363.91 231
19365.22 257
19366.54 231
19367.85 227
19369.16 236
19370.47 234
19371.79 248
19373.10 197
19374.41 207
19375.73 242
19377.04 226
19378.35 230
19379.67 209
19380.98 217
19382.29 219
19383.60 243
19384.92 226
19386.23 211
19387.54 232
19388.86 235
19390.17 240
19391.49 233
19392.80 214
19394.11 230
19395.43 222
19396.74 227
19398.05 218
19399.37 211
19400.68 260
19402.00 223
19403.31 225
19404.62 223
19405.94 235
19407.25 235
19408.57 236
19409.88 276
19411.19 217
19412.51 222
19413.82 227
19415.14 250
19416.45 256
19417.77 240
19419.08 225
19420.39 231
19421.71 231
19423.02 207
19424.34 208
19425.65 257
19426.97 249
19428.28 232
19429.60 232
19430.91 229
19432.23 223
19433.54 243
19434.86 222
19436.17 202
19437.49 234
19438.80 215
19440.12 214
19441.43 235
19442.75 215
19444.06 216
19445.38 215
19446.69 226
19448.01 205
19449.32 238
19450.64 222
19451.96 244
19453.27 251
19454.59 220
19455.90 220
19457.22 246
19458.53 243
19459.85 224
19461.17 214
19462.48 235
19463.80 212
19465.11 230
19466.43 217
19467.75 206
19469.06 223
19470.38 213
19471.69 242
19473.01 237
19474.33 216
19475.64 224
19476.96 219
19478.28 224
19479.59 217
19480.91 230
19482.23 220
19483.54 235
19484.86 217
19486.18 230
19487.49 240
19488.81 240
19490.13 231
19491.44 246
19492.76 228
19494.08 222
19495.39 212
19496.71 225
19498.03 226
19499.35 214
19500.66 220
19501.98 225
19503.30 235
19504.61 226
19505.93 245
19507.25 220
19508.57 226
19509.88 204
19511.20 268
19512.52 248
19513.84 235
19515.15 238
19516.47 230
19517.79 212
19519.11 219
19520.43 239
19521.74 242
19523.06 239
19524.38 235
19525.70 225
19527.02 202
19528.33 219
19529.65 225
19530.97 211
19532.29 212
19533.61 234
19534.93 253
19536.24 248
19537.56 215
19538.88 242
19540.20 237
19541.52 253
19542.84 247
19544.16 215
19545.47 225
19546.79 215
19548.11 224
19549.43 239
19550.75 219
19552.07 217
19553.39 232
19554.71 206
19556.03 208
19557.34 221
19558.66 215
19559.98 244
19561.30 235
19562.62 243
19563.94 219
19565.26 234
19566.58 220
19567.90 215
19569.22 221
19570.54 228
19571.86 203
19573.18 201
19574.50 210
19575.82 240
19577.14 219
19578.46 219
19579.78 219
19581.10 229
19582.42 238
19583.74 226
19585.06 250
19586.38 248
19587.70 227
19589.02 233
19590.34 222
19591.66 225
19592.98 206
19594.30 241
19595.62 255
19596.94 236
19598.26 243
19599.58 215
19600.90 232
19602.22 237
19603.54 222
19604.86 223
19606.18 233
19607.50 234
19608.82 232
19610.15 232
19611.47 213
19612.79 228
19614.11 231
19615.43 213
19616.75 216
19618.07 217
19619.39 219
19620.71 230
19622.04 226
19623.36 241
19624.68 216
19626.00 214
19627.32 225
19628.64 245
19629.96 239
19631.29 228
19632.61 229
19633.93 220
19635.25 235
19636.57 222
19637.89 215
19639.22 225
19640.54 236
19641.86 255
19643.18 245
19644.50 224
19645.83 235
19647.15 219
19648.47 220
19649.79 207
19651.12 208
19652.44 241
19653.76 210
19655.08 222
19656.40 200
19657.73 219
19659.05 208
19660.37 209
19661.70 229
19663.02 216
19664.34 222
19665.66 229
19666.99 232
19668.31 235
19669.63 232
19670.95 223
19672.28 238
19673.60 229
19674.92 206
19676.25 224
19677.57 224
19678.89 206
19680.22 226
19681.54 233
19682.86 221
19684.19 217
19685.51 209
19686.83 242
19688.16 233
19689.48 230
19690.80 217
19692.13 212
19693.45 221
19694.78 219
19696.10 194
19697.42 237
19698.75 217
19700.07 216
19701.39 226
19702.72 247
19704.04 209
19705.37 216
19706.69 227
19708.02 216
19709.34 214
19710.66 211
19711.99 240
19713.31 222
19714.64 255
19715.96 228
19717.29 227
19718.61 221
19719.93 230
19721.26 245
19722.58 231
19723.91 212
19725.23 221
19726.56 231
19727.88 211
19729.21 206
19730.53 193
19731.86 202
19733.18 214
19734.51 200
19735.83 218
19737.16 244
19738.48 200
19739.81 220
19741.13 234
19742.46 242
19743.78 209
19745.11 217
19746.44 207
19747.76 209
19749.09 203
19750.41 211
19751.74 224
19753.06 220
19754.39 243
19755.72 201
19757.04 211
19758.37 208
19759.69 238
19761.02 222
19762.34 224
19763.67 198
19765.00 232
19766.32 243
19767.65 232
19768.98 229
19770.30 215
19771.63 227
19772.95 217
19774.28 223
19775.61 205
19776.93 226
19778.26 225
19779.59 224
19780.91 225
19782.24 220
19783.57 213
19784.89 224
19786.22 207
19787.55 234
19788.87 220
19790.20 235
19791.53 234
19792.86 210
19794.18 215
19795.51 225
19796.84 254
19798.16 199
19799.49 229
19800.82 224
19802.15 222
19803.47 202
19804.80 211
19806.13 200
19807.46 212
19808.78 206
19810.11 259
19811.44 231
19812.77 228
19814.09 234
19815.42 249
19816.75 233
19818.08 206
19819.41 215
19820.73 216
19822.06 234
19823.39 209
19824.72 234
19826.05 214
19827.37 214
19828.70 224
19830.03 230
19831.36 234
19832.69 218
19834.02 217
19835.34 216
19836.67 223
19838.00 191
19839.33 229
19840.66 230
19841.99 228
19843.32 232
19844.64 225
19845.97 216
19847.30 241
19848.63 222
19849.96 231
19851.29 233
19852.62 209
19853.95 202
19855.28 232
19856.60 224
19857.93 193
19859.26 235
19860.59 222
19861.92 207
19863.25 195
19864.58 213
19865.91 213
19867.24 256
19868.57 207
19869.90 227
19871.23 215
19872.56 223
19873.89 235
19875.22 231
19876.55 250
19877.88 209
19879.21 237
19880.54 207
19881.87 222
19883.20 212
19884.53 226
19885.86 233
19887.19 234
19888.52 217
19889.85 238
19891.18 238
19892.51 217
19893.84 230
19895.17 218
19896.50 235
19897.83 229
19899.16 260
19900.49 235
19901.82 217
19903.15 227
19904.48 208
19905.81 191
19907.15 220
19908.48 193
19909.81 242
19911.14 210
19912.47 220
19913.80 223
19915.13 205
19916.46 238
19917.79 232
19919.13 239
19920.46 231
19921.79 230
19923.12 207
19924.45 248
19925.78 217
19927.11 246
19928.45 213
19929.78 241
19931.11 229
19932.44 238
19933.77 234
19935.10 232
19936.44 225
19937.77 220
19939.10 249
19940.43 234
19941.76 252
19943.10 219
19944.43 234
19945.76 225
19947.09 247
19948.42 221
19949.76 258
19951.09 235
19952.42 226
19953.75 213
19955.09 235
19956.42 225
19957.75 209
19959.08 235
19960.42 208
19961.75 242
19963.08 244
19964.41 256
19965.75 239
19967.08 227
19968.41 216
19969.75 242
19971.08 206
19972.41 197
19973.74 218
19975.08 237
19976.41 220
19977.74 220
19979.08 238
19980.41 239
19981.74 219
19983.08 215
19984.41 220
19985.74 219
19987.08 234
19988.41 225
19989.75 230
19991.08 229
19992.41 224
19993.75 237
19995.08 252
19996.41 217
19997.75 244
19999.08 224
20000.42 242
20001.75 228
20003.08 230
20004.42 221
20005.75 213
20007.09 201
20008.42 209
20009.75 239
20011.09 230
20012.42 222
20013.76 210
20015.09 228
20016.43 208
20017.76 226
20019.10 255
20020.43 223
20021.76 220
20023.10 230
20024.43 242
20025.77 221
20027.10 231
20028.44 233
20029.77 249
20031.11 233
20032.44 251
20033.78 240
20035.11 226
20036.45 204
20037.78 236
20039.12 245
20040.46 228
20041.79 199
20043.13 209
20044.46 237
20045.80 216
20047.13 219
20048.47 235
20049.80 238
20051.14 212
20052.47 227
20053.81 232
20055.15 252
20056.48 212
20057.82 244
20059.15 242
20060.49 236
20061.83 216
20063.16 252
20064.50 245
20065.83 216
20067.17 219
20068.51 216
20069.84 227
20071.18 226
20072.52 212
20073.85 222
20075.19 226
20076.52 206
20077.86 258
20079.20 225
20080.53 229
20081.87 219
20083.21 262
20084.54 223
20085.88 209
20087.22 201
20088.56 232
20089.89 247
20091.23 229
20092.57 214
20093.90 221
20095.24 232
20096.58 212
20097.91 221
20099.25 213
20100.59 211
20101.93 224
20103.26 220
20104.60 204
20105.94 225
20107.28 224
20108.61 213
20109.95 231
20111.29 200
20112.63 214
20113.96 234
20115.30 240
20116.64 200
20117.98 250
20119.32 230
20120.65 255
20121.99 219
20123.33 227
20124.67 216
20126.01 227
