# Supplementary material for: MALDI-TOF MS typing enables the classification of brewing yeasts of the genus Saccharomyces to major beer styles
Source: PLoS One. 2017 Aug 9;12(8):e0181694. doi: 10.1371/journal.pone.0181694 (PMC5549903; doi:10.1371/journal.pone.0181694)
Supplement: S17 File — The directory includes 90 raw files and was zipped to “.zip”; the folder has three strains with 30 spectra per strain; S1 Text explains the raw files with an example and Table 1 represents the yeast strains used within the experiment. (ZIP) [file pone.0181694.s020.zip › 49-51/30813-PIBA124-Lag-Lag-Lag-YPG-18h-E-E_2016-10-03_7_0_C7_1.dat]

1998.43 735
1998.85 690
1999.27 671
1999.69 741
2000.11 717
2000.54 702
2000.96 680
2001.38 694
2001.80 686
2002.23 740
2002.65 738
2003.07 721
2003.49 686
2003.92 813
2004.34 713
2004.76 678
2005.18 698
2005.61 704
2006.03 714
2006.45 649
2006.87 753
2007.30 703
2007.72 678
2008.14 722
2008.57 707
2008.99 741
2009.41 697
2009.84 767
2010.26 752
2010.68 697
2011.11 692
2011.53 682
2011.95 680
2012.38 702
2012.80 671
2013.22 742
2013.65 720
2014.07 702
2014.49 690
2014.92 707
2015.34 760
2015.77 804
2016.19 802
2016.61 735
2017.04 726
2017.46 761
2017.89 727
2018.31 691
2018.73 716
2019.16 723
2019.58 724
2020.01 715
2020.43 720
2020.85 707
2021.28 678
2021.70 649
2022.13 679
2022.55 662
2022.98 691
2023.40 632
2023.83 662
2024.25 631
2024.68 666
2025.10 706
2025.53 708
2025.95 719
2026.38 669
2026.80 702
2027.23 777
2027.65 707
2028.08 686
2028.50 669
2028.93 696
2029.35 689
2029.78 672
2030.20 654
2030.63 696
2031.05 656
2031.48 656
2031.90 702
2032.33 717
2032.75 692
2033.18 712
2033.61 687
2034.03 724
2034.46 717
2034.88 699
2035.31 766
2035.74 708
2036.16 623
2036.59 689
2037.01 742
2037.44 731
2037.87 810
2038.29 806
2038.72 829
2039.14 762
2039.57 663
2040.00 728
2040.42 722
2040.85 727
2041.28 726
2041.70 718
2042.13 728
2042.56 730
2042.98 748
2043.41 684
2043.84 694
2044.26 737
2044.69 707
2045.12 684
2045.54 697
2045.97 741
2046.40 716
2046.82 709
2047.25 715
2047.68 684
2048.11 704
2048.53 663
2048.96 716
2049.39 663
2049.82 686
2050.24 714
2050.67 739
2051.10 703
2051.53 669
2051.95 676
2052.38 697
2052.81 724
2053.24 738
2053.66 783
2054.09 716
2054.52 815
2054.95 751
2055.38 734
2055.80 725
2056.23 687
2056.66 687
2057.09 663
2057.52 681
2057.94 668
2058.37 700
2058.80 732
2059.23 806
2059.66 710
2060.09 689
2060.51 744
2060.94 742
2061.37 764
2061.80 691
2062.23 709
2062.66 732
2063.09 700
2063.52 715
2063.94 721
2064.37 709
2064.80 743
2065.23 747
2065.66 771
2066.09 720
2066.52 696
2066.95 710
2067.38 734
2067.81 717
2068.24 736
2068.66 713
2069.09 696
2069.52 643
2069.95 655
2070.38 694
2070.81 651
2071.24 641
2071.67 682
2072.10 661
2072.53 716
2072.96 717
2073.39 707
2073.82 714
2074.25 677
2074.68 742
2075.11 700
2075.54 707
2075.97 755
2076.40 751
2076.83 735
2077.26 748
2077.69 744
2078.12 785
2078.55 836
2078.98 764
2079.41 748
2079.84 739
2080.27 724
2080.70 739
2081.14 724
2081.57 750
2082.00 712
2082.43 695
2082.86 662
2083.29 755
2083.72 759
2084.15 681
2084.58 738
2085.01 711
2085.44 704
2085.88 752
2086.31 721
2086.74 712
2087.17 715
2087.60 686
2088.03 717
2088.46 715
2088.89 725
2089.33 737
2089.76 748
2090.19 756
2090.62 773
2091.05 761
2091.48 777
2091.92 762
2092.35 730
2092.78 699
2093.21 719
2093.64 775
2094.07 804
2094.51 694
2094.94 668
2095.37 666
2095.80 681
2096.24 671
2096.67 690
2097.10 720
2097.53 651
2097.96 685
2098.40 673
2098.83 650
2099.26 719
2099.69 711
2100.13 668
2100.56 631
2100.99 679
2101.43 699
2101.86 671
2102.29 679
2102.72 712
2103.16 648
2103.59 676
2104.02 740
2104.46 724
2104.89 670
2105.32 703
2105.76 682
2106.19 673
2106.62 670
2107.05 711
2107.49 701
2107.92 741
2108.36 711
2108.79 672
2109.22 694
2109.66 661
2110.09 658
2110.52 701
2110.96 707
2111.39 698
2111.82 699
2112.26 665
2112.69 666
2113.13 691
2113.56 656
2113.99 688
2114.43 653
2114.86 638
2115.30 685
2115.73 671
2116.16 605
2116.60 651
2117.03 657
2117.47 675
2117.90 725
2118.34 678
2118.77 693
2119.21 602
2119.64 600
2120.07 694
2120.51 671
2120.94 717
2121.38 711
2121.81 689
2122.25 676
2122.68 643
2123.12 726
2123.55 654
2123.99 653
2124.42 629
2124.86 623
2125.29 650
2125.73 642
2126.16 625
2126.60 688
2127.04 671
2127.47 703
2127.91 759
2128.34 720
2128.78 800
2129.21 767
2129.65 797
2130.08 838
2130.52 844
2130.96 791
2131.39 779
2131.83 739
2132.26 776
2132.70 753
2133.14 788
2133.57 779
2134.01 715
2134.44 736
2134.88 716
2135.32 705
2135.75 723
2136.19 705
2136.62 670
2137.06 663
2137.50 719
2137.93 736
2138.37 705
2138.81 708
2139.24 686
2139.68 601
2140.12 703
2140.55 719
2140.99 694
2141.43 682
2141.86 683
2142.30 631
2142.74 680
2143.18 670
2143.61 647
2144.05 687
2144.49 735
2144.92 719
2145.36 779
2145.80 719
2146.24 756
2146.67 803
2147.11 865
2147.55 797
2147.99 818
2148.42 880
2148.86 882
2149.30 893
2149.74 955
2150.17 906
2150.61 840
2151.05 850
2151.49 842
2151.92 846
2152.36 780
2152.80 814
2153.24 716
2153.68 722
2154.11 778
2154.55 757
2154.99 714
2155.43 677
2155.87 679
2156.31 706
2156.74 745
2157.18 701
2157.62 699
2158.06 724
2158.50 755
2158.94 793
2159.38 717
2159.81 716
2160.25 663
2160.69 761
2161.13 719
2161.57 708
2162.01 714
2162.45 718
2162.89 734
2163.33 791
2163.76 777
2164.20 775
2164.64 829
2165.08 805
2165.52 813
2165.96 809
2166.40 822
2166.84 778
2167.28 815
2167.72 778
2168.16 766
2168.60 768
2169.04 805
2169.48 709
2169.92 794
2170.36 833
2170.80 801
2171.24 718
2171.68 727
2172.12 772
2172.56 818
2173.00 822
2173.44 716
2173.88 759
2174.32 868
2174.76 823
2175.20 839
2175.64 868
2176.08 798
2176.52 785
2176.96 832
2177.40 867
2177.84 916
2178.28 870
2178.72 852
2179.16 855
2179.60 798
2180.04 830
2180.48 804
2180.92 782
2181.37 783
2181.81 800
2182.25 768
2182.69 730
2183.13 706
2183.57 704
2184.01 726
2184.45 715
2184.89 712
2185.34 720
2185.78 778
2186.22 741
2186.66 758
2187.10 762
2187.54 751
2187.98 836
2188.43 824
2188.87 817
2189.31 761
2189.75 784
2190.19 781
2190.63 815
2191.08 816
2191.52 842
2191.96 823
2192.40 811
2192.84 754
2193.29 838
2193.73 823
2194.17 836
2194.61 874
2195.05 890
2195.50 861
2195.94 822
2196.38 878
2196.82 855
2197.27 785
2197.71 866
2198.15 768
2198.59 752
2199.04 778
2199.48 781
2199.92 782
2200.37 778
2200.81 752
2201.25 765
2201.69 787
2202.14 846
2202.58 864
2203.02 839
2203.47 855
2203.91 813
2204.35 855
2204.80 825
2205.24 881
2205.68 886
2206.13 821
2206.57 817
2207.01 844
2207.46 969
2207.90 869
2208.34 855
2208.79 861
2209.23 892
2209.67 895
2210.12 894
2210.56 854
2211.01 860
2211.45 823
2211.89 815
2212.34 787
2212.78 828
2213.23 785
2213.67 753
2214.11 813
2214.56 782
2215.00 828
2215.45 784
2215.89 727
2216.34 726
2216.78 775
2217.22 796
2217.67 801
2218.11 827
2218.56 756
2219.00 804
2219.45 862
2219.89 839
2220.34 772
2220.78 801
2221.23 800
2221.67 858
2222.12 869
2222.56 806
2223.01 887
2223.45 915
2223.90 868
2224.34 871
2224.79 968
2225.23 952
2225.68 940
2226.12 956
2226.57 1024
2227.01 983
2227.46 926
2227.91 955
2228.35 946
2228.80 991
2229.24 948
2229.69 1008
2230.13 1005
2230.58 999
2231.03 1019
2231.47 973
2231.92 1013
2232.36 1033
2232.81 970
2233.26 944
2233.70 911
2234.15 968
2234.59 935
2235.04 930
2235.49 870
2235.93 920
2236.38 856
2236.83 811
2237.27 810
2237.72 871
2238.17 791
2238.61 786
2239.06 836
2239.51 838
2239.95 871
2240.40 775
2240.85 762
2241.29 856
2241.74 818
2242.19 780
2242.63 882
2243.08 828
2243.53 797
2243.98 807
2244.42 800
2244.87 792
2245.32 802
2245.76 718
2246.21 751
2246.66 824
2247.11 731
2247.55 790
2248.00 867
2248.45 848
2248.90 853
2249.35 874
2249.79 827
2250.24 836
2250.69 871
2251.14 851
2251.58 830
2252.03 831
2252.48 835
2252.93 889
2253.38 858
2253.82 824
2254.27 828
2254.72 833
2255.17 842
2255.62 801
2256.07 801
2256.51 748
2256.96 796
2257.41 752
2257.86 757
2258.31 803
2258.76 747
2259.21 819
2259.65 884
2260.10 880
2260.55 913
2261.00 889
2261.45 839
2261.90 857
2262.35 898
2262.80 905
2263.25 841
2263.69 927
2264.14 873
2264.59 896
2265.04 873
2265.49 960
2265.94 1003
2266.39 926
2266.84 930
2267.29 993
2267.74 1036
2268.19 1114
2268.64 1019
2269.09 928
2269.54 966
2269.99 1016
2270.44 1076
2270.89 1032
2271.34 973
2271.79 1008
2272.24 1095
2272.69 1057
2273.14 1126
2273.59 1145
2274.04 1119
2274.49 1217
2274.94 1173
2275.39 1205
2275.84 1255
2276.29 1200
2276.74 1168
2277.19 1169
2277.64 1047
2278.09 996
2278.54 982
2278.99 978
2279.44 978
2279.89 892
2280.34 930
2280.79 892
2281.25 894
2281.70 886
2282.15 816
2282.60 854
2283.05 876
2283.50 863
2283.95 818
2284.40 840
2284.85 867
2285.31 884
2285.76 926
2286.21 954
2286.66 1014
2287.11 1083
2287.56 1062
2288.01 1196
2288.47 1123
2288.92 1219
2289.37 1250
2289.82 1386
2290.27 1411
2290.72 1262
2291.18 1277
2291.63 1217
2292.08 1227
2292.53 1168
2292.98 1127
2293.44 1158
2293.89 1209
2294.34 1070
2294.79 1081
2295.24 1078
2295.70 977
2296.15 982
2296.60 994
2297.05 956
2297.51 914
2297.96 895
2298.41 867
2298.86 842
2299.32 858
2299.77 784
2300.22 836
2300.67 873
2301.13 813
2301.58 751
2302.03 757
2302.49 809
2302.94 813
2303.39 921
2303.85 892
2304.30 803
2304.75 832
2305.20 880
2305.66 906
2306.11 862
2306.56 899
2307.02 940
2307.47 963
2307.93 927
2308.38 932
2308.83 1000
2309.29 958
2309.74 987
2310.19 987
2310.65 918
2311.10 951
2311.55 964
2312.01 1048
2312.46 1070
2312.92 897
2313.37 932
2313.82 901
2314.28 885
2314.73 889
2315.19 855
2315.64 886
2316.10 960
2316.55 914
2317.00 981
2317.46 877
2317.91 886
2318.37 913
2318.82 917
2319.28 997
2319.73 1014
2320.19 951
2320.64 976
2321.10 956
2321.55 941
2322.01 960
2322.46 876
2322.92 943
2323.37 957
2323.83 921
2324.28 977
2324.74 893
2325.19 949
2325.65 950
2326.10 864
2326.56 962
2327.01 983
2327.47 1003
2327.92 920
2328.38 888
2328.83 908
2329.29 912
2329.74 888
2330.20 895
2330.66 822
2331.11 817
2331.57 843
2332.02 850
2332.48 892
2332.94 854
2333.39 838
2333.85 848
2334.30 842
2334.76 808
2335.22 814
2335.67 809
2336.13 849
2336.58 864
2337.04 916
2337.50 896
2337.95 925
2338.41 900
2338.87 926
2339.32 897
2339.78 911
2340.24 911
2340.69 853
2341.15 899
2341.61 963
2342.06 941
2342.52 897
2342.98 878
2343.43 953
2343.89 896
2344.35 915
2344.81 962
2345.26 977
2345.72 973
2346.18 978
2346.63 933
2347.09 995
2347.55 1024
2348.01 963
2348.46 922
2348.92 917
2349.38 936
2349.84 888
2350.29 878
2350.75 908
2351.21 952
2351.67 840
2352.13 879
2352.58 871
2353.04 914
2353.50 827
2353.96 901
2354.41 827
2354.87 838
2355.33 861
2355.79 891
2356.25 907
2356.71 892
2357.16 826
2357.62 912
2358.08 866
2358.54 928
2359.00 1070
2359.46 989
2359.91 1005
2360.37 1004
2360.83 975
2361.29 977
2361.75 904
2362.21 918
2362.67 967
2363.13 983
2363.58 940
2364.04 956
2364.50 955
2364.96 964
2365.42 975
2365.88 968
2366.34 917
2366.80 914
2367.26 907
2367.72 869
2368.18 867
2368.64 873
2369.10 905
2369.55 899
2370.01 892
2370.47 882
2370.93 810
2371.39 904
2371.85 855
2372.31 847
2372.77 883
2373.23 920
2373.69 922
2374.15 892
2374.61 913
2375.07 915
2375.53 898
2375.99 842
2376.45 859
2376.91 878
2377.37 878
2377.83 871
2378.29 844
2378.75 869
2379.21 882
2379.68 881
2380.14 853
2380.60 822
2381.06 886
2381.52 866
2381.98 865
2382.44 853
2382.90 928
2383.36 822
2383.82 840
2384.28 845
2384.74 802
2385.20 830
2385.67 855
2386.13 833
2386.59 891
2387.05 863
2387.51 836
2387.97 859
2388.43 952
2388.89 959
2389.36 917
2389.82 910
2390.28 958
2390.74 934
2391.20 927
2391.66 894
2392.13 967
2392.59 1020
2393.05 962
2393.51 905
2393.97 862
2394.43 885
2394.90 862
2395.36 868
2395.82 882
2396.28 884
2396.74 892
2397.21 912
2397.67 907
2398.13 962
2398.59 910
2399.06 886
2399.52 915
2399.98 876
2400.44 788
2400.91 841
2401.37 835
2401.83 913
2402.29 831
2402.76 850
2403.22 884
2403.68 850
2404.14 854
2404.61 902
2405.07 832
2405.53 790
2406.00 836
2406.46 811
2406.92 806
2407.39 785
2407.85 862
2408.31 829
2408.78 737
2409.24 723
2409.70 813
2410.17 817
2410.63 860
2411.09 774
2411.56 828
2412.02 821
2412.48 862
2412.95 883
2413.41 845
2413.87 858
2414.34 883
2414.80 871
2415.27 880
2415.73 949
2416.19 1007
2416.66 1063
2417.12 988
2417.59 959
2418.05 948
2418.51 1031
2418.98 1029
2419.44 956
2419.91 996
2420.37 951
2420.84 1007
2421.30 1013
2421.77 1012
2422.23 925
2422.69 915
2423.16 935
2423.62 911
2424.09 877
2424.55 895
2425.02 911
2425.48 937
2425.95 939
2426.41 891
2426.88 830
2427.34 861
2427.81 865
2428.27 875
2428.74 797
2429.20 764
2429.67 834
2430.13 843
2430.60 868
2431.07 908
2431.53 856
2432.00 854
2432.46 947
2432.93 964
2433.39 925
2433.86 877
2434.32 869
2434.79 903
2435.26 914
2435.72 896
2436.19 909
2436.65 962
2437.12 936
2437.59 950
2438.05 997
2438.52 938
2438.98 965
2439.45 969
2439.92 934
2440.38 980
2440.85 966
2441.32 920
2441.78 984
2442.25 966
2442.72 912
2443.18 972
2443.65 906
2444.12 871
2444.58 905
2445.05 855
2445.52 927
2445.98 893
2446.45 882
2446.92 875
2447.38 844
2447.85 879
2448.32 848
2448.78 888
2449.25 844
2449.72 825
2450.19 787
2450.65 749
2451.12 813
2451.59 852
2452.06 867
2452.52 811
2452.99 813
2453.46 845
2453.93 842
2454.39 772
2454.86 819
2455.33 786
2455.80 819
2456.26 780
2456.73 788
2457.20 805
2457.67 830
2458.14 857
2458.60 871
2459.07 829
2459.54 825
2460.01 760
2460.48 802
2460.95 823
2461.41 842
2461.88 815
2462.35 823
2462.82 799
2463.29 810
2463.76 844
2464.22 828
2464.69 821
2465.16 848
2465.63 803
2466.10 831
2466.57 910
2467.04 898
2467.51 927
2467.97 840
2468.44 870
2468.91 938
2469.38 903
2469.85 823
2470.32 898
2470.79 839
2471.26 849
2471.73 881
2472.20 843
2472.67 905
2473.14 909
2473.61 827
2474.07 844
2474.54 859
2475.01 832
2475.48 814
2475.95 834
2476.42 900
2476.89 863
2477.36 846
2477.83 905
2478.30 896
2478.77 888
2479.24 910
2479.71 885
2480.18 894
2480.65 903
2481.12 954
2481.59 874
2482.06 834
2482.53 888
2483.00 861
2483.47 944
2483.95 854
2484.42 833
2484.89 880
2485.36 935
2485.83 913
2486.30 887
2486.77 955
2487.24 948
2487.71 890
2488.18 879
2488.65 904
2489.12 836
2489.59 865
2490.07 849
2490.54 819
2491.01 929
2491.48 873
2491.95 863
2492.42 922
2492.89 893
2493.36 849
2493.84 919
2494.31 883
2494.78 932
2495.25 933
2495.72 933
2496.19 879
2496.66 885
2497.14 904
2497.61 881
2498.08 876
2498.55 895
2499.02 834
2499.50 811
2499.97 856
2500.44 842
2500.91 830
2501.38 847
2501.86 829
2502.33 823
2502.80 875
2503.27 847
2503.74 859
2504.22 902
2504.69 907
2505.16 868
2505.63 948
2506.11 1006
2506.58 971
2507.05 991
2507.52 1039
2508.00 1034
2508.47 1109
2508.94 1109
2509.42 1175
2509.89 1217
2510.36 1145
2510.83 1178
2511.31 1258
2511.78 1219
2512.25 1187
2512.73 1128
2513.20 1113
2513.67 1114
2514.15 1047
2514.62 1038
2515.09 947
2515.57 1000
2516.04 987
2516.51 923
2516.99 981
2517.46 898
2517.94 995
2518.41 994
2518.88 985
2519.36 983
2519.83 911
2520.30 871
2520.78 894
2521.25 915
2521.73 936
2522.20 884
2522.67 826
2523.15 833
2523.62 928
2524.10 907
2524.57 885
2525.05 992
2525.52 854
2525.99 858
2526.47 905
2526.94 897
2527.42 936
2527.89 938
2528.37 901
2528.84 987
2529.32 1086
2529.79 943
2530.27 939
2530.74 984
2531.22 997
2531.69 983
2532.17 1025
2532.64 1045
2533.12 957
2533.59 916
2534.07 917
2534.54 972
2535.02 977
2535.49 888
2535.97 920
2536.44 932
2536.92 959
2537.39 893
2537.87 962
2538.34 990
2538.82 906
2539.30 881
2539.77 947
2540.25 1000
2540.72 955
2541.20 952
2541.68 994
2542.15 988
2542.63 918
2543.10 982
2543.58 1006
2544.06 1005
2544.53 1059
2545.01 1086
2545.48 1119
2545.96 1154
2546.44 1154
2546.91 1093
2547.39 1165
2547.87 1188
2548.34 1174
2548.82 1104
2549.30 1153
2549.77 1142
2550.25 1106
2550.73 1095
2551.20 1073
2551.68 1050
2552.16 1062
2552.63 997
2553.11 976
2553.59 1036
2554.06 1058
2554.54 1137
2555.02 1118
2555.50 1078
2555.97 1068
2556.45 1029
2556.93 1029
2557.40 996
2557.88 997
2558.36 1020
2558.84 1036
2559.31 928
2559.79 918
2560.27 891
2560.75 875
2561.23 911
2561.70 882
2562.18 828
2562.66 849
2563.14 867
2563.61 848
2564.09 803
2564.57 817
2565.05 891
2565.53 852
2566.00 867
2566.48 775
2566.96 896
2567.44 899
2567.92 831
2568.40 778
2568.87 831
2569.35 945
2569.83 881
2570.31 884
2570.79 866
2571.27 845
2571.75 760
2572.22 845
2572.70 887
2573.18 898
2573.66 934
2574.14 883
2574.62 852
2575.10 898
2575.58 895
2576.06 912
2576.54 885
2577.01 921
2577.49 959
2577.97 923
2578.45 884
2578.93 902
2579.41 911
2579.89 862
2580.37 880
2580.85 893
2581.33 823
2581.81 797
2582.29 900
2582.77 916
2583.25 852
2583.73 838
2584.21 846
2584.69 878
2585.17 896
2585.65 878
2586.13 857
2586.61 855
2587.09 794
2587.57 868
2588.05 868
2588.53 886
2589.01 918
2589.49 896
2589.97 878
2590.45 924
2590.93 920
2591.41 904
2591.89 865
2592.37 844
2592.85 824
2593.33 825
2593.81 927
2594.30 928
2594.78 811
2595.26 832
2595.74 873
2596.22 859
2596.70 909
2597.18 868
2597.66 826
2598.14 857
2598.62 924
2599.11 904
2599.59 839
2600.07 834
2600.55 857
2601.03 932
2601.51 908
2601.99 850
2602.48 897
2602.96 899
2603.44 899
2603.92 849
2604.40 835
2604.88 803
2605.37 861
2605.85 885
2606.33 904
2606.81 859
2607.29 933
2607.78 905
2608.26 872
2608.74 841
2609.22 890
2609.70 890
2610.19 900
2610.67 950
2611.15 907
2611.63 894
2612.12 930
2612.60 853
2613.08 969
2613.56 975
2614.05 889
2614.53 867
2615.01 895
2615.49 951
2615.98 881
2616.46 872
2616.94 867
2617.43 859
2617.91 885
2618.39 895
2618.87 907
2619.36 926
2619.84 796
2620.32 836
2620.81 805
2621.29 824
2621.77 837
2622.26 865
2622.74 836
2623.22 795
2623.71 854
2624.19 786
2624.67 817
2625.16 873
2625.64 825
2626.13 836
2626.61 889
2627.09 845
2627.58 905
2628.06 929
2628.55 946
2629.03 914
2629.51 868
2630.00 861
2630.48 926
2630.97 948
2631.45 953
2631.93 977
2632.42 934
2632.90 951
2633.39 915
2633.87 964
2634.36 834
2634.84 856
2635.33 920
2635.81 900
2636.29 888
2636.78 873
2637.26 844
2637.75 869
2638.23 867
2638.72 900
2639.20 876
2639.69 936
2640.17 874
2640.66 922
2641.14 935
2641.63 862
2642.11 891
2642.60 910
2643.08 882
2643.57 901
2644.05 908
2644.54 895
2645.03 905
2645.51 917
2646.00 933
2646.48 963
2646.97 953
2647.45 1021
2647.94 938
2648.43 939
2648.91 958
2649.40 967
2649.88 920
2650.37 920
2650.85 925
2651.34 917
2651.83 913
2652.31 962
2652.80 933
2653.29 895
2653.77 1020
2654.26 948
2654.74 978
2655.23 908
2655.72 939
2656.20 907
2656.69 921
2657.18 917
2657.66 961
2658.15 993
2658.64 936
2659.12 936
2659.61 899
2660.10 863
2660.58 869
2661.07 857
2661.56 904
2662.05 945
2662.53 879
2663.02 838
2663.51 932
2663.99 940
2664.48 994
2664.97 959
2665.46 960
2665.94 912
2666.43 875
2666.92 1008
2667.41 985
2667.89 977
2668.38 994
2668.87 1012
2669.36 1014
2669.84 920
2670.33 953
2670.82 1027
2671.31 1021
2671.80 1092
2672.28 1175
2672.77 1136
2673.26 1200
2673.75 1300
2674.24 1202
2674.72 1201
2675.21 1256
2675.70 1151
2676.19 1231
2676.68 1163
2677.17 1018
2677.65 1014
2678.14 1059
2678.63 961
2679.12 983
2679.61 1018
2680.10 1000
2680.59 996
2681.07 1009
2681.56 1058
2682.05 1029
2682.54 977
2683.03 962
2683.52 1005
2684.01 1042
2684.50 1026
2684.99 1004
2685.47 1056
2685.96 1010
2686.45 956
2686.94 961
2687.43 960
2687.92 906
2688.41 860
2688.90 872
2689.39 929
2689.88 936
2690.37 892
2690.86 931
2691.35 905
2691.84 862
2692.33 917
2692.82 878
2693.31 925
2693.80 964
2694.29 969
2694.78 980
2695.27 947
2695.76 925
2696.25 998
2696.74 987
2697.23 982
2697.72 927
2698.21 920
2698.70 968
2699.19 1032
2699.68 985
2700.17 999
2700.66 946
2701.15 1002
2701.64 976
2702.13 955
2702.62 995
2703.11 913
2703.61 918
2704.10 928
2704.59 974
2705.08 892
2705.57 953
2706.06 899
2706.55 868
2707.04 963
2707.53 943
2708.02 950
2708.52 872
2709.01 851
2709.50 847
2709.99 885
2710.48 915
2710.97 877
2711.46 894
2711.96 965
2712.45 884
2712.94 891
2713.43 891
2713.92 892
2714.41 909
2714.91 810
2715.40 819
2715.89 872
2716.38 851
2716.87 876
2717.37 894
2717.86 915
2718.35 904
2718.84 837
2719.33 873
2719.83 939
2720.32 875
2720.81 905
2721.30 926
2721.80 974
2722.29 933
2722.78 972
2723.27 952
2723.77 953
2724.26 924
2724.75 941
2725.24 944
2725.74 939
2726.23 909
2726.72 998
2727.22 925
2727.71 990
2728.20 941
2728.70 949
2729.19 1008
2729.68 926
2730.18 945
2730.67 906
2731.16 921
2731.65 899
2732.15 950
2732.64 904
2733.14 1005
2733.63 1030
2734.12 1035
2734.62 1051
2735.11 1002
2735.60 982
2736.10 921
2736.59 955
2737.08 994
2737.58 995
2738.07 933
2738.57 988
2739.06 1015
2739.55 931
2740.05 969
2740.54 984
2741.04 921
2741.53 898
2742.03 975
2742.52 912
2743.01 891
2743.51 917
2744.00 921
2744.50 947
2744.99 916
2745.49 926
2745.98 949
2746.48 908
2746.97 941
2747.47 887
2747.96 898
2748.46 898
2748.95 972
2749.45 949
2749.94 934
2750.44 875
2750.93 869
2751.43 920
2751.92 883
2752.42 905
2752.91 859
2753.41 948
2753.90 952
2754.40 970
2754.89 939
2755.39 965
2755.88 886
2756.38 942
2756.87 917
2757.37 900
2757.87 989
2758.36 978
2758.86 972
2759.35 951
2759.85 935
2760.35 897
2760.84 848
2761.34 838
2761.83 889
2762.33 955
2762.83 929
2763.32 973
2763.82 980
2764.31 994
2764.81 899
2765.31 971
2765.80 1006
2766.30 915
2766.80 945
2767.29 960
2767.79 928
2768.29 957
2768.78 1005
2769.28 997
2769.78 965
2770.27 963
2770.77 981
2771.27 970
2771.76 981
2772.26 985
2772.76 1021
2773.26 1017
2773.75 1065
2774.25 1004
2774.75 1062
2775.24 1080
2775.74 1134
2776.24 1083
2776.74 1097
2777.23 1034
2777.73 1140
2778.23 1133
2778.73 1031
2779.22 995
2779.72 1029
2780.22 1011
2780.72 964
2781.21 939
2781.71 965
2782.21 1036
2782.71 996
2783.21 926
2783.70 966
2784.20 1074
2784.70 1074
2785.20 1066
2785.70 998
2786.20 1053
2786.69 1101
2787.19 1019
2787.69 930
2788.19 945
2788.69 1033
2789.19 989
2789.68 994
2790.18 1004
2790.68 990
2791.18 990
2791.68 1019
2792.18 988
2792.68 1012
2793.18 1043
2793.67 1045
2794.17 1052
2794.67 1080
2795.17 1146
2795.67 1144
2796.17 1123
2796.67 1106
2797.17 1152
2797.67 1155
2798.17 1155
2798.67 1046
2799.17 1074
2799.66 1049
2800.16 1078
2800.66 1005
2801.16 1008
2801.66 935
2802.16 949
2802.66 926
2803.16 957
2803.66 990
2804.16 1037
2804.66 1057
2805.16 1083
2805.66 991
2806.16 1034
2806.66 1105
2807.16 1137
2807.66 1073
2808.16 1175
2808.66 1206
2809.16 1241
2809.66 1226
2810.16 1231
2810.66 1287
2811.16 1266
2811.66 1261
2812.17 1293
2812.67 1255
2813.17 1255
2813.67 1288
2814.17 1169
2814.67 1185
2815.17 1191
2815.67 1120
2816.17 1097
2816.67 1062
2817.17 1052
2817.67 1020
2818.18 1031
2818.68 994
2819.18 1039
2819.68 1014
2820.18 1036
2820.68 930
2821.18 910
2821.68 956
2822.19 975
2822.69 926
2823.19 941
2823.69 947
2824.19 1003
2824.69 928
2825.20 984
2825.70 974
2826.20 911
2826.70 898
2827.20 943
2827.70 903
2828.21 914
2828.71 962
2829.21 909
2829.71 910
2830.22 908
2830.72 932
2831.22 882
2831.72 879
2832.22 924
2832.73 898
2833.23 942
2833.73 924
2834.23 934
2834.74 958
2835.24 1029
2835.74 988
2836.24 996
2836.75 987
2837.25 1052
2837.75 1091
2838.26 992
2838.76 983
2839.26 952
2839.76 974
2840.27 960
2840.77 908
2841.27 977
2841.78 1042
2842.28 1016
2842.78 1033
2843.29 1001
2843.79 1015
2844.29 1011
2844.80 977
2845.30 1051
2845.80 1073
2846.31 1090
2846.81 1054
2847.32 1047
2847.82 1081
2848.32 1120
2848.83 1092
2849.33 1104
2849.83 1030
2850.34 982
2850.84 1019
2851.35 987
2851.85 981
2852.35 971
2852.86 946
2853.36 989
2853.87 1022
2854.37 1051
2854.88 1020
2855.38 992
2855.88 992
2856.39 1060
2856.89 1129
2857.40 1117
2857.90 1132
2858.41 1077
2858.91 1106
2859.42 1126
2859.92 1158
2860.43 1098
2860.93 1057
2861.44 1017
2861.94 1052
2862.45 1039
2862.95 1057
2863.46 1051
2863.96 985
2864.47 1000
2864.97 952
2865.48 989
2865.98 982
2866.49 996
2866.99 941
2867.50 1028
2868.00 1027
2868.51 1003
2869.02 979
2869.52 1039
2870.03 1020
2870.53 1085
2871.04 991
2871.54 1025
2872.05 1141
2872.56 1171
2873.06 1140
2873.57 1036
2874.07 1060
2874.58 1023
2875.09 1044
2875.59 1050
2876.10 1046
2876.61 1065
2877.11 1132
2877.62 1040
2878.12 1063
2878.63 1040
2879.14 1045
2879.64 1023
2880.15 1113
2880.66 1091
2881.16 1076
2881.67 1080
2882.18 1099
2882.68 1092
2883.19 1072
2883.70 1092
2884.20 1121
2884.71 1077
2885.22 1060
2885.73 1100
2886.23 1138
2886.74 1228
2887.25 1177
2887.75 1105
2888.26 1051
2888.77 1103
2889.28 1157
2889.78 1150
2890.29 1197
2890.80 1145
2891.31 1043
2891.81 1017
2892.32 1029
2892.83 1058
2893.34 1013
2893.84 1016
2894.35 1040
2894.86 1101
2895.37 1055
2895.88 1040
2896.38 1100
2896.89 1113
2897.40 1182
2897.91 1103
2898.42 1105
2898.92 1169
2899.43 1199
2899.94 1159
2900.45 1142
2900.96 1199
2901.47 1194
2901.98 1168
2902.48 1142
2902.99 1149
2903.50 1129
2904.01 1069
2904.52 1091
2905.03 1108
2905.54 1134
2906.04 1121
2906.55 1122
2907.06 1062
2907.57 1021
2908.08 1100
2908.59 1064
2909.10 1030
2909.61 995
2910.12 1056
2910.63 974
2911.14 963
2911.64 988
2912.15 916
2912.66 1047
2913.17 1015
2913.68 987
2914.19 997
2914.70 1013
2915.21 991
2915.72 1041
2916.23 1032
2916.74 1059
2917.25 1048
2917.76 1098
2918.27 1139
2918.78 1153
2919.29 1220
2919.80 1209
2920.31 1233
2920.82 1278
2921.33 1195
2921.84 1248
2922.35 1299
2922.86 1261
2923.37 1223
2923.88 1245
2924.39 1266
2924.90 1283
2925.41 1217
2925.92 1166
2926.44 1163
2926.95 1178
2927.46 1180
2927.97 1139
2928.48 1109
2928.99 1094
2929.50 1086
2930.01 1073
2930.52 1012
2931.03 1114
2931.54 1011
2932.05 978
2932.57 911
2933.08 977
2933.59 1016
2934.10 990
2934.61 1078
2935.12 1114
2935.63 1129
2936.15 1130
2936.66 1245
2937.17 1275
2937.68 1353
2938.19 1377
2938.70 1449
2939.22 1528
2939.73 1620
2940.24 1644
2940.75 1672
2941.26 1683
2941.77 1664
2942.29 1658
2942.80 1596
2943.31 1583
2943.82 1578
2944.34 1505
2944.85 1408
2945.36 1395
2945.87 1376
2946.38 1275
2946.90 1285
2947.41 1245
2947.92 1159
2948.43 1208
2948.95 1188
2949.46 1197
2949.97 1066
2950.48 1046
2951.00 1032
2951.51 1055
2952.02 1007
2952.54 974
2953.05 911
2953.56 953
2954.08 1013
2954.59 1052
2955.10 1054
2955.61 1004
2956.13 1002
2956.64 970
2957.15 1045
2957.67 1012
2958.18 979
2958.69 1028
2959.21 1060
2959.72 983
2960.23 1095
2960.75 1060
2961.26 1127
2961.78 1183
2962.29 1082
2962.80 1095
2963.32 1056
2963.83 1021
2964.35 1034
2964.86 1079
2965.37 1087
2965.89 1095
2966.40 1027
2966.92 1052
2967.43 1087
2967.94 1099
2968.46 1090
2968.97 1109
2969.49 1056
2970.00 1021
2970.52 961
2971.03 973
2971.54 1037
2972.06 1090
2972.57 1075
2973.09 1030
2973.60 981
2974.12 1021
2974.63 1054
2975.15 997
2975.66 1014
2976.18 1131
2976.69 1082
2977.21 1051
2977.72 1107
2978.24 1000
2978.75 1099
2979.27 1108
2979.78 1060
2980.30 1030
2980.81 1030
2981.33 1024
2981.84 1144
2982.36 1156
2982.88 1131
2983.39 1122
2983.91 1079
2984.42 1131
2984.94 1127
2985.45 1114
2985.97 1098
2986.49 1091
2987.00 1099
2987.52 1142
2988.03 1106
2988.55 1297
2989.07 1282
2989.58 1231
2990.10 1235
2990.61 1195
2991.13 1190
2991.65 1149
2992.16 1204
2992.68 1250
2993.20 1224
2993.71 1233
2994.23 1226
2994.75 1274
2995.26 1308
2995.78 1358
2996.30 1355
2996.81 1378
2997.33 1295
2997.85 1436
2998.36 1432
2998.88 1384
2999.40 1508
2999.91 1404
3000.43 1462
3000.95 1579
3001.46 1613
3001.98 1710
3002.50 1778
3003.02 1785
3003.53 1956
3004.05 1858
3004.57 1886
3005.09 1847
3005.60 1862
3006.12 1739
3006.64 1680
3007.16 1702
3007.67 1727
3008.19 1560
3008.71 1336
3009.23 1233
3009.74 1214
3010.26 1250
3010.78 1282
3011.30 1118
3011.82 1116
3012.33 1076
3012.85 1078
3013.37 1057
3013.89 1157
3014.41 1131
3014.93 1124
3015.44 1223
3015.96 1224
3016.48 1190
3017.00 1169
3017.52 1226
3018.04 1195
3018.55 1130
3019.07 1123
3019.59 1217
3020.11 1203
3020.63 1069
3021.15 1113
3021.67 1091
3022.19 1214
3022.71 1149
3023.22 1223
3023.74 1195
3024.26 1160
3024.78 1178
3025.30 1142
3025.82 1180
3026.34 1207
3026.86 1113
3027.38 1092
3027.90 1125
3028.42 1131
3028.94 1126
3029.46 1114
3029.98 1099
3030.49 1063
3031.01 1083
3031.53 1072
3032.05 1066
3032.57 1047
3033.09 1065
3033.61 1114
3034.13 1086
3034.65 1070
3035.17 1188
3035.69 1128
3036.21 1119
3036.73 1055
3037.25 1095
3037.77 1069
3038.29 1075
3038.81 1017
3039.34 1017
3039.86 1040
3040.38 1053
3040.90 1182
3041.42 1005
3041.94 999
3042.46 1056
3042.98 982
3043.50 1061
3044.02 1047
3044.54 1053
3045.06 1066
3045.58 1080
3046.10 1055
3046.63 1056
3047.15 1046
3047.67 1077
3048.19 1047
3048.71 1073
3049.23 1039
3049.75 1015
3050.27 1011
3050.79 1068
3051.32 1039
3051.84 1006
3052.36 1007
3052.88 995
3053.40 1005
3053.92 1027
3054.45 988
3054.97 996
3055.49 969
3056.01 998
3056.53 1018
3057.05 1034
3057.58 1045
3058.10 1028
3058.62 1055
3059.14 1080
3059.66 1004
3060.19 1147
3060.71 1108
3061.23 1020
3061.75 1094
3062.28 1149
3062.80 1072
3063.32 1187
3063.84 1100
3064.37 1106
3064.89 1160
3065.41 1102
3065.93 1141
3066.46 1140
3066.98 1154
3067.50 1189
3068.02 1201
3068.55 1174
3069.07 1128
3069.59 1133
3070.12 1121
3070.64 1152
3071.16 1193
3071.69 1171
3072.21 1148
3072.73 1117
3073.26 1192
3073.78 1244
3074.30 1340
3074.83 1257
3075.35 1275
3075.87 1264
3076.40 1318
3076.92 1326
3077.44 1320
3077.97 1387
3078.49 1434
3079.01 1395
3079.54 1420
3080.06 1427
3080.59 1357
3081.11 1458
3081.63 1434
3082.16 1345
3082.68 1391
3083.21 1385
3083.73 1366
3084.25 1322
3084.78 1381
3085.30 1392
3085.83 1406
3086.35 1452
3086.88 1623
3087.40 1657
3087.93 1725
3088.45 1789
3088.97 1805
3089.50 1778
3090.02 1748
3090.55 1715
3091.07 1637
3091.60 1705
3092.12 1581
3092.65 1523
3093.17 1522
3093.70 1518
3094.22 1458
3094.75 1431
3095.27 1424
3095.80 1405
3096.32 1477
3096.85 1407
3097.37 1407
3097.90 1484
3098.43 1550
3098.95 1661
3099.48 1755
3100.00 1815
3100.53 1824
3101.05 1921
3101.58 2098
3102.10 2057
3102.63 2141
3103.16 1958
3103.68 1985
3104.21 2102
3104.73 1955
3105.26 1836
3105.79 1787
3106.31 1567
3106.84 1545
3107.36 1468
3107.89 1352
3108.42 1330
3108.94 1364
3109.47 1303
3110.00 1267
3110.52 1340
3111.05 1278
3111.57 1275
3112.10 1189
3112.63 1134
3113.15 1231
3113.68 1115
3114.21 1155
3114.74 1151
3115.26 1167
3115.79 1162
3116.32 1067
3116.84 1157
3117.37 1212
3117.90 1133
3118.42 1164
3118.95 1142
3119.48 1253
3120.01 1194
3120.53 1118
3121.06 1175
3121.59 1210
3122.11 1216
3122.64 1234
3123.17 1201
3123.70 1182
3124.22 1274
3124.75 1232
3125.28 1217
3125.81 1162
3126.34 1179
3126.86 1153
3127.39 1144
3127.92 1221
3128.45 1181
3128.98 1208
3129.50 1157
3130.03 1109
3130.56 1126
3131.09 1129
3131.62 1135
3132.14 1121
3132.67 1121
3133.20 1101
3133.73 1089
3134.26 1043
3134.79 1112
3135.31 1065
3135.84 1121
3136.37 1166
3136.90 1030
3137.43 1075
3137.96 1074
3138.49 1043
3139.02 1013
3139.54 974
3140.07 984
3140.60 1025
3141.13 1000
3141.66 978
3142.19 954
3142.72 985
3143.25 945
3143.78 1048
3144.31 1169
3144.84 1151
3145.37 1183
3145.89 1188
3146.42 1195
3146.95 1212
3147.48 1188
3148.01 1260
3148.54 1273
3149.07 1203
3149.60 1215
3150.13 1249
3150.66 1240
3151.19 1175
3151.72 1180
3152.25 1185
3152.78 1155
3153.31 1204
3153.84 1202
3154.37 1219
3154.90 1225
3155.43 1148
3155.96 1193
3156.49 1226
3157.02 1302
3157.55 1258
3158.08 1224
3158.61 1193
3159.14 1207
3159.68 1109
3160.21 1205
3160.74 1150
3161.27 1196
3161.80 1214
3162.33 1133
3162.86 1144
3163.39 1162
3163.92 1211
3164.45 1172
3164.98 1102
3165.51 1041
3166.05 1097
3166.58 1094
3167.11 1076
3167.64 1027
3168.17 1013
3168.70 1059
3169.23 1050
3169.76 998
3170.30 1060
3170.83 1076
3171.36 1110
3171.89 1127
3172.42 1066
3172.95 1173
3173.49 1147
3174.02 1129
3174.55 1077
3175.08 1131
3175.61 1132
3176.15 1142
3176.68 1171
3177.21 1114
3177.74 1074
3178.27 1232
3178.81 1113
3179.34 1077
3179.87 1029
3180.40 1088
3180.93 1144
3181.47 959
3182.00 973
3182.53 1048
3183.06 1042
3183.60 988
3184.13 990
3184.66 953
3185.20 978
3185.73 989
3186.26 971
3186.79 1028
3187.33 1018
3187.86 1009
3188.39 1057
3188.93 1001
3189.46 929
3189.99 1063
3190.52 1011
3191.06 1019
3191.59 1027
3192.12 999
3192.66 951
3193.19 957
3193.72 985
3194.26 1040
3194.79 983
3195.33 1043
3195.86 1048
3196.39 1016
3196.93 970
3197.46 1025
3197.99 1049
3198.53 1032
3199.06 1075
3199.60 1054
3200.13 1057
3200.66 1051
3201.20 1086
3201.73 1104
3202.27 1075
3202.80 1100
3203.33 1205
3203.87 1154
3204.40 1187
3204.94 1152
3205.47 1179
3206.01 1211
3206.54 1275
3207.07 1308
3207.61 1229
3208.14 1282
3208.68 1342
3209.21 1381
3209.75 1372
3210.28 1362
3210.82 1319
3211.35 1261
3211.89 1330
3212.42 1355
3212.96 1309
3213.49 1265
3214.03 1244
3214.56 1167
3215.10 1123
3215.63 1108
3216.17 1079
3216.70 1073
3217.24 1045
3217.78 1011
3218.31 1075
3218.85 1089
3219.38 1080
3219.92 1053
3220.45 1074
3220.99 1106
3221.52 1189
3222.06 1187
3222.60 1166
3223.13 1164
3223.67 1207
3224.20 1314
3224.74 1251
3225.28 1237
3225.81 1244
3226.35 1285
3226.88 1200
3227.42 1201
3227.96 1202
3228.49 1138
3229.03 1095
3229.57 1124
3230.10 1094
3230.64 1137
3231.18 1063
3231.71 1138
3232.25 1080
3232.79 1100
3233.32 1201
3233.86 1161
3234.40 1077
3234.93 1103
3235.47 1195
3236.01 1178
3236.54 1228
3237.08 1202
3237.62 1169
3238.15 1135
3238.69 1134
3239.23 1188
3239.77 1237
3240.30 1240
3240.84 1206
3241.38 1233
3241.92 1098
3242.45 1111
3242.99 1162
3243.53 1176
3244.07 1192
3244.60 1206
3245.14 1197
3245.68 1238
3246.22 1173
3246.75 1212
3247.29 1394
3247.83 1402
3248.37 1416
3248.91 1453
3249.44 1556
3249.98 1798
3250.52 1809
3251.06 1854
3251.60 2018
3252.14 2150
3252.67 2100
3253.21 2071
3253.75 2007
3254.29 2067
3254.83 1966
3255.37 2053
3255.90 1886
3256.44 1850
3256.98 1767
3257.52 1651
3258.06 1665
3258.60 1689
3259.14 1587
3259.68 1670
3260.21 1669
3260.75 1639
3261.29 1630
3261.83 1724
3262.37 1788
3262.91 1781
3263.45 1733
3263.99 1849
3264.53 1787
3265.07 1761
3265.61 1860
3266.15 1709
3266.69 1771
3267.23 1781
3267.76 1862
3268.30 1661
3268.84 1562
3269.38 1522
3269.92 1548
3270.46 1500
3271.00 1322
3271.54 1372
3272.08 1400
3272.62 1328
3273.16 1301
3273.70 1316
3274.24 1380
3274.78 1348
3275.32 1360
3275.86 1415
3276.40 1393
3276.94 1437
3277.48 1456
3278.03 1417
3278.57 1441
3279.11 1380
3279.65 1406
3280.19 1539
3280.73 1479
3281.27 1450
3281.81 1377
3282.35 1477
3282.89 1498
3283.43 1411
3283.97 1464
3284.51 1454
3285.05 1451
3285.60 1484
3286.14 1475
3286.68 1496
3287.22 1557
3287.76 1542
3288.30 1548
3288.84 1536
3289.38 1517
3289.93 1617
3290.47 1704
3291.01 1748
3291.55 1865
3292.09 1881
3292.63 1975
3293.18 2001
3293.72 2153
3294.26 2285
3294.80 2237
3295.34 2242
3295.88 2198
3296.43 2147
3296.97 2137
3297.51 2225
3298.05 2068
3298.59 1979
3299.14 1861
3299.68 1869
3300.22 1770
3300.76 1695
3301.31 1739
3301.85 1698
3302.39 1704
3302.93 1661
3303.48 1668
3304.02 1620
3304.56 1580
3305.10 1538
3305.65 1616
3306.19 1643
3306.73 1694
3307.27 1673
3307.82 1641
3308.36 1583
3308.90 1591
3309.45 1673
3309.99 1734
3310.53 1642
3311.07 1594
3311.62 1665
3312.16 1659
3312.70 1623
3313.25 1667
3313.79 1733
3314.33 1770
3314.88 1845
3315.42 1929
3315.97 1863
3316.51 2102
3317.05 2117
3317.60 2231
3318.14 2417
3318.68 2482
3319.23 2402
3319.77 2394
3320.32 2510
3320.86 2551
3321.40 2350
3321.95 2411
3322.49 2293
3323.04 2260
3323.58 2145
3324.12 2235
3324.67 2172
3325.21 2086
3325.76 2058
3326.30 1993
3326.85 2021
3327.39 2009
3327.93 2052
3328.48 2221
3329.02 2449
3329.57 2815
3330.11 3195
3330.66 3699
3331.20 4594
3331.75 5574
3332.29 6379
3332.84 7467
3333.38 8301
3333.93 8941
3334.47 9692
3335.02 10425
3335.56 10408
3336.11 10456
3336.65 10177
3337.20 9787
3337.74 8935
3338.29 7763
3338.83 6883
3339.38 5935
3339.92 4928
3340.47 4162
3341.02 3596
3341.56 2982
3342.11 2596
3342.65 2430
3343.20 2140
3343.74 1990
3344.29 1868
3344.84 1913
3345.38 1894
3345.93 1736
3346.47 1769
3347.02 1733
3347.57 1754
3348.11 1720
3348.66 1706
3349.21 1767
3349.75 1752
3350.30 1750
3350.84 1699
3351.39 1712
3351.94 1739
3352.48 1791
3353.03 1687
3353.58 1686
3354.12 1620
3354.67 1616
3355.22 1560
3355.76 1435
3356.31 1517
3356.86 1549
3357.40 1547
3357.95 1502
3358.50 1528
3359.05 1427
3359.59 1383
3360.14 1452
3360.69 1422
3361.23 1390
3361.78 1401
3362.33 1516
3362.88 1476
3363.42 1425
3363.97 1355
3364.52 1441
3365.07 1441
3365.61 1357
3366.16 1314
3366.71 1416
3367.26 1344
3367.80 1434
3368.35 1461
3368.90 1432
3369.45 1470
3370.00 1587
3370.54 1513
3371.09 1587
3371.64 1544
3372.19 1654
3372.74 1744
3373.28 1649
3373.83 1723
3374.38 1678
3374.93 1693
3375.48 1581
3376.03 1558
3376.57 1516
3377.12 1448
3377.67 1312
3378.22 1357
3378.77 1318
3379.32 1258
3379.87 1322
3380.42 1237
3380.96 1229
3381.51 1270
3382.06 1359
3382.61 1303
3383.16 1299
3383.71 1282
3384.26 1204
3384.81 1208
3385.36 1202
3385.91 1161
3386.45 1169
3387.00 1231
3387.55 1252
3388.10 1225
3388.65 1210
3389.20 1173
3389.75 1122
3390.30 1145
3390.85 1193
3391.40 1258
3391.95 1202
3392.50 1148
3393.05 1231
3393.60 1194
3394.15 1123
3394.70 1183
3395.25 1155
3395.80 1300
3396.35 1299
3396.90 1217
3397.45 1214
3398.00 1191
3398.55 1244
3399.10 1215
3399.65 1142
3400.20 1105
3400.75 1187
3401.30 1162
3401.85 1189
3402.40 1230
3402.95 1130
3403.50 1192
3404.06 1200
3404.61 1225
3405.16 1231
3405.71 1105
3406.26 1120
3406.81 1099
3407.36 1118
3407.91 1156
3408.46 1126
3409.01 1196
3409.56 1178
3410.12 1184
3410.67 1146
3411.22 1192
3411.77 1247
3412.32 1214
3412.87 1186
3413.42 1211
3413.98 1153
3414.53 1217
3415.08 1220
3415.63 1209
3416.18 1233
3416.73 1187
3417.29 1188
3417.84 1253
3418.39 1210
3418.94 1176
3419.49 1189
3420.05 1157
3420.60 1091
3421.15 1107
3421.70 1149
3422.25 1130
3422.81 1214
3423.36 1122
3423.91 1105
3424.46 1186
3425.01 1080
3425.57 1073
3426.12 1051
3426.67 1038
3427.23 1072
3427.78 1032
3428.33 1080
3428.88 1090
3429.44 1072
3429.99 1049
3430.54 998
3431.09 1069
3431.65 1070
3432.20 1054
3432.75 1102
3433.31 1122
3433.86 1042
3434.41 1093
3434.97 1109
3435.52 1122
3436.07 1120
3436.63 1188
3437.18 1165
3437.73 1114
3438.29 1174
3438.84 1168
3439.39 1182
3439.95 1169
3440.50 1169
3441.05 1188
3441.61 1241
3442.16 1195
3442.72 1068
3443.27 1016
3443.82 1080
3444.38 985
3444.93 1049
3445.48 1082
3446.04 1009
3446.59 1052
3447.15 1081
3447.70 1025
3448.26 1045
3448.81 1016
3449.36 1017
3449.92 1091
3450.47 1082
3451.03 931
3451.58 955
3452.14 1077
3452.69 995
3453.25 1008
3453.80 1004
3454.36 1076
3454.91 1051
3455.47 996
3456.02 964
3456.58 998
3457.13 1038
3457.69 1108
3458.24 1066
3458.80 1107
3459.35 1145
3459.91 1081
3460.46 1159
3461.02 1171
3461.57 1136
3462.13 1175
3462.68 1192
3463.24 1199
3463.79 1161
3464.35 1167
3464.90 1166
3465.46 1179
3466.02 1141
3466.57 1187
3467.13 1238
3467.68 1134
3468.24 1106
3468.80 1231
3469.35 1265
3469.91 1234
3470.46 1240
3471.02 1240
3471.58 1242
3472.13 1269
3472.69 1195
3473.24 1282
3473.80 1231
3474.36 1246
3474.91 1272
3475.47 1262
3476.03 1190
3476.58 1257
3477.14 1320
3477.70 1292
3478.25 1344
3478.81 1461
3479.37 1446
3479.92 1444
3480.48 1399
3481.04 1434
3481.59 1425
3482.15 1443
3482.71 1534
3483.26 1502
3483.82 1458
3484.38 1426
3484.94 1548
3485.49 1507
3486.05 1522
3486.61 1601
3487.17 1811
3487.72 2011
3488.28 2125
3488.84 2366
3489.40 2716
3489.95 2837
3490.51 3024
3491.07 3173
3491.63 3264
3492.18 3292
3492.74 3248
3493.30 3188
3493.86 3066
3494.42 3033
3494.97 2715
3495.53 2421
3496.09 2208
3496.65 2117
3497.21 1948
3497.76 1856
3498.32 1851
3498.88 1908
3499.44 1885
3500.00 1963
3500.56 2036
3501.11 2162
3501.67 2225
3502.23 2396
3502.79 2399
3503.35 2516
3503.91 2610
3504.47 2576
3505.03 2671
3505.58 2688
3506.14 2601
3506.70 2530
3507.26 2376
3507.82 2199
3508.38 2049
3508.94 2024
3509.50 1852
3510.06 1792
3510.62 1563
3511.17 1599
3511.73 1449
3512.29 1331
3512.85 1361
3513.41 1333
3513.97 1245
3514.53 1221
3515.09 1239
3515.65 1215
3516.21 1256
3516.77 1222
3517.33 1195
3517.89 1209
3518.45 1216
3519.01 1220
3519.57 1179
3520.13 1223
3520.69 1167
3521.25 1220
3521.81 1231
3522.37 1257
3522.93 1236
3523.49 1229
3524.05 1257
3524.61 1259
3525.17 1285
3525.73 1235
3526.29 1340
3526.85 1241
3527.41 1246
3527.97 1280
3528.54 1314
3529.10 1298
3529.66 1227
3530.22 1153
3530.78 1176
3531.34 1240
3531.90 1184
3532.46 1152
3533.02 1153
3533.58 1131
3534.14 1148
3534.71 1220
3535.27 1232
3535.83 1191
3536.39 1242
3536.95 1219
3537.51 1214
3538.07 1121
3538.64 1219
3539.20 1217
3539.76 1127
3540.32 1208
3540.88 1154
3541.44 1182
3542.00 1166
3542.57 1179
3543.13 1167
3543.69 1073
3544.25 1062
3544.81 1149
3545.38 1214
3545.94 1225
3546.50 1138
3547.06 1110
3547.62 1089
3548.19 1101
3548.75 1110
3549.31 1166
3549.87 1183
3550.44 1135
3551.00 1115
3551.56 1154
3552.12 1113
3552.69 1145
3553.25 1161
3553.81 1123
3554.37 1033
3554.94 1045
3555.50 1069
3556.06 1113
3556.63 1057
3557.19 1081
3557.75 1099
3558.31 1060
3558.88 1067
3559.44 1085
3560.00 1164
3560.57 1119
3561.13 1208
3561.69 1214
3562.26 1202
3562.82 1180
3563.38 1191
3563.95 1176
3564.51 1245
3565.07 1202
3565.64 1142
3566.20 1162
3566.77 1169
3567.33 1193
3567.89 1161
3568.46 1164
3569.02 1118
3569.59 1163
3570.15 1071
3570.71 1132
3571.28 1111
3571.84 1162
3572.41 1222
3572.97 1215
3573.53 1266
3574.10 1348
3574.66 1387
3575.23 1402
3575.79 1468
3576.36 1527
3576.92 1559
3577.48 1578
3578.05 1583
3578.61 1526
3579.18 1496
3579.74 1427
3580.31 1376
3580.87 1329
3581.44 1304
3582.00 1164
3582.57 1172
3583.13 1169
3583.70 1060
3584.26 1133
3584.83 1151
3585.39 1098
3585.96 1054
3586.52 1017
3587.09 1018
3587.65 994
3588.22 1010
3588.79 1045
3589.35 1060
3589.92 1000
3590.48 1000
3591.05 1008
3591.61 1041
3592.18 1008
3592.74 1085
3593.31 1119
3593.88 1052
3594.44 1039
3595.01 1084
3595.57 1065
3596.14 1087
3596.71 1113
3597.27 1149
3597.84 1082
3598.40 1044
3598.97 1130
3599.54 1014
3600.10 982
3600.67 1002
3601.24 1085
3601.80 1013
3602.37 972
3602.94 1020
3603.50 1066
3604.07 1063
3604.64 1044
3605.20 1060
3605.77 1033
3606.34 1044
3606.90 1038
3607.47 1017
3608.04 1047
3608.60 1028
3609.17 1064
3609.74 1030
3610.30 1003
3610.87 1011
3611.44 1070
3612.01 1116
3612.57 1192
3613.14 1278
3613.71 1365
3614.28 1506
3614.84 1555
3615.41 1714
3615.98 1813
3616.55 1883
3617.11 2017
3617.68 2078
3618.25 2106
3618.82 2027
3619.39 2079
3619.95 2054
3620.52 1883
3621.09 1726
3621.66 1609
3622.23 1538
3622.79 1402
3623.36 1313
3623.93 1215
3624.50 1171
3625.07 1093
3625.63 1036
3626.20 1057
3626.77 1045
3627.34 994
3627.91 1010
3628.48 1025
3629.05 995
3629.61 1006
3630.18 1019
3630.75 983
3631.32 1006
3631.89 1037
3632.46 970
3633.03 956
3633.60 1008
3634.16 955
3634.73 886
3635.30 935
3635.87 950
3636.44 1015
3637.01 1007
3637.58 1071
3638.15 1047
3638.72 1005
3639.29 1093
3639.86 1121
3640.43 1123
3641.00 1127
3641.57 1126
3642.14 1148
3642.71 1278
3643.27 1208
3643.84 1160
3644.41 1138
3644.98 1110
3645.55 1122
3646.12 1098
3646.69 1144
3647.26 1166
3647.83 1165
3648.40 1075
3648.97 1101
3649.54 1100
3650.12 1133
3650.69 1175
3651.26 1246
3651.83 1176
3652.40 1215
3652.97 1259
3653.54 1219
3654.11 1192
3654.68 1201
3655.25 1170
3655.82 1200
3656.39 1239
3656.96 1242
3657.53 1222
3658.10 1275
3658.67 1305
3659.25 1217
3659.82 1155
3660.39 1194
3660.96 1215
3661.53 1179
3662.10 1121
3662.67 1129
3663.24 1197
3663.81 1129
3664.39 1162
3664.96 1188
3665.53 1044
3666.10 1113
3666.67 1140
3667.24 1122
3667.81 1157
3668.39 1140
3668.96 1175
3669.53 1171
3670.10 1161
3670.67 1105
3671.25 1109
3671.82 1155
3672.39 1191
3672.96 1157
3673.53 1230
3674.11 1268
3674.68 1130
3675.25 1227
3675.82 1261
3676.39 1239
3676.97 1269
3677.54 1245
3678.11 1222
3678.68 1118
3679.26 1146
3679.83 1205
3680.40 1162
3680.97 1111
3681.55 1124
3682.12 1079
3682.69 1133
3683.27 1073
3683.84 1047
3684.41 1005
3684.98 1136
3685.56 1142
3686.13 1124
3686.70 1120
3687.28 1123
3687.85 1191
3688.42 1200
3689.00 1173
3689.57 1138
3690.14 1177
3690.72 1195
3691.29 1151
3691.86 1146
3692.44 1115
3693.01 1167
3693.58 1118
3694.16 1068
3694.73 1000
3695.31 1107
3695.88 1076
3696.45 1050
3697.03 1013
3697.60 968
3698.18 1043
3698.75 1044
3699.32 1038
3699.90 1023
3700.47 1013
3701.05 1009
3701.62 1047
3702.19 1055
3702.77 1019
3703.34 1056
3703.92 1085
3704.49 1080
3705.07 1050
3705.64 1114
3706.22 1097
3706.79 1124
3707.37 1092
3707.94 1034
3708.51 1058
3709.09 1059
3709.66 1053
3710.24 1050
3710.81 1094
3711.39 1106
3711.96 1019
3712.54 1031
3713.11 1010
3713.69 1089
3714.27 1041
3714.84 1018
3715.42 1050
3715.99 1032
3716.57 1083
3717.14 1055
3717.72 1081
3718.29 1083
3718.87 992
3719.44 975
3720.02 970
3720.60 1025
3721.17 1000
3721.75 980
3722.32 967
3722.90 1023
3723.47 898
3724.05 955
3724.63 1010
3725.20 1018
3725.78 1014
3726.36 998
3726.93 1068
3727.51 1103
3728.08 1178
3728.66 1219
3729.24 1308
3729.81 1390
3730.39 1425
3730.97 1554
3731.54 1602
3732.12 1765
3732.70 1791
3733.27 1722
3733.85 1675
3734.43 1673
3735.00 1639
3735.58 1661
3736.16 1550
3736.73 1465
3737.31 1228
3737.89 1204
3738.47 1274
3739.04 1269
3739.62 1141
3740.20 1117
3740.77 1087
3741.35 1110
3741.93 1163
3742.51 1028
3743.08 1006
3743.66 1040
3744.24 1052
3744.82 1038
3745.39 986
3745.97 1036
3746.55 1075
3747.13 1048
3747.71 993
3748.28 984
3748.86 1022
3749.44 1008
3750.02 1008
3750.59 951
3751.17 960
3751.75 961
3752.33 1023
3752.91 966
3753.49 946
3754.06 964
3754.64 1027
3755.22 1058
3755.80 1052
3756.38 1065
3756.96 1038
3757.53 1057
3758.11 1069
3758.69 1163
3759.27 1135
3759.85 1139
3760.43 1176
3761.01 1145
3761.59 1162
3762.17 1131
3762.74 1202
3763.32 1196
3763.90 1132
3764.48 1141
3765.06 1178
3765.64 1132
3766.22 1110
3766.80 1106
3767.38 1180
3767.96 1148
3768.54 1155
3769.12 1129
3769.70 1107
3770.27 1022
3770.85 1050
3771.43 1030
3772.01 1002
3772.59 992
3773.17 1087
3773.75 1043
3774.33 990
3774.91 964
3775.49 1004
3776.07 1037
3776.65 1031
3777.23 1007
3777.81 1008
3778.39 986
3778.97 954
3779.55 1033
3780.13 1104
3780.71 1019
3781.29 924
3781.88 987
3782.46 994
3783.04 1025
3783.62 1024
3784.20 1035
3784.78 1029
3785.36 989
3785.94 1030
3786.52 1056
3787.10 1042
3787.68 1061
3788.26 1052
3788.84 1049
3789.43 1043
3790.01 1044
3790.59 1106
3791.17 1115
3791.75 1087
3792.33 1062
3792.91 1087
3793.49 1096
3794.08 1163
3794.66 1067
3795.24 1019
3795.82 1090
3796.40 1085
3796.98 1125
3797.56 1113
3798.15 1141
3798.73 1157
3799.31 1180
3799.89 1139
3800.47 1201
3801.06 1316
3801.64 1331
3802.22 1291
3802.80 1266
3803.38 1332
3803.97 1414
3804.55 1320
3805.13 1420
3805.71 1436
3806.29 1454
3806.88 1479
3807.46 1586
3808.04 1610
3808.62 1572
3809.21 1594
3809.79 1643
3810.37 1632
3810.95 1485
3811.54 1445
3812.12 1454
3812.70 1517
3813.29 1573
3813.87 1508
3814.45 1525
3815.03 1517
3815.62 1488
3816.20 1447
3816.78 1386
3817.37 1361
3817.95 1398
3818.53 1284
3819.12 1220
3819.70 1260
3820.28 1263
3820.87 1301
3821.45 1375
3822.03 1266
3822.62 1241
3823.20 1384
3823.78 1343
3824.37 1298
3824.95 1210
3825.54 1199
3826.12 1256
3826.70 1238
3827.29 1182
3827.87 1130
3828.46 1117
3829.04 1098
3829.62 1180
3830.21 1181
3830.79 1122
3831.38 1165
3831.96 1130
3832.54 1164
3833.13 1159
3833.71 1220
3834.30 1248
3834.88 1181
3835.47 1167
3836.05 1188
3836.64 1141
3837.22 1162
3837.81 1092
3838.39 1207
3838.98 1150
3839.56 1104
3840.15 1073
3840.73 1105
3841.31 1200
3841.90 1173
3842.49 1146
3843.07 1121
3843.66 1198
3844.24 1161
3844.83 1157
3845.41 1150
3846.00 1114
3846.58 1164
3847.17 1184
3847.75 1179
3848.34 1110
3848.92 1129
3849.51 1100
3850.10 1132
3850.68 1225
3851.27 1128
3851.85 1105
3852.44 1158
3853.02 1162
3853.61 1233
3854.20 1122
3854.78 1182
3855.37 1228
3855.95 1344
3856.54 1454
3857.13 1604
3857.71 1784
3858.30 1932
3858.89 2012
3859.47 2198
3860.06 2269
3860.64 2306
3861.23 2436
3861.82 2489
3862.40 2389
3862.99 2328
3863.58 2339
3864.16 2187
3864.75 2003
3865.34 1793
3865.92 1729
3866.51 1601
3867.10 1466
3867.69 1333
3868.27 1294
3868.86 1211
3869.45 1216
3870.03 1188
3870.62 1194
3871.21 1235
3871.80 1196
3872.38 1173
3872.97 1189
3873.56 1219
3874.15 1198
3874.73 1203
3875.32 1139
3875.91 1144
3876.50 1114
3877.08 1232
3877.67 1137
3878.26 1048
3878.85 1042
3879.43 1043
3880.02 1083
3880.61 1105
3881.20 968
3881.79 935
3882.37 1041
3882.96 1038
3883.55 1090
3884.14 1041
3884.73 1066
3885.32 1136
3885.90 1091
3886.49 1109
3887.08 1103
3887.67 1193
3888.26 1209
3888.85 1233
3889.44 1237
3890.02 1247
3890.61 1226
3891.20 1252
3891.79 1272
3892.38 1194
3892.97 1167
3893.56 1203
3894.15 1133
3894.74 1207
3895.32 1189
3895.91 1140
3896.50 1199
3897.09 1185
3897.68 1185
3898.27 1114
3898.86 1129
3899.45 1220
3900.04 1130
3900.63 1131
3901.22 1145
3901.81 1110
3902.40 1116
3902.99 1088
3903.58 1035
3904.17 1057
3904.76 1040
3905.35 1031
3905.94 1036
3906.53 986
3907.12 956
3907.71 948
3908.30 959
3908.89 1000
3909.48 932
3910.07 899
3910.66 933
3911.25 894
3911.84 844
3912.43 893
3913.02 915
3913.61 948
3914.20 972
3914.79 955
3915.38 902
3915.97 936
3916.56 944
3917.15 945
3917.74 962
3918.33 945
3918.92 943
3919.52 912
3920.11 942
3920.70 893
3921.29 875
3921.88 928
3922.47 906
3923.06 874
3923.65 867
3924.24 912
3924.84 881
3925.43 899
3926.02 916
3926.61 908
3927.20 951
3927.79 926
3928.38 889
3928.98 909
3929.57 884
3930.16 868
3930.75 834
3931.34 832
3931.93 807
3932.53 857
3933.12 816
3933.71 880
3934.30 879
3934.89 842
3935.49 921
3936.08 909
3936.67 879
3937.26 851
3937.86 922
3938.45 942
3939.04 953
3939.63 947
3940.23 973
3940.82 990
3941.41 1056
3942.00 1026
3942.60 1011
3943.19 1024
3943.78 906
3944.37 852
3944.97 919
3945.56 949
3946.15 974
3946.75 929
3947.34 901
3947.93 849
3948.52 868
3949.12 853
3949.71 904
3950.30 869
3950.90 824
3951.49 884
3952.08 927
3952.68 853
3953.27 835
3953.86 928
3954.46 985
3955.05 960
3955.65 947
3956.24 889
3956.83 983
3957.43 1009
3958.02 947
3958.61 933
3959.21 904
3959.80 924
3960.40 885
3960.99 970
3961.58 950
3962.18 963
3962.77 984
3963.37 1024
3963.96 1040
3964.55 990
3965.15 1018
3965.74 1018
3966.34 992
3966.93 959
3967.53 1020
3968.12 1047
3968.72 1036
3969.31 1001
3969.91 974
3970.50 953
3971.10 911
3971.69 957
3972.28 936
3972.88 886
3973.47 924
3974.07 899
3974.66 1008
3975.26 1021
3975.85 1034
3976.45 976
3977.05 1010
3977.64 1020
3978.24 1008
3978.83 1006
3979.43 1054
3980.02 1026
3980.62 951
3981.21 988
3981.81 1001
3982.40 977
3983.00 1022
3983.60 1070
3984.19 967
3984.79 971
3985.38 1019
3985.98 973
3986.58 948
3987.17 981
3987.77 1007
3988.36 1014
3988.96 976
3989.56 1040
3990.15 981
3990.75 982
3991.34 1051
3991.94 1012
3992.54 1004
3993.13 1015
3993.73 1021
3994.33 1047
3994.92 1062
3995.52 1081
3996.12 1098
3996.71 1052
3997.31 1030
3997.91 1111
3998.50 1083
3999.10 1062
3999.70 1021
4000.29 1058
4000.89 1078
4001.49 1103
4002.09 1056
4002.68 1056
4003.28 1002
4003.88 1011
4004.47 1035
4005.07 1015
4005.67 1076
4006.27 1050
4006.86 1075
4007.46 1131
4008.06 1067
4008.66 1054
4009.25 1026
4009.85 994
4010.45 986
4011.05 1020
4011.64 1134
4012.24 1105
4012.84 1015
4013.44 1035
4014.04 1036
4014.63 1064
4015.23 1090
4015.83 1107
4016.43 1119
4017.03 1102
4017.63 1061
4018.22 1068
4018.82 1020
4019.42 1049
4020.02 1056
4020.62 996
4021.22 1082
4021.81 970
4022.41 985
4023.01 1007
4023.61 956
4024.21 982
4024.81 977
4025.41 963
4026.01 994
4026.60 1038
4027.20 1036
4027.80 1060
4028.40 1097
4029.00 1037
4029.60 1067
4030.20 1037
4030.80 1042
4031.40 1068
4032.00 1095
4032.60 1056
4033.20 1001
4033.80 956
4034.39 953
4034.99 993
4035.59 965
4036.19 935
4036.79 954
4037.39 954
4037.99 990
4038.59 988
4039.19 880
4039.79 879
4040.39 896
4040.99 937
4041.59 885
4042.19 856
4042.79 928
4043.39 889
4043.99 879
4044.59 900
4045.19 987
4045.79 964
4046.39 925
4046.99 942
4047.60 880
4048.20 931
4048.80 865
4049.40 916
4050.00 948
4050.60 963
4051.20 1004
4051.80 930
4052.40 958
4053.00 980
4053.60 920
4054.20 927
4054.80 986
4055.41 916
4056.01 889
4056.61 932
4057.21 963
4057.81 974
4058.41 936
4059.01 884
4059.61 952
4060.22 993
4060.82 981
4061.42 1040
4062.02 1052
4062.62 1123
4063.22 1071
4063.82 1156
4064.43 1130
4065.03 1099
4065.63 1161
4066.23 1091
4066.83 1122
4067.44 1026
4068.04 1070
4068.64 1041
4069.24 1033
4069.84 1002
4070.45 982
4071.05 914
4071.65 886
4072.25 911
4072.86 901
4073.46 899
4074.06 858
4074.66 912
4075.27 803
4075.87 835
4076.47 910
4077.07 828
4077.68 809
4078.28 812
4078.88 857
4079.48 824
4080.09 890
4080.69 830
4081.29 894
4081.90 941
4082.50 950
4083.10 922
4083.71 863
4084.31 903
4084.91 954
4085.52 927
4086.12 809
4086.72 812
4087.33 936
4087.93 945
4088.53 899
4089.14 900
4089.74 879
4090.34 862
4090.95 863
4091.55 824
4092.15 829
4092.76 887
4093.36 873
4093.97 831
4094.57 827
4095.17 942
4095.78 892
4096.38 953
4096.99 918
4097.59 903
4098.19 900
4098.80 942
4099.40 886
4100.01 918
4100.61 880
4101.22 914
4101.82 873
4102.43 852
4103.03 835
4103.63 837
4104.24 881
4104.84 856
4105.45 848
4106.05 905
4106.66 850
4107.26 850
4107.87 901
4108.47 885
4109.08 907
4109.68 873
4110.29 850
4110.89 843
4111.50 813
4112.10 771
4112.71 861
4113.31 887
4113.92 857
4114.53 826
4115.13 855
4115.74 903
4116.34 911
4116.95 941
4117.55 889
4118.16 809
4118.76 852
4119.37 878
4119.98 904
4120.58 870
4121.19 938
4121.79 844
4122.40 869
4123.01 972
4123.61 881
4124.22 843
4124.82 876
4125.43 935
4126.04 905
4126.64 890
4127.25 898
4127.86 900
4128.46 904
4129.07 937
4129.68 920
4130.28 915
4130.89 929
4131.50 871
4132.10 876
4132.71 954
4133.32 935
4133.92 891
4134.53 882
4135.14 961
4135.74 996
4136.35 1000
4136.96 1010
4137.56 1013
4138.17 1041
4138.78 1100
4139.39 1094
4139.99 1076
4140.60 1016
4141.21 1111
4141.82 1138
4142.42 1120
4143.03 1068
4143.64 1040
4144.25 1053
4144.85 1055
4145.46 990
4146.07 1019
4146.68 1015
4147.28 1000
4147.89 969
4148.50 974
4149.11 957
4149.72 935
4150.32 920
4150.93 889
4151.54 886
4152.15 873
4152.76 820
4153.37 843
4153.97 820
4154.58 834
4155.19 881
4155.80 880
4156.41 908
4157.02 835
4157.62 838
4158.23 896
4158.84 912
4159.45 937
4160.06 994
4160.67 908
4161.28 862
4161.89 875
4162.49 874
4163.10 916
4163.71 966
4164.32 980
4164.93 969
4165.54 992
4166.15 976
4166.76 1050
4167.37 1061
4167.98 1007
4168.59 1094
4169.20 1052
4169.81 1120
4170.42 1168
4171.02 1076
4171.63 1157
4172.24 1232
4172.85 1131
4173.46 1146
4174.07 1164
4174.68 1122
4175.29 1078
4175.90 1087
4176.51 1118
4177.12 1087
4177.73 1023
4178.34 984
4178.95 1000
4179.56 991
4180.17 1017
4180.78 974
4181.39 1007
4182.00 971
4182.61 931
4183.23 920
4183.84 944
4184.45 935
4185.06 943
4185.67 964
4186.28 965
4186.89 980
4187.50 979
4188.11 929
4188.72 886
4189.33 880
4189.94 968
4190.55 996
4191.17 932
4191.78 1015
4192.39 1094
4193.00 1060
4193.61 1060
4194.22 1109
4194.83 1113
4195.44 1069
4196.06 1079
4196.67 1023
4197.28 1123
4197.89 1060
4198.50 1005
4199.11 1008
4199.72 1080
4200.34 1008
4200.95 996
4201.56 963
4202.17 930
4202.78 926
4203.40 926
4204.01 1007
4204.62 1022
4205.23 975
4205.84 965
4206.46 964
4207.07 1027
4207.68 975
4208.29 1037
4208.90 1010
4209.52 1088
4210.13 1097
4210.74 1029
4211.35 1068
4211.97 1011
4212.58 1033
4213.19 1120
4213.80 1079
4214.42 1110
4215.03 1153
4215.64 1144
4216.26 1110
4216.87 1164
4217.48 1227
4218.09 1352
4218.71 1291
4219.32 1270
4219.93 1356
4220.55 1378
4221.16 1377
4221.77 1449
4222.39 1529
4223.00 1480
4223.61 1428
4224.23 1474
4224.84 1548
4225.45 1466
4226.07 1532
4226.68 1623
4227.30 1687
4227.91 1628
4228.52 1625
4229.14 1633
4229.75 1506
4230.36 1534
4230.98 1492
4231.59 1465
4232.21 1314
4232.82 1293
4233.43 1170
4234.05 1205
4234.66 1175
4235.28 1163
4235.89 1198
4236.51 1129
4237.12 1107
4237.73 1064
4238.35 1109
4238.96 1056
4239.58 1063
4240.19 1104
4240.81 1103
4241.42 1112
4242.04 1075
4242.65 1012
4243.27 1060
4243.88 1082
4244.50 1125
4245.11 1026
4245.73 996
4246.34 1007
4246.96 1042
4247.57 1059
4248.19 1073
4248.80 1044
4249.42 994
4250.03 1029
4250.65 1028
4251.26 1076
4251.88 1047
4252.49 1025
4253.11 1072
4253.72 1071
4254.34 1021
4254.96 1025
4255.57 1069
4256.19 1039
4256.80 990
4257.42 1030
4258.03 1034
4258.65 1083
4259.27 1139
4259.88 1160
4260.50 1210
4261.12 1251
4261.73 1268
4262.35 1234
4262.96 1195
4263.58 1226
4264.20 1220
4264.81 1171
4265.43 1220
4266.05 1189
4266.66 1200
4267.28 1174
4267.90 1159
4268.51 1152
4269.13 1154
4269.75 1084
4270.36 1097
4270.98 1033
4271.60 1078
4272.21 1048
4272.83 1055
4273.45 1135
4274.06 1171
4274.68 1196
4275.30 1205
4275.92 1219
4276.53 1228
4277.15 1213
4277.77 1252
4278.38 1207
4279.00 1192
4279.62 1174
4280.24 1192
4280.85 1150
4281.47 1108
4282.09 1101
4282.71 1057
4283.32 1014
4283.94 961
4284.56 998
4285.18 968
4285.80 946
4286.41 890
4287.03 950
4287.65 957
4288.27 889
4288.89 918
4289.50 927
4290.12 919
4290.74 912
4291.36 880
4291.98 926
4292.60 887
4293.21 854
4293.83 918
4294.45 979
4295.07 943
4295.69 946
4296.31 931
4296.93 911
4297.54 940
4298.16 914
4298.78 1015
4299.40 975
4300.02 942
4300.64 925
4301.26 989
4301.88 922
4302.50 1004
4303.12 879
4303.73 905
4304.35 998
4304.97 966
4305.59 851
4306.21 922
4306.83 907
4307.45 959
4308.07 971
4308.69 987
4309.31 1028
4309.93 905
4310.55 957
4311.17 936
4311.79 979
4312.41 956
4313.03 1015
4313.65 951
4314.27 978
4314.89 973
4315.51 991
4316.13 1066
4316.75 946
4317.37 922
4317.99 1094
4318.61 1038
4319.23 999
4319.85 1020
4320.47 1039
4321.09 1036
4321.71 1016
4322.33 1026
4322.95 1086
4323.57 1098
4324.19 1136
4324.81 1132
4325.43 1135
4326.05 1168
4326.68 1229
4327.30 1271
4327.92 1318
4328.54 1340
4329.16 1518
4329.78 1452
4330.40 1473
4331.02 1655
4331.64 1709
4332.26 1719
4332.89 1878
4333.51 1768
4334.13 1723
4334.75 1704
4335.37 1658
4335.99 1602
4336.61 1697
4337.24 1566
4337.86 1504
4338.48 1562
4339.10 1434
4339.72 1433
4340.34 1403
4340.97 1404
4341.59 1451
4342.21 1506
4342.83 1636
4343.45 1646
4344.08 1730
4344.70 1848
4345.32 1857
4345.94 1945
4346.57 2035
4347.19 1962
4347.81 2037
4348.43 1979
4349.05 1851
4349.68 1850
4350.30 1779
4350.92 1715
4351.54 1509
4352.17 1404
4352.79 1342
4353.41 1400
4354.04 1300
4354.66 1258
4355.28 1307
4355.90 1188
4356.53 1175
4357.15 1231
4357.77 1176
4358.40 1082
4359.02 1135
4359.64 1145
4360.27 1186
4360.89 1152
4361.51 1145
4362.14 1105
4362.76 1089
4363.38 1024
4364.01 1013
4364.63 1098
4365.25 1079
4365.88 1014
4366.50 1032
4367.12 1006
4367.75 962
4368.37 965
4369.00 1004
4369.62 1001
4370.24 963
4370.87 942
4371.49 969
4372.12 969
4372.74 1038
4373.36 965
4373.99 945
4374.61 979
4375.24 1040
4375.86 983
4376.49 1014
4377.11 975
4377.73 1011
4378.36 1057
4378.98 1048
4379.61 1062
4380.23 1048
4380.86 950
4381.48 988
4382.11 983
4382.73 1042
4383.36 962
4383.98 1016
4384.61 981
4385.23 956
4385.86 991
4386.48 1016
4387.11 1011
4387.73 1020
4388.36 1025
4388.98 985
4389.61 1021
4390.23 1032
4390.86 1043
4391.48 1011
4392.11 1043
4392.74 987
4393.36 1051
4393.99 1057
4394.61 1054
4395.24 958
4395.86 1002
4396.49 983
4397.12 1076
4397.74 1018
4398.37 1000
4398.99 936
4399.62 914
4400.25 886
4400.87 967
4401.50 990
4402.12 922
4402.75 954
4403.38 971
4404.00 940
4404.63 880
4405.26 911
4405.88 910
4406.51 956
4407.14 933
4407.76 940
4408.39 990
4409.02 880
4409.64 959
4410.27 962
4410.90 993
4411.52 984
4412.15 914
4412.78 963
4413.40 944
4414.03 913
4414.66 898
4415.29 922
4415.91 894
4416.54 949
4417.17 956
4417.79 975
4418.42 895
4419.05 952
4419.68 891
4420.30 954
4420.93 849
4421.56 896
4422.19 948
4422.81 856
4423.44 856
4424.07 810
4424.70 848
4425.33 908
4425.95 869
4426.58 879
4427.21 864
4427.84 817
4428.47 788
4429.09 807
4429.72 856
4430.35 883
4430.98 858
4431.61 841
4432.23 893
4432.86 841
4433.49 821
4434.12 839
4434.75 869
4435.38 910
4436.01 865
4436.63 874
4437.26 833
4437.89 826
4438.52 804
4439.15 850
4439.78 832
4440.41 893
4441.04 831
4441.67 812
4442.29 831
4442.92 897
4443.55 841
4444.18 823
4444.81 929
4445.44 944
4446.07 815
4446.70 843
4447.33 867
4447.96 900
4448.59 817
4449.22 838
4449.85 875
4450.48 877
4451.11 929
4451.74 896
4452.37 897
4453.00 891
4453.63 901
4454.26 853
4454.89 858
4455.52 913
4456.15 945
4456.78 873
4457.41 898
4458.04 947
4458.67 831
4459.30 824
4459.93 818
4460.56 778
4461.19 761
4461.82 823
4462.45 781
4463.08 767
4463.71 782
4464.34 802
4464.97 768
4465.60 774
4466.23 785
4466.86 798
4467.49 804
4468.12 736
4468.76 743
4469.39 770
4470.02 763
4470.65 802
4471.28 824
4471.91 856
4472.54 849
4473.17 775
4473.80 825
4474.44 792
4475.07 829
4475.70 836
4476.33 756
4476.96 805
4477.59 815
4478.22 816
4478.86 769
4479.49 815
4480.12 867
4480.75 889
4481.38 873
4482.02 968
4482.65 904
4483.28 930
4483.91 905
4484.54 975
4485.18 856
4485.81 865
4486.44 864
4487.07 853
4487.70 889
4488.34 887
4488.97 934
4489.60 903
4490.23 935
4490.87 898
4491.50 817
4492.13 777
4492.76 843
4493.40 848
4494.03 862
4494.66 860
4495.30 855
4495.93 881
4496.56 850
4497.19 925
4497.83 886
4498.46 986
4499.09 1002
4499.73 1064
4500.36 1096
4500.99 1127
4501.63 1148
4502.26 1209
4502.89 1202
4503.53 1120
4504.16 1121
4504.79 1145
4505.43 1114
4506.06 1080
4506.69 1060
4507.33 997
4507.96 990
4508.59 938
4509.23 941
4509.86 920
4510.50 913
4511.13 867
4511.76 877
4512.40 941
4513.03 948
4513.67 880
4514.30 915
4514.93 930
4515.57 875
4516.20 874
4516.84 858
4517.47 882
4518.11 859
4518.74 888
4519.37 887
4520.01 932
4520.64 937
4521.28 941
4521.91 965
4522.55 972
4523.18 942
4523.82 977
4524.45 1020
4525.09 1073
4525.72 1175
4526.36 1300
4526.99 1398
4527.63 1566
4528.26 1673
4528.90 1803
4529.53 1936
4530.17 2026
4530.80 2253
4531.44 2273
4532.07 2326
4532.71 2240
4533.34 2130
4533.98 1934
4534.62 1823
4535.25 1682
4535.89 1441
4536.52 1400
4537.16 1189
4537.79 1155
4538.43 1114
4539.07 1019
4539.70 993
4540.34 947
4540.97 916
4541.61 937
4542.25 964
4542.88 963
4543.52 848
4544.15 899
4544.79 915
4545.43 916
4546.06 915
4546.70 932
4547.34 912
4547.97 859
4548.61 903
4549.25 980
4549.88 912
4550.52 842
4551.16 895
4551.79 925
4552.43 879
4553.07 877
4553.70 905
4554.34 905
4554.98 955
4555.61 893
4556.25 887
4556.89 934
4557.53 892
4558.16 861
4558.80 894
4559.44 910
4560.07 929
4560.71 939
4561.35 979
4561.99 964
4562.62 979
4563.26 1005
4563.90 980
4564.54 958
4565.18 946
4565.81 926
4566.45 957
4567.09 929
4567.73 954
4568.36 954
4569.00 987
4569.64 990
4570.28 1087
4570.92 1078
4571.55 992
4572.19 1014
4572.83 1012
4573.47 915
4574.11 1003
4574.75 995
4575.38 945
4576.02 884
4576.66 885
4577.30 909
4577.94 895
4578.58 902
4579.22 899
4579.85 926
4580.49 883
4581.13 887
4581.77 875
4582.41 960
4583.05 889
4583.69 867
4584.33 901
4584.97 888
4585.61 939
4586.24 975
4586.88 858
4587.52 917
4588.16 955
4588.80 927
4589.44 991
4590.08 994
4590.72 1001
4591.36 1038
4592.00 1023
4592.64 994
4593.28 952
4593.92 970
4594.56 965
4595.20 917
4595.84 892
4596.48 924
4597.12 891
4597.76 833
4598.40 829
4599.04 832
4599.68 904
4600.32 904
4600.96 885
4601.60 871
4602.24 852
4602.88 852
4603.52 959
4604.16 980
4604.80 969
4605.44 900
4606.08 859
4606.72 925
4607.36 927
4608.00 911
4608.64 927
4609.28 893
4609.93 912
4610.57 941
4611.21 946
4611.85 949
4612.49 940
4613.13 908
4613.77 940
4614.41 845
4615.05 810
4615.69 902
4616.34 899
4616.98 845
4617.62 826
4618.26 866
4618.90 833
4619.54 833
4620.18 817
4620.83 839
4621.47 837
4622.11 821
4622.75 827
4623.39 847
4624.03 820
4624.68 800
4625.32 853
4625.96 866
4626.60 822
4627.24 856
4627.89 865
4628.53 858
4629.17 850
4629.81 868
4630.45 879
4631.10 875
4631.74 909
4632.38 943
4633.02 873
4633.67 947
4634.31 979
4634.95 1002
4635.59 979
4636.24 963
4636.88 1087
4637.52 1077
4638.17 1011
4638.81 1010
4639.45 1052
4640.09 1071
4640.74 1042
4641.38 988
4642.02 945
4642.67 986
4643.31 989
4643.95 981
4644.60 915
4645.24 882
4645.88 870
4646.53 956
4647.17 879
4647.81 927
4648.46 938
4649.10 899
4649.74 928
4650.39 905
4651.03 955
4651.67 971
4652.32 908
4652.96 961
4653.61 944
4654.25 1040
4654.89 996
4655.54 927
4656.18 849
4656.83 894
4657.47 865
4658.11 890
4658.76 846
4659.40 815
4660.05 795
4660.69 798
4661.33 777
4661.98 800
4662.62 830
4663.27 806
4663.91 817
4664.56 833
4665.20 803
4665.85 735
4666.49 766
4667.14 771
4667.78 786
4668.43 819
4669.07 768
4669.72 772
4670.36 789
4671.01 773
4671.65 781
4672.30 765
4672.94 758
4673.59 773
4674.23 780
4674.88 786
4675.52 771
4676.17 763
4676.81 822
4677.46 818
4678.10 788
4678.75 799
4679.40 833
4680.04 830
4680.69 870
4681.33 763
4681.98 761
4682.62 816
4683.27 849
4683.92 810
4684.56 835
4685.21 817
4685.85 833
4686.50 750
4687.15 854
4687.79 847
4688.44 861
4689.09 891
4689.73 872
4690.38 831
4691.02 821
4691.67 890
4692.32 860
4692.96 941
4693.61 898
4694.26 942
4694.90 927
4695.55 962
4696.20 909
4696.84 929
4697.49 931
4698.14 934
4698.78 972
4699.43 955
4700.08 964
4700.73 1006
4701.37 994
4702.02 931
4702.67 874
4703.31 896
4703.96 898
4704.61 904
4705.26 891
4705.90 876
4706.55 863
4707.20 898
4707.85 915
4708.49 824
4709.14 838
4709.79 890
4710.44 856
4711.09 915
4711.73 878
4712.38 920
4713.03 881
4713.68 832
4714.33 880
4714.97 873
4715.62 823
4716.27 828
4716.92 845
4717.57 864
4718.21 787
4718.86 842
4719.51 859
4720.16 888
4720.81 910
4721.46 895
4722.11 946
4722.75 872
4723.40 894
4724.05 914
4724.70 898
4725.35 822
4726.00 850
4726.65 814
4727.30 806
4727.94 820
4728.59 804
4729.24 806
4729.89 764
4730.54 749
4731.19 773
4731.84 804
4732.49 847
4733.14 803
4733.79 739
4734.44 812
4735.09 822
4735.74 834
4736.38 872
4737.03 873
4737.68 784
4738.33 851
4738.98 889
4739.63 881
4740.28 861
4740.93 893
4741.58 918
4742.23 885
4742.88 849
4743.53 882
4744.18 899
4744.83 873
4745.48 882
4746.13 862
4746.78 875
4747.43 864
4748.08 830
4748.73 898
4749.39 824
4750.04 845
4750.69 837
4751.34 933
4751.99 937
4752.64 913
4753.29 920
4753.94 945
4754.59 976
4755.24 968
4755.89 897
4756.54 915
4757.19 929
4757.84 949
4758.50 932
4759.15 960
4759.80 948
4760.45 962
4761.10 921
4761.75 917
4762.40 913
4763.05 953
4763.71 843
4764.36 898
4765.01 934
4765.66 931
4766.31 816
4766.96 898
4767.62 952
4768.27 890
4768.92 906
4769.57 981
4770.22 920
4770.87 832
4771.53 807
4772.18 924
4772.83 882
4773.48 831
4774.13 902
4774.79 886
4775.44 831
4776.09 859
4776.74 859
4777.40 840
4778.05 808
4778.70 803
4779.35 839
4780.01 848
4780.66 870
4781.31 829
4781.96 865
4782.62 883
4783.27 866
4783.92 853
4784.57 858
4785.23 855
4785.88 907
4786.53 888
4787.19 873
4787.84 870
4788.49 914
4789.15 914
4789.80 851
4790.45 881
4791.11 925
4791.76 934
4792.41 922
4793.07 934
4793.72 871
4794.37 911
4795.03 889
4795.68 876
4796.33 893
4796.99 928
4797.64 1010
4798.29 1052
4798.95 970
4799.60 981
4800.26 1022
4800.91 983
4801.56 1005
4802.22 1030
4802.87 1013
4803.53 1025
4804.18 993
4804.83 967
4805.49 981
4806.14 1021
4806.80 943
4807.45 880
4808.11 880
4808.76 919
4809.42 949
4810.07 954
4810.72 972
4811.38 933
4812.03 892
4812.69 913
4813.34 981
4814.00 950
4814.65 941
4815.31 986
4815.96 976
4816.62 992
4817.27 1039
4817.93 1067
4818.58 985
4819.24 1044
4819.89 1081
4820.55 1084
4821.20 1155
4821.86 1116
4822.52 1111
4823.17 1124
4823.83 1100
4824.48 1105
4825.14 1141
4825.79 1097
4826.45 1090
4827.10 1096
4827.76 1060
4828.42 1030
4829.07 989
4829.73 969
4830.38 1027
4831.04 988
4831.70 1080
4832.35 1104
4833.01 1142
4833.66 1104
4834.32 1171
4834.98 1200
4835.63 1231
4836.29 1262
4836.95 1219
4837.60 1200
4838.26 1279
4838.92 1260
4839.57 1196
4840.23 1166
4840.89 1203
4841.54 1213
4842.20 1214
4842.86 1189
4843.51 1215
4844.17 1258
4844.83 1237
4845.48 1208
4846.14 1262
4846.80 1262
4847.45 1222
4848.11 1279
4848.77 1339
4849.43 1283
4850.08 1245
4850.74 1286
4851.40 1335
4852.06 1318
4852.71 1273
4853.37 1298
4854.03 1267
4854.69 1317
4855.34 1258
4856.00 1398
4856.66 1412
4857.32 1354
4857.97 1526
4858.63 1541
4859.29 1391
4859.95 1460
4860.61 1489
4861.26 1419
4861.92 1331
4862.58 1269
4863.24 1237
4863.90 1273
4864.55 1280
4865.21 1360
4865.87 1444
4866.53 1316
4867.19 1310
4867.85 1304
4868.51 1242
4869.16 1240
4869.82 1253
4870.48 1227
4871.14 1199
4871.80 1197
4872.46 1174
4873.12 1208
4873.78 1191
4874.43 1227
4875.09 1202
4875.75 1182
4876.41 1203
4877.07 1204
4877.73 1234
4878.39 1294
4879.05 1252
4879.71 1210
4880.37 1216
4881.03 1245
4881.69 1235
4882.34 1173
4883.00 1173
4883.66 1166
4884.32 1193
4884.98 1172
4885.64 1146
4886.30 1163
4886.96 1161
4887.62 1200
4888.28 1194
4888.94 1193
4889.60 1102
4890.26 1089
4890.92 1129
4891.58 1161
4892.24 1114
4892.90 1101
4893.56 1093
4894.22 1133
4894.88 1103
4895.54 1097
4896.20 1191
4896.86 1194
4897.52 1229
4898.19 1236
4898.85 1292
4899.51 1374
4900.17 1265
4900.83 1255
4901.49 1174
4902.15 1202
4902.81 1175
4903.47 1158
4904.13 1118
4904.79 1079
4905.45 1054
4906.12 1017
4906.78 1048
4907.44 1083
4908.10 1061
4908.76 996
4909.42 1012
4910.08 1014
4910.74 1029
4911.41 1007
4912.07 1043
4912.73 956
4913.39 892
4914.05 871
4914.71 937
4915.38 934
4916.04 884
4916.70 838
4917.36 850
4918.02 873
4918.68 932
4919.35 868
4920.01 830
4920.67 855
4921.33 852
4921.99 915
4922.66 901
4923.32 832
4923.98 823
4924.64 897
4925.31 875
4925.97 825
4926.63 840
4927.29 895
4927.96 866
4928.62 877
4929.28 856
4929.94 852
4930.61 839
4931.27 881
4931.93 782
4932.59 846
4933.26 783
4933.92 819
4934.58 825
4935.25 880
4935.91 871
4936.57 865
4937.24 833
4937.90 900
4938.56 896
4939.23 822
4939.89 838
4940.55 847
4941.22 827
4941.88 852
4942.54 900
4943.21 852
4943.87 833
4944.53 837
4945.20 883
4945.86 906
4946.52 890
4947.19 851
4947.85 796
4948.52 847
4949.18 845
4949.84 886
4950.51 866
4951.17 868
4951.84 811
4952.50 811
4953.17 867
4953.83 832
4954.49 894
4955.16 816
4955.82 857
4956.49 876
4957.15 939
4957.82 939
4958.48 995
4959.15 1016
4959.81 994
4960.47 1079
4961.14 1116
4961.80 1118
4962.47 1144
4963.13 1119
4963.80 1122
4964.46 1103
4965.13 1126
4965.79 1049
4966.46 1003
4967.12 948
4967.79 931
4968.45 882
4969.12 913
4969.79 840
4970.45 839
4971.12 881
4971.78 816
4972.45 887
4973.11 893
4973.78 858
4974.44 857
4975.11 885
4975.78 927
4976.44 831
4977.11 909
4977.77 925
4978.44 939
4979.11 881
4979.77 865
4980.44 882
4981.10 872
4981.77 829
4982.44 846
4983.10 811
4983.77 829
4984.43 795
4985.10 791
4985.77 872
4986.43 823
4987.10 824
4987.77 867
4988.43 832
4989.10 816
4989.77 816
4990.43 765
4991.10 815
4991.77 787
4992.43 779
4993.10 790
4993.77 816
4994.43 834
4995.10 774
4995.77 784
4996.44 760
4997.10 776
4997.77 787
4998.44 803
4999.10 794
4999.77 755
5000.44 736
5001.11 761
5001.77 750
5002.44 708
5003.11 713
5003.78 692
5004.44 739
5005.11 769
5005.78 794
5006.45 761
5007.12 760
5007.78 754
5008.45 786
5009.12 829
5009.79 838
5010.46 827
5011.12 776
5011.79 737
5012.46 825
5013.13 779
5013.80 738
5014.47 761
5015.13 819
5015.80 784
5016.47 755
5017.14 764
5017.81 769
5018.48 779
5019.14 783
5019.81 751
5020.48 771
5021.15 849
5021.82 833
5022.49 889
5023.16 879
5023.83 805
5024.50 844
5025.16 852
5025.83 834
5026.50 856
5027.17 758
5027.84 776
5028.51 787
5029.18 744
5029.85 720
5030.52 756
5031.19 785
5031.86 712
5032.53 735
5033.20 721
5033.87 700
5034.54 746
5035.21 727
5035.88 716
5036.54 753
5037.21 742
5037.88 734
5038.55 743
5039.22 751
5039.89 768
5040.56 737
5041.23 779
5041.90 747
5042.58 773
5043.25 796
5043.92 802
5044.59 839
5045.26 791
5045.93 818
5046.60 796
5047.27 756
5047.94 776
5048.61 774
5049.28 729
5049.95 757
5050.62 767
5051.29 803
5051.96 746
5052.63 681
5053.30 721
5053.98 756
5054.65 721
5055.32 742
5055.99 776
5056.66 723
5057.33 711
5058.00 729
5058.67 731
5059.34 698
5060.02 756
5060.69 708
5061.36 755
5062.03 784
5062.70 793
5063.37 780
5064.04 739
5064.72 791
5065.39 829
5066.06 789
5066.73 731
5067.40 726
5068.08 751
5068.75 765
5069.42 729
5070.09 708
5070.76 723
5071.44 777
5072.11 792
5072.78 740
5073.45 805
5074.12 817
5074.80 756
5075.47 822
5076.14 843
5076.81 838
5077.49 794
5078.16 866
5078.83 830
5079.50 850
5080.18 896
5080.85 820
5081.52 890
5082.20 813
5082.87 805
5083.54 820
5084.21 859
5084.89 817
5085.56 845
5086.23 874
5086.91 876
5087.58 876
5088.25 929
5088.93 929
5089.60 913
5090.27 915
5090.95 985
5091.62 979
5092.29 938
5092.97 887
5093.64 855
5094.31 943
5094.99 902
5095.66 905
5096.34 904
5097.01 896
5097.68 818
5098.36 822
5099.03 802
5099.70 798
5100.38 862
5101.05 839
5101.73 813
5102.40 841
5103.08 923
5103.75 914
5104.42 844
5105.10 866
5105.77 883
5106.45 835
5107.12 919
5107.80 859
5108.47 863
5109.15 801
5109.82 818
5110.49 822
5111.17 786
5111.84 837
5112.52 822
5113.19 868
5113.87 901
5114.54 916
5115.22 914
5115.89 901
5116.57 964
5117.24 978
5117.92 1066
5118.59 1081
5119.27 1092
5119.94 1125
5120.62 1114
5121.30 1029
5121.97 1054
5122.65 1074
5123.32 1088
5124.00 1022
5124.67 958
5125.35 940
5126.02 953
5126.70 928
5127.38 856
5128.05 895
5128.73 891
5129.40 869
5130.08 911
5130.76 866
5131.43 872
5132.11 901
5132.78 884
5133.46 894
5134.14 858
5134.81 911
5135.49 939
5136.17 930
5136.84 928
5137.52 888
5138.20 863
5138.87 923
5139.55 910
5140.22 857
5140.90 821
5141.58 891
5142.26 893
5142.93 825
5143.61 812
5144.29 832
5144.96 782
5145.64 805
5146.32 796
5146.99 785
5147.67 795
5148.35 780
5149.03 812
5149.70 707
5150.38 786
5151.06 750
5151.73 730
5152.41 750
5153.09 763
5153.77 835
5154.44 819
5155.12 798
5155.80 778
5156.48 849
5157.16 758
5157.83 771
5158.51 808
5159.19 910
5159.87 818
5160.55 828
5161.22 858
5161.90 886
5162.58 813
5163.26 829
5163.94 819
5164.61 830
5165.29 803
5165.97 768
5166.65 801
5167.33 822
5168.01 815
5168.68 806
5169.36 829
5170.04 791
5170.72 808
5171.40 729
5172.08 770
5172.76 705
5173.44 756
5174.11 749
5174.79 741
5175.47 776
5176.15 789
5176.83 814
5177.51 770
5178.19 752
5178.87 713
5179.55 788
5180.23 769
5180.91 747
5181.58 738
5182.26 779
5182.94 755
5183.62 760
5184.30 802
5184.98 737
5185.66 729
5186.34 754
5187.02 741
5187.70 769
5188.38 736
5189.06 721
5189.74 703
5190.42 749
5191.10 731
5191.78 771
5192.46 740
5193.14 716
5193.82 715
5194.50 717
5195.18 725
5195.86 721
5196.54 713
5197.22 747
5197.90 759
5198.58 760
5199.26 793
5199.94 776
5200.63 818
5201.31 778
5201.99 784
5202.67 763
5203.35 720
5204.03 705
5204.71 771
5205.39 784
5206.07 757
5206.75 785
5207.43 792
5208.11 763
5208.80 783
5209.48 826
5210.16 785
5210.84 754
5211.52 808
5212.20 798
5212.88 845
5213.57 771
5214.25 736
5214.93 830
5215.61 804
5216.29 771
5216.97 821
5217.66 898
5218.34 803
5219.02 808
5219.70 784
5220.38 804
5221.06 841
5221.75 865
5222.43 888
5223.11 875
5223.79 873
5224.47 866
5225.16 839
5225.84 802
5226.52 786
5227.20 804
5227.89 822
5228.57 778
5229.25 768
5229.93 702
5230.62 762
5231.30 731
5231.98 754
5232.66 765
5233.35 786
5234.03 777
5234.71 781
5235.40 818
5236.08 815
5236.76 789
5237.44 864
5238.13 883
5238.81 858
5239.49 862
5240.18 875
5240.86 824
5241.54 802
5242.23 842
5242.91 817
5243.59 818
5244.28 789
5244.96 797
5245.64 865
5246.33 813
5247.01 783
5247.70 846
5248.38 821
5249.06 813
5249.75 846
5250.43 865
5251.11 884
5251.80 869
5252.48 853
5253.17 847
5253.85 845
5254.53 817
5255.22 853
5255.90 826
5256.59 860
5257.27 852
5257.96 806
5258.64 859
5259.32 847
5260.01 831
5260.69 867
5261.38 898
5262.06 861
5262.75 872
5263.43 859
5264.12 817
5264.80 831
5265.49 848
5266.17 870
5266.86 876
5267.54 856
5268.23 878
5268.91 883
5269.60 844
5270.28 806
5270.97 830
5271.65 814
5272.34 815
5273.02 816
5273.71 806
5274.39 775
5275.08 773
5275.76 818
5276.45 823
5277.14 837
5277.82 879
5278.51 925
5279.19 889
5279.88 940
5280.56 866
5281.25 884
5281.94 907
5282.62 907
5283.31 921
5283.99 880
5284.68 892
5285.37 798
5286.05 836
5286.74 848
5287.43 824
5288.11 790
5288.80 843
5289.48 777
5290.17 812
5290.86 882
5291.54 853
5292.23 862
5292.92 906
5293.60 857
5294.29 940
5294.98 872
5295.66 883
5296.35 915
5297.04 937
5297.72 988
5298.41 1001
5299.10 1021
5299.79 1017
5300.47 1059
5301.16 1035
5301.85 1048
5302.53 1099
5303.22 1112
5303.91 1057
5304.60 1127
5305.28 1101
5305.97 1087
5306.66 1051
5307.35 1087
5308.03 1068
5308.72 1085
5309.41 1117
5310.10 1119
5310.78 1204
5311.47 1207
5312.16 1268
5312.85 1276
5313.54 1261
5314.22 1248
5314.91 1276
5315.60 1270
5316.29 1294
5316.98 1207
5317.66 1106
5318.35 1159
5319.04 1093
5319.73 1147
5320.42 1046
5321.11 1023
5321.80 1021
5322.48 994
5323.17 943
5323.86 952
5324.55 914
5325.24 904
5325.93 886
5326.62 854
5327.30 855
5327.99 800
5328.68 839
5329.37 868
5330.06 851
5330.75 861
5331.44 857
5332.13 878
5332.82 816
5333.51 858
5334.20 878
5334.88 878
5335.57 783
5336.26 840
5336.95 868
5337.64 870
5338.33 871
5339.02 898
5339.71 844
5340.40 886
5341.09 921
5341.78 886
5342.47 861
5343.16 919
5343.85 943
5344.54 993
5345.23 987
5345.92 1050
5346.61 1066
5347.30 1087
5347.99 1154
5348.68 1256
5349.37 1340
5350.06 1338
5350.75 1370
5351.44 1379
5352.13 1322
5352.82 1284
5353.51 1316
5354.20 1263
5354.90 1097
5355.59 999
5356.28 993
5356.97 884
5357.66 897
5358.35 861
5359.04 876
5359.73 861
5360.42 837
5361.11 868
5361.80 828
5362.49 875
5363.19 871
5363.88 881
5364.57 827
5365.26 805
5365.95 860
5366.64 830
5367.33 791
5368.03 780
5368.72 806
5369.41 797
5370.10 766
5370.79 812
5371.48 788
5372.18 791
5372.87 785
5373.56 758
5374.25 786
5374.94 759
5375.63 832
5376.33 806
5377.02 817
5377.71 854
5378.40 823
5379.10 807
5379.79 771
5380.48 805
5381.17 762
5381.86 804
5382.56 821
5383.25 806
5383.94 732
5384.63 810
5385.33 804
5386.02 839
5386.71 804
5387.40 794
5388.10 818
5388.79 859
5389.48 792
5390.18 872
5390.87 880
5391.56 820
5392.26 851
5392.95 831
5393.64 894
5394.33 808
5395.03 771
5395.72 821
5396.41 820
5397.11 774
5397.80 817
5398.49 782
5399.19 794
5399.88 795
5400.58 792
5401.27 819
5401.96 802
5402.66 875
5403.35 819
5404.04 808
5404.74 800
5405.43 827
5406.13 842
5406.82 831
5407.51 822
5408.21 867
5408.90 815
5409.60 838
5410.29 802
5410.98 812
5411.68 817
5412.37 832
5413.07 858
5413.76 843
5414.46 827
5415.15 768
5415.84 797
5416.54 762
5417.23 791
5417.93 770
5418.62 822
5419.32 814
5420.01 759
5420.71 837
5421.40 804
5422.10 776
5422.79 896
5423.49 885
5424.18 771
5424.88 807
5425.57 804
5426.27 826
5426.96 795
5427.66 827
5428.35 790
5429.05 833
5429.74 861
5430.44 813
5431.14 823
5431.83 812
5432.53 817
5433.22 848
5433.92 851
5434.61 864
5435.31 839
5436.01 792
5436.70 830
5437.40 804
5438.09 806
5438.79 898
5439.49 820
5440.18 820
5440.88 808
5441.57 805
5442.27 845
5442.97 937
5443.66 922
5444.36 973
5445.06 997
5445.75 1033
5446.45 1102
5447.15 1149
5447.84 1121
5448.54 1159
5449.24 1168
5449.93 1190
5450.63 1115
5451.33 1089
5452.02 1025
5452.72 1008
5453.42 991
5454.11 976
5454.81 942
5455.51 923
5456.20 894
5456.90 931
5457.60 972
5458.30 873
5458.99 928
5459.69 956
5460.39 969
5461.09 955
5461.78 1039
5462.48 1016
5463.18 1014
5463.88 993
5464.57 1014
5465.27 1012
5465.97 1022
5466.67 997
5467.36 972
5468.06 936
5468.76 912
5469.46 986
5470.16 936
5470.85 978
5471.55 1014
5472.25 1054
5472.95 1038
5473.65 1104
5474.35 1101
5475.04 1129
5475.74 1104
5476.44 1098
5477.14 1135
5477.84 1247
5478.54 1241
5479.23 1315
5479.93 1383
5480.63 1472
5481.33 1550
5482.03 1363
5482.73 1264
5483.43 1257
5484.13 1218
5484.83 1197
5485.52 1189
5486.22 1225
5486.92 1168
5487.62 1175
5488.32 1151
5489.02 1197
5489.72 1185
5490.42 1220
5491.12 1232
5491.82 1249
5492.52 1234
5493.22 1276
5493.92 1248
5494.62 1296
5495.31 1327
5496.01 1359
5496.71 1454
5497.41 1456
5498.11 1632
5498.81 1803
5499.51 2022
5500.21 1991
5500.91 2133
5501.61 2169
5502.31 2114
5503.01 2042
5503.71 1814
5504.41 1712
5505.11 1465
5505.81 1329
5506.51 1283
5507.22 1246
5507.92 1154
5508.62 1125
5509.32 1176
5510.02 1117
5510.72 1098
5511.42 1123
5512.12 1141
5512.82 1051
5513.52 1076
5514.22 1100
5514.92 1114
5515.62 1106
5516.32 1102
5517.03 1101
5517.73 1109
5518.43 1062
5519.13 1066
5519.83 1058
5520.53 1024
5521.23 979
5521.93 1027
5522.63 1039
5523.34 1039
5524.04 988
5524.74 919
5525.44 978
5526.14 876
5526.84 885
5527.55 896
5528.25 938
5528.95 944
5529.65 902
5530.35 921
5531.05 883
5531.76 874
5532.46 931
5533.16 917
5533.86 848
5534.56 880
5535.27 915
5535.97 897
5536.67 921
5537.37 892
5538.08 868
5538.78 875
5539.48 887
5540.18 910
5540.89 924
5541.59 868
5542.29 861
5542.99 819
5543.70 864
5544.40 897
5545.10 853
5545.80 901
5546.51 946
5547.21 905
5547.91 872
5548.62 900
5549.32 856
5550.02 879
5550.73 874
5551.43 875
5552.13 832
5552.84 851
5553.54 853
5554.24 875
5554.95 806
5555.65 793
5556.35 783
5557.06 854
5557.76 860
5558.46 880
5559.17 859
5559.87 837
5560.57 851
5561.28 923
5561.98 974
5562.69 1000
5563.39 985
5564.09 949
5564.80 974
5565.50 969
5566.21 897
5566.91 885
5567.61 912
5568.32 840
5569.02 837
5569.73 854
5570.43 852
5571.14 834
5571.84 831
5572.54 892
5573.25 920
5573.95 956
5574.66 921
5575.36 923
5576.07 940
5576.77 883
5577.48 844
5578.18 853
5578.89 919
5579.59 840
5580.30 797
5581.00 859
5581.71 842
5582.41 785
5583.12 772
5583.82 811
5584.53 771
5585.23 840
5585.94 836
5586.64 832
5587.35 817
5588.06 841
5588.76 885
5589.47 826
5590.17 810
5590.88 866
5591.58 821
5592.29 864
5592.99 872
5593.70 795
5594.41 810
5595.11 821
5595.82 802
5596.52 835
5597.23 822
5597.94 794
5598.64 799
5599.35 827
5600.06 810
5600.76 808
5601.47 820
5602.17 772
5602.88 813
5603.59 816
5604.29 793
5605.00 791
5605.71 792
5606.41 791
5607.12 820
5607.83 795
5608.53 782
5609.24 794
5609.95 850
5610.65 831
5611.36 776
5612.07 835
5612.78 797
5613.48 770
5614.19 754
5614.90 788
5615.60 829
5616.31 791
5617.02 805
5617.73 807
5618.43 868
5619.14 809
5619.85 818
5620.56 790
5621.26 843
5621.97 844
5622.68 878
5623.39 859
5624.09 819
5624.80 828
5625.51 894
5626.22 864
5626.93 833
5627.63 903
5628.34 918
5629.05 919
5629.76 830
5630.47 869
5631.17 911
5631.88 909
5632.59 934
5633.30 980
5634.01 988
5634.72 979
5635.42 1075
5636.13 1077
5636.84 1064
5637.55 1022
5638.26 1058
5638.97 1152
5639.68 1102
5640.39 1062
5641.09 1019
5641.80 1062
5642.51 1144
5643.22 1036
5643.93 1021
5644.64 960
5645.35 935
5646.06 966
5646.77 981
5647.48 976
5648.19 913
5648.89 854
5649.60 911
5650.31 905
5651.02 922
5651.73 908
5652.44 954
5653.15 936
5653.86 937
5654.57 977
5655.28 997
5655.99 1016
5656.70 1061
5657.41 1016
5658.12 1033
5658.83 1139
5659.54 1171
5660.25 1176
5660.96 1078
5661.67 1074
5662.38 1079
5663.09 1059
5663.80 1047
5664.51 972
5665.22 980
5665.93 900
5666.64 918
5667.35 931
5668.06 955
5668.77 965
5669.48 1008
5670.19 1035
5670.91 1062
5671.62 1038
5672.33 1050
5673.04 962
5673.75 944
5674.46 960
5675.17 986
5675.88 966
5676.59 918
5677.30 919
5678.01 925
5678.73 954
5679.44 969
5680.15 977
5680.86 1009
5681.57 984
5682.28 985
5682.99 999
5683.71 942
5684.42 888
5685.13 923
5685.84 896
5686.55 855
5687.26 862
5687.98 909
5688.69 927
5689.40 950
5690.11 898
5690.82 861
5691.54 844
5692.25 904
5692.96 936
5693.67 852
5694.38 842
5695.10 850
5695.81 834
5696.52 814
5697.23 874
5697.95 840
5698.66 830
5699.37 858
5700.08 828
5700.80 865
5701.51 823
5702.22 845
5702.93 874
5703.65 856
5704.36 860
5705.07 876
5705.78 882
5706.50 893
5707.21 925
5707.92 913
5708.64 834
5709.35 872
5710.06 848
5710.78 843
5711.49 818
5712.20 840
5712.92 844
5713.63 864
5714.34 832
5715.06 817
5715.77 852
5716.48 795
5717.20 825
5717.91 860
5718.62 869
5719.34 869
5720.05 867
5720.77 885
5721.48 845
5722.19 860
5722.91 951
5723.62 948
5724.33 938
5725.05 1016
5725.76 974
5726.48 1071
5727.19 1076
5727.91 1095
5728.62 1046
5729.33 1097
5730.05 1082
5730.76 1100
5731.48 1033
5732.19 991
5732.91 949
5733.62 1038
5734.34 971
5735.05 953
5735.77 912
5736.48 949
5737.20 906
5737.91 884
5738.63 862
5739.34 852
5740.06 888
5740.77 919
5741.49 936
5742.20 916
5742.92 923
5743.63 892
5744.35 901
5745.06 929
5745.78 978
5746.49 925
5747.21 956
5747.92 969
5748.64 998
5749.35 1028
5750.07 1027
5750.79 1081
5751.50 1063
5752.22 1172
5752.93 1272
5753.65 1275
5754.36 1217
5755.08 1300
5755.80 1379
5756.51 1376
5757.23 1418
5757.95 1429
5758.66 1410
5759.38 1344
5760.09 1395
5760.81 1343
5761.53 1342
5762.24 1346
5762.96 1331
5763.68 1303
5764.39 1310
5765.11 1295
5765.83 1355
5766.54 1422
5767.26 1532
5767.98 1667
5768.69 1755
5769.41 2030
5770.13 2039
5770.84 1986
5771.56 2063
5772.28 2001
5772.99 1907
5773.71 1729
5774.43 1526
5775.15 1390
5775.86 1345
5776.58 1317
5777.30 1221
5778.01 1288
5778.73 1284
5779.45 1387
5780.17 1435
5780.88 1453
5781.60 1383
5782.32 1352
5783.04 1446
5783.76 1439
5784.47 1379
5785.19 1401
5785.91 1315
5786.63 1339
5787.34 1243
5788.06 1217
5788.78 1258
5789.50 1197
5790.22 1234
5790.94 1235
5791.65 1248
5792.37 1114
5793.09 1065
5793.81 1097
5794.53 1127
5795.25 1136
5795.96 1099
5796.68 1153
5797.40 1178
5798.12 1144
5798.84 1196
5799.56 1233
5800.28 1329
5800.99 1302
5801.71 1233
5802.43 1187
5803.15 1176
5803.87 1194
5804.59 1102
5805.31 1115
5806.03 997
5806.75 1006
5807.47 1104
5808.18 1059
5808.90 1085
5809.62 1059
5810.34 991
5811.06 1078
5811.78 1032
5812.50 1033
5813.22 1010
5813.94 1012
5814.66 987
5815.38 989
5816.10 966
5816.82 924
5817.54 927
5818.26 921
5818.98 967
5819.70 951
5820.42 897
5821.14 930
5821.86 933
5822.58 927
5823.30 900
5824.02 915
5824.74 914
5825.46 904
5826.18 892
5826.90 978
5827.62 872
5828.34 898
5829.06 932
5829.78 865
5830.50 825
5831.22 835
5831.95 900
5832.67 936
5833.39 898
5834.11 857
5834.83 858
5835.55 873
5836.27 863
5836.99 831
5837.71 839
5838.43 846
5839.15 849
5839.88 892
5840.60 836
5841.32 872
5842.04 815
5842.76 881
5843.48 846
5844.20 816
5844.93 828
5845.65 816
5846.37 805
5847.09 813
5847.81 798
5848.53 843
5849.26 801
5849.98 800
5850.70 861
5851.42 879
5852.14 818
5852.87 917
5853.59 887
5854.31 804
5855.03 820
5855.75 833
5856.48 801
5857.20 851
5857.92 873
5858.64 793
5859.37 804
5860.09 803
5860.81 804
5861.53 824
5862.26 833
5862.98 849
5863.70 820
5864.42 803
5865.15 793
5865.87 803
5866.59 823
5867.31 891
5868.04 841
5868.76 853
5869.48 844
5870.21 835
5870.93 817
5871.65 842
5872.38 789
5873.10 857
5873.82 789
5874.55 827
5875.27 823
5875.99 807
5876.72 831
5877.44 853
5878.16 851
5878.89 809
5879.61 900
5880.33 890
5881.06 856
5881.78 866
5882.51 885
5883.23 932
5883.95 956
5884.68 921
5885.40 917
5886.13 922
5886.85 883
5887.57 898
5888.30 855
5889.02 909
5889.75 895
5890.47 850
5891.20 839
5891.92 889
5892.64 933
5893.37 950
5894.09 888
5894.82 927
5895.54 862
5896.27 898
5896.99 906
5897.72 901
5898.44 901
5899.17 903
5899.89 917
5900.62 878
5901.34 889
5902.07 877
5902.79 913
5903.52 915
5904.24 964
5904.97 913
5905.69 931
5906.42 913
5907.14 931
5907.87 893
5908.59 916
5909.32 980
5910.04 969
5910.77 978
5911.50 975
5912.22 893
5912.95 916
5913.67 943
5914.40 922
5915.12 1005
5915.85 990
5916.58 964
5917.30 958
5918.03 1013
5918.75 1024
5919.48 948
5920.21 960
5920.93 991
5921.66 1025
5922.39 987
5923.11 1017
5923.84 1053
5924.56 996
5925.29 1044
5926.02 1055
5926.74 1104
5927.47 1175
5928.20 1125
5928.92 1129
5929.65 1103
5930.38 1122
5931.10 1117
5931.83 1157
5932.56 1126
5933.28 1150
5934.01 1175
5934.74 1187
5935.47 1168
5936.19 1198
5936.92 1253
5937.65 1255
5938.37 1261
5939.10 1332
5939.83 1363
5940.56 1340
5941.28 1309
5942.01 1386
5942.74 1354
5943.47 1431
5944.19 1473
5944.92 1419
5945.65 1462
5946.38 1451
5947.11 1454
5947.83 1528
5948.56 1613
5949.29 1586
5950.02 1715
5950.74 1836
5951.47 1824
5952.20 1910
5952.93 1943
5953.66 1877
5954.39 1913
5955.11 1960
5955.84 1986
5956.57 1907
5957.30 1803
5958.03 1841
5958.76 1853
5959.48 1818
5960.21 1857
5960.94 1839
5961.67 1837
5962.40 1925
5963.13 1998
5963.86 2147
5964.59 2256
5965.31 2228
5966.04 2355
5966.77 2507
5967.50 2664
5968.23 2550
5968.96 2346
5969.69 2417
5970.42 2406
5971.15 2266
5971.88 2165
5972.61 2185
5973.34 2174
5974.06 2158
5974.79 2117
5975.52 2151
5976.25 2212
5976.98 2207
5977.71 2232
5978.44 2269
5979.17 2255
5979.90 2299
5980.63 2446
5981.36 2600
5982.09 2516
5982.82 2517
5983.55 2583
5984.28 2509
5985.01 2437
5985.74 2496
5986.47 2621
5987.20 2517
5987.93 2604
5988.66 2575
5989.39 2579
5990.12 2675
5990.85 2663
5991.58 2611
5992.32 2585
5993.05 2656
5993.78 2744
5994.51 2756
5995.24 2737
5995.97 2732
5996.70 2780
5997.43 2810
5998.16 2839
5998.89 2771
5999.62 2780
6000.35 2708
6001.09 2698
6001.82 2702
6002.55 2749
6003.28 2688
6004.01 2647
6004.74 2767
6005.47 2793
6006.20 2798
6006.94 3126
6007.67 3416
6008.40 3764
6009.13 4236
6009.86 4731
6010.59 5063
6011.33 5794
6012.06 6447
6012.79 6821
6013.52 7222
6014.25 7113
6014.98 6914
6015.72 6676
6016.45 6020
6017.18 5372
6017.91 4902
6018.64 4314
6019.38 3860
6020.11 3316
6020.84 3014
6021.57 2781
6022.31 2558
6023.04 2401
6023.77 2263
6024.50 2196
6025.24 2238
6025.97 2201
6026.70 2129
6027.43 2169
6028.17 2139
6028.90 2194
6029.63 2115
6030.37 2138
6031.10 2072
6031.83 2005
6032.56 1913
6033.30 1924
6034.03 1875
6034.76 1743
6035.50 1756
6036.23 1779
6036.96 1828
6037.70 1810
6038.43 1845
6039.16 1830
6039.90 1843
6040.63 1823
6041.36 1866
6042.10 1874
6042.83 1944
6043.56 1856
6044.30 1941
6045.03 2006
6045.77 2035
6046.50 1943
6047.23 1858
6047.97 1885
6048.70 1983
6049.44 2027
6050.17 2199
6050.90 2290
6051.64 2319
6052.37 2321
6053.11 2426
6053.84 2324
6054.57 2310
6055.31 2403
6056.04 2223
6056.78 2165
6057.51 2139
6058.25 2025
6058.98 1993
6059.72 1970
6060.45 1917
6061.19 1943
6061.92 1859
6062.66 1938
6063.39 1908
6064.13 1840
6064.86 1803
6065.60 1878
6066.33 1825
6067.07 1774
6067.80 1730
6068.54 1756
6069.27 1772
6070.01 1677
6070.74 1738
6071.48 1678
6072.21 1660
6072.95 1577
6073.68 1563
6074.42 1565
6075.15 1595
6075.89 1588
6076.63 1585
6077.36 1558
6078.10 1485
6078.83 1509
6079.57 1509
6080.30 1473
6081.04 1492
6081.78 1538
6082.51 1479
6083.25 1424
6083.98 1390
6084.72 1448
6085.46 1427
6086.19 1422
6086.93 1447
6087.67 1472
6088.40 1520
6089.14 1513
6089.88 1518
6090.61 1529
6091.35 1468
6092.09 1502
6092.82 1527
6093.56 1473
6094.30 1481
6095.03 1472
6095.77 1481
6096.51 1377
6097.24 1424
6097.98 1374
6098.72 1333
6099.45 1413
6100.19 1409
6100.93 1447
6101.67 1387
6102.40 1363
6103.14 1415
6103.88 1453
6104.61 1394
6105.35 1413
6106.09 1391
6106.83 1411
6107.56 1409
6108.30 1362
6109.04 1346
6109.78 1372
6110.51 1409
6111.25 1405
6111.99 1486
6112.73 1462
6113.47 1448
6114.20 1501
6114.94 1457
6115.68 1433
6116.42 1502
6117.16 1499
6117.89 1539
6118.63 1550
6119.37 1538
6120.11 1492
6120.85 1498
6121.59 1525
6122.32 1502
6123.06 1509
6123.80 1506
6124.54 1511
6125.28 1476
6126.02 1465
6126.76 1536
6127.49 1496
6128.23 1564
6128.97 1536
6129.71 1577
6130.45 1605
6131.19 1620
6131.93 1554
6132.67 1618
6133.41 1639
6134.15 1645
6134.88 1646
6135.62 1679
6136.36 1764
6137.10 1808
6137.84 1882
6138.58 1900
6139.32 1910
6140.06 1951
6140.80 1921
6141.54 1848
6142.28 1851
6143.02 1860
6143.76 1908
6144.50 1936
6145.24 1914
6145.98 1846
6146.72 1803
6147.46 1840
6148.20 1886
6148.94 1902
6149.68 1898
6150.42 1806
6151.16 1813
6151.90 1872
6152.64 1892
6153.38 1972
6154.12 1891
6154.86 1990
6155.60 1994
6156.34 2015
6157.08 1980
6157.82 1955
6158.56 2097
6159.30 2026
6160.04 2065
6160.78 2158
6161.52 2120
6162.27 2114
6163.01 2236
6163.75 2339
6164.49 2350
6165.23 2488
6165.97 2560
6166.71 2622
6167.45 2625
6168.19 2699
6168.94 2757
6169.68 2606
6170.42 2539
6171.16 2466
6171.90 2506
6172.64 2522
6173.38 2544
6174.13 2531
6174.87 2576
6175.61 2563
6176.35 2673
6177.09 2760
6177.83 2855
6178.58 3283
6179.32 3777
6180.06 4224
6180.80 4589
6181.54 5254
6182.28 5615
6183.03 5930
6183.77 6051
6184.51 5915
6185.25 5613
6186.00 5157
6186.74 4838
6187.48 4353
6188.22 3931
6188.97 3438
6189.71 3190
6190.45 3000
6191.19 2883
6191.94 2759
6192.68 2746
6193.42 2651
6194.16 2706
6194.91 2743
6195.65 2611
6196.39 2708
6197.13 2691
6197.88 2688
6198.62 2729
6199.36 2719
6200.11 2750
6200.85 2774
6201.59 2781
6202.34 3019
6203.08 3081
6203.82 3288
6204.57 3714
6205.31 4324
6206.05 5013
6206.80 5967
6207.54 6883
6208.28 7417
6209.03 8042
6209.77 8355
6210.52 8246
6211.26 7721
6212.00 6877
6212.75 6140
6213.49 5497
6214.23 4623
6214.98 3963
6215.72 3295
6216.47 2918
6217.21 2601
6217.95 2468
6218.70 2266
6219.44 2172
6220.19 2195
6220.93 2139
6221.68 2237
6222.42 2244
6223.17 2308
6223.91 2258
6224.65 2237
6225.40 2254
6226.14 2220
6226.89 2100
6227.63 2018
6228.38 1951
6229.12 1905
6229.87 1889
6230.61 1829
6231.36 1806
6232.10 1751
6232.85 1742
6233.59 1706
6234.34 1675
6235.08 1702
6235.83 1772
6236.57 1713
6237.32 1805
6238.06 1902
6238.81 1955
6239.56 1978
6240.30 2041
6241.05 2093
6241.79 2007
6242.54 1964
6243.28 1888
6244.03 1812
6244.77 1843
6245.52 1886
6246.27 1884
6247.01 1822
6247.76 1770
6248.50 1900
6249.25 1830
6250.00 1817
6250.74 1789
6251.49 1807
6252.23 1741
6252.98 1699
6253.73 1732
6254.47 1763
6255.22 1755
6255.97 1757
6256.71 1787
6257.46 1683
6258.21 1705
6258.95 1712
6259.70 1640
6260.45 1654
6261.19 1592
6261.94 1537
6262.69 1514
6263.43 1570
6264.18 1558
6264.93 1532
6265.67 1463
6266.42 1542
6267.17 1531
6267.92 1479
6268.66 1561
6269.41 1490
6270.16 1479
6270.90 1565
6271.65 1590
6272.40 1548
6273.15 1594
6273.89 1638
6274.64 1587
6275.39 1627
6276.14 1628
6276.89 1620
6277.63 1658
6278.38 1631
6279.13 1690
6279.88 1609
6280.62 1519
6281.37 1483
6282.12 1397
6282.87 1504
6283.62 1390
6284.36 1400
6285.11 1453
6285.86 1363
6286.61 1392
6287.36 1381
6288.11 1434
6288.85 1392
6289.60 1322
6290.35 1309
6291.10 1354
6291.85 1371
6292.60 1345
6293.35 1396
6294.09 1417
6294.84 1430
6295.59 1418
6296.34 1460
6297.09 1424
6297.84 1355
6298.59 1399
6299.34 1379
6300.09 1405
6300.83 1452
6301.58 1399
6302.33 1426
6303.08 1468
6303.83 1411
6304.58 1422
6305.33 1427
6306.08 1372
6306.83 1422
6307.58 1449
6308.33 1449
6309.08 1443
6309.83 1457
6310.58 1503
6311.33 1454
6312.08 1474
6312.83 1562
6313.58 1563
6314.33 1535
6315.08 1533
6315.83 1579
6316.58 1583
6317.33 1622
6318.08 1495
6318.83 1547
6319.58 1512
6320.33 1442
6321.08 1365
6321.83 1344
6322.58 1362
6323.33 1350
6324.08 1339
6324.83 1333
6325.58 1296
6326.33 1288
6327.08 1257
6327.83 1243
6328.58 1261
6329.33 1257
6330.08 1275
6330.84 1216
6331.59 1190
6332.34 1262
6333.09 1259
6333.84 1169
6334.59 1163
6335.34 1159
6336.09 1163
6336.84 1255
6337.60 1217
6338.35 1250
6339.10 1222
6339.85 1304
6340.60 1245
6341.35 1242
6342.10 1109
6342.86 1187
6343.61 1204
6344.36 1269
6345.11 1235
6345.86 1202
6346.61 1281
6347.37 1209
6348.12 1318
6348.87 1272
6349.62 1295
6350.37 1324
6351.13 1381
6351.88 1378
6352.63 1397
6353.38 1425
6354.14 1434
6354.89 1495
6355.64 1402
6356.39 1376
6357.14 1361
6357.90 1393
6358.65 1415
6359.40 1342
6360.16 1311
6360.91 1276
6361.66 1334
6362.41 1330
6363.17 1206
6363.92 1270
6364.67 1291
6365.42 1331
6366.18 1319
6366.93 1403
6367.68 1407
6368.44 1317
6369.19 1370
6369.94 1422
6370.70 1382
6371.45 1346
6372.20 1286
6372.96 1297
6373.71 1293
6374.46 1222
6375.22 1304
6375.97 1260
6376.72 1255
6377.48 1271
6378.23 1337
6378.99 1313
6379.74 1320
6380.49 1364
6381.25 1333
6382.00 1317
6382.75 1394
6383.51 1423
6384.26 1384
6385.02 1309
6385.77 1275
6386.53 1292
6387.28 1250
6388.03 1286
6388.79 1324
6389.54 1418
6390.30 1295
6391.05 1271
6391.81 1303
6392.56 1301
6393.31 1247
6394.07 1230
6394.82 1222
6395.58 1211
6396.33 1282
6397.09 1304
6397.84 1267
6398.60 1270
6399.35 1274
6400.11 1263
6400.86 1280
6401.62 1281
6402.37 1285
6403.13 1204
6403.88 1159
6404.64 1211
6405.39 1241
6406.15 1283
6406.90 1242
6407.66 1328
6408.42 1322
6409.17 1303
6409.93 1445
6410.68 1374
6411.44 1327
6412.19 1394
6412.95 1311
6413.71 1330
6414.46 1383
6415.22 1387
6415.97 1354
6416.73 1393
6417.48 1382
6418.24 1388
6419.00 1377
6419.75 1305
6420.51 1297
6421.27 1285
6422.02 1320
6422.78 1226
6423.53 1314
6424.29 1306
6425.05 1160
6425.80 1209
6426.56 1266
6427.32 1235
6428.07 1236
6428.83 1217
6429.59 1212
6430.34 1271
6431.10 1273
6431.86 1233
6432.61 1246
6433.37 1254
6434.13 1246
6434.89 1289
6435.64 1333
6436.40 1292
6437.16 1279
6437.91 1304
6438.67 1313
6439.43 1403
6440.19 1358
6440.94 1364
6441.70 1454
6442.46 1341
6443.22 1354
6443.97 1358
6444.73 1387
6445.49 1390
6446.25 1356
6447.00 1347
6447.76 1424
6448.52 1359
6449.28 1392
6450.04 1401
6450.79 1484
6451.55 1501
6452.31 1418
6453.07 1435
6453.83 1422
6454.58 1484
6455.34 1514
6456.10 1525
6456.86 1528
6457.62 1544
6458.38 1475
6459.13 1462
6459.89 1427
6460.65 1547
6461.41 1530
6462.17 1577
6462.93 1545
6463.69 1632
6464.44 1611
6465.20 1523
6465.96 1571
6466.72 1598
6467.48 1625
6468.24 1608
6469.00 1664
6469.76 1613
6470.52 1607
6471.28 1676
6472.03 1674
6472.79 1635
6473.55 1673
6474.31 1705
6475.07 1636
6475.83 1707
6476.59 1698
6477.35 1692
6478.11 1753
6478.87 1829
6479.63 1854
6480.39 1828
6481.15 1815
6481.91 1868
6482.67 1921
6483.43 1933
6484.19 1989
6484.95 1987
6485.71 2030
6486.47 1982
6487.23 2005
6487.99 2012
6488.75 2067
6489.51 2073
6490.27 2086
6491.03 2100
6491.79 2175
6492.55 2229
6493.31 2192
6494.07 2261
6494.83 2308
6495.59 2359
6496.35 2276
6497.11 2199
6497.87 2193
6498.64 2264
6499.40 2216
6500.16 2289
6500.92 2360
6501.68 2404
6502.44 2663
6503.20 2975
6503.96 3424
6504.72 3951
6505.48 4597
6506.25 5603
6507.01 6623
6507.77 7193
6508.53 7684
6509.29 7913
6510.05 7841
6510.81 7270
6511.57 6485
6512.34 5690
6513.10 4930
6513.86 4286
6514.62 3618
6515.38 3259
6516.15 2999
6516.91 2652
6517.67 2621
6518.43 2527
6519.19 2492
6519.95 2468
6520.72 2429
6521.48 2466
6522.24 2569
6523.00 2528
6523.77 2783
6524.53 2805
6525.29 2902
6526.05 3007
6526.81 3077
6527.58 3134
6528.34 3093
6529.10 3077
6529.86 3147
6530.63 3191
6531.39 3253
6532.15 3300
6532.92 3548
6533.68 3945
6534.44 4330
6535.20 4808
6535.97 5057
6536.73 5221
6537.49 5314
6538.26 5151
6539.02 4677
6539.78 4198
6540.55 3791
6541.31 3490
6542.07 3145
6542.84 2894
6543.60 2610
6544.36 2448
6545.13 2334
6545.89 2260
6546.65 2240
6547.42 2313
6548.18 2364
6548.94 2307
6549.71 2249
6550.47 2238
6551.24 2203
6552.00 2223
6552.76 2209
6553.53 2192
6554.29 2230
6555.06 2160
6555.82 2220
6556.58 2182
6557.35 2284
6558.11 2262
6558.88 2281
6559.64 2316
6560.41 2401
6561.17 2373
6561.93 2255
6562.70 2294
6563.46 2377
6564.23 2341
6564.99 2372
6565.76 2440
6566.52 2438
6567.29 2455
6568.05 2448
6568.82 2446
6569.58 2387
6570.35 2381
6571.11 2448
6571.88 2450
6572.64 2451
6573.41 2525
6574.17 2613
6574.94 2589
6575.70 2551
6576.47 2635
6577.23 2651
6578.00 2682
6578.76 2709
6579.53 2796
6580.29 2851
6581.06 2917
6581.83 2941
6582.59 3066
6583.36 3176
6584.12 3195
6584.89 3104
6585.65 3106
6586.42 2918
6587.19 2762
6587.95 2952
6588.72 3006
6589.48 2935
6590.25 3017
6591.02 3212
6591.78 3370
6592.55 3478
6593.32 3638
6594.08 3860
6594.85 3879
6595.61 4002
6596.38 4109
6597.15 3881
6597.91 3774
6598.68 3533
6599.45 3418
6600.21 3197
6600.98 2831
6601.75 2828
6602.51 2745
6603.28 2594
6604.05 2500
6604.82 2470
6605.58 2483
6606.35 2516
6607.12 2534
6607.88 2570
6608.65 2550
6609.42 2599
6610.19 2580
6610.95 2620
6611.72 2483
6612.49 2452
6613.25 2520
6614.02 2438
6614.79 2389
6615.56 2363
6616.32 2392
6617.09 2453
6617.86 2444
6618.63 2482
6619.40 2631
6620.16 2738
6620.93 2873
6621.70 2974
6622.47 3136
6623.24 3103
6624.00 3178
6624.77 2955
6625.54 2902
6626.31 2764
6627.08 2718
6627.84 2585
6628.61 2462
6629.38 2434
6630.15 2419
6630.92 2388
6631.69 2445
6632.46 2510
6633.22 2590
6633.99 2755
6634.76 2811
6635.53 2802
6636.30 2876
6637.07 3021
6637.84 3129
6638.61 3179
6639.37 3207
6640.14 3333
6640.91 3358
6641.68 3423
6642.45 3419
6643.22 3183
6643.99 3105
6644.76 2932
6645.53 2714
6646.30 2522
6647.07 2480
6647.84 2256
6648.61 2204
6649.37 2133
6650.14 2095
6650.91 2026
6651.68 1994
6652.45 2007
6653.22 2042
6653.99 1973
6654.76 1927
6655.53 1900
6656.30 1900
6657.07 1866
6657.84 1858
6658.61 1802
6659.38 1881
6660.15 1814
6660.92 1858
6661.69 1886
6662.46 1885
6663.23 1829
6664.00 1862
6664.77 1806
6665.55 1835
6666.32 1877
6667.09 1893
6667.86 1866
6668.63 1970
6669.40 1993
6670.17 1932
6670.94 1940
6671.71 1992
6672.48 2030
6673.25 1991
6674.02 2043
6674.79 1899
6675.57 1889
6676.34 1879
6677.11 1836
6677.88 1801
6678.65 1878
6679.42 1876
6680.19 1948
6680.96 1972
6681.74 1961
6682.51 2072
6683.28 2165
6684.05 2273
6684.82 2286
6685.59 2219
6686.37 2209
6687.14 2279
6687.91 2191
6688.68 2005
6689.45 1925
6690.22 1930
6691.00 1846
6691.77 1793
6692.54 1833
6693.31 1756
6694.08 1707
6694.86 1715
6695.63 1690
6696.40 1726
6697.17 1613
6697.95 1595
6698.72 1678
6699.49 1658
6700.26 1655
6701.04 1641
6701.81 1610
6702.58 1618
6703.35 1613
6704.13 1579
6704.90 1518
6705.67 1495
6706.44 1529
6707.22 1571
6707.99 1534
6708.76 1525
6709.54 1462
6710.31 1468
6711.08 1497
6711.86 1514
6712.63 1498
6713.40 1465
6714.17 1425
6714.95 1457
6715.72 1469
6716.50 1469
6717.27 1476
6718.04 1387
6718.82 1405
6719.59 1336
6720.36 1399
6721.14 1400
6721.91 1407
6722.68 1384
6723.46 1384
6724.23 1372
6725.01 1432
6725.78 1382
6726.55 1444
6727.33 1410
6728.10 1385
6728.88 1498
6729.65 1418
6730.42 1477
6731.20 1388
6731.97 1455
6732.75 1452
6733.52 1414
6734.30 1473
6735.07 1462
6735.84 1448
6736.62 1409
6737.39 1494
6738.17 1506
6738.94 1567
6739.72 1564
6740.49 1530
6741.27 1540
6742.04 1601
6742.82 1626
6743.59 1605
6744.37 1529
6745.14 1595
6745.92 1598
6746.69 1592
6747.47 1591
6748.24 1573
6749.02 1550
6749.79 1643
6750.57 1661
6751.34 1732
6752.12 1796
6752.90 1812
6753.67 1851
6754.45 1787
6755.22 1699
6756.00 1773
6756.77 1700
6757.55 1631
6758.33 1628
6759.10 1674
6759.88 1631
6760.65 1625
6761.43 1520
6762.20 1562
6762.98 1500
6763.76 1532
6764.53 1565
6765.31 1644
6766.09 1558
6766.86 1577
6767.64 1574
6768.41 1593
6769.19 1542
6769.97 1440
6770.74 1470
6771.52 1444
6772.30 1367
6773.07 1439
6773.85 1423
6774.63 1412
6775.40 1524
6776.18 1468
6776.96 1539
6777.74 1551
6778.51 1522
6779.29 1491
6780.07 1497
6780.84 1467
6781.62 1432
6782.40 1437
6783.17 1472
6783.95 1458
6784.73 1408
6785.51 1430
6786.28 1375
6787.06 1372
6787.84 1338
6788.62 1334
6789.39 1290
6790.17 1314
6790.95 1358
6791.73 1321
6792.51 1282
6793.28 1294
6794.06 1333
6794.84 1299
6795.62 1391
6796.39 1405
6797.17 1460
6797.95 1519
6798.73 1620
6799.51 1591
6800.29 1541
6801.06 1583
6801.84 1551
6802.62 1542
6803.40 1565
6804.18 1516
6804.96 1543
6805.73 1453
6806.51 1411
6807.29 1333
6808.07 1363
6808.85 1402
6809.63 1401
6810.41 1375
6811.18 1307
6811.96 1318
6812.74 1310
6813.52 1293
6814.30 1306
6815.08 1357
6815.86 1331
6816.64 1307
6817.42 1301
6818.20 1328
6818.98 1305
6819.76 1316
6820.53 1382
6821.31 1354
6822.09 1321
6822.87 1327
6823.65 1306
6824.43 1287
6825.21 1248
6825.99 1311
6826.77 1330
6827.55 1271
6828.33 1313
6829.11 1370
6829.89 1338
6830.67 1292
6831.45 1304
6832.23 1353
6833.01 1337
6833.79 1409
6834.57 1514
6835.35 1609
6836.13 1704
6836.91 1844
6837.69 2013
6838.47 2014
6839.25 2077
6840.03 2073
6840.81 2005
6841.59 2000
6842.37 1905
6843.16 1832
6843.94 1752
6844.72 1666
6845.50 1609
6846.28 1545
6847.06 1544
6847.84 1639
6848.62 1686
6849.40 1797
6850.18 1839
6850.96 1929
6851.75 1953
6852.53 1898
6853.31 1807
6854.09 1826
6854.87 1755
6855.65 1676
6856.43 1647
6857.22 1529
6858.00 1450
6858.78 1419
6859.56 1412
6860.34 1372
6861.12 1340
6861.90 1369
6862.69 1386
6863.47 1391
6864.25 1396
6865.03 1413
6865.81 1507
6866.60 1544
6867.38 1546
6868.16 1454
6868.94 1497
6869.72 1490
6870.51 1499
6871.29 1446
6872.07 1448
6872.85 1528
6873.64 1476
6874.42 1472
6875.20 1489
6875.98 1504
6876.77 1534
6877.55 1624
6878.33 1632
6879.11 1697
6879.90 1674
6880.68 1771
6881.46 1842
6882.25 1776
6883.03 1892
6883.81 1959
6884.59 2028
6885.38 2144
6886.16 2286
6886.94 2352
6887.73 2478
6888.51 2570
6889.29 2529
6890.08 2466
6890.86 2253
6891.64 2210
6892.43 2078
6893.21 1971
6893.99 1878
6894.78 1861
6895.56 1774
6896.35 1810
6897.13 1765
6897.91 1718
6898.70 1701
6899.48 1650
6900.26 1614
6901.05 1721
6901.83 1776
6902.62 1727
6903.40 1695
6904.18 1745
6904.97 1765
6905.75 1754
6906.54 1708
6907.32 1705
6908.11 1715
6908.89 1751
6909.67 1761
6910.46 1651
6911.24 1713
6912.03 1632
6912.81 1597
6913.60 1597
6914.38 1651
6915.17 1672
6915.95 1655
6916.74 1683
6917.52 1680
6918.31 1646
6919.09 1651
6919.88 1710
6920.66 1673
6921.45 1763
6922.23 1730
6923.02 1714
6923.80 1728
6924.59 1781
6925.37 1750
6926.16 1845
6926.94 1861
6927.73 1848
6928.51 1749
6929.30 1775
6930.09 1846
6930.87 1804
6931.66 1849
6932.44 1791
6933.23 1790
6934.01 1822
6934.80 1934
6935.59 1954
6936.37 2011
6937.16 2014
6937.94 2186
6938.73 2205
6939.52 2280
6940.30 2391
6941.09 2485
6941.88 2554
6942.66 2654
6943.45 2799
6944.23 2791
6945.02 2901
6945.81 2895
6946.59 3042
6947.38 3064
6948.17 3119
6948.95 3207
6949.74 3114
6950.53 2940
6951.31 2760
6952.10 2638
6952.89 2536
6953.67 2536
6954.46 2506
6955.25 2451
6956.04 2400
6956.82 2493
6957.61 2458
6958.40 2456
6959.18 2496
6959.97 2465
6960.76 2508
6961.55 2603
6962.33 2625
6963.12 2577
6963.91 2612
6964.70 2801
6965.48 2922
6966.27 2976
6967.06 3181
6967.85 3194
6968.63 3374
6969.42 3478
6970.21 3419
6971.00 3508
6971.79 3527
6972.57 3457
6973.36 3406
6974.15 3448
6974.94 3490
6975.73 3603
6976.52 3765
6977.30 3841
6978.09 3951
6978.88 4330
6979.67 4819
6980.46 5332
6981.25 6180
6982.03 7193
6982.82 8547
6983.61 9882
6984.40 11385
6985.19 12438
6985.98 13142
6986.77 12920
6987.55 12255
6988.34 11115
6989.13 9804
6989.92 8162
6990.71 6891
6991.50 5646
6992.29 4648
6993.08 3987
6993.87 3419
6994.66 3018
6995.45 2755
6996.24 2585
6997.02 2571
6997.81 2502
6998.60 2469
6999.39 2456
7000.18 2502
7000.97 2416
7001.76 2372
7002.55 2333
7003.34 2251
7004.13 2251
7004.92 2061
7005.71 1985
7006.50 1941
7007.29 1851
7008.08 1791
7008.87 1789
7009.66 1837
7010.45 1874
7011.24 1964
7012.03 2107
7012.82 2151
7013.61 2144
7014.40 2131
7015.19 2100
7015.98 2016
7016.77 2013
7017.56 1977
7018.35 2012
7019.15 1961
7019.94 1864
7020.73 1990
7021.52 1967
7022.31 2004
7023.10 2112
7023.89 2083
7024.68 2187
7025.47 2207
7026.26 2247
7027.05 2276
7027.85 2278
7028.64 2284
7029.43 2251
7030.22 2191
7031.01 2097
7031.80 2021
7032.59 2046
7033.38 1974
7034.18 2042
7034.97 2067
7035.76 2029
7036.55 2177
7037.34 2094
7038.13 2150
7038.93 2165
7039.72 2081
7040.51 2102
7041.30 2129
7042.09 2180
7042.89 2258
7043.68 2182
7044.47 2230
7045.26 2123
7046.05 2104
7046.85 2160
7047.64 2251
7048.43 2305
7049.22 2420
7050.01 2579
7050.81 2580
7051.60 2482
7052.39 2376
7053.18 2261
7053.98 2232
7054.77 2166
7055.56 2072
7056.36 2084
7057.15 2147
7057.94 2116
7058.73 2121
7059.53 1986
7060.32 1993
7061.11 1973
7061.91 1925
7062.70 2023
7063.49 1926
7064.29 1901
7065.08 1925
7065.87 1779
7066.66 1777
7067.46 1824
7068.25 1840
7069.04 1691
7069.84 1656
7070.63 1715
7071.43 1747
7072.22 1738
7073.01 1680
7073.81 1639
7074.60 1619
7075.39 1574
7076.19 1578
7076.98 1544
7077.78 1614
7078.57 1635
7079.36 1615
7080.16 1621
7080.95 1537
7081.75 1634
7082.54 1619
7083.33 1604
7084.13 1713
7084.92 1788
7085.72 1893
7086.51 1919
7087.31 1877
7088.10 1818
7088.90 1822
7089.69 1851
7090.48 1761
7091.28 1639
7092.07 1574
7092.87 1536
7093.66 1524
7094.46 1508
7095.25 1362
7096.05 1363
7096.84 1343
7097.64 1368
7098.43 1366
7099.23 1369
7100.02 1335
7100.82 1332
7101.61 1280
7102.41 1261
7103.20 1280
7104.00 1310
7104.80 1251
7105.59 1263
7106.39 1287
7107.18 1251
7107.98 1195
7108.77 1178
7109.57 1207
7110.36 1245
7111.16 1212
7111.96 1235
7112.75 1225
7113.55 1172
7114.34 1192
7115.14 1227
7115.94 1233
7116.73 1218
7117.53 1285
7118.32 1242
7119.12 1230
7119.92 1212
7120.71 1229
7121.51 1199
7122.31 1259
7123.10 1252
7123.90 1252
7124.70 1241
7125.49 1266
7126.29 1191
7127.09 1235
7127.88 1241
7128.68 1274
7129.48 1306
7130.27 1321
7131.07 1332
7131.87 1244
7132.66 1253
7133.46 1254
7134.26 1251
7135.06 1185
7135.85 1205
7136.65 1169
7137.45 1166
7138.24 1145
7139.04 1140
7139.84 1136
7140.64 1080
7141.43 1095
7142.23 1142
7143.03 1145
7143.83 1108
7144.62 1101
7145.42 1105
7146.22 1166
7147.02 1087
7147.82 1095
7148.61 1096
7149.41 1061
7150.21 1074
7151.01 1141
7151.81 1075
7152.60 1075
7153.40 1117
7154.20 1084
7155.00 1092
7155.80 1078
7156.59 1087
7157.39 1102
7158.19 1091
7158.99 1091
7159.79 1086
7160.59 1063
7161.39 998
7162.18 1023
7162.98 1037
7163.78 1092
7164.58 1060
7165.38 1055
7166.18 1058
7166.98 1048
7167.78 1019
7168.57 1045
7169.37 1047
7170.17 1005
7170.97 998
7171.77 977
7172.57 979
7173.37 1016
7174.17 986
7174.97 956
7175.77 966
7176.57 1011
7177.37 952
7178.17 991
7178.97 1051
7179.77 1046
7180.56 1070
7181.36 1051
7182.16 1065
7182.96 1057
7183.76 1122
7184.56 1086
7185.36 1041
7186.16 1044
7186.96 1024
7187.76 995
7188.56 1032
7189.36 932
7190.16 993
7190.96 979
7191.76 972
7192.57 976
7193.37 963
7194.17 973
7194.97 958
7195.77 1009
7196.57 1027
7197.37 1005
7198.17 983
7198.97 1022
7199.77 979
7200.57 1005
7201.37 967
7202.17 973
7202.97 963
7203.77 965
7204.58 971
7205.38 943
7206.18 1048
7206.98 1008
7207.78 987
7208.58 1020
7209.38 1036
7210.18 1046
7210.99 1046
7211.79 1044
7212.59 1037
7213.39 977
7214.19 1035
7214.99 1053
7215.79 1087
7216.60 1094
7217.40 1036
7218.20 1095
7219.00 1064
7219.80 1138
7220.60 1172
7221.41 1116
7222.21 1088
7223.01 1134
7223.81 1083
7224.62 1056
7225.42 1106
7226.22 1109
7227.02 1100
7227.82 1162
7228.63 1103
7229.43 1126
7230.23 1113
7231.03 1124
7231.84 1176
7232.64 1239
7233.44 1256
7234.24 1320
7235.05 1503
7235.85 1528
7236.65 1535
7237.45 1572
7238.26 1490
7239.06 1452
7239.86 1403
7240.67 1381
7241.47 1214
7242.27 1187
7243.08 1192
7243.88 1161
7244.68 1145
7245.49 1210
7246.29 1161
7247.09 1234
7247.90 1244
7248.70 1149
7249.50 1159
7250.31 1161
7251.11 1201
7251.91 1185
7252.72 1157
7253.52 1098
7254.32 1141
7255.13 1187
7255.93 1136
7256.74 1157
7257.54 1161
7258.34 1162
7259.15 1219
7259.95 1181
7260.76 1190
7261.56 1246
7262.36 1274
7263.17 1298
7263.97 1316
7264.78 1284
7265.58 1273
7266.39 1246
7267.19 1282
7268.00 1280
7268.80 1264
7269.60 1300
7270.41 1242
7271.21 1227
7272.02 1239
7272.82 1280
7273.63 1218
7274.43 1204
7275.24 1232
7276.04 1290
7276.85 1299
7277.65 1310
7278.46 1330
7279.26 1419
7280.07 1435
7280.87 1595
7281.68 1686
7282.48 1836
7283.29 1920
7284.09 2011
7284.90 2156
7285.71 2103
7286.51 2079
7287.32 1985
7288.12 1855
7288.93 1685
7289.73 1564
7290.54 1439
7291.35 1385
7292.15 1459
7292.96 1427
7293.76 1349
7294.57 1334
7295.38 1362
7296.18 1349
7296.99 1367
7297.79 1301
7298.60 1411
7299.41 1411
7300.21 1377
7301.02 1359
7301.82 1334
7302.63 1416
7303.44 1430
7304.24 1437
7305.05 1455
7305.86 1474
7306.66 1561
7307.47 1628
7308.28 1712
7309.08 1777
7309.89 1809
7310.70 1877
7311.50 1808
7312.31 1853
7313.12 1871
7313.93 1860
7314.73 1767
7315.54 1892
7316.35 2040
7317.15 2124
7317.96 2300
7318.77 2420
7319.58 2436
7320.38 2383
7321.19 2439
7322.00 2355
7322.81 2186
7323.61 2054
7324.42 2014
7325.23 1805
7326.04 1663
7326.84 1655
7327.65 1587
7328.46 1506
7329.27 1481
7330.08 1489
7330.88 1469
7331.69 1462
7332.50 1505
7333.31 1451
7334.12 1453
7334.92 1502
7335.73 1437
7336.54 1480
7337.35 1536
7338.16 1636
7338.97 1685
7339.78 1638
7340.58 1637
7341.39 1621
7342.20 1608
7343.01 1580
7343.82 1541
7344.63 1513
7345.44 1475
7346.24 1456
7347.05 1470
7347.86 1465
7348.67 1388
7349.48 1382
7350.29 1482
7351.10 1458
7351.91 1403
7352.72 1372
7353.53 1380
7354.34 1382
7355.14 1390
7355.95 1464
7356.76 1550
7357.57 1525
7358.38 1560
7359.19 1676
7360.00 1708
7360.81 1663
7361.62 1739
7362.43 1837
7363.24 1796
7364.05 1751
7364.86 1668
7365.67 1623
7366.48 1648
7367.29 1589
7368.10 1552
7368.91 1459
7369.72 1395
7370.53 1424
7371.34 1391
7372.15 1388
7372.96 1374
7373.77 1347
7374.58 1344
7375.39 1340
7376.20 1414
7377.01 1453
7377.82 1573
7378.63 1707
7379.44 1796
7380.26 1855
7381.07 1960
7381.88 1895
7382.69 1907
7383.50 1838
7384.31 1704
7385.12 1583
7385.93 1497
7386.74 1524
7387.55 1441
7388.36 1334
7389.18 1286
7389.99 1282
7390.80 1231
7391.61 1237
7392.42 1242
7393.23 1225
7394.04 1200
7394.86 1180
7395.67 1202
7396.48 1184
7397.29 1256
7398.10 1215
7398.91 1277
7399.73 1315
7400.54 1312
7401.35 1334
7402.16 1338
7402.97 1326
7403.79 1325
7404.60 1324
7405.41 1363
7406.22 1327
7407.03 1258
7407.85 1275
7408.66 1264
7409.47 1253
7410.28 1192
7411.10 1164
7411.91 1093
7412.72 1087
7413.53 1083
7414.35 1016
7415.16 1052
7415.97 1025
7416.78 1017
7417.60 998
7418.41 992
7419.22 1001
7420.03 1033
7420.85 979
7421.66 979
7422.47 960
7423.29 946
7424.10 958
7424.91 991
7425.73 986
7426.54 965
7427.35 977
7428.17 941
7428.98 948
7429.79 927
7430.61 945
7431.42 994
7432.23 976
7433.05 910
7433.86 926
7434.67 918
7435.49 965
7436.30 967
7437.12 972
7437.93 948
7438.74 920
7439.56 960
7440.37 979
7441.18 939
7442.00 947
7442.81 946
7443.63 936
7444.44 997
7445.26 950
7446.07 948
7446.88 933
7447.70 933
7448.51 924
7449.33 920
7450.14 905
7450.96 899
7451.77 928
7452.59 939
7453.40 953
7454.22 946
7455.03 979
7455.85 940
7456.66 898
7457.47 888
7458.29 911
7459.10 877
7459.92 925
7460.74 896
7461.55 922
7462.37 884
7463.18 906
7464.00 948
7464.81 942
7465.63 942
7466.44 925
7467.26 972
7468.07 958
7468.89 912
7469.70 902
7470.52 919
7471.34 922
7472.15 966
7472.97 956
7473.78 922
7474.60 942
7475.41 957
7476.23 983
7477.05 932
7477.86 914
7478.68 905
7479.49 981
7480.31 962
7481.13 977
7481.94 973
7482.76 960
7483.58 909
7484.39 908
7485.21 955
7486.03 989
7486.84 961
7487.66 966
7488.48 880
7489.29 861
7490.11 954
7490.93 955
7491.74 941
7492.56 939
7493.38 907
7494.19 939
7495.01 922
7495.83 902
7496.64 943
7497.46 910
7498.28 939
7499.10 949
7499.91 935
7500.73 957
7501.55 960
7502.36 936
7503.18 963
7504.00 929
7504.82 891
7505.63 946
7506.45 938
7507.27 919
7508.09 937
7508.90 965
7509.72 924
7510.54 932
7511.36 913
7512.18 927
7512.99 890
7513.81 868
7514.63 961
7515.45 936
7516.27 938
7517.08 883
7517.90 902
7518.72 997
7519.54 942
7520.36 932
7521.18 993
7521.99 984
7522.81 958
7523.63 994
7524.45 1012
7525.27 1005
7526.09 921
7526.91 981
7527.72 1016
7528.54 978
7529.36 1009
7530.18 963
7531.00 935
7531.82 990
7532.64 1001
7533.46 1017
7534.28 1048
7535.10 1006
7535.91 980
7536.73 987
7537.55 989
7538.37 993
7539.19 1092
7540.01 1108
7540.83 1042
7541.65 1048
7542.47 1040
7543.29 1073
7544.11 1044
7544.93 1055
7545.75 1058
7546.57 1026
7547.39 1047
7548.21 1046
7549.03 1101
7549.85 1099
7550.67 1081
7551.49 1127
7552.31 1124
7553.13 1107
7553.95 1165
7554.77 1119
7555.59 1171
7556.41 1159
7557.23 1226
7558.05 1202
7558.87 1243
7559.69 1150
7560.51 1256
7561.33 1272
7562.15 1223
7562.97 1173
7563.79 1235
7564.61 1223
7565.44 1253
7566.26 1235
7567.08 1262
7567.90 1277
7568.72 1287
7569.54 1332
7570.36 1321
7571.18 1291
7572.00 1282
7572.82 1332
7573.65 1322
7574.47 1331
7575.29 1336
7576.11 1369
7576.93 1407
7577.75 1377
7578.57 1397
7579.40 1370
7580.22 1302
7581.04 1320
7581.86 1365
7582.68 1402
7583.50 1528
7584.33 1500
7585.15 1499
7585.97 1469
7586.79 1438
7587.61 1570
7588.44 1532
7589.26 1587
7590.08 1577
7590.90 1588
7591.72 1633
7592.55 1547
7593.37 1574
7594.19 1641
7595.01 1667
7595.84 1664
7596.66 1730
7597.48 1799
7598.30 1784
7599.13 1840
7599.95 1833
7600.77 1848
7601.59 1918
7602.42 1971
7603.24 2046
7604.06 2163
7604.89 2169
7605.71 2175
7606.53 2072
7607.36 1942
7608.18 1933
7609.00 1889
7609.82 1944
7610.65 1875
7611.47 1781
7612.29 1815
7613.12 1934
7613.94 1972
7614.77 2082
7615.59 2206
7616.41 2421
7617.24 2584
7618.06 2614
7618.88 2607
7619.71 2570
7620.53 2570
7621.35 2422
7622.18 2323
7623.00 2176
7623.83 2201
7624.65 2181
7625.47 2101
7626.30 2133
7627.12 2187
7627.95 2230
7628.77 2343
7629.60 2491
7630.42 2604
7631.24 2694
7632.07 2683
7632.89 2538
7633.72 2500
7634.54 2311
7635.37 2157
7636.19 2032
7637.02 1906
7637.84 1785
7638.67 1761
7639.49 1712
7640.31 1676
7641.14 1703
7641.96 1719
7642.79 1796
7643.61 1843
7644.44 1933
7645.26 2015
7646.09 2005
7646.92 1999
7647.74 1943
7648.57 1838
7649.39 1894
7650.22 1757
7651.04 1723
7651.87 1633
7652.69 1475
7653.52 1418
7654.34 1401
7655.17 1397
7656.00 1368
7656.82 1380
7657.65 1341
7658.47 1313
7659.30 1290
7660.12 1275
7660.95 1317
7661.78 1285
7662.60 1255
7663.43 1305
7664.25 1357
7665.08 1255
7665.91 1271
7666.73 1283
7667.56 1294
7668.39 1297
7669.21 1246
7670.04 1247
7670.87 1223
7671.69 1283
7672.52 1246
7673.35 1192
7674.17 1267
7675.00 1226
7675.83 1217
7676.65 1167
7677.48 1207
7678.31 1313
7679.13 1295
7679.96 1302
7680.79 1331
7681.61 1353
7682.44 1384
7683.27 1475
7684.10 1513
7684.92 1561
7685.75 1531
7686.58 1438
7687.40 1425
7688.23 1383
7689.06 1334
7689.89 1232
7690.71 1284
7691.54 1242
7692.37 1280
7693.20 1255
7694.03 1285
7694.85 1311
7695.68 1420
7696.51 1413
7697.34 1547
7698.16 1550
7698.99 1534
7699.82 1425
7700.65 1415
7701.48 1354
7702.31 1271
7703.13 1267
7703.96 1233
7704.79 1235
7705.62 1214
7706.45 1188
7707.28 1148
7708.10 1160
7708.93 1183
7709.76 1200
7710.59 1094
7711.42 1171
7712.25 1116
7713.08 1156
7713.90 1108
7714.73 1078
7715.56 1077
7716.39 1052
7717.22 1103
7718.05 1123
7718.88 1072
7719.71 1116
7720.54 1060
7721.37 1051
7722.20 1018
7723.02 1014
7723.85 1051
7724.68 1000
7725.51 1058
7726.34 1046
7727.17 1037
7728.00 1044
7728.83 1070
7729.66 1048
7730.49 1027
7731.32 1031
7732.15 1027
7732.98 1019
7733.81 1039
7734.64 1026
7735.47 929
7736.30 970
7737.13 904
7737.96 926
7738.79 915
7739.62 961
7740.45 965
7741.28 972
7742.11 984
7742.94 1046
7743.77 1078
7744.60 1108
7745.43 1131
7746.26 1222
7747.09 1251
7747.92 1249
7748.75 1276
7749.59 1309
7750.42 1202
7751.25 1120
7752.08 1091
7752.91 1076
7753.74 990
7754.57 952
7755.40 942
7756.23 971
7757.06 928
7757.90 893
7758.73 894
7759.56 903
7760.39 897
7761.22 925
7762.05 936
7762.88 907
7763.71 846
7764.55 867
7765.38 886
7766.21 871
7767.04 865
7767.87 832
7768.70 866
7769.54 916
7770.37 913
7771.20 881
7772.03 880
7772.86 860
7773.70 882
7774.53 898
7775.36 863
7776.19 871
7777.02 902
7777.86 896
7778.69 896
7779.52 906
7780.35 905
7781.19 905
7782.02 938
7782.85 902
7783.68 876
7784.52 920
7785.35 873
7786.18 911
7787.01 914
7787.85 926
7788.68 957
7789.51 916
7790.35 963
7791.18 910
7792.01 929
7792.84 896
7793.68 912
7794.51 917
7795.34 966
7796.18 984
7797.01 917
7797.84 957
7798.68 947
7799.51 927
7800.34 991
7801.18 1023
7802.01 1048
7802.84 1053
7803.68 1028
7804.51 1036
7805.35 1010
7806.18 1032
7807.01 1074
7807.85 1021
7808.68 1082
7809.51 1084
7810.35 1083
7811.18 1151
7812.02 1200
7812.85 1202
7813.68 1180
7814.52 1223
7815.35 1252
7816.19 1265
7817.02 1223
7817.86 1165
7818.69 1254
7819.52 1277
7820.36 1310
7821.19 1391
7822.03 1387
7822.86 1390
7823.70 1446
7824.53 1395
7825.37 1364
7826.20 1308
7827.04 1318
7827.87 1300
7828.71 1182
7829.54 1207
7830.38 1300
7831.21 1347
7832.05 1375
7832.88 1438
7833.72 1406
7834.55 1420
7835.39 1373
7836.22 1336
7837.06 1260
7837.89 1227
7838.73 1219
7839.57 1199
7840.40 1173
7841.24 1122
7842.07 1099
7842.91 1089
7843.74 1050
7844.58 1033
7845.42 1068
7846.25 1063
7847.09 1070
7847.92 998
7848.76 1019
7849.60 1005
7850.43 1030
7851.27 1035
7852.10 1030
7852.94 1037
7853.78 1025
7854.61 1092
7855.45 1060
7856.29 1053
7857.12 1113
7857.96 1066
7858.79 1100
7859.63 1072
7860.47 1104
7861.30 1070
7862.14 1037
7862.98 1083
7863.81 997
7864.65 1060
7865.49 1063
7866.33 1049
7867.16 1060
7868.00 1055
7868.84 1102
7869.67 1125
7870.51 1099
7871.35 1094
7872.19 1142
7873.02 1185
7873.86 1244
7874.70 1292
7875.54 1383
7876.37 1451
7877.21 1542
7878.05 1597
7878.89 1643
7879.72 1510
7880.56 1499
7881.40 1548
7882.24 1445
7883.07 1450
7883.91 1375
7884.75 1334
7885.59 1269
7886.43 1203
7887.26 1205
7888.10 1197
7888.94 1240
7889.78 1251
7890.62 1237
7891.45 1255
7892.29 1290
7893.13 1269
7893.97 1209
7894.81 1229
7895.65 1176
7896.49 1076
7897.32 1088
7898.16 1081
7899.00 1087
7899.84 1088
7900.68 1045
7901.52 1056
7902.36 1024
7903.20 986
7904.03 1034
7904.87 982
7905.71 1036
7906.55 990
7907.39 964
7908.23 1009
7909.07 1029
7909.91 1024
7910.75 1029
7911.59 1011
7912.43 1059
7913.27 1128
7914.11 1169
7914.94 1145
7915.78 1163
7916.62 1190
7917.46 1199
7918.30 1170
7919.14 1168
7919.98 1180
7920.82 1094
7921.66 1030
7922.50 1078
7923.34 1058
7924.18 1001
7925.02 981
7925.86 979
7926.70 978
7927.54 950
7928.38 978
7929.22 1025
7930.06 924
7930.90 912
7931.74 972
7932.59 971
7933.43 982
7934.27 950
7935.11 917
7935.95 957
7936.79 978
7937.63 998
7938.47 992
7939.31 913
7940.15 983
7940.99 974
7941.83 1060
7942.67 1040
7943.52 1092
7944.36 1096
7945.20 1091
7946.04 1038
7946.88 1078
7947.72 1065
7948.56 1152
7949.40 1123
7950.25 1103
7951.09 1128
7951.93 1117
7952.77 1144
7953.61 1268
7954.45 1332
7955.29 1257
7956.14 1260
7956.98 1264
7957.82 1263
7958.66 1280
7959.50 1237
7960.35 1183
7961.19 1170
7962.03 1134
7962.87 1155
7963.71 1200
7964.56 1201
7965.40 1313
7966.24 1328
7967.08 1482
7967.93 1444
7968.77 1424
7969.61 1304
7970.45 1258
7971.29 1197
7972.14 1209
7972.98 1094
7973.82 1068
7974.67 1020
7975.51 1005
7976.35 1035
7977.19 1023
7978.04 989
7978.88 978
7979.72 962
7980.57 895
7981.41 902
7982.25 959
7983.09 916
7983.94 896
7984.78 880
7985.62 911
7986.47 887
7987.31 870
7988.15 839
7989.00 847
7989.84 810
7990.68 827
7991.53 823
7992.37 834
7993.22 861
7994.06 768
7994.90 817
7995.75 751
7996.59 715
7997.43 796
7998.28 767
7999.12 770
7999.97 787
8000.81 774
8001.65 763
8002.50 764
8003.34 723
8004.19 795
8005.03 824
8005.88 748
8006.72 741
8007.57 755
8008.41 734
8009.25 770
8010.10 806
8010.94 786
8011.79 771
8012.63 682
8013.48 747
8014.32 711
8015.17 675
8016.01 715
8016.86 749
8017.70 739
8018.55 723
8019.39 672
8020.24 692
8021.08 718
8021.93 667
8022.77 691
8023.62 679
8024.46 664
8025.31 663
8026.15 700
8027.00 711
8027.84 692
8028.69 692
8029.54 696
8030.38 697
8031.23 693
8032.07 730
8032.92 745
8033.76 696
8034.61 723
8035.46 682
8036.30 658
8037.15 646
8037.99 701
8038.84 712
8039.69 684
8040.53 705
8041.38 704
8042.22 661
8043.07 666
8043.92 692
8044.76 727
8045.61 688
8046.46 629
8047.30 693
8048.15 698
8049.00 626
8049.84 628
8050.69 665
8051.54 672
8052.38 661
8053.23 707
8054.08 681
8054.92 664
8055.77 615
8056.62 629
8057.46 663
8058.31 684
8059.16 668
8060.01 622
8060.85 632
8061.70 589
8062.55 624
8063.40 702
8064.24 669
8065.09 635
8065.94 626
8066.79 688
8067.63 635
8068.48 635
8069.33 623
8070.18 614
8071.02 634
8071.87 589
8072.72 614
8073.57 635
8074.42 621
8075.26 633
8076.11 648
8076.96 633
8077.81 619
8078.66 619
8079.50 639
8080.35 636
8081.20 661
8082.05 659
8082.90 668
8083.75 633
8084.59 616
8085.44 631
8086.29 671
8087.14 652
8087.99 634
8088.84 665
8089.69 637
8090.53 623
8091.38 617
8092.23 617
8093.08 649
8093.93 622
8094.78 660
8095.63 665
8096.48 606
8097.33 647
8098.18 687
8099.02 623
8099.87 581
8100.72 638
8101.57 672
8102.42 637
8103.27 606
8104.12 655
8104.97 620
8105.82 622
8106.67 568
8107.52 611
8108.37 659
8109.22 610
8110.07 647
8110.92 645
8111.77 619
8112.62 613
8113.47 620
8114.32 665
8115.17 660
8116.02 631
8116.87 638
8117.72 680
8118.57 654
8119.42 685
8120.27 654
8121.12 645
8121.97 626
8122.82 625
8123.67 662
8124.52 667
8125.37 673
8126.22 703
8127.07 716
8127.93 684
8128.78 668
8129.63 648
8130.48 655
8131.33 650
8132.18 697
8133.03 664
8133.88 677
8134.73 654
8135.58 663
8136.44 692
8137.29 678
8138.14 647
8138.99 668
8139.84 635
8140.69 651
8141.54 667
8142.39 651
8143.25 661
8144.10 664
8144.95 646
8145.80 637
8146.65 680
8147.50 691
8148.36 661
8149.21 641
8150.06 641
8150.91 646
8151.76 652
8152.62 683
8153.47 655
8154.32 680
8155.17 744
8156.02 699
8156.88 757
8157.73 673
8158.58 709
8159.43 656
8160.29 627
8161.14 636
8161.99 624
8162.84 615
8163.70 641
8164.55 629
8165.40 617
8166.25 628
8167.11 571
8167.96 623
8168.81 593
8169.67 580
8170.52 588
8171.37 585
8172.23 630
8173.08 571
8173.93 582
8174.78 576
8175.64 582
8176.49 590
8177.34 562
8178.20 599
8179.05 579
8179.90 574
8180.76 624
8181.61 566
8182.47 554
8183.32 566
8184.17 535
8185.03 542
8185.88 535
8186.73 586
8187.59 583
8188.44 578
8189.30 593
8190.15 597
8191.00 613
8191.86 549
8192.71 580
8193.57 597
8194.42 573
8195.27 559
8196.13 567
8196.98 608
8197.84 586
8198.69 533
8199.55 581
8200.40 574
8201.26 560
8202.11 576
8202.96 583
8203.82 558
8204.67 525
8205.53 578
8206.38 566
8207.24 591
8208.09 589
8208.95 614
8209.80 600
8210.66 610
8211.51 593
8212.37 609
8213.22 594
8214.08 608
8214.93 567
8215.79 572
8216.65 639
8217.50 587
8218.36 573
8219.21 604
8220.07 616
8220.92 645
8221.78 635
8222.63 635
8223.49 648
8224.35 639
8225.20 655
8226.06 661
8226.91 642
8227.77 601
8228.63 594
8229.48 613
8230.34 585
8231.19 631
8232.05 618
8232.91 558
8233.76 543
8234.62 582
8235.47 587
8236.33 566
8237.19 560
8238.04 563
8238.90 555
8239.76 541
8240.61 563
8241.47 582
8242.33 573
8243.18 601
8244.04 616
8244.90 581
8245.75 566
8246.61 605
8247.47 619
8248.33 602
8249.18 608
8250.04 566
8250.90 584
8251.75 624
8252.61 618
8253.47 593
8254.33 592
8255.18 600
8256.04 589
8256.90 584
8257.76 577
8258.61 589
8259.47 607
8260.33 613
8261.19 605
8262.04 611
8262.90 582
8263.76 575
8264.62 553
8265.48 579
8266.33 621
8267.19 655
8268.05 572
8268.91 613
8269.77 640
8270.62 660
8271.48 673
8272.34 651
8273.20 678
8274.06 608
8274.92 642
8275.77 658
8276.63 733
8277.49 677
8278.35 722
8279.21 762
8280.07 754
8280.93 682
8281.78 652
8282.64 699
8283.50 667
8284.36 655
8285.22 657
8286.08 626
8286.94 699
8287.80 650
8288.66 639
8289.51 661
8290.37 682
8291.23 699
8292.09 736
8292.95 706
8293.81 729
8294.67 709
8295.53 723
8296.39 755
8297.25 755
8298.11 702
8298.97 685
8299.83 702
8300.69 677
8301.55 670
8302.41 593
8303.27 675
8304.13 700
8304.99 639
8305.85 667
8306.71 642
8307.57 627
8308.43 668
8309.29 666
8310.15 640
8311.01 639
8311.87 695
8312.73 665
8313.59 628
8314.45 619
8315.31 677
8316.17 640
8317.03 657
8317.89 641
8318.75 645
8319.61 622
8320.47 641
8321.33 623
8322.20 623
8323.06 642
8323.92 703
8324.78 666
8325.64 631
8326.50 633
8327.36 624
8328.22 653
8329.08 644
8329.94 639
8330.81 668
8331.67 665
8332.53 649
8333.39 637
8334.25 629
8335.11 681
8335.97 647
8336.84 667
8337.70 681
8338.56 671
8339.42 679
8340.28 699
8341.15 702
8342.01 666
8342.87 662
8343.73 697
8344.59 715
8345.45 713
8346.32 727
8347.18 714
8348.04 687
8348.90 694
8349.77 728
8350.63 705
8351.49 689
8352.35 708
8353.22 756
8354.08 713
8354.94 696
8355.80 733
8356.67 712
8357.53 696
8358.39 681
8359.25 709
8360.12 724
8360.98 737
8361.84 687
8362.71 675
8363.57 683
8364.43 710
8365.29 716
8366.16 715
8367.02 725
8367.88 738
8368.75 720
8369.61 687
8370.47 741
8371.34 748
8372.20 767
8373.06 767
8373.93 784
8374.79 718
8375.65 779
8376.52 774
8377.38 748
8378.25 716
8379.11 733
8379.97 780
8380.84 770
8381.70 803
8382.56 825
8383.43 822
8384.29 777
8385.16 829
8386.02 867
8386.89 876
8387.75 815
8388.61 799
8389.48 795
8390.34 797
8391.21 814
8392.07 845
8392.94 875
8393.80 798
8394.67 830
8395.53 835
8396.39 844
8397.26 828
8398.12 860
8398.99 829
8399.85 839
8400.72 859
8401.58 923
8402.45 868
8403.31 914
8404.18 934
8405.04 936
8405.91 929
8406.77 911
8407.64 920
8408.50 926
8409.37 952
8410.24 960
8411.10 968
8411.97 995
8412.83 980
8413.70 1012
8414.56 1006
8415.43 922
8416.29 1027
8417.16 1047
8418.03 1062
8418.89 1080
8419.76 1052
8420.62 1096
8421.49 1062
8422.36 1156
8423.22 1112
8424.09 1131
8424.95 1103
8425.82 1179
8426.69 1143
8427.55 1213
8428.42 1208
8429.28 1210
8430.15 1182
8431.02 1291
8431.88 1299
8432.75 1252
8433.62 1298
8434.48 1378
8435.35 1370
8436.22 1365
8437.08 1502
8437.95 1508
8438.82 1604
8439.68 1608
8440.55 1672
8441.42 1622
8442.29 1721
8443.15 1715
8444.02 1700
8444.89 1672
8445.75 1659
8446.62 1716
8447.49 1697
8448.36 1674
8449.22 1761
8450.09 1874
8450.96 2087
8451.83 2352
8452.69 2873
8453.56 3276
8454.43 3893
8455.30 4244
8456.16 4495
8457.03 4452
8457.90 4175
8458.77 3791
8459.64 3416
8460.50 3040
8461.37 2599
8462.24 2244
8463.11 1980
8463.98 1777
8464.84 1649
8465.71 1537
8466.58 1513
8467.45 1462
8468.32 1409
8469.19 1377
8470.05 1381
8470.92 1392
8471.79 1376
8472.66 1341
8473.53 1284
8474.40 1252
8475.27 1255
8476.13 1236
8477.00 1278
8477.87 1299
8478.74 1329
8479.61 1401
8480.48 1387
8481.35 1463
8482.22 1581
8483.09 1553
8483.96 1540
8484.82 1547
8485.69 1478
8486.56 1357
8487.43 1320
8488.30 1269
8489.17 1347
8490.04 1340
8490.91 1253
8491.78 1255
8492.65 1285
8493.52 1245
8494.39 1296
8495.26 1273
8496.13 1220
8497.00 1258
8497.87 1238
8498.74 1186
8499.61 1180
8500.48 1193
8501.35 1202
8502.22 1240
8503.09 1249
8503.96 1225
8504.83 1249
8505.70 1290
8506.57 1236
8507.44 1250
8508.31 1304
8509.18 1323
8510.05 1316
8510.92 1354
8511.79 1404
8512.66 1380
8513.53 1333
8514.40 1395
8515.27 1350
8516.15 1374
8517.02 1443
8517.89 1478
8518.76 1559
8519.63 1501
8520.50 1576
8521.37 1699
8522.24 1765
8523.11 1908
8523.98 2099
8524.86 2260
8525.73 2375
8526.60 2400
8527.47 2334
8528.34 2248
8529.21 2026
8530.08 1885
8530.96 1757
8531.83 1698
8532.70 1582
8533.57 1485
8534.44 1482
8535.31 1424
8536.19 1406
8537.06 1340
8537.93 1348
8538.80 1341
8539.67 1294
8540.55 1312
8541.42 1368
8542.29 1263
8543.16 1266
8544.03 1280
8544.91 1243
8545.78 1258
8546.65 1307
8547.52 1291
8548.40 1340
8549.27 1427
8550.14 1538
8551.01 1639
8551.89 1730
8552.76 1821
8553.63 1835
8554.51 1793
8555.38 1718
8556.25 1681
8557.12 1649
8558.00 1480
8558.87 1315
8559.74 1326
8560.62 1298
8561.49 1199
8562.36 1159
8563.24 1138
8564.11 1081
8564.98 1075
8565.86 1082
8566.73 1043
8567.60 1036
8568.48 1030
8569.35 1048
8570.22 1036
8571.10 1062
8571.97 1069
8572.84 1032
8573.72 991
8574.59 1004
8575.46 1018
8576.34 988
8577.21 1005
8578.09 1023
8578.96 1052
8579.83 1055
8580.71 1015
8581.58 979
8582.46 1026
8583.33 1086
8584.21 1137
8585.08 1073
8585.95 1076
8586.83 1105
8587.70 1069
8588.58 1092
8589.45 1117
8590.33 1142
8591.20 1110
8592.08 1154
8592.95 1161
8593.83 1152
8594.70 1115
8595.58 1137
8596.45 1140
8597.33 1134
8598.20 1193
8599.08 1225
8599.95 1193
8600.83 1136
8601.70 1226
8602.58 1207
8603.45 1150
8604.33 1211
8605.20 1239
8606.08 1267
8606.95 1224
8607.83 1200
8608.70 1233
8609.58 1230
8610.45 1234
8611.33 1227
8612.21 1259
8613.08 1259
8613.96 1294
8614.83 1334
8615.71 1339
8616.59 1398
8617.46 1444
8618.34 1470
8619.21 1441
8620.09 1461
8620.97 1469
8621.84 1434
8622.72 1434
8623.59 1487
8624.47 1447
8625.35 1456
8626.22 1484
8627.10 1515
8627.98 1559
8628.85 1506
8629.73 1544
8630.61 1603
8631.48 1571
8632.36 1530
8633.24 1517
8634.11 1541
8634.99 1565
8635.87 1708
8636.74 1592
8637.62 1591
8638.50 1625
8639.37 1658
8640.25 1660
8641.13 1692
8642.01 1732
8642.88 1755
8643.76 1792
8644.64 1806
8645.52 1842
8646.39 1880
8647.27 1893
8648.15 1882
8649.03 1871
8649.90 1969
8650.78 1992
8651.66 1998
8652.54 1932
8653.41 1964
8654.29 1994
8655.17 2023
8656.05 2086
8656.93 2169
8657.80 2249
8658.68 2368
8659.56 2556
8660.44 2785
8661.32 3156
8662.19 3453
8663.07 3730
8663.95 3860
8664.83 3924
8665.71 3838
8666.59 3582
8667.46 3475
8668.34 3228
8669.22 2973
8670.10 2905
8670.98 2847
8671.86 2755
8672.74 2750
8673.62 2806
8674.49 2740
8675.37 2604
8676.25 2600
8677.13 2362
8678.01 2265
8678.89 2111
8679.77 1978
8680.65 1958
8681.53 1875
8682.41 1920
8683.29 1833
8684.16 1792
8685.04 1956
8685.92 2035
8686.80 2084
8687.68 2202
8688.56 2475
8689.44 2775
8690.32 3098
8691.20 3370
8692.08 3535
8692.96 3537
8693.84 3429
8694.72 3229
8695.60 2998
8696.48 2726
8697.36 2521
8698.24 2318
8699.12 2246
8700.00 2271
8700.88 2205
8701.76 2148
8702.64 2087
8703.52 2024
8704.40 1877
8705.28 1784
8706.16 1732
8707.04 1697
8707.92 1599
8708.80 1427
8709.69 1408
8710.57 1343
8711.45 1370
8712.33 1301
8713.21 1284
8714.09 1291
8714.97 1239
8715.85 1207
8716.73 1162
8717.61 1234
8718.49 1212
8719.38 1235
8720.26 1254
8721.14 1233
8722.02 1228
8722.90 1278
8723.78 1225
8724.66 1293
8725.54 1358
8726.43 1283
8727.31 1297
8728.19 1354
8729.07 1347
8729.95 1450
8730.83 1397
8731.72 1403
8732.60 1382
8733.48 1362
8734.36 1326
8735.24 1308
8736.13 1221
8737.01 1229
8737.89 1295
8738.77 1287
8739.65 1271
8740.54 1228
8741.42 1304
8742.30 1286
8743.18 1283
8744.07 1335
8744.95 1303
8745.83 1267
8746.71 1265
8747.60 1280
8748.48 1339
8749.36 1321
8750.24 1272
8751.13 1260
8752.01 1251
8752.89 1269
8753.77 1387
8754.66 1399
8755.54 1405
8756.42 1407
8757.31 1430
8758.19 1466
8759.07 1456
8759.96 1432
8760.84 1443
8761.72 1445
8762.61 1406
8763.49 1344
8764.37 1363
8765.26 1369
8766.14 1395
8767.02 1371
8767.91 1348
8768.79 1385
8769.67 1345
8770.56 1358
8771.44 1333
8772.32 1344
8773.21 1313
8774.09 1318
8774.98 1355
8775.86 1382
8776.74 1355
8777.63 1461
8778.51 1484
8779.40 1590
8780.28 1632
8781.17 1631
8782.05 1655
8782.93 1617
8783.82 1669
8784.70 1637
8785.59 1482
8786.47 1402
8787.36 1432
8788.24 1367
8789.13 1357
8790.01 1293
8790.89 1220
8791.78 1216
8792.66 1197
8793.55 1197
8794.43 1250
8795.32 1214
8796.20 1266
8797.09 1254
8797.97 1315
8798.86 1237
8799.74 1166
8800.63 1170
8801.52 1218
8802.40 1126
8803.29 1102
8804.17 1094
8805.06 1081
8805.94 1076
8806.83 1079
8807.71 1088
8808.60 1020
8809.48 1062
8810.37 1057
8811.26 1068
8812.14 1079
8813.03 1103
8813.91 1111
8814.80 1054
8815.69 1080
8816.57 1053
8817.46 1096
8818.34 1108
8819.23 1082
8820.12 1054
8821.00 1056
8821.89 1043
8822.77 1070
8823.66 1049
8824.55 1021
8825.43 1044
8826.32 1076
8827.21 1117
8828.09 1086
8828.98 1046
8829.87 1058
8830.75 1045
8831.64 980
8832.53 965
8833.41 931
8834.30 1011
8835.19 978
8836.08 971
8836.96 946
8837.85 969
8838.74 957
8839.62 970
8840.51 977
8841.40 983
8842.29 1015
8843.17 1059
8844.06 1016
8844.95 976
8845.84 939
8846.72 899
8847.61 932
8848.50 880
8849.39 870
8850.27 828
8851.16 879
8852.05 877
8852.94 865
8853.82 864
8854.71 848
8855.60 890
8856.49 901
8857.38 818
8858.26 791
8859.15 803
8860.04 772
8860.93 824
8861.82 813
8862.71 817
8863.59 772
8864.48 838
8865.37 819
8866.26 800
8867.15 787
8868.04 781
8868.93 780
8869.81 773
8870.70 761
8871.59 760
8872.48 733
8873.37 735
8874.26 760
8875.15 731
8876.04 749
8876.93 739
8877.81 769
8878.70 739
8879.59 684
8880.48 652
8881.37 714
8882.26 730
8883.15 712
8884.04 687
8884.93 694
8885.82 712
8886.71 669
8887.60 727
8888.49 686
8889.38 674
8890.27 671
8891.16 717
8892.05 679
8892.94 629
8893.83 661
8894.72 663
8895.61 663
8896.50 703
8897.39 675
8898.28 642
8899.17 631
8900.06 653
8900.95 638
8901.84 645
8902.73 678
8903.62 650
8904.51 665
8905.40 660
8906.29 673
8907.18 610
8908.07 648
8908.96 656
8909.85 653
8910.74 667
8911.63 622
8912.52 625
8913.41 616
8914.31 663
8915.20 633
8916.09 623
8916.98 624
8917.87 597
8918.76 643
8919.65 609
8920.54 624
8921.43 587
8922.33 599
8923.22 624
8924.11 605
8925.00 568
8925.89 633
8926.78 615
8927.67 597
8928.57 602
8929.46 560
8930.35 546
8931.24 555
8932.13 563
8933.03 574
8933.92 588
8934.81 575
8935.70 597
8936.59 591
8937.49 557
8938.38 575
8939.27 561
8940.16 569
8941.05 583
8941.95 599
8942.84 575
8943.73 565
8944.62 573
8945.52 588
8946.41 553
8947.30 603
8948.19 591
8949.09 555
8949.98 585
8950.87 556
8951.76 601
8952.66 604
8953.55 590
8954.44 575
8955.34 563
8956.23 602
8957.12 551
8958.02 568
8958.91 608
8959.80 572
8960.69 548
8961.59 571
8962.48 553
8963.37 548
8964.27 565
8965.16 555
8966.05 573
8966.95 589
8967.84 594
8968.74 571
8969.63 584
8970.52 587
8971.42 591
8972.31 583
8973.20 557
8974.10 550
8974.99 559
8975.89 572
8976.78 523
8977.67 518
8978.57 539
8979.46 536
8980.36 593
8981.25 593
8982.15 570
8983.04 552
8983.93 552
8984.83 521
8985.72 517
8986.62 561
8987.51 546
8988.41 549
8989.30 545
8990.20 584
8991.09 561
8991.99 545
8992.88 546
8993.78 510
8994.67 480
8995.57 539
8996.46 570
8997.36 525
8998.25 510
8999.15 585
9000.04 539
9000.94 526
9001.83 523
9002.73 543
9003.62 557
9004.52 553
9005.41 567
9006.31 516
9007.20 557
9008.10 544
9009.00 550
9009.89 568
9010.79 522
9011.68 521
9012.58 551
9013.47 508
9014.37 536
9015.27 540
9016.16 533
9017.06 518
9017.95 509
9018.85 530
9019.75 513
9020.64 511
9021.54 553
9022.43 562
9023.33 542
9024.23 484
9025.12 522
9026.02 518
9026.92 561
9027.81 535
9028.71 493
9029.61 550
9030.50 507
9031.40 515
9032.30 510
9033.19 487
9034.09 499
9034.99 567
9035.88 587
9036.78 583
9037.68 527
9038.58 491
9039.47 504
9040.37 492
9041.27 545
9042.16 536
9043.06 540
9043.96 543
9044.86 558
9045.75 552
9046.65 531
9047.55 569
9048.45 565
9049.34 578
9050.24 553
9051.14 565
9052.04 572
9052.94 600
9053.83 584
9054.73 562
9055.63 548
9056.53 584
9057.43 585
9058.32 575
9059.22 599
9060.12 578
9061.02 557
9061.92 570
9062.81 584
9063.71 576
9064.61 561
9065.51 596
9066.41 600
9067.31 586
9068.21 570
9069.10 636
9070.00 601
9070.90 589
9071.80 587
9072.70 576
9073.60 567
9074.50 558
9075.40 583
9076.29 622
9077.19 560
9078.09 575
9078.99 594
9079.89 594
9080.79 568
9081.69 547
9082.59 525
9083.49 545
9084.39 545
9085.29 568
9086.19 580
9087.09 583
9087.98 560
9088.88 580
9089.78 589
9090.68 595
9091.58 572
9092.48 592
9093.38 584
9094.28 572
9095.18 591
9096.08 588
9096.98 592
9097.88 594
9098.78 553
9099.68 558
9100.58 560
9101.48 595
9102.38 569
9103.28 562
9104.18 543
9105.08 566
9105.99 560
9106.89 549
9107.79 543
9108.69 538
9109.59 534
9110.49 516
9111.39 500
9112.29 570
9113.19 551
9114.09 553
9114.99 585
9115.89 557
9116.79 583
9117.69 540
9118.60 525
9119.50 528
9120.40 529
9121.30 555
9122.20 557
9123.10 526
9124.00 569
9124.90 548
9125.81 542
9126.71 551
9127.61 547
9128.51 518
9129.41 559
9130.31 536
9131.22 438
9132.12 480
9133.02 493
9133.92 555
9134.82 539
9135.72 498
9136.63 548
9137.53 541
9138.43 502
9139.33 468
9140.23 509
9141.14 556
9142.04 592
9142.94 535
9143.84 524
9144.75 495
9145.65 543
9146.55 489
9147.45 534
9148.36 500
9149.26 540
9150.16 549
9151.06 542
9151.97 531
9152.87 497
9153.77 510
9154.67 544
9155.58 547
9156.48 540
9157.38 553
9158.29 563
9159.19 551
9160.09 551
9161.00 525
9161.90 523
9162.80 543
9163.71 545
9164.61 553
9165.51 597
9166.42 578
9167.32 580
9168.22 543
9169.13 562
9170.03 580
9170.93 571
9171.84 559
9172.74 533
9173.64 547
9174.55 548
9175.45 553
9176.36 565
9177.26 532
9178.16 590
9179.07 561
9179.97 535
9180.88 526
9181.78 539
9182.69 546
9183.59 573
9184.49 623
9185.40 562
9186.30 566
9187.21 546
9188.11 560
9189.02 551
9189.92 580
9190.82 579
9191.73 607
9192.63 541
9193.54 546
9194.44 609
9195.35 631
9196.25 638
9197.16 664
9198.06 636
9198.97 653
9199.87 617
9200.78 665
9201.68 642
9202.59 609
9203.49 633
9204.40 656
9205.30 649
9206.21 570
9207.12 592
9208.02 586
9208.93 562
9209.83 565
9210.74 577
9211.64 575
9212.55 578
9213.45 593
9214.36 601
9215.27 604
9216.17 607
9217.08 646
9217.98 565
9218.89 559
9219.80 552
9220.70 576
9221.61 568
9222.51 512
9223.42 528
9224.33 521
9225.23 575
9226.14 537
9227.05 483
9227.95 508
9228.86 557
9229.77 504
9230.67 539
9231.58 550
9232.49 518
9233.39 524
9234.30 521
9235.21 516
9236.11 523
9237.02 527
9237.93 554
9238.83 534
9239.74 514
9240.65 509
9241.55 515
9242.46 535
9243.37 527
9244.28 572
9245.18 551
9246.09 545
9247.00 544
9247.91 508
9248.81 536
9249.72 500
9250.63 488
9251.54 510
9252.44 522
9253.35 550
9254.26 543
9255.17 499
9256.07 520
9256.98 527
9257.89 535
9258.80 508
9259.71 518
9260.61 515
9261.52 556
9262.43 546
9263.34 515
9264.25 539
9265.16 553
9266.06 507
9266.97 538
9267.88 540
9268.79 515
9269.70 518
9270.61 507
9271.51 539
9272.42 515
9273.33 546
9274.24 531
9275.15 543
9276.06 551
9276.97 591
9277.88 563
9278.78 522
9279.69 529
9280.60 515
9281.51 551
9282.42 503
9283.33 547
9284.24 545
9285.15 565
9286.06 548
9286.97 596
9287.88 562
9288.79 558
9289.70 535
9290.60 531
9291.51 566
9292.42 545
9293.33 560
9294.24 573
9295.15 593
9296.06 594
9296.97 568
9297.88 579
9298.79 600
9299.70 595
9300.61 582
9301.52 569
9302.43 574
9303.34 564
9304.25 561
9305.16 598
9306.07 619
9306.98 603
9307.89 629
9308.80 654
9309.71 612
9310.63 627
9311.54 614
9312.45 648
9313.36 577
9314.27 577
9315.18 582
9316.09 646
9317.00 607
9317.91 583
9318.82 575
9319.73 582
9320.64 571
9321.55 574
9322.47 541
9323.38 514
9324.29 520
9325.20 573
9326.11 594
9327.02 523
9327.93 531
9328.84 534
9329.76 560
9330.67 529
9331.58 523
9332.49 511
9333.40 597
9334.31 591
9335.23 585
9336.14 564
9337.05 547
9337.96 574
9338.87 580
9339.78 527
9340.70 529
9341.61 557
9342.52 548
9343.43 576
9344.34 566
9345.26 547
9346.17 580
9347.08 569
9347.99 519
9348.91 545
9349.82 562
9350.73 509
9351.64 540
9352.56 536
9353.47 560
9354.38 563
9355.29 528
9356.21 556
9357.12 571
9358.03 530
9358.94 529
9359.86 555
9360.77 560
9361.68 521
9362.60 552
9363.51 557
9364.42 514
9365.34 544
9366.25 566
9367.16 572
9368.08 535
9368.99 568
9369.90 571
9370.82 574
9371.73 542
9372.64 596
9373.56 581
9374.47 586
9375.38 596
9376.30 611
9377.21 569
9378.12 543
9379.04 606
9379.95 575
9380.87 599
9381.78 628
9382.69 612
9383.61 605
9384.52 591
9385.44 614
9386.35 616
9387.27 638
9388.18 675
9389.09 674
9390.01 673
9390.92 648
9391.84 698
9392.75 694
9393.67 655
9394.58 704
9395.50 673
9396.41 697
9397.32 678
9398.24 709
9399.15 662
9400.07 700
9400.98 597
9401.90 631
9402.81 614
9403.73 602
9404.64 558
9405.56 557
9406.47 586
9407.39 609
9408.30 625
9409.22 575
9410.14 593
9411.05 597
9411.97 580
9412.88 599
9413.80 591
9414.71 576
9415.63 566
9416.54 624
9417.46 661
9418.38 598
9419.29 588
9420.21 615
9421.12 615
9422.04 605
9422.95 600
9423.87 590
9424.79 618
9425.70 587
9426.62 571
9427.54 605
9428.45 592
9429.37 624
9430.28 563
9431.20 585
9432.12 590
9433.03 600
9433.95 624
9434.87 621
9435.78 613
9436.70 616
9437.62 630
9438.53 595
9439.45 589
9440.37 598
9441.28 595
9442.20 584
9443.12 656
9444.03 641
9444.95 632
9445.87 617
9446.79 617
9447.70 603
9448.62 643
9449.54 661
9450.45 679
9451.37 699
9452.29 675
9453.21 693
9454.12 633
9455.04 643
9455.96 644
9456.88 672
9457.79 652
9458.71 626
9459.63 617
9460.55 599
9461.47 593
9462.38 614
9463.30 669
9464.22 621
9465.14 627
9466.06 633
9466.97 646
9467.89 601
9468.81 603
9469.73 560
9470.65 641
9471.56 614
9472.48 633
9473.40 587
9474.32 581
9475.24 639
9476.16 654
9477.08 630
9477.99 651
9478.91 674
9479.83 666
9480.75 674
9481.67 653
9482.59 672
9483.51 660
9484.43 691
9485.34 656
9486.26 638
9487.18 630
9488.10 665
9489.02 645
9489.94 633
9490.86 625
9491.78 585
9492.70 610
9493.62 629
9494.54 637
9495.46 616
9496.38 637
9497.30 622
9498.22 657
9499.13 601
9500.05 623
9500.97 644
9501.89 652
9502.81 692
9503.73 651
9504.65 684
9505.57 655
9506.49 696
9507.41 660
9508.33 628
9509.25 687
9510.17 647
9511.09 657
9512.01 655
9512.93 675
9513.86 694
9514.78 695
9515.70 729
9516.62 692
9517.54 747
9518.46 824
9519.38 821
9520.30 822
9521.22 776
9522.14 771
9523.06 828
9523.98 791
9524.90 769
9525.82 785
9526.75 792
9527.67 769
9528.59 759
9529.51 733
9530.43 762
9531.35 728
9532.27 794
9533.19 803
9534.11 799
9535.04 785
9535.96 759
9536.88 751
9537.80 740
9538.72 752
9539.64 742
9540.57 693
9541.49 717
9542.41 726
9543.33 733
9544.25 738
9545.17 772
9546.10 767
9547.02 734
9547.94 753
9548.86 762
9549.78 762
9550.71 765
9551.63 779
9552.55 753
9553.47 790
9554.40 782
9555.32 803
9556.24 780
9557.16 816
9558.09 812
9559.01 806
9559.93 789
9560.85 801
9561.78 801
9562.70 797
9563.62 831
9564.54 794
9565.47 798
9566.39 808
9567.31 794
9568.24 765
9569.16 812
9570.08 841
9571.00 837
9571.93 810
9572.85 791
9573.77 828
9574.70 919
9575.62 935
9576.54 891
9577.47 897
9578.39 901
9579.31 956
9580.24 895
9581.16 875
9582.09 896
9583.01 878
9583.93 886
9584.86 864
9585.78 858
9586.70 844
9587.63 830
9588.55 885
9589.48 873
9590.40 846
9591.32 874
9592.25 863
9593.17 912
9594.10 952
9595.02 952
9595.95 975
9596.87 941
9597.79 982
9598.72 955
9599.64 934
9600.57 1010
9601.49 972
9602.42 953
9603.34 966
9604.27 936
9605.19 975
9606.12 949
9607.04 956
9607.97 968
9608.89 962
9609.82 960
9610.74 880
9611.67 918
9612.59 953
9613.52 977
9614.44 973
9615.37 945
9616.29 984
9617.22 943
9618.14 956
9619.07 949
9619.99 990
9620.92 1026
9621.85 995
9622.77 1061
9623.70 1074
9624.62 1034
9625.55 1016
9626.47 1054
9627.40 1085
9628.33 1054
9629.25 1058
9630.18 1096
9631.10 1099
9632.03 1089
9632.96 1133
9633.88 1147
9634.81 1141
9635.73 1120
9636.66 1172
9637.59 1169
9638.51 1203
9639.44 1222
9640.37 1262
9641.29 1373
9642.22 1372
9643.15 1296
9644.07 1323
9645.00 1419
9645.93 1395
9646.85 1386
9647.78 1384
9648.71 1370
9649.63 1378
9650.56 1364
9651.49 1359
9652.41 1300
9653.34 1298
9654.27 1247
9655.20 1334
9656.12 1281
9657.05 1317
9657.98 1268
9658.90 1287
9659.83 1343
9660.76 1261
9661.69 1278
9662.61 1331
9663.54 1331
9664.47 1339
9665.40 1346
9666.32 1391
9667.25 1416
9668.18 1433
9669.11 1425
9670.04 1386
9670.96 1422
9671.89 1414
9672.82 1425
9673.75 1444
9674.68 1468
9675.60 1437
9676.53 1429
9677.46 1461
9678.39 1492
9679.32 1483
9680.25 1474
9681.17 1452
9682.10 1506
9683.03 1554
9683.96 1557
9684.89 1552
9685.82 1555
9686.75 1538
9687.67 1585
9688.60 1586
9689.53 1561
9690.46 1552
9691.39 1548
9692.32 1537
9693.25 1569
9694.18 1586
9695.11 1597
9696.03 1679
9696.96 1683
9697.89 1662
9698.82 1662
9699.75 1597
9700.68 1634
9701.61 1583
9702.54 1552
9703.47 1517
9704.40 1466
9705.33 1522
9706.26 1446
9707.19 1495
9708.12 1532
9709.05 1499
9709.98 1601
9710.91 1650
9711.84 1657
9712.77 1675
9713.70 1661
9714.63 1739
9715.56 1670
9716.49 1627
9717.42 1641
9718.35 1550
9719.28 1481
9720.21 1437
9721.14 1436
9722.07 1398
9723.00 1392
9723.93 1335
9724.86 1349
9725.79 1343
9726.72 1387
9727.65 1374
9728.58 1361
9729.51 1382
9730.44 1432
9731.37 1463
9732.31 1419
9733.24 1385
9734.17 1360
9735.10 1456
9736.03 1335
9736.96 1296
9737.89 1331
9738.82 1297
9739.75 1301
9740.69 1260
9741.62 1265
9742.55 1265
9743.48 1336
9744.41 1287
9745.34 1249
9746.27 1233
9747.21 1282
9748.14 1265
9749.07 1262
9750.00 1301
9750.93 1277
9751.86 1287
9752.80 1237
9753.73 1250
9754.66 1260
9755.59 1212
9756.52 1213
9757.46 1290
9758.39 1250
9759.32 1224
9760.25 1200
9761.18 1282
9762.12 1254
9763.05 1333
9763.98 1334
9764.91 1365
9765.85 1355
9766.78 1410
9767.71 1396
9768.64 1417
9769.58 1413
9770.51 1421
9771.44 1356
9772.37 1335
9773.31 1273
9774.24 1267
9775.17 1305
9776.11 1332
9777.04 1390
9777.97 1359
9778.91 1402
9779.84 1398
9780.77 1459
9781.71 1363
9782.64 1400
9783.57 1382
9784.51 1420
9785.44 1361
9786.37 1326
9787.31 1295
9788.24 1268
9789.17 1286
9790.11 1244
9791.04 1266
9791.97 1261
9792.91 1315
9793.84 1355
9794.77 1429
9795.71 1442
9796.64 1401
9797.58 1415
9798.51 1468
9799.44 1412
9800.38 1356
9801.31 1319
9802.25 1221
9803.18 1134
9804.12 1097
9805.05 1113
9805.98 1051
9806.92 1016
9807.85 978
9808.79 983
9809.72 972
9810.66 1027
9811.59 989
9812.53 993
9813.46 986
9814.40 971
9815.33 931
9816.27 946
9817.20 967
9818.14 925
9819.07 915
9820.01 904
9820.94 899
9821.88 911
9822.81 938
9823.75 893
9824.68 972
9825.62 876
9826.55 909
9827.49 922
9828.42 933
9829.36 902
9830.29 902
9831.23 889
9832.17 886
9833.10 907
9834.04 891
9834.97 950
9835.91 872
9836.84 947
9837.78 977
9838.72 884
9839.65 903
9840.59 929
9841.52 932
9842.46 910
9843.40 871
9844.33 915
9845.27 916
9846.20 931
9847.14 936
9848.08 931
9849.01 889
9849.95 896
9850.89 927
9851.82 920
9852.76 927
9853.70 908
9854.63 930
9855.57 890
9856.51 898
9857.44 916
9858.38 897
9859.32 914
9860.25 870
9861.19 896
9862.13 892
9863.07 914
9864.00 917
9864.94 845
9865.88 840
9866.81 872
9867.75 870
9868.69 902
9869.63 903
9870.56 884
9871.50 941
9872.44 887
9873.38 918
9874.31 876
9875.25 930
9876.19 897
9877.13 860
9878.07 905
9879.00 886
9879.94 883
9880.88 894
9881.82 849
9882.75 892
9883.69 926
9884.63 837
9885.57 854
9886.51 845
9887.45 856
9888.38 820
9889.32 851
9890.26 811
9891.20 822
9892.14 856
9893.08 828
9894.01 826
9894.95 833
9895.89 812
9896.83 843
9897.77 819
9898.71 788
9899.65 835
9900.59 842
9901.52 839
9902.46 809
9903.40 858
9904.34 865
9905.28 849
9906.22 850
9907.16 876
9908.10 855
9909.04 874
9909.98 864
9910.92 887
9911.86 877
9912.80 821
9913.73 860
9914.67 916
9915.61 929
9916.55 908
9917.49 876
9918.43 914
9919.37 972
9920.31 995
9921.25 1019
9922.19 1117
9923.13 1177
9924.07 1264
9925.01 1303
9925.95 1248
9926.89 1243
9927.83 1221
9928.77 1240
9929.71 1144
9930.65 1011
9931.59 991
9932.53 996
9933.47 897
9934.41 869
9935.36 859
9936.30 836
9937.24 855
9938.18 814
9939.12 833
9940.06 820
9941.00 800
9941.94 822
9942.88 821
9943.82 849
9944.76 854
9945.70 905
9946.64 933
9947.59 926
9948.53 889
9949.47 916
9950.41 900
9951.35 885
9952.29 906
9953.23 840
9954.17 845
9955.12 821
9956.06 811
9957.00 802
9957.94 791
9958.88 730
9959.82 743
9960.77 722
9961.71 738
9962.65 736
9963.59 724
9964.53 662
9965.48 690
9966.42 694
9967.36 662
9968.30 677
9969.24 656
9970.19 662
9971.13 691
9972.07 656
9973.01 641
9973.95 681
9974.90 710
9975.84 685
9976.78 675
9977.72 665
9978.67 611
9979.61 624
9980.55 662
9981.50 697
9982.44 633
9983.38 640
9984.32 675
9985.27 648
9986.21 655
9987.15 622
9988.10 656
9989.04 684
9989.98 681
9990.92 672
9991.87 645
9992.81 635
9993.75 627
9994.70 623
9995.64 619
9996.58 647
9997.53 666
9998.47 655
9999.41 637
10000.36 656
10001.30 654
10002.25 634
10003.19 660
10004.13 644
10005.08 649
10006.02 714
10006.96 699
10007.91 634
10008.85 616
10009.80 633
10010.74 622
10011.68 623
10012.63 635
10013.57 648
10014.52 649
10015.46 647
10016.41 616
10017.35 622
10018.29 635
10019.24 655
10020.18 648
10021.13 593
10022.07 625
10023.02 614
10023.96 641
10024.91 626
10025.85 627
10026.80 663
10027.74 659
10028.69 621
10029.63 633
10030.58 614
10031.52 624
10032.47 626
10033.41 618
10034.36 609
10035.30 592
10036.25 613
10037.19 628
10038.14 609
10039.08 578
10040.03 572
10040.97 620
10041.92 631
10042.87 596
10043.81 584
10044.76 567
10045.70 579
10046.65 616
10047.59 611
10048.54 607
10049.49 587
10050.43 593
10051.38 593
10052.32 576
10053.27 570
10054.22 574
10055.16 578
10056.11 569
10057.05 564
10058.00 584
10058.95 588
10059.89 578
10060.84 576
10061.79 566
10062.73 593
10063.68 564
10064.63 554
10065.57 573
10066.52 583
10067.47 589
10068.41 587
10069.36 581
10070.31 607
10071.25 565
10072.20 572
10073.15 593
10074.10 550
10075.04 576
10075.99 540
10076.94 548
10077.88 569
10078.83 593
10079.78 584
10080.73 549
10081.67 591
10082.62 581
10083.57 566
10084.52 582
10085.46 569
10086.41 588
10087.36 539
10088.31 565
10089.25 581
10090.20 561
10091.15 576
10092.10 576
10093.05 576
10093.99 534
10094.94 547
10095.89 549
10096.84 566
10097.79 572
10098.73 554
10099.68 549
10100.63 568
10101.58 614
10102.53 593
10103.48 596
10104.42 565
10105.37 601
10106.32 536
10107.27 570
10108.22 581
10109.17 592
10110.12 563
10111.06 583
10112.01 577
10112.96 575
10113.91 603
10114.86 626
10115.81 618
10116.76 569
10117.71 566
10118.66 580
10119.61 583
10120.56 603
10121.50 628
10122.45 606
10123.40 642
10124.35 618
10125.30 631
10126.25 573
10127.20 581
10128.15 591
10129.10 636
10130.05 636
10131.00 661
10131.95 675
10132.90 632
10133.85 632
10134.80 658
10135.75 674
10136.70 608
10137.65 649
10138.60 668
10139.55 661
10140.50 680
10141.45 702
10142.40 694
10143.35 676
10144.30 677
10145.25 699
10146.20 661
10147.15 635
10148.10 692
10149.05 663
10150.00 690
10150.95 728
10151.90 710
10152.86 672
10153.81 689
10154.76 678
10155.71 694
10156.66 696
10157.61 747
10158.56 795
10159.51 771
10160.46 748
10161.41 751
10162.37 807
10163.32 769
10164.27 795
10165.22 778
10166.17 799
10167.12 782
10168.07 776
10169.03 786
10169.98 817
10170.93 791
10171.88 817
10172.83 789
10173.78 844
10174.74 841
10175.69 863
10176.64 842
10177.59 856
10178.54 845
10179.49 849
10180.45 902
10181.40 931
10182.35 856
10183.30 875
10184.26 930
10185.21 908
10186.16 919
10187.11 901
10188.06 894
10189.02 867
10189.97 877
10190.92 897
10191.87 918
10192.83 955
10193.78 938
10194.73 954
10195.69 908
10196.64 920
10197.59 975
10198.54 939
10199.50 927
10200.45 963
10201.40 1010
10202.36 1053
10203.31 1107
10204.26 1100
10205.22 1155
10206.17 1125
10207.12 1197
10208.08 1113
10209.03 1115
10209.98 1070
10210.94 1036
10211.89 1020
10212.84 1016
10213.80 936
10214.75 980
10215.70 911
10216.66 917
10217.61 931
10218.56 939
10219.52 929
10220.47 915
10221.43 898
10222.38 849
10223.33 881
10224.29 874
10225.24 891
10226.20 919
10227.15 942
10228.11 940
10229.06 1003
10230.01 1008
10230.97 1142
10231.92 1151
10232.88 1167
10233.83 1206
10234.79 1186
10235.74 1201
10236.70 1179
10237.65 1131
10238.60 1073
10239.56 1018
10240.51 983
10241.47 978
10242.42 915
10243.38 891
10244.33 826
10245.29 814
10246.24 845
10247.20 824
10248.15 804
10249.11 823
10250.07 843
10251.02 838
10251.98 830
10252.93 792
10253.89 795
10254.84 793
10255.80 802
10256.75 727
10257.71 754
10258.67 719
10259.62 713
10260.58 698
10261.53 728
10262.49 685
10263.44 729
10264.40 728
10265.36 718
10266.31 764
10267.27 741
10268.22 755
10269.18 755
10270.14 785
10271.09 713
10272.05 745
10273.01 693
10273.96 664
10274.92 648
10275.87 652
10276.83 659
10277.79 640
10278.74 668
10279.70 660
10280.66 630
10281.61 664
10282.57 653
10283.53 629
10284.49 654
10285.44 666
10286.40 698
10287.36 649
10288.31 670
10289.27 659
10290.23 692
10291.18 621
10292.14 627
10293.10 640
10294.06 604
10295.01 676
10295.97 669
10296.93 657
10297.89 657
10298.84 656
10299.80 625
10300.76 623
10301.72 600
10302.67 644
10303.63 626
10304.59 605
10305.55 635
10306.51 634
10307.46 663
10308.42 637
10309.38 630
10310.34 634
10311.30 672
10312.25 614
10313.21 633
10314.17 612
10315.13 634
10316.09 611
10317.05 603
10318.00 626
10318.96 622
10319.92 604
10320.88 607
10321.84 639
10322.80 612
10323.76 627
10324.71 596
10325.67 616
10326.63 603
10327.59 657
10328.55 669
10329.51 621
10330.47 619
10331.43 640
10332.39 610
10333.35 623
10334.30 608
10335.26 574
10336.22 617
10337.18 603
10338.14 619
10339.10 583
10340.06 580
10341.02 571
10341.98 590
10342.94 547
10343.90 592
10344.86 576
10345.82 593
10346.78 558
10347.74 559
10348.70 555
10349.66 589
10350.62 550
10351.58 575
10352.54 556
10353.50 551
10354.46 518
10355.42 544
10356.38 567
10357.34 534
10358.30 537
10359.26 522
10360.22 543
10361.18 507
10362.14 537
10363.10 538
10364.06 543
10365.02 529
10365.98 515
10366.94 554
10367.90 560
10368.87 523
10369.83 557
10370.79 548
10371.75 503
10372.71 528
10373.67 546
10374.63 526
10375.59 522
10376.55 520
10377.51 526
10378.48 552
10379.44 527
10380.40 512
10381.36 488
10382.32 518
10383.28 528
10384.24 506
10385.21 504
10386.17 501
10387.13 504
10388.09 488
10389.05 561
10390.01 560
10390.98 543
10391.94 514
10392.90 527
10393.86 510
10394.82 517
10395.79 523
10396.75 494
10397.71 496
10398.67 522
10399.63 514
10400.60 527
10401.56 536
10402.52 520
10403.48 540
10404.45 535
10405.41 534
10406.37 534
10407.33 522
10408.30 523
10409.26 547
10410.22 545
10411.18 559
10412.15 527
10413.11 574
10414.07 591
10415.04 602
10416.00 638
10416.96 614
10417.93 637
10418.89 594
10419.85 619
10420.81 624
10421.78 596
10422.74 591
10423.70 558
10424.67 531
10425.63 536
10426.59 542
10427.56 524
10428.52 513
10429.49 469
10430.45 504
10431.41 511
10432.38 513
10433.34 515
10434.30 536
10435.27 533
10436.23 510
10437.20 517
10438.16 507
10439.12 497
10440.09 516
10441.05 515
10442.02 511
10442.98 509
10443.94 505
10444.91 493
10445.87 505
10446.84 518
10447.80 477
10448.77 496
10449.73 512
10450.70 471
10451.66 486
10452.63 509
10453.59 454
10454.55 510
10455.52 488
10456.48 489
10457.45 493
10458.41 478
10459.38 501
10460.34 518
10461.31 508
10462.27 519
10463.24 496
10464.20 487
10465.17 497
10466.14 483
10467.10 487
10468.07 489
10469.03 466
10470.00 478
10470.96 498
10471.93 544
10472.89 486
10473.86 498
10474.82 487
10475.79 494
10476.76 504
10477.72 538
10478.69 552
10479.65 523
10480.62 485
10481.59 495
10482.55 507
10483.52 501
10484.48 495
10485.45 512
10486.42 546
10487.38 520
10488.35 524
10489.32 501
10490.28 495
10491.25 493
10492.21 484
10493.18 495
10494.15 496
10495.11 502
10496.08 520
10497.05 523
10498.01 467
10498.98 517
10499.95 532
10500.92 537
10501.88 502
10502.85 555
10503.82 558
10504.78 519
10505.75 518
10506.72 549
10507.68 562
10508.65 530
10509.62 546
10510.59 510
10511.55 504
10512.52 547
10513.49 514
10514.46 539
10515.42 540
10516.39 476
10517.36 502
10518.33 547
10519.29 570
10520.26 526
10521.23 558
10522.20 534
10523.17 522
10524.13 493
10525.10 517
10526.07 508
10527.04 554
10528.01 510
10528.97 520
10529.94 565
10530.91 544
10531.88 579
10532.85 585
10533.82 555
10534.78 581
10535.75 589
10536.72 617
10537.69 581
10538.66 579
10539.63 574
10540.60 571
10541.56 567
10542.53 567
10543.50 546
10544.47 559
10545.44 536
10546.41 571
10547.38 555
10548.35 565
10549.32 554
10550.29 553
10551.25 536
10552.22 554
10553.19 575
10554.16 594
10555.13 593
10556.10 639
10557.07 631
10558.04 634
10559.01 679
10559.98 656
10560.95 684
10561.92 666
10562.89 703
10563.86 656
10564.83 633
10565.80 618
10566.77 616
10567.74 553
10568.71 556
10569.68 560
10570.65 559
10571.62 548
10572.59 571
10573.56 571
10574.53 573
10575.50 598
10576.47 580
10577.44 588
10578.41 577
10579.38 579
10580.35 535
10581.32 567
10582.29 621
10583.26 601
10584.23 573
10585.21 603
10586.18 590
10587.15 582
10588.12 587
10589.09 581
10590.06 616
10591.03 590
10592.00 585
10592.97 603
10593.94 613
10594.92 587
10595.89 553
10596.86 581
10597.83 586
10598.80 605
10599.77 623
10600.74 607
10601.71 581
10602.69 612
10603.66 618
10604.63 658
10605.60 635
10606.57 671
10607.54 641
10608.52 736
10609.49 661
10610.46 665
10611.43 661
10612.40 662
10613.38 653
10614.35 617
10615.32 598
10616.29 595
10617.27 624
10618.24 574
10619.21 607
10620.18 546
10621.15 594
10622.13 583
10623.10 606
10624.07 564
10625.04 567
10626.02 573
10626.99 555
10627.96 535
10628.94 551
10629.91 561
10630.88 585
10631.85 603
10632.83 636
10633.80 647
10634.77 629
10635.75 659
10636.72 661
10637.69 669
10638.67 617
10639.64 669
10640.61 632
10641.59 620
10642.56 643
10643.53 621
10644.51 627
10645.48 580
10646.45 541
10647.43 572
10648.40 565
10649.37 533
10650.35 538
10651.32 518
10652.30 522
10653.27 509
10654.24 531
10655.22 524
10656.19 553
10657.16 522
10658.14 497
10659.11 528
10660.09 484
10661.06 544
10662.04 495
10663.01 485
10663.98 517
10664.96 543
10665.93 531
10666.91 534
10667.88 522
10668.86 490
10669.83 533
10670.81 557
10671.78 499
10672.76 503
10673.73 513
10674.71 535
10675.68 534
10676.66 521
10677.63 539
10678.61 520
10679.58 541
10680.56 554
10681.53 549
10682.51 541
10683.48 532
10684.46 512
10685.43 525
10686.41 511
10687.38 505
10688.36 531
10689.33 525
10690.31 482
10691.28 449
10692.26 494
10693.24 525
10694.21 498
10695.19 485
10696.16 475
10697.14 510
10698.12 538
10699.09 507
10700.07 511
10701.04 541
10702.02 505
10703.00 511
10703.97 490
10704.95 506
10705.92 471
10706.90 491
10707.88 518
10708.85 515
10709.83 474
10710.81 500
10711.78 478
10712.76 508
10713.74 501
10714.71 503
10715.69 513
10716.67 542
10717.64 527
10718.62 499
10719.60 522
10720.57 478
10721.55 508
10722.53 500
10723.50 479
10724.48 497
10725.46 491
10726.44 482
10727.41 507
10728.39 481
10729.37 495
10730.35 518
10731.32 504
10732.30 500
10733.28 464
10734.26 522
10735.23 534
10736.21 515
10737.19 472
10738.17 512
10739.14 506
10740.12 544
10741.10 545
10742.08 512
10743.06 488
10744.03 511
10745.01 525
10745.99 533
10746.97 535
10747.95 487
10748.92 534
10749.90 515
10750.88 524
10751.86 539
10752.84 520
10753.82 501
10754.79 548
10755.77 491
10756.75 511
10757.73 542
10758.71 547
10759.69 535
10760.67 535
10761.65 568
10762.62 537
10763.60 574
10764.58 538
10765.56 563
10766.54 587
10767.52 543
10768.50 538
10769.48 568
10770.46 593
10771.44 548
10772.42 543
10773.39 563
10774.37 569
10775.35 584
10776.33 579
10777.31 614
10778.29 623
10779.27 588
10780.25 598
10781.23 613
10782.21 639
10783.19 603
10784.17 591
10785.15 567
10786.13 565
10787.11 565
10788.09 590
10789.07 588
10790.05 576
10791.03 589
10792.01 581
10792.99 571
10793.97 553
10794.95 524
10795.93 529
10796.91 509
10797.89 560
10798.87 558
10799.85 560
10800.83 565
10801.82 559
10802.80 560
10803.78 579
10804.76 558
10805.74 540
10806.72 587
10807.70 537
10808.68 544
10809.66 572
10810.64 530
10811.62 566
10812.61 550
10813.59 583
10814.57 573
10815.55 572
10816.53 553
10817.51 532
10818.49 555
10819.47 548
10820.46 513
10821.44 572
10822.42 544
10823.40 547
10824.38 552
10825.36 554
10826.35 574
10827.33 565
10828.31 547
10829.29 538
10830.27 575
10831.25 545
10832.24 560
10833.22 551
10834.20 565
10835.18 532
10836.17 553
10837.15 600
10838.13 566
10839.11 551
10840.09 581
10841.08 564
10842.06 563
10843.04 600
10844.02 573
10845.01 569
10845.99 569
10846.97 577
10847.96 625
10848.94 609
10849.92 638
10850.90 629
10851.89 605
10852.87 607
10853.85 612
10854.84 607
10855.82 636
10856.80 587
10857.78 606
10858.77 568
10859.75 584
10860.73 606
10861.72 607
10862.70 573
10863.68 577
10864.67 606
10865.65 594
10866.64 617
10867.62 605
10868.60 624
10869.59 652
10870.57 635
10871.55 674
10872.54 627
10873.52 626
10874.51 611
10875.49 598
10876.47 672
10877.46 669
10878.44 683
10879.43 637
10880.41 641
10881.39 660
10882.38 668
10883.36 661
10884.35 690
10885.33 661
10886.32 662
10887.30 691
10888.29 645
10889.27 696
10890.25 692
10891.24 695
10892.22 748
10893.21 739
10894.19 713
10895.18 716
10896.16 745
10897.15 728
10898.13 723
10899.12 722
10900.10 695
10901.09 733
10902.07 711
10903.06 719
10904.04 796
10905.03 748
10906.01 775
10907.00 781
10907.99 817
10908.97 778
10909.96 748
10910.94 750
10911.93 808
10912.91 821
10913.90 848
10914.88 807
10915.87 842
10916.86 822
10917.84 837
10918.83 854
10919.81 847
10920.80 868
10921.79 805
10922.77 830
10923.76 815
10924.74 813
10925.73 804
10926.72 837
10927.70 853
10928.69 869
10929.68 860
10930.66 864
10931.65 829
10932.64 900
10933.62 934
10934.61 976
10935.60 963
10936.58 940
10937.57 941
10938.56 949
10939.54 972
10940.53 936
10941.52 957
10942.50 1013
10943.49 955
10944.48 1022
10945.47 1031
10946.45 1063
10947.44 1072
10948.43 1125
10949.41 1119
10950.40 1176
10951.39 1179
10952.38 1226
10953.36 1297
10954.35 1358
10955.34 1373
10956.33 1390
10957.31 1344
10958.30 1361
10959.29 1385
10960.28 1314
10961.27 1311
10962.25 1220
10963.24 1164
10964.23 1171
10965.22 1149
10966.21 1108
10967.19 1088
10968.18 1067
10969.17 1109
10970.16 1091
10971.15 1076
10972.13 1084
10973.12 1021
10974.11 1040
10975.10 1079
10976.09 1087
10977.08 1087
10978.07 1106
10979.05 1119
10980.04 1152
10981.03 1109
10982.02 1167
10983.01 1153
10984.00 1179
10984.99 1178
10985.98 1172
10986.96 1183
10987.95 1188
10988.94 1234
10989.93 1234
10990.92 1382
10991.91 1467
10992.90 1564
10993.89 1646
10994.88 1792
10995.87 1843
10996.86 1890
10997.85 1952
10998.84 1894
10999.83 1944
11000.82 1849
11001.81 1657
11002.79 1556
11003.78 1493
11004.77 1382
11005.76 1259
11006.75 1195
11007.74 1127
11008.73 1091
11009.72 1033
11010.71 1055
11011.70 1021
11012.69 984
11013.68 988
11014.67 953
11015.67 921
11016.66 916
11017.65 909
11018.64 868
11019.63 867
11020.62 916
11021.61 856
11022.60 900
11023.59 888
11024.58 914
11025.57 866
11026.56 873
11027.55 808
11028.54 832
11029.53 859
11030.52 829
11031.52 787
11032.51 821
11033.50 823
11034.49 838
11035.48 804
11036.47 802
11037.46 806
11038.45 813
11039.45 808
11040.44 776
11041.43 719
11042.42 770
11043.41 811
11044.40 779
11045.39 782
11046.39 788
11047.38 759
11048.37 697
11049.36 729
11050.35 751
11051.35 754
11052.34 745
11053.33 737
11054.32 759
11055.31 748
11056.31 789
11057.30 767
11058.29 765
11059.28 734
11060.27 777
11061.27 730
11062.26 777
11063.25 766
11064.24 779
11065.24 772
11066.23 788
11067.22 760
11068.21 756
11069.21 767
11070.20 807
11071.19 826
11072.19 770
11073.18 761
11074.17 725
11075.16 773
11076.16 771
11077.15 770
11078.14 774
11079.14 757
11080.13 759
11081.12 769
11082.12 810
11083.11 782
11084.10 768
11085.10 773
11086.09 761
11087.08 715
11088.08 759
11089.07 734
11090.06 716
11091.06 721
11092.05 723
11093.04 710
11094.04 734
11095.03 759
11096.03 733
11097.02 751
11098.01 729
11099.01 712
11100.00 762
11101.00 739
11101.99 728
11102.98 748
11103.98 696
11104.97 735
11105.97 781
11106.96 745
11107.96 711
11108.95 694
11109.95 688
11110.94 675
11111.93 679
11112.93 701
11113.92 706
11114.92 699
11115.91 677
11116.91 680
11117.90 692
11118.90 704
11119.89 679
11120.89 705
11121.88 716
11122.88 714
11123.87 700
11124.87 716
11125.86 753
11126.86 698
11127.85 712
11128.85 713
11129.84 707
11130.84 667
11131.84 723
11132.83 682
11133.83 675
11134.82 674
11135.82 688
11136.81 722
11137.81 715
11138.81 710
11139.80 739
11140.80 753
11141.79 720
11142.79 695
11143.79 686
11144.78 742
11145.78 728
11146.77 761
11147.77 713
11148.77 742
11149.76 723
11150.76 721
11151.75 715
11152.75 708
11153.75 696
11154.74 725
11155.74 725
11156.74 718
11157.73 641
11158.73 643
11159.73 675
11160.72 660
11161.72 673
11162.72 709
11163.71 668
11164.71 689
11165.71 683
11166.71 693
11167.70 712
11168.70 713
11169.70 705
11170.69 701
11171.69 669
11172.69 706
11173.69 664
11174.68 685
11175.68 646
11176.68 701
11177.68 720
11178.67 717
11179.67 647
11180.67 651
11181.67 660
11182.66 672
11183.66 720
11184.66 695
11185.66 703
11186.66 694
11187.65 698
11188.65 716
11189.65 691
11190.65 665
11191.65 679
11192.64 726
11193.64 710
11194.64 667
11195.64 700
11196.64 724
11197.64 695
11198.63 706
11199.63 695
11200.63 725
11201.63 749
11202.63 703
11203.63 729
11204.63 780
11205.63 748
11206.62 737
11207.62 752
11208.62 743
11209.62 721
11210.62 714
11211.62 734
11212.62 717
11213.62 717
11214.62 729
11215.62 720
11216.61 737
11217.61 735
11218.61 692
11219.61 725
11220.61 723
11221.61 738
11222.61 709
11223.61 729
11224.61 731
11225.61 754
11226.61 731
11227.61 751
11228.61 787
11229.61 771
11230.61 791
11231.61 788
11232.61 747
11233.61 791
11234.61 796
11235.61 743
11236.61 748
11237.61 737
11238.61 763
11239.61 762
11240.61 798
11241.61 747
11242.61 750
11243.61 793
11244.61 843
11245.61 825
11246.61 796
11247.61 825
11248.62 833
11249.62 875
11250.62 868
11251.62 831
11252.62 827
11253.62 802
11254.62 784
11255.62 814
11256.62 853
11257.62 846
11258.62 875
11259.63 830
11260.63 877
11261.63 888
11262.63 914
11263.63 891
11264.63 910
11265.63 953
11266.64 976
11267.64 958
11268.64 1012
11269.64 1021
11270.64 1028
11271.64 999
11272.65 993
11273.65 1006
11274.65 1015
11275.65 1105
11276.65 1105
11277.65 1069
11278.66 1057
11279.66 1024
11280.66 960
11281.66 952
11282.67 894
11283.67 874
11284.67 864
11285.67 872
11286.67 868
11287.68 825
11288.68 805
11289.68 797
11290.68 795
11291.69 769
11292.69 765
11293.69 795
11294.70 798
11295.70 819
11296.70 773
11297.70 814
11298.71 818
11299.71 784
11300.71 828
11301.72 798
11302.72 800
11303.72 766
11304.72 803
11305.73 811
11306.73 853
11307.73 869
11308.74 829
11309.74 862
11310.74 872
11311.75 900
11312.75 938
11313.76 928
11314.76 941
11315.76 972
11316.77 956
11317.77 936
11318.77 954
11319.78 904
11320.78 882
11321.79 907
11322.79 867
11323.79 887
11324.80 847
11325.80 769
11326.81 794
11327.81 788
11328.81 750
11329.82 800
11330.82 797
11331.83 762
11332.83 762
11333.84 784
11334.84 797
11335.85 817
11336.85 887
11337.85 882
11338.86 824
11339.86 830
11340.87 882
11341.87 888
11342.88 826
11343.88 795
11344.89 794
11345.89 797
11346.90 771
11347.90 770
11348.91 736
11349.91 764
11350.92 779
11351.92 776
11352.93 823
11353.94 804
11354.94 796
11355.95 776
11356.95 820
11357.96 817
11358.96 795
11359.97 758
11360.97 778
11361.98 768
11362.99 743
11363.99 744
11365.00 735
11366.00 751
11367.01 759
11368.02 730
11369.02 715
11370.03 724
11371.03 718
11372.04 719
11373.05 692
11374.05 696
11375.06 700
11376.06 709
11377.07 723
11378.08 753
11379.08 694
11380.09 702
11381.10 728
11382.10 670
11383.11 735
11384.12 718
11385.12 696
11386.13 702
11387.14 698
11388.14 734
11389.15 733
11390.16 685
11391.17 709
11392.17 701
11393.18 731
11394.19 706
11395.19 711
11396.20 723
11397.21 749
11398.22 702
11399.22 718
11400.23 749
11401.24 684
11402.25 710
11403.25 726
11404.26 711
11405.27 700
11406.28 683
11407.28 661
11408.29 687
11409.30 690
11410.31 677
11411.31 699
11412.32 676
11413.33 699
11414.34 705
11415.35 685
11416.35 676
11417.36 718
11418.37 693
11419.38 713
11420.39 709
11421.40 691
11422.40 692
11423.41 700
11424.42 728
11425.43 719
11426.44 710
11427.45 704
11428.46 725
11429.46 734
11430.47 716
11431.48 705
11432.49 685
11433.50 709
11434.51 735
11435.52 694
11436.53 675
11437.54 695
11438.54 737
11439.55 695
11440.56 723
11441.57 705
11442.58 695
11443.59 732
11444.60 720
11445.61 683
11446.62 671
11447.63 684
11448.64 699
11449.65 724
11450.66 730
11451.67 693
11452.68 711
11453.69 716
11454.70 713
11455.71 714
11456.72 689
11457.73 737
11458.74 762
11459.75 669
11460.76 670
11461.77 705
11462.78 751
11463.79 784
11464.80 747
11465.81 733
11466.82 756
11467.83 750
11468.84 715
11469.85 740
11470.86 741
11471.87 732
11472.88 769
11473.89 760
11474.90 781
11475.91 806
11476.92 757
11477.93 755
11478.95 756
11479.96 808
11480.97 797
11481.98 774
11482.99 779
11484.00 788
11485.01 766
11486.02 768
11487.03 795
11488.05 791
11489.06 811
11490.07 815
11491.08 755
11492.09 766
11493.10 843
11494.11 862
11495.13 780
11496.14 839
11497.15 837
11498.16 841
11499.17 870
11500.18 867
11501.20 878
11502.21 884
11503.22 935
11504.23 927
11505.24 936
11506.26 915
11507.27 926
11508.28 942
11509.29 966
11510.30 1044
11511.32 1006
11512.33 1005
11513.34 1035
11514.35 1075
11515.37 1149
11516.38 1146
11517.39 1195
11518.40 1179
11519.42 1244
11520.43 1220
11521.44 1283
11522.45 1246
11523.47 1266
11524.48 1276
11525.49 1385
11526.51 1365
11527.52 1435
11528.53 1481
11529.55 1578
11530.56 1652
11531.57 1758
11532.59 1917
11533.60 2029
11534.61 2174
11535.63 2211
11536.64 2240
11537.65 2282
11538.67 2259
11539.68 2153
11540.69 1949
11541.71 1819
11542.72 1689
11543.73 1578
11544.75 1438
11545.76 1374
11546.78 1269
11547.79 1181
11548.80 1146
11549.82 1066
11550.83 1019
11551.85 1019
11552.86 1007
11553.87 974
11554.89 956
11555.90 930
11556.92 899
11557.93 924
11558.95 907
11559.96 838
11560.97 827
11561.99 865
11563.00 888
11564.02 872
11565.03 831
11566.05 828
11567.06 842
11568.08 812
11569.09 849
11570.11 833
11571.12 841
11572.14 859
11573.15 855
11574.17 790
11575.18 840
11576.20 834
11577.21 831
11578.23 807
11579.24 778
11580.26 809
11581.27 837
11582.29 801
11583.30 771
11584.32 784
11585.33 847
11586.35 835
11587.37 812
11588.38 847
11589.40 869
11590.41 893
11591.43 943
11592.44 974
11593.46 1015
11594.48 1021
11595.49 1048
11596.51 1047
11597.52 1036
11598.54 1033
11599.56 1018
11600.57 992
11601.59 970
11602.61 976
11603.62 937
11604.64 890
11605.66 896
11606.67 883
11607.69 873
11608.70 867
11609.72 795
11610.74 808
11611.75 817
11612.77 812
11613.79 829
11614.81 829
11615.82 860
11616.84 831
11617.86 851
11618.87 808
11619.89 811
11620.91 805
11621.92 816
11622.94 798
11623.96 773
11624.98 762
11625.99 773
11627.01 791
11628.03 751
11629.05 755
11630.06 785
11631.08 781
11632.10 748
11633.12 696
11634.13 709
11635.15 706
11636.17 744
11637.19 747
11638.20 704
11639.22 709
11640.24 683
11641.26 693
11642.28 689
11643.29 727
11644.31 713
11645.33 664
11646.35 666
11647.37 683
11648.39 630
11649.40 655
11650.42 648
11651.44 666
11652.46 638
11653.48 647
11654.50 642
11655.51 644
11656.53 646
11657.55 637
11658.57 619
11659.59 597
11660.61 607
11661.63 593
11662.65 653
11663.67 612
11664.68 661
11665.70 616
11666.72 597
11667.74 599
11668.76 621
11669.78 591
11670.80 581
11671.82 599
11672.84 605
11673.86 598
11674.88 567
11675.90 627
11676.92 622
11677.94 600
11678.96 598
11679.98 592
11680.99 607
11682.01 607
11683.03 599
11684.05 605
11685.07 604
11686.09 601
11687.11 579
11688.13 576
11689.15 585
11690.17 597
11691.19 630
11692.21 601
11693.24 607
11694.26 587
11695.28 603
11696.30 574
11697.32 566
11698.34 556
11699.36 558
11700.38 555
11701.40 545
11702.42 556
11703.44 553
11704.46 527
11705.48 535
11706.50 516
11707.52 570
11708.54 549
11709.57 503
11710.59 568
11711.61 517
11712.63 534
11713.65 517
11714.67 564
11715.69 513
11716.71 535
11717.73 517
11718.76 518
11719.78 554
11720.80 504
11721.82 511
11722.84 559
11723.86 530
11724.89 522
11725.91 530
11726.93 506
11727.95 539
11728.97 554
11729.99 560
11731.02 555
11732.04 522
11733.06 556
11734.08 563
11735.10 520
11736.13 532
11737.15 532
11738.17 519
11739.19 553
11740.22 536
11741.24 554
11742.26 521
11743.28 504
11744.30 500
11745.33 511
11746.35 520
11747.37 507
11748.40 497
11749.42 506
11750.44 500
11751.46 554
11752.49 508
11753.51 517
11754.53 538
11755.56 520
11756.58 526
11757.60 526
11758.62 547
11759.65 517
11760.67 513
11761.69 531
11762.72 574
11763.74 557
11764.76 517
11765.79 517
11766.81 509
11767.83 520
11768.86 533
11769.88 554
11770.91 548
11771.93 583
11772.95 568
11773.98 533
11775.00 546
11776.02 557
11777.05 506
11778.07 526
11779.10 550
11780.12 550
11781.14 540
11782.17 555
11783.19 552
11784.22 546
11785.24 580
11786.26 542
11787.29 552
11788.31 564
11789.34 547
11790.36 508
11791.39 538
11792.41 556
11793.44 559
11794.46 579
11795.49 555
11796.51 543
11797.54 556
11798.56 548
11799.59 545
11800.61 525
11801.63 588
11802.66 565
11803.69 579
11804.71 553
11805.74 545
11806.76 571
11807.79 566
11808.81 583
11809.84 571
11810.86 561
11811.89 551
11812.91 580
11813.94 585
11814.96 598
11815.99 587
11817.01 578
11818.04 619
11819.07 622
11820.09 596
11821.12 623
11822.14 636
11823.17 605
11824.20 656
11825.22 632
11826.25 665
11827.27 648
11828.30 613
11829.33 612
11830.35 634
11831.38 626
11832.40 627
11833.43 668
11834.46 629
11835.48 615
11836.51 609
11837.54 628
11838.56 641
11839.59 670
11840.62 657
11841.64 653
11842.67 620
11843.70 651
11844.72 621
11845.75 651
11846.78 619
11847.80 629
11848.83 683
11849.86 681
11850.89 692
11851.91 645
11852.94 679
11853.97 678
11854.99 703
11856.02 671
11857.05 678
11858.08 695
11859.10 706
11860.13 697
11861.16 748
11862.19 742
11863.21 719
11864.24 753
11865.27 726
11866.30 717
11867.33 727
11868.35 737
11869.38 724
11870.41 760
11871.44 785
11872.47 781
11873.49 751
11874.52 762
11875.55 768
11876.58 757
11877.61 782
11878.63 837
11879.66 813
11880.69 773
11881.72 788
11882.75 859
11883.78 844
11884.81 841
11885.83 852
11886.86 855
11887.89 853
11888.92 877
11889.95 885
11890.98 874
11892.01 900
11893.04 933
11894.06 924
11895.09 981
11896.12 1000
11897.15 1024
11898.18 1031
11899.21 1080
11900.24 1088
11901.27 1137
11902.30 1134
11903.33 1126
11904.36 1098
11905.39 1082
11906.42 1052
11907.45 1073
11908.48 1053
11909.50 991
11910.53 954
11911.56 946
11912.59 986
11913.62 996
11914.65 994
11915.68 978
11916.71 990
11917.74 1013
11918.77 1009
11919.80 1004
11920.83 1001
11921.86 1057
11922.89 1126
11923.92 1139
11924.95 1195
11925.99 1249
11927.02 1265
11928.05 1290
11929.08 1282
11930.11 1338
11931.14 1269
11932.17 1262
11933.20 1219
11934.23 1155
11935.26 1073
11936.29 1046
11937.32 1024
11938.35 1016
11939.38 967
11940.41 906
11941.45 918
11942.48 900
11943.51 906
11944.54 933
11945.57 901
11946.60 910
11947.63 893
11948.66 879
11949.70 872
11950.73 847
11951.76 865
11952.79 841
11953.82 849
11954.85 848
11955.88 856
11956.92 865
11957.95 845
11958.98 833
11960.01 839
11961.04 857
11962.08 875
11963.11 893
11964.14 866
11965.17 953
11966.20 911
11967.24 884
11968.27 908
11969.30 862
11970.33 875
11971.36 893
11972.40 922
11973.43 938
11974.46 908
11975.49 899
11976.53 916
11977.56 956
11978.59 957
11979.62 943
11980.66 945
11981.69 923
11982.72 957
11983.76 976
11984.79 977
11985.82 976
11986.85 1002
11987.89 992
11988.92 941
11989.95 967
11990.99 950
11992.02 955
11993.05 987
11994.09 963
11995.12 979
11996.15 1017
11997.19 988
11998.22 973
11999.25 1026
12000.29 1067
12001.32 1075
12002.35 1080
12003.39 1079
12004.42 1053
12005.46 1043
12006.49 1162
12007.52 1146
12008.56 1150
12009.59 1131
12010.63 1165
12011.66 1204
12012.69 1224
12013.73 1189
12014.76 1235
12015.80 1259
12016.83 1276
12017.86 1245
12018.90 1205
12019.93 1229
12020.97 1237
12022.00 1185
12023.04 1245
12024.07 1233
12025.11 1195
12026.14 1135
12027.18 1191
12028.21 1219
12029.25 1180
12030.28 1158
12031.32 1177
12032.35 1178
12033.39 1105
12034.42 1156
12035.46 1100
12036.49 1086
12037.53 1061
12038.56 1082
12039.60 1028
12040.63 1030
12041.67 1054
12042.70 1033
12043.74 1071
12044.77 1065
12045.81 1047
12046.84 1027
12047.88 1042
12048.92 1036
12049.95 1029
12050.99 1090
12052.02 1064
12053.06 1106
12054.09 1074
12055.13 1095
12056.17 1093
12057.20 1066
12058.24 1047
12059.27 1051
12060.31 995
12061.35 1010
12062.38 982
12063.42 938
12064.46 930
12065.49 979
12066.53 970
12067.56 963
12068.60 926
12069.64 955
12070.67 900
12071.71 905
12072.75 903
12073.78 915
12074.82 922
12075.86 929
12076.89 936
12077.93 912
12078.97 905
12080.01 915
12081.04 897
12082.08 904
12083.12 954
12084.15 906
12085.19 915
12086.23 924
12087.27 961
12088.30 933
12089.34 953
12090.38 946
12091.41 976
12092.45 966
12093.49 964
12094.53 972
12095.57 1010
12096.60 1019
12097.64 1019
12098.68 1036
12099.72 1060
12100.75 1040
12101.79 1029
12102.83 1048
12103.87 1043
12104.91 1032
12105.94 932
12106.98 931
12108.02 930
12109.06 903
12110.10 893
12111.14 836
12112.17 831
12113.21 798
12114.25 821
12115.29 805
12116.33 818
12117.37 769
12118.40 786
12119.44 793
12120.48 757
12121.52 737
12122.56 727
12123.60 735
12124.64 736
12125.68 750
12126.72 720
12127.75 779
12128.79 764
12129.83 723
12130.87 747
12131.91 756
12132.95 772
12133.99 780
12135.03 738
12136.07 738
12137.11 751
12138.15 756
12139.19 803
12140.23 739
12141.27 691
12142.31 703
12143.35 725
12144.38 727
12145.42 686
12146.46 672
12147.50 712
12148.54 694
12149.58 715
12150.62 666
12151.66 692
12152.70 705
12153.74 669
12154.78 696
12155.82 688
12156.87 655
12157.91 686
12158.95 700
12159.99 688
12161.03 649
12162.07 662
12163.11 654
12164.15 624
12165.19 674
12166.23 664
12167.27 664
12168.31 642
12169.35 666
12170.39 624
12171.43 629
12172.47 631
12173.52 682
12174.56 624
12175.60 635
12176.64 659
12177.68 657
12178.72 667
12179.76 668
12180.80 672
12181.85 679
12182.89 636
12183.93 595
12184.97 640
12186.01 608
12187.05 609
12188.09 611
12189.14 658
12190.18 645
12191.22 624
12192.26 629
12193.30 636
12194.34 603
12195.39 581
12196.43 595
12197.47 624
12198.51 634
12199.55 641
12200.60 616
12201.64 613
12202.68 621
12203.72 641
12204.77 603
12205.81 656
12206.85 657
12207.89 611
12208.94 575
12209.98 633
12211.02 636
12212.06 632
12213.11 594
12214.15 605
12215.19 581
12216.23 637
12217.28 625
12218.32 601
12219.36 606
12220.41 617
12221.45 593
12222.49 549
12223.54 612
12224.58 622
12225.62 612
12226.66 568
12227.71 606
12228.75 609
12229.79 573
12230.84 581
12231.88 633
12232.93 575
12233.97 541
12235.01 561
12236.06 599
12237.10 605
12238.14 580
12239.19 533
12240.23 567
12241.28 589
12242.32 578
12243.36 566
12244.41 592
12245.45 576
12246.50 578
12247.54 585
12248.58 572
12249.63 546
12250.67 559
12251.72 576
12252.76 564
12253.80 514
12254.85 494
12255.89 486
12256.94 502
12257.98 525
12259.03 535
12260.07 519
12261.12 511
12262.16 501
12263.21 538
12264.25 505
12265.30 525
12266.34 524
12267.39 535
12268.43 516
12269.48 542
12270.52 516
12271.57 519
12272.61 526
12273.66 537
12274.70 544
12275.75 533
12276.79 526
12277.84 517
12278.88 547
12279.93 524
12280.98 501
12282.02 495
12283.07 502
12284.11 487
12285.16 477
12286.20 515
12287.25 507
12288.30 548
12289.34 506
12290.39 513
12291.43 524
12292.48 528
12293.53 525
12294.57 548
12295.62 512
12296.66 511
12297.71 504
12298.76 505
12299.80 507
12300.85 523
12301.90 535
12302.94 516
12303.99 552
12305.04 494
12306.08 504
12307.13 508
12308.18 522
12309.22 476
12310.27 495
12311.32 517
12312.36 523
12313.41 516
12314.46 473
12315.50 463
12316.55 457
12317.60 476
12318.65 466
12319.69 462
12320.74 466
12321.79 498
12322.83 492
12323.88 501
12324.93 531
12325.98 504
12327.02 537
12328.07 502
12329.12 475
12330.17 476
12331.21 503
12332.26 502
12333.31 484
12334.36 503
12335.41 497
12336.45 457
12337.50 500
12338.55 464
12339.60 491
12340.65 496
12341.69 499
12342.74 517
12343.79 498
12344.84 495
12345.89 478
12346.94 465
12347.98 518
12349.03 514
12350.08 493
12351.13 479
12352.18 515
12353.23 534
12354.28 512
12355.32 527
12356.37 542
12357.42 513
12358.47 466
12359.52 496
12360.57 506
12361.62 521
12362.67 529
12363.72 525
12364.76 471
12365.81 513
12366.86 508
12367.91 517
12368.96 542
12370.01 538
12371.06 549
12372.11 548
12373.16 507
12374.21 493
12375.26 525
12376.31 512
12377.36 508
12378.41 489
12379.46 495
12380.51 552
12381.56 540
12382.61 483
12383.66 490
12384.71 505
12385.76 534
12386.81 509
12387.86 528
12388.91 502
12389.96 515
12391.01 521
12392.06 506
12393.11 512
12394.16 496
12395.21 565
12396.26 547
12397.31 532
12398.36 558
12399.41 546
12400.46 524
12401.51 531
12402.56 559
12403.61 532
12404.66 527
12405.71 538
12406.77 533
12407.82 520
12408.87 516
12409.92 556
12410.97 561
12412.02 547
12413.07 555
12414.12 554
12415.17 550
12416.23 564
12417.28 601
12418.33 585
12419.38 579
12420.43 560
12421.48 576
12422.53 558
12423.59 570
12424.64 555
12425.69 570
12426.74 602
12427.79 567
12428.84 537
12429.90 558
12430.95 602
12432.00 638
12433.05 597
12434.10 594
12435.16 587
12436.21 591
12437.26 559
12438.31 588
12439.37 562
12440.42 583
12441.47 582
12442.52 590
12443.58 601
12444.63 591
12445.68 566
12446.73 621
12447.79 645
12448.84 613
12449.89 634
12450.94 638
12452.00 628
12453.05 635
12454.10 656
12455.16 697
12456.21 686
12457.26 648
12458.31 693
12459.37 659
12460.42 729
12461.47 806
12462.53 818
12463.58 797
12464.63 794
12465.69 896
12466.74 918
12467.79 913
12468.85 953
12469.90 1053
12470.95 1087
12472.01 1088
12473.06 1144
12474.12 1174
12475.17 1123
12476.22 1131
12477.28 1056
12478.33 1092
12479.39 991
12480.44 972
12481.49 904
12482.55 823
12483.60 750
12484.66 767
12485.71 781
12486.76 775
12487.82 701
12488.87 697
12489.93 735
12490.98 683
12492.04 689
12493.09 641
12494.15 638
12495.20 620
12496.25 604
12497.31 672
12498.36 645
12499.42 628
12500.47 606
12501.53 640
12502.58 630
12503.64 657
12504.69 643
12505.75 657
12506.80 642
12507.86 627
12508.91 650
12509.97 648
12511.03 625
12512.08 630
12513.14 647
12514.19 618
12515.25 639
12516.30 636
12517.36 677
12518.41 669
12519.47 661
12520.52 639
12521.58 669
12522.64 630
12523.69 611
12524.75 633
12525.80 623
12526.86 627
12527.92 623
12528.97 625
12530.03 659
12531.08 629
12532.14 651
12533.20 643
12534.25 658
12535.31 679
12536.37 672
12537.42 684
12538.48 652
12539.54 682
12540.59 702
12541.65 682
12542.70 662
12543.76 690
12544.82 735
12545.88 729
12546.93 696
12547.99 750
12549.05 788
12550.10 758
12551.16 781
12552.22 765
12553.27 794
12554.33 753
12555.39 784
12556.45 732
12557.50 743
12558.56 717
12559.62 721
12560.67 705
12561.73 730
12562.79 687
12563.85 715
12564.90 697
12565.96 679
12567.02 706
12568.08 691
12569.14 727
12570.19 692
12571.25 687
12572.31 659
12573.37 698
12574.42 657
12575.48 662
12576.54 676
12577.60 667
12578.66 694
12579.72 702
12580.77 673
12581.83 686
12582.89 720
12583.95 709
12585.01 682
12586.07 704
12587.12 724
12588.18 672
12589.24 677
12590.30 678
12591.36 705
12592.42 664
12593.48 701
12594.53 660
12595.59 724
12596.65 700
12597.71 693
12598.77 741
12599.83 715
12600.89 735
12601.95 733
12603.01 722
12604.07 752
12605.13 739
12606.18 732
12607.24 753
12608.30 760
12609.36 769
12610.42 819
12611.48 844
12612.54 824
12613.60 815
12614.66 840
12615.72 821
12616.78 848
12617.84 836
12618.90 896
12619.96 899
12621.02 889
12622.08 889
12623.14 876
12624.20 864
12625.26 871
12626.32 913
12627.38 949
12628.44 892
12629.50 858
12630.56 858
12631.62 875
12632.68 847
12633.74 820
12634.80 826
12635.86 841
12636.92 759
12637.98 738
12639.04 748
12640.11 745
12641.17 738
12642.23 747
12643.29 726
12644.35 701
12645.41 736
12646.47 749
12647.53 741
12648.59 701
12649.65 712
12650.72 730
12651.78 725
12652.84 713
12653.90 688
12654.96 673
12656.02 697
12657.08 733
12658.14 709
12659.21 706
12660.27 684
12661.33 697
12662.39 716
12663.45 740
12664.51 737
12665.58 768
12666.64 719
12667.70 731
12668.76 733
12669.82 773
12670.89 807
12671.95 738
12673.01 720
12674.07 776
12675.13 781
12676.20 790
12677.26 801
12678.32 774
12679.38 819
12680.45 762
12681.51 757
12682.57 782
12683.63 728
12684.70 759
12685.76 791
12686.82 778
12687.88 790
12688.95 834
12690.01 798
12691.07 795
12692.14 768
12693.20 817
12694.26 829
12695.32 859
12696.39 851
12697.45 842
12698.51 822
12699.58 836
12700.64 864
12701.70 893
12702.77 856
12703.83 870
12704.89 926
12705.96 877
12707.02 888
12708.08 867
12709.15 911
12710.21 902
12711.28 866
12712.34 949
12713.40 946
12714.47 880
12715.53 911
12716.59 888
12717.66 863
12718.72 883
12719.79 911
12720.85 943
12721.92 945
12722.98 918
12724.04 899
12725.11 924
12726.17 985
12727.24 972
12728.30 929
12729.37 954
12730.43 950
12731.49 945
12732.56 923
12733.62 926
12734.69 914
12735.75 916
12736.82 908
12737.88 892
12738.95 908
12740.01 898
12741.08 865
12742.14 896
12743.21 919
12744.27 865
12745.34 899
12746.40 887
12747.47 840
12748.53 799
12749.60 835
12750.66 829
12751.73 833
12752.79 831
12753.86 842
12754.93 856
12755.99 850
12757.06 835
12758.12 861
12759.19 865
12760.25 809
12761.32 819
12762.39 829
12763.45 853
12764.52 802
12765.58 792
12766.65 811
12767.72 769
12768.78 775
12769.85 749
12770.91 743
12771.98 765
12773.05 734
12774.11 770
12775.18 781
12776.25 792
12777.31 777
12778.38 799
12779.45 804
12780.51 795
12781.58 723
12782.65 759
12783.71 753
12784.78 717
12785.85 742
12786.91 731
12787.98 757
12789.05 761
12790.11 707
12791.18 750
12792.25 753
12793.31 777
12794.38 724
12795.45 757
12796.52 725
12797.58 726
12798.65 757
12799.72 740
12800.79 731
12801.85 738
12802.92 752
12803.99 747
12805.06 786
12806.12 761
12807.19 768
12808.26 797
12809.33 777
12810.39 765
12811.46 792
12812.53 842
12813.60 814
12814.67 759
12815.73 774
12816.80 769
12817.87 793
12818.94 755
12820.01 742
12821.08 790
12822.14 818
12823.21 803
12824.28 762
12825.35 787
12826.42 795
12827.49 768
12828.55 785
12829.62 782
12830.69 767
12831.76 746
12832.83 736
12833.90 720
12834.97 748
12836.04 687
12837.11 711
12838.17 704
12839.24 677
12840.31 655
12841.38 661
12842.45 616
12843.52 652
12844.59 642
12845.66 632
12846.73 645
12847.80 640
12848.87 630
12849.94 611
12851.01 617
12852.08 619
12853.14 593
12854.21 594
12855.28 601
12856.35 628
12857.42 628
12858.49 607
12859.56 553
12860.63 570
12861.70 589
12862.77 630
12863.84 592
12864.91 577
12865.98 518
12867.05 552
12868.12 553
12869.19 574
12870.26 581
12871.34 584
12872.41 590
12873.48 588
12874.55 598
12875.62 587
12876.69 563
12877.76 553
12878.83 562
12879.90 574
12880.97 552
12882.04 550
12883.11 568
12884.18 573
12885.25 556
12886.33 549
12887.40 542
12888.47 530
12889.54 529
12890.61 527
12891.68 536
12892.75 541
12893.82 553
12894.89 551
12895.97 548
12897.04 515
12898.11 515
12899.18 525
12900.25 498
12901.32 502
12902.40 514
12903.47 553
12904.54 515
12905.61 509
12906.68 527
12907.75 522
12908.83 539
12909.90 539
12910.97 517
12912.04 524
12913.11 494
12914.19 561
12915.26 529
12916.33 500
12917.40 491
12918.48 469
12919.55 506
12920.62 490
12921.69 466
12922.77 465
12923.84 493
12924.91 509
12925.98 500
12927.06 491
12928.13 490
12929.20 493
12930.27 462
12931.35 499
12932.42 497
12933.49 490
12934.57 495
12935.64 515
12936.71 485
12937.79 468
12938.86 495
12939.93 483
12941.01 453
12942.08 483
12943.15 468
12944.23 465
12945.30 475
12946.37 445
12947.45 449
12948.52 449
12949.59 490
12950.67 463
12951.74 495
12952.81 460
12953.89 471
12954.96 466
12956.04 431
12957.11 468
12958.18 478
12959.26 502
12960.33 458
12961.41 443
12962.48 454
12963.55 464
12964.63 441
12965.70 450
12966.78 463
12967.85 467
12968.93 460
12970.00 448
12971.07 430
12972.15 448
12973.22 482
12974.30 485
12975.37 454
12976.45 457
12977.52 471
12978.60 452
12979.67 458
12980.75 437
12981.82 455
12982.90 457
12983.97 495
12985.05 452
12986.12 444
12987.20 450
12988.27 454
12989.35 449
12990.42 437
12991.50 441
12992.57 449
12993.65 449
12994.73 416
12995.80 423
12996.88 445
12997.95 448
12999.03 450
13000.10 436
13001.18 436
13002.25 450
13003.33 468
13004.41 444
13005.48 467
13006.56 495
13007.63 454
13008.71 435
13009.79 447
13010.86 426
13011.94 451
13013.02 467
13014.09 441
13015.17 416
13016.24 423
13017.32 455
13018.40 450
13019.47 477
13020.55 453
13021.63 449
13022.70 451
13023.78 463
13024.86 428
13025.93 440
13027.01 417
13028.09 467
13029.16 413
13030.24 427
13031.32 446
13032.40 448
13033.47 474
13034.55 454
13035.63 470
13036.70 435
13037.78 431
13038.86 439
13039.94 452
13041.01 459
13042.09 452
13043.17 460
13044.25 462
13045.32 448
13046.40 469
13047.48 445
13048.56 445
13049.63 483
13050.71 472
13051.79 481
13052.87 434
13053.95 445
13055.02 441
13056.10 429
13057.18 410
13058.26 447
13059.34 443
13060.41 436
13061.49 465
13062.57 425
13063.65 420
13064.73 443
13065.81 439
13066.88 432
13067.96 449
13069.04 403
13070.12 433
13071.20 413
13072.28 468
13073.36 446
13074.43 415
13075.51 393
13076.59 414
13077.67 411
13078.75 438
13079.83 429
13080.91 425
13081.99 436
13083.07 429
13084.15 460
13085.23 452
13086.30 443
13087.38 439
13088.46 455
13089.54 429
13090.62 450
13091.70 436
13092.78 458
13093.86 439
13094.94 440
13096.02 417
13097.10 425
13098.18 443
13099.26 424
13100.34 446
13101.42 430
13102.50 463
13103.58 449
13104.66 460
13105.74 468
13106.82 466
13107.90 452
13108.98 445
13110.06 458
13111.14 398
13112.22 460
13113.30 463
13114.38 452
13115.46 439
13116.54 440
13117.62 470
13118.70 477
13119.78 408
13120.86 454
13121.95 479
13123.03 428
13124.11 434
13125.19 439
13126.27 445
13127.35 437
13128.43 473
13129.51 480
13130.59 435
13131.67 444
13132.76 430
13133.84 441
13134.92 445
13136.00 468
13137.08 458
13138.16 450
13139.24 439
13140.32 450
13141.41 474
13142.49 444
13143.57 432
13144.65 458
13145.73 460
13146.81 471
13147.90 473
13148.98 459
13150.06 454
13151.14 466
13152.22 464
13153.31 474
13154.39 428
13155.47 435
13156.55 453
13157.63 473
13158.72 474
13159.80 465
13160.88 489
13161.96 464
13163.05 432
13164.13 421
13165.21 461
13166.29 464
13167.38 427
13168.46 466
13169.54 478
13170.62 472
13171.71 457
13172.79 454
13173.87 455
13174.96 437
13176.04 464
13177.12 463
13178.20 469
13179.29 454
13180.37 445
13181.45 456
13182.54 443
13183.62 437
13184.70 416
13185.79 491
13186.87 465
13187.95 452
13189.04 445
13190.12 486
13191.20 458
13192.29 452
13193.37 466
13194.46 447
13195.54 450
13196.62 461
13197.71 468
13198.79 451
13199.88 453
13200.96 461
13202.04 468
13203.13 468
13204.21 479
13205.30 480
13206.38 458
13207.46 472
13208.55 440
13209.63 440
13210.72 459
13211.80 444
13212.89 457
13213.97 471
13215.05 472
13216.14 507
13217.22 484
13218.31 504
13219.39 484
13220.48 483
13221.56 484
13222.65 515
13223.73 464
13224.82 482
13225.90 543
13226.99 536
13228.07 505
13229.16 502
13230.24 520
13231.33 506
13232.41 512
13233.50 547
13234.58 548
13235.67 503
13236.76 506
13237.84 514
13238.93 519
13240.01 500
13241.10 524
13242.18 505
13243.27 504
13244.35 510
13245.44 516
13246.53 542
13247.61 513
13248.70 539
13249.78 564
13250.87 557
13251.96 522
13253.04 562
13254.13 565
13255.21 507
13256.30 486
13257.39 554
13258.47 570
13259.56 575
13260.65 533
13261.73 536
13262.82 569
13263.91 506
13264.99 533
13266.08 557
13267.17 551
13268.25 588
13269.34 566
13270.43 604
13271.51 571
13272.60 557
13273.69 596
13274.77 587
13275.86 566
13276.95 572
13278.04 585
13279.12 601
13280.21 561
13281.30 587
13282.38 607
13283.47 622
13284.56 622
13285.65 605
13286.73 595
13287.82 614
13288.91 590
13290.00 615
13291.08 614
13292.17 610
13293.26 605
13294.35 612
13295.44 613
13296.52 607
13297.61 619
13298.70 643
13299.79 637
13300.88 648
13301.96 641
13303.05 679
13304.14 631
13305.23 613
13306.32 657
13307.41 648
13308.49 671
13309.58 691
13310.67 640
13311.76 646
13312.85 643
13313.94 659
13315.02 654
13316.11 647
13317.20 619
13318.29 641
13319.38 654
13320.47 632
13321.56 644
13322.65 640
13323.74 664
13324.82 674
13325.91 705
13327.00 749
13328.09 662
13329.18 696
13330.27 679
13331.36 714
13332.45 724
13333.54 701
13334.63 706
13335.72 696
13336.81 692
13337.90 694
13338.99 687
13340.08 718
13341.17 722
13342.26 697
13343.35 715
13344.44 709
13345.53 696
13346.61 696
13347.70 716
13348.79 717
13349.89 711
13350.98 709
13352.07 739
13353.16 735
13354.25 725
13355.34 766
13356.43 778
13357.52 778
13358.61 785
13359.70 810
13360.79 802
13361.88 804
13362.97 810
13364.06 834
13365.15 823
13366.24 779
13367.33 768
13368.42 774
13369.51 759
13370.60 763
13371.70 752
13372.79 708
13373.88 712
13374.97 693
13376.06 689
13377.15 666
13378.24 685
13379.33 693
13380.43 675
13381.52 658
13382.61 643
13383.70 664
13384.79 652
13385.88 603
13386.97 631
13388.07 651
13389.16 626
13390.25 634
13391.34 645
13392.43 616
13393.52 595
13394.62 576
13395.71 626
13396.80 642
13397.89 595
13398.98 609
13400.08 631
13401.17 632
13402.26 606
13403.35 633
13404.45 631
13405.54 626
13406.63 635
13407.72 639
13408.82 667
13409.91 634
13411.00 594
13412.09 646
13413.19 613
13414.28 585
13415.37 593
13416.46 613
13417.56 628
13418.65 651
13419.74 647
13420.84 642
13421.93 636
13423.02 622
13424.11 638
13425.21 631
13426.30 621
13427.39 606
13428.49 657
13429.58 652
13430.67 672
13431.77 678
13432.86 677
13433.95 681
13435.05 634
13436.14 669
13437.24 668
13438.33 652
13439.42 660
13440.52 670
13441.61 631
13442.70 654
13443.80 707
13444.89 711
13445.99 692
13447.08 660
13448.17 689
13449.27 721
13450.36 695
13451.46 665
13452.55 705
13453.64 731
13454.74 695
13455.83 753
13456.93 735
13458.02 735
13459.12 787
13460.21 730
13461.31 730
13462.40 710
13463.50 727
13464.59 713
13465.69 753
13466.78 727
13467.87 756
13468.97 787
13470.06 793
13471.16 742
13472.25 769
13473.35 740
13474.44 715
13475.54 765
13476.64 728
13477.73 783
13478.83 774
13479.92 813
13481.02 754
13482.11 749
13483.21 783
13484.30 793
13485.40 803
13486.49 781
13487.59 782
13488.69 835
13489.78 856
13490.88 861
13491.97 867
13493.07 861
13494.17 868
13495.26 879
13496.36 898
13497.45 851
13498.55 907
13499.65 876
13500.74 870
13501.84 892
13502.93 857
13504.03 842
13505.13 848
13506.22 849
13507.32 824
13508.42 824
13509.51 816
13510.61 806
13511.71 791
13512.80 811
13513.90 772
13515.00 814
13516.09 777
13517.19 753
13518.29 772
13519.38 761
13520.48 754
13521.58 738
13522.68 707
13523.77 760
13524.87 748
13525.97 754
13527.06 719
13528.16 714
13529.26 718
13530.36 698
13531.45 664
13532.55 670
13533.65 688
13534.75 668
13535.84 685
13536.94 687
13538.04 634
13539.14 644
13540.23 614
13541.33 630
13542.43 606
13543.53 637
13544.63 614
13545.72 631
13546.82 664
13547.92 604
13549.02 638
13550.12 631
13551.22 656
13552.31 609
13553.41 607
13554.51 627
13555.61 643
13556.71 631
13557.81 618
13558.90 611
13560.00 645
13561.10 590
13562.20 615
13563.30 636
13564.40 620
13565.50 632
13566.60 593
13567.69 615
13568.79 621
13569.89 625
13570.99 616
13572.09 632
13573.19 618
13574.29 648
13575.39 604
13576.49 624
13577.59 630
13578.69 652
13579.79 648
13580.89 656
13581.98 655
13583.08 648
13584.18 616
13585.28 653
13586.38 635
13587.48 643
13588.58 654
13589.68 664
13590.78 678
13591.88 658
13592.98 637
13594.08 654
13595.18 685
13596.28 652
13597.38 644
13598.48 684
13599.58 636
13600.68 635
13601.78 635
13602.88 661
13603.98 693
13605.08 668
13606.18 637
13607.29 668
13608.39 646
13609.49 695
13610.59 664
13611.69 681
13612.79 635
13613.89 675
13614.99 714
13616.09 673
13617.19 637
13618.29 629
13619.39 711
13620.50 636
13621.60 668
13622.70 675
13623.80 692
13624.90 684
13626.00 688
13627.10 714
13628.20 715
13629.31 674
13630.41 692
13631.51 717
13632.61 689
13633.71 700
13634.81 697
13635.91 708
13637.02 693
13638.12 691
13639.22 690
13640.32 692
13641.42 723
13642.53 714
13643.63 706
13644.73 701
13645.83 678
13646.93 714
13648.04 707
13649.14 698
13650.24 700
13651.34 680
13652.45 678
13653.55 702
13654.65 656
13655.75 702
13656.85 691
13657.96 708
13659.06 692
13660.16 667
13661.27 667
13662.37 679
13663.47 689
13664.57 701
13665.68 713
13666.78 666
13667.88 706
13668.99 717
13670.09 686
13671.19 697
13672.29 667
13673.40 711
13674.50 737
13675.60 753
13676.71 737
13677.81 717
13678.91 725
13680.02 754
13681.12 783
13682.23 747
13683.33 740
13684.43 703
13685.54 745
13686.64 767
13687.74 722
13688.85 748
13689.95 750
13691.06 739
13692.16 721
13693.26 773
13694.37 752
13695.47 716
13696.58 728
13697.68 734
13698.78 745
13699.89 710
13700.99 727
13702.10 725
13703.20 753
13704.31 751
13705.41 764
13706.51 789
13707.62 755
13708.72 793
13709.83 739
13710.93 783
13712.04 767
13713.14 792
13714.25 760
13715.35 771
13716.46 778
13717.56 812
13718.67 812
13719.77 845
13720.88 831
13721.98 816
13723.09 836
13724.19 839
13725.30 869
13726.40 881
13727.51 861
13728.61 861
13729.72 904
13730.83 875
13731.93 913
13733.04 902
13734.14 924
13735.25 864
13736.35 830
13737.46 877
13738.57 895
13739.67 920
13740.78 915
13741.88 944
13742.99 926
13744.09 963
13745.20 974
13746.31 1021
13747.41 1033
13748.52 982
13749.63 992
13750.73 1075
13751.84 1065
13752.94 1044
13754.05 1135
13755.16 1067
13756.26 1111
13757.37 1162
13758.48 1196
13759.58 1185
13760.69 1221
13761.80 1278
13762.90 1293
13764.01 1294
13765.12 1243
13766.22 1308
13767.33 1352
13768.44 1305
13769.55 1312
13770.65 1328
13771.76 1301
13772.87 1241
13773.97 1221
13775.08 1192
13776.19 1168
13777.30 1141
13778.40 1095
13779.51 1079
13780.62 1029
13781.73 1018
13782.83 1003
13783.94 974
13785.05 935
13786.16 920
13787.26 942
13788.37 921
13789.48 874
13790.59 881
13791.70 886
13792.80 828
13793.91 851
13795.02 881
13796.13 849
13797.24 819
13798.35 862
13799.45 856
13800.56 851
13801.67 850
13802.78 834
13803.89 829
13805.00 855
13806.10 867
13807.21 874
13808.32 850
13809.43 815
13810.54 841
13811.65 847
13812.76 824
13813.86 794
13814.97 773
13816.08 815
13817.19 791
13818.30 777
13819.41 818
13820.52 775
13821.63 758
13822.74 801
13823.85 799
13824.96 791
13826.06 783
13827.17 786
13828.28 804
13829.39 798
13830.50 782
13831.61 829
13832.72 788
13833.83 774
13834.94 799
13836.05 825
13837.16 788
13838.27 854
13839.38 799
13840.49 794
13841.60 798
13842.71 795
13843.82 825
13844.93 815
13846.04 839
13847.15 831
13848.26 821
13849.37 786
13850.48 837
13851.59 811
13852.70 847
13853.81 849
13854.92 807
13856.03 815
13857.14 816
13858.25 829
13859.37 818
13860.48 807
13861.59 852
13862.70 837
13863.81 869
13864.92 871
13866.03 842
13867.14 871
13868.25 892
13869.36 870
13870.47 870
13871.59 860
13872.70 890
13873.81 907
13874.92 952
13876.03 933
13877.14 927
13878.25 948
13879.36 965
13880.48 940
13881.59 989
13882.70 983
13883.81 1034
13884.92 1082
13886.03 1072
13887.15 1109
13888.26 1074
13889.37 1103
13890.48 1115
13891.59 1117
13892.71 1090
13893.82 1108
13894.93 1068
13896.04 1057
13897.15 978
13898.27 961
13899.38 955
13900.49 942
13901.60 895
13902.72 894
13903.83 909
13904.94 875
13906.05 847
13907.17 865
13908.28 810
13909.39 800
13910.50 806
13911.62 815
13912.73 800
13913.84 791
13914.95 781
13916.07 778
13917.18 753
13918.29 771
13919.41 768
13920.52 786
13921.63 787
13922.75 769
13923.86 821
13924.97 799
13926.09 755
13927.20 803
13928.31 747
13929.43 741
13930.54 772
13931.65 795
13932.77 760
13933.88 770
13934.99 729
13936.11 754
13937.22 738
13938.34 740
13939.45 720
13940.56 745
13941.68 711
13942.79 700
13943.91 713
13945.02 693
13946.13 703
13947.25 733
13948.36 701
13949.48 728
13950.59 701
13951.70 699
13952.82 717
13953.93 702
13955.05 699
13956.16 712
13957.28 733
13958.39 698
13959.51 727
13960.62 712
13961.74 707
13962.85 710
13963.97 724
13965.08 711
13966.20 706
13967.31 724
13968.43 751
13969.54 733
13970.66 710
13971.77 754
13972.89 740
13974.00 694
13975.12 710
13976.23 692
13977.35 714
13978.46 708
13979.58 688
13980.69 747
13981.81 728
13982.92 709
13984.04 697
13985.16 710
13986.27 756
13987.39 725
13988.50 769
13989.62 778
13990.74 766
13991.85 701
13992.97 711
13994.08 733
13995.20 718
13996.32 749
13997.43 740
13998.55 732
13999.66 712
14000.78 705
14001.90 758
14003.01 770
14004.13 737
14005.25 726
14006.36 745
14007.48 710
14008.60 731
14009.71 700
14010.83 752
14011.95 737
14013.06 723
14014.18 753
14015.30 746
14016.41 758
14017.53 704
14018.65 744
14019.76 737
14020.88 750
14022.00 762
14023.12 770
14024.23 724
14025.35 735
14026.47 723
14027.59 781
14028.70 748
14029.82 753
14030.94 706
14032.06 734
14033.17 762
14034.29 761
14035.41 741
14036.53 803
14037.64 781
14038.76 795
14039.88 803
14041.00 839
14042.11 792
14043.23 788
14044.35 835
14045.47 797
14046.59 811
14047.71 821
14048.82 820
14049.94 865
14051.06 840
14052.18 813
14053.30 839
14054.42 892
14055.53 904
14056.65 905
14057.77 886
14058.89 878
14060.01 883
14061.13 875
14062.25 890
14063.36 885
14064.48 930
14065.60 888
14066.72 934
14067.84 935
14068.96 994
14070.08 983
14071.20 993
14072.32 1032
14073.44 990
14074.55 975
14075.67 956
14076.79 1010
14077.91 1007
14079.03 1007
14080.15 1030
14081.27 1017
14082.39 1076
14083.51 1063
14084.63 990
14085.75 1015
14086.87 1055
14087.99 1007
14089.11 1021
14090.23 1059
14091.35 1052
14092.47 1058
14093.59 1058
14094.71 1084
14095.83 1053
14096.95 1023
14098.07 1027
14099.19 993
14100.31 984
14101.43 964
14102.55 966
14103.67 946
14104.79 921
14105.91 906
14107.03 932
14108.15 899
14109.27 825
14110.39 842
14111.51 834
14112.64 828
14113.76 836
14114.88 859
14116.00 831
14117.12 810
14118.24 857
14119.36 768
14120.48 753
14121.60 789
14122.72 765
14123.85 814
14124.97 805
14126.09 804
14127.21 776
14128.33 785
14129.45 741
14130.57 757
14131.70 783
14132.82 695
14133.94 737
14135.06 716
14136.18 725
14137.30 770
14138.43 731
14139.55 735
14140.67 735
14141.79 715
14142.91 765
14144.03 704
14145.16 728
14146.28 742
14147.40 710
14148.52 737
14149.65 739
14150.77 740
14151.89 760
14153.01 763
14154.13 765
14155.26 769
14156.38 758
14157.50 738
14158.62 716
14159.75 745
14160.87 739
14161.99 748
14163.12 730
14164.24 752
14165.36 754
14166.48 716
14167.61 729
14168.73 756
14169.85 761
14170.98 767
14172.10 731
14173.22 675
14174.35 700
14175.47 680
14176.59 710
14177.72 711
14178.84 709
14179.96 701
14181.09 711
14182.21 748
14183.33 740
14184.46 712
14185.58 737
14186.70 678
14187.83 687
14188.95 707
14190.07 698
14191.20 682
14192.32 651
14193.45 693
14194.57 664
14195.69 658
14196.82 661
14197.94 657
14199.07 683
14200.19 640
14201.32 640
14202.44 651
14203.56 657
14204.69 676
14205.81 641
14206.94 629
14208.06 642
14209.19 606
14210.31 617
14211.44 614
14212.56 653
14213.69 620
14214.81 594
14215.93 612
14217.06 631
14218.18 607
14219.31 647
14220.43 628
14221.56 581
14222.68 630
14223.81 620
14224.94 623
14226.06 593
14227.19 617
14228.31 587
14229.44 623
14230.56 607
14231.69 586
14232.81 578
14233.94 588
14235.06 598
14236.19 559
14237.32 602
14238.44 583
14239.57 608
14240.69 592
14241.82 613
14242.94 597
14244.07 618
14245.20 581
14246.32 580
14247.45 570
14248.57 581
14249.70 565
14250.83 604
14251.95 593
14253.08 572
14254.21 569
14255.33 577
14256.46 586
14257.59 549
14258.71 619
14259.84 573
14260.97 591
14262.09 551
14263.22 569
14264.35 554
14265.47 547
14266.60 558
14267.73 534
14268.85 579
14269.98 559
14271.11 523
14272.23 498
14273.36 518
14274.49 532
14275.62 523
14276.74 530
14277.87 567
14279.00 523
14280.12 537
14281.25 511
14282.38 520
14283.51 538
14284.63 556
14285.76 522
14286.89 524
14288.02 516
14289.15 553
14290.27 533
14291.40 533
14292.53 545
14293.66 515
14294.78 528
14295.91 500
14297.04 505
14298.17 501
14299.30 498
14300.42 517
14301.55 518
14302.68 480
14303.81 533
14304.94 487
14306.07 520
14307.19 539
14308.32 516
14309.45 520
14310.58 497
14311.71 562
14312.84 504
14313.97 541
14315.10 510
14316.22 481
14317.35 514
14318.48 499
14319.61 494
14320.74 490
14321.87 525
14323.00 525
14324.13 502
14325.26 506
14326.39 535
14327.51 498
14328.64 501
14329.77 505
14330.90 509
14332.03 526
14333.16 512
14334.29 492
14335.42 512
14336.55 496
14337.68 517
14338.81 469
14339.94 510
14341.07 495
14342.20 499
14343.33 513
14344.46 481
14345.59 514
14346.72 498
14347.85 490
14348.98 491
14350.11 528
14351.24 475
14352.37 493
14353.50 502
14354.63 485
14355.76 495
14356.89 499
14358.02 491
14359.15 511
14360.28 491
14361.41 516
14362.54 523
14363.67 472
14364.80 506
14365.94 485
14367.07 531
14368.20 500
14369.33 520
14370.46 476
14371.59 482
14372.72 513
14373.85 544
14374.98 524
14376.11 495
14377.25 496
14378.38 502
14379.51 512
14380.64 509
14381.77 501
14382.90 503
14384.03 496
14385.16 476
14386.30 521
14387.43 495
14388.56 489
14389.69 537
14390.82 531
14391.95 518
14393.09 550
14394.22 535
14395.35 516
14396.48 534
14397.61 507
14398.75 537
14399.88 516
14401.01 549
14402.14 546
14403.27 529
14404.41 543
14405.54 557
14406.67 542
14407.80 565
14408.94 537
14410.07 571
14411.20 562
14412.33 556
14413.47 563
14414.60 568
14415.73 565
14416.87 583
14418.00 558
14419.13 535
14420.26 550
14421.40 552
14422.53 564
14423.66 572
14424.80 577
14425.93 537
14427.06 573
14428.20 623
14429.33 607
14430.46 589
14431.59 584
14432.73 602
14433.86 585
14435.00 602
14436.13 581
14437.26 590
14438.40 608
14439.53 612
14440.66 627
14441.80 614
14442.93 598
14444.06 582
14445.20 613
14446.33 593
14447.47 562
14448.60 606
14449.73 603
14450.87 599
14452.00 646
14453.14 642
14454.27 662
14455.41 627
14456.54 636
14457.67 607
14458.81 637
14459.94 636
14461.08 645
14462.21 656
14463.35 623
14464.48 663
14465.62 656
14466.75 670
14467.89 667
14469.02 670
14470.15 651
14471.29 655
14472.42 647
14473.56 631
14474.69 641
14475.83 609
14476.96 621
14478.10 660
14479.24 642
14480.37 609
14481.51 632
14482.64 613
14483.78 592
14484.91 590
14486.05 597
14487.18 618
14488.32 628
14489.45 624
14490.59 611
14491.73 610
14492.86 620
14494.00 597
14495.13 617
14496.27 622
14497.40 614
14498.54 642
14499.68 601
14500.81 601
14501.95 618
14503.08 578
14504.22 592
14505.36 587
14506.49 554
14507.63 578
14508.77 588
14509.90 551
14511.04 560
14512.18 574
14513.31 562
14514.45 550
14515.58 609
14516.72 543
14517.86 539
14519.00 510
14520.13 561
14521.27 559
14522.41 571
14523.54 510
14524.68 547
14525.82 550
14526.95 561
14528.09 551
14529.23 538
14530.37 555
14531.50 551
14532.64 522
14533.78 528
14534.91 549
14536.05 516
14537.19 538
14538.33 517
14539.46 494
14540.60 538
14541.74 560
14542.88 534
14544.02 508
14545.15 522
14546.29 551
14547.43 537
14548.57 516
14549.70 546
14550.84 523
14551.98 521
14553.12 541
14554.26 542
14555.39 526
14556.53 545
14557.67 534
14558.81 549
14559.95 505
14561.09 529
14562.22 535
14563.36 551
14564.50 523
14565.64 507
14566.78 540
14567.92 536
14569.06 520
14570.20 539
14571.33 555
14572.47 564
14573.61 538
14574.75 562
14575.89 566
14577.03 529
14578.17 550
14579.31 572
14580.45 557
14581.59 561
14582.72 579
14583.86 595
14585.00 585
14586.14 600
14587.28 575
14588.42 597
14589.56 578
14590.70 582
14591.84 580
14592.98 598
14594.12 584
14595.26 588
14596.40 578
14597.54 623
14598.68 645
14599.82 628
14600.96 606
14602.10 608
14603.24 577
14604.38 592
14605.52 631
14606.66 637
14607.80 658
14608.94 605
14610.08 640
14611.22 614
14612.36 643
14613.50 601
14614.64 653
14615.78 688
14616.92 662
14618.06 652
14619.20 665
14620.34 713
14621.49 679
14622.63 732
14623.77 719
14624.91 705
14626.05 718
14627.19 733
14628.33 747
14629.47 722
14630.61 685
14631.75 716
14632.90 702
14634.04 709
14635.18 690
14636.32 688
14637.46 640
14638.60 650
14639.74 610
14640.88 586
14642.03 556
14643.17 527
14644.31 533
14645.45 512
14646.59 559
14647.73 523
14648.88 534
14650.02 515
14651.16 519
14652.30 528
14653.44 489
14654.59 492
14655.73 504
14656.87 519
14658.01 502
14659.16 493
14660.30 494
14661.44 481
14662.58 476
14663.72 485
14664.87 473
14666.01 470
14667.15 482
14668.29 494
14669.44 461
14670.58 420
14671.72 429
14672.87 475
14674.01 472
14675.15 471
14676.29 427
14677.44 423
14678.58 428
14679.72 435
14680.87 443
14682.01 423
14683.15 433
14684.30 464
14685.44 418
14686.58 414
14687.73 416
14688.87 450
14690.01 437
14691.16 430
14692.30 439
14693.44 445
14694.59 439
14695.73 417
14696.87 419
14698.02 413
14699.16 395
14700.30 399
14701.45 422
14702.59 398
14703.74 413
14704.88 408
14706.02 436
14707.17 426
14708.31 412
14709.46 417
14710.60 441
14711.75 398
14712.89 424
14714.03 415
14715.18 429
14716.32 370
14717.47 412
14718.61 415
14719.76 430
14720.90 425
14722.05 401
14723.19 430
14724.34 429
14725.48 402
14726.63 398
14727.77 419
14728.92 413
14730.06 440
14731.21 420
14732.35 409
14733.50 386
14734.64 416
14735.79 427
14736.93 390
14738.08 405
14739.22 406
14740.37 397
14741.51 369
14742.66 402
14743.80 391
14744.95 389
14746.09 397
14747.24 406
14748.39 394
14749.53 387
14750.68 396
14751.82 369
14752.97 398
14754.11 407
14755.26 398
14756.41 385
14757.55 381
14758.70 397
14759.85 419
14760.99 400
14762.14 417
14763.28 386
14764.43 388
14765.58 382
14766.72 397
14767.87 383
14769.02 399
14770.16 403
14771.31 402
14772.46 380
14773.60 355
14774.75 397
14775.90 405
14777.04 399
14778.19 376
14779.34 358
14780.48 386
14781.63 357
14782.78 371
14783.92 401
14785.07 383
14786.22 398
14787.37 401
14788.51 382
14789.66 365
14790.81 342
14791.96 350
14793.10 378
14794.25 360
14795.40 350
14796.54 349
14797.69 361
14798.84 379
14799.99 390
14801.14 372
14802.28 362
14803.43 360
14804.58 360
14805.73 358
14806.88 359
14808.02 367
14809.17 360
14810.32 346
14811.47 365
14812.62 342
14813.76 327
14814.91 359
14816.06 342
14817.21 359
14818.36 338
14819.51 325
14820.65 365
14821.80 389
14822.95 347
14824.10 347
14825.25 371
14826.40 378
14827.55 345
14828.69 372
14829.84 352
14830.99 366
14832.14 365
14833.29 346
14834.44 331
14835.59 360
14836.74 355
14837.89 356
14839.04 355
14840.19 334
14841.33 334
14842.48 363
14843.63 367
14844.78 345
14845.93 332
14847.08 333
14848.23 347
14849.38 345
14850.53 369
14851.68 332
14852.83 349
14853.98 347
14855.13 332
14856.28 333
14857.43 340
14858.58 338
14859.73 337
14860.88 376
14862.03 344
14863.18 350
14864.33 366
14865.48 338
14866.63 321
14867.78 339
14868.93 335
14870.08 321
14871.23 335
14872.38 342
14873.53 341
14874.68 350
14875.83 345
14876.98 306
14878.14 346
14879.29 327
14880.44 361
14881.59 345
14882.74 348
14883.89 339
14885.04 326
14886.19 317
14887.34 356
14888.49 323
14889.64 335
14890.80 325
14891.95 336
14893.10 346
14894.25 322
14895.40 345
14896.55 325
14897.70 340
14898.86 369
14900.01 331
14901.16 309
14902.31 358
14903.46 332
14904.61 315
14905.77 330
14906.92 309
14908.07 351
14909.22 342
14910.37 337
14911.53 315
14912.68 321
14913.83 312
14914.98 339
14916.13 342
14917.29 323
14918.44 311
14919.59 327
14920.74 301
14921.90 299
14923.05 305
14924.20 354
14925.35 348
14926.51 337
14927.66 335
14928.81 318
14929.96 344
14931.12 339
14932.27 364
14933.42 331
14934.57 335
14935.73 325
14936.88 323
14938.03 336
14939.19 338
14940.34 336
14941.49 333
14942.65 338
14943.80 362
14944.95 328
14946.11 350
14947.26 360
14948.41 327
14949.57 370
14950.72 341
14951.87 338
14953.03 325
14954.18 342
14955.33 342
14956.49 358
14957.64 335
14958.80 351
14959.95 351
14961.10 327
14962.26 322
14963.41 316
14964.57 334
14965.72 338
14966.87 345
14968.03 335
14969.18 352
14970.34 335
14971.49 351
14972.65 330
14973.80 326
14974.95 321
14976.11 323
14977.26 334
14978.42 325
14979.57 329
14980.73 344
14981.88 320
14983.04 322
14984.19 352
14985.35 315
14986.50 316
14987.66 329
14988.81 343
14989.97 333
14991.12 343
14992.28 328
14993.43 307
14994.59 346
14995.74 354
14996.90 329
14998.05 340
14999.21 360
15000.36 316
15001.52 347
15002.67 344
15003.83 365
15004.99 353
15006.14 358
15007.30 364
15008.45 364
15009.61 326
15010.76 334
15011.92 352
15013.08 373
15014.23 369
15015.39 332
15016.54 352
15017.70 344
15018.86 327
15020.01 342
15021.17 378
15022.32 332
15023.48 360
15024.64 349
15025.79 360
15026.95 344
15028.11 336
15029.26 335
15030.42 341
15031.58 357
15032.73 352
15033.89 373
15035.05 333
15036.20 342
15037.36 315
15038.52 328
15039.67 345
15040.83 356
15041.99 345
15043.15 344
15044.30 304
15045.46 338
15046.62 342
15047.77 342
15048.93 368
15050.09 359
15051.25 364
15052.40 341
15053.56 312
15054.72 320
15055.88 375
15057.03 349
15058.19 350
15059.35 361
15060.51 369
15061.66 333
15062.82 340
15063.98 347
15065.14 383
15066.30 381
15067.45 386
15068.61 349
15069.77 346
15070.93 355
15072.09 347
15073.24 385
15074.40 332
15075.56 335
15076.72 344
15077.88 366
15079.04 307
15080.20 338
15081.35 354
15082.51 341
15083.67 331
15084.83 358
15085.99 371
15087.15 361
15088.31 376
15089.46 382
15090.62 377
15091.78 368
15092.94 378
15094.10 354
15095.26 357
15096.42 351
15097.58 369
15098.74 392
15099.90 384
15101.06 373
15102.22 397
15103.37 377
15104.53 367
15105.69 353
15106.85 375
15108.01 415
15109.17 383
15110.33 357
15111.49 370
15112.65 396
15113.81 367
15114.97 389
15116.13 384
15117.29 384
15118.45 380
15119.61 392
15120.77 400
15121.93 367
15123.09 380
15124.25 360
15125.41 392
15126.57 362
15127.73 371
15128.89 399
15130.05 385
15131.21 402
15132.37 376
15133.53 422
15134.69 390
15135.86 400
15137.02 406
15138.18 407
15139.34 406
15140.50 413
15141.66 399
15142.82 421
15143.98 433
15145.14 439
15146.30 419
15147.46 450
15148.63 399
15149.79 412
15150.95 447
15152.11 434
15153.27 434
15154.43 423
15155.59 415
15156.75 419
15157.92 441
15159.08 442
15160.24 433
15161.40 456
15162.56 494
15163.72 475
15164.89 429
15166.05 442
15167.21 488
15168.37 478
15169.53 481
15170.69 451
15171.86 456
15173.02 480
15174.18 488
15175.34 476
15176.51 505
15177.67 500
15178.83 511
15179.99 484
15181.15 481
15182.32 514
15183.48 514
15184.64 518
15185.80 543
15186.97 529
15188.13 539
15189.29 519
15190.46 525
15191.62 533
15192.78 499
15193.94 533
15195.11 492
15196.27 475
15197.43 529
15198.60 489
15199.76 515
15200.92 517
15202.08 494
15203.25 510
15204.41 527
15205.57 589
15206.74 530
15207.90 555
15209.06 548
15210.23 541
15211.39 524
15212.56 563
15213.72 557
15214.88 571
15216.05 542
15217.21 577
15218.37 616
15219.54 588
15220.70 565
15221.87 578
15223.03 595
15224.19 638
15225.36 608
15226.52 581
15227.69 603
15228.85 610
15230.01 613
15231.18 634
15232.34 630
15233.51 603
15234.67 596
15235.84 566
15237.00 582
15238.16 592
15239.33 571
15240.49 568
15241.66 541
15242.82 554
15243.99 588
15245.15 538
15246.32 520
15247.48 561
15248.65 510
15249.81 538
15250.98 507
15252.14 504
15253.31 478
15254.47 483
15255.64 485
15256.80 504
15257.97 497
15259.13 501
15260.30 483
15261.46 478
15262.63 476
15263.80 458
15264.96 475
15266.13 490
15267.29 487
15268.46 468
15269.62 453
15270.79 483
15271.96 483
15273.12 494
15274.29 472
15275.45 476
15276.62 498
15277.79 495
15278.95 471
15280.12 496
15281.28 470
15282.45 462
15283.62 457
15284.78 504
15285.95 476
15287.12 523
15288.28 505
15289.45 497
15290.62 500
15291.78 486
15292.95 462
15294.12 464
15295.28 505
15296.45 527
15297.62 493
15298.78 476
15299.95 531
15301.12 506
15302.28 492
15303.45 476
15304.62 484
15305.78 498
15306.95 492
15308.12 524
15309.29 535
15310.45 523
15311.62 525
15312.79 483
15313.96 554
15315.12 527
15316.29 536
15317.46 520
15318.63 516
15319.79 517
15320.96 509
15322.13 530
15323.30 525
15324.46 505
15325.63 524
15326.80 513
15327.97 517
15329.14 528
15330.30 540
15331.47 485
15332.64 508
15333.81 531
15334.98 551
15336.14 539
15337.31 542
15338.48 566
15339.65 561
15340.82 555
15341.99 549
15343.16 555
15344.32 546
15345.49 581
15346.66 583
15347.83 599
15349.00 616
15350.17 596
15351.34 629
15352.51 617
15353.67 621
15354.84 604
15356.01 613
15357.18 639
15358.35 605
15359.52 616
15360.69 598
15361.86 634
15363.03 614
15364.20 622
15365.37 621
15366.54 572
15367.71 608
15368.87 609
15370.04 539
15371.21 572
15372.38 579
15373.55 564
15374.72 596
15375.89 559
15377.06 563
15378.23 569
15379.40 565
15380.57 557
15381.74 560
15382.91 582
15384.08 583
15385.25 607
15386.42 580
15387.59 580
15388.76 548
15389.93 529
15391.10 517
15392.27 533
15393.44 537
15394.62 492
15395.79 520
15396.96 521
15398.13 490
15399.30 460
15400.47 471
15401.64 450
15402.81 495
15403.98 479
15405.15 479
15406.32 479
15407.49 449
15408.66 467
15409.84 471
15411.01 471
15412.18 476
15413.35 489
15414.52 463
15415.69 481
15416.86 453
15418.03 420
15419.21 399
15420.38 439
15421.55 439
15422.72 438
15423.89 436
15425.06 415
15426.24 402
15427.41 402
15428.58 410
15429.75 430
15430.92 483
15432.09 446
15433.27 433
15434.44 421
15435.61 417
15436.78 420
15437.96 433
15439.13 424
15440.30 408
15441.47 431
15442.64 436
15443.82 422
15444.99 412
15446.16 414
15447.33 410
15448.51 419
15449.68 427
15450.85 445
15452.02 431
15453.20 400
15454.37 387
15455.54 412
15456.72 426
15457.89 443
15459.06 447
15460.23 455
15461.41 437
15462.58 455
15463.75 406
15464.93 419
15466.10 401
15467.27 422
15468.45 420
15469.62 455
15470.79 454
15471.97 461
15473.14 437
15474.31 440
15475.49 436
15476.66 440
15477.83 427
15479.01 429
15480.18 439
15481.36 405
15482.53 433
15483.70 444
15484.88 434
15486.05 444
15487.23 443
15488.40 423
15489.57 438
15490.75 415
15491.92 409
15493.10 445
15494.27 453
15495.44 453
15496.62 461
15497.79 454
15498.97 413
15500.14 457
15501.32 445
15502.49 427
15503.67 440
15504.84 434
15506.02 439
15507.19 420
15508.36 405
15509.54 473
15510.71 466
15511.89 449
15513.06 450
15514.24 457
15515.41 498
15516.59 441
15517.77 462
15518.94 436
15520.12 453
15521.29 445
15522.47 461
15523.64 448
15524.82 445
15525.99 458
15527.17 438
15528.34 471
15529.52 433
15530.69 468
15531.87 475
15533.05 440
15534.22 467
15535.40 524
15536.57 494
15537.75 457
15538.93 474
15540.10 466
15541.28 501
15542.45 483
15543.63 475
15544.81 438
15545.98 459
15547.16 480
15548.33 499
15549.51 441
15550.69 469
15551.86 431
15553.04 471
15554.22 489
15555.39 478
15556.57 477
15557.75 487
15558.92 511
15560.10 507
15561.28 477
15562.45 504
15563.63 502
15564.81 497
15565.99 512
15567.16 487
15568.34 519
15569.52 485
15570.69 555
15571.87 528
15573.05 519
15574.23 526
15575.40 554
15576.58 537
15577.76 543
15578.93 522
15580.11 550
15581.29 550
15582.47 531
15583.65 555
15584.82 585
15586.00 599
15587.18 575
15588.36 543
15589.53 548
15590.71 524
15591.89 540
15593.07 575
15594.25 551
15595.42 604
15596.60 604
15597.78 628
15598.96 605
15600.14 594
15601.32 594
15602.49 616
15603.67 638
15604.85 602
15606.03 603
15607.21 601
15608.39 606
15609.56 612
15610.74 621
15611.92 627
15613.10 646
15614.28 642
15615.46 658
15616.64 646
15617.82 642
15619.00 673
15620.17 676
15621.35 653
15622.53 643
15623.71 683
15624.89 677
15626.07 706
15627.25 716
15628.43 663
15629.61 694
15630.79 719
15631.97 683
15633.15 706
15634.33 694
15635.51 681
15636.69 739
15637.87 765
15639.05 746
15640.22 692
15641.40 693
15642.58 700
15643.76 725
15644.94 701
15646.12 720
15647.30 704
15648.48 706
15649.66 712
15650.85 713
15652.03 726
15653.21 710
15654.39 702
15655.57 710
15656.75 740
15657.93 705
15659.11 750
15660.29 703
15661.47 716
15662.65 734
15663.83 686
15665.01 702
15666.19 694
15667.37 688
15668.55 695
15669.73 733
15670.92 689
15672.10 671
15673.28 662
15674.46 670
15675.64 687
15676.82 683
15678.00 659
15679.18 704
15680.36 663
15681.55 672
15682.73 657
15683.91 685
15685.09 652
15686.27 675
15687.45 688
15688.63 648
15689.82 658
15691.00 654
15692.18 664
15693.36 689
15694.54 699
15695.73 675
15696.91 681
15698.09 666
15699.27 689
15700.45 696
15701.64 708
15702.82 707
15704.00 756
15705.18 738
15706.36 749
15707.55 770
15708.73 723
15709.91 723
15711.09 691
15712.28 752
15713.46 719
15714.64 758
15715.82 721
15717.01 789
15718.19 784
15719.37 771
15720.55 759
15721.74 758
15722.92 788
15724.10 769
15725.29 774
15726.47 818
15727.65 847
15728.84 752
15730.02 790
15731.20 772
15732.39 840
15733.57 833
15734.75 816
15735.94 832
15737.12 865
15738.30 848
15739.49 890
15740.67 930
15741.85 914
15743.04 896
15744.22 880
15745.40 908
15746.59 932
15747.77 940
15748.96 918
15750.14 955
15751.32 906
15752.51 888
15753.69 908
15754.88 865
15756.06 838
15757.24 888
15758.43 861
15759.61 834
15760.80 831
15761.98 823
15763.17 877
15764.35 807
15765.53 816
15766.72 796
15767.90 763
15769.09 837
15770.27 834
15771.46 772
15772.64 771
15773.83 769
15775.01 757
15776.20 750
15777.38 731
15778.57 734
15779.75 745
15780.94 713
15782.12 689
15783.31 670
15784.49 690
15785.68 739
15786.86 713
15788.05 656
15789.23 667
15790.42 660
15791.60 655
15792.79 700
15793.98 629
15795.16 647
15796.35 631
15797.53 620
15798.72 606
15799.90 610
15801.09 666
15802.28 626
15803.46 619
15804.65 645
15805.83 608
15807.02 619
15808.21 623
15809.39 592
15810.58 590
15811.76 612
15812.95 629
15814.14 612
15815.32 620
15816.51 643
15817.70 601
15818.88 588
15820.07 597
15821.26 647
15822.44 629
15823.63 614
15824.82 634
15826.00 615
15827.19 623
15828.38 621
15829.56 626
15830.75 678
15831.94 614
15833.12 598
15834.31 609
15835.50 584
15836.69 650
15837.87 637
15839.06 630
15840.25 633
15841.44 624
15842.62 638
15843.81 647
15845.00 605
15846.18 626
15847.37 624
15848.56 655
15849.75 633
15850.94 632
15852.12 629
15853.31 634
15854.50 649
15855.69 632
15856.87 682
15858.06 626
15859.25 657
15860.44 606
15861.63 642
15862.81 645
15864.00 639
15865.19 666
15866.38 648
15867.57 694
15868.76 678
15869.94 665
15871.13 691
15872.32 681
15873.51 669
15874.70 652
15875.89 682
15877.08 686
15878.26 693
15879.45 704
15880.64 678
15881.83 678
15883.02 669
15884.21 697
15885.40 690
15886.59 699
15887.78 723
15888.97 712
15890.15 728
15891.34 710
15892.53 742
15893.72 741
15894.91 745
15896.10 754
15897.29 769
15898.48 732
15899.67 763
15900.86 733
15902.05 775
15903.24 772
15904.43 771
15905.62 775
15906.81 740
15908.00 749
15909.19 760
15910.38 759
15911.57 768
15912.76 734
15913.95 760
15915.14 756
15916.33 750
15917.52 730
15918.71 749
15919.90 695
15921.09 756
15922.28 747
15923.47 734
15924.66 711
15925.85 763
15927.04 730
15928.23 708
15929.42 697
15930.61 675
15931.80 670
15932.99 632
15934.18 646
15935.38 636
15936.57 591
15937.76 613
15938.95 607
15940.14 602
15941.33 584
15942.52 571
15943.71 554
15944.90 570
15946.10 547
15947.29 510
15948.48 548
15949.67 535
15950.86 513
15952.05 493
15953.24 517
15954.44 455
15955.63 477
15956.82 495
15958.01 487
15959.20 464
15960.39 440
15961.59 448
15962.78 444
15963.97 443
15965.16 443
15966.35 431
15967.55 439
15968.74 465
15969.93 413
15971.12 446
15972.31 424
15973.51 439
15974.70 417
15975.89 437
15977.08 444
15978.28 446
15979.47 457
15980.66 451
15981.85 430
15983.05 434
15984.24 436
15985.43 424
15986.62 429
15987.82 413
15989.01 422
15990.20 399
15991.40 420
15992.59 438
15993.78 399
15994.98 431
15996.17 394
15997.36 375
15998.55 438
15999.75 421
16000.94 405
16002.13 415
16003.33 400
16004.52 405
16005.72 416
16006.91 428
16008.10 430
16009.30 386
16010.49 377
16011.68 417
16012.88 419
16014.07 377
16015.26 366
16016.46 413
16017.65 408
16018.85 373
16020.04 417
16021.23 390
16022.43 386
16023.62 424
16024.82 430
16026.01 392
16027.21 386
16028.40 402
16029.59 406
16030.79 404
16031.98 397
16033.18 412
16034.37 377
16035.57 408
16036.76 373
16037.96 391
16039.15 398
16040.35 393
16041.54 379
16042.73 375
16043.93 379
16045.12 364
16046.32 395
16047.51 381
16048.71 370
16049.91 364
16051.10 367
16052.30 386
16053.49 376
16054.69 376
16055.88 387
16057.08 346
16058.27 347
16059.47 339
16060.66 352
16061.86 366
16063.05 355
16064.25 369
16065.45 357
16066.64 346
16067.84 337
16069.03 361
16070.23 356
16071.42 352
16072.62 354
16073.82 372
16075.01 345
16076.21 373
16077.41 376
16078.60 358
16079.80 328
16080.99 324
16082.19 345
16083.39 344
16084.58 361
16085.78 327
16086.98 329
16088.17 324
16089.37 334
16090.57 316
16091.76 324
16092.96 328
16094.16 329
16095.35 331
16096.55 322
16097.75 329
16098.94 316
16100.14 321
16101.34 320
16102.53 339
16103.73 332
16104.93 312
16106.13 316
16107.32 309
16108.52 313
16109.72 319
16110.92 321
16112.11 313
16113.31 341
16114.51 293
16115.71 304
16116.90 296
16118.10 331
16119.30 301
16120.50 280
16121.69 296
16122.89 327
16124.09 349
16125.29 334
16126.49 318
16127.68 318
16128.88 289
16130.08 309
16131.28 294
16132.48 305
16133.67 307
16134.87 314
16136.07 315
16137.27 303
16138.47 335
16139.67 313
16140.86 305
16142.06 331
16143.26 327
16144.46 286
16145.66 326
16146.86 335
16148.06 329
16149.26 297
16150.45 276
16151.65 306
16152.85 311
16154.05 331
16155.25 324
16156.45 292
16157.65 303
16158.85 299
16160.05 297
16161.25 283
16162.45 316
16163.64 331
16164.84 300
16166.04 310
16167.24 338
16168.44 297
16169.64 290
16170.84 293
16172.04 282
16173.24 303
16174.44 333
16175.64 318
16176.84 289
16178.04 312
16179.24 318
16180.44 303
16181.64 275
16182.84 320
16184.04 321
16185.24 326
16186.44 323
16187.64 330
16188.84 288
16190.04 316
16191.24 317
16192.44 333
16193.64 318
16194.84 296
16196.04 331
16197.24 321
16198.44 329
16199.65 338
16200.85 313
16202.05 349
16203.25 311
16204.45 303
16205.65 305
16206.85 299
16208.05 324
16209.25 290
16210.45 328
16211.65 292
16212.86 300
16214.06 319
16215.26 350
16216.46 311
16217.66 325
16218.86 323
16220.06 307
16221.27 302
16222.47 316
16223.67 314
16224.87 327
16226.07 329
16227.27 320
16228.48 334
16229.68 307
16230.88 329
16232.08 322
16233.28 339
16234.48 345
16235.69 311
16236.89 291
16238.09 328
16239.29 341
16240.50 340
16241.70 331
16242.90 323
16244.10 304
16245.30 338
16246.51 333
16247.71 336
16248.91 356
16250.11 343
16251.32 359
16252.52 325
16253.72 332
16254.92 363
16256.13 324
16257.33 370
16258.53 351
16259.74 342
16260.94 351
16262.14 349
16263.35 345
16264.55 338
16265.75 347
16266.95 331
16268.16 329
16269.36 343
16270.56 349
16271.77 350
16272.97 336
16274.17 323
16275.38 292
16276.58 331
16277.79 356
16278.99 354
16280.19 350
16281.40 349
16282.60 345
16283.80 333
16285.01 331
16286.21 335
16287.42 336
16288.62 336
16289.82 351
16291.03 339
16292.23 333
16293.44 333
16294.64 328
16295.84 362
16297.05 340
16298.25 344
16299.46 333
16300.66 355
16301.87 337
16303.07 326
16304.27 300
16305.48 330
16306.68 325
16307.89 322
16309.09 338
16310.30 307
16311.50 308
16312.71 332
16313.91 325
16315.12 324
16316.32 346
16317.53 323
16318.73 291
16319.94 326
16321.14 334
16322.35 324
16323.55 326
16324.76 325
16325.96 298
16327.17 296
16328.38 329
16329.58 285
16330.79 295
16331.99 300
16333.20 327
16334.40 313
16335.61 288
16336.81 302
16338.02 307
16339.23 300
16340.43 299
16341.64 323
16342.84 293
16344.05 329
16345.26 339
16346.46 327
16347.67 323
16348.87 336
16350.08 321
16351.29 305
16352.49 281
16353.70 304
16354.91 286
16356.11 314
16357.32 285
16358.53 290
16359.73 321
16360.94 315
16362.15 306
16363.35 298
16364.56 320
16365.77 322
16366.97 316
16368.18 281
16369.39 298
16370.59 272
16371.80 298
16373.01 299
16374.21 315
16375.42 319
16376.63 291
16377.84 316
16379.04 292
16380.25 278
16381.46 306
16382.67 307
16383.87 307
16385.08 292
16386.29 320
16387.50 303
16388.70 296
16389.91 279
16391.12 305
16392.33 300
16393.53 297
16394.74 288
16395.95 308
16397.16 272
16398.37 285
16399.57 293
16400.78 315
16401.99 303
16403.20 299
16404.41 293
16405.62 319
16406.82 299
16408.03 303
16409.24 308
16410.45 297
16411.66 316
16412.87 327
16414.07 283
16415.28 289
16416.49 310
16417.70 314
16418.91 351
16420.12 312
16421.33 320
16422.54 307
16423.75 291
16424.95 292
16426.16 306
16427.37 311
16428.58 305
16429.79 302
16431.00 314
16432.21 272
16433.42 279
16434.63 285
16435.84 271
16437.05 289
16438.26 311
16439.47 336
16440.68 310
16441.88 310
16443.09 272
16444.30 299
16445.51 274
16446.72 289
16447.93 308
16449.14 313
16450.35 302
16451.56 281
16452.77 294
16453.98 284
16455.19 307
16456.40 315
16457.61 296
16458.82 313
16460.03 297
16461.24 305
16462.45 293
16463.67 295
16464.88 292
16466.09 298
16467.30 303
16468.51 297
16469.72 295
16470.93 300
16472.14 297
16473.35 291
16474.56 285
16475.77 286
16476.98 288
16478.19 294
16479.40 287
16480.62 305
16481.83 306
16483.04 275
16484.25 289
16485.46 291
16486.67 292
16487.88 279
16489.09 291
16490.31 297
16491.52 291
16492.73 296
16493.94 314
16495.15 305
16496.36 299
16497.57 276
16498.79 290
16500.00 287
16501.21 290
16502.42 321
16503.63 285
16504.85 300
16506.06 271
16507.27 295
16508.48 278
16509.69 306
16510.91 315
16512.12 330
16513.33 313
16514.54 303
16515.76 286
16516.97 323
16518.18 300
16519.39 305
16520.60 311
16521.82 296
16523.03 323
16524.24 270
16525.46 290
16526.67 317
16527.88 312
16529.09 316
16530.31 304
16531.52 322
16532.73 313
16533.95 320
16535.16 341
16536.37 333
16537.58 330
16538.80 347
16540.01 325
16541.22 335
16542.44 302
16543.65 336
16544.86 331
16546.08 323
16547.29 340
16548.50 321
16549.72 351
16550.93 327
16552.15 324
16553.36 333
16554.57 347
16555.79 344
16557.00 360
16558.21 338
16559.43 318
16560.64 328
16561.86 330
16563.07 322
16564.28 338
16565.50 331
16566.71 349
16567.93 342
16569.14 318
16570.36 306
16571.57 325
16572.78 321
16574.00 307
16575.21 328
16576.43 342
16577.64 330
16578.86 323
16580.07 343
16581.29 299
16582.50 321
16583.72 338
16584.93 325
16586.15 324
16587.36 297
16588.58 301
16589.79 330
16591.01 296
16592.22 293
16593.44 321
16594.65 297
16595.87 308
16597.08 328
16598.30 296
16599.51 285
16600.73 290
16601.94 295
16603.16 278
16604.37 306
16605.59 327
16606.81 288
16608.02 297
16609.24 299
16610.45 295
16611.67 267
16612.89 285
16614.10 290
16615.32 284
16616.53 270
16617.75 264
16618.97 296
16620.18 305
16621.40 297
16622.61 277
16623.83 256
16625.05 284
16626.26 254
16627.48 262
16628.70 267
16629.91 298
16631.13 299
16632.35 292
16633.56 276
16634.78 255
16636.00 282
16637.21 271
16638.43 266
16639.65 293
16640.86 237
16642.08 275
16643.30 260
16644.51 273
16645.73 270
16646.95 275
16648.17 273
16649.38 274
16650.60 275
16651.82 278
16653.03 288
16654.25 272
16655.47 273
16656.69 271
16657.90 276
16659.12 264
16660.34 288
16661.56 265
16662.77 291
16663.99 267
16665.21 278
16666.43 280
16667.65 274
16668.86 282
16670.08 286
16671.30 261
16672.52 272
16673.74 298
16674.95 284
16676.17 277
16677.39 279
16678.61 289
16679.83 289
16681.05 278
16682.26 264
16683.48 274
16684.70 270
16685.92 266
16687.14 290
16688.36 274
16689.58 257
16690.79 269
16692.01 315
16693.23 249
16694.45 268
16695.67 280
16696.89 237
16698.11 220
16699.33 266
16700.55 290
16701.76 296
16702.98 271
16704.20 253
16705.42 277
16706.64 261
16707.86 270
16709.08 247
16710.30 265
16711.52 265
16712.74 290
16713.96 288
16715.18 268
16716.40 257
16717.62 267
16718.84 287
16720.06 271
16721.28 255
16722.50 255
16723.72 280
16724.94 261
16726.16 265
16727.38 268
16728.60 273
16729.82 266
16731.04 289
16732.26 257
16733.48 252
16734.70 231
16735.92 251
16737.14 266
16738.36 279
16739.58 277
16740.80 244
16742.02 279
16743.24 262
16744.46 250
16745.68 281
16746.90 268
16748.12 263
16749.35 251
16750.57 257
16751.79 249
16753.01 270
16754.23 280
16755.45 262
16756.67 268
16757.89 277
16759.11 279
16760.33 254
16761.56 244
16762.78 265
16764.00 260
16765.22 278
16766.44 253
16767.66 269
16768.88 269
16770.11 273
16771.33 259
16772.55 252
16773.77 260
16774.99 277
16776.22 283
16777.44 259
16778.66 276
16779.88 241
16781.10 262
16782.33 228
16783.55 243
16784.77 259
16785.99 270
16787.21 287
16788.44 268
16789.66 273
16790.88 250
16792.10 276
16793.33 272
16794.55 287
16795.77 240
16796.99 263
16798.22 254
16799.44 272
16800.66 278
16801.88 266
16803.11 263
16804.33 274
16805.55 250
16806.78 265
16808.00 281
16809.22 264
16810.44 284
16811.67 265
16812.89 266
16814.11 269
16815.34 274
16816.56 292
16817.78 288
16819.01 267
16820.23 275
16821.45 286
16822.68 293
16823.90 311
16825.13 270
16826.35 275
16827.57 287
16828.80 312
16830.02 287
16831.24 311
16832.47 293
16833.69 308
16834.92 316
16836.14 314
16837.36 307
16838.59 308
16839.81 283
16841.04 299
16842.26 318
16843.48 304
16844.71 331
16845.93 320
16847.16 341
16848.38 329
16849.61 301
16850.83 337
16852.06 328
16853.28 340
16854.51 302
16855.73 334
16856.95 348
16858.18 322
16859.40 358
16860.63 346
16861.85 336
16863.08 359
16864.30 351
16865.53 352
16866.75 346
16867.98 372
16869.21 383
16870.43 362
16871.66 356
16872.88 345
16874.11 321
16875.33 348
16876.56 397
16877.78 373
16879.01 348
16880.23 362
16881.46 379
16882.69 379
16883.91 367
16885.14 363
16886.36 382
16887.59 329
16888.81 367
16890.04 377
16891.27 340
16892.49 333
16893.72 345
16894.94 332
16896.17 321
16897.40 332
16898.62 361
16899.85 348
16901.08 332
16902.30 350
16903.53 352
16904.76 326
16905.98 347
16907.21 366
16908.44 343
16909.66 353
16910.89 336
16912.12 316
16913.34 310
16914.57 325
16915.80 307
16917.02 313
16918.25 316
16919.48 322
16920.70 312
16921.93 299
16923.16 319
16924.39 297
16925.61 275
16926.84 331
16928.07 301
16929.30 310
16930.52 308
16931.75 313
16932.98 335
16934.21 331
16935.43 311
16936.66 336
16937.89 333
16939.12 335
16940.34 339
16941.57 311
16942.80 307
16944.03 325
16945.26 321
16946.48 329
16947.71 289
16948.94 316
16950.17 309
16951.40 334
16952.62 321
16953.85 302
16955.08 307
16956.31 300
16957.54 296
16958.77 314
16959.99 298
16961.22 293
16962.45 328
16963.68 333
16964.91 278
16966.14 283
16967.37 299
16968.60 302
16969.82 302
16971.05 320
16972.28 288
16973.51 291
16974.74 258
16975.97 278
16977.20 295
16978.43 270
16979.66 281
16980.89 284
16982.11 265
16983.34 288
16984.57 267
16985.80 259
16987.03 290
16988.26 305
16989.49 295
16990.72 295
16991.95 285
16993.18 272
16994.41 267
16995.64 244
16996.87 282
16998.10 285
16999.33 283
17000.56 271
17001.79 261
17003.02 268
17004.25 286
17005.48 269
17006.71 245
17007.94 276
17009.17 274
17010.40 281
17011.63 256
17012.86 281
17014.09 280
17015.32 276
17016.55 278
17017.78 254
17019.01 298
17020.25 278
17021.48 267
17022.71 277
17023.94 267
17025.17 261
17026.40 270
17027.63 258
17028.86 272
17030.09 251
17031.32 258
17032.55 267
17033.79 254
17035.02 274
17036.25 273
17037.48 259
17038.71 262
17039.94 270
17041.17 279
17042.41 253
17043.64 253
17044.87 274
17046.10 257
17047.33 254
17048.56 251
17049.80 251
17051.03 257
17052.26 276
17053.49 255
17054.72 256
17055.95 253
17057.19 277
17058.42 241
17059.65 259
17060.88 250
17062.12 242
17063.35 275
17064.58 243
17065.81 261
17067.04 244
17068.28 254
17069.51 292
17070.74 257
17071.97 242
17073.21 235
17074.44 245
17075.67 256
17076.90 259
17078.14 260
17079.37 251
17080.60 254
17081.84 255
17083.07 234
17084.30 246
17085.54 228
17086.77 254
17088.00 250
17089.23 257
17090.47 244
17091.70 246
17092.93 245
17094.17 263
17095.40 224
17096.63 231
17097.87 245
17099.10 223
17100.34 255
17101.57 257
17102.80 243
17104.04 223
17105.27 255
17106.50 268
17107.74 245
17108.97 216
17110.21 247
17111.44 244
17112.67 257
17113.91 251
17115.14 251
17116.38 255
17117.61 244
17118.84 236
17120.08 233
17121.31 250
17122.55 222
17123.78 234
17125.02 240
17126.25 235
17127.48 215
17128.72 249
17129.95 225
17131.19 231
17132.42 221
17133.66 227
17134.89 222
17136.13 224
17137.36 228
17138.60 218
17139.83 227
17141.07 211
17142.30 219
17143.54 246
17144.77 252
17146.01 237
17147.24 260
17148.48 240
17149.71 214
17150.95 224
17152.19 228
17153.42 203
17154.66 221
17155.89 256
17157.13 226
17158.36 214
17159.60 222
17160.83 205
17162.07 230
17163.31 214
17164.54 219
17165.78 245
17167.01 231
17168.25 230
17169.49 224
17170.72 208
17171.96 230
17173.19 232
17174.43 228
17175.67 231
17176.90 251
17178.14 224
17179.38 212
17180.61 221
17181.85 263
17183.09 256
17184.32 218
17185.56 219
17186.80 224
17188.03 223
17189.27 209
17190.51 221
17191.74 202
17192.98 232
17194.22 247
17195.45 220
17196.69 205
17197.93 199
17199.16 242
17200.40 231
17201.64 207
17202.88 229
17204.11 228
17205.35 261
17206.59 238
17207.83 228
17209.06 211
17210.30 239
17211.54 218
17212.78 218
17214.01 249
17215.25 227
17216.49 241
17217.73 236
17218.96 230
17220.20 232
17221.44 230
17222.68 218
17223.92 213
17225.15 222
17226.39 218
17227.63 202
17228.87 233
17230.11 211
17231.35 208
17232.58 231
17233.82 233
17235.06 232
17236.30 208
17237.54 222
17238.78 202
17240.01 190
17241.25 231
17242.49 237
17243.73 227
17244.97 204
17246.21 205
17247.45 207
17248.69 230
17249.93 220
17251.16 235
17252.40 213
17253.64 207
17254.88 208
17256.12 220
17257.36 197
17258.60 224
17259.84 202
17261.08 218
17262.32 220
17263.56 222
17264.80 188
17266.04 210
17267.28 216
17268.51 221
17269.75 246
17270.99 243
17272.23 231
17273.47 228
17274.71 238
17275.95 214
17277.19 229
17278.43 225
17279.67 208
17280.91 217
17282.15 213
17283.39 205
17284.63 207
17285.87 207
17287.11 231
17288.35 227
17289.60 219
17290.84 200
17292.08 237
17293.32 258
17294.56 238
17295.80 236
17297.04 211
17298.28 212
17299.52 233
17300.76 197
17302.00 213
17303.24 210
17304.48 188
17305.72 212
17306.96 243
17308.21 211
17309.45 215
17310.69 187
17311.93 228
17313.17 192
17314.41 212
17315.65 197
17316.89 214
17318.14 186
17319.38 209
17320.62 215
17321.86 197
17323.10 199
17324.34 209
17325.59 195
17326.83 197
17328.07 223
17329.31 214
17330.55 225
17331.79 222
17333.04 229
17334.28 220
17335.52 236
17336.76 216
17338.00 215
17339.25 221
17340.49 237
17341.73 232
17342.97 207
17344.22 234
17345.46 215
17346.70 238
17347.94 228
17349.19 217
17350.43 217
17351.67 230
17352.91 220
17354.16 206
17355.40 204
17356.64 203
17357.88 209
17359.13 207
17360.37 228
17361.61 219
17362.86 218
17364.10 205
17365.34 224
17366.58 218
17367.83 221
17369.07 227
17370.31 231
17371.56 191
17372.80 197
17374.04 222
17375.29 213
17376.53 221
17377.78 217
17379.02 211
17380.26 227
17381.51 216
17382.75 222
17383.99 215
17385.24 225
17386.48 246
17387.72 223
17388.97 213
17390.21 222
17391.46 236
17392.70 224
17393.94 225
17395.19 229
17396.43 215
17397.68 247
17398.92 231
17400.17 234
17401.41 209
17402.65 232
17403.90 227
17405.14 225
17406.39 238
17407.63 243
17408.88 216
17410.12 221
17411.37 227
17412.61 228
17413.86 229
17415.10 207
17416.35 230
17417.59 236
17418.84 226
17420.08 224
17421.33 239
17422.57 246
17423.82 259
17425.06 261
17426.31 246
17427.55 238
17428.80 249
17430.04 236
17431.29 236
17432.53 220
17433.78 240
17435.03 259
17436.27 239
17437.52 257
17438.76 223
17440.01 239
17441.25 248
17442.50 248
17443.75 239
17444.99 250
17446.24 237
17447.48 233
17448.73 232
17449.98 242
17451.22 227
17452.47 259
17453.71 259
17454.96 236
17456.21 228
17457.45 245
17458.70 220
17459.95 230
17461.19 241
17462.44 252
17463.69 248
17464.93 223
17466.18 243
17467.43 242
17468.67 273
17469.92 254
17471.17 252
17472.41 239
17473.66 256
17474.91 225
17476.15 239
17477.40 255
17478.65 229
17479.90 258
17481.14 248
17482.39 253
17483.64 233
17484.88 244
17486.13 237
17487.38 249
17488.63 228
17489.87 260
17491.12 261
17492.37 240
17493.62 242
17494.86 269
17496.11 282
17497.36 245
17498.61 272
17499.86 252
17501.10 276
17502.35 258
17503.60 246
17504.85 238
17506.10 281
17507.34 275
17508.59 278
17509.84 257
17511.09 279
17512.34 265
17513.59 246
17514.83 274
17516.08 240
17517.33 274
17518.58 281
17519.83 272
17521.08 271
17522.33 284
17523.57 242
17524.82 259
17526.07 239
17527.32 264
17528.57 284
17529.82 273
17531.07 272
17532.32 283
17533.57 315
17534.82 262
17536.06 265
17537.31 288
17538.56 286
17539.81 276
17541.06 283
17542.31 280
17543.56 282
17544.81 264
17546.06 309
17547.31 280
17548.56 262
17549.81 265
17551.06 296
17552.31 297
17553.56 296
17554.81 292
17556.06 285
17557.31 288
17558.56 280
17559.81 286
17561.06 274
17562.31 297
17563.56 300
17564.81 293
17566.06 291
17567.31 277
17568.56 278
17569.81 285
17571.06 304
17572.31 309
17573.56 313
17574.81 313
17576.06 324
17577.31 297
17578.56 288
17579.81 308
17581.06 330
17582.31 300
17583.57 279
17584.82 286
17586.07 325
17587.32 324
17588.57 338
17589.82 305
17591.07 289
17592.32 332
17593.57 338
17594.83 338
17596.08 315
17597.33 347
17598.58 325
17599.83 329
17601.08 289
17602.33 306
17603.59 336
17604.84 319
17606.09 326
17607.34 329
17608.59 346
17609.84 332
17611.10 355
17612.35 339
17613.60 343
17614.85 330
17616.10 361
17617.36 313
17618.61 331
17619.86 318
17621.11 357
17622.36 350
17623.62 361
17624.87 327
17626.12 351
17627.37 385
17628.63 364
17629.88 339
17631.13 323
17632.38 369
17633.64 393
17634.89 361
17636.14 343
17637.39 343
17638.65 327
17639.90 350
17641.15 330
17642.41 356
17643.66 336
17644.91 350
17646.17 336
17647.42 341
17648.67 352
17649.92 336
17651.18 344
17652.43 361
17653.68 328
17654.94 344
17656.19 359
17657.44 314
17658.70 315
17659.95 300
17661.21 325
17662.46 308
17663.71 299
17664.97 330
17666.22 300
17667.47 315
17668.73 328
17669.98 322
17671.24 321
17672.49 324
17673.74 303
17675.00 306
17676.25 303
17677.51 276
17678.76 291
17680.02 308
17681.27 305
17682.52 309
17683.78 270
17685.03 275
17686.29 281
17687.54 293
17688.80 305
17690.05 281
17691.31 273
17692.56 282
17693.82 303
17695.07 281
17696.32 270
17697.58 240
17698.83 297
17700.09 291
17701.34 318
17702.60 255
17703.86 278
17705.11 263
17706.37 281
17707.62 255
17708.88 253
17710.13 262
17711.39 263
17712.64 243
17713.90 241
17715.15 270
17716.41 271
17717.66 282
17718.92 258
17720.18 264
17721.43 245
17722.69 285
17723.94 265
17725.20 266
17726.45 248
17727.71 246
17728.97 258
17730.22 286
17731.48 277
17732.74 247
17733.99 249
17735.25 272
17736.50 274
17737.76 254
17739.02 254
17740.27 224
17741.53 261
17742.79 259
17744.04 269
17745.30 266
17746.56 247
17747.81 279
17749.07 261
17750.33 255
17751.58 254
17752.84 262
17754.10 249
17755.35 292
17756.61 258
17757.87 269
17759.12 269
17760.38 247
17761.64 268
17762.90 260
17764.15 246
17765.41 254
17766.67 241
17767.93 251
17769.18 266
17770.44 238
17771.70 271
17772.96 254
17774.21 255
17775.47 239
17776.73 246
17777.99 247
17779.24 258
17780.50 255
17781.76 225
17783.02 262
17784.28 250
17785.53 238
17786.79 266
17788.05 252
17789.31 262
17790.57 247
17791.82 250
17793.08 236
17794.34 237
17795.60 267
17796.86 236
17798.12 243
17799.37 228
17800.63 229
17801.89 232
17803.15 238
17804.41 258
17805.67 232
17806.93 245
17808.19 219
17809.44 242
17810.70 245
17811.96 242
17813.22 224
17814.48 233
17815.74 229
17817.00 250
17818.26 215
17819.52 219
17820.78 237
17822.04 232
17823.29 218
17824.55 229
17825.81 217
17827.07 233
17828.33 234
17829.59 225
17830.85 215
17832.11 188
17833.37 235
17834.63 209
17835.89 218
17837.15 199
17838.41 245
17839.67 225
17840.93 192
17842.19 201
17843.45 221
17844.71 201
17845.97 206
17847.23 214
17848.49 209
17849.75 249
17851.01 195
17852.27 248
17853.53 207
17854.79 210
17856.05 212
17857.31 225
17858.57 201
17859.84 221
17861.10 208
17862.36 221
17863.62 210
17864.88 207
17866.14 225
17867.40 200
17868.66 200
17869.92 200
17871.18 225
17872.44 198
17873.71 218
17874.97 191
17876.23 216
17877.49 224
17878.75 234
17880.01 218
17881.27 214
17882.53 200
17883.80 229
17885.06 205
17886.32 193
17887.58 200
17888.84 196
17890.10 248
17891.37 224
17892.63 187
17893.89 213
17895.15 223
17896.41 224
17897.67 232
17898.94 187
17900.20 211
17901.46 216
17902.72 190
17903.99 204
17905.25 208
17906.51 210
17907.77 219
17909.03 201
17910.30 207
17911.56 221
17912.82 222
17914.08 215
17915.35 201
17916.61 204
17917.87 194
17919.14 199
17920.40 179
17921.66 203
17922.92 227
17924.19 222
17925.45 233
17926.71 200
17927.98 200
17929.24 206
17930.50 237
17931.76 230
17933.03 223
17934.29 204
17935.55 205
17936.82 186
17938.08 192
17939.34 194
17940.61 211
17941.87 206
17943.14 207
17944.40 215
17945.66 210
17946.93 225
17948.19 199
17949.45 197
17950.72 210
17951.98 222
17953.25 203
17954.51 221
17955.77 203
17957.04 236
17958.30 182
17959.57 186
17960.83 201
17962.09 222
17963.36 192
17964.62 197
17965.89 222
17967.15 192
17968.42 206
17969.68 216
17970.95 207
17972.21 195
17973.47 240
17974.74 193
17976.00 213
17977.27 195
17978.53 219
17979.80 192
17981.06 204
17982.33 193
17983.59 223
17984.86 228
17986.12 188
17987.39 196
17988.65 191
17989.92 192
17991.18 182
17992.45 200
17993.71 204
17994.98 212
17996.25 225
17997.51 194
17998.78 196
18000.04 207
18001.31 201
18002.57 194
18003.84 200
18005.10 202
18006.37 192
18007.64 218
18008.90 232
18010.17 190
18011.43 233
18012.70 207
18013.97 233
18015.23 215
18016.50 201
18017.76 190
18019.03 205
18020.30 201
18021.56 206
18022.83 218
18024.10 202
18025.36 243
18026.63 225
18027.90 203
18029.16 203
18030.43 202
18031.70 208
18032.96 226
18034.23 197
18035.50 208
18036.76 223
18038.03 225
18039.30 224
18040.56 212
18041.83 236
18043.10 231
18044.37 194
18045.63 213
18046.90 236
18048.17 210
18049.43 239
18050.70 212
18051.97 237
18053.24 222
18054.50 232
18055.77 232
18057.04 239
18058.31 219
18059.57 225
18060.84 219
18062.11 234
18063.38 217
18064.65 217
18065.91 227
18067.18 229
18068.45 250
18069.72 236
18070.98 213
18072.25 227
18073.52 238
18074.79 223
18076.06 208
18077.33 225
18078.59 245
18079.86 234
18081.13 239
18082.40 204
18083.67 208
18084.94 224
18086.21 232
18087.47 227
18088.74 232
18090.01 200
18091.28 227
18092.55 227
18093.82 214
18095.09 219
18096.36 234
18097.62 247
18098.89 227
18100.16 234
18101.43 230
18102.70 239
18103.97 229
18105.24 238
18106.51 242
18107.78 229
18109.05 228
18110.32 237
18111.59 220
18112.86 215
18114.13 222
18115.40 224
18116.66 221
18117.93 254
18119.20 236
18120.47 203
18121.74 224
18123.01 234
18124.28 218
18125.55 235
18126.82 219
18128.09 252
18129.36 235
18130.63 246
18131.90 220
18133.17 231
18134.44 225
18135.71 240
18136.99 229
18138.26 228
18139.53 245
18140.80 209
18142.07 209
18143.34 239
18144.61 259
18145.88 228
18147.15 217
18148.42 209
18149.69 220
18150.96 218
18152.23 223
18153.50 231
18154.78 223
18156.05 238
18157.32 229
18158.59 212
18159.86 200
18161.13 215
18162.40 228
18163.67 229
18164.94 214
18166.22 209
18167.49 245
18168.76 232
18170.03 218
18171.30 218
18172.57 211
18173.85 202
18175.12 199
18176.39 196
18177.66 211
18178.93 202
18180.20 218
18181.48 224
18182.75 217
18184.02 209
18185.29 211
18186.56 232
18187.84 231
18189.11 232
18190.38 180
18191.65 232
18192.93 205
18194.20 203
18195.47 206
18196.74 202
18198.02 186
18199.29 190
18200.56 224
18201.83 215
18203.11 212
18204.38 217
18205.65 252
18206.92 213
18208.20 212
18209.47 222
18210.74 206
18212.02 209
18213.29 203
18214.56 230
18215.84 220
18217.11 204
18218.38 205
18219.65 225
18220.93 220
18222.20 210
18223.47 203
18224.75 203
18226.02 199
18227.30 203
18228.57 201
18229.84 221
18231.12 201
18232.39 205
18233.66 197
18234.94 236
18236.21 235
18237.48 219
18238.76 209
18240.03 224
18241.31 233
18242.58 214
18243.86 219
18245.13 198
18246.40 234
18247.68 217
18248.95 220
18250.23 216
18251.50 228
18252.77 230
18254.05 221
18255.32 208
18256.60 205
18257.87 236
18259.15 213
18260.42 214
18261.70 205
18262.97 225
18264.25 234
18265.52 204
18266.80 213
18268.07 202
18269.35 189
18270.62 235
18271.90 237
18273.17 237
18274.45 217
18275.72 222
18277.00 237
18278.27 208
18279.55 229
18280.82 240
18282.10 226
18283.37 205
18284.65 222
18285.93 207
18287.20 198
18288.48 225
18289.75 222
18291.03 202
18292.30 216
18293.58 229
18294.86 229
18296.13 227
18297.41 202
18298.68 210
18299.96 237
18301.24 239
18302.51 226
18303.79 187
18305.06 199
18306.34 211
18307.62 218
18308.89 219
18310.17 204
18311.45 241
18312.72 223
18314.00 240
18315.28 219
18316.55 218
18317.83 234
18319.11 221
18320.38 213
18321.66 229
18322.94 226
18324.21 233
18325.49 231
18326.77 229
18328.04 231
18329.32 244
18330.60 248
18331.88 212
18333.15 243
18334.43 232
18335.71 216
18336.98 205
18338.26 223
18339.54 231
18340.82 233
18342.09 237
18343.37 208
18344.65 204
18345.93 192
18347.20 243
18348.48 222
18349.76 220
18351.04 201
18352.32 202
18353.59 194
18354.87 204
18356.15 225
18357.43 223
18358.71 218
18359.98 210
18361.26 227
18362.54 202
18363.82 198
18365.10 203
18366.38 208
18367.65 199
18368.93 215
18370.21 216
18371.49 222
18372.77 214
18374.05 185
18375.33 208
18376.60 196
18377.88 225
18379.16 212
18380.44 208
18381.72 200
18383.00 209
18384.28 200
18385.56 212
18386.84 214
18388.11 241
18389.39 213
18390.67 201
18391.95 202
18393.23 207
18394.51 200
18395.79 225
18397.07 210
18398.35 234
18399.63 210
18400.91 207
18402.19 199
18403.47 220
18404.75 232
18406.03 204
18407.31 189
18408.59 186
18409.87 221
18411.15 192
18412.43 229
18413.71 224
18414.99 181
18416.27 228
18417.55 233
18418.83 204
18420.11 185
18421.39 212
18422.67 189
18423.95 200
18425.23 198
18426.51 229
18427.79 211
18429.07 209
18430.35 192
18431.63 211
18432.91 203
18434.19 176
18435.47 211
18436.75 225
18438.04 212
18439.32 171
18440.60 189
18441.88 201
18443.16 201
18444.44 194
18445.72 230
18447.00 223
18448.28 207
18449.57 202
18450.85 205
18452.13 209
18453.41 194
18454.69 221
18455.97 218
18457.25 212
18458.54 193
18459.82 203
18461.10 204
18462.38 226
18463.66 199
18464.94 213
18466.23 213
18467.51 211
18468.79 207
18470.07 219
18471.35 208
18472.64 198
18473.92 191
18475.20 222
18476.48 200
18477.76 224
18479.05 218
18480.33 190
18481.61 218
18482.89 218
18484.18 190
18485.46 204
18486.74 200
18488.02 212
18489.31 192
18490.59 207
18491.87 218
18493.15 200
18494.44 209
18495.72 221
18497.00 190
18498.29 207
18499.57 225
18500.85 190
18502.13 201
18503.42 209
18504.70 208
18505.98 197
18507.27 217
18508.55 218
18509.83 205
18511.12 206
18512.40 195
18513.68 209
18514.97 199
18516.25 203
18517.54 217
18518.82 184
18520.10 204
18521.39 214
18522.67 189
18523.95 199
18525.24 212
18526.52 226
18527.81 253
18529.09 195
18530.37 218
18531.66 207
18532.94 212
18534.23 212
18535.51 207
18536.79 217
18538.08 217
18539.36 233
18540.65 207
18541.93 214
18543.22 209
18544.50 192
18545.79 209
18547.07 241
18548.36 197
18549.64 225
18550.92 205
18552.21 203
18553.49 212
18554.78 208
18556.06 217
18557.35 198
18558.63 232
18559.92 224
18561.20 228
18562.49 188
18563.77 219
18565.06 236
18566.35 227
18567.63 190
18568.92 201
18570.20 199
18571.49 235
18572.77 196
18574.06 219
18575.34 236
18576.63 208
18577.92 204
18579.20 211
18580.49 219
18581.77 217
18583.06 203
18584.34 201
18585.63 228
18586.92 213
18588.20 222
18589.49 207
18590.77 264
18592.06 240
18593.35 226
18594.63 234
18595.92 220
18597.21 216
18598.49 231
18599.78 226
18601.07 205
18602.35 193
18603.64 220
18604.93 232
18606.21 204
18607.50 209
18608.79 237
18610.07 210
18611.36 234
18612.65 224
18613.93 207
18615.22 204
18616.51 201
18617.79 222
18619.08 214
18620.37 214
18621.66 191
18622.94 198
18624.23 233
18625.52 195
18626.80 202
18628.09 212
18629.38 213
18630.67 225
18631.95 204
18633.24 206
18634.53 215
18635.82 191
18637.11 211
18638.39 210
18639.68 220
18640.97 196
18642.26 202
18643.54 218
18644.83 206
18646.12 209
18647.41 188
18648.70 201
18649.99 219
18651.27 237
18652.56 229
18653.85 213
18655.14 202
18656.43 208
18657.72 193
18659.00 205
18660.29 180
18661.58 185
18662.87 223
18664.16 188
18665.45 197
18666.74 199
18668.02 210
18669.31 182
18670.60 214
18671.89 205
18673.18 203
18674.47 196
18675.76 227
18677.05 212
18678.34 190
18679.63 205
18680.92 179
18682.20 198
18683.49 189
18684.78 214
18686.07 214
18687.36 198
18688.65 203
18689.94 227
18691.23 197
18692.52 209
18693.81 198
18695.10 203
18696.39 198
18697.68 207
18698.97 188
18700.26 198
18701.55 198
18702.84 203
18704.13 206
18705.42 184
18706.71 179
18708.00 187
18709.29 211
18710.58 177
18711.87 194
18713.16 196
18714.45 221
18715.74 201
18717.03 189
18718.32 194
18719.61 199
18720.90 189
18722.20 196
18723.49 185
18724.78 212
18726.07 210
18727.36 199
18728.65 218
18729.94 208
18731.23 206
18732.52 189
18733.81 178
18735.10 206
18736.40 219
18737.69 183
18738.98 192
18740.27 199
18741.56 167
18742.85 180
18744.14 195
18745.43 179
18746.73 207
18748.02 226
18749.31 188
18750.60 212
18751.89 200
18753.18 185
18754.48 208
18755.77 188
18757.06 192
18758.35 181
18759.64 200
18760.94 185
18762.23 208
18763.52 200
18764.81 190
18766.10 222
18767.40 206
18768.69 166
18769.98 194
18771.27 194
18772.57 194
18773.86 197
18775.15 181
18776.44 184
18777.74 196
18779.03 205
18780.32 191
18781.61 196
18782.91 189
18784.20 186
18785.49 202
18786.79 204
18788.08 194
18789.37 207
18790.66 198
18791.96 173
18793.25 187
18794.54 191
18795.84 208
18797.13 203
18798.42 193
18799.72 186
18801.01 203
18802.30 189
18803.60 212
18804.89 187
18806.18 226
18807.48 224
18808.77 200
18810.07 230
18811.36 203
18812.65 200
18813.95 216
18815.24 198
18816.53 190
18817.83 208
18819.12 212
18820.42 195
18821.71 189
18823.00 204
18824.30 233
18825.59 229
18826.89 190
18828.18 189
18829.48 194
18830.77 205
18832.07 221
18833.36 211
18834.65 210
18835.95 197
18837.24 190
18838.54 185
18839.83 188
18841.13 209
18842.42 204
18843.72 208
18845.01 202
18846.31 172
18847.60 188
18848.90 197
18850.19 213
18851.49 193
18852.78 204
18854.08 207
18855.37 193
18856.67 193
18857.96 186
18859.26 207
18860.55 205
18861.85 191
18863.15 202
18864.44 205
18865.74 194
18867.03 198
18868.33 209
18869.62 216
18870.92 228
18872.22 186
18873.51 196
18874.81 205
18876.10 201
18877.40 218
18878.70 180
18879.99 203
18881.29 191
18882.58 180
18883.88 194
18885.18 204
18886.47 201
18887.77 195
18889.07 194
18890.36 193
18891.66 192
18892.95 201
18894.25 180
18895.55 203
18896.84 179
18898.14 198
18899.44 203
18900.73 179
18902.03 209
18903.33 206
18904.63 193
18905.92 207
18907.22 193
18908.52 186
18909.81 194
18911.11 197
18912.41 213
18913.71 204
18915.00 203
18916.30 197
18917.60 211
18918.89 171
18920.19 174
18921.49 182
18922.79 199
18924.09 207
18925.38 191
18926.68 213
18927.98 199
18929.28 187
18930.57 182
18931.87 193
18933.17 208
18934.47 190
18935.77 199
18937.06 186
18938.36 202
18939.66 181
18940.96 192
18942.26 188
18943.55 215
18944.85 201
18946.15 199
18947.45 199
18948.75 200
18950.05 189
18951.35 216
18952.64 189
18953.94 180
18955.24 186
18956.54 197
18957.84 186
18959.14 177
18960.44 180
18961.74 179
18963.03 196
18964.33 195
18965.63 198
18966.93 187
18968.23 195
18969.53 180
18970.83 204
18972.13 209
18973.43 191
18974.73 212
18976.03 193
18977.33 192
18978.62 186
18979.92 188
18981.22 186
18982.52 191
18983.82 178
18985.12 184
18986.42 213
18987.72 217
18989.02 188
18990.32 206
18991.62 184
18992.92 177
18994.22 198
18995.52 195
18996.82 211
18998.12 192
18999.42 206
19000.72 214
19002.02 202
19003.32 179
19004.62 179
19005.92 186
19007.22 211
19008.53 196
19009.83 188
19011.13 186
19012.43 168
19013.73 217
19015.03 185
19016.33 183
19017.63 182
19018.93 189
19020.23 199
19021.53 207
19022.83 208
19024.13 210
19025.44 187
19026.74 201
19028.04 203
19029.34 186
19030.64 185
19031.94 183
19033.24 187
19034.54 198
19035.85 195
19037.15 192
19038.45 187
19039.75 183
19041.05 211
19042.35 174
19043.66 194
19044.96 199
19046.26 220
19047.56 199
19048.86 196
19050.16 200
19051.47 177
19052.77 189
19054.07 186
19055.37 196
19056.67 187
19057.98 200
19059.28 192
19060.58 180
19061.88 178
19063.19 190
19064.49 173
19065.79 201
19067.09 180
19068.40 176
19069.70 200
19071.00 169
19072.30 175
19073.61 174
19074.91 183
19076.21 182
19077.52 172
19078.82 173
19080.12 185
19081.42 187
19082.73 188
19084.03 202
19085.33 186
19086.64 206
19087.94 206
19089.24 179
19090.55 180
19091.85 180
19093.15 181
19094.46 187
19095.76 196
19097.06 219
19098.37 194
19099.67 204
19100.97 203
19102.28 214
19103.58 193
19104.89 200
19106.19 168
19107.49 211
19108.80 179
19110.10 169
19111.40 185
19112.71 208
19114.01 193
19115.32 205
19116.62 200
19117.93 204
19119.23 200
19120.53 175
19121.84 195
19123.14 182
19124.45 204
19125.75 191
19127.06 223
19128.36 200
19129.67 196
19130.97 184
19132.28 210
19133.58 200
19134.88 187
19136.19 181
19137.49 184
19138.80 198
19140.10 177
19141.41 194
19142.71 191
19144.02 177
19145.32 174
19146.63 215
19147.94 199
19149.24 214
19150.55 212
19151.85 197
19153.16 192
19154.46 175
19155.77 204
19157.07 184
19158.38 177
19159.68 178
19160.99 181
19162.30 180
19163.60 181
19164.91 188
19166.21 204
19167.52 200
19168.83 170
19170.13 197
19171.44 179
19172.74 187
19174.05 174
19175.36 177
19176.66 190
19177.97 188
19179.27 199
19180.58 204
19181.89 175
19183.19 180
19184.50 199
19185.81 190
19187.11 184
19188.42 172
19189.73 202
19191.03 191
19192.34 175
19193.65 174
19194.95 180
19196.26 184
19197.57 210
19198.87 196
19200.18 192
19201.49 192
19202.80 173
19204.10 191
19205.41 195
19206.72 157
19208.03 175
19209.33 173
19210.64 199
19211.95 178
19213.25 160
19214.56 164
19215.87 199
19217.18 193
19218.49 176
19219.79 193
19221.10 172
19222.41 179
19223.72 173
19225.02 200
19226.33 179
19227.64 186
19228.95 221
19230.26 183
19231.56 166
19232.87 163
19234.18 194
19235.49 191
19236.80 185
19238.11 188
19239.41 189
19240.72 189
19242.03 195
19243.34 201
19244.65 181
19245.96 166
19247.26 208
19248.57 192
19249.88 190
19251.19 178
19252.50 168
19253.81 207
19255.12 188
19256.43 180
19257.74 166
19259.04 203
19260.35 194
19261.66 189
19262.97 197
19264.28 193
19265.59 159
19266.90 170
19268.21 192
19269.52 183
19270.83 168
19272.14 186
19273.45 169
19274.76 196
19276.07 165
19277.38 162
19278.69 191
19279.99 205
19281.30 197
19282.61 182
19283.92 207
19285.23 163
19286.54 170
19287.85 195
19289.16 205
19290.47 167
19291.78 182
19293.09 180
19294.40 197
19295.72 181
19297.03 189
19298.34 173
19299.65 153
19300.96 173
19302.27 168
19303.58 184
19304.89 175
19306.20 187
19307.51 174
19308.82 171
19310.13 183
19311.44 186
19312.75 195
19314.06 178
19315.37 189
19316.69 185
19318.00 182
19319.31 185
19320.62 189
19321.93 168
19323.24 188
19324.55 182
19325.86 199
19327.18 192
19328.49 207
19329.80 171
19331.11 202
19332.42 179
19333.73 193
19335.04 188
19336.36 195
19337.67 188
19338.98 169
19340.29 175
19341.60 172
19342.91 200
19344.23 182
19345.54 176
19346.85 174
19348.16 183
19349.47 186
19350.79 180
19352.10 180
19353.41 172
19354.72 177
19356.04 191
19357.35 167
19358.66 172
19359.97 175
19361.29 185
19362.60 190
19363.91 179
19365.22 169
19366.54 176
19367.85 214
19369.16 187
19370.47 195
19371.79 188
19373.10 186
19374.41 186
19375.73 183
19377.04 159
19378.35 194
19379.67 211
19380.98 186
19382.29 193
19383.60 186
19384.92 188
19386.23 206
19387.54 193
19388.86 194
19390.17 207
19391.49 196
19392.80 177
19394.11 176
19395.43 181
19396.74 199
19398.05 166
19399.37 185
19400.68 193
19402.00 205
19403.31 183
19404.62 166
19405.94 163
19407.25 202
19408.57 199
19409.88 199
19411.19 199
19412.51 181
19413.82 185
19415.14 189
19416.45 200
19417.77 166
19419.08 177
19420.39 190
19421.71 184
19423.02 180
19424.34 211
19425.65 190
19426.97 185
19428.28 184
19429.60 196
19430.91 184
19432.23 187
19433.54 213
19434.86 192
19436.17 195
19437.49 176
19438.80 206
19440.12 208
19441.43 181
19442.75 178
19444.06 191
19445.38 175
19446.69 183
19448.01 166
19449.32 197
19450.64 168
19451.96 173
19453.27 206
19454.59 176
19455.90 169
19457.22 163
19458.53 199
19459.85 206
19461.17 199
19462.48 191
19463.80 197
19465.11 208
19466.43 175
19467.75 197
19469.06 177
19470.38 208
19471.69 201
19473.01 183
19474.33 176
19475.64 197
19476.96 194
19478.28 190
19479.59 183
19480.91 201
19482.23 161
19483.54 190
19484.86 192
19486.18 177
19487.49 175
19488.81 192
19490.13 199
19491.44 190
19492.76 179
19494.08 197
19495.39 206
19496.71 194
19498.03 167
19499.35 192
19500.66 200
19501.98 196
19503.30 174
19504.61 156
19505.93 188
19507.25 179
19508.57 179
19509.88 189
19511.20 180
19512.52 181
19513.84 209
19515.15 190
19516.47 195
19517.79 206
19519.11 184
19520.43 173
19521.74 188
19523.06 186
19524.38 182
19525.70 171
19527.02 163
19528.33 209
19529.65 176
19530.97 194
19532.29 198
19533.61 216
19534.93 206
19536.24 176
19537.56 187
19538.88 191
19540.20 181
19541.52 181
19542.84 207
19544.16 187
19545.47 183
19546.79 172
19548.11 195
19549.43 199
19550.75 198
19552.07 188
19553.39 201
19554.71 188
19556.03 196
19557.34 187
19558.66 153
19559.98 177
19561.30 197
19562.62 217
19563.94 178
19565.26 194
19566.58 181
19567.90 181
19569.22 196
19570.54 198
19571.86 185
19573.18 167
19574.50 190
19575.82 201
19577.14 207
19578.46 190
19579.78 197
19581.10 201
19582.42 199
19583.74 192
19585.06 193
19586.38 195
19587.70 179
19589.02 202
19590.34 186
19591.66 171
19592.98 189
19594.30 182
19595.62 193
19596.94 191
19598.26 209
19599.58 206
19600.90 192
19602.22 188
19603.54 164
19604.86 200
19606.18 199
19607.50 175
19608.82 211
19610.15 185
19611.47 213
19612.79 193
19614.11 190
19615.43 188
19616.75 204
19618.07 200
19619.39 199
19620.71 200
19622.04 198
19623.36 199
19624.68 179
19626.00 205
19627.32 193
19628.64 198
19629.96 205
19631.29 175
19632.61 201
19633.93 192
19635.25 191
19636.57 199
19637.89 195
19639.22 196
19640.54 214
19641.86 199
19643.18 197
19644.50 193
19645.83 216
19647.15 167
19648.47 222
19649.79 201
19651.12 207
19652.44 206
19653.76 176
19655.08 186
19656.40 184
19657.73 195
19659.05 188
19660.37 201
19661.70 188
19663.02 166
19664.34 198
19665.66 200
19666.99 180
19668.31 212
19669.63 230
19670.95 197
19672.28 210
19673.60 181
19674.92 191
19676.25 195
19677.57 209
19678.89 209
19680.22 180
19681.54 178
19682.86 188
19684.19 193
19685.51 197
19686.83 189
19688.16 208
19689.48 180
19690.80 169
19692.13 206
19693.45 190
19694.78 207
19696.10 201
19697.42 181
19698.75 196
19700.07 179
19701.39 191
19702.72 195
19704.04 211
19705.37 180
19706.69 171
19708.02 179
19709.34 196
19710.66 188
19711.99 200
19713.31 191
19714.64 211
19715.96 190
19717.29 206
19718.61 201
19719.93 199
19721.26 176
19722.58 213
19723.91 176
19725.23 169
19726.56 202
19727.88 191
19729.21 200
19730.53 197
19731.86 187
19733.18 168
19734.51 206
19735.83 209
19737.16 177
19738.48 200
19739.81 208
19741.13 188
19742.46 204
19743.78 189
19745.11 182
19746.44 178
19747.76 191
19749.09 180
19750.41 182
19751.74 226
19753.06 199
19754.39 205
19755.72 201
19757.04 187
19758.37 189
19759.69 199
19761.02 175
19762.34 187
19763.67 181
19765.00 190
19766.32 197
19767.65 204
19768.98 188
19770.30 171
19771.63 174
19772.95 208
19774.28 204
19775.61 215
19776.93 197
19778.26 189
19779.59 180
19780.91 201
19782.24 183
19783.57 207
19784.89 214
19786.22 179
19787.55 204
19788.87 210
19790.20 167
19791.53 181
19792.86 213
19794.18 190
19795.51 216
19796.84 189
19798.16 176
19799.49 177
19800.82 196
19802.15 195
19803.47 189
19804.80 203
19806.13 184
19807.46 177
19808.78 208
19810.11 203
19811.44 209
19812.77 237
19814.09 191
19815.42 191
19816.75 201
19818.08 218
19819.41 193
19820.73 209
19822.06 196
19823.39 209
19824.72 208
19826.05 200
19827.37 219
19828.70 220
19830.03 202
19831.36 203
19832.69 202
19834.02 185
19835.34 191
19836.67 185
19838.00 214
19839.33 203
19840.66 186
19841.99 192
19843.32 202
19844.64 191
19845.97 186
19847.30 182
19848.63 189
19849.96 209
19851.29 202
19852.62 210
19853.95 196
19855.28 202
19856.60 210
19857.93 196
19859.26 204
19860.59 197
19861.92 207
19863.25 207
19864.58 195
19865.91 182
19867.24 203
19868.57 189
19869.90 186
19871.23 182
19872.56 186
19873.89 187
19875.22 204
19876.55 191
19877.88 201
19879.21 194
19880.54 189
19881.87 183
19883.20 193
19884.53 198
19885.86 189
19887.19 199
19888.52 198
19889.85 195
19891.18 170
19892.51 184
19893.84 187
19895.17 191
19896.50 183
19897.83 218
19899.16 215
19900.49 183
19901.82 195
19903.15 201
19904.48 179
19905.81 206
19907.15 177
19908.48 184
19909.81 182
19911.14 187
19912.47 200
19913.80 203
19915.13 188
19916.46 197
19917.79 229
19919.13 213
19920.46 184
19921.79 207
19923.12 199
19924.45 194
19925.78 201
19927.11 197
19928.45 209
19929.78 195
19931.11 203
19932.44 228
19933.77 190
19935.10 190
19936.44 190
19937.77 211
19939.10 184
19940.43 196
19941.76 199
19943.10 200
19944.43 198
19945.76 204
19947.09 211
19948.42 195
19949.76 182
19951.09 193
19952.42 217
19953.75 210
19955.09 198
19956.42 180
19957.75 197
19959.08 213
19960.42 201
19961.75 201
19963.08 208
19964.41 215
19965.75 215
19967.08 198
19968.41 194
19969.75 210
19971.08 181
19972.41 211
19973.74 174
19975.08 195
19976.41 188
19977.74 184
19979.08 199
19980.41 189
19981.74 213
19983.08 179
19984.41 199
19985.74 210
19987.08 184
19988.41 203
19989.75 205
19991.08 199
19992.41 194
19993.75 175
19995.08 189
19996.41 186
19997.75 185
19999.08 203
20000.42 193
20001.75 208
20003.08 192
20004.42 191
20005.75 197
20007.09 186
20008.42 196
20009.75 186
20011.09 189
20012.42 202
20013.76 186
20015.09 209
20016.43 219
20017.76 202
20019.10 204
20020.43 205
20021.76 201
20023.10 193
20024.43 171
20025.77 191
20027.10 195
20028.44 205
20029.77 209
20031.11 195
20032.44 194
20033.78 184
20035.11 196
20036.45 197
20037.78 194
20039.12 206
20040.46 199
20041.79 178
20043.13 200
20044.46 174
20045.80 227
20047.13 196
20048.47 197
20049.80 209
20051.14 203
20052.47 205
20053.81 204
20055.15 194
20056.48 202
20057.82 186
20059.15 194
20060.49 215
20061.83 194
20063.16 189
20064.50 198
20065.83 220
20067.17 204
20068.51 188
20069.84 201
20071.18 217
20072.52 225
20073.85 193
20075.19 215
20076.52 199
20077.86 209
20079.20 190
20080.53 189
20081.87 195
20083.21 196
20084.54 210
20085.88 217
20087.22 200
20088.56 197
20089.89 216
20091.23 227
20092.57 236
20093.90 188
20095.24 198
20096.58 216
20097.91 212
20099.25 198
20100.59 194
20101.93 201
20103.26 212
20104.60 195
20105.94 210
20107.28 201
20108.61 190
20109.95 202
20111.29 207
20112.63 214
20113.96 212
20115.30 236
20116.64 219
20117.98 221
20119.32 209
20120.65 208
20121.99 195
20123.33 205
20124.67 204
20126.01 224
