# Supplementary material for: MALDI-TOF MS typing enables the classification of brewing yeasts of the genus Saccharomyces to major beer styles
Source: PLoS One. 2017 Aug 9;12(8):e0181694. doi: 10.1371/journal.pone.0181694 (PMC5549903; doi:10.1371/journal.pone.0181694)
Supplement: S17 File — The directory includes 90 raw files and was zipped to “.zip”; the folder has three strains with 30 spectra per strain; S1 Text explains the raw files with an example and Table 1 represents the yeast strains used within the experiment. (ZIP) [file pone.0181694.s020.zip › 49-51/30813-PIBA124-Lag-Lag-Lag-YPG-18h-E-E_2016-10-03_7_0_C8_1.dat]

1998.43 1837
1998.85 1835
1999.27 1804
1999.69 1772
2000.11 1817
2000.54 1813
2000.96 1728
2001.38 1786
2001.80 1703
2002.23 1741
2002.65 1767
2003.07 1721
2003.49 1714
2003.92 1737
2004.34 1817
2004.76 1790
2005.18 1798
2005.61 1686
2006.03 1645
2006.45 1741
2006.87 1799
2007.30 1806
2007.72 1826
2008.14 1790
2008.57 1826
2008.99 1718
2009.41 1749
2009.84 1706
2010.26 1737
2010.68 1710
2011.11 1726
2011.53 1584
2011.95 1613
2012.38 1708
2012.80 1693
2013.22 1735
2013.65 1718
2014.07 1725
2014.49 1758
2014.92 1803
2015.34 1898
2015.77 1852
2016.19 1965
2016.61 1873
2017.04 1911
2017.46 1929
2017.89 1900
2018.31 1876
2018.73 1873
2019.16 1807
2019.58 1801
2020.01 1794
2020.43 1708
2020.85 1702
2021.28 1712
2021.70 1761
2022.13 1709
2022.55 1689
2022.98 1610
2023.40 1635
2023.83 1698
2024.25 1732
2024.68 1712
2025.10 1655
2025.53 1534
2025.95 1612
2026.38 1614
2026.80 1622
2027.23 1611
2027.65 1606
2028.08 1741
2028.50 1650
2028.93 1572
2029.35 1604
2029.78 1576
2030.20 1638
2030.63 1610
2031.05 1624
2031.48 1660
2031.90 1811
2032.33 1636
2032.75 1629
2033.18 1722
2033.61 1670
2034.03 1676
2034.46 1751
2034.88 1872
2035.31 1823
2035.74 1686
2036.16 1716
2036.59 1794
2037.01 1718
2037.44 1643
2037.87 1835
2038.29 1852
2038.72 1737
2039.14 1740
2039.57 1745
2040.00 1671
2040.42 1788
2040.85 1650
2041.28 1594
2041.70 1624
2042.13 1609
2042.56 1786
2042.98 1764
2043.41 1690
2043.84 1609
2044.26 1726
2044.69 1714
2045.12 1650
2045.54 1634
2045.97 1729
2046.40 1675
2046.82 1653
2047.25 1657
2047.68 1732
2048.11 1711
2048.53 1670
2048.96 1753
2049.39 1657
2049.82 1655
2050.24 1641
2050.67 1756
2051.10 1625
2051.53 1553
2051.95 1661
2052.38 1687
2052.81 1617
2053.24 1674
2053.66 1885
2054.09 1845
2054.52 1731
2054.95 1810
2055.38 1821
2055.80 1782
2056.23 1876
2056.66 1811
2057.09 1808
2057.52 1770
2057.94 1720
2058.37 1796
2058.80 1743
2059.23 1778
2059.66 1730
2060.09 1736
2060.51 1678
2060.94 1694
2061.37 1689
2061.80 1634
2062.23 1638
2062.66 1692
2063.09 1797
2063.52 1815
2063.94 1756
2064.37 1827
2064.80 1851
2065.23 1758
2065.66 1863
2066.09 1881
2066.52 1819
2066.95 1794
2067.38 1815
2067.81 1719
2068.24 1719
2068.66 1674
2069.09 1658
2069.52 1709
2069.95 1732
2070.38 1584
2070.81 1605
2071.24 1644
2071.67 1687
2072.10 1757
2072.53 1721
2072.96 1667
2073.39 1681
2073.82 1768
2074.25 1797
2074.68 1769
2075.11 1856
2075.54 1864
2075.97 1957
2076.40 1891
2076.83 1808
2077.26 1799
2077.69 1793
2078.12 1849
2078.55 1920
2078.98 1924
2079.41 1891
2079.84 1779
2080.27 1736
2080.70 1777
2081.14 1846
2081.57 1730
2082.00 1728
2082.43 1877
2082.86 1806
2083.29 1737
2083.72 1717
2084.15 1670
2084.58 1648
2085.01 1687
2085.44 1685
2085.88 1578
2086.31 1603
2086.74 1630
2087.17 1671
2087.60 1738
2088.03 1681
2088.46 1671
2088.89 1702
2089.33 1628
2089.76 1705
2090.19 1708
2090.62 1698
2091.05 1739
2091.48 1766
2091.92 1769
2092.35 1671
2092.78 1761
2093.21 1744
2093.64 1778
2094.07 1783
2094.51 1613
2094.94 1668
2095.37 1651
2095.80 1601
2096.24 1638
2096.67 1649
2097.10 1649
2097.53 1626
2097.96 1658
2098.40 1590
2098.83 1567
2099.26 1555
2099.69 1594
2100.13 1584
2100.56 1516
2100.99 1704
2101.43 1618
2101.86 1584
2102.29 1712
2102.72 1684
2103.16 1621
2103.59 1656
2104.02 1631
2104.46 1678
2104.89 1751
2105.32 1821
2105.76 1758
2106.19 1632
2106.62 1746
2107.05 1731
2107.49 1738
2107.92 1682
2108.36 1715
2108.79 1665
2109.22 1703
2109.66 1718
2110.09 1695
2110.52 1690
2110.96 1616
2111.39 1567
2111.82 1622
2112.26 1574
2112.69 1633
2113.13 1649
2113.56 1575
2113.99 1598
2114.43 1577
2114.86 1615
2115.30 1617
2115.73 1562
2116.16 1548
2116.60 1446
2117.03 1603
2117.47 1682
2117.90 1724
2118.34 1757
2118.77 1657
2119.21 1710
2119.64 1738
2120.07 1663
2120.51 1679
2120.94 1649
2121.38 1813
2121.81 1739
2122.25 1665
2122.68 1683
2123.12 1675
2123.55 1635
2123.99 1587
2124.42 1584
2124.86 1659
2125.29 1678
2125.73 1684
2126.16 1659
2126.60 1646
2127.04 1695
2127.47 1821
2127.91 1826
2128.34 1846
2128.78 1901
2129.21 1870
2129.65 1862
2130.08 1721
2130.52 1821
2130.96 1872
2131.39 1884
2131.83 1802
2132.26 1818
2132.70 1852
2133.14 1693
2133.57 1772
2134.01 1653
2134.44 1805
2134.88 1840
2135.32 1674
2135.75 1736
2136.19 1737
2136.62 1652
2137.06 1690
2137.50 1689
2137.93 1638
2138.37 1706
2138.81 1733
2139.24 1683
2139.68 1594
2140.12 1679
2140.55 1707
2140.99 1699
2141.43 1715
2141.86 1634
2142.30 1633
2142.74 1638
2143.18 1659
2143.61 1619
2144.05 1616
2144.49 1745
2144.92 1749
2145.36 1697
2145.80 1737
2146.24 1870
2146.67 1941
2147.11 2017
2147.55 2030
2147.99 2067
2148.42 2201
2148.86 2098
2149.30 2049
2149.74 2099
2150.17 1964
2150.61 1952
2151.05 1910
2151.49 1869
2151.92 1798
2152.36 1847
2152.80 1999
2153.24 1902
2153.68 1818
2154.11 1817
2154.55 1821
2154.99 1721
2155.43 1637
2155.87 1724
2156.31 1761
2156.74 1819
2157.18 1821
2157.62 1780
2158.06 1749
2158.50 1658
2158.94 1766
2159.38 1760
2159.81 1722
2160.25 1709
2160.69 1661
2161.13 1755
2161.57 1835
2162.01 1708
2162.45 1771
2162.89 1792
2163.33 1770
2163.76 1800
2164.20 1800
2164.64 1794
2165.08 1810
2165.52 1771
2165.96 1861
2166.40 1827
2166.84 1857
2167.28 1908
2167.72 1923
2168.16 1895
2168.60 1944
2169.04 1911
2169.48 1815
2169.92 1869
2170.36 1920
2170.80 1884
2171.24 1828
2171.68 1891
2172.12 1969
2172.56 1976
2173.00 1924
2173.44 2007
2173.88 1953
2174.32 2029
2174.76 2064
2175.20 2092
2175.64 1986
2176.08 1837
2176.52 1987
2176.96 2005
2177.40 2036
2177.84 2029
2178.28 2031
2178.72 1946
2179.16 1928
2179.60 1967
2180.04 1937
2180.48 1928
2180.92 1824
2181.37 1874
2181.81 1686
2182.25 1684
2182.69 1622
2183.13 1661
2183.57 1690
2184.01 1737
2184.45 1764
2184.89 1754
2185.34 1804
2185.78 1771
2186.22 1765
2186.66 1868
2187.10 1783
2187.54 1876
2187.98 1951
2188.43 1986
2188.87 1859
2189.31 1805
2189.75 1925
2190.19 1862
2190.63 1909
2191.08 1818
2191.52 1801
2191.96 1853
2192.40 1888
2192.84 1814
2193.29 1854
2193.73 1963
2194.17 2094
2194.61 2077
2195.05 2019
2195.50 2012
2195.94 1934
2196.38 1913
2196.82 1886
2197.27 1847
2197.71 1837
2198.15 1909
2198.59 1836
2199.04 1747
2199.48 1735
2199.92 1730
2200.37 1855
2200.81 1831
2201.25 1753
2201.69 1790
2202.14 1828
2202.58 1886
2203.02 1832
2203.47 1819
2203.91 1893
2204.35 1802
2204.80 1791
2205.24 1921
2205.68 2002
2206.13 2026
2206.57 1952
2207.01 1902
2207.46 1985
2207.90 2040
2208.34 2013
2208.79 2032
2209.23 2084
2209.67 1992
2210.12 1948
2210.56 1984
2211.01 1951
2211.45 1960
2211.89 2028
2212.34 1960
2212.78 1920
2213.23 2016
2213.67 1925
2214.11 1932
2214.56 1839
2215.00 1818
2215.45 1839
2215.89 1850
2216.34 1881
2216.78 1923
2217.22 1791
2217.67 1744
2218.11 1749
2218.56 1843
2219.00 1871
2219.45 1819
2219.89 1920
2220.34 1964
2220.78 1947
2221.23 1955
2221.67 2025
2222.12 2048
2222.56 2108
2223.01 2101
2223.45 2184
2223.90 2129
2224.34 2176
2224.79 2235
2225.23 2162
2225.68 2169
2226.12 2120
2226.57 2255
2227.01 2236
2227.46 2222
2227.91 2183
2228.35 2189
2228.80 2250
2229.24 2222
2229.69 2294
2230.13 2280
2230.58 2254
2231.03 2359
2231.47 2315
2231.92 2268
2232.36 2270
2232.81 2276
2233.26 2277
2233.70 2155
2234.15 2040
2234.59 1995
2235.04 2032
2235.49 2021
2235.93 1970
2236.38 1972
2236.83 2049
2237.27 1949
2237.72 1904
2238.17 1898
2238.61 1955
2239.06 2051
2239.51 2007
2239.95 1943
2240.40 1847
2240.85 1793
2241.29 1827
2241.74 1851
2242.19 1937
2242.63 1802
2243.08 1784
2243.53 1807
2243.98 1786
2244.42 1769
2244.87 1772
2245.32 1779
2245.76 1713
2246.21 1769
2246.66 1751
2247.11 1770
2247.55 1781
2248.00 1863
2248.45 1866
2248.90 1857
2249.35 2018
2249.79 1991
2250.24 1970
2250.69 2010
2251.14 2100
2251.58 2050
2252.03 2040
2252.48 1942
2252.93 2027
2253.38 2068
2253.82 1975
2254.27 1945
2254.72 2007
2255.17 2010
2255.62 1863
2256.07 1843
2256.51 1855
2256.96 1888
2257.41 1838
2257.86 1839
2258.31 1874
2258.76 1946
2259.21 1981
2259.65 1950
2260.10 1933
2260.55 2002
2261.00 2005
2261.45 1939
2261.90 2005
2262.35 2038
2262.80 2067
2263.25 2015
2263.69 2046
2264.14 2007
2264.59 2139
2265.04 2182
2265.49 2139
2265.94 2115
2266.39 2256
2266.84 2257
2267.29 2190
2267.74 2282
2268.19 2297
2268.64 2369
2269.09 2467
2269.54 2447
2269.99 2355
2270.44 2329
2270.89 2380
2271.34 2408
2271.79 2364
2272.24 2362
2272.69 2322
2273.14 2441
2273.59 2589
2274.04 2622
2274.49 2541
2274.94 2616
2275.39 2707
2275.84 2743
2276.29 2641
2276.74 2637
2277.19 2488
2277.64 2374
2278.09 2299
2278.54 2134
2278.99 2083
2279.44 1976
2279.89 2038
2280.34 2060
2280.79 1935
2281.25 1905
2281.70 1925
2282.15 1907
2282.60 1993
2283.05 1876
2283.50 1837
2283.95 2000
2284.40 2016
2284.85 2004
2285.31 2031
2285.76 1967
2286.21 2061
2286.66 2191
2287.11 2259
2287.56 2294
2288.01 2451
2288.47 2583
2288.92 2806
2289.37 2930
2289.82 2944
2290.27 2908
2290.72 2872
2291.18 2870
2291.63 2766
2292.08 2708
2292.53 2595
2292.98 2564
2293.44 2451
2293.89 2208
2294.34 2341
2294.79 2328
2295.24 2196
2295.70 2078
2296.15 2058
2296.60 2088
2297.05 1984
2297.51 1992
2297.96 2072
2298.41 2015
2298.86 1914
2299.32 1905
2299.77 1970
2300.22 1856
2300.67 1890
2301.13 1955
2301.58 1915
2302.03 1875
2302.49 1887
2302.94 1875
2303.39 1865
2303.85 1795
2304.30 1844
2304.75 1845
2305.20 1846
2305.66 1886
2306.11 2020
2306.56 1971
2307.02 2066
2307.47 2082
2307.93 2129
2308.38 2225
2308.83 2115
2309.29 2204
2309.74 2104
2310.19 2131
2310.65 2170
2311.10 2190
2311.55 2163
2312.01 2114
2312.46 2105
2312.92 2094
2313.37 2128
2313.82 2137
2314.28 1990
2314.73 2051
2315.19 2016
2315.64 1987
2316.10 1989
2316.55 2092
2317.00 2062
2317.46 2081
2317.91 2141
2318.37 2073
2318.82 2105
2319.28 2215
2319.73 2196
2320.19 2124
2320.64 2035
2321.10 2069
2321.55 2054
2322.01 2125
2322.46 2141
2322.92 2102
2323.37 2109
2323.83 2148
2324.28 2270
2324.74 2219
2325.19 2055
2325.65 2164
2326.10 2148
2326.56 2153
2327.01 2151
2327.47 2136
2327.92 2043
2328.38 2045
2328.83 2182
2329.29 2106
2329.74 2109
2330.20 1996
2330.66 2013
2331.11 2025
2331.57 2000
2332.02 1877
2332.48 1857
2332.94 1858
2333.39 1828
2333.85 1872
2334.30 1924
2334.76 1924
2335.22 1861
2335.67 1863
2336.13 1947
2336.58 1938
2337.04 1910
2337.50 2105
2337.95 2071
2338.41 2082
2338.87 2090
2339.32 2057
2339.78 2115
2340.24 2069
2340.69 2161
2341.15 2059
2341.61 2017
2342.06 2059
2342.52 2132
2342.98 2125
2343.43 2106
2343.89 2219
2344.35 2215
2344.81 2184
2345.26 2193
2345.72 2245
2346.18 2261
2346.63 2363
2347.09 2314
2347.55 2167
2348.01 2110
2348.46 2147
2348.92 2132
2349.38 2020
2349.84 2046
2350.29 2101
2350.75 2076
2351.21 2040
2351.67 2001
2352.13 1963
2352.58 2002
2353.04 2024
2353.50 1960
2353.96 1895
2354.41 1893
2354.87 1886
2355.33 1821
2355.79 1966
2356.25 2023
2356.71 2074
2357.16 2149
2357.62 2126
2358.08 2119
2358.54 2312
2359.00 2335
2359.46 2344
2359.91 2315
2360.37 2279
2360.83 2259
2361.29 2340
2361.75 2305
2362.21 2245
2362.67 2216
2363.13 2225
2363.58 2220
2364.04 2240
2364.50 2262
2364.96 2154
2365.42 2172
2365.88 2128
2366.34 2085
2366.80 2145
2367.26 2047
2367.72 2017
2368.18 2134
2368.64 2019
2369.10 1985
2369.55 1919
2370.01 1984
2370.47 1976
2370.93 1959
2371.39 1931
2371.85 1968
2372.31 1935
2372.77 1939
2373.23 2041
2373.69 2069
2374.15 1974
2374.61 1890
2375.07 2004
2375.53 1973
2375.99 1925
2376.45 1982
2376.91 1970
2377.37 2015
2377.83 2038
2378.29 2052
2378.75 1978
2379.21 1908
2379.68 2041
2380.14 2107
2380.60 2015
2381.06 1940
2381.52 1955
2381.98 2021
2382.44 2033
2382.90 2000
2383.36 1951
2383.82 1995
2384.28 2013
2384.74 1958
2385.20 1997
2385.67 1901
2386.13 1958
2386.59 1986
2387.05 2035
2387.51 2040
2387.97 2006
2388.43 1980
2388.89 1973
2389.36 2015
2389.82 2025
2390.28 1994
2390.74 2078
2391.20 2034
2391.66 1974
2392.13 1997
2392.59 1968
2393.05 2077
2393.51 1969
2393.97 1837
2394.43 1913
2394.90 1968
2395.36 2074
2395.82 2009
2396.28 1935
2396.74 2064
2397.21 2062
2397.67 2048
2398.13 2095
2398.59 2246
2399.06 2065
2399.52 1982
2399.98 1940
2400.44 1943
2400.91 1930
2401.37 1866
2401.83 1876
2402.29 1927
2402.76 1822
2403.22 1846
2403.68 1856
2404.14 1910
2404.61 1948
2405.07 1880
2405.53 1889
2406.00 1807
2406.46 1874
2406.92 1902
2407.39 1877
2407.85 1901
2408.31 1844
2408.78 1851
2409.24 1801
2409.70 1722
2410.17 1756
2410.63 1901
2411.09 1845
2411.56 1832
2412.02 1888
2412.48 1811
2412.95 1954
2413.41 1920
2413.87 1992
2414.34 1975
2414.80 2041
2415.27 2164
2415.73 2180
2416.19 2124
2416.66 2307
2417.12 2306
2417.59 2314
2418.05 2236
2418.51 2253
2418.98 2245
2419.44 2313
2419.91 2378
2420.37 2208
2420.84 2154
2421.30 2095
2421.77 2116
2422.23 2035
2422.69 2040
2423.16 2120
2423.62 2050
2424.09 1978
2424.55 2029
2425.02 1957
2425.48 1975
2425.95 1965
2426.41 1920
2426.88 1904
2427.34 1903
2427.81 1835
2428.27 1809
2428.74 1854
2429.20 1825
2429.67 1843
2430.13 1913
2430.60 1917
2431.07 1904
2431.53 1990
2432.00 1868
2432.46 1978
2432.93 2098
2433.39 2083
2433.86 2022
2434.32 1974
2434.79 2035
2435.26 2029
2435.72 2107
2436.19 2128
2436.65 2161
2437.12 2148
2437.59 2211
2438.05 2334
2438.52 2249
2438.98 2319
2439.45 2380
2439.92 2336
2440.38 2377
2440.85 2274
2441.32 2217
2441.78 2202
2442.25 2217
2442.72 2132
2443.18 2125
2443.65 2052
2444.12 1950
2444.58 1928
2445.05 1893
2445.52 1838
2445.98 1855
2446.45 1832
2446.92 1749
2447.38 1927
2447.85 1868
2448.32 1879
2448.78 1826
2449.25 1856
2449.72 1808
2450.19 1857
2450.65 1860
2451.12 1828
2451.59 1772
2452.06 1802
2452.52 1819
2452.99 1753
2453.46 1848
2453.93 1925
2454.39 1902
2454.86 1794
2455.33 1786
2455.80 1808
2456.26 1820
2456.73 1790
2457.20 1808
2457.67 1832
2458.14 1798
2458.60 1849
2459.07 1843
2459.54 1839
2460.01 1927
2460.48 1938
2460.95 1903
2461.41 1804
2461.88 1866
2462.35 1918
2462.82 1830
2463.29 1860
2463.76 1880
2464.22 1943
2464.69 1903
2465.16 1893
2465.63 1955
2466.10 1945
2466.57 1871
2467.04 1866
2467.51 1927
2467.97 1938
2468.44 1974
2468.91 1948
2469.38 2007
2469.85 2045
2470.32 2083
2470.79 2023
2471.26 2015
2471.73 1979
2472.20 1952
2472.67 1951
2473.14 1908
2473.61 1907
2474.07 1922
2474.54 1861
2475.01 1932
2475.48 1940
2475.95 1947
2476.42 2000
2476.89 1948
2477.36 2053
2477.83 2028
2478.30 2010
2478.77 2107
2479.24 2205
2479.71 2094
2480.18 2114
2480.65 2018
2481.12 2088
2481.59 2077
2482.06 1880
2482.53 1910
2483.00 1967
2483.47 1979
2483.95 1928
2484.42 2001
2484.89 2023
2485.36 2032
2485.83 2107
2486.30 2015
2486.77 2030
2487.24 1987
2487.71 1950
2488.18 2069
2488.65 2075
2489.12 1988
2489.59 1917
2490.07 2004
2490.54 1942
2491.01 1942
2491.48 1925
2491.95 1926
2492.42 1952
2492.89 1970
2493.36 1960
2493.84 1989
2494.31 2043
2494.78 2081
2495.25 2044
2495.72 1952
2496.19 1925
2496.66 1965
2497.14 2018
2497.61 1915
2498.08 1877
2498.55 1858
2499.02 1749
2499.50 1886
2499.97 1810
2500.44 1849
2500.91 1882
2501.38 1857
2501.86 1820
2502.33 1919
2502.80 1854
2503.27 1810
2503.74 1914
2504.22 1992
2504.69 2049
2505.16 1962
2505.63 2034
2506.11 2064
2506.58 2090
2507.05 2180
2507.52 2192
2508.00 2192
2508.47 2236
2508.94 2427
2509.42 2506
2509.89 2653
2510.36 2577
2510.83 2622
2511.31 2621
2511.78 2635
2512.25 2595
2512.73 2525
2513.20 2484
2513.67 2431
2514.15 2251
2514.62 2235
2515.09 2217
2515.57 2192
2516.04 2131
2516.51 2071
2516.99 2067
2517.46 2132
2517.94 2138
2518.41 2094
2518.88 2149
2519.36 1971
2519.83 1982
2520.30 1939
2520.78 1949
2521.25 1946
2521.73 2074
2522.20 1998
2522.67 1848
2523.15 1866
2523.62 1884
2524.10 1993
2524.57 1956
2525.05 1945
2525.52 2066
2525.99 2063
2526.47 2031
2526.94 2088
2527.42 1954
2527.89 1998
2528.37 1974
2528.84 1997
2529.32 1964
2529.79 2055
2530.27 2094
2530.74 2050
2531.22 2103
2531.69 2039
2532.17 2011
2532.64 2078
2533.12 2031
2533.59 2034
2534.07 2097
2534.54 1971
2535.02 2164
2535.49 2068
2535.97 2143
2536.44 2107
2536.92 1991
2537.39 2025
2537.87 2032
2538.34 1973
2538.82 2043
2539.30 2064
2539.77 2035
2540.25 1995
2540.72 1996
2541.20 2010
2541.68 2102
2542.15 2016
2542.63 1936
2543.10 1942
2543.58 2116
2544.06 2198
2544.53 2216
2545.01 2244
2545.48 2173
2545.96 2419
2546.44 2494
2546.91 2515
2547.39 2487
2547.87 2397
2548.34 2606
2548.82 2573
2549.30 2580
2549.77 2458
2550.25 2429
2550.73 2356
2551.20 2352
2551.68 2390
2552.16 2417
2552.63 2290
2553.11 2292
2553.59 2323
2554.06 2356
2554.54 2402
2555.02 2347
2555.50 2394
2555.97 2323
2556.45 2249
2556.93 2240
2557.40 2218
2557.88 2086
2558.36 2088
2558.84 2193
2559.31 2032
2559.79 2056
2560.27 2113
2560.75 1972
2561.23 2056
2561.70 1933
2562.18 1870
2562.66 1860
2563.14 1888
2563.61 1942
2564.09 1862
2564.57 1889
2565.05 1852
2565.53 1792
2566.00 1756
2566.48 1865
2566.96 1869
2567.44 1831
2567.92 1779
2568.40 1919
2568.87 1890
2569.35 1814
2569.83 1778
2570.31 1826
2570.79 1879
2571.27 1849
2571.75 1846
2572.22 1867
2572.70 1881
2573.18 1822
2573.66 1911
2574.14 1885
2574.62 1953
2575.10 2013
2575.58 2011
2576.06 1919
2576.54 1896
2577.01 1926
2577.49 1939
2577.97 1877
2578.45 1911
2578.93 1895
2579.41 1933
2579.89 1889
2580.37 1800
2580.85 1843
2581.33 1818
2581.81 1791
2582.29 1831
2582.77 1879
2583.25 1841
2583.73 1848
2584.21 1826
2584.69 1725
2585.17 1826
2585.65 1898
2586.13 1833
2586.61 1841
2587.09 1832
2587.57 1773
2588.05 1869
2588.53 1947
2589.01 1881
2589.49 1839
2589.97 1844
2590.45 1897
2590.93 1891
2591.41 1835
2591.89 1923
2592.37 1952
2592.85 1895
2593.33 1968
2593.81 2025
2594.30 1953
2594.78 1907
2595.26 1926
2595.74 1951
2596.22 1916
2596.70 1957
2597.18 2013
2597.66 1976
2598.14 2016
2598.62 2065
2599.11 1986
2599.59 1887
2600.07 1904
2600.55 1894
2601.03 1827
2601.51 1918
2601.99 1939
2602.48 1941
2602.96 1877
2603.44 1851
2603.92 1832
2604.40 1800
2604.88 1725
2605.37 1781
2605.85 1793
2606.33 1742
2606.81 1828
2607.29 1838
2607.78 1861
2608.26 1915
2608.74 2019
2609.22 2050
2609.70 1958
2610.19 2062
2610.67 2159
2611.15 2114
2611.63 2045
2612.12 2067
2612.60 2088
2613.08 1968
2613.56 2095
2614.05 1986
2614.53 1954
2615.01 1912
2615.49 1888
2615.98 1924
2616.46 1884
2616.94 1895
2617.43 1828
2617.91 1753
2618.39 1806
2618.87 1822
2619.36 1848
2619.84 1936
2620.32 1731
2620.81 1768
2621.29 1769
2621.77 1797
2622.26 1856
2622.74 1805
2623.22 1764
2623.71 1855
2624.19 1875
2624.67 1839
2625.16 1770
2625.64 1866
2626.13 1829
2626.61 1829
2627.09 1886
2627.58 1921
2628.06 1924
2628.55 1918
2629.03 1913
2629.51 1832
2630.00 1819
2630.48 1867
2630.97 1993
2631.45 1998
2631.93 1974
2632.42 1916
2632.90 1860
2633.39 1844
2633.87 1808
2634.36 1837
2634.84 1804
2635.33 1735
2635.81 1732
2636.29 1738
2636.78 1817
2637.26 1838
2637.75 1825
2638.23 1822
2638.72 1834
2639.20 1852
2639.69 1862
2640.17 1841
2640.66 1877
2641.14 1788
2641.63 1851
2642.11 1859
2642.60 1829
2643.08 1844
2643.57 1843
2644.05 1903
2644.54 1724
2645.03 1757
2645.51 1866
2646.00 1949
2646.48 1999
2646.97 1917
2647.45 1921
2647.94 1918
2648.43 1901
2648.91 1942
2649.40 1932
2649.88 1976
2650.37 1998
2650.85 1969
2651.34 1946
2651.83 1930
2652.31 2035
2652.80 1918
2653.29 1927
2653.77 1929
2654.26 1934
2654.74 1874
2655.23 2022
2655.72 2064
2656.20 2002
2656.69 1895
2657.18 2001
2657.66 1952
2658.15 1915
2658.64 1778
2659.12 1882
2659.61 1945
2660.10 2023
2660.58 1991
2661.07 1908
2661.56 1898
2662.05 1886
2662.53 1886
2663.02 1888
2663.51 1785
2663.99 1846
2664.48 1870
2664.97 1878
2665.46 2013
2665.94 2029
2666.43 2049
2666.92 2046
2667.41 2020
2667.89 2083
2668.38 2095
2668.87 1961
2669.36 2014
2669.84 2068
2670.33 2166
2670.82 2255
2671.31 2196
2671.80 2288
2672.28 2359
2672.77 2484
2673.26 2440
2673.75 2613
2674.24 2621
2674.72 2559
2675.21 2591
2675.70 2414
2676.19 2285
2676.68 2200
2677.17 2177
2677.65 2203
2678.14 2132
2678.63 2130
2679.12 2237
2679.61 2135
2680.10 2237
2680.59 2178
2681.07 2247
2681.56 2218
2682.05 2205
2682.54 2182
2683.03 2198
2683.52 2160
2684.01 2142
2684.50 2157
2684.99 2080
2685.47 1997
2685.96 2057
2686.45 2064
2686.94 2038
2687.43 1931
2687.92 1915
2688.41 1967
2688.90 1980
2689.39 2006
2689.88 1945
2690.37 1889
2690.86 1942
2691.35 1956
2691.84 2022
2692.33 2053
2692.82 2047
2693.31 2092
2693.80 2077
2694.29 2049
2694.78 2193
2695.27 2083
2695.76 2166
2696.25 2086
2696.74 2075
2697.23 2030
2697.72 2065
2698.21 2132
2698.70 2092
2699.19 2102
2699.68 2071
2700.17 2017
2700.66 1996
2701.15 2033
2701.64 1979
2702.13 2112
2702.62 2105
2703.11 2137
2703.61 1996
2704.10 1985
2704.59 1993
2705.08 1985
2705.57 1974
2706.06 1948
2706.55 1878
2707.04 1868
2707.53 1872
2708.02 1817
2708.52 1818
2709.01 1833
2709.50 1886
2709.99 1904
2710.48 1893
2710.97 1834
2711.46 1817
2711.96 1811
2712.45 1854
2712.94 1951
2713.43 1883
2713.92 1929
2714.41 1985
2714.91 1821
2715.40 1855
2715.89 1873
2716.38 1793
2716.87 1814
2717.37 1884
2717.86 1834
2718.35 1851
2718.84 1856
2719.33 1879
2719.83 1849
2720.32 2016
2720.81 1971
2721.30 2036
2721.80 2059
2722.29 2018
2722.78 1929
2723.27 2016
2723.77 1981
2724.26 1903
2724.75 1882
2725.24 1946
2725.74 1920
2726.23 1910
2726.72 1966
2727.22 1953
2727.71 1900
2728.20 1914
2728.70 1857
2729.19 1980
2729.68 1981
2730.18 2016
2730.67 2094
2731.16 2088
2731.65 2028
2732.15 1997
2732.64 2168
2733.14 2141
2733.63 2163
2734.12 2147
2734.62 2041
2735.11 2036
2735.60 2022
2736.10 2030
2736.59 2083
2737.08 2082
2737.58 2032
2738.07 2089
2738.57 1999
2739.06 1993
2739.55 1995
2740.05 1985
2740.54 1893
2741.04 1900
2741.53 1936
2742.03 1935
2742.52 1903
2743.01 1909
2743.51 1847
2744.00 1871
2744.50 1944
2744.99 1983
2745.49 1968
2745.98 1909
2746.48 1988
2746.97 2008
2747.47 1947
2747.96 1841
2748.46 1849
2748.95 1961
2749.45 1876
2749.94 1856
2750.44 1817
2750.93 1822
2751.43 1868
2751.92 1843
2752.42 1953
2752.91 1977
2753.41 1901
2753.90 1888
2754.40 1898
2754.89 1918
2755.39 1863
2755.88 1959
2756.38 2024
2756.87 1889
2757.37 1977
2757.87 2021
2758.36 2002
2758.86 1908
2759.35 1952
2759.85 1937
2760.35 1911
2760.84 1842
2761.34 1901
2761.83 1965
2762.33 1990
2762.83 1918
2763.32 1964
2763.82 1952
2764.31 2026
2764.81 1933
2765.31 1955
2765.80 1957
2766.30 2036
2766.80 2004
2767.29 1967
2767.79 1938
2768.29 1909
2768.78 1877
2769.28 1980
2769.78 2039
2770.27 1880
2770.77 1959
2771.27 2002
2771.76 1942
2772.26 2100
2772.76 2033
2773.26 2091
2773.75 2158
2774.25 2117
2774.75 2215
2775.24 2124
2775.74 2060
2776.24 2130
2776.74 2085
2777.23 2098
2777.73 2205
2778.23 2094
2778.73 2124
2779.22 2045
2779.72 2042
2780.22 2072
2780.72 2018
2781.21 1998
2781.71 1991
2782.21 2063
2782.71 2016
2783.21 2029
2783.70 2118
2784.20 2093
2784.70 2031
2785.20 2072
2785.70 2013
2786.20 2035
2786.69 1944
2787.19 1931
2787.69 1956
2788.19 2032
2788.69 2067
2789.19 2091
2789.68 2045
2790.18 1898
2790.68 1912
2791.18 2037
2791.68 2004
2792.18 2119
2792.68 2017
2793.18 2032
2793.67 2245
2794.17 2264
2794.67 2344
2795.17 2369
2795.67 2277
2796.17 2377
2796.67 2395
2797.17 2427
2797.67 2329
2798.17 2390
2798.67 2295
2799.17 2137
2799.66 2193
2800.16 2086
2800.66 2082
2801.16 2010
2801.66 2066
2802.16 2158
2802.66 2043
2803.16 2064
2803.66 2081
2804.16 2162
2804.66 2266
2805.16 2156
2805.66 2204
2806.16 2293
2806.66 2357
2807.16 2464
2807.66 2475
2808.16 2500
2808.66 2674
2809.16 2681
2809.66 2736
2810.16 2769
2810.66 2981
2811.16 3074
2811.66 3060
2812.17 3090
2812.67 3198
2813.17 2973
2813.67 3017
2814.17 2989
2814.67 2740
2815.17 2634
2815.67 2527
2816.17 2392
2816.67 2411
2817.17 2305
2817.67 2161
2818.18 2006
2818.68 2142
2819.18 2172
2819.68 2116
2820.18 2055
2820.68 2082
2821.18 1987
2821.68 1957
2822.19 2008
2822.69 2001
2823.19 1945
2823.69 1925
2824.19 1874
2824.69 1889
2825.20 1886
2825.70 1932
2826.20 1973
2826.70 1881
2827.20 1819
2827.70 1869
2828.21 1913
2828.71 1797
2829.21 1887
2829.71 1939
2830.22 1895
2830.72 1903
2831.22 1862
2831.72 1920
2832.22 1851
2832.73 1923
2833.23 1967
2833.73 2026
2834.23 1988
2834.74 2009
2835.24 2101
2835.74 2054
2836.24 2087
2836.75 2062
2837.25 2055
2837.75 2175
2838.26 2032
2838.76 2003
2839.26 1961
2839.76 2046
2840.27 2096
2840.77 2090
2841.27 2136
2841.78 2134
2842.28 2086
2842.78 2123
2843.29 2111
2843.79 2114
2844.29 2174
2844.80 2293
2845.30 2251
2845.80 2288
2846.31 2261
2846.81 2159
2847.32 2271
2847.82 2291
2848.32 2277
2848.83 2219
2849.33 2135
2849.83 2159
2850.34 2191
2850.84 2191
2851.35 2130
2851.85 2082
2852.35 2051
2852.86 1964
2853.36 2044
2853.87 2043
2854.37 2104
2854.88 2111
2855.38 2153
2855.88 2122
2856.39 2252
2856.89 2243
2857.40 2254
2857.90 2394
2858.41 2338
2858.91 2287
2859.42 2301
2859.92 2336
2860.43 2235
2860.93 2183
2861.44 2164
2861.94 2161
2862.45 2148
2862.95 2147
2863.46 2075
2863.96 2089
2864.47 2067
2864.97 1992
2865.48 2059
2865.98 1973
2866.49 1923
2866.99 1951
2867.50 1985
2868.00 2050
2868.51 2098
2869.02 2120
2869.52 2088
2870.03 2023
2870.53 2144
2871.04 2165
2871.54 2193
2872.05 2200
2872.56 2149
2873.06 2161
2873.57 2295
2874.07 2229
2874.58 2139
2875.09 2062
2875.59 2093
2876.10 2111
2876.61 2082
2877.11 2073
2877.62 2157
2878.12 2093
2878.63 2191
2879.14 2198
2879.64 2156
2880.15 2124
2880.66 2193
2881.16 2219
2881.67 2161
2882.18 2163
2882.68 2268
2883.19 2323
2883.70 2260
2884.20 2336
2884.71 2401
2885.22 2287
2885.73 2349
2886.23 2368
2886.74 2316
2887.25 2354
2887.75 2407
2888.26 2280
2888.77 2206
2889.28 2285
2889.78 2257
2890.29 2259
2890.80 2231
2891.31 2193
2891.81 2092
2892.32 2062
2892.83 2174
2893.34 2201
2893.84 2173
2894.35 2198
2894.86 2396
2895.37 2249
2895.88 2259
2896.38 2255
2896.89 2233
2897.40 2244
2897.91 2286
2898.42 2274
2898.92 2253
2899.43 2276
2899.94 2276
2900.45 2320
2900.96 2376
2901.47 2260
2901.98 2245
2902.48 2201
2902.99 2285
2903.50 2232
2904.01 2268
2904.52 2206
2905.03 2231
2905.54 2165
2906.04 2077
2906.55 2083
2907.06 2171
2907.57 2182
2908.08 2024
2908.59 2043
2909.10 1950
2909.61 2108
2910.12 2078
2910.63 2049
2911.14 2063
2911.64 2118
2912.15 2136
2912.66 2145
2913.17 2058
2913.68 1957
2914.19 2100
2914.70 2126
2915.21 2056
2915.72 2079
2916.23 2114
2916.74 2126
2917.25 2117
2917.76 2123
2918.27 2271
2918.78 2295
2919.29 2323
2919.80 2372
2920.31 2463
2920.82 2423
2921.33 2411
2921.84 2620
2922.35 2775
2922.86 2749
2923.37 2733
2923.88 2792
2924.39 2777
2924.90 2722
2925.41 2662
2925.92 2571
2926.44 2497
2926.95 2475
2927.46 2304
2927.97 2326
2928.48 2359
2928.99 2094
2929.50 2125
2930.01 2243
2930.52 2172
2931.03 2049
2931.54 2006
2932.05 1998
2932.57 2037
2933.08 2101
2933.59 2060
2934.10 2075
2934.61 2128
2935.12 2205
2935.63 2211
2936.15 2256
2936.66 2393
2937.17 2637
2937.68 2787
2938.19 3053
2938.70 3284
2939.22 3483
2939.73 3557
2940.24 3692
2940.75 4002
2941.26 3887
2941.77 3800
2942.29 3615
2942.80 3538
2943.31 3407
2943.82 3368
2944.34 3133
2944.85 3067
2945.36 2918
2945.87 2757
2946.38 2668
2946.90 2650
2947.41 2481
2947.92 2466
2948.43 2320
2948.95 2380
2949.46 2301
2949.97 2134
2950.48 2123
2951.00 2033
2951.51 2059
2952.02 1972
2952.54 2033
2953.05 2033
2953.56 2041
2954.08 2069
2954.59 1960
2955.10 1979
2955.61 1947
2956.13 1981
2956.64 2038
2957.15 2014
2957.67 2119
2958.18 2062
2958.69 2088
2959.21 2151
2959.72 2169
2960.23 2236
2960.75 2229
2961.26 2216
2961.78 2300
2962.29 2317
2962.80 2235
2963.32 2259
2963.83 2238
2964.35 2268
2964.86 2142
2965.37 2082
2965.89 2182
2966.40 2249
2966.92 2154
2967.43 2146
2967.94 2184
2968.46 2116
2968.97 2048
2969.49 2069
2970.00 2135
2970.52 2179
2971.03 2069
2971.54 2119
2972.06 2133
2972.57 2115
2973.09 2112
2973.60 2099
2974.12 2189
2974.63 2209
2975.15 2122
2975.66 2127
2976.18 2149
2976.69 2171
2977.21 2090
2977.72 2181
2978.24 2142
2978.75 2215
2979.27 2231
2979.78 2126
2980.30 2261
2980.81 2130
2981.33 2125
2981.84 2145
2982.36 2193
2982.88 2214
2983.39 2197
2983.91 2231
2984.42 2203
2984.94 2306
2985.45 2286
2985.97 2343
2986.49 2361
2987.00 2387
2987.52 2328
2988.03 2214
2988.55 2179
2989.07 2189
2989.58 2285
2990.10 2317
2990.61 2230
2991.13 2285
2991.65 2298
2992.16 2211
2992.68 2286
2993.20 2271
2993.71 2381
2994.23 2457
2994.75 2484
2995.26 2630
2995.78 2714
2996.30 2765
2996.81 2925
2997.33 2843
2997.85 2914
2998.36 2738
2998.88 2656
2999.40 2764
2999.91 2904
3000.43 2907
3000.95 2959
3001.46 3225
3001.98 3251
3002.50 3529
3003.02 3532
3003.53 3744
3004.05 3840
3004.57 3912
3005.09 3819
3005.60 3722
3006.12 3379
3006.64 3134
3007.16 2954
3007.67 2793
3008.19 2649
3008.71 2541
3009.23 2454
3009.74 2279
3010.26 2263
3010.78 2240
3011.30 2204
3011.82 2177
3012.33 2226
3012.85 2168
3013.37 2268
3013.89 2243
3014.41 2240
3014.93 2270
3015.44 2239
3015.96 2345
3016.48 2398
3017.00 2371
3017.52 2376
3018.04 2368
3018.55 2263
3019.07 2280
3019.59 2310
3020.11 2371
3020.63 2352
3021.15 2393
3021.67 2504
3022.19 2402
3022.71 2513
3023.22 2524
3023.74 2445
3024.26 2424
3024.78 2459
3025.30 2351
3025.82 2325
3026.34 2332
3026.86 2198
3027.38 2302
3027.90 2307
3028.42 2117
3028.94 2019
3029.46 2102
3029.98 2203
3030.49 2113
3031.01 2094
3031.53 2117
3032.05 2191
3032.57 2160
3033.09 2198
3033.61 2152
3034.13 2211
3034.65 2292
3035.17 2196
3035.69 2246
3036.21 2189
3036.73 2222
3037.25 2322
3037.77 2246
3038.29 2033
3038.81 2059
3039.34 2078
3039.86 2080
3040.38 2005
3040.90 2007
3041.42 1932
3041.94 1975
3042.46 2079
3042.98 2122
3043.50 2036
3044.02 2048
3044.54 2085
3045.06 2057
3045.58 2149
3046.10 2114
3046.63 2050
3047.15 2075
3047.67 2054
3048.19 2024
3048.71 1983
3049.23 1995
3049.75 1991
3050.27 2036
3050.79 1963
3051.32 2053
3051.84 1930
3052.36 1954
3052.88 2014
3053.40 1955
3053.92 2023
3054.45 2071
3054.97 2061
3055.49 2000
3056.01 1968
3056.53 2051
3057.05 1971
3057.58 1990
3058.10 2027
3058.62 1974
3059.14 2097
3059.66 2024
3060.19 2091
3060.71 2097
3061.23 2107
3061.75 2115
3062.28 2161
3062.80 2225
3063.32 2267
3063.84 2322
3064.37 2178
3064.89 2205
3065.41 2217
3065.93 2290
3066.46 2265
3066.98 2273
3067.50 2380
3068.02 2282
3068.55 2248
3069.07 2326
3069.59 2353
3070.12 2186
3070.64 2279
3071.16 2257
3071.69 2325
3072.21 2364
3072.73 2308
3073.26 2380
3073.78 2461
3074.30 2382
3074.83 2451
3075.35 2461
3075.87 2479
3076.40 2518
3076.92 2597
3077.44 2602
3077.97 2641
3078.49 2687
3079.01 2739
3079.54 2807
3080.06 2797
3080.59 2900
3081.11 2779
3081.63 2688
3082.16 2756
3082.68 2750
3083.21 2635
3083.73 2626
3084.25 2554
3084.78 2573
3085.30 2727
3085.83 2727
3086.35 2826
3086.88 2925
3087.40 3074
3087.93 3362
3088.45 3596
3088.97 3813
3089.50 3804
3090.02 3704
3090.55 3545
3091.07 3233
3091.60 3135
3092.12 3055
3092.65 2919
3093.17 2781
3093.70 2731
3094.22 2574
3094.75 2605
3095.27 2662
3095.80 2682
3096.32 2655
3096.85 2712
3097.37 2684
3097.90 2796
3098.43 2840
3098.95 2989
3099.48 3317
3100.00 3568
3100.53 3896
3101.05 4192
3101.58 4494
3102.10 4590
3102.63 4711
3103.16 4789
3103.68 4572
3104.21 4155
3104.73 3964
3105.26 3571
3105.79 3315
3106.31 3208
3106.84 2919
3107.36 2718
3107.89 2759
3108.42 2679
3108.94 2743
3109.47 2755
3110.00 2591
3110.52 2543
3111.05 2504
3111.57 2456
3112.10 2312
3112.63 2407
3113.15 2367
3113.68 2350
3114.21 2285
3114.74 2290
3115.26 2303
3115.79 2404
3116.32 2323
3116.84 2268
3117.37 2321
3117.90 2412
3118.42 2450
3118.95 2572
3119.48 2478
3120.01 2487
3120.53 2500
3121.06 2506
3121.59 2590
3122.11 2527
3122.64 2388
3123.17 2436
3123.70 2422
3124.22 2442
3124.75 2483
3125.28 2472
3125.81 2417
3126.34 2440
3126.86 2372
3127.39 2367
3127.92 2278
3128.45 2448
3128.98 2373
3129.50 2339
3130.03 2288
3130.56 2237
3131.09 2327
3131.62 2246
3132.14 2298
3132.67 2255
3133.20 2312
3133.73 2331
3134.26 2230
3134.79 2236
3135.31 2249
3135.84 2250
3136.37 2204
3136.90 2256
3137.43 2092
3137.96 2154
3138.49 2101
3139.02 2074
3139.54 1925
3140.07 1960
3140.60 1886
3141.13 1948
3141.66 1961
3142.19 1947
3142.72 1888
3143.25 1961
3143.78 2083
3144.31 2078
3144.84 2144
3145.37 2204
3145.89 2267
3146.42 2241
3146.95 2442
3147.48 2458
3148.01 2513
3148.54 2550
3149.07 2462
3149.60 2475
3150.13 2524
3150.66 2556
3151.19 2465
3151.72 2319
3152.25 2382
3152.78 2344
3153.31 2190
3153.84 2251
3154.37 2214
3154.90 2295
3155.43 2346
3155.96 2374
3156.49 2320
3157.02 2280
3157.55 2280
3158.08 2387
3158.61 2408
3159.14 2391
3159.68 2380
3160.21 2429
3160.74 2303
3161.27 2347
3161.80 2255
3162.33 2175
3162.86 2309
3163.39 2278
3163.92 2173
3164.45 2133
3164.98 2135
3165.51 2077
3166.05 2020
3166.58 2014
3167.11 2032
3167.64 2053
3168.17 2038
3168.70 1965
3169.23 2109
3169.76 2106
3170.30 2100
3170.83 2149
3171.36 2187
3171.89 2201
3172.42 2228
3172.95 2240
3173.49 2255
3174.02 2246
3174.55 2189
3175.08 2275
3175.61 2297
3176.15 2176
3176.68 2159
3177.21 2149
3177.74 2196
3178.27 2107
3178.81 2063
3179.34 2034
3179.87 2077
3180.40 1998
3180.93 1990
3181.47 2011
3182.00 1978
3182.53 1882
3183.06 1872
3183.60 1864
3184.13 1956
3184.66 1946
3185.20 1913
3185.73 1916
3186.26 1897
3186.79 1964
3187.33 2044
3187.86 2035
3188.39 1983
3188.93 2051
3189.46 1983
3189.99 1876
3190.52 1901
3191.06 1951
3191.59 1985
3192.12 1947
3192.66 1924
3193.19 1991
3193.72 2011
3194.26 1941
3194.79 1979
3195.33 2054
3195.86 2064
3196.39 1949
3196.93 1976
3197.46 2061
3197.99 2048
3198.53 2037
3199.06 2096
3199.60 2098
3200.13 2110
3200.66 2112
3201.20 2043
3201.73 2045
3202.27 2165
3202.80 2120
3203.33 2074
3203.87 2182
3204.40 2173
3204.94 2231
3205.47 2421
3206.01 2530
3206.54 2506
3207.07 2589
3207.61 2688
3208.14 2827
3208.68 2694
3209.21 2735
3209.75 2792
3210.28 2733
3210.82 2785
3211.35 2678
3211.89 2563
3212.42 2397
3212.96 2406
3213.49 2324
3214.03 2311
3214.56 2225
3215.10 2127
3215.63 2078
3216.17 2090
3216.70 2052
3217.24 1950
3217.78 1987
3218.31 2011
3218.85 2044
3219.38 2152
3219.92 2122
3220.45 2119
3220.99 2171
3221.52 2124
3222.06 2251
3222.60 2360
3223.13 2468
3223.67 2495
3224.20 2523
3224.74 2507
3225.28 2515
3225.81 2452
3226.35 2317
3226.88 2304
3227.42 2264
3227.96 2281
3228.49 2179
3229.03 2152
3229.57 2116
3230.10 2211
3230.64 2124
3231.18 2118
3231.71 2110
3232.25 2133
3232.79 2241
3233.32 2281
3233.86 2316
3234.40 2214
3234.93 2259
3235.47 2318
3236.01 2273
3236.54 2358
3237.08 2265
3237.62 2354
3238.15 2364
3238.69 2350
3239.23 2293
3239.77 2288
3240.30 2375
3240.84 2317
3241.38 2189
3241.92 2261
3242.45 2300
3242.99 2242
3243.53 2286
3244.07 2256
3244.60 2336
3245.14 2341
3245.68 2286
3246.22 2401
3246.75 2296
3247.29 2468
3247.83 2606
3248.37 2804
3248.91 2789
3249.44 3062
3249.98 3172
3250.52 3530
3251.06 3795
3251.60 4060
3252.14 4250
3252.67 4237
3253.21 4218
3253.75 4167
3254.29 3992
3254.83 3899
3255.37 3715
3255.90 3443
3256.44 3260
3256.98 3185
3257.52 3135
3258.06 3007
3258.60 3018
3259.14 3073
3259.68 3104
3260.21 3114
3260.75 3154
3261.29 3183
3261.83 3142
3262.37 3276
3262.91 3393
3263.45 3374
3263.99 3426
3264.53 3506
3265.07 3554
3265.61 3748
3266.15 3606
3266.69 3460
3267.23 3314
3267.76 3467
3268.30 3328
3268.84 3201
3269.38 2980
3269.92 2946
3270.46 2859
3271.00 2774
3271.54 2614
3272.08 2656
3272.62 2665
3273.16 2639
3273.70 2639
3274.24 2616
3274.78 2712
3275.32 2823
3275.86 2922
3276.40 2826
3276.94 2798
3277.48 2832
3278.03 2857
3278.57 2836
3279.11 2820
3279.65 2882
3280.19 2987
3280.73 2807
3281.27 2769
3281.81 2769
3282.35 2850
3282.89 2873
3283.43 2944
3283.97 2880
3284.51 3007
3285.05 3060
3285.60 3023
3286.14 2917
3286.68 2984
3287.22 2962
3287.76 2959
3288.30 3017
3288.84 3318
3289.38 3326
3289.93 3417
3290.47 3492
3291.01 3624
3291.55 3877
3292.09 4145
3292.63 4226
3293.18 4483
3293.72 4731
3294.26 4788
3294.80 4933
3295.34 4893
3295.88 4924
3296.43 4830
3296.97 4777
3297.51 4568
3298.05 4189
3298.59 4089
3299.14 4010
3299.68 3745
3300.22 3667
3300.76 3476
3301.31 3363
3301.85 3545
3302.39 3419
3302.93 3401
3303.48 3453
3304.02 3392
3304.56 3445
3305.10 3315
3305.65 3389
3306.19 3279
3306.73 3333
3307.27 3369
3307.82 3474
3308.36 3478
3308.90 3599
3309.45 3528
3309.99 3429
3310.53 3324
3311.07 3348
3311.62 3494
3312.16 3601
3312.70 3537
3313.25 3478
3313.79 3590
3314.33 3657
3314.88 3727
3315.42 3918
3315.97 4173
3316.51 4326
3317.05 4535
3317.60 4669
3318.14 5066
3318.68 5272
3319.23 5438
3319.77 5643
3320.32 5676
3320.86 5584
3321.40 5440
3321.95 5332
3322.49 5255
3323.04 5034
3323.58 4937
3324.12 4750
3324.67 4593
3325.21 4479
3325.76 4357
3326.30 4358
3326.85 4328
3327.39 4402
3327.93 4488
3328.48 4474
3329.02 4799
3329.57 5139
3330.11 5891
3330.66 7092
3331.20 8984
3331.75 11439
3332.29 14173
3332.84 17186
3333.38 20584
3333.93 23967
3334.47 26330
3335.02 28438
3335.56 28622
3336.11 28435
3336.65 26860
3337.20 24973
3337.74 22337
3338.29 19006
3338.83 16248
3339.38 13499
3339.92 11266
3340.47 9364
3341.02 7793
3341.56 6543
3342.11 5721
3342.65 5110
3343.20 4578
3343.74 4299
3344.29 4073
3344.84 3905
3345.38 3812
3345.93 3776
3346.47 3609
3347.02 3652
3347.57 3701
3348.11 3718
3348.66 3619
3349.21 3682
3349.75 3696
3350.30 3688
3350.84 3756
3351.39 3742
3351.94 3598
3352.48 3587
3353.03 3504
3353.58 3564
3354.12 3620
3354.67 3345
3355.22 3327
3355.76 3401
3356.31 3343
3356.86 3184
3357.40 3130
3357.95 3145
3358.50 3035
3359.05 3071
3359.59 3161
3360.14 3120
3360.69 3058
3361.23 3076
3361.78 3235
3362.33 3076
3362.88 3046
3363.42 3127
3363.97 3167
3364.52 3167
3365.07 3123
3365.61 3100
3366.16 2996
3366.71 2990
3367.26 2967
3367.80 2966
3368.35 2953
3368.90 3131
3369.45 3275
3370.00 3516
3370.54 3512
3371.09 3778
3371.64 4188
3372.19 4418
3372.74 4538
3373.28 4564
3373.83 4654
3374.38 4568
3374.93 4280
3375.48 4031
3376.03 3901
3376.57 3767
3377.12 3472
3377.67 3232
3378.22 3076
3378.77 2950
3379.32 2926
3379.87 2965
3380.42 2749
3380.96 2787
3381.51 2695
3382.06 2524
3382.61 2570
3383.16 2480
3383.71 2522
3384.26 2510
3384.81 2432
3385.36 2490
3385.91 2413
3386.45 2401
3387.00 2435
3387.55 2475
3388.10 2595
3388.65 2518
3389.20 2383
3389.75 2438
3390.30 2457
3390.85 2497
3391.40 2414
3391.95 2544
3392.50 2582
3393.05 2406
3393.60 2513
3394.15 2468
3394.70 2477
3395.25 2474
3395.80 2596
3396.35 2547
3396.90 2617
3397.45 2624
3398.00 2484
3398.55 2475
3399.10 2528
3399.65 2479
3400.20 2512
3400.75 2447
3401.30 2412
3401.85 2403
3402.40 2435
3402.95 2422
3403.50 2355
3404.06 2350
3404.61 2320
3405.16 2222
3405.71 2240
3406.26 2357
3406.81 2420
3407.36 2304
3407.91 2257
3408.46 2398
3409.01 2558
3409.56 2618
3410.12 2718
3410.67 2764
3411.22 2721
3411.77 2664
3412.32 2653
3412.87 2630
3413.42 2684
3413.98 2586
3414.53 2444
3415.08 2431
3415.63 2467
3416.18 2432
3416.73 2426
3417.29 2437
3417.84 2393
3418.39 2363
3418.94 2382
3419.49 2461
3420.05 2349
3420.60 2201
3421.15 2106
3421.70 2224
3422.25 2242
3422.81 2289
3423.36 2269
3423.91 2210
3424.46 2291
3425.01 2221
3425.57 2131
3426.12 2089
3426.67 2065
3427.23 2140
3427.78 2073
3428.33 2009
3428.88 2049
3429.44 2052
3429.99 2081
3430.54 2011
3431.09 1992
3431.65 2025
3432.20 2069
3432.75 2125
3433.31 2101
3433.86 2011
3434.41 2062
3434.97 2154
3435.52 2256
3436.07 2265
3436.63 2289
3437.18 2301
3437.73 2323
3438.29 2237
3438.84 2330
3439.39 2228
3439.95 2201
3440.50 2166
3441.05 2225
3441.61 2211
3442.16 2185
3442.72 2095
3443.27 2084
3443.82 2134
3444.38 2071
3444.93 1930
3445.48 1996
3446.04 1957
3446.59 1997
3447.15 1984
3447.70 1900
3448.26 1923
3448.81 1940
3449.36 1912
3449.92 1991
3450.47 1933
3451.03 1956
3451.58 2017
3452.14 1973
3452.69 1963
3453.25 1916
3453.80 2024
3454.36 1984
3454.91 2000
3455.47 1919
3456.02 1969
3456.58 2059
3457.13 2001
3457.69 2056
3458.24 1997
3458.80 2038
3459.35 2037
3459.91 2103
3460.46 2121
3461.02 2061
3461.57 2054
3462.13 2124
3462.68 2142
3463.24 2200
3463.79 2264
3464.35 2268
3464.90 2211
3465.46 2226
3466.02 2186
3466.57 2325
3467.13 2273
3467.68 2231
3468.24 2199
3468.80 2334
3469.35 2460
3469.91 2377
3470.46 2337
3471.02 2302
3471.58 2292
3472.13 2321
3472.69 2355
3473.24 2360
3473.80 2328
3474.36 2250
3474.91 2350
3475.47 2411
3476.03 2406
3476.58 2484
3477.14 2577
3477.70 2582
3478.25 2575
3478.81 2736
3479.37 2730
3479.92 2736
3480.48 2768
3481.04 2681
3481.59 2699
3482.15 2767
3482.71 2773
3483.26 2681
3483.82 2770
3484.38 2809
3484.94 2684
3485.49 2675
3486.05 2775
3486.61 2873
3487.17 3081
3487.72 3304
3488.28 3692
3488.84 4129
3489.40 4803
3489.95 5279
3490.51 5991
3491.07 6375
3491.63 6750
3492.18 6602
3492.74 6415
3493.30 5867
3493.86 5444
3494.42 5040
3494.97 4543
3495.53 4228
3496.09 3888
3496.65 3717
3497.21 3448
3497.76 3391
3498.32 3414
3498.88 3322
3499.44 3315
3500.00 3370
3500.56 3491
3501.11 3736
3501.67 3988
3502.23 4022
3502.79 4323
3503.35 4373
3503.91 4570
3504.47 4463
3505.03 4616
3505.58 4508
3506.14 4296
3506.70 4297
3507.26 4050
3507.82 3961
3508.38 3670
3508.94 3462
3509.50 3236
3510.06 3137
3510.62 3044
3511.17 2966
3511.73 2895
3512.29 2662
3512.85 2560
3513.41 2629
3513.97 2589
3514.53 2501
3515.09 2337
3515.65 2290
3516.21 2194
3516.77 2253
3517.33 2194
3517.89 2254
3518.45 2316
3519.01 2364
3519.57 2335
3520.13 2296
3520.69 2327
3521.25 2245
3521.81 2261
3522.37 2263
3522.93 2260
3523.49 2261
3524.05 2297
3524.61 2447
3525.17 2486
3525.73 2419
3526.29 2383
3526.85 2350
3527.41 2345
3527.97 2370
3528.54 2375
3529.10 2287
3529.66 2303
3530.22 2271
3530.78 2326
3531.34 2200
3531.90 2241
3532.46 2143
3533.02 2169
3533.58 2223
3534.14 2248
3534.71 2300
3535.27 2278
3535.83 2274
3536.39 2290
3536.95 2322
3537.51 2287
3538.07 2307
3538.64 2299
3539.20 2254
3539.76 2313
3540.32 2279
3540.88 2325
3541.44 2398
3542.00 2421
3542.57 2443
3543.13 2486
3543.69 2378
3544.25 2331
3544.81 2226
3545.38 2234
3545.94 2236
3546.50 2226
3547.06 2271
3547.62 2231
3548.19 2238
3548.75 2281
3549.31 2240
3549.87 2157
3550.44 2203
3551.00 2072
3551.56 2080
3552.12 2073
3552.69 2034
3553.25 2079
3553.81 2077
3554.37 2039
3554.94 2152
3555.50 2084
3556.06 2027
3556.63 2034
3557.19 2048
3557.75 2050
3558.31 2074
3558.88 2107
3559.44 2054
3560.00 2028
3560.57 2007
3561.13 1990
3561.69 2048
3562.26 2188
3562.82 2185
3563.38 2160
3563.95 2192
3564.51 2189
3565.07 2215
3565.64 2208
3566.20 2361
3566.77 2288
3567.33 2180
3567.89 2144
3568.46 2092
3569.02 2081
3569.59 2087
3570.15 2061
3570.71 2024
3571.28 2027
3571.84 2110
3572.41 2177
3572.97 2222
3573.53 2229
3574.10 2292
3574.66 2381
3575.23 2551
3575.79 2692
3576.36 2714
3576.92 2856
3577.48 2764
3578.05 2777
3578.61 2754
3579.18 2691
3579.74 2515
3580.31 2454
3580.87 2342
3581.44 2253
3582.00 2292
3582.57 2083
3583.13 2156
3583.70 2083
3584.26 2006
3584.83 2034
3585.39 2034
3585.96 2048
3586.52 1989
3587.09 1967
3587.65 1922
3588.22 1899
3588.79 1890
3589.35 1865
3589.92 1921
3590.48 1870
3591.05 1900
3591.61 1925
3592.18 1917
3592.74 1901
3593.31 1890
3593.88 1962
3594.44 2020
3595.01 2025
3595.57 2048
3596.14 2056
3596.71 2002
3597.27 1999
3597.84 2097
3598.40 2112
3598.97 1986
3599.54 2015
3600.10 1953
3600.67 2038
3601.24 2053
3601.80 1935
3602.37 1947
3602.94 1983
3603.50 1953
3604.07 1937
3604.64 1982
3605.20 2003
3605.77 1968
3606.34 2012
3606.90 1957
3607.47 1966
3608.04 1991
3608.60 1818
3609.17 1768
3609.74 1882
3610.30 1874
3610.87 1834
3611.44 1894
3612.01 1999
3612.57 2160
3613.14 2127
3613.71 2285
3614.28 2657
3614.84 2771
3615.41 3089
3615.98 3478
3616.55 3764
3617.11 4100
3617.68 4157
3618.25 4125
3618.82 4012
3619.39 3732
3619.95 3510
3620.52 3352
3621.09 3185
3621.66 2899
3622.23 2694
3622.79 2485
3623.36 2261
3623.93 2128
3624.50 1966
3625.07 1966
3625.63 1958
3626.20 1859
3626.77 1987
3627.34 1890
3627.91 1910
3628.48 1921
3629.05 1879
3629.61 1889
3630.18 1875
3630.75 1921
3631.32 1918
3631.89 1890
3632.46 1890
3633.03 1905
3633.60 1956
3634.16 1959
3634.73 1872
3635.30 1850
3635.87 1819
3636.44 1895
3637.01 1885
3637.58 1922
3638.15 1923
3638.72 2005
3639.29 2061
3639.86 2131
3640.43 2173
3641.00 2267
3641.57 2244
3642.14 2221
3642.71 2249
3643.27 2214
3643.84 2154
3644.41 2200
3644.98 2193
3645.55 2115
3646.12 2105
3646.69 2198
3647.26 2071
3647.83 2209
3648.40 2169
3648.97 2102
3649.54 2114
3650.12 2148
3650.69 2224
3651.26 2213
3651.83 2226
3652.40 2174
3652.97 2309
3653.54 2260
3654.11 2306
3654.68 2345
3655.25 2475
3655.82 2382
3656.39 2429
3656.96 2397
3657.53 2457
3658.10 2503
3658.67 2433
3659.25 2463
3659.82 2425
3660.39 2244
3660.96 2224
3661.53 2204
3662.10 2282
3662.67 2230
3663.24 2138
3663.81 2143
3664.39 2166
3664.96 2051
3665.53 2202
3666.10 2207
3666.67 2085
3667.24 2140
3667.81 2107
3668.39 2066
3668.96 2133
3669.53 2047
3670.10 2139
3670.67 2062
3671.25 2130
3671.82 2099
3672.39 2158
3672.96 2119
3673.53 2195
3674.11 2243
3674.68 2268
3675.25 2136
3675.82 2290
3676.39 2246
3676.97 2319
3677.54 2307
3678.11 2348
3678.68 2363
3679.26 2404
3679.83 2330
3680.40 2214
3680.97 2169
3681.55 2057
3682.12 2018
3682.69 2054
3683.27 2088
3683.84 2022
3684.41 1973
3684.98 1903
3685.56 1999
3686.13 1946
3686.70 2005
3687.28 2161
3687.85 2282
3688.42 2309
3689.00 2338
3689.57 2407
3690.14 2288
3690.72 2398
3691.29 2382
3691.86 2176
3692.44 2171
3693.01 2169
3693.58 2203
3694.16 2154
3694.73 2054
3695.31 2020
3695.88 1962
3696.45 2025
3697.03 2047
3697.60 1988
3698.18 1870
3698.75 1993
3699.32 1949
3699.90 1937
3700.47 1986
3701.05 2007
3701.62 2061
3702.19 2046
3702.77 2030
3703.34 2083
3703.92 2121
3704.49 2002
3705.07 1984
3705.64 2128
3706.22 2127
3706.79 2120
3707.37 2173
3707.94 2050
3708.51 1967
3709.09 2003
3709.66 1985
3710.24 2047
3710.81 1992
3711.39 2033
3711.96 1939
3712.54 1921
3713.11 1960
3713.69 1993
3714.27 2017
3714.84 1918
3715.42 1945
3715.99 2044
3716.57 2031
3717.14 1941
3717.72 1883
3718.29 1949
3718.87 1882
3719.44 1914
3720.02 1876
3720.60 1833
3721.17 1887
3721.75 1851
3722.32 1764
3722.90 1839
3723.47 1828
3724.05 1804
3724.63 1800
3725.20 1798
3725.78 1752
3726.36 1864
3726.93 1921
3727.51 2065
3728.08 2096
3728.66 2216
3729.24 2408
3729.81 2607
3730.39 2620
3730.97 2902
3731.54 3084
3732.12 3283
3732.70 3503
3733.27 3335
3733.85 3333
3734.43 3215
3735.00 3003
3735.58 2895
3736.16 2762
3736.73 2460
3737.31 2411
3737.89 2364
3738.47 2346
3739.04 2168
3739.62 2131
3740.20 2140
3740.77 2063
3741.35 2010
3741.93 1912
3742.51 1930
3743.08 1878
3743.66 1912
3744.24 2013
3744.82 1944
3745.39 1879
3745.97 1868
3746.55 1915
3747.13 1997
3747.71 1879
3748.28 1832
3748.86 1939
3749.44 1925
3750.02 1827
3750.59 1729
3751.17 1845
3751.75 1876
3752.33 1861
3752.91 1846
3753.49 1814
3754.06 1725
3754.64 1795
3755.22 1926
3755.80 1876
3756.38 1874
3756.96 1855
3757.53 1949
3758.11 2085
3758.69 2055
3759.27 1971
3759.85 2032
3760.43 2041
3761.01 2106
3761.59 2192
3762.17 2084
3762.74 2165
3763.32 2219
3763.90 2184
3764.48 2211
3765.06 2222
3765.64 2115
3766.22 2070
3766.80 2075
3767.38 2068
3767.96 1902
3768.54 2014
3769.12 2070
3769.70 2121
3770.27 1984
3770.85 1930
3771.43 2001
3772.01 1963
3772.59 1905
3773.17 1907
3773.75 1940
3774.33 1914
3774.91 1881
3775.49 1859
3776.07 1865
3776.65 1850
3777.23 1842
3777.81 1872
3778.39 1804
3778.97 1892
3779.55 1801
3780.13 1819
3780.71 1852
3781.29 1767
3781.88 1878
3782.46 1865
3783.04 1821
3783.62 1832
3784.20 1784
3784.78 1859
3785.36 1817
3785.94 1870
3786.52 1875
3787.10 1860
3787.68 1845
3788.26 1934
3788.84 1908
3789.43 1859
3790.01 1786
3790.59 1819
3791.17 1813
3791.75 1796
3792.33 1752
3792.91 1889
3793.49 1900
3794.08 1896
3794.66 1947
3795.24 1991
3795.82 1999
3796.40 1877
3796.98 1862
3797.56 1868
3798.15 1899
3798.73 1983
3799.31 2076
3799.89 2148
3800.47 2198
3801.06 2200
3801.64 2205
3802.22 2132
3802.80 2148
3803.38 2218
3803.97 2237
3804.55 2344
3805.13 2375
3805.71 2427
3806.29 2529
3806.88 2652
3807.46 2591
3808.04 2630
3808.62 2676
3809.21 2754
3809.79 2596
3810.37 2483
3810.95 2441
3811.54 2389
3812.12 2391
3812.70 2380
3813.29 2584
3813.87 2542
3814.45 2408
3815.03 2453
3815.62 2357
3816.20 2280
3816.78 2324
3817.37 2287
3817.95 2212
3818.53 2075
3819.12 2094
3819.70 2206
3820.28 2240
3820.87 2218
3821.45 2176
3822.03 2198
3822.62 2176
3823.20 2187
3823.78 2101
3824.37 2112
3824.95 2029
3825.54 2033
3826.12 2068
3826.70 2050
3827.29 2028
3827.87 2074
3828.46 2017
3829.04 2069
3829.62 2132
3830.21 2174
3830.79 2077
3831.38 1998
3831.96 2139
3832.54 2063
3833.13 2078
3833.71 2081
3834.30 2059
3834.88 2136
3835.47 2061
3836.05 2111
3836.64 2034
3837.22 1989
3837.81 2105
3838.39 2035
3838.98 1988
3839.56 1995
3840.15 1973
3840.73 2034
3841.31 2010
3841.90 2036
3842.49 2011
3843.07 2122
3843.66 2214
3844.24 2240
3844.83 2213
3845.41 2299
3846.00 2245
3846.58 2283
3847.17 2293
3847.75 2188
3848.34 2128
3848.92 2088
3849.51 2125
3850.10 2086
3850.68 2065
3851.27 2083
3851.85 2001
3852.44 2077
3853.02 2049
3853.61 2120
3854.20 2094
3854.78 2129
3855.37 2160
3855.95 2218
3856.54 2463
3857.13 2740
3857.71 2980
3858.30 3174
3858.89 3521
3859.47 3919
3860.06 4250
3860.64 4579
3861.23 4690
3861.82 4835
3862.40 4731
3862.99 4522
3863.58 4196
3864.16 3965
3864.75 3529
3865.34 3343
3865.92 2962
3866.51 2677
3867.10 2541
3867.69 2306
3868.27 2335
3868.86 2251
3869.45 2206
3870.03 2195
3870.62 2127
3871.21 2131
3871.80 2176
3872.38 2125
3872.97 2098
3873.56 2146
3874.15 2205
3874.73 2159
3875.32 2089
3875.91 2076
3876.50 2005
3877.08 2013
3877.67 1997
3878.26 1950
3878.85 1998
3879.43 1949
3880.02 1903
3880.61 1908
3881.20 1904
3881.79 1899
3882.37 1860
3882.96 1883
3883.55 1864
3884.14 1871
3884.73 1883
3885.32 1917
3885.90 1958
3886.49 2003
3887.08 2069
3887.67 2104
3888.26 2160
3888.85 2231
3889.44 2259
3890.02 2260
3890.61 2258
3891.20 2257
3891.79 2140
3892.38 2181
3892.97 2134
3893.56 2234
3894.15 2139
3894.74 2128
3895.32 2119
3895.91 2097
3896.50 2137
3897.09 2191
3897.68 2183
3898.27 2191
3898.86 2290
3899.45 2252
3900.04 2184
3900.63 2141
3901.22 2160
3901.81 2112
3902.40 2063
3902.99 1928
3903.58 1910
3904.17 1938
3904.76 1961
3905.35 1975
3905.94 1895
3906.53 1882
3907.12 1813
3907.71 1780
3908.30 1874
3908.89 1872
3909.48 1820
3910.07 1803
3910.66 1765
3911.25 1720
3911.84 1654
3912.43 1747
3913.02 1779
3913.61 1737
3914.20 1785
3914.79 1829
3915.38 1767
3915.97 1815
3916.56 1784
3917.15 1764
3917.74 1777
3918.33 1810
3918.92 1768
3919.52 1748
3920.11 1695
3920.70 1753
3921.29 1754
3921.88 1726
3922.47 1663
3923.06 1638
3923.65 1660
3924.24 1702
3924.84 1695
3925.43 1681
3926.02 1706
3926.61 1590
3927.20 1579
3927.79 1697
3928.38 1708
3928.98 1656
3929.57 1614
3930.16 1599
3930.75 1623
3931.34 1608
3931.93 1593
3932.53 1598
3933.12 1651
3933.71 1701
3934.30 1662
3934.89 1686
3935.49 1681
3936.08 1711
3936.67 1667
3937.26 1712
3937.86 1700
3938.45 1754
3939.04 1694
3939.63 1800
3940.23 1755
3940.82 1793
3941.41 1780
3942.00 1727
3942.60 1762
3943.19 1767
3943.78 1704
3944.37 1804
3944.97 1717
3945.56 1630
3946.15 1665
3946.75 1629
3947.34 1598
3947.93 1617
3948.52 1503
3949.12 1572
3949.71 1636
3950.30 1614
3950.90 1576
3951.49 1553
3952.08 1580
3952.68 1555
3953.27 1607
3953.86 1651
3954.46 1626
3955.05 1668
3955.65 1745
3956.24 1704
3956.83 1739
3957.43 1724
3958.02 1686
3958.61 1632
3959.21 1757
3959.80 1780
3960.40 1719
3960.99 1741
3961.58 1816
3962.18 1810
3962.77 1776
3963.37 1811
3963.96 1790
3964.55 1878
3965.15 1923
3965.74 1885
3966.34 1926
3966.93 1932
3967.53 1825
3968.12 1930
3968.72 1850
3969.31 1823
3969.91 1859
3970.50 1741
3971.10 1688
3971.69 1763
3972.28 1719
3972.88 1700
3973.47 1761
3974.07 1708
3974.66 1727
3975.26 1767
3975.85 1876
3976.45 1935
3977.05 1958
3977.64 1921
3978.24 1991
3978.83 2025
3979.43 1930
3980.02 1920
3980.62 1820
3981.21 1931
3981.81 1830
3982.40 1804
3983.00 1774
3983.60 1851
3984.19 1884
3984.79 1813
3985.38 1858
3985.98 1793
3986.58 1835
3987.17 1802
3987.77 1835
3988.36 1714
3988.96 1755
3989.56 1777
3990.15 1863
3990.75 1848
3991.34 1810
3991.94 1805
3992.54 1907
3993.13 1857
3993.73 1838
3994.33 1914
3994.92 1986
3995.52 1984
3996.12 1968
3996.71 1996
3997.31 1927
3997.91 1964
3998.50 1912
3999.10 1957
3999.70 2004
4000.29 2001
4000.89 1911
4001.49 1852
4002.09 1851
4002.68 1905
4003.28 1824
4003.88 1843
4004.47 1734
4005.07 1805
4005.67 1828
4006.27 1852
4006.86 1851
4007.46 1918
4008.06 1902
4008.66 1844
4009.25 1843
4009.85 1829
4010.45 1811
4011.05 1907
4011.64 1824
4012.24 1813
4012.84 1796
4013.44 1893
4014.04 1934
4014.63 1983
4015.23 1977
4015.83 2015
4016.43 2119
4017.03 2047
4017.63 2123
4018.22 2120
4018.82 2056
4019.42 1871
4020.02 1845
4020.62 1798
4021.22 1724
4021.81 1790
4022.41 1811
4023.01 1794
4023.61 1805
4024.21 1809
4024.81 1821
4025.41 1787
4026.01 1838
4026.60 1931
4027.20 1920
4027.80 1863
4028.40 1851
4029.00 1803
4029.60 1998
4030.20 1867
4030.80 1811
4031.40 1911
4032.00 1970
4032.60 1813
4033.20 1812
4033.80 1806
4034.39 1852
4034.99 1776
4035.59 1775
4036.19 1754
4036.79 1733
4037.39 1734
4037.99 1709
4038.59 1655
4039.19 1662
4039.79 1670
4040.39 1630
4040.99 1616
4041.59 1671
4042.19 1620
4042.79 1636
4043.39 1633
4043.99 1660
4044.59 1700
4045.19 1729
4045.79 1709
4046.39 1606
4046.99 1722
4047.60 1838
4048.20 1778
4048.80 1699
4049.40 1752
4050.00 1789
4050.60 1755
4051.20 1727
4051.80 1666
4052.40 1744
4053.00 1867
4053.60 1788
4054.20 1746
4054.80 1719
4055.41 1634
4056.01 1716
4056.61 1744
4057.21 1661
4057.81 1672
4058.41 1681
4059.01 1716
4059.61 1728
4060.22 1716
4060.82 1771
4061.42 1781
4062.02 1854
4062.62 1825
4063.22 1952
4063.82 1960
4064.43 2018
4065.03 2021
4065.63 2156
4066.23 2178
4066.83 2067
4067.44 2022
4068.04 1956
4068.64 1845
4069.24 1891
4069.84 1729
4070.45 1682
4071.05 1634
4071.65 1678
4072.25 1667
4072.86 1729
4073.46 1687
4074.06 1630
4074.66 1588
4075.27 1579
4075.87 1663
4076.47 1637
4077.07 1602
4077.68 1545
4078.28 1558
4078.88 1546
4079.48 1599
4080.09 1596
4080.69 1470
4081.29 1502
4081.90 1546
4082.50 1575
4083.10 1574
4083.71 1594
4084.31 1612
4084.91 1520
4085.52 1634
4086.12 1631
4086.72 1678
4087.33 1641
4087.93 1579
4088.53 1588
4089.14 1629
4089.74 1542
4090.34 1530
4090.95 1611
4091.55 1591
4092.15 1601
4092.76 1609
4093.36 1569
4093.97 1663
4094.57 1665
4095.17 1678
4095.78 1721
4096.38 1646
4096.99 1646
4097.59 1697
4098.19 1632
4098.80 1692
4099.40 1676
4100.01 1654
4100.61 1696
4101.22 1634
4101.82 1699
4102.43 1581
4103.03 1641
4103.63 1628
4104.24 1659
4104.84 1613
4105.45 1618
4106.05 1618
4106.66 1607
4107.26 1664
4107.87 1537
4108.47 1544
4109.08 1578
4109.68 1575
4110.29 1520
4110.89 1542
4111.50 1523
4112.10 1562
4112.71 1491
4113.31 1511
4113.92 1575
4114.53 1505
4115.13 1493
4115.74 1532
4116.34 1531
4116.95 1471
4117.55 1522
4118.16 1623
4118.76 1487
4119.37 1563
4119.98 1562
4120.58 1645
4121.19 1516
4121.79 1499
4122.40 1550
4123.01 1545
4123.61 1551
4124.22 1611
4124.82 1635
4125.43 1636
4126.04 1527
4126.64 1588
4127.25 1601
4127.86 1618
4128.46 1545
4129.07 1533
4129.68 1618
4130.28 1668
4130.89 1630
4131.50 1586
4132.10 1579
4132.71 1652
4133.32 1657
4133.92 1722
4134.53 1752
4135.14 1797
4135.74 1756
4136.35 1723
4136.96 1733
4137.56 1835
4138.17 1746
4138.78 1905
4139.39 1880
4139.99 1966
4140.60 1920
4141.21 1932
4141.82 1924
4142.42 1921
4143.03 1923
4143.64 1866
4144.25 1841
4144.85 1895
4145.46 1836
4146.07 1865
4146.68 1816
4147.28 1794
4147.89 1781
4148.50 1637
4149.11 1611
4149.72 1637
4150.32 1650
4150.93 1651
4151.54 1631
4152.15 1666
4152.76 1705
4153.37 1693
4153.97 1628
4154.58 1570
4155.19 1602
4155.80 1592
4156.41 1618
4157.02 1671
4157.62 1723
4158.23 1662
4158.84 1658
4159.45 1638
4160.06 1619
4160.67 1693
4161.28 1723
4161.89 1681
4162.49 1661
4163.10 1634
4163.71 1653
4164.32 1653
4164.93 1681
4165.54 1796
4166.15 1830
4166.76 1810
4167.37 1845
4167.98 1809
4168.59 1926
4169.20 2050
4169.81 2064
4170.42 2042
4171.02 2051
4171.63 2170
4172.24 2079
4172.85 2210
4173.46 2146
4174.07 2133
4174.68 2068
4175.29 2023
4175.90 2026
4176.51 1945
4177.12 1867
4177.73 1819
4178.34 1829
4178.95 1728
4179.56 1771
4180.17 1870
4180.78 1706
4181.39 1655
4182.00 1655
4182.61 1665
4183.23 1671
4183.84 1679
4184.45 1657
4185.06 1603
4185.67 1584
4186.28 1648
4186.89 1682
4187.50 1654
4188.11 1607
4188.72 1639
4189.33 1674
4189.94 1671
4190.55 1749
4191.17 1713
4191.78 1813
4192.39 1798
4193.00 1919
4193.61 1932
4194.22 1971
4194.83 1920
4195.44 1969
4196.06 1938
4196.67 1896
4197.28 1898
4197.89 1883
4198.50 1789
4199.11 1741
4199.72 1701
4200.34 1710
4200.95 1669
4201.56 1745
4202.17 1662
4202.78 1679
4203.40 1748
4204.01 1695
4204.62 1723
4205.23 1737
4205.84 1772
4206.46 1743
4207.07 1801
4207.68 1742
4208.29 1771
4208.90 1866
4209.52 1739
4210.13 1861
4210.74 1856
4211.35 1900
4211.97 1862
4212.58 1935
4213.19 1955
4213.80 1906
4214.42 1899
4215.03 1953
4215.64 1979
4216.26 1941
4216.87 1945
4217.48 2108
4218.09 2289
4218.71 2292
4219.32 2162
4219.93 2250
4220.55 2317
4221.16 2450
4221.77 2444
4222.39 2526
4223.00 2574
4223.61 2537
4224.23 2572
4224.84 2631
4225.45 2780
4226.07 2822
4226.68 2889
4227.30 3093
4227.91 3165
4228.52 3118
4229.14 2900
4229.75 2963
4230.36 2849
4230.98 2598
4231.59 2375
4232.21 2275
4232.82 2277
4233.43 2248
4234.05 2089
4234.66 2015
4235.28 2093
4235.89 2078
4236.51 2029
4237.12 1992
4237.73 2037
4238.35 2066
4238.96 1883
4239.58 1910
4240.19 1966
4240.81 1986
4241.42 2089
4242.04 1987
4242.65 1907
4243.27 1894
4243.88 1970
4244.50 1928
4245.11 2012
4245.73 2015
4246.34 1979
4246.96 2022
4247.57 1968
4248.19 1943
4248.80 1952
4249.42 2014
4250.03 1984
4250.65 1959
4251.26 1950
4251.88 1860
4252.49 1818
4253.11 1833
4253.72 1754
4254.34 1831
4254.96 1869
4255.57 1825
4256.19 1834
4256.80 1914
4257.42 1938
4258.03 1884
4258.65 2028
4259.27 2093
4259.88 2162
4260.50 2191
4261.12 2119
4261.73 2236
4262.35 2355
4262.96 2365
4263.58 2355
4264.20 2256
4264.81 2199
4265.43 2184
4266.05 2081
4266.66 2013
4267.28 1972
4267.90 2063
4268.51 1948
4269.13 1886
4269.75 1859
4270.36 1950
4270.98 1910
4271.60 1835
4272.21 1905
4272.83 1863
4273.45 1872
4274.06 2018
4274.68 2007
4275.30 2061
4275.92 2054
4276.53 2189
4277.15 2261
4277.77 2265
4278.38 2293
4279.00 2101
4279.62 2022
4280.24 2001
4280.85 1936
4281.47 1830
4282.09 1806
4282.71 1815
4283.32 1778
4283.94 1716
4284.56 1743
4285.18 1756
4285.80 1709
4286.41 1683
4287.03 1625
4287.65 1632
4288.27 1715
4288.89 1666
4289.50 1686
4290.12 1613
4290.74 1706
4291.36 1749
4291.98 1625
4292.60 1585
4293.21 1663
4293.83 1661
4294.45 1676
4295.07 1750
4295.69 1680
4296.31 1682
4296.93 1645
4297.54 1645
4298.16 1614
4298.78 1748
4299.40 1785
4300.02 1705
4300.64 1697
4301.26 1734
4301.88 1672
4302.50 1831
4303.12 1731
4303.73 1734
4304.35 1695
4304.97 1704
4305.59 1707
4306.21 1777
4306.83 1749
4307.45 1742
4308.07 1719
4308.69 1744
4309.31 1674
4309.93 1648
4310.55 1747
4311.17 1775
4311.79 1737
4312.41 1805
4313.03 1763
4313.65 1819
4314.27 1791
4314.89 1815
4315.51 1728
4316.13 1773
4316.75 1845
4317.37 1778
4317.99 1811
4318.61 1831
4319.23 1800
4319.85 1829
4320.47 1815
4321.09 1915
4321.71 1795
4322.33 1818
4322.95 1902
4323.57 1903
4324.19 1924
4324.81 1991
4325.43 2043
4326.05 2040
4326.68 2091
4327.30 2165
4327.92 2261
4328.54 2290
4329.16 2366
4329.78 2487
4330.40 2779
4331.02 3088
4331.64 3237
4332.26 3553
4332.89 3365
4333.51 3447
4334.13 3315
4334.75 3136
4335.37 3247
4335.99 3116
4336.61 2971
4337.24 2860
4337.86 2687
4338.48 2664
4339.10 2503
4339.72 2519
4340.34 2436
4340.97 2466
4341.59 2508
4342.21 2526
4342.83 2522
4343.45 2775
4344.08 3047
4344.70 3077
4345.32 3549
4345.94 3643
4346.57 3732
4347.19 3872
4347.81 3850
4348.43 3666
4349.05 3466
4349.68 3285
4350.30 3160
4350.92 3025
4351.54 2880
4352.17 2729
4352.79 2601
4353.41 2619
4354.04 2457
4354.66 2353
4355.28 2243
4355.90 2172
4356.53 2179
4357.15 2156
4357.77 2097
4358.40 2081
4359.02 2023
4359.64 2074
4360.27 2186
4360.89 2183
4361.51 2161
4362.14 1993
4362.76 1948
4363.38 1972
4364.01 2000
4364.63 1967
4365.25 1979
4365.88 2015
4366.50 1966
4367.12 1835
4367.75 1896
4368.37 1842
4369.00 1891
4369.62 1879
4370.24 1846
4370.87 1916
4371.49 1857
4372.12 1749
4372.74 1748
4373.36 1730
4373.99 1800
4374.61 1712
4375.24 1747
4375.86 1742
4376.49 1717
4377.11 1739
4377.73 1745
4378.36 1767
4378.98 1738
4379.61 1792
4380.23 1833
4380.86 1781
4381.48 1796
4382.11 1796
4382.73 1831
4383.36 1874
4383.98 1884
4384.61 1834
4385.23 1811
4385.86 1763
4386.48 1830
4387.11 1771
4387.73 1801
4388.36 1882
4388.98 1797
4389.61 1911
4390.23 1965
4390.86 1950
4391.48 1903
4392.11 1919
4392.74 1868
4393.36 1817
4393.99 1819
4394.61 1746
4395.24 1747
4395.86 1778
4396.49 1727
4397.12 1721
4397.74 1696
4398.37 1739
4398.99 1772
4399.62 1826
4400.25 1813
4400.87 1740
4401.50 1664
4402.12 1810
4402.75 1743
4403.38 1719
4404.00 1659
4404.63 1667
4405.26 1810
4405.88 1827
4406.51 1720
4407.14 1761
4407.76 1775
4408.39 1735
4409.02 1709
4409.64 1758
4410.27 1684
4410.90 1694
4411.52 1690
4412.15 1711
4412.78 1742
4413.40 1684
4414.03 1650
4414.66 1608
4415.29 1642
4415.91 1661
4416.54 1591
4417.17 1663
4417.79 1638
4418.42 1680
4419.05 1677
4419.68 1590
4420.30 1663
4420.93 1718
4421.56 1633
4422.19 1552
4422.81 1563
4423.44 1599
4424.07 1492
4424.70 1513
4425.33 1494
4425.95 1470
4426.58 1523
4427.21 1538
4427.84 1459
4428.47 1466
4429.09 1428
4429.72 1443
4430.35 1478
4430.98 1468
4431.61 1427
4432.23 1415
4432.86 1426
4433.49 1512
4434.12 1525
4434.75 1485
4435.38 1502
4436.01 1509
4436.63 1489
4437.26 1455
4437.89 1457
4438.52 1518
4439.15 1532
4439.78 1514
4440.41 1465
4441.04 1492
4441.67 1438
4442.29 1534
4442.92 1542
4443.55 1470
4444.18 1524
4444.81 1608
4445.44 1576
4446.07 1653
4446.70 1653
4447.33 1589
4447.96 1604
4448.59 1555
4449.22 1595
4449.85 1589
4450.48 1553
4451.11 1508
4451.74 1571
4452.37 1531
4453.00 1536
4453.63 1510
4454.26 1541
4454.89 1614
4455.52 1721
4456.15 1674
4456.78 1726
4457.41 1637
4458.04 1578
4458.67 1574
4459.30 1606
4459.93 1619
4460.56 1431
4461.19 1483
4461.82 1397
4462.45 1477
4463.08 1478
4463.71 1482
4464.34 1394
4464.97 1432
4465.60 1396
4466.23 1490
4466.86 1441
4467.49 1449
4468.12 1439
4468.76 1475
4469.39 1498
4470.02 1495
4470.65 1435
4471.28 1491
4471.91 1485
4472.54 1446
4473.17 1541
4473.80 1419
4474.44 1459
4475.07 1480
4475.70 1543
4476.33 1495
4476.96 1425
4477.59 1387
4478.22 1421
4478.86 1470
4479.49 1458
4480.12 1499
4480.75 1461
4481.38 1508
4482.02 1579
4482.65 1448
4483.28 1530
4483.91 1578
4484.54 1563
4485.18 1504
4485.81 1554
4486.44 1627
4487.07 1600
4487.70 1594
4488.34 1575
4488.97 1567
4489.60 1501
4490.23 1573
4490.87 1552
4491.50 1572
4492.13 1602
4492.76 1591
4493.40 1532
4494.03 1525
4494.66 1562
4495.30 1586
4495.93 1494
4496.56 1626
4497.19 1670
4497.83 1621
4498.46 1595
4499.09 1722
4499.73 1784
4500.36 1958
4500.99 1935
4501.63 1988
4502.26 2061
4502.89 2090
4503.53 1988
4504.16 2006
4504.79 1915
4505.43 1902
4506.06 1819
4506.69 1830
4507.33 1823
4507.96 1663
4508.59 1710
4509.23 1710
4509.86 1660
4510.50 1695
4511.13 1643
4511.76 1656
4512.40 1666
4513.03 1606
4513.67 1603
4514.30 1647
4514.93 1634
4515.57 1626
4516.20 1509
4516.84 1550
4517.47 1566
4518.11 1649
4518.74 1600
4519.37 1621
4520.01 1594
4520.64 1650
4521.28 1574
4521.91 1614
4522.55 1602
4523.18 1701
4523.82 1675
4524.45 1745
4525.09 1772
4525.72 1808
4526.36 1945
4526.99 2122
4527.63 2439
4528.26 2586
4528.90 2967
4529.53 3395
4530.17 3674
4530.80 3879
4531.44 4149
4532.07 4123
4532.71 3948
4533.34 3674
4533.98 3503
4534.62 3170
4535.25 2827
4535.89 2454
4536.52 2293
4537.16 2095
4537.79 1992
4538.43 1827
4539.07 1781
4539.70 1676
4540.34 1609
4540.97 1701
4541.61 1664
4542.25 1646
4542.88 1628
4543.52 1664
4544.15 1641
4544.79 1575
4545.43 1544
4546.06 1604
4546.70 1613
4547.34 1615
4547.97 1644
4548.61 1671
4549.25 1651
4549.88 1644
4550.52 1635
4551.16 1596
4551.79 1631
4552.43 1646
4553.07 1618
4553.70 1564
4554.34 1554
4554.98 1664
4555.61 1638
4556.25 1741
4556.89 1659
4557.53 1600
4558.16 1627
4558.80 1675
4559.44 1613
4560.07 1617
4560.71 1583
4561.35 1689
4561.99 1710
4562.62 1713
4563.26 1655
4563.90 1688
4564.54 1713
4565.18 1764
4565.81 1695
4566.45 1778
4567.09 1838
4567.73 1897
4568.36 1898
4569.00 1941
4569.64 1890
4570.28 1965
4570.92 1890
4571.55 1894
4572.19 1806
4572.83 1803
4573.47 1786
4574.11 1689
4574.75 1551
4575.38 1683
4576.02 1686
4576.66 1664
4577.30 1587
4577.94 1611
4578.58 1620
4579.22 1560
4579.85 1607
4580.49 1623
4581.13 1557
4581.77 1611
4582.41 1621
4583.05 1564
4583.69 1535
4584.33 1618
4584.97 1630
4585.61 1625
4586.24 1630
4586.88 1622
4587.52 1587
4588.16 1615
4588.80 1664
4589.44 1740
4590.08 1720
4590.72 1937
4591.36 1860
4592.00 1910
4592.64 1889
4593.28 1783
4593.92 1724
4594.56 1665
4595.20 1661
4595.84 1638
4596.48 1624
4597.12 1565
4597.76 1556
4598.40 1659
4599.04 1566
4599.68 1543
4600.32 1540
4600.96 1615
4601.60 1618
4602.24 1640
4602.88 1645
4603.52 1615
4604.16 1517
4604.80 1596
4605.44 1565
4606.08 1588
4606.72 1665
4607.36 1607
4608.00 1643
4608.64 1636
4609.28 1703
4609.93 1685
4610.57 1771
4611.21 1688
4611.85 1684
4612.49 1667
4613.13 1666
4613.77 1638
4614.41 1653
4615.05 1655
4615.69 1574
4616.34 1581
4616.98 1616
4617.62 1602
4618.26 1515
4618.90 1421
4619.54 1484
4620.18 1474
4620.83 1440
4621.47 1514
4622.11 1483
4622.75 1489
4623.39 1397
4624.03 1420
4624.68 1513
4625.32 1489
4625.96 1410
4626.60 1464
4627.24 1472
4627.89 1564
4628.53 1548
4629.17 1517
4629.81 1596
4630.45 1505
4631.10 1631
4631.74 1602
4632.38 1683
4633.02 1737
4633.67 1662
4634.31 1683
4634.95 1610
4635.59 1614
4636.24 1653
4636.88 1732
4637.52 1765
4638.17 1740
4638.81 1835
4639.45 1885
4640.09 1845
4640.74 1792
4641.38 1783
4642.02 1756
4642.67 1614
4643.31 1651
4643.95 1629
4644.60 1613
4645.24 1617
4645.88 1581
4646.53 1548
4647.17 1542
4647.81 1563
4648.46 1504
4649.10 1598
4649.74 1617
4650.39 1627
4651.03 1703
4651.67 1728
4652.32 1708
4652.96 1703
4653.61 1794
4654.25 1687
4654.89 1599
4655.54 1588
4656.18 1633
4656.83 1587
4657.47 1546
4658.11 1527
4658.76 1479
4659.40 1426
4660.05 1409
4660.69 1471
4661.33 1381
4661.98 1327
4662.62 1441
4663.27 1403
4663.91 1396
4664.56 1352
4665.20 1333
4665.85 1377
4666.49 1426
4667.14 1408
4667.78 1434
4668.43 1459
4669.07 1332
4669.72 1382
4670.36 1381
4671.01 1482
4671.65 1421
4672.30 1382
4672.94 1371
4673.59 1399
4674.23 1452
4674.88 1421
4675.52 1477
4676.17 1403
4676.81 1413
4677.46 1458
4678.10 1559
4678.75 1437
4679.40 1398
4680.04 1495
4680.69 1519
4681.33 1454
4681.98 1451
4682.62 1457
4683.27 1451
4683.92 1488
4684.56 1553
4685.21 1544
4685.85 1426
4686.50 1459
4687.15 1571
4687.79 1560
4688.44 1473
4689.09 1466
4689.73 1517
4690.38 1587
4691.02 1517
4691.67 1616
4692.32 1594
4692.96 1579
4693.61 1617
4694.26 1674
4694.90 1594
4695.55 1621
4696.20 1586
4696.84 1664
4697.49 1696
4698.14 1777
4698.78 1844
4699.43 1804
4700.08 1796
4700.73 1803
4701.37 1714
4702.02 1684
4702.67 1720
4703.31 1720
4703.96 1605
4704.61 1612
4705.26 1546
4705.90 1569
4706.55 1631
4707.20 1519
4707.85 1566
4708.49 1570
4709.14 1598
4709.79 1543
4710.44 1514
4711.09 1605
4711.73 1608
4712.38 1591
4713.03 1535
4713.68 1612
4714.33 1592
4714.97 1564
4715.62 1531
4716.27 1556
4716.92 1505
4717.57 1601
4718.21 1599
4718.86 1642
4719.51 1511
4720.16 1537
4720.81 1552
4721.46 1564
4722.11 1509
4722.75 1516
4723.40 1498
4724.05 1592
4724.70 1543
4725.35 1524
4726.00 1589
4726.65 1574
4727.30 1559
4727.94 1563
4728.59 1486
4729.24 1460
4729.89 1526
4730.54 1472
4731.19 1537
4731.84 1432
4732.49 1452
4733.14 1405
4733.79 1381
4734.44 1502
4735.09 1542
4735.74 1445
4736.38 1489
4737.03 1559
4737.68 1643
4738.33 1594
4738.98 1594
4739.63 1588
4740.28 1599
4740.93 1619
4741.58 1573
4742.23 1640
4742.88 1643
4743.53 1598
4744.18 1564
4744.83 1564
4745.48 1598
4746.13 1500
4746.78 1590
4747.43 1559
4748.08 1469
4748.73 1638
4749.39 1712
4750.04 1657
4750.69 1632
4751.34 1678
4751.99 1666
4752.64 1674
4753.29 1672
4753.94 1670
4754.59 1682
4755.24 1669
4755.89 1615
4756.54 1529
4757.19 1520
4757.84 1573
4758.50 1579
4759.15 1627
4759.80 1659
4760.45 1635
4761.10 1624
4761.75 1714
4762.40 1677
4763.05 1640
4763.71 1646
4764.36 1656
4765.01 1648
4765.66 1630
4766.31 1675
4766.96 1716
4767.62 1702
4768.27 1572
4768.92 1574
4769.57 1512
4770.22 1548
4770.87 1566
4771.53 1636
4772.18 1614
4772.83 1607
4773.48 1635
4774.13 1567
4774.79 1498
4775.44 1449
4776.09 1480
4776.74 1504
4777.40 1572
4778.05 1459
4778.70 1477
4779.35 1503
4780.01 1546
4780.66 1558
4781.31 1563
4781.96 1604
4782.62 1590
4783.27 1513
4783.92 1519
4784.57 1569
4785.23 1573
4785.88 1567
4786.53 1565
4787.19 1566
4787.84 1522
4788.49 1613
4789.15 1609
4789.80 1645
4790.45 1648
4791.11 1714
4791.76 1666
4792.41 1592
4793.07 1639
4793.72 1657
4794.37 1612
4795.03 1540
4795.68 1629
4796.33 1598
4796.99 1621
4797.64 1627
4798.29 1715
4798.95 1681
4799.60 1695
4800.26 1771
4800.91 1819
4801.56 1792
4802.22 1795
4802.87 1837
4803.53 1808
4804.18 1821
4804.83 1741
4805.49 1728
4806.14 1651
4806.80 1624
4807.45 1611
4808.11 1627
4808.76 1600
4809.42 1569
4810.07 1563
4810.72 1521
4811.38 1567
4812.03 1553
4812.69 1616
4813.34 1607
4814.00 1618
4814.65 1568
4815.31 1650
4815.96 1719
4816.62 1628
4817.27 1706
4817.93 1659
4818.58 1713
4819.24 1698
4819.89 1840
4820.55 1877
4821.20 1884
4821.86 1836
4822.52 1989
4823.17 1928
4823.83 1882
4824.48 1915
4825.14 1914
4825.79 2006
4826.45 1972
4827.10 1915
4827.76 1862
4828.42 1865
4829.07 1846
4829.73 1745
4830.38 1882
4831.04 1865
4831.70 1857
4832.35 1906
4833.01 1966
4833.66 2008
4834.32 2021
4834.98 2100
4835.63 2253
4836.29 2077
4836.95 2129
4837.60 2107
4838.26 2163
4838.92 2179
4839.57 2079
4840.23 2121
4840.89 2162
4841.54 2135
4842.20 2083
4842.86 2012
4843.51 2033
4844.17 1983
4844.83 2085
4845.48 2125
4846.14 2042
4846.80 2106
4847.45 2095
4848.11 2197
4848.77 2184
4849.43 2272
4850.08 2230
4850.74 2223
4851.40 2222
4852.06 2136
4852.71 2118
4853.37 2067
4854.03 2093
4854.69 2215
4855.34 2284
4856.00 2270
4856.66 2371
4857.32 2560
4857.97 2517
4858.63 2535
4859.29 2385
4859.95 2402
4860.61 2345
4861.26 2282
4861.92 2222
4862.58 2094
4863.24 2182
4863.90 2231
4864.55 2206
4865.21 2179
4865.87 2178
4866.53 2147
4867.19 2167
4867.85 2161
4868.51 2145
4869.16 2096
4869.82 2020
4870.48 2002
4871.14 2026
4871.80 2116
4872.46 2083
4873.12 2073
4873.78 2080
4874.43 1989
4875.09 2015
4875.75 2078
4876.41 2016
4877.07 2074
4877.73 2129
4878.39 2078
4879.05 2166
4879.71 2116
4880.37 2037
4881.03 2039
4881.69 2023
4882.34 1976
4883.00 1984
4883.66 1983
4884.32 1958
4884.98 2016
4885.64 1948
4886.30 1941
4886.96 1898
4887.62 1867
4888.28 1832
4888.94 1835
4889.60 1924
4890.26 1920
4890.92 1840
4891.58 1896
4892.24 1849
4892.90 1885
4893.56 1827
4894.22 1785
4894.88 1912
4895.54 1902
4896.20 1934
4896.86 1836
4897.52 1971
4898.19 2062
4898.85 1984
4899.51 1994
4900.17 2017
4900.83 1973
4901.49 1902
4902.15 1916
4902.81 1900
4903.47 1801
4904.13 1800
4904.79 1799
4905.45 1735
4906.12 1736
4906.78 1714
4907.44 1678
4908.10 1704
4908.76 1693
4909.42 1640
4910.08 1659
4910.74 1719
4911.41 1641
4912.07 1597
4912.73 1566
4913.39 1552
4914.05 1539
4914.71 1498
4915.38 1545
4916.04 1545
4916.70 1445
4917.36 1524
4918.02 1513
4918.68 1444
4919.35 1520
4920.01 1564
4920.67 1477
4921.33 1468
4921.99 1532
4922.66 1507
4923.32 1501
4923.98 1518
4924.64 1457
4925.31 1496
4925.97 1555
4926.63 1564
4927.29 1421
4927.96 1553
4928.62 1446
4929.28 1472
4929.94 1434
4930.61 1486
4931.27 1498
4931.93 1436
4932.59 1442
4933.26 1530
4933.92 1460
4934.58 1462
4935.25 1519
4935.91 1451
4936.57 1525
4937.24 1429
4937.90 1415
4938.56 1452
4939.23 1497
4939.89 1494
4940.55 1550
4941.22 1490
4941.88 1575
4942.54 1583
4943.21 1519
4943.87 1541
4944.53 1498
4945.20 1357
4945.86 1438
4946.52 1497
4947.19 1498
4947.85 1451
4948.52 1387
4949.18 1445
4949.84 1473
4950.51 1530
4951.17 1411
4951.84 1408
4952.50 1503
4953.17 1413
4953.83 1414
4954.49 1405
4955.16 1370
4955.82 1436
4956.49 1509
4957.15 1585
4957.82 1659
4958.48 1593
4959.15 1774
4959.81 1884
4960.47 1979
4961.14 2024
4961.80 2124
4962.47 2120
4963.13 1999
4963.80 2037
4964.46 1937
4965.13 1884
4965.79 1752
4966.46 1749
4967.12 1700
4967.79 1590
4968.45 1425
4969.12 1472
4969.79 1488
4970.45 1492
4971.12 1485
4971.78 1516
4972.45 1530
4973.11 1577
4973.78 1605
4974.44 1577
4975.11 1585
4975.78 1603
4976.44 1605
4977.11 1575
4977.77 1501
4978.44 1611
4979.11 1584
4979.77 1418
4980.44 1459
4981.10 1519
4981.77 1443
4982.44 1365
4983.10 1400
4983.77 1417
4984.43 1414
4985.10 1380
4985.77 1491
4986.43 1437
4987.10 1501
4987.77 1490
4988.43 1442
4989.10 1493
4989.77 1425
4990.43 1454
4991.10 1517
4991.77 1405
4992.43 1403
4993.10 1430
4993.77 1386
4994.43 1354
4995.10 1369
4995.77 1423
4996.44 1491
4997.10 1411
4997.77 1413
4998.44 1372
4999.10 1352
4999.77 1387
5000.44 1321
5001.11 1305
5001.77 1397
5002.44 1384
5003.11 1356
5003.78 1361
5004.44 1382
5005.11 1371
5005.78 1408
5006.45 1380
5007.12 1392
5007.78 1317
5008.45 1320
5009.12 1409
5009.79 1356
5010.46 1354
5011.12 1425
5011.79 1317
5012.46 1391
5013.13 1365
5013.80 1384
5014.47 1297
5015.13 1287
5015.80 1363
5016.47 1379
5017.14 1327
5017.81 1352
5018.48 1365
5019.14 1362
5019.81 1442
5020.48 1372
5021.15 1459
5021.82 1491
5022.49 1468
5023.16 1510
5023.83 1488
5024.50 1560
5025.16 1481
5025.83 1458
5026.50 1425
5027.17 1430
5027.84 1406
5028.51 1428
5029.18 1390
5029.85 1331
5030.52 1395
5031.19 1332
5031.86 1325
5032.53 1261
5033.20 1279
5033.87 1264
5034.54 1321
5035.21 1218
5035.88 1279
5036.54 1318
5037.21 1304
5037.88 1343
5038.55 1340
5039.22 1293
5039.89 1320
5040.56 1337
5041.23 1340
5041.90 1361
5042.58 1324
5043.25 1367
5043.92 1357
5044.59 1395
5045.26 1283
5045.93 1362
5046.60 1359
5047.27 1423
5047.94 1359
5048.61 1372
5049.28 1331
5049.95 1320
5050.62 1308
5051.29 1280
5051.96 1363
5052.63 1394
5053.30 1429
5053.98 1397
5054.65 1348
5055.32 1300
5055.99 1227
5056.66 1245
5057.33 1286
5058.00 1314
5058.67 1317
5059.34 1323
5060.02 1363
5060.69 1374
5061.36 1342
5062.03 1314
5062.70 1350
5063.37 1369
5064.04 1312
5064.72 1260
5065.39 1358
5066.06 1241
5066.73 1237
5067.40 1297
5068.08 1259
5068.75 1298
5069.42 1319
5070.09 1288
5070.76 1283
5071.44 1211
5072.11 1276
5072.78 1342
5073.45 1402
5074.12 1309
5074.80 1374
5075.47 1392
5076.14 1316
5076.81 1342
5077.49 1438
5078.16 1394
5078.83 1387
5079.50 1387
5080.18 1356
5080.85 1447
5081.52 1397
5082.20 1354
5082.87 1404
5083.54 1438
5084.21 1406
5084.89 1396
5085.56 1394
5086.23 1385
5086.91 1417
5087.58 1457
5088.25 1618
5088.93 1605
5089.60 1632
5090.27 1618
5090.95 1612
5091.62 1614
5092.29 1615
5092.97 1620
5093.64 1659
5094.31 1593
5094.99 1447
5095.66 1467
5096.34 1438
5097.01 1427
5097.68 1430
5098.36 1429
5099.03 1399
5099.70 1384
5100.38 1413
5101.05 1355
5101.73 1441
5102.40 1480
5103.08 1468
5103.75 1444
5104.42 1464
5105.10 1406
5105.77 1466
5106.45 1376
5107.12 1396
5107.80 1334
5108.47 1406
5109.15 1340
5109.82 1332
5110.49 1348
5111.17 1400
5111.84 1408
5112.52 1383
5113.19 1333
5113.87 1364
5114.54 1378
5115.22 1517
5115.89 1577
5116.57 1563
5117.24 1651
5117.92 1763
5118.59 1816
5119.27 1731
5119.94 1754
5120.62 1730
5121.30 1651
5121.97 1723
5122.65 1641
5123.32 1672
5124.00 1557
5124.67 1512
5125.35 1484
5126.02 1516
5126.70 1482
5127.38 1423
5128.05 1465
5128.73 1444
5129.40 1443
5130.08 1443
5130.76 1538
5131.43 1520
5132.11 1456
5132.78 1416
5133.46 1542
5134.14 1470
5134.81 1494
5135.49 1439
5136.17 1417
5136.84 1496
5137.52 1504
5138.20 1539
5138.87 1542
5139.55 1558
5140.22 1532
5140.90 1531
5141.58 1484
5142.26 1428
5142.93 1416
5143.61 1372
5144.29 1328
5144.96 1354
5145.64 1362
5146.32 1359
5146.99 1373
5147.67 1286
5148.35 1297
5149.03 1320
5149.70 1352
5150.38 1383
5151.06 1259
5151.73 1293
5152.41 1302
5153.09 1263
5153.77 1273
5154.44 1261
5155.12 1374
5155.80 1346
5156.48 1372
5157.16 1367
5157.83 1330
5158.51 1357
5159.19 1429
5159.87 1364
5160.55 1432
5161.22 1360
5161.90 1332
5162.58 1381
5163.26 1362
5163.94 1348
5164.61 1350
5165.29 1324
5165.97 1355
5166.65 1384
5167.33 1326
5168.01 1366
5168.68 1344
5169.36 1330
5170.04 1270
5170.72 1277
5171.40 1253
5172.08 1295
5172.76 1320
5173.44 1330
5174.11 1283
5174.79 1291
5175.47 1298
5176.15 1328
5176.83 1283
5177.51 1281
5178.19 1265
5178.87 1295
5179.55 1328
5180.23 1309
5180.91 1295
5181.58 1272
5182.26 1251
5182.94 1265
5183.62 1252
5184.30 1245
5184.98 1222
5185.66 1282
5186.34 1292
5187.02 1304
5187.70 1190
5188.38 1196
5189.06 1248
5189.74 1192
5190.42 1265
5191.10 1252
5191.78 1295
5192.46 1279
5193.14 1275
5193.82 1237
5194.50 1230
5195.18 1269
5195.86 1269
5196.54 1243
5197.22 1353
5197.90 1290
5198.58 1200
5199.26 1228
5199.94 1280
5200.63 1209
5201.31 1177
5201.99 1266
5202.67 1275
5203.35 1312
5204.03 1262
5204.71 1269
5205.39 1267
5206.07 1312
5206.75 1269
5207.43 1336
5208.11 1240
5208.80 1299
5209.48 1340
5210.16 1342
5210.84 1365
5211.52 1419
5212.20 1441
5212.88 1334
5213.57 1343
5214.25 1347
5214.93 1385
5215.61 1374
5216.29 1319
5216.97 1239
5217.66 1266
5218.34 1273
5219.02 1386
5219.70 1386
5220.38 1385
5221.06 1364
5221.75 1491
5222.43 1459
5223.11 1389
5223.79 1381
5224.47 1413
5225.16 1387
5225.84 1400
5226.52 1388
5227.20 1304
5227.89 1369
5228.57 1268
5229.25 1244
5229.93 1273
5230.62 1322
5231.30 1392
5231.98 1330
5232.66 1312
5233.35 1346
5234.03 1378
5234.71 1354
5235.40 1397
5236.08 1363
5236.76 1389
5237.44 1416
5238.13 1329
5238.81 1314
5239.49 1405
5240.18 1384
5240.86 1421
5241.54 1364
5242.23 1468
5242.91 1407
5243.59 1335
5244.28 1375
5244.96 1355
5245.64 1354
5246.33 1315
5247.01 1326
5247.70 1335
5248.38 1383
5249.06 1383
5249.75 1341
5250.43 1318
5251.11 1415
5251.80 1369
5252.48 1375
5253.17 1379
5253.85 1437
5254.53 1358
5255.22 1310
5255.90 1381
5256.59 1312
5257.27 1349
5257.96 1321
5258.64 1349
5259.32 1337
5260.01 1296
5260.69 1343
5261.38 1403
5262.06 1300
5262.75 1346
5263.43 1376
5264.12 1400
5264.80 1338
5265.49 1331
5266.17 1377
5266.86 1353
5267.54 1424
5268.23 1415
5268.91 1414
5269.60 1349
5270.28 1358
5270.97 1362
5271.65 1391
5272.34 1296
5273.02 1370
5273.71 1345
5274.39 1374
5275.08 1303
5275.76 1341
5276.45 1397
5277.14 1401
5277.82 1397
5278.51 1455
5279.19 1460
5279.88 1461
5280.56 1527
5281.25 1503
5281.94 1508
5282.62 1587
5283.31 1481
5283.99 1392
5284.68 1447
5285.37 1424
5286.05 1396
5286.74 1378
5287.43 1374
5288.11 1340
5288.80 1361
5289.48 1369
5290.17 1397
5290.86 1448
5291.54 1369
5292.23 1394
5292.92 1357
5293.60 1420
5294.29 1407
5294.98 1482
5295.66 1488
5296.35 1544
5297.04 1608
5297.72 1558
5298.41 1567
5299.10 1587
5299.79 1565
5300.47 1670
5301.16 1709
5301.85 1680
5302.53 1750
5303.22 1709
5303.91 1802
5304.60 1880
5305.28 1753
5305.97 1711
5306.66 1697
5307.35 1826
5308.03 1780
5308.72 1688
5309.41 1749
5310.10 1771
5310.78 1958
5311.47 1994
5312.16 1945
5312.85 2056
5313.54 2113
5314.22 2130
5314.91 2184
5315.60 2124
5316.29 2198
5316.98 2030
5317.66 2034
5318.35 1973
5319.04 1889
5319.73 1880
5320.42 1837
5321.11 1875
5321.80 1882
5322.48 1699
5323.17 1680
5323.86 1615
5324.55 1603
5325.24 1568
5325.93 1505
5326.62 1525
5327.30 1533
5327.99 1546
5328.68 1522
5329.37 1509
5330.06 1503
5330.75 1493
5331.44 1506
5332.13 1502
5332.82 1482
5333.51 1486
5334.20 1504
5334.88 1509
5335.57 1521
5336.26 1486
5336.95 1511
5337.64 1522
5338.33 1468
5339.02 1528
5339.71 1517
5340.40 1531
5341.09 1466
5341.78 1576
5342.47 1558
5343.16 1600
5343.85 1609
5344.54 1676
5345.23 1697
5345.92 1691
5346.61 1808
5347.30 1866
5347.99 2018
5348.68 2176
5349.37 2266
5350.06 2301
5350.75 2403
5351.44 2400
5352.13 2381
5352.82 2333
5353.51 2241
5354.20 2065
5354.90 1809
5355.59 1727
5356.28 1628
5356.97 1582
5357.66 1566
5358.35 1570
5359.04 1543
5359.73 1536
5360.42 1427
5361.11 1496
5361.80 1535
5362.49 1478
5363.19 1422
5363.88 1455
5364.57 1478
5365.26 1347
5365.95 1398
5366.64 1323
5367.33 1313
5368.03 1264
5368.72 1358
5369.41 1323
5370.10 1330
5370.79 1326
5371.48 1273
5372.18 1279
5372.87 1336
5373.56 1331
5374.25 1359
5374.94 1364
5375.63 1392
5376.33 1391
5377.02 1397
5377.71 1345
5378.40 1424
5379.10 1451
5379.79 1379
5380.48 1327
5381.17 1345
5381.86 1365
5382.56 1375
5383.25 1308
5383.94 1376
5384.63 1396
5385.33 1329
5386.02 1422
5386.71 1447
5387.40 1459
5388.10 1541
5388.79 1464
5389.48 1499
5390.18 1514
5390.87 1496
5391.56 1496
5392.26 1482
5392.95 1534
5393.64 1541
5394.33 1539
5395.03 1428
5395.72 1420
5396.41 1418
5397.11 1412
5397.80 1372
5398.49 1349
5399.19 1363
5399.88 1324
5400.58 1353
5401.27 1315
5401.96 1267
5402.66 1297
5403.35 1252
5404.04 1307
5404.74 1328
5405.43 1325
5406.13 1406
5406.82 1429
5407.51 1419
5408.21 1441
5408.90 1433
5409.60 1458
5410.29 1303
5410.98 1328
5411.68 1374
5412.37 1371
5413.07 1331
5413.76 1296
5414.46 1307
5415.15 1389
5415.84 1393
5416.54 1381
5417.23 1399
5417.93 1356
5418.62 1419
5419.32 1385
5420.01 1353
5420.71 1384
5421.40 1470
5422.10 1435
5422.79 1381
5423.49 1348
5424.18 1346
5424.88 1403
5425.57 1392
5426.27 1380
5426.96 1344
5427.66 1419
5428.35 1370
5429.05 1322
5429.74 1345
5430.44 1407
5431.14 1379
5431.83 1410
5432.53 1377
5433.22 1341
5433.92 1400
5434.61 1424
5435.31 1441
5436.01 1466
5436.70 1554
5437.40 1539
5438.09 1453
5438.79 1427
5439.49 1443
5440.18 1453
5440.88 1524
5441.57 1497
5442.27 1506
5442.97 1521
5443.66 1564
5444.36 1621
5445.06 1718
5445.75 1720
5446.45 1864
5447.15 1858
5447.84 1917
5448.54 1941
5449.24 1877
5449.93 1856
5450.63 1759
5451.33 1809
5452.02 1667
5452.72 1686
5453.42 1672
5454.11 1568
5454.81 1522
5455.51 1519
5456.20 1540
5456.90 1537
5457.60 1540
5458.30 1552
5458.99 1560
5459.69 1562
5460.39 1533
5461.09 1601
5461.78 1701
5462.48 1660
5463.18 1718
5463.88 1712
5464.57 1647
5465.27 1636
5465.97 1704
5466.67 1717
5467.36 1647
5468.06 1594
5468.76 1612
5469.46 1632
5470.16 1683
5470.85 1622
5471.55 1659
5472.25 1738
5472.95 1693
5473.65 1765
5474.35 1783
5475.04 1752
5475.74 1789
5476.44 1878
5477.14 1887
5477.84 2088
5478.54 2208
5479.23 2331
5479.93 2451
5480.63 2531
5481.33 2456
5482.03 2356
5482.73 2402
5483.43 2164
5484.13 2102
5484.83 2097
5485.52 1914
5486.22 1960
5486.92 1890
5487.62 1954
5488.32 2027
5489.02 1976
5489.72 1876
5490.42 1971
5491.12 2022
5491.82 2042
5492.52 2025
5493.22 2093
5493.92 2281
5494.62 2232
5495.31 2263
5496.01 2214
5496.71 2271
5497.41 2389
5498.11 2668
5498.81 2890
5499.51 3246
5500.21 3527
5500.91 3679
5501.61 3652
5502.31 3652
5503.01 3434
5503.71 3058
5504.41 2675
5505.11 2419
5505.81 2232
5506.51 2123
5507.22 2007
5507.92 1983
5508.62 1931
5509.32 1852
5510.02 1904
5510.72 1866
5511.42 1857
5512.12 1861
5512.82 1899
5513.52 1953
5514.22 1982
5514.92 1983
5515.62 1871
5516.32 1849
5517.03 1815
5517.73 1784
5518.43 1843
5519.13 1902
5519.83 1895
5520.53 1917
5521.23 1791
5521.93 1839
5522.63 1802
5523.34 1691
5524.04 1827
5524.74 1713
5525.44 1581
5526.14 1576
5526.84 1601
5527.55 1594
5528.25 1626
5528.95 1606
5529.65 1518
5530.35 1599
5531.05 1558
5531.76 1543
5532.46 1503
5533.16 1550
5533.86 1556
5534.56 1498
5535.27 1536
5535.97 1510
5536.67 1584
5537.37 1598
5538.08 1614
5538.78 1567
5539.48 1581
5540.18 1531
5540.89 1590
5541.59 1550
5542.29 1559
5542.99 1500
5543.70 1522
5544.40 1554
5545.10 1541
5545.80 1546
5546.51 1543
5547.21 1629
5547.91 1575
5548.62 1621
5549.32 1658
5550.02 1576
5550.73 1600
5551.43 1570
5552.13 1509
5552.84 1460
5553.54 1464
5554.24 1477
5554.95 1426
5555.65 1468
5556.35 1436
5557.06 1453
5557.76 1490
5558.46 1448
5559.17 1490
5559.87 1449
5560.57 1586
5561.28 1562
5561.98 1569
5562.69 1577
5563.39 1663
5564.09 1669
5564.80 1598
5565.50 1554
5566.21 1512
5566.91 1489
5567.61 1516
5568.32 1441
5569.02 1476
5569.73 1384
5570.43 1420
5571.14 1443
5571.84 1458
5572.54 1467
5573.25 1460
5573.95 1427
5574.66 1402
5575.36 1536
5576.07 1482
5576.77 1472
5577.48 1441
5578.18 1431
5578.89 1463
5579.59 1432
5580.30 1456
5581.00 1397
5581.71 1449
5582.41 1427
5583.12 1403
5583.82 1329
5584.53 1437
5585.23 1401
5585.94 1407
5586.64 1377
5587.35 1440
5588.06 1418
5588.76 1442
5589.47 1350
5590.17 1323
5590.88 1390
5591.58 1338
5592.29 1391
5592.99 1348
5593.70 1371
5594.41 1349
5595.11 1350
5595.82 1352
5596.52 1440
5597.23 1333
5597.94 1280
5598.64 1259
5599.35 1299
5600.06 1290
5600.76 1269
5601.47 1354
5602.17 1319
5602.88 1285
5603.59 1299
5604.29 1393
5605.00 1403
5605.71 1393
5606.41 1269
5607.12 1251
5607.83 1270
5608.53 1275
5609.24 1297
5609.95 1270
5610.65 1310
5611.36 1339
5612.07 1225
5612.78 1212
5613.48 1334
5614.19 1268
5614.90 1259
5615.60 1319
5616.31 1407
5617.02 1339
5617.73 1359
5618.43 1315
5619.14 1302
5619.85 1428
5620.56 1424
5621.26 1350
5621.97 1394
5622.68 1405
5623.39 1365
5624.09 1279
5624.80 1225
5625.51 1370
5626.22 1381
5626.93 1397
5627.63 1378
5628.34 1389
5629.05 1292
5629.76 1341
5630.47 1360
5631.17 1426
5631.88 1434
5632.59 1357
5633.30 1383
5634.01 1500
5634.72 1494
5635.42 1429
5636.13 1545
5636.84 1524
5637.55 1573
5638.26 1542
5638.97 1587
5639.68 1663
5640.39 1643
5641.09 1511
5641.80 1594
5642.51 1528
5643.22 1507
5643.93 1527
5644.64 1513
5645.35 1380
5646.06 1391
5646.77 1475
5647.48 1477
5648.19 1494
5648.89 1428
5649.60 1440
5650.31 1397
5651.02 1417
5651.73 1419
5652.44 1394
5653.15 1465
5653.86 1468
5654.57 1455
5655.28 1502
5655.99 1510
5656.70 1536
5657.41 1496
5658.12 1624
5658.83 1577
5659.54 1565
5660.25 1569
5660.96 1553
5661.67 1585
5662.38 1546
5663.09 1545
5663.80 1462
5664.51 1489
5665.22 1489
5665.93 1440
5666.64 1380
5667.35 1428
5668.06 1557
5668.77 1565
5669.48 1552
5670.19 1619
5670.91 1628
5671.62 1559
5672.33 1575
5673.04 1645
5673.75 1572
5674.46 1498
5675.17 1520
5675.88 1503
5676.59 1434
5677.30 1410
5678.01 1456
5678.73 1438
5679.44 1401
5680.15 1454
5680.86 1465
5681.57 1498
5682.28 1488
5682.99 1411
5683.71 1384
5684.42 1422
5685.13 1410
5685.84 1414
5686.55 1411
5687.26 1400
5687.98 1389
5688.69 1357
5689.40 1352
5690.11 1373
5690.82 1447
5691.54 1440
5692.25 1426
5692.96 1426
5693.67 1432
5694.38 1321
5695.10 1412
5695.81 1384
5696.52 1399
5697.23 1402
5697.95 1395
5698.66 1360
5699.37 1353
5700.08 1400
5700.80 1391
5701.51 1398
5702.22 1376
5702.93 1436
5703.65 1374
5704.36 1486
5705.07 1344
5705.78 1418
5706.50 1385
5707.21 1384
5707.92 1319
5708.64 1421
5709.35 1385
5710.06 1364
5710.78 1341
5711.49 1329
5712.20 1390
5712.92 1355
5713.63 1358
5714.34 1332
5715.06 1396
5715.77 1359
5716.48 1336
5717.20 1400
5717.91 1410
5718.62 1365
5719.34 1327
5720.05 1360
5720.77 1374
5721.48 1324
5722.19 1392
5722.91 1384
5723.62 1391
5724.33 1418
5725.05 1482
5725.76 1591
5726.48 1478
5727.19 1453
5727.91 1540
5728.62 1545
5729.33 1576
5730.05 1496
5730.76 1518
5731.48 1500
5732.19 1464
5732.91 1438
5733.62 1451
5734.34 1432
5735.05 1474
5735.77 1473
5736.48 1480
5737.20 1452
5737.91 1458
5738.63 1445
5739.34 1451
5740.06 1478
5740.77 1482
5741.49 1450
5742.20 1529
5742.92 1467
5743.63 1422
5744.35 1493
5745.06 1584
5745.78 1545
5746.49 1557
5747.21 1595
5747.92 1559
5748.64 1658
5749.35 1601
5750.07 1582
5750.79 1632
5751.50 1691
5752.22 1748
5752.93 1825
5753.65 1831
5754.36 1882
5755.08 1970
5755.80 1960
5756.51 1913
5757.23 1923
5757.95 1922
5758.66 1949
5759.38 1984
5760.09 1921
5760.81 2048
5761.53 1964
5762.24 2005
5762.96 2040
5763.68 2061
5764.39 2064
5765.11 2024
5765.83 2096
5766.54 2267
5767.26 2408
5767.98 2671
5768.69 3006
5769.41 3445
5770.13 3617
5770.84 3885
5771.56 3816
5772.28 3597
5772.99 3364
5773.71 3068
5774.43 2609
5775.15 2497
5775.86 2234
5776.58 2221
5777.30 2151
5778.01 2203
5778.73 2265
5779.45 2249
5780.17 2245
5780.88 2206
5781.60 2181
5782.32 2273
5783.04 2284
5783.76 2325
5784.47 2310
5785.19 2271
5785.91 2147
5786.63 2126
5787.34 2056
5788.06 2023
5788.78 2060
5789.50 2106
5790.22 2030
5790.94 2001
5791.65 1962
5792.37 1979
5793.09 1994
5793.81 1977
5794.53 1924
5795.25 1906
5795.96 1903
5796.68 1918
5797.40 1889
5798.12 1997
5798.84 2060
5799.56 2092
5800.28 2207
5800.99 2345
5801.71 2199
5802.43 2178
5803.15 2056
5803.87 1939
5804.59 1929
5805.31 1863
5806.03 1819
5806.75 1880
5807.47 1813
5808.18 1836
5808.90 1871
5809.62 1843
5810.34 1811
5811.06 1764
5811.78 1651
5812.50 1665
5813.22 1661
5813.94 1699
5814.66 1600
5815.38 1642
5816.10 1669
5816.82 1594
5817.54 1612
5818.26 1544
5818.98 1673
5819.70 1631
5820.42 1604
5821.14 1706
5821.86 1643
5822.58 1658
5823.30 1551
5824.02 1578
5824.74 1607
5825.46 1537
5826.18 1473
5826.90 1490
5827.62 1566
5828.34 1552
5829.06 1530
5829.78 1589
5830.50 1518
5831.22 1470
5831.95 1479
5832.67 1486
5833.39 1534
5834.11 1551
5834.83 1516
5835.55 1542
5836.27 1479
5836.99 1466
5837.71 1473
5838.43 1490
5839.15 1512
5839.88 1523
5840.60 1536
5841.32 1402
5842.04 1435
5842.76 1482
5843.48 1459
5844.20 1444
5844.93 1473
5845.65 1471
5846.37 1467
5847.09 1465
5847.81 1487
5848.53 1500
5849.26 1460
5849.98 1488
5850.70 1444
5851.42 1457
5852.14 1444
5852.87 1498
5853.59 1427
5854.31 1471
5855.03 1451
5855.75 1539
5856.48 1495
5857.20 1481
5857.92 1425
5858.64 1391
5859.37 1425
5860.09 1405
5860.81 1354
5861.53 1348
5862.26 1426
5862.98 1362
5863.70 1431
5864.42 1379
5865.15 1436
5865.87 1443
5866.59 1399
5867.31 1407
5868.04 1449
5868.76 1469
5869.48 1422
5870.21 1453
5870.93 1408
5871.65 1459
5872.38 1414
5873.10 1442
5873.82 1455
5874.55 1382
5875.27 1405
5875.99 1397
5876.72 1357
5877.44 1395
5878.16 1400
5878.89 1433
5879.61 1418
5880.33 1393
5881.06 1436
5881.78 1422
5882.51 1434
5883.23 1412
5883.95 1462
5884.68 1475
5885.40 1523
5886.13 1439
5886.85 1418
5887.57 1442
5888.30 1483
5889.02 1531
5889.75 1527
5890.47 1520
5891.20 1575
5891.92 1508
5892.64 1483
5893.37 1498
5894.09 1444
5894.82 1416
5895.54 1425
5896.27 1427
5896.99 1446
5897.72 1499
5898.44 1520
5899.17 1489
5899.89 1448
5900.62 1524
5901.34 1530
5902.07 1525
5902.79 1488
5903.52 1509
5904.24 1516
5904.97 1546
5905.69 1579
5906.42 1539
5907.14 1553
5907.87 1557
5908.59 1496
5909.32 1588
5910.04 1496
5910.77 1580
5911.50 1577
5912.22 1566
5912.95 1609
5913.67 1567
5914.40 1614
5915.12 1578
5915.85 1559
5916.58 1537
5917.30 1627
5918.03 1588
5918.75 1616
5919.48 1611
5920.21 1715
5920.93 1715
5921.66 1751
5922.39 1674
5923.11 1738
5923.84 1733
5924.56 1790
5925.29 1723
5926.02 1778
5926.74 1772
5927.47 1759
5928.20 1800
5928.92 1819
5929.65 1824
5930.38 1800
5931.10 1731
5931.83 1862
5932.56 1955
5933.28 1883
5934.01 1882
5934.74 1884
5935.47 1983
5936.19 2046
5936.92 1971
5937.65 2038
5938.37 2155
5939.10 2162
5939.83 2192
5940.56 2132
5941.28 2126
5942.01 2203
5942.74 2274
5943.47 2316
5944.19 2334
5944.92 2360
5945.65 2295
5946.38 2398
5947.11 2476
5947.83 2387
5948.56 2471
5949.29 2620
5950.02 2762
5950.74 2828
5951.47 2946
5952.20 3140
5952.93 3271
5953.66 3367
5954.39 3349
5955.11 3339
5955.84 3158
5956.57 3100
5957.30 3030
5958.03 3067
5958.76 3041
5959.48 2993
5960.21 2955
5960.94 2951
5961.67 3007
5962.40 3051
5963.13 3117
5963.86 3304
5964.59 3470
5965.31 3654
5966.04 3971
5966.77 4254
5967.50 4220
5968.23 3953
5968.96 4138
5969.69 4032
5970.42 3896
5971.15 3713
5971.88 3528
5972.61 3453
5973.34 3481
5974.06 3372
5974.79 3490
5975.52 3424
5976.25 3342
5976.98 3351
5977.71 3574
5978.44 3508
5979.17 3602
5979.90 3678
5980.63 3722
5981.36 3709
5982.09 3872
5982.82 3822
5983.55 3915
5984.28 3981
5985.01 3925
5985.74 3936
5986.47 3994
5987.20 3986
5987.93 3928
5988.66 3950
5989.39 4067
5990.12 4077
5990.85 3982
5991.58 4081
5992.32 4170
5993.05 4295
5993.78 4383
5994.51 4343
5995.24 4240
5995.97 4253
5996.70 4371
5997.43 4322
5998.16 4251
5998.89 4249
5999.62 4272
6000.35 4265
6001.09 4001
6001.82 4042
6002.55 4042
6003.28 4018
6004.01 4059
6004.74 4059
6005.47 4031
6006.20 4124
6006.94 4322
6007.67 4689
6008.40 5159
6009.13 5998
6009.86 6668
6010.59 7418
6011.33 8395
6012.06 9488
6012.79 9871
6013.52 10278
6014.25 10531
6014.98 10138
6015.72 9479
6016.45 8767
6017.18 7934
6017.91 6981
6018.64 6223
6019.38 5436
6020.11 4819
6020.84 4541
6021.57 4240
6022.31 3841
6023.04 3685
6023.77 3567
6024.50 3401
6025.24 3388
6025.97 3332
6026.70 3374
6027.43 3415
6028.17 3402
6028.90 3437
6029.63 3457
6030.37 3491
6031.10 3362
6031.83 3184
6032.56 3165
6033.30 3053
6034.03 2972
6034.76 2936
6035.50 2870
6036.23 2835
6036.96 2820
6037.70 2969
6038.43 3005
6039.16 2988
6039.90 2998
6040.63 3079
6041.36 3075
6042.10 3103
6042.83 3181
6043.56 3170
6044.30 3140
6045.03 3256
6045.77 3350
6046.50 3308
6047.23 3342
6047.97 3407
6048.70 3390
6049.44 3443
6050.17 3612
6050.90 3654
6051.64 3902
6052.37 4045
6053.11 4058
6053.84 4026
6054.57 3907
6055.31 3782
6056.04 3707
6056.78 3474
6057.51 3449
6058.25 3464
6058.98 3268
6059.72 3241
6060.45 3113
6061.19 3166
6061.92 3239
6062.66 3218
6063.39 3155
6064.13 2971
6064.86 2943
6065.60 3023
6066.33 3006
6067.07 2988
6067.80 2965
6068.54 2919
6069.27 2840
6070.01 2886
6070.74 2883
6071.48 2859
6072.21 2815
6072.95 2846
6073.68 2771
6074.42 2656
6075.15 2702
6075.89 2725
6076.63 2644
6077.36 2646
6078.10 2647
6078.83 2676
6079.57 2678
6080.30 2634
6081.04 2645
6081.78 2574
6082.51 2549
6083.25 2551
6083.98 2514
6084.72 2475
6085.46 2495
6086.19 2479
6086.93 2523
6087.67 2537
6088.40 2537
6089.14 2575
6089.88 2598
6090.61 2674
6091.35 2621
6092.09 2593
6092.82 2622
6093.56 2552
6094.30 2549
6095.03 2532
6095.77 2490
6096.51 2431
6097.24 2436
6097.98 2450
6098.72 2428
6099.45 2428
6100.19 2324
6100.93 2330
6101.67 2363
6102.40 2408
6103.14 2367
6103.88 2406
6104.61 2311
6105.35 2345
6106.09 2393
6106.83 2369
6107.56 2342
6108.30 2412
6109.04 2341
6109.78 2380
6110.51 2361
6111.25 2443
6111.99 2473
6112.73 2477
6113.47 2535
6114.20 2580
6114.94 2506
6115.68 2657
6116.42 2674
6117.16 2708
6117.89 2613
6118.63 2680
6119.37 2616
6120.11 2625
6120.85 2589
6121.59 2623
6122.32 2636
6123.06 2713
6123.80 2648
6124.54 2638
6125.28 2669
6126.02 2591
6126.76 2622
6127.49 2689
6128.23 2712
6128.97 2639
6129.71 2649
6130.45 2684
6131.19 2802
6131.93 2837
6132.67 2779
6133.41 2747
6134.15 2773
6134.88 2825
6135.62 3002
6136.36 3021
6137.10 2949
6137.84 3094
6138.58 3204
6139.32 3278
6140.06 3229
6140.80 3372
6141.54 3396
6142.28 3370
6143.02 3417
6143.76 3359
6144.50 3199
6145.24 3164
6145.98 3160
6146.72 3240
6147.46 3235
6148.20 3109
6148.94 3150
6149.68 3256
6150.42 3266
6151.16 3162
6151.90 3226
6152.64 3338
6153.38 3287
6154.12 3315
6154.86 3385
6155.60 3433
6156.34 3505
6157.08 3484
6157.82 3560
6158.56 3518
6159.30 3502
6160.04 3486
6160.78 3627
6161.52 3636
6162.27 3764
6163.01 3917
6163.75 4030
6164.49 4220
6165.23 4481
6165.97 4588
6166.71 4588
6167.45 4618
6168.19 4732
6168.94 4834
6169.68 4754
6170.42 4581
6171.16 4491
6171.90 4461
6172.64 4505
6173.38 4444
6174.13 4329
6174.87 4403
6175.61 4485
6176.35 4433
6177.09 4629
6177.83 4795
6178.58 5231
6179.32 5950
6180.06 6701
6180.80 7718
6181.54 8852
6182.28 9679
6183.03 10168
6183.77 10480
6184.51 10438
6185.25 9859
6186.00 9043
6186.74 8283
6187.48 7548
6188.22 6718
6188.97 6064
6189.71 5657
6190.45 5189
6191.19 5008
6191.94 5006
6192.68 4868
6193.42 4740
6194.16 4817
6194.91 4834
6195.65 4773
6196.39 4739
6197.13 4698
6197.88 4723
6198.62 4706
6199.36 4744
6200.11 4662
6200.85 4553
6201.59 4614
6202.34 4678
6203.08 4863
6203.82 5241
6204.57 5820
6205.31 6819
6206.05 8084
6206.80 9778
6207.54 11256
6208.28 13130
6209.03 14393
6209.77 14625
6210.52 14551
6211.26 13837
6212.00 12568
6212.75 11113
6213.49 9501
6214.23 8041
6214.98 7039
6215.72 5994
6216.47 5325
6217.21 4844
6217.95 4430
6218.70 4203
6219.44 4154
6220.19 3948
6220.93 3955
6221.68 3962
6222.42 4005
6223.17 4098
6223.91 4063
6224.65 4019
6225.40 3977
6226.14 3896
6226.89 3699
6227.63 3642
6228.38 3395
6229.12 3290
6229.87 3267
6230.61 3101
6231.36 3087
6232.10 3076
6232.85 3001
6233.59 3085
6234.34 3090
6235.08 3204
6235.83 3125
6236.57 3167
6237.32 3235
6238.06 3407
6238.81 3566
6239.56 3677
6240.30 3795
6241.05 3905
6241.79 3878
6242.54 3623
6243.28 3696
6244.03 3690
6244.77 3684
6245.52 3699
6246.27 3713
6247.01 3707
6247.76 3815
6248.50 3666
6249.25 3614
6250.00 3559
6250.74 3374
6251.49 3315
6252.23 3353
6252.98 3160
6253.73 3185
6254.47 3168
6255.22 3141
6255.97 3076
6256.71 3117
6257.46 3112
6258.21 3127
6258.95 3087
6259.70 3073
6260.45 3098
6261.19 2969
6261.94 2905
6262.69 2846
6263.43 2875
6264.18 2734
6264.93 2747
6265.67 2759
6266.42 2642
6267.17 2673
6267.92 2717
6268.66 2706
6269.41 2690
6270.16 2683
6270.90 2779
6271.65 2752
6272.40 2781
6273.15 2822
6273.89 2962
6274.64 2860
6275.39 2890
6276.14 3002
6276.89 2923
6277.63 2945
6278.38 2985
6279.13 2949
6279.88 2958
6280.62 2907
6281.37 2728
6282.12 2679
6282.87 2675
6283.62 2611
6284.36 2579
6285.11 2582
6285.86 2554
6286.61 2505
6287.36 2513
6288.11 2451
6288.85 2499
6289.60 2461
6290.35 2435
6291.10 2408
6291.85 2326
6292.60 2405
6293.35 2365
6294.09 2451
6294.84 2440
6295.59 2474
6296.34 2443
6297.09 2432
6297.84 2496
6298.59 2454
6299.34 2352
6300.09 2425
6300.83 2441
6301.58 2551
6302.33 2497
6303.08 2546
6303.83 2515
6304.58 2483
6305.33 2472
6306.08 2411
6306.83 2400
6307.58 2436
6308.33 2415
6309.08 2430
6309.83 2446
6310.58 2490
6311.33 2482
6312.08 2472
6312.83 2558
6313.58 2613
6314.33 2670
6315.08 2782
6315.83 2777
6316.58 2746
6317.33 2819
6318.08 2873
6318.83 2728
6319.58 2574
6320.33 2489
6321.08 2443
6321.83 2456
6322.58 2407
6323.33 2294
6324.08 2226
6324.83 2214
6325.58 2248
6326.33 2196
6327.08 2269
6327.83 2194
6328.58 2155
6329.33 2163
6330.08 2210
6330.84 2214
6331.59 2121
6332.34 2082
6333.09 2186
6333.84 2102
6334.59 2175
6335.34 2115
6336.09 2132
6336.84 2101
6337.60 2102
6338.35 2060
6339.10 2144
6339.85 2121
6340.60 2223
6341.35 2100
6342.10 2010
6342.86 2148
6343.61 2106
6344.36 2153
6345.11 2086
6345.86 2126
6346.61 2147
6347.37 2202
6348.12 2267
6348.87 2182
6349.62 2301
6350.37 2326
6351.13 2344
6351.88 2417
6352.63 2514
6353.38 2531
6354.14 2566
6354.89 2477
6355.64 2346
6356.39 2366
6357.14 2403
6357.90 2331
6358.65 2285
6359.40 2265
6360.16 2264
6360.91 2284
6361.66 2209
6362.41 2265
6363.17 2231
6363.92 2301
6364.67 2286
6365.42 2366
6366.18 2420
6366.93 2426
6367.68 2453
6368.44 2437
6369.19 2459
6369.94 2368
6370.70 2350
6371.45 2377
6372.20 2317
6372.96 2317
6373.71 2380
6374.46 2322
6375.22 2305
6375.97 2276
6376.72 2313
6377.48 2300
6378.23 2303
6378.99 2297
6379.74 2270
6380.49 2279
6381.25 2272
6382.00 2303
6382.75 2345
6383.51 2375
6384.26 2319
6385.02 2258
6385.77 2179
6386.53 2215
6387.28 2226
6388.03 2175
6388.79 2222
6389.54 2161
6390.30 2101
6391.05 2185
6391.81 2151
6392.56 2124
6393.31 2128
6394.07 2140
6394.82 2120
6395.58 2110
6396.33 2105
6397.09 2174
6397.84 2172
6398.60 2101
6399.35 2097
6400.11 2039
6400.86 2021
6401.62 2020
6402.37 1990
6403.13 2004
6403.88 2068
6404.64 2005
6405.39 2003
6406.15 2043
6406.90 2122
6407.66 2043
6408.42 2083
6409.17 2067
6409.93 2054
6410.68 2132
6411.44 2167
6412.19 2084
6412.95 2119
6413.71 2084
6414.46 2098
6415.22 2109
6415.97 2097
6416.73 2072
6417.48 2058
6418.24 2054
6419.00 2111
6419.75 2076
6420.51 2049
6421.27 2097
6422.02 2025
6422.78 2043
6423.53 2088
6424.29 2081
6425.05 2040
6425.80 2037
6426.56 2004
6427.32 2014
6428.07 2027
6428.83 1975
6429.59 1967
6430.34 2010
6431.10 2020
6431.86 2033
6432.61 2067
6433.37 2187
6434.13 2133
6434.89 2107
6435.64 2156
6436.40 2199
6437.16 2167
6437.91 2147
6438.67 2138
6439.43 2158
6440.19 2100
6440.94 2104
6441.70 2190
6442.46 2168
6443.22 2182
6443.97 2223
6444.73 2280
6445.49 2241
6446.25 2283
6447.00 2217
6447.76 2270
6448.52 2213
6449.28 2350
6450.04 2380
6450.79 2314
6451.55 2325
6452.31 2341
6453.07 2335
6453.83 2404
6454.58 2405
6455.34 2391
6456.10 2414
6456.86 2415
6457.62 2364
6458.38 2422
6459.13 2377
6459.89 2362
6460.65 2378
6461.41 2463
6462.17 2466
6462.93 2418
6463.69 2479
6464.44 2598
6465.20 2589
6465.96 2624
6466.72 2702
6467.48 2658
6468.24 2668
6469.00 2646
6469.76 2685
6470.52 2611
6471.28 2665
6472.03 2659
6472.79 2610
6473.55 2673
6474.31 2675
6475.07 2764
6475.83 2780
6476.59 2790
6477.35 2816
6478.11 2864
6478.87 2788
6479.63 2889
6480.39 2974
6481.15 2980
6481.91 2975
6482.67 3058
6483.43 3103
6484.19 3031
6484.95 2964
6485.71 3065
6486.47 3187
6487.23 3250
6487.99 3196
6488.75 3298
6489.51 3424
6490.27 3394
6491.03 3507
6491.79 3591
6492.55 3763
6493.31 3793
6494.07 3707
6494.83 3729
6495.59 3703
6496.35 3709
6497.11 3666
6497.87 3708
6498.64 3683
6499.40 3638
6500.16 3653
6500.92 3733
6501.68 3702
6502.44 3788
6503.20 4222
6503.96 4666
6504.72 5417
6505.48 6708
6506.25 8275
6507.01 10064
6507.77 11570
6508.53 12742
6509.29 13025
6510.05 12865
6510.81 11892
6511.57 10504
6512.34 9272
6513.10 8018
6513.86 6956
6514.62 6061
6515.38 5279
6516.15 4822
6516.91 4431
6517.67 4212
6518.43 4244
6519.19 4070
6519.95 4118
6520.72 4099
6521.48 4140
6522.24 4132
6523.00 4222
6523.77 4383
6524.53 4513
6525.29 4602
6526.05 4766
6526.81 4955
6527.58 5110
6528.34 5167
6529.10 5036
6529.86 4853
6530.63 4783
6531.39 4872
6532.15 4989
6532.92 5369
6533.68 5974
6534.44 6796
6535.20 7627
6535.97 8324
6536.73 8677
6537.49 8740
6538.26 8365
6539.02 7727
6539.78 7113
6540.55 6377
6541.31 5727
6542.07 5144
6542.84 4832
6543.60 4595
6544.36 4441
6545.13 4385
6545.89 4374
6546.65 4438
6547.42 4359
6548.18 4335
6548.94 4113
6549.71 4108
6550.47 4052
6551.24 3918
6552.00 3952
6552.76 3823
6553.53 3850
6554.29 3893
6555.06 3765
6555.82 3750
6556.58 3767
6557.35 3708
6558.11 3801
6558.88 3764
6559.64 3902
6560.41 3981
6561.17 4026
6561.93 3975
6562.70 4056
6563.46 4198
6564.23 4186
6564.99 4028
6565.76 4152
6566.52 4166
6567.29 4176
6568.05 4168
6568.82 4135
6569.58 4134
6570.35 4124
6571.11 4190
6571.88 4172
6572.64 4207
6573.41 4384
6574.17 4513
6574.94 4541
6575.70 4574
6576.47 4488
6577.23 4410
6578.00 4538
6578.76 4653
6579.53 4700
6580.29 4694
6581.06 4829
6581.83 4963
6582.59 5068
6583.36 5077
6584.12 5139
6584.89 5156
6585.65 5053
6586.42 4975
6587.19 4905
6587.95 4705
6588.72 4759
6589.48 4840
6590.25 4842
6591.02 5006
6591.78 5248
6592.55 5598
6593.32 6044
6594.08 6206
6594.85 6418
6595.61 6518
6596.38 6555
6597.15 6365
6597.91 6197
6598.68 5927
6599.45 5483
6600.21 5272
6600.98 5045
6601.75 4707
6602.51 4479
6603.28 4280
6604.05 4099
6604.82 4087
6605.58 4078
6606.35 4123
6607.12 4034
6607.88 4182
6608.65 4196
6609.42 4303
6610.19 4216
6610.95 4275
6611.72 4217
6612.49 4166
6613.25 4044
6614.02 3899
6614.79 3941
6615.56 3902
6616.32 3921
6617.09 3874
6617.86 3959
6618.63 4130
6619.40 4252
6620.16 4490
6620.93 4665
6621.70 4852
6622.47 5069
6623.24 5119
6624.00 5071
6624.77 4957
6625.54 4899
6626.31 4598
6627.08 4418
6627.84 4245
6628.61 4120
6629.38 4097
6630.15 3997
6630.92 3944
6631.69 4132
6632.46 4196
6633.22 4342
6633.99 4531
6634.76 4724
6635.53 4770
6636.30 4938
6637.07 4915
6637.84 4918
6638.61 5007
6639.37 5192
6640.14 5368
6640.91 5442
6641.68 5475
6642.45 5461
6643.22 5291
6643.99 5117
6644.76 4842
6645.53 4642
6646.30 4242
6647.07 4023
6647.84 3798
6648.61 3645
6649.37 3568
6650.14 3539
6650.91 3374
6651.68 3388
6652.45 3374
6653.22 3285
6653.99 3235
6654.76 3203
6655.53 3220
6656.30 3190
6657.07 3175
6657.84 3132
6658.61 3111
6659.38 3096
6660.15 3170
6660.92 3187
6661.69 3220
6662.46 3215
6663.23 3110
6664.00 3160
6664.77 3098
6665.55 3095
6666.32 3052
6667.09 3112
6667.86 3185
6668.63 3205
6669.40 3299
6670.17 3233
6670.94 3264
6671.71 3316
6672.48 3317
6673.25 3295
6674.02 3276
6674.79 3256
6675.57 3319
6676.34 3407
6677.11 3299
6677.88 3287
6678.65 3321
6679.42 3274
6680.19 3317
6680.96 3324
6681.74 3405
6682.51 3567
6683.28 3594
6684.05 3672
6684.82 3732
6685.59 3734
6686.37 3668
6687.14 3664
6687.91 3537
6688.68 3365
6689.45 3277
6690.22 3155
6691.00 3101
6691.77 3053
6692.54 3091
6693.31 2934
6694.08 2896
6694.86 2862
6695.63 2874
6696.40 2874
6697.17 2894
6697.95 2814
6698.72 2820
6699.49 2841
6700.26 2764
6701.04 2703
6701.81 2770
6702.58 2834
6703.35 2700
6704.13 2706
6704.90 2697
6705.67 2688
6706.44 2664
6707.22 2693
6707.99 2586
6708.76 2579
6709.54 2428
6710.31 2573
6711.08 2577
6711.86 2484
6712.63 2476
6713.40 2492
6714.17 2543
6714.95 2457
6715.72 2522
6716.50 2432
6717.27 2483
6718.04 2486
6718.82 2475
6719.59 2443
6720.36 2391
6721.14 2452
6721.91 2496
6722.68 2486
6723.46 2457
6724.23 2365
6725.01 2440
6725.78 2432
6726.55 2434
6727.33 2360
6728.10 2373
6728.88 2395
6729.65 2402
6730.42 2356
6731.20 2343
6731.97 2437
6732.75 2374
6733.52 2304
6734.30 2323
6735.07 2393
6735.84 2424
6736.62 2423
6737.39 2307
6738.17 2416
6738.94 2464
6739.72 2435
6740.49 2449
6741.27 2504
6742.04 2517
6742.82 2400
6743.59 2530
6744.37 2571
6745.14 2600
6745.92 2529
6746.69 2531
6747.47 2527
6748.24 2594
6749.02 2615
6749.79 2734
6750.57 2746
6751.34 2864
6752.12 3019
6752.90 2978
6753.67 2993
6754.45 2968
6755.22 2898
6756.00 2823
6756.77 2779
6757.55 2708
6758.33 2760
6759.10 2715
6759.88 2724
6760.65 2656
6761.43 2590
6762.20 2607
6762.98 2632
6763.76 2629
6764.53 2505
6765.31 2448
6766.09 2514
6766.86 2613
6767.64 2602
6768.41 2541
6769.19 2487
6769.97 2426
6770.74 2447
6771.52 2397
6772.30 2423
6773.07 2471
6773.85 2412
6774.63 2317
6775.40 2336
6776.18 2422
6776.96 2352
6777.74 2294
6778.51 2300
6779.29 2414
6780.07 2392
6780.84 2348
6781.62 2295
6782.40 2201
6783.17 2295
6783.95 2326
6784.73 2211
6785.51 2220
6786.28 2248
6787.06 2286
6787.84 2226
6788.62 2172
6789.39 2171
6790.17 2161
6790.95 2165
6791.73 2163
6792.51 2154
6793.28 2106
6794.06 2006
6794.84 2092
6795.62 2166
6796.39 2120
6797.17 2161
6797.95 2104
6798.73 2212
6799.51 2232
6800.29 2201
6801.06 2174
6801.84 2115
6802.62 2102
6803.40 2209
6804.18 2244
6804.96 2325
6805.73 2266
6806.51 2208
6807.29 2182
6808.07 2160
6808.85 2203
6809.63 2208
6810.41 2132
6811.18 2150
6811.96 2153
6812.74 2060
6813.52 2002
6814.30 2090
6815.08 2136
6815.86 2127
6816.64 2269
6817.42 2167
6818.20 2150
6818.98 2105
6819.76 2096
6820.53 2125
6821.31 2122
6822.09 2108
6822.87 2053
6823.65 2105
6824.43 2055
6825.21 2141
6825.99 2113
6826.77 2088
6827.55 2108
6828.33 2210
6829.11 2121
6829.89 2112
6830.67 2124
6831.45 2058
6832.23 2108
6833.01 2093
6833.79 2069
6834.57 2221
6835.35 2329
6836.13 2510
6836.91 2753
6837.69 2971
6838.47 3264
6839.25 3345
6840.03 3432
6840.81 3271
6841.59 3166
6842.37 3065
6843.16 2761
6843.94 2634
6844.72 2512
6845.50 2513
6846.28 2453
6847.06 2438
6847.84 2637
6848.62 2663
6849.40 2793
6850.18 2937
6850.96 3125
6851.75 3178
6852.53 2986
6853.31 2982
6854.09 2891
6854.87 2863
6855.65 2698
6856.43 2561
6857.22 2461
6858.00 2425
6858.78 2324
6859.56 2345
6860.34 2275
6861.12 2224
6861.90 2256
6862.69 2311
6863.47 2222
6864.25 2257
6865.03 2328
6865.81 2401
6866.60 2358
6867.38 2395
6868.16 2486
6868.94 2399
6869.72 2384
6870.51 2445
6871.29 2410
6872.07 2268
6872.85 2277
6873.64 2374
6874.42 2349
6875.20 2486
6875.98 2447
6876.77 2483
6877.55 2491
6878.33 2668
6879.11 2694
6879.90 2769
6880.68 2867
6881.46 2858
6882.25 2909
6883.03 2962
6883.81 2988
6884.59 3020
6885.38 3254
6886.16 3517
6886.94 3744
6887.73 3902
6888.51 4118
6889.29 4325
6890.08 4147
6890.86 4018
6891.64 3725
6892.43 3501
6893.21 3379
6893.99 3195
6894.78 3010
6895.56 2957
6896.35 2953
6897.13 2829
6897.91 2736
6898.70 2762
6899.48 2831
6900.26 2864
6901.05 2899
6901.83 2898
6902.62 2911
6903.40 2873
6904.18 2724
6904.97 2796
6905.75 2786
6906.54 2665
6907.32 2756
6908.11 2719
6908.89 2650
6909.67 2596
6910.46 2549
6911.24 2603
6912.03 2643
6912.81 2623
6913.60 2574
6914.38 2577
6915.17 2573
6915.95 2621
6916.74 2632
6917.52 2637
6918.31 2686
6919.09 2702
6919.88 2746
6920.66 2781
6921.45 2697
6922.23 2698
6923.02 2728
6923.80 2735
6924.59 2763
6925.37 2778
6926.16 2954
6926.94 2989
6927.73 2966
6928.51 3023
6929.30 2878
6930.09 2894
6930.87 2975
6931.66 2942
6932.44 2903
6933.23 2990
6934.01 2925
6934.80 2913
6935.59 3037
6936.37 3141
6937.16 3118
6937.94 3166
6938.73 3287
6939.52 3515
6940.30 3767
6941.09 3865
6941.88 4030
6942.66 4195
6943.45 4136
6944.23 4255
6945.02 4321
6945.81 4345
6946.59 4401
6947.38 4678
6948.17 4676
6948.95 4751
6949.74 4523
6950.53 4419
6951.31 4197
6952.10 4180
6952.89 4083
6953.67 3875
6954.46 3739
6955.25 3763
6956.04 3856
6956.82 3833
6957.61 3840
6958.40 3831
6959.18 3936
6959.97 3942
6960.76 3841
6961.55 3885
6962.33 3966
6963.12 4006
6963.91 4167
6964.70 4297
6965.48 4386
6966.27 4730
6967.06 4914
6967.85 5227
6968.63 5294
6969.42 5297
6970.21 5473
6971.00 5480
6971.79 5437
6972.57 5324
6973.36 5368
6974.15 5314
6974.94 5337
6975.73 5289
6976.52 5312
6977.30 5503
6978.09 5932
6978.88 6000
6979.67 6390
6980.46 6993
6981.25 7892
6982.03 9501
6982.82 11463
6983.61 13920
6984.40 16178
6985.19 18314
6985.98 19579
6986.77 20073
6987.55 19292
6988.34 17499
6989.13 15382
6989.92 13341
6990.71 11161
6991.50 9373
6992.29 7846
6993.08 6538
6993.87 5686
6994.66 5021
6995.45 4490
6996.24 4337
6997.02 4100
6997.81 3947
6998.60 3917
6999.39 3951
7000.18 3977
7000.97 3883
7001.76 3883
7002.55 3843
7003.34 3749
7004.13 3629
7004.92 3602
7005.71 3484
7006.50 3306
7007.29 3138
7008.08 3113
7008.87 3145
7009.66 3195
7010.45 3306
7011.24 3403
7012.03 3546
7012.82 3571
7013.61 3726
7014.40 3650
7015.19 3681
7015.98 3578
7016.77 3479
7017.56 3471
7018.35 3498
7019.15 3386
7019.94 3417
7020.73 3561
7021.52 3661
7022.31 3860
7023.10 4050
7023.89 4164
7024.68 4244
7025.47 4324
7026.26 4340
7027.05 4330
7027.85 4233
7028.64 4118
7029.43 3902
7030.22 3825
7031.01 3684
7031.80 3647
7032.59 3557
7033.38 3463
7034.18 3410
7034.97 3365
7035.76 3411
7036.55 3402
7037.34 3472
7038.13 3570
7038.93 3575
7039.72 3628
7040.51 3597
7041.30 3520
7042.09 3614
7042.89 3579
7043.68 3682
7044.47 3671
7045.26 3614
7046.05 3748
7046.85 3776
7047.64 3780
7048.43 3821
7049.22 4057
7050.01 4224
7050.81 4293
7051.60 4275
7052.39 4140
7053.18 3891
7053.98 3815
7054.77 3708
7055.56 3689
7056.36 3433
7057.15 3375
7057.94 3336
7058.73 3476
7059.53 3400
7060.32 3421
7061.11 3479
7061.91 3374
7062.70 3321
7063.49 3310
7064.29 3281
7065.08 3347
7065.87 3290
7066.66 3197
7067.46 3113
7068.25 3077
7069.04 3050
7069.84 3124
7070.63 3035
7071.43 2987
7072.22 2908
7073.01 2873
7073.81 2825
7074.60 2763
7075.39 2790
7076.19 2762
7076.98 2740
7077.78 2722
7078.57 2744
7079.36 2787
7080.16 2741
7080.95 2785
7081.75 2742
7082.54 2675
7083.33 2662
7084.13 2729
7084.92 2893
7085.72 3018
7086.51 3009
7087.31 3125
7088.10 3267
7088.90 3221
7089.69 3124
7090.48 2974
7091.28 2969
7092.07 2703
7092.87 2651
7093.66 2615
7094.46 2570
7095.25 2472
7096.05 2392
7096.84 2438
7097.64 2395
7098.43 2359
7099.23 2340
7100.02 2376
7100.82 2220
7101.61 2284
7102.41 2255
7103.20 2266
7104.00 2204
7104.80 2114
7105.59 2216
7106.39 2124
7107.18 2198
7107.98 2176
7108.77 2101
7109.57 1990
7110.36 2045
7111.16 2040
7111.96 2088
7112.75 2000
7113.55 1948
7114.34 2011
7115.14 2107
7115.94 2127
7116.73 2089
7117.53 2100
7118.32 2137
7119.12 2137
7119.92 2143
7120.71 2169
7121.51 2099
7122.31 2143
7123.10 2201
7123.90 2068
7124.70 2068
7125.49 2142
7126.29 2093
7127.09 2066
7127.88 2164
7128.68 2142
7129.48 2120
7130.27 2220
7131.07 2204
7131.87 2127
7132.66 2108
7133.46 2068
7134.26 2123
7135.06 2078
7135.85 1974
7136.65 1941
7137.45 1936
7138.24 1948
7139.04 1950
7139.84 1925
7140.64 1950
7141.43 1898
7142.23 1909
7143.03 1873
7143.83 1893
7144.62 1902
7145.42 1850
7146.22 1903
7147.02 1862
7147.82 1911
7148.61 1849
7149.41 1872
7150.21 1817
7151.01 1811
7151.81 1797
7152.60 1790
7153.40 1831
7154.20 1866
7155.00 1824
7155.80 1800
7156.59 1843
7157.39 1816
7158.19 1788
7158.99 1808
7159.79 1807
7160.59 1793
7161.39 1762
7162.18 1804
7162.98 1814
7163.78 1842
7164.58 1820
7165.38 1819
7166.18 1859
7166.98 1764
7167.78 1780
7168.57 1747
7169.37 1732
7170.17 1759
7170.97 1677
7171.77 1665
7172.57 1754
7173.37 1726
7174.17 1615
7174.97 1564
7175.77 1656
7176.57 1672
7177.37 1599
7178.17 1673
7178.97 1691
7179.77 1642
7180.56 1625
7181.36 1747
7182.16 1773
7182.96 1741
7183.76 1817
7184.56 1728
7185.36 1685
7186.16 1606
7186.96 1673
7187.76 1630
7188.56 1643
7189.36 1559
7190.16 1620
7190.96 1640
7191.76 1619
7192.57 1584
7193.37 1557
7194.17 1574
7194.97 1618
7195.77 1642
7196.57 1603
7197.37 1599
7198.17 1594
7198.97 1643
7199.77 1595
7200.57 1614
7201.37 1692
7202.17 1667
7202.97 1600
7203.77 1613
7204.58 1561
7205.38 1502
7206.18 1574
7206.98 1568
7207.78 1626
7208.58 1607
7209.38 1637
7210.18 1588
7210.99 1537
7211.79 1576
7212.59 1666
7213.39 1639
7214.19 1598
7214.99 1618
7215.79 1671
7216.60 1662
7217.40 1651
7218.20 1667
7219.00 1734
7219.80 1658
7220.60 1610
7221.41 1703
7222.21 1725
7223.01 1728
7223.81 1676
7224.62 1631
7225.42 1691
7226.22 1701
7227.02 1702
7227.82 1752
7228.63 1696
7229.43 1771
7230.23 1743
7231.03 1776
7231.84 1789
7232.64 1809
7233.44 1968
7234.24 2092
7235.05 2157
7235.85 2172
7236.65 2259
7237.45 2471
7238.26 2390
7239.06 2244
7239.86 2227
7240.67 2085
7241.47 2026
7242.27 1940
7243.08 1886
7243.88 1831
7244.68 1870
7245.49 1867
7246.29 1873
7247.09 1882
7247.90 1849
7248.70 1925
7249.50 1919
7250.31 1899
7251.11 1923
7251.91 1877
7252.72 1928
7253.52 1885
7254.32 1927
7255.13 2030
7255.93 1984
7256.74 1968
7257.54 1970
7258.34 1977
7259.15 1969
7259.95 1930
7260.76 2015
7261.56 2061
7262.36 2102
7263.17 2075
7263.97 2070
7264.78 2044
7265.58 2060
7266.39 2046
7267.19 2097
7268.00 2123
7268.80 2109
7269.60 2046
7270.41 2053
7271.21 2071
7272.02 1979
7272.82 2055
7273.63 2073
7274.43 2015
7275.24 2022
7276.04 2035
7276.85 2111
7277.65 2134
7278.46 2101
7279.26 2159
7280.07 2301
7280.87 2349
7281.68 2616
7282.48 2912
7283.29 3106
7284.09 3328
7284.90 3532
7285.71 3390
7286.51 3323
7287.32 3157
7288.12 2974
7288.93 2804
7289.73 2657
7290.54 2488
7291.35 2299
7292.15 2272
7292.96 2191
7293.76 2143
7294.57 2198
7295.38 2190
7296.18 2101
7296.99 2131
7297.79 2109
7298.60 2235
7299.41 2253
7300.21 2234
7301.02 2224
7301.82 2248
7302.63 2295
7303.44 2290
7304.24 2306
7305.05 2316
7305.86 2374
7306.66 2529
7307.47 2552
7308.28 2579
7309.08 2845
7309.89 2927
7310.70 2983
7311.50 3019
7312.31 3043
7313.12 3026
7313.93 2966
7314.73 2891
7315.54 2918
7316.35 3026
7317.15 3135
7317.96 3332
7318.77 3573
7319.58 3838
7320.38 4008
7321.19 4020
7322.00 3982
7322.81 3763
7323.61 3570
7324.42 3440
7325.23 3194
7326.04 2956
7326.84 2736
7327.65 2632
7328.46 2511
7329.27 2414
7330.08 2383
7330.88 2428
7331.69 2388
7332.50 2367
7333.31 2393
7334.12 2405
7334.92 2393
7335.73 2462
7336.54 2521
7337.35 2536
7338.16 2593
7338.97 2586
7339.78 2569
7340.58 2715
7341.39 2783
7342.20 2757
7343.01 2645
7343.82 2581
7344.63 2640
7345.44 2522
7346.24 2452
7347.05 2457
7347.86 2459
7348.67 2481
7349.48 2399
7350.29 2390
7351.10 2348
7351.91 2281
7352.72 2250
7353.53 2244
7354.34 2253
7355.14 2332
7355.95 2448
7356.76 2536
7357.57 2586
7358.38 2566
7359.19 2851
7360.00 2889
7360.81 2933
7361.62 2957
7362.43 2961
7363.24 2923
7364.05 2932
7364.86 2844
7365.67 2798
7366.48 2769
7367.29 2716
7368.10 2538
7368.91 2449
7369.72 2529
7370.53 2374
7371.34 2276
7372.15 2299
7372.96 2264
7373.77 2255
7374.58 2296
7375.39 2314
7376.20 2355
7377.01 2420
7377.82 2517
7378.63 2599
7379.44 2757
7380.26 2922
7381.07 3032
7381.88 3133
7382.69 3235
7383.50 3118
7384.31 2925
7385.12 2866
7385.93 2672
7386.74 2635
7387.55 2507
7388.36 2430
7389.18 2289
7389.99 2148
7390.80 2168
7391.61 2175
7392.42 2057
7393.23 2005
7394.04 2010
7394.86 1971
7395.67 1999
7396.48 1955
7397.29 2035
7398.10 2074
7398.91 2065
7399.73 2174
7400.54 2203
7401.35 2244
7402.16 2153
7402.97 2208
7403.79 2229
7404.60 2219
7405.41 2221
7406.22 2187
7407.03 2102
7407.85 2127
7408.66 2055
7409.47 2053
7410.28 2056
7411.10 1893
7411.91 1873
7412.72 1858
7413.53 1763
7414.35 1802
7415.16 1794
7415.97 1787
7416.78 1776
7417.60 1744
7418.41 1736
7419.22 1716
7420.03 1683
7420.85 1681
7421.66 1701
7422.47 1622
7423.29 1592
7424.10 1614
7424.91 1660
7425.73 1621
7426.54 1590
7427.35 1638
7428.17 1594
7428.98 1550
7429.79 1512
7430.61 1558
7431.42 1577
7432.23 1578
7433.05 1598
7433.86 1573
7434.67 1529
7435.49 1588
7436.30 1604
7437.12 1614
7437.93 1608
7438.74 1670
7439.56 1622
7440.37 1650
7441.18 1600
7442.00 1539
7442.81 1583
7443.63 1515
7444.44 1545
7445.26 1553
7446.07 1557
7446.88 1452
7447.70 1486
7448.51 1497
7449.33 1526
7450.14 1493
7450.96 1456
7451.77 1483
7452.59 1536
7453.40 1481
7454.22 1480
7455.03 1487
7455.85 1493
7456.66 1486
7457.47 1482
7458.29 1501
7459.10 1489
7459.92 1463
7460.74 1465
7461.55 1460
7462.37 1522
7463.18 1538
7464.00 1535
7464.81 1504
7465.63 1438
7466.44 1487
7467.26 1532
7468.07 1510
7468.89 1469
7469.70 1519
7470.52 1510
7471.34 1504
7472.15 1459
7472.97 1562
7473.78 1558
7474.60 1533
7475.41 1531
7476.23 1522
7477.05 1457
7477.86 1459
7478.68 1600
7479.49 1590
7480.31 1561
7481.13 1485
7481.94 1442
7482.76 1580
7483.58 1534
7484.39 1512
7485.21 1475
7486.03 1425
7486.84 1474
7487.66 1461
7488.48 1461
7489.29 1452
7490.11 1456
7490.93 1476
7491.74 1498
7492.56 1447
7493.38 1530
7494.19 1503
7495.01 1509
7495.83 1523
7496.64 1490
7497.46 1478
7498.28 1472
7499.10 1434
7499.91 1478
7500.73 1449
7501.55 1401
7502.36 1453
7503.18 1444
7504.00 1439
7504.82 1392
7505.63 1398
7506.45 1411
7507.27 1424
7508.09 1459
7508.90 1426
7509.72 1440
7510.54 1441
7511.36 1395
7512.18 1437
7512.99 1435
7513.81 1390
7514.63 1405
7515.45 1421
7516.27 1439
7517.08 1364
7517.90 1368
7518.72 1361
7519.54 1380
7520.36 1331
7521.18 1379
7521.99 1433
7522.81 1408
7523.63 1411
7524.45 1415
7525.27 1457
7526.09 1449
7526.91 1498
7527.72 1484
7528.54 1439
7529.36 1410
7530.18 1474
7531.00 1447
7531.82 1482
7532.64 1459
7533.46 1507
7534.28 1473
7535.10 1481
7535.91 1418
7536.73 1501
7537.55 1425
7538.37 1453
7539.19 1436
7540.01 1505
7540.83 1444
7541.65 1412
7542.47 1501
7543.29 1558
7544.11 1531
7544.93 1502
7545.75 1510
7546.57 1543
7547.39 1522
7548.21 1489
7549.03 1499
7549.85 1463
7550.67 1536
7551.49 1558
7552.31 1536
7553.13 1500
7553.95 1470
7554.77 1513
7555.59 1632
7556.41 1617
7557.23 1650
7558.05 1614
7558.87 1627
7559.69 1663
7560.51 1662
7561.33 1646
7562.15 1729
7562.97 1679
7563.79 1688
7564.61 1667
7565.44 1639
7566.26 1638
7567.08 1662
7567.90 1588
7568.72 1597
7569.54 1605
7570.36 1663
7571.18 1681
7572.00 1721
7572.82 1631
7573.65 1681
7574.47 1788
7575.29 1735
7576.11 1729
7576.93 1726
7577.75 1728
7578.57 1693
7579.40 1777
7580.22 1770
7581.04 1782
7581.86 1774
7582.68 1767
7583.50 1789
7584.33 1802
7585.15 1825
7585.97 1847
7586.79 1838
7587.61 1884
7588.44 1855
7589.26 1868
7590.08 1876
7590.90 1903
7591.72 1919
7592.55 1883
7593.37 1983
7594.19 1942
7595.01 1941
7595.84 1964
7596.66 2012
7597.48 1976
7598.30 2028
7599.13 2134
7599.95 2144
7600.77 2109
7601.59 2218
7602.42 2280
7603.24 2313
7604.06 2437
7604.89 2494
7605.71 2401
7606.53 2422
7607.36 2343
7608.18 2319
7609.00 2325
7609.82 2263
7610.65 2228
7611.47 2234
7612.29 2233
7613.12 2234
7613.94 2252
7614.77 2329
7615.59 2563
7616.41 2499
7617.24 2718
7618.06 2730
7618.88 2840
7619.71 2848
7620.53 2762
7621.35 2748
7622.18 2711
7623.00 2592
7623.83 2501
7624.65 2472
7625.47 2521
7626.30 2454
7627.12 2418
7627.95 2534
7628.77 2605
7629.60 2604
7630.42 2829
7631.24 2841
7632.07 2903
7632.89 2858
7633.72 2840
7634.54 2779
7635.37 2719
7636.19 2474
7637.02 2323
7637.84 2214
7638.67 2206
7639.49 2115
7640.31 2014
7641.14 2047
7641.96 1977
7642.79 2071
7643.61 2218
7644.44 2277
7645.26 2337
7646.09 2429
7646.92 2361
7647.74 2367
7648.57 2379
7649.39 2436
7650.22 2396
7651.04 2313
7651.87 2210
7652.69 2188
7653.52 2065
7654.34 2058
7655.17 1966
7656.00 1820
7656.82 1813
7657.65 1834
7658.47 1805
7659.30 1755
7660.12 1778
7660.95 1754
7661.78 1745
7662.60 1699
7663.43 1740
7664.25 1722
7665.08 1736
7665.91 1815
7666.73 1780
7667.56 1707
7668.39 1753
7669.21 1746
7670.04 1753
7670.87 1759
7671.69 1726
7672.52 1629
7673.35 1629
7674.17 1663
7675.00 1664
7675.83 1624
7676.65 1627
7677.48 1613
7678.31 1606
7679.13 1731
7679.96 1658
7680.79 1655
7681.61 1664
7682.44 1717
7683.27 1777
7684.10 1889
7684.92 1896
7685.75 1840
7686.58 1829
7687.40 1877
7688.23 1779
7689.06 1712
7689.89 1726
7690.71 1732
7691.54 1679
7692.37 1652
7693.20 1696
7694.03 1735
7694.85 1685
7695.68 1768
7696.51 1751
7697.34 1762
7698.16 1842
7698.99 1785
7699.82 1782
7700.65 1786
7701.48 1753
7702.31 1727
7703.13 1711
7703.96 1698
7704.79 1651
7705.62 1670
7706.45 1703
7707.28 1657
7708.10 1641
7708.93 1579
7709.76 1608
7710.59 1557
7711.42 1613
7712.25 1620
7713.08 1618
7713.90 1635
7714.73 1626
7715.56 1539
7716.39 1539
7717.22 1501
7718.05 1555
7718.88 1512
7719.71 1507
7720.54 1518
7721.37 1482
7722.20 1448
7723.02 1474
7723.85 1529
7724.68 1527
7725.51 1541
7726.34 1567
7727.17 1596
7728.00 1530
7728.83 1565
7729.66 1595
7730.49 1553
7731.32 1497
7732.15 1525
7732.98 1485
7733.81 1487
7734.64 1466
7735.47 1413
7736.30 1498
7737.13 1479
7737.96 1434
7738.79 1453
7739.62 1440
7740.45 1409
7741.28 1423
7742.11 1441
7742.94 1492
7743.77 1498
7744.60 1585
7745.43 1775
7746.26 1826
7747.09 1888
7747.92 2045
7748.75 1941
7749.59 1947
7750.42 1859
7751.25 1800
7752.08 1696
7752.91 1620
7753.74 1534
7754.57 1507
7755.40 1517
7756.23 1431
7757.06 1415
7757.90 1423
7758.73 1465
7759.56 1453
7760.39 1405
7761.22 1417
7762.05 1429
7762.88 1382
7763.71 1388
7764.55 1388
7765.38 1400
7766.21 1396
7767.04 1385
7767.87 1358
7768.70 1328
7769.54 1380
7770.37 1385
7771.20 1393
7772.03 1345
7772.86 1387
7773.70 1303
7774.53 1321
7775.36 1315
7776.19 1318
7777.02 1302
7777.86 1280
7778.69 1388
7779.52 1371
7780.35 1310
7781.19 1336
7782.02 1350
7782.85 1366
7783.68 1336
7784.52 1325
7785.35 1366
7786.18 1390
7787.01 1404
7787.85 1433
7788.68 1432
7789.51 1400
7790.35 1360
7791.18 1380
7792.01 1407
7792.84 1389
7793.68 1357
7794.51 1376
7795.34 1388
7796.18 1425
7797.01 1438
7797.84 1444
7798.68 1368
7799.51 1416
7800.34 1459
7801.18 1504
7802.01 1471
7802.84 1455
7803.68 1480
7804.51 1477
7805.35 1499
7806.18 1491
7807.01 1428
7807.85 1512
7808.68 1487
7809.51 1500
7810.35 1580
7811.18 1573
7812.02 1577
7812.85 1593
7813.68 1609
7814.52 1664
7815.35 1730
7816.19 1676
7817.02 1679
7817.86 1675
7818.69 1615
7819.52 1732
7820.36 1701
7821.19 1746
7822.03 1736
7822.86 1854
7823.70 1811
7824.53 1798
7825.37 1797
7826.20 1839
7827.04 1761
7827.87 1691
7828.71 1707
7829.54 1705
7830.38 1621
7831.21 1671
7832.05 1720
7832.88 1749
7833.72 1818
7834.55 1776
7835.39 1728
7836.22 1769
7837.06 1801
7837.89 1702
7838.73 1671
7839.57 1676
7840.40 1664
7841.24 1637
7842.07 1617
7842.91 1590
7843.74 1560
7844.58 1566
7845.42 1543
7846.25 1563
7847.09 1488
7847.92 1444
7848.76 1522
7849.60 1521
7850.43 1448
7851.27 1508
7852.10 1507
7852.94 1430
7853.78 1513
7854.61 1501
7855.45 1517
7856.29 1429
7857.12 1492
7857.96 1452
7858.79 1509
7859.63 1522
7860.47 1546
7861.30 1523
7862.14 1507
7862.98 1492
7863.81 1510
7864.65 1506
7865.49 1515
7866.33 1453
7867.16 1441
7868.00 1464
7868.84 1482
7869.67 1561
7870.51 1557
7871.35 1541
7872.19 1490
7873.02 1524
7873.86 1555
7874.70 1622
7875.54 1700
7876.37 1768
7877.21 1804
7878.05 1839
7878.89 1906
7879.72 1910
7880.56 1972
7881.40 1964
7882.24 1945
7883.07 1947
7883.91 1949
7884.75 1805
7885.59 1704
7886.43 1677
7887.26 1689
7888.10 1649
7888.94 1634
7889.78 1617
7890.62 1673
7891.45 1717
7892.29 1663
7893.13 1675
7893.97 1696
7894.81 1630
7895.65 1655
7896.49 1559
7897.32 1524
7898.16 1496
7899.00 1463
7899.84 1514
7900.68 1522
7901.52 1497
7902.36 1478
7903.20 1429
7904.03 1410
7904.87 1417
7905.71 1385
7906.55 1429
7907.39 1454
7908.23 1425
7909.07 1396
7909.91 1458
7910.75 1551
7911.59 1523
7912.43 1463
7913.27 1535
7914.11 1617
7914.94 1679
7915.78 1725
7916.62 1747
7917.46 1741
7918.30 1769
7919.14 1676
7919.98 1643
7920.82 1686
7921.66 1665
7922.50 1531
7923.34 1457
7924.18 1412
7925.02 1345
7925.86 1394
7926.70 1402
7927.54 1373
7928.38 1442
7929.22 1337
7930.06 1354
7930.90 1374
7931.74 1366
7932.59 1332
7933.43 1369
7934.27 1373
7935.11 1341
7935.95 1369
7936.79 1345
7937.63 1406
7938.47 1406
7939.31 1353
7940.15 1419
7940.99 1477
7941.83 1477
7942.67 1478
7943.52 1421
7944.36 1417
7945.20 1447
7946.04 1458
7946.88 1499
7947.72 1434
7948.56 1453
7949.40 1469
7950.25 1483
7951.09 1507
7951.93 1463
7952.77 1495
7953.61 1491
7954.45 1518
7955.29 1609
7956.14 1639
7956.98 1629
7957.82 1662
7958.66 1594
7959.50 1541
7960.35 1574
7961.19 1546
7962.03 1486
7962.87 1497
7963.71 1554
7964.56 1577
7965.40 1615
7966.24 1681
7967.08 1873
7967.93 1917
7968.77 1937
7969.61 1923
7970.45 1769
7971.29 1735
7972.14 1619
7972.98 1541
7973.82 1514
7974.67 1521
7975.51 1471
7976.35 1473
7977.19 1439
7978.04 1445
7978.88 1365
7979.72 1324
7980.57 1399
7981.41 1386
7982.25 1372
7983.09 1325
7983.94 1354
7984.78 1367
7985.62 1365
7986.47 1338
7987.31 1369
7988.15 1327
7989.00 1287
7989.84 1203
7990.68 1243
7991.53 1239
7992.37 1271
7993.22 1263
7994.06 1221
7994.90 1230
7995.75 1192
7996.59 1258
7997.43 1243
7998.28 1216
7999.12 1185
7999.97 1183
8000.81 1188
8001.65 1218
8002.50 1189
8003.34 1155
8004.19 1161
8005.03 1186
8005.88 1162
8006.72 1080
8007.57 1172
8008.41 1157
8009.25 1142
8010.10 1079
8010.94 1086
8011.79 1136
8012.63 1114
8013.48 1077
8014.32 1085
8015.17 1146
8016.01 1146
8016.86 1110
8017.70 1056
8018.55 1027
8019.39 1079
8020.24 1070
8021.08 1124
8021.93 1097
8022.77 1132
8023.62 1139
8024.46 1144
8025.31 1131
8026.15 1121
8027.00 1021
8027.84 1004
8028.69 1068
8029.54 1088
8030.38 1044
8031.23 1059
8032.07 1106
8032.92 1032
8033.76 1006
8034.61 1079
8035.46 1146
8036.30 1123
8037.15 1069
8037.99 1070
8038.84 1078
8039.69 1108
8040.53 1132
8041.38 1087
8042.22 1111
8043.07 1105
8043.92 1074
8044.76 1098
8045.61 1120
8046.46 1023
8047.30 1064
8048.15 1047
8049.00 1066
8049.84 1076
8050.69 1026
8051.54 1018
8052.38 1089
8053.23 1092
8054.08 1057
8054.92 1091
8055.77 1000
8056.62 1049
8057.46 1078
8058.31 1080
8059.16 1003
8060.01 999
8060.85 984
8061.70 1001
8062.55 1053
8063.40 1061
8064.24 1020
8065.09 1026
8065.94 965
8066.79 967
8067.63 996
8068.48 1004
8069.33 1031
8070.18 1014
8071.02 1000
8071.87 987
8072.72 965
8073.57 1013
8074.42 1038
8075.26 1056
8076.11 956
8076.96 937
8077.81 1026
8078.66 1027
8079.50 959
8080.35 1011
8081.20 1039
8082.05 1012
8082.90 1042
8083.75 1022
8084.59 1026
8085.44 1006
8086.29 1011
8087.14 1016
8087.99 1025
8088.84 1041
8089.69 1045
8090.53 1025
8091.38 1031
8092.23 978
8093.08 996
8093.93 977
8094.78 968
8095.63 965
8096.48 995
8097.33 964
8098.18 1001
8099.02 1018
8099.87 999
8100.72 996
8101.57 1004
8102.42 1047
8103.27 1059
8104.12 1036
8104.97 961
8105.82 945
8106.67 1005
8107.52 981
8108.37 973
8109.22 996
8110.07 985
8110.92 984
8111.77 1022
8112.62 988
8113.47 979
8114.32 969
8115.17 1079
8116.02 1040
8116.87 1060
8117.72 1071
8118.57 1080
8119.42 1095
8120.27 1062
8121.12 1045
8121.97 1117
8122.82 1057
8123.67 1062
8124.52 1071
8125.37 1062
8126.22 1054
8127.07 1029
8127.93 1081
8128.78 1048
8129.63 1077
8130.48 1074
8131.33 1067
8132.18 1105
8133.03 1072
8133.88 1085
8134.73 1066
8135.58 1074
8136.44 1050
8137.29 1036
8138.14 1047
8138.99 1088
8139.84 1070
8140.69 1101
8141.54 1067
8142.39 1064
8143.25 1069
8144.10 1056
8144.95 1044
8145.80 1014
8146.65 1044
8147.50 1058
8148.36 1078
8149.21 1080
8150.06 1085
8150.91 1049
8151.76 1050
8152.62 1090
8153.47 1120
8154.32 1134
8155.17 1160
8156.02 1183
8156.88 1160
8157.73 1130
8158.58 1115
8159.43 1041
8160.29 1085
8161.14 1068
8161.99 1073
8162.84 1054
8163.70 995
8164.55 1002
8165.40 988
8166.25 982
8167.11 956
8167.96 997
8168.81 1028
8169.67 1003
8170.52 985
8171.37 989
8172.23 994
8173.08 936
8173.93 961
8174.78 947
8175.64 1001
8176.49 993
8177.34 985
8178.20 984
8179.05 986
8179.90 924
8180.76 966
8181.61 974
8182.47 918
8183.32 926
8184.17 982
8185.03 979
8185.88 961
8186.73 977
8187.59 965
8188.44 961
8189.30 970
8190.15 985
8191.00 951
8191.86 922
8192.71 936
8193.57 939
8194.42 1016
8195.27 979
8196.13 951
8196.98 980
8197.84 953
8198.69 914
8199.55 945
8200.40 981
8201.26 953
8202.11 924
8202.96 930
8203.82 961
8204.67 961
8205.53 1005
8206.38 982
8207.24 980
8208.09 938
8208.95 945
8209.80 955
8210.66 930
8211.51 1021
8212.37 994
8213.22 1023
8214.08 1019
8214.93 959
8215.79 967
8216.65 989
8217.50 1003
8218.36 1016
8219.21 999
8220.07 986
8220.92 1023
8221.78 1035
8222.63 1060
8223.49 1053
8224.35 1009
8225.20 1117
8226.06 1065
8226.91 1038
8227.77 1029
8228.63 998
8229.48 986
8230.34 958
8231.19 969
8232.05 925
8232.91 921
8233.76 940
8234.62 957
8235.47 948
8236.33 904
8237.19 1001
8238.04 985
8238.90 980
8239.76 936
8240.61 907
8241.47 974
8242.33 988
8243.18 963
8244.04 987
8244.90 979
8245.75 984
8246.61 1016
8247.47 999
8248.33 998
8249.18 996
8250.04 984
8250.90 941
8251.75 943
8252.61 979
8253.47 991
8254.33 1046
8255.18 1000
8256.04 978
8256.90 975
8257.76 973
8258.61 987
8259.47 977
8260.33 935
8261.19 931
8262.04 959
8262.90 986
8263.76 956
8264.62 977
8265.48 1009
8266.33 956
8267.19 967
8268.05 1067
8268.91 1063
8269.77 1040
8270.62 1057
8271.48 1019
8272.34 997
8273.20 1017
8274.06 1062
8274.92 1002
8275.77 1006
8276.63 1056
8277.49 1064
8278.35 1051
8279.21 1050
8280.07 1068
8280.93 1084
8281.78 1117
8282.64 1050
8283.50 1045
8284.36 1046
8285.22 1069
8286.08 1027
8286.94 1037
8287.80 1048
8288.66 1116
8289.51 1108
8290.37 1042
8291.23 1089
8292.09 1095
8292.95 1072
8293.81 1133
8294.67 1151
8295.53 1114
8296.39 1111
8297.25 1115
8298.11 1111
8298.97 1069
8299.83 1092
8300.69 1074
8301.55 1053
8302.41 1073
8303.27 1069
8304.13 1067
8304.99 1066
8305.85 1032
8306.71 1061
8307.57 1033
8308.43 1028
8309.29 1033
8310.15 1103
8311.01 1049
8311.87 1074
8312.73 1082
8313.59 1024
8314.45 1054
8315.31 1066
8316.17 1048
8317.03 1062
8317.89 1046
8318.75 1023
8319.61 1015
8320.47 1023
8321.33 977
8322.20 1016
8323.06 1037
8323.92 1007
8324.78 1033
8325.64 1056
8326.50 990
8327.36 1012
8328.22 1060
8329.08 1026
8329.94 1025
8330.81 984
8331.67 1082
8332.53 1060
8333.39 1011
8334.25 974
8335.11 1062
8335.97 1014
8336.84 981
8337.70 1015
8338.56 1082
8339.42 1023
8340.28 1075
8341.15 1049
8342.01 1068
8342.87 1056
8343.73 1075
8344.59 1066
8345.45 1077
8346.32 1081
8347.18 1049
8348.04 1095
8348.90 1087
8349.77 1093
8350.63 1088
8351.49 1101
8352.35 1128
8353.22 1131
8354.08 1064
8354.94 1110
8355.80 1058
8356.67 1080
8357.53 1103
8358.39 1109
8359.25 1099
8360.12 1090
8360.98 1099
8361.84 1130
8362.71 1116
8363.57 1132
8364.43 1172
8365.29 1112
8366.16 1115
8367.02 1101
8367.88 1113
8368.75 1123
8369.61 1142
8370.47 1129
8371.34 1147
8372.20 1141
8373.06 1164
8373.93 1151
8374.79 1089
8375.65 1050
8376.52 1165
8377.38 1197
8378.25 1208
8379.11 1213
8379.97 1192
8380.84 1198
8381.70 1159
8382.56 1245
8383.43 1248
8384.29 1237
8385.16 1273
8386.02 1233
8386.89 1243
8387.75 1224
8388.61 1271
8389.48 1290
8390.34 1290
8391.21 1209
8392.07 1256
8392.94 1275
8393.80 1281
8394.67 1266
8395.53 1278
8396.39 1328
8397.26 1313
8398.12 1342
8398.99 1352
8399.85 1344
8400.72 1376
8401.58 1337
8402.45 1331
8403.31 1344
8404.18 1413
8405.04 1375
8405.91 1364
8406.77 1382
8407.64 1379
8408.50 1438
8409.37 1491
8410.24 1547
8411.10 1479
8411.97 1523
8412.83 1533
8413.70 1596
8414.56 1502
8415.43 1609
8416.29 1523
8417.16 1561
8418.03 1592
8418.89 1571
8419.76 1585
8420.62 1670
8421.49 1662
8422.36 1715
8423.22 1688
8424.09 1749
8424.95 1756
8425.82 1775
8426.69 1859
8427.55 1841
8428.42 1841
8429.28 1834
8430.15 1899
8431.02 1919
8431.88 1898
8432.75 1962
8433.62 1993
8434.48 1948
8435.35 1994
8436.22 2032
8437.08 2126
8437.95 2285
8438.82 2288
8439.68 2306
8440.55 2355
8441.42 2383
8442.29 2461
8443.15 2440
8444.02 2411
8444.89 2403
8445.75 2441
8446.62 2488
8447.49 2434
8448.36 2497
8449.22 2496
8450.09 2601
8450.96 2936
8451.83 3178
8452.69 3700
8453.56 4385
8454.43 5110
8455.30 5822
8456.16 6395
8457.03 6522
8457.90 6494
8458.77 6037
8459.64 5441
8460.50 4906
8461.37 4216
8462.24 3834
8463.11 3299
8463.98 3009
8464.84 2780
8465.71 2597
8466.58 2486
8467.45 2365
8468.32 2205
8469.19 2255
8470.05 2106
8470.92 2127
8471.79 2124
8472.66 2066
8473.53 2079
8474.40 2021
8475.27 2081
8476.13 2040
8477.00 2002
8477.87 2033
8478.74 2051
8479.61 2147
8480.48 2193
8481.35 2284
8482.22 2351
8483.09 2403
8483.96 2323
8484.82 2381
8485.69 2236
8486.56 2140
8487.43 2104
8488.30 2093
8489.17 2077
8490.04 2129
8490.91 2114
8491.78 2137
8492.65 2185
8493.52 2296
8494.39 2387
8495.26 2368
8496.13 2327
8497.00 2229
8497.87 2084
8498.74 2136
8499.61 2047
8500.48 2032
8501.35 2004
8502.22 1993
8503.09 1976
8503.96 1876
8504.83 1951
8505.70 2021
8506.57 1984
8507.44 1984
8508.31 1988
8509.18 2044
8510.05 2106
8510.92 2079
8511.79 2058
8512.66 2068
8513.53 2081
8514.40 2138
8515.27 2178
8516.15 2139
8517.02 2113
8517.89 2257
8518.76 2320
8519.63 2356
8520.50 2399
8521.37 2544
8522.24 2667
8523.11 2913
8523.98 3133
8524.86 3296
8525.73 3423
8526.60 3519
8527.47 3427
8528.34 3434
8529.21 3358
8530.08 3144
8530.96 2986
8531.83 2771
8532.70 2591
8533.57 2439
8534.44 2373
8535.31 2301
8536.19 2257
8537.06 2194
8537.93 2121
8538.80 2048
8539.67 2081
8540.55 1995
8541.42 2053
8542.29 2057
8543.16 2004
8544.03 1957
8544.91 1952
8545.78 1929
8546.65 1889
8547.52 1988
8548.40 2004
8549.27 2112
8550.14 2208
8551.01 2335
8551.89 2447
8552.76 2607
8553.63 2654
8554.51 2670
8555.38 2574
8556.25 2572
8557.12 2479
8558.00 2308
8558.87 2151
8559.74 2055
8560.62 1966
8561.49 2032
8562.36 2006
8563.24 1935
8564.11 1885
8564.98 1887
8565.86 1872
8566.73 1857
8567.60 1828
8568.48 1785
8569.35 1769
8570.22 1768
8571.10 1742
8571.97 1700
8572.84 1696
8573.72 1734
8574.59 1726
8575.46 1676
8576.34 1633
8577.21 1690
8578.09 1689
8578.96 1678
8579.83 1667
8580.71 1697
8581.58 1734
8582.46 1727
8583.33 1720
8584.21 1738
8585.08 1747
8585.95 1721
8586.83 1819
8587.70 1800
8588.58 1773
8589.45 1741
8590.33 1806
8591.20 1785
8592.08 1867
8592.95 1799
8593.83 1840
8594.70 1911
8595.58 1927
8596.45 1885
8597.33 1930
8598.20 1855
8599.08 1930
8599.95 1971
8600.83 1923
8601.70 1943
8602.58 1982
8603.45 1958
8604.33 1925
8605.20 1916
8606.08 2014
8606.95 2052
8607.83 1883
8608.70 1915
8609.58 1976
8610.45 2025
8611.33 2036
8612.21 2012
8613.08 2049
8613.96 2057
8614.83 2091
8615.71 2097
8616.59 2179
8617.46 2224
8618.34 2213
8619.21 2198
8620.09 2300
8620.97 2217
8621.84 2353
8622.72 2301
8623.59 2340
8624.47 2374
8625.35 2324
8626.22 2383
8627.10 2376
8627.98 2391
8628.85 2424
8629.73 2463
8630.61 2482
8631.48 2526
8632.36 2513
8633.24 2423
8634.11 2468
8634.99 2429
8635.87 2470
8636.74 2484
8637.62 2503
8638.50 2567
8639.37 2559
8640.25 2567
8641.13 2699
8642.01 2619
8642.88 2643
8643.76 2817
8644.64 2835
8645.52 2839
8646.39 3006
8647.27 3030
8648.15 3163
8649.03 3042
8649.90 3037
8650.78 3125
8651.66 3108
8652.54 3066
8653.41 3114
8654.29 3097
8655.17 3059
8656.05 3184
8656.93 3345
8657.80 3398
8658.68 3565
8659.56 3798
8660.44 4074
8661.32 4443
8662.19 4908
8663.07 5419
8663.95 5666
8664.83 5873
8665.71 5926
8666.59 5761
8667.46 5549
8668.34 5274
8669.22 4958
8670.10 4661
8670.98 4570
8671.86 4475
8672.74 4305
8673.62 4310
8674.49 4229
8675.37 4141
8676.25 3931
8677.13 3841
8678.01 3790
8678.89 3654
8679.77 3456
8680.65 3323
8681.53 3180
8682.41 3151
8683.29 3105
8684.16 3035
8685.04 3008
8685.92 3065
8686.80 3174
8687.68 3487
8688.56 3762
8689.44 4085
8690.32 4465
8691.20 4689
8692.08 5100
8692.96 5137
8693.84 5243
8694.72 5158
8695.60 4914
8696.48 4580
8697.36 4242
8698.24 3942
8699.12 3765
8700.00 3646
8700.88 3583
8701.76 3583
8702.64 3521
8703.52 3441
8704.40 3321
8705.28 3136
8706.16 2985
8707.04 2853
8707.92 2670
8708.80 2531
8709.69 2463
8710.57 2394
8711.45 2336
8712.33 2284
8713.21 2165
8714.09 2179
8714.97 2132
8715.85 2063
8716.73 2103
8717.61 2073
8718.49 2111
8719.38 2141
8720.26 2044
8721.14 2087
8722.02 2077
8722.90 2063
8723.78 2064
8724.66 2103
8725.54 2143
8726.43 2209
8727.31 2287
8728.19 2274
8729.07 2349
8729.95 2376
8730.83 2369
8731.72 2409
8732.60 2383
8733.48 2334
8734.36 2301
8735.24 2200
8736.13 2119
8737.01 2148
8737.89 2192
8738.77 2146
8739.65 2188
8740.54 2104
8741.42 2017
8742.30 2083
8743.18 2051
8744.07 2076
8744.95 2062
8745.83 2079
8746.71 2063
8747.60 2014
8748.48 1995
8749.36 2046
8750.24 2028
8751.13 2065
8752.01 2058
8752.89 2041
8753.77 2003
8754.66 2047
8755.54 2020
8756.42 2085
8757.31 2078
8758.19 2048
8759.07 2115
8759.96 2103
8760.84 2162
8761.72 2125
8762.61 2094
8763.49 2131
8764.37 2155
8765.26 2156
8766.14 2131
8767.02 2135
8767.91 2145
8768.79 2116
8769.67 2156
8770.56 2149
8771.44 2145
8772.32 2120
8773.21 2154
8774.09 2058
8774.98 2033
8775.86 2058
8776.74 2071
8777.63 2163
8778.51 2293
8779.40 2404
8780.28 2449
8781.17 2610
8782.05 2641
8782.93 2560
8783.82 2503
8784.70 2489
8785.59 2409
8786.47 2296
8787.36 2234
8788.24 2116
8789.13 2053
8790.01 2013
8790.89 1929
8791.78 1884
8792.66 1895
8793.55 1871
8794.43 1926
8795.32 1924
8796.20 1891
8797.09 1872
8797.97 1882
8798.86 1891
8799.74 1901
8800.63 1913
8801.52 1813
8802.40 1830
8803.29 1736
8804.17 1669
8805.06 1754
8805.94 1746
8806.83 1676
8807.71 1699
8808.60 1646
8809.48 1677
8810.37 1682
8811.26 1615
8812.14 1598
8813.03 1690
8813.91 1646
8814.80 1629
8815.69 1660
8816.57 1662
8817.46 1699
8818.34 1666
8819.23 1640
8820.12 1666
8821.00 1656
8821.89 1619
8822.77 1554
8823.66 1502
8824.55 1578
8825.43 1583
8826.32 1511
8827.21 1536
8828.09 1536
8828.98 1535
8829.87 1485
8830.75 1483
8831.64 1529
8832.53 1485
8833.41 1469
8834.30 1467
8835.19 1470
8836.08 1415
8836.96 1384
8837.85 1472
8838.74 1437
8839.62 1338
8840.51 1378
8841.40 1436
8842.29 1442
8843.17 1403
8844.06 1436
8844.95 1506
8845.84 1423
8846.72 1447
8847.61 1387
8848.50 1357
8849.39 1327
8850.27 1353
8851.16 1375
8852.05 1311
8852.94 1299
8853.82 1315
8854.71 1308
8855.60 1312
8856.49 1286
8857.38 1345
8858.26 1357
8859.15 1345
8860.04 1243
8860.93 1251
8861.82 1240
8862.71 1291
8863.59 1299
8864.48 1281
8865.37 1268
8866.26 1260
8867.15 1232
8868.04 1230
8868.93 1166
8869.81 1178
8870.70 1183
8871.59 1199
8872.48 1168
8873.37 1143
8874.26 1170
8875.15 1151
8876.04 1097
8876.93 1117
8877.81 1136
8878.70 1141
8879.59 1164
8880.48 1137
8881.37 1166
8882.26 1150
8883.15 1124
8884.04 1100
8884.93 1121
8885.82 1106
8886.71 1136
8887.60 1111
8888.49 1059
8889.38 1068
8890.27 1102
8891.16 1071
8892.05 1020
8892.94 1070
8893.83 1038
8894.72 1078
8895.61 1097
8896.50 1115
8897.39 1024
8898.28 1023
8899.17 1022
8900.06 1069
8900.95 1029
8901.84 1077
8902.73 1017
8903.62 970
8904.51 1031
8905.40 1021
8906.29 1046
8907.18 1031
8908.07 1062
8908.96 1009
8909.85 1002
8910.74 1011
8911.63 1091
8912.52 1079
8913.41 1067
8914.31 1062
8915.20 1045
8916.09 1004
8916.98 1019
8917.87 982
8918.76 1004
8919.65 977
8920.54 962
8921.43 1013
8922.33 978
8923.22 984
8924.11 972
8925.00 1010
8925.89 973
8926.78 939
8927.67 920
8928.57 953
8929.46 971
8930.35 978
8931.24 957
8932.13 923
8933.03 955
8933.92 982
8934.81 967
8935.70 925
8936.59 966
8937.49 988
8938.38 948
8939.27 983
8940.16 987
8941.05 962
8941.95 950
8942.84 897
8943.73 920
8944.62 952
8945.52 954
8946.41 968
8947.30 928
8948.19 962
8949.09 935
8949.98 933
8950.87 941
8951.76 971
8952.66 935
8953.55 942
8954.44 975
8955.34 955
8956.23 907
8957.12 917
8958.02 946
8958.91 949
8959.80 933
8960.69 897
8961.59 903
8962.48 852
8963.37 930
8964.27 929
8965.16 941
8966.05 931
8966.95 940
8967.84 904
8968.74 879
8969.63 865
8970.52 911
8971.42 960
8972.31 924
8973.20 930
8974.10 912
8974.99 912
8975.89 914
8976.78 919
8977.67 924
8978.57 941
8979.46 934
8980.36 972
8981.25 950
8982.15 934
8983.04 920
8983.93 930
8984.83 881
8985.72 874
8986.62 865
8987.51 905
8988.41 903
8989.30 910
8990.20 892
8991.09 886
8991.99 925
8992.88 849
8993.78 892
8994.67 872
8995.57 891
8996.46 903
8997.36 857
8998.25 843
8999.15 909
9000.04 900
9000.94 857
9001.83 880
9002.73 868
9003.62 907
9004.52 836
9005.41 882
9006.31 848
9007.20 887
9008.10 864
9009.00 859
9009.89 834
9010.79 826
9011.68 827
9012.58 862
9013.47 863
9014.37 845
9015.27 872
9016.16 848
9017.06 862
9017.95 805
9018.85 837
9019.75 842
9020.64 828
9021.54 809
9022.43 844
9023.33 816
9024.23 803
9025.12 793
9026.02 820
9026.92 818
9027.81 834
9028.71 850
9029.61 816
9030.50 826
9031.40 838
9032.30 843
9033.19 847
9034.09 866
9034.99 914
9035.88 882
9036.78 828
9037.68 854
9038.58 857
9039.47 850
9040.37 829
9041.27 869
9042.16 873
9043.06 875
9043.96 862
9044.86 843
9045.75 886
9046.65 824
9047.55 851
9048.45 860
9049.34 847
9050.24 859
9051.14 876
9052.04 823
9052.94 839
9053.83 836
9054.73 816
9055.63 885
9056.53 920
9057.43 860
9058.32 860
9059.22 866
9060.12 854
9061.02 876
9061.92 892
9062.81 841
9063.71 839
9064.61 848
9065.51 845
9066.41 836
9067.31 880
9068.21 895
9069.10 850
9070.00 835
9070.90 855
9071.80 833
9072.70 875
9073.60 895
9074.50 856
9075.40 904
9076.29 877
9077.19 862
9078.09 881
9078.99 846
9079.89 871
9080.79 821
9081.69 889
9082.59 852
9083.49 856
9084.39 897
9085.29 896
9086.19 868
9087.09 888
9087.98 863
9088.88 870
9089.78 913
9090.68 884
9091.58 866
9092.48 930
9093.38 894
9094.28 840
9095.18 880
9096.08 816
9096.98 819
9097.88 824
9098.78 822
9099.68 886
9100.58 875
9101.48 829
9102.38 831
9103.28 841
9104.18 878
9105.08 907
9105.99 834
9106.89 826
9107.79 889
9108.69 880
9109.59 812
9110.49 826
9111.39 805
9112.29 842
9113.19 865
9114.09 825
9114.99 835
9115.89 827
9116.79 823
9117.69 804
9118.60 845
9119.50 855
9120.40 869
9121.30 789
9122.20 805
9123.10 820
9124.00 879
9124.90 864
9125.81 867
9126.71 895
9127.61 838
9128.51 871
9129.41 892
9130.31 868
9131.22 773
9132.12 886
9133.02 862
9133.92 857
9134.82 809
9135.72 804
9136.63 864
9137.53 894
9138.43 866
9139.33 842
9140.23 810
9141.14 800
9142.04 792
9142.94 872
9143.84 879
9144.75 834
9145.65 874
9146.55 841
9147.45 874
9148.36 843
9149.26 851
9150.16 859
9151.06 884
9151.97 859
9152.87 819
9153.77 817
9154.67 793
9155.58 847
9156.48 905
9157.38 864
9158.29 838
9159.19 861
9160.09 869
9161.00 891
9161.90 842
9162.80 878
9163.71 812
9164.61 828
9165.51 944
9166.42 897
9167.32 877
9168.22 883
9169.13 878
9170.03 863
9170.93 841
9171.84 845
9172.74 865
9173.64 851
9174.55 899
9175.45 879
9176.36 875
9177.26 874
9178.16 874
9179.07 829
9179.97 799
9180.88 829
9181.78 845
9182.69 851
9183.59 857
9184.49 864
9185.40 871
9186.30 851
9187.21 861
9188.11 885
9189.02 831
9189.92 908
9190.82 899
9191.73 876
9192.63 944
9193.54 912
9194.44 941
9195.35 960
9196.25 988
9197.16 995
9198.06 1022
9198.97 1029
9199.87 1026
9200.78 1056
9201.68 1039
9202.59 1002
9203.49 1012
9204.40 996
9205.30 914
9206.21 907
9207.12 927
9208.02 957
9208.93 880
9209.83 884
9210.74 906
9211.64 873
9212.55 869
9213.45 865
9214.36 922
9215.27 916
9216.17 961
9217.08 946
9217.98 878
9218.89 913
9219.80 885
9220.70 849
9221.61 883
9222.51 900
9223.42 875
9224.33 880
9225.23 811
9226.14 834
9227.05 820
9227.95 823
9228.86 859
9229.77 841
9230.67 827
9231.58 819
9232.49 849
9233.39 797
9234.30 837
9235.21 892
9236.11 860
9237.02 827
9237.93 828
9238.83 832
9239.74 820
9240.65 840
9241.55 836
9242.46 838
9243.37 860
9244.28 884
9245.18 865
9246.09 850
9247.00 857
9247.91 842
9248.81 837
9249.72 802
9250.63 796
9251.54 806
9252.44 799
9253.35 832
9254.26 876
9255.17 822
9256.07 848
9256.98 831
9257.89 840
9258.80 865
9259.71 836
9260.61 838
9261.52 809
9262.43 826
9263.34 836
9264.25 827
9265.16 831
9266.06 864
9266.97 845
9267.88 834
9268.79 800
9269.70 821
9270.61 882
9271.51 829
9272.42 882
9273.33 873
9274.24 862
9275.15 818
9276.06 928
9276.97 852
9277.88 832
9278.78 841
9279.69 791
9280.60 834
9281.51 866
9282.42 877
9283.33 895
9284.24 859
9285.15 860
9286.06 882
9286.97 828
9287.88 870
9288.79 825
9289.70 870
9290.60 877
9291.51 870
9292.42 869
9293.33 873
9294.24 869
9295.15 923
9296.06 939
9296.97 899
9297.88 883
9298.79 895
9299.70 867
9300.61 851
9301.52 899
9302.43 874
9303.34 896
9304.25 885
9305.16 862
9306.07 875
9306.98 863
9307.89 879
9308.80 935
9309.71 965
9310.63 953
9311.54 935
9312.45 930
9313.36 956
9314.27 923
9315.18 904
9316.09 870
9317.00 874
9317.91 866
9318.82 864
9319.73 901
9320.64 864
9321.55 829
9322.47 892
9323.38 874
9324.29 868
9325.20 865
9326.11 888
9327.02 861
9327.93 856
9328.84 867
9329.76 858
9330.67 859
9331.58 847
9332.49 873
9333.40 833
9334.31 845
9335.23 886
9336.14 863
9337.05 842
9337.96 848
9338.87 896
9339.78 834
9340.70 878
9341.61 879
9342.52 848
9343.43 817
9344.34 868
9345.26 868
9346.17 887
9347.08 889
9347.99 851
9348.91 916
9349.82 887
9350.73 896
9351.64 893
9352.56 866
9353.47 827
9354.38 822
9355.29 863
9356.21 876
9357.12 879
9358.03 863
9358.94 903
9359.86 823
9360.77 880
9361.68 898
9362.60 903
9363.51 863
9364.42 859
9365.34 877
9366.25 873
9367.16 893
9368.08 861
9368.99 841
9369.90 899
9370.82 914
9371.73 895
9372.64 863
9373.56 927
9374.47 925
9375.38 885
9376.30 874
9377.21 876
9378.12 909
9379.04 930
9379.95 914
9380.87 885
9381.78 913
9382.69 924
9383.61 915
9384.52 924
9385.44 900
9386.35 935
9387.27 960
9388.18 959
9389.09 987
9390.01 991
9390.92 1057
9391.84 1006
9392.75 1110
9393.67 1043
9394.58 991
9395.50 1013
9396.41 1007
9397.32 1018
9398.24 979
9399.15 987
9400.07 978
9400.98 1000
9401.90 948
9402.81 945
9403.73 950
9404.64 905
9405.56 921
9406.47 921
9407.39 899
9408.30 930
9409.22 944
9410.14 907
9411.05 886
9411.97 871
9412.88 923
9413.80 916
9414.71 945
9415.63 911
9416.54 933
9417.46 913
9418.38 930
9419.29 940
9420.21 924
9421.12 946
9422.04 950
9422.95 944
9423.87 1004
9424.79 1021
9425.70 963
9426.62 967
9427.54 946
9428.45 934
9429.37 982
9430.28 960
9431.20 930
9432.12 968
9433.03 962
9433.95 907
9434.87 934
9435.78 984
9436.70 1000
9437.62 978
9438.53 960
9439.45 997
9440.37 958
9441.28 944
9442.20 969
9443.12 998
9444.03 1020
9444.95 932
9445.87 985
9446.79 939
9447.70 1035
9448.62 1062
9449.54 1037
9450.45 996
9451.37 1057
9452.29 1144
9453.21 1058
9454.12 1068
9455.04 1062
9455.96 1112
9456.88 1032
9457.79 1076
9458.71 1047
9459.63 1009
9460.55 980
9461.47 1014
9462.38 1017
9463.30 1042
9464.22 982
9465.14 979
9466.06 980
9466.97 972
9467.89 967
9468.81 952
9469.73 968
9470.65 951
9471.56 944
9472.48 951
9473.40 978
9474.32 1002
9475.24 1024
9476.16 1006
9477.08 1022
9477.99 1023
9478.91 1074
9479.83 1039
9480.75 1050
9481.67 1036
9482.59 1024
9483.51 1089
9484.43 1058
9485.34 1030
9486.26 1054
9487.18 1018
9488.10 996
9489.02 1032
9489.94 1011
9490.86 994
9491.78 1011
9492.70 1022
9493.62 1008
9494.54 967
9495.46 988
9496.38 1053
9497.30 1019
9498.22 987
9499.13 1018
9500.05 1052
9500.97 1036
9501.89 1057
9502.81 1067
9503.73 1083
9504.65 1092
9505.57 1096
9506.49 1043
9507.41 1071
9508.33 1102
9509.25 1069
9510.17 1084
9511.09 1111
9512.01 1100
9512.93 1069
9513.86 1117
9514.78 1133
9515.70 1074
9516.62 1173
9517.54 1157
9518.46 1231
9519.38 1212
9520.30 1220
9521.22 1277
9522.14 1287
9523.06 1261
9523.98 1287
9524.90 1276
9525.82 1239
9526.75 1210
9527.67 1157
9528.59 1270
9529.51 1214
9530.43 1243
9531.35 1255
9532.27 1229
9533.19 1189
9534.11 1213
9535.04 1215
9535.96 1239
9536.88 1273
9537.80 1194
9538.72 1188
9539.64 1157
9540.57 1171
9541.49 1149
9542.41 1229
9543.33 1208
9544.25 1220
9545.17 1218
9546.10 1220
9547.02 1190
9547.94 1191
9548.86 1200
9549.78 1212
9550.71 1249
9551.63 1229
9552.55 1219
9553.47 1213
9554.40 1225
9555.32 1195
9556.24 1223
9557.16 1252
9558.09 1222
9559.01 1246
9559.93 1244
9560.85 1193
9561.78 1287
9562.70 1259
9563.62 1241
9564.54 1293
9565.47 1306
9566.39 1255
9567.31 1249
9568.24 1238
9569.16 1289
9570.08 1320
9571.00 1227
9571.93 1293
9572.85 1280
9573.77 1319
9574.70 1368
9575.62 1454
9576.54 1395
9577.47 1402
9578.39 1384
9579.31 1418
9580.24 1411
9581.16 1331
9582.09 1356
9583.01 1419
9583.93 1343
9584.86 1373
9585.78 1343
9586.70 1362
9587.63 1368
9588.55 1347
9589.48 1380
9590.40 1337
9591.32 1371
9592.25 1378
9593.17 1421
9594.10 1443
9595.02 1448
9595.95 1412
9596.87 1419
9597.79 1482
9598.72 1539
9599.64 1510
9600.57 1453
9601.49 1497
9602.42 1463
9603.34 1457
9604.27 1476
9605.19 1470
9606.12 1469
9607.04 1475
9607.97 1439
9608.89 1457
9609.82 1392
9610.74 1470
9611.67 1459
9612.59 1417
9613.52 1466
9614.44 1466
9615.37 1484
9616.29 1467
9617.22 1435
9618.14 1481
9619.07 1551
9619.99 1546
9620.92 1475
9621.85 1509
9622.77 1609
9623.70 1509
9624.62 1565
9625.55 1600
9626.47 1615
9627.40 1620
9628.33 1628
9629.25 1599
9630.18 1618
9631.10 1591
9632.03 1674
9632.96 1652
9633.88 1644
9634.81 1746
9635.73 1695
9636.66 1701
9637.59 1700
9638.51 1736
9639.44 1837
9640.37 1842
9641.29 1848
9642.22 1895
9643.15 1921
9644.07 1945
9645.00 1991
9645.93 1966
9646.85 1988
9647.78 2025
9648.71 1986
9649.63 1989
9650.56 2043
9651.49 2027
9652.41 1998
9653.34 1930
9654.27 1946
9655.20 1981
9656.12 1909
9657.05 1913
9657.98 1895
9658.90 1854
9659.83 1907
9660.76 1921
9661.69 1871
9662.61 1930
9663.54 1928
9664.47 1942
9665.40 1948
9666.32 1986
9667.25 2029
9668.18 2040
9669.11 2073
9670.04 2073
9670.96 2074
9671.89 2082
9672.82 2059
9673.75 2048
9674.68 2038
9675.60 2069
9676.53 2118
9677.46 2128
9678.39 2116
9679.32 2096
9680.25 2152
9681.17 2129
9682.10 2097
9683.03 2150
9683.96 2207
9684.89 2255
9685.82 2198
9686.75 2233
9687.67 2238
9688.60 2165
9689.53 2291
9690.46 2263
9691.39 2238
9692.32 2270
9693.25 2285
9694.18 2305
9695.11 2359
9696.03 2320
9696.96 2345
9697.89 2410
9698.82 2399
9699.75 2391
9700.68 2435
9701.61 2374
9702.54 2314
9703.47 2185
9704.40 2255
9705.33 2276
9706.26 2219
9707.19 2168
9708.12 2057
9709.05 2083
9709.98 2178
9710.91 2249
9711.84 2202
9712.77 2270
9713.70 2349
9714.63 2304
9715.56 2271
9716.49 2234
9717.42 2180
9718.35 2178
9719.28 2135
9720.21 2021
9721.14 1993
9722.07 2012
9723.00 1970
9723.93 1930
9724.86 1879
9725.79 1854
9726.72 1935
9727.65 1918
9728.58 1886
9729.51 1887
9730.44 1937
9731.37 1928
9732.31 1983
9733.24 1984
9734.17 1911
9735.10 1878
9736.03 1854
9736.96 1818
9737.89 1806
9738.82 1764
9739.75 1793
9740.69 1792
9741.62 1727
9742.55 1706
9743.48 1690
9744.41 1661
9745.34 1707
9746.27 1699
9747.21 1720
9748.14 1747
9749.07 1690
9750.00 1688
9750.93 1665
9751.86 1714
9752.80 1753
9753.73 1647
9754.66 1696
9755.59 1628
9756.52 1623
9757.46 1677
9758.39 1715
9759.32 1667
9760.25 1663
9761.18 1668
9762.12 1680
9763.05 1643
9763.98 1646
9764.91 1747
9765.85 1722
9766.78 1698
9767.71 1736
9768.64 1743
9769.58 1784
9770.51 1760
9771.44 1746
9772.37 1744
9773.31 1664
9774.24 1703
9775.17 1709
9776.11 1728
9777.04 1704
9777.97 1694
9778.91 1749
9779.84 1719
9780.77 1767
9781.71 1770
9782.64 1782
9783.57 1819
9784.51 1811
9785.44 1742
9786.37 1699
9787.31 1640
9788.24 1657
9789.17 1646
9790.11 1641
9791.04 1627
9791.97 1700
9792.91 1652
9793.84 1655
9794.77 1674
9795.71 1703
9796.64 1701
9797.58 1648
9798.51 1742
9799.44 1674
9800.38 1674
9801.31 1656
9802.25 1635
9803.18 1562
9804.12 1514
9805.05 1526
9805.98 1498
9806.92 1470
9807.85 1436
9808.79 1425
9809.72 1399
9810.66 1341
9811.59 1363
9812.53 1391
9813.46 1386
9814.40 1295
9815.33 1327
9816.27 1340
9817.20 1307
9818.14 1293
9819.07 1348
9820.01 1282
9820.94 1255
9821.88 1233
9822.81 1267
9823.75 1272
9824.68 1269
9825.62 1323
9826.55 1322
9827.49 1276
9828.42 1291
9829.36 1281
9830.29 1280
9831.23 1263
9832.17 1264
9833.10 1270
9834.04 1260
9834.97 1303
9835.91 1297
9836.84 1294
9837.78 1280
9838.72 1259
9839.65 1327
9840.59 1279
9841.52 1272
9842.46 1236
9843.40 1291
9844.33 1292
9845.27 1295
9846.20 1299
9847.14 1258
9848.08 1219
9849.01 1321
9849.95 1303
9850.89 1301
9851.82 1324
9852.76 1333
9853.70 1369
9854.63 1265
9855.57 1290
9856.51 1308
9857.44 1247
9858.38 1328
9859.32 1280
9860.25 1283
9861.19 1338
9862.13 1272
9863.07 1258
9864.00 1233
9864.94 1296
9865.88 1258
9866.81 1254
9867.75 1243
9868.69 1237
9869.63 1254
9870.56 1231
9871.50 1277
9872.44 1216
9873.38 1247
9874.31 1264
9875.25 1285
9876.19 1276
9877.13 1272
9878.07 1277
9879.00 1304
9879.94 1276
9880.88 1239
9881.82 1270
9882.75 1266
9883.69 1215
9884.63 1230
9885.57 1203
9886.51 1272
9887.45 1230
9888.38 1222
9889.32 1284
9890.26 1260
9891.20 1201
9892.14 1182
9893.08 1205
9894.01 1220
9894.95 1188
9895.89 1158
9896.83 1205
9897.77 1160
9898.71 1174
9899.65 1157
9900.59 1200
9901.52 1180
9902.46 1226
9903.40 1277
9904.34 1243
9905.28 1193
9906.22 1251
9907.16 1293
9908.10 1300
9909.04 1214
9909.98 1254
9910.92 1260
9911.86 1286
9912.80 1246
9913.73 1226
9914.67 1293
9915.61 1267
9916.55 1236
9917.49 1261
9918.43 1318
9919.37 1367
9920.31 1370
9921.25 1452
9922.19 1500
9923.13 1562
9924.07 1685
9925.01 1742
9925.95 1808
9926.89 1819
9927.83 1822
9928.77 1731
9929.71 1667
9930.65 1573
9931.59 1583
9932.53 1545
9933.47 1447
9934.41 1347
9935.36 1308
9936.30 1293
9937.24 1284
9938.18 1249
9939.12 1259
9940.06 1196
9941.00 1240
9941.94 1211
9942.88 1210
9943.82 1204
9944.76 1229
9945.70 1294
9946.64 1271
9947.59 1360
9948.53 1406
9949.47 1392
9950.41 1388
9951.35 1403
9952.29 1339
9953.23 1345
9954.17 1296
9955.12 1252
9956.06 1238
9957.00 1261
9957.94 1174
9958.88 1184
9959.82 1166
9960.77 1126
9961.71 1114
9962.65 1105
9963.59 1114
9964.53 1093
9965.48 1098
9966.42 1095
9967.36 1120
9968.30 1071
9969.24 1058
9970.19 1058
9971.13 1040
9972.07 1071
9973.01 1050
9973.95 1039
9974.90 1021
9975.84 991
9976.78 994
9977.72 996
9978.67 999
9979.61 998
9980.55 1028
9981.50 1014
9982.44 1022
9983.38 1037
9984.32 993
9985.27 1059
9986.21 995
9987.15 1030
9988.10 1044
9989.04 1040
9989.98 1020
9990.92 1054
9991.87 1046
9992.81 1029
9993.75 1027
9994.70 1020
9995.64 999
9996.58 1027
9997.53 1068
9998.47 1042
9999.41 1000
10000.36 1007
10001.30 1008
10002.25 995
10003.19 1018
10004.13 975
10005.08 962
10006.02 1018
10006.96 1007
10007.91 976
10008.85 1038
10009.80 1038
10010.74 1014
10011.68 986
10012.63 1005
10013.57 1017
10014.52 987
10015.46 936
10016.41 944
10017.35 987
10018.29 983
10019.24 950
10020.18 952
10021.13 944
10022.07 989
10023.02 986
10023.96 998
10024.91 1011
10025.85 1007
10026.80 992
10027.74 1017
10028.69 1006
10029.63 1008
10030.58 999
10031.52 997
10032.47 967
10033.41 928
10034.36 942
10035.30 948
10036.25 951
10037.19 980
10038.14 956
10039.08 928
10040.03 955
10040.97 903
10041.92 920
10042.87 882
10043.81 933
10044.76 912
10045.70 885
10046.65 899
10047.59 931
10048.54 898
10049.49 871
10050.43 897
10051.38 936
10052.32 892
10053.27 874
10054.22 948
10055.16 903
10056.11 928
10057.05 915
10058.00 922
10058.95 934
10059.89 948
10060.84 888
10061.79 930
10062.73 948
10063.68 945
10064.63 895
10065.57 920
10066.52 935
10067.47 925
10068.41 919
10069.36 864
10070.31 884
10071.25 925
10072.20 905
10073.15 908
10074.10 913
10075.04 904
10075.99 886
10076.94 882
10077.88 903
10078.83 898
10079.78 916
10080.73 891
10081.67 885
10082.62 898
10083.57 868
10084.52 872
10085.46 883
10086.41 899
10087.36 831
10088.31 866
10089.25 840
10090.20 898
10091.15 870
10092.10 865
10093.05 853
10093.99 881
10094.94 879
10095.89 865
10096.84 843
10097.79 895
10098.73 871
10099.68 911
10100.63 893
10101.58 911
10102.53 915
10103.48 916
10104.42 882
10105.37 866
10106.32 876
10107.27 903
10108.22 909
10109.17 903
10110.12 895
10111.06 881
10112.01 884
10112.96 902
10113.91 901
10114.86 892
10115.81 837
10116.76 875
10117.71 922
10118.66 881
10119.61 901
10120.56 852
10121.50 883
10122.45 933
10123.40 918
10124.35 862
10125.30 917
10126.25 820
10127.20 840
10128.15 885
10129.10 924
10130.05 959
10131.00 976
10131.95 926
10132.90 927
10133.85 947
10134.80 949
10135.75 942
10136.70 950
10137.65 937
10138.60 939
10139.55 948
10140.50 958
10141.45 928
10142.40 909
10143.35 921
10144.30 994
10145.25 998
10146.20 997
10147.15 968
10148.10 927
10149.05 945
10150.00 940
10150.95 927
10151.90 939
10152.86 932
10153.81 1007
10154.76 989
10155.71 970
10156.66 962
10157.61 1011
10158.56 985
10159.51 986
10160.46 1032
10161.41 1012
10162.37 974
10163.32 1025
10164.27 1060
10165.22 1062
10166.17 1007
10167.12 1012
10168.07 1059
10169.03 1070
10169.98 1002
10170.93 1032
10171.88 1065
10172.83 1072
10173.78 1074
10174.74 1054
10175.69 1090
10176.64 1098
10177.59 1104
10178.54 1102
10179.49 1111
10180.45 1083
10181.40 1118
10182.35 1169
10183.30 1106
10184.26 1176
10185.21 1133
10186.16 1137
10187.11 1212
10188.06 1142
10189.02 1187
10189.97 1155
10190.92 1160
10191.87 1202
10192.83 1172
10193.78 1198
10194.73 1184
10195.69 1156
10196.64 1208
10197.59 1230
10198.54 1207
10199.50 1167
10200.45 1224
10201.40 1281
10202.36 1262
10203.31 1291
10204.26 1337
10205.22 1354
10206.17 1378
10207.12 1377
10208.08 1347
10209.03 1310
10209.98 1338
10210.94 1294
10211.89 1251
10212.84 1225
10213.80 1226
10214.75 1219
10215.70 1224
10216.66 1202
10217.61 1203
10218.56 1223
10219.52 1223
10220.47 1180
10221.43 1207
10222.38 1199
10223.33 1211
10224.29 1242
10225.24 1252
10226.20 1199
10227.15 1222
10228.11 1227
10229.06 1206
10230.01 1285
10230.97 1386
10231.92 1380
10232.88 1454
10233.83 1525
10234.79 1530
10235.74 1555
10236.70 1560
10237.65 1573
10238.60 1516
10239.56 1430
10240.51 1353
10241.47 1362
10242.42 1294
10243.38 1245
10244.33 1235
10245.29 1189
10246.24 1197
10247.20 1126
10248.15 1126
10249.11 1139
10250.07 1148
10251.02 1153
10251.98 1155
10252.93 1096
10253.89 1092
10254.84 1082
10255.80 1108
10256.75 1084
10257.71 1033
10258.67 1074
10259.62 1047
10260.58 1003
10261.53 1010
10262.49 1034
10263.44 995
10264.40 1017
10265.36 1057
10266.31 1022
10267.27 1043
10268.22 1068
10269.18 1082
10270.14 1091
10271.09 1099
10272.05 1119
10273.01 1120
10273.96 1063
10274.92 1067
10275.87 1019
10276.83 1050
10277.79 1054
10278.74 1021
10279.70 987
10280.66 988
10281.61 964
10282.57 975
10283.53 959
10284.49 898
10285.44 974
10286.40 944
10287.36 967
10288.31 933
10289.27 962
10290.23 1005
10291.18 992
10292.14 999
10293.10 1002
10294.06 995
10295.01 979
10295.97 963
10296.93 981
10297.89 968
10298.84 939
10299.80 936
10300.76 953
10301.72 960
10302.67 947
10303.63 934
10304.59 935
10305.55 965
10306.51 939
10307.46 952
10308.42 940
10309.38 942
10310.34 953
10311.30 948
10312.25 954
10313.21 965
10314.17 979
10315.13 970
10316.09 941
10317.05 955
10318.00 924
10318.96 961
10319.92 963
10320.88 967
10321.84 952
10322.80 932
10323.76 932
10324.71 910
10325.67 919
10326.63 957
10327.59 934
10328.55 931
10329.51 940
10330.47 923
10331.43 889
10332.39 976
10333.35 927
10334.30 941
10335.26 937
10336.22 876
10337.18 883
10338.14 891
10339.10 811
10340.06 860
10341.02 896
10341.98 918
10342.94 890
10343.90 876
10344.86 858
10345.82 860
10346.78 888
10347.74 876
10348.70 895
10349.66 910
10350.62 862
10351.58 825
10352.54 858
10353.50 818
10354.46 803
10355.42 832
10356.38 868
10357.34 830
10358.30 831
10359.26 869
10360.22 836
10361.18 817
10362.14 855
10363.10 835
10364.06 780
10365.02 771
10365.98 795
10366.94 807
10367.90 797
10368.87 784
10369.83 803
10370.79 790
10371.75 799
10372.71 782
10373.67 804
10374.63 815
10375.59 837
10376.55 815
10377.51 804
10378.48 814
10379.44 808
10380.40 792
10381.36 818
10382.32 824
10383.28 817
10384.24 786
10385.21 799
10386.17 793
10387.13 769
10388.09 787
10389.05 821
10390.01 811
10390.98 814
10391.94 800
10392.90 756
10393.86 770
10394.82 813
10395.79 800
10396.75 807
10397.71 793
10398.67 847
10399.63 822
10400.60 800
10401.56 817
10402.52 802
10403.48 805
10404.45 849
10405.41 810
10406.37 771
10407.33 752
10408.30 825
10409.26 816
10410.22 815
10411.18 805
10412.15 823
10413.11 840
10414.07 857
10415.04 848
10416.00 850
10416.96 836
10417.93 914
10418.89 887
10419.85 899
10420.81 917
10421.78 894
10422.74 871
10423.70 851
10424.67 825
10425.63 830
10426.59 854
10427.56 827
10428.52 770
10429.49 775
10430.45 791
10431.41 769
10432.38 794
10433.34 815
10434.30 791
10435.27 736
10436.23 736
10437.20 800
10438.16 747
10439.12 765
10440.09 770
10441.05 780
10442.02 776
10442.98 807
10443.94 731
10444.91 752
10445.87 717
10446.84 723
10447.80 740
10448.77 740
10449.73 764
10450.70 761
10451.66 782
10452.63 732
10453.59 773
10454.55 743
10455.52 787
10456.48 818
10457.45 782
10458.41 782
10459.38 756
10460.34 729
10461.31 751
10462.27 798
10463.24 797
10464.20 765
10465.17 746
10466.14 760
10467.10 765
10468.07 751
10469.03 802
10470.00 775
10470.96 732
10471.93 763
10472.89 759
10473.86 773
10474.82 742
10475.79 789
10476.76 761
10477.72 762
10478.69 793
10479.65 797
10480.62 823
10481.59 778
10482.55 779
10483.52 768
10484.48 779
10485.45 764
10486.42 781
10487.38 761
10488.35 775
10489.32 736
10490.28 756
10491.25 763
10492.21 765
10493.18 811
10494.15 767
10495.11 781
10496.08 763
10497.05 770
10498.01 753
10498.98 766
10499.95 761
10500.92 771
10501.88 825
10502.85 783
10503.82 834
10504.78 793
10505.75 794
10506.72 787
10507.68 776
10508.65 744
10509.62 799
10510.59 805
10511.55 808
10512.52 794
10513.49 761
10514.46 777
10515.42 804
10516.39 829
10517.36 816
10518.33 807
10519.29 811
10520.26 764
10521.23 765
10522.20 774
10523.17 776
10524.13 813
10525.10 771
10526.07 807
10527.04 814
10528.01 783
10528.97 797
10529.94 779
10530.91 798
10531.88 789
10532.85 836
10533.82 846
10534.78 840
10535.75 837
10536.72 840
10537.69 825
10538.66 800
10539.63 814
10540.60 848
10541.56 819
10542.53 847
10543.50 809
10544.47 765
10545.44 801
10546.41 848
10547.38 809
10548.35 812
10549.32 843
10550.29 827
10551.25 815
10552.22 810
10553.19 824
10554.16 868
10555.13 878
10556.10 887
10557.07 891
10558.04 915
10559.01 916
10559.98 902
10560.95 896
10561.92 921
10562.89 891
10563.86 896
10564.83 902
10565.80 913
10566.77 881
10567.74 877
10568.71 879
10569.68 835
10570.65 859
10571.62 824
10572.59 875
10573.56 828
10574.53 853
10575.50 830
10576.47 881
10577.44 903
10578.41 861
10579.38 822
10580.35 839
10581.32 837
10582.29 854
10583.26 840
10584.23 850
10585.21 870
10586.18 898
10587.15 827
10588.12 902
10589.09 870
10590.06 854
10591.03 879
10592.00 881
10592.97 898
10593.94 876
10594.92 921
10595.89 879
10596.86 900
10597.83 895
10598.80 918
10599.77 907
10600.74 927
10601.71 931
10602.69 910
10603.66 972
10604.63 971
10605.60 989
10606.57 1026
10607.54 1004
10608.52 1039
10609.49 1069
10610.46 1014
10611.43 1047
10612.40 1025
10613.38 952
10614.35 1008
10615.32 980
10616.29 971
10617.27 975
10618.24 932
10619.21 883
10620.18 870
10621.15 900
10622.13 882
10623.10 851
10624.07 872
10625.04 874
10626.02 849
10626.99 897
10627.96 901
10628.94 867
10629.91 893
10630.88 888
10631.85 874
10632.83 914
10633.80 977
10634.77 923
10635.75 963
10636.72 1000
10637.69 993
10638.67 987
10639.64 977
10640.61 988
10641.59 974
10642.56 982
10643.53 970
10644.51 939
10645.48 889
10646.45 878
10647.43 878
10648.40 879
10649.37 870
10650.35 844
10651.32 839
10652.30 840
10653.27 815
10654.24 808
10655.22 808
10656.19 827
10657.16 807
10658.14 791
10659.11 827
10660.09 826
10661.06 848
10662.04 833
10663.01 833
10663.98 850
10664.96 791
10665.93 813
10666.91 782
10667.88 794
10668.86 806
10669.83 796
10670.81 824
10671.78 834
10672.76 849
10673.73 808
10674.71 828
10675.68 827
10676.66 832
10677.63 811
10678.61 800
10679.58 798
10680.56 828
10681.53 814
10682.51 830
10683.48 838
10684.46 841
10685.43 801
10686.41 833
10687.38 829
10688.36 794
10689.33 786
10690.31 808
10691.28 810
10692.26 788
10693.24 781
10694.21 784
10695.19 809
10696.16 805
10697.14 769
10698.12 799
10699.09 785
10700.07 796
10701.04 779
10702.02 811
10703.00 757
10703.97 812
10704.95 813
10705.92 761
10706.90 760
10707.88 808
10708.85 781
10709.83 797
10710.81 769
10711.78 770
10712.76 803
10713.74 730
10714.71 719
10715.69 768
10716.67 760
10717.64 836
10718.62 793
10719.60 774
10720.57 779
10721.55 781
10722.53 819
10723.50 808
10724.48 761
10725.46 759
10726.44 735
10727.41 780
10728.39 766
10729.37 770
10730.35 796
10731.32 768
10732.30 773
10733.28 783
10734.26 792
10735.23 816
10736.21 777
10737.19 773
10738.17 751
10739.14 789
10740.12 762
10741.10 775
10742.08 798
10743.06 782
10744.03 786
10745.01 804
10745.99 788
10746.97 771
10747.95 815
10748.92 819
10749.90 756
10750.88 760
10751.86 756
10752.84 773
10753.82 783
10754.79 765
10755.77 833
10756.75 794
10757.73 746
10758.71 756
10759.69 774
10760.67 788
10761.65 755
10762.62 785
10763.60 783
10764.58 793
10765.56 765
10766.54 758
10767.52 811
10768.50 802
10769.48 784
10770.46 784
10771.44 823
10772.42 804
10773.39 780
10774.37 791
10775.35 740
10776.33 816
10777.31 873
10778.29 829
10779.27 802
10780.25 793
10781.23 795
10782.21 828
10783.19 793
10784.17 809
10785.15 828
10786.13 786
10787.11 803
10788.09 799
10789.07 814
10790.05 817
10791.03 785
10792.01 785
10792.99 833
10793.97 816
10794.95 777
10795.93 797
10796.91 791
10797.89 797
10798.87 792
10799.85 771
10800.83 780
10801.82 764
10802.80 790
10803.78 791
10804.76 828
10805.74 813
10806.72 791
10807.70 793
10808.68 804
10809.66 790
10810.64 817
10811.62 793
10812.61 788
10813.59 792
10814.57 823
10815.55 772
10816.53 785
10817.51 784
10818.49 815
10819.47 835
10820.46 832
10821.44 839
10822.42 825
10823.40 849
10824.38 812
10825.36 851
10826.35 833
10827.33 823
10828.31 788
10829.29 789
10830.27 822
10831.25 826
10832.24 798
10833.22 856
10834.20 833
10835.18 820
10836.17 864
10837.15 869
10838.13 804
10839.11 795
10840.09 845
10841.08 865
10842.06 837
10843.04 853
10844.02 872
10845.01 826
10845.99 881
10846.97 909
10847.96 889
10848.94 878
10849.92 892
10850.90 908
10851.89 880
10852.87 889
10853.85 886
10854.84 903
10855.82 929
10856.80 905
10857.78 892
10858.77 933
10859.75 897
10860.73 907
10861.72 923
10862.70 965
10863.68 921
10864.67 902
10865.65 983
10866.64 951
10867.62 884
10868.60 966
10869.59 968
10870.57 959
10871.55 981
10872.54 949
10873.52 956
10874.51 968
10875.49 993
10876.47 996
10877.46 953
10878.44 919
10879.43 983
10880.41 986
10881.39 991
10882.38 962
10883.36 989
10884.35 1003
10885.33 986
10886.32 984
10887.30 1042
10888.29 1048
10889.27 1011
10890.25 1031
10891.24 1007
10892.22 997
10893.21 1035
10894.19 1073
10895.18 1111
10896.16 1044
10897.15 1046
10898.13 1071
10899.12 1118
10900.10 1074
10901.09 1070
10902.07 1085
10903.06 1152
10904.04 1096
10905.03 1112
10906.01 1113
10907.00 1083
10907.99 1153
10908.97 1199
10909.96 1169
10910.94 1185
10911.93 1155
10912.91 1161
10913.90 1170
10914.88 1193
10915.87 1204
10916.86 1173
10917.84 1226
10918.83 1178
10919.81 1251
10920.80 1225
10921.79 1217
10922.77 1207
10923.76 1271
10924.74 1262
10925.73 1256
10926.72 1254
10927.70 1275
10928.69 1268
10929.68 1295
10930.66 1267
10931.65 1308
10932.64 1297
10933.62 1306
10934.61 1312
10935.60 1308
10936.58 1368
10937.57 1322
10938.56 1388
10939.54 1419
10940.53 1434
10941.52 1427
10942.50 1395
10943.49 1436
10944.48 1455
10945.47 1472
10946.45 1456
10947.44 1502
10948.43 1515
10949.41 1557
10950.40 1612
10951.39 1647
10952.38 1690
10953.36 1790
10954.35 1853
10955.34 1873
10956.33 1886
10957.31 1885
10958.30 1943
10959.29 1893
10960.28 1911
10961.27 1939
10962.25 1866
10963.24 1736
10964.23 1740
10965.22 1697
10966.21 1679
10967.19 1654
10968.18 1629
10969.17 1625
10970.16 1571
10971.15 1545
10972.13 1586
10973.12 1594
10974.11 1512
10975.10 1534
10976.09 1559
10977.08 1592
10978.07 1560
10979.05 1573
10980.04 1608
10981.03 1611
10982.02 1645
10983.01 1642
10984.00 1684
10984.99 1698
10985.98 1656
10986.96 1670
10987.95 1750
10988.94 1749
10989.93 1829
10990.92 1856
10991.91 1966
10992.90 2051
10993.89 2137
10994.88 2252
10995.87 2373
10996.86 2480
10997.85 2529
10998.84 2547
10999.83 2573
11000.82 2595
11001.81 2524
11002.79 2439
11003.78 2215
11004.77 2082
11005.76 2003
11006.75 1889
11007.74 1768
11008.73 1720
11009.72 1605
11010.71 1612
11011.70 1525
11012.69 1494
11013.68 1412
11014.67 1407
11015.67 1350
11016.66 1357
11017.65 1356
11018.64 1325
11019.63 1329
11020.62 1357
11021.61 1332
11022.60 1342
11023.59 1304
11024.58 1292
11025.57 1277
11026.56 1275
11027.55 1254
11028.54 1270
11029.53 1277
11030.52 1241
11031.52 1256
11032.51 1226
11033.50 1228
11034.49 1286
11035.48 1280
11036.47 1245
11037.46 1195
11038.45 1200
11039.45 1184
11040.44 1243
11041.43 1257
11042.42 1254
11043.41 1242
11044.40 1245
11045.39 1178
11046.39 1150
11047.38 1093
11048.37 1146
11049.36 1163
11050.35 1164
11051.35 1153
11052.34 1088
11053.33 1119
11054.32 1112
11055.31 1129
11056.31 1100
11057.30 1096
11058.29 1084
11059.28 1113
11060.27 1139
11061.27 1132
11062.26 1156
11063.25 1102
11064.24 1165
11065.24 1195
11066.23 1142
11067.22 1117
11068.21 1142
11069.21 1143
11070.20 1138
11071.19 1141
11072.19 1108
11073.18 1128
11074.17 1136
11075.16 1103
11076.16 1121
11077.15 1148
11078.14 1128
11079.14 1172
11080.13 1109
11081.12 1114
11082.12 1092
11083.11 1147
11084.10 1131
11085.10 1130
11086.09 1089
11087.08 1101
11088.08 1104
11089.07 1092
11090.06 1067
11091.06 1072
11092.05 1074
11093.04 1079
11094.04 1084
11095.03 1027
11096.03 1052
11097.02 1043
11098.01 1027
11099.01 1062
11100.00 1041
11101.00 1049
11101.99 1078
11102.98 1102
11103.98 1094
11104.97 1038
11105.97 1010
11106.96 986
11107.96 1049
11108.95 1034
11109.95 1028
11110.94 1015
11111.93 1027
11112.93 1013
11113.92 1001
11114.92 1003
11115.91 991
11116.91 1011
11117.90 970
11118.90 1014
11119.89 934
11120.89 1005
11121.88 1016
11122.88 1024
11123.87 1015
11124.87 1017
11125.86 967
11126.86 977
11127.85 958
11128.85 952
11129.84 990
11130.84 960
11131.84 1003
11132.83 1000
11133.83 990
11134.82 983
11135.82 905
11136.81 980
11137.81 989
11138.81 926
11139.80 956
11140.80 1001
11141.79 989
11142.79 999
11143.79 989
11144.78 1001
11145.78 965
11146.77 949
11147.77 948
11148.77 934
11149.76 954
11150.76 949
11151.75 958
11152.75 986
11153.75 970
11154.74 984
11155.74 943
11156.74 956
11157.73 953
11158.73 944
11159.73 917
11160.72 898
11161.72 949
11162.72 910
11163.71 924
11164.71 920
11165.71 885
11166.71 911
11167.70 911
11168.70 921
11169.70 937
11170.69 879
11171.69 890
11172.69 926
11173.69 904
11174.68 910
11175.68 920
11176.68 957
11177.68 931
11178.67 944
11179.67 939
11180.67 925
11181.67 963
11182.66 917
11183.66 919
11184.66 961
11185.66 939
11186.66 941
11187.65 962
11188.65 924
11189.65 926
11190.65 923
11191.65 963
11192.64 952
11193.64 932
11194.64 923
11195.64 939
11196.64 937
11197.64 950
11198.63 916
11199.63 911
11200.63 920
11201.63 933
11202.63 930
11203.63 909
11204.63 965
11205.63 975
11206.62 987
11207.62 958
11208.62 967
11209.62 995
11210.62 955
11211.62 949
11212.62 954
11213.62 972
11214.62 939
11215.62 976
11216.61 958
11217.61 973
11218.61 992
11219.61 993
11220.61 939
11221.61 971
11222.61 970
11223.61 959
11224.61 958
11225.61 1007
11226.61 995
11227.61 957
11228.61 924
11229.61 1004
11230.61 983
11231.61 965
11232.61 961
11233.61 998
11234.61 965
11235.61 995
11236.61 1026
11237.61 979
11238.61 985
11239.61 978
11240.61 983
11241.61 990
11242.61 1012
11243.61 990
11244.61 1005
11245.61 965
11246.61 995
11247.61 991
11248.62 981
11249.62 1033
11250.62 1009
11251.62 1015
11252.62 981
11253.62 983
11254.62 972
11255.62 1019
11256.62 1020
11257.62 1000
11258.62 1078
11259.63 1076
11260.63 1054
11261.63 1029
11262.63 1004
11263.63 999
11264.63 1087
11265.63 1075
11266.64 1054
11267.64 1074
11268.64 1121
11269.64 1159
11270.64 1186
11271.64 1153
11272.65 1171
11273.65 1137
11274.65 1187
11275.65 1143
11276.65 1243
11277.65 1226
11278.66 1202
11279.66 1126
11280.66 1108
11281.66 1147
11282.67 1114
11283.67 1121
11284.67 1105
11285.67 1076
11286.67 1007
11287.68 1021
11288.68 1033
11289.68 1042
11290.68 985
11291.69 1033
11292.69 1018
11293.69 1039
11294.70 973
11295.70 1034
11296.70 1014
11297.70 999
11298.71 1001
11299.71 976
11300.71 979
11301.72 1012
11302.72 968
11303.72 975
11304.72 994
11305.73 1022
11306.73 994
11307.73 990
11308.74 1018
11309.74 960
11310.74 1055
11311.75 1081
11312.75 1020
11313.76 1038
11314.76 1096
11315.76 1066
11316.77 1050
11317.77 1063
11318.77 1060
11319.78 1109
11320.78 1070
11321.79 1023
11322.79 1069
11323.79 1068
11324.80 1079
11325.80 1045
11326.81 1053
11327.81 1016
11328.81 974
11329.82 991
11330.82 1004
11331.83 986
11332.83 1009
11333.84 1000
11334.84 1064
11335.85 1099
11336.85 1072
11337.85 1078
11338.86 1108
11339.86 1082
11340.87 1170
11341.87 1152
11342.88 1095
11343.88 1102
11344.89 1073
11345.89 1109
11346.90 1065
11347.90 1017
11348.91 1071
11349.91 998
11350.92 948
11351.92 990
11352.93 1019
11353.94 984
11354.94 1004
11355.95 1026
11356.95 971
11357.96 992
11358.96 1008
11359.97 1027
11360.97 989
11361.98 980
11362.99 1010
11363.99 981
11365.00 992
11366.00 998
11367.01 993
11368.02 993
11369.02 954
11370.03 960
11371.03 956
11372.04 922
11373.05 969
11374.05 959
11375.06 955
11376.06 989
11377.07 962
11378.08 947
11379.08 1014
11380.09 951
11381.10 940
11382.10 987
11383.11 958
11384.12 893
11385.12 922
11386.13 946
11387.14 955
11388.14 950
11389.15 946
11390.16 1009
11391.17 1027
11392.17 1031
11393.18 928
11394.19 962
11395.19 975
11396.20 996
11397.21 979
11398.22 995
11399.22 962
11400.23 994
11401.24 992
11402.25 995
11403.25 988
11404.26 965
11405.27 999
11406.28 969
11407.28 942
11408.29 1004
11409.30 988
11410.31 968
11411.31 974
11412.32 980
11413.33 979
11414.34 980
11415.35 972
11416.35 956
11417.36 951
11418.37 984
11419.38 934
11420.39 991
11421.40 1018
11422.40 1016
11423.41 994
11424.42 988
11425.43 1004
11426.44 1023
11427.45 1005
11428.46 1012
11429.46 991
11430.47 1020
11431.48 995
11432.49 1029
11433.50 1008
11434.51 994
11435.52 1025
11436.53 1040
11437.54 1017
11438.54 1035
11439.55 1067
11440.56 1001
11441.57 1034
11442.58 1067
11443.59 1048
11444.60 1011
11445.61 1014
11446.62 1051
11447.63 1015
11448.64 964
11449.65 1069
11450.66 1088
11451.67 1079
11452.68 1057
11453.69 1074
11454.70 1048
11455.71 1016
11456.72 1030
11457.73 1015
11458.74 1055
11459.75 1052
11460.76 1049
11461.77 1063
11462.78 1063
11463.79 1086
11464.80 1045
11465.81 1053
11466.82 1098
11467.83 1061
11468.84 1124
11469.85 1125
11470.86 1112
11471.87 1134
11472.88 1104
11473.89 1094
11474.90 1116
11475.91 1122
11476.92 1155
11477.93 1161
11478.95 1172
11479.96 1112
11480.97 1100
11481.98 1175
11482.99 1165
11484.00 1138
11485.01 1203
11486.02 1204
11487.03 1213
11488.05 1204
11489.06 1196
11490.07 1226
11491.08 1241
11492.09 1264
11493.10 1226
11494.11 1252
11495.13 1288
11496.14 1249
11497.15 1313
11498.16 1318
11499.17 1304
11500.18 1342
11501.20 1348
11502.21 1331
11503.22 1340
11504.23 1413
11505.24 1433
11506.26 1393
11507.27 1387
11508.28 1397
11509.29 1431
11510.30 1447
11511.32 1451
11512.33 1470
11513.34 1470
11514.35 1558
11515.37 1651
11516.38 1678
11517.39 1719
11518.40 1725
11519.42 1769
11520.43 1858
11521.44 1843
11522.45 1869
11523.47 1910
11524.48 1968
11525.49 2056
11526.51 1964
11527.52 2045
11528.53 2101
11529.55 2241
11530.56 2362
11531.57 2516
11532.59 2673
11533.60 2770
11534.61 2924
11535.63 3035
11536.64 3151
11537.65 3233
11538.67 3247
11539.68 3194
11540.69 3171
11541.71 2936
11542.72 2836
11543.73 2678
11544.75 2526
11545.76 2390
11546.78 2193
11547.79 1987
11548.80 1887
11549.82 1721
11550.83 1682
11551.85 1628
11552.86 1603
11553.87 1575
11554.89 1522
11555.90 1492
11556.92 1457
11557.93 1419
11558.95 1438
11559.96 1425
11560.97 1430
11561.99 1365
11563.00 1410
11564.02 1388
11565.03 1365
11566.05 1396
11567.06 1330
11568.08 1398
11569.09 1400
11570.11 1359
11571.12 1404
11572.14 1387
11573.15 1363
11574.17 1393
11575.18 1335
11576.20 1395
11577.21 1448
11578.23 1418
11579.24 1383
11580.26 1373
11581.27 1317
11582.29 1375
11583.30 1346
11584.32 1385
11585.33 1354
11586.35 1392
11587.37 1424
11588.38 1384
11589.40 1371
11590.41 1420
11591.43 1476
11592.44 1490
11593.46 1522
11594.48 1509
11595.49 1578
11596.51 1632
11597.52 1621
11598.54 1610
11599.56 1650
11600.57 1661
11601.59 1649
11602.61 1566
11603.62 1552
11604.64 1493
11605.66 1458
11606.67 1481
11607.69 1443
11608.70 1400
11609.72 1392
11610.74 1371
11611.75 1368
11612.77 1344
11613.79 1330
11614.81 1371
11615.82 1361
11616.84 1364
11617.86 1367
11618.87 1321
11619.89 1306
11620.91 1352
11621.92 1346
11622.94 1308
11623.96 1287
11624.98 1275
11625.99 1217
11627.01 1225
11628.03 1256
11629.05 1266
11630.06 1250
11631.08 1227
11632.10 1214
11633.12 1182
11634.13 1165
11635.15 1149
11636.17 1199
11637.19 1177
11638.20 1183
11639.22 1143
11640.24 1151
11641.26 1139
11642.28 1115
11643.29 1099
11644.31 1137
11645.33 1131
11646.35 1106
11647.37 1111
11648.39 1137
11649.40 1094
11650.42 1048
11651.44 1053
11652.46 1078
11653.48 1020
11654.50 1019
11655.51 1078
11656.53 1066
11657.55 1049
11658.57 1068
11659.59 1008
11660.61 1000
11661.63 1017
11662.65 1034
11663.67 1032
11664.68 1003
11665.70 1006
11666.72 1015
11667.74 976
11668.76 1039
11669.78 1027
11670.80 1005
11671.82 1010
11672.84 988
11673.86 964
11674.88 977
11675.90 999
11676.92 970
11677.94 971
11678.96 957
11679.98 973
11680.99 994
11682.01 991
11683.03 969
11684.05 952
11685.07 949
11686.09 964
11687.11 963
11688.13 940
11689.15 926
11690.17 939
11691.19 979
11692.21 937
11693.24 920
11694.26 931
11695.28 927
11696.30 931
11697.32 901
11698.34 918
11699.36 879
11700.38 891
11701.40 902
11702.42 880
11703.44 880
11704.46 891
11705.48 952
11706.50 898
11707.52 876
11708.54 887
11709.57 888
11710.59 878
11711.61 905
11712.63 908
11713.65 868
11714.67 895
11715.69 887
11716.71 934
11717.73 835
11718.76 851
11719.78 838
11720.80 835
11721.82 852
11722.84 859
11723.86 879
11724.89 841
11725.91 866
11726.93 839
11727.95 858
11728.97 824
11729.99 868
11731.02 868
11732.04 845
11733.06 800
11734.08 838
11735.10 907
11736.13 895
11737.15 831
11738.17 816
11739.19 842
11740.22 851
11741.24 812
11742.26 852
11743.28 856
11744.30 878
11745.33 826
11746.35 829
11747.37 846
11748.40 835
11749.42 818
11750.44 852
11751.46 831
11752.49 820
11753.51 791
11754.53 849
11755.56 810
11756.58 799
11757.60 817
11758.62 814
11759.65 825
11760.67 862
11761.69 850
11762.72 825
11763.74 823
11764.76 829
11765.79 800
11766.81 839
11767.83 854
11768.86 856
11769.88 851
11770.91 843
11771.93 836
11772.95 835
11773.98 828
11775.00 823
11776.02 855
11777.05 842
11778.07 848
11779.10 838
11780.12 875
11781.14 873
11782.17 885
11783.19 875
11784.22 811
11785.24 799
11786.26 886
11787.29 855
11788.31 849
11789.34 825
11790.36 855
11791.39 864
11792.41 874
11793.44 857
11794.46 852
11795.49 860
11796.51 831
11797.54 840
11798.56 884
11799.59 852
11800.61 848
11801.63 840
11802.66 870
11803.69 857
11804.71 854
11805.74 844
11806.76 868
11807.79 889
11808.81 903
11809.84 821
11810.86 866
11811.89 900
11812.91 881
11813.94 881
11814.96 873
11815.99 906
11817.01 896
11818.04 865
11819.07 898
11820.09 912
11821.12 904
11822.14 930
11823.17 927
11824.20 893
11825.22 932
11826.25 876
11827.27 905
11828.30 920
11829.33 951
11830.35 980
11831.38 973
11832.40 962
11833.43 930
11834.46 941
11835.48 910
11836.51 939
11837.54 948
11838.56 971
11839.59 941
11840.62 957
11841.64 964
11842.67 951
11843.70 952
11844.72 969
11845.75 1007
11846.78 953
11847.80 990
11848.83 1000
11849.86 1038
11850.89 975
11851.91 976
11852.94 989
11853.97 1005
11854.99 1006
11856.02 1022
11857.05 1035
11858.08 1002
11859.10 1038
11860.13 1048
11861.16 1033
11862.19 1027
11863.21 1034
11864.24 1054
11865.27 1070
11866.30 1075
11867.33 1070
11868.35 1045
11869.38 1048
11870.41 1079
11871.44 1093
11872.47 1089
11873.49 1125
11874.52 1117
11875.55 1086
11876.58 1116
11877.61 1121
11878.63 1140
11879.66 1140
11880.69 1191
11881.72 1166
11882.75 1161
11883.78 1212
11884.81 1231
11885.83 1248
11886.86 1251
11887.89 1246
11888.92 1252
11889.95 1248
11890.98 1227
11892.01 1246
11893.04 1278
11894.06 1340
11895.09 1352
11896.12 1366
11897.15 1366
11898.18 1405
11899.21 1474
11900.24 1560
11901.27 1502
11902.30 1527
11903.33 1497
11904.36 1508
11905.39 1527
11906.42 1520
11907.45 1465
11908.48 1414
11909.50 1439
11910.53 1454
11911.56 1398
11912.59 1437
11913.62 1442
11914.65 1441
11915.68 1449
11916.71 1423
11917.74 1398
11918.77 1367
11919.80 1435
11920.83 1409
11921.86 1508
11922.89 1577
11923.92 1662
11924.95 1681
11925.99 1678
11927.02 1694
11928.05 1745
11929.08 1829
11930.11 1863
11931.14 1780
11932.17 1769
11933.20 1733
11934.23 1723
11935.26 1674
11936.29 1658
11937.32 1518
11938.35 1461
11939.38 1446
11940.41 1439
11941.45 1365
11942.48 1374
11943.51 1290
11944.54 1303
11945.57 1259
11946.60 1231
11947.63 1226
11948.66 1219
11949.70 1233
11950.73 1237
11951.76 1191
11952.79 1187
11953.82 1186
11954.85 1229
11955.88 1221
11956.92 1216
11957.95 1172
11958.98 1195
11960.01 1219
11961.04 1216
11962.08 1218
11963.11 1212
11964.14 1212
11965.17 1201
11966.20 1228
11967.24 1247
11968.27 1290
11969.30 1245
11970.33 1204
11971.36 1259
11972.40 1189
11973.43 1156
11974.46 1207
11975.49 1254
11976.53 1238
11977.56 1229
11978.59 1266
11979.62 1257
11980.66 1235
11981.69 1274
11982.72 1192
11983.76 1255
11984.79 1211
11985.82 1210
11986.85 1267
11987.89 1208
11988.92 1228
11989.95 1320
11990.99 1276
11992.02 1219
11993.05 1232
11994.09 1236
11995.12 1303
11996.15 1259
11997.19 1310
11998.22 1318
11999.25 1307
12000.29 1324
12001.32 1306
12002.35 1348
12003.39 1370
12004.42 1317
12005.46 1332
12006.49 1309
12007.52 1373
12008.56 1416
12009.59 1394
12010.63 1387
12011.66 1408
12012.69 1411
12013.73 1415
12014.76 1430
12015.80 1427
12016.83 1466
12017.86 1441
12018.90 1461
12019.93 1451
12020.97 1465
12022.00 1507
12023.04 1464
12024.07 1419
12025.11 1444
12026.14 1478
12027.18 1430
12028.21 1488
12029.25 1467
12030.28 1444
12031.32 1394
12032.35 1423
12033.39 1431
12034.42 1425
12035.46 1448
12036.49 1440
12037.53 1438
12038.56 1406
12039.60 1422
12040.63 1435
12041.67 1411
12042.70 1357
12043.74 1370
12044.77 1426
12045.81 1413
12046.84 1417
12047.88 1434
12048.92 1420
12049.95 1421
12050.99 1456
12052.02 1473
12053.06 1474
12054.09 1468
12055.13 1483
12056.17 1466
12057.20 1428
12058.24 1424
12059.27 1427
12060.31 1393
12061.35 1371
12062.38 1364
12063.42 1391
12064.46 1368
12065.49 1349
12066.53 1354
12067.56 1288
12068.60 1299
12069.64 1278
12070.67 1311
12071.71 1319
12072.75 1247
12073.78 1247
12074.82 1265
12075.86 1260
12076.89 1245
12077.93 1271
12078.97 1265
12080.01 1306
12081.04 1253
12082.08 1276
12083.12 1270
12084.15 1291
12085.19 1352
12086.23 1341
12087.27 1283
12088.30 1248
12089.34 1319
12090.38 1332
12091.41 1301
12092.45 1333
12093.49 1352
12094.53 1428
12095.57 1418
12096.60 1394
12097.64 1395
12098.68 1424
12099.72 1399
12100.75 1433
12101.79 1473
12102.83 1432
12103.87 1482
12104.91 1472
12105.94 1371
12106.98 1381
12108.02 1301
12109.06 1344
12110.10 1305
12111.14 1200
12112.17 1178
12113.21 1183
12114.25 1220
12115.29 1202
12116.33 1150
12117.37 1115
12118.40 1128
12119.44 1102
12120.48 1091
12121.52 1094
12122.56 1080
12123.60 1096
12124.64 1101
12125.68 1079
12126.72 1110
12127.75 1111
12128.79 1136
12129.83 1098
12130.87 1101
12131.91 1104
12132.95 1077
12133.99 1087
12135.03 1057
12136.07 1097
12137.11 1105
12138.15 1072
12139.19 1054
12140.23 1078
12141.27 1091
12142.31 1071
12143.35 1026
12144.38 1079
12145.42 1067
12146.46 1023
12147.50 1014
12148.54 1073
12149.58 1051
12150.62 1026
12151.66 1045
12152.70 1002
12153.74 981
12154.78 985
12155.82 988
12156.87 970
12157.91 1019
12158.95 988
12159.99 992
12161.03 956
12162.07 949
12163.11 970
12164.15 995
12165.19 1038
12166.23 1012
12167.27 1017
12168.31 999
12169.35 995
12170.39 995
12171.43 1001
12172.47 1015
12173.52 1006
12174.56 966
12175.60 954
12176.64 949
12177.68 980
12178.72 970
12179.76 967
12180.80 1003
12181.85 982
12182.89 964
12183.93 927
12184.97 969
12186.01 1004
12187.05 956
12188.09 951
12189.14 925
12190.18 900
12191.22 928
12192.26 917
12193.30 956
12194.34 967
12195.39 972
12196.43 965
12197.47 946
12198.51 942
12199.55 958
12200.60 965
12201.64 948
12202.68 938
12203.72 885
12204.77 919
12205.81 878
12206.85 927
12207.89 907
12208.94 935
12209.98 952
12211.02 956
12212.06 888
12213.11 845
12214.15 897
12215.19 928
12216.23 931
12217.28 888
12218.32 915
12219.36 909
12220.41 919
12221.45 926
12222.49 910
12223.54 884
12224.58 841
12225.62 877
12226.66 897
12227.71 856
12228.75 854
12229.79 896
12230.84 872
12231.88 836
12232.93 866
12233.97 943
12235.01 923
12236.06 849
12237.10 861
12238.14 894
12239.19 874
12240.23 873
12241.28 898
12242.32 877
12243.36 833
12244.41 859
12245.45 873
12246.50 822
12247.54 833
12248.58 879
12249.63 856
12250.67 804
12251.72 820
12252.76 850
12253.80 845
12254.85 837
12255.89 834
12256.94 890
12257.98 806
12259.03 812
12260.07 813
12261.12 823
12262.16 817
12263.21 811
12264.25 814
12265.30 824
12266.34 803
12267.39 797
12268.43 825
12269.48 810
12270.52 784
12271.57 812
12272.61 815
12273.66 817
12274.70 792
12275.75 800
12276.79 861
12277.84 831
12278.88 856
12279.93 831
12280.98 775
12282.02 798
12283.07 853
12284.11 839
12285.16 812
12286.20 795
12287.25 830
12288.30 829
12289.34 790
12290.39 785
12291.43 807
12292.48 808
12293.53 769
12294.57 801
12295.62 838
12296.66 786
12297.71 775
12298.76 796
12299.80 766
12300.85 804
12301.90 755
12302.94 763
12303.99 823
12305.04 795
12306.08 779
12307.13 808
12308.18 786
12309.22 810
12310.27 786
12311.32 815
12312.36 787
12313.41 825
12314.46 747
12315.50 766
12316.55 782
12317.60 734
12318.65 792
12319.69 781
12320.74 771
12321.79 736
12322.83 746
12323.88 772
12324.93 783
12325.98 773
12327.02 801
12328.07 800
12329.12 759
12330.17 737
12331.21 748
12332.26 766
12333.31 750
12334.36 742
12335.41 758
12336.45 753
12337.50 769
12338.55 782
12339.60 807
12340.65 748
12341.69 755
12342.74 809
12343.79 799
12344.84 771
12345.89 773
12346.94 765
12347.98 768
12349.03 753
12350.08 800
12351.13 785
12352.18 771
12353.23 767
12354.28 775
12355.32 754
12356.37 758
12357.42 789
12358.47 778
12359.52 749
12360.57 803
12361.62 778
12362.67 778
12363.72 777
12364.76 776
12365.81 812
12366.86 750
12367.91 822
12368.96 805
12370.01 810
12371.06 781
12372.11 794
12373.16 783
12374.21 754
12375.26 796
12376.31 766
12377.36 789
12378.41 796
12379.46 793
12380.51 794
12381.56 834
12382.61 786
12383.66 783
12384.71 814
12385.76 797
12386.81 803
12387.86 763
12388.91 765
12389.96 832
12391.01 821
12392.06 793
12393.11 791
12394.16 819
12395.21 802
12396.26 821
12397.31 796
12398.36 783
12399.41 831
12400.46 800
12401.51 810
12402.56 816
12403.61 801
12404.66 873
12405.71 838
12406.77 820
12407.82 871
12408.87 854
12409.92 835
12410.97 840
12412.02 855
12413.07 827
12414.12 820
12415.17 853
12416.23 852
12417.28 846
12418.33 856
12419.38 870
12420.43 895
12421.48 881
12422.53 845
12423.59 846
12424.64 908
12425.69 925
12426.74 881
12427.79 905
12428.84 882
12429.90 898
12430.95 873
12432.00 893
12433.05 874
12434.10 868
12435.16 859
12436.21 880
12437.26 876
12438.31 858
12439.37 921
12440.42 914
12441.47 894
12442.52 870
12443.58 900
12444.63 890
12445.68 906
12446.73 925
12447.79 975
12448.84 939
12449.89 974
12450.94 964
12452.00 982
12453.05 972
12454.10 967
12455.16 1059
12456.21 1063
12457.26 1087
12458.31 1087
12459.37 1128
12460.42 1122
12461.47 1112
12462.53 1135
12463.58 1209
12464.63 1249
12465.69 1292
12466.74 1321
12467.79 1305
12468.85 1469
12469.90 1492
12470.95 1550
12472.01 1587
12473.06 1648
12474.12 1683
12475.17 1675
12476.22 1692
12477.28 1702
12478.33 1642
12479.39 1614
12480.44 1575
12481.49 1481
12482.55 1422
12483.60 1383
12484.66 1334
12485.71 1318
12486.76 1261
12487.82 1211
12488.87 1155
12489.93 1145
12490.98 1090
12492.04 1062
12493.09 1027
12494.15 1065
12495.20 1060
12496.25 1005
12497.31 979
12498.36 984
12499.42 969
12500.47 991
12501.53 1026
12502.58 1030
12503.64 1037
12504.69 960
12505.75 986
12506.80 1037
12507.86 980
12508.91 993
12509.97 993
12511.03 1040
12512.08 994
12513.14 1026
12514.19 1018
12515.25 1025
12516.30 1002
12517.36 1008
12518.41 1008
12519.47 1021
12520.52 998
12521.58 1002
12522.64 1022
12523.69 1010
12524.75 987
12525.80 983
12526.86 1033
12527.92 1030
12528.97 1015
12530.03 1005
12531.08 984
12532.14 1043
12533.20 1031
12534.25 1065
12535.31 1052
12536.37 1073
12537.42 1011
12538.48 1063
12539.54 1043
12540.59 1046
12541.65 1038
12542.70 1079
12543.76 1093
12544.82 1078
12545.88 1098
12546.93 1087
12547.99 1156
12549.05 1157
12550.10 1208
12551.16 1165
12552.22 1164
12553.27 1176
12554.33 1232
12555.39 1190
12556.45 1176
12557.50 1149
12558.56 1208
12559.62 1158
12560.67 1103
12561.73 1114
12562.79 1115
12563.85 1091
12564.90 1091
12565.96 1100
12567.02 1069
12568.08 1089
12569.14 1062
12570.19 1059
12571.25 1087
12572.31 1069
12573.37 1074
12574.42 1035
12575.48 1066
12576.54 1068
12577.60 1050
12578.66 1023
12579.72 1067
12580.77 1063
12581.83 1058
12582.89 1036
12583.95 1045
12585.01 1037
12586.07 1031
12587.12 1038
12588.18 1054
12589.24 1013
12590.30 1039
12591.36 1080
12592.42 1049
12593.48 1044
12594.53 1043
12595.59 1075
12596.65 1069
12597.71 1080
12598.77 1087
12599.83 1083
12600.89 1054
12601.95 1074
12603.01 1077
12604.07 1129
12605.13 1125
12606.18 1073
12607.24 1114
12608.30 1087
12609.36 1106
12610.42 1120
12611.48 1120
12612.54 1123
12613.60 1164
12614.66 1177
12615.72 1175
12616.78 1202
12617.84 1199
12618.90 1129
12619.96 1193
12621.02 1230
12622.08 1223
12623.14 1293
12624.20 1267
12625.26 1293
12626.32 1295
12627.38 1293
12628.44 1302
12629.50 1334
12630.56 1358
12631.62 1311
12632.68 1281
12633.74 1291
12634.80 1275
12635.86 1252
12636.92 1220
12637.98 1212
12639.04 1172
12640.11 1161
12641.17 1139
12642.23 1148
12643.29 1085
12644.35 1086
12645.41 1081
12646.47 1082
12647.53 1101
12648.59 1100
12649.65 1110
12650.72 1091
12651.78 1094
12652.84 1065
12653.90 1085
12654.96 1047
12656.02 1076
12657.08 1075
12658.14 1060
12659.21 1062
12660.27 1090
12661.33 1079
12662.39 1068
12663.45 1096
12664.51 1075
12665.58 1097
12666.64 1108
12667.70 1086
12668.76 1123
12669.82 1134
12670.89 1106
12671.95 1129
12673.01 1134
12674.07 1130
12675.13 1148
12676.20 1105
12677.26 1160
12678.32 1162
12679.38 1163
12680.45 1167
12681.51 1141
12682.57 1164
12683.63 1185
12684.70 1198
12685.76 1170
12686.82 1167
12687.88 1166
12688.95 1202
12690.01 1173
12691.07 1176
12692.14 1190
12693.20 1210
12694.26 1230
12695.32 1217
12696.39 1253
12697.45 1260
12698.51 1225
12699.58 1220
12700.64 1219
12701.70 1268
12702.77 1247
12703.83 1306
12704.89 1272
12705.96 1309
12707.02 1282
12708.08 1318
12709.15 1369
12710.21 1320
12711.28 1308
12712.34 1294
12713.40 1336
12714.47 1288
12715.53 1307
12716.59 1361
12717.66 1339
12718.72 1288
12719.79 1314
12720.85 1292
12721.92 1327
12722.98 1318
12724.04 1314
12725.11 1327
12726.17 1340
12727.24 1363
12728.30 1374
12729.37 1391
12730.43 1339
12731.49 1356
12732.56 1349
12733.62 1366
12734.69 1337
12735.75 1294
12736.82 1299
12737.88 1280
12738.95 1298
12740.01 1297
12741.08 1236
12742.14 1247
12743.21 1263
12744.27 1308
12745.34 1268
12746.40 1229
12747.47 1251
12748.53 1199
12749.60 1205
12750.66 1177
12751.73 1215
12752.79 1230
12753.86 1193
12754.93 1192
12755.99 1225
12757.06 1206
12758.12 1182
12759.19 1189
12760.25 1217
12761.32 1173
12762.39 1166
12763.45 1161
12764.52 1147
12765.58 1109
12766.65 1114
12767.72 1104
12768.78 1157
12769.85 1088
12770.91 1109
12771.98 1084
12773.05 1168
12774.11 1165
12775.18 1097
12776.25 1037
12777.31 1058
12778.38 1098
12779.45 1061
12780.51 1047
12781.58 1060
12782.65 1023
12783.71 1032
12784.78 1057
12785.85 1044
12786.91 1053
12787.98 1059
12789.05 1050
12790.11 1020
12791.18 1031
12792.25 1036
12793.31 1040
12794.38 994
12795.45 953
12796.52 1014
12797.58 1010
12798.65 1009
12799.72 960
12800.79 989
12801.85 1014
12802.92 988
12803.99 987
12805.06 943
12806.12 971
12807.19 958
12808.26 988
12809.33 981
12810.39 992
12811.46 976
12812.53 1000
12813.60 968
12814.67 947
12815.73 989
12816.80 1001
12817.87 998
12818.94 989
12820.01 1005
12821.08 1031
12822.14 968
12823.21 992
12824.28 958
12825.35 989
12826.42 975
12827.49 988
12828.55 994
12829.62 980
12830.69 972
12831.76 958
12832.83 974
12833.90 959
12834.97 972
12836.04 945
12837.11 958
12838.17 938
12839.24 959
12840.31 944
12841.38 908
12842.45 921
12843.52 921
12844.59 887
12845.66 927
12846.73 889
12847.80 884
12848.87 893
12849.94 868
12851.01 883
12852.08 872
12853.14 868
12854.21 886
12855.28 875
12856.35 902
12857.42 885
12858.49 853
12859.56 853
12860.63 857
12861.70 909
12862.77 813
12863.84 858
12864.91 871
12865.98 826
12867.05 844
12868.12 875
12869.19 838
12870.26 819
12871.34 804
12872.41 817
12873.48 841
12874.55 850
12875.62 813
12876.69 842
12877.76 838
12878.83 850
12879.90 828
12880.97 809
12882.04 794
12883.11 802
12884.18 811
12885.25 841
12886.33 848
12887.40 810
12888.47 824
12889.54 772
12890.61 775
12891.68 734
12892.75 807
12893.82 797
12894.89 756
12895.97 761
12897.04 732
12898.11 736
12899.18 769
12900.25 804
12901.32 789
12902.40 803
12903.47 793
12904.54 782
12905.61 738
12906.68 754
12907.75 748
12908.83 740
12909.90 770
12910.97 749
12912.04 749
12913.11 754
12914.19 785
12915.26 746
12916.33 736
12917.40 755
12918.48 736
12919.55 754
12920.62 759
12921.69 734
12922.77 746
12923.84 742
12924.91 733
12925.98 759
12927.06 752
12928.13 748
12929.20 738
12930.27 710
12931.35 754
12932.42 721
12933.49 751
12934.57 734
12935.64 722
12936.71 711
12937.79 716
12938.86 699
12939.93 718
12941.01 743
12942.08 745
12943.15 679
12944.23 701
12945.30 694
12946.37 681
12947.45 725
12948.52 709
12949.59 692
12950.67 704
12951.74 686
12952.81 642
12953.89 626
12954.96 681
12956.04 681
12957.11 684
12958.18 702
12959.26 692
12960.33 666
12961.41 682
12962.48 700
12963.55 686
12964.63 692
12965.70 659
12966.78 675
12967.85 637
12968.93 678
12970.00 674
12971.07 662
12972.15 658
12973.22 695
12974.30 669
12975.37 660
12976.45 693
12977.52 657
12978.60 680
12979.67 691
12980.75 690
12981.82 714
12982.90 697
12983.97 667
12985.05 682
12986.12 685
12987.20 657
12988.27 684
12989.35 683
12990.42 719
12991.50 703
12992.57 679
12993.65 690
12994.73 673
12995.80 691
12996.88 679
12997.95 637
12999.03 671
13000.10 645
13001.18 659
13002.25 678
13003.33 702
13004.41 670
13005.48 700
13006.56 668
13007.63 695
13008.71 711
13009.79 683
13010.86 696
13011.94 682
13013.02 673
13014.09 694
13015.17 736
13016.24 679
13017.32 698
13018.40 689
13019.47 678
13020.55 683
13021.63 652
13022.70 679
13023.78 685
13024.86 699
13025.93 702
13027.01 663
13028.09 704
13029.16 725
13030.24 709
13031.32 679
13032.40 676
13033.47 720
13034.55 695
13035.63 691
13036.70 681
13037.78 683
13038.86 688
13039.94 712
13041.01 697
13042.09 716
13043.17 667
13044.25 707
13045.32 732
13046.40 689
13047.48 692
13048.56 713
13049.63 709
13050.71 691
13051.79 695
13052.87 654
13053.95 651
13055.02 639
13056.10 667
13057.18 690
13058.26 656
13059.34 656
13060.41 690
13061.49 683
13062.57 672
13063.65 694
13064.73 689
13065.81 700
13066.88 667
13067.96 660
13069.04 656
13070.12 692
13071.20 655
13072.28 672
13073.36 687
13074.43 685
13075.51 666
13076.59 628
13077.67 669
13078.75 635
13079.83 664
13080.91 674
13081.99 660
13083.07 619
13084.15 636
13085.23 630
13086.30 652
13087.38 653
13088.46 679
13089.54 649
13090.62 650
13091.70 663
13092.78 694
13093.86 686
13094.94 695
13096.02 729
13097.10 671
13098.18 670
13099.26 661
13100.34 675
13101.42 658
13102.50 679
13103.58 715
13104.66 709
13105.74 722
13106.82 708
13107.90 696
13108.98 674
13110.06 680
13111.14 702
13112.22 685
13113.30 701
13114.38 694
13115.46 664
13116.54 658
13117.62 687
13118.70 711
13119.78 666
13120.86 705
13121.95 710
13123.03 690
13124.11 675
13125.19 721
13126.27 689
13127.35 702
13128.43 724
13129.51 691
13130.59 684
13131.67 649
13132.76 669
13133.84 682
13134.92 703
13136.00 695
13137.08 745
13138.16 695
13139.24 705
13140.32 709
13141.41 682
13142.49 670
13143.57 671
13144.65 690
13145.73 665
13146.81 709
13147.90 665
13148.98 670
13150.06 679
13151.14 685
13152.22 657
13153.31 719
13154.39 711
13155.47 716
13156.55 661
13157.63 680
13158.72 681
13159.80 686
13160.88 727
13161.96 669
13163.05 695
13164.13 679
13165.21 689
13166.29 719
13167.38 690
13168.46 689
13169.54 686
13170.62 719
13171.71 685
13172.79 682
13173.87 679
13174.96 668
13176.04 711
13177.12 708
13178.20 687
13179.29 695
13180.37 730
13181.45 708
13182.54 706
13183.62 694
13184.70 719
13185.79 723
13186.87 702
13187.95 712
13189.04 687
13190.12 687
13191.20 687
13192.29 700
13193.37 729
13194.46 730
13195.54 755
13196.62 706
13197.71 725
13198.79 693
13199.88 689
13200.96 717
13202.04 715
13203.13 726
13204.21 734
13205.30 723
13206.38 740
13207.46 729
13208.55 751
13209.63 721
13210.72 724
13211.80 692
13212.89 736
13213.97 744
13215.05 740
13216.14 720
13217.22 744
13218.31 774
13219.39 738
13220.48 714
13221.56 773
13222.65 726
13223.73 700
13224.82 701
13225.90 730
13226.99 758
13228.07 737
13229.16 743
13230.24 739
13231.33 749
13232.41 758
13233.50 744
13234.58 850
13235.67 759
13236.76 745
13237.84 720
13238.93 724
13240.01 749
13241.10 771
13242.18 786
13243.27 757
13244.35 776
13245.44 754
13246.53 764
13247.61 773
13248.70 732
13249.78 775
13250.87 757
13251.96 769
13253.04 833
13254.13 799
13255.21 816
13256.30 793
13257.39 797
13258.47 814
13259.56 838
13260.65 785
13261.73 815
13262.82 823
13263.91 833
13264.99 782
13266.08 819
13267.17 830
13268.25 854
13269.34 858
13270.43 868
13271.51 823
13272.60 850
13273.69 859
13274.77 838
13275.86 817
13276.95 857
13278.04 869
13279.12 855
13280.21 867
13281.30 875
13282.38 900
13283.47 910
13284.56 875
13285.65 866
13286.73 856
13287.82 896
13288.91 886
13290.00 870
13291.08 885
13292.17 895
13293.26 895
13294.35 902
13295.44 873
13296.52 876
13297.61 910
13298.70 941
13299.79 964
13300.88 904
13301.96 924
13303.05 937
13304.14 926
13305.23 922
13306.32 966
13307.41 935
13308.49 959
13309.58 915
13310.67 918
13311.76 962
13312.85 982
13313.94 967
13315.02 1000
13316.11 1013
13317.20 972
13318.29 969
13319.38 983
13320.47 1009
13321.56 977
13322.65 977
13323.74 982
13324.82 1006
13325.91 976
13327.00 968
13328.09 1015
13329.18 956
13330.27 1003
13331.36 1023
13332.45 995
13333.54 999
13334.63 1043
13335.72 1016
13336.81 975
13337.90 999
13338.99 1027
13340.08 1025
13341.17 1026
13342.26 1028
13343.35 1071
13344.44 1041
13345.53 1007
13346.61 1019
13347.70 1050
13348.79 1013
13349.89 1014
13350.98 1042
13352.07 1030
13353.16 1028
13354.25 1068
13355.34 1067
13356.43 1093
13357.52 1138
13358.61 1094
13359.70 1127
13360.79 1113
13361.88 1182
13362.97 1176
13364.06 1130
13365.15 1098
13366.24 1145
13367.33 1149
13368.42 1149
13369.51 1161
13370.60 1124
13371.70 1156
13372.79 1092
13373.88 1032
13374.97 1030
13376.06 1051
13377.15 987
13378.24 999
13379.33 1024
13380.43 1027
13381.52 979
13382.61 991
13383.70 982
13384.79 994
13385.88 989
13386.97 962
13388.07 977
13389.16 974
13390.25 1033
13391.34 955
13392.43 918
13393.52 931
13394.62 948
13395.71 965
13396.80 961
13397.89 910
13398.98 933
13400.08 897
13401.17 938
13402.26 935
13403.35 922
13404.45 914
13405.54 935
13406.63 899
13407.72 911
13408.82 922
13409.91 932
13411.00 886
13412.09 936
13413.19 965
13414.28 912
13415.37 948
13416.46 939
13417.56 922
13418.65 932
13419.74 955
13420.84 937
13421.93 883
13423.02 943
13424.11 931
13425.21 943
13426.30 936
13427.39 919
13428.49 956
13429.58 977
13430.67 960
13431.77 939
13432.86 1008
13433.95 959
13435.05 951
13436.14 954
13437.24 933
13438.33 955
13439.42 980
13440.52 1008
13441.61 1001
13442.70 997
13443.80 997
13444.89 972
13445.99 996
13447.08 981
13448.17 1010
13449.27 1038
13450.36 1005
13451.46 1021
13452.55 1045
13453.64 994
13454.74 1029
13455.83 1089
13456.93 1024
13458.02 1038
13459.12 1014
13460.21 1041
13461.31 1052
13462.40 1056
13463.50 1076
13464.59 1074
13465.69 1082
13466.78 1096
13467.87 1092
13468.97 1132
13470.06 1089
13471.16 1147
13472.25 1109
13473.35 1088
13474.44 1083
13475.54 1093
13476.64 1046
13477.73 1057
13478.83 1114
13479.92 1111
13481.02 1146
13482.11 1116
13483.21 1122
13484.30 1113
13485.40 1087
13486.49 1148
13487.59 1134
13488.69 1152
13489.78 1183
13490.88 1176
13491.97 1202
13493.07 1156
13494.17 1164
13495.26 1172
13496.36 1209
13497.45 1219
13498.55 1242
13499.65 1205
13500.74 1236
13501.84 1230
13502.93 1222
13504.03 1237
13505.13 1234
13506.22 1204
13507.32 1196
13508.42 1156
13509.51 1154
13510.61 1117
13511.71 1156
13512.80 1128
13513.90 1100
13515.00 1107
13516.09 1089
13517.19 1080
13518.29 1055
13519.38 1034
13520.48 1072
13521.58 1037
13522.68 1036
13523.77 1010
13524.87 1023
13525.97 1030
13527.06 1033
13528.16 1073
13529.26 1012
13530.36 1009
13531.45 987
13532.55 1001
13533.65 1027
13534.75 969
13535.84 978
13536.94 978
13538.04 1006
13539.14 962
13540.23 933
13541.33 914
13542.43 956
13543.53 957
13544.63 897
13545.72 910
13546.82 882
13547.92 884
13549.02 926
13550.12 931
13551.22 885
13552.31 891
13553.41 880
13554.51 922
13555.61 908
13556.71 912
13557.81 880
13558.90 889
13560.00 923
13561.10 894
13562.20 878
13563.30 868
13564.40 888
13565.50 911
13566.60 936
13567.69 928
13568.79 871
13569.89 904
13570.99 899
13572.09 924
13573.19 919
13574.29 895
13575.39 923
13576.49 947
13577.59 906
13578.69 886
13579.79 932
13580.89 919
13581.98 926
13583.08 929
13584.18 907
13585.28 904
13586.38 907
13587.48 923
13588.58 910
13589.68 878
13590.78 889
13591.88 939
13592.98 896
13594.08 865
13595.18 917
13596.28 919
13597.38 908
13598.48 926
13599.58 926
13600.68 944
13601.78 890
13602.88 933
13603.98 923
13605.08 923
13606.18 897
13607.29 882
13608.39 892
13609.49 899
13610.59 903
13611.69 933
13612.79 915
13613.89 916
13614.99 922
13616.09 922
13617.19 916
13618.29 908
13619.39 934
13620.50 966
13621.60 924
13622.70 927
13623.80 890
13624.90 889
13626.00 889
13627.10 914
13628.20 920
13629.31 922
13630.41 932
13631.51 937
13632.61 913
13633.71 888
13634.81 903
13635.91 883
13637.02 890
13638.12 915
13639.22 935
13640.32 946
13641.42 966
13642.53 945
13643.63 909
13644.73 923
13645.83 952
13646.93 927
13648.04 947
13649.14 941
13650.24 933
13651.34 929
13652.45 900
13653.55 912
13654.65 944
13655.75 946
13656.85 934
13657.96 943
13659.06 954
13660.16 948
13661.27 955
13662.37 875
13663.47 868
13664.57 893
13665.68 931
13666.78 947
13667.88 937
13668.99 884
13670.09 956
13671.19 958
13672.29 883
13673.40 930
13674.50 934
13675.60 938
13676.71 919
13677.81 943
13678.91 959
13680.02 941
13681.12 919
13682.23 950
13683.33 922
13684.43 950
13685.54 938
13686.64 927
13687.74 925
13688.85 958
13689.95 1015
13691.06 958
13692.16 988
13693.26 951
13694.37 929
13695.47 919
13696.58 957
13697.68 992
13698.78 1010
13699.89 1018
13700.99 1008
13702.10 985
13703.20 974
13704.31 1048
13705.41 1013
13706.51 1006
13707.62 1016
13708.72 997
13709.83 999
13710.93 1013
13712.04 1024
13713.14 1045
13714.25 1072
13715.35 1043
13716.46 1073
13717.56 1055
13718.67 1069
13719.77 1065
13720.88 1116
13721.98 1106
13723.09 1077
13724.19 1065
13725.30 1111
13726.40 1156
13727.51 1102
13728.61 1132
13729.72 1175
13730.83 1129
13731.93 1156
13733.04 1158
13734.14 1199
13735.25 1181
13736.35 1194
13737.46 1228
13738.57 1172
13739.67 1204
13740.78 1222
13741.88 1198
13742.99 1265
13744.09 1229
13745.20 1289
13746.31 1279
13747.41 1291
13748.52 1292
13749.63 1276
13750.73 1332
13751.84 1336
13752.94 1408
13754.05 1350
13755.16 1373
13756.26 1464
13757.37 1511
13758.48 1488
13759.58 1452
13760.69 1478
13761.80 1564
13762.90 1556
13764.01 1623
13765.12 1661
13766.22 1687
13767.33 1657
13768.44 1626
13769.55 1617
13770.65 1659
13771.76 1654
13772.87 1657
13773.97 1614
13775.08 1512
13776.19 1529
13777.30 1529
13778.40 1464
13779.51 1460
13780.62 1429
13781.73 1361
13782.83 1325
13783.94 1314
13785.05 1268
13786.16 1267
13787.26 1240
13788.37 1185
13789.48 1194
13790.59 1169
13791.70 1122
13792.80 1133
13793.91 1156
13795.02 1121
13796.13 1092
13797.24 1100
13798.35 1073
13799.45 1063
13800.56 1087
13801.67 1104
13802.78 1129
13803.89 1132
13805.00 1050
13806.10 1072
13807.21 1156
13808.32 1115
13809.43 1036
13810.54 1038
13811.65 1082
13812.76 1092
13813.86 1091
13814.97 1048
13816.08 1056
13817.19 1067
13818.30 1058
13819.41 1029
13820.52 1050
13821.63 1036
13822.74 1075
13823.85 1047
13824.96 1051
13826.06 1017
13827.17 998
13828.28 1018
13829.39 1038
13830.50 1044
13831.61 1027
13832.72 1064
13833.83 1064
13834.94 1050
13836.05 1083
13837.16 1036
13838.27 1054
13839.38 1059
13840.49 1043
13841.60 1023
13842.71 1040
13843.82 1076
13844.93 1066
13846.04 1061
13847.15 1075
13848.26 1050
13849.37 1054
13850.48 1063
13851.59 1074
13852.70 1086
13853.81 1128
13854.92 1109
13856.03 1094
13857.14 1040
13858.25 1042
13859.37 1084
13860.48 1098
13861.59 1088
13862.70 1068
13863.81 1108
13864.92 1122
13866.03 1092
13867.14 1134
13868.25 1118
13869.36 1140
13870.47 1089
13871.59 1130
13872.70 1139
13873.81 1127
13874.92 1076
13876.03 1139
13877.14 1147
13878.25 1164
13879.36 1181
13880.48 1166
13881.59 1197
13882.70 1219
13883.81 1222
13884.92 1244
13886.03 1262
13887.15 1255
13888.26 1282
13889.37 1265
13890.48 1265
13891.59 1232
13892.71 1280
13893.82 1295
13894.93 1258
13896.04 1260
13897.15 1294
13898.27 1260
13899.38 1248
13900.49 1195
13901.60 1110
13902.72 1151
13903.83 1167
13904.94 1158
13906.05 1150
13907.17 1090
13908.28 1046
13909.39 1066
13910.50 1086
13911.62 1050
13912.73 1066
13913.84 1049
13914.95 1036
13916.07 1069
13917.18 1056
13918.29 1070
13919.41 1024
13920.52 1070
13921.63 1058
13922.75 1025
13923.86 1066
13924.97 1068
13926.09 1059
13927.20 1025
13928.31 1033
13929.43 1036
13930.54 1042
13931.65 1025
13932.77 1020
13933.88 1013
13934.99 1036
13936.11 1057
13937.22 1037
13938.34 1018
13939.45 1017
13940.56 994
13941.68 1014
13942.79 995
13943.91 1021
13945.02 954
13946.13 947
13947.25 979
13948.36 968
13949.48 963
13950.59 942
13951.70 921
13952.82 936
13953.93 1000
13955.05 945
13956.16 944
13957.28 996
13958.39 949
13959.51 946
13960.62 976
13961.74 976
13962.85 939
13963.97 963
13965.08 970
13966.20 968
13967.31 971
13968.43 944
13969.54 1041
13970.66 1023
13971.77 999
13972.89 979
13974.00 966
13975.12 970
13976.23 982
13977.35 957
13978.46 997
13979.58 958
13980.69 978
13981.81 979
13982.92 992
13984.04 947
13985.16 971
13986.27 1010
13987.39 1024
13988.50 1030
13989.62 994
13990.74 990
13991.85 980
13992.97 1002
13994.08 995
13995.20 978
13996.32 998
13997.43 1016
13998.55 1019
13999.66 1021
14000.78 953
14001.90 972
14003.01 999
14004.13 997
14005.25 1014
14006.36 1024
14007.48 1027
14008.60 1003
14009.71 1006
14010.83 1015
14011.95 989
14013.06 1013
14014.18 1001
14015.30 1018
14016.41 996
14017.53 1029
14018.65 1007
14019.76 1047
14020.88 1020
14022.00 1052
14023.12 1023
14024.23 1021
14025.35 1101
14026.47 1082
14027.59 1012
14028.70 1051
14029.82 1046
14030.94 1072
14032.06 1042
14033.17 1094
14034.29 1063
14035.41 1038
14036.53 1083
14037.64 1068
14038.76 1129
14039.88 1105
14041.00 1100
14042.11 1075
14043.23 1108
14044.35 1141
14045.47 1087
14046.59 1072
14047.71 1116
14048.82 1142
14049.94 1158
14051.06 1129
14052.18 1109
14053.30 1147
14054.42 1156
14055.53 1150
14056.65 1238
14057.77 1294
14058.89 1258
14060.01 1225
14061.13 1172
14062.25 1253
14063.36 1264
14064.48 1263
14065.60 1282
14066.72 1311
14067.84 1294
14068.96 1268
14070.08 1326
14071.20 1322
14072.32 1379
14073.44 1377
14074.55 1296
14075.67 1341
14076.79 1334
14077.91 1321
14079.03 1369
14080.15 1366
14081.27 1377
14082.39 1354
14083.51 1387
14084.63 1347
14085.75 1368
14086.87 1391
14087.99 1407
14089.11 1400
14090.23 1448
14091.35 1441
14092.47 1434
14093.59 1468
14094.71 1403
14095.83 1446
14096.95 1444
14098.07 1447
14099.19 1436
14100.31 1398
14101.43 1448
14102.55 1391
14103.67 1400
14104.79 1289
14105.91 1262
14107.03 1259
14108.15 1284
14109.27 1259
14110.39 1268
14111.51 1255
14112.64 1236
14113.76 1248
14114.88 1213
14116.00 1170
14117.12 1166
14118.24 1189
14119.36 1206
14120.48 1214
14121.60 1137
14122.72 1130
14123.85 1172
14124.97 1111
14126.09 1132
14127.21 1152
14128.33 1132
14129.45 1120
14130.57 1132
14131.70 1153
14132.82 1097
14133.94 1060
14135.06 1082
14136.18 1125
14137.30 1136
14138.43 1142
14139.55 1143
14140.67 1128
14141.79 1069
14142.91 1079
14144.03 1075
14145.16 1068
14146.28 1114
14147.40 1074
14148.52 1093
14149.65 1057
14150.77 1095
14151.89 1110
14153.01 1064
14154.13 1056
14155.26 1040
14156.38 1047
14157.50 1033
14158.62 1057
14159.75 1058
14160.87 1082
14161.99 1060
14163.12 1089
14164.24 1095
14165.36 1080
14166.48 1068
14167.61 1056
14168.73 1047
14169.85 1023
14170.98 1036
14172.10 1063
14173.22 1034
14174.35 1043
14175.47 1016
14176.59 1013
14177.72 1008
14178.84 1028
14179.96 983
14181.09 984
14182.21 1013
14183.33 987
14184.46 1014
14185.58 982
14186.70 947
14187.83 989
14188.95 990
14190.07 990
14191.20 1022
14192.32 969
14193.45 964
14194.57 926
14195.69 941
14196.82 954
14197.94 950
14199.07 972
14200.19 981
14201.32 943
14202.44 934
14203.56 956
14204.69 927
14205.81 943
14206.94 937
14208.06 966
14209.19 943
14210.31 875
14211.44 891
14212.56 951
14213.69 927
14214.81 919
14215.93 904
14217.06 908
14218.18 877
14219.31 918
14220.43 897
14221.56 889
14222.68 926
14223.81 916
14224.94 903
14226.06 899
14227.19 884
14228.31 876
14229.44 851
14230.56 846
14231.69 849
14232.81 866
14233.94 861
14235.06 844
14236.19 892
14237.32 841
14238.44 868
14239.57 846
14240.69 855
14241.82 867
14242.94 824
14244.07 810
14245.20 847
14246.32 856
14247.45 829
14248.57 863
14249.70 840
14250.83 840
14251.95 806
14253.08 832
14254.21 875
14255.33 795
14256.46 796
14257.59 862
14258.71 799
14259.84 817
14260.97 822
14262.09 825
14263.22 773
14264.35 765
14265.47 772
14266.60 796
14267.73 798
14268.85 793
14269.98 777
14271.11 783
14272.23 766
14273.36 781
14274.49 771
14275.62 756
14276.74 753
14277.87 784
14279.00 808
14280.12 769
14281.25 779
14282.38 796
14283.51 796
14284.63 771
14285.76 781
14286.89 766
14288.02 743
14289.15 723
14290.27 754
14291.40 718
14292.53 735
14293.66 754
14294.78 749
14295.91 727
14297.04 723
14298.17 762
14299.30 750
14300.42 741
14301.55 750
14302.68 707
14303.81 710
14304.94 735
14306.07 760
14307.19 700
14308.32 648
14309.45 694
14310.58 701
14311.71 710
14312.84 721
14313.97 733
14315.10 725
14316.22 703
14317.35 680
14318.48 679
14319.61 680
14320.74 681
14321.87 733
14323.00 686
14324.13 687
14325.26 693
14326.39 695
14327.51 713
14328.64 698
14329.77 675
14330.90 707
14332.03 673
14333.16 644
14334.29 663
14335.42 686
14336.55 667
14337.68 674
14338.81 671
14339.94 674
14341.07 700
14342.20 670
14343.33 680
14344.46 668
14345.59 692
14346.72 691
14347.85 685
14348.98 684
14350.11 655
14351.24 640
14352.37 634
14353.50 690
14354.63 675
14355.76 695
14356.89 717
14358.02 701
14359.15 684
14360.28 658
14361.41 662
14362.54 676
14363.67 684
14364.80 699
14365.94 677
14367.07 653
14368.20 676
14369.33 690
14370.46 708
14371.59 706
14372.72 676
14373.85 659
14374.98 678
14376.11 710
14377.25 666
14378.38 699
14379.51 668
14380.64 709
14381.77 697
14382.90 717
14384.03 652
14385.16 672
14386.30 705
14387.43 684
14388.56 681
14389.69 727
14390.82 725
14391.95 712
14393.09 689
14394.22 717
14395.35 694
14396.48 708
14397.61 713
14398.75 694
14399.88 681
14401.01 702
14402.14 692
14403.27 687
14404.41 673
14405.54 703
14406.67 743
14407.80 710
14408.94 718
14410.07 677
14411.20 691
14412.33 707
14413.47 713
14414.60 694
14415.73 681
14416.87 728
14418.00 732
14419.13 761
14420.26 750
14421.40 701
14422.53 740
14423.66 731
14424.80 725
14425.93 738
14427.06 743
14428.20 792
14429.33 752
14430.46 721
14431.59 731
14432.73 753
14433.86 758
14435.00 717
14436.13 765
14437.26 778
14438.40 756
14439.53 729
14440.66 784
14441.80 792
14442.93 766
14444.06 817
14445.20 748
14446.33 763
14447.47 804
14448.60 800
14449.73 807
14450.87 785
14452.00 790
14453.14 826
14454.27 820
14455.41 830
14456.54 829
14457.67 845
14458.81 837
14459.94 860
14461.08 817
14462.21 845
14463.35 835
14464.48 840
14465.62 886
14466.75 864
14467.89 847
14469.02 825
14470.15 845
14471.29 832
14472.42 850
14473.56 839
14474.69 857
14475.83 863
14476.96 809
14478.10 836
14479.24 818
14480.37 818
14481.51 860
14482.64 852
14483.78 866
14484.91 842
14486.05 801
14487.18 835
14488.32 812
14489.45 802
14490.59 840
14491.73 903
14492.86 886
14494.00 827
14495.13 796
14496.27 833
14497.40 851
14498.54 791
14499.68 819
14500.81 826
14501.95 809
14503.08 860
14504.22 831
14505.36 833
14506.49 807
14507.63 809
14508.77 835
14509.90 822
14511.04 794
14512.18 817
14513.31 787
14514.45 784
14515.58 771
14516.72 743
14517.86 771
14519.00 768
14520.13 751
14521.27 767
14522.41 781
14523.54 781
14524.68 803
14525.82 769
14526.95 780
14528.09 756
14529.23 741
14530.37 756
14531.50 773
14532.64 743
14533.78 754
14534.91 761
14536.05 749
14537.19 755
14538.33 764
14539.46 721
14540.60 694
14541.74 693
14542.88 731
14544.02 752
14545.15 734
14546.29 742
14547.43 732
14548.57 718
14549.70 701
14550.84 738
14551.98 708
14553.12 730
14554.26 747
14555.39 743
14556.53 730
14557.67 739
14558.81 726
14559.95 735
14561.09 782
14562.22 771
14563.36 763
14564.50 741
14565.64 766
14566.78 746
14567.92 754
14569.06 738
14570.20 783
14571.33 739
14572.47 782
14573.61 794
14574.75 771
14575.89 739
14577.03 762
14578.17 756
14579.31 790
14580.45 783
14581.59 826
14582.72 827
14583.86 817
14585.00 801
14586.14 789
14587.28 807
14588.42 794
14589.56 834
14590.70 800
14591.84 794
14592.98 807
14594.12 828
14595.26 803
14596.40 803
14597.54 817
14598.68 831
14599.82 831
14600.96 831
14602.10 828
14603.24 825
14604.38 804
14605.52 848
14606.66 860
14607.80 855
14608.94 869
14610.08 854
14611.22 856
14612.36 874
14613.50 852
14614.64 874
14615.78 878
14616.92 870
14618.06 882
14619.20 904
14620.34 971
14621.49 960
14622.63 924
14623.77 964
14624.91 935
14626.05 953
14627.19 942
14628.33 989
14629.47 1011
14630.61 996
14631.75 976
14632.90 959
14634.04 937
14635.18 973
14636.32 956
14637.46 934
14638.60 919
14639.74 915
14640.88 929
14642.03 929
14643.17 874
14644.31 820
14645.45 872
14646.59 840
14647.73 830
14648.88 816
14650.02 789
14651.16 734
14652.30 722
14653.44 772
14654.59 759
14655.73 747
14656.87 723
14658.01 721
14659.16 699
14660.30 724
14661.44 717
14662.58 725
14663.72 720
14664.87 740
14666.01 694
14667.15 689
14668.29 692
14669.44 703
14670.58 687
14671.72 646
14672.87 669
14674.01 671
14675.15 696
14676.29 665
14677.44 656
14678.58 674
14679.72 683
14680.87 666
14682.01 667
14683.15 650
14684.30 689
14685.44 633
14686.58 617
14687.73 626
14688.87 624
14690.01 584
14691.16 597
14692.30 605
14693.44 635
14694.59 642
14695.73 615
14696.87 633
14698.02 629
14699.16 601
14700.30 657
14701.45 628
14702.59 633
14703.74 644
14704.88 641
14706.02 647
14707.17 633
14708.31 633
14709.46 652
14710.60 661
14711.75 599
14712.89 622
14714.03 582
14715.18 594
14716.32 606
14717.47 591
14718.61 612
14719.76 588
14720.90 596
14722.05 627
14723.19 631
14724.34 613
14725.48 614
14726.63 633
14727.77 602
14728.92 591
14730.06 592
14731.21 644
14732.35 612
14733.50 594
14734.64 605
14735.79 586
14736.93 608
14738.08 589
14739.22 556
14740.37 612
14741.51 602
14742.66 583
14743.80 599
14744.95 573
14746.09 580
14747.24 579
14748.39 576
14749.53 526
14750.68 594
14751.82 590
14752.97 612
14754.11 571
14755.26 546
14756.41 575
14757.55 566
14758.70 574
14759.85 573
14760.99 574
14762.14 563
14763.28 565
14764.43 534
14765.58 543
14766.72 575
14767.87 552
14769.02 565
14770.16 534
14771.31 527
14772.46 531
14773.60 540
14774.75 572
14775.90 519
14777.04 531
14778.19 556
14779.34 536
14780.48 520
14781.63 576
14782.78 558
14783.92 533
14785.07 533
14786.22 567
14787.37 524
14788.51 509
14789.66 522
14790.81 522
14791.96 520
14793.10 510
14794.25 548
14795.40 552
14796.54 510
14797.69 502
14798.84 532
14799.99 527
14801.14 525
14802.28 525
14803.43 514
14804.58 524
14805.73 504
14806.88 502
14808.02 502
14809.17 496
14810.32 517
14811.47 510
14812.62 487
14813.76 517
14814.91 478
14816.06 494
14817.21 500
14818.36 512
14819.51 524
14820.65 529
14821.80 530
14822.95 495
14824.10 495
14825.25 499
14826.40 486
14827.55 458
14828.69 492
14829.84 514
14830.99 484
14832.14 496
14833.29 494
14834.44 514
14835.59 496
14836.74 507
14837.89 491
14839.04 489
14840.19 481
14841.33 500
14842.48 458
14843.63 469
14844.78 488
14845.93 480
14847.08 511
14848.23 479
14849.38 446
14850.53 467
14851.68 502
14852.83 486
14853.98 501
14855.13 486
14856.28 484
14857.43 454
14858.58 466
14859.73 506
14860.88 516
14862.03 502
14863.18 498
14864.33 450
14865.48 454
14866.63 433
14867.78 478
14868.93 458
14870.08 450
14871.23 478
14872.38 465
14873.53 474
14874.68 485
14875.83 483
14876.98 498
14878.14 483
14879.29 483
14880.44 475
14881.59 479
14882.74 492
14883.89 477
14885.04 466
14886.19 488
14887.34 480
14888.49 451
14889.64 502
14890.80 488
14891.95 477
14893.10 460
14894.25 486
14895.40 472
14896.55 464
14897.70 465
14898.86 469
14900.01 448
14901.16 424
14902.31 476
14903.46 485
14904.61 465
14905.77 434
14906.92 423
14908.07 441
14909.22 483
14910.37 476
14911.53 454
14912.68 454
14913.83 475
14914.98 508
14916.13 486
14917.29 428
14918.44 460
14919.59 465
14920.74 466
14921.90 453
14923.05 455
14924.20 471
14925.35 437
14926.51 451
14927.66 455
14928.81 439
14929.96 443
14931.12 438
14932.27 477
14933.42 471
14934.57 465
14935.73 446
14936.88 495
14938.03 483
14939.19 458
14940.34 445
14941.49 477
14942.65 484
14943.80 449
14944.95 442
14946.11 452
14947.26 455
14948.41 491
14949.57 471
14950.72 468
14951.87 502
14953.03 469
14954.18 454
14955.33 447
14956.49 451
14957.64 446
14958.80 448
14959.95 464
14961.10 475
14962.26 452
14963.41 437
14964.57 435
14965.72 439
14966.87 459
14968.03 434
14969.18 438
14970.34 473
14971.49 497
14972.65 439
14973.80 461
14974.95 440
14976.11 415
14977.26 410
14978.42 463
14979.57 457
14980.73 472
14981.88 448
14983.04 438
14984.19 434
14985.35 459
14986.50 449
14987.66 459
14988.81 471
14989.97 447
14991.12 482
14992.28 461
14993.43 447
14994.59 484
14995.74 468
14996.90 448
14998.05 448
14999.21 474
15000.36 451
15001.52 462
15002.67 456
15003.83 460
15004.99 469
15006.14 461
15007.30 444
15008.45 466
15009.61 459
15010.76 449
15011.92 442
15013.08 437
15014.23 441
15015.39 444
15016.54 454
15017.70 453
15018.86 466
15020.01 428
15021.17 427
15022.32 449
15023.48 473
15024.64 451
15025.79 458
15026.95 457
15028.11 452
15029.26 438
15030.42 446
15031.58 436
15032.73 441
15033.89 449
15035.05 464
15036.20 452
15037.36 431
15038.52 442
15039.67 459
15040.83 459
15041.99 452
15043.15 459
15044.30 434
15045.46 442
15046.62 466
15047.77 485
15048.93 447
15050.09 461
15051.25 443
15052.40 459
15053.56 433
15054.72 429
15055.88 429
15057.03 461
15058.19 464
15059.35 435
15060.51 436
15061.66 446
15062.82 467
15063.98 447
15065.14 439
15066.30 471
15067.45 434
15068.61 461
15069.77 428
15070.93 449
15072.09 460
15073.24 452
15074.40 446
15075.56 442
15076.72 433
15077.88 461
15079.04 463
15080.20 495
15081.35 463
15082.51 473
15083.67 452
15084.83 463
15085.99 456
15087.15 469
15088.31 445
15089.46 447
15090.62 479
15091.78 444
15092.94 472
15094.10 476
15095.26 483
15096.42 457
15097.58 452
15098.74 478
15099.90 492
15101.06 453
15102.22 478
15103.37 462
15104.53 445
15105.69 455
15106.85 475
15108.01 477
15109.17 449
15110.33 434
15111.49 425
15112.65 468
15113.81 466
15114.97 433
15116.13 452
15117.29 514
15118.45 477
15119.61 468
15120.77 483
15121.93 483
15123.09 484
15124.25 479
15125.41 464
15126.57 476
15127.73 465
15128.89 495
15130.05 496
15131.21 459
15132.37 489
15133.53 492
15134.69 480
15135.86 460
15137.02 487
15138.18 529
15139.34 504
15140.50 498
15141.66 497
15142.82 513
15143.98 499
15145.14 480
15146.30 477
15147.46 536
15148.63 503
15149.79 491
15150.95 529
15152.11 483
15153.27 468
15154.43 501
15155.59 534
15156.75 532
15157.92 537
15159.08 539
15160.24 501
15161.40 504
15162.56 528
15163.72 523
15164.89 502
15166.05 519
15167.21 559
15168.37 537
15169.53 532
15170.69 513
15171.86 554
15173.02 565
15174.18 551
15175.34 546
15176.51 518
15177.67 534
15178.83 584
15179.99 570
15181.15 536
15182.32 561
15183.48 553
15184.64 541
15185.80 556
15186.97 580
15188.13 550
15189.29 584
15190.46 575
15191.62 561
15192.78 593
15193.94 587
15195.11 559
15196.27 554
15197.43 588
15198.60 564
15199.76 571
15200.92 596
15202.08 582
15203.25 557
15204.41 580
15205.57 564
15206.74 570
15207.90 584
15209.06 611
15210.23 612
15211.39 595
15212.56 612
15213.72 618
15214.88 585
15216.05 610
15217.21 602
15218.37 640
15219.54 633
15220.70 635
15221.87 575
15223.03 614
15224.19 620
15225.36 630
15226.52 603
15227.69 616
15228.85 625
15230.01 623
15231.18 613
15232.34 638
15233.51 649
15234.67 646
15235.84 612
15237.00 654
15238.16 639
15239.33 631
15240.49 630
15241.66 623
15242.82 593
15243.99 579
15245.15 611
15246.32 592
15247.48 553
15248.65 559
15249.81 591
15250.98 598
15252.14 557
15253.31 552
15254.47 544
15255.64 582
15256.80 552
15257.97 560
15259.13 561
15260.30 595
15261.46 537
15262.63 555
15263.80 571
15264.96 522
15266.13 545
15267.29 589
15268.46 580
15269.62 600
15270.79 586
15271.96 553
15273.12 544
15274.29 540
15275.45 537
15276.62 559
15277.79 553
15278.95 528
15280.12 553
15281.28 570
15282.45 538
15283.62 560
15284.78 566
15285.95 543
15287.12 552
15288.28 558
15289.45 541
15290.62 579
15291.78 577
15292.95 581
15294.12 591
15295.28 545
15296.45 531
15297.62 579
15298.78 544
15299.95 536
15301.12 545
15302.28 561
15303.45 521
15304.62 518
15305.78 548
15306.95 558
15308.12 579
15309.29 554
15310.45 549
15311.62 577
15312.79 558
15313.96 530
15315.12 540
15316.29 551
15317.46 562
15318.63 567
15319.79 603
15320.96 598
15322.13 583
15323.30 583
15324.46 563
15325.63 551
15326.80 530
15327.97 532
15329.14 544
15330.30 556
15331.47 575
15332.64 584
15333.81 572
15334.98 573
15336.14 555
15337.31 563
15338.48 581
15339.65 568
15340.82 603
15341.99 577
15343.16 602
15344.32 585
15345.49 604
15346.66 575
15347.83 579
15349.00 577
15350.17 586
15351.34 578
15352.51 584
15353.67 588
15354.84 609
15356.01 626
15357.18 620
15358.35 651
15359.52 608
15360.69 614
15361.86 620
15363.03 617
15364.20 636
15365.37 600
15366.54 603
15367.71 628
15368.87 616
15370.04 579
15371.21 597
15372.38 647
15373.55 605
15374.72 579
15375.89 632
15377.06 626
15378.23 608
15379.40 574
15380.57 584
15381.74 596
15382.91 565
15384.08 540
15385.25 607
15386.42 620
15387.59 580
15388.76 593
15389.93 542
15391.10 561
15392.27 564
15393.44 586
15394.62 565
15395.79 575
15396.96 560
15398.13 620
15399.30 549
15400.47 553
15401.64 546
15402.81 517
15403.98 542
15405.15 528
15406.32 548
15407.49 538
15408.66 554
15409.84 565
15411.01 545
15412.18 519
15413.35 494
15414.52 535
15415.69 539
15416.86 497
15418.03 511
15419.21 531
15420.38 533
15421.55 505
15422.72 528
15423.89 511
15425.06 534
15426.24 484
15427.41 492
15428.58 505
15429.75 488
15430.92 508
15432.09 499
15433.27 506
15434.44 507
15435.61 514
15436.78 479
15437.96 502
15439.13 495
15440.30 503
15441.47 504
15442.64 530
15443.82 502
15444.99 500
15446.16 496
15447.33 491
15448.51 518
15449.68 498
15450.85 518
15452.02 519
15453.20 511
15454.37 480
15455.54 496
15456.72 479
15457.89 490
15459.06 480
15460.23 485
15461.41 488
15462.58 524
15463.75 515
15464.93 515
15466.10 507
15467.27 504
15468.45 513
15469.62 500
15470.79 525
15471.97 505
15473.14 516
15474.31 475
15475.49 508
15476.66 510
15477.83 491
15479.01 473
15480.18 508
15481.36 472
15482.53 496
15483.70 492
15484.88 494
15486.05 483
15487.23 503
15488.40 498
15489.57 487
15490.75 516
15491.92 475
15493.10 521
15494.27 482
15495.44 516
15496.62 485
15497.79 543
15498.97 515
15500.14 504
15501.32 518
15502.49 523
15503.67 499
15504.84 535
15506.02 505
15507.19 501
15508.36 487
15509.54 517
15510.71 566
15511.89 526
15513.06 510
15514.24 479
15515.41 482
15516.59 512
15517.77 512
15518.94 498
15520.12 526
15521.29 509
15522.47 513
15523.64 493
15524.82 514
15525.99 544
15527.17 519
15528.34 523
15529.52 508
15530.69 504
15531.87 509
15533.05 517
15534.22 514
15535.40 528
15536.57 505
15537.75 521
15538.93 527
15540.10 523
15541.28 545
15542.45 522
15543.63 565
15544.81 525
15545.98 565
15547.16 521
15548.33 552
15549.51 516
15550.69 552
15551.86 545
15553.04 539
15554.22 519
15555.39 551
15556.57 526
15557.75 568
15558.92 553
15560.10 560
15561.28 552
15562.45 538
15563.63 555
15564.81 560
15565.99 582
15567.16 554
15568.34 562
15569.52 527
15570.69 553
15571.87 568
15573.05 582
15574.23 576
15575.40 575
15576.58 583
15577.76 580
15578.93 583
15580.11 597
15581.29 589
15582.47 588
15583.65 553
15584.82 566
15586.00 604
15587.18 629
15588.36 609
15589.53 596
15590.71 597
15591.89 609
15593.07 630
15594.25 607
15595.42 602
15596.60 616
15597.78 636
15598.96 641
15600.14 619
15601.32 616
15602.49 685
15603.67 680
15604.85 644
15606.03 670
15607.21 658
15608.39 587
15609.56 666
15610.74 691
15611.92 628
15613.10 648
15614.28 653
15615.46 652
15616.64 684
15617.82 698
15619.00 710
15620.17 687
15621.35 714
15622.53 694
15623.71 717
15624.89 693
15626.07 725
15627.25 722
15628.43 720
15629.61 721
15630.79 721
15631.97 727
15633.15 686
15634.33 754
15635.51 717
15636.69 732
15637.87 762
15639.05 748
15640.22 689
15641.40 717
15642.58 734
15643.76 743
15644.94 727
15646.12 723
15647.30 747
15648.48 716
15649.66 741
15650.85 748
15652.03 764
15653.21 752
15654.39 751
15655.57 765
15656.75 774
15657.93 727
15659.11 732
15660.29 724
15661.47 755
15662.65 744
15663.83 770
15665.01 731
15666.19 749
15667.37 760
15668.55 784
15669.73 741
15670.92 707
15672.10 750
15673.28 712
15674.46 734
15675.64 710
15676.82 705
15678.00 710
15679.18 692
15680.36 672
15681.55 679
15682.73 672
15683.91 677
15685.09 682
15686.27 675
15687.45 736
15688.63 720
15689.82 703
15691.00 694
15692.18 708
15693.36 726
15694.54 734
15695.73 701
15696.91 676
15698.09 693
15699.27 733
15700.45 731
15701.64 748
15702.82 746
15704.00 765
15705.18 743
15706.36 737
15707.55 744
15708.73 750
15709.91 777
15711.09 759
15712.28 753
15713.46 762
15714.64 769
15715.82 748
15717.01 761
15718.19 773
15719.37 784
15720.55 775
15721.74 793
15722.92 772
15724.10 735
15725.29 773
15726.47 784
15727.65 766
15728.84 760
15730.02 780
15731.20 805
15732.39 824
15733.57 785
15734.75 793
15735.94 823
15737.12 825
15738.30 853
15739.49 859
15740.67 800
15741.85 834
15743.04 876
15744.22 861
15745.40 855
15746.59 850
15747.77 836
15748.96 807
15750.14 869
15751.32 825
15752.51 858
15753.69 883
15754.88 870
15756.06 852
15757.24 842
15758.43 858
15759.61 867
15760.80 846
15761.98 838
15763.17 840
15764.35 822
15765.53 790
15766.72 774
15767.90 817
15769.09 812
15770.27 796
15771.46 772
15772.64 760
15773.83 787
15775.01 779
15776.20 751
15777.38 747
15778.57 743
15779.75 730
15780.94 731
15782.12 727
15783.31 717
15784.49 689
15785.68 711
15786.86 712
15788.05 693
15789.23 697
15790.42 708
15791.60 714
15792.79 693
15793.98 691
15795.16 669
15796.35 707
15797.53 700
15798.72 713
15799.90 654
15801.09 662
15802.28 694
15803.46 745
15804.65 679
15805.83 667
15807.02 680
15808.21 670
15809.39 668
15810.58 662
15811.76 651
15812.95 668
15814.14 684
15815.32 682
15816.51 654
15817.70 667
15818.88 674
15820.07 636
15821.26 679
15822.44 671
15823.63 665
15824.82 627
15826.00 660
15827.19 647
15828.38 652
15829.56 662
15830.75 647
15831.94 654
15833.12 663
15834.31 645
15835.50 627
15836.69 657
15837.87 651
15839.06 632
15840.25 625
15841.44 645
15842.62 612
15843.81 649
15845.00 664
15846.18 661
15847.37 635
15848.56 652
15849.75 639
15850.94 687
15852.12 669
15853.31 666
15854.50 674
15855.69 647
15856.87 701
15858.06 664
15859.25 667
15860.44 645
15861.63 659
15862.81 696
15864.00 674
15865.19 679
15866.38 680
15867.57 705
15868.76 690
15869.94 688
15871.13 676
15872.32 675
15873.51 705
15874.70 703
15875.89 697
15877.08 706
15878.26 726
15879.45 696
15880.64 700
15881.83 725
15883.02 702
15884.21 686
15885.40 679
15886.59 728
15887.78 741
15888.97 687
15890.15 723
15891.34 726
15892.53 729
15893.72 721
15894.91 736
15896.10 747
15897.29 760
15898.48 742
15899.67 762
15900.86 719
15902.05 752
15903.24 742
15904.43 771
15905.62 721
15906.81 759
15908.00 770
15909.19 761
15910.38 757
15911.57 765
15912.76 766
15913.95 805
15915.14 785
15916.33 784
15917.52 765
15918.71 750
15919.90 758
15921.09 765
15922.28 772
15923.47 772
15924.66 749
15925.85 795
15927.04 740
15928.23 746
15929.42 737
15930.61 760
15931.80 747
15932.99 717
15934.18 705
15935.38 751
15936.57 711
15937.76 743
15938.95 680
15940.14 682
15941.33 695
15942.52 646
15943.71 662
15944.90 656
15946.10 633
15947.29 632
15948.48 660
15949.67 599
15950.86 601
15952.05 591
15953.24 576
15954.44 561
15955.63 594
15956.82 594
15958.01 564
15959.20 562
15960.39 569
15961.59 604
15962.78 550
15963.97 571
15965.16 563
15966.35 570
15967.55 526
15968.74 570
15969.93 539
15971.12 579
15972.31 546
15973.51 541
15974.70 560
15975.89 512
15977.08 558
15978.28 560
15979.47 563
15980.66 559
15981.85 533
15983.05 501
15984.24 544
15985.43 547
15986.62 525
15987.82 501
15989.01 524
15990.20 521
15991.40 548
15992.59 523
15993.78 506
15994.98 525
15996.17 518
15997.36 542
15998.55 514
15999.75 495
16000.94 511
16002.13 543
16003.33 522
16004.52 489
16005.72 506
16006.91 535
16008.10 510
16009.30 497
16010.49 496
16011.68 490
16012.88 485
16014.07 515
16015.26 488
16016.46 482
16017.65 501
16018.85 512
16020.04 509
16021.23 497
16022.43 499
16023.62 500
16024.82 500
16026.01 503
16027.21 503
16028.40 486
16029.59 493
16030.79 493
16031.98 490
16033.18 471
16034.37 504
16035.57 473
16036.76 487
16037.96 486
16039.15 505
16040.35 501
16041.54 492
16042.73 511
16043.93 480
16045.12 467
16046.32 435
16047.51 458
16048.71 475
16049.91 491
16051.10 483
16052.30 483
16053.49 466
16054.69 463
16055.88 518
16057.08 456
16058.27 456
16059.47 469
16060.66 480
16061.86 465
16063.05 446
16064.25 433
16065.45 451
16066.64 479
16067.84 467
16069.03 448
16070.23 450
16071.42 463
16072.62 470
16073.82 439
16075.01 457
16076.21 458
16077.41 445
16078.60 485
16079.80 452
16080.99 466
16082.19 453
16083.39 439
16084.58 424
16085.78 448
16086.98 463
16088.17 459
16089.37 443
16090.57 438
16091.76 482
16092.96 457
16094.16 436
16095.35 445
16096.55 414
16097.75 447
16098.94 455
16100.14 418
16101.34 439
16102.53 414
16103.73 440
16104.93 449
16106.13 434
16107.32 441
16108.52 431
16109.72 422
16110.92 414
16112.11 411
16113.31 412
16114.51 438
16115.71 430
16116.90 413
16118.10 423
16119.30 430
16120.50 408
16121.69 405
16122.89 416
16124.09 408
16125.29 398
16126.49 424
16127.68 439
16128.88 387
16130.08 429
16131.28 409
16132.48 397
16133.67 391
16134.87 433
16136.07 387
16137.27 413
16138.47 391
16139.67 427
16140.86 383
16142.06 389
16143.26 399
16144.46 403
16145.66 428
16146.86 429
16148.06 425
16149.26 417
16150.45 406
16151.65 426
16152.85 424
16154.05 435
16155.25 441
16156.45 388
16157.65 408
16158.85 409
16160.05 418
16161.25 393
16162.45 402
16163.64 406
16164.84 378
16166.04 414
16167.24 406
16168.44 405
16169.64 413
16170.84 402
16172.04 406
16173.24 424
16174.44 400
16175.64 422
16176.84 435
16178.04 410
16179.24 405
16180.44 433
16181.64 405
16182.84 393
16184.04 393
16185.24 394
16186.44 429
16187.64 388
16188.84 412
16190.04 419
16191.24 409
16192.44 373
16193.64 388
16194.84 394
16196.04 427
16197.24 406
16198.44 436
16199.65 432
16200.85 407
16202.05 427
16203.25 446
16204.45 423
16205.65 408
16206.85 413
16208.05 398
16209.25 421
16210.45 417
16211.65 412
16212.86 421
16214.06 409
16215.26 398
16216.46 432
16217.66 423
16218.86 420
16220.06 430
16221.27 440
16222.47 410
16223.67 451
16224.87 416
16226.07 421
16227.27 430
16228.48 411
16229.68 458
16230.88 447
16232.08 448
16233.28 446
16234.48 432
16235.69 450
16236.89 450
16238.09 418
16239.29 425
16240.50 419
16241.70 423
16242.90 423
16244.10 438
16245.30 456
16246.51 428
16247.71 447
16248.91 471
16250.11 459
16251.32 422
16252.52 451
16253.72 456
16254.92 439
16256.13 445
16257.33 426
16258.53 480
16259.74 444
16260.94 454
16262.14 444
16263.35 455
16264.55 463
16265.75 453
16266.95 448
16268.16 431
16269.36 453
16270.56 427
16271.77 443
16272.97 455
16274.17 440
16275.38 442
16276.58 455
16277.79 456
16278.99 433
16280.19 454
16281.40 428
16282.60 432
16283.80 455
16285.01 465
16286.21 455
16287.42 456
16288.62 459
16289.82 428
16291.03 437
16292.23 429
16293.44 436
16294.64 464
16295.84 454
16297.05 408
16298.25 431
16299.46 437
16300.66 461
16301.87 433
16303.07 445
16304.27 435
16305.48 452
16306.68 465
16307.89 438
16309.09 412
16310.30 422
16311.50 436
16312.71 420
16313.91 431
16315.12 421
16316.32 464
16317.53 449
16318.73 430
16319.94 400
16321.14 431
16322.35 442
16323.55 431
16324.76 426
16325.96 442
16327.17 445
16328.38 414
16329.58 420
16330.79 412
16331.99 424
16333.20 436
16334.40 444
16335.61 419
16336.81 428
16338.02 401
16339.23 403
16340.43 407
16341.64 385
16342.84 403
16344.05 424
16345.26 383
16346.46 391
16347.67 413
16348.87 415
16350.08 441
16351.29 384
16352.49 404
16353.70 386
16354.91 403
16356.11 393
16357.32 410
16358.53 399
16359.73 410
16360.94 421
16362.15 393
16363.35 370
16364.56 389
16365.77 408
16366.97 378
16368.18 382
16369.39 426
16370.59 427
16371.80 377
16373.01 396
16374.21 409
16375.42 416
16376.63 384
16377.84 398
16379.04 418
16380.25 417
16381.46 420
16382.67 383
16383.87 395
16385.08 394
16386.29 394
16387.50 390
16388.70 386
16389.91 400
16391.12 383
16392.33 381
16393.53 381
16394.74 414
16395.95 363
16397.16 408
16398.37 369
16399.57 370
16400.78 379
16401.99 400
16403.20 369
16404.41 399
16405.62 367
16406.82 407
16408.03 386
16409.24 390
16410.45 388
16411.66 405
16412.87 365
16414.07 366
16415.28 427
16416.49 427
16417.70 386
16418.91 369
16420.12 398
16421.33 385
16422.54 394
16423.75 371
16424.95 392
16426.16 392
16427.37 405
16428.58 391
16429.79 397
16431.00 406
16432.21 397
16433.42 394
16434.63 388
16435.84 388
16437.05 386
16438.26 405
16439.47 398
16440.68 393
16441.88 399
16443.09 366
16444.30 372
16445.51 400
16446.72 367
16447.93 403
16449.14 389
16450.35 365
16451.56 381
16452.77 384
16453.98 404
16455.19 376
16456.40 392
16457.61 412
16458.82 411
16460.03 363
16461.24 395
16462.45 351
16463.67 374
16464.88 416
16466.09 413
16467.30 388
16468.51 376
16469.72 363
16470.93 380
16472.14 408
16473.35 388
16474.56 395
16475.77 394
16476.98 397
16478.19 364
16479.40 350
16480.62 370
16481.83 383
16483.04 379
16484.25 365
16485.46 381
16486.67 341
16487.88 366
16489.09 387
16490.31 371
16491.52 364
16492.73 388
16493.94 406
16495.15 387
16496.36 379
16497.57 393
16498.79 363
16500.00 370
16501.21 385
16502.42 398
16503.63 352
16504.85 368
16506.06 381
16507.27 391
16508.48 383
16509.69 375
16510.91 386
16512.12 382
16513.33 422
16514.54 387
16515.76 365
16516.97 387
16518.18 411
16519.39 398
16520.60 396
16521.82 387
16523.03 417
16524.24 391
16525.46 429
16526.67 378
16527.88 379
16529.09 400
16530.31 380
16531.52 413
16532.73 417
16533.95 397
16535.16 387
16536.37 422
16537.58 406
16538.80 419
16540.01 419
16541.22 413
16542.44 423
16543.65 427
16544.86 413
16546.08 421
16547.29 441
16548.50 423
16549.72 417
16550.93 393
16552.15 389
16553.36 400
16554.57 422
16555.79 431
16557.00 456
16558.21 420
16559.43 415
16560.64 416
16561.86 425
16563.07 385
16564.28 410
16565.50 399
16566.71 422
16567.93 414
16569.14 431
16570.36 426
16571.57 433
16572.78 426
16574.00 428
16575.21 432
16576.43 400
16577.64 414
16578.86 410
16580.07 407
16581.29 384
16582.50 394
16583.72 405
16584.93 414
16586.15 414
16587.36 390
16588.58 395
16589.79 395
16591.01 404
16592.22 401
16593.44 376
16594.65 392
16595.87 398
16597.08 387
16598.30 394
16599.51 386
16600.73 402
16601.94 393
16603.16 392
16604.37 403
16605.59 377
16606.81 361
16608.02 385
16609.24 366
16610.45 375
16611.67 367
16612.89 369
16614.10 345
16615.32 362
16616.53 339
16617.75 356
16618.97 383
16620.18 425
16621.40 383
16622.61 354
16623.83 361
16625.05 368
16626.26 383
16627.48 365
16628.70 381
16629.91 355
16631.13 362
16632.35 408
16633.56 368
16634.78 352
16636.00 377
16637.21 406
16638.43 384
16639.65 354
16640.86 373
16642.08 343
16643.30 336
16644.51 367
16645.73 352
16646.95 360
16648.17 347
16649.38 377
16650.60 384
16651.82 350
16653.03 382
16654.25 368
16655.47 387
16656.69 376
16657.90 350
16659.12 347
16660.34 358
16661.56 353
16662.77 375
16663.99 348
16665.21 358
16666.43 372
16667.65 342
16668.86 350
16670.08 375
16671.30 378
16672.52 361
16673.74 359
16674.95 348
16676.17 357
16677.39 363
16678.61 352
16679.83 345
16681.05 360
16682.26 359
16683.48 389
16684.70 345
16685.92 343
16687.14 374
16688.36 361
16689.58 351
16690.79 373
16692.01 366
16693.23 351
16694.45 346
16695.67 345
16696.89 349
16698.11 344
16699.33 354
16700.55 357
16701.76 366
16702.98 361
16704.20 351
16705.42 362
16706.64 355
16707.86 364
16709.08 357
16710.30 332
16711.52 352
16712.74 317
16713.96 335
16715.18 341
16716.40 323
16717.62 349
16718.84 334
16720.06 336
16721.28 342
16722.50 345
16723.72 350
16724.94 332
16726.16 343
16727.38 321
16728.60 341
16729.82 312
16731.04 337
16732.26 327
16733.48 336
16734.70 322
16735.92 350
16737.14 344
16738.36 356
16739.58 339
16740.80 356
16742.02 355
16743.24 356
16744.46 347
16745.68 348
16746.90 323
16748.12 329
16749.35 354
16750.57 370
16751.79 348
16753.01 332
16754.23 340
16755.45 324
16756.67 318
16757.89 339
16759.11 326
16760.33 345
16761.56 336
16762.78 324
16764.00 357
16765.22 356
16766.44 383
16767.66 352
16768.88 317
16770.11 319
16771.33 323
16772.55 331
16773.77 325
16774.99 335
16776.22 353
16777.44 323
16778.66 330
16779.88 344
16781.10 331
16782.33 335
16783.55 359
16784.77 341
16785.99 334
16787.21 337
16788.44 328
16789.66 329
16790.88 345
16792.10 339
16793.33 372
16794.55 359
16795.77 349
16796.99 345
16798.22 331
16799.44 358
16800.66 358
16801.88 321
16803.11 343
16804.33 350
16805.55 342
16806.78 360
16808.00 380
16809.22 351
16810.44 343
16811.67 349
16812.89 334
16814.11 349
16815.34 333
16816.56 364
16817.78 364
16819.01 358
16820.23 345
16821.45 372
16822.68 377
16823.90 347
16825.13 376
16826.35 354
16827.57 352
16828.80 356
16830.02 374
16831.24 366
16832.47 335
16833.69 352
16834.92 379
16836.14 327
16837.36 357
16838.59 354
16839.81 371
16841.04 390
16842.26 356
16843.48 408
16844.71 381
16845.93 365
16847.16 355
16848.38 374
16849.61 378
16850.83 375
16852.06 387
16853.28 391
16854.51 352
16855.73 397
16856.95 401
16858.18 384
16859.40 384
16860.63 416
16861.85 360
16863.08 409
16864.30 383
16865.53 379
16866.75 370
16867.98 363
16869.21 383
16870.43 427
16871.66 409
16872.88 398
16874.11 424
16875.33 412
16876.56 421
16877.78 428
16879.01 421
16880.23 427
16881.46 412
16882.69 407
16883.91 441
16885.14 417
16886.36 454
16887.59 421
16888.81 403
16890.04 405
16891.27 420
16892.49 415
16893.72 415
16894.94 444
16896.17 416
16897.40 400
16898.62 400
16899.85 407
16901.08 389
16902.30 406
16903.53 404
16904.76 413
16905.98 394
16907.21 360
16908.44 366
16909.66 409
16910.89 373
16912.12 354
16913.34 427
16914.57 380
16915.80 376
16917.02 424
16918.25 397
16919.48 353
16920.70 391
16921.93 383
16923.16 376
16924.39 358
16925.61 365
16926.84 402
16928.07 374
16929.30 379
16930.52 385
16931.75 386
16932.98 342
16934.21 357
16935.43 387
16936.66 370
16937.89 349
16939.12 383
16940.34 420
16941.57 380
16942.80 349
16944.03 358
16945.26 383
16946.48 380
16947.71 374
16948.94 405
16950.17 397
16951.40 366
16952.62 406
16953.85 396
16955.08 360
16956.31 398
16957.54 387
16958.77 419
16959.99 388
16961.22 384
16962.45 369
16963.68 370
16964.91 386
16966.14 373
16967.37 356
16968.60 369
16969.82 365
16971.05 369
16972.28 368
16973.51 365
16974.74 374
16975.97 375
16977.20 362
16978.43 370
16979.66 362
16980.89 355
16982.11 365
16983.34 353
16984.57 327
16985.80 366
16987.03 368
16988.26 326
16989.49 349
16990.72 332
16991.95 335
16993.18 351
16994.41 367
16995.64 341
16996.87 374
16998.10 363
16999.33 354
17000.56 388
17001.79 326
17003.02 352
17004.25 380
17005.48 337
17006.71 370
17007.94 367
17009.17 343
17010.40 336
17011.63 334
17012.86 340
17014.09 345
17015.32 350
17016.55 335
17017.78 355
17019.01 323
17020.25 331
17021.48 333
17022.71 366
17023.94 358
17025.17 364
17026.40 345
17027.63 369
17028.86 323
17030.09 315
17031.32 349
17032.55 340
17033.79 352
17035.02 331
17036.25 363
17037.48 356
17038.71 345
17039.94 359
17041.17 349
17042.41 318
17043.64 367
17044.87 352
17046.10 367
17047.33 334
17048.56 315
17049.80 367
17051.03 330
17052.26 320
17053.49 317
17054.72 331
17055.95 317
17057.19 326
17058.42 316
17059.65 335
17060.88 334
17062.12 308
17063.35 343
17064.58 353
17065.81 338
17067.04 341
17068.28 337
17069.51 326
17070.74 310
17071.97 316
17073.21 342
17074.44 312
17075.67 322
17076.90 284
17078.14 309
17079.37 329
17080.60 333
17081.84 341
17083.07 339
17084.30 315
17085.54 333
17086.77 310
17088.00 313
17089.23 314
17090.47 306
17091.70 306
17092.93 325
17094.17 331
17095.40 347
17096.63 340
17097.87 318
17099.10 318
17100.34 297
17101.57 301
17102.80 311
17104.04 342
17105.27 329
17106.50 300
17107.74 351
17108.97 324
17110.21 301
17111.44 297
17112.67 316
17113.91 296
17115.14 340
17116.38 321
17117.61 309
17118.84 336
17120.08 341
17121.31 307
17122.55 320
17123.78 315
17125.02 330
17126.25 336
17127.48 298
17128.72 324
17129.95 324
17131.19 297
17132.42 310
17133.66 321
17134.89 314
17136.13 315
17137.36 319
17138.60 298
17139.83 306
17141.07 347
17142.30 327
17143.54 312
17144.77 312
17146.01 312
17147.24 305
17148.48 268
17149.71 306
17150.95 293
17152.19 293
17153.42 295
17154.66 322
17155.89 305
17157.13 293
17158.36 288
17159.60 295
17160.83 298
17162.07 306
17163.31 308
17164.54 307
17165.78 312
17167.01 300
17168.25 303
17169.49 311
17170.72 333
17171.96 325
17173.19 309
17174.43 287
17175.67 308
17176.90 306
17178.14 301
17179.38 301
17180.61 300
17181.85 285
17183.09 323
17184.32 314
17185.56 323
17186.80 278
17188.03 275
17189.27 298
17190.51 295
17191.74 312
17192.98 311
17194.22 329
17195.45 304
17196.69 328
17197.93 287
17199.16 299
17200.40 284
17201.64 284
17202.88 316
17204.11 295
17205.35 301
17206.59 295
17207.83 310
17209.06 315
17210.30 280
17211.54 280
17212.78 317
17214.01 315
17215.25 277
17216.49 328
17217.73 321
17218.96 302
17220.20 317
17221.44 307
17222.68 306
17223.92 317
17225.15 298
17226.39 292
17227.63 296
17228.87 288
17230.11 276
17231.35 300
17232.58 276
17233.82 288
17235.06 287
17236.30 290
17237.54 292
17238.78 302
17240.01 306
17241.25 321
17242.49 319
17243.73 281
17244.97 295
17246.21 283
17247.45 312
17248.69 300
17249.93 326
17251.16 306
17252.40 310
17253.64 311
17254.88 301
17256.12 272
17257.36 292
17258.60 300
17259.84 279
17261.08 287
17262.32 300
17263.56 284
17264.80 308
17266.04 292
17267.28 302
17268.51 326
17269.75 309
17270.99 304
17272.23 288
17273.47 302
17274.71 303
17275.95 323
17277.19 285
17278.43 289
17279.67 314
17280.91 312
17282.15 313
17283.39 315
17284.63 280
17285.87 294
17287.11 309
17288.35 287
17289.60 300
17290.84 300
17292.08 298
17293.32 283
17294.56 291
17295.80 303
17297.04 295
17298.28 320
17299.52 321
17300.76 301
17302.00 266
17303.24 298
17304.48 290
17305.72 297
17306.96 265
17308.21 281
17309.45 306
17310.69 293
17311.93 297
17313.17 311
17314.41 288
17315.65 286
17316.89 295
17318.14 288
17319.38 284
17320.62 295
17321.86 286
17323.10 264
17324.34 293
17325.59 267
17326.83 303
17328.07 316
17329.31 307
17330.55 283
17331.79 303
17333.04 294
17334.28 284
17335.52 282
17336.76 300
17338.00 319
17339.25 310
17340.49 294
17341.73 290
17342.97 277
17344.22 306
17345.46 287
17346.70 280
17347.94 308
17349.19 304
17350.43 311
17351.67 266
17352.91 295
17354.16 277
17355.40 316
17356.64 297
17357.88 308
17359.13 263
17360.37 283
17361.61 290
17362.86 293
17364.10 300
17365.34 306
17366.58 283
17367.83 295
17369.07 308
17370.31 300
17371.56 307
17372.80 318
17374.04 293
17375.29 316
17376.53 304
17377.78 291
17379.02 312
17380.26 296
17381.51 280
17382.75 290
17383.99 301
17385.24 292
17386.48 318
17387.72 335
17388.97 316
17390.21 319
17391.46 285
17392.70 310
17393.94 300
17395.19 300
17396.43 283
17397.68 289
17398.92 298
17400.17 265
17401.41 295
17402.65 300
17403.90 289
17405.14 314
17406.39 316
17407.63 302
17408.88 287
17410.12 272
17411.37 282
17412.61 296
17413.86 279
17415.10 273
17416.35 309
17417.59 313
17418.84 295
17420.08 297
17421.33 303
17422.57 296
17423.82 282
17425.06 307
17426.31 295
17427.55 327
17428.80 312
17430.04 306
17431.29 281
17432.53 311
17433.78 314
17435.03 315
17436.27 282
17437.52 295
17438.76 305
17440.01 314
17441.25 305
17442.50 298
17443.75 278
17444.99 305
17446.24 330
17447.48 287
17448.73 296
17449.98 306
17451.22 293
17452.47 295
17453.71 314
17454.96 299
17456.21 306
17457.45 278
17458.70 310
17459.95 295
17461.19 274
17462.44 316
17463.69 307
17464.93 299
17466.18 305
17467.43 345
17468.67 296
17469.92 303
17471.17 299
17472.41 315
17473.66 314
17474.91 333
17476.15 328
17477.40 321
17478.65 336
17479.90 327
17481.14 331
17482.39 305
17483.64 316
17484.88 318
17486.13 315
17487.38 286
17488.63 316
17489.87 327
17491.12 319
17492.37 294
17493.62 317
17494.86 326
17496.11 323
17497.36 305
17498.61 349
17499.86 332
17501.10 317
17502.35 338
17503.60 302
17504.85 311
17506.10 316
17507.34 354
17508.59 371
17509.84 319
17511.09 315
17512.34 333
17513.59 345
17514.83 333
17516.08 322
17517.33 312
17518.58 360
17519.83 319
17521.08 332
17522.33 322
17523.57 305
17524.82 318
17526.07 314
17527.32 336
17528.57 372
17529.82 349
17531.07 354
17532.32 352
17533.57 341
17534.82 372
17536.06 346
17537.31 360
17538.56 336
17539.81 329
17541.06 349
17542.31 356
17543.56 353
17544.81 350
17546.06 355
17547.31 363
17548.56 334
17549.81 375
17551.06 334
17552.31 369
17553.56 340
17554.81 365
17556.06 358
17557.31 359
17558.56 337
17559.81 347
17561.06 333
17562.31 293
17563.56 341
17564.81 350
17566.06 361
17567.31 333
17568.56 347
17569.81 325
17571.06 340
17572.31 336
17573.56 357
17574.81 357
17576.06 353
17577.31 356
17578.56 345
17579.81 345
17581.06 352
17582.31 356
17583.57 341
17584.82 351
17586.07 326
17587.32 368
17588.57 350
17589.82 356
17591.07 350
17592.32 358
17593.57 389
17594.83 382
17596.08 348
17597.33 364
17598.58 353
17599.83 359
17601.08 384
17602.33 359
17603.59 373
17604.84 362
17606.09 370
17607.34 335
17608.59 362
17609.84 365
17611.10 379
17612.35 377
17613.60 345
17614.85 335
17616.10 366
17617.36 373
17618.61 332
17619.86 337
17621.11 366
17622.36 351
17623.62 363
17624.87 384
17626.12 379
17627.37 380
17628.63 356
17629.88 349
17631.13 348
17632.38 375
17633.64 358
17634.89 356
17636.14 348
17637.39 373
17638.65 372
17639.90 345
17641.15 353
17642.41 372
17643.66 364
17644.91 334
17646.17 330
17647.42 359
17648.67 340
17649.92 344
17651.18 362
17652.43 340
17653.68 343
17654.94 344
17656.19 368
17657.44 320
17658.70 320
17659.95 330
17661.21 333
17662.46 326
17663.71 308
17664.97 326
17666.22 316
17667.47 319
17668.73 303
17669.98 327
17671.24 309
17672.49 349
17673.74 324
17675.00 328
17676.25 321
17677.51 303
17678.76 320
17680.02 312
17681.27 353
17682.52 296
17683.78 310
17685.03 336
17686.29 354
17687.54 314
17688.80 333
17690.05 324
17691.31 294
17692.56 323
17693.82 323
17695.07 330
17696.32 294
17697.58 315
17698.83 317
17700.09 330
17701.34 303
17702.60 349
17703.86 306
17705.11 307
17706.37 312
17707.62 346
17708.88 287
17710.13 305
17711.39 332
17712.64 340
17713.90 302
17715.15 310
17716.41 324
17717.66 334
17718.92 317
17720.18 294
17721.43 309
17722.69 318
17723.94 326
17725.20 310
17726.45 313
17727.71 322
17728.97 325
17730.22 340
17731.48 325
17732.74 323
17733.99 312
17735.25 285
17736.50 323
17737.76 284
17739.02 303
17740.27 300
17741.53 302
17742.79 309
17744.04 296
17745.30 285
17746.56 282
17747.81 307
17749.07 313
17750.33 311
17751.58 293
17752.84 335
17754.10 305
17755.35 303
17756.61 290
17757.87 314
17759.12 321
17760.38 302
17761.64 318
17762.90 284
17764.15 299
17765.41 282
17766.67 285
17767.93 292
17769.18 311
17770.44 290
17771.70 302
17772.96 298
17774.21 308
17775.47 287
17776.73 296
17777.99 317
17779.24 294
17780.50 297
17781.76 291
17783.02 304
17784.28 290
17785.53 296
17786.79 263
17788.05 297
17789.31 254
17790.57 278
17791.82 299
17793.08 301
17794.34 273
17795.60 278
17796.86 329
17798.12 288
17799.37 297
17800.63 277
17801.89 325
17803.15 304
17804.41 287
17805.67 276
17806.93 275
17808.19 277
17809.44 303
17810.70 290
17811.96 293
17813.22 272
17814.48 273
17815.74 279
17817.00 273
17818.26 291
17819.52 274
17820.78 293
17822.04 275
17823.29 265
17824.55 282
17825.81 276
17827.07 277
17828.33 285
17829.59 270
17830.85 297
17832.11 270
17833.37 284
17834.63 296
17835.89 275
17837.15 293
17838.41 271
17839.67 291
17840.93 289
17842.19 286
17843.45 275
17844.71 285
17845.97 281
17847.23 285
17848.49 262
17849.75 266
17851.01 262
17852.27 291
17853.53 294
17854.79 262
17856.05 284
17857.31 300
17858.57 253
17859.84 263
17861.10 266
17862.36 264
17863.62 280
17864.88 276
17866.14 265
17867.40 280
17868.66 237
17869.92 258
17871.18 281
17872.44 282
17873.71 278
17874.97 277
17876.23 298
17877.49 298
17878.75 286
17880.01 263
17881.27 266
17882.53 266
17883.80 251
17885.06 270
17886.32 274
17887.58 272
17888.84 263
17890.10 290
17891.37 260
17892.63 267
17893.89 305
17895.15 291
17896.41 282
17897.67 250
17898.94 259
17900.20 293
17901.46 271
17902.72 268
17903.99 280
17905.25 282
17906.51 263
17907.77 247
17909.03 269
17910.30 266
17911.56 266
17912.82 258
17914.08 270
17915.35 273
17916.61 289
17917.87 270
17919.14 257
17920.40 259
17921.66 264
17922.92 282
17924.19 257
17925.45 245
17926.71 292
17927.98 306
17929.24 278
17930.50 277
17931.76 282
17933.03 297
17934.29 279
17935.55 283
17936.82 270
17938.08 264
17939.34 282
17940.61 283
17941.87 279
17943.14 264
17944.40 264
17945.66 269
17946.93 271
17948.19 268
17949.45 271
17950.72 257
17951.98 282
17953.25 285
17954.51 296
17955.77 285
17957.04 295
17958.30 278
17959.57 267
17960.83 291
17962.09 289
17963.36 274
17964.62 269
17965.89 284
17967.15 255
17968.42 261
17969.68 261
17970.95 270
17972.21 245
17973.47 277
17974.74 268
17976.00 281
17977.27 276
17978.53 290
17979.80 283
17981.06 257
17982.33 279
17983.59 273
17984.86 280
17986.12 268
17987.39 241
17988.65 274
17989.92 264
17991.18 276
17992.45 256
17993.71 258
17994.98 272
17996.25 289
17997.51 272
17998.78 288
18000.04 271
18001.31 264
18002.57 284
18003.84 251
18005.10 269
18006.37 291
18007.64 312
18008.90 291
18010.17 263
18011.43 251
18012.70 281
18013.97 276
18015.23 254
18016.50 247
18017.76 283
18019.03 293
18020.30 261
18021.56 254
18022.83 260
18024.10 257
18025.36 261
18026.63 277
18027.90 254
18029.16 264
18030.43 273
18031.70 273
18032.96 294
18034.23 256
18035.50 263
18036.76 278
18038.03 260
18039.30 271
18040.56 270
18041.83 272
18043.10 283
18044.37 274
18045.63 298
18046.90 270
18048.17 247
18049.43 271
18050.70 269
18051.97 267
18053.24 269
18054.50 274
18055.77 272
18057.04 289
18058.31 268
18059.57 265
18060.84 293
18062.11 275
18063.38 265
18064.65 267
18065.91 259
18067.18 247
18068.45 269
18069.72 263
18070.98 263
18072.25 304
18073.52 296
18074.79 273
18076.06 274
18077.33 273
18078.59 270
18079.86 249
18081.13 282
18082.40 273
18083.67 260
18084.94 291
18086.21 280
18087.47 277
18088.74 258
18090.01 267
18091.28 271
18092.55 301
18093.82 278
18095.09 270
18096.36 284
18097.62 262
18098.89 282
18100.16 283
18101.43 279
18102.70 291
18103.97 275
18105.24 276
18106.51 269
18107.78 272
18109.05 300
18110.32 267
18111.59 281
18112.86 315
18114.13 295
18115.40 270
18116.66 309
18117.93 277
18119.20 290
18120.47 291
18121.74 282
18123.01 279
18124.28 286
18125.55 301
18126.82 291
18128.09 288
18129.36 276
18130.63 280
18131.90 279
18133.17 269
18134.44 265
18135.71 268
18136.99 264
18138.26 274
18139.53 279
18140.80 260
18142.07 270
18143.34 275
18144.61 265
18145.88 268
18147.15 279
18148.42 262
18149.69 268
18150.96 262
18152.23 298
18153.50 266
18154.78 278
18156.05 289
18157.32 245
18158.59 248
18159.86 265
18161.13 250
18162.40 269
18163.67 267
18164.94 264
18166.22 278
18167.49 256
18168.76 293
18170.03 276
18171.30 277
18172.57 250
18173.85 280
18175.12 270
18176.39 260
18177.66 254
18178.93 262
18180.20 260
18181.48 286
18182.75 287
18184.02 268
18185.29 296
18186.56 291
18187.84 270
18189.11 272
18190.38 286
18191.65 280
18192.93 267
18194.20 257
18195.47 268
18196.74 276
18198.02 295
18199.29 265
18200.56 273
18201.83 253
18203.11 250
18204.38 293
18205.65 277
18206.92 272
18208.20 286
18209.47 277
18210.74 270
18212.02 254
18213.29 279
18214.56 257
18215.84 285
18217.11 249
18218.38 242
18219.65 242
18220.93 289
18222.20 270
18223.47 307
18224.75 287
18226.02 301
18227.30 272
18228.57 267
18229.84 261
18231.12 273
18232.39 300
18233.66 306
18234.94 260
18236.21 270
18237.48 258
18238.76 270
18240.03 266
18241.31 288
18242.58 269
18243.86 255
18245.13 278
18246.40 285
18247.68 267
18248.95 253
18250.23 274
18251.50 262
18252.77 297
18254.05 256
18255.32 260
18256.60 268
18257.87 268
18259.15 269
18260.42 271
18261.70 288
18262.97 295
18264.25 261
18265.52 285
18266.80 272
18268.07 276
18269.35 271
18270.62 320
18271.90 294
18273.17 265
18274.45 295
18275.72 271
18277.00 290
18278.27 309
18279.55 269
18280.82 244
18282.10 295
18283.37 261
18284.65 281
18285.93 249
18287.20 272
18288.48 285
18289.75 266
18291.03 268
18292.30 233
18293.58 267
18294.86 286
18296.13 311
18297.41 298
18298.68 273
18299.96 289
18301.24 288
18302.51 266
18303.79 298
18305.06 277
18306.34 279
18307.62 272
18308.89 311
18310.17 285
18311.45 284
18312.72 291
18314.00 297
18315.28 301
18316.55 284
18317.83 280
18319.11 284
18320.38 273
18321.66 250
18322.94 285
18324.21 307
18325.49 308
18326.77 276
18328.04 280
18329.32 274
18330.60 278
18331.88 307
18333.15 290
18334.43 283
18335.71 303
18336.98 298
18338.26 310
18339.54 294
18340.82 281
18342.09 284
18343.37 259
18344.65 265
18345.93 262
18347.20 280
18348.48 306
18349.76 291
18351.04 295
18352.32 304
18353.59 278
18354.87 301
18356.15 303
18357.43 288
18358.71 286
18359.98 293
18361.26 286
18362.54 292
18363.82 281
18365.10 266
18366.38 275
18367.65 260
18368.93 270
18370.21 308
18371.49 278
18372.77 270
18374.05 261
18375.33 276
18376.60 258
18377.88 276
18379.16 262
18380.44 288
18381.72 261
18383.00 279
18384.28 274
18385.56 287
18386.84 276
18388.11 286
18389.39 302
18390.67 271
18391.95 270
18393.23 290
18394.51 299
18395.79 278
18397.07 281
18398.35 269
18399.63 280
18400.91 259
18402.19 252
18403.47 244
18404.75 292
18406.03 277
18407.31 265
18408.59 270
18409.87 287
18411.15 274
18412.43 279
18413.71 256
18414.99 253
18416.27 252
18417.55 289
18418.83 284
18420.11 266
18421.39 295
18422.67 286
18423.95 281
18425.23 266
18426.51 270
18427.79 249
18429.07 264
18430.35 277
18431.63 259
18432.91 258
18434.19 242
18435.47 251
18436.75 270
18438.04 312
18439.32 265
18440.60 286
18441.88 278
18443.16 259
18444.44 268
18445.72 284
18447.00 275
18448.28 260
18449.57 265
18450.85 255
18452.13 263
18453.41 282
18454.69 261
18455.97 265
18457.25 283
18458.54 253
18459.82 247
18461.10 290
18462.38 270
18463.66 244
18464.94 269
18466.23 286
18467.51 255
18468.79 274
18470.07 249
18471.35 287
18472.64 273
18473.92 269
18475.20 258
18476.48 264
18477.76 252
18479.05 281
18480.33 270
18481.61 277
18482.89 258
18484.18 265
18485.46 295
18486.74 288
18488.02 284
18489.31 264
18490.59 274
18491.87 261
18493.15 288
18494.44 274
18495.72 281
18497.00 300
18498.29 284
18499.57 282
18500.85 281
18502.13 282
18503.42 261
18504.70 282
18505.98 288
18507.27 286
18508.55 282
18509.83 314
18511.12 286
18512.40 279
18513.68 271
18514.97 281
18516.25 278
18517.54 295
18518.82 275
18520.10 275
18521.39 242
18522.67 275
18523.95 295
18525.24 281
18526.52 272
18527.81 274
18529.09 280
18530.37 264
18531.66 258
18532.94 267
18534.23 264
18535.51 256
18536.79 272
18538.08 270
18539.36 256
18540.65 263
18541.93 250
18543.22 284
18544.50 242
18545.79 256
18547.07 259
18548.36 283
18549.64 281
18550.92 288
18552.21 261
18553.49 291
18554.78 264
18556.06 270
18557.35 248
18558.63 269
18559.92 266
18561.20 268
18562.49 269
18563.77 266
18565.06 271
18566.35 284
18567.63 281
18568.92 266
18570.20 290
18571.49 268
18572.77 286
18574.06 275
18575.34 282
18576.63 277
18577.92 267
18579.20 276
18580.49 285
18581.77 274
18583.06 252
18584.34 262
18585.63 298
18586.92 305
18588.20 265
18589.49 263
18590.77 282
18592.06 293
18593.35 281
18594.63 297
18595.92 308
18597.21 269
18598.49 262
18599.78 293
18601.07 294
18602.35 256
18603.64 247
18604.93 290
18606.21 296
18607.50 275
18608.79 275
18610.07 263
18611.36 269
18612.65 255
18613.93 303
18615.22 278
18616.51 285
18617.79 241
18619.08 273
18620.37 289
18621.66 269
18622.94 292
18624.23 267
18625.52 287
18626.80 277
18628.09 246
18629.38 255
18630.67 289
18631.95 277
18633.24 269
18634.53 271
18635.82 254
18637.11 264
18638.39 247
18639.68 263
18640.97 270
18642.26 262
18643.54 281
18644.83 256
18646.12 239
18647.41 277
18648.70 275
18649.99 268
18651.27 277
18652.56 286
18653.85 289
18655.14 270
18656.43 281
18657.72 271
18659.00 233
18660.29 251
18661.58 244
18662.87 237
18664.16 239
18665.45 266
18666.74 277
18668.02 252
18669.31 271
18670.60 256
18671.89 262
18673.18 274
18674.47 272
18675.76 276
18677.05 294
18678.34 257
18679.63 268
18680.92 246
18682.20 261
18683.49 244
18684.78 273
18686.07 276
18687.36 270
18688.65 244
18689.94 248
18691.23 289
18692.52 276
18693.81 263
18695.10 269
18696.39 282
18697.68 264
18698.97 249
18700.26 246
18701.55 246
18702.84 245
18704.13 259
18705.42 269
18706.71 239
18708.00 259
18709.29 252
18710.58 266
18711.87 269
18713.16 258
18714.45 243
18715.74 254
18717.03 267
18718.32 243
18719.61 257
18720.90 257
18722.20 264
18723.49 253
18724.78 252
18726.07 249
18727.36 267
18728.65 256
18729.94 263
18731.23 253
18732.52 262
18733.81 254
18735.10 240
18736.40 263
18737.69 243
18738.98 255
18740.27 265
18741.56 243
18742.85 275
18744.14 241
18745.43 254
18746.73 255
18748.02 251
18749.31 260
18750.60 251
18751.89 261
18753.18 275
18754.48 258
18755.77 240
18757.06 273
18758.35 271
18759.64 248
18760.94 245
18762.23 249
18763.52 258
18764.81 262
18766.10 280
18767.40 271
18768.69 240
18769.98 242
18771.27 258
18772.57 264
18773.86 287
18775.15 251
18776.44 263
18777.74 264
18779.03 267
18780.32 248
18781.61 264
18782.91 257
18784.20 256
18785.49 235
18786.79 240
18788.08 241
18789.37 255
18790.66 274
18791.96 281
18793.25 257
18794.54 225
18795.84 270
18797.13 246
18798.42 257
18799.72 249
18801.01 289
18802.30 258
18803.60 266
18804.89 262
18806.18 256
18807.48 254
18808.77 263
18810.07 231
18811.36 221
18812.65 254
18813.95 269
18815.24 259
18816.53 262
18817.83 273
18819.12 248
18820.42 284
18821.71 260
18823.00 264
18824.30 260
18825.59 240
18826.89 263
18828.18 249
18829.48 254
18830.77 264
18832.07 254
18833.36 269
18834.65 265
18835.95 233
18837.24 274
18838.54 259
18839.83 260
18841.13 273
18842.42 280
18843.72 260
18845.01 276
18846.31 255
18847.60 241
18848.90 248
18850.19 242
18851.49 254
18852.78 252
18854.08 267
18855.37 230
18856.67 254
18857.96 241
18859.26 251
18860.55 252
18861.85 282
18863.15 248
18864.44 277
18865.74 276
18867.03 245
18868.33 236
18869.62 242
18870.92 255
18872.22 249
18873.51 260
18874.81 237
18876.10 261
18877.40 227
18878.70 266
18879.99 255
18881.29 236
18882.58 259
18883.88 290
18885.18 262
18886.47 255
18887.77 269
18889.07 259
18890.36 244
18891.66 258
18892.95 268
18894.25 227
18895.55 246
18896.84 238
18898.14 233
18899.44 245
18900.73 262
18902.03 264
18903.33 249
18904.63 250
18905.92 233
18907.22 247
18908.52 265
18909.81 260
18911.11 274
18912.41 263
18913.71 243
18915.00 263
18916.30 261
18917.60 274
18918.89 233
18920.19 259
18921.49 254
18922.79 278
18924.09 250
18925.38 233
18926.68 239
18927.98 268
18929.28 265
18930.57 236
18931.87 246
18933.17 245
18934.47 278
18935.77 249
18937.06 241
18938.36 241
18939.66 277
18940.96 250
18942.26 255
18943.55 222
18944.85 228
18946.15 264
18947.45 260
18948.75 255
18950.05 239
18951.35 253
18952.64 235
18953.94 235
18955.24 233
18956.54 265
18957.84 252
18959.14 251
18960.44 242
18961.74 264
18963.03 223
18964.33 255
18965.63 259
18966.93 255
18968.23 230
18969.53 230
18970.83 277
18972.13 260
18973.43 248
18974.73 223
18976.03 238
18977.33 257
18978.62 257
18979.92 254
18981.22 270
18982.52 282
18983.82 249
18985.12 225
18986.42 254
18987.72 242
18989.02 254
18990.32 252
18991.62 260
18992.92 250
18994.22 244
18995.52 262
18996.82 232
18998.12 246
18999.42 239
19000.72 253
19002.02 241
19003.32 250
19004.62 253
19005.92 271
19007.22 265
19008.53 252
19009.83 256
19011.13 248
19012.43 250
19013.73 253
19015.03 253
19016.33 275
19017.63 235
19018.93 247
19020.23 271
19021.53 243
19022.83 238
19024.13 234
19025.44 246
19026.74 265
19028.04 251
19029.34 271
19030.64 274
19031.94 258
19033.24 229
19034.54 230
19035.85 259
19037.15 245
19038.45 232
19039.75 234
19041.05 227
19042.35 240
19043.66 270
19044.96 250
19046.26 260
19047.56 255
19048.86 252
19050.16 238
19051.47 218
19052.77 230
19054.07 245
19055.37 273
19056.67 266
19057.98 260
19059.28 260
19060.58 256
19061.88 267
19063.19 260
19064.49 254
19065.79 259
19067.09 242
19068.40 217
19069.70 228
19071.00 229
19072.30 253
19073.61 251
19074.91 295
19076.21 252
19077.52 257
19078.82 234
19080.12 259
19081.42 263
19082.73 234
19084.03 231
19085.33 234
19086.64 242
19087.94 229
19089.24 286
19090.55 255
19091.85 253
19093.15 269
19094.46 279
19095.76 255
19097.06 238
19098.37 259
19099.67 251
19100.97 251
19102.28 254
19103.58 254
19104.89 234
19106.19 257
19107.49 244
19108.80 277
19110.10 244
19111.40 237
19112.71 255
19114.01 248
19115.32 252
19116.62 230
19117.93 258
19119.23 266
19120.53 260
19121.84 260
19123.14 259
19124.45 253
19125.75 251
19127.06 263
19128.36 268
19129.67 265
19130.97 254
19132.28 262
19133.58 251
19134.88 248
19136.19 242
19137.49 259
19138.80 254
19140.10 229
19141.41 215
19142.71 266
19144.02 229
19145.32 251
19146.63 253
19147.94 277
19149.24 265
19150.55 256
19151.85 248
19153.16 242
19154.46 254
19155.77 224
19157.07 264
19158.38 236
19159.68 251
19160.99 251
19162.30 253
19163.60 261
19164.91 246
19166.21 254
19167.52 242
19168.83 240
19170.13 265
19171.44 240
19172.74 251
19174.05 252
19175.36 254
19176.66 266
19177.97 248
19179.27 251
19180.58 246
19181.89 267
19183.19 235
19184.50 233
19185.81 244
19187.11 261
19188.42 264
19189.73 253
19191.03 238
19192.34 224
19193.65 228
19194.95 251
19196.26 259
19197.57 244
19198.87 258
19200.18 223
19201.49 226
19202.80 245
19204.10 257
19205.41 242
19206.72 251
19208.03 222
19209.33 248
19210.64 236
19211.95 245
19213.25 240
19214.56 237
19215.87 253
19217.18 249
19218.49 269
19219.79 233
19221.10 252
19222.41 257
19223.72 244
19225.02 247
19226.33 233
19227.64 246
19228.95 247
19230.26 234
19231.56 256
19232.87 251
19234.18 239
19235.49 235
19236.80 261
19238.11 241
19239.41 226
19240.72 251
19242.03 240
19243.34 233
19244.65 244
19245.96 257
19247.26 246
19248.57 276
19249.88 256
19251.19 247
19252.50 258
19253.81 243
19255.12 251
19256.43 243
19257.74 266
19259.04 226
19260.35 240
19261.66 244
19262.97 235
19264.28 244
19265.59 262
19266.90 249
19268.21 232
19269.52 232
19270.83 252
19272.14 247
19273.45 233
19274.76 231
19276.07 245
19277.38 254
19278.69 243
19279.99 225
19281.30 244
19282.61 250
19283.92 240
19285.23 245
19286.54 220
19287.85 243
19289.16 226
19290.47 235
19291.78 226
19293.09 224
19294.40 227
19295.72 246
19297.03 235
19298.34 209
19299.65 214
19300.96 233
19302.27 236
19303.58 199
19304.89 242
19306.20 236
19307.51 264
19308.82 251
19310.13 228
19311.44 215
19312.75 233
19314.06 230
19315.37 234
19316.69 234
19318.00 252
19319.31 257
19320.62 247
19321.93 241
19323.24 203
19324.55 262
19325.86 239
19327.18 231
19328.49 255
19329.80 235
19331.11 253
19332.42 251
19333.73 241
19335.04 255
19336.36 233
19337.67 244
19338.98 258
19340.29 233
19341.60 242
19342.91 233
19344.23 243
19345.54 232
19346.85 250
19348.16 240
19349.47 235
19350.79 256
19352.10 249
19353.41 258
19354.72 247
19356.04 248
19357.35 244
19358.66 246
19359.97 256
19361.29 223
19362.60 243
19363.91 261
19365.22 258
19366.54 235
19367.85 226
19369.16 246
19370.47 241
19371.79 253
19373.10 225
19374.41 265
19375.73 247
19377.04 248
19378.35 249
19379.67 239
19380.98 238
19382.29 229
19383.60 233
19384.92 214
19386.23 223
19387.54 225
19388.86 266
19390.17 229
19391.49 250
19392.80 242
19394.11 222
19395.43 254
19396.74 247
19398.05 252
19399.37 225
19400.68 228
19402.00 237
19403.31 212
19404.62 222
19405.94 233
19407.25 235
19408.57 250
19409.88 248
19411.19 239
19412.51 246
19413.82 250
19415.14 240
19416.45 238
19417.77 235
19419.08 240
19420.39 232
19421.71 235
19423.02 231
19424.34 236
19425.65 261
19426.97 255
19428.28 257
19429.60 240
19430.91 237
19432.23 237
19433.54 270
19434.86 252
19436.17 266
19437.49 238
19438.80 239
19440.12 226
19441.43 250
19442.75 238
19444.06 231
19445.38 224
19446.69 253
19448.01 269
19449.32 234
19450.64 232
19451.96 241
19453.27 273
19454.59 266
19455.90 249
19457.22 247
19458.53 236
19459.85 226
19461.17 242
19462.48 244
19463.80 237
19465.11 224
19466.43 260
19467.75 250
19469.06 239
19470.38 230
19471.69 244
19473.01 238
19474.33 220
19475.64 225
19476.96 236
19478.28 248
19479.59 232
19480.91 245
19482.23 237
19483.54 235
19484.86 231
19486.18 242
19487.49 222
19488.81 233
19490.13 235
19491.44 223
19492.76 226
19494.08 235
19495.39 256
19496.71 239
19498.03 237
19499.35 246
19500.66 252
19501.98 209
19503.30 232
19504.61 226
19505.93 242
19507.25 238
19508.57 226
19509.88 223
19511.20 237
19512.52 255
19513.84 245
19515.15 255
19516.47 255
19517.79 234
19519.11 231
19520.43 239
19521.74 241
19523.06 243
19524.38 250
19525.70 226
19527.02 243
19528.33 233
19529.65 229
19530.97 231
19532.29 284
19533.61 229
19534.93 229
19536.24 229
19537.56 227
19538.88 233
19540.20 248
19541.52 217
19542.84 243
19544.16 255
19545.47 240
19546.79 253
19548.11 247
19549.43 264
19550.75 227
19552.07 236
19553.39 245
19554.71 229
19556.03 232
19557.34 237
19558.66 256
19559.98 247
19561.30 244
19562.62 255
19563.94 260
19565.26 239
19566.58 236
19567.90 229
19569.22 231
19570.54 261
19571.86 241
19573.18 242
19574.50 235
19575.82 239
19577.14 255
19578.46 254
19579.78 239
19581.10 229
19582.42 229
19583.74 217
19585.06 227
19586.38 233
19587.70 262
19589.02 241
19590.34 232
19591.66 218
19592.98 261
19594.30 223
19595.62 237
19596.94 222
19598.26 241
19599.58 235
19600.90 232
19602.22 244
19603.54 252
19604.86 236
19606.18 243
19607.50 245
19608.82 240
19610.15 211
19611.47 234
19612.79 257
19614.11 233
19615.43 260
19616.75 239
19618.07 255
19619.39 233
19620.71 232
19622.04 247
19623.36 252
19624.68 234
19626.00 233
19627.32 240
19628.64 234
19629.96 233
19631.29 229
19632.61 227
19633.93 250
19635.25 238
19636.57 236
19637.89 232
19639.22 271
19640.54 257
19641.86 264
19643.18 236
19644.50 263
19645.83 258
19647.15 252
19648.47 262
19649.79 254
19651.12 251
19652.44 242
19653.76 233
19655.08 230
19656.40 237
19657.73 245
19659.05 247
19660.37 256
19661.70 255
19663.02 251
19664.34 247
19665.66 276
19666.99 261
19668.31 241
19669.63 241
19670.95 257
19672.28 241
19673.60 246
19674.92 240
19676.25 229
19677.57 240
19678.89 243
19680.22 251
19681.54 212
19682.86 236
19684.19 239
19685.51 234
19686.83 244
19688.16 234
19689.48 250
19690.80 245
19692.13 248
19693.45 239
19694.78 242
19696.10 230
19697.42 255
19698.75 218
19700.07 254
19701.39 238
19702.72 250
19704.04 245
19705.37 251
19706.69 239
19708.02 243
19709.34 220
19710.66 249
19711.99 257
19713.31 244
19714.64 271
19715.96 225
19717.29 262
19718.61 229
19719.93 258
19721.26 230
19722.58 240
19723.91 249
19725.23 237
19726.56 229
19727.88 233
19729.21 241
19730.53 264
19731.86 242
19733.18 241
19734.51 253
19735.83 239
19737.16 214
19738.48 235
19739.81 232
19741.13 235
19742.46 237
19743.78 240
19745.11 244
19746.44 221
19747.76 259
19749.09 230
19750.41 223
19751.74 226
19753.06 211
19754.39 245
19755.72 241
19757.04 246
19758.37 244
19759.69 231
19761.02 229
19762.34 246
19763.67 228
19765.00 269
19766.32 226
19767.65 226
19768.98 246
19770.30 247
19771.63 233
19772.95 240
19774.28 231
19775.61 228
19776.93 233
19778.26 233
19779.59 270
19780.91 247
19782.24 214
19783.57 220
19784.89 225
19786.22 223
19787.55 237
19788.87 237
19790.20 227
19791.53 225
19792.86 245
19794.18 272
19795.51 229
19796.84 257
19798.16 232
19799.49 249
19800.82 256
19802.15 258
19803.47 253
19804.80 248
19806.13 230
19807.46 236
19808.78 264
19810.11 256
19811.44 249
19812.77 260
19814.09 242
19815.42 234
19816.75 234
19818.08 247
19819.41 262
19820.73 253
19822.06 277
19823.39 228
19824.72 234
19826.05 234
19827.37 242
19828.70 229
19830.03 245
19831.36 243
19832.69 237
19834.02 228
19835.34 230
19836.67 223
19838.00 240
19839.33 241
19840.66 244
19841.99 243
19843.32 235
19844.64 246
19845.97 238
19847.30 247
19848.63 239
19849.96 259
19851.29 226
19852.62 249
19853.95 242
19855.28 223
19856.60 216
19857.93 225
19859.26 233
19860.59 218
19861.92 253
19863.25 214
19864.58 251
19865.91 229
19867.24 227
19868.57 247
19869.90 247
19871.23 248
19872.56 233
19873.89 240
19875.22 242
19876.55 221
19877.88 234
19879.21 252
19880.54 262
19881.87 238
19883.20 244
19884.53 255
19885.86 227
19887.19 236
19888.52 230
19889.85 257
19891.18 258
19892.51 250
19893.84 246
19895.17 238
19896.50 234
19897.83 261
19899.16 275
19900.49 226
19901.82 246
19903.15 247
19904.48 246
19905.81 224
19907.15 251
19908.48 256
19909.81 236
19911.14 222
19912.47 245
19913.80 222
19915.13 237
19916.46 254
19917.79 244
19919.13 237
19920.46 233
19921.79 236
19923.12 227
19924.45 245
19925.78 234
19927.11 236
19928.45 241
19929.78 248
19931.11 228
19932.44 256
19933.77 229
19935.10 240
19936.44 262
19937.77 227
19939.10 222
19940.43 245
19941.76 234
19943.10 231
19944.43 250
19945.76 224
19947.09 249
19948.42 252
19949.76 242
19951.09 235
19952.42 239
19953.75 251
19955.09 257
19956.42 237
19957.75 255
19959.08 269
19960.42 235
19961.75 255
19963.08 230
19964.41 246
19965.75 210
19967.08 237
19968.41 242
19969.75 249
19971.08 242
19972.41 240
19973.74 263
19975.08 227
19976.41 257
19977.74 243
19979.08 244
19980.41 228
19981.74 241
19983.08 240
19984.41 263
19985.74 200
19987.08 253
19988.41 266
19989.75 263
19991.08 256
19992.41 231
19993.75 250
19995.08 263
19996.41 253
19997.75 265
19999.08 244
20000.42 274
20001.75 241
20003.08 265
20004.42 229
20005.75 238
20007.09 246
20008.42 255
20009.75 235
20011.09 248
20012.42 223
20013.76 233
20015.09 259
20016.43 247
20017.76 244
20019.10 250
20020.43 231
20021.76 249
20023.10 250
20024.43 261
20025.77 238
20027.10 266
20028.44 269
20029.77 255
20031.11 239
20032.44 268
20033.78 236
20035.11 271
20036.45 243
20037.78 266
20039.12 238
20040.46 252
20041.79 225
20043.13 225
20044.46 262
20045.80 235
20047.13 275
20048.47 246
20049.80 259
20051.14 231
20052.47 252
20053.81 237
20055.15 243
20056.48 259
20057.82 238
20059.15 238
20060.49 220
20061.83 227
20063.16 249
20064.50 253
20065.83 227
20067.17 236
20068.51 255
20069.84 254
20071.18 262
20072.52 226
20073.85 268
20075.19 238
20076.52 230
20077.86 263
20079.20 234
20080.53 265
20081.87 258
20083.21 259
20084.54 272
20085.88 227
20087.22 263
20088.56 251
20089.89 277
20091.23 252
20092.57 254
20093.90 250
20095.24 262
20096.58 265
20097.91 251
20099.25 265
20100.59 284
20101.93 264
20103.26 251
20104.60 267
20105.94 221
20107.28 251
20108.61 220
20109.95 249
20111.29 240
20112.63 247
20113.96 252
20115.30 252
20116.64 261
20117.98 246
20119.32 241
20120.65 251
20121.99 239
20123.33 265
20124.67 254
20126.01 257
