# Supplementary material for: MALDI-TOF MS typing enables the classification of brewing yeasts of the genus Saccharomyces to major beer styles
Source: PLoS One. 2017 Aug 9;12(8):e0181694. doi: 10.1371/journal.pone.0181694 (PMC5549903; doi:10.1371/journal.pone.0181694)
Supplement: S17 File — The directory includes 90 raw files and was zipped to “.zip”; the folder has three strains with 30 spectra per strain; S1 Text explains the raw files with an example and Table 1 represents the yeast strains used within the experiment. (ZIP) [file pone.0181694.s020.zip › 49-51/30813-PIBA124-Lag-Lag-Lag-YPG-18h-E-E_2016-10-03_7_0_C9_1.dat]

1998.43 1697
1998.85 1751
1999.27 1793
1999.69 1769
2000.11 1798
2000.54 1758
2000.96 1706
2001.38 1676
2001.80 1666
2002.23 1752
2002.65 1740
2003.07 1644
2003.49 1717
2003.92 1698
2004.34 1715
2004.76 1616
2005.18 1758
2005.61 1757
2006.03 1768
2006.45 1669
2006.87 1784
2007.30 1705
2007.72 1746
2008.14 1656
2008.57 1636
2008.99 1757
2009.41 1656
2009.84 1637
2010.26 1663
2010.68 1639
2011.11 1576
2011.53 1607
2011.95 1603
2012.38 1578
2012.80 1583
2013.22 1716
2013.65 1661
2014.07 1662
2014.49 1739
2014.92 1748
2015.34 1774
2015.77 1780
2016.19 1863
2016.61 1869
2017.04 1915
2017.46 1826
2017.89 1860
2018.31 1790
2018.73 1781
2019.16 1759
2019.58 1753
2020.01 1760
2020.43 1679
2020.85 1756
2021.28 1723
2021.70 1666
2022.13 1728
2022.55 1710
2022.98 1649
2023.40 1613
2023.83 1589
2024.25 1571
2024.68 1602
2025.10 1569
2025.53 1601
2025.95 1659
2026.38 1543
2026.80 1569
2027.23 1554
2027.65 1559
2028.08 1633
2028.50 1525
2028.93 1584
2029.35 1639
2029.78 1634
2030.20 1611
2030.63 1554
2031.05 1668
2031.48 1712
2031.90 1690
2032.33 1699
2032.75 1627
2033.18 1630
2033.61 1658
2034.03 1564
2034.46 1642
2034.88 1679
2035.31 1647
2035.74 1663
2036.16 1685
2036.59 1648
2037.01 1634
2037.44 1713
2037.87 1735
2038.29 1709
2038.72 1746
2039.14 1668
2039.57 1628
2040.00 1584
2040.42 1635
2040.85 1612
2041.28 1560
2041.70 1591
2042.13 1626
2042.56 1620
2042.98 1615
2043.41 1680
2043.84 1659
2044.26 1656
2044.69 1668
2045.12 1584
2045.54 1617
2045.97 1682
2046.40 1629
2046.82 1659
2047.25 1689
2047.68 1566
2048.11 1566
2048.53 1646
2048.96 1607
2049.39 1577
2049.82 1556
2050.24 1615
2050.67 1587
2051.10 1578
2051.53 1598
2051.95 1658
2052.38 1653
2052.81 1585
2053.24 1675
2053.66 1696
2054.09 1702
2054.52 1706
2054.95 1777
2055.38 1725
2055.80 1685
2056.23 1687
2056.66 1763
2057.09 1703
2057.52 1637
2057.94 1698
2058.37 1743
2058.80 1804
2059.23 1680
2059.66 1718
2060.09 1650
2060.51 1722
2060.94 1751
2061.37 1654
2061.80 1746
2062.23 1744
2062.66 1748
2063.09 1755
2063.52 1706
2063.94 1637
2064.37 1739
2064.80 1742
2065.23 1693
2065.66 1781
2066.09 1759
2066.52 1755
2066.95 1700
2067.38 1590
2067.81 1641
2068.24 1611
2068.66 1518
2069.09 1606
2069.52 1639
2069.95 1568
2070.38 1570
2070.81 1632
2071.24 1669
2071.67 1724
2072.10 1702
2072.53 1734
2072.96 1746
2073.39 1683
2073.82 1711
2074.25 1713
2074.68 1708
2075.11 1662
2075.54 1632
2075.97 1691
2076.40 1760
2076.83 1727
2077.26 1698
2077.69 1799
2078.12 1738
2078.55 1748
2078.98 1745
2079.41 1787
2079.84 1828
2080.27 1802
2080.70 1712
2081.14 1720
2081.57 1634
2082.00 1662
2082.43 1809
2082.86 1766
2083.29 1781
2083.72 1748
2084.15 1639
2084.58 1619
2085.01 1625
2085.44 1623
2085.88 1609
2086.31 1637
2086.74 1608
2087.17 1612
2087.60 1636
2088.03 1598
2088.46 1589
2088.89 1632
2089.33 1631
2089.76 1618
2090.19 1654
2090.62 1540
2091.05 1641
2091.48 1629
2091.92 1602
2092.35 1656
2092.78 1738
2093.21 1614
2093.64 1672
2094.07 1734
2094.51 1665
2094.94 1624
2095.37 1554
2095.80 1561
2096.24 1652
2096.67 1631
2097.10 1544
2097.53 1526
2097.96 1562
2098.40 1530
2098.83 1456
2099.26 1574
2099.69 1469
2100.13 1558
2100.56 1487
2100.99 1587
2101.43 1489
2101.86 1590
2102.29 1653
2102.72 1555
2103.16 1530
2103.59 1511
2104.02 1658
2104.46 1719
2104.89 1650
2105.32 1542
2105.76 1585
2106.19 1628
2106.62 1624
2107.05 1574
2107.49 1552
2107.92 1662
2108.36 1717
2108.79 1591
2109.22 1571
2109.66 1533
2110.09 1651
2110.52 1674
2110.96 1594
2111.39 1572
2111.82 1558
2112.26 1596
2112.69 1496
2113.13 1473
2113.56 1453
2113.99 1534
2114.43 1533
2114.86 1442
2115.30 1458
2115.73 1510
2116.16 1596
2116.60 1653
2117.03 1554
2117.47 1558
2117.90 1529
2118.34 1537
2118.77 1526
2119.21 1521
2119.64 1536
2120.07 1563
2120.51 1531
2120.94 1626
2121.38 1587
2121.81 1649
2122.25 1598
2122.68 1545
2123.12 1596
2123.55 1580
2123.99 1517
2124.42 1549
2124.86 1603
2125.29 1631
2125.73 1488
2126.16 1594
2126.60 1625
2127.04 1701
2127.47 1753
2127.91 1801
2128.34 1730
2128.78 1777
2129.21 1726
2129.65 1726
2130.08 1786
2130.52 1720
2130.96 1715
2131.39 1726
2131.83 1762
2132.26 1676
2132.70 1686
2133.14 1628
2133.57 1649
2134.01 1608
2134.44 1587
2134.88 1626
2135.32 1556
2135.75 1619
2136.19 1666
2136.62 1626
2137.06 1593
2137.50 1592
2137.93 1585
2138.37 1562
2138.81 1532
2139.24 1619
2139.68 1655
2140.12 1582
2140.55 1564
2140.99 1578
2141.43 1580
2141.86 1504
2142.30 1536
2142.74 1586
2143.18 1554
2143.61 1532
2144.05 1566
2144.49 1663
2144.92 1538
2145.36 1583
2145.80 1730
2146.24 1803
2146.67 1867
2147.11 1814
2147.55 1751
2147.99 1883
2148.42 1988
2148.86 1979
2149.30 1935
2149.74 2021
2150.17 1837
2150.61 1811
2151.05 1749
2151.49 1762
2151.92 1682
2152.36 1695
2152.80 1763
2153.24 1725
2153.68 1737
2154.11 1653
2154.55 1739
2154.99 1702
2155.43 1665
2155.87 1704
2156.31 1654
2156.74 1655
2157.18 1560
2157.62 1674
2158.06 1723
2158.50 1698
2158.94 1626
2159.38 1685
2159.81 1682
2160.25 1623
2160.69 1559
2161.13 1646
2161.57 1736
2162.01 1726
2162.45 1697
2162.89 1660
2163.33 1717
2163.76 1669
2164.20 1774
2164.64 1823
2165.08 1827
2165.52 1700
2165.96 1713
2166.40 1756
2166.84 1676
2167.28 1744
2167.72 1646
2168.16 1831
2168.60 1786
2169.04 1850
2169.48 1759
2169.92 1693
2170.36 1738
2170.80 1761
2171.24 1731
2171.68 1812
2172.12 1834
2172.56 1859
2173.00 1929
2173.44 1855
2173.88 1926
2174.32 1902
2174.76 1905
2175.20 1876
2175.64 1920
2176.08 1896
2176.52 1962
2176.96 1987
2177.40 1915
2177.84 1902
2178.28 1894
2178.72 1882
2179.16 1830
2179.60 1783
2180.04 1758
2180.48 1812
2180.92 1688
2181.37 1681
2181.81 1598
2182.25 1647
2182.69 1696
2183.13 1698
2183.57 1741
2184.01 1689
2184.45 1735
2184.89 1783
2185.34 1715
2185.78 1700
2186.22 1725
2186.66 1736
2187.10 1739
2187.54 1750
2187.98 1810
2188.43 1827
2188.87 1790
2189.31 1786
2189.75 1729
2190.19 1653
2190.63 1774
2191.08 1740
2191.52 1737
2191.96 1807
2192.40 1779
2192.84 1813
2193.29 1813
2193.73 1888
2194.17 1937
2194.61 1852
2195.05 1869
2195.50 1947
2195.94 1802
2196.38 1694
2196.82 1707
2197.27 1676
2197.71 1772
2198.15 1756
2198.59 1718
2199.04 1835
2199.48 1729
2199.92 1664
2200.37 1711
2200.81 1784
2201.25 1744
2201.69 1723
2202.14 1771
2202.58 1760
2203.02 1800
2203.47 1845
2203.91 1870
2204.35 1828
2204.80 1799
2205.24 1837
2205.68 1823
2206.13 1737
2206.57 1817
2207.01 1975
2207.46 1975
2207.90 1825
2208.34 1897
2208.79 1912
2209.23 1914
2209.67 1973
2210.12 1978
2210.56 1947
2211.01 1866
2211.45 1903
2211.89 1794
2212.34 1934
2212.78 1871
2213.23 1919
2213.67 1766
2214.11 1819
2214.56 1794
2215.00 1824
2215.45 1791
2215.89 1800
2216.34 1710
2216.78 1691
2217.22 1751
2217.67 1680
2218.11 1814
2218.56 1887
2219.00 1902
2219.45 1919
2219.89 1909
2220.34 1936
2220.78 1898
2221.23 1961
2221.67 2096
2222.12 2096
2222.56 2069
2223.01 2074
2223.45 2080
2223.90 1989
2224.34 2031
2224.79 2153
2225.23 2003
2225.68 1996
2226.12 2023
2226.57 2109
2227.01 2104
2227.46 2105
2227.91 2054
2228.35 2068
2228.80 2127
2229.24 2143
2229.69 2221
2230.13 2135
2230.58 2144
2231.03 2059
2231.47 2105
2231.92 2096
2232.36 2086
2232.81 2055
2233.26 2224
2233.70 2092
2234.15 1998
2234.59 1911
2235.04 1927
2235.49 1999
2235.93 1946
2236.38 1921
2236.83 1899
2237.27 1925
2237.72 1893
2238.17 1856
2238.61 1897
2239.06 1923
2239.51 1848
2239.95 1874
2240.40 1805
2240.85 1780
2241.29 1724
2241.74 1741
2242.19 1820
2242.63 1774
2243.08 1758
2243.53 1680
2243.98 1690
2244.42 1711
2244.87 1718
2245.32 1778
2245.76 1761
2246.21 1786
2246.66 1777
2247.11 1815
2247.55 1835
2248.00 1873
2248.45 1935
2248.90 1939
2249.35 1917
2249.79 1948
2250.24 1952
2250.69 1971
2251.14 2025
2251.58 2015
2252.03 1973
2252.48 1985
2252.93 2021
2253.38 2046
2253.82 1930
2254.27 1927
2254.72 1910
2255.17 1904
2255.62 1927
2256.07 1896
2256.51 1855
2256.96 1835
2257.41 1802
2257.86 1825
2258.31 1796
2258.76 1910
2259.21 1912
2259.65 1901
2260.10 1926
2260.55 1944
2261.00 1963
2261.45 1963
2261.90 2021
2262.35 2002
2262.80 2009
2263.25 1993
2263.69 1943
2264.14 1972
2264.59 1995
2265.04 2012
2265.49 2048
2265.94 2069
2266.39 2085
2266.84 2169
2267.29 2171
2267.74 2215
2268.19 2196
2268.64 2219
2269.09 2199
2269.54 2278
2269.99 2295
2270.44 2216
2270.89 2224
2271.34 2124
2271.79 2172
2272.24 2245
2272.69 2213
2273.14 2272
2273.59 2283
2274.04 2381
2274.49 2366
2274.94 2404
2275.39 2464
2275.84 2375
2276.29 2293
2276.74 2180
2277.19 2230
2277.64 2076
2278.09 2050
2278.54 1930
2278.99 1966
2279.44 1886
2279.89 1879
2280.34 1843
2280.79 1836
2281.25 1853
2281.70 1862
2282.15 1900
2282.60 1824
2283.05 1778
2283.50 1838
2283.95 1816
2284.40 1849
2284.85 1842
2285.31 1822
2285.76 1955
2286.21 1992
2286.66 2091
2287.11 2089
2287.56 2254
2288.01 2330
2288.47 2471
2288.92 2483
2289.37 2533
2289.82 2625
2290.27 2524
2290.72 2491
2291.18 2460
2291.63 2414
2292.08 2403
2292.53 2234
2292.98 2173
2293.44 2120
2293.89 2111
2294.34 2069
2294.79 2015
2295.24 1989
2295.70 1998
2296.15 2018
2296.60 1927
2297.05 1924
2297.51 1926
2297.96 1886
2298.41 1841
2298.86 1824
2299.32 1895
2299.77 1807
2300.22 1854
2300.67 1849
2301.13 1807
2301.58 1880
2302.03 1807
2302.49 1826
2302.94 1764
2303.39 1779
2303.85 1863
2304.30 1796
2304.75 1731
2305.20 1827
2305.66 1804
2306.11 1877
2306.56 1923
2307.02 2022
2307.47 2063
2307.93 2119
2308.38 2152
2308.83 2084
2309.29 2089
2309.74 2054
2310.19 2041
2310.65 1999
2311.10 2068
2311.55 1978
2312.01 1998
2312.46 1988
2312.92 1886
2313.37 1902
2313.82 1977
2314.28 1901
2314.73 1908
2315.19 1937
2315.64 1969
2316.10 2012
2316.55 1912
2317.00 2020
2317.46 2055
2317.91 2160
2318.37 2047
2318.82 2054
2319.28 2127
2319.73 2023
2320.19 1913
2320.64 1911
2321.10 1889
2321.55 1927
2322.01 1881
2322.46 2025
2322.92 2064
2323.37 1947
2323.83 1965
2324.28 2020
2324.74 2005
2325.19 2020
2325.65 1992
2326.10 1954
2326.56 1965
2327.01 1939
2327.47 1910
2327.92 1927
2328.38 1862
2328.83 1835
2329.29 1872
2329.74 1938
2330.20 2002
2330.66 1847
2331.11 1841
2331.57 1793
2332.02 1831
2332.48 1843
2332.94 1916
2333.39 1856
2333.85 1864
2334.30 1830
2334.76 1751
2335.22 1834
2335.67 1776
2336.13 1841
2336.58 1989
2337.04 2009
2337.50 2015
2337.95 2048
2338.41 1931
2338.87 1938
2339.32 1957
2339.78 1973
2340.24 1900
2340.69 2034
2341.15 1931
2341.61 1924
2342.06 2003
2342.52 1927
2342.98 1950
2343.43 1996
2343.89 2009
2344.35 2043
2344.81 1962
2345.26 2077
2345.72 2075
2346.18 2058
2346.63 2062
2347.09 2020
2347.55 1995
2348.01 2036
2348.46 2083
2348.92 1964
2349.38 1924
2349.84 1843
2350.29 1926
2350.75 1854
2351.21 1873
2351.67 1885
2352.13 1830
2352.58 1899
2353.04 1852
2353.50 1845
2353.96 1831
2354.41 1857
2354.87 1887
2355.33 1860
2355.79 1935
2356.25 1988
2356.71 1914
2357.16 1946
2357.62 2056
2358.08 2114
2358.54 2206
2359.00 2258
2359.46 2180
2359.91 2139
2360.37 2155
2360.83 2166
2361.29 2170
2361.75 2149
2362.21 2135
2362.67 2086
2363.13 1999
2363.58 2048
2364.04 2107
2364.50 2016
2364.96 2114
2365.42 2022
2365.88 1913
2366.34 1978
2366.80 1968
2367.26 1857
2367.72 1947
2368.18 1928
2368.64 1953
2369.10 1861
2369.55 1812
2370.01 1831
2370.47 1807
2370.93 1901
2371.39 1856
2371.85 1852
2372.31 1821
2372.77 1816
2373.23 1853
2373.69 1948
2374.15 1859
2374.61 1899
2375.07 1856
2375.53 1807
2375.99 1893
2376.45 2016
2376.91 1992
2377.37 1917
2377.83 1869
2378.29 1853
2378.75 1884
2379.21 1917
2379.68 1864
2380.14 1823
2380.60 1998
2381.06 1835
2381.52 1809
2381.98 1823
2382.44 1879
2382.90 1927
2383.36 1874
2383.82 1853
2384.28 1851
2384.74 1866
2385.20 1855
2385.67 1765
2386.13 1891
2386.59 1876
2387.05 1860
2387.51 1974
2387.97 1955
2388.43 1990
2388.89 1993
2389.36 1919
2389.82 1915
2390.28 1924
2390.74 1924
2391.20 1845
2391.66 1905
2392.13 1828
2392.59 1853
2393.05 1894
2393.51 1827
2393.97 1907
2394.43 1900
2394.90 1842
2395.36 1827
2395.82 1887
2396.28 1939
2396.74 1860
2397.21 1810
2397.67 1839
2398.13 1958
2398.59 1877
2399.06 1850
2399.52 1766
2399.98 1889
2400.44 1885
2400.91 1883
2401.37 1832
2401.83 1757
2402.29 1795
2402.76 1845
2403.22 1785
2403.68 1710
2404.14 1721
2404.61 1753
2405.07 1782
2405.53 1688
2406.00 1732
2406.46 1666
2406.92 1659
2407.39 1709
2407.85 1684
2408.31 1684
2408.78 1685
2409.24 1801
2409.70 1738
2410.17 1726
2410.63 1752
2411.09 1765
2411.56 1695
2412.02 1734
2412.48 1747
2412.95 1768
2413.41 1730
2413.87 1912
2414.34 2004
2414.80 1997
2415.27 2009
2415.73 2065
2416.19 2148
2416.66 2076
2417.12 2050
2417.59 2061
2418.05 2088
2418.51 2117
2418.98 2119
2419.44 2054
2419.91 2074
2420.37 2048
2420.84 2009
2421.30 2063
2421.77 2041
2422.23 1997
2422.69 1999
2423.16 1983
2423.62 1922
2424.09 1868
2424.55 1796
2425.02 1729
2425.48 1746
2425.95 1805
2426.41 1805
2426.88 1863
2427.34 1744
2427.81 1845
2428.27 1832
2428.74 1772
2429.20 1825
2429.67 1761
2430.13 1767
2430.60 1806
2431.07 1865
2431.53 1863
2432.00 1965
2432.46 1885
2432.93 1974
2433.39 1898
2433.86 1881
2434.32 2000
2434.79 1911
2435.26 1897
2435.72 1972
2436.19 1973
2436.65 2041
2437.12 2064
2437.59 2029
2438.05 2152
2438.52 2171
2438.98 2153
2439.45 2243
2439.92 2261
2440.38 2196
2440.85 2210
2441.32 2114
2441.78 2039
2442.25 2044
2442.72 2043
2443.18 1951
2443.65 1831
2444.12 1900
2444.58 1852
2445.05 1816
2445.52 1741
2445.98 1778
2446.45 1848
2446.92 1817
2447.38 1804
2447.85 1829
2448.32 1776
2448.78 1819
2449.25 1768
2449.72 1729
2450.19 1775
2450.65 1758
2451.12 1625
2451.59 1666
2452.06 1745
2452.52 1705
2452.99 1632
2453.46 1706
2453.93 1809
2454.39 1761
2454.86 1678
2455.33 1760
2455.80 1828
2456.26 1774
2456.73 1730
2457.20 1790
2457.67 1810
2458.14 1783
2458.60 1770
2459.07 1755
2459.54 1747
2460.01 1893
2460.48 1830
2460.95 1765
2461.41 1816
2461.88 1825
2462.35 1790
2462.82 1713
2463.29 1715
2463.76 1757
2464.22 1741
2464.69 1808
2465.16 1832
2465.63 1984
2466.10 1872
2466.57 1820
2467.04 1878
2467.51 1930
2467.97 1881
2468.44 1869
2468.91 2003
2469.38 1932
2469.85 1900
2470.32 1838
2470.79 1944
2471.26 1857
2471.73 1855
2472.20 1782
2472.67 1812
2473.14 1816
2473.61 1821
2474.07 1780
2474.54 1852
2475.01 1820
2475.48 1907
2475.95 1818
2476.42 2009
2476.89 1902
2477.36 1969
2477.83 1970
2478.30 2019
2478.77 2029
2479.24 2073
2479.71 2057
2480.18 1933
2480.65 1890
2481.12 1903
2481.59 1858
2482.06 1818
2482.53 1877
2483.00 1865
2483.47 1852
2483.95 1841
2484.42 1828
2484.89 1871
2485.36 1936
2485.83 1972
2486.30 1892
2486.77 1912
2487.24 1841
2487.71 1923
2488.18 1906
2488.65 1861
2489.12 1860
2489.59 1870
2490.07 1792
2490.54 1821
2491.01 1874
2491.48 1808
2491.95 1924
2492.42 1907
2492.89 1862
2493.36 1838
2493.84 1806
2494.31 1964
2494.78 1906
2495.25 1872
2495.72 1905
2496.19 1946
2496.66 1843
2497.14 1818
2497.61 1735
2498.08 1785
2498.55 1689
2499.02 1695
2499.50 1695
2499.97 1727
2500.44 1730
2500.91 1805
2501.38 1753
2501.86 1731
2502.33 1769
2502.80 1805
2503.27 1809
2503.74 1826
2504.22 1951
2504.69 1958
2505.16 1987
2505.63 1919
2506.11 2037
2506.58 2057
2507.05 2029
2507.52 2033
2508.00 2069
2508.47 2243
2508.94 2181
2509.42 2287
2509.89 2384
2510.36 2354
2510.83 2276
2511.31 2334
2511.78 2283
2512.25 2332
2512.73 2251
2513.20 2171
2513.67 2161
2514.15 2100
2514.62 1910
2515.09 1997
2515.57 2068
2516.04 1950
2516.51 1904
2516.99 1987
2517.46 1988
2517.94 1959
2518.41 1876
2518.88 1879
2519.36 1925
2519.83 1949
2520.30 1975
2520.78 1874
2521.25 1821
2521.73 1730
2522.20 1788
2522.67 1839
2523.15 1789
2523.62 1857
2524.10 1896
2524.57 1929
2525.05 1849
2525.52 1855
2525.99 1863
2526.47 1851
2526.94 1937
2527.42 2018
2527.89 1947
2528.37 1949
2528.84 2006
2529.32 1923
2529.79 1817
2530.27 1939
2530.74 1970
2531.22 1929
2531.69 1834
2532.17 1821
2532.64 1829
2533.12 1894
2533.59 1879
2534.07 1850
2534.54 1916
2535.02 1893
2535.49 1951
2535.97 1938
2536.44 1941
2536.92 1879
2537.39 1838
2537.87 1904
2538.34 1920
2538.82 1953
2539.30 1996
2539.77 1891
2540.25 1894
2540.72 1908
2541.20 1852
2541.68 1984
2542.15 1926
2542.63 2003
2543.10 2027
2543.58 2025
2544.06 2094
2544.53 2065
2545.01 2231
2545.48 2188
2545.96 2213
2546.44 2231
2546.91 2248
2547.39 2317
2547.87 2308
2548.34 2354
2548.82 2323
2549.30 2303
2549.77 2268
2550.25 2138
2550.73 2268
2551.20 2254
2551.68 2228
2552.16 2190
2552.63 2122
2553.11 2211
2553.59 2262
2554.06 2194
2554.54 2297
2555.02 2149
2555.50 2163
2555.97 2278
2556.45 2252
2556.93 2098
2557.40 2109
2557.88 2078
2558.36 1963
2558.84 1970
2559.31 1908
2559.79 1947
2560.27 1820
2560.75 1812
2561.23 1782
2561.70 1756
2562.18 1731
2562.66 1668
2563.14 1738
2563.61 1764
2564.09 1735
2564.57 1702
2565.05 1814
2565.53 1713
2566.00 1745
2566.48 1715
2566.96 1767
2567.44 1752
2567.92 1800
2568.40 1733
2568.87 1768
2569.35 1698
2569.83 1700
2570.31 1682
2570.79 1668
2571.27 1671
2571.75 1691
2572.22 1731
2572.70 1782
2573.18 1797
2573.66 1785
2574.14 1760
2574.62 1787
2575.10 1740
2575.58 1829
2576.06 1882
2576.54 1818
2577.01 1895
2577.49 1852
2577.97 1801
2578.45 1838
2578.93 1771
2579.41 1769
2579.89 1813
2580.37 1828
2580.85 1782
2581.33 1893
2581.81 1854
2582.29 1887
2582.77 1773
2583.25 1795
2583.73 1738
2584.21 1778
2584.69 1839
2585.17 1809
2585.65 1783
2586.13 1786
2586.61 1768
2587.09 1727
2587.57 1810
2588.05 1791
2588.53 1829
2589.01 1917
2589.49 1910
2589.97 1814
2590.45 1806
2590.93 1711
2591.41 1821
2591.89 1872
2592.37 1889
2592.85 1900
2593.33 1844
2593.81 1833
2594.30 1793
2594.78 1889
2595.26 1859
2595.74 1870
2596.22 1865
2596.70 1874
2597.18 1793
2597.66 1700
2598.14 1826
2598.62 1773
2599.11 1791
2599.59 1819
2600.07 1865
2600.55 1844
2601.03 1833
2601.51 1775
2601.99 1721
2602.48 1697
2602.96 1701
2603.44 1718
2603.92 1686
2604.40 1674
2604.88 1681
2605.37 1796
2605.85 1754
2606.33 1737
2606.81 1700
2607.29 1735
2607.78 1798
2608.26 1772
2608.74 1857
2609.22 1919
2609.70 2038
2610.19 1996
2610.67 1861
2611.15 1966
2611.63 2081
2612.12 1925
2612.60 1916
2613.08 1988
2613.56 2011
2614.05 1938
2614.53 1920
2615.01 1879
2615.49 1840
2615.98 1848
2616.46 1840
2616.94 1761
2617.43 1790
2617.91 1786
2618.39 1793
2618.87 1697
2619.36 1768
2619.84 1767
2620.32 1737
2620.81 1664
2621.29 1747
2621.77 1736
2622.26 1780
2622.74 1815
2623.22 1813
2623.71 1808
2624.19 1808
2624.67 1847
2625.16 1819
2625.64 1776
2626.13 1736
2626.61 1764
2627.09 1712
2627.58 1869
2628.06 1895
2628.55 1809
2629.03 1812
2629.51 1887
2630.00 1943
2630.48 1924
2630.97 1941
2631.45 1903
2631.93 1921
2632.42 1817
2632.90 1804
2633.39 1795
2633.87 1813
2634.36 1792
2634.84 1708
2635.33 1665
2635.81 1795
2636.29 1700
2636.78 1772
2637.26 1830
2637.75 1813
2638.23 1761
2638.72 1703
2639.20 1702
2639.69 1855
2640.17 1821
2640.66 1841
2641.14 1822
2641.63 1734
2642.11 1759
2642.60 1741
2643.08 1768
2643.57 1734
2644.05 1745
2644.54 1796
2645.03 1838
2645.51 1820
2646.00 1774
2646.48 1759
2646.97 1798
2647.45 1882
2647.94 1857
2648.43 1798
2648.91 1836
2649.40 1818
2649.88 1917
2650.37 2005
2650.85 1905
2651.34 1822
2651.83 1808
2652.31 1849
2652.80 1829
2653.29 1842
2653.77 1866
2654.26 1959
2654.74 1940
2655.23 1885
2655.72 1948
2656.20 1921
2656.69 1846
2657.18 1900
2657.66 1892
2658.15 1743
2658.64 1788
2659.12 1727
2659.61 1720
2660.10 1698
2660.58 1870
2661.07 1787
2661.56 1805
2662.05 1773
2662.53 1808
2663.02 1795
2663.51 1828
2663.99 1815
2664.48 1770
2664.97 1882
2665.46 1902
2665.94 1933
2666.43 1813
2666.92 1898
2667.41 1860
2667.89 1899
2668.38 1988
2668.87 1923
2669.36 1974
2669.84 1919
2670.33 1993
2670.82 2117
2671.31 2270
2671.80 2276
2672.28 2200
2672.77 2292
2673.26 2353
2673.75 2354
2674.24 2396
2674.72 2289
2675.21 2317
2675.70 2250
2676.19 2221
2676.68 2170
2677.17 2150
2677.65 2147
2678.14 2088
2678.63 1998
2679.12 2088
2679.61 2053
2680.10 1992
2680.59 2061
2681.07 2005
2681.56 2051
2682.05 2043
2682.54 2130
2683.03 2161
2683.52 2026
2684.01 1983
2684.50 2019
2684.99 1998
2685.47 1941
2685.96 1945
2686.45 1893
2686.94 1924
2687.43 1810
2687.92 1914
2688.41 1907
2688.90 1878
2689.39 1891
2689.88 1800
2690.37 1904
2690.86 1836
2691.35 1865
2691.84 1848
2692.33 1977
2692.82 2026
2693.31 1963
2693.80 2037
2694.29 1970
2694.78 1934
2695.27 1980
2695.76 2010
2696.25 1912
2696.74 1904
2697.23 1988
2697.72 1952
2698.21 1964
2698.70 2040
2699.19 1952
2699.68 1940
2700.17 1920
2700.66 1961
2701.15 1854
2701.64 1939
2702.13 1927
2702.62 1922
2703.11 1984
2703.61 2022
2704.10 1923
2704.59 1891
2705.08 1894
2705.57 1824
2706.06 1828
2706.55 1834
2707.04 1792
2707.53 1801
2708.02 1899
2708.52 1783
2709.01 1755
2709.50 1819
2709.99 1766
2710.48 1805
2710.97 1817
2711.46 1861
2711.96 1917
2712.45 1857
2712.94 1769
2713.43 1775
2713.92 1896
2714.41 1784
2714.91 1714
2715.40 1723
2715.89 1728
2716.38 1755
2716.87 1767
2717.37 1790
2717.86 1775
2718.35 1835
2718.84 1781
2719.33 1788
2719.83 1925
2720.32 1918
2720.81 1827
2721.30 1892
2721.80 1914
2722.29 1843
2722.78 1804
2723.27 1841
2723.77 1810
2724.26 1899
2724.75 1785
2725.24 1888
2725.74 1843
2726.23 1778
2726.72 1796
2727.22 1791
2727.71 1786
2728.20 1946
2728.70 1903
2729.19 1873
2729.68 1873
2730.18 1909
2730.67 1930
2731.16 1914
2731.65 1906
2732.15 1860
2732.64 1943
2733.14 2027
2733.63 2013
2734.12 1978
2734.62 2040
2735.11 2088
2735.60 2003
2736.10 1991
2736.59 1928
2737.08 2000
2737.58 1967
2738.07 1943
2738.57 1892
2739.06 1854
2739.55 1869
2740.05 1875
2740.54 1773
2741.04 1749
2741.53 1767
2742.03 1754
2742.52 1851
2743.01 1773
2743.51 1776
2744.00 1766
2744.50 1737
2744.99 1771
2745.49 1847
2745.98 1823
2746.48 1775
2746.97 1841
2747.47 1846
2747.96 1851
2748.46 1749
2748.95 1747
2749.45 1711
2749.94 1710
2750.44 1642
2750.93 1663
2751.43 1724
2751.92 1704
2752.42 1795
2752.91 1797
2753.41 1760
2753.90 1816
2754.40 1769
2754.89 1821
2755.39 1869
2755.88 1834
2756.38 1897
2756.87 1841
2757.37 1842
2757.87 1862
2758.36 1750
2758.86 1793
2759.35 1922
2759.85 1880
2760.35 1793
2760.84 1774
2761.34 1840
2761.83 1821
2762.33 1755
2762.83 1855
2763.32 1851
2763.82 1912
2764.31 1939
2764.81 1816
2765.31 1725
2765.80 1761
2766.30 1849
2766.80 1836
2767.29 1703
2767.79 1781
2768.29 1841
2768.78 1800
2769.28 1814
2769.78 1859
2770.27 1854
2770.77 1807
2771.27 1866
2771.76 1904
2772.26 1979
2772.76 2001
2773.26 1891
2773.75 1933
2774.25 2043
2774.75 1983
2775.24 2045
2775.74 2043
2776.24 2029
2776.74 2036
2777.23 2046
2777.73 1919
2778.23 1962
2778.73 1967
2779.22 1872
2779.72 1949
2780.22 1895
2780.72 1937
2781.21 1905
2781.71 1876
2782.21 1953
2782.71 1922
2783.21 1948
2783.70 1848
2784.20 1880
2784.70 1855
2785.20 1893
2785.70 1922
2786.20 1942
2786.69 1939
2787.19 1867
2787.69 1796
2788.19 1861
2788.69 1856
2789.19 1879
2789.68 1845
2790.18 1922
2790.68 1892
2791.18 1855
2791.68 1866
2792.18 2008
2792.68 1883
2793.18 1949
2793.67 2003
2794.17 2126
2794.67 2096
2795.17 2157
2795.67 2346
2796.17 2271
2796.67 2190
2797.17 2234
2797.67 2231
2798.17 2288
2798.67 2169
2799.17 2126
2799.66 2025
2800.16 1967
2800.66 1924
2801.16 2050
2801.66 1922
2802.16 1823
2802.66 1880
2803.16 1949
2803.66 1990
2804.16 2055
2804.66 2012
2805.16 2072
2805.66 2194
2806.16 2190
2806.66 2225
2807.16 2318
2807.66 2414
2808.16 2482
2808.66 2404
2809.16 2487
2809.66 2620
2810.16 2774
2810.66 2756
2811.16 2748
2811.66 2754
2812.17 2774
2812.67 2797
2813.17 2626
2813.67 2546
2814.17 2474
2814.67 2476
2815.17 2304
2815.67 2206
2816.17 2243
2816.67 2144
2817.17 2113
2817.67 2048
2818.18 1982
2818.68 1928
2819.18 1895
2819.68 1919
2820.18 2009
2820.68 1885
2821.18 1841
2821.68 1859
2822.19 1847
2822.69 1898
2823.19 1922
2823.69 1858
2824.19 1879
2824.69 1788
2825.20 1757
2825.70 1782
2826.20 1690
2826.70 1798
2827.20 1810
2827.70 1712
2828.21 1821
2828.71 1865
2829.21 1778
2829.71 1784
2830.22 1811
2830.72 1849
2831.22 1896
2831.72 1850
2832.22 1906
2832.73 1892
2833.23 1913
2833.73 1957
2834.23 1992
2834.74 2020
2835.24 1919
2835.74 1889
2836.24 1868
2836.75 1913
2837.25 1903
2837.75 1953
2838.26 2033
2838.76 2003
2839.26 1986
2839.76 1982
2840.27 2001
2840.77 2051
2841.27 2002
2841.78 1996
2842.28 1961
2842.78 1899
2843.29 1998
2843.79 2035
2844.29 1970
2844.80 2046
2845.30 2141
2845.80 2127
2846.31 2094
2846.81 2067
2847.32 2038
2847.82 2163
2848.32 2156
2848.83 2027
2849.33 1988
2849.83 2081
2850.34 2064
2850.84 1939
2851.35 1931
2851.85 1884
2852.35 1952
2852.86 1869
2853.36 1841
2853.87 1860
2854.37 1944
2854.88 2045
2855.38 1975
2855.88 2014
2856.39 2120
2856.89 2127
2857.40 2079
2857.90 2077
2858.41 2172
2858.91 2220
2859.42 2152
2859.92 2113
2860.43 1990
2860.93 1986
2861.44 2016
2861.94 1972
2862.45 1904
2862.95 1941
2863.46 1861
2863.96 1814
2864.47 1821
2864.97 1793
2865.48 1794
2865.98 1813
2866.49 1810
2866.99 1868
2867.50 1912
2868.00 1925
2868.51 1973
2869.02 1976
2869.52 1933
2870.03 1986
2870.53 2021
2871.04 2024
2871.54 2098
2872.05 2090
2872.56 2108
2873.06 2120
2873.57 2015
2874.07 2132
2874.58 2034
2875.09 1995
2875.59 1983
2876.10 1915
2876.61 1936
2877.11 1883
2877.62 1971
2878.12 2037
2878.63 1977
2879.14 1951
2879.64 2049
2880.15 2205
2880.66 2073
2881.16 2060
2881.67 2086
2882.18 2130
2882.68 2157
2883.19 2135
2883.70 2178
2884.20 2161
2884.71 2169
2885.22 2187
2885.73 2205
2886.23 2168
2886.74 2197
2887.25 2272
2887.75 2256
2888.26 2174
2888.77 2190
2889.28 2073
2889.78 2097
2890.29 2059
2890.80 2080
2891.31 2052
2891.81 2017
2892.32 1953
2892.83 1978
2893.34 2081
2893.84 2069
2894.35 2047
2894.86 2149
2895.37 2164
2895.88 2155
2896.38 2126
2896.89 2136
2897.40 2165
2897.91 2126
2898.42 2215
2898.92 2155
2899.43 2215
2899.94 2144
2900.45 2136
2900.96 2191
2901.47 2138
2901.98 2144
2902.48 2138
2902.99 2164
2903.50 2126
2904.01 2099
2904.52 1975
2905.03 2007
2905.54 2029
2906.04 1953
2906.55 2027
2907.06 1921
2907.57 1857
2908.08 1980
2908.59 1940
2909.10 1966
2909.61 2002
2910.12 1923
2910.63 1887
2911.14 1943
2911.64 2051
2912.15 2004
2912.66 1833
2913.17 1884
2913.68 2005
2914.19 2075
2914.70 2022
2915.21 2074
2915.72 2027
2916.23 1970
2916.74 2016
2917.25 2026
2917.76 2142
2918.27 2156
2918.78 2125
2919.29 2243
2919.80 2259
2920.31 2367
2920.82 2401
2921.33 2417
2921.84 2509
2922.35 2507
2922.86 2587
2923.37 2520
2923.88 2581
2924.39 2651
2924.90 2594
2925.41 2635
2925.92 2523
2926.44 2466
2926.95 2264
2927.46 2240
2927.97 2185
2928.48 2149
2928.99 2052
2929.50 2051
2930.01 2026
2930.52 2031
2931.03 1996
2931.54 1965
2932.05 1966
2932.57 1978
2933.08 1964
2933.59 1945
2934.10 2003
2934.61 1919
2935.12 1968
2935.63 2103
2936.15 2166
2936.66 2353
2937.17 2510
2937.68 2696
2938.19 2875
2938.70 3063
2939.22 3308
2939.73 3441
2940.24 3482
2940.75 3544
2941.26 3558
2941.77 3335
2942.29 3366
2942.80 3274
2943.31 3200
2943.82 2899
2944.34 2768
2944.85 2719
2945.36 2604
2945.87 2561
2946.38 2304
2946.90 2303
2947.41 2355
2947.92 2149
2948.43 2090
2948.95 2125
2949.46 2086
2949.97 1995
2950.48 2014
2951.00 2062
2951.51 2029
2952.02 1957
2952.54 1968
2953.05 1946
2953.56 1878
2954.08 1873
2954.59 1894
2955.10 1923
2955.61 1943
2956.13 1944
2956.64 1920
2957.15 1932
2957.67 1959
2958.18 1947
2958.69 1895
2959.21 1924
2959.72 2102
2960.23 2174
2960.75 2159
2961.26 2192
2961.78 2225
2962.29 2200
2962.80 2144
2963.32 2185
2963.83 2066
2964.35 2037
2964.86 2085
2965.37 2048
2965.89 2047
2966.40 2061
2966.92 1983
2967.43 1975
2967.94 1992
2968.46 2006
2968.97 2067
2969.49 2082
2970.00 2034
2970.52 2028
2971.03 2059
2971.54 1946
2972.06 2078
2972.57 2074
2973.09 2007
2973.60 1996
2974.12 1992
2974.63 1935
2975.15 2021
2975.66 2055
2976.18 2106
2976.69 2027
2977.21 2186
2977.72 2201
2978.24 2226
2978.75 2180
2979.27 2174
2979.78 2122
2980.30 2167
2980.81 2246
2981.33 2150
2981.84 2224
2982.36 2126
2982.88 2076
2983.39 2044
2983.91 2080
2984.42 2178
2984.94 2153
2985.45 2137
2985.97 2147
2986.49 2205
2987.00 2118
2987.52 2103
2988.03 2168
2988.55 2163
2989.07 2090
2989.58 2107
2990.10 2142
2990.61 2180
2991.13 2269
2991.65 2195
2992.16 2238
2992.68 2268
2993.20 2313
2993.71 2314
2994.23 2450
2994.75 2520
2995.26 2551
2995.78 2645
2996.30 2691
2996.81 2590
2997.33 2590
2997.85 2624
2998.36 2688
2998.88 2630
2999.40 2584
2999.91 2670
3000.43 2668
3000.95 2852
3001.46 2914
3001.98 2981
3002.50 3293
3003.02 3452
3003.53 3416
3004.05 3581
3004.57 3540
3005.09 3600
3005.60 3342
3006.12 3001
3006.64 2873
3007.16 2811
3007.67 2512
3008.19 2478
3008.71 2297
3009.23 2254
3009.74 2169
3010.26 2171
3010.78 2191
3011.30 2128
3011.82 2070
3012.33 2017
3012.85 2105
3013.37 2083
3013.89 2101
3014.41 2084
3014.93 2179
3015.44 2132
3015.96 2211
3016.48 2229
3017.00 2236
3017.52 2221
3018.04 2196
3018.55 2149
3019.07 2178
3019.59 2204
3020.11 2286
3020.63 2142
3021.15 2187
3021.67 2272
3022.19 2275
3022.71 2427
3023.22 2376
3023.74 2405
3024.26 2337
3024.78 2288
3025.30 2173
3025.82 2221
3026.34 2125
3026.86 2066
3027.38 2143
3027.90 2136
3028.42 2111
3028.94 2033
3029.46 2105
3029.98 2064
3030.49 2041
3031.01 2045
3031.53 2047
3032.05 2016
3032.57 2102
3033.09 2147
3033.61 2139
3034.13 2157
3034.65 2105
3035.17 2087
3035.69 2024
3036.21 2143
3036.73 2253
3037.25 2035
3037.77 1941
3038.29 1953
3038.81 1962
3039.34 1941
3039.86 1969
3040.38 2044
3040.90 1970
3041.42 1935
3041.94 2016
3042.46 1955
3042.98 2050
3043.50 1990
3044.02 1955
3044.54 1969
3045.06 1974
3045.58 2014
3046.10 2026
3046.63 1989
3047.15 1915
3047.67 1992
3048.19 2015
3048.71 1901
3049.23 1854
3049.75 1927
3050.27 1851
3050.79 1894
3051.32 1865
3051.84 1901
3052.36 1862
3052.88 1838
3053.40 1943
3053.92 2008
3054.45 1946
3054.97 1882
3055.49 1947
3056.01 1969
3056.53 1932
3057.05 1964
3057.58 2023
3058.10 1959
3058.62 1898
3059.14 1922
3059.66 2015
3060.19 2013
3060.71 2015
3061.23 1991
3061.75 2027
3062.28 2065
3062.80 2155
3063.32 2156
3063.84 2215
3064.37 2155
3064.89 2110
3065.41 2257
3065.93 2166
3066.46 2054
3066.98 2199
3067.50 2128
3068.02 2187
3068.55 2104
3069.07 2127
3069.59 2176
3070.12 2119
3070.64 2134
3071.16 2087
3071.69 2185
3072.21 2298
3072.73 2202
3073.26 2235
3073.78 2185
3074.30 2289
3074.83 2310
3075.35 2388
3075.87 2343
3076.40 2343
3076.92 2356
3077.44 2499
3077.97 2530
3078.49 2504
3079.01 2557
3079.54 2602
3080.06 2525
3080.59 2586
3081.11 2627
3081.63 2638
3082.16 2514
3082.68 2497
3083.21 2465
3083.73 2349
3084.25 2393
3084.78 2393
3085.30 2463
3085.83 2650
3086.35 2723
3086.88 2905
3087.40 2991
3087.93 3258
3088.45 3357
3088.97 3363
3089.50 3460
3090.02 3437
3090.55 3367
3091.07 3128
3091.60 3005
3092.12 2972
3092.65 2652
3093.17 2560
3093.70 2578
3094.22 2617
3094.75 2552
3095.27 2508
3095.80 2506
3096.32 2600
3096.85 2656
3097.37 2637
3097.90 2701
3098.43 2814
3098.95 3024
3099.48 3131
3100.00 3433
3100.53 3773
3101.05 3983
3101.58 4246
3102.10 4329
3102.63 4321
3103.16 4301
3103.68 4113
3104.21 3906
3104.73 3573
3105.26 3207
3105.79 3035
3106.31 2693
3106.84 2516
3107.36 2493
3107.89 2497
3108.42 2455
3108.94 2364
3109.47 2504
3110.00 2493
3110.52 2436
3111.05 2309
3111.57 2327
3112.10 2321
3112.63 2337
3113.15 2212
3113.68 2219
3114.21 2160
3114.74 2339
3115.26 2209
3115.79 2173
3116.32 2227
3116.84 2133
3117.37 2250
3117.90 2253
3118.42 2288
3118.95 2349
3119.48 2380
3120.01 2430
3120.53 2373
3121.06 2358
3121.59 2412
3122.11 2469
3122.64 2322
3123.17 2191
3123.70 2316
3124.22 2377
3124.75 2317
3125.28 2198
3125.81 2249
3126.34 2348
3126.86 2233
3127.39 2225
3127.92 2286
3128.45 2188
3128.98 2148
3129.50 2119
3130.03 2093
3130.56 2101
3131.09 2139
3131.62 2141
3132.14 2216
3132.67 2191
3133.20 2056
3133.73 2108
3134.26 2129
3134.79 2192
3135.31 2202
3135.84 2058
3136.37 2120
3136.90 2087
3137.43 2120
3137.96 2081
3138.49 1926
3139.02 1859
3139.54 1985
3140.07 1950
3140.60 1916
3141.13 1918
3141.66 1918
3142.19 1988
3142.72 1910
3143.25 1970
3143.78 1920
3144.31 2032
3144.84 2126
3145.37 2123
3145.89 2176
3146.42 2217
3146.95 2240
3147.48 2327
3148.01 2347
3148.54 2367
3149.07 2252
3149.60 2202
3150.13 2203
3150.66 2228
3151.19 2244
3151.72 2212
3152.25 2157
3152.78 2201
3153.31 2208
3153.84 2176
3154.37 2186
3154.90 2138
3155.43 2240
3155.96 2233
3156.49 2255
3157.02 2315
3157.55 2255
3158.08 2258
3158.61 2266
3159.14 2235
3159.68 2253
3160.21 2306
3160.74 2285
3161.27 2230
3161.80 2235
3162.33 2178
3162.86 2132
3163.39 2095
3163.92 2045
3164.45 2061
3164.98 1976
3165.51 2096
3166.05 2032
3166.58 2051
3167.11 1917
3167.64 1973
3168.17 1988
3168.70 1925
3169.23 1949
3169.76 1974
3170.30 2064
3170.83 2052
3171.36 2123
3171.89 2189
3172.42 2228
3172.95 2110
3173.49 2118
3174.02 2165
3174.55 2221
3175.08 2107
3175.61 2071
3176.15 2133
3176.68 2025
3177.21 2065
3177.74 2075
3178.27 2117
3178.81 2074
3179.34 2019
3179.87 1962
3180.40 1938
3180.93 1909
3181.47 1904
3182.00 1856
3182.53 1877
3183.06 1796
3183.60 1828
3184.13 1871
3184.66 1918
3185.20 1817
3185.73 1827
3186.26 1924
3186.79 1916
3187.33 1971
3187.86 1917
3188.39 1896
3188.93 1950
3189.46 1937
3189.99 2026
3190.52 1981
3191.06 1884
3191.59 1970
3192.12 1846
3192.66 1974
3193.19 2000
3193.72 1996
3194.26 1968
3194.79 1976
3195.33 2001
3195.86 1965
3196.39 1943
3196.93 1992
3197.46 2072
3197.99 1997
3198.53 2056
3199.06 2067
3199.60 2104
3200.13 2078
3200.66 2204
3201.20 2183
3201.73 2074
3202.27 2017
3202.80 2079
3203.33 2075
3203.87 2113
3204.40 2192
3204.94 2210
3205.47 2172
3206.01 2201
3206.54 2336
3207.07 2357
3207.61 2398
3208.14 2471
3208.68 2640
3209.21 2582
3209.75 2549
3210.28 2576
3210.82 2524
3211.35 2563
3211.89 2422
3212.42 2418
3212.96 2277
3213.49 2257
3214.03 2170
3214.56 2063
3215.10 2021
3215.63 1944
3216.17 2015
3216.70 1976
3217.24 1923
3217.78 1945
3218.31 1982
3218.85 1952
3219.38 1971
3219.92 2020
3220.45 2111
3220.99 2125
3221.52 2243
3222.06 2336
3222.60 2254
3223.13 2366
3223.67 2307
3224.20 2295
3224.74 2332
3225.28 2246
3225.81 2281
3226.35 2231
3226.88 2161
3227.42 2171
3227.96 2011
3228.49 2014
3229.03 2073
3229.57 2127
3230.10 2118
3230.64 2074
3231.18 2110
3231.71 1978
3232.25 2060
3232.79 2122
3233.32 2064
3233.86 2163
3234.40 2255
3234.93 2184
3235.47 2212
3236.01 2328
3236.54 2307
3237.08 2310
3237.62 2275
3238.15 2247
3238.69 2275
3239.23 2176
3239.77 2291
3240.30 2286
3240.84 2260
3241.38 2239
3241.92 2241
3242.45 2254
3242.99 2291
3243.53 2246
3244.07 2196
3244.60 2242
3245.14 2225
3245.68 2300
3246.22 2329
3246.75 2348
3247.29 2411
3247.83 2430
3248.37 2572
3248.91 2655
3249.44 2957
3249.98 3260
3250.52 3361
3251.06 3504
3251.60 3859
3252.14 3934
3252.67 3995
3253.21 3991
3253.75 3837
3254.29 3676
3254.83 3550
3255.37 3253
3255.90 3092
3256.44 3090
3256.98 3091
3257.52 3079
3258.06 2953
3258.60 2940
3259.14 2939
3259.68 3040
3260.21 3012
3260.75 3003
3261.29 3243
3261.83 3184
3262.37 3257
3262.91 3311
3263.45 3282
3263.99 3460
3264.53 3581
3265.07 3395
3265.61 3507
3266.15 3417
3266.69 3341
3267.23 3356
3267.76 3241
3268.30 3038
3268.84 2947
3269.38 2935
3269.92 2810
3270.46 2626
3271.00 2647
3271.54 2584
3272.08 2560
3272.62 2678
3273.16 2648
3273.70 2542
3274.24 2685
3274.78 2743
3275.32 2747
3275.86 2676
3276.40 2512
3276.94 2753
3277.48 2808
3278.03 2763
3278.57 2712
3279.11 2765
3279.65 2803
3280.19 2810
3280.73 2782
3281.27 2744
3281.81 2804
3282.35 2745
3282.89 2852
3283.43 2924
3283.97 2811
3284.51 2955
3285.05 2949
3285.60 2958
3286.14 2959
3286.68 2823
3287.22 2990
3287.76 3026
3288.30 3133
3288.84 3174
3289.38 3234
3289.93 3253
3290.47 3412
3291.01 3581
3291.55 3799
3292.09 4041
3292.63 4143
3293.18 4442
3293.72 4513
3294.26 4636
3294.80 4701
3295.34 4715
3295.88 4575
3296.43 4498
3296.97 4352
3297.51 4074
3298.05 3997
3298.59 3829
3299.14 3576
3299.68 3525
3300.22 3456
3300.76 3463
3301.31 3353
3301.85 3350
3302.39 3243
3302.93 3272
3303.48 3206
3304.02 3143
3304.56 3193
3305.10 3203
3305.65 3271
3306.19 3119
3306.73 3120
3307.27 3186
3307.82 3170
3308.36 3328
3308.90 3422
3309.45 3384
3309.99 3330
3310.53 3333
3311.07 3279
3311.62 3291
3312.16 3189
3312.70 3181
3313.25 3309
3313.79 3441
3314.33 3509
3314.88 3773
3315.42 3826
3315.97 4041
3316.51 4231
3317.05 4439
3317.60 4671
3318.14 5083
3318.68 5139
3319.23 5192
3319.77 5463
3320.32 5218
3320.86 5172
3321.40 5106
3321.95 4921
3322.49 4838
3323.04 4783
3323.58 4565
3324.12 4441
3324.67 4384
3325.21 4247
3325.76 4226
3326.30 4130
3326.85 4118
3327.39 4132
3327.93 4128
3328.48 4331
3329.02 4580
3329.57 5060
3330.11 5747
3330.66 6895
3331.20 8558
3331.75 10648
3332.29 13587
3332.84 16608
3333.38 19090
3333.93 22015
3334.47 23934
3335.02 25097
3335.56 25329
3336.11 24082
3336.65 22592
3337.20 20693
3337.74 18497
3338.29 15943
3338.83 13224
3339.38 10846
3339.92 9069
3340.47 7415
3341.02 6274
3341.56 5369
3342.11 4762
3342.65 4151
3343.20 3834
3343.74 3540
3344.29 3520
3344.84 3471
3345.38 3448
3345.93 3298
3346.47 3320
3347.02 3236
3347.57 3272
3348.11 3330
3348.66 3258
3349.21 3174
3349.75 3167
3350.30 3285
3350.84 3170
3351.39 3111
3351.94 3110
3352.48 3168
3353.03 3119
3353.58 3323
3354.12 3159
3354.67 3095
3355.22 3030
3355.76 3259
3356.31 3034
3356.86 2905
3357.40 2872
3357.95 2842
3358.50 2852
3359.05 2804
3359.59 2889
3360.14 2831
3360.69 2875
3361.23 2947
3361.78 2999
3362.33 2967
3362.88 3013
3363.42 2898
3363.97 2974
3364.52 3038
3365.07 2875
3365.61 2851
3366.16 2826
3366.71 2816
3367.26 2911
3367.80 2850
3368.35 2976
3368.90 2996
3369.45 3151
3370.00 3265
3370.54 3493
3371.09 3728
3371.64 4013
3372.19 4157
3372.74 4267
3373.28 4276
3373.83 4225
3374.38 4169
3374.93 3983
3375.48 3875
3376.03 3537
3376.57 3348
3377.12 3187
3377.67 2992
3378.22 2915
3378.77 2815
3379.32 2656
3379.87 2643
3380.42 2539
3380.96 2637
3381.51 2594
3382.06 2455
3382.61 2504
3383.16 2416
3383.71 2371
3384.26 2345
3384.81 2240
3385.36 2295
3385.91 2259
3386.45 2232
3387.00 2219
3387.55 2266
3388.10 2319
3388.65 2378
3389.20 2292
3389.75 2293
3390.30 2226
3390.85 2224
3391.40 2244
3391.95 2195
3392.50 2259
3393.05 2315
3393.60 2349
3394.15 2295
3394.70 2318
3395.25 2368
3395.80 2407
3396.35 2371
3396.90 2417
3397.45 2295
3398.00 2363
3398.55 2310
3399.10 2459
3399.65 2461
3400.20 2314
3400.75 2378
3401.30 2354
3401.85 2201
3402.40 2241
3402.95 2253
3403.50 2206
3404.06 2244
3404.61 2181
3405.16 2173
3405.71 2161
3406.26 2154
3406.81 2226
3407.36 2183
3407.91 2204
3408.46 2256
3409.01 2341
3409.56 2354
3410.12 2494
3410.67 2424
3411.22 2569
3411.77 2452
3412.32 2491
3412.87 2431
3413.42 2449
3413.98 2447
3414.53 2424
3415.08 2317
3415.63 2364
3416.18 2364
3416.73 2279
3417.29 2275
3417.84 2318
3418.39 2221
3418.94 2137
3419.49 2083
3420.05 2148
3420.60 2050
3421.15 2001
3421.70 2089
3422.25 2138
3422.81 2113
3423.36 2119
3423.91 2036
3424.46 2021
3425.01 1991
3425.57 2121
3426.12 2071
3426.67 1950
3427.23 1981
3427.78 2051
3428.33 1924
3428.88 2024
3429.44 1935
3429.99 1960
3430.54 1952
3431.09 1932
3431.65 1960
3432.20 1975
3432.75 1996
3433.31 1925
3433.86 1938
3434.41 2034
3434.97 2025
3435.52 2090
3436.07 2192
3436.63 2127
3437.18 2191
3437.73 2165
3438.29 2171
3438.84 2260
3439.39 2165
3439.95 2150
3440.50 2116
3441.05 2123
3441.61 2143
3442.16 2070
3442.72 2063
3443.27 1927
3443.82 1887
3444.38 1923
3444.93 1936
3445.48 1884
3446.04 1985
3446.59 1907
3447.15 1904
3447.70 1913
3448.26 1891
3448.81 1896
3449.36 1865
3449.92 1851
3450.47 1857
3451.03 1826
3451.58 1806
3452.14 1856
3452.69 1902
3453.25 1889
3453.80 1926
3454.36 1959
3454.91 1945
3455.47 2005
3456.02 1866
3456.58 1910
3457.13 1890
3457.69 1963
3458.24 2024
3458.80 1970
3459.35 1933
3459.91 1989
3460.46 2036
3461.02 2074
3461.57 2130
3462.13 2094
3462.68 2159
3463.24 2171
3463.79 2119
3464.35 2152
3464.90 2122
3465.46 2143
3466.02 2038
3466.57 2229
3467.13 2193
3467.68 2277
3468.24 2281
3468.80 2348
3469.35 2340
3469.91 2285
3470.46 2279
3471.02 2339
3471.58 2329
3472.13 2321
3472.69 2390
3473.24 2215
3473.80 2267
3474.36 2310
3474.91 2289
3475.47 2377
3476.03 2244
3476.58 2268
3477.14 2361
3477.70 2590
3478.25 2596
3478.81 2442
3479.37 2425
3479.92 2493
3480.48 2627
3481.04 2619
3481.59 2575
3482.15 2596
3482.71 2586
3483.26 2712
3483.82 2773
3484.38 2563
3484.94 2596
3485.49 2668
3486.05 2700
3486.61 2725
3487.17 2977
3487.72 3099
3488.28 3608
3488.84 3992
3489.40 4539
3489.95 5228
3490.51 5891
3491.07 6244
3491.63 6365
3492.18 6154
3492.74 5989
3493.30 5375
3493.86 5043
3494.42 4521
3494.97 4154
3495.53 3788
3496.09 3419
3496.65 3154
3497.21 3202
3497.76 3267
3498.32 3127
3498.88 3160
3499.44 3161
3500.00 3230
3500.56 3154
3501.11 3333
3501.67 3422
3502.23 3603
3502.79 3803
3503.35 4105
3503.91 4172
3504.47 4167
3505.03 3992
3505.58 3976
3506.14 3855
3506.70 3672
3507.26 3476
3507.82 3302
3508.38 3228
3508.94 3128
3509.50 2970
3510.06 2819
3510.62 2874
3511.17 2640
3511.73 2474
3512.29 2404
3512.85 2392
3513.41 2375
3513.97 2162
3514.53 2212
3515.09 2198
3515.65 2183
3516.21 2155
3516.77 2166
3517.33 2152
3517.89 2095
3518.45 2197
3519.01 2199
3519.57 2152
3520.13 2116
3520.69 2174
3521.25 2222
3521.81 2239
3522.37 2219
3522.93 2325
3523.49 2361
3524.05 2270
3524.61 2145
3525.17 2217
3525.73 2211
3526.29 2276
3526.85 2318
3527.41 2322
3527.97 2307
3528.54 2309
3529.10 2248
3529.66 2257
3530.22 2204
3530.78 2062
3531.34 2143
3531.90 2153
3532.46 2157
3533.02 2097
3533.58 2180
3534.14 2228
3534.71 2186
3535.27 2225
3535.83 2262
3536.39 2192
3536.95 2112
3537.51 2150
3538.07 2248
3538.64 2226
3539.20 2070
3539.76 2159
3540.32 2176
3540.88 2192
3541.44 2261
3542.00 2294
3542.57 2156
3543.13 2195
3543.69 2246
3544.25 2228
3544.81 2182
3545.38 2074
3545.94 2101
3546.50 2151
3547.06 2137
3547.62 2085
3548.19 2104
3548.75 2067
3549.31 2136
3549.87 2045
3550.44 2032
3551.00 2051
3551.56 2035
3552.12 2060
3552.69 1993
3553.25 1952
3553.81 1962
3554.37 1951
3554.94 2008
3555.50 1914
3556.06 1907
3556.63 1991
3557.19 1960
3557.75 1971
3558.31 1981
3558.88 1990
3559.44 1963
3560.00 1977
3560.57 2061
3561.13 2028
3561.69 2054
3562.26 2091
3562.82 2075
3563.38 2078
3563.95 2133
3564.51 2152
3565.07 2127
3565.64 2098
3566.20 2144
3566.77 2151
3567.33 2039
3567.89 2053
3568.46 1989
3569.02 1874
3569.59 1969
3570.15 1918
3570.71 1928
3571.28 1924
3571.84 1958
3572.41 1997
3572.97 2066
3573.53 2088
3574.10 2183
3574.66 2344
3575.23 2405
3575.79 2523
3576.36 2516
3576.92 2489
3577.48 2532
3578.05 2504
3578.61 2412
3579.18 2334
3579.74 2231
3580.31 2224
3580.87 2128
3581.44 2031
3582.00 2017
3582.57 2003
3583.13 2008
3583.70 1975
3584.26 1955
3584.83 1870
3585.39 1850
3585.96 1833
3586.52 1824
3587.09 1757
3587.65 1820
3588.22 1844
3588.79 1866
3589.35 1901
3589.92 1855
3590.48 1890
3591.05 1946
3591.61 1914
3592.18 1920
3592.74 1926
3593.31 1905
3593.88 1952
3594.44 1966
3595.01 1967
3595.57 1891
3596.14 1842
3596.71 1871
3597.27 1957
3597.84 1999
3598.40 2028
3598.97 1996
3599.54 1899
3600.10 1845
3600.67 1986
3601.24 2050
3601.80 1950
3602.37 1994
3602.94 1930
3603.50 1885
3604.07 1860
3604.64 1884
3605.20 1895
3605.77 1852
3606.34 1927
3606.90 1891
3607.47 1931
3608.04 1781
3608.60 1811
3609.17 1797
3609.74 1773
3610.30 1830
3610.87 1819
3611.44 1860
3612.01 1947
3612.57 1949
3613.14 2088
3613.71 2278
3614.28 2552
3614.84 2709
3615.41 3088
3615.98 3324
3616.55 3516
3617.11 3634
3617.68 3687
3618.25 3647
3618.82 3562
3619.39 3469
3619.95 3193
3620.52 2895
3621.09 2792
3621.66 2564
3622.23 2452
3622.79 2238
3623.36 2104
3623.93 2031
3624.50 1946
3625.07 1898
3625.63 1905
3626.20 1932
3626.77 1831
3627.34 1826
3627.91 1760
3628.48 1844
3629.05 1843
3629.61 1798
3630.18 1856
3630.75 1882
3631.32 1869
3631.89 1844
3632.46 1747
3633.03 1728
3633.60 1685
3634.16 1704
3634.73 1770
3635.30 1737
3635.87 1823
3636.44 1840
3637.01 1816
3637.58 1901
3638.15 1785
3638.72 1820
3639.29 1864
3639.86 2019
3640.43 2094
3641.00 2208
3641.57 2166
3642.14 2164
3642.71 2117
3643.27 2140
3643.84 2087
3644.41 2118
3644.98 2093
3645.55 2061
3646.12 2083
3646.69 2114
3647.26 2122
3647.83 2037
3648.40 2032
3648.97 1971
3649.54 2015
3650.12 2100
3650.69 2128
3651.26 2171
3651.83 2181
3652.40 2058
3652.97 2187
3653.54 2204
3654.11 2315
3654.68 2284
3655.25 2236
3655.82 2269
3656.39 2170
3656.96 2287
3657.53 2362
3658.10 2314
3658.67 2377
3659.25 2382
3659.82 2310
3660.39 2286
3660.96 2274
3661.53 2146
3662.10 2129
3662.67 2052
3663.24 2036
3663.81 1953
3664.39 2102
3664.96 2067
3665.53 2126
3666.10 2197
3666.67 2234
3667.24 2044
3667.81 2083
3668.39 1962
3668.96 1965
3669.53 2001
3670.10 2032
3670.67 2070
3671.25 2083
3671.82 2022
3672.39 1975
3672.96 2043
3673.53 2120
3674.11 2126
3674.68 2140
3675.25 2210
3675.82 2210
3676.39 2192
3676.97 2172
3677.54 2263
3678.11 2249
3678.68 2291
3679.26 2162
3679.83 2115
3680.40 2072
3680.97 2044
3681.55 1962
3682.12 1839
3682.69 2013
3683.27 2033
3683.84 1927
3684.41 1928
3684.98 1927
3685.56 1936
3686.13 2010
3686.70 2190
3687.28 2156
3687.85 2098
3688.42 2191
3689.00 2370
3689.57 2330
3690.14 2260
3690.72 2325
3691.29 2290
3691.86 2153
3692.44 2189
3693.01 2034
3693.58 1973
3694.16 1998
3694.73 1969
3695.31 1897
3695.88 1970
3696.45 1865
3697.03 1826
3697.60 1851
3698.18 1830
3698.75 1912
3699.32 1867
3699.90 1851
3700.47 1907
3701.05 1910
3701.62 1873
3702.19 1881
3702.77 1937
3703.34 1991
3703.92 1982
3704.49 2060
3705.07 1945
3705.64 1940
3706.22 2015
3706.79 1897
3707.37 2019
3707.94 1936
3708.51 1959
3709.09 1972
3709.66 2013
3710.24 2005
3710.81 1930
3711.39 1880
3711.96 1879
3712.54 1929
3713.11 1953
3713.69 1884
3714.27 1980
3714.84 1944
3715.42 1952
3715.99 1904
3716.57 1876
3717.14 1861
3717.72 1890
3718.29 1839
3718.87 1843
3719.44 1878
3720.02 1792
3720.60 1891
3721.17 1832
3721.75 1762
3722.32 1764
3722.90 1810
3723.47 1727
3724.05 1722
3724.63 1701
3725.20 1733
3725.78 1838
3726.36 1878
3726.93 1924
3727.51 1923
3728.08 2059
3728.66 2167
3729.24 2352
3729.81 2528
3730.39 2683
3730.97 2717
3731.54 2907
3732.12 3095
3732.70 3145
3733.27 2961
3733.85 2837
3734.43 2851
3735.00 2667
3735.58 2598
3736.16 2489
3736.73 2384
3737.31 2156
3737.89 2184
3738.47 2193
3739.04 2028
3739.62 1927
3740.20 1972
3740.77 1927
3741.35 1848
3741.93 1878
3742.51 1757
3743.08 1892
3743.66 1917
3744.24 1885
3744.82 1900
3745.39 1862
3745.97 1795
3746.55 1882
3747.13 1873
3747.71 1843
3748.28 1837
3748.86 1853
3749.44 1788
3750.02 1860
3750.59 1803
3751.17 1784
3751.75 1790
3752.33 1823
3752.91 1825
3753.49 1728
3754.06 1746
3754.64 1809
3755.22 1865
3755.80 1837
3756.38 1883
3756.96 1949
3757.53 1947
3758.11 1945
3758.69 2060
3759.27 2028
3759.85 2039
3760.43 2082
3761.01 2194
3761.59 2139
3762.17 2073
3762.74 2103
3763.32 2060
3763.90 2149
3764.48 2137
3765.06 2032
3765.64 1965
3766.22 2028
3766.80 1986
3767.38 2070
3767.96 1983
3768.54 1994
3769.12 1921
3769.70 1932
3770.27 1853
3770.85 1912
3771.43 1847
3772.01 1822
3772.59 1860
3773.17 1806
3773.75 1870
3774.33 1873
3774.91 1879
3775.49 1836
3776.07 1900
3776.65 1864
3777.23 1848
3777.81 1839
3778.39 1802
3778.97 1834
3779.55 1749
3780.13 1852
3780.71 1817
3781.29 1752
3781.88 1779
3782.46 1800
3783.04 1786
3783.62 1707
3784.20 1738
3784.78 1821
3785.36 1824
3785.94 1825
3786.52 1845
3787.10 1856
3787.68 1790
3788.26 1836
3788.84 1813
3789.43 1765
3790.01 1766
3790.59 1824
3791.17 1830
3791.75 1762
3792.33 1824
3792.91 1763
3793.49 1873
3794.08 1804
3794.66 1773
3795.24 1842
3795.82 1890
3796.40 1843
3796.98 1819
3797.56 1839
3798.15 1881
3798.73 1906
3799.31 1909
3799.89 2019
3800.47 2029
3801.06 2027
3801.64 1951
3802.22 2042
3802.80 2090
3803.38 2143
3803.97 2038
3804.55 2085
3805.13 2172
3805.71 2202
3806.29 2278
3806.88 2215
3807.46 2369
3808.04 2480
3808.62 2425
3809.21 2463
3809.79 2416
3810.37 2311
3810.95 2178
3811.54 2207
3812.12 2212
3812.70 2190
3813.29 2269
3813.87 2203
3814.45 2180
3815.03 2248
3815.62 2130
3816.20 2121
3816.78 2085
3817.37 1994
3817.95 1987
3818.53 1940
3819.12 1914
3819.70 1929
3820.28 1992
3820.87 2023
3821.45 2138
3822.03 2055
3822.62 2099
3823.20 2055
3823.78 2040
3824.37 1966
3824.95 1957
3825.54 1993
3826.12 1955
3826.70 1965
3827.29 1946
3827.87 1979
3828.46 1973
3829.04 1926
3829.62 2021
3830.21 1940
3830.79 1989
3831.38 2014
3831.96 2033
3832.54 2006
3833.13 2032
3833.71 2040
3834.30 2065
3834.88 2058
3835.47 2036
3836.05 2030
3836.64 1973
3837.22 1938
3837.81 1913
3838.39 1958
3838.98 1946
3839.56 1940
3840.15 1911
3840.73 1939
3841.31 1910
3841.90 1980
3842.49 1979
3843.07 2012
3843.66 2150
3844.24 2198
3844.83 2102
3845.41 2173
3846.00 2254
3846.58 2164
3847.17 2164
3847.75 2122
3848.34 2115
3848.92 2049
3849.51 1978
3850.10 1996
3850.68 2045
3851.27 1954
3851.85 2045
3852.44 2096
3853.02 2068
3853.61 2090
3854.20 2026
3854.78 1996
3855.37 2128
3855.95 2152
3856.54 2323
3857.13 2443
3857.71 2663
3858.30 3004
3858.89 3356
3859.47 3717
3860.06 4089
3860.64 4341
3861.23 4357
3861.82 4227
3862.40 4202
3862.99 3917
3863.58 3657
3864.16 3423
3864.75 3210
3865.34 2767
3865.92 2647
3866.51 2486
3867.10 2261
3867.69 2118
3868.27 2122
3868.86 1968
3869.45 1959
3870.03 2026
3870.62 2083
3871.21 2164
3871.80 2033
3872.38 2096
3872.97 2055
3873.56 2014
3874.15 2068
3874.73 2018
3875.32 1988
3875.91 1976
3876.50 1979
3877.08 1940
3877.67 1918
3878.26 1911
3878.85 1940
3879.43 1900
3880.02 1884
3880.61 1878
3881.20 1871
3881.79 1871
3882.37 1820
3882.96 1865
3883.55 1821
3884.14 1871
3884.73 1890
3885.32 1884
3885.90 1912
3886.49 1988
3887.08 2068
3887.67 2086
3888.26 2040
3888.85 2176
3889.44 2129
3890.02 2148
3890.61 2244
3891.20 2106
3891.79 2185
3892.38 2147
3892.97 2103
3893.56 2032
3894.15 2049
3894.74 2001
3895.32 1995
3895.91 2034
3896.50 2059
3897.09 2061
3897.68 2120
3898.27 2005
3898.86 2031
3899.45 2108
3900.04 2113
3900.63 2126
3901.22 2140
3901.81 1993
3902.40 1927
3902.99 1864
3903.58 1870
3904.17 1835
3904.76 1856
3905.35 1867
3905.94 1852
3906.53 1894
3907.12 1812
3907.71 1840
3908.30 1749
3908.89 1776
3909.48 1760
3910.07 1742
3910.66 1693
3911.25 1747
3911.84 1662
3912.43 1692
3913.02 1714
3913.61 1716
3914.20 1704
3914.79 1678
3915.38 1718
3915.97 1681
3916.56 1741
3917.15 1708
3917.74 1704
3918.33 1719
3918.92 1697
3919.52 1705
3920.11 1719
3920.70 1741
3921.29 1771
3921.88 1683
3922.47 1698
3923.06 1737
3923.65 1717
3924.24 1747
3924.84 1744
3925.43 1665
3926.02 1674
3926.61 1643
3927.20 1622
3927.79 1583
3928.38 1589
3928.98 1602
3929.57 1667
3930.16 1641
3930.75 1550
3931.34 1568
3931.93 1584
3932.53 1576
3933.12 1549
3933.71 1623
3934.30 1641
3934.89 1567
3935.49 1605
3936.08 1669
3936.67 1642
3937.26 1621
3937.86 1678
3938.45 1672
3939.04 1663
3939.63 1745
3940.23 1760
3940.82 1754
3941.41 1755
3942.00 1786
3942.60 1678
3943.19 1637
3943.78 1704
3944.37 1638
3944.97 1645
3945.56 1565
3946.15 1586
3946.75 1561
3947.34 1550
3947.93 1605
3948.52 1584
3949.12 1564
3949.71 1565
3950.30 1591
3950.90 1672
3951.49 1624
3952.08 1550
3952.68 1544
3953.27 1654
3953.86 1636
3954.46 1663
3955.05 1694
3955.65 1688
3956.24 1639
3956.83 1631
3957.43 1636
3958.02 1701
3958.61 1674
3959.21 1672
3959.80 1731
3960.40 1753
3960.99 1690
3961.58 1659
3962.18 1701
3962.77 1719
3963.37 1700
3963.96 1730
3964.55 1742
3965.15 1766
3965.74 1746
3966.34 1764
3966.93 1797
3967.53 1825
3968.12 1824
3968.72 1794
3969.31 1763
3969.91 1714
3970.50 1692
3971.10 1694
3971.69 1692
3972.28 1704
3972.88 1731
3973.47 1664
3974.07 1758
3974.66 1815
3975.26 1851
3975.85 1949
3976.45 1852
3977.05 1878
3977.64 1895
3978.24 1830
3978.83 1877
3979.43 1855
3980.02 1799
3980.62 1811
3981.21 1751
3981.81 1781
3982.40 1829
3983.00 1800
3983.60 1837
3984.19 1742
3984.79 1731
3985.38 1829
3985.98 1753
3986.58 1804
3987.17 1696
3987.77 1674
3988.36 1761
3988.96 1741
3989.56 1729
3990.15 1767
3990.75 1805
3991.34 1756
3991.94 1719
3992.54 1746
3993.13 1804
3993.73 1897
3994.33 1927
3994.92 1931
3995.52 1834
3996.12 1916
3996.71 1894
3997.31 1864
3997.91 1928
3998.50 1810
3999.10 1810
3999.70 1838
4000.29 1841
4000.89 1832
4001.49 1771
4002.09 1660
4002.68 1734
4003.28 1745
4003.88 1829
4004.47 1775
4005.07 1784
4005.67 1878
4006.27 1772
4006.86 1814
4007.46 1827
4008.06 1814
4008.66 1783
4009.25 1823
4009.85 1759
4010.45 1799
4011.05 1852
4011.64 1820
4012.24 1775
4012.84 1837
4013.44 1811
4014.04 1779
4014.63 1827
4015.23 1952
4015.83 1930
4016.43 1945
4017.03 1937
4017.63 1905
4018.22 1839
4018.82 1853
4019.42 1863
4020.02 1855
4020.62 1803
4021.22 1866
4021.81 1794
4022.41 1751
4023.01 1741
4023.61 1765
4024.21 1740
4024.81 1766
4025.41 1853
4026.01 1799
4026.60 1797
4027.20 1900
4027.80 1954
4028.40 1932
4029.00 1953
4029.60 1891
4030.20 1806
4030.80 1831
4031.40 1853
4032.00 1808
4032.60 1790
4033.20 1705
4033.80 1725
4034.39 1773
4034.99 1808
4035.59 1702
4036.19 1691
4036.79 1761
4037.39 1648
4037.99 1679
4038.59 1738
4039.19 1643
4039.79 1622
4040.39 1697
4040.99 1682
4041.59 1621
4042.19 1565
4042.79 1595
4043.39 1623
4043.99 1608
4044.59 1745
4045.19 1739
4045.79 1659
4046.39 1694
4046.99 1678
4047.60 1668
4048.20 1625
4048.80 1673
4049.40 1645
4050.00 1683
4050.60 1704
4051.20 1680
4051.80 1664
4052.40 1687
4053.00 1714
4053.60 1658
4054.20 1650
4054.80 1674
4055.41 1643
4056.01 1587
4056.61 1604
4057.21 1628
4057.81 1737
4058.41 1630
4059.01 1649
4059.61 1659
4060.22 1689
4060.82 1710
4061.42 1788
4062.02 1763
4062.62 1691
4063.22 1851
4063.82 2064
4064.43 2004
4065.03 1940
4065.63 2031
4066.23 1899
4066.83 1939
4067.44 1837
4068.04 1891
4068.64 1742
4069.24 1766
4069.84 1696
4070.45 1701
4071.05 1709
4071.65 1659
4072.25 1635
4072.86 1556
4073.46 1588
4074.06 1524
4074.66 1610
4075.27 1575
4075.87 1540
4076.47 1561
4077.07 1550
4077.68 1540
4078.28 1609
4078.88 1613
4079.48 1551
4080.09 1574
4080.69 1563
4081.29 1555
4081.90 1518
4082.50 1586
4083.10 1647
4083.71 1545
4084.31 1553
4084.91 1559
4085.52 1564
4086.12 1525
4086.72 1638
4087.33 1647
4087.93 1588
4088.53 1552
4089.14 1511
4089.74 1457
4090.34 1579
4090.95 1566
4091.55 1521
4092.15 1596
4092.76 1570
4093.36 1588
4093.97 1597
4094.57 1573
4095.17 1528
4095.78 1610
4096.38 1678
4096.99 1673
4097.59 1665
4098.19 1644
4098.80 1626
4099.40 1628
4100.01 1613
4100.61 1625
4101.22 1653
4101.82 1613
4102.43 1592
4103.03 1510
4103.63 1621
4104.24 1597
4104.84 1476
4105.45 1599
4106.05 1551
4106.66 1582
4107.26 1539
4107.87 1485
4108.47 1492
4109.08 1480
4109.68 1537
4110.29 1494
4110.89 1549
4111.50 1525
4112.10 1558
4112.71 1544
4113.31 1518
4113.92 1577
4114.53 1600
4115.13 1560
4115.74 1489
4116.34 1546
4116.95 1587
4117.55 1511
4118.16 1538
4118.76 1623
4119.37 1524
4119.98 1458
4120.58 1498
4121.19 1711
4121.79 1508
4122.40 1479
4123.01 1530
4123.61 1549
4124.22 1609
4124.82 1613
4125.43 1612
4126.04 1552
4126.64 1571
4127.25 1586
4127.86 1597
4128.46 1594
4129.07 1557
4129.68 1635
4130.28 1592
4130.89 1548
4131.50 1592
4132.10 1629
4132.71 1705
4133.32 1644
4133.92 1661
4134.53 1729
4135.14 1775
4135.74 1722
4136.35 1792
4136.96 1755
4137.56 1802
4138.17 1859
4138.78 1894
4139.39 1801
4139.99 1760
4140.60 1796
4141.21 1904
4141.82 1949
4142.42 1821
4143.03 1827
4143.64 1843
4144.25 1782
4144.85 1758
4145.46 1859
4146.07 1740
4146.68 1711
4147.28 1703
4147.89 1625
4148.50 1644
4149.11 1551
4149.72 1596
4150.32 1593
4150.93 1576
4151.54 1544
4152.15 1626
4152.76 1590
4153.37 1590
4153.97 1545
4154.58 1565
4155.19 1554
4155.80 1646
4156.41 1594
4157.02 1568
4157.62 1615
4158.23 1589
4158.84 1660
4159.45 1596
4160.06 1607
4160.67 1593
4161.28 1632
4161.89 1538
4162.49 1558
4163.10 1651
4163.71 1739
4164.32 1583
4164.93 1669
4165.54 1708
4166.15 1786
4166.76 1815
4167.37 1766
4167.98 1824
4168.59 1875
4169.20 1867
4169.81 1927
4170.42 1988
4171.02 2023
4171.63 2129
4172.24 2046
4172.85 1949
4173.46 1985
4174.07 1981
4174.68 2003
4175.29 1806
4175.90 1824
4176.51 1808
4177.12 1769
4177.73 1771
4178.34 1756
4178.95 1699
4179.56 1748
4180.17 1620
4180.78 1708
4181.39 1691
4182.00 1686
4182.61 1698
4183.23 1629
4183.84 1551
4184.45 1659
4185.06 1651
4185.67 1606
4186.28 1641
4186.89 1611
4187.50 1549
4188.11 1551
4188.72 1574
4189.33 1655
4189.94 1683
4190.55 1696
4191.17 1756
4191.78 1800
4192.39 1831
4193.00 1897
4193.61 1876
4194.22 1929
4194.83 1790
4195.44 1855
4196.06 1880
4196.67 1791
4197.28 1730
4197.89 1738
4198.50 1827
4199.11 1753
4199.72 1721
4200.34 1663
4200.95 1682
4201.56 1663
4202.17 1703
4202.78 1676
4203.40 1624
4204.01 1684
4204.62 1630
4205.23 1708
4205.84 1699
4206.46 1632
4207.07 1763
4207.68 1756
4208.29 1836
4208.90 1752
4209.52 1765
4210.13 1844
4210.74 1882
4211.35 1819
4211.97 1834
4212.58 1823
4213.19 1775
4213.80 1815
4214.42 1787
4215.03 1777
4215.64 1816
4216.26 1919
4216.87 1925
4217.48 2090
4218.09 2197
4218.71 2256
4219.32 2184
4219.93 2205
4220.55 2313
4221.16 2259
4221.77 2324
4222.39 2385
4223.00 2317
4223.61 2385
4224.23 2338
4224.84 2498
4225.45 2626
4226.07 2730
4226.68 2816
4227.30 2950
4227.91 2813
4228.52 2827
4229.14 2734
4229.75 2552
4230.36 2445
4230.98 2273
4231.59 2272
4232.21 2204
4232.82 2208
4233.43 2038
4234.05 1965
4234.66 1977
4235.28 1916
4235.89 1969
4236.51 2027
4237.12 1992
4237.73 1965
4238.35 1929
4238.96 1887
4239.58 1899
4240.19 1943
4240.81 1871
4241.42 1885
4242.04 1925
4242.65 1842
4243.27 1925
4243.88 1837
4244.50 1857
4245.11 1906
4245.73 1832
4246.34 1824
4246.96 1826
4247.57 1893
4248.19 1921
4248.80 1892
4249.42 1833
4250.03 1847
4250.65 1855
4251.26 1884
4251.88 1900
4252.49 1886
4253.11 1948
4253.72 1794
4254.34 1756
4254.96 1862
4255.57 1886
4256.19 1842
4256.80 1842
4257.42 1907
4258.03 1874
4258.65 1880
4259.27 1956
4259.88 2056
4260.50 2145
4261.12 2085
4261.73 2177
4262.35 2267
4262.96 2164
4263.58 2114
4264.20 2116
4264.81 2172
4265.43 2062
4266.05 2043
4266.66 1892
4267.28 1896
4267.90 1916
4268.51 1874
4269.13 1860
4269.75 1838
4270.36 1782
4270.98 1891
4271.60 1855
4272.21 1817
4272.83 1860
4273.45 1839
4274.06 1929
4274.68 1976
4275.30 2008
4275.92 2080
4276.53 2081
4277.15 2072
4277.77 2119
4278.38 2130
4279.00 2056
4279.62 2027
4280.24 2007
4280.85 1933
4281.47 1859
4282.09 1779
4282.71 1734
4283.32 1799
4283.94 1799
4284.56 1722
4285.18 1720
4285.80 1741
4286.41 1639
4287.03 1637
4287.65 1557
4288.27 1578
4288.89 1629
4289.50 1652
4290.12 1609
4290.74 1714
4291.36 1664
4291.98 1607
4292.60 1582
4293.21 1601
4293.83 1565
4294.45 1630
4295.07 1636
4295.69 1603
4296.31 1589
4296.93 1640
4297.54 1677
4298.16 1581
4298.78 1563
4299.40 1601
4300.02 1600
4300.64 1550
4301.26 1645
4301.88 1747
4302.50 1784
4303.12 1732
4303.73 1737
4304.35 1710
4304.97 1666
4305.59 1668
4306.21 1618
4306.83 1603
4307.45 1677
4308.07 1747
4308.69 1765
4309.31 1695
4309.93 1725
4310.55 1793
4311.17 1771
4311.79 1803
4312.41 1762
4313.03 1795
4313.65 1644
4314.27 1730
4314.89 1770
4315.51 1768
4316.13 1703
4316.75 1668
4317.37 1761
4317.99 1721
4318.61 1754
4319.23 1805
4319.85 1827
4320.47 1737
4321.09 1735
4321.71 1793
4322.33 1834
4322.95 1927
4323.57 1970
4324.19 1962
4324.81 1984
4325.43 1972
4326.05 2056
4326.68 2144
4327.30 2132
4327.92 2281
4328.54 2212
4329.16 2445
4329.78 2494
4330.40 2718
4331.02 2952
4331.64 3148
4332.26 3321
4332.89 3239
4333.51 3176
4334.13 3017
4334.75 3034
4335.37 2898
4335.99 2779
4336.61 2680
4337.24 2720
4337.86 2640
4338.48 2584
4339.10 2534
4339.72 2467
4340.34 2403
4340.97 2376
4341.59 2414
4342.21 2393
4342.83 2517
4343.45 2773
4344.08 3027
4344.70 3172
4345.32 3397
4345.94 3398
4346.57 3477
4347.19 3576
4347.81 3366
4348.43 3341
4349.05 3154
4349.68 2996
4350.30 2857
4350.92 2751
4351.54 2693
4352.17 2641
4352.79 2479
4353.41 2362
4354.04 2192
4354.66 2157
4355.28 2163
4355.90 2077
4356.53 2037
4357.15 2110
4357.77 2092
4358.40 1978
4359.02 1958
4359.64 2019
4360.27 1964
4360.89 1992
4361.51 1898
4362.14 2014
4362.76 1961
4363.38 1981
4364.01 2027
4364.63 1981
4365.25 1900
4365.88 1836
4366.50 1839
4367.12 1791
4367.75 1783
4368.37 1769
4369.00 1806
4369.62 1776
4370.24 1767
4370.87 1702
4371.49 1727
4372.12 1677
4372.74 1736
4373.36 1758
4373.99 1754
4374.61 1815
4375.24 1726
4375.86 1716
4376.49 1736
4377.11 1806
4377.73 1729
4378.36 1692
4378.98 1734
4379.61 1841
4380.23 1820
4380.86 1832
4381.48 1702
4382.11 1763
4382.73 1819
4383.36 1819
4383.98 1809
4384.61 1791
4385.23 1677
4385.86 1684
4386.48 1812
4387.11 1836
4387.73 1786
4388.36 1766
4388.98 1828
4389.61 1936
4390.23 1825
4390.86 1942
4391.48 1959
4392.11 1881
4392.74 1882
4393.36 1828
4393.99 1796
4394.61 1823
4395.24 1792
4395.86 1720
4396.49 1706
4397.12 1688
4397.74 1710
4398.37 1690
4398.99 1669
4399.62 1692
4400.25 1748
4400.87 1802
4401.50 1743
4402.12 1677
4402.75 1682
4403.38 1659
4404.00 1643
4404.63 1690
4405.26 1637
4405.88 1720
4406.51 1728
4407.14 1715
4407.76 1664
4408.39 1702
4409.02 1765
4409.64 1682
4410.27 1676
4410.90 1621
4411.52 1652
4412.15 1716
4412.78 1622
4413.40 1776
4414.03 1685
4414.66 1651
4415.29 1654
4415.91 1657
4416.54 1634
4417.17 1666
4417.79 1649
4418.42 1688
4419.05 1640
4419.68 1647
4420.30 1604
4420.93 1666
4421.56 1619
4422.19 1574
4422.81 1623
4423.44 1557
4424.07 1561
4424.70 1561
4425.33 1554
4425.95 1504
4426.58 1521
4427.21 1493
4427.84 1512
4428.47 1459
4429.09 1493
4429.72 1505
4430.35 1532
4430.98 1539
4431.61 1519
4432.23 1508
4432.86 1555
4433.49 1589
4434.12 1545
4434.75 1490
4435.38 1494
4436.01 1505
4436.63 1494
4437.26 1534
4437.89 1537
4438.52 1629
4439.15 1515
4439.78 1475
4440.41 1506
4441.04 1550
4441.67 1549
4442.29 1430
4442.92 1455
4443.55 1529
4444.18 1512
4444.81 1596
4445.44 1643
4446.07 1624
4446.70 1590
4447.33 1571
4447.96 1596
4448.59 1563
4449.22 1526
4449.85 1587
4450.48 1573
4451.11 1528
4451.74 1616
4452.37 1556
4453.00 1539
4453.63 1619
4454.26 1653
4454.89 1761
4455.52 1758
4456.15 1626
4456.78 1612
4457.41 1610
4458.04 1553
4458.67 1522
4459.30 1505
4459.93 1475
4460.56 1485
4461.19 1467
4461.82 1484
4462.45 1418
4463.08 1417
4463.71 1447
4464.34 1524
4464.97 1436
4465.60 1428
4466.23 1403
4466.86 1457
4467.49 1448
4468.12 1466
4468.76 1475
4469.39 1404
4470.02 1437
4470.65 1466
4471.28 1447
4471.91 1448
4472.54 1429
4473.17 1488
4473.80 1458
4474.44 1443
4475.07 1429
4475.70 1488
4476.33 1502
4476.96 1435
4477.59 1452
4478.22 1476
4478.86 1513
4479.49 1477
4480.12 1422
4480.75 1536
4481.38 1525
4482.02 1529
4482.65 1491
4483.28 1508
4483.91 1537
4484.54 1560
4485.18 1597
4485.81 1561
4486.44 1648
4487.07 1668
4487.70 1506
4488.34 1517
4488.97 1589
4489.60 1532
4490.23 1520
4490.87 1549
4491.50 1502
4492.13 1558
4492.76 1580
4493.40 1599
4494.03 1621
4494.66 1574
4495.30 1577
4495.93 1582
4496.56 1546
4497.19 1620
4497.83 1622
4498.46 1647
4499.09 1702
4499.73 1765
4500.36 1926
4500.99 2044
4501.63 1990
4502.26 2042
4502.89 2061
4503.53 1946
4504.16 1805
4504.79 1939
4505.43 1903
4506.06 1837
4506.69 1765
4507.33 1768
4507.96 1689
4508.59 1591
4509.23 1610
4509.86 1642
4510.50 1588
4511.13 1657
4511.76 1666
4512.40 1736
4513.03 1573
4513.67 1552
4514.30 1646
4514.93 1615
4515.57 1525
4516.20 1566
4516.84 1563
4517.47 1623
4518.11 1545
4518.74 1596
4519.37 1644
4520.01 1597
4520.64 1602
4521.28 1683
4521.91 1682
4522.55 1702
4523.18 1739
4523.82 1764
4524.45 1791
4525.09 1780
4525.72 1929
4526.36 2102
4526.99 2168
4527.63 2353
4528.26 2629
4528.90 2970
4529.53 3238
4530.17 3431
4530.80 3640
4531.44 3628
4532.07 3653
4532.71 3412
4533.34 3319
4533.98 3085
4534.62 2799
4535.25 2470
4535.89 2272
4536.52 2124
4537.16 1797
4537.79 1761
4538.43 1717
4539.07 1665
4539.70 1647
4540.34 1640
4540.97 1584
4541.61 1529
4542.25 1587
4542.88 1632
4543.52 1542
4544.15 1647
4544.79 1598
4545.43 1596
4546.06 1661
4546.70 1626
4547.34 1660
4547.97 1598
4548.61 1599
4549.25 1626
4549.88 1628
4550.52 1564
4551.16 1654
4551.79 1666
4552.43 1662
4553.07 1693
4553.70 1646
4554.34 1519
4554.98 1611
4555.61 1569
4556.25 1590
4556.89 1579
4557.53 1631
4558.16 1651
4558.80 1719
4559.44 1734
4560.07 1591
4560.71 1570
4561.35 1602
4561.99 1686
4562.62 1672
4563.26 1689
4563.90 1674
4564.54 1745
4565.18 1819
4565.81 1842
4566.45 1868
4567.09 1869
4567.73 1883
4568.36 1903
4569.00 1863
4569.64 1835
4570.28 1884
4570.92 1836
4571.55 1845
4572.19 1790
4572.83 1782
4573.47 1742
4574.11 1639
4574.75 1629
4575.38 1594
4576.02 1634
4576.66 1620
4577.30 1561
4577.94 1532
4578.58 1646
4579.22 1623
4579.85 1517
4580.49 1521
4581.13 1531
4581.77 1518
4582.41 1532
4583.05 1558
4583.69 1571
4584.33 1592
4584.97 1582
4585.61 1652
4586.24 1631
4586.88 1611
4587.52 1723
4588.16 1679
4588.80 1684
4589.44 1784
4590.08 1804
4590.72 1812
4591.36 1869
4592.00 1888
4592.64 1798
4593.28 1831
4593.92 1726
4594.56 1635
4595.20 1569
4595.84 1545
4596.48 1606
4597.12 1581
4597.76 1565
4598.40 1535
4599.04 1594
4599.68 1524
4600.32 1575
4600.96 1590
4601.60 1540
4602.24 1602
4602.88 1637
4603.52 1632
4604.16 1567
4604.80 1643
4605.44 1693
4606.08 1618
4606.72 1607
4607.36 1573
4608.00 1572
4608.64 1627
4609.28 1704
4609.93 1746
4610.57 1720
4611.21 1647
4611.85 1608
4612.49 1639
4613.13 1547
4613.77 1528
4614.41 1530
4615.05 1557
4615.69 1542
4616.34 1536
4616.98 1549
4617.62 1541
4618.26 1569
4618.90 1532
4619.54 1537
4620.18 1512
4620.83 1523
4621.47 1526
4622.11 1524
4622.75 1452
4623.39 1450
4624.03 1499
4624.68 1489
4625.32 1441
4625.96 1523
4626.60 1525
4627.24 1525
4627.89 1536
4628.53 1466
4629.17 1533
4629.81 1565
4630.45 1571
4631.10 1653
4631.74 1644
4632.38 1654
4633.02 1742
4633.67 1721
4634.31 1657
4634.95 1711
4635.59 1663
4636.24 1795
4636.88 1772
4637.52 1782
4638.17 1755
4638.81 1833
4639.45 1841
4640.09 1758
4640.74 1736
4641.38 1698
4642.02 1716
4642.67 1643
4643.31 1589
4643.95 1573
4644.60 1615
4645.24 1602
4645.88 1633
4646.53 1641
4647.17 1524
4647.81 1512
4648.46 1458
4649.10 1624
4649.74 1675
4650.39 1583
4651.03 1597
4651.67 1634
4652.32 1701
4652.96 1643
4653.61 1613
4654.25 1678
4654.89 1709
4655.54 1584
4656.18 1493
4656.83 1549
4657.47 1485
4658.11 1469
4658.76 1418
4659.40 1452
4660.05 1471
4660.69 1394
4661.33 1523
4661.98 1381
4662.62 1451
4663.27 1522
4663.91 1435
4664.56 1443
4665.20 1442
4665.85 1435
4666.49 1467
4667.14 1442
4667.78 1363
4668.43 1421
4669.07 1454
4669.72 1473
4670.36 1419
4671.01 1409
4671.65 1420
4672.30 1450
4672.94 1386
4673.59 1407
4674.23 1422
4674.88 1419
4675.52 1455
4676.17 1406
4676.81 1429
4677.46 1387
4678.10 1457
4678.75 1493
4679.40 1505
4680.04 1487
4680.69 1466
4681.33 1471
4681.98 1493
4682.62 1496
4683.27 1459
4683.92 1483
4684.56 1470
4685.21 1462
4685.85 1434
4686.50 1458
4687.15 1516
4687.79 1548
4688.44 1525
4689.09 1605
4689.73 1517
4690.38 1534
4691.02 1630
4691.67 1570
4692.32 1628
4692.96 1613
4693.61 1572
4694.26 1574
4694.90 1669
4695.55 1646
4696.20 1648
4696.84 1651
4697.49 1741
4698.14 1735
4698.78 1754
4699.43 1665
4700.08 1659
4700.73 1712
4701.37 1689
4702.02 1675
4702.67 1589
4703.31 1619
4703.96 1631
4704.61 1528
4705.26 1559
4705.90 1532
4706.55 1489
4707.20 1476
4707.85 1545
4708.49 1531
4709.14 1519
4709.79 1500
4710.44 1567
4711.09 1552
4711.73 1544
4712.38 1662
4713.03 1542
4713.68 1467
4714.33 1506
4714.97 1542
4715.62 1592
4716.27 1539
4716.92 1556
4717.57 1522
4718.21 1497
4718.86 1465
4719.51 1573
4720.16 1523
4720.81 1618
4721.46 1517
4722.11 1558
4722.75 1559
4723.40 1572
4724.05 1644
4724.70 1570
4725.35 1559
4726.00 1547
4726.65 1586
4727.30 1616
4727.94 1512
4728.59 1471
4729.24 1513
4729.89 1503
4730.54 1519
4731.19 1446
4731.84 1470
4732.49 1477
4733.14 1473
4733.79 1497
4734.44 1536
4735.09 1441
4735.74 1437
4736.38 1498
4737.03 1488
4737.68 1535
4738.33 1532
4738.98 1615
4739.63 1623
4740.28 1513
4740.93 1558
4741.58 1554
4742.23 1557
4742.88 1560
4743.53 1516
4744.18 1473
4744.83 1544
4745.48 1519
4746.13 1604
4746.78 1530
4747.43 1517
4748.08 1527
4748.73 1569
4749.39 1611
4750.04 1612
4750.69 1587
4751.34 1625
4751.99 1640
4752.64 1606
4753.29 1613
4753.94 1575
4754.59 1664
4755.24 1566
4755.89 1641
4756.54 1639
4757.19 1615
4757.84 1601
4758.50 1553
4759.15 1569
4759.80 1709
4760.45 1643
4761.10 1696
4761.75 1666
4762.40 1679
4763.05 1684
4763.71 1613
4764.36 1600
4765.01 1638
4765.66 1599
4766.31 1645
4766.96 1636
4767.62 1600
4768.27 1553
4768.92 1607
4769.57 1652
4770.22 1603
4770.87 1606
4771.53 1589
4772.18 1633
4772.83 1561
4773.48 1598
4774.13 1594
4774.79 1575
4775.44 1608
4776.09 1535
4776.74 1478
4777.40 1463
4778.05 1484
4778.70 1462
4779.35 1558
4780.01 1543
4780.66 1498
4781.31 1485
4781.96 1533
4782.62 1601
4783.27 1619
4783.92 1501
4784.57 1533
4785.23 1503
4785.88 1522
4786.53 1592
4787.19 1634
4787.84 1580
4788.49 1539
4789.15 1622
4789.80 1700
4790.45 1635
4791.11 1533
4791.76 1551
4792.41 1571
4793.07 1597
4793.72 1636
4794.37 1547
4795.03 1561
4795.68 1578
4796.33 1626
4796.99 1617
4797.64 1630
4798.29 1670
4798.95 1711
4799.60 1729
4800.26 1755
4800.91 1740
4801.56 1752
4802.22 1775
4802.87 1667
4803.53 1794
4804.18 1701
4804.83 1731
4805.49 1657
4806.14 1668
4806.80 1681
4807.45 1668
4808.11 1637
4808.76 1601
4809.42 1651
4810.07 1576
4810.72 1536
4811.38 1552
4812.03 1647
4812.69 1661
4813.34 1649
4814.00 1738
4814.65 1617
4815.31 1607
4815.96 1660
4816.62 1661
4817.27 1719
4817.93 1650
4818.58 1623
4819.24 1764
4819.89 1838
4820.55 1820
4821.20 1906
4821.86 1902
4822.52 1873
4823.17 1941
4823.83 1958
4824.48 1885
4825.14 1937
4825.79 1901
4826.45 1882
4827.10 1923
4827.76 1853
4828.42 1787
4829.07 1769
4829.73 1862
4830.38 1860
4831.04 1847
4831.70 1862
4832.35 1914
4833.01 1896
4833.66 1939
4834.32 1980
4834.98 1947
4835.63 2062
4836.29 2093
4836.95 2064
4837.60 2035
4838.26 2024
4838.92 2049
4839.57 2133
4840.23 2042
4840.89 2117
4841.54 2018
4842.20 1930
4842.86 1937
4843.51 2060
4844.17 2056
4844.83 2029
4845.48 1965
4846.14 1968
4846.80 2048
4847.45 2080
4848.11 2207
4848.77 2267
4849.43 2143
4850.08 2215
4850.74 2225
4851.40 2146
4852.06 2204
4852.71 2174
4853.37 2100
4854.03 2178
4854.69 2168
4855.34 2238
4856.00 2363
4856.66 2303
4857.32 2363
4857.97 2486
4858.63 2406
4859.29 2271
4859.95 2364
4860.61 2332
4861.26 2175
4861.92 2130
4862.58 2073
4863.24 2042
4863.90 2153
4864.55 2132
4865.21 2144
4865.87 2203
4866.53 2098
4867.19 2067
4867.85 2078
4868.51 2067
4869.16 2006
4869.82 2028
4870.48 2126
4871.14 2109
4871.80 1987
4872.46 1958
4873.12 1942
4873.78 2047
4874.43 2029
4875.09 1971
4875.75 1967
4876.41 2012
4877.07 2027
4877.73 2022
4878.39 2003
4879.05 2053
4879.71 2025
4880.37 2071
4881.03 2094
4881.69 2043
4882.34 2030
4883.00 1987
4883.66 1936
4884.32 1909
4884.98 1808
4885.64 1870
4886.30 1900
4886.96 1981
4887.62 1905
4888.28 1863
4888.94 1776
4889.60 1776
4890.26 1868
4890.92 1871
4891.58 1827
4892.24 1916
4892.90 1857
4893.56 1827
4894.22 1809
4894.88 1760
4895.54 1725
4896.20 1715
4896.86 1800
4897.52 1826
4898.19 1882
4898.85 1940
4899.51 1919
4900.17 1832
4900.83 1811
4901.49 1785
4902.15 1840
4902.81 1731
4903.47 1767
4904.13 1855
4904.79 1737
4905.45 1664
4906.12 1735
4906.78 1679
4907.44 1612
4908.10 1672
4908.76 1670
4909.42 1671
4910.08 1602
4910.74 1647
4911.41 1544
4912.07 1595
4912.73 1582
4913.39 1560
4914.05 1531
4914.71 1530
4915.38 1516
4916.04 1554
4916.70 1496
4917.36 1512
4918.02 1561
4918.68 1491
4919.35 1515
4920.01 1487
4920.67 1456
4921.33 1523
4921.99 1492
4922.66 1495
4923.32 1590
4923.98 1587
4924.64 1442
4925.31 1482
4925.97 1563
4926.63 1469
4927.29 1514
4927.96 1539
4928.62 1511
4929.28 1460
4929.94 1425
4930.61 1458
4931.27 1514
4931.93 1502
4932.59 1487
4933.26 1444
4933.92 1544
4934.58 1489
4935.25 1444
4935.91 1473
4936.57 1488
4937.24 1475
4937.90 1373
4938.56 1427
4939.23 1459
4939.89 1444
4940.55 1485
4941.22 1489
4941.88 1425
4942.54 1439
4943.21 1448
4943.87 1501
4944.53 1484
4945.20 1458
4945.86 1470
4946.52 1438
4947.19 1380
4947.85 1445
4948.52 1493
4949.18 1482
4949.84 1449
4950.51 1435
4951.17 1491
4951.84 1382
4952.50 1440
4953.17 1429
4953.83 1422
4954.49 1482
4955.16 1475
4955.82 1459
4956.49 1492
4957.15 1551
4957.82 1597
4958.48 1580
4959.15 1689
4959.81 1784
4960.47 1847
4961.14 1845
4961.80 1847
4962.47 1936
4963.13 1894
4963.80 1915
4964.46 1862
4965.13 1778
4965.79 1689
4966.46 1626
4967.12 1598
4967.79 1625
4968.45 1516
4969.12 1457
4969.79 1542
4970.45 1513
4971.12 1472
4971.78 1451
4972.45 1575
4973.11 1489
4973.78 1562
4974.44 1531
4975.11 1583
4975.78 1539
4976.44 1590
4977.11 1483
4977.77 1496
4978.44 1481
4979.11 1478
4979.77 1514
4980.44 1408
4981.10 1358
4981.77 1422
4982.44 1432
4983.10 1419
4983.77 1501
4984.43 1503
4985.10 1405
4985.77 1465
4986.43 1441
4987.10 1393
4987.77 1473
4988.43 1485
4989.10 1442
4989.77 1459
4990.43 1435
4991.10 1439
4991.77 1433
4992.43 1398
4993.10 1377
4993.77 1437
4994.43 1447
4995.10 1377
4995.77 1350
4996.44 1411
4997.10 1391
4997.77 1450
4998.44 1379
4999.10 1349
4999.77 1393
5000.44 1437
5001.11 1419
5001.77 1399
5002.44 1400
5003.11 1415
5003.78 1391
5004.44 1303
5005.11 1295
5005.78 1330
5006.45 1401
5007.12 1362
5007.78 1365
5008.45 1349
5009.12 1374
5009.79 1401
5010.46 1370
5011.12 1438
5011.79 1415
5012.46 1482
5013.13 1399
5013.80 1374
5014.47 1337
5015.13 1372
5015.80 1294
5016.47 1377
5017.14 1369
5017.81 1328
5018.48 1358
5019.14 1429
5019.81 1453
5020.48 1410
5021.15 1523
5021.82 1525
5022.49 1477
5023.16 1561
5023.83 1567
5024.50 1514
5025.16 1471
5025.83 1392
5026.50 1464
5027.17 1421
5027.84 1345
5028.51 1420
5029.18 1427
5029.85 1404
5030.52 1353
5031.19 1340
5031.86 1389
5032.53 1388
5033.20 1344
5033.87 1340
5034.54 1369
5035.21 1349
5035.88 1352
5036.54 1423
5037.21 1439
5037.88 1378
5038.55 1407
5039.22 1412
5039.89 1333
5040.56 1345
5041.23 1435
5041.90 1400
5042.58 1378
5043.25 1432
5043.92 1399
5044.59 1308
5045.26 1281
5045.93 1334
5046.60 1401
5047.27 1372
5047.94 1326
5048.61 1296
5049.28 1316
5049.95 1319
5050.62 1359
5051.29 1417
5051.96 1337
5052.63 1318
5053.30 1385
5053.98 1334
5054.65 1283
5055.32 1273
5055.99 1314
5056.66 1342
5057.33 1401
5058.00 1269
5058.67 1359
5059.34 1306
5060.02 1229
5060.69 1307
5061.36 1325
5062.03 1348
5062.70 1324
5063.37 1361
5064.04 1251
5064.72 1446
5065.39 1304
5066.06 1265
5066.73 1337
5067.40 1325
5068.08 1367
5068.75 1325
5069.42 1342
5070.09 1334
5070.76 1354
5071.44 1348
5072.11 1386
5072.78 1369
5073.45 1414
5074.12 1388
5074.80 1361
5075.47 1411
5076.14 1404
5076.81 1425
5077.49 1465
5078.16 1426
5078.83 1405
5079.50 1479
5080.18 1436
5080.85 1409
5081.52 1429
5082.20 1434
5082.87 1444
5083.54 1449
5084.21 1378
5084.89 1390
5085.56 1355
5086.23 1446
5086.91 1543
5087.58 1550
5088.25 1485
5088.93 1509
5089.60 1506
5090.27 1573
5090.95 1578
5091.62 1649
5092.29 1640
5092.97 1617
5093.64 1532
5094.31 1477
5094.99 1476
5095.66 1418
5096.34 1387
5097.01 1374
5097.68 1326
5098.36 1377
5099.03 1381
5099.70 1385
5100.38 1417
5101.05 1447
5101.73 1424
5102.40 1418
5103.08 1498
5103.75 1531
5104.42 1407
5105.10 1346
5105.77 1457
5106.45 1417
5107.12 1377
5107.80 1401
5108.47 1447
5109.15 1430
5109.82 1430
5110.49 1352
5111.17 1444
5111.84 1418
5112.52 1382
5113.19 1427
5113.87 1423
5114.54 1421
5115.22 1384
5115.89 1447
5116.57 1562
5117.24 1679
5117.92 1592
5118.59 1732
5119.27 1821
5119.94 1810
5120.62 1760
5121.30 1761
5121.97 1669
5122.65 1606
5123.32 1513
5124.00 1529
5124.67 1486
5125.35 1483
5126.02 1449
5126.70 1498
5127.38 1456
5128.05 1461
5128.73 1533
5129.40 1406
5130.08 1471
5130.76 1501
5131.43 1535
5132.11 1535
5132.78 1480
5133.46 1509
5134.14 1496
5134.81 1447
5135.49 1493
5136.17 1468
5136.84 1513
5137.52 1505
5138.20 1494
5138.87 1473
5139.55 1502
5140.22 1436
5140.90 1434
5141.58 1384
5142.26 1430
5142.93 1386
5143.61 1381
5144.29 1314
5144.96 1344
5145.64 1353
5146.32 1347
5146.99 1300
5147.67 1289
5148.35 1288
5149.03 1310
5149.70 1337
5150.38 1350
5151.06 1353
5151.73 1322
5152.41 1299
5153.09 1355
5153.77 1374
5154.44 1357
5155.12 1350
5155.80 1431
5156.48 1345
5157.16 1346
5157.83 1412
5158.51 1410
5159.19 1380
5159.87 1347
5160.55 1333
5161.22 1381
5161.90 1305
5162.58 1372
5163.26 1388
5163.94 1336
5164.61 1324
5165.29 1429
5165.97 1422
5166.65 1357
5167.33 1460
5168.01 1342
5168.68 1348
5169.36 1337
5170.04 1347
5170.72 1366
5171.40 1330
5172.08 1368
5172.76 1356
5173.44 1267
5174.11 1283
5174.79 1358
5175.47 1280
5176.15 1258
5176.83 1349
5177.51 1362
5178.19 1356
5178.87 1308
5179.55 1301
5180.23 1336
5180.91 1339
5181.58 1351
5182.26 1338
5182.94 1322
5183.62 1290
5184.30 1321
5184.98 1306
5185.66 1321
5186.34 1317
5187.02 1348
5187.70 1259
5188.38 1303
5189.06 1239
5189.74 1253
5190.42 1290
5191.10 1278
5191.78 1233
5192.46 1245
5193.14 1339
5193.82 1249
5194.50 1272
5195.18 1256
5195.86 1266
5196.54 1303
5197.22 1312
5197.90 1406
5198.58 1421
5199.26 1365
5199.94 1307
5200.63 1238
5201.31 1300
5201.99 1318
5202.67 1324
5203.35 1282
5204.03 1320
5204.71 1401
5205.39 1304
5206.07 1342
5206.75 1257
5207.43 1348
5208.11 1307
5208.80 1362
5209.48 1374
5210.16 1337
5210.84 1335
5211.52 1359
5212.20 1425
5212.88 1358
5213.57 1433
5214.25 1411
5214.93 1379
5215.61 1375
5216.29 1422
5216.97 1414
5217.66 1459
5218.34 1438
5219.02 1364
5219.70 1434
5220.38 1418
5221.06 1429
5221.75 1493
5222.43 1445
5223.11 1443
5223.79 1499
5224.47 1460
5225.16 1415
5225.84 1290
5226.52 1318
5227.20 1321
5227.89 1402
5228.57 1403
5229.25 1428
5229.93 1333
5230.62 1350
5231.30 1320
5231.98 1309
5232.66 1381
5233.35 1448
5234.03 1408
5234.71 1329
5235.40 1395
5236.08 1366
5236.76 1437
5237.44 1443
5238.13 1414
5238.81 1370
5239.49 1430
5240.18 1455
5240.86 1480
5241.54 1438
5242.23 1363
5242.91 1369
5243.59 1295
5244.28 1343
5244.96 1359
5245.64 1285
5246.33 1317
5247.01 1334
5247.70 1326
5248.38 1394
5249.06 1459
5249.75 1430
5250.43 1440
5251.11 1433
5251.80 1444
5252.48 1372
5253.17 1355
5253.85 1373
5254.53 1366
5255.22 1350
5255.90 1342
5256.59 1392
5257.27 1324
5257.96 1345
5258.64 1386
5259.32 1321
5260.01 1327
5260.69 1383
5261.38 1454
5262.06 1406
5262.75 1417
5263.43 1462
5264.12 1464
5264.80 1407
5265.49 1353
5266.17 1339
5266.86 1403
5267.54 1476
5268.23 1394
5268.91 1416
5269.60 1429
5270.28 1450
5270.97 1443
5271.65 1412
5272.34 1351
5273.02 1395
5273.71 1376
5274.39 1383
5275.08 1417
5275.76 1421
5276.45 1381
5277.14 1376
5277.82 1429
5278.51 1336
5279.19 1313
5279.88 1385
5280.56 1468
5281.25 1467
5281.94 1503
5282.62 1523
5283.31 1499
5283.99 1408
5284.68 1412
5285.37 1526
5286.05 1394
5286.74 1357
5287.43 1359
5288.11 1457
5288.80 1479
5289.48 1412
5290.17 1470
5290.86 1406
5291.54 1361
5292.23 1436
5292.92 1457
5293.60 1496
5294.29 1487
5294.98 1524
5295.66 1483
5296.35 1493
5297.04 1557
5297.72 1524
5298.41 1574
5299.10 1598
5299.79 1673
5300.47 1681
5301.16 1579
5301.85 1644
5302.53 1696
5303.22 1648
5303.91 1716
5304.60 1734
5305.28 1809
5305.97 1869
5306.66 1758
5307.35 1744
5308.03 1724
5308.72 1808
5309.41 1784
5310.10 1797
5310.78 1768
5311.47 1850
5312.16 1900
5312.85 1957
5313.54 1962
5314.22 2029
5314.91 2073
5315.60 2052
5316.29 2052
5316.98 1964
5317.66 1908
5318.35 1899
5319.04 1884
5319.73 1813
5320.42 1882
5321.11 1878
5321.80 1771
5322.48 1676
5323.17 1628
5323.86 1555
5324.55 1585
5325.24 1482
5325.93 1501
5326.62 1493
5327.30 1442
5327.99 1568
5328.68 1531
5329.37 1484
5330.06 1441
5330.75 1510
5331.44 1507
5332.13 1485
5332.82 1509
5333.51 1527
5334.20 1522
5334.88 1501
5335.57 1530
5336.26 1458
5336.95 1423
5337.64 1488
5338.33 1413
5339.02 1450
5339.71 1491
5340.40 1488
5341.09 1508
5341.78 1474
5342.47 1528
5343.16 1542
5343.85 1526
5344.54 1544
5345.23 1579
5345.92 1658
5346.61 1813
5347.30 1844
5347.99 1960
5348.68 2026
5349.37 2115
5350.06 2243
5350.75 2266
5351.44 2217
5352.13 2137
5352.82 2047
5353.51 1968
5354.20 1861
5354.90 1729
5355.59 1608
5356.28 1574
5356.97 1564
5357.66 1539
5358.35 1524
5359.04 1471
5359.73 1438
5360.42 1474
5361.11 1446
5361.80 1427
5362.49 1403
5363.19 1398
5363.88 1421
5364.57 1407
5365.26 1334
5365.95 1313
5366.64 1363
5367.33 1315
5368.03 1357
5368.72 1353
5369.41 1420
5370.10 1386
5370.79 1391
5371.48 1360
5372.18 1393
5372.87 1430
5373.56 1365
5374.25 1348
5374.94 1376
5375.63 1397
5376.33 1369
5377.02 1409
5377.71 1416
5378.40 1429
5379.10 1404
5379.79 1397
5380.48 1461
5381.17 1454
5381.86 1389
5382.56 1369
5383.25 1369
5383.94 1347
5384.63 1390
5385.33 1426
5386.02 1433
5386.71 1459
5387.40 1527
5388.10 1529
5388.79 1515
5389.48 1513
5390.18 1545
5390.87 1527
5391.56 1503
5392.26 1549
5392.95 1449
5393.64 1449
5394.33 1438
5395.03 1380
5395.72 1361
5396.41 1350
5397.11 1376
5397.80 1359
5398.49 1370
5399.19 1394
5399.88 1325
5400.58 1315
5401.27 1377
5401.96 1347
5402.66 1396
5403.35 1398
5404.04 1374
5404.74 1439
5405.43 1499
5406.13 1377
5406.82 1335
5407.51 1368
5408.21 1432
5408.90 1427
5409.60 1432
5410.29 1401
5410.98 1395
5411.68 1421
5412.37 1426
5413.07 1386
5413.76 1423
5414.46 1431
5415.15 1416
5415.84 1339
5416.54 1411
5417.23 1298
5417.93 1379
5418.62 1446
5419.32 1439
5420.01 1505
5420.71 1423
5421.40 1403
5422.10 1528
5422.79 1503
5423.49 1461
5424.18 1425
5424.88 1492
5425.57 1474
5426.27 1431
5426.96 1451
5427.66 1447
5428.35 1419
5429.05 1468
5429.74 1522
5430.44 1486
5431.14 1505
5431.83 1490
5432.53 1435
5433.22 1413
5433.92 1514
5434.61 1467
5435.31 1367
5436.01 1410
5436.70 1443
5437.40 1489
5438.09 1472
5438.79 1461
5439.49 1532
5440.18 1453
5440.88 1522
5441.57 1474
5442.27 1509
5442.97 1576
5443.66 1595
5444.36 1654
5445.06 1736
5445.75 1780
5446.45 1911
5447.15 1857
5447.84 1955
5448.54 1950
5449.24 1894
5449.93 1896
5450.63 1835
5451.33 1794
5452.02 1773
5452.72 1759
5453.42 1724
5454.11 1665
5454.81 1614
5455.51 1581
5456.20 1601
5456.90 1590
5457.60 1625
5458.30 1655
5458.99 1701
5459.69 1598
5460.39 1721
5461.09 1725
5461.78 1820
5462.48 1715
5463.18 1650
5463.88 1803
5464.57 1794
5465.27 1762
5465.97 1710
5466.67 1692
5467.36 1671
5468.06 1752
5468.76 1640
5469.46 1669
5470.16 1764
5470.85 1733
5471.55 1773
5472.25 1801
5472.95 1757
5473.65 1712
5474.35 1807
5475.04 1858
5475.74 1823
5476.44 1910
5477.14 1967
5477.84 2006
5478.54 2137
5479.23 2368
5479.93 2355
5480.63 2458
5481.33 2473
5482.03 2384
5482.73 2194
5483.43 2156
5484.13 2097
5484.83 2177
5485.52 2027
5486.22 2039
5486.92 2016
5487.62 1957
5488.32 1951
5489.02 2012
5489.72 2117
5490.42 2053
5491.12 2048
5491.82 2128
5492.52 2127
5493.22 2125
5493.92 2287
5494.62 2226
5495.31 2158
5496.01 2221
5496.71 2296
5497.41 2352
5498.11 2532
5498.81 2765
5499.51 3052
5500.21 3366
5500.91 3599
5501.61 3576
5502.31 3321
5503.01 3146
5503.71 2887
5504.41 2640
5505.11 2316
5505.81 2171
5506.51 2076
5507.22 1983
5507.92 1860
5508.62 1901
5509.32 1892
5510.02 1865
5510.72 1893
5511.42 1862
5512.12 2001
5512.82 1959
5513.52 1920
5514.22 1996
5514.92 1922
5515.62 1884
5516.32 1870
5517.03 1890
5517.73 1957
5518.43 1927
5519.13 1937
5519.83 1897
5520.53 1799
5521.23 1870
5521.93 1803
5522.63 1708
5523.34 1642
5524.04 1613
5524.74 1583
5525.44 1606
5526.14 1628
5526.84 1534
5527.55 1550
5528.25 1566
5528.95 1622
5529.65 1559
5530.35 1551
5531.05 1558
5531.76 1529
5532.46 1572
5533.16 1584
5533.86 1603
5534.56 1599
5535.27 1534
5535.97 1500
5536.67 1588
5537.37 1551
5538.08 1622
5538.78 1616
5539.48 1593
5540.18 1570
5540.89 1544
5541.59 1568
5542.29 1553
5542.99 1534
5543.70 1560
5544.40 1596
5545.10 1512
5545.80 1523
5546.51 1548
5547.21 1544
5547.91 1564
5548.62 1582
5549.32 1596
5550.02 1496
5550.73 1487
5551.43 1488
5552.13 1467
5552.84 1444
5553.54 1459
5554.24 1473
5554.95 1463
5555.65 1482
5556.35 1506
5557.06 1532
5557.76 1542
5558.46 1531
5559.17 1476
5559.87 1473
5560.57 1546
5561.28 1501
5561.98 1548
5562.69 1583
5563.39 1584
5564.09 1579
5564.80 1554
5565.50 1549
5566.21 1505
5566.91 1456
5567.61 1471
5568.32 1472
5569.02 1504
5569.73 1533
5570.43 1451
5571.14 1437
5571.84 1431
5572.54 1487
5573.25 1478
5573.95 1483
5574.66 1495
5575.36 1428
5576.07 1518
5576.77 1546
5577.48 1460
5578.18 1490
5578.89 1371
5579.59 1360
5580.30 1404
5581.00 1386
5581.71 1343
5582.41 1356
5583.12 1396
5583.82 1491
5584.53 1447
5585.23 1482
5585.94 1414
5586.64 1373
5587.35 1430
5588.06 1369
5588.76 1400
5589.47 1343
5590.17 1486
5590.88 1357
5591.58 1434
5592.29 1412
5592.99 1393
5593.70 1421
5594.41 1400
5595.11 1412
5595.82 1419
5596.52 1367
5597.23 1418
5597.94 1363
5598.64 1343
5599.35 1408
5600.06 1410
5600.76 1283
5601.47 1346
5602.17 1374
5602.88 1359
5603.59 1390
5604.29 1343
5605.00 1357
5605.71 1339
5606.41 1316
5607.12 1325
5607.83 1331
5608.53 1375
5609.24 1376
5609.95 1382
5610.65 1386
5611.36 1366
5612.07 1401
5612.78 1349
5613.48 1327
5614.19 1324
5614.90 1370
5615.60 1423
5616.31 1364
5617.02 1382
5617.73 1322
5618.43 1392
5619.14 1350
5619.85 1384
5620.56 1296
5621.26 1372
5621.97 1397
5622.68 1395
5623.39 1400
5624.09 1362
5624.80 1346
5625.51 1376
5626.22 1433
5626.93 1436
5627.63 1465
5628.34 1387
5629.05 1409
5629.76 1416
5630.47 1501
5631.17 1460
5631.88 1379
5632.59 1429
5633.30 1480
5634.01 1480
5634.72 1499
5635.42 1476
5636.13 1490
5636.84 1497
5637.55 1613
5638.26 1686
5638.97 1613
5639.68 1585
5640.39 1565
5641.09 1629
5641.80 1520
5642.51 1527
5643.22 1540
5643.93 1530
5644.64 1516
5645.35 1555
5646.06 1523
5646.77 1486
5647.48 1475
5648.19 1424
5648.89 1412
5649.60 1465
5650.31 1546
5651.02 1508
5651.73 1498
5652.44 1480
5653.15 1476
5653.86 1530
5654.57 1432
5655.28 1497
5655.99 1495
5656.70 1484
5657.41 1593
5658.12 1657
5658.83 1607
5659.54 1587
5660.25 1561
5660.96 1605
5661.67 1570
5662.38 1519
5663.09 1588
5663.80 1561
5664.51 1461
5665.22 1503
5665.93 1513
5666.64 1446
5667.35 1507
5668.06 1520
5668.77 1494
5669.48 1609
5670.19 1660
5670.91 1642
5671.62 1639
5672.33 1595
5673.04 1593
5673.75 1548
5674.46 1484
5675.17 1462
5675.88 1483
5676.59 1498
5677.30 1490
5678.01 1463
5678.73 1424
5679.44 1489
5680.15 1520
5680.86 1550
5681.57 1564
5682.28 1522
5682.99 1435
5683.71 1438
5684.42 1394
5685.13 1428
5685.84 1425
5686.55 1434
5687.26 1386
5687.98 1416
5688.69 1467
5689.40 1441
5690.11 1388
5690.82 1409
5691.54 1438
5692.25 1488
5692.96 1471
5693.67 1423
5694.38 1441
5695.10 1383
5695.81 1410
5696.52 1420
5697.23 1383
5697.95 1372
5698.66 1434
5699.37 1383
5700.08 1316
5700.80 1373
5701.51 1473
5702.22 1403
5702.93 1373
5703.65 1370
5704.36 1374
5705.07 1373
5705.78 1391
5706.50 1420
5707.21 1381
5707.92 1437
5708.64 1413
5709.35 1370
5710.06 1378
5710.78 1385
5711.49 1379
5712.20 1415
5712.92 1389
5713.63 1367
5714.34 1387
5715.06 1327
5715.77 1382
5716.48 1366
5717.20 1448
5717.91 1461
5718.62 1437
5719.34 1380
5720.05 1461
5720.77 1421
5721.48 1466
5722.19 1469
5722.91 1469
5723.62 1517
5724.33 1498
5725.05 1479
5725.76 1516
5726.48 1521
5727.19 1527
5727.91 1636
5728.62 1499
5729.33 1555
5730.05 1511
5730.76 1552
5731.48 1555
5732.19 1548
5732.91 1482
5733.62 1493
5734.34 1441
5735.05 1506
5735.77 1470
5736.48 1492
5737.20 1457
5737.91 1456
5738.63 1513
5739.34 1475
5740.06 1459
5740.77 1541
5741.49 1527
5742.20 1512
5742.92 1498
5743.63 1527
5744.35 1602
5745.06 1532
5745.78 1534
5746.49 1520
5747.21 1533
5747.92 1525
5748.64 1559
5749.35 1632
5750.07 1536
5750.79 1633
5751.50 1687
5752.22 1816
5752.93 1779
5753.65 1873
5754.36 1847
5755.08 1876
5755.80 1945
5756.51 1924
5757.23 1960
5757.95 1948
5758.66 1977
5759.38 1951
5760.09 1985
5760.81 1969
5761.53 1913
5762.24 1910
5762.96 1956
5763.68 1988
5764.39 1995
5765.11 2033
5765.83 2022
5766.54 2085
5767.26 2382
5767.98 2626
5768.69 2939
5769.41 3409
5770.13 3572
5770.84 3749
5771.56 3538
5772.28 3373
5772.99 2971
5773.71 2622
5774.43 2478
5775.15 2293
5775.86 2129
5776.58 2177
5777.30 2173
5778.01 2202
5778.73 2165
5779.45 2174
5780.17 2137
5780.88 2227
5781.60 2151
5782.32 2102
5783.04 2184
5783.76 2134
5784.47 2166
5785.19 2169
5785.91 2074
5786.63 2118
5787.34 2075
5788.06 2002
5788.78 1964
5789.50 1973
5790.22 1995
5790.94 2030
5791.65 2016
5792.37 1962
5793.09 1857
5793.81 1773
5794.53 1896
5795.25 1836
5795.96 1792
5796.68 1885
5797.40 1879
5798.12 1973
5798.84 1953
5799.56 2050
5800.28 2153
5800.99 2208
5801.71 2149
5802.43 2175
5803.15 1924
5803.87 1914
5804.59 1909
5805.31 1914
5806.03 1864
5806.75 1745
5807.47 1807
5808.18 1797
5808.90 1800
5809.62 1799
5810.34 1853
5811.06 1781
5811.78 1732
5812.50 1701
5813.22 1646
5813.94 1657
5814.66 1654
5815.38 1652
5816.10 1704
5816.82 1717
5817.54 1673
5818.26 1666
5818.98 1648
5819.70 1658
5820.42 1642
5821.14 1663
5821.86 1694
5822.58 1642
5823.30 1641
5824.02 1647
5824.74 1606
5825.46 1622
5826.18 1609
5826.90 1608
5827.62 1649
5828.34 1559
5829.06 1555
5829.78 1530
5830.50 1513
5831.22 1526
5831.95 1509
5832.67 1561
5833.39 1595
5834.11 1536
5834.83 1587
5835.55 1501
5836.27 1428
5836.99 1466
5837.71 1435
5838.43 1495
5839.15 1455
5839.88 1531
5840.60 1530
5841.32 1464
5842.04 1461
5842.76 1539
5843.48 1523
5844.20 1550
5844.93 1492
5845.65 1489
5846.37 1421
5847.09 1409
5847.81 1419
5848.53 1464
5849.26 1532
5849.98 1500
5850.70 1468
5851.42 1522
5852.14 1501
5852.87 1454
5853.59 1495
5854.31 1463
5855.03 1476
5855.75 1466
5856.48 1486
5857.20 1476
5857.92 1509
5858.64 1512
5859.37 1470
5860.09 1444
5860.81 1493
5861.53 1441
5862.26 1468
5862.98 1453
5863.70 1420
5864.42 1467
5865.15 1434
5865.87 1466
5866.59 1495
5867.31 1493
5868.04 1539
5868.76 1519
5869.48 1489
5870.21 1443
5870.93 1456
5871.65 1520
5872.38 1518
5873.10 1499
5873.82 1497
5874.55 1537
5875.27 1457
5875.99 1475
5876.72 1503
5877.44 1475
5878.16 1505
5878.89 1525
5879.61 1517
5880.33 1527
5881.06 1534
5881.78 1625
5882.51 1595
5883.23 1476
5883.95 1504
5884.68 1527
5885.40 1495
5886.13 1543
5886.85 1566
5887.57 1563
5888.30 1551
5889.02 1484
5889.75 1436
5890.47 1540
5891.20 1558
5891.92 1513
5892.64 1460
5893.37 1487
5894.09 1475
5894.82 1546
5895.54 1525
5896.27 1548
5896.99 1531
5897.72 1517
5898.44 1535
5899.17 1547
5899.89 1580
5900.62 1524
5901.34 1541
5902.07 1558
5902.79 1596
5903.52 1602
5904.24 1625
5904.97 1611
5905.69 1630
5906.42 1649
5907.14 1643
5907.87 1646
5908.59 1624
5909.32 1607
5910.04 1545
5910.77 1597
5911.50 1606
5912.22 1693
5912.95 1601
5913.67 1589
5914.40 1666
5915.12 1652
5915.85 1717
5916.58 1752
5917.30 1733
5918.03 1716
5918.75 1709
5919.48 1671
5920.21 1688
5920.93 1718
5921.66 1764
5922.39 1737
5923.11 1767
5923.84 1850
5924.56 1863
5925.29 1838
5926.02 1853
5926.74 1915
5927.47 1909
5928.20 1892
5928.92 1936
5929.65 1955
5930.38 1958
5931.10 1869
5931.83 1964
5932.56 1960
5933.28 1964
5934.01 2083
5934.74 2051
5935.47 2132
5936.19 2138
5936.92 2192
5937.65 2177
5938.37 2237
5939.10 2213
5939.83 2182
5940.56 2166
5941.28 2260
5942.01 2353
5942.74 2426
5943.47 2497
5944.19 2354
5944.92 2353
5945.65 2481
5946.38 2477
5947.11 2502
5947.83 2517
5948.56 2509
5949.29 2668
5950.02 2721
5950.74 2814
5951.47 2951
5952.20 3101
5952.93 3236
5953.66 3266
5954.39 3231
5955.11 3236
5955.84 3058
5956.57 3114
5957.30 3007
5958.03 3099
5958.76 3027
5959.48 2952
5960.21 2995
5960.94 3031
5961.67 3064
5962.40 3031
5963.13 3176
5963.86 3319
5964.59 3573
5965.31 3684
5966.04 3923
5966.77 4115
5967.50 4146
5968.23 4080
5968.96 3963
5969.69 3896
5970.42 3754
5971.15 3582
5971.88 3502
5972.61 3470
5973.34 3316
5974.06 3326
5974.79 3363
5975.52 3457
5976.25 3536
5976.98 3526
5977.71 3533
5978.44 3532
5979.17 3569
5979.90 3555
5980.63 3688
5981.36 3714
5982.09 3866
5982.82 3983
5983.55 3862
5984.28 3891
5985.01 3866
5985.74 3968
5986.47 3936
5987.20 3961
5987.93 4025
5988.66 4057
5989.39 3909
5990.12 3971
5990.85 4098
5991.58 4133
5992.32 4113
5993.05 4111
5993.78 4150
5994.51 4300
5995.24 4210
5995.97 4244
5996.70 4231
5997.43 4226
5998.16 4239
5998.89 4273
5999.62 4185
6000.35 4170
6001.09 4108
6001.82 4000
6002.55 3864
6003.28 3863
6004.01 3923
6004.74 3913
6005.47 4051
6006.20 4106
6006.94 4314
6007.67 4515
6008.40 4954
6009.13 5651
6009.86 6375
6010.59 7322
6011.33 8060
6012.06 8819
6012.79 9310
6013.52 9507
6014.25 9426
6014.98 9014
6015.72 8543
6016.45 7893
6017.18 7021
6017.91 6278
6018.64 5715
6019.38 5082
6020.11 4579
6020.84 4172
6021.57 3876
6022.31 3666
6023.04 3680
6023.77 3552
6024.50 3448
6025.24 3326
6025.97 3343
6026.70 3385
6027.43 3358
6028.17 3260
6028.90 3295
6029.63 3402
6030.37 3364
6031.10 3245
6031.83 3257
6032.56 3202
6033.30 3083
6034.03 2999
6034.76 2991
6035.50 2913
6036.23 2942
6036.96 2967
6037.70 3047
6038.43 3089
6039.16 2984
6039.90 3009
6040.63 3126
6041.36 3213
6042.10 3159
6042.83 3140
6043.56 3115
6044.30 3139
6045.03 3203
6045.77 3225
6046.50 3280
6047.23 3349
6047.97 3409
6048.70 3493
6049.44 3588
6050.17 3589
6050.90 3689
6051.64 3838
6052.37 4024
6053.11 3953
6053.84 3969
6054.57 3847
6055.31 3664
6056.04 3624
6056.78 3515
6057.51 3401
6058.25 3306
6058.98 3304
6059.72 3241
6060.45 3207
6061.19 3136
6061.92 3129
6062.66 3050
6063.39 3101
6064.13 3076
6064.86 3056
6065.60 2964
6066.33 2950
6067.07 2939
6067.80 2850
6068.54 2876
6069.27 2894
6070.01 2931
6070.74 2876
6071.48 2936
6072.21 2878
6072.95 2699
6073.68 2768
6074.42 2800
6075.15 2727
6075.89 2660
6076.63 2646
6077.36 2655
6078.10 2683
6078.83 2586
6079.57 2575
6080.30 2644
6081.04 2588
6081.78 2619
6082.51 2646
6083.25 2557
6083.98 2455
6084.72 2491
6085.46 2512
6086.19 2601
6086.93 2560
6087.67 2524
6088.40 2615
6089.14 2528
6089.88 2524
6090.61 2678
6091.35 2584
6092.09 2570
6092.82 2668
6093.56 2644
6094.30 2543
6095.03 2513
6095.77 2576
6096.51 2597
6097.24 2498
6097.98 2509
6098.72 2472
6099.45 2372
6100.19 2436
6100.93 2487
6101.67 2458
6102.40 2422
6103.14 2357
6103.88 2384
6104.61 2458
6105.35 2422
6106.09 2443
6106.83 2456
6107.56 2416
6108.30 2506
6109.04 2457
6109.78 2509
6110.51 2546
6111.25 2513
6111.99 2579
6112.73 2639
6113.47 2594
6114.20 2563
6114.94 2593
6115.68 2632
6116.42 2692
6117.16 2722
6117.89 2763
6118.63 2725
6119.37 2708
6120.11 2722
6120.85 2611
6121.59 2697
6122.32 2736
6123.06 2683
6123.80 2753
6124.54 2673
6125.28 2729
6126.02 2771
6126.76 2771
6127.49 2721
6128.23 2691
6128.97 2699
6129.71 2749
6130.45 2854
6131.19 2798
6131.93 2844
6132.67 2765
6133.41 2838
6134.15 2863
6134.88 2949
6135.62 3015
6136.36 3038
6137.10 3055
6137.84 3170
6138.58 3265
6139.32 3276
6140.06 3422
6140.80 3392
6141.54 3363
6142.28 3412
6143.02 3389
6143.76 3257
6144.50 3367
6145.24 3395
6145.98 3299
6146.72 3206
6147.46 3172
6148.20 3228
6148.94 3196
6149.68 3292
6150.42 3209
6151.16 3213
6151.90 3247
6152.64 3350
6153.38 3361
6154.12 3417
6154.86 3407
6155.60 3522
6156.34 3558
6157.08 3409
6157.82 3512
6158.56 3578
6159.30 3596
6160.04 3564
6160.78 3537
6161.52 3555
6162.27 3730
6163.01 3933
6163.75 4089
6164.49 4153
6165.23 4266
6165.97 4615
6166.71 4622
6167.45 4697
6168.19 4723
6168.94 4677
6169.68 4687
6170.42 4567
6171.16 4478
6171.90 4388
6172.64 4464
6173.38 4453
6174.13 4404
6174.87 4368
6175.61 4456
6176.35 4450
6177.09 4553
6177.83 4887
6178.58 5276
6179.32 5890
6180.06 6606
6180.80 7608
6181.54 8438
6182.28 9349
6183.03 9815
6183.77 9876
6184.51 9632
6185.25 9081
6186.00 8195
6186.74 7493
6187.48 6744
6188.22 6167
6188.97 5699
6189.71 5238
6190.45 5137
6191.19 5032
6191.94 4957
6192.68 4805
6193.42 4753
6194.16 4695
6194.91 4624
6195.65 4511
6196.39 4612
6197.13 4613
6197.88 4554
6198.62 4584
6199.36 4604
6200.11 4576
6200.85 4565
6201.59 4598
6202.34 4655
6203.08 4876
6203.82 5292
6204.57 5990
6205.31 6697
6206.05 7904
6206.80 9614
6207.54 10931
6208.28 12296
6209.03 13540
6209.77 13528
6210.52 12992
6211.26 12124
6212.00 11156
6212.75 9801
6213.49 8332
6214.23 7252
6214.98 6263
6215.72 5494
6216.47 5014
6217.21 4475
6217.95 4265
6218.70 4075
6219.44 3945
6220.19 3845
6220.93 3888
6221.68 3853
6222.42 3863
6223.17 3934
6223.91 3850
6224.65 3840
6225.40 3826
6226.14 3629
6226.89 3481
6227.63 3391
6228.38 3270
6229.12 3226
6229.87 3138
6230.61 3144
6231.36 3001
6232.10 3001
6232.85 3041
6233.59 2988
6234.34 2899
6235.08 2958
6235.83 3086
6236.57 3160
6237.32 3170
6238.06 3322
6238.81 3469
6239.56 3586
6240.30 3596
6241.05 3647
6241.79 3456
6242.54 3522
6243.28 3511
6244.03 3463
6244.77 3506
6245.52 3392
6246.27 3498
6247.01 3649
6247.76 3648
6248.50 3464
6249.25 3355
6250.00 3424
6250.74 3367
6251.49 3172
6252.23 3162
6252.98 3142
6253.73 3099
6254.47 3111
6255.22 3019
6255.97 3034
6256.71 3091
6257.46 2955
6258.21 3027
6258.95 3005
6259.70 3030
6260.45 2972
6261.19 2932
6261.94 2904
6262.69 2836
6263.43 2790
6264.18 2717
6264.93 2707
6265.67 2688
6266.42 2685
6267.17 2677
6267.92 2646
6268.66 2683
6269.41 2640
6270.16 2681
6270.90 2673
6271.65 2691
6272.40 2657
6273.15 2749
6273.89 2804
6274.64 2888
6275.39 2834
6276.14 2871
6276.89 2909
6277.63 2869
6278.38 2874
6279.13 2887
6279.88 2851
6280.62 2786
6281.37 2602
6282.12 2718
6282.87 2586
6283.62 2523
6284.36 2481
6285.11 2513
6285.86 2486
6286.61 2452
6287.36 2436
6288.11 2395
6288.85 2413
6289.60 2383
6290.35 2344
6291.10 2349
6291.85 2325
6292.60 2357
6293.35 2425
6294.09 2365
6294.84 2336
6295.59 2330
6296.34 2359
6297.09 2425
6297.84 2355
6298.59 2419
6299.34 2352
6300.09 2313
6300.83 2359
6301.58 2439
6302.33 2403
6303.08 2341
6303.83 2429
6304.58 2488
6305.33 2476
6306.08 2391
6306.83 2429
6307.58 2328
6308.33 2296
6309.08 2379
6309.83 2303
6310.58 2396
6311.33 2402
6312.08 2521
6312.83 2481
6313.58 2555
6314.33 2601
6315.08 2684
6315.83 2732
6316.58 2693
6317.33 2707
6318.08 2647
6318.83 2582
6319.58 2499
6320.33 2466
6321.08 2436
6321.83 2419
6322.58 2368
6323.33 2342
6324.08 2240
6324.83 2160
6325.58 2168
6326.33 2241
6327.08 2261
6327.83 2222
6328.58 2207
6329.33 2181
6330.08 2156
6330.84 2124
6331.59 2158
6332.34 2139
6333.09 2054
6333.84 2104
6334.59 2104
6335.34 2127
6336.09 2146
6336.84 2054
6337.60 2074
6338.35 2116
6339.10 2032
6339.85 2103
6340.60 2088
6341.35 2096
6342.10 2073
6342.86 2101
6343.61 2128
6344.36 2163
6345.11 2099
6345.86 2064
6346.61 2152
6347.37 2115
6348.12 2093
6348.87 2201
6349.62 2246
6350.37 2272
6351.13 2258
6351.88 2282
6352.63 2373
6353.38 2394
6354.14 2312
6354.89 2342
6355.64 2416
6356.39 2306
6357.14 2262
6357.90 2232
6358.65 2208
6359.40 2243
6360.16 2227
6360.91 2206
6361.66 2250
6362.41 2304
6363.17 2264
6363.92 2277
6364.67 2283
6365.42 2232
6366.18 2233
6366.93 2336
6367.68 2369
6368.44 2370
6369.19 2323
6369.94 2303
6370.70 2271
6371.45 2219
6372.20 2278
6372.96 2261
6373.71 2207
6374.46 2205
6375.22 2255
6375.97 2154
6376.72 2254
6377.48 2263
6378.23 2170
6378.99 2202
6379.74 2273
6380.49 2262
6381.25 2327
6382.00 2285
6382.75 2221
6383.51 2175
6384.26 2171
6385.02 2180
6385.77 2148
6386.53 2231
6387.28 2233
6388.03 2249
6388.79 2167
6389.54 2148
6390.30 2251
6391.05 2119
6391.81 2116
6392.56 2069
6393.31 2142
6394.07 2121
6394.82 2100
6395.58 2080
6396.33 2080
6397.09 2085
6397.84 2070
6398.60 2015
6399.35 2157
6400.11 2151
6400.86 1983
6401.62 2059
6402.37 2017
6403.13 2038
6403.88 2063
6404.64 2019
6405.39 2048
6406.15 2069
6406.90 2122
6407.66 2105
6408.42 2140
6409.17 2089
6409.93 2097
6410.68 2095
6411.44 2079
6412.19 2034
6412.95 2011
6413.71 2064
6414.46 2032
6415.22 2109
6415.97 2167
6416.73 2093
6417.48 2096
6418.24 2119
6419.00 2158
6419.75 2027
6420.51 2096
6421.27 2084
6422.02 2130
6422.78 1993
6423.53 2106
6424.29 2041
6425.05 2044
6425.80 1992
6426.56 1958
6427.32 1966
6428.07 2070
6428.83 2102
6429.59 2091
6430.34 2088
6431.10 2053
6431.86 2058
6432.61 2078
6433.37 2147
6434.13 2115
6434.89 2154
6435.64 2151
6436.40 2147
6437.16 2223
6437.91 2110
6438.67 2150
6439.43 2276
6440.19 2234
6440.94 2193
6441.70 2190
6442.46 2134
6443.22 2225
6443.97 2267
6444.73 2235
6445.49 2200
6446.25 2175
6447.00 2308
6447.76 2353
6448.52 2323
6449.28 2359
6450.04 2333
6450.79 2274
6451.55 2351
6452.31 2314
6453.07 2358
6453.83 2377
6454.58 2349
6455.34 2374
6456.10 2432
6456.86 2440
6457.62 2507
6458.38 2458
6459.13 2444
6459.89 2389
6460.65 2458
6461.41 2513
6462.17 2490
6462.93 2519
6463.69 2443
6464.44 2573
6465.20 2613
6465.96 2713
6466.72 2746
6467.48 2644
6468.24 2717
6469.00 2681
6469.76 2671
6470.52 2713
6471.28 2713
6472.03 2682
6472.79 2686
6473.55 2721
6474.31 2748
6475.07 2848
6475.83 2823
6476.59 2748
6477.35 2831
6478.11 2917
6478.87 2978
6479.63 3013
6480.39 2985
6481.15 3038
6481.91 3021
6482.67 3115
6483.43 3133
6484.19 3149
6484.95 3196
6485.71 3180
6486.47 3230
6487.23 3205
6487.99 3238
6488.75 3327
6489.51 3327
6490.27 3373
6491.03 3497
6491.79 3577
6492.55 3597
6493.31 3663
6494.07 3678
6494.83 3648
6495.59 3636
6496.35 3653
6497.11 3579
6497.87 3478
6498.64 3528
6499.40 3495
6500.16 3527
6500.92 3600
6501.68 3681
6502.44 3900
6503.20 4157
6503.96 4717
6504.72 5314
6505.48 6359
6506.25 7826
6507.01 9407
6507.77 10734
6508.53 11585
6509.29 11655
6510.05 11238
6510.81 10327
6511.57 9381
6512.34 8376
6513.10 7298
6513.86 6174
6514.62 5583
6515.38 5052
6516.15 4588
6516.91 4267
6517.67 4050
6518.43 4000
6519.19 3949
6519.95 3875
6520.72 3963
6521.48 3982
6522.24 3882
6523.00 4013
6523.77 4191
6524.53 4379
6525.29 4492
6526.05 4478
6526.81 4657
6527.58 4819
6528.34 4767
6529.10 4612
6529.86 4648
6530.63 4724
6531.39 4769
6532.15 4880
6532.92 5170
6533.68 5680
6534.44 6395
6535.20 7086
6535.97 7657
6536.73 7986
6537.49 7968
6538.26 7679
6539.02 7018
6539.78 6403
6540.55 5740
6541.31 5288
6542.07 4822
6542.84 4498
6543.60 4342
6544.36 4332
6545.13 4184
6545.89 4186
6546.65 4236
6547.42 4283
6548.18 4149
6548.94 4113
6549.71 3993
6550.47 3907
6551.24 3821
6552.00 3797
6552.76 3785
6553.53 3735
6554.29 3815
6555.06 3804
6555.82 3698
6556.58 3690
6557.35 3677
6558.11 3620
6558.88 3804
6559.64 3789
6560.41 3833
6561.17 3847
6561.93 4022
6562.70 4004
6563.46 3998
6564.23 4018
6564.99 4121
6565.76 4037
6566.52 3952
6567.29 3988
6568.05 3960
6568.82 3974
6569.58 4051
6570.35 4020
6571.11 4064
6571.88 4104
6572.64 4221
6573.41 4272
6574.17 4242
6574.94 4275
6575.70 4327
6576.47 4306
6577.23 4306
6578.00 4345
6578.76 4317
6579.53 4302
6580.29 4370
6581.06 4510
6581.83 4640
6582.59 4723
6583.36 4741
6584.12 4814
6584.89 4721
6585.65 4729
6586.42 4513
6587.19 4490
6587.95 4505
6588.72 4497
6589.48 4532
6590.25 4620
6591.02 4760
6591.78 5009
6592.55 5138
6593.32 5468
6594.08 5675
6594.85 5934
6595.61 6233
6596.38 6146
6597.15 5815
6597.91 5579
6598.68 5337
6599.45 5124
6600.21 4962
6600.98 4659
6601.75 4449
6602.51 4174
6603.28 4028
6604.05 3974
6604.82 3955
6605.58 3941
6606.35 3925
6607.12 3896
6607.88 3875
6608.65 3962
6609.42 3993
6610.19 3936
6610.95 4025
6611.72 3962
6612.49 3890
6613.25 3807
6614.02 3841
6614.79 3744
6615.56 3694
6616.32 3793
6617.09 3736
6617.86 3783
6618.63 3986
6619.40 4070
6620.16 4208
6620.93 4365
6621.70 4630
6622.47 4718
6623.24 4586
6624.00 4628
6624.77 4576
6625.54 4347
6626.31 4204
6627.08 4114
6627.84 3962
6628.61 3853
6629.38 3815
6630.15 3828
6630.92 3868
6631.69 3820
6632.46 3952
6633.22 4132
6633.99 4243
6634.76 4377
6635.53 4387
6636.30 4481
6637.07 4435
6637.84 4452
6638.61 4690
6639.37 4757
6640.14 4842
6640.91 4905
6641.68 4866
6642.45 4823
6643.22 4806
6643.99 4489
6644.76 4332
6645.53 4169
6646.30 3931
6647.07 3737
6647.84 3592
6648.61 3433
6649.37 3363
6650.14 3268
6650.91 3181
6651.68 3169
6652.45 3045
6653.22 3117
6653.99 3159
6654.76 3162
6655.53 3127
6656.30 3055
6657.07 3075
6657.84 3121
6658.61 3042
6659.38 2992
6660.15 3072
6660.92 3045
6661.69 2969
6662.46 2973
6663.23 3009
6664.00 3002
6664.77 3042
6665.55 2987
6666.32 3009
6667.09 2926
6667.86 2922
6668.63 2974
6669.40 3004
6670.17 3157
6670.94 3166
6671.71 3122
6672.48 3193
6673.25 3097
6674.02 3107
6674.79 3064
6675.57 3068
6676.34 3103
6677.11 3079
6677.88 3061
6678.65 3088
6679.42 3132
6680.19 3098
6680.96 3085
6681.74 3114
6682.51 3279
6683.28 3305
6684.05 3311
6684.82 3455
6685.59 3567
6686.37 3549
6687.14 3337
6687.91 3243
6688.68 3184
6689.45 2996
6690.22 3034
6691.00 2922
6691.77 2821
6692.54 2766
6693.31 2696
6694.08 2616
6694.86 2682
6695.63 2681
6696.40 2686
6697.17 2740
6697.95 2728
6698.72 2685
6699.49 2668
6700.26 2675
6701.04 2695
6701.81 2682
6702.58 2617
6703.35 2631
6704.13 2599
6704.90 2606
6705.67 2504
6706.44 2495
6707.22 2500
6707.99 2444
6708.76 2469
6709.54 2483
6710.31 2456
6711.08 2462
6711.86 2533
6712.63 2363
6713.40 2391
6714.17 2429
6714.95 2497
6715.72 2427
6716.50 2362
6717.27 2412
6718.04 2320
6718.82 2291
6719.59 2314
6720.36 2359
6721.14 2350
6721.91 2318
6722.68 2320
6723.46 2291
6724.23 2337
6725.01 2280
6725.78 2383
6726.55 2288
6727.33 2219
6728.10 2319
6728.88 2296
6729.65 2365
6730.42 2235
6731.20 2259
6731.97 2258
6732.75 2302
6733.52 2323
6734.30 2305
6735.07 2341
6735.84 2328
6736.62 2350
6737.39 2364
6738.17 2378
6738.94 2383
6739.72 2445
6740.49 2359
6741.27 2342
6742.04 2365
6742.82 2393
6743.59 2397
6744.37 2421
6745.14 2443
6745.92 2417
6746.69 2487
6747.47 2370
6748.24 2422
6749.02 2506
6749.79 2595
6750.57 2659
6751.34 2673
6752.12 2797
6752.90 2808
6753.67 2796
6754.45 2823
6755.22 2752
6756.00 2695
6756.77 2578
6757.55 2655
6758.33 2622
6759.10 2598
6759.88 2547
6760.65 2503
6761.43 2445
6762.20 2452
6762.98 2475
6763.76 2344
6764.53 2428
6765.31 2488
6766.09 2476
6766.86 2466
6767.64 2469
6768.41 2413
6769.19 2399
6769.97 2367
6770.74 2332
6771.52 2321
6772.30 2325
6773.07 2344
6773.85 2303
6774.63 2302
6775.40 2310
6776.18 2260
6776.96 2269
6777.74 2276
6778.51 2232
6779.29 2302
6780.07 2240
6780.84 2268
6781.62 2273
6782.40 2168
6783.17 2178
6783.95 2155
6784.73 2157
6785.51 2186
6786.28 2114
6787.06 2183
6787.84 2185
6788.62 2088
6789.39 2099
6790.17 2123
6790.95 2033
6791.73 2109
6792.51 2079
6793.28 2111
6794.06 2051
6794.84 2034
6795.62 2040
6796.39 2128
6797.17 2153
6797.95 2169
6798.73 2172
6799.51 2200
6800.29 2200
6801.06 2242
6801.84 2290
6802.62 2202
6803.40 2233
6804.18 2248
6804.96 2194
6805.73 2235
6806.51 2212
6807.29 2147
6808.07 2242
6808.85 2231
6809.63 2141
6810.41 2038
6811.18 2098
6811.96 2141
6812.74 2115
6813.52 2113
6814.30 2099
6815.08 2063
6815.86 2122
6816.64 2163
6817.42 2197
6818.20 2131
6818.98 2110
6819.76 2063
6820.53 2046
6821.31 2090
6822.09 2077
6822.87 2113
6823.65 2166
6824.43 2118
6825.21 2074
6825.99 2076
6826.77 2070
6827.55 2096
6828.33 2097
6829.11 2063
6829.89 2124
6830.67 2085
6831.45 2081
6832.23 2134
6833.01 2097
6833.79 2139
6834.57 2219
6835.35 2334
6836.13 2428
6836.91 2812
6837.69 3037
6838.47 3090
6839.25 3171
6840.03 3273
6840.81 3046
6841.59 3003
6842.37 2804
6843.16 2637
6843.94 2566
6844.72 2418
6845.50 2374
6846.28 2385
6847.06 2355
6847.84 2414
6848.62 2594
6849.40 2666
6850.18 2700
6850.96 2875
6851.75 2923
6852.53 2911
6853.31 2895
6854.09 2804
6854.87 2674
6855.65 2544
6856.43 2485
6857.22 2456
6858.00 2341
6858.78 2376
6859.56 2294
6860.34 2271
6861.12 2238
6861.90 2234
6862.69 2235
6863.47 2349
6864.25 2252
6865.03 2276
6865.81 2271
6866.60 2369
6867.38 2425
6868.16 2403
6868.94 2383
6869.72 2388
6870.51 2340
6871.29 2378
6872.07 2350
6872.85 2397
6873.64 2450
6874.42 2491
6875.20 2584
6875.98 2490
6876.77 2470
6877.55 2646
6878.33 2684
6879.11 2795
6879.90 2798
6880.68 2802
6881.46 2838
6882.25 2885
6883.03 3003
6883.81 3028
6884.59 3005
6885.38 3276
6886.16 3346
6886.94 3520
6887.73 3831
6888.51 4069
6889.29 3936
6890.08 3938
6890.86 3688
6891.64 3636
6892.43 3373
6893.21 3199
6893.99 3058
6894.78 2974
6895.56 2896
6896.35 2827
6897.13 2801
6897.91 2734
6898.70 2774
6899.48 2734
6900.26 2849
6901.05 2787
6901.83 2821
6902.62 2869
6903.40 2904
6904.18 2899
6904.97 2866
6905.75 2908
6906.54 2828
6907.32 2829
6908.11 2672
6908.89 2756
6909.67 2767
6910.46 2748
6911.24 2753
6912.03 2756
6912.81 2662
6913.60 2749
6914.38 2781
6915.17 2722
6915.95 2692
6916.74 2784
6917.52 2744
6918.31 2749
6919.09 2788
6919.88 2836
6920.66 2817
6921.45 2857
6922.23 2815
6923.02 2870
6923.80 2929
6924.59 2940
6925.37 3005
6926.16 3072
6926.94 3036
6927.73 3026
6928.51 3070
6929.30 3105
6930.09 2995
6930.87 3036
6931.66 3071
6932.44 3062
6933.23 3128
6934.01 3166
6934.80 3160
6935.59 3217
6936.37 3163
6937.16 3282
6937.94 3276
6938.73 3467
6939.52 3649
6940.30 3739
6941.09 3860
6941.88 4104
6942.66 4209
6943.45 4222
6944.23 4330
6945.02 4380
6945.81 4430
6946.59 4528
6947.38 4684
6948.17 4557
6948.95 4608
6949.74 4491
6950.53 4382
6951.31 4290
6952.10 4085
6952.89 4075
6953.67 3960
6954.46 3863
6955.25 3812
6956.04 3862
6956.82 3788
6957.61 3867
6958.40 3874
6959.18 3936
6959.97 3884
6960.76 3926
6961.55 4033
6962.33 4175
6963.12 4177
6963.91 4165
6964.70 4340
6965.48 4543
6966.27 4794
6967.06 4781
6967.85 4987
6968.63 5163
6969.42 5306
6970.21 5391
6971.00 5469
6971.79 5380
6972.57 5466
6973.36 5375
6974.15 5362
6974.94 5353
6975.73 5374
6976.52 5457
6977.30 5491
6978.09 5746
6978.88 5992
6979.67 6380
6980.46 7079
6981.25 7937
6982.03 9297
6982.82 11048
6983.61 13070
6984.40 15423
6985.19 17232
6985.98 17947
6986.77 17949
6987.55 17011
6988.34 15703
6989.13 13874
6989.92 11825
6990.71 10050
6991.50 8366
6992.29 7049
6993.08 6166
6993.87 5340
6994.66 4758
6995.45 4477
6996.24 4261
6997.02 4003
6997.81 3915
6998.60 3907
6999.39 3944
7000.18 3813
7000.97 3827
7001.76 3885
7002.55 3732
7003.34 3646
7004.13 3556
7004.92 3390
7005.71 3316
7006.50 3210
7007.29 3159
7008.08 3111
7008.87 3086
7009.66 3178
7010.45 3250
7011.24 3434
7012.03 3474
7012.82 3506
7013.61 3645
7014.40 3647
7015.19 3580
7015.98 3496
7016.77 3484
7017.56 3393
7018.35 3437
7019.15 3346
7019.94 3416
7020.73 3482
7021.52 3741
7022.31 3842
7023.10 3880
7023.89 4084
7024.68 3996
7025.47 4011
7026.26 4059
7027.05 3966
7027.85 3972
7028.64 3849
7029.43 3728
7030.22 3644
7031.01 3476
7031.80 3424
7032.59 3330
7033.38 3335
7034.18 3277
7034.97 3215
7035.76 3318
7036.55 3281
7037.34 3326
7038.13 3436
7038.93 3393
7039.72 3455
7040.51 3413
7041.30 3510
7042.09 3395
7042.89 3436
7043.68 3388
7044.47 3469
7045.26 3466
7046.05 3437
7046.85 3505
7047.64 3538
7048.43 3749
7049.22 3774
7050.01 3906
7050.81 3943
7051.60 3875
7052.39 3861
7053.18 3753
7053.98 3574
7054.77 3465
7055.56 3347
7056.36 3287
7057.15 3366
7057.94 3301
7058.73 3326
7059.53 3363
7060.32 3278
7061.11 3179
7061.91 3243
7062.70 3162
7063.49 3071
7064.29 3068
7065.08 3035
7065.87 2970
7066.66 2925
7067.46 2850
7068.25 2941
7069.04 2842
7069.84 2880
7070.63 2846
7071.43 2792
7072.22 2787
7073.01 2781
7073.81 2717
7074.60 2581
7075.39 2581
7076.19 2626
7076.98 2549
7077.78 2657
7078.57 2628
7079.36 2688
7080.16 2633
7080.95 2616
7081.75 2673
7082.54 2589
7083.33 2660
7084.13 2639
7084.92 2715
7085.72 2778
7086.51 2809
7087.31 2886
7088.10 2967
7088.90 2885
7089.69 2808
7090.48 2794
7091.28 2667
7092.07 2552
7092.87 2544
7093.66 2509
7094.46 2476
7095.25 2409
7096.05 2358
7096.84 2286
7097.64 2287
7098.43 2283
7099.23 2265
7100.02 2273
7100.82 2242
7101.61 2264
7102.41 2220
7103.20 2121
7104.00 2128
7104.80 2103
7105.59 2118
7106.39 2101
7107.18 1989
7107.98 2098
7108.77 2100
7109.57 2031
7110.36 1997
7111.16 1925
7111.96 1932
7112.75 1999
7113.55 2024
7114.34 2010
7115.14 1986
7115.94 1994
7116.73 1982
7117.53 1988
7118.32 2009
7119.12 2023
7119.92 1968
7120.71 1947
7121.51 1946
7122.31 2041
7123.10 2030
7123.90 1957
7124.70 1991
7125.49 2013
7126.29 2014
7127.09 2008
7127.88 2016
7128.68 2084
7129.48 2102
7130.27 2097
7131.07 2033
7131.87 2019
7132.66 2003
7133.46 2030
7134.26 2013
7135.06 1963
7135.85 1936
7136.65 1958
7137.45 1873
7138.24 1867
7139.04 1878
7139.84 1834
7140.64 1806
7141.43 1859
7142.23 1882
7143.03 1861
7143.83 1837
7144.62 1847
7145.42 1855
7146.22 1847
7147.02 1771
7147.82 1723
7148.61 1731
7149.41 1780
7150.21 1772
7151.01 1713
7151.81 1744
7152.60 1774
7153.40 1778
7154.20 1803
7155.00 1766
7155.80 1782
7156.59 1796
7157.39 1775
7158.19 1817
7158.99 1811
7159.79 1777
7160.59 1752
7161.39 1759
7162.18 1764
7162.98 1726
7163.78 1742
7164.58 1749
7165.38 1698
7166.18 1702
7166.98 1693
7167.78 1702
7168.57 1611
7169.37 1643
7170.17 1618
7170.97 1689
7171.77 1690
7172.57 1662
7173.37 1663
7174.17 1607
7174.97 1594
7175.77 1566
7176.57 1562
7177.37 1612
7178.17 1605
7178.97 1618
7179.77 1654
7180.56 1632
7181.36 1686
7182.16 1686
7182.96 1765
7183.76 1708
7184.56 1721
7185.36 1720
7186.16 1658
7186.96 1599
7187.76 1582
7188.56 1620
7189.36 1596
7190.16 1615
7190.96 1587
7191.76 1602
7192.57 1595
7193.37 1518
7194.17 1592
7194.97 1613
7195.77 1553
7196.57 1539
7197.37 1562
7198.17 1599
7198.97 1545
7199.77 1573
7200.57 1566
7201.37 1573
7202.17 1553
7202.97 1558
7203.77 1581
7204.58 1617
7205.38 1535
7206.18 1588
7206.98 1616
7207.78 1670
7208.58 1565
7209.38 1609
7210.18 1647
7210.99 1583
7211.79 1613
7212.59 1574
7213.39 1617
7214.19 1623
7214.99 1647
7215.79 1632
7216.60 1698
7217.40 1681
7218.20 1691
7219.00 1653
7219.80 1632
7220.60 1694
7221.41 1712
7222.21 1669
7223.01 1737
7223.81 1742
7224.62 1719
7225.42 1648
7226.22 1598
7227.02 1700
7227.82 1640
7228.63 1682
7229.43 1728
7230.23 1868
7231.03 1788
7231.84 1790
7232.64 1809
7233.44 1913
7234.24 1982
7235.05 2059
7235.85 2180
7236.65 2203
7237.45 2234
7238.26 2139
7239.06 2121
7239.86 2109
7240.67 1980
7241.47 1914
7242.27 1930
7243.08 1872
7243.88 1804
7244.68 1759
7245.49 1796
7246.29 1802
7247.09 1784
7247.90 1855
7248.70 1858
7249.50 1838
7250.31 1833
7251.11 1813
7251.91 1877
7252.72 1924
7253.52 1878
7254.32 1876
7255.13 1852
7255.93 1835
7256.74 1926
7257.54 1919
7258.34 1858
7259.15 1922
7259.95 1923
7260.76 1921
7261.56 1975
7262.36 1965
7263.17 1996
7263.97 2005
7264.78 2045
7265.58 2034
7266.39 2071
7267.19 1996
7268.00 2008
7268.80 1987
7269.60 1946
7270.41 1998
7271.21 1944
7272.02 1941
7272.82 1906
7273.63 1949
7274.43 1954
7275.24 1980
7276.04 1991
7276.85 1966
7277.65 2100
7278.46 2030
7279.26 2084
7280.07 2209
7280.87 2321
7281.68 2455
7282.48 2670
7283.29 2871
7284.09 3047
7284.90 3095
7285.71 3211
7286.51 3119
7287.32 2995
7288.12 2736
7288.93 2623
7289.73 2524
7290.54 2357
7291.35 2218
7292.15 2202
7292.96 2130
7293.76 2120
7294.57 2141
7295.38 2145
7296.18 2161
7296.99 2207
7297.79 2152
7298.60 2101
7299.41 2067
7300.21 2055
7301.02 2205
7301.82 2209
7302.63 2270
7303.44 2257
7304.24 2214
7305.05 2180
7305.86 2331
7306.66 2422
7307.47 2439
7308.28 2550
7309.08 2707
7309.89 2838
7310.70 2903
7311.50 2858
7312.31 2822
7313.12 2864
7313.93 2801
7314.73 2745
7315.54 2721
7316.35 2820
7317.15 3046
7317.96 3277
7318.77 3535
7319.58 3745
7320.38 3778
7321.19 3672
7322.00 3615
7322.81 3395
7323.61 3309
7324.42 3148
7325.23 2912
7326.04 2693
7326.84 2632
7327.65 2568
7328.46 2447
7329.27 2404
7330.08 2441
7330.88 2371
7331.69 2379
7332.50 2372
7333.31 2314
7334.12 2348
7334.92 2372
7335.73 2350
7336.54 2485
7337.35 2545
7338.16 2541
7338.97 2524
7339.78 2584
7340.58 2561
7341.39 2517
7342.20 2498
7343.01 2543
7343.82 2426
7344.63 2441
7345.44 2370
7346.24 2407
7347.05 2345
7347.86 2368
7348.67 2396
7349.48 2236
7350.29 2155
7351.10 2232
7351.91 2228
7352.72 2257
7353.53 2227
7354.34 2160
7355.14 2197
7355.95 2298
7356.76 2271
7357.57 2349
7358.38 2492
7359.19 2577
7360.00 2604
7360.81 2671
7361.62 2676
7362.43 2676
7363.24 2710
7364.05 2727
7364.86 2724
7365.67 2581
7366.48 2451
7367.29 2536
7368.10 2393
7368.91 2286
7369.72 2262
7370.53 2235
7371.34 2182
7372.15 2236
7372.96 2214
7373.77 2212
7374.58 2155
7375.39 2182
7376.20 2254
7377.01 2315
7377.82 2428
7378.63 2527
7379.44 2605
7380.26 2770
7381.07 2836
7381.88 2930
7382.69 2858
7383.50 2784
7384.31 2754
7385.12 2629
7385.93 2472
7386.74 2374
7387.55 2336
7388.36 2206
7389.18 2174
7389.99 2110
7390.80 2070
7391.61 1950
7392.42 2033
7393.23 2021
7394.04 1977
7394.86 1944
7395.67 1887
7396.48 1917
7397.29 1918
7398.10 1966
7398.91 2002
7399.73 1969
7400.54 2003
7401.35 2062
7402.16 2137
7402.97 2073
7403.79 2077
7404.60 2035
7405.41 1961
7406.22 1958
7407.03 1988
7407.85 1969
7408.66 2015
7409.47 1990
7410.28 1899
7411.10 1869
7411.91 1827
7412.72 1815
7413.53 1725
7414.35 1720
7415.16 1708
7415.97 1679
7416.78 1703
7417.60 1707
7418.41 1658
7419.22 1620
7420.03 1604
7420.85 1659
7421.66 1665
7422.47 1621
7423.29 1581
7424.10 1579
7424.91 1483
7425.73 1563
7426.54 1551
7427.35 1534
7428.17 1581
7428.98 1533
7429.79 1504
7430.61 1546
7431.42 1585
7432.23 1568
7433.05 1547
7433.86 1568
7434.67 1581
7435.49 1544
7436.30 1629
7437.12 1585
7437.93 1616
7438.74 1613
7439.56 1533
7440.37 1594
7441.18 1563
7442.00 1553
7442.81 1504
7443.63 1576
7444.44 1534
7445.26 1562
7446.07 1515
7446.88 1495
7447.70 1482
7448.51 1473
7449.33 1436
7450.14 1491
7450.96 1476
7451.77 1487
7452.59 1470
7453.40 1503
7454.22 1458
7455.03 1429
7455.85 1451
7456.66 1439
7457.47 1444
7458.29 1441
7459.10 1512
7459.92 1544
7460.74 1507
7461.55 1494
7462.37 1446
7463.18 1425
7464.00 1457
7464.81 1436
7465.63 1456
7466.44 1508
7467.26 1496
7468.07 1478
7468.89 1473
7469.70 1541
7470.52 1488
7471.34 1477
7472.15 1538
7472.97 1493
7473.78 1522
7474.60 1512
7475.41 1546
7476.23 1463
7477.05 1431
7477.86 1499
7478.68 1482
7479.49 1501
7480.31 1485
7481.13 1450
7481.94 1436
7482.76 1432
7483.58 1415
7484.39 1436
7485.21 1433
7486.03 1496
7486.84 1462
7487.66 1396
7488.48 1477
7489.29 1396
7490.11 1415
7490.93 1364
7491.74 1407
7492.56 1455
7493.38 1460
7494.19 1403
7495.01 1471
7495.83 1409
7496.64 1405
7497.46 1446
7498.28 1442
7499.10 1487
7499.91 1423
7500.73 1485
7501.55 1430
7502.36 1462
7503.18 1399
7504.00 1373
7504.82 1399
7505.63 1377
7506.45 1387
7507.27 1387
7508.09 1458
7508.90 1392
7509.72 1402
7510.54 1407
7511.36 1356
7512.18 1358
7512.99 1374
7513.81 1429
7514.63 1415
7515.45 1422
7516.27 1427
7517.08 1396
7517.90 1415
7518.72 1388
7519.54 1397
7520.36 1400
7521.18 1373
7521.99 1401
7522.81 1381
7523.63 1388
7524.45 1453
7525.27 1432
7526.09 1401
7526.91 1473
7527.72 1411
7528.54 1408
7529.36 1452
7530.18 1401
7531.00 1432
7531.82 1461
7532.64 1464
7533.46 1458
7534.28 1490
7535.10 1412
7535.91 1402
7536.73 1447
7537.55 1407
7538.37 1424
7539.19 1470
7540.01 1430
7540.83 1430
7541.65 1441
7542.47 1452
7543.29 1406
7544.11 1463
7544.93 1479
7545.75 1478
7546.57 1495
7547.39 1469
7548.21 1501
7549.03 1485
7549.85 1500
7550.67 1533
7551.49 1545
7552.31 1490
7553.13 1481
7553.95 1465
7554.77 1486
7555.59 1498
7556.41 1555
7557.23 1550
7558.05 1565
7558.87 1585
7559.69 1531
7560.51 1561
7561.33 1620
7562.15 1617
7562.97 1634
7563.79 1622
7564.61 1551
7565.44 1566
7566.26 1535
7567.08 1589
7567.90 1652
7568.72 1568
7569.54 1622
7570.36 1665
7571.18 1656
7572.00 1584
7572.82 1613
7573.65 1685
7574.47 1621
7575.29 1633
7576.11 1702
7576.93 1652
7577.75 1669
7578.57 1711
7579.40 1632
7580.22 1653
7581.04 1697
7581.86 1672
7582.68 1668
7583.50 1669
7584.33 1712
7585.15 1703
7585.97 1734
7586.79 1743
7587.61 1710
7588.44 1743
7589.26 1772
7590.08 1711
7590.90 1708
7591.72 1711
7592.55 1754
7593.37 1797
7594.19 1857
7595.01 1796
7595.84 1857
7596.66 1819
7597.48 1824
7598.30 1846
7599.13 1887
7599.95 1925
7600.77 2004
7601.59 1998
7602.42 2050
7603.24 2099
7604.06 2066
7604.89 2089
7605.71 2108
7606.53 2086
7607.36 2049
7608.18 2117
7609.00 2029
7609.82 1991
7610.65 1957
7611.47 2006
7612.29 2037
7613.12 2065
7613.94 2006
7614.77 2103
7615.59 2172
7616.41 2215
7617.24 2342
7618.06 2455
7618.88 2525
7619.71 2473
7620.53 2485
7621.35 2337
7622.18 2364
7623.00 2298
7623.83 2252
7624.65 2258
7625.47 2193
7626.30 2221
7627.12 2232
7627.95 2286
7628.77 2241
7629.60 2317
7630.42 2441
7631.24 2421
7632.07 2519
7632.89 2484
7633.72 2407
7634.54 2310
7635.37 2211
7636.19 2101
7637.02 2053
7637.84 2038
7638.67 1867
7639.49 1844
7640.31 1793
7641.14 1867
7641.96 1897
7642.79 1996
7643.61 2024
7644.44 2059
7645.26 2112
7646.09 2097
7646.92 2126
7647.74 2033
7648.57 2085
7649.39 2058
7650.22 2021
7651.04 1984
7651.87 2096
7652.69 1926
7653.52 1904
7654.34 1872
7655.17 1742
7656.00 1739
7656.82 1682
7657.65 1660
7658.47 1669
7659.30 1681
7660.12 1631
7660.95 1644
7661.78 1686
7662.60 1714
7663.43 1680
7664.25 1649
7665.08 1672
7665.91 1687
7666.73 1623
7667.56 1616
7668.39 1637
7669.21 1641
7670.04 1658
7670.87 1595
7671.69 1594
7672.52 1583
7673.35 1580
7674.17 1510
7675.00 1563
7675.83 1586
7676.65 1592
7677.48 1509
7678.31 1627
7679.13 1593
7679.96 1534
7680.79 1626
7681.61 1630
7682.44 1712
7683.27 1660
7684.10 1687
7684.92 1744
7685.75 1747
7686.58 1713
7687.40 1727
7688.23 1685
7689.06 1650
7689.89 1578
7690.71 1629
7691.54 1600
7692.37 1646
7693.20 1592
7694.03 1569
7694.85 1628
7695.68 1625
7696.51 1657
7697.34 1619
7698.16 1709
7698.99 1750
7699.82 1741
7700.65 1667
7701.48 1669
7702.31 1683
7703.13 1667
7703.96 1570
7704.79 1537
7705.62 1609
7706.45 1538
7707.28 1549
7708.10 1510
7708.93 1574
7709.76 1580
7710.59 1544
7711.42 1455
7712.25 1515
7713.08 1440
7713.90 1492
7714.73 1471
7715.56 1492
7716.39 1461
7717.22 1510
7718.05 1512
7718.88 1455
7719.71 1409
7720.54 1423
7721.37 1485
7722.20 1461
7723.02 1453
7723.85 1430
7724.68 1483
7725.51 1465
7726.34 1528
7727.17 1511
7728.00 1465
7728.83 1455
7729.66 1424
7730.49 1459
7731.32 1475
7732.15 1458
7732.98 1428
7733.81 1458
7734.64 1416
7735.47 1374
7736.30 1376
7737.13 1410
7737.96 1378
7738.79 1431
7739.62 1365
7740.45 1375
7741.28 1452
7742.11 1451
7742.94 1432
7743.77 1473
7744.60 1545
7745.43 1598
7746.26 1720
7747.09 1797
7747.92 1811
7748.75 1799
7749.59 1821
7750.42 1792
7751.25 1689
7752.08 1640
7752.91 1624
7753.74 1507
7754.57 1454
7755.40 1370
7756.23 1329
7757.06 1386
7757.90 1359
7758.73 1384
7759.56 1278
7760.39 1310
7761.22 1304
7762.05 1390
7762.88 1267
7763.71 1287
7764.55 1369
7765.38 1322
7766.21 1301
7767.04 1325
7767.87 1337
7768.70 1311
7769.54 1266
7770.37 1278
7771.20 1272
7772.03 1326
7772.86 1256
7773.70 1242
7774.53 1299
7775.36 1314
7776.19 1304
7777.02 1258
7777.86 1280
7778.69 1283
7779.52 1298
7780.35 1339
7781.19 1306
7782.02 1325
7782.85 1348
7783.68 1360
7784.52 1336
7785.35 1369
7786.18 1391
7787.01 1375
7787.85 1348
7788.68 1384
7789.51 1337
7790.35 1398
7791.18 1385
7792.01 1391
7792.84 1431
7793.68 1338
7794.51 1353
7795.34 1343
7796.18 1450
7797.01 1427
7797.84 1366
7798.68 1357
7799.51 1435
7800.34 1460
7801.18 1469
7802.01 1432
7802.84 1495
7803.68 1472
7804.51 1464
7805.35 1398
7806.18 1452
7807.01 1488
7807.85 1488
7808.68 1431
7809.51 1519
7810.35 1549
7811.18 1537
7812.02 1673
7812.85 1644
7813.68 1683
7814.52 1691
7815.35 1743
7816.19 1676
7817.02 1693
7817.86 1666
7818.69 1650
7819.52 1685
7820.36 1686
7821.19 1713
7822.03 1751
7822.86 1765
7823.70 1812
7824.53 1804
7825.37 1761
7826.20 1845
7827.04 1762
7827.87 1725
7828.71 1644
7829.54 1664
7830.38 1587
7831.21 1627
7832.05 1657
7832.88 1682
7833.72 1734
7834.55 1785
7835.39 1722
7836.22 1712
7837.06 1727
7837.89 1737
7838.73 1669
7839.57 1691
7840.40 1664
7841.24 1628
7842.07 1628
7842.91 1580
7843.74 1562
7844.58 1561
7845.42 1493
7846.25 1551
7847.09 1495
7847.92 1475
7848.76 1443
7849.60 1462
7850.43 1415
7851.27 1394
7852.10 1451
7852.94 1507
7853.78 1502
7854.61 1406
7855.45 1410
7856.29 1482
7857.12 1442
7857.96 1484
7858.79 1450
7859.63 1416
7860.47 1441
7861.30 1481
7862.14 1427
7862.98 1431
7863.81 1403
7864.65 1429
7865.49 1415
7866.33 1421
7867.16 1437
7868.00 1420
7868.84 1545
7869.67 1461
7870.51 1468
7871.35 1479
7872.19 1545
7873.02 1566
7873.86 1525
7874.70 1499
7875.54 1586
7876.37 1622
7877.21 1614
7878.05 1673
7878.89 1742
7879.72 1764
7880.56 1859
7881.40 1857
7882.24 1791
7883.07 1770
7883.91 1777
7884.75 1727
7885.59 1695
7886.43 1657
7887.26 1553
7888.10 1594
7888.94 1592
7889.78 1599
7890.62 1609
7891.45 1580
7892.29 1609
7893.13 1583
7893.97 1583
7894.81 1491
7895.65 1512
7896.49 1505
7897.32 1541
7898.16 1493
7899.00 1463
7899.84 1424
7900.68 1402
7901.52 1424
7902.36 1411
7903.20 1451
7904.03 1396
7904.87 1404
7905.71 1384
7906.55 1411
7907.39 1392
7908.23 1339
7909.07 1388
7909.91 1428
7910.75 1358
7911.59 1377
7912.43 1479
7913.27 1533
7914.11 1501
7914.94 1609
7915.78 1634
7916.62 1594
7917.46 1696
7918.30 1717
7919.14 1673
7919.98 1583
7920.82 1534
7921.66 1477
7922.50 1461
7923.34 1423
7924.18 1362
7925.02 1389
7925.86 1292
7926.70 1361
7927.54 1399
7928.38 1366
7929.22 1376
7930.06 1345
7930.90 1358
7931.74 1361
7932.59 1361
7933.43 1392
7934.27 1351
7935.11 1314
7935.95 1325
7936.79 1320
7937.63 1354
7938.47 1314
7939.31 1277
7940.15 1328
7940.99 1345
7941.83 1398
7942.67 1407
7943.52 1478
7944.36 1395
7945.20 1407
7946.04 1452
7946.88 1411
7947.72 1373
7948.56 1402
7949.40 1432
7950.25 1365
7951.09 1383
7951.93 1418
7952.77 1432
7953.61 1403
7954.45 1440
7955.29 1445
7956.14 1453
7956.98 1475
7957.82 1500
7958.66 1522
7959.50 1436
7960.35 1453
7961.19 1480
7962.03 1470
7962.87 1516
7963.71 1518
7964.56 1546
7965.40 1615
7966.24 1608
7967.08 1667
7967.93 1709
7968.77 1770
7969.61 1752
7970.45 1650
7971.29 1600
7972.14 1541
7972.98 1509
7973.82 1423
7974.67 1390
7975.51 1397
7976.35 1354
7977.19 1332
7978.04 1443
7978.88 1362
7979.72 1321
7980.57 1385
7981.41 1323
7982.25 1299
7983.09 1317
7983.94 1325
7984.78 1301
7985.62 1277
7986.47 1263
7987.31 1286
7988.15 1287
7989.00 1246
7989.84 1249
7990.68 1239
7991.53 1222
7992.37 1194
7993.22 1182
7994.06 1183
7994.90 1205
7995.75 1189
7996.59 1158
7997.43 1136
7998.28 1211
7999.12 1166
7999.97 1206
8000.81 1176
8001.65 1161
8002.50 1131
8003.34 1152
8004.19 1157
8005.03 1161
8005.88 1104
8006.72 1102
8007.57 1123
8008.41 1119
8009.25 1144
8010.10 1063
8010.94 1112
8011.79 1112
8012.63 1139
8013.48 1120
8014.32 1105
8015.17 1163
8016.01 1116
8016.86 1092
8017.70 1055
8018.55 1060
8019.39 1027
8020.24 1063
8021.08 1046
8021.93 1046
8022.77 1094
8023.62 1124
8024.46 1073
8025.31 1065
8026.15 1028
8027.00 1072
8027.84 1083
8028.69 1055
8029.54 1065
8030.38 1076
8031.23 1070
8032.07 1071
8032.92 1098
8033.76 1081
8034.61 1078
8035.46 1035
8036.30 1050
8037.15 1085
8037.99 1085
8038.84 1078
8039.69 1117
8040.53 1072
8041.38 1028
8042.22 1092
8043.07 1048
8043.92 1080
8044.76 1042
8045.61 1026
8046.46 1104
8047.30 1024
8048.15 1028
8049.00 1047
8049.84 1085
8050.69 1052
8051.54 1069
8052.38 1062
8053.23 1012
8054.08 1042
8054.92 1020
8055.77 1035
8056.62 1019
8057.46 1030
8058.31 1019
8059.16 1032
8060.01 1064
8060.85 1012
8061.70 1010
8062.55 1002
8063.40 1046
8064.24 1007
8065.09 1040
8065.94 996
8066.79 1018
8067.63 1035
8068.48 1005
8069.33 974
8070.18 1013
8071.02 982
8071.87 1008
8072.72 978
8073.57 1033
8074.42 1007
8075.26 997
8076.11 1000
8076.96 964
8077.81 1037
8078.66 944
8079.50 1001
8080.35 970
8081.20 1020
8082.05 974
8082.90 952
8083.75 974
8084.59 1021
8085.44 1017
8086.29 985
8087.14 983
8087.99 1025
8088.84 1011
8089.69 1027
8090.53 1035
8091.38 1005
8092.23 970
8093.08 971
8093.93 971
8094.78 964
8095.63 954
8096.48 971
8097.33 1000
8098.18 958
8099.02 972
8099.87 1001
8100.72 967
8101.57 995
8102.42 984
8103.27 977
8104.12 970
8104.97 1019
8105.82 939
8106.67 1008
8107.52 993
8108.37 997
8109.22 1035
8110.07 949
8110.92 935
8111.77 985
8112.62 1004
8113.47 1042
8114.32 1014
8115.17 997
8116.02 1004
8116.87 1011
8117.72 1016
8118.57 1034
8119.42 1046
8120.27 1003
8121.12 1050
8121.97 1040
8122.82 1030
8123.67 1056
8124.52 1049
8125.37 1040
8126.22 1044
8127.07 1002
8127.93 974
8128.78 1039
8129.63 1028
8130.48 1025
8131.33 1041
8132.18 1039
8133.03 1039
8133.88 1057
8134.73 1015
8135.58 1043
8136.44 1019
8137.29 1021
8138.14 1020
8138.99 1048
8139.84 1006
8140.69 1027
8141.54 1036
8142.39 1004
8143.25 1056
8144.10 1073
8144.95 1038
8145.80 1039
8146.65 1049
8147.50 1009
8148.36 1027
8149.21 1027
8150.06 1060
8150.91 1058
8151.76 1039
8152.62 1059
8153.47 1075
8154.32 1118
8155.17 1169
8156.02 1150
8156.88 1115
8157.73 1071
8158.58 1000
8159.43 1053
8160.29 979
8161.14 1041
8161.99 1015
8162.84 997
8163.70 955
8164.55 1020
8165.40 988
8166.25 985
8167.11 989
8167.96 973
8168.81 1017
8169.67 961
8170.52 969
8171.37 970
8172.23 1009
8173.08 949
8173.93 976
8174.78 991
8175.64 959
8176.49 958
8177.34 920
8178.20 922
8179.05 985
8179.90 908
8180.76 958
8181.61 935
8182.47 926
8183.32 904
8184.17 909
8185.03 949
8185.88 972
8186.73 936
8187.59 970
8188.44 955
8189.30 969
8190.15 934
8191.00 919
8191.86 942
8192.71 907
8193.57 930
8194.42 951
8195.27 955
8196.13 956
8196.98 931
8197.84 981
8198.69 998
8199.55 960
8200.40 945
8201.26 947
8202.11 939
8202.96 950
8203.82 926
8204.67 945
8205.53 952
8206.38 982
8207.24 949
8208.09 939
8208.95 954
8209.80 924
8210.66 970
8211.51 966
8212.37 941
8213.22 1025
8214.08 1002
8214.93 943
8215.79 939
8216.65 992
8217.50 1061
8218.36 1013
8219.21 1024
8220.07 1035
8220.92 1000
8221.78 1033
8222.63 1053
8223.49 1039
8224.35 1016
8225.20 994
8226.06 1017
8226.91 1047
8227.77 1022
8228.63 1031
8229.48 1008
8230.34 1064
8231.19 1018
8232.05 992
8232.91 958
8233.76 987
8234.62 961
8235.47 930
8236.33 956
8237.19 982
8238.04 986
8238.90 925
8239.76 933
8240.61 978
8241.47 977
8242.33 1029
8243.18 997
8244.04 1018
8244.90 987
8245.75 974
8246.61 983
8247.47 971
8248.33 946
8249.18 980
8250.04 932
8250.90 945
8251.75 958
8252.61 913
8253.47 923
8254.33 948
8255.18 963
8256.04 979
8256.90 982
8257.76 972
8258.61 964
8259.47 977
8260.33 977
8261.19 989
8262.04 1007
8262.90 1002
8263.76 990
8264.62 995
8265.48 989
8266.33 984
8267.19 933
8268.05 962
8268.91 1022
8269.77 1029
8270.62 1023
8271.48 967
8272.34 995
8273.20 997
8274.06 1021
8274.92 1044
8275.77 1026
8276.63 1046
8277.49 1089
8278.35 1061
8279.21 1064
8280.07 1052
8280.93 1051
8281.78 1041
8282.64 1061
8283.50 1099
8284.36 1046
8285.22 1042
8286.08 1053
8286.94 996
8287.80 1048
8288.66 1065
8289.51 1081
8290.37 1044
8291.23 1097
8292.09 1122
8292.95 1124
8293.81 1082
8294.67 1140
8295.53 1130
8296.39 1041
8297.25 1094
8298.11 1063
8298.97 1096
8299.83 1083
8300.69 1126
8301.55 1086
8302.41 1013
8303.27 1054
8304.13 1053
8304.99 1037
8305.85 1042
8306.71 1061
8307.57 1110
8308.43 1006
8309.29 1005
8310.15 1056
8311.01 1026
8311.87 1050
8312.73 1031
8313.59 1009
8314.45 986
8315.31 1010
8316.17 1050
8317.03 1033
8317.89 1072
8318.75 1093
8319.61 1057
8320.47 1043
8321.33 1017
8322.20 1013
8323.06 977
8323.92 1032
8324.78 1054
8325.64 987
8326.50 1012
8327.36 1066
8328.22 1017
8329.08 1094
8329.94 1040
8330.81 1094
8331.67 1087
8332.53 1049
8333.39 1023
8334.25 1055
8335.11 1113
8335.97 1054
8336.84 1041
8337.70 1029
8338.56 1060
8339.42 1071
8340.28 1012
8341.15 1095
8342.01 1100
8342.87 1117
8343.73 1085
8344.59 1076
8345.45 1038
8346.32 1113
8347.18 1097
8348.04 1087
8348.90 1084
8349.77 1124
8350.63 1084
8351.49 1120
8352.35 1099
8353.22 1075
8354.08 1049
8354.94 1045
8355.80 1087
8356.67 1064
8357.53 1044
8358.39 1054
8359.25 1110
8360.12 1028
8360.98 1034
8361.84 1110
8362.71 1132
8363.57 1101
8364.43 1098
8365.29 1086
8366.16 1097
8367.02 1104
8367.88 1145
8368.75 1162
8369.61 1128
8370.47 1130
8371.34 1130
8372.20 1133
8373.06 1184
8373.93 1136
8374.79 1136
8375.65 1114
8376.52 1151
8377.38 1179
8378.25 1191
8379.11 1201
8379.97 1198
8380.84 1185
8381.70 1214
8382.56 1209
8383.43 1223
8384.29 1215
8385.16 1214
8386.02 1241
8386.89 1288
8387.75 1258
8388.61 1250
8389.48 1226
8390.34 1280
8391.21 1222
8392.07 1261
8392.94 1223
8393.80 1256
8394.67 1279
8395.53 1241
8396.39 1281
8397.26 1304
8398.12 1310
8398.99 1293
8399.85 1337
8400.72 1348
8401.58 1329
8402.45 1303
8403.31 1285
8404.18 1349
8405.04 1351
8405.91 1371
8406.77 1401
8407.64 1420
8408.50 1461
8409.37 1398
8410.24 1401
8411.10 1485
8411.97 1535
8412.83 1509
8413.70 1456
8414.56 1538
8415.43 1539
8416.29 1570
8417.16 1464
8418.03 1514
8418.89 1518
8419.76 1520
8420.62 1575
8421.49 1645
8422.36 1617
8423.22 1662
8424.09 1712
8424.95 1671
8425.82 1627
8426.69 1681
8427.55 1678
8428.42 1715
8429.28 1702
8430.15 1748
8431.02 1802
8431.88 1806
8432.75 1805
8433.62 1812
8434.48 1824
8435.35 1865
8436.22 1874
8437.08 2036
8437.95 2110
8438.82 2151
8439.68 2152
8440.55 2126
8441.42 2183
8442.29 2231
8443.15 2247
8444.02 2242
8444.89 2182
8445.75 2222
8446.62 2204
8447.49 2234
8448.36 2196
8449.22 2310
8450.09 2520
8450.96 2614
8451.83 2957
8452.69 3317
8453.56 3905
8454.43 4420
8455.30 4994
8456.16 5367
8457.03 5455
8457.90 5314
8458.77 4970
8459.64 4597
8460.50 4139
8461.37 3565
8462.24 3305
8463.11 2955
8463.98 2679
8464.84 2485
8465.71 2314
8466.58 2227
8467.45 2149
8468.32 2087
8469.19 1970
8470.05 1947
8470.92 1987
8471.79 1932
8472.66 1858
8473.53 1891
8474.40 1910
8475.27 1857
8476.13 1874
8477.00 1846
8477.87 1883
8478.74 1916
8479.61 1970
8480.48 2035
8481.35 2075
8482.22 2131
8483.09 2140
8483.96 2068
8484.82 2159
8485.69 2067
8486.56 2055
8487.43 2049
8488.30 1990
8489.17 1924
8490.04 1875
8490.91 1963
8491.78 2028
8492.65 2035
8493.52 2004
8494.39 2142
8495.26 2075
8496.13 2101
8497.00 2081
8497.87 2085
8498.74 1980
8499.61 1926
8500.48 1833
8501.35 1881
8502.22 1875
8503.09 1883
8503.96 1821
8504.83 1859
8505.70 1829
8506.57 1904
8507.44 1912
8508.31 1904
8509.18 1963
8510.05 1935
8510.92 1964
8511.79 1970
8512.66 2038
8513.53 2017
8514.40 2000
8515.27 2017
8516.15 2025
8517.02 2117
8517.89 2117
8518.76 2085
8519.63 2199
8520.50 2286
8521.37 2376
8522.24 2416
8523.11 2545
8523.98 2832
8524.86 2859
8525.73 2973
8526.60 3071
8527.47 3069
8528.34 3040
8529.21 2823
8530.08 2763
8530.96 2609
8531.83 2488
8532.70 2434
8533.57 2301
8534.44 2205
8535.31 2136
8536.19 2112
8537.06 2002
8537.93 2058
8538.80 1981
8539.67 1931
8540.55 1944
8541.42 1900
8542.29 1854
8543.16 1840
8544.03 1790
8544.91 1795
8545.78 1780
8546.65 1832
8547.52 1887
8548.40 1922
8549.27 1991
8550.14 2062
8551.01 2261
8551.89 2321
8552.76 2350
8553.63 2381
8554.51 2355
8555.38 2389
8556.25 2298
8557.12 2243
8558.00 2123
8558.87 2089
8559.74 2008
8560.62 1903
8561.49 1890
8562.36 1811
8563.24 1795
8564.11 1797
8564.98 1776
8565.86 1751
8566.73 1748
8567.60 1742
8568.48 1697
8569.35 1712
8570.22 1703
8571.10 1688
8571.97 1670
8572.84 1721
8573.72 1700
8574.59 1682
8575.46 1678
8576.34 1637
8577.21 1672
8578.09 1650
8578.96 1603
8579.83 1623
8580.71 1626
8581.58 1716
8582.46 1634
8583.33 1701
8584.21 1694
8585.08 1661
8585.95 1711
8586.83 1735
8587.70 1682
8588.58 1705
8589.45 1725
8590.33 1833
8591.20 1840
8592.08 1796
8592.95 1801
8593.83 1783
8594.70 1884
8595.58 1862
8596.45 1852
8597.33 1796
8598.20 1872
8599.08 1901
8599.95 1890
8600.83 1881
8601.70 1966
8602.58 1933
8603.45 1874
8604.33 1955
8605.20 1946
8606.08 1936
8606.95 1952
8607.83 1950
8608.70 1928
8609.58 2008
8610.45 2044
8611.33 2041
8612.21 1995
8613.08 2047
8613.96 2040
8614.83 2123
8615.71 2060
8616.59 2113
8617.46 2083
8618.34 2148
8619.21 2224
8620.09 2155
8620.97 2229
8621.84 2213
8622.72 2303
8623.59 2278
8624.47 2245
8625.35 2246
8626.22 2316
8627.10 2319
8627.98 2361
8628.85 2319
8629.73 2334
8630.61 2338
8631.48 2291
8632.36 2314
8633.24 2393
8634.11 2432
8634.99 2389
8635.87 2416
8636.74 2420
8637.62 2466
8638.50 2412
8639.37 2446
8640.25 2440
8641.13 2528
8642.01 2544
8642.88 2609
8643.76 2666
8644.64 2657
8645.52 2743
8646.39 2760
8647.27 2868
8648.15 2900
8649.03 2826
8649.90 2742
8650.78 2804
8651.66 2837
8652.54 2914
8653.41 2889
8654.29 2879
8655.17 2967
8656.05 3016
8656.93 3069
8657.80 3216
8658.68 3326
8659.56 3408
8660.44 3709
8661.32 4083
8662.19 4437
8663.07 4738
8663.95 4902
8664.83 5053
8665.71 5175
8666.59 5048
8667.46 4655
8668.34 4669
8669.22 4521
8670.10 4228
8670.98 4115
8671.86 4129
8672.74 4057
8673.62 4004
8674.49 3918
8675.37 3824
8676.25 3627
8677.13 3578
8678.01 3397
8678.89 3341
8679.77 3165
8680.65 3002
8681.53 2931
8682.41 2860
8683.29 2861
8684.16 2879
8685.04 2882
8685.92 2851
8686.80 3042
8687.68 3149
8688.56 3407
8689.44 3747
8690.32 3909
8691.20 4257
8692.08 4448
8692.96 4596
8693.84 4562
8694.72 4373
8695.60 4155
8696.48 3958
8697.36 3829
8698.24 3646
8699.12 3411
8700.00 3280
8700.88 3267
8701.76 3211
8702.64 3144
8703.52 3094
8704.40 3074
8705.28 2887
8706.16 2782
8707.04 2651
8707.92 2534
8708.80 2401
8709.69 2285
8710.57 2246
8711.45 2171
8712.33 2116
8713.21 2064
8714.09 2040
8714.97 2071
8715.85 1974
8716.73 1942
8717.61 1968
8718.49 2011
8719.38 1976
8720.26 1958
8721.14 1975
8722.02 1931
8722.90 1908
8723.78 1965
8724.66 2033
8725.54 2024
8726.43 1961
8727.31 2088
8728.19 2203
8729.07 2194
8729.95 2190
8730.83 2167
8731.72 2212
8732.60 2175
8733.48 2143
8734.36 2123
8735.24 2060
8736.13 2034
8737.01 2055
8737.89 2050
8738.77 2022
8739.65 2027
8740.54 2032
8741.42 2003
8742.30 1980
8743.18 2013
8744.07 1984
8744.95 1987
8745.83 2072
8746.71 1999
8747.60 1953
8748.48 1931
8749.36 1979
8750.24 1978
8751.13 1914
8752.01 1928
8752.89 1948
8753.77 2007
8754.66 1951
8755.54 1972
8756.42 1981
8757.31 1991
8758.19 2001
8759.07 2055
8759.96 1975
8760.84 2003
8761.72 1976
8762.61 1964
8763.49 1991
8764.37 1991
8765.26 1955
8766.14 2022
8767.02 2029
8767.91 1987
8768.79 2014
8769.67 2043
8770.56 1996
8771.44 1948
8772.32 1983
8773.21 1974
8774.09 2005
8774.98 1998
8775.86 1951
8776.74 1928
8777.63 1938
8778.51 2110
8779.40 2205
8780.28 2264
8781.17 2382
8782.05 2372
8782.93 2390
8783.82 2334
8784.70 2250
8785.59 2220
8786.47 2116
8787.36 2004
8788.24 1991
8789.13 1930
8790.01 1856
8790.89 1827
8791.78 1800
8792.66 1767
8793.55 1792
8794.43 1740
8795.32 1778
8796.20 1757
8797.09 1787
8797.97 1782
8798.86 1779
8799.74 1764
8800.63 1704
8801.52 1642
8802.40 1654
8803.29 1677
8804.17 1633
8805.06 1569
8805.94 1578
8806.83 1592
8807.71 1576
8808.60 1523
8809.48 1521
8810.37 1521
8811.26 1487
8812.14 1493
8813.03 1489
8813.91 1517
8814.80 1541
8815.69 1484
8816.57 1569
8817.46 1538
8818.34 1546
8819.23 1594
8820.12 1585
8821.00 1548
8821.89 1446
8822.77 1533
8823.66 1523
8824.55 1449
8825.43 1422
8826.32 1417
8827.21 1408
8828.09 1440
8828.98 1445
8829.87 1398
8830.75 1376
8831.64 1375
8832.53 1382
8833.41 1408
8834.30 1371
8835.19 1378
8836.08 1358
8836.96 1354
8837.85 1354
8838.74 1330
8839.62 1299
8840.51 1293
8841.40 1309
8842.29 1299
8843.17 1306
8844.06 1331
8844.95 1406
8845.84 1330
8846.72 1352
8847.61 1287
8848.50 1259
8849.39 1292
8850.27 1280
8851.16 1271
8852.05 1287
8852.94 1294
8853.82 1271
8854.71 1304
8855.60 1292
8856.49 1234
8857.38 1259
8858.26 1283
8859.15 1224
8860.04 1206
8860.93 1179
8861.82 1261
8862.71 1250
8863.59 1210
8864.48 1230
8865.37 1221
8866.26 1163
8867.15 1192
8868.04 1166
8868.93 1184
8869.81 1169
8870.70 1139
8871.59 1131
8872.48 1156
8873.37 1163
8874.26 1145
8875.15 1162
8876.04 1085
8876.93 1110
8877.81 1105
8878.70 1126
8879.59 1108
8880.48 1089
8881.37 1097
8882.26 1097
8883.15 1099
8884.04 1139
8884.93 1095
8885.82 1045
8886.71 1071
8887.60 1046
8888.49 1063
8889.38 1072
8890.27 1049
8891.16 1027
8892.05 1021
8892.94 1067
8893.83 1093
8894.72 1031
8895.61 1012
8896.50 1062
8897.39 1057
8898.28 1088
8899.17 1038
8900.06 993
8900.95 986
8901.84 1022
8902.73 975
8903.62 1001
8904.51 993
8905.40 1006
8906.29 1013
8907.18 972
8908.07 1036
8908.96 1011
8909.85 1030
8910.74 966
8911.63 1002
8912.52 1017
8913.41 973
8914.31 1017
8915.20 1027
8916.09 1025
8916.98 1024
8917.87 1057
8918.76 953
8919.65 949
8920.54 992
8921.43 989
8922.33 923
8923.22 958
8924.11 912
8925.00 978
8925.89 964
8926.78 927
8927.67 942
8928.57 981
8929.46 949
8930.35 983
8931.24 952
8932.13 926
8933.03 889
8933.92 936
8934.81 961
8935.70 922
8936.59 888
8937.49 913
8938.38 937
8939.27 937
8940.16 902
8941.05 909
8941.95 933
8942.84 935
8943.73 928
8944.62 954
8945.52 940
8946.41 883
8947.30 969
8948.19 935
8949.09 934
8949.98 927
8950.87 981
8951.76 928
8952.66 888
8953.55 949
8954.44 911
8955.34 868
8956.23 899
8957.12 900
8958.02 905
8958.91 912
8959.80 941
8960.69 928
8961.59 925
8962.48 914
8963.37 909
8964.27 928
8965.16 870
8966.05 902
8966.95 948
8967.84 899
8968.74 895
8969.63 935
8970.52 950
8971.42 923
8972.31 924
8973.20 920
8974.10 914
8974.99 912
8975.89 899
8976.78 871
8977.67 938
8978.57 967
8979.46 915
8980.36 912
8981.25 914
8982.15 914
8983.04 888
8983.93 931
8984.83 934
8985.72 893
8986.62 880
8987.51 868
8988.41 845
8989.30 866
8990.20 860
8991.09 881
8991.99 879
8992.88 881
8993.78 826
8994.67 884
8995.57 915
8996.46 844
8997.36 863
8998.25 904
8999.15 904
9000.04 843
9000.94 870
9001.83 899
9002.73 855
9003.62 863
9004.52 864
9005.41 886
9006.31 865
9007.20 869
9008.10 899
9009.00 895
9009.89 868
9010.79 839
9011.68 868
9012.58 843
9013.47 838
9014.37 867
9015.27 812
9016.16 845
9017.06 817
9017.95 845
9018.85 827
9019.75 828
9020.64 829
9021.54 846
9022.43 846
9023.33 833
9024.23 819
9025.12 795
9026.02 862
9026.92 858
9027.81 838
9028.71 816
9029.61 812
9030.50 866
9031.40 877
9032.30 853
9033.19 796
9034.09 804
9034.99 852
9035.88 822
9036.78 816
9037.68 840
9038.58 825
9039.47 839
9040.37 890
9041.27 877
9042.16 870
9043.06 827
9043.96 885
9044.86 882
9045.75 832
9046.65 810
9047.55 832
9048.45 911
9049.34 871
9050.24 843
9051.14 870
9052.04 863
9052.94 872
9053.83 856
9054.73 880
9055.63 878
9056.53 839
9057.43 848
9058.32 836
9059.22 810
9060.12 819
9061.02 839
9061.92 863
9062.81 851
9063.71 865
9064.61 867
9065.51 856
9066.41 868
9067.31 816
9068.21 836
9069.10 869
9070.00 889
9070.90 849
9071.80 865
9072.70 816
9073.60 831
9074.50 871
9075.40 860
9076.29 875
9077.19 830
9078.09 868
9078.99 879
9079.89 902
9080.79 891
9081.69 856
9082.59 834
9083.49 831
9084.39 897
9085.29 869
9086.19 883
9087.09 941
9087.98 937
9088.88 919
9089.78 818
9090.68 884
9091.58 902
9092.48 896
9093.38 828
9094.28 853
9095.18 846
9096.08 850
9096.98 842
9097.88 868
9098.78 835
9099.68 800
9100.58 859
9101.48 843
9102.38 853
9103.28 861
9104.18 886
9105.08 899
9105.99 847
9106.89 852
9107.79 832
9108.69 827
9109.59 871
9110.49 850
9111.39 855
9112.29 857
9113.19 832
9114.09 837
9114.99 836
9115.89 807
9116.79 797
9117.69 829
9118.60 864
9119.50 840
9120.40 871
9121.30 837
9122.20 835
9123.10 826
9124.00 853
9124.90 880
9125.81 877
9126.71 848
9127.61 832
9128.51 827
9129.41 778
9130.31 785
9131.22 819
9132.12 812
9133.02 785
9133.92 840
9134.82 853
9135.72 848
9136.63 831
9137.53 816
9138.43 820
9139.33 836
9140.23 776
9141.14 814
9142.04 877
9142.94 824
9143.84 816
9144.75 871
9145.65 880
9146.55 881
9147.45 846
9148.36 847
9149.26 870
9150.16 807
9151.06 807
9151.97 836
9152.87 838
9153.77 826
9154.67 823
9155.58 836
9156.48 853
9157.38 800
9158.29 846
9159.19 833
9160.09 825
9161.00 816
9161.90 851
9162.80 855
9163.71 827
9164.61 838
9165.51 814
9166.42 857
9167.32 873
9168.22 867
9169.13 842
9170.03 846
9170.93 906
9171.84 890
9172.74 901
9173.64 852
9174.55 880
9175.45 895
9176.36 872
9177.26 860
9178.16 827
9179.07 846
9179.97 899
9180.88 898
9181.78 894
9182.69 894
9183.59 856
9184.49 846
9185.40 900
9186.30 901
9187.21 826
9188.11 863
9189.02 883
9189.92 893
9190.82 883
9191.73 899
9192.63 872
9193.54 919
9194.44 928
9195.35 914
9196.25 913
9197.16 939
9198.06 1000
9198.97 994
9199.87 994
9200.78 982
9201.68 1054
9202.59 1004
9203.49 975
9204.40 917
9205.30 898
9206.21 908
9207.12 860
9208.02 871
9208.93 893
9209.83 905
9210.74 864
9211.64 911
9212.55 931
9213.45 911
9214.36 934
9215.27 921
9216.17 900
9217.08 883
9217.98 898
9218.89 902
9219.80 884
9220.70 872
9221.61 918
9222.51 866
9223.42 865
9224.33 836
9225.23 867
9226.14 868
9227.05 854
9227.95 843
9228.86 882
9229.77 863
9230.67 865
9231.58 892
9232.49 838
9233.39 845
9234.30 828
9235.21 846
9236.11 787
9237.02 863
9237.93 845
9238.83 833
9239.74 839
9240.65 842
9241.55 816
9242.46 832
9243.37 797
9244.28 800
9245.18 825
9246.09 859
9247.00 848
9247.91 849
9248.81 852
9249.72 859
9250.63 832
9251.54 826
9252.44 849
9253.35 838
9254.26 825
9255.17 827
9256.07 882
9256.98 872
9257.89 863
9258.80 863
9259.71 852
9260.61 852
9261.52 815
9262.43 822
9263.34 816
9264.25 836
9265.16 816
9266.06 810
9266.97 841
9267.88 827
9268.79 797
9269.70 836
9270.61 861
9271.51 852
9272.42 826
9273.33 840
9274.24 849
9275.15 845
9276.06 859
9276.97 826
9277.88 855
9278.78 841
9279.69 823
9280.60 832
9281.51 852
9282.42 882
9283.33 864
9284.24 802
9285.15 829
9286.06 819
9286.97 848
9287.88 811
9288.79 839
9289.70 840
9290.60 822
9291.51 848
9292.42 815
9293.33 834
9294.24 855
9295.15 869
9296.06 851
9296.97 893
9297.88 903
9298.79 887
9299.70 856
9300.61 879
9301.52 864
9302.43 814
9303.34 859
9304.25 822
9305.16 835
9306.07 858
9306.98 893
9307.89 876
9308.80 914
9309.71 894
9310.63 900
9311.54 895
9312.45 925
9313.36 914
9314.27 899
9315.18 875
9316.09 920
9317.00 895
9317.91 916
9318.82 890
9319.73 870
9320.64 926
9321.55 869
9322.47 874
9323.38 861
9324.29 873
9325.20 869
9326.11 898
9327.02 867
9327.93 881
9328.84 885
9329.76 916
9330.67 823
9331.58 820
9332.49 868
9333.40 845
9334.31 862
9335.23 862
9336.14 901
9337.05 880
9337.96 878
9338.87 870
9339.78 842
9340.70 836
9341.61 860
9342.52 878
9343.43 884
9344.34 885
9345.26 855
9346.17 865
9347.08 827
9347.99 857
9348.91 873
9349.82 898
9350.73 888
9351.64 899
9352.56 870
9353.47 872
9354.38 855
9355.29 869
9356.21 859
9357.12 864
9358.03 909
9358.94 877
9359.86 835
9360.77 876
9361.68 877
9362.60 850
9363.51 870
9364.42 842
9365.34 884
9366.25 919
9367.16 897
9368.08 852
9368.99 837
9369.90 893
9370.82 824
9371.73 888
9372.64 882
9373.56 904
9374.47 871
9375.38 933
9376.30 931
9377.21 938
9378.12 955
9379.04 913
9379.95 897
9380.87 893
9381.78 899
9382.69 940
9383.61 944
9384.52 906
9385.44 921
9386.35 898
9387.27 935
9388.18 973
9389.09 1012
9390.01 970
9390.92 1025
9391.84 1006
9392.75 999
9393.67 959
9394.58 1014
9395.50 1009
9396.41 990
9397.32 1021
9398.24 960
9399.15 981
9400.07 957
9400.98 952
9401.90 944
9402.81 908
9403.73 952
9404.64 920
9405.56 927
9406.47 921
9407.39 926
9408.30 948
9409.22 910
9410.14 932
9411.05 913
9411.97 918
9412.88 900
9413.80 935
9414.71 929
9415.63 901
9416.54 933
9417.46 977
9418.38 937
9419.29 960
9420.21 959
9421.12 952
9422.04 927
9422.95 926
9423.87 938
9424.79 931
9425.70 941
9426.62 949
9427.54 942
9428.45 967
9429.37 909
9430.28 957
9431.20 897
9432.12 895
9433.03 943
9433.95 941
9434.87 957
9435.78 995
9436.70 1020
9437.62 976
9438.53 1003
9439.45 971
9440.37 986
9441.28 947
9442.20 987
9443.12 1013
9444.03 981
9444.95 938
9445.87 952
9446.79 964
9447.70 995
9448.62 983
9449.54 1064
9450.45 1091
9451.37 1029
9452.29 1074
9453.21 1036
9454.12 1010
9455.04 1026
9455.96 1043
9456.88 1006
9457.79 1037
9458.71 1021
9459.63 1020
9460.55 998
9461.47 1004
9462.38 997
9463.30 946
9464.22 965
9465.14 987
9466.06 1019
9466.97 984
9467.89 959
9468.81 1003
9469.73 963
9470.65 977
9471.56 953
9472.48 959
9473.40 1013
9474.32 1016
9475.24 986
9476.16 1044
9477.08 1013
9477.99 982
9478.91 981
9479.83 1033
9480.75 1038
9481.67 1054
9482.59 1048
9483.51 1034
9484.43 1049
9485.34 1044
9486.26 1024
9487.18 1069
9488.10 1031
9489.02 1043
9489.94 958
9490.86 1006
9491.78 1046
9492.70 1018
9493.62 1033
9494.54 979
9495.46 1006
9496.38 1010
9497.30 989
9498.22 1000
9499.13 991
9500.05 1075
9500.97 1059
9501.89 1016
9502.81 1058
9503.73 1076
9504.65 1097
9505.57 1051
9506.49 1055
9507.41 1039
9508.33 1104
9509.25 1064
9510.17 1046
9511.09 1060
9512.01 1074
9512.93 1071
9513.86 1102
9514.78 1085
9515.70 1104
9516.62 1121
9517.54 1163
9518.46 1178
9519.38 1158
9520.30 1207
9521.22 1234
9522.14 1261
9523.06 1238
9523.98 1272
9524.90 1228
9525.82 1239
9526.75 1190
9527.67 1201
9528.59 1193
9529.51 1197
9530.43 1240
9531.35 1237
9532.27 1204
9533.19 1188
9534.11 1221
9535.04 1205
9535.96 1181
9536.88 1167
9537.80 1158
9538.72 1147
9539.64 1149
9540.57 1119
9541.49 1140
9542.41 1155
9543.33 1179
9544.25 1206
9545.17 1201
9546.10 1183
9547.02 1163
9547.94 1195
9548.86 1185
9549.78 1245
9550.71 1219
9551.63 1247
9552.55 1260
9553.47 1235
9554.40 1230
9555.32 1242
9556.24 1202
9557.16 1255
9558.09 1219
9559.01 1264
9559.93 1246
9560.85 1209
9561.78 1231
9562.70 1237
9563.62 1175
9564.54 1244
9565.47 1257
9566.39 1207
9567.31 1223
9568.24 1217
9569.16 1227
9570.08 1169
9571.00 1239
9571.93 1320
9572.85 1325
9573.77 1392
9574.70 1379
9575.62 1319
9576.54 1322
9577.47 1337
9578.39 1365
9579.31 1361
9580.24 1322
9581.16 1310
9582.09 1317
9583.01 1384
9583.93 1352
9584.86 1360
9585.78 1397
9586.70 1360
9587.63 1382
9588.55 1341
9589.48 1354
9590.40 1331
9591.32 1379
9592.25 1384
9593.17 1392
9594.10 1446
9595.02 1428
9595.95 1404
9596.87 1451
9597.79 1388
9598.72 1448
9599.64 1540
9600.57 1528
9601.49 1475
9602.42 1422
9603.34 1484
9604.27 1496
9605.19 1492
9606.12 1421
9607.04 1441
9607.97 1435
9608.89 1473
9609.82 1471
9610.74 1459
9611.67 1459
9612.59 1395
9613.52 1433
9614.44 1426
9615.37 1474
9616.29 1490
9617.22 1537
9618.14 1479
9619.07 1493
9619.99 1425
9620.92 1484
9621.85 1481
9622.77 1520
9623.70 1473
9624.62 1486
9625.55 1566
9626.47 1591
9627.40 1561
9628.33 1551
9629.25 1597
9630.18 1610
9631.10 1598
9632.03 1586
9632.96 1666
9633.88 1662
9634.81 1697
9635.73 1727
9636.66 1637
9637.59 1691
9638.51 1687
9639.44 1689
9640.37 1727
9641.29 1800
9642.22 1846
9643.15 1866
9644.07 1872
9645.00 1921
9645.93 1882
9646.85 1847
9647.78 1933
9648.71 1927
9649.63 1903
9650.56 1884
9651.49 1856
9652.41 1859
9653.34 1806
9654.27 1739
9655.20 1791
9656.12 1838
9657.05 1925
9657.98 1810
9658.90 1860
9659.83 1794
9660.76 1784
9661.69 1779
9662.61 1859
9663.54 1867
9664.47 1843
9665.40 1846
9666.32 1882
9667.25 1895
9668.18 1925
9669.11 1898
9670.04 1965
9670.96 1971
9671.89 2016
9672.82 2004
9673.75 1960
9674.68 2001
9675.60 1955
9676.53 1972
9677.46 1939
9678.39 2021
9679.32 2044
9680.25 2053
9681.17 2039
9682.10 2017
9683.03 2007
9683.96 2096
9684.89 2114
9685.82 2113
9686.75 2095
9687.67 2048
9688.60 2082
9689.53 2087
9690.46 2141
9691.39 2059
9692.32 2085
9693.25 2108
9694.18 2156
9695.11 2147
9696.03 2159
9696.96 2205
9697.89 2196
9698.82 2254
9699.75 2295
9700.68 2224
9701.61 2150
9702.54 2185
9703.47 2136
9704.40 2086
9705.33 2098
9706.26 2019
9707.19 2002
9708.12 1997
9709.05 2046
9709.98 2031
9710.91 2066
9711.84 2086
9712.77 2170
9713.70 2092
9714.63 2136
9715.56 2147
9716.49 2161
9717.42 2093
9718.35 2048
9719.28 2061
9720.21 1977
9721.14 1970
9722.07 1871
9723.00 1805
9723.93 1822
9724.86 1826
9725.79 1786
9726.72 1737
9727.65 1754
9728.58 1837
9729.51 1812
9730.44 1831
9731.37 1769
9732.31 1812
9733.24 1772
9734.17 1777
9735.10 1767
9736.03 1756
9736.96 1735
9737.89 1752
9738.82 1680
9739.75 1719
9740.69 1648
9741.62 1649
9742.55 1627
9743.48 1637
9744.41 1693
9745.34 1680
9746.27 1636
9747.21 1666
9748.14 1570
9749.07 1626
9750.00 1609
9750.93 1596
9751.86 1576
9752.80 1571
9753.73 1591
9754.66 1575
9755.59 1536
9756.52 1587
9757.46 1611
9758.39 1545
9759.32 1558
9760.25 1540
9761.18 1546
9762.12 1597
9763.05 1547
9763.98 1621
9764.91 1653
9765.85 1598
9766.78 1645
9767.71 1622
9768.64 1620
9769.58 1678
9770.51 1685
9771.44 1594
9772.37 1585
9773.31 1635
9774.24 1617
9775.17 1611
9776.11 1616
9777.04 1592
9777.97 1624
9778.91 1595
9779.84 1626
9780.77 1637
9781.71 1716
9782.64 1709
9783.57 1647
9784.51 1631
9785.44 1648
9786.37 1542
9787.31 1538
9788.24 1579
9789.17 1530
9790.11 1478
9791.04 1499
9791.97 1538
9792.91 1541
9793.84 1535
9794.77 1521
9795.71 1602
9796.64 1606
9797.58 1585
9798.51 1580
9799.44 1629
9800.38 1511
9801.31 1506
9802.25 1542
9803.18 1476
9804.12 1387
9805.05 1396
9805.98 1411
9806.92 1337
9807.85 1320
9808.79 1292
9809.72 1310
9810.66 1293
9811.59 1263
9812.53 1299
9813.46 1340
9814.40 1285
9815.33 1260
9816.27 1253
9817.20 1299
9818.14 1278
9819.07 1171
9820.01 1234
9820.94 1229
9821.88 1209
9822.81 1253
9823.75 1252
9824.68 1230
9825.62 1254
9826.55 1232
9827.49 1231
9828.42 1218
9829.36 1195
9830.29 1262
9831.23 1242
9832.17 1227
9833.10 1253
9834.04 1279
9834.97 1267
9835.91 1224
9836.84 1201
9837.78 1223
9838.72 1244
9839.65 1250
9840.59 1189
9841.52 1187
9842.46 1245
9843.40 1269
9844.33 1242
9845.27 1244
9846.20 1244
9847.14 1244
9848.08 1238
9849.01 1279
9849.95 1247
9850.89 1281
9851.82 1221
9852.76 1235
9853.70 1278
9854.63 1233
9855.57 1258
9856.51 1208
9857.44 1268
9858.38 1226
9859.32 1229
9860.25 1214
9861.19 1205
9862.13 1214
9863.07 1223
9864.00 1158
9864.94 1147
9865.88 1133
9866.81 1134
9867.75 1200
9868.69 1201
9869.63 1201
9870.56 1209
9871.50 1182
9872.44 1217
9873.38 1225
9874.31 1169
9875.25 1204
9876.19 1209
9877.13 1255
9878.07 1248
9879.00 1209
9879.94 1192
9880.88 1216
9881.82 1211
9882.75 1259
9883.69 1190
9884.63 1171
9885.57 1183
9886.51 1194
9887.45 1125
9888.38 1173
9889.32 1190
9890.26 1220
9891.20 1189
9892.14 1117
9893.08 1137
9894.01 1174
9894.95 1176
9895.89 1172
9896.83 1136
9897.77 1215
9898.71 1166
9899.65 1194
9900.59 1143
9901.52 1121
9902.46 1114
9903.40 1107
9904.34 1136
9905.28 1150
9906.22 1192
9907.16 1197
9908.10 1159
9909.04 1191
9909.98 1233
9910.92 1221
9911.86 1220
9912.80 1196
9913.73 1215
9914.67 1210
9915.61 1166
9916.55 1217
9917.49 1229
9918.43 1218
9919.37 1314
9920.31 1356
9921.25 1417
9922.19 1444
9923.13 1470
9924.07 1491
9925.01 1620
9925.95 1697
9926.89 1633
9927.83 1635
9928.77 1710
9929.71 1589
9930.65 1474
9931.59 1475
9932.53 1430
9933.47 1339
9934.41 1282
9935.36 1255
9936.30 1211
9937.24 1169
9938.18 1135
9939.12 1171
9940.06 1141
9941.00 1199
9941.94 1167
9942.88 1155
9943.82 1144
9944.76 1213
9945.70 1175
9946.64 1221
9947.59 1270
9948.53 1250
9949.47 1252
9950.41 1300
9951.35 1292
9952.29 1260
9953.23 1281
9954.17 1229
9955.12 1232
9956.06 1167
9957.00 1157
9957.94 1110
9958.88 1152
9959.82 1099
9960.77 1106
9961.71 1042
9962.65 1045
9963.59 1060
9964.53 1035
9965.48 1117
9966.42 1049
9967.36 1083
9968.30 1041
9969.24 1026
9970.19 1025
9971.13 1025
9972.07 1056
9973.01 1030
9973.95 985
9974.90 1029
9975.84 974
9976.78 1012
9977.72 1053
9978.67 1009
9979.61 1023
9980.55 984
9981.50 1006
9982.44 991
9983.38 987
9984.32 989
9985.27 1044
9986.21 1044
9987.15 1000
9988.10 1023
9989.04 1001
9989.98 1041
9990.92 1044
9991.87 992
9992.81 1031
9993.75 1004
9994.70 995
9995.64 986
9996.58 1000
9997.53 988
9998.47 970
9999.41 1031
10000.36 1017
10001.30 1026
10002.25 1000
10003.19 987
10004.13 992
10005.08 1012
10006.02 1001
10006.96 967
10007.91 969
10008.85 978
10009.80 1009
10010.74 972
10011.68 1005
10012.63 980
10013.57 990
10014.52 933
10015.46 960
10016.41 933
10017.35 988
10018.29 986
10019.24 984
10020.18 972
10021.13 954
10022.07 978
10023.02 983
10023.96 977
10024.91 961
10025.85 1001
10026.80 970
10027.74 1018
10028.69 965
10029.63 920
10030.58 961
10031.52 965
10032.47 960
10033.41 922
10034.36 955
10035.30 957
10036.25 971
10037.19 959
10038.14 928
10039.08 969
10040.03 924
10040.97 923
10041.92 941
10042.87 895
10043.81 911
10044.76 914
10045.70 924
10046.65 906
10047.59 890
10048.54 924
10049.49 893
10050.43 927
10051.38 954
10052.32 905
10053.27 878
10054.22 922
10055.16 909
10056.11 907
10057.05 901
10058.00 934
10058.95 886
10059.89 884
10060.84 843
10061.79 927
10062.73 934
10063.68 902
10064.63 900
10065.57 848
10066.52 869
10067.47 866
10068.41 907
10069.36 862
10070.31 893
10071.25 901
10072.20 911
10073.15 899
10074.10 859
10075.04 910
10075.99 917
10076.94 901
10077.88 884
10078.83 829
10079.78 868
10080.73 843
10081.67 850
10082.62 868
10083.57 862
10084.52 874
10085.46 879
10086.41 835
10087.36 833
10088.31 874
10089.25 891
10090.20 921
10091.15 855
10092.10 863
10093.05 885
10093.99 839
10094.94 888
10095.89 892
10096.84 902
10097.79 909
10098.73 904
10099.68 853
10100.63 917
10101.58 924
10102.53 936
10103.48 909
10104.42 914
10105.37 936
10106.32 882
10107.27 849
10108.22 865
10109.17 872
10110.12 880
10111.06 879
10112.01 892
10112.96 936
10113.91 909
10114.86 913
10115.81 886
10116.76 921
10117.71 917
10118.66 913
10119.61 906
10120.56 849
10121.50 807
10122.45 873
10123.40 903
10124.35 886
10125.30 888
10126.25 865
10127.20 936
10128.15 945
10129.10 908
10130.05 891
10131.00 878
10131.95 919
10132.90 907
10133.85 917
10134.80 907
10135.75 942
10136.70 936
10137.65 908
10138.60 910
10139.55 933
10140.50 915
10141.45 957
10142.40 935
10143.35 941
10144.30 949
10145.25 963
10146.20 981
10147.15 957
10148.10 957
10149.05 979
10150.00 926
10150.95 869
10151.90 966
10152.86 1005
10153.81 962
10154.76 991
10155.71 1042
10156.66 975
10157.61 976
10158.56 994
10159.51 1040
10160.46 1003
10161.41 939
10162.37 975
10163.32 991
10164.27 1042
10165.22 1016
10166.17 1031
10167.12 1082
10168.07 1035
10169.03 1049
10169.98 1066
10170.93 1083
10171.88 1071
10172.83 1078
10173.78 1115
10174.74 1069
10175.69 1098
10176.64 1120
10177.59 1088
10178.54 1104
10179.49 1088
10180.45 1081
10181.40 1141
10182.35 1154
10183.30 1120
10184.26 1118
10185.21 1087
10186.16 1115
10187.11 1129
10188.06 1148
10189.02 1135
10189.97 1121
10190.92 1149
10191.87 1148
10192.83 1120
10193.78 1185
10194.73 1173
10195.69 1172
10196.64 1143
10197.59 1114
10198.54 1174
10199.50 1171
10200.45 1222
10201.40 1209
10202.36 1210
10203.31 1224
10204.26 1223
10205.22 1264
10206.17 1254
10207.12 1231
10208.08 1303
10209.03 1350
10209.98 1336
10210.94 1280
10211.89 1229
10212.84 1204
10213.80 1215
10214.75 1189
10215.70 1190
10216.66 1207
10217.61 1169
10218.56 1165
10219.52 1135
10220.47 1164
10221.43 1111
10222.38 1118
10223.33 1144
10224.29 1105
10225.24 1103
10226.20 1171
10227.15 1147
10228.11 1220
10229.06 1217
10230.01 1251
10230.97 1265
10231.92 1255
10232.88 1290
10233.83 1386
10234.79 1386
10235.74 1337
10236.70 1354
10237.65 1391
10238.60 1326
10239.56 1286
10240.51 1270
10241.47 1252
10242.42 1185
10243.38 1150
10244.33 1170
10245.29 1167
10246.24 1120
10247.20 1076
10248.15 1113
10249.11 1063
10250.07 1066
10251.02 1104
10251.98 1043
10252.93 1007
10253.89 1075
10254.84 1033
10255.80 1012
10256.75 1003
10257.71 976
10258.67 1017
10259.62 968
10260.58 958
10261.53 957
10262.49 1005
10263.44 1004
10264.40 979
10265.36 1013
10266.31 1027
10267.27 995
10268.22 982
10269.18 1030
10270.14 1011
10271.09 1069
10272.05 1021
10273.01 1008
10273.96 1003
10274.92 998
10275.87 932
10276.83 972
10277.79 959
10278.74 936
10279.70 992
10280.66 954
10281.61 947
10282.57 902
10283.53 905
10284.49 894
10285.44 922
10286.40 909
10287.36 922
10288.31 917
10289.27 883
10290.23 853
10291.18 936
10292.14 938
10293.10 965
10294.06 944
10295.01 916
10295.97 918
10296.93 921
10297.89 949
10298.84 906
10299.80 932
10300.76 941
10301.72 901
10302.67 913
10303.63 950
10304.59 895
10305.55 916
10306.51 883
10307.46 909
10308.42 909
10309.38 926
10310.34 887
10311.30 940
10312.25 954
10313.21 973
10314.17 938
10315.13 935
10316.09 964
10317.05 905
10318.00 916
10318.96 899
10319.92 915
10320.88 940
10321.84 895
10322.80 876
10323.76 877
10324.71 865
10325.67 924
10326.63 942
10327.59 912
10328.55 906
10329.51 899
10330.47 891
10331.43 904
10332.39 872
10333.35 885
10334.30 877
10335.26 864
10336.22 875
10337.18 870
10338.14 816
10339.10 845
10340.06 868
10341.02 819
10341.98 844
10342.94 843
10343.90 866
10344.86 858
10345.82 802
10346.78 850
10347.74 869
10348.70 885
10349.66 860
10350.62 842
10351.58 834
10352.54 821
10353.50 795
10354.46 816
10355.42 797
10356.38 781
10357.34 809
10358.30 832
10359.26 818
10360.22 787
10361.18 752
10362.14 774
10363.10 763
10364.06 802
10365.02 781
10365.98 796
10366.94 822
10367.90 795
10368.87 828
10369.83 762
10370.79 778
10371.75 825
10372.71 827
10373.67 797
10374.63 754
10375.59 770
10376.55 801
10377.51 807
10378.48 790
10379.44 793
10380.40 805
10381.36 768
10382.32 781
10383.28 766
10384.24 763
10385.21 804
10386.17 785
10387.13 788
10388.09 750
10389.05 750
10390.01 806
10390.98 775
10391.94 791
10392.90 766
10393.86 798
10394.82 761
10395.79 780
10396.75 750
10397.71 781
10398.67 807
10399.63 770
10400.60 790
10401.56 777
10402.52 776
10403.48 751
10404.45 787
10405.41 805
10406.37 775
10407.33 766
10408.30 750
10409.26 761
10410.22 830
10411.18 811
10412.15 822
10413.11 796
10414.07 807
10415.04 844
10416.00 877
10416.96 831
10417.93 842
10418.89 820
10419.85 828
10420.81 869
10421.78 876
10422.74 823
10423.70 844
10424.67 798
10425.63 801
10426.59 796
10427.56 763
10428.52 801
10429.49 819
10430.45 800
10431.41 753
10432.38 745
10433.34 778
10434.30 768
10435.27 752
10436.23 753
10437.20 739
10438.16 718
10439.12 775
10440.09 776
10441.05 763
10442.02 716
10442.98 781
10443.94 791
10444.91 743
10445.87 746
10446.84 729
10447.80 749
10448.77 733
10449.73 744
10450.70 759
10451.66 773
10452.63 749
10453.59 755
10454.55 749
10455.52 757
10456.48 771
10457.45 758
10458.41 777
10459.38 746
10460.34 754
10461.31 762
10462.27 764
10463.24 750
10464.20 773
10465.17 741
10466.14 751
10467.10 755
10468.07 756
10469.03 764
10470.00 788
10470.96 785
10471.93 819
10472.89 718
10473.86 755
10474.82 752
10475.79 765
10476.76 816
10477.72 827
10478.69 800
10479.65 789
10480.62 801
10481.59 790
10482.55 787
10483.52 789
10484.48 804
10485.45 780
10486.42 829
10487.38 788
10488.35 785
10489.32 767
10490.28 774
10491.25 766
10492.21 749
10493.18 807
10494.15 786
10495.11 793
10496.08 754
10497.05 762
10498.01 793
10498.98 772
10499.95 791
10500.92 762
10501.88 772
10502.85 788
10503.82 801
10504.78 819
10505.75 758
10506.72 762
10507.68 796
10508.65 814
10509.62 779
10510.59 805
10511.55 811
10512.52 767
10513.49 789
10514.46 794
10515.42 799
10516.39 757
10517.36 792
10518.33 796
10519.29 776
10520.26 780
10521.23 745
10522.20 809
10523.17 804
10524.13 840
10525.10 804
10526.07 781
10527.04 803
10528.01 760
10528.97 764
10529.94 783
10530.91 799
10531.88 803
10532.85 806
10533.82 802
10534.78 821
10535.75 845
10536.72 805
10537.69 830
10538.66 838
10539.63 816
10540.60 813
10541.56 819
10542.53 829
10543.50 818
10544.47 851
10545.44 836
10546.41 820
10547.38 809
10548.35 813
10549.32 836
10550.29 844
10551.25 825
10552.22 797
10553.19 818
10554.16 854
10555.13 882
10556.10 853
10557.07 872
10558.04 939
10559.01 955
10559.98 912
10560.95 895
10561.92 900
10562.89 920
10563.86 889
10564.83 900
10565.80 896
10566.77 901
10567.74 855
10568.71 875
10569.68 854
10570.65 794
10571.62 802
10572.59 832
10573.56 854
10574.53 836
10575.50 862
10576.47 904
10577.44 897
10578.41 839
10579.38 797
10580.35 806
10581.32 871
10582.29 880
10583.26 858
10584.23 850
10585.21 794
10586.18 839
10587.15 842
10588.12 898
10589.09 886
10590.06 879
10591.03 907
10592.00 882
10592.97 856
10593.94 873
10594.92 869
10595.89 897
10596.86 931
10597.83 903
10598.80 848
10599.77 892
10600.74 867
10601.71 922
10602.69 950
10603.66 915
10604.63 1011
10605.60 946
10606.57 983
10607.54 1011
10608.52 1023
10609.49 1024
10610.46 1016
10611.43 1007
10612.40 996
10613.38 1011
10614.35 974
10615.32 966
10616.29 958
10617.27 942
10618.24 927
10619.21 937
10620.18 941
10621.15 927
10622.13 901
10623.10 898
10624.07 889
10625.04 886
10626.02 885
10626.99 878
10627.96 857
10628.94 830
10629.91 899
10630.88 900
10631.85 934
10632.83 927
10633.80 930
10634.77 922
10635.75 956
10636.72 927
10637.69 958
10638.67 983
10639.64 972
10640.61 972
10641.59 976
10642.56 971
10643.53 973
10644.51 953
10645.48 913
10646.45 845
10647.43 882
10648.40 895
10649.37 824
10650.35 799
10651.32 864
10652.30 824
10653.27 805
10654.24 788
10655.22 784
10656.19 831
10657.16 808
10658.14 768
10659.11 812
10660.09 829
10661.06 818
10662.04 775
10663.01 790
10663.98 846
10664.96 765
10665.93 764
10666.91 801
10667.88 806
10668.86 798
10669.83 780
10670.81 811
10671.78 833
10672.76 852
10673.73 858
10674.71 826
10675.68 858
10676.66 873
10677.63 853
10678.61 876
10679.58 823
10680.56 882
10681.53 854
10682.51 872
10683.48 840
10684.46 831
10685.43 818
10686.41 837
10687.38 814
10688.36 807
10689.33 832
10690.31 806
10691.28 794
10692.26 817
10693.24 828
10694.21 813
10695.19 793
10696.16 797
10697.14 762
10698.12 758
10699.09 750
10700.07 779
10701.04 791
10702.02 832
10703.00 759
10703.97 770
10704.95 783
10705.92 775
10706.90 808
10707.88 814
10708.85 810
10709.83 799
10710.81 794
10711.78 763
10712.76 760
10713.74 768
10714.71 800
10715.69 780
10716.67 811
10717.64 815
10718.62 787
10719.60 776
10720.57 784
10721.55 747
10722.53 795
10723.50 825
10724.48 823
10725.46 833
10726.44 800
10727.41 766
10728.39 788
10729.37 809
10730.35 789
10731.32 768
10732.30 753
10733.28 765
10734.26 759
10735.23 797
10736.21 801
10737.19 789
10738.17 807
10739.14 791
10740.12 765
10741.10 759
10742.08 797
10743.06 790
10744.03 810
10745.01 760
10745.99 803
10746.97 792
10747.95 782
10748.92 795
10749.90 795
10750.88 781
10751.86 762
10752.84 764
10753.82 772
10754.79 837
10755.77 785
10756.75 793
10757.73 808
10758.71 759
10759.69 786
10760.67 753
10761.65 774
10762.62 789
10763.60 782
10764.58 775
10765.56 765
10766.54 804
10767.52 798
10768.50 781
10769.48 811
10770.46 815
10771.44 817
10772.42 781
10773.39 807
10774.37 780
10775.35 795
10776.33 825
10777.31 816
10778.29 811
10779.27 807
10780.25 825
10781.23 830
10782.21 852
10783.19 869
10784.17 831
10785.15 801
10786.13 812
10787.11 820
10788.09 789
10789.07 823
10790.05 823
10791.03 763
10792.01 845
10792.99 827
10793.97 847
10794.95 822
10795.93 839
10796.91 839
10797.89 805
10798.87 804
10799.85 797
10800.83 867
10801.82 818
10802.80 866
10803.78 850
10804.76 855
10805.74 852
10806.72 817
10807.70 844
10808.68 793
10809.66 820
10810.64 812
10811.62 819
10812.61 839
10813.59 826
10814.57 840
10815.55 812
10816.53 849
10817.51 852
10818.49 807
10819.47 837
10820.46 885
10821.44 846
10822.42 826
10823.40 843
10824.38 833
10825.36 836
10826.35 826
10827.33 814
10828.31 833
10829.29 858
10830.27 831
10831.25 825
10832.24 846
10833.22 819
10834.20 919
10835.18 901
10836.17 897
10837.15 869
10838.13 873
10839.11 877
10840.09 889
10841.08 889
10842.06 903
10843.04 919
10844.02 897
10845.01 904
10845.99 901
10846.97 918
10847.96 900
10848.94 897
10849.92 903
10850.90 940
10851.89 934
10852.87 927
10853.85 913
10854.84 898
10855.82 947
10856.80 955
10857.78 945
10858.77 941
10859.75 956
10860.73 950
10861.72 957
10862.70 941
10863.68 937
10864.67 959
10865.65 971
10866.64 970
10867.62 979
10868.60 1001
10869.59 989
10870.57 1006
10871.55 995
10872.54 987
10873.52 999
10874.51 1020
10875.49 1004
10876.47 1010
10877.46 993
10878.44 1025
10879.43 987
10880.41 991
10881.39 976
10882.38 1030
10883.36 1006
10884.35 1025
10885.33 994
10886.32 1005
10887.30 1007
10888.29 1008
10889.27 1030
10890.25 1042
10891.24 1092
10892.22 1078
10893.21 1070
10894.19 1068
10895.18 1102
10896.16 1064
10897.15 1091
10898.13 1062
10899.12 1161
10900.10 1117
10901.09 1114
10902.07 1119
10903.06 1124
10904.04 1129
10905.03 1135
10906.01 1158
10907.00 1122
10907.99 1182
10908.97 1192
10909.96 1185
10910.94 1176
10911.93 1149
10912.91 1182
10913.90 1190
10914.88 1189
10915.87 1150
10916.86 1223
10917.84 1215
10918.83 1195
10919.81 1215
10920.80 1218
10921.79 1212
10922.77 1260
10923.76 1264
10924.74 1244
10925.73 1226
10926.72 1226
10927.70 1278
10928.69 1248
10929.68 1293
10930.66 1324
10931.65 1244
10932.64 1288
10933.62 1358
10934.61 1350
10935.60 1424
10936.58 1403
10937.57 1326
10938.56 1361
10939.54 1369
10940.53 1359
10941.52 1401
10942.50 1380
10943.49 1396
10944.48 1411
10945.47 1399
10946.45 1442
10947.44 1497
10948.43 1454
10949.41 1458
10950.40 1588
10951.39 1602
10952.38 1577
10953.36 1642
10954.35 1765
10955.34 1692
10956.33 1710
10957.31 1776
10958.30 1837
10959.29 1822
10960.28 1821
10961.27 1751
10962.25 1743
10963.24 1761
10964.23 1709
10965.22 1662
10966.21 1614
10967.19 1563
10968.18 1629
10969.17 1578
10970.16 1477
10971.15 1452
10972.13 1468
10973.12 1513
10974.11 1512
10975.10 1461
10976.09 1480
10977.08 1539
10978.07 1485
10979.05 1478
10980.04 1534
10981.03 1544
10982.02 1562
10983.01 1604
10984.00 1553
10984.99 1546
10985.98 1556
10986.96 1577
10987.95 1633
10988.94 1639
10989.93 1634
10990.92 1729
10991.91 1851
10992.90 1846
10993.89 1933
10994.88 2045
10995.87 2185
10996.86 2255
10997.85 2265
10998.84 2344
10999.83 2357
11000.82 2351
11001.81 2326
11002.79 2203
11003.78 2141
11004.77 2027
11005.76 1910
11006.75 1755
11007.74 1682
11008.73 1587
11009.72 1562
11010.71 1531
11011.70 1467
11012.69 1475
11013.68 1403
11014.67 1373
11015.67 1413
11016.66 1379
11017.65 1326
11018.64 1360
11019.63 1312
11020.62 1289
11021.61 1317
11022.60 1276
11023.59 1276
11024.58 1258
11025.57 1206
11026.56 1215
11027.55 1241
11028.54 1248
11029.53 1201
11030.52 1282
11031.52 1246
11032.51 1192
11033.50 1199
11034.49 1244
11035.48 1271
11036.47 1217
11037.46 1214
11038.45 1181
11039.45 1192
11040.44 1204
11041.43 1175
11042.42 1185
11043.41 1163
11044.40 1120
11045.39 1097
11046.39 1190
11047.38 1102
11048.37 1110
11049.36 1090
11050.35 1096
11051.35 1187
11052.34 1078
11053.33 1119
11054.32 1141
11055.31 1099
11056.31 1100
11057.30 1132
11058.29 1109
11059.28 1123
11060.27 1140
11061.27 1158
11062.26 1132
11063.25 1131
11064.24 1115
11065.24 1144
11066.23 1139
11067.22 1140
11068.21 1122
11069.21 1158
11070.20 1108
11071.19 1125
11072.19 1088
11073.18 1109
11074.17 1100
11075.16 1099
11076.16 1115
11077.15 1102
11078.14 1065
11079.14 1103
11080.13 1071
11081.12 1070
11082.12 1068
11083.11 1118
11084.10 1097
11085.10 1068
11086.09 1052
11087.08 1064
11088.08 1089
11089.07 1062
11090.06 1032
11091.06 1044
11092.05 1060
11093.04 1011
11094.04 1031
11095.03 1039
11096.03 995
11097.02 1006
11098.01 1065
11099.01 1015
11100.00 1016
11101.00 1014
11101.99 1008
11102.98 1005
11103.98 984
11104.97 1030
11105.97 1014
11106.96 1042
11107.96 982
11108.95 993
11109.95 986
11110.94 995
11111.93 965
11112.93 961
11113.92 940
11114.92 996
11115.91 1006
11116.91 972
11117.90 1001
11118.90 980
11119.89 995
11120.89 937
11121.88 957
11122.88 963
11123.87 967
11124.87 982
11125.86 985
11126.86 995
11127.85 968
11128.85 929
11129.84 945
11130.84 967
11131.84 931
11132.83 925
11133.83 914
11134.82 912
11135.82 933
11136.81 973
11137.81 892
11138.81 950
11139.80 930
11140.80 918
11141.79 946
11142.79 931
11143.79 927
11144.78 980
11145.78 938
11146.77 940
11147.77 928
11148.77 919
11149.76 895
11150.76 918
11151.75 920
11152.75 881
11153.75 941
11154.74 929
11155.74 938
11156.74 906
11157.73 901
11158.73 966
11159.73 954
11160.72 911
11161.72 856
11162.72 872
11163.71 896
11164.71 903
11165.71 913
11166.71 928
11167.70 927
11168.70 908
11169.70 933
11170.69 915
11171.69 916
11172.69 962
11173.69 929
11174.68 910
11175.68 919
11176.68 935
11177.68 941
11178.67 927
11179.67 871
11180.67 867
11181.67 909
11182.66 919
11183.66 897
11184.66 890
11185.66 891
11186.66 899
11187.65 885
11188.65 911
11189.65 933
11190.65 939
11191.65 892
11192.64 918
11193.64 892
11194.64 935
11195.64 923
11196.64 909
11197.64 918
11198.63 951
11199.63 939
11200.63 961
11201.63 930
11202.63 917
11203.63 978
11204.63 939
11205.63 934
11206.62 973
11207.62 942
11208.62 947
11209.62 928
11210.62 935
11211.62 938
11212.62 878
11213.62 946
11214.62 984
11215.62 945
11216.61 914
11217.61 946
11218.61 968
11219.61 973
11220.61 926
11221.61 910
11222.61 965
11223.61 957
11224.61 996
11225.61 954
11226.61 965
11227.61 980
11228.61 920
11229.61 984
11230.61 940
11231.61 947
11232.61 969
11233.61 946
11234.61 965
11235.61 975
11236.61 914
11237.61 965
11238.61 944
11239.61 991
11240.61 980
11241.61 964
11242.61 970
11243.61 977
11244.61 1013
11245.61 968
11246.61 925
11247.61 925
11248.62 955
11249.62 992
11250.62 1009
11251.62 1040
11252.62 1037
11253.62 993
11254.62 957
11255.62 1008
11256.62 1019
11257.62 990
11258.62 1040
11259.63 1032
11260.63 1024
11261.63 1022
11262.63 989
11263.63 1008
11264.63 1069
11265.63 1056
11266.64 1072
11267.64 1035
11268.64 1064
11269.64 1127
11270.64 1091
11271.64 1140
11272.65 1083
11273.65 1150
11274.65 1144
11275.65 1092
11276.65 1144
11277.65 1088
11278.66 1096
11279.66 1097
11280.66 1056
11281.66 1020
11282.67 1014
11283.67 1002
11284.67 991
11285.67 1017
11286.67 993
11287.68 1002
11288.68 1004
11289.68 1003
11290.68 985
11291.69 973
11292.69 963
11293.69 928
11294.70 954
11295.70 966
11296.70 963
11297.70 979
11298.71 928
11299.71 944
11300.71 950
11301.72 1005
11302.72 1008
11303.72 989
11304.72 1009
11305.73 1013
11306.73 983
11307.73 1001
11308.74 962
11309.74 993
11310.74 994
11311.75 1037
11312.75 1033
11313.76 1032
11314.76 1018
11315.76 1054
11316.77 1075
11317.77 1029
11318.77 1084
11319.78 1013
11320.78 1067
11321.79 1016
11322.79 996
11323.79 1022
11324.80 1014
11325.80 1022
11326.81 1064
11327.81 994
11328.81 1001
11329.82 1025
11330.82 982
11331.83 1018
11332.83 1011
11333.84 1047
11334.84 1034
11335.85 1078
11336.85 1069
11337.85 1064
11338.86 1076
11339.86 1083
11340.87 1085
11341.87 1126
11342.88 1086
11343.88 1107
11344.89 1066
11345.89 1057
11346.90 997
11347.90 960
11348.91 1007
11349.91 1021
11350.92 1018
11351.92 984
11352.93 999
11353.94 910
11354.94 964
11355.95 977
11356.95 957
11357.96 983
11358.96 933
11359.97 989
11360.97 1017
11361.98 1013
11362.99 999
11363.99 1015
11365.00 1011
11366.00 964
11367.01 947
11368.02 986
11369.02 964
11370.03 977
11371.03 929
11372.04 968
11373.05 933
11374.05 966
11375.06 990
11376.06 991
11377.07 967
11378.08 923
11379.08 965
11380.09 966
11381.10 976
11382.10 955
11383.11 927
11384.12 938
11385.12 976
11386.13 994
11387.14 983
11388.14 942
11389.15 975
11390.16 945
11391.17 984
11392.17 928
11393.18 942
11394.19 971
11395.19 932
11396.20 963
11397.21 978
11398.22 992
11399.22 963
11400.23 961
11401.24 1012
11402.25 977
11403.25 969
11404.26 921
11405.27 957
11406.28 989
11407.28 964
11408.29 958
11409.30 993
11410.31 955
11411.31 944
11412.32 971
11413.33 975
11414.34 942
11415.35 982
11416.35 1000
11417.36 991
11418.37 989
11419.38 976
11420.39 960
11421.40 977
11422.40 925
11423.41 975
11424.42 1015
11425.43 1008
11426.44 1028
11427.45 966
11428.46 1017
11429.46 974
11430.47 982
11431.48 971
11432.49 986
11433.50 1020
11434.51 1011
11435.52 1013
11436.53 968
11437.54 994
11438.54 1025
11439.55 1043
11440.56 994
11441.57 1011
11442.58 1055
11443.59 1052
11444.60 1016
11445.61 1065
11446.62 1065
11447.63 1015
11448.64 1029
11449.65 1023
11450.66 1021
11451.67 1037
11452.68 1042
11453.69 1015
11454.70 1027
11455.71 994
11456.72 1056
11457.73 995
11458.74 1047
11459.75 1042
11460.76 1021
11461.77 1022
11462.78 1026
11463.79 1022
11464.80 1044
11465.81 1041
11466.82 1082
11467.83 1085
11468.84 1079
11469.85 1125
11470.86 1094
11471.87 1101
11472.88 1133
11473.89 1107
11474.90 1141
11475.91 1118
11476.92 1109
11477.93 1125
11478.95 1102
11479.96 1091
11480.97 1139
11481.98 1111
11482.99 1131
11484.00 1099
11485.01 1151
11486.02 1160
11487.03 1148
11488.05 1154
11489.06 1131
11490.07 1190
11491.08 1207
11492.09 1238
11493.10 1285
11494.11 1229
11495.13 1268
11496.14 1264
11497.15 1265
11498.16 1263
11499.17 1241
11500.18 1290
11501.20 1280
11502.21 1277
11503.22 1259
11504.23 1311
11505.24 1287
11506.26 1307
11507.27 1294
11508.28 1346
11509.29 1380
11510.30 1392
11511.32 1372
11512.33 1395
11513.34 1497
11514.35 1495
11515.37 1484
11516.38 1538
11517.39 1573
11518.40 1571
11519.42 1560
11520.43 1631
11521.44 1632
11522.45 1673
11523.47 1708
11524.48 1752
11525.49 1781
11526.51 1812
11527.52 1841
11528.53 1926
11529.55 2013
11530.56 2139
11531.57 2161
11532.59 2354
11533.60 2424
11534.61 2635
11535.63 2716
11536.64 2781
11537.65 2830
11538.67 2930
11539.68 2934
11540.69 2852
11541.71 2754
11542.72 2562
11543.73 2428
11544.75 2289
11545.76 2192
11546.78 2000
11547.79 1865
11548.80 1805
11549.82 1704
11550.83 1607
11551.85 1584
11552.86 1529
11553.87 1462
11554.89 1436
11555.90 1405
11556.92 1397
11557.93 1379
11558.95 1381
11559.96 1306
11560.97 1298
11561.99 1297
11563.00 1308
11564.02 1317
11565.03 1336
11566.05 1327
11567.06 1321
11568.08 1272
11569.09 1314
11570.11 1272
11571.12 1320
11572.14 1293
11573.15 1307
11574.17 1360
11575.18 1348
11576.20 1301
11577.21 1290
11578.23 1332
11579.24 1352
11580.26 1320
11581.27 1294
11582.29 1322
11583.30 1283
11584.32 1302
11585.33 1274
11586.35 1311
11587.37 1261
11588.38 1277
11589.40 1319
11590.41 1303
11591.43 1299
11592.44 1386
11593.46 1440
11594.48 1427
11595.49 1448
11596.51 1443
11597.52 1560
11598.54 1567
11599.56 1522
11600.57 1542
11601.59 1488
11602.61 1505
11603.62 1485
11604.64 1424
11605.66 1411
11606.67 1378
11607.69 1327
11608.70 1334
11609.72 1325
11610.74 1302
11611.75 1344
11612.77 1334
11613.79 1339
11614.81 1283
11615.82 1338
11616.84 1328
11617.86 1290
11618.87 1276
11619.89 1285
11620.91 1253
11621.92 1235
11622.94 1281
11623.96 1274
11624.98 1188
11625.99 1198
11627.01 1163
11628.03 1203
11629.05 1169
11630.06 1177
11631.08 1174
11632.10 1186
11633.12 1155
11634.13 1174
11635.15 1160
11636.17 1134
11637.19 1121
11638.20 1158
11639.22 1122
11640.24 1113
11641.26 1088
11642.28 1104
11643.29 1119
11644.31 1050
11645.33 1100
11646.35 1106
11647.37 1072
11648.39 1030
11649.40 1033
11650.42 1047
11651.44 1050
11652.46 1039
11653.48 1098
11654.50 1072
11655.51 1034
11656.53 1039
11657.55 1000
11658.57 1028
11659.59 988
11660.61 1029
11661.63 1059
11662.65 1027
11663.67 1030
11664.68 1006
11665.70 979
11666.72 1003
11667.74 950
11668.76 986
11669.78 952
11670.80 958
11671.82 964
11672.84 980
11673.86 985
11674.88 957
11675.90 971
11676.92 962
11677.94 953
11678.96 954
11679.98 961
11680.99 972
11682.01 1002
11683.03 985
11684.05 941
11685.07 933
11686.09 956
11687.11 991
11688.13 915
11689.15 942
11690.17 903
11691.19 951
11692.21 949
11693.24 915
11694.26 915
11695.28 926
11696.30 942
11697.32 935
11698.34 899
11699.36 888
11700.38 897
11701.40 876
11702.42 845
11703.44 898
11704.46 917
11705.48 870
11706.50 882
11707.52 869
11708.54 874
11709.57 886
11710.59 923
11711.61 875
11712.63 860
11713.65 868
11714.67 903
11715.69 866
11716.71 883
11717.73 881
11718.76 855
11719.78 868
11720.80 843
11721.82 863
11722.84 866
11723.86 824
11724.89 838
11725.91 864
11726.93 825
11727.95 864
11728.97 892
11729.99 890
11731.02 884
11732.04 856
11733.06 848
11734.08 813
11735.10 863
11736.13 849
11737.15 877
11738.17 875
11739.19 834
11740.22 825
11741.24 875
11742.26 853
11743.28 842
11744.30 795
11745.33 831
11746.35 852
11747.37 876
11748.40 857
11749.42 850
11750.44 851
11751.46 835
11752.49 860
11753.51 834
11754.53 807
11755.56 820
11756.58 830
11757.60 779
11758.62 795
11759.65 815
11760.67 883
11761.69 885
11762.72 863
11763.74 817
11764.76 830
11765.79 821
11766.81 855
11767.83 877
11768.86 871
11769.88 839
11770.91 861
11771.93 852
11772.95 854
11773.98 869
11775.00 835
11776.02 884
11777.05 872
11778.07 836
11779.10 838
11780.12 821
11781.14 827
11782.17 859
11783.19 863
11784.22 830
11785.24 810
11786.26 889
11787.29 853
11788.31 860
11789.34 805
11790.36 840
11791.39 874
11792.41 849
11793.44 872
11794.46 864
11795.49 886
11796.51 839
11797.54 850
11798.56 854
11799.59 838
11800.61 903
11801.63 887
11802.66 862
11803.69 844
11804.71 866
11805.74 868
11806.76 884
11807.79 874
11808.81 877
11809.84 858
11810.86 861
11811.89 936
11812.91 903
11813.94 872
11814.96 887
11815.99 897
11817.01 883
11818.04 934
11819.07 870
11820.09 884
11821.12 874
11822.14 937
11823.17 908
11824.20 911
11825.22 960
11826.25 938
11827.27 947
11828.30 974
11829.33 969
11830.35 975
11831.38 974
11832.40 973
11833.43 922
11834.46 932
11835.48 933
11836.51 933
11837.54 950
11838.56 931
11839.59 967
11840.62 983
11841.64 968
11842.67 968
11843.70 970
11844.72 955
11845.75 982
11846.78 948
11847.80 992
11848.83 1000
11849.86 990
11850.89 992
11851.91 976
11852.94 1025
11853.97 1020
11854.99 1021
11856.02 1016
11857.05 1030
11858.08 1026
11859.10 1068
11860.13 1038
11861.16 1042
11862.19 1034
11863.21 1079
11864.24 1057
11865.27 1023
11866.30 1067
11867.33 1099
11868.35 1091
11869.38 1088
11870.41 1057
11871.44 1090
11872.47 1140
11873.49 1095
11874.52 1110
11875.55 1069
11876.58 1078
11877.61 1145
11878.63 1124
11879.66 1159
11880.69 1137
11881.72 1119
11882.75 1133
11883.78 1174
11884.81 1209
11885.83 1185
11886.86 1171
11887.89 1236
11888.92 1232
11889.95 1182
11890.98 1212
11892.01 1279
11893.04 1250
11894.06 1264
11895.09 1327
11896.12 1311
11897.15 1357
11898.18 1371
11899.21 1362
11900.24 1400
11901.27 1394
11902.30 1433
11903.33 1461
11904.36 1431
11905.39 1422
11906.42 1467
11907.45 1416
11908.48 1415
11909.50 1424
11910.53 1433
11911.56 1417
11912.59 1342
11913.62 1339
11914.65 1346
11915.68 1318
11916.71 1356
11917.74 1330
11918.77 1368
11919.80 1371
11920.83 1416
11921.86 1426
11922.89 1439
11923.92 1488
11924.95 1538
11925.99 1588
11927.02 1575
11928.05 1672
11929.08 1693
11930.11 1671
11931.14 1648
11932.17 1591
11933.20 1583
11934.23 1617
11935.26 1617
11936.29 1523
11937.32 1471
11938.35 1445
11939.38 1407
11940.41 1381
11941.45 1328
11942.48 1293
11943.51 1283
11944.54 1286
11945.57 1294
11946.60 1223
11947.63 1197
11948.66 1198
11949.70 1223
11950.73 1155
11951.76 1186
11952.79 1203
11953.82 1172
11954.85 1150
11955.88 1180
11956.92 1167
11957.95 1182
11958.98 1260
11960.01 1205
11961.04 1235
11962.08 1181
11963.11 1159
11964.14 1197
11965.17 1187
11966.20 1164
11967.24 1161
11968.27 1225
11969.30 1225
11970.33 1183
11971.36 1234
11972.40 1241
11973.43 1235
11974.46 1254
11975.49 1189
11976.53 1229
11977.56 1240
11978.59 1258
11979.62 1244
11980.66 1217
11981.69 1226
11982.72 1211
11983.76 1202
11984.79 1202
11985.82 1234
11986.85 1207
11987.89 1211
11988.92 1248
11989.95 1269
11990.99 1248
11992.02 1268
11993.05 1207
11994.09 1234
11995.12 1226
11996.15 1215
11997.19 1246
11998.22 1256
11999.25 1263
12000.29 1310
12001.32 1267
12002.35 1260
12003.39 1304
12004.42 1275
12005.46 1292
12006.49 1320
12007.52 1378
12008.56 1351
12009.59 1328
12010.63 1379
12011.66 1403
12012.69 1384
12013.73 1391
12014.76 1404
12015.80 1406
12016.83 1402
12017.86 1449
12018.90 1465
12019.93 1412
12020.97 1415
12022.00 1382
12023.04 1396
12024.07 1413
12025.11 1352
12026.14 1417
12027.18 1430
12028.21 1391
12029.25 1395
12030.28 1418
12031.32 1419
12032.35 1419
12033.39 1423
12034.42 1370
12035.46 1362
12036.49 1320
12037.53 1352
12038.56 1377
12039.60 1315
12040.63 1353
12041.67 1333
12042.70 1297
12043.74 1316
12044.77 1329
12045.81 1356
12046.84 1354
12047.88 1397
12048.92 1407
12049.95 1401
12050.99 1350
12052.02 1401
12053.06 1405
12054.09 1485
12055.13 1481
12056.17 1421
12057.20 1405
12058.24 1396
12059.27 1368
12060.31 1368
12061.35 1340
12062.38 1304
12063.42 1281
12064.46 1324
12065.49 1288
12066.53 1252
12067.56 1231
12068.60 1207
12069.64 1276
12070.67 1303
12071.71 1215
12072.75 1233
12073.78 1251
12074.82 1213
12075.86 1225
12076.89 1223
12077.93 1205
12078.97 1244
12080.01 1285
12081.04 1216
12082.08 1218
12083.12 1252
12084.15 1254
12085.19 1281
12086.23 1215
12087.27 1284
12088.30 1269
12089.34 1216
12090.38 1256
12091.41 1251
12092.45 1289
12093.49 1358
12094.53 1330
12095.57 1339
12096.60 1344
12097.64 1336
12098.68 1373
12099.72 1342
12100.75 1345
12101.79 1313
12102.83 1382
12103.87 1337
12104.91 1379
12105.94 1354
12106.98 1299
12108.02 1246
12109.06 1262
12110.10 1241
12111.14 1220
12112.17 1208
12113.21 1132
12114.25 1148
12115.29 1131
12116.33 1112
12117.37 1092
12118.40 1142
12119.44 1126
12120.48 1112
12121.52 1095
12122.56 1075
12123.60 1083
12124.64 1040
12125.68 1068
12126.72 1046
12127.75 1063
12128.79 1064
12129.83 1042
12130.87 1035
12131.91 1028
12132.95 1002
12133.99 1051
12135.03 1087
12136.07 1034
12137.11 1031
12138.15 1076
12139.19 1053
12140.23 1065
12141.27 1038
12142.31 1022
12143.35 1041
12144.38 1063
12145.42 1040
12146.46 1066
12147.50 994
12148.54 993
12149.58 1028
12150.62 1001
12151.66 1045
12152.70 1021
12153.74 980
12154.78 1022
12155.82 983
12156.87 935
12157.91 1002
12158.95 1042
12159.99 1003
12161.03 977
12162.07 980
12163.11 973
12164.15 958
12165.19 960
12166.23 984
12167.27 960
12168.31 940
12169.35 969
12170.39 1005
12171.43 973
12172.47 965
12173.52 929
12174.56 963
12175.60 996
12176.64 960
12177.68 973
12178.72 975
12179.76 957
12180.80 916
12181.85 954
12182.89 924
12183.93 925
12184.97 959
12186.01 934
12187.05 949
12188.09 910
12189.14 901
12190.18 886
12191.22 871
12192.26 926
12193.30 923
12194.34 945
12195.39 903
12196.43 917
12197.47 920
12198.51 949
12199.55 890
12200.60 936
12201.64 897
12202.68 884
12203.72 935
12204.77 907
12205.81 923
12206.85 931
12207.89 931
12208.94 924
12209.98 948
12211.02 930
12212.06 916
12213.11 919
12214.15 882
12215.19 895
12216.23 887
12217.28 889
12218.32 930
12219.36 888
12220.41 890
12221.45 909
12222.49 896
12223.54 916
12224.58 856
12225.62 904
12226.66 897
12227.71 865
12228.75 875
12229.79 904
12230.84 878
12231.88 886
12232.93 900
12233.97 851
12235.01 865
12236.06 867
12237.10 875
12238.14 856
12239.19 857
12240.23 835
12241.28 835
12242.32 870
12243.36 907
12244.41 900
12245.45 874
12246.50 859
12247.54 869
12248.58 889
12249.63 891
12250.67 858
12251.72 891
12252.76 861
12253.80 849
12254.85 834
12255.89 808
12256.94 809
12257.98 804
12259.03 807
12260.07 831
12261.12 802
12262.16 798
12263.21 840
12264.25 794
12265.30 789
12266.34 785
12267.39 815
12268.43 822
12269.48 818
12270.52 818
12271.57 831
12272.61 786
12273.66 835
12274.70 844
12275.75 813
12276.79 807
12277.84 790
12278.88 819
12279.93 814
12280.98 787
12282.02 782
12283.07 815
12284.11 816
12285.16 798
12286.20 792
12287.25 825
12288.30 812
12289.34 794
12290.39 811
12291.43 798
12292.48 773
12293.53 757
12294.57 801
12295.62 782
12296.66 744
12297.71 754
12298.76 792
12299.80 791
12300.85 807
12301.90 805
12302.94 803
12303.99 812
12305.04 808
12306.08 793
12307.13 801
12308.18 804
12309.22 780
12310.27 775
12311.32 765
12312.36 777
12313.41 812
12314.46 821
12315.50 807
12316.55 801
12317.60 780
12318.65 757
12319.69 770
12320.74 798
12321.79 811
12322.83 762
12323.88 779
12324.93 778
12325.98 797
12327.02 775
12328.07 762
12329.12 743
12330.17 752
12331.21 759
12332.26 765
12333.31 790
12334.36 786
12335.41 767
12336.45 775
12337.50 782
12338.55 801
12339.60 809
12340.65 760
12341.69 791
12342.74 770
12343.79 801
12344.84 770
12345.89 745
12346.94 772
12347.98 796
12349.03 788
12350.08 765
12351.13 758
12352.18 783
12353.23 753
12354.28 786
12355.32 809
12356.37 774
12357.42 793
12358.47 766
12359.52 807
12360.57 797
12361.62 755
12362.67 763
12363.72 737
12364.76 752
12365.81 771
12366.86 762
12367.91 795
12368.96 794
12370.01 796
12371.06 752
12372.11 803
12373.16 805
12374.21 781
12375.26 801
12376.31 815
12377.36 780
12378.41 785
12379.46 795
12380.51 842
12381.56 805
12382.61 783
12383.66 812
12384.71 820
12385.76 820
12386.81 826
12387.86 780
12388.91 788
12389.96 792
12391.01 782
12392.06 815
12393.11 815
12394.16 773
12395.21 815
12396.26 797
12397.31 783
12398.36 813
12399.41 863
12400.46 845
12401.51 855
12402.56 799
12403.61 821
12404.66 819
12405.71 867
12406.77 864
12407.82 813
12408.87 842
12409.92 821
12410.97 859
12412.02 820
12413.07 811
12414.12 815
12415.17 869
12416.23 859
12417.28 857
12418.33 856
12419.38 836
12420.43 816
12421.48 834
12422.53 867
12423.59 855
12424.64 848
12425.69 864
12426.74 889
12427.79 857
12428.84 845
12429.90 811
12430.95 888
12432.00 898
12433.05 921
12434.10 865
12435.16 868
12436.21 878
12437.26 875
12438.31 933
12439.37 913
12440.42 867
12441.47 865
12442.52 860
12443.58 888
12444.63 908
12445.68 872
12446.73 908
12447.79 907
12448.84 885
12449.89 920
12450.94 944
12452.00 989
12453.05 950
12454.10 962
12455.16 976
12456.21 964
12457.26 989
12458.31 976
12459.37 989
12460.42 1029
12461.47 1036
12462.53 1098
12463.58 1088
12464.63 1063
12465.69 1150
12466.74 1171
12467.79 1190
12468.85 1292
12469.90 1329
12470.95 1441
12472.01 1468
12473.06 1467
12474.12 1471
12475.17 1509
12476.22 1558
12477.28 1510
12478.33 1514
12479.39 1482
12480.44 1396
12481.49 1329
12482.55 1308
12483.60 1295
12484.66 1224
12485.71 1175
12486.76 1152
12487.82 1056
12488.87 1032
12489.93 1053
12490.98 1085
12492.04 1037
12493.09 975
12494.15 965
12495.20 956
12496.25 958
12497.31 941
12498.36 958
12499.42 986
12500.47 947
12501.53 955
12502.58 976
12503.64 975
12504.69 934
12505.75 928
12506.80 980
12507.86 934
12508.91 909
12509.97 946
12511.03 945
12512.08 979
12513.14 971
12514.19 1004
12515.25 1008
12516.30 974
12517.36 952
12518.41 985
12519.47 955
12520.52 1025
12521.58 1005
12522.64 959
12523.69 942
12524.75 945
12525.80 937
12526.86 971
12527.92 1004
12528.97 967
12530.03 932
12531.08 945
12532.14 971
12533.20 938
12534.25 936
12535.31 952
12536.37 960
12537.42 956
12538.48 1016
12539.54 1031
12540.59 1045
12541.65 1013
12542.70 999
12543.76 1072
12544.82 1032
12545.88 1032
12546.93 1037
12547.99 1078
12549.05 1078
12550.10 1082
12551.16 1073
12552.22 1115
12553.27 1173
12554.33 1112
12555.39 1134
12556.45 1128
12557.50 1086
12558.56 1085
12559.62 1095
12560.67 1136
12561.73 1120
12562.79 1109
12563.85 1055
12564.90 1044
12565.96 1036
12567.02 981
12568.08 1000
12569.14 978
12570.19 1038
12571.25 1009
12572.31 991
12573.37 999
12574.42 1006
12575.48 1003
12576.54 1023
12577.60 1006
12578.66 1024
12579.72 994
12580.77 979
12581.83 979
12582.89 952
12583.95 1004
12585.01 1005
12586.07 1018
12587.12 1014
12588.18 1022
12589.24 1005
12590.30 1013
12591.36 983
12592.42 1026
12593.48 1012
12594.53 1015
12595.59 1008
12596.65 979
12597.71 1038
12598.77 1031
12599.83 1057
12600.89 1016
12601.95 1035
12603.01 1042
12604.07 1078
12605.13 1031
12606.18 1009
12607.24 1050
12608.30 1085
12609.36 1035
12610.42 1073
12611.48 1051
12612.54 1078
12613.60 1077
12614.66 1100
12615.72 1146
12616.78 1123
12617.84 1138
12618.90 1144
12619.96 1153
12621.02 1143
12622.08 1156
12623.14 1199
12624.20 1213
12625.26 1229
12626.32 1244
12627.38 1239
12628.44 1242
12629.50 1257
12630.56 1217
12631.62 1238
12632.68 1202
12633.74 1192
12634.80 1174
12635.86 1115
12636.92 1107
12637.98 1130
12639.04 1062
12640.11 1104
12641.17 1028
12642.23 1060
12643.29 1022
12644.35 1058
12645.41 1055
12646.47 1021
12647.53 1054
12648.59 1029
12649.65 1092
12650.72 1071
12651.78 1038
12652.84 1033
12653.90 1052
12654.96 1025
12656.02 1002
12657.08 1020
12658.14 1027
12659.21 1028
12660.27 1006
12661.33 983
12662.39 1027
12663.45 1065
12664.51 1055
12665.58 1055
12666.64 1051
12667.70 1060
12668.76 1045
12669.82 1059
12670.89 1068
12671.95 1036
12673.01 1067
12674.07 1086
12675.13 1048
12676.20 1066
12677.26 1080
12678.32 1048
12679.38 1076
12680.45 1140
12681.51 1027
12682.57 1059
12683.63 1097
12684.70 1098
12685.76 1115
12686.82 1133
12687.88 1102
12688.95 1052
12690.01 1082
12691.07 1146
12692.14 1134
12693.20 1111
12694.26 1130
12695.32 1148
12696.39 1130
12697.45 1150
12698.51 1130
12699.58 1180
12700.64 1145
12701.70 1163
12702.77 1163
12703.83 1208
12704.89 1198
12705.96 1213
12707.02 1161
12708.08 1182
12709.15 1231
12710.21 1207
12711.28 1235
12712.34 1197
12713.40 1269
12714.47 1212
12715.53 1232
12716.59 1224
12717.66 1241
12718.72 1225
12719.79 1205
12720.85 1215
12721.92 1247
12722.98 1167
12724.04 1202
12725.11 1255
12726.17 1197
12727.24 1183
12728.30 1167
12729.37 1198
12730.43 1240
12731.49 1281
12732.56 1275
12733.62 1272
12734.69 1254
12735.75 1265
12736.82 1245
12737.88 1232
12738.95 1219
12740.01 1225
12741.08 1186
12742.14 1199
12743.21 1181
12744.27 1197
12745.34 1177
12746.40 1164
12747.47 1162
12748.53 1154
12749.60 1189
12750.66 1138
12751.73 1136
12752.79 1120
12753.86 1143
12754.93 1117
12755.99 1079
12757.06 1109
12758.12 1136
12759.19 1074
12760.25 1102
12761.32 1125
12762.39 1105
12763.45 1097
12764.52 1065
12765.58 1120
12766.65 1082
12767.72 1043
12768.78 1089
12769.85 1067
12770.91 1019
12771.98 999
12773.05 1037
12774.11 1004
12775.18 1032
12776.25 1055
12777.31 1016
12778.38 988
12779.45 969
12780.51 977
12781.58 1000
12782.65 1006
12783.71 965
12784.78 979
12785.85 956
12786.91 943
12787.98 937
12789.05 935
12790.11 967
12791.18 989
12792.25 967
12793.31 945
12794.38 996
12795.45 978
12796.52 960
12797.58 958
12798.65 908
12799.72 911
12800.79 920
12801.85 977
12802.92 945
12803.99 983
12805.06 953
12806.12 950
12807.19 938
12808.26 921
12809.33 932
12810.39 940
12811.46 946
12812.53 948
12813.60 937
12814.67 955
12815.73 983
12816.80 993
12817.87 982
12818.94 921
12820.01 918
12821.08 944
12822.14 932
12823.21 941
12824.28 945
12825.35 931
12826.42 929
12827.49 942
12828.55 940
12829.62 912
12830.69 928
12831.76 914
12832.83 911
12833.90 879
12834.97 879
12836.04 878
12837.11 873
12838.17 870
12839.24 860
12840.31 916
12841.38 875
12842.45 873
12843.52 868
12844.59 862
12845.66 897
12846.73 863
12847.80 873
12848.87 861
12849.94 863
12851.01 843
12852.08 806
12853.14 849
12854.21 814
12855.28 812
12856.35 820
12857.42 841
12858.49 812
12859.56 800
12860.63 836
12861.70 800
12862.77 781
12863.84 782
12864.91 836
12865.98 791
12867.05 815
12868.12 804
12869.19 791
12870.26 802
12871.34 791
12872.41 799
12873.48 808
12874.55 813
12875.62 782
12876.69 809
12877.76 813
12878.83 807
12879.90 782
12880.97 814
12882.04 792
12883.11 757
12884.18 760
12885.25 757
12886.33 763
12887.40 795
12888.47 819
12889.54 774
12890.61 791
12891.68 773
12892.75 739
12893.82 741
12894.89 745
12895.97 782
12897.04 766
12898.11 748
12899.18 759
12900.25 750
12901.32 746
12902.40 753
12903.47 740
12904.54 744
12905.61 737
12906.68 741
12907.75 708
12908.83 749
12909.90 729
12910.97 721
12912.04 753
12913.11 717
12914.19 723
12915.26 730
12916.33 731
12917.40 736
12918.48 733
12919.55 743
12920.62 742
12921.69 724
12922.77 685
12923.84 707
12924.91 733
12925.98 746
12927.06 695
12928.13 712
12929.20 708
12930.27 692
12931.35 710
12932.42 710
12933.49 719
12934.57 698
12935.64 686
12936.71 681
12937.79 668
12938.86 721
12939.93 710
12941.01 715
12942.08 666
12943.15 658
12944.23 720
12945.30 702
12946.37 697
12947.45 690
12948.52 693
12949.59 663
12950.67 675
12951.74 672
12952.81 664
12953.89 675
12954.96 655
12956.04 641
12957.11 651
12958.18 635
12959.26 638
12960.33 637
12961.41 649
12962.48 633
12963.55 656
12964.63 659
12965.70 687
12966.78 647
12967.85 676
12968.93 664
12970.00 653
12971.07 666
12972.15 648
12973.22 660
12974.30 631
12975.37 672
12976.45 677
12977.52 675
12978.60 647
12979.67 644
12980.75 660
12981.82 676
12982.90 664
12983.97 650
12985.05 679
12986.12 688
12987.20 669
12988.27 637
12989.35 645
12990.42 665
12991.50 678
12992.57 667
12993.65 692
12994.73 668
12995.80 652
12996.88 672
12997.95 653
12999.03 669
13000.10 708
13001.18 680
13002.25 667
13003.33 656
13004.41 650
13005.48 681
13006.56 672
13007.63 678
13008.71 649
13009.79 685
13010.86 658
13011.94 663
13013.02 670
13014.09 678
13015.17 672
13016.24 626
13017.32 676
13018.40 704
13019.47 683
13020.55 684
13021.63 669
13022.70 646
13023.78 639
13024.86 660
13025.93 682
13027.01 677
13028.09 663
13029.16 651
13030.24 673
13031.32 699
13032.40 693
13033.47 689
13034.55 693
13035.63 683
13036.70 689
13037.78 655
13038.86 693
13039.94 678
13041.01 689
13042.09 692
13043.17 671
13044.25 684
13045.32 714
13046.40 683
13047.48 648
13048.56 698
13049.63 661
13050.71 698
13051.79 647
13052.87 667
13053.95 695
13055.02 702
13056.10 674
13057.18 691
13058.26 659
13059.34 660
13060.41 633
13061.49 676
13062.57 645
13063.65 642
13064.73 687
13065.81 680
13066.88 692
13067.96 654
13069.04 669
13070.12 650
13071.20 723
13072.28 662
13073.36 696
13074.43 687
13075.51 665
13076.59 670
13077.67 629
13078.75 658
13079.83 660
13080.91 670
13081.99 646
13083.07 659
13084.15 660
13085.23 682
13086.30 667
13087.38 677
13088.46 642
13089.54 656
13090.62 641
13091.70 663
13092.78 667
13093.86 651
13094.94 646
13096.02 645
13097.10 672
13098.18 688
13099.26 618
13100.34 629
13101.42 659
13102.50 650
13103.58 687
13104.66 690
13105.74 683
13106.82 684
13107.90 686
13108.98 694
13110.06 663
13111.14 667
13112.22 708
13113.30 703
13114.38 697
13115.46 712
13116.54 656
13117.62 724
13118.70 692
13119.78 665
13120.86 644
13121.95 706
13123.03 690
13124.11 703
13125.19 687
13126.27 696
13127.35 684
13128.43 682
13129.51 695
13130.59 677
13131.67 669
13132.76 709
13133.84 710
13134.92 681
13136.00 688
13137.08 697
13138.16 689
13139.24 688
13140.32 671
13141.41 667
13142.49 678
13143.57 669
13144.65 686
13145.73 698
13146.81 702
13147.90 662
13148.98 665
13150.06 720
13151.14 695
13152.22 671
13153.31 653
13154.39 692
13155.47 692
13156.55 661
13157.63 680
13158.72 699
13159.80 704
13160.88 682
13161.96 715
13163.05 680
13164.13 661
13165.21 682
13166.29 699
13167.38 667
13168.46 654
13169.54 690
13170.62 737
13171.71 696
13172.79 689
13173.87 660
13174.96 682
13176.04 666
13177.12 700
13178.20 656
13179.29 705
13180.37 717
13181.45 689
13182.54 705
13183.62 708
13184.70 722
13185.79 707
13186.87 707
13187.95 705
13189.04 688
13190.12 678
13191.20 687
13192.29 741
13193.37 688
13194.46 706
13195.54 696
13196.62 694
13197.71 735
13198.79 707
13199.88 709
13200.96 796
13202.04 700
13203.13 720
13204.21 720
13205.30 693
13206.38 697
13207.46 725
13208.55 681
13209.63 740
13210.72 756
13211.80 743
13212.89 705
13213.97 677
13215.05 706
13216.14 674
13217.22 713
13218.31 715
13219.39 713
13220.48 734
13221.56 725
13222.65 764
13223.73 752
13224.82 722
13225.90 739
13226.99 764
13228.07 785
13229.16 753
13230.24 735
13231.33 769
13232.41 754
13233.50 713
13234.58 773
13235.67 744
13236.76 722
13237.84 771
13238.93 746
13240.01 758
13241.10 776
13242.18 789
13243.27 789
13244.35 763
13245.44 780
13246.53 728
13247.61 726
13248.70 742
13249.78 771
13250.87 734
13251.96 770
13253.04 745
13254.13 772
13255.21 766
13256.30 814
13257.39 765
13258.47 831
13259.56 822
13260.65 763
13261.73 792
13262.82 786
13263.91 822
13264.99 794
13266.08 800
13267.17 785
13268.25 784
13269.34 765
13270.43 828
13271.51 818
13272.60 823
13273.69 809
13274.77 848
13275.86 857
13276.95 821
13278.04 814
13279.12 850
13280.21 859
13281.30 834
13282.38 868
13283.47 839
13284.56 861
13285.65 825
13286.73 854
13287.82 906
13288.91 899
13290.00 897
13291.08 875
13292.17 879
13293.26 849
13294.35 879
13295.44 862
13296.52 901
13297.61 836
13298.70 883
13299.79 874
13300.88 887
13301.96 927
13303.05 885
13304.14 905
13305.23 919
13306.32 921
13307.41 942
13308.49 951
13309.58 926
13310.67 911
13311.76 940
13312.85 924
13313.94 927
13315.02 959
13316.11 926
13317.20 915
13318.29 937
13319.38 979
13320.47 947
13321.56 906
13322.65 932
13323.74 949
13324.82 931
13325.91 956
13327.00 933
13328.09 910
13329.18 970
13330.27 966
13331.36 979
13332.45 983
13333.54 971
13334.63 1000
13335.72 1024
13336.81 994
13337.90 981
13338.99 985
13340.08 983
13341.17 998
13342.26 925
13343.35 991
13344.44 977
13345.53 1003
13346.61 1027
13347.70 1005
13348.79 978
13349.89 991
13350.98 1014
13352.07 1001
13353.16 1014
13354.25 1077
13355.34 1078
13356.43 1051
13357.52 1068
13358.61 1044
13359.70 1079
13360.79 1037
13361.88 1083
13362.97 1116
13364.06 1118
13365.15 1125
13366.24 1124
13367.33 1112
13368.42 1118
13369.51 1069
13370.60 1032
13371.70 1053
13372.79 1087
13373.88 1055
13374.97 1059
13376.06 1064
13377.15 1026
13378.24 1004
13379.33 1007
13380.43 1022
13381.52 969
13382.61 966
13383.70 934
13384.79 911
13385.88 914
13386.97 910
13388.07 897
13389.16 889
13390.25 942
13391.34 907
13392.43 887
13393.52 900
13394.62 913
13395.71 881
13396.80 912
13397.89 872
13398.98 914
13400.08 912
13401.17 884
13402.26 868
13403.35 864
13404.45 894
13405.54 912
13406.63 904
13407.72 931
13408.82 911
13409.91 889
13411.00 912
13412.09 925
13413.19 917
13414.28 894
13415.37 925
13416.46 918
13417.56 957
13418.65 877
13419.74 917
13420.84 917
13421.93 913
13423.02 866
13424.11 901
13425.21 902
13426.30 907
13427.39 894
13428.49 892
13429.58 904
13430.67 930
13431.77 967
13432.86 981
13433.95 930
13435.05 934
13436.14 962
13437.24 930
13438.33 960
13439.42 954
13440.52 945
13441.61 965
13442.70 939
13443.80 961
13444.89 962
13445.99 986
13447.08 948
13448.17 1001
13449.27 986
13450.36 961
13451.46 976
13452.55 977
13453.64 1032
13454.74 1006
13455.83 1002
13456.93 1037
13458.02 1004
13459.12 970
13460.21 1005
13461.31 1014
13462.40 1017
13463.50 1027
13464.59 996
13465.69 961
13466.78 1007
13467.87 1020
13468.97 1017
13470.06 1010
13471.16 1007
13472.25 985
13473.35 993
13474.44 996
13475.54 1031
13476.64 1036
13477.73 1032
13478.83 1050
13479.92 1023
13481.02 1054
13482.11 1040
13483.21 1035
13484.30 1072
13485.40 1116
13486.49 1083
13487.59 1049
13488.69 1078
13489.78 1160
13490.88 1128
13491.97 1123
13493.07 1116
13494.17 1114
13495.26 1161
13496.36 1161
13497.45 1186
13498.55 1212
13499.65 1148
13500.74 1159
13501.84 1153
13502.93 1108
13504.03 1116
13505.13 1131
13506.22 1133
13507.32 1075
13508.42 1088
13509.51 1087
13510.61 1108
13511.71 1127
13512.80 1065
13513.90 1053
13515.00 1087
13516.09 1059
13517.19 1038
13518.29 1030
13519.38 1031
13520.48 1012
13521.58 1013
13522.68 1041
13523.77 998
13524.87 1006
13525.97 1000
13527.06 994
13528.16 1010
13529.26 954
13530.36 957
13531.45 950
13532.55 944
13533.65 952
13534.75 947
13535.84 942
13536.94 925
13538.04 967
13539.14 940
13540.23 913
13541.33 894
13542.43 901
13543.53 967
13544.63 932
13545.72 920
13546.82 890
13547.92 846
13549.02 849
13550.12 891
13551.22 905
13552.31 873
13553.41 903
13554.51 901
13555.61 902
13556.71 877
13557.81 880
13558.90 913
13560.00 904
13561.10 862
13562.20 875
13563.30 852
13564.40 869
13565.50 866
13566.60 897
13567.69 924
13568.79 896
13569.89 907
13570.99 881
13572.09 887
13573.19 903
13574.29 883
13575.39 928
13576.49 928
13577.59 886
13578.69 870
13579.79 878
13580.89 884
13581.98 863
13583.08 892
13584.18 909
13585.28 896
13586.38 905
13587.48 924
13588.58 931
13589.68 856
13590.78 878
13591.88 858
13592.98 891
13594.08 883
13595.18 904
13596.28 885
13597.38 878
13598.48 951
13599.58 895
13600.68 894
13601.78 912
13602.88 896
13603.98 882
13605.08 887
13606.18 902
13607.29 929
13608.39 916
13609.49 926
13610.59 947
13611.69 886
13612.79 886
13613.89 908
13614.99 891
13616.09 895
13617.19 912
13618.29 891
13619.39 905
13620.50 910
13621.60 917
13622.70 897
13623.80 915
13624.90 859
13626.00 900
13627.10 908
13628.20 905
13629.31 947
13630.41 913
13631.51 928
13632.61 925
13633.71 929
13634.81 908
13635.91 903
13637.02 931
13638.12 938
13639.22 945
13640.32 948
13641.42 931
13642.53 930
13643.63 904
13644.73 928
13645.83 903
13646.93 883
13648.04 936
13649.14 924
13650.24 928
13651.34 921
13652.45 911
13653.55 903
13654.65 906
13655.75 880
13656.85 946
13657.96 921
13659.06 917
13660.16 906
13661.27 907
13662.37 917
13663.47 927
13664.57 905
13665.68 886
13666.78 927
13667.88 891
13668.99 915
13670.09 889
13671.19 932
13672.29 930
13673.40 919
13674.50 907
13675.60 899
13676.71 902
13677.81 962
13678.91 957
13680.02 952
13681.12 919
13682.23 889
13683.33 932
13684.43 910
13685.54 926
13686.64 939
13687.74 946
13688.85 924
13689.95 944
13691.06 948
13692.16 947
13693.26 944
13694.37 957
13695.47 959
13696.58 934
13697.68 972
13698.78 922
13699.89 972
13700.99 937
13702.10 970
13703.20 969
13704.31 1017
13705.41 1033
13706.51 1030
13707.62 955
13708.72 997
13709.83 1039
13710.93 1036
13712.04 1039
13713.14 1016
13714.25 1034
13715.35 1041
13716.46 1019
13717.56 1020
13718.67 1058
13719.77 1070
13720.88 1077
13721.98 1061
13723.09 1110
13724.19 1081
13725.30 1102
13726.40 1067
13727.51 1120
13728.61 1074
13729.72 1064
13730.83 1108
13731.93 1132
13733.04 1115
13734.14 1111
13735.25 1121
13736.35 1184
13737.46 1191
13738.57 1157
13739.67 1200
13740.78 1124
13741.88 1126
13742.99 1161
13744.09 1123
13745.20 1183
13746.31 1199
13747.41 1265
13748.52 1230
13749.63 1295
13750.73 1322
13751.84 1292
13752.94 1319
13754.05 1297
13755.16 1300
13756.26 1340
13757.37 1325
13758.48 1350
13759.58 1394
13760.69 1393
13761.80 1460
13762.90 1486
13764.01 1461
13765.12 1516
13766.22 1598
13767.33 1565
13768.44 1588
13769.55 1596
13770.65 1594
13771.76 1594
13772.87 1577
13773.97 1609
13775.08 1497
13776.19 1538
13777.30 1495
13778.40 1394
13779.51 1384
13780.62 1370
13781.73 1321
13782.83 1255
13783.94 1264
13785.05 1210
13786.16 1215
13787.26 1211
13788.37 1190
13789.48 1165
13790.59 1187
13791.70 1150
13792.80 1104
13793.91 1121
13795.02 1099
13796.13 1121
13797.24 1106
13798.35 1085
13799.45 1132
13800.56 1075
13801.67 1049
13802.78 1075
13803.89 1068
13805.00 1060
13806.10 1055
13807.21 1059
13808.32 1069
13809.43 1075
13810.54 1075
13811.65 1033
13812.76 1040
13813.86 1026
13814.97 1058
13816.08 1012
13817.19 1038
13818.30 1028
13819.41 1072
13820.52 1083
13821.63 967
13822.74 998
13823.85 1001
13824.96 1004
13826.06 1012
13827.17 1052
13828.28 990
13829.39 988
13830.50 1009
13831.61 1048
13832.72 1015
13833.83 1017
13834.94 1010
13836.05 1019
13837.16 1049
13838.27 1032
13839.38 1030
13840.49 1047
13841.60 1041
13842.71 1101
13843.82 1023
13844.93 1058
13846.04 1104
13847.15 1056
13848.26 1065
13849.37 1078
13850.48 1045
13851.59 1020
13852.70 1030
13853.81 1036
13854.92 1043
13856.03 1015
13857.14 1051
13858.25 1068
13859.37 1063
13860.48 1057
13861.59 1080
13862.70 1070
13863.81 1107
13864.92 1048
13866.03 1046
13867.14 1044
13868.25 1081
13869.36 1131
13870.47 1125
13871.59 1097
13872.70 1082
13873.81 1090
13874.92 1083
13876.03 1066
13877.14 1113
13878.25 1112
13879.36 1099
13880.48 1171
13881.59 1163
13882.70 1170
13883.81 1177
13884.92 1188
13886.03 1207
13887.15 1236
13888.26 1202
13889.37 1238
13890.48 1241
13891.59 1249
13892.71 1277
13893.82 1229
13894.93 1235
13896.04 1239
13897.15 1241
13898.27 1182
13899.38 1241
13900.49 1185
13901.60 1163
13902.72 1148
13903.83 1103
13904.94 1095
13906.05 1098
13907.17 1064
13908.28 1107
13909.39 1029
13910.50 1005
13911.62 1024
13912.73 1044
13913.84 1031
13914.95 965
13916.07 1020
13917.18 961
13918.29 986
13919.41 1012
13920.52 1019
13921.63 982
13922.75 963
13923.86 998
13924.97 1037
13926.09 999
13927.20 991
13928.31 997
13929.43 979
13930.54 998
13931.65 990
13932.77 979
13933.88 991
13934.99 986
13936.11 979
13937.22 982
13938.34 980
13939.45 976
13940.56 992
13941.68 968
13942.79 960
13943.91 970
13945.02 1008
13946.13 978
13947.25 978
13948.36 936
13949.48 948
13950.59 912
13951.70 913
13952.82 920
13953.93 929
13955.05 961
13956.16 928
13957.28 905
13958.39 919
13959.51 919
13960.62 917
13961.74 956
13962.85 969
13963.97 964
13965.08 942
13966.20 952
13967.31 939
13968.43 956
13969.54 1016
13970.66 986
13971.77 939
13972.89 914
13974.00 954
13975.12 948
13976.23 933
13977.35 951
13978.46 949
13979.58 965
13980.69 952
13981.81 936
13982.92 983
13984.04 945
13985.16 935
13986.27 952
13987.39 958
13988.50 981
13989.62 946
13990.74 953
13991.85 958
13992.97 954
13994.08 930
13995.20 951
13996.32 954
13997.43 938
13998.55 894
13999.66 939
14000.78 955
14001.90 984
14003.01 1015
14004.13 992
14005.25 995
14006.36 981
14007.48 958
14008.60 914
14009.71 970
14010.83 940
14011.95 933
14013.06 975
14014.18 925
14015.30 905
14016.41 961
14017.53 947
14018.65 958
14019.76 1024
14020.88 960
14022.00 923
14023.12 916
14024.23 987
14025.35 984
14026.47 939
14027.59 974
14028.70 995
14029.82 1000
14030.94 983
14032.06 1015
14033.17 978
14034.29 961
14035.41 1049
14036.53 1010
14037.64 1023
14038.76 1028
14039.88 1026
14041.00 1009
14042.11 1027
14043.23 1008
14044.35 1001
14045.47 1068
14046.59 1068
14047.71 1017
14048.82 1079
14049.94 1050
14051.06 1051
14052.18 1072
14053.30 1042
14054.42 1063
14055.53 1017
14056.65 1077
14057.77 1116
14058.89 1114
14060.01 1094
14061.13 1116
14062.25 1117
14063.36 1123
14064.48 1153
14065.60 1140
14066.72 1125
14067.84 1134
14068.96 1195
14070.08 1204
14071.20 1162
14072.32 1172
14073.44 1224
14074.55 1252
14075.67 1240
14076.79 1229
14077.91 1209
14079.03 1253
14080.15 1230
14081.27 1197
14082.39 1223
14083.51 1256
14084.63 1217
14085.75 1219
14086.87 1301
14087.99 1311
14089.11 1278
14090.23 1252
14091.35 1322
14092.47 1270
14093.59 1276
14094.71 1268
14095.83 1282
14096.95 1272
14098.07 1263
14099.19 1293
14100.31 1281
14101.43 1271
14102.55 1258
14103.67 1277
14104.79 1211
14105.91 1183
14107.03 1153
14108.15 1202
14109.27 1158
14110.39 1148
14111.51 1147
14112.64 1105
14113.76 1077
14114.88 1108
14116.00 1113
14117.12 1144
14118.24 1098
14119.36 1052
14120.48 1072
14121.60 1095
14122.72 1038
14123.85 1024
14124.97 1056
14126.09 1022
14127.21 1038
14128.33 1072
14129.45 1056
14130.57 1002
14131.70 1002
14132.82 1027
14133.94 1020
14135.06 1039
14136.18 1078
14137.30 1083
14138.43 1033
14139.55 1028
14140.67 1078
14141.79 1011
14142.91 973
14144.03 991
14145.16 982
14146.28 1026
14147.40 985
14148.52 984
14149.65 1037
14150.77 1049
14151.89 1021
14153.01 1021
14154.13 1001
14155.26 968
14156.38 1002
14157.50 1004
14158.62 999
14159.75 987
14160.87 1005
14161.99 1017
14163.12 1025
14164.24 978
14165.36 985
14166.48 1030
14167.61 996
14168.73 954
14169.85 997
14170.98 997
14172.10 999
14173.22 990
14174.35 1001
14175.47 963
14176.59 950
14177.72 967
14178.84 1005
14179.96 932
14181.09 918
14182.21 953
14183.33 951
14184.46 920
14185.58 947
14186.70 949
14187.83 906
14188.95 912
14190.07 939
14191.20 896
14192.32 880
14193.45 926
14194.57 925
14195.69 920
14196.82 906
14197.94 901
14199.07 908
14200.19 923
14201.32 919
14202.44 882
14203.56 934
14204.69 926
14205.81 925
14206.94 884
14208.06 911
14209.19 852
14210.31 857
14211.44 893
14212.56 861
14213.69 894
14214.81 878
14215.93 885
14217.06 852
14218.18 876
14219.31 831
14220.43 855
14221.56 852
14222.68 832
14223.81 797
14224.94 835
14226.06 888
14227.19 856
14228.31 855
14229.44 825
14230.56 828
14231.69 839
14232.81 814
14233.94 807
14235.06 792
14236.19 793
14237.32 827
14238.44 825
14239.57 821
14240.69 830
14241.82 794
14242.94 791
14244.07 797
14245.20 823
14246.32 799
14247.45 782
14248.57 790
14249.70 810
14250.83 820
14251.95 788
14253.08 757
14254.21 765
14255.33 778
14256.46 766
14257.59 796
14258.71 794
14259.84 749
14260.97 779
14262.09 776
14263.22 751
14264.35 752
14265.47 735
14266.60 756
14267.73 769
14268.85 782
14269.98 760
14271.11 759
14272.23 769
14273.36 778
14274.49 746
14275.62 760
14276.74 779
14277.87 739
14279.00 745
14280.12 731
14281.25 719
14282.38 721
14283.51 723
14284.63 727
14285.76 727
14286.89 691
14288.02 677
14289.15 716
14290.27 728
14291.40 722
14292.53 752
14293.66 698
14294.78 715
14295.91 694
14297.04 701
14298.17 663
14299.30 684
14300.42 691
14301.55 696
14302.68 692
14303.81 678
14304.94 698
14306.07 687
14307.19 682
14308.32 672
14309.45 677
14310.58 664
14311.71 690
14312.84 652
14313.97 702
14315.10 660
14316.22 690
14317.35 656
14318.48 676
14319.61 691
14320.74 721
14321.87 710
14323.00 702
14324.13 685
14325.26 675
14326.39 701
14327.51 612
14328.64 669
14329.77 676
14330.90 683
14332.03 647
14333.16 647
14334.29 667
14335.42 634
14336.55 655
14337.68 671
14338.81 640
14339.94 658
14341.07 689
14342.20 710
14343.33 635
14344.46 625
14345.59 637
14346.72 674
14347.85 629
14348.98 618
14350.11 664
14351.24 680
14352.37 654
14353.50 644
14354.63 646
14355.76 656
14356.89 639
14358.02 667
14359.15 687
14360.28 669
14361.41 664
14362.54 690
14363.67 705
14364.80 642
14365.94 675
14367.07 669
14368.20 623
14369.33 651
14370.46 643
14371.59 674
14372.72 671
14373.85 692
14374.98 672
14376.11 646
14377.25 668
14378.38 659
14379.51 634
14380.64 637
14381.77 648
14382.90 654
14384.03 671
14385.16 698
14386.30 635
14387.43 646
14388.56 645
14389.69 674
14390.82 639
14391.95 681
14393.09 672
14394.22 657
14395.35 691
14396.48 702
14397.61 673
14398.75 645
14399.88 673
14401.01 650
14402.14 670
14403.27 675
14404.41 684
14405.54 697
14406.67 709
14407.80 692
14408.94 662
14410.07 684
14411.20 714
14412.33 656
14413.47 679
14414.60 673
14415.73 681
14416.87 668
14418.00 696
14419.13 696
14420.26 678
14421.40 711
14422.53 675
14423.66 692
14424.80 665
14425.93 712
14427.06 690
14428.20 717
14429.33 694
14430.46 710
14431.59 721
14432.73 716
14433.86 711
14435.00 746
14436.13 750
14437.26 743
14438.40 746
14439.53 717
14440.66 725
14441.80 767
14442.93 755
14444.06 753
14445.20 702
14446.33 720
14447.47 771
14448.60 753
14449.73 729
14450.87 744
14452.00 761
14453.14 736
14454.27 734
14455.41 743
14456.54 761
14457.67 782
14458.81 764
14459.94 782
14461.08 757
14462.21 759
14463.35 790
14464.48 795
14465.62 777
14466.75 753
14467.89 790
14469.02 811
14470.15 765
14471.29 825
14472.42 827
14473.56 775
14474.69 771
14475.83 787
14476.96 823
14478.10 794
14479.24 793
14480.37 811
14481.51 811
14482.64 771
14483.78 756
14484.91 761
14486.05 774
14487.18 776
14488.32 782
14489.45 817
14490.59 786
14491.73 752
14492.86 781
14494.00 793
14495.13 760
14496.27 754
14497.40 767
14498.54 781
14499.68 779
14500.81 772
14501.95 791
14503.08 807
14504.22 801
14505.36 784
14506.49 805
14507.63 755
14508.77 768
14509.90 771
14511.04 788
14512.18 748
14513.31 731
14514.45 738
14515.58 745
14516.72 710
14517.86 717
14519.00 718
14520.13 722
14521.27 735
14522.41 720
14523.54 721
14524.68 698
14525.82 730
14526.95 730
14528.09 711
14529.23 712
14530.37 731
14531.50 758
14532.64 752
14533.78 729
14534.91 700
14536.05 743
14537.19 717
14538.33 666
14539.46 705
14540.60 728
14541.74 734
14542.88 721
14544.02 690
14545.15 693
14546.29 719
14547.43 693
14548.57 691
14549.70 708
14550.84 694
14551.98 697
14553.12 722
14554.26 699
14555.39 694
14556.53 756
14557.67 743
14558.81 699
14559.95 726
14561.09 708
14562.22 722
14563.36 712
14564.50 692
14565.64 699
14566.78 728
14567.92 718
14569.06 747
14570.20 730
14571.33 714
14572.47 742
14573.61 723
14574.75 728
14575.89 731
14577.03 734
14578.17 781
14579.31 718
14580.45 709
14581.59 736
14582.72 811
14583.86 769
14585.00 760
14586.14 784
14587.28 771
14588.42 783
14589.56 790
14590.70 774
14591.84 789
14592.98 808
14594.12 790
14595.26 806
14596.40 772
14597.54 749
14598.68 759
14599.82 812
14600.96 783
14602.10 775
14603.24 849
14604.38 788
14605.52 791
14606.66 790
14607.80 784
14608.94 821
14610.08 806
14611.22 801
14612.36 797
14613.50 846
14614.64 866
14615.78 862
14616.92 834
14618.06 879
14619.20 888
14620.34 861
14621.49 867
14622.63 838
14623.77 900
14624.91 871
14626.05 915
14627.19 897
14628.33 919
14629.47 944
14630.61 912
14631.75 909
14632.90 916
14634.04 962
14635.18 893
14636.32 908
14637.46 894
14638.60 890
14639.74 875
14640.88 858
14642.03 840
14643.17 791
14644.31 797
14645.45 813
14646.59 773
14647.73 786
14648.88 811
14650.02 751
14651.16 714
14652.30 729
14653.44 708
14654.59 734
14655.73 690
14656.87 682
14658.01 689
14659.16 686
14660.30 716
14661.44 699
14662.58 705
14663.72 708
14664.87 654
14666.01 659
14667.15 679
14668.29 694
14669.44 663
14670.58 631
14671.72 665
14672.87 651
14674.01 672
14675.15 666
14676.29 642
14677.44 659
14678.58 624
14679.72 634
14680.87 658
14682.01 623
14683.15 588
14684.30 608
14685.44 637
14686.58 609
14687.73 620
14688.87 608
14690.01 627
14691.16 604
14692.30 602
14693.44 598
14694.59 641
14695.73 617
14696.87 607
14698.02 617
14699.16 621
14700.30 572
14701.45 613
14702.59 593
14703.74 575
14704.88 582
14706.02 615
14707.17 644
14708.31 641
14709.46 653
14710.60 622
14711.75 597
14712.89 583
14714.03 626
14715.18 595
14716.32 578
14717.47 545
14718.61 601
14719.76 565
14720.90 592
14722.05 608
14723.19 593
14724.34 600
14725.48 605
14726.63 611
14727.77 579
14728.92 556
14730.06 548
14731.21 594
14732.35 568
14733.50 584
14734.64 568
14735.79 596
14736.93 583
14738.08 594
14739.22 557
14740.37 608
14741.51 568
14742.66 531
14743.80 581
14744.95 540
14746.09 605
14747.24 562
14748.39 559
14749.53 546
14750.68 565
14751.82 587
14752.97 588
14754.11 563
14755.26 552
14756.41 560
14757.55 607
14758.70 608
14759.85 563
14760.99 570
14762.14 559
14763.28 569
14764.43 516
14765.58 573
14766.72 540
14767.87 558
14769.02 531
14770.16 572
14771.31 530
14772.46 534
14773.60 536
14774.75 545
14775.90 545
14777.04 546
14778.19 547
14779.34 521
14780.48 548
14781.63 515
14782.78 524
14783.92 506
14785.07 548
14786.22 538
14787.37 563
14788.51 519
14789.66 503
14790.81 512
14791.96 541
14793.10 536
14794.25 518
14795.40 516
14796.54 505
14797.69 513
14798.84 512
14799.99 517
14801.14 492
14802.28 546
14803.43 499
14804.58 542
14805.73 528
14806.88 521
14808.02 494
14809.17 511
14810.32 510
14811.47 508
14812.62 496
14813.76 506
14814.91 524
14816.06 473
14817.21 481
14818.36 474
14819.51 497
14820.65 485
14821.80 506
14822.95 505
14824.10 480
14825.25 493
14826.40 525
14827.55 515
14828.69 480
14829.84 471
14830.99 509
14832.14 451
14833.29 419
14834.44 472
14835.59 483
14836.74 486
14837.89 440
14839.04 506
14840.19 443
14841.33 494
14842.48 482
14843.63 479
14844.78 468
14845.93 470
14847.08 459
14848.23 515
14849.38 494
14850.53 469
14851.68 475
14852.83 479
14853.98 476
14855.13 454
14856.28 491
14857.43 475
14858.58 488
14859.73 464
14860.88 502
14862.03 452
14863.18 467
14864.33 468
14865.48 476
14866.63 459
14867.78 436
14868.93 453
14870.08 454
14871.23 480
14872.38 447
14873.53 465
14874.68 447
14875.83 469
14876.98 457
14878.14 451
14879.29 447
14880.44 449
14881.59 465
14882.74 467
14883.89 450
14885.04 465
14886.19 475
14887.34 453
14888.49 491
14889.64 447
14890.80 472
14891.95 465
14893.10 474
14894.25 436
14895.40 460
14896.55 472
14897.70 439
14898.86 462
14900.01 475
14901.16 448
14902.31 460
14903.46 480
14904.61 454
14905.77 448
14906.92 452
14908.07 468
14909.22 452
14910.37 449
14911.53 447
14912.68 470
14913.83 437
14914.98 451
14916.13 454
14917.29 432
14918.44 435
14919.59 432
14920.74 438
14921.90 423
14923.05 447
14924.20 453
14925.35 469
14926.51 431
14927.66 456
14928.81 449
14929.96 464
14931.12 468
14932.27 451
14933.42 454
14934.57 485
14935.73 482
14936.88 464
14938.03 468
14939.19 416
14940.34 452
14941.49 453
14942.65 454
14943.80 426
14944.95 442
14946.11 464
14947.26 486
14948.41 452
14949.57 462
14950.72 456
14951.87 465
14953.03 459
14954.18 453
14955.33 478
14956.49 452
14957.64 440
14958.80 463
14959.95 462
14961.10 405
14962.26 457
14963.41 492
14964.57 494
14965.72 438
14966.87 440
14968.03 451
14969.18 440
14970.34 467
14971.49 462
14972.65 441
14973.80 443
14974.95 422
14976.11 433
14977.26 427
14978.42 427
14979.57 436
14980.73 444
14981.88 445
14983.04 407
14984.19 450
14985.35 449
14986.50 462
14987.66 432
14988.81 439
14989.97 430
14991.12 455
14992.28 461
14993.43 450
14994.59 464
14995.74 449
14996.90 463
14998.05 445
14999.21 446
15000.36 440
15001.52 440
15002.67 450
15003.83 469
15004.99 417
15006.14 429
15007.30 446
15008.45 441
15009.61 435
15010.76 448
15011.92 454
15013.08 435
15014.23 425
15015.39 434
15016.54 456
15017.70 439
15018.86 455
15020.01 429
15021.17 447
15022.32 437
15023.48 438
15024.64 446
15025.79 454
15026.95 423
15028.11 448
15029.26 467
15030.42 427
15031.58 448
15032.73 437
15033.89 478
15035.05 417
15036.20 435
15037.36 455
15038.52 459
15039.67 455
15040.83 433
15041.99 466
15043.15 427
15044.30 468
15045.46 441
15046.62 444
15047.77 444
15048.93 429
15050.09 438
15051.25 461
15052.40 460
15053.56 416
15054.72 414
15055.88 422
15057.03 430
15058.19 407
15059.35 454
15060.51 420
15061.66 445
15062.82 412
15063.98 432
15065.14 436
15066.30 447
15067.45 428
15068.61 437
15069.77 451
15070.93 445
15072.09 450
15073.24 454
15074.40 447
15075.56 466
15076.72 449
15077.88 437
15079.04 452
15080.20 436
15081.35 471
15082.51 440
15083.67 418
15084.83 424
15085.99 472
15087.15 459
15088.31 437
15089.46 434
15090.62 480
15091.78 434
15092.94 443
15094.10 442
15095.26 457
15096.42 471
15097.58 481
15098.74 478
15099.90 457
15101.06 454
15102.22 484
15103.37 482
15104.53 469
15105.69 444
15106.85 448
15108.01 471
15109.17 440
15110.33 448
15111.49 445
15112.65 444
15113.81 467
15114.97 440
15116.13 469
15117.29 458
15118.45 471
15119.61 456
15120.77 480
15121.93 464
15123.09 465
15124.25 471
15125.41 470
15126.57 478
15127.73 485
15128.89 463
15130.05 464
15131.21 493
15132.37 450
15133.53 475
15134.69 478
15135.86 473
15137.02 478
15138.18 483
15139.34 494
15140.50 510
15141.66 509
15142.82 508
15143.98 501
15145.14 476
15146.30 489
15147.46 496
15148.63 500
15149.79 525
15150.95 512
15152.11 457
15153.27 491
15154.43 472
15155.59 507
15156.75 519
15157.92 535
15159.08 527
15160.24 513
15161.40 536
15162.56 512
15163.72 525
15164.89 494
15166.05 516
15167.21 548
15168.37 542
15169.53 544
15170.69 535
15171.86 492
15173.02 502
15174.18 514
15175.34 518
15176.51 509
15177.67 533
15178.83 537
15179.99 569
15181.15 543
15182.32 553
15183.48 528
15184.64 537
15185.80 564
15186.97 523
15188.13 531
15189.29 561
15190.46 538
15191.62 541
15192.78 565
15193.94 538
15195.11 540
15196.27 526
15197.43 564
15198.60 530
15199.76 544
15200.92 574
15202.08 560
15203.25 574
15204.41 597
15205.57 540
15206.74 551
15207.90 560
15209.06 581
15210.23 565
15211.39 573
15212.56 542
15213.72 535
15214.88 559
15216.05 619
15217.21 575
15218.37 574
15219.54 565
15220.70 613
15221.87 589
15223.03 584
15224.19 609
15225.36 613
15226.52 595
15227.69 580
15228.85 602
15230.01 626
15231.18 632
15232.34 608
15233.51 606
15234.67 623
15235.84 593
15237.00 614
15238.16 603
15239.33 587
15240.49 605
15241.66 555
15242.82 611
15243.99 606
15245.15 567
15246.32 563
15247.48 579
15248.65 584
15249.81 571
15250.98 583
15252.14 570
15253.31 543
15254.47 552
15255.64 599
15256.80 580
15257.97 557
15259.13 550
15260.30 545
15261.46 551
15262.63 539
15263.80 517
15264.96 554
15266.13 520
15267.29 510
15268.46 537
15269.62 492
15270.79 528
15271.96 523
15273.12 572
15274.29 514
15275.45 530
15276.62 544
15277.79 552
15278.95 517
15280.12 523
15281.28 534
15282.45 546
15283.62 500
15284.78 529
15285.95 549
15287.12 519
15288.28 511
15289.45 539
15290.62 547
15291.78 534
15292.95 508
15294.12 537
15295.28 575
15296.45 524
15297.62 530
15298.78 527
15299.95 571
15301.12 531
15302.28 559
15303.45 546
15304.62 552
15305.78 515
15306.95 549
15308.12 551
15309.29 521
15310.45 502
15311.62 515
15312.79 546
15313.96 552
15315.12 536
15316.29 538
15317.46 573
15318.63 545
15319.79 577
15320.96 544
15322.13 544
15323.30 534
15324.46 546
15325.63 559
15326.80 528
15327.97 523
15329.14 519
15330.30 532
15331.47 542
15332.64 522
15333.81 558
15334.98 527
15336.14 520
15337.31 539
15338.48 548
15339.65 564
15340.82 549
15341.99 596
15343.16 588
15344.32 583
15345.49 572
15346.66 579
15347.83 587
15349.00 565
15350.17 567
15351.34 601
15352.51 600
15353.67 541
15354.84 572
15356.01 557
15357.18 559
15358.35 578
15359.52 626
15360.69 618
15361.86 570
15363.03 551
15364.20 597
15365.37 584
15366.54 547
15367.71 616
15368.87 615
15370.04 561
15371.21 550
15372.38 567
15373.55 575
15374.72 560
15375.89 559
15377.06 574
15378.23 546
15379.40 540
15380.57 535
15381.74 563
15382.91 530
15384.08 533
15385.25 538
15386.42 597
15387.59 554
15388.76 523
15389.93 534
15391.10 547
15392.27 585
15393.44 551
15394.62 550
15395.79 515
15396.96 525
15398.13 549
15399.30 545
15400.47 531
15401.64 540
15402.81 590
15403.98 540
15405.15 515
15406.32 509
15407.49 505
15408.66 508
15409.84 504
15411.01 501
15412.18 518
15413.35 512
15414.52 500
15415.69 488
15416.86 487
15418.03 495
15419.21 526
15420.38 513
15421.55 530
15422.72 516
15423.89 508
15425.06 535
15426.24 509
15427.41 476
15428.58 474
15429.75 502
15430.92 509
15432.09 498
15433.27 498
15434.44 488
15435.61 487
15436.78 440
15437.96 474
15439.13 505
15440.30 480
15441.47 535
15442.64 541
15443.82 491
15444.99 477
15446.16 477
15447.33 502
15448.51 492
15449.68 492
15450.85 496
15452.02 500
15453.20 508
15454.37 500
15455.54 510
15456.72 503
15457.89 498
15459.06 524
15460.23 522
15461.41 488
15462.58 512
15463.75 482
15464.93 495
15466.10 479
15467.27 484
15468.45 520
15469.62 486
15470.79 475
15471.97 477
15473.14 504
15474.31 519
15475.49 512
15476.66 476
15477.83 503
15479.01 518
15480.18 512
15481.36 504
15482.53 530
15483.70 494
15484.88 469
15486.05 504
15487.23 492
15488.40 485
15489.57 478
15490.75 530
15491.92 522
15493.10 471
15494.27 484
15495.44 501
15496.62 489
15497.79 510
15498.97 481
15500.14 519
15501.32 504
15502.49 479
15503.67 485
15504.84 507
15506.02 514
15507.19 488
15508.36 491
15509.54 491
15510.71 499
15511.89 474
15513.06 514
15514.24 514
15515.41 510
15516.59 481
15517.77 500
15518.94 501
15520.12 505
15521.29 529
15522.47 516
15523.64 507
15524.82 513
15525.99 522
15527.17 497
15528.34 525
15529.52 526
15530.69 489
15531.87 487
15533.05 503
15534.22 534
15535.40 528
15536.57 539
15537.75 511
15538.93 506
15540.10 522
15541.28 516
15542.45 524
15543.63 539
15544.81 522
15545.98 522
15547.16 524
15548.33 533
15549.51 560
15550.69 543
15551.86 495
15553.04 518
15554.22 541
15555.39 532
15556.57 524
15557.75 533
15558.92 542
15560.10 519
15561.28 524
15562.45 544
15563.63 551
15564.81 544
15565.99 581
15567.16 564
15568.34 556
15569.52 556
15570.69 551
15571.87 560
15573.05 567
15574.23 546
15575.40 543
15576.58 544
15577.76 588
15578.93 584
15580.11 546
15581.29 560
15582.47 576
15583.65 571
15584.82 566
15586.00 586
15587.18 567
15588.36 586
15589.53 573
15590.71 605
15591.89 576
15593.07 600
15594.25 617
15595.42 614
15596.60 634
15597.78 628
15598.96 634
15600.14 632
15601.32 638
15602.49 626
15603.67 615
15604.85 625
15606.03 615
15607.21 641
15608.39 632
15609.56 627
15610.74 642
15611.92 648
15613.10 634
15614.28 678
15615.46 659
15616.64 671
15617.82 675
15619.00 678
15620.17 638
15621.35 645
15622.53 707
15623.71 669
15624.89 672
15626.07 719
15627.25 692
15628.43 695
15629.61 714
15630.79 724
15631.97 728
15633.15 677
15634.33 686
15635.51 701
15636.69 727
15637.87 754
15639.05 715
15640.22 695
15641.40 719
15642.58 694
15643.76 718
15644.94 705
15646.12 721
15647.30 726
15648.48 724
15649.66 739
15650.85 741
15652.03 695
15653.21 689
15654.39 709
15655.57 724
15656.75 744
15657.93 736
15659.11 692
15660.29 691
15661.47 736
15662.65 727
15663.83 738
15665.01 722
15666.19 701
15667.37 717
15668.55 728
15669.73 717
15670.92 678
15672.10 673
15673.28 724
15674.46 712
15675.64 689
15676.82 665
15678.00 694
15679.18 696
15680.36 707
15681.55 689
15682.73 652
15683.91 659
15685.09 677
15686.27 643
15687.45 674
15688.63 675
15689.82 693
15691.00 702
15692.18 715
15693.36 687
15694.54 702
15695.73 655
15696.91 645
15698.09 660
15699.27 704
15700.45 682
15701.64 675
15702.82 713
15704.00 706
15705.18 703
15706.36 673
15707.55 697
15708.73 707
15709.91 729
15711.09 734
15712.28 693
15713.46 701
15714.64 748
15715.82 726
15717.01 726
15718.19 763
15719.37 726
15720.55 755
15721.74 734
15722.92 712
15724.10 732
15725.29 726
15726.47 712
15727.65 734
15728.84 727
15730.02 773
15731.20 764
15732.39 759
15733.57 761
15734.75 743
15735.94 744
15737.12 741
15738.30 748
15739.49 758
15740.67 779
15741.85 754
15743.04 789
15744.22 812
15745.40 788
15746.59 756
15747.77 775
15748.96 779
15750.14 776
15751.32 807
15752.51 801
15753.69 820
15754.88 808
15756.06 799
15757.24 831
15758.43 776
15759.61 777
15760.80 809
15761.98 791
15763.17 744
15764.35 742
15765.53 773
15766.72 764
15767.90 784
15769.09 710
15770.27 738
15771.46 718
15772.64 699
15773.83 723
15775.01 722
15776.20 708
15777.38 699
15778.57 714
15779.75 694
15780.94 696
15782.12 687
15783.31 701
15784.49 715
15785.68 710
15786.86 724
15788.05 716
15789.23 670
15790.42 690
15791.60 699
15792.79 681
15793.98 671
15795.16 638
15796.35 668
15797.53 657
15798.72 677
15799.90 631
15801.09 670
15802.28 678
15803.46 649
15804.65 621
15805.83 627
15807.02 653
15808.21 625
15809.39 645
15810.58 649
15811.76 634
15812.95 687
15814.14 677
15815.32 691
15816.51 656
15817.70 621
15818.88 644
15820.07 639
15821.26 618
15822.44 633
15823.63 628
15824.82 603
15826.00 611
15827.19 672
15828.38 618
15829.56 620
15830.75 652
15831.94 666
15833.12 648
15834.31 633
15835.50 648
15836.69 660
15837.87 616
15839.06 605
15840.25 595
15841.44 605
15842.62 623
15843.81 617
15845.00 622
15846.18 604
15847.37 626
15848.56 604
15849.75 648
15850.94 631
15852.12 610
15853.31 623
15854.50 609
15855.69 623
15856.87 659
15858.06 645
15859.25 641
15860.44 636
15861.63 620
15862.81 652
15864.00 633
15865.19 642
15866.38 664
15867.57 665
15868.76 641
15869.94 614
15871.13 632
15872.32 658
15873.51 648
15874.70 621
15875.89 651
15877.08 644
15878.26 637
15879.45 679
15880.64 628
15881.83 644
15883.02 662
15884.21 628
15885.40 673
15886.59 682
15887.78 647
15888.97 683
15890.15 704
15891.34 676
15892.53 673
15893.72 663
15894.91 673
15896.10 679
15897.29 672
15898.48 696
15899.67 688
15900.86 692
15902.05 701
15903.24 706
15904.43 680
15905.62 686
15906.81 661
15908.00 703
15909.19 726
15910.38 689
15911.57 678
15912.76 697
15913.95 720
15915.14 674
15916.33 673
15917.52 658
15918.71 714
15919.90 695
15921.09 708
15922.28 685
15923.47 675
15924.66 685
15925.85 707
15927.04 709
15928.23 691
15929.42 669
15930.61 676
15931.80 688
15932.99 686
15934.18 658
15935.38 675
15936.57 634
15937.76 628
15938.95 641
15940.14 643
15941.33 596
15942.52 589
15943.71 597
15944.90 599
15946.10 613
15947.29 600
15948.48 601
15949.67 571
15950.86 570
15952.05 555
15953.24 553
15954.44 553
15955.63 547
15956.82 535
15958.01 530
15959.20 534
15960.39 521
15961.59 547
15962.78 544
15963.97 539
15965.16 527
15966.35 526
15967.55 537
15968.74 543
15969.93 515
15971.12 520
15972.31 521
15973.51 498
15974.70 525
15975.89 498
15977.08 494
15978.28 501
15979.47 503
15980.66 483
15981.85 508
15983.05 514
15984.24 510
15985.43 475
15986.62 509
15987.82 478
15989.01 499
15990.20 512
15991.40 478
15992.59 510
15993.78 496
15994.98 519
15996.17 484
15997.36 500
15998.55 488
15999.75 487
16000.94 479
16002.13 508
16003.33 506
16004.52 488
16005.72 482
16006.91 490
16008.10 496
16009.30 477
16010.49 483
16011.68 493
16012.88 492
16014.07 478
16015.26 492
16016.46 460
16017.65 475
16018.85 475
16020.04 481
16021.23 459
16022.43 497
16023.62 452
16024.82 483
16026.01 454
16027.21 466
16028.40 473
16029.59 482
16030.79 512
16031.98 483
16033.18 485
16034.37 462
16035.57 462
16036.76 476
16037.96 459
16039.15 456
16040.35 418
16041.54 463
16042.73 464
16043.93 471
16045.12 455
16046.32 475
16047.51 460
16048.71 443
16049.91 442
16051.10 442
16052.30 451
16053.49 459
16054.69 455
16055.88 438
16057.08 444
16058.27 453
16059.47 461
16060.66 479
16061.86 465
16063.05 491
16064.25 442
16065.45 421
16066.64 469
16067.84 423
16069.03 458
16070.23 424
16071.42 435
16072.62 407
16073.82 409
16075.01 430
16076.21 423
16077.41 417
16078.60 433
16079.80 447
16080.99 413
16082.19 436
16083.39 417
16084.58 416
16085.78 413
16086.98 413
16088.17 445
16089.37 458
16090.57 436
16091.76 413
16092.96 422
16094.16 418
16095.35 402
16096.55 449
16097.75 412
16098.94 449
16100.14 418
16101.34 419
16102.53 434
16103.73 414
16104.93 404
16106.13 404
16107.32 430
16108.52 407
16109.72 408
16110.92 407
16112.11 412
16113.31 392
16114.51 426
16115.71 396
16116.90 393
16118.10 372
16119.30 405
16120.50 443
16121.69 402
16122.89 391
16124.09 397
16125.29 406
16126.49 415
16127.68 429
16128.88 405
16130.08 387
16131.28 362
16132.48 397
16133.67 342
16134.87 387
16136.07 411
16137.27 428
16138.47 398
16139.67 432
16140.86 398
16142.06 405
16143.26 413
16144.46 381
16145.66 422
16146.86 396
16148.06 396
16149.26 374
16150.45 380
16151.65 373
16152.85 415
16154.05 409
16155.25 401
16156.45 387
16157.65 403
16158.85 397
16160.05 391
16161.25 384
16162.45 398
16163.64 392
16164.84 412
16166.04 395
16167.24 367
16168.44 414
16169.64 418
16170.84 428
16172.04 407
16173.24 389
16174.44 411
16175.64 428
16176.84 390
16178.04 407
16179.24 419
16180.44 415
16181.64 401
16182.84 385
16184.04 411
16185.24 386
16186.44 400
16187.64 387
16188.84 405
16190.04 381
16191.24 408
16192.44 408
16193.64 379
16194.84 399
16196.04 417
16197.24 403
16198.44 379
16199.65 406
16200.85 377
16202.05 435
16203.25 402
16204.45 431
16205.65 392
16206.85 406
16208.05 407
16209.25 406
16210.45 393
16211.65 402
16212.86 410
16214.06 405
16215.26 429
16216.46 425
16217.66 408
16218.86 433
16220.06 412
16221.27 398
16222.47 406
16223.67 376
16224.87 426
16226.07 422
16227.27 443
16228.48 420
16229.68 407
16230.88 417
16232.08 387
16233.28 398
16234.48 430
16235.69 422
16236.89 415
16238.09 437
16239.29 402
16240.50 408
16241.70 401
16242.90 399
16244.10 416
16245.30 444
16246.51 437
16247.71 443
16248.91 440
16250.11 437
16251.32 405
16252.52 412
16253.72 424
16254.92 440
16256.13 443
16257.33 447
16258.53 436
16259.74 381
16260.94 444
16262.14 465
16263.35 443
16264.55 452
16265.75 456
16266.95 438
16268.16 434
16269.36 416
16270.56 457
16271.77 424
16272.97 465
16274.17 434
16275.38 419
16276.58 449
16277.79 447
16278.99 457
16280.19 445
16281.40 442
16282.60 453
16283.80 435
16285.01 416
16286.21 417
16287.42 380
16288.62 421
16289.82 421
16291.03 416
16292.23 425
16293.44 427
16294.64 411
16295.84 429
16297.05 427
16298.25 416
16299.46 424
16300.66 458
16301.87 443
16303.07 443
16304.27 428
16305.48 379
16306.68 431
16307.89 441
16309.09 451
16310.30 441
16311.50 417
16312.71 414
16313.91 409
16315.12 415
16316.32 411
16317.53 413
16318.73 424
16319.94 438
16321.14 460
16322.35 412
16323.55 424
16324.76 413
16325.96 386
16327.17 402
16328.38 404
16329.58 397
16330.79 404
16331.99 385
16333.20 424
16334.40 400
16335.61 396
16336.81 389
16338.02 417
16339.23 400
16340.43 408
16341.64 399
16342.84 416
16344.05 380
16345.26 399
16346.46 399
16347.67 379
16348.87 395
16350.08 372
16351.29 374
16352.49 362
16353.70 391
16354.91 351
16356.11 402
16357.32 388
16358.53 396
16359.73 403
16360.94 375
16362.15 378
16363.35 399
16364.56 387
16365.77 363
16366.97 378
16368.18 367
16369.39 402
16370.59 391
16371.80 394
16373.01 385
16374.21 391
16375.42 421
16376.63 409
16377.84 395
16379.04 392
16380.25 369
16381.46 417
16382.67 389
16383.87 387
16385.08 381
16386.29 357
16387.50 395
16388.70 410
16389.91 384
16391.12 394
16392.33 392
16393.53 394
16394.74 370
16395.95 405
16397.16 388
16398.37 399
16399.57 412
16400.78 400
16401.99 431
16403.20 416
16404.41 384
16405.62 397
16406.82 399
16408.03 393
16409.24 377
16410.45 394
16411.66 393
16412.87 399
16414.07 390
16415.28 371
16416.49 394
16417.70 395
16418.91 397
16420.12 364
16421.33 369
16422.54 363
16423.75 351
16424.95 367
16426.16 382
16427.37 369
16428.58 381
16429.79 351
16431.00 403
16432.21 382
16433.42 416
16434.63 367
16435.84 377
16437.05 383
16438.26 389
16439.47 379
16440.68 356
16441.88 374
16443.09 373
16444.30 344
16445.51 378
16446.72 395
16447.93 366
16449.14 368
16450.35 377
16451.56 371
16452.77 356
16453.98 362
16455.19 360
16456.40 403
16457.61 370
16458.82 386
16460.03 366
16461.24 362
16462.45 388
16463.67 365
16464.88 370
16466.09 355
16467.30 385
16468.51 377
16469.72 353
16470.93 384
16472.14 379
16473.35 388
16474.56 380
16475.77 350
16476.98 363
16478.19 386
16479.40 371
16480.62 367
16481.83 373
16483.04 374
16484.25 359
16485.46 358
16486.67 350
16487.88 358
16489.09 351
16490.31 385
16491.52 391
16492.73 355
16493.94 357
16495.15 383
16496.36 408
16497.57 384
16498.79 369
16500.00 358
16501.21 391
16502.42 402
16503.63 378
16504.85 363
16506.06 395
16507.27 369
16508.48 366
16509.69 374
16510.91 367
16512.12 388
16513.33 389
16514.54 392
16515.76 374
16516.97 390
16518.18 388
16519.39 395
16520.60 410
16521.82 362
16523.03 370
16524.24 391
16525.46 394
16526.67 391
16527.88 386
16529.09 382
16530.31 377
16531.52 403
16532.73 393
16533.95 391
16535.16 363
16536.37 379
16537.58 403
16538.80 394
16540.01 381
16541.22 394
16542.44 430
16543.65 415
16544.86 389
16546.08 389
16547.29 409
16548.50 424
16549.72 411
16550.93 419
16552.15 374
16553.36 398
16554.57 391
16555.79 394
16557.00 426
16558.21 385
16559.43 391
16560.64 389
16561.86 423
16563.07 379
16564.28 408
16565.50 394
16566.71 378
16567.93 400
16569.14 388
16570.36 375
16571.57 370
16572.78 428
16574.00 418
16575.21 412
16576.43 393
16577.64 396
16578.86 386
16580.07 361
16581.29 380
16582.50 392
16583.72 396
16584.93 383
16586.15 409
16587.36 405
16588.58 379
16589.79 378
16591.01 385
16592.22 377
16593.44 411
16594.65 416
16595.87 384
16597.08 362
16598.30 354
16599.51 352
16600.73 379
16601.94 384
16603.16 348
16604.37 380
16605.59 370
16606.81 371
16608.02 373
16609.24 364
16610.45 377
16611.67 355
16612.89 386
16614.10 366
16615.32 374
16616.53 355
16617.75 371
16618.97 390
16620.18 357
16621.40 345
16622.61 353
16623.83 386
16625.05 377
16626.26 382
16627.48 352
16628.70 349
16629.91 375
16631.13 385
16632.35 370
16633.56 387
16634.78 383
16636.00 356
16637.21 379
16638.43 349
16639.65 361
16640.86 344
16642.08 370
16643.30 368
16644.51 354
16645.73 374
16646.95 348
16648.17 362
16649.38 375
16650.60 398
16651.82 339
16653.03 338
16654.25 336
16655.47 360
16656.69 338
16657.90 351
16659.12 366
16660.34 385
16661.56 384
16662.77 358
16663.99 360
16665.21 357
16666.43 360
16667.65 349
16668.86 365
16670.08 342
16671.30 353
16672.52 344
16673.74 356
16674.95 353
16676.17 359
16677.39 374
16678.61 369
16679.83 360
16681.05 336
16682.26 367
16683.48 357
16684.70 356
16685.92 361
16687.14 371
16688.36 373
16689.58 342
16690.79 325
16692.01 342
16693.23 322
16694.45 348
16695.67 352
16696.89 317
16698.11 336
16699.33 313
16700.55 332
16701.76 319
16702.98 343
16704.20 356
16705.42 304
16706.64 310
16707.86 308
16709.08 327
16710.30 336
16711.52 332
16712.74 335
16713.96 349
16715.18 334
16716.40 311
16717.62 339
16718.84 341
16720.06 340
16721.28 341
16722.50 367
16723.72 354
16724.94 352
16726.16 346
16727.38 343
16728.60 341
16729.82 313
16731.04 328
16732.26 355
16733.48 333
16734.70 322
16735.92 315
16737.14 341
16738.36 307
16739.58 340
16740.80 326
16742.02 335
16743.24 371
16744.46 361
16745.68 325
16746.90 310
16748.12 332
16749.35 344
16750.57 330
16751.79 337
16753.01 330
16754.23 351
16755.45 308
16756.67 347
16757.89 343
16759.11 351
16760.33 329
16761.56 341
16762.78 337
16764.00 303
16765.22 330
16766.44 296
16767.66 358
16768.88 322
16770.11 307
16771.33 328
16772.55 354
16773.77 336
16774.99 337
16776.22 349
16777.44 333
16778.66 335
16779.88 345
16781.10 324
16782.33 337
16783.55 325
16784.77 337
16785.99 350
16787.21 305
16788.44 309
16789.66 333
16790.88 339
16792.10 360
16793.33 340
16794.55 343
16795.77 347
16796.99 325
16798.22 322
16799.44 336
16800.66 334
16801.88 345
16803.11 356
16804.33 345
16805.55 344
16806.78 311
16808.00 330
16809.22 326
16810.44 337
16811.67 328
16812.89 356
16814.11 352
16815.34 324
16816.56 356
16817.78 355
16819.01 333
16820.23 336
16821.45 350
16822.68 334
16823.90 312
16825.13 302
16826.35 341
16827.57 364
16828.80 323
16830.02 334
16831.24 345
16832.47 357
16833.69 347
16834.92 366
16836.14 362
16837.36 361
16838.59 331
16839.81 353
16841.04 349
16842.26 378
16843.48 356
16844.71 331
16845.93 329
16847.16 344
16848.38 345
16849.61 360
16850.83 346
16852.06 354
16853.28 357
16854.51 366
16855.73 348
16856.95 375
16858.18 395
16859.40 392
16860.63 349
16861.85 396
16863.08 376
16864.30 377
16865.53 367
16866.75 390
16867.98 407
16869.21 406
16870.43 408
16871.66 397
16872.88 378
16874.11 406
16875.33 382
16876.56 389
16877.78 415
16879.01 372
16880.23 382
16881.46 374
16882.69 412
16883.91 410
16885.14 386
16886.36 390
16887.59 431
16888.81 408
16890.04 388
16891.27 405
16892.49 384
16893.72 390
16894.94 385
16896.17 392
16897.40 381
16898.62 398
16899.85 401
16901.08 372
16902.30 390
16903.53 380
16904.76 372
16905.98 340
16907.21 367
16908.44 372
16909.66 386
16910.89 345
16912.12 350
16913.34 363
16914.57 371
16915.80 347
16917.02 375
16918.25 359
16919.48 380
16920.70 349
16921.93 371
16923.16 382
16924.39 378
16925.61 333
16926.84 368
16928.07 373
16929.30 371
16930.52 373
16931.75 379
16932.98 355
16934.21 352
16935.43 380
16936.66 354
16937.89 349
16939.12 358
16940.34 394
16941.57 380
16942.80 359
16944.03 358
16945.26 388
16946.48 359
16947.71 379
16948.94 353
16950.17 354
16951.40 363
16952.62 374
16953.85 343
16955.08 385
16956.31 392
16957.54 351
16958.77 371
16959.99 364
16961.22 349
16962.45 332
16963.68 360
16964.91 360
16966.14 370
16967.37 357
16968.60 371
16969.82 378
16971.05 364
16972.28 336
16973.51 350
16974.74 344
16975.97 357
16977.20 356
16978.43 337
16979.66 337
16980.89 363
16982.11 367
16983.34 320
16984.57 340
16985.80 337
16987.03 343
16988.26 370
16989.49 349
16990.72 344
16991.95 327
16993.18 331
16994.41 319
16995.64 340
16996.87 342
16998.10 356
16999.33 330
17000.56 330
17001.79 333
17003.02 336
17004.25 336
17005.48 330
17006.71 337
17007.94 342
17009.17 362
17010.40 377
17011.63 334
17012.86 321
17014.09 358
17015.32 336
17016.55 348
17017.78 316
17019.01 320
17020.25 341
17021.48 331
17022.71 313
17023.94 303
17025.17 332
17026.40 335
17027.63 325
17028.86 316
17030.09 316
17031.32 303
17032.55 338
17033.79 330
17035.02 347
17036.25 330
17037.48 328
17038.71 314
17039.94 333
17041.17 323
17042.41 358
17043.64 340
17044.87 330
17046.10 339
17047.33 341
17048.56 339
17049.80 311
17051.03 322
17052.26 312
17053.49 328
17054.72 319
17055.95 331
17057.19 325
17058.42 317
17059.65 323
17060.88 335
17062.12 318
17063.35 324
17064.58 320
17065.81 322
17067.04 310
17068.28 313
17069.51 292
17070.74 300
17071.97 324
17073.21 322
17074.44 337
17075.67 326
17076.90 323
17078.14 340
17079.37 316
17080.60 326
17081.84 330
17083.07 298
17084.30 333
17085.54 330
17086.77 312
17088.00 326
17089.23 344
17090.47 333
17091.70 341
17092.93 320
17094.17 313
17095.40 305
17096.63 305
17097.87 328
17099.10 325
17100.34 309
17101.57 297
17102.80 309
17104.04 319
17105.27 311
17106.50 321
17107.74 325
17108.97 320
17110.21 329
17111.44 307
17112.67 349
17113.91 333
17115.14 318
17116.38 335
17117.61 349
17118.84 308
17120.08 308
17121.31 335
17122.55 324
17123.78 318
17125.02 321
17126.25 321
17127.48 323
17128.72 328
17129.95 309
17131.19 300
17132.42 307
17133.66 307
17134.89 321
17136.13 313
17137.36 326
17138.60 294
17139.83 327
17141.07 317
17142.30 314
17143.54 309
17144.77 311
17146.01 304
17147.24 302
17148.48 284
17149.71 305
17150.95 292
17152.19 312
17153.42 315
17154.66 313
17155.89 300
17157.13 313
17158.36 313
17159.60 296
17160.83 317
17162.07 316
17163.31 313
17164.54 323
17165.78 304
17167.01 298
17168.25 304
17169.49 285
17170.72 300
17171.96 321
17173.19 290
17174.43 300
17175.67 306
17176.90 326
17178.14 307
17179.38 303
17180.61 294
17181.85 303
17183.09 291
17184.32 315
17185.56 304
17186.80 308
17188.03 283
17189.27 306
17190.51 306
17191.74 300
17192.98 320
17194.22 332
17195.45 308
17196.69 301
17197.93 315
17199.16 316
17200.40 320
17201.64 305
17202.88 289
17204.11 298
17205.35 302
17206.59 284
17207.83 312
17209.06 286
17210.30 306
17211.54 313
17212.78 328
17214.01 311
17215.25 300
17216.49 305
17217.73 325
17218.96 311
17220.20 332
17221.44 301
17222.68 308
17223.92 273
17225.15 304
17226.39 309
17227.63 316
17228.87 294
17230.11 299
17231.35 292
17232.58 281
17233.82 273
17235.06 285
17236.30 306
17237.54 325
17238.78 283
17240.01 312
17241.25 285
17242.49 317
17243.73 315
17244.97 296
17246.21 286
17247.45 286
17248.69 303
17249.93 306
17251.16 301
17252.40 263
17253.64 276
17254.88 292
17256.12 315
17257.36 309
17258.60 286
17259.84 296
17261.08 294
17262.32 309
17263.56 295
17264.80 279
17266.04 288
17267.28 273
17268.51 286
17269.75 300
17270.99 278
17272.23 272
17273.47 274
17274.71 276
17275.95 276
17277.19 332
17278.43 299
17279.67 315
17280.91 298
17282.15 291
17283.39 274
17284.63 286
17285.87 314
17287.11 298
17288.35 304
17289.60 283
17290.84 308
17292.08 304
17293.32 300
17294.56 288
17295.80 299
17297.04 288
17298.28 303
17299.52 283
17300.76 291
17302.00 295
17303.24 282
17304.48 273
17305.72 312
17306.96 268
17308.21 270
17309.45 273
17310.69 292
17311.93 325
17313.17 275
17314.41 291
17315.65 281
17316.89 303
17318.14 277
17319.38 278
17320.62 279
17321.86 286
17323.10 298
17324.34 295
17325.59 292
17326.83 293
17328.07 320
17329.31 308
17330.55 279
17331.79 276
17333.04 283
17334.28 291
17335.52 276
17336.76 300
17338.00 297
17339.25 277
17340.49 295
17341.73 290
17342.97 296
17344.22 277
17345.46 279
17346.70 295
17347.94 288
17349.19 284
17350.43 289
17351.67 295
17352.91 279
17354.16 282
17355.40 284
17356.64 286
17357.88 278
17359.13 279
17360.37 288
17361.61 310
17362.86 294
17364.10 298
17365.34 305
17366.58 294
17367.83 293
17369.07 301
17370.31 298
17371.56 311
17372.80 285
17374.04 297
17375.29 315
17376.53 288
17377.78 277
17379.02 267
17380.26 303
17381.51 307
17382.75 287
17383.99 298
17385.24 304
17386.48 314
17387.72 307
17388.97 315
17390.21 334
17391.46 283
17392.70 291
17393.94 307
17395.19 288
17396.43 272
17397.68 274
17398.92 286
17400.17 311
17401.41 300
17402.65 300
17403.90 272
17405.14 286
17406.39 298
17407.63 302
17408.88 284
17410.12 298
17411.37 287
17412.61 307
17413.86 300
17415.10 288
17416.35 294
17417.59 289
17418.84 307
17420.08 299
17421.33 294
17422.57 310
17423.82 290
17425.06 320
17426.31 300
17427.55 273
17428.80 313
17430.04 309
17431.29 314
17432.53 295
17433.78 281
17435.03 280
17436.27 277
17437.52 284
17438.76 333
17440.01 311
17441.25 296
17442.50 303
17443.75 334
17444.99 299
17446.24 281
17447.48 287
17448.73 305
17449.98 306
17451.22 301
17452.47 315
17453.71 311
17454.96 302
17456.21 304
17457.45 317
17458.70 329
17459.95 311
17461.19 287
17462.44 317
17463.69 311
17464.93 301
17466.18 311
17467.43 333
17468.67 298
17469.92 303
17471.17 305
17472.41 326
17473.66 316
17474.91 332
17476.15 299
17477.40 310
17478.65 309
17479.90 308
17481.14 314
17482.39 295
17483.64 317
17484.88 329
17486.13 319
17487.38 322
17488.63 303
17489.87 319
17491.12 328
17492.37 310
17493.62 302
17494.86 316
17496.11 320
17497.36 329
17498.61 322
17499.86 299
17501.10 314
17502.35 333
17503.60 315
17504.85 339
17506.10 312
17507.34 314
17508.59 302
17509.84 302
17511.09 284
17512.34 344
17513.59 346
17514.83 345
17516.08 344
17517.33 328
17518.58 332
17519.83 312
17521.08 341
17522.33 350
17523.57 356
17524.82 321
17526.07 315
17527.32 341
17528.57 349
17529.82 331
17531.07 322
17532.32 352
17533.57 326
17534.82 340
17536.06 337
17537.31 345
17538.56 326
17539.81 343
17541.06 330
17542.31 363
17543.56 337
17544.81 345
17546.06 328
17547.31 332
17548.56 310
17549.81 320
17551.06 344
17552.31 338
17553.56 332
17554.81 333
17556.06 338
17557.31 326
17558.56 339
17559.81 334
17561.06 329
17562.31 336
17563.56 322
17564.81 344
17566.06 332
17567.31 328
17568.56 345
17569.81 348
17571.06 329
17572.31 342
17573.56 322
17574.81 374
17576.06 355
17577.31 338
17578.56 330
17579.81 352
17581.06 323
17582.31 357
17583.57 360
17584.82 361
17586.07 333
17587.32 353
17588.57 348
17589.82 340
17591.07 353
17592.32 375
17593.57 368
17594.83 337
17596.08 361
17597.33 363
17598.58 376
17599.83 360
17601.08 355
17602.33 343
17603.59 337
17604.84 368
17606.09 322
17607.34 355
17608.59 357
17609.84 377
17611.10 364
17612.35 347
17613.60 322
17614.85 333
17616.10 374
17617.36 363
17618.61 367
17619.86 344
17621.11 346
17622.36 353
17623.62 374
17624.87 335
17626.12 335
17627.37 347
17628.63 343
17629.88 340
17631.13 331
17632.38 368
17633.64 339
17634.89 342
17636.14 367
17637.39 382
17638.65 381
17639.90 361
17641.15 334
17642.41 367
17643.66 343
17644.91 358
17646.17 345
17647.42 346
17648.67 338
17649.92 333
17651.18 308
17652.43 336
17653.68 329
17654.94 332
17656.19 357
17657.44 343
17658.70 326
17659.95 334
17661.21 339
17662.46 333
17663.71 337
17664.97 310
17666.22 331
17667.47 325
17668.73 321
17669.98 348
17671.24 346
17672.49 328
17673.74 350
17675.00 313
17676.25 316
17677.51 301
17678.76 335
17680.02 339
17681.27 329
17682.52 315
17683.78 345
17685.03 347
17686.29 311
17687.54 302
17688.80 318
17690.05 326
17691.31 317
17692.56 311
17693.82 311
17695.07 312
17696.32 318
17697.58 321
17698.83 301
17700.09 292
17701.34 325
17702.60 332
17703.86 306
17705.11 309
17706.37 321
17707.62 285
17708.88 287
17710.13 321
17711.39 312
17712.64 321
17713.90 320
17715.15 313
17716.41 294
17717.66 299
17718.92 315
17720.18 322
17721.43 319
17722.69 325
17723.94 293
17725.20 316
17726.45 324
17727.71 327
17728.97 320
17730.22 323
17731.48 320
17732.74 308
17733.99 306
17735.25 285
17736.50 293
17737.76 283
17739.02 296
17740.27 317
17741.53 314
17742.79 297
17744.04 310
17745.30 304
17746.56 298
17747.81 306
17749.07 275
17750.33 322
17751.58 291
17752.84 294
17754.10 287
17755.35 317
17756.61 302
17757.87 279
17759.12 298
17760.38 301
17761.64 294
17762.90 301
17764.15 317
17765.41 304
17766.67 286
17767.93 311
17769.18 298
17770.44 269
17771.70 263
17772.96 281
17774.21 283
17775.47 307
17776.73 301
17777.99 321
17779.24 289
17780.50 292
17781.76 263
17783.02 258
17784.28 300
17785.53 280
17786.79 293
17788.05 281
17789.31 291
17790.57 312
17791.82 278
17793.08 299
17794.34 276
17795.60 313
17796.86 294
17798.12 276
17799.37 264
17800.63 273
17801.89 283
17803.15 269
17804.41 281
17805.67 260
17806.93 274
17808.19 264
17809.44 289
17810.70 264
17811.96 292
17813.22 267
17814.48 287
17815.74 278
17817.00 268
17818.26 266
17819.52 279
17820.78 308
17822.04 289
17823.29 268
17824.55 265
17825.81 268
17827.07 279
17828.33 286
17829.59 259
17830.85 274
17832.11 293
17833.37 283
17834.63 271
17835.89 289
17837.15 300
17838.41 276
17839.67 281
17840.93 288
17842.19 273
17843.45 269
17844.71 281
17845.97 288
17847.23 274
17848.49 274
17849.75 256
17851.01 271
17852.27 263
17853.53 259
17854.79 260
17856.05 250
17857.31 241
17858.57 266
17859.84 273
17861.10 273
17862.36 260
17863.62 280
17864.88 269
17866.14 299
17867.40 269
17868.66 273
17869.92 275
17871.18 279
17872.44 255
17873.71 271
17874.97 273
17876.23 275
17877.49 258
17878.75 283
17880.01 285
17881.27 263
17882.53 295
17883.80 264
17885.06 288
17886.32 285
17887.58 271
17888.84 272
17890.10 267
17891.37 266
17892.63 251
17893.89 281
17895.15 269
17896.41 273
17897.67 269
17898.94 287
17900.20 290
17901.46 285
17902.72 267
17903.99 295
17905.25 276
17906.51 253
17907.77 249
17909.03 273
17910.30 246
17911.56 271
17912.82 267
17914.08 245
17915.35 240
17916.61 275
17917.87 284
17919.14 265
17920.40 242
17921.66 272
17922.92 294
17924.19 279
17925.45 263
17926.71 283
17927.98 277
17929.24 262
17930.50 289
17931.76 265
17933.03 288
17934.29 278
17935.55 275
17936.82 292
17938.08 267
17939.34 278
17940.61 228
17941.87 290
17943.14 281
17944.40 279
17945.66 261
17946.93 302
17948.19 260
17949.45 269
17950.72 264
17951.98 285
17953.25 250
17954.51 272
17955.77 273
17957.04 246
17958.30 248
17959.57 273
17960.83 288
17962.09 248
17963.36 270
17964.62 257
17965.89 283
17967.15 253
17968.42 273
17969.68 264
17970.95 262
17972.21 276
17973.47 287
17974.74 266
17976.00 261
17977.27 283
17978.53 265
17979.80 277
17981.06 235
17982.33 230
17983.59 253
17984.86 286
17986.12 269
17987.39 279
17988.65 249
17989.92 247
17991.18 264
17992.45 284
17993.71 294
17994.98 271
17996.25 294
17997.51 275
17998.78 266
18000.04 251
18001.31 245
18002.57 269
18003.84 290
18005.10 281
18006.37 276
18007.64 275
18008.90 260
18010.17 279
18011.43 273
18012.70 264
18013.97 267
18015.23 276
18016.50 259
18017.76 267
18019.03 255
18020.30 280
18021.56 278
18022.83 267
18024.10 267
18025.36 281
18026.63 263
18027.90 291
18029.16 263
18030.43 285
18031.70 257
18032.96 249
18034.23 266
18035.50 262
18036.76 288
18038.03 258
18039.30 265
18040.56 265
18041.83 294
18043.10 287
18044.37 302
18045.63 277
18046.90 264
18048.17 297
18049.43 290
18050.70 290
18051.97 275
18053.24 287
18054.50 285
18055.77 277
18057.04 259
18058.31 267
18059.57 263
18060.84 286
18062.11 260
18063.38 242
18064.65 282
18065.91 282
18067.18 254
18068.45 259
18069.72 244
18070.98 247
18072.25 265
18073.52 291
18074.79 276
18076.06 272
18077.33 297
18078.59 256
18079.86 294
18081.13 291
18082.40 291
18083.67 277
18084.94 293
18086.21 286
18087.47 271
18088.74 281
18090.01 262
18091.28 281
18092.55 275
18093.82 282
18095.09 267
18096.36 304
18097.62 240
18098.89 282
18100.16 273
18101.43 292
18102.70 313
18103.97 280
18105.24 288
18106.51 293
18107.78 294
18109.05 281
18110.32 295
18111.59 277
18112.86 283
18114.13 248
18115.40 278
18116.66 268
18117.93 281
18119.20 263
18120.47 264
18121.74 271
18123.01 278
18124.28 269
18125.55 277
18126.82 272
18128.09 264
18129.36 274
18130.63 280
18131.90 269
18133.17 272
18134.44 285
18135.71 254
18136.99 276
18138.26 271
18139.53 265
18140.80 264
18142.07 281
18143.34 272
18144.61 282
18145.88 285
18147.15 302
18148.42 301
18149.69 280
18150.96 263
18152.23 267
18153.50 256
18154.78 280
18156.05 291
18157.32 272
18158.59 288
18159.86 288
18161.13 289
18162.40 307
18163.67 274
18164.94 271
18166.22 261
18167.49 278
18168.76 296
18170.03 283
18171.30 262
18172.57 287
18173.85 256
18175.12 256
18176.39 264
18177.66 272
18178.93 286
18180.20 287
18181.48 275
18182.75 276
18184.02 286
18185.29 299
18186.56 286
18187.84 274
18189.11 258
18190.38 278
18191.65 303
18192.93 269
18194.20 266
18195.47 274
18196.74 295
18198.02 279
18199.29 263
18200.56 269
18201.83 281
18203.11 271
18204.38 278
18205.65 270
18206.92 264
18208.20 269
18209.47 290
18210.74 279
18212.02 272
18213.29 269
18214.56 260
18215.84 280
18217.11 259
18218.38 277
18219.65 263
18220.93 274
18222.20 260
18223.47 278
18224.75 265
18226.02 264
18227.30 257
18228.57 297
18229.84 309
18231.12 269
18232.39 287
18233.66 293
18234.94 271
18236.21 271
18237.48 287
18238.76 301
18240.03 269
18241.31 292
18242.58 281
18243.86 281
18245.13 240
18246.40 275
18247.68 285
18248.95 316
18250.23 268
18251.50 274
18252.77 275
18254.05 288
18255.32 260
18256.60 275
18257.87 290
18259.15 262
18260.42 249
18261.70 291
18262.97 252
18264.25 265
18265.52 280
18266.80 302
18268.07 272
18269.35 273
18270.62 272
18271.90 273
18273.17 267
18274.45 277
18275.72 276
18277.00 283
18278.27 272
18279.55 287
18280.82 276
18282.10 277
18283.37 292
18284.65 284
18285.93 282
18287.20 282
18288.48 279
18289.75 274
18291.03 284
18292.30 286
18293.58 272
18294.86 300
18296.13 282
18297.41 270
18298.68 258
18299.96 285
18301.24 297
18302.51 300
18303.79 292
18305.06 282
18306.34 276
18307.62 272
18308.89 283
18310.17 282
18311.45 288
18312.72 279
18314.00 293
18315.28 301
18316.55 275
18317.83 281
18319.11 272
18320.38 290
18321.66 275
18322.94 304
18324.21 290
18325.49 285
18326.77 293
18328.04 294
18329.32 307
18330.60 296
18331.88 285
18333.15 293
18334.43 311
18335.71 294
18336.98 291
18338.26 287
18339.54 282
18340.82 279
18342.09 272
18343.37 282
18344.65 308
18345.93 295
18347.20 272
18348.48 284
18349.76 280
18351.04 304
18352.32 318
18353.59 281
18354.87 298
18356.15 300
18357.43 287
18358.71 280
18359.98 291
18361.26 264
18362.54 283
18363.82 277
18365.10 277
18366.38 284
18367.65 289
18368.93 287
18370.21 286
18371.49 268
18372.77 263
18374.05 292
18375.33 294
18376.60 283
18377.88 274
18379.16 304
18380.44 287
18381.72 283
18383.00 273
18384.28 260
18385.56 267
18386.84 279
18388.11 301
18389.39 267
18390.67 286
18391.95 249
18393.23 282
18394.51 281
18395.79 293
18397.07 276
18398.35 275
18399.63 309
18400.91 292
18402.19 285
18403.47 268
18404.75 274
18406.03 300
18407.31 276
18408.59 294
18409.87 281
18411.15 247
18412.43 268
18413.71 292
18414.99 293
18416.27 277
18417.55 278
18418.83 286
18420.11 281
18421.39 278
18422.67 252
18423.95 260
18425.23 282
18426.51 281
18427.79 283
18429.07 282
18430.35 263
18431.63 266
18432.91 285
18434.19 284
18435.47 284
18436.75 241
18438.04 274
18439.32 259
18440.60 290
18441.88 279
18443.16 244
18444.44 272
18445.72 274
18447.00 261
18448.28 272
18449.57 251
18450.85 284
18452.13 281
18453.41 254
18454.69 262
18455.97 252
18457.25 280
18458.54 281
18459.82 263
18461.10 288
18462.38 292
18463.66 288
18464.94 265
18466.23 258
18467.51 299
18468.79 289
18470.07 294
18471.35 280
18472.64 283
18473.92 296
18475.20 269
18476.48 293
18477.76 267
18479.05 238
18480.33 252
18481.61 270
18482.89 293
18484.18 290
18485.46 273
18486.74 298
18488.02 258
18489.31 269
18490.59 294
18491.87 275
18493.15 260
18494.44 286
18495.72 275
18497.00 252
18498.29 266
18499.57 293
18500.85 299
18502.13 284
18503.42 290
18504.70 255
18505.98 277
18507.27 287
18508.55 281
18509.83 283
18511.12 275
18512.40 274
18513.68 298
18514.97 277
18516.25 275
18517.54 295
18518.82 271
18520.10 278
18521.39 270
18522.67 285
18523.95 250
18525.24 263
18526.52 268
18527.81 267
18529.09 274
18530.37 285
18531.66 267
18532.94 267
18534.23 288
18535.51 253
18536.79 279
18538.08 288
18539.36 274
18540.65 280
18541.93 266
18543.22 271
18544.50 287
18545.79 273
18547.07 279
18548.36 317
18549.64 274
18550.92 281
18552.21 293
18553.49 273
18554.78 263
18556.06 260
18557.35 282
18558.63 281
18559.92 266
18561.20 285
18562.49 294
18563.77 276
18565.06 268
18566.35 252
18567.63 289
18568.92 274
18570.20 270
18571.49 286
18572.77 280
18574.06 278
18575.34 302
18576.63 304
18577.92 304
18579.20 297
18580.49 280
18581.77 284
18583.06 303
18584.34 288
18585.63 297
18586.92 313
18588.20 281
18589.49 281
18590.77 287
18592.06 294
18593.35 257
18594.63 273
18595.92 279
18597.21 285
18598.49 252
18599.78 289
18601.07 277
18602.35 291
18603.64 289
18604.93 306
18606.21 304
18607.50 293
18608.79 306
18610.07 301
18611.36 313
18612.65 265
18613.93 292
18615.22 285
18616.51 298
18617.79 291
18619.08 303
18620.37 285
18621.66 284
18622.94 289
18624.23 263
18625.52 276
18626.80 271
18628.09 284
18629.38 317
18630.67 295
18631.95 273
18633.24 280
18634.53 260
18635.82 272
18637.11 257
18638.39 296
18639.68 271
18640.97 264
18642.26 269
18643.54 278
18644.83 263
18646.12 278
18647.41 264
18648.70 269
18649.99 252
18651.27 266
18652.56 267
18653.85 296
18655.14 297
18656.43 234
18657.72 266
18659.00 269
18660.29 288
18661.58 274
18662.87 268
18664.16 252
18665.45 267
18666.74 269
18668.02 271
18669.31 273
18670.60 269
18671.89 272
18673.18 301
18674.47 273
18675.76 250
18677.05 253
18678.34 263
18679.63 277
18680.92 248
18682.20 251
18683.49 246
18684.78 277
18686.07 245
18687.36 265
18688.65 264
18689.94 249
18691.23 272
18692.52 267
18693.81 245
18695.10 261
18696.39 262
18697.68 270
18698.97 261
18700.26 244
18701.55 272
18702.84 258
18704.13 241
18705.42 277
18706.71 269
18708.00 268
18709.29 271
18710.58 249
18711.87 271
18713.16 258
18714.45 238
18715.74 267
18717.03 235
18718.32 255
18719.61 251
18720.90 266
18722.20 245
18723.49 265
18724.78 257
18726.07 255
18727.36 272
18728.65 268
18729.94 267
18731.23 277
18732.52 263
18733.81 246
18735.10 279
18736.40 269
18737.69 294
18738.98 250
18740.27 264
18741.56 237
18742.85 271
18744.14 282
18745.43 277
18746.73 263
18748.02 262
18749.31 298
18750.60 265
18751.89 250
18753.18 234
18754.48 261
18755.77 276
18757.06 263
18758.35 239
18759.64 262
18760.94 253
18762.23 271
18763.52 273
18764.81 282
18766.10 275
18767.40 252
18768.69 234
18769.98 268
18771.27 255
18772.57 245
18773.86 268
18775.15 269
18776.44 252
18777.74 248
18779.03 250
18780.32 245
18781.61 251
18782.91 254
18784.20 247
18785.49 262
18786.79 278
18788.08 255
18789.37 268
18790.66 261
18791.96 269
18793.25 254
18794.54 266
18795.84 276
18797.13 258
18798.42 255
18799.72 240
18801.01 253
18802.30 262
18803.60 264
18804.89 249
18806.18 236
18807.48 242
18808.77 272
18810.07 232
18811.36 252
18812.65 287
18813.95 282
18815.24 244
18816.53 241
18817.83 235
18819.12 255
18820.42 238
18821.71 226
18823.00 263
18824.30 271
18825.59 259
18826.89 268
18828.18 259
18829.48 282
18830.77 252
18832.07 253
18833.36 269
18834.65 281
18835.95 257
18837.24 274
18838.54 259
18839.83 283
18841.13 302
18842.42 260
18843.72 264
18845.01 255
18846.31 248
18847.60 250
18848.90 234
18850.19 261
18851.49 258
18852.78 273
18854.08 276
18855.37 262
18856.67 288
18857.96 274
18859.26 267
18860.55 260
18861.85 262
18863.15 257
18864.44 262
18865.74 244
18867.03 251
18868.33 249
18869.62 258
18870.92 271
18872.22 237
18873.51 270
18874.81 255
18876.10 257
18877.40 269
18878.70 259
18879.99 262
18881.29 242
18882.58 278
18883.88 278
18885.18 252
18886.47 254
18887.77 286
18889.07 243
18890.36 238
18891.66 259
18892.95 253
18894.25 248
18895.55 243
18896.84 242
18898.14 255
18899.44 257
18900.73 251
18902.03 257
18903.33 231
18904.63 250
18905.92 283
18907.22 257
18908.52 250
18909.81 253
18911.11 237
18912.41 244
18913.71 275
18915.00 266
18916.30 262
18917.60 266
18918.89 266
18920.19 288
18921.49 259
18922.79 239
18924.09 242
18925.38 257
18926.68 246
18927.98 251
18929.28 238
18930.57 251
18931.87 240
18933.17 258
18934.47 240
18935.77 239
18937.06 253
18938.36 273
18939.66 254
18940.96 269
18942.26 250
18943.55 222
18944.85 251
18946.15 225
18947.45 241
18948.75 260
18950.05 251
18951.35 224
18952.64 239
18953.94 251
18955.24 276
18956.54 261
18957.84 253
18959.14 234
18960.44 242
18961.74 279
18963.03 241
18964.33 264
18965.63 249
18966.93 245
18968.23 261
18969.53 281
18970.83 260
18972.13 252
18973.43 234
18974.73 253
18976.03 241
18977.33 256
18978.62 260
18979.92 248
18981.22 270
18982.52 233
18983.82 261
18985.12 243
18986.42 247
18987.72 255
18989.02 220
18990.32 231
18991.62 247
18992.92 269
18994.22 259
18995.52 245
18996.82 245
18998.12 253
18999.42 263
19000.72 232
19002.02 244
19003.32 252
19004.62 243
19005.92 246
19007.22 252
19008.53 243
19009.83 224
19011.13 268
19012.43 254
19013.73 274
19015.03 244
19016.33 239
19017.63 255
19018.93 258
19020.23 229
19021.53 231
19022.83 257
19024.13 245
19025.44 274
19026.74 249
19028.04 269
19029.34 260
19030.64 241
19031.94 244
19033.24 246
19034.54 242
19035.85 256
19037.15 274
19038.45 262
19039.75 237
19041.05 236
19042.35 249
19043.66 257
19044.96 237
19046.26 239
19047.56 263
19048.86 255
19050.16 240
19051.47 254
19052.77 269
19054.07 274
19055.37 281
19056.67 282
19057.98 238
19059.28 240
19060.58 257
19061.88 243
19063.19 244
19064.49 247
19065.79 261
19067.09 260
19068.40 243
19069.70 251
19071.00 257
19072.30 257
19073.61 259
19074.91 232
19076.21 239
19077.52 231
19078.82 260
19080.12 244
19081.42 259
19082.73 259
19084.03 252
19085.33 258
19086.64 246
19087.94 242
19089.24 267
19090.55 266
19091.85 236
19093.15 233
19094.46 249
19095.76 276
19097.06 242
19098.37 237
19099.67 263
19100.97 244
19102.28 265
19103.58 260
19104.89 242
19106.19 254
19107.49 244
19108.80 244
19110.10 249
19111.40 241
19112.71 223
19114.01 269
19115.32 252
19116.62 267
19117.93 255
19119.23 234
19120.53 234
19121.84 234
19123.14 243
19124.45 254
19125.75 243
19127.06 236
19128.36 251
19129.67 270
19130.97 257
19132.28 249
19133.58 257
19134.88 267
19136.19 272
19137.49 238
19138.80 252
19140.10 236
19141.41 254
19142.71 257
19144.02 266
19145.32 245
19146.63 261
19147.94 250
19149.24 272
19150.55 263
19151.85 244
19153.16 250
19154.46 268
19155.77 247
19157.07 259
19158.38 247
19159.68 257
19160.99 254
19162.30 259
19163.60 254
19164.91 246
19166.21 261
19167.52 238
19168.83 267
19170.13 241
19171.44 260
19172.74 243
19174.05 252
19175.36 231
19176.66 250
19177.97 246
19179.27 235
19180.58 269
19181.89 232
19183.19 256
19184.50 232
19185.81 273
19187.11 249
19188.42 239
19189.73 226
19191.03 269
19192.34 278
19193.65 272
19194.95 246
19196.26 257
19197.57 268
19198.87 274
19200.18 246
19201.49 240
19202.80 239
19204.10 266
19205.41 247
19206.72 262
19208.03 252
19209.33 246
19210.64 278
19211.95 260
19213.25 252
19214.56 267
19215.87 253
19217.18 247
19218.49 264
19219.79 255
19221.10 227
19222.41 259
19223.72 248
19225.02 277
19226.33 241
19227.64 253
19228.95 246
19230.26 241
19231.56 250
19232.87 244
19234.18 245
19235.49 238
19236.80 262
19238.11 248
19239.41 240
19240.72 250
19242.03 259
19243.34 249
19244.65 248
19245.96 237
19247.26 258
19248.57 246
19249.88 249
19251.19 270
19252.50 261
19253.81 236
19255.12 258
19256.43 267
19257.74 262
19259.04 256
19260.35 237
19261.66 257
19262.97 251
19264.28 260
19265.59 255
19266.90 244
19268.21 218
19269.52 264
19270.83 243
19272.14 256
19273.45 247
19274.76 253
19276.07 270
19277.38 241
19278.69 259
19279.99 258
19281.30 255
19282.61 257
19283.92 253
19285.23 221
19286.54 248
19287.85 250
19289.16 241
19290.47 235
19291.78 230
19293.09 254
19294.40 269
19295.72 258
19297.03 257
19298.34 260
19299.65 244
19300.96 250
19302.27 243
19303.58 277
19304.89 252
19306.20 271
19307.51 209
19308.82 261
19310.13 231
19311.44 257
19312.75 250
19314.06 261
19315.37 239
19316.69 254
19318.00 266
19319.31 270
19320.62 261
19321.93 223
19323.24 270
19324.55 267
19325.86 259
19327.18 216
19328.49 250
19329.80 217
19331.11 233
19332.42 239
19333.73 236
19335.04 265
19336.36 230
19337.67 222
19338.98 273
19340.29 258
19341.60 232
19342.91 263
19344.23 266
19345.54 251
19346.85 240
19348.16 267
19349.47 249
19350.79 245
19352.10 235
19353.41 250
19354.72 240
19356.04 250
19357.35 237
19358.66 250
19359.97 218
19361.29 234
19362.60 265
19363.91 265
19365.22 250
19366.54 252
19367.85 251
19369.16 241
19370.47 248
19371.79 236
19373.10 247
19374.41 242
19375.73 260
19377.04 228
19378.35 246
19379.67 250
19380.98 265
19382.29 259
19383.60 233
19384.92 233
19386.23 233
19387.54 237
19388.86 234
19390.17 232
19391.49 231
19392.80 251
19394.11 240
19395.43 260
19396.74 235
19398.05 234
19399.37 218
19400.68 218
19402.00 270
19403.31 255
19404.62 247
19405.94 219
19407.25 233
19408.57 246
19409.88 272
19411.19 245
19412.51 253
19413.82 253
19415.14 254
19416.45 228
19417.77 248
19419.08 246
19420.39 235
19421.71 239
19423.02 247
19424.34 256
19425.65 237
19426.97 254
19428.28 227
19429.60 249
19430.91 248
19432.23 270
19433.54 245
19434.86 270
19436.17 228
19437.49 265
19438.80 266
19440.12 261
19441.43 248
19442.75 273
19444.06 262
19445.38 241
19446.69 212
19448.01 241
19449.32 244
19450.64 249
19451.96 243
19453.27 267
19454.59 276
19455.90 235
19457.22 243
19458.53 238
19459.85 258
19461.17 256
19462.48 228
19463.80 253
19465.11 270
19466.43 290
19467.75 251
19469.06 270
19470.38 245
19471.69 251
19473.01 247
19474.33 263
19475.64 236
19476.96 259
19478.28 264
19479.59 273
19480.91 259
19482.23 258
19483.54 241
19484.86 263
19486.18 270
19487.49 244
19488.81 238
19490.13 241
19491.44 273
19492.76 250
19494.08 251
19495.39 232
19496.71 256
19498.03 241
19499.35 249
19500.66 256
19501.98 242
19503.30 240
19504.61 261
19505.93 233
19507.25 239
19508.57 227
19509.88 227
19511.20 230
19512.52 231
19513.84 252
19515.15 223
19516.47 233
19517.79 235
19519.11 250
19520.43 225
19521.74 242
19523.06 251
19524.38 229
19525.70 253
19527.02 266
19528.33 265
19529.65 246
19530.97 235
19532.29 215
19533.61 247
19534.93 222
19536.24 244
19537.56 245
19538.88 246
19540.20 244
19541.52 248
19542.84 257
19544.16 249
19545.47 256
19546.79 235
19548.11 263
19549.43 259
19550.75 251
19552.07 232
19553.39 261
19554.71 242
19556.03 258
19557.34 274
19558.66 268
19559.98 230
19561.30 250
19562.62 248
19563.94 231
19565.26 234
19566.58 258
19567.90 239
19569.22 241
19570.54 227
19571.86 222
19573.18 261
19574.50 240
19575.82 232
19577.14 235
19578.46 244
19579.78 229
19581.10 245
19582.42 246
19583.74 253
19585.06 246
19586.38 238
19587.70 252
19589.02 255
19590.34 262
19591.66 247
19592.98 227
19594.30 227
19595.62 224
19596.94 238
19598.26 249
19599.58 229
19600.90 243
19602.22 230
19603.54 276
19604.86 256
19606.18 239
19607.50 241
19608.82 244
19610.15 233
19611.47 256
19612.79 244
19614.11 238
19615.43 245
19616.75 258
19618.07 247
19619.39 233
19620.71 251
19622.04 258
19623.36 255
19624.68 239
19626.00 229
19627.32 265
19628.64 223
19629.96 244
19631.29 242
19632.61 262
19633.93 260
19635.25 286
19636.57 236
19637.89 234
19639.22 251
19640.54 255
19641.86 256
19643.18 250
19644.50 246
19645.83 246
19647.15 237
19648.47 249
19649.79 241
19651.12 252
19652.44 256
19653.76 251
19655.08 233
19656.40 260
19657.73 242
19659.05 240
19660.37 238
19661.70 251
19663.02 258
19664.34 236
19665.66 262
19666.99 243
19668.31 251
19669.63 241
19670.95 266
19672.28 234
19673.60 241
19674.92 257
19676.25 259
19677.57 254
19678.89 251
19680.22 276
19681.54 248
19682.86 264
19684.19 238
19685.51 246
19686.83 249
19688.16 251
19689.48 252
19690.80 274
19692.13 250
19693.45 237
19694.78 241
19696.10 246
19697.42 263
19698.75 252
19700.07 259
19701.39 236
19702.72 230
19704.04 236
19705.37 260
19706.69 211
19708.02 241
19709.34 249
19710.66 263
19711.99 231
19713.31 248
19714.64 259
19715.96 246
19717.29 264
19718.61 250
19719.93 265
19721.26 249
19722.58 275
19723.91 234
19725.23 237
19726.56 226
19727.88 236
19729.21 243
19730.53 236
19731.86 243
19733.18 223
19734.51 245
19735.83 261
19737.16 264
19738.48 241
19739.81 270
19741.13 267
19742.46 261
19743.78 246
19745.11 245
19746.44 235
19747.76 245
19749.09 238
19750.41 248
19751.74 234
19753.06 263
19754.39 261
19755.72 265
19757.04 249
19758.37 260
19759.69 268
19761.02 236
19762.34 238
19763.67 242
19765.00 257
19766.32 227
19767.65 239
19768.98 244
19770.30 269
19771.63 235
19772.95 235
19774.28 234
19775.61 253
19776.93 244
19778.26 212
19779.59 231
19780.91 222
19782.24 250
19783.57 250
19784.89 242
19786.22 236
19787.55 263
19788.87 266
19790.20 241
19791.53 237
19792.86 252
19794.18 251
19795.51 252
19796.84 253
19798.16 245
19799.49 257
19800.82 248
19802.15 253
19803.47 251
19804.80 245
19806.13 258
19807.46 266
19808.78 236
19810.11 255
19811.44 246
19812.77 246
19814.09 250
19815.42 255
19816.75 249
19818.08 289
19819.41 254
19820.73 246
19822.06 239
19823.39 231
19824.72 263
19826.05 247
19827.37 263
19828.70 264
19830.03 257
19831.36 240
19832.69 246
19834.02 232
19835.34 225
19836.67 257
19838.00 260
19839.33 239
19840.66 215
19841.99 238
19843.32 255
19844.64 251
19845.97 271
19847.30 245
19848.63 238
19849.96 254
19851.29 257
19852.62 254
19853.95 235
19855.28 235
19856.60 249
19857.93 249
19859.26 238
19860.59 248
19861.92 232
19863.25 267
19864.58 253
19865.91 226
19867.24 258
19868.57 257
19869.90 238
19871.23 236
19872.56 236
19873.89 273
19875.22 245
19876.55 242
19877.88 236
19879.21 263
19880.54 251
19881.87 234
19883.20 233
19884.53 231
19885.86 249
19887.19 254
19888.52 244
19889.85 251
19891.18 261
19892.51 258
19893.84 255
19895.17 289
19896.50 269
19897.83 264
19899.16 244
19900.49 269
19901.82 240
19903.15 248
19904.48 256
19905.81 246
19907.15 253
19908.48 251
19909.81 255
19911.14 250
19912.47 264
19913.80 248
19915.13 252
19916.46 260
19917.79 281
19919.13 240
19920.46 241
19921.79 231
19923.12 253
19924.45 261
19925.78 264
19927.11 273
19928.45 244
19929.78 226
19931.11 267
19932.44 258
19933.77 247
19935.10 250
19936.44 263
19937.77 257
19939.10 244
19940.43 283
19941.76 259
19943.10 243
19944.43 246
19945.76 265
19947.09 284
19948.42 262
19949.76 275
19951.09 266
19952.42 258
19953.75 260
19955.09 259
19956.42 256
19957.75 255
19959.08 241
19960.42 254
19961.75 242
19963.08 248
19964.41 255
19965.75 262
19967.08 271
19968.41 262
19969.75 254
19971.08 247
19972.41 276
19973.74 249
19975.08 279
19976.41 257
19977.74 242
19979.08 263
19980.41 244
19981.74 258
19983.08 253
19984.41 258
19985.74 252
19987.08 242
19988.41 273
19989.75 248
19991.08 251
19992.41 238
19993.75 257
19995.08 261
19996.41 241
19997.75 266
19999.08 282
20000.42 241
20001.75 239
20003.08 250
20004.42 242
20005.75 248
20007.09 242
20008.42 248
20009.75 263
20011.09 251
20012.42 238
20013.76 265
20015.09 252
20016.43 256
20017.76 237
20019.10 260
20020.43 274
20021.76 275
20023.10 252
20024.43 255
20025.77 273
20027.10 258
20028.44 270
20029.77 253
20031.11 278
20032.44 272
20033.78 251
20035.11 263
20036.45 265
20037.78 231
20039.12 247
20040.46 269
20041.79 253
20043.13 256
20044.46 236
20045.80 269
20047.13 260
20048.47 266
20049.80 259
20051.14 275
20052.47 283
20053.81 263
20055.15 257
20056.48 212
20057.82 271
20059.15 250
20060.49 267
20061.83 248
20063.16 277
20064.50 254
20065.83 239
20067.17 253
20068.51 239
20069.84 256
20071.18 260
20072.52 245
20073.85 248
20075.19 267
20076.52 272
20077.86 267
20079.20 274
20080.53 273
20081.87 242
20083.21 255
20084.54 238
20085.88 226
20087.22 265
20088.56 247
20089.89 268
20091.23 254
20092.57 268
20093.90 258
20095.24 228
20096.58 252
20097.91 241
20099.25 265
20100.59 267
20101.93 251
20103.26 279
20104.60 260
20105.94 263
20107.28 264
20108.61 268
20109.95 247
20111.29 252
20112.63 253
20113.96 242
20115.30 266
20116.64 257
20117.98 286
20119.32 262
20120.65 256
20121.99 256
20123.33 271
20124.67 264
20126.01 256
