# Supplementary material for: MALDI-TOF MS typing enables the classification of brewing yeasts of the genus Saccharomyces to major beer styles
Source: PLoS One. 2017 Aug 9;12(8):e0181694. doi: 10.1371/journal.pone.0181694 (PMC5549903; doi:10.1371/journal.pone.0181694)
Supplement: S17 File — The directory includes 90 raw files and was zipped to “.zip”; the folder has three strains with 30 spectra per strain; S1 Text explains the raw files with an example and Table 1 represents the yeast strains used within the experiment. (ZIP) [file pone.0181694.s020.zip › 49-51/30813-PIBA124-Lag-Lag-Lag-YPG-18h-E-E_2016-10-03_8_0_C10_1.dat]

1998.43 1513
1998.85 1558
1999.27 1545
1999.69 1635
2000.11 1539
2000.54 1439
2000.96 1450
2001.38 1487
2001.80 1497
2002.23 1479
2002.65 1459
2003.07 1434
2003.49 1454
2003.92 1493
2004.34 1432
2004.76 1513
2005.18 1454
2005.61 1509
2006.03 1475
2006.45 1531
2006.87 1537
2007.30 1550
2007.72 1498
2008.14 1537
2008.57 1508
2008.99 1499
2009.41 1526
2009.84 1463
2010.26 1430
2010.68 1451
2011.11 1444
2011.53 1390
2011.95 1342
2012.38 1403
2012.80 1505
2013.22 1434
2013.65 1420
2014.07 1560
2014.49 1557
2014.92 1584
2015.34 1469
2015.77 1515
2016.19 1656
2016.61 1542
2017.04 1625
2017.46 1529
2017.89 1578
2018.31 1592
2018.73 1490
2019.16 1469
2019.58 1561
2020.01 1550
2020.43 1441
2020.85 1443
2021.28 1456
2021.70 1480
2022.13 1472
2022.55 1413
2022.98 1459
2023.40 1412
2023.83 1466
2024.25 1364
2024.68 1443
2025.10 1448
2025.53 1395
2025.95 1416
2026.38 1443
2026.80 1477
2027.23 1391
2027.65 1404
2028.08 1502
2028.50 1412
2028.93 1365
2029.35 1381
2029.78 1352
2030.20 1372
2030.63 1386
2031.05 1390
2031.48 1409
2031.90 1413
2032.33 1421
2032.75 1453
2033.18 1432
2033.61 1364
2034.03 1424
2034.46 1446
2034.88 1443
2035.31 1483
2035.74 1506
2036.16 1490
2036.59 1478
2037.01 1563
2037.44 1549
2037.87 1546
2038.29 1468
2038.72 1455
2039.14 1410
2039.57 1445
2040.00 1395
2040.42 1368
2040.85 1399
2041.28 1432
2041.70 1441
2042.13 1463
2042.56 1412
2042.98 1446
2043.41 1442
2043.84 1484
2044.26 1487
2044.69 1494
2045.12 1448
2045.54 1455
2045.97 1441
2046.40 1431
2046.82 1347
2047.25 1386
2047.68 1406
2048.11 1414
2048.53 1417
2048.96 1361
2049.39 1453
2049.82 1442
2050.24 1391
2050.67 1394
2051.10 1351
2051.53 1344
2051.95 1411
2052.38 1429
2052.81 1365
2053.24 1462
2053.66 1451
2054.09 1558
2054.52 1615
2054.95 1555
2055.38 1509
2055.80 1714
2056.23 1618
2056.66 1520
2057.09 1462
2057.52 1401
2057.94 1405
2058.37 1461
2058.80 1436
2059.23 1464
2059.66 1526
2060.09 1455
2060.51 1535
2060.94 1489
2061.37 1421
2061.80 1460
2062.23 1474
2062.66 1607
2063.09 1652
2063.52 1593
2063.94 1681
2064.37 1626
2064.80 1411
2065.23 1517
2065.66 1484
2066.09 1513
2066.52 1443
2066.95 1456
2067.38 1502
2067.81 1516
2068.24 1499
2068.66 1451
2069.09 1364
2069.52 1383
2069.95 1422
2070.38 1364
2070.81 1401
2071.24 1392
2071.67 1447
2072.10 1447
2072.53 1560
2072.96 1473
2073.39 1466
2073.82 1554
2074.25 1485
2074.68 1529
2075.11 1555
2075.54 1543
2075.97 1554
2076.40 1598
2076.83 1524
2077.26 1624
2077.69 1549
2078.12 1497
2078.55 1490
2078.98 1533
2079.41 1546
2079.84 1621
2080.27 1512
2080.70 1418
2081.14 1434
2081.57 1518
2082.00 1465
2082.43 1426
2082.86 1508
2083.29 1466
2083.72 1488
2084.15 1418
2084.58 1505
2085.01 1508
2085.44 1452
2085.88 1490
2086.31 1405
2086.74 1413
2087.17 1409
2087.60 1345
2088.03 1315
2088.46 1372
2088.89 1493
2089.33 1567
2089.76 1523
2090.19 1461
2090.62 1417
2091.05 1585
2091.48 1529
2091.92 1529
2092.35 1574
2092.78 1461
2093.21 1502
2093.64 1455
2094.07 1453
2094.51 1400
2094.94 1386
2095.37 1397
2095.80 1332
2096.24 1313
2096.67 1389
2097.10 1428
2097.53 1445
2097.96 1325
2098.40 1463
2098.83 1426
2099.26 1435
2099.69 1399
2100.13 1441
2100.56 1437
2100.99 1368
2101.43 1330
2101.86 1367
2102.29 1467
2102.72 1414
2103.16 1403
2103.59 1426
2104.02 1403
2104.46 1425
2104.89 1447
2105.32 1451
2105.76 1457
2106.19 1454
2106.62 1498
2107.05 1490
2107.49 1464
2107.92 1439
2108.36 1459
2108.79 1455
2109.22 1401
2109.66 1456
2110.09 1456
2110.52 1433
2110.96 1380
2111.39 1444
2111.82 1387
2112.26 1375
2112.69 1380
2113.13 1424
2113.56 1423
2113.99 1362
2114.43 1342
2114.86 1307
2115.30 1422
2115.73 1415
2116.16 1410
2116.60 1407
2117.03 1467
2117.47 1431
2117.90 1442
2118.34 1438
2118.77 1462
2119.21 1430
2119.64 1383
2120.07 1339
2120.51 1402
2120.94 1360
2121.38 1350
2121.81 1392
2122.25 1349
2122.68 1436
2123.12 1392
2123.55 1395
2123.99 1336
2124.42 1391
2124.86 1336
2125.29 1423
2125.73 1485
2126.16 1469
2126.60 1539
2127.04 1565
2127.47 1567
2127.91 1572
2128.34 1569
2128.78 1615
2129.21 1615
2129.65 1543
2130.08 1554
2130.52 1485
2130.96 1593
2131.39 1531
2131.83 1499
2132.26 1557
2132.70 1564
2133.14 1473
2133.57 1538
2134.01 1479
2134.44 1427
2134.88 1452
2135.32 1463
2135.75 1438
2136.19 1370
2136.62 1395
2137.06 1428
2137.50 1406
2137.93 1362
2138.37 1420
2138.81 1420
2139.24 1453
2139.68 1330
2140.12 1425
2140.55 1439
2140.99 1453
2141.43 1415
2141.86 1438
2142.30 1438
2142.74 1420
2143.18 1379
2143.61 1444
2144.05 1415
2144.49 1476
2144.92 1491
2145.36 1535
2145.80 1571
2146.24 1515
2146.67 1631
2147.11 1641
2147.55 1660
2147.99 1643
2148.42 1616
2148.86 1705
2149.30 1614
2149.74 1602
2150.17 1561
2150.61 1628
2151.05 1593
2151.49 1535
2151.92 1523
2152.36 1569
2152.80 1599
2153.24 1479
2153.68 1565
2154.11 1483
2154.55 1475
2154.99 1412
2155.43 1427
2155.87 1461
2156.31 1442
2156.74 1387
2157.18 1443
2157.62 1446
2158.06 1490
2158.50 1387
2158.94 1477
2159.38 1474
2159.81 1456
2160.25 1474
2160.69 1392
2161.13 1477
2161.57 1637
2162.01 1506
2162.45 1419
2162.89 1562
2163.33 1542
2163.76 1545
2164.20 1537
2164.64 1598
2165.08 1573
2165.52 1641
2165.96 1616
2166.40 1585
2166.84 1661
2167.28 1718
2167.72 1534
2168.16 1524
2168.60 1505
2169.04 1585
2169.48 1616
2169.92 1724
2170.36 1675
2170.80 1580
2171.24 1657
2171.68 1580
2172.12 1624
2172.56 1634
2173.00 1626
2173.44 1646
2173.88 1673
2174.32 1600
2174.76 1737
2175.20 1686
2175.64 1776
2176.08 1842
2176.52 1644
2176.96 1611
2177.40 1598
2177.84 1655
2178.28 1729
2178.72 1668
2179.16 1698
2179.60 1639
2180.04 1494
2180.48 1494
2180.92 1557
2181.37 1471
2181.81 1433
2182.25 1492
2182.69 1469
2183.13 1540
2183.57 1466
2184.01 1535
2184.45 1584
2184.89 1620
2185.34 1630
2185.78 1558
2186.22 1574
2186.66 1628
2187.10 1580
2187.54 1613
2187.98 1478
2188.43 1616
2188.87 1581
2189.31 1517
2189.75 1502
2190.19 1565
2190.63 1584
2191.08 1619
2191.52 1671
2191.96 1654
2192.40 1639
2192.84 1651
2193.29 1726
2193.73 1754
2194.17 1618
2194.61 1613
2195.05 1631
2195.50 1646
2195.94 1622
2196.38 1626
2196.82 1649
2197.27 1700
2197.71 1588
2198.15 1550
2198.59 1516
2199.04 1614
2199.48 1579
2199.92 1569
2200.37 1610
2200.81 1558
2201.25 1566
2201.69 1653
2202.14 1645
2202.58 1541
2203.02 1600
2203.47 1665
2203.91 1615
2204.35 1677
2204.80 1720
2205.24 1769
2205.68 1692
2206.13 1730
2206.57 1733
2207.01 1693
2207.46 1748
2207.90 1638
2208.34 1709
2208.79 1765
2209.23 1711
2209.67 1705
2210.12 1683
2210.56 1676
2211.01 1725
2211.45 1688
2211.89 1630
2212.34 1650
2212.78 1659
2213.23 1677
2213.67 1731
2214.11 1682
2214.56 1585
2215.00 1537
2215.45 1576
2215.89 1596
2216.34 1537
2216.78 1579
2217.22 1581
2217.67 1606
2218.11 1605
2218.56 1626
2219.00 1651
2219.45 1676
2219.89 1651
2220.34 1724
2220.78 1585
2221.23 1768
2221.67 1835
2222.12 1859
2222.56 1905
2223.01 1926
2223.45 1859
2223.90 1800
2224.34 1875
2224.79 1982
2225.23 1871
2225.68 1790
2226.12 1895
2226.57 1904
2227.01 1905
2227.46 1907
2227.91 1911
2228.35 1901
2228.80 1880
2229.24 1878
2229.69 1931
2230.13 1922
2230.58 1937
2231.03 1898
2231.47 1859
2231.92 1832
2232.36 1905
2232.81 1898
2233.26 1789
2233.70 1770
2234.15 1702
2234.59 1696
2235.04 1734
2235.49 1708
2235.93 1671
2236.38 1609
2236.83 1538
2237.27 1642
2237.72 1626
2238.17 1637
2238.61 1608
2239.06 1547
2239.51 1660
2239.95 1608
2240.40 1599
2240.85 1674
2241.29 1601
2241.74 1648
2242.19 1586
2242.63 1454
2243.08 1537
2243.53 1583
2243.98 1577
2244.42 1542
2244.87 1567
2245.32 1541
2245.76 1647
2246.21 1597
2246.66 1669
2247.11 1654
2247.55 1611
2248.00 1672
2248.45 1645
2248.90 1723
2249.35 1734
2249.79 1744
2250.24 1761
2250.69 1729
2251.14 1776
2251.58 1736
2252.03 1763
2252.48 1741
2252.93 1814
2253.38 1748
2253.82 1716
2254.27 1649
2254.72 1656
2255.17 1585
2255.62 1583
2256.07 1564
2256.51 1564
2256.96 1682
2257.41 1667
2257.86 1659
2258.31 1662
2258.76 1700
2259.21 1826
2259.65 1794
2260.10 1924
2260.55 1847
2261.00 1800
2261.45 1835
2261.90 1779
2262.35 1824
2262.80 1861
2263.25 1784
2263.69 1758
2264.14 1763
2264.59 1727
2265.04 1733
2265.49 1770
2265.94 1691
2266.39 1748
2266.84 1863
2267.29 1905
2267.74 1929
2268.19 1969
2268.64 1970
2269.09 2071
2269.54 2117
2269.99 1995
2270.44 1890
2270.89 1949
2271.34 2079
2271.79 2097
2272.24 2051
2272.69 1991
2273.14 2137
2273.59 2188
2274.04 2197
2274.49 2300
2274.94 2343
2275.39 2245
2275.84 2229
2276.29 2139
2276.74 2046
2277.19 1927
2277.64 1870
2278.09 1934
2278.54 1860
2278.99 1823
2279.44 1703
2279.89 1761
2280.34 1678
2280.79 1646
2281.25 1737
2281.70 1694
2282.15 1664
2282.60 1675
2283.05 1673
2283.50 1539
2283.95 1558
2284.40 1672
2284.85 1654
2285.31 1765
2285.76 1756
2286.21 1885
2286.66 1941
2287.11 2080
2287.56 2197
2288.01 2313
2288.47 2443
2288.92 2541
2289.37 2580
2289.82 2523
2290.27 2500
2290.72 2526
2291.18 2423
2291.63 2269
2292.08 2220
2292.53 2077
2292.98 2043
2293.44 2002
2293.89 1878
2294.34 1912
2294.79 1800
2295.24 1820
2295.70 1804
2296.15 1838
2296.60 1765
2297.05 1791
2297.51 1795
2297.96 1717
2298.41 1717
2298.86 1713
2299.32 1702
2299.77 1663
2300.22 1715
2300.67 1591
2301.13 1574
2301.58 1661
2302.03 1698
2302.49 1566
2302.94 1552
2303.39 1639
2303.85 1591
2304.30 1604
2304.75 1615
2305.20 1742
2305.66 1763
2306.11 1747
2306.56 1784
2307.02 1852
2307.47 1863
2307.93 1866
2308.38 1909
2308.83 1928
2309.29 1866
2309.74 1853
2310.19 1881
2310.65 1808
2311.10 1829
2311.55 1764
2312.01 1765
2312.46 1756
2312.92 1826
2313.37 1831
2313.82 1713
2314.28 1684
2314.73 1638
2315.19 1746
2315.64 1750
2316.10 1804
2316.55 1753
2317.00 1789
2317.46 1829
2317.91 1837
2318.37 1856
2318.82 1811
2319.28 1864
2319.73 1971
2320.19 1918
2320.64 1809
2321.10 1746
2321.55 1766
2322.01 1877
2322.46 1820
2322.92 1914
2323.37 1965
2323.83 1850
2324.28 1897
2324.74 1882
2325.19 1829
2325.65 1850
2326.10 1828
2326.56 1834
2327.01 1913
2327.47 1878
2327.92 1838
2328.38 1813
2328.83 1800
2329.29 1762
2329.74 1755
2330.20 1761
2330.66 1760
2331.11 1720
2331.57 1731
2332.02 1742
2332.48 1686
2332.94 1644
2333.39 1688
2333.85 1744
2334.30 1672
2334.76 1652
2335.22 1649
2335.67 1735
2336.13 1787
2336.58 1764
2337.04 1783
2337.50 1847
2337.95 1833
2338.41 1827
2338.87 1895
2339.32 1885
2339.78 1814
2340.24 1820
2340.69 1869
2341.15 1821
2341.61 1800
2342.06 1816
2342.52 1843
2342.98 1798
2343.43 1833
2343.89 1828
2344.35 1847
2344.81 1908
2345.26 1928
2345.72 2000
2346.18 1950
2346.63 1866
2347.09 1929
2347.55 1833
2348.01 1789
2348.46 1840
2348.92 1797
2349.38 1768
2349.84 1677
2350.29 1670
2350.75 1687
2351.21 1678
2351.67 1667
2352.13 1653
2352.58 1726
2353.04 1693
2353.50 1654
2353.96 1591
2354.41 1769
2354.87 1796
2355.33 1667
2355.79 1806
2356.25 1813
2356.71 1880
2357.16 1911
2357.62 1953
2358.08 1954
2358.54 1985
2359.00 1941
2359.46 1950
2359.91 1964
2360.37 1970
2360.83 2040
2361.29 1943
2361.75 1962
2362.21 1976
2362.67 1968
2363.13 1871
2363.58 1963
2364.04 1889
2364.50 1942
2364.96 1871
2365.42 1846
2365.88 1756
2366.34 1775
2366.80 1749
2367.26 1724
2367.72 1721
2368.18 1718
2368.64 1708
2369.10 1680
2369.55 1652
2370.01 1716
2370.47 1666
2370.93 1687
2371.39 1694
2371.85 1639
2372.31 1682
2372.77 1709
2373.23 1712
2373.69 1668
2374.15 1660
2374.61 1641
2375.07 1740
2375.53 1692
2375.99 1654
2376.45 1637
2376.91 1667
2377.37 1678
2377.83 1794
2378.29 1686
2378.75 1663
2379.21 1706
2379.68 1675
2380.14 1598
2380.60 1651
2381.06 1624
2381.52 1631
2381.98 1597
2382.44 1702
2382.90 1679
2383.36 1702
2383.82 1756
2384.28 1811
2384.74 1734
2385.20 1703
2385.67 1649
2386.13 1728
2386.59 1744
2387.05 1792
2387.51 1735
2387.97 1820
2388.43 1849
2388.89 1846
2389.36 1805
2389.82 1793
2390.28 1740
2390.74 1786
2391.20 1715
2391.66 1726
2392.13 1720
2392.59 1679
2393.05 1689
2393.51 1751
2393.97 1690
2394.43 1664
2394.90 1747
2395.36 1725
2395.82 1723
2396.28 1793
2396.74 1884
2397.21 1788
2397.67 1852
2398.13 1846
2398.59 1752
2399.06 1818
2399.52 1772
2399.98 1745
2400.44 1652
2400.91 1614
2401.37 1658
2401.83 1655
2402.29 1630
2402.76 1659
2403.22 1639
2403.68 1608
2404.14 1603
2404.61 1593
2405.07 1609
2405.53 1662
2406.00 1673
2406.46 1622
2406.92 1665
2407.39 1620
2407.85 1621
2408.31 1585
2408.78 1621
2409.24 1596
2409.70 1630
2410.17 1571
2410.63 1605
2411.09 1662
2411.56 1650
2412.02 1641
2412.48 1733
2412.95 1805
2413.41 1789
2413.87 1752
2414.34 1875
2414.80 1824
2415.27 1788
2415.73 1910
2416.19 1973
2416.66 2070
2417.12 1970
2417.59 1890
2418.05 1870
2418.51 1894
2418.98 1893
2419.44 1887
2419.91 1913
2420.37 1822
2420.84 1850
2421.30 1754
2421.77 1735
2422.23 1808
2422.69 1765
2423.16 1771
2423.62 1762
2424.09 1814
2424.55 1779
2425.02 1725
2425.48 1724
2425.95 1590
2426.41 1549
2426.88 1581
2427.34 1596
2427.81 1658
2428.27 1656
2428.74 1613
2429.20 1650
2429.67 1665
2430.13 1679
2430.60 1660
2431.07 1616
2431.53 1707
2432.00 1669
2432.46 1674
2432.93 1745
2433.39 1713
2433.86 1746
2434.32 1698
2434.79 1757
2435.26 1699
2435.72 1837
2436.19 1887
2436.65 1854
2437.12 1870
2437.59 1847
2438.05 1890
2438.52 2014
2438.98 2033
2439.45 2099
2439.92 2088
2440.38 2001
2440.85 1931
2441.32 1882
2441.78 1839
2442.25 1803
2442.72 1864
2443.18 1801
2443.65 1751
2444.12 1699
2444.58 1665
2445.05 1650
2445.52 1572
2445.98 1623
2446.45 1655
2446.92 1638
2447.38 1615
2447.85 1616
2448.32 1653
2448.78 1693
2449.25 1606
2449.72 1645
2450.19 1631
2450.65 1688
2451.12 1682
2451.59 1640
2452.06 1604
2452.52 1594
2452.99 1502
2453.46 1559
2453.93 1669
2454.39 1594
2454.86 1659
2455.33 1593
2455.80 1665
2456.26 1686
2456.73 1605
2457.20 1627
2457.67 1702
2458.14 1601
2458.60 1472
2459.07 1632
2459.54 1624
2460.01 1670
2460.48 1635
2460.95 1642
2461.41 1608
2461.88 1671
2462.35 1646
2462.82 1625
2463.29 1624
2463.76 1664
2464.22 1594
2464.69 1633
2465.16 1734
2465.63 1642
2466.10 1652
2466.57 1692
2467.04 1672
2467.51 1696
2467.97 1713
2468.44 1682
2468.91 1712
2469.38 1753
2469.85 1741
2470.32 1743
2470.79 1783
2471.26 1663
2471.73 1730
2472.20 1689
2472.67 1566
2473.14 1554
2473.61 1592
2474.07 1587
2474.54 1683
2475.01 1721
2475.48 1789
2475.95 1728
2476.42 1776
2476.89 1812
2477.36 1801
2477.83 1861
2478.30 1867
2478.77 1757
2479.24 1639
2479.71 1648
2480.18 1618
2480.65 1659
2481.12 1686
2481.59 1569
2482.06 1560
2482.53 1586
2483.00 1617
2483.47 1576
2483.95 1638
2484.42 1736
2484.89 1690
2485.36 1639
2485.83 1758
2486.30 1748
2486.77 1753
2487.24 1697
2487.71 1749
2488.18 1812
2488.65 1748
2489.12 1756
2489.59 1692
2490.07 1774
2490.54 1783
2491.01 1749
2491.48 1774
2491.95 1804
2492.42 1763
2492.89 1771
2493.36 1732
2493.84 1757
2494.31 1897
2494.78 1839
2495.25 1738
2495.72 1788
2496.19 1848
2496.66 1757
2497.14 1661
2497.61 1658
2498.08 1675
2498.55 1635
2499.02 1634
2499.50 1682
2499.97 1581
2500.44 1583
2500.91 1646
2501.38 1589
2501.86 1680
2502.33 1649
2502.80 1652
2503.27 1727
2503.74 1616
2504.22 1634
2504.69 1699
2505.16 1765
2505.63 1732
2506.11 1795
2506.58 1812
2507.05 1905
2507.52 1941
2508.00 1893
2508.47 2038
2508.94 2114
2509.42 2095
2509.89 2167
2510.36 2156
2510.83 2190
2511.31 2158
2511.78 2169
2512.25 2085
2512.73 2069
2513.20 1993
2513.67 2011
2514.15 1940
2514.62 1876
2515.09 1882
2515.57 1811
2516.04 1706
2516.51 1874
2516.99 1883
2517.46 1853
2517.94 1811
2518.41 1852
2518.88 1881
2519.36 1798
2519.83 1799
2520.30 1826
2520.78 1681
2521.25 1663
2521.73 1656
2522.20 1721
2522.67 1715
2523.15 1736
2523.62 1749
2524.10 1701
2524.57 1788
2525.05 1793
2525.52 1873
2525.99 1787
2526.47 1775
2526.94 1870
2527.42 1845
2527.89 1825
2528.37 1860
2528.84 1834
2529.32 1833
2529.79 1827
2530.27 1819
2530.74 1845
2531.22 1833
2531.69 1787
2532.17 1829
2532.64 1772
2533.12 1695
2533.59 1757
2534.07 1744
2534.54 1859
2535.02 1874
2535.49 1780
2535.97 1845
2536.44 1778
2536.92 1776
2537.39 1792
2537.87 1792
2538.34 1719
2538.82 1820
2539.30 1889
2539.77 1829
2540.25 1723
2540.72 1760
2541.20 1820
2541.68 1757
2542.15 1813
2542.63 1751
2543.10 1847
2543.58 1834
2544.06 1962
2544.53 2038
2545.01 2007
2545.48 2092
2545.96 2024
2546.44 2058
2546.91 2138
2547.39 2173
2547.87 2213
2548.34 2187
2548.82 2090
2549.30 2154
2549.77 2150
2550.25 2029
2550.73 2003
2551.20 2045
2551.68 2052
2552.16 2057
2552.63 1978
2553.11 2024
2553.59 2024
2554.06 1984
2554.54 2034
2555.02 2002
2555.50 2072
2555.97 1997
2556.45 1995
2556.93 1908
2557.40 1977
2557.88 1872
2558.36 1901
2558.84 1888
2559.31 1758
2559.79 1731
2560.27 1825
2560.75 1726
2561.23 1646
2561.70 1699
2562.18 1761
2562.66 1658
2563.14 1658
2563.61 1708
2564.09 1621
2564.57 1630
2565.05 1648
2565.53 1651
2566.00 1607
2566.48 1712
2566.96 1711
2567.44 1669
2567.92 1652
2568.40 1748
2568.87 1688
2569.35 1641
2569.83 1685
2570.31 1702
2570.79 1754
2571.27 1713
2571.75 1674
2572.22 1741
2572.70 1736
2573.18 1714
2573.66 1703
2574.14 1700
2574.62 1706
2575.10 1736
2575.58 1741
2576.06 1842
2576.54 1759
2577.01 1752
2577.49 1682
2577.97 1686
2578.45 1693
2578.93 1577
2579.41 1639
2579.89 1606
2580.37 1623
2580.85 1635
2581.33 1774
2581.81 1693
2582.29 1607
2582.77 1662
2583.25 1687
2583.73 1672
2584.21 1669
2584.69 1728
2585.17 1763
2585.65 1749
2586.13 1750
2586.61 1666
2587.09 1620
2587.57 1612
2588.05 1679
2588.53 1732
2589.01 1767
2589.49 1624
2589.97 1643
2590.45 1789
2590.93 1754
2591.41 1702
2591.89 1772
2592.37 1783
2592.85 1675
2593.33 1741
2593.81 1758
2594.30 1760
2594.78 1799
2595.26 1777
2595.74 1666
2596.22 1693
2596.70 1710
2597.18 1704
2597.66 1781
2598.14 1720
2598.62 1680
2599.11 1620
2599.59 1677
2600.07 1660
2600.55 1687
2601.03 1714
2601.51 1709
2601.99 1619
2602.48 1633
2602.96 1655
2603.44 1677
2603.92 1633
2604.40 1632
2604.88 1612
2605.37 1622
2605.85 1587
2606.33 1604
2606.81 1600
2607.29 1674
2607.78 1697
2608.26 1755
2608.74 1786
2609.22 1741
2609.70 1724
2610.19 1746
2610.67 1716
2611.15 1735
2611.63 1846
2612.12 1758
2612.60 1650
2613.08 1673
2613.56 1665
2614.05 1750
2614.53 1792
2615.01 1689
2615.49 1652
2615.98 1597
2616.46 1696
2616.94 1632
2617.43 1692
2617.91 1734
2618.39 1681
2618.87 1629
2619.36 1646
2619.84 1632
2620.32 1545
2620.81 1672
2621.29 1636
2621.77 1638
2622.26 1685
2622.74 1618
2623.22 1657
2623.71 1644
2624.19 1583
2624.67 1651
2625.16 1687
2625.64 1735
2626.13 1742
2626.61 1700
2627.09 1766
2627.58 1767
2628.06 1749
2628.55 1756
2629.03 1744
2629.51 1689
2630.00 1753
2630.48 1764
2630.97 1728
2631.45 1752
2631.93 1760
2632.42 1710
2632.90 1635
2633.39 1634
2633.87 1689
2634.36 1643
2634.84 1725
2635.33 1665
2635.81 1701
2636.29 1579
2636.78 1635
2637.26 1615
2637.75 1679
2638.23 1665
2638.72 1637
2639.20 1713
2639.69 1680
2640.17 1741
2640.66 1723
2641.14 1696
2641.63 1733
2642.11 1687
2642.60 1695
2643.08 1673
2643.57 1666
2644.05 1749
2644.54 1755
2645.03 1719
2645.51 1684
2646.00 1704
2646.48 1798
2646.97 1695
2647.45 1658
2647.94 1735
2648.43 1806
2648.91 1819
2649.40 1815
2649.88 1692
2650.37 1769
2650.85 1804
2651.34 1725
2651.83 1758
2652.31 1707
2652.80 1794
2653.29 1776
2653.77 1807
2654.26 1851
2654.74 1843
2655.23 1786
2655.72 1782
2656.20 1867
2656.69 1740
2657.18 1768
2657.66 1702
2658.15 1712
2658.64 1631
2659.12 1643
2659.61 1598
2660.10 1771
2660.58 1765
2661.07 1716
2661.56 1693
2662.05 1684
2662.53 1773
2663.02 1730
2663.51 1698
2663.99 1808
2664.48 1760
2664.97 1769
2665.46 1740
2665.94 1770
2666.43 1770
2666.92 1835
2667.41 1849
2667.89 1842
2668.38 1779
2668.87 1869
2669.36 1906
2669.84 1889
2670.33 1994
2670.82 2055
2671.31 2089
2671.80 2116
2672.28 2337
2672.77 2450
2673.26 2377
2673.75 2325
2674.24 2350
2674.72 2279
2675.21 2125
2675.70 2166
2676.19 2104
2676.68 2007
2677.17 2072
2677.65 1977
2678.14 2000
2678.63 1953
2679.12 1969
2679.61 2009
2680.10 1930
2680.59 1823
2681.07 1980
2681.56 2005
2682.05 1979
2682.54 1982
2683.03 1981
2683.52 1911
2684.01 1912
2684.50 1886
2684.99 1973
2685.47 1853
2685.96 1839
2686.45 1783
2686.94 1704
2687.43 1736
2687.92 1681
2688.41 1728
2688.90 1856
2689.39 1748
2689.88 1778
2690.37 1799
2690.86 1801
2691.35 1834
2691.84 1794
2692.33 1789
2692.82 1891
2693.31 1933
2693.80 1889
2694.29 1867
2694.78 1893
2695.27 1833
2695.76 1946
2696.25 1962
2696.74 1802
2697.23 1824
2697.72 1864
2698.21 1831
2698.70 1911
2699.19 1885
2699.68 1850
2700.17 1817
2700.66 1888
2701.15 1863
2701.64 1859
2702.13 1885
2702.62 1855
2703.11 1939
2703.61 1919
2704.10 1792
2704.59 1756
2705.08 1826
2705.57 1701
2706.06 1717
2706.55 1740
2707.04 1720
2707.53 1707
2708.02 1701
2708.52 1703
2709.01 1723
2709.50 1748
2709.99 1716
2710.48 1696
2710.97 1738
2711.46 1683
2711.96 1685
2712.45 1780
2712.94 1767
2713.43 1787
2713.92 1765
2714.41 1699
2714.91 1709
2715.40 1716
2715.89 1668
2716.38 1715
2716.87 1635
2717.37 1760
2717.86 1695
2718.35 1742
2718.84 1761
2719.33 1865
2719.83 1977
2720.32 1941
2720.81 1865
2721.30 1874
2721.80 1823
2722.29 1898
2722.78 1772
2723.27 1724
2723.77 1687
2724.26 1622
2724.75 1676
2725.24 1733
2725.74 1729
2726.23 1760
2726.72 1768
2727.22 1758
2727.71 1774
2728.20 1821
2728.70 1821
2729.19 1793
2729.68 1765
2730.18 1847
2730.67 1863
2731.16 1829
2731.65 1841
2732.15 1729
2732.64 1764
2733.14 1965
2733.63 1923
2734.12 1870
2734.62 1863
2735.11 1893
2735.60 1829
2736.10 1822
2736.59 1770
2737.08 1824
2737.58 1820
2738.07 1867
2738.57 1810
2739.06 1783
2739.55 1825
2740.05 1820
2740.54 1733
2741.04 1669
2741.53 1651
2742.03 1803
2742.52 1612
2743.01 1681
2743.51 1725
2744.00 1710
2744.50 1748
2744.99 1796
2745.49 1749
2745.98 1704
2746.48 1776
2746.97 1765
2747.47 1836
2747.96 1683
2748.46 1765
2748.95 1820
2749.45 1743
2749.94 1648
2750.44 1758
2750.93 1788
2751.43 1775
2751.92 1887
2752.42 1793
2752.91 1743
2753.41 1722
2753.90 1778
2754.40 1643
2754.89 1713
2755.39 1818
2755.88 1787
2756.38 1739
2756.87 1747
2757.37 1793
2757.87 1755
2758.36 1692
2758.86 1824
2759.35 1800
2759.85 1782
2760.35 1839
2760.84 1884
2761.34 1887
2761.83 1792
2762.33 1801
2762.83 1738
2763.32 1665
2763.82 1674
2764.31 1777
2764.81 1764
2765.31 1742
2765.80 1823
2766.30 1727
2766.80 1725
2767.29 1685
2767.79 1772
2768.29 1675
2768.78 1767
2769.28 1807
2769.78 1801
2770.27 1888
2770.77 1948
2771.27 1929
2771.76 1986
2772.26 1821
2772.76 1750
2773.26 1856
2773.75 1904
2774.25 1923
2774.75 1963
2775.24 2019
2775.74 1999
2776.24 1974
2776.74 1953
2777.23 1939
2777.73 1862
2778.23 1875
2778.73 1890
2779.22 1835
2779.72 1901
2780.22 1784
2780.72 1879
2781.21 1779
2781.71 1797
2782.21 1883
2782.71 1842
2783.21 1806
2783.70 1847
2784.20 1786
2784.70 1704
2785.20 1775
2785.70 1779
2786.20 1881
2786.69 1806
2787.19 1825
2787.69 1857
2788.19 1855
2788.69 1896
2789.19 1883
2789.68 1733
2790.18 1854
2790.68 1882
2791.18 1871
2791.68 1789
2792.18 1764
2792.68 1874
2793.18 1949
2793.67 2003
2794.17 2081
2794.67 2272
2795.17 2254
2795.67 2262
2796.17 2159
2796.67 2160
2797.17 2073
2797.67 2015
2798.17 1997
2798.67 1983
2799.17 1847
2799.66 1893
2800.16 1829
2800.66 1813
2801.16 1743
2801.66 1753
2802.16 1781
2802.66 1822
2803.16 1828
2803.66 1827
2804.16 1893
2804.66 1914
2805.16 1986
2805.66 2006
2806.16 2073
2806.66 2106
2807.16 2202
2807.66 2130
2808.16 2119
2808.66 2304
2809.16 2326
2809.66 2394
2810.16 2413
2810.66 2464
2811.16 2422
2811.66 2399
2812.17 2192
2812.67 2289
2813.17 2252
2813.67 2251
2814.17 2148
2814.67 2102
2815.17 2141
2815.67 2016
2816.17 1940
2816.67 1989
2817.17 2044
2817.67 1891
2818.18 1848
2818.68 1857
2819.18 1916
2819.68 1879
2820.18 1839
2820.68 1793
2821.18 1743
2821.68 1758
2822.19 1794
2822.69 1793
2823.19 1773
2823.69 1878
2824.19 1782
2824.69 1847
2825.20 1721
2825.70 1779
2826.20 1796
2826.70 1665
2827.20 1726
2827.70 1708
2828.21 1719
2828.71 1743
2829.21 1779
2829.71 1769
2830.22 1785
2830.72 1724
2831.22 1796
2831.72 1779
2832.22 1770
2832.73 1781
2833.23 1802
2833.73 1801
2834.23 1792
2834.74 1887
2835.24 1905
2835.74 1835
2836.24 1863
2836.75 1899
2837.25 1952
2837.75 1932
2838.26 1907
2838.76 1922
2839.26 1870
2839.76 1865
2840.27 1915
2840.77 1875
2841.27 1910
2841.78 1926
2842.28 1878
2842.78 1970
2843.29 1895
2843.79 1982
2844.29 1978
2844.80 2021
2845.30 1916
2845.80 1938
2846.31 2022
2846.81 2031
2847.32 2169
2847.82 2094
2848.32 2054
2848.83 2066
2849.33 2052
2849.83 1970
2850.34 1884
2850.84 1782
2851.35 1788
2851.85 1840
2852.35 1815
2852.86 1797
2853.36 1848
2853.87 1925
2854.37 1950
2854.88 1915
2855.38 1990
2855.88 2038
2856.39 1986
2856.89 1954
2857.40 2077
2857.90 2096
2858.41 2021
2858.91 2093
2859.42 2080
2859.92 2095
2860.43 1996
2860.93 2017
2861.44 2031
2861.94 1959
2862.45 1910
2862.95 1915
2863.46 1754
2863.96 1848
2864.47 1826
2864.97 1708
2865.48 1723
2865.98 1758
2866.49 1773
2866.99 1759
2867.50 1910
2868.00 1886
2868.51 1934
2869.02 1956
2869.52 1870
2870.03 1935
2870.53 1988
2871.04 1992
2871.54 2006
2872.05 2090
2872.56 1976
2873.06 1987
2873.57 1967
2874.07 1909
2874.58 2039
2875.09 1945
2875.59 1869
2876.10 1933
2876.61 1802
2877.11 1860
2877.62 1928
2878.12 1967
2878.63 1939
2879.14 2065
2879.64 2009
2880.15 1967
2880.66 2086
2881.16 2105
2881.67 2118
2882.18 2021
2882.68 2090
2883.19 2061
2883.70 2089
2884.20 2147
2884.71 2119
2885.22 2204
2885.73 2195
2886.23 2183
2886.74 2155
2887.25 2123
2887.75 2032
2888.26 2023
2888.77 1984
2889.28 2010
2889.78 2030
2890.29 1879
2890.80 1834
2891.31 1925
2891.81 1970
2892.32 1997
2892.83 1900
2893.34 2079
2893.84 2036
2894.35 2071
2894.86 2035
2895.37 2204
2895.88 2215
2896.38 2142
2896.89 2046
2897.40 2043
2897.91 2125
2898.42 2135
2898.92 2134
2899.43 2070
2899.94 2050
2900.45 2104
2900.96 2049
2901.47 2109
2901.98 2122
2902.48 2178
2902.99 2181
2903.50 2029
2904.01 2027
2904.52 1949
2905.03 1941
2905.54 1939
2906.04 2014
2906.55 2016
2907.06 1971
2907.57 1900
2908.08 1960
2908.59 1986
2909.10 1940
2909.61 1957
2910.12 1956
2910.63 1908
2911.14 1873
2911.64 1963
2912.15 1916
2912.66 1907
2913.17 1981
2913.68 1869
2914.19 1928
2914.70 1882
2915.21 1938
2915.72 1994
2916.23 1974
2916.74 1942
2917.25 1996
2917.76 2053
2918.27 1982
2918.78 2107
2919.29 2154
2919.80 2185
2920.31 2285
2920.82 2316
2921.33 2242
2921.84 2373
2922.35 2332
2922.86 2451
2923.37 2474
2923.88 2372
2924.39 2394
2924.90 2486
2925.41 2418
2925.92 2238
2926.44 2255
2926.95 2058
2927.46 2099
2927.97 2067
2928.48 1956
2928.99 1909
2929.50 1901
2930.01 1874
2930.52 1946
2931.03 1912
2931.54 1873
2932.05 1836
2932.57 1921
2933.08 1920
2933.59 1981
2934.10 1952
2934.61 2093
2935.12 2087
2935.63 2095
2936.15 2153
2936.66 2371
2937.17 2386
2937.68 2554
2938.19 2751
2938.70 2918
2939.22 3101
2939.73 3081
2940.24 2961
2940.75 3054
2941.26 3092
2941.77 3061
2942.29 2941
2942.80 2810
2943.31 2759
2943.82 2688
2944.34 2695
2944.85 2619
2945.36 2375
2945.87 2285
2946.38 2282
2946.90 2230
2947.41 2166
2947.92 2094
2948.43 2075
2948.95 2077
2949.46 2025
2949.97 1959
2950.48 2023
2951.00 1966
2951.51 1917
2952.02 1887
2952.54 1797
2953.05 1844
2953.56 1844
2954.08 1876
2954.59 1845
2955.10 1876
2955.61 1876
2956.13 1878
2956.64 1916
2957.15 1912
2957.67 1976
2958.18 1972
2958.69 2028
2959.21 2030
2959.72 2000
2960.23 2055
2960.75 2099
2961.26 2176
2961.78 2195
2962.29 2214
2962.80 2208
2963.32 2180
2963.83 2161
2964.35 2131
2964.86 2037
2965.37 2026
2965.89 1941
2966.40 2000
2966.92 1977
2967.43 2003
2967.94 1936
2968.46 1987
2968.97 1905
2969.49 1921
2970.00 1940
2970.52 1926
2971.03 1970
2971.54 2004
2972.06 1899
2972.57 1986
2973.09 2002
2973.60 2014
2974.12 1950
2974.63 1976
2975.15 2016
2975.66 1956
2976.18 1943
2976.69 2076
2977.21 2104
2977.72 2006
2978.24 2002
2978.75 2091
2979.27 2100
2979.78 2167
2980.30 2040
2980.81 1995
2981.33 2032
2981.84 2018
2982.36 2058
2982.88 2057
2983.39 2126
2983.91 2156
2984.42 2160
2984.94 2205
2985.45 2192
2985.97 2219
2986.49 2191
2987.00 2178
2987.52 2176
2988.03 2146
2988.55 2073
2989.07 2051
2989.58 2178
2990.10 2170
2990.61 2077
2991.13 2118
2991.65 2176
2992.16 2147
2992.68 2263
2993.20 2316
2993.71 2417
2994.23 2402
2994.75 2397
2995.26 2556
2995.78 2533
2996.30 2614
2996.81 2659
2997.33 2555
2997.85 2563
2998.36 2564
2998.88 2586
2999.40 2657
2999.91 2587
3000.43 2747
3000.95 2907
3001.46 3238
3001.98 3394
3002.50 3631
3003.02 3810
3003.53 3815
3004.05 3866
3004.57 3719
3005.09 3534
3005.60 3292
3006.12 3099
3006.64 2825
3007.16 2804
3007.67 2567
3008.19 2351
3008.71 2221
3009.23 2204
3009.74 2090
3010.26 2146
3010.78 2175
3011.30 2080
3011.82 2085
3012.33 2077
3012.85 2104
3013.37 2164
3013.89 2209
3014.41 2119
3014.93 2199
3015.44 2158
3015.96 2180
3016.48 2213
3017.00 2188
3017.52 2104
3018.04 2018
3018.55 2128
3019.07 2233
3019.59 2157
3020.11 2162
3020.63 2340
3021.15 2357
3021.67 2328
3022.19 2351
3022.71 2270
3023.22 2235
3023.74 2287
3024.26 2368
3024.78 2298
3025.30 2178
3025.82 2134
3026.34 2262
3026.86 2110
3027.38 2091
3027.90 2052
3028.42 2009
3028.94 1974
3029.46 1981
3029.98 1952
3030.49 2112
3031.01 2103
3031.53 1976
3032.05 2033
3032.57 2125
3033.09 2149
3033.61 2116
3034.13 1975
3034.65 2039
3035.17 2108
3035.69 2057
3036.21 2004
3036.73 2075
3037.25 2042
3037.77 1988
3038.29 1990
3038.81 1946
3039.34 1948
3039.86 1863
3040.38 1915
3040.90 1934
3041.42 2055
3041.94 1909
3042.46 2009
3042.98 2037
3043.50 1998
3044.02 2043
3044.54 2023
3045.06 1976
3045.58 2086
3046.10 1998
3046.63 1936
3047.15 1978
3047.67 1983
3048.19 1949
3048.71 1917
3049.23 1884
3049.75 1928
3050.27 1986
3050.79 1916
3051.32 1887
3051.84 1796
3052.36 1871
3052.88 1980
3053.40 1924
3053.92 1925
3054.45 2019
3054.97 1936
3055.49 1920
3056.01 2088
3056.53 1913
3057.05 1916
3057.58 1864
3058.10 1931
3058.62 1868
3059.14 1860
3059.66 1948
3060.19 1948
3060.71 1962
3061.23 2023
3061.75 1995
3062.28 2170
3062.80 2078
3063.32 2119
3063.84 2116
3064.37 2176
3064.89 2257
3065.41 2276
3065.93 2275
3066.46 2294
3066.98 2366
3067.50 2410
3068.02 2243
3068.55 2209
3069.07 2103
3069.59 2195
3070.12 2172
3070.64 2263
3071.16 2271
3071.69 2234
3072.21 2278
3072.73 2269
3073.26 2289
3073.78 2384
3074.30 2278
3074.83 2252
3075.35 2249
3075.87 2369
3076.40 2456
3076.92 2435
3077.44 2588
3077.97 2672
3078.49 2539
3079.01 2636
3079.54 2722
3080.06 2723
3080.59 2789
3081.11 2764
3081.63 2764
3082.16 2749
3082.68 2713
3083.21 2591
3083.73 2609
3084.25 2738
3084.78 2588
3085.30 2722
3085.83 2746
3086.35 2779
3086.88 3104
3087.40 3434
3087.93 3577
3088.45 3774
3088.97 3781
3089.50 3913
3090.02 3762
3090.55 3614
3091.07 3402
3091.60 3173
3092.12 2999
3092.65 2873
3093.17 2705
3093.70 2704
3094.22 2670
3094.75 2628
3095.27 2668
3095.80 2648
3096.32 2850
3096.85 2789
3097.37 2798
3097.90 2730
3098.43 2980
3098.95 3176
3099.48 3487
3100.00 3881
3100.53 4444
3101.05 4845
3101.58 4964
3102.10 5159
3102.63 5138
3103.16 4761
3103.68 4415
3104.21 4168
3104.73 3526
3105.26 3238
3105.79 3032
3106.31 2906
3106.84 2878
3107.36 2683
3107.89 2587
3108.42 2581
3108.94 2611
3109.47 2532
3110.00 2481
3110.52 2520
3111.05 2518
3111.57 2528
3112.10 2452
3112.63 2388
3113.15 2262
3113.68 2243
3114.21 2266
3114.74 2194
3115.26 2185
3115.79 2162
3116.32 2224
3116.84 2200
3117.37 2136
3117.90 2169
3118.42 2337
3118.95 2398
3119.48 2324
3120.01 2343
3120.53 2355
3121.06 2420
3121.59 2333
3122.11 2336
3122.64 2264
3123.17 2278
3123.70 2303
3124.22 2342
3124.75 2330
3125.28 2281
3125.81 2311
3126.34 2268
3126.86 2196
3127.39 2277
3127.92 2206
3128.45 2189
3128.98 2114
3129.50 2142
3130.03 2094
3130.56 2090
3131.09 2133
3131.62 2138
3132.14 2184
3132.67 2139
3133.20 2160
3133.73 2144
3134.26 2227
3134.79 2212
3135.31 2096
3135.84 2019
3136.37 2021
3136.90 2116
3137.43 2062
3137.96 1931
3138.49 2002
3139.02 1946
3139.54 1912
3140.07 1963
3140.60 1943
3141.13 1889
3141.66 1944
3142.19 1966
3142.72 2046
3143.25 2004
3143.78 1965
3144.31 2111
3144.84 2233
3145.37 2154
3145.89 2255
3146.42 2254
3146.95 2263
3147.48 2327
3148.01 2343
3148.54 2366
3149.07 2425
3149.60 2467
3150.13 2342
3150.66 2378
3151.19 2375
3151.72 2226
3152.25 2218
3152.78 2199
3153.31 2111
3153.84 2106
3154.37 2190
3154.90 2212
3155.43 2295
3155.96 2093
3156.49 2195
3157.02 2232
3157.55 2168
3158.08 2196
3158.61 2273
3159.14 2213
3159.68 2275
3160.21 2137
3160.74 2129
3161.27 2093
3161.80 2085
3162.33 2052
3162.86 2071
3163.39 2027
3163.92 1955
3164.45 2070
3164.98 2033
3165.51 2039
3166.05 1888
3166.58 1917
3167.11 1897
3167.64 1958
3168.17 1925
3168.70 2040
3169.23 2012
3169.76 1943
3170.30 2045
3170.83 1972
3171.36 2062
3171.89 2111
3172.42 2177
3172.95 2150
3173.49 2095
3174.02 2134
3174.55 2162
3175.08 2155
3175.61 2133
3176.15 2085
3176.68 2011
3177.21 2035
3177.74 2029
3178.27 2030
3178.81 2015
3179.34 1966
3179.87 1998
3180.40 1936
3180.93 1831
3181.47 1837
3182.00 1943
3182.53 1888
3183.06 1847
3183.60 1798
3184.13 1898
3184.66 1890
3185.20 1790
3185.73 1869
3186.26 1887
3186.79 1911
3187.33 1917
3187.86 1828
3188.39 1883
3188.93 1987
3189.46 1930
3189.99 1935
3190.52 1894
3191.06 1927
3191.59 1915
3192.12 2037
3192.66 1958
3193.19 2012
3193.72 2023
3194.26 1909
3194.79 1956
3195.33 2040
3195.86 2012
3196.39 1952
3196.93 1922
3197.46 1936
3197.99 1946
3198.53 2021
3199.06 2033
3199.60 1960
3200.13 2060
3200.66 2099
3201.20 2026
3201.73 1997
3202.27 2109
3202.80 1985
3203.33 2037
3203.87 2149
3204.40 2190
3204.94 2225
3205.47 2269
3206.01 2243
3206.54 2313
3207.07 2376
3207.61 2418
3208.14 2461
3208.68 2456
3209.21 2504
3209.75 2478
3210.28 2397
3210.82 2393
3211.35 2316
3211.89 2249
3212.42 2192
3212.96 2149
3213.49 2116
3214.03 2151
3214.56 2062
3215.10 1885
3215.63 1924
3216.17 1941
3216.70 1902
3217.24 1909
3217.78 1978
3218.31 1902
3218.85 1952
3219.38 1878
3219.92 1914
3220.45 2146
3220.99 2158
3221.52 2130
3222.06 2216
3222.60 2304
3223.13 2431
3223.67 2346
3224.20 2300
3224.74 2270
3225.28 2278
3225.81 2253
3226.35 2264
3226.88 2174
3227.42 2126
3227.96 2045
3228.49 2065
3229.03 2043
3229.57 2028
3230.10 2047
3230.64 2111
3231.18 2123
3231.71 2110
3232.25 2161
3232.79 2050
3233.32 2102
3233.86 2175
3234.40 2190
3234.93 2246
3235.47 2276
3236.01 2316
3236.54 2372
3237.08 2323
3237.62 2323
3238.15 2339
3238.69 2307
3239.23 2325
3239.77 2300
3240.30 2340
3240.84 2347
3241.38 2303
3241.92 2239
3242.45 2264
3242.99 2245
3243.53 2166
3244.07 2320
3244.60 2377
3245.14 2306
3245.68 2404
3246.22 2425
3246.75 2369
3247.29 2441
3247.83 2564
3248.37 2729
3248.91 2768
3249.44 2957
3249.98 3295
3250.52 3614
3251.06 3845
3251.60 3956
3252.14 4083
3252.67 4204
3253.21 4124
3253.75 3916
3254.29 3709
3254.83 3503
3255.37 3443
3255.90 3273
3256.44 3120
3256.98 3097
3257.52 3108
3258.06 2984
3258.60 2860
3259.14 2847
3259.68 3046
3260.21 3163
3260.75 3226
3261.29 3209
3261.83 3181
3262.37 3338
3262.91 3409
3263.45 3298
3263.99 3372
3264.53 3464
3265.07 3494
3265.61 3556
3266.15 3510
3266.69 3490
3267.23 3272
3267.76 3186
3268.30 3240
3268.84 2868
3269.38 2787
3269.92 2660
3270.46 2597
3271.00 2646
3271.54 2609
3272.08 2581
3272.62 2633
3273.16 2651
3273.70 2607
3274.24 2650
3274.78 2582
3275.32 2613
3275.86 2692
3276.40 2721
3276.94 2762
3277.48 2832
3278.03 2861
3278.57 2815
3279.11 2886
3279.65 2910
3280.19 2806
3280.73 2821
3281.27 2671
3281.81 2649
3282.35 2700
3282.89 2748
3283.43 2792
3283.97 2937
3284.51 2792
3285.05 2827
3285.60 2752
3286.14 2843
3286.68 2771
3287.22 2751
3287.76 2898
3288.30 2929
3288.84 3089
3289.38 3248
3289.93 3391
3290.47 3487
3291.01 3680
3291.55 3828
3292.09 4069
3292.63 4204
3293.18 4350
3293.72 4533
3294.26 4620
3294.80 4673
3295.34 4463
3295.88 4523
3296.43 4402
3296.97 4355
3297.51 3906
3298.05 3846
3298.59 3787
3299.14 3706
3299.68 3570
3300.22 3487
3300.76 3421
3301.31 3318
3301.85 3359
3302.39 3200
3302.93 3276
3303.48 3259
3304.02 3269
3304.56 3297
3305.10 3186
3305.65 3252
3306.19 3190
3306.73 3176
3307.27 3180
3307.82 3273
3308.36 3444
3308.90 3469
3309.45 3398
3309.99 3296
3310.53 3329
3311.07 3337
3311.62 3347
3312.16 3419
3312.70 3522
3313.25 3487
3313.79 3480
3314.33 3717
3314.88 3901
3315.42 4111
3315.97 4156
3316.51 4267
3317.05 4696
3317.60 4819
3318.14 4919
3318.68 5056
3319.23 5156
3319.77 5255
3320.32 5148
3320.86 4904
3321.40 4801
3321.95 4734
3322.49 4568
3323.04 4308
3323.58 4092
3324.12 4041
3324.67 4058
3325.21 4050
3325.76 3990
3326.30 3883
3326.85 3790
3327.39 3919
3327.93 4079
3328.48 4125
3329.02 4565
3329.57 5160
3330.11 5840
3330.66 6952
3331.20 8503
3331.75 10711
3332.29 13005
3332.84 15819
3333.38 18587
3333.93 20451
3334.47 21580
3335.02 22179
3335.56 21361
3336.11 20372
3336.65 18280
3337.20 16204
3337.74 14007
3338.29 11874
3338.83 9852
3339.38 8169
3339.92 6846
3340.47 5668
3341.02 4841
3341.56 4311
3342.11 3967
3342.65 3742
3343.20 3541
3343.74 3401
3344.29 3268
3344.84 3289
3345.38 3233
3345.93 3248
3346.47 3283
3347.02 3155
3347.57 3012
3348.11 2962
3348.66 2913
3349.21 2983
3349.75 3073
3350.30 3009
3350.84 2978
3351.39 3103
3351.94 3016
3352.48 3034
3353.03 3080
3353.58 3002
3354.12 3017
3354.67 3081
3355.22 2923
3355.76 2903
3356.31 2924
3356.86 2813
3357.40 2843
3357.95 2795
3358.50 2724
3359.05 2690
3359.59 2620
3360.14 2751
3360.69 2716
3361.23 2817
3361.78 2819
3362.33 2792
3362.88 2733
3363.42 2766
3363.97 2822
3364.52 2827
3365.07 2674
3365.61 2640
3366.16 2747
3366.71 2703
3367.26 2668
3367.80 2692
3368.35 2765
3368.90 2902
3369.45 3087
3370.00 3213
3370.54 3428
3371.09 3651
3371.64 3806
3372.19 4017
3372.74 4172
3373.28 3977
3373.83 3941
3374.38 3783
3374.93 3571
3375.48 3314
3376.03 3148
3376.57 2940
3377.12 2818
3377.67 2669
3378.22 2569
3378.77 2473
3379.32 2355
3379.87 2439
3380.42 2380
3380.96 2376
3381.51 2409
3382.06 2444
3382.61 2376
3383.16 2301
3383.71 2327
3384.26 2332
3384.81 2249
3385.36 2174
3385.91 2178
3386.45 2221
3387.00 2243
3387.55 2393
3388.10 2364
3388.65 2237
3389.20 2315
3389.75 2318
3390.30 2297
3390.85 2291
3391.40 2240
3391.95 2229
3392.50 2261
3393.05 2149
3393.60 2212
3394.15 2392
3394.70 2332
3395.25 2360
3395.80 2335
3396.35 2294
3396.90 2378
3397.45 2411
3398.00 2369
3398.55 2350
3399.10 2355
3399.65 2207
3400.20 2178
3400.75 2122
3401.30 2227
3401.85 2206
3402.40 2151
3402.95 2216
3403.50 2055
3404.06 1974
3404.61 2088
3405.16 2119
3405.71 2089
3406.26 2106
3406.81 2173
3407.36 2248
3407.91 2286
3408.46 2300
3409.01 2357
3409.56 2322
3410.12 2458
3410.67 2470
3411.22 2364
3411.77 2382
3412.32 2412
3412.87 2378
3413.42 2423
3413.98 2360
3414.53 2314
3415.08 2363
3415.63 2246
3416.18 2272
3416.73 2267
3417.29 2287
3417.84 2221
3418.39 2220
3418.94 2140
3419.49 2127
3420.05 2119
3420.60 2050
3421.15 2124
3421.70 2067
3422.25 2132
3422.81 2193
3423.36 2183
3423.91 2111
3424.46 2087
3425.01 2057
3425.57 2006
3426.12 2023
3426.67 2062
3427.23 2000
3427.78 2014
3428.33 1958
3428.88 1992
3429.44 1939
3429.99 1928
3430.54 1982
3431.09 1901
3431.65 1931
3432.20 1921
3432.75 1961
3433.31 2055
3433.86 2005
3434.41 2039
3434.97 2146
3435.52 2146
3436.07 2215
3436.63 2223
3437.18 2278
3437.73 2160
3438.29 2198
3438.84 2177
3439.39 2165
3439.95 2094
3440.50 2094
3441.05 1994
3441.61 2041
3442.16 1940
3442.72 1956
3443.27 1959
3443.82 1958
3444.38 1961
3444.93 1853
3445.48 1982
3446.04 2046
3446.59 2003
3447.15 1965
3447.70 1883
3448.26 1917
3448.81 1901
3449.36 1905
3449.92 1846
3450.47 2040
3451.03 1943
3451.58 1890
3452.14 1912
3452.69 1936
3453.25 1930
3453.80 1923
3454.36 1868
3454.91 1914
3455.47 1908
3456.02 1888
3456.58 2068
3457.13 2055
3457.69 1987
3458.24 2095
3458.80 2088
3459.35 2127
3459.91 2089
3460.46 2052
3461.02 2054
3461.57 2061
3462.13 2149
3462.68 2121
3463.24 2109
3463.79 2085
3464.35 2103
3464.90 2280
3465.46 2295
3466.02 2303
3466.57 2322
3467.13 2262
3467.68 2261
3468.24 2283
3468.80 2342
3469.35 2309
3469.91 2202
3470.46 2289
3471.02 2344
3471.58 2326
3472.13 2311
3472.69 2417
3473.24 2429
3473.80 2353
3474.36 2219
3474.91 2300
3475.47 2439
3476.03 2422
3476.58 2430
3477.14 2462
3477.70 2601
3478.25 2619
3478.81 2556
3479.37 2544
3479.92 2759
3480.48 2656
3481.04 2694
3481.59 2659
3482.15 2628
3482.71 2706
3483.26 2678
3483.82 2606
3484.38 2685
3484.94 2679
3485.49 2751
3486.05 2903
3486.61 2964
3487.17 3197
3487.72 3694
3488.28 4227
3488.84 4923
3489.40 5460
3489.95 6214
3490.51 6794
3491.07 7238
3491.63 7266
3492.18 7062
3492.74 6428
3493.30 5861
3493.86 5174
3494.42 4538
3494.97 3831
3495.53 3648
3496.09 3362
3496.65 3229
3497.21 3273
3497.76 3211
3498.32 3200
3498.88 3261
3499.44 3339
3500.00 3503
3500.56 3647
3501.11 3747
3501.67 4190
3502.23 4312
3502.79 4464
3503.35 4660
3503.91 4773
3504.47 4748
3505.03 4796
3505.58 4579
3506.14 4387
3506.70 4081
3507.26 3690
3507.82 3519
3508.38 3339
3508.94 3185
3509.50 3058
3510.06 3004
3510.62 2849
3511.17 2748
3511.73 2593
3512.29 2515
3512.85 2473
3513.41 2401
3513.97 2420
3514.53 2338
3515.09 2251
3515.65 2180
3516.21 2282
3516.77 2311
3517.33 2219
3517.89 2177
3518.45 2243
3519.01 2217
3519.57 2198
3520.13 2294
3520.69 2278
3521.25 2227
3521.81 2188
3522.37 2256
3522.93 2299
3523.49 2260
3524.05 2349
3524.61 2345
3525.17 2323
3525.73 2257
3526.29 2272
3526.85 2360
3527.41 2297
3527.97 2227
3528.54 2267
3529.10 2250
3529.66 2202
3530.22 2265
3530.78 2153
3531.34 2280
3531.90 2171
3532.46 2246
3533.02 2351
3533.58 2247
3534.14 2326
3534.71 2281
3535.27 2272
3535.83 2309
3536.39 2359
3536.95 2226
3537.51 2256
3538.07 2308
3538.64 2269
3539.20 2156
3539.76 2267
3540.32 2313
3540.88 2353
3541.44 2373
3542.00 2389
3542.57 2336
3543.13 2297
3543.69 2303
3544.25 2351
3544.81 2221
3545.38 2176
3545.94 2185
3546.50 2216
3547.06 2210
3547.62 2178
3548.19 2174
3548.75 2178
3549.31 2187
3549.87 2032
3550.44 2130
3551.00 2151
3551.56 2118
3552.12 2075
3552.69 2050
3553.25 2026
3553.81 2054
3554.37 2005
3554.94 1964
3555.50 2073
3556.06 1976
3556.63 1991
3557.19 1993
3557.75 2008
3558.31 2014
3558.88 2058
3559.44 2097
3560.00 2050
3560.57 2005
3561.13 2091
3561.69 2100
3562.26 2090
3562.82 2235
3563.38 2213
3563.95 2145
3564.51 2176
3565.07 2191
3565.64 2163
3566.20 2121
3566.77 2047
3567.33 1993
3567.89 1957
3568.46 2043
3569.02 2091
3569.59 1948
3570.15 1901
3570.71 2005
3571.28 2087
3571.84 2128
3572.41 2232
3572.97 2263
3573.53 2400
3574.10 2489
3574.66 2697
3575.23 2805
3575.79 2829
3576.36 2777
3576.92 2833
3577.48 2685
3578.05 2624
3578.61 2552
3579.18 2444
3579.74 2392
3580.31 2278
3580.87 2241
3581.44 2176
3582.00 2042
3582.57 2045
3583.13 2017
3583.70 1987
3584.26 1999
3584.83 1929
3585.39 1935
3585.96 1934
3586.52 1884
3587.09 1835
3587.65 1819
3588.22 1886
3588.79 1840
3589.35 1957
3589.92 1994
3590.48 1910
3591.05 1917
3591.61 1960
3592.18 1893
3592.74 1917
3593.31 1899
3593.88 1984
3594.44 2071
3595.01 1957
3595.57 1962
3596.14 1958
3596.71 1921
3597.27 1972
3597.84 2003
3598.40 2132
3598.97 2037
3599.54 2062
3600.10 2086
3600.67 2057
3601.24 2015
3601.80 1930
3602.37 1967
3602.94 2066
3603.50 2055
3604.07 1968
3604.64 1924
3605.20 1900
3605.77 1885
3606.34 1891
3606.90 1904
3607.47 1844
3608.04 1872
3608.60 1851
3609.17 1846
3609.74 1812
3610.30 1930
3610.87 1968
3611.44 1889
3612.01 1945
3612.57 2034
3613.14 2131
3613.71 2327
3614.28 2725
3614.84 3027
3615.41 3291
3615.98 3528
3616.55 3723
3617.11 3750
3617.68 3693
3618.25 3838
3618.82 3691
3619.39 3490
3619.95 3074
3620.52 2802
3621.09 2431
3621.66 2292
3622.23 2234
3622.79 2193
3623.36 2134
3623.93 1959
3624.50 1965
3625.07 1823
3625.63 1835
3626.20 1818
3626.77 1884
3627.34 1797
3627.91 1898
3628.48 1960
3629.05 1982
3629.61 1822
3630.18 1880
3630.75 1867
3631.32 1830
3631.89 1941
3632.46 1818
3633.03 1777
3633.60 1866
3634.16 1902
3634.73 1883
3635.30 1861
3635.87 1806
3636.44 1858
3637.01 1844
3637.58 1969
3638.15 2006
3638.72 2101
3639.29 2046
3639.86 2184
3640.43 2178
3641.00 2199
3641.57 2264
3642.14 2273
3642.71 2122
3643.27 2163
3643.84 2106
3644.41 2125
3644.98 2138
3645.55 2103
3646.12 2092
3646.69 2046
3647.26 2142
3647.83 2108
3648.40 2163
3648.97 2157
3649.54 2239
3650.12 2269
3650.69 2270
3651.26 2253
3651.83 2269
3652.40 2394
3652.97 2344
3653.54 2393
3654.11 2384
3654.68 2386
3655.25 2321
3655.82 2371
3656.39 2525
3656.96 2522
3657.53 2453
3658.10 2431
3658.67 2554
3659.25 2540
3659.82 2416
3660.39 2287
3660.96 2394
3661.53 2341
3662.10 2202
3662.67 2101
3663.24 2129
3663.81 2171
3664.39 2157
3664.96 2245
3665.53 2300
3666.10 2175
3666.67 2236
3667.24 2207
3667.81 2157
3668.39 2113
3668.96 2117
3669.53 2127
3670.10 2144
3670.67 2115
3671.25 2242
3671.82 2220
3672.39 2192
3672.96 2231
3673.53 2148
3674.11 2235
3674.68 2235
3675.25 2231
3675.82 2323
3676.39 2534
3676.97 2389
3677.54 2489
3678.11 2387
3678.68 2385
3679.26 2324
3679.83 2158
3680.40 2174
3680.97 2122
3681.55 2027
3682.12 2146
3682.69 2055
3683.27 2066
3683.84 2019
3684.41 1966
3684.98 2004
3685.56 2022
3686.13 2064
3686.70 2077
3687.28 2149
3687.85 2277
3688.42 2308
3689.00 2325
3689.57 2314
3690.14 2389
3690.72 2304
3691.29 2261
3691.86 2100
3692.44 2177
3693.01 2151
3693.58 2094
3694.16 2139
3694.73 1998
3695.31 1933
3695.88 1858
3696.45 1920
3697.03 1908
3697.60 1884
3698.18 1862
3698.75 2008
3699.32 2004
3699.90 1934
3700.47 1912
3701.05 2014
3701.62 2041
3702.19 1969
3702.77 2084
3703.34 2013
3703.92 2026
3704.49 1986
3705.07 2033
3705.64 1992
3706.22 2111
3706.79 2122
3707.37 2041
3707.94 1943
3708.51 2033
3709.09 1993
3709.66 1965
3710.24 2044
3710.81 1923
3711.39 1922
3711.96 1979
3712.54 1946
3713.11 2030
3713.69 1932
3714.27 1989
3714.84 1886
3715.42 1967
3715.99 2011
3716.57 1945
3717.14 1981
3717.72 1942
3718.29 1975
3718.87 1880
3719.44 1859
3720.02 1829
3720.60 1806
3721.17 1907
3721.75 1796
3722.32 1910
3722.90 1908
3723.47 1832
3724.05 1860
3724.63 1869
3725.20 1773
3725.78 1797
3726.36 1896
3726.93 1969
3727.51 2022
3728.08 2117
3728.66 2226
3729.24 2419
3729.81 2489
3730.39 2726
3730.97 2850
3731.54 3047
3732.12 3199
3732.70 3068
3733.27 2985
3733.85 2957
3734.43 2891
3735.00 2822
3735.58 2553
3736.16 2562
3736.73 2390
3737.31 2233
3737.89 2109
3738.47 2158
3739.04 2169
3739.62 2129
3740.20 1931
3740.77 1868
3741.35 2007
3741.93 2007
3742.51 1935
3743.08 1792
3743.66 1940
3744.24 1968
3744.82 2015
3745.39 1861
3745.97 1847
3746.55 1976
3747.13 1967
3747.71 1870
3748.28 1886
3748.86 1898
3749.44 1905
3750.02 1875
3750.59 1921
3751.17 1806
3751.75 1806
3752.33 1851
3752.91 1884
3753.49 1811
3754.06 1882
3754.64 1851
3755.22 1899
3755.80 1853
3756.38 1878
3756.96 1873
3757.53 1963
3758.11 2086
3758.69 2090
3759.27 2056
3759.85 2068
3760.43 2073
3761.01 2056
3761.59 2080
3762.17 2158
3762.74 2165
3763.32 2130
3763.90 2132
3764.48 2117
3765.06 2021
3765.64 2092
3766.22 2097
3766.80 2016
3767.38 2034
3767.96 2026
3768.54 1978
3769.12 1959
3769.70 1993
3770.27 1961
3770.85 2036
3771.43 2060
3772.01 1925
3772.59 1908
3773.17 1991
3773.75 1949
3774.33 1815
3774.91 1804
3775.49 1809
3776.07 1804
3776.65 1848
3777.23 1782
3777.81 1859
3778.39 1903
3778.97 1797
3779.55 1883
3780.13 1837
3780.71 1862
3781.29 1808
3781.88 1826
3782.46 1790
3783.04 1784
3783.62 1841
3784.20 1922
3784.78 1878
3785.36 1835
3785.94 1833
3786.52 1920
3787.10 1884
3787.68 1960
3788.26 1930
3788.84 1878
3789.43 1853
3790.01 1871
3790.59 1903
3791.17 1928
3791.75 1858
3792.33 1875
3792.91 1871
3793.49 1848
3794.08 1894
3794.66 1891
3795.24 1933
3795.82 1864
3796.40 1847
3796.98 1861
3797.56 1965
3798.15 1993
3798.73 1950
3799.31 1915
3799.89 2052
3800.47 2125
3801.06 2208
3801.64 2211
3802.22 2130
3802.80 2182
3803.38 2104
3803.97 2177
3804.55 2210
3805.13 2232
3805.71 2386
3806.29 2429
3806.88 2541
3807.46 2617
3808.04 2609
3808.62 2575
3809.21 2532
3809.79 2489
3810.37 2422
3810.95 2395
3811.54 2313
3812.12 2316
3812.70 2278
3813.29 2307
3813.87 2257
3814.45 2215
3815.03 2227
3815.62 2164
3816.20 2197
3816.78 2081
3817.37 2017
3817.95 2034
3818.53 2084
3819.12 2092
3819.70 2116
3820.28 2160
3820.87 2210
3821.45 2245
3822.03 2190
3822.62 2072
3823.20 2110
3823.78 2132
3824.37 2129
3824.95 2124
3825.54 2022
3826.12 2009
3826.70 2057
3827.29 2062
3827.87 1966
3828.46 2072
3829.04 2033
3829.62 2036
3830.21 2232
3830.79 2072
3831.38 2113
3831.96 2108
3832.54 2023
3833.13 2085
3833.71 2068
3834.30 2065
3834.88 2110
3835.47 2198
3836.05 2125
3836.64 2042
3837.22 2037
3837.81 2054
3838.39 1972
3838.98 1971
3839.56 2001
3840.15 2027
3840.73 1983
3841.31 2008
3841.90 2080
3842.49 2064
3843.07 2136
3843.66 2142
3844.24 2270
3844.83 2260
3845.41 2321
3846.00 2303
3846.58 2325
3847.17 2232
3847.75 2183
3848.34 2137
3848.92 2169
3849.51 2129
3850.10 2073
3850.68 2034
3851.27 1982
3851.85 2048
3852.44 2039
3853.02 2170
3853.61 2201
3854.20 2150
3854.78 2116
3855.37 2239
3855.95 2370
3856.54 2651
3857.13 2897
3857.71 3235
3858.30 3616
3858.89 3993
3859.47 4369
3860.06 4769
3860.64 4811
3861.23 4679
3861.82 4485
3862.40 4333
3862.99 3954
3863.58 3528
3864.16 3160
3864.75 2949
3865.34 2839
3865.92 2699
3866.51 2512
3867.10 2389
3867.69 2211
3868.27 2137
3868.86 2191
3869.45 2171
3870.03 2139
3870.62 2153
3871.21 2136
3871.80 2133
3872.38 2178
3872.97 2264
3873.56 2195
3874.15 2172
3874.73 2086
3875.32 1994
3875.91 2040
3876.50 2024
3877.08 1896
3877.67 1960
3878.26 2012
3878.85 1910
3879.43 1951
3880.02 1902
3880.61 1956
3881.20 1938
3881.79 1932
3882.37 1988
3882.96 1966
3883.55 1934
3884.14 1955
3884.73 2084
3885.32 2047
3885.90 2005
3886.49 2122
3887.08 2171
3887.67 2164
3888.26 2230
3888.85 2314
3889.44 2274
3890.02 2355
3890.61 2336
3891.20 2246
3891.79 2223
3892.38 2195
3892.97 2238
3893.56 2305
3894.15 2230
3894.74 2185
3895.32 2119
3895.91 2199
3896.50 2232
3897.09 2216
3897.68 2275
3898.27 2239
3898.86 2261
3899.45 2177
3900.04 2100
3900.63 2048
3901.22 2012
3901.81 2031
3902.40 2001
3902.99 1897
3903.58 1928
3904.17 1894
3904.76 1932
3905.35 1883
3905.94 1851
3906.53 1841
3907.12 1934
3907.71 1842
3908.30 1843
3908.89 1840
3909.48 1739
3910.07 1775
3910.66 1807
3911.25 1817
3911.84 1835
3912.43 1809
3913.02 1740
3913.61 1697
3914.20 1708
3914.79 1774
3915.38 1742
3915.97 1730
3916.56 1712
3917.15 1799
3917.74 1777
3918.33 1718
3918.92 1761
3919.52 1716
3920.11 1707
3920.70 1716
3921.29 1748
3921.88 1738
3922.47 1669
3923.06 1622
3923.65 1624
3924.24 1727
3924.84 1739
3925.43 1690
3926.02 1714
3926.61 1683
3927.20 1649
3927.79 1633
3928.38 1702
3928.98 1606
3929.57 1647
3930.16 1648
3930.75 1619
3931.34 1632
3931.93 1714
3932.53 1625
3933.12 1574
3933.71 1677
3934.30 1674
3934.89 1639
3935.49 1656
3936.08 1661
3936.67 1752
3937.26 1684
3937.86 1755
3938.45 1799
3939.04 1811
3939.63 1774
3940.23 1696
3940.82 1725
3941.41 1735
3942.00 1784
3942.60 1803
3943.19 1717
3943.78 1702
3944.37 1679
3944.97 1701
3945.56 1739
3946.15 1628
3946.75 1606
3947.34 1736
3947.93 1668
3948.52 1689
3949.12 1700
3949.71 1621
3950.30 1664
3950.90 1661
3951.49 1600
3952.08 1573
3952.68 1597
3953.27 1691
3953.86 1782
3954.46 1686
3955.05 1616
3955.65 1663
3956.24 1781
3956.83 1779
3957.43 1688
3958.02 1670
3958.61 1727
3959.21 1683
3959.80 1739
3960.40 1771
3960.99 1725
3961.58 1768
3962.18 1802
3962.77 1800
3963.37 1793
3963.96 1884
3964.55 1860
3965.15 1925
3965.74 1925
3966.34 1978
3966.93 1999
3967.53 1884
3968.12 1926
3968.72 1769
3969.31 1805
3969.91 1819
3970.50 1669
3971.10 1666
3971.69 1684
3972.28 1721
3972.88 1700
3973.47 1763
3974.07 1781
3974.66 1821
3975.26 1842
3975.85 1848
3976.45 1841
3977.05 1854
3977.64 1853
3978.24 1785
3978.83 1755
3979.43 1748
3980.02 1782
3980.62 1726
3981.21 1727
3981.81 1891
3982.40 1877
3983.00 1871
3983.60 1828
3984.19 1827
3984.79 1894
3985.38 1866
3985.98 1709
3986.58 1767
3987.17 1730
3987.77 1772
3988.36 1726
3988.96 1826
3989.56 1826
3990.15 1968
3990.75 1842
3991.34 1768
3991.94 1957
3992.54 2043
3993.13 2001
3993.73 1970
3994.33 2017
3994.92 1998
3995.52 1917
3996.12 1903
3996.71 1918
3997.31 1891
3997.91 1902
3998.50 1879
3999.10 1955
3999.70 1887
4000.29 1778
4000.89 1825
4001.49 1847
4002.09 1811
4002.68 1796
4003.28 1789
4003.88 1873
4004.47 1919
4005.07 1834
4005.67 1820
4006.27 1797
4006.86 1809
4007.46 1867
4008.06 1836
4008.66 1757
4009.25 1860
4009.85 1831
4010.45 1772
4011.05 1791
4011.64 1840
4012.24 1887
4012.84 1912
4013.44 1910
4014.04 2024
4014.63 2044
4015.23 2048
4015.83 2066
4016.43 2016
4017.03 2012
4017.63 1989
4018.22 2025
4018.82 1898
4019.42 1833
4020.02 1796
4020.62 1805
4021.22 1791
4021.81 1880
4022.41 1832
4023.01 1739
4023.61 1777
4024.21 1713
4024.81 1798
4025.41 1824
4026.01 1805
4026.60 1861
4027.20 1929
4027.80 1922
4028.40 1889
4029.00 1828
4029.60 1970
4030.20 1876
4030.80 1803
4031.40 1857
4032.00 1871
4032.60 1823
4033.20 1821
4033.80 1852
4034.39 1734
4034.99 1751
4035.59 1771
4036.19 1791
4036.79 1623
4037.39 1701
4037.99 1609
4038.59 1601
4039.19 1663
4039.79 1656
4040.39 1641
4040.99 1590
4041.59 1596
4042.19 1693
4042.79 1764
4043.39 1735
4043.99 1755
4044.59 1714
4045.19 1632
4045.79 1596
4046.39 1729
4046.99 1686
4047.60 1668
4048.20 1761
4048.80 1714
4049.40 1672
4050.00 1695
4050.60 1693
4051.20 1677
4051.80 1744
4052.40 1718
4053.00 1720
4053.60 1620
4054.20 1688
4054.80 1670
4055.41 1656
4056.01 1664
4056.61 1708
4057.21 1667
4057.81 1662
4058.41 1651
4059.01 1692
4059.61 1641
4060.22 1705
4060.82 1727
4061.42 1835
4062.02 1860
4062.62 1851
4063.22 1938
4063.82 1886
4064.43 1973
4065.03 2044
4065.63 2042
4066.23 1991
4066.83 1906
4067.44 1849
4068.04 1826
4068.64 1718
4069.24 1676
4069.84 1671
4070.45 1606
4071.05 1618
4071.65 1639
4072.25 1626
4072.86 1616
4073.46 1621
4074.06 1569
4074.66 1638
4075.27 1610
4075.87 1552
4076.47 1485
4077.07 1597
4077.68 1563
4078.28 1570
4078.88 1585
4079.48 1552
4080.09 1486
4080.69 1587
4081.29 1669
4081.90 1549
4082.50 1593
4083.10 1601
4083.71 1588
4084.31 1554
4084.91 1570
4085.52 1581
4086.12 1564
4086.72 1650
4087.33 1628
4087.93 1667
4088.53 1645
4089.14 1566
4089.74 1591
4090.34 1577
4090.95 1605
4091.55 1621
4092.15 1663
4092.76 1737
4093.36 1646
4093.97 1631
4094.57 1673
4095.17 1706
4095.78 1649
4096.38 1649
4096.99 1658
4097.59 1666
4098.19 1631
4098.80 1614
4099.40 1689
4100.01 1666
4100.61 1638
4101.22 1597
4101.82 1634
4102.43 1711
4103.03 1676
4103.63 1584
4104.24 1521
4104.84 1633
4105.45 1515
4106.05 1562
4106.66 1588
4107.26 1562
4107.87 1623
4108.47 1569
4109.08 1541
4109.68 1626
4110.29 1568
4110.89 1560
4111.50 1553
4112.10 1603
4112.71 1570
4113.31 1546
4113.92 1590
4114.53 1621
4115.13 1578
4115.74 1535
4116.34 1580
4116.95 1599
4117.55 1577
4118.16 1504
4118.76 1578
4119.37 1552
4119.98 1569
4120.58 1563
4121.19 1603
4121.79 1637
4122.40 1588
4123.01 1548
4123.61 1602
4124.22 1685
4124.82 1586
4125.43 1579
4126.04 1677
4126.64 1673
4127.25 1621
4127.86 1675
4128.46 1634
4129.07 1611
4129.68 1692
4130.28 1674
4130.89 1641
4131.50 1713
4132.10 1740
4132.71 1786
4133.32 1714
4133.92 1685
4134.53 1735
4135.14 1799
4135.74 1838
4136.35 1798
4136.96 1780
4137.56 1813
4138.17 1878
4138.78 1794
4139.39 1793
4139.99 1911
4140.60 2028
4141.21 1911
4141.82 1929
4142.42 1974
4143.03 1971
4143.64 1977
4144.25 1928
4144.85 1904
4145.46 1848
4146.07 1828
4146.68 1696
4147.28 1695
4147.89 1686
4148.50 1648
4149.11 1679
4149.72 1573
4150.32 1589
4150.93 1620
4151.54 1584
4152.15 1627
4152.76 1685
4153.37 1656
4153.97 1530
4154.58 1561
4155.19 1647
4155.80 1641
4156.41 1616
4157.02 1636
4157.62 1645
4158.23 1671
4158.84 1640
4159.45 1673
4160.06 1667
4160.67 1728
4161.28 1651
4161.89 1629
4162.49 1706
4163.10 1763
4163.71 1707
4164.32 1714
4164.93 1703
4165.54 1718
4166.15 1760
4166.76 1829
4167.37 1858
4167.98 1929
4168.59 1945
4169.20 2054
4169.81 2158
4170.42 2204
4171.02 2037
4171.63 2081
4172.24 2027
4172.85 2110
4173.46 1999
4174.07 2032
4174.68 1981
4175.29 1956
4175.90 1952
4176.51 1914
4177.12 1891
4177.73 1855
4178.34 1773
4178.95 1697
4179.56 1771
4180.17 1764
4180.78 1643
4181.39 1673
4182.00 1733
4182.61 1705
4183.23 1745
4183.84 1692
4184.45 1741
4185.06 1689
4185.67 1671
4186.28 1667
4186.89 1585
4187.50 1590
4188.11 1701
4188.72 1679
4189.33 1714
4189.94 1692
4190.55 1744
4191.17 1708
4191.78 1772
4192.39 1971
4193.00 1932
4193.61 1930
4194.22 1889
4194.83 1913
4195.44 1843
4196.06 1913
4196.67 1898
4197.28 1794
4197.89 1817
4198.50 1732
4199.11 1750
4199.72 1687
4200.34 1731
4200.95 1792
4201.56 1755
4202.17 1723
4202.78 1702
4203.40 1738
4204.01 1787
4204.62 1717
4205.23 1790
4205.84 1800
4206.46 1794
4207.07 1818
4207.68 1780
4208.29 1810
4208.90 1803
4209.52 1869
4210.13 1867
4210.74 1845
4211.35 1877
4211.97 1936
4212.58 1891
4213.19 1826
4213.80 1821
4214.42 1895
4215.03 1903
4215.64 1907
4216.26 2031
4216.87 2095
4217.48 2162
4218.09 2159
4218.71 2291
4219.32 2333
4219.93 2361
4220.55 2442
4221.16 2366
4221.77 2439
4222.39 2501
4223.00 2470
4223.61 2519
4224.23 2546
4224.84 2623
4225.45 2714
4226.07 2906
4226.68 2988
4227.30 2985
4227.91 2991
4228.52 2843
4229.14 2847
4229.75 2606
4230.36 2514
4230.98 2363
4231.59 2201
4232.21 2123
4232.82 2072
4233.43 2015
4234.05 2033
4234.66 2055
4235.28 2049
4235.89 2020
4236.51 2027
4237.12 2145
4237.73 1981
4238.35 1896
4238.96 2030
4239.58 2041
4240.19 1962
4240.81 1907
4241.42 1902
4242.04 1940
4242.65 1879
4243.27 1879
4243.88 1960
4244.50 1988
4245.11 1975
4245.73 1965
4246.34 1853
4246.96 1921
4247.57 1854
4248.19 1879
4248.80 1939
4249.42 1915
4250.03 1906
4250.65 1858
4251.26 1896
4251.88 1843
4252.49 1822
4253.11 1855
4253.72 1887
4254.34 1970
4254.96 1934
4255.57 1917
4256.19 1877
4256.80 1917
4257.42 1878
4258.03 1911
4258.65 1980
4259.27 2065
4259.88 2062
4260.50 2175
4261.12 2245
4261.73 2242
4262.35 2203
4262.96 2378
4263.58 2169
4264.20 2109
4264.81 2123
4265.43 2128
4266.05 2025
4266.66 2052
4267.28 2032
4267.90 1993
4268.51 1885
4269.13 1904
4269.75 1884
4270.36 1922
4270.98 1871
4271.60 1858
4272.21 1892
4272.83 1851
4273.45 1894
4274.06 1908
4274.68 1968
4275.30 2030
4275.92 2031
4276.53 2187
4277.15 2069
4277.77 2047
4278.38 2019
4279.00 1938
4279.62 1975
4280.24 1870
4280.85 1899
4281.47 1817
4282.09 1787
4282.71 1766
4283.32 1674
4283.94 1781
4284.56 1708
4285.18 1703
4285.80 1685
4286.41 1603
4287.03 1723
4287.65 1690
4288.27 1599
4288.89 1614
4289.50 1653
4290.12 1681
4290.74 1666
4291.36 1613
4291.98 1630
4292.60 1671
4293.21 1666
4293.83 1734
4294.45 1757
4295.07 1752
4295.69 1704
4296.31 1667
4296.93 1661
4297.54 1672
4298.16 1673
4298.78 1724
4299.40 1736
4300.02 1645
4300.64 1720
4301.26 1611
4301.88 1679
4302.50 1748
4303.12 1699
4303.73 1686
4304.35 1664
4304.97 1693
4305.59 1660
4306.21 1713
4306.83 1735
4307.45 1662
4308.07 1603
4308.69 1659
4309.31 1740
4309.93 1690
4310.55 1750
4311.17 1748
4311.79 1755
4312.41 1776
4313.03 1831
4313.65 1850
4314.27 1740
4314.89 1704
4315.51 1700
4316.13 1788
4316.75 1816
4317.37 1787
4317.99 1783
4318.61 1765
4319.23 1887
4319.85 1800
4320.47 1765
4321.09 1891
4321.71 1858
4322.33 1800
4322.95 1881
4323.57 1909
4324.19 1967
4324.81 1990
4325.43 2026
4326.05 2051
4326.68 2105
4327.30 2144
4327.92 2198
4328.54 2284
4329.16 2381
4329.78 2540
4330.40 2816
4331.02 3118
4331.64 3217
4332.26 3230
4332.89 3077
4333.51 3070
4334.13 2938
4334.75 2835
4335.37 2771
4335.99 2747
4336.61 2575
4337.24 2578
4337.86 2515
4338.48 2401
4339.10 2416
4339.72 2295
4340.34 2168
4340.97 2222
4341.59 2283
4342.21 2487
4342.83 2705
4343.45 2820
4344.08 3031
4344.70 3400
4345.32 3590
4345.94 3658
4346.57 3695
4347.19 3417
4347.81 3240
4348.43 3039
4349.05 2840
4349.68 2755
4350.30 2715
4350.92 2588
4351.54 2417
4352.17 2453
4352.79 2453
4353.41 2247
4354.04 2224
4354.66 2107
4355.28 2121
4355.90 2125
4356.53 2059
4357.15 2003
4357.77 2047
4358.40 2070
4359.02 2041
4359.64 2007
4360.27 2017
4360.89 1940
4361.51 1958
4362.14 1913
4362.76 1860
4363.38 1856
4364.01 1913
4364.63 1993
4365.25 1969
4365.88 1869
4366.50 1892
4367.12 1897
4367.75 1798
4368.37 1855
4369.00 1838
4369.62 1794
4370.24 1756
4370.87 1797
4371.49 1817
4372.12 1746
4372.74 1753
4373.36 1772
4373.99 1900
4374.61 1819
4375.24 1817
4375.86 1863
4376.49 1885
4377.11 1822
4377.73 1850
4378.36 1834
4378.98 1832
4379.61 1841
4380.23 1848
4380.86 1863
4381.48 1839
4382.11 1845
4382.73 1856
4383.36 1823
4383.98 1809
4384.61 1868
4385.23 1837
4385.86 1832
4386.48 1798
4387.11 1811
4387.73 1868
4388.36 1916
4388.98 1952
4389.61 1984
4390.23 2022
4390.86 2058
4391.48 2073
4392.11 2031
4392.74 1988
4393.36 1818
4393.99 1784
4394.61 1815
4395.24 1748
4395.86 1844
4396.49 1814
4397.12 1903
4397.74 1866
4398.37 1865
4398.99 1806
4399.62 1795
4400.25 1763
4400.87 1779
4401.50 1754
4402.12 1782
4402.75 1770
4403.38 1723
4404.00 1707
4404.63 1767
4405.26 1752
4405.88 1821
4406.51 1731
4407.14 1759
4407.76 1726
4408.39 1635
4409.02 1645
4409.64 1645
4410.27 1631
4410.90 1615
4411.52 1614
4412.15 1662
4412.78 1636
4413.40 1635
4414.03 1640
4414.66 1586
4415.29 1625
4415.91 1673
4416.54 1724
4417.17 1727
4417.79 1635
4418.42 1673
4419.05 1650
4419.68 1582
4420.30 1608
4420.93 1651
4421.56 1602
4422.19 1571
4422.81 1551
4423.44 1568
4424.07 1544
4424.70 1612
4425.33 1524
4425.95 1530
4426.58 1513
4427.21 1465
4427.84 1521
4428.47 1513
4429.09 1505
4429.72 1532
4430.35 1522
4430.98 1533
4431.61 1596
4432.23 1644
4432.86 1539
4433.49 1503
4434.12 1493
4434.75 1518
4435.38 1550
4436.01 1583
4436.63 1535
4437.26 1508
4437.89 1465
4438.52 1476
4439.15 1487
4439.78 1514
4440.41 1500
4441.04 1518
4441.67 1573
4442.29 1534
4442.92 1600
4443.55 1586
4444.18 1631
4444.81 1597
4445.44 1581
4446.07 1639
4446.70 1676
4447.33 1592
4447.96 1618
4448.59 1656
4449.22 1658
4449.85 1613
4450.48 1623
4451.11 1626
4451.74 1581
4452.37 1632
4453.00 1646
4453.63 1684
4454.26 1705
4454.89 1705
4455.52 1692
4456.15 1689
4456.78 1747
4457.41 1686
4458.04 1625
4458.67 1555
4459.30 1560
4459.93 1543
4460.56 1535
4461.19 1536
4461.82 1535
4462.45 1495
4463.08 1446
4463.71 1489
4464.34 1481
4464.97 1551
4465.60 1457
4466.23 1518
4466.86 1480
4467.49 1477
4468.12 1491
4468.76 1464
4469.39 1469
4470.02 1552
4470.65 1532
4471.28 1478
4471.91 1525
4472.54 1453
4473.17 1435
4473.80 1517
4474.44 1512
4475.07 1502
4475.70 1454
4476.33 1458
4476.96 1448
4477.59 1458
4478.22 1567
4478.86 1541
4479.49 1491
4480.12 1543
4480.75 1567
4481.38 1621
4482.02 1586
4482.65 1584
4483.28 1600
4483.91 1566
4484.54 1609
4485.18 1588
4485.81 1653
4486.44 1669
4487.07 1620
4487.70 1582
4488.34 1586
4488.97 1649
4489.60 1594
4490.23 1636
4490.87 1554
4491.50 1649
4492.13 1706
4492.76 1708
4493.40 1616
4494.03 1626
4494.66 1612
4495.30 1628
4495.93 1644
4496.56 1592
4497.19 1715
4497.83 1799
4498.46 1857
4499.09 1840
4499.73 1912
4500.36 1891
4500.99 1964
4501.63 2012
4502.26 2036
4502.89 2150
4503.53 2054
4504.16 1950
4504.79 1903
4505.43 1907
4506.06 1814
4506.69 1812
4507.33 1880
4507.96 1780
4508.59 1743
4509.23 1721
4509.86 1762
4510.50 1690
4511.13 1738
4511.76 1773
4512.40 1744
4513.03 1692
4513.67 1671
4514.30 1754
4514.93 1658
4515.57 1683
4516.20 1734
4516.84 1710
4517.47 1608
4518.11 1749
4518.74 1722
4519.37 1650
4520.01 1733
4520.64 1844
4521.28 1747
4521.91 1746
4522.55 1714
4523.18 1788
4523.82 1900
4524.45 1885
4525.09 2003
4525.72 2131
4526.36 2267
4526.99 2584
4527.63 2987
4528.26 3321
4528.90 3650
4529.53 3956
4530.17 4261
4530.80 4540
4531.44 4514
4532.07 4431
4532.71 3983
4533.34 3547
4533.98 3214
4534.62 2863
4535.25 2460
4535.89 2312
4536.52 2135
4537.16 1966
4537.79 1812
4538.43 1838
4539.07 1785
4539.70 1777
4540.34 1710
4540.97 1680
4541.61 1655
4542.25 1715
4542.88 1705
4543.52 1651
4544.15 1632
4544.79 1696
4545.43 1685
4546.06 1674
4546.70 1663
4547.34 1612
4547.97 1653
4548.61 1718
4549.25 1717
4549.88 1663
4550.52 1778
4551.16 1728
4551.79 1723
4552.43 1712
4553.07 1669
4553.70 1716
4554.34 1578
4554.98 1651
4555.61 1698
4556.25 1728
4556.89 1689
4557.53 1728
4558.16 1715
4558.80 1727
4559.44 1753
4560.07 1805
4560.71 1761
4561.35 1697
4561.99 1709
4562.62 1805
4563.26 1837
4563.90 1867
4564.54 1823
4565.18 1916
4565.81 1896
4566.45 1888
4567.09 2068
4567.73 2025
4568.36 2016
4569.00 2093
4569.64 2081
4570.28 2020
4570.92 1994
4571.55 2029
4572.19 1948
4572.83 1898
4573.47 1912
4574.11 1908
4574.75 1825
4575.38 1786
4576.02 1684
4576.66 1697
4577.30 1628
4577.94 1662
4578.58 1583
4579.22 1589
4579.85 1644
4580.49 1616
4581.13 1605
4581.77 1608
4582.41 1664
4583.05 1580
4583.69 1726
4584.33 1639
4584.97 1600
4585.61 1671
4586.24 1610
4586.88 1776
4587.52 1764
4588.16 1744
4588.80 1861
4589.44 1869
4590.08 1823
4590.72 1841
4591.36 1890
4592.00 1873
4592.64 1764
4593.28 1825
4593.92 1768
4594.56 1648
4595.20 1624
4595.84 1654
4596.48 1679
4597.12 1603
4597.76 1638
4598.40 1646
4599.04 1712
4599.68 1693
4600.32 1655
4600.96 1630
4601.60 1609
4602.24 1703
4602.88 1671
4603.52 1640
4604.16 1650
4604.80 1711
4605.44 1708
4606.08 1730
4606.72 1658
4607.36 1672
4608.00 1744
4608.64 1722
4609.28 1775
4609.93 1828
4610.57 1664
4611.21 1677
4611.85 1577
4612.49 1636
4613.13 1688
4613.77 1602
4614.41 1559
4615.05 1535
4615.69 1564
4616.34 1545
4616.98 1522
4617.62 1463
4618.26 1488
4618.90 1591
4619.54 1583
4620.18 1522
4620.83 1487
4621.47 1498
4622.11 1539
4622.75 1543
4623.39 1574
4624.03 1572
4624.68 1498
4625.32 1535
4625.96 1550
4626.60 1505
4627.24 1553
4627.89 1582
4628.53 1588
4629.17 1646
4629.81 1634
4630.45 1634
4631.10 1632
4631.74 1692
4632.38 1664
4633.02 1640
4633.67 1661
4634.31 1632
4634.95 1651
4635.59 1724
4636.24 1778
4636.88 1835
4637.52 1712
4638.17 1824
4638.81 1872
4639.45 1792
4640.09 1820
4640.74 1792
4641.38 1736
4642.02 1674
4642.67 1656
4643.31 1619
4643.95 1575
4644.60 1563
4645.24 1624
4645.88 1633
4646.53 1564
4647.17 1570
4647.81 1562
4648.46 1617
4649.10 1567
4649.74 1612
4650.39 1725
4651.03 1667
4651.67 1681
4652.32 1735
4652.96 1631
4653.61 1608
4654.25 1666
4654.89 1569
4655.54 1535
4656.18 1534
4656.83 1451
4657.47 1438
4658.11 1452
4658.76 1496
4659.40 1488
4660.05 1462
4660.69 1458
4661.33 1400
4661.98 1477
4662.62 1461
4663.27 1509
4663.91 1435
4664.56 1449
4665.20 1456
4665.85 1419
4666.49 1375
4667.14 1406
4667.78 1453
4668.43 1502
4669.07 1471
4669.72 1464
4670.36 1456
4671.01 1445
4671.65 1391
4672.30 1418
4672.94 1414
4673.59 1447
4674.23 1480
4674.88 1455
4675.52 1467
4676.17 1447
4676.81 1492
4677.46 1571
4678.10 1574
4678.75 1559
4679.40 1518
4680.04 1465
4680.69 1476
4681.33 1444
4681.98 1483
4682.62 1523
4683.27 1435
4683.92 1450
4684.56 1526
4685.21 1495
4685.85 1564
4686.50 1535
4687.15 1596
4687.79 1627
4688.44 1610
4689.09 1575
4689.73 1580
4690.38 1580
4691.02 1551
4691.67 1604
4692.32 1578
4692.96 1602
4693.61 1598
4694.26 1625
4694.90 1670
4695.55 1613
4696.20 1638
4696.84 1666
4697.49 1699
4698.14 1722
4698.78 1702
4699.43 1802
4700.08 1725
4700.73 1693
4701.37 1750
4702.02 1687
4702.67 1687
4703.31 1676
4703.96 1623
4704.61 1586
4705.26 1655
4705.90 1557
4706.55 1579
4707.20 1678
4707.85 1688
4708.49 1605
4709.14 1672
4709.79 1548
4710.44 1572
4711.09 1658
4711.73 1566
4712.38 1571
4713.03 1565
4713.68 1488
4714.33 1552
4714.97 1540
4715.62 1529
4716.27 1616
4716.92 1593
4717.57 1615
4718.21 1565
4718.86 1515
4719.51 1650
4720.16 1627
4720.81 1538
4721.46 1579
4722.11 1657
4722.75 1600
4723.40 1602
4724.05 1595
4724.70 1653
4725.35 1611
4726.00 1524
4726.65 1527
4727.30 1592
4727.94 1484
4728.59 1568
4729.24 1560
4729.89 1479
4730.54 1455
4731.19 1416
4731.84 1462
4732.49 1437
4733.14 1526
4733.79 1565
4734.44 1531
4735.09 1559
4735.74 1606
4736.38 1546
4737.03 1599
4737.68 1569
4738.33 1581
4738.98 1701
4739.63 1706
4740.28 1738
4740.93 1696
4741.58 1587
4742.23 1603
4742.88 1615
4743.53 1605
4744.18 1590
4744.83 1525
4745.48 1562
4746.13 1551
4746.78 1558
4747.43 1620
4748.08 1623
4748.73 1623
4749.39 1569
4750.04 1624
4750.69 1676
4751.34 1735
4751.99 1659
4752.64 1681
4753.29 1681
4753.94 1694
4754.59 1629
4755.24 1608
4755.89 1590
4756.54 1585
4757.19 1662
4757.84 1610
4758.50 1632
4759.15 1721
4759.80 1694
4760.45 1746
4761.10 1800
4761.75 1764
4762.40 1738
4763.05 1664
4763.71 1665
4764.36 1672
4765.01 1640
4765.66 1567
4766.31 1617
4766.96 1643
4767.62 1562
4768.27 1557
4768.92 1647
4769.57 1558
4770.22 1563
4770.87 1565
4771.53 1600
4772.18 1582
4772.83 1524
4773.48 1483
4774.13 1594
4774.79 1542
4775.44 1638
4776.09 1559
4776.74 1474
4777.40 1513
4778.05 1519
4778.70 1604
4779.35 1478
4780.01 1510
4780.66 1499
4781.31 1551
4781.96 1590
4782.62 1588
4783.27 1598
4783.92 1542
4784.57 1554
4785.23 1582
4785.88 1680
4786.53 1603
4787.19 1710
4787.84 1666
4788.49 1685
4789.15 1757
4789.80 1685
4790.45 1726
4791.11 1666
4791.76 1666
4792.41 1716
4793.07 1685
4793.72 1667
4794.37 1683
4795.03 1608
4795.68 1629
4796.33 1645
4796.99 1714
4797.64 1755
4798.29 1773
4798.95 1759
4799.60 1844
4800.26 1912
4800.91 1915
4801.56 1880
4802.22 1797
4802.87 1772
4803.53 1804
4804.18 1813
4804.83 1718
4805.49 1736
4806.14 1683
4806.80 1675
4807.45 1625
4808.11 1621
4808.76 1618
4809.42 1555
4810.07 1606
4810.72 1601
4811.38 1702
4812.03 1681
4812.69 1734
4813.34 1741
4814.00 1694
4814.65 1719
4815.31 1756
4815.96 1739
4816.62 1763
4817.27 1742
4817.93 1732
4818.58 1754
4819.24 1838
4819.89 1824
4820.55 1936
4821.20 1980
4821.86 1940
4822.52 1966
4823.17 1986
4823.83 1908
4824.48 1943
4825.14 2018
4825.79 1915
4826.45 1893
4827.10 1935
4827.76 1885
4828.42 1854
4829.07 1842
4829.73 1923
4830.38 1920
4831.04 1937
4831.70 1965
4832.35 1963
4833.01 2020
4833.66 2075
4834.32 2101
4834.98 2042
4835.63 2121
4836.29 2065
4836.95 2178
4837.60 2094
4838.26 2042
4838.92 2133
4839.57 2160
4840.23 2083
4840.89 2047
4841.54 2135
4842.20 2171
4842.86 2075
4843.51 1982
4844.17 1923
4844.83 2068
4845.48 2098
4846.14 2099
4846.80 2103
4847.45 2226
4848.11 2214
4848.77 2205
4849.43 2250
4850.08 2349
4850.74 2327
4851.40 2206
4852.06 2136
4852.71 2141
4853.37 2199
4854.03 2169
4854.69 2178
4855.34 2242
4856.00 2350
4856.66 2381
4857.32 2489
4857.97 2455
4858.63 2411
4859.29 2398
4859.95 2300
4860.61 2252
4861.26 2137
4861.92 2094
4862.58 2096
4863.24 2131
4863.90 2048
4864.55 2137
4865.21 2220
4865.87 2183
4866.53 2165
4867.19 2061
4867.85 2060
4868.51 2098
4869.16 2034
4869.82 2016
4870.48 2050
4871.14 2025
4871.80 2077
4872.46 2072
4873.12 1996
4873.78 1956
4874.43 1952
4875.09 1870
4875.75 1853
4876.41 2030
4877.07 2045
4877.73 2064
4878.39 1985
4879.05 1992
4879.71 2018
4880.37 1934
4881.03 1886
4881.69 1929
4882.34 1951
4883.00 1955
4883.66 1922
4884.32 1875
4884.98 1818
4885.64 1820
4886.30 1918
4886.96 1949
4887.62 1874
4888.28 1795
4888.94 1753
4889.60 1858
4890.26 1819
4890.92 1813
4891.58 1827
4892.24 1818
4892.90 1832
4893.56 1818
4894.22 1745
4894.88 1784
4895.54 1868
4896.20 1792
4896.86 1779
4897.52 1795
4898.19 1863
4898.85 1950
4899.51 1920
4900.17 1866
4900.83 1828
4901.49 1770
4902.15 1783
4902.81 1822
4903.47 1764
4904.13 1635
4904.79 1667
4905.45 1693
4906.12 1722
4906.78 1663
4907.44 1589
4908.10 1701
4908.76 1704
4909.42 1660
4910.08 1627
4910.74 1671
4911.41 1569
4912.07 1488
4912.73 1533
4913.39 1623
4914.05 1536
4914.71 1493
4915.38 1521
4916.04 1489
4916.70 1512
4917.36 1467
4918.02 1478
4918.68 1404
4919.35 1474
4920.01 1495
4920.67 1442
4921.33 1448
4921.99 1504
4922.66 1493
4923.32 1510
4923.98 1461
4924.64 1426
4925.31 1431
4925.97 1463
4926.63 1402
4927.29 1440
4927.96 1474
4928.62 1553
4929.28 1574
4929.94 1490
4930.61 1497
4931.27 1505
4931.93 1491
4932.59 1451
4933.26 1497
4933.92 1542
4934.58 1524
4935.25 1468
4935.91 1533
4936.57 1485
4937.24 1438
4937.90 1582
4938.56 1529
4939.23 1473
4939.89 1394
4940.55 1529
4941.22 1469
4941.88 1465
4942.54 1500
4943.21 1485
4943.87 1488
4944.53 1454
4945.20 1480
4945.86 1517
4946.52 1500
4947.19 1484
4947.85 1451
4948.52 1440
4949.18 1424
4949.84 1370
4950.51 1445
4951.17 1417
4951.84 1402
4952.50 1344
4953.17 1452
4953.83 1435
4954.49 1504
4955.16 1461
4955.82 1542
4956.49 1618
4957.15 1520
4957.82 1601
4958.48 1627
4959.15 1733
4959.81 1815
4960.47 1908
4961.14 1945
4961.80 1896
4962.47 1929
4963.13 1939
4963.80 1842
4964.46 1728
4965.13 1713
4965.79 1677
4966.46 1502
4967.12 1472
4967.79 1444
4968.45 1429
4969.12 1519
4969.79 1517
4970.45 1558
4971.12 1565
4971.78 1553
4972.45 1574
4973.11 1502
4973.78 1558
4974.44 1566
4975.11 1566
4975.78 1584
4976.44 1501
4977.11 1467
4977.77 1461
4978.44 1427
4979.11 1410
4979.77 1497
4980.44 1425
4981.10 1411
4981.77 1426
4982.44 1440
4983.10 1505
4983.77 1462
4984.43 1532
4985.10 1517
4985.77 1523
4986.43 1499
4987.10 1500
4987.77 1469
4988.43 1426
4989.10 1434
4989.77 1464
4990.43 1484
4991.10 1461
4991.77 1434
4992.43 1413
4993.10 1428
4993.77 1388
4994.43 1431
4995.10 1383
4995.77 1354
4996.44 1378
4997.10 1385
4997.77 1327
4998.44 1317
4999.10 1334
4999.77 1364
5000.44 1311
5001.11 1375
5001.77 1370
5002.44 1328
5003.11 1392
5003.78 1377
5004.44 1333
5005.11 1361
5005.78 1419
5006.45 1405
5007.12 1349
5007.78 1381
5008.45 1401
5009.12 1362
5009.79 1357
5010.46 1387
5011.12 1345
5011.79 1396
5012.46 1399
5013.13 1379
5013.80 1307
5014.47 1351
5015.13 1378
5015.80 1350
5016.47 1356
5017.14 1375
5017.81 1344
5018.48 1391
5019.14 1460
5019.81 1404
5020.48 1402
5021.15 1453
5021.82 1511
5022.49 1521
5023.16 1435
5023.83 1411
5024.50 1593
5025.16 1541
5025.83 1416
5026.50 1391
5027.17 1396
5027.84 1364
5028.51 1385
5029.18 1337
5029.85 1317
5030.52 1328
5031.19 1293
5031.86 1284
5032.53 1315
5033.20 1313
5033.87 1262
5034.54 1371
5035.21 1349
5035.88 1346
5036.54 1365
5037.21 1354
5037.88 1336
5038.55 1298
5039.22 1310
5039.89 1322
5040.56 1411
5041.23 1328
5041.90 1435
5042.58 1361
5043.25 1322
5043.92 1319
5044.59 1437
5045.26 1414
5045.93 1429
5046.60 1397
5047.27 1430
5047.94 1372
5048.61 1389
5049.28 1322
5049.95 1305
5050.62 1323
5051.29 1407
5051.96 1401
5052.63 1321
5053.30 1351
5053.98 1351
5054.65 1338
5055.32 1325
5055.99 1331
5056.66 1300
5057.33 1389
5058.00 1274
5058.67 1330
5059.34 1229
5060.02 1297
5060.69 1338
5061.36 1293
5062.03 1365
5062.70 1346
5063.37 1290
5064.04 1269
5064.72 1370
5065.39 1316
5066.06 1268
5066.73 1258
5067.40 1258
5068.08 1345
5068.75 1359
5069.42 1316
5070.09 1237
5070.76 1293
5071.44 1341
5072.11 1305
5072.78 1322
5073.45 1386
5074.12 1366
5074.80 1392
5075.47 1449
5076.14 1397
5076.81 1413
5077.49 1428
5078.16 1410
5078.83 1328
5079.50 1310
5080.18 1376
5080.85 1343
5081.52 1369
5082.20 1455
5082.87 1368
5083.54 1353
5084.21 1273
5084.89 1370
5085.56 1384
5086.23 1444
5086.91 1356
5087.58 1423
5088.25 1443
5088.93 1586
5089.60 1600
5090.27 1569
5090.95 1601
5091.62 1559
5092.29 1611
5092.97 1478
5093.64 1502
5094.31 1436
5094.99 1400
5095.66 1419
5096.34 1503
5097.01 1413
5097.68 1414
5098.36 1436
5099.03 1363
5099.70 1406
5100.38 1390
5101.05 1480
5101.73 1458
5102.40 1471
5103.08 1455
5103.75 1477
5104.42 1511
5105.10 1442
5105.77 1432
5106.45 1405
5107.12 1371
5107.80 1416
5108.47 1488
5109.15 1468
5109.82 1382
5110.49 1406
5111.17 1439
5111.84 1441
5112.52 1447
5113.19 1438
5113.87 1474
5114.54 1479
5115.22 1513
5115.89 1628
5116.57 1578
5117.24 1644
5117.92 1741
5118.59 1758
5119.27 1812
5119.94 1747
5120.62 1665
5121.30 1696
5121.97 1654
5122.65 1569
5123.32 1593
5124.00 1479
5124.67 1434
5125.35 1493
5126.02 1464
5126.70 1454
5127.38 1381
5128.05 1447
5128.73 1463
5129.40 1444
5130.08 1438
5130.76 1492
5131.43 1541
5132.11 1478
5132.78 1367
5133.46 1426
5134.14 1501
5134.81 1445
5135.49 1501
5136.17 1491
5136.84 1489
5137.52 1471
5138.20 1517
5138.87 1545
5139.55 1517
5140.22 1468
5140.90 1443
5141.58 1513
5142.26 1504
5142.93 1368
5143.61 1352
5144.29 1347
5144.96 1374
5145.64 1428
5146.32 1390
5146.99 1317
5147.67 1348
5148.35 1350
5149.03 1336
5149.70 1347
5150.38 1346
5151.06 1313
5151.73 1344
5152.41 1374
5153.09 1343
5153.77 1357
5154.44 1372
5155.12 1314
5155.80 1354
5156.48 1416
5157.16 1457
5157.83 1457
5158.51 1432
5159.19 1405
5159.87 1417
5160.55 1355
5161.22 1356
5161.90 1372
5162.58 1384
5163.26 1362
5163.94 1382
5164.61 1400
5165.29 1412
5165.97 1373
5166.65 1390
5167.33 1360
5168.01 1322
5168.68 1317
5169.36 1308
5170.04 1315
5170.72 1244
5171.40 1281
5172.08 1336
5172.76 1311
5173.44 1308
5174.11 1356
5174.79 1333
5175.47 1319
5176.15 1330
5176.83 1353
5177.51 1273
5178.19 1322
5178.87 1367
5179.55 1228
5180.23 1291
5180.91 1373
5181.58 1322
5182.26 1389
5182.94 1346
5183.62 1302
5184.30 1361
5184.98 1289
5185.66 1294
5186.34 1258
5187.02 1297
5187.70 1232
5188.38 1333
5189.06 1300
5189.74 1273
5190.42 1379
5191.10 1262
5191.78 1248
5192.46 1303
5193.14 1274
5193.82 1294
5194.50 1333
5195.18 1291
5195.86 1240
5196.54 1191
5197.22 1283
5197.90 1361
5198.58 1254
5199.26 1248
5199.94 1251
5200.63 1256
5201.31 1319
5201.99 1254
5202.67 1313
5203.35 1289
5204.03 1322
5204.71 1340
5205.39 1344
5206.07 1326
5206.75 1356
5207.43 1388
5208.11 1287
5208.80 1294
5209.48 1312
5210.16 1359
5210.84 1359
5211.52 1302
5212.20 1370
5212.88 1369
5213.57 1423
5214.25 1368
5214.93 1333
5215.61 1321
5216.29 1355
5216.97 1374
5217.66 1412
5218.34 1390
5219.02 1435
5219.70 1303
5220.38 1356
5221.06 1410
5221.75 1441
5222.43 1458
5223.11 1397
5223.79 1366
5224.47 1383
5225.16 1428
5225.84 1413
5226.52 1369
5227.20 1324
5227.89 1297
5228.57 1340
5229.25 1385
5229.93 1347
5230.62 1371
5231.30 1284
5231.98 1329
5232.66 1323
5233.35 1374
5234.03 1388
5234.71 1320
5235.40 1344
5236.08 1406
5236.76 1404
5237.44 1354
5238.13 1324
5238.81 1409
5239.49 1387
5240.18 1434
5240.86 1379
5241.54 1417
5242.23 1393
5242.91 1363
5243.59 1291
5244.28 1325
5244.96 1292
5245.64 1328
5246.33 1342
5247.01 1385
5247.70 1457
5248.38 1406
5249.06 1477
5249.75 1418
5250.43 1360
5251.11 1360
5251.80 1386
5252.48 1335
5253.17 1393
5253.85 1393
5254.53 1343
5255.22 1264
5255.90 1359
5256.59 1389
5257.27 1362
5257.96 1378
5258.64 1355
5259.32 1387
5260.01 1407
5260.69 1366
5261.38 1463
5262.06 1422
5262.75 1408
5263.43 1391
5264.12 1410
5264.80 1382
5265.49 1436
5266.17 1497
5266.86 1394
5267.54 1332
5268.23 1420
5268.91 1399
5269.60 1424
5270.28 1470
5270.97 1453
5271.65 1405
5272.34 1382
5273.02 1404
5273.71 1420
5274.39 1440
5275.08 1381
5275.76 1482
5276.45 1433
5277.14 1390
5277.82 1432
5278.51 1468
5279.19 1473
5279.88 1474
5280.56 1485
5281.25 1536
5281.94 1486
5282.62 1496
5283.31 1484
5283.99 1451
5284.68 1447
5285.37 1379
5286.05 1379
5286.74 1387
5287.43 1340
5288.11 1350
5288.80 1406
5289.48 1445
5290.17 1444
5290.86 1388
5291.54 1448
5292.23 1487
5292.92 1437
5293.60 1451
5294.29 1460
5294.98 1498
5295.66 1525
5296.35 1543
5297.04 1576
5297.72 1573
5298.41 1676
5299.10 1650
5299.79 1625
5300.47 1603
5301.16 1709
5301.85 1751
5302.53 1757
5303.22 1761
5303.91 1843
5304.60 1856
5305.28 1851
5305.97 1820
5306.66 1761
5307.35 1714
5308.03 1823
5308.72 1769
5309.41 1713
5310.10 1801
5310.78 1929
5311.47 2037
5312.16 2037
5312.85 2070
5313.54 2077
5314.22 2096
5314.91 2005
5315.60 2070
5316.29 1942
5316.98 1948
5317.66 1903
5318.35 1952
5319.04 1817
5319.73 1848
5320.42 1771
5321.11 1684
5321.80 1712
5322.48 1702
5323.17 1611
5323.86 1599
5324.55 1623
5325.24 1500
5325.93 1492
5326.62 1460
5327.30 1534
5327.99 1526
5328.68 1454
5329.37 1542
5330.06 1569
5330.75 1478
5331.44 1508
5332.13 1531
5332.82 1520
5333.51 1515
5334.20 1474
5334.88 1563
5335.57 1433
5336.26 1534
5336.95 1479
5337.64 1506
5338.33 1537
5339.02 1510
5339.71 1396
5340.40 1533
5341.09 1528
5341.78 1540
5342.47 1600
5343.16 1577
5343.85 1584
5344.54 1668
5345.23 1728
5345.92 1743
5346.61 1819
5347.30 1874
5347.99 2069
5348.68 2152
5349.37 2220
5350.06 2396
5350.75 2311
5351.44 2330
5352.13 2217
5352.82 2068
5353.51 2019
5354.20 1767
5354.90 1728
5355.59 1749
5356.28 1631
5356.97 1631
5357.66 1543
5358.35 1455
5359.04 1500
5359.73 1488
5360.42 1467
5361.11 1442
5361.80 1483
5362.49 1510
5363.19 1526
5363.88 1467
5364.57 1461
5365.26 1411
5365.95 1410
5366.64 1435
5367.33 1412
5368.03 1367
5368.72 1447
5369.41 1367
5370.10 1420
5370.79 1341
5371.48 1385
5372.18 1385
5372.87 1420
5373.56 1433
5374.25 1378
5374.94 1364
5375.63 1431
5376.33 1415
5377.02 1354
5377.71 1461
5378.40 1451
5379.10 1450
5379.79 1423
5380.48 1424
5381.17 1377
5381.86 1349
5382.56 1383
5383.25 1403
5383.94 1418
5384.63 1347
5385.33 1393
5386.02 1438
5386.71 1481
5387.40 1521
5388.10 1534
5388.79 1548
5389.48 1584
5390.18 1521
5390.87 1612
5391.56 1672
5392.26 1562
5392.95 1495
5393.64 1473
5394.33 1472
5395.03 1490
5395.72 1415
5396.41 1370
5397.11 1397
5397.80 1423
5398.49 1409
5399.19 1493
5399.88 1449
5400.58 1432
5401.27 1412
5401.96 1422
5402.66 1451
5403.35 1441
5404.04 1412
5404.74 1427
5405.43 1397
5406.13 1496
5406.82 1495
5407.51 1444
5408.21 1466
5408.90 1400
5409.60 1350
5410.29 1364
5410.98 1443
5411.68 1401
5412.37 1360
5413.07 1421
5413.76 1402
5414.46 1401
5415.15 1393
5415.84 1422
5416.54 1382
5417.23 1453
5417.93 1484
5418.62 1387
5419.32 1462
5420.01 1550
5420.71 1516
5421.40 1552
5422.10 1465
5422.79 1450
5423.49 1421
5424.18 1457
5424.88 1458
5425.57 1472
5426.27 1441
5426.96 1377
5427.66 1447
5428.35 1499
5429.05 1481
5429.74 1485
5430.44 1400
5431.14 1430
5431.83 1405
5432.53 1446
5433.22 1475
5433.92 1484
5434.61 1441
5435.31 1429
5436.01 1500
5436.70 1584
5437.40 1569
5438.09 1582
5438.79 1511
5439.49 1565
5440.18 1510
5440.88 1530
5441.57 1545
5442.27 1552
5442.97 1653
5443.66 1687
5444.36 1731
5445.06 1872
5445.75 1974
5446.45 1991
5447.15 2028
5447.84 1999
5448.54 2027
5449.24 1998
5449.93 1956
5450.63 1885
5451.33 1768
5452.02 1685
5452.72 1631
5453.42 1662
5454.11 1605
5454.81 1482
5455.51 1600
5456.20 1665
5456.90 1589
5457.60 1589
5458.30 1628
5458.99 1645
5459.69 1721
5460.39 1688
5461.09 1709
5461.78 1745
5462.48 1692
5463.18 1705
5463.88 1699
5464.57 1721
5465.27 1664
5465.97 1692
5466.67 1731
5467.36 1685
5468.06 1688
5468.76 1680
5469.46 1726
5470.16 1715
5470.85 1718
5471.55 1670
5472.25 1730
5472.95 1736
5473.65 1799
5474.35 1919
5475.04 1878
5475.74 1870
5476.44 1963
5477.14 2043
5477.84 2121
5478.54 2272
5479.23 2409
5479.93 2443
5480.63 2414
5481.33 2469
5482.03 2284
5482.73 2207
5483.43 2159
5484.13 2152
5484.83 2094
5485.52 2070
5486.22 2008
5486.92 2035
5487.62 2070
5488.32 2055
5489.02 2049
5489.72 1984
5490.42 2013
5491.12 2075
5491.82 2139
5492.52 2162
5493.22 2157
5493.92 2168
5494.62 2212
5495.31 2220
5496.01 2146
5496.71 2291
5497.41 2465
5498.11 2707
5498.81 3272
5499.51 3423
5500.21 3542
5500.91 3690
5501.61 3584
5502.31 3365
5503.01 3012
5503.71 2723
5504.41 2393
5505.11 2269
5505.81 2088
5506.51 2049
5507.22 1983
5507.92 1964
5508.62 1969
5509.32 1915
5510.02 1975
5510.72 1934
5511.42 1931
5512.12 1991
5512.82 1848
5513.52 1938
5514.22 1951
5514.92 1954
5515.62 1912
5516.32 1780
5517.03 1849
5517.73 1867
5518.43 1885
5519.13 1844
5519.83 1897
5520.53 1884
5521.23 1859
5521.93 1831
5522.63 1794
5523.34 1701
5524.04 1598
5524.74 1613
5525.44 1580
5526.14 1557
5526.84 1498
5527.55 1512
5528.25 1578
5528.95 1601
5529.65 1578
5530.35 1592
5531.05 1571
5531.76 1633
5532.46 1606
5533.16 1604
5533.86 1629
5534.56 1611
5535.27 1560
5535.97 1603
5536.67 1575
5537.37 1552
5538.08 1566
5538.78 1647
5539.48 1546
5540.18 1552
5540.89 1509
5541.59 1537
5542.29 1562
5542.99 1530
5543.70 1566
5544.40 1502
5545.10 1565
5545.80 1576
5546.51 1587
5547.21 1537
5547.91 1537
5548.62 1518
5549.32 1557
5550.02 1551
5550.73 1544
5551.43 1530
5552.13 1511
5552.84 1465
5553.54 1523
5554.24 1488
5554.95 1508
5555.65 1542
5556.35 1445
5557.06 1452
5557.76 1504
5558.46 1558
5559.17 1459
5559.87 1499
5560.57 1569
5561.28 1571
5561.98 1631
5562.69 1627
5563.39 1716
5564.09 1659
5564.80 1595
5565.50 1620
5566.21 1605
5566.91 1502
5567.61 1498
5568.32 1513
5569.02 1452
5569.73 1441
5570.43 1425
5571.14 1413
5571.84 1490
5572.54 1465
5573.25 1526
5573.95 1607
5574.66 1567
5575.36 1549
5576.07 1600
5576.77 1652
5577.48 1639
5578.18 1534
5578.89 1493
5579.59 1432
5580.30 1400
5581.00 1341
5581.71 1423
5582.41 1522
5583.12 1462
5583.82 1434
5584.53 1471
5585.23 1473
5585.94 1420
5586.64 1437
5587.35 1471
5588.06 1416
5588.76 1397
5589.47 1457
5590.17 1467
5590.88 1510
5591.58 1429
5592.29 1343
5592.99 1367
5593.70 1281
5594.41 1378
5595.11 1365
5595.82 1339
5596.52 1388
5597.23 1404
5597.94 1353
5598.64 1379
5599.35 1390
5600.06 1431
5600.76 1469
5601.47 1442
5602.17 1476
5602.88 1430
5603.59 1399
5604.29 1400
5605.00 1493
5605.71 1433
5606.41 1409
5607.12 1382
5607.83 1263
5608.53 1357
5609.24 1277
5609.95 1305
5610.65 1366
5611.36 1450
5612.07 1444
5612.78 1402
5613.48 1370
5614.19 1377
5614.90 1332
5615.60 1359
5616.31 1356
5617.02 1406
5617.73 1397
5618.43 1411
5619.14 1437
5619.85 1480
5620.56 1428
5621.26 1448
5621.97 1383
5622.68 1362
5623.39 1354
5624.09 1386
5624.80 1414
5625.51 1426
5626.22 1469
5626.93 1536
5627.63 1449
5628.34 1411
5629.05 1437
5629.76 1524
5630.47 1540
5631.17 1519
5631.88 1514
5632.59 1569
5633.30 1526
5634.01 1491
5634.72 1603
5635.42 1638
5636.13 1653
5636.84 1657
5637.55 1626
5638.26 1643
5638.97 1732
5639.68 1741
5640.39 1717
5641.09 1675
5641.80 1622
5642.51 1583
5643.22 1480
5643.93 1544
5644.64 1560
5645.35 1504
5646.06 1468
5646.77 1445
5647.48 1483
5648.19 1476
5648.89 1479
5649.60 1500
5650.31 1547
5651.02 1520
5651.73 1509
5652.44 1556
5653.15 1541
5653.86 1585
5654.57 1457
5655.28 1597
5655.99 1604
5656.70 1598
5657.41 1598
5658.12 1690
5658.83 1743
5659.54 1577
5660.25 1663
5660.96 1666
5661.67 1710
5662.38 1656
5663.09 1598
5663.80 1614
5664.51 1562
5665.22 1559
5665.93 1533
5666.64 1579
5667.35 1543
5668.06 1513
5668.77 1583
5669.48 1671
5670.19 1635
5670.91 1696
5671.62 1715
5672.33 1656
5673.04 1589
5673.75 1620
5674.46 1641
5675.17 1548
5675.88 1463
5676.59 1566
5677.30 1522
5678.01 1548
5678.73 1492
5679.44 1586
5680.15 1521
5680.86 1506
5681.57 1552
5682.28 1583
5682.99 1577
5683.71 1517
5684.42 1499
5685.13 1437
5685.84 1495
5686.55 1471
5687.26 1445
5687.98 1460
5688.69 1486
5689.40 1499
5690.11 1562
5690.82 1520
5691.54 1478
5692.25 1476
5692.96 1509
5693.67 1456
5694.38 1435
5695.10 1427
5695.81 1465
5696.52 1390
5697.23 1426
5697.95 1479
5698.66 1393
5699.37 1446
5700.08 1508
5700.80 1482
5701.51 1421
5702.22 1408
5702.93 1417
5703.65 1469
5704.36 1428
5705.07 1445
5705.78 1469
5706.50 1442
5707.21 1466
5707.92 1486
5708.64 1456
5709.35 1450
5710.06 1498
5710.78 1449
5711.49 1396
5712.20 1420
5712.92 1433
5713.63 1368
5714.34 1457
5715.06 1415
5715.77 1402
5716.48 1458
5717.20 1442
5717.91 1418
5718.62 1461
5719.34 1472
5720.05 1460
5720.77 1466
5721.48 1462
5722.19 1531
5722.91 1511
5723.62 1479
5724.33 1580
5725.05 1578
5725.76 1614
5726.48 1660
5727.19 1687
5727.91 1659
5728.62 1670
5729.33 1690
5730.05 1617
5730.76 1644
5731.48 1641
5732.19 1568
5732.91 1577
5733.62 1536
5734.34 1551
5735.05 1527
5735.77 1552
5736.48 1535
5737.20 1535
5737.91 1552
5738.63 1566
5739.34 1508
5740.06 1510
5740.77 1584
5741.49 1612
5742.20 1545
5742.92 1506
5743.63 1560
5744.35 1559
5745.06 1617
5745.78 1625
5746.49 1632
5747.21 1631
5747.92 1701
5748.64 1636
5749.35 1664
5750.07 1803
5750.79 1758
5751.50 1811
5752.22 1883
5752.93 1923
5753.65 1982
5754.36 2048
5755.08 2059
5755.80 2024
5756.51 2114
5757.23 2147
5757.95 2088
5758.66 2095
5759.38 2012
5760.09 2048
5760.81 2078
5761.53 2045
5762.24 2067
5762.96 2185
5763.68 2201
5764.39 2152
5765.11 2231
5765.83 2279
5766.54 2386
5767.26 2620
5767.98 2942
5768.69 3358
5769.41 3770
5770.13 4057
5770.84 4139
5771.56 3903
5772.28 3465
5772.99 3171
5773.71 2716
5774.43 2446
5775.15 2369
5775.86 2330
5776.58 2345
5777.30 2295
5778.01 2325
5778.73 2387
5779.45 2393
5780.17 2394
5780.88 2333
5781.60 2303
5782.32 2313
5783.04 2361
5783.76 2382
5784.47 2419
5785.19 2404
5785.91 2376
5786.63 2269
5787.34 2149
5788.06 2160
5788.78 2188
5789.50 2214
5790.22 2223
5790.94 2111
5791.65 2074
5792.37 2030
5793.09 1986
5793.81 2003
5794.53 1986
5795.25 1985
5795.96 2036
5796.68 2092
5797.40 2159
5798.12 2184
5798.84 2414
5799.56 2464
5800.28 2556
5800.99 2510
5801.71 2492
5802.43 2350
5803.15 2184
5803.87 2075
5804.59 1989
5805.31 2065
5806.03 2040
5806.75 1944
5807.47 2003
5808.18 2018
5808.90 1991
5809.62 2046
5810.34 2016
5811.06 1938
5811.78 2005
5812.50 1924
5813.22 1825
5813.94 1824
5814.66 1806
5815.38 1811
5816.10 1770
5816.82 1798
5817.54 1824
5818.26 1822
5818.98 1787
5819.70 1697
5820.42 1734
5821.14 1675
5821.86 1677
5822.58 1657
5823.30 1687
5824.02 1694
5824.74 1714
5825.46 1745
5826.18 1703
5826.90 1638
5827.62 1647
5828.34 1667
5829.06 1673
5829.78 1666
5830.50 1590
5831.22 1598
5831.95 1584
5832.67 1571
5833.39 1578
5834.11 1615
5834.83 1617
5835.55 1527
5836.27 1587
5836.99 1610
5837.71 1579
5838.43 1564
5839.15 1602
5839.88 1570
5840.60 1592
5841.32 1566
5842.04 1544
5842.76 1567
5843.48 1512
5844.20 1535
5844.93 1579
5845.65 1588
5846.37 1566
5847.09 1549
5847.81 1492
5848.53 1547
5849.26 1520
5849.98 1591
5850.70 1483
5851.42 1549
5852.14 1523
5852.87 1577
5853.59 1591
5854.31 1575
5855.03 1537
5855.75 1508
5856.48 1557
5857.20 1606
5857.92 1485
5858.64 1447
5859.37 1461
5860.09 1477
5860.81 1597
5861.53 1587
5862.26 1478
5862.98 1482
5863.70 1522
5864.42 1503
5865.15 1477
5865.87 1499
5866.59 1496
5867.31 1508
5868.04 1547
5868.76 1526
5869.48 1549
5870.21 1463
5870.93 1408
5871.65 1560
5872.38 1467
5873.10 1501
5873.82 1470
5874.55 1456
5875.27 1512
5875.99 1462
5876.72 1491
5877.44 1526
5878.16 1516
5878.89 1501
5879.61 1483
5880.33 1503
5881.06 1585
5881.78 1546
5882.51 1485
5883.23 1530
5883.95 1613
5884.68 1541
5885.40 1552
5886.13 1482
5886.85 1537
5887.57 1606
5888.30 1620
5889.02 1588
5889.75 1530
5890.47 1632
5891.20 1561
5891.92 1511
5892.64 1496
5893.37 1538
5894.09 1566
5894.82 1572
5895.54 1572
5896.27 1558
5896.99 1608
5897.72 1608
5898.44 1699
5899.17 1572
5899.89 1582
5900.62 1528
5901.34 1590
5902.07 1615
5902.79 1596
5903.52 1624
5904.24 1702
5904.97 1635
5905.69 1675
5906.42 1707
5907.14 1669
5907.87 1668
5908.59 1649
5909.32 1671
5910.04 1669
5910.77 1670
5911.50 1686
5912.22 1692
5912.95 1783
5913.67 1669
5914.40 1702
5915.12 1727
5915.85 1779
5916.58 1739
5917.30 1831
5918.03 1851
5918.75 1845
5919.48 1800
5920.21 1763
5920.93 1823
5921.66 1830
5922.39 1838
5923.11 1895
5923.84 1881
5924.56 1921
5925.29 1979
5926.02 2027
5926.74 1947
5927.47 1945
5928.20 1976
5928.92 2021
5929.65 2024
5930.38 2034
5931.10 2069
5931.83 1974
5932.56 2059
5933.28 2198
5934.01 2136
5934.74 2124
5935.47 2215
5936.19 2241
5936.92 2349
5937.65 2353
5938.37 2359
5939.10 2380
5939.83 2371
5940.56 2345
5941.28 2308
5942.01 2426
5942.74 2428
5943.47 2437
5944.19 2515
5944.92 2578
5945.65 2562
5946.38 2602
5947.11 2545
5947.83 2569
5948.56 2700
5949.29 2888
5950.02 3013
5950.74 3006
5951.47 3074
5952.20 3166
5952.93 3205
5953.66 3229
5954.39 3206
5955.11 3145
5955.84 3175
5956.57 3126
5957.30 3089
5958.03 3058
5958.76 3109
5959.48 3099
5960.21 3011
5960.94 3163
5961.67 3184
5962.40 3228
5963.13 3224
5963.86 3512
5964.59 3661
5965.31 3966
5966.04 4094
5966.77 4261
5967.50 4333
5968.23 4327
5968.96 4113
5969.69 3913
5970.42 3724
5971.15 3570
5971.88 3532
5972.61 3564
5973.34 3601
5974.06 3600
5974.79 3600
5975.52 3580
5976.25 3656
5976.98 3772
5977.71 3661
5978.44 3614
5979.17 3799
5979.90 3798
5980.63 3985
5981.36 3942
5982.09 3924
5982.82 4169
5983.55 4141
5984.28 4139
5985.01 4120
5985.74 4033
5986.47 3986
5987.20 3928
5987.93 4017
5988.66 4165
5989.39 4122
5990.12 4276
5990.85 4228
5991.58 4408
5992.32 4302
5993.05 4397
5993.78 4393
5994.51 4435
5995.24 4501
5995.97 4494
5996.70 4472
5997.43 4484
5998.16 4435
5998.89 4312
5999.62 4264
6000.35 4190
6001.09 4167
6001.82 4051
6002.55 4094
6003.28 4060
6004.01 4036
6004.74 4057
6005.47 4140
6006.20 4252
6006.94 4525
6007.67 4841
6008.40 5586
6009.13 6242
6009.86 6952
6010.59 7876
6011.33 8670
6012.06 9284
6012.79 9617
6013.52 9865
6014.25 9511
6014.98 9112
6015.72 8377
6016.45 7396
6017.18 6586
6017.91 6059
6018.64 5380
6019.38 4789
6020.11 4339
6020.84 4064
6021.57 3772
6022.31 3584
6023.04 3478
6023.77 3407
6024.50 3417
6025.24 3429
6025.97 3304
6026.70 3266
6027.43 3300
6028.17 3340
6028.90 3364
6029.63 3347
6030.37 3288
6031.10 3198
6031.83 3160
6032.56 3113
6033.30 3091
6034.03 3023
6034.76 2971
6035.50 3139
6036.23 3044
6036.96 3128
6037.70 3105
6038.43 3060
6039.16 3004
6039.90 3107
6040.63 3094
6041.36 3259
6042.10 3272
6042.83 3255
6043.56 3334
6044.30 3286
6045.03 3319
6045.77 3382
6046.50 3394
6047.23 3368
6047.97 3494
6048.70 3553
6049.44 3613
6050.17 3764
6050.90 3801
6051.64 3922
6052.37 3928
6053.11 3919
6053.84 3853
6054.57 3796
6055.31 3709
6056.04 3606
6056.78 3479
6057.51 3401
6058.25 3396
6058.98 3447
6059.72 3393
6060.45 3346
6061.19 3261
6061.92 3193
6062.66 3213
6063.39 3213
6064.13 3141
6064.86 3117
6065.60 3107
6066.33 3123
6067.07 3054
6067.80 3029
6068.54 3055
6069.27 2973
6070.01 2916
6070.74 2891
6071.48 3017
6072.21 2925
6072.95 2908
6073.68 2901
6074.42 2854
6075.15 2783
6075.89 2829
6076.63 2841
6077.36 2801
6078.10 2779
6078.83 2653
6079.57 2712
6080.30 2662
6081.04 2743
6081.78 2735
6082.51 2743
6083.25 2708
6083.98 2675
6084.72 2625
6085.46 2652
6086.19 2536
6086.93 2597
6087.67 2642
6088.40 2691
6089.14 2719
6089.88 2762
6090.61 2761
6091.35 2756
6092.09 2673
6092.82 2701
6093.56 2684
6094.30 2608
6095.03 2651
6095.77 2666
6096.51 2573
6097.24 2534
6097.98 2541
6098.72 2660
6099.45 2596
6100.19 2603
6100.93 2531
6101.67 2535
6102.40 2595
6103.14 2625
6103.88 2511
6104.61 2593
6105.35 2512
6106.09 2570
6106.83 2629
6107.56 2571
6108.30 2629
6109.04 2622
6109.78 2621
6110.51 2652
6111.25 2696
6111.99 2675
6112.73 2713
6113.47 2809
6114.20 2844
6114.94 2808
6115.68 2815
6116.42 2881
6117.16 2903
6117.89 2843
6118.63 2900
6119.37 2867
6120.11 2825
6120.85 2864
6121.59 2813
6122.32 2884
6123.06 2910
6123.80 2998
6124.54 2860
6125.28 3022
6126.02 2947
6126.76 2898
6127.49 2909
6128.23 3042
6128.97 3013
6129.71 2966
6130.45 2969
6131.19 3027
6131.93 3120
6132.67 3046
6133.41 3177
6134.15 3170
6134.88 3160
6135.62 3306
6136.36 3462
6137.10 3491
6137.84 3511
6138.58 3640
6139.32 3709
6140.06 3696
6140.80 3701
6141.54 3910
6142.28 3793
6143.02 3746
6143.76 3698
6144.50 3614
6145.24 3577
6145.98 3583
6146.72 3514
6147.46 3577
6148.20 3528
6148.94 3522
6149.68 3518
6150.42 3626
6151.16 3651
6151.90 3689
6152.64 3646
6153.38 3677
6154.12 3751
6154.86 3735
6155.60 3820
6156.34 3838
6157.08 3737
6157.82 3800
6158.56 3954
6159.30 3918
6160.04 3976
6160.78 3985
6161.52 4061
6162.27 4205
6163.01 4399
6163.75 4616
6164.49 4838
6165.23 4928
6165.97 5135
6166.71 5164
6167.45 5186
6168.19 5198
6168.94 5066
6169.68 4994
6170.42 4985
6171.16 4961
6171.90 4881
6172.64 4781
6173.38 4785
6174.13 4768
6174.87 4822
6175.61 4886
6176.35 5061
6177.09 5195
6177.83 5537
6178.58 6207
6179.32 6773
6180.06 7689
6180.80 8816
6181.54 9800
6182.28 10632
6183.03 10841
6183.77 10594
6184.51 10142
6185.25 9245
6186.00 8485
6186.74 7686
6187.48 6866
6188.22 6369
6188.97 5894
6189.71 5634
6190.45 5381
6191.19 5322
6191.94 5290
6192.68 5140
6193.42 5137
6194.16 5054
6194.91 4904
6195.65 5025
6196.39 5093
6197.13 4966
6197.88 5037
6198.62 4992
6199.36 4907
6200.11 4991
6200.85 4970
6201.59 4932
6202.34 5126
6203.08 5392
6203.82 5863
6204.57 6671
6205.31 7821
6206.05 9533
6206.80 11303
6207.54 12851
6208.28 14119
6209.03 14646
6209.77 14332
6210.52 13766
6211.26 12488
6212.00 11065
6212.75 9329
6213.49 8289
6214.23 7064
6214.98 6104
6215.72 5352
6216.47 4857
6217.21 4515
6217.95 4359
6218.70 4169
6219.44 4109
6220.19 4116
6220.93 4172
6221.68 4095
6222.42 4086
6223.17 4040
6223.91 3950
6224.65 3934
6225.40 3916
6226.14 3877
6226.89 3705
6227.63 3558
6228.38 3300
6229.12 3310
6229.87 3200
6230.61 3214
6231.36 3165
6232.10 3117
6232.85 3177
6233.59 3109
6234.34 3104
6235.08 3163
6235.83 3260
6236.57 3357
6237.32 3324
6238.06 3622
6238.81 3965
6239.56 4057
6240.30 4066
6241.05 3987
6241.79 3830
6242.54 3754
6243.28 3667
6244.03 3736
6244.77 3671
6245.52 3905
6246.27 3924
6247.01 3822
6247.76 3829
6248.50 3694
6249.25 3643
6250.00 3487
6250.74 3430
6251.49 3397
6252.23 3347
6252.98 3239
6253.73 3226
6254.47 3217
6255.22 3198
6255.97 3184
6256.71 3114
6257.46 3147
6258.21 3068
6258.95 3075
6259.70 3042
6260.45 3017
6261.19 3037
6261.94 2989
6262.69 2983
6263.43 2949
6264.18 2904
6264.93 2831
6265.67 2831
6266.42 2818
6267.17 2850
6267.92 2831
6268.66 2848
6269.41 2911
6270.16 2857
6270.90 2861
6271.65 2815
6272.40 2877
6273.15 2839
6273.89 2758
6274.64 2871
6275.39 2949
6276.14 2942
6276.89 2920
6277.63 2985
6278.38 2950
6279.13 2964
6279.88 2794
6280.62 2788
6281.37 2769
6282.12 2722
6282.87 2730
6283.62 2648
6284.36 2573
6285.11 2577
6285.86 2596
6286.61 2542
6287.36 2525
6288.11 2521
6288.85 2478
6289.60 2497
6290.35 2507
6291.10 2465
6291.85 2424
6292.60 2440
6293.35 2537
6294.09 2521
6294.84 2466
6295.59 2447
6296.34 2432
6297.09 2523
6297.84 2525
6298.59 2402
6299.34 2461
6300.09 2533
6300.83 2519
6301.58 2416
6302.33 2393
6303.08 2429
6303.83 2432
6304.58 2419
6305.33 2368
6306.08 2395
6306.83 2452
6307.58 2302
6308.33 2335
6309.08 2379
6309.83 2505
6310.58 2475
6311.33 2452
6312.08 2573
6312.83 2667
6313.58 2721
6314.33 2782
6315.08 2769
6315.83 2737
6316.58 2801
6317.33 2676
6318.08 2657
6318.83 2624
6319.58 2493
6320.33 2428
6321.08 2350
6321.83 2341
6322.58 2273
6323.33 2323
6324.08 2235
6324.83 2205
6325.58 2219
6326.33 2206
6327.08 2223
6327.83 2137
6328.58 2119
6329.33 2064
6330.08 2120
6330.84 2143
6331.59 2055
6332.34 2083
6333.09 2101
6333.84 2124
6334.59 2132
6335.34 2108
6336.09 2064
6336.84 2075
6337.60 2077
6338.35 2116
6339.10 2144
6339.85 2141
6340.60 2095
6341.35 2038
6342.10 2040
6342.86 2065
6343.61 2077
6344.36 2118
6345.11 2083
6345.86 2149
6346.61 2111
6347.37 2130
6348.12 2202
6348.87 2170
6349.62 2202
6350.37 2250
6351.13 2221
6351.88 2252
6352.63 2368
6353.38 2370
6354.14 2366
6354.89 2344
6355.64 2308
6356.39 2177
6357.14 2290
6357.90 2267
6358.65 2211
6359.40 2256
6360.16 2129
6360.91 2185
6361.66 2099
6362.41 2136
6363.17 2205
6363.92 2206
6364.67 2274
6365.42 2276
6366.18 2219
6366.93 2238
6367.68 2239
6368.44 2278
6369.19 2310
6369.94 2257
6370.70 2261
6371.45 2273
6372.20 2198
6372.96 2243
6373.71 2226
6374.46 2218
6375.22 2159
6375.97 2196
6376.72 2106
6377.48 2194
6378.23 2280
6378.99 2241
6379.74 2311
6380.49 2168
6381.25 2158
6382.00 2164
6382.75 2275
6383.51 2257
6384.26 2153
6385.02 2204
6385.77 2217
6386.53 2172
6387.28 2242
6388.03 2261
6388.79 2127
6389.54 2081
6390.30 2090
6391.05 2118
6391.81 2173
6392.56 2092
6393.31 2086
6394.07 2096
6394.82 2135
6395.58 2146
6396.33 2068
6397.09 2089
6397.84 2023
6398.60 1959
6399.35 2068
6400.11 2053
6400.86 2063
6401.62 1953
6402.37 1982
6403.13 2041
6403.88 2062
6404.64 2019
6405.39 2045
6406.15 2039
6406.90 2024
6407.66 1995
6408.42 2060
6409.17 2095
6409.93 2093
6410.68 2086
6411.44 2071
6412.19 2047
6412.95 2062
6413.71 2084
6414.46 2095
6415.22 2088
6415.97 2125
6416.73 2033
6417.48 1999
6418.24 1987
6419.00 2095
6419.75 2131
6420.51 2067
6421.27 2105
6422.02 2010
6422.78 2058
6423.53 2066
6424.29 2111
6425.05 2038
6425.80 2034
6426.56 1996
6427.32 2028
6428.07 2097
6428.83 2078
6429.59 2004
6430.34 2026
6431.10 2054
6431.86 2062
6432.61 2147
6433.37 2234
6434.13 2225
6434.89 2188
6435.64 2174
6436.40 2160
6437.16 2165
6437.91 2167
6438.67 2261
6439.43 2300
6440.19 2261
6440.94 2178
6441.70 2205
6442.46 2212
6443.22 2321
6443.97 2305
6444.73 2327
6445.49 2342
6446.25 2283
6447.00 2264
6447.76 2324
6448.52 2332
6449.28 2328
6450.04 2375
6450.79 2397
6451.55 2360
6452.31 2339
6453.07 2381
6453.83 2357
6454.58 2466
6455.34 2507
6456.10 2515
6456.86 2602
6457.62 2512
6458.38 2494
6459.13 2499
6459.89 2523
6460.65 2601
6461.41 2572
6462.17 2516
6462.93 2565
6463.69 2554
6464.44 2620
6465.20 2710
6465.96 2715
6466.72 2777
6467.48 2715
6468.24 2656
6469.00 2809
6469.76 2779
6470.52 2734
6471.28 2808
6472.03 2731
6472.79 2699
6473.55 2730
6474.31 2715
6475.07 2789
6475.83 2786
6476.59 2847
6477.35 2911
6478.11 2929
6478.87 2906
6479.63 2989
6480.39 3044
6481.15 3015
6481.91 3004
6482.67 3050
6483.43 3140
6484.19 3064
6484.95 3074
6485.71 3107
6486.47 3230
6487.23 3239
6487.99 3280
6488.75 3268
6489.51 3298
6490.27 3417
6491.03 3508
6491.79 3570
6492.55 3636
6493.31 3595
6494.07 3663
6494.83 3639
6495.59 3631
6496.35 3554
6497.11 3549
6497.87 3588
6498.64 3547
6499.40 3575
6500.16 3621
6500.92 3759
6501.68 3739
6502.44 3896
6503.20 4186
6503.96 4858
6504.72 5635
6505.48 6772
6506.25 8252
6507.01 9629
6507.77 10604
6508.53 10850
6509.29 10629
6510.05 10193
6510.81 9082
6511.57 8114
6512.34 7138
6513.10 6160
6513.86 5533
6514.62 4943
6515.38 4519
6516.15 4277
6516.91 4189
6517.67 4136
6518.43 4002
6519.19 3841
6519.95 4050
6520.72 4052
6521.48 3974
6522.24 4117
6523.00 4185
6523.77 4077
6524.53 4301
6525.29 4476
6526.05 4684
6526.81 4820
6527.58 4882
6528.34 4818
6529.10 4820
6529.86 4661
6530.63 4629
6531.39 4705
6532.15 4899
6532.92 5271
6533.68 5963
6534.44 6585
6535.20 7054
6535.97 7527
6536.73 7734
6537.49 7537
6538.26 7204
6539.02 6607
6539.78 6035
6540.55 5367
6541.31 4809
6542.07 4528
6542.84 4351
6543.60 4246
6544.36 4179
6545.13 4192
6545.89 4137
6546.65 4158
6547.42 4164
6548.18 3999
6548.94 3955
6549.71 3926
6550.47 3942
6551.24 3833
6552.00 3823
6552.76 3780
6553.53 3761
6554.29 3718
6555.06 3696
6555.82 3732
6556.58 3775
6557.35 3775
6558.11 3812
6558.88 3794
6559.64 3853
6560.41 3980
6561.17 3910
6561.93 4018
6562.70 4143
6563.46 4077
6564.23 4110
6564.99 4059
6565.76 4102
6566.52 4121
6567.29 4042
6568.05 4054
6568.82 4039
6569.58 4108
6570.35 4111
6571.11 4138
6571.88 4182
6572.64 4300
6573.41 4297
6574.17 4391
6574.94 4430
6575.70 4497
6576.47 4265
6577.23 4387
6578.00 4349
6578.76 4349
6579.53 4368
6580.29 4519
6581.06 4643
6581.83 4721
6582.59 4788
6583.36 4741
6584.12 4772
6584.89 4637
6585.65 4602
6586.42 4624
6587.19 4497
6587.95 4376
6588.72 4406
6589.48 4693
6590.25 4774
6591.02 4896
6591.78 5031
6592.55 5414
6593.32 5703
6594.08 5985
6594.85 6100
6595.61 6037
6596.38 6013
6597.15 5923
6597.91 5771
6598.68 5339
6599.45 5014
6600.21 4796
6600.98 4594
6601.75 4396
6602.51 4142
6603.28 4067
6604.05 3898
6604.82 3864
6605.58 3931
6606.35 3904
6607.12 3823
6607.88 3965
6608.65 3928
6609.42 3964
6610.19 3979
6610.95 3972
6611.72 3938
6612.49 3823
6613.25 3797
6614.02 3693
6614.79 3687
6615.56 3756
6616.32 3748
6617.09 3791
6617.86 3930
6618.63 4023
6619.40 4052
6620.16 4191
6620.93 4445
6621.70 4580
6622.47 4634
6623.24 4577
6624.00 4637
6624.77 4505
6625.54 4428
6626.31 4256
6627.08 4004
6627.84 3953
6628.61 3871
6629.38 3812
6630.15 3820
6630.92 3793
6631.69 3874
6632.46 4000
6633.22 4179
6633.99 4321
6634.76 4485
6635.53 4663
6636.30 4571
6637.07 4560
6637.84 4627
6638.61 4706
6639.37 4803
6640.14 4782
6640.91 4834
6641.68 4921
6642.45 4864
6643.22 4849
6643.99 4625
6644.76 4227
6645.53 3984
6646.30 3817
6647.07 3737
6647.84 3518
6648.61 3262
6649.37 3230
6650.14 3305
6650.91 3267
6651.68 3184
6652.45 3131
6653.22 3085
6653.99 3032
6654.76 3088
6655.53 3151
6656.30 3043
6657.07 3046
6657.84 2993
6658.61 3019
6659.38 3028
6660.15 3056
6660.92 3039
6661.69 3109
6662.46 3007
6663.23 3009
6664.00 3035
6664.77 3034
6665.55 2930
6666.32 2874
6667.09 2953
6667.86 2978
6668.63 2974
6669.40 3112
6670.17 3137
6670.94 3172
6671.71 3177
6672.48 3205
6673.25 3097
6674.02 3150
6674.79 3091
6675.57 3076
6676.34 3091
6677.11 3118
6677.88 3094
6678.65 3127
6679.42 3112
6680.19 3190
6680.96 3184
6681.74 3234
6682.51 3313
6683.28 3272
6684.05 3378
6684.82 3451
6685.59 3497
6686.37 3436
6687.14 3367
6687.91 3220
6688.68 3137
6689.45 2985
6690.22 2952
6691.00 2902
6691.77 2861
6692.54 2735
6693.31 2693
6694.08 2611
6694.86 2618
6695.63 2637
6696.40 2668
6697.17 2601
6697.95 2586
6698.72 2686
6699.49 2635
6700.26 2626
6701.04 2666
6701.81 2615
6702.58 2586
6703.35 2559
6704.13 2557
6704.90 2537
6705.67 2558
6706.44 2473
6707.22 2441
6707.99 2560
6708.76 2455
6709.54 2496
6710.31 2409
6711.08 2416
6711.86 2427
6712.63 2475
6713.40 2440
6714.17 2442
6714.95 2413
6715.72 2413
6716.50 2391
6717.27 2271
6718.04 2276
6718.82 2357
6719.59 2379
6720.36 2338
6721.14 2287
6721.91 2286
6722.68 2317
6723.46 2415
6724.23 2358
6725.01 2367
6725.78 2406
6726.55 2404
6727.33 2309
6728.10 2269
6728.88 2281
6729.65 2274
6730.42 2262
6731.20 2312
6731.97 2358
6732.75 2407
6733.52 2336
6734.30 2349
6735.07 2314
6735.84 2376
6736.62 2366
6737.39 2399
6738.17 2491
6738.94 2359
6739.72 2340
6740.49 2376
6741.27 2339
6742.04 2406
6742.82 2484
6743.59 2436
6744.37 2385
6745.14 2350
6745.92 2363
6746.69 2440
6747.47 2472
6748.24 2551
6749.02 2556
6749.79 2666
6750.57 2693
6751.34 2740
6752.12 2851
6752.90 2850
6753.67 2782
6754.45 2820
6755.22 2686
6756.00 2629
6756.77 2589
6757.55 2519
6758.33 2473
6759.10 2554
6759.88 2514
6760.65 2485
6761.43 2493
6762.20 2440
6762.98 2491
6763.76 2434
6764.53 2454
6765.31 2504
6766.09 2528
6766.86 2504
6767.64 2463
6768.41 2453
6769.19 2415
6769.97 2315
6770.74 2377
6771.52 2304
6772.30 2310
6773.07 2349
6773.85 2351
6774.63 2355
6775.40 2239
6776.18 2337
6776.96 2294
6777.74 2299
6778.51 2315
6779.29 2235
6780.07 2245
6780.84 2285
6781.62 2257
6782.40 2326
6783.17 2204
6783.95 2180
6784.73 2191
6785.51 2172
6786.28 2168
6787.06 2156
6787.84 2133
6788.62 2081
6789.39 2141
6790.17 2121
6790.95 2134
6791.73 2111
6792.51 2120
6793.28 2056
6794.06 2126
6794.84 2208
6795.62 2095
6796.39 2133
6797.17 2053
6797.95 2093
6798.73 2157
6799.51 2188
6800.29 2168
6801.06 2159
6801.84 2067
6802.62 2079
6803.40 2159
6804.18 2144
6804.96 2190
6805.73 2143
6806.51 2157
6807.29 2151
6808.07 2100
6808.85 2124
6809.63 2057
6810.41 2019
6811.18 2085
6811.96 2057
6812.74 2017
6813.52 2150
6814.30 2132
6815.08 2017
6815.86 2150
6816.64 2097
6817.42 2155
6818.20 2152
6818.98 2151
6819.76 2183
6820.53 2086
6821.31 2148
6822.09 2128
6822.87 2188
6823.65 2140
6824.43 2181
6825.21 2095
6825.99 2041
6826.77 2073
6827.55 2105
6828.33 2109
6829.11 2097
6829.89 2070
6830.67 2027
6831.45 2008
6832.23 2077
6833.01 2141
6833.79 2197
6834.57 2245
6835.35 2379
6836.13 2597
6836.91 2826
6837.69 3079
6838.47 3277
6839.25 3326
6840.03 3097
6840.81 2921
6841.59 2791
6842.37 2761
6843.16 2594
6843.94 2537
6844.72 2372
6845.50 2310
6846.28 2345
6847.06 2435
6847.84 2456
6848.62 2658
6849.40 2723
6850.18 2895
6850.96 2966
6851.75 2961
6852.53 2820
6853.31 2796
6854.09 2796
6854.87 2686
6855.65 2608
6856.43 2487
6857.22 2343
6858.00 2296
6858.78 2263
6859.56 2310
6860.34 2263
6861.12 2287
6861.90 2298
6862.69 2247
6863.47 2208
6864.25 2243
6865.03 2400
6865.81 2409
6866.60 2335
6867.38 2472
6868.16 2416
6868.94 2458
6869.72 2483
6870.51 2346
6871.29 2369
6872.07 2431
6872.85 2358
6873.64 2449
6874.42 2537
6875.20 2530
6875.98 2552
6876.77 2548
6877.55 2621
6878.33 2671
6879.11 2705
6879.90 2826
6880.68 2815
6881.46 2945
6882.25 2917
6883.03 2876
6883.81 2970
6884.59 3031
6885.38 3188
6886.16 3452
6886.94 3615
6887.73 3879
6888.51 4023
6889.29 4038
6890.08 3877
6890.86 3632
6891.64 3490
6892.43 3286
6893.21 3078
6893.99 3043
6894.78 2908
6895.56 2758
6896.35 2799
6897.13 2866
6897.91 2845
6898.70 2795
6899.48 2775
6900.26 2837
6901.05 2858
6901.83 2808
6902.62 2792
6903.40 2877
6904.18 2910
6904.97 2872
6905.75 2877
6906.54 2899
6907.32 2801
6908.11 2896
6908.89 2829
6909.67 2788
6910.46 2805
6911.24 2772
6912.03 2738
6912.81 2840
6913.60 2796
6914.38 2766
6915.17 2734
6915.95 2711
6916.74 2753
6917.52 2896
6918.31 2841
6919.09 2809
6919.88 2794
6920.66 2835
6921.45 2816
6922.23 2960
6923.02 2896
6923.80 2974
6924.59 2946
6925.37 2965
6926.16 3058
6926.94 3176
6927.73 3242
6928.51 3172
6929.30 3166
6930.09 3145
6930.87 3135
6931.66 3069
6932.44 3174
6933.23 3053
6934.01 3074
6934.80 3114
6935.59 3238
6936.37 3348
6937.16 3414
6937.94 3517
6938.73 3665
6939.52 3825
6940.30 3960
6941.09 4124
6941.88 4390
6942.66 4443
6943.45 4375
6944.23 4493
6945.02 4496
6945.81 4603
6946.59 4627
6947.38 4756
6948.17 4885
6948.95 4844
6949.74 4732
6950.53 4523
6951.31 4389
6952.10 4297
6952.89 4141
6953.67 4219
6954.46 4139
6955.25 3960
6956.04 3979
6956.82 3955
6957.61 3951
6958.40 4000
6959.18 4026
6959.97 4060
6960.76 4084
6961.55 4102
6962.33 4178
6963.12 4437
6963.91 4502
6964.70 4605
6965.48 4838
6966.27 5079
6967.06 5235
6967.85 5306
6968.63 5266
6969.42 5476
6970.21 5497
6971.00 5508
6971.79 5628
6972.57 5541
6973.36 5429
6974.15 5551
6974.94 5436
6975.73 5662
6976.52 5796
6977.30 5799
6978.09 5960
6978.88 6192
6979.67 6886
6980.46 7853
6981.25 8814
6982.03 10477
6982.82 12341
6983.61 14603
6984.40 16847
6985.19 18104
6985.98 18331
6986.77 17804
6987.55 16446
6988.34 14764
6989.13 12990
6989.92 10899
6990.71 9162
6991.50 7772
6992.29 6611
6993.08 5626
6993.87 5043
6994.66 4598
6995.45 4267
6996.24 3963
6997.02 3879
6997.81 3841
6998.60 3870
6999.39 3799
7000.18 3783
7000.97 3793
7001.76 3772
7002.55 3638
7003.34 3566
7004.13 3552
7004.92 3445
7005.71 3288
7006.50 3272
7007.29 3272
7008.08 3224
7008.87 3230
7009.66 3214
7010.45 3231
7011.24 3453
7012.03 3622
7012.82 3529
7013.61 3629
7014.40 3624
7015.19 3506
7015.98 3343
7016.77 3446
7017.56 3391
7018.35 3446
7019.15 3466
7019.94 3491
7020.73 3511
7021.52 3804
7022.31 3949
7023.10 4073
7023.89 4016
7024.68 4053
7025.47 4154
7026.26 4085
7027.05 3916
7027.85 3896
7028.64 3747
7029.43 3693
7030.22 3602
7031.01 3463
7031.80 3407
7032.59 3321
7033.38 3233
7034.18 3267
7034.97 3303
7035.76 3415
7036.55 3406
7037.34 3386
7038.13 3298
7038.93 3416
7039.72 3422
7040.51 3467
7041.30 3502
7042.09 3368
7042.89 3448
7043.68 3457
7044.47 3389
7045.26 3449
7046.05 3428
7046.85 3463
7047.64 3561
7048.43 3654
7049.22 3813
7050.01 3840
7050.81 3820
7051.60 3731
7052.39 3626
7053.18 3569
7053.98 3364
7054.77 3362
7055.56 3263
7056.36 3165
7057.15 3300
7057.94 3216
7058.73 3203
7059.53 3189
7060.32 3193
7061.11 3149
7061.91 3192
7062.70 3071
7063.49 3005
7064.29 3078
7065.08 3109
7065.87 3060
7066.66 2865
7067.46 2853
7068.25 2811
7069.04 2803
7069.84 2689
7070.63 2787
7071.43 2842
7072.22 2745
7073.01 2577
7073.81 2637
7074.60 2641
7075.39 2650
7076.19 2583
7076.98 2609
7077.78 2542
7078.57 2547
7079.36 2547
7080.16 2522
7080.95 2546
7081.75 2502
7082.54 2493
7083.33 2621
7084.13 2671
7084.92 2686
7085.72 2775
7086.51 2856
7087.31 2896
7088.10 2939
7088.90 2970
7089.69 2856
7090.48 2776
7091.28 2610
7092.07 2481
7092.87 2433
7093.66 2414
7094.46 2368
7095.25 2343
7096.05 2261
7096.84 2157
7097.64 2238
7098.43 2188
7099.23 2154
7100.02 2156
7100.82 2161
7101.61 2091
7102.41 2099
7103.20 2033
7104.00 1958
7104.80 1997
7105.59 1946
7106.39 1968
7107.18 2006
7107.98 2003
7108.77 1893
7109.57 1975
7110.36 1881
7111.16 1889
7111.96 1947
7112.75 2000
7113.55 1854
7114.34 1921
7115.14 1904
7115.94 1925
7116.73 1983
7117.53 1937
7118.32 2002
7119.12 1969
7119.92 1948
7120.71 1891
7121.51 1970
7122.31 1977
7123.10 1915
7123.90 1909
7124.70 1946
7125.49 1907
7126.29 1997
7127.09 1991
7127.88 1949
7128.68 1968
7129.48 2000
7130.27 2039
7131.07 1952
7131.87 1959
7132.66 1900
7133.46 1900
7134.26 1905
7135.06 1843
7135.85 1894
7136.65 1924
7137.45 1807
7138.24 1823
7139.04 1783
7139.84 1746
7140.64 1776
7141.43 1787
7142.23 1840
7143.03 1799
7143.83 1801
7144.62 1790
7145.42 1798
7146.22 1771
7147.02 1778
7147.82 1683
7148.61 1727
7149.41 1727
7150.21 1796
7151.01 1735
7151.81 1773
7152.60 1762
7153.40 1759
7154.20 1740
7155.00 1794
7155.80 1783
7156.59 1798
7157.39 1826
7158.19 1737
7158.99 1750
7159.79 1686
7160.59 1764
7161.39 1647
7162.18 1667
7162.98 1687
7163.78 1707
7164.58 1704
7165.38 1717
7166.18 1730
7166.98 1660
7167.78 1656
7168.57 1681
7169.37 1655
7170.17 1625
7170.97 1648
7171.77 1607
7172.57 1587
7173.37 1580
7174.17 1590
7174.97 1643
7175.77 1586
7176.57 1555
7177.37 1568
7178.17 1577
7178.97 1642
7179.77 1656
7180.56 1608
7181.36 1618
7182.16 1669
7182.96 1689
7183.76 1636
7184.56 1620
7185.36 1650
7186.16 1630
7186.96 1563
7187.76 1580
7188.56 1525
7189.36 1600
7190.16 1564
7190.96 1555
7191.76 1553
7192.57 1454
7193.37 1481
7194.17 1586
7194.97 1632
7195.77 1551
7196.57 1562
7197.37 1541
7198.17 1556
7198.97 1481
7199.77 1522
7200.57 1529
7201.37 1498
7202.17 1550
7202.97 1543
7203.77 1489
7204.58 1466
7205.38 1526
7206.18 1546
7206.98 1556
7207.78 1497
7208.58 1559
7209.38 1539
7210.18 1577
7210.99 1523
7211.79 1618
7212.59 1628
7213.39 1603
7214.19 1537
7214.99 1646
7215.79 1688
7216.60 1657
7217.40 1623
7218.20 1608
7219.00 1675
7219.80 1582
7220.60 1600
7221.41 1614
7222.21 1543
7223.01 1636
7223.81 1681
7224.62 1666
7225.42 1672
7226.22 1685
7227.02 1707
7227.82 1675
7228.63 1677
7229.43 1701
7230.23 1757
7231.03 1769
7231.84 1810
7232.64 1841
7233.44 1807
7234.24 2084
7235.05 2178
7235.85 2226
7236.65 2239
7237.45 2263
7238.26 2208
7239.06 2100
7239.86 2055
7240.67 1978
7241.47 1806
7242.27 1796
7243.08 1840
7243.88 1879
7244.68 1824
7245.49 1761
7246.29 1852
7247.09 1778
7247.90 1771
7248.70 1817
7249.50 1764
7250.31 1846
7251.11 1870
7251.91 1935
7252.72 1821
7253.52 1916
7254.32 1998
7255.13 1935
7255.93 1911
7256.74 1934
7257.54 1896
7258.34 1834
7259.15 1756
7259.95 1889
7260.76 1936
7261.56 1882
7262.36 1948
7263.17 2015
7263.97 2016
7264.78 2073
7265.58 2016
7266.39 2031
7267.19 1988
7268.00 2022
7268.80 2049
7269.60 1930
7270.41 1846
7271.21 1912
7272.02 1938
7272.82 2011
7273.63 2024
7274.43 1944
7275.24 1976
7276.04 2048
7276.85 1973
7277.65 2044
7278.46 2098
7279.26 2208
7280.07 2208
7280.87 2444
7281.68 2596
7282.48 2870
7283.29 3015
7284.09 3129
7284.90 3110
7285.71 3130
7286.51 3071
7287.32 2827
7288.12 2684
7288.93 2551
7289.73 2384
7290.54 2290
7291.35 2162
7292.15 2226
7292.96 2142
7293.76 2139
7294.57 2105
7295.38 2089
7296.18 2132
7296.99 2116
7297.79 2078
7298.60 2098
7299.41 2136
7300.21 2149
7301.02 2197
7301.82 2238
7302.63 2211
7303.44 2248
7304.24 2278
7305.05 2263
7305.86 2333
7306.66 2290
7307.47 2440
7308.28 2526
7309.08 2688
7309.89 2716
7310.70 2733
7311.50 2782
7312.31 2701
7313.12 2715
7313.93 2648
7314.73 2646
7315.54 2736
7316.35 2771
7317.15 2961
7317.96 3169
7318.77 3316
7319.58 3515
7320.38 3588
7321.19 3576
7322.00 3479
7322.81 3310
7323.61 3122
7324.42 2955
7325.23 2806
7326.04 2736
7326.84 2526
7327.65 2470
7328.46 2385
7329.27 2379
7330.08 2344
7330.88 2302
7331.69 2297
7332.50 2262
7333.31 2213
7334.12 2303
7334.92 2385
7335.73 2391
7336.54 2417
7337.35 2480
7338.16 2538
7338.97 2593
7339.78 2578
7340.58 2666
7341.39 2570
7342.20 2515
7343.01 2460
7343.82 2432
7344.63 2362
7345.44 2404
7346.24 2382
7347.05 2294
7347.86 2330
7348.67 2292
7349.48 2324
7350.29 2296
7351.10 2265
7351.91 2212
7352.72 2161
7353.53 2171
7354.34 2136
7355.14 2243
7355.95 2257
7356.76 2362
7357.57 2377
7358.38 2485
7359.19 2625
7360.00 2674
7360.81 2632
7361.62 2685
7362.43 2597
7363.24 2568
7364.05 2592
7364.86 2554
7365.67 2544
7366.48 2533
7367.29 2418
7368.10 2269
7368.91 2281
7369.72 2301
7370.53 2162
7371.34 2217
7372.15 2196
7372.96 2148
7373.77 2133
7374.58 2162
7375.39 2180
7376.20 2263
7377.01 2283
7377.82 2383
7378.63 2557
7379.44 2696
7380.26 2770
7381.07 2834
7381.88 2776
7382.69 2737
7383.50 2666
7384.31 2616
7385.12 2511
7385.93 2379
7386.74 2264
7387.55 2218
7388.36 2126
7389.18 2061
7389.99 2024
7390.80 2022
7391.61 1941
7392.42 1827
7393.23 1844
7394.04 1924
7394.86 1828
7395.67 1897
7396.48 1907
7397.29 1923
7398.10 2023
7398.91 2042
7399.73 2022
7400.54 2072
7401.35 2075
7402.16 2093
7402.97 2020
7403.79 1989
7404.60 1931
7405.41 1965
7406.22 1986
7407.03 1937
7407.85 1907
7408.66 1905
7409.47 1888
7410.28 1787
7411.10 1747
7411.91 1675
7412.72 1678
7413.53 1632
7414.35 1675
7415.16 1605
7415.97 1604
7416.78 1624
7417.60 1641
7418.41 1679
7419.22 1660
7420.03 1602
7420.85 1608
7421.66 1675
7422.47 1545
7423.29 1575
7424.10 1633
7424.91 1625
7425.73 1589
7426.54 1532
7427.35 1545
7428.17 1484
7428.98 1491
7429.79 1477
7430.61 1497
7431.42 1490
7432.23 1549
7433.05 1592
7433.86 1491
7434.67 1529
7435.49 1505
7436.30 1510
7437.12 1531
7437.93 1587
7438.74 1595
7439.56 1559
7440.37 1515
7441.18 1516
7442.00 1518
7442.81 1514
7443.63 1506
7444.44 1544
7445.26 1463
7446.07 1447
7446.88 1456
7447.70 1461
7448.51 1481
7449.33 1461
7450.14 1475
7450.96 1491
7451.77 1447
7452.59 1488
7453.40 1481
7454.22 1470
7455.03 1511
7455.85 1464
7456.66 1424
7457.47 1406
7458.29 1449
7459.10 1374
7459.92 1381
7460.74 1392
7461.55 1379
7462.37 1378
7463.18 1453
7464.00 1403
7464.81 1434
7465.63 1386
7466.44 1380
7467.26 1403
7468.07 1458
7468.89 1482
7469.70 1451
7470.52 1450
7471.34 1444
7472.15 1419
7472.97 1457
7473.78 1461
7474.60 1392
7475.41 1402
7476.23 1379
7477.05 1437
7477.86 1453
7478.68 1386
7479.49 1416
7480.31 1417
7481.13 1411
7481.94 1424
7482.76 1457
7483.58 1440
7484.39 1413
7485.21 1370
7486.03 1395
7486.84 1389
7487.66 1382
7488.48 1380
7489.29 1389
7490.11 1417
7490.93 1368
7491.74 1377
7492.56 1350
7493.38 1306
7494.19 1384
7495.01 1392
7495.83 1431
7496.64 1377
7497.46 1388
7498.28 1435
7499.10 1355
7499.91 1440
7500.73 1381
7501.55 1391
7502.36 1378
7503.18 1360
7504.00 1345
7504.82 1340
7505.63 1347
7506.45 1360
7507.27 1363
7508.09 1340
7508.90 1327
7509.72 1352
7510.54 1286
7511.36 1289
7512.18 1383
7512.99 1424
7513.81 1406
7514.63 1370
7515.45 1324
7516.27 1336
7517.08 1371
7517.90 1333
7518.72 1329
7519.54 1320
7520.36 1302
7521.18 1323
7521.99 1369
7522.81 1356
7523.63 1356
7524.45 1359
7525.27 1352
7526.09 1382
7526.91 1325
7527.72 1359
7528.54 1333
7529.36 1350
7530.18 1354
7531.00 1372
7531.82 1393
7532.64 1354
7533.46 1428
7534.28 1382
7535.10 1457
7535.91 1412
7536.73 1379
7537.55 1377
7538.37 1373
7539.19 1323
7540.01 1368
7540.83 1386
7541.65 1455
7542.47 1456
7543.29 1431
7544.11 1429
7544.93 1411
7545.75 1396
7546.57 1405
7547.39 1418
7548.21 1410
7549.03 1423
7549.85 1390
7550.67 1413
7551.49 1402
7552.31 1446
7553.13 1463
7553.95 1429
7554.77 1478
7555.59 1481
7556.41 1479
7557.23 1482
7558.05 1584
7558.87 1503
7559.69 1514
7560.51 1471
7561.33 1484
7562.15 1524
7562.97 1467
7563.79 1474
7564.61 1482
7565.44 1432
7566.26 1551
7567.08 1517
7567.90 1502
7568.72 1512
7569.54 1576
7570.36 1532
7571.18 1505
7572.00 1570
7572.82 1506
7573.65 1498
7574.47 1557
7575.29 1535
7576.11 1575
7576.93 1563
7577.75 1556
7578.57 1561
7579.40 1506
7580.22 1530
7581.04 1586
7581.86 1612
7582.68 1623
7583.50 1664
7584.33 1648
7585.15 1631
7585.97 1620
7586.79 1640
7587.61 1661
7588.44 1687
7589.26 1716
7590.08 1655
7590.90 1658
7591.72 1655
7592.55 1733
7593.37 1721
7594.19 1728
7595.01 1730
7595.84 1751
7596.66 1883
7597.48 1831
7598.30 1811
7599.13 1836
7599.95 1832
7600.77 1903
7601.59 1905
7602.42 1968
7603.24 1996
7604.06 1924
7604.89 1979
7605.71 1994
7606.53 2018
7607.36 1964
7608.18 1867
7609.00 1949
7609.82 1955
7610.65 1840
7611.47 1868
7612.29 1872
7613.12 1877
7613.94 1930
7614.77 1997
7615.59 2074
7616.41 2180
7617.24 2249
7618.06 2299
7618.88 2210
7619.71 2342
7620.53 2258
7621.35 2208
7622.18 2251
7623.00 2150
7623.83 2120
7624.65 2087
7625.47 1997
7626.30 2154
7627.12 2161
7627.95 2171
7628.77 2151
7629.60 2254
7630.42 2296
7631.24 2316
7632.07 2294
7632.89 2217
7633.72 2289
7634.54 2266
7635.37 2115
7636.19 1983
7637.02 1917
7637.84 1903
7638.67 1806
7639.49 1786
7640.31 1699
7641.14 1766
7641.96 1813
7642.79 1862
7643.61 1927
7644.44 1895
7645.26 1925
7646.09 1974
7646.92 2018
7647.74 1952
7648.57 2031
7649.39 1966
7650.22 1995
7651.04 2012
7651.87 1892
7652.69 1869
7653.52 1756
7654.34 1754
7655.17 1630
7656.00 1619
7656.82 1590
7657.65 1638
7658.47 1597
7659.30 1576
7660.12 1575
7660.95 1524
7661.78 1465
7662.60 1512
7663.43 1541
7664.25 1521
7665.08 1540
7665.91 1561
7666.73 1583
7667.56 1611
7668.39 1572
7669.21 1516
7670.04 1481
7670.87 1501
7671.69 1508
7672.52 1464
7673.35 1472
7674.17 1443
7675.00 1427
7675.83 1445
7676.65 1444
7677.48 1444
7678.31 1421
7679.13 1423
7679.96 1534
7680.79 1529
7681.61 1516
7682.44 1553
7683.27 1540
7684.10 1593
7684.92 1616
7685.75 1598
7686.58 1569
7687.40 1573
7688.23 1521
7689.06 1520
7689.89 1547
7690.71 1555
7691.54 1516
7692.37 1493
7693.20 1534
7694.03 1496
7694.85 1505
7695.68 1526
7696.51 1513
7697.34 1572
7698.16 1543
7698.99 1538
7699.82 1622
7700.65 1596
7701.48 1529
7702.31 1519
7703.13 1493
7703.96 1510
7704.79 1424
7705.62 1481
7706.45 1408
7707.28 1342
7708.10 1418
7708.93 1444
7709.76 1421
7710.59 1451
7711.42 1417
7712.25 1394
7713.08 1442
7713.90 1431
7714.73 1421
7715.56 1428
7716.39 1404
7717.22 1416
7718.05 1414
7718.88 1415
7719.71 1408
7720.54 1365
7721.37 1452
7722.20 1383
7723.02 1406
7723.85 1401
7724.68 1385
7725.51 1422
7726.34 1426
7727.17 1467
7728.00 1476
7728.83 1466
7729.66 1504
7730.49 1458
7731.32 1476
7732.15 1455
7732.98 1363
7733.81 1386
7734.64 1358
7735.47 1364
7736.30 1327
7737.13 1301
7737.96 1290
7738.79 1302
7739.62 1287
7740.45 1267
7741.28 1321
7742.11 1354
7742.94 1388
7743.77 1490
7744.60 1543
7745.43 1596
7746.26 1731
7747.09 1816
7747.92 1907
7748.75 1874
7749.59 1781
7750.42 1749
7751.25 1649
7752.08 1582
7752.91 1505
7753.74 1428
7754.57 1429
7755.40 1400
7756.23 1349
7757.06 1321
7757.90 1295
7758.73 1347
7759.56 1243
7760.39 1239
7761.22 1271
7762.05 1288
7762.88 1333
7763.71 1293
7764.55 1308
7765.38 1310
7766.21 1312
7767.04 1290
7767.87 1255
7768.70 1221
7769.54 1205
7770.37 1270
7771.20 1268
7772.03 1266
7772.86 1217
7773.70 1223
7774.53 1237
7775.36 1217
7776.19 1252
7777.02 1191
7777.86 1271
7778.69 1268
7779.52 1247
7780.35 1269
7781.19 1270
7782.02 1218
7782.85 1320
7783.68 1334
7784.52 1308
7785.35 1320
7786.18 1302
7787.01 1349
7787.85 1333
7788.68 1344
7789.51 1287
7790.35 1284
7791.18 1293
7792.01 1323
7792.84 1314
7793.68 1323
7794.51 1356
7795.34 1315
7796.18 1330
7797.01 1359
7797.84 1343
7798.68 1337
7799.51 1337
7800.34 1353
7801.18 1401
7802.01 1341
7802.84 1369
7803.68 1459
7804.51 1359
7805.35 1357
7806.18 1432
7807.01 1441
7807.85 1482
7808.68 1431
7809.51 1435
7810.35 1474
7811.18 1524
7812.02 1504
7812.85 1480
7813.68 1573
7814.52 1609
7815.35 1588
7816.19 1560
7817.02 1605
7817.86 1569
7818.69 1513
7819.52 1593
7820.36 1599
7821.19 1681
7822.03 1653
7822.86 1749
7823.70 1678
7824.53 1705
7825.37 1645
7826.20 1645
7827.04 1653
7827.87 1594
7828.71 1528
7829.54 1510
7830.38 1553
7831.21 1578
7832.05 1515
7832.88 1632
7833.72 1700
7834.55 1672
7835.39 1681
7836.22 1624
7837.06 1553
7837.89 1582
7838.73 1524
7839.57 1520
7840.40 1507
7841.24 1492
7842.07 1435
7842.91 1375
7843.74 1398
7844.58 1373
7845.42 1357
7846.25 1398
7847.09 1344
7847.92 1343
7848.76 1357
7849.60 1393
7850.43 1375
7851.27 1406
7852.10 1303
7852.94 1376
7853.78 1323
7854.61 1296
7855.45 1332
7856.29 1385
7857.12 1380
7857.96 1344
7858.79 1367
7859.63 1411
7860.47 1331
7861.30 1367
7862.14 1357
7862.98 1311
7863.81 1380
7864.65 1347
7865.49 1333
7866.33 1326
7867.16 1272
7868.00 1374
7868.84 1364
7869.67 1424
7870.51 1407
7871.35 1374
7872.19 1403
7873.02 1404
7873.86 1344
7874.70 1467
7875.54 1539
7876.37 1608
7877.21 1652
7878.05 1665
7878.89 1617
7879.72 1721
7880.56 1740
7881.40 1657
7882.24 1630
7883.07 1586
7883.91 1562
7884.75 1517
7885.59 1503
7886.43 1503
7887.26 1442
7888.10 1463
7888.94 1481
7889.78 1470
7890.62 1532
7891.45 1434
7892.29 1469
7893.13 1425
7893.97 1467
7894.81 1449
7895.65 1399
7896.49 1412
7897.32 1433
7898.16 1398
7899.00 1373
7899.84 1329
7900.68 1298
7901.52 1325
7902.36 1250
7903.20 1343
7904.03 1298
7904.87 1318
7905.71 1294
7906.55 1307
7907.39 1282
7908.23 1336
7909.07 1273
7909.91 1265
7910.75 1276
7911.59 1358
7912.43 1417
7913.27 1470
7914.11 1470
7914.94 1504
7915.78 1552
7916.62 1533
7917.46 1547
7918.30 1572
7919.14 1529
7919.98 1486
7920.82 1473
7921.66 1392
7922.50 1416
7923.34 1336
7924.18 1265
7925.02 1287
7925.86 1299
7926.70 1250
7927.54 1293
7928.38 1255
7929.22 1229
7930.06 1273
7930.90 1292
7931.74 1238
7932.59 1267
7933.43 1210
7934.27 1189
7935.11 1262
7935.95 1260
7936.79 1201
7937.63 1246
7938.47 1260
7939.31 1214
7940.15 1248
7940.99 1268
7941.83 1345
7942.67 1306
7943.52 1266
7944.36 1317
7945.20 1285
7946.04 1317
7946.88 1280
7947.72 1303
7948.56 1293
7949.40 1339
7950.25 1336
7951.09 1299
7951.93 1299
7952.77 1337
7953.61 1377
7954.45 1346
7955.29 1436
7956.14 1427
7956.98 1475
7957.82 1374
7958.66 1354
7959.50 1329
7960.35 1361
7961.19 1410
7962.03 1298
7962.87 1309
7963.71 1365
7964.56 1379
7965.40 1393
7966.24 1455
7967.08 1534
7967.93 1587
7968.77 1515
7969.61 1512
7970.45 1389
7971.29 1363
7972.14 1352
7972.98 1373
7973.82 1262
7974.67 1296
7975.51 1275
7976.35 1244
7977.19 1203
7978.04 1208
7978.88 1218
7979.72 1219
7980.57 1248
7981.41 1205
7982.25 1180
7983.09 1159
7983.94 1184
7984.78 1167
7985.62 1192
7986.47 1116
7987.31 1151
7988.15 1164
7989.00 1140
7989.84 1128
7990.68 1140
7991.53 1127
7992.37 1129
7993.22 1142
7994.06 1087
7994.90 1114
7995.75 1046
7996.59 1045
7997.43 1095
7998.28 1065
7999.12 1082
7999.97 1092
8000.81 1105
8001.65 1126
8002.50 1048
8003.34 1058
8004.19 1041
8005.03 989
8005.88 978
8006.72 1016
8007.57 1084
8008.41 1041
8009.25 1045
8010.10 1029
8010.94 1021
8011.79 1011
8012.63 1065
8013.48 1020
8014.32 954
8015.17 1007
8016.01 1015
8016.86 981
8017.70 958
8018.55 978
8019.39 1014
8020.24 1036
8021.08 1000
8021.93 992
8022.77 960
8023.62 965
8024.46 924
8025.31 956
8026.15 953
8027.00 982
8027.84 1024
8028.69 1017
8029.54 998
8030.38 990
8031.23 930
8032.07 983
8032.92 963
8033.76 950
8034.61 1002
8035.46 1029
8036.30 1012
8037.15 932
8037.99 961
8038.84 989
8039.69 1003
8040.53 1014
8041.38 984
8042.22 952
8043.07 986
8043.92 972
8044.76 975
8045.61 991
8046.46 996
8047.30 1024
8048.15 956
8049.00 946
8049.84 973
8050.69 955
8051.54 1028
8052.38 1008
8053.23 967
8054.08 1008
8054.92 962
8055.77 951
8056.62 937
8057.46 986
8058.31 942
8059.16 974
8060.01 925
8060.85 940
8061.70 954
8062.55 908
8063.40 1003
8064.24 948
8065.09 1013
8065.94 962
8066.79 953
8067.63 943
8068.48 865
8069.33 897
8070.18 933
8071.02 922
8071.87 945
8072.72 929
8073.57 896
8074.42 929
8075.26 921
8076.11 933
8076.96 931
8077.81 917
8078.66 954
8079.50 961
8080.35 925
8081.20 890
8082.05 901
8082.90 928
8083.75 952
8084.59 937
8085.44 988
8086.29 934
8087.14 846
8087.99 947
8088.84 988
8089.69 970
8090.53 904
8091.38 927
8092.23 892
8093.08 895
8093.93 915
8094.78 957
8095.63 948
8096.48 927
8097.33 892
8098.18 930
8099.02 913
8099.87 921
8100.72 932
8101.57 935
8102.42 938
8103.27 924
8104.12 941
8104.97 891
8105.82 898
8106.67 914
8107.52 909
8108.37 968
8109.22 898
8110.07 906
8110.92 920
8111.77 943
8112.62 911
8113.47 902
8114.32 906
8115.17 941
8116.02 953
8116.87 930
8117.72 971
8118.57 956
8119.42 979
8120.27 1022
8121.12 974
8121.97 1008
8122.82 998
8123.67 963
8124.52 950
8125.37 966
8126.22 1031
8127.07 955
8127.93 958
8128.78 943
8129.63 914
8130.48 986
8131.33 1001
8132.18 1014
8133.03 1028
8133.88 1008
8134.73 991
8135.58 939
8136.44 975
8137.29 940
8138.14 931
8138.99 963
8139.84 942
8140.69 956
8141.54 1050
8142.39 978
8143.25 943
8144.10 942
8144.95 927
8145.80 919
8146.65 911
8147.50 983
8148.36 970
8149.21 949
8150.06 950
8150.91 973
8151.76 1001
8152.62 1005
8153.47 1025
8154.32 1053
8155.17 1001
8156.02 1012
8156.88 1026
8157.73 993
8158.58 973
8159.43 982
8160.29 937
8161.14 932
8161.99 960
8162.84 893
8163.70 925
8164.55 944
8165.40 918
8166.25 883
8167.11 950
8167.96 911
8168.81 895
8169.67 933
8170.52 916
8171.37 880
8172.23 913
8173.08 895
8173.93 872
8174.78 854
8175.64 875
8176.49 883
8177.34 923
8178.20 915
8179.05 939
8179.90 915
8180.76 856
8181.61 894
8182.47 867
8183.32 841
8184.17 846
8185.03 857
8185.88 927
8186.73 845
8187.59 907
8188.44 894
8189.30 888
8190.15 886
8191.00 902
8191.86 887
8192.71 852
8193.57 851
8194.42 903
8195.27 953
8196.13 915
8196.98 897
8197.84 885
8198.69 915
8199.55 890
8200.40 875
8201.26 870
8202.11 857
8202.96 873
8203.82 922
8204.67 868
8205.53 898
8206.38 902
8207.24 906
8208.09 903
8208.95 904
8209.80 916
8210.66 906
8211.51 881
8212.37 875
8213.22 877
8214.08 862
8214.93 904
8215.79 895
8216.65 918
8217.50 880
8218.36 930
8219.21 897
8220.07 924
8220.92 992
8221.78 987
8222.63 976
8223.49 998
8224.35 995
8225.20 934
8226.06 983
8226.91 921
8227.77 909
8228.63 929
8229.48 973
8230.34 884
8231.19 903
8232.05 909
8232.91 881
8233.76 899
8234.62 881
8235.47 909
8236.33 867
8237.19 880
8238.04 874
8238.90 894
8239.76 887
8240.61 896
8241.47 924
8242.33 818
8243.18 857
8244.04 930
8244.90 916
8245.75 895
8246.61 877
8247.47 880
8248.33 913
8249.18 847
8250.04 889
8250.90 877
8251.75 924
8252.61 902
8253.47 914
8254.33 879
8255.18 925
8256.04 877
8256.90 867
8257.76 942
8258.61 932
8259.47 860
8260.33 882
8261.19 905
8262.04 899
8262.90 887
8263.76 903
8264.62 912
8265.48 943
8266.33 893
8267.19 928
8268.05 953
8268.91 888
8269.77 966
8270.62 933
8271.48 927
8272.34 947
8273.20 941
8274.06 910
8274.92 935
8275.77 946
8276.63 913
8277.49 951
8278.35 917
8279.21 985
8280.07 968
8280.93 955
8281.78 970
8282.64 951
8283.50 930
8284.36 942
8285.22 891
8286.08 933
8286.94 923
8287.80 935
8288.66 916
8289.51 935
8290.37 924
8291.23 973
8292.09 987
8292.95 973
8293.81 999
8294.67 1002
8295.53 999
8296.39 939
8297.25 1007
8298.11 956
8298.97 946
8299.83 929
8300.69 953
8301.55 959
8302.41 955
8303.27 978
8304.13 992
8304.99 990
8305.85 976
8306.71 983
8307.57 930
8308.43 973
8309.29 937
8310.15 953
8311.01 957
8311.87 978
8312.73 966
8313.59 954
8314.45 940
8315.31 930
8316.17 929
8317.03 925
8317.89 933
8318.75 942
8319.61 999
8320.47 937
8321.33 933
8322.20 928
8323.06 928
8323.92 976
8324.78 966
8325.64 935
8326.50 932
8327.36 935
8328.22 944
8329.08 978
8329.94 979
8330.81 986
8331.67 950
8332.53 997
8333.39 985
8334.25 1012
8335.11 909
8335.97 936
8336.84 971
8337.70 949
8338.56 961
8339.42 1020
8340.28 1035
8341.15 1023
8342.01 992
8342.87 983
8343.73 998
8344.59 960
8345.45 998
8346.32 984
8347.18 1021
8348.04 1050
8348.90 1047
8349.77 1009
8350.63 977
8351.49 1020
8352.35 1056
8353.22 1017
8354.08 996
8354.94 1028
8355.80 1032
8356.67 1018
8357.53 959
8358.39 1003
8359.25 1050
8360.12 1052
8360.98 1042
8361.84 1045
8362.71 1066
8363.57 1034
8364.43 1024
8365.29 1018
8366.16 1041
8367.02 1047
8367.88 1061
8368.75 1054
8369.61 1083
8370.47 1083
8371.34 1031
8372.20 1066
8373.06 1072
8373.93 1017
8374.79 1024
8375.65 1017
8376.52 1098
8377.38 1089
8378.25 1070
8379.11 1077
8379.97 1068
8380.84 1131
8381.70 1205
8382.56 1190
8383.43 1131
8384.29 1157
8385.16 1193
8386.02 1172
8386.89 1131
8387.75 1220
8388.61 1141
8389.48 1144
8390.34 1233
8391.21 1170
8392.07 1193
8392.94 1213
8393.80 1198
8394.67 1201
8395.53 1237
8396.39 1230
8397.26 1213
8398.12 1206
8398.99 1235
8399.85 1209
8400.72 1166
8401.58 1251
8402.45 1193
8403.31 1224
8404.18 1291
8405.04 1242
8405.91 1260
8406.77 1261
8407.64 1276
8408.50 1349
8409.37 1352
8410.24 1309
8411.10 1352
8411.97 1360
8412.83 1418
8413.70 1389
8414.56 1395
8415.43 1462
8416.29 1433
8417.16 1474
8418.03 1467
8418.89 1482
8419.76 1444
8420.62 1544
8421.49 1515
8422.36 1484
8423.22 1542
8424.09 1498
8424.95 1513
8425.82 1584
8426.69 1658
8427.55 1665
8428.42 1583
8429.28 1638
8430.15 1621
8431.02 1649
8431.88 1669
8432.75 1674
8433.62 1722
8434.48 1769
8435.35 1805
8436.22 1847
8437.08 1906
8437.95 1962
8438.82 1974
8439.68 2043
8440.55 2124
8441.42 2082
8442.29 2085
8443.15 2119
8444.02 2065
8444.89 2126
8445.75 2148
8446.62 2178
8447.49 2252
8448.36 2140
8449.22 2201
8450.09 2360
8450.96 2535
8451.83 2821
8452.69 3323
8453.56 3864
8454.43 4374
8455.30 4792
8456.16 5032
8457.03 5041
8457.90 4826
8458.77 4361
8459.64 3962
8460.50 3489
8461.37 3192
8462.24 2852
8463.11 2673
8463.98 2398
8464.84 2193
8465.71 2105
8466.58 2045
8467.45 1937
8468.32 1887
8469.19 1808
8470.05 1800
8470.92 1780
8471.79 1763
8472.66 1727
8473.53 1691
8474.40 1757
8475.27 1805
8476.13 1775
8477.00 1785
8477.87 1754
8478.74 1793
8479.61 1868
8480.48 1963
8481.35 1950
8482.22 1968
8483.09 1992
8483.96 1980
8484.82 2016
8485.69 1920
8486.56 1888
8487.43 1833
8488.30 1769
8489.17 1814
8490.04 1816
8490.91 1852
8491.78 1936
8492.65 1971
8493.52 1950
8494.39 1980
8495.26 1930
8496.13 1988
8497.00 1901
8497.87 1887
8498.74 1828
8499.61 1768
8500.48 1790
8501.35 1774
8502.22 1734
8503.09 1704
8503.96 1678
8504.83 1725
8505.70 1798
8506.57 1782
8507.44 1778
8508.31 1782
8509.18 1816
8510.05 1844
8510.92 1917
8511.79 1872
8512.66 1829
8513.53 1821
8514.40 1839
8515.27 1939
8516.15 1893
8517.02 1930
8517.89 1963
8518.76 2008
8519.63 2054
8520.50 2070
8521.37 2180
8522.24 2309
8523.11 2495
8523.98 2709
8524.86 2822
8525.73 2802
8526.60 2850
8527.47 2923
8528.34 2811
8529.21 2650
8530.08 2561
8530.96 2471
8531.83 2273
8532.70 2173
8533.57 2061
8534.44 1988
8535.31 1898
8536.19 1874
8537.06 1819
8537.93 1805
8538.80 1831
8539.67 1710
8540.55 1686
8541.42 1721
8542.29 1701
8543.16 1690
8544.03 1638
8544.91 1698
8545.78 1668
8546.65 1687
8547.52 1709
8548.40 1676
8549.27 1712
8550.14 1804
8551.01 1934
8551.89 1862
8552.76 1909
8553.63 2004
8554.51 2051
8555.38 1969
8556.25 1927
8557.12 1919
8558.00 1794
8558.87 1796
8559.74 1698
8560.62 1698
8561.49 1699
8562.36 1669
8563.24 1661
8564.11 1655
8564.98 1666
8565.86 1656
8566.73 1620
8567.60 1581
8568.48 1570
8569.35 1506
8570.22 1539
8571.10 1553
8571.97 1500
8572.84 1462
8573.72 1562
8574.59 1520
8575.46 1549
8576.34 1520
8577.21 1494
8578.09 1466
8578.96 1487
8579.83 1510
8580.71 1567
8581.58 1539
8582.46 1529
8583.33 1535
8584.21 1577
8585.08 1553
8585.95 1561
8586.83 1561
8587.70 1618
8588.58 1540
8589.45 1659
8590.33 1661
8591.20 1623
8592.08 1650
8592.95 1673
8593.83 1627
8594.70 1673
8595.58 1711
8596.45 1692
8597.33 1648
8598.20 1626
8599.08 1694
8599.95 1690
8600.83 1713
8601.70 1700
8602.58 1659
8603.45 1726
8604.33 1756
8605.20 1767
8606.08 1693
8606.95 1680
8607.83 1730
8608.70 1724
8609.58 1705
8610.45 1809
8611.33 1822
8612.21 1866
8613.08 1815
8613.96 1764
8614.83 1831
8615.71 1886
8616.59 1882
8617.46 1926
8618.34 1874
8619.21 1922
8620.09 1994
8620.97 2006
8621.84 2000
8622.72 1992
8623.59 1986
8624.47 2071
8625.35 2009
8626.22 2069
8627.10 2115
8627.98 2137
8628.85 2083
8629.73 2075
8630.61 2108
8631.48 2133
8632.36 2147
8633.24 2147
8634.11 2147
8634.99 2130
8635.87 2190
8636.74 2210
8637.62 2090
8638.50 2163
8639.37 2196
8640.25 2212
8641.13 2322
8642.01 2283
8642.88 2344
8643.76 2409
8644.64 2420
8645.52 2487
8646.39 2578
8647.27 2570
8648.15 2554
8649.03 2516
8649.90 2543
8650.78 2521
8651.66 2561
8652.54 2604
8653.41 2544
8654.29 2619
8655.17 2658
8656.05 2684
8656.93 2758
8657.80 2847
8658.68 3076
8659.56 3207
8660.44 3375
8661.32 3677
8662.19 3978
8663.07 4261
8663.95 4424
8664.83 4472
8665.71 4576
8666.59 4266
8667.46 4096
8668.34 3866
8669.22 3692
8670.10 3593
8670.98 3501
8671.86 3358
8672.74 3287
8673.62 3311
8674.49 3221
8675.37 3141
8676.25 3090
8677.13 2965
8678.01 2892
8678.89 2827
8679.77 2704
8680.65 2676
8681.53 2548
8682.41 2569
8683.29 2574
8684.16 2497
8685.04 2551
8685.92 2553
8686.80 2755
8687.68 2851
8688.56 2998
8689.44 3237
8690.32 3519
8691.20 3768
8692.08 3995
8692.96 3977
8693.84 3914
8694.72 3731
8695.60 3580
8696.48 3412
8697.36 3221
8698.24 2982
8699.12 2889
8700.00 2789
8700.88 2771
8701.76 2749
8702.64 2656
8703.52 2642
8704.40 2515
8705.28 2442
8706.16 2296
8707.04 2188
8707.92 2112
8708.80 2048
8709.69 1975
8710.57 1978
8711.45 1976
8712.33 1888
8713.21 1860
8714.09 1858
8714.97 1801
8715.85 1813
8716.73 1763
8717.61 1797
8718.49 1796
8719.38 1783
8720.26 1780
8721.14 1844
8722.02 1889
8722.90 1853
8723.78 1862
8724.66 1853
8725.54 1922
8726.43 2005
8727.31 2032
8728.19 2017
8729.07 2052
8729.95 1994
8730.83 1994
8731.72 1981
8732.60 1985
8733.48 1968
8734.36 1895
8735.24 1890
8736.13 1843
8737.01 1868
8737.89 1889
8738.77 1889
8739.65 1847
8740.54 1831
8741.42 1836
8742.30 1823
8743.18 1827
8744.07 1761
8744.95 1795
8745.83 1812
8746.71 1847
8747.60 1829
8748.48 1852
8749.36 1836
8750.24 1815
8751.13 1840
8752.01 1766
8752.89 1760
8753.77 1774
8754.66 1832
8755.54 1822
8756.42 1765
8757.31 1819
8758.19 1799
8759.07 1830
8759.96 1863
8760.84 1869
8761.72 1905
8762.61 1900
8763.49 1893
8764.37 1935
8765.26 1897
8766.14 1854
8767.02 1927
8767.91 1945
8768.79 1878
8769.67 1845
8770.56 1886
8771.44 1826
8772.32 1874
8773.21 1904
8774.09 1857
8774.98 1762
8775.86 1854
8776.74 1882
8777.63 1972
8778.51 2064
8779.40 2267
8780.28 2393
8781.17 2453
8782.05 2473
8782.93 2413
8783.82 2416
8784.70 2309
8785.59 2201
8786.47 2123
8787.36 2004
8788.24 1910
8789.13 1821
8790.01 1724
8790.89 1706
8791.78 1692
8792.66 1625
8793.55 1604
8794.43 1612
8795.32 1670
8796.20 1625
8797.09 1622
8797.97 1612
8798.86 1606
8799.74 1579
8800.63 1617
8801.52 1630
8802.40 1613
8803.29 1533
8804.17 1483
8805.06 1417
8805.94 1472
8806.83 1417
8807.71 1416
8808.60 1418
8809.48 1393
8810.37 1377
8811.26 1420
8812.14 1331
8813.03 1347
8813.91 1362
8814.80 1363
8815.69 1377
8816.57 1351
8817.46 1364
8818.34 1392
8819.23 1378
8820.12 1322
8821.00 1342
8821.89 1350
8822.77 1376
8823.66 1312
8824.55 1300
8825.43 1318
8826.32 1356
8827.21 1276
8828.09 1293
8828.98 1307
8829.87 1294
8830.75 1284
8831.64 1313
8832.53 1262
8833.41 1273
8834.30 1236
8835.19 1242
8836.08 1223
8836.96 1248
8837.85 1260
8838.74 1273
8839.62 1231
8840.51 1259
8841.40 1214
8842.29 1246
8843.17 1263
8844.06 1297
8844.95 1260
8845.84 1255
8846.72 1207
8847.61 1196
8848.50 1199
8849.39 1230
8850.27 1233
8851.16 1253
8852.05 1186
8852.94 1181
8853.82 1174
8854.71 1218
8855.60 1136
8856.49 1145
8857.38 1112
8858.26 1135
8859.15 1133
8860.04 1126
8860.93 1128
8861.82 1095
8862.71 1092
8863.59 1109
8864.48 1082
8865.37 1116
8866.26 1147
8867.15 1083
8868.04 1085
8868.93 1129
8869.81 1042
8870.70 1068
8871.59 1062
8872.48 1069
8873.37 1069
8874.26 1065
8875.15 1047
8876.04 1014
8876.93 1006
8877.81 1036
8878.70 1043
8879.59 994
8880.48 1005
8881.37 1045
8882.26 1049
8883.15 1045
8884.04 964
8884.93 987
8885.82 1031
8886.71 982
8887.60 1046
8888.49 987
8889.38 945
8890.27 1023
8891.16 959
8892.05 951
8892.94 964
8893.83 973
8894.72 993
8895.61 985
8896.50 917
8897.39 972
8898.28 975
8899.17 971
8900.06 895
8900.95 932
8901.84 922
8902.73 939
8903.62 944
8904.51 901
8905.40 914
8906.29 922
8907.18 919
8908.07 956
8908.96 925
8909.85 897
8910.74 917
8911.63 981
8912.52 915
8913.41 940
8914.31 954
8915.20 904
8916.09 917
8916.98 937
8917.87 926
8918.76 917
8919.65 901
8920.54 892
8921.43 933
8922.33 937
8923.22 891
8924.11 891
8925.00 880
8925.89 949
8926.78 895
8927.67 866
8928.57 910
8929.46 885
8930.35 863
8931.24 887
8932.13 890
8933.03 881
8933.92 900
8934.81 858
8935.70 863
8936.59 840
8937.49 853
8938.38 889
8939.27 852
8940.16 842
8941.05 850
8941.95 821
8942.84 847
8943.73 856
8944.62 846
8945.52 867
8946.41 859
8947.30 835
8948.19 822
8949.09 844
8949.98 808
8950.87 833
8951.76 868
8952.66 824
8953.55 784
8954.44 818
8955.34 831
8956.23 850
8957.12 817
8958.02 837
8958.91 858
8959.80 799
8960.69 759
8961.59 771
8962.48 868
8963.37 836
8964.27 827
8965.16 820
8966.05 858
8966.95 804
8967.84 855
8968.74 839
8969.63 886
8970.52 848
8971.42 833
8972.31 837
8973.20 822
8974.10 840
8974.99 816
8975.89 845
8976.78 840
8977.67 838
8978.57 821
8979.46 824
8980.36 771
8981.25 768
8982.15 811
8983.04 829
8983.93 853
8984.83 835
8985.72 786
8986.62 795
8987.51 807
8988.41 862
8989.30 806
8990.20 750
8991.09 803
8991.99 786
8992.88 775
8993.78 765
8994.67 765
8995.57 824
8996.46 786
8997.36 797
8998.25 802
8999.15 790
9000.04 774
9000.94 799
9001.83 772
9002.73 804
9003.62 770
9004.52 786
9005.41 813
9006.31 831
9007.20 778
9008.10 774
9009.00 750
9009.89 761
9010.79 736
9011.68 804
9012.58 750
9013.47 775
9014.37 786
9015.27 768
9016.16 810
9017.06 746
9017.95 744
9018.85 717
9019.75 788
9020.64 814
9021.54 767
9022.43 789
9023.33 750
9024.23 734
9025.12 756
9026.02 778
9026.92 762
9027.81 780
9028.71 750
9029.61 758
9030.50 727
9031.40 766
9032.30 803
9033.19 784
9034.09 733
9034.99 772
9035.88 759
9036.78 732
9037.68 744
9038.58 762
9039.47 750
9040.37 743
9041.27 726
9042.16 735
9043.06 759
9043.96 774
9044.86 782
9045.75 756
9046.65 723
9047.55 762
9048.45 817
9049.34 784
9050.24 772
9051.14 758
9052.04 823
9052.94 772
9053.83 744
9054.73 746
9055.63 801
9056.53 781
9057.43 758
9058.32 785
9059.22 748
9060.12 818
9061.02 807
9061.92 781
9062.81 762
9063.71 784
9064.61 761
9065.51 802
9066.41 772
9067.31 746
9068.21 786
9069.10 806
9070.00 776
9070.90 740
9071.80 793
9072.70 737
9073.60 774
9074.50 732
9075.40 799
9076.29 808
9077.19 825
9078.09 775
9078.99 786
9079.89 789
9080.79 759
9081.69 740
9082.59 798
9083.49 802
9084.39 772
9085.29 805
9086.19 800
9087.09 767
9087.98 744
9088.88 829
9089.78 773
9090.68 837
9091.58 791
9092.48 805
9093.38 744
9094.28 796
9095.18 819
9096.08 814
9096.98 763
9097.88 747
9098.78 802
9099.68 749
9100.58 732
9101.48 716
9102.38 807
9103.28 779
9104.18 773
9105.08 793
9105.99 802
9106.89 771
9107.79 767
9108.69 755
9109.59 785
9110.49 777
9111.39 809
9112.29 765
9113.19 779
9114.09 771
9114.99 779
9115.89 790
9116.79 755
9117.69 774
9118.60 752
9119.50 756
9120.40 777
9121.30 783
9122.20 779
9123.10 796
9124.00 831
9124.90 833
9125.81 795
9126.71 792
9127.61 785
9128.51 769
9129.41 736
9130.31 740
9131.22 775
9132.12 692
9133.02 739
9133.92 763
9134.82 740
9135.72 777
9136.63 788
9137.53 737
9138.43 777
9139.33 803
9140.23 770
9141.14 782
9142.04 754
9142.94 751
9143.84 748
9144.75 784
9145.65 755
9146.55 780
9147.45 761
9148.36 732
9149.26 778
9150.16 763
9151.06 750
9151.97 794
9152.87 816
9153.77 792
9154.67 790
9155.58 776
9156.48 786
9157.38 795
9158.29 785
9159.19 788
9160.09 767
9161.00 782
9161.90 773
9162.80 797
9163.71 792
9164.61 805
9165.51 789
9166.42 785
9167.32 806
9168.22 814
9169.13 807
9170.03 851
9170.93 788
9171.84 761
9172.74 799
9173.64 788
9174.55 803
9175.45 801
9176.36 796
9177.26 760
9178.16 774
9179.07 806
9179.97 820
9180.88 782
9181.78 772
9182.69 781
9183.59 801
9184.49 796
9185.40 816
9186.30 823
9187.21 769
9188.11 776
9189.02 770
9189.92 809
9190.82 806
9191.73 773
9192.63 837
9193.54 802
9194.44 853
9195.35 852
9196.25 860
9197.16 886
9198.06 881
9198.97 900
9199.87 877
9200.78 892
9201.68 864
9202.59 889
9203.49 845
9204.40 837
9205.30 823
9206.21 827
9207.12 851
9208.02 834
9208.93 839
9209.83 754
9210.74 804
9211.64 782
9212.55 764
9213.45 841
9214.36 817
9215.27 848
9216.17 867
9217.08 850
9217.98 808
9218.89 807
9219.80 827
9220.70 811
9221.61 800
9222.51 787
9223.42 784
9224.33 799
9225.23 754
9226.14 784
9227.05 781
9227.95 750
9228.86 775
9229.77 758
9230.67 790
9231.58 762
9232.49 763
9233.39 786
9234.30 741
9235.21 753
9236.11 753
9237.02 737
9237.93 801
9238.83 779
9239.74 771
9240.65 774
9241.55 815
9242.46 773
9243.37 791
9244.28 753
9245.18 733
9246.09 757
9247.00 818
9247.91 770
9248.81 736
9249.72 725
9250.63 738
9251.54 766
9252.44 750
9253.35 741
9254.26 715
9255.17 736
9256.07 748
9256.98 756
9257.89 708
9258.80 730
9259.71 772
9260.61 812
9261.52 799
9262.43 780
9263.34 776
9264.25 743
9265.16 782
9266.06 770
9266.97 769
9267.88 787
9268.79 799
9269.70 748
9270.61 753
9271.51 761
9272.42 784
9273.33 809
9274.24 839
9275.15 768
9276.06 796
9276.97 831
9277.88 791
9278.78 775
9279.69 765
9280.60 752
9281.51 803
9282.42 796
9283.33 797
9284.24 780
9285.15 735
9286.06 789
9286.97 769
9287.88 800
9288.79 777
9289.70 783
9290.60 805
9291.51 767
9292.42 759
9293.33 825
9294.24 815
9295.15 822
9296.06 784
9296.97 781
9297.88 815
9298.79 806
9299.70 787
9300.61 802
9301.52 797
9302.43 790
9303.34 732
9304.25 796
9305.16 792
9306.07 811
9306.98 831
9307.89 836
9308.80 889
9309.71 894
9310.63 866
9311.54 854
9312.45 832
9313.36 833
9314.27 832
9315.18 857
9316.09 820
9317.00 789
9317.91 808
9318.82 857
9319.73 814
9320.64 781
9321.55 776
9322.47 780
9323.38 803
9324.29 862
9325.20 799
9326.11 787
9327.02 799
9327.93 828
9328.84 826
9329.76 823
9330.67 794
9331.58 797
9332.49 783
9333.40 816
9334.31 779
9335.23 793
9336.14 785
9337.05 819
9337.96 837
9338.87 791
9339.78 801
9340.70 794
9341.61 807
9342.52 827
9343.43 792
9344.34 787
9345.26 812
9346.17 799
9347.08 799
9347.99 814
9348.91 840
9349.82 792
9350.73 811
9351.64 858
9352.56 848
9353.47 828
9354.38 816
9355.29 821
9356.21 837
9357.12 817
9358.03 827
9358.94 847
9359.86 805
9360.77 777
9361.68 794
9362.60 835
9363.51 819
9364.42 828
9365.34 820
9366.25 791
9367.16 828
9368.08 845
9368.99 845
9369.90 755
9370.82 811
9371.73 823
9372.64 819
9373.56 829
9374.47 835
9375.38 864
9376.30 833
9377.21 818
9378.12 822
9379.04 822
9379.95 851
9380.87 825
9381.78 858
9382.69 871
9383.61 884
9384.52 890
9385.44 881
9386.35 914
9387.27 928
9388.18 908
9389.09 913
9390.01 953
9390.92 942
9391.84 972
9392.75 990
9393.67 980
9394.58 951
9395.50 903
9396.41 918
9397.32 874
9398.24 942
9399.15 914
9400.07 893
9400.98 860
9401.90 869
9402.81 892
9403.73 912
9404.64 858
9405.56 866
9406.47 875
9407.39 851
9408.30 838
9409.22 857
9410.14 895
9411.05 862
9411.97 833
9412.88 880
9413.80 870
9414.71 869
9415.63 895
9416.54 864
9417.46 866
9418.38 861
9419.29 858
9420.21 870
9421.12 895
9422.04 878
9422.95 895
9423.87 854
9424.79 855
9425.70 897
9426.62 905
9427.54 918
9428.45 936
9429.37 919
9430.28 888
9431.20 898
9432.12 944
9433.03 873
9433.95 880
9434.87 912
9435.78 890
9436.70 956
9437.62 959
9438.53 905
9439.45 871
9440.37 935
9441.28 927
9442.20 940
9443.12 987
9444.03 968
9444.95 964
9445.87 971
9446.79 958
9447.70 965
9448.62 1039
9449.54 1002
9450.45 1059
9451.37 1071
9452.29 1042
9453.21 1054
9454.12 1038
9455.04 1036
9455.96 1019
9456.88 1013
9457.79 989
9458.71 997
9459.63 965
9460.55 957
9461.47 952
9462.38 966
9463.30 930
9464.22 892
9465.14 955
9466.06 945
9466.97 910
9467.89 893
9468.81 893
9469.73 966
9470.65 949
9471.56 956
9472.48 909
9473.40 912
9474.32 969
9475.24 958
9476.16 988
9477.08 1002
9477.99 1024
9478.91 1003
9479.83 994
9480.75 1030
9481.67 1008
9482.59 1019
9483.51 1011
9484.43 986
9485.34 980
9486.26 1019
9487.18 993
9488.10 1064
9489.02 1011
9489.94 921
9490.86 957
9491.78 970
9492.70 985
9493.62 979
9494.54 951
9495.46 953
9496.38 1005
9497.30 1004
9498.22 968
9499.13 935
9500.05 1021
9500.97 1014
9501.89 935
9502.81 973
9503.73 1002
9504.65 1014
9505.57 1056
9506.49 1054
9507.41 976
9508.33 1001
9509.25 1031
9510.17 1043
9511.09 1040
9512.01 1056
9512.93 1015
9513.86 1091
9514.78 1079
9515.70 1112
9516.62 1088
9517.54 1070
9518.46 1135
9519.38 1152
9520.30 1198
9521.22 1152
9522.14 1173
9523.06 1221
9523.98 1180
9524.90 1197
9525.82 1158
9526.75 1127
9527.67 1119
9528.59 1123
9529.51 1106
9530.43 1186
9531.35 1191
9532.27 1203
9533.19 1180
9534.11 1178
9535.04 1118
9535.96 1146
9536.88 1123
9537.80 1100
9538.72 1085
9539.64 1076
9540.57 1100
9541.49 1132
9542.41 1092
9543.33 1094
9544.25 1081
9545.17 1141
9546.10 1084
9547.02 1132
9547.94 1081
9548.86 1137
9549.78 1137
9550.71 1096
9551.63 1174
9552.55 1162
9553.47 1125
9554.40 1137
9555.32 1191
9556.24 1193
9557.16 1147
9558.09 1187
9559.01 1221
9559.93 1164
9560.85 1159
9561.78 1190
9562.70 1213
9563.62 1174
9564.54 1165
9565.47 1191
9566.39 1146
9567.31 1197
9568.24 1167
9569.16 1253
9570.08 1205
9571.00 1159
9571.93 1202
9572.85 1234
9573.77 1205
9574.70 1254
9575.62 1257
9576.54 1269
9577.47 1314
9578.39 1252
9579.31 1304
9580.24 1272
9581.16 1245
9582.09 1266
9583.01 1277
9583.93 1291
9584.86 1270
9585.78 1239
9586.70 1259
9587.63 1222
9588.55 1238
9589.48 1281
9590.40 1263
9591.32 1293
9592.25 1288
9593.17 1276
9594.10 1363
9595.02 1408
9595.95 1346
9596.87 1373
9597.79 1393
9598.72 1429
9599.64 1466
9600.57 1468
9601.49 1445
9602.42 1417
9603.34 1363
9604.27 1337
9605.19 1363
9606.12 1363
9607.04 1400
9607.97 1383
9608.89 1325
9609.82 1348
9610.74 1348
9611.67 1338
9612.59 1388
9613.52 1383
9614.44 1352
9615.37 1338
9616.29 1386
9617.22 1443
9618.14 1415
9619.07 1396
9619.99 1433
9620.92 1457
9621.85 1342
9622.77 1384
9623.70 1478
9624.62 1456
9625.55 1451
9626.47 1474
9627.40 1445
9628.33 1509
9629.25 1533
9630.18 1521
9631.10 1529
9632.03 1528
9632.96 1520
9633.88 1540
9634.81 1544
9635.73 1605
9636.66 1647
9637.59 1621
9638.51 1623
9639.44 1656
9640.37 1701
9641.29 1721
9642.22 1708
9643.15 1691
9644.07 1725
9645.00 1800
9645.93 1796
9646.85 1775
9647.78 1845
9648.71 1816
9649.63 1832
9650.56 1771
9651.49 1782
9652.41 1767
9653.34 1737
9654.27 1714
9655.20 1710
9656.12 1662
9657.05 1684
9657.98 1686
9658.90 1699
9659.83 1706
9660.76 1803
9661.69 1743
9662.61 1744
9663.54 1722
9664.47 1731
9665.40 1772
9666.32 1830
9667.25 1795
9668.18 1838
9669.11 1842
9670.04 1908
9670.96 1830
9671.89 1827
9672.82 1831
9673.75 1855
9674.68 1892
9675.60 1835
9676.53 1871
9677.46 1879
9678.39 1826
9679.32 1833
9680.25 1850
9681.17 1912
9682.10 1878
9683.03 1930
9683.96 1899
9684.89 1929
9685.82 1951
9686.75 1958
9687.67 1926
9688.60 1962
9689.53 2030
9690.46 2039
9691.39 1961
9692.32 1968
9693.25 2022
9694.18 1995
9695.11 2020
9696.03 2052
9696.96 2126
9697.89 2138
9698.82 2145
9699.75 2162
9700.68 2137
9701.61 2071
9702.54 1984
9703.47 1915
9704.40 1899
9705.33 1852
9706.26 1878
9707.19 1874
9708.12 1842
9709.05 1862
9709.98 1881
9710.91 1907
9711.84 1881
9712.77 1938
9713.70 1964
9714.63 1920
9715.56 1931
9716.49 1948
9717.42 1878
9718.35 1797
9719.28 1728
9720.21 1746
9721.14 1763
9722.07 1724
9723.00 1644
9723.93 1641
9724.86 1626
9725.79 1653
9726.72 1636
9727.65 1634
9728.58 1640
9729.51 1660
9730.44 1651
9731.37 1662
9732.31 1607
9733.24 1628
9734.17 1634
9735.10 1621
9736.03 1630
9736.96 1619
9737.89 1585
9738.82 1585
9739.75 1524
9740.69 1499
9741.62 1522
9742.55 1540
9743.48 1467
9744.41 1508
9745.34 1561
9746.27 1494
9747.21 1452
9748.14 1492
9749.07 1424
9750.00 1508
9750.93 1525
9751.86 1481
9752.80 1447
9753.73 1438
9754.66 1404
9755.59 1405
9756.52 1427
9757.46 1459
9758.39 1411
9759.32 1440
9760.25 1418
9761.18 1412
9762.12 1424
9763.05 1444
9763.98 1438
9764.91 1400
9765.85 1499
9766.78 1470
9767.71 1477
9768.64 1456
9769.58 1497
9770.51 1452
9771.44 1415
9772.37 1463
9773.31 1438
9774.24 1444
9775.17 1455
9776.11 1443
9777.04 1446
9777.97 1472
9778.91 1491
9779.84 1458
9780.77 1489
9781.71 1436
9782.64 1440
9783.57 1421
9784.51 1450
9785.44 1422
9786.37 1386
9787.31 1364
9788.24 1382
9789.17 1321
9790.11 1375
9791.04 1351
9791.97 1322
9792.91 1330
9793.84 1348
9794.77 1351
9795.71 1364
9796.64 1365
9797.58 1397
9798.51 1394
9799.44 1374
9800.38 1381
9801.31 1334
9802.25 1346
9803.18 1275
9804.12 1280
9805.05 1251
9805.98 1220
9806.92 1198
9807.85 1190
9808.79 1161
9809.72 1150
9810.66 1182
9811.59 1160
9812.53 1172
9813.46 1176
9814.40 1206
9815.33 1198
9816.27 1124
9817.20 1132
9818.14 1140
9819.07 1109
9820.01 1106
9820.94 1100
9821.88 1132
9822.81 1121
9823.75 1144
9824.68 1096
9825.62 1161
9826.55 1136
9827.49 1091
9828.42 1109
9829.36 1126
9830.29 1098
9831.23 1133
9832.17 1103
9833.10 1085
9834.04 1139
9834.97 1122
9835.91 1110
9836.84 1100
9837.78 1090
9838.72 1101
9839.65 1123
9840.59 1085
9841.52 1093
9842.46 1111
9843.40 1122
9844.33 1095
9845.27 1068
9846.20 1125
9847.14 1153
9848.08 1086
9849.01 1083
9849.95 1100
9850.89 1117
9851.82 1086
9852.76 1127
9853.70 1135
9854.63 1116
9855.57 1090
9856.51 1096
9857.44 1094
9858.38 1048
9859.32 1083
9860.25 1142
9861.19 1099
9862.13 1110
9863.07 1051
9864.00 1054
9864.94 1026
9865.88 1074
9866.81 1089
9867.75 1079
9868.69 1077
9869.63 1105
9870.56 1104
9871.50 1037
9872.44 1072
9873.38 1054
9874.31 1066
9875.25 1087
9876.19 1057
9877.13 1043
9878.07 1047
9879.00 1068
9879.94 1023
9880.88 1015
9881.82 972
9882.75 1028
9883.69 1025
9884.63 1034
9885.57 997
9886.51 1006
9887.45 1013
9888.38 1050
9889.32 1033
9890.26 1018
9891.20 1034
9892.14 1040
9893.08 966
9894.01 1027
9894.95 1013
9895.89 996
9896.83 994
9897.77 1020
9898.71 1030
9899.65 1013
9900.59 1050
9901.52 994
9902.46 1014
9903.40 1026
9904.34 1049
9905.28 1026
9906.22 1114
9907.16 1046
9908.10 1004
9909.04 1080
9909.98 1075
9910.92 1030
9911.86 1042
9912.80 1070
9913.73 1025
9914.67 1062
9915.61 1051
9916.55 1072
9917.49 1060
9918.43 1030
9919.37 1086
9920.31 1139
9921.25 1162
9922.19 1221
9923.13 1277
9924.07 1393
9925.01 1397
9925.95 1388
9926.89 1403
9927.83 1405
9928.77 1364
9929.71 1358
9930.65 1306
9931.59 1190
9932.53 1187
9933.47 1108
9934.41 1094
9935.36 1032
9936.30 1017
9937.24 1052
9938.18 1017
9939.12 1003
9940.06 973
9941.00 1030
9941.94 966
9942.88 978
9943.82 1017
9944.76 1050
9945.70 1046
9946.64 1061
9947.59 1097
9948.53 1142
9949.47 1136
9950.41 1123
9951.35 1067
9952.29 1043
9953.23 1043
9954.17 1092
9955.12 1074
9956.06 990
9957.00 908
9957.94 949
9958.88 939
9959.82 952
9960.77 972
9961.71 972
9962.65 931
9963.59 923
9964.53 951
9965.48 919
9966.42 903
9967.36 924
9968.30 882
9969.24 906
9970.19 912
9971.13 881
9972.07 884
9973.01 877
9973.95 834
9974.90 921
9975.84 889
9976.78 918
9977.72 886
9978.67 918
9979.61 909
9980.55 891
9981.50 909
9982.44 875
9983.38 868
9984.32 901
9985.27 879
9986.21 866
9987.15 937
9988.10 924
9989.04 887
9989.98 879
9990.92 871
9991.87 872
9992.81 864
9993.75 911
9994.70 921
9995.64 855
9996.58 917
9997.53 900
9998.47 854
9999.41 855
10000.36 873
10001.30 882
10002.25 883
10003.19 852
10004.13 845
10005.08 877
10006.02 859
10006.96 857
10007.91 851
10008.85 857
10009.80 853
10010.74 845
10011.68 881
10012.63 851
10013.57 875
10014.52 872
10015.46 861
10016.41 873
10017.35 827
10018.29 850
10019.24 809
10020.18 830
10021.13 835
10022.07 826
10023.02 839
10023.96 815
10024.91 849
10025.85 851
10026.80 806
10027.74 828
10028.69 831
10029.63 836
10030.58 829
10031.52 833
10032.47 844
10033.41 850
10034.36 848
10035.30 815
10036.25 831
10037.19 834
10038.14 781
10039.08 766
10040.03 827
10040.97 813
10041.92 823
10042.87 801
10043.81 786
10044.76 829
10045.70 830
10046.65 804
10047.59 805
10048.54 758
10049.49 800
10050.43 800
10051.38 792
10052.32 786
10053.27 819
10054.22 795
10055.16 768
10056.11 792
10057.05 820
10058.00 819
10058.95 802
10059.89 804
10060.84 771
10061.79 819
10062.73 773
10063.68 752
10064.63 751
10065.57 818
10066.52 783
10067.47 775
10068.41 799
10069.36 785
10070.31 763
10071.25 774
10072.20 780
10073.15 775
10074.10 757
10075.04 753
10075.99 752
10076.94 769
10077.88 762
10078.83 761
10079.78 762
10080.73 790
10081.67 800
10082.62 797
10083.57 757
10084.52 732
10085.46 762
10086.41 785
10087.36 746
10088.31 744
10089.25 763
10090.20 770
10091.15 766
10092.10 776
10093.05 774
10093.99 712
10094.94 735
10095.89 760
10096.84 781
10097.79 758
10098.73 763
10099.68 772
10100.63 749
10101.58 806
10102.53 779
10103.48 751
10104.42 783
10105.37 823
10106.32 779
10107.27 771
10108.22 770
10109.17 750
10110.12 782
10111.06 823
10112.01 818
10112.96 781
10113.91 785
10114.86 796
10115.81 752
10116.76 770
10117.71 765
10118.66 767
10119.61 820
10120.56 846
10121.50 777
10122.45 775
10123.40 755
10124.35 802
10125.30 801
10126.25 778
10127.20 767
10128.15 784
10129.10 798
10130.05 816
10131.00 798
10131.95 769
10132.90 848
10133.85 829
10134.80 829
10135.75 796
10136.70 844
10137.65 815
10138.60 836
10139.55 828
10140.50 811
10141.45 814
10142.40 876
10143.35 871
10144.30 793
10145.25 829
10146.20 850
10147.15 888
10148.10 831
10149.05 857
10150.00 852
10150.95 888
10151.90 852
10152.86 859
10153.81 847
10154.76 888
10155.71 873
10156.66 891
10157.61 885
10158.56 896
10159.51 871
10160.46 919
10161.41 912
10162.37 912
10163.32 932
10164.27 878
10165.22 908
10166.17 897
10167.12 895
10168.07 919
10169.03 926
10169.98 951
10170.93 924
10171.88 923
10172.83 974
10173.78 952
10174.74 943
10175.69 1014
10176.64 1017
10177.59 995
10178.54 1018
10179.49 1002
10180.45 1003
10181.40 993
10182.35 988
10183.30 962
10184.26 996
10185.21 1005
10186.16 1040
10187.11 1031
10188.06 956
10189.02 988
10189.97 996
10190.92 1020
10191.87 1050
10192.83 1001
10193.78 1011
10194.73 984
10195.69 1009
10196.64 991
10197.59 1005
10198.54 1014
10199.50 980
10200.45 1042
10201.40 1027
10202.36 1065
10203.31 1147
10204.26 1132
10205.22 1164
10206.17 1155
10207.12 1136
10208.08 1186
10209.03 1098
10209.98 1063
10210.94 1033
10211.89 1111
10212.84 1077
10213.80 1024
10214.75 996
10215.70 1012
10216.66 1010
10217.61 1012
10218.56 1004
10219.52 980
10220.47 954
10221.43 989
10222.38 1001
10223.33 1013
10224.29 976
10225.24 1045
10226.20 1019
10227.15 1015
10228.11 1029
10229.06 1025
10230.01 1137
10230.97 1137
10231.92 1166
10232.88 1218
10233.83 1295
10234.79 1244
10235.74 1283
10236.70 1262
10237.65 1215
10238.60 1213
10239.56 1123
10240.51 1115
10241.47 1079
10242.42 1045
10243.38 1006
10244.33 985
10245.29 975
10246.24 926
10247.20 915
10248.15 935
10249.11 995
10250.07 976
10251.02 966
10251.98 955
10252.93 978
10253.89 920
10254.84 930
10255.80 917
10256.75 930
10257.71 918
10258.67 885
10259.62 902
10260.58 889
10261.53 877
10262.49 858
10263.44 864
10264.40 850
10265.36 868
10266.31 909
10267.27 909
10268.22 878
10269.18 849
10270.14 869
10271.09 868
10272.05 889
10273.01 920
10273.96 877
10274.92 884
10275.87 832
10276.83 866
10277.79 825
10278.74 794
10279.70 770
10280.66 823
10281.61 810
10282.57 810
10283.53 828
10284.49 804
10285.44 825
10286.40 805
10287.36 862
10288.31 857
10289.27 862
10290.23 853
10291.18 841
10292.14 836
10293.10 793
10294.06 741
10295.01 816
10295.97 819
10296.93 843
10297.89 806
10298.84 789
10299.80 801
10300.76 772
10301.72 792
10302.67 792
10303.63 803
10304.59 812
10305.55 827
10306.51 832
10307.46 820
10308.42 831
10309.38 831
10310.34 812
10311.30 815
10312.25 817
10313.21 844
10314.17 846
10315.13 845
10316.09 796
10317.05 800
10318.00 807
10318.96 813
10319.92 849
10320.88 842
10321.84 827
10322.80 841
10323.76 821
10324.71 796
10325.67 808
10326.63 769
10327.59 798
10328.55 829
10329.51 818
10330.47 823
10331.43 743
10332.39 801
10333.35 824
10334.30 790
10335.26 746
10336.22 784
10337.18 769
10338.14 740
10339.10 721
10340.06 742
10341.02 770
10341.98 761
10342.94 762
10343.90 749
10344.86 746
10345.82 754
10346.78 739
10347.74 770
10348.70 719
10349.66 759
10350.62 751
10351.58 748
10352.54 704
10353.50 731
10354.46 705
10355.42 728
10356.38 723
10357.34 711
10358.30 694
10359.26 685
10360.22 719
10361.18 752
10362.14 725
10363.10 718
10364.06 688
10365.02 691
10365.98 692
10366.94 692
10367.90 677
10368.87 697
10369.83 700
10370.79 724
10371.75 682
10372.71 701
10373.67 685
10374.63 689
10375.59 697
10376.55 728
10377.51 684
10378.48 770
10379.44 725
10380.40 692
10381.36 676
10382.32 731
10383.28 709
10384.24 680
10385.21 678
10386.17 676
10387.13 689
10388.09 684
10389.05 682
10390.01 723
10390.98 690
10391.94 708
10392.90 704
10393.86 682
10394.82 680
10395.79 666
10396.75 707
10397.71 701
10398.67 680
10399.63 729
10400.60 705
10401.56 702
10402.52 677
10403.48 689
10404.45 721
10405.41 698
10406.37 686
10407.33 746
10408.30 742
10409.26 701
10410.22 701
10411.18 705
10412.15 728
10413.11 707
10414.07 730
10415.04 751
10416.00 748
10416.96 738
10417.93 739
10418.89 776
10419.85 774
10420.81 727
10421.78 722
10422.74 712
10423.70 692
10424.67 739
10425.63 693
10426.59 676
10427.56 688
10428.52 692
10429.49 655
10430.45 686
10431.41 722
10432.38 679
10433.34 652
10434.30 697
10435.27 687
10436.23 663
10437.20 674
10438.16 658
10439.12 689
10440.09 667
10441.05 665
10442.02 619
10442.98 654
10443.94 617
10444.91 634
10445.87 660
10446.84 679
10447.80 651
10448.77 698
10449.73 673
10450.70 672
10451.66 666
10452.63 665
10453.59 695
10454.55 658
10455.52 700
10456.48 677
10457.45 678
10458.41 694
10459.38 728
10460.34 682
10461.31 704
10462.27 685
10463.24 680
10464.20 675
10465.17 674
10466.14 642
10467.10 656
10468.07 678
10469.03 685
10470.00 652
10470.96 692
10471.93 686
10472.89 696
10473.86 669
10474.82 651
10475.79 660
10476.76 645
10477.72 705
10478.69 686
10479.65 665
10480.62 659
10481.59 712
10482.55 693
10483.52 687
10484.48 704
10485.45 694
10486.42 687
10487.38 673
10488.35 672
10489.32 688
10490.28 690
10491.25 632
10492.21 680
10493.18 681
10494.15 712
10495.11 721
10496.08 685
10497.05 695
10498.01 681
10498.98 688
10499.95 684
10500.92 705
10501.88 719
10502.85 720
10503.82 722
10504.78 720
10505.75 694
10506.72 719
10507.68 686
10508.65 705
10509.62 685
10510.59 702
10511.55 695
10512.52 657
10513.49 678
10514.46 688
10515.42 721
10516.39 719
10517.36 758
10518.33 687
10519.29 709
10520.26 669
10521.23 716
10522.20 699
10523.17 692
10524.13 693
10525.10 705
10526.07 743
10527.04 722
10528.01 736
10528.97 715
10529.94 730
10530.91 713
10531.88 741
10532.85 717
10533.82 776
10534.78 762
10535.75 756
10536.72 718
10537.69 775
10538.66 722
10539.63 722
10540.60 753
10541.56 740
10542.53 728
10543.50 730
10544.47 721
10545.44 704
10546.41 739
10547.38 711
10548.35 717
10549.32 727
10550.29 751
10551.25 747
10552.22 757
10553.19 739
10554.16 727
10555.13 752
10556.10 763
10557.07 837
10558.04 807
10559.01 863
10559.98 878
10560.95 848
10561.92 804
10562.89 827
10563.86 815
10564.83 796
10565.80 805
10566.77 811
10567.74 757
10568.71 776
10569.68 747
10570.65 729
10571.62 744
10572.59 750
10573.56 767
10574.53 735
10575.50 721
10576.47 722
10577.44 777
10578.41 746
10579.38 759
10580.35 767
10581.32 748
10582.29 777
10583.26 776
10584.23 770
10585.21 770
10586.18 790
10587.15 765
10588.12 841
10589.09 812
10590.06 798
10591.03 781
10592.00 846
10592.97 829
10593.94 846
10594.92 778
10595.89 818
10596.86 799
10597.83 787
10598.80 783
10599.77 808
10600.74 800
10601.71 858
10602.69 875
10603.66 863
10604.63 856
10605.60 874
10606.57 857
10607.54 871
10608.52 892
10609.49 896
10610.46 882
10611.43 894
10612.40 887
10613.38 864
10614.35 902
10615.32 811
10616.29 839
10617.27 817
10618.24 807
10619.21 783
10620.18 812
10621.15 808
10622.13 789
10623.10 808
10624.07 777
10625.04 771
10626.02 821
10626.99 839
10627.96 787
10628.94 848
10629.91 843
10630.88 822
10631.85 835
10632.83 852
10633.80 853
10634.77 901
10635.75 916
10636.72 888
10637.69 872
10638.67 861
10639.64 901
10640.61 875
10641.59 869
10642.56 814
10643.53 889
10644.51 817
10645.48 782
10646.45 788
10647.43 820
10648.40 807
10649.37 766
10650.35 776
10651.32 740
10652.30 764
10653.27 693
10654.24 702
10655.22 751
10656.19 746
10657.16 739
10658.14 757
10659.11 732
10660.09 706
10661.06 730
10662.04 747
10663.01 740
10663.98 757
10664.96 745
10665.93 693
10666.91 760
10667.88 725
10668.86 739
10669.83 725
10670.81 747
10671.78 721
10672.76 753
10673.73 694
10674.71 709
10675.68 778
10676.66 754
10677.63 783
10678.61 735
10679.58 745
10680.56 723
10681.53 732
10682.51 728
10683.48 739
10684.46 726
10685.43 734
10686.41 668
10687.38 686
10688.36 718
10689.33 745
10690.31 718
10691.28 687
10692.26 671
10693.24 659
10694.21 728
10695.19 717
10696.16 737
10697.14 700
10698.12 719
10699.09 722
10700.07 690
10701.04 697
10702.02 743
10703.00 696
10703.97 717
10704.95 710
10705.92 721
10706.90 660
10707.88 742
10708.85 703
10709.83 683
10710.81 706
10711.78 708
10712.76 698
10713.74 701
10714.71 706
10715.69 703
10716.67 743
10717.64 684
10718.62 676
10719.60 677
10720.57 722
10721.55 692
10722.53 697
10723.50 757
10724.48 710
10725.46 738
10726.44 675
10727.41 730
10728.39 701
10729.37 682
10730.35 669
10731.32 709
10732.30 707
10733.28 661
10734.26 666
10735.23 681
10736.21 670
10737.19 717
10738.17 694
10739.14 677
10740.12 708
10741.10 693
10742.08 704
10743.06 688
10744.03 667
10745.01 686
10745.99 730
10746.97 693
10747.95 727
10748.92 715
10749.90 706
10750.88 648
10751.86 695
10752.84 681
10753.82 696
10754.79 713
10755.77 685
10756.75 685
10757.73 676
10758.71 773
10759.69 723
10760.67 669
10761.65 661
10762.62 695
10763.60 696
10764.58 688
10765.56 732
10766.54 705
10767.52 729
10768.50 731
10769.48 722
10770.46 724
10771.44 712
10772.42 717
10773.39 700
10774.37 679
10775.35 733
10776.33 705
10777.31 791
10778.29 747
10779.27 762
10780.25 752
10781.23 734
10782.21 736
10783.19 715
10784.17 743
10785.15 720
10786.13 727
10787.11 705
10788.09 737
10789.07 744
10790.05 769
10791.03 716
10792.01 727
10792.99 755
10793.97 728
10794.95 747
10795.93 727
10796.91 716
10797.89 729
10798.87 695
10799.85 709
10800.83 691
10801.82 743
10802.80 709
10803.78 729
10804.76 718
10805.74 742
10806.72 763
10807.70 751
10808.68 761
10809.66 692
10810.64 703
10811.62 739
10812.61 745
10813.59 741
10814.57 717
10815.55 723
10816.53 698
10817.51 713
10818.49 755
10819.47 764
10820.46 763
10821.44 756
10822.42 746
10823.40 772
10824.38 742
10825.36 747
10826.35 757
10827.33 780
10828.31 765
10829.29 779
10830.27 760
10831.25 743
10832.24 756
10833.22 766
10834.20 763
10835.18 735
10836.17 767
10837.15 785
10838.13 779
10839.11 785
10840.09 785
10841.08 790
10842.06 799
10843.04 792
10844.02 813
10845.01 816
10845.99 788
10846.97 810
10847.96 831
10848.94 833
10849.92 856
10850.90 825
10851.89 791
10852.87 859
10853.85 817
10854.84 832
10855.82 807
10856.80 849
10857.78 869
10858.77 835
10859.75 865
10860.73 845
10861.72 855
10862.70 827
10863.68 808
10864.67 854
10865.65 846
10866.64 851
10867.62 858
10868.60 836
10869.59 883
10870.57 820
10871.55 833
10872.54 857
10873.52 850
10874.51 867
10875.49 873
10876.47 879
10877.46 861
10878.44 897
10879.43 879
10880.41 890
10881.39 900
10882.38 900
10883.36 953
10884.35 922
10885.33 915
10886.32 952
10887.30 982
10888.29 926
10889.27 933
10890.25 944
10891.24 951
10892.22 935
10893.21 968
10894.19 952
10895.18 955
10896.16 932
10897.15 957
10898.13 938
10899.12 923
10900.10 975
10901.09 1004
10902.07 984
10903.06 1006
10904.04 987
10905.03 1007
10906.01 1087
10907.00 1086
10907.99 1084
10908.97 1047
10909.96 1083
10910.94 1094
10911.93 1092
10912.91 1072
10913.90 1119
10914.88 1119
10915.87 1059
10916.86 1124
10917.84 1087
10918.83 1110
10919.81 1092
10920.80 1117
10921.79 1179
10922.77 1121
10923.76 1142
10924.74 1141
10925.73 1199
10926.72 1137
10927.70 1130
10928.69 1130
10929.68 1159
10930.66 1139
10931.65 1154
10932.64 1108
10933.62 1154
10934.61 1186
10935.60 1213
10936.58 1219
10937.57 1220
10938.56 1264
10939.54 1223
10940.53 1280
10941.52 1276
10942.50 1249
10943.49 1245
10944.48 1256
10945.47 1257
10946.45 1292
10947.44 1276
10948.43 1371
10949.41 1414
10950.40 1443
10951.39 1474
10952.38 1473
10953.36 1550
10954.35 1605
10955.34 1613
10956.33 1623
10957.31 1631
10958.30 1677
10959.29 1643
10960.28 1607
10961.27 1558
10962.25 1558
10963.24 1541
10964.23 1459
10965.22 1454
10966.21 1414
10967.19 1398
10968.18 1373
10969.17 1384
10970.16 1392
10971.15 1386
10972.13 1293
10973.12 1333
10974.11 1331
10975.10 1315
10976.09 1359
10977.08 1327
10978.07 1348
10979.05 1360
10980.04 1419
10981.03 1475
10982.02 1392
10983.01 1397
10984.00 1444
10984.99 1397
10985.98 1420
10986.96 1441
10987.95 1498
10988.94 1547
10989.93 1555
10990.92 1612
10991.91 1738
10992.90 1787
10993.89 1866
10994.88 1979
10995.87 2019
10996.86 2038
10997.85 2075
10998.84 2105
10999.83 2042
11000.82 2030
11001.81 2029
11002.79 1929
11003.78 1812
11004.77 1755
11005.76 1639
11006.75 1504
11007.74 1467
11008.73 1406
11009.72 1343
11010.71 1307
11011.70 1298
11012.69 1232
11013.68 1201
11014.67 1131
11015.67 1198
11016.66 1146
11017.65 1144
11018.64 1134
11019.63 1099
11020.62 1121
11021.61 1144
11022.60 1121
11023.59 1064
11024.58 1108
11025.57 1129
11026.56 1091
11027.55 1089
11028.54 1095
11029.53 1049
11030.52 1125
11031.52 1117
11032.51 1124
11033.50 1097
11034.49 1071
11035.48 1067
11036.47 1085
11037.46 1056
11038.45 1117
11039.45 1088
11040.44 1070
11041.43 1062
11042.42 1064
11043.41 1050
11044.40 1020
11045.39 1064
11046.39 1004
11047.38 1012
11048.37 966
11049.36 990
11050.35 1036
11051.35 1011
11052.34 970
11053.33 1034
11054.32 1039
11055.31 1041
11056.31 1008
11057.30 1021
11058.29 1007
11059.28 1049
11060.27 1041
11061.27 995
11062.26 1016
11063.25 965
11064.24 1020
11065.24 1032
11066.23 965
11067.22 990
11068.21 989
11069.21 1021
11070.20 1046
11071.19 967
11072.19 996
11073.18 1020
11074.17 970
11075.16 1032
11076.16 1000
11077.15 1019
11078.14 1011
11079.14 1009
11080.13 993
11081.12 993
11082.12 1009
11083.11 966
11084.10 988
11085.10 976
11086.09 929
11087.08 950
11088.08 933
11089.07 953
11090.06 969
11091.06 964
11092.05 935
11093.04 908
11094.04 921
11095.03 938
11096.03 922
11097.02 950
11098.01 967
11099.01 945
11100.00 932
11101.00 919
11101.99 942
11102.98 930
11103.98 927
11104.97 893
11105.97 921
11106.96 939
11107.96 877
11108.95 909
11109.95 928
11110.94 930
11111.93 836
11112.93 880
11113.92 880
11114.92 906
11115.91 847
11116.91 843
11117.90 903
11118.90 840
11119.89 867
11120.89 865
11121.88 856
11122.88 853
11123.87 825
11124.87 841
11125.86 860
11126.86 859
11127.85 829
11128.85 842
11129.84 833
11130.84 824
11131.84 862
11132.83 844
11133.83 820
11134.82 841
11135.82 844
11136.81 862
11137.81 872
11138.81 843
11139.80 863
11140.80 865
11141.79 871
11142.79 890
11143.79 870
11144.78 894
11145.78 886
11146.77 865
11147.77 838
11148.77 853
11149.76 896
11150.76 892
11151.75 849
11152.75 839
11153.75 845
11154.74 812
11155.74 830
11156.74 866
11157.73 852
11158.73 848
11159.73 811
11160.72 828
11161.72 830
11162.72 838
11163.71 825
11164.71 839
11165.71 836
11166.71 815
11167.70 778
11168.70 803
11169.70 793
11170.69 782
11171.69 797
11172.69 811
11173.69 790
11174.68 814
11175.68 794
11176.68 824
11177.68 811
11178.67 812
11179.67 854
11180.67 802
11181.67 812
11182.66 790
11183.66 813
11184.66 768
11185.66 813
11186.66 826
11187.65 797
11188.65 809
11189.65 805
11190.65 805
11191.65 752
11192.64 769
11193.64 830
11194.64 815
11195.64 857
11196.64 863
11197.64 837
11198.63 860
11199.63 823
11200.63 857
11201.63 869
11202.63 874
11203.63 865
11204.63 832
11205.63 830
11206.62 869
11207.62 860
11208.62 839
11209.62 842
11210.62 802
11211.62 783
11212.62 810
11213.62 784
11214.62 802
11215.62 828
11216.61 819
11217.61 836
11218.61 839
11219.61 852
11220.61 856
11221.61 837
11222.61 847
11223.61 892
11224.61 885
11225.61 866
11226.61 857
11227.61 834
11228.61 856
11229.61 840
11230.61 834
11231.61 847
11232.61 856
11233.61 873
11234.61 852
11235.61 861
11236.61 864
11237.61 881
11238.61 874
11239.61 883
11240.61 855
11241.61 870
11242.61 889
11243.61 935
11244.61 930
11245.61 944
11246.61 898
11247.61 891
11248.62 921
11249.62 906
11250.62 903
11251.62 908
11252.62 910
11253.62 879
11254.62 920
11255.62 940
11256.62 924
11257.62 923
11258.62 918
11259.63 906
11260.63 924
11261.63 911
11262.63 945
11263.63 979
11264.63 955
11265.63 987
11266.64 1010
11267.64 1014
11268.64 1022
11269.64 1059
11270.64 1028
11271.64 1010
11272.65 1058
11273.65 1078
11274.65 1058
11275.65 1081
11276.65 1069
11277.65 992
11278.66 972
11279.66 1046
11280.66 971
11281.66 988
11282.67 990
11283.67 989
11284.67 956
11285.67 937
11286.67 906
11287.68 955
11288.68 945
11289.68 879
11290.68 872
11291.69 899
11292.69 898
11293.69 860
11294.70 907
11295.70 871
11296.70 913
11297.70 929
11298.71 912
11299.71 901
11300.71 893
11301.72 823
11302.72 905
11303.72 909
11304.72 882
11305.73 921
11306.73 915
11307.73 910
11308.74 910
11309.74 949
11310.74 903
11311.75 950
11312.75 943
11313.76 991
11314.76 947
11315.76 954
11316.77 973
11317.77 990
11318.77 984
11319.78 982
11320.78 963
11321.79 972
11322.79 968
11323.79 950
11324.80 992
11325.80 959
11326.81 959
11327.81 932
11328.81 906
11329.82 921
11330.82 924
11331.83 924
11332.83 944
11333.84 909
11334.84 943
11335.85 964
11336.85 974
11337.85 983
11338.86 992
11339.86 971
11340.87 984
11341.87 1024
11342.88 984
11343.88 961
11344.89 948
11345.89 962
11346.90 935
11347.90 923
11348.91 900
11349.91 941
11350.92 964
11351.92 916
11352.93 920
11353.94 970
11354.94 950
11355.95 896
11356.95 934
11357.96 880
11358.96 919
11359.97 923
11360.97 939
11361.98 900
11362.99 945
11363.99 891
11365.00 897
11366.00 944
11367.01 925
11368.02 907
11369.02 867
11370.03 884
11371.03 881
11372.04 895
11373.05 907
11374.05 911
11375.06 906
11376.06 881
11377.07 838
11378.08 871
11379.08 928
11380.09 863
11381.10 875
11382.10 888
11383.11 918
11384.12 894
11385.12 920
11386.13 889
11387.14 887
11388.14 873
11389.15 918
11390.16 918
11391.17 891
11392.17 891
11393.18 925
11394.19 883
11395.19 926
11396.20 895
11397.21 875
11398.22 903
11399.22 907
11400.23 910
11401.24 927
11402.25 928
11403.25 970
11404.26 951
11405.27 859
11406.28 892
11407.28 945
11408.29 929
11409.30 919
11410.31 926
11411.31 941
11412.32 905
11413.33 923
11414.34 920
11415.35 903
11416.35 957
11417.36 898
11418.37 922
11419.38 946
11420.39 920
11421.40 961
11422.40 953
11423.41 971
11424.42 970
11425.43 991
11426.44 930
11427.45 929
11428.46 943
11429.46 904
11430.47 889
11431.48 928
11432.49 904
11433.50 969
11434.51 1001
11435.52 1005
11436.53 994
11437.54 942
11438.54 951
11439.55 954
11440.56 980
11441.57 979
11442.58 951
11443.59 1003
11444.60 935
11445.61 937
11446.62 973
11447.63 962
11448.64 940
11449.65 965
11450.66 989
11451.67 990
11452.68 961
11453.69 977
11454.70 943
11455.71 975
11456.72 994
11457.73 945
11458.74 979
11459.75 952
11460.76 983
11461.77 990
11462.78 984
11463.79 989
11464.80 1003
11465.81 1043
11466.82 1042
11467.83 1025
11468.84 1044
11469.85 1027
11470.86 1027
11471.87 1091
11472.88 1070
11473.89 1047
11474.90 1063
11475.91 1029
11476.92 1081
11477.93 1118
11478.95 1089
11479.96 1121
11480.97 1071
11481.98 1089
11482.99 1131
11484.00 1115
11485.01 1126
11486.02 1127
11487.03 1105
11488.05 1117
11489.06 1164
11490.07 1200
11491.08 1180
11492.09 1134
11493.10 1163
11494.11 1197
11495.13 1193
11496.14 1153
11497.15 1217
11498.16 1217
11499.17 1213
11500.18 1215
11501.20 1262
11502.21 1265
11503.22 1279
11504.23 1279
11505.24 1269
11506.26 1278
11507.27 1263
11508.28 1306
11509.29 1288
11510.30 1380
11511.32 1400
11512.33 1434
11513.34 1423
11514.35 1418
11515.37 1531
11516.38 1500
11517.39 1572
11518.40 1628
11519.42 1630
11520.43 1637
11521.44 1652
11522.45 1714
11523.47 1745
11524.48 1777
11525.49 1772
11526.51 1817
11527.52 1859
11528.53 1931
11529.55 2034
11530.56 2150
11531.57 2307
11532.59 2342
11533.60 2485
11534.61 2609
11535.63 2815
11536.64 2855
11537.65 2913
11538.67 2831
11539.68 2794
11540.69 2718
11541.71 2676
11542.72 2470
11543.73 2246
11544.75 2213
11545.76 2040
11546.78 1848
11547.79 1756
11548.80 1670
11549.82 1630
11550.83 1637
11551.85 1456
11552.86 1391
11553.87 1402
11554.89 1434
11555.90 1355
11556.92 1315
11557.93 1332
11558.95 1323
11559.96 1289
11560.97 1315
11561.99 1272
11563.00 1252
11564.02 1290
11565.03 1318
11566.05 1293
11567.06 1301
11568.08 1301
11569.09 1293
11570.11 1303
11571.12 1290
11572.14 1320
11573.15 1359
11574.17 1347
11575.18 1314
11576.20 1331
11577.21 1313
11578.23 1286
11579.24 1343
11580.26 1324
11581.27 1360
11582.29 1314
11583.30 1301
11584.32 1287
11585.33 1337
11586.35 1323
11587.37 1357
11588.38 1304
11589.40 1371
11590.41 1382
11591.43 1434
11592.44 1456
11593.46 1491
11594.48 1572
11595.49 1605
11596.51 1643
11597.52 1652
11598.54 1646
11599.56 1633
11600.57 1605
11601.59 1573
11602.61 1560
11603.62 1536
11604.64 1480
11605.66 1446
11606.67 1389
11607.69 1360
11608.70 1315
11609.72 1330
11610.74 1308
11611.75 1338
11612.77 1290
11613.79 1261
11614.81 1255
11615.82 1270
11616.84 1254
11617.86 1274
11618.87 1288
11619.89 1217
11620.91 1244
11621.92 1259
11622.94 1262
11623.96 1216
11624.98 1158
11625.99 1191
11627.01 1232
11628.03 1197
11629.05 1131
11630.06 1136
11631.08 1178
11632.10 1138
11633.12 1109
11634.13 1103
11635.15 1061
11636.17 1077
11637.19 1106
11638.20 1067
11639.22 1067
11640.24 1074
11641.26 1079
11642.28 1079
11643.29 1087
11644.31 1029
11645.33 1031
11646.35 1077
11647.37 1046
11648.39 1016
11649.40 1024
11650.42 1056
11651.44 1017
11652.46 1003
11653.48 969
11654.50 972
11655.51 1002
11656.53 1025
11657.55 997
11658.57 976
11659.59 1006
11660.61 977
11661.63 1025
11662.65 997
11663.67 954
11664.68 985
11665.70 950
11666.72 964
11667.74 935
11668.76 957
11669.78 932
11670.80 973
11671.82 921
11672.84 945
11673.86 940
11674.88 946
11675.90 943
11676.92 949
11677.94 937
11678.96 932
11679.98 971
11680.99 938
11682.01 935
11683.03 912
11684.05 929
11685.07 946
11686.09 897
11687.11 904
11688.13 871
11689.15 904
11690.17 908
11691.19 909
11692.21 894
11693.24 881
11694.26 873
11695.28 854
11696.30 859
11697.32 811
11698.34 804
11699.36 817
11700.38 820
11701.40 837
11702.42 850
11703.44 876
11704.46 809
11705.48 832
11706.50 813
11707.52 870
11708.54 861
11709.57 839
11710.59 839
11711.61 809
11712.63 857
11713.65 786
11714.67 797
11715.69 804
11716.71 799
11717.73 836
11718.76 837
11719.78 807
11720.80 819
11721.82 798
11722.84 787
11723.86 789
11724.89 823
11725.91 793
11726.93 783
11727.95 743
11728.97 765
11729.99 804
11731.02 824
11732.04 794
11733.06 802
11734.08 831
11735.10 809
11736.13 785
11737.15 751
11738.17 790
11739.19 797
11740.22 789
11741.24 783
11742.26 759
11743.28 736
11744.30 760
11745.33 779
11746.35 744
11747.37 764
11748.40 766
11749.42 759
11750.44 714
11751.46 744
11752.49 759
11753.51 705
11754.53 779
11755.56 759
11756.58 726
11757.60 754
11758.62 769
11759.65 769
11760.67 758
11761.69 772
11762.72 723
11763.74 735
11764.76 784
11765.79 719
11766.81 742
11767.83 776
11768.86 760
11769.88 755
11770.91 778
11771.93 778
11772.95 771
11773.98 763
11775.00 793
11776.02 809
11777.05 814
11778.07 762
11779.10 754
11780.12 778
11781.14 766
11782.17 723
11783.19 758
11784.22 775
11785.24 779
11786.26 758
11787.29 788
11788.31 761
11789.34 781
11790.36 766
11791.39 787
11792.41 767
11793.44 778
11794.46 761
11795.49 757
11796.51 761
11797.54 746
11798.56 779
11799.59 734
11800.61 734
11801.63 786
11802.66 782
11803.69 736
11804.71 776
11805.74 786
11806.76 762
11807.79 769
11808.81 775
11809.84 800
11810.86 781
11811.89 748
11812.91 791
11813.94 799
11814.96 784
11815.99 791
11817.01 806
11818.04 774
11819.07 762
11820.09 748
11821.12 778
11822.14 847
11823.17 827
11824.20 833
11825.22 838
11826.25 823
11827.27 828
11828.30 851
11829.33 829
11830.35 827
11831.38 764
11832.40 834
11833.43 832
11834.46 837
11835.48 836
11836.51 888
11837.54 849
11838.56 823
11839.59 803
11840.62 832
11841.64 869
11842.67 809
11843.70 810
11844.72 840
11845.75 845
11846.78 842
11847.80 844
11848.83 833
11849.86 843
11850.89 840
11851.91 867
11852.94 874
11853.97 862
11854.99 889
11856.02 863
11857.05 912
11858.08 913
11859.10 868
11860.13 843
11861.16 865
11862.19 902
11863.21 940
11864.24 926
11865.27 924
11866.30 921
11867.33 884
11868.35 891
11869.38 926
11870.41 889
11871.44 918
11872.47 919
11873.49 909
11874.52 931
11875.55 934
11876.58 930
11877.61 975
11878.63 964
11879.66 950
11880.69 951
11881.72 987
11882.75 962
11883.78 977
11884.81 976
11885.83 994
11886.86 995
11887.89 992
11888.92 974
11889.95 1001
11890.98 1046
11892.01 1081
11893.04 1090
11894.06 1105
11895.09 1124
11896.12 1138
11897.15 1101
11898.18 1127
11899.21 1174
11900.24 1205
11901.27 1198
11902.30 1204
11903.33 1201
11904.36 1189
11905.39 1214
11906.42 1199
11907.45 1189
11908.48 1189
11909.50 1142
11910.53 1130
11911.56 1120
11912.59 1135
11913.62 1124
11914.65 1114
11915.68 1101
11916.71 1105
11917.74 1100
11918.77 1091
11919.80 1133
11920.83 1120
11921.86 1168
11922.89 1197
11923.92 1232
11924.95 1276
11925.99 1286
11927.02 1302
11928.05 1344
11929.08 1367
11930.11 1349
11931.14 1324
11932.17 1396
11933.20 1360
11934.23 1272
11935.26 1218
11936.29 1236
11937.32 1230
11938.35 1136
11939.38 1133
11940.41 1098
11941.45 1080
11942.48 1053
11943.51 1080
11944.54 988
11945.57 979
11946.60 989
11947.63 1053
11948.66 1008
11949.70 984
11950.73 950
11951.76 991
11952.79 1014
11953.82 977
11954.85 955
11955.88 1001
11956.92 1007
11957.95 1010
11958.98 978
11960.01 964
11961.04 978
11962.08 974
11963.11 958
11964.14 964
11965.17 983
11966.20 992
11967.24 992
11968.27 997
11969.30 1000
11970.33 989
11971.36 1002
11972.40 1018
11973.43 1027
11974.46 1018
11975.49 987
11976.53 1016
11977.56 967
11978.59 1017
11979.62 998
11980.66 991
11981.69 1020
11982.72 1017
11983.76 1040
11984.79 1030
11985.82 1013
11986.85 1049
11987.89 1008
11988.92 1089
11989.95 1066
11990.99 1034
11992.02 1020
11993.05 1070
11994.09 1065
11995.12 1058
11996.15 1058
11997.19 1053
11998.22 1077
11999.25 1074
12000.29 1052
12001.32 1043
12002.35 1022
12003.39 1068
12004.42 1091
12005.46 1123
12006.49 1094
12007.52 1092
12008.56 1106
12009.59 1095
12010.63 1138
12011.66 1157
12012.69 1132
12013.73 1108
12014.76 1132
12015.80 1136
12016.83 1124
12017.86 1113
12018.90 1125
12019.93 1102
12020.97 1147
12022.00 1132
12023.04 1119
12024.07 1178
12025.11 1142
12026.14 1165
12027.18 1155
12028.21 1165
12029.25 1155
12030.28 1122
12031.32 1133
12032.35 1125
12033.39 1128
12034.42 1172
12035.46 1113
12036.49 1108
12037.53 1085
12038.56 1080
12039.60 1089
12040.63 1137
12041.67 1058
12042.70 1079
12043.74 1069
12044.77 1109
12045.81 1132
12046.84 1141
12047.88 1085
12048.92 1093
12049.95 1098
12050.99 1105
12052.02 1118
12053.06 1147
12054.09 1150
12055.13 1183
12056.17 1169
12057.20 1122
12058.24 1087
12059.27 1130
12060.31 1157
12061.35 1117
12062.38 1057
12063.42 1066
12064.46 1052
12065.49 1046
12066.53 1068
12067.56 1073
12068.60 1017
12069.64 1001
12070.67 992
12071.71 998
12072.75 1033
12073.78 1044
12074.82 1068
12075.86 1015
12076.89 1014
12077.93 999
12078.97 984
12080.01 1006
12081.04 1024
12082.08 1053
12083.12 1021
12084.15 1042
12085.19 1016
12086.23 1009
12087.27 1051
12088.30 1015
12089.34 1073
12090.38 1043
12091.41 1061
12092.45 1041
12093.49 1046
12094.53 1074
12095.57 1081
12096.60 1087
12097.64 1077
12098.68 1108
12099.72 1147
12100.75 1152
12101.79 1117
12102.83 1071
12103.87 1084
12104.91 1082
12105.94 1069
12106.98 1045
12108.02 1022
12109.06 1058
12110.10 994
12111.14 992
12112.17 918
12113.21 929
12114.25 915
12115.29 972
12116.33 962
12117.37 898
12118.40 918
12119.44 878
12120.48 910
12121.52 828
12122.56 910
12123.60 910
12124.64 903
12125.68 839
12126.72 862
12127.75 891
12128.79 939
12129.83 920
12130.87 888
12131.91 884
12132.95 861
12133.99 938
12135.03 877
12136.07 873
12137.11 895
12138.15 889
12139.19 877
12140.23 892
12141.27 890
12142.31 857
12143.35 863
12144.38 857
12145.42 860
12146.46 870
12147.50 856
12148.54 826
12149.58 861
12150.62 846
12151.66 800
12152.70 751
12153.74 825
12154.78 858
12155.82 843
12156.87 800
12157.91 851
12158.95 852
12159.99 823
12161.03 775
12162.07 811
12163.11 844
12164.15 809
12165.19 840
12166.23 800
12167.27 774
12168.31 792
12169.35 808
12170.39 813
12171.43 819
12172.47 812
12173.52 821
12174.56 811
12175.60 803
12176.64 792
12177.68 831
12178.72 823
12179.76 795
12180.80 777
12181.85 784
12182.89 781
12183.93 783
12184.97 804
12186.01 777
12187.05 813
12188.09 794
12189.14 786
12190.18 779
12191.22 802
12192.26 783
12193.30 772
12194.34 792
12195.39 781
12196.43 822
12197.47 770
12198.51 812
12199.55 767
12200.60 761
12201.64 778
12202.68 827
12203.72 777
12204.77 790
12205.81 791
12206.85 786
12207.89 763
12208.94 769
12209.98 773
12211.02 809
12212.06 773
12213.11 737
12214.15 757
12215.19 761
12216.23 738
12217.28 753
12218.32 743
12219.36 775
12220.41 794
12221.45 783
12222.49 777
12223.54 767
12224.58 743
12225.62 778
12226.66 746
12227.71 761
12228.75 741
12229.79 771
12230.84 729
12231.88 731
12232.93 724
12233.97 736
12235.01 761
12236.06 723
12237.10 754
12238.14 727
12239.19 734
12240.23 758
12241.28 726
12242.32 762
12243.36 751
12244.41 766
12245.45 757
12246.50 717
12247.54 721
12248.58 756
12249.63 717
12250.67 725
12251.72 719
12252.76 761
12253.80 766
12254.85 687
12255.89 703
12256.94 690
12257.98 690
12259.03 720
12260.07 720
12261.12 702
12262.16 673
12263.21 689
12264.25 699
12265.30 731
12266.34 682
12267.39 699
12268.43 688
12269.48 709
12270.52 680
12271.57 657
12272.61 689
12273.66 678
12274.70 678
12275.75 717
12276.79 705
12277.84 674
12278.88 692
12279.93 654
12280.98 707
12282.02 688
12283.07 731
12284.11 724
12285.16 693
12286.20 698
12287.25 712
12288.30 710
12289.34 685
12290.39 696
12291.43 701
12292.48 684
12293.53 704
12294.57 708
12295.62 664
12296.66 669
12297.71 694
12298.76 704
12299.80 685
12300.85 656
12301.90 663
12302.94 671
12303.99 686
12305.04 672
12306.08 693
12307.13 673
12308.18 700
12309.22 674
12310.27 687
12311.32 700
12312.36 653
12313.41 684
12314.46 674
12315.50 684
12316.55 659
12317.60 691
12318.65 677
12319.69 663
12320.74 684
12321.79 687
12322.83 662
12323.88 682
12324.93 671
12325.98 676
12327.02 655
12328.07 644
12329.12 667
12330.17 667
12331.21 691
12332.26 653
12333.31 669
12334.36 709
12335.41 676
12336.45 676
12337.50 704
12338.55 675
12339.60 674
12340.65 665
12341.69 667
12342.74 658
12343.79 662
12344.84 709
12345.89 669
12346.94 683
12347.98 667
12349.03 635
12350.08 681
12351.13 706
12352.18 690
12353.23 663
12354.28 720
12355.32 694
12356.37 679
12357.42 687
12358.47 686
12359.52 676
12360.57 681
12361.62 645
12362.67 654
12363.72 720
12364.76 707
12365.81 710
12366.86 697
12367.91 716
12368.96 698
12370.01 694
12371.06 671
12372.11 665
12373.16 691
12374.21 634
12375.26 657
12376.31 704
12377.36 689
12378.41 692
12379.46 667
12380.51 709
12381.56 720
12382.61 740
12383.66 715
12384.71 689
12385.76 682
12386.81 684
12387.86 652
12388.91 705
12389.96 709
12391.01 678
12392.06 681
12393.11 693
12394.16 714
12395.21 706
12396.26 716
12397.31 690
12398.36 683
12399.41 707
12400.46 688
12401.51 706
12402.56 692
12403.61 704
12404.66 721
12405.71 714
12406.77 715
12407.82 691
12408.87 706
12409.92 722
12410.97 714
12412.02 703
12413.07 730
12414.12 733
12415.17 729
12416.23 734
12417.28 728
12418.33 712
12419.38 704
12420.43 722
12421.48 723
12422.53 752
12423.59 761
12424.64 719
12425.69 729
12426.74 710
12427.79 738
12428.84 772
12429.90 762
12430.95 779
12432.00 780
12433.05 766
12434.10 790
12435.16 781
12436.21 759
12437.26 778
12438.31 751
12439.37 735
12440.42 757
12441.47 757
12442.52 790
12443.58 760
12444.63 796
12445.68 768
12446.73 772
12447.79 844
12448.84 803
12449.89 844
12450.94 860
12452.00 877
12453.05 858
12454.10 831
12455.16 894
12456.21 935
12457.26 920
12458.31 851
12459.37 835
12460.42 893
12461.47 918
12462.53 943
12463.58 943
12464.63 1062
12465.69 1033
12466.74 1058
12467.79 1124
12468.85 1210
12469.90 1239
12470.95 1334
12472.01 1301
12473.06 1345
12474.12 1388
12475.17 1415
12476.22 1435
12477.28 1416
12478.33 1348
12479.39 1264
12480.44 1242
12481.49 1158
12482.55 1172
12483.60 1126
12484.66 1063
12485.71 1000
12486.76 942
12487.82 965
12488.87 926
12489.93 900
12490.98 893
12492.04 879
12493.09 861
12494.15 836
12495.20 860
12496.25 823
12497.31 816
12498.36 851
12499.42 845
12500.47 836
12501.53 814
12502.58 813
12503.64 854
12504.69 870
12505.75 855
12506.80 842
12507.86 885
12508.91 875
12509.97 830
12511.03 864
12512.08 829
12513.14 841
12514.19 839
12515.25 831
12516.30 868
12517.36 859
12518.41 853
12519.47 870
12520.52 869
12521.58 821
12522.64 858
12523.69 862
12524.75 874
12525.80 835
12526.86 823
12527.92 847
12528.97 833
12530.03 847
12531.08 861
12532.14 848
12533.20 812
12534.25 824
12535.31 852
12536.37 857
12537.42 845
12538.48 846
12539.54 905
12540.59 869
12541.65 903
12542.70 895
12543.76 911
12544.82 893
12545.88 939
12546.93 945
12547.99 948
12549.05 951
12550.10 1012
12551.16 992
12552.22 964
12553.27 986
12554.33 997
12555.39 1029
12556.45 995
12557.50 1014
12558.56 930
12559.62 919
12560.67 919
12561.73 941
12562.79 893
12563.85 908
12564.90 914
12565.96 925
12567.02 900
12568.08 879
12569.14 860
12570.19 886
12571.25 901
12572.31 885
12573.37 873
12574.42 916
12575.48 909
12576.54 866
12577.60 862
12578.66 900
12579.72 877
12580.77 906
12581.83 872
12582.89 846
12583.95 838
12585.01 875
12586.07 880
12587.12 863
12588.18 898
12589.24 877
12590.30 827
12591.36 891
12592.42 899
12593.48 869
12594.53 912
12595.59 887
12596.65 874
12597.71 910
12598.77 879
12599.83 859
12600.89 879
12601.95 905
12603.01 888
12604.07 916
12605.13 879
12606.18 905
12607.24 932
12608.30 920
12609.36 957
12610.42 928
12611.48 961
12612.54 928
12613.60 983
12614.66 981
12615.72 962
12616.78 981
12617.84 988
12618.90 976
12619.96 992
12621.02 1031
12622.08 1065
12623.14 1108
12624.20 1091
12625.26 1054
12626.32 1094
12627.38 1070
12628.44 1081
12629.50 1093
12630.56 1093
12631.62 1067
12632.68 1042
12633.74 1041
12634.80 999
12635.86 959
12636.92 929
12637.98 954
12639.04 965
12640.11 920
12641.17 904
12642.23 908
12643.29 912
12644.35 884
12645.41 902
12646.47 872
12647.53 871
12648.59 850
12649.65 858
12650.72 879
12651.78 908
12652.84 848
12653.90 831
12654.96 847
12656.02 870
12657.08 847
12658.14 900
12659.21 893
12660.27 872
12661.33 912
12662.39 846
12663.45 891
12664.51 879
12665.58 915
12666.64 886
12667.70 888
12668.76 899
12669.82 905
12670.89 926
12671.95 880
12673.01 869
12674.07 904
12675.13 912
12676.20 888
12677.26 910
12678.32 948
12679.38 948
12680.45 929
12681.51 929
12682.57 892
12683.63 916
12684.70 913
12685.76 868
12686.82 913
12687.88 898
12688.95 946
12690.01 943
12691.07 904
12692.14 920
12693.20 925
12694.26 914
12695.32 907
12696.39 933
12697.45 945
12698.51 925
12699.58 968
12700.64 957
12701.70 965
12702.77 984
12703.83 997
12704.89 1003
12705.96 1014
12707.02 994
12708.08 1017
12709.15 982
12710.21 960
12711.28 972
12712.34 977
12713.40 987
12714.47 993
12715.53 941
12716.59 998
12717.66 1011
12718.72 1001
12719.79 1016
12720.85 1025
12721.92 1001
12722.98 1004
12724.04 974
12725.11 982
12726.17 1018
12727.24 978
12728.30 1025
12729.37 1011
12730.43 1045
12731.49 1029
12732.56 1012
12733.62 1009
12734.69 989
12735.75 998
12736.82 1001
12737.88 980
12738.95 1002
12740.01 964
12741.08 945
12742.14 951
12743.21 963
12744.27 955
12745.34 940
12746.40 939
12747.47 947
12748.53 941
12749.60 912
12750.66 930
12751.73 936
12752.79 929
12753.86 939
12754.93 945
12755.99 940
12757.06 946
12758.12 920
12759.19 934
12760.25 908
12761.32 899
12762.39 921
12763.45 948
12764.52 898
12765.58 865
12766.65 924
12767.72 864
12768.78 841
12769.85 849
12770.91 861
12771.98 870
12773.05 844
12774.11 884
12775.18 863
12776.25 873
12777.31 856
12778.38 832
12779.45 828
12780.51 804
12781.58 836
12782.65 816
12783.71 834
12784.78 807
12785.85 819
12786.91 812
12787.98 813
12789.05 795
12790.11 780
12791.18 808
12792.25 813
12793.31 779
12794.38 821
12795.45 837
12796.52 828
12797.58 751
12798.65 758
12799.72 818
12800.79 813
12801.85 791
12802.92 789
12803.99 768
12805.06 745
12806.12 772
12807.19 776
12808.26 762
12809.33 800
12810.39 779
12811.46 824
12812.53 779
12813.60 794
12814.67 811
12815.73 749
12816.80 819
12817.87 798
12818.94 781
12820.01 773
12821.08 731
12822.14 778
12823.21 786
12824.28 740
12825.35 733
12826.42 763
12827.49 757
12828.55 766
12829.62 758
12830.69 797
12831.76 788
12832.83 743
12833.90 778
12834.97 799
12836.04 799
12837.11 706
12838.17 735
12839.24 723
12840.31 768
12841.38 725
12842.45 716
12843.52 710
12844.59 757
12845.66 675
12846.73 691
12847.80 711
12848.87 693
12849.94 720
12851.01 694
12852.08 711
12853.14 688
12854.21 695
12855.28 702
12856.35 725
12857.42 685
12858.49 677
12859.56 659
12860.63 670
12861.70 694
12862.77 675
12863.84 676
12864.91 681
12865.98 698
12867.05 668
12868.12 683
12869.19 667
12870.26 674
12871.34 684
12872.41 683
12873.48 694
12874.55 701
12875.62 669
12876.69 662
12877.76 664
12878.83 662
12879.90 660
12880.97 662
12882.04 655
12883.11 672
12884.18 664
12885.25 604
12886.33 641
12887.40 651
12888.47 659
12889.54 646
12890.61 631
12891.68 639
12892.75 646
12893.82 621
12894.89 665
12895.97 635
12897.04 627
12898.11 659
12899.18 636
12900.25 600
12901.32 607
12902.40 625
12903.47 603
12904.54 608
12905.61 624
12906.68 645
12907.75 656
12908.83 663
12909.90 631
12910.97 613
12912.04 626
12913.11 636
12914.19 606
12915.26 593
12916.33 616
12917.40 617
12918.48 613
12919.55 631
12920.62 603
12921.69 632
12922.77 580
12923.84 592
12924.91 620
12925.98 601
12927.06 591
12928.13 561
12929.20 621
12930.27 596
12931.35 594
12932.42 564
12933.49 571
12934.57 572
12935.64 549
12936.71 571
12937.79 590
12938.86 600
12939.93 571
12941.01 574
12942.08 558
12943.15 588
12944.23 591
12945.30 564
12946.37 573
12947.45 564
12948.52 567
12949.59 546
12950.67 547
12951.74 586
12952.81 576
12953.89 547
12954.96 565
12956.04 551
12957.11 556
12958.18 556
12959.26 583
12960.33 565
12961.41 563
12962.48 602
12963.55 580
12964.63 544
12965.70 560
12966.78 555
12967.85 539
12968.93 554
12970.00 554
12971.07 572
12972.15 555
12973.22 581
12974.30 559
12975.37 581
12976.45 541
12977.52 555
12978.60 618
12979.67 589
12980.75 586
12981.82 569
12982.90 589
12983.97 586
12985.05 562
12986.12 567
12987.20 592
12988.27 585
12989.35 563
12990.42 576
12991.50 585
12992.57 534
12993.65 564
12994.73 582
12995.80 584
12996.88 556
12997.95 554
12999.03 542
13000.10 583
13001.18 574
13002.25 545
13003.33 553
13004.41 544
13005.48 539
13006.56 527
13007.63 540
13008.71 553
13009.79 566
13010.86 564
13011.94 569
13013.02 524
13014.09 574
13015.17 583
13016.24 594
13017.32 567
13018.40 538
13019.47 606
13020.55 517
13021.63 553
13022.70 583
13023.78 588
13024.86 543
13025.93 529
13027.01 570
13028.09 566
13029.16 577
13030.24 581
13031.32 612
13032.40 554
13033.47 582
13034.55 601
13035.63 593
13036.70 602
13037.78 598
13038.86 585
13039.94 585
13041.01 572
13042.09 566
13043.17 570
13044.25 548
13045.32 576
13046.40 540
13047.48 540
13048.56 547
13049.63 578
13050.71 562
13051.79 551
13052.87 553
13053.95 578
13055.02 548
13056.10 553
13057.18 543
13058.26 556
13059.34 570
13060.41 546
13061.49 523
13062.57 567
13063.65 611
13064.73 592
13065.81 578
13066.88 549
13067.96 574
13069.04 549
13070.12 569
13071.20 586
13072.28 582
13073.36 570
13074.43 547
13075.51 565
13076.59 590
13077.67 552
13078.75 549
13079.83 585
13080.91 568
13081.99 559
13083.07 589
13084.15 589
13085.23 541
13086.30 578
13087.38 567
13088.46 556
13089.54 544
13090.62 597
13091.70 577
13092.78 590
13093.86 571
13094.94 584
13096.02 587
13097.10 595
13098.18 579
13099.26 588
13100.34 583
13101.42 557
13102.50 576
13103.58 591
13104.66 603
13105.74 586
13106.82 579
13107.90 584
13108.98 600
13110.06 568
13111.14 561
13112.22 579
13113.30 614
13114.38 562
13115.46 583
13116.54 580
13117.62 571
13118.70 612
13119.78 562
13120.86 575
13121.95 584
13123.03 611
13124.11 583
13125.19 590
13126.27 565
13127.35 576
13128.43 571
13129.51 592
13130.59 588
13131.67 578
13132.76 593
13133.84 583
13134.92 574
13136.00 568
13137.08 595
13138.16 566
13139.24 598
13140.32 597
13141.41 630
13142.49 570
13143.57 559
13144.65 576
13145.73 555
13146.81 592
13147.90 587
13148.98 574
13150.06 589
13151.14 588
13152.22 629
13153.31 616
13154.39 603
13155.47 603
13156.55 576
13157.63 619
13158.72 584
13159.80 576
13160.88 595
13161.96 552
13163.05 571
13164.13 580
13165.21 610
13166.29 588
13167.38 605
13168.46 608
13169.54 567
13170.62 561
13171.71 600
13172.79 584
13173.87 591
13174.96 597
13176.04 608
13177.12 563
13178.20 616
13179.29 617
13180.37 591
13181.45 623
13182.54 575
13183.62 627
13184.70 592
13185.79 588
13186.87 636
13187.95 657
13189.04 604
13190.12 603
13191.20 579
13192.29 606
13193.37 566
13194.46 574
13195.54 591
13196.62 617
13197.71 608
13198.79 635
13199.88 599
13200.96 611
13202.04 627
13203.13 603
13204.21 594
13205.30 585
13206.38 648
13207.46 627
13208.55 632
13209.63 601
13210.72 648
13211.80 600
13212.89 600
13213.97 598
13215.05 622
13216.14 651
13217.22 625
13218.31 602
13219.39 632
13220.48 616
13221.56 627
13222.65 635
13223.73 624
13224.82 633
13225.90 645
13226.99 673
13228.07 656
13229.16 636
13230.24 605
13231.33 645
13232.41 663
13233.50 639
13234.58 631
13235.67 613
13236.76 638
13237.84 615
13238.93 633
13240.01 643
13241.10 665
13242.18 657
13243.27 624
13244.35 671
13245.44 665
13246.53 644
13247.61 631
13248.70 647
13249.78 667
13250.87 657
13251.96 646
13253.04 646
13254.13 638
13255.21 661
13256.30 654
13257.39 673
13258.47 619
13259.56 666
13260.65 709
13261.73 661
13262.82 690
13263.91 733
13264.99 692
13266.08 676
13267.17 660
13268.25 680
13269.34 707
13270.43 689
13271.51 717
13272.60 695
13273.69 686
13274.77 715
13275.86 718
13276.95 713
13278.04 728
13279.12 722
13280.21 735
13281.30 698
13282.38 700
13283.47 720
13284.56 739
13285.65 774
13286.73 710
13287.82 746
13288.91 742
13290.00 735
13291.08 690
13292.17 725
13293.26 751
13294.35 742
13295.44 722
13296.52 749
13297.61 785
13298.70 745
13299.79 760
13300.88 770
13301.96 739
13303.05 752
13304.14 762
13305.23 760
13306.32 737
13307.41 763
13308.49 780
13309.58 767
13310.67 800
13311.76 782
13312.85 781
13313.94 794
13315.02 775
13316.11 780
13317.20 802
13318.29 794
13319.38 805
13320.47 810
13321.56 790
13322.65 779
13323.74 780
13324.82 823
13325.91 798
13327.00 811
13328.09 843
13329.18 866
13330.27 817
13331.36 784
13332.45 805
13333.54 847
13334.63 817
13335.72 813
13336.81 811
13337.90 816
13338.99 840
13340.08 835
13341.17 844
13342.26 839
13343.35 860
13344.44 796
13345.53 819
13346.61 877
13347.70 823
13348.79 857
13349.89 848
13350.98 852
13352.07 869
13353.16 879
13354.25 907
13355.34 902
13356.43 857
13357.52 907
13358.61 902
13359.70 852
13360.79 928
13361.88 915
13362.97 903
13364.06 913
13365.15 902
13366.24 908
13367.33 878
13368.42 859
13369.51 877
13370.60 878
13371.70 880
13372.79 809
13373.88 871
13374.97 820
13376.06 817
13377.15 814
13378.24 849
13379.33 793
13380.43 794
13381.52 782
13382.61 790
13383.70 762
13384.79 768
13385.88 755
13386.97 770
13388.07 758
13389.16 777
13390.25 796
13391.34 730
13392.43 768
13393.52 752
13394.62 761
13395.71 758
13396.80 760
13397.89 743
13398.98 784
13400.08 760
13401.17 753
13402.26 742
13403.35 749
13404.45 743
13405.54 752
13406.63 741
13407.72 698
13408.82 763
13409.91 751
13411.00 791
13412.09 763
13413.19 796
13414.28 720
13415.37 756
13416.46 722
13417.56 772
13418.65 745
13419.74 770
13420.84 739
13421.93 778
13423.02 775
13424.11 771
13425.21 782
13426.30 795
13427.39 789
13428.49 731
13429.58 779
13430.67 779
13431.77 792
13432.86 815
13433.95 769
13435.05 800
13436.14 813
13437.24 779
13438.33 784
13439.42 776
13440.52 826
13441.61 816
13442.70 812
13443.80 809
13444.89 805
13445.99 863
13447.08 829
13448.17 809
13449.27 784
13450.36 811
13451.46 841
13452.55 832
13453.64 862
13454.74 837
13455.83 847
13456.93 816
13458.02 855
13459.12 842
13460.21 862
13461.31 854
13462.40 880
13463.50 874
13464.59 875
13465.69 811
13466.78 861
13467.87 816
13468.97 850
13470.06 831
13471.16 894
13472.25 889
13473.35 916
13474.44 905
13475.54 875
13476.64 885
13477.73 886
13478.83 924
13479.92 884
13481.02 898
13482.11 866
13483.21 905
13484.30 898
13485.40 872
13486.49 879
13487.59 913
13488.69 889
13489.78 907
13490.88 969
13491.97 938
13493.07 949
13494.17 933
13495.26 971
13496.36 990
13497.45 967
13498.55 972
13499.65 987
13500.74 949
13501.84 965
13502.93 938
13504.03 989
13505.13 952
13506.22 934
13507.32 950
13508.42 945
13509.51 928
13510.61 918
13511.71 940
13512.80 882
13513.90 899
13515.00 879
13516.09 905
13517.19 893
13518.29 877
13519.38 865
13520.48 850
13521.58 854
13522.68 846
13523.77 855
13524.87 862
13525.97 821
13527.06 803
13528.16 836
13529.26 828
13530.36 787
13531.45 796
13532.55 817
13533.65 806
13534.75 810
13535.84 811
13536.94 793
13538.04 791
13539.14 769
13540.23 757
13541.33 802
13542.43 734
13543.53 737
13544.63 820
13545.72 756
13546.82 761
13547.92 770
13549.02 750
13550.12 770
13551.22 762
13552.31 693
13553.41 764
13554.51 748
13555.61 771
13556.71 739
13557.81 782
13558.90 786
13560.00 770
13561.10 718
13562.20 748
13563.30 797
13564.40 762
13565.50 759
13566.60 710
13567.69 769
13568.79 770
13569.89 772
13570.99 763
13572.09 744
13573.19 710
13574.29 729
13575.39 751
13576.49 773
13577.59 773
13578.69 722
13579.79 739
13580.89 766
13581.98 771
13583.08 758
13584.18 748
13585.28 729
13586.38 756
13587.48 746
13588.58 771
13589.68 746
13590.78 779
13591.88 779
13592.98 751
13594.08 758
13595.18 700
13596.28 767
13597.38 765
13598.48 778
13599.58 763
13600.68 757
13601.78 754
13602.88 723
13603.98 782
13605.08 756
13606.18 745
13607.29 760
13608.39 761
13609.49 711
13610.59 747
13611.69 770
13612.79 752
13613.89 720
13614.99 770
13616.09 794
13617.19 738
13618.29 755
13619.39 767
13620.50 703
13621.60 733
13622.70 745
13623.80 765
13624.90 772
13626.00 774
13627.10 746
13628.20 722
13629.31 733
13630.41 741
13631.51 755
13632.61 720
13633.71 807
13634.81 767
13635.91 736
13637.02 764
13638.12 797
13639.22 775
13640.32 780
13641.42 787
13642.53 730
13643.63 752
13644.73 757
13645.83 788
13646.93 753
13648.04 750
13649.14 770
13650.24 751
13651.34 757
13652.45 759
13653.55 744
13654.65 783
13655.75 748
13656.85 752
13657.96 797
13659.06 752
13660.16 714
13661.27 746
13662.37 719
13663.47 751
13664.57 830
13665.68 774
13666.78 801
13667.88 768
13668.99 766
13670.09 795
13671.19 775
13672.29 791
13673.40 802
13674.50 797
13675.60 812
13676.71 794
13677.81 782
13678.91 759
13680.02 782
13681.12 830
13682.23 786
13683.33 790
13684.43 794
13685.54 784
13686.64 786
13687.74 812
13688.85 800
13689.95 791
13691.06 810
13692.16 796
13693.26 785
13694.37 814
13695.47 819
13696.58 830
13697.68 821
13698.78 811
13699.89 802
13700.99 830
13702.10 837
13703.20 853
13704.31 822
13705.41 803
13706.51 805
13707.62 775
13708.72 804
13709.83 833
13710.93 807
13712.04 849
13713.14 813
13714.25 837
13715.35 890
13716.46 874
13717.56 862
13718.67 898
13719.77 927
13720.88 911
13721.98 864
13723.09 912
13724.19 897
13725.30 940
13726.40 950
13727.51 923
13728.61 916
13729.72 933
13730.83 921
13731.93 908
13733.04 916
13734.14 920
13735.25 939
13736.35 973
13737.46 1003
13738.57 964
13739.67 988
13740.78 998
13741.88 1008
13742.99 1017
13744.09 1010
13745.20 1040
13746.31 1030
13747.41 1055
13748.52 1034
13749.63 1059
13750.73 1124
13751.84 1128
13752.94 1139
13754.05 1114
13755.16 1152
13756.26 1149
13757.37 1151
13758.48 1106
13759.58 1195
13760.69 1276
13761.80 1232
13762.90 1275
13764.01 1243
13765.12 1295
13766.22 1301
13767.33 1316
13768.44 1280
13769.55 1307
13770.65 1299
13771.76 1283
13772.87 1312
13773.97 1237
13775.08 1282
13776.19 1272
13777.30 1235
13778.40 1176
13779.51 1140
13780.62 1124
13781.73 1134
13782.83 1063
13783.94 1015
13785.05 1042
13786.16 1016
13787.26 982
13788.37 975
13789.48 911
13790.59 930
13791.70 973
13792.80 973
13793.91 910
13795.02 889
13796.13 950
13797.24 914
13798.35 890
13799.45 879
13800.56 871
13801.67 891
13802.78 891
13803.89 889
13805.00 877
13806.10 895
13807.21 900
13808.32 905
13809.43 867
13810.54 882
13811.65 889
13812.76 907
13813.86 909
13814.97 857
13816.08 855
13817.19 877
13818.30 881
13819.41 832
13820.52 910
13821.63 870
13822.74 851
13823.85 909
13824.96 849
13826.06 852
13827.17 795
13828.28 834
13829.39 880
13830.50 874
13831.61 840
13832.72 809
13833.83 863
13834.94 899
13836.05 869
13837.16 877
13838.27 865
13839.38 902
13840.49 871
13841.60 884
13842.71 906
13843.82 874
13844.93 867
13846.04 859
13847.15 879
13848.26 890
13849.37 852
13850.48 851
13851.59 848
13852.70 846
13853.81 849
13854.92 913
13856.03 938
13857.14 911
13858.25 904
13859.37 898
13860.48 895
13861.59 886
13862.70 920
13863.81 941
13864.92 853
13866.03 930
13867.14 907
13868.25 902
13869.36 927
13870.47 931
13871.59 947
13872.70 889
13873.81 894
13874.92 950
13876.03 967
13877.14 919
13878.25 925
13879.36 953
13880.48 981
13881.59 960
13882.70 974
13883.81 981
13884.92 994
13886.03 1010
13887.15 1041
13888.26 1049
13889.37 1023
13890.48 1102
13891.59 1101
13892.71 1052
13893.82 1057
13894.93 1025
13896.04 1005
13897.15 1024
13898.27 939
13899.38 946
13900.49 980
13901.60 979
13902.72 909
13903.83 906
13904.94 937
13906.05 916
13907.17 899
13908.28 880
13909.39 909
13910.50 905
13911.62 908
13912.73 927
13913.84 894
13914.95 879
13916.07 896
13917.18 906
13918.29 890
13919.41 896
13920.52 918
13921.63 851
13922.75 821
13923.86 825
13924.97 880
13926.09 863
13927.20 858
13928.31 878
13929.43 839
13930.54 845
13931.65 816
13932.77 854
13933.88 813
13934.99 831
13936.11 851
13937.22 812
13938.34 853
13939.45 842
13940.56 821
13941.68 813
13942.79 811
13943.91 794
13945.02 786
13946.13 761
13947.25 800
13948.36 829
13949.48 797
13950.59 812
13951.70 775
13952.82 799
13953.93 751
13955.05 784
13956.16 776
13957.28 783
13958.39 827
13959.51 779
13960.62 799
13961.74 790
13962.85 767
13963.97 780
13965.08 754
13966.20 787
13967.31 786
13968.43 761
13969.54 772
13970.66 798
13971.77 820
13972.89 816
13974.00 829
13975.12 812
13976.23 808
13977.35 837
13978.46 785
13979.58 768
13980.69 797
13981.81 809
13982.92 802
13984.04 813
13985.16 801
13986.27 804
13987.39 819
13988.50 803
13989.62 811
13990.74 801
13991.85 805
13992.97 801
13994.08 814
13995.20 825
13996.32 787
13997.43 797
13998.55 824
13999.66 784
14000.78 796
14001.90 804
14003.01 837
14004.13 784
14005.25 770
14006.36 792
14007.48 805
14008.60 808
14009.71 820
14010.83 766
14011.95 819
14013.06 811
14014.18 831
14015.30 797
14016.41 810
14017.53 804
14018.65 818
14019.76 818
14020.88 800
14022.00 782
14023.12 825
14024.23 848
14025.35 823
14026.47 800
14027.59 816
14028.70 825
14029.82 811
14030.94 803
14032.06 818
14033.17 847
14034.29 834
14035.41 829
14036.53 817
14037.64 830
14038.76 820
14039.88 838
14041.00 855
14042.11 843
14043.23 822
14044.35 839
14045.47 841
14046.59 836
14047.71 873
14048.82 877
14049.94 885
14051.06 874
14052.18 868
14053.30 901
14054.42 844
14055.53 893
14056.65 876
14057.77 918
14058.89 932
14060.01 869
14061.13 846
14062.25 907
14063.36 950
14064.48 937
14065.60 912
14066.72 924
14067.84 957
14068.96 943
14070.08 960
14071.20 962
14072.32 1006
14073.44 973
14074.55 998
14075.67 1004
14076.79 968
14077.91 978
14079.03 996
14080.15 949
14081.27 1018
14082.39 1001
14083.51 1031
14084.63 1036
14085.75 999
14086.87 1012
14087.99 1047
14089.11 1067
14090.23 1015
14091.35 1055
14092.47 1062
14093.59 1008
14094.71 1030
14095.83 1056
14096.95 1074
14098.07 1062
14099.19 1028
14100.31 1001
14101.43 976
14102.55 973
14103.67 949
14104.79 918
14105.91 915
14107.03 897
14108.15 931
14109.27 905
14110.39 924
14111.51 913
14112.64 902
14113.76 853
14114.88 890
14116.00 830
14117.12 832
14118.24 789
14119.36 825
14120.48 841
14121.60 851
14122.72 818
14123.85 816
14124.97 813
14126.09 771
14127.21 821
14128.33 843
14129.45 810
14130.57 805
14131.70 818
14132.82 799
14133.94 820
14135.06 804
14136.18 842
14137.30 806
14138.43 798
14139.55 828
14140.67 800
14141.79 788
14142.91 781
14144.03 838
14145.16 789
14146.28 770
14147.40 792
14148.52 810
14149.65 773
14150.77 782
14151.89 811
14153.01 779
14154.13 759
14155.26 790
14156.38 796
14157.50 752
14158.62 783
14159.75 807
14160.87 827
14161.99 807
14163.12 799
14164.24 760
14165.36 797
14166.48 750
14167.61 750
14168.73 790
14169.85 756
14170.98 737
14172.10 770
14173.22 751
14174.35 741
14175.47 726
14176.59 725
14177.72 763
14178.84 730
14179.96 749
14181.09 743
14182.21 730
14183.33 719
14184.46 735
14185.58 727
14186.70 733
14187.83 708
14188.95 706
14190.07 707
14191.20 709
14192.32 680
14193.45 688
14194.57 714
14195.69 719
14196.82 722
14197.94 685
14199.07 723
14200.19 681
14201.32 721
14202.44 688
14203.56 672
14204.69 684
14205.81 661
14206.94 681
14208.06 707
14209.19 697
14210.31 661
14211.44 685
14212.56 701
14213.69 691
14214.81 679
14215.93 701
14217.06 681
14218.18 685
14219.31 635
14220.43 688
14221.56 675
14222.68 664
14223.81 679
14224.94 674
14226.06 668
14227.19 689
14228.31 679
14229.44 689
14230.56 678
14231.69 646
14232.81 683
14233.94 648
14235.06 640
14236.19 623
14237.32 635
14238.44 672
14239.57 670
14240.69 674
14241.82 643
14242.94 599
14244.07 631
14245.20 665
14246.32 644
14247.45 651
14248.57 607
14249.70 634
14250.83 611
14251.95 622
14253.08 618
14254.21 612
14255.33 611
14256.46 623
14257.59 619
14258.71 617
14259.84 607
14260.97 652
14262.09 632
14263.22 629
14264.35 616
14265.47 607
14266.60 619
14267.73 597
14268.85 598
14269.98 576
14271.11 575
14272.23 639
14273.36 575
14274.49 595
14275.62 618
14276.74 618
14277.87 600
14279.00 606
14280.12 577
14281.25 606
14282.38 601
14283.51 602
14284.63 583
14285.76 613
14286.89 569
14288.02 555
14289.15 594
14290.27 575
14291.40 539
14292.53 554
14293.66 532
14294.78 567
14295.91 531
14297.04 516
14298.17 546
14299.30 566
14300.42 598
14301.55 570
14302.68 556
14303.81 568
14304.94 583
14306.07 577
14307.19 594
14308.32 562
14309.45 578
14310.58 552
14311.71 566
14312.84 546
14313.97 531
14315.10 546
14316.22 541
14317.35 566
14318.48 519
14319.61 555
14320.74 532
14321.87 532
14323.00 569
14324.13 515
14325.26 537
14326.39 542
14327.51 544
14328.64 537
14329.77 535
14330.90 549
14332.03 560
14333.16 549
14334.29 518
14335.42 573
14336.55 539
14337.68 533
14338.81 528
14339.94 517
14341.07 528
14342.20 520
14343.33 540
14344.46 516
14345.59 520
14346.72 520
14347.85 538
14348.98 542
14350.11 513
14351.24 555
14352.37 511
14353.50 547
14354.63 523
14355.76 524
14356.89 534
14358.02 537
14359.15 511
14360.28 498
14361.41 524
14362.54 538
14363.67 537
14364.80 550
14365.94 541
14367.07 547
14368.20 537
14369.33 539
14370.46 553
14371.59 504
14372.72 522
14373.85 552
14374.98 532
14376.11 511
14377.25 514
14378.38 528
14379.51 552
14380.64 576
14381.77 573
14382.90 561
14384.03 540
14385.16 566
14386.30 552
14387.43 526
14388.56 531
14389.69 544
14390.82 537
14391.95 545
14393.09 508
14394.22 529
14395.35 542
14396.48 515
14397.61 541
14398.75 563
14399.88 549
14401.01 520
14402.14 579
14403.27 574
14404.41 569
14405.54 554
14406.67 561
14407.80 544
14408.94 570
14410.07 559
14411.20 554
14412.33 552
14413.47 569
14414.60 555
14415.73 574
14416.87 548
14418.00 582
14419.13 585
14420.26 546
14421.40 527
14422.53 553
14423.66 577
14424.80 553
14425.93 563
14427.06 562
14428.20 579
14429.33 582
14430.46 566
14431.59 588
14432.73 604
14433.86 560
14435.00 559
14436.13 573
14437.26 589
14438.40 594
14439.53 621
14440.66 581
14441.80 614
14442.93 618
14444.06 575
14445.20 590
14446.33 620
14447.47 616
14448.60 630
14449.73 623
14450.87 627
14452.00 630
14453.14 626
14454.27 618
14455.41 612
14456.54 602
14457.67 595
14458.81 615
14459.94 659
14461.08 657
14462.21 652
14463.35 687
14464.48 678
14465.62 645
14466.75 658
14467.89 678
14469.02 675
14470.15 657
14471.29 625
14472.42 625
14473.56 609
14474.69 649
14475.83 629
14476.96 627
14478.10 668
14479.24 649
14480.37 637
14481.51 633
14482.64 627
14483.78 621
14484.91 646
14486.05 655
14487.18 636
14488.32 625
14489.45 660
14490.59 665
14491.73 636
14492.86 621
14494.00 647
14495.13 607
14496.27 623
14497.40 626
14498.54 620
14499.68 644
14500.81 639
14501.95 604
14503.08 595
14504.22 607
14505.36 603
14506.49 617
14507.63 617
14508.77 606
14509.90 593
14511.04 585
14512.18 600
14513.31 615
14514.45 582
14515.58 580
14516.72 576
14517.86 585
14519.00 563
14520.13 557
14521.27 575
14522.41 571
14523.54 558
14524.68 588
14525.82 563
14526.95 556
14528.09 560
14529.23 568
14530.37 561
14531.50 554
14532.64 596
14533.78 569
14534.91 554
14536.05 553
14537.19 575
14538.33 562
14539.46 520
14540.60 529
14541.74 563
14542.88 535
14544.02 539
14545.15 548
14546.29 546
14547.43 548
14548.57 555
14549.70 535
14550.84 536
14551.98 589
14553.12 561
14554.26 562
14555.39 562
14556.53 573
14557.67 602
14558.81 584
14559.95 592
14561.09 567
14562.22 609
14563.36 592
14564.50 546
14565.64 563
14566.78 542
14567.92 552
14569.06 571
14570.20 584
14571.33 595
14572.47 567
14573.61 549
14574.75 554
14575.89 562
14577.03 557
14578.17 529
14579.31 589
14580.45 570
14581.59 560
14582.72 568
14583.86 576
14585.00 589
14586.14 559
14587.28 571
14588.42 589
14589.56 587
14590.70 597
14591.84 613
14592.98 602
14594.12 572
14595.26 588
14596.40 601
14597.54 576
14598.68 563
14599.82 619
14600.96 595
14602.10 594
14603.24 579
14604.38 581
14605.52 606
14606.66 609
14607.80 653
14608.94 599
14610.08 601
14611.22 629
14612.36 597
14613.50 607
14614.64 651
14615.78 642
14616.92 657
14618.06 606
14619.20 606
14620.34 621
14621.49 651
14622.63 647
14623.77 664
14624.91 664
14626.05 670
14627.19 682
14628.33 706
14629.47 674
14630.61 667
14631.75 659
14632.90 652
14634.04 699
14635.18 637
14636.32 620
14637.46 589
14638.60 643
14639.74 612
14640.88 568
14642.03 598
14643.17 604
14644.31 583
14645.45 560
14646.59 584
14647.73 568
14648.88 585
14650.02 562
14651.16 561
14652.30 552
14653.44 547
14654.59 561
14655.73 545
14656.87 504
14658.01 518
14659.16 550
14660.30 516
14661.44 531
14662.58 523
14663.72 499
14664.87 550
14666.01 515
14667.15 518
14668.29 540
14669.44 482
14670.58 496
14671.72 494
14672.87 510
14674.01 503
14675.15 483
14676.29 494
14677.44 490
14678.58 488
14679.72 472
14680.87 489
14682.01 464
14683.15 472
14684.30 484
14685.44 509
14686.58 456
14687.73 475
14688.87 499
14690.01 494
14691.16 459
14692.30 489
14693.44 487
14694.59 448
14695.73 469
14696.87 480
14698.02 461
14699.16 466
14700.30 457
14701.45 485
14702.59 476
14703.74 444
14704.88 443
14706.02 476
14707.17 504
14708.31 468
14709.46 443
14710.60 482
14711.75 465
14712.89 480
14714.03 484
14715.18 462
14716.32 454
14717.47 436
14718.61 452
14719.76 459
14720.90 441
14722.05 411
14723.19 458
14724.34 455
14725.48 433
14726.63 435
14727.77 448
14728.92 460
14730.06 429
14731.21 437
14732.35 481
14733.50 465
14734.64 434
14735.79 469
14736.93 443
14738.08 427
14739.22 442
14740.37 462
14741.51 432
14742.66 440
14743.80 456
14744.95 482
14746.09 468
14747.24 453
14748.39 456
14749.53 431
14750.68 450
14751.82 437
14752.97 458
14754.11 482
14755.26 445
14756.41 435
14757.55 452
14758.70 440
14759.85 408
14760.99 447
14762.14 458
14763.28 427
14764.43 435
14765.58 420
14766.72 431
14767.87 416
14769.02 437
14770.16 428
14771.31 425
14772.46 423
14773.60 406
14774.75 429
14775.90 419
14777.04 376
14778.19 414
14779.34 404
14780.48 418
14781.63 416
14782.78 425
14783.92 405
14785.07 386
14786.22 422
14787.37 416
14788.51 428
14789.66 400
14790.81 429
14791.96 430
14793.10 444
14794.25 417
14795.40 392
14796.54 402
14797.69 406
14798.84 406
14799.99 412
14801.14 383
14802.28 388
14803.43 417
14804.58 417
14805.73 400
14806.88 421
14808.02 407
14809.17 408
14810.32 386
14811.47 388
14812.62 398
14813.76 398
14814.91 386
14816.06 396
14817.21 425
14818.36 368
14819.51 392
14820.65 373
14821.80 394
14822.95 388
14824.10 389
14825.25 417
14826.40 369
14827.55 379
14828.69 372
14829.84 417
14830.99 388
14832.14 368
14833.29 398
14834.44 372
14835.59 387
14836.74 380
14837.89 407
14839.04 380
14840.19 398
14841.33 395
14842.48 378
14843.63 366
14844.78 384
14845.93 409
14847.08 396
14848.23 359
14849.38 352
14850.53 386
14851.68 393
14852.83 392
14853.98 407
14855.13 397
14856.28 369
14857.43 368
14858.58 366
14859.73 369
14860.88 344
14862.03 373
14863.18 404
14864.33 382
14865.48 340
14866.63 371
14867.78 394
14868.93 356
14870.08 386
14871.23 362
14872.38 396
14873.53 363
14874.68 382
14875.83 363
14876.98 421
14878.14 371
14879.29 380
14880.44 392
14881.59 382
14882.74 362
14883.89 337
14885.04 338
14886.19 362
14887.34 367
14888.49 351
14889.64 359
14890.80 361
14891.95 372
14893.10 379
14894.25 394
14895.40 419
14896.55 381
14897.70 383
14898.86 370
14900.01 368
14901.16 339
14902.31 378
14903.46 381
14904.61 342
14905.77 352
14906.92 372
14908.07 344
14909.22 353
14910.37 338
14911.53 370
14912.68 340
14913.83 375
14914.98 386
14916.13 374
14917.29 363
14918.44 358
14919.59 367
14920.74 373
14921.90 354
14923.05 381
14924.20 393
14925.35 358
14926.51 342
14927.66 348
14928.81 378
14929.96 347
14931.12 367
14932.27 371
14933.42 361
14934.57 368
14935.73 342
14936.88 347
14938.03 363
14939.19 344
14940.34 377
14941.49 358
14942.65 371
14943.80 354
14944.95 364
14946.11 348
14947.26 321
14948.41 333
14949.57 377
14950.72 378
14951.87 375
14953.03 347
14954.18 360
14955.33 378
14956.49 357
14957.64 349
14958.80 380
14959.95 341
14961.10 368
14962.26 345
14963.41 320
14964.57 340
14965.72 372
14966.87 357
14968.03 346
14969.18 360
14970.34 385
14971.49 328
14972.65 356
14973.80 352
14974.95 371
14976.11 363
14977.26 361
14978.42 366
14979.57 373
14980.73 343
14981.88 353
14983.04 391
14984.19 358
14985.35 354
14986.50 343
14987.66 354
14988.81 339
14989.97 342
14991.12 369
14992.28 375
14993.43 369
14994.59 358
14995.74 369
14996.90 361
14998.05 354
14999.21 319
15000.36 338
15001.52 362
15002.67 350
15003.83 346
15004.99 329
15006.14 333
15007.30 312
15008.45 318
15009.61 359
15010.76 342
15011.92 357
15013.08 359
15014.23 353
15015.39 361
15016.54 358
15017.70 369
15018.86 373
15020.01 362
15021.17 356
15022.32 375
15023.48 345
15024.64 375
15025.79 360
15026.95 347
15028.11 352
15029.26 379
15030.42 400
15031.58 363
15032.73 347
15033.89 349
15035.05 346
15036.20 382
15037.36 370
15038.52 340
15039.67 382
15040.83 335
15041.99 350
15043.15 346
15044.30 362
15045.46 362
15046.62 376
15047.77 358
15048.93 348
15050.09 350
15051.25 360
15052.40 389
15053.56 392
15054.72 361
15055.88 316
15057.03 375
15058.19 355
15059.35 373
15060.51 346
15061.66 338
15062.82 380
15063.98 362
15065.14 371
15066.30 361
15067.45 388
15068.61 361
15069.77 381
15070.93 358
15072.09 370
15073.24 363
15074.40 408
15075.56 375
15076.72 368
15077.88 330
15079.04 362
15080.20 347
15081.35 362
15082.51 357
15083.67 351
15084.83 351
15085.99 347
15087.15 360
15088.31 348
15089.46 378
15090.62 353
15091.78 354
15092.94 372
15094.10 393
15095.26 341
15096.42 368
15097.58 352
15098.74 374
15099.90 374
15101.06 344
15102.22 358
15103.37 387
15104.53 381
15105.69 376
15106.85 387
15108.01 377
15109.17 358
15110.33 350
15111.49 368
15112.65 358
15113.81 366
15114.97 343
15116.13 370
15117.29 381
15118.45 360
15119.61 365
15120.77 354
15121.93 362
15123.09 357
15124.25 413
15125.41 394
15126.57 362
15127.73 390
15128.89 422
15130.05 381
15131.21 414
15132.37 382
15133.53 398
15134.69 372
15135.86 385
15137.02 361
15138.18 367
15139.34 374
15140.50 368
15141.66 406
15142.82 399
15143.98 417
15145.14 387
15146.30 407
15147.46 397
15148.63 404
15149.79 376
15150.95 397
15152.11 397
15153.27 399
15154.43 399
15155.59 363
15156.75 373
15157.92 361
15159.08 402
15160.24 403
15161.40 398
15162.56 369
15163.72 397
15164.89 399
15166.05 391
15167.21 399
15168.37 410
15169.53 416
15170.69 445
15171.86 426
15173.02 397
15174.18 392
15175.34 406
15176.51 411
15177.67 413
15178.83 383
15179.99 399
15181.15 407
15182.32 417
15183.48 421
15184.64 422
15185.80 393
15186.97 449
15188.13 410
15189.29 425
15190.46 439
15191.62 425
15192.78 419
15193.94 437
15195.11 415
15196.27 440
15197.43 431
15198.60 451
15199.76 413
15200.92 443
15202.08 436
15203.25 437
15204.41 408
15205.57 418
15206.74 415
15207.90 465
15209.06 442
15210.23 422
15211.39 465
15212.56 430
15213.72 448
15214.88 417
15216.05 443
15217.21 416
15218.37 447
15219.54 445
15220.70 469
15221.87 470
15223.03 460
15224.19 462
15225.36 471
15226.52 446
15227.69 458
15228.85 452
15230.01 424
15231.18 438
15232.34 478
15233.51 470
15234.67 467
15235.84 407
15237.00 445
15238.16 476
15239.33 448
15240.49 465
15241.66 439
15242.82 471
15243.99 443
15245.15 441
15246.32 428
15247.48 399
15248.65 409
15249.81 423
15250.98 443
15252.14 449
15253.31 456
15254.47 439
15255.64 440
15256.80 432
15257.97 427
15259.13 430
15260.30 426
15261.46 406
15262.63 417
15263.80 415
15264.96 399
15266.13 406
15267.29 411
15268.46 436
15269.62 394
15270.79 404
15271.96 434
15273.12 413
15274.29 418
15275.45 446
15276.62 384
15277.79 418
15278.95 421
15280.12 413
15281.28 419
15282.45 397
15283.62 418
15284.78 454
15285.95 442
15287.12 422
15288.28 418
15289.45 416
15290.62 415
15291.78 425
15292.95 408
15294.12 424
15295.28 413
15296.45 411
15297.62 417
15298.78 410
15299.95 425
15301.12 441
15302.28 468
15303.45 424
15304.62 390
15305.78 415
15306.95 408
15308.12 397
15309.29 406
15310.45 452
15311.62 433
15312.79 426
15313.96 409
15315.12 435
15316.29 420
15317.46 418
15318.63 432
15319.79 444
15320.96 433
15322.13 406
15323.30 427
15324.46 428
15325.63 436
15326.80 411
15327.97 422
15329.14 425
15330.30 443
15331.47 413
15332.64 430
15333.81 432
15334.98 435
15336.14 474
15337.31 446
15338.48 431
15339.65 442
15340.82 451
15341.99 433
15343.16 417
15344.32 425
15345.49 428
15346.66 425
15347.83 419
15349.00 401
15350.17 418
15351.34 433
15352.51 436
15353.67 431
15354.84 429
15356.01 422
15357.18 419
15358.35 425
15359.52 464
15360.69 459
15361.86 419
15363.03 443
15364.20 449
15365.37 475
15366.54 432
15367.71 438
15368.87 423
15370.04 471
15371.21 442
15372.38 421
15373.55 412
15374.72 423
15375.89 436
15377.06 425
15378.23 412
15379.40 389
15380.57 444
15381.74 427
15382.91 428
15384.08 403
15385.25 411
15386.42 430
15387.59 431
15388.76 436
15389.93 440
15391.10 423
15392.27 436
15393.44 430
15394.62 445
15395.79 429
15396.96 452
15398.13 439
15399.30 411
15400.47 434
15401.64 412
15402.81 425
15403.98 407
15405.15 429
15406.32 387
15407.49 376
15408.66 391
15409.84 401
15411.01 399
15412.18 413
15413.35 437
15414.52 392
15415.69 388
15416.86 378
15418.03 403
15419.21 383
15420.38 388
15421.55 380
15422.72 371
15423.89 372
15425.06 350
15426.24 387
15427.41 403
15428.58 426
15429.75 415
15430.92 392
15432.09 384
15433.27 397
15434.44 380
15435.61 394
15436.78 368
15437.96 383
15439.13 381
15440.30 398
15441.47 376
15442.64 397
15443.82 388
15444.99 383
15446.16 393
15447.33 411
15448.51 413
15449.68 391
15450.85 397
15452.02 380
15453.20 393
15454.37 387
15455.54 387
15456.72 387
15457.89 373
15459.06 386
15460.23 386
15461.41 391
15462.58 402
15463.75 377
15464.93 380
15466.10 377
15467.27 368
15468.45 362
15469.62 410
15470.79 423
15471.97 391
15473.14 370
15474.31 372
15475.49 379
15476.66 385
15477.83 391
15479.01 354
15480.18 386
15481.36 370
15482.53 403
15483.70 404
15484.88 388
15486.05 371
15487.23 404
15488.40 398
15489.57 365
15490.75 409
15491.92 413
15493.10 390
15494.27 392
15495.44 405
15496.62 396
15497.79 398
15498.97 396
15500.14 376
15501.32 389
15502.49 388
15503.67 416
15504.84 415
15506.02 399
15507.19 390
15508.36 392
15509.54 422
15510.71 417
15511.89 371
15513.06 389
15514.24 404
15515.41 444
15516.59 405
15517.77 426
15518.94 396
15520.12 423
15521.29 387
15522.47 362
15523.64 407
15524.82 409
15525.99 402
15527.17 395
15528.34 423
15529.52 418
15530.69 420
15531.87 396
15533.05 393
15534.22 426
15535.40 409
15536.57 432
15537.75 424
15538.93 438
15540.10 418
15541.28 417
15542.45 386
15543.63 431
15544.81 418
15545.98 403
15547.16 422
15548.33 438
15549.51 441
15550.69 403
15551.86 401
15553.04 433
15554.22 415
15555.39 405
15556.57 415
15557.75 429
15558.92 399
15560.10 414
15561.28 428
15562.45 408
15563.63 419
15564.81 419
15565.99 439
15567.16 407
15568.34 417
15569.52 412
15570.69 423
15571.87 435
15573.05 438
15574.23 449
15575.40 439
15576.58 460
15577.76 441
15578.93 461
15580.11 470
15581.29 449
15582.47 420
15583.65 452
15584.82 467
15586.00 478
15587.18 467
15588.36 499
15589.53 473
15590.71 461
15591.89 443
15593.07 484
15594.25 484
15595.42 479
15596.60 494
15597.78 508
15598.96 509
15600.14 485
15601.32 496
15602.49 510
15603.67 492
15604.85 454
15606.03 490
15607.21 507
15608.39 513
15609.56 476
15610.74 516
15611.92 536
15613.10 501
15614.28 488
15615.46 494
15616.64 487
15617.82 531
15619.00 528
15620.17 504
15621.35 508
15622.53 525
15623.71 528
15624.89 537
15626.07 551
15627.25 562
15628.43 548
15629.61 534
15630.79 543
15631.97 539
15633.15 546
15634.33 548
15635.51 549
15636.69 562
15637.87 537
15639.05 554
15640.22 564
15641.40 588
15642.58 526
15643.76 578
15644.94 566
15646.12 564
15647.30 563
15648.48 587
15649.66 531
15650.85 541
15652.03 570
15653.21 577
15654.39 573
15655.57 561
15656.75 565
15657.93 564
15659.11 551
15660.29 535
15661.47 579
15662.65 556
15663.83 536
15665.01 518
15666.19 564
15667.37 538
15668.55 541
15669.73 561
15670.92 545
15672.10 529
15673.28 510
15674.46 529
15675.64 512
15676.82 532
15678.00 536
15679.18 508
15680.36 547
15681.55 533
15682.73 518
15683.91 548
15685.09 514
15686.27 533
15687.45 515
15688.63 520
15689.82 524
15691.00 503
15692.18 514
15693.36 541
15694.54 496
15695.73 528
15696.91 537
15698.09 541
15699.27 548
15700.45 529
15701.64 544
15702.82 562
15704.00 518
15705.18 499
15706.36 533
15707.55 523
15708.73 529
15709.91 544
15711.09 534
15712.28 549
15713.46 533
15714.64 556
15715.82 544
15717.01 538
15718.19 544
15719.37 569
15720.55 525
15721.74 544
15722.92 548
15724.10 557
15725.29 562
15726.47 555
15727.65 551
15728.84 560
15730.02 579
15731.20 568
15732.39 585
15733.57 580
15734.75 595
15735.94 586
15737.12 575
15738.30 598
15739.49 610
15740.67 607
15741.85 638
15743.04 631
15744.22 582
15745.40 604
15746.59 610
15747.77 625
15748.96 569
15750.14 610
15751.32 607
15752.51 621
15753.69 601
15754.88 598
15756.06 603
15757.24 596
15758.43 608
15759.61 622
15760.80 587
15761.98 562
15763.17 581
15764.35 622
15765.53 617
15766.72 558
15767.90 571
15769.09 581
15770.27 569
15771.46 600
15772.64 599
15773.83 602
15775.01 564
15776.20 530
15777.38 528
15778.57 543
15779.75 537
15780.94 531
15782.12 546
15783.31 532
15784.49 526
15785.68 550
15786.86 522
15788.05 487
15789.23 506
15790.42 521
15791.60 495
15792.79 501
15793.98 505
15795.16 546
15796.35 530
15797.53 483
15798.72 509
15799.90 521
15801.09 501
15802.28 481
15803.46 490
15804.65 515
15805.83 478
15807.02 485
15808.21 519
15809.39 491
15810.58 485
15811.76 494
15812.95 498
15814.14 486
15815.32 465
15816.51 494
15817.70 496
15818.88 494
15820.07 490
15821.26 498
15822.44 449
15823.63 492
15824.82 509
15826.00 505
15827.19 499
15828.38 493
15829.56 514
15830.75 499
15831.94 449
15833.12 499
15834.31 489
15835.50 477
15836.69 460
15837.87 476
15839.06 488
15840.25 512
15841.44 496
15842.62 484
15843.81 505
15845.00 499
15846.18 511
15847.37 488
15848.56 499
15849.75 505
15850.94 490
15852.12 508
15853.31 498
15854.50 480
15855.69 477
15856.87 476
15858.06 527
15859.25 513
15860.44 511
15861.63 493
15862.81 508
15864.00 523
15865.19 505
15866.38 517
15867.57 535
15868.76 506
15869.94 489
15871.13 472
15872.32 470
15873.51 483
15874.70 513
15875.89 506
15877.08 508
15878.26 500
15879.45 518
15880.64 489
15881.83 506
15883.02 508
15884.21 521
15885.40 532
15886.59 508
15887.78 523
15888.97 515
15890.15 512
15891.34 523
15892.53 534
15893.72 510
15894.91 526
15896.10 524
15897.29 519
15898.48 509
15899.67 535
15900.86 571
15902.05 543
15903.24 527
15904.43 519
15905.62 543
15906.81 553
15908.00 526
15909.19 554
15910.38 556
15911.57 551
15912.76 536
15913.95 529
15915.14 524
15916.33 533
15917.52 511
15918.71 532
15919.90 532
15921.09 545
15922.28 528
15923.47 519
15924.66 529
15925.85 552
15927.04 544
15928.23 542
15929.42 532
15930.61 531
15931.80 523
15932.99 481
15934.18 481
15935.38 470
15936.57 468
15937.76 490
15938.95 471
15940.14 486
15941.33 465
15942.52 456
15943.71 421
15944.90 456
15946.10 439
15947.29 424
15948.48 405
15949.67 416
15950.86 438
15952.05 426
15953.24 418
15954.44 440
15955.63 434
15956.82 414
15958.01 410
15959.20 447
15960.39 416
15961.59 379
15962.78 425
15963.97 421
15965.16 387
15966.35 410
15967.55 405
15968.74 394
15969.93 406
15971.12 407
15972.31 375
15973.51 389
15974.70 395
15975.89 393
15977.08 405
15978.28 388
15979.47 376
15980.66 388
15981.85 380
15983.05 424
15984.24 404
15985.43 388
15986.62 366
15987.82 384
15989.01 353
15990.20 369
15991.40 400
15992.59 378
15993.78 372
15994.98 372
15996.17 379
15997.36 365
15998.55 375
15999.75 382
16000.94 392
16002.13 384
16003.33 362
16004.52 383
16005.72 380
16006.91 399
16008.10 384
16009.30 366
16010.49 354
16011.68 349
16012.88 367
16014.07 374
16015.26 368
16016.46 380
16017.65 396
16018.85 389
16020.04 355
16021.23 362
16022.43 394
16023.62 357
16024.82 360
16026.01 362
16027.21 390
16028.40 376
16029.59 340
16030.79 370
16031.98 362
16033.18 350
16034.37 364
16035.57 339
16036.76 359
16037.96 351
16039.15 352
16040.35 367
16041.54 344
16042.73 344
16043.93 351
16045.12 351
16046.32 367
16047.51 351
16048.71 352
16049.91 343
16051.10 337
16052.30 351
16053.49 356
16054.69 356
16055.88 370
16057.08 342
16058.27 361
16059.47 332
16060.66 340
16061.86 343
16063.05 345
16064.25 323
16065.45 365
16066.64 363
16067.84 349
16069.03 353
16070.23 360
16071.42 347
16072.62 351
16073.82 342
16075.01 350
16076.21 374
16077.41 347
16078.60 329
16079.80 322
16080.99 348
16082.19 347
16083.39 335
16084.58 343
16085.78 323
16086.98 315
16088.17 354
16089.37 310
16090.57 334
16091.76 342
16092.96 371
16094.16 336
16095.35 338
16096.55 345
16097.75 355
16098.94 346
16100.14 313
16101.34 318
16102.53 306
16103.73 328
16104.93 332
16106.13 309
16107.32 320
16108.52 333
16109.72 302
16110.92 311
16112.11 332
16113.31 317
16114.51 323
16115.71 338
16116.90 313
16118.10 316
16119.30 333
16120.50 333
16121.69 319
16122.89 328
16124.09 333
16125.29 299
16126.49 314
16127.68 337
16128.88 339
16130.08 298
16131.28 316
16132.48 331
16133.67 341
16134.87 332
16136.07 346
16137.27 329
16138.47 314
16139.67 316
16140.86 305
16142.06 336
16143.26 323
16144.46 313
16145.66 316
16146.86 310
16148.06 314
16149.26 331
16150.45 319
16151.65 330
16152.85 333
16154.05 310
16155.25 319
16156.45 304
16157.65 311
16158.85 319
16160.05 318
16161.25 306
16162.45 288
16163.64 314
16164.84 310
16166.04 333
16167.24 325
16168.44 308
16169.64 328
16170.84 308
16172.04 309
16173.24 321
16174.44 329
16175.64 320
16176.84 327
16178.04 305
16179.24 312
16180.44 330
16181.64 311
16182.84 312
16184.04 309
16185.24 317
16186.44 334
16187.64 317
16188.84 308
16190.04 295
16191.24 328
16192.44 354
16193.64 336
16194.84 320
16196.04 322
16197.24 311
16198.44 329
16199.65 353
16200.85 333
16202.05 331
16203.25 320
16204.45 318
16205.65 318
16206.85 296
16208.05 326
16209.25 322
16210.45 338
16211.65 307
16212.86 331
16214.06 333
16215.26 334
16216.46 328
16217.66 302
16218.86 303
16220.06 325
16221.27 300
16222.47 310
16223.67 317
16224.87 325
16226.07 331
16227.27 343
16228.48 324
16229.68 328
16230.88 346
16232.08 329
16233.28 331
16234.48 326
16235.69 334
16236.89 334
16238.09 351
16239.29 371
16240.50 342
16241.70 331
16242.90 321
16244.10 353
16245.30 337
16246.51 339
16247.71 336
16248.91 354
16250.11 345
16251.32 348
16252.52 334
16253.72 327
16254.92 357
16256.13 364
16257.33 345
16258.53 317
16259.74 343
16260.94 346
16262.14 348
16263.35 352
16264.55 369
16265.75 357
16266.95 336
16268.16 329
16269.36 327
16270.56 352
16271.77 353
16272.97 355
16274.17 357
16275.38 356
16276.58 341
16277.79 330
16278.99 328
16280.19 352
16281.40 340
16282.60 353
16283.80 367
16285.01 316
16286.21 310
16287.42 343
16288.62 341
16289.82 364
16291.03 372
16292.23 350
16293.44 353
16294.64 340
16295.84 342
16297.05 339
16298.25 341
16299.46 354
16300.66 381
16301.87 344
16303.07 350
16304.27 338
16305.48 321
16306.68 343
16307.89 352
16309.09 350
16310.30 341
16311.50 312
16312.71 324
16313.91 322
16315.12 370
16316.32 354
16317.53 317
16318.73 328
16319.94 343
16321.14 339
16322.35 335
16323.55 367
16324.76 293
16325.96 308
16327.17 308
16328.38 334
16329.58 336
16330.79 312
16331.99 297
16333.20 318
16334.40 332
16335.61 326
16336.81 338
16338.02 323
16339.23 298
16340.43 324
16341.64 325
16342.84 313
16344.05 311
16345.26 333
16346.46 312
16347.67 310
16348.87 323
16350.08 313
16351.29 301
16352.49 299
16353.70 302
16354.91 318
16356.11 286
16357.32 281
16358.53 321
16359.73 302
16360.94 285
16362.15 289
16363.35 321
16364.56 301
16365.77 302
16366.97 312
16368.18 308
16369.39 327
16370.59 319
16371.80 322
16373.01 337
16374.21 305
16375.42 318
16376.63 328
16377.84 311
16379.04 337
16380.25 307
16381.46 319
16382.67 303
16383.87 306
16385.08 305
16386.29 300
16387.50 305
16388.70 326
16389.91 311
16391.12 310
16392.33 310
16393.53 317
16394.74 307
16395.95 278
16397.16 307
16398.37 316
16399.57 301
16400.78 276
16401.99 310
16403.20 277
16404.41 311
16405.62 315
16406.82 304
16408.03 297
16409.24 305
16410.45 307
16411.66 304
16412.87 317
16414.07 314
16415.28 298
16416.49 316
16417.70 296
16418.91 291
16420.12 311
16421.33 310
16422.54 313
16423.75 292
16424.95 298
16426.16 313
16427.37 302
16428.58 307
16429.79 307
16431.00 281
16432.21 318
16433.42 312
16434.63 327
16435.84 297
16437.05 292
16438.26 309
16439.47 306
16440.68 274
16441.88 278
16443.09 276
16444.30 294
16445.51 312
16446.72 290
16447.93 308
16449.14 323
16450.35 306
16451.56 297
16452.77 298
16453.98 280
16455.19 285
16456.40 309
16457.61 289
16458.82 284
16460.03 292
16461.24 301
16462.45 340
16463.67 282
16464.88 280
16466.09 275
16467.30 291
16468.51 318
16469.72 294
16470.93 311
16472.14 298
16473.35 310
16474.56 276
16475.77 288
16476.98 279
16478.19 278
16479.40 305
16480.62 287
16481.83 283
16483.04 297
16484.25 298
16485.46 312
16486.67 295
16487.88 278
16489.09 341
16490.31 307
16491.52 298
16492.73 314
16493.94 294
16495.15 296
16496.36 288
16497.57 294
16498.79 267
16500.00 292
16501.21 300
16502.42 304
16503.63 283
16504.85 287
16506.06 287
16507.27 296
16508.48 283
16509.69 273
16510.91 290
16512.12 304
16513.33 299
16514.54 277
16515.76 278
16516.97 312
16518.18 284
16519.39 289
16520.60 292
16521.82 298
16523.03 295
16524.24 296
16525.46 299
16526.67 272
16527.88 297
16529.09 307
16530.31 321
16531.52 272
16532.73 275
16533.95 284
16535.16 311
16536.37 305
16537.58 321
16538.80 336
16540.01 316
16541.22 289
16542.44 285
16543.65 287
16544.86 283
16546.08 300
16547.29 305
16548.50 286
16549.72 292
16550.93 289
16552.15 279
16553.36 303
16554.57 298
16555.79 311
16557.00 320
16558.21 306
16559.43 295
16560.64 302
16561.86 314
16563.07 309
16564.28 296
16565.50 312
16566.71 335
16567.93 335
16569.14 333
16570.36 305
16571.57 287
16572.78 289
16574.00 280
16575.21 298
16576.43 301
16577.64 276
16578.86 298
16580.07 318
16581.29 289
16582.50 296
16583.72 322
16584.93 301
16586.15 278
16587.36 290
16588.58 299
16589.79 292
16591.01 323
16592.22 288
16593.44 316
16594.65 307
16595.87 287
16597.08 302
16598.30 279
16599.51 277
16600.73 270
16601.94 291
16603.16 313
16604.37 300
16605.59 276
16606.81 267
16608.02 286
16609.24 268
16610.45 297
16611.67 297
16612.89 287
16614.10 302
16615.32 310
16616.53 290
16617.75 268
16618.97 300
16620.18 300
16621.40 318
16622.61 285
16623.83 275
16625.05 285
16626.26 287
16627.48 285
16628.70 276
16629.91 275
16631.13 286
16632.35 248
16633.56 279
16634.78 263
16636.00 257
16637.21 262
16638.43 282
16639.65 293
16640.86 283
16642.08 300
16643.30 283
16644.51 301
16645.73 265
16646.95 275
16648.17 291
16649.38 310
16650.60 288
16651.82 254
16653.03 272
16654.25 268
16655.47 262
16656.69 272
16657.90 278
16659.12 263
16660.34 297
16661.56 286
16662.77 268
16663.99 277
16665.21 320
16666.43 274
16667.65 251
16668.86 275
16670.08 301
16671.30 280
16672.52 269
16673.74 235
16674.95 253
16676.17 282
16677.39 288
16678.61 279
16679.83 284
16681.05 279
16682.26 267
16683.48 302
16684.70 252
16685.92 281
16687.14 279
16688.36 288
16689.58 265
16690.79 282
16692.01 273
16693.23 265
16694.45 260
16695.67 264
16696.89 297
16698.11 281
16699.33 290
16700.55 287
16701.76 270
16702.98 272
16704.20 265
16705.42 285
16706.64 277
16707.86 268
16709.08 254
16710.30 254
16711.52 257
16712.74 243
16713.96 260
16715.18 269
16716.40 278
16717.62 254
16718.84 242
16720.06 265
16721.28 274
16722.50 243
16723.72 232
16724.94 283
16726.16 238
16727.38 261
16728.60 270
16729.82 252
16731.04 275
16732.26 258
16733.48 264
16734.70 262
16735.92 279
16737.14 278
16738.36 268
16739.58 289
16740.80 263
16742.02 259
16743.24 258
16744.46 274
16745.68 272
16746.90 262
16748.12 271
16749.35 275
16750.57 267
16751.79 263
16753.01 268
16754.23 265
16755.45 284
16756.67 265
16757.89 252
16759.11 287
16760.33 275
16761.56 293
16762.78 251
16764.00 268
16765.22 267
16766.44 274
16767.66 268
16768.88 262
16770.11 258
16771.33 253
16772.55 265
16773.77 257
16774.99 239
16776.22 274
16777.44 276
16778.66 256
16779.88 254
16781.10 264
16782.33 271
16783.55 264
16784.77 279
16785.99 247
16787.21 275
16788.44 283
16789.66 261
16790.88 256
16792.10 267
16793.33 259
16794.55 260
16795.77 238
16796.99 256
16798.22 283
16799.44 265
16800.66 261
16801.88 244
16803.11 252
16804.33 271
16805.55 308
16806.78 271
16808.00 251
16809.22 281
16810.44 273
16811.67 286
16812.89 262
16814.11 300
16815.34 296
16816.56 296
16817.78 256
16819.01 287
16820.23 299
16821.45 278
16822.68 256
16823.90 266
16825.13 269
16826.35 275
16827.57 268
16828.80 281
16830.02 290
16831.24 276
16832.47 308
16833.69 285
16834.92 257
16836.14 272
16837.36 293
16838.59 288
16839.81 276
16841.04 281
16842.26 303
16843.48 283
16844.71 294
16845.93 294
16847.16 290
16848.38 323
16849.61 277
16850.83 292
16852.06 301
16853.28 315
16854.51 283
16855.73 296
16856.95 283
16858.18 288
16859.40 322
16860.63 293
16861.85 295
16863.08 297
16864.30 293
16865.53 320
16866.75 326
16867.98 308
16869.21 322
16870.43 312
16871.66 304
16872.88 309
16874.11 336
16875.33 325
16876.56 311
16877.78 333
16879.01 326
16880.23 315
16881.46 317
16882.69 346
16883.91 305
16885.14 319
16886.36 303
16887.59 337
16888.81 328
16890.04 326
16891.27 269
16892.49 331
16893.72 338
16894.94 318
16896.17 310
16897.40 309
16898.62 279
16899.85 290
16901.08 277
16902.30 313
16903.53 311
16904.76 299
16905.98 310
16907.21 280
16908.44 301
16909.66 290
16910.89 291
16912.12 286
16913.34 291
16914.57 310
16915.80 291
16917.02 286
16918.25 299
16919.48 292
16920.70 290
16921.93 304
16923.16 299
16924.39 297
16925.61 282
16926.84 282
16928.07 294
16929.30 288
16930.52 279
16931.75 310
16932.98 310
16934.21 298
16935.43 292
16936.66 309
16937.89 304
16939.12 288
16940.34 270
16941.57 268
16942.80 299
16944.03 297
16945.26 304
16946.48 301
16947.71 331
16948.94 294
16950.17 299
16951.40 294
16952.62 303
16953.85 290
16955.08 273
16956.31 276
16957.54 270
16958.77 298
16959.99 301
16961.22 297
16962.45 308
16963.68 298
16964.91 292
16966.14 316
16967.37 288
16968.60 303
16969.82 288
16971.05 274
16972.28 275
16973.51 293
16974.74 278
16975.97 291
16977.20 278
16978.43 281
16979.66 275
16980.89 282
16982.11 276
16983.34 264
16984.57 290
16985.80 269
16987.03 267
16988.26 270
16989.49 267
16990.72 293
16991.95 280
16993.18 266
16994.41 270
16995.64 250
16996.87 284
16998.10 276
16999.33 283
17000.56 273
17001.79 254
17003.02 290
17004.25 276
17005.48 270
17006.71 273
17007.94 277
17009.17 274
17010.40 272
17011.63 281
17012.86 256
17014.09 276
17015.32 278
17016.55 251
17017.78 258
17019.01 261
17020.25 269
17021.48 275
17022.71 274
17023.94 271
17025.17 279
17026.40 283
17027.63 247
17028.86 271
17030.09 269
17031.32 265
17032.55 267
17033.79 275
17035.02 261
17036.25 252
17037.48 269
17038.71 271
17039.94 274
17041.17 264
17042.41 267
17043.64 255
17044.87 278
17046.10 273
17047.33 250
17048.56 252
17049.80 288
17051.03 248
17052.26 279
17053.49 283
17054.72 259
17055.95 278
17057.19 259
17058.42 284
17059.65 286
17060.88 277
17062.12 265
17063.35 267
17064.58 258
17065.81 256
17067.04 255
17068.28 261
17069.51 244
17070.74 262
17071.97 261
17073.21 253
17074.44 276
17075.67 253
17076.90 239
17078.14 243
17079.37 282
17080.60 242
17081.84 261
17083.07 258
17084.30 264
17085.54 278
17086.77 254
17088.00 238
17089.23 263
17090.47 274
17091.70 256
17092.93 262
17094.17 264
17095.40 268
17096.63 253
17097.87 279
17099.10 268
17100.34 251
17101.57 249
17102.80 269
17104.04 264
17105.27 257
17106.50 247
17107.74 232
17108.97 266
17110.21 244
17111.44 236
17112.67 245
17113.91 270
17115.14 281
17116.38 266
17117.61 246
17118.84 250
17120.08 258
17121.31 248
17122.55 243
17123.78 254
17125.02 260
17126.25 280
17127.48 238
17128.72 245
17129.95 252
17131.19 256
17132.42 250
17133.66 263
17134.89 237
17136.13 229
17137.36 241
17138.60 237
17139.83 235
17141.07 251
17142.30 251
17143.54 268
17144.77 244
17146.01 242
17147.24 218
17148.48 247
17149.71 242
17150.95 239
17152.19 238
17153.42 267
17154.66 249
17155.89 225
17157.13 235
17158.36 233
17159.60 244
17160.83 260
17162.07 254
17163.31 249
17164.54 236
17165.78 221
17167.01 229
17168.25 243
17169.49 229
17170.72 255
17171.96 262
17173.19 218
17174.43 224
17175.67 238
17176.90 270
17178.14 259
17179.38 251
17180.61 256
17181.85 234
17183.09 235
17184.32 219
17185.56 213
17186.80 227
17188.03 238
17189.27 248
17190.51 240
17191.74 242
17192.98 239
17194.22 234
17195.45 237
17196.69 252
17197.93 250
17199.16 250
17200.40 246
17201.64 247
17202.88 263
17204.11 260
17205.35 257
17206.59 218
17207.83 234
17209.06 241
17210.30 248
17211.54 249
17212.78 237
17214.01 249
17215.25 267
17216.49 269
17217.73 246
17218.96 246
17220.20 231
17221.44 251
17222.68 228
17223.92 238
17225.15 220
17226.39 246
17227.63 242
17228.87 237
17230.11 243
17231.35 226
17232.58 263
17233.82 230
17235.06 242
17236.30 236
17237.54 249
17238.78 248
17240.01 246
17241.25 255
17242.49 231
17243.73 233
17244.97 228
17246.21 228
17247.45 206
17248.69 219
17249.93 249
17251.16 216
17252.40 236
17253.64 247
17254.88 246
17256.12 243
17257.36 230
17258.60 240
17259.84 239
17261.08 227
17262.32 232
17263.56 226
17264.80 216
17266.04 254
17267.28 256
17268.51 226
17269.75 251
17270.99 243
17272.23 230
17273.47 226
17274.71 219
17275.95 263
17277.19 250
17278.43 220
17279.67 241
17280.91 217
17282.15 226
17283.39 216
17284.63 245
17285.87 223
17287.11 242
17288.35 231
17289.60 236
17290.84 221
17292.08 195
17293.32 217
17294.56 243
17295.80 227
17297.04 210
17298.28 208
17299.52 219
17300.76 238
17302.00 240
17303.24 243
17304.48 224
17305.72 231
17306.96 233
17308.21 244
17309.45 260
17310.69 230
17311.93 214
17313.17 232
17314.41 217
17315.65 238
17316.89 243
17318.14 235
17319.38 240
17320.62 215
17321.86 230
17323.10 237
17324.34 258
17325.59 225
17326.83 221
17328.07 228
17329.31 236
17330.55 232
17331.79 249
17333.04 249
17334.28 219
17335.52 232
17336.76 213
17338.00 227
17339.25 218
17340.49 231
17341.73 241
17342.97 225
17344.22 232
17345.46 233
17346.70 211
17347.94 205
17349.19 219
17350.43 231
17351.67 232
17352.91 256
17354.16 225
17355.40 223
17356.64 214
17357.88 220
17359.13 229
17360.37 244
17361.61 220
17362.86 240
17364.10 232
17365.34 226
17366.58 219
17367.83 239
17369.07 225
17370.31 226
17371.56 233
17372.80 226
17374.04 230
17375.29 235
17376.53 226
17377.78 241
17379.02 238
17380.26 230
17381.51 227
17382.75 225
17383.99 234
17385.24 232
17386.48 222
17387.72 250
17388.97 246
17390.21 205
17391.46 227
17392.70 231
17393.94 258
17395.19 241
17396.43 238
17397.68 211
17398.92 235
17400.17 242
17401.41 250
17402.65 233
17403.90 221
17405.14 232
17406.39 231
17407.63 221
17408.88 199
17410.12 234
17411.37 238
17412.61 254
17413.86 222
17415.10 246
17416.35 234
17417.59 223
17418.84 217
17420.08 242
17421.33 249
17422.57 219
17423.82 244
17425.06 227
17426.31 223
17427.55 240
17428.80 238
17430.04 262
17431.29 246
17432.53 244
17433.78 239
17435.03 230
17436.27 242
17437.52 245
17438.76 250
17440.01 244
17441.25 224
17442.50 230
17443.75 242
17444.99 242
17446.24 241
17447.48 242
17448.73 232
17449.98 239
17451.22 227
17452.47 230
17453.71 234
17454.96 249
17456.21 242
17457.45 254
17458.70 236
17459.95 242
17461.19 238
17462.44 258
17463.69 236
17464.93 205
17466.18 227
17467.43 219
17468.67 237
17469.92 227
17471.17 235
17472.41 241
17473.66 229
17474.91 233
17476.15 273
17477.40 236
17478.65 232
17479.90 233
17481.14 236
17482.39 237
17483.64 249
17484.88 229
17486.13 252
17487.38 264
17488.63 246
17489.87 233
17491.12 237
17492.37 241
17493.62 226
17494.86 258
17496.11 263
17497.36 237
17498.61 261
17499.86 252
17501.10 262
17502.35 237
17503.60 245
17504.85 254
17506.10 247
17507.34 240
17508.59 272
17509.84 243
17511.09 234
17512.34 236
17513.59 248
17514.83 263
17516.08 244
17517.33 237
17518.58 252
17519.83 223
17521.08 245
17522.33 254
17523.57 233
17524.82 224
17526.07 270
17527.32 251
17528.57 248
17529.82 258
17531.07 258
17532.32 254
17533.57 262
17534.82 243
17536.06 252
17537.31 256
17538.56 242
17539.81 255
17541.06 254
17542.31 248
17543.56 248
17544.81 262
17546.06 239
17547.31 261
17548.56 232
17549.81 246
17551.06 240
17552.31 236
17553.56 244
17554.81 262
17556.06 251
17557.31 230
17558.56 252
17559.81 252
17561.06 255
17562.31 239
17563.56 248
17564.81 243
17566.06 258
17567.31 252
17568.56 258
17569.81 243
17571.06 255
17572.31 247
17573.56 265
17574.81 285
17576.06 245
17577.31 258
17578.56 231
17579.81 251
17581.06 255
17582.31 238
17583.57 234
17584.82 246
17586.07 258
17587.32 259
17588.57 234
17589.82 241
17591.07 283
17592.32 253
17593.57 235
17594.83 255
17596.08 254
17597.33 252
17598.58 265
17599.83 253
17601.08 263
17602.33 267
17603.59 259
17604.84 261
17606.09 249
17607.34 239
17608.59 247
17609.84 272
17611.10 258
17612.35 274
17613.60 268
17614.85 251
17616.10 249
17617.36 267
17618.61 257
17619.86 265
17621.11 267
17622.36 261
17623.62 239
17624.87 246
17626.12 244
17627.37 263
17628.63 234
17629.88 264
17631.13 253
17632.38 258
17633.64 246
17634.89 260
17636.14 264
17637.39 256
17638.65 253
17639.90 249
17641.15 238
17642.41 254
17643.66 246
17644.91 238
17646.17 259
17647.42 243
17648.67 267
17649.92 241
17651.18 263
17652.43 241
17653.68 255
17654.94 268
17656.19 272
17657.44 244
17658.70 246
17659.95 231
17661.21 268
17662.46 233
17663.71 225
17664.97 250
17666.22 275
17667.47 273
17668.73 247
17669.98 246
17671.24 238
17672.49 246
17673.74 244
17675.00 228
17676.25 232
17677.51 240
17678.76 243
17680.02 229
17681.27 239
17682.52 238
17683.78 245
17685.03 254
17686.29 248
17687.54 234
17688.80 224
17690.05 277
17691.31 266
17692.56 266
17693.82 263
17695.07 244
17696.32 233
17697.58 218
17698.83 213
17700.09 230
17701.34 224
17702.60 243
17703.86 218
17705.11 216
17706.37 232
17707.62 219
17708.88 228
17710.13 252
17711.39 235
17712.64 239
17713.90 239
17715.15 244
17716.41 237
17717.66 226
17718.92 232
17720.18 244
17721.43 248
17722.69 223
17723.94 224
17725.20 228
17726.45 239
17727.71 240
17728.97 232
17730.22 246
17731.48 241
17732.74 236
17733.99 232
17735.25 246
17736.50 231
17737.76 245
17739.02 256
17740.27 271
17741.53 225
17742.79 232
17744.04 227
17745.30 224
17746.56 248
17747.81 208
17749.07 240
17750.33 273
17751.58 223
17752.84 235
17754.10 227
17755.35 228
17756.61 234
17757.87 237
17759.12 228
17760.38 247
17761.64 236
17762.90 240
17764.15 237
17765.41 237
17766.67 248
17767.93 251
17769.18 234
17770.44 229
17771.70 233
17772.96 226
17774.21 216
17775.47 226
17776.73 199
17777.99 219
17779.24 232
17780.50 227
17781.76 227
17783.02 245
17784.28 230
17785.53 222
17786.79 234
17788.05 235
17789.31 221
17790.57 244
17791.82 216
17793.08 214
17794.34 202
17795.60 237
17796.86 238
17798.12 230
17799.37 252
17800.63 214
17801.89 210
17803.15 245
17804.41 233
17805.67 212
17806.93 227
17808.19 204
17809.44 210
17810.70 211
17811.96 223
17813.22 214
17814.48 206
17815.74 218
17817.00 202
17818.26 223
17819.52 207
17820.78 225
17822.04 220
17823.29 233
17824.55 229
17825.81 214
17827.07 223
17828.33 196
17829.59 211
17830.85 211
17832.11 207
17833.37 238
17834.63 222
17835.89 221
17837.15 228
17838.41 216
17839.67 224
17840.93 211
17842.19 227
17843.45 220
17844.71 230
17845.97 226
17847.23 215
17848.49 217
17849.75 217
17851.01 231
17852.27 221
17853.53 225
17854.79 209
17856.05 236
17857.31 207
17858.57 237
17859.84 233
17861.10 215
17862.36 221
17863.62 230
17864.88 250
17866.14 242
17867.40 234
17868.66 216
17869.92 238
17871.18 234
17872.44 230
17873.71 226
17874.97 222
17876.23 222
17877.49 235
17878.75 224
17880.01 217
17881.27 211
17882.53 221
17883.80 218
17885.06 204
17886.32 216
17887.58 214
17888.84 231
17890.10 238
17891.37 213
17892.63 213
17893.89 211
17895.15 234
17896.41 222
17897.67 231
17898.94 214
17900.20 233
17901.46 215
17902.72 206
17903.99 197
17905.25 213
17906.51 208
17907.77 223
17909.03 235
17910.30 220
17911.56 201
17912.82 237
17914.08 231
17915.35 223
17916.61 235
17917.87 198
17919.14 216
17920.40 210
17921.66 227
17922.92 237
17924.19 214
17925.45 218
17926.71 233
17927.98 214
17929.24 211
17930.50 234
17931.76 206
17933.03 230
17934.29 219
17935.55 225
17936.82 214
17938.08 243
17939.34 221
17940.61 219
17941.87 210
17943.14 223
17944.40 218
17945.66 230
17946.93 227
17948.19 218
17949.45 202
17950.72 207
17951.98 213
17953.25 222
17954.51 252
17955.77 228
17957.04 215
17958.30 195
17959.57 244
17960.83 203
17962.09 218
17963.36 192
17964.62 198
17965.89 203
17967.15 226
17968.42 227
17969.68 223
17970.95 226
17972.21 214
17973.47 216
17974.74 204
17976.00 217
17977.27 217
17978.53 229
17979.80 212
17981.06 208
17982.33 202
17983.59 256
17984.86 209
17986.12 229
17987.39 213
17988.65 205
17989.92 213
17991.18 197
17992.45 212
17993.71 205
17994.98 236
17996.25 207
17997.51 219
17998.78 213
18000.04 205
18001.31 214
18002.57 216
18003.84 214
18005.10 210
18006.37 210
18007.64 241
18008.90 223
18010.17 216
18011.43 211
18012.70 219
18013.97 233
18015.23 228
18016.50 219
18017.76 235
18019.03 214
18020.30 213
18021.56 197
18022.83 218
18024.10 241
18025.36 205
18026.63 210
18027.90 225
18029.16 209
18030.43 209
18031.70 235
18032.96 226
18034.23 223
18035.50 250
18036.76 229
18038.03 211
18039.30 204
18040.56 227
18041.83 229
18043.10 240
18044.37 204
18045.63 206
18046.90 224
18048.17 211
18049.43 206
18050.70 202
18051.97 217
18053.24 210
18054.50 215
18055.77 208
18057.04 209
18058.31 220
18059.57 214
18060.84 219
18062.11 231
18063.38 225
18064.65 222
18065.91 210
18067.18 236
18068.45 206
18069.72 207
18070.98 205
18072.25 237
18073.52 224
18074.79 210
18076.06 212
18077.33 223
18078.59 225
18079.86 227
18081.13 232
18082.40 208
18083.67 226
18084.94 216
18086.21 227
18087.47 235
18088.74 229
18090.01 216
18091.28 210
18092.55 191
18093.82 218
18095.09 229
18096.36 237
18097.62 221
18098.89 218
18100.16 223
18101.43 228
18102.70 235
18103.97 237
18105.24 224
18106.51 231
18107.78 214
18109.05 214
18110.32 215
18111.59 211
18112.86 202
18114.13 222
18115.40 217
18116.66 211
18117.93 199
18119.20 211
18120.47 231
18121.74 243
18123.01 214
18124.28 220
18125.55 226
18126.82 218
18128.09 230
18129.36 212
18130.63 218
18131.90 246
18133.17 215
18134.44 213
18135.71 205
18136.99 215
18138.26 213
18139.53 195
18140.80 221
18142.07 221
18143.34 209
18144.61 210
18145.88 236
18147.15 229
18148.42 218
18149.69 217
18150.96 230
18152.23 223
18153.50 247
18154.78 248
18156.05 225
18157.32 210
18158.59 199
18159.86 219
18161.13 224
18162.40 243
18163.67 218
18164.94 218
18166.22 220
18167.49 235
18168.76 219
18170.03 211
18171.30 212
18172.57 237
18173.85 230
18175.12 223
18176.39 213
18177.66 215
18178.93 214
18180.20 206
18181.48 210
18182.75 190
18184.02 248
18185.29 188
18186.56 223
18187.84 226
18189.11 242
18190.38 221
18191.65 229
18192.93 195
18194.20 209
18195.47 206
18196.74 211
18198.02 225
18199.29 204
18200.56 204
18201.83 219
18203.11 249
18204.38 212
18205.65 200
18206.92 224
18208.20 220
18209.47 221
18210.74 213
18212.02 212
18213.29 235
18214.56 216
18215.84 217
18217.11 217
18218.38 213
18219.65 208
18220.93 221
18222.20 217
18223.47 178
18224.75 202
18226.02 224
18227.30 209
18228.57 197
18229.84 210
18231.12 220
18232.39 249
18233.66 238
18234.94 211
18236.21 242
18237.48 219
18238.76 225
18240.03 201
18241.31 219
18242.58 222
18243.86 205
18245.13 229
18246.40 242
18247.68 212
18248.95 219
18250.23 230
18251.50 227
18252.77 225
18254.05 229
18255.32 217
18256.60 212
18257.87 225
18259.15 229
18260.42 208
18261.70 187
18262.97 225
18264.25 223
18265.52 223
18266.80 191
18268.07 230
18269.35 246
18270.62 234
18271.90 212
18273.17 229
18274.45 231
18275.72 207
18277.00 192
18278.27 220
18279.55 238
18280.82 227
18282.10 218
18283.37 207
18284.65 225
18285.93 208
18287.20 226
18288.48 229
18289.75 213
18291.03 211
18292.30 217
18293.58 208
18294.86 221
18296.13 236
18297.41 222
18298.68 246
18299.96 215
18301.24 259
18302.51 224
18303.79 229
18305.06 239
18306.34 247
18307.62 222
18308.89 218
18310.17 224
18311.45 229
18312.72 246
18314.00 223
18315.28 206
18316.55 216
18317.83 232
18319.11 212
18320.38 216
18321.66 228
18322.94 243
18324.21 222
18325.49 228
18326.77 218
18328.04 259
18329.32 220
18330.60 208
18331.88 236
18333.15 221
18334.43 248
18335.71 216
18336.98 217
18338.26 211
18339.54 233
18340.82 233
18342.09 216
18343.37 219
18344.65 223
18345.93 197
18347.20 220
18348.48 216
18349.76 230
18351.04 202
18352.32 226
18353.59 227
18354.87 207
18356.15 217
18357.43 226
18358.71 222
18359.98 206
18361.26 237
18362.54 213
18363.82 232
18365.10 209
18366.38 207
18367.65 212
18368.93 236
18370.21 232
18371.49 236
18372.77 210
18374.05 224
18375.33 199
18376.60 204
18377.88 206
18379.16 207
18380.44 221
18381.72 224
18383.00 212
18384.28 218
18385.56 216
18386.84 210
18388.11 222
18389.39 232
18390.67 221
18391.95 214
18393.23 216
18394.51 215
18395.79 221
18397.07 216
18398.35 221
18399.63 218
18400.91 215
18402.19 200
18403.47 208
18404.75 205
18406.03 214
18407.31 206
18408.59 189
18409.87 207
18411.15 213
18412.43 235
18413.71 210
18414.99 223
18416.27 213
18417.55 225
18418.83 219
18420.11 213
18421.39 230
18422.67 206
18423.95 209
18425.23 209
18426.51 203
18427.79 207
18429.07 222
18430.35 237
18431.63 246
18432.91 216
18434.19 223
18435.47 212
18436.75 226
18438.04 231
18439.32 212
18440.60 230
18441.88 216
18443.16 215
18444.44 224
18445.72 228
18447.00 209
18448.28 221
18449.57 224
18450.85 220
18452.13 195
18453.41 233
18454.69 192
18455.97 201
18457.25 205
18458.54 219
18459.82 223
18461.10 198
18462.38 218
18463.66 217
18464.94 226
18466.23 218
18467.51 225
18468.79 211
18470.07 217
18471.35 194
18472.64 207
18473.92 226
18475.20 229
18476.48 220
18477.76 225
18479.05 219
18480.33 209
18481.61 245
18482.89 237
18484.18 222
18485.46 200
18486.74 222
18488.02 236
18489.31 238
18490.59 203
18491.87 223
18493.15 246
18494.44 228
18495.72 205
18497.00 226
18498.29 250
18499.57 234
18500.85 226
18502.13 219
18503.42 242
18504.70 231
18505.98 206
18507.27 224
18508.55 221
18509.83 201
18511.12 208
18512.40 229
18513.68 223
18514.97 215
18516.25 202
18517.54 230
18518.82 225
18520.10 209
18521.39 228
18522.67 202
18523.95 219
18525.24 228
18526.52 219
18527.81 222
18529.09 203
18530.37 245
18531.66 219
18532.94 214
18534.23 201
18535.51 225
18536.79 230
18538.08 210
18539.36 212
18540.65 231
18541.93 227
18543.22 233
18544.50 231
18545.79 219
18547.07 218
18548.36 207
18549.64 226
18550.92 236
18552.21 227
18553.49 216
18554.78 233
18556.06 239
18557.35 215
18558.63 199
18559.92 222
18561.20 210
18562.49 202
18563.77 230
18565.06 225
18566.35 241
18567.63 198
18568.92 230
18570.20 226
18571.49 230
18572.77 186
18574.06 222
18575.34 234
18576.63 243
18577.92 211
18579.20 261
18580.49 221
18581.77 214
18583.06 242
18584.34 223
18585.63 233
18586.92 191
18588.20 225
18589.49 231
18590.77 229
18592.06 233
18593.35 221
18594.63 209
18595.92 242
18597.21 227
18598.49 209
18599.78 246
18601.07 245
18602.35 247
18603.64 233
18604.93 224
18606.21 207
18607.50 228
18608.79 202
18610.07 214
18611.36 210
18612.65 222
18613.93 226
18615.22 226
18616.51 233
18617.79 205
18619.08 224
18620.37 216
18621.66 251
18622.94 223
18624.23 199
18625.52 204
18626.80 215
18628.09 204
18629.38 214
18630.67 207
18631.95 237
18633.24 225
18634.53 194
18635.82 207
18637.11 243
18638.39 202
18639.68 223
18640.97 229
18642.26 229
18643.54 222
18644.83 194
18646.12 219
18647.41 212
18648.70 225
18649.99 193
18651.27 205
18652.56 210
18653.85 225
18655.14 196
18656.43 231
18657.72 220
18659.00 204
18660.29 226
18661.58 223
18662.87 229
18664.16 191
18665.45 229
18666.74 209
18668.02 210
18669.31 217
18670.60 243
18671.89 204
18673.18 223
18674.47 211
18675.76 225
18677.05 205
18678.34 220
18679.63 227
18680.92 207
18682.20 211
18683.49 206
18684.78 217
18686.07 213
18687.36 186
18688.65 212
18689.94 230
18691.23 205
18692.52 210
18693.81 211
18695.10 217
18696.39 207
18697.68 216
18698.97 208
18700.26 222
18701.55 211
18702.84 195
18704.13 217
18705.42 218
18706.71 203
18708.00 207
18709.29 205
18710.58 217
18711.87 213
18713.16 215
18714.45 219
18715.74 205
18717.03 205
18718.32 221
18719.61 216
18720.90 204
18722.20 185
18723.49 203
18724.78 208
18726.07 201
18727.36 202
18728.65 206
18729.94 186
18731.23 209
18732.52 213
18733.81 209
18735.10 203
18736.40 215
18737.69 226
18738.98 225
18740.27 206
18741.56 194
18742.85 224
18744.14 216
18745.43 198
18746.73 218
18748.02 211
18749.31 223
18750.60 221
18751.89 231
18753.18 231
18754.48 215
18755.77 198
18757.06 201
18758.35 226
18759.64 188
18760.94 205
18762.23 204
18763.52 221
18764.81 214
18766.10 218
18767.40 204
18768.69 188
18769.98 202
18771.27 175
18772.57 207
18773.86 190
18775.15 217
18776.44 196
18777.74 198
18779.03 202
18780.32 238
18781.61 224
18782.91 206
18784.20 212
18785.49 202
18786.79 215
18788.08 221
18789.37 230
18790.66 198
18791.96 201
18793.25 196
18794.54 208
18795.84 215
18797.13 233
18798.42 202
18799.72 203
18801.01 207
18802.30 225
18803.60 195
18804.89 206
18806.18 221
18807.48 192
18808.77 212
18810.07 188
18811.36 190
18812.65 196
18813.95 221
18815.24 191
18816.53 192
18817.83 205
18819.12 226
18820.42 192
18821.71 220
18823.00 221
18824.30 226
18825.59 212
18826.89 220
18828.18 229
18829.48 202
18830.77 212
18832.07 208
18833.36 203
18834.65 209
18835.95 201
18837.24 193
18838.54 204
18839.83 221
18841.13 189
18842.42 197
18843.72 234
18845.01 224
18846.31 191
18847.60 204
18848.90 201
18850.19 218
18851.49 201
18852.78 188
18854.08 206
18855.37 201
18856.67 188
18857.96 215
18859.26 180
18860.55 203
18861.85 213
18863.15 227
18864.44 205
18865.74 181
18867.03 200
18868.33 198
18869.62 214
18870.92 181
18872.22 187
18873.51 197
18874.81 198
18876.10 200
18877.40 186
18878.70 211
18879.99 193
18881.29 207
18882.58 231
18883.88 205
18885.18 203
18886.47 208
18887.77 231
18889.07 202
18890.36 227
18891.66 212
18892.95 208
18894.25 222
18895.55 196
18896.84 189
18898.14 186
18899.44 181
18900.73 200
18902.03 219
18903.33 228
18904.63 201
18905.92 206
18907.22 199
18908.52 212
18909.81 180
18911.11 201
18912.41 191
18913.71 230
18915.00 189
18916.30 193
18917.60 190
18918.89 200
18920.19 189
18921.49 200
18922.79 199
18924.09 201
18925.38 205
18926.68 218
18927.98 203
18929.28 201
18930.57 202
18931.87 207
18933.17 212
18934.47 192
18935.77 220
18937.06 210
18938.36 203
18939.66 204
18940.96 202
18942.26 180
18943.55 204
18944.85 205
18946.15 211
18947.45 219
18948.75 214
18950.05 215
18951.35 206
18952.64 187
18953.94 194
18955.24 201
18956.54 198
18957.84 195
18959.14 186
18960.44 211
18961.74 200
18963.03 209
18964.33 193
18965.63 199
18966.93 193
18968.23 201
18969.53 210
18970.83 211
18972.13 217
18973.43 183
18974.73 179
18976.03 177
18977.33 209
18978.62 176
18979.92 192
18981.22 184
18982.52 195
18983.82 194
18985.12 190
18986.42 207
18987.72 202
18989.02 211
18990.32 173
18991.62 209
18992.92 209
18994.22 188
18995.52 165
18996.82 197
18998.12 172
18999.42 185
19000.72 206
19002.02 201
19003.32 200
19004.62 208
19005.92 207
19007.22 215
19008.53 198
19009.83 204
19011.13 220
19012.43 205
19013.73 185
19015.03 180
19016.33 188
19017.63 187
19018.93 208
19020.23 197
19021.53 193
19022.83 194
19024.13 199
19025.44 182
19026.74 197
19028.04 193
19029.34 213
19030.64 210
19031.94 191
19033.24 208
19034.54 197
19035.85 212
19037.15 189
19038.45 208
19039.75 185
19041.05 181
19042.35 183
19043.66 188
19044.96 183
19046.26 198
19047.56 195
19048.86 228
19050.16 210
19051.47 171
19052.77 189
19054.07 195
19055.37 226
19056.67 194
19057.98 215
19059.28 205
19060.58 189
19061.88 197
19063.19 204
19064.49 186
19065.79 206
19067.09 188
19068.40 217
19069.70 207
19071.00 218
19072.30 230
19073.61 197
19074.91 204
19076.21 193
19077.52 195
19078.82 210
19080.12 188
19081.42 187
19082.73 198
19084.03 212
19085.33 216
19086.64 181
19087.94 206
19089.24 237
19090.55 187
19091.85 197
19093.15 191
19094.46 207
19095.76 201
19097.06 201
19098.37 184
19099.67 198
19100.97 196
19102.28 187
19103.58 194
19104.89 207
19106.19 184
19107.49 198
19108.80 219
19110.10 203
19111.40 176
19112.71 214
19114.01 200
19115.32 199
19116.62 211
19117.93 191
19119.23 189
19120.53 174
19121.84 204
19123.14 185
19124.45 207
19125.75 187
19127.06 197
19128.36 223
19129.67 207
19130.97 198
19132.28 189
19133.58 190
19134.88 213
19136.19 197
19137.49 200
19138.80 193
19140.10 192
19141.41 198
19142.71 187
19144.02 195
19145.32 178
19146.63 183
19147.94 203
19149.24 218
19150.55 206
19151.85 190
19153.16 207
19154.46 195
19155.77 207
19157.07 204
19158.38 175
19159.68 200
19160.99 201
19162.30 187
19163.60 195
19164.91 203
19166.21 223
19167.52 215
19168.83 192
19170.13 187
19171.44 184
19172.74 190
19174.05 184
19175.36 195
19176.66 187
19177.97 194
19179.27 186
19180.58 194
19181.89 183
19183.19 206
19184.50 216
19185.81 195
19187.11 192
19188.42 207
19189.73 187
19191.03 194
19192.34 196
19193.65 210
19194.95 188
19196.26 214
19197.57 183
19198.87 206
19200.18 177
19201.49 204
19202.80 216
19204.10 184
19205.41 201
19206.72 190
19208.03 193
19209.33 174
19210.64 199
19211.95 173
19213.25 189
19214.56 182
19215.87 214
19217.18 197
19218.49 205
19219.79 182
19221.10 183
19222.41 180
19223.72 191
19225.02 203
19226.33 170
19227.64 170
19228.95 201
19230.26 211
19231.56 182
19232.87 190
19234.18 190
19235.49 195
19236.80 178
19238.11 187
19239.41 198
19240.72 196
19242.03 204
19243.34 198
19244.65 192
19245.96 185
19247.26 185
19248.57 198
19249.88 201
19251.19 192
19252.50 209
19253.81 196
19255.12 200
19256.43 174
19257.74 182
19259.04 192
19260.35 198
19261.66 198
19262.97 201
19264.28 173
19265.59 200
19266.90 171
19268.21 192
19269.52 181
19270.83 169
19272.14 197
19273.45 198
19274.76 187
19276.07 205
19277.38 188
19278.69 178
19279.99 190
19281.30 198
19282.61 207
19283.92 206
19285.23 197
19286.54 203
19287.85 199
19289.16 203
19290.47 206
19291.78 206
19293.09 205
19294.40 192
19295.72 201
19297.03 170
19298.34 173
19299.65 212
19300.96 196
19302.27 189
19303.58 167
19304.89 196
19306.20 179
19307.51 204
19308.82 203
19310.13 194
19311.44 209
19312.75 180
19314.06 190
19315.37 185
19316.69 182
19318.00 183
19319.31 214
19320.62 192
19321.93 202
19323.24 187
19324.55 185
19325.86 196
19327.18 185
19328.49 193
19329.80 216
19331.11 195
19332.42 202
19333.73 174
19335.04 189
19336.36 208
19337.67 184
19338.98 199
19340.29 187
19341.60 200
19342.91 187
19344.23 193
19345.54 180
19346.85 199
19348.16 187
19349.47 210
19350.79 223
19352.10 194
19353.41 207
19354.72 190
19356.04 204
19357.35 185
19358.66 207
19359.97 191
19361.29 195
19362.60 184
19363.91 191
19365.22 189
19366.54 205
19367.85 179
19369.16 183
19370.47 194
19371.79 179
19373.10 190
19374.41 211
19375.73 195
19377.04 179
19378.35 193
19379.67 187
19380.98 192
19382.29 176
19383.60 198
19384.92 175
19386.23 201
19387.54 190
19388.86 201
19390.17 200
19391.49 185
19392.80 203
19394.11 196
19395.43 212
19396.74 193
19398.05 200
19399.37 203
19400.68 207
19402.00 187
19403.31 183
19404.62 178
19405.94 187
19407.25 189
19408.57 188
19409.88 184
19411.19 176
19412.51 207
19413.82 185
19415.14 181
19416.45 192
19417.77 196
19419.08 185
19420.39 186
19421.71 182
19423.02 180
19424.34 201
19425.65 209
19426.97 217
19428.28 199
19429.60 180
19430.91 198
19432.23 166
19433.54 197
19434.86 178
19436.17 177
19437.49 199
19438.80 197
19440.12 190
19441.43 199
19442.75 208
19444.06 208
19445.38 190
19446.69 200
19448.01 176
19449.32 189
19450.64 199
19451.96 184
19453.27 202
19454.59 214
19455.90 202
19457.22 196
19458.53 170
19459.85 188
19461.17 195
19462.48 200
19463.80 171
19465.11 183
19466.43 170
19467.75 185
19469.06 205
19470.38 190
19471.69 184
19473.01 198
19474.33 184
19475.64 188
19476.96 191
19478.28 186
19479.59 197
19480.91 174
19482.23 174
19483.54 177
19484.86 202
19486.18 180
19487.49 189
19488.81 176
19490.13 177
19491.44 201
19492.76 192
19494.08 187
19495.39 196
19496.71 188
19498.03 179
19499.35 190
19500.66 197
19501.98 201
19503.30 203
19504.61 198
19505.93 175
19507.25 177
19508.57 186
19509.88 207
19511.20 183
19512.52 183
19513.84 186
19515.15 181
19516.47 203
19517.79 196
19519.11 206
19520.43 193
19521.74 200
19523.06 195
19524.38 198
19525.70 201
19527.02 218
19528.33 180
19529.65 194
19530.97 166
19532.29 186
19533.61 176
19534.93 185
19536.24 195
19537.56 188
19538.88 206
19540.20 209
19541.52 203
19542.84 210
19544.16 213
19545.47 192
19546.79 162
19548.11 194
19549.43 196
19550.75 193
19552.07 184
19553.39 169
19554.71 175
19556.03 183
19557.34 198
19558.66 194
19559.98 169
19561.30 182
19562.62 198
19563.94 175
19565.26 202
19566.58 197
19567.90 200
19569.22 183
19570.54 180
19571.86 183
19573.18 169
19574.50 185
19575.82 177
19577.14 178
19578.46 209
19579.78 177
19581.10 176
19582.42 195
19583.74 199
19585.06 216
19586.38 201
19587.70 194
19589.02 179
19590.34 194
19591.66 213
19592.98 183
19594.30 178
19595.62 202
19596.94 205
19598.26 206
19599.58 191
19600.90 196
19602.22 199
19603.54 195
19604.86 185
19606.18 214
19607.50 187
19608.82 196
19610.15 196
19611.47 199
19612.79 172
19614.11 192
19615.43 197
19616.75 187
19618.07 188
19619.39 196
19620.71 190
19622.04 193
19623.36 210
19624.68 195
19626.00 190
19627.32 184
19628.64 210
19629.96 201
19631.29 186
19632.61 206
19633.93 186
19635.25 194
19636.57 207
19637.89 198
19639.22 211
19640.54 217
19641.86 193
19643.18 201
19644.50 183
19645.83 212
19647.15 187
19648.47 200
19649.79 182
19651.12 202
19652.44 199
19653.76 201
19655.08 205
19656.40 194
19657.73 198
19659.05 208
19660.37 214
19661.70 172
19663.02 185
19664.34 168
19665.66 205
19666.99 194
19668.31 201
19669.63 206
19670.95 193
19672.28 182
19673.60 195
19674.92 189
19676.25 206
19677.57 201
19678.89 205
19680.22 219
19681.54 199
19682.86 199
19684.19 190
19685.51 195
19686.83 189
19688.16 193
19689.48 195
19690.80 201
19692.13 182
19693.45 173
19694.78 185
19696.10 200
19697.42 182
19698.75 186
19700.07 209
19701.39 197
19702.72 206
19704.04 191
19705.37 183
19706.69 188
19708.02 196
19709.34 194
19710.66 206
19711.99 194
19713.31 174
19714.64 197
19715.96 184
19717.29 189
19718.61 182
19719.93 194
19721.26 185
19722.58 174
19723.91 185
19725.23 178
19726.56 193
19727.88 174
19729.21 188
19730.53 188
19731.86 173
19733.18 181
19734.51 193
19735.83 184
19737.16 176
19738.48 232
19739.81 227
19741.13 185
19742.46 190
19743.78 167
19745.11 192
19746.44 189
19747.76 179
19749.09 198
19750.41 182
19751.74 200
19753.06 194
19754.39 203
19755.72 187
19757.04 193
19758.37 223
19759.69 205
19761.02 210
19762.34 191
19763.67 190
19765.00 196
19766.32 195
19767.65 196
19768.98 198
19770.30 180
19771.63 189
19772.95 177
19774.28 206
19775.61 211
19776.93 189
19778.26 199
19779.59 181
19780.91 191
19782.24 168
19783.57 199
19784.89 211
19786.22 188
19787.55 189
19788.87 196
19790.20 195
19791.53 193
19792.86 184
19794.18 201
19795.51 193
19796.84 207
19798.16 204
19799.49 190
19800.82 180
19802.15 175
19803.47 190
19804.80 203
19806.13 198
19807.46 172
19808.78 194
19810.11 203
19811.44 179
19812.77 188
19814.09 205
19815.42 207
19816.75 190
19818.08 176
19819.41 200
19820.73 202
19822.06 190
19823.39 194
19824.72 197
19826.05 193
19827.37 197
19828.70 204
19830.03 188
19831.36 183
19832.69 181
19834.02 180
19835.34 171
19836.67 196
19838.00 175
19839.33 190
19840.66 204
19841.99 193
19843.32 197
19844.64 183
19845.97 182
19847.30 182
19848.63 198
19849.96 188
19851.29 196
19852.62 201
19853.95 214
19855.28 185
19856.60 209
19857.93 196
19859.26 199
19860.59 210
19861.92 192
19863.25 187
19864.58 200
19865.91 201
19867.24 206
19868.57 209
19869.90 179
19871.23 199
19872.56 193
19873.89 205
19875.22 197
19876.55 198
19877.88 185
19879.21 189
19880.54 206
19881.87 186
19883.20 176
19884.53 212
19885.86 170
19887.19 199
19888.52 193
19889.85 200
19891.18 169
19892.51 185
19893.84 223
19895.17 190
19896.50 185
19897.83 195
19899.16 204
19900.49 205
19901.82 211
19903.15 180
19904.48 208
19905.81 188
19907.15 199
19908.48 216
19909.81 200
19911.14 188
19912.47 181
19913.80 191
19915.13 194
19916.46 173
19917.79 191
19919.13 191
19920.46 207
19921.79 195
19923.12 191
19924.45 186
19925.78 185
19927.11 195
19928.45 173
19929.78 178
19931.11 176
19932.44 182
19933.77 201
19935.10 183
19936.44 187
19937.77 193
19939.10 185
19940.43 178
19941.76 203
19943.10 206
19944.43 209
19945.76 193
19947.09 183
19948.42 220
19949.76 205
19951.09 176
19952.42 203
19953.75 203
19955.09 199
19956.42 206
19957.75 198
19959.08 213
19960.42 197
19961.75 206
19963.08 195
19964.41 189
19965.75 189
19967.08 196
19968.41 207
19969.75 194
19971.08 178
19972.41 208
19973.74 198
19975.08 180
19976.41 209
19977.74 221
19979.08 200
19980.41 194
19981.74 221
19983.08 186
19984.41 216
19985.74 184
19987.08 197
19988.41 200
19989.75 177
19991.08 186
19992.41 183
19993.75 234
19995.08 181
19996.41 215
19997.75 195
19999.08 227
20000.42 195
20001.75 193
20003.08 179
20004.42 190
20005.75 211
20007.09 210
20008.42 182
20009.75 182
20011.09 211
20012.42 203
20013.76 224
20015.09 182
20016.43 179
20017.76 203
20019.10 212
20020.43 179
20021.76 203
20023.10 199
20024.43 226
20025.77 202
20027.10 226
20028.44 205
20029.77 196
20031.11 183
20032.44 207
20033.78 192
20035.11 176
20036.45 185
20037.78 179
20039.12 196
20040.46 203
20041.79 187
20043.13 170
20044.46 201
20045.80 196
20047.13 213
20048.47 199
20049.80 200
20051.14 198
20052.47 204
20053.81 210
20055.15 198
20056.48 196
20057.82 195
20059.15 190
20060.49 187
20061.83 179
20063.16 190
20064.50 181
20065.83 174
20067.17 219
20068.51 191
20069.84 199
20071.18 196
20072.52 205
20073.85 208
20075.19 188
20076.52 219
20077.86 207
20079.20 218
20080.53 195
20081.87 209
20083.21 192
20084.54 217
20085.88 211
20087.22 217
20088.56 199
20089.89 219
20091.23 223
20092.57 204
20093.90 196
20095.24 198
20096.58 220
20097.91 211
20099.25 224
20100.59 192
20101.93 204
20103.26 211
20104.60 206
20105.94 211
20107.28 212
20108.61 220
20109.95 210
20111.29 195
20112.63 197
20113.96 191
20115.30 203
20116.64 201
20117.98 207
20119.32 195
20120.65 196
20121.99 203
20123.33 192
20124.67 226
20126.01 211
