# Supplementary material for: MALDI-TOF MS typing enables the classification of brewing yeasts of the genus Saccharomyces to major beer styles
Source: PLoS One. 2017 Aug 9;12(8):e0181694. doi: 10.1371/journal.pone.0181694 (PMC5549903; doi:10.1371/journal.pone.0181694)
Supplement: S17 File — The directory includes 90 raw files and was zipped to “.zip”; the folder has three strains with 30 spectra per strain; S1 Text explains the raw files with an example and Table 1 represents the yeast strains used within the experiment. (ZIP) [file pone.0181694.s020.zip › 49-51/30813-PIBA124-Lag-Lag-Lag-YPG-18h-E-E_2016-10-03_8_0_C11_1.dat]

1998.43 2142
1998.85 2181
1999.27 2146
1999.69 2047
2000.11 2063
2000.54 2067
2000.96 2011
2001.38 2091
2001.80 2061
2002.23 2027
2002.65 2096
2003.07 2115
2003.49 2072
2003.92 2047
2004.34 2154
2004.76 2048
2005.18 2108
2005.61 2167
2006.03 2138
2006.45 2113
2006.87 2062
2007.30 2039
2007.72 2053
2008.14 2104
2008.57 2127
2008.99 2060
2009.41 2002
2009.84 1936
2010.26 1974
2010.68 2006
2011.11 1956
2011.53 1940
2011.95 1974
2012.38 1912
2012.80 1992
2013.22 2104
2013.65 2060
2014.07 2075
2014.49 2074
2014.92 2124
2015.34 2161
2015.77 2193
2016.19 2240
2016.61 2271
2017.04 2304
2017.46 2207
2017.89 2215
2018.31 2287
2018.73 2147
2019.16 2166
2019.58 2082
2020.01 2132
2020.43 2114
2020.85 2017
2021.28 1956
2021.70 2018
2022.13 1982
2022.55 1903
2022.98 1949
2023.40 1933
2023.83 1967
2024.25 2014
2024.68 2051
2025.10 2000
2025.53 1931
2025.95 1899
2026.38 1988
2026.80 1855
2027.23 1884
2027.65 1934
2028.08 1805
2028.50 1827
2028.93 1864
2029.35 1877
2029.78 1831
2030.20 1965
2030.63 2048
2031.05 2044
2031.48 1979
2031.90 2060
2032.33 1920
2032.75 1892
2033.18 1924
2033.61 1928
2034.03 1986
2034.46 2074
2034.88 1966
2035.31 2011
2035.74 2053
2036.16 2060
2036.59 1992
2037.01 2012
2037.44 2163
2037.87 2139
2038.29 2058
2038.72 2069
2039.14 2001
2039.57 1914
2040.00 2019
2040.42 1926
2040.85 1979
2041.28 2015
2041.70 1877
2042.13 1849
2042.56 1939
2042.98 1969
2043.41 1894
2043.84 1942
2044.26 1929
2044.69 1990
2045.12 1936
2045.54 2030
2045.97 1981
2046.40 1936
2046.82 1986
2047.25 1947
2047.68 1938
2048.11 1931
2048.53 1866
2048.96 1882
2049.39 1924
2049.82 1889
2050.24 1935
2050.67 1972
2051.10 1945
2051.53 1994
2051.95 1995
2052.38 2051
2052.81 1962
2053.24 1938
2053.66 1992
2054.09 2094
2054.52 2125
2054.95 2182
2055.38 2151
2055.80 2234
2056.23 2269
2056.66 2215
2057.09 2033
2057.52 2163
2057.94 2057
2058.37 2036
2058.80 1980
2059.23 2143
2059.66 2090
2060.09 2102
2060.51 2126
2060.94 2057
2061.37 2064
2061.80 2065
2062.23 2118
2062.66 2228
2063.09 2143
2063.52 2124
2063.94 2199
2064.37 2175
2064.80 2194
2065.23 2144
2065.66 2117
2066.09 2129
2066.52 1957
2066.95 2013
2067.38 1977
2067.81 2053
2068.24 1983
2068.66 1904
2069.09 1935
2069.52 1968
2069.95 1899
2070.38 1950
2070.81 1945
2071.24 1901
2071.67 1933
2072.10 2120
2072.53 2119
2072.96 2111
2073.39 2108
2073.82 2074
2074.25 2094
2074.68 2229
2075.11 2203
2075.54 2141
2075.97 2057
2076.40 2100
2076.83 2216
2077.26 2195
2077.69 2170
2078.12 2106
2078.55 2207
2078.98 2194
2079.41 2155
2079.84 2075
2080.27 2096
2080.70 2113
2081.14 2071
2081.57 2008
2082.00 1995
2082.43 1982
2082.86 1905
2083.29 2047
2083.72 2026
2084.15 2019
2084.58 1988
2085.01 1963
2085.44 1937
2085.88 1921
2086.31 1851
2086.74 1950
2087.17 1922
2087.60 1861
2088.03 1889
2088.46 1979
2088.89 2008
2089.33 2009
2089.76 1984
2090.19 1951
2090.62 1970
2091.05 1986
2091.48 1980
2091.92 2072
2092.35 2020
2092.78 2001
2093.21 1939
2093.64 1949
2094.07 1949
2094.51 1919
2094.94 1974
2095.37 1983
2095.80 1953
2096.24 1937
2096.67 1972
2097.10 1858
2097.53 1830
2097.96 1857
2098.40 1894
2098.83 1900
2099.26 1921
2099.69 1910
2100.13 1946
2100.56 1909
2100.99 1885
2101.43 1880
2101.86 1850
2102.29 1859
2102.72 1874
2103.16 1927
2103.59 1929
2104.02 1865
2104.46 1898
2104.89 2013
2105.32 2019
2105.76 2045
2106.19 1970
2106.62 2009
2107.05 2109
2107.49 1962
2107.92 1939
2108.36 1940
2108.79 1977
2109.22 1989
2109.66 2019
2110.09 1938
2110.52 1919
2110.96 2038
2111.39 1961
2111.82 1915
2112.26 1856
2112.69 1796
2113.13 1917
2113.56 1837
2113.99 1874
2114.43 1934
2114.86 1791
2115.30 1845
2115.73 1902
2116.16 1986
2116.60 1836
2117.03 1857
2117.47 1977
2117.90 1934
2118.34 1911
2118.77 1970
2119.21 1949
2119.64 2013
2120.07 1921
2120.51 1834
2120.94 1908
2121.38 1943
2121.81 1912
2122.25 1891
2122.68 1815
2123.12 1916
2123.55 1996
2123.99 1951
2124.42 1943
2124.86 1956
2125.29 1875
2125.73 1964
2126.16 2005
2126.60 2048
2127.04 2025
2127.47 2072
2127.91 2166
2128.34 2091
2128.78 2191
2129.21 2196
2129.65 2240
2130.08 2087
2130.52 2171
2130.96 2285
2131.39 2123
2131.83 2058
2132.26 2070
2132.70 2064
2133.14 1996
2133.57 1960
2134.01 1954
2134.44 1947
2134.88 1975
2135.32 2032
2135.75 2001
2136.19 1971
2136.62 1900
2137.06 1942
2137.50 2005
2137.93 2013
2138.37 1943
2138.81 1883
2139.24 1908
2139.68 1934
2140.12 1878
2140.55 1899
2140.99 1840
2141.43 1978
2141.86 1862
2142.30 1854
2142.74 1895
2143.18 1889
2143.61 1893
2144.05 1896
2144.49 1939
2144.92 1956
2145.36 2022
2145.80 1974
2146.24 2034
2146.67 2071
2147.11 2164
2147.55 2268
2147.99 2340
2148.42 2297
2148.86 2350
2149.30 2157
2149.74 2317
2150.17 2241
2150.61 2180
2151.05 2089
2151.49 2171
2151.92 2150
2152.36 2059
2152.80 2127
2153.24 2082
2153.68 2009
2154.11 2002
2154.55 2093
2154.99 2039
2155.43 2005
2155.87 2000
2156.31 1988
2156.74 1954
2157.18 1952
2157.62 2056
2158.06 1974
2158.50 2027
2158.94 2041
2159.38 1922
2159.81 1940
2160.25 2035
2160.69 2089
2161.13 2101
2161.57 2055
2162.01 2067
2162.45 2116
2162.89 2031
2163.33 2135
2163.76 2096
2164.20 2039
2164.64 2068
2165.08 2108
2165.52 2199
2165.96 2174
2166.40 2200
2166.84 2273
2167.28 2266
2167.72 2179
2168.16 2192
2168.60 2163
2169.04 2145
2169.48 2143
2169.92 1996
2170.36 2124
2170.80 2149
2171.24 2162
2171.68 2189
2172.12 2175
2172.56 2172
2173.00 2249
2173.44 2367
2173.88 2276
2174.32 2330
2174.76 2292
2175.20 2206
2175.64 2294
2176.08 2378
2176.52 2388
2176.96 2267
2177.40 2225
2177.84 2169
2178.28 2223
2178.72 2284
2179.16 2191
2179.60 2041
2180.04 2065
2180.48 2162
2180.92 2155
2181.37 2060
2181.81 2006
2182.25 1996
2182.69 2005
2183.13 2069
2183.57 2028
2184.01 1986
2184.45 1995
2184.89 2044
2185.34 2114
2185.78 2098
2186.22 2086
2186.66 2192
2187.10 2162
2187.54 2176
2187.98 2018
2188.43 2127
2188.87 2165
2189.31 2086
2189.75 2060
2190.19 2114
2190.63 2098
2191.08 2163
2191.52 2300
2191.96 2120
2192.40 2269
2192.84 2204
2193.29 2248
2193.73 2278
2194.17 2348
2194.61 2357
2195.05 2303
2195.50 2314
2195.94 2266
2196.38 2190
2196.82 2132
2197.27 2135
2197.71 2125
2198.15 2157
2198.59 2071
2199.04 2071
2199.48 2103
2199.92 2010
2200.37 2134
2200.81 2151
2201.25 2131
2201.69 2116
2202.14 2078
2202.58 2153
2203.02 2166
2203.47 2148
2203.91 2194
2204.35 2263
2204.80 2268
2205.24 2259
2205.68 2143
2206.13 2156
2206.57 2289
2207.01 2277
2207.46 2239
2207.90 2221
2208.34 2319
2208.79 2265
2209.23 2304
2209.67 2286
2210.12 2299
2210.56 2244
2211.01 2277
2211.45 2198
2211.89 2248
2212.34 2384
2212.78 2261
2213.23 2309
2213.67 2282
2214.11 2222
2214.56 2293
2215.00 2339
2215.45 2197
2215.89 2108
2216.34 2042
2216.78 2103
2217.22 2072
2217.67 2085
2218.11 2089
2218.56 2146
2219.00 2187
2219.45 2109
2219.89 2117
2220.34 2139
2220.78 2223
2221.23 2254
2221.67 2422
2222.12 2450
2222.56 2417
2223.01 2303
2223.45 2438
2223.90 2534
2224.34 2474
2224.79 2492
2225.23 2522
2225.68 2524
2226.12 2514
2226.57 2362
2227.01 2430
2227.46 2528
2227.91 2495
2228.35 2587
2228.80 2519
2229.24 2567
2229.69 2619
2230.13 2689
2230.58 2684
2231.03 2618
2231.47 2556
2231.92 2627
2232.36 2558
2232.81 2472
2233.26 2483
2233.70 2444
2234.15 2428
2234.59 2394
2235.04 2340
2235.49 2289
2235.93 2350
2236.38 2297
2236.83 2145
2237.27 2094
2237.72 2131
2238.17 2223
2238.61 2197
2239.06 2199
2239.51 2220
2239.95 2173
2240.40 2228
2240.85 2205
2241.29 2144
2241.74 2095
2242.19 2120
2242.63 2138
2243.08 2081
2243.53 2030
2243.98 2008
2244.42 2090
2244.87 2058
2245.32 2027
2245.76 1999
2246.21 2008
2246.66 1982
2247.11 1971
2247.55 2068
2248.00 2094
2248.45 2143
2248.90 2212
2249.35 2220
2249.79 2187
2250.24 2283
2250.69 2284
2251.14 2292
2251.58 2359
2252.03 2300
2252.48 2437
2252.93 2412
2253.38 2299
2253.82 2327
2254.27 2360
2254.72 2306
2255.17 2271
2255.62 2210
2256.07 2195
2256.51 2201
2256.96 2073
2257.41 2142
2257.86 2194
2258.31 2191
2258.76 2296
2259.21 2280
2259.65 2325
2260.10 2318
2260.55 2412
2261.00 2391
2261.45 2503
2261.90 2370
2262.35 2355
2262.80 2419
2263.25 2312
2263.69 2377
2264.14 2355
2264.59 2406
2265.04 2342
2265.49 2386
2265.94 2407
2266.39 2438
2266.84 2509
2267.29 2538
2267.74 2622
2268.19 2604
2268.64 2616
2269.09 2622
2269.54 2586
2269.99 2605
2270.44 2685
2270.89 2750
2271.34 2654
2271.79 2592
2272.24 2630
2272.69 2618
2273.14 2592
2273.59 2852
2274.04 2802
2274.49 2918
2274.94 2988
2275.39 3025
2275.84 2931
2276.29 2850
2276.74 2721
2277.19 2682
2277.64 2636
2278.09 2449
2278.54 2438
2278.99 2328
2279.44 2445
2279.89 2354
2280.34 2322
2280.79 2393
2281.25 2371
2281.70 2229
2282.15 2173
2282.60 2240
2283.05 2276
2283.50 2211
2283.95 2152
2284.40 2227
2284.85 2252
2285.31 2138
2285.76 2150
2286.21 2323
2286.66 2459
2287.11 2601
2287.56 2756
2288.01 2860
2288.47 3143
2288.92 3182
2289.37 3204
2289.82 3323
2290.27 3275
2290.72 3196
2291.18 3127
2291.63 3059
2292.08 2824
2292.53 2882
2292.98 2760
2293.44 2690
2293.89 2512
2294.34 2504
2294.79 2414
2295.24 2345
2295.70 2488
2296.15 2407
2296.60 2233
2297.05 2198
2297.51 2128
2297.96 2193
2298.41 2283
2298.86 2258
2299.32 2247
2299.77 2136
2300.22 2114
2300.67 2033
2301.13 2095
2301.58 2157
2302.03 2123
2302.49 2154
2302.94 2071
2303.39 2076
2303.85 2083
2304.30 2116
2304.75 2207
2305.20 2171
2305.66 2237
2306.11 2345
2306.56 2334
2307.02 2384
2307.47 2509
2307.93 2548
2308.38 2568
2308.83 2593
2309.29 2613
2309.74 2625
2310.19 2581
2310.65 2487
2311.10 2450
2311.55 2387
2312.01 2366
2312.46 2362
2312.92 2387
2313.37 2218
2313.82 2314
2314.28 2312
2314.73 2323
2315.19 2283
2315.64 2273
2316.10 2236
2316.55 2333
2317.00 2398
2317.46 2344
2317.91 2406
2318.37 2389
2318.82 2391
2319.28 2401
2319.73 2372
2320.19 2307
2320.64 2323
2321.10 2407
2321.55 2435
2322.01 2385
2322.46 2288
2322.92 2315
2323.37 2396
2323.83 2452
2324.28 2543
2324.74 2552
2325.19 2422
2325.65 2482
2326.10 2497
2326.56 2409
2327.01 2248
2327.47 2188
2327.92 2352
2328.38 2448
2328.83 2372
2329.29 2404
2329.74 2346
2330.20 2293
2330.66 2163
2331.11 2132
2331.57 2228
2332.02 2266
2332.48 2154
2332.94 2219
2333.39 2290
2333.85 2277
2334.30 2200
2334.76 2284
2335.22 2184
2335.67 2180
2336.13 2175
2336.58 2239
2337.04 2292
2337.50 2318
2337.95 2378
2338.41 2418
2338.87 2444
2339.32 2435
2339.78 2354
2340.24 2352
2340.69 2334
2341.15 2331
2341.61 2446
2342.06 2474
2342.52 2334
2342.98 2397
2343.43 2520
2343.89 2524
2344.35 2563
2344.81 2679
2345.26 2497
2345.72 2598
2346.18 2587
2346.63 2547
2347.09 2461
2347.55 2525
2348.01 2471
2348.46 2352
2348.92 2348
2349.38 2406
2349.84 2308
2350.29 2267
2350.75 2220
2351.21 2196
2351.67 2236
2352.13 2193
2352.58 2207
2353.04 2157
2353.50 2141
2353.96 2157
2354.41 2107
2354.87 2080
2355.33 2184
2355.79 2284
2356.25 2333
2356.71 2368
2357.16 2413
2357.62 2453
2358.08 2458
2358.54 2494
2359.00 2644
2359.46 2722
2359.91 2734
2360.37 2668
2360.83 2668
2361.29 2672
2361.75 2493
2362.21 2624
2362.67 2497
2363.13 2537
2363.58 2479
2364.04 2418
2364.50 2423
2364.96 2401
2365.42 2400
2365.88 2335
2366.34 2376
2366.80 2376
2367.26 2306
2367.72 2265
2368.18 2183
2368.64 2218
2369.10 2215
2369.55 2294
2370.01 2280
2370.47 2180
2370.93 2227
2371.39 2361
2371.85 2269
2372.31 2291
2372.77 2249
2373.23 2223
2373.69 2195
2374.15 2325
2374.61 2309
2375.07 2225
2375.53 2247
2375.99 2254
2376.45 2215
2376.91 2267
2377.37 2300
2377.83 2322
2378.29 2343
2378.75 2277
2379.21 2186
2379.68 2243
2380.14 2177
2380.60 2218
2381.06 2296
2381.52 2290
2381.98 2274
2382.44 2290
2382.90 2194
2383.36 2162
2383.82 2244
2384.28 2258
2384.74 2155
2385.20 2210
2385.67 2236
2386.13 2184
2386.59 2247
2387.05 2206
2387.51 2288
2387.97 2273
2388.43 2321
2388.89 2380
2389.36 2256
2389.82 2313
2390.28 2316
2390.74 2387
2391.20 2260
2391.66 2347
2392.13 2304
2392.59 2252
2393.05 2200
2393.51 2274
2393.97 2175
2394.43 2140
2394.90 2135
2395.36 2258
2395.82 2345
2396.28 2305
2396.74 2271
2397.21 2365
2397.67 2375
2398.13 2366
2398.59 2336
2399.06 2309
2399.52 2236
2399.98 2272
2400.44 2270
2400.91 2162
2401.37 2154
2401.83 2115
2402.29 2124
2402.76 2102
2403.22 2154
2403.68 2242
2404.14 2115
2404.61 2120
2405.07 2062
2405.53 2212
2406.00 2177
2406.46 2080
2406.92 2113
2407.39 2102
2407.85 2064
2408.31 2067
2408.78 2035
2409.24 2063
2409.70 2057
2410.17 2007
2410.63 2105
2411.09 2239
2411.56 2113
2412.02 2110
2412.48 2164
2412.95 2142
2413.41 2284
2413.87 2255
2414.34 2230
2414.80 2311
2415.27 2431
2415.73 2357
2416.19 2445
2416.66 2465
2417.12 2462
2417.59 2569
2418.05 2536
2418.51 2546
2418.98 2406
2419.44 2466
2419.91 2493
2420.37 2428
2420.84 2460
2421.30 2479
2421.77 2450
2422.23 2386
2422.69 2315
2423.16 2303
2423.62 2310
2424.09 2318
2424.55 2245
2425.02 2173
2425.48 2187
2425.95 2188
2426.41 2156
2426.88 2150
2427.34 2090
2427.81 2029
2428.27 2037
2428.74 2018
2429.20 2033
2429.67 2042
2430.13 2123
2430.60 2065
2431.07 2059
2431.53 2136
2432.00 2290
2432.46 2239
2432.93 2180
2433.39 2344
2433.86 2285
2434.32 2356
2434.79 2317
2435.26 2393
2435.72 2374
2436.19 2477
2436.65 2465
2437.12 2430
2437.59 2503
2438.05 2646
2438.52 2706
2438.98 2641
2439.45 2637
2439.92 2693
2440.38 2642
2440.85 2697
2441.32 2628
2441.78 2514
2442.25 2541
2442.72 2433
2443.18 2357
2443.65 2362
2444.12 2321
2444.58 2286
2445.05 2185
2445.52 2231
2445.98 2117
2446.45 2125
2446.92 2124
2447.38 2135
2447.85 2159
2448.32 2154
2448.78 2130
2449.25 2088
2449.72 2046
2450.19 2141
2450.65 2143
2451.12 2133
2451.59 2080
2452.06 2146
2452.52 2205
2452.99 2185
2453.46 2075
2453.93 2098
2454.39 2078
2454.86 2097
2455.33 2088
2455.80 2031
2456.26 2061
2456.73 1996
2457.20 2032
2457.67 2039
2458.14 2094
2458.60 2119
2459.07 2099
2459.54 2058
2460.01 1986
2460.48 2047
2460.95 2125
2461.41 2069
2461.88 2116
2462.35 2072
2462.82 2201
2463.29 2085
2463.76 1947
2464.22 2049
2464.69 2144
2465.16 2125
2465.63 2174
2466.10 2134
2466.57 2153
2467.04 2209
2467.51 2222
2467.97 2246
2468.44 2252
2468.91 2252
2469.38 2358
2469.85 2268
2470.32 2280
2470.79 2194
2471.26 2210
2471.73 2264
2472.20 2150
2472.67 2156
2473.14 2151
2473.61 2114
2474.07 2167
2474.54 2233
2475.01 2227
2475.48 2125
2475.95 2225
2476.42 2211
2476.89 2119
2477.36 2222
2477.83 2288
2478.30 2357
2478.77 2241
2479.24 2156
2479.71 2170
2480.18 2229
2480.65 2327
2481.12 2210
2481.59 2161
2482.06 2189
2482.53 2215
2483.00 2203
2483.47 2053
2483.95 2189
2484.42 2213
2484.89 2223
2485.36 2261
2485.83 2243
2486.30 2230
2486.77 2180
2487.24 2310
2487.71 2360
2488.18 2190
2488.65 2263
2489.12 2236
2489.59 2151
2490.07 2129
2490.54 2188
2491.01 2172
2491.48 2226
2491.95 2249
2492.42 2144
2492.89 2235
2493.36 2197
2493.84 2246
2494.31 2352
2494.78 2189
2495.25 2220
2495.72 2197
2496.19 2170
2496.66 2146
2497.14 2139
2497.61 2105
2498.08 2080
2498.55 2090
2499.02 1949
2499.50 1994
2499.97 2014
2500.44 2027
2500.91 1944
2501.38 1931
2501.86 2026
2502.33 2085
2502.80 2093
2503.27 2148
2503.74 2066
2504.22 2036
2504.69 2068
2505.16 2197
2505.63 2213
2506.11 2245
2506.58 2242
2507.05 2324
2507.52 2391
2508.00 2331
2508.47 2518
2508.94 2571
2509.42 2722
2509.89 2835
2510.36 2878
2510.83 2755
2511.31 2831
2511.78 2722
2512.25 2741
2512.73 2630
2513.20 2604
2513.67 2592
2514.15 2527
2514.62 2368
2515.09 2266
2515.57 2339
2516.04 2333
2516.51 2297
2516.99 2281
2517.46 2423
2517.94 2420
2518.41 2389
2518.88 2401
2519.36 2286
2519.83 2315
2520.30 2256
2520.78 2348
2521.25 2254
2521.73 2177
2522.20 2098
2522.67 2127
2523.15 2150
2523.62 2142
2524.10 2196
2524.57 2230
2525.05 2215
2525.52 2234
2525.99 2295
2526.47 2290
2526.94 2317
2527.42 2338
2527.89 2307
2528.37 2300
2528.84 2279
2529.32 2302
2529.79 2219
2530.27 2284
2530.74 2298
2531.22 2293
2531.69 2237
2532.17 2407
2532.64 2384
2533.12 2294
2533.59 2242
2534.07 2329
2534.54 2219
2535.02 2242
2535.49 2257
2535.97 2230
2536.44 2331
2536.92 2297
2537.39 2296
2537.87 2330
2538.34 2326
2538.82 2305
2539.30 2311
2539.77 2336
2540.25 2382
2540.72 2331
2541.20 2340
2541.68 2308
2542.15 2338
2542.63 2255
2543.10 2354
2543.58 2384
2544.06 2377
2544.53 2486
2545.01 2539
2545.48 2628
2545.96 2674
2546.44 2598
2546.91 2649
2547.39 2751
2547.87 2751
2548.34 2667
2548.82 2778
2549.30 2733
2549.77 2672
2550.25 2653
2550.73 2683
2551.20 2496
2551.68 2427
2552.16 2555
2552.63 2679
2553.11 2494
2553.59 2495
2554.06 2594
2554.54 2546
2555.02 2654
2555.50 2584
2555.97 2567
2556.45 2564
2556.93 2580
2557.40 2464
2557.88 2444
2558.36 2366
2558.84 2330
2559.31 2325
2559.79 2290
2560.27 2207
2560.75 2208
2561.23 2225
2561.70 2138
2562.18 2019
2562.66 2040
2563.14 2061
2563.61 2107
2564.09 2165
2564.57 2117
2565.05 2115
2565.53 2086
2566.00 2073
2566.48 2060
2566.96 2028
2567.44 2057
2567.92 2099
2568.40 2061
2568.87 2085
2569.35 2041
2569.83 1956
2570.31 1995
2570.79 2177
2571.27 2156
2571.75 2197
2572.22 2175
2572.70 2128
2573.18 2127
2573.66 2087
2574.14 2170
2574.62 2262
2575.10 2126
2575.58 2128
2576.06 2211
2576.54 2142
2577.01 2166
2577.49 2114
2577.97 2135
2578.45 2091
2578.93 2052
2579.41 2109
2579.89 2112
2580.37 2104
2580.85 2059
2581.33 2004
2581.81 2042
2582.29 1983
2582.77 1950
2583.25 2018
2583.73 2076
2584.21 2099
2584.69 2151
2585.17 2189
2585.65 2107
2586.13 2107
2586.61 1997
2587.09 2178
2587.57 2142
2588.05 2142
2588.53 2019
2589.01 2026
2589.49 2094
2589.97 2002
2590.45 2011
2590.93 2077
2591.41 2179
2591.89 2222
2592.37 2205
2592.85 2144
2593.33 2089
2593.81 2130
2594.30 2138
2594.78 2124
2595.26 2237
2595.74 2185
2596.22 2169
2596.70 2090
2597.18 2043
2597.66 2169
2598.14 2163
2598.62 2170
2599.11 2174
2599.59 2072
2600.07 2135
2600.55 2127
2601.03 2171
2601.51 2208
2601.99 2092
2602.48 2123
2602.96 2083
2603.44 2099
2603.92 2037
2604.40 2030
2604.88 2110
2605.37 2061
2605.85 1978
2606.33 1948
2606.81 2036
2607.29 2026
2607.78 2065
2608.26 2144
2608.74 2135
2609.22 2182
2609.70 2217
2610.19 2181
2610.67 2203
2611.15 2187
2611.63 2207
2612.12 2247
2612.60 2247
2613.08 2147
2613.56 2187
2614.05 2120
2614.53 2160
2615.01 2124
2615.49 2090
2615.98 2053
2616.46 2112
2616.94 1997
2617.43 1981
2617.91 1962
2618.39 1995
2618.87 2039
2619.36 2067
2619.84 1994
2620.32 2048
2620.81 2087
2621.29 1956
2621.77 2028
2622.26 2014
2622.74 2054
2623.22 2074
2623.71 2137
2624.19 2113
2624.67 2053
2625.16 2042
2625.64 2155
2626.13 2111
2626.61 2155
2627.09 2164
2627.58 2202
2628.06 2211
2628.55 2119
2629.03 2205
2629.51 2211
2630.00 2210
2630.48 2170
2630.97 2231
2631.45 2144
2631.93 2110
2632.42 2057
2632.90 2068
2633.39 2127
2633.87 2061
2634.36 2055
2634.84 2049
2635.33 2123
2635.81 2046
2636.29 1979
2636.78 2104
2637.26 1980
2637.75 1920
2638.23 2074
2638.72 2132
2639.20 2138
2639.69 2106
2640.17 2018
2640.66 2132
2641.14 2016
2641.63 2017
2642.11 2101
2642.60 2156
2643.08 2047
2643.57 2033
2644.05 2126
2644.54 2157
2645.03 2125
2645.51 2146
2646.00 2207
2646.48 2129
2646.97 2177
2647.45 2124
2647.94 2196
2648.43 2207
2648.91 2201
2649.40 2160
2649.88 2172
2650.37 2223
2650.85 2172
2651.34 2177
2651.83 2166
2652.31 2165
2652.80 2210
2653.29 2245
2653.77 2291
2654.26 2147
2654.74 2250
2655.23 2254
2655.72 2191
2656.20 2215
2656.69 2221
2657.18 2164
2657.66 2051
2658.15 2140
2658.64 2129
2659.12 2092
2659.61 2072
2660.10 2087
2660.58 2055
2661.07 2004
2661.56 2068
2662.05 2207
2662.53 2133
2663.02 2160
2663.51 2101
2663.99 2113
2664.48 2150
2664.97 2216
2665.46 2173
2665.94 2122
2666.43 2279
2666.92 2360
2667.41 2277
2667.89 2311
2668.38 2335
2668.87 2344
2669.36 2234
2669.84 2377
2670.33 2379
2670.82 2438
2671.31 2502
2671.80 2606
2672.28 2849
2672.77 2862
2673.26 2920
2673.75 2991
2674.24 2861
2674.72 2686
2675.21 2697
2675.70 2651
2676.19 2565
2676.68 2494
2677.17 2413
2677.65 2482
2678.14 2369
2678.63 2317
2679.12 2320
2679.61 2390
2680.10 2397
2680.59 2488
2681.07 2499
2681.56 2524
2682.05 2510
2682.54 2557
2683.03 2599
2683.52 2522
2684.01 2471
2684.50 2533
2684.99 2494
2685.47 2363
2685.96 2327
2686.45 2259
2686.94 2224
2687.43 2221
2687.92 2168
2688.41 2241
2688.90 2188
2689.39 2240
2689.88 2226
2690.37 2206
2690.86 2271
2691.35 2232
2691.84 2171
2692.33 2253
2692.82 2311
2693.31 2324
2693.80 2300
2694.29 2319
2694.78 2326
2695.27 2281
2695.76 2316
2696.25 2259
2696.74 2200
2697.23 2202
2697.72 2328
2698.21 2285
2698.70 2242
2699.19 2257
2699.68 2334
2700.17 2320
2700.66 2265
2701.15 2258
2701.64 2327
2702.13 2321
2702.62 2360
2703.11 2362
2703.61 2288
2704.10 2262
2704.59 2239
2705.08 2312
2705.57 2210
2706.06 2142
2706.55 2166
2707.04 2138
2707.53 2130
2708.02 2086
2708.52 2046
2709.01 2018
2709.50 2150
2709.99 2111
2710.48 2117
2710.97 2007
2711.46 2100
2711.96 2182
2712.45 2166
2712.94 2099
2713.43 2127
2713.92 2113
2714.41 2071
2714.91 2116
2715.40 2007
2715.89 2058
2716.38 1998
2716.87 1976
2717.37 2051
2717.86 1969
2718.35 1983
2718.84 2117
2719.33 2155
2719.83 2238
2720.32 2279
2720.81 2323
2721.30 2221
2721.80 2285
2722.29 2239
2722.78 2190
2723.27 2189
2723.77 2166
2724.26 2140
2724.75 2090
2725.24 2146
2725.74 2233
2726.23 2182
2726.72 2171
2727.22 2125
2727.71 2153
2728.20 2298
2728.70 2170
2729.19 2140
2729.68 2179
2730.18 2167
2730.67 2215
2731.16 2317
2731.65 2295
2732.15 2271
2732.64 2355
2733.14 2297
2733.63 2306
2734.12 2297
2734.62 2267
2735.11 2260
2735.60 2280
2736.10 2277
2736.59 2307
2737.08 2318
2737.58 2275
2738.07 2181
2738.57 2183
2739.06 2236
2739.55 2159
2740.05 2175
2740.54 2153
2741.04 2152
2741.53 2124
2742.03 2069
2742.52 2070
2743.01 2096
2743.51 2091
2744.00 2049
2744.50 2154
2744.99 2147
2745.49 2138
2745.98 2216
2746.48 2282
2746.97 2177
2747.47 2172
2747.96 2152
2748.46 2125
2748.95 2220
2749.45 2182
2749.94 2082
2750.44 2212
2750.93 2122
2751.43 2120
2751.92 2072
2752.42 2131
2752.91 2107
2753.41 2196
2753.90 2180
2754.40 2202
2754.89 2215
2755.39 2164
2755.88 2208
2756.38 2123
2756.87 2195
2757.37 2249
2757.87 2228
2758.36 2082
2758.86 2122
2759.35 2177
2759.85 2122
2760.35 2148
2760.84 2127
2761.34 2181
2761.83 2255
2762.33 2155
2762.83 2230
2763.32 2172
2763.82 2155
2764.31 2098
2764.81 2047
2765.31 2153
2765.80 2131
2766.30 2180
2766.80 2212
2767.29 2192
2767.79 2152
2768.29 2182
2768.78 2158
2769.28 2247
2769.78 2137
2770.27 2082
2770.77 2176
2771.27 2244
2771.76 2323
2772.26 2322
2772.76 2375
2773.26 2316
2773.75 2292
2774.25 2338
2774.75 2357
2775.24 2327
2775.74 2367
2776.24 2354
2776.74 2368
2777.23 2417
2777.73 2381
2778.23 2344
2778.73 2258
2779.22 2202
2779.72 2199
2780.22 2237
2780.72 2171
2781.21 2222
2781.71 2170
2782.21 2248
2782.71 2198
2783.21 2189
2783.70 2210
2784.20 2152
2784.70 2174
2785.20 2221
2785.70 2257
2786.20 2243
2786.69 2193
2787.19 2210
2787.69 2346
2788.19 2311
2788.69 2283
2789.19 2366
2789.68 2214
2790.18 2268
2790.68 2230
2791.18 2117
2791.68 2185
2792.18 2237
2792.68 2186
2793.18 2321
2793.67 2369
2794.17 2515
2794.67 2554
2795.17 2654
2795.67 2643
2796.17 2826
2796.67 2800
2797.17 2648
2797.67 2687
2798.17 2532
2798.67 2523
2799.17 2472
2799.66 2411
2800.16 2215
2800.66 2164
2801.16 2182
2801.66 2168
2802.16 2112
2802.66 2186
2803.16 2242
2803.66 2194
2804.16 2219
2804.66 2305
2805.16 2415
2805.66 2430
2806.16 2565
2806.66 2632
2807.16 2745
2807.66 2851
2808.16 2938
2808.66 2956
2809.16 3009
2809.66 3013
2810.16 3102
2810.66 3232
2811.16 3314
2811.66 3310
2812.17 3193
2812.67 3225
2813.17 3122
2813.67 3068
2814.17 3008
2814.67 2876
2815.17 2743
2815.67 2637
2816.17 2485
2816.67 2514
2817.17 2593
2817.67 2451
2818.18 2324
2818.68 2243
2819.18 2341
2819.68 2216
2820.18 2268
2820.68 2269
2821.18 2242
2821.68 2219
2822.19 2147
2822.69 2239
2823.19 2283
2823.69 2186
2824.19 2266
2824.69 2191
2825.20 2153
2825.70 2161
2826.20 2248
2826.70 2200
2827.20 2036
2827.70 2079
2828.21 2110
2828.71 2097
2829.21 2025
2829.71 2003
2830.22 2051
2830.72 2101
2831.22 2125
2831.72 2135
2832.22 2123
2832.73 2062
2833.23 2130
2833.73 2180
2834.23 2226
2834.74 2217
2835.24 2242
2835.74 2260
2836.24 2309
2836.75 2260
2837.25 2284
2837.75 2234
2838.26 2237
2838.76 2187
2839.26 2322
2839.76 2321
2840.27 2243
2840.77 2251
2841.27 2277
2841.78 2275
2842.28 2282
2842.78 2319
2843.29 2310
2843.79 2395
2844.29 2451
2844.80 2387
2845.30 2452
2845.80 2473
2846.31 2503
2846.81 2551
2847.32 2558
2847.82 2664
2848.32 2593
2848.83 2600
2849.33 2555
2849.83 2407
2850.34 2280
2850.84 2376
2851.35 2371
2851.85 2296
2852.35 2243
2852.86 2219
2853.36 2264
2853.87 2283
2854.37 2293
2854.88 2376
2855.38 2286
2855.88 2366
2856.39 2458
2856.89 2566
2857.40 2602
2857.90 2549
2858.41 2641
2858.91 2645
2859.42 2519
2859.92 2506
2860.43 2438
2860.93 2466
2861.44 2429
2861.94 2408
2862.45 2492
2862.95 2474
2863.46 2300
2863.96 2319
2864.47 2248
2864.97 2292
2865.48 2219
2865.98 2113
2866.49 2202
2866.99 2267
2867.50 2255
2868.00 2221
2868.51 2231
2869.02 2404
2869.52 2447
2870.03 2473
2870.53 2377
2871.04 2357
2871.54 2466
2872.05 2574
2872.56 2497
2873.06 2526
2873.57 2541
2874.07 2528
2874.58 2411
2875.09 2473
2875.59 2384
2876.10 2417
2876.61 2414
2877.11 2516
2877.62 2510
2878.12 2326
2878.63 2504
2879.14 2456
2879.64 2501
2880.15 2497
2880.66 2565
2881.16 2667
2881.67 2693
2882.18 2487
2882.68 2556
2883.19 2635
2883.70 2655
2884.20 2752
2884.71 2747
2885.22 2620
2885.73 2575
2886.23 2769
2886.74 2741
2887.25 2710
2887.75 2713
2888.26 2632
2888.77 2601
2889.28 2512
2889.78 2501
2890.29 2438
2890.80 2319
2891.31 2362
2891.81 2358
2892.32 2403
2892.83 2341
2893.34 2406
2893.84 2475
2894.35 2531
2894.86 2531
2895.37 2591
2895.88 2632
2896.38 2688
2896.89 2649
2897.40 2646
2897.91 2550
2898.42 2470
2898.92 2507
2899.43 2535
2899.94 2499
2900.45 2511
2900.96 2646
2901.47 2700
2901.98 2645
2902.48 2517
2902.99 2596
2903.50 2549
2904.01 2517
2904.52 2448
2905.03 2462
2905.54 2460
2906.04 2382
2906.55 2361
2907.06 2284
2907.57 2327
2908.08 2318
2908.59 2334
2909.10 2233
2909.61 2267
2910.12 2261
2910.63 2402
2911.14 2402
2911.64 2412
2912.15 2347
2912.66 2286
2913.17 2284
2913.68 2340
2914.19 2252
2914.70 2267
2915.21 2288
2915.72 2323
2916.23 2387
2916.74 2395
2917.25 2468
2917.76 2445
2918.27 2409
2918.78 2498
2919.29 2530
2919.80 2604
2920.31 2685
2920.82 2818
2921.33 2914
2921.84 2917
2922.35 3006
2922.86 3217
2923.37 3049
2923.88 3209
2924.39 3119
2924.90 2988
2925.41 2946
2925.92 2969
2926.44 2836
2926.95 2665
2927.46 2578
2927.97 2577
2928.48 2532
2928.99 2348
2929.50 2360
2930.01 2338
2930.52 2356
2931.03 2271
2931.54 2225
2932.05 2267
2932.57 2254
2933.08 2232
2933.59 2263
2934.10 2301
2934.61 2317
2935.12 2442
2935.63 2444
2936.15 2667
2936.66 2774
2937.17 2945
2937.68 3117
2938.19 3384
2938.70 3612
2939.22 3871
2939.73 4037
2940.24 4242
2940.75 4175
2941.26 3977
2941.77 3991
2942.29 3985
2942.80 3812
2943.31 3685
2943.82 3581
2944.34 3446
2944.85 3273
2945.36 3095
2945.87 3024
2946.38 2969
2946.90 2889
2947.41 2775
2947.92 2668
2948.43 2651
2948.95 2568
2949.46 2505
2949.97 2479
2950.48 2357
2951.00 2324
2951.51 2317
2952.02 2218
2952.54 2218
2953.05 2260
2953.56 2287
2954.08 2253
2954.59 2229
2955.10 2230
2955.61 2292
2956.13 2277
2956.64 2282
2957.15 2201
2957.67 2273
2958.18 2312
2958.69 2322
2959.21 2310
2959.72 2444
2960.23 2431
2960.75 2413
2961.26 2486
2961.78 2576
2962.29 2543
2962.80 2573
2963.32 2505
2963.83 2481
2964.35 2448
2964.86 2419
2965.37 2369
2965.89 2396
2966.40 2322
2966.92 2295
2967.43 2254
2967.94 2395
2968.46 2309
2968.97 2364
2969.49 2357
2970.00 2429
2970.52 2254
2971.03 2323
2971.54 2248
2972.06 2254
2972.57 2396
2973.09 2377
2973.60 2406
2974.12 2365
2974.63 2323
2975.15 2499
2975.66 2432
2976.18 2404
2976.69 2405
2977.21 2570
2977.72 2553
2978.24 2609
2978.75 2621
2979.27 2539
2979.78 2546
2980.30 2543
2980.81 2640
2981.33 2545
2981.84 2636
2982.36 2558
2982.88 2492
2983.39 2553
2983.91 2569
2984.42 2599
2984.94 2613
2985.45 2585
2985.97 2556
2986.49 2703
2987.00 2578
2987.52 2536
2988.03 2590
2988.55 2598
2989.07 2600
2989.58 2564
2990.10 2521
2990.61 2551
2991.13 2538
2991.65 2525
2992.16 2619
2992.68 2604
2993.20 2670
2993.71 2791
2994.23 2822
2994.75 2871
2995.26 2940
2995.78 3044
2996.30 3239
2996.81 3151
2997.33 3200
2997.85 3276
2998.36 3217
2998.88 3153
2999.40 3048
2999.91 3157
3000.43 3293
3000.95 3392
3001.46 3803
3001.98 4113
3002.50 4269
3003.02 4567
3003.53 4871
3004.05 5040
3004.57 4832
3005.09 4685
3005.60 4386
3006.12 4118
3006.64 3767
3007.16 3386
3007.67 3148
3008.19 3061
3008.71 2746
3009.23 2678
3009.74 2637
3010.26 2585
3010.78 2584
3011.30 2615
3011.82 2628
3012.33 2606
3012.85 2654
3013.37 2653
3013.89 2663
3014.41 2694
3014.93 2592
3015.44 2530
3015.96 2545
3016.48 2619
3017.00 2589
3017.52 2623
3018.04 2550
3018.55 2657
3019.07 2630
3019.59 2623
3020.11 2588
3020.63 2726
3021.15 2651
3021.67 2706
3022.19 2808
3022.71 2790
3023.22 2835
3023.74 2800
3024.26 2670
3024.78 2700
3025.30 2760
3025.82 2718
3026.34 2693
3026.86 2531
3027.38 2570
3027.90 2527
3028.42 2415
3028.94 2430
3029.46 2459
3029.98 2455
3030.49 2370
3031.01 2376
3031.53 2461
3032.05 2497
3032.57 2385
3033.09 2538
3033.61 2655
3034.13 2600
3034.65 2654
3035.17 2596
3035.69 2525
3036.21 2493
3036.73 2462
3037.25 2561
3037.77 2493
3038.29 2348
3038.81 2351
3039.34 2268
3039.86 2255
3040.38 2296
3040.90 2313
3041.42 2416
3041.94 2367
3042.46 2398
3042.98 2419
3043.50 2439
3044.02 2447
3044.54 2421
3045.06 2302
3045.58 2270
3046.10 2354
3046.63 2469
3047.15 2342
3047.67 2274
3048.19 2230
3048.71 2335
3049.23 2256
3049.75 2289
3050.27 2298
3050.79 2235
3051.32 2276
3051.84 2247
3052.36 2264
3052.88 2263
3053.40 2312
3053.92 2319
3054.45 2431
3054.97 2325
3055.49 2332
3056.01 2360
3056.53 2289
3057.05 2272
3057.58 2283
3058.10 2234
3058.62 2235
3059.14 2228
3059.66 2355
3060.19 2361
3060.71 2364
3061.23 2467
3061.75 2428
3062.28 2510
3062.80 2488
3063.32 2614
3063.84 2641
3064.37 2694
3064.89 2520
3065.41 2618
3065.93 2671
3066.46 2689
3066.98 2703
3067.50 2758
3068.02 2648
3068.55 2647
3069.07 2676
3069.59 2579
3070.12 2652
3070.64 2666
3071.16 2573
3071.69 2511
3072.21 2751
3072.73 2821
3073.26 2719
3073.78 2726
3074.30 2841
3074.83 2935
3075.35 2907
3075.87 2804
3076.40 2888
3076.92 2964
3077.44 2996
3077.97 3005
3078.49 3069
3079.01 3132
3079.54 3214
3080.06 3173
3080.59 3168
3081.11 3224
3081.63 3169
3082.16 3101
3082.68 3129
3083.21 3111
3083.73 3124
3084.25 3049
3084.78 2951
3085.30 3052
3085.83 3199
3086.35 3429
3086.88 3665
3087.40 3900
3087.93 4281
3088.45 4560
3088.97 4674
3089.50 4665
3090.02 4713
3090.55 4367
3091.07 4276
3091.60 3929
3092.12 3788
3092.65 3514
3093.17 3209
3093.70 3185
3094.22 3134
3094.75 3045
3095.27 3118
3095.80 3146
3096.32 3091
3096.85 3161
3097.37 3237
3097.90 3227
3098.43 3327
3098.95 3692
3099.48 4088
3100.00 4409
3100.53 4842
3101.05 5484
3101.58 6029
3102.10 6164
3102.63 6411
3103.16 6123
3103.68 5899
3104.21 5268
3104.73 4889
3105.26 4383
3105.79 3881
3106.31 3648
3106.84 3432
3107.36 3233
3107.89 3263
3108.42 3188
3108.94 3008
3109.47 3129
3110.00 3039
3110.52 2933
3111.05 2986
3111.57 2914
3112.10 3001
3112.63 2968
3113.15 2686
3113.68 2671
3114.21 2526
3114.74 2568
3115.26 2618
3115.79 2701
3116.32 2688
3116.84 2602
3117.37 2643
3117.90 2743
3118.42 2788
3118.95 2614
3119.48 2745
3120.01 2799
3120.53 2912
3121.06 3047
3121.59 3038
3122.11 2859
3122.64 2871
3123.17 2786
3123.70 2801
3124.22 2745
3124.75 2774
3125.28 2816
3125.81 2825
3126.34 2839
3126.86 2751
3127.39 2723
3127.92 2647
3128.45 2526
3128.98 2589
3129.50 2612
3130.03 2530
3130.56 2498
3131.09 2479
3131.62 2510
3132.14 2563
3132.67 2557
3133.20 2549
3133.73 2560
3134.26 2577
3134.79 2571
3135.31 2599
3135.84 2513
3136.37 2452
3136.90 2362
3137.43 2388
3137.96 2439
3138.49 2371
3139.02 2382
3139.54 2441
3140.07 2319
3140.60 2295
3141.13 2226
3141.66 2280
3142.19 2269
3142.72 2192
3143.25 2239
3143.78 2318
3144.31 2443
3144.84 2370
3145.37 2452
3145.89 2585
3146.42 2689
3146.95 2719
3147.48 2803
3148.01 2837
3148.54 2736
3149.07 2723
3149.60 2816
3150.13 2897
3150.66 2744
3151.19 2627
3151.72 2777
3152.25 2717
3152.78 2666
3153.31 2648
3153.84 2564
3154.37 2603
3154.90 2577
3155.43 2534
3155.96 2625
3156.49 2754
3157.02 2694
3157.55 2688
3158.08 2653
3158.61 2649
3159.14 2698
3159.68 2791
3160.21 2744
3160.74 2680
3161.27 2643
3161.80 2589
3162.33 2591
3162.86 2505
3163.39 2468
3163.92 2522
3164.45 2490
3164.98 2416
3165.51 2468
3166.05 2420
3166.58 2315
3167.11 2323
3167.64 2162
3168.17 2289
3168.70 2329
3169.23 2321
3169.76 2199
3170.30 2303
3170.83 2423
3171.36 2447
3171.89 2458
3172.42 2560
3172.95 2558
3173.49 2659
3174.02 2598
3174.55 2518
3175.08 2566
3175.61 2523
3176.15 2556
3176.68 2451
3177.21 2407
3177.74 2333
3178.27 2293
3178.81 2225
3179.34 2205
3179.87 2276
3180.40 2254
3180.93 2222
3181.47 2260
3182.00 2157
3182.53 2175
3183.06 2171
3183.60 2061
3184.13 2173
3184.66 2201
3185.20 2123
3185.73 2102
3186.26 2187
3186.79 2186
3187.33 2183
3187.86 2122
3188.39 2185
3188.93 2147
3189.46 2111
3189.99 2127
3190.52 2227
3191.06 2252
3191.59 2288
3192.12 2279
3192.66 2212
3193.19 2223
3193.72 2230
3194.26 2271
3194.79 2244
3195.33 2273
3195.86 2342
3196.39 2368
3196.93 2369
3197.46 2356
3197.99 2329
3198.53 2214
3199.06 2308
3199.60 2382
3200.13 2362
3200.66 2346
3201.20 2346
3201.73 2437
3202.27 2404
3202.80 2325
3203.33 2434
3203.87 2421
3204.40 2452
3204.94 2533
3205.47 2601
3206.01 2575
3206.54 2758
3207.07 2767
3207.61 2806
3208.14 2951
3208.68 2871
3209.21 2901
3209.75 2922
3210.28 2865
3210.82 2793
3211.35 2733
3211.89 2654
3212.42 2510
3212.96 2482
3213.49 2501
3214.03 2449
3214.56 2378
3215.10 2303
3215.63 2281
3216.17 2254
3216.70 2320
3217.24 2337
3217.78 2195
3218.31 2191
3218.85 2215
3219.38 2328
3219.92 2306
3220.45 2343
3220.99 2411
3221.52 2435
3222.06 2560
3222.60 2749
3223.13 2733
3223.67 2777
3224.20 2785
3224.74 2790
3225.28 2698
3225.81 2647
3226.35 2597
3226.88 2514
3227.42 2489
3227.96 2431
3228.49 2437
3229.03 2405
3229.57 2470
3230.10 2521
3230.64 2408
3231.18 2455
3231.71 2418
3232.25 2548
3232.79 2579
3233.32 2576
3233.86 2475
3234.40 2521
3234.93 2541
3235.47 2608
3236.01 2712
3236.54 2634
3237.08 2722
3237.62 2640
3238.15 2538
3238.69 2660
3239.23 2615
3239.77 2565
3240.30 2537
3240.84 2545
3241.38 2571
3241.92 2620
3242.45 2641
3242.99 2611
3243.53 2518
3244.07 2550
3244.60 2628
3245.14 2629
3245.68 2698
3246.22 2764
3246.75 2869
3247.29 2830
3247.83 2792
3248.37 2926
3248.91 3104
3249.44 3440
3249.98 3768
3250.52 4137
3251.06 4583
3251.60 4960
3252.14 5089
3252.67 5139
3253.21 4916
3253.75 4899
3254.29 4697
3254.83 4323
3255.37 4008
3255.90 3891
3256.44 3597
3256.98 3366
3257.52 3334
3258.06 3446
3258.60 3344
3259.14 3521
3259.68 3521
3260.21 3577
3260.75 3730
3261.29 3825
3261.83 3882
3262.37 4002
3262.91 3834
3263.45 3852
3263.99 4056
3264.53 4144
3265.07 4323
3265.61 4403
3266.15 4367
3266.69 4405
3267.23 4149
3267.76 3870
3268.30 3635
3268.84 3386
3269.38 3273
3269.92 3171
3270.46 3074
3271.00 3053
3271.54 3056
3272.08 2964
3272.62 3004
3273.16 2943
3273.70 2965
3274.24 2966
3274.78 3061
3275.32 3095
3275.86 3059
3276.40 2957
3276.94 3035
3277.48 3151
3278.03 3132
3278.57 3142
3279.11 3034
3279.65 3052
3280.19 3139
3280.73 3119
3281.27 3061
3281.81 3198
3282.35 3094
3282.89 3124
3283.43 3236
3283.97 3284
3284.51 3379
3285.05 3270
3285.60 3288
3286.14 3241
3286.68 3312
3287.22 3324
3287.76 3190
3288.30 3291
3288.84 3393
3289.38 3367
3289.93 3549
3290.47 3759
3291.01 3937
3291.55 4033
3292.09 4302
3292.63 4472
3293.18 4861
3293.72 4979
3294.26 5108
3294.80 5272
3295.34 5404
3295.88 5353
3296.43 5076
3296.97 4942
3297.51 4597
3298.05 4530
3298.59 4331
3299.14 4011
3299.68 3994
3300.22 3941
3300.76 3856
3301.31 3814
3301.85 3827
3302.39 3669
3302.93 3630
3303.48 3776
3304.02 3600
3304.56 3432
3305.10 3496
3305.65 3654
3306.19 3642
3306.73 3727
3307.27 3762
3307.82 3840
3308.36 3929
3308.90 3868
3309.45 3891
3309.99 3872
3310.53 3900
3311.07 3754
3311.62 3725
3312.16 3628
3312.70 3758
3313.25 3805
3313.79 3808
3314.33 3967
3314.88 4204
3315.42 4271
3315.97 4302
3316.51 4643
3317.05 4770
3317.60 5075
3318.14 5497
3318.68 5645
3319.23 5789
3319.77 5832
3320.32 5764
3320.86 5631
3321.40 5363
3321.95 5074
3322.49 4917
3323.04 4871
3323.58 4620
3324.12 4601
3324.67 4431
3325.21 4390
3325.76 4506
3326.30 4425
3326.85 4366
3327.39 4374
3327.93 4284
3328.48 4420
3329.02 4612
3329.57 4980
3330.11 5646
3330.66 6811
3331.20 8362
3331.75 10441
3332.29 13281
3332.84 16482
3333.38 19493
3333.93 22496
3334.47 24581
3335.02 25791
3335.56 25815
3336.11 24626
3336.65 23386
3337.20 20934
3337.74 18398
3338.29 15760
3338.83 13250
3339.38 11111
3339.92 9092
3340.47 7644
3341.02 6431
3341.56 5530
3342.11 5131
3342.65 4518
3343.20 4203
3343.74 4073
3344.29 3919
3344.84 3844
3345.38 3757
3345.93 3748
3346.47 3630
3347.02 3655
3347.57 3689
3348.11 3544
3348.66 3654
3349.21 3703
3349.75 3628
3350.30 3726
3350.84 3714
3351.39 3716
3351.94 3731
3352.48 3709
3353.03 3787
3353.58 3757
3354.12 3686
3354.67 3719
3355.22 3644
3355.76 3496
3356.31 3406
3356.86 3363
3357.40 3238
3357.95 3251
3358.50 3215
3359.05 3217
3359.59 3216
3360.14 3304
3360.69 3152
3361.23 3200
3361.78 3278
3362.33 3127
3362.88 3225
3363.42 3125
3363.97 3181
3364.52 3100
3365.07 3085
3365.61 3082
3366.16 3053
3366.71 3025
3367.26 2969
3367.80 3067
3368.35 3128
3368.90 3162
3369.45 3372
3370.00 3476
3370.54 3747
3371.09 4072
3371.64 4400
3372.19 4609
3372.74 4649
3373.28 4720
3373.83 4764
3374.38 4714
3374.93 4402
3375.48 4200
3376.03 3886
3376.57 3501
3377.12 3452
3377.67 3319
3378.22 3229
3378.77 2946
3379.32 3073
3379.87 2992
3380.42 2894
3380.96 2710
3381.51 2791
3382.06 2846
3382.61 2839
3383.16 2807
3383.71 2804
3384.26 2704
3384.81 2580
3385.36 2591
3385.91 2583
3386.45 2639
3387.00 2620
3387.55 2678
3388.10 2662
3388.65 2620
3389.20 2677
3389.75 2721
3390.30 2562
3390.85 2622
3391.40 2690
3391.95 2700
3392.50 2610
3393.05 2591
3393.60 2633
3394.15 2702
3394.70 2581
3395.25 2659
3395.80 2758
3396.35 2797
3396.90 2779
3397.45 2802
3398.00 2741
3398.55 2622
3399.10 2556
3399.65 2585
3400.20 2556
3400.75 2540
3401.30 2510
3401.85 2495
3402.40 2428
3402.95 2494
3403.50 2404
3404.06 2439
3404.61 2538
3405.16 2418
3405.71 2511
3406.26 2455
3406.81 2529
3407.36 2465
3407.91 2510
3408.46 2527
3409.01 2563
3409.56 2700
3410.12 2878
3410.67 2980
3411.22 2906
3411.77 2861
3412.32 2883
3412.87 2790
3413.42 2688
3413.98 2776
3414.53 2782
3415.08 2591
3415.63 2594
3416.18 2778
3416.73 2870
3417.29 2889
3417.84 2726
3418.39 2606
3418.94 2612
3419.49 2578
3420.05 2501
3420.60 2472
3421.15 2552
3421.70 2458
3422.25 2380
3422.81 2575
3423.36 2492
3423.91 2531
3424.46 2512
3425.01 2519
3425.57 2381
3426.12 2368
3426.67 2457
3427.23 2324
3427.78 2384
3428.33 2303
3428.88 2269
3429.44 2236
3429.99 2346
3430.54 2262
3431.09 2274
3431.65 2300
3432.20 2246
3432.75 2288
3433.31 2285
3433.86 2280
3434.41 2300
3434.97 2374
3435.52 2381
3436.07 2327
3436.63 2520
3437.18 2510
3437.73 2580
3438.29 2505
3438.84 2510
3439.39 2456
3439.95 2415
3440.50 2366
3441.05 2418
3441.61 2435
3442.16 2486
3442.72 2291
3443.27 2270
3443.82 2259
3444.38 2306
3444.93 2372
3445.48 2217
3446.04 2268
3446.59 2281
3447.15 2128
3447.70 2190
3448.26 2185
3448.81 2226
3449.36 2263
3449.92 2152
3450.47 2190
3451.03 2177
3451.58 2122
3452.14 2126
3452.69 2232
3453.25 2259
3453.80 2275
3454.36 2245
3454.91 2255
3455.47 2202
3456.02 2234
3456.58 2238
3457.13 2157
3457.69 2254
3458.24 2325
3458.80 2273
3459.35 2248
3459.91 2413
3460.46 2400
3461.02 2481
3461.57 2474
3462.13 2340
3462.68 2403
3463.24 2509
3463.79 2506
3464.35 2501
3464.90 2551
3465.46 2591
3466.02 2451
3466.57 2480
3467.13 2462
3467.68 2469
3468.24 2486
3468.80 2600
3469.35 2655
3469.91 2807
3470.46 2937
3471.02 2887
3471.58 2817
3472.13 2811
3472.69 2838
3473.24 2646
3473.80 2626
3474.36 2681
3474.91 2622
3475.47 2700
3476.03 2692
3476.58 2790
3477.14 2824
3477.70 2895
3478.25 2889
3478.81 2978
3479.37 3107
3479.92 3205
3480.48 3145
3481.04 3108
3481.59 3047
3482.15 3181
3482.71 3303
3483.26 3224
3483.82 3153
3484.38 3185
3484.94 3301
3485.49 3294
3486.05 3388
3486.61 3399
3487.17 3737
3487.72 4139
3488.28 4613
3488.84 5380
3489.40 6446
3489.95 7459
3490.51 8572
3491.07 9027
3491.63 9554
3492.18 9239
3492.74 8894
3493.30 7863
3493.86 7026
3494.42 6244
3494.97 5258
3495.53 4707
3496.09 4239
3496.65 3944
3497.21 3915
3497.76 4011
3498.32 3949
3498.88 3871
3499.44 4020
3500.00 4045
3500.56 4117
3501.11 4379
3501.67 4560
3502.23 4893
3502.79 5234
3503.35 5391
3503.91 5666
3504.47 5712
3505.03 5687
3505.58 5544
3506.14 5379
3506.70 4910
3507.26 4532
3507.82 4303
3508.38 4181
3508.94 3893
3509.50 3746
3510.06 3701
3510.62 3458
3511.17 3320
3511.73 3275
3512.29 3069
3512.85 2900
3513.41 2784
3513.97 2668
3514.53 2647
3515.09 2705
3515.65 2692
3516.21 2653
3516.77 2520
3517.33 2549
3517.89 2698
3518.45 2743
3519.01 2621
3519.57 2650
3520.13 2723
3520.69 2752
3521.25 2790
3521.81 2708
3522.37 2809
3522.93 2829
3523.49 2648
3524.05 2646
3524.61 2689
3525.17 2763
3525.73 2839
3526.29 2800
3526.85 2803
3527.41 2669
3527.97 2746
3528.54 2752
3529.10 2708
3529.66 2694
3530.22 2740
3530.78 2654
3531.34 2625
3531.90 2620
3532.46 2657
3533.02 2666
3533.58 2562
3534.14 2589
3534.71 2663
3535.27 2506
3535.83 2646
3536.39 2614
3536.95 2580
3537.51 2583
3538.07 2583
3538.64 2631
3539.20 2578
3539.76 2604
3540.32 2697
3540.88 2661
3541.44 2636
3542.00 2688
3542.57 2854
3543.13 2869
3543.69 2840
3544.25 2881
3544.81 2797
3545.38 2711
3545.94 2663
3546.50 2594
3547.06 2596
3547.62 2504
3548.19 2554
3548.75 2475
3549.31 2499
3549.87 2529
3550.44 2554
3551.00 2519
3551.56 2560
3552.12 2480
3552.69 2351
3553.25 2313
3553.81 2329
3554.37 2447
3554.94 2431
3555.50 2278
3556.06 2309
3556.63 2294
3557.19 2405
3557.75 2410
3558.31 2453
3558.88 2378
3559.44 2333
3560.00 2306
3560.57 2408
3561.13 2403
3561.69 2490
3562.26 2544
3562.82 2575
3563.38 2492
3563.95 2536
3564.51 2653
3565.07 2558
3565.64 2524
3566.20 2450
3566.77 2415
3567.33 2395
3567.89 2366
3568.46 2398
3569.02 2397
3569.59 2301
3570.15 2314
3570.71 2345
3571.28 2392
3571.84 2422
3572.41 2426
3572.97 2597
3573.53 2658
3574.10 2837
3574.66 2833
3575.23 3129
3575.79 3348
3576.36 3331
3576.92 3281
3577.48 3242
3578.05 3254
3578.61 3133
3579.18 3058
3579.74 2829
3580.31 2743
3580.87 2618
3581.44 2679
3582.00 2576
3582.57 2444
3583.13 2471
3583.70 2416
3584.26 2336
3584.83 2265
3585.39 2177
3585.96 2206
3586.52 2144
3587.09 2143
3587.65 2153
3588.22 2170
3588.79 2222
3589.35 2188
3589.92 2177
3590.48 2219
3591.05 2199
3591.61 2266
3592.18 2250
3592.74 2148
3593.31 2315
3593.88 2306
3594.44 2209
3595.01 2267
3595.57 2274
3596.14 2353
3596.71 2267
3597.27 2301
3597.84 2294
3598.40 2319
3598.97 2291
3599.54 2315
3600.10 2352
3600.67 2317
3601.24 2345
3601.80 2345
3602.37 2347
3602.94 2260
3603.50 2259
3604.07 2210
3604.64 2133
3605.20 2193
3605.77 2260
3606.34 2232
3606.90 2211
3607.47 2183
3608.04 2072
3608.60 2066
3609.17 2113
3609.74 2114
3610.30 2195
3610.87 2237
3611.44 2192
3612.01 2223
3612.57 2254
3613.14 2505
3613.71 2681
3614.28 2919
3614.84 3294
3615.41 3737
3615.98 4303
3616.55 4622
3617.11 4698
3617.68 4755
3618.25 4662
3618.82 4599
3619.39 4394
3619.95 4070
3620.52 3697
3621.09 3375
3621.66 3007
3622.23 2714
3622.79 2589
3623.36 2452
3623.93 2437
3624.50 2252
3625.07 2212
3625.63 2182
3626.20 2249
3626.77 2202
3627.34 2176
3627.91 2137
3628.48 2097
3629.05 2166
3629.61 2156
3630.18 2076
3630.75 2144
3631.32 2233
3631.89 2172
3632.46 2156
3633.03 2008
3633.60 2020
3634.16 2031
3634.73 2091
3635.30 2079
3635.87 2127
3636.44 2160
3637.01 2303
3637.58 2321
3638.15 2447
3638.72 2441
3639.29 2485
3639.86 2521
3640.43 2535
3641.00 2457
3641.57 2586
3642.14 2657
3642.71 2612
3643.27 2435
3643.84 2465
3644.41 2343
3644.98 2392
3645.55 2416
3646.12 2531
3646.69 2539
3647.26 2453
3647.83 2412
3648.40 2413
3648.97 2492
3649.54 2612
3650.12 2590
3650.69 2476
3651.26 2673
3651.83 2656
3652.40 2682
3652.97 2648
3653.54 2651
3654.11 2787
3654.68 2829
3655.25 2747
3655.82 2859
3656.39 2845
3656.96 2903
3657.53 2952
3658.10 2990
3658.67 2976
3659.25 2968
3659.82 3049
3660.39 2992
3660.96 2743
3661.53 2651
3662.10 2588
3662.67 2606
3663.24 2711
3663.81 2741
3664.39 2640
3664.96 2684
3665.53 2790
3666.10 2758
3666.67 2589
3667.24 2561
3667.81 2598
3668.39 2521
3668.96 2635
3669.53 2560
3670.10 2625
3670.67 2583
3671.25 2461
3671.82 2472
3672.39 2607
3672.96 2717
3673.53 2642
3674.11 2648
3674.68 2715
3675.25 2739
3675.82 2775
3676.39 2749
3676.97 2711
3677.54 2792
3678.11 2834
3678.68 2932
3679.26 2894
3679.83 2752
3680.40 2753
3680.97 2607
3681.55 2480
3682.12 2487
3682.69 2432
3683.27 2370
3683.84 2316
3684.41 2266
3684.98 2262
3685.56 2272
3686.13 2378
3686.70 2437
3687.28 2566
3687.85 2641
3688.42 2820
3689.00 2870
3689.57 2872
3690.14 2778
3690.72 2715
3691.29 2685
3691.86 2678
3692.44 2575
3693.01 2505
3693.58 2353
3694.16 2338
3694.73 2373
3695.31 2287
3695.88 2325
3696.45 2288
3697.03 2290
3697.60 2167
3698.18 2188
3698.75 2282
3699.32 2310
3699.90 2248
3700.47 2226
3701.05 2334
3701.62 2463
3702.19 2304
3702.77 2271
3703.34 2288
3703.92 2377
3704.49 2360
3705.07 2315
3705.64 2318
3706.22 2335
3706.79 2293
3707.37 2323
3707.94 2345
3708.51 2357
3709.09 2349
3709.66 2292
3710.24 2234
3710.81 2282
3711.39 2243
3711.96 2108
3712.54 2134
3713.11 2140
3713.69 2365
3714.27 2358
3714.84 2245
3715.42 2234
3715.99 2326
3716.57 2205
3717.14 2193
3717.72 2275
3718.29 2241
3718.87 2289
3719.44 2192
3720.02 2185
3720.60 2178
3721.17 2136
3721.75 2059
3722.32 2077
3722.90 2145
3723.47 2079
3724.05 2104
3724.63 2091
3725.20 1946
3725.78 2029
3726.36 2107
3726.93 2105
3727.51 2229
3728.08 2327
3728.66 2641
3729.24 2803
3729.81 3021
3730.39 3112
3730.97 3386
3731.54 3756
3732.12 3896
3732.70 3867
3733.27 3868
3733.85 3812
3734.43 3476
3735.00 3246
3735.58 3066
3736.16 3017
3736.73 2837
3737.31 2693
3737.89 2515
3738.47 2493
3739.04 2402
3739.62 2416
3740.20 2380
3740.77 2300
3741.35 2221
3741.93 2288
3742.51 2197
3743.08 2206
3743.66 2264
3744.24 2249
3744.82 2228
3745.39 2264
3745.97 2266
3746.55 2196
3747.13 2253
3747.71 2169
3748.28 2139
3748.86 2221
3749.44 2178
3750.02 2214
3750.59 2192
3751.17 2125
3751.75 2112
3752.33 2093
3752.91 2133
3753.49 2099
3754.06 2034
3754.64 2179
3755.22 2124
3755.80 2148
3756.38 2146
3756.96 2293
3757.53 2344
3758.11 2347
3758.69 2367
3759.27 2437
3759.85 2452
3760.43 2388
3761.01 2491
3761.59 2444
3762.17 2349
3762.74 2346
3763.32 2365
3763.90 2392
3764.48 2345
3765.06 2385
3765.64 2448
3766.22 2307
3766.80 2308
3767.38 2316
3767.96 2323
3768.54 2343
3769.12 2373
3769.70 2359
3770.27 2373
3770.85 2304
3771.43 2296
3772.01 2299
3772.59 2239
3773.17 2313
3773.75 2276
3774.33 2211
3774.91 2147
3775.49 2126
3776.07 2193
3776.65 2202
3777.23 2127
3777.81 2144
3778.39 2256
3778.97 2181
3779.55 2073
3780.13 2123
3780.71 2043
3781.29 2129
3781.88 2148
3782.46 2000
3783.04 2030
3783.62 1936
3784.20 2157
3784.78 2088
3785.36 2144
3785.94 2089
3786.52 2139
3787.10 2185
3787.68 2183
3788.26 2146
3788.84 2092
3789.43 2194
3790.01 2109
3790.59 2115
3791.17 2161
3791.75 2201
3792.33 2221
3792.91 2246
3793.49 2163
3794.08 2199
3794.66 2207
3795.24 2182
3795.82 2165
3796.40 2293
3796.98 2108
3797.56 2055
3798.15 2174
3798.73 2213
3799.31 2260
3799.89 2344
3800.47 2525
3801.06 2535
3801.64 2558
3802.22 2381
3802.80 2555
3803.38 2518
3803.97 2492
3804.55 2604
3805.13 2669
3805.71 2764
3806.29 2838
3806.88 2978
3807.46 2896
3808.04 3097
3808.62 3056
3809.21 3153
3809.79 3056
3810.37 2959
3810.95 3004
3811.54 2823
3812.12 2767
3812.70 2678
3813.29 2823
3813.87 2864
3814.45 2951
3815.03 2757
3815.62 2636
3816.20 2684
3816.78 2586
3817.37 2474
3817.95 2400
3818.53 2307
3819.12 2352
3819.70 2471
3820.28 2529
3820.87 2529
3821.45 2597
3822.03 2646
3822.62 2578
3823.20 2500
3823.78 2454
3824.37 2399
3824.95 2445
3825.54 2392
3826.12 2287
3826.70 2322
3827.29 2296
3827.87 2413
3828.46 2315
3829.04 2348
3829.62 2346
3830.21 2449
3830.79 2532
3831.38 2412
3831.96 2374
3832.54 2370
3833.13 2335
3833.71 2365
3834.30 2353
3834.88 2390
3835.47 2368
3836.05 2338
3836.64 2467
3837.22 2535
3837.81 2436
3838.39 2442
3838.98 2438
3839.56 2374
3840.15 2372
3840.73 2448
3841.31 2462
3841.90 2445
3842.49 2512
3843.07 2561
3843.66 2654
3844.24 2844
3844.83 2878
3845.41 2888
3846.00 2892
3846.58 2825
3847.17 2728
3847.75 2676
3848.34 2512
3848.92 2439
3849.51 2362
3850.10 2453
3850.68 2503
3851.27 2462
3851.85 2444
3852.44 2499
3853.02 2452
3853.61 2437
3854.20 2542
3854.78 2494
3855.37 2504
3855.95 2678
3856.54 2852
3857.13 3214
3857.71 3645
3858.30 4224
3858.89 4729
3859.47 5384
3860.06 5774
3860.64 5892
3861.23 6144
3861.82 5991
3862.40 5692
3862.99 5427
3863.58 5004
3864.16 4483
3864.75 4100
3865.34 3634
3865.92 3191
3866.51 3110
3867.10 2887
3867.69 2728
3868.27 2601
3868.86 2627
3869.45 2498
3870.03 2396
3870.62 2487
3871.21 2559
3871.80 2602
3872.38 2643
3872.97 2661
3873.56 2546
3874.15 2675
3874.73 2554
3875.32 2467
3875.91 2449
3876.50 2435
3877.08 2410
3877.67 2327
3878.26 2235
3878.85 2230
3879.43 2224
3880.02 2232
3880.61 2232
3881.20 2284
3881.79 2301
3882.37 2187
3882.96 2199
3883.55 2186
3884.14 2211
3884.73 2215
3885.32 2301
3885.90 2311
3886.49 2340
3887.08 2361
3887.67 2498
3888.26 2515
3888.85 2592
3889.44 2687
3890.02 2629
3890.61 2560
3891.20 2710
3891.79 2680
3892.38 2551
3892.97 2610
3893.56 2550
3894.15 2488
3894.74 2529
3895.32 2459
3895.91 2514
3896.50 2496
3897.09 2467
3897.68 2616
3898.27 2533
3898.86 2565
3899.45 2570
3900.04 2566
3900.63 2550
3901.22 2515
3901.81 2416
3902.40 2329
3902.99 2335
3903.58 2238
3904.17 2154
3904.76 2140
3905.35 2121
3905.94 2217
3906.53 2140
3907.12 2173
3907.71 2156
3908.30 2023
3908.89 2065
3909.48 2117
3910.07 2108
3910.66 1979
3911.25 2061
3911.84 2034
3912.43 1937
3913.02 1984
3913.61 2005
3914.20 2040
3914.79 1909
3915.38 1951
3915.97 1970
3916.56 2010
3917.15 2018
3917.74 1918
3918.33 1956
3918.92 1997
3919.52 2073
3920.11 1973
3920.70 1958
3921.29 1971
3921.88 1996
3922.47 1926
3923.06 1902
3923.65 1841
3924.24 1888
3924.84 1895
3925.43 1881
3926.02 1813
3926.61 1860
3927.20 1888
3927.79 1903
3928.38 1913
3928.98 1833
3929.57 1873
3930.16 1842
3930.75 1891
3931.34 1828
3931.93 1798
3932.53 1888
3933.12 1936
3933.71 1778
3934.30 1774
3934.89 1818
3935.49 1878
3936.08 1952
3936.67 1984
3937.26 1976
3937.86 1968
3938.45 2020
3939.04 2018
3939.63 2070
3940.23 1978
3940.82 2055
3941.41 1983
3942.00 2008
3942.60 2040
3943.19 2021
3943.78 1974
3944.37 1990
3944.97 1915
3945.56 1923
3946.15 1852
3946.75 1912
3947.34 1840
3947.93 1868
3948.52 1867
3949.12 1828
3949.71 1829
3950.30 1780
3950.90 1833
3951.49 1923
3952.08 1933
3952.68 1844
3953.27 1859
3953.86 1900
3954.46 1916
3955.05 1938
3955.65 1843
3956.24 1908
3956.83 1961
3957.43 1960
3958.02 2028
3958.61 2077
3959.21 2036
3959.80 2089
3960.40 1977
3960.99 1901
3961.58 2041
3962.18 2010
3962.77 2045
3963.37 2123
3963.96 2257
3964.55 2168
3965.15 2167
3965.74 2112
3966.34 2123
3966.93 2207
3967.53 2128
3968.12 2201
3968.72 2127
3969.31 2037
3969.91 2034
3970.50 2007
3971.10 2035
3971.69 2001
3972.28 2027
3972.88 1994
3973.47 1976
3974.07 2083
3974.66 2054
3975.26 2187
3975.85 2279
3976.45 2153
3977.05 2152
3977.64 2273
3978.24 2220
3978.83 2193
3979.43 2182
3980.02 2067
3980.62 2098
3981.21 2070
3981.81 2188
3982.40 2087
3983.00 2045
3983.60 2049
3984.19 2008
3984.79 1994
3985.38 1987
3985.98 2056
3986.58 2131
3987.17 2077
3987.77 2024
3988.36 2052
3988.96 2055
3989.56 2057
3990.15 2006
3990.75 1999
3991.34 2077
3991.94 2182
3992.54 2148
3993.13 2244
3993.73 2239
3994.33 2206
3994.92 2170
3995.52 2215
3996.12 2206
3996.71 2296
3997.31 2213
3997.91 2154
3998.50 2169
3999.10 2271
3999.70 2220
4000.29 2143
4000.89 2151
4001.49 2094
4002.09 2089
4002.68 2090
4003.28 2125
4003.88 2123
4004.47 2177
4005.07 2187
4005.67 2264
4006.27 2192
4006.86 2110
4007.46 2088
4008.06 2039
4008.66 2033
4009.25 2130
4009.85 2126
4010.45 2088
4011.05 2020
4011.64 2069
4012.24 2139
4012.84 2047
4013.44 2073
4014.04 2215
4014.63 2315
4015.23 2316
4015.83 2231
4016.43 2182
4017.03 2302
4017.63 2262
4018.22 2262
4018.82 2271
4019.42 2238
4020.02 2130
4020.62 2040
4021.22 2013
4021.81 2023
4022.41 1944
4023.01 1979
4023.61 1963
4024.21 1974
4024.81 2074
4025.41 2048
4026.01 1990
4026.60 2036
4027.20 2076
4027.80 2203
4028.40 2165
4029.00 2189
4029.60 2119
4030.20 2167
4030.80 2150
4031.40 2121
4032.00 2116
4032.60 2132
4033.20 2168
4033.80 2126
4034.39 1992
4034.99 2008
4035.59 2017
4036.19 1969
4036.79 1932
4037.39 1966
4037.99 1896
4038.59 1906
4039.19 1957
4039.79 1864
4040.39 1834
4040.99 1928
4041.59 1906
4042.19 1942
4042.79 1963
4043.39 1908
4043.99 1866
4044.59 1862
4045.19 1899
4045.79 1809
4046.39 1947
4046.99 1987
4047.60 1947
4048.20 1926
4048.80 1960
4049.40 1915
4050.00 2029
4050.60 1957
4051.20 2002
4051.80 1992
4052.40 1927
4053.00 2019
4053.60 1997
4054.20 1895
4054.80 1891
4055.41 1864
4056.01 1875
4056.61 1934
4057.21 1893
4057.81 1888
4058.41 1898
4059.01 1885
4059.61 1856
4060.22 2015
4060.82 1994
4061.42 1970
4062.02 2011
4062.62 2159
4063.22 2193
4063.82 2324
4064.43 2373
4065.03 2168
4065.63 2250
4066.23 2381
4066.83 2332
4067.44 2168
4068.04 2163
4068.64 2131
4069.24 2098
4069.84 1979
4070.45 1942
4071.05 1877
4071.65 1812
4072.25 1817
4072.86 1833
4073.46 1808
4074.06 1786
4074.66 1811
4075.27 1728
4075.87 1754
4076.47 1795
4077.07 1824
4077.68 1755
4078.28 1743
4078.88 1849
4079.48 1914
4080.09 1872
4080.69 1783
4081.29 1845
4081.90 1792
4082.50 1797
4083.10 1764
4083.71 1828
4084.31 1796
4084.91 1765
4085.52 1774
4086.12 1861
4086.72 1828
4087.33 1807
4087.93 1805
4088.53 1768
4089.14 1749
4089.74 1798
4090.34 1812
4090.95 1809
4091.55 1834
4092.15 1829
4092.76 1851
4093.36 1864
4093.97 1865
4094.57 1841
4095.17 1869
4095.78 1906
4096.38 1921
4096.99 1975
4097.59 1964
4098.19 1836
4098.80 1893
4099.40 1854
4100.01 1913
4100.61 1897
4101.22 1798
4101.82 1819
4102.43 1867
4103.03 1871
4103.63 1744
4104.24 1790
4104.84 1796
4105.45 1727
4106.05 1769
4106.66 1758
4107.26 1840
4107.87 1793
4108.47 1747
4109.08 1721
4109.68 1759
4110.29 1744
4110.89 1734
4111.50 1750
4112.10 1734
4112.71 1689
4113.31 1687
4113.92 1744
4114.53 1782
4115.13 1751
4115.74 1771
4116.34 1746
4116.95 1729
4117.55 1796
4118.16 1858
4118.76 1735
4119.37 1807
4119.98 1785
4120.58 1744
4121.19 1798
4121.79 1828
4122.40 1822
4123.01 1774
4123.61 1821
4124.22 1805
4124.82 1784
4125.43 1749
4126.04 1778
4126.64 1764
4127.25 1762
4127.86 1828
4128.46 1869
4129.07 1818
4129.68 1839
4130.28 1890
4130.89 1908
4131.50 1839
4132.10 1957
4132.71 1929
4133.32 1855
4133.92 1876
4134.53 2032
4135.14 2089
4135.74 2033
4136.35 2090
4136.96 2040
4137.56 2093
4138.17 2162
4138.78 2154
4139.39 2087
4139.99 2081
4140.60 2136
4141.21 2131
4141.82 2138
4142.42 2168
4143.03 2148
4143.64 2198
4144.25 2197
4144.85 2135
4145.46 2067
4146.07 2065
4146.68 2041
4147.28 1952
4147.89 1921
4148.50 1931
4149.11 1843
4149.72 1846
4150.32 1884
4150.93 1798
4151.54 1846
4152.15 1821
4152.76 1826
4153.37 1824
4153.97 1800
4154.58 1773
4155.19 1786
4155.80 1828
4156.41 1923
4157.02 1905
4157.62 1871
4158.23 1813
4158.84 1861
4159.45 1829
4160.06 1954
4160.67 1956
4161.28 1939
4161.89 1915
4162.49 1998
4163.10 2000
4163.71 1961
4164.32 1983
4164.93 1977
4165.54 1991
4166.15 2045
4166.76 2027
4167.37 2120
4167.98 2220
4168.59 2143
4169.20 2254
4169.81 2408
4170.42 2407
4171.02 2335
4171.63 2389
4172.24 2413
4172.85 2370
4173.46 2319
4174.07 2286
4174.68 2261
4175.29 2213
4175.90 2122
4176.51 2090
4177.12 2058
4177.73 1970
4178.34 1919
4178.95 1900
4179.56 1895
4180.17 1843
4180.78 1884
4181.39 1909
4182.00 1874
4182.61 1851
4183.23 1852
4183.84 1922
4184.45 1891
4185.06 1989
4185.67 1941
4186.28 1853
4186.89 1827
4187.50 1786
4188.11 1839
4188.72 1793
4189.33 1884
4189.94 1935
4190.55 1955
4191.17 1989
4191.78 2020
4192.39 2215
4193.00 2258
4193.61 2266
4194.22 2273
4194.83 2262
4195.44 2211
4196.06 2189
4196.67 2158
4197.28 2074
4197.89 2072
4198.50 2061
4199.11 2012
4199.72 2016
4200.34 1993
4200.95 1981
4201.56 1976
4202.17 1945
4202.78 1923
4203.40 1979
4204.01 1982
4204.62 1953
4205.23 1966
4205.84 1903
4206.46 1972
4207.07 2090
4207.68 1973
4208.29 2074
4208.90 2055
4209.52 2111
4210.13 2108
4210.74 2167
4211.35 2258
4211.97 2174
4212.58 2134
4213.19 2112
4213.80 2077
4214.42 2239
4215.03 2151
4215.64 2235
4216.26 2329
4216.87 2254
4217.48 2372
4218.09 2361
4218.71 2484
4219.32 2690
4219.93 2731
4220.55 2704
4221.16 2765
4221.77 2783
4222.39 3002
4223.00 2876
4223.61 2856
4224.23 2975
4224.84 3088
4225.45 3298
4226.07 3458
4226.68 3784
4227.30 3994
4227.91 3908
4228.52 3910
4229.14 3718
4229.75 3486
4230.36 3104
4230.98 2885
4231.59 2736
4232.21 2720
4232.82 2663
4233.43 2557
4234.05 2438
4234.66 2469
4235.28 2471
4235.89 2422
4236.51 2391
4237.12 2472
4237.73 2363
4238.35 2273
4238.96 2280
4239.58 2426
4240.19 2420
4240.81 2323
4241.42 2225
4242.04 2391
4242.65 2344
4243.27 2283
4243.88 2136
4244.50 2289
4245.11 2247
4245.73 2267
4246.34 2279
4246.96 2187
4247.57 2295
4248.19 2306
4248.80 2168
4249.42 2182
4250.03 2190
4250.65 2221
4251.26 2125
4251.88 2160
4252.49 2050
4253.11 2125
4253.72 2054
4254.34 2057
4254.96 2129
4255.57 2169
4256.19 2176
4256.80 2204
4257.42 2267
4258.03 2248
4258.65 2230
4259.27 2298
4259.88 2389
4260.50 2429
4261.12 2504
4261.73 2624
4262.35 2682
4262.96 2669
4263.58 2685
4264.20 2666
4264.81 2573
4265.43 2545
4266.05 2504
4266.66 2437
4267.28 2286
4267.90 2263
4268.51 2208
4269.13 2208
4269.75 2162
4270.36 2115
4270.98 2158
4271.60 2207
4272.21 2207
4272.83 2175
4273.45 2206
4274.06 2262
4274.68 2273
4275.30 2366
4275.92 2398
4276.53 2461
4277.15 2476
4277.77 2477
4278.38 2543
4279.00 2399
4279.62 2416
4280.24 2208
4280.85 2255
4281.47 2150
4282.09 2088
4282.71 2140
4283.32 2033
4283.94 2094
4284.56 1983
4285.18 1926
4285.80 1955
4286.41 1876
4287.03 1887
4287.65 1944
4288.27 1973
4288.89 1890
4289.50 1896
4290.12 1895
4290.74 1865
4291.36 1837
4291.98 1806
4292.60 1892
4293.21 1806
4293.83 1872
4294.45 1911
4295.07 1858
4295.69 1885
4296.31 1925
4296.93 1893
4297.54 1989
4298.16 2032
4298.78 2051
4299.40 2025
4300.02 1992
4300.64 1994
4301.26 1963
4301.88 2048
4302.50 1913
4303.12 1898
4303.73 2005
4304.35 1927
4304.97 1908
4305.59 1896
4306.21 1909
4306.83 2026
4307.45 1956
4308.07 1925
4308.69 1978
4309.31 1907
4309.93 1904
4310.55 1958
4311.17 2100
4311.79 2158
4312.41 2047
4313.03 2044
4313.65 2044
4314.27 2026
4314.89 1988
4315.51 2079
4316.13 2105
4316.75 2061
4317.37 2094
4317.99 2014
4318.61 1939
4319.23 2039
4319.85 2026
4320.47 1977
4321.09 2088
4321.71 2170
4322.33 2218
4322.95 2277
4323.57 2269
4324.19 2239
4324.81 2301
4325.43 2380
4326.05 2443
4326.68 2463
4327.30 2387
4327.92 2461
4328.54 2633
4329.16 2809
4329.78 2953
4330.40 3322
4331.02 3728
4331.64 4030
4332.26 4030
4332.89 3970
4333.51 3994
4334.13 3686
4334.75 3521
4335.37 3349
4335.99 3179
4336.61 3192
4337.24 3156
4337.86 3009
4338.48 2900
4339.10 2851
4339.72 2795
4340.34 2797
4340.97 2825
4341.59 2735
4342.21 2832
4342.83 2926
4343.45 3161
4344.08 3620
4344.70 3958
4345.32 4206
4345.94 4375
4346.57 4495
4347.19 4362
4347.81 4091
4348.43 3812
4349.05 3760
4349.68 3508
4350.30 3343
4350.92 3220
4351.54 3075
4352.17 2925
4352.79 2813
4353.41 2686
4354.04 2571
4354.66 2529
4355.28 2409
4355.90 2366
4356.53 2334
4357.15 2343
4357.77 2399
4358.40 2400
4359.02 2458
4359.64 2454
4360.27 2356
4360.89 2304
4361.51 2265
4362.14 2297
4362.76 2215
4363.38 2222
4364.01 2243
4364.63 2149
4365.25 2196
4365.88 2171
4366.50 2169
4367.12 2194
4367.75 2130
4368.37 2103
4369.00 2132
4369.62 2167
4370.24 2128
4370.87 2129
4371.49 2061
4372.12 2078
4372.74 2082
4373.36 2030
4373.99 2100
4374.61 2088
4375.24 2062
4375.86 2029
4376.49 2035
4377.11 2085
4377.73 2142
4378.36 2082
4378.98 2107
4379.61 2159
4380.23 2045
4380.86 2061
4381.48 2143
4382.11 2086
4382.73 2164
4383.36 2242
4383.98 2102
4384.61 2124
4385.23 2149
4385.86 2114
4386.48 2129
4387.11 2073
4387.73 2206
4388.36 2317
4388.98 2328
4389.61 2463
4390.23 2478
4390.86 2544
4391.48 2402
4392.11 2343
4392.74 2390
4393.36 2298
4393.99 2223
4394.61 2191
4395.24 2163
4395.86 2108
4396.49 2100
4397.12 2101
4397.74 2126
4398.37 2127
4398.99 2209
4399.62 2210
4400.25 2194
4400.87 2100
4401.50 2135
4402.12 2192
4402.75 2060
4403.38 2050
4404.00 2023
4404.63 2014
4405.26 2046
4405.88 2057
4406.51 2074
4407.14 2078
4407.76 1983
4408.39 1926
4409.02 2010
4409.64 2079
4410.27 2097
4410.90 1919
4411.52 2082
4412.15 1994
4412.78 1993
4413.40 2038
4414.03 1944
4414.66 1844
4415.29 1924
4415.91 1855
4416.54 1865
4417.17 1884
4417.79 1959
4418.42 2002
4419.05 2002
4419.68 2038
4420.30 1992
4420.93 1921
4421.56 1904
4422.19 1845
4422.81 1859
4423.44 1909
4424.07 1804
4424.70 1698
4425.33 1688
4425.95 1751
4426.58 1812
4427.21 1794
4427.84 1747
4428.47 1761
4429.09 1710
4429.72 1754
4430.35 1715
4430.98 1738
4431.61 1653
4432.23 1684
4432.86 1699
4433.49 1714
4434.12 1718
4434.75 1772
4435.38 1836
4436.01 1775
4436.63 1774
4437.26 1749
4437.89 1800
4438.52 1732
4439.15 1721
4439.78 1689
4440.41 1693
4441.04 1718
4441.67 1798
4442.29 1842
4442.92 1771
4443.55 1724
4444.18 1831
4444.81 1842
4445.44 1851
4446.07 1869
4446.70 1803
4447.33 1810
4447.96 1787
4448.59 1853
4449.22 1825
4449.85 1832
4450.48 1798
4451.11 1774
4451.74 1754
4452.37 1787
4453.00 1859
4453.63 1873
4454.26 1930
4454.89 1908
4455.52 1929
4456.15 1964
4456.78 2003
4457.41 1918
4458.04 1787
4458.67 1772
4459.30 1845
4459.93 1755
4460.56 1650
4461.19 1686
4461.82 1760
4462.45 1683
4463.08 1695
4463.71 1638
4464.34 1649
4464.97 1639
4465.60 1609
4466.23 1668
4466.86 1657
4467.49 1659
4468.12 1719
4468.76 1650
4469.39 1632
4470.02 1608
4470.65 1599
4471.28 1710
4471.91 1757
4472.54 1628
4473.17 1678
4473.80 1723
4474.44 1824
4475.07 1683
4475.70 1743
4476.33 1659
4476.96 1672
4477.59 1704
4478.22 1674
4478.86 1665
4479.49 1728
4480.12 1743
4480.75 1805
4481.38 1797
4482.02 1842
4482.65 1834
4483.28 1897
4483.91 1947
4484.54 1900
4485.18 1899
4485.81 1911
4486.44 1818
4487.07 1835
4487.70 1910
4488.34 1892
4488.97 1858
4489.60 1865
4490.23 1839
4490.87 1824
4491.50 1931
4492.13 1918
4492.76 1858
4493.40 1864
4494.03 1786
4494.66 1777
4495.30 1808
4495.93 1843
4496.56 1855
4497.19 1913
4497.83 1921
4498.46 2030
4499.09 1978
4499.73 2167
4500.36 2298
4500.99 2427
4501.63 2339
4502.26 2425
4502.89 2365
4503.53 2409
4504.16 2228
4504.79 2230
4505.43 2245
4506.06 2167
4506.69 2107
4507.33 2131
4507.96 2130
4508.59 2083
4509.23 2005
4509.86 1974
4510.50 1985
4511.13 2048
4511.76 1968
4512.40 2049
4513.03 2029
4513.67 1956
4514.30 1872
4514.93 1955
4515.57 1921
4516.20 1859
4516.84 1891
4517.47 1994
4518.11 1932
4518.74 1874
4519.37 1914
4520.01 1935
4520.64 1964
4521.28 1880
4521.91 1950
4522.55 1988
4523.18 1977
4523.82 2073
4524.45 2089
4525.09 2234
4525.72 2326
4526.36 2513
4526.99 2724
4527.63 3169
4528.26 3716
4528.90 4180
4529.53 4837
4530.17 5484
4530.80 5707
4531.44 5756
4532.07 5584
4532.71 5279
4533.34 4886
4533.98 4506
4534.62 3944
4535.25 3381
4535.89 2927
4536.52 2660
4537.16 2389
4537.79 2259
4538.43 2131
4539.07 2014
4539.70 2037
4540.34 1957
4540.97 1945
4541.61 1910
4542.25 1779
4542.88 1850
4543.52 1912
4544.15 1884
4544.79 1822
4545.43 1871
4546.06 1939
4546.70 1988
4547.34 1940
4547.97 1930
4548.61 1928
4549.25 1971
4549.88 1955
4550.52 1903
4551.16 1936
4551.79 1965
4552.43 1917
4553.07 1936
4553.70 1959
4554.34 1962
4554.98 1909
4555.61 1894
4556.25 1893
4556.89 1909
4557.53 1867
4558.16 1944
4558.80 1952
4559.44 1889
4560.07 1915
4560.71 2033
4561.35 1992
4561.99 1979
4562.62 1991
4563.26 2025
4563.90 2119
4564.54 2122
4565.18 2119
4565.81 2188
4566.45 2272
4567.09 2325
4567.73 2423
4568.36 2394
4569.00 2360
4569.64 2358
4570.28 2320
4570.92 2319
4571.55 2247
4572.19 2263
4572.83 2203
4573.47 2224
4574.11 2082
4574.75 2034
4575.38 2045
4576.02 1976
4576.66 1889
4577.30 1821
4577.94 1850
4578.58 1830
4579.22 1815
4579.85 1850
4580.49 1844
4581.13 1893
4581.77 1834
4582.41 1820
4583.05 1792
4583.69 1836
4584.33 1857
4584.97 1878
4585.61 1943
4586.24 1881
4586.88 1841
4587.52 1962
4588.16 1983
4588.80 2035
4589.44 1982
4590.08 2197
4590.72 2302
4591.36 2276
4592.00 2353
4592.64 2301
4593.28 2217
4593.92 2160
4594.56 2005
4595.20 1966
4595.84 1836
4596.48 1804
4597.12 1854
4597.76 1817
4598.40 1854
4599.04 1851
4599.68 1864
4600.32 1856
4600.96 1848
4601.60 1901
4602.24 1807
4602.88 1890
4603.52 1912
4604.16 1882
4604.80 1903
4605.44 1899
4606.08 1970
4606.72 1948
4607.36 1902
4608.00 1980
4608.64 2047
4609.28 1980
4609.93 1950
4610.57 1927
4611.21 1946
4611.85 1897
4612.49 1863
4613.13 1859
4613.77 1980
4614.41 1893
4615.05 1854
4615.69 1825
4616.34 1796
4616.98 1734
4617.62 1721
4618.26 1697
4618.90 1716
4619.54 1735
4620.18 1742
4620.83 1683
4621.47 1653
4622.11 1724
4622.75 1743
4623.39 1765
4624.03 1789
4624.68 1711
4625.32 1769
4625.96 1785
4626.60 1803
4627.24 1795
4627.89 1800
4628.53 1786
4629.17 1928
4629.81 1835
4630.45 1910
4631.10 2026
4631.74 2059
4632.38 1976
4633.02 2027
4633.67 1949
4634.31 1889
4634.95 1919
4635.59 2040
4636.24 2092
4636.88 2134
4637.52 2129
4638.17 2094
4638.81 2155
4639.45 2119
4640.09 2151
4640.74 2014
4641.38 2012
4642.02 1996
4642.67 1893
4643.31 1837
4643.95 1946
4644.60 1953
4645.24 1967
4645.88 1969
4646.53 1864
4647.17 1851
4647.81 1811
4648.46 1860
4649.10 1832
4649.74 1884
4650.39 1911
4651.03 1896
4651.67 1937
4652.32 1973
4652.96 1926
4653.61 1934
4654.25 1933
4654.89 1979
4655.54 1913
4656.18 1744
4656.83 1796
4657.47 1728
4658.11 1660
4658.76 1633
4659.40 1829
4660.05 1740
4660.69 1676
4661.33 1685
4661.98 1698
4662.62 1644
4663.27 1593
4663.91 1630
4664.56 1650
4665.20 1604
4665.85 1663
4666.49 1573
4667.14 1534
4667.78 1612
4668.43 1622
4669.07 1577
4669.72 1583
4670.36 1543
4671.01 1581
4671.65 1624
4672.30 1621
4672.94 1632
4673.59 1612
4674.23 1671
4674.88 1722
4675.52 1708
4676.17 1713
4676.81 1712
4677.46 1645
4678.10 1660
4678.75 1732
4679.40 1701
4680.04 1717
4680.69 1753
4681.33 1719
4681.98 1739
4682.62 1754
4683.27 1751
4683.92 1794
4684.56 1816
4685.21 1821
4685.85 1846
4686.50 1748
4687.15 1748
4687.79 1741
4688.44 1796
4689.09 1813
4689.73 1782
4690.38 1855
4691.02 1902
4691.67 1852
4692.32 1957
4692.96 1861
4693.61 1868
4694.26 1878
4694.90 1987
4695.55 2023
4696.20 2013
4696.84 2005
4697.49 1898
4698.14 2049
4698.78 2117
4699.43 2217
4700.08 2124
4700.73 2157
4701.37 2120
4702.02 1977
4702.67 1912
4703.31 1902
4703.96 1900
4704.61 1922
4705.26 2021
4705.90 1871
4706.55 1814
4707.20 1835
4707.85 1910
4708.49 1918
4709.14 1900
4709.79 1844
4710.44 1923
4711.09 1850
4711.73 1859
4712.38 1754
4713.03 1787
4713.68 1823
4714.33 1829
4714.97 1882
4715.62 1739
4716.27 1741
4716.92 1746
4717.57 1816
4718.21 1788
4718.86 1825
4719.51 1835
4720.16 1819
4720.81 1879
4721.46 1763
4722.11 1769
4722.75 1871
4723.40 1872
4724.05 1919
4724.70 1894
4725.35 1915
4726.00 1786
4726.65 1860
4727.30 1863
4727.94 1884
4728.59 1784
4729.24 1782
4729.89 1804
4730.54 1795
4731.19 1714
4731.84 1715
4732.49 1768
4733.14 1706
4733.79 1768
4734.44 1813
4735.09 1698
4735.74 1693
4736.38 1716
4737.03 1818
4737.68 1843
4738.33 1825
4738.98 1926
4739.63 1937
4740.28 1944
4740.93 1992
4741.58 1901
4742.23 1719
4742.88 1729
4743.53 1835
4744.18 1755
4744.83 1819
4745.48 1757
4746.13 1776
4746.78 1813
4747.43 1839
4748.08 1815
4748.73 1737
4749.39 1805
4750.04 1922
4750.69 1915
4751.34 1920
4751.99 1864
4752.64 1911
4753.29 1858
4753.94 1849
4754.59 1870
4755.24 1862
4755.89 1801
4756.54 1748
4757.19 1815
4757.84 1834
4758.50 1909
4759.15 1927
4759.80 2014
4760.45 1972
4761.10 2006
4761.75 1994
4762.40 1919
4763.05 1923
4763.71 1942
4764.36 1888
4765.01 1948
4765.66 1855
4766.31 1896
4766.96 1908
4767.62 1818
4768.27 1865
4768.92 1814
4769.57 1897
4770.22 1826
4770.87 1875
4771.53 1806
4772.18 1843
4772.83 1854
4773.48 1867
4774.13 1840
4774.79 1784
4775.44 1728
4776.09 1742
4776.74 1771
4777.40 1727
4778.05 1796
4778.70 1781
4779.35 1883
4780.01 1828
4780.66 1851
4781.31 1818
4781.96 1802
4782.62 1799
4783.27 1809
4783.92 1789
4784.57 1844
4785.23 1765
4785.88 1849
4786.53 1854
4787.19 1838
4787.84 1910
4788.49 1907
4789.15 1900
4789.80 1854
4790.45 1969
4791.11 1894
4791.76 1829
4792.41 1910
4793.07 1958
4793.72 1858
4794.37 1842
4795.03 1848
4795.68 1830
4796.33 1957
4796.99 1988
4797.64 1999
4798.29 2080
4798.95 2103
4799.60 2136
4800.26 2178
4800.91 2157
4801.56 2210
4802.22 2136
4802.87 2125
4803.53 2123
4804.18 2086
4804.83 2084
4805.49 1986
4806.14 2007
4806.80 1988
4807.45 1909
4808.11 1966
4808.76 1946
4809.42 1755
4810.07 1773
4810.72 1911
4811.38 1861
4812.03 1888
4812.69 1934
4813.34 1927
4814.00 2043
4814.65 2022
4815.31 2015
4815.96 1949
4816.62 2004
4817.27 2084
4817.93 2115
4818.58 2104
4819.24 2078
4819.89 2269
4820.55 2276
4821.20 2380
4821.86 2402
4822.52 2464
4823.17 2465
4823.83 2366
4824.48 2280
4825.14 2322
4825.79 2358
4826.45 2293
4827.10 2298
4827.76 2191
4828.42 2202
4829.07 2100
4829.73 2214
4830.38 2305
4831.04 2298
4831.70 2280
4832.35 2342
4833.01 2352
4833.66 2374
4834.32 2404
4834.98 2410
4835.63 2458
4836.29 2505
4836.95 2683
4837.60 2588
4838.26 2514
4838.92 2445
4839.57 2458
4840.23 2453
4840.89 2507
4841.54 2421
4842.20 2354
4842.86 2394
4843.51 2505
4844.17 2542
4844.83 2529
4845.48 2391
4846.14 2494
4846.80 2568
4847.45 2647
4848.11 2590
4848.77 2766
4849.43 2717
4850.08 2788
4850.74 2762
4851.40 2621
4852.06 2631
4852.71 2633
4853.37 2622
4854.03 2586
4854.69 2630
4855.34 2796
4856.00 2820
4856.66 2898
4857.32 3011
4857.97 3027
4858.63 3012
4859.29 3005
4859.95 2886
4860.61 2726
4861.26 2649
4861.92 2607
4862.58 2719
4863.24 2627
4863.90 2643
4864.55 2524
4865.21 2525
4865.87 2448
4866.53 2548
4867.19 2553
4867.85 2681
4868.51 2609
4869.16 2607
4869.82 2402
4870.48 2337
4871.14 2328
4871.80 2355
4872.46 2384
4873.12 2371
4873.78 2329
4874.43 2424
4875.09 2392
4875.75 2249
4876.41 2332
4877.07 2423
4877.73 2521
4878.39 2615
4879.05 2355
4879.71 2335
4880.37 2435
4881.03 2361
4881.69 2353
4882.34 2321
4883.00 2315
4883.66 2306
4884.32 2333
4884.98 2342
4885.64 2225
4886.30 2209
4886.96 2208
4887.62 2177
4888.28 2103
4888.94 2199
4889.60 2223
4890.26 2211
4890.92 2171
4891.58 2190
4892.24 2283
4892.90 2228
4893.56 2204
4894.22 2154
4894.88 2150
4895.54 2050
4896.20 2159
4896.86 2142
4897.52 2168
4898.19 2287
4898.85 2418
4899.51 2436
4900.17 2341
4900.83 2204
4901.49 2156
4902.15 2212
4902.81 2130
4903.47 2043
4904.13 2073
4904.79 2022
4905.45 2099
4906.12 2048
4906.78 2039
4907.44 2049
4908.10 2034
4908.76 1951
4909.42 1943
4910.08 1958
4910.74 1962
4911.41 1890
4912.07 1855
4912.73 1870
4913.39 1874
4914.05 1819
4914.71 1806
4915.38 1810
4916.04 1853
4916.70 1819
4917.36 1770
4918.02 1756
4918.68 1720
4919.35 1786
4920.01 1846
4920.67 1714
4921.33 1737
4921.99 1745
4922.66 1743
4923.32 1689
4923.98 1720
4924.64 1713
4925.31 1754
4925.97 1777
4926.63 1738
4927.29 1639
4927.96 1752
4928.62 1762
4929.28 1774
4929.94 1748
4930.61 1763
4931.27 1753
4931.93 1700
4932.59 1727
4933.26 1658
4933.92 1701
4934.58 1692
4935.25 1640
4935.91 1706
4936.57 1734
4937.24 1731
4937.90 1705
4938.56 1718
4939.23 1725
4939.89 1629
4940.55 1687
4941.22 1740
4941.88 1752
4942.54 1673
4943.21 1660
4943.87 1692
4944.53 1748
4945.20 1702
4945.86 1659
4946.52 1664
4947.19 1710
4947.85 1738
4948.52 1642
4949.18 1598
4949.84 1691
4950.51 1674
4951.17 1697
4951.84 1719
4952.50 1706
4953.17 1667
4953.83 1624
4954.49 1707
4955.16 1741
4955.82 1703
4956.49 1823
4957.15 1767
4957.82 1923
4958.48 1985
4959.15 2079
4959.81 2230
4960.47 2232
4961.14 2327
4961.80 2340
4962.47 2307
4963.13 2263
4963.80 2388
4964.46 2244
4965.13 2119
4965.79 2098
4966.46 1942
4967.12 1848
4967.79 1793
4968.45 1753
4969.12 1765
4969.79 1778
4970.45 1715
4971.12 1797
4971.78 1770
4972.45 1750
4973.11 1780
4973.78 1792
4974.44 1891
4975.11 1905
4975.78 1847
4976.44 1849
4977.11 1805
4977.77 1813
4978.44 1738
4979.11 1687
4979.77 1686
4980.44 1591
4981.10 1638
4981.77 1632
4982.44 1728
4983.10 1742
4983.77 1669
4984.43 1651
4985.10 1722
4985.77 1648
4986.43 1645
4987.10 1636
4987.77 1671
4988.43 1686
4989.10 1686
4989.77 1658
4990.43 1675
4991.10 1612
4991.77 1726
4992.43 1628
4993.10 1634
4993.77 1672
4994.43 1569
4995.10 1553
4995.77 1592
4996.44 1572
4997.10 1669
4997.77 1612
4998.44 1595
4999.10 1604
4999.77 1568
5000.44 1525
5001.11 1565
5001.77 1541
5002.44 1579
5003.11 1539
5003.78 1525
5004.44 1545
5005.11 1555
5005.78 1594
5006.45 1528
5007.12 1578
5007.78 1553
5008.45 1576
5009.12 1618
5009.79 1668
5010.46 1614
5011.12 1518
5011.79 1593
5012.46 1523
5013.13 1551
5013.80 1578
5014.47 1520
5015.13 1499
5015.80 1440
5016.47 1447
5017.14 1507
5017.81 1525
5018.48 1575
5019.14 1622
5019.81 1700
5020.48 1780
5021.15 1666
5021.82 1701
5022.49 1730
5023.16 1742
5023.83 1736
5024.50 1741
5025.16 1703
5025.83 1589
5026.50 1605
5027.17 1552
5027.84 1544
5028.51 1530
5029.18 1527
5029.85 1519
5030.52 1505
5031.19 1464
5031.86 1500
5032.53 1447
5033.20 1448
5033.87 1417
5034.54 1361
5035.21 1483
5035.88 1531
5036.54 1467
5037.21 1518
5037.88 1533
5038.55 1473
5039.22 1514
5039.89 1441
5040.56 1547
5041.23 1613
5041.90 1553
5042.58 1542
5043.25 1553
5043.92 1592
5044.59 1649
5045.26 1567
5045.93 1553
5046.60 1598
5047.27 1489
5047.94 1521
5048.61 1483
5049.28 1471
5049.95 1430
5050.62 1523
5051.29 1563
5051.96 1528
5052.63 1591
5053.30 1533
5053.98 1490
5054.65 1466
5055.32 1489
5055.99 1551
5056.66 1503
5057.33 1472
5058.00 1502
5058.67 1575
5059.34 1572
5060.02 1554
5060.69 1536
5061.36 1554
5062.03 1608
5062.70 1562
5063.37 1528
5064.04 1559
5064.72 1503
5065.39 1508
5066.06 1504
5066.73 1571
5067.40 1575
5068.08 1515
5068.75 1561
5069.42 1559
5070.09 1510
5070.76 1505
5071.44 1510
5072.11 1508
5072.78 1486
5073.45 1529
5074.12 1560
5074.80 1568
5075.47 1540
5076.14 1567
5076.81 1603
5077.49 1665
5078.16 1690
5078.83 1646
5079.50 1611
5080.18 1625
5080.85 1636
5081.52 1660
5082.20 1662
5082.87 1614
5083.54 1639
5084.21 1544
5084.89 1536
5085.56 1584
5086.23 1687
5086.91 1666
5087.58 1720
5088.25 1787
5088.93 1880
5089.60 1910
5090.27 1868
5090.95 1834
5091.62 1858
5092.29 1909
5092.97 1904
5093.64 1785
5094.31 1711
5094.99 1646
5095.66 1648
5096.34 1648
5097.01 1652
5097.68 1633
5098.36 1596
5099.03 1594
5099.70 1610
5100.38 1646
5101.05 1716
5101.73 1713
5102.40 1645
5103.08 1662
5103.75 1769
5104.42 1702
5105.10 1680
5105.77 1748
5106.45 1714
5107.12 1639
5107.80 1517
5108.47 1603
5109.15 1607
5109.82 1649
5110.49 1644
5111.17 1632
5111.84 1597
5112.52 1681
5113.19 1692
5113.87 1629
5114.54 1721
5115.22 1739
5115.89 1789
5116.57 1809
5117.24 1962
5117.92 2092
5118.59 2154
5119.27 2183
5119.94 2163
5120.62 2067
5121.30 2058
5121.97 2005
5122.65 1899
5123.32 1841
5124.00 1777
5124.67 1765
5125.35 1767
5126.02 1767
5126.70 1710
5127.38 1736
5128.05 1719
5128.73 1695
5129.40 1623
5130.08 1542
5130.76 1678
5131.43 1719
5132.11 1704
5132.78 1728
5133.46 1723
5134.14 1764
5134.81 1717
5135.49 1732
5136.17 1724
5136.84 1778
5137.52 1804
5138.20 1747
5138.87 1773
5139.55 1692
5140.22 1703
5140.90 1708
5141.58 1709
5142.26 1658
5142.93 1500
5143.61 1595
5144.29 1575
5144.96 1568
5145.64 1509
5146.32 1527
5146.99 1550
5147.67 1569
5148.35 1498
5149.03 1505
5149.70 1528
5150.38 1555
5151.06 1527
5151.73 1522
5152.41 1514
5153.09 1533
5153.77 1505
5154.44 1547
5155.12 1585
5155.80 1615
5156.48 1638
5157.16 1600
5157.83 1612
5158.51 1590
5159.19 1580
5159.87 1586
5160.55 1605
5161.22 1588
5161.90 1602
5162.58 1500
5163.26 1573
5163.94 1527
5164.61 1544
5165.29 1567
5165.97 1564
5166.65 1632
5167.33 1549
5168.01 1628
5168.68 1582
5169.36 1553
5170.04 1525
5170.72 1474
5171.40 1489
5172.08 1493
5172.76 1488
5173.44 1480
5174.11 1476
5174.79 1519
5175.47 1506
5176.15 1569
5176.83 1597
5177.51 1494
5178.19 1498
5178.87 1457
5179.55 1422
5180.23 1493
5180.91 1499
5181.58 1470
5182.26 1385
5182.94 1522
5183.62 1493
5184.30 1527
5184.98 1521
5185.66 1460
5186.34 1493
5187.02 1546
5187.70 1455
5188.38 1435
5189.06 1421
5189.74 1423
5190.42 1470
5191.10 1408
5191.78 1438
5192.46 1403
5193.14 1443
5193.82 1442
5194.50 1484
5195.18 1533
5195.86 1561
5196.54 1555
5197.22 1485
5197.90 1436
5198.58 1512
5199.26 1487
5199.94 1485
5200.63 1485
5201.31 1480
5201.99 1474
5202.67 1390
5203.35 1433
5204.03 1479
5204.71 1450
5205.39 1494
5206.07 1468
5206.75 1507
5207.43 1519
5208.11 1510
5208.80 1513
5209.48 1546
5210.16 1552
5210.84 1578
5211.52 1609
5212.20 1566
5212.88 1546
5213.57 1628
5214.25 1631
5214.93 1646
5215.61 1642
5216.29 1627
5216.97 1590
5217.66 1566
5218.34 1588
5219.02 1591
5219.70 1578
5220.38 1627
5221.06 1715
5221.75 1726
5222.43 1749
5223.11 1775
5223.79 1738
5224.47 1678
5225.16 1765
5225.84 1663
5226.52 1547
5227.20 1520
5227.89 1508
5228.57 1581
5229.25 1551
5229.93 1548
5230.62 1474
5231.30 1531
5231.98 1545
5232.66 1535
5233.35 1536
5234.03 1667
5234.71 1666
5235.40 1546
5236.08 1525
5236.76 1539
5237.44 1517
5238.13 1590
5238.81 1632
5239.49 1600
5240.18 1594
5240.86 1625
5241.54 1656
5242.23 1675
5242.91 1586
5243.59 1566
5244.28 1643
5244.96 1562
5245.64 1561
5246.33 1566
5247.01 1594
5247.70 1621
5248.38 1576
5249.06 1600
5249.75 1739
5250.43 1704
5251.11 1681
5251.80 1763
5252.48 1772
5253.17 1650
5253.85 1641
5254.53 1681
5255.22 1629
5255.90 1568
5256.59 1553
5257.27 1556
5257.96 1512
5258.64 1641
5259.32 1598
5260.01 1616
5260.69 1573
5261.38 1674
5262.06 1705
5262.75 1682
5263.43 1738
5264.12 1662
5264.80 1682
5265.49 1661
5266.17 1686
5266.86 1697
5267.54 1639
5268.23 1655
5268.91 1651
5269.60 1699
5270.28 1691
5270.97 1612
5271.65 1635
5272.34 1621
5273.02 1609
5273.71 1610
5274.39 1537
5275.08 1662
5275.76 1651
5276.45 1632
5277.14 1631
5277.82 1571
5278.51 1624
5279.19 1627
5279.88 1736
5280.56 1768
5281.25 1847
5281.94 1860
5282.62 1841
5283.31 1802
5283.99 1671
5284.68 1606
5285.37 1630
5286.05 1679
5286.74 1686
5287.43 1597
5288.11 1663
5288.80 1661
5289.48 1560
5290.17 1551
5290.86 1634
5291.54 1682
5292.23 1650
5292.92 1666
5293.60 1659
5294.29 1669
5294.98 1778
5295.66 1756
5296.35 1732
5297.04 1762
5297.72 1809
5298.41 1900
5299.10 1830
5299.79 1875
5300.47 2030
5301.16 2015
5301.85 2062
5302.53 2116
5303.22 2098
5303.91 2170
5304.60 2207
5305.28 2263
5305.97 2263
5306.66 2165
5307.35 2042
5308.03 2027
5308.72 2136
5309.41 2130
5310.10 2204
5310.78 2256
5311.47 2398
5312.16 2506
5312.85 2578
5313.54 2508
5314.22 2615
5314.91 2544
5315.60 2591
5316.29 2576
5316.98 2478
5317.66 2429
5318.35 2346
5319.04 2214
5319.73 2216
5320.42 2263
5321.11 2147
5321.80 2104
5322.48 1963
5323.17 1923
5323.86 1861
5324.55 1870
5325.24 1814
5325.93 1764
5326.62 1758
5327.30 1730
5327.99 1742
5328.68 1760
5329.37 1794
5330.06 1759
5330.75 1780
5331.44 1742
5332.13 1725
5332.82 1753
5333.51 1800
5334.20 1781
5334.88 1776
5335.57 1750
5336.26 1760
5336.95 1708
5337.64 1744
5338.33 1772
5339.02 1796
5339.71 1790
5340.40 1827
5341.09 1752
5341.78 1797
5342.47 1792
5343.16 1804
5343.85 1828
5344.54 1903
5345.23 1950
5345.92 1992
5346.61 2149
5347.30 2180
5347.99 2310
5348.68 2543
5349.37 2692
5350.06 2868
5350.75 2881
5351.44 2833
5352.13 2749
5352.82 2602
5353.51 2376
5354.20 2209
5354.90 2113
5355.59 2033
5356.28 1905
5356.97 1779
5357.66 1763
5358.35 1710
5359.04 1665
5359.73 1710
5360.42 1656
5361.11 1683
5361.80 1735
5362.49 1652
5363.19 1643
5363.88 1602
5364.57 1623
5365.26 1601
5365.95 1571
5366.64 1532
5367.33 1559
5368.03 1614
5368.72 1601
5369.41 1545
5370.10 1540
5370.79 1530
5371.48 1523
5372.18 1557
5372.87 1541
5373.56 1550
5374.25 1535
5374.94 1563
5375.63 1645
5376.33 1575
5377.02 1673
5377.71 1590
5378.40 1518
5379.10 1550
5379.79 1561
5380.48 1599
5381.17 1572
5381.86 1605
5382.56 1576
5383.25 1649
5383.94 1608
5384.63 1595
5385.33 1584
5386.02 1609
5386.71 1651
5387.40 1678
5388.10 1764
5388.79 1791
5389.48 1841
5390.18 1809
5390.87 1708
5391.56 1685
5392.26 1738
5392.95 1655
5393.64 1671
5394.33 1624
5395.03 1612
5395.72 1616
5396.41 1665
5397.11 1610
5397.80 1589
5398.49 1563
5399.19 1553
5399.88 1652
5400.58 1554
5401.27 1510
5401.96 1602
5402.66 1545
5403.35 1580
5404.04 1584
5404.74 1554
5405.43 1518
5406.13 1549
5406.82 1592
5407.51 1524
5408.21 1552
5408.90 1602
5409.60 1525
5410.29 1525
5410.98 1557
5411.68 1585
5412.37 1570
5413.07 1637
5413.76 1631
5414.46 1509
5415.15 1584
5415.84 1556
5416.54 1552
5417.23 1618
5417.93 1590
5418.62 1595
5419.32 1628
5420.01 1685
5420.71 1699
5421.40 1669
5422.10 1702
5422.79 1656
5423.49 1621
5424.18 1602
5424.88 1600
5425.57 1629
5426.27 1601
5426.96 1606
5427.66 1647
5428.35 1598
5429.05 1596
5429.74 1606
5430.44 1624
5431.14 1596
5431.83 1625
5432.53 1652
5433.22 1587
5433.92 1645
5434.61 1604
5435.31 1681
5436.01 1707
5436.70 1627
5437.40 1602
5438.09 1660
5438.79 1723
5439.49 1650
5440.18 1658
5440.88 1653
5441.57 1656
5442.27 1712
5442.97 1737
5443.66 1864
5444.36 1925
5445.06 1955
5445.75 2056
5446.45 2269
5447.15 2367
5447.84 2385
5448.54 2281
5449.24 2307
5449.93 2195
5450.63 2100
5451.33 2106
5452.02 1956
5452.72 1872
5453.42 1843
5454.11 1824
5454.81 1749
5455.51 1798
5456.20 1798
5456.90 1800
5457.60 1880
5458.30 1927
5458.99 1951
5459.69 1862
5460.39 1797
5461.09 1861
5461.78 1939
5462.48 2025
5463.18 2015
5463.88 2001
5464.57 1990
5465.27 1942
5465.97 1906
5466.67 1942
5467.36 1870
5468.06 1901
5468.76 2002
5469.46 1979
5470.16 1967
5470.85 1974
5471.55 1951
5472.25 1958
5472.95 2056
5473.65 2081
5474.35 2195
5475.04 2189
5475.74 2162
5476.44 2145
5477.14 2282
5477.84 2523
5478.54 2708
5479.23 2815
5479.93 3045
5480.63 3180
5481.33 3064
5482.03 2952
5482.73 2851
5483.43 2605
5484.13 2537
5484.83 2545
5485.52 2485
5486.22 2414
5486.92 2431
5487.62 2388
5488.32 2350
5489.02 2420
5489.72 2290
5490.42 2423
5491.12 2373
5491.82 2484
5492.52 2655
5493.22 2580
5493.92 2575
5494.62 2625
5495.31 2676
5496.01 2736
5496.71 2826
5497.41 3013
5498.11 3390
5498.81 3816
5499.51 4418
5500.21 4759
5500.91 4965
5501.61 4865
5502.31 4564
5503.01 4034
5503.71 3412
5504.41 3172
5505.11 2892
5505.81 2589
5506.51 2513
5507.22 2433
5507.92 2443
5508.62 2311
5509.32 2267
5510.02 2255
5510.72 2242
5511.42 2230
5512.12 2200
5512.82 2272
5513.52 2275
5514.22 2364
5514.92 2258
5515.62 2210
5516.32 2268
5517.03 2225
5517.73 2182
5518.43 2201
5519.13 2258
5519.83 2249
5520.53 2211
5521.23 2203
5521.93 2149
5522.63 1978
5523.34 2000
5524.04 1934
5524.74 1877
5525.44 1895
5526.14 1874
5526.84 1939
5527.55 1933
5528.25 1854
5528.95 1829
5529.65 1838
5530.35 1856
5531.05 1809
5531.76 1807
5532.46 1843
5533.16 1844
5533.86 1797
5534.56 1808
5535.27 1778
5535.97 1866
5536.67 1882
5537.37 1883
5538.08 1880
5538.78 1905
5539.48 1825
5540.18 1820
5540.89 1782
5541.59 1847
5542.29 1773
5542.99 1786
5543.70 1766
5544.40 1765
5545.10 1729
5545.80 1845
5546.51 1836
5547.21 1800
5547.91 1784
5548.62 1845
5549.32 1771
5550.02 1791
5550.73 1746
5551.43 1677
5552.13 1711
5552.84 1747
5553.54 1720
5554.24 1730
5554.95 1672
5555.65 1727
5556.35 1671
5557.06 1708
5557.76 1781
5558.46 1744
5559.17 1768
5559.87 1729
5560.57 1785
5561.28 1836
5561.98 1842
5562.69 1802
5563.39 1869
5564.09 1904
5564.80 1972
5565.50 1886
5566.21 1838
5566.91 1805
5567.61 1795
5568.32 1751
5569.02 1727
5569.73 1792
5570.43 1760
5571.14 1685
5571.84 1726
5572.54 1728
5573.25 1713
5573.95 1751
5574.66 1743
5575.36 1741
5576.07 1702
5576.77 1794
5577.48 1735
5578.18 1754
5578.89 1712
5579.59 1665
5580.30 1607
5581.00 1691
5581.71 1581
5582.41 1603
5583.12 1655
5583.82 1600
5584.53 1624
5585.23 1559
5585.94 1640
5586.64 1631
5587.35 1709
5588.06 1659
5588.76 1570
5589.47 1618
5590.17 1657
5590.88 1642
5591.58 1592
5592.29 1592
5592.99 1659
5593.70 1584
5594.41 1577
5595.11 1613
5595.82 1642
5596.52 1599
5597.23 1650
5597.94 1571
5598.64 1641
5599.35 1603
5600.06 1561
5600.76 1556
5601.47 1555
5602.17 1644
5602.88 1648
5603.59 1654
5604.29 1587
5605.00 1611
5605.71 1640
5606.41 1634
5607.12 1507
5607.83 1559
5608.53 1571
5609.24 1483
5609.95 1589
5610.65 1612
5611.36 1650
5612.07 1545
5612.78 1592
5613.48 1543
5614.19 1651
5614.90 1640
5615.60 1567
5616.31 1582
5617.02 1629
5617.73 1650
5618.43 1659
5619.14 1667
5619.85 1653
5620.56 1652
5621.26 1689
5621.97 1663
5622.68 1625
5623.39 1587
5624.09 1612
5624.80 1596
5625.51 1645
5626.22 1637
5626.93 1709
5627.63 1728
5628.34 1700
5629.05 1701
5629.76 1691
5630.47 1774
5631.17 1726
5631.88 1708
5632.59 1722
5633.30 1783
5634.01 1811
5634.72 1819
5635.42 1869
5636.13 1969
5636.84 2095
5637.55 1979
5638.26 2051
5638.97 2051
5639.68 2174
5640.39 2076
5641.09 2047
5641.80 2069
5642.51 1996
5643.22 1924
5643.93 1772
5644.64 1827
5645.35 1837
5646.06 1746
5646.77 1844
5647.48 1880
5648.19 1866
5648.89 1760
5649.60 1692
5650.31 1762
5651.02 1828
5651.73 1813
5652.44 1866
5653.15 1877
5653.86 1839
5654.57 1839
5655.28 1794
5655.99 1808
5656.70 1845
5657.41 1913
5658.12 2030
5658.83 2102
5659.54 2073
5660.25 2047
5660.96 2053
5661.67 1953
5662.38 1948
5663.09 1941
5663.80 1956
5664.51 1910
5665.22 1782
5665.93 1825
5666.64 1888
5667.35 1770
5668.06 1829
5668.77 1913
5669.48 1983
5670.19 2102
5670.91 2184
5671.62 2149
5672.33 2055
5673.04 2093
5673.75 2069
5674.46 1918
5675.17 1836
5675.88 1731
5676.59 1775
5677.30 1832
5678.01 1802
5678.73 1809
5679.44 1902
5680.15 1918
5680.86 1912
5681.57 1781
5682.28 1828
5682.99 1809
5683.71 1797
5684.42 1755
5685.13 1781
5685.84 1667
5686.55 1716
5687.26 1712
5687.98 1678
5688.69 1713
5689.40 1657
5690.11 1685
5690.82 1711
5691.54 1673
5692.25 1710
5692.96 1729
5693.67 1655
5694.38 1641
5695.10 1680
5695.81 1660
5696.52 1641
5697.23 1618
5697.95 1590
5698.66 1636
5699.37 1597
5700.08 1628
5700.80 1626
5701.51 1620
5702.22 1650
5702.93 1618
5703.65 1646
5704.36 1687
5705.07 1617
5705.78 1721
5706.50 1726
5707.21 1698
5707.92 1646
5708.64 1748
5709.35 1647
5710.06 1599
5710.78 1581
5711.49 1651
5712.20 1661
5712.92 1588
5713.63 1618
5714.34 1641
5715.06 1628
5715.77 1672
5716.48 1760
5717.20 1715
5717.91 1732
5718.62 1602
5719.34 1685
5720.05 1750
5720.77 1692
5721.48 1676
5722.19 1722
5722.91 1742
5723.62 1725
5724.33 1767
5725.05 1847
5725.76 1852
5726.48 1903
5727.19 2019
5727.91 2011
5728.62 2018
5729.33 1960
5730.05 1948
5730.76 1947
5731.48 1889
5732.19 1864
5732.91 1805
5733.62 1689
5734.34 1756
5735.05 1817
5735.77 1833
5736.48 1881
5737.20 1773
5737.91 1870
5738.63 1784
5739.34 1802
5740.06 1816
5740.77 1794
5741.49 1773
5742.20 1819
5742.92 1788
5743.63 1887
5744.35 1787
5745.06 1859
5745.78 1946
5746.49 1987
5747.21 2001
5747.92 1997
5748.64 1950
5749.35 2035
5750.07 2020
5750.79 2089
5751.50 2181
5752.22 2193
5752.93 2293
5753.65 2321
5754.36 2417
5755.08 2486
5755.80 2537
5756.51 2595
5757.23 2570
5757.95 2551
5758.66 2564
5759.38 2523
5760.09 2598
5760.81 2625
5761.53 2611
5762.24 2610
5762.96 2638
5763.68 2596
5764.39 2556
5765.11 2643
5765.83 2811
5766.54 3058
5767.26 3338
5767.98 3787
5768.69 4545
5769.41 5198
5770.13 5758
5770.84 5873
5771.56 5603
5772.28 5222
5772.99 4530
5773.71 3910
5774.43 3398
5775.15 3064
5775.86 3034
5776.58 2905
5777.30 2853
5778.01 2855
5778.73 2918
5779.45 2955
5780.17 2937
5780.88 2831
5781.60 2827
5782.32 2920
5783.04 2834
5783.76 3013
5784.47 2970
5785.19 2960
5785.91 2907
5786.63 2825
5787.34 2723
5788.06 2804
5788.78 2873
5789.50 2693
5790.22 2645
5790.94 2664
5791.65 2600
5792.37 2574
5793.09 2583
5793.81 2511
5794.53 2497
5795.25 2492
5795.96 2554
5796.68 2536
5797.40 2569
5798.12 2728
5798.84 3018
5799.56 3265
5800.28 3393
5800.99 3461
5801.71 3293
5802.43 2977
5803.15 2893
5803.87 2758
5804.59 2468
5805.31 2404
5806.03 2425
5806.75 2487
5807.47 2522
5808.18 2451
5808.90 2414
5809.62 2461
5810.34 2416
5811.06 2267
5811.78 2313
5812.50 2254
5813.22 2157
5813.94 2190
5814.66 2121
5815.38 2232
5816.10 2164
5816.82 2145
5817.54 2123
5818.26 2103
5818.98 2143
5819.70 2079
5820.42 2104
5821.14 2133
5821.86 2085
5822.58 2020
5823.30 2001
5824.02 2020
5824.74 2013
5825.46 1998
5826.18 1979
5826.90 1945
5827.62 1928
5828.34 1928
5829.06 1948
5829.78 1928
5830.50 1891
5831.22 1915
5831.95 1916
5832.67 1863
5833.39 1841
5834.11 1883
5834.83 1833
5835.55 1802
5836.27 1854
5836.99 1856
5837.71 1730
5838.43 1791
5839.15 1785
5839.88 1855
5840.60 1849
5841.32 1836
5842.04 1848
5842.76 1819
5843.48 1910
5844.20 1837
5844.93 1831
5845.65 1825
5846.37 1730
5847.09 1704
5847.81 1755
5848.53 1772
5849.26 1758
5849.98 1723
5850.70 1771
5851.42 1787
5852.14 1746
5852.87 1774
5853.59 1739
5854.31 1738
5855.03 1750
5855.75 1678
5856.48 1705
5857.20 1696
5857.92 1663
5858.64 1646
5859.37 1703
5860.09 1656
5860.81 1671
5861.53 1729
5862.26 1681
5862.98 1724
5863.70 1695
5864.42 1737
5865.15 1713
5865.87 1724
5866.59 1683
5867.31 1692
5868.04 1719
5868.76 1767
5869.48 1637
5870.21 1613
5870.93 1677
5871.65 1698
5872.38 1714
5873.10 1735
5873.82 1661
5874.55 1732
5875.27 1674
5875.99 1672
5876.72 1735
5877.44 1768
5878.16 1679
5878.89 1659
5879.61 1683
5880.33 1655
5881.06 1692
5881.78 1714
5882.51 1704
5883.23 1638
5883.95 1697
5884.68 1760
5885.40 1769
5886.13 1742
5886.85 1749
5887.57 1730
5888.30 1745
5889.02 1675
5889.75 1731
5890.47 1776
5891.20 1644
5891.92 1663
5892.64 1724
5893.37 1688
5894.09 1639
5894.82 1728
5895.54 1765
5896.27 1715
5896.99 1646
5897.72 1617
5898.44 1706
5899.17 1722
5899.89 1752
5900.62 1726
5901.34 1746
5902.07 1731
5902.79 1727
5903.52 1750
5904.24 1739
5904.97 1788
5905.69 1759
5906.42 1784
5907.14 1831
5907.87 1840
5908.59 1785
5909.32 1789
5910.04 1825
5910.77 1794
5911.50 1852
5912.22 1864
5912.95 1857
5913.67 1937
5914.40 1883
5915.12 1878
5915.85 1880
5916.58 1923
5917.30 1974
5918.03 1933
5918.75 1957
5919.48 1895
5920.21 1895
5920.93 1961
5921.66 2006
5922.39 1971
5923.11 1958
5923.84 2009
5924.56 2036
5925.29 2072
5926.02 2061
5926.74 2120
5927.47 2105
5928.20 2150
5928.92 2152
5929.65 2146
5930.38 2118
5931.10 2215
5931.83 2208
5932.56 2184
5933.28 2240
5934.01 2257
5934.74 2294
5935.47 2356
5936.19 2425
5936.92 2448
5937.65 2478
5938.37 2547
5939.10 2539
5939.83 2476
5940.56 2516
5941.28 2542
5942.01 2619
5942.74 2580
5943.47 2614
5944.19 2743
5944.92 2695
5945.65 2777
5946.38 2839
5947.11 2755
5947.83 2750
5948.56 2892
5949.29 3050
5950.02 3049
5950.74 3209
5951.47 3471
5952.20 3570
5952.93 3805
5953.66 3872
5954.39 3798
5955.11 3737
5955.84 3631
5956.57 3609
5957.30 3481
5958.03 3535
5958.76 3437
5959.48 3480
5960.21 3378
5960.94 3403
5961.67 3451
5962.40 3447
5963.13 3655
5963.86 3815
5964.59 4069
5965.31 4362
5966.04 4755
5966.77 5097
5967.50 4984
5968.23 4972
5968.96 4814
5969.69 4496
5970.42 4285
5971.15 4209
5971.88 4053
5972.61 4004
5973.34 4001
5974.06 4017
5974.79 3987
5975.52 3932
5976.25 3964
5976.98 4066
5977.71 4062
5978.44 4221
5979.17 4258
5979.90 4251
5980.63 4401
5981.36 4463
5982.09 4527
5982.82 4584
5983.55 4620
5984.28 4699
5985.01 4524
5985.74 4707
5986.47 4733
5987.20 4690
5987.93 4629
5988.66 4606
5989.39 4710
5990.12 4773
5990.85 4866
5991.58 4865
5992.32 4995
5993.05 5016
5993.78 4962
5994.51 5072
5995.24 5063
5995.97 5060
5996.70 4959
5997.43 4969
5998.16 5054
5998.89 5023
5999.62 4820
6000.35 4722
6001.09 4550
6001.82 4543
6002.55 4636
6003.28 4672
6004.01 4665
6004.74 4656
6005.47 4637
6006.20 4859
6006.94 5164
6007.67 5509
6008.40 6099
6009.13 7134
6009.86 8235
6010.59 9317
6011.33 10455
6012.06 11303
6012.79 12198
6013.52 12422
6014.25 12002
6014.98 11399
6015.72 10483
6016.45 9678
6017.18 8623
6017.91 7642
6018.64 6757
6019.38 6077
6020.11 5355
6020.84 4802
6021.57 4642
6022.31 4490
6023.04 4179
6023.77 4061
6024.50 4046
6025.24 3882
6025.97 3808
6026.70 3871
6027.43 3933
6028.17 3863
6028.90 3936
6029.63 3996
6030.37 3920
6031.10 3859
6031.83 3742
6032.56 3455
6033.30 3502
6034.03 3354
6034.76 3366
6035.50 3380
6036.23 3389
6036.96 3487
6037.70 3462
6038.43 3488
6039.16 3549
6039.90 3512
6040.63 3483
6041.36 3539
6042.10 3619
6042.83 3711
6043.56 3617
6044.30 3642
6045.03 3704
6045.77 3834
6046.50 3814
6047.23 3857
6047.97 3948
6048.70 3951
6049.44 4074
6050.17 4250
6050.90 4380
6051.64 4626
6052.37 4654
6053.11 4728
6053.84 4731
6054.57 4428
6055.31 4383
6056.04 4195
6056.78 3973
6057.51 3899
6058.25 3736
6058.98 3828
6059.72 3760
6060.45 3723
6061.19 3670
6061.92 3658
6062.66 3659
6063.39 3602
6064.13 3497
6064.86 3430
6065.60 3421
6066.33 3524
6067.07 3450
6067.80 3299
6068.54 3366
6069.27 3312
6070.01 3342
6070.74 3258
6071.48 3314
6072.21 3275
6072.95 3240
6073.68 3116
6074.42 3119
6075.15 3143
6075.89 3086
6076.63 3110
6077.36 3092
6078.10 3073
6078.83 3126
6079.57 3055
6080.30 2994
6081.04 2934
6081.78 3002
6082.51 2880
6083.25 2949
6083.98 2921
6084.72 2899
6085.46 2939
6086.19 2961
6086.93 2902
6087.67 2863
6088.40 2905
6089.14 2928
6089.88 3007
6090.61 3008
6091.35 3052
6092.09 2972
6092.82 2925
6093.56 2884
6094.30 2888
6095.03 2944
6095.77 2926
6096.51 2922
6097.24 2805
6097.98 2830
6098.72 2853
6099.45 2813
6100.19 2799
6100.93 2795
6101.67 2848
6102.40 2780
6103.14 2842
6103.88 2832
6104.61 2875
6105.35 2774
6106.09 2734
6106.83 2789
6107.56 2825
6108.30 2782
6109.04 2835
6109.78 2857
6110.51 2896
6111.25 2979
6111.99 2926
6112.73 2946
6113.47 3037
6114.20 3046
6114.94 2970
6115.68 3100
6116.42 3167
6117.16 3220
6117.89 3255
6118.63 3105
6119.37 3037
6120.11 3018
6120.85 3060
6121.59 3148
6122.32 3109
6123.06 3037
6123.80 3091
6124.54 3110
6125.28 3094
6126.02 3060
6126.76 3150
6127.49 3203
6128.23 3197
6128.97 3181
6129.71 3290
6130.45 3159
6131.19 3202
6131.93 3244
6132.67 3217
6133.41 3235
6134.15 3330
6134.88 3405
6135.62 3365
6136.36 3493
6137.10 3596
6137.84 3789
6138.58 3977
6139.32 4065
6140.06 4033
6140.80 4057
6141.54 4058
6142.28 4102
6143.02 3990
6143.76 3955
6144.50 3908
6145.24 3903
6145.98 3742
6146.72 3687
6147.46 3678
6148.20 3596
6148.94 3576
6149.68 3710
6150.42 3769
6151.16 3858
6151.90 3943
6152.64 3900
6153.38 3968
6154.12 3930
6154.86 3926
6155.60 4076
6156.34 4081
6157.08 4047
6157.82 4060
6158.56 4106
6159.30 4084
6160.04 4148
6160.78 4278
6161.52 4330
6162.27 4529
6163.01 4668
6163.75 4908
6164.49 5051
6165.23 5189
6165.97 5453
6166.71 5503
6167.45 5574
6168.19 5701
6168.94 5510
6169.68 5377
6170.42 5396
6171.16 5283
6171.90 5231
6172.64 5112
6173.38 5052
6174.13 5154
6174.87 5237
6175.61 5266
6176.35 5388
6177.09 5549
6177.83 5856
6178.58 6446
6179.32 7332
6180.06 8589
6180.80 9825
6181.54 11256
6182.28 12186
6183.03 12478
6183.77 12622
6184.51 12023
6185.25 10984
6186.00 10122
6186.74 9226
6187.48 8247
6188.22 7580
6188.97 6968
6189.71 6481
6190.45 6137
6191.19 5991
6191.94 5761
6192.68 5748
6193.42 5639
6194.16 5629
6194.91 5718
6195.65 5691
6196.39 5678
6197.13 5600
6197.88 5612
6198.62 5574
6199.36 5656
6200.11 5559
6200.85 5446
6201.59 5426
6202.34 5522
6203.08 5807
6203.82 6451
6204.57 7169
6205.31 8526
6206.05 10389
6206.80 12718
6207.54 14853
6208.28 16701
6209.03 17699
6209.77 17697
6210.52 17043
6211.26 15559
6212.00 13666
6212.75 11740
6213.49 10225
6214.23 8556
6214.98 7496
6215.72 6579
6216.47 5908
6217.21 5402
6217.95 4995
6218.70 4953
6219.44 4879
6220.19 4873
6220.93 4834
6221.68 4758
6222.42 4737
6223.17 4774
6223.91 4747
6224.65 4661
6225.40 4516
6226.14 4438
6226.89 4169
6227.63 4111
6228.38 3830
6229.12 3728
6229.87 3692
6230.61 3592
6231.36 3658
6232.10 3726
6232.85 3629
6233.59 3695
6234.34 3586
6235.08 3594
6235.83 3658
6236.57 3696
6237.32 4005
6238.06 4202
6238.81 4399
6239.56 4662
6240.30 4833
6241.05 4769
6241.79 4531
6242.54 4417
6243.28 4263
6244.03 4196
6244.77 4224
6245.52 4277
6246.27 4340
6247.01 4388
6247.76 4392
6248.50 4284
6249.25 4020
6250.00 4090
6250.74 4120
6251.49 3917
6252.23 3849
6252.98 3775
6253.73 3709
6254.47 3605
6255.22 3568
6255.97 3555
6256.71 3668
6257.46 3617
6258.21 3573
6258.95 3637
6259.70 3673
6260.45 3579
6261.19 3507
6261.94 3526
6262.69 3372
6263.43 3351
6264.18 3279
6264.93 3215
6265.67 3227
6266.42 3142
6267.17 3165
6267.92 3145
6268.66 3205
6269.41 3246
6270.16 3217
6270.90 3222
6271.65 3216
6272.40 3282
6273.15 3336
6273.89 3336
6274.64 3392
6275.39 3475
6276.14 3531
6276.89 3586
6277.63 3602
6278.38 3578
6279.13 3478
6279.88 3511
6280.62 3423
6281.37 3226
6282.12 3199
6282.87 3137
6283.62 3165
6284.36 3103
6285.11 2961
6285.86 2958
6286.61 2982
6287.36 2918
6288.11 2953
6288.85 2924
6289.60 2900
6290.35 2962
6291.10 2795
6291.85 2814
6292.60 2804
6293.35 2829
6294.09 2857
6294.84 2833
6295.59 2853
6296.34 2969
6297.09 2950
6297.84 2888
6298.59 2782
6299.34 2869
6300.09 2908
6300.83 2939
6301.58 2842
6302.33 2857
6303.08 2935
6303.83 2902
6304.58 2842
6305.33 2854
6306.08 2764
6306.83 2792
6307.58 2870
6308.33 2856
6309.08 2865
6309.83 2938
6310.58 3039
6311.33 3041
6312.08 3126
6312.83 3190
6313.58 3284
6314.33 3297
6315.08 3284
6315.83 3342
6316.58 3438
6317.33 3391
6318.08 3375
6318.83 3191
6319.58 3056
6320.33 2998
6321.08 2881
6321.83 2682
6322.58 2790
6323.33 2693
6324.08 2630
6324.83 2627
6325.58 2671
6326.33 2648
6327.08 2635
6327.83 2606
6328.58 2631
6329.33 2596
6330.08 2547
6330.84 2483
6331.59 2495
6332.34 2493
6333.09 2499
6333.84 2466
6334.59 2513
6335.34 2526
6336.09 2440
6336.84 2429
6337.60 2476
6338.35 2463
6339.10 2461
6339.85 2499
6340.60 2420
6341.35 2455
6342.10 2392
6342.86 2384
6343.61 2435
6344.36 2369
6345.11 2403
6345.86 2466
6346.61 2539
6347.37 2494
6348.12 2594
6348.87 2621
6349.62 2642
6350.37 2662
6351.13 2740
6351.88 2803
6352.63 2793
6353.38 2809
6354.14 2894
6354.89 2907
6355.64 2953
6356.39 2896
6357.14 2760
6357.90 2684
6358.65 2636
6359.40 2694
6360.16 2638
6360.91 2564
6361.66 2578
6362.41 2614
6363.17 2601
6363.92 2685
6364.67 2718
6365.42 2761
6366.18 2790
6366.93 2842
6367.68 2943
6368.44 2954
6369.19 2812
6369.94 2804
6370.70 2768
6371.45 2642
6372.20 2726
6372.96 2673
6373.71 2729
6374.46 2726
6375.22 2633
6375.97 2666
6376.72 2601
6377.48 2653
6378.23 2684
6378.99 2543
6379.74 2558
6380.49 2613
6381.25 2636
6382.00 2585
6382.75 2686
6383.51 2656
6384.26 2685
6385.02 2646
6385.77 2580
6386.53 2580
6387.28 2555
6388.03 2547
6388.79 2564
6389.54 2558
6390.30 2586
6391.05 2554
6391.81 2473
6392.56 2500
6393.31 2426
6394.07 2466
6394.82 2413
6395.58 2403
6396.33 2449
6397.09 2420
6397.84 2545
6398.60 2421
6399.35 2401
6400.11 2410
6400.86 2401
6401.62 2394
6402.37 2285
6403.13 2323
6403.88 2258
6404.64 2252
6405.39 2367
6406.15 2312
6406.90 2283
6407.66 2353
6408.42 2429
6409.17 2442
6409.93 2489
6410.68 2430
6411.44 2386
6412.19 2385
6412.95 2370
6413.71 2429
6414.46 2389
6415.22 2357
6415.97 2474
6416.73 2501
6417.48 2425
6418.24 2435
6419.00 2414
6419.75 2330
6420.51 2322
6421.27 2286
6422.02 2305
6422.78 2225
6423.53 2266
6424.29 2269
6425.05 2300
6425.80 2312
6426.56 2280
6427.32 2244
6428.07 2302
6428.83 2326
6429.59 2272
6430.34 2280
6431.10 2360
6431.86 2440
6432.61 2484
6433.37 2425
6434.13 2441
6434.89 2395
6435.64 2430
6436.40 2426
6437.16 2460
6437.91 2436
6438.67 2502
6439.43 2520
6440.19 2526
6440.94 2562
6441.70 2518
6442.46 2443
6443.22 2486
6443.97 2508
6444.73 2565
6445.49 2566
6446.25 2559
6447.00 2524
6447.76 2563
6448.52 2477
6449.28 2566
6450.04 2572
6450.79 2508
6451.55 2589
6452.31 2585
6453.07 2588
6453.83 2585
6454.58 2716
6455.34 2745
6456.10 2729
6456.86 2736
6457.62 2837
6458.38 2765
6459.13 2754
6459.89 2804
6460.65 2753
6461.41 2733
6462.17 2838
6462.93 2939
6463.69 2922
6464.44 2970
6465.20 3074
6465.96 2951
6466.72 2937
6467.48 2955
6468.24 2984
6469.00 2893
6469.76 2948
6470.52 2986
6471.28 2926
6472.03 2912
6472.79 2984
6473.55 2983
6474.31 2895
6475.07 2985
6475.83 3036
6476.59 3106
6477.35 3111
6478.11 3077
6478.87 3207
6479.63 3270
6480.39 3253
6481.15 3294
6481.91 3382
6482.67 3372
6483.43 3377
6484.19 3460
6484.95 3539
6485.71 3585
6486.47 3515
6487.23 3573
6487.99 3554
6488.75 3644
6489.51 3808
6490.27 3761
6491.03 3913
6491.79 3973
6492.55 4021
6493.31 4039
6494.07 4085
6494.83 4021
6495.59 4041
6496.35 4002
6497.11 3930
6497.87 3909
6498.64 3804
6499.40 3903
6500.16 4016
6500.92 4074
6501.68 4090
6502.44 4232
6503.20 4596
6503.96 5342
6504.72 6406
6505.48 7882
6506.25 9845
6507.01 11676
6507.77 13175
6508.53 13901
6509.29 13573
6510.05 12972
6510.81 11802
6511.57 10408
6512.34 9031
6513.10 7788
6513.86 6796
6514.62 6103
6515.38 5551
6516.15 5100
6516.91 4818
6517.67 4761
6518.43 4637
6519.19 4551
6519.95 4595
6520.72 4479
6521.48 4588
6522.24 4559
6523.00 4571
6523.77 4761
6524.53 4903
6525.29 5189
6526.05 5381
6526.81 5538
6527.58 5648
6528.34 5677
6529.10 5602
6529.86 5369
6530.63 5247
6531.39 5307
6532.15 5552
6532.92 6082
6533.68 6896
6534.44 7875
6535.20 8868
6535.97 9352
6536.73 9397
6537.49 9256
6538.26 8754
6539.02 8141
6539.78 7298
6540.55 6591
6541.31 5855
6542.07 5415
6542.84 5119
6543.60 4837
6544.36 4886
6545.13 4974
6545.89 4967
6546.65 4876
6547.42 4817
6548.18 4749
6548.94 4584
6549.71 4458
6550.47 4431
6551.24 4384
6552.00 4331
6552.76 4157
6553.53 4166
6554.29 4261
6555.06 4110
6555.82 4124
6556.58 4104
6557.35 4073
6558.11 4073
6558.88 4124
6559.64 4217
6560.41 4343
6561.17 4351
6561.93 4319
6562.70 4497
6563.46 4495
6564.23 4620
6564.99 4654
6565.76 4535
6566.52 4415
6567.29 4557
6568.05 4583
6568.82 4481
6569.58 4544
6570.35 4585
6571.11 4627
6571.88 4714
6572.64 4777
6573.41 4760
6574.17 4903
6574.94 4930
6575.70 4904
6576.47 4873
6577.23 4889
6578.00 4915
6578.76 4987
6579.53 4998
6580.29 5132
6581.06 5269
6581.83 5373
6582.59 5371
6583.36 5495
6584.12 5472
6584.89 5316
6585.65 5348
6586.42 5311
6587.19 5238
6587.95 5195
6588.72 5286
6589.48 5341
6590.25 5443
6591.02 5662
6591.78 5940
6592.55 6452
6593.32 6779
6594.08 7012
6594.85 7229
6595.61 7399
6596.38 7270
6597.15 6959
6597.91 6760
6598.68 6519
6599.45 6304
6600.21 5873
6600.98 5652
6601.75 5242
6602.51 4935
6603.28 4782
6604.05 4643
6604.82 4578
6605.58 4468
6606.35 4464
6607.12 4537
6607.88 4715
6608.65 4680
6609.42 4679
6610.19 4663
6610.95 4515
6611.72 4582
6612.49 4439
6613.25 4388
6614.02 4302
6614.79 4377
6615.56 4374
6616.32 4389
6617.09 4446
6617.86 4424
6618.63 4529
6619.40 4771
6620.16 5001
6620.93 5249
6621.70 5446
6622.47 5524
6623.24 5518
6624.00 5436
6624.77 5390
6625.54 5231
6626.31 5057
6627.08 4868
6627.84 4873
6628.61 4646
6629.38 4580
6630.15 4481
6630.92 4582
6631.69 4680
6632.46 4771
6633.22 5043
6633.99 5209
6634.76 5380
6635.53 5504
6636.30 5354
6637.07 5384
6637.84 5457
6638.61 5623
6639.37 5785
6640.14 5833
6640.91 5933
6641.68 5992
6642.45 5887
6643.22 5704
6643.99 5429
6644.76 5415
6645.53 4878
6646.30 4691
6647.07 4488
6647.84 4392
6648.61 4149
6649.37 3946
6650.14 3971
6650.91 3905
6651.68 3772
6652.45 3743
6653.22 3695
6653.99 3686
6654.76 3680
6655.53 3592
6656.30 3707
6657.07 3532
6657.84 3487
6658.61 3471
6659.38 3626
6660.15 3580
6660.92 3582
6661.69 3446
6662.46 3456
6663.23 3511
6664.00 3453
6664.77 3525
6665.55 3379
6666.32 3399
6667.09 3474
6667.86 3602
6668.63 3538
6669.40 3730
6670.17 3660
6670.94 3777
6671.71 3726
6672.48 3795
6673.25 3818
6674.02 3726
6674.79 3745
6675.57 3732
6676.34 3770
6677.11 3751
6677.88 3665
6678.65 3694
6679.42 3760
6680.19 3822
6680.96 3857
6681.74 3823
6682.51 3965
6683.28 4176
6684.05 4322
6684.82 4324
6685.59 4303
6686.37 4352
6687.14 4225
6687.91 4058
6688.68 3882
6689.45 3604
6690.22 3516
6691.00 3428
6691.77 3376
6692.54 3314
6693.31 3211
6694.08 3203
6694.86 3210
6695.63 3181
6696.40 3145
6697.17 3269
6697.95 3136
6698.72 3241
6699.49 3222
6700.26 3178
6701.04 3138
6701.81 3165
6702.58 3141
6703.35 3085
6704.13 3034
6704.90 3022
6705.67 3000
6706.44 3016
6707.22 3046
6707.99 2936
6708.76 2915
6709.54 2960
6710.31 3003
6711.08 3026
6711.86 2884
6712.63 2862
6713.40 2905
6714.17 2879
6714.95 2855
6715.72 2841
6716.50 2868
6717.27 2765
6718.04 2702
6718.82 2701
6719.59 2740
6720.36 2822
6721.14 2753
6721.91 2739
6722.68 2777
6723.46 2743
6724.23 2687
6725.01 2751
6725.78 2779
6726.55 2768
6727.33 2851
6728.10 2721
6728.88 2735
6729.65 2687
6730.42 2778
6731.20 2771
6731.97 2794
6732.75 2834
6733.52 2791
6734.30 2683
6735.07 2743
6735.84 2835
6736.62 2746
6737.39 2874
6738.17 2868
6738.94 2898
6739.72 2986
6740.49 2960
6741.27 2966
6742.04 2884
6742.82 2999
6743.59 3050
6744.37 3082
6745.14 2998
6745.92 2973
6746.69 3022
6747.47 3083
6748.24 3109
6749.02 3198
6749.79 3187
6750.57 3366
6751.34 3429
6752.12 3501
6752.90 3532
6753.67 3496
6754.45 3314
6755.22 3414
6756.00 3347
6756.77 3223
6757.55 3196
6758.33 3155
6759.10 3175
6759.88 3175
6760.65 3251
6761.43 3100
6762.20 3024
6762.98 3005
6763.76 2979
6764.53 2950
6765.31 2990
6766.09 2989
6766.86 3009
6767.64 2968
6768.41 2935
6769.19 2927
6769.97 2991
6770.74 2952
6771.52 2843
6772.30 2882
6773.07 2888
6773.85 2849
6774.63 2745
6775.40 2734
6776.18 2706
6776.96 2756
6777.74 2794
6778.51 2778
6779.29 2791
6780.07 2807
6780.84 2837
6781.62 2772
6782.40 2673
6783.17 2740
6783.95 2678
6784.73 2692
6785.51 2677
6786.28 2594
6787.06 2580
6787.84 2586
6788.62 2576
6789.39 2606
6790.17 2630
6790.95 2605
6791.73 2534
6792.51 2488
6793.28 2542
6794.06 2529
6794.84 2472
6795.62 2497
6796.39 2553
6797.17 2650
6797.95 2649
6798.73 2598
6799.51 2756
6800.29 2701
6801.06 2636
6801.84 2647
6802.62 2663
6803.40 2663
6804.18 2651
6804.96 2759
6805.73 2680
6806.51 2589
6807.29 2530
6808.07 2611
6808.85 2445
6809.63 2461
6810.41 2523
6811.18 2498
6811.96 2557
6812.74 2501
6813.52 2484
6814.30 2450
6815.08 2517
6815.86 2452
6816.64 2533
6817.42 2577
6818.20 2581
6818.98 2539
6819.76 2579
6820.53 2480
6821.31 2521
6822.09 2581
6822.87 2458
6823.65 2533
6824.43 2557
6825.21 2526
6825.99 2526
6826.77 2563
6827.55 2546
6828.33 2497
6829.11 2538
6829.89 2460
6830.67 2472
6831.45 2467
6832.23 2436
6833.01 2409
6833.79 2542
6834.57 2644
6835.35 2879
6836.13 3156
6836.91 3433
6837.69 3744
6838.47 3864
6839.25 3993
6840.03 4038
6840.81 3813
6841.59 3548
6842.37 3417
6843.16 3215
6843.94 3040
6844.72 2908
6845.50 2886
6846.28 2843
6847.06 2921
6847.84 3231
6848.62 3366
6849.40 3458
6850.18 3635
6850.96 3756
6851.75 3740
6852.53 3613
6853.31 3551
6854.09 3369
6854.87 3281
6855.65 3108
6856.43 2958
6857.22 2849
6858.00 2759
6858.78 2716
6859.56 2684
6860.34 2669
6861.12 2706
6861.90 2703
6862.69 2598
6863.47 2642
6864.25 2683
6865.03 2753
6865.81 2754
6866.60 2920
6867.38 2906
6868.16 2873
6868.94 2783
6869.72 2724
6870.51 2801
6871.29 2843
6872.07 2845
6872.85 2849
6873.64 2856
6874.42 2867
6875.20 2915
6875.98 3042
6876.77 3126
6877.55 3096
6878.33 3203
6879.11 3297
6879.90 3401
6880.68 3389
6881.46 3449
6882.25 3504
6883.03 3487
6883.81 3567
6884.59 3683
6885.38 3894
6886.16 4328
6886.94 4748
6887.73 5051
6888.51 5149
6889.29 5169
6890.08 4977
6890.86 4758
6891.64 4500
6892.43 4328
6893.21 3856
6893.99 3715
6894.78 3525
6895.56 3500
6896.35 3416
6897.13 3377
6897.91 3480
6898.70 3362
6899.48 3287
6900.26 3373
6901.05 3409
6901.83 3443
6902.62 3282
6903.40 3303
6904.18 3282
6904.97 3359
6905.75 3311
6906.54 3339
6907.32 3428
6908.11 3435
6908.89 3358
6909.67 3283
6910.46 3140
6911.24 3199
6912.03 3164
6912.81 3196
6913.60 3260
6914.38 3127
6915.17 3180
6915.95 3217
6916.74 3167
6917.52 3181
6918.31 3157
6919.09 3233
6919.88 3269
6920.66 3188
6921.45 3217
6922.23 3333
6923.02 3350
6923.80 3424
6924.59 3491
6925.37 3549
6926.16 3451
6926.94 3604
6927.73 3575
6928.51 3552
6929.30 3593
6930.09 3579
6930.87 3546
6931.66 3605
6932.44 3618
6933.23 3621
6934.01 3479
6934.80 3615
6935.59 3735
6936.37 3693
6937.16 3864
6937.94 3934
6938.73 4137
6939.52 4413
6940.30 4605
6941.09 4926
6941.88 4982
6942.66 5124
6943.45 5188
6944.23 5290
6945.02 5286
6945.81 5482
6946.59 5535
6947.38 5759
6948.17 5884
6948.95 5976
6949.74 5823
6950.53 5669
6951.31 5509
6952.10 5239
6952.89 5026
6953.67 4800
6954.46 4811
6955.25 4699
6956.04 4668
6956.82 4726
6957.61 4723
6958.40 4680
6959.18 4556
6959.97 4649
6960.76 4801
6961.55 4902
6962.33 4954
6963.12 5006
6963.91 5055
6964.70 5296
6965.48 5632
6966.27 5814
6967.06 6067
6967.85 6319
6968.63 6498
6969.42 6575
6970.21 6779
6971.00 6563
6971.79 6482
6972.57 6297
6973.36 6380
6974.15 6410
6974.94 6338
6975.73 6223
6976.52 6581
6977.30 6830
6978.09 7146
6978.88 7575
6979.67 8163
6980.46 8962
6981.25 10554
6982.03 12592
6982.82 15391
6983.61 18520
6984.40 21181
6985.19 23187
6985.98 23783
6986.77 23231
6987.55 21662
6988.34 19659
6989.13 17093
6989.92 14537
6990.71 12380
6991.50 10614
6992.29 8893
6993.08 7763
6993.87 6763
6994.66 6154
6995.45 5499
6996.24 5240
6997.02 5060
6997.81 4857
6998.60 4849
6999.39 4742
7000.18 4699
7000.97 4676
7001.76 4614
7002.55 4544
7003.34 4367
7004.13 4149
7004.92 4089
7005.71 3958
7006.50 3883
7007.29 3716
7008.08 3775
7008.87 3866
7009.66 3913
7010.45 4072
7011.24 4049
7012.03 4189
7012.82 4282
7013.61 4326
7014.40 4288
7015.19 4294
7015.98 4261
7016.77 4080
7017.56 4020
7018.35 4063
7019.15 4052
7019.94 4227
7020.73 4517
7021.52 4567
7022.31 4673
7023.10 4828
7023.89 5007
7024.68 5138
7025.47 5117
7026.26 5063
7027.05 5117
7027.85 4844
7028.64 4869
7029.43 4670
7030.22 4528
7031.01 4362
7031.80 4257
7032.59 4170
7033.38 3983
7034.18 3997
7034.97 4084
7035.76 4089
7036.55 4112
7037.34 4075
7038.13 4198
7038.93 4198
7039.72 4111
7040.51 4103
7041.30 4153
7042.09 4198
7042.89 4183
7043.68 4222
7044.47 4267
7045.26 4195
7046.05 4343
7046.85 4385
7047.64 4595
7048.43 4505
7049.22 4654
7050.01 4941
7050.81 5035
7051.60 4834
7052.39 4721
7053.18 4583
7053.98 4421
7054.77 4163
7055.56 4168
7056.36 4076
7057.15 4097
7057.94 4103
7058.73 3998
7059.53 4045
7060.32 4082
7061.11 4067
7061.91 3931
7062.70 3912
7063.49 3809
7064.29 3894
7065.08 3782
7065.87 3749
7066.66 3811
7067.46 3688
7068.25 3658
7069.04 3549
7069.84 3437
7070.63 3412
7071.43 3323
7072.22 3349
7073.01 3330
7073.81 3277
7074.60 3195
7075.39 3125
7076.19 3163
7076.98 3087
7077.78 3041
7078.57 3113
7079.36 3172
7080.16 3141
7080.95 3187
7081.75 3115
7082.54 3160
7083.33 3194
7084.13 3293
7084.92 3455
7085.72 3491
7086.51 3755
7087.31 3684
7088.10 3728
7088.90 3791
7089.69 3680
7090.48 3479
7091.28 3286
7092.07 3148
7092.87 3103
7093.66 3016
7094.46 2978
7095.25 2835
7096.05 2793
7096.84 2769
7097.64 2685
7098.43 2747
7099.23 2821
7100.02 2749
7100.82 2577
7101.61 2527
7102.41 2573
7103.20 2560
7104.00 2483
7104.80 2529
7105.59 2516
7106.39 2498
7107.18 2466
7107.98 2386
7108.77 2470
7109.57 2452
7110.36 2333
7111.16 2384
7111.96 2381
7112.75 2382
7113.55 2407
7114.34 2380
7115.14 2388
7115.94 2378
7116.73 2415
7117.53 2356
7118.32 2395
7119.12 2385
7119.92 2452
7120.71 2360
7121.51 2311
7122.31 2406
7123.10 2395
7123.90 2402
7124.70 2388
7125.49 2355
7126.29 2376
7127.09 2411
7127.88 2457
7128.68 2559
7129.48 2553
7130.27 2491
7131.07 2471
7131.87 2466
7132.66 2462
7133.46 2418
7134.26 2374
7135.06 2295
7135.85 2266
7136.65 2329
7137.45 2301
7138.24 2245
7139.04 2312
7139.84 2240
7140.64 2218
7141.43 2171
7142.23 2163
7143.03 2206
7143.83 2150
7144.62 2217
7145.42 2183
7146.22 2142
7147.02 2182
7147.82 2161
7148.61 2109
7149.41 2141
7150.21 2083
7151.01 2104
7151.81 2062
7152.60 2091
7153.40 2163
7154.20 2203
7155.00 2175
7155.80 2107
7156.59 2153
7157.39 2205
7158.19 2141
7158.99 2129
7159.79 2064
7160.59 2057
7161.39 2051
7162.18 2122
7162.98 2085
7163.78 2103
7164.58 2112
7165.38 2066
7166.18 1999
7166.98 2032
7167.78 2057
7168.57 1937
7169.37 1999
7170.17 2010
7170.97 2007
7171.77 1996
7172.57 2009
7173.37 1884
7174.17 1869
7174.97 1850
7175.77 1861
7176.57 1914
7177.37 1897
7178.17 1899
7178.97 1875
7179.77 1948
7180.56 1943
7181.36 2019
7182.16 2017
7182.96 1984
7183.76 1957
7184.56 1927
7185.36 1852
7186.16 1813
7186.96 1851
7187.76 1884
7188.56 1869
7189.36 1888
7190.16 1924
7190.96 1831
7191.76 1836
7192.57 1810
7193.37 1835
7194.17 1818
7194.97 1816
7195.77 1792
7196.57 1795
7197.37 1815
7198.17 1852
7198.97 1908
7199.77 1860
7200.57 1870
7201.37 1874
7202.17 1847
7202.97 1856
7203.77 1848
7204.58 1839
7205.38 1748
7206.18 1810
7206.98 1805
7207.78 1850
7208.58 1873
7209.38 1844
7210.18 1934
7210.99 1850
7211.79 1865
7212.59 1861
7213.39 1933
7214.19 1912
7214.99 1886
7215.79 1917
7216.60 1880
7217.40 1892
7218.20 1950
7219.00 1968
7219.80 1985
7220.60 1917
7221.41 1957
7222.21 1882
7223.01 1962
7223.81 1989
7224.62 2054
7225.42 1943
7226.22 1965
7227.02 2032
7227.82 2056
7228.63 2022
7229.43 2010
7230.23 2073
7231.03 2124
7231.84 2072
7232.64 2186
7233.44 2290
7234.24 2453
7235.05 2663
7235.85 2745
7236.65 2783
7237.45 2656
7238.26 2709
7239.06 2659
7239.86 2512
7240.67 2398
7241.47 2291
7242.27 2299
7243.08 2175
7243.88 2130
7244.68 2247
7245.49 2132
7246.29 2181
7247.09 2107
7247.90 2081
7248.70 2160
7249.50 2190
7250.31 2221
7251.11 2186
7251.91 2181
7252.72 2221
7253.52 2248
7254.32 2207
7255.13 2233
7255.93 2288
7256.74 2298
7257.54 2254
7258.34 2235
7259.15 2262
7259.95 2287
7260.76 2293
7261.56 2298
7262.36 2316
7263.17 2331
7263.97 2335
7264.78 2415
7265.58 2324
7266.39 2328
7267.19 2293
7268.00 2392
7268.80 2334
7269.60 2290
7270.41 2285
7271.21 2334
7272.02 2342
7272.82 2313
7273.63 2306
7274.43 2329
7275.24 2301
7276.04 2376
7276.85 2356
7277.65 2365
7278.46 2494
7279.26 2568
7280.07 2597
7280.87 2725
7281.68 3031
7282.48 3345
7283.29 3679
7284.09 3822
7284.90 3883
7285.71 3907
7286.51 3834
7287.32 3548
7288.12 3243
7288.93 3147
7289.73 2960
7290.54 2829
7291.35 2665
7292.15 2570
7292.96 2545
7293.76 2526
7294.57 2527
7295.38 2538
7296.18 2453
7296.99 2346
7297.79 2535
7298.60 2451
7299.41 2551
7300.21 2615
7301.02 2620
7301.82 2731
7302.63 2711
7303.44 2649
7304.24 2710
7305.05 2788
7305.86 2829
7306.66 2910
7307.47 2997
7308.28 3133
7309.08 3261
7309.89 3290
7310.70 3334
7311.50 3435
7312.31 3375
7313.12 3266
7313.93 3284
7314.73 3311
7315.54 3342
7316.35 3445
7317.15 3583
7317.96 3965
7318.77 4419
7319.58 4558
7320.38 4639
7321.19 4603
7322.00 4570
7322.81 4385
7323.61 4163
7324.42 3868
7325.23 3657
7326.04 3370
7326.84 3211
7327.65 3117
7328.46 2927
7329.27 2846
7330.08 2824
7330.88 2739
7331.69 2728
7332.50 2712
7333.31 2713
7334.12 2779
7334.92 2847
7335.73 2882
7336.54 3006
7337.35 3047
7338.16 3182
7338.97 3144
7339.78 3207
7340.58 3153
7341.39 3066
7342.20 3125
7343.01 3183
7343.82 3097
7344.63 2971
7345.44 2912
7346.24 2895
7347.05 2854
7347.86 2797
7348.67 2831
7349.48 2788
7350.29 2761
7351.10 2723
7351.91 2741
7352.72 2672
7353.53 2619
7354.34 2696
7355.14 2731
7355.95 2748
7356.76 2803
7357.57 2943
7358.38 3103
7359.19 3231
7360.00 3211
7360.81 3288
7361.62 3319
7362.43 3395
7363.24 3307
7364.05 3243
7364.86 3174
7365.67 3187
7366.48 3135
7367.29 2961
7368.10 2879
7368.91 2811
7369.72 2789
7370.53 2656
7371.34 2611
7372.15 2667
7372.96 2579
7373.77 2596
7374.58 2636
7375.39 2736
7376.20 2699
7377.01 2787
7377.82 3016
7378.63 3162
7379.44 3360
7380.26 3463
7381.07 3541
7381.88 3536
7382.69 3585
7383.50 3550
7384.31 3295
7385.12 3155
7385.93 3114
7386.74 2944
7387.55 2734
7388.36 2670
7389.18 2639
7389.99 2534
7390.80 2458
7391.61 2374
7392.42 2329
7393.23 2357
7394.04 2347
7394.86 2279
7395.67 2312
7396.48 2283
7397.29 2421
7398.10 2400
7398.91 2429
7399.73 2503
7400.54 2546
7401.35 2614
7402.16 2457
7402.97 2477
7403.79 2458
7404.60 2374
7405.41 2427
7406.22 2390
7407.03 2319
7407.85 2350
7408.66 2235
7409.47 2282
7410.28 2220
7411.10 2092
7411.91 2130
7412.72 2096
7413.53 2001
7414.35 2030
7415.16 2039
7415.97 1973
7416.78 1952
7417.60 1911
7418.41 1884
7419.22 1950
7420.03 1918
7420.85 1995
7421.66 1966
7422.47 1881
7423.29 1859
7424.10 1924
7424.91 1910
7425.73 1849
7426.54 1871
7427.35 1879
7428.17 1888
7428.98 1772
7429.79 1837
7430.61 1807
7431.42 1804
7432.23 1738
7433.05 1755
7433.86 1793
7434.67 1823
7435.49 1772
7436.30 1841
7437.12 1858
7437.93 1859
7438.74 1841
7439.56 1859
7440.37 1822
7441.18 1816
7442.00 1844
7442.81 1863
7443.63 1838
7444.44 1778
7445.26 1740
7446.07 1743
7446.88 1734
7447.70 1743
7448.51 1714
7449.33 1694
7450.14 1638
7450.96 1618
7451.77 1652
7452.59 1744
7453.40 1729
7454.22 1732
7455.03 1732
7455.85 1687
7456.66 1667
7457.47 1727
7458.29 1686
7459.10 1694
7459.92 1644
7460.74 1699
7461.55 1651
7462.37 1687
7463.18 1663
7464.00 1669
7464.81 1726
7465.63 1676
7466.44 1753
7467.26 1706
7468.07 1731
7468.89 1682
7469.70 1752
7470.52 1756
7471.34 1738
7472.15 1776
7472.97 1808
7473.78 1774
7474.60 1805
7475.41 1754
7476.23 1796
7477.05 1732
7477.86 1654
7478.68 1728
7479.49 1719
7480.31 1732
7481.13 1716
7481.94 1698
7482.76 1764
7483.58 1707
7484.39 1685
7485.21 1671
7486.03 1691
7486.84 1680
7487.66 1706
7488.48 1643
7489.29 1601
7490.11 1584
7490.93 1614
7491.74 1645
7492.56 1665
7493.38 1661
7494.19 1689
7495.01 1668
7495.83 1730
7496.64 1789
7497.46 1690
7498.28 1712
7499.10 1668
7499.91 1608
7500.73 1586
7501.55 1564
7502.36 1612
7503.18 1685
7504.00 1642
7504.82 1605
7505.63 1596
7506.45 1589
7507.27 1649
7508.09 1600
7508.90 1607
7509.72 1563
7510.54 1577
7511.36 1592
7512.18 1626
7512.99 1647
7513.81 1657
7514.63 1591
7515.45 1653
7516.27 1606
7517.08 1590
7517.90 1600
7518.72 1624
7519.54 1599
7520.36 1629
7521.18 1611
7521.99 1611
7522.81 1536
7523.63 1532
7524.45 1639
7525.27 1667
7526.09 1689
7526.91 1720
7527.72 1568
7528.54 1575
7529.36 1636
7530.18 1648
7531.00 1638
7531.82 1653
7532.64 1657
7533.46 1634
7534.28 1638
7535.10 1651
7535.91 1644
7536.73 1621
7537.55 1691
7538.37 1638
7539.19 1618
7540.01 1627
7540.83 1618
7541.65 1657
7542.47 1719
7543.29 1708
7544.11 1621
7544.93 1698
7545.75 1725
7546.57 1627
7547.39 1630
7548.21 1659
7549.03 1728
7549.85 1685
7550.67 1613
7551.49 1704
7552.31 1727
7553.13 1746
7553.95 1767
7554.77 1779
7555.59 1638
7556.41 1812
7557.23 1852
7558.05 1830
7558.87 1805
7559.69 1752
7560.51 1800
7561.33 1809
7562.15 1788
7562.97 1804
7563.79 1809
7564.61 1796
7565.44 1759
7566.26 1746
7567.08 1800
7567.90 1893
7568.72 1861
7569.54 1866
7570.36 1841
7571.18 1808
7572.00 1893
7572.82 1916
7573.65 1880
7574.47 1903
7575.29 1905
7576.11 1902
7576.93 1853
7577.75 1939
7578.57 1942
7579.40 1927
7580.22 1920
7581.04 1943
7581.86 1976
7582.68 1947
7583.50 1948
7584.33 1995
7585.15 2075
7585.97 2057
7586.79 2075
7587.61 2065
7588.44 2083
7589.26 2093
7590.08 1999
7590.90 2048
7591.72 2096
7592.55 2150
7593.37 2050
7594.19 2090
7595.01 2228
7595.84 2170
7596.66 2126
7597.48 2266
7598.30 2291
7599.13 2296
7599.95 2345
7600.77 2426
7601.59 2474
7602.42 2428
7603.24 2513
7604.06 2575
7604.89 2646
7605.71 2607
7606.53 2565
7607.36 2566
7608.18 2581
7609.00 2560
7609.82 2470
7610.65 2463
7611.47 2375
7612.29 2430
7613.12 2440
7613.94 2455
7614.77 2599
7615.59 2719
7616.41 2820
7617.24 3011
7618.06 3132
7618.88 3144
7619.71 3118
7620.53 3040
7621.35 2942
7622.18 2906
7623.00 2819
7623.83 2728
7624.65 2712
7625.47 2737
7626.30 2729
7627.12 2774
7627.95 2826
7628.77 2889
7629.60 2968
7630.42 3089
7631.24 3155
7632.07 3129
7632.89 3114
7633.72 3059
7634.54 2965
7635.37 2794
7636.19 2661
7637.02 2544
7637.84 2493
7638.67 2487
7639.49 2338
7640.31 2337
7641.14 2347
7641.96 2345
7642.79 2357
7643.61 2485
7644.44 2594
7645.26 2650
7646.09 2640
7646.92 2680
7647.74 2733
7648.57 2698
7649.39 2616
7650.22 2621
7651.04 2676
7651.87 2475
7652.69 2383
7653.52 2424
7654.34 2303
7655.17 2188
7656.00 2206
7656.82 2143
7657.65 2060
7658.47 1987
7659.30 1951
7660.12 1971
7660.95 2050
7661.78 1941
7662.60 1971
7663.43 2016
7664.25 1969
7665.08 1984
7665.91 2040
7666.73 2045
7667.56 2006
7668.39 2033
7669.21 2003
7670.04 1915
7670.87 1994
7671.69 1890
7672.52 1884
7673.35 1936
7674.17 1921
7675.00 1873
7675.83 1855
7676.65 1849
7677.48 1829
7678.31 1859
7679.13 1860
7679.96 1925
7680.79 1911
7681.61 1932
7682.44 1960
7683.27 1984
7684.10 2066
7684.92 2077
7685.75 2066
7686.58 2074
7687.40 1990
7688.23 1998
7689.06 2002
7689.89 1926
7690.71 1930
7691.54 1896
7692.37 1842
7693.20 1891
7694.03 1932
7694.85 1953
7695.68 1977
7696.51 2001
7697.34 2080
7698.16 2088
7698.99 2049
7699.82 2015
7700.65 2025
7701.48 1979
7702.31 2049
7703.13 1998
7703.96 1881
7704.79 1930
7705.62 1846
7706.45 1905
7707.28 1824
7708.10 1813
7708.93 1818
7709.76 1792
7710.59 1733
7711.42 1725
7712.25 1792
7713.08 1766
7713.90 1762
7714.73 1762
7715.56 1748
7716.39 1762
7717.22 1737
7718.05 1769
7718.88 1765
7719.71 1746
7720.54 1785
7721.37 1735
7722.20 1777
7723.02 1772
7723.85 1703
7724.68 1788
7725.51 1842
7726.34 1769
7727.17 1799
7728.00 1753
7728.83 1856
7729.66 1855
7730.49 1831
7731.32 1837
7732.15 1788
7732.98 1744
7733.81 1769
7734.64 1717
7735.47 1669
7736.30 1676
7737.13 1622
7737.96 1642
7738.79 1595
7739.62 1614
7740.45 1642
7741.28 1653
7742.11 1757
7742.94 1741
7743.77 1894
7744.60 2032
7745.43 2175
7746.26 2383
7747.09 2493
7747.92 2458
7748.75 2423
7749.59 2333
7750.42 2248
7751.25 2158
7752.08 2075
7752.91 1911
7753.74 1850
7754.57 1797
7755.40 1760
7756.23 1691
7757.06 1722
7757.90 1643
7758.73 1657
7759.56 1611
7760.39 1610
7761.22 1629
7762.05 1599
7762.88 1669
7763.71 1604
7764.55 1584
7765.38 1618
7766.21 1658
7767.04 1588
7767.87 1551
7768.70 1571
7769.54 1556
7770.37 1571
7771.20 1538
7772.03 1552
7772.86 1550
7773.70 1572
7774.53 1499
7775.36 1528
7776.19 1544
7777.02 1520
7777.86 1573
7778.69 1517
7779.52 1559
7780.35 1560
7781.19 1579
7782.02 1595
7782.85 1633
7783.68 1563
7784.52 1691
7785.35 1722
7786.18 1613
7787.01 1658
7787.85 1668
7788.68 1657
7789.51 1694
7790.35 1710
7791.18 1659
7792.01 1627
7792.84 1588
7793.68 1575
7794.51 1606
7795.34 1632
7796.18 1654
7797.01 1679
7797.84 1670
7798.68 1594
7799.51 1608
7800.34 1689
7801.18 1709
7802.01 1738
7802.84 1672
7803.68 1788
7804.51 1773
7805.35 1731
7806.18 1780
7807.01 1853
7807.85 1823
7808.68 1816
7809.51 1844
7810.35 1916
7811.18 1899
7812.02 1908
7812.85 1945
7813.68 1987
7814.52 2090
7815.35 2074
7816.19 2047
7817.02 2164
7817.86 2098
7818.69 2107
7819.52 2108
7820.36 2160
7821.19 2218
7822.03 2203
7822.86 2242
7823.70 2281
7824.53 2222
7825.37 2247
7826.20 2187
7827.04 2117
7827.87 2073
7828.71 2113
7829.54 2124
7830.38 2077
7831.21 2065
7832.05 2107
7832.88 2217
7833.72 2286
7834.55 2280
7835.39 2275
7836.22 2242
7837.06 2120
7837.89 2102
7838.73 2067
7839.57 1978
7840.40 1982
7841.24 2023
7842.07 1925
7842.91 1865
7843.74 1873
7844.58 1847
7845.42 1740
7846.25 1703
7847.09 1756
7847.92 1701
7848.76 1794
7849.60 1716
7850.43 1722
7851.27 1685
7852.10 1739
7852.94 1739
7853.78 1706
7854.61 1686
7855.45 1669
7856.29 1685
7857.12 1731
7857.96 1681
7858.79 1700
7859.63 1740
7860.47 1789
7861.30 1755
7862.14 1774
7862.98 1730
7863.81 1686
7864.65 1720
7865.49 1700
7866.33 1700
7867.16 1683
7868.00 1733
7868.84 1777
7869.67 1781
7870.51 1703
7871.35 1722
7872.19 1768
7873.02 1889
7873.86 1897
7874.70 1915
7875.54 2128
7876.37 2100
7877.21 2144
7878.05 2142
7878.89 2255
7879.72 2308
7880.56 2300
7881.40 2257
7882.24 2213
7883.07 2128
7883.91 2051
7884.75 2038
7885.59 1953
7886.43 1927
7887.26 1894
7888.10 1934
7888.94 1923
7889.78 1890
7890.62 1991
7891.45 2019
7892.29 2024
7893.13 1942
7893.97 2007
7894.81 1917
7895.65 1866
7896.49 1905
7897.32 1810
7898.16 1720
7899.00 1780
7899.84 1791
7900.68 1741
7901.52 1761
7902.36 1715
7903.20 1644
7904.03 1662
7904.87 1717
7905.71 1721
7906.55 1703
7907.39 1679
7908.23 1694
7909.07 1693
7909.91 1648
7910.75 1677
7911.59 1731
7912.43 1740
7913.27 1803
7914.11 1820
7914.94 1887
7915.78 1895
7916.62 1977
7917.46 1962
7918.30 1930
7919.14 1871
7919.98 1928
7920.82 1854
7921.66 1806
7922.50 1789
7923.34 1694
7924.18 1656
7925.02 1620
7925.86 1674
7926.70 1585
7927.54 1565
7928.38 1627
7929.22 1600
7930.06 1599
7930.90 1589
7931.74 1583
7932.59 1591
7933.43 1592
7934.27 1626
7935.11 1617
7935.95 1616
7936.79 1581
7937.63 1538
7938.47 1573
7939.31 1617
7940.15 1552
7940.99 1578
7941.83 1620
7942.67 1590
7943.52 1681
7944.36 1651
7945.20 1690
7946.04 1623
7946.88 1656
7947.72 1636
7948.56 1715
7949.40 1667
7950.25 1673
7951.09 1733
7951.93 1752
7952.77 1798
7953.61 1743
7954.45 1842
7955.29 1865
7956.14 1958
7956.98 1911
7957.82 1888
7958.66 1858
7959.50 1817
7960.35 1809
7961.19 1764
7962.03 1759
7962.87 1827
7963.71 1849
7964.56 1859
7965.40 1883
7966.24 2005
7967.08 2055
7967.93 2104
7968.77 2085
7969.61 2014
7970.45 1921
7971.29 1873
7972.14 1815
7972.98 1744
7973.82 1718
7974.67 1694
7975.51 1631
7976.35 1622
7977.19 1558
7978.04 1580
7978.88 1590
7979.72 1573
7980.57 1523
7981.41 1493
7982.25 1516
7983.09 1464
7983.94 1465
7984.78 1461
7985.62 1482
7986.47 1493
7987.31 1478
7988.15 1441
7989.00 1385
7989.84 1366
7990.68 1451
7991.53 1415
7992.37 1388
7993.22 1387
7994.06 1342
7994.90 1321
7995.75 1328
7996.59 1348
7997.43 1334
7998.28 1355
7999.12 1330
7999.97 1325
8000.81 1345
8001.65 1394
8002.50 1324
8003.34 1371
8004.19 1301
8005.03 1287
8005.88 1340
8006.72 1320
8007.57 1304
8008.41 1304
8009.25 1272
8010.10 1267
8010.94 1313
8011.79 1282
8012.63 1257
8013.48 1270
8014.32 1282
8015.17 1278
8016.01 1258
8016.86 1233
8017.70 1184
8018.55 1221
8019.39 1219
8020.24 1152
8021.08 1176
8021.93 1248
8022.77 1242
8023.62 1204
8024.46 1190
8025.31 1184
8026.15 1207
8027.00 1230
8027.84 1187
8028.69 1234
8029.54 1284
8030.38 1234
8031.23 1169
8032.07 1190
8032.92 1222
8033.76 1246
8034.61 1286
8035.46 1232
8036.30 1169
8037.15 1195
8037.99 1236
8038.84 1253
8039.69 1235
8040.53 1213
8041.38 1189
8042.22 1245
8043.07 1230
8043.92 1236
8044.76 1202
8045.61 1227
8046.46 1253
8047.30 1201
8048.15 1128
8049.00 1203
8049.84 1206
8050.69 1172
8051.54 1158
8052.38 1190
8053.23 1184
8054.08 1176
8054.92 1160
8055.77 1145
8056.62 1134
8057.46 1072
8058.31 1106
8059.16 1200
8060.01 1175
8060.85 1149
8061.70 1110
8062.55 1189
8063.40 1234
8064.24 1128
8065.09 1085
8065.94 1115
8066.79 1088
8067.63 1133
8068.48 1148
8069.33 1130
8070.18 1125
8071.02 1045
8071.87 1083
8072.72 1073
8073.57 1110
8074.42 1156
8075.26 1127
8076.11 1153
8076.96 1078
8077.81 1120
8078.66 1134
8079.50 1125
8080.35 1091
8081.20 1193
8082.05 1146
8082.90 1133
8083.75 1085
8084.59 1116
8085.44 1083
8086.29 1124
8087.14 1136
8087.99 1108
8088.84 1169
8089.69 1122
8090.53 1135
8091.38 1130
8092.23 1151
8093.08 1162
8093.93 1174
8094.78 1110
8095.63 1130
8096.48 1099
8097.33 1155
8098.18 1107
8099.02 1101
8099.87 1116
8100.72 1113
8101.57 1127
8102.42 1123
8103.27 1105
8104.12 1114
8104.97 1104
8105.82 1107
8106.67 1061
8107.52 1091
8108.37 1125
8109.22 1100
8110.07 1103
8110.92 1105
8111.77 1107
8112.62 1131
8113.47 1106
8114.32 1133
8115.17 1097
8116.02 1170
8116.87 1156
8117.72 1188
8118.57 1178
8119.42 1196
8120.27 1171
8121.12 1217
8121.97 1214
8122.82 1203
8123.67 1223
8124.52 1192
8125.37 1190
8126.22 1212
8127.07 1183
8127.93 1193
8128.78 1208
8129.63 1186
8130.48 1216
8131.33 1180
8132.18 1199
8133.03 1217
8133.88 1210
8134.73 1173
8135.58 1212
8136.44 1188
8137.29 1232
8138.14 1226
8138.99 1183
8139.84 1158
8140.69 1194
8141.54 1163
8142.39 1197
8143.25 1170
8144.10 1160
8144.95 1189
8145.80 1208
8146.65 1226
8147.50 1212
8148.36 1189
8149.21 1181
8150.06 1210
8150.91 1181
8151.76 1250
8152.62 1261
8153.47 1260
8154.32 1293
8155.17 1312
8156.02 1319
8156.88 1349
8157.73 1325
8158.58 1256
8159.43 1169
8160.29 1186
8161.14 1203
8161.99 1137
8162.84 1183
8163.70 1134
8164.55 1177
8165.40 1177
8166.25 1167
8167.11 1145
8167.96 1140
8168.81 1122
8169.67 1105
8170.52 1131
8171.37 1074
8172.23 1091
8173.08 1109
8173.93 1136
8174.78 1105
8175.64 1046
8176.49 1073
8177.34 1052
8178.20 1103
8179.05 1135
8179.90 1105
8180.76 1031
8181.61 1053
8182.47 1054
8183.32 1034
8184.17 1025
8185.03 1000
8185.88 1052
8186.73 1077
8187.59 1020
8188.44 1017
8189.30 1039
8190.15 1054
8191.00 1054
8191.86 1080
8192.71 1071
8193.57 1057
8194.42 1061
8195.27 1023
8196.13 1043
8196.98 1026
8197.84 1127
8198.69 1054
8199.55 1053
8200.40 1063
8201.26 1064
8202.11 1053
8202.96 1077
8203.82 1077
8204.67 1012
8205.53 1006
8206.38 1058
8207.24 1038
8208.09 1082
8208.95 1077
8209.80 1100
8210.66 1107
8211.51 1098
8212.37 1064
8213.22 1125
8214.08 1107
8214.93 1052
8215.79 1115
8216.65 1112
8217.50 1148
8218.36 1135
8219.21 1204
8220.07 1196
8220.92 1173
8221.78 1139
8222.63 1177
8223.49 1199
8224.35 1201
8225.20 1246
8226.06 1213
8226.91 1205
8227.77 1134
8228.63 1096
8229.48 1056
8230.34 1075
8231.19 1095
8232.05 1080
8232.91 1104
8233.76 1117
8234.62 1073
8235.47 1052
8236.33 1051
8237.19 1071
8238.04 1078
8238.90 1054
8239.76 1053
8240.61 1032
8241.47 1093
8242.33 1037
8243.18 1042
8244.04 1042
8244.90 1036
8245.75 1059
8246.61 1085
8247.47 1063
8248.33 1052
8249.18 1059
8250.04 1022
8250.90 1056
8251.75 1072
8252.61 1082
8253.47 1075
8254.33 1114
8255.18 1115
8256.04 1060
8256.90 1061
8257.76 1061
8258.61 1025
8259.47 1019
8260.33 1051
8261.19 1092
8262.04 1110
8262.90 1076
8263.76 1051
8264.62 1034
8265.48 1052
8266.33 1044
8267.19 1082
8268.05 1120
8268.91 1108
8269.77 1083
8270.62 1141
8271.48 1120
8272.34 1048
8273.20 1111
8274.06 1097
8274.92 1162
8275.77 1176
8276.63 1197
8277.49 1131
8278.35 1222
8279.21 1198
8280.07 1247
8280.93 1214
8281.78 1219
8282.64 1244
8283.50 1190
8284.36 1137
8285.22 1107
8286.08 1162
8286.94 1164
8287.80 1174
8288.66 1148
8289.51 1125
8290.37 1117
8291.23 1213
8292.09 1165
8292.95 1186
8293.81 1248
8294.67 1253
8295.53 1230
8296.39 1231
8297.25 1143
8298.11 1151
8298.97 1168
8299.83 1216
8300.69 1254
8301.55 1185
8302.41 1161
8303.27 1223
8304.13 1196
8304.99 1208
8305.85 1182
8306.71 1207
8307.57 1198
8308.43 1112
8309.29 1138
8310.15 1100
8311.01 1164
8311.87 1100
8312.73 1137
8313.59 1124
8314.45 1128
8315.31 1163
8316.17 1125
8317.03 1143
8317.89 1086
8318.75 1156
8319.61 1128
8320.47 1094
8321.33 1112
8322.20 1139
8323.06 1087
8323.92 1132
8324.78 1166
8325.64 1162
8326.50 1052
8327.36 1108
8328.22 1163
8329.08 1183
8329.94 1109
8330.81 1133
8331.67 1189
8332.53 1204
8333.39 1210
8334.25 1164
8335.11 1167
8335.97 1107
8336.84 1127
8337.70 1149
8338.56 1195
8339.42 1223
8340.28 1165
8341.15 1147
8342.01 1137
8342.87 1248
8343.73 1202
8344.59 1207
8345.45 1158
8346.32 1207
8347.18 1192
8348.04 1236
8348.90 1192
8349.77 1226
8350.63 1206
8351.49 1171
8352.35 1182
8353.22 1174
8354.08 1199
8354.94 1195
8355.80 1220
8356.67 1155
8357.53 1215
8358.39 1222
8359.25 1260
8360.12 1167
8360.98 1177
8361.84 1138
8362.71 1218
8363.57 1159
8364.43 1197
8365.29 1213
8366.16 1235
8367.02 1249
8367.88 1228
8368.75 1248
8369.61 1255
8370.47 1317
8371.34 1261
8372.20 1283
8373.06 1275
8373.93 1299
8374.79 1276
8375.65 1271
8376.52 1228
8377.38 1305
8378.25 1304
8379.11 1332
8379.97 1270
8380.84 1257
8381.70 1298
8382.56 1332
8383.43 1380
8384.29 1358
8385.16 1378
8386.02 1352
8386.89 1330
8387.75 1355
8388.61 1459
8389.48 1398
8390.34 1365
8391.21 1375
8392.07 1372
8392.94 1343
8393.80 1327
8394.67 1351
8395.53 1394
8396.39 1471
8397.26 1483
8398.12 1469
8398.99 1451
8399.85 1483
8400.72 1435
8401.58 1522
8402.45 1470
8403.31 1493
8404.18 1546
8405.04 1501
8405.91 1511
8406.77 1494
8407.64 1534
8408.50 1581
8409.37 1578
8410.24 1630
8411.10 1694
8411.97 1652
8412.83 1659
8413.70 1640
8414.56 1627
8415.43 1684
8416.29 1650
8417.16 1698
8418.03 1683
8418.89 1735
8419.76 1756
8420.62 1809
8421.49 1823
8422.36 1863
8423.22 1856
8424.09 1888
8424.95 1867
8425.82 1908
8426.69 1888
8427.55 1934
8428.42 1942
8429.28 2021
8430.15 2068
8431.02 2046
8431.88 2058
8432.75 2039
8433.62 2133
8434.48 2099
8435.35 2211
8436.22 2268
8437.08 2323
8437.95 2367
8438.82 2462
8439.68 2536
8440.55 2630
8441.42 2694
8442.29 2691
8443.15 2619
8444.02 2705
8444.89 2755
8445.75 2692
8446.62 2673
8447.49 2659
8448.36 2839
8449.22 2863
8450.09 3098
8450.96 3506
8451.83 3896
8452.69 4486
8453.56 5203
8454.43 5870
8455.30 6465
8456.16 6709
8457.03 6698
8457.90 6357
8458.77 5949
8459.64 5489
8460.50 4963
8461.37 4396
8462.24 3913
8463.11 3548
8463.98 3278
8464.84 3117
8465.71 2880
8466.58 2605
8467.45 2501
8468.32 2443
8469.19 2411
8470.05 2372
8470.92 2265
8471.79 2259
8472.66 2204
8473.53 2171
8474.40 2131
8475.27 2105
8476.13 2199
8477.00 2128
8477.87 2176
8478.74 2212
8479.61 2344
8480.48 2402
8481.35 2372
8482.22 2410
8483.09 2397
8483.96 2394
8484.82 2415
8485.69 2361
8486.56 2317
8487.43 2247
8488.30 2279
8489.17 2242
8490.04 2289
8490.91 2311
8491.78 2284
8492.65 2344
8493.52 2407
8494.39 2386
8495.26 2417
8496.13 2383
8497.00 2358
8497.87 2226
8498.74 2161
8499.61 2204
8500.48 2189
8501.35 2184
8502.22 2148
8503.09 2132
8503.96 2041
8504.83 2074
8505.70 2111
8506.57 2166
8507.44 2193
8508.31 2197
8509.18 2213
8510.05 2208
8510.92 2159
8511.79 2233
8512.66 2277
8513.53 2316
8514.40 2261
8515.27 2337
8516.15 2329
8517.02 2250
8517.89 2360
8518.76 2393
8519.63 2521
8520.50 2681
8521.37 2745
8522.24 2914
8523.11 3118
8523.98 3460
8524.86 3597
8525.73 3727
8526.60 3737
8527.47 3621
8528.34 3540
8529.21 3405
8530.08 3241
8530.96 3069
8531.83 2994
8532.70 2799
8533.57 2614
8534.44 2479
8535.31 2482
8536.19 2332
8537.06 2314
8537.93 2194
8538.80 2161
8539.67 2145
8540.55 2169
8541.42 2128
8542.29 2084
8543.16 1994
8544.03 1975
8544.91 2005
8545.78 1972
8546.65 2038
8547.52 2037
8548.40 2059
8549.27 2176
8550.14 2240
8551.01 2276
8551.89 2387
8552.76 2453
8553.63 2506
8554.51 2475
8555.38 2417
8556.25 2368
8557.12 2300
8558.00 2248
8558.87 2134
8559.74 2124
8560.62 2102
8561.49 2038
8562.36 1988
8563.24 1975
8564.11 1964
8564.98 1969
8565.86 1915
8566.73 1949
8567.60 1931
8568.48 1796
8569.35 1897
8570.22 1840
8571.10 1792
8571.97 1826
8572.84 1803
8573.72 1807
8574.59 1808
8575.46 1816
8576.34 1753
8577.21 1742
8578.09 1805
8578.96 1780
8579.83 1747
8580.71 1742
8581.58 1761
8582.46 1848
8583.33 1832
8584.21 1827
8585.08 1781
8585.95 1798
8586.83 1868
8587.70 1839
8588.58 1820
8589.45 1894
8590.33 1953
8591.20 1890
8592.08 1868
8592.95 1836
8593.83 1937
8594.70 1954
8595.58 1910
8596.45 1987
8597.33 1975
8598.20 1997
8599.08 1913
8599.95 1911
8600.83 2009
8601.70 1998
8602.58 1978
8603.45 2024
8604.33 2006
8605.20 2088
8606.08 2040
8606.95 2038
8607.83 2071
8608.70 2055
8609.58 2108
8610.45 2113
8611.33 2083
8612.21 2084
8613.08 2082
8613.96 2093
8614.83 2025
8615.71 2158
8616.59 2201
8617.46 2181
8618.34 2244
8619.21 2195
8620.09 2252
8620.97 2371
8621.84 2324
8622.72 2274
8623.59 2351
8624.47 2353
8625.35 2398
8626.22 2441
8627.10 2389
8627.98 2412
8628.85 2465
8629.73 2494
8630.61 2552
8631.48 2551
8632.36 2578
8633.24 2508
8634.11 2480
8634.99 2509
8635.87 2491
8636.74 2502
8637.62 2549
8638.50 2549
8639.37 2549
8640.25 2658
8641.13 2643
8642.01 2694
8642.88 2791
8643.76 2834
8644.64 2854
8645.52 2901
8646.39 2983
8647.27 2999
8648.15 2935
8649.03 3019
8649.90 3058
8650.78 3072
8651.66 3049
8652.54 3012
8653.41 3052
8654.29 3133
8655.17 3183
8656.05 3206
8656.93 3328
8657.80 3423
8658.68 3709
8659.56 3948
8660.44 4284
8661.32 4616
8662.19 5048
8663.07 5341
8663.95 5507
8664.83 5599
8665.71 5487
8666.59 5511
8667.46 5249
8668.34 5069
8669.22 4805
8670.10 4584
8670.98 4416
8671.86 4258
8672.74 4278
8673.62 4186
8674.49 4114
8675.37 3935
8676.25 3901
8677.13 3745
8678.01 3583
8678.89 3490
8679.77 3325
8680.65 3294
8681.53 3265
8682.41 3207
8683.29 3057
8684.16 3137
8685.04 3160
8685.92 3173
8686.80 3358
8687.68 3676
8688.56 3919
8689.44 4231
8690.32 4477
8691.20 4720
8692.08 4977
8692.96 4984
8693.84 5000
8694.72 4826
8695.60 4639
8696.48 4288
8697.36 4058
8698.24 3990
8699.12 3843
8700.00 3746
8700.88 3619
8701.76 3540
8702.64 3458
8703.52 3370
8704.40 3218
8705.28 3042
8706.16 2931
8707.04 2808
8707.92 2669
8708.80 2608
8709.69 2596
8710.57 2440
8711.45 2355
8712.33 2324
8713.21 2251
8714.09 2299
8714.97 2215
8715.85 2166
8716.73 2131
8717.61 2123
8718.49 2138
8719.38 2185
8720.26 2150
8721.14 2111
8722.02 2173
8722.90 2153
8723.78 2209
8724.66 2211
8725.54 2279
8726.43 2370
8727.31 2334
8728.19 2382
8729.07 2368
8729.95 2366
8730.83 2330
8731.72 2375
8732.60 2323
8733.48 2373
8734.36 2358
8735.24 2322
8736.13 2304
8737.01 2254
8737.89 2210
8738.77 2257
8739.65 2250
8740.54 2234
8741.42 2182
8742.30 2317
8743.18 2233
8744.07 2274
8744.95 2279
8745.83 2208
8746.71 2209
8747.60 2212
8748.48 2209
8749.36 2106
8750.24 2158
8751.13 2179
8752.01 2180
8752.89 2189
8753.77 2201
8754.66 2207
8755.54 2223
8756.42 2265
8757.31 2239
8758.19 2204
8759.07 2288
8759.96 2271
8760.84 2303
8761.72 2245
8762.61 2242
8763.49 2346
8764.37 2307
8765.26 2331
8766.14 2347
8767.02 2376
8767.91 2291
8768.79 2340
8769.67 2353
8770.56 2355
8771.44 2354
8772.32 2332
8773.21 2237
8774.09 2217
8774.98 2224
8775.86 2339
8776.74 2414
8777.63 2596
8778.51 2780
8779.40 2914
8780.28 3123
8781.17 3120
8782.05 3176
8782.93 3154
8783.82 3133
8784.70 3060
8785.59 2944
8786.47 2845
8787.36 2689
8788.24 2481
8789.13 2386
8790.01 2317
8790.89 2231
8791.78 2174
8792.66 2122
8793.55 2081
8794.43 2129
8795.32 2124
8796.20 2091
8797.09 2153
8797.97 2193
8798.86 2107
8799.74 2089
8800.63 2116
8801.52 2030
8802.40 1981
8803.29 1933
8804.17 1923
8805.06 1877
8805.94 1908
8806.83 1854
8807.71 1775
8808.60 1782
8809.48 1794
8810.37 1759
8811.26 1793
8812.14 1737
8813.03 1672
8813.91 1725
8814.80 1716
8815.69 1729
8816.57 1831
8817.46 1758
8818.34 1802
8819.23 1783
8820.12 1768
8821.00 1803
8821.89 1764
8822.77 1747
8823.66 1727
8824.55 1688
8825.43 1658
8826.32 1668
8827.21 1657
8828.09 1659
8828.98 1641
8829.87 1680
8830.75 1614
8831.64 1557
8832.53 1669
8833.41 1652
8834.30 1651
8835.19 1595
8836.08 1591
8836.96 1598
8837.85 1625
8838.74 1651
8839.62 1634
8840.51 1603
8841.40 1583
8842.29 1590
8843.17 1541
8844.06 1555
8844.95 1544
8845.84 1566
8846.72 1553
8847.61 1537
8848.50 1539
8849.39 1578
8850.27 1554
8851.16 1537
8852.05 1511
8852.94 1494
8853.82 1488
8854.71 1460
8855.60 1480
8856.49 1497
8857.38 1481
8858.26 1427
8859.15 1493
8860.04 1442
8860.93 1444
8861.82 1416
8862.71 1437
8863.59 1457
8864.48 1394
8865.37 1377
8866.26 1417
8867.15 1439
8868.04 1325
8868.93 1317
8869.81 1358
8870.70 1385
8871.59 1360
8872.48 1338
8873.37 1293
8874.26 1301
8875.15 1288
8876.04 1360
8876.93 1313
8877.81 1321
8878.70 1291
8879.59 1322
8880.48 1365
8881.37 1288
8882.26 1274
8883.15 1264
8884.04 1271
8884.93 1284
8885.82 1248
8886.71 1178
8887.60 1211
8888.49 1238
8889.38 1197
8890.27 1210
8891.16 1228
8892.05 1215
8892.94 1192
8893.83 1207
8894.72 1172
8895.61 1169
8896.50 1203
8897.39 1189
8898.28 1182
8899.17 1128
8900.06 1097
8900.95 1094
8901.84 1112
8902.73 1151
8903.62 1153
8904.51 1152
8905.40 1181
8906.29 1122
8907.18 1115
8908.07 1096
8908.96 1139
8909.85 1150
8910.74 1172
8911.63 1176
8912.52 1161
8913.41 1157
8914.31 1113
8915.20 1134
8916.09 1148
8916.98 1107
8917.87 1103
8918.76 1148
8919.65 1072
8920.54 1087
8921.43 1115
8922.33 1112
8923.22 1105
8924.11 1123
8925.00 1094
8925.89 1114
8926.78 1116
8927.67 1114
8928.57 1088
8929.46 1050
8930.35 1054
8931.24 1059
8932.13 1082
8933.03 1028
8933.92 1080
8934.81 1059
8935.70 1035
8936.59 1037
8937.49 1030
8938.38 988
8939.27 1063
8940.16 1060
8941.05 1073
8941.95 1107
8942.84 1069
8943.73 1061
8944.62 1044
8945.52 1018
8946.41 1008
8947.30 1023
8948.19 1037
8949.09 1060
8949.98 1046
8950.87 1098
8951.76 1023
8952.66 1111
8953.55 1041
8954.44 1044
8955.34 1050
8956.23 1073
8957.12 1019
8958.02 1064
8958.91 1052
8959.80 1013
8960.69 1057
8961.59 1079
8962.48 1010
8963.37 997
8964.27 989
8965.16 1002
8966.05 1023
8966.95 1062
8967.84 1024
8968.74 1039
8969.63 993
8970.52 1038
8971.42 1018
8972.31 1048
8973.20 1014
8974.10 1019
8974.99 1032
8975.89 1067
8976.78 1013
8977.67 1010
8978.57 1027
8979.46 1009
8980.36 984
8981.25 988
8982.15 1029
8983.04 986
8983.93 1009
8984.83 970
8985.72 962
8986.62 945
8987.51 1032
8988.41 983
8989.30 956
8990.20 1016
8991.09 1012
8991.99 998
8992.88 963
8993.78 980
8994.67 986
8995.57 996
8996.46 975
8997.36 957
8998.25 948
8999.15 990
9000.04 976
9000.94 955
9001.83 935
9002.73 955
9003.62 936
9004.52 974
9005.41 1005
9006.31 941
9007.20 955
9008.10 1012
9009.00 1014
9009.89 936
9010.79 914
9011.68 920
9012.58 955
9013.47 949
9014.37 930
9015.27 945
9016.16 937
9017.06 922
9017.95 908
9018.85 929
9019.75 936
9020.64 878
9021.54 937
9022.43 992
9023.33 893
9024.23 919
9025.12 892
9026.02 929
9026.92 895
9027.81 946
9028.71 931
9029.61 919
9030.50 899
9031.40 925
9032.30 934
9033.19 915
9034.09 959
9034.99 949
9035.88 925
9036.78 959
9037.68 964
9038.58 959
9039.47 956
9040.37 931
9041.27 910
9042.16 907
9043.06 907
9043.96 907
9044.86 931
9045.75 996
9046.65 964
9047.55 942
9048.45 925
9049.34 957
9050.24 944
9051.14 983
9052.04 941
9052.94 912
9053.83 925
9054.73 957
9055.63 951
9056.53 916
9057.43 936
9058.32 969
9059.22 937
9060.12 961
9061.02 962
9061.92 976
9062.81 972
9063.71 960
9064.61 977
9065.51 962
9066.41 939
9067.31 960
9068.21 993
9069.10 941
9070.00 957
9070.90 960
9071.80 918
9072.70 947
9073.60 930
9074.50 973
9075.40 997
9076.29 981
9077.19 971
9078.09 966
9078.99 932
9079.89 952
9080.79 972
9081.69 947
9082.59 964
9083.49 965
9084.39 1013
9085.29 970
9086.19 1008
9087.09 922
9087.98 952
9088.88 946
9089.78 968
9090.68 1001
9091.58 973
9092.48 931
9093.38 957
9094.28 964
9095.18 1002
9096.08 983
9096.98 956
9097.88 946
9098.78 966
9099.68 964
9100.58 966
9101.48 908
9102.38 915
9103.28 946
9104.18 943
9105.08 975
9105.99 911
9106.89 905
9107.79 920
9108.69 922
9109.59 896
9110.49 917
9111.39 916
9112.29 931
9113.19 915
9114.09 907
9114.99 912
9115.89 902
9116.79 925
9117.69 912
9118.60 933
9119.50 880
9120.40 921
9121.30 951
9122.20 939
9123.10 966
9124.00 952
9124.90 934
9125.81 920
9126.71 921
9127.61 959
9128.51 958
9129.41 965
9130.31 951
9131.22 976
9132.12 887
9133.02 902
9133.92 913
9134.82 928
9135.72 920
9136.63 938
9137.53 961
9138.43 903
9139.33 854
9140.23 875
9141.14 889
9142.04 936
9142.94 920
9143.84 913
9144.75 935
9145.65 931
9146.55 876
9147.45 911
9148.36 928
9149.26 945
9150.16 920
9151.06 911
9151.97 904
9152.87 925
9153.77 881
9154.67 834
9155.58 918
9156.48 943
9157.38 905
9158.29 858
9159.19 877
9160.09 913
9161.00 953
9161.90 962
9162.80 958
9163.71 888
9164.61 999
9165.51 965
9166.42 957
9167.32 984
9168.22 959
9169.13 934
9170.03 1003
9170.93 933
9171.84 913
9172.74 943
9173.64 932
9174.55 936
9175.45 920
9176.36 983
9177.26 959
9178.16 902
9179.07 949
9179.97 1034
9180.88 994
9181.78 922
9182.69 939
9183.59 964
9184.49 985
9185.40 938
9186.30 954
9187.21 933
9188.11 966
9189.02 975
9189.92 983
9190.82 982
9191.73 997
9192.63 1014
9193.54 1041
9194.44 1016
9195.35 1075
9196.25 1091
9197.16 1072
9198.06 1081
9198.97 1122
9199.87 1158
9200.78 1127
9201.68 1085
9202.59 1077
9203.49 1045
9204.40 1042
9205.30 1022
9206.21 1000
9207.12 971
9208.02 939
9208.93 962
9209.83 995
9210.74 1038
9211.64 993
9212.55 962
9213.45 943
9214.36 969
9215.27 986
9216.17 977
9217.08 989
9217.98 1031
9218.89 980
9219.80 1010
9220.70 990
9221.61 983
9222.51 987
9223.42 982
9224.33 994
9225.23 924
9226.14 924
9227.05 930
9227.95 936
9228.86 941
9229.77 863
9230.67 910
9231.58 912
9232.49 956
9233.39 969
9234.30 944
9235.21 925
9236.11 934
9237.02 935
9237.93 919
9238.83 953
9239.74 953
9240.65 946
9241.55 898
9242.46 929
9243.37 930
9244.28 921
9245.18 927
9246.09 926
9247.00 926
9247.91 928
9248.81 893
9249.72 896
9250.63 945
9251.54 964
9252.44 943
9253.35 938
9254.26 936
9255.17 940
9256.07 903
9256.98 892
9257.89 905
9258.80 927
9259.71 948
9260.61 1009
9261.52 956
9262.43 946
9263.34 898
9264.25 918
9265.16 887
9266.06 899
9266.97 920
9267.88 943
9268.79 928
9269.70 939
9270.61 896
9271.51 937
9272.42 876
9273.33 932
9274.24 936
9275.15 969
9276.06 970
9276.97 987
9277.88 998
9278.78 932
9279.69 899
9280.60 916
9281.51 960
9282.42 958
9283.33 968
9284.24 960
9285.15 963
9286.06 952
9286.97 930
9287.88 947
9288.79 932
9289.70 969
9290.60 969
9291.51 980
9292.42 943
9293.33 1005
9294.24 1001
9295.15 988
9296.06 956
9296.97 987
9297.88 1030
9298.79 1019
9299.70 1031
9300.61 977
9301.52 936
9302.43 1006
9303.34 969
9304.25 1008
9305.16 1032
9306.07 1003
9306.98 994
9307.89 1052
9308.80 1046
9309.71 1065
9310.63 1030
9311.54 1038
9312.45 1040
9313.36 1023
9314.27 1064
9315.18 1031
9316.09 1022
9317.00 971
9317.91 1012
9318.82 989
9319.73 986
9320.64 951
9321.55 959
9322.47 910
9323.38 993
9324.29 1022
9325.20 975
9326.11 907
9327.02 905
9327.93 976
9328.84 959
9329.76 959
9330.67 963
9331.58 986
9332.49 959
9333.40 961
9334.31 959
9335.23 1018
9336.14 989
9337.05 990
9337.96 965
9338.87 995
9339.78 980
9340.70 1005
9341.61 940
9342.52 959
9343.43 996
9344.34 970
9345.26 972
9346.17 997
9347.08 976
9347.99 931
9348.91 996
9349.82 944
9350.73 958
9351.64 970
9352.56 969
9353.47 968
9354.38 948
9355.29 961
9356.21 973
9357.12 909
9358.03 952
9358.94 1029
9359.86 937
9360.77 941
9361.68 1001
9362.60 997
9363.51 961
9364.42 954
9365.34 981
9366.25 1010
9367.16 1012
9368.08 1008
9368.99 991
9369.90 1002
9370.82 965
9371.73 961
9372.64 978
9373.56 1007
9374.47 999
9375.38 1011
9376.30 1018
9377.21 1017
9378.12 1026
9379.04 1006
9379.95 965
9380.87 995
9381.78 1025
9382.69 1038
9383.61 1027
9384.52 1055
9385.44 1031
9386.35 1035
9387.27 1050
9388.18 1087
9389.09 1075
9390.01 1128
9390.92 1121
9391.84 1167
9392.75 1178
9393.67 1172
9394.58 1171
9395.50 1120
9396.41 1133
9397.32 1166
9398.24 1117
9399.15 1110
9400.07 1088
9400.98 1067
9401.90 1052
9402.81 1074
9403.73 1043
9404.64 1038
9405.56 1063
9406.47 991
9407.39 1015
9408.30 1018
9409.22 1090
9410.14 1059
9411.05 1042
9411.97 1071
9412.88 1066
9413.80 1020
9414.71 1006
9415.63 1000
9416.54 1072
9417.46 1065
9418.38 1056
9419.29 1018
9420.21 1037
9421.12 1055
9422.04 1035
9422.95 1006
9423.87 1067
9424.79 1161
9425.70 1078
9426.62 1066
9427.54 1081
9428.45 1099
9429.37 1080
9430.28 1109
9431.20 1100
9432.12 1105
9433.03 1150
9433.95 1112
9434.87 1067
9435.78 1121
9436.70 1150
9437.62 1159
9438.53 1147
9439.45 1141
9440.37 1156
9441.28 1178
9442.20 1137
9443.12 1151
9444.03 1184
9444.95 1190
9445.87 1171
9446.79 1195
9447.70 1238
9448.62 1226
9449.54 1239
9450.45 1357
9451.37 1294
9452.29 1300
9453.21 1315
9454.12 1332
9455.04 1262
9455.96 1261
9456.88 1230
9457.79 1202
9458.71 1183
9459.63 1145
9460.55 1154
9461.47 1196
9462.38 1130
9463.30 1155
9464.22 1178
9465.14 1108
9466.06 1131
9466.97 1099
9467.89 1129
9468.81 1110
9469.73 1140
9470.65 1098
9471.56 1111
9472.48 1142
9473.40 1158
9474.32 1119
9475.24 1139
9476.16 1160
9477.08 1182
9477.99 1243
9478.91 1214
9479.83 1223
9480.75 1200
9481.67 1229
9482.59 1186
9483.51 1170
9484.43 1181
9485.34 1208
9486.26 1177
9487.18 1196
9488.10 1147
9489.02 1132
9489.94 1166
9490.86 1167
9491.78 1154
9492.70 1156
9493.62 1134
9494.54 1187
9495.46 1146
9496.38 1124
9497.30 1123
9498.22 1143
9499.13 1186
9500.05 1194
9500.97 1172
9501.89 1171
9502.81 1152
9503.73 1157
9504.65 1212
9505.57 1202
9506.49 1154
9507.41 1225
9508.33 1190
9509.25 1245
9510.17 1232
9511.09 1261
9512.01 1235
9512.93 1235
9513.86 1240
9514.78 1255
9515.70 1279
9516.62 1311
9517.54 1322
9518.46 1396
9519.38 1389
9520.30 1374
9521.22 1453
9522.14 1376
9523.06 1397
9523.98 1415
9524.90 1497
9525.82 1428
9526.75 1419
9527.67 1451
9528.59 1407
9529.51 1406
9530.43 1374
9531.35 1405
9532.27 1378
9533.19 1417
9534.11 1371
9535.04 1400
9535.96 1328
9536.88 1346
9537.80 1339
9538.72 1313
9539.64 1362
9540.57 1292
9541.49 1270
9542.41 1318
9543.33 1336
9544.25 1306
9545.17 1312
9546.10 1310
9547.02 1361
9547.94 1339
9548.86 1307
9549.78 1333
9550.71 1395
9551.63 1390
9552.55 1385
9553.47 1310
9554.40 1360
9555.32 1383
9556.24 1396
9557.16 1347
9558.09 1381
9559.01 1421
9559.93 1453
9560.85 1428
9561.78 1382
9562.70 1412
9563.62 1429
9564.54 1462
9565.47 1424
9566.39 1411
9567.31 1387
9568.24 1427
9569.16 1428
9570.08 1396
9571.00 1416
9571.93 1404
9572.85 1475
9573.77 1464
9574.70 1501
9575.62 1489
9576.54 1581
9577.47 1618
9578.39 1567
9579.31 1509
9580.24 1480
9581.16 1521
9582.09 1575
9583.01 1532
9583.93 1502
9584.86 1484
9585.78 1528
9586.70 1529
9587.63 1554
9588.55 1543
9589.48 1500
9590.40 1552
9591.32 1555
9592.25 1549
9593.17 1516
9594.10 1549
9595.02 1617
9595.95 1626
9596.87 1562
9597.79 1619
9598.72 1690
9599.64 1757
9600.57 1725
9601.49 1741
9602.42 1659
9603.34 1638
9604.27 1636
9605.19 1620
9606.12 1643
9607.04 1684
9607.97 1625
9608.89 1614
9609.82 1673
9610.74 1636
9611.67 1642
9612.59 1670
9613.52 1680
9614.44 1656
9615.37 1644
9616.29 1667
9617.22 1661
9618.14 1714
9619.07 1663
9619.99 1631
9620.92 1706
9621.85 1753
9622.77 1687
9623.70 1691
9624.62 1737
9625.55 1782
9626.47 1746
9627.40 1817
9628.33 1755
9629.25 1834
9630.18 1811
9631.10 1824
9632.03 1887
9632.96 1853
9633.88 1892
9634.81 1914
9635.73 1948
9636.66 1926
9637.59 1917
9638.51 1961
9639.44 1975
9640.37 2061
9641.29 2137
9642.22 2172
9643.15 2114
9644.07 2187
9645.00 2158
9645.93 2147
9646.85 2208
9647.78 2311
9648.71 2248
9649.63 2215
9650.56 2173
9651.49 2218
9652.41 2198
9653.34 2180
9654.27 2144
9655.20 2186
9656.12 2129
9657.05 2111
9657.98 2177
9658.90 2083
9659.83 2116
9660.76 2150
9661.69 2126
9662.61 2129
9663.54 2148
9664.47 2161
9665.40 2156
9666.32 2182
9667.25 2238
9668.18 2213
9669.11 2218
9670.04 2269
9670.96 2203
9671.89 2235
9672.82 2227
9673.75 2225
9674.68 2284
9675.60 2300
9676.53 2273
9677.46 2235
9678.39 2403
9679.32 2385
9680.25 2367
9681.17 2377
9682.10 2431
9683.03 2376
9683.96 2408
9684.89 2500
9685.82 2466
9686.75 2499
9687.67 2502
9688.60 2471
9689.53 2468
9690.46 2549
9691.39 2521
9692.32 2525
9693.25 2569
9694.18 2605
9695.11 2644
9696.03 2619
9696.96 2692
9697.89 2671
9698.82 2719
9699.75 2639
9700.68 2714
9701.61 2639
9702.54 2619
9703.47 2509
9704.40 2515
9705.33 2505
9706.26 2452
9707.19 2510
9708.12 2408
9709.05 2410
9709.98 2380
9710.91 2447
9711.84 2522
9712.77 2532
9713.70 2560
9714.63 2531
9715.56 2482
9716.49 2422
9717.42 2437
9718.35 2462
9719.28 2358
9720.21 2263
9721.14 2237
9722.07 2235
9723.00 2149
9723.93 2133
9724.86 2119
9725.79 2041
9726.72 2035
9727.65 2111
9728.58 2027
9729.51 2093
9730.44 2038
9731.37 2116
9732.31 2086
9733.24 2083
9734.17 2121
9735.10 2082
9736.03 2011
9736.96 2031
9737.89 1967
9738.82 1932
9739.75 1976
9740.69 1908
9741.62 1881
9742.55 1954
9743.48 1848
9744.41 1839
9745.34 1909
9746.27 1924
9747.21 1969
9748.14 1945
9749.07 1912
9750.00 1883
9750.93 1874
9751.86 1831
9752.80 1822
9753.73 1832
9754.66 1827
9755.59 1837
9756.52 1817
9757.46 1768
9758.39 1771
9759.32 1779
9760.25 1783
9761.18 1813
9762.12 1851
9763.05 1815
9763.98 1791
9764.91 1830
9765.85 1893
9766.78 1893
9767.71 1923
9768.64 1947
9769.58 1881
9770.51 1887
9771.44 1911
9772.37 1903
9773.31 1868
9774.24 1814
9775.17 1869
9776.11 1919
9777.04 1896
9777.97 1854
9778.91 1862
9779.84 1908
9780.77 1878
9781.71 1919
9782.64 1941
9783.57 1935
9784.51 1898
9785.44 1873
9786.37 1848
9787.31 1818
9788.24 1784
9789.17 1789
9790.11 1699
9791.04 1729
9791.97 1800
9792.91 1799
9793.84 1774
9794.77 1804
9795.71 1786
9796.64 1784
9797.58 1795
9798.51 1825
9799.44 1845
9800.38 1793
9801.31 1816
9802.25 1748
9803.18 1692
9804.12 1647
9805.05 1618
9805.98 1604
9806.92 1597
9807.85 1508
9808.79 1476
9809.72 1483
9810.66 1506
9811.59 1446
9812.53 1495
9813.46 1489
9814.40 1488
9815.33 1518
9816.27 1411
9817.20 1451
9818.14 1438
9819.07 1441
9820.01 1390
9820.94 1377
9821.88 1354
9822.81 1408
9823.75 1383
9824.68 1382
9825.62 1400
9826.55 1414
9827.49 1402
9828.42 1337
9829.36 1349
9830.29 1385
9831.23 1398
9832.17 1390
9833.10 1395
9834.04 1361
9834.97 1466
9835.91 1420
9836.84 1380
9837.78 1354
9838.72 1386
9839.65 1381
9840.59 1381
9841.52 1363
9842.46 1374
9843.40 1340
9844.33 1386
9845.27 1421
9846.20 1427
9847.14 1424
9848.08 1379
9849.01 1387
9849.95 1376
9850.89 1400
9851.82 1402
9852.76 1409
9853.70 1429
9854.63 1426
9855.57 1382
9856.51 1363
9857.44 1379
9858.38 1381
9859.32 1357
9860.25 1328
9861.19 1308
9862.13 1305
9863.07 1335
9864.00 1295
9864.94 1347
9865.88 1341
9866.81 1330
9867.75 1340
9868.69 1345
9869.63 1319
9870.56 1337
9871.50 1402
9872.44 1367
9873.38 1347
9874.31 1308
9875.25 1345
9876.19 1356
9877.13 1375
9878.07 1311
9879.00 1294
9879.94 1312
9880.88 1299
9881.82 1324
9882.75 1355
9883.69 1276
9884.63 1275
9885.57 1312
9886.51 1280
9887.45 1290
9888.38 1304
9889.32 1285
9890.26 1257
9891.20 1289
9892.14 1275
9893.08 1278
9894.01 1255
9894.95 1281
9895.89 1253
9896.83 1285
9897.77 1291
9898.71 1281
9899.65 1259
9900.59 1289
9901.52 1273
9902.46 1347
9903.40 1358
9904.34 1362
9905.28 1341
9906.22 1305
9907.16 1268
9908.10 1289
9909.04 1270
9909.98 1304
9910.92 1356
9911.86 1282
9912.80 1320
9913.73 1303
9914.67 1301
9915.61 1313
9916.55 1334
9917.49 1369
9918.43 1363
9919.37 1394
9920.31 1468
9921.25 1565
9922.19 1647
9923.13 1710
9924.07 1791
9925.01 1775
9925.95 1719
9926.89 1821
9927.83 1830
9928.77 1816
9929.71 1723
9930.65 1689
9931.59 1572
9932.53 1519
9933.47 1520
9934.41 1471
9935.36 1420
9936.30 1292
9937.24 1301
9938.18 1267
9939.12 1326
9940.06 1311
9941.00 1317
9941.94 1272
9942.88 1309
9943.82 1310
9944.76 1300
9945.70 1320
9946.64 1409
9947.59 1438
9948.53 1443
9949.47 1376
9950.41 1339
9951.35 1417
9952.29 1430
9953.23 1433
9954.17 1363
9955.12 1282
9956.06 1235
9957.00 1233
9957.94 1212
9958.88 1249
9959.82 1259
9960.77 1206
9961.71 1230
9962.65 1182
9963.59 1156
9964.53 1162
9965.48 1147
9966.42 1133
9967.36 1116
9968.30 1128
9969.24 1145
9970.19 1096
9971.13 1090
9972.07 1084
9973.01 1093
9973.95 1093
9974.90 1088
9975.84 1085
9976.78 1089
9977.72 1076
9978.67 1084
9979.61 1151
9980.55 1109
9981.50 1122
9982.44 1139
9983.38 1067
9984.32 1091
9985.27 1129
9986.21 1088
9987.15 1065
9988.10 1091
9989.04 1128
9989.98 1105
9990.92 1130
9991.87 1124
9992.81 1044
9993.75 1077
9994.70 1082
9995.64 1088
9996.58 1063
9997.53 1060
9998.47 1102
9999.41 1085
10000.36 1069
10001.30 1036
10002.25 1068
10003.19 1090
10004.13 1088
10005.08 1091
10006.02 1063
10006.96 1086
10007.91 1098
10008.85 1102
10009.80 1053
10010.74 1052
10011.68 1068
10012.63 1118
10013.57 1091
10014.52 1057
10015.46 1086
10016.41 1078
10017.35 1121
10018.29 1077
10019.24 1022
10020.18 1081
10021.13 1079
10022.07 1073
10023.02 1064
10023.96 1033
10024.91 1077
10025.85 1106
10026.80 1069
10027.74 1063
10028.69 1056
10029.63 1053
10030.58 1056
10031.52 1056
10032.47 1036
10033.41 1025
10034.36 1019
10035.30 1013
10036.25 987
10037.19 1027
10038.14 1029
10039.08 1008
10040.03 1032
10040.97 973
10041.92 986
10042.87 973
10043.81 1046
10044.76 1021
10045.70 975
10046.65 947
10047.59 996
10048.54 974
10049.49 990
10050.43 993
10051.38 983
10052.32 957
10053.27 998
10054.22 1020
10055.16 959
10056.11 993
10057.05 990
10058.00 967
10058.95 979
10059.89 1011
10060.84 972
10061.79 974
10062.73 980
10063.68 969
10064.63 973
10065.57 989
10066.52 940
10067.47 970
10068.41 976
10069.36 951
10070.31 944
10071.25 964
10072.20 993
10073.15 950
10074.10 993
10075.04 989
10075.99 953
10076.94 950
10077.88 945
10078.83 977
10079.78 992
10080.73 997
10081.67 1026
10082.62 977
10083.57 945
10084.52 943
10085.46 977
10086.41 998
10087.36 920
10088.31 939
10089.25 958
10090.20 980
10091.15 968
10092.10 999
10093.05 960
10093.99 968
10094.94 915
10095.89 960
10096.84 1028
10097.79 991
10098.73 962
10099.68 960
10100.63 990
10101.58 990
10102.53 941
10103.48 931
10104.42 980
10105.37 974
10106.32 965
10107.27 932
10108.22 944
10109.17 954
10110.12 974
10111.06 1002
10112.01 980
10112.96 924
10113.91 977
10114.86 1031
10115.81 1005
10116.76 985
10117.71 934
10118.66 956
10119.61 990
10120.56 959
10121.50 954
10122.45 908
10123.40 932
10124.35 997
10125.30 1014
10126.25 1019
10127.20 1007
10128.15 995
10129.10 1027
10130.05 1000
10131.00 979
10131.95 974
10132.90 1011
10133.85 1005
10134.80 974
10135.75 993
10136.70 1031
10137.65 1039
10138.60 1062
10139.55 1000
10140.50 1036
10141.45 1048
10142.40 1042
10143.35 1052
10144.30 1095
10145.25 1072
10146.20 1088
10147.15 1103
10148.10 1036
10149.05 1087
10150.00 1063
10150.95 1082
10151.90 1133
10152.86 1117
10153.81 1110
10154.76 1079
10155.71 1068
10156.66 1069
10157.61 1134
10158.56 1120
10159.51 1116
10160.46 1135
10161.41 1143
10162.37 1139
10163.32 1175
10164.27 1219
10165.22 1149
10166.17 1170
10167.12 1211
10168.07 1173
10169.03 1196
10169.98 1196
10170.93 1212
10171.88 1235
10172.83 1299
10173.78 1254
10174.74 1232
10175.69 1248
10176.64 1256
10177.59 1264
10178.54 1247
10179.49 1352
10180.45 1357
10181.40 1305
10182.35 1305
10183.30 1356
10184.26 1255
10185.21 1303
10186.16 1285
10187.11 1268
10188.06 1307
10189.02 1299
10189.97 1292
10190.92 1326
10191.87 1356
10192.83 1294
10193.78 1356
10194.73 1310
10195.69 1289
10196.64 1319
10197.59 1398
10198.54 1415
10199.50 1401
10200.45 1433
10201.40 1465
10202.36 1472
10203.31 1500
10204.26 1562
10205.22 1519
10206.17 1593
10207.12 1560
10208.08 1613
10209.03 1594
10209.98 1441
10210.94 1448
10211.89 1436
10212.84 1409
10213.80 1406
10214.75 1434
10215.70 1394
10216.66 1419
10217.61 1351
10218.56 1348
10219.52 1369
10220.47 1351
10221.43 1272
10222.38 1329
10223.33 1336
10224.29 1366
10225.24 1374
10226.20 1376
10227.15 1394
10228.11 1402
10229.06 1411
10230.01 1441
10230.97 1503
10231.92 1477
10232.88 1588
10233.83 1645
10234.79 1647
10235.74 1626
10236.70 1642
10237.65 1625
10238.60 1609
10239.56 1521
10240.51 1513
10241.47 1378
10242.42 1423
10243.38 1382
10244.33 1378
10245.29 1340
10246.24 1297
10247.20 1274
10248.15 1263
10249.11 1229
10250.07 1228
10251.02 1267
10251.98 1240
10252.93 1212
10253.89 1142
10254.84 1184
10255.80 1177
10256.75 1172
10257.71 1152
10258.67 1155
10259.62 1130
10260.58 1136
10261.53 1144
10262.49 1109
10263.44 1134
10264.40 1119
10265.36 1175
10266.31 1164
10267.27 1134
10268.22 1138
10269.18 1153
10270.14 1161
10271.09 1179
10272.05 1124
10273.01 1149
10273.96 1104
10274.92 1106
10275.87 1164
10276.83 1120
10277.79 1085
10278.74 1034
10279.70 1060
10280.66 1071
10281.61 1047
10282.57 1092
10283.53 1073
10284.49 1062
10285.44 1090
10286.40 1089
10287.36 1034
10288.31 998
10289.27 1044
10290.23 1035
10291.18 1069
10292.14 1061
10293.10 1064
10294.06 1079
10295.01 1074
10295.97 1054
10296.93 989
10297.89 1022
10298.84 1065
10299.80 1066
10300.76 1017
10301.72 1044
10302.67 1005
10303.63 1010
10304.59 1008
10305.55 1011
10306.51 1040
10307.46 1039
10308.42 1043
10309.38 1032
10310.34 1029
10311.30 1045
10312.25 1073
10313.21 1072
10314.17 1061
10315.13 1008
10316.09 1032
10317.05 1018
10318.00 1015
10318.96 1042
10319.92 999
10320.88 986
10321.84 995
10322.80 1028
10323.76 978
10324.71 973
10325.67 1004
10326.63 1017
10327.59 994
10328.55 977
10329.51 990
10330.47 964
10331.43 972
10332.39 959
10333.35 989
10334.30 966
10335.26 991
10336.22 978
10337.18 967
10338.14 954
10339.10 964
10340.06 922
10341.02 912
10341.98 925
10342.94 975
10343.90 943
10344.86 966
10345.82 950
10346.78 985
10347.74 961
10348.70 924
10349.66 944
10350.62 916
10351.58 884
10352.54 860
10353.50 848
10354.46 895
10355.42 862
10356.38 855
10357.34 872
10358.30 878
10359.26 885
10360.22 891
10361.18 948
10362.14 889
10363.10 832
10364.06 847
10365.02 906
10365.98 879
10366.94 845
10367.90 874
10368.87 890
10369.83 901
10370.79 856
10371.75 923
10372.71 902
10373.67 885
10374.63 877
10375.59 865
10376.55 871
10377.51 902
10378.48 873
10379.44 911
10380.40 899
10381.36 898
10382.32 887
10383.28 878
10384.24 875
10385.21 858
10386.17 899
10387.13 872
10388.09 893
10389.05 843
10390.01 826
10390.98 809
10391.94 848
10392.90 812
10393.86 863
10394.82 880
10395.79 877
10396.75 840
10397.71 847
10398.67 815
10399.63 859
10400.60 896
10401.56 891
10402.52 845
10403.48 837
10404.45 843
10405.41 877
10406.37 876
10407.33 874
10408.30 896
10409.26 896
10410.22 930
10411.18 894
10412.15 895
10413.11 904
10414.07 923
10415.04 925
10416.00 901
10416.96 936
10417.93 917
10418.89 951
10419.85 914
10420.81 946
10421.78 950
10422.74 893
10423.70 871
10424.67 871
10425.63 863
10426.59 895
10427.56 867
10428.52 861
10429.49 838
10430.45 860
10431.41 843
10432.38 851
10433.34 850
10434.30 839
10435.27 848
10436.23 883
10437.20 853
10438.16 816
10439.12 825
10440.09 824
10441.05 809
10442.02 788
10442.98 809
10443.94 812
10444.91 854
10445.87 781
10446.84 823
10447.80 803
10448.77 791
10449.73 783
10450.70 799
10451.66 806
10452.63 848
10453.59 821
10454.55 822
10455.52 830
10456.48 840
10457.45 799
10458.41 797
10459.38 824
10460.34 843
10461.31 851
10462.27 848
10463.24 855
10464.20 774
10465.17 829
10466.14 830
10467.10 841
10468.07 799
10469.03 816
10470.00 817
10470.96 833
10471.93 867
10472.89 851
10473.86 841
10474.82 838
10475.79 878
10476.76 876
10477.72 844
10478.69 831
10479.65 841
10480.62 814
10481.59 818
10482.55 894
10483.52 838
10484.48 838
10485.45 828
10486.42 862
10487.38 883
10488.35 828
10489.32 846
10490.28 893
10491.25 894
10492.21 837
10493.18 800
10494.15 805
10495.11 833
10496.08 826
10497.05 841
10498.01 871
10498.98 869
10499.95 848
10500.92 920
10501.88 890
10502.85 884
10503.82 878
10504.78 914
10505.75 919
10506.72 876
10507.68 838
10508.65 855
10509.62 849
10510.59 878
10511.55 878
10512.52 899
10513.49 893
10514.46 896
10515.42 885
10516.39 840
10517.36 868
10518.33 857
10519.29 853
10520.26 848
10521.23 874
10522.20 843
10523.17 848
10524.13 919
10525.10 897
10526.07 842
10527.04 843
10528.01 863
10528.97 896
10529.94 874
10530.91 879
10531.88 902
10532.85 884
10533.82 907
10534.78 891
10535.75 901
10536.72 962
10537.69 938
10538.66 937
10539.63 954
10540.60 975
10541.56 919
10542.53 893
10543.50 958
10544.47 992
10545.44 930
10546.41 933
10547.38 931
10548.35 907
10549.32 875
10550.29 890
10551.25 944
10552.22 967
10553.19 966
10554.16 964
10555.13 970
10556.10 955
10557.07 1021
10558.04 1024
10559.01 1038
10559.98 1029
10560.95 1015
10561.92 1025
10562.89 1022
10563.86 1054
10564.83 1021
10565.80 988
10566.77 1010
10567.74 975
10568.71 1002
10569.68 939
10570.65 933
10571.62 937
10572.59 934
10573.56 960
10574.53 905
10575.50 940
10576.47 941
10577.44 957
10578.41 908
10579.38 897
10580.35 910
10581.32 988
10582.29 951
10583.26 958
10584.23 940
10585.21 990
10586.18 968
10587.15 1003
10588.12 1026
10589.09 987
10590.06 992
10591.03 1022
10592.00 1008
10592.97 997
10593.94 1010
10594.92 997
10595.89 1026
10596.86 1032
10597.83 1034
10598.80 1047
10599.77 1038
10600.74 1024
10601.71 1070
10602.69 1051
10603.66 1064
10604.63 1123
10605.60 1105
10606.57 1095
10607.54 1158
10608.52 1199
10609.49 1150
10610.46 1172
10611.43 1141
10612.40 1159
10613.38 1147
10614.35 1115
10615.32 1074
10616.29 1070
10617.27 1076
10618.24 1102
10619.21 1049
10620.18 1025
10621.15 1052
10622.13 1012
10623.10 1016
10624.07 1018
10625.04 1024
10626.02 1012
10626.99 1012
10627.96 1019
10628.94 1026
10629.91 971
10630.88 1043
10631.85 1049
10632.83 1083
10633.80 1095
10634.77 1131
10635.75 1097
10636.72 1133
10637.69 1157
10638.67 1115
10639.64 1148
10640.61 1137
10641.59 1077
10642.56 1084
10643.53 1037
10644.51 1091
10645.48 1091
10646.45 1016
10647.43 1013
10648.40 1045
10649.37 1016
10650.35 986
10651.32 940
10652.30 974
10653.27 948
10654.24 933
10655.22 903
10656.19 907
10657.16 936
10658.14 919
10659.11 913
10660.09 890
10661.06 879
10662.04 888
10663.01 890
10663.98 922
10664.96 929
10665.93 869
10666.91 886
10667.88 932
10668.86 889
10669.83 902
10670.81 925
10671.78 896
10672.76 917
10673.73 938
10674.71 924
10675.68 909
10676.66 921
10677.63 899
10678.61 890
10679.58 927
10680.56 906
10681.53 918
10682.51 915
10683.48 941
10684.46 929
10685.43 898
10686.41 899
10687.38 871
10688.36 890
10689.33 893
10690.31 881
10691.28 891
10692.26 868
10693.24 914
10694.21 889
10695.19 861
10696.16 860
10697.14 861
10698.12 860
10699.09 873
10700.07 845
10701.04 847
10702.02 825
10703.00 819
10703.97 885
10704.95 870
10705.92 864
10706.90 851
10707.88 855
10708.85 865
10709.83 847
10710.81 860
10711.78 886
10712.76 866
10713.74 864
10714.71 877
10715.69 865
10716.67 905
10717.64 887
10718.62 855
10719.60 833
10720.57 863
10721.55 878
10722.53 866
10723.50 860
10724.48 850
10725.46 855
10726.44 889
10727.41 867
10728.39 841
10729.37 841
10730.35 821
10731.32 830
10732.30 856
10733.28 834
10734.26 826
10735.23 855
10736.21 880
10737.19 846
10738.17 849
10739.14 866
10740.12 880
10741.10 901
10742.08 809
10743.06 843
10744.03 877
10745.01 900
10745.99 859
10746.97 853
10747.95 855
10748.92 838
10749.90 881
10750.88 850
10751.86 824
10752.84 847
10753.82 864
10754.79 866
10755.77 878
10756.75 828
10757.73 811
10758.71 832
10759.69 917
10760.67 861
10761.65 875
10762.62 823
10763.60 803
10764.58 867
10765.56 874
10766.54 851
10767.52 864
10768.50 862
10769.48 841
10770.46 845
10771.44 840
10772.42 844
10773.39 901
10774.37 856
10775.35 854
10776.33 879
10777.31 902
10778.29 873
10779.27 892
10780.25 838
10781.23 845
10782.21 886
10783.19 925
10784.17 941
10785.15 863
10786.13 899
10787.11 924
10788.09 873
10789.07 863
10790.05 874
10791.03 834
10792.01 873
10792.99 870
10793.97 915
10794.95 915
10795.93 857
10796.91 875
10797.89 858
10798.87 901
10799.85 914
10800.83 881
10801.82 918
10802.80 898
10803.78 872
10804.76 853
10805.74 878
10806.72 897
10807.70 898
10808.68 868
10809.66 847
10810.64 876
10811.62 897
10812.61 885
10813.59 878
10814.57 889
10815.55 890
10816.53 932
10817.51 932
10818.49 856
10819.47 901
10820.46 882
10821.44 884
10822.42 885
10823.40 904
10824.38 877
10825.36 882
10826.35 899
10827.33 898
10828.31 891
10829.29 932
10830.27 915
10831.25 1010
10832.24 932
10833.22 905
10834.20 869
10835.18 904
10836.17 922
10837.15 928
10838.13 905
10839.11 921
10840.09 956
10841.08 929
10842.06 950
10843.04 975
10844.02 987
10845.01 970
10845.99 964
10846.97 978
10847.96 984
10848.94 956
10849.92 992
10850.90 969
10851.89 957
10852.87 969
10853.85 1020
10854.84 1003
10855.82 982
10856.80 985
10857.78 1003
10858.77 1023
10859.75 1025
10860.73 1008
10861.72 1011
10862.70 989
10863.68 1035
10864.67 1002
10865.65 1049
10866.64 1015
10867.62 1045
10868.60 1047
10869.59 1049
10870.57 998
10871.55 1059
10872.54 1060
10873.52 1036
10874.51 1036
10875.49 1055
10876.47 1015
10877.46 1073
10878.44 1053
10879.43 1061
10880.41 1063
10881.39 1108
10882.38 1121
10883.36 1085
10884.35 1082
10885.33 1083
10886.32 1085
10887.30 1136
10888.29 1125
10889.27 1102
10890.25 1119
10891.24 1132
10892.22 1179
10893.21 1187
10894.19 1138
10895.18 1148
10896.16 1151
10897.15 1153
10898.13 1144
10899.12 1175
10900.10 1182
10901.09 1168
10902.07 1194
10903.06 1229
10904.04 1262
10905.03 1211
10906.01 1271
10907.00 1297
10907.99 1255
10908.97 1238
10909.96 1304
10910.94 1259
10911.93 1251
10912.91 1314
10913.90 1324
10914.88 1278
10915.87 1291
10916.86 1318
10917.84 1309
10918.83 1322
10919.81 1346
10920.80 1351
10921.79 1320
10922.77 1352
10923.76 1379
10924.74 1421
10925.73 1414
10926.72 1400
10927.70 1380
10928.69 1372
10929.68 1391
10930.66 1422
10931.65 1459
10932.64 1354
10933.62 1413
10934.61 1478
10935.60 1481
10936.58 1493
10937.57 1515
10938.56 1489
10939.54 1541
10940.53 1574
10941.52 1547
10942.50 1573
10943.49 1556
10944.48 1568
10945.47 1612
10946.45 1637
10947.44 1691
10948.43 1807
10949.41 1821
10950.40 1819
10951.39 1845
10952.38 1904
10953.36 1967
10954.35 1980
10955.34 2056
10956.33 2077
10957.31 2092
10958.30 2108
10959.29 2118
10960.28 2127
10961.27 2071
10962.25 2070
10963.24 2023
10964.23 1979
10965.22 1862
10966.21 1883
10967.19 1882
10968.18 1836
10969.17 1774
10970.16 1800
10971.15 1748
10972.13 1684
10973.12 1758
10974.11 1771
10975.10 1801
10976.09 1839
10977.08 1798
10978.07 1812
10979.05 1828
10980.04 1801
10981.03 1836
10982.02 1828
10983.01 1772
10984.00 1863
10984.99 1871
10985.98 1880
10986.96 1912
10987.95 1986
10988.94 2017
10989.93 2074
10990.92 2191
10991.91 2221
10992.90 2317
10993.89 2469
10994.88 2528
10995.87 2658
10996.86 2715
10997.85 2730
10998.84 2797
10999.83 2765
11000.82 2757
11001.81 2679
11002.79 2640
11003.78 2499
11004.77 2325
11005.76 2225
11006.75 2113
11007.74 2020
11008.73 1904
11009.72 1829
11010.71 1764
11011.70 1689
11012.69 1620
11013.68 1631
11014.67 1635
11015.67 1601
11016.66 1535
11017.65 1480
11018.64 1470
11019.63 1515
11020.62 1430
11021.61 1424
11022.60 1439
11023.59 1411
11024.58 1389
11025.57 1458
11026.56 1420
11027.55 1409
11028.54 1417
11029.53 1389
11030.52 1374
11031.52 1385
11032.51 1353
11033.50 1395
11034.49 1425
11035.48 1378
11036.47 1374
11037.46 1370
11038.45 1383
11039.45 1403
11040.44 1356
11041.43 1344
11042.42 1340
11043.41 1357
11044.40 1323
11045.39 1296
11046.39 1320
11047.38 1309
11048.37 1259
11049.36 1234
11050.35 1233
11051.35 1243
11052.34 1270
11053.33 1267
11054.32 1277
11055.31 1235
11056.31 1287
11057.30 1330
11058.29 1286
11059.28 1285
11060.27 1305
11061.27 1309
11062.26 1244
11063.25 1279
11064.24 1253
11065.24 1302
11066.23 1315
11067.22 1316
11068.21 1263
11069.21 1271
11070.20 1254
11071.19 1285
11072.19 1266
11073.18 1330
11074.17 1285
11075.16 1315
11076.16 1320
11077.15 1296
11078.14 1254
11079.14 1246
11080.13 1239
11081.12 1278
11082.12 1246
11083.11 1243
11084.10 1214
11085.10 1222
11086.09 1223
11087.08 1237
11088.08 1204
11089.07 1203
11090.06 1194
11091.06 1209
11092.05 1169
11093.04 1166
11094.04 1167
11095.03 1110
11096.03 1150
11097.02 1202
11098.01 1217
11099.01 1193
11100.00 1203
11101.00 1183
11101.99 1129
11102.98 1179
11103.98 1190
11104.97 1200
11105.97 1095
11106.96 1124
11107.96 1152
11108.95 1133
11109.95 1087
11110.94 1131
11111.93 1115
11112.93 1141
11113.92 1211
11114.92 1184
11115.91 1127
11116.91 1130
11117.90 1174
11118.90 1123
11119.89 1115
11120.89 1124
11121.88 1123
11122.88 1096
11123.87 1108
11124.87 1086
11125.86 1086
11126.86 1089
11127.85 1126
11128.85 1145
11129.84 1083
11130.84 1104
11131.84 1108
11132.83 1121
11133.83 1126
11134.82 1127
11135.82 1125
11136.81 1124
11137.81 1058
11138.81 1101
11139.80 1084
11140.80 1126
11141.79 1161
11142.79 1114
11143.79 1120
11144.78 1091
11145.78 1123
11146.77 1088
11147.77 1111
11148.77 1069
11149.76 1097
11150.76 1102
11151.75 1127
11152.75 1118
11153.75 1111
11154.74 1059
11155.74 1068
11156.74 1077
11157.73 1070
11158.73 1073
11159.73 1111
11160.72 1088
11161.72 1050
11162.72 1040
11163.71 1096
11164.71 1070
11165.71 1043
11166.71 1075
11167.70 1050
11168.70 1033
11169.70 1015
11170.69 1078
11171.69 1091
11172.69 1074
11173.69 1044
11174.68 1052
11175.68 1076
11176.68 1035
11177.68 1057
11178.67 1025
11179.67 1071
11180.67 1020
11181.67 1032
11182.66 1055
11183.66 1094
11184.66 1059
11185.66 1065
11186.66 1054
11187.65 1034
11188.65 1055
11189.65 1109
11190.65 1063
11191.65 1078
11192.64 1080
11193.64 1044
11194.64 1000
11195.64 1069
11196.64 1058
11197.64 1061
11198.63 1073
11199.63 1048
11200.63 1064
11201.63 1040
11202.63 1076
11203.63 1069
11204.63 1047
11205.63 1075
11206.62 1118
11207.62 1120
11208.62 1079
11209.62 1119
11210.62 1104
11211.62 1110
11212.62 1107
11213.62 1120
11214.62 1097
11215.62 1107
11216.61 1088
11217.61 1098
11218.61 1132
11219.61 1057
11220.61 1110
11221.61 1108
11222.61 1103
11223.61 1113
11224.61 1125
11225.61 1135
11226.61 1102
11227.61 1070
11228.61 1131
11229.61 1123
11230.61 1117
11231.61 1114
11232.61 1150
11233.61 1132
11234.61 1134
11235.61 1122
11236.61 1115
11237.61 1106
11238.61 1141
11239.61 1190
11240.61 1132
11241.61 1130
11242.61 1156
11243.61 1169
11244.61 1174
11245.61 1203
11246.61 1141
11247.61 1168
11248.62 1176
11249.62 1162
11250.62 1177
11251.62 1218
11252.62 1261
11253.62 1219
11254.62 1223
11255.62 1236
11256.62 1205
11257.62 1248
11258.62 1252
11259.63 1231
11260.63 1245
11261.63 1247
11262.63 1303
11263.63 1279
11264.63 1342
11265.63 1314
11266.64 1329
11267.64 1352
11268.64 1358
11269.64 1347
11270.64 1396
11271.64 1418
11272.65 1433
11273.65 1432
11274.65 1419
11275.65 1437
11276.65 1410
11277.65 1429
11278.66 1381
11279.66 1391
11280.66 1374
11281.66 1342
11282.67 1349
11283.67 1282
11284.67 1282
11285.67 1306
11286.67 1251
11287.68 1184
11288.68 1161
11289.68 1195
11290.68 1177
11291.69 1241
11292.69 1222
11293.69 1207
11294.70 1241
11295.70 1215
11296.70 1194
11297.70 1171
11298.71 1150
11299.71 1194
11300.71 1177
11301.72 1163
11302.72 1226
11303.72 1176
11304.72 1161
11305.73 1219
11306.73 1194
11307.73 1260
11308.74 1269
11309.74 1255
11310.74 1280
11311.75 1238
11312.75 1290
11313.76 1306
11314.76 1323
11315.76 1290
11316.77 1278
11317.77 1299
11318.77 1353
11319.78 1299
11320.78 1295
11321.79 1308
11322.79 1298
11323.79 1290
11324.80 1283
11325.80 1250
11326.81 1227
11327.81 1227
11328.81 1209
11329.82 1173
11330.82 1279
11331.83 1270
11332.83 1304
11333.84 1286
11334.84 1265
11335.85 1272
11336.85 1266
11337.85 1300
11338.86 1320
11339.86 1336
11340.87 1282
11341.87 1312
11342.88 1367
11343.88 1279
11344.89 1267
11345.89 1287
11346.90 1307
11347.90 1283
11348.91 1222
11349.91 1173
11350.92 1184
11351.92 1190
11352.93 1217
11353.94 1189
11354.94 1279
11355.95 1206
11356.95 1178
11357.96 1231
11358.96 1211
11359.97 1243
11360.97 1204
11361.98 1235
11362.99 1186
11363.99 1196
11365.00 1159
11366.00 1202
11367.01 1192
11368.02 1158
11369.02 1173
11370.03 1147
11371.03 1141
11372.04 1125
11373.05 1125
11374.05 1122
11375.06 1139
11376.06 1148
11377.07 1133
11378.08 1177
11379.08 1160
11380.09 1115
11381.10 1160
11382.10 1160
11383.11 1153
11384.12 1108
11385.12 1095
11386.13 1144
11387.14 1178
11388.14 1131
11389.15 1114
11390.16 1114
11391.17 1147
11392.17 1180
11393.18 1181
11394.19 1175
11395.19 1185
11396.20 1177
11397.21 1159
11398.22 1169
11399.22 1181
11400.23 1205
11401.24 1229
11402.25 1211
11403.25 1179
11404.26 1197
11405.27 1183
11406.28 1172
11407.28 1177
11408.29 1182
11409.30 1156
11410.31 1202
11411.31 1173
11412.32 1194
11413.33 1203
11414.34 1185
11415.35 1233
11416.35 1199
11417.36 1191
11418.37 1217
11419.38 1188
11420.39 1202
11421.40 1235
11422.40 1206
11423.41 1208
11424.42 1216
11425.43 1173
11426.44 1222
11427.45 1189
11428.46 1180
11429.46 1210
11430.47 1213
11431.48 1190
11432.49 1201
11433.50 1201
11434.51 1243
11435.52 1224
11436.53 1192
11437.54 1236
11438.54 1226
11439.55 1232
11440.56 1195
11441.57 1243
11442.58 1232
11443.59 1229
11444.60 1245
11445.61 1248
11446.62 1275
11447.63 1233
11448.64 1264
11449.65 1260
11450.66 1279
11451.67 1270
11452.68 1226
11453.69 1229
11454.70 1260
11455.71 1236
11456.72 1229
11457.73 1242
11458.74 1214
11459.75 1271
11460.76 1298
11461.77 1307
11462.78 1282
11463.79 1308
11464.80 1368
11465.81 1330
11466.82 1314
11467.83 1350
11468.84 1327
11469.85 1305
11470.86 1386
11471.87 1398
11472.88 1421
11473.89 1416
11474.90 1376
11475.91 1415
11476.92 1390
11477.93 1354
11478.95 1379
11479.96 1414
11480.97 1422
11481.98 1442
11482.99 1431
11484.00 1495
11485.01 1470
11486.02 1448
11487.03 1473
11488.05 1505
11489.06 1492
11490.07 1495
11491.08 1499
11492.09 1490
11493.10 1501
11494.11 1559
11495.13 1560
11496.14 1582
11497.15 1566
11498.16 1565
11499.17 1610
11500.18 1658
11501.20 1664
11502.21 1682
11503.22 1680
11504.23 1667
11505.24 1743
11506.26 1744
11507.27 1775
11508.28 1805
11509.29 1869
11510.30 1916
11511.32 1924
11512.33 1925
11513.34 1983
11514.35 2072
11515.37 2140
11516.38 2130
11517.39 2222
11518.40 2215
11519.42 2256
11520.43 2277
11521.44 2386
11522.45 2488
11523.47 2590
11524.48 2617
11525.49 2600
11526.51 2678
11527.52 2816
11528.53 2889
11529.55 3030
11530.56 3140
11531.57 3310
11532.59 3532
11533.60 3707
11534.61 3884
11535.63 3928
11536.64 4169
11537.65 4143
11538.67 4251
11539.68 4060
11540.69 4028
11541.71 3953
11542.72 3666
11543.73 3508
11544.75 3356
11545.76 3110
11546.78 3007
11547.79 2805
11548.80 2631
11549.82 2504
11550.83 2353
11551.85 2225
11552.86 2132
11553.87 2058
11554.89 1982
11555.90 1954
11556.92 1948
11557.93 1942
11558.95 1849
11559.96 1835
11560.97 1864
11561.99 1808
11563.00 1860
11564.02 1773
11565.03 1781
11566.05 1789
11567.06 1711
11568.08 1743
11569.09 1791
11570.11 1839
11571.12 1860
11572.14 1792
11573.15 1798
11574.17 1797
11575.18 1798
11576.20 1793
11577.21 1780
11578.23 1777
11579.24 1800
11580.26 1821
11581.27 1864
11582.29 1812
11583.30 1830
11584.32 1785
11585.33 1833
11586.35 1791
11587.37 1871
11588.38 1855
11589.40 1912
11590.41 1941
11591.43 1993
11592.44 2047
11593.46 2137
11594.48 2103
11595.49 2122
11596.51 2266
11597.52 2236
11598.54 2259
11599.56 2290
11600.57 2262
11601.59 2242
11602.61 2236
11603.62 2133
11604.64 2085
11605.66 2002
11606.67 1963
11607.69 1890
11608.70 1905
11609.72 1873
11610.74 1866
11611.75 1826
11612.77 1772
11613.79 1798
11614.81 1774
11615.82 1691
11616.84 1755
11617.86 1734
11618.87 1705
11619.89 1714
11620.91 1705
11621.92 1692
11622.94 1677
11623.96 1651
11624.98 1590
11625.99 1627
11627.01 1552
11628.03 1533
11629.05 1568
11630.06 1563
11631.08 1499
11632.10 1538
11633.12 1521
11634.13 1490
11635.15 1479
11636.17 1504
11637.19 1476
11638.20 1445
11639.22 1438
11640.24 1434
11641.26 1463
11642.28 1450
11643.29 1471
11644.31 1390
11645.33 1371
11646.35 1397
11647.37 1363
11648.39 1328
11649.40 1324
11650.42 1293
11651.44 1315
11652.46 1287
11653.48 1351
11654.50 1304
11655.51 1347
11656.53 1340
11657.55 1338
11658.57 1301
11659.59 1326
11660.61 1309
11661.63 1283
11662.65 1253
11663.67 1240
11664.68 1252
11665.70 1264
11666.72 1227
11667.74 1235
11668.76 1207
11669.78 1214
11670.80 1226
11671.82 1243
11672.84 1235
11673.86 1195
11674.88 1224
11675.90 1260
11676.92 1208
11677.94 1229
11678.96 1218
11679.98 1188
11680.99 1234
11682.01 1238
11683.03 1212
11684.05 1197
11685.07 1164
11686.09 1200
11687.11 1178
11688.13 1192
11689.15 1219
11690.17 1137
11691.19 1126
11692.21 1145
11693.24 1170
11694.26 1146
11695.28 1129
11696.30 1130
11697.32 1106
11698.34 1098
11699.36 1104
11700.38 1104
11701.40 1088
11702.42 1089
11703.44 1119
11704.46 1084
11705.48 1088
11706.50 1087
11707.52 1037
11708.54 1051
11709.57 1061
11710.59 1054
11711.61 1068
11712.63 1083
11713.65 1054
11714.67 1046
11715.69 1047
11716.71 1062
11717.73 1054
11718.76 1011
11719.78 1038
11720.80 1023
11721.82 1009
11722.84 991
11723.86 984
11724.89 977
11725.91 1043
11726.93 981
11727.95 989
11728.97 1067
11729.99 1019
11731.02 1006
11732.04 1027
11733.06 1038
11734.08 1020
11735.10 1024
11736.13 1022
11737.15 994
11738.17 996
11739.19 1038
11740.22 977
11741.24 971
11742.26 1005
11743.28 1012
11744.30 1005
11745.33 966
11746.35 990
11747.37 991
11748.40 968
11749.42 982
11750.44 970
11751.46 964
11752.49 921
11753.51 961
11754.53 962
11755.56 928
11756.58 914
11757.60 919
11758.62 952
11759.65 933
11760.67 933
11761.69 949
11762.72 976
11763.74 974
11764.76 980
11765.79 984
11766.81 982
11767.83 988
11768.86 973
11769.88 965
11770.91 935
11771.93 972
11772.95 936
11773.98 978
11775.00 985
11776.02 960
11777.05 947
11778.07 946
11779.10 956
11780.12 961
11781.14 939
11782.17 934
11783.19 913
11784.22 955
11785.24 937
11786.26 956
11787.29 974
11788.31 954
11789.34 923
11790.36 956
11791.39 991
11792.41 908
11793.44 943
11794.46 978
11795.49 951
11796.51 938
11797.54 939
11798.56 961
11799.59 968
11800.61 947
11801.63 977
11802.66 942
11803.69 969
11804.71 974
11805.74 963
11806.76 971
11807.79 940
11808.81 965
11809.84 972
11810.86 992
11811.89 986
11812.91 948
11813.94 968
11814.96 963
11815.99 962
11817.01 951
11818.04 966
11819.07 981
11820.09 996
11821.12 980
11822.14 1025
11823.17 1005
11824.20 1038
11825.22 1026
11826.25 1045
11827.27 1015
11828.30 1027
11829.33 1046
11830.35 1046
11831.38 1035
11832.40 1026
11833.43 1036
11834.46 1013
11835.48 984
11836.51 998
11837.54 985
11838.56 1051
11839.59 1036
11840.62 1011
11841.64 1058
11842.67 1038
11843.70 1080
11844.72 1052
11845.75 1071
11846.78 1071
11847.80 1061
11848.83 1028
11849.86 1068
11850.89 1087
11851.91 1095
11852.94 1092
11853.97 1058
11854.99 1107
11856.02 1117
11857.05 1126
11858.08 1073
11859.10 1127
11860.13 1158
11861.16 1137
11862.19 1174
11863.21 1104
11864.24 1202
11865.27 1103
11866.30 1089
11867.33 1186
11868.35 1187
11869.38 1159
11870.41 1151
11871.44 1220
11872.47 1175
11873.49 1141
11874.52 1230
11875.55 1210
11876.58 1182
11877.61 1225
11878.63 1247
11879.66 1208
11880.69 1169
11881.72 1235
11882.75 1294
11883.78 1298
11884.81 1266
11885.83 1328
11886.86 1329
11887.89 1320
11888.92 1292
11889.95 1334
11890.98 1312
11892.01 1397
11893.04 1394
11894.06 1433
11895.09 1399
11896.12 1449
11897.15 1464
11898.18 1494
11899.21 1527
11900.24 1463
11901.27 1532
11902.30 1584
11903.33 1552
11904.36 1483
11905.39 1572
11906.42 1618
11907.45 1566
11908.48 1581
11909.50 1583
11910.53 1539
11911.56 1523
11912.59 1481
11913.62 1470
11914.65 1471
11915.68 1486
11916.71 1491
11917.74 1460
11918.77 1527
11919.80 1578
11920.83 1546
11921.86 1584
11922.89 1634
11923.92 1641
11924.95 1693
11925.99 1750
11927.02 1773
11928.05 1782
11929.08 1752
11930.11 1802
11931.14 1795
11932.17 1868
11933.20 1776
11934.23 1807
11935.26 1745
11936.29 1701
11937.32 1597
11938.35 1562
11939.38 1567
11940.41 1540
11941.45 1461
11942.48 1447
11943.51 1448
11944.54 1414
11945.57 1334
11946.60 1317
11947.63 1344
11948.66 1347
11949.70 1294
11950.73 1238
11951.76 1263
11952.79 1260
11953.82 1258
11954.85 1242
11955.88 1307
11956.92 1292
11957.95 1252
11958.98 1271
11960.01 1251
11961.04 1225
11962.08 1228
11963.11 1327
11964.14 1295
11965.17 1294
11966.20 1313
11967.24 1270
11968.27 1322
11969.30 1312
11970.33 1283
11971.36 1287
11972.40 1277
11973.43 1264
11974.46 1311
11975.49 1314
11976.53 1287
11977.56 1311
11978.59 1365
11979.62 1315
11980.66 1283
11981.69 1287
11982.72 1313
11983.76 1311
11984.79 1251
11985.82 1286
11986.85 1286
11987.89 1304
11988.92 1327
11989.95 1317
11990.99 1298
11992.02 1307
11993.05 1340
11994.09 1390
11995.12 1354
11996.15 1329
11997.19 1342
11998.22 1380
11999.25 1408
12000.29 1425
12001.32 1400
12002.35 1419
12003.39 1424
12004.42 1465
12005.46 1406
12006.49 1414
12007.52 1416
12008.56 1455
12009.59 1453
12010.63 1473
12011.66 1468
12012.69 1466
12013.73 1525
12014.76 1510
12015.80 1533
12016.83 1580
12017.86 1544
12018.90 1490
12019.93 1527
12020.97 1510
12022.00 1476
12023.04 1526
12024.07 1532
12025.11 1517
12026.14 1468
12027.18 1505
12028.21 1498
12029.25 1537
12030.28 1529
12031.32 1511
12032.35 1489
12033.39 1493
12034.42 1487
12035.46 1464
12036.49 1471
12037.53 1481
12038.56 1499
12039.60 1529
12040.63 1470
12041.67 1451
12042.70 1490
12043.74 1473
12044.77 1429
12045.81 1358
12046.84 1402
12047.88 1470
12048.92 1468
12049.95 1487
12050.99 1505
12052.02 1442
12053.06 1463
12054.09 1474
12055.13 1511
12056.17 1509
12057.20 1498
12058.24 1496
12059.27 1544
12060.31 1498
12061.35 1441
12062.38 1472
12063.42 1429
12064.46 1412
12065.49 1401
12066.53 1409
12067.56 1408
12068.60 1394
12069.64 1380
12070.67 1349
12071.71 1330
12072.75 1347
12073.78 1337
12074.82 1342
12075.86 1362
12076.89 1307
12077.93 1374
12078.97 1369
12080.01 1373
12081.04 1318
12082.08 1318
12083.12 1356
12084.15 1362
12085.19 1310
12086.23 1343
12087.27 1370
12088.30 1379
12089.34 1345
12090.38 1377
12091.41 1388
12092.45 1380
12093.49 1396
12094.53 1454
12095.57 1410
12096.60 1421
12097.64 1447
12098.68 1473
12099.72 1449
12100.75 1481
12101.79 1516
12102.83 1517
12103.87 1451
12104.91 1478
12105.94 1443
12106.98 1420
12108.02 1401
12109.06 1372
12110.10 1387
12111.14 1307
12112.17 1326
12113.21 1263
12114.25 1257
12115.29 1242
12116.33 1199
12117.37 1236
12118.40 1242
12119.44 1186
12120.48 1206
12121.52 1216
12122.56 1173
12123.60 1175
12124.64 1155
12125.68 1159
12126.72 1182
12127.75 1152
12128.79 1160
12129.83 1159
12130.87 1185
12131.91 1169
12132.95 1126
12133.99 1148
12135.03 1167
12136.07 1144
12137.11 1170
12138.15 1142
12139.19 1107
12140.23 1131
12141.27 1057
12142.31 1107
12143.35 1124
12144.38 1117
12145.42 1116
12146.46 1090
12147.50 1101
12148.54 1117
12149.58 1114
12150.62 1076
12151.66 1105
12152.70 1123
12153.74 1080
12154.78 1072
12155.82 1057
12156.87 1080
12157.91 1050
12158.95 1031
12159.99 1075
12161.03 1085
12162.07 1067
12163.11 1057
12164.15 1078
12165.19 1072
12166.23 1076
12167.27 1052
12168.31 1107
12169.35 1088
12170.39 1064
12171.43 1093
12172.47 1035
12173.52 1010
12174.56 1028
12175.60 1015
12176.64 1021
12177.68 1074
12178.72 1028
12179.76 1028
12180.80 1057
12181.85 1061
12182.89 1005
12183.93 1014
12184.97 1039
12186.01 1002
12187.05 1013
12188.09 1006
12189.14 999
12190.18 983
12191.22 1013
12192.26 996
12193.30 1027
12194.34 1018
12195.39 1016
12196.43 1056
12197.47 1023
12198.51 995
12199.55 1009
12200.60 986
12201.64 1011
12202.68 997
12203.72 966
12204.77 989
12205.81 1034
12206.85 1023
12207.89 957
12208.94 1028
12209.98 1009
12211.02 1014
12212.06 958
12213.11 979
12214.15 930
12215.19 959
12216.23 977
12217.28 1009
12218.32 1033
12219.36 988
12220.41 988
12221.45 1001
12222.49 996
12223.54 957
12224.58 953
12225.62 942
12226.66 954
12227.71 957
12228.75 951
12229.79 949
12230.84 969
12231.88 939
12232.93 951
12233.97 968
12235.01 959
12236.06 912
12237.10 923
12238.14 962
12239.19 959
12240.23 969
12241.28 984
12242.32 950
12243.36 948
12244.41 947
12245.45 953
12246.50 952
12247.54 930
12248.58 959
12249.63 975
12250.67 931
12251.72 904
12252.76 928
12253.80 927
12254.85 880
12255.89 888
12256.94 903
12257.98 944
12259.03 930
12260.07 922
12261.12 930
12262.16 892
12263.21 911
12264.25 902
12265.30 912
12266.34 885
12267.39 855
12268.43 884
12269.48 884
12270.52 884
12271.57 861
12272.61 881
12273.66 915
12274.70 883
12275.75 872
12276.79 874
12277.84 872
12278.88 878
12279.93 887
12280.98 904
12282.02 888
12283.07 870
12284.11 853
12285.16 898
12286.20 908
12287.25 908
12288.30 896
12289.34 893
12290.39 882
12291.43 877
12292.48 841
12293.53 849
12294.57 865
12295.62 846
12296.66 844
12297.71 867
12298.76 841
12299.80 836
12300.85 853
12301.90 851
12302.94 866
12303.99 878
12305.04 879
12306.08 885
12307.13 877
12308.18 876
12309.22 861
12310.27 851
12311.32 846
12312.36 827
12313.41 848
12314.46 839
12315.50 861
12316.55 868
12317.60 801
12318.65 863
12319.69 864
12320.74 845
12321.79 840
12322.83 832
12323.88 820
12324.93 885
12325.98 861
12327.02 842
12328.07 880
12329.12 848
12330.17 827
12331.21 861
12332.26 814
12333.31 832
12334.36 832
12335.41 839
12336.45 840
12337.50 833
12338.55 850
12339.60 834
12340.65 822
12341.69 852
12342.74 851
12343.79 861
12344.84 906
12345.89 817
12346.94 794
12347.98 833
12349.03 840
12350.08 842
12351.13 810
12352.18 822
12353.23 854
12354.28 858
12355.32 872
12356.37 843
12357.42 855
12358.47 844
12359.52 856
12360.57 878
12361.62 854
12362.67 866
12363.72 863
12364.76 848
12365.81 861
12366.86 864
12367.91 876
12368.96 845
12370.01 864
12371.06 890
12372.11 873
12373.16 927
12374.21 860
12375.26 880
12376.31 866
12377.36 896
12378.41 863
12379.46 863
12380.51 893
12381.56 888
12382.61 861
12383.66 869
12384.71 869
12385.76 914
12386.81 890
12387.86 859
12388.91 845
12389.96 886
12391.01 886
12392.06 858
12393.11 854
12394.16 870
12395.21 878
12396.26 908
12397.31 881
12398.36 887
12399.41 901
12400.46 918
12401.51 942
12402.56 894
12403.61 886
12404.66 927
12405.71 904
12406.77 912
12407.82 880
12408.87 893
12409.92 926
12410.97 883
12412.02 928
12413.07 919
12414.12 955
12415.17 980
12416.23 977
12417.28 955
12418.33 923
12419.38 924
12420.43 919
12421.48 891
12422.53 921
12423.59 990
12424.64 962
12425.69 980
12426.74 972
12427.79 967
12428.84 995
12429.90 992
12430.95 982
12432.00 970
12433.05 1007
12434.10 957
12435.16 988
12436.21 994
12437.26 971
12438.31 1033
12439.37 1018
12440.42 989
12441.47 1048
12442.52 1013
12443.58 964
12444.63 992
12445.68 1020
12446.73 1023
12447.79 1064
12448.84 1064
12449.89 1055
12450.94 1078
12452.00 1096
12453.05 1142
12454.10 1192
12455.16 1130
12456.21 1132
12457.26 1175
12458.31 1196
12459.37 1217
12460.42 1243
12461.47 1285
12462.53 1346
12463.58 1435
12464.63 1467
12465.69 1488
12466.74 1555
12467.79 1609
12468.85 1651
12469.90 1665
12470.95 1746
12472.01 1807
12473.06 1839
12474.12 1858
12475.17 1835
12476.22 1797
12477.28 1850
12478.33 1794
12479.39 1809
12480.44 1752
12481.49 1721
12482.55 1631
12483.60 1598
12484.66 1497
12485.71 1454
12486.76 1416
12487.82 1339
12488.87 1337
12489.93 1294
12490.98 1221
12492.04 1208
12493.09 1206
12494.15 1155
12495.20 1178
12496.25 1163
12497.31 1136
12498.36 1144
12499.42 1175
12500.47 1140
12501.53 1155
12502.58 1140
12503.64 1113
12504.69 1139
12505.75 1152
12506.80 1145
12507.86 1149
12508.91 1166
12509.97 1140
12511.03 1089
12512.08 1069
12513.14 1166
12514.19 1130
12515.25 1120
12516.30 1190
12517.36 1141
12518.41 1174
12519.47 1116
12520.52 1148
12521.58 1127
12522.64 1111
12523.69 1141
12524.75 1139
12525.80 1093
12526.86 1107
12527.92 1104
12528.97 1096
12530.03 1079
12531.08 1070
12532.14 1100
12533.20 1085
12534.25 1110
12535.31 1074
12536.37 1134
12537.42 1124
12538.48 1196
12539.54 1198
12540.59 1164
12541.65 1192
12542.70 1152
12543.76 1203
12544.82 1206
12545.88 1249
12546.93 1273
12547.99 1318
12549.05 1279
12550.10 1263
12551.16 1316
12552.22 1321
12553.27 1297
12554.33 1291
12555.39 1269
12556.45 1326
12557.50 1263
12558.56 1274
12559.62 1283
12560.67 1254
12561.73 1234
12562.79 1222
12563.85 1232
12564.90 1240
12565.96 1182
12567.02 1256
12568.08 1203
12569.14 1222
12570.19 1221
12571.25 1208
12572.31 1205
12573.37 1195
12574.42 1118
12575.48 1139
12576.54 1152
12577.60 1163
12578.66 1160
12579.72 1184
12580.77 1130
12581.83 1156
12582.89 1167
12583.95 1138
12585.01 1180
12586.07 1155
12587.12 1188
12588.18 1187
12589.24 1147
12590.30 1146
12591.36 1172
12592.42 1171
12593.48 1172
12594.53 1119
12595.59 1151
12596.65 1146
12597.71 1193
12598.77 1184
12599.83 1189
12600.89 1194
12601.95 1200
12603.01 1181
12604.07 1196
12605.13 1200
12606.18 1212
12607.24 1214
12608.30 1219
12609.36 1233
12610.42 1256
12611.48 1247
12612.54 1283
12613.60 1344
12614.66 1329
12615.72 1343
12616.78 1402
12617.84 1415
12618.90 1384
12619.96 1388
12621.02 1386
12622.08 1374
12623.14 1405
12624.20 1406
12625.26 1423
12626.32 1427
12627.38 1477
12628.44 1458
12629.50 1451
12630.56 1451
12631.62 1430
12632.68 1417
12633.74 1402
12634.80 1338
12635.86 1360
12636.92 1344
12637.98 1321
12639.04 1340
12640.11 1274
12641.17 1248
12642.23 1218
12643.29 1240
12644.35 1255
12645.41 1208
12646.47 1224
12647.53 1222
12648.59 1175
12649.65 1180
12650.72 1203
12651.78 1155
12652.84 1215
12653.90 1184
12654.96 1177
12656.02 1124
12657.08 1165
12658.14 1229
12659.21 1167
12660.27 1145
12661.33 1138
12662.39 1149
12663.45 1189
12664.51 1152
12665.58 1236
12666.64 1205
12667.70 1189
12668.76 1177
12669.82 1203
12670.89 1234
12671.95 1173
12673.01 1213
12674.07 1233
12675.13 1241
12676.20 1212
12677.26 1222
12678.32 1259
12679.38 1265
12680.45 1231
12681.51 1213
12682.57 1232
12683.63 1257
12684.70 1239
12685.76 1267
12686.82 1259
12687.88 1200
12688.95 1265
12690.01 1259
12691.07 1297
12692.14 1261
12693.20 1245
12694.26 1277
12695.32 1291
12696.39 1281
12697.45 1279
12698.51 1320
12699.58 1315
12700.64 1296
12701.70 1287
12702.77 1345
12703.83 1372
12704.89 1390
12705.96 1359
12707.02 1360
12708.08 1397
12709.15 1408
12710.21 1375
12711.28 1402
12712.34 1375
12713.40 1345
12714.47 1355
12715.53 1385
12716.59 1416
12717.66 1386
12718.72 1388
12719.79 1409
12720.85 1427
12721.92 1421
12722.98 1441
12724.04 1475
12725.11 1472
12726.17 1420
12727.24 1459
12728.30 1434
12729.37 1429
12730.43 1349
12731.49 1430
12732.56 1422
12733.62 1393
12734.69 1426
12735.75 1425
12736.82 1402
12737.88 1418
12738.95 1428
12740.01 1390
12741.08 1370
12742.14 1433
12743.21 1336
12744.27 1313
12745.34 1327
12746.40 1281
12747.47 1328
12748.53 1290
12749.60 1240
12750.66 1316
12751.73 1341
12752.79 1283
12753.86 1252
12754.93 1310
12755.99 1245
12757.06 1245
12758.12 1322
12759.19 1260
12760.25 1222
12761.32 1265
12762.39 1231
12763.45 1211
12764.52 1187
12765.58 1171
12766.65 1222
12767.72 1167
12768.78 1212
12769.85 1250
12770.91 1217
12771.98 1172
12773.05 1193
12774.11 1202
12775.18 1132
12776.25 1138
12777.31 1158
12778.38 1126
12779.45 1112
12780.51 1117
12781.58 1147
12782.65 1122
12783.71 1109
12784.78 1146
12785.85 1132
12786.91 1116
12787.98 1118
12789.05 1097
12790.11 1076
12791.18 1094
12792.25 1103
12793.31 1071
12794.38 1060
12795.45 1065
12796.52 1070
12797.58 1047
12798.65 1061
12799.72 1057
12800.79 1049
12801.85 1025
12802.92 1000
12803.99 1039
12805.06 1052
12806.12 1094
12807.19 1070
12808.26 1085
12809.33 1080
12810.39 1053
12811.46 1042
12812.53 1069
12813.60 1050
12814.67 1042
12815.73 1058
12816.80 1044
12817.87 1112
12818.94 1106
12820.01 1052
12821.08 1110
12822.14 1056
12823.21 1105
12824.28 1045
12825.35 1058
12826.42 1068
12827.49 1027
12828.55 1072
12829.62 1080
12830.69 1078
12831.76 1074
12832.83 1060
12833.90 1028
12834.97 976
12836.04 1009
12837.11 1020
12838.17 983
12839.24 943
12840.31 933
12841.38 976
12842.45 1000
12843.52 979
12844.59 956
12845.66 961
12846.73 934
12847.80 965
12848.87 925
12849.94 922
12851.01 944
12852.08 899
12853.14 924
12854.21 943
12855.28 917
12856.35 926
12857.42 910
12858.49 917
12859.56 919
12860.63 943
12861.70 946
12862.77 917
12863.84 903
12864.91 944
12865.98 949
12867.05 897
12868.12 886
12869.19 870
12870.26 902
12871.34 856
12872.41 834
12873.48 873
12874.55 874
12875.62 911
12876.69 908
12877.76 894
12878.83 896
12879.90 923
12880.97 903
12882.04 872
12883.11 849
12884.18 848
12885.25 814
12886.33 905
12887.40 875
12888.47 855
12889.54 821
12890.61 859
12891.68 879
12892.75 838
12893.82 837
12894.89 847
12895.97 826
12897.04 826
12898.11 839
12899.18 817
12900.25 810
12901.32 802
12902.40 844
12903.47 803
12904.54 809
12905.61 766
12906.68 778
12907.75 792
12908.83 834
12909.90 832
12910.97 795
12912.04 834
12913.11 817
12914.19 830
12915.26 788
12916.33 795
12917.40 777
12918.48 775
12919.55 793
12920.62 774
12921.69 751
12922.77 751
12923.84 816
12924.91 803
12925.98 770
12927.06 778
12928.13 772
12929.20 781
12930.27 783
12931.35 758
12932.42 753
12933.49 764
12934.57 782
12935.64 798
12936.71 757
12937.79 760
12938.86 770
12939.93 760
12941.01 743
12942.08 743
12943.15 747
12944.23 767
12945.30 777
12946.37 748
12947.45 723
12948.52 740
12949.59 733
12950.67 746
12951.74 701
12952.81 700
12953.89 751
12954.96 741
12956.04 723
12957.11 730
12958.18 746
12959.26 733
12960.33 727
12961.41 744
12962.48 749
12963.55 740
12964.63 743
12965.70 732
12966.78 741
12967.85 759
12968.93 732
12970.00 720
12971.07 702
12972.15 736
12973.22 728
12974.30 714
12975.37 731
12976.45 741
12977.52 750
12978.60 759
12979.67 685
12980.75 715
12981.82 731
12982.90 727
12983.97 737
12985.05 697
12986.12 693
12987.20 742
12988.27 721
12989.35 734
12990.42 750
12991.50 761
12992.57 742
12993.65 724
12994.73 753
12995.80 713
12996.88 717
12997.95 735
12999.03 730
13000.10 724
13001.18 735
13002.25 763
13003.33 728
13004.41 742
13005.48 726
13006.56 739
13007.63 719
13008.71 712
13009.79 720
13010.86 745
13011.94 751
13013.02 755
13014.09 765
13015.17 754
13016.24 706
13017.32 728
13018.40 718
13019.47 732
13020.55 771
13021.63 756
13022.70 749
13023.78 715
13024.86 763
13025.93 743
13027.01 744
13028.09 739
13029.16 766
13030.24 789
13031.32 755
13032.40 755
13033.47 754
13034.55 715
13035.63 761
13036.70 747
13037.78 757
13038.86 759
13039.94 764
13041.01 760
13042.09 756
13043.17 731
13044.25 734
13045.32 712
13046.40 735
13047.48 762
13048.56 717
13049.63 718
13050.71 740
13051.79 738
13052.87 712
13053.95 735
13055.02 701
13056.10 764
13057.18 745
13058.26 728
13059.34 748
13060.41 707
13061.49 733
13062.57 727
13063.65 724
13064.73 696
13065.81 731
13066.88 719
13067.96 715
13069.04 707
13070.12 744
13071.20 743
13072.28 744
13073.36 733
13074.43 756
13075.51 712
13076.59 728
13077.67 706
13078.75 739
13079.83 712
13080.91 705
13081.99 703
13083.07 707
13084.15 716
13085.23 724
13086.30 750
13087.38 741
13088.46 723
13089.54 713
13090.62 735
13091.70 757
13092.78 747
13093.86 763
13094.94 732
13096.02 738
13097.10 738
13098.18 737
13099.26 729
13100.34 737
13101.42 704
13102.50 730
13103.58 723
13104.66 769
13105.74 753
13106.82 761
13107.90 756
13108.98 790
13110.06 777
13111.14 782
13112.22 712
13113.30 738
13114.38 785
13115.46 746
13116.54 760
13117.62 734
13118.70 723
13119.78 708
13120.86 708
13121.95 764
13123.03 761
13124.11 715
13125.19 751
13126.27 765
13127.35 770
13128.43 755
13129.51 751
13130.59 761
13131.67 750
13132.76 725
13133.84 768
13134.92 722
13136.00 716
13137.08 741
13138.16 717
13139.24 730
13140.32 745
13141.41 725
13142.49 742
13143.57 726
13144.65 743
13145.73 769
13146.81 765
13147.90 743
13148.98 758
13150.06 754
13151.14 750
13152.22 763
13153.31 766
13154.39 764
13155.47 795
13156.55 761
13157.63 721
13158.72 751
13159.80 753
13160.88 769
13161.96 762
13163.05 751
13164.13 744
13165.21 756
13166.29 746
13167.38 741
13168.46 727
13169.54 727
13170.62 738
13171.71 747
13172.79 752
13173.87 742
13174.96 756
13176.04 782
13177.12 753
13178.20 746
13179.29 813
13180.37 768
13181.45 784
13182.54 788
13183.62 798
13184.70 770
13185.79 771
13186.87 748
13187.95 765
13189.04 765
13190.12 757
13191.20 801
13192.29 779
13193.37 736
13194.46 788
13195.54 732
13196.62 750
13197.71 742
13198.79 741
13199.88 764
13200.96 770
13202.04 765
13203.13 764
13204.21 790
13205.30 781
13206.38 781
13207.46 784
13208.55 815
13209.63 787
13210.72 794
13211.80 806
13212.89 803
13213.97 776
13215.05 817
13216.14 822
13217.22 817
13218.31 764
13219.39 793
13220.48 824
13221.56 804
13222.65 768
13223.73 772
13224.82 795
13225.90 787
13226.99 797
13228.07 799
13229.16 777
13230.24 774
13231.33 808
13232.41 789
13233.50 774
13234.58 804
13235.67 820
13236.76 814
13237.84 814
13238.93 841
13240.01 821
13241.10 816
13242.18 831
13243.27 836
13244.35 872
13245.44 845
13246.53 860
13247.61 857
13248.70 827
13249.78 828
13250.87 819
13251.96 819
13253.04 849
13254.13 865
13255.21 882
13256.30 869
13257.39 872
13258.47 858
13259.56 885
13260.65 893
13261.73 856
13262.82 892
13263.91 884
13264.99 845
13266.08 866
13267.17 889
13268.25 879
13269.34 902
13270.43 923
13271.51 907
13272.60 905
13273.69 928
13274.77 945
13275.86 907
13276.95 919
13278.04 909
13279.12 923
13280.21 917
13281.30 890
13282.38 954
13283.47 918
13284.56 945
13285.65 967
13286.73 913
13287.82 938
13288.91 946
13290.00 971
13291.08 954
13292.17 964
13293.26 979
13294.35 965
13295.44 968
13296.52 949
13297.61 970
13298.70 977
13299.79 986
13300.88 992
13301.96 927
13303.05 979
13304.14 979
13305.23 977
13306.32 1003
13307.41 1028
13308.49 1029
13309.58 1012
13310.67 991
13311.76 1013
13312.85 1045
13313.94 1027
13315.02 1012
13316.11 1040
13317.20 1026
13318.29 1026
13319.38 1067
13320.47 1084
13321.56 1034
13322.65 1052
13323.74 1053
13324.82 1071
13325.91 1051
13327.00 1048
13328.09 1078
13329.18 1077
13330.27 1104
13331.36 1103
13332.45 1085
13333.54 1057
13334.63 1078
13335.72 1071
13336.81 1060
13337.90 1085
13338.99 1112
13340.08 1107
13341.17 1099
13342.26 1106
13343.35 1116
13344.44 1116
13345.53 1156
13346.61 1150
13347.70 1150
13348.79 1161
13349.89 1186
13350.98 1148
13352.07 1147
13353.16 1127
13354.25 1140
13355.34 1165
13356.43 1185
13357.52 1205
13358.61 1155
13359.70 1200
13360.79 1175
13361.88 1213
13362.97 1230
13364.06 1240
13365.15 1232
13366.24 1244
13367.33 1233
13368.42 1180
13369.51 1181
13370.60 1229
13371.70 1242
13372.79 1174
13373.88 1151
13374.97 1120
13376.06 1097
13377.15 1130
13378.24 1115
13379.33 1103
13380.43 1123
13381.52 1088
13382.61 1076
13383.70 1043
13384.79 1001
13385.88 990
13386.97 1017
13388.07 984
13389.16 1010
13390.25 1003
13391.34 1008
13392.43 1027
13393.52 953
13394.62 988
13395.71 986
13396.80 1006
13397.89 992
13398.98 971
13400.08 979
13401.17 976
13402.26 1011
13403.35 991
13404.45 1025
13405.54 1008
13406.63 994
13407.72 959
13408.82 986
13409.91 1034
13411.00 1003
13412.09 1022
13413.19 991
13414.28 961
13415.37 1004
13416.46 1031
13417.56 1012
13418.65 1035
13419.74 1096
13420.84 1023
13421.93 1019
13423.02 1037
13424.11 1042
13425.21 1059
13426.30 1052
13427.39 1021
13428.49 1050
13429.58 1053
13430.67 1051
13431.77 988
13432.86 1015
13433.95 1068
13435.05 1075
13436.14 1067
13437.24 1091
13438.33 1082
13439.42 1056
13440.52 1094
13441.61 1112
13442.70 1081
13443.80 1071
13444.89 1073
13445.99 1083
13447.08 1081
13448.17 1074
13449.27 1084
13450.36 1070
13451.46 1098
13452.55 1088
13453.64 1109
13454.74 1107
13455.83 1131
13456.93 1124
13458.02 1134
13459.12 1133
13460.21 1103
13461.31 1122
13462.40 1161
13463.50 1117
13464.59 1138
13465.69 1166
13466.78 1155
13467.87 1164
13468.97 1178
13470.06 1205
13471.16 1197
13472.25 1147
13473.35 1187
13474.44 1195
13475.54 1172
13476.64 1217
13477.73 1215
13478.83 1235
13479.92 1192
13481.02 1190
13482.11 1234
13483.21 1201
13484.30 1213
13485.40 1220
13486.49 1239
13487.59 1209
13488.69 1269
13489.78 1298
13490.88 1306
13491.97 1288
13493.07 1288
13494.17 1319
13495.26 1321
13496.36 1267
13497.45 1312
13498.55 1332
13499.65 1299
13500.74 1300
13501.84 1346
13502.93 1349
13504.03 1294
13505.13 1295
13506.22 1291
13507.32 1283
13508.42 1268
13509.51 1242
13510.61 1227
13511.71 1228
13512.80 1220
13513.90 1219
13515.00 1173
13516.09 1170
13517.19 1151
13518.29 1188
13519.38 1195
13520.48 1144
13521.58 1128
13522.68 1171
13523.77 1141
13524.87 1131
13525.97 1103
13527.06 1096
13528.16 1095
13529.26 1085
13530.36 1075
13531.45 1104
13532.55 1117
13533.65 1091
13534.75 1072
13535.84 1078
13536.94 1039
13538.04 1071
13539.14 1071
13540.23 1032
13541.33 1065
13542.43 1048
13543.53 1051
13544.63 1005
13545.72 997
13546.82 992
13547.92 1007
13549.02 1012
13550.12 1022
13551.22 1005
13552.31 1041
13553.41 978
13554.51 980
13555.61 1009
13556.71 951
13557.81 961
13558.90 973
13560.00 1002
13561.10 1020
13562.20 985
13563.30 999
13564.40 980
13565.50 988
13566.60 986
13567.69 996
13568.79 996
13569.89 967
13570.99 1012
13572.09 952
13573.19 1003
13574.29 959
13575.39 960
13576.49 925
13577.59 960
13578.69 935
13579.79 950
13580.89 971
13581.98 968
13583.08 948
13584.18 1001
13585.28 1017
13586.38 975
13587.48 958
13588.58 1035
13589.68 996
13590.78 961
13591.88 986
13592.98 1025
13594.08 1009
13595.18 998
13596.28 1001
13597.38 974
13598.48 987
13599.58 968
13600.68 984
13601.78 1011
13602.88 978
13603.98 968
13605.08 1003
13606.18 1009
13607.29 1018
13608.39 1016
13609.49 998
13610.59 995
13611.69 982
13612.79 1002
13613.89 972
13614.99 1004
13616.09 978
13617.19 1011
13618.29 1001
13619.39 981
13620.50 998
13621.60 1033
13622.70 1001
13623.80 979
13624.90 1001
13626.00 1018
13627.10 1046
13628.20 1026
13629.31 1031
13630.41 1005
13631.51 1007
13632.61 1009
13633.71 1012
13634.81 1058
13635.91 1007
13637.02 980
13638.12 1018
13639.22 1042
13640.32 1044
13641.42 1046
13642.53 1034
13643.63 1012
13644.73 995
13645.83 977
13646.93 982
13648.04 1041
13649.14 1048
13650.24 1046
13651.34 1023
13652.45 1010
13653.55 1014
13654.65 994
13655.75 1003
13656.85 990
13657.96 972
13659.06 1021
13660.16 1006
13661.27 1023
13662.37 1042
13663.47 997
13664.57 989
13665.68 972
13666.78 1008
13667.88 1058
13668.99 1012
13670.09 996
13671.19 1044
13672.29 1000
13673.40 998
13674.50 1065
13675.60 1018
13676.71 1036
13677.81 1033
13678.91 1013
13680.02 1053
13681.12 1011
13682.23 1036
13683.33 1042
13684.43 1061
13685.54 1037
13686.64 1016
13687.74 1045
13688.85 1063
13689.95 1097
13691.06 1052
13692.16 1075
13693.26 1088
13694.37 1071
13695.47 1079
13696.58 1093
13697.68 1046
13698.78 1042
13699.89 1067
13700.99 1092
13702.10 1091
13703.20 1074
13704.31 1076
13705.41 1135
13706.51 1091
13707.62 1132
13708.72 1156
13709.83 1120
13710.93 1152
13712.04 1150
13713.14 1176
13714.25 1154
13715.35 1146
13716.46 1140
13717.56 1204
13718.67 1210
13719.77 1199
13720.88 1189
13721.98 1182
13723.09 1228
13724.19 1217
13725.30 1207
13726.40 1209
13727.51 1176
13728.61 1253
13729.72 1293
13730.83 1252
13731.93 1288
13733.04 1321
13734.14 1258
13735.25 1249
13736.35 1312
13737.46 1319
13738.57 1328
13739.67 1291
13740.78 1349
13741.88 1349
13742.99 1358
13744.09 1404
13745.20 1411
13746.31 1405
13747.41 1382
13748.52 1429
13749.63 1489
13750.73 1502
13751.84 1525
13752.94 1552
13754.05 1585
13755.16 1562
13756.26 1580
13757.37 1612
13758.48 1645
13759.58 1649
13760.69 1673
13761.80 1735
13762.90 1739
13764.01 1718
13765.12 1766
13766.22 1757
13767.33 1762
13768.44 1798
13769.55 1817
13770.65 1840
13771.76 1768
13772.87 1810
13773.97 1794
13775.08 1731
13776.19 1745
13777.30 1709
13778.40 1710
13779.51 1650
13780.62 1569
13781.73 1547
13782.83 1519
13783.94 1522
13785.05 1507
13786.16 1483
13787.26 1398
13788.37 1354
13789.48 1353
13790.59 1330
13791.70 1294
13792.80 1283
13793.91 1288
13795.02 1241
13796.13 1278
13797.24 1273
13798.35 1209
13799.45 1231
13800.56 1255
13801.67 1226
13802.78 1227
13803.89 1252
13805.00 1240
13806.10 1250
13807.21 1223
13808.32 1201
13809.43 1223
13810.54 1209
13811.65 1229
13812.76 1179
13813.86 1132
13814.97 1166
13816.08 1172
13817.19 1168
13818.30 1175
13819.41 1144
13820.52 1151
13821.63 1150
13822.74 1145
13823.85 1154
13824.96 1157
13826.06 1130
13827.17 1121
13828.28 1128
13829.39 1163
13830.50 1153
13831.61 1164
13832.72 1176
13833.83 1177
13834.94 1188
13836.05 1206
13837.16 1185
13838.27 1186
13839.38 1215
13840.49 1203
13841.60 1209
13842.71 1221
13843.82 1159
13844.93 1236
13846.04 1241
13847.15 1175
13848.26 1184
13849.37 1210
13850.48 1211
13851.59 1200
13852.70 1219
13853.81 1189
13854.92 1220
13856.03 1209
13857.14 1249
13858.25 1262
13859.37 1205
13860.48 1206
13861.59 1227
13862.70 1196
13863.81 1209
13864.92 1238
13866.03 1252
13867.14 1200
13868.25 1300
13869.36 1308
13870.47 1264
13871.59 1280
13872.70 1300
13873.81 1296
13874.92 1310
13876.03 1334
13877.14 1311
13878.25 1339
13879.36 1368
13880.48 1405
13881.59 1415
13882.70 1449
13883.81 1394
13884.92 1431
13886.03 1469
13887.15 1478
13888.26 1482
13889.37 1484
13890.48 1551
13891.59 1558
13892.71 1449
13893.82 1517
13894.93 1515
13896.04 1505
13897.15 1455
13898.27 1464
13899.38 1485
13900.49 1467
13901.60 1370
13902.72 1371
13903.83 1357
13904.94 1350
13906.05 1315
13907.17 1288
13908.28 1301
13909.39 1259
13910.50 1221
13911.62 1235
13912.73 1204
13913.84 1123
13914.95 1181
13916.07 1172
13917.18 1231
13918.29 1167
13919.41 1148
13920.52 1151
13921.63 1157
13922.75 1169
13923.86 1152
13924.97 1174
13926.09 1172
13927.20 1198
13928.31 1218
13929.43 1194
13930.54 1180
13931.65 1185
13932.77 1150
13933.88 1148
13934.99 1182
13936.11 1178
13937.22 1166
13938.34 1138
13939.45 1149
13940.56 1151
13941.68 1097
13942.79 1130
13943.91 1114
13945.02 1146
13946.13 1072
13947.25 1060
13948.36 1102
13949.48 1110
13950.59 1039
13951.70 1099
13952.82 1076
13953.93 1085
13955.05 1063
13956.16 1043
13957.28 1083
13958.39 1093
13959.51 1069
13960.62 1066
13961.74 1070
13962.85 1077
13963.97 1096
13965.08 1091
13966.20 1049
13967.31 1048
13968.43 1103
13969.54 1086
13970.66 1124
13971.77 1104
13972.89 1085
13974.00 1130
13975.12 1125
13976.23 1125
13977.35 1104
13978.46 1080
13979.58 1097
13980.69 1130
13981.81 1119
13982.92 1056
13984.04 1086
13985.16 1046
13986.27 1031
13987.39 1040
13988.50 1102
13989.62 1060
13990.74 1080
13991.85 1099
13992.97 1129
13994.08 1115
13995.20 1113
13996.32 1125
13997.43 1114
13998.55 1046
13999.66 1081
14000.78 1095
14001.90 1063
14003.01 1112
14004.13 1109
14005.25 1073
14006.36 1078
14007.48 1087
14008.60 1109
14009.71 1122
14010.83 1110
14011.95 1126
14013.06 1092
14014.18 1104
14015.30 1092
14016.41 1096
14017.53 1114
14018.65 1137
14019.76 1116
14020.88 1082
14022.00 1125
14023.12 1099
14024.23 1115
14025.35 1116
14026.47 1078
14027.59 1122
14028.70 1098
14029.82 1102
14030.94 1075
14032.06 1104
14033.17 1124
14034.29 1126
14035.41 1136
14036.53 1138
14037.64 1151
14038.76 1204
14039.88 1172
14041.00 1190
14042.11 1128
14043.23 1187
14044.35 1207
14045.47 1215
14046.59 1215
14047.71 1200
14048.82 1241
14049.94 1249
14051.06 1213
14052.18 1242
14053.30 1281
14054.42 1226
14055.53 1251
14056.65 1248
14057.77 1254
14058.89 1318
14060.01 1302
14061.13 1308
14062.25 1317
14063.36 1315
14064.48 1320
14065.60 1362
14066.72 1329
14067.84 1320
14068.96 1356
14070.08 1410
14071.20 1390
14072.32 1414
14073.44 1464
14074.55 1418
14075.67 1392
14076.79 1438
14077.91 1456
14079.03 1459
14080.15 1431
14081.27 1439
14082.39 1463
14083.51 1425
14084.63 1475
14085.75 1462
14086.87 1506
14087.99 1526
14089.11 1516
14090.23 1439
14091.35 1467
14092.47 1495
14093.59 1502
14094.71 1549
14095.83 1523
14096.95 1482
14098.07 1497
14099.19 1462
14100.31 1473
14101.43 1490
14102.55 1404
14103.67 1386
14104.79 1361
14105.91 1357
14107.03 1332
14108.15 1347
14109.27 1337
14110.39 1360
14111.51 1354
14112.64 1274
14113.76 1307
14114.88 1294
14116.00 1311
14117.12 1262
14118.24 1246
14119.36 1254
14120.48 1278
14121.60 1186
14122.72 1218
14123.85 1230
14124.97 1160
14126.09 1144
14127.21 1168
14128.33 1211
14129.45 1145
14130.57 1134
14131.70 1128
14132.82 1163
14133.94 1158
14135.06 1159
14136.18 1107
14137.30 1124
14138.43 1171
14139.55 1108
14140.67 1110
14141.79 1098
14142.91 1111
14144.03 1140
14145.16 1121
14146.28 1131
14147.40 1098
14148.52 1105
14149.65 1110
14150.77 1089
14151.89 1090
14153.01 1106
14154.13 1123
14155.26 1046
14156.38 1088
14157.50 1104
14158.62 1079
14159.75 1098
14160.87 1110
14161.99 1078
14163.12 1095
14164.24 1101
14165.36 1067
14166.48 1075
14167.61 1094
14168.73 1096
14169.85 1071
14170.98 1055
14172.10 1069
14173.22 1082
14174.35 1029
14175.47 1039
14176.59 1088
14177.72 1083
14178.84 1017
14179.96 1039
14181.09 1068
14182.21 1034
14183.33 1029
14184.46 1040
14185.58 1029
14186.70 1010
14187.83 985
14188.95 989
14190.07 1008
14191.20 1007
14192.32 1021
14193.45 1005
14194.57 1010
14195.69 1002
14196.82 1016
14197.94 990
14199.07 974
14200.19 984
14201.32 997
14202.44 1021
14203.56 973
14204.69 960
14205.81 991
14206.94 994
14208.06 992
14209.19 951
14210.31 939
14211.44 938
14212.56 947
14213.69 975
14214.81 996
14215.93 982
14217.06 936
14218.18 939
14219.31 952
14220.43 916
14221.56 904
14222.68 925
14223.81 935
14224.94 936
14226.06 919
14227.19 944
14228.31 921
14229.44 922
14230.56 915
14231.69 847
14232.81 850
14233.94 875
14235.06 903
14236.19 906
14237.32 904
14238.44 926
14239.57 935
14240.69 933
14241.82 892
14242.94 904
14244.07 910
14245.20 900
14246.32 896
14247.45 905
14248.57 896
14249.70 860
14250.83 872
14251.95 890
14253.08 860
14254.21 880
14255.33 858
14256.46 883
14257.59 862
14258.71 860
14259.84 873
14260.97 838
14262.09 826
14263.22 814
14264.35 823
14265.47 828
14266.60 846
14267.73 822
14268.85 825
14269.98 791
14271.11 824
14272.23 821
14273.36 816
14274.49 830
14275.62 817
14276.74 800
14277.87 777
14279.00 801
14280.12 807
14281.25 829
14282.38 816
14283.51 752
14284.63 782
14285.76 806
14286.89 786
14288.02 780
14289.15 808
14290.27 789
14291.40 771
14292.53 784
14293.66 807
14294.78 797
14295.91 798
14297.04 752
14298.17 753
14299.30 788
14300.42 778
14301.55 745
14302.68 766
14303.81 754
14304.94 775
14306.07 724
14307.19 766
14308.32 773
14309.45 731
14310.58 725
14311.71 762
14312.84 767
14313.97 740
14315.10 722
14316.22 752
14317.35 743
14318.48 707
14319.61 759
14320.74 710
14321.87 717
14323.00 751
14324.13 723
14325.26 731
14326.39 715
14327.51 683
14328.64 695
14329.77 727
14330.90 714
14332.03 727
14333.16 720
14334.29 726
14335.42 744
14336.55 713
14337.68 720
14338.81 688
14339.94 724
14341.07 702
14342.20 712
14343.33 729
14344.46 745
14345.59 716
14346.72 733
14347.85 752
14348.98 734
14350.11 709
14351.24 720
14352.37 712
14353.50 713
14354.63 712
14355.76 725
14356.89 738
14358.02 719
14359.15 742
14360.28 698
14361.41 699
14362.54 710
14363.67 733
14364.80 723
14365.94 727
14367.07 733
14368.20 740
14369.33 715
14370.46 723
14371.59 716
14372.72 721
14373.85 729
14374.98 707
14376.11 725
14377.25 719
14378.38 705
14379.51 723
14380.64 740
14381.77 696
14382.90 744
14384.03 718
14385.16 758
14386.30 717
14387.43 765
14388.56 762
14389.69 728
14390.82 754
14391.95 708
14393.09 762
14394.22 761
14395.35 754
14396.48 768
14397.61 740
14398.75 714
14399.88 744
14401.01 729
14402.14 713
14403.27 727
14404.41 741
14405.54 748
14406.67 751
14407.80 750
14408.94 788
14410.07 748
14411.20 751
14412.33 745
14413.47 731
14414.60 780
14415.73 758
14416.87 793
14418.00 798
14419.13 767
14420.26 796
14421.40 787
14422.53 774
14423.66 781
14424.80 772
14425.93 775
14427.06 807
14428.20 795
14429.33 815
14430.46 820
14431.59 805
14432.73 818
14433.86 790
14435.00 803
14436.13 809
14437.26 853
14438.40 846
14439.53 843
14440.66 824
14441.80 789
14442.93 819
14444.06 850
14445.20 874
14446.33 850
14447.47 836
14448.60 860
14449.73 864
14450.87 852
14452.00 845
14453.14 896
14454.27 867
14455.41 882
14456.54 874
14457.67 880
14458.81 854
14459.94 871
14461.08 866
14462.21 868
14463.35 914
14464.48 940
14465.62 929
14466.75 904
14467.89 926
14469.02 909
14470.15 883
14471.29 906
14472.42 934
14473.56 946
14474.69 917
14475.83 921
14476.96 901
14478.10 896
14479.24 860
14480.37 879
14481.51 901
14482.64 883
14483.78 852
14484.91 871
14486.05 872
14487.18 865
14488.32 881
14489.45 896
14490.59 897
14491.73 924
14492.86 865
14494.00 939
14495.13 875
14496.27 896
14497.40 890
14498.54 907
14499.68 893
14500.81 844
14501.95 885
14503.08 870
14504.22 909
14505.36 888
14506.49 879
14507.63 874
14508.77 898
14509.90 898
14511.04 863
14512.18 870
14513.31 835
14514.45 863
14515.58 871
14516.72 845
14517.86 816
14519.00 810
14520.13 835
14521.27 819
14522.41 793
14523.54 805
14524.68 806
14525.82 825
14526.95 828
14528.09 793
14529.23 791
14530.37 773
14531.50 814
14532.64 809
14533.78 754
14534.91 782
14536.05 800
14537.19 782
14538.33 775
14539.46 750
14540.60 773
14541.74 800
14542.88 772
14544.02 764
14545.15 787
14546.29 739
14547.43 750
14548.57 772
14549.70 754
14550.84 761
14551.98 763
14553.12 739
14554.26 741
14555.39 751
14556.53 714
14557.67 770
14558.81 744
14559.95 765
14561.09 740
14562.22 779
14563.36 832
14564.50 796
14565.64 769
14566.78 793
14567.92 786
14569.06 722
14570.20 768
14571.33 821
14572.47 817
14573.61 808
14574.75 822
14575.89 780
14577.03 787
14578.17 757
14579.31 805
14580.45 792
14581.59 770
14582.72 838
14583.86 783
14585.00 821
14586.14 786
14587.28 831
14588.42 851
14589.56 824
14590.70 819
14591.84 847
14592.98 800
14594.12 857
14595.26 866
14596.40 855
14597.54 845
14598.68 834
14599.82 872
14600.96 853
14602.10 837
14603.24 808
14604.38 823
14605.52 866
14606.66 824
14607.80 850
14608.94 900
14610.08 836
14611.22 847
14612.36 838
14613.50 830
14614.64 878
14615.78 852
14616.92 882
14618.06 928
14619.20 926
14620.34 929
14621.49 924
14622.63 909
14623.77 882
14624.91 904
14626.05 958
14627.19 955
14628.33 921
14629.47 925
14630.61 958
14631.75 942
14632.90 905
14634.04 913
14635.18 948
14636.32 922
14637.46 894
14638.60 936
14639.74 913
14640.88 871
14642.03 881
14643.17 875
14644.31 827
14645.45 832
14646.59 818
14647.73 806
14648.88 792
14650.02 788
14651.16 798
14652.30 770
14653.44 766
14654.59 781
14655.73 786
14656.87 736
14658.01 722
14659.16 747
14660.30 763
14661.44 733
14662.58 726
14663.72 747
14664.87 738
14666.01 680
14667.15 677
14668.29 707
14669.44 689
14670.58 702
14671.72 690
14672.87 639
14674.01 701
14675.15 718
14676.29 689
14677.44 699
14678.58 678
14679.72 677
14680.87 675
14682.01 677
14683.15 637
14684.30 649
14685.44 630
14686.58 656
14687.73 654
14688.87 616
14690.01 619
14691.16 647
14692.30 632
14693.44 623
14694.59 616
14695.73 641
14696.87 653
14698.02 685
14699.16 638
14700.30 636
14701.45 635
14702.59 608
14703.74 619
14704.88 625
14706.02 635
14707.17 636
14708.31 599
14709.46 630
14710.60 632
14711.75 601
14712.89 620
14714.03 646
14715.18 639
14716.32 644
14717.47 636
14718.61 629
14719.76 623
14720.90 625
14722.05 607
14723.19 636
14724.34 629
14725.48 611
14726.63 609
14727.77 612
14728.92 617
14730.06 650
14731.21 621
14732.35 621
14733.50 608
14734.64 595
14735.79 608
14736.93 608
14738.08 611
14739.22 618
14740.37 613
14741.51 596
14742.66 617
14743.80 612
14744.95 590
14746.09 579
14747.24 615
14748.39 604
14749.53 582
14750.68 595
14751.82 629
14752.97 592
14754.11 549
14755.26 591
14756.41 598
14757.55 568
14758.70 594
14759.85 601
14760.99 600
14762.14 616
14763.28 608
14764.43 614
14765.58 600
14766.72 612
14767.87 581
14769.02 571
14770.16 576
14771.31 581
14772.46 580
14773.60 567
14774.75 569
14775.90 592
14777.04 553
14778.19 587
14779.34 560
14780.48 581
14781.63 537
14782.78 546
14783.92 561
14785.07 579
14786.22 582
14787.37 554
14788.51 561
14789.66 554
14790.81 573
14791.96 547
14793.10 546
14794.25 535
14795.40 578
14796.54 546
14797.69 557
14798.84 576
14799.99 557
14801.14 553
14802.28 556
14803.43 554
14804.58 548
14805.73 547
14806.88 560
14808.02 553
14809.17 529
14810.32 527
14811.47 555
14812.62 530
14813.76 526
14814.91 526
14816.06 518
14817.21 494
14818.36 511
14819.51 515
14820.65 546
14821.80 536
14822.95 528
14824.10 542
14825.25 526
14826.40 547
14827.55 490
14828.69 517
14829.84 525
14830.99 518
14832.14 550
14833.29 517
14834.44 516
14835.59 493
14836.74 509
14837.89 526
14839.04 539
14840.19 497
14841.33 541
14842.48 512
14843.63 507
14844.78 521
14845.93 522
14847.08 523
14848.23 537
14849.38 525
14850.53 518
14851.68 489
14852.83 470
14853.98 489
14855.13 523
14856.28 530
14857.43 519
14858.58 523
14859.73 534
14860.88 508
14862.03 495
14863.18 495
14864.33 508
14865.48 490
14866.63 495
14867.78 501
14868.93 508
14870.08 490
14871.23 510
14872.38 506
14873.53 511
14874.68 524
14875.83 537
14876.98 527
14878.14 512
14879.29 512
14880.44 520
14881.59 501
14882.74 513
14883.89 530
14885.04 500
14886.19 510
14887.34 478
14888.49 481
14889.64 500
14890.80 475
14891.95 500
14893.10 515
14894.25 519
14895.40 543
14896.55 495
14897.70 473
14898.86 495
14900.01 495
14901.16 523
14902.31 500
14903.46 472
14904.61 471
14905.77 525
14906.92 499
14908.07 525
14909.22 495
14910.37 501
14911.53 468
14912.68 464
14913.83 495
14914.98 471
14916.13 491
14917.29 500
14918.44 489
14919.59 483
14920.74 487
14921.90 501
14923.05 495
14924.20 493
14925.35 480
14926.51 483
14927.66 530
14928.81 524
14929.96 473
14931.12 529
14932.27 506
14933.42 498
14934.57 461
14935.73 510
14936.88 495
14938.03 477
14939.19 458
14940.34 481
14941.49 478
14942.65 486
14943.80 457
14944.95 484
14946.11 465
14947.26 469
14948.41 462
14949.57 490
14950.72 498
14951.87 506
14953.03 511
14954.18 485
14955.33 492
14956.49 528
14957.64 496
14958.80 470
14959.95 498
14961.10 459
14962.26 508
14963.41 520
14964.57 515
14965.72 500
14966.87 463
14968.03 456
14969.18 497
14970.34 484
14971.49 470
14972.65 476
14973.80 467
14974.95 476
14976.11 458
14977.26 462
14978.42 469
14979.57 488
14980.73 485
14981.88 453
14983.04 485
14984.19 470
14985.35 479
14986.50 453
14987.66 480
14988.81 473
14989.97 466
14991.12 480
14992.28 477
14993.43 478
14994.59 478
14995.74 487
14996.90 485
14998.05 501
14999.21 481
15000.36 501
15001.52 478
15002.67 478
15003.83 448
15004.99 477
15006.14 457
15007.30 499
15008.45 458
15009.61 493
15010.76 473
15011.92 473
15013.08 460
15014.23 467
15015.39 467
15016.54 479
15017.70 521
15018.86 484
15020.01 477
15021.17 473
15022.32 486
15023.48 465
15024.64 502
15025.79 473
15026.95 470
15028.11 464
15029.26 472
15030.42 467
15031.58 497
15032.73 464
15033.89 485
15035.05 501
15036.20 464
15037.36 451
15038.52 451
15039.67 489
15040.83 451
15041.99 468
15043.15 451
15044.30 484
15045.46 496
15046.62 441
15047.77 499
15048.93 469
15050.09 499
15051.25 509
15052.40 475
15053.56 454
15054.72 426
15055.88 473
15057.03 480
15058.19 467
15059.35 480
15060.51 478
15061.66 472
15062.82 470
15063.98 452
15065.14 490
15066.30 522
15067.45 498
15068.61 458
15069.77 489
15070.93 462
15072.09 467
15073.24 498
15074.40 487
15075.56 465
15076.72 489
15077.88 466
15079.04 507
15080.20 526
15081.35 532
15082.51 501
15083.67 498
15084.83 470
15085.99 500
15087.15 484
15088.31 483
15089.46 507
15090.62 519
15091.78 488
15092.94 471
15094.10 494
15095.26 490
15096.42 491
15097.58 490
15098.74 501
15099.90 499
15101.06 488
15102.22 470
15103.37 496
15104.53 532
15105.69 489
15106.85 474
15108.01 490
15109.17 503
15110.33 492
15111.49 514
15112.65 524
15113.81 536
15114.97 521
15116.13 527
15117.29 547
15118.45 527
15119.61 520
15120.77 568
15121.93 535
15123.09 527
15124.25 527
15125.41 530
15126.57 535
15127.73 536
15128.89 539
15130.05 488
15131.21 539
15132.37 542
15133.53 537
15134.69 518
15135.86 497
15137.02 502
15138.18 522
15139.34 515
15140.50 529
15141.66 532
15142.82 523
15143.98 533
15145.14 547
15146.30 518
15147.46 529
15148.63 552
15149.79 542
15150.95 520
15152.11 522
15153.27 529
15154.43 522
15155.59 562
15156.75 543
15157.92 540
15159.08 541
15160.24 569
15161.40 571
15162.56 549
15163.72 552
15164.89 576
15166.05 564
15167.21 546
15168.37 576
15169.53 589
15170.69 571
15171.86 587
15173.02 604
15174.18 575
15175.34 560
15176.51 576
15177.67 573
15178.83 593
15179.99 613
15181.15 627
15182.32 606
15183.48 600
15184.64 609
15185.80 635
15186.97 617
15188.13 615
15189.29 604
15190.46 599
15191.62 600
15192.78 591
15193.94 619
15195.11 644
15196.27 644
15197.43 621
15198.60 640
15199.76 663
15200.92 630
15202.08 596
15203.25 599
15204.41 655
15205.57 610
15206.74 622
15207.90 647
15209.06 644
15210.23 618
15211.39 643
15212.56 657
15213.72 645
15214.88 650
15216.05 683
15217.21 685
15218.37 672
15219.54 650
15220.70 642
15221.87 686
15223.03 636
15224.19 655
15225.36 691
15226.52 647
15227.69 656
15228.85 675
15230.01 680
15231.18 660
15232.34 646
15233.51 691
15234.67 659
15235.84 670
15237.00 688
15238.16 670
15239.33 660
15240.49 667
15241.66 697
15242.82 668
15243.99 653
15245.15 659
15246.32 659
15247.48 653
15248.65 703
15249.81 614
15250.98 642
15252.14 627
15253.31 614
15254.47 632
15255.64 619
15256.80 618
15257.97 616
15259.13 628
15260.30 645
15261.46 640
15262.63 625
15263.80 612
15264.96 616
15266.13 651
15267.29 623
15268.46 624
15269.62 646
15270.79 638
15271.96 590
15273.12 590
15274.29 623
15275.45 600
15276.62 620
15277.79 611
15278.95 633
15280.12 608
15281.28 578
15282.45 617
15283.62 592
15284.78 623
15285.95 604
15287.12 608
15288.28 584
15289.45 564
15290.62 609
15291.78 650
15292.95 609
15294.12 588
15295.28 604
15296.45 617
15297.62 598
15298.78 610
15299.95 623
15301.12 630
15302.28 665
15303.45 626
15304.62 616
15305.78 607
15306.95 604
15308.12 617
15309.29 618
15310.45 587
15311.62 601
15312.79 645
15313.96 587
15315.12 619
15316.29 633
15317.46 618
15318.63 620
15319.79 602
15320.96 607
15322.13 612
15323.30 625
15324.46 610
15325.63 611
15326.80 623
15327.97 629
15329.14 619
15330.30 578
15331.47 621
15332.64 624
15333.81 611
15334.98 628
15336.14 654
15337.31 602
15338.48 629
15339.65 660
15340.82 644
15341.99 602
15343.16 644
15344.32 652
15345.49 655
15346.66 643
15347.83 635
15349.00 644
15350.17 665
15351.34 665
15352.51 646
15353.67 643
15354.84 634
15356.01 661
15357.18 658
15358.35 649
15359.52 653
15360.69 639
15361.86 670
15363.03 661
15364.20 655
15365.37 682
15366.54 691
15367.71 664
15368.87 660
15370.04 612
15371.21 633
15372.38 641
15373.55 657
15374.72 618
15375.89 636
15377.06 630
15378.23 672
15379.40 664
15380.57 626
15381.74 616
15382.91 619
15384.08 638
15385.25 622
15386.42 656
15387.59 607
15388.76 628
15389.93 597
15391.10 630
15392.27 606
15393.44 587
15394.62 571
15395.79 588
15396.96 596
15398.13 614
15399.30 580
15400.47 602
15401.64 610
15402.81 614
15403.98 592
15405.15 578
15406.32 584
15407.49 563
15408.66 569
15409.84 574
15411.01 571
15412.18 582
15413.35 584
15414.52 573
15415.69 533
15416.86 532
15418.03 537
15419.21 557
15420.38 507
15421.55 543
15422.72 536
15423.89 557
15425.06 543
15426.24 560
15427.41 574
15428.58 548
15429.75 563
15430.92 529
15432.09 519
15433.27 549
15434.44 548
15435.61 558
15436.78 549
15437.96 516
15439.13 534
15440.30 534
15441.47 530
15442.64 548
15443.82 515
15444.99 540
15446.16 514
15447.33 553
15448.51 552
15449.68 555
15450.85 534
15452.02 525
15453.20 520
15454.37 570
15455.54 526
15456.72 540
15457.89 500
15459.06 527
15460.23 515
15461.41 543
15462.58 515
15463.75 535
15464.93 535
15466.10 539
15467.27 547
15468.45 542
15469.62 531
15470.79 518
15471.97 515
15473.14 541
15474.31 541
15475.49 529
15476.66 551
15477.83 523
15479.01 554
15480.18 516
15481.36 531
15482.53 531
15483.70 533
15484.88 548
15486.05 550
15487.23 526
15488.40 525
15489.57 537
15490.75 546
15491.92 559
15493.10 544
15494.27 566
15495.44 554
15496.62 532
15497.79 525
15498.97 534
15500.14 528
15501.32 527
15502.49 544
15503.67 558
15504.84 553
15506.02 525
15507.19 524
15508.36 556
15509.54 566
15510.71 547
15511.89 558
15513.06 599
15514.24 589
15515.41 546
15516.59 508
15517.77 549
15518.94 585
15520.12 544
15521.29 589
15522.47 561
15523.64 554
15524.82 589
15525.99 549
15527.17 578
15528.34 544
15529.52 544
15530.69 532
15531.87 549
15533.05 555
15534.22 537
15535.40 577
15536.57 558
15537.75 536
15538.93 577
15540.10 597
15541.28 560
15542.45 551
15543.63 586
15544.81 567
15545.98 535
15547.16 586
15548.33 587
15549.51 602
15550.69 594
15551.86 619
15553.04 575
15554.22 575
15555.39 587
15556.57 620
15557.75 613
15558.92 635
15560.10 611
15561.28 592
15562.45 587
15563.63 610
15564.81 618
15565.99 628
15567.16 629
15568.34 610
15569.52 632
15570.69 612
15571.87 651
15573.05 638
15574.23 646
15575.40 639
15576.58 640
15577.76 639
15578.93 613
15580.11 624
15581.29 622
15582.47 613
15583.65 674
15584.82 692
15586.00 677
15587.18 711
15588.36 707
15589.53 676
15590.71 685
15591.89 700
15593.07 711
15594.25 703
15595.42 703
15596.60 706
15597.78 688
15598.96 649
15600.14 718
15601.32 736
15602.49 740
15603.67 720
15604.85 740
15606.03 701
15607.21 711
15608.39 706
15609.56 735
15610.74 738
15611.92 724
15613.10 723
15614.28 770
15615.46 752
15616.64 772
15617.82 776
15619.00 785
15620.17 808
15621.35 770
15622.53 783
15623.71 781
15624.89 828
15626.07 846
15627.25 805
15628.43 802
15629.61 819
15630.79 835
15631.97 844
15633.15 829
15634.33 806
15635.51 827
15636.69 842
15637.87 847
15639.05 822
15640.22 849
15641.40 835
15642.58 864
15643.76 804
15644.94 813
15646.12 807
15647.30 818
15648.48 820
15649.66 832
15650.85 878
15652.03 866
15653.21 792
15654.39 861
15655.57 833
15656.75 801
15657.93 843
15659.11 849
15660.29 860
15661.47 838
15662.65 869
15663.83 854
15665.01 837
15666.19 820
15667.37 848
15668.55 837
15669.73 808
15670.92 804
15672.10 789
15673.28 801
15674.46 810
15675.64 834
15676.82 832
15678.00 829
15679.18 804
15680.36 797
15681.55 791
15682.73 820
15683.91 794
15685.09 791
15686.27 772
15687.45 758
15688.63 756
15689.82 764
15691.00 722
15692.18 742
15693.36 805
15694.54 784
15695.73 759
15696.91 774
15698.09 773
15699.27 764
15700.45 784
15701.64 784
15702.82 796
15704.00 830
15705.18 797
15706.36 839
15707.55 814
15708.73 805
15709.91 787
15711.09 835
15712.28 767
15713.46 811
15714.64 832
15715.82 797
15717.01 786
15718.19 853
15719.37 846
15720.55 822
15721.74 810
15722.92 866
15724.10 902
15725.29 868
15726.47 876
15727.65 884
15728.84 870
15730.02 857
15731.20 912
15732.39 888
15733.57 854
15734.75 834
15735.94 898
15737.12 859
15738.30 925
15739.49 899
15740.67 883
15741.85 910
15743.04 892
15744.22 948
15745.40 955
15746.59 954
15747.77 920
15748.96 977
15750.14 974
15751.32 951
15752.51 934
15753.69 949
15754.88 920
15756.06 942
15757.24 941
15758.43 918
15759.61 892
15760.80 900
15761.98 924
15763.17 903
15764.35 896
15765.53 900
15766.72 876
15767.90 852
15769.09 879
15770.27 880
15771.46 886
15772.64 849
15773.83 857
15775.01 831
15776.20 834
15777.38 819
15778.57 824
15779.75 841
15780.94 812
15782.12 830
15783.31 802
15784.49 822
15785.68 814
15786.86 815
15788.05 834
15789.23 826
15790.42 780
15791.60 826
15792.79 754
15793.98 781
15795.16 735
15796.35 743
15797.53 766
15798.72 734
15799.90 789
15801.09 764
15802.28 755
15803.46 778
15804.65 739
15805.83 736
15807.02 728
15808.21 746
15809.39 757
15810.58 746
15811.76 710
15812.95 756
15814.14 741
15815.32 711
15816.51 732
15817.70 725
15818.88 726
15820.07 756
15821.26 761
15822.44 741
15823.63 748
15824.82 760
15826.00 749
15827.19 709
15828.38 735
15829.56 702
15830.75 725
15831.94 752
15833.12 748
15834.31 702
15835.50 680
15836.69 711
15837.87 728
15839.06 688
15840.25 687
15841.44 717
15842.62 715
15843.81 670
15845.00 708
15846.18 687
15847.37 715
15848.56 709
15849.75 699
15850.94 702
15852.12 707
15853.31 760
15854.50 717
15855.69 706
15856.87 694
15858.06 732
15859.25 745
15860.44 748
15861.63 723
15862.81 704
15864.00 741
15865.19 760
15866.38 766
15867.57 778
15868.76 792
15869.94 767
15871.13 744
15872.32 784
15873.51 772
15874.70 727
15875.89 738
15877.08 737
15878.26 762
15879.45 745
15880.64 789
15881.83 758
15883.02 765
15884.21 748
15885.40 776
15886.59 751
15887.78 789
15888.97 786
15890.15 772
15891.34 792
15892.53 746
15893.72 786
15894.91 837
15896.10 798
15897.29 782
15898.48 813
15899.67 800
15900.86 793
15902.05 842
15903.24 814
15904.43 836
15905.62 809
15906.81 801
15908.00 839
15909.19 811
15910.38 818
15911.57 797
15912.76 808
15913.95 839
15915.14 829
15916.33 795
15917.52 813
15918.71 806
15919.90 805
15921.09 845
15922.28 824
15923.47 774
15924.66 754
15925.85 797
15927.04 804
15928.23 767
15929.42 769
15930.61 777
15931.80 763
15932.99 720
15934.18 777
15935.38 763
15936.57 742
15937.76 751
15938.95 734
15940.14 722
15941.33 690
15942.52 726
15943.71 707
15944.90 685
15946.10 673
15947.29 669
15948.48 655
15949.67 642
15950.86 593
15952.05 657
15953.24 620
15954.44 590
15955.63 607
15956.82 617
15958.01 597
15959.20 597
15960.39 615
15961.59 601
15962.78 610
15963.97 573
15965.16 590
15966.35 606
15967.55 573
15968.74 544
15969.93 603
15971.12 585
15972.31 530
15973.51 567
15974.70 575
15975.89 554
15977.08 590
15978.28 564
15979.47 535
15980.66 543
15981.85 535
15983.05 571
15984.24 531
15985.43 522
15986.62 555
15987.82 558
15989.01 539
15990.20 544
15991.40 547
15992.59 550
15993.78 525
15994.98 508
15996.17 527
15997.36 525
15998.55 508
15999.75 520
16000.94 530
16002.13 519
16003.33 527
16004.52 517
16005.72 550
16006.91 530
16008.10 524
16009.30 522
16010.49 537
16011.68 512
16012.88 521
16014.07 541
16015.26 516
16016.46 507
16017.65 502
16018.85 521
16020.04 534
16021.23 491
16022.43 514
16023.62 538
16024.82 498
16026.01 499
16027.21 494
16028.40 483
16029.59 516
16030.79 513
16031.98 494
16033.18 492
16034.37 486
16035.57 505
16036.76 505
16037.96 480
16039.15 498
16040.35 518
16041.54 483
16042.73 497
16043.93 494
16045.12 518
16046.32 499
16047.51 520
16048.71 497
16049.91 483
16051.10 480
16052.30 489
16053.49 474
16054.69 500
16055.88 461
16057.08 492
16058.27 494
16059.47 506
16060.66 488
16061.86 484
16063.05 476
16064.25 508
16065.45 465
16066.64 436
16067.84 499
16069.03 455
16070.23 475
16071.42 471
16072.62 484
16073.82 483
16075.01 496
16076.21 483
16077.41 494
16078.60 475
16079.80 483
16080.99 500
16082.19 474
16083.39 465
16084.58 466
16085.78 485
16086.98 446
16088.17 458
16089.37 490
16090.57 461
16091.76 472
16092.96 469
16094.16 475
16095.35 442
16096.55 453
16097.75 470
16098.94 454
16100.14 462
16101.34 460
16102.53 456
16103.73 446
16104.93 472
16106.13 440
16107.32 440
16108.52 450
16109.72 424
16110.92 449
16112.11 425
16113.31 440
16114.51 437
16115.71 435
16116.90 457
16118.10 456
16119.30 473
16120.50 430
16121.69 457
16122.89 436
16124.09 446
16125.29 464
16126.49 491
16127.68 435
16128.88 445
16130.08 453
16131.28 456
16132.48 421
16133.67 434
16134.87 461
16136.07 430
16137.27 464
16138.47 466
16139.67 430
16140.86 407
16142.06 422
16143.26 441
16144.46 433
16145.66 405
16146.86 441
16148.06 485
16149.26 447
16150.45 434
16151.65 432
16152.85 459
16154.05 435
16155.25 445
16156.45 457
16157.65 432
16158.85 445
16160.05 449
16161.25 448
16162.45 446
16163.64 428
16164.84 446
16166.04 478
16167.24 459
16168.44 435
16169.64 450
16170.84 451
16172.04 444
16173.24 454
16174.44 439
16175.64 434
16176.84 420
16178.04 435
16179.24 454
16180.44 449
16181.64 429
16182.84 452
16184.04 455
16185.24 433
16186.44 440
16187.64 444
16188.84 460
16190.04 422
16191.24 411
16192.44 432
16193.64 455
16194.84 436
16196.04 471
16197.24 459
16198.44 423
16199.65 464
16200.85 470
16202.05 442
16203.25 449
16204.45 449
16205.65 451
16206.85 446
16208.05 448
16209.25 465
16210.45 443
16211.65 456
16212.86 438
16214.06 475
16215.26 452
16216.46 453
16217.66 459
16218.86 449
16220.06 441
16221.27 456
16222.47 473
16223.67 486
16224.87 482
16226.07 467
16227.27 479
16228.48 450
16229.68 456
16230.88 450
16232.08 473
16233.28 471
16234.48 466
16235.69 463
16236.89 483
16238.09 447
16239.29 490
16240.50 463
16241.70 477
16242.90 516
16244.10 456
16245.30 489
16246.51 457
16247.71 458
16248.91 458
16250.11 467
16251.32 442
16252.52 453
16253.72 478
16254.92 489
16256.13 474
16257.33 460
16258.53 463
16259.74 515
16260.94 483
16262.14 483
16263.35 495
16264.55 456
16265.75 477
16266.95 464
16268.16 496
16269.36 436
16270.56 505
16271.77 479
16272.97 470
16274.17 452
16275.38 501
16276.58 496
16277.79 485
16278.99 484
16280.19 447
16281.40 485
16282.60 486
16283.80 483
16285.01 477
16286.21 465
16287.42 477
16288.62 497
16289.82 501
16291.03 496
16292.23 481
16293.44 482
16294.64 471
16295.84 438
16297.05 467
16298.25 500
16299.46 510
16300.66 476
16301.87 458
16303.07 472
16304.27 490
16305.48 458
16306.68 480
16307.89 480
16309.09 455
16310.30 456
16311.50 487
16312.71 463
16313.91 460
16315.12 467
16316.32 458
16317.53 459
16318.73 467
16319.94 462
16321.14 461
16322.35 445
16323.55 453
16324.76 467
16325.96 466
16327.17 482
16328.38 454
16329.58 437
16330.79 457
16331.99 448
16333.20 437
16334.40 436
16335.61 459
16336.81 435
16338.02 421
16339.23 433
16340.43 429
16341.64 423
16342.84 457
16344.05 424
16345.26 423
16346.46 430
16347.67 420
16348.87 448
16350.08 435
16351.29 421
16352.49 409
16353.70 429
16354.91 414
16356.11 417
16357.32 407
16358.53 413
16359.73 411
16360.94 407
16362.15 398
16363.35 407
16364.56 421
16365.77 436
16366.97 412
16368.18 390
16369.39 400
16370.59 456
16371.80 432
16373.01 418
16374.21 438
16375.42 398
16376.63 434
16377.84 421
16379.04 389
16380.25 398
16381.46 432
16382.67 442
16383.87 410
16385.08 428
16386.29 435
16387.50 419
16388.70 433
16389.91 406
16391.12 376
16392.33 408
16393.53 419
16394.74 418
16395.95 407
16397.16 430
16398.37 393
16399.57 427
16400.78 423
16401.99 406
16403.20 410
16404.41 432
16405.62 414
16406.82 426
16408.03 420
16409.24 409
16410.45 415
16411.66 422
16412.87 416
16414.07 428
16415.28 420
16416.49 416
16417.70 447
16418.91 398
16420.12 416
16421.33 439
16422.54 416
16423.75 416
16424.95 410
16426.16 441
16427.37 399
16428.58 413
16429.79 426
16431.00 401
16432.21 414
16433.42 421
16434.63 407
16435.84 402
16437.05 401
16438.26 420
16439.47 409
16440.68 394
16441.88 420
16443.09 396
16444.30 394
16445.51 393
16446.72 438
16447.93 438
16449.14 419
16450.35 397
16451.56 415
16452.77 430
16453.98 418
16455.19 383
16456.40 412
16457.61 388
16458.82 388
16460.03 400
16461.24 387
16462.45 393
16463.67 388
16464.88 399
16466.09 392
16467.30 396
16468.51 392
16469.72 424
16470.93 380
16472.14 369
16473.35 406
16474.56 369
16475.77 380
16476.98 389
16478.19 393
16479.40 397
16480.62 410
16481.83 399
16483.04 391
16484.25 376
16485.46 379
16486.67 396
16487.88 413
16489.09 383
16490.31 381
16491.52 388
16492.73 377
16493.94 388
16495.15 393
16496.36 405
16497.57 377
16498.79 392
16500.00 416
16501.21 402
16502.42 371
16503.63 378
16504.85 405
16506.06 405
16507.27 388
16508.48 401
16509.69 423
16510.91 433
16512.12 406
16513.33 394
16514.54 409
16515.76 394
16516.97 405
16518.18 406
16519.39 420
16520.60 424
16521.82 436
16523.03 417
16524.24 387
16525.46 394
16526.67 406
16527.88 397
16529.09 411
16530.31 390
16531.52 409
16532.73 426
16533.95 401
16535.16 427
16536.37 418
16537.58 414
16538.80 406
16540.01 424
16541.22 411
16542.44 399
16543.65 409
16544.86 415
16546.08 462
16547.29 429
16548.50 392
16549.72 409
16550.93 429
16552.15 408
16553.36 423
16554.57 427
16555.79 427
16557.00 428
16558.21 416
16559.43 425
16560.64 405
16561.86 437
16563.07 435
16564.28 441
16565.50 453
16566.71 455
16567.93 424
16569.14 436
16570.36 436
16571.57 434
16572.78 440
16574.00 425
16575.21 423
16576.43 412
16577.64 419
16578.86 413
16580.07 425
16581.29 429
16582.50 451
16583.72 439
16584.93 395
16586.15 421
16587.36 424
16588.58 430
16589.79 430
16591.01 414
16592.22 384
16593.44 407
16594.65 439
16595.87 429
16597.08 393
16598.30 407
16599.51 418
16600.73 403
16601.94 412
16603.16 415
16604.37 420
16605.59 409
16606.81 400
16608.02 415
16609.24 439
16610.45 379
16611.67 372
16612.89 388
16614.10 370
16615.32 384
16616.53 400
16617.75 383
16618.97 378
16620.18 402
16621.40 377
16622.61 365
16623.83 370
16625.05 394
16626.26 405
16627.48 358
16628.70 394
16629.91 386
16631.13 405
16632.35 396
16633.56 390
16634.78 356
16636.00 363
16637.21 368
16638.43 391
16639.65 396
16640.86 370
16642.08 399
16643.30 370
16644.51 417
16645.73 382
16646.95 372
16648.17 356
16649.38 380
16650.60 401
16651.82 381
16653.03 361
16654.25 391
16655.47 386
16656.69 380
16657.90 373
16659.12 347
16660.34 385
16661.56 369
16662.77 364
16663.99 385
16665.21 369
16666.43 398
16667.65 383
16668.86 374
16670.08 378
16671.30 399
16672.52 356
16673.74 360
16674.95 380
16676.17 385
16677.39 401
16678.61 387
16679.83 355
16681.05 360
16682.26 367
16683.48 367
16684.70 371
16685.92 387
16687.14 371
16688.36 369
16689.58 383
16690.79 360
16692.01 372
16693.23 397
16694.45 394
16695.67 352
16696.89 381
16698.11 383
16699.33 383
16700.55 364
16701.76 368
16702.98 360
16704.20 383
16705.42 358
16706.64 371
16707.86 344
16709.08 361
16710.30 361
16711.52 356
16712.74 368
16713.96 345
16715.18 362
16716.40 373
16717.62 389
16718.84 376
16720.06 368
16721.28 365
16722.50 383
16723.72 359
16724.94 375
16726.16 364
16727.38 383
16728.60 353
16729.82 360
16731.04 389
16732.26 363
16733.48 343
16734.70 370
16735.92 389
16737.14 368
16738.36 330
16739.58 322
16740.80 382
16742.02 356
16743.24 364
16744.46 347
16745.68 377
16746.90 368
16748.12 393
16749.35 367
16750.57 357
16751.79 378
16753.01 379
16754.23 378
16755.45 363
16756.67 356
16757.89 369
16759.11 369
16760.33 350
16761.56 367
16762.78 357
16764.00 365
16765.22 362
16766.44 369
16767.66 343
16768.88 353
16770.11 353
16771.33 365
16772.55 347
16773.77 307
16774.99 343
16776.22 350
16777.44 355
16778.66 338
16779.88 358
16781.10 347
16782.33 381
16783.55 384
16784.77 358
16785.99 347
16787.21 373
16788.44 366
16789.66 373
16790.88 372
16792.10 365
16793.33 352
16794.55 371
16795.77 352
16796.99 351
16798.22 388
16799.44 381
16800.66 396
16801.88 370
16803.11 379
16804.33 351
16805.55 350
16806.78 376
16808.00 376
16809.22 380
16810.44 369
16811.67 359
16812.89 374
16814.11 349
16815.34 376
16816.56 365
16817.78 380
16819.01 378
16820.23 397
16821.45 378
16822.68 365
16823.90 393
16825.13 368
16826.35 393
16827.57 418
16828.80 370
16830.02 390
16831.24 361
16832.47 377
16833.69 367
16834.92 370
16836.14 400
16837.36 403
16838.59 399
16839.81 408
16841.04 406
16842.26 415
16843.48 421
16844.71 418
16845.93 398
16847.16 403
16848.38 395
16849.61 375
16850.83 395
16852.06 401
16853.28 414
16854.51 405
16855.73 420
16856.95 422
16858.18 428
16859.40 412
16860.63 415
16861.85 418
16863.08 437
16864.30 426
16865.53 410
16866.75 415
16867.98 418
16869.21 451
16870.43 457
16871.66 459
16872.88 449
16874.11 456
16875.33 470
16876.56 486
16877.78 450
16879.01 484
16880.23 456
16881.46 483
16882.69 461
16883.91 436
16885.14 440
16886.36 443
16887.59 447
16888.81 443
16890.04 438
16891.27 438
16892.49 420
16893.72 467
16894.94 445
16896.17 433
16897.40 444
16898.62 430
16899.85 437
16901.08 444
16902.30 425
16903.53 453
16904.76 452
16905.98 443
16907.21 437
16908.44 432
16909.66 410
16910.89 423
16912.12 439
16913.34 446
16914.57 450
16915.80 433
16917.02 428
16918.25 455
16919.48 415
16920.70 430
16921.93 445
16923.16 446
16924.39 455
16925.61 436
16926.84 452
16928.07 428
16929.30 433
16930.52 428
16931.75 425
16932.98 425
16934.21 429
16935.43 412
16936.66 390
16937.89 412
16939.12 416
16940.34 438
16941.57 403
16942.80 410
16944.03 422
16945.26 436
16946.48 414
16947.71 400
16948.94 422
16950.17 436
16951.40 404
16952.62 437
16953.85 406
16955.08 430
16956.31 415
16957.54 431
16958.77 428
16959.99 388
16961.22 412
16962.45 392
16963.68 422
16964.91 407
16966.14 392
16967.37 424
16968.60 426
16969.82 379
16971.05 387
16972.28 382
16973.51 397
16974.74 432
16975.97 404
16977.20 416
16978.43 384
16979.66 409
16980.89 374
16982.11 375
16983.34 363
16984.57 408
16985.80 392
16987.03 351
16988.26 344
16989.49 392
16990.72 375
16991.95 383
16993.18 376
16994.41 386
16995.64 378
16996.87 390
16998.10 396
16999.33 364
17000.56 346
17001.79 350
17003.02 365
17004.25 338
17005.48 374
17006.71 370
17007.94 375
17009.17 371
17010.40 371
17011.63 356
17012.86 346
17014.09 368
17015.32 379
17016.55 389
17017.78 380
17019.01 365
17020.25 367
17021.48 387
17022.71 378
17023.94 369
17025.17 369
17026.40 356
17027.63 360
17028.86 374
17030.09 355
17031.32 369
17032.55 369
17033.79 355
17035.02 375
17036.25 356
17037.48 356
17038.71 410
17039.94 362
17041.17 348
17042.41 343
17043.64 334
17044.87 365
17046.10 371
17047.33 354
17048.56 335
17049.80 331
17051.03 343
17052.26 331
17053.49 358
17054.72 330
17055.95 380
17057.19 351
17058.42 380
17059.65 354
17060.88 345
17062.12 346
17063.35 333
17064.58 363
17065.81 341
17067.04 354
17068.28 378
17069.51 324
17070.74 346
17071.97 334
17073.21 345
17074.44 355
17075.67 345
17076.90 320
17078.14 325
17079.37 346
17080.60 353
17081.84 370
17083.07 332
17084.30 341
17085.54 347
17086.77 337
17088.00 349
17089.23 335
17090.47 322
17091.70 306
17092.93 333
17094.17 366
17095.40 351
17096.63 336
17097.87 349
17099.10 330
17100.34 350
17101.57 354
17102.80 334
17104.04 326
17105.27 328
17106.50 335
17107.74 323
17108.97 309
17110.21 341
17111.44 319
17112.67 338
17113.91 320
17115.14 324
17116.38 332
17117.61 328
17118.84 348
17120.08 327
17121.31 345
17122.55 346
17123.78 316
17125.02 334
17126.25 344
17127.48 316
17128.72 291
17129.95 328
17131.19 319
17132.42 361
17133.66 329
17134.89 369
17136.13 339
17137.36 344
17138.60 339
17139.83 349
17141.07 320
17142.30 327
17143.54 330
17144.77 327
17146.01 313
17147.24 324
17148.48 321
17149.71 329
17150.95 303
17152.19 316
17153.42 311
17154.66 319
17155.89 305
17157.13 291
17158.36 320
17159.60 325
17160.83 334
17162.07 293
17163.31 327
17164.54 314
17165.78 328
17167.01 338
17168.25 307
17169.49 341
17170.72 352
17171.96 353
17173.19 317
17174.43 329
17175.67 309
17176.90 313
17178.14 318
17179.38 337
17180.61 309
17181.85 325
17183.09 333
17184.32 334
17185.56 321
17186.80 326
17188.03 296
17189.27 310
17190.51 329
17191.74 319
17192.98 293
17194.22 297
17195.45 317
17196.69 318
17197.93 316
17199.16 313
17200.40 341
17201.64 298
17202.88 305
17204.11 311
17205.35 323
17206.59 308
17207.83 312
17209.06 315
17210.30 310
17211.54 309
17212.78 302
17214.01 306
17215.25 305
17216.49 319
17217.73 333
17218.96 334
17220.20 312
17221.44 319
17222.68 319
17223.92 311
17225.15 335
17226.39 312
17227.63 331
17228.87 324
17230.11 300
17231.35 297
17232.58 308
17233.82 321
17235.06 321
17236.30 312
17237.54 319
17238.78 284
17240.01 305
17241.25 316
17242.49 262
17243.73 278
17244.97 323
17246.21 346
17247.45 303
17248.69 300
17249.93 316
17251.16 318
17252.40 315
17253.64 317
17254.88 318
17256.12 318
17257.36 327
17258.60 312
17259.84 303
17261.08 288
17262.32 298
17263.56 313
17264.80 314
17266.04 294
17267.28 318
17268.51 294
17269.75 297
17270.99 291
17272.23 326
17273.47 294
17274.71 289
17275.95 318
17277.19 296
17278.43 272
17279.67 288
17280.91 298
17282.15 301
17283.39 298
17284.63 309
17285.87 324
17287.11 314
17288.35 294
17289.60 316
17290.84 316
17292.08 310
17293.32 315
17294.56 291
17295.80 293
17297.04 302
17298.28 288
17299.52 298
17300.76 314
17302.00 331
17303.24 320
17304.48 308
17305.72 304
17306.96 310
17308.21 292
17309.45 301
17310.69 321
17311.93 305
17313.17 315
17314.41 311
17315.65 318
17316.89 286
17318.14 292
17319.38 301
17320.62 312
17321.86 305
17323.10 301
17324.34 301
17325.59 286
17326.83 291
17328.07 308
17329.31 314
17330.55 313
17331.79 298
17333.04 319
17334.28 302
17335.52 290
17336.76 301
17338.00 303
17339.25 289
17340.49 269
17341.73 288
17342.97 311
17344.22 301
17345.46 324
17346.70 324
17347.94 296
17349.19 297
17350.43 305
17351.67 307
17352.91 288
17354.16 284
17355.40 311
17356.64 313
17357.88 312
17359.13 310
17360.37 328
17361.61 324
17362.86 291
17364.10 295
17365.34 316
17366.58 293
17367.83 309
17369.07 319
17370.31 328
17371.56 337
17372.80 306
17374.04 274
17375.29 288
17376.53 312
17377.78 324
17379.02 306
17380.26 298
17381.51 279
17382.75 307
17383.99 315
17385.24 279
17386.48 298
17387.72 312
17388.97 313
17390.21 287
17391.46 308
17392.70 281
17393.94 309
17395.19 324
17396.43 303
17397.68 294
17398.92 335
17400.17 305
17401.41 298
17402.65 297
17403.90 301
17405.14 306
17406.39 305
17407.63 318
17408.88 281
17410.12 307
17411.37 322
17412.61 313
17413.86 327
17415.10 285
17416.35 298
17417.59 310
17418.84 306
17420.08 299
17421.33 307
17422.57 289
17423.82 299
17425.06 270
17426.31 305
17427.55 309
17428.80 304
17430.04 324
17431.29 308
17432.53 316
17433.78 290
17435.03 321
17436.27 277
17437.52 285
17438.76 306
17440.01 327
17441.25 300
17442.50 307
17443.75 316
17444.99 314
17446.24 300
17447.48 293
17448.73 308
17449.98 299
17451.22 330
17452.47 308
17453.71 315
17454.96 313
17456.21 305
17457.45 332
17458.70 329
17459.95 292
17461.19 302
17462.44 307
17463.69 321
17464.93 281
17466.18 293
17467.43 301
17468.67 291
17469.92 286
17471.17 303
17472.41 310
17473.66 313
17474.91 327
17476.15 321
17477.40 325
17478.65 308
17479.90 324
17481.14 333
17482.39 330
17483.64 297
17484.88 311
17486.13 340
17487.38 336
17488.63 324
17489.87 319
17491.12 322
17492.37 304
17493.62 313
17494.86 312
17496.11 314
17497.36 321
17498.61 291
17499.86 327
17501.10 298
17502.35 353
17503.60 344
17504.85 335
17506.10 302
17507.34 333
17508.59 324
17509.84 311
17511.09 321
17512.34 292
17513.59 322
17514.83 340
17516.08 339
17517.33 324
17518.58 311
17519.83 315
17521.08 329
17522.33 350
17523.57 339
17524.82 293
17526.07 310
17527.32 319
17528.57 313
17529.82 348
17531.07 313
17532.32 345
17533.57 336
17534.82 342
17536.06 337
17537.31 365
17538.56 341
17539.81 335
17541.06 329
17542.31 351
17543.56 328
17544.81 319
17546.06 326
17547.31 333
17548.56 356
17549.81 322
17551.06 314
17552.31 336
17553.56 315
17554.81 341
17556.06 337
17557.31 339
17558.56 336
17559.81 333
17561.06 362
17562.31 343
17563.56 336
17564.81 367
17566.06 356
17567.31 329
17568.56 332
17569.81 328
17571.06 333
17572.31 359
17573.56 337
17574.81 356
17576.06 337
17577.31 349
17578.56 361
17579.81 358
17581.06 346
17582.31 345
17583.57 353
17584.82 345
17586.07 350
17587.32 330
17588.57 334
17589.82 345
17591.07 380
17592.32 359
17593.57 357
17594.83 336
17596.08 345
17597.33 360
17598.58 366
17599.83 365
17601.08 355
17602.33 352
17603.59 355
17604.84 391
17606.09 339
17607.34 344
17608.59 353
17609.84 377
17611.10 371
17612.35 329
17613.60 326
17614.85 367
17616.10 313
17617.36 340
17618.61 355
17619.86 326
17621.11 341
17622.36 347
17623.62 357
17624.87 352
17626.12 354
17627.37 353
17628.63 332
17629.88 315
17631.13 364
17632.38 325
17633.64 381
17634.89 352
17636.14 346
17637.39 356
17638.65 341
17639.90 341
17641.15 344
17642.41 339
17643.66 336
17644.91 347
17646.17 320
17647.42 334
17648.67 328
17649.92 360
17651.18 349
17652.43 359
17653.68 341
17654.94 337
17656.19 335
17657.44 376
17658.70 339
17659.95 326
17661.21 323
17662.46 311
17663.71 334
17664.97 314
17666.22 315
17667.47 299
17668.73 340
17669.98 337
17671.24 337
17672.49 341
17673.74 325
17675.00 322
17676.25 331
17677.51 321
17678.76 292
17680.02 333
17681.27 335
17682.52 342
17683.78 321
17685.03 332
17686.29 285
17687.54 336
17688.80 346
17690.05 327
17691.31 311
17692.56 339
17693.82 326
17695.07 307
17696.32 316
17697.58 311
17698.83 311
17700.09 334
17701.34 335
17702.60 329
17703.86 335
17705.11 322
17706.37 324
17707.62 338
17708.88 314
17710.13 311
17711.39 335
17712.64 307
17713.90 308
17715.15 323
17716.41 324
17717.66 305
17718.92 300
17720.18 317
17721.43 297
17722.69 299
17723.94 330
17725.20 308
17726.45 297
17727.71 323
17728.97 311
17730.22 335
17731.48 326
17732.74 300
17733.99 311
17735.25 319
17736.50 307
17737.76 308
17739.02 324
17740.27 308
17741.53 312
17742.79 302
17744.04 326
17745.30 320
17746.56 311
17747.81 290
17749.07 299
17750.33 317
17751.58 317
17752.84 316
17754.10 310
17755.35 326
17756.61 315
17757.87 302
17759.12 322
17760.38 301
17761.64 305
17762.90 302
17764.15 308
17765.41 320
17766.67 275
17767.93 291
17769.18 299
17770.44 319
17771.70 292
17772.96 300
17774.21 304
17775.47 308
17776.73 319
17777.99 349
17779.24 303
17780.50 287
17781.76 319
17783.02 292
17784.28 300
17785.53 308
17786.79 316
17788.05 308
17789.31 306
17790.57 327
17791.82 282
17793.08 284
17794.34 303
17795.60 318
17796.86 307
17798.12 287
17799.37 280
17800.63 293
17801.89 285
17803.15 283
17804.41 277
17805.67 287
17806.93 300
17808.19 289
17809.44 284
17810.70 304
17811.96 293
17813.22 277
17814.48 315
17815.74 299
17817.00 295
17818.26 303
17819.52 302
17820.78 292
17822.04 297
17823.29 298
17824.55 290
17825.81 290
17827.07 276
17828.33 283
17829.59 292
17830.85 286
17832.11 298
17833.37 287
17834.63 287
17835.89 282
17837.15 295
17838.41 336
17839.67 293
17840.93 282
17842.19 308
17843.45 289
17844.71 279
17845.97 269
17847.23 304
17848.49 273
17849.75 266
17851.01 265
17852.27 275
17853.53 300
17854.79 272
17856.05 262
17857.31 269
17858.57 292
17859.84 292
17861.10 264
17862.36 285
17863.62 265
17864.88 271
17866.14 309
17867.40 291
17868.66 291
17869.92 294
17871.18 277
17872.44 285
17873.71 260
17874.97 274
17876.23 306
17877.49 287
17878.75 276
17880.01 282
17881.27 298
17882.53 286
17883.80 288
17885.06 294
17886.32 284
17887.58 274
17888.84 277
17890.10 305
17891.37 285
17892.63 286
17893.89 262
17895.15 282
17896.41 266
17897.67 287
17898.94 286
17900.20 278
17901.46 291
17902.72 274
17903.99 267
17905.25 308
17906.51 283
17907.77 270
17909.03 296
17910.30 292
17911.56 292
17912.82 289
17914.08 288
17915.35 291
17916.61 280
17917.87 277
17919.14 297
17920.40 280
17921.66 291
17922.92 298
17924.19 266
17925.45 280
17926.71 279
17927.98 284
17929.24 293
17930.50 288
17931.76 287
17933.03 272
17934.29 288
17935.55 260
17936.82 254
17938.08 291
17939.34 281
17940.61 299
17941.87 280
17943.14 270
17944.40 266
17945.66 268
17946.93 294
17948.19 269
17949.45 286
17950.72 264
17951.98 273
17953.25 275
17954.51 274
17955.77 266
17957.04 283
17958.30 285
17959.57 296
17960.83 267
17962.09 270
17963.36 260
17964.62 277
17965.89 275
17967.15 263
17968.42 269
17969.68 270
17970.95 267
17972.21 270
17973.47 291
17974.74 272
17976.00 262
17977.27 285
17978.53 248
17979.80 288
17981.06 273
17982.33 278
17983.59 292
17984.86 293
17986.12 283
17987.39 285
17988.65 294
17989.92 285
17991.18 249
17992.45 273
17993.71 284
17994.98 282
17996.25 260
17997.51 289
17998.78 292
18000.04 265
18001.31 285
18002.57 278
18003.84 278
18005.10 295
18006.37 288
18007.64 308
18008.90 277
18010.17 284
18011.43 269
18012.70 289
18013.97 306
18015.23 259
18016.50 267
18017.76 258
18019.03 300
18020.30 302
18021.56 260
18022.83 275
18024.10 255
18025.36 279
18026.63 273
18027.90 292
18029.16 268
18030.43 289
18031.70 304
18032.96 280
18034.23 294
18035.50 286
18036.76 288
18038.03 304
18039.30 296
18040.56 286
18041.83 300
18043.10 283
18044.37 284
18045.63 288
18046.90 289
18048.17 288
18049.43 275
18050.70 295
18051.97 277
18053.24 266
18054.50 290
18055.77 301
18057.04 309
18058.31 266
18059.57 291
18060.84 301
18062.11 284
18063.38 273
18064.65 299
18065.91 293
18067.18 300
18068.45 273
18069.72 270
18070.98 273
18072.25 297
18073.52 276
18074.79 268
18076.06 280
18077.33 282
18078.59 275
18079.86 308
18081.13 250
18082.40 278
18083.67 302
18084.94 300
18086.21 271
18087.47 272
18088.74 270
18090.01 295
18091.28 265
18092.55 263
18093.82 292
18095.09 295
18096.36 266
18097.62 266
18098.89 303
18100.16 295
18101.43 290
18102.70 305
18103.97 296
18105.24 276
18106.51 309
18107.78 287
18109.05 299
18110.32 283
18111.59 315
18112.86 283
18114.13 303
18115.40 282
18116.66 287
18117.93 305
18119.20 321
18120.47 296
18121.74 272
18123.01 288
18124.28 282
18125.55 297
18126.82 302
18128.09 307
18129.36 274
18130.63 291
18131.90 303
18133.17 307
18134.44 278
18135.71 277
18136.99 287
18138.26 302
18139.53 299
18140.80 299
18142.07 294
18143.34 287
18144.61 285
18145.88 268
18147.15 284
18148.42 264
18149.69 268
18150.96 287
18152.23 299
18153.50 312
18154.78 309
18156.05 288
18157.32 281
18158.59 289
18159.86 268
18161.13 294
18162.40 284
18163.67 297
18164.94 294
18166.22 281
18167.49 276
18168.76 285
18170.03 281
18171.30 310
18172.57 288
18173.85 290
18175.12 272
18176.39 286
18177.66 264
18178.93 317
18180.20 316
18181.48 299
18182.75 278
18184.02 303
18185.29 297
18186.56 295
18187.84 280
18189.11 281
18190.38 293
18191.65 292
18192.93 275
18194.20 294
18195.47 298
18196.74 295
18198.02 295
18199.29 294
18200.56 272
18201.83 283
18203.11 294
18204.38 277
18205.65 275
18206.92 296
18208.20 313
18209.47 309
18210.74 279
18212.02 281
18213.29 278
18214.56 305
18215.84 299
18217.11 314
18218.38 322
18219.65 282
18220.93 313
18222.20 290
18223.47 269
18224.75 278
18226.02 295
18227.30 300
18228.57 289
18229.84 285
18231.12 278
18232.39 304
18233.66 292
18234.94 276
18236.21 290
18237.48 309
18238.76 302
18240.03 297
18241.31 282
18242.58 298
18243.86 269
18245.13 290
18246.40 303
18247.68 287
18248.95 258
18250.23 247
18251.50 283
18252.77 300
18254.05 269
18255.32 263
18256.60 292
18257.87 312
18259.15 295
18260.42 301
18261.70 314
18262.97 277
18264.25 309
18265.52 295
18266.80 313
18268.07 303
18269.35 300
18270.62 313
18271.90 286
18273.17 263
18274.45 299
18275.72 279
18277.00 284
18278.27 289
18279.55 266
18280.82 274
18282.10 298
18283.37 332
18284.65 307
18285.93 281
18287.20 269
18288.48 302
18289.75 334
18291.03 301
18292.30 283
18293.58 310
18294.86 293
18296.13 280
18297.41 275
18298.68 292
18299.96 291
18301.24 306
18302.51 272
18303.79 317
18305.06 306
18306.34 262
18307.62 286
18308.89 332
18310.17 301
18311.45 281
18312.72 332
18314.00 317
18315.28 294
18316.55 291
18317.83 309
18319.11 315
18320.38 299
18321.66 294
18322.94 303
18324.21 312
18325.49 292
18326.77 318
18328.04 315
18329.32 302
18330.60 278
18331.88 292
18333.15 304
18334.43 323
18335.71 307
18336.98 303
18338.26 307
18339.54 277
18340.82 308
18342.09 298
18343.37 302
18344.65 294
18345.93 305
18347.20 319
18348.48 297
18349.76 297
18351.04 310
18352.32 304
18353.59 292
18354.87 286
18356.15 304
18357.43 289
18358.71 280
18359.98 301
18361.26 270
18362.54 276
18363.82 266
18365.10 307
18366.38 270
18367.65 266
18368.93 294
18370.21 318
18371.49 280
18372.77 275
18374.05 281
18375.33 304
18376.60 290
18377.88 288
18379.16 308
18380.44 320
18381.72 296
18383.00 288
18384.28 303
18385.56 276
18386.84 269
18388.11 271
18389.39 299
18390.67 287
18391.95 265
18393.23 303
18394.51 300
18395.79 261
18397.07 281
18398.35 293
18399.63 295
18400.91 274
18402.19 281
18403.47 271
18404.75 297
18406.03 297
18407.31 290
18408.59 299
18409.87 305
18411.15 275
18412.43 286
18413.71 302
18414.99 278
18416.27 313
18417.55 326
18418.83 314
18420.11 273
18421.39 291
18422.67 313
18423.95 285
18425.23 291
18426.51 298
18427.79 277
18429.07 289
18430.35 308
18431.63 310
18432.91 290
18434.19 294
18435.47 286
18436.75 277
18438.04 294
18439.32 245
18440.60 275
18441.88 292
18443.16 279
18444.44 269
18445.72 280
18447.00 331
18448.28 312
18449.57 292
18450.85 278
18452.13 268
18453.41 288
18454.69 276
18455.97 291
18457.25 291
18458.54 290
18459.82 273
18461.10 281
18462.38 291
18463.66 306
18464.94 287
18466.23 289
18467.51 262
18468.79 271
18470.07 301
18471.35 286
18472.64 298
18473.92 277
18475.20 269
18476.48 292
18477.76 294
18479.05 271
18480.33 304
18481.61 275
18482.89 275
18484.18 285
18485.46 297
18486.74 286
18488.02 266
18489.31 281
18490.59 275
18491.87 274
18493.15 287
18494.44 326
18495.72 284
18497.00 274
18498.29 286
18499.57 299
18500.85 295
18502.13 319
18503.42 324
18504.70 278
18505.98 276
18507.27 304
18508.55 285
18509.83 270
18511.12 297
18512.40 283
18513.68 292
18514.97 271
18516.25 282
18517.54 281
18518.82 304
18520.10 290
18521.39 305
18522.67 310
18523.95 293
18525.24 301
18526.52 265
18527.81 286
18529.09 266
18530.37 288
18531.66 275
18532.94 302
18534.23 314
18535.51 281
18536.79 291
18538.08 319
18539.36 307
18540.65 298
18541.93 291
18543.22 286
18544.50 284
18545.79 295
18547.07 290
18548.36 289
18549.64 283
18550.92 277
18552.21 289
18553.49 300
18554.78 285
18556.06 257
18557.35 266
18558.63 276
18559.92 280
18561.20 284
18562.49 300
18563.77 308
18565.06 291
18566.35 318
18567.63 309
18568.92 308
18570.20 315
18571.49 314
18572.77 288
18574.06 297
18575.34 300
18576.63 304
18577.92 273
18579.20 310
18580.49 285
18581.77 289
18583.06 305
18584.34 304
18585.63 295
18586.92 279
18588.20 311
18589.49 305
18590.77 323
18592.06 331
18593.35 281
18594.63 298
18595.92 316
18597.21 305
18598.49 277
18599.78 295
18601.07 299
18602.35 315
18603.64 295
18604.93 308
18606.21 324
18607.50 323
18608.79 316
18610.07 319
18611.36 317
18612.65 327
18613.93 301
18615.22 319
18616.51 293
18617.79 303
18619.08 303
18620.37 321
18621.66 310
18622.94 317
18624.23 301
18625.52 290
18626.80 302
18628.09 289
18629.38 331
18630.67 276
18631.95 288
18633.24 313
18634.53 305
18635.82 274
18637.11 301
18638.39 285
18639.68 275
18640.97 263
18642.26 293
18643.54 299
18644.83 258
18646.12 262
18647.41 265
18648.70 281
18649.99 281
18651.27 279
18652.56 286
18653.85 287
18655.14 276
18656.43 297
18657.72 281
18659.00 289
18660.29 282
18661.58 284
18662.87 272
18664.16 274
18665.45 291
18666.74 301
18668.02 285
18669.31 269
18670.60 274
18671.89 286
18673.18 299
18674.47 267
18675.76 285
18677.05 260
18678.34 300
18679.63 260
18680.92 270
18682.20 270
18683.49 253
18684.78 277
18686.07 275
18687.36 284
18688.65 296
18689.94 281
18691.23 280
18692.52 268
18693.81 274
18695.10 293
18696.39 252
18697.68 256
18698.97 254
18700.26 272
18701.55 268
18702.84 272
18704.13 290
18705.42 264
18706.71 267
18708.00 310
18709.29 299
18710.58 242
18711.87 265
18713.16 279
18714.45 272
18715.74 282
18717.03 260
18718.32 243
18719.61 267
18720.90 287
18722.20 247
18723.49 261
18724.78 281
18726.07 282
18727.36 255
18728.65 273
18729.94 264
18731.23 269
18732.52 280
18733.81 300
18735.10 264
18736.40 289
18737.69 259
18738.98 285
18740.27 270
18741.56 265
18742.85 268
18744.14 266
18745.43 273
18746.73 288
18748.02 288
18749.31 257
18750.60 286
18751.89 300
18753.18 296
18754.48 270
18755.77 286
18757.06 248
18758.35 258
18759.64 285
18760.94 272
18762.23 248
18763.52 267
18764.81 297
18766.10 276
18767.40 279
18768.69 280
18769.98 266
18771.27 261
18772.57 255
18773.86 266
18775.15 290
18776.44 275
18777.74 285
18779.03 287
18780.32 272
18781.61 257
18782.91 243
18784.20 262
18785.49 249
18786.79 271
18788.08 287
18789.37 268
18790.66 266
18791.96 276
18793.25 241
18794.54 283
18795.84 278
18797.13 292
18798.42 277
18799.72 259
18801.01 265
18802.30 252
18803.60 279
18804.89 242
18806.18 288
18807.48 283
18808.77 276
18810.07 229
18811.36 237
18812.65 270
18813.95 292
18815.24 264
18816.53 281
18817.83 261
18819.12 281
18820.42 253
18821.71 267
18823.00 260
18824.30 260
18825.59 275
18826.89 280
18828.18 283
18829.48 277
18830.77 252
18832.07 255
18833.36 277
18834.65 249
18835.95 284
18837.24 291
18838.54 281
18839.83 268
18841.13 280
18842.42 293
18843.72 293
18845.01 271
18846.31 270
18847.60 260
18848.90 268
18850.19 265
18851.49 257
18852.78 278
18854.08 253
18855.37 271
18856.67 322
18857.96 275
18859.26 268
18860.55 272
18861.85 276
18863.15 266
18864.44 272
18865.74 288
18867.03 279
18868.33 267
18869.62 288
18870.92 270
18872.22 273
18873.51 236
18874.81 268
18876.10 273
18877.40 262
18878.70 268
18879.99 247
18881.29 286
18882.58 257
18883.88 262
18885.18 277
18886.47 281
18887.77 268
18889.07 266
18890.36 277
18891.66 283
18892.95 268
18894.25 261
18895.55 283
18896.84 296
18898.14 268
18899.44 265
18900.73 256
18902.03 275
18903.33 278
18904.63 243
18905.92 268
18907.22 275
18908.52 256
18909.81 257
18911.11 267
18912.41 255
18913.71 271
18915.00 255
18916.30 277
18917.60 267
18918.89 266
18920.19 276
18921.49 284
18922.79 267
18924.09 274
18925.38 283
18926.68 260
18927.98 258
18929.28 267
18930.57 265
18931.87 251
18933.17 279
18934.47 251
18935.77 255
18937.06 257
18938.36 241
18939.66 262
18940.96 279
18942.26 247
18943.55 265
18944.85 266
18946.15 246
18947.45 244
18948.75 287
18950.05 270
18951.35 251
18952.64 252
18953.94 294
18955.24 264
18956.54 267
18957.84 260
18959.14 264
18960.44 269
18961.74 253
18963.03 248
18964.33 277
18965.63 257
18966.93 253
18968.23 250
18969.53 284
18970.83 242
18972.13 255
18973.43 268
18974.73 241
18976.03 258
18977.33 253
18978.62 257
18979.92 249
18981.22 256
18982.52 264
18983.82 238
18985.12 250
18986.42 269
18987.72 278
18989.02 275
18990.32 264
18991.62 265
18992.92 260
18994.22 256
18995.52 249
18996.82 258
18998.12 260
18999.42 270
19000.72 288
19002.02 271
19003.32 248
19004.62 242
19005.92 260
19007.22 270
19008.53 289
19009.83 263
19011.13 251
19012.43 276
19013.73 235
19015.03 274
19016.33 268
19017.63 283
19018.93 275
19020.23 259
19021.53 249
19022.83 269
19024.13 282
19025.44 241
19026.74 256
19028.04 266
19029.34 258
19030.64 282
19031.94 253
19033.24 255
19034.54 254
19035.85 272
19037.15 260
19038.45 252
19039.75 264
19041.05 249
19042.35 266
19043.66 253
19044.96 267
19046.26 271
19047.56 260
19048.86 245
19050.16 264
19051.47 259
19052.77 257
19054.07 256
19055.37 264
19056.67 275
19057.98 258
19059.28 276
19060.58 257
19061.88 270
19063.19 269
19064.49 256
19065.79 264
19067.09 285
19068.40 267
19069.70 229
19071.00 262
19072.30 248
19073.61 278
19074.91 269
19076.21 263
19077.52 261
19078.82 261
19080.12 290
19081.42 280
19082.73 264
19084.03 263
19085.33 263
19086.64 239
19087.94 258
19089.24 272
19090.55 233
19091.85 249
19093.15 248
19094.46 248
19095.76 233
19097.06 262
19098.37 255
19099.67 278
19100.97 259
19102.28 257
19103.58 254
19104.89 279
19106.19 259
19107.49 266
19108.80 283
19110.10 279
19111.40 289
19112.71 255
19114.01 283
19115.32 268
19116.62 252
19117.93 274
19119.23 240
19120.53 257
19121.84 251
19123.14 259
19124.45 264
19125.75 257
19127.06 275
19128.36 253
19129.67 284
19130.97 250
19132.28 261
19133.58 263
19134.88 248
19136.19 253
19137.49 262
19138.80 259
19140.10 264
19141.41 287
19142.71 241
19144.02 249
19145.32 269
19146.63 260
19147.94 255
19149.24 260
19150.55 265
19151.85 263
19153.16 251
19154.46 281
19155.77 245
19157.07 253
19158.38 264
19159.68 270
19160.99 262
19162.30 242
19163.60 242
19164.91 233
19166.21 254
19167.52 242
19168.83 240
19170.13 241
19171.44 248
19172.74 238
19174.05 263
19175.36 261
19176.66 273
19177.97 273
19179.27 254
19180.58 242
19181.89 244
19183.19 234
19184.50 263
19185.81 253
19187.11 270
19188.42 263
19189.73 241
19191.03 258
19192.34 272
19193.65 268
19194.95 263
19196.26 261
19197.57 260
19198.87 265
19200.18 253
19201.49 266
19202.80 249
19204.10 252
19205.41 271
19206.72 250
19208.03 265
19209.33 232
19210.64 228
19211.95 260
19213.25 266
19214.56 263
19215.87 280
19217.18 261
19218.49 257
19219.79 243
19221.10 244
19222.41 269
19223.72 234
19225.02 239
19226.33 262
19227.64 268
19228.95 249
19230.26 253
19231.56 257
19232.87 250
19234.18 249
19235.49 252
19236.80 282
19238.11 245
19239.41 238
19240.72 262
19242.03 270
19243.34 258
19244.65 238
19245.96 249
19247.26 260
19248.57 243
19249.88 267
19251.19 264
19252.50 241
19253.81 260
19255.12 261
19256.43 288
19257.74 268
19259.04 243
19260.35 236
19261.66 232
19262.97 272
19264.28 297
19265.59 253
19266.90 223
19268.21 224
19269.52 247
19270.83 225
19272.14 266
19273.45 240
19274.76 259
19276.07 263
19277.38 292
19278.69 263
19279.99 274
19281.30 256
19282.61 264
19283.92 253
19285.23 242
19286.54 235
19287.85 243
19289.16 257
19290.47 242
19291.78 237
19293.09 251
19294.40 250
19295.72 284
19297.03 243
19298.34 236
19299.65 257
19300.96 272
19302.27 266
19303.58 248
19304.89 260
19306.20 266
19307.51 238
19308.82 237
19310.13 242
19311.44 249
19312.75 243
19314.06 259
19315.37 262
19316.69 251
19318.00 224
19319.31 264
19320.62 245
19321.93 231
19323.24 258
19324.55 267
19325.86 243
19327.18 247
19328.49 246
19329.80 233
19331.11 256
19332.42 230
19333.73 240
19335.04 227
19336.36 242
19337.67 234
19338.98 257
19340.29 254
19341.60 241
19342.91 256
19344.23 251
19345.54 233
19346.85 246
19348.16 268
19349.47 250
19350.79 249
19352.10 231
19353.41 268
19354.72 243
19356.04 251
19357.35 268
19358.66 276
19359.97 261
19361.29 246
19362.60 238
19363.91 266
19365.22 265
19366.54 267
19367.85 258
19369.16 224
19370.47 249
19371.79 256
19373.10 242
19374.41 252
19375.73 244
19377.04 233
19378.35 266
19379.67 255
19380.98 257
19382.29 249
19383.60 252
19384.92 229
19386.23 264
19387.54 236
19388.86 257
19390.17 268
19391.49 237
19392.80 277
19394.11 274
19395.43 262
19396.74 247
19398.05 254
19399.37 249
19400.68 272
19402.00 248
19403.31 236
19404.62 259
19405.94 276
19407.25 251
19408.57 242
19409.88 247
19411.19 251
19412.51 288
19413.82 269
19415.14 244
19416.45 228
19417.77 237
19419.08 255
19420.39 253
19421.71 246
19423.02 227
19424.34 266
19425.65 274
19426.97 264
19428.28 254
19429.60 231
19430.91 266
19432.23 273
19433.54 242
19434.86 268
19436.17 253
19437.49 263
19438.80 261
19440.12 239
19441.43 272
19442.75 301
19444.06 242
19445.38 243
19446.69 247
19448.01 249
19449.32 270
19450.64 269
19451.96 256
19453.27 238
19454.59 211
19455.90 256
19457.22 249
19458.53 243
19459.85 240
19461.17 267
19462.48 279
19463.80 254
19465.11 240
19466.43 245
19467.75 246
19469.06 240
19470.38 254
19471.69 255
19473.01 247
19474.33 271
19475.64 234
19476.96 246
19478.28 232
19479.59 220
19480.91 246
19482.23 242
19483.54 239
19484.86 237
19486.18 259
19487.49 259
19488.81 233
19490.13 245
19491.44 249
19492.76 230
19494.08 236
19495.39 245
19496.71 242
19498.03 235
19499.35 261
19500.66 265
19501.98 250
19503.30 240
19504.61 246
19505.93 245
19507.25 265
19508.57 257
19509.88 262
19511.20 265
19512.52 257
19513.84 254
19515.15 235
19516.47 231
19517.79 228
19519.11 241
19520.43 246
19521.74 242
19523.06 253
19524.38 253
19525.70 227
19527.02 236
19528.33 233
19529.65 241
19530.97 251
19532.29 279
19533.61 234
19534.93 250
19536.24 275
19537.56 247
19538.88 259
19540.20 276
19541.52 269
19542.84 283
19544.16 257
19545.47 262
19546.79 249
19548.11 239
19549.43 244
19550.75 238
19552.07 270
19553.39 252
19554.71 243
19556.03 255
19557.34 235
19558.66 241
19559.98 239
19561.30 237
19562.62 248
19563.94 241
19565.26 263
19566.58 265
19567.90 257
19569.22 252
19570.54 239
19571.86 264
19573.18 229
19574.50 243
19575.82 255
19577.14 254
19578.46 246
19579.78 253
19581.10 263
19582.42 267
19583.74 265
19585.06 257
19586.38 244
19587.70 279
19589.02 271
19590.34 257
19591.66 258
19592.98 264
19594.30 240
19595.62 268
19596.94 265
19598.26 243
19599.58 224
19600.90 250
19602.22 261
19603.54 249
19604.86 231
19606.18 255
19607.50 241
19608.82 265
19610.15 257
19611.47 279
19612.79 259
19614.11 270
19615.43 264
19616.75 257
19618.07 243
19619.39 257
19620.71 252
19622.04 251
19623.36 241
19624.68 237
19626.00 241
19627.32 254
19628.64 258
19629.96 239
19631.29 280
19632.61 261
19633.93 256
19635.25 239
19636.57 249
19637.89 233
19639.22 267
19640.54 289
19641.86 277
19643.18 234
19644.50 245
19645.83 277
19647.15 267
19648.47 256
19649.79 258
19651.12 267
19652.44 234
19653.76 265
19655.08 287
19656.40 247
19657.73 228
19659.05 255
19660.37 239
19661.70 271
19663.02 242
19664.34 232
19665.66 246
19666.99 238
19668.31 248
19669.63 242
19670.95 259
19672.28 240
19673.60 256
19674.92 252
19676.25 268
19677.57 244
19678.89 254
19680.22 258
19681.54 250
19682.86 256
19684.19 253
19685.51 226
19686.83 226
19688.16 242
19689.48 269
19690.80 287
19692.13 260
19693.45 256
19694.78 259
19696.10 261
19697.42 254
19698.75 239
19700.07 241
19701.39 253
19702.72 271
19704.04 245
19705.37 247
19706.69 222
19708.02 241
19709.34 240
19710.66 255
19711.99 236
19713.31 247
19714.64 247
19715.96 256
19717.29 226
19718.61 270
19719.93 245
19721.26 234
19722.58 244
19723.91 234
19725.23 239
19726.56 249
19727.88 250
19729.21 246
19730.53 246
19731.86 257
19733.18 264
19734.51 265
19735.83 270
19737.16 239
19738.48 245
19739.81 243
19741.13 274
19742.46 260
19743.78 246
19745.11 247
19746.44 251
19747.76 262
19749.09 253
19750.41 269
19751.74 239
19753.06 260
19754.39 237
19755.72 221
19757.04 238
19758.37 251
19759.69 249
19761.02 250
19762.34 232
19763.67 229
19765.00 237
19766.32 254
19767.65 306
19768.98 263
19770.30 246
19771.63 224
19772.95 227
19774.28 249
19775.61 235
19776.93 239
19778.26 242
19779.59 267
19780.91 275
19782.24 233
19783.57 241
19784.89 231
19786.22 241
19787.55 254
19788.87 254
19790.20 244
19791.53 253
19792.86 249
19794.18 266
19795.51 244
19796.84 235
19798.16 253
19799.49 259
19800.82 245
19802.15 259
19803.47 235
19804.80 230
19806.13 240
19807.46 245
19808.78 272
19810.11 242
19811.44 246
19812.77 238
19814.09 245
19815.42 220
19816.75 227
19818.08 259
19819.41 262
19820.73 239
19822.06 254
19823.39 242
19824.72 255
19826.05 230
19827.37 273
19828.70 252
19830.03 249
19831.36 276
19832.69 239
19834.02 236
19835.34 241
19836.67 243
19838.00 254
19839.33 262
19840.66 258
19841.99 255
19843.32 261
19844.64 260
19845.97 241
19847.30 219
19848.63 237
19849.96 285
19851.29 270
19852.62 252
19853.95 239
19855.28 252
19856.60 266
19857.93 267
19859.26 241
19860.59 257
19861.92 270
19863.25 241
19864.58 229
19865.91 257
19867.24 266
19868.57 247
19869.90 237
19871.23 232
19872.56 255
19873.89 239
19875.22 244
19876.55 253
19877.88 237
19879.21 251
19880.54 256
19881.87 268
19883.20 273
19884.53 241
19885.86 254
19887.19 234
19888.52 237
19889.85 218
19891.18 250
19892.51 252
19893.84 248
19895.17 247
19896.50 256
19897.83 270
19899.16 249
19900.49 256
19901.82 267
19903.15 262
19904.48 248
19905.81 229
19907.15 238
19908.48 260
19909.81 245
19911.14 256
19912.47 245
19913.80 223
19915.13 240
19916.46 262
19917.79 260
19919.13 258
19920.46 266
19921.79 256
19923.12 241
19924.45 247
19925.78 255
19927.11 251
19928.45 266
19929.78 243
19931.11 262
19932.44 254
19933.77 253
19935.10 256
19936.44 266
19937.77 253
19939.10 285
19940.43 283
19941.76 250
19943.10 257
19944.43 261
19945.76 264
19947.09 243
19948.42 264
19949.76 265
19951.09 263
19952.42 230
19953.75 274
19955.09 254
19956.42 267
19957.75 239
19959.08 255
19960.42 235
19961.75 263
19963.08 268
19964.41 244
19965.75 267
19967.08 254
19968.41 264
19969.75 240
19971.08 261
19972.41 235
19973.74 292
19975.08 257
19976.41 274
19977.74 252
19979.08 260
19980.41 265
19981.74 283
19983.08 280
19984.41 253
19985.74 270
19987.08 262
19988.41 253
19989.75 253
19991.08 258
19992.41 262
19993.75 262
19995.08 251
19996.41 243
19997.75 243
19999.08 264
20000.42 270
20001.75 265
20003.08 248
20004.42 243
20005.75 250
20007.09 267
20008.42 257
20009.75 247
20011.09 269
20012.42 236
20013.76 263
20015.09 233
20016.43 250
20017.76 265
20019.10 288
20020.43 257
20021.76 240
20023.10 278
20024.43 260
20025.77 253
20027.10 258
20028.44 256
20029.77 258
20031.11 270
20032.44 265
20033.78 265
20035.11 264
20036.45 257
20037.78 260
20039.12 271
20040.46 243
20041.79 257
20043.13 266
20044.46 247
20045.80 270
20047.13 260
20048.47 280
20049.80 248
20051.14 254
20052.47 263
20053.81 258
20055.15 268
20056.48 261
20057.82 246
20059.15 251
20060.49 271
20061.83 248
20063.16 268
20064.50 243
20065.83 270
20067.17 241
20068.51 267
20069.84 262
20071.18 288
20072.52 261
20073.85 299
20075.19 268
20076.52 262
20077.86 256
20079.20 273
20080.53 250
20081.87 261
20083.21 249
20084.54 265
20085.88 270
20087.22 259
20088.56 251
20089.89 269
20091.23 269
20092.57 243
20093.90 273
20095.24 270
20096.58 265
20097.91 247
20099.25 267
20100.59 275
20101.93 255
20103.26 277
20104.60 259
20105.94 249
20107.28 265
20108.61 252
20109.95 267
20111.29 256
20112.63 269
20113.96 276
20115.30 263
20116.64 265
20117.98 269
20119.32 283
20120.65 273
20121.99 280
20123.33 258
20124.67 274
20126.01 245
