# Supplementary material for: MALDI-TOF MS typing enables the classification of brewing yeasts of the genus Saccharomyces to major beer styles
Source: PLoS One. 2017 Aug 9;12(8):e0181694. doi: 10.1371/journal.pone.0181694 (PMC5549903; doi:10.1371/journal.pone.0181694)
Supplement: S17 File — The directory includes 90 raw files and was zipped to “.zip”; the folder has three strains with 30 spectra per strain; S1 Text explains the raw files with an example and Table 1 represents the yeast strains used within the experiment. (ZIP) [file pone.0181694.s020.zip › 49-51/30813-PIBA124-Lag-Lag-Lag-YPG-18h-E-E_2016-10-03_8_0_C12_1.dat]

1998.43 1475
1998.85 1499
1999.27 1417
1999.69 1470
2000.11 1489
2000.54 1455
2000.96 1446
2001.38 1502
2001.80 1428
2002.23 1439
2002.65 1342
2003.07 1369
2003.49 1387
2003.92 1423
2004.34 1550
2004.76 1500
2005.18 1439
2005.61 1480
2006.03 1431
2006.45 1447
2006.87 1528
2007.30 1499
2007.72 1406
2008.14 1444
2008.57 1479
2008.99 1396
2009.41 1408
2009.84 1445
2010.26 1349
2010.68 1306
2011.11 1290
2011.53 1389
2011.95 1449
2012.38 1443
2012.80 1389
2013.22 1413
2013.65 1435
2014.07 1485
2014.49 1496
2014.92 1485
2015.34 1545
2015.77 1537
2016.19 1456
2016.61 1467
2017.04 1492
2017.46 1493
2017.89 1565
2018.31 1568
2018.73 1608
2019.16 1593
2019.58 1478
2020.01 1522
2020.43 1478
2020.85 1498
2021.28 1415
2021.70 1401
2022.13 1355
2022.55 1435
2022.98 1373
2023.40 1345
2023.83 1403
2024.25 1431
2024.68 1436
2025.10 1392
2025.53 1390
2025.95 1325
2026.38 1314
2026.80 1418
2027.23 1327
2027.65 1284
2028.08 1329
2028.50 1379
2028.93 1396
2029.35 1320
2029.78 1362
2030.20 1416
2030.63 1401
2031.05 1413
2031.48 1345
2031.90 1423
2032.33 1442
2032.75 1413
2033.18 1355
2033.61 1387
2034.03 1457
2034.46 1410
2034.88 1495
2035.31 1488
2035.74 1351
2036.16 1444
2036.59 1527
2037.01 1436
2037.44 1392
2037.87 1429
2038.29 1419
2038.72 1422
2039.14 1403
2039.57 1374
2040.00 1396
2040.42 1390
2040.85 1417
2041.28 1446
2041.70 1424
2042.13 1424
2042.56 1401
2042.98 1396
2043.41 1317
2043.84 1371
2044.26 1462
2044.69 1415
2045.12 1384
2045.54 1424
2045.97 1413
2046.40 1463
2046.82 1466
2047.25 1391
2047.68 1367
2048.11 1398
2048.53 1388
2048.96 1403
2049.39 1380
2049.82 1347
2050.24 1377
2050.67 1341
2051.10 1409
2051.53 1402
2051.95 1410
2052.38 1458
2052.81 1525
2053.24 1441
2053.66 1392
2054.09 1422
2054.52 1452
2054.95 1409
2055.38 1460
2055.80 1484
2056.23 1530
2056.66 1534
2057.09 1480
2057.52 1497
2057.94 1551
2058.37 1499
2058.80 1467
2059.23 1504
2059.66 1480
2060.09 1447
2060.51 1470
2060.94 1477
2061.37 1397
2061.80 1505
2062.23 1568
2062.66 1567
2063.09 1550
2063.52 1600
2063.94 1488
2064.37 1452
2064.80 1481
2065.23 1569
2065.66 1542
2066.09 1416
2066.52 1440
2066.95 1458
2067.38 1507
2067.81 1444
2068.24 1388
2068.66 1255
2069.09 1368
2069.52 1338
2069.95 1358
2070.38 1388
2070.81 1359
2071.24 1317
2071.67 1326
2072.10 1436
2072.53 1478
2072.96 1461
2073.39 1429
2073.82 1493
2074.25 1426
2074.68 1384
2075.11 1444
2075.54 1460
2075.97 1495
2076.40 1523
2076.83 1458
2077.26 1499
2077.69 1510
2078.12 1509
2078.55 1491
2078.98 1533
2079.41 1504
2079.84 1588
2080.27 1556
2080.70 1419
2081.14 1401
2081.57 1408
2082.00 1424
2082.43 1436
2082.86 1400
2083.29 1389
2083.72 1429
2084.15 1351
2084.58 1407
2085.01 1462
2085.44 1299
2085.88 1349
2086.31 1331
2086.74 1339
2087.17 1344
2087.60 1449
2088.03 1450
2088.46 1470
2088.89 1425
2089.33 1410
2089.76 1435
2090.19 1386
2090.62 1442
2091.05 1315
2091.48 1420
2091.92 1455
2092.35 1472
2092.78 1474
2093.21 1441
2093.64 1295
2094.07 1432
2094.51 1446
2094.94 1392
2095.37 1357
2095.80 1298
2096.24 1269
2096.67 1361
2097.10 1303
2097.53 1354
2097.96 1410
2098.40 1342
2098.83 1298
2099.26 1312
2099.69 1386
2100.13 1339
2100.56 1314
2100.99 1389
2101.43 1374
2101.86 1343
2102.29 1272
2102.72 1312
2103.16 1301
2103.59 1380
2104.02 1275
2104.46 1387
2104.89 1481
2105.32 1434
2105.76 1442
2106.19 1354
2106.62 1390
2107.05 1472
2107.49 1395
2107.92 1364
2108.36 1424
2108.79 1444
2109.22 1392
2109.66 1384
2110.09 1446
2110.52 1374
2110.96 1390
2111.39 1364
2111.82 1366
2112.26 1299
2112.69 1357
2113.13 1333
2113.56 1286
2113.99 1338
2114.43 1352
2114.86 1317
2115.30 1349
2115.73 1338
2116.16 1410
2116.60 1407
2117.03 1415
2117.47 1437
2117.90 1398
2118.34 1371
2118.77 1331
2119.21 1395
2119.64 1369
2120.07 1359
2120.51 1301
2120.94 1331
2121.38 1370
2121.81 1323
2122.25 1319
2122.68 1406
2123.12 1345
2123.55 1439
2123.99 1418
2124.42 1283
2124.86 1411
2125.29 1370
2125.73 1433
2126.16 1455
2126.60 1495
2127.04 1548
2127.47 1468
2127.91 1479
2128.34 1534
2128.78 1576
2129.21 1561
2129.65 1547
2130.08 1581
2130.52 1619
2130.96 1493
2131.39 1436
2131.83 1428
2132.26 1480
2132.70 1441
2133.14 1423
2133.57 1478
2134.01 1472
2134.44 1483
2134.88 1498
2135.32 1422
2135.75 1383
2136.19 1360
2136.62 1414
2137.06 1412
2137.50 1391
2137.93 1431
2138.37 1378
2138.81 1310
2139.24 1344
2139.68 1288
2140.12 1344
2140.55 1369
2140.99 1326
2141.43 1292
2141.86 1286
2142.30 1384
2142.74 1367
2143.18 1392
2143.61 1488
2144.05 1374
2144.49 1455
2144.92 1504
2145.36 1476
2145.80 1592
2146.24 1483
2146.67 1604
2147.11 1692
2147.55 1664
2147.99 1718
2148.42 1755
2148.86 1645
2149.30 1559
2149.74 1565
2150.17 1693
2150.61 1557
2151.05 1567
2151.49 1592
2151.92 1488
2152.36 1510
2152.80 1497
2153.24 1450
2153.68 1342
2154.11 1416
2154.55 1515
2154.99 1515
2155.43 1358
2155.87 1379
2156.31 1433
2156.74 1405
2157.18 1423
2157.62 1447
2158.06 1386
2158.50 1501
2158.94 1541
2159.38 1479
2159.81 1509
2160.25 1484
2160.69 1424
2161.13 1488
2161.57 1445
2162.01 1435
2162.45 1491
2162.89 1540
2163.33 1474
2163.76 1532
2164.20 1609
2164.64 1518
2165.08 1617
2165.52 1593
2165.96 1507
2166.40 1563
2166.84 1558
2167.28 1626
2167.72 1646
2168.16 1695
2168.60 1652
2169.04 1614
2169.48 1661
2169.92 1721
2170.36 1601
2170.80 1563
2171.24 1566
2171.68 1610
2172.12 1601
2172.56 1610
2173.00 1616
2173.44 1527
2173.88 1704
2174.32 1665
2174.76 1655
2175.20 1670
2175.64 1652
2176.08 1705
2176.52 1835
2176.96 1726
2177.40 1702
2177.84 1696
2178.28 1691
2178.72 1627
2179.16 1572
2179.60 1547
2180.04 1533
2180.48 1502
2180.92 1510
2181.37 1412
2181.81 1416
2182.25 1483
2182.69 1439
2183.13 1399
2183.57 1504
2184.01 1489
2184.45 1428
2184.89 1461
2185.34 1426
2185.78 1507
2186.22 1607
2186.66 1632
2187.10 1625
2187.54 1641
2187.98 1532
2188.43 1538
2188.87 1552
2189.31 1531
2189.75 1537
2190.19 1562
2190.63 1630
2191.08 1598
2191.52 1581
2191.96 1595
2192.40 1543
2192.84 1551
2193.29 1653
2193.73 1596
2194.17 1652
2194.61 1594
2195.05 1600
2195.50 1582
2195.94 1509
2196.38 1597
2196.82 1669
2197.27 1628
2197.71 1564
2198.15 1579
2198.59 1556
2199.04 1582
2199.48 1594
2199.92 1583
2200.37 1601
2200.81 1537
2201.25 1480
2201.69 1564
2202.14 1553
2202.58 1594
2203.02 1696
2203.47 1727
2203.91 1636
2204.35 1687
2204.80 1749
2205.24 1690
2205.68 1692
2206.13 1703
2206.57 1661
2207.01 1646
2207.46 1661
2207.90 1713
2208.34 1670
2208.79 1704
2209.23 1690
2209.67 1795
2210.12 1765
2210.56 1714
2211.01 1616
2211.45 1682
2211.89 1609
2212.34 1639
2212.78 1636
2213.23 1615
2213.67 1663
2214.11 1633
2214.56 1576
2215.00 1549
2215.45 1614
2215.89 1646
2216.34 1541
2216.78 1464
2217.22 1480
2217.67 1524
2218.11 1538
2218.56 1624
2219.00 1520
2219.45 1547
2219.89 1711
2220.34 1744
2220.78 1668
2221.23 1705
2221.67 1707
2222.12 1749
2222.56 1697
2223.01 1780
2223.45 1871
2223.90 1796
2224.34 1871
2224.79 1862
2225.23 1833
2225.68 1906
2226.12 1849
2226.57 1861
2227.01 1864
2227.46 1903
2227.91 1913
2228.35 1967
2228.80 1965
2229.24 2019
2229.69 1901
2230.13 1921
2230.58 2012
2231.03 2038
2231.47 2056
2231.92 1951
2232.36 1920
2232.81 1850
2233.26 1732
2233.70 1695
2234.15 1691
2234.59 1705
2235.04 1695
2235.49 1700
2235.93 1616
2236.38 1678
2236.83 1696
2237.27 1593
2237.72 1606
2238.17 1665
2238.61 1651
2239.06 1624
2239.51 1552
2239.95 1516
2240.40 1625
2240.85 1599
2241.29 1604
2241.74 1584
2242.19 1505
2242.63 1529
2243.08 1639
2243.53 1596
2243.98 1694
2244.42 1721
2244.87 1580
2245.32 1494
2245.76 1508
2246.21 1557
2246.66 1586
2247.11 1521
2247.55 1539
2248.00 1658
2248.45 1618
2248.90 1644
2249.35 1642
2249.79 1710
2250.24 1725
2250.69 1684
2251.14 1676
2251.58 1693
2252.03 1706
2252.48 1671
2252.93 1671
2253.38 1714
2253.82 1674
2254.27 1701
2254.72 1583
2255.17 1691
2255.62 1560
2256.07 1561
2256.51 1610
2256.96 1599
2257.41 1519
2257.86 1530
2258.31 1547
2258.76 1662
2259.21 1722
2259.65 1712
2260.10 1803
2260.55 1700
2261.00 1746
2261.45 1839
2261.90 1847
2262.35 1750
2262.80 1854
2263.25 1775
2263.69 1740
2264.14 1738
2264.59 1763
2265.04 1910
2265.49 1847
2265.94 1927
2266.39 1856
2266.84 1793
2267.29 1912
2267.74 2030
2268.19 1973
2268.64 2005
2269.09 1949
2269.54 1942
2269.99 1956
2270.44 1998
2270.89 2052
2271.34 1948
2271.79 2109
2272.24 2195
2272.69 2166
2273.14 2072
2273.59 2156
2274.04 2138
2274.49 2162
2274.94 2169
2275.39 2184
2275.84 2305
2276.29 2261
2276.74 2170
2277.19 2113
2277.64 1974
2278.09 1887
2278.54 1932
2278.99 1912
2279.44 1768
2279.89 1735
2280.34 1643
2280.79 1659
2281.25 1673
2281.70 1615
2282.15 1650
2282.60 1545
2283.05 1640
2283.50 1647
2283.95 1664
2284.40 1637
2284.85 1755
2285.31 1767
2285.76 1823
2286.21 2084
2286.66 2030
2287.11 2074
2287.56 2152
2288.01 2169
2288.47 2321
2288.92 2384
2289.37 2497
2289.82 2476
2290.27 2363
2290.72 2438
2291.18 2483
2291.63 2410
2292.08 2311
2292.53 2192
2292.98 2205
2293.44 2058
2293.89 2013
2294.34 1989
2294.79 2001
2295.24 1899
2295.70 1803
2296.15 1711
2296.60 1793
2297.05 1785
2297.51 1784
2297.96 1626
2298.41 1658
2298.86 1708
2299.32 1663
2299.77 1720
2300.22 1499
2300.67 1594
2301.13 1725
2301.58 1744
2302.03 1600
2302.49 1595
2302.94 1719
2303.39 1671
2303.85 1722
2304.30 1626
2304.75 1684
2305.20 1687
2305.66 1743
2306.11 1762
2306.56 1663
2307.02 1811
2307.47 1860
2307.93 1880
2308.38 1917
2308.83 1845
2309.29 1807
2309.74 1762
2310.19 1858
2310.65 1934
2311.10 1830
2311.55 1850
2312.01 1849
2312.46 1759
2312.92 1708
2313.37 1688
2313.82 1585
2314.28 1680
2314.73 1716
2315.19 1742
2315.64 1767
2316.10 1737
2316.55 1741
2317.00 1689
2317.46 1840
2317.91 1764
2318.37 1850
2318.82 1761
2319.28 1738
2319.73 1769
2320.19 1821
2320.64 1760
2321.10 1803
2321.55 1843
2322.01 1907
2322.46 1929
2322.92 1721
2323.37 1715
2323.83 1749
2324.28 1857
2324.74 1818
2325.19 1801
2325.65 1901
2326.10 1791
2326.56 1721
2327.01 1887
2327.47 1869
2327.92 1814
2328.38 1761
2328.83 1727
2329.29 1656
2329.74 1761
2330.20 1773
2330.66 1766
2331.11 1706
2331.57 1654
2332.02 1688
2332.48 1695
2332.94 1670
2333.39 1693
2333.85 1750
2334.30 1680
2334.76 1638
2335.22 1711
2335.67 1703
2336.13 1564
2336.58 1650
2337.04 1731
2337.50 1814
2337.95 1734
2338.41 1776
2338.87 1744
2339.32 1849
2339.78 1847
2340.24 1802
2340.69 1777
2341.15 1754
2341.61 1761
2342.06 1791
2342.52 1829
2342.98 1860
2343.43 1923
2343.89 1874
2344.35 1863
2344.81 1881
2345.26 1846
2345.72 1889
2346.18 2016
2346.63 1925
2347.09 1930
2347.55 1869
2348.01 1838
2348.46 1963
2348.92 1890
2349.38 1773
2349.84 1693
2350.29 1690
2350.75 1689
2351.21 1765
2351.67 1701
2352.13 1636
2352.58 1686
2353.04 1678
2353.50 1659
2353.96 1627
2354.41 1594
2354.87 1615
2355.33 1636
2355.79 1676
2356.25 1714
2356.71 1751
2357.16 1769
2357.62 1844
2358.08 1976
2358.54 1914
2359.00 1896
2359.46 1945
2359.91 2013
2360.37 1867
2360.83 1848
2361.29 1984
2361.75 2033
2362.21 1864
2362.67 1741
2363.13 1791
2363.58 1831
2364.04 1828
2364.50 1760
2364.96 1736
2365.42 1777
2365.88 1739
2366.34 1672
2366.80 1740
2367.26 1718
2367.72 1788
2368.18 1699
2368.64 1690
2369.10 1649
2369.55 1661
2370.01 1655
2370.47 1702
2370.93 1617
2371.39 1736
2371.85 1756
2372.31 1717
2372.77 1694
2373.23 1688
2373.69 1736
2374.15 1704
2374.61 1754
2375.07 1686
2375.53 1694
2375.99 1681
2376.45 1668
2376.91 1725
2377.37 1671
2377.83 1753
2378.29 1717
2378.75 1743
2379.21 1686
2379.68 1740
2380.14 1712
2380.60 1667
2381.06 1719
2381.52 1720
2381.98 1676
2382.44 1755
2382.90 1759
2383.36 1720
2383.82 1696
2384.28 1768
2384.74 1799
2385.20 1726
2385.67 1673
2386.13 1661
2386.59 1726
2387.05 1697
2387.51 1772
2387.97 1743
2388.43 1762
2388.89 1765
2389.36 1743
2389.82 1785
2390.28 1801
2390.74 1750
2391.20 1677
2391.66 1698
2392.13 1727
2392.59 1712
2393.05 1659
2393.51 1780
2393.97 1750
2394.43 1769
2394.90 1628
2395.36 1615
2395.82 1630
2396.28 1709
2396.74 1629
2397.21 1614
2397.67 1665
2398.13 1777
2398.59 1664
2399.06 1580
2399.52 1741
2399.98 1647
2400.44 1634
2400.91 1682
2401.37 1629
2401.83 1610
2402.29 1612
2402.76 1641
2403.22 1653
2403.68 1602
2404.14 1637
2404.61 1693
2405.07 1677
2405.53 1665
2406.00 1607
2406.46 1622
2406.92 1642
2407.39 1543
2407.85 1578
2408.31 1570
2408.78 1581
2409.24 1585
2409.70 1555
2410.17 1596
2410.63 1636
2411.09 1602
2411.56 1633
2412.02 1702
2412.48 1737
2412.95 1780
2413.41 1721
2413.87 1803
2414.34 1751
2414.80 1778
2415.27 1902
2415.73 1794
2416.19 1908
2416.66 1964
2417.12 1980
2417.59 1974
2418.05 1965
2418.51 1866
2418.98 1916
2419.44 1817
2419.91 1770
2420.37 1829
2420.84 1810
2421.30 1816
2421.77 1782
2422.23 1698
2422.69 1735
2423.16 1822
2423.62 1705
2424.09 1799
2424.55 1720
2425.02 1662
2425.48 1609
2425.95 1589
2426.41 1637
2426.88 1697
2427.34 1648
2427.81 1576
2428.27 1637
2428.74 1645
2429.20 1618
2429.67 1555
2430.13 1676
2430.60 1664
2431.07 1608
2431.53 1667
2432.00 1747
2432.46 1740
2432.93 1680
2433.39 1639
2433.86 1718
2434.32 1673
2434.79 1725
2435.26 1749
2435.72 1830
2436.19 1839
2436.65 1874
2437.12 1858
2437.59 1855
2438.05 1929
2438.52 2008
2438.98 1938
2439.45 2012
2439.92 2044
2440.38 1921
2440.85 1947
2441.32 1852
2441.78 1854
2442.25 1829
2442.72 1805
2443.18 1872
2443.65 1666
2444.12 1653
2444.58 1645
2445.05 1718
2445.52 1708
2445.98 1710
2446.45 1712
2446.92 1778
2447.38 1677
2447.85 1618
2448.32 1610
2448.78 1681
2449.25 1629
2449.72 1603
2450.19 1584
2450.65 1597
2451.12 1616
2451.59 1574
2452.06 1666
2452.52 1579
2452.99 1516
2453.46 1516
2453.93 1573
2454.39 1551
2454.86 1584
2455.33 1638
2455.80 1616
2456.26 1592
2456.73 1629
2457.20 1556
2457.67 1565
2458.14 1597
2458.60 1620
2459.07 1521
2459.54 1568
2460.01 1533
2460.48 1532
2460.95 1584
2461.41 1604
2461.88 1600
2462.35 1628
2462.82 1657
2463.29 1637
2463.76 1542
2464.22 1548
2464.69 1572
2465.16 1676
2465.63 1717
2466.10 1657
2466.57 1662
2467.04 1700
2467.51 1697
2467.97 1731
2468.44 1668
2468.91 1706
2469.38 1818
2469.85 1739
2470.32 1836
2470.79 1677
2471.26 1710
2471.73 1731
2472.20 1740
2472.67 1603
2473.14 1533
2473.61 1608
2474.07 1599
2474.54 1581
2475.01 1640
2475.48 1603
2475.95 1660
2476.42 1671
2476.89 1669
2477.36 1682
2477.83 1763
2478.30 1696
2478.77 1728
2479.24 1673
2479.71 1753
2480.18 1659
2480.65 1704
2481.12 1694
2481.59 1707
2482.06 1630
2482.53 1698
2483.00 1694
2483.47 1703
2483.95 1683
2484.42 1730
2484.89 1763
2485.36 1762
2485.83 1713
2486.30 1822
2486.77 1807
2487.24 1832
2487.71 1831
2488.18 1875
2488.65 1746
2489.12 1653
2489.59 1664
2490.07 1717
2490.54 1778
2491.01 1739
2491.48 1676
2491.95 1641
2492.42 1843
2492.89 1786
2493.36 1800
2493.84 1773
2494.31 1764
2494.78 1772
2495.25 1740
2495.72 1787
2496.19 1697
2496.66 1607
2497.14 1592
2497.61 1632
2498.08 1632
2498.55 1620
2499.02 1629
2499.50 1621
2499.97 1589
2500.44 1524
2500.91 1584
2501.38 1609
2501.86 1629
2502.33 1516
2502.80 1499
2503.27 1584
2503.74 1678
2504.22 1714
2504.69 1742
2505.16 1660
2505.63 1762
2506.11 1846
2506.58 1904
2507.05 1983
2507.52 1982
2508.00 1946
2508.47 2028
2508.94 2122
2509.42 2136
2509.89 2226
2510.36 2238
2510.83 2267
2511.31 2236
2511.78 2176
2512.25 2080
2512.73 2035
2513.20 2016
2513.67 2069
2514.15 2047
2514.62 1828
2515.09 1885
2515.57 1935
2516.04 1851
2516.51 1804
2516.99 1764
2517.46 1763
2517.94 1783
2518.41 1842
2518.88 1879
2519.36 1919
2519.83 1870
2520.30 1835
2520.78 1784
2521.25 1799
2521.73 1771
2522.20 1749
2522.67 1705
2523.15 1689
2523.62 1765
2524.10 1735
2524.57 1673
2525.05 1727
2525.52 1681
2525.99 1693
2526.47 1784
2526.94 1762
2527.42 1773
2527.89 1790
2528.37 1801
2528.84 1819
2529.32 1865
2529.79 1835
2530.27 1778
2530.74 1859
2531.22 1835
2531.69 1828
2532.17 1761
2532.64 1825
2533.12 1866
2533.59 1837
2534.07 1734
2534.54 1802
2535.02 1826
2535.49 1812
2535.97 1857
2536.44 1815
2536.92 1830
2537.39 1741
2537.87 1799
2538.34 1754
2538.82 1722
2539.30 1722
2539.77 1746
2540.25 1790
2540.72 1765
2541.20 1760
2541.68 1832
2542.15 1834
2542.63 1807
2543.10 1848
2543.58 1930
2544.06 1984
2544.53 1991
2545.01 2045
2545.48 1974
2545.96 2030
2546.44 2128
2546.91 2125
2547.39 2041
2547.87 2078
2548.34 2023
2548.82 2091
2549.30 2142
2549.77 2159
2550.25 2173
2550.73 2189
2551.20 2184
2551.68 2031
2552.16 1987
2552.63 2016
2553.11 2078
2553.59 1994
2554.06 2017
2554.54 2024
2555.02 2030
2555.50 2043
2555.97 2074
2556.45 1921
2556.93 1835
2557.40 1843
2557.88 1862
2558.36 1874
2558.84 1851
2559.31 1879
2559.79 1800
2560.27 1749
2560.75 1771
2561.23 1748
2561.70 1658
2562.18 1655
2562.66 1592
2563.14 1645
2563.61 1659
2564.09 1665
2564.57 1656
2565.05 1649
2565.53 1605
2566.00 1583
2566.48 1561
2566.96 1631
2567.44 1674
2567.92 1657
2568.40 1647
2568.87 1707
2569.35 1630
2569.83 1663
2570.31 1653
2570.79 1653
2571.27 1706
2571.75 1768
2572.22 1710
2572.70 1727
2573.18 1772
2573.66 1718
2574.14 1661
2574.62 1683
2575.10 1700
2575.58 1691
2576.06 1741
2576.54 1748
2577.01 1703
2577.49 1682
2577.97 1703
2578.45 1635
2578.93 1640
2579.41 1731
2579.89 1675
2580.37 1664
2580.85 1703
2581.33 1754
2581.81 1578
2582.29 1650
2582.77 1639
2583.25 1633
2583.73 1631
2584.21 1706
2584.69 1676
2585.17 1657
2585.65 1572
2586.13 1692
2586.61 1689
2587.09 1703
2587.57 1661
2588.05 1607
2588.53 1547
2589.01 1607
2589.49 1667
2589.97 1627
2590.45 1625
2590.93 1704
2591.41 1723
2591.89 1646
2592.37 1669
2592.85 1746
2593.33 1715
2593.81 1791
2594.30 1821
2594.78 1732
2595.26 1786
2595.74 1725
2596.22 1736
2596.70 1715
2597.18 1666
2597.66 1669
2598.14 1710
2598.62 1777
2599.11 1653
2599.59 1634
2600.07 1667
2600.55 1620
2601.03 1600
2601.51 1660
2601.99 1631
2602.48 1655
2602.96 1708
2603.44 1524
2603.92 1616
2604.40 1700
2604.88 1641
2605.37 1670
2605.85 1682
2606.33 1748
2606.81 1694
2607.29 1662
2607.78 1551
2608.26 1694
2608.74 1769
2609.22 1716
2609.70 1736
2610.19 1762
2610.67 1711
2611.15 1736
2611.63 1792
2612.12 1727
2612.60 1725
2613.08 1630
2613.56 1688
2614.05 1746
2614.53 1669
2615.01 1685
2615.49 1561
2615.98 1667
2616.46 1724
2616.94 1671
2617.43 1661
2617.91 1618
2618.39 1580
2618.87 1639
2619.36 1657
2619.84 1596
2620.32 1554
2620.81 1601
2621.29 1633
2621.77 1603
2622.26 1627
2622.74 1634
2623.22 1602
2623.71 1603
2624.19 1625
2624.67 1686
2625.16 1686
2625.64 1619
2626.13 1688
2626.61 1659
2627.09 1764
2627.58 1693
2628.06 1769
2628.55 1804
2629.03 1813
2629.51 1724
2630.00 1764
2630.48 1756
2630.97 1697
2631.45 1720
2631.93 1775
2632.42 1706
2632.90 1636
2633.39 1638
2633.87 1668
2634.36 1655
2634.84 1693
2635.33 1687
2635.81 1645
2636.29 1716
2636.78 1616
2637.26 1696
2637.75 1708
2638.23 1616
2638.72 1600
2639.20 1622
2639.69 1596
2640.17 1674
2640.66 1727
2641.14 1597
2641.63 1699
2642.11 1672
2642.60 1743
2643.08 1779
2643.57 1741
2644.05 1682
2644.54 1688
2645.03 1749
2645.51 1692
2646.00 1741
2646.48 1803
2646.97 1738
2647.45 1659
2647.94 1689
2648.43 1712
2648.91 1769
2649.40 1653
2649.88 1663
2650.37 1733
2650.85 1759
2651.34 1795
2651.83 1761
2652.31 1804
2652.80 1825
2653.29 1903
2653.77 1889
2654.26 1711
2654.74 1774
2655.23 1777
2655.72 1779
2656.20 1720
2656.69 1728
2657.18 1836
2657.66 1742
2658.15 1722
2658.64 1758
2659.12 1763
2659.61 1617
2660.10 1609
2660.58 1613
2661.07 1686
2661.56 1636
2662.05 1761
2662.53 1755
2663.02 1689
2663.51 1726
2663.99 1735
2664.48 1774
2664.97 1872
2665.46 1798
2665.94 1700
2666.43 1819
2666.92 1803
2667.41 1782
2667.89 1701
2668.38 1808
2668.87 1821
2669.36 1776
2669.84 1893
2670.33 1986
2670.82 1954
2671.31 2030
2671.80 2182
2672.28 2290
2672.77 2221
2673.26 2238
2673.75 2196
2674.24 2150
2674.72 2210
2675.21 2157
2675.70 2129
2676.19 2151
2676.68 2023
2677.17 2018
2677.65 1924
2678.14 1881
2678.63 1907
2679.12 1914
2679.61 1981
2680.10 1895
2680.59 1915
2681.07 2008
2681.56 1999
2682.05 1916
2682.54 2038
2683.03 1906
2683.52 1900
2684.01 1849
2684.50 1906
2684.99 1947
2685.47 1826
2685.96 1780
2686.45 1795
2686.94 1791
2687.43 1785
2687.92 1725
2688.41 1679
2688.90 1638
2689.39 1672
2689.88 1721
2690.37 1744
2690.86 1786
2691.35 1811
2691.84 1734
2692.33 1832
2692.82 1847
2693.31 1864
2693.80 1793
2694.29 1778
2694.78 1852
2695.27 1733
2695.76 1812
2696.25 1869
2696.74 1804
2697.23 1815
2697.72 1857
2698.21 1834
2698.70 1769
2699.19 1822
2699.68 1902
2700.17 1919
2700.66 1960
2701.15 1801
2701.64 1869
2702.13 1750
2702.62 1804
2703.11 1847
2703.61 1810
2704.10 1824
2704.59 1814
2705.08 1719
2705.57 1787
2706.06 1729
2706.55 1739
2707.04 1760
2707.53 1674
2708.02 1737
2708.52 1712
2709.01 1709
2709.50 1696
2709.99 1689
2710.48 1719
2710.97 1732
2711.46 1630
2711.96 1749
2712.45 1665
2712.94 1661
2713.43 1703
2713.92 1695
2714.41 1664
2714.91 1657
2715.40 1624
2715.89 1553
2716.38 1638
2716.87 1634
2717.37 1725
2717.86 1684
2718.35 1673
2718.84 1739
2719.33 1719
2719.83 1802
2720.32 1790
2720.81 1684
2721.30 1738
2721.80 1939
2722.29 1826
2722.78 1799
2723.27 1751
2723.77 1736
2724.26 1754
2724.75 1751
2725.24 1670
2725.74 1717
2726.23 1764
2726.72 1745
2727.22 1634
2727.71 1795
2728.20 1825
2728.70 1831
2729.19 1751
2729.68 1844
2730.18 1817
2730.67 1782
2731.16 1840
2731.65 1822
2732.15 1850
2732.64 1823
2733.14 1956
2733.63 1888
2734.12 1767
2734.62 1788
2735.11 1917
2735.60 1808
2736.10 1837
2736.59 1844
2737.08 1793
2737.58 1823
2738.07 1796
2738.57 1823
2739.06 1781
2739.55 1756
2740.05 1700
2740.54 1689
2741.04 1636
2741.53 1749
2742.03 1620
2742.52 1605
2743.01 1691
2743.51 1626
2744.00 1712
2744.50 1747
2744.99 1761
2745.49 1709
2745.98 1747
2746.48 1766
2746.97 1735
2747.47 1693
2747.96 1709
2748.46 1683
2748.95 1647
2749.45 1790
2749.94 1755
2750.44 1696
2750.93 1575
2751.43 1640
2751.92 1622
2752.42 1761
2752.91 1842
2753.41 1786
2753.90 1779
2754.40 1885
2754.89 1822
2755.39 1752
2755.88 1748
2756.38 1848
2756.87 1763
2757.37 1820
2757.87 1852
2758.36 1746
2758.86 1713
2759.35 1815
2759.85 1755
2760.35 1705
2760.84 1722
2761.34 1734
2761.83 1719
2762.33 1665
2762.83 1759
2763.32 1740
2763.82 1666
2764.31 1722
2764.81 1788
2765.31 1730
2765.80 1751
2766.30 1755
2766.80 1761
2767.29 1724
2767.79 1836
2768.29 1852
2768.78 1833
2769.28 1896
2769.78 1845
2770.27 1719
2770.77 1876
2771.27 1826
2771.76 1867
2772.26 1926
2772.76 1925
2773.26 1797
2773.75 1902
2774.25 1915
2774.75 1953
2775.24 1970
2775.74 1975
2776.24 2012
2776.74 2002
2777.23 1887
2777.73 1944
2778.23 1927
2778.73 1884
2779.22 1877
2779.72 1910
2780.22 1794
2780.72 1800
2781.21 1811
2781.71 1792
2782.21 1798
2782.71 1828
2783.21 1826
2783.70 1722
2784.20 1695
2784.70 1754
2785.20 1770
2785.70 1766
2786.20 1878
2786.69 1789
2787.19 1767
2787.69 1893
2788.19 1837
2788.69 1913
2789.19 1866
2789.68 1895
2790.18 1806
2790.68 1788
2791.18 1837
2791.68 1885
2792.18 1867
2792.68 1935
2793.18 1955
2793.67 2057
2794.17 2071
2794.67 2084
2795.17 2106
2795.67 2050
2796.17 2159
2796.67 2134
2797.17 2119
2797.67 2051
2798.17 2060
2798.67 2137
2799.17 2109
2799.66 1950
2800.16 1903
2800.66 1905
2801.16 1922
2801.66 1908
2802.16 1817
2802.66 1788
2803.16 1857
2803.66 1880
2804.16 1876
2804.66 1918
2805.16 1819
2805.66 1906
2806.16 1980
2806.66 2027
2807.16 2119
2807.66 2138
2808.16 2336
2808.66 2335
2809.16 2251
2809.66 2252
2810.16 2419
2810.66 2347
2811.16 2311
2811.66 2297
2812.17 2330
2812.67 2390
2813.17 2422
2813.67 2323
2814.17 2155
2814.67 2128
2815.17 2274
2815.67 2109
2816.17 1995
2816.67 1953
2817.17 1901
2817.67 1811
2818.18 1806
2818.68 1845
2819.18 1900
2819.68 1836
2820.18 1790
2820.68 1837
2821.18 1742
2821.68 1821
2822.19 1828
2822.69 1723
2823.19 1775
2823.69 1753
2824.19 1778
2824.69 1895
2825.20 1815
2825.70 1718
2826.20 1697
2826.70 1677
2827.20 1774
2827.70 1732
2828.21 1769
2828.71 1709
2829.21 1753
2829.71 1793
2830.22 1911
2830.72 1829
2831.22 1721
2831.72 1727
2832.22 1800
2832.73 1765
2833.23 1754
2833.73 1753
2834.23 1886
2834.74 1795
2835.24 1783
2835.74 1901
2836.24 1950
2836.75 1876
2837.25 1792
2837.75 1864
2838.26 1919
2838.76 2086
2839.26 2044
2839.76 1887
2840.27 2005
2840.77 1862
2841.27 1901
2841.78 1947
2842.28 1934
2842.78 1981
2843.29 2044
2843.79 1954
2844.29 1957
2844.80 1983
2845.30 2011
2845.80 1954
2846.31 2004
2846.81 2054
2847.32 1924
2847.82 1954
2848.32 2063
2848.83 2005
2849.33 1888
2849.83 1838
2850.34 1949
2850.84 1969
2851.35 1815
2851.85 1769
2852.35 1850
2852.86 1924
2853.36 1894
2853.87 1905
2854.37 1982
2854.88 2121
2855.38 2005
2855.88 2006
2856.39 2080
2856.89 2094
2857.40 2116
2857.90 2056
2858.41 2143
2858.91 2169
2859.42 2156
2859.92 2054
2860.43 2046
2860.93 2109
2861.44 2062
2861.94 2023
2862.45 1981
2862.95 1895
2863.46 1914
2863.96 1847
2864.47 1851
2864.97 1824
2865.48 1802
2865.98 1795
2866.49 1868
2866.99 1794
2867.50 1757
2868.00 1866
2868.51 1949
2869.02 1955
2869.52 1947
2870.03 2029
2870.53 1995
2871.04 1939
2871.54 1964
2872.05 1975
2872.56 2020
2873.06 1973
2873.57 1914
2874.07 2032
2874.58 2043
2875.09 1952
2875.59 1927
2876.10 2049
2876.61 2044
2877.11 2010
2877.62 2043
2878.12 2058
2878.63 2050
2879.14 2001
2879.64 1994
2880.15 1985
2880.66 2087
2881.16 2112
2881.67 2045
2882.18 2111
2882.68 2112
2883.19 2087
2883.70 2141
2884.20 2194
2884.71 2161
2885.22 2210
2885.73 2087
2886.23 2196
2886.74 2098
2887.25 2057
2887.75 2031
2888.26 2197
2888.77 2121
2889.28 2084
2889.78 2115
2890.29 2001
2890.80 1904
2891.31 1974
2891.81 1941
2892.32 2022
2892.83 2043
2893.34 2092
2893.84 2014
2894.35 1944
2894.86 2006
2895.37 2068
2895.88 2026
2896.38 2076
2896.89 2031
2897.40 2040
2897.91 2061
2898.42 2028
2898.92 2024
2899.43 2015
2899.94 2112
2900.45 2158
2900.96 2114
2901.47 2121
2901.98 2209
2902.48 2183
2902.99 2182
2903.50 2085
2904.01 2089
2904.52 2175
2905.03 2012
2905.54 1958
2906.04 2007
2906.55 2035
2907.06 1968
2907.57 1954
2908.08 1842
2908.59 1835
2909.10 1881
2909.61 1926
2910.12 1941
2910.63 1902
2911.14 1871
2911.64 1903
2912.15 1900
2912.66 1823
2913.17 1975
2913.68 2017
2914.19 1903
2914.70 1991
2915.21 2001
2915.72 1970
2916.23 1944
2916.74 1919
2917.25 2022
2917.76 2104
2918.27 2084
2918.78 2136
2919.29 2213
2919.80 2299
2920.31 2233
2920.82 2296
2921.33 2371
2921.84 2358
2922.35 2524
2922.86 2390
2923.37 2320
2923.88 2341
2924.39 2322
2924.90 2363
2925.41 2407
2925.92 2291
2926.44 2290
2926.95 2250
2927.46 2125
2927.97 2163
2928.48 2060
2928.99 1974
2929.50 1935
2930.01 1947
2930.52 1859
2931.03 1840
2931.54 1846
2932.05 1928
2932.57 1841
2933.08 1917
2933.59 1941
2934.10 1905
2934.61 1958
2935.12 2038
2935.63 2178
2936.15 2298
2936.66 2453
2937.17 2552
2937.68 2804
2938.19 2796
2938.70 2826
2939.22 2904
2939.73 2987
2940.24 2970
2940.75 3060
2941.26 2981
2941.77 3034
2942.29 2996
2942.80 3051
2943.31 2906
2943.82 2837
2944.34 2700
2944.85 2617
2945.36 2601
2945.87 2537
2946.38 2453
2946.90 2424
2947.41 2266
2947.92 2202
2948.43 2180
2948.95 2061
2949.46 2143
2949.97 2162
2950.48 2026
2951.00 1937
2951.51 1928
2952.02 1838
2952.54 1852
2953.05 1871
2953.56 1890
2954.08 1827
2954.59 1909
2955.10 1937
2955.61 1893
2956.13 1831
2956.64 1892
2957.15 1883
2957.67 1914
2958.18 1941
2958.69 1966
2959.21 1982
2959.72 2054
2960.23 1966
2960.75 1950
2961.26 1957
2961.78 2034
2962.29 2102
2962.80 2089
2963.32 1997
2963.83 2005
2964.35 1971
2964.86 2042
2965.37 1908
2965.89 1963
2966.40 1995
2966.92 2023
2967.43 1994
2967.94 1850
2968.46 1960
2968.97 1930
2969.49 1882
2970.00 2022
2970.52 2102
2971.03 1926
2971.54 1953
2972.06 1900
2972.57 1878
2973.09 1937
2973.60 1965
2974.12 1910
2974.63 1983
2975.15 2034
2975.66 2015
2976.18 1963
2976.69 1934
2977.21 1943
2977.72 2022
2978.24 1988
2978.75 2019
2979.27 1971
2979.78 2079
2980.30 2055
2980.81 2034
2981.33 2122
2981.84 2030
2982.36 2091
2982.88 2041
2983.39 2025
2983.91 2082
2984.42 2078
2984.94 2153
2985.45 2275
2985.97 2303
2986.49 2170
2987.00 2189
2987.52 2212
2988.03 2162
2988.55 2095
2989.07 2170
2989.58 2089
2990.10 2155
2990.61 2062
2991.13 2092
2991.65 2186
2992.16 2166
2992.68 2189
2993.20 2244
2993.71 2291
2994.23 2290
2994.75 2226
2995.26 2312
2995.78 2345
2996.30 2460
2996.81 2397
2997.33 2479
2997.85 2537
2998.36 2611
2998.88 2656
2999.40 2651
2999.91 2575
3000.43 2649
3000.95 2741
3001.46 2853
3001.98 3128
3002.50 3212
3003.02 3189
3003.53 3208
3004.05 3058
3004.57 3209
3005.09 3224
3005.60 3108
3006.12 2980
3006.64 2871
3007.16 2719
3007.67 2595
3008.19 2390
3008.71 2274
3009.23 2159
3009.74 2085
3010.26 2057
3010.78 2117
3011.30 2088
3011.82 2132
3012.33 2142
3012.85 2080
3013.37 2030
3013.89 2048
3014.41 2160
3014.93 2131
3015.44 2124
3015.96 2103
3016.48 2193
3017.00 2172
3017.52 2192
3018.04 2133
3018.55 2142
3019.07 2153
3019.59 2211
3020.11 2197
3020.63 2142
3021.15 2164
3021.67 2219
3022.19 2211
3022.71 2318
3023.22 2225
3023.74 2171
3024.26 2224
3024.78 2229
3025.30 2168
3025.82 2196
3026.34 2080
3026.86 2061
3027.38 2102
3027.90 2071
3028.42 2122
3028.94 1981
3029.46 1944
3029.98 1951
3030.49 1905
3031.01 1941
3031.53 1929
3032.05 1888
3032.57 1963
3033.09 1969
3033.61 2042
3034.13 2122
3034.65 2117
3035.17 2022
3035.69 2062
3036.21 2050
3036.73 2014
3037.25 2031
3037.77 1953
3038.29 1943
3038.81 2002
3039.34 1953
3039.86 1826
3040.38 1848
3040.90 1847
3041.42 1849
3041.94 1940
3042.46 1951
3042.98 1962
3043.50 1985
3044.02 2000
3044.54 1938
3045.06 1926
3045.58 1949
3046.10 1946
3046.63 1911
3047.15 1924
3047.67 1927
3048.19 1900
3048.71 1859
3049.23 1801
3049.75 1855
3050.27 1794
3050.79 1849
3051.32 1886
3051.84 1858
3052.36 1795
3052.88 1809
3053.40 1831
3053.92 1936
3054.45 1963
3054.97 1921
3055.49 1895
3056.01 1867
3056.53 1899
3057.05 1876
3057.58 1880
3058.10 1992
3058.62 2008
3059.14 1961
3059.66 1973
3060.19 1982
3060.71 1917
3061.23 1936
3061.75 2047
3062.28 2077
3062.80 2008
3063.32 2094
3063.84 2089
3064.37 2062
3064.89 2113
3065.41 2203
3065.93 2211
3066.46 2244
3066.98 2248
3067.50 2162
3068.02 2130
3068.55 2157
3069.07 2106
3069.59 2159
3070.12 2227
3070.64 2211
3071.16 2214
3071.69 2175
3072.21 2159
3072.73 2185
3073.26 2320
3073.78 2330
3074.30 2262
3074.83 2306
3075.35 2367
3075.87 2339
3076.40 2237
3076.92 2333
3077.44 2527
3077.97 2494
3078.49 2528
3079.01 2504
3079.54 2461
3080.06 2484
3080.59 2560
3081.11 2492
3081.63 2567
3082.16 2524
3082.68 2435
3083.21 2393
3083.73 2473
3084.25 2451
3084.78 2584
3085.30 2696
3085.83 2849
3086.35 2972
3086.88 2917
3087.40 2958
3087.93 3140
3088.45 3283
3088.97 3156
3089.50 3219
3090.02 3276
3090.55 3179
3091.07 3157
3091.60 2979
3092.12 2905
3092.65 2865
3093.17 2726
3093.70 2751
3094.22 2590
3094.75 2398
3095.27 2460
3095.80 2458
3096.32 2547
3096.85 2602
3097.37 2541
3097.90 2707
3098.43 2859
3098.95 3001
3099.48 3202
3100.00 3487
3100.53 3802
3101.05 4056
3101.58 4151
3102.10 4141
3102.63 4118
3103.16 4016
3103.68 3867
3104.21 3555
3104.73 3433
3105.26 3344
3105.79 3094
3106.31 2910
3106.84 2746
3107.36 2468
3107.89 2419
3108.42 2504
3108.94 2569
3109.47 2440
3110.00 2383
3110.52 2369
3111.05 2261
3111.57 2300
3112.10 2200
3112.63 2259
3113.15 2224
3113.68 2169
3114.21 2173
3114.74 2072
3115.26 2056
3115.79 2110
3116.32 2276
3116.84 2196
3117.37 2253
3117.90 2228
3118.42 2248
3118.95 2185
3119.48 2183
3120.01 2192
3120.53 2178
3121.06 2155
3121.59 2106
3122.11 2209
3122.64 2241
3123.17 2221
3123.70 2286
3124.22 2287
3124.75 2275
3125.28 2226
3125.81 2123
3126.34 2119
3126.86 2153
3127.39 2113
3127.92 2027
3128.45 2161
3128.98 2163
3129.50 2057
3130.03 2061
3130.56 2034
3131.09 1980
3131.62 1971
3132.14 2039
3132.67 2123
3133.20 2116
3133.73 2020
3134.26 2039
3134.79 2113
3135.31 2058
3135.84 1885
3136.37 1940
3136.90 1982
3137.43 1901
3137.96 1864
3138.49 1852
3139.02 1816
3139.54 1780
3140.07 1790
3140.60 1855
3141.13 1818
3141.66 1897
3142.19 1931
3142.72 1946
3143.25 1991
3143.78 2076
3144.31 2043
3144.84 2070
3145.37 2147
3145.89 2141
3146.42 2158
3146.95 2262
3147.48 2339
3148.01 2311
3148.54 2287
3149.07 2318
3149.60 2273
3150.13 2318
3150.66 2253
3151.19 2267
3151.72 2257
3152.25 2275
3152.78 2209
3153.31 2205
3153.84 2182
3154.37 2249
3154.90 2137
3155.43 2135
3155.96 2169
3156.49 2147
3157.02 2233
3157.55 2339
3158.08 2342
3158.61 2263
3159.14 2225
3159.68 2132
3160.21 2217
3160.74 2208
3161.27 2235
3161.80 2157
3162.33 2124
3162.86 2070
3163.39 2085
3163.92 2007
3164.45 2023
3164.98 2003
3165.51 1976
3166.05 1965
3166.58 1966
3167.11 1924
3167.64 1926
3168.17 1895
3168.70 1872
3169.23 1968
3169.76 2067
3170.30 1988
3170.83 1952
3171.36 2028
3171.89 2041
3172.42 2017
3172.95 2125
3173.49 1945
3174.02 2028
3174.55 2063
3175.08 1994
3175.61 2138
3176.15 2048
3176.68 2061
3177.21 2080
3177.74 1974
3178.27 2018
3178.81 1970
3179.34 1910
3179.87 1970
3180.40 1956
3180.93 1943
3181.47 1929
3182.00 1862
3182.53 1843
3183.06 1916
3183.60 1795
3184.13 1846
3184.66 1923
3185.20 1851
3185.73 1812
3186.26 1832
3186.79 1853
3187.33 1895
3187.86 1861
3188.39 1759
3188.93 1791
3189.46 1895
3189.99 1938
3190.52 1903
3191.06 1905
3191.59 1815
3192.12 1830
3192.66 1819
3193.19 1784
3193.72 1767
3194.26 1932
3194.79 2010
3195.33 1868
3195.86 1913
3196.39 1850
3196.93 1844
3197.46 1923
3197.99 2039
3198.53 1935
3199.06 1957
3199.60 1931
3200.13 2007
3200.66 2118
3201.20 2094
3201.73 2096
3202.27 2140
3202.80 2075
3203.33 2208
3203.87 2214
3204.40 2179
3204.94 2239
3205.47 2274
3206.01 2349
3206.54 2244
3207.07 2331
3207.61 2398
3208.14 2332
3208.68 2363
3209.21 2391
3209.75 2375
3210.28 2286
3210.82 2244
3211.35 2172
3211.89 2178
3212.42 2156
3212.96 2153
3213.49 2135
3214.03 1985
3214.56 2071
3215.10 1993
3215.63 1850
3216.17 1938
3216.70 1898
3217.24 1880
3217.78 1922
3218.31 2009
3218.85 1977
3219.38 1883
3219.92 2028
3220.45 2150
3220.99 2170
3221.52 2150
3222.06 2284
3222.60 2246
3223.13 2222
3223.67 2256
3224.20 2237
3224.74 2229
3225.28 2240
3225.81 2234
3226.35 2151
3226.88 2160
3227.42 2160
3227.96 2049
3228.49 2084
3229.03 2087
3229.57 2051
3230.10 1971
3230.64 2089
3231.18 2030
3231.71 2026
3232.25 1978
3232.79 2030
3233.32 2046
3233.86 2115
3234.40 2175
3234.93 2251
3235.47 2251
3236.01 2220
3236.54 2157
3237.08 2274
3237.62 2251
3238.15 2271
3238.69 2310
3239.23 2400
3239.77 2285
3240.30 2228
3240.84 2248
3241.38 2298
3241.92 2208
3242.45 2232
3242.99 2215
3243.53 2126
3244.07 2115
3244.60 2147
3245.14 2265
3245.68 2299
3246.22 2315
3246.75 2307
3247.29 2385
3247.83 2701
3248.37 2798
3248.91 2838
3249.44 2971
3249.98 3126
3250.52 3431
3251.06 3439
3251.60 3461
3252.14 3566
3252.67 3669
3253.21 3611
3253.75 3610
3254.29 3501
3254.83 3419
3255.37 3255
3255.90 3166
3256.44 3163
3256.98 3081
3257.52 3067
3258.06 2925
3258.60 2975
3259.14 2845
3259.68 2853
3260.21 2951
3260.75 3119
3261.29 2998
3261.83 3126
3262.37 3215
3262.91 3107
3263.45 3200
3263.99 3292
3264.53 3115
3265.07 3308
3265.61 3255
3266.15 3168
3266.69 3149
3267.23 3045
3267.76 3042
3268.30 2998
3268.84 2844
3269.38 2802
3269.92 2734
3270.46 2625
3271.00 2581
3271.54 2570
3272.08 2577
3272.62 2455
3273.16 2480
3273.70 2527
3274.24 2537
3274.78 2575
3275.32 2670
3275.86 2618
3276.40 2586
3276.94 2622
3277.48 2622
3278.03 2605
3278.57 2470
3279.11 2551
3279.65 2656
3280.19 2616
3280.73 2664
3281.27 2691
3281.81 2571
3282.35 2645
3282.89 2708
3283.43 2728
3283.97 2737
3284.51 2611
3285.05 2754
3285.60 2867
3286.14 2771
3286.68 2806
3287.22 2796
3287.76 2907
3288.30 3164
3288.84 3037
3289.38 3026
3289.93 3145
3290.47 3356
3291.01 3610
3291.55 3661
3292.09 3766
3292.63 3974
3293.18 4248
3293.72 4264
3294.26 4246
3294.80 4312
3295.34 4481
3295.88 4356
3296.43 4140
3296.97 4116
3297.51 4067
3298.05 3842
3298.59 3751
3299.14 3587
3299.68 3429
3300.22 3329
3300.76 3518
3301.31 3464
3301.85 3182
3302.39 3228
3302.93 3181
3303.48 3197
3304.02 3142
3304.56 3122
3305.10 3167
3305.65 3158
3306.19 3068
3306.73 3156
3307.27 3180
3307.82 3360
3308.36 3250
3308.90 3301
3309.45 3346
3309.99 3310
3310.53 3205
3311.07 3320
3311.62 3332
3312.16 3281
3312.70 3287
3313.25 3410
3313.79 3503
3314.33 3428
3314.88 3650
3315.42 3805
3315.97 4098
3316.51 4203
3317.05 4481
3317.60 4381
3318.14 4559
3318.68 4628
3319.23 4583
3319.77 4738
3320.32 4703
3320.86 4812
3321.40 4669
3321.95 4367
3322.49 4428
3323.04 4386
3323.58 4243
3324.12 4137
3324.67 3953
3325.21 4102
3325.76 4104
3326.30 4012
3326.85 3959
3327.39 4123
3327.93 4336
3328.48 4854
3329.02 5571
3329.57 6275
3330.11 7621
3330.66 9291
3331.20 10713
3331.75 12325
3332.29 14278
3332.84 15856
3333.38 17062
3333.93 18233
3334.47 19148
3335.02 19282
3335.56 19011
3336.11 18752
3336.65 17876
3337.20 16511
3337.74 14908
3338.29 13200
3338.83 11264
3339.38 9891
3339.92 8265
3340.47 7174
3341.02 5857
3341.56 5126
3342.11 4656
3342.65 4233
3343.20 3948
3343.74 3758
3344.29 3546
3344.84 3380
3345.38 3266
3345.93 3343
3346.47 3313
3347.02 3171
3347.57 3270
3348.11 3319
3348.66 3281
3349.21 3174
3349.75 3285
3350.30 3380
3350.84 3198
3351.39 3245
3351.94 3249
3352.48 3148
3353.03 3084
3353.58 3127
3354.12 3100
3354.67 3024
3355.22 2944
3355.76 2832
3356.31 2862
3356.86 2801
3357.40 2892
3357.95 2753
3358.50 2674
3359.05 2736
3359.59 2807
3360.14 2745
3360.69 2683
3361.23 2733
3361.78 2769
3362.33 2761
3362.88 2680
3363.42 2717
3363.97 2734
3364.52 2743
3365.07 2667
3365.61 2632
3366.16 2562
3366.71 2616
3367.26 2682
3367.80 2696
3368.35 2842
3368.90 2903
3369.45 3020
3370.00 3077
3370.54 3174
3371.09 3190
3371.64 3298
3372.19 3379
3372.74 3607
3373.28 3405
3373.83 3401
3374.38 3435
3374.93 3223
3375.48 3224
3376.03 3125
3376.57 2990
3377.12 2913
3377.67 2698
3378.22 2644
3378.77 2582
3379.32 2485
3379.87 2474
3380.42 2383
3380.96 2428
3381.51 2363
3382.06 2351
3382.61 2321
3383.16 2192
3383.71 2287
3384.26 2232
3384.81 2395
3385.36 2364
3385.91 2286
3386.45 2250
3387.00 2288
3387.55 2231
3388.10 2213
3388.65 2213
3389.20 2265
3389.75 2304
3390.30 2295
3390.85 2296
3391.40 2321
3391.95 2266
3392.50 2383
3393.05 2373
3393.60 2331
3394.15 2413
3394.70 2461
3395.25 2459
3395.80 2458
3396.35 2440
3396.90 2391
3397.45 2467
3398.00 2362
3398.55 2320
3399.10 2400
3399.65 2400
3400.20 2335
3400.75 2262
3401.30 2253
3401.85 2145
3402.40 2210
3402.95 2241
3403.50 2299
3404.06 2201
3404.61 2174
3405.16 2040
3405.71 2140
3406.26 2171
3406.81 2227
3407.36 2167
3407.91 2114
3408.46 2235
3409.01 2232
3409.56 2288
3410.12 2343
3410.67 2408
3411.22 2375
3411.77 2357
3412.32 2306
3412.87 2251
3413.42 2239
3413.98 2362
3414.53 2376
3415.08 2155
3415.63 2211
3416.18 2235
3416.73 2307
3417.29 2247
3417.84 2179
3418.39 2187
3418.94 2242
3419.49 2206
3420.05 2160
3420.60 2110
3421.15 2163
3421.70 2045
3422.25 2170
3422.81 2145
3423.36 2116
3423.91 2036
3424.46 2076
3425.01 2060
3425.57 2057
3426.12 2108
3426.67 2058
3427.23 2128
3427.78 2004
3428.33 2051
3428.88 2100
3429.44 2007
3429.99 1995
3430.54 1982
3431.09 1998
3431.65 2072
3432.20 2093
3432.75 1961
3433.31 2054
3433.86 2105
3434.41 2086
3434.97 2192
3435.52 2195
3436.07 2110
3436.63 2169
3437.18 2141
3437.73 2136
3438.29 2124
3438.84 2252
3439.39 2150
3439.95 2136
3440.50 2032
3441.05 2004
3441.61 2116
3442.16 2084
3442.72 2070
3443.27 2012
3443.82 1997
3444.38 2077
3444.93 1950
3445.48 1890
3446.04 2019
3446.59 1951
3447.15 1961
3447.70 1880
3448.26 1888
3448.81 1911
3449.36 1905
3449.92 1875
3450.47 1855
3451.03 1870
3451.58 2004
3452.14 1999
3452.69 1900
3453.25 1918
3453.80 1855
3454.36 1966
3454.91 1951
3455.47 1906
3456.02 1897
3456.58 1886
3457.13 1885
3457.69 1934
3458.24 1999
3458.80 2009
3459.35 1975
3459.91 2031
3460.46 1999
3461.02 1987
3461.57 2088
3462.13 2101
3462.68 2090
3463.24 2122
3463.79 2227
3464.35 2257
3464.90 2221
3465.46 2332
3466.02 2329
3466.57 2193
3467.13 2251
3467.68 2208
3468.24 2264
3468.80 2322
3469.35 2301
3469.91 2366
3470.46 2309
3471.02 2278
3471.58 2306
3472.13 2208
3472.69 2275
3473.24 2392
3473.80 2296
3474.36 2287
3474.91 2272
3475.47 2388
3476.03 2418
3476.58 2423
3477.14 2558
3477.70 2577
3478.25 2644
3478.81 2598
3479.37 2610
3479.92 2642
3480.48 2633
3481.04 2722
3481.59 2724
3482.15 2801
3482.71 2716
3483.26 2711
3483.82 2807
3484.38 2787
3484.94 2758
3485.49 2928
3486.05 3055
3486.61 3257
3487.17 3566
3487.72 3813
3488.28 4192
3488.84 4823
3489.40 5131
3489.95 5491
3490.51 5804
3491.07 6066
3491.63 5971
3492.18 6138
3492.74 6036
3493.30 5750
3493.86 5381
3494.42 5006
3494.97 4754
3495.53 4164
3496.09 4032
3496.65 3735
3497.21 3559
3497.76 3544
3498.32 3524
3498.88 3514
3499.44 3677
3500.00 3781
3500.56 3989
3501.11 4253
3501.67 4544
3502.23 4571
3502.79 4813
3503.35 5001
3503.91 5065
3504.47 5262
3505.03 5439
3505.58 5276
3506.14 5048
3506.70 4694
3507.26 4348
3507.82 4247
3508.38 3985
3508.94 3610
3509.50 3344
3510.06 3224
3510.62 3019
3511.17 2769
3511.73 2651
3512.29 2524
3512.85 2468
3513.41 2395
3513.97 2404
3514.53 2385
3515.09 2355
3515.65 2239
3516.21 2292
3516.77 2326
3517.33 2218
3517.89 2190
3518.45 2211
3519.01 2204
3519.57 2238
3520.13 2160
3520.69 2149
3521.25 2271
3521.81 2308
3522.37 2243
3522.93 2274
3523.49 2283
3524.05 2182
3524.61 2210
3525.17 2293
3525.73 2293
3526.29 2206
3526.85 2278
3527.41 2277
3527.97 2224
3528.54 2182
3529.10 2258
3529.66 2231
3530.22 2180
3530.78 2238
3531.34 2230
3531.90 2291
3532.46 2241
3533.02 2313
3533.58 2412
3534.14 2330
3534.71 2209
3535.27 2289
3535.83 2293
3536.39 2222
3536.95 2274
3537.51 2243
3538.07 2244
3538.64 2275
3539.20 2306
3539.76 2229
3540.32 2304
3540.88 2205
3541.44 2317
3542.00 2335
3542.57 2431
3543.13 2334
3543.69 2312
3544.25 2242
3544.81 2228
3545.38 2201
3545.94 2160
3546.50 2180
3547.06 2154
3547.62 2094
3548.19 2167
3548.75 2188
3549.31 2160
3549.87 2147
3550.44 2179
3551.00 2172
3551.56 2114
3552.12 2055
3552.69 2039
3553.25 2090
3553.81 2023
3554.37 1999
3554.94 2017
3555.50 2050
3556.06 2106
3556.63 1998
3557.19 1951
3557.75 1960
3558.31 2027
3558.88 2072
3559.44 2091
3560.00 2109
3560.57 2138
3561.13 2063
3561.69 2127
3562.26 2119
3562.82 2190
3563.38 2187
3563.95 2209
3564.51 2306
3565.07 2257
3565.64 2231
3566.20 2203
3566.77 2125
3567.33 2175
3567.89 2134
3568.46 2072
3569.02 2118
3569.59 2060
3570.15 2135
3570.71 2078
3571.28 2084
3571.84 2204
3572.41 2332
3572.97 2469
3573.53 2604
3574.10 2634
3574.66 2796
3575.23 2799
3575.79 2798
3576.36 2954
3576.92 2925
3577.48 2919
3578.05 2882
3578.61 2869
3579.18 2729
3579.74 2628
3580.31 2534
3580.87 2431
3581.44 2316
3582.00 2330
3582.57 2142
3583.13 2153
3583.70 2077
3584.26 2039
3584.83 2011
3585.39 1976
3585.96 1994
3586.52 1959
3587.09 1876
3587.65 1905
3588.22 1977
3588.79 1865
3589.35 1885
3589.92 1907
3590.48 1935
3591.05 1843
3591.61 1876
3592.18 1940
3592.74 1959
3593.31 1898
3593.88 1955
3594.44 1895
3595.01 1962
3595.57 2033
3596.14 2069
3596.71 1977
3597.27 1955
3597.84 1958
3598.40 2028
3598.97 2071
3599.54 2032
3600.10 1995
3600.67 2010
3601.24 1986
3601.80 1952
3602.37 2036
3602.94 2087
3603.50 2011
3604.07 2016
3604.64 2033
3605.20 2054
3605.77 1989
3606.34 2001
3606.90 2018
3607.47 1935
3608.04 1898
3608.60 1887
3609.17 1849
3609.74 1903
3610.30 1863
3610.87 1990
3611.44 1985
3612.01 2081
3612.57 2251
3613.14 2482
3613.71 2741
3614.28 2883
3614.84 3042
3615.41 3356
3615.98 3555
3616.55 3717
3617.11 3756
3617.68 3785
3618.25 3815
3618.82 3603
3619.39 3484
3619.95 3315
3620.52 3163
3621.09 2985
3621.66 2825
3622.23 2600
3622.79 2406
3623.36 2247
3623.93 2213
3624.50 2080
3625.07 2040
3625.63 2056
3626.20 1903
3626.77 1862
3627.34 1929
3627.91 1967
3628.48 1875
3629.05 1906
3629.61 1817
3630.18 1808
3630.75 1769
3631.32 1875
3631.89 1894
3632.46 1873
3633.03 1846
3633.60 1872
3634.16 1807
3634.73 1879
3635.30 1982
3635.87 1866
3636.44 1966
3637.01 2051
3637.58 1942
3638.15 1917
3638.72 1960
3639.29 2002
3639.86 2052
3640.43 2070
3641.00 2043
3641.57 2067
3642.14 2195
3642.71 2151
3643.27 2138
3643.84 2188
3644.41 2174
3644.98 2089
3645.55 2087
3646.12 2092
3646.69 2143
3647.26 2168
3647.83 2161
3648.40 2109
3648.97 2135
3649.54 2141
3650.12 2293
3650.69 2243
3651.26 2254
3651.83 2207
3652.40 2235
3652.97 2216
3653.54 2178
3654.11 2259
3654.68 2304
3655.25 2293
3655.82 2356
3656.39 2330
3656.96 2446
3657.53 2334
3658.10 2309
3658.67 2402
3659.25 2463
3659.82 2357
3660.39 2351
3660.96 2343
3661.53 2367
3662.10 2299
3662.67 2209
3663.24 2220
3663.81 2196
3664.39 2150
3664.96 2205
3665.53 2246
3666.10 2150
3666.67 2079
3667.24 2148
3667.81 2179
3668.39 2069
3668.96 2078
3669.53 2155
3670.10 2228
3670.67 2240
3671.25 2155
3671.82 2145
3672.39 2139
3672.96 2231
3673.53 2176
3674.11 2192
3674.68 2237
3675.25 2306
3675.82 2242
3676.39 2323
3676.97 2303
3677.54 2175
3678.11 2229
3678.68 2195
3679.26 2283
3679.83 2193
3680.40 2215
3680.97 2129
3681.55 2146
3682.12 2062
3682.69 1960
3683.27 1900
3683.84 1917
3684.41 1949
3684.98 2058
3685.56 1988
3686.13 2017
3686.70 2108
3687.28 2240
3687.85 2350
3688.42 2339
3689.00 2284
3689.57 2255
3690.14 2189
3690.72 2217
3691.29 2160
3691.86 2134
3692.44 2072
3693.01 2130
3693.58 2121
3694.16 1996
3694.73 2072
3695.31 1942
3695.88 1935
3696.45 1873
3697.03 1884
3697.60 1918
3698.18 1933
3698.75 1857
3699.32 1851
3699.90 1994
3700.47 2013
3701.05 2048
3701.62 2018
3702.19 1934
3702.77 2005
3703.34 2069
3703.92 2049
3704.49 2089
3705.07 2026
3705.64 2034
3706.22 1983
3706.79 1980
3707.37 1935
3707.94 1999
3708.51 1994
3709.09 2023
3709.66 2002
3710.24 1955
3710.81 1960
3711.39 2001
3711.96 2016
3712.54 1948
3713.11 1932
3713.69 1959
3714.27 1935
3714.84 1884
3715.42 1931
3715.99 2019
3716.57 2060
3717.14 2026
3717.72 2020
3718.29 1983
3718.87 1989
3719.44 1942
3720.02 1908
3720.60 1969
3721.17 1856
3721.75 1877
3722.32 1834
3722.90 1816
3723.47 1902
3724.05 1822
3724.63 1882
3725.20 1852
3725.78 1931
3726.36 1937
3726.93 2011
3727.51 2147
3728.08 2270
3728.66 2344
3729.24 2444
3729.81 2692
3730.39 2842
3730.97 2965
3731.54 2977
3732.12 3202
3732.70 3213
3733.27 3059
3733.85 3074
3734.43 2911
3735.00 2870
3735.58 2839
3736.16 2742
3736.73 2527
3737.31 2321
3737.89 2206
3738.47 2218
3739.04 2182
3739.62 2129
3740.20 2041
3740.77 2055
3741.35 2053
3741.93 2057
3742.51 2025
3743.08 2020
3743.66 1966
3744.24 1975
3744.82 1933
3745.39 1847
3745.97 1963
3746.55 1925
3747.13 1989
3747.71 1999
3748.28 2000
3748.86 1948
3749.44 1835
3750.02 1855
3750.59 1845
3751.17 1861
3751.75 1813
3752.33 1836
3752.91 1925
3753.49 1992
3754.06 1896
3754.64 1922
3755.22 2055
3755.80 2065
3756.38 1972
3756.96 2043
3757.53 2109
3758.11 2070
3758.69 2052
3759.27 2212
3759.85 2240
3760.43 2162
3761.01 2244
3761.59 2261
3762.17 2176
3762.74 2268
3763.32 2097
3763.90 2266
3764.48 2310
3765.06 2146
3765.64 2165
3766.22 2154
3766.80 2207
3767.38 2112
3767.96 2089
3768.54 2158
3769.12 2142
3769.70 2149
3770.27 2016
3770.85 1987
3771.43 2108
3772.01 2024
3772.59 1983
3773.17 1971
3773.75 1915
3774.33 1932
3774.91 1902
3775.49 1902
3776.07 1955
3776.65 1895
3777.23 2053
3777.81 2036
3778.39 1914
3778.97 1913
3779.55 1953
3780.13 1998
3780.71 1912
3781.29 1889
3781.88 1871
3782.46 1908
3783.04 1877
3783.62 1954
3784.20 1845
3784.78 1876
3785.36 1998
3785.94 1982
3786.52 2050
3787.10 2001
3787.68 1906
3788.26 2068
3788.84 1962
3789.43 2036
3790.01 2003
3790.59 1936
3791.17 1949
3791.75 2004
3792.33 2014
3792.91 2046
3793.49 2081
3794.08 2081
3794.66 1972
3795.24 1991
3795.82 1983
3796.40 1998
3796.98 2166
3797.56 2117
3798.15 2160
3798.73 2112
3799.31 2186
3799.89 2341
3800.47 2230
3801.06 2366
3801.64 2402
3802.22 2389
3802.80 2491
3803.38 2454
3803.97 2390
3804.55 2572
3805.13 2651
3805.71 2726
3806.29 2764
3806.88 2819
3807.46 2983
3808.04 3043
3808.62 3119
3809.21 3094
3809.79 2864
3810.37 2802
3810.95 2872
3811.54 2813
3812.12 2928
3812.70 2816
3813.29 2815
3813.87 2883
3814.45 2901
3815.03 2901
3815.62 2679
3816.20 2519
3816.78 2479
3817.37 2539
3817.95 2435
3818.53 2469
3819.12 2447
3819.70 2516
3820.28 2520
3820.87 2472
3821.45 2426
3822.03 2449
3822.62 2394
3823.20 2410
3823.78 2477
3824.37 2348
3824.95 2323
3825.54 2259
3826.12 2215
3826.70 2178
3827.29 2186
3827.87 2083
3828.46 2172
3829.04 2171
3829.62 2156
3830.21 2154
3830.79 2161
3831.38 2217
3831.96 2200
3832.54 2256
3833.13 2187
3833.71 2254
3834.30 2226
3834.88 2253
3835.47 2294
3836.05 2200
3836.64 2164
3837.22 2157
3837.81 2156
3838.39 2116
3838.98 2218
3839.56 2255
3840.15 2198
3840.73 2186
3841.31 2149
3841.90 2134
3842.49 2221
3843.07 2195
3843.66 2283
3844.24 2332
3844.83 2301
3845.41 2269
3846.00 2362
3846.58 2210
3847.17 2248
3847.75 2163
3848.34 2132
3848.92 2123
3849.51 2133
3850.10 2221
3850.68 2233
3851.27 2177
3851.85 2092
3852.44 2068
3853.02 2026
3853.61 2196
3854.20 2335
3854.78 2428
3855.37 2626
3855.95 2756
3856.54 2984
3857.13 3338
3857.71 3417
3858.30 3793
3858.89 4216
3859.47 4523
3860.06 4707
3860.64 4833
3861.23 4756
3861.82 4646
3862.40 4415
3862.99 4260
3863.58 4055
3864.16 3821
3864.75 3452
3865.34 3245
3865.92 3000
3866.51 2812
3867.10 2627
3867.69 2555
3868.27 2362
3868.86 2352
3869.45 2267
3870.03 2238
3870.62 2209
3871.21 2295
3871.80 2231
3872.38 2199
3872.97 2125
3873.56 2100
3874.15 2176
3874.73 2075
3875.32 2027
3875.91 2047
3876.50 2116
3877.08 2138
3877.67 1998
3878.26 1996
3878.85 1988
3879.43 1857
3880.02 2002
3880.61 1990
3881.20 1920
3881.79 2076
3882.37 2048
3882.96 1917
3883.55 1836
3884.14 1886
3884.73 1928
3885.32 2049
3885.90 2083
3886.49 2132
3887.08 2064
3887.67 2085
3888.26 2260
3888.85 2299
3889.44 2299
3890.02 2277
3890.61 2370
3891.20 2282
3891.79 2252
3892.38 2325
3892.97 2295
3893.56 2233
3894.15 2170
3894.74 2157
3895.32 2289
3895.91 2305
3896.50 2223
3897.09 2079
3897.68 2219
3898.27 2359
3898.86 2217
3899.45 2177
3900.04 2147
3900.63 2166
3901.22 2131
3901.81 2166
3902.40 2062
3902.99 2040
3903.58 1961
3904.17 1940
3904.76 1839
3905.35 1930
3905.94 1980
3906.53 1859
3907.12 1865
3907.71 1863
3908.30 1886
3908.89 1811
3909.48 1748
3910.07 1803
3910.66 1847
3911.25 1788
3911.84 1735
3912.43 1784
3913.02 1750
3913.61 1718
3914.20 1719
3914.79 1716
3915.38 1708
3915.97 1774
3916.56 1735
3917.15 1833
3917.74 1815
3918.33 1770
3918.92 1690
3919.52 1802
3920.11 1811
3920.70 1702
3921.29 1664
3921.88 1794
3922.47 1785
3923.06 1690
3923.65 1728
3924.24 1753
3924.84 1752
3925.43 1685
3926.02 1680
3926.61 1626
3927.20 1589
3927.79 1623
3928.38 1611
3928.98 1677
3929.57 1672
3930.16 1683
3930.75 1592
3931.34 1651
3931.93 1651
3932.53 1643
3933.12 1754
3933.71 1682
3934.30 1706
3934.89 1695
3935.49 1754
3936.08 1672
3936.67 1708
3937.26 1821
3937.86 1758
3938.45 1818
3939.04 1693
3939.63 1829
3940.23 1816
3940.82 1869
3941.41 1803
3942.00 1826
3942.60 1842
3943.19 1803
3943.78 1764
3944.37 1779
3944.97 1719
3945.56 1738
3946.15 1765
3946.75 1722
3947.34 1658
3947.93 1677
3948.52 1679
3949.12 1628
3949.71 1688
3950.30 1709
3950.90 1652
3951.49 1668
3952.08 1633
3952.68 1598
3953.27 1667
3953.86 1820
3954.46 1693
3955.05 1673
3955.65 1675
3956.24 1742
3956.83 1800
3957.43 1765
3958.02 1724
3958.61 1794
3959.21 1784
3959.80 1792
3960.40 1703
3960.99 1788
3961.58 1830
3962.18 1766
3962.77 1700
3963.37 1728
3963.96 1879
3964.55 1899
3965.15 1931
3965.74 1935
3966.34 1844
3966.93 1803
3967.53 1862
3968.12 1784
3968.72 1740
3969.31 1856
3969.91 1846
3970.50 1669
3971.10 1734
3971.69 1736
3972.28 1738
3972.88 1823
3973.47 1852
3974.07 1875
3974.66 1880
3975.26 1924
3975.85 1851
3976.45 1873
3977.05 1933
3977.64 1824
3978.24 1784
3978.83 1781
3979.43 1780
3980.02 1820
3980.62 1840
3981.21 1786
3981.81 1826
3982.40 1848
3983.00 1824
3983.60 1873
3984.19 1856
3984.79 1845
3985.38 1870
3985.98 1793
3986.58 1817
3987.17 1780
3987.77 1839
3988.36 1875
3988.96 1811
3989.56 1821
3990.15 1845
3990.75 1851
3991.34 1892
3991.94 1932
3992.54 1921
3993.13 1916
3993.73 1991
3994.33 1844
3994.92 1920
3995.52 2027
3996.12 1985
3996.71 1967
3997.31 1894
3997.91 1924
3998.50 1868
3999.10 1950
3999.70 1939
4000.29 1843
4000.89 1855
4001.49 1842
4002.09 1901
4002.68 1930
4003.28 1952
4003.88 1844
4004.47 1867
4005.07 1880
4005.67 1781
4006.27 1826
4006.86 1842
4007.46 1934
4008.06 1829
4008.66 1817
4009.25 1825
4009.85 1792
4010.45 1906
4011.05 1965
4011.64 1998
4012.24 1875
4012.84 1907
4013.44 1956
4014.04 2025
4014.63 1950
4015.23 1966
4015.83 1939
4016.43 1959
4017.03 1954
4017.63 1946
4018.22 1886
4018.82 1935
4019.42 1870
4020.02 1890
4020.62 1827
4021.22 1756
4021.81 1814
4022.41 1755
4023.01 1762
4023.61 1746
4024.21 1852
4024.81 1769
4025.41 1827
4026.01 1941
4026.60 1881
4027.20 1833
4027.80 1791
4028.40 1812
4029.00 1812
4029.60 1911
4030.20 1870
4030.80 1921
4031.40 1933
4032.00 1843
4032.60 1877
4033.20 1854
4033.80 1830
4034.39 1827
4034.99 1762
4035.59 1746
4036.19 1811
4036.79 1737
4037.39 1674
4037.99 1715
4038.59 1652
4039.19 1659
4039.79 1685
4040.39 1635
4040.99 1617
4041.59 1583
4042.19 1662
4042.79 1685
4043.39 1646
4043.99 1688
4044.59 1759
4045.19 1727
4045.79 1700
4046.39 1724
4046.99 1776
4047.60 1715
4048.20 1705
4048.80 1787
4049.40 1811
4050.00 1805
4050.60 1757
4051.20 1713
4051.80 1644
4052.40 1625
4053.00 1620
4053.60 1688
4054.20 1671
4054.80 1658
4055.41 1610
4056.01 1699
4056.61 1746
4057.21 1630
4057.81 1746
4058.41 1670
4059.01 1703
4059.61 1874
4060.22 1782
4060.82 1749
4061.42 1885
4062.02 1832
4062.62 1989
4063.22 1884
4063.82 1955
4064.43 1971
4065.03 1992
4065.63 1993
4066.23 2015
4066.83 2035
4067.44 1939
4068.04 1915
4068.64 1902
4069.24 1824
4069.84 1738
4070.45 1713
4071.05 1657
4071.65 1587
4072.25 1566
4072.86 1563
4073.46 1482
4074.06 1533
4074.66 1609
4075.27 1561
4075.87 1534
4076.47 1563
4077.07 1697
4077.68 1668
4078.28 1598
4078.88 1565
4079.48 1622
4080.09 1616
4080.69 1555
4081.29 1577
4081.90 1581
4082.50 1530
4083.10 1522
4083.71 1527
4084.31 1533
4084.91 1630
4085.52 1551
4086.12 1588
4086.72 1604
4087.33 1753
4087.93 1604
4088.53 1670
4089.14 1739
4089.74 1658
4090.34 1619
4090.95 1653
4091.55 1666
4092.15 1628
4092.76 1704
4093.36 1604
4093.97 1689
4094.57 1621
4095.17 1619
4095.78 1599
4096.38 1725
4096.99 1686
4097.59 1719
4098.19 1653
4098.80 1653
4099.40 1636
4100.01 1648
4100.61 1732
4101.22 1691
4101.82 1605
4102.43 1613
4103.03 1593
4103.63 1552
4104.24 1514
4104.84 1582
4105.45 1614
4106.05 1534
4106.66 1581
4107.26 1567
4107.87 1569
4108.47 1568
4109.08 1638
4109.68 1596
4110.29 1528
4110.89 1605
4111.50 1574
4112.10 1565
4112.71 1504
4113.31 1589
4113.92 1582
4114.53 1626
4115.13 1664
4115.74 1650
4116.34 1603
4116.95 1563
4117.55 1547
4118.16 1643
4118.76 1615
4119.37 1649
4119.98 1619
4120.58 1663
4121.19 1628
4121.79 1670
4122.40 1570
4123.01 1635
4123.61 1673
4124.22 1633
4124.82 1610
4125.43 1564
4126.04 1634
4126.64 1632
4127.25 1589
4127.86 1674
4128.46 1637
4129.07 1646
4129.68 1574
4130.28 1670
4130.89 1722
4131.50 1731
4132.10 1740
4132.71 1815
4133.32 1758
4133.92 1729
4134.53 1779
4135.14 1855
4135.74 1798
4136.35 1839
4136.96 1917
4137.56 1942
4138.17 1875
4138.78 1910
4139.39 2003
4139.99 2006
4140.60 1961
4141.21 1993
4141.82 1956
4142.42 1991
4143.03 1976
4143.64 1883
4144.25 1986
4144.85 1963
4145.46 1848
4146.07 1804
4146.68 1754
4147.28 1748
4147.89 1741
4148.50 1693
4149.11 1628
4149.72 1591
4150.32 1569
4150.93 1614
4151.54 1573
4152.15 1589
4152.76 1579
4153.37 1594
4153.97 1501
4154.58 1575
4155.19 1565
4155.80 1583
4156.41 1567
4157.02 1583
4157.62 1623
4158.23 1634
4158.84 1582
4159.45 1614
4160.06 1598
4160.67 1679
4161.28 1790
4161.89 1688
4162.49 1648
4163.10 1681
4163.71 1748
4164.32 1633
4164.93 1793
4165.54 1729
4166.15 1804
4166.76 1954
4167.37 1961
4167.98 1956
4168.59 2001
4169.20 2017
4169.81 1984
4170.42 2093
4171.02 2098
4171.63 2063
4172.24 2072
4172.85 2108
4173.46 1985
4174.07 1981
4174.68 2027
4175.29 1920
4175.90 1849
4176.51 1913
4177.12 1822
4177.73 1918
4178.34 1891
4178.95 1765
4179.56 1765
4180.17 1768
4180.78 1806
4181.39 1751
4182.00 1757
4182.61 1705
4183.23 1707
4183.84 1640
4184.45 1750
4185.06 1672
4185.67 1659
4186.28 1600
4186.89 1672
4187.50 1683
4188.11 1647
4188.72 1689
4189.33 1706
4189.94 1786
4190.55 1844
4191.17 1822
4191.78 1802
4192.39 1887
4193.00 1903
4193.61 1984
4194.22 2045
4194.83 1946
4195.44 1994
4196.06 1934
4196.67 1929
4197.28 1846
4197.89 1847
4198.50 1745
4199.11 1809
4199.72 1784
4200.34 1816
4200.95 1842
4201.56 1716
4202.17 1680
4202.78 1755
4203.40 1777
4204.01 1830
4204.62 1718
4205.23 1758
4205.84 1761
4206.46 1738
4207.07 1844
4207.68 1832
4208.29 1883
4208.90 1869
4209.52 1865
4210.13 1878
4210.74 1931
4211.35 1940
4211.97 1872
4212.58 1888
4213.19 1952
4213.80 1956
4214.42 2043
4215.03 2019
4215.64 2036
4216.26 2102
4216.87 2222
4217.48 2305
4218.09 2378
4218.71 2317
4219.32 2300
4219.93 2311
4220.55 2385
4221.16 2453
4221.77 2518
4222.39 2430
4223.00 2505
4223.61 2560
4224.23 2560
4224.84 2620
4225.45 2716
4226.07 2865
4226.68 2926
4227.30 3017
4227.91 3027
4228.52 2782
4229.14 2832
4229.75 2728
4230.36 2599
4230.98 2435
4231.59 2340
4232.21 2321
4232.82 2300
4233.43 2166
4234.05 2135
4234.66 2023
4235.28 2045
4235.89 2042
4236.51 1974
4237.12 1973
4237.73 2059
4238.35 2082
4238.96 1994
4239.58 1961
4240.19 2016
4240.81 2028
4241.42 1956
4242.04 1923
4242.65 1946
4243.27 1942
4243.88 1931
4244.50 1948
4245.11 1870
4245.73 1824
4246.34 1900
4246.96 1867
4247.57 1829
4248.19 1827
4248.80 1871
4249.42 1859
4250.03 1852
4250.65 1874
4251.26 1894
4251.88 1803
4252.49 1804
4253.11 1820
4253.72 1764
4254.34 1854
4254.96 1875
4255.57 1882
4256.19 1871
4256.80 1883
4257.42 1924
4258.03 1965
4258.65 1938
4259.27 2046
4259.88 2106
4260.50 2134
4261.12 2105
4261.73 2113
4262.35 2198
4262.96 2122
4263.58 2121
4264.20 2114
4264.81 2120
4265.43 2182
4266.05 2059
4266.66 1902
4267.28 1994
4267.90 1877
4268.51 1861
4269.13 1825
4269.75 1839
4270.36 1887
4270.98 1724
4271.60 1843
4272.21 1896
4272.83 1933
4273.45 1969
4274.06 2055
4274.68 2038
4275.30 1975
4275.92 2032
4276.53 2160
4277.15 2149
4277.77 2094
4278.38 2005
4279.00 2095
4279.62 2087
4280.24 1923
4280.85 1874
4281.47 1899
4282.09 1695
4282.71 1678
4283.32 1788
4283.94 1748
4284.56 1782
4285.18 1734
4285.80 1735
4286.41 1688
4287.03 1673
4287.65 1642
4288.27 1653
4288.89 1609
4289.50 1560
4290.12 1664
4290.74 1657
4291.36 1621
4291.98 1573
4292.60 1606
4293.21 1677
4293.83 1662
4294.45 1625
4295.07 1578
4295.69 1572
4296.31 1643
4296.93 1683
4297.54 1661
4298.16 1620
4298.78 1648
4299.40 1705
4300.02 1648
4300.64 1639
4301.26 1644
4301.88 1645
4302.50 1680
4303.12 1662
4303.73 1644
4304.35 1644
4304.97 1734
4305.59 1755
4306.21 1690
4306.83 1699
4307.45 1691
4308.07 1639
4308.69 1718
4309.31 1655
4309.93 1692
4310.55 1646
4311.17 1710
4311.79 1722
4312.41 1719
4313.03 1634
4313.65 1621
4314.27 1649
4314.89 1687
4315.51 1682
4316.13 1707
4316.75 1809
4317.37 1774
4317.99 1777
4318.61 1716
4319.23 1797
4319.85 1813
4320.47 1822
4321.09 1869
4321.71 1861
4322.33 1844
4322.95 1885
4323.57 1942
4324.19 1959
4324.81 2025
4325.43 2040
4326.05 2123
4326.68 2132
4327.30 2209
4327.92 2273
4328.54 2323
4329.16 2490
4329.78 2699
4330.40 2812
4331.02 2906
4331.64 3023
4332.26 3034
4332.89 3076
4333.51 3026
4334.13 3005
4334.75 2936
4335.37 2674
4335.99 2556
4336.61 2633
4337.24 2585
4337.86 2398
4338.48 2393
4339.10 2335
4339.72 2335
4340.34 2340
4340.97 2355
4341.59 2543
4342.21 2428
4342.83 2773
4343.45 3024
4344.08 3001
4344.70 3110
4345.32 3286
4345.94 3516
4346.57 3525
4347.19 3328
4347.81 3099
4348.43 3137
4349.05 2946
4349.68 2802
4350.30 2801
4350.92 2590
4351.54 2440
4352.17 2361
4352.79 2212
4353.41 2082
4354.04 2145
4354.66 2108
4355.28 1990
4355.90 1992
4356.53 2009
4357.15 1948
4357.77 1940
4358.40 1932
4359.02 1984
4359.64 1984
4360.27 1865
4360.89 1859
4361.51 1863
4362.14 1903
4362.76 1908
4363.38 1949
4364.01 1828
4364.63 1824
4365.25 1906
4365.88 1894
4366.50 1860
4367.12 1777
4367.75 1686
4368.37 1755
4369.00 1796
4369.62 1727
4370.24 1705
4370.87 1678
4371.49 1728
4372.12 1722
4372.74 1767
4373.36 1760
4373.99 1778
4374.61 1729
4375.24 1815
4375.86 1785
4376.49 1813
4377.11 1771
4377.73 1852
4378.36 1823
4378.98 1775
4379.61 1796
4380.23 1833
4380.86 1838
4381.48 1820
4382.11 1785
4382.73 1828
4383.36 1835
4383.98 1809
4384.61 1762
4385.23 1836
4385.86 1751
4386.48 1828
4387.11 1832
4387.73 1970
4388.36 1927
4388.98 1907
4389.61 1953
4390.23 2053
4390.86 2019
4391.48 2007
4392.11 2026
4392.74 1989
4393.36 1969
4393.99 1932
4394.61 1869
4395.24 1862
4395.86 1838
4396.49 1784
4397.12 1784
4397.74 1828
4398.37 1859
4398.99 1826
4399.62 1838
4400.25 1952
4400.87 1855
4401.50 1788
4402.12 1764
4402.75 1689
4403.38 1817
4404.00 1817
4404.63 1670
4405.26 1702
4405.88 1757
4406.51 1749
4407.14 1691
4407.76 1661
4408.39 1667
4409.02 1763
4409.64 1781
4410.27 1745
4410.90 1735
4411.52 1791
4412.15 1724
4412.78 1675
4413.40 1575
4414.03 1593
4414.66 1640
4415.29 1652
4415.91 1657
4416.54 1745
4417.17 1741
4417.79 1651
4418.42 1709
4419.05 1703
4419.68 1646
4420.30 1648
4420.93 1693
4421.56 1602
4422.19 1510
4422.81 1427
4423.44 1576
4424.07 1639
4424.70 1613
4425.33 1606
4425.95 1520
4426.58 1511
4427.21 1505
4427.84 1561
4428.47 1505
4429.09 1491
4429.72 1489
4430.35 1593
4430.98 1532
4431.61 1541
4432.23 1571
4432.86 1587
4433.49 1588
4434.12 1583
4434.75 1609
4435.38 1518
4436.01 1521
4436.63 1448
4437.26 1479
4437.89 1484
4438.52 1430
4439.15 1538
4439.78 1574
4440.41 1505
4441.04 1547
4441.67 1562
4442.29 1544
4442.92 1559
4443.55 1606
4444.18 1629
4444.81 1587
4445.44 1593
4446.07 1672
4446.70 1599
4447.33 1557
4447.96 1629
4448.59 1577
4449.22 1679
4449.85 1609
4450.48 1536
4451.11 1573
4451.74 1656
4452.37 1605
4453.00 1662
4453.63 1656
4454.26 1679
4454.89 1632
4455.52 1675
4456.15 1671
4456.78 1640
4457.41 1614
4458.04 1679
4458.67 1636
4459.30 1577
4459.93 1536
4460.56 1531
4461.19 1547
4461.82 1600
4462.45 1526
4463.08 1428
4463.71 1397
4464.34 1423
4464.97 1388
4465.60 1402
4466.23 1412
4466.86 1430
4467.49 1537
4468.12 1522
4468.76 1511
4469.39 1499
4470.02 1500
4470.65 1493
4471.28 1445
4471.91 1521
4472.54 1490
4473.17 1493
4473.80 1478
4474.44 1481
4475.07 1522
4475.70 1501
4476.33 1454
4476.96 1482
4477.59 1527
4478.22 1491
4478.86 1576
4479.49 1505
4480.12 1481
4480.75 1575
4481.38 1597
4482.02 1582
4482.65 1570
4483.28 1573
4483.91 1604
4484.54 1727
4485.18 1744
4485.81 1589
4486.44 1672
4487.07 1733
4487.70 1656
4488.34 1646
4488.97 1704
4489.60 1622
4490.23 1600
4490.87 1593
4491.50 1622
4492.13 1663
4492.76 1635
4493.40 1525
4494.03 1592
4494.66 1593
4495.30 1583
4495.93 1667
4496.56 1701
4497.19 1726
4497.83 1774
4498.46 1810
4499.09 1913
4499.73 1922
4500.36 1921
4500.99 1936
4501.63 2011
4502.26 2027
4502.89 2045
4503.53 1957
4504.16 1913
4504.79 1857
4505.43 1853
4506.06 1999
4506.69 1829
4507.33 1802
4507.96 1778
4508.59 1754
4509.23 1728
4509.86 1820
4510.50 1712
4511.13 1706
4511.76 1620
4512.40 1638
4513.03 1734
4513.67 1723
4514.30 1732
4514.93 1802
4515.57 1701
4516.20 1712
4516.84 1712
4517.47 1630
4518.11 1662
4518.74 1715
4519.37 1702
4520.01 1728
4520.64 1776
4521.28 1760
4521.91 1826
4522.55 1865
4523.18 1970
4523.82 2001
4524.45 2109
4525.09 2289
4525.72 2543
4526.36 2783
4526.99 3034
4527.63 3346
4528.26 3646
4528.90 4038
4529.53 4289
4530.17 4593
4530.80 4529
4531.44 4645
4532.07 4412
4532.71 4202
4533.34 4055
4533.98 3765
4534.62 3331
4535.25 2969
4535.89 2713
4536.52 2460
4537.16 2262
4537.79 2081
4538.43 1904
4539.07 1827
4539.70 1776
4540.34 1806
4540.97 1772
4541.61 1696
4542.25 1673
4542.88 1657
4543.52 1685
4544.15 1726
4544.79 1711
4545.43 1680
4546.06 1615
4546.70 1588
4547.34 1677
4547.97 1735
4548.61 1682
4549.25 1815
4549.88 1765
4550.52 1769
4551.16 1778
4551.79 1693
4552.43 1721
4553.07 1671
4553.70 1771
4554.34 1794
4554.98 1717
4555.61 1675
4556.25 1625
4556.89 1695
4557.53 1825
4558.16 1796
4558.80 1823
4559.44 1799
4560.07 1776
4560.71 1789
4561.35 1813
4561.99 1840
4562.62 1818
4563.26 1835
4563.90 1854
4564.54 1969
4565.18 1857
4565.81 1945
4566.45 1959
4567.09 1960
4567.73 2057
4568.36 2046
4569.00 1958
4569.64 2041
4570.28 1948
4570.92 1939
4571.55 2011
4572.19 1949
4572.83 2054
4573.47 1826
4574.11 1806
4574.75 1869
4575.38 1785
4576.02 1691
4576.66 1699
4577.30 1715
4577.94 1677
4578.58 1685
4579.22 1718
4579.85 1738
4580.49 1687
4581.13 1653
4581.77 1721
4582.41 1716
4583.05 1629
4583.69 1611
4584.33 1636
4584.97 1776
4585.61 1618
4586.24 1659
4586.88 1646
4587.52 1691
4588.16 1863
4588.80 1890
4589.44 1909
4590.08 2006
4590.72 1960
4591.36 1916
4592.00 1922
4592.64 1920
4593.28 1867
4593.92 1761
4594.56 1717
4595.20 1701
4595.84 1711
4596.48 1649
4597.12 1595
4597.76 1632
4598.40 1648
4599.04 1606
4599.68 1711
4600.32 1628
4600.96 1623
4601.60 1736
4602.24 1672
4602.88 1680
4603.52 1725
4604.16 1761
4604.80 1751
4605.44 1748
4606.08 1781
4606.72 1776
4607.36 1706
4608.00 1723
4608.64 1688
4609.28 1692
4609.93 1690
4610.57 1741
4611.21 1704
4611.85 1650
4612.49 1716
4613.13 1746
4613.77 1650
4614.41 1561
4615.05 1576
4615.69 1654
4616.34 1704
4616.98 1701
4617.62 1556
4618.26 1616
4618.90 1592
4619.54 1456
4620.18 1495
4620.83 1478
4621.47 1560
4622.11 1499
4622.75 1489
4623.39 1552
4624.03 1519
4624.68 1462
4625.32 1513
4625.96 1639
4626.60 1585
4627.24 1586
4627.89 1583
4628.53 1699
4629.17 1688
4629.81 1727
4630.45 1771
4631.10 1734
4631.74 1753
4632.38 1871
4633.02 1745
4633.67 1810
4634.31 1779
4634.95 1761
4635.59 1743
4636.24 1757
4636.88 1782
4637.52 1844
4638.17 1875
4638.81 1868
4639.45 1797
4640.09 1757
4640.74 1832
4641.38 1725
4642.02 1650
4642.67 1733
4643.31 1697
4643.95 1647
4644.60 1666
4645.24 1570
4645.88 1649
4646.53 1625
4647.17 1618
4647.81 1605
4648.46 1626
4649.10 1692
4649.74 1752
4650.39 1728
4651.03 1681
4651.67 1686
4652.32 1699
4652.96 1682
4653.61 1762
4654.25 1665
4654.89 1610
4655.54 1606
4656.18 1558
4656.83 1545
4657.47 1536
4658.11 1548
4658.76 1533
4659.40 1426
4660.05 1465
4660.69 1513
4661.33 1442
4661.98 1480
4662.62 1431
4663.27 1406
4663.91 1389
4664.56 1406
4665.20 1394
4665.85 1498
4666.49 1460
4667.14 1477
4667.78 1490
4668.43 1488
4669.07 1432
4669.72 1402
4670.36 1425
4671.01 1500
4671.65 1447
4672.30 1406
4672.94 1465
4673.59 1370
4674.23 1446
4674.88 1481
4675.52 1456
4676.17 1496
4676.81 1523
4677.46 1489
4678.10 1420
4678.75 1502
4679.40 1523
4680.04 1540
4680.69 1521
4681.33 1592
4681.98 1576
4682.62 1562
4683.27 1533
4683.92 1539
4684.56 1533
4685.21 1533
4685.85 1481
4686.50 1498
4687.15 1537
4687.79 1570
4688.44 1606
4689.09 1629
4689.73 1609
4690.38 1642
4691.02 1703
4691.67 1619
4692.32 1600
4692.96 1671
4693.61 1627
4694.26 1635
4694.90 1695
4695.55 1760
4696.20 1737
4696.84 1756
4697.49 1832
4698.14 1824
4698.78 1888
4699.43 1876
4700.08 1798
4700.73 1831
4701.37 1782
4702.02 1692
4702.67 1725
4703.31 1645
4703.96 1669
4704.61 1612
4705.26 1729
4705.90 1615
4706.55 1590
4707.20 1511
4707.85 1594
4708.49 1575
4709.14 1595
4709.79 1505
4710.44 1586
4711.09 1627
4711.73 1593
4712.38 1601
4713.03 1564
4713.68 1533
4714.33 1596
4714.97 1565
4715.62 1562
4716.27 1562
4716.92 1601
4717.57 1606
4718.21 1567
4718.86 1583
4719.51 1605
4720.16 1585
4720.81 1603
4721.46 1595
4722.11 1674
4722.75 1608
4723.40 1583
4724.05 1663
4724.70 1680
4725.35 1667
4726.00 1665
4726.65 1653
4727.30 1567
4727.94 1559
4728.59 1548
4729.24 1569
4729.89 1494
4730.54 1495
4731.19 1523
4731.84 1558
4732.49 1601
4733.14 1558
4733.79 1557
4734.44 1629
4735.09 1598
4735.74 1563
4736.38 1538
4737.03 1527
4737.68 1600
4738.33 1691
4738.98 1647
4739.63 1725
4740.28 1636
4740.93 1616
4741.58 1725
4742.23 1665
4742.88 1609
4743.53 1578
4744.18 1520
4744.83 1569
4745.48 1605
4746.13 1706
4746.78 1675
4747.43 1567
4748.08 1589
4748.73 1675
4749.39 1700
4750.04 1612
4750.69 1667
4751.34 1792
4751.99 1712
4752.64 1685
4753.29 1664
4753.94 1651
4754.59 1648
4755.24 1636
4755.89 1610
4756.54 1590
4757.19 1631
4757.84 1577
4758.50 1633
4759.15 1613
4759.80 1710
4760.45 1791
4761.10 1679
4761.75 1713
4762.40 1693
4763.05 1737
4763.71 1706
4764.36 1708
4765.01 1650
4765.66 1699
4766.31 1620
4766.96 1655
4767.62 1586
4768.27 1635
4768.92 1630
4769.57 1577
4770.22 1620
4770.87 1599
4771.53 1584
4772.18 1587
4772.83 1597
4773.48 1580
4774.13 1558
4774.79 1623
4775.44 1581
4776.09 1567
4776.74 1525
4777.40 1515
4778.05 1533
4778.70 1554
4779.35 1555
4780.01 1576
4780.66 1516
4781.31 1608
4781.96 1535
4782.62 1552
4783.27 1556
4783.92 1584
4784.57 1603
4785.23 1615
4785.88 1608
4786.53 1607
4787.19 1635
4787.84 1624
4788.49 1645
4789.15 1681
4789.80 1705
4790.45 1625
4791.11 1697
4791.76 1669
4792.41 1523
4793.07 1581
4793.72 1640
4794.37 1688
4795.03 1571
4795.68 1637
4796.33 1714
4796.99 1740
4797.64 1775
4798.29 1774
4798.95 1898
4799.60 1773
4800.26 1744
4800.91 1800
4801.56 1800
4802.22 1787
4802.87 1835
4803.53 1798
4804.18 1806
4804.83 1811
4805.49 1699
4806.14 1649
4806.80 1638
4807.45 1669
4808.11 1607
4808.76 1687
4809.42 1682
4810.07 1632
4810.72 1626
4811.38 1628
4812.03 1611
4812.69 1665
4813.34 1733
4814.00 1695
4814.65 1691
4815.31 1741
4815.96 1853
4816.62 1818
4817.27 1765
4817.93 1765
4818.58 1792
4819.24 1839
4819.89 1909
4820.55 1939
4821.20 1851
4821.86 1957
4822.52 2041
4823.17 1966
4823.83 1928
4824.48 1988
4825.14 1961
4825.79 1852
4826.45 1951
4827.10 1922
4827.76 1915
4828.42 1877
4829.07 1883
4829.73 1846
4830.38 1856
4831.04 1959
4831.70 1898
4832.35 1987
4833.01 2095
4833.66 2056
4834.32 2053
4834.98 2126
4835.63 2112
4836.29 2086
4836.95 2198
4837.60 2079
4838.26 2055
4838.92 2106
4839.57 2126
4840.23 2102
4840.89 2051
4841.54 2074
4842.20 1957
4842.86 2041
4843.51 2108
4844.17 2114
4844.83 2076
4845.48 2100
4846.14 2122
4846.80 2113
4847.45 2274
4848.11 2190
4848.77 2197
4849.43 2242
4850.08 2264
4850.74 2180
4851.40 2230
4852.06 2182
4852.71 2222
4853.37 2184
4854.03 2171
4854.69 2215
4855.34 2234
4856.00 2409
4856.66 2395
4857.32 2432
4857.97 2483
4858.63 2424
4859.29 2433
4859.95 2474
4860.61 2371
4861.26 2173
4861.92 2223
4862.58 2224
4863.24 2246
4863.90 2206
4864.55 2212
4865.21 2133
4865.87 2162
4866.53 2136
4867.19 2142
4867.85 2124
4868.51 2076
4869.16 2118
4869.82 2034
4870.48 2001
4871.14 1990
4871.80 2055
4872.46 2013
4873.12 1981
4873.78 2025
4874.43 2019
4875.09 2073
4875.75 2014
4876.41 2022
4877.07 1966
4877.73 2009
4878.39 2021
4879.05 2007
4879.71 2089
4880.37 2150
4881.03 2004
4881.69 1975
4882.34 2004
4883.00 2066
4883.66 2072
4884.32 2097
4884.98 2072
4885.64 1973
4886.30 1954
4886.96 1892
4887.62 1930
4888.28 2002
4888.94 2019
4889.60 2110
4890.26 2094
4890.92 2029
4891.58 2036
4892.24 2074
4892.90 1988
4893.56 2035
4894.22 1999
4894.88 2008
4895.54 2101
4896.20 2095
4896.86 2163
4897.52 2207
4898.19 2243
4898.85 2153
4899.51 2267
4900.17 2172
4900.83 2082
4901.49 2084
4902.15 2019
4902.81 1964
4903.47 1954
4904.13 1862
4904.79 1808
4905.45 1839
4906.12 1750
4906.78 1859
4907.44 1751
4908.10 1800
4908.76 1753
4909.42 1819
4910.08 1836
4910.74 1721
4911.41 1713
4912.07 1746
4912.73 1714
4913.39 1647
4914.05 1654
4914.71 1644
4915.38 1619
4916.04 1594
4916.70 1499
4917.36 1529
4918.02 1540
4918.68 1573
4919.35 1526
4920.01 1534
4920.67 1535
4921.33 1556
4921.99 1536
4922.66 1525
4923.32 1563
4923.98 1547
4924.64 1546
4925.31 1594
4925.97 1563
4926.63 1549
4927.29 1537
4927.96 1620
4928.62 1639
4929.28 1512
4929.94 1504
4930.61 1569
4931.27 1450
4931.93 1493
4932.59 1544
4933.26 1469
4933.92 1587
4934.58 1586
4935.25 1518
4935.91 1564
4936.57 1601
4937.24 1570
4937.90 1596
4938.56 1556
4939.23 1567
4939.89 1580
4940.55 1571
4941.22 1532
4941.88 1530
4942.54 1516
4943.21 1461
4943.87 1509
4944.53 1532
4945.20 1483
4945.86 1463
4946.52 1600
4947.19 1500
4947.85 1417
4948.52 1483
4949.18 1524
4949.84 1531
4950.51 1558
4951.17 1540
4951.84 1568
4952.50 1520
4953.17 1457
4953.83 1565
4954.49 1697
4955.16 1580
4955.82 1717
4956.49 1705
4957.15 1775
4957.82 1760
4958.48 1757
4959.15 1847
4959.81 1821
4960.47 1968
4961.14 2041
4961.80 2012
4962.47 1955
4963.13 1923
4963.80 1966
4964.46 1826
4965.13 1791
4965.79 1706
4966.46 1630
4967.12 1636
4967.79 1683
4968.45 1590
4969.12 1529
4969.79 1548
4970.45 1629
4971.12 1543
4971.78 1576
4972.45 1611
4973.11 1623
4973.78 1536
4974.44 1547
4975.11 1623
4975.78 1612
4976.44 1654
4977.11 1631
4977.77 1605
4978.44 1538
4979.11 1624
4979.77 1603
4980.44 1514
4981.10 1522
4981.77 1526
4982.44 1541
4983.10 1511
4983.77 1490
4984.43 1527
4985.10 1470
4985.77 1448
4986.43 1516
4987.10 1580
4987.77 1569
4988.43 1534
4989.10 1527
4989.77 1444
4990.43 1480
4991.10 1464
4991.77 1425
4992.43 1447
4993.10 1482
4993.77 1440
4994.43 1473
4995.10 1436
4995.77 1425
4996.44 1445
4997.10 1409
4997.77 1368
4998.44 1349
4999.10 1386
4999.77 1371
5000.44 1353
5001.11 1443
5001.77 1448
5002.44 1384
5003.11 1364
5003.78 1358
5004.44 1413
5005.11 1371
5005.78 1486
5006.45 1464
5007.12 1452
5007.78 1382
5008.45 1371
5009.12 1345
5009.79 1422
5010.46 1420
5011.12 1391
5011.79 1358
5012.46 1397
5013.13 1404
5013.80 1436
5014.47 1348
5015.13 1394
5015.80 1462
5016.47 1415
5017.14 1469
5017.81 1418
5018.48 1477
5019.14 1444
5019.81 1499
5020.48 1529
5021.15 1496
5021.82 1521
5022.49 1496
5023.16 1517
5023.83 1504
5024.50 1538
5025.16 1462
5025.83 1441
5026.50 1470
5027.17 1455
5027.84 1452
5028.51 1372
5029.18 1328
5029.85 1390
5030.52 1374
5031.19 1362
5031.86 1307
5032.53 1394
5033.20 1342
5033.87 1291
5034.54 1436
5035.21 1351
5035.88 1359
5036.54 1384
5037.21 1379
5037.88 1372
5038.55 1356
5039.22 1396
5039.89 1435
5040.56 1402
5041.23 1432
5041.90 1493
5042.58 1440
5043.25 1401
5043.92 1450
5044.59 1407
5045.26 1338
5045.93 1354
5046.60 1415
5047.27 1360
5047.94 1322
5048.61 1437
5049.28 1380
5049.95 1448
5050.62 1363
5051.29 1407
5051.96 1397
5052.63 1357
5053.30 1382
5053.98 1323
5054.65 1330
5055.32 1320
5055.99 1311
5056.66 1264
5057.33 1405
5058.00 1360
5058.67 1415
5059.34 1335
5060.02 1448
5060.69 1362
5061.36 1375
5062.03 1400
5062.70 1467
5063.37 1402
5064.04 1326
5064.72 1383
5065.39 1359
5066.06 1390
5066.73 1375
5067.40 1407
5068.08 1438
5068.75 1369
5069.42 1373
5070.09 1414
5070.76 1372
5071.44 1412
5072.11 1381
5072.78 1387
5073.45 1486
5074.12 1498
5074.80 1536
5075.47 1494
5076.14 1529
5076.81 1525
5077.49 1620
5078.16 1581
5078.83 1572
5079.50 1457
5080.18 1488
5080.85 1447
5081.52 1389
5082.20 1446
5082.87 1482
5083.54 1524
5084.21 1511
5084.89 1574
5085.56 1553
5086.23 1532
5086.91 1582
5087.58 1546
5088.25 1595
5088.93 1632
5089.60 1649
5090.27 1710
5090.95 1702
5091.62 1708
5092.29 1672
5092.97 1650
5093.64 1592
5094.31 1540
5094.99 1508
5095.66 1551
5096.34 1489
5097.01 1514
5097.68 1522
5098.36 1532
5099.03 1447
5099.70 1453
5100.38 1485
5101.05 1519
5101.73 1581
5102.40 1566
5103.08 1531
5103.75 1524
5104.42 1579
5105.10 1590
5105.77 1594
5106.45 1487
5107.12 1538
5107.80 1564
5108.47 1571
5109.15 1590
5109.82 1583
5110.49 1559
5111.17 1561
5111.84 1636
5112.52 1571
5113.19 1537
5113.87 1613
5114.54 1638
5115.22 1662
5115.89 1771
5116.57 1797
5117.24 1840
5117.92 1945
5118.59 1956
5119.27 1859
5119.94 1802
5120.62 1989
5121.30 1842
5121.97 1820
5122.65 1734
5123.32 1779
5124.00 1812
5124.67 1647
5125.35 1678
5126.02 1600
5126.70 1546
5127.38 1596
5128.05 1607
5128.73 1617
5129.40 1553
5130.08 1552
5130.76 1700
5131.43 1614
5132.11 1566
5132.78 1570
5133.46 1609
5134.14 1589
5134.81 1614
5135.49 1597
5136.17 1511
5136.84 1642
5137.52 1590
5138.20 1572
5138.87 1690
5139.55 1614
5140.22 1627
5140.90 1624
5141.58 1488
5142.26 1477
5142.93 1465
5143.61 1501
5144.29 1459
5144.96 1423
5145.64 1430
5146.32 1391
5146.99 1405
5147.67 1437
5148.35 1458
5149.03 1452
5149.70 1443
5150.38 1390
5151.06 1483
5151.73 1404
5152.41 1485
5153.09 1457
5153.77 1414
5154.44 1406
5155.12 1442
5155.80 1470
5156.48 1497
5157.16 1455
5157.83 1477
5158.51 1467
5159.19 1451
5159.87 1466
5160.55 1443
5161.22 1442
5161.90 1405
5162.58 1401
5163.26 1450
5163.94 1389
5164.61 1460
5165.29 1409
5165.97 1461
5166.65 1420
5167.33 1471
5168.01 1415
5168.68 1353
5169.36 1341
5170.04 1370
5170.72 1380
5171.40 1377
5172.08 1376
5172.76 1379
5173.44 1401
5174.11 1424
5174.79 1385
5175.47 1387
5176.15 1403
5176.83 1438
5177.51 1399
5178.19 1407
5178.87 1457
5179.55 1503
5180.23 1486
5180.91 1453
5181.58 1367
5182.26 1347
5182.94 1353
5183.62 1321
5184.30 1418
5184.98 1423
5185.66 1334
5186.34 1274
5187.02 1330
5187.70 1302
5188.38 1404
5189.06 1446
5189.74 1353
5190.42 1333
5191.10 1387
5191.78 1299
5192.46 1380
5193.14 1412
5193.82 1388
5194.50 1381
5195.18 1387
5195.86 1340
5196.54 1357
5197.22 1398
5197.90 1342
5198.58 1380
5199.26 1365
5199.94 1372
5200.63 1378
5201.31 1408
5201.99 1357
5202.67 1337
5203.35 1295
5204.03 1332
5204.71 1344
5205.39 1400
5206.07 1389
5206.75 1394
5207.43 1353
5208.11 1367
5208.80 1423
5209.48 1451
5210.16 1573
5210.84 1478
5211.52 1469
5212.20 1433
5212.88 1527
5213.57 1598
5214.25 1478
5214.93 1501
5215.61 1448
5216.29 1484
5216.97 1433
5217.66 1516
5218.34 1602
5219.02 1551
5219.70 1601
5220.38 1573
5221.06 1543
5221.75 1626
5222.43 1576
5223.11 1563
5223.79 1564
5224.47 1551
5225.16 1528
5225.84 1532
5226.52 1388
5227.20 1445
5227.89 1413
5228.57 1411
5229.25 1399
5229.93 1478
5230.62 1409
5231.30 1424
5231.98 1485
5232.66 1541
5233.35 1534
5234.03 1545
5234.71 1467
5235.40 1474
5236.08 1488
5236.76 1442
5237.44 1537
5238.13 1487
5238.81 1478
5239.49 1478
5240.18 1484
5240.86 1404
5241.54 1411
5242.23 1440
5242.91 1398
5243.59 1408
5244.28 1429
5244.96 1404
5245.64 1407
5246.33 1362
5247.01 1426
5247.70 1516
5248.38 1538
5249.06 1491
5249.75 1533
5250.43 1611
5251.11 1559
5251.80 1580
5252.48 1588
5253.17 1508
5253.85 1468
5254.53 1469
5255.22 1486
5255.90 1427
5256.59 1440
5257.27 1441
5257.96 1482
5258.64 1520
5259.32 1536
5260.01 1497
5260.69 1568
5261.38 1572
5262.06 1597
5262.75 1539
5263.43 1512
5264.12 1523
5264.80 1557
5265.49 1525
5266.17 1519
5266.86 1536
5267.54 1508
5268.23 1525
5268.91 1574
5269.60 1527
5270.28 1504
5270.97 1573
5271.65 1528
5272.34 1452
5273.02 1493
5273.71 1515
5274.39 1464
5275.08 1422
5275.76 1489
5276.45 1479
5277.14 1513
5277.82 1495
5278.51 1572
5279.19 1569
5279.88 1584
5280.56 1536
5281.25 1655
5281.94 1731
5282.62 1677
5283.31 1669
5283.99 1677
5284.68 1612
5285.37 1523
5286.05 1555
5286.74 1467
5287.43 1445
5288.11 1552
5288.80 1543
5289.48 1566
5290.17 1601
5290.86 1517
5291.54 1485
5292.23 1477
5292.92 1579
5293.60 1606
5294.29 1551
5294.98 1608
5295.66 1607
5296.35 1718
5297.04 1716
5297.72 1714
5298.41 1713
5299.10 1755
5299.79 1775
5300.47 1770
5301.16 1805
5301.85 1889
5302.53 1935
5303.22 1862
5303.91 1817
5304.60 1896
5305.28 1910
5305.97 1915
5306.66 1950
5307.35 1956
5308.03 1882
5308.72 1930
5309.41 1928
5310.10 1898
5310.78 2039
5311.47 2104
5312.16 2146
5312.85 2238
5313.54 2218
5314.22 2244
5314.91 2309
5315.60 2156
5316.29 2186
5316.98 2214
5317.66 2115
5318.35 2102
5319.04 2074
5319.73 1977
5320.42 1900
5321.11 1880
5321.80 1814
5322.48 1766
5323.17 1717
5323.86 1646
5324.55 1593
5325.24 1579
5325.93 1645
5326.62 1567
5327.30 1557
5327.99 1575
5328.68 1492
5329.37 1540
5330.06 1579
5330.75 1517
5331.44 1572
5332.13 1553
5332.82 1551
5333.51 1502
5334.20 1582
5334.88 1596
5335.57 1455
5336.26 1494
5336.95 1553
5337.64 1518
5338.33 1557
5339.02 1555
5339.71 1599
5340.40 1571
5341.09 1575
5341.78 1638
5342.47 1653
5343.16 1707
5343.85 1756
5344.54 1811
5345.23 1866
5345.92 1985
5346.61 2007
5347.30 2148
5347.99 2187
5348.68 2296
5349.37 2479
5350.06 2444
5350.75 2409
5351.44 2419
5352.13 2364
5352.82 2191
5353.51 2081
5354.20 1990
5354.90 1926
5355.59 1806
5356.28 1751
5356.97 1645
5357.66 1598
5358.35 1519
5359.04 1538
5359.73 1447
5360.42 1509
5361.11 1558
5361.80 1478
5362.49 1503
5363.19 1410
5363.88 1483
5364.57 1459
5365.26 1382
5365.95 1522
5366.64 1435
5367.33 1423
5368.03 1477
5368.72 1314
5369.41 1447
5370.10 1477
5370.79 1403
5371.48 1375
5372.18 1348
5372.87 1412
5373.56 1499
5374.25 1408
5374.94 1364
5375.63 1441
5376.33 1467
5377.02 1543
5377.71 1570
5378.40 1475
5379.10 1465
5379.79 1528
5380.48 1493
5381.17 1497
5381.86 1479
5382.56 1489
5383.25 1432
5383.94 1456
5384.63 1511
5385.33 1500
5386.02 1444
5386.71 1514
5387.40 1541
5388.10 1561
5388.79 1680
5389.48 1630
5390.18 1620
5390.87 1596
5391.56 1578
5392.26 1567
5392.95 1617
5393.64 1544
5394.33 1530
5395.03 1472
5395.72 1488
5396.41 1457
5397.11 1427
5397.80 1488
5398.49 1488
5399.19 1492
5399.88 1486
5400.58 1485
5401.27 1408
5401.96 1419
5402.66 1440
5403.35 1406
5404.04 1412
5404.74 1429
5405.43 1480
5406.13 1464
5406.82 1482
5407.51 1449
5408.21 1487
5408.90 1412
5409.60 1428
5410.29 1385
5410.98 1457
5411.68 1402
5412.37 1475
5413.07 1519
5413.76 1483
5414.46 1521
5415.15 1486
5415.84 1463
5416.54 1554
5417.23 1593
5417.93 1566
5418.62 1516
5419.32 1451
5420.01 1468
5420.71 1416
5421.40 1463
5422.10 1498
5422.79 1535
5423.49 1528
5424.18 1452
5424.88 1455
5425.57 1478
5426.27 1468
5426.96 1397
5427.66 1500
5428.35 1482
5429.05 1500
5429.74 1498
5430.44 1476
5431.14 1529
5431.83 1438
5432.53 1450
5433.22 1503
5433.92 1539
5434.61 1507
5435.31 1528
5436.01 1484
5436.70 1506
5437.40 1511
5438.09 1528
5438.79 1535
5439.49 1552
5440.18 1514
5440.88 1606
5441.57 1610
5442.27 1617
5442.97 1690
5443.66 1818
5444.36 1832
5445.06 1877
5445.75 1931
5446.45 2004
5447.15 1930
5447.84 2002
5448.54 1999
5449.24 1936
5449.93 1899
5450.63 1872
5451.33 1833
5452.02 1700
5452.72 1735
5453.42 1680
5454.11 1664
5454.81 1654
5455.51 1719
5456.20 1615
5456.90 1633
5457.60 1677
5458.30 1671
5458.99 1754
5459.69 1662
5460.39 1773
5461.09 1760
5461.78 1748
5462.48 1740
5463.18 1840
5463.88 1793
5464.57 1714
5465.27 1874
5465.97 1797
5466.67 1652
5467.36 1670
5468.06 1706
5468.76 1699
5469.46 1777
5470.16 1780
5470.85 1815
5471.55 1787
5472.25 1792
5472.95 1857
5473.65 1870
5474.35 1886
5475.04 1916
5475.74 2056
5476.44 2134
5477.14 2223
5477.84 2242
5478.54 2376
5479.23 2571
5479.93 2487
5480.63 2496
5481.33 2460
5482.03 2395
5482.73 2416
5483.43 2294
5484.13 2303
5484.83 2199
5485.52 2096
5486.22 2089
5486.92 2193
5487.62 2089
5488.32 2127
5489.02 2174
5489.72 2219
5490.42 2228
5491.12 2155
5491.82 2290
5492.52 2309
5493.22 2321
5493.92 2261
5494.62 2359
5495.31 2387
5496.01 2487
5496.71 2644
5497.41 3017
5498.11 3190
5498.81 3486
5499.51 3752
5500.21 3797
5500.91 3818
5501.61 3789
5502.31 3485
5503.01 3376
5503.71 3049
5504.41 2703
5505.11 2550
5505.81 2318
5506.51 2281
5507.22 2097
5507.92 2114
5508.62 2039
5509.32 2050
5510.02 1964
5510.72 1984
5511.42 2059
5512.12 1999
5512.82 1923
5513.52 1911
5514.22 1976
5514.92 2009
5515.62 1965
5516.32 1958
5517.03 1968
5517.73 1803
5518.43 1919
5519.13 1908
5519.83 1877
5520.53 1888
5521.23 1787
5521.93 1769
5522.63 1701
5523.34 1725
5524.04 1746
5524.74 1637
5525.44 1596
5526.14 1676
5526.84 1693
5527.55 1646
5528.25 1688
5528.95 1606
5529.65 1502
5530.35 1556
5531.05 1597
5531.76 1616
5532.46 1590
5533.16 1617
5533.86 1602
5534.56 1611
5535.27 1573
5535.97 1631
5536.67 1613
5537.37 1630
5538.08 1619
5538.78 1693
5539.48 1618
5540.18 1588
5540.89 1578
5541.59 1573
5542.29 1572
5542.99 1564
5543.70 1592
5544.40 1715
5545.10 1666
5545.80 1641
5546.51 1683
5547.21 1709
5547.91 1673
5548.62 1742
5549.32 1653
5550.02 1675
5550.73 1603
5551.43 1660
5552.13 1627
5552.84 1598
5553.54 1507
5554.24 1576
5554.95 1500
5555.65 1574
5556.35 1584
5557.06 1512
5557.76 1510
5558.46 1529
5559.17 1594
5559.87 1655
5560.57 1626
5561.28 1634
5561.98 1642
5562.69 1689
5563.39 1763
5564.09 1807
5564.80 1755
5565.50 1760
5566.21 1638
5566.91 1626
5567.61 1587
5568.32 1556
5569.02 1552
5569.73 1612
5570.43 1637
5571.14 1673
5571.84 1576
5572.54 1643
5573.25 1653
5573.95 1708
5574.66 1691
5575.36 1673
5576.07 1666
5576.77 1672
5577.48 1577
5578.18 1633
5578.89 1623
5579.59 1668
5580.30 1563
5581.00 1522
5581.71 1505
5582.41 1476
5583.12 1532
5583.82 1575
5584.53 1596
5585.23 1488
5585.94 1515
5586.64 1527
5587.35 1476
5588.06 1533
5588.76 1434
5589.47 1501
5590.17 1542
5590.88 1558
5591.58 1486
5592.29 1437
5592.99 1459
5593.70 1474
5594.41 1410
5595.11 1538
5595.82 1475
5596.52 1487
5597.23 1435
5597.94 1428
5598.64 1499
5599.35 1528
5600.06 1447
5600.76 1430
5601.47 1406
5602.17 1406
5602.88 1384
5603.59 1478
5604.29 1511
5605.00 1446
5605.71 1427
5606.41 1468
5607.12 1493
5607.83 1490
5608.53 1475
5609.24 1439
5609.95 1441
5610.65 1428
5611.36 1454
5612.07 1487
5612.78 1510
5613.48 1441
5614.19 1477
5614.90 1516
5615.60 1490
5616.31 1536
5617.02 1548
5617.73 1572
5618.43 1617
5619.14 1592
5619.85 1512
5620.56 1519
5621.26 1528
5621.97 1524
5622.68 1539
5623.39 1499
5624.09 1444
5624.80 1531
5625.51 1525
5626.22 1518
5626.93 1603
5627.63 1550
5628.34 1537
5629.05 1514
5629.76 1665
5630.47 1683
5631.17 1637
5631.88 1710
5632.59 1687
5633.30 1670
5634.01 1670
5634.72 1741
5635.42 1854
5636.13 1937
5636.84 1930
5637.55 1999
5638.26 2048
5638.97 1966
5639.68 2044
5640.39 1988
5641.09 2020
5641.80 1924
5642.51 1963
5643.22 1892
5643.93 1834
5644.64 1759
5645.35 1741
5646.06 1659
5646.77 1671
5647.48 1690
5648.19 1660
5648.89 1701
5649.60 1736
5650.31 1749
5651.02 1738
5651.73 1792
5652.44 1769
5653.15 1692
5653.86 1741
5654.57 1842
5655.28 1795
5655.99 1800
5656.70 1842
5657.41 1934
5658.12 1958
5658.83 1975
5659.54 1988
5660.25 2091
5660.96 1996
5661.67 1924
5662.38 1890
5663.09 1773
5663.80 1808
5664.51 1875
5665.22 1735
5665.93 1728
5666.64 1607
5667.35 1718
5668.06 1752
5668.77 1786
5669.48 1775
5670.19 1836
5670.91 1857
5671.62 1900
5672.33 1856
5673.04 1814
5673.75 1625
5674.46 1609
5675.17 1635
5675.88 1616
5676.59 1611
5677.30 1649
5678.01 1807
5678.73 1760
5679.44 1681
5680.15 1760
5680.86 1769
5681.57 1745
5682.28 1706
5682.99 1704
5683.71 1620
5684.42 1660
5685.13 1631
5685.84 1656
5686.55 1622
5687.26 1538
5687.98 1563
5688.69 1543
5689.40 1615
5690.11 1666
5690.82 1606
5691.54 1631
5692.25 1552
5692.96 1625
5693.67 1581
5694.38 1661
5695.10 1629
5695.81 1560
5696.52 1534
5697.23 1653
5697.95 1521
5698.66 1527
5699.37 1617
5700.08 1613
5700.80 1550
5701.51 1603
5702.22 1646
5702.93 1641
5703.65 1622
5704.36 1650
5705.07 1622
5705.78 1593
5706.50 1547
5707.21 1580
5707.92 1625
5708.64 1538
5709.35 1525
5710.06 1527
5710.78 1522
5711.49 1530
5712.20 1580
5712.92 1524
5713.63 1621
5714.34 1591
5715.06 1522
5715.77 1542
5716.48 1563
5717.20 1588
5717.91 1542
5718.62 1537
5719.34 1678
5720.05 1638
5720.77 1681
5721.48 1653
5722.19 1700
5722.91 1721
5723.62 1756
5724.33 1839
5725.05 1883
5725.76 1971
5726.48 1977
5727.19 2104
5727.91 2120
5728.62 2186
5729.33 2067
5730.05 2042
5730.76 2097
5731.48 2001
5732.19 1892
5732.91 1826
5733.62 1835
5734.34 1615
5735.05 1702
5735.77 1729
5736.48 1627
5737.20 1670
5737.91 1693
5738.63 1696
5739.34 1703
5740.06 1728
5740.77 1701
5741.49 1707
5742.20 1725
5742.92 1794
5743.63 1773
5744.35 1750
5745.06 1831
5745.78 1762
5746.49 1798
5747.21 1759
5747.92 1852
5748.64 1857
5749.35 1852
5750.07 1904
5750.79 2129
5751.50 2158
5752.22 2165
5752.93 2220
5753.65 2386
5754.36 2417
5755.08 2550
5755.80 2566
5756.51 2670
5757.23 2680
5757.95 2655
5758.66 2618
5759.38 2601
5760.09 2606
5760.81 2480
5761.53 2563
5762.24 2441
5762.96 2345
5763.68 2389
5764.39 2448
5765.11 2512
5765.83 2689
5766.54 2860
5767.26 3159
5767.98 3290
5768.69 3667
5769.41 3899
5770.13 3995
5770.84 4023
5771.56 3810
5772.28 3468
5772.99 3191
5773.71 2887
5774.43 2608
5775.15 2519
5775.86 2374
5776.58 2360
5777.30 2378
5778.01 2377
5778.73 2375
5779.45 2502
5780.17 2507
5780.88 2510
5781.60 2541
5782.32 2529
5783.04 2612
5783.76 2548
5784.47 2558
5785.19 2479
5785.91 2526
5786.63 2422
5787.34 2429
5788.06 2346
5788.78 2342
5789.50 2322
5790.22 2132
5790.94 2179
5791.65 2115
5792.37 2092
5793.09 2162
5793.81 2099
5794.53 2140
5795.25 2242
5795.96 2151
5796.68 2277
5797.40 2435
5798.12 2388
5798.84 2499
5799.56 2611
5800.28 2589
5800.99 2515
5801.71 2431
5802.43 2452
5803.15 2373
5803.87 2191
5804.59 2162
5805.31 2135
5806.03 2081
5806.75 1911
5807.47 1907
5808.18 1979
5808.90 1996
5809.62 1947
5810.34 1920
5811.06 1928
5811.78 1957
5812.50 1829
5813.22 1861
5813.94 1816
5814.66 1838
5815.38 1800
5816.10 1735
5816.82 1774
5817.54 1735
5818.26 1751
5818.98 1755
5819.70 1755
5820.42 1703
5821.14 1735
5821.86 1686
5822.58 1717
5823.30 1704
5824.02 1719
5824.74 1728
5825.46 1777
5826.18 1750
5826.90 1756
5827.62 1770
5828.34 1705
5829.06 1648
5829.78 1688
5830.50 1711
5831.22 1673
5831.95 1622
5832.67 1703
5833.39 1669
5834.11 1639
5834.83 1643
5835.55 1659
5836.27 1526
5836.99 1564
5837.71 1568
5838.43 1631
5839.15 1652
5839.88 1560
5840.60 1621
5841.32 1624
5842.04 1624
5842.76 1655
5843.48 1653
5844.20 1570
5844.93 1562
5845.65 1557
5846.37 1578
5847.09 1574
5847.81 1533
5848.53 1579
5849.26 1530
5849.98 1577
5850.70 1555
5851.42 1592
5852.14 1577
5852.87 1583
5853.59 1575
5854.31 1560
5855.03 1501
5855.75 1571
5856.48 1602
5857.20 1520
5857.92 1536
5858.64 1532
5859.37 1534
5860.09 1502
5860.81 1559
5861.53 1445
5862.26 1531
5862.98 1546
5863.70 1555
5864.42 1546
5865.15 1419
5865.87 1482
5866.59 1486
5867.31 1532
5868.04 1502
5868.76 1480
5869.48 1606
5870.21 1583
5870.93 1522
5871.65 1522
5872.38 1581
5873.10 1588
5873.82 1527
5874.55 1523
5875.27 1538
5875.99 1526
5876.72 1492
5877.44 1544
5878.16 1564
5878.89 1577
5879.61 1566
5880.33 1579
5881.06 1662
5881.78 1637
5882.51 1551
5883.23 1571
5883.95 1643
5884.68 1680
5885.40 1718
5886.13 1647
5886.85 1634
5887.57 1674
5888.30 1664
5889.02 1630
5889.75 1590
5890.47 1601
5891.20 1656
5891.92 1694
5892.64 1686
5893.37 1670
5894.09 1601
5894.82 1665
5895.54 1638
5896.27 1654
5896.99 1636
5897.72 1618
5898.44 1644
5899.17 1610
5899.89 1692
5900.62 1683
5901.34 1731
5902.07 1696
5902.79 1605
5903.52 1647
5904.24 1726
5904.97 1688
5905.69 1649
5906.42 1670
5907.14 1722
5907.87 1687
5908.59 1769
5909.32 1713
5910.04 1681
5910.77 1654
5911.50 1659
5912.22 1788
5912.95 1751
5913.67 1773
5914.40 1705
5915.12 1734
5915.85 1820
5916.58 1754
5917.30 1812
5918.03 1803
5918.75 1778
5919.48 1779
5920.21 1749
5920.93 1772
5921.66 1886
5922.39 1805
5923.11 1902
5923.84 2004
5924.56 2006
5925.29 1934
5926.02 1924
5926.74 1956
5927.47 1978
5928.20 1938
5928.92 1996
5929.65 2068
5930.38 2032
5931.10 2045
5931.83 2123
5932.56 2107
5933.28 2047
5934.01 2116
5934.74 2212
5935.47 2246
5936.19 2257
5936.92 2297
5937.65 2304
5938.37 2362
5939.10 2298
5939.83 2393
5940.56 2335
5941.28 2439
5942.01 2483
5942.74 2623
5943.47 2554
5944.19 2490
5944.92 2611
5945.65 2678
5946.38 2696
5947.11 2732
5947.83 2679
5948.56 2684
5949.29 2876
5950.02 3015
5950.74 3156
5951.47 3294
5952.20 3358
5952.93 3344
5953.66 3404
5954.39 3342
5955.11 3279
5955.84 3241
5956.57 3222
5957.30 3246
5958.03 3217
5958.76 3102
5959.48 3163
5960.21 3197
5960.94 3171
5961.67 3319
5962.40 3424
5963.13 3515
5963.86 3681
5964.59 3768
5965.31 3958
5966.04 4102
5966.77 4215
5967.50 4212
5968.23 4096
5968.96 3938
5969.69 3943
5970.42 3942
5971.15 3807
5971.88 3636
5972.61 3534
5973.34 3517
5974.06 3594
5974.79 3611
5975.52 3628
5976.25 3567
5976.98 3679
5977.71 3811
5978.44 3711
5979.17 3932
5979.90 4024
5980.63 4056
5981.36 4098
5982.09 4240
5982.82 4221
5983.55 4127
5984.28 4197
5985.01 4182
5985.74 4189
5986.47 4148
5987.20 4181
5987.93 4275
5988.66 4398
5989.39 4397
5990.12 4540
5990.85 4518
5991.58 4436
5992.32 4426
5993.05 4567
5993.78 4692
5994.51 4569
5995.24 4506
5995.97 4500
5996.70 4601
5997.43 4597
5998.16 4481
5998.89 4467
5999.62 4497
6000.35 4384
6001.09 4481
6001.82 4296
6002.55 4213
6003.28 4395
6004.01 4400
6004.74 4492
6005.47 4691
6006.20 5010
6006.94 5441
6007.67 5990
6008.40 6677
6009.13 7438
6009.86 8274
6010.59 9089
6011.33 9474
6012.06 9928
6012.79 10194
6013.52 10104
6014.25 9791
6014.98 9338
6015.72 8506
6016.45 7823
6017.18 7174
6017.91 6550
6018.64 5911
6019.38 5377
6020.11 4794
6020.84 4415
6021.57 4152
6022.31 3926
6023.04 3669
6023.77 3561
6024.50 3574
6025.24 3528
6025.97 3505
6026.70 3573
6027.43 3558
6028.17 3474
6028.90 3462
6029.63 3395
6030.37 3430
6031.10 3248
6031.83 3234
6032.56 3258
6033.30 3148
6034.03 3017
6034.76 3027
6035.50 3083
6036.23 3110
6036.96 3034
6037.70 3029
6038.43 3091
6039.16 3093
6039.90 3032
6040.63 3200
6041.36 3134
6042.10 3134
6042.83 3163
6043.56 3190
6044.30 3176
6045.03 3229
6045.77 3283
6046.50 3285
6047.23 3321
6047.97 3377
6048.70 3426
6049.44 3522
6050.17 3689
6050.90 3701
6051.64 3615
6052.37 3668
6053.11 3835
6053.84 3715
6054.57 3663
6055.31 3490
6056.04 3504
6056.78 3453
6057.51 3397
6058.25 3281
6058.98 3329
6059.72 3292
6060.45 3222
6061.19 3136
6061.92 3197
6062.66 3153
6063.39 3097
6064.13 3007
6064.86 3152
6065.60 3072
6066.33 2965
6067.07 3018
6067.80 3025
6068.54 2977
6069.27 2930
6070.01 2878
6070.74 2916
6071.48 2824
6072.21 2872
6072.95 2800
6073.68 2763
6074.42 2799
6075.15 2765
6075.89 2763
6076.63 2734
6077.36 2810
6078.10 2746
6078.83 2766
6079.57 2720
6080.30 2657
6081.04 2714
6081.78 2638
6082.51 2577
6083.25 2624
6083.98 2620
6084.72 2566
6085.46 2545
6086.19 2453
6086.93 2579
6087.67 2563
6088.40 2624
6089.14 2582
6089.88 2526
6090.61 2623
6091.35 2669
6092.09 2735
6092.82 2719
6093.56 2608
6094.30 2570
6095.03 2590
6095.77 2480
6096.51 2470
6097.24 2563
6097.98 2571
6098.72 2510
6099.45 2502
6100.19 2479
6100.93 2471
6101.67 2553
6102.40 2545
6103.14 2553
6103.88 2562
6104.61 2560
6105.35 2528
6106.09 2590
6106.83 2544
6107.56 2572
6108.30 2513
6109.04 2564
6109.78 2650
6110.51 2701
6111.25 2594
6111.99 2579
6112.73 2671
6113.47 2748
6114.20 2746
6114.94 2688
6115.68 2793
6116.42 2856
6117.16 2712
6117.89 2728
6118.63 2778
6119.37 2694
6120.11 2695
6120.85 2720
6121.59 2827
6122.32 2836
6123.06 2876
6123.80 2860
6124.54 2875
6125.28 2815
6126.02 2781
6126.76 2756
6127.49 2866
6128.23 2924
6128.97 2890
6129.71 2850
6130.45 2887
6131.19 2960
6131.93 2935
6132.67 2950
6133.41 2957
6134.15 3011
6134.88 3127
6135.62 3163
6136.36 3234
6137.10 3311
6137.84 3476
6138.58 3476
6139.32 3602
6140.06 3556
6140.80 3579
6141.54 3638
6142.28 3568
6143.02 3589
6143.76 3510
6144.50 3529
6145.24 3414
6145.98 3377
6146.72 3319
6147.46 3441
6148.20 3495
6148.94 3423
6149.68 3489
6150.42 3483
6151.16 3582
6151.90 3555
6152.64 3586
6153.38 3682
6154.12 3665
6154.86 3737
6155.60 3750
6156.34 3571
6157.08 3642
6157.82 3754
6158.56 3896
6159.30 3799
6160.04 3865
6160.78 4051
6161.52 4137
6162.27 4098
6163.01 4231
6163.75 4452
6164.49 4587
6165.23 4723
6165.97 4933
6166.71 5068
6167.45 5054
6168.19 5027
6168.94 4994
6169.68 4946
6170.42 4883
6171.16 4900
6171.90 4793
6172.64 4848
6173.38 4700
6174.13 4600
6174.87 4734
6175.61 4900
6176.35 5203
6177.09 5537
6177.83 6008
6178.58 6704
6179.32 7324
6180.06 8208
6180.80 8939
6181.54 9566
6182.28 10067
6183.03 10282
6183.77 10126
6184.51 9577
6185.25 9128
6186.00 8422
6186.74 7698
6187.48 7055
6188.22 6388
6188.97 6012
6189.71 5603
6190.45 5130
6191.19 5049
6191.94 5077
6192.68 4993
6193.42 5023
6194.16 4977
6194.91 4982
6195.65 4958
6196.39 4947
6197.13 5066
6197.88 4953
6198.62 4921
6199.36 4949
6200.11 4922
6200.85 5101
6201.59 5244
6202.34 5778
6203.08 6086
6203.82 6906
6204.57 7851
6205.31 8831
6206.05 10112
6206.80 11523
6207.54 12735
6208.28 13590
6209.03 14163
6209.77 13727
6210.52 13166
6211.26 12135
6212.00 10891
6212.75 9433
6213.49 8130
6214.23 7032
6214.98 6088
6215.72 5393
6216.47 4918
6217.21 4406
6217.95 4222
6218.70 4123
6219.44 3965
6220.19 3906
6220.93 3845
6221.68 3906
6222.42 3959
6223.17 3945
6223.91 3771
6224.65 3842
6225.40 3825
6226.14 3681
6226.89 3443
6227.63 3440
6228.38 3340
6229.12 3340
6229.87 3326
6230.61 3167
6231.36 3080
6232.10 2984
6232.85 3112
6233.59 3199
6234.34 3219
6235.08 3126
6235.83 3250
6236.57 3312
6237.32 3452
6238.06 3537
6238.81 3767
6239.56 3858
6240.30 3819
6241.05 3821
6241.79 3556
6242.54 3435
6243.28 3475
6244.03 3439
6244.77 3393
6245.52 3416
6246.27 3371
6247.01 3420
6247.76 3419
6248.50 3365
6249.25 3301
6250.00 3326
6250.74 3310
6251.49 3171
6252.23 3204
6252.98 3132
6253.73 3117
6254.47 3116
6255.22 3145
6255.97 3094
6256.71 3117
6257.46 3148
6258.21 3069
6258.95 3039
6259.70 3040
6260.45 3039
6261.19 3001
6261.94 2931
6262.69 2832
6263.43 2811
6264.18 2882
6264.93 2897
6265.67 2897
6266.42 2791
6267.17 2836
6267.92 2914
6268.66 2912
6269.41 2842
6270.16 2758
6270.90 2858
6271.65 2950
6272.40 2917
6273.15 2857
6273.89 2845
6274.64 2890
6275.39 2974
6276.14 2990
6276.89 3027
6277.63 2999
6278.38 3014
6279.13 2887
6279.88 2873
6280.62 2816
6281.37 2806
6282.12 2735
6282.87 2719
6283.62 2686
6284.36 2547
6285.11 2626
6285.86 2617
6286.61 2571
6287.36 2579
6288.11 2580
6288.85 2619
6289.60 2567
6290.35 2534
6291.10 2469
6291.85 2474
6292.60 2509
6293.35 2504
6294.09 2556
6294.84 2620
6295.59 2468
6296.34 2510
6297.09 2618
6297.84 2473
6298.59 2394
6299.34 2437
6300.09 2554
6300.83 2573
6301.58 2596
6302.33 2513
6303.08 2576
6303.83 2580
6304.58 2600
6305.33 2605
6306.08 2588
6306.83 2618
6307.58 2553
6308.33 2527
6309.08 2666
6309.83 2769
6310.58 2806
6311.33 2778
6312.08 2812
6312.83 2832
6313.58 2907
6314.33 2933
6315.08 2940
6315.83 2913
6316.58 2976
6317.33 2885
6318.08 2818
6318.83 2715
6319.58 2638
6320.33 2658
6321.08 2582
6321.83 2557
6322.58 2491
6323.33 2450
6324.08 2375
6324.83 2346
6325.58 2360
6326.33 2344
6327.08 2395
6327.83 2308
6328.58 2346
6329.33 2289
6330.08 2206
6330.84 2208
6331.59 2235
6332.34 2315
6333.09 2247
6333.84 2194
6334.59 2186
6335.34 2236
6336.09 2204
6336.84 2253
6337.60 2226
6338.35 2183
6339.10 2269
6339.85 2309
6340.60 2265
6341.35 2146
6342.10 2222
6342.86 2190
6343.61 2216
6344.36 2181
6345.11 2289
6345.86 2274
6346.61 2250
6347.37 2278
6348.12 2416
6348.87 2469
6349.62 2516
6350.37 2453
6351.13 2524
6351.88 2515
6352.63 2585
6353.38 2612
6354.14 2577
6354.89 2626
6355.64 2416
6356.39 2495
6357.14 2483
6357.90 2404
6358.65 2394
6359.40 2396
6360.16 2410
6360.91 2344
6361.66 2338
6362.41 2417
6363.17 2372
6363.92 2360
6364.67 2546
6365.42 2619
6366.18 2583
6366.93 2672
6367.68 2572
6368.44 2608
6369.19 2548
6369.94 2542
6370.70 2510
6371.45 2443
6372.20 2465
6372.96 2375
6373.71 2492
6374.46 2402
6375.22 2397
6375.97 2444
6376.72 2424
6377.48 2380
6378.23 2388
6378.99 2405
6379.74 2444
6380.49 2472
6381.25 2411
6382.00 2423
6382.75 2515
6383.51 2469
6384.26 2399
6385.02 2398
6385.77 2363
6386.53 2325
6387.28 2419
6388.03 2394
6388.79 2306
6389.54 2351
6390.30 2306
6391.05 2319
6391.81 2357
6392.56 2308
6393.31 2332
6394.07 2245
6394.82 2364
6395.58 2263
6396.33 2369
6397.09 2257
6397.84 2239
6398.60 2215
6399.35 2192
6400.11 2298
6400.86 2190
6401.62 2177
6402.37 2091
6403.13 2125
6403.88 2212
6404.64 2239
6405.39 2310
6406.15 2243
6406.90 2395
6407.66 2370
6408.42 2381
6409.17 2382
6409.93 2311
6410.68 2400
6411.44 2354
6412.19 2261
6412.95 2391
6413.71 2427
6414.46 2386
6415.22 2273
6415.97 2325
6416.73 2415
6417.48 2334
6418.24 2210
6419.00 2245
6419.75 2290
6420.51 2275
6421.27 2257
6422.02 2238
6422.78 2158
6423.53 2182
6424.29 2225
6425.05 2297
6425.80 2269
6426.56 2257
6427.32 2193
6428.07 2244
6428.83 2179
6429.59 2167
6430.34 2277
6431.10 2281
6431.86 2276
6432.61 2310
6433.37 2266
6434.13 2291
6434.89 2318
6435.64 2353
6436.40 2397
6437.16 2355
6437.91 2405
6438.67 2408
6439.43 2428
6440.19 2442
6440.94 2477
6441.70 2577
6442.46 2544
6443.22 2555
6443.97 2491
6444.73 2525
6445.49 2580
6446.25 2573
6447.00 2574
6447.76 2464
6448.52 2454
6449.28 2556
6450.04 2518
6450.79 2528
6451.55 2555
6452.31 2506
6453.07 2475
6453.83 2505
6454.58 2610
6455.34 2601
6456.10 2618
6456.86 2582
6457.62 2624
6458.38 2694
6459.13 2533
6459.89 2665
6460.65 2696
6461.41 2739
6462.17 2726
6462.93 2746
6463.69 2742
6464.44 2810
6465.20 2845
6465.96 2861
6466.72 2836
6467.48 2778
6468.24 2843
6469.00 2874
6469.76 2847
6470.52 2782
6471.28 2863
6472.03 2972
6472.79 2978
6473.55 2842
6474.31 2873
6475.07 2970
6475.83 2977
6476.59 3012
6477.35 3035
6478.11 3026
6478.87 3135
6479.63 3210
6480.39 3128
6481.15 3160
6481.91 3322
6482.67 3287
6483.43 3380
6484.19 3382
6484.95 3330
6485.71 3352
6486.47 3448
6487.23 3472
6487.99 3427
6488.75 3554
6489.51 3623
6490.27 3682
6491.03 3804
6491.79 3843
6492.55 3797
6493.31 3766
6494.07 3856
6494.83 3860
6495.59 3749
6496.35 3896
6497.11 3875
6497.87 3934
6498.64 3857
6499.40 3933
6500.16 4040
6500.92 4209
6501.68 4496
6502.44 5000
6503.20 5570
6503.96 6391
6504.72 7475
6505.48 8761
6506.25 9757
6507.01 10917
6507.77 11721
6508.53 11867
6509.29 11740
6510.05 11142
6510.81 9921
6511.57 8698
6512.34 7720
6513.10 6877
6513.86 6083
6514.62 5366
6515.38 4877
6516.15 4503
6516.91 4385
6517.67 4253
6518.43 4086
6519.19 4161
6519.95 4169
6520.72 4162
6521.48 4229
6522.24 4430
6523.00 4507
6523.77 4676
6524.53 4875
6525.29 4924
6526.05 5066
6526.81 5239
6527.58 5243
6528.34 5144
6529.10 5093
6529.86 5178
6530.63 5229
6531.39 5435
6532.15 5944
6532.92 6284
6533.68 6809
6534.44 7521
6535.20 7919
6535.97 8148
6536.73 8146
6537.49 7992
6538.26 7540
6539.02 6826
6539.78 6247
6540.55 5758
6541.31 5172
6542.07 4763
6542.84 4485
6543.60 4356
6544.36 4286
6545.13 4222
6545.89 4148
6546.65 4100
6547.42 3994
6548.18 3972
6548.94 3994
6549.71 3937
6550.47 3929
6551.24 3844
6552.00 3923
6552.76 3889
6553.53 3916
6554.29 3997
6555.06 3940
6555.82 3988
6556.58 3864
6557.35 3771
6558.11 3855
6558.88 4008
6559.64 4067
6560.41 4099
6561.17 4032
6561.93 4302
6562.70 4265
6563.46 4273
6564.23 4216
6564.99 4184
6565.76 4264
6566.52 4255
6567.29 4199
6568.05 4194
6568.82 4190
6569.58 4271
6570.35 4333
6571.11 4318
6571.88 4376
6572.64 4399
6573.41 4468
6574.17 4465
6574.94 4421
6575.70 4494
6576.47 4533
6577.23 4622
6578.00 4533
6578.76 4621
6579.53 4803
6580.29 4848
6581.06 5019
6581.83 5138
6582.59 5251
6583.36 5225
6584.12 5151
6584.89 5182
6585.65 5128
6586.42 5020
6587.19 5009
6587.95 4991
6588.72 5027
6589.48 5200
6590.25 5396
6591.02 5583
6591.78 5858
6592.55 6061
6593.32 6558
6594.08 6491
6594.85 6649
6595.61 6654
6596.38 6651
6597.15 6379
6597.91 6038
6598.68 5699
6599.45 5439
6600.21 5129
6600.98 4959
6601.75 4725
6602.51 4490
6603.28 4431
6604.05 4407
6604.82 4313
6605.58 4253
6606.35 4235
6607.12 4292
6607.88 4343
6608.65 4316
6609.42 4363
6610.19 4322
6610.95 4435
6611.72 4281
6612.49 4166
6613.25 4124
6614.02 4093
6614.79 4074
6615.56 4096
6616.32 4073
6617.09 4108
6617.86 4346
6618.63 4488
6619.40 4753
6620.16 4880
6620.93 5037
6621.70 5113
6622.47 5352
6623.24 5291
6624.00 5107
6624.77 4839
6625.54 4742
6626.31 4721
6627.08 4468
6627.84 4327
6628.61 4121
6629.38 4128
6630.15 4304
6630.92 4382
6631.69 4349
6632.46 4595
6633.22 4663
6633.99 4675
6634.76 4797
6635.53 4904
6636.30 4998
6637.07 5207
6637.84 5332
6638.61 5401
6639.37 5560
6640.14 5575
6640.91 5489
6641.68 5550
6642.45 5414
6643.22 5253
6643.99 4956
6644.76 4576
6645.53 4388
6646.30 4169
6647.07 3957
6647.84 3778
6648.61 3682
6649.37 3732
6650.14 3555
6650.91 3384
6651.68 3375
6652.45 3304
6653.22 3442
6653.99 3457
6654.76 3374
6655.53 3369
6656.30 3299
6657.07 3277
6657.84 3335
6658.61 3179
6659.38 3133
6660.15 3204
6660.92 3267
6661.69 3333
6662.46 3283
6663.23 3222
6664.00 3228
6664.77 3155
6665.55 3211
6666.32 3149
6667.09 3245
6667.86 3265
6668.63 3425
6669.40 3466
6670.17 3432
6670.94 3464
6671.71 3399
6672.48 3429
6673.25 3369
6674.02 3424
6674.79 3517
6675.57 3452
6676.34 3301
6677.11 3351
6677.88 3322
6678.65 3399
6679.42 3385
6680.19 3469
6680.96 3415
6681.74 3493
6682.51 3730
6683.28 3877
6684.05 3966
6684.82 3972
6685.59 4032
6686.37 3780
6687.14 3600
6687.91 3595
6688.68 3487
6689.45 3313
6690.22 3050
6691.00 3001
6691.77 2966
6692.54 3026
6693.31 2965
6694.08 2901
6694.86 2918
6695.63 2934
6696.40 2904
6697.17 2823
6697.95 2855
6698.72 2861
6699.49 2818
6700.26 2847
6701.04 2697
6701.81 2718
6702.58 2711
6703.35 2642
6704.13 2645
6704.90 2641
6705.67 2625
6706.44 2601
6707.22 2540
6707.99 2620
6708.76 2691
6709.54 2599
6710.31 2562
6711.08 2588
6711.86 2571
6712.63 2560
6713.40 2532
6714.17 2524
6714.95 2516
6715.72 2533
6716.50 2538
6717.27 2494
6718.04 2465
6718.82 2488
6719.59 2453
6720.36 2493
6721.14 2472
6721.91 2423
6722.68 2501
6723.46 2499
6724.23 2612
6725.01 2493
6725.78 2515
6726.55 2515
6727.33 2471
6728.10 2526
6728.88 2420
6729.65 2487
6730.42 2492
6731.20 2517
6731.97 2538
6732.75 2542
6733.52 2557
6734.30 2562
6735.07 2494
6735.84 2513
6736.62 2582
6737.39 2551
6738.17 2669
6738.94 2759
6739.72 2741
6740.49 2783
6741.27 2734
6742.04 2777
6742.82 2813
6743.59 2787
6744.37 2791
6745.14 2708
6745.92 2781
6746.69 2694
6747.47 2656
6748.24 2880
6749.02 2912
6749.79 3036
6750.57 2981
6751.34 3018
6752.12 2973
6752.90 2971
6753.67 3018
6754.45 2948
6755.22 2856
6756.00 2815
6756.77 2795
6757.55 2767
6758.33 2740
6759.10 2725
6759.88 2787
6760.65 2802
6761.43 2780
6762.20 2675
6762.98 2683
6763.76 2677
6764.53 2702
6765.31 2687
6766.09 2729
6766.86 2729
6767.64 2635
6768.41 2562
6769.19 2647
6769.97 2570
6770.74 2533
6771.52 2652
6772.30 2519
6773.07 2584
6773.85 2540
6774.63 2586
6775.40 2666
6776.18 2585
6776.96 2641
6777.74 2609
6778.51 2611
6779.29 2681
6780.07 2597
6780.84 2545
6781.62 2602
6782.40 2601
6783.17 2547
6783.95 2587
6784.73 2537
6785.51 2472
6786.28 2478
6787.06 2431
6787.84 2311
6788.62 2327
6789.39 2397
6790.17 2380
6790.95 2400
6791.73 2351
6792.51 2346
6793.28 2390
6794.06 2408
6794.84 2427
6795.62 2461
6796.39 2482
6797.17 2619
6797.95 2617
6798.73 2715
6799.51 2723
6800.29 2823
6801.06 2836
6801.84 2863
6802.62 2839
6803.40 2748
6804.18 2672
6804.96 2678
6805.73 2540
6806.51 2553
6807.29 2518
6808.07 2465
6808.85 2383
6809.63 2366
6810.41 2370
6811.18 2325
6811.96 2358
6812.74 2343
6813.52 2410
6814.30 2379
6815.08 2337
6815.86 2336
6816.64 2422
6817.42 2360
6818.20 2333
6818.98 2474
6819.76 2350
6820.53 2380
6821.31 2320
6822.09 2291
6822.87 2332
6823.65 2414
6824.43 2470
6825.21 2381
6825.99 2365
6826.77 2355
6827.55 2240
6828.33 2292
6829.11 2251
6829.89 2371
6830.67 2374
6831.45 2421
6832.23 2533
6833.01 2494
6833.79 2558
6834.57 2745
6835.35 2925
6836.13 3018
6836.91 3350
6837.69 3491
6838.47 3665
6839.25 3726
6840.03 3571
6840.81 3559
6841.59 3428
6842.37 3229
6843.16 3065
6843.94 2944
6844.72 2844
6845.50 2788
6846.28 2870
6847.06 2923
6847.84 3029
6848.62 3039
6849.40 3163
6850.18 3390
6850.96 3267
6851.75 3299
6852.53 3163
6853.31 3110
6854.09 3070
6854.87 2908
6855.65 2719
6856.43 2750
6857.22 2652
6858.00 2510
6858.78 2496
6859.56 2480
6860.34 2415
6861.12 2505
6861.90 2549
6862.69 2493
6863.47 2463
6864.25 2527
6865.03 2590
6865.81 2661
6866.60 2693
6867.38 2597
6868.16 2674
6868.94 2630
6869.72 2611
6870.51 2582
6871.29 2647
6872.07 2605
6872.85 2628
6873.64 2682
6874.42 2730
6875.20 2730
6875.98 2742
6876.77 2849
6877.55 2785
6878.33 2911
6879.11 3129
6879.90 3105
6880.68 3192
6881.46 3130
6882.25 3314
6883.03 3399
6883.81 3596
6884.59 3658
6885.38 3786
6886.16 4139
6886.94 4354
6887.73 4469
6888.51 4629
6889.29 4524
6890.08 4221
6890.86 4023
6891.64 3748
6892.43 3488
6893.21 3408
6893.99 3263
6894.78 3254
6895.56 3236
6896.35 3263
6897.13 3125
6897.91 3091
6898.70 3130
6899.48 3140
6900.26 3231
6901.05 3150
6901.83 3209
6902.62 3149
6903.40 3144
6904.18 3114
6904.97 3032
6905.75 3136
6906.54 3202
6907.32 3188
6908.11 3218
6908.89 3069
6909.67 3074
6910.46 2976
6911.24 2940
6912.03 3010
6912.81 2988
6913.60 2915
6914.38 2910
6915.17 2941
6915.95 3014
6916.74 2939
6917.52 3012
6918.31 3128
6919.09 3115
6919.88 3131
6920.66 3061
6921.45 3063
6922.23 3197
6923.02 3144
6923.80 3181
6924.59 3241
6925.37 3378
6926.16 3343
6926.94 3330
6927.73 3309
6928.51 3282
6929.30 3418
6930.09 3416
6930.87 3455
6931.66 3465
6932.44 3486
6933.23 3324
6934.01 3388
6934.80 3514
6935.59 3662
6936.37 3607
6937.16 3801
6937.94 4038
6938.73 4063
6939.52 4257
6940.30 4433
6941.09 4617
6941.88 4778
6942.66 5032
6943.45 5048
6944.23 5007
6945.02 5222
6945.81 5448
6946.59 5526
6947.38 5644
6948.17 5662
6948.95 5464
6949.74 5372
6950.53 5177
6951.31 4874
6952.10 4668
6952.89 4464
6953.67 4463
6954.46 4388
6955.25 4159
6956.04 4271
6956.82 4411
6957.61 4362
6958.40 4420
6959.18 4506
6959.97 4525
6960.76 4583
6961.55 4702
6962.33 4871
6963.12 4896
6963.91 4964
6964.70 5133
6965.48 5367
6966.27 5485
6967.06 5670
6967.85 6036
6968.63 6149
6969.42 6127
6970.21 6177
6971.00 6122
6971.79 6108
6972.57 6049
6973.36 5965
6974.15 6120
6974.94 6127
6975.73 6505
6976.52 6535
6977.30 6862
6978.09 7466
6978.88 8010
6979.67 8786
6980.46 10193
6981.25 11819
6982.03 13778
6982.82 15711
6983.61 18024
6984.40 19606
6985.19 20656
6985.98 20461
6986.77 19539
6987.55 17969
6988.34 15822
6989.13 13482
6989.92 11136
6990.71 9491
6991.50 8104
6992.29 6846
6993.08 5901
6993.87 5381
6994.66 4918
6995.45 4617
6996.24 4423
6997.02 4324
6997.81 4126
6998.60 4123
6999.39 4237
7000.18 4179
7000.97 4084
7001.76 4002
7002.55 3911
7003.34 3889
7004.13 3660
7004.92 3395
7005.71 3309
7006.50 3356
7007.29 3324
7008.08 3302
7008.87 3312
7009.66 3363
7010.45 3460
7011.24 3607
7012.03 3638
7012.82 3707
7013.61 3864
7014.40 3634
7015.19 3568
7015.98 3475
7016.77 3536
7017.56 3508
7018.35 3405
7019.15 3462
7019.94 3458
7020.73 3690
7021.52 3712
7022.31 3825
7023.10 3850
7023.89 3944
7024.68 3990
7025.47 3885
7026.26 3996
7027.05 4043
7027.85 3842
7028.64 3860
7029.43 3828
7030.22 3655
7031.01 3592
7031.80 3487
7032.59 3537
7033.38 3580
7034.18 3588
7034.97 3598
7035.76 3665
7036.55 3722
7037.34 3648
7038.13 3628
7038.93 3721
7039.72 3804
7040.51 3951
7041.30 3850
7042.09 3755
7042.89 3751
7043.68 3928
7044.47 3866
7045.26 3821
7046.05 3749
7046.85 3974
7047.64 4050
7048.43 4177
7049.22 4354
7050.01 4279
7050.81 4163
7051.60 4234
7052.39 4005
7053.18 3779
7053.98 3622
7054.77 3713
7055.56 3691
7056.36 3564
7057.15 3609
7057.94 3608
7058.73 3661
7059.53 3600
7060.32 3395
7061.11 3507
7061.91 3451
7062.70 3341
7063.49 3357
7064.29 3227
7065.08 3113
7065.87 3120
7066.66 3106
7067.46 3033
7068.25 2977
7069.04 2975
7069.84 2983
7070.63 2859
7071.43 2842
7072.22 2905
7073.01 2950
7073.81 2810
7074.60 2737
7075.39 2733
7076.19 2857
7076.98 2828
7077.78 2717
7078.57 2748
7079.36 2752
7080.16 2752
7080.95 2745
7081.75 2811
7082.54 2894
7083.33 2893
7084.13 2971
7084.92 3004
7085.72 3151
7086.51 3280
7087.31 3286
7088.10 3272
7088.90 3136
7089.69 2992
7090.48 2979
7091.28 2912
7092.07 2712
7092.87 2637
7093.66 2592
7094.46 2546
7095.25 2483
7096.05 2337
7096.84 2282
7097.64 2217
7098.43 2341
7099.23 2297
7100.02 2357
7100.82 2359
7101.61 2347
7102.41 2202
7103.20 2218
7104.00 2254
7104.80 2214
7105.59 2190
7106.39 2211
7107.18 2120
7107.98 2156
7108.77 2075
7109.57 2084
7110.36 2101
7111.16 2087
7111.96 2107
7112.75 2032
7113.55 2073
7114.34 2184
7115.14 2079
7115.94 2089
7116.73 2121
7117.53 2187
7118.32 2174
7119.12 2075
7119.92 2088
7120.71 2106
7121.51 2158
7122.31 2109
7123.10 2075
7123.90 2133
7124.70 2075
7125.49 2202
7126.29 2164
7127.09 2243
7127.88 2230
7128.68 2226
7129.48 2213
7130.27 2205
7131.07 2262
7131.87 2292
7132.66 2205
7133.46 2122
7134.26 2229
7135.06 2155
7135.85 2034
7136.65 1955
7137.45 2018
7138.24 1956
7139.04 1979
7139.84 2018
7140.64 2011
7141.43 1983
7142.23 2007
7143.03 1906
7143.83 1969
7144.62 1954
7145.42 1902
7146.22 1952
7147.02 1932
7147.82 1904
7148.61 1896
7149.41 1868
7150.21 1896
7151.01 1928
7151.81 1880
7152.60 1900
7153.40 1934
7154.20 1957
7155.00 1911
7155.80 1964
7156.59 1983
7157.39 1891
7158.19 1872
7158.99 1793
7159.79 1812
7160.59 1851
7161.39 1820
7162.18 1944
7162.98 1935
7163.78 1884
7164.58 1916
7165.38 1879
7166.18 1913
7166.98 1870
7167.78 1824
7168.57 1853
7169.37 1817
7170.17 1769
7170.97 1792
7171.77 1728
7172.57 1769
7173.37 1798
7174.17 1723
7174.97 1693
7175.77 1665
7176.57 1652
7177.37 1689
7178.17 1729
7178.97 1839
7179.77 1788
7180.56 1771
7181.36 1796
7182.16 1832
7182.96 1837
7183.76 1886
7184.56 1896
7185.36 1840
7186.16 1804
7186.96 1780
7187.76 1778
7188.56 1730
7189.36 1704
7190.16 1671
7190.96 1677
7191.76 1680
7192.57 1650
7193.37 1719
7194.17 1740
7194.97 1723
7195.77 1676
7196.57 1657
7197.37 1769
7198.17 1688
7198.97 1684
7199.77 1739
7200.57 1704
7201.37 1813
7202.17 1822
7202.97 1712
7203.77 1701
7204.58 1704
7205.38 1775
7206.18 1734
7206.98 1707
7207.78 1788
7208.58 1767
7209.38 1704
7210.18 1810
7210.99 1779
7211.79 1810
7212.59 1801
7213.39 1885
7214.19 1851
7214.99 1880
7215.79 1893
7216.60 1910
7217.40 1934
7218.20 1926
7219.00 1946
7219.80 1922
7220.60 1896
7221.41 1949
7222.21 1883
7223.01 1852
7223.81 1908
7224.62 1922
7225.42 1967
7226.22 1965
7227.02 1948
7227.82 1943
7228.63 1940
7229.43 1938
7230.23 1977
7231.03 2109
7231.84 2220
7232.64 2214
7233.44 2329
7234.24 2330
7235.05 2454
7235.85 2607
7236.65 2612
7237.45 2505
7238.26 2476
7239.06 2450
7239.86 2336
7240.67 2189
7241.47 2180
7242.27 2064
7243.08 2095
7243.88 2110
7244.68 2033
7245.49 2036
7246.29 2107
7247.09 2020
7247.90 2001
7248.70 2018
7249.50 1983
7250.31 2028
7251.11 2041
7251.91 2025
7252.72 2011
7253.52 2044
7254.32 2118
7255.13 2099
7255.93 2094
7256.74 2058
7257.54 2115
7258.34 2129
7259.15 2175
7259.95 2148
7260.76 2168
7261.56 2203
7262.36 2166
7263.17 2208
7263.97 2273
7264.78 2289
7265.58 2203
7266.39 2215
7267.19 2291
7268.00 2272
7268.80 2159
7269.60 2185
7270.41 2197
7271.21 2179
7272.02 2147
7272.82 2129
7273.63 2134
7274.43 2186
7275.24 2166
7276.04 2206
7276.85 2261
7277.65 2338
7278.46 2402
7279.26 2571
7280.07 2769
7280.87 2919
7281.68 3115
7282.48 3360
7283.29 3512
7284.09 3560
7284.90 3602
7285.71 3422
7286.51 3338
7287.32 3152
7288.12 2889
7288.93 2841
7289.73 2613
7290.54 2469
7291.35 2363
7292.15 2340
7292.96 2303
7293.76 2218
7294.57 2161
7295.38 2228
7296.18 2387
7296.99 2300
7297.79 2407
7298.60 2372
7299.41 2360
7300.21 2427
7301.02 2513
7301.82 2531
7302.63 2441
7303.44 2397
7304.24 2519
7305.05 2590
7305.86 2643
7306.66 2710
7307.47 2878
7308.28 2939
7309.08 3067
7309.89 3082
7310.70 3089
7311.50 3147
7312.31 3080
7313.12 2969
7313.93 2975
7314.73 3130
7315.54 3143
7316.35 3287
7317.15 3542
7317.96 3856
7318.77 3975
7319.58 4104
7320.38 4165
7321.19 4048
7322.00 3719
7322.81 3490
7323.61 3297
7324.42 3174
7325.23 3135
7326.04 2971
7326.84 2729
7327.65 2753
7328.46 2633
7329.27 2552
7330.08 2574
7330.88 2518
7331.69 2468
7332.50 2596
7333.31 2594
7334.12 2621
7334.92 2728
7335.73 2692
7336.54 2772
7337.35 2774
7338.16 2801
7338.97 2913
7339.78 2911
7340.58 2851
7341.39 2805
7342.20 2782
7343.01 2727
7343.82 2668
7344.63 2595
7345.44 2630
7346.24 2481
7347.05 2515
7347.86 2514
7348.67 2492
7349.48 2355
7350.29 2437
7351.10 2355
7351.91 2369
7352.72 2433
7353.53 2423
7354.34 2382
7355.14 2475
7355.95 2546
7356.76 2640
7357.57 2730
7358.38 2743
7359.19 2870
7360.00 2919
7360.81 3007
7361.62 2937
7362.43 2962
7363.24 2873
7364.05 2883
7364.86 2809
7365.67 2774
7366.48 2722
7367.29 2592
7368.10 2622
7368.91 2482
7369.72 2373
7370.53 2407
7371.34 2408
7372.15 2387
7372.96 2411
7373.77 2398
7374.58 2447
7375.39 2490
7376.20 2586
7377.01 2744
7377.82 2889
7378.63 2911
7379.44 3030
7380.26 3182
7381.07 3224
7381.88 3198
7382.69 3140
7383.50 2921
7384.31 2827
7385.12 2750
7385.93 2683
7386.74 2565
7387.55 2390
7388.36 2284
7389.18 2305
7389.99 2231
7390.80 2147
7391.61 2112
7392.42 2085
7393.23 2067
7394.04 2085
7394.86 2112
7395.67 2105
7396.48 2036
7397.29 2175
7398.10 2204
7398.91 2237
7399.73 2285
7400.54 2276
7401.35 2307
7402.16 2321
7402.97 2166
7403.79 2145
7404.60 2206
7405.41 2193
7406.22 2093
7407.03 2102
7407.85 2039
7408.66 2040
7409.47 1990
7410.28 1953
7411.10 1904
7411.91 1864
7412.72 1844
7413.53 1856
7414.35 1795
7415.16 1763
7415.97 1709
7416.78 1756
7417.60 1747
7418.41 1708
7419.22 1786
7420.03 1771
7420.85 1775
7421.66 1763
7422.47 1723
7423.29 1719
7424.10 1687
7424.91 1700
7425.73 1757
7426.54 1778
7427.35 1704
7428.17 1674
7428.98 1693
7429.79 1663
7430.61 1668
7431.42 1678
7432.23 1686
7433.05 1629
7433.86 1678
7434.67 1681
7435.49 1674
7436.30 1668
7437.12 1717
7437.93 1785
7438.74 1668
7439.56 1722
7440.37 1704
7441.18 1674
7442.00 1672
7442.81 1688
7443.63 1696
7444.44 1690
7445.26 1726
7446.07 1663
7446.88 1605
7447.70 1740
7448.51 1723
7449.33 1694
7450.14 1642
7450.96 1631
7451.77 1657
7452.59 1635
7453.40 1594
7454.22 1642
7455.03 1596
7455.85 1631
7456.66 1622
7457.47 1665
7458.29 1633
7459.10 1647
7459.92 1702
7460.74 1629
7461.55 1564
7462.37 1639
7463.18 1682
7464.00 1678
7464.81 1630
7465.63 1639
7466.44 1676
7467.26 1668
7468.07 1651
7468.89 1711
7469.70 1675
7470.52 1707
7471.34 1728
7472.15 1684
7472.97 1658
7473.78 1636
7474.60 1661
7475.41 1643
7476.23 1651
7477.05 1638
7477.86 1646
7478.68 1684
7479.49 1686
7480.31 1643
7481.13 1694
7481.94 1644
7482.76 1614
7483.58 1619
7484.39 1686
7485.21 1647
7486.03 1643
7486.84 1601
7487.66 1594
7488.48 1560
7489.29 1570
7490.11 1586
7490.93 1540
7491.74 1528
7492.56 1636
7493.38 1608
7494.19 1605
7495.01 1620
7495.83 1695
7496.64 1632
7497.46 1644
7498.28 1619
7499.10 1646
7499.91 1640
7500.73 1610
7501.55 1618
7502.36 1621
7503.18 1555
7504.00 1592
7504.82 1635
7505.63 1618
7506.45 1542
7507.27 1585
7508.09 1610
7508.90 1648
7509.72 1530
7510.54 1589
7511.36 1601
7512.18 1569
7512.99 1559
7513.81 1600
7514.63 1694
7515.45 1618
7516.27 1553
7517.08 1629
7517.90 1609
7518.72 1705
7519.54 1686
7520.36 1709
7521.18 1654
7521.99 1695
7522.81 1629
7523.63 1717
7524.45 1764
7525.27 1713
7526.09 1738
7526.91 1811
7527.72 1696
7528.54 1677
7529.36 1727
7530.18 1751
7531.00 1751
7531.82 1874
7532.64 1830
7533.46 1761
7534.28 1784
7535.10 1816
7535.91 1794
7536.73 1779
7537.55 1809
7538.37 1790
7539.19 1809
7540.01 1810
7540.83 1747
7541.65 1774
7542.47 1781
7543.29 1870
7544.11 1825
7544.93 1842
7545.75 1763
7546.57 1855
7547.39 1831
7548.21 1866
7549.03 1896
7549.85 1789
7550.67 1857
7551.49 1937
7552.31 1923
7553.13 1924
7553.95 2003
7554.77 2019
7555.59 1976
7556.41 1934
7557.23 2084
7558.05 1967
7558.87 2035
7559.69 2027
7560.51 1996
7561.33 2058
7562.15 2075
7562.97 2007
7563.79 2046
7564.61 2145
7565.44 2155
7566.26 2127
7567.08 2082
7567.90 2116
7568.72 2198
7569.54 2197
7570.36 2199
7571.18 2142
7572.00 2148
7572.82 2239
7573.65 2211
7574.47 2221
7575.29 2285
7576.11 2203
7576.93 2165
7577.75 2213
7578.57 2266
7579.40 2327
7580.22 2328
7581.04 2291
7581.86 2352
7582.68 2388
7583.50 2433
7584.33 2445
7585.15 2509
7585.97 2503
7586.79 2500
7587.61 2500
7588.44 2583
7589.26 2602
7590.08 2540
7590.90 2579
7591.72 2566
7592.55 2606
7593.37 2663
7594.19 2600
7595.01 2617
7595.84 2713
7596.66 2807
7597.48 2931
7598.30 2868
7599.13 3022
7599.95 3089
7600.77 3091
7601.59 3177
7602.42 3308
7603.24 3340
7604.06 3383
7604.89 3301
7605.71 3366
7606.53 3203
7607.36 3201
7608.18 3164
7609.00 3100
7609.82 2993
7610.65 2959
7611.47 3099
7612.29 3154
7613.12 3162
7613.94 3360
7614.77 3549
7615.59 3735
7616.41 3876
7617.24 4095
7618.06 4191
7618.88 4174
7619.71 4091
7620.53 3917
7621.35 3794
7622.18 3641
7623.00 3548
7623.83 3644
7624.65 3486
7625.47 3418
7626.30 3550
7627.12 3718
7627.95 3805
7628.77 3961
7629.60 4020
7630.42 4116
7631.24 4239
7632.07 4261
7632.89 4062
7633.72 3864
7634.54 3592
7635.37 3335
7636.19 3246
7637.02 3047
7637.84 2951
7638.67 2705
7639.49 2632
7640.31 2774
7641.14 2817
7641.96 2857
7642.79 2971
7643.61 3051
7644.44 3218
7645.26 3254
7646.09 3311
7646.92 3322
7647.74 3223
7648.57 3211
7649.39 3047
7650.22 2944
7651.04 2780
7651.87 2646
7652.69 2612
7653.52 2522
7654.34 2407
7655.17 2392
7656.00 2224
7656.82 2251
7657.65 2138
7658.47 2204
7659.30 2224
7660.12 2182
7660.95 2232
7661.78 2211
7662.60 2180
7663.43 2172
7664.25 2116
7665.08 2154
7665.91 2168
7666.73 2175
7667.56 2170
7668.39 2111
7669.21 2123
7670.04 2021
7670.87 2044
7671.69 2098
7672.52 2087
7673.35 2110
7674.17 2041
7675.00 2014
7675.83 2052
7676.65 2079
7677.48 2115
7678.31 2050
7679.13 2073
7679.96 2123
7680.79 2177
7681.61 2211
7682.44 2301
7683.27 2311
7684.10 2367
7684.92 2366
7685.75 2315
7686.58 2346
7687.40 2286
7688.23 2174
7689.06 2200
7689.89 2159
7690.71 2105
7691.54 2118
7692.37 2119
7693.20 2072
7694.03 2167
7694.85 2242
7695.68 2154
7696.51 2192
7697.34 2244
7698.16 2377
7698.99 2358
7699.82 2285
7700.65 2184
7701.48 2129
7702.31 2096
7703.13 2044
7703.96 2030
7704.79 1952
7705.62 1937
7706.45 1904
7707.28 2001
7708.10 1908
7708.93 1997
7709.76 1904
7710.59 1936
7711.42 1968
7712.25 1879
7713.08 1927
7713.90 1907
7714.73 1924
7715.56 1929
7716.39 1891
7717.22 1800
7718.05 1852
7718.88 1819
7719.71 1742
7720.54 1756
7721.37 1716
7722.20 1826
7723.02 1786
7723.85 1787
7724.68 1758
7725.51 1753
7726.34 1834
7727.17 1804
7728.00 1795
7728.83 1810
7729.66 1770
7730.49 1773
7731.32 1730
7732.15 1670
7732.98 1735
7733.81 1678
7734.64 1644
7735.47 1717
7736.30 1640
7737.13 1596
7737.96 1611
7738.79 1677
7739.62 1731
7740.45 1658
7741.28 1669
7742.11 1751
7742.94 1864
7743.77 1928
7744.60 2010
7745.43 2095
7746.26 2262
7747.09 2327
7747.92 2279
7748.75 2205
7749.59 2110
7750.42 1928
7751.25 1873
7752.08 1809
7752.91 1717
7753.74 1732
7754.57 1665
7755.40 1567
7756.23 1606
7757.06 1651
7757.90 1581
7758.73 1577
7759.56 1602
7760.39 1606
7761.22 1534
7762.05 1574
7762.88 1601
7763.71 1594
7764.55 1602
7765.38 1547
7766.21 1498
7767.04 1484
7767.87 1541
7768.70 1487
7769.54 1518
7770.37 1476
7771.20 1520
7772.03 1558
7772.86 1507
7773.70 1515
7774.53 1488
7775.36 1526
7776.19 1572
7777.02 1524
7777.86 1483
7778.69 1543
7779.52 1558
7780.35 1554
7781.19 1575
7782.02 1498
7782.85 1547
7783.68 1607
7784.52 1589
7785.35 1627
7786.18 1569
7787.01 1530
7787.85 1661
7788.68 1631
7789.51 1608
7790.35 1565
7791.18 1545
7792.01 1636
7792.84 1596
7793.68 1549
7794.51 1589
7795.34 1611
7796.18 1685
7797.01 1630
7797.84 1624
7798.68 1660
7799.51 1671
7800.34 1665
7801.18 1695
7802.01 1694
7802.84 1713
7803.68 1734
7804.51 1744
7805.35 1745
7806.18 1735
7807.01 1824
7807.85 1794
7808.68 1805
7809.51 1833
7810.35 1910
7811.18 1976
7812.02 1924
7812.85 1862
7813.68 1936
7814.52 1974
7815.35 2023
7816.19 2073
7817.02 2074
7817.86 2052
7818.69 2104
7819.52 2138
7820.36 2127
7821.19 2137
7822.03 2203
7822.86 2160
7823.70 2146
7824.53 2153
7825.37 2118
7826.20 1987
7827.04 2082
7827.87 1998
7828.71 2043
7829.54 2069
7830.38 2027
7831.21 2076
7832.05 2110
7832.88 2175
7833.72 2390
7834.55 2372
7835.39 2239
7836.22 2215
7837.06 2104
7837.89 2008
7838.73 1912
7839.57 1922
7840.40 1898
7841.24 1846
7842.07 1747
7842.91 1759
7843.74 1801
7844.58 1728
7845.42 1677
7846.25 1675
7847.09 1687
7847.92 1718
7848.76 1711
7849.60 1610
7850.43 1622
7851.27 1664
7852.10 1663
7852.94 1710
7853.78 1690
7854.61 1719
7855.45 1761
7856.29 1746
7857.12 1730
7857.96 1690
7858.79 1766
7859.63 1743
7860.47 1749
7861.30 1702
7862.14 1705
7862.98 1734
7863.81 1734
7864.65 1695
7865.49 1685
7866.33 1750
7867.16 1864
7868.00 1777
7868.84 1748
7869.67 1681
7870.51 1733
7871.35 1808
7872.19 1891
7873.02 2000
7873.86 2079
7874.70 2183
7875.54 2313
7876.37 2443
7877.21 2484
7878.05 2450
7878.89 2530
7879.72 2537
7880.56 2360
7881.40 2343
7882.24 2237
7883.07 2135
7883.91 2073
7884.75 2092
7885.59 1997
7886.43 1938
7887.26 2005
7888.10 1972
7888.94 1973
7889.78 2037
7890.62 2061
7891.45 1978
7892.29 2069
7893.13 2026
7893.97 1942
7894.81 1826
7895.65 1858
7896.49 1861
7897.32 1812
7898.16 1688
7899.00 1742
7899.84 1649
7900.68 1690
7901.52 1661
7902.36 1615
7903.20 1684
7904.03 1693
7904.87 1635
7905.71 1613
7906.55 1653
7907.39 1674
7908.23 1648
7909.07 1647
7909.91 1636
7910.75 1710
7911.59 1773
7912.43 1835
7913.27 1796
7914.11 1843
7914.94 1889
7915.78 1971
7916.62 1941
7917.46 1797
7918.30 1883
7919.14 1802
7919.98 1729
7920.82 1753
7921.66 1684
7922.50 1600
7923.34 1603
7924.18 1658
7925.02 1669
7925.86 1580
7926.70 1506
7927.54 1554
7928.38 1587
7929.22 1604
7930.06 1535
7930.90 1570
7931.74 1582
7932.59 1642
7933.43 1555
7934.27 1588
7935.11 1566
7935.95 1535
7936.79 1527
7937.63 1569
7938.47 1531
7939.31 1542
7940.15 1562
7940.99 1605
7941.83 1653
7942.67 1602
7943.52 1590
7944.36 1644
7945.20 1617
7946.04 1680
7946.88 1728
7947.72 1685
7948.56 1720
7949.40 1714
7950.25 1752
7951.09 1887
7951.93 1881
7952.77 1863
7953.61 1942
7954.45 2110
7955.29 2120
7956.14 1964
7956.98 1948
7957.82 1973
7958.66 1852
7959.50 1983
7960.35 1807
7961.19 1810
7962.03 1845
7962.87 1889
7963.71 1950
7964.56 1958
7965.40 2066
7966.24 2124
7967.08 2172
7967.93 2148
7968.77 2039
7969.61 1997
7970.45 1873
7971.29 1812
7972.14 1797
7972.98 1678
7973.82 1603
7974.67 1612
7975.51 1600
7976.35 1614
7977.19 1602
7978.04 1534
7978.88 1517
7979.72 1550
7980.57 1503
7981.41 1517
7982.25 1615
7983.09 1526
7983.94 1488
7984.78 1475
7985.62 1462
7986.47 1510
7987.31 1465
7988.15 1425
7989.00 1435
7989.84 1410
7990.68 1311
7991.53 1331
7992.37 1363
7993.22 1364
7994.06 1381
7994.90 1367
7995.75 1315
7996.59 1337
7997.43 1287
7998.28 1295
7999.12 1357
7999.97 1309
8000.81 1273
8001.65 1268
8002.50 1260
8003.34 1262
8004.19 1275
8005.03 1238
8005.88 1231
8006.72 1248
8007.57 1270
8008.41 1223
8009.25 1231
8010.10 1170
8010.94 1207
8011.79 1209
8012.63 1167
8013.48 1195
8014.32 1206
8015.17 1160
8016.01 1219
8016.86 1169
8017.70 1177
8018.55 1204
8019.39 1142
8020.24 1128
8021.08 1126
8021.93 1126
8022.77 1162
8023.62 1211
8024.46 1172
8025.31 1181
8026.15 1279
8027.00 1255
8027.84 1207
8028.69 1220
8029.54 1241
8030.38 1216
8031.23 1244
8032.07 1199
8032.92 1192
8033.76 1168
8034.61 1182
8035.46 1206
8036.30 1234
8037.15 1227
8037.99 1169
8038.84 1200
8039.69 1193
8040.53 1137
8041.38 1207
8042.22 1203
8043.07 1193
8043.92 1225
8044.76 1147
8045.61 1203
8046.46 1185
8047.30 1165
8048.15 1202
8049.00 1129
8049.84 1131
8050.69 1140
8051.54 1138
8052.38 1106
8053.23 1135
8054.08 1117
8054.92 1183
8055.77 1148
8056.62 1145
8057.46 1136
8058.31 1151
8059.16 1060
8060.01 1094
8060.85 1086
8061.70 1097
8062.55 1095
8063.40 1104
8064.24 1091
8065.09 1073
8065.94 1112
8066.79 1135
8067.63 1144
8068.48 1061
8069.33 1072
8070.18 1097
8071.02 1109
8071.87 1110
8072.72 1082
8073.57 1090
8074.42 1089
8075.26 1125
8076.11 1060
8076.96 1094
8077.81 1103
8078.66 1057
8079.50 1060
8080.35 1132
8081.20 1126
8082.05 1129
8082.90 1133
8083.75 1064
8084.59 1098
8085.44 1173
8086.29 1140
8087.14 1090
8087.99 1110
8088.84 1100
8089.69 1080
8090.53 1097
8091.38 1124
8092.23 1070
8093.08 1057
8093.93 1114
8094.78 1084
8095.63 1079
8096.48 1100
8097.33 1081
8098.18 1130
8099.02 1111
8099.87 1084
8100.72 1090
8101.57 1081
8102.42 1057
8103.27 1022
8104.12 1082
8104.97 1010
8105.82 1035
8106.67 1009
8107.52 1100
8108.37 1039
8109.22 1083
8110.07 1080
8110.92 1086
8111.77 1091
8112.62 1078
8113.47 1081
8114.32 1117
8115.17 1141
8116.02 1183
8116.87 1183
8117.72 1180
8118.57 1151
8119.42 1140
8120.27 1180
8121.12 1135
8121.97 1162
8122.82 1166
8123.67 1157
8124.52 1173
8125.37 1127
8126.22 1140
8127.07 1115
8127.93 1171
8128.78 1181
8129.63 1169
8130.48 1192
8131.33 1147
8132.18 1163
8133.03 1173
8133.88 1149
8134.73 1140
8135.58 1134
8136.44 1162
8137.29 1108
8138.14 1116
8138.99 1156
8139.84 1147
8140.69 1124
8141.54 1152
8142.39 1137
8143.25 1214
8144.10 1162
8144.95 1106
8145.80 1149
8146.65 1145
8147.50 1165
8148.36 1140
8149.21 1160
8150.06 1202
8150.91 1106
8151.76 1161
8152.62 1230
8153.47 1305
8154.32 1218
8155.17 1243
8156.02 1268
8156.88 1225
8157.73 1142
8158.58 1197
8159.43 1163
8160.29 1103
8161.14 1087
8161.99 1118
8162.84 1087
8163.70 1101
8164.55 1038
8165.40 1069
8166.25 1046
8167.11 1043
8167.96 1072
8168.81 1119
8169.67 1074
8170.52 1054
8171.37 1047
8172.23 1040
8173.08 1051
8173.93 1081
8174.78 1022
8175.64 1096
8176.49 1049
8177.34 1017
8178.20 1011
8179.05 1002
8179.90 980
8180.76 975
8181.61 1032
8182.47 1011
8183.32 982
8184.17 1008
8185.03 992
8185.88 1043
8186.73 1037
8187.59 1021
8188.44 993
8189.30 961
8190.15 988
8191.00 1027
8191.86 1006
8192.71 1006
8193.57 1055
8194.42 1055
8195.27 1010
8196.13 1018
8196.98 1036
8197.84 1007
8198.69 1008
8199.55 1048
8200.40 1030
8201.26 1018
8202.11 1021
8202.96 1035
8203.82 1028
8204.67 1031
8205.53 1047
8206.38 1077
8207.24 1008
8208.09 1009
8208.95 1040
8209.80 1053
8210.66 1020
8211.51 985
8212.37 1071
8213.22 1100
8214.08 1061
8214.93 1067
8215.79 1071
8216.65 1060
8217.50 1089
8218.36 1086
8219.21 1070
8220.07 1122
8220.92 1089
8221.78 1093
8222.63 1140
8223.49 1101
8224.35 1098
8225.20 1146
8226.06 1103
8226.91 1051
8227.77 1004
8228.63 1048
8229.48 1019
8230.34 1002
8231.19 1016
8232.05 1016
8232.91 1019
8233.76 1008
8234.62 1021
8235.47 1019
8236.33 1053
8237.19 1007
8238.04 968
8238.90 1049
8239.76 997
8240.61 1002
8241.47 1034
8242.33 934
8243.18 1029
8244.04 962
8244.90 1013
8245.75 1036
8246.61 1096
8247.47 1029
8248.33 1021
8249.18 1016
8250.04 1003
8250.90 1098
8251.75 1021
8252.61 1046
8253.47 996
8254.33 1022
8255.18 1032
8256.04 1056
8256.90 1058
8257.76 1030
8258.61 1045
8259.47 1047
8260.33 1069
8261.19 1014
8262.04 1084
8262.90 1063
8263.76 1040
8264.62 1048
8265.48 1048
8266.33 1055
8267.19 1091
8268.05 1081
8268.91 1102
8269.77 1117
8270.62 1124
8271.48 1109
8272.34 1043
8273.20 1071
8274.06 1153
8274.92 1159
8275.77 1137
8276.63 1149
8277.49 1144
8278.35 1121
8279.21 1155
8280.07 1179
8280.93 1163
8281.78 1136
8282.64 1105
8283.50 1110
8284.36 1116
8285.22 1120
8286.08 1109
8286.94 1069
8287.80 1094
8288.66 1120
8289.51 1175
8290.37 1142
8291.23 1188
8292.09 1204
8292.95 1158
8293.81 1152
8294.67 1162
8295.53 1200
8296.39 1198
8297.25 1194
8298.11 1183
8298.97 1138
8299.83 1117
8300.69 1161
8301.55 1166
8302.41 1156
8303.27 1153
8304.13 1121
8304.99 1120
8305.85 1111
8306.71 1097
8307.57 1140
8308.43 1200
8309.29 1163
8310.15 1082
8311.01 1087
8311.87 1073
8312.73 1105
8313.59 1097
8314.45 1046
8315.31 1056
8316.17 1082
8317.03 1102
8317.89 1119
8318.75 1072
8319.61 1028
8320.47 1054
8321.33 1058
8322.20 1044
8323.06 1090
8323.92 1106
8324.78 1121
8325.64 1127
8326.50 1094
8327.36 1118
8328.22 1116
8329.08 1117
8329.94 1137
8330.81 1142
8331.67 1104
8332.53 1152
8333.39 1154
8334.25 1102
8335.11 1130
8335.97 1123
8336.84 1129
8337.70 1073
8338.56 1099
8339.42 1121
8340.28 1129
8341.15 1166
8342.01 1126
8342.87 1181
8343.73 1172
8344.59 1207
8345.45 1180
8346.32 1133
8347.18 1166
8348.04 1179
8348.90 1192
8349.77 1152
8350.63 1191
8351.49 1194
8352.35 1194
8353.22 1179
8354.08 1125
8354.94 1128
8355.80 1145
8356.67 1145
8357.53 1117
8358.39 1169
8359.25 1198
8360.12 1148
8360.98 1200
8361.84 1158
8362.71 1177
8363.57 1224
8364.43 1275
8365.29 1218
8366.16 1237
8367.02 1189
8367.88 1187
8368.75 1219
8369.61 1213
8370.47 1207
8371.34 1227
8372.20 1238
8373.06 1241
8373.93 1226
8374.79 1236
8375.65 1302
8376.52 1318
8377.38 1256
8378.25 1259
8379.11 1292
8379.97 1260
8380.84 1337
8381.70 1346
8382.56 1304
8383.43 1377
8384.29 1339
8385.16 1341
8386.02 1343
8386.89 1387
8387.75 1366
8388.61 1324
8389.48 1300
8390.34 1309
8391.21 1309
8392.07 1358
8392.94 1381
8393.80 1328
8394.67 1340
8395.53 1378
8396.39 1380
8397.26 1465
8398.12 1436
8398.99 1381
8399.85 1371
8400.72 1427
8401.58 1467
8402.45 1465
8403.31 1419
8404.18 1478
8405.04 1487
8405.91 1458
8406.77 1472
8407.64 1536
8408.50 1546
8409.37 1571
8410.24 1567
8411.10 1607
8411.97 1630
8412.83 1629
8413.70 1547
8414.56 1573
8415.43 1654
8416.29 1663
8417.16 1714
8418.03 1717
8418.89 1646
8419.76 1669
8420.62 1731
8421.49 1791
8422.36 1784
8423.22 1825
8424.09 1853
8424.95 1810
8425.82 1915
8426.69 1927
8427.55 1902
8428.42 1917
8429.28 1923
8430.15 1977
8431.02 1967
8431.88 1938
8432.75 2000
8433.62 2082
8434.48 2123
8435.35 2151
8436.22 2211
8437.08 2322
8437.95 2370
8438.82 2489
8439.68 2483
8440.55 2563
8441.42 2496
8442.29 2613
8443.15 2569
8444.02 2591
8444.89 2510
8445.75 2533
8446.62 2561
8447.49 2700
8448.36 2805
8449.22 2931
8450.09 3179
8450.96 3644
8451.83 4223
8452.69 4957
8453.56 5594
8454.43 6000
8455.30 6248
8456.16 6315
8457.03 6000
8457.90 5451
8458.77 4948
8459.64 4453
8460.50 3919
8461.37 3375
8462.24 3056
8463.11 2829
8463.98 2654
8464.84 2474
8465.71 2375
8466.58 2335
8467.45 2231
8468.32 2202
8469.19 2165
8470.05 2103
8470.92 2066
8471.79 2087
8472.66 2120
8473.53 2058
8474.40 1999
8475.27 2094
8476.13 2105
8477.00 2148
8477.87 2181
8478.74 2228
8479.61 2228
8480.48 2349
8481.35 2406
8482.22 2381
8483.09 2339
8483.96 2276
8484.82 2295
8485.69 2276
8486.56 2131
8487.43 1980
8488.30 1995
8489.17 1981
8490.04 2032
8490.91 2078
8491.78 2026
8492.65 2015
8493.52 2026
8494.39 2066
8495.26 2010
8496.13 2027
8497.00 2068
8497.87 2070
8498.74 1984
8499.61 1928
8500.48 1970
8501.35 1925
8502.22 1891
8503.09 1946
8503.96 1929
8504.83 1998
8505.70 2056
8506.57 2038
8507.44 2122
8508.31 2046
8509.18 2073
8510.05 2103
8510.92 2076
8511.79 2167
8512.66 2176
8513.53 2192
8514.40 2187
8515.27 2188
8516.15 2178
8517.02 2266
8517.89 2268
8518.76 2345
8519.63 2526
8520.50 2575
8521.37 2751
8522.24 2999
8523.11 3281
8523.98 3551
8524.86 3558
8525.73 3485
8526.60 3453
8527.47 3313
8528.34 3164
8529.21 2890
8530.08 2733
8530.96 2605
8531.83 2441
8532.70 2339
8533.57 2261
8534.44 2200
8535.31 2179
8536.19 2115
8537.06 2105
8537.93 2038
8538.80 2088
8539.67 2008
8540.55 1968
8541.42 1905
8542.29 1902
8543.16 1899
8544.03 1899
8544.91 1931
8545.78 1965
8546.65 2019
8547.52 2059
8548.40 2132
8549.27 2241
8550.14 2321
8551.01 2432
8551.89 2469
8552.76 2536
8553.63 2431
8554.51 2452
8555.38 2372
8556.25 2286
8557.12 2205
8558.00 2016
8558.87 1934
8559.74 1953
8560.62 1861
8561.49 1807
8562.36 1782
8563.24 1868
8564.11 1807
8564.98 1784
8565.86 1760
8566.73 1777
8567.60 1720
8568.48 1681
8569.35 1686
8570.22 1695
8571.10 1733
8571.97 1662
8572.84 1681
8573.72 1632
8574.59 1675
8575.46 1667
8576.34 1692
8577.21 1713
8578.09 1702
8578.96 1700
8579.83 1652
8580.71 1683
8581.58 1725
8582.46 1732
8583.33 1707
8584.21 1713
8585.08 1777
8585.95 1801
8586.83 1718
8587.70 1757
8588.58 1753
8589.45 1799
8590.33 1767
8591.20 1748
8592.08 1755
8592.95 1824
8593.83 1787
8594.70 1914
8595.58 1979
8596.45 1906
8597.33 1858
8598.20 1876
8599.08 1885
8599.95 1903
8600.83 1916
8601.70 1972
8602.58 2027
8603.45 1886
8604.33 1946
8605.20 1965
8606.08 2026
8606.95 1983
8607.83 2003
8608.70 2041
8609.58 2062
8610.45 2052
8611.33 2015
8612.21 1998
8613.08 2059
8613.96 2104
8614.83 2094
8615.71 2100
8616.59 2130
8617.46 2092
8618.34 2198
8619.21 2256
8620.09 2260
8620.97 2243
8621.84 2310
8622.72 2326
8623.59 2303
8624.47 2329
8625.35 2389
8626.22 2357
8627.10 2393
8627.98 2331
8628.85 2382
8629.73 2409
8630.61 2366
8631.48 2347
8632.36 2383
8633.24 2377
8634.11 2400
8634.99 2374
8635.87 2365
8636.74 2392
8637.62 2462
8638.50 2534
8639.37 2484
8640.25 2582
8641.13 2628
8642.01 2633
8642.88 2751
8643.76 2733
8644.64 2755
8645.52 2833
8646.39 2897
8647.27 2925
8648.15 2948
8649.03 2951
8649.90 2890
8650.78 2804
8651.66 2876
8652.54 2994
8653.41 2960
8654.29 3021
8655.17 3021
8656.05 3167
8656.93 3335
8657.80 3511
8658.68 3740
8659.56 4104
8660.44 4555
8661.32 4825
8662.19 5124
8663.07 5562
8663.95 5497
8664.83 5443
8665.71 5099
8666.59 4932
8667.46 4615
8668.34 4380
8669.22 4180
8670.10 3941
8670.98 3848
8671.86 3662
8672.74 3675
8673.62 3623
8674.49 3574
8675.37 3474
8676.25 3479
8677.13 3251
8678.01 3102
8678.89 2971
8679.77 2901
8680.65 2910
8681.53 2827
8682.41 2793
8683.29 2794
8684.16 2893
8685.04 3020
8685.92 3105
8686.80 3436
8687.68 3692
8688.56 4054
8689.44 4493
8690.32 4674
8691.20 4958
8692.08 4940
8692.96 4905
8693.84 4650
8694.72 4285
8695.60 3950
8696.48 3608
8697.36 3420
8698.24 3335
8699.12 3163
8700.00 3103
8700.88 2968
8701.76 2912
8702.64 2795
8703.52 2640
8704.40 2628
8705.28 2525
8706.16 2351
8707.04 2250
8707.92 2270
8708.80 2145
8709.69 2116
8710.57 2096
8711.45 2013
8712.33 1915
8713.21 1918
8714.09 1931
8714.97 1913
8715.85 1929
8716.73 1974
8717.61 2011
8718.49 1945
8719.38 1995
8720.26 2029
8721.14 2041
8722.02 2024
8722.90 2104
8723.78 2131
8724.66 2142
8725.54 2103
8726.43 2058
8727.31 2116
8728.19 2128
8729.07 2170
8729.95 2216
8730.83 2203
8731.72 2082
8732.60 2116
8733.48 2131
8734.36 2138
8735.24 2037
8736.13 2053
8737.01 2099
8737.89 2026
8738.77 2129
8739.65 2063
8740.54 2109
8741.42 2106
8742.30 2070
8743.18 2024
8744.07 2036
8744.95 2022
8745.83 1983
8746.71 1968
8747.60 2013
8748.48 1969
8749.36 2083
8750.24 2038
8751.13 2081
8752.01 2058
8752.89 2087
8753.77 2110
8754.66 2176
8755.54 2235
8756.42 2286
8757.31 2202
8758.19 2222
8759.07 2261
8759.96 2204
8760.84 2226
8761.72 2212
8762.61 2227
8763.49 2195
8764.37 2230
8765.26 2270
8766.14 2245
8767.02 2208
8767.91 2159
8768.79 2244
8769.67 2207
8770.56 2162
8771.44 2192
8772.32 2080
8773.21 2061
8774.09 2223
8774.98 2257
8775.86 2310
8776.74 2438
8777.63 2525
8778.51 2650
8779.40 2876
8780.28 2899
8781.17 2975
8782.05 2993
8782.93 2856
8783.82 2702
8784.70 2608
8785.59 2389
8786.47 2358
8787.36 2219
8788.24 2121
8789.13 2031
8790.01 1955
8790.89 1951
8791.78 1933
8792.66 1969
8793.55 1973
8794.43 1969
8795.32 1946
8796.20 1959
8797.09 1948
8797.97 1945
8798.86 1922
8799.74 1862
8800.63 1842
8801.52 1711
8802.40 1719
8803.29 1730
8804.17 1696
8805.06 1679
8805.94 1689
8806.83 1682
8807.71 1643
8808.60 1625
8809.48 1652
8810.37 1661
8811.26 1707
8812.14 1640
8813.03 1640
8813.91 1696
8814.80 1668
8815.69 1708
8816.57 1704
8817.46 1608
8818.34 1603
8819.23 1678
8820.12 1661
8821.00 1622
8821.89 1641
8822.77 1595
8823.66 1617
8824.55 1653
8825.43 1605
8826.32 1711
8827.21 1689
8828.09 1649
8828.98 1644
8829.87 1609
8830.75 1625
8831.64 1576
8832.53 1607
8833.41 1552
8834.30 1561
8835.19 1537
8836.08 1554
8836.96 1589
8837.85 1542
8838.74 1564
8839.62 1520
8840.51 1663
8841.40 1583
8842.29 1576
8843.17 1611
8844.06 1585
8844.95 1509
8845.84 1542
8846.72 1493
8847.61 1550
8848.50 1423
8849.39 1399
8850.27 1420
8851.16 1408
8852.05 1432
8852.94 1413
8853.82 1412
8854.71 1387
8855.60 1412
8856.49 1399
8857.38 1417
8858.26 1387
8859.15 1393
8860.04 1301
8860.93 1345
8861.82 1395
8862.71 1370
8863.59 1345
8864.48 1285
8865.37 1268
8866.26 1298
8867.15 1292
8868.04 1229
8868.93 1283
8869.81 1261
8870.70 1310
8871.59 1232
8872.48 1197
8873.37 1214
8874.26 1248
8875.15 1218
8876.04 1194
8876.93 1186
8877.81 1191
8878.70 1214
8879.59 1222
8880.48 1161
8881.37 1159
8882.26 1208
8883.15 1217
8884.04 1189
8884.93 1199
8885.82 1238
8886.71 1189
8887.60 1186
8888.49 1130
8889.38 1146
8890.27 1159
8891.16 1182
8892.05 1115
8892.94 1196
8893.83 1181
8894.72 1123
8895.61 1131
8896.50 1132
8897.39 1091
8898.28 1118
8899.17 1105
8900.06 1083
8900.95 1089
8901.84 1090
8902.73 1072
8903.62 1126
8904.51 1077
8905.40 1095
8906.29 1060
8907.18 1091
8908.07 1128
8908.96 1052
8909.85 1095
8910.74 1120
8911.63 1089
8912.52 1092
8913.41 1057
8914.31 1057
8915.20 1070
8916.09 1117
8916.98 1041
8917.87 1072
8918.76 1042
8919.65 1008
8920.54 1005
8921.43 1022
8922.33 1000
8923.22 1020
8924.11 1042
8925.00 1033
8925.89 1006
8926.78 982
8927.67 1003
8928.57 1000
8929.46 978
8930.35 939
8931.24 1000
8932.13 1032
8933.03 1016
8933.92 992
8934.81 981
8935.70 972
8936.59 996
8937.49 946
8938.38 935
8939.27 1022
8940.16 1030
8941.05 1000
8941.95 1044
8942.84 1016
8943.73 961
8944.62 990
8945.52 960
8946.41 980
8947.30 955
8948.19 947
8949.09 996
8949.98 943
8950.87 985
8951.76 996
8952.66 975
8953.55 911
8954.44 949
8955.34 957
8956.23 989
8957.12 1002
8958.02 1016
8958.91 979
8959.80 1038
8960.69 1005
8961.59 981
8962.48 987
8963.37 944
8964.27 927
8965.16 939
8966.05 975
8966.95 978
8967.84 1021
8968.74 956
8969.63 979
8970.52 978
8971.42 1001
8972.31 1009
8973.20 1045
8974.10 1028
8974.99 978
8975.89 958
8976.78 980
8977.67 966
8978.57 935
8979.46 953
8980.36 938
8981.25 916
8982.15 980
8983.04 1018
8983.93 940
8984.83 956
8985.72 960
8986.62 954
8987.51 931
8988.41 938
8989.30 914
8990.20 945
8991.09 905
8991.99 943
8992.88 901
8993.78 930
8994.67 975
8995.57 955
8996.46 956
8997.36 958
8998.25 893
8999.15 941
9000.04 919
9000.94 917
9001.83 959
9002.73 1005
9003.62 992
9004.52 954
9005.41 921
9006.31 967
9007.20 917
9008.10 924
9009.00 889
9009.89 905
9010.79 919
9011.68 923
9012.58 945
9013.47 958
9014.37 896
9015.27 926
9016.16 896
9017.06 918
9017.95 923
9018.85 886
9019.75 927
9020.64 901
9021.54 926
9022.43 900
9023.33 887
9024.23 893
9025.12 892
9026.02 900
9026.92 933
9027.81 922
9028.71 876
9029.61 898
9030.50 907
9031.40 861
9032.30 891
9033.19 843
9034.09 906
9034.99 900
9035.88 878
9036.78 874
9037.68 879
9038.58 977
9039.47 927
9040.37 924
9041.27 945
9042.16 945
9043.06 875
9043.96 888
9044.86 926
9045.75 948
9046.65 905
9047.55 906
9048.45 941
9049.34 913
9050.24 919
9051.14 987
9052.04 953
9052.94 919
9053.83 967
9054.73 941
9055.63 902
9056.53 948
9057.43 916
9058.32 882
9059.22 954
9060.12 944
9061.02 935
9061.92 898
9062.81 936
9063.71 942
9064.61 921
9065.51 949
9066.41 995
9067.31 983
9068.21 968
9069.10 944
9070.00 946
9070.90 991
9071.80 934
9072.70 917
9073.60 959
9074.50 969
9075.40 969
9076.29 911
9077.19 930
9078.09 913
9078.99 917
9079.89 1003
9080.79 963
9081.69 946
9082.59 937
9083.49 946
9084.39 958
9085.29 908
9086.19 898
9087.09 965
9087.98 990
9088.88 991
9089.78 957
9090.68 923
9091.58 917
9092.48 994
9093.38 962
9094.28 977
9095.18 902
9096.08 914
9096.98 941
9097.88 909
9098.78 936
9099.68 935
9100.58 927
9101.48 939
9102.38 919
9103.28 877
9104.18 912
9105.08 919
9105.99 906
9106.89 911
9107.79 907
9108.69 904
9109.59 887
9110.49 884
9111.39 909
9112.29 913
9113.19 850
9114.09 913
9114.99 916
9115.89 898
9116.79 911
9117.69 895
9118.60 930
9119.50 900
9120.40 889
9121.30 924
9122.20 912
9123.10 890
9124.00 905
9124.90 906
9125.81 899
9126.71 889
9127.61 953
9128.51 950
9129.41 934
9130.31 898
9131.22 939
9132.12 927
9133.02 929
9133.92 889
9134.82 880
9135.72 888
9136.63 898
9137.53 884
9138.43 880
9139.33 895
9140.23 891
9141.14 895
9142.04 899
9142.94 917
9143.84 894
9144.75 911
9145.65 888
9146.55 889
9147.45 880
9148.36 912
9149.26 902
9150.16 930
9151.06 912
9151.97 946
9152.87 927
9153.77 936
9154.67 932
9155.58 959
9156.48 942
9157.38 960
9158.29 946
9159.19 959
9160.09 906
9161.00 901
9161.90 942
9162.80 937
9163.71 928
9164.61 939
9165.51 964
9166.42 936
9167.32 928
9168.22 965
9169.13 944
9170.03 915
9170.93 936
9171.84 934
9172.74 904
9173.64 868
9174.55 903
9175.45 921
9176.36 914
9177.26 949
9178.16 894
9179.07 905
9179.97 919
9180.88 891
9181.78 913
9182.69 962
9183.59 935
9184.49 941
9185.40 933
9186.30 912
9187.21 914
9188.11 913
9189.02 928
9189.92 935
9190.82 972
9191.73 967
9192.63 1003
9193.54 946
9194.44 963
9195.35 1059
9196.25 1011
9197.16 1046
9198.06 1068
9198.97 1090
9199.87 1069
9200.78 1057
9201.68 1009
9202.59 1013
9203.49 976
9204.40 970
9205.30 958
9206.21 945
9207.12 981
9208.02 944
9208.93 926
9209.83 948
9210.74 965
9211.64 960
9212.55 965
9213.45 975
9214.36 977
9215.27 993
9216.17 1058
9217.08 1024
9217.98 939
9218.89 977
9219.80 950
9220.70 936
9221.61 949
9222.51 944
9223.42 923
9224.33 920
9225.23 914
9226.14 906
9227.05 893
9227.95 933
9228.86 872
9229.77 912
9230.67 886
9231.58 936
9232.49 919
9233.39 919
9234.30 946
9235.21 920
9236.11 944
9237.02 915
9237.93 923
9238.83 900
9239.74 848
9240.65 879
9241.55 937
9242.46 919
9243.37 930
9244.28 846
9245.18 863
9246.09 900
9247.00 905
9247.91 896
9248.81 889
9249.72 890
9250.63 900
9251.54 873
9252.44 843
9253.35 910
9254.26 874
9255.17 864
9256.07 860
9256.98 865
9257.89 880
9258.80 883
9259.71 885
9260.61 875
9261.52 900
9262.43 925
9263.34 919
9264.25 886
9265.16 887
9266.06 878
9266.97 863
9267.88 904
9268.79 922
9269.70 960
9270.61 957
9271.51 908
9272.42 912
9273.33 897
9274.24 872
9275.15 864
9276.06 969
9276.97 907
9277.88 928
9278.78 934
9279.69 911
9280.60 978
9281.51 946
9282.42 922
9283.33 901
9284.24 918
9285.15 913
9286.06 953
9286.97 897
9287.88 884
9288.79 931
9289.70 936
9290.60 988
9291.51 994
9292.42 949
9293.33 979
9294.24 995
9295.15 945
9296.06 954
9296.97 984
9297.88 992
9298.79 940
9299.70 957
9300.61 995
9301.52 993
9302.43 990
9303.34 963
9304.25 1015
9305.16 1001
9306.07 1017
9306.98 1022
9307.89 1025
9308.80 1058
9309.71 1058
9310.63 1046
9311.54 1051
9312.45 1046
9313.36 1028
9314.27 1038
9315.18 1023
9316.09 983
9317.00 990
9317.91 982
9318.82 963
9319.73 966
9320.64 919
9321.55 943
9322.47 975
9323.38 931
9324.29 920
9325.20 950
9326.11 986
9327.02 983
9327.93 956
9328.84 927
9329.76 978
9330.67 951
9331.58 985
9332.49 931
9333.40 908
9334.31 961
9335.23 932
9336.14 952
9337.05 988
9337.96 945
9338.87 941
9339.78 896
9340.70 964
9341.61 895
9342.52 960
9343.43 933
9344.34 950
9345.26 968
9346.17 1005
9347.08 973
9347.99 964
9348.91 970
9349.82 931
9350.73 949
9351.64 962
9352.56 968
9353.47 913
9354.38 944
9355.29 925
9356.21 956
9357.12 927
9358.03 941
9358.94 930
9359.86 916
9360.77 950
9361.68 948
9362.60 932
9363.51 974
9364.42 961
9365.34 982
9366.25 1015
9367.16 988
9368.08 978
9368.99 921
9369.90 981
9370.82 963
9371.73 1030
9372.64 1014
9373.56 987
9374.47 1000
9375.38 994
9376.30 1071
9377.21 1062
9378.12 1049
9379.04 1021
9379.95 1059
9380.87 1011
9381.78 1001
9382.69 1033
9383.61 1070
9384.52 1037
9385.44 1028
9386.35 1038
9387.27 1071
9388.18 1093
9389.09 1139
9390.01 1170
9390.92 1184
9391.84 1172
9392.75 1198
9393.67 1260
9394.58 1146
9395.50 1171
9396.41 1146
9397.32 1103
9398.24 1123
9399.15 1117
9400.07 1121
9400.98 1053
9401.90 999
9402.81 1014
9403.73 958
9404.64 944
9405.56 998
9406.47 1005
9407.39 1050
9408.30 1047
9409.22 1039
9410.14 964
9411.05 1030
9411.97 1019
9412.88 1033
9413.80 1044
9414.71 1033
9415.63 1005
9416.54 1075
9417.46 1063
9418.38 1016
9419.29 1057
9420.21 1031
9421.12 1019
9422.04 1015
9422.95 1029
9423.87 1014
9424.79 982
9425.70 992
9426.62 1068
9427.54 1010
9428.45 1034
9429.37 997
9430.28 1078
9431.20 1057
9432.12 1070
9433.03 1021
9433.95 1037
9434.87 1082
9435.78 1074
9436.70 1075
9437.62 1091
9438.53 1104
9439.45 1074
9440.37 1152
9441.28 1099
9442.20 1108
9443.12 1107
9444.03 1136
9444.95 1121
9445.87 1128
9446.79 1192
9447.70 1184
9448.62 1182
9449.54 1230
9450.45 1207
9451.37 1211
9452.29 1255
9453.21 1194
9454.12 1242
9455.04 1206
9455.96 1133
9456.88 1166
9457.79 1134
9458.71 1116
9459.63 1108
9460.55 1113
9461.47 1118
9462.38 1089
9463.30 1109
9464.22 1113
9465.14 1077
9466.06 1098
9466.97 1070
9467.89 1061
9468.81 1088
9469.73 1100
9470.65 1051
9471.56 1049
9472.48 1047
9473.40 1134
9474.32 1152
9475.24 1179
9476.16 1116
9477.08 1166
9477.99 1190
9478.91 1165
9479.83 1196
9480.75 1195
9481.67 1181
9482.59 1160
9483.51 1090
9484.43 1115
9485.34 1102
9486.26 1137
9487.18 1117
9488.10 1053
9489.02 1071
9489.94 1057
9490.86 1098
9491.78 1071
9492.70 1070
9493.62 1093
9494.54 1090
9495.46 1069
9496.38 1096
9497.30 1090
9498.22 1060
9499.13 1110
9500.05 1147
9500.97 1171
9501.89 1110
9502.81 1095
9503.73 1150
9504.65 1190
9505.57 1162
9506.49 1183
9507.41 1116
9508.33 1182
9509.25 1160
9510.17 1134
9511.09 1171
9512.01 1218
9512.93 1178
9513.86 1224
9514.78 1241
9515.70 1303
9516.62 1359
9517.54 1309
9518.46 1354
9519.38 1355
9520.30 1336
9521.22 1349
9522.14 1393
9523.06 1433
9523.98 1330
9524.90 1295
9525.82 1306
9526.75 1310
9527.67 1305
9528.59 1275
9529.51 1299
9530.43 1320
9531.35 1331
9532.27 1297
9533.19 1289
9534.11 1333
9535.04 1259
9535.96 1303
9536.88 1279
9537.80 1271
9538.72 1260
9539.64 1305
9540.57 1233
9541.49 1265
9542.41 1237
9543.33 1238
9544.25 1290
9545.17 1318
9546.10 1243
9547.02 1261
9547.94 1340
9548.86 1322
9549.78 1346
9550.71 1261
9551.63 1287
9552.55 1351
9553.47 1312
9554.40 1356
9555.32 1294
9556.24 1344
9557.16 1296
9558.09 1357
9559.01 1273
9559.93 1271
9560.85 1254
9561.78 1316
9562.70 1288
9563.62 1315
9564.54 1325
9565.47 1349
9566.39 1373
9567.31 1352
9568.24 1324
9569.16 1356
9570.08 1386
9571.00 1380
9571.93 1436
9572.85 1474
9573.77 1417
9574.70 1425
9575.62 1425
9576.54 1468
9577.47 1478
9578.39 1506
9579.31 1432
9580.24 1416
9581.16 1433
9582.09 1444
9583.01 1406
9583.93 1436
9584.86 1489
9585.78 1472
9586.70 1401
9587.63 1404
9588.55 1397
9589.48 1412
9590.40 1466
9591.32 1499
9592.25 1480
9593.17 1476
9594.10 1488
9595.02 1573
9595.95 1602
9596.87 1619
9597.79 1641
9598.72 1643
9599.64 1671
9600.57 1648
9601.49 1584
9602.42 1544
9603.34 1523
9604.27 1587
9605.19 1539
9606.12 1540
9607.04 1612
9607.97 1552
9608.89 1585
9609.82 1530
9610.74 1465
9611.67 1512
9612.59 1542
9613.52 1527
9614.44 1480
9615.37 1547
9616.29 1535
9617.22 1577
9618.14 1597
9619.07 1581
9619.99 1650
9620.92 1641
9621.85 1591
9622.77 1656
9623.70 1728
9624.62 1699
9625.55 1665
9626.47 1703
9627.40 1745
9628.33 1686
9629.25 1703
9630.18 1782
9631.10 1773
9632.03 1758
9632.96 1771
9633.88 1762
9634.81 1843
9635.73 1836
9636.66 1891
9637.59 1924
9638.51 1983
9639.44 1912
9640.37 1986
9641.29 2048
9642.22 2099
9643.15 2004
9644.07 2100
9645.00 2153
9645.93 2206
9646.85 2187
9647.78 2091
9648.71 2051
9649.63 2072
9650.56 2113
9651.49 2121
9652.41 2049
9653.34 2023
9654.27 2033
9655.20 1988
9656.12 1962
9657.05 1965
9657.98 1983
9658.90 1999
9659.83 1976
9660.76 1990
9661.69 2105
9662.61 2166
9663.54 2065
9664.47 2181
9665.40 2097
9666.32 2154
9667.25 2113
9668.18 2113
9669.11 2191
9670.04 2184
9670.96 2133
9671.89 2208
9672.82 2165
9673.75 2159
9674.68 2218
9675.60 2237
9676.53 2225
9677.46 2212
9678.39 2239
9679.32 2291
9680.25 2240
9681.17 2281
9682.10 2315
9683.03 2385
9683.96 2305
9684.89 2354
9685.82 2381
9686.75 2330
9687.67 2435
9688.60 2383
9689.53 2436
9690.46 2395
9691.39 2424
9692.32 2414
9693.25 2447
9694.18 2490
9695.11 2553
9696.03 2624
9696.96 2540
9697.89 2576
9698.82 2500
9699.75 2484
9700.68 2469
9701.61 2371
9702.54 2322
9703.47 2302
9704.40 2262
9705.33 2196
9706.26 2287
9707.19 2281
9708.12 2304
9709.05 2300
9709.98 2339
9710.91 2431
9711.84 2319
9712.77 2327
9713.70 2461
9714.63 2418
9715.56 2341
9716.49 2327
9717.42 2337
9718.35 2229
9719.28 2154
9720.21 2113
9721.14 2103
9722.07 2050
9723.00 1985
9723.93 2024
9724.86 2092
9725.79 2035
9726.72 2062
9727.65 2082
9728.58 2062
9729.51 2102
9730.44 2085
9731.37 2018
9732.31 2031
9733.24 2051
9734.17 2022
9735.10 2036
9736.03 1989
9736.96 1953
9737.89 1877
9738.82 1891
9739.75 1936
9740.69 1927
9741.62 2002
9742.55 1976
9743.48 1979
9744.41 2023
9745.34 1928
9746.27 1906
9747.21 1951
9748.14 1981
9749.07 2016
9750.00 1957
9750.93 1884
9751.86 1942
9752.80 1895
9753.73 1915
9754.66 1873
9755.59 1904
9756.52 1919
9757.46 1880
9758.39 1884
9759.32 1907
9760.25 1951
9761.18 1952
9762.12 2005
9763.05 2052
9763.98 2081
9764.91 2111
9765.85 2191
9766.78 2152
9767.71 2115
9768.64 2097
9769.58 2125
9770.51 2131
9771.44 2088
9772.37 2059
9773.31 2036
9774.24 1978
9775.17 1966
9776.11 2039
9777.04 2097
9777.97 2099
9778.91 2047
9779.84 2063
9780.77 2054
9781.71 2084
9782.64 2109
9783.57 2103
9784.51 2106
9785.44 2020
9786.37 2016
9787.31 1910
9788.24 1877
9789.17 1890
9790.11 1967
9791.04 1977
9791.97 2009
9792.91 2078
9793.84 2127
9794.77 2165
9795.71 2161
9796.64 2159
9797.58 2085
9798.51 2090
9799.44 1999
9800.38 1886
9801.31 1867
9802.25 1844
9803.18 1795
9804.12 1733
9805.05 1628
9805.98 1646
9806.92 1646
9807.85 1603
9808.79 1576
9809.72 1515
9810.66 1522
9811.59 1513
9812.53 1486
9813.46 1490
9814.40 1457
9815.33 1470
9816.27 1462
9817.20 1446
9818.14 1462
9819.07 1462
9820.01 1494
9820.94 1505
9821.88 1453
9822.81 1438
9823.75 1449
9824.68 1408
9825.62 1449
9826.55 1471
9827.49 1496
9828.42 1433
9829.36 1491
9830.29 1455
9831.23 1457
9832.17 1467
9833.10 1463
9834.04 1490
9834.97 1430
9835.91 1436
9836.84 1457
9837.78 1471
9838.72 1454
9839.65 1484
9840.59 1515
9841.52 1445
9842.46 1432
9843.40 1479
9844.33 1452
9845.27 1481
9846.20 1485
9847.14 1483
9848.08 1479
9849.01 1473
9849.95 1540
9850.89 1502
9851.82 1495
9852.76 1516
9853.70 1493
9854.63 1481
9855.57 1414
9856.51 1428
9857.44 1416
9858.38 1439
9859.32 1422
9860.25 1392
9861.19 1448
9862.13 1430
9863.07 1374
9864.00 1387
9864.94 1362
9865.88 1393
9866.81 1422
9867.75 1408
9868.69 1403
9869.63 1385
9870.56 1426
9871.50 1448
9872.44 1413
9873.38 1420
9874.31 1416
9875.25 1434
9876.19 1399
9877.13 1400
9878.07 1386
9879.00 1421
9879.94 1363
9880.88 1358
9881.82 1352
9882.75 1344
9883.69 1286
9884.63 1271
9885.57 1352
9886.51 1312
9887.45 1321
9888.38 1361
9889.32 1374
9890.26 1325
9891.20 1258
9892.14 1296
9893.08 1307
9894.01 1324
9894.95 1314
9895.89 1297
9896.83 1353
9897.77 1344
9898.71 1369
9899.65 1330
9900.59 1285
9901.52 1318
9902.46 1360
9903.40 1336
9904.34 1308
9905.28 1392
9906.22 1385
9907.16 1421
9908.10 1382
9909.04 1318
9909.98 1363
9910.92 1358
9911.86 1344
9912.80 1311
9913.73 1351
9914.67 1372
9915.61 1350
9916.55 1377
9917.49 1471
9918.43 1523
9919.37 1556
9920.31 1655
9921.25 1686
9922.19 1792
9923.13 1911
9924.07 1966
9925.01 2003
9925.95 1949
9926.89 1881
9927.83 1830
9928.77 1781
9929.71 1623
9930.65 1522
9931.59 1466
9932.53 1451
9933.47 1416
9934.41 1326
9935.36 1369
9936.30 1327
9937.24 1320
9938.18 1240
9939.12 1315
9940.06 1260
9941.00 1227
9941.94 1309
9942.88 1313
9943.82 1360
9944.76 1432
9945.70 1414
9946.64 1474
9947.59 1477
9948.53 1465
9949.47 1480
9950.41 1418
9951.35 1449
9952.29 1377
9953.23 1314
9954.17 1256
9955.12 1238
9956.06 1235
9957.00 1227
9957.94 1167
9958.88 1155
9959.82 1187
9960.77 1167
9961.71 1186
9962.65 1148
9963.59 1173
9964.53 1190
9965.48 1152
9966.42 1108
9967.36 1129
9968.30 1155
9969.24 1057
9970.19 1047
9971.13 1105
9972.07 1072
9973.01 1104
9973.95 1106
9974.90 1110
9975.84 1082
9976.78 1066
9977.72 1109
9978.67 1089
9979.61 1087
9980.55 1105
9981.50 1154
9982.44 1175
9983.38 1097
9984.32 1108
9985.27 1097
9986.21 1070
9987.15 1056
9988.10 1078
9989.04 1128
9989.98 1118
9990.92 1113
9991.87 1100
9992.81 1108
9993.75 1065
9994.70 1122
9995.64 1111
9996.58 1075
9997.53 1113
9998.47 1135
9999.41 1057
10000.36 1034
10001.30 1071
10002.25 1119
10003.19 1069
10004.13 1084
10005.08 1093
10006.02 1125
10006.96 1073
10007.91 1082
10008.85 1043
10009.80 1107
10010.74 1091
10011.68 1091
10012.63 1075
10013.57 1067
10014.52 1046
10015.46 1072
10016.41 1071
10017.35 1091
10018.29 1060
10019.24 1094
10020.18 1075
10021.13 1076
10022.07 1053
10023.02 1102
10023.96 1114
10024.91 1073
10025.85 1018
10026.80 1059
10027.74 1099
10028.69 1044
10029.63 1034
10030.58 1077
10031.52 999
10032.47 1027
10033.41 1055
10034.36 1021
10035.30 985
10036.25 969
10037.19 992
10038.14 1018
10039.08 1018
10040.03 1030
10040.97 1012
10041.92 1029
10042.87 1028
10043.81 945
10044.76 987
10045.70 990
10046.65 1021
10047.59 976
10048.54 984
10049.49 959
10050.43 1026
10051.38 1046
10052.32 1024
10053.27 1047
10054.22 996
10055.16 1026
10056.11 971
10057.05 971
10058.00 942
10058.95 952
10059.89 949
10060.84 955
10061.79 980
10062.73 998
10063.68 974
10064.63 976
10065.57 981
10066.52 989
10067.47 983
10068.41 957
10069.36 960
10070.31 1020
10071.25 937
10072.20 946
10073.15 1002
10074.10 989
10075.04 960
10075.99 960
10076.94 986
10077.88 966
10078.83 1022
10079.78 995
10080.73 1027
10081.67 981
10082.62 994
10083.57 1034
10084.52 1028
10085.46 972
10086.41 987
10087.36 990
10088.31 981
10089.25 978
10090.20 990
10091.15 982
10092.10 952
10093.05 938
10093.99 1005
10094.94 1010
10095.89 939
10096.84 967
10097.79 989
10098.73 982
10099.68 951
10100.63 998
10101.58 1009
10102.53 972
10103.48 940
10104.42 973
10105.37 984
10106.32 967
10107.27 957
10108.22 946
10109.17 933
10110.12 929
10111.06 972
10112.01 996
10112.96 975
10113.91 989
10114.86 989
10115.81 1010
10116.76 973
10117.71 994
10118.66 1014
10119.61 1024
10120.56 1004
10121.50 1009
10122.45 1033
10123.40 974
10124.35 991
10125.30 1018
10126.25 963
10127.20 978
10128.15 975
10129.10 1054
10130.05 1029
10131.00 1053
10131.95 1059
10132.90 1078
10133.85 1076
10134.80 1080
10135.75 1086
10136.70 1112
10137.65 1088
10138.60 1090
10139.55 1097
10140.50 1086
10141.45 1091
10142.40 1062
10143.35 1079
10144.30 1117
10145.25 1112
10146.20 1143
10147.15 1213
10148.10 1147
10149.05 1125
10150.00 1138
10150.95 1164
10151.90 1127
10152.86 1169
10153.81 1164
10154.76 1154
10155.71 1162
10156.66 1192
10157.61 1171
10158.56 1185
10159.51 1249
10160.46 1219
10161.41 1226
10162.37 1226
10163.32 1278
10164.27 1234
10165.22 1234
10166.17 1302
10167.12 1309
10168.07 1264
10169.03 1250
10169.98 1214
10170.93 1284
10171.88 1327
10172.83 1331
10173.78 1329
10174.74 1324
10175.69 1353
10176.64 1317
10177.59 1356
10178.54 1368
10179.49 1363
10180.45 1388
10181.40 1473
10182.35 1353
10183.30 1380
10184.26 1407
10185.21 1344
10186.16 1401
10187.11 1387
10188.06 1463
10189.02 1468
10189.97 1440
10190.92 1382
10191.87 1430
10192.83 1404
10193.78 1491
10194.73 1470
10195.69 1450
10196.64 1479
10197.59 1461
10198.54 1544
10199.50 1562
10200.45 1646
10201.40 1682
10202.36 1743
10203.31 1778
10204.26 1766
10205.22 1761
10206.17 1757
10207.12 1812
10208.08 1745
10209.03 1693
10209.98 1643
10210.94 1555
10211.89 1523
10212.84 1514
10213.80 1471
10214.75 1460
10215.70 1422
10216.66 1433
10217.61 1452
10218.56 1440
10219.52 1396
10220.47 1448
10221.43 1371
10222.38 1413
10223.33 1410
10224.29 1403
10225.24 1447
10226.20 1491
10227.15 1510
10228.11 1541
10229.06 1553
10230.01 1666
10230.97 1777
10231.92 1816
10232.88 1855
10233.83 1807
10234.79 1838
10235.74 1804
10236.70 1813
10237.65 1734
10238.60 1634
10239.56 1568
10240.51 1504
10241.47 1415
10242.42 1407
10243.38 1342
10244.33 1403
10245.29 1321
10246.24 1315
10247.20 1297
10248.15 1297
10249.11 1352
10250.07 1335
10251.02 1342
10251.98 1323
10252.93 1278
10253.89 1299
10254.84 1257
10255.80 1258
10256.75 1154
10257.71 1213
10258.67 1168
10259.62 1132
10260.58 1120
10261.53 1169
10262.49 1174
10263.44 1223
10264.40 1183
10265.36 1249
10266.31 1179
10267.27 1178
10268.22 1178
10269.18 1213
10270.14 1255
10271.09 1223
10272.05 1151
10273.01 1195
10273.96 1204
10274.92 1138
10275.87 1128
10276.83 1079
10277.79 1061
10278.74 1051
10279.70 1070
10280.66 1072
10281.61 1126
10282.57 1063
10283.53 1067
10284.49 1084
10285.44 1094
10286.40 1089
10287.36 1090
10288.31 1066
10289.27 1091
10290.23 1106
10291.18 1092
10292.14 1091
10293.10 1061
10294.06 1027
10295.01 1042
10295.97 1038
10296.93 1051
10297.89 1043
10298.84 1025
10299.80 999
10300.76 977
10301.72 1003
10302.67 1055
10303.63 1049
10304.59 1038
10305.55 1028
10306.51 1027
10307.46 1042
10308.42 1068
10309.38 1032
10310.34 972
10311.30 984
10312.25 1031
10313.21 1055
10314.17 1023
10315.13 1045
10316.09 995
10317.05 1011
10318.00 1030
10318.96 1007
10319.92 1030
10320.88 1027
10321.84 1009
10322.80 1042
10323.76 1026
10324.71 1034
10325.67 1038
10326.63 981
10327.59 981
10328.55 1018
10329.51 1011
10330.47 990
10331.43 975
10332.39 985
10333.35 966
10334.30 1016
10335.26 1000
10336.22 949
10337.18 970
10338.14 972
10339.10 980
10340.06 950
10341.02 939
10341.98 968
10342.94 959
10343.90 944
10344.86 945
10345.82 946
10346.78 975
10347.74 966
10348.70 970
10349.66 923
10350.62 923
10351.58 933
10352.54 944
10353.50 950
10354.46 936
10355.42 945
10356.38 868
10357.34 869
10358.30 907
10359.26 915
10360.22 909
10361.18 878
10362.14 894
10363.10 896
10364.06 911
10365.02 878
10365.98 878
10366.94 880
10367.90 873
10368.87 923
10369.83 864
10370.79 852
10371.75 883
10372.71 892
10373.67 882
10374.63 899
10375.59 881
10376.55 889
10377.51 871
10378.48 857
10379.44 896
10380.40 834
10381.36 874
10382.32 841
10383.28 828
10384.24 851
10385.21 851
10386.17 850
10387.13 848
10388.09 880
10389.05 870
10390.01 873
10390.98 851
10391.94 872
10392.90 910
10393.86 867
10394.82 901
10395.79 891
10396.75 839
10397.71 874
10398.67 854
10399.63 860
10400.60 836
10401.56 859
10402.52 872
10403.48 866
10404.45 879
10405.41 844
10406.37 874
10407.33 938
10408.30 944
10409.26 924
10410.22 927
10411.18 895
10412.15 968
10413.11 972
10414.07 936
10415.04 961
10416.00 1009
10416.96 973
10417.93 948
10418.89 948
10419.85 938
10420.81 935
10421.78 945
10422.74 926
10423.70 890
10424.67 898
10425.63 863
10426.59 878
10427.56 883
10428.52 880
10429.49 851
10430.45 848
10431.41 851
10432.38 854
10433.34 847
10434.30 827
10435.27 852
10436.23 811
10437.20 803
10438.16 835
10439.12 798
10440.09 795
10441.05 837
10442.02 879
10442.98 824
10443.94 813
10444.91 844
10445.87 840
10446.84 833
10447.80 816
10448.77 844
10449.73 850
10450.70 891
10451.66 842
10452.63 868
10453.59 840
10454.55 808
10455.52 813
10456.48 829
10457.45 871
10458.41 891
10459.38 848
10460.34 814
10461.31 828
10462.27 848
10463.24 883
10464.20 860
10465.17 797
10466.14 865
10467.10 868
10468.07 843
10469.03 800
10470.00 857
10470.96 893
10471.93 865
10472.89 805
10473.86 851
10474.82 819
10475.79 847
10476.76 893
10477.72 846
10478.69 910
10479.65 849
10480.62 867
10481.59 879
10482.55 846
10483.52 850
10484.48 876
10485.45 854
10486.42 833
10487.38 833
10488.35 861
10489.32 855
10490.28 903
10491.25 894
10492.21 881
10493.18 892
10494.15 862
10495.11 909
10496.08 920
10497.05 901
10498.01 877
10498.98 863
10499.95 841
10500.92 860
10501.88 909
10502.85 929
10503.82 848
10504.78 848
10505.75 855
10506.72 863
10507.68 841
10508.65 871
10509.62 898
10510.59 845
10511.55 863
10512.52 891
10513.49 910
10514.46 900
10515.42 910
10516.39 918
10517.36 861
10518.33 872
10519.29 865
10520.26 913
10521.23 836
10522.20 892
10523.17 886
10524.13 907
10525.10 877
10526.07 904
10527.04 905
10528.01 936
10528.97 879
10529.94 875
10530.91 950
10531.88 947
10532.85 944
10533.82 970
10534.78 953
10535.75 941
10536.72 918
10537.69 979
10538.66 971
10539.63 915
10540.60 978
10541.56 958
10542.53 999
10543.50 920
10544.47 941
10545.44 938
10546.41 924
10547.38 892
10548.35 939
10549.32 952
10550.29 968
10551.25 930
10552.22 950
10553.19 998
10554.16 1006
10555.13 1037
10556.10 1069
10557.07 1081
10558.04 1039
10559.01 1079
10559.98 1106
10560.95 1055
10561.92 1054
10562.89 1079
10563.86 1084
10564.83 1027
10565.80 956
10566.77 942
10567.74 966
10568.71 966
10569.68 930
10570.65 950
10571.62 941
10572.59 943
10573.56 965
10574.53 890
10575.50 896
10576.47 962
10577.44 929
10578.41 917
10579.38 917
10580.35 941
10581.32 938
10582.29 968
10583.26 1015
10584.23 965
10585.21 975
10586.18 987
10587.15 993
10588.12 987
10589.09 989
10590.06 994
10591.03 988
10592.00 1015
10592.97 981
10593.94 1004
10594.92 990
10595.89 993
10596.86 970
10597.83 919
10598.80 995
10599.77 1001
10600.74 1027
10601.71 1058
10602.69 1044
10603.66 1091
10604.63 1100
10605.60 1125
10606.57 1145
10607.54 1142
10608.52 1131
10609.49 1102
10610.46 1117
10611.43 1093
10612.40 997
10613.38 997
10614.35 1025
10615.32 1017
10616.29 950
10617.27 991
10618.24 981
10619.21 989
10620.18 967
10621.15 949
10622.13 977
10623.10 925
10624.07 972
10625.04 951
10626.02 989
10626.99 962
10627.96 954
10628.94 975
10629.91 992
10630.88 1038
10631.85 1000
10632.83 1052
10633.80 1091
10634.77 1079
10635.75 1144
10636.72 1121
10637.69 1070
10638.67 1011
10639.64 1003
10640.61 1003
10641.59 1028
10642.56 1019
10643.53 971
10644.51 1002
10645.48 961
10646.45 928
10647.43 902
10648.40 944
10649.37 962
10650.35 922
10651.32 913
10652.30 890
10653.27 874
10654.24 859
10655.22 864
10656.19 867
10657.16 868
10658.14 835
10659.11 855
10660.09 894
10661.06 899
10662.04 865
10663.01 890
10663.98 931
10664.96 910
10665.93 892
10666.91 892
10667.88 854
10668.86 834
10669.83 892
10670.81 892
10671.78 890
10672.76 854
10673.73 870
10674.71 901
10675.68 947
10676.66 961
10677.63 881
10678.61 908
10679.58 917
10680.56 903
10681.53 883
10682.51 890
10683.48 900
10684.46 882
10685.43 850
10686.41 863
10687.38 829
10688.36 894
10689.33 870
10690.31 877
10691.28 924
10692.26 855
10693.24 819
10694.21 831
10695.19 831
10696.16 834
10697.14 834
10698.12 835
10699.09 836
10700.07 885
10701.04 836
10702.02 820
10703.00 799
10703.97 868
10704.95 801
10705.92 848
10706.90 876
10707.88 854
10708.85 845
10709.83 852
10710.81 848
10711.78 830
10712.76 879
10713.74 877
10714.71 837
10715.69 839
10716.67 814
10717.64 856
10718.62 896
10719.60 869
10720.57 889
10721.55 907
10722.53 870
10723.50 903
10724.48 861
10725.46 847
10726.44 808
10727.41 820
10728.39 840
10729.37 887
10730.35 871
10731.32 812
10732.30 799
10733.28 820
10734.26 836
10735.23 861
10736.21 885
10737.19 840
10738.17 866
10739.14 834
10740.12 870
10741.10 898
10742.08 859
10743.06 812
10744.03 842
10745.01 811
10745.99 832
10746.97 884
10747.95 899
10748.92 849
10749.90 894
10750.88 880
10751.86 861
10752.84 852
10753.82 854
10754.79 887
10755.77 891
10756.75 901
10757.73 894
10758.71 893
10759.69 887
10760.67 879
10761.65 938
10762.62 892
10763.60 908
10764.58 904
10765.56 924
10766.54 879
10767.52 897
10768.50 878
10769.48 883
10770.46 960
10771.44 949
10772.42 946
10773.39 965
10774.37 925
10775.35 977
10776.33 928
10777.31 937
10778.29 954
10779.27 920
10780.25 951
10781.23 960
10782.21 1013
10783.19 966
10784.17 955
10785.15 925
10786.13 960
10787.11 963
10788.09 971
10789.07 947
10790.05 941
10791.03 928
10792.01 962
10792.99 948
10793.97 939
10794.95 955
10795.93 925
10796.91 929
10797.89 899
10798.87 895
10799.85 910
10800.83 920
10801.82 973
10802.80 919
10803.78 917
10804.76 929
10805.74 916
10806.72 867
10807.70 911
10808.68 918
10809.66 928
10810.64 920
10811.62 888
10812.61 942
10813.59 925
10814.57 906
10815.55 954
10816.53 935
10817.51 922
10818.49 929
10819.47 941
10820.46 969
10821.44 912
10822.42 901
10823.40 902
10824.38 897
10825.36 936
10826.35 944
10827.33 964
10828.31 943
10829.29 935
10830.27 916
10831.25 960
10832.24 979
10833.22 936
10834.20 1009
10835.18 956
10836.17 990
10837.15 968
10838.13 941
10839.11 960
10840.09 978
10841.08 1007
10842.06 1037
10843.04 1029
10844.02 984
10845.01 997
10845.99 963
10846.97 993
10847.96 996
10848.94 1012
10849.92 981
10850.90 954
10851.89 1034
10852.87 1007
10853.85 1022
10854.84 1017
10855.82 1025
10856.80 1027
10857.78 1026
10858.77 1035
10859.75 1067
10860.73 1059
10861.72 1087
10862.70 1042
10863.68 1048
10864.67 1068
10865.65 1034
10866.64 1033
10867.62 1075
10868.60 1079
10869.59 1038
10870.57 1036
10871.55 1049
10872.54 1061
10873.52 1098
10874.51 1115
10875.49 1095
10876.47 1120
10877.46 1063
10878.44 1093
10879.43 1130
10880.41 1107
10881.39 1103
10882.38 1117
10883.36 1157
10884.35 1124
10885.33 1196
10886.32 1139
10887.30 1149
10888.29 1135
10889.27 1150
10890.25 1188
10891.24 1146
10892.22 1168
10893.21 1188
10894.19 1189
10895.18 1172
10896.16 1209
10897.15 1217
10898.13 1223
10899.12 1226
10900.10 1231
10901.09 1282
10902.07 1283
10903.06 1264
10904.04 1354
10905.03 1292
10906.01 1313
10907.00 1294
10907.99 1308
10908.97 1309
10909.96 1309
10910.94 1325
10911.93 1323
10912.91 1364
10913.90 1377
10914.88 1391
10915.87 1415
10916.86 1360
10917.84 1350
10918.83 1434
10919.81 1394
10920.80 1432
10921.79 1403
10922.77 1420
10923.76 1442
10924.74 1471
10925.73 1476
10926.72 1441
10927.70 1412
10928.69 1435
10929.68 1461
10930.66 1478
10931.65 1483
10932.64 1470
10933.62 1540
10934.61 1499
10935.60 1506
10936.58 1507
10937.57 1578
10938.56 1593
10939.54 1591
10940.53 1606
10941.52 1572
10942.50 1646
10943.49 1660
10944.48 1667
10945.47 1665
10946.45 1764
10947.44 1797
10948.43 1841
10949.41 1869
10950.40 1896
10951.39 1960
10952.38 2084
10953.36 2091
10954.35 2134
10955.34 2202
10956.33 2179
10957.31 2235
10958.30 2165
10959.29 2194
10960.28 2088
10961.27 2075
10962.25 1952
10963.24 1916
10964.23 1870
10965.22 1851
10966.21 1758
10967.19 1727
10968.18 1739
10969.17 1740
10970.16 1685
10971.15 1736
10972.13 1773
10973.12 1736
10974.11 1795
10975.10 1746
10976.09 1762
10977.08 1777
10978.07 1746
10979.05 1787
10980.04 1869
10981.03 1823
10982.02 1813
10983.01 1811
10984.00 1835
10984.99 1919
10985.98 1931
10986.96 1934
10987.95 2094
10988.94 2153
10989.93 2221
10990.92 2360
10991.91 2507
10992.90 2581
10993.89 2778
10994.88 2877
10995.87 2998
10996.86 3048
10997.85 2934
10998.84 2910
10999.83 2828
11000.82 2623
11001.81 2515
11002.79 2370
11003.78 2144
11004.77 2027
11005.76 1989
11006.75 1849
11007.74 1775
11008.73 1739
11009.72 1678
11010.71 1579
11011.70 1579
11012.69 1529
11013.68 1532
11014.67 1547
11015.67 1493
11016.66 1487
11017.65 1487
11018.64 1454
11019.63 1419
11020.62 1436
11021.61 1390
11022.60 1410
11023.59 1358
11024.58 1346
11025.57 1400
11026.56 1399
11027.55 1382
11028.54 1364
11029.53 1349
11030.52 1317
11031.52 1340
11032.51 1332
11033.50 1359
11034.49 1361
11035.48 1359
11036.47 1350
11037.46 1318
11038.45 1255
11039.45 1319
11040.44 1287
11041.43 1292
11042.42 1272
11043.41 1289
11044.40 1301
11045.39 1302
11046.39 1203
11047.38 1255
11048.37 1224
11049.36 1244
11050.35 1271
11051.35 1275
11052.34 1272
11053.33 1239
11054.32 1287
11055.31 1280
11056.31 1216
11057.30 1257
11058.29 1286
11059.28 1308
11060.27 1315
11061.27 1318
11062.26 1282
11063.25 1268
11064.24 1295
11065.24 1301
11066.23 1312
11067.22 1275
11068.21 1283
11069.21 1293
11070.20 1260
11071.19 1289
11072.19 1302
11073.18 1293
11074.17 1302
11075.16 1301
11076.16 1250
11077.15 1261
11078.14 1306
11079.14 1270
11080.13 1243
11081.12 1204
11082.12 1253
11083.11 1218
11084.10 1234
11085.10 1185
11086.09 1234
11087.08 1237
11088.08 1191
11089.07 1198
11090.06 1195
11091.06 1220
11092.05 1231
11093.04 1190
11094.04 1145
11095.03 1180
11096.03 1201
11097.02 1199
11098.01 1213
11099.01 1193
11100.00 1218
11101.00 1253
11101.99 1217
11102.98 1198
11103.98 1175
11104.97 1177
11105.97 1192
11106.96 1127
11107.96 1122
11108.95 1169
11109.95 1157
11110.94 1172
11111.93 1199
11112.93 1132
11113.92 1196
11114.92 1135
11115.91 1154
11116.91 1178
11117.90 1174
11118.90 1149
11119.89 1132
11120.89 1153
11121.88 1188
11122.88 1152
11123.87 1155
11124.87 1185
11125.86 1195
11126.86 1182
11127.85 1126
11128.85 1131
11129.84 1152
11130.84 1209
11131.84 1106
11132.83 1161
11133.83 1115
11134.82 1152
11135.82 1164
11136.81 1193
11137.81 1176
11138.81 1153
11139.80 1183
11140.80 1180
11141.79 1125
11142.79 1174
11143.79 1192
11144.78 1128
11145.78 1197
11146.77 1158
11147.77 1131
11148.77 1101
11149.76 1121
11150.76 1128
11151.75 1139
11152.75 1118
11153.75 1121
11154.74 1152
11155.74 1150
11156.74 1112
11157.73 1079
11158.73 1118
11159.73 1083
11160.72 1109
11161.72 1093
11162.72 1092
11163.71 1114
11164.71 1106
11165.71 1090
11166.71 1098
11167.70 1082
11168.70 1088
11169.70 1083
11170.69 1097
11171.69 1093
11172.69 1130
11173.69 1086
11174.68 1083
11175.68 1094
11176.68 1082
11177.68 1087
11178.67 1074
11179.67 1101
11180.67 1120
11181.67 1076
11182.66 1097
11183.66 1050
11184.66 1050
11185.66 1076
11186.66 1092
11187.65 1084
11188.65 1110
11189.65 1047
11190.65 1060
11191.65 1146
11192.64 1098
11193.64 1150
11194.64 1104
11195.64 1128
11196.64 1122
11197.64 1084
11198.63 1167
11199.63 1138
11200.63 1169
11201.63 1153
11202.63 1191
11203.63 1217
11204.63 1142
11205.63 1196
11206.62 1155
11207.62 1149
11208.62 1137
11209.62 1204
11210.62 1183
11211.62 1155
11212.62 1180
11213.62 1143
11214.62 1130
11215.62 1153
11216.61 1164
11217.61 1179
11218.61 1204
11219.61 1117
11220.61 1159
11221.61 1141
11222.61 1145
11223.61 1167
11224.61 1168
11225.61 1193
11226.61 1196
11227.61 1226
11228.61 1234
11229.61 1233
11230.61 1188
11231.61 1200
11232.61 1194
11233.61 1151
11234.61 1209
11235.61 1251
11236.61 1227
11237.61 1218
11238.61 1231
11239.61 1274
11240.61 1253
11241.61 1221
11242.61 1197
11243.61 1248
11244.61 1279
11245.61 1242
11246.61 1261
11247.61 1288
11248.62 1335
11249.62 1316
11250.62 1321
11251.62 1278
11252.62 1263
11253.62 1266
11254.62 1353
11255.62 1362
11256.62 1329
11257.62 1327
11258.62 1355
11259.63 1415
11260.63 1396
11261.63 1380
11262.63 1411
11263.63 1413
11264.63 1411
11265.63 1484
11266.64 1489
11267.64 1496
11268.64 1565
11269.64 1555
11270.64 1619
11271.64 1633
11272.65 1611
11273.65 1693
11274.65 1644
11275.65 1653
11276.65 1614
11277.65 1623
11278.66 1553
11279.66 1540
11280.66 1410
11281.66 1401
11282.67 1416
11283.67 1424
11284.67 1399
11285.67 1327
11286.67 1329
11287.68 1261
11288.68 1303
11289.68 1347
11290.68 1286
11291.69 1285
11292.69 1319
11293.69 1271
11294.70 1295
11295.70 1297
11296.70 1244
11297.70 1225
11298.71 1222
11299.71 1279
11300.71 1313
11301.72 1253
11302.72 1290
11303.72 1294
11304.72 1284
11305.73 1376
11306.73 1334
11307.73 1340
11308.74 1382
11309.74 1421
11310.74 1482
11311.75 1517
11312.75 1484
11313.76 1492
11314.76 1533
11315.76 1508
11316.77 1533
11317.77 1466
11318.77 1537
11319.78 1479
11320.78 1492
11321.79 1476
11322.79 1451
11323.79 1389
11324.80 1370
11325.80 1283
11326.81 1287
11327.81 1300
11328.81 1316
11329.82 1289
11330.82 1262
11331.83 1298
11332.83 1306
11333.84 1328
11334.84 1387
11335.85 1397
11336.85 1427
11337.85 1410
11338.86 1375
11339.86 1369
11340.87 1384
11341.87 1319
11342.88 1333
11343.88 1322
11344.89 1291
11345.89 1276
11346.90 1278
11347.90 1293
11348.91 1279
11349.91 1284
11350.92 1294
11351.92 1285
11352.93 1320
11353.94 1294
11354.94 1305
11355.95 1334
11356.95 1331
11357.96 1354
11358.96 1359
11359.97 1331
11360.97 1300
11361.98 1270
11362.99 1234
11363.99 1220
11365.00 1216
11366.00 1236
11367.01 1274
11368.02 1271
11369.02 1252
11370.03 1216
11371.03 1199
11372.04 1198
11373.05 1210
11374.05 1171
11375.06 1234
11376.06 1198
11377.07 1188
11378.08 1222
11379.08 1245
11380.09 1207
11381.10 1219
11382.10 1211
11383.11 1195
11384.12 1200
11385.12 1205
11386.13 1206
11387.14 1177
11388.14 1160
11389.15 1171
11390.16 1220
11391.17 1227
11392.17 1226
11393.18 1243
11394.19 1231
11395.19 1228
11396.20 1225
11397.21 1199
11398.22 1244
11399.22 1217
11400.23 1232
11401.24 1257
11402.25 1231
11403.25 1239
11404.26 1200
11405.27 1162
11406.28 1213
11407.28 1164
11408.29 1160
11409.30 1155
11410.31 1201
11411.31 1186
11412.32 1178
11413.33 1208
11414.34 1200
11415.35 1164
11416.35 1204
11417.36 1146
11418.37 1207
11419.38 1149
11420.39 1183
11421.40 1187
11422.40 1174
11423.41 1156
11424.42 1241
11425.43 1162
11426.44 1205
11427.45 1210
11428.46 1200
11429.46 1215
11430.47 1282
11431.48 1220
11432.49 1184
11433.50 1178
11434.51 1214
11435.52 1205
11436.53 1246
11437.54 1237
11438.54 1205
11439.55 1277
11440.56 1256
11441.57 1242
11442.58 1225
11443.59 1249
11444.60 1243
11445.61 1199
11446.62 1233
11447.63 1239
11448.64 1261
11449.65 1193
11450.66 1245
11451.67 1221
11452.68 1180
11453.69 1205
11454.70 1263
11455.71 1206
11456.72 1229
11457.73 1182
11458.74 1223
11459.75 1222
11460.76 1263
11461.77 1292
11462.78 1281
11463.79 1242
11464.80 1212
11465.81 1212
11466.82 1284
11467.83 1309
11468.84 1279
11469.85 1302
11470.86 1283
11471.87 1328
11472.88 1299
11473.89 1292
11474.90 1314
11475.91 1335
11476.92 1329
11477.93 1291
11478.95 1311
11479.96 1364
11480.97 1370
11481.98 1320
11482.99 1354
11484.00 1399
11485.01 1356
11486.02 1378
11487.03 1442
11488.05 1456
11489.06 1466
11490.07 1446
11491.08 1440
11492.09 1461
11493.10 1425
11494.11 1459
11495.13 1505
11496.14 1484
11497.15 1478
11498.16 1540
11499.17 1530
11500.18 1548
11501.20 1455
11502.21 1512
11503.22 1571
11504.23 1580
11505.24 1598
11506.26 1669
11507.27 1625
11508.28 1660
11509.29 1736
11510.30 1748
11511.32 1792
11512.33 1810
11513.34 1890
11514.35 1907
11515.37 1929
11516.38 1937
11517.39 1988
11518.40 2035
11519.42 2062
11520.43 2079
11521.44 2185
11522.45 2246
11523.47 2218
11524.48 2300
11525.49 2380
11526.51 2407
11527.52 2510
11528.53 2673
11529.55 2819
11530.56 3085
11531.57 3236
11532.59 3412
11533.60 3589
11534.61 3759
11535.63 3786
11536.64 3751
11537.65 3655
11538.67 3439
11539.68 3358
11540.69 3113
11541.71 2925
11542.72 2671
11543.73 2523
11544.75 2333
11545.76 2189
11546.78 2048
11547.79 1892
11548.80 1849
11549.82 1774
11550.83 1721
11551.85 1678
11552.86 1691
11553.87 1636
11554.89 1611
11555.90 1563
11556.92 1562
11557.93 1514
11558.95 1575
11559.96 1536
11560.97 1513
11561.99 1473
11563.00 1505
11564.02 1502
11565.03 1495
11566.05 1490
11567.06 1524
11568.08 1482
11569.09 1494
11570.11 1481
11571.12 1537
11572.14 1570
11573.15 1585
11574.17 1484
11575.18 1429
11576.20 1528
11577.21 1474
11578.23 1549
11579.24 1546
11580.26 1527
11581.27 1507
11582.29 1483
11583.30 1485
11584.32 1519
11585.33 1540
11586.35 1584
11587.37 1576
11588.38 1622
11589.40 1654
11590.41 1686
11591.43 1839
11592.44 1822
11593.46 1917
11594.48 1984
11595.49 1987
11596.51 1981
11597.52 1958
11598.54 2007
11599.56 1884
11600.57 1874
11601.59 1842
11602.61 1744
11603.62 1681
11604.64 1642
11605.66 1571
11606.67 1604
11607.69 1517
11608.70 1599
11609.72 1572
11610.74 1492
11611.75 1492
11612.77 1535
11613.79 1539
11614.81 1542
11615.82 1512
11616.84 1501
11617.86 1475
11618.87 1439
11619.89 1466
11620.91 1479
11621.92 1409
11622.94 1413
11623.96 1422
11624.98 1395
11625.99 1405
11627.01 1307
11628.03 1354
11629.05 1319
11630.06 1335
11631.08 1325
11632.10 1298
11633.12 1301
11634.13 1351
11635.15 1255
11636.17 1231
11637.19 1226
11638.20 1257
11639.22 1263
11640.24 1217
11641.26 1210
11642.28 1192
11643.29 1226
11644.31 1207
11645.33 1223
11646.35 1239
11647.37 1187
11648.39 1124
11649.40 1189
11650.42 1195
11651.44 1152
11652.46 1163
11653.48 1140
11654.50 1177
11655.51 1160
11656.53 1186
11657.55 1181
11658.57 1115
11659.59 1149
11660.61 1162
11661.63 1104
11662.65 1166
11663.67 1134
11664.68 1097
11665.70 1106
11666.72 1084
11667.74 1113
11668.76 1123
11669.78 1114
11670.80 1103
11671.82 1099
11672.84 1072
11673.86 1077
11674.88 1105
11675.90 1106
11676.92 1145
11677.94 1145
11678.96 1133
11679.98 1163
11680.99 1096
11682.01 1124
11683.03 1103
11684.05 1062
11685.07 1100
11686.09 1077
11687.11 1087
11688.13 1063
11689.15 1049
11690.17 1055
11691.19 1060
11692.21 1049
11693.24 997
11694.26 1006
11695.28 1009
11696.30 977
11697.32 1013
11698.34 1016
11699.36 1033
11700.38 994
11701.40 993
11702.42 1013
11703.44 1003
11704.46 994
11705.48 989
11706.50 991
11707.52 994
11708.54 991
11709.57 1002
11710.59 1014
11711.61 973
11712.63 990
11713.65 991
11714.67 969
11715.69 979
11716.71 951
11717.73 992
11718.76 960
11719.78 976
11720.80 982
11721.82 1008
11722.84 968
11723.86 938
11724.89 905
11725.91 931
11726.93 952
11727.95 929
11728.97 970
11729.99 939
11731.02 916
11732.04 901
11733.06 922
11734.08 937
11735.10 943
11736.13 908
11737.15 920
11738.17 912
11739.19 950
11740.22 906
11741.24 925
11742.26 941
11743.28 934
11744.30 907
11745.33 933
11746.35 923
11747.37 903
11748.40 914
11749.42 908
11750.44 905
11751.46 882
11752.49 880
11753.51 928
11754.53 919
11755.56 928
11756.58 900
11757.60 927
11758.62 905
11759.65 945
11760.67 951
11761.69 918
11762.72 911
11763.74 907
11764.76 938
11765.79 959
11766.81 954
11767.83 964
11768.86 927
11769.88 940
11770.91 887
11771.93 899
11772.95 923
11773.98 903
11775.00 913
11776.02 955
11777.05 886
11778.07 896
11779.10 939
11780.12 941
11781.14 956
11782.17 944
11783.19 968
11784.22 922
11785.24 905
11786.26 926
11787.29 968
11788.31 917
11789.34 935
11790.36 919
11791.39 916
11792.41 906
11793.44 917
11794.46 913
11795.49 907
11796.51 924
11797.54 906
11798.56 924
11799.59 928
11800.61 966
11801.63 984
11802.66 965
11803.69 908
11804.71 939
11805.74 940
11806.76 984
11807.79 969
11808.81 948
11809.84 964
11810.86 938
11811.89 960
11812.91 1011
11813.94 983
11814.96 996
11815.99 1013
11817.01 969
11818.04 1022
11819.07 994
11820.09 1015
11821.12 1089
11822.14 1116
11823.17 1065
11824.20 1053
11825.22 1033
11826.25 1034
11827.27 1039
11828.30 1029
11829.33 1013
11830.35 1058
11831.38 1021
11832.40 1059
11833.43 1045
11834.46 1053
11835.48 1024
11836.51 1049
11837.54 1017
11838.56 1036
11839.59 1049
11840.62 1066
11841.64 1072
11842.67 1055
11843.70 1047
11844.72 1044
11845.75 1043
11846.78 1075
11847.80 1062
11848.83 1070
11849.86 1080
11850.89 1091
11851.91 1109
11852.94 1078
11853.97 1109
11854.99 1085
11856.02 1149
11857.05 1173
11858.08 1164
11859.10 1165
11860.13 1123
11861.16 1120
11862.19 1097
11863.21 1202
11864.24 1176
11865.27 1216
11866.30 1127
11867.33 1140
11868.35 1156
11869.38 1201
11870.41 1206
11871.44 1199
11872.47 1200
11873.49 1179
11874.52 1222
11875.55 1233
11876.58 1213
11877.61 1217
11878.63 1264
11879.66 1251
11880.69 1244
11881.72 1285
11882.75 1271
11883.78 1244
11884.81 1286
11885.83 1305
11886.86 1318
11887.89 1393
11888.92 1360
11889.95 1395
11890.98 1373
11892.01 1395
11893.04 1434
11894.06 1523
11895.09 1546
11896.12 1521
11897.15 1519
11898.18 1584
11899.21 1613
11900.24 1599
11901.27 1568
11902.30 1575
11903.33 1552
11904.36 1575
11905.39 1615
11906.42 1565
11907.45 1579
11908.48 1579
11909.50 1566
11910.53 1561
11911.56 1516
11912.59 1514
11913.62 1443
11914.65 1484
11915.68 1523
11916.71 1501
11917.74 1505
11918.77 1538
11919.80 1577
11920.83 1631
11921.86 1687
11922.89 1767
11923.92 1821
11924.95 1778
11925.99 1825
11927.02 1874
11928.05 1880
11929.08 1824
11930.11 1833
11931.14 1816
11932.17 1756
11933.20 1745
11934.23 1654
11935.26 1592
11936.29 1516
11937.32 1496
11938.35 1460
11939.38 1459
11940.41 1402
11941.45 1411
11942.48 1347
11943.51 1376
11944.54 1371
11945.57 1355
11946.60 1281
11947.63 1323
11948.66 1334
11949.70 1321
11950.73 1310
11951.76 1313
11952.79 1293
11953.82 1287
11954.85 1299
11955.88 1246
11956.92 1298
11957.95 1266
11958.98 1316
11960.01 1346
11961.04 1305
11962.08 1318
11963.11 1346
11964.14 1325
11965.17 1357
11966.20 1380
11967.24 1379
11968.27 1387
11969.30 1363
11970.33 1396
11971.36 1370
11972.40 1400
11973.43 1384
11974.46 1423
11975.49 1434
11976.53 1355
11977.56 1402
11978.59 1417
11979.62 1424
11980.66 1432
11981.69 1501
11982.72 1415
11983.76 1414
11984.79 1389
11985.82 1423
11986.85 1487
11987.89 1490
11988.92 1469
11989.95 1471
11990.99 1492
11992.02 1460
11993.05 1468
11994.09 1499
11995.12 1511
11996.15 1510
11997.19 1503
11998.22 1448
11999.25 1525
12000.29 1533
12001.32 1534
12002.35 1542
12003.39 1581
12004.42 1561
12005.46 1607
12006.49 1635
12007.52 1642
12008.56 1667
12009.59 1715
12010.63 1745
12011.66 1763
12012.69 1749
12013.73 1878
12014.76 1869
12015.80 1816
12016.83 1839
12017.86 1838
12018.90 1782
12019.93 1784
12020.97 1726
12022.00 1756
12023.04 1777
12024.07 1779
12025.11 1791
12026.14 1720
12027.18 1738
12028.21 1774
12029.25 1783
12030.28 1740
12031.32 1679
12032.35 1695
12033.39 1602
12034.42 1592
12035.46 1576
12036.49 1594
12037.53 1579
12038.56 1546
12039.60 1565
12040.63 1556
12041.67 1506
12042.70 1471
12043.74 1471
12044.77 1518
12045.81 1555
12046.84 1468
12047.88 1507
12048.92 1530
12049.95 1519
12050.99 1507
12052.02 1488
12053.06 1493
12054.09 1522
12055.13 1523
12056.17 1533
12057.20 1515
12058.24 1484
12059.27 1514
12060.31 1436
12061.35 1425
12062.38 1410
12063.42 1378
12064.46 1362
12065.49 1413
12066.53 1416
12067.56 1390
12068.60 1338
12069.64 1342
12070.67 1350
12071.71 1322
12072.75 1329
12073.78 1377
12074.82 1346
12075.86 1316
12076.89 1335
12077.93 1323
12078.97 1340
12080.01 1361
12081.04 1361
12082.08 1329
12083.12 1316
12084.15 1318
12085.19 1334
12086.23 1333
12087.27 1364
12088.30 1330
12089.34 1384
12090.38 1354
12091.41 1359
12092.45 1405
12093.49 1434
12094.53 1436
12095.57 1429
12096.60 1458
12097.64 1432
12098.68 1436
12099.72 1438
12100.75 1462
12101.79 1465
12102.83 1401
12103.87 1436
12104.91 1390
12105.94 1360
12106.98 1356
12108.02 1302
12109.06 1289
12110.10 1240
12111.14 1225
12112.17 1251
12113.21 1262
12114.25 1242
12115.29 1175
12116.33 1219
12117.37 1165
12118.40 1202
12119.44 1162
12120.48 1168
12121.52 1186
12122.56 1145
12123.60 1162
12124.64 1146
12125.68 1173
12126.72 1132
12127.75 1098
12128.79 1140
12129.83 1180
12130.87 1134
12131.91 1160
12132.95 1129
12133.99 1131
12135.03 1088
12136.07 1107
12137.11 1146
12138.15 1111
12139.19 1127
12140.23 1114
12141.27 1137
12142.31 1080
12143.35 1124
12144.38 1077
12145.42 1092
12146.46 1048
12147.50 1135
12148.54 1101
12149.58 1105
12150.62 1073
12151.66 1082
12152.70 1079
12153.74 1039
12154.78 1104
12155.82 1108
12156.87 1087
12157.91 1033
12158.95 1092
12159.99 1046
12161.03 1078
12162.07 1066
12163.11 1080
12164.15 1052
12165.19 1086
12166.23 1056
12167.27 1021
12168.31 1045
12169.35 1053
12170.39 1050
12171.43 1025
12172.47 1042
12173.52 1050
12174.56 1011
12175.60 1019
12176.64 1018
12177.68 1001
12178.72 983
12179.76 1011
12180.80 1018
12181.85 1039
12182.89 999
12183.93 998
12184.97 1012
12186.01 1019
12187.05 1015
12188.09 1044
12189.14 1016
12190.18 981
12191.22 982
12192.26 975
12193.30 990
12194.34 1015
12195.39 979
12196.43 1034
12197.47 951
12198.51 974
12199.55 1002
12200.60 999
12201.64 1000
12202.68 980
12203.72 968
12204.77 972
12205.81 949
12206.85 909
12207.89 991
12208.94 944
12209.98 970
12211.02 953
12212.06 984
12213.11 982
12214.15 931
12215.19 926
12216.23 942
12217.28 947
12218.32 959
12219.36 930
12220.41 965
12221.45 976
12222.49 942
12223.54 937
12224.58 929
12225.62 908
12226.66 920
12227.71 957
12228.75 956
12229.79 943
12230.84 909
12231.88 925
12232.93 1002
12233.97 972
12235.01 969
12236.06 939
12237.10 966
12238.14 933
12239.19 953
12240.23 916
12241.28 964
12242.32 938
12243.36 992
12244.41 897
12245.45 942
12246.50 911
12247.54 920
12248.58 932
12249.63 922
12250.67 875
12251.72 901
12252.76 892
12253.80 880
12254.85 885
12255.89 859
12256.94 916
12257.98 851
12259.03 882
12260.07 883
12261.12 860
12262.16 857
12263.21 869
12264.25 883
12265.30 910
12266.34 858
12267.39 887
12268.43 877
12269.48 873
12270.52 865
12271.57 837
12272.61 856
12273.66 822
12274.70 843
12275.75 853
12276.79 889
12277.84 867
12278.88 868
12279.93 851
12280.98 873
12282.02 854
12283.07 884
12284.11 854
12285.16 885
12286.20 845
12287.25 862
12288.30 920
12289.34 864
12290.39 873
12291.43 878
12292.48 807
12293.53 861
12294.57 879
12295.62 816
12296.66 824
12297.71 809
12298.76 849
12299.80 848
12300.85 872
12301.90 855
12302.94 814
12303.99 825
12305.04 837
12306.08 893
12307.13 868
12308.18 835
12309.22 826
12310.27 821
12311.32 857
12312.36 856
12313.41 846
12314.46 813
12315.50 841
12316.55 834
12317.60 826
12318.65 831
12319.69 808
12320.74 846
12321.79 816
12322.83 832
12323.88 831
12324.93 838
12325.98 871
12327.02 835
12328.07 845
12329.12 811
12330.17 844
12331.21 857
12332.26 833
12333.31 817
12334.36 825
12335.41 812
12336.45 814
12337.50 846
12338.55 844
12339.60 856
12340.65 810
12341.69 830
12342.74 845
12343.79 827
12344.84 830
12345.89 807
12346.94 808
12347.98 801
12349.03 831
12350.08 819
12351.13 818
12352.18 822
12353.23 867
12354.28 855
12355.32 808
12356.37 810
12357.42 838
12358.47 786
12359.52 866
12360.57 827
12361.62 882
12362.67 891
12363.72 850
12364.76 874
12365.81 885
12366.86 804
12367.91 833
12368.96 868
12370.01 854
12371.06 849
12372.11 880
12373.16 877
12374.21 859
12375.26 874
12376.31 865
12377.36 887
12378.41 856
12379.46 885
12380.51 871
12381.56 823
12382.61 886
12383.66 877
12384.71 886
12385.76 875
12386.81 859
12387.86 868
12388.91 914
12389.96 876
12391.01 892
12392.06 901
12393.11 841
12394.16 887
12395.21 908
12396.26 896
12397.31 885
12398.36 884
12399.41 890
12400.46 892
12401.51 893
12402.56 897
12403.61 890
12404.66 918
12405.71 908
12406.77 883
12407.82 890
12408.87 912
12409.92 909
12410.97 936
12412.02 935
12413.07 937
12414.12 951
12415.17 916
12416.23 896
12417.28 930
12418.33 956
12419.38 951
12420.43 927
12421.48 935
12422.53 918
12423.59 930
12424.64 915
12425.69 937
12426.74 958
12427.79 991
12428.84 1006
12429.90 979
12430.95 981
12432.00 983
12433.05 924
12434.10 960
12435.16 985
12436.21 965
12437.26 948
12438.31 964
12439.37 974
12440.42 961
12441.47 988
12442.52 942
12443.58 986
12444.63 987
12445.68 1039
12446.73 1024
12447.79 1056
12448.84 1073
12449.89 1012
12450.94 1032
12452.00 1093
12453.05 1077
12454.10 1121
12455.16 1125
12456.21 1104
12457.26 1133
12458.31 1181
12459.37 1194
12460.42 1185
12461.47 1245
12462.53 1258
12463.58 1315
12464.63 1424
12465.69 1489
12466.74 1567
12467.79 1647
12468.85 1657
12469.90 1765
12470.95 1757
12472.01 1846
12473.06 1835
12474.12 1796
12475.17 1764
12476.22 1753
12477.28 1658
12478.33 1605
12479.39 1527
12480.44 1485
12481.49 1416
12482.55 1328
12483.60 1269
12484.66 1238
12485.71 1185
12486.76 1133
12487.82 1143
12488.87 1143
12489.93 1104
12490.98 1122
12492.04 1101
12493.09 1074
12494.15 1080
12495.20 1095
12496.25 1073
12497.31 1058
12498.36 1062
12499.42 1084
12500.47 1058
12501.53 1057
12502.58 1053
12503.64 1021
12504.69 1020
12505.75 1041
12506.80 1048
12507.86 1050
12508.91 1031
12509.97 1033
12511.03 1032
12512.08 1031
12513.14 1004
12514.19 998
12515.25 1053
12516.30 1047
12517.36 1028
12518.41 953
12519.47 999
12520.52 1024
12521.58 1019
12522.64 1010
12523.69 1027
12524.75 1043
12525.80 1067
12526.86 1040
12527.92 1116
12528.97 1055
12530.03 1061
12531.08 1036
12532.14 1053
12533.20 1076
12534.25 1054
12535.31 1100
12536.37 1137
12537.42 1101
12538.48 1116
12539.54 1136
12540.59 1172
12541.65 1170
12542.70 1143
12543.76 1193
12544.82 1189
12545.88 1204
12546.93 1239
12547.99 1197
12549.05 1227
12550.10 1242
12551.16 1252
12552.22 1203
12553.27 1226
12554.33 1213
12555.39 1225
12556.45 1214
12557.50 1238
12558.56 1247
12559.62 1204
12560.67 1183
12561.73 1151
12562.79 1164
12563.85 1127
12564.90 1153
12565.96 1154
12567.02 1167
12568.08 1156
12569.14 1132
12570.19 1093
12571.25 1099
12572.31 1131
12573.37 1153
12574.42 1156
12575.48 1150
12576.54 1133
12577.60 1143
12578.66 1163
12579.72 1120
12580.77 1154
12581.83 1137
12582.89 1140
12583.95 1133
12585.01 1126
12586.07 1144
12587.12 1160
12588.18 1098
12589.24 1139
12590.30 1117
12591.36 1124
12592.42 1093
12593.48 1132
12594.53 1119
12595.59 1129
12596.65 1188
12597.71 1162
12598.77 1140
12599.83 1175
12600.89 1222
12601.95 1202
12603.01 1209
12604.07 1186
12605.13 1181
12606.18 1219
12607.24 1243
12608.30 1253
12609.36 1268
12610.42 1273
12611.48 1327
12612.54 1318
12613.60 1375
12614.66 1368
12615.72 1311
12616.78 1381
12617.84 1404
12618.90 1436
12619.96 1406
12621.02 1400
12622.08 1410
12623.14 1501
12624.20 1456
12625.26 1449
12626.32 1429
12627.38 1379
12628.44 1374
12629.50 1348
12630.56 1344
12631.62 1315
12632.68 1273
12633.74 1264
12634.80 1238
12635.86 1238
12636.92 1221
12637.98 1219
12639.04 1167
12640.11 1171
12641.17 1174
12642.23 1136
12643.29 1118
12644.35 1154
12645.41 1142
12646.47 1115
12647.53 1081
12648.59 1107
12649.65 1126
12650.72 1122
12651.78 1167
12652.84 1175
12653.90 1118
12654.96 1128
12656.02 1176
12657.08 1195
12658.14 1197
12659.21 1165
12660.27 1160
12661.33 1189
12662.39 1172
12663.45 1165
12664.51 1154
12665.58 1178
12666.64 1237
12667.70 1151
12668.76 1198
12669.82 1196
12670.89 1220
12671.95 1197
12673.01 1231
12674.07 1235
12675.13 1249
12676.20 1228
12677.26 1216
12678.32 1245
12679.38 1237
12680.45 1271
12681.51 1197
12682.57 1234
12683.63 1216
12684.70 1212
12685.76 1269
12686.82 1224
12687.88 1218
12688.95 1248
12690.01 1228
12691.07 1251
12692.14 1262
12693.20 1269
12694.26 1323
12695.32 1304
12696.39 1298
12697.45 1324
12698.51 1366
12699.58 1411
12700.64 1408
12701.70 1420
12702.77 1415
12703.83 1428
12704.89 1428
12705.96 1415
12707.02 1405
12708.08 1380
12709.15 1423
12710.21 1364
12711.28 1381
12712.34 1370
12713.40 1369
12714.47 1408
12715.53 1372
12716.59 1396
12717.66 1371
12718.72 1377
12719.79 1371
12720.85 1399
12721.92 1401
12722.98 1431
12724.04 1433
12725.11 1421
12726.17 1451
12727.24 1426
12728.30 1474
12729.37 1465
12730.43 1482
12731.49 1455
12732.56 1411
12733.62 1375
12734.69 1433
12735.75 1371
12736.82 1367
12737.88 1360
12738.95 1369
12740.01 1331
12741.08 1326
12742.14 1362
12743.21 1331
12744.27 1339
12745.34 1348
12746.40 1331
12747.47 1321
12748.53 1299
12749.60 1307
12750.66 1351
12751.73 1268
12752.79 1298
12753.86 1280
12754.93 1315
12755.99 1373
12757.06 1357
12758.12 1313
12759.19 1263
12760.25 1267
12761.32 1229
12762.39 1211
12763.45 1246
12764.52 1242
12765.58 1222
12766.65 1211
12767.72 1198
12768.78 1179
12769.85 1199
12770.91 1186
12771.98 1148
12773.05 1173
12774.11 1124
12775.18 1162
12776.25 1174
12777.31 1212
12778.38 1190
12779.45 1154
12780.51 1149
12781.58 1203
12782.65 1139
12783.71 1168
12784.78 1117
12785.85 1113
12786.91 1134
12787.98 1100
12789.05 1124
12790.11 1120
12791.18 1137
12792.25 1141
12793.31 1144
12794.38 1094
12795.45 1140
12796.52 1115
12797.58 1132
12798.65 1135
12799.72 1105
12800.79 1149
12801.85 1148
12802.92 1151
12803.99 1153
12805.06 1180
12806.12 1182
12807.19 1151
12808.26 1127
12809.33 1183
12810.39 1181
12811.46 1180
12812.53 1188
12813.60 1249
12814.67 1215
12815.73 1239
12816.80 1191
12817.87 1166
12818.94 1170
12820.01 1150
12821.08 1147
12822.14 1196
12823.21 1194
12824.28 1150
12825.35 1135
12826.42 1126
12827.49 1155
12828.55 1155
12829.62 1169
12830.69 1171
12831.76 1126
12832.83 1089
12833.90 1069
12834.97 1041
12836.04 1048
12837.11 992
12838.17 1021
12839.24 1014
12840.31 1007
12841.38 1011
12842.45 1037
12843.52 1015
12844.59 1010
12845.66 997
12846.73 943
12847.80 943
12848.87 965
12849.94 962
12851.01 965
12852.08 924
12853.14 937
12854.21 939
12855.28 1005
12856.35 912
12857.42 959
12858.49 957
12859.56 938
12860.63 945
12861.70 919
12862.77 922
12863.84 942
12864.91 915
12865.98 942
12867.05 906
12868.12 910
12869.19 894
12870.26 867
12871.34 890
12872.41 890
12873.48 878
12874.55 901
12875.62 942
12876.69 904
12877.76 887
12878.83 903
12879.90 861
12880.97 854
12882.04 920
12883.11 895
12884.18 918
12885.25 881
12886.33 890
12887.40 844
12888.47 872
12889.54 870
12890.61 804
12891.68 834
12892.75 857
12893.82 870
12894.89 824
12895.97 827
12897.04 830
12898.11 795
12899.18 816
12900.25 819
12901.32 842
12902.40 866
12903.47 827
12904.54 795
12905.61 818
12906.68 809
12907.75 850
12908.83 804
12909.90 844
12910.97 840
12912.04 819
12913.11 823
12914.19 838
12915.26 820
12916.33 766
12917.40 786
12918.48 806
12919.55 773
12920.62 755
12921.69 774
12922.77 766
12923.84 796
12924.91 746
12925.98 765
12927.06 787
12928.13 789
12929.20 780
12930.27 783
12931.35 772
12932.42 770
12933.49 769
12934.57 794
12935.64 775
12936.71 760
12937.79 739
12938.86 747
12939.93 741
12941.01 762
12942.08 760
12943.15 727
12944.23 751
12945.30 750
12946.37 783
12947.45 774
12948.52 766
12949.59 767
12950.67 738
12951.74 773
12952.81 784
12953.89 747
12954.96 727
12956.04 740
12957.11 725
12958.18 775
12959.26 726
12960.33 730
12961.41 742
12962.48 743
12963.55 797
12964.63 762
12965.70 739
12966.78 721
12967.85 701
12968.93 753
12970.00 773
12971.07 747
12972.15 762
12973.22 763
12974.30 746
12975.37 764
12976.45 742
12977.52 742
12978.60 732
12979.67 771
12980.75 743
12981.82 763
12982.90 754
12983.97 726
12985.05 706
12986.12 732
12987.20 744
12988.27 693
12989.35 776
12990.42 766
12991.50 757
12992.57 721
12993.65 716
12994.73 753
12995.80 716
12996.88 767
12997.95 726
12999.03 753
13000.10 726
13001.18 737
13002.25 738
13003.33 737
13004.41 755
13005.48 788
13006.56 738
13007.63 736
13008.71 764
13009.79 747
13010.86 715
13011.94 710
13013.02 757
13014.09 761
13015.17 761
13016.24 773
13017.32 740
13018.40 759
13019.47 798
13020.55 740
13021.63 738
13022.70 770
13023.78 778
13024.86 791
13025.93 728
13027.01 778
13028.09 775
13029.16 794
13030.24 726
13031.32 737
13032.40 766
13033.47 758
13034.55 797
13035.63 725
13036.70 766
13037.78 751
13038.86 746
13039.94 772
13041.01 735
13042.09 701
13043.17 738
13044.25 771
13045.32 761
13046.40 784
13047.48 730
13048.56 753
13049.63 741
13050.71 710
13051.79 725
13052.87 767
13053.95 739
13055.02 745
13056.10 731
13057.18 750
13058.26 712
13059.34 754
13060.41 722
13061.49 759
13062.57 711
13063.65 731
13064.73 732
13065.81 724
13066.88 702
13067.96 715
13069.04 711
13070.12 735
13071.20 733
13072.28 742
13073.36 743
13074.43 751
13075.51 727
13076.59 707
13077.67 732
13078.75 718
13079.83 702
13080.91 729
13081.99 740
13083.07 718
13084.15 734
13085.23 738
13086.30 774
13087.38 752
13088.46 709
13089.54 730
13090.62 753
13091.70 741
13092.78 700
13093.86 753
13094.94 706
13096.02 724
13097.10 710
13098.18 696
13099.26 709
13100.34 740
13101.42 744
13102.50 804
13103.58 773
13104.66 719
13105.74 722
13106.82 772
13107.90 751
13108.98 731
13110.06 738
13111.14 749
13112.22 756
13113.30 757
13114.38 732
13115.46 737
13116.54 783
13117.62 787
13118.70 739
13119.78 742
13120.86 720
13121.95 758
13123.03 769
13124.11 744
13125.19 760
13126.27 786
13127.35 779
13128.43 736
13129.51 754
13130.59 776
13131.67 715
13132.76 729
13133.84 737
13134.92 758
13136.00 742
13137.08 786
13138.16 769
13139.24 736
13140.32 771
13141.41 793
13142.49 802
13143.57 736
13144.65 727
13145.73 765
13146.81 772
13147.90 745
13148.98 772
13150.06 784
13151.14 778
13152.22 782
13153.31 754
13154.39 712
13155.47 745
13156.55 760
13157.63 777
13158.72 733
13159.80 733
13160.88 728
13161.96 749
13163.05 793
13164.13 794
13165.21 765
13166.29 769
13167.38 786
13168.46 752
13169.54 738
13170.62 778
13171.71 745
13172.79 789
13173.87 766
13174.96 760
13176.04 760
13177.12 732
13178.20 758
13179.29 765
13180.37 732
13181.45 745
13182.54 789
13183.62 788
13184.70 751
13185.79 775
13186.87 797
13187.95 770
13189.04 761
13190.12 744
13191.20 774
13192.29 812
13193.37 796
13194.46 752
13195.54 762
13196.62 753
13197.71 764
13198.79 728
13199.88 771
13200.96 780
13202.04 756
13203.13 724
13204.21 745
13205.30 748
13206.38 743
13207.46 808
13208.55 802
13209.63 788
13210.72 764
13211.80 773
13212.89 750
13213.97 751
13215.05 780
13216.14 775
13217.22 732
13218.31 822
13219.39 798
13220.48 775
13221.56 796
13222.65 790
13223.73 814
13224.82 793
13225.90 790
13226.99 817
13228.07 800
13229.16 799
13230.24 814
13231.33 772
13232.41 798
13233.50 821
13234.58 824
13235.67 807
13236.76 843
13237.84 832
13238.93 809
13240.01 859
13241.10 836
13242.18 841
13243.27 800
13244.35 844
13245.44 866
13246.53 894
13247.61 850
13248.70 831
13249.78 860
13250.87 867
13251.96 858
13253.04 841
13254.13 827
13255.21 850
13256.30 881
13257.39 831
13258.47 789
13259.56 864
13260.65 864
13261.73 853
13262.82 880
13263.91 898
13264.99 909
13266.08 909
13267.17 912
13268.25 888
13269.34 943
13270.43 912
13271.51 933
13272.60 954
13273.69 960
13274.77 940
13275.86 894
13276.95 909
13278.04 953
13279.12 922
13280.21 961
13281.30 926
13282.38 949
13283.47 948
13284.56 921
13285.65 955
13286.73 944
13287.82 929
13288.91 950
13290.00 966
13291.08 976
13292.17 952
13293.26 981
13294.35 993
13295.44 989
13296.52 966
13297.61 957
13298.70 960
13299.79 993
13300.88 1024
13301.96 1050
13303.05 1031
13304.14 959
13305.23 995
13306.32 1039
13307.41 983
13308.49 979
13309.58 1012
13310.67 1017
13311.76 1059
13312.85 1006
13313.94 1037
13315.02 1011
13316.11 1047
13317.20 1020
13318.29 1032
13319.38 1040
13320.47 1074
13321.56 1127
13322.65 1054
13323.74 1027
13324.82 1047
13325.91 1065
13327.00 1085
13328.09 1101
13329.18 1078
13330.27 1057
13331.36 1072
13332.45 1082
13333.54 1149
13334.63 1115
13335.72 1119
13336.81 1106
13337.90 1130
13338.99 1122
13340.08 1110
13341.17 1081
13342.26 1105
13343.35 1128
13344.44 1122
13345.53 1125
13346.61 1161
13347.70 1126
13348.79 1107
13349.89 1074
13350.98 1139
13352.07 1125
13353.16 1119
13354.25 1140
13355.34 1168
13356.43 1117
13357.52 1176
13358.61 1219
13359.70 1199
13360.79 1149
13361.88 1163
13362.97 1176
13364.06 1211
13365.15 1217
13366.24 1189
13367.33 1157
13368.42 1114
13369.51 1146
13370.60 1128
13371.70 1131
13372.79 1100
13373.88 1082
13374.97 1068
13376.06 1065
13377.15 1044
13378.24 1036
13379.33 1004
13380.43 1009
13381.52 1000
13382.61 967
13383.70 998
13384.79 1050
13385.88 960
13386.97 961
13388.07 985
13389.16 998
13390.25 954
13391.34 969
13392.43 946
13393.52 949
13394.62 959
13395.71 939
13396.80 958
13397.89 931
13398.98 987
13400.08 993
13401.17 979
13402.26 964
13403.35 973
13404.45 982
13405.54 964
13406.63 977
13407.72 980
13408.82 1024
13409.91 992
13411.00 978
13412.09 960
13413.19 974
13414.28 978
13415.37 1015
13416.46 1002
13417.56 936
13418.65 963
13419.74 1009
13420.84 984
13421.93 979
13423.02 1024
13424.11 996
13425.21 1000
13426.30 982
13427.39 966
13428.49 1000
13429.58 1010
13430.67 1038
13431.77 1018
13432.86 1018
13433.95 997
13435.05 1028
13436.14 1024
13437.24 1065
13438.33 1062
13439.42 1024
13440.52 1031
13441.61 1070
13442.70 1014
13443.80 1034
13444.89 1027
13445.99 1047
13447.08 1036
13448.17 1078
13449.27 1100
13450.36 1046
13451.46 1090
13452.55 1098
13453.64 1087
13454.74 1137
13455.83 1095
13456.93 1079
13458.02 1070
13459.12 1078
13460.21 1112
13461.31 1108
13462.40 1143
13463.50 1127
13464.59 1119
13465.69 1124
13466.78 1121
13467.87 1169
13468.97 1124
13470.06 1156
13471.16 1153
13472.25 1131
13473.35 1142
13474.44 1118
13475.54 1109
13476.64 1150
13477.73 1148
13478.83 1151
13479.92 1148
13481.02 1193
13482.11 1236
13483.21 1166
13484.30 1155
13485.40 1167
13486.49 1176
13487.59 1161
13488.69 1228
13489.78 1205
13490.88 1228
13491.97 1285
13493.07 1274
13494.17 1270
13495.26 1283
13496.36 1299
13497.45 1266
13498.55 1272
13499.65 1267
13500.74 1305
13501.84 1290
13502.93 1247
13504.03 1233
13505.13 1189
13506.22 1247
13507.32 1182
13508.42 1203
13509.51 1195
13510.61 1202
13511.71 1194
13512.80 1125
13513.90 1110
13515.00 1116
13516.09 1148
13517.19 1152
13518.29 1103
13519.38 1121
13520.48 1120
13521.58 1127
13522.68 1091
13523.77 1045
13524.87 1104
13525.97 1123
13527.06 1052
13528.16 1002
13529.26 1057
13530.36 1098
13531.45 1037
13532.55 1008
13533.65 1054
13534.75 1018
13535.84 1028
13536.94 1023
13538.04 1069
13539.14 1011
13540.23 996
13541.33 978
13542.43 1000
13543.53 945
13544.63 919
13545.72 962
13546.82 974
13547.92 983
13549.02 976
13550.12 979
13551.22 967
13552.31 949
13553.41 923
13554.51 952
13555.61 942
13556.71 963
13557.81 983
13558.90 949
13560.00 951
13561.10 994
13562.20 984
13563.30 976
13564.40 947
13565.50 988
13566.60 1008
13567.69 1001
13568.79 984
13569.89 980
13570.99 957
13572.09 958
13573.19 985
13574.29 1017
13575.39 978
13576.49 996
13577.59 995
13578.69 1031
13579.79 1007
13580.89 1002
13581.98 1003
13583.08 997
13584.18 992
13585.28 978
13586.38 1016
13587.48 1034
13588.58 1028
13589.68 1001
13590.78 1004
13591.88 968
13592.98 990
13594.08 1008
13595.18 1043
13596.28 1003
13597.38 1009
13598.48 1070
13599.58 1056
13600.68 1061
13601.78 1031
13602.88 1042
13603.98 1036
13605.08 1023
13606.18 1066
13607.29 1065
13608.39 1020
13609.49 1086
13610.59 1073
13611.69 1046
13612.79 1000
13613.89 1060
13614.99 1086
13616.09 1062
13617.19 1061
13618.29 1019
13619.39 1056
13620.50 1047
13621.60 1042
13622.70 1053
13623.80 1057
13624.90 1074
13626.00 1088
13627.10 1072
13628.20 1093
13629.31 1083
13630.41 1101
13631.51 1079
13632.61 1061
13633.71 1082
13634.81 1109
13635.91 1068
13637.02 1102
13638.12 1069
13639.22 1085
13640.32 1103
13641.42 1102
13642.53 1090
13643.63 1043
13644.73 1061
13645.83 1091
13646.93 1098
13648.04 1075
13649.14 1065
13650.24 1047
13651.34 1045
13652.45 1075
13653.55 1077
13654.65 1071
13655.75 1094
13656.85 1122
13657.96 1061
13659.06 1069
13660.16 1016
13661.27 1080
13662.37 1104
13663.47 1122
13664.57 1133
13665.68 1099
13666.78 1115
13667.88 1047
13668.99 1112
13670.09 1127
13671.19 1149
13672.29 1154
13673.40 1211
13674.50 1173
13675.60 1192
13676.71 1185
13677.81 1196
13678.91 1174
13680.02 1186
13681.12 1231
13682.23 1215
13683.33 1168
13684.43 1170
13685.54 1156
13686.64 1164
13687.74 1186
13688.85 1160
13689.95 1159
13691.06 1132
13692.16 1147
13693.26 1132
13694.37 1155
13695.47 1151
13696.58 1125
13697.68 1162
13698.78 1139
13699.89 1190
13700.99 1178
13702.10 1207
13703.20 1198
13704.31 1156
13705.41 1164
13706.51 1178
13707.62 1201
13708.72 1191
13709.83 1207
13710.93 1219
13712.04 1175
13713.14 1241
13714.25 1232
13715.35 1266
13716.46 1298
13717.56 1192
13718.67 1237
13719.77 1291
13720.88 1348
13721.98 1315
13723.09 1345
13724.19 1353
13725.30 1353
13726.40 1323
13727.51 1359
13728.61 1328
13729.72 1372
13730.83 1358
13731.93 1342
13733.04 1358
13734.14 1398
13735.25 1412
13736.35 1390
13737.46 1426
13738.57 1380
13739.67 1385
13740.78 1436
13741.88 1480
13742.99 1464
13744.09 1495
13745.20 1532
13746.31 1529
13747.41 1548
13748.52 1541
13749.63 1618
13750.73 1667
13751.84 1694
13752.94 1689
13754.05 1715
13755.16 1686
13756.26 1790
13757.37 1842
13758.48 1846
13759.58 1888
13760.69 1891
13761.80 1928
13762.90 1980
13764.01 2024
13765.12 2009
13766.22 2006
13767.33 1982
13768.44 1984
13769.55 2037
13770.65 1997
13771.76 1949
13772.87 1878
13773.97 1840
13775.08 1779
13776.19 1770
13777.30 1686
13778.40 1615
13779.51 1600
13780.62 1592
13781.73 1563
13782.83 1510
13783.94 1477
13785.05 1490
13786.16 1466
13787.26 1437
13788.37 1387
13789.48 1393
13790.59 1413
13791.70 1352
13792.80 1367
13793.91 1407
13795.02 1383
13796.13 1345
13797.24 1328
13798.35 1355
13799.45 1332
13800.56 1317
13801.67 1312
13802.78 1352
13803.89 1363
13805.00 1339
13806.10 1336
13807.21 1380
13808.32 1365
13809.43 1314
13810.54 1310
13811.65 1341
13812.76 1312
13813.86 1324
13814.97 1323
13816.08 1306
13817.19 1280
13818.30 1306
13819.41 1270
13820.52 1275
13821.63 1254
13822.74 1200
13823.85 1237
13824.96 1262
13826.06 1261
13827.17 1217
13828.28 1259
13829.39 1220
13830.50 1228
13831.61 1227
13832.72 1251
13833.83 1204
13834.94 1262
13836.05 1260
13837.16 1253
13838.27 1252
13839.38 1300
13840.49 1304
13841.60 1284
13842.71 1287
13843.82 1297
13844.93 1300
13846.04 1290
13847.15 1272
13848.26 1289
13849.37 1338
13850.48 1285
13851.59 1299
13852.70 1317
13853.81 1343
13854.92 1317
13856.03 1321
13857.14 1328
13858.25 1310
13859.37 1332
13860.48 1351
13861.59 1351
13862.70 1338
13863.81 1327
13864.92 1334
13866.03 1361
13867.14 1356
13868.25 1335
13869.36 1347
13870.47 1359
13871.59 1406
13872.70 1459
13873.81 1473
13874.92 1416
13876.03 1440
13877.14 1447
13878.25 1484
13879.36 1522
13880.48 1565
13881.59 1585
13882.70 1576
13883.81 1674
13884.92 1709
13886.03 1654
13887.15 1691
13888.26 1698
13889.37 1734
13890.48 1716
13891.59 1674
13892.71 1717
13893.82 1682
13894.93 1607
13896.04 1618
13897.15 1586
13898.27 1531
13899.38 1468
13900.49 1398
13901.60 1456
13902.72 1375
13903.83 1359
13904.94 1347
13906.05 1318
13907.17 1330
13908.28 1275
13909.39 1289
13910.50 1281
13911.62 1268
13912.73 1231
13913.84 1255
13914.95 1232
13916.07 1306
13917.18 1285
13918.29 1204
13919.41 1220
13920.52 1231
13921.63 1212
13922.75 1229
13923.86 1268
13924.97 1227
13926.09 1230
13927.20 1206
13928.31 1196
13929.43 1214
13930.54 1254
13931.65 1198
13932.77 1201
13933.88 1181
13934.99 1200
13936.11 1183
13937.22 1139
13938.34 1186
13939.45 1165
13940.56 1186
13941.68 1151
13942.79 1132
13943.91 1133
13945.02 1125
13946.13 1074
13947.25 1064
13948.36 1108
13949.48 1156
13950.59 1132
13951.70 1098
13952.82 1082
13953.93 1115
13955.05 1096
13956.16 1147
13957.28 1109
13958.39 1108
13959.51 1151
13960.62 1129
13961.74 1119
13962.85 1144
13963.97 1115
13965.08 1091
13966.20 1143
13967.31 1145
13968.43 1153
13969.54 1165
13970.66 1162
13971.77 1110
13972.89 1155
13974.00 1150
13975.12 1142
13976.23 1174
13977.35 1162
13978.46 1159
13979.58 1188
13980.69 1133
13981.81 1133
13982.92 1133
13984.04 1094
13985.16 1175
13986.27 1155
13987.39 1173
13988.50 1161
13989.62 1158
13990.74 1143
13991.85 1156
13992.97 1183
13994.08 1185
13995.20 1196
13996.32 1129
13997.43 1228
13998.55 1123
13999.66 1146
14000.78 1169
14001.90 1168
14003.01 1115
14004.13 1114
14005.25 1164
14006.36 1156
14007.48 1173
14008.60 1141
14009.71 1133
14010.83 1164
14011.95 1149
14013.06 1118
14014.18 1127
14015.30 1117
14016.41 1150
14017.53 1154
14018.65 1153
14019.76 1178
14020.88 1181
14022.00 1113
14023.12 1150
14024.23 1139
14025.35 1147
14026.47 1163
14027.59 1131
14028.70 1126
14029.82 1172
14030.94 1203
14032.06 1169
14033.17 1182
14034.29 1169
14035.41 1192
14036.53 1185
14037.64 1214
14038.76 1228
14039.88 1219
14041.00 1200
14042.11 1218
14043.23 1189
14044.35 1194
14045.47 1221
14046.59 1220
14047.71 1299
14048.82 1236
14049.94 1281
14051.06 1282
14052.18 1319
14053.30 1326
14054.42 1293
14055.53 1304
14056.65 1354
14057.77 1341
14058.89 1335
14060.01 1330
14061.13 1359
14062.25 1406
14063.36 1397
14064.48 1409
14065.60 1415
14066.72 1372
14067.84 1402
14068.96 1422
14070.08 1405
14071.20 1440
14072.32 1469
14073.44 1459
14074.55 1440
14075.67 1474
14076.79 1524
14077.91 1492
14079.03 1514
14080.15 1461
14081.27 1514
14082.39 1501
14083.51 1498
14084.63 1504
14085.75 1536
14086.87 1500
14087.99 1491
14089.11 1516
14090.23 1517
14091.35 1516
14092.47 1538
14093.59 1541
14094.71 1502
14095.83 1523
14096.95 1520
14098.07 1476
14099.19 1444
14100.31 1420
14101.43 1401
14102.55 1418
14103.67 1361
14104.79 1347
14105.91 1290
14107.03 1310
14108.15 1281
14109.27 1289
14110.39 1218
14111.51 1219
14112.64 1213
14113.76 1185
14114.88 1224
14116.00 1173
14117.12 1202
14118.24 1117
14119.36 1144
14120.48 1145
14121.60 1163
14122.72 1117
14123.85 1134
14124.97 1134
14126.09 1145
14127.21 1183
14128.33 1105
14129.45 1145
14130.57 1122
14131.70 1138
14132.82 1106
14133.94 1078
14135.06 1124
14136.18 1128
14137.30 1106
14138.43 1093
14139.55 1122
14140.67 1089
14141.79 1113
14142.91 1103
14144.03 1108
14145.16 1041
14146.28 1076
14147.40 1087
14148.52 1113
14149.65 1113
14150.77 1119
14151.89 1059
14153.01 1063
14154.13 1137
14155.26 1141
14156.38 1122
14157.50 1079
14158.62 1101
14159.75 1120
14160.87 1098
14161.99 1081
14163.12 1104
14164.24 1092
14165.36 1074
14166.48 1060
14167.61 1095
14168.73 1078
14169.85 1040
14170.98 1082
14172.10 1095
14173.22 1020
14174.35 1060
14175.47 1087
14176.59 1040
14177.72 1038
14178.84 1016
14179.96 1043
14181.09 1055
14182.21 1030
14183.33 1017
14184.46 1014
14185.58 981
14186.70 998
14187.83 1017
14188.95 1087
14190.07 1026
14191.20 1022
14192.32 1015
14193.45 994
14194.57 985
14195.69 970
14196.82 1010
14197.94 924
14199.07 967
14200.19 959
14201.32 973
14202.44 965
14203.56 960
14204.69 953
14205.81 981
14206.94 979
14208.06 962
14209.19 974
14210.31 917
14211.44 940
14212.56 943
14213.69 948
14214.81 942
14215.93 957
14217.06 906
14218.18 914
14219.31 887
14220.43 898
14221.56 939
14222.68 935
14223.81 898
14224.94 881
14226.06 871
14227.19 911
14228.31 929
14229.44 936
14230.56 930
14231.69 896
14232.81 911
14233.94 907
14235.06 886
14236.19 887
14237.32 895
14238.44 914
14239.57 940
14240.69 923
14241.82 896
14242.94 909
14244.07 896
14245.20 896
14246.32 888
14247.45 868
14248.57 857
14249.70 917
14250.83 876
14251.95 860
14253.08 871
14254.21 837
14255.33 862
14256.46 868
14257.59 859
14258.71 825
14259.84 831
14260.97 878
14262.09 862
14263.22 822
14264.35 830
14265.47 836
14266.60 819
14267.73 830
14268.85 828
14269.98 800
14271.11 831
14272.23 846
14273.36 850
14274.49 813
14275.62 861
14276.74 798
14277.87 800
14279.00 817
14280.12 881
14281.25 829
14282.38 831
14283.51 858
14284.63 834
14285.76 809
14286.89 800
14288.02 791
14289.15 781
14290.27 799
14291.40 786
14292.53 796
14293.66 774
14294.78 806
14295.91 806
14297.04 758
14298.17 774
14299.30 783
14300.42 765
14301.55 781
14302.68 750
14303.81 766
14304.94 832
14306.07 773
14307.19 771
14308.32 789
14309.45 808
14310.58 779
14311.71 762
14312.84 777
14313.97 785
14315.10 775
14316.22 747
14317.35 776
14318.48 750
14319.61 773
14320.74 745
14321.87 736
14323.00 765
14324.13 738
14325.26 736
14326.39 768
14327.51 793
14328.64 747
14329.77 753
14330.90 767
14332.03 737
14333.16 746
14334.29 758
14335.42 746
14336.55 729
14337.68 730
14338.81 742
14339.94 766
14341.07 784
14342.20 709
14343.33 738
14344.46 722
14345.59 786
14346.72 753
14347.85 708
14348.98 729
14350.11 757
14351.24 725
14352.37 767
14353.50 741
14354.63 768
14355.76 756
14356.89 763
14358.02 772
14359.15 810
14360.28 760
14361.41 787
14362.54 765
14363.67 748
14364.80 740
14365.94 734
14367.07 734
14368.20 787
14369.33 756
14370.46 773
14371.59 785
14372.72 778
14373.85 792
14374.98 709
14376.11 728
14377.25 786
14378.38 718
14379.51 765
14380.64 757
14381.77 758
14382.90 744
14384.03 743
14385.16 789
14386.30 780
14387.43 791
14388.56 765
14389.69 763
14390.82 766
14391.95 799
14393.09 769
14394.22 774
14395.35 828
14396.48 799
14397.61 812
14398.75 812
14399.88 803
14401.01 814
14402.14 796
14403.27 773
14404.41 802
14405.54 777
14406.67 789
14407.80 861
14408.94 796
14410.07 790
14411.20 841
14412.33 799
14413.47 828
14414.60 845
14415.73 818
14416.87 757
14418.00 856
14419.13 856
14420.26 839
14421.40 856
14422.53 854
14423.66 843
14424.80 887
14425.93 857
14427.06 852
14428.20 870
14429.33 878
14430.46 882
14431.59 870
14432.73 908
14433.86 873
14435.00 868
14436.13 873
14437.26 875
14438.40 885
14439.53 861
14440.66 878
14441.80 889
14442.93 850
14444.06 832
14445.20 921
14446.33 893
14447.47 866
14448.60 859
14449.73 879
14450.87 896
14452.00 896
14453.14 911
14454.27 892
14455.41 926
14456.54 921
14457.67 876
14458.81 958
14459.94 894
14461.08 925
14462.21 970
14463.35 941
14464.48 971
14465.62 925
14466.75 913
14467.89 932
14469.02 917
14470.15 851
14471.29 902
14472.42 910
14473.56 893
14474.69 890
14475.83 908
14476.96 892
14478.10 913
14479.24 922
14480.37 884
14481.51 900
14482.64 871
14483.78 875
14484.91 892
14486.05 915
14487.18 926
14488.32 880
14489.45 954
14490.59 924
14491.73 904
14492.86 911
14494.00 927
14495.13 859
14496.27 933
14497.40 894
14498.54 916
14499.68 876
14500.81 875
14501.95 861
14503.08 839
14504.22 842
14505.36 848
14506.49 868
14507.63 866
14508.77 827
14509.90 811
14511.04 830
14512.18 819
14513.31 791
14514.45 791
14515.58 794
14516.72 793
14517.86 849
14519.00 829
14520.13 814
14521.27 816
14522.41 803
14523.54 799
14524.68 793
14525.82 810
14526.95 791
14528.09 795
14529.23 797
14530.37 811
14531.50 796
14532.64 794
14533.78 741
14534.91 738
14536.05 781
14537.19 783
14538.33 792
14539.46 798
14540.60 816
14541.74 776
14542.88 804
14544.02 815
14545.15 773
14546.29 743
14547.43 739
14548.57 742
14549.70 779
14550.84 790
14551.98 801
14553.12 794
14554.26 766
14555.39 756
14556.53 795
14557.67 790
14558.81 767
14559.95 757
14561.09 793
14562.22 775
14563.36 780
14564.50 803
14565.64 752
14566.78 769
14567.92 775
14569.06 817
14570.20 803
14571.33 775
14572.47 791
14573.61 793
14574.75 799
14575.89 822
14577.03 837
14578.17 860
14579.31 829
14580.45 841
14581.59 790
14582.72 795
14583.86 821
14585.00 818
14586.14 855
14587.28 840
14588.42 823
14589.56 863
14590.70 877
14591.84 815
14592.98 822
14594.12 838
14595.26 879
14596.40 840
14597.54 851
14598.68 869
14599.82 860
14600.96 882
14602.10 823
14603.24 938
14604.38 878
14605.52 891
14606.66 886
14607.80 895
14608.94 894
14610.08 910
14611.22 920
14612.36 993
14613.50 957
14614.64 898
14615.78 925
14616.92 896
14618.06 971
14619.20 926
14620.34 956
14621.49 930
14622.63 953
14623.77 971
14624.91 966
14626.05 973
14627.19 969
14628.33 973
14629.47 1010
14630.61 950
14631.75 961
14632.90 983
14634.04 943
14635.18 932
14636.32 886
14637.46 890
14638.60 847
14639.74 828
14640.88 861
14642.03 853
14643.17 794
14644.31 809
14645.45 804
14646.59 780
14647.73 780
14648.88 748
14650.02 762
14651.16 768
14652.30 750
14653.44 731
14654.59 728
14655.73 727
14656.87 705
14658.01 731
14659.16 686
14660.30 725
14661.44 709
14662.58 686
14663.72 706
14664.87 725
14666.01 729
14667.15 689
14668.29 670
14669.44 683
14670.58 683
14671.72 665
14672.87 631
14674.01 669
14675.15 703
14676.29 684
14677.44 621
14678.58 641
14679.72 657
14680.87 680
14682.01 647
14683.15 672
14684.30 670
14685.44 624
14686.58 644
14687.73 643
14688.87 674
14690.01 626
14691.16 640
14692.30 625
14693.44 679
14694.59 677
14695.73 663
14696.87 664
14698.02 615
14699.16 645
14700.30 686
14701.45 609
14702.59 582
14703.74 635
14704.88 664
14706.02 649
14707.17 641
14708.31 649
14709.46 661
14710.60 651
14711.75 619
14712.89 614
14714.03 599
14715.18 590
14716.32 636
14717.47 642
14718.61 609
14719.76 642
14720.90 615
14722.05 629
14723.19 654
14724.34 608
14725.48 610
14726.63 648
14727.77 677
14728.92 664
14730.06 653
14731.21 621
14732.35 617
14733.50 645
14734.64 633
14735.79 619
14736.93 607
14738.08 619
14739.22 632
14740.37 639
14741.51 609
14742.66 628
14743.80 653
14744.95 635
14746.09 622
14747.24 633
14748.39 613
14749.53 601
14750.68 586
14751.82 616
14752.97 581
14754.11 613
14755.26 624
14756.41 601
14757.55 627
14758.70 605
14759.85 604
14760.99 602
14762.14 617
14763.28 598
14764.43 583
14765.58 567
14766.72 608
14767.87 615
14769.02 617
14770.16 607
14771.31 597
14772.46 620
14773.60 612
14774.75 593
14775.90 563
14777.04 600
14778.19 600
14779.34 587
14780.48 570
14781.63 599
14782.78 534
14783.92 567
14785.07 557
14786.22 577
14787.37 553
14788.51 578
14789.66 574
14790.81 547
14791.96 587
14793.10 586
14794.25 568
14795.40 569
14796.54 555
14797.69 557
14798.84 570
14799.99 541
14801.14 555
14802.28 539
14803.43 521
14804.58 526
14805.73 559
14806.88 558
14808.02 568
14809.17 555
14810.32 542
14811.47 551
14812.62 555
14813.76 559
14814.91 524
14816.06 566
14817.21 508
14818.36 504
14819.51 543
14820.65 567
14821.80 529
14822.95 547
14824.10 542
14825.25 535
14826.40 515
14827.55 534
14828.69 520
14829.84 524
14830.99 532
14832.14 542
14833.29 537
14834.44 518
14835.59 544
14836.74 507
14837.89 538
14839.04 515
14840.19 552
14841.33 546
14842.48 508
14843.63 508
14844.78 526
14845.93 511
14847.08 551
14848.23 521
14849.38 525
14850.53 565
14851.68 517
14852.83 522
14853.98 512
14855.13 551
14856.28 554
14857.43 520
14858.58 509
14859.73 509
14860.88 548
14862.03 536
14863.18 514
14864.33 491
14865.48 493
14866.63 540
14867.78 554
14868.93 501
14870.08 478
14871.23 501
14872.38 512
14873.53 499
14874.68 495
14875.83 519
14876.98 537
14878.14 541
14879.29 527
14880.44 527
14881.59 526
14882.74 506
14883.89 485
14885.04 511
14886.19 489
14887.34 527
14888.49 525
14889.64 523
14890.80 504
14891.95 528
14893.10 551
14894.25 515
14895.40 491
14896.55 533
14897.70 491
14898.86 525
14900.01 514
14901.16 542
14902.31 515
14903.46 506
14904.61 497
14905.77 509
14906.92 521
14908.07 534
14909.22 552
14910.37 526
14911.53 509
14912.68 510
14913.83 550
14914.98 504
14916.13 503
14917.29 492
14918.44 482
14919.59 526
14920.74 507
14921.90 535
14923.05 479
14924.20 494
14925.35 490
14926.51 496
14927.66 517
14928.81 492
14929.96 529
14931.12 538
14932.27 488
14933.42 500
14934.57 499
14935.73 511
14936.88 518
14938.03 502
14939.19 507
14940.34 531
14941.49 551
14942.65 538
14943.80 503
14944.95 494
14946.11 516
14947.26 512
14948.41 509
14949.57 490
14950.72 504
14951.87 509
14953.03 503
14954.18 501
14955.33 523
14956.49 505
14957.64 506
14958.80 524
14959.95 529
14961.10 527
14962.26 509
14963.41 521
14964.57 557
14965.72 527
14966.87 502
14968.03 503
14969.18 511
14970.34 491
14971.49 495
14972.65 523
14973.80 526
14974.95 537
14976.11 521
14977.26 480
14978.42 522
14979.57 504
14980.73 525
14981.88 496
14983.04 495
14984.19 492
14985.35 491
14986.50 495
14987.66 533
14988.81 481
14989.97 490
14991.12 485
14992.28 477
14993.43 517
14994.59 503
14995.74 519
14996.90 496
14998.05 473
14999.21 519
15000.36 510
15001.52 489
15002.67 500
15003.83 521
15004.99 517
15006.14 482
15007.30 480
15008.45 484
15009.61 505
15010.76 525
15011.92 540
15013.08 505
15014.23 526
15015.39 522
15016.54 558
15017.70 499
15018.86 530
15020.01 542
15021.17 519
15022.32 504
15023.48 503
15024.64 544
15025.79 490
15026.95 516
15028.11 526
15029.26 522
15030.42 507
15031.58 502
15032.73 497
15033.89 502
15035.05 526
15036.20 533
15037.36 525
15038.52 522
15039.67 521
15040.83 519
15041.99 529
15043.15 499
15044.30 518
15045.46 528
15046.62 513
15047.77 487
15048.93 530
15050.09 541
15051.25 533
15052.40 564
15053.56 523
15054.72 513
15055.88 557
15057.03 535
15058.19 557
15059.35 529
15060.51 508
15061.66 553
15062.82 534
15063.98 546
15065.14 518
15066.30 532
15067.45 573
15068.61 508
15069.77 539
15070.93 562
15072.09 526
15073.24 536
15074.40 539
15075.56 545
15076.72 539
15077.88 563
15079.04 529
15080.20 550
15081.35 530
15082.51 538
15083.67 562
15084.83 531
15085.99 540
15087.15 537
15088.31 536
15089.46 525
15090.62 578
15091.78 553
15092.94 532
15094.10 528
15095.26 540
15096.42 577
15097.58 568
15098.74 539
15099.90 522
15101.06 524
15102.22 550
15103.37 533
15104.53 551
15105.69 569
15106.85 554
15108.01 568
15109.17 591
15110.33 567
15111.49 575
15112.65 539
15113.81 561
15114.97 542
15116.13 588
15117.29 582
15118.45 591
15119.61 576
15120.77 595
15121.93 576
15123.09 579
15124.25 585
15125.41 566
15126.57 585
15127.73 576
15128.89 604
15130.05 580
15131.21 595
15132.37 569
15133.53 588
15134.69 577
15135.86 591
15137.02 586
15138.18 582
15139.34 590
15140.50 592
15141.66 583
15142.82 592
15143.98 638
15145.14 604
15146.30 601
15147.46 626
15148.63 620
15149.79 634
15150.95 612
15152.11 642
15153.27 643
15154.43 648
15155.59 627
15156.75 601
15157.92 642
15159.08 624
15160.24 652
15161.40 621
15162.56 627
15163.72 632
15164.89 646
15166.05 649
15167.21 639
15168.37 637
15169.53 666
15170.69 706
15171.86 687
15173.02 672
15174.18 696
15175.34 689
15176.51 721
15177.67 749
15178.83 743
15179.99 667
15181.15 723
15182.32 697
15183.48 729
15184.64 735
15185.80 740
15186.97 712
15188.13 687
15189.29 700
15190.46 708
15191.62 684
15192.78 730
15193.94 738
15195.11 741
15196.27 736
15197.43 754
15198.60 732
15199.76 734
15200.92 744
15202.08 738
15203.25 737
15204.41 726
15205.57 750
15206.74 755
15207.90 755
15209.06 811
15210.23 776
15211.39 786
15212.56 836
15213.72 811
15214.88 767
15216.05 802
15217.21 787
15218.37 813
15219.54 811
15220.70 830
15221.87 851
15223.03 820
15224.19 872
15225.36 857
15226.52 820
15227.69 811
15228.85 869
15230.01 874
15231.18 863
15232.34 830
15233.51 829
15234.67 860
15235.84 839
15237.00 808
15238.16 847
15239.33 799
15240.49 773
15241.66 808
15242.82 817
15243.99 774
15245.15 773
15246.32 739
15247.48 727
15248.65 749
15249.81 770
15250.98 742
15252.14 739
15253.31 724
15254.47 744
15255.64 728
15256.80 744
15257.97 737
15259.13 738
15260.30 720
15261.46 703
15262.63 729
15263.80 747
15264.96 719
15266.13 756
15267.29 717
15268.46 715
15269.62 697
15270.79 726
15271.96 690
15273.12 716
15274.29 712
15275.45 717
15276.62 748
15277.79 699
15278.95 687
15280.12 707
15281.28 683
15282.45 704
15283.62 714
15284.78 722
15285.95 734
15287.12 697
15288.28 682
15289.45 703
15290.62 759
15291.78 702
15292.95 701
15294.12 743
15295.28 762
15296.45 717
15297.62 736
15298.78 711
15299.95 697
15301.12 745
15302.28 721
15303.45 723
15304.62 736
15305.78 706
15306.95 713
15308.12 715
15309.29 711
15310.45 715
15311.62 733
15312.79 763
15313.96 719
15315.12 753
15316.29 760
15317.46 749
15318.63 721
15319.79 753
15320.96 769
15322.13 734
15323.30 778
15324.46 768
15325.63 754
15326.80 756
15327.97 762
15329.14 737
15330.30 705
15331.47 718
15332.64 762
15333.81 761
15334.98 796
15336.14 780
15337.31 772
15338.48 760
15339.65 759
15340.82 752
15341.99 771
15343.16 811
15344.32 790
15345.49 781
15346.66 825
15347.83 827
15349.00 828
15350.17 832
15351.34 815
15352.51 807
15353.67 847
15354.84 835
15356.01 867
15357.18 868
15358.35 852
15359.52 828
15360.69 853
15361.86 815
15363.03 812
15364.20 773
15365.37 810
15366.54 840
15367.71 843
15368.87 806
15370.04 802
15371.21 811
15372.38 798
15373.55 775
15374.72 776
15375.89 804
15377.06 783
15378.23 787
15379.40 757
15380.57 805
15381.74 823
15382.91 798
15384.08 784
15385.25 797
15386.42 742
15387.59 789
15388.76 748
15389.93 762
15391.10 764
15392.27 756
15393.44 745
15394.62 722
15395.79 698
15396.96 715
15398.13 732
15399.30 704
15400.47 694
15401.64 704
15402.81 687
15403.98 704
15405.15 701
15406.32 631
15407.49 637
15408.66 640
15409.84 663
15411.01 661
15412.18 576
15413.35 665
15414.52 655
15415.69 642
15416.86 607
15418.03 641
15419.21 633
15420.38 627
15421.55 662
15422.72 646
15423.89 630
15425.06 653
15426.24 620
15427.41 664
15428.58 631
15429.75 624
15430.92 603
15432.09 615
15433.27 629
15434.44 598
15435.61 610
15436.78 629
15437.96 600
15439.13 626
15440.30 632
15441.47 638
15442.64 657
15443.82 644
15444.99 633
15446.16 615
15447.33 631
15448.51 607
15449.68 617
15450.85 589
15452.02 600
15453.20 607
15454.37 590
15455.54 577
15456.72 628
15457.89 621
15459.06 628
15460.23 629
15461.41 598
15462.58 599
15463.75 584
15464.93 631
15466.10 607
15467.27 630
15468.45 621
15469.62 603
15470.79 609
15471.97 593
15473.14 621
15474.31 655
15475.49 636
15476.66 620
15477.83 640
15479.01 586
15480.18 603
15481.36 641
15482.53 640
15483.70 668
15484.88 643
15486.05 677
15487.23 635
15488.40 623
15489.57 625
15490.75 644
15491.92 663
15493.10 640
15494.27 601
15495.44 643
15496.62 622
15497.79 626
15498.97 626
15500.14 622
15501.32 628
15502.49 673
15503.67 656
15504.84 647
15506.02 642
15507.19 643
15508.36 654
15509.54 701
15510.71 664
15511.89 651
15513.06 641
15514.24 602
15515.41 615
15516.59 624
15517.77 637
15518.94 664
15520.12 679
15521.29 668
15522.47 642
15523.64 669
15524.82 644
15525.99 672
15527.17 634
15528.34 664
15529.52 668
15530.69 664
15531.87 658
15533.05 691
15534.22 683
15535.40 681
15536.57 688
15537.75 693
15538.93 675
15540.10 686
15541.28 656
15542.45 673
15543.63 653
15544.81 675
15545.98 706
15547.16 658
15548.33 670
15549.51 702
15550.69 709
15551.86 731
15553.04 678
15554.22 698
15555.39 676
15556.57 695
15557.75 665
15558.92 692
15560.10 726
15561.28 734
15562.45 681
15563.63 753
15564.81 705
15565.99 724
15567.16 750
15568.34 723
15569.52 738
15570.69 721
15571.87 748
15573.05 754
15574.23 743
15575.40 730
15576.58 764
15577.76 801
15578.93 776
15580.11 772
15581.29 814
15582.47 795
15583.65 772
15584.82 759
15586.00 815
15587.18 781
15588.36 847
15589.53 839
15590.71 793
15591.89 769
15593.07 811
15594.25 846
15595.42 863
15596.60 820
15597.78 802
15598.96 791
15600.14 809
15601.32 835
15602.49 865
15603.67 812
15604.85 852
15606.03 877
15607.21 854
15608.39 864
15609.56 876
15610.74 894
15611.92 934
15613.10 902
15614.28 891
15615.46 891
15616.64 917
15617.82 952
15619.00 944
15620.17 912
15621.35 906
15622.53 910
15623.71 912
15624.89 926
15626.07 937
15627.25 980
15628.43 934
15629.61 946
15630.79 970
15631.97 968
15633.15 936
15634.33 956
15635.51 995
15636.69 954
15637.87 982
15639.05 1052
15640.22 977
15641.40 956
15642.58 990
15643.76 1018
15644.94 989
15646.12 965
15647.30 999
15648.48 997
15649.66 957
15650.85 945
15652.03 987
15653.21 998
15654.39 962
15655.57 1025
15656.75 1026
15657.93 1010
15659.11 975
15660.29 1003
15661.47 1019
15662.65 1011
15663.83 969
15665.01 987
15666.19 985
15667.37 930
15668.55 962
15669.73 943
15670.92 929
15672.10 965
15673.28 969
15674.46 925
15675.64 951
15676.82 929
15678.00 961
15679.18 904
15680.36 865
15681.55 921
15682.73 927
15683.91 900
15685.09 887
15686.27 930
15687.45 935
15688.63 916
15689.82 901
15691.00 943
15692.18 945
15693.36 900
15694.54 941
15695.73 921
15696.91 909
15698.09 917
15699.27 934
15700.45 979
15701.64 964
15702.82 959
15704.00 991
15705.18 1000
15706.36 952
15707.55 972
15708.73 1049
15709.91 1022
15711.09 998
15712.28 968
15713.46 994
15714.64 991
15715.82 1025
15717.01 977
15718.19 1037
15719.37 1009
15720.55 1025
15721.74 1037
15722.92 1028
15724.10 1046
15725.29 1096
15726.47 1093
15727.65 1089
15728.84 1125
15730.02 1078
15731.20 1126
15732.39 1118
15733.57 1133
15734.75 1134
15735.94 1135
15737.12 1187
15738.30 1186
15739.49 1190
15740.67 1197
15741.85 1238
15743.04 1287
15744.22 1253
15745.40 1190
15746.59 1234
15747.77 1245
15748.96 1222
15750.14 1177
15751.32 1161
15752.51 1163
15753.69 1183
15754.88 1197
15756.06 1138
15757.24 1124
15758.43 1162
15759.61 1136
15760.80 1104
15761.98 1087
15763.17 1086
15764.35 1089
15765.53 1103
15766.72 1061
15767.90 1051
15769.09 1026
15770.27 1035
15771.46 1054
15772.64 1009
15773.83 987
15775.01 1014
15776.20 988
15777.38 997
15778.57 1003
15779.75 1002
15780.94 937
15782.12 925
15783.31 917
15784.49 907
15785.68 930
15786.86 957
15788.05 892
15789.23 883
15790.42 915
15791.60 897
15792.79 852
15793.98 833
15795.16 847
15796.35 878
15797.53 879
15798.72 881
15799.90 853
15801.09 843
15802.28 876
15803.46 854
15804.65 829
15805.83 847
15807.02 871
15808.21 868
15809.39 836
15810.58 858
15811.76 875
15812.95 885
15814.14 866
15815.32 865
15816.51 853
15817.70 851
15818.88 858
15820.07 865
15821.26 872
15822.44 824
15823.63 882
15824.82 887
15826.00 854
15827.19 834
15828.38 844
15829.56 875
15830.75 862
15831.94 848
15833.12 853
15834.31 795
15835.50 799
15836.69 870
15837.87 875
15839.06 851
15840.25 899
15841.44 865
15842.62 825
15843.81 833
15845.00 819
15846.18 853
15847.37 875
15848.56 858
15849.75 879
15850.94 870
15852.12 865
15853.31 877
15854.50 886
15855.69 870
15856.87 880
15858.06 909
15859.25 856
15860.44 831
15861.63 882
15862.81 889
15864.00 938
15865.19 899
15866.38 904
15867.57 905
15868.76 890
15869.94 884
15871.13 909
15872.32 940
15873.51 882
15874.70 881
15875.89 932
15877.08 902
15878.26 927
15879.45 947
15880.64 917
15881.83 929
15883.02 915
15884.21 936
15885.40 930
15886.59 941
15887.78 935
15888.97 967
15890.15 1005
15891.34 975
15892.53 952
15893.72 998
15894.91 997
15896.10 989
15897.29 974
15898.48 991
15899.67 1028
15900.86 975
15902.05 1001
15903.24 1036
15904.43 1020
15905.62 1008
15906.81 992
15908.00 984
15909.19 986
15910.38 984
15911.57 990
15912.76 958
15913.95 973
15915.14 950
15916.33 1018
15917.52 992
15918.71 977
15919.90 1012
15921.09 976
15922.28 952
15923.47 973
15924.66 936
15925.85 915
15927.04 894
15928.23 892
15929.42 889
15930.61 868
15931.80 880
15932.99 864
15934.18 830
15935.38 815
15936.57 796
15937.76 862
15938.95 792
15940.14 765
15941.33 771
15942.52 760
15943.71 733
15944.90 732
15946.10 751
15947.29 745
15948.48 714
15949.67 701
15950.86 716
15952.05 732
15953.24 732
15954.44 715
15955.63 692
15956.82 703
15958.01 663
15959.20 670
15960.39 670
15961.59 619
15962.78 698
15963.97 677
15965.16 693
15966.35 640
15967.55 663
15968.74 649
15969.93 648
15971.12 627
15972.31 631
15973.51 591
15974.70 603
15975.89 639
15977.08 615
15978.28 627
15979.47 629
15980.66 628
15981.85 638
15983.05 658
15984.24 607
15985.43 600
15986.62 588
15987.82 640
15989.01 611
15990.20 647
15991.40 627
15992.59 594
15993.78 579
15994.98 600
15996.17 610
15997.36 599
15998.55 601
15999.75 595
16000.94 613
16002.13 573
16003.33 578
16004.52 590
16005.72 608
16006.91 543
16008.10 592
16009.30 584
16010.49 597
16011.68 595
16012.88 595
16014.07 581
16015.26 549
16016.46 583
16017.65 574
16018.85 586
16020.04 548
16021.23 568
16022.43 587
16023.62 599
16024.82 564
16026.01 541
16027.21 562
16028.40 573
16029.59 554
16030.79 576
16031.98 579
16033.18 552
16034.37 550
16035.57 552
16036.76 568
16037.96 536
16039.15 542
16040.35 552
16041.54 567
16042.73 547
16043.93 575
16045.12 571
16046.32 555
16047.51 518
16048.71 541
16049.91 534
16051.10 537
16052.30 556
16053.49 508
16054.69 535
16055.88 566
16057.08 528
16058.27 540
16059.47 517
16060.66 514
16061.86 530
16063.05 530
16064.25 494
16065.45 516
16066.64 505
16067.84 514
16069.03 520
16070.23 540
16071.42 510
16072.62 552
16073.82 513
16075.01 547
16076.21 517
16077.41 532
16078.60 488
16079.80 499
16080.99 534
16082.19 524
16083.39 497
16084.58 536
16085.78 529
16086.98 502
16088.17 473
16089.37 487
16090.57 515
16091.76 475
16092.96 470
16094.16 477
16095.35 538
16096.55 499
16097.75 474
16098.94 468
16100.14 466
16101.34 481
16102.53 488
16103.73 485
16104.93 498
16106.13 496
16107.32 480
16108.52 471
16109.72 489
16110.92 481
16112.11 487
16113.31 465
16114.51 467
16115.71 474
16116.90 496
16118.10 449
16119.30 439
16120.50 474
16121.69 451
16122.89 489
16124.09 491
16125.29 480
16126.49 478
16127.68 463
16128.88 498
16130.08 480
16131.28 491
16132.48 484
16133.67 485
16134.87 458
16136.07 472
16137.27 458
16138.47 473
16139.67 498
16140.86 458
16142.06 435
16143.26 448
16144.46 482
16145.66 470
16146.86 456
16148.06 464
16149.26 465
16150.45 439
16151.65 504
16152.85 472
16154.05 484
16155.25 472
16156.45 482
16157.65 477
16158.85 482
16160.05 459
16161.25 454
16162.45 480
16163.64 456
16164.84 459
16166.04 480
16167.24 477
16168.44 453
16169.64 466
16170.84 423
16172.04 466
16173.24 450
16174.44 485
16175.64 467
16176.84 474
16178.04 490
16179.24 467
16180.44 465
16181.64 447
16182.84 483
16184.04 453
16185.24 465
16186.44 481
16187.64 467
16188.84 460
16190.04 445
16191.24 424
16192.44 455
16193.64 426
16194.84 455
16196.04 466
16197.24 489
16198.44 469
16199.65 479
16200.85 452
16202.05 475
16203.25 469
16204.45 462
16205.65 471
16206.85 474
16208.05 498
16209.25 454
16210.45 495
16211.65 458
16212.86 490
16214.06 481
16215.26 485
16216.46 470
16217.66 470
16218.86 490
16220.06 466
16221.27 438
16222.47 477
16223.67 476
16224.87 485
16226.07 518
16227.27 486
16228.48 509
16229.68 500
16230.88 490
16232.08 522
16233.28 477
16234.48 485
16235.69 505
16236.89 489
16238.09 507
16239.29 516
16240.50 489
16241.70 505
16242.90 500
16244.10 537
16245.30 485
16246.51 494
16247.71 510
16248.91 496
16250.11 521
16251.32 506
16252.52 501
16253.72 522
16254.92 521
16256.13 530
16257.33 528
16258.53 512
16259.74 508
16260.94 524
16262.14 547
16263.35 498
16264.55 519
16265.75 528
16266.95 516
16268.16 508
16269.36 513
16270.56 512
16271.77 526
16272.97 505
16274.17 507
16275.38 515
16276.58 507
16277.79 501
16278.99 515
16280.19 530
16281.40 495
16282.60 508
16283.80 520
16285.01 495
16286.21 499
16287.42 497
16288.62 511
16289.82 461
16291.03 502
16292.23 497
16293.44 519
16294.64 487
16295.84 523
16297.05 527
16298.25 524
16299.46 487
16300.66 527
16301.87 521
16303.07 518
16304.27 500
16305.48 491
16306.68 476
16307.89 492
16309.09 500
16310.30 513
16311.50 466
16312.71 463
16313.91 498
16315.12 497
16316.32 462
16317.53 486
16318.73 494
16319.94 485
16321.14 494
16322.35 475
16323.55 470
16324.76 473
16325.96 485
16327.17 465
16328.38 438
16329.58 447
16330.79 440
16331.99 445
16333.20 462
16334.40 473
16335.61 448
16336.81 453
16338.02 414
16339.23 456
16340.43 458
16341.64 444
16342.84 448
16344.05 432
16345.26 445
16346.46 451
16347.67 435
16348.87 413
16350.08 424
16351.29 460
16352.49 446
16353.70 428
16354.91 433
16356.11 411
16357.32 441
16358.53 446
16359.73 452
16360.94 405
16362.15 428
16363.35 450
16364.56 457
16365.77 464
16366.97 409
16368.18 427
16369.39 447
16370.59 447
16371.80 406
16373.01 455
16374.21 427
16375.42 432
16376.63 431
16377.84 435
16379.04 423
16380.25 427
16381.46 444
16382.67 463
16383.87 438
16385.08 421
16386.29 457
16387.50 464
16388.70 469
16389.91 438
16391.12 445
16392.33 445
16393.53 462
16394.74 442
16395.95 423
16397.16 432
16398.37 438
16399.57 441
16400.78 439
16401.99 429
16403.20 408
16404.41 434
16405.62 426
16406.82 421
16408.03 444
16409.24 476
16410.45 463
16411.66 428
16412.87 409
16414.07 433
16415.28 413
16416.49 438
16417.70 433
16418.91 442
16420.12 454
16421.33 413
16422.54 455
16423.75 423
16424.95 425
16426.16 417
16427.37 480
16428.58 443
16429.79 448
16431.00 425
16432.21 482
16433.42 431
16434.63 424
16435.84 426
16437.05 420
16438.26 439
16439.47 429
16440.68 431
16441.88 424
16443.09 430
16444.30 452
16445.51 419
16446.72 414
16447.93 443
16449.14 408
16450.35 443
16451.56 425
16452.77 424
16453.98 410
16455.19 433
16456.40 451
16457.61 428
16458.82 446
16460.03 427
16461.24 438
16462.45 419
16463.67 407
16464.88 404
16466.09 435
16467.30 425
16468.51 446
16469.72 421
16470.93 448
16472.14 431
16473.35 443
16474.56 443
16475.77 437
16476.98 431
16478.19 415
16479.40 424
16480.62 418
16481.83 440
16483.04 420
16484.25 425
16485.46 439
16486.67 430
16487.88 409
16489.09 425
16490.31 436
16491.52 409
16492.73 413
16493.94 419
16495.15 417
16496.36 413
16497.57 458
16498.79 405
16500.00 422
16501.21 416
16502.42 413
16503.63 422
16504.85 432
16506.06 400
16507.27 412
16508.48 414
16509.69 448
16510.91 435
16512.12 429
16513.33 413
16514.54 391
16515.76 431
16516.97 443
16518.18 453
16519.39 397
16520.60 454
16521.82 467
16523.03 448
16524.24 429
16525.46 460
16526.67 420
16527.88 447
16529.09 466
16530.31 455
16531.52 443
16532.73 419
16533.95 456
16535.16 451
16536.37 476
16537.58 431
16538.80 442
16540.01 439
16541.22 433
16542.44 459
16543.65 445
16544.86 477
16546.08 465
16547.29 462
16548.50 438
16549.72 454
16550.93 465
16552.15 472
16553.36 444
16554.57 451
16555.79 428
16557.00 445
16558.21 457
16559.43 425
16560.64 440
16561.86 462
16563.07 469
16564.28 439
16565.50 477
16566.71 469
16567.93 447
16569.14 434
16570.36 469
16571.57 467
16572.78 465
16574.00 420
16575.21 415
16576.43 461
16577.64 481
16578.86 472
16580.07 477
16581.29 458
16582.50 448
16583.72 439
16584.93 455
16586.15 449
16587.36 415
16588.58 431
16589.79 446
16591.01 438
16592.22 426
16593.44 430
16594.65 438
16595.87 437
16597.08 415
16598.30 440
16599.51 413
16600.73 421
16601.94 418
16603.16 398
16604.37 406
16605.59 394
16606.81 400
16608.02 412
16609.24 419
16610.45 407
16611.67 414
16612.89 394
16614.10 413
16615.32 428
16616.53 401
16617.75 415
16618.97 422
16620.18 428
16621.40 415
16622.61 398
16623.83 388
16625.05 410
16626.26 394
16627.48 446
16628.70 383
16629.91 387
16631.13 384
16632.35 404
16633.56 426
16634.78 429
16636.00 403
16637.21 409
16638.43 423
16639.65 414
16640.86 426
16642.08 393
16643.30 385
16644.51 388
16645.73 399
16646.95 399
16648.17 394
16649.38 376
16650.60 385
16651.82 392
16653.03 398
16654.25 383
16655.47 397
16656.69 379
16657.90 383
16659.12 404
16660.34 411
16661.56 396
16662.77 386
16663.99 377
16665.21 386
16666.43 383
16667.65 390
16668.86 410
16670.08 421
16671.30 392
16672.52 379
16673.74 378
16674.95 418
16676.17 393
16677.39 379
16678.61 395
16679.83 407
16681.05 397
16682.26 381
16683.48 387
16684.70 399
16685.92 388
16687.14 398
16688.36 384
16689.58 369
16690.79 384
16692.01 423
16693.23 387
16694.45 370
16695.67 364
16696.89 393
16698.11 388
16699.33 386
16700.55 386
16701.76 376
16702.98 362
16704.20 346
16705.42 378
16706.64 369
16707.86 350
16709.08 351
16710.30 362
16711.52 363
16712.74 348
16713.96 371
16715.18 391
16716.40 373
16717.62 377
16718.84 366
16720.06 391
16721.28 372
16722.50 363
16723.72 346
16724.94 367
16726.16 401
16727.38 384
16728.60 386
16729.82 372
16731.04 387
16732.26 360
16733.48 403
16734.70 372
16735.92 366
16737.14 390
16738.36 365
16739.58 339
16740.80 365
16742.02 382
16743.24 348
16744.46 379
16745.68 361
16746.90 374
16748.12 410
16749.35 397
16750.57 373
16751.79 388
16753.01 374
16754.23 374
16755.45 368
16756.67 362
16757.89 384
16759.11 371
16760.33 391
16761.56 391
16762.78 364
16764.00 409
16765.22 375
16766.44 376
16767.66 376
16768.88 392
16770.11 370
16771.33 342
16772.55 364
16773.77 359
16774.99 370
16776.22 373
16777.44 373
16778.66 367
16779.88 371
16781.10 386
16782.33 405
16783.55 401
16784.77 386
16785.99 386
16787.21 384
16788.44 370
16789.66 375
16790.88 383
16792.10 373
16793.33 384
16794.55 388
16795.77 385
16796.99 368
16798.22 379
16799.44 378
16800.66 374
16801.88 380
16803.11 361
16804.33 389
16805.55 393
16806.78 403
16808.00 393
16809.22 391
16810.44 369
16811.67 397
16812.89 379
16814.11 397
16815.34 388
16816.56 374
16817.78 392
16819.01 383
16820.23 404
16821.45 391
16822.68 413
16823.90 383
16825.13 419
16826.35 442
16827.57 412
16828.80 442
16830.02 414
16831.24 404
16832.47 442
16833.69 399
16834.92 395
16836.14 425
16837.36 436
16838.59 443
16839.81 404
16841.04 434
16842.26 445
16843.48 435
16844.71 430
16845.93 430
16847.16 451
16848.38 449
16849.61 442
16850.83 456
16852.06 443
16853.28 452
16854.51 478
16855.73 470
16856.95 451
16858.18 437
16859.40 477
16860.63 472
16861.85 467
16863.08 476
16864.30 452
16865.53 499
16866.75 460
16867.98 471
16869.21 514
16870.43 529
16871.66 517
16872.88 498
16874.11 530
16875.33 484
16876.56 469
16877.78 528
16879.01 534
16880.23 490
16881.46 482
16882.69 500
16883.91 508
16885.14 500
16886.36 478
16887.59 486
16888.81 450
16890.04 467
16891.27 453
16892.49 470
16893.72 501
16894.94 489
16896.17 476
16897.40 477
16898.62 448
16899.85 467
16901.08 491
16902.30 455
16903.53 443
16904.76 445
16905.98 447
16907.21 429
16908.44 450
16909.66 438
16910.89 430
16912.12 425
16913.34 440
16914.57 440
16915.80 455
16917.02 447
16918.25 491
16919.48 448
16920.70 421
16921.93 425
16923.16 426
16924.39 454
16925.61 402
16926.84 435
16928.07 482
16929.30 451
16930.52 438
16931.75 411
16932.98 440
16934.21 476
16935.43 465
16936.66 424
16937.89 431
16939.12 393
16940.34 429
16941.57 424
16942.80 463
16944.03 428
16945.26 434
16946.48 467
16947.71 456
16948.94 421
16950.17 415
16951.40 416
16952.62 444
16953.85 416
16955.08 409
16956.31 420
16957.54 394
16958.77 427
16959.99 420
16961.22 425
16962.45 434
16963.68 445
16964.91 438
16966.14 422
16967.37 383
16968.60 399
16969.82 413
16971.05 415
16972.28 387
16973.51 397
16974.74 410
16975.97 385
16977.20 385
16978.43 387
16979.66 406
16980.89 415
16982.11 376
16983.34 398
16984.57 370
16985.80 380
16987.03 373
16988.26 382
16989.49 371
16990.72 392
16991.95 415
16993.18 374
16994.41 358
16995.64 386
16996.87 359
16998.10 373
16999.33 353
17000.56 370
17001.79 373
17003.02 399
17004.25 390
17005.48 394
17006.71 388
17007.94 375
17009.17 380
17010.40 371
17011.63 356
17012.86 368
17014.09 364
17015.32 372
17016.55 383
17017.78 402
17019.01 391
17020.25 367
17021.48 365
17022.71 383
17023.94 362
17025.17 365
17026.40 367
17027.63 383
17028.86 368
17030.09 377
17031.32 382
17032.55 400
17033.79 389
17035.02 351
17036.25 381
17037.48 343
17038.71 391
17039.94 363
17041.17 368
17042.41 352
17043.64 365
17044.87 378
17046.10 390
17047.33 365
17048.56 358
17049.80 346
17051.03 377
17052.26 359
17053.49 356
17054.72 366
17055.95 365
17057.19 369
17058.42 355
17059.65 366
17060.88 343
17062.12 330
17063.35 371
17064.58 361
17065.81 366
17067.04 354
17068.28 364
17069.51 367
17070.74 370
17071.97 355
17073.21 382
17074.44 336
17075.67 364
17076.90 367
17078.14 364
17079.37 338
17080.60 335
17081.84 351
17083.07 350
17084.30 361
17085.54 380
17086.77 357
17088.00 371
17089.23 345
17090.47 339
17091.70 372
17092.93 383
17094.17 348
17095.40 355
17096.63 353
17097.87 348
17099.10 336
17100.34 360
17101.57 358
17102.80 350
17104.04 370
17105.27 357
17106.50 352
17107.74 365
17108.97 361
17110.21 395
17111.44 366
17112.67 343
17113.91 351
17115.14 347
17116.38 332
17117.61 341
17118.84 344
17120.08 320
17121.31 386
17122.55 362
17123.78 323
17125.02 348
17126.25 337
17127.48 336
17128.72 363
17129.95 335
17131.19 313
17132.42 349
17133.66 351
17134.89 327
17136.13 321
17137.36 353
17138.60 353
17139.83 363
17141.07 374
17142.30 347
17143.54 352
17144.77 332
17146.01 347
17147.24 335
17148.48 305
17149.71 343
17150.95 342
17152.19 345
17153.42 357
17154.66 347
17155.89 325
17157.13 342
17158.36 349
17159.60 316
17160.83 331
17162.07 329
17163.31 334
17164.54 325
17165.78 347
17167.01 325
17168.25 351
17169.49 356
17170.72 321
17171.96 353
17173.19 313
17174.43 313
17175.67 336
17176.90 326
17178.14 341
17179.38 341
17180.61 332
17181.85 326
17183.09 342
17184.32 350
17185.56 345
17186.80 321
17188.03 324
17189.27 306
17190.51 304
17191.74 318
17192.98 338
17194.22 336
17195.45 359
17196.69 338
17197.93 340
17199.16 337
17200.40 307
17201.64 333
17202.88 350
17204.11 311
17205.35 303
17206.59 321
17207.83 333
17209.06 320
17210.30 286
17211.54 301
17212.78 323
17214.01 330
17215.25 299
17216.49 272
17217.73 301
17218.96 319
17220.20 319
17221.44 297
17222.68 313
17223.92 319
17225.15 310
17226.39 299
17227.63 301
17228.87 308
17230.11 303
17231.35 318
17232.58 323
17233.82 325
17235.06 350
17236.30 323
17237.54 300
17238.78 312
17240.01 327
17241.25 341
17242.49 328
17243.73 340
17244.97 331
17246.21 294
17247.45 321
17248.69 339
17249.93 332
17251.16 305
17252.40 311
17253.64 330
17254.88 318
17256.12 302
17257.36 317
17258.60 330
17259.84 342
17261.08 322
17262.32 324
17263.56 313
17264.80 344
17266.04 315
17267.28 317
17268.51 331
17269.75 306
17270.99 341
17272.23 307
17273.47 301
17274.71 315
17275.95 322
17277.19 326
17278.43 315
17279.67 312
17280.91 322
17282.15 334
17283.39 323
17284.63 341
17285.87 309
17287.11 309
17288.35 314
17289.60 318
17290.84 318
17292.08 328
17293.32 324
17294.56 318
17295.80 304
17297.04 283
17298.28 313
17299.52 313
17300.76 302
17302.00 311
17303.24 307
17304.48 312
17305.72 299
17306.96 326
17308.21 339
17309.45 300
17310.69 290
17311.93 306
17313.17 333
17314.41 341
17315.65 315
17316.89 310
17318.14 322
17319.38 318
17320.62 326
17321.86 317
17323.10 306
17324.34 303
17325.59 307
17326.83 328
17328.07 312
17329.31 307
17330.55 302
17331.79 326
17333.04 313
17334.28 306
17335.52 308
17336.76 329
17338.00 332
17339.25 323
17340.49 300
17341.73 298
17342.97 332
17344.22 311
17345.46 314
17346.70 327
17347.94 311
17349.19 299
17350.43 327
17351.67 320
17352.91 320
17354.16 305
17355.40 302
17356.64 315
17357.88 317
17359.13 328
17360.37 324
17361.61 314
17362.86 306
17364.10 312
17365.34 297
17366.58 314
17367.83 322
17369.07 295
17370.31 324
17371.56 312
17372.80 315
17374.04 313
17375.29 324
17376.53 313
17377.78 336
17379.02 329
17380.26 322
17381.51 322
17382.75 304
17383.99 336
17385.24 329
17386.48 302
17387.72 325
17388.97 321
17390.21 333
17391.46 297
17392.70 307
17393.94 314
17395.19 309
17396.43 320
17397.68 318
17398.92 294
17400.17 311
17401.41 365
17402.65 343
17403.90 327
17405.14 333
17406.39 307
17407.63 314
17408.88 298
17410.12 308
17411.37 337
17412.61 332
17413.86 317
17415.10 328
17416.35 329
17417.59 335
17418.84 348
17420.08 321
17421.33 324
17422.57 329
17423.82 337
17425.06 330
17426.31 329
17427.55 300
17428.80 321
17430.04 312
17431.29 320
17432.53 303
17433.78 314
17435.03 305
17436.27 333
17437.52 302
17438.76 299
17440.01 294
17441.25 323
17442.50 311
17443.75 322
17444.99 327
17446.24 333
17447.48 342
17448.73 335
17449.98 332
17451.22 304
17452.47 313
17453.71 316
17454.96 315
17456.21 327
17457.45 329
17458.70 324
17459.95 341
17461.19 325
17462.44 329
17463.69 325
17464.93 344
17466.18 353
17467.43 351
17468.67 341
17469.92 349
17471.17 335
17472.41 350
17473.66 345
17474.91 333
17476.15 332
17477.40 328
17478.65 347
17479.90 354
17481.14 344
17482.39 340
17483.64 342
17484.88 353
17486.13 345
17487.38 360
17488.63 339
17489.87 355
17491.12 311
17492.37 332
17493.62 331
17494.86 336
17496.11 351
17497.36 379
17498.61 319
17499.86 352
17501.10 371
17502.35 349
17503.60 352
17504.85 367
17506.10 349
17507.34 341
17508.59 364
17509.84 356
17511.09 343
17512.34 349
17513.59 358
17514.83 368
17516.08 374
17517.33 354
17518.58 353
17519.83 364
17521.08 367
17522.33 346
17523.57 340
17524.82 325
17526.07 324
17527.32 338
17528.57 325
17529.82 404
17531.07 366
17532.32 356
17533.57 361
17534.82 369
17536.06 356
17537.31 387
17538.56 363
17539.81 335
17541.06 327
17542.31 353
17543.56 338
17544.81 348
17546.06 380
17547.31 371
17548.56 392
17549.81 395
17551.06 347
17552.31 372
17553.56 368
17554.81 367
17556.06 379
17557.31 385
17558.56 414
17559.81 385
17561.06 391
17562.31 374
17563.56 353
17564.81 360
17566.06 370
17567.31 354
17568.56 374
17569.81 371
17571.06 376
17572.31 371
17573.56 366
17574.81 391
17576.06 387
17577.31 370
17578.56 380
17579.81 344
17581.06 383
17582.31 378
17583.57 383
17584.82 382
17586.07 384
17587.32 407
17588.57 385
17589.82 405
17591.07 404
17592.32 414
17593.57 413
17594.83 378
17596.08 418
17597.33 417
17598.58 404
17599.83 381
17601.08 379
17602.33 378
17603.59 390
17604.84 403
17606.09 394
17607.34 409
17608.59 419
17609.84 423
17611.10 418
17612.35 415
17613.60 427
17614.85 419
17616.10 456
17617.36 424
17618.61 421
17619.86 444
17621.11 407
17622.36 430
17623.62 481
17624.87 451
17626.12 439
17627.37 426
17628.63 420
17629.88 421
17631.13 450
17632.38 465
17633.64 430
17634.89 429
17636.14 468
17637.39 461
17638.65 444
17639.90 441
17641.15 465
17642.41 439
17643.66 413
17644.91 420
17646.17 443
17647.42 427
17648.67 395
17649.92 422
17651.18 429
17652.43 421
17653.68 400
17654.94 408
17656.19 430
17657.44 418
17658.70 400
17659.95 410
17661.21 414
17662.46 403
17663.71 419
17664.97 418
17666.22 419
17667.47 393
17668.73 397
17669.98 406
17671.24 426
17672.49 442
17673.74 425
17675.00 403
17676.25 371
17677.51 377
17678.76 382
17680.02 382
17681.27 386
17682.52 382
17683.78 412
17685.03 337
17686.29 385
17687.54 382
17688.80 376
17690.05 361
17691.31 381
17692.56 383
17693.82 365
17695.07 346
17696.32 375
17697.58 391
17698.83 353
17700.09 388
17701.34 342
17702.60 372
17703.86 366
17705.11 362
17706.37 381
17707.62 378
17708.88 359
17710.13 373
17711.39 364
17712.64 367
17713.90 363
17715.15 353
17716.41 380
17717.66 349
17718.92 402
17720.18 355
17721.43 357
17722.69 360
17723.94 337
17725.20 335
17726.45 373
17727.71 360
17728.97 345
17730.22 378
17731.48 351
17732.74 345
17733.99 347
17735.25 356
17736.50 349
17737.76 342
17739.02 342
17740.27 375
17741.53 352
17742.79 361
17744.04 357
17745.30 347
17746.56 345
17747.81 374
17749.07 353
17750.33 358
17751.58 350
17752.84 372
17754.10 343
17755.35 339
17756.61 350
17757.87 341
17759.12 334
17760.38 315
17761.64 340
17762.90 351
17764.15 320
17765.41 331
17766.67 321
17767.93 350
17769.18 362
17770.44 320
17771.70 335
17772.96 321
17774.21 324
17775.47 351
17776.73 353
17777.99 346
17779.24 285
17780.50 326
17781.76 348
17783.02 316
17784.28 321
17785.53 355
17786.79 327
17788.05 361
17789.31 312
17790.57 338
17791.82 304
17793.08 339
17794.34 357
17795.60 340
17796.86 322
17798.12 321
17799.37 313
17800.63 317
17801.89 336
17803.15 317
17804.41 358
17805.67 338
17806.93 330
17808.19 325
17809.44 324
17810.70 335
17811.96 351
17813.22 342
17814.48 320
17815.74 306
17817.00 294
17818.26 346
17819.52 322
17820.78 304
17822.04 319
17823.29 335
17824.55 311
17825.81 307
17827.07 301
17828.33 340
17829.59 328
17830.85 316
17832.11 327
17833.37 330
17834.63 323
17835.89 298
17837.15 347
17838.41 321
17839.67 320
17840.93 312
17842.19 337
17843.45 345
17844.71 305
17845.97 321
17847.23 311
17848.49 290
17849.75 297
17851.01 296
17852.27 300
17853.53 314
17854.79 302
17856.05 311
17857.31 319
17858.57 300
17859.84 319
17861.10 310
17862.36 300
17863.62 291
17864.88 308
17866.14 296
17867.40 308
17868.66 316
17869.92 323
17871.18 296
17872.44 299
17873.71 296
17874.97 307
17876.23 313
17877.49 303
17878.75 274
17880.01 320
17881.27 299
17882.53 292
17883.80 292
17885.06 295
17886.32 305
17887.58 306
17888.84 317
17890.10 274
17891.37 292
17892.63 276
17893.89 296
17895.15 306
17896.41 296
17897.67 285
17898.94 306
17900.20 320
17901.46 267
17902.72 293
17903.99 312
17905.25 300
17906.51 262
17907.77 298
17909.03 306
17910.30 288
17911.56 340
17912.82 326
17914.08 286
17915.35 295
17916.61 294
17917.87 307
17919.14 287
17920.40 287
17921.66 306
17922.92 318
17924.19 306
17925.45 295
17926.71 290
17927.98 284
17929.24 315
17930.50 305
17931.76 275
17933.03 284
17934.29 288
17935.55 311
17936.82 284
17938.08 293
17939.34 296
17940.61 299
17941.87 292
17943.14 299
17944.40 284
17945.66 316
17946.93 303
17948.19 275
17949.45 302
17950.72 304
17951.98 309
17953.25 317
17954.51 298
17955.77 331
17957.04 307
17958.30 343
17959.57 305
17960.83 291
17962.09 294
17963.36 303
17964.62 299
17965.89 301
17967.15 343
17968.42 326
17969.68 294
17970.95 302
17972.21 307
17973.47 289
17974.74 302
17976.00 299
17977.27 324
17978.53 284
17979.80 280
17981.06 304
17982.33 312
17983.59 328
17984.86 286
17986.12 326
17987.39 300
17988.65 285
17989.92 310
17991.18 325
17992.45 303
17993.71 324
17994.98 294
17996.25 282
17997.51 268
17998.78 286
18000.04 304
18001.31 316
18002.57 294
18003.84 285
18005.10 275
18006.37 305
18007.64 287
18008.90 306
18010.17 291
18011.43 291
18012.70 327
18013.97 298
18015.23 315
18016.50 307
18017.76 311
18019.03 317
18020.30 308
18021.56 309
18022.83 296
18024.10 317
18025.36 309
18026.63 303
18027.90 327
18029.16 290
18030.43 307
18031.70 303
18032.96 293
18034.23 311
18035.50 334
18036.76 308
18038.03 347
18039.30 333
18040.56 305
18041.83 321
18043.10 339
18044.37 308
18045.63 295
18046.90 317
18048.17 306
18049.43 281
18050.70 322
18051.97 308
18053.24 306
18054.50 310
18055.77 300
18057.04 327
18058.31 327
18059.57 295
18060.84 317
18062.11 331
18063.38 319
18064.65 321
18065.91 307
18067.18 329
18068.45 298
18069.72 318
18070.98 302
18072.25 326
18073.52 321
18074.79 305
18076.06 337
18077.33 305
18078.59 314
18079.86 339
18081.13 320
18082.40 328
18083.67 313
18084.94 334
18086.21 315
18087.47 300
18088.74 335
18090.01 326
18091.28 334
18092.55 309
18093.82 320
18095.09 308
18096.36 340
18097.62 322
18098.89 316
18100.16 306
18101.43 334
18102.70 318
18103.97 309
18105.24 305
18106.51 301
18107.78 345
18109.05 328
18110.32 321
18111.59 311
18112.86 327
18114.13 337
18115.40 308
18116.66 300
18117.93 316
18119.20 314
18120.47 320
18121.74 325
18123.01 289
18124.28 298
18125.55 313
18126.82 332
18128.09 309
18129.36 299
18130.63 295
18131.90 347
18133.17 313
18134.44 297
18135.71 325
18136.99 307
18138.26 314
18139.53 330
18140.80 299
18142.07 317
18143.34 310
18144.61 289
18145.88 344
18147.15 292
18148.42 291
18149.69 286
18150.96 311
18152.23 309
18153.50 299
18154.78 305
18156.05 322
18157.32 311
18158.59 296
18159.86 308
18161.13 298
18162.40 324
18163.67 306
18164.94 323
18166.22 321
18167.49 319
18168.76 308
18170.03 309
18171.30 305
18172.57 291
18173.85 309
18175.12 297
18176.39 297
18177.66 298
18178.93 310
18180.20 313
18181.48 316
18182.75 288
18184.02 311
18185.29 298
18186.56 311
18187.84 297
18189.11 289
18190.38 301
18191.65 321
18192.93 301
18194.20 328
18195.47 292
18196.74 286
18198.02 316
18199.29 320
18200.56 300
18201.83 289
18203.11 333
18204.38 308
18205.65 307
18206.92 297
18208.20 297
18209.47 286
18210.74 303
18212.02 313
18213.29 295
18214.56 310
18215.84 300
18217.11 291
18218.38 317
18219.65 314
18220.93 307
18222.20 291
18223.47 317
18224.75 340
18226.02 289
18227.30 337
18228.57 305
18229.84 317
18231.12 311
18232.39 288
18233.66 329
18234.94 336
18236.21 319
18237.48 339
18238.76 329
18240.03 309
18241.31 312
18242.58 288
18243.86 312
18245.13 292
18246.40 304
18247.68 326
18248.95 309
18250.23 312
18251.50 330
18252.77 309
18254.05 310
18255.32 327
18256.60 338
18257.87 284
18259.15 346
18260.42 343
18261.70 301
18262.97 320
18264.25 331
18265.52 302
18266.80 315
18268.07 279
18269.35 317
18270.62 309
18271.90 291
18273.17 307
18274.45 320
18275.72 303
18277.00 324
18278.27 344
18279.55 350
18280.82 322
18282.10 327
18283.37 348
18284.65 335
18285.93 337
18287.20 337
18288.48 319
18289.75 316
18291.03 330
18292.30 303
18293.58 323
18294.86 314
18296.13 317
18297.41 349
18298.68 304
18299.96 304
18301.24 296
18302.51 318
18303.79 311
18305.06 313
18306.34 317
18307.62 304
18308.89 313
18310.17 310
18311.45 324
18312.72 324
18314.00 337
18315.28 334
18316.55 328
18317.83 320
18319.11 320
18320.38 309
18321.66 318
18322.94 329
18324.21 331
18325.49 315
18326.77 299
18328.04 295
18329.32 291
18330.60 308
18331.88 313
18333.15 288
18334.43 317
18335.71 327
18336.98 320
18338.26 333
18339.54 319
18340.82 303
18342.09 330
18343.37 320
18344.65 330
18345.93 310
18347.20 299
18348.48 303
18349.76 322
18351.04 304
18352.32 311
18353.59 311
18354.87 295
18356.15 323
18357.43 297
18358.71 331
18359.98 311
18361.26 298
18362.54 311
18363.82 285
18365.10 257
18366.38 300
18367.65 312
18368.93 317
18370.21 305
18371.49 304
18372.77 311
18374.05 287
18375.33 285
18376.60 279
18377.88 310
18379.16 292
18380.44 310
18381.72 337
18383.00 315
18384.28 282
18385.56 308
18386.84 268
18388.11 302
18389.39 294
18390.67 306
18391.95 333
18393.23 322
18394.51 309
18395.79 282
18397.07 287
18398.35 293
18399.63 325
18400.91 295
18402.19 322
18403.47 303
18404.75 294
18406.03 305
18407.31 307
18408.59 295
18409.87 297
18411.15 314
18412.43 296
18413.71 319
18414.99 296
18416.27 310
18417.55 307
18418.83 292
18420.11 281
18421.39 321
18422.67 293
18423.95 318
18425.23 309
18426.51 328
18427.79 303
18429.07 308
18430.35 307
18431.63 300
18432.91 311
18434.19 293
18435.47 295
18436.75 324
18438.04 306
18439.32 295
18440.60 326
18441.88 307
18443.16 303
18444.44 295
18445.72 317
18447.00 275
18448.28 322
18449.57 295
18450.85 296
18452.13 317
18453.41 317
18454.69 325
18455.97 293
18457.25 305
18458.54 331
18459.82 311
18461.10 302
18462.38 306
18463.66 288
18464.94 296
18466.23 316
18467.51 317
18468.79 278
18470.07 327
18471.35 303
18472.64 295
18473.92 307
18475.20 289
18476.48 291
18477.76 302
18479.05 315
18480.33 298
18481.61 304
18482.89 318
18484.18 322
18485.46 348
18486.74 316
18488.02 309
18489.31 300
18490.59 304
18491.87 315
18493.15 314
18494.44 299
18495.72 283
18497.00 281
18498.29 308
18499.57 315
18500.85 302
18502.13 311
18503.42 279
18504.70 300
18505.98 348
18507.27 322
18508.55 315
18509.83 311
18511.12 330
18512.40 303
18513.68 316
18514.97 309
18516.25 268
18517.54 305
18518.82 295
18520.10 308
18521.39 272
18522.67 307
18523.95 289
18525.24 306
18526.52 277
18527.81 304
18529.09 291
18530.37 316
18531.66 287
18532.94 299
18534.23 328
18535.51 306
18536.79 313
18538.08 284
18539.36 288
18540.65 298
18541.93 313
18543.22 295
18544.50 294
18545.79 316
18547.07 302
18548.36 312
18549.64 320
18550.92 307
18552.21 322
18553.49 301
18554.78 351
18556.06 316
18557.35 307
18558.63 287
18559.92 301
18561.20 305
18562.49 296
18563.77 320
18565.06 314
18566.35 317
18567.63 294
18568.92 290
18570.20 306
18571.49 306
18572.77 322
18574.06 323
18575.34 322
18576.63 294
18577.92 337
18579.20 307
18580.49 308
18581.77 304
18583.06 322
18584.34 314
18585.63 308
18586.92 296
18588.20 321
18589.49 328
18590.77 317
18592.06 340
18593.35 322
18594.63 278
18595.92 312
18597.21 323
18598.49 338
18599.78 322
18601.07 303
18602.35 325
18603.64 322
18604.93 332
18606.21 314
18607.50 302
18608.79 305
18610.07 317
18611.36 324
18612.65 298
18613.93 302
18615.22 323
18616.51 321
18617.79 328
18619.08 312
18620.37 301
18621.66 317
18622.94 289
18624.23 348
18625.52 310
18626.80 315
18628.09 321
18629.38 314
18630.67 306
18631.95 288
18633.24 310
18634.53 306
18635.82 307
18637.11 324
18638.39 305
18639.68 287
18640.97 325
18642.26 278
18643.54 292
18644.83 302
18646.12 315
18647.41 270
18648.70 290
18649.99 293
18651.27 298
18652.56 288
18653.85 297
18655.14 281
18656.43 290
18657.72 306
18659.00 281
18660.29 328
18661.58 280
18662.87 297
18664.16 302
18665.45 271
18666.74 287
18668.02 294
18669.31 277
18670.60 279
18671.89 317
18673.18 287
18674.47 278
18675.76 291
18677.05 300
18678.34 284
18679.63 260
18680.92 282
18682.20 298
18683.49 300
18684.78 303
18686.07 265
18687.36 297
18688.65 307
18689.94 285
18691.23 264
18692.52 277
18693.81 297
18695.10 293
18696.39 289
18697.68 275
18698.97 308
18700.26 278
18701.55 286
18702.84 289
18704.13 271
18705.42 283
18706.71 292
18708.00 285
18709.29 279
18710.58 269
18711.87 282
18713.16 270
18714.45 270
18715.74 274
18717.03 270
18718.32 286
18719.61 276
18720.90 294
18722.20 281
18723.49 299
18724.78 284
18726.07 314
18727.36 281
18728.65 305
18729.94 279
18731.23 295
18732.52 293
18733.81 276
18735.10 278
18736.40 290
18737.69 295
18738.98 263
18740.27 258
18741.56 271
18742.85 300
18744.14 262
18745.43 256
18746.73 263
18748.02 292
18749.31 281
18750.60 301
18751.89 279
18753.18 274
18754.48 292
18755.77 259
18757.06 297
18758.35 305
18759.64 300
18760.94 316
18762.23 305
18763.52 311
18764.81 279
18766.10 291
18767.40 297
18768.69 282
18769.98 284
18771.27 275
18772.57 282
18773.86 282
18775.15 294
18776.44 315
18777.74 275
18779.03 276
18780.32 290
18781.61 274
18782.91 263
18784.20 290
18785.49 290
18786.79 319
18788.08 292
18789.37 291
18790.66 307
18791.96 273
18793.25 279
18794.54 298
18795.84 313
18797.13 285
18798.42 297
18799.72 281
18801.01 305
18802.30 256
18803.60 298
18804.89 285
18806.18 316
18807.48 295
18808.77 305
18810.07 314
18811.36 300
18812.65 284
18813.95 274
18815.24 295
18816.53 290
18817.83 288
18819.12 305
18820.42 298
18821.71 290
18823.00 340
18824.30 312
18825.59 310
18826.89 287
18828.18 296
18829.48 301
18830.77 313
18832.07 295
18833.36 292
18834.65 290
18835.95 266
18837.24 288
18838.54 291
18839.83 321
18841.13 292
18842.42 320
18843.72 296
18845.01 313
18846.31 262
18847.60 274
18848.90 295
18850.19 296
18851.49 288
18852.78 297
18854.08 283
18855.37 268
18856.67 273
18857.96 282
18859.26 272
18860.55 282
18861.85 292
18863.15 300
18864.44 324
18865.74 288
18867.03 327
18868.33 295
18869.62 303
18870.92 268
18872.22 268
18873.51 267
18874.81 277
18876.10 279
18877.40 266
18878.70 294
18879.99 276
18881.29 296
18882.58 297
18883.88 262
18885.18 259
18886.47 290
18887.77 283
18889.07 275
18890.36 284
18891.66 299
18892.95 265
18894.25 288
18895.55 272
18896.84 305
18898.14 284
18899.44 264
18900.73 298
18902.03 261
18903.33 290
18904.63 261
18905.92 285
18907.22 268
18908.52 270
18909.81 285
18911.11 288
18912.41 293
18913.71 278
18915.00 292
18916.30 304
18917.60 288
18918.89 242
18920.19 272
18921.49 275
18922.79 289
18924.09 293
18925.38 287
18926.68 286
18927.98 276
18929.28 273
18930.57 287
18931.87 293
18933.17 275
18934.47 275
18935.77 278
18937.06 257
18938.36 279
18939.66 282
18940.96 267
18942.26 273
18943.55 262
18944.85 301
18946.15 254
18947.45 270
18948.75 267
18950.05 294
18951.35 299
18952.64 287
18953.94 295
18955.24 268
18956.54 277
18957.84 270
18959.14 255
18960.44 260
18961.74 296
18963.03 261
18964.33 266
18965.63 263
18966.93 266
18968.23 267
18969.53 279
18970.83 284
18972.13 272
18973.43 270
18974.73 278
18976.03 278
18977.33 316
18978.62 299
18979.92 278
18981.22 277
18982.52 265
18983.82 290
18985.12 257
18986.42 331
18987.72 272
18989.02 291
18990.32 286
18991.62 289
18992.92 291
18994.22 276
18995.52 261
18996.82 261
18998.12 288
18999.42 306
19000.72 299
19002.02 268
19003.32 288
19004.62 254
19005.92 285
19007.22 292
19008.53 255
19009.83 272
19011.13 298
19012.43 290
19013.73 269
19015.03 285
19016.33 263
19017.63 277
19018.93 295
19020.23 279
19021.53 275
19022.83 291
19024.13 263
19025.44 271
19026.74 257
19028.04 299
19029.34 267
19030.64 296
19031.94 290
19033.24 264
19034.54 228
19035.85 265
19037.15 292
19038.45 301
19039.75 298
19041.05 282
19042.35 282
19043.66 262
19044.96 284
19046.26 275
19047.56 250
19048.86 277
19050.16 291
19051.47 277
19052.77 254
19054.07 222
19055.37 251
19056.67 284
19057.98 289
19059.28 275
19060.58 254
19061.88 304
19063.19 313
19064.49 299
19065.79 272
19067.09 280
19068.40 278
19069.70 294
19071.00 257
19072.30 296
19073.61 264
19074.91 263
19076.21 268
19077.52 287
19078.82 274
19080.12 271
19081.42 305
19082.73 273
19084.03 270
19085.33 280
19086.64 285
19087.94 287
19089.24 274
19090.55 269
19091.85 260
19093.15 285
19094.46 271
19095.76 286
19097.06 252
19098.37 292
19099.67 260
19100.97 279
19102.28 256
19103.58 257
19104.89 271
19106.19 302
19107.49 283
19108.80 290
19110.10 274
19111.40 290
19112.71 280
19114.01 263
19115.32 249
19116.62 270
19117.93 269
19119.23 273
19120.53 280
19121.84 267
19123.14 296
19124.45 271
19125.75 284
19127.06 276
19128.36 297
19129.67 310
19130.97 284
19132.28 274
19133.58 261
19134.88 286
19136.19 290
19137.49 271
19138.80 245
19140.10 302
19141.41 299
19142.71 275
19144.02 246
19145.32 283
19146.63 270
19147.94 281
19149.24 263
19150.55 284
19151.85 267
19153.16 273
19154.46 283
19155.77 265
19157.07 275
19158.38 282
19159.68 295
19160.99 279
19162.30 277
19163.60 270
19164.91 283
19166.21 287
19167.52 287
19168.83 245
19170.13 279
19171.44 277
19172.74 266
19174.05 291
19175.36 281
19176.66 272
19177.97 277
19179.27 294
19180.58 269
19181.89 260
19183.19 271
19184.50 276
19185.81 267
19187.11 249
19188.42 272
19189.73 268
19191.03 260
19192.34 263
19193.65 264
19194.95 265
19196.26 295
19197.57 265
19198.87 267
19200.18 265
19201.49 262
19202.80 267
19204.10 269
19205.41 261
19206.72 264
19208.03 263
19209.33 274
19210.64 273
19211.95 266
19213.25 266
19214.56 278
19215.87 250
19217.18 265
19218.49 284
19219.79 252
19221.10 260
19222.41 244
19223.72 280
19225.02 257
19226.33 261
19227.64 253
19228.95 267
19230.26 276
19231.56 252
19232.87 265
19234.18 260
19235.49 275
19236.80 287
19238.11 258
19239.41 266
19240.72 269
19242.03 282
19243.34 287
19244.65 237
19245.96 245
19247.26 256
19248.57 291
19249.88 255
19251.19 275
19252.50 282
19253.81 281
19255.12 274
19256.43 270
19257.74 290
19259.04 269
19260.35 275
19261.66 267
19262.97 284
19264.28 259
19265.59 277
19266.90 276
19268.21 278
19269.52 252
19270.83 285
19272.14 270
19273.45 265
19274.76 280
19276.07 277
19277.38 266
19278.69 262
19279.99 250
19281.30 264
19282.61 269
19283.92 258
19285.23 241
19286.54 255
19287.85 285
19289.16 247
19290.47 248
19291.78 259
19293.09 265
19294.40 261
19295.72 275
19297.03 296
19298.34 275
19299.65 261
19300.96 255
19302.27 274
19303.58 267
19304.89 250
19306.20 286
19307.51 278
19308.82 247
19310.13 247
19311.44 265
19312.75 251
19314.06 248
19315.37 277
19316.69 267
19318.00 281
19319.31 266
19320.62 295
19321.93 263
19323.24 251
19324.55 253
19325.86 295
19327.18 276
19328.49 245
19329.80 241
19331.11 279
19332.42 274
19333.73 281
19335.04 272
19336.36 284
19337.67 260
19338.98 276
19340.29 267
19341.60 279
19342.91 279
19344.23 278
19345.54 281
19346.85 271
19348.16 259
19349.47 262
19350.79 262
19352.10 264
19353.41 277
19354.72 273
19356.04 274
19357.35 276
19358.66 266
19359.97 271
19361.29 277
19362.60 238
19363.91 281
19365.22 282
19366.54 273
19367.85 262
19369.16 264
19370.47 268
19371.79 260
19373.10 256
19374.41 293
19375.73 305
19377.04 290
19378.35 268
19379.67 269
19380.98 267
19382.29 236
19383.60 258
19384.92 253
19386.23 252
19387.54 279
19388.86 268
19390.17 280
19391.49 266
19392.80 270
19394.11 277
19395.43 272
19396.74 254
19398.05 263
19399.37 273
19400.68 271
19402.00 247
19403.31 264
19404.62 292
19405.94 281
19407.25 270
19408.57 267
19409.88 270
19411.19 279
19412.51 283
19413.82 268
19415.14 278
19416.45 292
19417.77 266
19419.08 267
19420.39 257
19421.71 267
19423.02 267
19424.34 272
19425.65 264
19426.97 271
19428.28 249
19429.60 273
19430.91 260
19432.23 270
19433.54 235
19434.86 282
19436.17 261
19437.49 251
19438.80 261
19440.12 233
19441.43 254
19442.75 257
19444.06 266
19445.38 268
19446.69 270
19448.01 259
19449.32 279
19450.64 268
19451.96 283
19453.27 270
19454.59 254
19455.90 281
19457.22 263
19458.53 241
19459.85 258
19461.17 263
19462.48 290
19463.80 271
19465.11 252
19466.43 267
19467.75 242
19469.06 269
19470.38 288
19471.69 252
19473.01 307
19474.33 271
19475.64 276
19476.96 247
19478.28 271
19479.59 251
19480.91 288
19482.23 273
19483.54 247
19484.86 247
19486.18 271
19487.49 270
19488.81 263
19490.13 265
19491.44 274
19492.76 264
19494.08 280
19495.39 264
19496.71 257
19498.03 268
19499.35 247
19500.66 237
19501.98 260
19503.30 308
19504.61 275
19505.93 275
19507.25 269
19508.57 251
19509.88 290
19511.20 254
19512.52 247
19513.84 227
19515.15 247
19516.47 267
19517.79 292
19519.11 280
19520.43 275
19521.74 292
19523.06 294
19524.38 279
19525.70 265
19527.02 262
19528.33 280
19529.65 280
19530.97 298
19532.29 255
19533.61 267
19534.93 274
19536.24 266
19537.56 262
19538.88 257
19540.20 274
19541.52 276
19542.84 285
19544.16 289
19545.47 267
19546.79 245
19548.11 259
19549.43 276
19550.75 271
19552.07 268
19553.39 254
19554.71 241
19556.03 281
19557.34 270
19558.66 268
19559.98 258
19561.30 294
19562.62 296
19563.94 251
19565.26 265
19566.58 286
19567.90 280
19569.22 288
19570.54 288
19571.86 268
19573.18 281
19574.50 289
19575.82 273
19577.14 265
19578.46 260
19579.78 278
19581.10 281
19582.42 278
19583.74 282
19585.06 270
19586.38 265
19587.70 282
19589.02 274
19590.34 284
19591.66 271
19592.98 273
19594.30 281
19595.62 277
19596.94 283
19598.26 301
19599.58 289
19600.90 276
19602.22 268
19603.54 285
19604.86 273
19606.18 285
19607.50 275
19608.82 284
19610.15 254
19611.47 272
19612.79 270
19614.11 283
19615.43 282
19616.75 285
19618.07 268
19619.39 254
19620.71 272
19622.04 278
19623.36 295
19624.68 271
19626.00 283
19627.32 280
19628.64 292
19629.96 292
19631.29 282
19632.61 274
19633.93 258
19635.25 265
19636.57 260
19637.89 288
19639.22 274
19640.54 289
19641.86 299
19643.18 265
19644.50 270
19645.83 293
19647.15 256
19648.47 281
19649.79 266
19651.12 284
19652.44 275
19653.76 266
19655.08 248
19656.40 280
19657.73 285
19659.05 276
19660.37 265
19661.70 247
19663.02 256
19664.34 249
19665.66 249
19666.99 271
19668.31 285
19669.63 275
19670.95 276
19672.28 269
19673.60 284
19674.92 275
19676.25 267
19677.57 275
19678.89 306
19680.22 270
19681.54 282
19682.86 297
19684.19 269
19685.51 252
19686.83 270
19688.16 288
19689.48 251
19690.80 282
19692.13 261
19693.45 280
19694.78 264
19696.10 277
19697.42 250
19698.75 261
19700.07 276
19701.39 282
19702.72 293
19704.04 253
19705.37 263
19706.69 273
19708.02 276
19709.34 270
19710.66 265
19711.99 261
19713.31 280
19714.64 264
19715.96 274
19717.29 281
19718.61 267
19719.93 260
19721.26 294
19722.58 304
19723.91 277
19725.23 276
19726.56 268
19727.88 261
19729.21 305
19730.53 260
19731.86 275
19733.18 248
19734.51 280
19735.83 289
19737.16 264
19738.48 268
19739.81 283
19741.13 276
19742.46 274
19743.78 243
19745.11 276
19746.44 259
19747.76 290
19749.09 285
19750.41 282
19751.74 281
19753.06 275
19754.39 300
19755.72 257
19757.04 242
19758.37 267
19759.69 300
19761.02 274
19762.34 285
19763.67 266
19765.00 260
19766.32 272
19767.65 287
19768.98 250
19770.30 270
19771.63 276
19772.95 278
19774.28 274
19775.61 274
19776.93 247
19778.26 272
19779.59 277
19780.91 279
19782.24 272
19783.57 267
19784.89 279
19786.22 264
19787.55 300
19788.87 277
19790.20 279
19791.53 263
19792.86 270
19794.18 280
19795.51 241
19796.84 291
19798.16 255
19799.49 277
19800.82 263
19802.15 290
19803.47 272
19804.80 271
19806.13 282
19807.46 274
19808.78 285
19810.11 270
19811.44 256
19812.77 304
19814.09 275
19815.42 290
19816.75 305
19818.08 283
19819.41 289
19820.73 304
19822.06 277
19823.39 256
19824.72 252
19826.05 260
19827.37 270
19828.70 267
19830.03 287
19831.36 303
19832.69 282
19834.02 273
19835.34 296
19836.67 279
19838.00 276
19839.33 290
19840.66 258
19841.99 269
19843.32 277
19844.64 284
19845.97 280
19847.30 271
19848.63 301
19849.96 293
19851.29 272
19852.62 283
19853.95 276
19855.28 286
19856.60 286
19857.93 279
19859.26 274
19860.59 269
19861.92 295
19863.25 278
19864.58 264
19865.91 276
19867.24 288
19868.57 266
19869.90 288
19871.23 270
19872.56 299
19873.89 277
19875.22 276
19876.55 282
19877.88 272
19879.21 267
19880.54 291
19881.87 275
19883.20 280
19884.53 279
19885.86 280
19887.19 287
19888.52 279
19889.85 281
19891.18 287
19892.51 249
19893.84 250
19895.17 264
19896.50 270
19897.83 280
19899.16 269
19900.49 285
19901.82 288
19903.15 274
19904.48 282
19905.81 275
19907.15 278
19908.48 288
19909.81 300
19911.14 309
19912.47 285
19913.80 263
19915.13 291
19916.46 283
19917.79 278
19919.13 295
19920.46 269
19921.79 278
19923.12 283
19924.45 264
19925.78 267
19927.11 288
19928.45 285
19929.78 275
19931.11 286
19932.44 281
19933.77 273
19935.10 260
19936.44 272
19937.77 288
19939.10 277
19940.43 276
19941.76 266
19943.10 265
19944.43 268
19945.76 280
19947.09 271
19948.42 267
19949.76 293
19951.09 286
19952.42 290
19953.75 263
19955.09 288
19956.42 266
19957.75 315
19959.08 280
19960.42 283
19961.75 273
19963.08 272
19964.41 260
19965.75 278
19967.08 291
19968.41 272
19969.75 296
19971.08 313
19972.41 277
19973.74 285
19975.08 303
19976.41 278
19977.74 270
19979.08 280
19980.41 292
19981.74 286
19983.08 278
19984.41 271
19985.74 275
19987.08 279
19988.41 273
19989.75 269
19991.08 264
19992.41 303
19993.75 274
19995.08 277
19996.41 277
19997.75 268
19999.08 262
20000.42 280
20001.75 277
20003.08 277
20004.42 273
20005.75 283
20007.09 294
20008.42 257
20009.75 270
20011.09 276
20012.42 296
20013.76 303
20015.09 287
20016.43 286
20017.76 285
20019.10 297
20020.43 267
20021.76 290
20023.10 298
20024.43 280
20025.77 272
20027.10 288
20028.44 271
20029.77 275
20031.11 295
20032.44 278
20033.78 254
20035.11 277
20036.45 272
20037.78 297
20039.12 280
20040.46 291
20041.79 309
20043.13 287
20044.46 278
20045.80 278
20047.13 262
20048.47 269
20049.80 277
20051.14 303
20052.47 305
20053.81 275
20055.15 296
20056.48 274
20057.82 278
20059.15 301
20060.49 312
20061.83 306
20063.16 273
20064.50 277
20065.83 254
20067.17 263
20068.51 293
20069.84 293
20071.18 273
20072.52 286
20073.85 276
20075.19 292
20076.52 286
20077.86 265
20079.20 279
20080.53 314
20081.87 309
20083.21 299
20084.54 273
20085.88 289
20087.22 300
20088.56 279
20089.89 287
20091.23 302
20092.57 286
20093.90 267
20095.24 286
20096.58 265
20097.91 272
20099.25 284
20100.59 335
20101.93 294
20103.26 277
20104.60 301
20105.94 273
20107.28 315
20108.61 284
20109.95 314
20111.29 298
20112.63 289
20113.96 299
20115.30 301
20116.64 317
20117.98 301
20119.32 292
20120.65 308
20121.99 299
20123.33 277
20124.67 296
20126.01 299
