# Supplementary material for: MALDI-TOF MS typing enables the classification of brewing yeasts of the genus Saccharomyces to major beer styles
Source: PLoS One. 2017 Aug 9;12(8):e0181694. doi: 10.1371/journal.pone.0181694 (PMC5549903; doi:10.1371/journal.pone.0181694)
Supplement: S17 File — The directory includes 90 raw files and was zipped to “.zip”; the folder has three strains with 30 spectra per strain; S1 Text explains the raw files with an example and Table 1 represents the yeast strains used within the experiment. (ZIP) [file pone.0181694.s020.zip › 49-51/30813-PIBA124-Lag-Lag-Lag-YPG-18h-E-E_2016-10-04_10_0_G10_1.dat]

1998.43 2929
1998.85 2990
1999.27 3021
1999.69 2912
2000.11 2926
2000.54 2961
2000.96 2962
2001.38 2862
2001.80 2800
2002.23 2754
2002.65 2751
2003.07 2961
2003.49 2866
2003.92 2788
2004.34 2798
2004.76 2938
2005.18 2932
2005.61 2929
2006.03 2907
2006.45 2964
2006.87 2876
2007.30 2914
2007.72 2930
2008.14 2906
2008.57 2944
2008.99 2886
2009.41 2805
2009.84 2785
2010.26 2812
2010.68 2741
2011.11 2739
2011.53 2718
2011.95 2665
2012.38 2721
2012.80 2714
2013.22 2834
2013.65 2892
2014.07 2996
2014.49 2915
2014.92 2954
2015.34 3115
2015.77 3005
2016.19 3162
2016.61 3138
2017.04 3297
2017.46 3204
2017.89 3248
2018.31 3317
2018.73 3277
2019.16 3161
2019.58 3136
2020.01 3235
2020.43 3143
2020.85 2958
2021.28 2975
2021.70 2979
2022.13 2984
2022.55 2931
2022.98 2937
2023.40 2744
2023.83 2761
2024.25 2785
2024.68 2626
2025.10 2755
2025.53 2660
2025.95 2599
2026.38 2620
2026.80 2637
2027.23 2654
2027.65 2677
2028.08 2570
2028.50 2583
2028.93 2719
2029.35 2656
2029.78 2590
2030.20 2651
2030.63 2739
2031.05 2709
2031.48 2834
2031.90 2943
2032.33 2934
2032.75 2867
2033.18 2846
2033.61 2834
2034.03 2936
2034.46 2863
2034.88 2869
2035.31 2782
2035.74 2833
2036.16 2768
2036.59 2826
2037.01 2791
2037.44 2755
2037.87 2902
2038.29 2866
2038.72 2913
2039.14 2920
2039.57 2820
2040.00 2808
2040.42 2757
2040.85 2664
2041.28 2712
2041.70 2833
2042.13 2823
2042.56 2826
2042.98 2901
2043.41 2897
2043.84 2989
2044.26 3028
2044.69 2922
2045.12 2977
2045.54 2918
2045.97 2842
2046.40 2899
2046.82 2926
2047.25 2957
2047.68 2868
2048.11 2887
2048.53 2859
2048.96 2790
2049.39 2743
2049.82 2727
2050.24 2791
2050.67 2704
2051.10 2701
2051.53 2731
2051.95 2689
2052.38 2776
2052.81 2823
2053.24 2848
2053.66 2870
2054.09 2966
2054.52 3000
2054.95 2949
2055.38 3127
2055.80 3064
2056.23 3204
2056.66 3171
2057.09 3181
2057.52 3057
2057.94 3045
2058.37 2925
2058.80 2898
2059.23 2994
2059.66 2934
2060.09 2820
2060.51 2877
2060.94 2854
2061.37 2867
2061.80 2893
2062.23 2952
2062.66 2968
2063.09 3095
2063.52 3034
2063.94 3173
2064.37 3256
2064.80 3181
2065.23 3267
2065.66 3128
2066.09 2990
2066.52 2907
2066.95 2897
2067.38 2919
2067.81 2839
2068.24 2759
2068.66 2837
2069.09 2720
2069.52 2726
2069.95 2772
2070.38 2777
2070.81 2841
2071.24 2891
2071.67 2786
2072.10 2866
2072.53 2827
2072.96 2863
2073.39 3074
2073.82 3114
2074.25 3016
2074.68 2948
2075.11 3091
2075.54 3099
2075.97 3138
2076.40 3158
2076.83 3189
2077.26 3248
2077.69 3181
2078.12 3179
2078.55 3193
2078.98 3246
2079.41 3154
2079.84 3287
2080.27 3167
2080.70 2980
2081.14 3053
2081.57 3126
2082.00 3031
2082.43 3061
2082.86 2954
2083.29 2844
2083.72 2803
2084.15 2786
2084.58 2846
2085.01 2771
2085.44 2757
2085.88 2778
2086.31 2863
2086.74 2774
2087.17 2778
2087.60 2779
2088.03 2774
2088.46 2756
2088.89 2759
2089.33 2753
2089.76 2803
2090.19 2868
2090.62 2863
2091.05 2672
2091.48 2862
2091.92 2816
2092.35 2728
2092.78 2647
2093.21 2708
2093.64 2750
2094.07 2713
2094.51 2850
2094.94 2831
2095.37 2779
2095.80 2771
2096.24 2655
2096.67 2686
2097.10 2673
2097.53 2629
2097.96 2564
2098.40 2686
2098.83 2760
2099.26 2634
2099.69 2594
2100.13 2764
2100.56 2676
2100.99 2582
2101.43 2654
2101.86 2738
2102.29 2595
2102.72 2647
2103.16 2730
2103.59 2713
2104.02 2729
2104.46 2818
2104.89 2817
2105.32 2879
2105.76 2910
2106.19 2959
2106.62 2947
2107.05 2913
2107.49 2842
2107.92 2926
2108.36 2796
2108.79 2883
2109.22 2801
2109.66 2724
2110.09 2703
2110.52 2745
2110.96 2767
2111.39 2634
2111.82 2648
2112.26 2691
2112.69 2681
2113.13 2716
2113.56 2737
2113.99 2625
2114.43 2578
2114.86 2526
2115.30 2457
2115.73 2451
2116.16 2555
2116.60 2549
2117.03 2604
2117.47 2556
2117.90 2564
2118.34 2736
2118.77 2671
2119.21 2682
2119.64 2730
2120.07 2652
2120.51 2751
2120.94 2810
2121.38 2714
2121.81 2779
2122.25 2803
2122.68 2814
2123.12 2747
2123.55 2729
2123.99 2831
2124.42 2786
2124.86 2709
2125.29 2738
2125.73 2685
2126.16 2736
2126.60 2748
2127.04 2823
2127.47 3114
2127.91 3299
2128.34 3275
2128.78 3324
2129.21 3375
2129.65 3281
2130.08 3234
2130.52 3209
2130.96 3119
2131.39 3082
2131.83 3018
2132.26 2954
2132.70 2806
2133.14 2710
2133.57 2764
2134.01 2712
2134.44 2744
2134.88 2776
2135.32 2758
2135.75 2787
2136.19 2676
2136.62 2622
2137.06 2683
2137.50 2706
2137.93 2631
2138.37 2614
2138.81 2655
2139.24 2662
2139.68 2595
2140.12 2604
2140.55 2565
2140.99 2665
2141.43 2743
2141.86 2548
2142.30 2461
2142.74 2541
2143.18 2623
2143.61 2606
2144.05 2698
2144.49 2596
2144.92 2599
2145.36 2787
2145.80 2844
2146.24 3047
2146.67 3186
2147.11 3316
2147.55 3474
2147.99 3648
2148.42 3945
2148.86 3880
2149.30 3916
2149.74 4021
2150.17 3877
2150.61 3573
2151.05 3456
2151.49 3406
2151.92 3278
2152.36 3201
2152.80 3026
2153.24 3053
2153.68 2965
2154.11 2813
2154.55 2831
2154.99 2933
2155.43 2887
2155.87 2965
2156.31 2839
2156.74 2878
2157.18 2911
2157.62 2894
2158.06 2888
2158.50 2838
2158.94 2774
2159.38 2880
2159.81 2736
2160.25 2801
2160.69 2893
2161.13 2752
2161.57 2743
2162.01 2856
2162.45 2838
2162.89 2914
2163.33 2960
2163.76 2810
2164.20 2842
2164.64 3151
2165.08 2958
2165.52 2779
2165.96 2929
2166.40 3034
2166.84 2930
2167.28 2836
2167.72 2947
2168.16 2997
2168.60 3056
2169.04 3050
2169.48 3000
2169.92 2971
2170.36 2954
2170.80 2963
2171.24 2982
2171.68 3074
2172.12 2958
2172.56 3164
2173.00 3274
2173.44 3365
2173.88 3477
2174.32 3505
2174.76 3385
2175.20 3392
2175.64 3523
2176.08 3403
2176.52 3445
2176.96 3227
2177.40 3319
2177.84 3214
2178.28 3093
2178.72 3207
2179.16 3278
2179.60 3007
2180.04 2981
2180.48 2856
2180.92 2768
2181.37 2746
2181.81 2755
2182.25 2691
2182.69 2733
2183.13 2696
2183.57 2694
2184.01 2746
2184.45 2882
2184.89 2872
2185.34 2822
2185.78 2835
2186.22 2951
2186.66 2996
2187.10 2988
2187.54 3054
2187.98 3204
2188.43 3063
2188.87 3030
2189.31 2989
2189.75 3124
2190.19 2914
2190.63 3021
2191.08 2923
2191.52 2935
2191.96 3057
2192.40 3117
2192.84 3207
2193.29 3309
2193.73 3336
2194.17 3300
2194.61 3270
2195.05 3436
2195.50 3349
2195.94 3291
2196.38 3177
2196.82 3056
2197.27 2924
2197.71 3057
2198.15 2891
2198.59 2742
2199.04 2732
2199.48 2699
2199.92 2774
2200.37 2815
2200.81 2928
2201.25 2983
2201.69 2941
2202.14 3011
2202.58 2992
2203.02 2954
2203.47 2996
2203.91 3002
2204.35 2970
2204.80 3111
2205.24 3052
2205.68 3069
2206.13 3071
2206.57 3116
2207.01 2949
2207.46 3083
2207.90 3169
2208.34 3029
2208.79 3149
2209.23 3164
2209.67 3069
2210.12 3152
2210.56 3110
2211.01 3106
2211.45 3070
2211.89 3129
2212.34 3173
2212.78 3162
2213.23 3113
2213.67 3060
2214.11 2988
2214.56 2876
2215.00 2973
2215.45 3018
2215.89 2878
2216.34 2866
2216.78 2658
2217.22 2739
2217.67 2783
2218.11 2766
2218.56 2771
2219.00 2911
2219.45 2922
2219.89 2961
2220.34 3046
2220.78 3253
2221.23 3309
2221.67 3435
2222.12 3409
2222.56 3382
2223.01 3457
2223.45 3631
2223.90 3766
2224.34 3805
2224.79 3722
2225.23 3785
2225.68 3690
2226.12 3739
2226.57 3702
2227.01 3665
2227.46 3514
2227.91 3587
2228.35 3658
2228.80 3845
2229.24 3781
2229.69 3774
2230.13 3980
2230.58 3976
2231.03 3703
2231.47 3865
2231.92 3792
2232.36 3760
2232.81 3715
2233.26 3695
2233.70 3558
2234.15 3309
2234.59 3267
2235.04 3179
2235.49 3218
2235.93 3189
2236.38 3036
2236.83 3114
2237.27 3084
2237.72 3071
2238.17 3127
2238.61 3060
2239.06 3074
2239.51 3058
2239.95 2959
2240.40 3044
2240.85 3090
2241.29 3043
2241.74 2903
2242.19 2895
2242.63 2814
2243.08 2979
2243.53 2805
2243.98 2787
2244.42 2754
2244.87 2694
2245.32 2703
2245.76 2706
2246.21 2675
2246.66 2770
2247.11 2787
2247.55 2762
2248.00 2815
2248.45 2912
2248.90 2940
2249.35 2783
2249.79 2860
2250.24 2932
2250.69 2967
2251.14 3019
2251.58 3129
2252.03 3299
2252.48 3051
2252.93 3141
2253.38 3211
2253.82 3184
2254.27 3149
2254.72 3035
2255.17 3033
2255.62 2874
2256.07 2865
2256.51 2904
2256.96 2913
2257.41 2825
2257.86 2836
2258.31 2885
2258.76 3022
2259.21 3160
2259.65 3209
2260.10 3340
2260.55 3580
2261.00 3594
2261.45 3415
2261.90 3438
2262.35 3446
2262.80 3445
2263.25 3559
2263.69 3558
2264.14 3363
2264.59 3436
2265.04 3373
2265.49 3537
2265.94 3387
2266.39 3547
2266.84 3411
2267.29 3552
2267.74 3524
2268.19 3744
2268.64 3767
2269.09 3762
2269.54 3807
2269.99 3819
2270.44 3918
2270.89 3817
2271.34 3727
2271.79 3664
2272.24 3582
2272.69 3538
2273.14 3468
2273.59 3580
2274.04 3800
2274.49 3820
2274.94 3922
2275.39 4095
2275.84 4009
2276.29 3803
2276.74 3751
2277.19 3656
2277.64 3499
2278.09 3374
2278.54 3223
2278.99 3153
2279.44 3117
2279.89 3139
2280.34 3031
2280.79 3148
2281.25 3121
2281.70 3054
2282.15 3124
2282.60 2973
2283.05 2898
2283.50 2856
2283.95 2918
2284.40 2798
2284.85 2797
2285.31 2962
2285.76 2889
2286.21 3037
2286.66 3129
2287.11 3243
2287.56 3429
2288.01 3685
2288.47 3856
2288.92 4069
2289.37 4252
2289.82 4377
2290.27 4472
2290.72 4353
2291.18 4291
2291.63 4197
2292.08 4014
2292.53 3943
2292.98 3826
2293.44 3599
2293.89 3489
2294.34 3357
2294.79 3439
2295.24 3347
2295.70 3229
2296.15 3166
2296.60 3087
2297.05 3088
2297.51 3067
2297.96 3058
2298.41 2932
2298.86 2905
2299.32 2928
2299.77 2794
2300.22 2790
2300.67 2687
2301.13 2745
2301.58 2709
2302.03 2701
2302.49 2733
2302.94 2672
2303.39 2707
2303.85 2843
2304.30 2926
2304.75 2946
2305.20 2857
2305.66 2844
2306.11 2911
2306.56 3012
2307.02 3244
2307.47 3239
2307.93 3256
2308.38 3487
2308.83 3493
2309.29 3401
2309.74 3385
2310.19 3448
2310.65 3304
2311.10 3369
2311.55 3304
2312.01 3217
2312.46 3113
2312.92 3006
2313.37 2916
2313.82 2864
2314.28 3061
2314.73 3039
2315.19 2864
2315.64 2908
2316.10 3001
2316.55 3011
2317.00 2982
2317.46 3087
2317.91 3285
2318.37 3215
2318.82 3182
2319.28 3240
2319.73 3226
2320.19 3304
2320.64 3222
2321.10 3201
2321.55 3098
2322.01 3128
2322.46 3287
2322.92 3329
2323.37 3389
2323.83 3336
2324.28 3526
2324.74 3470
2325.19 3427
2325.65 3460
2326.10 3465
2326.56 3252
2327.01 3268
2327.47 3276
2327.92 3268
2328.38 3089
2328.83 3215
2329.29 3222
2329.74 3162
2330.20 3044
2330.66 3019
2331.11 2944
2331.57 2986
2332.02 2847
2332.48 2791
2332.94 2802
2333.39 2931
2333.85 2826
2334.30 2699
2334.76 2717
2335.22 2754
2335.67 2893
2336.13 2834
2336.58 3001
2337.04 3079
2337.50 3065
2337.95 3211
2338.41 3250
2338.87 3164
2339.32 3305
2339.78 3380
2340.24 3493
2340.69 3491
2341.15 3397
2341.61 3356
2342.06 3270
2342.52 3275
2342.98 3274
2343.43 3240
2343.89 3301
2344.35 3305
2344.81 3512
2345.26 3387
2345.72 3444
2346.18 3453
2346.63 3522
2347.09 3387
2347.55 3372
2348.01 3313
2348.46 3273
2348.92 3259
2349.38 3190
2349.84 3053
2350.29 3033
2350.75 2999
2351.21 2934
2351.67 2931
2352.13 2890
2352.58 2841
2353.04 2753
2353.50 2781
2353.96 2672
2354.41 2650
2354.87 2734
2355.33 2893
2355.79 2841
2356.25 2896
2356.71 2959
2357.16 3017
2357.62 3137
2358.08 3329
2358.54 3440
2359.00 3492
2359.46 3569
2359.91 3582
2360.37 3713
2360.83 3701
2361.29 3810
2361.75 3593
2362.21 3516
2362.67 3589
2363.13 3447
2363.58 3375
2364.04 3391
2364.50 3345
2364.96 3410
2365.42 3261
2365.88 3418
2366.34 3367
2366.80 3341
2367.26 3202
2367.72 3201
2368.18 3259
2368.64 3200
2369.10 3071
2369.55 3002
2370.01 3015
2370.47 2941
2370.93 2991
2371.39 2905
2371.85 2939
2372.31 3020
2372.77 3018
2373.23 3079
2373.69 3215
2374.15 3289
2374.61 3493
2375.07 3297
2375.53 3225
2375.99 3137
2376.45 3079
2376.91 2976
2377.37 3013
2377.83 3091
2378.29 2980
2378.75 2919
2379.21 3068
2379.68 2963
2380.14 2958
2380.60 2862
2381.06 2894
2381.52 2913
2381.98 2971
2382.44 2861
2382.90 2868
2383.36 2904
2383.82 2856
2384.28 2866
2384.74 2924
2385.20 3002
2385.67 2932
2386.13 2902
2386.59 2857
2387.05 2885
2387.51 2790
2387.97 2936
2388.43 3029
2388.89 2998
2389.36 2919
2389.82 3013
2390.28 2981
2390.74 2972
2391.20 2840
2391.66 2815
2392.13 2912
2392.59 2900
2393.05 2999
2393.51 2951
2393.97 2843
2394.43 2864
2394.90 2840
2395.36 2930
2395.82 3038
2396.28 3065
2396.74 2994
2397.21 3073
2397.67 3182
2398.13 3332
2398.59 3264
2399.06 3214
2399.52 3162
2399.98 3070
2400.44 3074
2400.91 3002
2401.37 2810
2401.83 2829
2402.29 2872
2402.76 2792
2403.22 2912
2403.68 2895
2404.14 2819
2404.61 2853
2405.07 2925
2405.53 2935
2406.00 2965
2406.46 3145
2406.92 2987
2407.39 2848
2407.85 2776
2408.31 2720
2408.78 2939
2409.24 2804
2409.70 2626
2410.17 2724
2410.63 2737
2411.09 2780
2411.56 2741
2412.02 2824
2412.48 2842
2412.95 2791
2413.41 2893
2413.87 2981
2414.34 2882
2414.80 2989
2415.27 3071
2415.73 3179
2416.19 3179
2416.66 3263
2417.12 3233
2417.59 3224
2418.05 3312
2418.51 3381
2418.98 3224
2419.44 3200
2419.91 3114
2420.37 3006
2420.84 3179
2421.30 3077
2421.77 3191
2422.23 3290
2422.69 3103
2423.16 3103
2423.62 3077
2424.09 3079
2424.55 3083
2425.02 2972
2425.48 3011
2425.95 2917
2426.41 2972
2426.88 2924
2427.34 2827
2427.81 2755
2428.27 2705
2428.74 2673
2429.20 2625
2429.67 2686
2430.13 2643
2430.60 2564
2431.07 2723
2431.53 2803
2432.00 2765
2432.46 3042
2432.93 3004
2433.39 2881
2433.86 2995
2434.32 2951
2434.79 3073
2435.26 3014
2435.72 3073
2436.19 3211
2436.65 3187
2437.12 3294
2437.59 3332
2438.05 3357
2438.52 3593
2438.98 3638
2439.45 3703
2439.92 3724
2440.38 3763
2440.85 3838
2441.32 3796
2441.78 3539
2442.25 3357
2442.72 3285
2443.18 3250
2443.65 3058
2444.12 2938
2444.58 2872
2445.05 2757
2445.52 2761
2445.98 2777
2446.45 2613
2446.92 2613
2447.38 2656
2447.85 2674
2448.32 2781
2448.78 2745
2449.25 2654
2449.72 2757
2450.19 2885
2450.65 2769
2451.12 2710
2451.59 2714
2452.06 2681
2452.52 2693
2452.99 2691
2453.46 2492
2453.93 2611
2454.39 2673
2454.86 2589
2455.33 2615
2455.80 2691
2456.26 2683
2456.73 2700
2457.20 2680
2457.67 2564
2458.14 2810
2458.60 2820
2459.07 2698
2459.54 2633
2460.01 2663
2460.48 2643
2460.95 2671
2461.41 2577
2461.88 2737
2462.35 2673
2462.82 2815
2463.29 2703
2463.76 2836
2464.22 2742
2464.69 2761
2465.16 2739
2465.63 2792
2466.10 2843
2466.57 2776
2467.04 2841
2467.51 2869
2467.97 2864
2468.44 2893
2468.91 2907
2469.38 2929
2469.85 2943
2470.32 3081
2470.79 3104
2471.26 2957
2471.73 3017
2472.20 2957
2472.67 2789
2473.14 2780
2473.61 2874
2474.07 2853
2474.54 2818
2475.01 2785
2475.48 2783
2475.95 2882
2476.42 2803
2476.89 2814
2477.36 2830
2477.83 2926
2478.30 2947
2478.77 2869
2479.24 2893
2479.71 2757
2480.18 2861
2480.65 2725
2481.12 2591
2481.59 2621
2482.06 2663
2482.53 2610
2483.00 2556
2483.47 2612
2483.95 2589
2484.42 2546
2484.89 2743
2485.36 2696
2485.83 2668
2486.30 2767
2486.77 2902
2487.24 2955
2487.71 2722
2488.18 2752
2488.65 2738
2489.12 2647
2489.59 2730
2490.07 2743
2490.54 2697
2491.01 2831
2491.48 2637
2491.95 2659
2492.42 2648
2492.89 2707
2493.36 2786
2493.84 2848
2494.31 2885
2494.78 2882
2495.25 2899
2495.72 2789
2496.19 2832
2496.66 2869
2497.14 2758
2497.61 2597
2498.08 2709
2498.55 2622
2499.02 2553
2499.50 2533
2499.97 2510
2500.44 2528
2500.91 2528
2501.38 2517
2501.86 2452
2502.33 2540
2502.80 2560
2503.27 2561
2503.74 2509
2504.22 2628
2504.69 2642
2505.16 2557
2505.63 2603
2506.11 2703
2506.58 2827
2507.05 2843
2507.52 2888
2508.00 3087
2508.47 3245
2508.94 3466
2509.42 3604
2509.89 3608
2510.36 3803
2510.83 3934
2511.31 4112
2511.78 4240
2512.25 4247
2512.73 4067
2513.20 3864
2513.67 3688
2514.15 3472
2514.62 3462
2515.09 3263
2515.57 3214
2516.04 3246
2516.51 3179
2516.99 3126
2517.46 3179
2517.94 3269
2518.41 3292
2518.88 3288
2519.36 3309
2519.83 3300
2520.30 3125
2520.78 3110
2521.25 2962
2521.73 2817
2522.20 2822
2522.67 2861
2523.15 2748
2523.62 2797
2524.10 2826
2524.57 2865
2525.05 2928
2525.52 3042
2525.99 2980
2526.47 2862
2526.94 2776
2527.42 2853
2527.89 2907
2528.37 2888
2528.84 2911
2529.32 2947
2529.79 2874
2530.27 2974
2530.74 2900
2531.22 2988
2531.69 3007
2532.17 2877
2532.64 2982
2533.12 3068
2533.59 3013
2534.07 2958
2534.54 2903
2535.02 2955
2535.49 2994
2535.97 2873
2536.44 2799
2536.92 2897
2537.39 3011
2537.87 2910
2538.34 2876
2538.82 2859
2539.30 2934
2539.77 2840
2540.25 2764
2540.72 2898
2541.20 2896
2541.68 2965
2542.15 2977
2542.63 2841
2543.10 2767
2543.58 2800
2544.06 2863
2544.53 2939
2545.01 3147
2545.48 3190
2545.96 3315
2546.44 3382
2546.91 3448
2547.39 3457
2547.87 3499
2548.34 3446
2548.82 3512
2549.30 3344
2549.77 3201
2550.25 3237
2550.73 3271
2551.20 3241
2551.68 3294
2552.16 3416
2552.63 3309
2553.11 3284
2553.59 3417
2554.06 3438
2554.54 3559
2555.02 3426
2555.50 3445
2555.97 3432
2556.45 3471
2556.93 3434
2557.40 3495
2557.88 3323
2558.36 3258
2558.84 3183
2559.31 3110
2559.79 2948
2560.27 2970
2560.75 2850
2561.23 2756
2561.70 2748
2562.18 2671
2562.66 2653
2563.14 2719
2563.61 2621
2564.09 2565
2564.57 2582
2565.05 2642
2565.53 2578
2566.00 2519
2566.48 2606
2566.96 2468
2567.44 2525
2567.92 2514
2568.40 2476
2568.87 2566
2569.35 2430
2569.83 2429
2570.31 2536
2570.79 2522
2571.27 2530
2571.75 2563
2572.22 2612
2572.70 2642
2573.18 2656
2573.66 2649
2574.14 2852
2574.62 2819
2575.10 2850
2575.58 2714
2576.06 2723
2576.54 2730
2577.01 2858
2577.49 2800
2577.97 2632
2578.45 2645
2578.93 2701
2579.41 2620
2579.89 2679
2580.37 2700
2580.85 2594
2581.33 2569
2581.81 2743
2582.29 2716
2582.77 2533
2583.25 2516
2583.73 2564
2584.21 2569
2584.69 2532
2585.17 2537
2585.65 2600
2586.13 2599
2586.61 2560
2587.09 2620
2587.57 2690
2588.05 2734
2588.53 2739
2589.01 2662
2589.49 2624
2589.97 2629
2590.45 2694
2590.93 2680
2591.41 2662
2591.89 2715
2592.37 2679
2592.85 2655
2593.33 2717
2593.81 2698
2594.30 2713
2594.78 2745
2595.26 2815
2595.74 2769
2596.22 2832
2596.70 2771
2597.18 2790
2597.66 2671
2598.14 2748
2598.62 2724
2599.11 2635
2599.59 2723
2600.07 2782
2600.55 2745
2601.03 2673
2601.51 2530
2601.99 2636
2602.48 2821
2602.96 2778
2603.44 2672
2603.92 2560
2604.40 2484
2604.88 2391
2605.37 2479
2605.85 2533
2606.33 2603
2606.81 2514
2607.29 2448
2607.78 2599
2608.26 2642
2608.74 2563
2609.22 2715
2609.70 2759
2610.19 2694
2610.67 2732
2611.15 2689
2611.63 2761
2612.12 2846
2612.60 2819
2613.08 2721
2613.56 2696
2614.05 2667
2614.53 2646
2615.01 2576
2615.49 2524
2615.98 2502
2616.46 2521
2616.94 2541
2617.43 2515
2617.91 2409
2618.39 2389
2618.87 2437
2619.36 2472
2619.84 2550
2620.32 2505
2620.81 2483
2621.29 2486
2621.77 2511
2622.26 2508
2622.74 2482
2623.22 2436
2623.71 2509
2624.19 2441
2624.67 2532
2625.16 2592
2625.64 2617
2626.13 2778
2626.61 2766
2627.09 2836
2627.58 2844
2628.06 2822
2628.55 2837
2629.03 2785
2629.51 2789
2630.00 2934
2630.48 2980
2630.97 3045
2631.45 3033
2631.93 3020
2632.42 2934
2632.90 2808
2633.39 2856
2633.87 2820
2634.36 2725
2634.84 2577
2635.33 2742
2635.81 2545
2636.29 2525
2636.78 2534
2637.26 2658
2637.75 2636
2638.23 2549
2638.72 2568
2639.20 2634
2639.69 2666
2640.17 2632
2640.66 2570
2641.14 2724
2641.63 2659
2642.11 2527
2642.60 2550
2643.08 2562
2643.57 2510
2644.05 2588
2644.54 2592
2645.03 2593
2645.51 2535
2646.00 2668
2646.48 2621
2646.97 2689
2647.45 2768
2647.94 2583
2648.43 2660
2648.91 2654
2649.40 2772
2649.88 2684
2650.37 2614
2650.85 2630
2651.34 2782
2651.83 2835
2652.31 2712
2652.80 2817
2653.29 2867
2653.77 2866
2654.26 2805
2654.74 2821
2655.23 2870
2655.72 2904
2656.20 2719
2656.69 2715
2657.18 2619
2657.66 2690
2658.15 2686
2658.64 2508
2659.12 2561
2659.61 2315
2660.10 2462
2660.58 2492
2661.07 2514
2661.56 2459
2662.05 2510
2662.53 2482
2663.02 2505
2663.51 2614
2663.99 2630
2664.48 2580
2664.97 2597
2665.46 2724
2665.94 2779
2666.43 2810
2666.92 2892
2667.41 2866
2667.89 2765
2668.38 2760
2668.87 2816
2669.36 2851
2669.84 2838
2670.33 2844
2670.82 3029
2671.31 3184
2671.80 3399
2672.28 3504
2672.77 3613
2673.26 3722
2673.75 3614
2674.24 3690
2674.72 3758
2675.21 3707
2675.70 3602
2676.19 3237
2676.68 3181
2677.17 3307
2677.65 3151
2678.14 3022
2678.63 3008
2679.12 2986
2679.61 2977
2680.10 2961
2680.59 2941
2681.07 3053
2681.56 3160
2682.05 3289
2682.54 3380
2683.03 3475
2683.52 3393
2684.01 3275
2684.50 3261
2684.99 3188
2685.47 3173
2685.96 3046
2686.45 2830
2686.94 2746
2687.43 2791
2687.92 2775
2688.41 2872
2688.90 2874
2689.39 2713
2689.88 2908
2690.37 2866
2690.86 2836
2691.35 2863
2691.84 2742
2692.33 2873
2692.82 2868
2693.31 2963
2693.80 2845
2694.29 2896
2694.78 2951
2695.27 2848
2695.76 2798
2696.25 2839
2696.74 2847
2697.23 2664
2697.72 2764
2698.21 2774
2698.70 2760
2699.19 2699
2699.68 2633
2700.17 2664
2700.66 2730
2701.15 2826
2701.64 2804
2702.13 2807
2702.62 2747
2703.11 2702
2703.61 2777
2704.10 2806
2704.59 2725
2705.08 2663
2705.57 2612
2706.06 2618
2706.55 2608
2707.04 2511
2707.53 2616
2708.02 2625
2708.52 2633
2709.01 2559
2709.50 2623
2709.99 2557
2710.48 2648
2710.97 2613
2711.46 2623
2711.96 2745
2712.45 2721
2712.94 2661
2713.43 2734
2713.92 2753
2714.41 2718
2714.91 2588
2715.40 2512
2715.89 2530
2716.38 2548
2716.87 2579
2717.37 2506
2717.86 2476
2718.35 2595
2718.84 2601
2719.33 2633
2719.83 2711
2720.32 2789
2720.81 2808
2721.30 2831
2721.80 2986
2722.29 2888
2722.78 2935
2723.27 2845
2723.77 2770
2724.26 2719
2724.75 2690
2725.24 2644
2725.74 2458
2726.23 2597
2726.72 2543
2727.22 2448
2727.71 2598
2728.20 2773
2728.70 2784
2729.19 2758
2729.68 2781
2730.18 2814
2730.67 2791
2731.16 2804
2731.65 2845
2732.15 2913
2732.64 2865
2733.14 2858
2733.63 2952
2734.12 3004
2734.62 2960
2735.11 2975
2735.60 3008
2736.10 2992
2736.59 2987
2737.08 2958
2737.58 2892
2738.07 2972
2738.57 2891
2739.06 3043
2739.55 2863
2740.05 2712
2740.54 2642
2741.04 2656
2741.53 2674
2742.03 2664
2742.52 2575
2743.01 2612
2743.51 2604
2744.00 2695
2744.50 2705
2744.99 2649
2745.49 2682
2745.98 2738
2746.48 2799
2746.97 2767
2747.47 2781
2747.96 2661
2748.46 2651
2748.95 2633
2749.45 2552
2749.94 2633
2750.44 2562
2750.93 2482
2751.43 2527
2751.92 2583
2752.42 2642
2752.91 2502
2753.41 2795
2753.90 2837
2754.40 2741
2754.89 2701
2755.39 2651
2755.88 2686
2756.38 2778
2756.87 2714
2757.37 2680
2757.87 2632
2758.36 2672
2758.86 2734
2759.35 2748
2759.85 2649
2760.35 2756
2760.84 2803
2761.34 2760
2761.83 2829
2762.33 2861
2762.83 2745
2763.32 2729
2763.82 2781
2764.31 2861
2764.81 2888
2765.31 2741
2765.80 2665
2766.30 2700
2766.80 2656
2767.29 2733
2767.79 2717
2768.29 2578
2768.78 2591
2769.28 2611
2769.78 2716
2770.27 2801
2770.77 2719
2771.27 2588
2771.76 2662
2772.26 2839
2772.76 2797
2773.26 2872
2773.75 2901
2774.25 3033
2774.75 3097
2775.24 3118
2775.74 3247
2776.24 3291
2776.74 3154
2777.23 3151
2777.73 3181
2778.23 3088
2778.73 2957
2779.22 2826
2779.72 2873
2780.22 2830
2780.72 2798
2781.21 2769
2781.71 2701
2782.21 2609
2782.71 2569
2783.21 2649
2783.70 2629
2784.20 2689
2784.70 2718
2785.20 2774
2785.70 2679
2786.20 2837
2786.69 2895
2787.19 2720
2787.69 2762
2788.19 2828
2788.69 2940
2789.19 2878
2789.68 2873
2790.18 2806
2790.68 2810
2791.18 2762
2791.68 2666
2792.18 2792
2792.68 2863
2793.18 2769
2793.67 2844
2794.17 3032
2794.67 3192
2795.17 3287
2795.67 3535
2796.17 3626
2796.67 3661
2797.17 3790
2797.67 3609
2798.17 3443
2798.67 3433
2799.17 3373
2799.66 3031
2800.16 3035
2800.66 2841
2801.16 2816
2801.66 2728
2802.16 2666
2802.66 2763
2803.16 2726
2803.66 2685
2804.16 2696
2804.66 2887
2805.16 2929
2805.66 2996
2806.16 3111
2806.66 3417
2807.16 3585
2807.66 3638
2808.16 3547
2808.66 3919
2809.16 4031
2809.66 3850
2810.16 4024
2810.66 4181
2811.16 4345
2811.66 4385
2812.17 4474
2812.67 4560
2813.17 4545
2813.67 4328
2814.17 4138
2814.67 3889
2815.17 3706
2815.67 3455
2816.17 3377
2816.67 3229
2817.17 3150
2817.67 3133
2818.18 3197
2818.68 2973
2819.18 2942
2819.68 2886
2820.18 2862
2820.68 2853
2821.18 2726
2821.68 2677
2822.19 2661
2822.69 2738
2823.19 2644
2823.69 2521
2824.19 2573
2824.69 2768
2825.20 2786
2825.70 2535
2826.20 2551
2826.70 2659
2827.20 2681
2827.70 2561
2828.21 2629
2828.71 2604
2829.21 2390
2829.71 2611
2830.22 2552
2830.72 2518
2831.22 2502
2831.72 2430
2832.22 2453
2832.73 2476
2833.23 2572
2833.73 2531
2834.23 2675
2834.74 2680
2835.24 2726
2835.74 2615
2836.24 2647
2836.75 2769
2837.25 2705
2837.75 2686
2838.26 2715
2838.76 2738
2839.26 2752
2839.76 2701
2840.27 2773
2840.77 2712
2841.27 2782
2841.78 2900
2842.28 2936
2842.78 2802
2843.29 2902
2843.79 2891
2844.29 2877
2844.80 2868
2845.30 2900
2845.80 3047
2846.31 3092
2846.81 3233
2847.32 3180
2847.82 3213
2848.32 3195
2848.83 3344
2849.33 3304
2849.83 3271
2850.34 3237
2850.84 3240
2851.35 2979
2851.85 2952
2852.35 2865
2852.86 2783
2853.36 2717
2853.87 2780
2854.37 2852
2854.88 2909
2855.38 2930
2855.88 3091
2856.39 3189
2856.89 3216
2857.40 3217
2857.90 3380
2858.41 3385
2858.91 3298
2859.42 3326
2859.92 3298
2860.43 3377
2860.93 3115
2861.44 3088
2861.94 2974
2862.45 3048
2862.95 2994
2863.46 2790
2863.96 2708
2864.47 2709
2864.97 2739
2865.48 2596
2865.98 2609
2866.49 2705
2866.99 2690
2867.50 2666
2868.00 2817
2868.51 2872
2869.02 2910
2869.52 2891
2870.03 3005
2870.53 3144
2871.04 3181
2871.54 3185
2872.05 3323
2872.56 3427
2873.06 3436
2873.57 3386
2874.07 3292
2874.58 3175
2875.09 3133
2875.59 3091
2876.10 2873
2876.61 3056
2877.11 2947
2877.62 3001
2878.12 2973
2878.63 3024
2879.14 3039
2879.64 3109
2880.15 3308
2880.66 3338
2881.16 3361
2881.67 3475
2882.18 3531
2882.68 3502
2883.19 3374
2883.70 3225
2884.20 3184
2884.71 3222
2885.22 3376
2885.73 3274
2886.23 3296
2886.74 3271
2887.25 3287
2887.75 3286
2888.26 3267
2888.77 3219
2889.28 3153
2889.78 2973
2890.29 2998
2890.80 3066
2891.31 3000
2891.81 2883
2892.32 2808
2892.83 2766
2893.34 2831
2893.84 2820
2894.35 2903
2894.86 3045
2895.37 2972
2895.88 2987
2896.38 3115
2896.89 2956
2897.40 3032
2897.91 2964
2898.42 2940
2898.92 2845
2899.43 2908
2899.94 2927
2900.45 2882
2900.96 2729
2901.47 2876
2901.98 2925
2902.48 2863
2902.99 2931
2903.50 2967
2904.01 2865
2904.52 2806
2905.03 2864
2905.54 2929
2906.04 2925
2906.55 2826
2907.06 2895
2907.57 2931
2908.08 2857
2908.59 2784
2909.10 2854
2909.61 2777
2910.12 2577
2910.63 2676
2911.14 2805
2911.64 2781
2912.15 2692
2912.66 2748
2913.17 2868
2913.68 2829
2914.19 2758
2914.70 2841
2915.21 2854
2915.72 2825
2916.23 2791
2916.74 2818
2917.25 2892
2917.76 2875
2918.27 2902
2918.78 2956
2919.29 2947
2919.80 3120
2920.31 3195
2920.82 3240
2921.33 3388
2921.84 3517
2922.35 3668
2922.86 3747
2923.37 3904
2923.88 3963
2924.39 4223
2924.90 4262
2925.41 4285
2925.92 4031
2926.44 3939
2926.95 3791
2927.46 3621
2927.97 3438
2928.48 3167
2928.99 3020
2929.50 2954
2930.01 3006
2930.52 2907
2931.03 2876
2931.54 2811
2932.05 2691
2932.57 2718
2933.08 2635
2933.59 2728
2934.10 2783
2934.61 2696
2935.12 2779
2935.63 2821
2936.15 2926
2936.66 3161
2937.17 3392
2937.68 3582
2938.19 3922
2938.70 4130
2939.22 4586
2939.73 5006
2940.24 5424
2940.75 5685
2941.26 5746
2941.77 5847
2942.29 5614
2942.80 5211
2943.31 4892
2943.82 4653
2944.34 4502
2944.85 4162
2945.36 3977
2945.87 3822
2946.38 3527
2946.90 3389
2947.41 3277
2947.92 3107
2948.43 3123
2948.95 2942
2949.46 2843
2949.97 2736
2950.48 2713
2951.00 2728
2951.51 2669
2952.02 2732
2952.54 2698
2953.05 2563
2953.56 2484
2954.08 2443
2954.59 2462
2955.10 2578
2955.61 2607
2956.13 2557
2956.64 2535
2957.15 2578
2957.67 2572
2958.18 2607
2958.69 2707
2959.21 2786
2959.72 2801
2960.23 2806
2960.75 2858
2961.26 3023
2961.78 2971
2962.29 3042
2962.80 3061
2963.32 3163
2963.83 2945
2964.35 2933
2964.86 2966
2965.37 2879
2965.89 2821
2966.40 2728
2966.92 2720
2967.43 2787
2967.94 2711
2968.46 2756
2968.97 2750
2969.49 2634
2970.00 2622
2970.52 2694
2971.03 2695
2971.54 2725
2972.06 2663
2972.57 2733
2973.09 2829
2973.60 2734
2974.12 2752
2974.63 2743
2975.15 2785
2975.66 2664
2976.18 2764
2976.69 2792
2977.21 2884
2977.72 2902
2978.24 2873
2978.75 3145
2979.27 3027
2979.78 3103
2980.30 3022
2980.81 2854
2981.33 2891
2981.84 3036
2982.36 2965
2982.88 2864
2983.39 2959
2983.91 3009
2984.42 2971
2984.94 2935
2985.45 3052
2985.97 3114
2986.49 3138
2987.00 3072
2987.52 2996
2988.03 3040
2988.55 3072
2989.07 3051
2989.58 2966
2990.10 3048
2990.61 3025
2991.13 2983
2991.65 2949
2992.16 2852
2992.68 2854
2993.20 3013
2993.71 2999
2994.23 3055
2994.75 3150
2995.26 3281
2995.78 3420
2996.30 3623
2996.81 3728
2997.33 3798
2997.85 3798
2998.36 3704
2998.88 3755
2999.40 3835
2999.91 3922
3000.43 3884
3000.95 4231
3001.46 4529
3001.98 4776
3002.50 5485
3003.02 5919
3003.53 6266
3004.05 6826
3004.57 7176
3005.09 7117
3005.60 7166
3006.12 6413
3006.64 6018
3007.16 5476
3007.67 4694
3008.19 4069
3008.71 3652
3009.23 3379
3009.74 3207
3010.26 3068
3010.78 2932
3011.30 2906
3011.82 2905
3012.33 2914
3012.85 2956
3013.37 2956
3013.89 2934
3014.41 2903
3014.93 2971
3015.44 3041
3015.96 3021
3016.48 3143
3017.00 3256
3017.52 2997
3018.04 2979
3018.55 3030
3019.07 3062
3019.59 3200
3020.11 3188
3020.63 3282
3021.15 3290
3021.67 3448
3022.19 3526
3022.71 3481
3023.22 3642
3023.74 3745
3024.26 3821
3024.78 3639
3025.30 3458
3025.82 3393
3026.34 3256
3026.86 3313
3027.38 3267
3027.90 3141
3028.42 3004
3028.94 2947
3029.46 2954
3029.98 2921
3030.49 2812
3031.01 2849
3031.53 2933
3032.05 2956
3032.57 2935
3033.09 3086
3033.61 3221
3034.13 3208
3034.65 3251
3035.17 3336
3035.69 3366
3036.21 3269
3036.73 3238
3037.25 3125
3037.77 3074
3038.29 3032
3038.81 2981
3039.34 2902
3039.86 2787
3040.38 2861
3040.90 2888
3041.42 2876
3041.94 2719
3042.46 2722
3042.98 2838
3043.50 2840
3044.02 2894
3044.54 2945
3045.06 2874
3045.58 2783
3046.10 2733
3046.63 2621
3047.15 2751
3047.67 2775
3048.19 2635
3048.71 2571
3049.23 2595
3049.75 2662
3050.27 2876
3050.79 2815
3051.32 2733
3051.84 2658
3052.36 2650
3052.88 2662
3053.40 2642
3053.92 2680
3054.45 2650
3054.97 2670
3055.49 2695
3056.01 2679
3056.53 2752
3057.05 2730
3057.58 2754
3058.10 2795
3058.62 2755
3059.14 2880
3059.66 2799
3060.19 2873
3060.71 2825
3061.23 2812
3061.75 2767
3062.28 2816
3062.80 2890
3063.32 2891
3063.84 2856
3064.37 2947
3064.89 3098
3065.41 3063
3065.93 2939
3066.46 3018
3066.98 3036
3067.50 3056
3068.02 2953
3068.55 2985
3069.07 2971
3069.59 3032
3070.12 2929
3070.64 2964
3071.16 3060
3071.69 3091
3072.21 3200
3072.73 3173
3073.26 3168
3073.78 3370
3074.30 3298
3074.83 3286
3075.35 3276
3075.87 3191
3076.40 3297
3076.92 3280
3077.44 3173
3077.97 3328
3078.49 3340
3079.01 3331
3079.54 3298
3080.06 3258
3080.59 3376
3081.11 3574
3081.63 3532
3082.16 3397
3082.68 3352
3083.21 3227
3083.73 3253
3084.25 3381
3084.78 3373
3085.30 3378
3085.83 3245
3086.35 3433
3086.88 3761
3087.40 4302
3087.93 4562
3088.45 4910
3088.97 5315
3089.50 5738
3090.02 6141
3090.55 6073
3091.07 5786
3091.60 5341
3092.12 4913
3092.65 4352
3093.17 4115
3093.70 3731
3094.22 3712
3094.75 3616
3095.27 3641
3095.80 3495
3096.32 3602
3096.85 3624
3097.37 3715
3097.90 3744
3098.43 3902
3098.95 4181
3099.48 4337
3100.00 4670
3100.53 5266
3101.05 5993
3101.58 6847
3102.10 7485
3102.63 8011
3103.16 8173
3103.68 7928
3104.21 7620
3104.73 6796
3105.26 5909
3105.79 5293
3106.31 4881
3106.84 4306
3107.36 4011
3107.89 3927
3108.42 3922
3108.94 3900
3109.47 3913
3110.00 3809
3110.52 3925
3111.05 3834
3111.57 3786
3112.10 3673
3112.63 3461
3113.15 3308
3113.68 3240
3114.21 3158
3114.74 3093
3115.26 3144
3115.79 3068
3116.32 3009
3116.84 2980
3117.37 3049
3117.90 3063
3118.42 3109
3118.95 3036
3119.48 3146
3120.01 3388
3120.53 3560
3121.06 3565
3121.59 3735
3122.11 3584
3122.64 3612
3123.17 3572
3123.70 3569
3124.22 3453
3124.75 3402
3125.28 3467
3125.81 3548
3126.34 3599
3126.86 3498
3127.39 3480
3127.92 3366
3128.45 3374
3128.98 3233
3129.50 3150
3130.03 3132
3130.56 3080
3131.09 3025
3131.62 3006
3132.14 3001
3132.67 3000
3133.20 3105
3133.73 3080
3134.26 3147
3134.79 3043
3135.31 3064
3135.84 2968
3136.37 2945
3136.90 3114
3137.43 3096
3137.96 2883
3138.49 2971
3139.02 2949
3139.54 2843
3140.07 2800
3140.60 2747
3141.13 2641
3141.66 2673
3142.19 2666
3142.72 2681
3143.25 2772
3143.78 2916
3144.31 2830
3144.84 2814
3145.37 2872
3145.89 3006
3146.42 3085
3146.95 3223
3147.48 3279
3148.01 3329
3148.54 3323
3149.07 3284
3149.60 3332
3150.13 3176
3150.66 3205
3151.19 3246
3151.72 3269
3152.25 3231
3152.78 3054
3153.31 3060
3153.84 3054
3154.37 3024
3154.90 3171
3155.43 3156
3155.96 3301
3156.49 3191
3157.02 3320
3157.55 3476
3158.08 3419
3158.61 3393
3159.14 3268
3159.68 3323
3160.21 3319
3160.74 3207
3161.27 3294
3161.80 3210
3162.33 3129
3162.86 3067
3163.39 3021
3163.92 2994
3164.45 2839
3164.98 2822
3165.51 2900
3166.05 2877
3166.58 2728
3167.11 2795
3167.64 2752
3168.17 2723
3168.70 2670
3169.23 2746
3169.76 2781
3170.30 2880
3170.83 2858
3171.36 2861
3171.89 3060
3172.42 3101
3172.95 3177
3173.49 3252
3174.02 3257
3174.55 3352
3175.08 3258
3175.61 3246
3176.15 3096
3176.68 2925
3177.21 3056
3177.74 3063
3178.27 2805
3178.81 2837
3179.34 2766
3179.87 2801
3180.40 2784
3180.93 2610
3181.47 2688
3182.00 2696
3182.53 2615
3183.06 2663
3183.60 2537
3184.13 2558
3184.66 2505
3185.20 2410
3185.73 2434
3186.26 2498
3186.79 2495
3187.33 2583
3187.86 2515
3188.39 2614
3188.93 2576
3189.46 2477
3189.99 2510
3190.52 2593
3191.06 2421
3191.59 2516
3192.12 2533
3192.66 2628
3193.19 2543
3193.72 2582
3194.26 2579
3194.79 2680
3195.33 2768
3195.86 2782
3196.39 2817
3196.93 2853
3197.46 2634
3197.99 2770
3198.53 2652
3199.06 2782
3199.60 2907
3200.13 2757
3200.66 2682
3201.20 2711
3201.73 2741
3202.27 2836
3202.80 2869
3203.33 2812
3203.87 2789
3204.40 2656
3204.94 2833
3205.47 2944
3206.01 2933
3206.54 3094
3207.07 3198
3207.61 3332
3208.14 3637
3208.68 3924
3209.21 4168
3209.75 4434
3210.28 4570
3210.82 4649
3211.35 4549
3211.89 4443
3212.42 4287
3212.96 4089
3213.49 3845
3214.03 3515
3214.56 3231
3215.10 3041
3215.63 2775
3216.17 2633
3216.70 2636
3217.24 2663
3217.78 2635
3218.31 2513
3218.85 2591
3219.38 2696
3219.92 2667
3220.45 2800
3220.99 2743
3221.52 2789
3222.06 2976
3222.60 2944
3223.13 3034
3223.67 3194
3224.20 3068
3224.74 3169
3225.28 3125
3225.81 3105
3226.35 3106
3226.88 2863
3227.42 2691
3227.96 2815
3228.49 2810
3229.03 2761
3229.57 2593
3230.10 2581
3230.64 2670
3231.18 2626
3231.71 2627
3232.25 2696
3232.79 2697
3233.32 2577
3233.86 2657
3234.40 2787
3234.93 2775
3235.47 2760
3236.01 2806
3236.54 2845
3237.08 2931
3237.62 2911
3238.15 2831
3238.69 3009
3239.23 2908
3239.77 2899
3240.30 2869
3240.84 2806
3241.38 2787
3241.92 2698
3242.45 2577
3242.99 2527
3243.53 2533
3244.07 2594
3244.60 2537
3245.14 2649
3245.68 2742
3246.22 2781
3246.75 2770
3247.29 2862
3247.83 2849
3248.37 2970
3248.91 2955
3249.44 3087
3249.98 3226
3250.52 3382
3251.06 3676
3251.60 3823
3252.14 4150
3252.67 4231
3253.21 4414
3253.75 4431
3254.29 4357
3254.83 4054
3255.37 3980
3255.90 3898
3256.44 3725
3256.98 3538
3257.52 3496
3258.06 3405
3258.60 3261
3259.14 3389
3259.68 3512
3260.21 3342
3260.75 3433
3261.29 3631
3261.83 3693
3262.37 3726
3262.91 3770
3263.45 3866
3263.99 3880
3264.53 3787
3265.07 3690
3265.61 3784
3266.15 3862
3266.69 3789
3267.23 3724
3267.76 3492
3268.30 3428
3268.84 3248
3269.38 3166
3269.92 3042
3270.46 2960
3271.00 2910
3271.54 2853
3272.08 2751
3272.62 2965
3273.16 2974
3273.70 2935
3274.24 2979
3274.78 2846
3275.32 2918
3275.86 2879
3276.40 2979
3276.94 3082
3277.48 3112
3278.03 3024
3278.57 3107
3279.11 2989
3279.65 2854
3280.19 2953
3280.73 2997
3281.27 3001
3281.81 3002
3282.35 3101
3282.89 3082
3283.43 3125
3283.97 3283
3284.51 3180
3285.05 3271
3285.60 3394
3286.14 3398
3286.68 3451
3287.22 3539
3287.76 3409
3288.30 3318
3288.84 3334
3289.38 3200
3289.93 3195
3290.47 3090
3291.01 3225
3291.55 3389
3292.09 3578
3292.63 3763
3293.18 4086
3293.72 4292
3294.26 4756
3294.80 4894
3295.34 5131
3295.88 5123
3296.43 5139
3296.97 5175
3297.51 5172
3298.05 5001
3298.59 4594
3299.14 4272
3299.68 4147
3300.22 3950
3300.76 3747
3301.31 3661
3301.85 3585
3302.39 3590
3302.93 3411
3303.48 3382
3304.02 3375
3304.56 3162
3305.10 3328
3305.65 3343
3306.19 3303
3306.73 3332
3307.27 3461
3307.82 3472
3308.36 3543
3308.90 3616
3309.45 3750
3309.99 3731
3310.53 3694
3311.07 3690
3311.62 3518
3312.16 3593
3312.70 3426
3313.25 3595
3313.79 3616
3314.33 3557
3314.88 3621
3315.42 3910
3315.97 3874
3316.51 3948
3317.05 4174
3317.60 4312
3318.14 4330
3318.68 4246
3319.23 4439
3319.77 4534
3320.32 4469
3320.86 4388
3321.40 4200
3321.95 4035
3322.49 3961
3323.04 3954
3323.58 3895
3324.12 3684
3324.67 3664
3325.21 3494
3325.76 3559
3326.30 3431
3326.85 3482
3327.39 3390
3327.93 3271
3328.48 3281
3329.02 3294
3329.57 3319
3330.11 3560
3330.66 3646
3331.20 4014
3331.75 4547
3332.29 5156
3332.84 6069
3333.38 7257
3333.93 8622
3334.47 9948
3335.02 11189
3335.56 11992
3336.11 11887
3336.65 11381
3337.20 10827
3337.74 10224
3338.29 9200
3338.83 8053
3339.38 7083
3339.92 6059
3340.47 5203
3341.02 4594
3341.56 4228
3342.11 3948
3342.65 3651
3343.20 3404
3343.74 3310
3344.29 3285
3344.84 3248
3345.38 3262
3345.93 3355
3346.47 3254
3347.02 3343
3347.57 3340
3348.11 3473
3348.66 3569
3349.21 3594
3349.75 3508
3350.30 3543
3350.84 3553
3351.39 3639
3351.94 3667
3352.48 3549
3353.03 3665
3353.58 3781
3354.12 3822
3354.67 3803
3355.22 3753
3355.76 3669
3356.31 3654
3356.86 3495
3357.40 3349
3357.95 3269
3358.50 3120
3359.05 2949
3359.59 2895
3360.14 2906
3360.69 2876
3361.23 2798
3361.78 2810
3362.33 2849
3362.88 2798
3363.42 2719
3363.97 2787
3364.52 2809
3365.07 2729
3365.61 2768
3366.16 2699
3366.71 2772
3367.26 2657
3367.80 2710
3368.35 2662
3368.90 2832
3369.45 2804
3370.00 2811
3370.54 2815
3371.09 2902
3371.64 2942
3372.19 3196
3372.74 3251
3373.28 3331
3373.83 3419
3374.38 3452
3374.93 3381
3375.48 3153
3376.03 2901
3376.57 3050
3377.12 2936
3377.67 2773
3378.22 2757
3378.77 2701
3379.32 2786
3379.87 2674
3380.42 2543
3380.96 2569
3381.51 2504
3382.06 2577
3382.61 2672
3383.16 2623
3383.71 2571
3384.26 2576
3384.81 2620
3385.36 2567
3385.91 2473
3386.45 2539
3387.00 2586
3387.55 2541
3388.10 2601
3388.65 2597
3389.20 2700
3389.75 2636
3390.30 2660
3390.85 2583
3391.40 2649
3391.95 2680
3392.50 2641
3393.05 2679
3393.60 2649
3394.15 2603
3394.70 2697
3395.25 2715
3395.80 2703
3396.35 2709
3396.90 2720
3397.45 2730
3398.00 2769
3398.55 2831
3399.10 2761
3399.65 2639
3400.20 2663
3400.75 2673
3401.30 2707
3401.85 2564
3402.40 2680
3402.95 2683
3403.50 2605
3404.06 2655
3404.61 2605
3405.16 2735
3405.71 2595
3406.26 2572
3406.81 2566
3407.36 2693
3407.91 2581
3408.46 2529
3409.01 2521
3409.56 2484
3410.12 2593
3410.67 2669
3411.22 2756
3411.77 2708
3412.32 2710
3412.87 2550
3413.42 2598
3413.98 2671
3414.53 2682
3415.08 2735
3415.63 2789
3416.18 2693
3416.73 2800
3417.29 2933
3417.84 2937
3418.39 2875
3418.94 2890
3419.49 2850
3420.05 2882
3420.60 2831
3421.15 2820
3421.70 2805
3422.25 2761
3422.81 2671
3423.36 2764
3423.91 2816
3424.46 3021
3425.01 2925
3425.57 2824
3426.12 2785
3426.67 2682
3427.23 2536
3427.78 2500
3428.33 2554
3428.88 2560
3429.44 2439
3429.99 2568
3430.54 2515
3431.09 2486
3431.65 2442
3432.20 2492
3432.75 2522
3433.31 2534
3433.86 2549
3434.41 2539
3434.97 2568
3435.52 2581
3436.07 2542
3436.63 2639
3437.18 2691
3437.73 2535
3438.29 2601
3438.84 2570
3439.39 2637
3439.95 2617
3440.50 2628
3441.05 2434
3441.61 2514
3442.16 2442
3442.72 2535
3443.27 2442
3443.82 2425
3444.38 2436
3444.93 2413
3445.48 2487
3446.04 2415
3446.59 2347
3447.15 2396
3447.70 2419
3448.26 2469
3448.81 2434
3449.36 2378
3449.92 2275
3450.47 2433
3451.03 2400
3451.58 2339
3452.14 2326
3452.69 2287
3453.25 2297
3453.80 2301
3454.36 2385
3454.91 2419
3455.47 2378
3456.02 2382
3456.58 2382
3457.13 2449
3457.69 2405
3458.24 2320
3458.80 2344
3459.35 2332
3459.91 2434
3460.46 2453
3461.02 2455
3461.57 2559
3462.13 2525
3462.68 2529
3463.24 2412
3463.79 2395
3464.35 2470
3464.90 2554
3465.46 2521
3466.02 2569
3466.57 2662
3467.13 2708
3467.68 2676
3468.24 2636
3468.80 2724
3469.35 2736
3469.91 2672
3470.46 2776
3471.02 2887
3471.58 2953
3472.13 2929
3472.69 3009
3473.24 2920
3473.80 2773
3474.36 2651
3474.91 2661
3475.47 2643
3476.03 2658
3476.58 2707
3477.14 2689
3477.70 2755
3478.25 2822
3478.81 2898
3479.37 2989
3479.92 2981
3480.48 3046
3481.04 3053
3481.59 2985
3482.15 2878
3482.71 2908
3483.26 2893
3483.82 2970
3484.38 3145
3484.94 3114
3485.49 3138
3486.05 3063
3486.61 3192
3487.17 3468
3487.72 3624
3488.28 4185
3488.84 4710
3489.40 5505
3489.95 6500
3490.51 7651
3491.07 9002
3491.63 9825
3492.18 10601
3492.74 10742
3493.30 10175
3493.86 9480
3494.42 8313
3494.97 6919
3495.53 5699
3496.09 5015
3496.65 4777
3497.21 4335
3497.76 4088
3498.32 4137
3498.88 4195
3499.44 4442
3500.00 4534
3500.56 4576
3501.11 4915
3501.67 5223
3502.23 5475
3502.79 6018
3503.35 6621
3503.91 7164
3504.47 7552
3505.03 7824
3505.58 7618
3506.14 7396
3506.70 7135
3507.26 6527
3507.82 5904
3508.38 5425
3508.94 5121
3509.50 4812
3510.06 4554
3510.62 4404
3511.17 4244
3511.73 4188
3512.29 3825
3512.85 3672
3513.41 3713
3513.97 3380
3514.53 3308
3515.09 3190
3515.65 3185
3516.21 3032
3516.77 2966
3517.33 2915
3517.89 2755
3518.45 2962
3519.01 2921
3519.57 2973
3520.13 2853
3520.69 2839
3521.25 2897
3521.81 2969
3522.37 3002
3522.93 3018
3523.49 3003
3524.05 2987
3524.61 2880
3525.17 3054
3525.73 3062
3526.29 3008
3526.85 2905
3527.41 2994
3527.97 3010
3528.54 3079
3529.10 2997
3529.66 3055
3530.22 3103
3530.78 3122
3531.34 3164
3531.90 3239
3532.46 3475
3533.02 3484
3533.58 3400
3534.14 3425
3534.71 3415
3535.27 3356
3535.83 3356
3536.39 3370
3536.95 3252
3537.51 3175
3538.07 3248
3538.64 3073
3539.20 3061
3539.76 2972
3540.32 3090
3540.88 3309
3541.44 3345
3542.00 3521
3542.57 3429
3543.13 3544
3543.69 3531
3544.25 3507
3544.81 3511
3545.38 3306
3545.94 3255
3546.50 3192
3547.06 3046
3547.62 2911
3548.19 2946
3548.75 2846
3549.31 2913
3549.87 2899
3550.44 2750
3551.00 2770
3551.56 2788
3552.12 2710
3552.69 2772
3553.25 2716
3553.81 2768
3554.37 2675
3554.94 2662
3555.50 2553
3556.06 2601
3556.63 2640
3557.19 2540
3557.75 2542
3558.31 2508
3558.88 2667
3559.44 2600
3560.00 2670
3560.57 2632
3561.13 2689
3561.69 2717
3562.26 2688
3562.82 2714
3563.38 2899
3563.95 2858
3564.51 2859
3565.07 2955
3565.64 2994
3566.20 2939
3566.77 2971
3567.33 2870
3567.89 2709
3568.46 2728
3569.02 2658
3569.59 2625
3570.15 2532
3570.71 2644
3571.28 2710
3571.84 2714
3572.41 2701
3572.97 2685
3573.53 2899
3574.10 3050
3574.66 3252
3575.23 3501
3575.79 3754
3576.36 3878
3576.92 3932
3577.48 4202
3578.05 4123
3578.61 3950
3579.18 3828
3579.74 3632
3580.31 3502
3580.87 3139
3581.44 2970
3582.00 2961
3582.57 2838
3583.13 2811
3583.70 2587
3584.26 2677
3584.83 2696
3585.39 2609
3585.96 2491
3586.52 2480
3587.09 2562
3587.65 2506
3588.22 2545
3588.79 2421
3589.35 2434
3589.92 2394
3590.48 2428
3591.05 2478
3591.61 2445
3592.18 2295
3592.74 2379
3593.31 2334
3593.88 2304
3594.44 2329
3595.01 2303
3595.57 2381
3596.14 2395
3596.71 2515
3597.27 2615
3597.84 2646
3598.40 2611
3598.97 2547
3599.54 2537
3600.10 2622
3600.67 2552
3601.24 2561
3601.80 2519
3602.37 2668
3602.94 2748
3603.50 2693
3604.07 2685
3604.64 2579
3605.20 2615
3605.77 2673
3606.34 2627
3606.90 2550
3607.47 2595
3608.04 2492
3608.60 2420
3609.17 2420
3609.74 2362
3610.30 2347
3610.87 2382
3611.44 2456
3612.01 2411
3612.57 2451
3613.14 2743
3613.71 2877
3614.28 3254
3614.84 3592
3615.41 4156
3615.98 4849
3616.55 5503
3617.11 6069
3617.68 6444
3618.25 6625
3618.82 6697
3619.39 6570
3619.95 6020
3620.52 5633
3621.09 4872
3621.66 4241
3622.23 3818
3622.79 3306
3623.36 3021
3623.93 2950
3624.50 2759
3625.07 2663
3625.63 2520
3626.20 2525
3626.77 2422
3627.34 2356
3627.91 2330
3628.48 2270
3629.05 2314
3629.61 2397
3630.18 2358
3630.75 2403
3631.32 2408
3631.89 2497
3632.46 2388
3633.03 2434
3633.60 2575
3634.16 2490
3634.73 2394
3635.30 2413
3635.87 2389
3636.44 2428
3637.01 2419
3637.58 2387
3638.15 2492
3638.72 2546
3639.29 2703
3639.86 2678
3640.43 2832
3641.00 3125
3641.57 3231
3642.14 3073
3642.71 3250
3643.27 3172
3643.84 2965
3644.41 2874
3644.98 2706
3645.55 2733
3646.12 2690
3646.69 2624
3647.26 2728
3647.83 2654
3648.40 2564
3648.97 2592
3649.54 2661
3650.12 2671
3650.69 2699
3651.26 2694
3651.83 2664
3652.40 2750
3652.97 2812
3653.54 2768
3654.11 2962
3654.68 2971
3655.25 2839
3655.82 2860
3656.39 2874
3656.96 2866
3657.53 3041
3658.10 3035
3658.67 2935
3659.25 2959
3659.82 3161
3660.39 3030
3660.96 2976
3661.53 2972
3662.10 2791
3662.67 2795
3663.24 2688
3663.81 2578
3664.39 2640
3664.96 2636
3665.53 2805
3666.10 2857
3666.67 2785
3667.24 2851
3667.81 2958
3668.39 2815
3668.96 2679
3669.53 2610
3670.10 2515
3670.67 2530
3671.25 2535
3671.82 2635
3672.39 2738
3672.96 2739
3673.53 2812
3674.11 2826
3674.68 2959
3675.25 2955
3675.82 2914
3676.39 2993
3676.97 3001
3677.54 2996
3678.11 2905
3678.68 3144
3679.26 3034
3679.83 2987
3680.40 2973
3680.97 2931
3681.55 2828
3682.12 2611
3682.69 2506
3683.27 2510
3683.84 2430
3684.41 2383
3684.98 2391
3685.56 2409
3686.13 2444
3686.70 2550
3687.28 2660
3687.85 2802
3688.42 2888
3689.00 2937
3689.57 3034
3690.14 3096
3690.72 3035
3691.29 3185
3691.86 3139
3692.44 3144
3693.01 2933
3693.58 2720
3694.16 2695
3694.73 2690
3695.31 2616
3695.88 2547
3696.45 2479
3697.03 2401
3697.60 2495
3698.18 2420
3698.75 2429
3699.32 2504
3699.90 2412
3700.47 2550
3701.05 2512
3701.62 2404
3702.19 2361
3702.77 2471
3703.34 2551
3703.92 2607
3704.49 2679
3705.07 2661
3705.64 2613
3706.22 2603
3706.79 2629
3707.37 2543
3707.94 2587
3708.51 2667
3709.09 2690
3709.66 2642
3710.24 2650
3710.81 2611
3711.39 2528
3711.96 2555
3712.54 2514
3713.11 2453
3713.69 2356
3714.27 2329
3714.84 2346
3715.42 2335
3715.99 2257
3716.57 2362
3717.14 2358
3717.72 2387
3718.29 2435
3718.87 2463
3719.44 2416
3720.02 2355
3720.60 2446
3721.17 2333
3721.75 2190
3722.32 2108
3722.90 2084
3723.47 2166
3724.05 2209
3724.63 2084
3725.20 2147
3725.78 2229
3726.36 2229
3726.93 2279
3727.51 2227
3728.08 2306
3728.66 2348
3729.24 2528
3729.81 2921
3730.39 3234
3730.97 3464
3731.54 3859
3732.12 4211
3732.70 4497
3733.27 4551
3733.85 4558
3734.43 4386
3735.00 4153
3735.58 4016
3736.16 3738
3736.73 3544
3737.31 3205
3737.89 3019
3738.47 2899
3739.04 2718
3739.62 2696
3740.20 2624
3740.77 2555
3741.35 2584
3741.93 2449
3742.51 2492
3743.08 2433
3743.66 2395
3744.24 2386
3744.82 2383
3745.39 2351
3745.97 2330
3746.55 2211
3747.13 2247
3747.71 2344
3748.28 2143
3748.86 2310
3749.44 2273
3750.02 2221
3750.59 2037
3751.17 2144
3751.75 2215
3752.33 2232
3752.91 2145
3753.49 2227
3754.06 2172
3754.64 2059
3755.22 2126
3755.80 2220
3756.38 2304
3756.96 2309
3757.53 2363
3758.11 2348
3758.69 2558
3759.27 2650
3759.85 2524
3760.43 2515
3761.01 2608
3761.59 2637
3762.17 2697
3762.74 2693
3763.32 2598
3763.90 2620
3764.48 2720
3765.06 2604
3765.64 2514
3766.22 2417
3766.80 2420
3767.38 2486
3767.96 2429
3768.54 2446
3769.12 2447
3769.70 2482
3770.27 2515
3770.85 2523
3771.43 2486
3772.01 2550
3772.59 2409
3773.17 2351
3773.75 2411
3774.33 2423
3774.91 2294
3775.49 2326
3776.07 2234
3776.65 2267
3777.23 2302
3777.81 2252
3778.39 2181
3778.97 2155
3779.55 2228
3780.13 2155
3780.71 2041
3781.29 2148
3781.88 2200
3782.46 2138
3783.04 2177
3783.62 2026
3784.20 2067
3784.78 2178
3785.36 2101
3785.94 2169
3786.52 2174
3787.10 2302
3787.68 2256
3788.26 2241
3788.84 2284
3789.43 2257
3790.01 2266
3790.59 2301
3791.17 2222
3791.75 2243
3792.33 2202
3792.91 2336
3793.49 2297
3794.08 2266
3794.66 2298
3795.24 2294
3795.82 2323
3796.40 2189
3796.98 2245
3797.56 2203
3798.15 2185
3798.73 2273
3799.31 2270
3799.89 2353
3800.47 2448
3801.06 2502
3801.64 2586
3802.22 2722
3802.80 2716
3803.38 2736
3803.97 2705
3804.55 2601
3805.13 2613
3805.71 2761
3806.29 2893
3806.88 3104
3807.46 3318
3808.04 3317
3808.62 3460
3809.21 3529
3809.79 3603
3810.37 3492
3810.95 3372
3811.54 3323
3812.12 3203
3812.70 3161
3813.29 2936
3813.87 3082
3814.45 3249
3815.03 3279
3815.62 3244
3816.20 3217
3816.78 3300
3817.37 3045
3817.95 2907
3818.53 2750
3819.12 2672
3819.70 2686
3820.28 2662
3820.87 2677
3821.45 2762
3822.03 2843
3822.62 2750
3823.20 2804
3823.78 2771
3824.37 2733
3824.95 2603
3825.54 2733
3826.12 2533
3826.70 2601
3827.29 2497
3827.87 2430
3828.46 2365
3829.04 2500
3829.62 2531
3830.21 2478
3830.79 2628
3831.38 2647
3831.96 2638
3832.54 2598
3833.13 2607
3833.71 2637
3834.30 2566
3834.88 2549
3835.47 2646
3836.05 2508
3836.64 2530
3837.22 2627
3837.81 2591
3838.39 2509
3838.98 2555
3839.56 2427
3840.15 2417
3840.73 2377
3841.31 2467
3841.90 2546
3842.49 2494
3843.07 2442
3843.66 2640
3844.24 2643
3844.83 2673
3845.41 2712
3846.00 2736
3846.58 2679
3847.17 2690
3847.75 2771
3848.34 2618
3848.92 2567
3849.51 2524
3850.10 2421
3850.68 2439
3851.27 2524
3851.85 2531
3852.44 2562
3853.02 2632
3853.61 2574
3854.20 2603
3854.78 2533
3855.37 2545
3855.95 2664
3856.54 2832
3857.13 2982
3857.71 3334
3858.30 3844
3858.89 4421
3859.47 5338
3860.06 6221
3860.64 6961
3861.23 7369
3861.82 7701
3862.40 7803
3862.99 7535
3863.58 6955
3864.16 6452
3864.75 5613
3865.34 5020
3865.92 4434
3866.51 4045
3867.10 3506
3867.69 3183
3868.27 2957
3868.86 2645
3869.45 2644
3870.03 2715
3870.62 2758
3871.21 2851
3871.80 2776
3872.38 2750
3872.97 2804
3873.56 2906
3874.15 2914
3874.73 2840
3875.32 2782
3875.91 2729
3876.50 2584
3877.08 2498
3877.67 2389
3878.26 2446
3878.85 2421
3879.43 2369
3880.02 2364
3880.61 2277
3881.20 2228
3881.79 2228
3882.37 2208
3882.96 2287
3883.55 2196
3884.14 2204
3884.73 2132
3885.32 2165
3885.90 2277
3886.49 2295
3887.08 2347
3887.67 2406
3888.26 2522
3888.85 2594
3889.44 2699
3890.02 2733
3890.61 2782
3891.20 2832
3891.79 2741
3892.38 2763
3892.97 2708
3893.56 2611
3894.15 2649
3894.74 2559
3895.32 2523
3895.91 2511
3896.50 2574
3897.09 2613
3897.68 2661
3898.27 2864
3898.86 3016
3899.45 2989
3900.04 2847
3900.63 2829
3901.22 2817
3901.81 2773
3902.40 2676
3902.99 2459
3903.58 2486
3904.17 2465
3904.76 2476
3905.35 2353
3905.94 2298
3906.53 2354
3907.12 2286
3907.71 2323
3908.30 2340
3908.89 2259
3909.48 2183
3910.07 2192
3910.66 2152
3911.25 2089
3911.84 2060
3912.43 2130
3913.02 2073
3913.61 2035
3914.20 2029
3914.79 2027
3915.38 2008
3915.97 1999
3916.56 2120
3917.15 2096
3917.74 2094
3918.33 2060
3918.92 2082
3919.52 2046
3920.11 2072
3920.70 2082
3921.29 2098
3921.88 2072
3922.47 2060
3923.06 1952
3923.65 1985
3924.24 2012
3924.84 2026
3925.43 1981
3926.02 1980
3926.61 1971
3927.20 1983
3927.79 1964
3928.38 1905
3928.98 1865
3929.57 1858
3930.16 1894
3930.75 2004
3931.34 2003
3931.93 1837
3932.53 1810
3933.12 1855
3933.71 1837
3934.30 1869
3934.89 1874
3935.49 2010
3936.08 1971
3936.67 1992
3937.26 2033
3937.86 2081
3938.45 2174
3939.04 2175
3939.63 2083
3940.23 2234
3940.82 2244
3941.41 2241
3942.00 2172
3942.60 2246
3943.19 2239
3943.78 2106
3944.37 2138
3944.97 2035
3945.56 2130
3946.15 2011
3946.75 2083
3947.34 2004
3947.93 2015
3948.52 1988
3949.12 2029
3949.71 1924
3950.30 1890
3950.90 1966
3951.49 1937
3952.08 1922
3952.68 1949
3953.27 2010
3953.86 2016
3954.46 1999
3955.05 1982
3955.65 2026
3956.24 1915
3956.83 1951
3957.43 1974
3958.02 2078
3958.61 2151
3959.21 2151
3959.80 2110
3960.40 2133
3960.99 2075
3961.58 2035
3962.18 1938
3962.77 2029
3963.37 2112
3963.96 2194
3964.55 2198
3965.15 2307
3965.74 2345
3966.34 2386
3966.93 2329
3967.53 2239
3968.12 2246
3968.72 2305
3969.31 2234
3969.91 2149
3970.50 2113
3971.10 1967
3971.69 1964
3972.28 1952
3972.88 1950
3973.47 1932
3974.07 1958
3974.66 2002
3975.26 2069
3975.85 2177
3976.45 2179
3977.05 2239
3977.64 2292
3978.24 2305
3978.83 2311
3979.43 2386
3980.02 2178
3980.62 2180
3981.21 2151
3981.81 1998
3982.40 2030
3983.00 2024
3983.60 2082
3984.19 2101
3984.79 1967
3985.38 2063
3985.98 2092
3986.58 2112
3987.17 2158
3987.77 2028
3988.36 2064
3988.96 2043
3989.56 2115
3990.15 2097
3990.75 2117
3991.34 2124
3991.94 2095
3992.54 2000
3993.13 2144
3993.73 2173
3994.33 2211
3994.92 2271
3995.52 2331
3996.12 2397
3996.71 2373
3997.31 2371
3997.91 2460
3998.50 2244
3999.10 2252
3999.70 2240
4000.29 2206
4000.89 2261
4001.49 2225
4002.09 2152
4002.68 2129
4003.28 2078
4003.88 2071
4004.47 2054
4005.07 2161
4005.67 2082
4006.27 2142
4006.86 2232
4007.46 2254
4008.06 2147
4008.66 2058
4009.25 2057
4009.85 2127
4010.45 2016
4011.05 1918
4011.64 1949
4012.24 1983
4012.84 2118
4013.44 2075
4014.04 2172
4014.63 2253
4015.23 2331
4015.83 2308
4016.43 2380
4017.03 2385
4017.63 2371
4018.22 2394
4018.82 2347
4019.42 2246
4020.02 2213
4020.62 2210
4021.22 2116
4021.81 2023
4022.41 1954
4023.01 1939
4023.61 2054
4024.21 2034
4024.81 2131
4025.41 2120
4026.01 2220
4026.60 2259
4027.20 2341
4027.80 2310
4028.40 2382
4029.00 2457
4029.60 2374
4030.20 2368
4030.80 2324
4031.40 2290
4032.00 2233
4032.60 2185
4033.20 2116
4033.80 2153
4034.39 2160
4034.99 2083
4035.59 2050
4036.19 2130
4036.79 2006
4037.39 1996
4037.99 1978
4038.59 1934
4039.19 1949
4039.79 2005
4040.39 1909
4040.99 1934
4041.59 1881
4042.19 1886
4042.79 1934
4043.39 1923
4043.99 1969
4044.59 2021
4045.19 1937
4045.79 1997
4046.39 1977
4046.99 1940
4047.60 1869
4048.20 1931
4048.80 2123
4049.40 2024
4050.00 1916
4050.60 1921
4051.20 1900
4051.80 1945
4052.40 1975
4053.00 2096
4053.60 2034
4054.20 1957
4054.80 1975
4055.41 1950
4056.01 1895
4056.61 1942
4057.21 1860
4057.81 1862
4058.41 1920
4059.01 1933
4059.61 1949
4060.22 1903
4060.82 1910
4061.42 2032
4062.02 2100
4062.62 2044
4063.22 2084
4063.82 2309
4064.43 2412
4065.03 2513
4065.63 2466
4066.23 2520
4066.83 2579
4067.44 2473
4068.04 2475
4068.64 2374
4069.24 2259
4069.84 2249
4070.45 2208
4071.05 1932
4071.65 1885
4072.25 1837
4072.86 1794
4073.46 1795
4074.06 1879
4074.66 1837
4075.27 1863
4075.87 1859
4076.47 1868
4077.07 1843
4077.68 1895
4078.28 1913
4078.88 1929
4079.48 1923
4080.09 1926
4080.69 1897
4081.29 1884
4081.90 1814
4082.50 1861
4083.10 1809
4083.71 1780
4084.31 1772
4084.91 1816
4085.52 1790
4086.12 1840
4086.72 1826
4087.33 1787
4087.93 1782
4088.53 1815
4089.14 1944
4089.74 1931
4090.34 1875
4090.95 1879
4091.55 1876
4092.15 1839
4092.76 1910
4093.36 1848
4093.97 1888
4094.57 1915
4095.17 1856
4095.78 1872
4096.38 1873
4096.99 1961
4097.59 1911
4098.19 1910
4098.80 1856
4099.40 1900
4100.01 1919
4100.61 1883
4101.22 1902
4101.82 1848
4102.43 1875
4103.03 1873
4103.63 1971
4104.24 1986
4104.84 1836
4105.45 1848
4106.05 1920
4106.66 1900
4107.26 1868
4107.87 1891
4108.47 1852
4109.08 1886
4109.68 1810
4110.29 1869
4110.89 1814
4111.50 1899
4112.10 1908
4112.71 1839
4113.31 1942
4113.92 1939
4114.53 1823
4115.13 1827
4115.74 1820
4116.34 1808
4116.95 1778
4117.55 1718
4118.16 1814
4118.76 1787
4119.37 1740
4119.98 1740
4120.58 1826
4121.19 1794
4121.79 1728
4122.40 1763
4123.01 1798
4123.61 1873
4124.22 1856
4124.82 1859
4125.43 1810
4126.04 1813
4126.64 1719
4127.25 1827
4127.86 1832
4128.46 1859
4129.07 1860
4129.68 1790
4130.28 1835
4130.89 1938
4131.50 1963
4132.10 1883
4132.71 1826
4133.32 1941
4133.92 2028
4134.53 2066
4135.14 2085
4135.74 2015
4136.35 2131
4136.96 2077
4137.56 2184
4138.17 2172
4138.78 2170
4139.39 2164
4139.99 2155
4140.60 2310
4141.21 2352
4141.82 2289
4142.42 2456
4143.03 2473
4143.64 2426
4144.25 2499
4144.85 2369
4145.46 2276
4146.07 2221
4146.68 2242
4147.28 2172
4147.89 2138
4148.50 2028
4149.11 1991
4149.72 2012
4150.32 1908
4150.93 1889
4151.54 1866
4152.15 1786
4152.76 1860
4153.37 1840
4153.97 1809
4154.58 1894
4155.19 1830
4155.80 1706
4156.41 1786
4157.02 1803
4157.62 1841
4158.23 1853
4158.84 1855
4159.45 1822
4160.06 1859
4160.67 1846
4161.28 1756
4161.89 1910
4162.49 1824
4163.10 1826
4163.71 1817
4164.32 1888
4164.93 1951
4165.54 1843
4166.15 1989
4166.76 2035
4167.37 2142
4167.98 2024
4168.59 2094
4169.20 2152
4169.81 2221
4170.42 2379
4171.02 2384
4171.63 2426
4172.24 2482
4172.85 2461
4173.46 2512
4174.07 2436
4174.68 2373
4175.29 2244
4175.90 2306
4176.51 2141
4177.12 2191
4177.73 2200
4178.34 2128
4178.95 2163
4179.56 2020
4180.17 1993
4180.78 2034
4181.39 1882
4182.00 1837
4182.61 1918
4183.23 1974
4183.84 1864
4184.45 1902
4185.06 1861
4185.67 1834
4186.28 1796
4186.89 1769
4187.50 1776
4188.11 1787
4188.72 1855
4189.33 1950
4189.94 1955
4190.55 1962
4191.17 1920
4191.78 1888
4192.39 1972
4193.00 2086
4193.61 2061
4194.22 2111
4194.83 2132
4195.44 2153
4196.06 2063
4196.67 2030
4197.28 2101
4197.89 2098
4198.50 1977
4199.11 2027
4199.72 1994
4200.34 1956
4200.95 1910
4201.56 1899
4202.17 1854
4202.78 1870
4203.40 1824
4204.01 1860
4204.62 1921
4205.23 1969
4205.84 1965
4206.46 1968
4207.07 1974
4207.68 1971
4208.29 1997
4208.90 2073
4209.52 2043
4210.13 1984
4210.74 2058
4211.35 2046
4211.97 2058
4212.58 2158
4213.19 2049
4213.80 2089
4214.42 2094
4215.03 2143
4215.64 2242
4216.26 2287
4216.87 2284
4217.48 2443
4218.09 2553
4218.71 2793
4219.32 2739
4219.93 2953
4220.55 3077
4221.16 3008
4221.77 3084
4222.39 3177
4223.00 3130
4223.61 3181
4224.23 3393
4224.84 3253
4225.45 3105
4226.07 3113
4226.68 3250
4227.30 3531
4227.91 3546
4228.52 3696
4229.14 3811
4229.75 3579
4230.36 3363
4230.98 3178
4231.59 2944
4232.21 2704
4232.82 2615
4233.43 2577
4234.05 2521
4234.66 2424
4235.28 2363
4235.89 2345
4236.51 2209
4237.12 2157
4237.73 2218
4238.35 2220
4238.96 2239
4239.58 2177
4240.19 2149
4240.81 2142
4241.42 2209
4242.04 2219
4242.65 2217
4243.27 2116
4243.88 2070
4244.50 2011
4245.11 2164
4245.73 2188
4246.34 2211
4246.96 2160
4247.57 2154
4248.19 2127
4248.80 2104
4249.42 2042
4250.03 2199
4250.65 2142
4251.26 2068
4251.88 2089
4252.49 2160
4253.11 2093
4253.72 2047
4254.34 1983
4254.96 2108
4255.57 2192
4256.19 2127
4256.80 2100
4257.42 2104
4258.03 2092
4258.65 2186
4259.27 2261
4259.88 2246
4260.50 2358
4261.12 2408
4261.73 2422
4262.35 2448
4262.96 2466
4263.58 2570
4264.20 2701
4264.81 2639
4265.43 2473
4266.05 2403
4266.66 2219
4267.28 2277
4267.90 2366
4268.51 2318
4269.13 2255
4269.75 2231
4270.36 2189
4270.98 2168
4271.60 2134
4272.21 2079
4272.83 2198
4273.45 2261
4274.06 2321
4274.68 2319
4275.30 2416
4275.92 2634
4276.53 2766
4277.15 3044
4277.77 3079
4278.38 3038
4279.00 3040
4279.62 2927
4280.24 2759
4280.85 2542
4281.47 2367
4282.09 2308
4282.71 2238
4283.32 2050
4283.94 1990
4284.56 2058
4285.18 2072
4285.80 2005
4286.41 1945
4287.03 2012
4287.65 1931
4288.27 1884
4288.89 1922
4289.50 1820
4290.12 1740
4290.74 1858
4291.36 1921
4291.98 1834
4292.60 1804
4293.21 1848
4293.83 1856
4294.45 1888
4295.07 1869
4295.69 1951
4296.31 1987
4296.93 2027
4297.54 1894
4298.16 1833
4298.78 1819
4299.40 1841
4300.02 1861
4300.64 1831
4301.26 1856
4301.88 1897
4302.50 1843
4303.12 1891
4303.73 2012
4304.35 1961
4304.97 1917
4305.59 1939
4306.21 1908
4306.83 1858
4307.45 1903
4308.07 1833
4308.69 1903
4309.31 1972
4309.93 1943
4310.55 1878
4311.17 1826
4311.79 1844
4312.41 1867
4313.03 1887
4313.65 1839
4314.27 1848
4314.89 1903
4315.51 1878
4316.13 1830
4316.75 1846
4317.37 1858
4317.99 1909
4318.61 1876
4319.23 1890
4319.85 1843
4320.47 1821
4321.09 1819
4321.71 1896
4322.33 1825
4322.95 1743
4323.57 1799
4324.19 1937
4324.81 1942
4325.43 1928
4326.05 1953
4326.68 2028
4327.30 1873
4327.92 1969
4328.54 1995
4329.16 2071
4329.78 2245
4330.40 2431
4331.02 2540
4331.64 2717
4332.26 2921
4332.89 2959
4333.51 3044
4334.13 3009
4334.75 2807
4335.37 2675
4335.99 2497
4336.61 2482
4337.24 2362
4337.86 2273
4338.48 2180
4339.10 2116
4339.72 2215
4340.34 2126
4340.97 2146
4341.59 2180
4342.21 2289
4342.83 2431
4343.45 2507
4344.08 2606
4344.70 2724
4345.32 2986
4345.94 3142
4346.57 3294
4347.19 3456
4347.81 3368
4348.43 3265
4349.05 3044
4349.68 2900
4350.30 2882
4350.92 2546
4351.54 2542
4352.17 2443
4352.79 2280
4353.41 2206
4354.04 2089
4354.66 2083
4355.28 2086
4355.90 2051
4356.53 2099
4357.15 2144
4357.77 2047
4358.40 2046
4359.02 1995
4359.64 2084
4360.27 2053
4360.89 1970
4361.51 1969
4362.14 1952
4362.76 2002
4363.38 2013
4364.01 1970
4364.63 1973
4365.25 2009
4365.88 1916
4366.50 1879
4367.12 1979
4367.75 1933
4368.37 1868
4369.00 1925
4369.62 1887
4370.24 1898
4370.87 1893
4371.49 1812
4372.12 1884
4372.74 1799
4373.36 1765
4373.99 1818
4374.61 1787
4375.24 1822
4375.86 1830
4376.49 1844
4377.11 1859
4377.73 1847
4378.36 1865
4378.98 1874
4379.61 1913
4380.23 1965
4380.86 1983
4381.48 2022
4382.11 1980
4382.73 1944
4383.36 1961
4383.98 1897
4384.61 1966
4385.23 1957
4385.86 1901
4386.48 1914
4387.11 1994
4387.73 2058
4388.36 2037
4388.98 2189
4389.61 2259
4390.23 2309
4390.86 2497
4391.48 2505
4392.11 2448
4392.74 2383
4393.36 2353
4393.99 2386
4394.61 2234
4395.24 2105
4395.86 2054
4396.49 1999
4397.12 1939
4397.74 1883
4398.37 1914
4398.99 1994
4399.62 2108
4400.25 2053
4400.87 1945
4401.50 1953
4402.12 1959
4402.75 1939
4403.38 1929
4404.00 1854
4404.63 1969
4405.26 1898
4405.88 1891
4406.51 1878
4407.14 1797
4407.76 1842
4408.39 1826
4409.02 1857
4409.64 1847
4410.27 1830
4410.90 1770
4411.52 1940
4412.15 1963
4412.78 1897
4413.40 1908
4414.03 1941
4414.66 1886
4415.29 1794
4415.91 1784
4416.54 1771
4417.17 1891
4417.79 1952
4418.42 1805
4419.05 1782
4419.68 1816
4420.30 1822
4420.93 1851
4421.56 1823
4422.19 1787
4422.81 1844
4423.44 1778
4424.07 1772
4424.70 1670
4425.33 1658
4425.95 1678
4426.58 1557
4427.21 1629
4427.84 1645
4428.47 1575
4429.09 1579
4429.72 1614
4430.35 1587
4430.98 1630
4431.61 1685
4432.23 1633
4432.86 1577
4433.49 1629
4434.12 1570
4434.75 1623
4435.38 1587
4436.01 1535
4436.63 1601
4437.26 1574
4437.89 1616
4438.52 1639
4439.15 1566
4439.78 1534
4440.41 1596
4441.04 1582
4441.67 1637
4442.29 1628
4442.92 1634
4443.55 1686
4444.18 1658
4444.81 1658
4445.44 1710
4446.07 1746
4446.70 1845
4447.33 1821
4447.96 1754
4448.59 1791
4449.22 1774
4449.85 1734
4450.48 1684
4451.11 1677
4451.74 1646
4452.37 1630
4453.00 1654
4453.63 1662
4454.26 1694
4454.89 1746
4455.52 1729
4456.15 1811
4456.78 1713
4457.41 1682
4458.04 1751
4458.67 1736
4459.30 1736
4459.93 1742
4460.56 1640
4461.19 1585
4461.82 1611
4462.45 1510
4463.08 1513
4463.71 1495
4464.34 1556
4464.97 1563
4465.60 1528
4466.23 1563
4466.86 1673
4467.49 1634
4468.12 1664
4468.76 1565
4469.39 1527
4470.02 1571
4470.65 1572
4471.28 1575
4471.91 1472
4472.54 1521
4473.17 1561
4473.80 1531
4474.44 1609
4475.07 1637
4475.70 1704
4476.33 1699
4476.96 1604
4477.59 1563
4478.22 1577
4478.86 1639
4479.49 1644
4480.12 1598
4480.75 1706
4481.38 1734
4482.02 1705
4482.65 1770
4483.28 1760
4483.91 1773
4484.54 1717
4485.18 1728
4485.81 1740
4486.44 1750
4487.07 1730
4487.70 1804
4488.34 1727
4488.97 1725
4489.60 1726
4490.23 1705
4490.87 1687
4491.50 1688
4492.13 1767
4492.76 1749
4493.40 1719
4494.03 1676
4494.66 1689
4495.30 1679
4495.93 1693
4496.56 1690
4497.19 1706
4497.83 1705
4498.46 1697
4499.09 1842
4499.73 1888
4500.36 1958
4500.99 2231
4501.63 2288
4502.26 2419
4502.89 2451
4503.53 2366
4504.16 2417
4504.79 2376
4505.43 2354
4506.06 2162
4506.69 2010
4507.33 2052
4507.96 2017
4508.59 1830
4509.23 1839
4509.86 1799
4510.50 1851
4511.13 1888
4511.76 1850
4512.40 1832
4513.03 1889
4513.67 1784
4514.30 1807
4514.93 1762
4515.57 1817
4516.20 1789
4516.84 1725
4517.47 1695
4518.11 1765
4518.74 1758
4519.37 1769
4520.01 1740
4520.64 1741
4521.28 1846
4521.91 1802
4522.55 1804
4523.18 1836
4523.82 1923
4524.45 2072
4525.09 2031
4525.72 2091
4526.36 2285
4526.99 2652
4527.63 2909
4528.26 3397
4528.90 3839
4529.53 4452
4530.17 5433
4530.80 6022
4531.44 6482
4532.07 7005
4532.71 6766
4533.34 6398
4533.98 5814
4534.62 5184
4535.25 4542
4535.89 4019
4536.52 3371
4537.16 2951
4537.79 2617
4538.43 2422
4539.07 2267
4539.70 2073
4540.34 2061
4540.97 1957
4541.61 1901
4542.25 2021
4542.88 1899
4543.52 1779
4544.15 1825
4544.79 1824
4545.43 1902
4546.06 1959
4546.70 2071
4547.34 2031
4547.97 2011
4548.61 2077
4549.25 2006
4549.88 1986
4550.52 2015
4551.16 1966
4551.79 1856
4552.43 1847
4553.07 1913
4553.70 1881
4554.34 1786
4554.98 1799
4555.61 1864
4556.25 1819
4556.89 1781
4557.53 1837
4558.16 1892
4558.80 1851
4559.44 1828
4560.07 1826
4560.71 1901
4561.35 1872
4561.99 1808
4562.62 1816
4563.26 1921
4563.90 1851
4564.54 1922
4565.18 1914
4565.81 2012
4566.45 2033
4567.09 2052
4567.73 2106
4568.36 2274
4569.00 2360
4569.64 2339
4570.28 2358
4570.92 2334
4571.55 2308
4572.19 2312
4572.83 2235
4573.47 2160
4574.11 2133
4574.75 2118
4575.38 1985
4576.02 1954
4576.66 1900
4577.30 1805
4577.94 1822
4578.58 1763
4579.22 1736
4579.85 1698
4580.49 1703
4581.13 1690
4581.77 1722
4582.41 1769
4583.05 1751
4583.69 1838
4584.33 1840
4584.97 1872
4585.61 1834
4586.24 1861
4586.88 1832
4587.52 1788
4588.16 1951
4588.80 1959
4589.44 1986
4590.08 1917
4590.72 2038
4591.36 2208
4592.00 2282
4592.64 2261
4593.28 2209
4593.92 2087
4594.56 2090
4595.20 1897
4595.84 1916
4596.48 1821
4597.12 1796
4597.76 1770
4598.40 1683
4599.04 1734
4599.68 1668
4600.32 1736
4600.96 1693
4601.60 1750
4602.24 1672
4602.88 1658
4603.52 1743
4604.16 1865
4604.80 1880
4605.44 1821
4606.08 1932
4606.72 1966
4607.36 1959
4608.00 1867
4608.64 2019
4609.28 1985
4609.93 1912
4610.57 1904
4611.21 1861
4611.85 1841
4612.49 1807
4613.13 1786
4613.77 1807
4614.41 1729
4615.05 1753
4615.69 1676
4616.34 1670
4616.98 1690
4617.62 1706
4618.26 1684
4618.90 1581
4619.54 1596
4620.18 1556
4620.83 1635
4621.47 1595
4622.11 1629
4622.75 1564
4623.39 1545
4624.03 1456
4624.68 1515
4625.32 1497
4625.96 1559
4626.60 1613
4627.24 1576
4627.89 1544
4628.53 1636
4629.17 1646
4629.81 1635
4630.45 1672
4631.10 1694
4631.74 1758
4632.38 1699
4633.02 1740
4633.67 1613
4634.31 1585
4634.95 1573
4635.59 1690
4636.24 1703
4636.88 1762
4637.52 1869
4638.17 1760
4638.81 1708
4639.45 1660
4640.09 1735
4640.74 1666
4641.38 1582
4642.02 1519
4642.67 1633
4643.31 1674
4643.95 1618
4644.60 1699
4645.24 1688
4645.88 1718
4646.53 1650
4647.17 1626
4647.81 1713
4648.46 1698
4649.10 1639
4649.74 1706
4650.39 1690
4651.03 1785
4651.67 1860
4652.32 1912
4652.96 1918
4653.61 1817
4654.25 1788
4654.89 1830
4655.54 1744
4656.18 1683
4656.83 1685
4657.47 1647
4658.11 1609
4658.76 1659
4659.40 1643
4660.05 1621
4660.69 1549
4661.33 1522
4661.98 1550
4662.62 1581
4663.27 1516
4663.91 1559
4664.56 1547
4665.20 1514
4665.85 1447
4666.49 1529
4667.14 1450
4667.78 1466
4668.43 1455
4669.07 1446
4669.72 1407
4670.36 1484
4671.01 1457
4671.65 1506
4672.30 1436
4672.94 1543
4673.59 1585
4674.23 1486
4674.88 1541
4675.52 1520
4676.17 1558
4676.81 1542
4677.46 1581
4678.10 1608
4678.75 1530
4679.40 1545
4680.04 1637
4680.69 1634
4681.33 1576
4681.98 1615
4682.62 1717
4683.27 1621
4683.92 1582
4684.56 1664
4685.21 1638
4685.85 1635
4686.50 1592
4687.15 1559
4687.79 1659
4688.44 1639
4689.09 1678
4689.73 1616
4690.38 1580
4691.02 1724
4691.67 1702
4692.32 1738
4692.96 1725
4693.61 1807
4694.26 1697
4694.90 1752
4695.55 1762
4696.20 1784
4696.84 1671
4697.49 1762
4698.14 1882
4698.78 1889
4699.43 1916
4700.08 1909
4700.73 2012
4701.37 1918
4702.02 1943
4702.67 1926
4703.31 1752
4703.96 1615
4704.61 1711
4705.26 1769
4705.90 1801
4706.55 1800
4707.20 1726
4707.85 1646
4708.49 1608
4709.14 1625
4709.79 1547
4710.44 1595
4711.09 1615
4711.73 1657
4712.38 1541
4713.03 1653
4713.68 1649
4714.33 1508
4714.97 1556
4715.62 1646
4716.27 1640
4716.92 1673
4717.57 1722
4718.21 1731
4718.86 1743
4719.51 1724
4720.16 1769
4720.81 1767
4721.46 1884
4722.11 1858
4722.75 1951
4723.40 1779
4724.05 1740
4724.70 1725
4725.35 1863
4726.00 1873
4726.65 1842
4727.30 1786
4727.94 1810
4728.59 1810
4729.24 1748
4729.89 1656
4730.54 1650
4731.19 1703
4731.84 1627
4732.49 1613
4733.14 1481
4733.79 1630
4734.44 1567
4735.09 1475
4735.74 1549
4736.38 1563
4737.03 1672
4737.68 1697
4738.33 1690
4738.98 1713
4739.63 1722
4740.28 1726
4740.93 1682
4741.58 1764
4742.23 1755
4742.88 1819
4743.53 1765
4744.18 1698
4744.83 1715
4745.48 1652
4746.13 1583
4746.78 1569
4747.43 1548
4748.08 1547
4748.73 1722
4749.39 1723
4750.04 1616
4750.69 1648
4751.34 1641
4751.99 1655
4752.64 1694
4753.29 1770
4753.94 1797
4754.59 1833
4755.24 1713
4755.89 1778
4756.54 1745
4757.19 1732
4757.84 1711
4758.50 1678
4759.15 1625
4759.80 1747
4760.45 1778
4761.10 1874
4761.75 1839
4762.40 1833
4763.05 1815
4763.71 1902
4764.36 1837
4765.01 1794
4765.66 1850
4766.31 1766
4766.96 1798
4767.62 1703
4768.27 1630
4768.92 1694
4769.57 1770
4770.22 1720
4770.87 1732
4771.53 1649
4772.18 1602
4772.83 1676
4773.48 1651
4774.13 1621
4774.79 1580
4775.44 1573
4776.09 1501
4776.74 1495
4777.40 1507
4778.05 1566
4778.70 1539
4779.35 1623
4780.01 1580
4780.66 1611
4781.31 1565
4781.96 1573
4782.62 1552
4783.27 1544
4783.92 1576
4784.57 1609
4785.23 1606
4785.88 1570
4786.53 1612
4787.19 1614
4787.84 1552
4788.49 1716
4789.15 1776
4789.80 1680
4790.45 1642
4791.11 1645
4791.76 1733
4792.41 1727
4793.07 1695
4793.72 1667
4794.37 1677
4795.03 1623
4795.68 1582
4796.33 1589
4796.99 1621
4797.64 1689
4798.29 1736
4798.95 1837
4799.60 1899
4800.26 1940
4800.91 2054
4801.56 2048
4802.22 2022
4802.87 2029
4803.53 1971
4804.18 1924
4804.83 1825
4805.49 1748
4806.14 1745
4806.80 1696
4807.45 1689
4808.11 1636
4808.76 1639
4809.42 1607
4810.07 1632
4810.72 1655
4811.38 1705
4812.03 1606
4812.69 1533
4813.34 1556
4814.00 1651
4814.65 1666
4815.31 1647
4815.96 1659
4816.62 1610
4817.27 1679
4817.93 1633
4818.58 1736
4819.24 1719
4819.89 1775
4820.55 1734
4821.20 1854
4821.86 1803
4822.52 1829
4823.17 1909
4823.83 1955
4824.48 1927
4825.14 1837
4825.79 1806
4826.45 1838
4827.10 1893
4827.76 1857
4828.42 1881
4829.07 1809
4829.73 1727
4830.38 1756
4831.04 1837
4831.70 1816
4832.35 1793
4833.01 1911
4833.66 1951
4834.32 2014
4834.98 1987
4835.63 2028
4836.29 2088
4836.95 2223
4837.60 2168
4838.26 2206
4838.92 2237
4839.57 2112
4840.23 2131
4840.89 2051
4841.54 1925
4842.20 1930
4842.86 1999
4843.51 1901
4844.17 1978
4844.83 1997
4845.48 1893
4846.14 2007
4846.80 2018
4847.45 2136
4848.11 2184
4848.77 2226
4849.43 2337
4850.08 2458
4850.74 2539
4851.40 2481
4852.06 2438
4852.71 2427
4853.37 2361
4854.03 2174
4854.69 2178
4855.34 2067
4856.00 2002
4856.66 2224
4857.32 2312
4857.97 2351
4858.63 2338
4859.29 2450
4859.95 2374
4860.61 2315
4861.26 2194
4861.92 2166
4862.58 2158
4863.24 2040
4863.90 2105
4864.55 2088
4865.21 2164
4865.87 2130
4866.53 2086
4867.19 2047
4867.85 2017
4868.51 2031
4869.16 1952
4869.82 1866
4870.48 1891
4871.14 1890
4871.80 1843
4872.46 1798
4873.12 1940
4873.78 1917
4874.43 2001
4875.09 1915
4875.75 1906
4876.41 1928
4877.07 1915
4877.73 1905
4878.39 1990
4879.05 2104
4879.71 1976
4880.37 1952
4881.03 1885
4881.69 1834
4882.34 1784
4883.00 1961
4883.66 1946
4884.32 1899
4884.98 1967
4885.64 2039
4886.30 1896
4886.96 1919
4887.62 1805
4888.28 1806
4888.94 1893
4889.60 1888
4890.26 1947
4890.92 1905
4891.58 1975
4892.24 2042
4892.90 1964
4893.56 2006
4894.22 1926
4894.88 1921
4895.54 1905
4896.20 1888
4896.86 1875
4897.52 1927
4898.19 1931
4898.85 2043
4899.51 2048
4900.17 2091
4900.83 2071
4901.49 2053
4902.15 1946
4902.81 1893
4903.47 1820
4904.13 1787
4904.79 1821
4905.45 1726
4906.12 1722
4906.78 1676
4907.44 1659
4908.10 1754
4908.76 1770
4909.42 1691
4910.08 1745
4910.74 1789
4911.41 1623
4912.07 1641
4912.73 1662
4913.39 1558
4914.05 1583
4914.71 1513
4915.38 1572
4916.04 1580
4916.70 1484
4917.36 1473
4918.02 1466
4918.68 1510
4919.35 1519
4920.01 1496
4920.67 1497
4921.33 1542
4921.99 1548
4922.66 1523
4923.32 1506
4923.98 1513
4924.64 1598
4925.31 1499
4925.97 1521
4926.63 1563
4927.29 1511
4927.96 1507
4928.62 1534
4929.28 1555
4929.94 1621
4930.61 1546
4931.27 1555
4931.93 1497
4932.59 1525
4933.26 1523
4933.92 1498
4934.58 1471
4935.25 1505
4935.91 1544
4936.57 1584
4937.24 1555
4937.90 1547
4938.56 1576
4939.23 1573
4939.89 1421
4940.55 1517
4941.22 1550
4941.88 1507
4942.54 1520
4943.21 1479
4943.87 1497
4944.53 1422
4945.20 1516
4945.86 1488
4946.52 1478
4947.19 1451
4947.85 1485
4948.52 1522
4949.18 1421
4949.84 1389
4950.51 1470
4951.17 1436
4951.84 1460
4952.50 1511
4953.17 1386
4953.83 1377
4954.49 1433
4955.16 1407
4955.82 1425
4956.49 1467
4957.15 1547
4957.82 1547
4958.48 1540
4959.15 1681
4959.81 1798
4960.47 1916
4961.14 1892
4961.80 1905
4962.47 1946
4963.13 1918
4963.80 1900
4964.46 1855
4965.13 1854
4965.79 1807
4966.46 1648
4967.12 1667
4967.79 1586
4968.45 1533
4969.12 1522
4969.79 1574
4970.45 1512
4971.12 1547
4971.78 1574
4972.45 1471
4973.11 1443
4973.78 1526
4974.44 1514
4975.11 1552
4975.78 1516
4976.44 1616
4977.11 1614
4977.77 1496
4978.44 1577
4979.11 1506
4979.77 1372
4980.44 1352
4981.10 1389
4981.77 1331
4982.44 1412
4983.10 1475
4983.77 1423
4984.43 1420
4985.10 1493
4985.77 1454
4986.43 1468
4987.10 1435
4987.77 1486
4988.43 1505
4989.10 1534
4989.77 1506
4990.43 1495
4991.10 1404
4991.77 1450
4992.43 1425
4993.10 1427
4993.77 1471
4994.43 1326
4995.10 1394
4995.77 1413
4996.44 1414
4997.10 1467
4997.77 1451
4998.44 1389
4999.10 1476
4999.77 1355
5000.44 1394
5001.11 1366
5001.77 1343
5002.44 1344
5003.11 1348
5003.78 1284
5004.44 1204
5005.11 1344
5005.78 1432
5006.45 1459
5007.12 1414
5007.78 1412
5008.45 1376
5009.12 1413
5009.79 1382
5010.46 1428
5011.12 1397
5011.79 1377
5012.46 1345
5013.13 1339
5013.80 1384
5014.47 1332
5015.13 1330
5015.80 1428
5016.47 1425
5017.14 1357
5017.81 1389
5018.48 1417
5019.14 1456
5019.81 1377
5020.48 1443
5021.15 1462
5021.82 1483
5022.49 1596
5023.16 1644
5023.83 1630
5024.50 1534
5025.16 1534
5025.83 1514
5026.50 1501
5027.17 1413
5027.84 1419
5028.51 1443
5029.18 1446
5029.85 1408
5030.52 1345
5031.19 1391
5031.86 1336
5032.53 1320
5033.20 1327
5033.87 1356
5034.54 1264
5035.21 1327
5035.88 1358
5036.54 1386
5037.21 1320
5037.88 1339
5038.55 1254
5039.22 1262
5039.89 1323
5040.56 1352
5041.23 1443
5041.90 1478
5042.58 1443
5043.25 1474
5043.92 1480
5044.59 1506
5045.26 1552
5045.93 1502
5046.60 1530
5047.27 1432
5047.94 1483
5048.61 1450
5049.28 1381
5049.95 1358
5050.62 1415
5051.29 1381
5051.96 1378
5052.63 1307
5053.30 1326
5053.98 1431
5054.65 1392
5055.32 1324
5055.99 1376
5056.66 1419
5057.33 1334
5058.00 1352
5058.67 1325
5059.34 1334
5060.02 1351
5060.69 1388
5061.36 1381
5062.03 1342
5062.70 1419
5063.37 1347
5064.04 1320
5064.72 1374
5065.39 1307
5066.06 1370
5066.73 1344
5067.40 1340
5068.08 1301
5068.75 1319
5069.42 1367
5070.09 1388
5070.76 1350
5071.44 1349
5072.11 1303
5072.78 1278
5073.45 1270
5074.12 1355
5074.80 1345
5075.47 1428
5076.14 1315
5076.81 1353
5077.49 1407
5078.16 1396
5078.83 1360
5079.50 1339
5080.18 1476
5080.85 1491
5081.52 1435
5082.20 1476
5082.87 1415
5083.54 1415
5084.21 1506
5084.89 1473
5085.56 1350
5086.23 1429
5086.91 1389
5087.58 1429
5088.25 1495
5088.93 1517
5089.60 1639
5090.27 1598
5090.95 1634
5091.62 1587
5092.29 1633
5092.97 1627
5093.64 1566
5094.31 1546
5094.99 1484
5095.66 1485
5096.34 1526
5097.01 1613
5097.68 1500
5098.36 1405
5099.03 1450
5099.70 1335
5100.38 1321
5101.05 1449
5101.73 1552
5102.40 1398
5103.08 1398
5103.75 1355
5104.42 1370
5105.10 1405
5105.77 1452
5106.45 1511
5107.12 1441
5107.80 1431
5108.47 1429
5109.15 1425
5109.82 1407
5110.49 1441
5111.17 1415
5111.84 1455
5112.52 1438
5113.19 1380
5113.87 1451
5114.54 1491
5115.22 1422
5115.89 1422
5116.57 1463
5117.24 1573
5117.92 1818
5118.59 1847
5119.27 1843
5119.94 1897
5120.62 1936
5121.30 1854
5121.97 1847
5122.65 1676
5123.32 1685
5124.00 1648
5124.67 1600
5125.35 1442
5126.02 1520
5126.70 1571
5127.38 1491
5128.05 1447
5128.73 1409
5129.40 1448
5130.08 1476
5130.76 1462
5131.43 1488
5132.11 1501
5132.78 1428
5133.46 1408
5134.14 1496
5134.81 1525
5135.49 1540
5136.17 1480
5136.84 1542
5137.52 1613
5138.20 1509
5138.87 1554
5139.55 1620
5140.22 1612
5140.90 1593
5141.58 1514
5142.26 1489
5142.93 1487
5143.61 1528
5144.29 1422
5144.96 1419
5145.64 1354
5146.32 1326
5146.99 1381
5147.67 1408
5148.35 1371
5149.03 1348
5149.70 1355
5150.38 1431
5151.06 1471
5151.73 1314
5152.41 1329
5153.09 1318
5153.77 1384
5154.44 1413
5155.12 1375
5155.80 1328
5156.48 1366
5157.16 1423
5157.83 1383
5158.51 1440
5159.19 1406
5159.87 1354
5160.55 1361
5161.22 1352
5161.90 1366
5162.58 1307
5163.26 1274
5163.94 1313
5164.61 1243
5165.29 1337
5165.97 1434
5166.65 1385
5167.33 1375
5168.01 1411
5168.68 1384
5169.36 1309
5170.04 1293
5170.72 1278
5171.40 1261
5172.08 1230
5172.76 1215
5173.44 1259
5174.11 1376
5174.79 1266
5175.47 1316
5176.15 1360
5176.83 1282
5177.51 1270
5178.19 1345
5178.87 1397
5179.55 1385
5180.23 1349
5180.91 1339
5181.58 1293
5182.26 1363
5182.94 1360
5183.62 1319
5184.30 1348
5184.98 1244
5185.66 1369
5186.34 1279
5187.02 1253
5187.70 1290
5188.38 1287
5189.06 1244
5189.74 1293
5190.42 1315
5191.10 1210
5191.78 1160
5192.46 1186
5193.14 1228
5193.82 1218
5194.50 1303
5195.18 1210
5195.86 1213
5196.54 1221
5197.22 1206
5197.90 1227
5198.58 1215
5199.26 1277
5199.94 1293
5200.63 1298
5201.31 1276
5201.99 1275
5202.67 1277
5203.35 1259
5204.03 1257
5204.71 1248
5205.39 1261
5206.07 1258
5206.75 1291
5207.43 1269
5208.11 1250
5208.80 1306
5209.48 1380
5210.16 1427
5210.84 1395
5211.52 1325
5212.20 1297
5212.88 1377
5213.57 1405
5214.25 1392
5214.93 1366
5215.61 1287
5216.29 1266
5216.97 1300
5217.66 1347
5218.34 1296
5219.02 1315
5219.70 1397
5220.38 1318
5221.06 1342
5221.75 1337
5222.43 1390
5223.11 1395
5223.79 1384
5224.47 1397
5225.16 1287
5225.84 1313
5226.52 1326
5227.20 1349
5227.89 1296
5228.57 1254
5229.25 1305
5229.93 1327
5230.62 1307
5231.30 1306
5231.98 1356
5232.66 1389
5233.35 1320
5234.03 1427
5234.71 1430
5235.40 1428
5236.08 1450
5236.76 1503
5237.44 1372
5238.13 1368
5238.81 1388
5239.49 1418
5240.18 1411
5240.86 1381
5241.54 1388
5242.23 1377
5242.91 1433
5243.59 1407
5244.28 1317
5244.96 1343
5245.64 1324
5246.33 1250
5247.01 1330
5247.70 1345
5248.38 1355
5249.06 1342
5249.75 1308
5250.43 1383
5251.11 1374
5251.80 1300
5252.48 1385
5253.17 1448
5253.85 1377
5254.53 1301
5255.22 1332
5255.90 1401
5256.59 1327
5257.27 1323
5257.96 1311
5258.64 1308
5259.32 1317
5260.01 1384
5260.69 1357
5261.38 1381
5262.06 1429
5262.75 1431
5263.43 1363
5264.12 1420
5264.80 1426
5265.49 1385
5266.17 1398
5266.86 1384
5267.54 1379
5268.23 1371
5268.91 1366
5269.60 1404
5270.28 1405
5270.97 1372
5271.65 1354
5272.34 1303
5273.02 1309
5273.71 1288
5274.39 1342
5275.08 1341
5275.76 1326
5276.45 1274
5277.14 1255
5277.82 1265
5278.51 1328
5279.19 1380
5279.88 1327
5280.56 1393
5281.25 1441
5281.94 1328
5282.62 1388
5283.31 1432
5283.99 1295
5284.68 1361
5285.37 1395
5286.05 1371
5286.74 1319
5287.43 1307
5288.11 1320
5288.80 1282
5289.48 1270
5290.17 1254
5290.86 1307
5291.54 1372
5292.23 1341
5292.92 1338
5293.60 1311
5294.29 1262
5294.98 1290
5295.66 1390
5296.35 1471
5297.04 1444
5297.72 1439
5298.41 1505
5299.10 1564
5299.79 1522
5300.47 1481
5301.16 1542
5301.85 1570
5302.53 1602
5303.22 1641
5303.91 1681
5304.60 1773
5305.28 1725
5305.97 1808
5306.66 1842
5307.35 1822
5308.03 1826
5308.72 1722
5309.41 1776
5310.10 1818
5310.78 1794
5311.47 1830
5312.16 1978
5312.85 2152
5313.54 2279
5314.22 2428
5314.91 2491
5315.60 2515
5316.29 2426
5316.98 2482
5317.66 2330
5318.35 2233
5319.04 2116
5319.73 2124
5320.42 2032
5321.11 1927
5321.80 1769
5322.48 1780
5323.17 1726
5323.86 1580
5324.55 1608
5325.24 1543
5325.93 1589
5326.62 1547
5327.30 1498
5327.99 1528
5328.68 1482
5329.37 1573
5330.06 1492
5330.75 1471
5331.44 1485
5332.13 1494
5332.82 1476
5333.51 1492
5334.20 1550
5334.88 1529
5335.57 1549
5336.26 1586
5336.95 1511
5337.64 1494
5338.33 1489
5339.02 1502
5339.71 1466
5340.40 1446
5341.09 1531
5341.78 1555
5342.47 1599
5343.16 1622
5343.85 1719
5344.54 1640
5345.23 1704
5345.92 1876
5346.61 2059
5347.30 2169
5347.99 2405
5348.68 2610
5349.37 2839
5350.06 3115
5350.75 3295
5351.44 3377
5352.13 3422
5352.82 3344
5353.51 3010
5354.20 2860
5354.90 2594
5355.59 2316
5356.28 2075
5356.97 1917
5357.66 1798
5358.35 1671
5359.04 1662
5359.73 1586
5360.42 1581
5361.11 1621
5361.80 1623
5362.49 1637
5363.19 1561
5363.88 1629
5364.57 1571
5365.26 1522
5365.95 1460
5366.64 1444
5367.33 1396
5368.03 1392
5368.72 1454
5369.41 1345
5370.10 1363
5370.79 1371
5371.48 1372
5372.18 1338
5372.87 1459
5373.56 1442
5374.25 1376
5374.94 1421
5375.63 1431
5376.33 1445
5377.02 1408
5377.71 1385
5378.40 1298
5379.10 1370
5379.79 1384
5380.48 1379
5381.17 1425
5381.86 1428
5382.56 1382
5383.25 1419
5383.94 1475
5384.63 1431
5385.33 1405
5386.02 1475
5386.71 1403
5387.40 1562
5388.10 1616
5388.79 1637
5389.48 1721
5390.18 1609
5390.87 1650
5391.56 1609
5392.26 1610
5392.95 1643
5393.64 1582
5394.33 1511
5395.03 1525
5395.72 1452
5396.41 1462
5397.11 1373
5397.80 1316
5398.49 1309
5399.19 1324
5399.88 1313
5400.58 1309
5401.27 1384
5401.96 1317
5402.66 1343
5403.35 1369
5404.04 1316
5404.74 1374
5405.43 1389
5406.13 1336
5406.82 1365
5407.51 1401
5408.21 1432
5408.90 1450
5409.60 1387
5410.29 1413
5410.98 1395
5411.68 1344
5412.37 1372
5413.07 1381
5413.76 1395
5414.46 1328
5415.15 1293
5415.84 1379
5416.54 1400
5417.23 1393
5417.93 1388
5418.62 1392
5419.32 1387
5420.01 1433
5420.71 1498
5421.40 1381
5422.10 1427
5422.79 1377
5423.49 1432
5424.18 1388
5424.88 1362
5425.57 1352
5426.27 1377
5426.96 1378
5427.66 1345
5428.35 1314
5429.05 1376
5429.74 1330
5430.44 1356
5431.14 1444
5431.83 1389
5432.53 1378
5433.22 1365
5433.92 1347
5434.61 1350
5435.31 1384
5436.01 1285
5436.70 1368
5437.40 1345
5438.09 1299
5438.79 1325
5439.49 1350
5440.18 1357
5440.88 1361
5441.57 1292
5442.27 1301
5442.97 1354
5443.66 1357
5444.36 1443
5445.06 1493
5445.75 1629
5446.45 1765
5447.15 1811
5447.84 1980
5448.54 2023
5449.24 1980
5449.93 1819
5450.63 1749
5451.33 1698
5452.02 1653
5452.72 1601
5453.42 1588
5454.11 1499
5454.81 1460
5455.51 1391
5456.20 1448
5456.90 1408
5457.60 1434
5458.30 1388
5458.99 1421
5459.69 1452
5460.39 1516
5461.09 1489
5461.78 1509
5462.48 1604
5463.18 1551
5463.88 1593
5464.57 1551
5465.27 1559
5465.97 1621
5466.67 1565
5467.36 1533
5468.06 1490
5468.76 1429
5469.46 1512
5470.16 1469
5470.85 1383
5471.55 1495
5472.25 1530
5472.95 1447
5473.65 1467
5474.35 1461
5475.04 1510
5475.74 1646
5476.44 1528
5477.14 1664
5477.84 1685
5478.54 1816
5479.23 1999
5479.93 2159
5480.63 2296
5481.33 2487
5482.03 2505
5482.73 2336
5483.43 2125
5484.13 2123
5484.83 1941
5485.52 1788
5486.22 1771
5486.92 1826
5487.62 1887
5488.32 1820
5489.02 1783
5489.72 1821
5490.42 1848
5491.12 1893
5491.82 1882
5492.52 1914
5493.22 1914
5493.92 1886
5494.62 1956
5495.31 2055
5496.01 2073
5496.71 2089
5497.41 2123
5498.11 2267
5498.81 2537
5499.51 2968
5500.21 3503
5500.91 3959
5501.61 4030
5502.31 4048
5503.01 3776
5503.71 3427
5504.41 3035
5505.11 2747
5505.81 2441
5506.51 2212
5507.22 2110
5507.92 2091
5508.62 2029
5509.32 1966
5510.02 1884
5510.72 1861
5511.42 1876
5512.12 1905
5512.82 1903
5513.52 1810
5514.22 1860
5514.92 1921
5515.62 1802
5516.32 1698
5517.03 1796
5517.73 1878
5518.43 1841
5519.13 1896
5519.83 1830
5520.53 1894
5521.23 2015
5521.93 1925
5522.63 1942
5523.34 1905
5524.04 1762
5524.74 1737
5525.44 1649
5526.14 1630
5526.84 1504
5527.55 1494
5528.25 1587
5528.95 1545
5529.65 1523
5530.35 1476
5531.05 1551
5531.76 1538
5532.46 1588
5533.16 1593
5533.86 1555
5534.56 1565
5535.27 1557
5535.97 1501
5536.67 1574
5537.37 1621
5538.08 1643
5538.78 1621
5539.48 1641
5540.18 1647
5540.89 1634
5541.59 1546
5542.29 1562
5542.99 1548
5543.70 1543
5544.40 1519
5545.10 1498
5545.80 1417
5546.51 1443
5547.21 1424
5547.91 1444
5548.62 1483
5549.32 1478
5550.02 1579
5550.73 1583
5551.43 1431
5552.13 1410
5552.84 1426
5553.54 1411
5554.24 1446
5554.95 1467
5555.65 1418
5556.35 1347
5557.06 1366
5557.76 1386
5558.46 1445
5559.17 1506
5559.87 1474
5560.57 1503
5561.28 1604
5561.98 1585
5562.69 1570
5563.39 1688
5564.09 1631
5564.80 1648
5565.50 1627
5566.21 1581
5566.91 1549
5567.61 1568
5568.32 1434
5569.02 1433
5569.73 1478
5570.43 1461
5571.14 1349
5571.84 1402
5572.54 1304
5573.25 1312
5573.95 1428
5574.66 1483
5575.36 1546
5576.07 1568
5576.77 1552
5577.48 1396
5578.18 1509
5578.89 1523
5579.59 1448
5580.30 1399
5581.00 1423
5581.71 1419
5582.41 1364
5583.12 1321
5583.82 1337
5584.53 1383
5585.23 1360
5585.94 1395
5586.64 1362
5587.35 1363
5588.06 1272
5588.76 1323
5589.47 1322
5590.17 1350
5590.88 1372
5591.58 1402
5592.29 1380
5592.99 1312
5593.70 1351
5594.41 1388
5595.11 1338
5595.82 1359
5596.52 1354
5597.23 1355
5597.94 1298
5598.64 1308
5599.35 1240
5600.06 1236
5600.76 1337
5601.47 1269
5602.17 1218
5602.88 1279
5603.59 1286
5604.29 1280
5605.00 1297
5605.71 1375
5606.41 1323
5607.12 1277
5607.83 1244
5608.53 1310
5609.24 1271
5609.95 1257
5610.65 1191
5611.36 1192
5612.07 1221
5612.78 1305
5613.48 1346
5614.19 1256
5614.90 1247
5615.60 1235
5616.31 1333
5617.02 1307
5617.73 1283
5618.43 1286
5619.14 1268
5619.85 1310
5620.56 1272
5621.26 1276
5621.97 1312
5622.68 1344
5623.39 1307
5624.09 1389
5624.80 1322
5625.51 1316
5626.22 1275
5626.93 1293
5627.63 1343
5628.34 1291
5629.05 1225
5629.76 1246
5630.47 1290
5631.17 1282
5631.88 1362
5632.59 1295
5633.30 1354
5634.01 1313
5634.72 1421
5635.42 1426
5636.13 1405
5636.84 1380
5637.55 1448
5638.26 1521
5638.97 1581
5639.68 1556
5640.39 1485
5641.09 1542
5641.80 1470
5642.51 1478
5643.22 1447
5643.93 1369
5644.64 1402
5645.35 1389
5646.06 1321
5646.77 1341
5647.48 1337
5648.19 1300
5648.89 1322
5649.60 1271
5650.31 1346
5651.02 1338
5651.73 1325
5652.44 1362
5653.15 1370
5653.86 1394
5654.57 1335
5655.28 1441
5655.99 1297
5656.70 1359
5657.41 1387
5658.12 1387
5658.83 1343
5659.54 1337
5660.25 1372
5660.96 1395
5661.67 1369
5662.38 1371
5663.09 1377
5663.80 1381
5664.51 1336
5665.22 1317
5665.93 1320
5666.64 1324
5667.35 1281
5668.06 1379
5668.77 1400
5669.48 1419
5670.19 1537
5670.91 1516
5671.62 1473
5672.33 1532
5673.04 1560
5673.75 1472
5674.46 1399
5675.17 1484
5675.88 1358
5676.59 1252
5677.30 1309
5678.01 1274
5678.73 1254
5679.44 1336
5680.15 1367
5680.86 1327
5681.57 1293
5682.28 1295
5682.99 1344
5683.71 1331
5684.42 1290
5685.13 1282
5685.84 1255
5686.55 1271
5687.26 1342
5687.98 1300
5688.69 1268
5689.40 1319
5690.11 1365
5690.82 1376
5691.54 1372
5692.25 1334
5692.96 1294
5693.67 1324
5694.38 1339
5695.10 1264
5695.81 1245
5696.52 1286
5697.23 1230
5697.95 1271
5698.66 1246
5699.37 1201
5700.08 1237
5700.80 1187
5701.51 1239
5702.22 1245
5702.93 1161
5703.65 1245
5704.36 1263
5705.07 1233
5705.78 1296
5706.50 1311
5707.21 1318
5707.92 1304
5708.64 1304
5709.35 1241
5710.06 1225
5710.78 1229
5711.49 1243
5712.20 1261
5712.92 1245
5713.63 1265
5714.34 1210
5715.06 1290
5715.77 1217
5716.48 1291
5717.20 1229
5717.91 1219
5718.62 1257
5719.34 1269
5720.05 1220
5720.77 1226
5721.48 1246
5722.19 1235
5722.91 1219
5723.62 1299
5724.33 1345
5725.05 1349
5725.76 1425
5726.48 1453
5727.19 1500
5727.91 1453
5728.62 1544
5729.33 1515
5730.05 1491
5730.76 1488
5731.48 1444
5732.19 1421
5732.91 1331
5733.62 1376
5734.34 1364
5735.05 1289
5735.77 1381
5736.48 1398
5737.20 1384
5737.91 1357
5738.63 1338
5739.34 1342
5740.06 1292
5740.77 1277
5741.49 1273
5742.20 1273
5742.92 1274
5743.63 1322
5744.35 1351
5745.06 1347
5745.78 1364
5746.49 1377
5747.21 1440
5747.92 1327
5748.64 1361
5749.35 1429
5750.07 1388
5750.79 1349
5751.50 1482
5752.22 1627
5752.93 1681
5753.65 1687
5754.36 1685
5755.08 1838
5755.80 1775
5756.51 1733
5757.23 1780
5757.95 1898
5758.66 1858
5759.38 1772
5760.09 1744
5760.81 1755
5761.53 1684
5762.24 1780
5762.96 1747
5763.68 1727
5764.39 1737
5765.11 1740
5765.83 1877
5766.54 1896
5767.26 2006
5767.98 2106
5768.69 2439
5769.41 2758
5770.13 3073
5770.84 3311
5771.56 3368
5772.28 3342
5772.99 3069
5773.71 2563
5774.43 2277
5775.15 2100
5775.86 1956
5776.58 1844
5777.30 1908
5778.01 1914
5778.73 1953
5779.45 2041
5780.17 1898
5780.88 1935
5781.60 1942
5782.32 1876
5783.04 1823
5783.76 1857
5784.47 1790
5785.19 1798
5785.91 1780
5786.63 1782
5787.34 1797
5788.06 1769
5788.78 1730
5789.50 1770
5790.22 1773
5790.94 1826
5791.65 1781
5792.37 1727
5793.09 1729
5793.81 1666
5794.53 1669
5795.25 1749
5795.96 1711
5796.68 1639
5797.40 1706
5798.12 1835
5798.84 2021
5799.56 2059
5800.28 2148
5800.99 2217
5801.71 2315
5802.43 2182
5803.15 2092
5803.87 1977
5804.59 1880
5805.31 1750
5806.03 1653
5806.75 1668
5807.47 1663
5808.18 1594
5808.90 1694
5809.62 1730
5810.34 1658
5811.06 1594
5811.78 1602
5812.50 1513
5813.22 1484
5813.94 1496
5814.66 1528
5815.38 1501
5816.10 1490
5816.82 1462
5817.54 1484
5818.26 1562
5818.98 1464
5819.70 1436
5820.42 1422
5821.14 1411
5821.86 1424
5822.58 1407
5823.30 1409
5824.02 1346
5824.74 1420
5825.46 1410
5826.18 1428
5826.90 1440
5827.62 1365
5828.34 1393
5829.06 1372
5829.78 1379
5830.50 1315
5831.22 1406
5831.95 1390
5832.67 1393
5833.39 1389
5834.11 1376
5834.83 1372
5835.55 1364
5836.27 1300
5836.99 1293
5837.71 1292
5838.43 1303
5839.15 1332
5839.88 1292
5840.60 1223
5841.32 1324
5842.04 1336
5842.76 1293
5843.48 1354
5844.20 1308
5844.93 1291
5845.65 1291
5846.37 1251
5847.09 1290
5847.81 1249
5848.53 1361
5849.26 1316
5849.98 1342
5850.70 1319
5851.42 1294
5852.14 1308
5852.87 1257
5853.59 1197
5854.31 1296
5855.03 1325
5855.75 1306
5856.48 1211
5857.20 1260
5857.92 1279
5858.64 1306
5859.37 1314
5860.09 1280
5860.81 1249
5861.53 1208
5862.26 1183
5862.98 1196
5863.70 1256
5864.42 1264
5865.15 1246
5865.87 1269
5866.59 1306
5867.31 1275
5868.04 1186
5868.76 1251
5869.48 1304
5870.21 1291
5870.93 1293
5871.65 1252
5872.38 1238
5873.10 1271
5873.82 1272
5874.55 1210
5875.27 1221
5875.99 1213
5876.72 1165
5877.44 1188
5878.16 1282
5878.89 1274
5879.61 1238
5880.33 1309
5881.06 1246
5881.78 1258
5882.51 1299
5883.23 1291
5883.95 1289
5884.68 1317
5885.40 1312
5886.13 1338
5886.85 1329
5887.57 1250
5888.30 1334
5889.02 1296
5889.75 1301
5890.47 1266
5891.20 1231
5891.92 1285
5892.64 1248
5893.37 1299
5894.09 1318
5894.82 1231
5895.54 1306
5896.27 1257
5896.99 1187
5897.72 1279
5898.44 1321
5899.17 1289
5899.89 1195
5900.62 1259
5901.34 1386
5902.07 1276
5902.79 1289
5903.52 1257
5904.24 1297
5904.97 1362
5905.69 1305
5906.42 1292
5907.14 1377
5907.87 1282
5908.59 1266
5909.32 1348
5910.04 1316
5910.77 1309
5911.50 1265
5912.22 1233
5912.95 1273
5913.67 1300
5914.40 1268
5915.12 1283
5915.85 1293
5916.58 1359
5917.30 1310
5918.03 1327
5918.75 1365
5919.48 1355
5920.21 1352
5920.93 1373
5921.66 1333
5922.39 1364
5923.11 1431
5923.84 1394
5924.56 1357
5925.29 1355
5926.02 1364
5926.74 1373
5927.47 1361
5928.20 1383
5928.92 1470
5929.65 1484
5930.38 1454
5931.10 1463
5931.83 1450
5932.56 1453
5933.28 1464
5934.01 1528
5934.74 1523
5935.47 1486
5936.19 1517
5936.92 1527
5937.65 1593
5938.37 1616
5939.10 1630
5939.83 1643
5940.56 1641
5941.28 1704
5942.01 1733
5942.74 1686
5943.47 1672
5944.19 1792
5944.92 1786
5945.65 1768
5946.38 1776
5947.11 1820
5947.83 1799
5948.56 1846
5949.29 1815
5950.02 1883
5950.74 2050
5951.47 2103
5952.20 2334
5952.93 2521
5953.66 2465
5954.39 2513
5955.11 2495
5955.84 2369
5956.57 2359
5957.30 2319
5958.03 2233
5958.76 2229
5959.48 2213
5960.21 2224
5960.94 2195
5961.67 2230
5962.40 2220
5963.13 2287
5963.86 2375
5964.59 2488
5965.31 2780
5966.04 3027
5966.77 3246
5967.50 3456
5968.23 3454
5968.96 3453
5969.69 3301
5970.42 3196
5971.15 2995
5971.88 2861
5972.61 2828
5973.34 2743
5974.06 2764
5974.79 2698
5975.52 2544
5976.25 2607
5976.98 2798
5977.71 2789
5978.44 2731
5979.17 2886
5979.90 2944
5980.63 2960
5981.36 3112
5982.09 3115
5982.82 3130
5983.55 3238
5984.28 3375
5985.01 3220
5985.74 3255
5986.47 3417
5987.20 3428
5987.93 3302
5988.66 3245
5989.39 3272
5990.12 3226
5990.85 3251
5991.58 3458
5992.32 3572
5993.05 3531
5993.78 3491
5994.51 3677
5995.24 3618
5995.97 3750
5996.70 3695
5997.43 3660
5998.16 3691
5998.89 3694
5999.62 3588
6000.35 3614
6001.09 3586
6001.82 3389
6002.55 3460
6003.28 3421
6004.01 3381
6004.74 3250
6005.47 3422
6006.20 3493
6006.94 3609
6007.67 3833
6008.40 4261
6009.13 5153
6009.86 6197
6010.59 7311
6011.33 8616
6012.06 9894
6012.79 11190
6013.52 12242
6014.25 12941
6014.98 12762
6015.72 12101
6016.45 11343
6017.18 10070
6017.91 8838
6018.64 7722
6019.38 6786
6020.11 5838
6020.84 5103
6021.57 4503
6022.31 3958
6023.04 3732
6023.77 3385
6024.50 3254
6025.24 3212
6025.97 2960
6026.70 2973
6027.43 2944
6028.17 2864
6028.90 2923
6029.63 2801
6030.37 2773
6031.10 2777
6031.83 2735
6032.56 2637
6033.30 2515
6034.03 2456
6034.76 2435
6035.50 2380
6036.23 2419
6036.96 2342
6037.70 2459
6038.43 2579
6039.16 2484
6039.90 2489
6040.63 2497
6041.36 2569
6042.10 2534
6042.83 2604
6043.56 2529
6044.30 2655
6045.03 2707
6045.77 2703
6046.50 2718
6047.23 2830
6047.97 2813
6048.70 2929
6049.44 3014
6050.17 3322
6050.90 3317
6051.64 3437
6052.37 3576
6053.11 3642
6053.84 3550
6054.57 3502
6055.31 3466
6056.04 3346
6056.78 3106
6057.51 2974
6058.25 2890
6058.98 2826
6059.72 2787
6060.45 2790
6061.19 2758
6061.92 2764
6062.66 2712
6063.39 2716
6064.13 2612
6064.86 2506
6065.60 2505
6066.33 2496
6067.07 2505
6067.80 2502
6068.54 2595
6069.27 2524
6070.01 2463
6070.74 2344
6071.48 2408
6072.21 2470
6072.95 2490
6073.68 2384
6074.42 2435
6075.15 2511
6075.89 2498
6076.63 2464
6077.36 2424
6078.10 2438
6078.83 2428
6079.57 2410
6080.30 2302
6081.04 2325
6081.78 2306
6082.51 2260
6083.25 2206
6083.98 2208
6084.72 2163
6085.46 2188
6086.19 2162
6086.93 2222
6087.67 2239
6088.40 2215
6089.14 2197
6089.88 2323
6090.61 2422
6091.35 2432
6092.09 2400
6092.82 2396
6093.56 2378
6094.30 2272
6095.03 2214
6095.77 2225
6096.51 2148
6097.24 2028
6097.98 2034
6098.72 2012
6099.45 2045
6100.19 2070
6100.93 2120
6101.67 2095
6102.40 1971
6103.14 2016
6103.88 2019
6104.61 1975
6105.35 2048
6106.09 2029
6106.83 2079
6107.56 2126
6108.30 1985
6109.04 1971
6109.78 2103
6110.51 2122
6111.25 2017
6111.99 2021
6112.73 2129
6113.47 2156
6114.20 2186
6114.94 2322
6115.68 2330
6116.42 2261
6117.16 2328
6117.89 2380
6118.63 2362
6119.37 2337
6120.11 2294
6120.85 2287
6121.59 2119
6122.32 2226
6123.06 2184
6123.80 2183
6124.54 2245
6125.28 2235
6126.02 2207
6126.76 2121
6127.49 2223
6128.23 2183
6128.97 2228
6129.71 2260
6130.45 2211
6131.19 2210
6131.93 2291
6132.67 2145
6133.41 2136
6134.15 2188
6134.88 2307
6135.62 2415
6136.36 2360
6137.10 2439
6137.84 2450
6138.58 2507
6139.32 2615
6140.06 2715
6140.80 2707
6141.54 2668
6142.28 2805
6143.02 2719
6143.76 2712
6144.50 2657
6145.24 2698
6145.98 2505
6146.72 2419
6147.46 2458
6148.20 2466
6148.94 2546
6149.68 2366
6150.42 2434
6151.16 2514
6151.90 2487
6152.64 2453
6153.38 2554
6154.12 2543
6154.86 2622
6155.60 2631
6156.34 2705
6157.08 2753
6157.82 2645
6158.56 2724
6159.30 2796
6160.04 2688
6160.78 2734
6161.52 2718
6162.27 2795
6163.01 2911
6163.75 3053
6164.49 3252
6165.23 3289
6165.97 3339
6166.71 3494
6167.45 3607
6168.19 3883
6168.94 3796
6169.68 3820
6170.42 3590
6171.16 3455
6171.90 3472
6172.64 3474
6173.38 3435
6174.13 3399
6174.87 3350
6175.61 3382
6176.35 3457
6177.09 3474
6177.83 3629
6178.58 3944
6179.32 4532
6180.06 5352
6180.80 6553
6181.54 7770
6182.28 9027
6183.03 10304
6183.77 10738
6184.51 10771
6185.25 10168
6186.00 9518
6186.74 8558
6187.48 7735
6188.22 6629
6188.97 5933
6189.71 5458
6190.45 5115
6191.19 4695
6191.94 4399
6192.68 4246
6193.42 4201
6194.16 4116
6194.91 4159
6195.65 4016
6196.39 3910
6197.13 4031
6197.88 4040
6198.62 4045
6199.36 3910
6200.11 3964
6200.85 4003
6201.59 4011
6202.34 3998
6203.08 4051
6203.82 4267
6204.57 4713
6205.31 5569
6206.05 6814
6206.80 8552
6207.54 10815
6208.28 12856
6209.03 14533
6209.77 15371
6210.52 15956
6211.26 15220
6212.00 14082
6212.75 12607
6213.49 10882
6214.23 9293
6214.98 7947
6215.72 6725
6216.47 5704
6217.21 5104
6217.95 4656
6218.70 4406
6219.44 4270
6220.19 4084
6220.93 4064
6221.68 4039
6222.42 4146
6223.17 4134
6223.91 4092
6224.65 4027
6225.40 4013
6226.14 3852
6226.89 3525
6227.63 3480
6228.38 3241
6229.12 3029
6229.87 2958
6230.61 2900
6231.36 2758
6232.10 2771
6232.85 2709
6233.59 2794
6234.34 2705
6235.08 2778
6235.83 2780
6236.57 2746
6237.32 2828
6238.06 2962
6238.81 3089
6239.56 3276
6240.30 3365
6241.05 3372
6241.79 3462
6242.54 3428
6243.28 3332
6244.03 3324
6244.77 3481
6245.52 3558
6246.27 3766
6247.01 3794
6247.76 3732
6248.50 3827
6249.25 3733
6250.00 3743
6250.74 3619
6251.49 3396
6252.23 3265
6252.98 3092
6253.73 2982
6254.47 3020
6255.22 3014
6255.97 2884
6256.71 2857
6257.46 2852
6258.21 2842
6258.95 2853
6259.70 2827
6260.45 2795
6261.19 2914
6261.94 2816
6262.69 2741
6263.43 2747
6264.18 2663
6264.93 2630
6265.67 2702
6266.42 2621
6267.17 2590
6267.92 2572
6268.66 2676
6269.41 2706
6270.16 2851
6270.90 2873
6271.65 2916
6272.40 2906
6273.15 2856
6273.89 2845
6274.64 2935
6275.39 3070
6276.14 3203
6276.89 3168
6277.63 3225
6278.38 3269
6279.13 3167
6279.88 3221
6280.62 3102
6281.37 2992
6282.12 2836
6282.87 2703
6283.62 2702
6284.36 2615
6285.11 2578
6285.86 2517
6286.61 2577
6287.36 2512
6288.11 2464
6288.85 2416
6289.60 2429
6290.35 2387
6291.10 2370
6291.85 2370
6292.60 2419
6293.35 2399
6294.09 2480
6294.84 2588
6295.59 2662
6296.34 2657
6297.09 2538
6297.84 2516
6298.59 2560
6299.34 2447
6300.09 2369
6300.83 2320
6301.58 2324
6302.33 2333
6303.08 2246
6303.83 2286
6304.58 2182
6305.33 2192
6306.08 2152
6306.83 2194
6307.58 2251
6308.33 2206
6309.08 2198
6309.83 2215
6310.58 2313
6311.33 2412
6312.08 2444
6312.83 2455
6313.58 2432
6314.33 2485
6315.08 2671
6315.83 2800
6316.58 2718
6317.33 2782
6318.08 2738
6318.83 2695
6319.58 2645
6320.33 2513
6321.08 2466
6321.83 2388
6322.58 2377
6323.33 2293
6324.08 2155
6324.83 2148
6325.58 2229
6326.33 2148
6327.08 2176
6327.83 2172
6328.58 2188
6329.33 2170
6330.08 2049
6330.84 2059
6331.59 2005
6332.34 1943
6333.09 2004
6333.84 2033
6334.59 2022
6335.34 1999
6336.09 1878
6336.84 1946
6337.60 1923
6338.35 1843
6339.10 1923
6339.85 1903
6340.60 1883
6341.35 1968
6342.10 1923
6342.86 1933
6343.61 1891
6344.36 1956
6345.11 1891
6345.86 1960
6346.61 2024
6347.37 2012
6348.12 1994
6348.87 2055
6349.62 2025
6350.37 2016
6351.13 2160
6351.88 2269
6352.63 2255
6353.38 2392
6354.14 2394
6354.89 2368
6355.64 2382
6356.39 2367
6357.14 2326
6357.90 2202
6358.65 2185
6359.40 2119
6360.16 2189
6360.91 2191
6361.66 2104
6362.41 2150
6363.17 2147
6363.92 2069
6364.67 2096
6365.42 2166
6366.18 2224
6366.93 2246
6367.68 2275
6368.44 2343
6369.19 2337
6369.94 2284
6370.70 2273
6371.45 2076
6372.20 2018
6372.96 1990
6373.71 2074
6374.46 2025
6375.22 1968
6375.97 2042
6376.72 2021
6377.48 2085
6378.23 1997
6378.99 1955
6379.74 2048
6380.49 2061
6381.25 2088
6382.00 2011
6382.75 2023
6383.51 2027
6384.26 2110
6385.02 2052
6385.77 2062
6386.53 2057
6387.28 2019
6388.03 1994
6388.79 1930
6389.54 1961
6390.30 1949
6391.05 1980
6391.81 1944
6392.56 2018
6393.31 2005
6394.07 1926
6394.82 1855
6395.58 1868
6396.33 1893
6397.09 1873
6397.84 1842
6398.60 1790
6399.35 1791
6400.11 1795
6400.86 1778
6401.62 1691
6402.37 1647
6403.13 1719
6403.88 1719
6404.64 1689
6405.39 1693
6406.15 1675
6406.90 1638
6407.66 1762
6408.42 1752
6409.17 1760
6409.93 1860
6410.68 1807
6411.44 1800
6412.19 1746
6412.95 1751
6413.71 1766
6414.46 1697
6415.22 1830
6415.97 1808
6416.73 1774
6417.48 1698
6418.24 1796
6419.00 1757
6419.75 1703
6420.51 1614
6421.27 1707
6422.02 1666
6422.78 1655
6423.53 1719
6424.29 1756
6425.05 1651
6425.80 1643
6426.56 1680
6427.32 1679
6428.07 1714
6428.83 1671
6429.59 1625
6430.34 1618
6431.10 1687
6431.86 1537
6432.61 1649
6433.37 1621
6434.13 1664
6434.89 1631
6435.64 1620
6436.40 1684
6437.16 1731
6437.91 1713
6438.67 1624
6439.43 1672
6440.19 1656
6440.94 1716
6441.70 1750
6442.46 1724
6443.22 1674
6443.97 1629
6444.73 1694
6445.49 1725
6446.25 1645
6447.00 1625
6447.76 1659
6448.52 1639
6449.28 1652
6450.04 1598
6450.79 1727
6451.55 1682
6452.31 1664
6453.07 1622
6453.83 1643
6454.58 1697
6455.34 1697
6456.10 1739
6456.86 1746
6457.62 1824
6458.38 1859
6459.13 1772
6459.89 1698
6460.65 1713
6461.41 1749
6462.17 1722
6462.93 1745
6463.69 1845
6464.44 1818
6465.20 1741
6465.96 1729
6466.72 1584
6467.48 1643
6468.24 1673
6469.00 1682
6469.76 1657
6470.52 1714
6471.28 1649
6472.03 1717
6472.79 1754
6473.55 1779
6474.31 1723
6475.07 1685
6475.83 1660
6476.59 1656
6477.35 1731
6478.11 1696
6478.87 1697
6479.63 1656
6480.39 1645
6481.15 1693
6481.91 1691
6482.67 1801
6483.43 1751
6484.19 1839
6484.95 1844
6485.71 1940
6486.47 1932
6487.23 1894
6487.99 1967
6488.75 1843
6489.51 1900
6490.27 1901
6491.03 1925
6491.79 2012
6492.55 2057
6493.31 2037
6494.07 2025
6494.83 2012
6495.59 2021
6496.35 2041
6497.11 2150
6497.87 2056
6498.64 1998
6499.40 2007
6500.16 2096
6500.92 2060
6501.68 2091
6502.44 2173
6503.20 2192
6503.96 2291
6504.72 2550
6505.48 3169
6506.25 3694
6507.01 4369
6507.77 5021
6508.53 5583
6509.29 5763
6510.05 5759
6510.81 5492
6511.57 5008
6512.34 4507
6513.10 4043
6513.86 3614
6514.62 3316
6515.38 2942
6516.15 2768
6516.91 2582
6517.67 2514
6518.43 2428
6519.19 2421
6519.95 2494
6520.72 2446
6521.48 2484
6522.24 2549
6523.00 2592
6523.77 2783
6524.53 2894
6525.29 2946
6526.05 3132
6526.81 3290
6527.58 3317
6528.34 3401
6529.10 3472
6529.86 3311
6530.63 3126
6531.39 3065
6532.15 2999
6532.92 3165
6533.68 3372
6534.44 3544
6535.20 3905
6535.97 4181
6536.73 4434
6537.49 4540
6538.26 4454
6539.02 4185
6539.78 3962
6540.55 3674
6541.31 3302
6542.07 2961
6542.84 2862
6543.60 2702
6544.36 2615
6545.13 2628
6545.89 2694
6546.65 2581
6547.42 2560
6548.18 2553
6548.94 2497
6549.71 2416
6550.47 2403
6551.24 2384
6552.00 2370
6552.76 2329
6553.53 2324
6554.29 2361
6555.06 2360
6555.82 2311
6556.58 2322
6557.35 2217
6558.11 2310
6558.88 2320
6559.64 2286
6560.41 2358
6561.17 2377
6561.93 2376
6562.70 2487
6563.46 2454
6564.23 2547
6564.99 2538
6565.76 2620
6566.52 2614
6567.29 2640
6568.05 2549
6568.82 2567
6569.58 2642
6570.35 2550
6571.11 2659
6571.88 2675
6572.64 2645
6573.41 2767
6574.17 2853
6574.94 2860
6575.70 2923
6576.47 2837
6577.23 2770
6578.00 2774
6578.76 2828
6579.53 2836
6580.29 2855
6581.06 2874
6581.83 2920
6582.59 3109
6583.36 3058
6584.12 2948
6584.89 3061
6585.65 3107
6586.42 3049
6587.19 2981
6587.95 2991
6588.72 3111
6589.48 3198
6590.25 3299
6591.02 3529
6591.78 3777
6592.55 4155
6593.32 4476
6594.08 4745
6594.85 5087
6595.61 5225
6596.38 5222
6597.15 5189
6597.91 5014
6598.68 4758
6599.45 4487
6600.21 4265
6600.98 4008
6601.75 3775
6602.51 3490
6603.28 3327
6604.05 3117
6604.82 3010
6605.58 2982
6606.35 2882
6607.12 2870
6607.88 2765
6608.65 2713
6609.42 2796
6610.19 2771
6610.95 2794
6611.72 2817
6612.49 2670
6613.25 2786
6614.02 2769
6614.79 2703
6615.56 2594
6616.32 2700
6617.09 2772
6617.86 2869
6618.63 2978
6619.40 3171
6620.16 3279
6620.93 3472
6621.70 3652
6622.47 3759
6623.24 3997
6624.00 4006
6624.77 3824
6625.54 3638
6626.31 3523
6627.08 3493
6627.84 3382
6628.61 3225
6629.38 3177
6630.15 3078
6630.92 3088
6631.69 3166
6632.46 3405
6633.22 3713
6633.99 3792
6634.76 3925
6635.53 4105
6636.30 4267
6637.07 4221
6637.84 4237
6638.61 4378
6639.37 4573
6640.14 4524
6640.91 4602
6641.68 4833
6642.45 4830
6643.22 4719
6643.99 4400
6644.76 4372
6645.53 4086
6646.30 3738
6647.07 3400
6647.84 3209
6648.61 3081
6649.37 2897
6650.14 2742
6650.91 2583
6651.68 2602
6652.45 2599
6653.22 2567
6653.99 2429
6654.76 2502
6655.53 2564
6656.30 2468
6657.07 2554
6657.84 2592
6658.61 2526
6659.38 2374
6660.15 2437
6660.92 2533
6661.69 2493
6662.46 2455
6663.23 2495
6664.00 2466
6664.77 2309
6665.55 2303
6666.32 2315
6667.09 2359
6667.86 2328
6668.63 2400
6669.40 2436
6670.17 2473
6670.94 2545
6671.71 2556
6672.48 2582
6673.25 2475
6674.02 2564
6674.79 2567
6675.57 2615
6676.34 2496
6677.11 2562
6677.88 2563
6678.65 2471
6679.42 2574
6680.19 2658
6680.96 2669
6681.74 2668
6682.51 2709
6683.28 2748
6684.05 2813
6684.82 2860
6685.59 2815
6686.37 2858
6687.14 2908
6687.91 2688
6688.68 2585
6689.45 2580
6690.22 2582
6691.00 2421
6691.77 2383
6692.54 2236
6693.31 2255
6694.08 2141
6694.86 2114
6695.63 2142
6696.40 2231
6697.17 2217
6697.95 2166
6698.72 2253
6699.49 2202
6700.26 2129
6701.04 2138
6701.81 2174
6702.58 2185
6703.35 2183
6704.13 2154
6704.90 2153
6705.67 2119
6706.44 2056
6707.22 2027
6707.99 2098
6708.76 2038
6709.54 2016
6710.31 2054
6711.08 2003
6711.86 2020
6712.63 2034
6713.40 1974
6714.17 1890
6714.95 1899
6715.72 1960
6716.50 1939
6717.27 2016
6718.04 1966
6718.82 1932
6719.59 1959
6720.36 1901
6721.14 1906
6721.91 1960
6722.68 1913
6723.46 1887
6724.23 1846
6725.01 1844
6725.78 1832
6726.55 1988
6727.33 1901
6728.10 1815
6728.88 1839
6729.65 1777
6730.42 1806
6731.20 1875
6731.97 1856
6732.75 1823
6733.52 1800
6734.30 1850
6735.07 1886
6735.84 1861
6736.62 1911
6737.39 1964
6738.17 1921
6738.94 1902
6739.72 1887
6740.49 1942
6741.27 2003
6742.04 2032
6742.82 2004
6743.59 1973
6744.37 1996
6745.14 2023
6745.92 1987
6746.69 1936
6747.47 2006
6748.24 2066
6749.02 2112
6749.79 2116
6750.57 2178
6751.34 2200
6752.12 2339
6752.90 2330
6753.67 2311
6754.45 2282
6755.22 2305
6756.00 2265
6756.77 2176
6757.55 2110
6758.33 2087
6759.10 2160
6759.88 2125
6760.65 2138
6761.43 2027
6762.20 2005
6762.98 1966
6763.76 2072
6764.53 2022
6765.31 2023
6766.09 1968
6766.86 1975
6767.64 2030
6768.41 1997
6769.19 2045
6769.97 1987
6770.74 1997
6771.52 2067
6772.30 1973
6773.07 1953
6773.85 1937
6774.63 1992
6775.40 1984
6776.18 1916
6776.96 1904
6777.74 2018
6778.51 1952
6779.29 1888
6780.07 1943
6780.84 1917
6781.62 2026
6782.40 2011
6783.17 1924
6783.95 1920
6784.73 1911
6785.51 1947
6786.28 1875
6787.06 1839
6787.84 1820
6788.62 1790
6789.39 1767
6790.17 1814
6790.95 1715
6791.73 1752
6792.51 1726
6793.28 1715
6794.06 1727
6794.84 1817
6795.62 1837
6796.39 1786
6797.17 1762
6797.95 1788
6798.73 1818
6799.51 1812
6800.29 1786
6801.06 1879
6801.84 1843
6802.62 1775
6803.40 1787
6804.18 1812
6804.96 1735
6805.73 1823
6806.51 1818
6807.29 1799
6808.07 1781
6808.85 1739
6809.63 1733
6810.41 1741
6811.18 1809
6811.96 1845
6812.74 1798
6813.52 1833
6814.30 1760
6815.08 1740
6815.86 1741
6816.64 1757
6817.42 1828
6818.20 1847
6818.98 1778
6819.76 1803
6820.53 1826
6821.31 1787
6822.09 1856
6822.87 1811
6823.65 1765
6824.43 1781
6825.21 1844
6825.99 1706
6826.77 1830
6827.55 1802
6828.33 1724
6829.11 1678
6829.89 1785
6830.67 1734
6831.45 1808
6832.23 1791
6833.01 1749
6833.79 1828
6834.57 1906
6835.35 2113
6836.13 2350
6836.91 2622
6837.69 2989
6838.47 3237
6839.25 3400
6840.03 3393
6840.81 3341
6841.59 3301
6842.37 3051
6843.16 2822
6843.94 2606
6844.72 2361
6845.50 2327
6846.28 2237
6847.06 2216
6847.84 2393
6848.62 2543
6849.40 2684
6850.18 2836
6850.96 2912
6851.75 3049
6852.53 3021
6853.31 2838
6854.09 2743
6854.87 2605
6855.65 2509
6856.43 2339
6857.22 2254
6858.00 2154
6858.78 2112
6859.56 1999
6860.34 1906
6861.12 1879
6861.90 1791
6862.69 1754
6863.47 1693
6864.25 1739
6865.03 1814
6865.81 1781
6866.60 1855
6867.38 1817
6868.16 1864
6868.94 1913
6869.72 1798
6870.51 1832
6871.29 1873
6872.07 1802
6872.85 1815
6873.64 1914
6874.42 1952
6875.20 1961
6875.98 1945
6876.77 1912
6877.55 1994
6878.33 2029
6879.11 2058
6879.90 2210
6880.68 2272
6881.46 2226
6882.25 2264
6883.03 2267
6883.81 2305
6884.59 2349
6885.38 2386
6886.16 2623
6886.94 2814
6887.73 3056
6888.51 3225
6889.29 3399
6890.08 3319
6890.86 3238
6891.64 3108
6892.43 2809
6893.21 2677
6893.99 2551
6894.78 2464
6895.56 2409
6896.35 2322
6897.13 2217
6897.91 2146
6898.70 2175
6899.48 2153
6900.26 2177
6901.05 2173
6901.83 2119
6902.62 2147
6903.40 2291
6904.18 2224
6904.97 2195
6905.75 2200
6906.54 2184
6907.32 2232
6908.11 2179
6908.89 2122
6909.67 2064
6910.46 2080
6911.24 2010
6912.03 2102
6912.81 2074
6913.60 2026
6914.38 2036
6915.17 2055
6915.95 1982
6916.74 2011
6917.52 2067
6918.31 2024
6919.09 2096
6919.88 2010
6920.66 1970
6921.45 1938
6922.23 1978
6923.02 1985
6923.80 2057
6924.59 2091
6925.37 2061
6926.16 2141
6926.94 2094
6927.73 2128
6928.51 2149
6929.30 2166
6930.09 2166
6930.87 2117
6931.66 2021
6932.44 2088
6933.23 2078
6934.01 2123
6934.80 2045
6935.59 2071
6936.37 2066
6937.16 2149
6937.94 2180
6938.73 2217
6939.52 2292
6940.30 2477
6941.09 2469
6941.88 2665
6942.66 2883
6943.45 2805
6944.23 2937
6945.02 2861
6945.81 2938
6946.59 2882
6947.38 2887
6948.17 2822
6948.95 2924
6949.74 2903
6950.53 2851
6951.31 2862
6952.10 2788
6952.89 2652
6953.67 2598
6954.46 2533
6955.25 2508
6956.04 2541
6956.82 2517
6957.61 2575
6958.40 2510
6959.18 2528
6959.97 2562
6960.76 2580
6961.55 2644
6962.33 2626
6963.12 2652
6963.91 2700
6964.70 2762
6965.48 2846
6966.27 3111
6967.06 3131
6967.85 3301
6968.63 3491
6969.42 3378
6970.21 3403
6971.00 3479
6971.79 3580
6972.57 3488
6973.36 3633
6974.15 3436
6974.94 3503
6975.73 3560
6976.52 3693
6977.30 3687
6978.09 3897
6978.88 4037
6979.67 4361
6980.46 4815
6981.25 5646
6982.03 6901
6982.82 8783
6983.61 11355
6984.40 13955
6985.19 15983
6985.98 17610
6986.77 18033
6987.55 17526
6988.34 16132
6989.13 14404
6989.92 12516
6990.71 10808
6991.50 9339
6992.29 7716
6993.08 6564
6993.87 5566
6994.66 4931
6995.45 4373
6996.24 3881
6997.02 3696
6997.81 3494
6998.60 3384
6999.39 3329
7000.18 3301
7000.97 3197
7001.76 3130
7002.55 3201
7003.34 3149
7004.13 3044
7004.92 2995
7005.71 2800
7006.50 2617
7007.29 2484
7008.08 2451
7008.87 2456
7009.66 2476
7010.45 2435
7011.24 2666
7012.03 2565
7012.82 2658
7013.61 2658
7014.40 2654
7015.19 2724
7015.98 2667
7016.77 2614
7017.56 2536
7018.35 2582
7019.15 2540
7019.94 2656
7020.73 2863
7021.52 3015
7022.31 3410
7023.10 3547
7023.89 3780
7024.68 3720
7025.47 3824
7026.26 3929
7027.05 3932
7027.85 3785
7028.64 3728
7029.43 3469
7030.22 3297
7031.01 3257
7031.80 2967
7032.59 2801
7033.38 2755
7034.18 2717
7034.97 2593
7035.76 2506
7036.55 2465
7037.34 2487
7038.13 2623
7038.93 2620
7039.72 2605
7040.51 2630
7041.30 2643
7042.09 2719
7042.89 2744
7043.68 2758
7044.47 2801
7045.26 2780
7046.05 2884
7046.85 2937
7047.64 3041
7048.43 3118
7049.22 3256
7050.01 3340
7050.81 3469
7051.60 3331
7052.39 3220
7053.18 3261
7053.98 2950
7054.77 2870
7055.56 2821
7056.36 2810
7057.15 2736
7057.94 2740
7058.73 2745
7059.53 2793
7060.32 2772
7061.11 2741
7061.91 2714
7062.70 2740
7063.49 2712
7064.29 2579
7065.08 2576
7065.87 2635
7066.66 2514
7067.46 2583
7068.25 2547
7069.04 2464
7069.84 2491
7070.63 2401
7071.43 2457
7072.22 2337
7073.01 2377
7073.81 2331
7074.60 2296
7075.39 2170
7076.19 2172
7076.98 2144
7077.78 2139
7078.57 2158
7079.36 2164
7080.16 2134
7080.95 2168
7081.75 2169
7082.54 2202
7083.33 2293
7084.13 2401
7084.92 2602
7085.72 2693
7086.51 2939
7087.31 3032
7088.10 3194
7088.90 3326
7089.69 3178
7090.48 3125
7091.28 2951
7092.07 2746
7092.87 2625
7093.66 2474
7094.46 2346
7095.25 2247
7096.05 2163
7096.84 2100
7097.64 2045
7098.43 2054
7099.23 1948
7100.02 2005
7100.82 1987
7101.61 1947
7102.41 1841
7103.20 1874
7104.00 1813
7104.80 1813
7105.59 1777
7106.39 1798
7107.18 1744
7107.98 1760
7108.77 1731
7109.57 1656
7110.36 1732
7111.16 1731
7111.96 1715
7112.75 1709
7113.55 1731
7114.34 1658
7115.14 1713
7115.94 1828
7116.73 1792
7117.53 1669
7118.32 1703
7119.12 1753
7119.92 1701
7120.71 1799
7121.51 1746
7122.31 1747
7123.10 1668
7123.90 1719
7124.70 1752
7125.49 1757
7126.29 1799
7127.09 1930
7127.88 1952
7128.68 1972
7129.48 1999
7130.27 1892
7131.07 1918
7131.87 1887
7132.66 1943
7133.46 1918
7134.26 1877
7135.06 1833
7135.85 1768
7136.65 1816
7137.45 1876
7138.24 1767
7139.04 1683
7139.84 1668
7140.64 1726
7141.43 1695
7142.23 1662
7143.03 1649
7143.83 1675
7144.62 1708
7145.42 1662
7146.22 1606
7147.02 1646
7147.82 1632
7148.61 1610
7149.41 1600
7150.21 1519
7151.01 1575
7151.81 1576
7152.60 1575
7153.40 1568
7154.20 1612
7155.00 1626
7155.80 1630
7156.59 1626
7157.39 1680
7158.19 1641
7158.99 1579
7159.79 1648
7160.59 1576
7161.39 1568
7162.18 1559
7162.98 1611
7163.78 1625
7164.58 1549
7165.38 1580
7166.18 1564
7166.98 1599
7167.78 1563
7168.57 1557
7169.37 1625
7170.17 1579
7170.97 1583
7171.77 1584
7172.57 1599
7173.37 1542
7174.17 1560
7174.97 1507
7175.77 1455
7176.57 1496
7177.37 1432
7178.17 1489
7178.97 1446
7179.77 1524
7180.56 1505
7181.36 1489
7182.16 1448
7182.96 1480
7183.76 1550
7184.56 1486
7185.36 1495
7186.16 1497
7186.96 1528
7187.76 1379
7188.56 1385
7189.36 1385
7190.16 1397
7190.96 1389
7191.76 1379
7192.57 1406
7193.37 1352
7194.17 1353
7194.97 1324
7195.77 1295
7196.57 1289
7197.37 1284
7198.17 1307
7198.97 1379
7199.77 1322
7200.57 1383
7201.37 1389
7202.17 1356
7202.97 1362
7203.77 1388
7204.58 1370
7205.38 1341
7206.18 1392
7206.98 1420
7207.78 1365
7208.58 1297
7209.38 1301
7210.18 1399
7210.99 1401
7211.79 1385
7212.59 1413
7213.39 1383
7214.19 1391
7214.99 1373
7215.79 1354
7216.60 1376
7217.40 1339
7218.20 1344
7219.00 1439
7219.80 1455
7220.60 1436
7221.41 1420
7222.21 1467
7223.01 1410
7223.81 1430
7224.62 1437
7225.42 1437
7226.22 1442
7227.02 1375
7227.82 1423
7228.63 1422
7229.43 1483
7230.23 1495
7231.03 1518
7231.84 1572
7232.64 1639
7233.44 1659
7234.24 1782
7235.05 2034
7235.85 2087
7236.65 2156
7237.45 2205
7238.26 2291
7239.06 2257
7239.86 2035
7240.67 1958
7241.47 1860
7242.27 1788
7243.08 1749
7243.88 1660
7244.68 1626
7245.49 1569
7246.29 1521
7247.09 1487
7247.90 1468
7248.70 1479
7249.50 1470
7250.31 1498
7251.11 1503
7251.91 1523
7252.72 1517
7253.52 1605
7254.32 1612
7255.13 1585
7255.93 1537
7256.74 1546
7257.54 1531
7258.34 1552
7259.15 1506
7259.95 1511
7260.76 1515
7261.56 1457
7262.36 1461
7263.17 1487
7263.97 1545
7264.78 1599
7265.58 1615
7266.39 1560
7267.19 1511
7268.00 1565
7268.80 1587
7269.60 1587
7270.41 1620
7271.21 1540
7272.02 1588
7272.82 1575
7273.63 1589
7274.43 1634
7275.24 1668
7276.04 1687
7276.85 1606
7277.65 1660
7278.46 1705
7279.26 1760
7280.07 1817
7280.87 1988
7281.68 2297
7282.48 2581
7283.29 2976
7284.09 3257
7284.90 3323
7285.71 3367
7286.51 3209
7287.32 3105
7288.12 2858
7288.93 2587
7289.73 2439
7290.54 2257
7291.35 2077
7292.15 1945
7292.96 1820
7293.76 1739
7294.57 1738
7295.38 1702
7296.18 1687
7296.99 1687
7297.79 1702
7298.60 1647
7299.41 1703
7300.21 1657
7301.02 1681
7301.82 1675
7302.63 1720
7303.44 1700
7304.24 1695
7305.05 1638
7305.86 1668
7306.66 1700
7307.47 1807
7308.28 1780
7309.08 1804
7309.89 1899
7310.70 1889
7311.50 1895
7312.31 1830
7313.12 1872
7313.93 1870
7314.73 1841
7315.54 1906
7316.35 1937
7317.15 2056
7317.96 2197
7318.77 2293
7319.58 2512
7320.38 2697
7321.19 2767
7322.00 2744
7322.81 2646
7323.61 2527
7324.42 2383
7325.23 2295
7326.04 2221
7326.84 2018
7327.65 1953
7328.46 1864
7329.27 1870
7330.08 1742
7330.88 1804
7331.69 1770
7332.50 1758
7333.31 1713
7334.12 1709
7334.92 1722
7335.73 1727
7336.54 1728
7337.35 1799
7338.16 1872
7338.97 1967
7339.78 2021
7340.58 2043
7341.39 1976
7342.20 2018
7343.01 2003
7343.82 1961
7344.63 1988
7345.44 1946
7346.24 1876
7347.05 1772
7347.86 1797
7348.67 1781
7349.48 1741
7350.29 1767
7351.10 1776
7351.91 1800
7352.72 1773
7353.53 1770
7354.34 1696
7355.14 1686
7355.95 1789
7356.76 1852
7357.57 2065
7358.38 2127
7359.19 2191
7360.00 2404
7360.81 2398
7361.62 2488
7362.43 2460
7363.24 2424
7364.05 2475
7364.86 2351
7365.67 2166
7366.48 2176
7367.29 2132
7368.10 2006
7368.91 1933
7369.72 1930
7370.53 1886
7371.34 1837
7372.15 1794
7372.96 1773
7373.77 1815
7374.58 1749
7375.39 1836
7376.20 1826
7377.01 1901
7377.82 2078
7378.63 2216
7379.44 2384
7380.26 2506
7381.07 2715
7381.88 2703
7382.69 2729
7383.50 2545
7384.31 2549
7385.12 2478
7385.93 2201
7386.74 2094
7387.55 2064
7388.36 1994
7389.18 1859
7389.99 1755
7390.80 1687
7391.61 1620
7392.42 1534
7393.23 1532
7394.04 1547
7394.86 1571
7395.67 1555
7396.48 1614
7397.29 1575
7398.10 1731
7398.91 1699
7399.73 1744
7400.54 1789
7401.35 1800
7402.16 1658
7402.97 1675
7403.79 1682
7404.60 1626
7405.41 1621
7406.22 1611
7407.03 1557
7407.85 1562
7408.66 1522
7409.47 1502
7410.28 1520
7411.10 1501
7411.91 1443
7412.72 1431
7413.53 1419
7414.35 1418
7415.16 1412
7415.97 1406
7416.78 1395
7417.60 1446
7418.41 1476
7419.22 1478
7420.03 1488
7420.85 1429
7421.66 1340
7422.47 1392
7423.29 1387
7424.10 1376
7424.91 1393
7425.73 1336
7426.54 1377
7427.35 1370
7428.17 1360
7428.98 1346
7429.79 1313
7430.61 1266
7431.42 1322
7432.23 1353
7433.05 1319
7433.86 1289
7434.67 1301
7435.49 1336
7436.30 1275
7437.12 1365
7437.93 1317
7438.74 1271
7439.56 1335
7440.37 1375
7441.18 1358
7442.00 1328
7442.81 1352
7443.63 1334
7444.44 1262
7445.26 1262
7446.07 1308
7446.88 1346
7447.70 1297
7448.51 1299
7449.33 1242
7450.14 1284
7450.96 1283
7451.77 1317
7452.59 1271
7453.40 1244
7454.22 1203
7455.03 1266
7455.85 1267
7456.66 1245
7457.47 1214
7458.29 1294
7459.10 1340
7459.92 1286
7460.74 1290
7461.55 1281
7462.37 1243
7463.18 1249
7464.00 1213
7464.81 1324
7465.63 1294
7466.44 1277
7467.26 1271
7468.07 1263
7468.89 1289
7469.70 1308
7470.52 1312
7471.34 1229
7472.15 1264
7472.97 1363
7473.78 1369
7474.60 1316
7475.41 1355
7476.23 1300
7477.05 1349
7477.86 1311
7478.68 1291
7479.49 1294
7480.31 1293
7481.13 1333
7481.94 1336
7482.76 1313
7483.58 1252
7484.39 1336
7485.21 1297
7486.03 1242
7486.84 1239
7487.66 1237
7488.48 1188
7489.29 1206
7490.11 1184
7490.93 1227
7491.74 1176
7492.56 1217
7493.38 1238
7494.19 1196
7495.01 1242
7495.83 1307
7496.64 1282
7497.46 1241
7498.28 1224
7499.10 1277
7499.91 1279
7500.73 1211
7501.55 1178
7502.36 1212
7503.18 1231
7504.00 1208
7504.82 1208
7505.63 1199
7506.45 1168
7507.27 1156
7508.09 1137
7508.90 1124
7509.72 1135
7510.54 1155
7511.36 1236
7512.18 1186
7512.99 1196
7513.81 1174
7514.63 1143
7515.45 1186
7516.27 1135
7517.08 1136
7517.90 1161
7518.72 1193
7519.54 1162
7520.36 1156
7521.18 1125
7521.99 1152
7522.81 1188
7523.63 1194
7524.45 1202
7525.27 1228
7526.09 1227
7526.91 1241
7527.72 1242
7528.54 1259
7529.36 1265
7530.18 1225
7531.00 1226
7531.82 1233
7532.64 1226
7533.46 1267
7534.28 1213
7535.10 1170
7535.91 1165
7536.73 1178
7537.55 1176
7538.37 1186
7539.19 1247
7540.01 1242
7540.83 1139
7541.65 1163
7542.47 1193
7543.29 1157
7544.11 1180
7544.93 1131
7545.75 1149
7546.57 1175
7547.39 1174
7548.21 1156
7549.03 1134
7549.85 1151
7550.67 1191
7551.49 1199
7552.31 1240
7553.13 1205
7553.95 1239
7554.77 1204
7555.59 1202
7556.41 1228
7557.23 1221
7558.05 1241
7558.87 1270
7559.69 1244
7560.51 1270
7561.33 1262
7562.15 1254
7562.97 1228
7563.79 1237
7564.61 1238
7565.44 1258
7566.26 1264
7567.08 1249
7567.90 1209
7568.72 1218
7569.54 1260
7570.36 1287
7571.18 1315
7572.00 1298
7572.82 1245
7573.65 1271
7574.47 1260
7575.29 1219
7576.11 1293
7576.93 1317
7577.75 1323
7578.57 1304
7579.40 1251
7580.22 1317
7581.04 1294
7581.86 1311
7582.68 1242
7583.50 1325
7584.33 1331
7585.15 1354
7585.97 1410
7586.79 1423
7587.61 1398
7588.44 1411
7589.26 1376
7590.08 1399
7590.90 1398
7591.72 1437
7592.55 1450
7593.37 1434
7594.19 1402
7595.01 1429
7595.84 1453
7596.66 1464
7597.48 1512
7598.30 1508
7599.13 1496
7599.95 1597
7600.77 1583
7601.59 1651
7602.42 1800
7603.24 1833
7604.06 1913
7604.89 1946
7605.71 1964
7606.53 1884
7607.36 1848
7608.18 1780
7609.00 1851
7609.82 1781
7610.65 1752
7611.47 1649
7612.29 1724
7613.12 1729
7613.94 1772
7614.77 1722
7615.59 1877
7616.41 2025
7617.24 2175
7618.06 2306
7618.88 2267
7619.71 2247
7620.53 2260
7621.35 2209
7622.18 2190
7623.00 2096
7623.83 2022
7624.65 2020
7625.47 2090
7626.30 2010
7627.12 2000
7627.95 2012
7628.77 2231
7629.60 2341
7630.42 2514
7631.24 2578
7632.07 2653
7632.89 2605
7633.72 2530
7634.54 2373
7635.37 2335
7636.19 2205
7637.02 2069
7637.84 1944
7638.67 1846
7639.49 1814
7640.31 1759
7641.14 1704
7641.96 1701
7642.79 1752
7643.61 1804
7644.44 1940
7645.26 1996
7646.09 2056
7646.92 2084
7647.74 2115
7648.57 2116
7649.39 2086
7650.22 2009
7651.04 2062
7651.87 1915
7652.69 1851
7653.52 1787
7654.34 1639
7655.17 1601
7656.00 1509
7656.82 1501
7657.65 1532
7658.47 1458
7659.30 1426
7660.12 1450
7660.95 1392
7661.78 1402
7662.60 1448
7663.43 1423
7664.25 1445
7665.08 1431
7665.91 1463
7666.73 1420
7667.56 1463
7668.39 1418
7669.21 1405
7670.04 1454
7670.87 1469
7671.69 1424
7672.52 1379
7673.35 1383
7674.17 1350
7675.00 1327
7675.83 1287
7676.65 1300
7677.48 1330
7678.31 1296
7679.13 1296
7679.96 1343
7680.79 1340
7681.61 1326
7682.44 1343
7683.27 1389
7684.10 1510
7684.92 1457
7685.75 1503
7686.58 1485
7687.40 1498
7688.23 1483
7689.06 1453
7689.89 1433
7690.71 1412
7691.54 1303
7692.37 1382
7693.20 1331
7694.03 1401
7694.85 1425
7695.68 1392
7696.51 1399
7697.34 1463
7698.16 1432
7698.99 1441
7699.82 1425
7700.65 1426
7701.48 1411
7702.31 1350
7703.13 1422
7703.96 1392
7704.79 1385
7705.62 1338
7706.45 1358
7707.28 1293
7708.10 1327
7708.93 1293
7709.76 1271
7710.59 1302
7711.42 1231
7712.25 1203
7713.08 1304
7713.90 1238
7714.73 1231
7715.56 1217
7716.39 1220
7717.22 1252
7718.05 1218
7718.88 1234
7719.71 1212
7720.54 1204
7721.37 1177
7722.20 1164
7723.02 1222
7723.85 1298
7724.68 1280
7725.51 1261
7726.34 1303
7727.17 1319
7728.00 1310
7728.83 1273
7729.66 1289
7730.49 1363
7731.32 1271
7732.15 1265
7732.98 1206
7733.81 1217
7734.64 1205
7735.47 1246
7736.30 1215
7737.13 1155
7737.96 1160
7738.79 1153
7739.62 1154
7740.45 1135
7741.28 1168
7742.11 1218
7742.94 1234
7743.77 1248
7744.60 1422
7745.43 1479
7746.26 1614
7747.09 1810
7747.92 1846
7748.75 1828
7749.59 1741
7750.42 1688
7751.25 1577
7752.08 1530
7752.91 1467
7753.74 1377
7754.57 1342
7755.40 1322
7756.23 1225
7757.06 1241
7757.90 1222
7758.73 1244
7759.56 1205
7760.39 1232
7761.22 1176
7762.05 1195
7762.88 1154
7763.71 1200
7764.55 1194
7765.38 1147
7766.21 1166
7767.04 1120
7767.87 1109
7768.70 1113
7769.54 1082
7770.37 1075
7771.20 1090
7772.03 1131
7772.86 1146
7773.70 1107
7774.53 1100
7775.36 1096
7776.19 1086
7777.02 1100
7777.86 1066
7778.69 1116
7779.52 1106
7780.35 1122
7781.19 1095
7782.02 1091
7782.85 1091
7783.68 1114
7784.52 1203
7785.35 1178
7786.18 1142
7787.01 1137
7787.85 1157
7788.68 1140
7789.51 1191
7790.35 1167
7791.18 1113
7792.01 1117
7792.84 1131
7793.68 1085
7794.51 1119
7795.34 1093
7796.18 1119
7797.01 1086
7797.84 1154
7798.68 1109
7799.51 1173
7800.34 1134
7801.18 1092
7802.01 1101
7802.84 1170
7803.68 1194
7804.51 1153
7805.35 1173
7806.18 1123
7807.01 1126
7807.85 1148
7808.68 1156
7809.51 1207
7810.35 1177
7811.18 1194
7812.02 1218
7812.85 1255
7813.68 1322
7814.52 1271
7815.35 1305
7816.19 1274
7817.02 1298
7817.86 1375
7818.69 1392
7819.52 1313
7820.36 1328
7821.19 1320
7822.03 1381
7822.86 1391
7823.70 1401
7824.53 1353
7825.37 1386
7826.20 1309
7827.04 1305
7827.87 1290
7828.71 1239
7829.54 1317
7830.38 1311
7831.21 1262
7832.05 1344
7832.88 1247
7833.72 1300
7834.55 1420
7835.39 1432
7836.22 1298
7837.06 1284
7837.89 1251
7838.73 1292
7839.57 1303
7840.40 1210
7841.24 1173
7842.07 1185
7842.91 1265
7843.74 1231
7844.58 1187
7845.42 1113
7846.25 1118
7847.09 1124
7847.92 1178
7848.76 1169
7849.60 1216
7850.43 1177
7851.27 1118
7852.10 1124
7852.94 1126
7853.78 1148
7854.61 1193
7855.45 1170
7856.29 1085
7857.12 1142
7857.96 1161
7858.79 1164
7859.63 1171
7860.47 1214
7861.30 1195
7862.14 1180
7862.98 1134
7863.81 1127
7864.65 1106
7865.49 1121
7866.33 1136
7867.16 1076
7868.00 1092
7868.84 1143
7869.67 1159
7870.51 1219
7871.35 1199
7872.19 1160
7873.02 1130
7873.86 1160
7874.70 1237
7875.54 1263
7876.37 1309
7877.21 1321
7878.05 1386
7878.89 1425
7879.72 1465
7880.56 1436
7881.40 1431
7882.24 1457
7883.07 1379
7883.91 1423
7884.75 1444
7885.59 1447
7886.43 1342
7887.26 1288
7888.10 1245
7888.94 1278
7889.78 1296
7890.62 1282
7891.45 1292
7892.29 1295
7893.13 1275
7893.97 1342
7894.81 1352
7895.65 1251
7896.49 1203
7897.32 1175
7898.16 1220
7899.00 1219
7899.84 1245
7900.68 1189
7901.52 1177
7902.36 1219
7903.20 1166
7904.03 1117
7904.87 1142
7905.71 1137
7906.55 1068
7907.39 1123
7908.23 1100
7909.07 1102
7909.91 1166
7910.75 1211
7911.59 1156
7912.43 1185
7913.27 1237
7914.11 1317
7914.94 1370
7915.78 1476
7916.62 1535
7917.46 1476
7918.30 1549
7919.14 1541
7919.98 1501
7920.82 1460
7921.66 1435
7922.50 1336
7923.34 1295
7924.18 1290
7925.02 1211
7925.86 1180
7926.70 1197
7927.54 1153
7928.38 1111
7929.22 1138
7930.06 1145
7930.90 1149
7931.74 1104
7932.59 1070
7933.43 1103
7934.27 1123
7935.11 1089
7935.95 1055
7936.79 1028
7937.63 1095
7938.47 1052
7939.31 1040
7940.15 1069
7940.99 1091
7941.83 1039
7942.67 1083
7943.52 1028
7944.36 1033
7945.20 1059
7946.04 1047
7946.88 1069
7947.72 1092
7948.56 1095
7949.40 1055
7950.25 1152
7951.09 1156
7951.93 1116
7952.77 1207
7953.61 1156
7954.45 1210
7955.29 1295
7956.14 1236
7956.98 1219
7957.82 1212
7958.66 1244
7959.50 1175
7960.35 1177
7961.19 1194
7962.03 1157
7962.87 1120
7963.71 1217
7964.56 1235
7965.40 1262
7966.24 1252
7967.08 1340
7967.93 1342
7968.77 1345
7969.61 1319
7970.45 1309
7971.29 1219
7972.14 1228
7972.98 1260
7973.82 1134
7974.67 1090
7975.51 1203
7976.35 1169
7977.19 1100
7978.04 1110
7978.88 1079
7979.72 1089
7980.57 1040
7981.41 1033
7982.25 1052
7983.09 1083
7983.94 1082
7984.78 1075
7985.62 1094
7986.47 1074
7987.31 1015
7988.15 1086
7989.00 1043
7989.84 1010
7990.68 1041
7991.53 1073
7992.37 995
7993.22 1015
7994.06 959
7994.90 988
7995.75 975
7996.59 1020
7997.43 985
7998.28 1014
7999.12 1028
7999.97 974
8000.81 954
8001.65 990
8002.50 983
8003.34 995
8004.19 966
8005.03 980
8005.88 997
8006.72 952
8007.57 963
8008.41 962
8009.25 899
8010.10 954
8010.94 997
8011.79 955
8012.63 935
8013.48 969
8014.32 946
8015.17 936
8016.01 859
8016.86 905
8017.70 895
8018.55 907
8019.39 905
8020.24 904
8021.08 882
8021.93 931
8022.77 893
8023.62 874
8024.46 848
8025.31 899
8026.15 886
8027.00 874
8027.84 865
8028.69 903
8029.54 869
8030.38 926
8031.23 926
8032.07 917
8032.92 950
8033.76 940
8034.61 883
8035.46 885
8036.30 931
8037.15 947
8037.99 909
8038.84 946
8039.69 935
8040.53 887
8041.38 880
8042.22 916
8043.07 907
8043.92 895
8044.76 900
8045.61 937
8046.46 948
8047.30 976
8048.15 949
8049.00 873
8049.84 884
8050.69 922
8051.54 902
8052.38 915
8053.23 925
8054.08 908
8054.92 934
8055.77 860
8056.62 888
8057.46 919
8058.31 918
8059.16 895
8060.01 870
8060.85 916
8061.70 883
8062.55 870
8063.40 909
8064.24 933
8065.09 882
8065.94 875
8066.79 829
8067.63 870
8068.48 871
8069.33 870
8070.18 846
8071.02 892
8071.87 885
8072.72 876
8073.57 874
8074.42 832
8075.26 845
8076.11 862
8076.96 869
8077.81 834
8078.66 830
8079.50 839
8080.35 892
8081.20 860
8082.05 873
8082.90 842
8083.75 835
8084.59 868
8085.44 837
8086.29 818
8087.14 853
8087.99 867
8088.84 821
8089.69 875
8090.53 858
8091.38 862
8092.23 854
8093.08 876
8093.93 861
8094.78 885
8095.63 884
8096.48 852
8097.33 848
8098.18 842
8099.02 832
8099.87 843
8100.72 828
8101.57 870
8102.42 838
8103.27 864
8104.12 847
8104.97 838
8105.82 860
8106.67 820
8107.52 833
8108.37 824
8109.22 829
8110.07 843
8110.92 843
8111.77 839
8112.62 819
8113.47 882
8114.32 856
8115.17 849
8116.02 841
8116.87 880
8117.72 886
8118.57 849
8119.42 900
8120.27 894
8121.12 894
8121.97 964
8122.82 888
8123.67 848
8124.52 878
8125.37 914
8126.22 921
8127.07 868
8127.93 867
8128.78 887
8129.63 932
8130.48 916
8131.33 917
8132.18 889
8133.03 923
8133.88 940
8134.73 926
8135.58 896
8136.44 891
8137.29 911
8138.14 924
8138.99 895
8139.84 928
8140.69 941
8141.54 953
8142.39 906
8143.25 915
8144.10 938
8144.95 952
8145.80 901
8146.65 887
8147.50 843
8148.36 910
8149.21 908
8150.06 853
8150.91 911
8151.76 883
8152.62 903
8153.47 938
8154.32 965
8155.17 952
8156.02 941
8156.88 931
8157.73 900
8158.58 968
8159.43 911
8160.29 876
8161.14 913
8161.99 917
8162.84 929
8163.70 855
8164.55 851
8165.40 878
8166.25 864
8167.11 862
8167.96 867
8168.81 871
8169.67 887
8170.52 845
8171.37 873
8172.23 870
8173.08 850
8173.93 838
8174.78 825
8175.64 822
8176.49 832
8177.34 805
8178.20 808
8179.05 854
8179.90 839
8180.76 824
8181.61 824
8182.47 798
8183.32 783
8184.17 783
8185.03 781
8185.88 810
8186.73 845
8187.59 841
8188.44 795
8189.30 818
8190.15 804
8191.00 819
8191.86 807
8192.71 815
8193.57 826
8194.42 803
8195.27 811
8196.13 823
8196.98 849
8197.84 807
8198.69 769
8199.55 818
8200.40 815
8201.26 859
8202.11 819
8202.96 806
8203.82 842
8204.67 836
8205.53 824
8206.38 808
8207.24 824
8208.09 835
8208.95 803
8209.80 812
8210.66 821
8211.51 826
8212.37 906
8213.22 841
8214.08 829
8214.93 829
8215.79 837
8216.65 859
8217.50 925
8218.36 887
8219.21 864
8220.07 933
8220.92 951
8221.78 897
8222.63 889
8223.49 883
8224.35 880
8225.20 909
8226.06 908
8226.91 871
8227.77 887
8228.63 868
8229.48 791
8230.34 876
8231.19 881
8232.05 839
8232.91 795
8233.76 808
8234.62 755
8235.47 750
8236.33 773
8237.19 797
8238.04 783
8238.90 807
8239.76 845
8240.61 821
8241.47 780
8242.33 774
8243.18 804
8244.04 793
8244.90 788
8245.75 814
8246.61 828
8247.47 879
8248.33 819
8249.18 777
8250.04 802
8250.90 718
8251.75 722
8252.61 755
8253.47 786
8254.33 814
8255.18 842
8256.04 826
8256.90 821
8257.76 847
8258.61 753
8259.47 759
8260.33 732
8261.19 805
8262.04 807
8262.90 807
8263.76 812
8264.62 812
8265.48 804
8266.33 837
8267.19 815
8268.05 831
8268.91 829
8269.77 798
8270.62 828
8271.48 795
8272.34 770
8273.20 829
8274.06 832
8274.92 812
8275.77 782
8276.63 780
8277.49 783
8278.35 819
8279.21 784
8280.07 772
8280.93 812
8281.78 848
8282.64 834
8283.50 823
8284.36 822
8285.22 793
8286.08 768
8286.94 805
8287.80 758
8288.66 788
8289.51 801
8290.37 801
8291.23 769
8292.09 808
8292.95 821
8293.81 885
8294.67 821
8295.53 796
8296.39 814
8297.25 821
8298.11 831
8298.97 859
8299.83 857
8300.69 823
8301.55 846
8302.41 838
8303.27 845
8304.13 864
8304.99 800
8305.85 798
8306.71 815
8307.57 815
8308.43 815
8309.29 780
8310.15 791
8311.01 793
8311.87 829
8312.73 815
8313.59 769
8314.45 792
8315.31 736
8316.17 794
8317.03 828
8317.89 738
8318.75 737
8319.61 783
8320.47 813
8321.33 813
8322.20 769
8323.06 795
8323.92 778
8324.78 766
8325.64 773
8326.50 813
8327.36 820
8328.22 832
8329.08 816
8329.94 794
8330.81 817
8331.67 826
8332.53 857
8333.39 802
8334.25 784
8335.11 811
8335.97 786
8336.84 774
8337.70 806
8338.56 814
8339.42 830
8340.28 883
8341.15 817
8342.01 855
8342.87 854
8343.73 824
8344.59 793
8345.45 858
8346.32 863
8347.18 846
8348.04 819
8348.90 835
8349.77 849
8350.63 835
8351.49 869
8352.35 857
8353.22 824
8354.08 805
8354.94 814
8355.80 805
8356.67 757
8357.53 814
8358.39 828
8359.25 799
8360.12 806
8360.98 778
8361.84 808
8362.71 809
8363.57 822
8364.43 811
8365.29 798
8366.16 805
8367.02 835
8367.88 883
8368.75 835
8369.61 821
8370.47 869
8371.34 850
8372.20 857
8373.06 791
8373.93 821
8374.79 825
8375.65 891
8376.52 866
8377.38 884
8378.25 874
8379.11 835
8379.97 849
8380.84 859
8381.70 850
8382.56 864
8383.43 852
8384.29 871
8385.16 882
8386.02 921
8386.89 909
8387.75 883
8388.61 896
8389.48 885
8390.34 920
8391.21 922
8392.07 885
8392.94 873
8393.80 877
8394.67 876
8395.53 904
8396.39 855
8397.26 840
8398.12 867
8398.99 867
8399.85 874
8400.72 857
8401.58 912
8402.45 860
8403.31 888
8404.18 907
8405.04 916
8405.91 928
8406.77 989
8407.64 957
8408.50 938
8409.37 958
8410.24 929
8411.10 934
8411.97 977
8412.83 1019
8413.70 931
8414.56 948
8415.43 947
8416.29 968
8417.16 972
8418.03 1000
8418.89 987
8419.76 986
8420.62 1018
8421.49 990
8422.36 996
8423.22 1029
8424.09 1049
8424.95 1098
8425.82 1142
8426.69 1075
8427.55 1051
8428.42 1077
8429.28 1092
8430.15 1087
8431.02 1093
8431.88 1117
8432.75 1142
8433.62 1166
8434.48 1137
8435.35 1133
8436.22 1193
8437.08 1235
8437.95 1285
8438.82 1319
8439.68 1329
8440.55 1320
8441.42 1353
8442.29 1344
8443.15 1350
8444.02 1414
8444.89 1422
8445.75 1418
8446.62 1459
8447.49 1407
8448.36 1515
8449.22 1506
8450.09 1617
8450.96 1795
8451.83 2075
8452.69 2296
8453.56 2675
8454.43 3075
8455.30 3370
8456.16 3492
8457.03 3688
8457.90 3572
8458.77 3389
8459.64 3101
8460.50 2866
8461.37 2593
8462.24 2356
8463.11 2112
8463.98 1995
8464.84 1868
8465.71 1761
8466.58 1657
8467.45 1611
8468.32 1569
8469.19 1506
8470.05 1495
8470.92 1468
8471.79 1438
8472.66 1378
8473.53 1330
8474.40 1381
8475.27 1409
8476.13 1394
8477.00 1438
8477.87 1392
8478.74 1486
8479.61 1525
8480.48 1533
8481.35 1585
8482.22 1619
8483.09 1641
8483.96 1575
8484.82 1495
8485.69 1535
8486.56 1470
8487.43 1414
8488.30 1408
8489.17 1325
8490.04 1368
8490.91 1413
8491.78 1403
8492.65 1438
8493.52 1432
8494.39 1473
8495.26 1526
8496.13 1442
8497.00 1499
8497.87 1420
8498.74 1388
8499.61 1400
8500.48 1300
8501.35 1249
8502.22 1244
8503.09 1251
8503.96 1249
8504.83 1233
8505.70 1208
8506.57 1245
8507.44 1195
8508.31 1297
8509.18 1312
8510.05 1304
8510.92 1339
8511.79 1289
8512.66 1283
8513.53 1334
8514.40 1338
8515.27 1363
8516.15 1349
8517.02 1340
8517.89 1392
8518.76 1465
8519.63 1450
8520.50 1485
8521.37 1534
8522.24 1678
8523.11 1776
8523.98 1932
8524.86 2104
8525.73 2112
8526.60 2101
8527.47 2076
8528.34 2131
8529.21 2074
8530.08 1891
8530.96 1839
8531.83 1801
8532.70 1609
8533.57 1661
8534.44 1612
8535.31 1525
8536.19 1452
8537.06 1465
8537.93 1462
8538.80 1435
8539.67 1424
8540.55 1425
8541.42 1352
8542.29 1360
8543.16 1349
8544.03 1321
8544.91 1276
8545.78 1289
8546.65 1303
8547.52 1305
8548.40 1395
8549.27 1507
8550.14 1623
8551.01 1790
8551.89 2054
8552.76 2158
8553.63 2265
8554.51 2307
8555.38 2302
8556.25 2260
8557.12 2171
8558.00 2067
8558.87 1915
8559.74 1662
8560.62 1671
8561.49 1550
8562.36 1531
8563.24 1460
8564.11 1416
8564.98 1290
8565.86 1305
8566.73 1260
8567.60 1283
8568.48 1245
8569.35 1253
8570.22 1210
8571.10 1234
8571.97 1201
8572.84 1110
8573.72 1130
8574.59 1151
8575.46 1131
8576.34 1096
8577.21 1100
8578.09 1069
8578.96 1062
8579.83 1132
8580.71 1076
8581.58 1037
8582.46 1095
8583.33 1083
8584.21 1109
8585.08 1051
8585.95 1100
8586.83 1098
8587.70 1112
8588.58 1145
8589.45 1141
8590.33 1155
8591.20 1205
8592.08 1216
8592.95 1249
8593.83 1190
8594.70 1176
8595.58 1221
8596.45 1190
8597.33 1166
8598.20 1155
8599.08 1181
8599.95 1189
8600.83 1224
8601.70 1155
8602.58 1162
8603.45 1199
8604.33 1163
8605.20 1089
8606.08 1173
8606.95 1192
8607.83 1159
8608.70 1120
8609.58 1078
8610.45 1161
8611.33 1166
8612.21 1196
8613.08 1193
8613.96 1222
8614.83 1192
8615.71 1163
8616.59 1185
8617.46 1196
8618.34 1225
8619.21 1229
8620.09 1229
8620.97 1262
8621.84 1254
8622.72 1164
8623.59 1206
8624.47 1206
8625.35 1288
8626.22 1220
8627.10 1228
8627.98 1189
8628.85 1220
8629.73 1326
8630.61 1298
8631.48 1314
8632.36 1258
8633.24 1226
8634.11 1213
8634.99 1254
8635.87 1196
8636.74 1241
8637.62 1206
8638.50 1220
8639.37 1227
8640.25 1298
8641.13 1252
8642.01 1304
8642.88 1290
8643.76 1306
8644.64 1254
8645.52 1305
8646.39 1261
8647.27 1275
8648.15 1311
8649.03 1312
8649.90 1314
8650.78 1322
8651.66 1344
8652.54 1335
8653.41 1328
8654.29 1336
8655.17 1320
8656.05 1376
8656.93 1426
8657.80 1429
8658.68 1579
8659.56 1658
8660.44 1733
8661.32 1883
8662.19 2043
8663.07 2286
8663.95 2371
8664.83 2433
8665.71 2361
8666.59 2438
8667.46 2282
8668.34 2198
8669.22 2117
8670.10 1969
8670.98 1888
8671.86 1853
8672.74 1760
8673.62 1730
8674.49 1632
8675.37 1638
8676.25 1576
8677.13 1557
8678.01 1485
8678.89 1433
8679.77 1416
8680.65 1358
8681.53 1392
8682.41 1327
8683.29 1386
8684.16 1399
8685.04 1362
8685.92 1421
8686.80 1479
8687.68 1569
8688.56 1678
8689.44 1897
8690.32 2062
8691.20 2210
8692.08 2292
8692.96 2324
8693.84 2281
8694.72 2252
8695.60 2148
8696.48 1991
8697.36 1868
8698.24 1838
8699.12 1726
8700.00 1653
8700.88 1656
8701.76 1684
8702.64 1531
8703.52 1505
8704.40 1524
8705.28 1447
8706.16 1368
8707.04 1350
8707.92 1345
8708.80 1259
8709.69 1204
8710.57 1197
8711.45 1217
8712.33 1164
8713.21 1146
8714.09 1128
8714.97 1128
8715.85 1155
8716.73 1135
8717.61 1094
8718.49 1067
8719.38 1124
8720.26 1101
8721.14 1072
8722.02 1139
8722.90 1165
8723.78 1122
8724.66 1166
8725.54 1204
8726.43 1211
8727.31 1242
8728.19 1279
8729.07 1296
8729.95 1352
8730.83 1317
8731.72 1320
8732.60 1292
8733.48 1267
8734.36 1227
8735.24 1265
8736.13 1259
8737.01 1210
8737.89 1186
8738.77 1223
8739.65 1214
8740.54 1177
8741.42 1127
8742.30 1135
8743.18 1116
8744.07 1115
8744.95 1098
8745.83 1103
8746.71 1109
8747.60 1135
8748.48 1139
8749.36 1172
8750.24 1128
8751.13 1180
8752.01 1149
8752.89 1190
8753.77 1144
8754.66 1205
8755.54 1197
8756.42 1270
8757.31 1285
8758.19 1230
8759.07 1249
8759.96 1321
8760.84 1338
8761.72 1327
8762.61 1327
8763.49 1281
8764.37 1368
8765.26 1353
8766.14 1356
8767.02 1393
8767.91 1362
8768.79 1365
8769.67 1302
8770.56 1258
8771.44 1298
8772.32 1280
8773.21 1303
8774.09 1338
8774.98 1376
8775.86 1408
8776.74 1455
8777.63 1596
8778.51 1741
8779.40 1791
8780.28 1954
8781.17 2145
8782.05 2101
8782.93 2123
8783.82 2111
8784.70 2025
8785.59 1939
8786.47 1800
8787.36 1699
8788.24 1581
8789.13 1497
8790.01 1424
8790.89 1367
8791.78 1338
8792.66 1348
8793.55 1328
8794.43 1328
8795.32 1351
8796.20 1379
8797.09 1356
8797.97 1386
8798.86 1387
8799.74 1278
8800.63 1303
8801.52 1229
8802.40 1215
8803.29 1173
8804.17 1183
8805.06 1185
8805.94 1125
8806.83 1137
8807.71 1105
8808.60 1072
8809.48 1056
8810.37 1096
8811.26 1107
8812.14 1122
8813.03 1094
8813.91 1110
8814.80 1107
8815.69 1123
8816.57 1110
8817.46 1084
8818.34 1060
8819.23 1090
8820.12 1140
8821.00 1134
8821.89 1072
8822.77 1099
8823.66 1095
8824.55 1075
8825.43 1069
8826.32 1023
8827.21 1111
8828.09 1072
8828.98 1099
8829.87 1028
8830.75 1002
8831.64 1015
8832.53 1002
8833.41 996
8834.30 1011
8835.19 952
8836.08 993
8836.96 1035
8837.85 1010
8838.74 996
8839.62 998
8840.51 1028
8841.40 1033
8842.29 1035
8843.17 982
8844.06 929
8844.95 981
8845.84 1015
8846.72 1001
8847.61 1000
8848.50 1007
8849.39 993
8850.27 973
8851.16 941
8852.05 959
8852.94 955
8853.82 947
8854.71 954
8855.60 953
8856.49 909
8857.38 958
8858.26 1000
8859.15 939
8860.04 880
8860.93 873
8861.82 907
8862.71 914
8863.59 892
8864.48 902
8865.37 936
8866.26 921
8867.15 952
8868.04 945
8868.93 991
8869.81 908
8870.70 930
8871.59 891
8872.48 900
8873.37 921
8874.26 907
8875.15 859
8876.04 870
8876.93 886
8877.81 909
8878.70 908
8879.59 884
8880.48 885
8881.37 867
8882.26 877
8883.15 808
8884.04 853
8884.93 818
8885.82 826
8886.71 812
8887.60 814
8888.49 836
8889.38 865
8890.27 870
8891.16 815
8892.05 791
8892.94 837
8893.83 854
8894.72 823
8895.61 836
8896.50 777
8897.39 821
8898.28 830
8899.17 865
8900.06 828
8900.95 870
8901.84 829
8902.73 820
8903.62 769
8904.51 815
8905.40 837
8906.29 855
8907.18 827
8908.07 767
8908.96 852
8909.85 807
8910.74 829
8911.63 829
8912.52 820
8913.41 870
8914.31 846
8915.20 809
8916.09 795
8916.98 812
8917.87 806
8918.76 758
8919.65 807
8920.54 856
8921.43 814
8922.33 810
8923.22 804
8924.11 774
8925.00 801
8925.89 814
8926.78 790
8927.67 794
8928.57 793
8929.46 780
8930.35 789
8931.24 828
8932.13 799
8933.03 808
8933.92 786
8934.81 750
8935.70 752
8936.59 738
8937.49 792
8938.38 733
8939.27 758
8940.16 728
8941.05 762
8941.95 759
8942.84 771
8943.73 719
8944.62 732
8945.52 709
8946.41 758
8947.30 791
8948.19 763
8949.09 784
8949.98 745
8950.87 776
8951.76 782
8952.66 768
8953.55 780
8954.44 757
8955.34 730
8956.23 731
8957.12 733
8958.02 754
8958.91 762
8959.80 718
8960.69 718
8961.59 724
8962.48 726
8963.37 673
8964.27 767
8965.16 754
8966.05 780
8966.95 769
8967.84 766
8968.74 729
8969.63 800
8970.52 792
8971.42 786
8972.31 751
8973.20 702
8974.10 717
8974.99 678
8975.89 678
8976.78 691
8977.67 744
8978.57 759
8979.46 712
8980.36 751
8981.25 752
8982.15 708
8983.04 711
8983.93 716
8984.83 724
8985.72 757
8986.62 703
8987.51 698
8988.41 747
8989.30 738
8990.20 730
8991.09 665
8991.99 714
8992.88 749
8993.78 734
8994.67 714
8995.57 727
8996.46 705
8997.36 748
8998.25 740
8999.15 707
9000.04 695
9000.94 702
9001.83 684
9002.73 762
9003.62 712
9004.52 705
9005.41 716
9006.31 722
9007.20 704
9008.10 674
9009.00 654
9009.89 733
9010.79 728
9011.68 734
9012.58 695
9013.47 665
9014.37 673
9015.27 686
9016.16 698
9017.06 680
9017.95 651
9018.85 661
9019.75 707
9020.64 679
9021.54 696
9022.43 655
9023.33 644
9024.23 628
9025.12 669
9026.02 688
9026.92 691
9027.81 680
9028.71 688
9029.61 698
9030.50 665
9031.40 667
9032.30 658
9033.19 706
9034.09 711
9034.99 728
9035.88 698
9036.78 711
9037.68 754
9038.58 737
9039.47 771
9040.37 742
9041.27 742
9042.16 687
9043.06 706
9043.96 731
9044.86 706
9045.75 690
9046.65 696
9047.55 716
9048.45 724
9049.34 673
9050.24 722
9051.14 702
9052.04 747
9052.94 759
9053.83 722
9054.73 714
9055.63 724
9056.53 702
9057.43 692
9058.32 700
9059.22 719
9060.12 712
9061.02 682
9061.92 709
9062.81 713
9063.71 697
9064.61 701
9065.51 710
9066.41 698
9067.31 681
9068.21 639
9069.10 674
9070.00 715
9070.90 703
9071.80 697
9072.70 692
9073.60 719
9074.50 726
9075.40 722
9076.29 683
9077.19 694
9078.09 675
9078.99 691
9079.89 726
9080.79 697
9081.69 702
9082.59 729
9083.49 660
9084.39 662
9085.29 712
9086.19 673
9087.09 722
9087.98 713
9088.88 722
9089.78 708
9090.68 700
9091.58 710
9092.48 700
9093.38 673
9094.28 728
9095.18 726
9096.08 724
9096.98 740
9097.88 641
9098.78 676
9099.68 705
9100.58 708
9101.48 734
9102.38 739
9103.28 676
9104.18 674
9105.08 664
9105.99 676
9106.89 657
9107.79 689
9108.69 679
9109.59 679
9110.49 660
9111.39 649
9112.29 637
9113.19 639
9114.09 673
9114.99 682
9115.89 707
9116.79 702
9117.69 689
9118.60 666
9119.50 629
9120.40 676
9121.30 727
9122.20 705
9123.10 702
9124.00 676
9124.90 675
9125.81 730
9126.71 732
9127.61 735
9128.51 663
9129.41 694
9130.31 667
9131.22 648
9132.12 662
9133.02 699
9133.92 660
9134.82 688
9135.72 655
9136.63 661
9137.53 675
9138.43 687
9139.33 692
9140.23 650
9141.14 682
9142.04 614
9142.94 664
9143.84 696
9144.75 660
9145.65 658
9146.55 713
9147.45 665
9148.36 697
9149.26 672
9150.16 638
9151.06 692
9151.97 704
9152.87 653
9153.77 654
9154.67 661
9155.58 680
9156.48 653
9157.38 653
9158.29 685
9159.19 653
9160.09 682
9161.00 661
9161.90 701
9162.80 694
9163.71 666
9164.61 627
9165.51 711
9166.42 680
9167.32 733
9168.22 700
9169.13 674
9170.03 697
9170.93 677
9171.84 662
9172.74 700
9173.64 683
9174.55 662
9175.45 684
9176.36 670
9177.26 662
9178.16 648
9179.07 713
9179.97 674
9180.88 674
9181.78 691
9182.69 671
9183.59 675
9184.49 639
9185.40 690
9186.30 673
9187.21 675
9188.11 684
9189.02 685
9189.92 662
9190.82 664
9191.73 676
9192.63 684
9193.54 675
9194.44 665
9195.35 715
9196.25 728
9197.16 750
9198.06 781
9198.97 852
9199.87 812
9200.78 843
9201.68 829
9202.59 811
9203.49 803
9204.40 815
9205.30 758
9206.21 734
9207.12 710
9208.02 706
9208.93 689
9209.83 661
9210.74 711
9211.64 696
9212.55 703
9213.45 692
9214.36 693
9215.27 705
9216.17 739
9217.08 706
9217.98 739
9218.89 731
9219.80 717
9220.70 750
9221.61 703
9222.51 665
9223.42 696
9224.33 708
9225.23 643
9226.14 619
9227.05 625
9227.95 704
9228.86 635
9229.77 655
9230.67 671
9231.58 700
9232.49 684
9233.39 649
9234.30 652
9235.21 644
9236.11 667
9237.02 679
9237.93 694
9238.83 666
9239.74 655
9240.65 663
9241.55 722
9242.46 652
9243.37 626
9244.28 635
9245.18 635
9246.09 663
9247.00 723
9247.91 662
9248.81 638
9249.72 667
9250.63 630
9251.54 633
9252.44 692
9253.35 646
9254.26 634
9255.17 634
9256.07 654
9256.98 652
9257.89 629
9258.80 661
9259.71 661
9260.61 649
9261.52 629
9262.43 634
9263.34 681
9264.25 650
9265.16 668
9266.06 692
9266.97 675
9267.88 615
9268.79 655
9269.70 647
9270.61 648
9271.51 606
9272.42 646
9273.33 641
9274.24 631
9275.15 637
9276.06 654
9276.97 675
9277.88 672
9278.78 668
9279.69 731
9280.60 673
9281.51 670
9282.42 658
9283.33 652
9284.24 638
9285.15 634
9286.06 651
9286.97 643
9287.88 634
9288.79 647
9289.70 647
9290.60 636
9291.51 665
9292.42 713
9293.33 745
9294.24 699
9295.15 669
9296.06 678
9296.97 671
9297.88 685
9298.79 671
9299.70 731
9300.61 682
9301.52 687
9302.43 667
9303.34 707
9304.25 683
9305.16 676
9306.07 684
9306.98 721
9307.89 682
9308.80 676
9309.71 662
9310.63 723
9311.54 685
9312.45 696
9313.36 695
9314.27 689
9315.18 700
9316.09 658
9317.00 675
9317.91 655
9318.82 663
9319.73 659
9320.64 648
9321.55 679
9322.47 671
9323.38 658
9324.29 701
9325.20 697
9326.11 689
9327.02 695
9327.93 697
9328.84 683
9329.76 653
9330.67 644
9331.58 671
9332.49 680
9333.40 653
9334.31 655
9335.23 667
9336.14 700
9337.05 649
9337.96 665
9338.87 659
9339.78 639
9340.70 623
9341.61 675
9342.52 657
9343.43 678
9344.34 683
9345.26 679
9346.17 691
9347.08 654
9347.99 658
9348.91 677
9349.82 645
9350.73 652
9351.64 642
9352.56 657
9353.47 649
9354.38 673
9355.29 662
9356.21 652
9357.12 628
9358.03 643
9358.94 617
9359.86 665
9360.77 671
9361.68 694
9362.60 665
9363.51 648
9364.42 685
9365.34 664
9366.25 645
9367.16 675
9368.08 663
9368.99 684
9369.90 626
9370.82 670
9371.73 621
9372.64 666
9373.56 673
9374.47 672
9375.38 694
9376.30 665
9377.21 654
9378.12 668
9379.04 679
9379.95 658
9380.87 638
9381.78 684
9382.69 676
9383.61 682
9384.52 659
9385.44 706
9386.35 698
9387.27 686
9388.18 722
9389.09 697
9390.01 710
9390.92 771
9391.84 811
9392.75 782
9393.67 769
9394.58 807
9395.50 763
9396.41 778
9397.32 774
9398.24 759
9399.15 712
9400.07 720
9400.98 724
9401.90 738
9402.81 730
9403.73 673
9404.64 715
9405.56 683
9406.47 702
9407.39 730
9408.30 677
9409.22 706
9410.14 728
9411.05 659
9411.97 688
9412.88 683
9413.80 672
9414.71 656
9415.63 714
9416.54 715
9417.46 696
9418.38 696
9419.29 682
9420.21 724
9421.12 683
9422.04 695
9422.95 724
9423.87 696
9424.79 677
9425.70 722
9426.62 718
9427.54 742
9428.45 704
9429.37 703
9430.28 741
9431.20 712
9432.12 712
9433.03 761
9433.95 754
9434.87 725
9435.78 779
9436.70 826
9437.62 815
9438.53 842
9439.45 822
9440.37 851
9441.28 840
9442.20 825
9443.12 865
9444.03 828
9444.95 826
9445.87 792
9446.79 858
9447.70 856
9448.62 903
9449.54 937
9450.45 995
9451.37 1032
9452.29 997
9453.21 1005
9454.12 967
9455.04 924
9455.96 897
9456.88 893
9457.79 873
9458.71 856
9459.63 797
9460.55 783
9461.47 752
9462.38 730
9463.30 736
9464.22 770
9465.14 740
9466.06 728
9466.97 773
9467.89 738
9468.81 775
9469.73 792
9470.65 791
9471.56 759
9472.48 749
9473.40 731
9474.32 719
9475.24 744
9476.16 740
9477.08 793
9477.99 801
9478.91 795
9479.83 823
9480.75 799
9481.67 774
9482.59 793
9483.51 788
9484.43 786
9485.34 789
9486.26 765
9487.18 775
9488.10 765
9489.02 770
9489.94 771
9490.86 766
9491.78 761
9492.70 784
9493.62 733
9494.54 779
9495.46 738
9496.38 724
9497.30 697
9498.22 717
9499.13 749
9500.05 718
9500.97 746
9501.89 747
9502.81 747
9503.73 694
9504.65 782
9505.57 764
9506.49 749
9507.41 720
9508.33 703
9509.25 730
9510.17 798
9511.09 788
9512.01 773
9512.93 752
9513.86 800
9514.78 793
9515.70 783
9516.62 791
9517.54 794
9518.46 873
9519.38 866
9520.30 882
9521.22 859
9522.14 885
9523.06 923
9523.98 894
9524.90 874
9525.82 873
9526.75 852
9527.67 903
9528.59 872
9529.51 868
9530.43 813
9531.35 826
9532.27 794
9533.19 839
9534.11 817
9535.04 844
9535.96 823
9536.88 791
9537.80 773
9538.72 810
9539.64 811
9540.57 748
9541.49 784
9542.41 755
9543.33 713
9544.25 750
9545.17 781
9546.10 774
9547.02 794
9547.94 764
9548.86 740
9549.78 762
9550.71 747
9551.63 758
9552.55 754
9553.47 777
9554.40 828
9555.32 822
9556.24 860
9557.16 787
9558.09 845
9559.01 780
9559.93 803
9560.85 838
9561.78 793
9562.70 837
9563.62 810
9564.54 790
9565.47 776
9566.39 766
9567.31 786
9568.24 757
9569.16 745
9570.08 783
9571.00 768
9571.93 808
9572.85 785
9573.77 837
9574.70 891
9575.62 876
9576.54 856
9577.47 856
9578.39 823
9579.31 842
9580.24 836
9581.16 873
9582.09 826
9583.01 810
9583.93 822
9584.86 837
9585.78 850
9586.70 814
9587.63 753
9588.55 808
9589.48 811
9590.40 821
9591.32 856
9592.25 875
9593.17 894
9594.10 885
9595.02 944
9595.95 984
9596.87 964
9597.79 987
9598.72 949
9599.64 989
9600.57 987
9601.49 986
9602.42 1008
9603.34 969
9604.27 930
9605.19 944
9606.12 920
9607.04 886
9607.97 897
9608.89 885
9609.82 851
9610.74 855
9611.67 841
9612.59 855
9613.52 885
9614.44 827
9615.37 823
9616.29 854
9617.22 882
9618.14 873
9619.07 874
9619.99 836
9620.92 820
9621.85 848
9622.77 830
9623.70 853
9624.62 838
9625.55 891
9626.47 901
9627.40 900
9628.33 865
9629.25 872
9630.18 895
9631.10 904
9632.03 895
9632.96 897
9633.88 905
9634.81 927
9635.73 902
9636.66 964
9637.59 916
9638.51 955
9639.44 1015
9640.37 1012
9641.29 1007
9642.22 1028
9643.15 1076
9644.07 1137
9645.00 1082
9645.93 1090
9646.85 1121
9647.78 1097
9648.71 1119
9649.63 1037
9650.56 1152
9651.49 1154
9652.41 1104
9653.34 1076
9654.27 1083
9655.20 1074
9656.12 1051
9657.05 1062
9657.98 1093
9658.90 1105
9659.83 1097
9660.76 1023
9661.69 1015
9662.61 1068
9663.54 1032
9664.47 1044
9665.40 1067
9666.32 1098
9667.25 1103
9668.18 1118
9669.11 1122
9670.04 1120
9670.96 1128
9671.89 1162
9672.82 1098
9673.75 1087
9674.68 1119
9675.60 1141
9676.53 1129
9677.46 1161
9678.39 1162
9679.32 1179
9680.25 1180
9681.17 1204
9682.10 1216
9683.03 1189
9683.96 1234
9684.89 1288
9685.82 1245
9686.75 1250
9687.67 1283
9688.60 1296
9689.53 1275
9690.46 1332
9691.39 1371
9692.32 1342
9693.25 1398
9694.18 1463
9695.11 1458
9696.03 1514
9696.96 1549
9697.89 1543
9698.82 1616
9699.75 1682
9700.68 1627
9701.61 1584
9702.54 1565
9703.47 1498
9704.40 1415
9705.33 1385
9706.26 1339
9707.19 1318
9708.12 1362
9709.05 1331
9709.98 1279
9710.91 1286
9711.84 1218
9712.77 1347
9713.70 1347
9714.63 1350
9715.56 1304
9716.49 1311
9717.42 1308
9718.35 1278
9719.28 1221
9720.21 1234
9721.14 1156
9722.07 1134
9723.00 1119
9723.93 1173
9724.86 1069
9725.79 1157
9726.72 1104
9727.65 1066
9728.58 1097
9729.51 1117
9730.44 1104
9731.37 1122
9732.31 1078
9733.24 1100
9734.17 1103
9735.10 1093
9736.03 1108
9736.96 1076
9737.89 1082
9738.82 1052
9739.75 1083
9740.69 1069
9741.62 1065
9742.55 1079
9743.48 1082
9744.41 1044
9745.34 1015
9746.27 1029
9747.21 991
9748.14 1008
9749.07 995
9750.00 1023
9750.93 1026
9751.86 1072
9752.80 1057
9753.73 1045
9754.66 999
9755.59 1006
9756.52 1050
9757.46 1011
9758.39 1033
9759.32 1056
9760.25 1007
9761.18 1054
9762.12 1080
9763.05 1066
9763.98 1115
9764.91 1108
9765.85 1118
9766.78 1096
9767.71 1094
9768.64 1104
9769.58 1123
9770.51 1092
9771.44 1065
9772.37 1108
9773.31 1102
9774.24 1104
9775.17 1051
9776.11 1048
9777.04 1119
9777.97 1140
9778.91 1110
9779.84 1075
9780.77 1087
9781.71 1137
9782.64 1099
9783.57 1092
9784.51 1075
9785.44 1093
9786.37 1076
9787.31 1030
9788.24 1024
9789.17 1056
9790.11 1021
9791.04 1026
9791.97 1105
9792.91 1073
9793.84 1119
9794.77 1191
9795.71 1206
9796.64 1165
9797.58 1157
9798.51 1158
9799.44 1126
9800.38 1125
9801.31 1096
9802.25 1030
9803.18 1048
9804.12 1017
9805.05 987
9805.98 959
9806.92 945
9807.85 918
9808.79 937
9809.72 924
9810.66 909
9811.59 872
9812.53 901
9813.46 919
9814.40 869
9815.33 863
9816.27 864
9817.20 886
9818.14 871
9819.07 845
9820.01 832
9820.94 836
9821.88 858
9822.81 853
9823.75 792
9824.68 808
9825.62 808
9826.55 832
9827.49 850
9828.42 839
9829.36 799
9830.29 803
9831.23 850
9832.17 852
9833.10 830
9834.04 818
9834.97 834
9835.91 818
9836.84 829
9837.78 840
9838.72 862
9839.65 840
9840.59 846
9841.52 823
9842.46 867
9843.40 823
9844.33 838
9845.27 825
9846.20 836
9847.14 816
9848.08 843
9849.01 826
9849.95 863
9850.89 858
9851.82 829
9852.76 844
9853.70 896
9854.63 911
9855.57 838
9856.51 842
9857.44 887
9858.38 848
9859.32 863
9860.25 856
9861.19 869
9862.13 870
9863.07 844
9864.00 783
9864.94 795
9865.88 812
9866.81 789
9867.75 827
9868.69 841
9869.63 743
9870.56 784
9871.50 783
9872.44 799
9873.38 812
9874.31 801
9875.25 794
9876.19 798
9877.13 790
9878.07 790
9879.00 797
9879.94 807
9880.88 791
9881.82 776
9882.75 756
9883.69 768
9884.63 770
9885.57 796
9886.51 790
9887.45 772
9888.38 763
9889.32 749
9890.26 747
9891.20 783
9892.14 768
9893.08 788
9894.01 777
9894.95 728
9895.89 796
9896.83 778
9897.77 773
9898.71 767
9899.65 801
9900.59 804
9901.52 744
9902.46 775
9903.40 766
9904.34 844
9905.28 774
9906.22 749
9907.16 762
9908.10 801
9909.04 816
9909.98 823
9910.92 796
9911.86 788
9912.80 811
9913.73 798
9914.67 828
9915.61 787
9916.55 811
9917.49 861
9918.43 836
9919.37 887
9920.31 886
9921.25 925
9922.19 941
9923.13 1008
9924.07 1041
9925.01 1039
9925.95 1088
9926.89 1030
9927.83 1089
9928.77 1041
9929.71 953
9930.65 945
9931.59 909
9932.53 926
9933.47 830
9934.41 915
9935.36 857
9936.30 812
9937.24 812
9938.18 790
9939.12 792
9940.06 812
9941.00 834
9941.94 827
9942.88 795
9943.82 802
9944.76 840
9945.70 820
9946.64 875
9947.59 917
9948.53 927
9949.47 904
9950.41 887
9951.35 851
9952.29 912
9953.23 865
9954.17 806
9955.12 835
9956.06 810
9957.00 781
9957.94 743
9958.88 724
9959.82 754
9960.77 713
9961.71 748
9962.65 752
9963.59 748
9964.53 751
9965.48 730
9966.42 746
9967.36 716
9968.30 696
9969.24 675
9970.19 715
9971.13 701
9972.07 658
9973.01 676
9973.95 691
9974.90 671
9975.84 687
9976.78 723
9977.72 682
9978.67 656
9979.61 685
9980.55 685
9981.50 672
9982.44 619
9983.38 678
9984.32 667
9985.27 687
9986.21 705
9987.15 687
9988.10 691
9989.04 720
9989.98 697
9990.92 728
9991.87 677
9992.81 671
9993.75 687
9994.70 711
9995.64 667
9996.58 637
9997.53 654
9998.47 699
9999.41 713
10000.36 684
10001.30 711
10002.25 664
10003.19 697
10004.13 671
10005.08 687
10006.02 664
10006.96 667
10007.91 701
10008.85 669
10009.80 676
10010.74 661
10011.68 691
10012.63 658
10013.57 668
10014.52 635
10015.46 655
10016.41 672
10017.35 665
10018.29 690
10019.24 676
10020.18 669
10021.13 610
10022.07 675
10023.02 629
10023.96 647
10024.91 665
10025.85 699
10026.80 680
10027.74 651
10028.69 658
10029.63 631
10030.58 659
10031.52 654
10032.47 642
10033.41 661
10034.36 672
10035.30 655
10036.25 636
10037.19 639
10038.14 637
10039.08 658
10040.03 611
10040.97 637
10041.92 622
10042.87 619
10043.81 669
10044.76 651
10045.70 665
10046.65 666
10047.59 670
10048.54 630
10049.49 607
10050.43 630
10051.38 631
10052.32 572
10053.27 629
10054.22 606
10055.16 592
10056.11 601
10057.05 668
10058.00 619
10058.95 623
10059.89 645
10060.84 634
10061.79 657
10062.73 618
10063.68 634
10064.63 641
10065.57 656
10066.52 636
10067.47 624
10068.41 620
10069.36 607
10070.31 581
10071.25 609
10072.20 607
10073.15 638
10074.10 618
10075.04 610
10075.99 635
10076.94 627
10077.88 632
10078.83 623
10079.78 593
10080.73 612
10081.67 578
10082.62 602
10083.57 597
10084.52 596
10085.46 638
10086.41 634
10087.36 601
10088.31 577
10089.25 596
10090.20 604
10091.15 609
10092.10 594
10093.05 622
10093.99 591
10094.94 631
10095.89 646
10096.84 634
10097.79 643
10098.73 615
10099.68 604
10100.63 617
10101.58 606
10102.53 603
10103.48 589
10104.42 626
10105.37 647
10106.32 636
10107.27 636
10108.22 628
10109.17 607
10110.12 619
10111.06 615
10112.01 614
10112.96 593
10113.91 647
10114.86 614
10115.81 631
10116.76 603
10117.71 638
10118.66 655
10119.61 642
10120.56 616
10121.50 617
10122.45 604
10123.40 569
10124.35 602
10125.30 597
10126.25 591
10127.20 630
10128.15 581
10129.10 578
10130.05 605
10131.00 607
10131.95 594
10132.90 578
10133.85 606
10134.80 664
10135.75 626
10136.70 609
10137.65 625
10138.60 620
10139.55 607
10140.50 623
10141.45 642
10142.40 648
10143.35 645
10144.30 631
10145.25 611
10146.20 648
10147.15 637
10148.10 645
10149.05 629
10150.00 647
10150.95 653
10151.90 631
10152.86 677
10153.81 656
10154.76 634
10155.71 628
10156.66 642
10157.61 628
10158.56 651
10159.51 592
10160.46 647
10161.41 653
10162.37 616
10163.32 631
10164.27 729
10165.22 669
10166.17 677
10167.12 693
10168.07 721
10169.03 712
10169.98 687
10170.93 674
10171.88 670
10172.83 661
10173.78 654
10174.74 685
10175.69 724
10176.64 744
10177.59 700
10178.54 721
10179.49 737
10180.45 702
10181.40 715
10182.35 726
10183.30 698
10184.26 721
10185.21 646
10186.16 712
10187.11 701
10188.06 710
10189.02 713
10189.97 717
10190.92 741
10191.87 748
10192.83 727
10193.78 764
10194.73 713
10195.69 717
10196.64 717
10197.59 688
10198.54 712
10199.50 778
10200.45 792
10201.40 826
10202.36 796
10203.31 790
10204.26 816
10205.22 846
10206.17 785
10207.12 797
10208.08 797
10209.03 802
10209.98 784
10210.94 814
10211.89 834
10212.84 800
10213.80 781
10214.75 758
10215.70 794
10216.66 785
10217.61 780
10218.56 792
10219.52 749
10220.47 811
10221.43 774
10222.38 794
10223.33 780
10224.29 787
10225.24 757
10226.20 776
10227.15 796
10228.11 842
10229.06 926
10230.01 955
10230.97 967
10231.92 987
10232.88 991
10233.83 1035
10234.79 1111
10235.74 1074
10236.70 1018
10237.65 1047
10238.60 1036
10239.56 1019
10240.51 991
10241.47 926
10242.42 930
10243.38 877
10244.33 843
10245.29 802
10246.24 832
10247.20 807
10248.15 794
10249.11 820
10250.07 757
10251.02 792
10251.98 743
10252.93 759
10253.89 771
10254.84 760
10255.80 775
10256.75 758
10257.71 728
10258.67 727
10259.62 760
10260.58 717
10261.53 704
10262.49 724
10263.44 707
10264.40 724
10265.36 748
10266.31 771
10267.27 749
10268.22 714
10269.18 701
10270.14 756
10271.09 703
10272.05 716
10273.01 711
10273.96 738
10274.92 739
10275.87 740
10276.83 744
10277.79 687
10278.74 726
10279.70 674
10280.66 682
10281.61 665
10282.57 635
10283.53 661
10284.49 660
10285.44 642
10286.40 680
10287.36 666
10288.31 668
10289.27 671
10290.23 659
10291.18 674
10292.14 661
10293.10 628
10294.06 631
10295.01 695
10295.97 655
10296.93 642
10297.89 671
10298.84 691
10299.80 673
10300.76 639
10301.72 604
10302.67 630
10303.63 673
10304.59 637
10305.55 631
10306.51 654
10307.46 633
10308.42 617
10309.38 697
10310.34 683
10311.30 626
10312.25 639
10313.21 672
10314.17 675
10315.13 669
10316.09 619
10317.05 598
10318.00 618
10318.96 685
10319.92 651
10320.88 603
10321.84 612
10322.80 582
10323.76 607
10324.71 628
10325.67 615
10326.63 592
10327.59 636
10328.55 656
10329.51 649
10330.47 642
10331.43 613
10332.39 661
10333.35 675
10334.30 613
10335.26 607
10336.22 597
10337.18 632
10338.14 617
10339.10 591
10340.06 607
10341.02 612
10341.98 615
10342.94 605
10343.90 565
10344.86 593
10345.82 577
10346.78 597
10347.74 600
10348.70 611
10349.66 589
10350.62 631
10351.58 624
10352.54 597
10353.50 612
10354.46 610
10355.42 604
10356.38 636
10357.34 613
10358.30 636
10359.26 574
10360.22 590
10361.18 578
10362.14 584
10363.10 604
10364.06 583
10365.02 578
10365.98 564
10366.94 547
10367.90 563
10368.87 577
10369.83 573
10370.79 555
10371.75 550
10372.71 568
10373.67 589
10374.63 553
10375.59 546
10376.55 568
10377.51 531
10378.48 546
10379.44 526
10380.40 567
10381.36 572
10382.32 579
10383.28 576
10384.24 572
10385.21 546
10386.17 542
10387.13 588
10388.09 613
10389.05 589
10390.01 525
10390.98 553
10391.94 539
10392.90 547
10393.86 540
10394.82 590
10395.79 580
10396.75 586
10397.71 556
10398.67 560
10399.63 562
10400.60 582
10401.56 572
10402.52 540
10403.48 546
10404.45 574
10405.41 577
10406.37 576
10407.33 593
10408.30 589
10409.26 564
10410.22 593
10411.18 587
10412.15 556
10413.11 573
10414.07 557
10415.04 630
10416.00 629
10416.96 584
10417.93 582
10418.89 575
10419.85 616
10420.81 657
10421.78 624
10422.74 575
10423.70 562
10424.67 621
10425.63 594
10426.59 558
10427.56 553
10428.52 559
10429.49 575
10430.45 591
10431.41 545
10432.38 585
10433.34 560
10434.30 536
10435.27 618
10436.23 581
10437.20 570
10438.16 547
10439.12 552
10440.09 565
10441.05 545
10442.02 523
10442.98 542
10443.94 560
10444.91 554
10445.87 526
10446.84 537
10447.80 557
10448.77 558
10449.73 527
10450.70 562
10451.66 531
10452.63 554
10453.59 548
10454.55 509
10455.52 528
10456.48 520
10457.45 535
10458.41 568
10459.38 549
10460.34 501
10461.31 524
10462.27 541
10463.24 563
10464.20 530
10465.17 559
10466.14 553
10467.10 511
10468.07 538
10469.03 505
10470.00 529
10470.96 542
10471.93 529
10472.89 532
10473.86 528
10474.82 595
10475.79 593
10476.76 541
10477.72 512
10478.69 513
10479.65 553
10480.62 548
10481.59 556
10482.55 503
10483.52 502
10484.48 534
10485.45 535
10486.42 536
10487.38 537
10488.35 563
10489.32 519
10490.28 543
10491.25 525
10492.21 522
10493.18 526
10494.15 548
10495.11 531
10496.08 543
10497.05 539
10498.01 521
10498.98 550
10499.95 534
10500.92 564
10501.88 493
10502.85 546
10503.82 534
10504.78 509
10505.75 501
10506.72 524
10507.68 533
10508.65 547
10509.62 540
10510.59 488
10511.55 532
10512.52 531
10513.49 521
10514.46 538
10515.42 550
10516.39 533
10517.36 539
10518.33 503
10519.29 519
10520.26 504
10521.23 539
10522.20 525
10523.17 545
10524.13 550
10525.10 521
10526.07 519
10527.04 531
10528.01 525
10528.97 531
10529.94 511
10530.91 550
10531.88 534
10532.85 507
10533.82 545
10534.78 544
10535.75 547
10536.72 570
10537.69 559
10538.66 548
10539.63 552
10540.60 541
10541.56 532
10542.53 523
10543.50 535
10544.47 532
10545.44 532
10546.41 541
10547.38 558
10548.35 548
10549.32 510
10550.29 527
10551.25 544
10552.22 552
10553.19 558
10554.16 567
10555.13 581
10556.10 593
10557.07 569
10558.04 602
10559.01 631
10559.98 626
10560.95 627
10561.92 580
10562.89 591
10563.86 586
10564.83 571
10565.80 544
10566.77 564
10567.74 544
10568.71 588
10569.68 583
10570.65 564
10571.62 524
10572.59 550
10573.56 578
10574.53 564
10575.50 540
10576.47 592
10577.44 582
10578.41 562
10579.38 540
10580.35 556
10581.32 546
10582.29 535
10583.26 565
10584.23 558
10585.21 531
10586.18 533
10587.15 584
10588.12 599
10589.09 585
10590.06 573
10591.03 563
10592.00 565
10592.97 565
10593.94 607
10594.92 606
10595.89 612
10596.86 590
10597.83 583
10598.80 599
10599.77 593
10600.74 585
10601.71 611
10602.69 621
10603.66 629
10604.63 659
10605.60 655
10606.57 662
10607.54 678
10608.52 699
10609.49 709
10610.46 668
10611.43 645
10612.40 668
10613.38 687
10614.35 686
10615.32 673
10616.29 581
10617.27 603
10618.24 621
10619.21 633
10620.18 584
10621.15 632
10622.13 602
10623.10 577
10624.07 611
10625.04 622
10626.02 633
10626.99 634
10627.96 633
10628.94 591
10629.91 600
10630.88 611
10631.85 678
10632.83 656
10633.80 670
10634.77 640
10635.75 670
10636.72 654
10637.69 662
10638.67 661
10639.64 658
10640.61 675
10641.59 653
10642.56 618
10643.53 575
10644.51 597
10645.48 617
10646.45 605
10647.43 580
10648.40 545
10649.37 577
10650.35 603
10651.32 524
10652.30 516
10653.27 529
10654.24 541
10655.22 543
10656.19 546
10657.16 537
10658.14 518
10659.11 510
10660.09 545
10661.06 544
10662.04 539
10663.01 561
10663.98 544
10664.96 511
10665.93 532
10666.91 574
10667.88 559
10668.86 544
10669.83 542
10670.81 565
10671.78 584
10672.76 577
10673.73 543
10674.71 556
10675.68 577
10676.66 556
10677.63 578
10678.61 523
10679.58 526
10680.56 539
10681.53 552
10682.51 558
10683.48 561
10684.46 568
10685.43 551
10686.41 558
10687.38 527
10688.36 515
10689.33 506
10690.31 525
10691.28 541
10692.26 562
10693.24 544
10694.21 547
10695.19 519
10696.16 516
10697.14 507
10698.12 532
10699.09 528
10700.07 548
10701.04 559
10702.02 527
10703.00 520
10703.97 540
10704.95 536
10705.92 521
10706.90 529
10707.88 528
10708.85 500
10709.83 533
10710.81 531
10711.78 561
10712.76 544
10713.74 463
10714.71 521
10715.69 504
10716.67 514
10717.64 509
10718.62 505
10719.60 526
10720.57 506
10721.55 533
10722.53 521
10723.50 510
10724.48 469
10725.46 511
10726.44 489
10727.41 534
10728.39 487
10729.37 507
10730.35 499
10731.32 521
10732.30 517
10733.28 508
10734.26 561
10735.23 522
10736.21 496
10737.19 530
10738.17 526
10739.14 490
10740.12 512
10741.10 519
10742.08 524
10743.06 485
10744.03 509
10745.01 521
10745.99 495
10746.97 474
10747.95 485
10748.92 488
10749.90 469
10750.88 525
10751.86 492
10752.84 475
10753.82 472
10754.79 490
10755.77 481
10756.75 524
10757.73 481
10758.71 504
10759.69 501
10760.67 491
10761.65 470
10762.62 496
10763.60 507
10764.58 508
10765.56 502
10766.54 485
10767.52 495
10768.50 514
10769.48 533
10770.46 516
10771.44 512
10772.42 513
10773.39 560
10774.37 511
10775.35 515
10776.33 461
10777.31 495
10778.29 493
10779.27 470
10780.25 496
10781.23 507
10782.21 494
10783.19 456
10784.17 502
10785.15 511
10786.13 525
10787.11 511
10788.09 518
10789.07 504
10790.05 507
10791.03 499
10792.01 534
10792.99 512
10793.97 494
10794.95 522
10795.93 478
10796.91 462
10797.89 481
10798.87 504
10799.85 502
10800.83 538
10801.82 523
10802.80 523
10803.78 473
10804.76 467
10805.74 485
10806.72 510
10807.70 533
10808.68 514
10809.66 489
10810.64 484
10811.62 506
10812.61 494
10813.59 493
10814.57 490
10815.55 513
10816.53 496
10817.51 496
10818.49 477
10819.47 503
10820.46 503
10821.44 498
10822.42 475
10823.40 499
10824.38 481
10825.36 527
10826.35 530
10827.33 510
10828.31 476
10829.29 467
10830.27 474
10831.25 516
10832.24 537
10833.22 510
10834.20 518
10835.18 513
10836.17 527
10837.15 511
10838.13 525
10839.11 492
10840.09 522
10841.08 536
10842.06 530
10843.04 511
10844.02 515
10845.01 522
10845.99 504
10846.97 518
10847.96 502
10848.94 508
10849.92 520
10850.90 542
10851.89 522
10852.87 524
10853.85 543
10854.84 543
10855.82 551
10856.80 514
10857.78 534
10858.77 499
10859.75 498
10860.73 515
10861.72 529
10862.70 544
10863.68 539
10864.67 534
10865.65 567
10866.64 489
10867.62 548
10868.60 536
10869.59 539
10870.57 513
10871.55 537
10872.54 523
10873.52 521
10874.51 543
10875.49 508
10876.47 565
10877.46 538
10878.44 529
10879.43 528
10880.41 570
10881.39 515
10882.38 543
10883.36 557
10884.35 529
10885.33 539
10886.32 551
10887.30 552
10888.29 542
10889.27 583
10890.25 598
10891.24 534
10892.22 557
10893.21 578
10894.19 559
10895.18 573
10896.16 565
10897.15 554
10898.13 540
10899.12 557
10900.10 594
10901.09 592
10902.07 581
10903.06 546
10904.04 569
10905.03 601
10906.01 613
10907.00 603
10907.99 604
10908.97 604
10909.96 667
10910.94 634
10911.93 652
10912.91 588
10913.90 649
10914.88 648
10915.87 654
10916.86 670
10917.84 683
10918.83 665
10919.81 646
10920.80 632
10921.79 667
10922.77 684
10923.76 675
10924.74 663
10925.73 673
10926.72 679
10927.70 675
10928.69 663
10929.68 716
10930.66 682
10931.65 670
10932.64 725
10933.62 713
10934.61 766
10935.60 751
10936.58 691
10937.57 756
10938.56 725
10939.54 781
10940.53 813
10941.52 809
10942.50 754
10943.49 749
10944.48 788
10945.47 844
10946.45 850
10947.44 849
10948.43 856
10949.41 892
10950.40 904
10951.39 942
10952.38 988
10953.36 1000
10954.35 1065
10955.34 1120
10956.33 1124
10957.31 1111
10958.30 1083
10959.29 1059
10960.28 1123
10961.27 1052
10962.25 1070
10963.24 1008
10964.23 1025
10965.22 987
10966.21 1007
10967.19 974
10968.18 922
10969.17 931
10970.16 890
10971.15 900
10972.13 889
10973.12 916
10974.11 895
10975.10 893
10976.09 876
10977.08 910
10978.07 910
10979.05 908
10980.04 914
10981.03 899
10982.02 889
10983.01 938
10984.00 938
10984.99 970
10985.98 1031
10986.96 1006
10987.95 1064
10988.94 1103
10989.93 1177
10990.92 1236
10991.91 1336
10992.90 1317
10993.89 1410
10994.88 1538
10995.87 1634
10996.86 1663
10997.85 1653
10998.84 1687
10999.83 1648
11000.82 1569
11001.81 1579
11002.79 1496
11003.78 1422
11004.77 1356
11005.76 1229
11006.75 1199
11007.74 1144
11008.73 1090
11009.72 1058
11010.71 1027
11011.70 997
11012.69 945
11013.68 906
11014.67 876
11015.67 896
11016.66 872
11017.65 877
11018.64 845
11019.63 820
11020.62 801
11021.61 821
11022.60 800
11023.59 796
11024.58 794
11025.57 807
11026.56 758
11027.55 777
11028.54 725
11029.53 765
11030.52 736
11031.52 809
11032.51 771
11033.50 745
11034.49 789
11035.48 759
11036.47 775
11037.46 774
11038.45 763
11039.45 746
11040.44 754
11041.43 738
11042.42 747
11043.41 728
11044.40 742
11045.39 737
11046.39 734
11047.38 711
11048.37 695
11049.36 697
11050.35 694
11051.35 671
11052.34 656
11053.33 709
11054.32 718
11055.31 663
11056.31 689
11057.30 700
11058.29 661
11059.28 673
11060.27 654
11061.27 660
11062.26 675
11063.25 714
11064.24 672
11065.24 657
11066.23 697
11067.22 672
11068.21 675
11069.21 665
11070.20 708
11071.19 670
11072.19 666
11073.18 624
11074.17 643
11075.16 660
11076.16 693
11077.15 707
11078.14 669
11079.14 710
11080.13 690
11081.12 687
11082.12 646
11083.11 697
11084.10 660
11085.10 652
11086.09 663
11087.08 637
11088.08 606
11089.07 627
11090.06 633
11091.06 599
11092.05 631
11093.04 649
11094.04 635
11095.03 645
11096.03 668
11097.02 629
11098.01 640
11099.01 613
11100.00 626
11101.00 620
11101.99 649
11102.98 648
11103.98 657
11104.97 619
11105.97 623
11106.96 639
11107.96 629
11108.95 586
11109.95 626
11110.94 624
11111.93 600
11112.93 610
11113.92 626
11114.92 621
11115.91 605
11116.91 633
11117.90 608
11118.90 629
11119.89 600
11120.89 616
11121.88 625
11122.88 631
11123.87 608
11124.87 620
11125.86 647
11126.86 647
11127.85 620
11128.85 608
11129.84 621
11130.84 582
11131.84 660
11132.83 603
11133.83 634
11134.82 584
11135.82 601
11136.81 593
11137.81 631
11138.81 624
11139.80 615
11140.80 587
11141.79 597
11142.79 600
11143.79 613
11144.78 603
11145.78 642
11146.77 629
11147.77 574
11148.77 598
11149.76 620
11150.76 614
11151.75 599
11152.75 588
11153.75 570
11154.74 591
11155.74 561
11156.74 581
11157.73 597
11158.73 599
11159.73 559
11160.72 585
11161.72 592
11162.72 552
11163.71 579
11164.71 538
11165.71 587
11166.71 547
11167.70 548
11168.70 549
11169.70 532
11170.69 572
11171.69 525
11172.69 582
11173.69 537
11174.68 583
11175.68 574
11176.68 568
11177.68 539
11178.67 526
11179.67 534
11180.67 601
11181.67 569
11182.66 563
11183.66 539
11184.66 563
11185.66 585
11186.66 561
11187.65 540
11188.65 532
11189.65 532
11190.65 554
11191.65 527
11192.64 534
11193.64 570
11194.64 591
11195.64 592
11196.64 566
11197.64 565
11198.63 524
11199.63 552
11200.63 546
11201.63 533
11202.63 541
11203.63 560
11204.63 558
11205.63 580
11206.62 573
11207.62 603
11208.62 557
11209.62 554
11210.62 546
11211.62 531
11212.62 593
11213.62 550
11214.62 565
11215.62 533
11216.61 514
11217.61 533
11218.61 520
11219.61 545
11220.61 533
11221.61 542
11222.61 569
11223.61 568
11224.61 565
11225.61 549
11226.61 566
11227.61 581
11228.61 569
11229.61 554
11230.61 515
11231.61 556
11232.61 544
11233.61 589
11234.61 532
11235.61 580
11236.61 554
11237.61 560
11238.61 563
11239.61 533
11240.61 554
11241.61 539
11242.61 570
11243.61 558
11244.61 582
11245.61 580
11246.61 561
11247.61 567
11248.62 553
11249.62 532
11250.62 596
11251.62 608
11252.62 600
11253.62 604
11254.62 539
11255.62 557
11256.62 577
11257.62 555
11258.62 524
11259.63 586
11260.63 579
11261.63 608
11262.63 586
11263.63 616
11264.63 623
11265.63 599
11266.64 599
11267.64 668
11268.64 645
11269.64 623
11270.64 665
11271.64 667
11272.65 690
11273.65 686
11274.65 693
11275.65 661
11276.65 656
11277.65 625
11278.66 656
11279.66 664
11280.66 671
11281.66 603
11282.67 607
11283.67 623
11284.67 612
11285.67 597
11286.67 584
11287.68 578
11288.68 559
11289.68 591
11290.68 585
11291.69 579
11292.69 539
11293.69 583
11294.70 546
11295.70 582
11296.70 516
11297.70 503
11298.71 534
11299.71 545
11300.71 577
11301.72 569
11302.72 587
11303.72 554
11304.72 557
11305.73 571
11306.73 576
11307.73 549
11308.74 559
11309.74 592
11310.74 588
11311.75 571
11312.75 585
11313.76 592
11314.76 598
11315.76 606
11316.77 587
11317.77 585
11318.77 596
11319.78 593
11320.78 548
11321.79 585
11322.79 566
11323.79 596
11324.80 583
11325.80 587
11326.81 585
11327.81 608
11328.81 580
11329.82 565
11330.82 623
11331.83 611
11332.83 631
11333.84 658
11334.84 671
11335.85 670
11336.85 675
11337.85 648
11338.86 697
11339.86 651
11340.87 658
11341.87 627
11342.88 662
11343.88 645
11344.89 641
11345.89 609
11346.90 609
11347.90 606
11348.91 600
11349.91 593
11350.92 581
11351.92 576
11352.93 526
11353.94 563
11354.94 575
11355.95 546
11356.95 537
11357.96 556
11358.96 530
11359.97 534
11360.97 529
11361.98 572
11362.99 521
11363.99 543
11365.00 566
11366.00 524
11367.01 514
11368.02 489
11369.02 546
11370.03 523
11371.03 552
11372.04 526
11373.05 501
11374.05 529
11375.06 532
11376.06 532
11377.07 540
11378.08 545
11379.08 527
11380.09 503
11381.10 515
11382.10 516
11383.11 496
11384.12 537
11385.12 524
11386.13 518
11387.14 505
11388.14 545
11389.15 563
11390.16 553
11391.17 552
11392.17 524
11393.18 518
11394.19 558
11395.19 543
11396.20 522
11397.21 517
11398.22 520
11399.22 549
11400.23 496
11401.24 541
11402.25 526
11403.25 521
11404.26 531
11405.27 559
11406.28 548
11407.28 541
11408.29 486
11409.30 518
11410.31 526
11411.31 532
11412.32 553
11413.33 531
11414.34 529
11415.35 541
11416.35 569
11417.36 542
11418.37 561
11419.38 524
11420.39 517
11421.40 510
11422.40 543
11423.41 529
11424.42 535
11425.43 516
11426.44 524
11427.45 562
11428.46 582
11429.46 560
11430.47 535
11431.48 510
11432.49 511
11433.50 554
11434.51 526
11435.52 533
11436.53 531
11437.54 533
11438.54 532
11439.55 512
11440.56 512
11441.57 569
11442.58 523
11443.59 530
11444.60 530
11445.61 564
11446.62 546
11447.63 495
11448.64 496
11449.65 520
11450.66 590
11451.67 498
11452.68 541
11453.69 533
11454.70 548
11455.71 538
11456.72 528
11457.73 535
11458.74 570
11459.75 561
11460.76 540
11461.77 545
11462.78 549
11463.79 540
11464.80 559
11465.81 552
11466.82 551
11467.83 569
11468.84 541
11469.85 550
11470.86 551
11471.87 558
11472.88 565
11473.89 572
11474.90 550
11475.91 580
11476.92 552
11477.93 560
11478.95 598
11479.96 562
11480.97 571
11481.98 576
11482.99 582
11484.00 598
11485.01 594
11486.02 604
11487.03 615
11488.05 580
11489.06 592
11490.07 609
11491.08 592
11492.09 647
11493.10 639
11494.11 637
11495.13 589
11496.14 638
11497.15 621
11498.16 620
11499.17 609
11500.18 646
11501.20 634
11502.21 619
11503.22 643
11504.23 645
11505.24 666
11506.26 696
11507.27 675
11508.28 711
11509.29 714
11510.30 690
11511.32 692
11512.33 740
11513.34 758
11514.35 747
11515.37 755
11516.38 832
11517.39 806
11518.40 806
11519.42 849
11520.43 917
11521.44 941
11522.45 904
11523.47 965
11524.48 931
11525.49 926
11526.51 971
11527.52 1030
11528.53 1092
11529.55 1176
11530.56 1178
11531.57 1305
11532.59 1356
11533.60 1458
11534.61 1525
11535.63 1504
11536.64 1565
11537.65 1505
11538.67 1528
11539.68 1534
11540.69 1454
11541.71 1442
11542.72 1370
11543.73 1203
11544.75 1179
11545.76 1085
11546.78 1058
11547.79 989
11548.80 964
11549.82 909
11550.83 861
11551.85 872
11552.86 803
11553.87 781
11554.89 764
11555.90 761
11556.92 760
11557.93 768
11558.95 779
11559.96 703
11560.97 718
11561.99 738
11563.00 715
11564.02 682
11565.03 715
11566.05 741
11567.06 725
11568.08 721
11569.09 757
11570.11 711
11571.12 724
11572.14 741
11573.15 769
11574.17 758
11575.18 764
11576.20 753
11577.21 797
11578.23 777
11579.24 735
11580.26 763
11581.27 740
11582.29 751
11583.30 704
11584.32 707
11585.33 721
11586.35 708
11587.37 730
11588.38 734
11589.40 750
11590.41 785
11591.43 830
11592.44 847
11593.46 862
11594.48 870
11595.49 904
11596.51 879
11597.52 856
11598.54 845
11599.56 886
11600.57 878
11601.59 828
11602.61 796
11603.62 815
11604.64 779
11605.66 751
11606.67 749
11607.69 750
11608.70 756
11609.72 702
11610.74 754
11611.75 738
11612.77 708
11613.79 716
11614.81 715
11615.82 706
11616.84 711
11617.86 707
11618.87 722
11619.89 705
11620.91 713
11621.92 676
11622.94 667
11623.96 666
11624.98 656
11625.99 631
11627.01 611
11628.03 618
11629.05 654
11630.06 626
11631.08 567
11632.10 597
11633.12 618
11634.13 609
11635.15 617
11636.17 590
11637.19 595
11638.20 608
11639.22 593
11640.24 603
11641.26 600
11642.28 580
11643.29 566
11644.31 548
11645.33 570
11646.35 567
11647.37 582
11648.39 535
11649.40 577
11650.42 529
11651.44 568
11652.46 591
11653.48 556
11654.50 592
11655.51 542
11656.53 559
11657.55 569
11658.57 588
11659.59 547
11660.61 561
11661.63 532
11662.65 539
11663.67 550
11664.68 567
11665.70 574
11666.72 520
11667.74 584
11668.76 576
11669.78 538
11670.80 576
11671.82 577
11672.84 536
11673.86 556
11674.88 539
11675.90 560
11676.92 550
11677.94 545
11678.96 563
11679.98 537
11680.99 533
11682.01 533
11683.03 552
11684.05 554
11685.07 518
11686.09 520
11687.11 545
11688.13 536
11689.15 526
11690.17 533
11691.19 524
11692.21 495
11693.24 559
11694.26 533
11695.28 515
11696.30 514
11697.32 540
11698.34 544
11699.36 518
11700.38 500
11701.40 513
11702.42 463
11703.44 520
11704.46 487
11705.48 495
11706.50 503
11707.52 499
11708.54 480
11709.57 505
11710.59 490
11711.61 521
11712.63 507
11713.65 496
11714.67 483
11715.69 449
11716.71 488
11717.73 475
11718.76 481
11719.78 458
11720.80 484
11721.82 492
11722.84 498
11723.86 497
11724.89 490
11725.91 518
11726.93 484
11727.95 499
11728.97 466
11729.99 493
11731.02 484
11732.04 487
11733.06 516
11734.08 514
11735.10 520
11736.13 513
11737.15 493
11738.17 491
11739.19 494
11740.22 492
11741.24 497
11742.26 459
11743.28 452
11744.30 461
11745.33 498
11746.35 504
11747.37 495
11748.40 466
11749.42 436
11750.44 447
11751.46 471
11752.49 472
11753.51 472
11754.53 471
11755.56 477
11756.58 479
11757.60 475
11758.62 487
11759.65 463
11760.67 462
11761.69 469
11762.72 467
11763.74 471
11764.76 462
11765.79 491
11766.81 503
11767.83 498
11768.86 468
11769.88 464
11770.91 470
11771.93 516
11772.95 493
11773.98 475
11775.00 468
11776.02 449
11777.05 470
11778.07 430
11779.10 459
11780.12 452
11781.14 468
11782.17 472
11783.19 511
11784.22 485
11785.24 468
11786.26 460
11787.29 469
11788.31 477
11789.34 477
11790.36 435
11791.39 462
11792.41 492
11793.44 487
11794.46 463
11795.49 467
11796.51 491
11797.54 480
11798.56 467
11799.59 490
11800.61 485
11801.63 454
11802.66 461
11803.69 468
11804.71 496
11805.74 498
11806.76 467
11807.79 432
11808.81 437
11809.84 449
11810.86 475
11811.89 531
11812.91 490
11813.94 457
11814.96 459
11815.99 495
11817.01 492
11818.04 503
11819.07 444
11820.09 469
11821.12 436
11822.14 486
11823.17 464
11824.20 484
11825.22 488
11826.25 463
11827.27 499
11828.30 499
11829.33 510
11830.35 508
11831.38 504
11832.40 493
11833.43 475
11834.46 472
11835.48 516
11836.51 468
11837.54 486
11838.56 497
11839.59 496
11840.62 466
11841.64 518
11842.67 467
11843.70 476
11844.72 503
11845.75 500
11846.78 481
11847.80 520
11848.83 536
11849.86 519
11850.89 519
11851.91 509
11852.94 469
11853.97 474
11854.99 520
11856.02 470
11857.05 471
11858.08 534
11859.10 508
11860.13 487
11861.16 520
11862.19 492
11863.21 466
11864.24 503
11865.27 503
11866.30 516
11867.33 526
11868.35 546
11869.38 540
11870.41 527
11871.44 498
11872.47 519
11873.49 507
11874.52 567
11875.55 548
11876.58 571
11877.61 553
11878.63 540
11879.66 547
11880.69 528
11881.72 574
11882.75 603
11883.78 603
11884.81 568
11885.83 621
11886.86 617
11887.89 632
11888.92 613
11889.95 623
11890.98 649
11892.01 651
11893.04 655
11894.06 634
11895.09 676
11896.12 693
11897.15 731
11898.18 742
11899.21 775
11900.24 759
11901.27 735
11902.30 766
11903.33 729
11904.36 715
11905.39 700
11906.42 703
11907.45 773
11908.48 745
11909.50 741
11910.53 746
11911.56 743
11912.59 749
11913.62 747
11914.65 705
11915.68 710
11916.71 679
11917.74 662
11918.77 767
11919.80 770
11920.83 781
11921.86 791
11922.89 811
11923.92 842
11924.95 883
11925.99 849
11927.02 866
11928.05 914
11929.08 959
11930.11 930
11931.14 883
11932.17 879
11933.20 838
11934.23 852
11935.26 818
11936.29 782
11937.32 826
11938.35 819
11939.38 780
11940.41 689
11941.45 701
11942.48 676
11943.51 699
11944.54 696
11945.57 640
11946.60 631
11947.63 658
11948.66 621
11949.70 589
11950.73 599
11951.76 606
11952.79 581
11953.82 598
11954.85 577
11955.88 592
11956.92 612
11957.95 581
11958.98 626
11960.01 589
11961.04 568
11962.08 624
11963.11 631
11964.14 620
11965.17 638
11966.20 643
11967.24 602
11968.27 644
11969.30 583
11970.33 610
11971.36 582
11972.40 590
11973.43 616
11974.46 600
11975.49 603
11976.53 615
11977.56 631
11978.59 609
11979.62 616
11980.66 624
11981.69 617
11982.72 608
11983.76 604
11984.79 598
11985.82 596
11986.85 613
11987.89 619
11988.92 603
11989.95 610
11990.99 626
11992.02 628
11993.05 645
11994.09 608
11995.12 613
11996.15 621
11997.19 613
11998.22 629
11999.25 603
12000.29 620
12001.32 648
12002.35 619
12003.39 604
12004.42 660
12005.46 661
12006.49 650
12007.52 646
12008.56 688
12009.59 678
12010.63 681
12011.66 707
12012.69 719
12013.73 701
12014.76 702
12015.80 717
12016.83 713
12017.86 716
12018.90 699
12019.93 721
12020.97 716
12022.00 724
12023.04 716
12024.07 740
12025.11 702
12026.14 689
12027.18 712
12028.21 687
12029.25 681
12030.28 640
12031.32 644
12032.35 728
12033.39 709
12034.42 693
12035.46 692
12036.49 652
12037.53 693
12038.56 676
12039.60 690
12040.63 666
12041.67 658
12042.70 673
12043.74 648
12044.77 651
12045.81 633
12046.84 689
12047.88 654
12048.92 647
12049.95 641
12050.99 650
12052.02 681
12053.06 682
12054.09 646
12055.13 626
12056.17 629
12057.20 665
12058.24 642
12059.27 619
12060.31 604
12061.35 591
12062.38 622
12063.42 621
12064.46 599
12065.49 638
12066.53 637
12067.56 626
12068.60 629
12069.64 602
12070.67 597
12071.71 602
12072.75 563
12073.78 578
12074.82 599
12075.86 591
12076.89 603
12077.93 606
12078.97 607
12080.01 593
12081.04 579
12082.08 627
12083.12 624
12084.15 623
12085.19 607
12086.23 597
12087.27 663
12088.30 596
12089.34 599
12090.38 644
12091.41 655
12092.45 655
12093.49 699
12094.53 613
12095.57 637
12096.60 640
12097.64 685
12098.68 643
12099.72 663
12100.75 624
12101.79 662
12102.83 617
12103.87 613
12104.91 619
12105.94 612
12106.98 623
12108.02 573
12109.06 618
12110.10 606
12111.14 560
12112.17 553
12113.21 600
12114.25 560
12115.29 572
12116.33 553
12117.37 574
12118.40 548
12119.44 541
12120.48 509
12121.52 544
12122.56 547
12123.60 500
12124.64 499
12125.68 534
12126.72 519
12127.75 530
12128.79 555
12129.83 506
12130.87 542
12131.91 553
12132.95 557
12133.99 524
12135.03 543
12136.07 534
12137.11 546
12138.15 574
12139.19 503
12140.23 535
12141.27 491
12142.31 495
12143.35 497
12144.38 521
12145.42 491
12146.46 524
12147.50 493
12148.54 481
12149.58 469
12150.62 526
12151.66 495
12152.70 509
12153.74 492
12154.78 493
12155.82 478
12156.87 479
12157.91 466
12158.95 485
12159.99 521
12161.03 484
12162.07 531
12163.11 513
12164.15 514
12165.19 533
12166.23 465
12167.27 483
12168.31 450
12169.35 482
12170.39 475
12171.43 484
12172.47 492
12173.52 498
12174.56 463
12175.60 518
12176.64 443
12177.68 457
12178.72 495
12179.76 491
12180.80 484
12181.85 472
12182.89 460
12183.93 487
12184.97 507
12186.01 490
12187.05 502
12188.09 465
12189.14 470
12190.18 495
12191.22 493
12192.26 478
12193.30 464
12194.34 479
12195.39 455
12196.43 455
12197.47 451
12198.51 464
12199.55 470
12200.60 481
12201.64 479
12202.68 521
12203.72 474
12204.77 462
12205.81 460
12206.85 476
12207.89 464
12208.94 472
12209.98 476
12211.02 445
12212.06 450
12213.11 498
12214.15 482
12215.19 474
12216.23 482
12217.28 481
12218.32 480
12219.36 454
12220.41 482
12221.45 503
12222.49 467
12223.54 454
12224.58 484
12225.62 455
12226.66 473
12227.71 471
12228.75 470
12229.79 504
12230.84 488
12231.88 487
12232.93 465
12233.97 483
12235.01 453
12236.06 507
12237.10 486
12238.14 506
12239.19 510
12240.23 488
12241.28 493
12242.32 467
12243.36 458
12244.41 488
12245.45 453
12246.50 449
12247.54 461
12248.58 497
12249.63 466
12250.67 466
12251.72 482
12252.76 470
12253.80 478
12254.85 452
12255.89 470
12256.94 471
12257.98 448
12259.03 434
12260.07 472
12261.12 451
12262.16 435
12263.21 438
12264.25 450
12265.30 463
12266.34 451
12267.39 444
12268.43 453
12269.48 444
12270.52 446
12271.57 446
12272.61 439
12273.66 428
12274.70 453
12275.75 464
12276.79 449
12277.84 426
12278.88 464
12279.93 448
12280.98 475
12282.02 431
12283.07 449
12284.11 468
12285.16 444
12286.20 483
12287.25 463
12288.30 443
12289.34 443
12290.39 462
12291.43 432
12292.48 438
12293.53 439
12294.57 479
12295.62 475
12296.66 462
12297.71 435
12298.76 463
12299.80 428
12300.85 463
12301.90 445
12302.94 461
12303.99 442
12305.04 440
12306.08 437
12307.13 419
12308.18 428
12309.22 422
12310.27 460
12311.32 428
12312.36 421
12313.41 412
12314.46 418
12315.50 425
12316.55 437
12317.60 423
12318.65 464
12319.69 426
12320.74 435
12321.79 416
12322.83 414
12323.88 436
12324.93 407
12325.98 414
12327.02 433
12328.07 407
12329.12 426
12330.17 438
12331.21 421
12332.26 428
12333.31 419
12334.36 407
12335.41 412
12336.45 438
12337.50 448
12338.55 432
12339.60 415
12340.65 416
12341.69 426
12342.74 446
12343.79 439
12344.84 437
12345.89 428
12346.94 421
12347.98 393
12349.03 416
12350.08 412
12351.13 426
12352.18 408
12353.23 414
12354.28 419
12355.32 408
12356.37 421
12357.42 442
12358.47 453
12359.52 412
12360.57 424
12361.62 437
12362.67 430
12363.72 418
12364.76 406
12365.81 449
12366.86 434
12367.91 421
12368.96 423
12370.01 441
12371.06 431
12372.11 414
12373.16 414
12374.21 432
12375.26 418
12376.31 425
12377.36 422
12378.41 435
12379.46 409
12380.51 416
12381.56 427
12382.61 442
12383.66 447
12384.71 423
12385.76 430
12386.81 428
12387.86 422
12388.91 417
12389.96 430
12391.01 427
12392.06 432
12393.11 421
12394.16 416
12395.21 411
12396.26 421
12397.31 400
12398.36 383
12399.41 411
12400.46 442
12401.51 437
12402.56 417
12403.61 450
12404.66 420
12405.71 436
12406.77 477
12407.82 452
12408.87 426
12409.92 468
12410.97 439
12412.02 450
12413.07 429
12414.12 430
12415.17 427
12416.23 446
12417.28 406
12418.33 410
12419.38 435
12420.43 437
12421.48 484
12422.53 449
12423.59 426
12424.64 459
12425.69 432
12426.74 424
12427.79 446
12428.84 429
12429.90 462
12430.95 471
12432.00 441
12433.05 485
12434.10 440
12435.16 458
12436.21 469
12437.26 489
12438.31 439
12439.37 431
12440.42 455
12441.47 472
12442.52 457
12443.58 480
12444.63 473
12445.68 462
12446.73 489
12447.79 480
12448.84 466
12449.89 477
12450.94 489
12452.00 508
12453.05 518
12454.10 507
12455.16 506
12456.21 519
12457.26 528
12458.31 580
12459.37 559
12460.42 565
12461.47 577
12462.53 614
12463.58 614
12464.63 653
12465.69 685
12466.74 675
12467.79 689
12468.85 712
12469.90 724
12470.95 758
12472.01 765
12473.06 767
12474.12 727
12475.17 751
12476.22 740
12477.28 754
12478.33 716
12479.39 712
12480.44 682
12481.49 646
12482.55 651
12483.60 649
12484.66 607
12485.71 599
12486.76 574
12487.82 557
12488.87 546
12489.93 567
12490.98 537
12492.04 549
12493.09 536
12494.15 512
12495.20 508
12496.25 496
12497.31 486
12498.36 477
12499.42 497
12500.47 537
12501.53 518
12502.58 542
12503.64 501
12504.69 514
12505.75 497
12506.80 566
12507.86 514
12508.91 521
12509.97 537
12511.03 529
12512.08 493
12513.14 506
12514.19 518
12515.25 503
12516.30 522
12517.36 488
12518.41 494
12519.47 484
12520.52 504
12521.58 503
12522.64 497
12523.69 504
12524.75 546
12525.80 545
12526.86 472
12527.92 478
12528.97 513
12530.03 494
12531.08 485
12532.14 493
12533.20 496
12534.25 505
12535.31 487
12536.37 521
12537.42 554
12538.48 548
12539.54 562
12540.59 531
12541.65 560
12542.70 525
12543.76 550
12544.82 578
12545.88 550
12546.93 558
12547.99 588
12549.05 543
12550.10 567
12551.16 556
12552.22 566
12553.27 564
12554.33 537
12555.39 549
12556.45 546
12557.50 562
12558.56 522
12559.62 541
12560.67 530
12561.73 507
12562.79 487
12563.85 513
12564.90 525
12565.96 476
12567.02 486
12568.08 492
12569.14 478
12570.19 496
12571.25 521
12572.31 507
12573.37 481
12574.42 515
12575.48 502
12576.54 520
12577.60 543
12578.66 504
12579.72 487
12580.77 502
12581.83 535
12582.89 508
12583.95 479
12585.01 471
12586.07 489
12587.12 476
12588.18 503
12589.24 514
12590.30 499
12591.36 517
12592.42 504
12593.48 481
12594.53 497
12595.59 505
12596.65 530
12597.71 515
12598.77 478
12599.83 501
12600.89 518
12601.95 520
12603.01 522
12604.07 502
12605.13 489
12606.18 501
12607.24 508
12608.30 514
12609.36 506
12610.42 526
12611.48 560
12612.54 584
12613.60 558
12614.66 572
12615.72 548
12616.78 542
12617.84 522
12618.90 536
12619.96 577
12621.02 565
12622.08 551
12623.14 597
12624.20 588
12625.26 614
12626.32 546
12627.38 564
12628.44 602
12629.50 593
12630.56 562
12631.62 607
12632.68 523
12633.74 534
12634.80 571
12635.86 547
12636.92 532
12637.98 532
12639.04 530
12640.11 514
12641.17 527
12642.23 504
12643.29 520
12644.35 516
12645.41 502
12646.47 529
12647.53 532
12648.59 507
12649.65 478
12650.72 538
12651.78 546
12652.84 532
12653.90 542
12654.96 567
12656.02 499
12657.08 503
12658.14 516
12659.21 514
12660.27 549
12661.33 550
12662.39 558
12663.45 551
12664.51 537
12665.58 533
12666.64 517
12667.70 550
12668.76 537
12669.82 556
12670.89 566
12671.95 521
12673.01 550
12674.07 564
12675.13 556
12676.20 560
12677.26 536
12678.32 555
12679.38 517
12680.45 558
12681.51 558
12682.57 566
12683.63 564
12684.70 571
12685.76 588
12686.82 599
12687.88 598
12688.95 570
12690.01 558
12691.07 578
12692.14 575
12693.20 602
12694.26 615
12695.32 574
12696.39 606
12697.45 665
12698.51 626
12699.58 635
12700.64 610
12701.70 655
12702.77 681
12703.83 666
12704.89 599
12705.96 637
12707.02 652
12708.08 637
12709.15 651
12710.21 657
12711.28 657
12712.34 626
12713.40 645
12714.47 672
12715.53 666
12716.59 685
12717.66 678
12718.72 677
12719.79 659
12720.85 691
12721.92 707
12722.98 706
12724.04 707
12725.11 748
12726.17 754
12727.24 718
12728.30 707
12729.37 715
12730.43 716
12731.49 690
12732.56 710
12733.62 719
12734.69 744
12735.75 729
12736.82 718
12737.88 726
12738.95 692
12740.01 709
12741.08 668
12742.14 663
12743.21 657
12744.27 656
12745.34 646
12746.40 668
12747.47 639
12748.53 611
12749.60 635
12750.66 637
12751.73 651
12752.79 625
12753.86 669
12754.93 595
12755.99 574
12757.06 603
12758.12 604
12759.19 589
12760.25 601
12761.32 617
12762.39 580
12763.45 602
12764.52 615
12765.58 593
12766.65 563
12767.72 562
12768.78 583
12769.85 564
12770.91 552
12771.98 536
12773.05 570
12774.11 550
12775.18 548
12776.25 547
12777.31 575
12778.38 560
12779.45 551
12780.51 517
12781.58 550
12782.65 551
12783.71 528
12784.78 525
12785.85 526
12786.91 503
12787.98 544
12789.05 550
12790.11 525
12791.18 520
12792.25 527
12793.31 524
12794.38 570
12795.45 547
12796.52 518
12797.58 548
12798.65 527
12799.72 530
12800.79 554
12801.85 526
12802.92 506
12803.99 517
12805.06 526
12806.12 555
12807.19 527
12808.26 522
12809.33 505
12810.39 548
12811.46 537
12812.53 542
12813.60 550
12814.67 573
12815.73 553
12816.80 550
12817.87 557
12818.94 539
12820.01 545
12821.08 573
12822.14 556
12823.21 574
12824.28 543
12825.35 569
12826.42 546
12827.49 523
12828.55 553
12829.62 574
12830.69 538
12831.76 531
12832.83 545
12833.90 538
12834.97 505
12836.04 552
12837.11 510
12838.17 517
12839.24 544
12840.31 528
12841.38 519
12842.45 520
12843.52 498
12844.59 475
12845.66 482
12846.73 478
12847.80 491
12848.87 459
12849.94 482
12851.01 465
12852.08 486
12853.14 493
12854.21 476
12855.28 489
12856.35 489
12857.42 478
12858.49 491
12859.56 500
12860.63 480
12861.70 462
12862.77 489
12863.84 471
12864.91 465
12865.98 472
12867.05 460
12868.12 487
12869.19 504
12870.26 482
12871.34 480
12872.41 497
12873.48 500
12874.55 491
12875.62 451
12876.69 468
12877.76 482
12878.83 508
12879.90 488
12880.97 489
12882.04 471
12883.11 459
12884.18 491
12885.25 442
12886.33 468
12887.40 475
12888.47 456
12889.54 446
12890.61 454
12891.68 443
12892.75 460
12893.82 488
12894.89 444
12895.97 474
12897.04 468
12898.11 449
12899.18 413
12900.25 406
12901.32 427
12902.40 408
12903.47 426
12904.54 471
12905.61 441
12906.68 463
12907.75 466
12908.83 448
12909.90 458
12910.97 454
12912.04 460
12913.11 440
12914.19 425
12915.26 432
12916.33 436
12917.40 441
12918.48 426
12919.55 420
12920.62 430
12921.69 410
12922.77 427
12923.84 392
12924.91 412
12925.98 406
12927.06 416
12928.13 422
12929.20 433
12930.27 427
12931.35 422
12932.42 409
12933.49 405
12934.57 404
12935.64 413
12936.71 412
12937.79 393
12938.86 423
12939.93 400
12941.01 380
12942.08 407
12943.15 414
12944.23 384
12945.30 393
12946.37 376
12947.45 408
12948.52 414
12949.59 407
12950.67 400
12951.74 433
12952.81 416
12953.89 402
12954.96 399
12956.04 411
12957.11 439
12958.18 418
12959.26 413
12960.33 407
12961.41 400
12962.48 386
12963.55 407
12964.63 406
12965.70 397
12966.78 428
12967.85 413
12968.93 399
12970.00 375
12971.07 432
12972.15 422
12973.22 395
12974.30 371
12975.37 401
12976.45 400
12977.52 388
12978.60 379
12979.67 374
12980.75 369
12981.82 397
12982.90 409
12983.97 375
12985.05 403
12986.12 414
12987.20 417
12988.27 402
12989.35 404
12990.42 408
12991.50 424
12992.57 397
12993.65 365
12994.73 412
12995.80 415
12996.88 419
12997.95 404
12999.03 437
13000.10 397
13001.18 377
13002.25 396
13003.33 404
13004.41 377
13005.48 386
13006.56 411
13007.63 412
13008.71 401
13009.79 425
13010.86 396
13011.94 395
13013.02 374
13014.09 428
13015.17 403
13016.24 409
13017.32 382
13018.40 402
13019.47 382
13020.55 404
13021.63 394
13022.70 451
13023.78 431
13024.86 426
13025.93 420
13027.01 434
13028.09 442
13029.16 394
13030.24 411
13031.32 425
13032.40 404
13033.47 424
13034.55 432
13035.63 438
13036.70 408
13037.78 403
13038.86 426
13039.94 435
13041.01 413
13042.09 426
13043.17 422
13044.25 449
13045.32 423
13046.40 420
13047.48 424
13048.56 412
13049.63 423
13050.71 437
13051.79 445
13052.87 405
13053.95 402
13055.02 433
13056.10 403
13057.18 406
13058.26 414
13059.34 407
13060.41 394
13061.49 387
13062.57 367
13063.65 408
13064.73 398
13065.81 404
13066.88 373
13067.96 419
13069.04 394
13070.12 411
13071.20 428
13072.28 393
13073.36 397
13074.43 395
13075.51 418
13076.59 411
13077.67 393
13078.75 384
13079.83 399
13080.91 410
13081.99 400
13083.07 392
13084.15 403
13085.23 380
13086.30 390
13087.38 409
13088.46 419
13089.54 420
13090.62 403
13091.70 438
13092.78 375
13093.86 401
13094.94 411
13096.02 422
13097.10 373
13098.18 395
13099.26 417
13100.34 410
13101.42 385
13102.50 413
13103.58 444
13104.66 401
13105.74 416
13106.82 434
13107.90 439
13108.98 411
13110.06 407
13111.14 407
13112.22 428
13113.30 416
13114.38 429
13115.46 430
13116.54 438
13117.62 429
13118.70 447
13119.78 406
13120.86 397
13121.95 427
13123.03 424
13124.11 431
13125.19 418
13126.27 416
13127.35 400
13128.43 415
13129.51 421
13130.59 429
13131.67 422
13132.76 387
13133.84 391
13134.92 431
13136.00 413
13137.08 418
13138.16 384
13139.24 426
13140.32 430
13141.41 403
13142.49 414
13143.57 427
13144.65 421
13145.73 381
13146.81 387
13147.90 392
13148.98 421
13150.06 371
13151.14 394
13152.22 401
13153.31 406
13154.39 384
13155.47 394
13156.55 427
13157.63 421
13158.72 396
13159.80 418
13160.88 392
13161.96 403
13163.05 403
13164.13 396
13165.21 388
13166.29 361
13167.38 419
13168.46 389
13169.54 369
13170.62 394
13171.71 417
13172.79 409
13173.87 391
13174.96 401
13176.04 413
13177.12 417
13178.20 405
13179.29 407
13180.37 400
13181.45 410
13182.54 389
13183.62 374
13184.70 381
13185.79 380
13186.87 393
13187.95 428
13189.04 420
13190.12 401
13191.20 401
13192.29 381
13193.37 385
13194.46 419
13195.54 397
13196.62 392
13197.71 389
13198.79 382
13199.88 384
13200.96 374
13202.04 395
13203.13 404
13204.21 380
13205.30 374
13206.38 371
13207.46 397
13208.55 375
13209.63 393
13210.72 357
13211.80 367
13212.89 377
13213.97 404
13215.05 361
13216.14 382
13217.22 414
13218.31 385
13219.39 396
13220.48 392
13221.56 397
13222.65 386
13223.73 404
13224.82 363
13225.90 363
13226.99 391
13228.07 398
13229.16 402
13230.24 395
13231.33 397
13232.41 395
13233.50 395
13234.58 369
13235.67 370
13236.76 424
13237.84 410
13238.93 387
13240.01 415
13241.10 410
13242.18 413
13243.27 425
13244.35 413
13245.44 388
13246.53 430
13247.61 406
13248.70 403
13249.78 387
13250.87 400
13251.96 386
13253.04 407
13254.13 406
13255.21 423
13256.30 431
13257.39 395
13258.47 435
13259.56 422
13260.65 425
13261.73 391
13262.82 408
13263.91 409
13264.99 437
13266.08 397
13267.17 397
13268.25 396
13269.34 416
13270.43 407
13271.51 437
13272.60 422
13273.69 422
13274.77 435
13275.86 445
13276.95 438
13278.04 414
13279.12 469
13280.21 418
13281.30 445
13282.38 467
13283.47 411
13284.56 432
13285.65 445
13286.73 447
13287.82 418
13288.91 404
13290.00 424
13291.08 447
13292.17 393
13293.26 414
13294.35 409
13295.44 458
13296.52 464
13297.61 443
13298.70 431
13299.79 454
13300.88 478
13301.96 458
13303.05 448
13304.14 445
13305.23 446
13306.32 438
13307.41 446
13308.49 452
13309.58 445
13310.67 418
13311.76 512
13312.85 480
13313.94 468
13315.02 459
13316.11 457
13317.20 451
13318.29 448
13319.38 466
13320.47 461
13321.56 471
13322.65 469
13323.74 457
13324.82 458
13325.91 472
13327.00 461
13328.09 477
13329.18 470
13330.27 498
13331.36 476
13332.45 512
13333.54 503
13334.63 480
13335.72 469
13336.81 481
13337.90 503
13338.99 495
13340.08 510
13341.17 473
13342.26 471
13343.35 483
13344.44 479
13345.53 466
13346.61 491
13347.70 497
13348.79 543
13349.89 521
13350.98 502
13352.07 527
13353.16 518
13354.25 532
13355.34 551
13356.43 534
13357.52 537
13358.61 576
13359.70 569
13360.79 529
13361.88 509
13362.97 556
13364.06 533
13365.15 562
13366.24 544
13367.33 562
13368.42 553
13369.51 531
13370.60 534
13371.70 555
13372.79 507
13373.88 527
13374.97 534
13376.06 487
13377.15 490
13378.24 484
13379.33 486
13380.43 458
13381.52 454
13382.61 465
13383.70 488
13384.79 484
13385.88 481
13386.97 445
13388.07 474
13389.16 485
13390.25 421
13391.34 452
13392.43 439
13393.52 445
13394.62 420
13395.71 427
13396.80 437
13397.89 453
13398.98 425
13400.08 440
13401.17 449
13402.26 448
13403.35 458
13404.45 464
13405.54 460
13406.63 438
13407.72 469
13408.82 460
13409.91 467
13411.00 434
13412.09 437
13413.19 462
13414.28 462
13415.37 475
13416.46 462
13417.56 438
13418.65 436
13419.74 461
13420.84 457
13421.93 443
13423.02 459
13424.11 438
13425.21 479
13426.30 473
13427.39 453
13428.49 461
13429.58 471
13430.67 464
13431.77 452
13432.86 484
13433.95 442
13435.05 461
13436.14 462
13437.24 462
13438.33 456
13439.42 426
13440.52 457
13441.61 477
13442.70 464
13443.80 470
13444.89 462
13445.99 455
13447.08 447
13448.17 462
13449.27 471
13450.36 465
13451.46 489
13452.55 467
13453.64 483
13454.74 477
13455.83 521
13456.93 519
13458.02 497
13459.12 485
13460.21 471
13461.31 498
13462.40 500
13463.50 492
13464.59 481
13465.69 508
13466.78 464
13467.87 492
13468.97 507
13470.06 513
13471.16 478
13472.25 500
13473.35 528
13474.44 509
13475.54 537
13476.64 501
13477.73 515
13478.83 520
13479.92 506
13481.02 516
13482.11 535
13483.21 557
13484.30 568
13485.40 527
13486.49 558
13487.59 540
13488.69 586
13489.78 609
13490.88 587
13491.97 564
13493.07 568
13494.17 586
13495.26 588
13496.36 594
13497.45 610
13498.55 619
13499.65 601
13500.74 586
13501.84 560
13502.93 601
13504.03 577
13505.13 552
13506.22 568
13507.32 547
13508.42 596
13509.51 589
13510.61 580
13511.71 586
13512.80 527
13513.90 496
13515.00 533
13516.09 529
13517.19 557
13518.29 574
13519.38 535
13520.48 543
13521.58 541
13522.68 533
13523.77 553
13524.87 499
13525.97 560
13527.06 491
13528.16 513
13529.26 513
13530.36 517
13531.45 534
13532.55 489
13533.65 514
13534.75 500
13535.84 508
13536.94 475
13538.04 467
13539.14 467
13540.23 486
13541.33 510
13542.43 485
13543.53 497
13544.63 483
13545.72 465
13546.82 456
13547.92 479
13549.02 474
13550.12 470
13551.22 483
13552.31 483
13553.41 453
13554.51 442
13555.61 455
13556.71 478
13557.81 479
13558.90 468
13560.00 462
13561.10 475
13562.20 443
13563.30 444
13564.40 441
13565.50 432
13566.60 435
13567.69 464
13568.79 449
13569.89 423
13570.99 441
13572.09 451
13573.19 451
13574.29 484
13575.39 458
13576.49 417
13577.59 425
13578.69 460
13579.79 423
13580.89 453
13581.98 428
13583.08 455
13584.18 443
13585.28 440
13586.38 425
13587.48 427
13588.58 435
13589.68 479
13590.78 443
13591.88 432
13592.98 443
13594.08 457
13595.18 455
13596.28 442
13597.38 452
13598.48 420
13599.58 469
13600.68 433
13601.78 452
13602.88 416
13603.98 446
13605.08 430
13606.18 463
13607.29 423
13608.39 430
13609.49 415
13610.59 473
13611.69 469
13612.79 449
13613.89 444
13614.99 447
13616.09 435
13617.19 421
13618.29 443
13619.39 465
13620.50 475
13621.60 427
13622.70 430
13623.80 422
13624.90 452
13626.00 430
13627.10 456
13628.20 443
13629.31 505
13630.41 465
13631.51 424
13632.61 432
13633.71 452
13634.81 463
13635.91 462
13637.02 440
13638.12 453
13639.22 466
13640.32 450
13641.42 428
13642.53 449
13643.63 433
13644.73 449
13645.83 441
13646.93 459
13648.04 424
13649.14 443
13650.24 439
13651.34 459
13652.45 423
13653.55 453
13654.65 476
13655.75 404
13656.85 442
13657.96 434
13659.06 487
13660.16 449
13661.27 418
13662.37 451
13663.47 467
13664.57 451
13665.68 455
13666.78 445
13667.88 437
13668.99 435
13670.09 428
13671.19 430
13672.29 432
13673.40 407
13674.50 430
13675.60 438
13676.71 415
13677.81 471
13678.91 474
13680.02 476
13681.12 451
13682.23 463
13683.33 429
13684.43 477
13685.54 462
13686.64 481
13687.74 462
13688.85 429
13689.95 448
13691.06 447
13692.16 448
13693.26 440
13694.37 457
13695.47 449
13696.58 445
13697.68 441
13698.78 462
13699.89 437
13700.99 466
13702.10 450
13703.20 462
13704.31 460
13705.41 456
13706.51 474
13707.62 467
13708.72 464
13709.83 485
13710.93 482
13712.04 455
13713.14 452
13714.25 472
13715.35 496
13716.46 494
13717.56 516
13718.67 480
13719.77 490
13720.88 489
13721.98 519
13723.09 487
13724.19 491
13725.30 525
13726.40 537
13727.51 530
13728.61 522
13729.72 515
13730.83 479
13731.93 543
13733.04 543
13734.14 499
13735.25 527
13736.35 518
13737.46 543
13738.57 554
13739.67 557
13740.78 579
13741.88 579
13742.99 610
13744.09 582
13745.20 578
13746.31 606
13747.41 639
13748.52 633
13749.63 648
13750.73 659
13751.84 654
13752.94 660
13754.05 703
13755.16 691
13756.26 747
13757.37 729
13758.48 742
13759.58 741
13760.69 766
13761.80 741
13762.90 797
13764.01 773
13765.12 797
13766.22 840
13767.33 844
13768.44 802
13769.55 786
13770.65 828
13771.76 820
13772.87 753
13773.97 790
13775.08 791
13776.19 746
13777.30 737
13778.40 741
13779.51 724
13780.62 679
13781.73 644
13782.83 635
13783.94 624
13785.05 612
13786.16 594
13787.26 578
13788.37 563
13789.48 571
13790.59 568
13791.70 539
13792.80 540
13793.91 531
13795.02 546
13796.13 574
13797.24 536
13798.35 547
13799.45 538
13800.56 588
13801.67 558
13802.78 542
13803.89 527
13805.00 525
13806.10 530
13807.21 528
13808.32 539
13809.43 502
13810.54 522
13811.65 530
13812.76 542
13813.86 543
13814.97 543
13816.08 519
13817.19 525
13818.30 560
13819.41 515
13820.52 527
13821.63 510
13822.74 520
13823.85 517
13824.96 502
13826.06 486
13827.17 486
13828.28 505
13829.39 470
13830.50 487
13831.61 451
13832.72 491
13833.83 498
13834.94 509
13836.05 489
13837.16 454
13838.27 477
13839.38 486
13840.49 486
13841.60 464
13842.71 467
13843.82 488
13844.93 475
13846.04 505
13847.15 501
13848.26 520
13849.37 463
13850.48 491
13851.59 458
13852.70 464
13853.81 479
13854.92 470
13856.03 463
13857.14 449
13858.25 486
13859.37 495
13860.48 507
13861.59 474
13862.70 502
13863.81 480
13864.92 479
13866.03 480
13867.14 503
13868.25 478
13869.36 460
13870.47 503
13871.59 491
13872.70 497
13873.81 481
13874.92 523
13876.03 524
13877.14 511
13878.25 488
13879.36 499
13880.48 514
13881.59 539
13882.70 540
13883.81 519
13884.92 526
13886.03 517
13887.15 504
13888.26 511
13889.37 535
13890.48 517
13891.59 543
13892.71 552
13893.82 531
13894.93 524
13896.04 525
13897.15 502
13898.27 502
13899.38 521
13900.49 545
13901.60 547
13902.72 507
13903.83 480
13904.94 522
13906.05 476
13907.17 498
13908.28 466
13909.39 471
13910.50 487
13911.62 462
13912.73 485
13913.84 460
13914.95 467
13916.07 454
13917.18 480
13918.29 470
13919.41 476
13920.52 446
13921.63 480
13922.75 490
13923.86 478
13924.97 459
13926.09 484
13927.20 450
13928.31 471
13929.43 477
13930.54 445
13931.65 497
13932.77 473
13933.88 499
13934.99 477
13936.11 472
13937.22 442
13938.34 448
13939.45 476
13940.56 441
13941.68 438
13942.79 429
13943.91 430
13945.02 442
13946.13 438
13947.25 459
13948.36 449
13949.48 442
13950.59 431
13951.70 450
13952.82 423
13953.93 442
13955.05 446
13956.16 428
13957.28 410
13958.39 429
13959.51 430
13960.62 451
13961.74 447
13962.85 443
13963.97 431
13965.08 447
13966.20 438
13967.31 430
13968.43 415
13969.54 415
13970.66 451
13971.77 421
13972.89 440
13974.00 425
13975.12 435
13976.23 443
13977.35 419
13978.46 433
13979.58 414
13980.69 434
13981.81 441
13982.92 412
13984.04 437
13985.16 452
13986.27 445
13987.39 441
13988.50 420
13989.62 430
13990.74 414
13991.85 409
13992.97 439
13994.08 460
13995.20 413
13996.32 428
13997.43 404
13998.55 432
13999.66 432
14000.78 467
14001.90 424
14003.01 425
14004.13 430
14005.25 444
14006.36 435
14007.48 421
14008.60 395
14009.71 423
14010.83 438
14011.95 402
14013.06 437
14014.18 443
14015.30 414
14016.41 466
14017.53 468
14018.65 452
14019.76 442
14020.88 453
14022.00 465
14023.12 459
14024.23 437
14025.35 460
14026.47 458
14027.59 463
14028.70 468
14029.82 494
14030.94 468
14032.06 486
14033.17 456
14034.29 434
14035.41 470
14036.53 469
14037.64 472
14038.76 451
14039.88 477
14041.00 506
14042.11 473
14043.23 487
14044.35 486
14045.47 471
14046.59 460
14047.71 488
14048.82 471
14049.94 470
14051.06 490
14052.18 505
14053.30 534
14054.42 504
14055.53 543
14056.65 533
14057.77 521
14058.89 542
14060.01 540
14061.13 531
14062.25 548
14063.36 582
14064.48 558
14065.60 585
14066.72 565
14067.84 577
14068.96 572
14070.08 595
14071.20 569
14072.32 601
14073.44 592
14074.55 590
14075.67 604
14076.79 585
14077.91 609
14079.03 645
14080.15 608
14081.27 603
14082.39 635
14083.51 645
14084.63 627
14085.75 647
14086.87 678
14087.99 673
14089.11 686
14090.23 657
14091.35 655
14092.47 668
14093.59 702
14094.71 682
14095.83 658
14096.95 651
14098.07 633
14099.19 650
14100.31 626
14101.43 580
14102.55 613
14103.67 630
14104.79 577
14105.91 568
14107.03 553
14108.15 561
14109.27 571
14110.39 575
14111.51 553
14112.64 550
14113.76 556
14114.88 540
14116.00 530
14117.12 534
14118.24 546
14119.36 519
14120.48 504
14121.60 530
14122.72 534
14123.85 522
14124.97 495
14126.09 492
14127.21 503
14128.33 496
14129.45 497
14130.57 481
14131.70 482
14132.82 529
14133.94 475
14135.06 490
14136.18 500
14137.30 500
14138.43 449
14139.55 499
14140.67 492
14141.79 496
14142.91 488
14144.03 513
14145.16 471
14146.28 491
14147.40 441
14148.52 450
14149.65 490
14150.77 470
14151.89 473
14153.01 469
14154.13 461
14155.26 476
14156.38 478
14157.50 452
14158.62 472
14159.75 448
14160.87 447
14161.99 447
14163.12 438
14164.24 462
14165.36 458
14166.48 453
14167.61 438
14168.73 424
14169.85 460
14170.98 456
14172.10 434
14173.22 468
14174.35 452
14175.47 436
14176.59 450
14177.72 435
14178.84 444
14179.96 425
14181.09 414
14182.21 423
14183.33 432
14184.46 415
14185.58 427
14186.70 448
14187.83 432
14188.95 404
14190.07 420
14191.20 456
14192.32 442
14193.45 447
14194.57 452
14195.69 458
14196.82 414
14197.94 409
14199.07 414
14200.19 434
14201.32 447
14202.44 419
14203.56 431
14204.69 427
14205.81 415
14206.94 404
14208.06 393
14209.19 443
14210.31 410
14211.44 402
14212.56 403
14213.69 392
14214.81 414
14215.93 419
14217.06 436
14218.18 405
14219.31 409
14220.43 393
14221.56 407
14222.68 417
14223.81 430
14224.94 420
14226.06 430
14227.19 408
14228.31 414
14229.44 397
14230.56 424
14231.69 412
14232.81 438
14233.94 427
14235.06 401
14236.19 405
14237.32 414
14238.44 418
14239.57 412
14240.69 449
14241.82 434
14242.94 395
14244.07 404
14245.20 412
14246.32 389
14247.45 373
14248.57 383
14249.70 395
14250.83 418
14251.95 395
14253.08 389
14254.21 371
14255.33 389
14256.46 392
14257.59 410
14258.71 381
14259.84 353
14260.97 403
14262.09 411
14263.22 412
14264.35 387
14265.47 394
14266.60 403
14267.73 394
14268.85 411
14269.98 411
14271.11 367
14272.23 383
14273.36 388
14274.49 401
14275.62 384
14276.74 366
14277.87 399
14279.00 388
14280.12 382
14281.25 361
14282.38 380
14283.51 377
14284.63 357
14285.76 362
14286.89 355
14288.02 375
14289.15 362
14290.27 359
14291.40 364
14292.53 362
14293.66 387
14294.78 381
14295.91 390
14297.04 376
14298.17 375
14299.30 391
14300.42 354
14301.55 396
14302.68 361
14303.81 365
14304.94 347
14306.07 365
14307.19 386
14308.32 389
14309.45 359
14310.58 361
14311.71 344
14312.84 359
14313.97 387
14315.10 360
14316.22 354
14317.35 333
14318.48 342
14319.61 334
14320.74 385
14321.87 332
14323.00 347
14324.13 379
14325.26 370
14326.39 350
14327.51 346
14328.64 351
14329.77 340
14330.90 317
14332.03 348
14333.16 356
14334.29 340
14335.42 356
14336.55 331
14337.68 369
14338.81 340
14339.94 368
14341.07 359
14342.20 369
14343.33 344
14344.46 352
14345.59 359
14346.72 312
14347.85 324
14348.98 331
14350.11 339
14351.24 339
14352.37 351
14353.50 339
14354.63 346
14355.76 352
14356.89 348
14358.02 325
14359.15 338
14360.28 355
14361.41 333
14362.54 312
14363.67 348
14364.80 342
14365.94 331
14367.07 349
14368.20 347
14369.33 336
14370.46 350
14371.59 355
14372.72 342
14373.85 324
14374.98 300
14376.11 315
14377.25 331
14378.38 339
14379.51 342
14380.64 334
14381.77 341
14382.90 347
14384.03 362
14385.16 318
14386.30 338
14387.43 329
14388.56 347
14389.69 342
14390.82 356
14391.95 362
14393.09 370
14394.22 365
14395.35 354
14396.48 368
14397.61 392
14398.75 354
14399.88 348
14401.01 364
14402.14 350
14403.27 333
14404.41 339
14405.54 362
14406.67 357
14407.80 352
14408.94 361
14410.07 364
14411.20 363
14412.33 397
14413.47 363
14414.60 349
14415.73 364
14416.87 372
14418.00 381
14419.13 359
14420.26 399
14421.40 363
14422.53 379
14423.66 358
14424.80 378
14425.93 379
14427.06 370
14428.20 399
14429.33 380
14430.46 375
14431.59 401
14432.73 397
14433.86 409
14435.00 402
14436.13 372
14437.26 401
14438.40 410
14439.53 401
14440.66 382
14441.80 415
14442.93 399
14444.06 403
14445.20 395
14446.33 385
14447.47 406
14448.60 377
14449.73 399
14450.87 412
14452.00 375
14453.14 373
14454.27 392
14455.41 416
14456.54 430
14457.67 420
14458.81 429
14459.94 435
14461.08 408
14462.21 421
14463.35 412
14464.48 419
14465.62 421
14466.75 456
14467.89 429
14469.02 426
14470.15 407
14471.29 418
14472.42 396
14473.56 436
14474.69 408
14475.83 401
14476.96 421
14478.10 441
14479.24 393
14480.37 409
14481.51 410
14482.64 383
14483.78 394
14484.91 412
14486.05 441
14487.18 414
14488.32 399
14489.45 382
14490.59 442
14491.73 393
14492.86 403
14494.00 391
14495.13 413
14496.27 391
14497.40 395
14498.54 405
14499.68 401
14500.81 409
14501.95 411
14503.08 417
14504.22 393
14505.36 401
14506.49 424
14507.63 402
14508.77 386
14509.90 378
14511.04 391
14512.18 371
14513.31 360
14514.45 398
14515.58 396
14516.72 391
14517.86 376
14519.00 379
14520.13 373
14521.27 372
14522.41 352
14523.54 353
14524.68 345
14525.82 369
14526.95 364
14528.09 381
14529.23 352
14530.37 338
14531.50 373
14532.64 350
14533.78 366
14534.91 375
14536.05 368
14537.19 367
14538.33 362
14539.46 360
14540.60 377
14541.74 360
14542.88 360
14544.02 363
14545.15 378
14546.29 355
14547.43 345
14548.57 357
14549.70 362
14550.84 321
14551.98 334
14553.12 365
14554.26 361
14555.39 361
14556.53 355
14557.67 354
14558.81 379
14559.95 360
14561.09 364
14562.22 348
14563.36 354
14564.50 345
14565.64 328
14566.78 321
14567.92 351
14569.06 354
14570.20 362
14571.33 352
14572.47 333
14573.61 376
14574.75 358
14575.89 347
14577.03 346
14578.17 352
14579.31 349
14580.45 375
14581.59 350
14582.72 365
14583.86 325
14585.00 355
14586.14 373
14587.28 381
14588.42 360
14589.56 341
14590.70 376
14591.84 359
14592.98 353
14594.12 382
14595.26 346
14596.40 366
14597.54 382
14598.68 385
14599.82 383
14600.96 356
14602.10 364
14603.24 365
14604.38 382
14605.52 364
14606.66 380
14607.80 373
14608.94 386
14610.08 379
14611.22 388
14612.36 389
14613.50 409
14614.64 379
14615.78 389
14616.92 395
14618.06 395
14619.20 395
14620.34 423
14621.49 390
14622.63 415
14623.77 433
14624.91 391
14626.05 381
14627.19 406
14628.33 398
14629.47 409
14630.61 398
14631.75 384
14632.90 434
14634.04 374
14635.18 398
14636.32 392
14637.46 384
14638.60 368
14639.74 389
14640.88 407
14642.03 420
14643.17 331
14644.31 359
14645.45 403
14646.59 381
14647.73 348
14648.88 361
14650.02 350
14651.16 368
14652.30 339
14653.44 341
14654.59 356
14655.73 330
14656.87 346
14658.01 340
14659.16 382
14660.30 350
14661.44 345
14662.58 349
14663.72 326
14664.87 347
14666.01 315
14667.15 346
14668.29 332
14669.44 344
14670.58 317
14671.72 359
14672.87 338
14674.01 362
14675.15 338
14676.29 334
14677.44 332
14678.58 333
14679.72 353
14680.87 309
14682.01 344
14683.15 339
14684.30 332
14685.44 337
14686.58 322
14687.73 300
14688.87 335
14690.01 336
14691.16 328
14692.30 323
14693.44 326
14694.59 312
14695.73 298
14696.87 348
14698.02 300
14699.16 317
14700.30 307
14701.45 315
14702.59 316
14703.74 322
14704.88 315
14706.02 315
14707.17 313
14708.31 325
14709.46 300
14710.60 311
14711.75 287
14712.89 303
14714.03 316
14715.18 330
14716.32 340
14717.47 303
14718.61 286
14719.76 299
14720.90 291
14722.05 325
14723.19 312
14724.34 323
14725.48 317
14726.63 333
14727.77 323
14728.92 297
14730.06 295
14731.21 324
14732.35 316
14733.50 330
14734.64 294
14735.79 323
14736.93 272
14738.08 308
14739.22 292
14740.37 301
14741.51 314
14742.66 295
14743.80 309
14744.95 317
14746.09 324
14747.24 317
14748.39 326
14749.53 317
14750.68 331
14751.82 322
14752.97 314
14754.11 307
14755.26 312
14756.41 307
14757.55 282
14758.70 272
14759.85 306
14760.99 316
14762.14 295
14763.28 304
14764.43 294
14765.58 299
14766.72 291
14767.87 309
14769.02 300
14770.16 282
14771.31 294
14772.46 273
14773.60 278
14774.75 318
14775.90 322
14777.04 302
14778.19 312
14779.34 294
14780.48 302
14781.63 278
14782.78 308
14783.92 291
14785.07 309
14786.22 319
14787.37 301
14788.51 282
14789.66 300
14790.81 298
14791.96 306
14793.10 269
14794.25 302
14795.40 320
14796.54 283
14797.69 297
14798.84 300
14799.99 295
14801.14 284
14802.28 294
14803.43 286
14804.58 313
14805.73 284
14806.88 300
14808.02 293
14809.17 293
14810.32 284
14811.47 308
14812.62 291
14813.76 288
14814.91 278
14816.06 291
14817.21 325
14818.36 299
14819.51 284
14820.65 274
14821.80 279
14822.95 287
14824.10 277
14825.25 281
14826.40 285
14827.55 270
14828.69 282
14829.84 281
14830.99 243
14832.14 300
14833.29 267
14834.44 262
14835.59 269
14836.74 293
14837.89 305
14839.04 299
14840.19 251
14841.33 286
14842.48 296
14843.63 263
14844.78 280
14845.93 292
14847.08 284
14848.23 267
14849.38 252
14850.53 266
14851.68 292
14852.83 296
14853.98 295
14855.13 277
14856.28 281
14857.43 291
14858.58 307
14859.73 281
14860.88 292
14862.03 266
14863.18 292
14864.33 299
14865.48 260
14866.63 267
14867.78 260
14868.93 272
14870.08 266
14871.23 273
14872.38 293
14873.53 281
14874.68 297
14875.83 258
14876.98 271
14878.14 283
14879.29 305
14880.44 274
14881.59 269
14882.74 273
14883.89 273
14885.04 280
14886.19 286
14887.34 286
14888.49 285
14889.64 290
14890.80 277
14891.95 271
14893.10 248
14894.25 275
14895.40 272
14896.55 264
14897.70 291
14898.86 286
14900.01 256
14901.16 240
14902.31 265
14903.46 288
14904.61 274
14905.77 266
14906.92 270
14908.07 249
14909.22 279
14910.37 281
14911.53 261
14912.68 273
14913.83 236
14914.98 256
14916.13 264
14917.29 273
14918.44 286
14919.59 276
14920.74 284
14921.90 285
14923.05 267
14924.20 297
14925.35 272
14926.51 275
14927.66 268
14928.81 256
14929.96 271
14931.12 273
14932.27 259
14933.42 267
14934.57 280
14935.73 299
14936.88 285
14938.03 295
14939.19 260
14940.34 268
14941.49 258
14942.65 282
14943.80 307
14944.95 273
14946.11 282
14947.26 281
14948.41 255
14949.57 293
14950.72 256
14951.87 266
14953.03 260
14954.18 257
14955.33 296
14956.49 244
14957.64 265
14958.80 285
14959.95 272
14961.10 277
14962.26 287
14963.41 271
14964.57 291
14965.72 274
14966.87 310
14968.03 289
14969.18 270
14970.34 293
14971.49 290
14972.65 289
14973.80 266
14974.95 290
14976.11 263
14977.26 264
14978.42 237
14979.57 258
14980.73 280
14981.88 251
14983.04 278
14984.19 272
14985.35 274
14986.50 269
14987.66 259
14988.81 265
14989.97 282
14991.12 276
14992.28 254
14993.43 264
14994.59 269
14995.74 297
14996.90 266
14998.05 266
14999.21 279
15000.36 273
15001.52 266
15002.67 270
15003.83 272
15004.99 279
15006.14 281
15007.30 280
15008.45 266
15009.61 252
15010.76 249
15011.92 273
15013.08 259
15014.23 266
15015.39 274
15016.54 256
15017.70 274
15018.86 261
15020.01 265
15021.17 252
15022.32 249
15023.48 268
15024.64 246
15025.79 247
15026.95 266
15028.11 253
15029.26 275
15030.42 270
15031.58 290
15032.73 273
15033.89 259
15035.05 272
15036.20 261
15037.36 275
15038.52 268
15039.67 276
15040.83 269
15041.99 262
15043.15 264
15044.30 254
15045.46 243
15046.62 277
15047.77 280
15048.93 266
15050.09 264
15051.25 274
15052.40 282
15053.56 272
15054.72 288
15055.88 286
15057.03 281
15058.19 300
15059.35 256
15060.51 244
15061.66 273
15062.82 249
15063.98 275
15065.14 261
15066.30 288
15067.45 282
15068.61 296
15069.77 260
15070.93 266
15072.09 241
15073.24 270
15074.40 276
15075.56 250
15076.72 252
15077.88 261
15079.04 272
15080.20 246
15081.35 252
15082.51 241
15083.67 291
15084.83 263
15085.99 279
15087.15 261
15088.31 257
15089.46 268
15090.62 272
15091.78 265
15092.94 268
15094.10 261
15095.26 275
15096.42 263
15097.58 254
15098.74 250
15099.90 262
15101.06 250
15102.22 258
15103.37 259
15104.53 258
15105.69 264
15106.85 285
15108.01 271
15109.17 270
15110.33 282
15111.49 295
15112.65 255
15113.81 246
15114.97 248
15116.13 261
15117.29 260
15118.45 271
15119.61 248
15120.77 251
15121.93 278
15123.09 286
15124.25 269
15125.41 277
15126.57 263
15127.73 262
15128.89 258
15130.05 288
15131.21 271
15132.37 269
15133.53 274
15134.69 266
15135.86 256
15137.02 256
15138.18 272
15139.34 251
15140.50 267
15141.66 254
15142.82 252
15143.98 273
15145.14 275
15146.30 287
15147.46 289
15148.63 277
15149.79 258
15150.95 255
15152.11 256
15153.27 253
15154.43 264
15155.59 281
15156.75 291
15157.92 304
15159.08 292
15160.24 289
15161.40 270
15162.56 282
15163.72 253
15164.89 282
15166.05 265
15167.21 279
15168.37 264
15169.53 283
15170.69 274
15171.86 288
15173.02 305
15174.18 267
15175.34 280
15176.51 280
15177.67 296
15178.83 296
15179.99 280
15181.15 298
15182.32 281
15183.48 293
15184.64 270
15185.80 280
15186.97 301
15188.13 292
15189.29 273
15190.46 272
15191.62 312
15192.78 314
15193.94 277
15195.11 282
15196.27 277
15197.43 279
15198.60 307
15199.76 314
15200.92 293
15202.08 276
15203.25 288
15204.41 269
15205.57 282
15206.74 242
15207.90 285
15209.06 313
15210.23 314
15211.39 308
15212.56 308
15213.72 318
15214.88 304
15216.05 310
15217.21 300
15218.37 301
15219.54 309
15220.70 312
15221.87 294
15223.03 316
15224.19 290
15225.36 332
15226.52 337
15227.69 320
15228.85 312
15230.01 310
15231.18 290
15232.34 306
15233.51 310
15234.67 308
15235.84 304
15237.00 308
15238.16 322
15239.33 275
15240.49 298
15241.66 306
15242.82 292
15243.99 325
15245.15 317
15246.32 311
15247.48 278
15248.65 303
15249.81 283
15250.98 287
15252.14 297
15253.31 297
15254.47 290
15255.64 309
15256.80 296
15257.97 294
15259.13 296
15260.30 286
15261.46 288
15262.63 283
15263.80 273
15264.96 271
15266.13 256
15267.29 277
15268.46 266
15269.62 277
15270.79 274
15271.96 259
15273.12 254
15274.29 286
15275.45 296
15276.62 281
15277.79 245
15278.95 280
15280.12 299
15281.28 285
15282.45 283
15283.62 292
15284.78 267
15285.95 307
15287.12 261
15288.28 257
15289.45 276
15290.62 285
15291.78 278
15292.95 281
15294.12 269
15295.28 281
15296.45 283
15297.62 297
15298.78 267
15299.95 264
15301.12 270
15302.28 288
15303.45 289
15304.62 303
15305.78 288
15306.95 293
15308.12 282
15309.29 286
15310.45 270
15311.62 264
15312.79 297
15313.96 294
15315.12 295
15316.29 268
15317.46 273
15318.63 265
15319.79 272
15320.96 268
15322.13 295
15323.30 293
15324.46 308
15325.63 298
15326.80 291
15327.97 280
15329.14 269
15330.30 281
15331.47 284
15332.64 263
15333.81 310
15334.98 301
15336.14 292
15337.31 303
15338.48 287
15339.65 281
15340.82 279
15341.99 302
15343.16 306
15344.32 293
15345.49 298
15346.66 302
15347.83 297
15349.00 307
15350.17 294
15351.34 309
15352.51 315
15353.67 293
15354.84 279
15356.01 320
15357.18 295
15358.35 284
15359.52 313
15360.69 293
15361.86 311
15363.03 308
15364.20 263
15365.37 297
15366.54 312
15367.71 304
15368.87 303
15370.04 297
15371.21 305
15372.38 280
15373.55 290
15374.72 313
15375.89 293
15377.06 317
15378.23 284
15379.40 276
15380.57 298
15381.74 302
15382.91 298
15384.08 282
15385.25 271
15386.42 320
15387.59 295
15388.76 316
15389.93 325
15391.10 305
15392.27 306
15393.44 296
15394.62 288
15395.79 297
15396.96 321
15398.13 291
15399.30 278
15400.47 286
15401.64 277
15402.81 273
15403.98 280
15405.15 288
15406.32 281
15407.49 283
15408.66 282
15409.84 295
15411.01 258
15412.18 268
15413.35 261
15414.52 257
15415.69 265
15416.86 303
15418.03 276
15419.21 274
15420.38 266
15421.55 286
15422.72 284
15423.89 268
15425.06 271
15426.24 265
15427.41 289
15428.58 277
15429.75 266
15430.92 264
15432.09 270
15433.27 255
15434.44 272
15435.61 257
15436.78 274
15437.96 240
15439.13 283
15440.30 262
15441.47 274
15442.64 276
15443.82 271
15444.99 267
15446.16 273
15447.33 267
15448.51 278
15449.68 260
15450.85 267
15452.02 275
15453.20 258
15454.37 264
15455.54 256
15456.72 266
15457.89 270
15459.06 275
15460.23 261
15461.41 273
15462.58 279
15463.75 309
15464.93 266
15466.10 271
15467.27 254
15468.45 264
15469.62 274
15470.79 277
15471.97 270
15473.14 259
15474.31 266
15475.49 266
15476.66 273
15477.83 260
15479.01 253
15480.18 255
15481.36 241
15482.53 253
15483.70 252
15484.88 253
15486.05 257
15487.23 260
15488.40 266
15489.57 247
15490.75 262
15491.92 293
15493.10 239
15494.27 294
15495.44 287
15496.62 264
15497.79 278
15498.97 254
15500.14 252
15501.32 254
15502.49 256
15503.67 285
15504.84 270
15506.02 261
15507.19 259
15508.36 258
15509.54 274
15510.71 266
15511.89 284
15513.06 256
15514.24 286
15515.41 271
15516.59 270
15517.77 252
15518.94 236
15520.12 263
15521.29 274
15522.47 282
15523.64 274
15524.82 264
15525.99 247
15527.17 283
15528.34 296
15529.52 255
15530.69 270
15531.87 270
15533.05 264
15534.22 270
15535.40 265
15536.57 265
15537.75 296
15538.93 267
15540.10 286
15541.28 272
15542.45 270
15543.63 244
15544.81 272
15545.98 263
15547.16 284
15548.33 249
15549.51 281
15550.69 287
15551.86 249
15553.04 260
15554.22 266
15555.39 260
15556.57 257
15557.75 288
15558.92 288
15560.10 295
15561.28 282
15562.45 305
15563.63 289
15564.81 286
15565.99 293
15567.16 289
15568.34 269
15569.52 290
15570.69 285
15571.87 294
15573.05 284
15574.23 310
15575.40 310
15576.58 279
15577.76 307
15578.93 307
15580.11 294
15581.29 299
15582.47 289
15583.65 303
15584.82 292
15586.00 286
15587.18 305
15588.36 295
15589.53 304
15590.71 309
15591.89 278
15593.07 287
15594.25 321
15595.42 283
15596.60 297
15597.78 316
15598.96 313
15600.14 321
15601.32 311
15602.49 299
15603.67 310
15604.85 303
15606.03 328
15607.21 306
15608.39 317
15609.56 343
15610.74 324
15611.92 356
15613.10 323
15614.28 306
15615.46 328
15616.64 356
15617.82 331
15619.00 317
15620.17 343
15621.35 347
15622.53 327
15623.71 323
15624.89 343
15626.07 345
15627.25 356
15628.43 364
15629.61 354
15630.79 339
15631.97 347
15633.15 351
15634.33 323
15635.51 363
15636.69 352
15637.87 373
15639.05 379
15640.22 376
15641.40 359
15642.58 323
15643.76 328
15644.94 330
15646.12 352
15647.30 355
15648.48 354
15649.66 365
15650.85 351
15652.03 349
15653.21 343
15654.39 361
15655.57 352
15656.75 345
15657.93 352
15659.11 357
15660.29 322
15661.47 339
15662.65 353
15663.83 338
15665.01 361
15666.19 375
15667.37 340
15668.55 359
15669.73 360
15670.92 325
15672.10 344
15673.28 309
15674.46 324
15675.64 337
15676.82 345
15678.00 353
15679.18 332
15680.36 322
15681.55 343
15682.73 310
15683.91 309
15685.09 327
15686.27 314
15687.45 322
15688.63 321
15689.82 326
15691.00 334
15692.18 335
15693.36 324
15694.54 348
15695.73 340
15696.91 338
15698.09 327
15699.27 360
15700.45 346
15701.64 351
15702.82 345
15704.00 333
15705.18 332
15706.36 345
15707.55 345
15708.73 322
15709.91 350
15711.09 350
15712.28 354
15713.46 344
15714.64 329
15715.82 342
15717.01 342
15718.19 347
15719.37 360
15720.55 355
15721.74 359
15722.92 362
15724.10 345
15725.29 365
15726.47 322
15727.65 369
15728.84 402
15730.02 361
15731.20 362
15732.39 343
15733.57 391
15734.75 375
15735.94 386
15737.12 426
15738.30 395
15739.49 387
15740.67 374
15741.85 395
15743.04 383
15744.22 401
15745.40 373
15746.59 374
15747.77 379
15748.96 401
15750.14 380
15751.32 387
15752.51 366
15753.69 389
15754.88 401
15756.06 397
15757.24 384
15758.43 378
15759.61 384
15760.80 398
15761.98 376
15763.17 349
15764.35 371
15765.53 386
15766.72 367
15767.90 343
15769.09 347
15770.27 378
15771.46 355
15772.64 376
15773.83 348
15775.01 347
15776.20 344
15777.38 345
15778.57 363
15779.75 323
15780.94 352
15782.12 362
15783.31 344
15784.49 342
15785.68 339
15786.86 340
15788.05 346
15789.23 364
15790.42 327
15791.60 324
15792.79 342
15793.98 335
15795.16 359
15796.35 319
15797.53 298
15798.72 356
15799.90 341
15801.09 362
15802.28 289
15803.46 298
15804.65 326
15805.83 341
15807.02 315
15808.21 319
15809.39 327
15810.58 325
15811.76 315
15812.95 312
15814.14 312
15815.32 311
15816.51 340
15817.70 336
15818.88 329
15820.07 333
15821.26 316
15822.44 332
15823.63 303
15824.82 303
15826.00 304
15827.19 313
15828.38 337
15829.56 321
15830.75 339
15831.94 318
15833.12 320
15834.31 317
15835.50 312
15836.69 293
15837.87 294
15839.06 307
15840.25 306
15841.44 306
15842.62 302
15843.81 311
15845.00 314
15846.18 333
15847.37 295
15848.56 296
15849.75 329
15850.94 353
15852.12 319
15853.31 306
15854.50 303
15855.69 281
15856.87 321
15858.06 312
15859.25 307
15860.44 296
15861.63 302
15862.81 342
15864.00 323
15865.19 299
15866.38 306
15867.57 300
15868.76 312
15869.94 325
15871.13 301
15872.32 323
15873.51 327
15874.70 330
15875.89 335
15877.08 326
15878.26 325
15879.45 336
15880.64 339
15881.83 330
15883.02 323
15884.21 330
15885.40 340
15886.59 348
15887.78 336
15888.97 335
15890.15 328
15891.34 326
15892.53 336
15893.72 350
15894.91 360
15896.10 339
15897.29 334
15898.48 331
15899.67 364
15900.86 386
15902.05 373
15903.24 395
15904.43 370
15905.62 346
15906.81 360
15908.00 363
15909.19 335
15910.38 356
15911.57 344
15912.76 372
15913.95 365
15915.14 358
15916.33 325
15917.52 349
15918.71 361
15919.90 374
15921.09 364
15922.28 378
15923.47 374
15924.66 376
15925.85 378
15927.04 339
15928.23 349
15929.42 327
15930.61 351
15931.80 341
15932.99 345
15934.18 350
15935.38 323
15936.57 320
15937.76 322
15938.95 320
15940.14 320
15941.33 326
15942.52 330
15943.71 336
15944.90 339
15946.10 301
15947.29 297
15948.48 291
15949.67 310
15950.86 307
15952.05 313
15953.24 340
15954.44 307
15955.63 293
15956.82 285
15958.01 267
15959.20 275
15960.39 271
15961.59 291
15962.78 281
15963.97 271
15965.16 297
15966.35 303
15967.55 304
15968.74 284
15969.93 312
15971.12 279
15972.31 302
15973.51 278
15974.70 293
15975.89 295
15977.08 316
15978.28 269
15979.47 279
15980.66 273
15981.85 269
15983.05 299
15984.24 271
15985.43 285
15986.62 293
15987.82 298
15989.01 268
15990.20 255
15991.40 267
15992.59 273
15993.78 273
15994.98 293
15996.17 296
15997.36 244
15998.55 276
15999.75 246
16000.94 269
16002.13 272
16003.33 277
16004.52 287
16005.72 277
16006.91 276
16008.10 267
16009.30 255
16010.49 273
16011.68 252
16012.88 255
16014.07 275
16015.26 269
16016.46 281
16017.65 276
16018.85 266
16020.04 260
16021.23 257
16022.43 258
16023.62 251
16024.82 254
16026.01 263
16027.21 259
16028.40 277
16029.59 257
16030.79 261
16031.98 283
16033.18 272
16034.37 269
16035.57 273
16036.76 286
16037.96 276
16039.15 266
16040.35 291
16041.54 294
16042.73 275
16043.93 286
16045.12 270
16046.32 281
16047.51 276
16048.71 289
16049.91 263
16051.10 264
16052.30 261
16053.49 254
16054.69 238
16055.88 250
16057.08 263
16058.27 235
16059.47 248
16060.66 231
16061.86 253
16063.05 245
16064.25 224
16065.45 274
16066.64 257
16067.84 264
16069.03 249
16070.23 244
16071.42 243
16072.62 237
16073.82 241
16075.01 244
16076.21 277
16077.41 263
16078.60 239
16079.80 257
16080.99 253
16082.19 250
16083.39 242
16084.58 243
16085.78 247
16086.98 268
16088.17 256
16089.37 250
16090.57 254
16091.76 244
16092.96 250
16094.16 252
16095.35 270
16096.55 269
16097.75 254
16098.94 251
16100.14 256
16101.34 260
16102.53 238
16103.73 249
16104.93 233
16106.13 220
16107.32 231
16108.52 251
16109.72 295
16110.92 271
16112.11 248
16113.31 236
16114.51 248
16115.71 263
16116.90 262
16118.10 252
16119.30 257
16120.50 262
16121.69 237
16122.89 235
16124.09 237
16125.29 240
16126.49 251
16127.68 254
16128.88 260
16130.08 253
16131.28 251
16132.48 243
16133.67 242
16134.87 251
16136.07 250
16137.27 240
16138.47 251
16139.67 244
16140.86 249
16142.06 253
16143.26 240
16144.46 228
16145.66 229
16146.86 267
16148.06 247
16149.26 247
16150.45 256
16151.65 261
16152.85 251
16154.05 264
16155.25 249
16156.45 244
16157.65 249
16158.85 248
16160.05 237
16161.25 241
16162.45 225
16163.64 251
16164.84 243
16166.04 253
16167.24 238
16168.44 247
16169.64 238
16170.84 261
16172.04 261
16173.24 234
16174.44 233
16175.64 242
16176.84 236
16178.04 235
16179.24 240
16180.44 251
16181.64 232
16182.84 220
16184.04 250
16185.24 231
16186.44 241
16187.64 245
16188.84 248
16190.04 249
16191.24 247
16192.44 232
16193.64 239
16194.84 262
16196.04 258
16197.24 248
16198.44 270
16199.65 242
16200.85 253
16202.05 250
16203.25 233
16204.45 230
16205.65 239
16206.85 263
16208.05 225
16209.25 236
16210.45 254
16211.65 231
16212.86 245
16214.06 253
16215.26 255
16216.46 254
16217.66 253
16218.86 250
16220.06 237
16221.27 248
16222.47 259
16223.67 274
16224.87 241
16226.07 266
16227.27 267
16228.48 285
16229.68 257
16230.88 240
16232.08 256
16233.28 279
16234.48 259
16235.69 264
16236.89 252
16238.09 281
16239.29 268
16240.50 249
16241.70 247
16242.90 273
16244.10 285
16245.30 275
16246.51 257
16247.71 262
16248.91 250
16250.11 274
16251.32 279
16252.52 280
16253.72 277
16254.92 257
16256.13 269
16257.33 258
16258.53 259
16259.74 278
16260.94 257
16262.14 250
16263.35 252
16264.55 255
16265.75 256
16266.95 265
16268.16 255
16269.36 285
16270.56 225
16271.77 267
16272.97 238
16274.17 262
16275.38 239
16276.58 275
16277.79 257
16278.99 277
16280.19 259
16281.40 252
16282.60 259
16283.80 254
16285.01 260
16286.21 257
16287.42 271
16288.62 255
16289.82 254
16291.03 275
16292.23 279
16293.44 255
16294.64 280
16295.84 253
16297.05 242
16298.25 252
16299.46 283
16300.66 270
16301.87 256
16303.07 266
16304.27 268
16305.48 259
16306.68 264
16307.89 271
16309.09 244
16310.30 246
16311.50 268
16312.71 287
16313.91 249
16315.12 275
16316.32 261
16317.53 238
16318.73 223
16319.94 248
16321.14 241
16322.35 253
16323.55 252
16324.76 237
16325.96 256
16327.17 251
16328.38 256
16329.58 233
16330.79 258
16331.99 259
16333.20 253
16334.40 273
16335.61 264
16336.81 268
16338.02 242
16339.23 260
16340.43 254
16341.64 229
16342.84 233
16344.05 260
16345.26 242
16346.46 276
16347.67 228
16348.87 231
16350.08 249
16351.29 254
16352.49 234
16353.70 259
16354.91 233
16356.11 231
16357.32 247
16358.53 231
16359.73 239
16360.94 251
16362.15 255
16363.35 253
16364.56 248
16365.77 221
16366.97 252
16368.18 239
16369.39 218
16370.59 253
16371.80 248
16373.01 232
16374.21 255
16375.42 230
16376.63 250
16377.84 271
16379.04 246
16380.25 268
16381.46 253
16382.67 236
16383.87 238
16385.08 242
16386.29 233
16387.50 239
16388.70 234
16389.91 247
16391.12 237
16392.33 237
16393.53 248
16394.74 247
16395.95 255
16397.16 249
16398.37 255
16399.57 225
16400.78 248
16401.99 228
16403.20 227
16404.41 190
16405.62 234
16406.82 247
16408.03 264
16409.24 245
16410.45 252
16411.66 241
16412.87 237
16414.07 241
16415.28 244
16416.49 247
16417.70 235
16418.91 243
16420.12 215
16421.33 243
16422.54 248
16423.75 217
16424.95 237
16426.16 243
16427.37 237
16428.58 243
16429.79 233
16431.00 254
16432.21 237
16433.42 250
16434.63 254
16435.84 230
16437.05 221
16438.26 239
16439.47 236
16440.68 208
16441.88 228
16443.09 217
16444.30 239
16445.51 236
16446.72 212
16447.93 229
16449.14 230
16450.35 222
16451.56 243
16452.77 244
16453.98 230
16455.19 235
16456.40 249
16457.61 261
16458.82 208
16460.03 223
16461.24 216
16462.45 256
16463.67 243
16464.88 247
16466.09 231
16467.30 229
16468.51 222
16469.72 243
16470.93 248
16472.14 226
16473.35 244
16474.56 239
16475.77 224
16476.98 199
16478.19 225
16479.40 237
16480.62 227
16481.83 216
16483.04 239
16484.25 237
16485.46 217
16486.67 233
16487.88 219
16489.09 220
16490.31 228
16491.52 249
16492.73 238
16493.94 242
16495.15 214
16496.36 243
16497.57 249
16498.79 249
16500.00 228
16501.21 230
16502.42 237
16503.63 235
16504.85 251
16506.06 230
16507.27 225
16508.48 239
16509.69 219
16510.91 215
16512.12 213
16513.33 220
16514.54 255
16515.76 233
16516.97 218
16518.18 216
16519.39 226
16520.60 241
16521.82 220
16523.03 214
16524.24 231
16525.46 252
16526.67 214
16527.88 213
16529.09 209
16530.31 214
16531.52 202
16532.73 203
16533.95 206
16535.16 239
16536.37 227
16537.58 214
16538.80 216
16540.01 209
16541.22 206
16542.44 219
16543.65 237
16544.86 236
16546.08 231
16547.29 224
16548.50 221
16549.72 218
16550.93 225
16552.15 231
16553.36 239
16554.57 230
16555.79 230
16557.00 226
16558.21 254
16559.43 230
16560.64 247
16561.86 231
16563.07 217
16564.28 232
16565.50 233
16566.71 209
16567.93 203
16569.14 241
16570.36 240
16571.57 225
16572.78 212
16574.00 210
16575.21 234
16576.43 234
16577.64 228
16578.86 250
16580.07 246
16581.29 234
16582.50 202
16583.72 219
16584.93 204
16586.15 213
16587.36 222
16588.58 224
16589.79 236
16591.01 218
16592.22 218
16593.44 248
16594.65 213
16595.87 235
16597.08 245
16598.30 213
16599.51 222
16600.73 228
16601.94 213
16603.16 207
16604.37 202
16605.59 217
16606.81 228
16608.02 227
16609.24 214
16610.45 249
16611.67 235
16612.89 206
16614.10 213
16615.32 227
16616.53 210
16617.75 208
16618.97 221
16620.18 214
16621.40 218
16622.61 222
16623.83 218
16625.05 212
16626.26 209
16627.48 203
16628.70 230
16629.91 215
16631.13 227
16632.35 203
16633.56 221
16634.78 233
16636.00 208
16637.21 212
16638.43 212
16639.65 220
16640.86 223
16642.08 220
16643.30 227
16644.51 224
16645.73 202
16646.95 226
16648.17 242
16649.38 211
16650.60 232
16651.82 246
16653.03 249
16654.25 233
16655.47 221
16656.69 220
16657.90 215
16659.12 204
16660.34 223
16661.56 228
16662.77 219
16663.99 226
16665.21 223
16666.43 228
16667.65 213
16668.86 225
16670.08 227
16671.30 186
16672.52 197
16673.74 219
16674.95 224
16676.17 208
16677.39 212
16678.61 228
16679.83 233
16681.05 216
16682.26 222
16683.48 207
16684.70 215
16685.92 220
16687.14 199
16688.36 221
16689.58 218
16690.79 227
16692.01 204
16693.23 217
16694.45 229
16695.67 188
16696.89 209
16698.11 198
16699.33 211
16700.55 205
16701.76 205
16702.98 236
16704.20 197
16705.42 202
16706.64 219
16707.86 233
16709.08 194
16710.30 203
16711.52 212
16712.74 218
16713.96 223
16715.18 229
16716.40 227
16717.62 212
16718.84 220
16720.06 207
16721.28 207
16722.50 207
16723.72 186
16724.94 205
16726.16 191
16727.38 195
16728.60 213
16729.82 212
16731.04 211
16732.26 225
16733.48 209
16734.70 222
16735.92 226
16737.14 215
16738.36 219
16739.58 233
16740.80 212
16742.02 201
16743.24 219
16744.46 215
16745.68 214
16746.90 222
16748.12 203
16749.35 203
16750.57 205
16751.79 219
16753.01 209
16754.23 221
16755.45 222
16756.67 215
16757.89 234
16759.11 212
16760.33 214
16761.56 237
16762.78 242
16764.00 214
16765.22 215
16766.44 220
16767.66 234
16768.88 211
16770.11 222
16771.33 216
16772.55 209
16773.77 226
16774.99 231
16776.22 214
16777.44 207
16778.66 191
16779.88 215
16781.10 198
16782.33 193
16783.55 190
16784.77 223
16785.99 223
16787.21 227
16788.44 237
16789.66 218
16790.88 221
16792.10 185
16793.33 211
16794.55 218
16795.77 212
16796.99 231
16798.22 216
16799.44 213
16800.66 220
16801.88 188
16803.11 198
16804.33 201
16805.55 230
16806.78 224
16808.00 230
16809.22 201
16810.44 216
16811.67 233
16812.89 215
16814.11 205
16815.34 213
16816.56 182
16817.78 204
16819.01 213
16820.23 240
16821.45 216
16822.68 224
16823.90 239
16825.13 232
16826.35 238
16827.57 220
16828.80 232
16830.02 232
16831.24 256
16832.47 220
16833.69 198
16834.92 210
16836.14 200
16837.36 211
16838.59 234
16839.81 226
16841.04 232
16842.26 214
16843.48 237
16844.71 229
16845.93 220
16847.16 230
16848.38 223
16849.61 237
16850.83 215
16852.06 208
16853.28 234
16854.51 249
16855.73 209
16856.95 225
16858.18 219
16859.40 240
16860.63 237
16861.85 251
16863.08 217
16864.30 228
16865.53 245
16866.75 235
16867.98 229
16869.21 223
16870.43 257
16871.66 230
16872.88 222
16874.11 231
16875.33 227
16876.56 237
16877.78 234
16879.01 238
16880.23 230
16881.46 234
16882.69 230
16883.91 230
16885.14 236
16886.36 241
16887.59 262
16888.81 236
16890.04 261
16891.27 244
16892.49 232
16893.72 225
16894.94 266
16896.17 230
16897.40 251
16898.62 224
16899.85 230
16901.08 226
16902.30 226
16903.53 235
16904.76 223
16905.98 246
16907.21 230
16908.44 222
16909.66 229
16910.89 214
16912.12 231
16913.34 219
16914.57 216
16915.80 217
16917.02 233
16918.25 216
16919.48 227
16920.70 228
16921.93 237
16923.16 244
16924.39 246
16925.61 264
16926.84 239
16928.07 218
16929.30 201
16930.52 229
16931.75 218
16932.98 218
16934.21 226
16935.43 230
16936.66 214
16937.89 241
16939.12 218
16940.34 246
16941.57 209
16942.80 228
16944.03 221
16945.26 252
16946.48 233
16947.71 218
16948.94 203
16950.17 217
16951.40 235
16952.62 241
16953.85 221
16955.08 210
16956.31 210
16957.54 227
16958.77 229
16959.99 218
16961.22 205
16962.45 225
16963.68 222
16964.91 215
16966.14 216
16967.37 216
16968.60 215
16969.82 216
16971.05 231
16972.28 231
16973.51 214
16974.74 218
16975.97 219
16977.20 241
16978.43 231
16979.66 205
16980.89 222
16982.11 217
16983.34 219
16984.57 214
16985.80 198
16987.03 221
16988.26 206
16989.49 206
16990.72 209
16991.95 220
16993.18 219
16994.41 213
16995.64 231
16996.87 209
16998.10 202
16999.33 208
17000.56 215
17001.79 213
17003.02 204
17004.25 222
17005.48 208
17006.71 196
17007.94 220
17009.17 204
17010.40 220
17011.63 219
17012.86 202
17014.09 212
17015.32 211
17016.55 231
17017.78 198
17019.01 215
17020.25 224
17021.48 217
17022.71 213
17023.94 201
17025.17 204
17026.40 221
17027.63 219
17028.86 203
17030.09 187
17031.32 218
17032.55 214
17033.79 219
17035.02 218
17036.25 219
17037.48 206
17038.71 216
17039.94 174
17041.17 205
17042.41 208
17043.64 201
17044.87 199
17046.10 212
17047.33 204
17048.56 199
17049.80 217
17051.03 214
17052.26 201
17053.49 232
17054.72 213
17055.95 220
17057.19 212
17058.42 224
17059.65 197
17060.88 219
17062.12 215
17063.35 228
17064.58 206
17065.81 205
17067.04 198
17068.28 200
17069.51 210
17070.74 221
17071.97 213
17073.21 196
17074.44 211
17075.67 213
17076.90 237
17078.14 215
17079.37 202
17080.60 202
17081.84 203
17083.07 223
17084.30 195
17085.54 184
17086.77 194
17088.00 218
17089.23 200
17090.47 204
17091.70 220
17092.93 212
17094.17 202
17095.40 209
17096.63 192
17097.87 192
17099.10 181
17100.34 210
17101.57 187
17102.80 194
17104.04 209
17105.27 183
17106.50 205
17107.74 196
17108.97 194
17110.21 195
17111.44 191
17112.67 186
17113.91 212
17115.14 198
17116.38 199
17117.61 213
17118.84 211
17120.08 193
17121.31 212
17122.55 211
17123.78 207
17125.02 195
17126.25 200
17127.48 204
17128.72 205
17129.95 198
17131.19 217
17132.42 203
17133.66 183
17134.89 200
17136.13 211
17137.36 224
17138.60 214
17139.83 197
17141.07 197
17142.30 213
17143.54 198
17144.77 213
17146.01 203
17147.24 214
17148.48 222
17149.71 202
17150.95 201
17152.19 205
17153.42 209
17154.66 174
17155.89 197
17157.13 186
17158.36 201
17159.60 185
17160.83 222
17162.07 227
17163.31 204
17164.54 202
17165.78 204
17167.01 202
17168.25 209
17169.49 233
17170.72 188
17171.96 191
17173.19 200
17174.43 207
17175.67 198
17176.90 199
17178.14 217
17179.38 213
17180.61 207
17181.85 199
17183.09 198
17184.32 181
17185.56 236
17186.80 215
17188.03 218
17189.27 201
17190.51 208
17191.74 185
17192.98 220
17194.22 210
17195.45 199
17196.69 200
17197.93 211
17199.16 222
17200.40 195
17201.64 201
17202.88 202
17204.11 194
17205.35 194
17206.59 220
17207.83 206
17209.06 189
17210.30 178
17211.54 185
17212.78 184
17214.01 228
17215.25 214
17216.49 204
17217.73 195
17218.96 222
17220.20 226
17221.44 183
17222.68 188
17223.92 184
17225.15 186
17226.39 165
17227.63 202
17228.87 207
17230.11 200
17231.35 198
17232.58 192
17233.82 192
17235.06 213
17236.30 200
17237.54 179
17238.78 219
17240.01 179
17241.25 196
17242.49 191
17243.73 211
17244.97 190
17246.21 190
17247.45 194
17248.69 187
17249.93 214
17251.16 203
17252.40 204
17253.64 200
17254.88 196
17256.12 197
17257.36 204
17258.60 180
17259.84 190
17261.08 169
17262.32 207
17263.56 198
17264.80 190
17266.04 173
17267.28 176
17268.51 181
17269.75 191
17270.99 204
17272.23 190
17273.47 210
17274.71 204
17275.95 201
17277.19 203
17278.43 194
17279.67 188
17280.91 207
17282.15 192
17283.39 205
17284.63 181
17285.87 176
17287.11 205
17288.35 213
17289.60 198
17290.84 210
17292.08 218
17293.32 175
17294.56 175
17295.80 180
17297.04 216
17298.28 189
17299.52 194
17300.76 187
17302.00 194
17303.24 182
17304.48 186
17305.72 190
17306.96 189
17308.21 214
17309.45 195
17310.69 189
17311.93 209
17313.17 207
17314.41 193
17315.65 216
17316.89 174
17318.14 173
17319.38 179
17320.62 200
17321.86 188
17323.10 192
17324.34 186
17325.59 197
17326.83 193
17328.07 202
17329.31 183
17330.55 182
17331.79 207
17333.04 207
17334.28 193
17335.52 197
17336.76 197
17338.00 201
17339.25 228
17340.49 194
17341.73 198
17342.97 197
17344.22 208
17345.46 183
17346.70 174
17347.94 212
17349.19 177
17350.43 207
17351.67 198
17352.91 232
17354.16 187
17355.40 189
17356.64 205
17357.88 204
17359.13 212
17360.37 175
17361.61 192
17362.86 200
17364.10 202
17365.34 191
17366.58 197
17367.83 174
17369.07 183
17370.31 208
17371.56 183
17372.80 196
17374.04 182
17375.29 188
17376.53 191
17377.78 181
17379.02 197
17380.26 190
17381.51 208
17382.75 186
17383.99 194
17385.24 197
17386.48 196
17387.72 178
17388.97 205
17390.21 183
17391.46 172
17392.70 204
17393.94 184
17395.19 195
17396.43 201
17397.68 209
17398.92 196
17400.17 196
17401.41 169
17402.65 196
17403.90 195
17405.14 194
17406.39 194
17407.63 205
17408.88 191
17410.12 178
17411.37 179
17412.61 208
17413.86 189
17415.10 190
17416.35 172
17417.59 188
17418.84 196
17420.08 207
17421.33 185
17422.57 185
17423.82 186
17425.06 209
17426.31 218
17427.55 193
17428.80 194
17430.04 210
17431.29 209
17432.53 186
17433.78 179
17435.03 182
17436.27 171
17437.52 180
17438.76 184
17440.01 199
17441.25 213
17442.50 193
17443.75 198
17444.99 181
17446.24 205
17447.48 212
17448.73 184
17449.98 191
17451.22 172
17452.47 183
17453.71 172
17454.96 211
17456.21 171
17457.45 183
17458.70 181
17459.95 200
17461.19 194
17462.44 192
17463.69 202
17464.93 191
17466.18 179
17467.43 206
17468.67 219
17469.92 207
17471.17 188
17472.41 189
17473.66 182
17474.91 195
17476.15 201
17477.40 187
17478.65 218
17479.90 195
17481.14 191
17482.39 197
17483.64 201
17484.88 197
17486.13 187
17487.38 191
17488.63 179
17489.87 178
17491.12 192
17492.37 209
17493.62 197
17494.86 203
17496.11 184
17497.36 202
17498.61 186
17499.86 198
17501.10 195
17502.35 177
17503.60 182
17504.85 199
17506.10 199
17507.34 201
17508.59 174
17509.84 196
17511.09 188
17512.34 170
17513.59 171
17514.83 198
17516.08 188
17517.33 189
17518.58 176
17519.83 194
17521.08 190
17522.33 194
17523.57 213
17524.82 195
17526.07 156
17527.32 184
17528.57 201
17529.82 198
17531.07 191
17532.32 197
17533.57 190
17534.82 184
17536.06 178
17537.31 184
17538.56 185
17539.81 185
17541.06 184
17542.31 184
17543.56 199
17544.81 197
17546.06 217
17547.31 193
17548.56 189
17549.81 197
17551.06 221
17552.31 210
17553.56 207
17554.81 211
17556.06 196
17557.31 203
17558.56 184
17559.81 176
17561.06 198
17562.31 200
17563.56 191
17564.81 188
17566.06 206
17567.31 179
17568.56 189
17569.81 187
17571.06 206
17572.31 216
17573.56 192
17574.81 204
17576.06 202
17577.31 189
17578.56 188
17579.81 191
17581.06 193
17582.31 211
17583.57 198
17584.82 211
17586.07 200
17587.32 200
17588.57 208
17589.82 202
17591.07 187
17592.32 187
17593.57 198
17594.83 211
17596.08 181
17597.33 198
17598.58 212
17599.83 195
17601.08 212
17602.33 207
17603.59 203
17604.84 207
17606.09 192
17607.34 226
17608.59 192
17609.84 190
17611.10 193
17612.35 215
17613.60 197
17614.85 188
17616.10 196
17617.36 186
17618.61 182
17619.86 199
17621.11 216
17622.36 213
17623.62 188
17624.87 212
17626.12 202
17627.37 191
17628.63 202
17629.88 211
17631.13 218
17632.38 216
17633.64 203
17634.89 182
17636.14 195
17637.39 203
17638.65 206
17639.90 207
17641.15 203
17642.41 195
17643.66 198
17644.91 195
17646.17 205
17647.42 193
17648.67 201
17649.92 190
17651.18 225
17652.43 201
17653.68 192
17654.94 186
17656.19 211
17657.44 195
17658.70 182
17659.95 218
17661.21 211
17662.46 177
17663.71 203
17664.97 190
17666.22 196
17667.47 202
17668.73 206
17669.98 203
17671.24 200
17672.49 197
17673.74 204
17675.00 196
17676.25 188
17677.51 192
17678.76 213
17680.02 174
17681.27 194
17682.52 203
17683.78 215
17685.03 221
17686.29 212
17687.54 186
17688.80 190
17690.05 205
17691.31 197
17692.56 202
17693.82 198
17695.07 182
17696.32 178
17697.58 190
17698.83 170
17700.09 185
17701.34 191
17702.60 180
17703.86 188
17705.11 207
17706.37 208
17707.62 198
17708.88 196
17710.13 201
17711.39 187
17712.64 204
17713.90 191
17715.15 218
17716.41 213
17717.66 170
17718.92 173
17720.18 178
17721.43 180
17722.69 180
17723.94 196
17725.20 189
17726.45 196
17727.71 190
17728.97 194
17730.22 177
17731.48 192
17732.74 191
17733.99 183
17735.25 218
17736.50 169
17737.76 178
17739.02 189
17740.27 200
17741.53 179
17742.79 186
17744.04 197
17745.30 185
17746.56 180
17747.81 189
17749.07 211
17750.33 188
17751.58 202
17752.84 227
17754.10 187
17755.35 187
17756.61 186
17757.87 177
17759.12 193
17760.38 194
17761.64 179
17762.90 193
17764.15 200
17765.41 187
17766.67 190
17767.93 185
17769.18 195
17770.44 212
17771.70 210
17772.96 179
17774.21 178
17775.47 205
17776.73 167
17777.99 173
17779.24 166
17780.50 192
17781.76 188
17783.02 164
17784.28 196
17785.53 188
17786.79 199
17788.05 214
17789.31 183
17790.57 196
17791.82 169
17793.08 157
17794.34 172
17795.60 184
17796.86 177
17798.12 164
17799.37 201
17800.63 189
17801.89 171
17803.15 201
17804.41 197
17805.67 177
17806.93 181
17808.19 183
17809.44 195
17810.70 186
17811.96 175
17813.22 186
17814.48 176
17815.74 182
17817.00 178
17818.26 199
17819.52 201
17820.78 191
17822.04 198
17823.29 179
17824.55 171
17825.81 193
17827.07 194
17828.33 181
17829.59 190
17830.85 198
17832.11 179
17833.37 182
17834.63 201
17835.89 191
17837.15 188
17838.41 206
17839.67 193
17840.93 180
17842.19 184
17843.45 176
17844.71 173
17845.97 180
17847.23 183
17848.49 173
17849.75 177
17851.01 171
17852.27 180
17853.53 173
17854.79 181
17856.05 188
17857.31 174
17858.57 169
17859.84 167
17861.10 194
17862.36 190
17863.62 193
17864.88 170
17866.14 173
17867.40 203
17868.66 150
17869.92 151
17871.18 191
17872.44 189
17873.71 167
17874.97 173
17876.23 179
17877.49 193
17878.75 184
17880.01 168
17881.27 175
17882.53 186
17883.80 176
17885.06 181
17886.32 183
17887.58 192
17888.84 188
17890.10 173
17891.37 182
17892.63 183
17893.89 170
17895.15 175
17896.41 171
17897.67 177
17898.94 186
17900.20 171
17901.46 190
17902.72 187
17903.99 191
17905.25 177
17906.51 201
17907.77 176
17909.03 178
17910.30 184
17911.56 186
17912.82 165
17914.08 182
17915.35 179
17916.61 178
17917.87 193
17919.14 194
17920.40 173
17921.66 164
17922.92 179
17924.19 171
17925.45 166
17926.71 160
17927.98 167
17929.24 192
17930.50 182
17931.76 177
17933.03 179
17934.29 196
17935.55 170
17936.82 174
17938.08 166
17939.34 184
17940.61 176
17941.87 175
17943.14 173
17944.40 180
17945.66 195
17946.93 181
17948.19 188
17949.45 199
17950.72 184
17951.98 211
17953.25 173
17954.51 169
17955.77 163
17957.04 181
17958.30 178
17959.57 165
17960.83 178
17962.09 167
17963.36 164
17964.62 164
17965.89 180
17967.15 192
17968.42 191
17969.68 174
17970.95 186
17972.21 169
17973.47 159
17974.74 190
17976.00 172
17977.27 177
17978.53 159
17979.80 174
17981.06 171
17982.33 201
17983.59 165
17984.86 187
17986.12 176
17987.39 175
17988.65 171
17989.92 193
17991.18 173
17992.45 165
17993.71 185
17994.98 195
17996.25 197
17997.51 183
17998.78 171
18000.04 163
18001.31 176
18002.57 169
18003.84 153
18005.10 174
18006.37 173
18007.64 168
18008.90 163
18010.17 188
18011.43 168
18012.70 174
18013.97 189
18015.23 169
18016.50 176
18017.76 157
18019.03 185
18020.30 183
18021.56 172
18022.83 198
18024.10 170
18025.36 175
18026.63 192
18027.90 186
18029.16 173
18030.43 163
18031.70 174
18032.96 195
18034.23 185
18035.50 193
18036.76 195
18038.03 164
18039.30 194
18040.56 176
18041.83 178
18043.10 178
18044.37 189
18045.63 179
18046.90 195
18048.17 197
18049.43 168
18050.70 162
18051.97 186
18053.24 197
18054.50 167
18055.77 174
18057.04 169
18058.31 176
18059.57 162
18060.84 181
18062.11 188
18063.38 205
18064.65 167
18065.91 162
18067.18 158
18068.45 165
18069.72 188
18070.98 184
18072.25 167
18073.52 177
18074.79 188
18076.06 183
18077.33 179
18078.59 173
18079.86 174
18081.13 171
18082.40 172
18083.67 162
18084.94 189
18086.21 186
18087.47 167
18088.74 175
18090.01 190
18091.28 168
18092.55 174
18093.82 193
18095.09 171
18096.36 184
18097.62 195
18098.89 192
18100.16 160
18101.43 178
18102.70 161
18103.97 175
18105.24 177
18106.51 190
18107.78 185
18109.05 195
18110.32 174
18111.59 178
18112.86 183
18114.13 192
18115.40 184
18116.66 195
18117.93 188
18119.20 185
18120.47 177
18121.74 169
18123.01 184
18124.28 178
18125.55 182
18126.82 160
18128.09 163
18129.36 173
18130.63 189
18131.90 177
18133.17 199
18134.44 180
18135.71 177
18136.99 189
18138.26 168
18139.53 165
18140.80 164
18142.07 177
18143.34 178
18144.61 169
18145.88 168
18147.15 186
18148.42 188
18149.69 165
18150.96 167
18152.23 183
18153.50 197
18154.78 192
18156.05 166
18157.32 181
18158.59 180
18159.86 174
18161.13 174
18162.40 174
18163.67 177
18164.94 186
18166.22 195
18167.49 156
18168.76 201
18170.03 173
18171.30 187
18172.57 176
18173.85 168
18175.12 165
18176.39 190
18177.66 195
18178.93 162
18180.20 174
18181.48 176
18182.75 195
18184.02 188
18185.29 179
18186.56 188
18187.84 182
18189.11 173
18190.38 175
18191.65 190
18192.93 193
18194.20 165
18195.47 171
18196.74 162
18198.02 168
18199.29 193
18200.56 161
18201.83 179
18203.11 185
18204.38 170
18205.65 170
18206.92 168
18208.20 180
18209.47 172
18210.74 175
18212.02 184
18213.29 170
18214.56 166
18215.84 168
18217.11 183
18218.38 200
18219.65 170
18220.93 184
18222.20 166
18223.47 183
18224.75 176
18226.02 178
18227.30 182
18228.57 220
18229.84 200
18231.12 177
18232.39 176
18233.66 204
18234.94 179
18236.21 180
18237.48 188
18238.76 171
18240.03 186
18241.31 195
18242.58 167
18243.86 170
18245.13 188
18246.40 179
18247.68 204
18248.95 175
18250.23 186
18251.50 180
18252.77 186
18254.05 175
18255.32 176
18256.60 170
18257.87 169
18259.15 184
18260.42 173
18261.70 166
18262.97 155
18264.25 167
18265.52 161
18266.80 185
18268.07 171
18269.35 169
18270.62 160
18271.90 181
18273.17 180
18274.45 192
18275.72 196
18277.00 188
18278.27 184
18279.55 167
18280.82 190
18282.10 186
18283.37 168
18284.65 170
18285.93 181
18287.20 186
18288.48 187
18289.75 169
18291.03 189
18292.30 179
18293.58 180
18294.86 179
18296.13 176
18297.41 179
18298.68 161
18299.96 169
18301.24 174
18302.51 166
18303.79 173
18305.06 189
18306.34 182
18307.62 175
18308.89 157
18310.17 177
18311.45 185
18312.72 178
18314.00 187
18315.28 180
18316.55 177
18317.83 166
18319.11 149
18320.38 163
18321.66 161
18322.94 173
18324.21 188
18325.49 177
18326.77 177
18328.04 155
18329.32 182
18330.60 181
18331.88 184
18333.15 184
18334.43 185
18335.71 181
18336.98 169
18338.26 172
18339.54 178
18340.82 196
18342.09 188
18343.37 179
18344.65 181
18345.93 177
18347.20 174
18348.48 179
18349.76 161
18351.04 156
18352.32 157
18353.59 155
18354.87 187
18356.15 166
18357.43 170
18358.71 172
18359.98 187
18361.26 177
18362.54 174
18363.82 160
18365.10 165
18366.38 158
18367.65 182
18368.93 173
18370.21 175
18371.49 173
18372.77 200
18374.05 173
18375.33 167
18376.60 174
18377.88 174
18379.16 168
18380.44 168
18381.72 196
18383.00 161
18384.28 181
18385.56 169
18386.84 189
18388.11 183
18389.39 165
18390.67 177
18391.95 179
18393.23 165
18394.51 159
18395.79 175
18397.07 170
18398.35 161
18399.63 167
18400.91 188
18402.19 162
18403.47 169
18404.75 167
18406.03 189
18407.31 183
18408.59 161
18409.87 175
18411.15 184
18412.43 146
18413.71 165
18414.99 175
18416.27 180
18417.55 173
18418.83 170
18420.11 179
18421.39 166
18422.67 196
18423.95 178
18425.23 156
18426.51 161
18427.79 166
18429.07 166
18430.35 170
18431.63 152
18432.91 161
18434.19 177
18435.47 180
18436.75 184
18438.04 167
18439.32 185
18440.60 152
18441.88 176
18443.16 149
18444.44 152
18445.72 168
18447.00 171
18448.28 164
18449.57 168
18450.85 189
18452.13 178
18453.41 157
18454.69 167
18455.97 160
18457.25 159
18458.54 166
18459.82 174
18461.10 179
18462.38 184
18463.66 183
18464.94 173
18466.23 171
18467.51 167
18468.79 195
18470.07 188
18471.35 191
18472.64 177
18473.92 189
18475.20 168
18476.48 165
18477.76 203
18479.05 175
18480.33 163
18481.61 170
18482.89 183
18484.18 166
18485.46 191
18486.74 188
18488.02 152
18489.31 163
18490.59 172
18491.87 163
18493.15 169
18494.44 164
18495.72 195
18497.00 186
18498.29 180
18499.57 189
18500.85 177
18502.13 176
18503.42 162
18504.70 183
18505.98 170
18507.27 172
18508.55 174
18509.83 173
18511.12 184
18512.40 171
18513.68 153
18514.97 170
18516.25 177
18517.54 158
18518.82 161
18520.10 168
18521.39 170
18522.67 171
18523.95 176
18525.24 175
18526.52 174
18527.81 176
18529.09 195
18530.37 154
18531.66 178
18532.94 167
18534.23 175
18535.51 180
18536.79 194
18538.08 184
18539.36 171
18540.65 159
18541.93 175
18543.22 192
18544.50 180
18545.79 165
18547.07 168
18548.36 172
18549.64 170
18550.92 183
18552.21 168
18553.49 177
18554.78 186
18556.06 182
18557.35 179
18558.63 172
18559.92 182
18561.20 165
18562.49 180
18563.77 188
18565.06 177
18566.35 172
18567.63 166
18568.92 159
18570.20 183
18571.49 175
18572.77 179
18574.06 169
18575.34 184
18576.63 160
18577.92 157
18579.20 161
18580.49 174
18581.77 181
18583.06 165
18584.34 164
18585.63 178
18586.92 187
18588.20 172
18589.49 172
18590.77 177
18592.06 180
18593.35 179
18594.63 175
18595.92 176
18597.21 170
18598.49 163
18599.78 190
18601.07 172
18602.35 155
18603.64 170
18604.93 167
18606.21 179
18607.50 171
18608.79 181
18610.07 186
18611.36 182
18612.65 175
18613.93 158
18615.22 163
18616.51 159
18617.79 169
18619.08 175
18620.37 163
18621.66 166
18622.94 157
18624.23 138
18625.52 168
18626.80 164
18628.09 175
18629.38 156
18630.67 162
18631.95 179
18633.24 179
18634.53 185
18635.82 173
18637.11 156
18638.39 172
18639.68 170
18640.97 172
18642.26 186
18643.54 164
18644.83 179
18646.12 145
18647.41 152
18648.70 166
18649.99 164
18651.27 179
18652.56 188
18653.85 170
18655.14 167
18656.43 183
18657.72 178
18659.00 172
18660.29 161
18661.58 174
18662.87 173
18664.16 158
18665.45 161
18666.74 158
18668.02 156
18669.31 165
18670.60 170
18671.89 166
18673.18 160
18674.47 164
18675.76 173
18677.05 175
18678.34 176
18679.63 193
18680.92 161
18682.20 165
18683.49 170
18684.78 153
18686.07 154
18687.36 174
18688.65 163
18689.94 166
18691.23 185
18692.52 168
18693.81 164
18695.10 166
18696.39 188
18697.68 153
18698.97 153
18700.26 176
18701.55 168
18702.84 173
18704.13 180
18705.42 163
18706.71 159
18708.00 159
18709.29 168
18710.58 163
18711.87 152
18713.16 165
18714.45 167
18715.74 164
18717.03 152
18718.32 158
18719.61 158
18720.90 147
18722.20 147
18723.49 166
18724.78 173
18726.07 180
18727.36 162
18728.65 168
18729.94 164
18731.23 160
18732.52 176
18733.81 169
18735.10 176
18736.40 154
18737.69 149
18738.98 175
18740.27 172
18741.56 170
18742.85 177
18744.14 203
18745.43 165
18746.73 169
18748.02 159
18749.31 174
18750.60 174
18751.89 170
18753.18 161
18754.48 167
18755.77 157
18757.06 159
18758.35 172
18759.64 161
18760.94 149
18762.23 157
18763.52 172
18764.81 178
18766.10 145
18767.40 164
18768.69 183
18769.98 166
18771.27 164
18772.57 166
18773.86 165
18775.15 174
18776.44 170
18777.74 161
18779.03 169
18780.32 177
18781.61 161
18782.91 184
18784.20 133
18785.49 168
18786.79 155
18788.08 202
18789.37 149
18790.66 168
18791.96 174
18793.25 197
18794.54 169
18795.84 165
18797.13 151
18798.42 171
18799.72 148
18801.01 155
18802.30 161
18803.60 162
18804.89 171
18806.18 147
18807.48 154
18808.77 151
18810.07 163
18811.36 157
18812.65 169
18813.95 169
18815.24 175
18816.53 170
18817.83 147
18819.12 161
18820.42 176
18821.71 155
18823.00 164
18824.30 143
18825.59 183
18826.89 170
18828.18 171
18829.48 184
18830.77 162
18832.07 164
18833.36 171
18834.65 159
18835.95 157
18837.24 153
18838.54 154
18839.83 168
18841.13 162
18842.42 161
18843.72 173
18845.01 159
18846.31 157
18847.60 179
18848.90 164
18850.19 166
18851.49 182
18852.78 169
18854.08 154
18855.37 191
18856.67 172
18857.96 170
18859.26 161
18860.55 162
18861.85 167
18863.15 177
18864.44 149
18865.74 161
18867.03 182
18868.33 168
18869.62 159
18870.92 157
18872.22 191
18873.51 155
18874.81 179
18876.10 159
18877.40 159
18878.70 176
18879.99 166
18881.29 171
18882.58 143
18883.88 161
18885.18 158
18886.47 151
18887.77 157
18889.07 175
18890.36 156
18891.66 154
18892.95 166
18894.25 192
18895.55 178
18896.84 173
18898.14 180
18899.44 147
18900.73 148
18902.03 141
18903.33 173
18904.63 157
18905.92 164
18907.22 168
18908.52 178
18909.81 157
18911.11 154
18912.41 158
18913.71 162
18915.00 153
18916.30 172
18917.60 175
18918.89 150
18920.19 166
18921.49 177
18922.79 176
18924.09 164
18925.38 161
18926.68 180
18927.98 165
18929.28 174
18930.57 160
18931.87 165
18933.17 176
18934.47 156
18935.77 161
18937.06 157
18938.36 142
18939.66 154
18940.96 160
18942.26 169
18943.55 156
18944.85 165
18946.15 157
18947.45 148
18948.75 161
18950.05 139
18951.35 163
18952.64 195
18953.94 153
18955.24 144
18956.54 162
18957.84 163
18959.14 183
18960.44 148
18961.74 155
18963.03 161
18964.33 176
18965.63 179
18966.93 180
18968.23 171
18969.53 171
18970.83 171
18972.13 183
18973.43 155
18974.73 152
18976.03 160
18977.33 155
18978.62 154
18979.92 163
18981.22 134
18982.52 163
18983.82 175
18985.12 158
18986.42 147
18987.72 138
18989.02 171
18990.32 180
18991.62 158
18992.92 160
18994.22 175
18995.52 162
18996.82 160
18998.12 153
18999.42 153
19000.72 141
19002.02 151
19003.32 163
19004.62 142
19005.92 150
19007.22 154
19008.53 185
19009.83 145
19011.13 156
19012.43 156
19013.73 183
19015.03 160
19016.33 169
19017.63 157
19018.93 150
19020.23 162
19021.53 161
19022.83 168
19024.13 151
19025.44 168
19026.74 173
19028.04 163
19029.34 163
19030.64 156
19031.94 178
19033.24 182
19034.54 139
19035.85 143
19037.15 140
19038.45 167
19039.75 160
19041.05 166
19042.35 179
19043.66 165
19044.96 169
19046.26 167
19047.56 182
19048.86 156
19050.16 147
19051.47 158
19052.77 169
19054.07 147
19055.37 181
19056.67 151
19057.98 177
19059.28 174
19060.58 171
19061.88 182
19063.19 166
19064.49 171
19065.79 178
19067.09 185
19068.40 164
19069.70 160
19071.00 160
19072.30 165
19073.61 182
19074.91 186
19076.21 168
19077.52 167
19078.82 146
19080.12 160
19081.42 170
19082.73 158
19084.03 161
19085.33 150
19086.64 172
19087.94 144
19089.24 187
19090.55 178
19091.85 169
19093.15 152
19094.46 157
19095.76 155
19097.06 162
19098.37 151
19099.67 158
19100.97 167
19102.28 155
19103.58 163
19104.89 151
19106.19 157
19107.49 159
19108.80 148
19110.10 154
19111.40 183
19112.71 179
19114.01 158
19115.32 156
19116.62 164
19117.93 143
19119.23 173
19120.53 160
19121.84 165
19123.14 175
19124.45 169
19125.75 160
19127.06 149
19128.36 164
19129.67 156
19130.97 174
19132.28 144
19133.58 171
19134.88 146
19136.19 171
19137.49 157
19138.80 166
19140.10 157
19141.41 163
19142.71 175
19144.02 151
19145.32 143
19146.63 150
19147.94 162
19149.24 147
19150.55 162
19151.85 139
19153.16 146
19154.46 176
19155.77 153
19157.07 147
19158.38 168
19159.68 162
19160.99 169
19162.30 163
19163.60 156
19164.91 161
19166.21 145
19167.52 160
19168.83 155
19170.13 164
19171.44 163
19172.74 156
19174.05 137
19175.36 143
19176.66 147
19177.97 160
19179.27 148
19180.58 149
19181.89 165
19183.19 167
19184.50 173
19185.81 154
19187.11 168
19188.42 180
19189.73 167
19191.03 147
19192.34 171
19193.65 155
19194.95 159
19196.26 157
19197.57 168
19198.87 163
19200.18 158
19201.49 178
19202.80 154
19204.10 131
19205.41 140
19206.72 174
19208.03 168
19209.33 157
19210.64 161
19211.95 152
19213.25 157
19214.56 161
19215.87 156
19217.18 160
19218.49 148
19219.79 162
19221.10 149
19222.41 149
19223.72 160
19225.02 161
19226.33 169
19227.64 144
19228.95 152
19230.26 157
19231.56 175
19232.87 161
19234.18 165
19235.49 152
19236.80 150
19238.11 147
19239.41 182
19240.72 164
19242.03 143
19243.34 163
19244.65 149
19245.96 149
19247.26 161
19248.57 142
19249.88 168
19251.19 166
19252.50 137
19253.81 146
19255.12 147
19256.43 158
19257.74 144
19259.04 159
19260.35 157
19261.66 147
19262.97 160
19264.28 165
19265.59 149
19266.90 153
19268.21 154
19269.52 156
19270.83 155
19272.14 134
19273.45 132
19274.76 154
19276.07 167
19277.38 145
19278.69 159
19279.99 154
19281.30 139
19282.61 168
19283.92 161
19285.23 162
19286.54 154
19287.85 161
19289.16 172
19290.47 165
19291.78 151
19293.09 154
19294.40 152
19295.72 155
19297.03 158
19298.34 147
19299.65 146
19300.96 143
19302.27 146
19303.58 164
19304.89 169
19306.20 152
19307.51 151
19308.82 158
19310.13 175
19311.44 146
19312.75 170
19314.06 146
19315.37 155
19316.69 144
19318.00 155
19319.31 163
19320.62 124
19321.93 158
19323.24 151
19324.55 172
19325.86 149
19327.18 154
19328.49 143
19329.80 163
19331.11 139
19332.42 155
19333.73 163
19335.04 155
19336.36 158
19337.67 145
19338.98 157
19340.29 141
19341.60 150
19342.91 147
19344.23 163
19345.54 154
19346.85 167
19348.16 174
19349.47 171
19350.79 152
19352.10 162
19353.41 157
19354.72 154
19356.04 154
19357.35 139
19358.66 151
19359.97 149
19361.29 161
19362.60 145
19363.91 138
19365.22 163
19366.54 169
19367.85 166
19369.16 165
19370.47 154
19371.79 166
19373.10 183
19374.41 140
19375.73 153
19377.04 166
19378.35 158
19379.67 160
19380.98 134
19382.29 158
19383.60 170
19384.92 145
19386.23 154
19387.54 156
19388.86 156
19390.17 139
19391.49 166
19392.80 164
19394.11 157
19395.43 140
19396.74 164
19398.05 156
19399.37 149
19400.68 152
19402.00 154
19403.31 147
19404.62 164
19405.94 139
19407.25 154
19408.57 164
19409.88 147
19411.19 153
19412.51 147
19413.82 138
19415.14 146
19416.45 155
19417.77 181
19419.08 152
19420.39 155
19421.71 167
19423.02 156
19424.34 149
19425.65 158
19426.97 158
19428.28 158
19429.60 141
19430.91 146
19432.23 152
19433.54 140
19434.86 144
19436.17 169
19437.49 167
19438.80 155
19440.12 178
19441.43 171
19442.75 153
19444.06 143
19445.38 171
19446.69 142
19448.01 168
19449.32 151
19450.64 166
19451.96 153
19453.27 141
19454.59 178
19455.90 179
19457.22 159
19458.53 156
19459.85 150
19461.17 171
19462.48 150
19463.80 144
19465.11 162
19466.43 170
19467.75 167
19469.06 147
19470.38 144
19471.69 159
19473.01 154
19474.33 140
19475.64 168
19476.96 140
19478.28 147
19479.59 157
19480.91 159
19482.23 149
19483.54 146
19484.86 175
19486.18 146
19487.49 153
19488.81 151
19490.13 158
19491.44 149
19492.76 148
19494.08 150
19495.39 140
19496.71 142
19498.03 160
19499.35 180
19500.66 185
19501.98 159
19503.30 154
19504.61 168
19505.93 154
19507.25 144
19508.57 148
19509.88 168
19511.20 168
19512.52 161
19513.84 153
19515.15 153
19516.47 155
19517.79 149
19519.11 150
19520.43 141
19521.74 162
19523.06 157
19524.38 153
19525.70 164
19527.02 155
19528.33 157
19529.65 165
19530.97 162
19532.29 153
19533.61 150
19534.93 175
19536.24 176
19537.56 164
19538.88 160
19540.20 155
19541.52 176
19542.84 157
19544.16 154
19545.47 138
19546.79 164
19548.11 156
19549.43 159
19550.75 164
19552.07 150
19553.39 147
19554.71 172
19556.03 148
19557.34 152
19558.66 171
19559.98 161
19561.30 154
19562.62 139
19563.94 158
19565.26 154
19566.58 144
19567.90 146
19569.22 167
19570.54 160
19571.86 141
19573.18 165
19574.50 163
19575.82 148
19577.14 170
19578.46 164
19579.78 160
19581.10 153
19582.42 155
19583.74 154
19585.06 152
19586.38 155
19587.70 149
19589.02 161
19590.34 147
19591.66 137
19592.98 145
19594.30 140
19595.62 142
19596.94 150
19598.26 131
19599.58 148
19600.90 152
19602.22 162
19603.54 157
19604.86 152
19606.18 151
19607.50 160
19608.82 161
19610.15 163
19611.47 157
19612.79 157
19614.11 171
19615.43 142
19616.75 156
19618.07 167
19619.39 134
19620.71 150
19622.04 168
19623.36 170
19624.68 149
19626.00 159
19627.32 165
19628.64 159
19629.96 143
19631.29 147
19632.61 165
19633.93 153
19635.25 156
19636.57 155
19637.89 150
19639.22 162
19640.54 147
19641.86 152
19643.18 137
19644.50 147
19645.83 159
19647.15 166
19648.47 164
19649.79 162
19651.12 129
19652.44 162
19653.76 148
19655.08 150
19656.40 154
19657.73 152
19659.05 167
19660.37 143
19661.70 163
19663.02 160
19664.34 144
19665.66 166
19666.99 179
19668.31 163
19669.63 168
19670.95 122
19672.28 127
19673.60 135
19674.92 145
19676.25 166
19677.57 158
19678.89 143
19680.22 150
19681.54 158
19682.86 146
19684.19 144
19685.51 142
19686.83 145
19688.16 158
19689.48 158
19690.80 150
19692.13 145
19693.45 140
19694.78 167
19696.10 160
19697.42 165
19698.75 153
19700.07 171
19701.39 170
19702.72 144
19704.04 148
19705.37 149
19706.69 161
19708.02 142
19709.34 141
19710.66 156
19711.99 147
19713.31 165
19714.64 151
19715.96 160
19717.29 161
19718.61 156
19719.93 141
19721.26 155
19722.58 148
19723.91 149
19725.23 164
19726.56 154
19727.88 152
19729.21 146
19730.53 169
19731.86 164
19733.18 144
19734.51 142
19735.83 151
19737.16 144
19738.48 147
19739.81 153
19741.13 147
19742.46 137
19743.78 153
19745.11 149
19746.44 155
19747.76 122
19749.09 133
19750.41 137
19751.74 160
19753.06 159
19754.39 170
19755.72 165
19757.04 154
19758.37 143
19759.69 137
19761.02 165
19762.34 155
19763.67 150
19765.00 147
19766.32 161
19767.65 145
19768.98 143
19770.30 160
19771.63 148
19772.95 160
19774.28 133
19775.61 145
19776.93 178
19778.26 155
19779.59 148
19780.91 160
19782.24 163
19783.57 150
19784.89 154
19786.22 154
19787.55 144
19788.87 152
19790.20 160
19791.53 150
19792.86 162
19794.18 149
19795.51 146
19796.84 160
19798.16 139
19799.49 159
19800.82 154
19802.15 137
19803.47 166
19804.80 140
19806.13 157
19807.46 137
19808.78 167
19810.11 153
19811.44 151
19812.77 167
19814.09 142
19815.42 179
19816.75 150
19818.08 158
19819.41 177
19820.73 165
19822.06 154
19823.39 142
19824.72 157
19826.05 172
19827.37 145
19828.70 163
19830.03 147
19831.36 137
19832.69 152
19834.02 169
19835.34 151
19836.67 140
19838.00 135
19839.33 155
19840.66 153
19841.99 151
19843.32 159
19844.64 172
19845.97 153
19847.30 144
19848.63 150
19849.96 146
19851.29 144
19852.62 149
19853.95 155
19855.28 157
19856.60 153
19857.93 153
19859.26 148
19860.59 146
19861.92 152
19863.25 142
19864.58 148
19865.91 174
19867.24 166
19868.57 161
19869.90 148
19871.23 159
19872.56 159
19873.89 157
19875.22 158
19876.55 148
19877.88 155
19879.21 138
19880.54 147
19881.87 148
19883.20 146
19884.53 161
19885.86 159
19887.19 166
19888.52 153
19889.85 162
19891.18 154
19892.51 165
19893.84 167
19895.17 140
19896.50 138
19897.83 143
19899.16 151
19900.49 161
19901.82 156
19903.15 169
19904.48 164
19905.81 159
19907.15 165
19908.48 152
19909.81 162
19911.14 147
19912.47 179
19913.80 149
19915.13 154
19916.46 143
19917.79 149
19919.13 154
19920.46 156
19921.79 165
19923.12 169
19924.45 153
19925.78 156
19927.11 145
19928.45 148
19929.78 155
19931.11 158
19932.44 179
19933.77 155
19935.10 156
19936.44 171
19937.77 153
19939.10 151
19940.43 167
19941.76 150
19943.10 143
19944.43 135
19945.76 149
19947.09 172
19948.42 161
19949.76 150
19951.09 144
19952.42 146
19953.75 151
19955.09 150
19956.42 154
19957.75 155
19959.08 154
19960.42 174
19961.75 147
19963.08 157
19964.41 163
19965.75 158
19967.08 158
19968.41 147
19969.75 156
19971.08 147
19972.41 152
19973.74 146
19975.08 141
19976.41 157
19977.74 165
19979.08 152
19980.41 146
19981.74 144
19983.08 164
19984.41 147
19985.74 153
19987.08 148
19988.41 159
19989.75 135
19991.08 152
19992.41 159
19993.75 151
19995.08 150
19996.41 144
19997.75 155
19999.08 143
20000.42 156
20001.75 132
20003.08 153
20004.42 160
20005.75 174
20007.09 151
20008.42 167
20009.75 159
20011.09 160
20012.42 162
20013.76 141
20015.09 132
20016.43 158
20017.76 144
20019.10 139
20020.43 132
20021.76 139
20023.10 152
20024.43 161
20025.77 170
20027.10 157
20028.44 153
20029.77 153
20031.11 160
20032.44 166
20033.78 142
20035.11 150
20036.45 153
20037.78 137
20039.12 150
20040.46 161
20041.79 147
20043.13 138
20044.46 149
20045.80 166
20047.13 164
20048.47 146
20049.80 161
20051.14 182
20052.47 177
20053.81 160
20055.15 156
20056.48 153
20057.82 142
20059.15 149
20060.49 168
20061.83 158
20063.16 162
20064.50 170
20065.83 161
20067.17 147
20068.51 156
20069.84 145
20071.18 145
20072.52 161
20073.85 154
20075.19 151
20076.52 171
20077.86 151
20079.20 157
20080.53 143
20081.87 155
20083.21 141
20084.54 154
20085.88 157
20087.22 141
20088.56 152
20089.89 122
20091.23 147
20092.57 162
20093.90 159
20095.24 153
20096.58 160
20097.91 157
20099.25 181
20100.59 156
20101.93 135
20103.26 151
20104.60 151
20105.94 147
20107.28 148
20108.61 151
20109.95 157
20111.29 173
20112.63 158
20113.96 157
20115.30 139
20116.64 157
20117.98 150
20119.32 152
20120.65 162
20121.99 154
20123.33 140
20124.67 149
20126.01 142
