# Supplementary material for: MALDI-TOF MS typing enables the classification of brewing yeasts of the genus Saccharomyces to major beer styles
Source: PLoS One. 2017 Aug 9;12(8):e0181694. doi: 10.1371/journal.pone.0181694 (PMC5549903; doi:10.1371/journal.pone.0181694)
Supplement: S17 File — The directory includes 90 raw files and was zipped to “.zip”; the folder has three strains with 30 spectra per strain; S1 Text explains the raw files with an example and Table 1 represents the yeast strains used within the experiment. (ZIP) [file pone.0181694.s020.zip › 49-51/30813-PIBA124-Lag-Lag-Lag-YPG-18h-E-E_2016-10-04_10_0_G11_1.dat]

1998.43 2669
1998.85 2775
1999.27 2812
1999.69 2850
2000.11 2826
2000.54 2673
2000.96 2609
2001.38 2609
2001.80 2619
2002.23 2629
2002.65 2559
2003.07 2495
2003.49 2639
2003.92 2698
2004.34 2671
2004.76 2687
2005.18 2526
2005.61 2647
2006.03 2714
2006.45 2614
2006.87 2620
2007.30 2595
2007.72 2590
2008.14 2603
2008.57 2664
2008.99 2623
2009.41 2544
2009.84 2466
2010.26 2495
2010.68 2550
2011.11 2549
2011.53 2453
2011.95 2476
2012.38 2564
2012.80 2503
2013.22 2446
2013.65 2566
2014.07 2685
2014.49 2687
2014.92 2664
2015.34 2770
2015.77 2938
2016.19 2908
2016.61 3151
2017.04 3022
2017.46 2994
2017.89 3013
2018.31 2973
2018.73 2864
2019.16 2815
2019.58 2798
2020.01 2746
2020.43 2683
2020.85 2709
2021.28 2638
2021.70 2562
2022.13 2648
2022.55 2543
2022.98 2582
2023.40 2512
2023.83 2424
2024.25 2461
2024.68 2434
2025.10 2477
2025.53 2370
2025.95 2358
2026.38 2352
2026.80 2375
2027.23 2288
2027.65 2404
2028.08 2390
2028.50 2556
2028.93 2467
2029.35 2415
2029.78 2547
2030.20 2554
2030.63 2546
2031.05 2585
2031.48 2565
2031.90 2665
2032.33 2589
2032.75 2609
2033.18 2650
2033.61 2584
2034.03 2529
2034.46 2419
2034.88 2467
2035.31 2452
2035.74 2520
2036.16 2459
2036.59 2563
2037.01 2651
2037.44 2548
2037.87 2493
2038.29 2534
2038.72 2600
2039.14 2649
2039.57 2532
2040.00 2622
2040.42 2491
2040.85 2392
2041.28 2444
2041.70 2571
2042.13 2619
2042.56 2635
2042.98 2630
2043.41 2602
2043.84 2609
2044.26 2678
2044.69 2694
2045.12 2734
2045.54 2758
2045.97 2712
2046.40 2593
2046.82 2526
2047.25 2569
2047.68 2552
2048.11 2603
2048.53 2479
2048.96 2523
2049.39 2408
2049.82 2431
2050.24 2568
2050.67 2483
2051.10 2451
2051.53 2414
2051.95 2479
2052.38 2524
2052.81 2516
2053.24 2523
2053.66 2574
2054.09 2638
2054.52 2635
2054.95 2676
2055.38 2645
2055.80 2733
2056.23 2848
2056.66 2895
2057.09 2796
2057.52 2806
2057.94 2617
2058.37 2672
2058.80 2523
2059.23 2538
2059.66 2667
2060.09 2618
2060.51 2632
2060.94 2649
2061.37 2664
2061.80 2664
2062.23 2664
2062.66 2626
2063.09 2782
2063.52 2872
2063.94 2822
2064.37 2840
2064.80 2954
2065.23 2883
2065.66 2920
2066.09 2744
2066.52 2670
2066.95 2692
2067.38 2683
2067.81 2618
2068.24 2687
2068.66 2560
2069.09 2548
2069.52 2558
2069.95 2556
2070.38 2597
2070.81 2584
2071.24 2595
2071.67 2542
2072.10 2595
2072.53 2689
2072.96 2723
2073.39 2712
2073.82 2838
2074.25 2745
2074.68 2805
2075.11 2815
2075.54 2818
2075.97 2800
2076.40 2664
2076.83 2626
2077.26 2718
2077.69 2760
2078.12 2872
2078.55 2880
2078.98 2881
2079.41 2787
2079.84 2915
2080.27 2954
2080.70 2841
2081.14 2753
2081.57 2961
2082.00 2875
2082.43 2645
2082.86 2565
2083.29 2732
2083.72 2522
2084.15 2476
2084.58 2435
2085.01 2484
2085.44 2511
2085.88 2474
2086.31 2461
2086.74 2495
2087.17 2392
2087.60 2511
2088.03 2415
2088.46 2445
2088.89 2476
2089.33 2405
2089.76 2462
2090.19 2381
2090.62 2478
2091.05 2588
2091.48 2563
2091.92 2606
2092.35 2526
2092.78 2412
2093.21 2519
2093.64 2469
2094.07 2402
2094.51 2283
2094.94 2301
2095.37 2354
2095.80 2411
2096.24 2388
2096.67 2323
2097.10 2267
2097.53 2246
2097.96 2210
2098.40 2259
2098.83 2421
2099.26 2399
2099.69 2327
2100.13 2325
2100.56 2388
2100.99 2351
2101.43 2372
2101.86 2450
2102.29 2362
2102.72 2394
2103.16 2452
2103.59 2405
2104.02 2484
2104.46 2634
2104.89 2470
2105.32 2605
2105.76 2570
2106.19 2622
2106.62 2651
2107.05 2546
2107.49 2556
2107.92 2557
2108.36 2484
2108.79 2422
2109.22 2462
2109.66 2492
2110.09 2435
2110.52 2507
2110.96 2542
2111.39 2457
2111.82 2433
2112.26 2342
2112.69 2394
2113.13 2368
2113.56 2484
2113.99 2330
2114.43 2214
2114.86 2275
2115.30 2272
2115.73 2336
2116.16 2277
2116.60 2256
2117.03 2309
2117.47 2242
2117.90 2385
2118.34 2391
2118.77 2393
2119.21 2424
2119.64 2409
2120.07 2557
2120.51 2423
2120.94 2436
2121.38 2472
2121.81 2547
2122.25 2469
2122.68 2481
2123.12 2355
2123.55 2379
2123.99 2380
2124.42 2355
2124.86 2356
2125.29 2454
2125.73 2474
2126.16 2479
2126.60 2480
2127.04 2534
2127.47 2634
2127.91 2701
2128.34 2867
2128.78 2769
2129.21 2792
2129.65 2931
2130.08 2737
2130.52 2758
2130.96 2727
2131.39 2637
2131.83 2667
2132.26 2660
2132.70 2606
2133.14 2581
2133.57 2528
2134.01 2499
2134.44 2522
2134.88 2564
2135.32 2366
2135.75 2435
2136.19 2466
2136.62 2355
2137.06 2384
2137.50 2434
2137.93 2368
2138.37 2344
2138.81 2341
2139.24 2388
2139.68 2364
2140.12 2376
2140.55 2431
2140.99 2271
2141.43 2320
2141.86 2244
2142.30 2270
2142.74 2327
2143.18 2375
2143.61 2346
2144.05 2291
2144.49 2265
2144.92 2449
2145.36 2572
2145.80 2617
2146.24 2713
2146.67 2800
2147.11 2892
2147.55 2976
2147.99 3108
2148.42 3263
2148.86 3288
2149.30 3363
2149.74 3293
2150.17 3234
2150.61 3121
2151.05 3121
2151.49 3025
2151.92 2845
2152.36 2648
2152.80 2670
2153.24 2646
2153.68 2654
2154.11 2654
2154.55 2642
2154.99 2660
2155.43 2563
2155.87 2597
2156.31 2639
2156.74 2566
2157.18 2620
2157.62 2592
2158.06 2468
2158.50 2510
2158.94 2479
2159.38 2401
2159.81 2457
2160.25 2426
2160.69 2505
2161.13 2564
2161.57 2472
2162.01 2466
2162.45 2532
2162.89 2576
2163.33 2561
2163.76 2585
2164.20 2738
2164.64 2674
2165.08 2547
2165.52 2399
2165.96 2536
2166.40 2644
2166.84 2524
2167.28 2506
2167.72 2737
2168.16 2686
2168.60 2746
2169.04 2762
2169.48 2711
2169.92 2597
2170.36 2727
2170.80 2799
2171.24 2767
2171.68 2752
2172.12 2851
2172.56 2878
2173.00 2725
2173.44 2838
2173.88 2998
2174.32 3076
2174.76 3046
2175.20 3134
2175.64 3270
2176.08 3097
2176.52 2962
2176.96 2976
2177.40 2849
2177.84 2872
2178.28 2904
2178.72 2808
2179.16 2758
2179.60 2655
2180.04 2682
2180.48 2608
2180.92 2652
2181.37 2528
2181.81 2395
2182.25 2390
2182.69 2353
2183.13 2391
2183.57 2388
2184.01 2431
2184.45 2557
2184.89 2576
2185.34 2455
2185.78 2614
2186.22 2720
2186.66 2798
2187.10 2739
2187.54 2633
2187.98 2629
2188.43 2649
2188.87 2628
2189.31 2604
2189.75 2531
2190.19 2568
2190.63 2629
2191.08 2631
2191.52 2640
2191.96 2841
2192.40 2713
2192.84 2695
2193.29 2823
2193.73 2854
2194.17 2908
2194.61 2969
2195.05 2956
2195.50 2998
2195.94 2780
2196.38 2771
2196.82 2704
2197.27 2718
2197.71 2658
2198.15 2508
2198.59 2531
2199.04 2429
2199.48 2393
2199.92 2509
2200.37 2509
2200.81 2555
2201.25 2506
2201.69 2475
2202.14 2553
2202.58 2596
2203.02 2667
2203.47 2669
2203.91 2608
2204.35 2624
2204.80 2703
2205.24 2669
2205.68 2809
2206.13 2710
2206.57 2682
2207.01 2782
2207.46 2805
2207.90 2731
2208.34 2752
2208.79 2659
2209.23 2630
2209.67 2684
2210.12 2760
2210.56 2906
2211.01 2714
2211.45 2737
2211.89 2805
2212.34 2866
2212.78 2815
2213.23 2735
2213.67 2854
2214.11 2698
2214.56 2608
2215.00 2615
2215.45 2545
2215.89 2558
2216.34 2616
2216.78 2363
2217.22 2444
2217.67 2446
2218.11 2420
2218.56 2436
2219.00 2560
2219.45 2725
2219.89 2802
2220.34 2738
2220.78 2777
2221.23 2829
2221.67 2969
2222.12 2988
2222.56 2998
2223.01 2937
2223.45 3168
2223.90 3294
2224.34 3329
2224.79 3199
2225.23 3290
2225.68 3269
2226.12 3144
2226.57 3316
2227.01 3225
2227.46 3125
2227.91 3156
2228.35 3305
2228.80 3163
2229.24 3224
2229.69 3212
2230.13 3368
2230.58 3304
2231.03 3291
2231.47 3312
2231.92 3354
2232.36 3382
2232.81 3247
2233.26 3092
2233.70 2976
2234.15 2953
2234.59 2846
2235.04 2943
2235.49 2762
2235.93 2794
2236.38 2796
2236.83 2707
2237.27 2725
2237.72 2762
2238.17 2749
2238.61 2654
2239.06 2800
2239.51 2719
2239.95 2641
2240.40 2608
2240.85 2680
2241.29 2691
2241.74 2549
2242.19 2692
2242.63 2440
2243.08 2385
2243.53 2456
2243.98 2467
2244.42 2426
2244.87 2454
2245.32 2452
2245.76 2392
2246.21 2435
2246.66 2444
2247.11 2416
2247.55 2397
2248.00 2526
2248.45 2577
2248.90 2535
2249.35 2626
2249.79 2802
2250.24 2632
2250.69 2721
2251.14 2798
2251.58 2795
2252.03 2783
2252.48 2784
2252.93 2839
2253.38 2818
2253.82 2759
2254.27 2734
2254.72 2700
2255.17 2698
2255.62 2650
2256.07 2510
2256.51 2471
2256.96 2485
2257.41 2450
2257.86 2506
2258.31 2651
2258.76 2666
2259.21 2782
2259.65 2928
2260.10 2961
2260.55 3053
2261.00 3168
2261.45 3257
2261.90 3262
2262.35 3327
2262.80 3299
2263.25 3134
2263.69 3111
2264.14 3030
2264.59 3031
2265.04 3046
2265.49 3043
2265.94 3067
2266.39 3089
2266.84 3050
2267.29 3053
2267.74 3118
2268.19 3297
2268.64 3334
2269.09 3391
2269.54 3323
2269.99 3223
2270.44 3281
2270.89 3161
2271.34 3205
2271.79 3078
2272.24 3081
2272.69 3042
2273.14 3109
2273.59 3154
2274.04 3151
2274.49 3180
2274.94 3285
2275.39 3462
2275.84 3330
2276.29 3227
2276.74 3207
2277.19 3131
2277.64 3140
2278.09 2900
2278.54 2854
2278.99 2970
2279.44 2784
2279.89 2678
2280.34 2647
2280.79 2706
2281.25 2712
2281.70 2644
2282.15 2528
2282.60 2543
2283.05 2582
2283.50 2622
2283.95 2590
2284.40 2597
2284.85 2567
2285.31 2482
2285.76 2509
2286.21 2590
2286.66 2600
2287.11 2797
2287.56 2916
2288.01 3015
2288.47 3195
2288.92 3502
2289.37 3689
2289.82 3603
2290.27 3633
2290.72 3487
2291.18 3532
2291.63 3525
2292.08 3492
2292.53 3307
2292.98 3185
2293.44 3175
2293.89 3002
2294.34 2916
2294.79 2807
2295.24 2771
2295.70 2669
2296.15 2629
2296.60 2658
2297.05 2624
2297.51 2602
2297.96 2564
2298.41 2544
2298.86 2581
2299.32 2523
2299.77 2491
2300.22 2587
2300.67 2421
2301.13 2366
2301.58 2375
2302.03 2527
2302.49 2468
2302.94 2454
2303.39 2422
2303.85 2488
2304.30 2445
2304.75 2507
2305.20 2533
2305.66 2509
2306.11 2571
2306.56 2683
2307.02 2670
2307.47 2774
2307.93 2915
2308.38 2950
2308.83 3136
2309.29 3121
2309.74 3170
2310.19 3046
2310.65 2946
2311.10 2904
2311.55 2930
2312.01 2716
2312.46 2690
2312.92 2663
2313.37 2551
2313.82 2568
2314.28 2647
2314.73 2609
2315.19 2570
2315.64 2600
2316.10 2550
2316.55 2680
2317.00 2848
2317.46 2779
2317.91 2633
2318.37 2677
2318.82 2828
2319.28 2804
2319.73 2809
2320.19 2839
2320.64 2721
2321.10 2721
2321.55 2622
2322.01 2760
2322.46 2871
2322.92 2861
2323.37 2899
2323.83 2950
2324.28 2959
2324.74 3000
2325.19 3076
2325.65 3170
2326.10 2992
2326.56 3018
2327.01 2771
2327.47 2905
2327.92 2836
2328.38 2852
2328.83 2856
2329.29 2772
2329.74 2715
2330.20 2699
2330.66 2725
2331.11 2615
2331.57 2548
2332.02 2566
2332.48 2518
2332.94 2511
2333.39 2487
2333.85 2430
2334.30 2539
2334.76 2519
2335.22 2500
2335.67 2502
2336.13 2519
2336.58 2521
2337.04 2703
2337.50 2800
2337.95 2786
2338.41 2980
2338.87 2876
2339.32 2868
2339.78 2916
2340.24 2984
2340.69 3153
2341.15 2959
2341.61 2896
2342.06 2783
2342.52 2804
2342.98 2961
2343.43 2839
2343.89 2805
2344.35 2942
2344.81 2852
2345.26 2991
2345.72 2995
2346.18 3076
2346.63 3068
2347.09 3044
2347.55 3038
2348.01 2923
2348.46 2930
2348.92 2881
2349.38 2870
2349.84 2712
2350.29 2617
2350.75 2531
2351.21 2619
2351.67 2571
2352.13 2510
2352.58 2538
2353.04 2523
2353.50 2530
2353.96 2454
2354.41 2458
2354.87 2487
2355.33 2479
2355.79 2606
2356.25 2617
2356.71 2689
2357.16 2822
2357.62 2816
2358.08 2818
2358.54 2931
2359.00 3029
2359.46 3090
2359.91 3189
2360.37 3397
2360.83 3195
2361.29 3212
2361.75 3161
2362.21 3012
2362.67 2942
2363.13 3005
2363.58 2989
2364.04 3078
2364.50 2997
2364.96 2877
2365.42 2918
2365.88 2903
2366.34 2877
2366.80 2881
2367.26 2818
2367.72 2843
2368.18 2771
2368.64 2677
2369.10 2588
2369.55 2705
2370.01 2616
2370.47 2549
2370.93 2649
2371.39 2646
2371.85 2731
2372.31 2765
2372.77 2737
2373.23 2813
2373.69 2923
2374.15 2946
2374.61 2823
2375.07 2671
2375.53 2613
2375.99 2647
2376.45 2755
2376.91 2783
2377.37 2667
2377.83 2657
2378.29 2729
2378.75 2783
2379.21 2729
2379.68 2680
2380.14 2592
2380.60 2669
2381.06 2690
2381.52 2687
2381.98 2664
2382.44 2537
2382.90 2689
2383.36 2476
2383.82 2500
2384.28 2464
2384.74 2516
2385.20 2518
2385.67 2453
2386.13 2494
2386.59 2486
2387.05 2494
2387.51 2672
2387.97 2714
2388.43 2591
2388.89 2664
2389.36 2647
2389.82 2658
2390.28 2683
2390.74 2652
2391.20 2638
2391.66 2636
2392.13 2482
2392.59 2497
2393.05 2462
2393.51 2499
2393.97 2534
2394.43 2605
2394.90 2708
2395.36 2623
2395.82 2708
2396.28 2709
2396.74 2702
2397.21 2736
2397.67 2867
2398.13 2950
2398.59 2989
2399.06 2768
2399.52 2664
2399.98 2689
2400.44 2586
2400.91 2620
2401.37 2482
2401.83 2498
2402.29 2435
2402.76 2454
2403.22 2435
2403.68 2503
2404.14 2584
2404.61 2585
2405.07 2592
2405.53 2562
2406.00 2541
2406.46 2511
2406.92 2434
2407.39 2458
2407.85 2469
2408.31 2433
2408.78 2375
2409.24 2405
2409.70 2293
2410.17 2363
2410.63 2463
2411.09 2465
2411.56 2472
2412.02 2424
2412.48 2506
2412.95 2551
2413.41 2626
2413.87 2554
2414.34 2572
2414.80 2557
2415.27 2780
2415.73 2713
2416.19 2772
2416.66 2973
2417.12 2829
2417.59 2778
2418.05 2756
2418.51 2895
2418.98 2825
2419.44 2812
2419.91 2714
2420.37 2750
2420.84 2786
2421.30 2809
2421.77 2746
2422.23 2725
2422.69 2871
2423.16 2687
2423.62 2675
2424.09 2738
2424.55 2739
2425.02 2674
2425.48 2552
2425.95 2571
2426.41 2541
2426.88 2512
2427.34 2453
2427.81 2470
2428.27 2455
2428.74 2317
2429.20 2298
2429.67 2360
2430.13 2410
2430.60 2412
2431.07 2449
2431.53 2421
2432.00 2606
2432.46 2758
2432.93 2646
2433.39 2631
2433.86 2557
2434.32 2583
2434.79 2629
2435.26 2717
2435.72 2795
2436.19 2750
2436.65 2903
2437.12 2880
2437.59 2968
2438.05 2861
2438.52 2927
2438.98 3179
2439.45 3146
2439.92 3184
2440.38 3357
2440.85 3383
2441.32 3286
2441.78 3106
2442.25 3059
2442.72 2953
2443.18 2926
2443.65 2834
2444.12 2641
2444.58 2629
2445.05 2503
2445.52 2446
2445.98 2359
2446.45 2403
2446.92 2304
2447.38 2397
2447.85 2255
2448.32 2395
2448.78 2422
2449.25 2421
2449.72 2424
2450.19 2555
2450.65 2451
2451.12 2451
2451.59 2398
2452.06 2396
2452.52 2393
2452.99 2232
2453.46 2320
2453.93 2207
2454.39 2296
2454.86 2326
2455.33 2438
2455.80 2390
2456.26 2432
2456.73 2408
2457.20 2378
2457.67 2394
2458.14 2366
2458.60 2436
2459.07 2348
2459.54 2419
2460.01 2374
2460.48 2324
2460.95 2447
2461.41 2489
2461.88 2401
2462.35 2326
2462.82 2299
2463.29 2282
2463.76 2356
2464.22 2376
2464.69 2276
2465.16 2367
2465.63 2486
2466.10 2544
2466.57 2549
2467.04 2452
2467.51 2545
2467.97 2529
2468.44 2505
2468.91 2509
2469.38 2526
2469.85 2673
2470.32 2661
2470.79 2571
2471.26 2568
2471.73 2452
2472.20 2559
2472.67 2561
2473.14 2441
2473.61 2459
2474.07 2494
2474.54 2578
2475.01 2441
2475.48 2369
2475.95 2522
2476.42 2542
2476.89 2547
2477.36 2524
2477.83 2506
2478.30 2514
2478.77 2604
2479.24 2526
2479.71 2505
2480.18 2375
2480.65 2428
2481.12 2266
2481.59 2290
2482.06 2295
2482.53 2326
2483.00 2245
2483.47 2252
2483.95 2247
2484.42 2359
2484.89 2366
2485.36 2328
2485.83 2353
2486.30 2492
2486.77 2516
2487.24 2404
2487.71 2426
2488.18 2391
2488.65 2405
2489.12 2321
2489.59 2338
2490.07 2346
2490.54 2304
2491.01 2336
2491.48 2459
2491.95 2474
2492.42 2381
2492.89 2432
2493.36 2491
2493.84 2510
2494.31 2501
2494.78 2378
2495.25 2476
2495.72 2598
2496.19 2635
2496.66 2482
2497.14 2407
2497.61 2405
2498.08 2368
2498.55 2344
2499.02 2282
2499.50 2244
2499.97 2200
2500.44 2238
2500.91 2207
2501.38 2198
2501.86 2298
2502.33 2456
2502.80 2406
2503.27 2337
2503.74 2332
2504.22 2223
2504.69 2287
2505.16 2298
2505.63 2369
2506.11 2410
2506.58 2479
2507.05 2567
2507.52 2631
2508.00 2679
2508.47 2691
2508.94 2810
2509.42 3094
2509.89 3171
2510.36 3118
2510.83 3217
2511.31 3351
2511.78 3411
2512.25 3332
2512.73 3219
2513.20 3178
2513.67 3122
2514.15 3066
2514.62 2864
2515.09 2798
2515.57 2645
2516.04 2574
2516.51 2645
2516.99 2629
2517.46 2770
2517.94 2730
2518.41 2634
2518.88 2699
2519.36 2780
2519.83 2610
2520.30 2634
2520.78 2631
2521.25 2527
2521.73 2511
2522.20 2467
2522.67 2443
2523.15 2418
2523.62 2382
2524.10 2488
2524.57 2462
2525.05 2446
2525.52 2427
2525.99 2452
2526.47 2491
2526.94 2547
2527.42 2472
2527.89 2477
2528.37 2483
2528.84 2569
2529.32 2565
2529.79 2583
2530.27 2544
2530.74 2439
2531.22 2378
2531.69 2413
2532.17 2382
2532.64 2432
2533.12 2473
2533.59 2564
2534.07 2619
2534.54 2609
2535.02 2538
2535.49 2482
2535.97 2482
2536.44 2552
2536.92 2608
2537.39 2542
2537.87 2558
2538.34 2580
2538.82 2542
2539.30 2468
2539.77 2533
2540.25 2541
2540.72 2490
2541.20 2422
2541.68 2372
2542.15 2447
2542.63 2489
2543.10 2516
2543.58 2411
2544.06 2473
2544.53 2499
2545.01 2522
2545.48 2597
2545.96 2896
2546.44 2953
2546.91 2889
2547.39 2966
2547.87 2999
2548.34 2831
2548.82 2871
2549.30 2844
2549.77 2777
2550.25 2799
2550.73 2839
2551.20 2750
2551.68 2913
2552.16 2771
2552.63 2804
2553.11 2944
2553.59 2922
2554.06 2845
2554.54 2896
2555.02 2986
2555.50 2944
2555.97 3046
2556.45 3100
2556.93 3010
2557.40 2952
2557.88 2956
2558.36 2867
2558.84 2748
2559.31 2571
2559.79 2672
2560.27 2525
2560.75 2439
2561.23 2343
2561.70 2400
2562.18 2343
2562.66 2303
2563.14 2283
2563.61 2252
2564.09 2237
2564.57 2273
2565.05 2290
2565.53 2268
2566.00 2248
2566.48 2260
2566.96 2198
2567.44 2252
2567.92 2193
2568.40 2118
2568.87 2146
2569.35 2180
2569.83 2211
2570.31 2248
2570.79 2238
2571.27 2232
2571.75 2153
2572.22 2263
2572.70 2320
2573.18 2201
2573.66 2301
2574.14 2425
2574.62 2451
2575.10 2408
2575.58 2429
2576.06 2462
2576.54 2273
2577.01 2322
2577.49 2287
2577.97 2403
2578.45 2344
2578.93 2364
2579.41 2415
2579.89 2349
2580.37 2395
2580.85 2421
2581.33 2303
2581.81 2266
2582.29 2363
2582.77 2397
2583.25 2270
2583.73 2216
2584.21 2267
2584.69 2334
2585.17 2239
2585.65 2283
2586.13 2279
2586.61 2284
2587.09 2330
2587.57 2363
2588.05 2359
2588.53 2386
2589.01 2320
2589.49 2300
2589.97 2321
2590.45 2380
2590.93 2384
2591.41 2416
2591.89 2442
2592.37 2500
2592.85 2421
2593.33 2377
2593.81 2442
2594.30 2438
2594.78 2438
2595.26 2304
2595.74 2326
2596.22 2360
2596.70 2478
2597.18 2464
2597.66 2407
2598.14 2361
2598.62 2417
2599.11 2376
2599.59 2337
2600.07 2299
2600.55 2375
2601.03 2350
2601.51 2347
2601.99 2250
2602.48 2389
2602.96 2318
2603.44 2229
2603.92 2248
2604.40 2280
2604.88 2168
2605.37 2192
2605.85 2207
2606.33 2084
2606.81 2073
2607.29 2097
2607.78 2164
2608.26 2254
2608.74 2448
2609.22 2309
2609.70 2311
2610.19 2354
2610.67 2354
2611.15 2390
2611.63 2486
2612.12 2507
2612.60 2504
2613.08 2445
2613.56 2384
2614.05 2297
2614.53 2257
2615.01 2212
2615.49 2204
2615.98 2190
2616.46 2231
2616.94 2159
2617.43 2150
2617.91 2070
2618.39 2095
2618.87 2108
2619.36 2084
2619.84 2074
2620.32 2167
2620.81 2054
2621.29 2198
2621.77 2219
2622.26 2240
2622.74 2091
2623.22 2208
2623.71 2312
2624.19 2295
2624.67 2208
2625.16 2164
2625.64 2339
2626.13 2340
2626.61 2387
2627.09 2404
2627.58 2344
2628.06 2405
2628.55 2449
2629.03 2463
2629.51 2536
2630.00 2596
2630.48 2642
2630.97 2635
2631.45 2639
2631.93 2446
2632.42 2474
2632.90 2436
2633.39 2351
2633.87 2405
2634.36 2363
2634.84 2223
2635.33 2155
2635.81 2254
2636.29 2184
2636.78 2187
2637.26 2233
2637.75 2297
2638.23 2199
2638.72 2177
2639.20 2268
2639.69 2221
2640.17 2263
2640.66 2224
2641.14 2187
2641.63 2167
2642.11 2131
2642.60 2282
2643.08 2223
2643.57 2243
2644.05 2236
2644.54 2198
2645.03 2283
2645.51 2265
2646.00 2219
2646.48 2215
2646.97 2294
2647.45 2374
2647.94 2376
2648.43 2294
2648.91 2387
2649.40 2303
2649.88 2430
2650.37 2423
2650.85 2311
2651.34 2381
2651.83 2334
2652.31 2382
2652.80 2350
2653.29 2308
2653.77 2483
2654.26 2579
2654.74 2519
2655.23 2389
2655.72 2341
2656.20 2340
2656.69 2431
2657.18 2359
2657.66 2300
2658.15 2365
2658.64 2307
2659.12 2182
2659.61 2248
2660.10 2086
2660.58 2118
2661.07 2185
2661.56 2179
2662.05 2303
2662.53 2196
2663.02 2264
2663.51 2373
2663.99 2244
2664.48 2217
2664.97 2247
2665.46 2296
2665.94 2330
2666.43 2272
2666.92 2318
2667.41 2339
2667.89 2440
2668.38 2526
2668.87 2373
2669.36 2526
2669.84 2580
2670.33 2685
2670.82 2693
2671.31 2677
2671.80 2834
2672.28 2926
2672.77 3016
2673.26 3121
2673.75 3039
2674.24 3108
2674.72 3040
2675.21 2918
2675.70 2884
2676.19 2851
2676.68 2819
2677.17 2714
2677.65 2579
2678.14 2442
2678.63 2457
2679.12 2491
2679.61 2545
2680.10 2631
2680.59 2738
2681.07 2711
2681.56 2679
2682.05 2709
2682.54 2815
2683.03 2859
2683.52 2897
2684.01 2890
2684.50 2862
2684.99 2794
2685.47 2735
2685.96 2622
2686.45 2569
2686.94 2570
2687.43 2450
2687.92 2378
2688.41 2474
2688.90 2454
2689.39 2464
2689.88 2435
2690.37 2480
2690.86 2506
2691.35 2509
2691.84 2481
2692.33 2443
2692.82 2404
2693.31 2499
2693.80 2454
2694.29 2525
2694.78 2479
2695.27 2460
2695.76 2418
2696.25 2439
2696.74 2463
2697.23 2508
2697.72 2333
2698.21 2356
2698.70 2323
2699.19 2241
2699.68 2380
2700.17 2429
2700.66 2319
2701.15 2338
2701.64 2323
2702.13 2273
2702.62 2408
2703.11 2375
2703.61 2399
2704.10 2321
2704.59 2355
2705.08 2407
2705.57 2384
2706.06 2321
2706.55 2361
2707.04 2287
2707.53 2330
2708.02 2286
2708.52 2171
2709.01 2273
2709.50 2173
2709.99 2219
2710.48 2166
2710.97 2136
2711.46 2337
2711.96 2363
2712.45 2301
2712.94 2311
2713.43 2349
2713.92 2463
2714.41 2344
2714.91 2302
2715.40 2265
2715.89 2213
2716.38 2216
2716.87 2197
2717.37 2116
2717.86 2087
2718.35 2264
2718.84 2364
2719.33 2329
2719.83 2258
2720.32 2405
2720.81 2482
2721.30 2455
2721.80 2332
2722.29 2453
2722.78 2545
2723.27 2357
2723.77 2316
2724.26 2455
2724.75 2388
2725.24 2370
2725.74 2273
2726.23 2273
2726.72 2290
2727.22 2168
2727.71 2204
2728.20 2206
2728.70 2477
2729.19 2431
2729.68 2418
2730.18 2375
2730.67 2421
2731.16 2518
2731.65 2379
2732.15 2468
2732.64 2583
2733.14 2589
2733.63 2416
2734.12 2543
2734.62 2558
2735.11 2581
2735.60 2473
2736.10 2528
2736.59 2493
2737.08 2493
2737.58 2515
2738.07 2525
2738.57 2410
2739.06 2515
2739.55 2533
2740.05 2367
2740.54 2349
2741.04 2308
2741.53 2235
2742.03 2293
2742.52 2276
2743.01 2126
2743.51 2274
2744.00 2208
2744.50 2243
2744.99 2330
2745.49 2353
2745.98 2402
2746.48 2324
2746.97 2300
2747.47 2303
2747.96 2356
2748.46 2337
2748.95 2332
2749.45 2235
2749.94 2307
2750.44 2116
2750.93 2218
2751.43 2286
2751.92 2304
2752.42 2253
2752.91 2307
2753.41 2382
2753.90 2353
2754.40 2257
2754.89 2430
2755.39 2351
2755.88 2356
2756.38 2379
2756.87 2294
2757.37 2292
2757.87 2224
2758.36 2322
2758.86 2259
2759.35 2264
2759.85 2386
2760.35 2372
2760.84 2411
2761.34 2519
2761.83 2435
2762.33 2315
2762.83 2404
2763.32 2469
2763.82 2330
2764.31 2281
2764.81 2256
2765.31 2242
2765.80 2318
2766.30 2310
2766.80 2356
2767.29 2296
2767.79 2313
2768.29 2312
2768.78 2310
2769.28 2192
2769.78 2289
2770.27 2294
2770.77 2293
2771.27 2334
2771.76 2399
2772.26 2446
2772.76 2372
2773.26 2363
2773.75 2332
2774.25 2405
2774.75 2591
2775.24 2661
2775.74 2614
2776.24 2696
2776.74 2692
2777.23 2812
2777.73 2697
2778.23 2597
2778.73 2428
2779.22 2337
2779.72 2384
2780.22 2385
2780.72 2419
2781.21 2450
2781.71 2326
2782.21 2298
2782.71 2311
2783.21 2262
2783.70 2245
2784.20 2264
2784.70 2260
2785.20 2320
2785.70 2266
2786.20 2320
2786.69 2328
2787.19 2297
2787.69 2278
2788.19 2339
2788.69 2362
2789.19 2487
2789.68 2460
2790.18 2453
2790.68 2501
2791.18 2435
2791.68 2476
2792.18 2471
2792.68 2491
2793.18 2467
2793.67 2543
2794.17 2571
2794.67 2722
2795.17 3045
2795.67 3029
2796.17 2989
2796.67 3119
2797.17 3293
2797.67 3110
2798.17 3019
2798.67 2947
2799.17 2866
2799.66 2792
2800.16 2481
2800.66 2466
2801.16 2484
2801.66 2341
2802.16 2280
2802.66 2309
2803.16 2270
2803.66 2386
2804.16 2360
2804.66 2411
2805.16 2494
2805.66 2640
2806.16 2772
2806.66 2996
2807.16 3042
2807.66 3213
2808.16 3297
2808.66 3371
2809.16 3470
2809.66 3570
2810.16 3701
2810.66 3629
2811.16 3742
2811.66 3804
2812.17 3952
2812.67 3888
2813.17 3830
2813.67 3845
2814.17 3610
2814.67 3539
2815.17 3136
2815.67 3264
2816.17 3128
2816.67 2828
2817.17 2682
2817.67 2695
2818.18 2641
2818.68 2506
2819.18 2390
2819.68 2449
2820.18 2543
2820.68 2449
2821.18 2421
2821.68 2279
2822.19 2324
2822.69 2298
2823.19 2360
2823.69 2359
2824.19 2465
2824.69 2353
2825.20 2229
2825.70 2323
2826.20 2378
2826.70 2413
2827.20 2285
2827.70 2343
2828.21 2284
2828.71 2174
2829.21 2169
2829.71 2187
2830.22 2231
2830.72 2165
2831.22 2116
2831.72 2134
2832.22 2297
2832.73 2342
2833.23 2395
2833.73 2352
2834.23 2313
2834.74 2429
2835.24 2384
2835.74 2415
2836.24 2431
2836.75 2305
2837.25 2430
2837.75 2451
2838.26 2419
2838.76 2434
2839.26 2414
2839.76 2422
2840.27 2426
2840.77 2371
2841.27 2361
2841.78 2417
2842.28 2389
2842.78 2435
2843.29 2509
2843.79 2519
2844.29 2509
2844.80 2446
2845.30 2625
2845.80 2588
2846.31 2661
2846.81 2706
2847.32 2752
2847.82 2798
2848.32 2735
2848.83 2759
2849.33 2638
2849.83 2615
2850.34 2662
2850.84 2654
2851.35 2671
2851.85 2568
2852.35 2414
2852.86 2415
2853.36 2498
2853.87 2501
2854.37 2416
2854.88 2598
2855.38 2564
2855.88 2611
2856.39 2719
2856.89 2841
2857.40 2803
2857.90 2799
2858.41 2782
2858.91 2977
2859.42 2827
2859.92 2751
2860.43 2845
2860.93 2736
2861.44 2684
2861.94 2510
2862.45 2442
2862.95 2437
2863.46 2371
2863.96 2307
2864.47 2235
2864.97 2311
2865.48 2248
2865.98 2247
2866.49 2339
2866.99 2341
2867.50 2300
2868.00 2314
2868.51 2493
2869.02 2494
2869.52 2640
2870.03 2735
2870.53 2651
2871.04 2693
2871.54 2752
2872.05 2752
2872.56 2739
2873.06 2767
2873.57 2892
2874.07 2768
2874.58 2751
2875.09 2658
2875.59 2594
2876.10 2558
2876.61 2656
2877.11 2583
2877.62 2536
2878.12 2564
2878.63 2602
2879.14 2683
2879.64 2895
2880.15 2925
2880.66 2975
2881.16 3027
2881.67 3028
2882.18 3068
2882.68 2995
2883.19 2843
2883.70 2740
2884.20 2858
2884.71 2858
2885.22 2914
2885.73 2828
2886.23 2854
2886.74 2862
2887.25 2842
2887.75 2722
2888.26 2676
2888.77 2724
2889.28 2704
2889.78 2710
2890.29 2578
2890.80 2623
2891.31 2529
2891.81 2405
2892.32 2509
2892.83 2391
2893.34 2332
2893.84 2459
2894.35 2446
2894.86 2539
2895.37 2646
2895.88 2638
2896.38 2597
2896.89 2592
2897.40 2713
2897.91 2592
2898.42 2523
2898.92 2602
2899.43 2640
2899.94 2502
2900.45 2537
2900.96 2535
2901.47 2547
2901.98 2455
2902.48 2362
2902.99 2402
2903.50 2457
2904.01 2475
2904.52 2425
2905.03 2425
2905.54 2408
2906.04 2520
2906.55 2492
2907.06 2460
2907.57 2485
2908.08 2477
2908.59 2450
2909.10 2481
2909.61 2388
2910.12 2402
2910.63 2367
2911.14 2428
2911.64 2269
2912.15 2437
2912.66 2500
2913.17 2349
2913.68 2364
2914.19 2364
2914.70 2402
2915.21 2448
2915.72 2410
2916.23 2434
2916.74 2408
2917.25 2322
2917.76 2382
2918.27 2461
2918.78 2597
2919.29 2537
2919.80 2548
2920.31 2696
2920.82 2829
2921.33 2910
2921.84 3090
2922.35 3124
2922.86 3249
2923.37 3410
2923.88 3489
2924.39 3630
2924.90 3939
2925.41 3875
2925.92 3498
2926.44 3383
2926.95 3281
2927.46 3041
2927.97 2865
2928.48 2632
2928.99 2714
2929.50 2552
2930.01 2500
2930.52 2442
2931.03 2430
2931.54 2369
2932.05 2320
2932.57 2365
2933.08 2391
2933.59 2396
2934.10 2313
2934.61 2340
2935.12 2344
2935.63 2498
2936.15 2589
2936.66 2682
2937.17 2910
2937.68 3190
2938.19 3450
2938.70 3715
2939.22 4082
2939.73 4428
2940.24 4758
2940.75 4872
2941.26 5038
2941.77 5026
2942.29 4958
2942.80 4752
2943.31 4346
2943.82 4070
2944.34 3648
2944.85 3558
2945.36 3373
2945.87 3289
2946.38 3207
2946.90 3038
2947.41 2870
2947.92 2751
2948.43 2607
2948.95 2555
2949.46 2506
2949.97 2462
2950.48 2361
2951.00 2355
2951.51 2309
2952.02 2351
2952.54 2376
2953.05 2297
2953.56 2253
2954.08 2299
2954.59 2283
2955.10 2205
2955.61 2164
2956.13 2246
2956.64 2303
2957.15 2308
2957.67 2308
2958.18 2397
2958.69 2445
2959.21 2367
2959.72 2530
2960.23 2466
2960.75 2404
2961.26 2494
2961.78 2565
2962.29 2527
2962.80 2606
2963.32 2542
2963.83 2486
2964.35 2598
2964.86 2441
2965.37 2415
2965.89 2373
2966.40 2364
2966.92 2415
2967.43 2358
2967.94 2409
2968.46 2415
2968.97 2312
2969.49 2340
2970.00 2283
2970.52 2327
2971.03 2388
2971.54 2411
2972.06 2346
2972.57 2386
2973.09 2360
2973.60 2240
2974.12 2389
2974.63 2417
2975.15 2364
2975.66 2410
2976.18 2469
2976.69 2483
2977.21 2599
2977.72 2716
2978.24 2702
2978.75 2660
2979.27 2732
2979.78 2682
2980.30 2661
2980.81 2580
2981.33 2546
2981.84 2562
2982.36 2470
2982.88 2420
2983.39 2612
2983.91 2587
2984.42 2593
2984.94 2620
2985.45 2627
2985.97 2609
2986.49 2617
2987.00 2679
2987.52 2633
2988.03 2601
2988.55 2572
2989.07 2593
2989.58 2531
2990.10 2426
2990.61 2583
2991.13 2568
2991.65 2470
2992.16 2521
2992.68 2450
2993.20 2586
2993.71 2533
2994.23 2657
2994.75 2757
2995.26 2867
2995.78 2875
2996.30 2983
2996.81 3155
2997.33 3282
2997.85 3378
2998.36 3210
2998.88 3327
2999.40 3232
2999.91 3281
3000.43 3403
3000.95 3484
3001.46 3621
3001.98 3977
3002.50 4375
3003.02 4827
3003.53 4996
3004.05 5423
3004.57 5534
3005.09 5453
3005.60 5255
3006.12 5188
3006.64 4703
3007.16 4203
3007.67 3693
3008.19 3369
3008.71 3086
3009.23 2863
3009.74 2725
3010.26 2706
3010.78 2788
3011.30 2544
3011.82 2504
3012.33 2426
3012.85 2378
3013.37 2494
3013.89 2574
3014.41 2650
3014.93 2667
3015.44 2706
3015.96 2616
3016.48 2765
3017.00 2558
3017.52 2624
3018.04 2737
3018.55 2659
3019.07 2793
3019.59 2761
3020.11 2732
3020.63 2811
3021.15 2868
3021.67 2929
3022.19 3007
3022.71 3049
3023.22 3149
3023.74 3131
3024.26 3199
3024.78 2998
3025.30 3055
3025.82 3025
3026.34 2957
3026.86 2790
3027.38 2749
3027.90 2767
3028.42 2672
3028.94 2518
3029.46 2433
3029.98 2475
3030.49 2529
3031.01 2537
3031.53 2587
3032.05 2627
3032.57 2655
3033.09 2685
3033.61 2754
3034.13 2746
3034.65 2826
3035.17 2795
3035.69 2855
3036.21 2898
3036.73 2822
3037.25 2706
3037.77 2663
3038.29 2587
3038.81 2507
3039.34 2394
3039.86 2420
3040.38 2448
3040.90 2393
3041.42 2453
3041.94 2348
3042.46 2369
3042.98 2454
3043.50 2441
3044.02 2445
3044.54 2456
3045.06 2418
3045.58 2348
3046.10 2259
3046.63 2272
3047.15 2268
3047.67 2244
3048.19 2288
3048.71 2317
3049.23 2303
3049.75 2298
3050.27 2408
3050.79 2385
3051.32 2403
3051.84 2259
3052.36 2270
3052.88 2343
3053.40 2214
3053.92 2251
3054.45 2397
3054.97 2280
3055.49 2337
3056.01 2489
3056.53 2439
3057.05 2494
3057.58 2402
3058.10 2411
3058.62 2370
3059.14 2360
3059.66 2431
3060.19 2482
3060.71 2461
3061.23 2427
3061.75 2380
3062.28 2438
3062.80 2505
3063.32 2434
3063.84 2390
3064.37 2503
3064.89 2447
3065.41 2454
3065.93 2541
3066.46 2601
3066.98 2699
3067.50 2562
3068.02 2589
3068.55 2682
3069.07 2526
3069.59 2431
3070.12 2402
3070.64 2495
3071.16 2679
3071.69 2676
3072.21 2738
3072.73 2774
3073.26 2836
3073.78 2805
3074.30 2874
3074.83 2834
3075.35 2825
3075.87 2775
3076.40 2672
3076.92 2735
3077.44 2782
3077.97 2793
3078.49 2794
3079.01 2672
3079.54 2760
3080.06 2789
3080.59 2797
3081.11 2982
3081.63 2793
3082.16 2791
3082.68 2686
3083.21 2774
3083.73 2725
3084.25 2703
3084.78 2697
3085.30 2836
3085.83 2874
3086.35 3104
3086.88 3286
3087.40 3351
3087.93 3661
3088.45 4251
3088.97 4500
3089.50 4692
3090.02 4750
3090.55 4851
3091.07 4741
3091.60 4335
3092.12 4049
3092.65 3618
3093.17 3403
3093.70 3173
3094.22 3193
3094.75 2955
3095.27 3006
3095.80 3045
3096.32 3060
3096.85 3044
3097.37 3144
3097.90 3141
3098.43 3213
3098.95 3371
3099.48 3629
3100.00 3949
3100.53 4210
3101.05 4706
3101.58 5322
3102.10 5822
3102.63 6221
3103.16 6319
3103.68 6218
3104.21 5893
3104.73 5474
3105.26 4892
3105.79 4314
3106.31 4005
3106.84 3535
3107.36 3385
3107.89 3383
3108.42 3269
3108.94 3246
3109.47 3277
3110.00 3221
3110.52 3310
3111.05 3179
3111.57 3220
3112.10 3188
3112.63 3005
3113.15 2875
3113.68 2697
3114.21 2568
3114.74 2685
3115.26 2642
3115.79 2625
3116.32 2523
3116.84 2597
3117.37 2485
3117.90 2550
3118.42 2552
3118.95 2609
3119.48 2647
3120.01 2861
3120.53 3044
3121.06 3046
3121.59 2988
3122.11 3053
3122.64 2918
3123.17 3097
3123.70 3070
3124.22 2990
3124.75 3021
3125.28 2994
3125.81 3025
3126.34 3045
3126.86 3085
3127.39 3057
3127.92 2994
3128.45 2957
3128.98 2863
3129.50 2755
3130.03 2695
3130.56 2681
3131.09 2594
3131.62 2687
3132.14 2651
3132.67 2678
3133.20 2659
3133.73 2669
3134.26 2658
3134.79 2645
3135.31 2714
3135.84 2780
3136.37 2768
3136.90 2614
3137.43 2512
3137.96 2496
3138.49 2598
3139.02 2483
3139.54 2471
3140.07 2429
3140.60 2410
3141.13 2308
3141.66 2268
3142.19 2385
3142.72 2410
3143.25 2375
3143.78 2434
3144.31 2502
3144.84 2590
3145.37 2661
3145.89 2758
3146.42 2764
3146.95 2850
3147.48 2839
3148.01 2755
3148.54 2747
3149.07 2752
3149.60 2828
3150.13 2813
3150.66 2756
3151.19 2786
3151.72 2655
3152.25 2506
3152.78 2569
3153.31 2558
3153.84 2538
3154.37 2622
3154.90 2705
3155.43 2725
3155.96 2821
3156.49 2904
3157.02 2786
3157.55 2933
3158.08 2942
3158.61 2954
3159.14 2931
3159.68 2955
3160.21 2965
3160.74 2759
3161.27 2667
3161.80 2684
3162.33 2673
3162.86 2826
3163.39 2688
3163.92 2587
3164.45 2601
3164.98 2538
3165.51 2506
3166.05 2504
3166.58 2479
3167.11 2453
3167.64 2429
3168.17 2383
3168.70 2445
3169.23 2424
3169.76 2406
3170.30 2437
3170.83 2448
3171.36 2480
3171.89 2573
3172.42 2684
3172.95 2725
3173.49 2822
3174.02 2861
3174.55 2726
3175.08 2756
3175.61 2656
3176.15 2671
3176.68 2597
3177.21 2494
3177.74 2385
3178.27 2293
3178.81 2324
3179.34 2454
3179.87 2263
3180.40 2395
3180.93 2410
3181.47 2385
3182.00 2297
3182.53 2190
3183.06 2203
3183.60 2154
3184.13 2254
3184.66 2138
3185.20 2151
3185.73 2269
3186.26 2122
3186.79 2293
3187.33 2261
3187.86 2269
3188.39 2178
3188.93 2033
3189.46 2076
3189.99 2201
3190.52 2198
3191.06 2212
3191.59 2207
3192.12 2239
3192.66 2276
3193.19 2247
3193.72 2164
3194.26 2259
3194.79 2261
3195.33 2296
3195.86 2469
3196.39 2445
3196.93 2374
3197.46 2371
3197.99 2368
3198.53 2387
3199.06 2328
3199.60 2327
3200.13 2432
3200.66 2392
3201.20 2306
3201.73 2383
3202.27 2425
3202.80 2443
3203.33 2412
3203.87 2459
3204.40 2478
3204.94 2419
3205.47 2559
3206.01 2564
3206.54 2488
3207.07 2744
3207.61 2938
3208.14 3042
3208.68 3229
3209.21 3303
3209.75 3455
3210.28 3556
3210.82 3684
3211.35 3777
3211.89 3566
3212.42 3414
3212.96 3298
3213.49 3010
3214.03 2857
3214.56 2710
3215.10 2505
3215.63 2411
3216.17 2387
3216.70 2226
3217.24 2149
3217.78 2177
3218.31 2099
3218.85 2170
3219.38 2255
3219.92 2306
3220.45 2329
3220.99 2315
3221.52 2368
3222.06 2442
3222.60 2517
3223.13 2648
3223.67 2728
3224.20 2742
3224.74 2642
3225.28 2614
3225.81 2553
3226.35 2479
3226.88 2396
3227.42 2395
3227.96 2293
3228.49 2303
3229.03 2245
3229.57 2239
3230.10 2247
3230.64 2328
3231.18 2331
3231.71 2328
3232.25 2311
3232.79 2353
3233.32 2461
3233.86 2350
3234.40 2259
3234.93 2335
3235.47 2442
3236.01 2469
3236.54 2406
3237.08 2414
3237.62 2495
3238.15 2529
3238.69 2389
3239.23 2377
3239.77 2381
3240.30 2370
3240.84 2328
3241.38 2436
3241.92 2239
3242.45 2306
3242.99 2200
3243.53 2238
3244.07 2233
3244.60 2115
3245.14 2188
3245.68 2352
3246.22 2431
3246.75 2432
3247.29 2500
3247.83 2470
3248.37 2432
3248.91 2587
3249.44 2679
3249.98 2842
3250.52 3134
3251.06 3191
3251.60 3343
3252.14 3443
3252.67 3699
3253.21 3848
3253.75 3856
3254.29 3668
3254.83 3560
3255.37 3371
3255.90 3109
3256.44 3109
3256.98 2895
3257.52 2964
3258.06 2875
3258.60 2825
3259.14 2769
3259.68 2835
3260.21 2861
3260.75 2979
3261.29 2924
3261.83 3071
3262.37 3132
3262.91 3250
3263.45 3306
3263.99 3192
3264.53 3038
3265.07 3097
3265.61 3178
3266.15 3235
3266.69 3200
3267.23 3260
3267.76 3374
3268.30 3077
3268.84 2905
3269.38 2746
3269.92 2647
3270.46 2636
3271.00 2512
3271.54 2404
3272.08 2583
3272.62 2574
3273.16 2472
3273.70 2531
3274.24 2580
3274.78 2545
3275.32 2559
3275.86 2487
3276.40 2538
3276.94 2574
3277.48 2569
3278.03 2532
3278.57 2439
3279.11 2525
3279.65 2474
3280.19 2475
3280.73 2622
3281.27 2552
3281.81 2606
3282.35 2659
3282.89 2670
3283.43 2688
3283.97 2805
3284.51 2853
3285.05 2975
3285.60 3000
3286.14 3036
3286.68 3011
3287.22 3041
3287.76 3033
3288.30 2768
3288.84 2789
3289.38 2746
3289.93 2766
3290.47 2821
3291.01 2874
3291.55 2931
3292.09 3168
3292.63 3295
3293.18 3347
3293.72 3547
3294.26 3755
3294.80 3930
3295.34 4076
3295.88 4435
3296.43 4320
3296.97 4268
3297.51 4163
3298.05 3996
3298.59 3876
3299.14 3599
3299.68 3489
3300.22 3183
3300.76 3210
3301.31 3025
3301.85 2986
3302.39 2878
3302.93 2908
3303.48 2935
3304.02 2818
3304.56 2874
3305.10 2823
3305.65 2725
3306.19 2759
3306.73 2901
3307.27 2802
3307.82 2792
3308.36 2943
3308.90 3063
3309.45 3170
3309.99 3202
3310.53 3228
3311.07 3070
3311.62 2997
3312.16 3056
3312.70 2868
3313.25 3037
3313.79 2927
3314.33 3081
3314.88 2960
3315.42 3077
3315.97 3265
3316.51 3308
3317.05 3300
3317.60 3489
3318.14 3473
3318.68 3532
3319.23 3660
3319.77 3633
3320.32 3636
3320.86 3585
3321.40 3567
3321.95 3361
3322.49 3392
3323.04 3214
3323.58 3117
3324.12 3097
3324.67 3107
3325.21 3132
3325.76 3041
3326.30 2990
3326.85 2953
3327.39 2882
3327.93 2829
3328.48 2913
3329.02 2941
3329.57 2946
3330.11 3110
3330.66 3254
3331.20 3550
3331.75 4165
3332.29 4739
3332.84 5665
3333.38 6614
3333.93 7716
3334.47 8765
3335.02 9837
3335.56 10638
3336.11 10757
3336.65 10216
3337.20 9647
3337.74 8768
3338.29 7940
3338.83 7000
3339.38 5988
3339.92 5256
3340.47 4590
3341.02 4127
3341.56 3731
3342.11 3372
3342.65 3169
3343.20 2977
3343.74 2953
3344.29 2896
3344.84 2736
3345.38 2759
3345.93 2741
3346.47 2868
3347.02 2936
3347.57 2967
3348.11 3019
3348.66 2969
3349.21 3020
3349.75 3107
3350.30 3004
3350.84 3153
3351.39 3212
3351.94 3195
3352.48 3246
3353.03 3151
3353.58 3176
3354.12 3314
3354.67 3354
3355.22 3304
3355.76 3129
3356.31 3107
3356.86 3032
3357.40 2956
3357.95 2840
3358.50 2761
3359.05 2585
3359.59 2539
3360.14 2578
3360.69 2476
3361.23 2417
3361.78 2383
3362.33 2607
3362.88 2442
3363.42 2466
3363.97 2365
3364.52 2505
3365.07 2448
3365.61 2390
3366.16 2435
3366.71 2279
3367.26 2366
3367.80 2387
3368.35 2381
3368.90 2377
3369.45 2543
3370.00 2486
3370.54 2550
3371.09 2564
3371.64 2738
3372.19 2797
3372.74 2973
3373.28 2970
3373.83 3108
3374.38 3203
3374.93 3092
3375.48 2991
3376.03 2729
3376.57 2721
3377.12 2653
3377.67 2555
3378.22 2485
3378.77 2440
3379.32 2353
3379.87 2238
3380.42 2286
3380.96 2296
3381.51 2426
3382.06 2298
3382.61 2315
3383.16 2190
3383.71 2220
3384.26 2217
3384.81 2165
3385.36 2290
3385.91 2213
3386.45 2240
3387.00 2183
3387.55 2158
3388.10 2268
3388.65 2219
3389.20 2331
3389.75 2299
3390.30 2280
3390.85 2402
3391.40 2328
3391.95 2287
3392.50 2270
3393.05 2324
3393.60 2406
3394.15 2372
3394.70 2265
3395.25 2302
3395.80 2400
3396.35 2190
3396.90 2308
3397.45 2364
3398.00 2355
3398.55 2345
3399.10 2301
3399.65 2382
3400.20 2313
3400.75 2209
3401.30 2370
3401.85 2362
3402.40 2204
3402.95 2193
3403.50 2237
3404.06 2285
3404.61 2214
3405.16 2139
3405.71 2152
3406.26 2145
3406.81 2124
3407.36 2162
3407.91 2232
3408.46 2185
3409.01 2220
3409.56 2265
3410.12 2418
3410.67 2402
3411.22 2357
3411.77 2420
3412.32 2319
3412.87 2325
3413.42 2342
3413.98 2303
3414.53 2321
3415.08 2395
3415.63 2327
3416.18 2314
3416.73 2476
3417.29 2479
3417.84 2395
3418.39 2606
3418.94 2633
3419.49 2591
3420.05 2513
3420.60 2476
3421.15 2465
3421.70 2424
3422.25 2358
3422.81 2343
3423.36 2474
3423.91 2375
3424.46 2349
3425.01 2414
3425.57 2400
3426.12 2337
3426.67 2269
3427.23 2339
3427.78 2229
3428.33 2251
3428.88 2140
3429.44 2101
3429.99 2134
3430.54 2116
3431.09 2194
3431.65 2092
3432.20 2172
3432.75 2176
3433.31 2134
3433.86 2040
3434.41 2221
3434.97 2199
3435.52 2207
3436.07 2289
3436.63 2350
3437.18 2316
3437.73 2272
3438.29 2279
3438.84 2263
3439.39 2223
3439.95 2236
3440.50 2167
3441.05 2092
3441.61 2074
3442.16 2138
3442.72 2176
3443.27 2091
3443.82 2164
3444.38 2191
3444.93 2101
3445.48 2171
3446.04 2103
3446.59 2119
3447.15 2079
3447.70 1966
3448.26 2000
3448.81 2087
3449.36 2042
3449.92 1992
3450.47 1979
3451.03 1992
3451.58 1939
3452.14 2010
3452.69 2076
3453.25 2063
3453.80 1967
3454.36 1946
3454.91 1955
3455.47 2003
3456.02 2090
3456.58 2121
3457.13 2118
3457.69 2144
3458.24 2035
3458.80 1949
3459.35 2047
3459.91 1906
3460.46 2025
3461.02 2035
3461.57 2081
3462.13 2108
3462.68 2085
3463.24 2007
3463.79 2130
3464.35 2152
3464.90 2074
3465.46 2111
3466.02 2074
3466.57 2153
3467.13 2144
3467.68 2114
3468.24 2149
3468.80 2220
3469.35 2187
3469.91 2275
3470.46 2363
3471.02 2432
3471.58 2337
3472.13 2367
3472.69 2362
3473.24 2352
3473.80 2335
3474.36 2273
3474.91 2215
3475.47 2141
3476.03 2265
3476.58 2231
3477.14 2310
3477.70 2369
3478.25 2296
3478.81 2427
3479.37 2363
3479.92 2435
3480.48 2483
3481.04 2500
3481.59 2403
3482.15 2421
3482.71 2523
3483.26 2429
3483.82 2387
3484.38 2436
3484.94 2463
3485.49 2569
3486.05 2530
3486.61 2751
3487.17 2920
3487.72 3128
3488.28 3434
3488.84 4055
3489.40 4683
3489.95 5483
3490.51 5893
3491.07 6794
3491.63 7558
3492.18 8010
3492.74 8172
3493.30 7770
3493.86 7056
3494.42 6202
3494.97 5554
3495.53 4524
3496.09 4155
3496.65 3645
3497.21 3233
3497.76 3352
3498.32 3366
3498.88 3376
3499.44 3451
3500.00 3416
3500.56 3760
3501.11 4002
3501.67 4232
3502.23 4381
3502.79 4791
3503.35 5164
3503.91 5393
3504.47 5612
3505.03 5906
3505.58 5841
3506.14 5570
3506.70 5334
3507.26 4954
3507.82 4695
3508.38 4337
3508.94 4105
3509.50 3908
3510.06 3661
3510.62 3493
3511.17 3503
3511.73 3310
3512.29 3371
3512.85 3250
3513.41 3088
3513.97 2914
3514.53 2826
3515.09 2713
3515.65 2515
3516.21 2443
3516.77 2464
3517.33 2380
3517.89 2356
3518.45 2399
3519.01 2446
3519.57 2425
3520.13 2473
3520.69 2463
3521.25 2455
3521.81 2564
3522.37 2517
3522.93 2568
3523.49 2475
3524.05 2566
3524.61 2464
3525.17 2476
3525.73 2440
3526.29 2508
3526.85 2506
3527.41 2488
3527.97 2465
3528.54 2550
3529.10 2443
3529.66 2571
3530.22 2569
3530.78 2639
3531.34 2624
3531.90 2688
3532.46 2663
3533.02 2837
3533.58 2711
3534.14 2746
3534.71 2821
3535.27 2884
3535.83 2818
3536.39 2764
3536.95 2725
3537.51 2597
3538.07 2589
3538.64 2575
3539.20 2584
3539.76 2561
3540.32 2626
3540.88 2567
3541.44 2559
3542.00 2805
3542.57 2995
3543.13 3052
3543.69 2933
3544.25 2869
3544.81 2757
3545.38 2790
3545.94 2724
3546.50 2561
3547.06 2537
3547.62 2520
3548.19 2457
3548.75 2363
3549.31 2333
3549.87 2448
3550.44 2338
3551.00 2390
3551.56 2239
3552.12 2221
3552.69 2269
3553.25 2271
3553.81 2241
3554.37 2217
3554.94 2200
3555.50 2170
3556.06 2133
3556.63 2154
3557.19 2261
3557.75 2224
3558.31 2277
3558.88 2264
3559.44 2220
3560.00 2266
3560.57 2229
3561.13 2313
3561.69 2182
3562.26 2196
3562.82 2238
3563.38 2351
3563.95 2461
3564.51 2414
3565.07 2331
3565.64 2473
3566.20 2470
3566.77 2421
3567.33 2351
3567.89 2286
3568.46 2278
3569.02 2277
3569.59 2171
3570.15 2161
3570.71 2199
3571.28 2130
3571.84 2214
3572.41 2161
3572.97 2277
3573.53 2385
3574.10 2559
3574.66 2644
3575.23 2758
3575.79 2883
3576.36 2966
3576.92 3033
3577.48 3236
3578.05 3237
3578.61 3159
3579.18 2991
3579.74 2870
3580.31 2845
3580.87 2647
3581.44 2567
3582.00 2459
3582.57 2405
3583.13 2280
3583.70 2283
3584.26 2288
3584.83 2344
3585.39 2203
3585.96 2286
3586.52 2186
3587.09 2203
3587.65 2101
3588.22 2075
3588.79 2092
3589.35 2083
3589.92 2059
3590.48 2070
3591.05 1998
3591.61 2013
3592.18 2010
3592.74 1925
3593.31 2005
3593.88 2079
3594.44 2169
3595.01 2110
3595.57 2085
3596.14 2093
3596.71 2058
3597.27 2071
3597.84 2145
3598.40 2200
3598.97 2133
3599.54 2159
3600.10 2178
3600.67 2283
3601.24 2221
3601.80 2263
3602.37 2227
3602.94 2134
3603.50 2172
3604.07 2204
3604.64 2263
3605.20 2236
3605.77 2285
3606.34 2211
3606.90 2157
3607.47 2130
3608.04 2121
3608.60 2068
3609.17 2042
3609.74 1928
3610.30 1931
3610.87 2054
3611.44 2018
3612.01 2061
3612.57 2130
3613.14 2354
3613.71 2505
3614.28 2784
3614.84 3068
3615.41 3558
3615.98 4088
3616.55 4563
3617.11 5171
3617.68 5589
3618.25 5773
3618.82 5777
3619.39 5610
3619.95 5167
3620.52 4608
3621.09 4153
3621.66 3639
3622.23 3230
3622.79 2893
3623.36 2695
3623.93 2440
3624.50 2237
3625.07 2207
3625.63 2147
3626.20 2042
3626.77 2054
3627.34 2018
3627.91 2000
3628.48 2044
3629.05 1981
3629.61 1990
3630.18 2031
3630.75 2104
3631.32 2139
3631.89 2062
3632.46 2134
3633.03 1996
3633.60 1972
3634.16 1943
3634.73 2014
3635.30 2045
3635.87 1985
3636.44 1940
3637.01 1982
3637.58 2081
3638.15 2222
3638.72 2124
3639.29 2161
3639.86 2337
3640.43 2453
3641.00 2473
3641.57 2630
3642.14 2660
3642.71 2550
3643.27 2459
3643.84 2576
3644.41 2511
3644.98 2323
3645.55 2410
3646.12 2343
3646.69 2273
3647.26 2312
3647.83 2304
3648.40 2154
3648.97 2174
3649.54 2197
3650.12 2250
3650.69 2248
3651.26 2292
3651.83 2279
3652.40 2345
3652.97 2397
3653.54 2471
3654.11 2430
3654.68 2382
3655.25 2516
3655.82 2613
3656.39 2506
3656.96 2551
3657.53 2577
3658.10 2521
3658.67 2690
3659.25 2680
3659.82 2667
3660.39 2595
3660.96 2660
3661.53 2559
3662.10 2492
3662.67 2314
3663.24 2282
3663.81 2294
3664.39 2358
3664.96 2348
3665.53 2360
3666.10 2379
3666.67 2366
3667.24 2389
3667.81 2356
3668.39 2252
3668.96 2231
3669.53 2174
3670.10 2139
3670.67 2258
3671.25 2339
3671.82 2337
3672.39 2158
3672.96 2259
3673.53 2303
3674.11 2359
3674.68 2390
3675.25 2464
3675.82 2551
3676.39 2569
3676.97 2613
3677.54 2552
3678.11 2539
3678.68 2522
3679.26 2598
3679.83 2592
3680.40 2597
3680.97 2506
3681.55 2355
3682.12 2390
3682.69 2185
3683.27 2175
3683.84 2210
3684.41 2195
3684.98 2150
3685.56 2197
3686.13 2214
3686.70 2241
3687.28 2262
3687.85 2324
3688.42 2330
3689.00 2598
3689.57 2603
3690.14 2651
3690.72 2810
3691.29 2668
3691.86 2545
3692.44 2565
3693.01 2415
3693.58 2389
3694.16 2405
3694.73 2342
3695.31 2167
3695.88 2171
3696.45 2077
3697.03 2111
3697.60 2055
3698.18 2090
3698.75 2077
3699.32 1990
3699.90 2143
3700.47 2111
3701.05 2160
3701.62 1977
3702.19 2026
3702.77 2078
3703.34 2098
3703.92 2206
3704.49 2122
3705.07 2143
3705.64 2080
3706.22 2112
3706.79 2223
3707.37 2172
3707.94 2201
3708.51 2226
3709.09 2104
3709.66 2090
3710.24 2091
3710.81 2091
3711.39 2094
3711.96 2176
3712.54 2057
3713.11 2026
3713.69 1963
3714.27 2072
3714.84 2099
3715.42 2052
3715.99 1977
3716.57 2183
3717.14 2106
3717.72 1992
3718.29 2099
3718.87 1999
3719.44 2037
3720.02 2016
3720.60 1964
3721.17 1991
3721.75 1962
3722.32 1864
3722.90 1925
3723.47 1890
3724.05 1851
3724.63 1948
3725.20 2032
3725.78 1850
3726.36 1832
3726.93 1856
3727.51 1997
3728.08 2126
3728.66 2189
3729.24 2324
3729.81 2427
3730.39 2750
3730.97 2882
3731.54 3222
3732.12 3528
3732.70 3740
3733.27 3888
3733.85 3884
3734.43 3807
3735.00 3524
3735.58 3288
3736.16 3091
3736.73 2864
3737.31 2677
3737.89 2572
3738.47 2451
3739.04 2390
3739.62 2332
3740.20 2267
3740.77 2190
3741.35 2101
3741.93 2172
3742.51 2076
3743.08 1988
3743.66 1928
3744.24 2003
3744.82 1996
3745.39 1991
3745.97 1962
3746.55 1886
3747.13 1958
3747.71 1982
3748.28 1905
3748.86 1817
3749.44 1901
3750.02 1863
3750.59 1979
3751.17 1859
3751.75 1784
3752.33 1759
3752.91 1776
3753.49 1949
3754.06 1896
3754.64 1883
3755.22 1958
3755.80 2019
3756.38 1906
3756.96 1965
3757.53 2047
3758.11 2178
3758.69 2148
3759.27 2270
3759.85 2130
3760.43 2167
3761.01 2328
3761.59 2351
3762.17 2389
3762.74 2248
3763.32 2203
3763.90 2203
3764.48 2176
3765.06 2204
3765.64 2150
3766.22 2082
3766.80 2106
3767.38 2110
3767.96 2133
3768.54 2129
3769.12 2189
3769.70 2202
3770.27 2105
3770.85 2008
3771.43 2033
3772.01 2143
3772.59 2185
3773.17 2105
3773.75 1975
3774.33 2036
3774.91 1930
3775.49 1833
3776.07 1910
3776.65 1987
3777.23 1905
3777.81 1937
3778.39 2023
3778.97 1840
3779.55 1832
3780.13 1747
3780.71 1804
3781.29 1798
3781.88 1785
3782.46 1716
3783.04 1704
3783.62 1732
3784.20 1764
3784.78 1768
3785.36 1834
3785.94 1891
3786.52 1865
3787.10 1885
3787.68 1958
3788.26 1948
3788.84 1872
3789.43 1900
3790.01 1784
3790.59 1797
3791.17 1906
3791.75 1884
3792.33 1978
3792.91 1975
3793.49 2009
3794.08 1985
3794.66 2017
3795.24 1878
3795.82 1964
3796.40 2022
3796.98 1903
3797.56 2043
3798.15 2016
3798.73 1995
3799.31 2073
3799.89 2073
3800.47 2149
3801.06 2176
3801.64 2167
3802.22 2226
3802.80 2238
3803.38 2250
3803.97 2247
3804.55 2235
3805.13 2284
3805.71 2394
3806.29 2436
3806.88 2573
3807.46 2651
3808.04 2824
3808.62 2937
3809.21 2984
3809.79 2857
3810.37 2865
3810.95 2695
3811.54 2635
3812.12 2678
3812.70 2531
3813.29 2440
3813.87 2467
3814.45 2491
3815.03 2480
3815.62 2453
3816.20 2539
3816.78 2424
3817.37 2389
3817.95 2329
3818.53 2213
3819.12 2237
3819.70 2101
3820.28 2148
3820.87 2106
3821.45 2118
3822.03 2204
3822.62 2187
3823.20 2208
3823.78 2207
3824.37 2121
3824.95 2165
3825.54 2260
3826.12 2136
3826.70 2012
3827.29 2086
3827.87 2102
3828.46 2066
3829.04 2087
3829.62 2081
3830.21 2109
3830.79 1982
3831.38 2193
3831.96 2065
3832.54 2105
3833.13 2195
3833.71 2170
3834.30 2149
3834.88 2164
3835.47 2111
3836.05 2134
3836.64 2125
3837.22 2199
3837.81 2157
3838.39 2090
3838.98 2027
3839.56 2009
3840.15 1998
3840.73 1996
3841.31 1964
3841.90 2049
3842.49 2135
3843.07 2203
3843.66 2203
3844.24 2271
3844.83 2246
3845.41 2357
3846.00 2431
3846.58 2344
3847.17 2290
3847.75 2267
3848.34 2367
3848.92 2224
3849.51 2160
3850.10 2176
3850.68 2087
3851.27 2045
3851.85 2204
3852.44 2184
3853.02 2176
3853.61 2153
3854.20 2298
3854.78 2298
3855.37 2303
3855.95 2346
3856.54 2410
3857.13 2679
3857.71 3110
3858.30 3437
3858.89 3993
3859.47 4686
3860.06 5425
3860.64 6013
3861.23 6479
3861.82 6774
3862.40 6831
3862.99 6578
3863.58 6130
3864.16 5515
3864.75 4898
3865.34 4441
3865.92 3748
3866.51 3270
3867.10 2913
3867.69 2589
3868.27 2499
3868.86 2392
3869.45 2459
3870.03 2402
3870.62 2377
3871.21 2286
3871.80 2318
3872.38 2356
3872.97 2367
3873.56 2498
3874.15 2514
3874.73 2479
3875.32 2309
3875.91 2290
3876.50 2210
3877.08 2006
3877.67 2021
3878.26 2001
3878.85 1943
3879.43 1959
3880.02 1924
3880.61 2012
3881.20 1951
3881.79 2089
3882.37 2001
3882.96 1925
3883.55 1901
3884.14 1811
3884.73 1847
3885.32 1910
3885.90 2000
3886.49 1972
3887.08 2067
3887.67 2107
3888.26 2048
3888.85 2169
3889.44 2304
3890.02 2310
3890.61 2415
3891.20 2440
3891.79 2343
3892.38 2275
3892.97 2381
3893.56 2369
3894.15 2387
3894.74 2298
3895.32 2174
3895.91 2204
3896.50 2291
3897.09 2208
3897.68 2261
3898.27 2322
3898.86 2443
3899.45 2545
3900.04 2621
3900.63 2500
3901.22 2550
3901.81 2480
3902.40 2372
3902.99 2333
3903.58 2144
3904.17 2165
3904.76 2085
3905.35 2071
3905.94 1977
3906.53 1936
3907.12 1977
3907.71 1993
3908.30 1931
3908.89 1920
3909.48 1938
3910.07 1919
3910.66 2002
3911.25 1885
3911.84 1802
3912.43 1783
3913.02 1802
3913.61 1756
3914.20 1654
3914.79 1759
3915.38 1788
3915.97 1849
3916.56 1800
3917.15 1798
3917.74 1727
3918.33 1748
3918.92 1764
3919.52 1777
3920.11 1752
3920.70 1772
3921.29 1742
3921.88 1726
3922.47 1770
3923.06 1833
3923.65 1853
3924.24 1746
3924.84 1688
3925.43 1684
3926.02 1661
3926.61 1656
3927.20 1700
3927.79 1653
3928.38 1633
3928.98 1721
3929.57 1695
3930.16 1689
3930.75 1748
3931.34 1684
3931.93 1697
3932.53 1693
3933.12 1724
3933.71 1705
3934.30 1626
3934.89 1670
3935.49 1635
3936.08 1708
3936.67 1819
3937.26 1771
3937.86 1821
3938.45 1892
3939.04 1891
3939.63 1837
3940.23 1940
3940.82 1989
3941.41 1926
3942.00 1885
3942.60 1887
3943.19 1842
3943.78 1827
3944.37 1845
3944.97 1787
3945.56 1757
3946.15 1694
3946.75 1745
3947.34 1723
3947.93 1734
3948.52 1681
3949.12 1602
3949.71 1636
3950.30 1696
3950.90 1695
3951.49 1682
3952.08 1681
3952.68 1640
3953.27 1678
3953.86 1695
3954.46 1635
3955.05 1684
3955.65 1699
3956.24 1736
3956.83 1706
3957.43 1677
3958.02 1762
3958.61 1756
3959.21 1790
3959.80 1816
3960.40 1860
3960.99 1831
3961.58 1828
3962.18 1745
3962.77 1764
3963.37 1800
3963.96 1814
3964.55 1962
3965.15 1928
3965.74 1919
3966.34 1883
3966.93 1842
3967.53 1837
3968.12 1902
3968.72 1911
3969.31 1859
3969.91 1789
3970.50 1719
3971.10 1663
3971.69 1662
3972.28 1657
3972.88 1648
3973.47 1609
3974.07 1712
3974.66 1749
3975.26 1752
3975.85 1739
3976.45 1726
3977.05 1817
3977.64 1861
3978.24 1851
3978.83 1862
3979.43 1883
3980.02 1862
3980.62 1769
3981.21 1808
3981.81 1768
3982.40 1656
3983.00 1722
3983.60 1728
3984.19 1799
3984.79 1794
3985.38 1798
3985.98 1695
3986.58 1758
3987.17 1793
3987.77 1770
3988.36 1703
3988.96 1698
3989.56 1695
3990.15 1769
3990.75 1778
3991.34 1819
3991.94 1769
3992.54 1856
3993.13 1720
3993.73 1796
3994.33 1835
3994.92 1870
3995.52 1832
3996.12 1864
3996.71 1909
3997.31 1876
3997.91 1847
3998.50 1841
3999.10 1846
3999.70 1800
4000.29 1851
4000.89 1876
4001.49 1899
4002.09 1875
4002.68 1781
4003.28 1760
4003.88 1858
4004.47 1844
4005.07 1775
4005.67 1788
4006.27 1714
4006.86 1784
4007.46 1748
4008.06 1832
4008.66 1768
4009.25 1658
4009.85 1646
4010.45 1646
4011.05 1650
4011.64 1732
4012.24 1750
4012.84 1793
4013.44 1831
4014.04 1727
4014.63 1837
4015.23 1933
4015.83 1893
4016.43 1962
4017.03 2005
4017.63 2135
4018.22 2016
4018.82 2048
4019.42 1913
4020.02 1828
4020.62 1841
4021.22 1802
4021.81 1721
4022.41 1776
4023.01 1854
4023.61 1792
4024.21 1803
4024.81 1824
4025.41 1784
4026.01 1840
4026.60 1920
4027.20 2013
4027.80 1981
4028.40 1971
4029.00 2063
4029.60 2025
4030.20 2039
4030.80 1985
4031.40 2016
4032.00 1958
4032.60 1897
4033.20 1826
4033.80 1857
4034.39 1801
4034.99 1795
4035.59 1766
4036.19 1809
4036.79 1660
4037.39 1627
4037.99 1681
4038.59 1561
4039.19 1481
4039.79 1535
4040.39 1540
4040.99 1598
4041.59 1583
4042.19 1548
4042.79 1680
4043.39 1645
4043.99 1700
4044.59 1724
4045.19 1675
4045.79 1681
4046.39 1776
4046.99 1719
4047.60 1655
4048.20 1713
4048.80 1698
4049.40 1670
4050.00 1693
4050.60 1706
4051.20 1734
4051.80 1720
4052.40 1756
4053.00 1754
4053.60 1667
4054.20 1681
4054.80 1733
4055.41 1722
4056.01 1697
4056.61 1655
4057.21 1596
4057.81 1616
4058.41 1601
4059.01 1700
4059.61 1720
4060.22 1673
4060.82 1634
4061.42 1736
4062.02 1785
4062.62 1765
4063.22 1768
4063.82 1829
4064.43 1973
4065.03 2183
4065.63 2077
4066.23 2188
4066.83 2137
4067.44 2046
4068.04 2003
4068.64 1992
4069.24 1919
4069.84 1870
4070.45 1829
4071.05 1724
4071.65 1725
4072.25 1719
4072.86 1554
4073.46 1532
4074.06 1626
4074.66 1561
4075.27 1547
4075.87 1614
4076.47 1605
4077.07 1733
4077.68 1672
4078.28 1586
4078.88 1528
4079.48 1471
4080.09 1461
4080.69 1505
4081.29 1515
4081.90 1548
4082.50 1595
4083.10 1582
4083.71 1535
4084.31 1613
4084.91 1485
4085.52 1519
4086.12 1421
4086.72 1435
4087.33 1539
4087.93 1517
4088.53 1572
4089.14 1513
4089.74 1528
4090.34 1539
4090.95 1586
4091.55 1604
4092.15 1642
4092.76 1580
4093.36 1698
4093.97 1592
4094.57 1614
4095.17 1652
4095.78 1556
4096.38 1565
4096.99 1619
4097.59 1584
4098.19 1581
4098.80 1567
4099.40 1587
4100.01 1632
4100.61 1537
4101.22 1559
4101.82 1659
4102.43 1643
4103.03 1659
4103.63 1586
4104.24 1585
4104.84 1555
4105.45 1585
4106.05 1595
4106.66 1588
4107.26 1657
4107.87 1624
4108.47 1609
4109.08 1692
4109.68 1584
4110.29 1592
4110.89 1611
4111.50 1594
4112.10 1557
4112.71 1525
4113.31 1595
4113.92 1624
4114.53 1621
4115.13 1559
4115.74 1542
4116.34 1472
4116.95 1563
4117.55 1548
4118.16 1455
4118.76 1426
4119.37 1584
4119.98 1446
4120.58 1481
4121.19 1517
4121.79 1511
4122.40 1516
4123.01 1572
4123.61 1527
4124.22 1467
4124.82 1498
4125.43 1548
4126.04 1631
4126.64 1582
4127.25 1578
4127.86 1546
4128.46 1593
4129.07 1537
4129.68 1449
4130.28 1539
4130.89 1522
4131.50 1542
4132.10 1603
4132.71 1725
4133.32 1592
4133.92 1685
4134.53 1718
4135.14 1753
4135.74 1691
4136.35 1702
4136.96 1764
4137.56 1832
4138.17 1755
4138.78 1861
4139.39 1856
4139.99 1814
4140.60 1898
4141.21 1913
4141.82 1966
4142.42 2085
4143.03 2005
4143.64 2027
4144.25 2018
4144.85 1974
4145.46 2043
4146.07 1937
4146.68 1825
4147.28 1783
4147.89 1717
4148.50 1745
4149.11 1701
4149.72 1613
4150.32 1680
4150.93 1659
4151.54 1630
4152.15 1551
4152.76 1483
4153.37 1571
4153.97 1616
4154.58 1524
4155.19 1440
4155.80 1494
4156.41 1546
4157.02 1563
4157.62 1459
4158.23 1507
4158.84 1514
4159.45 1469
4160.06 1476
4160.67 1606
4161.28 1538
4161.89 1530
4162.49 1550
4163.10 1536
4163.71 1631
4164.32 1657
4164.93 1606
4165.54 1615
4166.15 1683
4166.76 1647
4167.37 1739
4167.98 1731
4168.59 1677
4169.20 1800
4169.81 1872
4170.42 1877
4171.02 1978
4171.63 1979
4172.24 2077
4172.85 2062
4173.46 1969
4174.07 1935
4174.68 1877
4175.29 1876
4175.90 1900
4176.51 1952
4177.12 1840
4177.73 1760
4178.34 1764
4178.95 1725
4179.56 1640
4180.17 1603
4180.78 1677
4181.39 1666
4182.00 1600
4182.61 1630
4183.23 1660
4183.84 1583
4184.45 1579
4185.06 1508
4185.67 1522
4186.28 1565
4186.89 1604
4187.50 1558
4188.11 1517
4188.72 1555
4189.33 1514
4189.94 1467
4190.55 1621
4191.17 1581
4191.78 1606
4192.39 1673
4193.00 1693
4193.61 1704
4194.22 1676
4194.83 1671
4195.44 1673
4196.06 1643
4196.67 1708
4197.28 1650
4197.89 1654
4198.50 1623
4199.11 1648
4199.72 1566
4200.34 1605
4200.95 1610
4201.56 1609
4202.17 1540
4202.78 1579
4203.40 1565
4204.01 1587
4204.62 1581
4205.23 1550
4205.84 1583
4206.46 1579
4207.07 1648
4207.68 1600
4208.29 1552
4208.90 1607
4209.52 1635
4210.13 1606
4210.74 1636
4211.35 1705
4211.97 1751
4212.58 1750
4213.19 1734
4213.80 1747
4214.42 1776
4215.03 1748
4215.64 1661
4216.26 1771
4216.87 1864
4217.48 1973
4218.09 2101
4218.71 2219
4219.32 2367
4219.93 2282
4220.55 2383
4221.16 2390
4221.77 2544
4222.39 2580
4223.00 2506
4223.61 2445
4224.23 2530
4224.84 2440
4225.45 2498
4226.07 2511
4226.68 2564
4227.30 2677
4227.91 2722
4228.52 2782
4229.14 2723
4229.75 2688
4230.36 2527
4230.98 2374
4231.59 2276
4232.21 2112
4232.82 2075
4233.43 2003
4234.05 1907
4234.66 1883
4235.28 1919
4235.89 1960
4236.51 1865
4237.12 1884
4237.73 1877
4238.35 1841
4238.96 1822
4239.58 1737
4240.19 1727
4240.81 1782
4241.42 1800
4242.04 1787
4242.65 1774
4243.27 1772
4243.88 1768
4244.50 1778
4245.11 1763
4245.73 1854
4246.34 1829
4246.96 1708
4247.57 1757
4248.19 1797
4248.80 1776
4249.42 1744
4250.03 1748
4250.65 1736
4251.26 1727
4251.88 1712
4252.49 1646
4253.11 1704
4253.72 1666
4254.34 1640
4254.96 1694
4255.57 1744
4256.19 1773
4256.80 1775
4257.42 1750
4258.03 1809
4258.65 1777
4259.27 1781
4259.88 1836
4260.50 1886
4261.12 1919
4261.73 1934
4262.35 1997
4262.96 2010
4263.58 2043
4264.20 2166
4264.81 2102
4265.43 2152
4266.05 2053
4266.66 1990
4267.28 1879
4267.90 1881
4268.51 1773
4269.13 1793
4269.75 1763
4270.36 1737
4270.98 1748
4271.60 1748
4272.21 1764
4272.83 1825
4273.45 1851
4274.06 1833
4274.68 1926
4275.30 1924
4275.92 2189
4276.53 2287
4277.15 2314
4277.77 2423
4278.38 2459
4279.00 2445
4279.62 2431
4280.24 2325
4280.85 2167
4281.47 2020
4282.09 1862
4282.71 1839
4283.32 1743
4283.94 1642
4284.56 1633
4285.18 1648
4285.80 1655
4286.41 1613
4287.03 1607
4287.65 1614
4288.27 1649
4288.89 1664
4289.50 1579
4290.12 1616
4290.74 1681
4291.36 1569
4291.98 1559
4292.60 1557
4293.21 1536
4293.83 1530
4294.45 1533
4295.07 1550
4295.69 1552
4296.31 1664
4296.93 1634
4297.54 1746
4298.16 1688
4298.78 1588
4299.40 1626
4300.02 1577
4300.64 1557
4301.26 1649
4301.88 1587
4302.50 1586
4303.12 1578
4303.73 1606
4304.35 1619
4304.97 1638
4305.59 1544
4306.21 1506
4306.83 1581
4307.45 1617
4308.07 1572
4308.69 1528
4309.31 1580
4309.93 1518
4310.55 1540
4311.17 1619
4311.79 1547
4312.41 1574
4313.03 1610
4313.65 1566
4314.27 1490
4314.89 1458
4315.51 1557
4316.13 1514
4316.75 1592
4317.37 1595
4317.99 1583
4318.61 1482
4319.23 1607
4319.85 1622
4320.47 1546
4321.09 1466
4321.71 1518
4322.33 1589
4322.95 1514
4323.57 1502
4324.19 1583
4324.81 1664
4325.43 1630
4326.05 1555
4326.68 1580
4327.30 1700
4327.92 1602
4328.54 1730
4329.16 1748
4329.78 1777
4330.40 1900
4331.02 2028
4331.64 1982
4332.26 2194
4332.89 2273
4333.51 2328
4334.13 2254
4334.75 2202
4335.37 2082
4335.99 2133
4336.61 1995
4337.24 1963
4337.86 1857
4338.48 1726
4339.10 1709
4339.72 1750
4340.34 1713
4340.97 1771
4341.59 1709
4342.21 1784
4342.83 1960
4343.45 1988
4344.08 1925
4344.70 2127
4345.32 2348
4345.94 2447
4346.57 2407
4347.19 2486
4347.81 2563
4348.43 2456
4349.05 2408
4349.68 2341
4350.30 2142
4350.92 2121
4351.54 2109
4352.17 1978
4352.79 1790
4353.41 1772
4354.04 1695
4354.66 1812
4355.28 1726
4355.90 1634
4356.53 1616
4357.15 1753
4357.77 1703
4358.40 1766
4359.02 1772
4359.64 1754
4360.27 1649
4360.89 1596
4361.51 1671
4362.14 1638
4362.76 1700
4363.38 1674
4364.01 1703
4364.63 1773
4365.25 1644
4365.88 1634
4366.50 1634
4367.12 1555
4367.75 1480
4368.37 1480
4369.00 1486
4369.62 1499
4370.24 1453
4370.87 1521
4371.49 1458
4372.12 1469
4372.74 1475
4373.36 1517
4373.99 1564
4374.61 1575
4375.24 1606
4375.86 1581
4376.49 1596
4377.11 1573
4377.73 1536
4378.36 1542
4378.98 1554
4379.61 1602
4380.23 1634
4380.86 1669
4381.48 1558
4382.11 1626
4382.73 1614
4383.36 1617
4383.98 1642
4384.61 1688
4385.23 1589
4385.86 1612
4386.48 1658
4387.11 1727
4387.73 1666
4388.36 1721
4388.98 1785
4389.61 1895
4390.23 1924
4390.86 1903
4391.48 1958
4392.11 2089
4392.74 2200
4393.36 2073
4393.99 1894
4394.61 1919
4395.24 1758
4395.86 1732
4396.49 1680
4397.12 1688
4397.74 1659
4398.37 1715
4398.99 1600
4399.62 1600
4400.25 1702
4400.87 1661
4401.50 1636
4402.12 1706
4402.75 1631
4403.38 1596
4404.00 1582
4404.63 1692
4405.26 1595
4405.88 1589
4406.51 1610
4407.14 1549
4407.76 1596
4408.39 1665
4409.02 1642
4409.64 1628
4410.27 1685
4410.90 1619
4411.52 1595
4412.15 1622
4412.78 1555
4413.40 1579
4414.03 1655
4414.66 1532
4415.29 1482
4415.91 1468
4416.54 1499
4417.17 1548
4417.79 1567
4418.42 1546
4419.05 1629
4419.68 1649
4420.30 1498
4420.93 1562
4421.56 1579
4422.19 1599
4422.81 1543
4423.44 1442
4424.07 1448
4424.70 1440
4425.33 1372
4425.95 1384
4426.58 1412
4427.21 1349
4427.84 1349
4428.47 1337
4429.09 1384
4429.72 1341
4430.35 1333
4430.98 1413
4431.61 1321
4432.23 1404
4432.86 1371
4433.49 1384
4434.12 1399
4434.75 1437
4435.38 1433
4436.01 1366
4436.63 1342
4437.26 1341
4437.89 1376
4438.52 1359
4439.15 1346
4439.78 1350
4440.41 1344
4441.04 1354
4441.67 1384
4442.29 1399
4442.92 1338
4443.55 1366
4444.18 1472
4444.81 1431
4445.44 1385
4446.07 1470
4446.70 1425
4447.33 1472
4447.96 1475
4448.59 1469
4449.22 1442
4449.85 1422
4450.48 1447
4451.11 1397
4451.74 1400
4452.37 1393
4453.00 1434
4453.63 1460
4454.26 1507
4454.89 1426
4455.52 1446
4456.15 1537
4456.78 1545
4457.41 1509
4458.04 1466
4458.67 1427
4459.30 1454
4459.93 1512
4460.56 1410
4461.19 1353
4461.82 1379
4462.45 1355
4463.08 1270
4463.71 1373
4464.34 1378
4464.97 1294
4465.60 1299
4466.23 1321
4466.86 1262
4467.49 1341
4468.12 1347
4468.76 1308
4469.39 1346
4470.02 1324
4470.65 1321
4471.28 1403
4471.91 1391
4472.54 1303
4473.17 1310
4473.80 1342
4474.44 1347
4475.07 1308
4475.70 1267
4476.33 1322
4476.96 1283
4477.59 1319
4478.22 1402
4478.86 1407
4479.49 1337
4480.12 1366
4480.75 1418
4481.38 1322
4482.02 1343
4482.65 1331
4483.28 1365
4483.91 1419
4484.54 1430
4485.18 1438
4485.81 1530
4486.44 1497
4487.07 1445
4487.70 1419
4488.34 1454
4488.97 1557
4489.60 1507
4490.23 1489
4490.87 1466
4491.50 1512
4492.13 1527
4492.76 1424
4493.40 1427
4494.03 1419
4494.66 1408
4495.30 1455
4495.93 1449
4496.56 1415
4497.19 1394
4497.83 1395
4498.46 1514
4499.09 1506
4499.73 1678
4500.36 1710
4500.99 1784
4501.63 1852
4502.26 1818
4502.89 1843
4503.53 1916
4504.16 1875
4504.79 1844
4505.43 1795
4506.06 1682
4506.69 1669
4507.33 1559
4507.96 1616
4508.59 1617
4509.23 1597
4509.86 1567
4510.50 1552
4511.13 1537
4511.76 1581
4512.40 1576
4513.03 1516
4513.67 1519
4514.30 1578
4514.93 1531
4515.57 1489
4516.20 1451
4516.84 1453
4517.47 1458
4518.11 1405
4518.74 1415
4519.37 1444
4520.01 1472
4520.64 1518
4521.28 1594
4521.91 1508
4522.55 1525
4523.18 1607
4523.82 1667
4524.45 1637
4525.09 1749
4525.72 1910
4526.36 2085
4526.99 2178
4527.63 2488
4528.26 2799
4528.90 3422
4529.53 4027
4530.17 4600
4530.80 5139
4531.44 5531
4532.07 5853
4532.71 5907
4533.34 5661
4533.98 5162
4534.62 4618
4535.25 3908
4535.89 3321
4536.52 2921
4537.16 2580
4537.79 2252
4538.43 2026
4539.07 2001
4539.70 1777
4540.34 1654
4540.97 1624
4541.61 1585
4542.25 1612
4542.88 1662
4543.52 1610
4544.15 1657
4544.79 1666
4545.43 1690
4546.06 1713
4546.70 1750
4547.34 1667
4547.97 1644
4548.61 1687
4549.25 1657
4549.88 1665
4550.52 1641
4551.16 1626
4551.79 1568
4552.43 1524
4553.07 1637
4553.70 1579
4554.34 1540
4554.98 1493
4555.61 1529
4556.25 1554
4556.89 1517
4557.53 1524
4558.16 1489
4558.80 1473
4559.44 1449
4560.07 1512
4560.71 1527
4561.35 1617
4561.99 1545
4562.62 1558
4563.26 1621
4563.90 1620
4564.54 1644
4565.18 1654
4565.81 1713
4566.45 1749
4567.09 1822
4567.73 1926
4568.36 1939
4569.00 2046
4569.64 2078
4570.28 2169
4570.92 2147
4571.55 2138
4572.19 2067
4572.83 1890
4573.47 1890
4574.11 1816
4574.75 1849
4575.38 1799
4576.02 1609
4576.66 1593
4577.30 1608
4577.94 1579
4578.58 1495
4579.22 1491
4579.85 1452
4580.49 1377
4581.13 1449
4581.77 1497
4582.41 1500
4583.05 1589
4583.69 1490
4584.33 1497
4584.97 1571
4585.61 1477
4586.24 1451
4586.88 1553
4587.52 1506
4588.16 1546
4588.80 1706
4589.44 1630
4590.08 1663
4590.72 1721
4591.36 1705
4592.00 1731
4592.64 1729
4593.28 1711
4593.92 1705
4594.56 1740
4595.20 1600
4595.84 1515
4596.48 1464
4597.12 1408
4597.76 1375
4598.40 1352
4599.04 1398
4599.68 1424
4600.32 1490
4600.96 1476
4601.60 1529
4602.24 1432
4602.88 1500
4603.52 1529
4604.16 1493
4604.80 1540
4605.44 1505
4606.08 1506
4606.72 1603
4607.36 1602
4608.00 1651
4608.64 1634
4609.28 1571
4609.93 1582
4610.57 1542
4611.21 1612
4611.85 1576
4612.49 1589
4613.13 1583
4613.77 1554
4614.41 1478
4615.05 1470
4615.69 1444
4616.34 1457
4616.98 1459
4617.62 1423
4618.26 1359
4618.90 1368
4619.54 1321
4620.18 1347
4620.83 1299
4621.47 1353
4622.11 1335
4622.75 1313
4623.39 1296
4624.03 1258
4624.68 1254
4625.32 1268
4625.96 1261
4626.60 1305
4627.24 1232
4627.89 1355
4628.53 1365
4629.17 1295
4629.81 1383
4630.45 1365
4631.10 1403
4631.74 1363
4632.38 1371
4633.02 1328
4633.67 1350
4634.31 1464
4634.95 1395
4635.59 1337
4636.24 1337
4636.88 1419
4637.52 1433
4638.17 1389
4638.81 1450
4639.45 1446
4640.09 1339
4640.74 1359
4641.38 1379
4642.02 1414
4642.67 1353
4643.31 1400
4643.95 1360
4644.60 1320
4645.24 1418
4645.88 1365
4646.53 1370
4647.17 1380
4647.81 1384
4648.46 1546
4649.10 1382
4649.74 1449
4650.39 1464
4651.03 1455
4651.67 1467
4652.32 1512
4652.96 1544
4653.61 1520
4654.25 1514
4654.89 1501
4655.54 1424
4656.18 1391
4656.83 1328
4657.47 1289
4658.11 1325
4658.76 1258
4659.40 1266
4660.05 1290
4660.69 1270
4661.33 1290
4661.98 1286
4662.62 1319
4663.27 1307
4663.91 1260
4664.56 1167
4665.20 1233
4665.85 1286
4666.49 1239
4667.14 1295
4667.78 1230
4668.43 1187
4669.07 1258
4669.72 1249
4670.36 1301
4671.01 1279
4671.65 1264
4672.30 1267
4672.94 1266
4673.59 1339
4674.23 1290
4674.88 1289
4675.52 1344
4676.17 1364
4676.81 1338
4677.46 1304
4678.10 1290
4678.75 1347
4679.40 1308
4680.04 1285
4680.69 1304
4681.33 1333
4681.98 1322
4682.62 1312
4683.27 1396
4683.92 1320
4684.56 1224
4685.21 1274
4685.85 1361
4686.50 1364
4687.15 1355
4687.79 1259
4688.44 1296
4689.09 1397
4689.73 1363
4690.38 1336
4691.02 1402
4691.67 1358
4692.32 1477
4692.96 1400
4693.61 1414
4694.26 1324
4694.90 1289
4695.55 1413
4696.20 1433
4696.84 1446
4697.49 1444
4698.14 1444
4698.78 1572
4699.43 1542
4700.08 1486
4700.73 1588
4701.37 1563
4702.02 1461
4702.67 1413
4703.31 1481
4703.96 1447
4704.61 1377
4705.26 1423
4705.90 1460
4706.55 1455
4707.20 1399
4707.85 1400
4708.49 1451
4709.14 1338
4709.79 1387
4710.44 1451
4711.09 1417
4711.73 1400
4712.38 1318
4713.03 1305
4713.68 1341
4714.33 1258
4714.97 1363
4715.62 1356
4716.27 1293
4716.92 1422
4717.57 1440
4718.21 1458
4718.86 1365
4719.51 1425
4720.16 1477
4720.81 1609
4721.46 1518
4722.11 1517
4722.75 1426
4723.40 1498
4724.05 1535
4724.70 1476
4725.35 1466
4726.00 1475
4726.65 1479
4727.30 1463
4727.94 1548
4728.59 1570
4729.24 1411
4729.89 1432
4730.54 1422
4731.19 1360
4731.84 1306
4732.49 1280
4733.14 1358
4733.79 1308
4734.44 1273
4735.09 1345
4735.74 1251
4736.38 1235
4737.03 1288
4737.68 1310
4738.33 1390
4738.98 1408
4739.63 1476
4740.28 1423
4740.93 1470
4741.58 1544
4742.23 1466
4742.88 1446
4743.53 1413
4744.18 1379
4744.83 1377
4745.48 1422
4746.13 1387
4746.78 1391
4747.43 1396
4748.08 1411
4748.73 1364
4749.39 1409
4750.04 1432
4750.69 1326
4751.34 1382
4751.99 1423
4752.64 1376
4753.29 1379
4753.94 1389
4754.59 1456
4755.24 1446
4755.89 1378
4756.54 1391
4757.19 1407
4757.84 1423
4758.50 1481
4759.15 1401
4759.80 1411
4760.45 1499
4761.10 1580
4761.75 1500
4762.40 1568
4763.05 1543
4763.71 1586
4764.36 1538
4765.01 1587
4765.66 1524
4766.31 1486
4766.96 1428
4767.62 1456
4768.27 1349
4768.92 1365
4769.57 1394
4770.22 1351
4770.87 1367
4771.53 1378
4772.18 1323
4772.83 1323
4773.48 1278
4774.13 1213
4774.79 1156
4775.44 1182
4776.09 1256
4776.74 1251
4777.40 1247
4778.05 1245
4778.70 1277
4779.35 1249
4780.01 1266
4780.66 1306
4781.31 1321
4781.96 1332
4782.62 1336
4783.27 1337
4783.92 1281
4784.57 1177
4785.23 1302
4785.88 1311
4786.53 1358
4787.19 1404
4787.84 1338
4788.49 1428
4789.15 1410
4789.80 1401
4790.45 1398
4791.11 1445
4791.76 1382
4792.41 1386
4793.07 1417
4793.72 1451
4794.37 1366
4795.03 1372
4795.68 1444
4796.33 1386
4796.99 1355
4797.64 1475
4798.29 1500
4798.95 1524
4799.60 1536
4800.26 1603
4800.91 1675
4801.56 1687
4802.22 1646
4802.87 1594
4803.53 1571
4804.18 1600
4804.83 1501
4805.49 1481
4806.14 1443
4806.80 1400
4807.45 1410
4808.11 1258
4808.76 1299
4809.42 1295
4810.07 1319
4810.72 1375
4811.38 1317
4812.03 1317
4812.69 1369
4813.34 1280
4814.00 1290
4814.65 1322
4815.31 1321
4815.96 1384
4816.62 1330
4817.27 1344
4817.93 1297
4818.58 1387
4819.24 1408
4819.89 1428
4820.55 1524
4821.20 1553
4821.86 1494
4822.52 1497
4823.17 1474
4823.83 1549
4824.48 1516
4825.14 1529
4825.79 1489
4826.45 1484
4827.10 1435
4827.76 1469
4828.42 1456
4829.07 1480
4829.73 1509
4830.38 1546
4831.04 1492
4831.70 1584
4832.35 1584
4833.01 1576
4833.66 1608
4834.32 1649
4834.98 1637
4835.63 1698
4836.29 1732
4836.95 1725
4837.60 1733
4838.26 1669
4838.92 1690
4839.57 1696
4840.23 1652
4840.89 1626
4841.54 1719
4842.20 1621
4842.86 1653
4843.51 1580
4844.17 1649
4844.83 1622
4845.48 1612
4846.14 1633
4846.80 1664
4847.45 1746
4848.11 1756
4848.77 1824
4849.43 1837
4850.08 1841
4850.74 1979
4851.40 1830
4852.06 1956
4852.71 1866
4853.37 1785
4854.03 1776
4854.69 1694
4855.34 1732
4856.00 1710
4856.66 1742
4857.32 1828
4857.97 1820
4858.63 1891
4859.29 1882
4859.95 1842
4860.61 1789
4861.26 1771
4861.92 1700
4862.58 1804
4863.24 1659
4863.90 1633
4864.55 1727
4865.21 1692
4865.87 1683
4866.53 1723
4867.19 1685
4867.85 1613
4868.51 1716
4869.16 1657
4869.82 1708
4870.48 1612
4871.14 1625
4871.80 1548
4872.46 1538
4873.12 1549
4873.78 1600
4874.43 1591
4875.09 1530
4875.75 1518
4876.41 1543
4877.07 1568
4877.73 1509
4878.39 1604
4879.05 1515
4879.71 1519
4880.37 1507
4881.03 1496
4881.69 1561
4882.34 1542
4883.00 1514
4883.66 1603
4884.32 1615
4884.98 1631
4885.64 1574
4886.30 1565
4886.96 1648
4887.62 1566
4888.28 1553
4888.94 1453
4889.60 1445
4890.26 1452
4890.92 1501
4891.58 1499
4892.24 1526
4892.90 1538
4893.56 1476
4894.22 1516
4894.88 1462
4895.54 1499
4896.20 1541
4896.86 1558
4897.52 1568
4898.19 1508
4898.85 1517
4899.51 1632
4900.17 1539
4900.83 1525
4901.49 1530
4902.15 1503
4902.81 1441
4903.47 1436
4904.13 1447
4904.79 1476
4905.45 1463
4906.12 1434
4906.78 1423
4907.44 1466
4908.10 1416
4908.76 1437
4909.42 1438
4910.08 1389
4910.74 1426
4911.41 1492
4912.07 1401
4912.73 1397
4913.39 1354
4914.05 1280
4914.71 1319
4915.38 1340
4916.04 1327
4916.70 1293
4917.36 1278
4918.02 1261
4918.68 1307
4919.35 1385
4920.01 1337
4920.67 1289
4921.33 1326
4921.99 1347
4922.66 1343
4923.32 1313
4923.98 1175
4924.64 1244
4925.31 1246
4925.97 1315
4926.63 1279
4927.29 1248
4927.96 1208
4928.62 1235
4929.28 1315
4929.94 1236
4930.61 1285
4931.27 1229
4931.93 1202
4932.59 1222
4933.26 1251
4933.92 1246
4934.58 1225
4935.25 1364
4935.91 1337
4936.57 1274
4937.24 1294
4937.90 1315
4938.56 1187
4939.23 1283
4939.89 1289
4940.55 1204
4941.22 1254
4941.88 1306
4942.54 1230
4943.21 1252
4943.87 1284
4944.53 1262
4945.20 1174
4945.86 1169
4946.52 1293
4947.19 1257
4947.85 1198
4948.52 1195
4949.18 1254
4949.84 1200
4950.51 1229
4951.17 1279
4951.84 1209
4952.50 1199
4953.17 1218
4953.83 1272
4954.49 1223
4955.16 1156
4955.82 1211
4956.49 1268
4957.15 1251
4957.82 1285
4958.48 1415
4959.15 1484
4959.81 1510
4960.47 1485
4961.14 1543
4961.80 1518
4962.47 1629
4963.13 1654
4963.80 1582
4964.46 1535
4965.13 1474
4965.79 1511
4966.46 1549
4967.12 1376
4967.79 1351
4968.45 1294
4969.12 1241
4969.79 1336
4970.45 1271
4971.12 1209
4971.78 1302
4972.45 1257
4973.11 1288
4973.78 1258
4974.44 1274
4975.11 1362
4975.78 1316
4976.44 1258
4977.11 1297
4977.77 1332
4978.44 1291
4979.11 1262
4979.77 1220
4980.44 1200
4981.10 1201
4981.77 1185
4982.44 1185
4983.10 1180
4983.77 1284
4984.43 1310
4985.10 1285
4985.77 1271
4986.43 1244
4987.10 1271
4987.77 1294
4988.43 1220
4989.10 1213
4989.77 1240
4990.43 1209
4991.10 1198
4991.77 1227
4992.43 1198
4993.10 1189
4993.77 1214
4994.43 1178
4995.10 1104
4995.77 1147
4996.44 1231
4997.10 1193
4997.77 1230
4998.44 1115
4999.10 1173
4999.77 1126
5000.44 1164
5001.11 1167
5001.77 1140
5002.44 1069
5003.11 1092
5003.78 1159
5004.44 1191
5005.11 1187
5005.78 1122
5006.45 1099
5007.12 1076
5007.78 1157
5008.45 1155
5009.12 1161
5009.79 1124
5010.46 1198
5011.12 1214
5011.79 1216
5012.46 1160
5013.13 1216
5013.80 1192
5014.47 1202
5015.13 1190
5015.80 1155
5016.47 1106
5017.14 1154
5017.81 1196
5018.48 1161
5019.14 1116
5019.81 1159
5020.48 1168
5021.15 1232
5021.82 1244
5022.49 1262
5023.16 1293
5023.83 1330
5024.50 1232
5025.16 1266
5025.83 1272
5026.50 1237
5027.17 1194
5027.84 1179
5028.51 1120
5029.18 1183
5029.85 1198
5030.52 1222
5031.19 1132
5031.86 1174
5032.53 1152
5033.20 1107
5033.87 1190
5034.54 1181
5035.21 1141
5035.88 1132
5036.54 1177
5037.21 1159
5037.88 1131
5038.55 1071
5039.22 1071
5039.89 1044
5040.56 1043
5041.23 1157
5041.90 1186
5042.58 1196
5043.25 1269
5043.92 1237
5044.59 1202
5045.26 1106
5045.93 1149
5046.60 1194
5047.27 1207
5047.94 1260
5048.61 1103
5049.28 1187
5049.95 1210
5050.62 1122
5051.29 1138
5051.96 1189
5052.63 1089
5053.30 1130
5053.98 1124
5054.65 1153
5055.32 1118
5055.99 1170
5056.66 1162
5057.33 1093
5058.00 1108
5058.67 1078
5059.34 1069
5060.02 1136
5060.69 1129
5061.36 1153
5062.03 1167
5062.70 1102
5063.37 1053
5064.04 1043
5064.72 1108
5065.39 1177
5066.06 1187
5066.73 1064
5067.40 1030
5068.08 1076
5068.75 1114
5069.42 1094
5070.09 1049
5070.76 1012
5071.44 1045
5072.11 1030
5072.78 1082
5073.45 1079
5074.12 1085
5074.80 1116
5075.47 1107
5076.14 1105
5076.81 1175
5077.49 1168
5078.16 1159
5078.83 1227
5079.50 1199
5080.18 1196
5080.85 1195
5081.52 1208
5082.20 1142
5082.87 1112
5083.54 1150
5084.21 1109
5084.89 1081
5085.56 1122
5086.23 1115
5086.91 1106
5087.58 1113
5088.25 1149
5088.93 1157
5089.60 1141
5090.27 1174
5090.95 1245
5091.62 1249
5092.29 1311
5092.97 1279
5093.64 1297
5094.31 1250
5094.99 1303
5095.66 1192
5096.34 1258
5097.01 1233
5097.68 1111
5098.36 1142
5099.03 1151
5099.70 1155
5100.38 1099
5101.05 1096
5101.73 1126
5102.40 1183
5103.08 1145
5103.75 1148
5104.42 1154
5105.10 1166
5105.77 1108
5106.45 1203
5107.12 1203
5107.80 1162
5108.47 1164
5109.15 1127
5109.82 1151
5110.49 1190
5111.17 1171
5111.84 1125
5112.52 1107
5113.19 1115
5113.87 1071
5114.54 1171
5115.22 1171
5115.89 1195
5116.57 1304
5117.24 1300
5117.92 1305
5118.59 1419
5119.27 1518
5119.94 1487
5120.62 1560
5121.30 1425
5121.97 1338
5122.65 1314
5123.32 1273
5124.00 1279
5124.67 1260
5125.35 1159
5126.02 1189
5126.70 1144
5127.38 1155
5128.05 1240
5128.73 1173
5129.40 1231
5130.08 1208
5130.76 1212
5131.43 1211
5132.11 1249
5132.78 1187
5133.46 1198
5134.14 1204
5134.81 1231
5135.49 1292
5136.17 1272
5136.84 1230
5137.52 1220
5138.20 1235
5138.87 1256
5139.55 1299
5140.22 1232
5140.90 1273
5141.58 1234
5142.26 1196
5142.93 1147
5143.61 1107
5144.29 1120
5144.96 1157
5145.64 1057
5146.32 1081
5146.99 1081
5147.67 1161
5148.35 1182
5149.03 1131
5149.70 1068
5150.38 1079
5151.06 1139
5151.73 1066
5152.41 1110
5153.09 1106
5153.77 1109
5154.44 1088
5155.12 1141
5155.80 1085
5156.48 1144
5157.16 1150
5157.83 1104
5158.51 1110
5159.19 1128
5159.87 1140
5160.55 1132
5161.22 1093
5161.90 1086
5162.58 1080
5163.26 1166
5163.94 1147
5164.61 1110
5165.29 1073
5165.97 1112
5166.65 1155
5167.33 1124
5168.01 1152
5168.68 1115
5169.36 1180
5170.04 1157
5170.72 1138
5171.40 1092
5172.08 1110
5172.76 1097
5173.44 1046
5174.11 1062
5174.79 1039
5175.47 1054
5176.15 1005
5176.83 1118
5177.51 1080
5178.19 1064
5178.87 1077
5179.55 1123
5180.23 1108
5180.91 1090
5181.58 1038
5182.26 1067
5182.94 1076
5183.62 1047
5184.30 1022
5184.98 1085
5185.66 1058
5186.34 1012
5187.02 1056
5187.70 1096
5188.38 1065
5189.06 1139
5189.74 1032
5190.42 1023
5191.10 1062
5191.78 1075
5192.46 1071
5193.14 1031
5193.82 992
5194.50 1008
5195.18 1073
5195.86 1006
5196.54 1024
5197.22 1026
5197.90 1014
5198.58 1021
5199.26 1016
5199.94 1002
5200.63 1041
5201.31 1019
5201.99 986
5202.67 956
5203.35 1029
5204.03 1021
5204.71 1010
5205.39 984
5206.07 1044
5206.75 1056
5207.43 1038
5208.11 1056
5208.80 1135
5209.48 1106
5210.16 1108
5210.84 1065
5211.52 1057
5212.20 1051
5212.88 1061
5213.57 1084
5214.25 1024
5214.93 1113
5215.61 1033
5216.29 1138
5216.97 1103
5217.66 1071
5218.34 1087
5219.02 1113
5219.70 1057
5220.38 1054
5221.06 1093
5221.75 1144
5222.43 1084
5223.11 1155
5223.79 1195
5224.47 1097
5225.16 1088
5225.84 1005
5226.52 1021
5227.20 1059
5227.89 1079
5228.57 1058
5229.25 1056
5229.93 1036
5230.62 1105
5231.30 1031
5231.98 1095
5232.66 1111
5233.35 1048
5234.03 1041
5234.71 1112
5235.40 1098
5236.08 1122
5236.76 1172
5237.44 1109
5238.13 1095
5238.81 1144
5239.49 1084
5240.18 1024
5240.86 1054
5241.54 1095
5242.23 1102
5242.91 1059
5243.59 1016
5244.28 1114
5244.96 1097
5245.64 1109
5246.33 1048
5247.01 1089
5247.70 1135
5248.38 1125
5249.06 1020
5249.75 1069
5250.43 1091
5251.11 1078
5251.80 1077
5252.48 1042
5253.17 1072
5253.85 1101
5254.53 995
5255.22 1023
5255.90 1045
5256.59 1014
5257.27 1037
5257.96 1040
5258.64 1069
5259.32 1015
5260.01 1006
5260.69 1125
5261.38 1144
5262.06 1083
5262.75 1096
5263.43 1138
5264.12 1093
5264.80 1047
5265.49 1123
5266.17 1160
5266.86 1154
5267.54 1088
5268.23 1109
5268.91 1026
5269.60 1059
5270.28 1029
5270.97 1058
5271.65 1084
5272.34 1058
5273.02 1104
5273.71 1088
5274.39 1035
5275.08 1105
5275.76 1119
5276.45 1059
5277.14 1055
5277.82 1057
5278.51 1091
5279.19 1162
5279.88 1136
5280.56 1117
5281.25 1059
5281.94 1117
5282.62 1154
5283.31 1162
5283.99 1077
5284.68 1082
5285.37 1065
5286.05 1059
5286.74 1058
5287.43 1021
5288.11 1084
5288.80 1077
5289.48 1041
5290.17 1041
5290.86 1001
5291.54 1049
5292.23 1059
5292.92 1116
5293.60 1110
5294.29 1083
5294.98 1164
5295.66 1091
5296.35 1162
5297.04 1161
5297.72 1139
5298.41 1170
5299.10 1220
5299.79 1208
5300.47 1245
5301.16 1244
5301.85 1273
5302.53 1254
5303.22 1293
5303.91 1289
5304.60 1378
5305.28 1474
5305.97 1447
5306.66 1462
5307.35 1453
5308.03 1359
5308.72 1369
5309.41 1399
5310.10 1436
5310.78 1450
5311.47 1473
5312.16 1453
5312.85 1608
5313.54 1815
5314.22 1770
5314.91 1880
5315.60 1925
5316.29 1979
5316.98 1943
5317.66 1860
5318.35 1770
5319.04 1741
5319.73 1647
5320.42 1562
5321.11 1555
5321.80 1552
5322.48 1388
5323.17 1360
5323.86 1290
5324.55 1292
5325.24 1280
5325.93 1222
5326.62 1207
5327.30 1201
5327.99 1187
5328.68 1303
5329.37 1300
5330.06 1277
5330.75 1279
5331.44 1262
5332.13 1251
5332.82 1231
5333.51 1238
5334.20 1262
5334.88 1200
5335.57 1222
5336.26 1155
5336.95 1117
5337.64 1206
5338.33 1183
5339.02 1193
5339.71 1162
5340.40 1207
5341.09 1256
5341.78 1285
5342.47 1245
5343.16 1257
5343.85 1309
5344.54 1331
5345.23 1353
5345.92 1491
5346.61 1624
5347.30 1784
5347.99 1818
5348.68 1953
5349.37 2140
5350.06 2409
5350.75 2575
5351.44 2660
5352.13 2592
5352.82 2571
5353.51 2403
5354.20 2176
5354.90 1962
5355.59 1805
5356.28 1670
5356.97 1553
5357.66 1442
5358.35 1385
5359.04 1360
5359.73 1342
5360.42 1237
5361.11 1258
5361.80 1305
5362.49 1299
5363.19 1236
5363.88 1264
5364.57 1165
5365.26 1265
5365.95 1139
5366.64 1175
5367.33 1221
5368.03 1193
5368.72 1171
5369.41 1197
5370.10 1148
5370.79 1110
5371.48 1183
5372.18 1147
5372.87 1133
5373.56 1135
5374.25 1104
5374.94 1039
5375.63 1085
5376.33 1069
5377.02 1081
5377.71 1158
5378.40 1112
5379.10 1244
5379.79 1196
5380.48 1173
5381.17 1155
5381.86 1110
5382.56 1154
5383.25 1145
5383.94 1153
5384.63 1159
5385.33 1138
5386.02 1181
5386.71 1209
5387.40 1248
5388.10 1278
5388.79 1361
5389.48 1377
5390.18 1329
5390.87 1270
5391.56 1297
5392.26 1300
5392.95 1203
5393.64 1261
5394.33 1217
5395.03 1185
5395.72 1156
5396.41 1107
5397.11 1111
5397.80 1112
5398.49 1100
5399.19 1109
5399.88 1052
5400.58 1077
5401.27 1067
5401.96 1000
5402.66 1066
5403.35 1081
5404.04 1057
5404.74 1031
5405.43 1092
5406.13 1132
5406.82 1139
5407.51 1143
5408.21 1173
5408.90 1173
5409.60 1075
5410.29 1051
5410.98 1063
5411.68 1086
5412.37 1095
5413.07 1026
5413.76 1049
5414.46 1093
5415.15 1090
5415.84 1067
5416.54 1072
5417.23 1090
5417.93 1074
5418.62 1086
5419.32 1135
5420.01 1074
5420.71 1143
5421.40 1107
5422.10 1112
5422.79 1096
5423.49 1091
5424.18 1120
5424.88 1082
5425.57 1046
5426.27 1022
5426.96 1048
5427.66 1137
5428.35 1114
5429.05 1108
5429.74 1077
5430.44 1073
5431.14 1125
5431.83 1034
5432.53 1032
5433.22 1065
5433.92 1083
5434.61 1029
5435.31 1083
5436.01 1123
5436.70 1066
5437.40 1098
5438.09 1159
5438.79 1097
5439.49 1087
5440.18 1116
5440.88 1052
5441.57 1026
5442.27 1107
5442.97 1061
5443.66 1134
5444.36 1177
5445.06 1173
5445.75 1289
5446.45 1293
5447.15 1327
5447.84 1408
5448.54 1446
5449.24 1449
5449.93 1359
5450.63 1365
5451.33 1371
5452.02 1287
5452.72 1281
5453.42 1263
5454.11 1211
5454.81 1195
5455.51 1194
5456.20 1188
5456.90 1150
5457.60 1152
5458.30 1150
5458.99 1123
5459.69 1150
5460.39 1189
5461.09 1218
5461.78 1185
5462.48 1270
5463.18 1254
5463.88 1229
5464.57 1260
5465.27 1297
5465.97 1258
5466.67 1203
5467.36 1135
5468.06 1243
5468.76 1184
5469.46 1208
5470.16 1106
5470.85 1144
5471.55 1182
5472.25 1212
5472.95 1172
5473.65 1122
5474.35 1190
5475.04 1156
5475.74 1198
5476.44 1227
5477.14 1303
5477.84 1324
5478.54 1466
5479.23 1484
5479.93 1578
5480.63 1622
5481.33 1656
5482.03 1723
5482.73 1706
5483.43 1644
5484.13 1460
5484.83 1403
5485.52 1441
5486.22 1374
5486.92 1436
5487.62 1342
5488.32 1402
5489.02 1467
5489.72 1383
5490.42 1428
5491.12 1326
5491.82 1352
5492.52 1425
5493.22 1479
5493.92 1393
5494.62 1491
5495.31 1494
5496.01 1419
5496.71 1508
5497.41 1569
5498.11 1700
5498.81 1894
5499.51 2053
5500.21 2288
5500.91 2623
5501.61 2688
5502.31 2678
5503.01 2468
5503.71 2219
5504.41 1995
5505.11 1882
5505.81 1730
5506.51 1614
5507.22 1556
5507.92 1463
5508.62 1410
5509.32 1462
5510.02 1436
5510.72 1437
5511.42 1386
5512.12 1310
5512.82 1375
5513.52 1365
5514.22 1429
5514.92 1425
5515.62 1421
5516.32 1427
5517.03 1414
5517.73 1363
5518.43 1544
5519.13 1441
5519.83 1482
5520.53 1599
5521.23 1631
5521.93 1623
5522.63 1526
5523.34 1491
5524.04 1358
5524.74 1334
5525.44 1317
5526.14 1224
5526.84 1214
5527.55 1215
5528.25 1179
5528.95 1168
5529.65 1219
5530.35 1199
5531.05 1217
5531.76 1224
5532.46 1193
5533.16 1131
5533.86 1157
5534.56 1176
5535.27 1222
5535.97 1216
5536.67 1254
5537.37 1278
5538.08 1281
5538.78 1247
5539.48 1230
5540.18 1246
5540.89 1277
5541.59 1281
5542.29 1264
5542.99 1197
5543.70 1199
5544.40 1203
5545.10 1160
5545.80 1130
5546.51 1209
5547.21 1198
5547.91 1247
5548.62 1211
5549.32 1244
5550.02 1149
5550.73 1190
5551.43 1216
5552.13 1169
5552.84 1113
5553.54 1152
5554.24 1117
5554.95 1090
5555.65 1108
5556.35 1162
5557.06 1125
5557.76 1113
5558.46 1180
5559.17 1124
5559.87 1161
5560.57 1202
5561.28 1186
5561.98 1231
5562.69 1229
5563.39 1239
5564.09 1235
5564.80 1307
5565.50 1181
5566.21 1309
5566.91 1265
5567.61 1205
5568.32 1200
5569.02 1110
5569.73 1113
5570.43 1071
5571.14 1086
5571.84 1091
5572.54 1069
5573.25 1138
5573.95 1112
5574.66 1166
5575.36 1191
5576.07 1203
5576.77 1139
5577.48 1100
5578.18 1103
5578.89 1218
5579.59 1171
5580.30 1198
5581.00 1071
5581.71 1136
5582.41 1068
5583.12 1075
5583.82 1086
5584.53 1096
5585.23 1092
5585.94 1119
5586.64 1098
5587.35 1168
5588.06 1060
5588.76 1033
5589.47 1081
5590.17 1036
5590.88 1042
5591.58 1087
5592.29 1062
5592.99 1007
5593.70 1078
5594.41 1010
5595.11 1047
5595.82 1131
5596.52 1124
5597.23 1076
5597.94 1009
5598.64 1048
5599.35 1059
5600.06 1039
5600.76 1010
5601.47 1082
5602.17 1092
5602.88 1088
5603.59 1042
5604.29 1006
5605.00 1048
5605.71 1101
5606.41 981
5607.12 987
5607.83 975
5608.53 968
5609.24 994
5609.95 1006
5610.65 1004
5611.36 958
5612.07 981
5612.78 998
5613.48 989
5614.19 1002
5614.90 1013
5615.60 982
5616.31 1010
5617.02 971
5617.73 999
5618.43 1033
5619.14 1027
5619.85 1088
5620.56 1031
5621.26 1088
5621.97 1053
5622.68 952
5623.39 960
5624.09 1026
5624.80 1043
5625.51 1005
5626.22 1013
5626.93 1006
5627.63 1027
5628.34 1052
5629.05 1018
5629.76 958
5630.47 986
5631.17 1043
5631.88 1024
5632.59 1036
5633.30 1063
5634.01 1015
5634.72 1026
5635.42 1097
5636.13 1079
5636.84 1121
5637.55 1168
5638.26 1128
5638.97 1079
5639.68 1122
5640.39 1128
5641.09 1152
5641.80 1115
5642.51 1159
5643.22 1127
5643.93 1103
5644.64 1114
5645.35 1047
5646.06 987
5646.77 1016
5647.48 1030
5648.19 1058
5648.89 1045
5649.60 960
5650.31 1012
5651.02 1144
5651.73 1089
5652.44 1039
5653.15 1060
5653.86 1093
5654.57 1039
5655.28 1086
5655.99 1093
5656.70 1084
5657.41 1082
5658.12 1115
5658.83 1152
5659.54 1142
5660.25 1136
5660.96 1126
5661.67 1102
5662.38 1124
5663.09 1100
5663.80 1081
5664.51 1058
5665.22 1039
5665.93 988
5666.64 1055
5667.35 1038
5668.06 1111
5668.77 1083
5669.48 1165
5670.19 1123
5670.91 1135
5671.62 1279
5672.33 1213
5673.04 1144
5673.75 1208
5674.46 1160
5675.17 1038
5675.88 1036
5676.59 1061
5677.30 1069
5678.01 980
5678.73 1013
5679.44 997
5680.15 1050
5680.86 1054
5681.57 1005
5682.28 975
5682.99 984
5683.71 1028
5684.42 1079
5685.13 1064
5685.84 1060
5686.55 1022
5687.26 968
5687.98 993
5688.69 1052
5689.40 1057
5690.11 1086
5690.82 1097
5691.54 1017
5692.25 993
5692.96 969
5693.67 1056
5694.38 983
5695.10 988
5695.81 1009
5696.52 1010
5697.23 964
5697.95 1001
5698.66 969
5699.37 979
5700.08 1065
5700.80 1012
5701.51 1019
5702.22 970
5702.93 990
5703.65 1049
5704.36 1060
5705.07 1034
5705.78 979
5706.50 1015
5707.21 950
5707.92 979
5708.64 1013
5709.35 964
5710.06 1018
5710.78 987
5711.49 952
5712.20 964
5712.92 949
5713.63 972
5714.34 953
5715.06 971
5715.77 1014
5716.48 1025
5717.20 1024
5717.91 1029
5718.62 978
5719.34 1001
5720.05 999
5720.77 1010
5721.48 1002
5722.19 968
5722.91 995
5723.62 996
5724.33 1026
5725.05 1100
5725.76 1123
5726.48 1141
5727.19 1138
5727.91 1146
5728.62 1177
5729.33 1125
5730.05 1192
5730.76 1142
5731.48 1130
5732.19 1101
5732.91 1074
5733.62 1039
5734.34 998
5735.05 1026
5735.77 1020
5736.48 1045
5737.20 1066
5737.91 1080
5738.63 1058
5739.34 1060
5740.06 1031
5740.77 1119
5741.49 1080
5742.20 1026
5742.92 1115
5743.63 1044
5744.35 1079
5745.06 1117
5745.78 1105
5746.49 1084
5747.21 1108
5747.92 1073
5748.64 1086
5749.35 1105
5750.07 1089
5750.79 1122
5751.50 1240
5752.22 1176
5752.93 1282
5753.65 1371
5754.36 1360
5755.08 1393
5755.80 1399
5756.51 1496
5757.23 1422
5757.95 1398
5758.66 1437
5759.38 1404
5760.09 1298
5760.81 1303
5761.53 1396
5762.24 1418
5762.96 1331
5763.68 1424
5764.39 1438
5765.11 1460
5765.83 1423
5766.54 1467
5767.26 1553
5767.98 1707
5768.69 1879
5769.41 2074
5770.13 2438
5770.84 2636
5771.56 2558
5772.28 2548
5772.99 2360
5773.71 2090
5774.43 1880
5775.15 1708
5775.86 1501
5776.58 1441
5777.30 1455
5778.01 1495
5778.73 1515
5779.45 1505
5780.17 1577
5780.88 1612
5781.60 1657
5782.32 1544
5783.04 1430
5783.76 1495
5784.47 1511
5785.19 1495
5785.91 1406
5786.63 1428
5787.34 1412
5788.06 1436
5788.78 1519
5789.50 1493
5790.22 1468
5790.94 1497
5791.65 1524
5792.37 1533
5793.09 1398
5793.81 1397
5794.53 1456
5795.25 1439
5795.96 1380
5796.68 1351
5797.40 1393
5798.12 1459
5798.84 1522
5799.56 1608
5800.28 1698
5800.99 1767
5801.71 1739
5802.43 1738
5803.15 1643
5803.87 1692
5804.59 1561
5805.31 1441
5806.03 1360
5806.75 1350
5807.47 1352
5808.18 1327
5808.90 1326
5809.62 1288
5810.34 1286
5811.06 1199
5811.78 1191
5812.50 1187
5813.22 1208
5813.94 1163
5814.66 1222
5815.38 1201
5816.10 1244
5816.82 1210
5817.54 1210
5818.26 1183
5818.98 1216
5819.70 1276
5820.42 1268
5821.14 1251
5821.86 1238
5822.58 1127
5823.30 1172
5824.02 1176
5824.74 1165
5825.46 1160
5826.18 1135
5826.90 1157
5827.62 1108
5828.34 1086
5829.06 1087
5829.78 1083
5830.50 1130
5831.22 1170
5831.95 1217
5832.67 1189
5833.39 1114
5834.11 1113
5834.83 1057
5835.55 1073
5836.27 1098
5836.99 1186
5837.71 1143
5838.43 1098
5839.15 1001
5839.88 1135
5840.60 1119
5841.32 1091
5842.04 1159
5842.76 1124
5843.48 1143
5844.20 1067
5844.93 1059
5845.65 1065
5846.37 1036
5847.09 1037
5847.81 1101
5848.53 1052
5849.26 1048
5849.98 1104
5850.70 1140
5851.42 1024
5852.14 1040
5852.87 1052
5853.59 1067
5854.31 1034
5855.03 1029
5855.75 1037
5856.48 1018
5857.20 1056
5857.92 1030
5858.64 1063
5859.37 1098
5860.09 1037
5860.81 1036
5861.53 1060
5862.26 979
5862.98 1046
5863.70 1092
5864.42 1041
5865.15 994
5865.87 978
5866.59 997
5867.31 1001
5868.04 1022
5868.76 1003
5869.48 1026
5870.21 1028
5870.93 940
5871.65 1004
5872.38 1046
5873.10 1021
5873.82 982
5874.55 982
5875.27 1012
5875.99 1002
5876.72 1002
5877.44 1034
5878.16 1080
5878.89 995
5879.61 998
5880.33 1018
5881.06 1036
5881.78 971
5882.51 954
5883.23 994
5883.95 969
5884.68 1009
5885.40 997
5886.13 1029
5886.85 1023
5887.57 949
5888.30 1009
5889.02 1005
5889.75 1030
5890.47 1031
5891.20 982
5891.92 1008
5892.64 985
5893.37 1065
5894.09 1064
5894.82 1003
5895.54 1032
5896.27 980
5896.99 998
5897.72 1002
5898.44 910
5899.17 973
5899.89 992
5900.62 1032
5901.34 1083
5902.07 981
5902.79 1001
5903.52 984
5904.24 1000
5904.97 1089
5905.69 1054
5906.42 1031
5907.14 981
5907.87 1015
5908.59 994
5909.32 973
5910.04 1016
5910.77 1055
5911.50 977
5912.22 1030
5912.95 994
5913.67 975
5914.40 1059
5915.12 1033
5915.85 1054
5916.58 1029
5917.30 974
5918.03 1036
5918.75 1011
5919.48 1042
5920.21 1015
5920.93 1032
5921.66 1043
5922.39 1079
5923.11 1142
5923.84 1091
5924.56 1025
5925.29 998
5926.02 1031
5926.74 1130
5927.47 1035
5928.20 1044
5928.92 1129
5929.65 1159
5930.38 1095
5931.10 1105
5931.83 1109
5932.56 1147
5933.28 1161
5934.01 1143
5934.74 1142
5935.47 1167
5936.19 1209
5936.92 1189
5937.65 1204
5938.37 1282
5939.10 1238
5939.83 1158
5940.56 1185
5941.28 1182
5942.01 1243
5942.74 1353
5943.47 1366
5944.19 1359
5944.92 1324
5945.65 1341
5946.38 1358
5947.11 1372
5947.83 1396
5948.56 1326
5949.29 1339
5950.02 1440
5950.74 1452
5951.47 1598
5952.20 1616
5952.93 1600
5953.66 1704
5954.39 1675
5955.11 1692
5955.84 1657
5956.57 1670
5957.30 1632
5958.03 1621
5958.76 1614
5959.48 1576
5960.21 1685
5960.94 1643
5961.67 1580
5962.40 1645
5963.13 1695
5963.86 1768
5964.59 1790
5965.31 1972
5966.04 2072
5966.77 2158
5967.50 2328
5968.23 2357
5968.96 2330
5969.69 2285
5970.42 2283
5971.15 2095
5971.88 2077
5972.61 1980
5973.34 1955
5974.06 2000
5974.79 1995
5975.52 1964
5976.25 1898
5976.98 1951
5977.71 1951
5978.44 1997
5979.17 2076
5979.90 2169
5980.63 2153
5981.36 2182
5982.09 2225
5982.82 2309
5983.55 2358
5984.28 2330
5985.01 2374
5985.74 2373
5986.47 2404
5987.20 2315
5987.93 2325
5988.66 2410
5989.39 2350
5990.12 2421
5990.85 2384
5991.58 2407
5992.32 2415
5993.05 2397
5993.78 2515
5994.51 2617
5995.24 2553
5995.97 2649
5996.70 2592
5997.43 2581
5998.16 2656
5998.89 2531
5999.62 2571
6000.35 2520
6001.09 2448
6001.82 2482
6002.55 2405
6003.28 2355
6004.01 2336
6004.74 2379
6005.47 2388
6006.20 2433
6006.94 2604
6007.67 2746
6008.40 3078
6009.13 3630
6009.86 4338
6010.59 5052
6011.33 5802
6012.06 6640
6012.79 7345
6013.52 7788
6014.25 8077
6014.98 7947
6015.72 7701
6016.45 7133
6017.18 6504
6017.91 5700
6018.64 4870
6019.38 4214
6020.11 3877
6020.84 3427
6021.57 3003
6022.31 2746
6023.04 2548
6023.77 2360
6024.50 2236
6025.24 2164
6025.97 2110
6026.70 2087
6027.43 2120
6028.17 2045
6028.90 1989
6029.63 2011
6030.37 2074
6031.10 1971
6031.83 1988
6032.56 1909
6033.30 1841
6034.03 1879
6034.76 1879
6035.50 1872
6036.23 1787
6036.96 1858
6037.70 1920
6038.43 1786
6039.16 1851
6039.90 1758
6040.63 1771
6041.36 1871
6042.10 1882
6042.83 1907
6043.56 1930
6044.30 1988
6045.03 2038
6045.77 1987
6046.50 2086
6047.23 2087
6047.97 2137
6048.70 2248
6049.44 2386
6050.17 2421
6050.90 2503
6051.64 2605
6052.37 2577
6053.11 2721
6053.84 2690
6054.57 2630
6055.31 2468
6056.04 2407
6056.78 2293
6057.51 2210
6058.25 2128
6058.98 2081
6059.72 2040
6060.45 2035
6061.19 2022
6061.92 2100
6062.66 2096
6063.39 1987
6064.13 1934
6064.86 1981
6065.60 1925
6066.33 1873
6067.07 1927
6067.80 1841
6068.54 1746
6069.27 1816
6070.01 1892
6070.74 1851
6071.48 1844
6072.21 1859
6072.95 1773
6073.68 1761
6074.42 1844
6075.15 1855
6075.89 1734
6076.63 1789
6077.36 1839
6078.10 1817
6078.83 1872
6079.57 1793
6080.30 1802
6081.04 1740
6081.78 1656
6082.51 1694
6083.25 1677
6083.98 1678
6084.72 1570
6085.46 1639
6086.19 1712
6086.93 1652
6087.67 1586
6088.40 1660
6089.14 1679
6089.88 1738
6090.61 1765
6091.35 1785
6092.09 1800
6092.82 1780
6093.56 1823
6094.30 1771
6095.03 1681
6095.77 1667
6096.51 1632
6097.24 1673
6097.98 1572
6098.72 1566
6099.45 1585
6100.19 1597
6100.93 1579
6101.67 1553
6102.40 1566
6103.14 1544
6103.88 1511
6104.61 1544
6105.35 1426
6106.09 1442
6106.83 1506
6107.56 1469
6108.30 1498
6109.04 1567
6109.78 1561
6110.51 1558
6111.25 1603
6111.99 1573
6112.73 1603
6113.47 1645
6114.20 1673
6114.94 1736
6115.68 1749
6116.42 1738
6117.16 1695
6117.89 1749
6118.63 1765
6119.37 1786
6120.11 1693
6120.85 1718
6121.59 1655
6122.32 1695
6123.06 1643
6123.80 1678
6124.54 1632
6125.28 1709
6126.02 1619
6126.76 1616
6127.49 1633
6128.23 1630
6128.97 1682
6129.71 1630
6130.45 1679
6131.19 1645
6131.93 1683
6132.67 1756
6133.41 1652
6134.15 1680
6134.88 1751
6135.62 1722
6136.36 1784
6137.10 1737
6137.84 1837
6138.58 1835
6139.32 1874
6140.06 2029
6140.80 1942
6141.54 1967
6142.28 1941
6143.02 1942
6143.76 1943
6144.50 1922
6145.24 1842
6145.98 1896
6146.72 1800
6147.46 1852
6148.20 1737
6148.94 1757
6149.68 1726
6150.42 1869
6151.16 1875
6151.90 1803
6152.64 1831
6153.38 1850
6154.12 1914
6154.86 1946
6155.60 1912
6156.34 1911
6157.08 1979
6157.82 1966
6158.56 2087
6159.30 2073
6160.04 1985
6160.78 1968
6161.52 1992
6162.27 2019
6163.01 2049
6163.75 2094
6164.49 2265
6165.23 2460
6165.97 2453
6166.71 2464
6167.45 2540
6168.19 2592
6168.94 2755
6169.68 2658
6170.42 2612
6171.16 2456
6171.90 2362
6172.64 2390
6173.38 2354
6174.13 2308
6174.87 2433
6175.61 2465
6176.35 2452
6177.09 2428
6177.83 2679
6178.58 2843
6179.32 3213
6180.06 3752
6180.80 4451
6181.54 5444
6182.28 6244
6183.03 6633
6183.77 7213
6184.51 7249
6185.25 6948
6186.00 6440
6186.74 5816
6187.48 5262
6188.22 4618
6188.97 4081
6189.71 3749
6190.45 3400
6191.19 3277
6191.94 3130
6192.68 3005
6193.42 2968
6194.16 2833
6194.91 2744
6195.65 2959
6196.39 2812
6197.13 2881
6197.88 2946
6198.62 2971
6199.36 2929
6200.11 2871
6200.85 2828
6201.59 2819
6202.34 2830
6203.08 2962
6203.82 3065
6204.57 3237
6205.31 3851
6206.05 4707
6206.80 5753
6207.54 7081
6208.28 8397
6209.03 9444
6209.77 9941
6210.52 10167
6211.26 9900
6212.00 9188
6212.75 8266
6213.49 7243
6214.23 6175
6214.98 5341
6215.72 4557
6216.47 4034
6217.21 3565
6217.95 3133
6218.70 3042
6219.44 2944
6220.19 2944
6220.93 2982
6221.68 2929
6222.42 3051
6223.17 2970
6223.91 3034
6224.65 2941
6225.40 2861
6226.14 2868
6226.89 2683
6227.63 2517
6228.38 2492
6229.12 2337
6229.87 2202
6230.61 2143
6231.36 2138
6232.10 2110
6232.85 2009
6233.59 2039
6234.34 2089
6235.08 2145
6235.83 2077
6236.57 2134
6237.32 2187
6238.06 2266
6238.81 2266
6239.56 2353
6240.30 2397
6241.05 2497
6241.79 2487
6242.54 2433
6243.28 2524
6244.03 2491
6244.77 2634
6245.52 2725
6246.27 2700
6247.01 2782
6247.76 2947
6248.50 2821
6249.25 2734
6250.00 2674
6250.74 2633
6251.49 2516
6252.23 2411
6252.98 2276
6253.73 2296
6254.47 2258
6255.22 2115
6255.97 2081
6256.71 2183
6257.46 2136
6258.21 2177
6258.95 2113
6259.70 2041
6260.45 2116
6261.19 2065
6261.94 2147
6262.69 2098
6263.43 2069
6264.18 2065
6264.93 1981
6265.67 2012
6266.42 2044
6267.17 2009
6267.92 2007
6268.66 1977
6269.41 2110
6270.16 2238
6270.90 2191
6271.65 2076
6272.40 2191
6273.15 2280
6273.89 2281
6274.64 2318
6275.39 2478
6276.14 2468
6276.89 2513
6277.63 2481
6278.38 2445
6279.13 2403
6279.88 2419
6280.62 2356
6281.37 2269
6282.12 2080
6282.87 2108
6283.62 2125
6284.36 1990
6285.11 1930
6285.86 1899
6286.61 1898
6287.36 1924
6288.11 1923
6288.85 1881
6289.60 1857
6290.35 1803
6291.10 1775
6291.85 1835
6292.60 1861
6293.35 1868
6294.09 1952
6294.84 2028
6295.59 1988
6296.34 1988
6297.09 2070
6297.84 1997
6298.59 1909
6299.34 1879
6300.09 1824
6300.83 1835
6301.58 1782
6302.33 1827
6303.08 1745
6303.83 1706
6304.58 1660
6305.33 1707
6306.08 1625
6306.83 1752
6307.58 1741
6308.33 1718
6309.08 1687
6309.83 1728
6310.58 1710
6311.33 1752
6312.08 1812
6312.83 1895
6313.58 1910
6314.33 1967
6315.08 2002
6315.83 2068
6316.58 2087
6317.33 1997
6318.08 2075
6318.83 2086
6319.58 1906
6320.33 1882
6321.08 1878
6321.83 1869
6322.58 1843
6323.33 1758
6324.08 1708
6324.83 1643
6325.58 1649
6326.33 1578
6327.08 1553
6327.83 1610
6328.58 1674
6329.33 1567
6330.08 1531
6330.84 1616
6331.59 1631
6332.34 1588
6333.09 1701
6333.84 1594
6334.59 1546
6335.34 1538
6336.09 1526
6336.84 1482
6337.60 1476
6338.35 1481
6339.10 1538
6339.85 1472
6340.60 1491
6341.35 1460
6342.10 1412
6342.86 1457
6343.61 1433
6344.36 1479
6345.11 1496
6345.86 1509
6346.61 1445
6347.37 1517
6348.12 1565
6348.87 1550
6349.62 1542
6350.37 1533
6351.13 1574
6351.88 1646
6352.63 1698
6353.38 1736
6354.14 1764
6354.89 1801
6355.64 1707
6356.39 1736
6357.14 1763
6357.90 1728
6358.65 1616
6359.40 1543
6360.16 1545
6360.91 1513
6361.66 1476
6362.41 1524
6363.17 1632
6363.92 1591
6364.67 1527
6365.42 1507
6366.18 1580
6366.93 1635
6367.68 1669
6368.44 1596
6369.19 1596
6369.94 1651
6370.70 1642
6371.45 1606
6372.20 1522
6372.96 1545
6373.71 1485
6374.46 1518
6375.22 1525
6375.97 1503
6376.72 1458
6377.48 1473
6378.23 1511
6378.99 1484
6379.74 1456
6380.49 1451
6381.25 1464
6382.00 1486
6382.75 1483
6383.51 1531
6384.26 1527
6385.02 1517
6385.77 1433
6386.53 1450
6387.28 1447
6388.03 1433
6388.79 1505
6389.54 1505
6390.30 1547
6391.05 1553
6391.81 1441
6392.56 1395
6393.31 1429
6394.07 1473
6394.82 1434
6395.58 1442
6396.33 1418
6397.09 1392
6397.84 1389
6398.60 1335
6399.35 1269
6400.11 1364
6400.86 1363
6401.62 1355
6402.37 1365
6403.13 1286
6403.88 1394
6404.64 1272
6405.39 1293
6406.15 1233
6406.90 1259
6407.66 1331
6408.42 1328
6409.17 1334
6409.93 1375
6410.68 1377
6411.44 1381
6412.19 1361
6412.95 1371
6413.71 1368
6414.46 1365
6415.22 1301
6415.97 1352
6416.73 1272
6417.48 1354
6418.24 1313
6419.00 1277
6419.75 1318
6420.51 1297
6421.27 1219
6422.02 1249
6422.78 1210
6423.53 1246
6424.29 1231
6425.05 1238
6425.80 1243
6426.56 1294
6427.32 1236
6428.07 1269
6428.83 1290
6429.59 1244
6430.34 1205
6431.10 1250
6431.86 1242
6432.61 1338
6433.37 1305
6434.13 1237
6434.89 1276
6435.64 1246
6436.40 1275
6437.16 1285
6437.91 1239
6438.67 1278
6439.43 1231
6440.19 1223
6440.94 1250
6441.70 1321
6442.46 1342
6443.22 1274
6443.97 1317
6444.73 1267
6445.49 1285
6446.25 1277
6447.00 1298
6447.76 1231
6448.52 1269
6449.28 1282
6450.04 1258
6450.79 1276
6451.55 1253
6452.31 1243
6453.07 1336
6453.83 1292
6454.58 1302
6455.34 1351
6456.10 1336
6456.86 1327
6457.62 1336
6458.38 1338
6459.13 1399
6459.89 1283
6460.65 1239
6461.41 1350
6462.17 1280
6462.93 1323
6463.69 1269
6464.44 1274
6465.20 1317
6465.96 1291
6466.72 1331
6467.48 1345
6468.24 1344
6469.00 1312
6469.76 1270
6470.52 1216
6471.28 1283
6472.03 1269
6472.79 1329
6473.55 1332
6474.31 1307
6475.07 1292
6475.83 1241
6476.59 1262
6477.35 1262
6478.11 1284
6478.87 1322
6479.63 1344
6480.39 1293
6481.15 1338
6481.91 1328
6482.67 1281
6483.43 1314
6484.19 1407
6484.95 1405
6485.71 1413
6486.47 1371
6487.23 1378
6487.99 1425
6488.75 1411
6489.51 1416
6490.27 1455
6491.03 1466
6491.79 1496
6492.55 1516
6493.31 1527
6494.07 1563
6494.83 1517
6495.59 1552
6496.35 1577
6497.11 1573
6497.87 1592
6498.64 1561
6499.40 1499
6500.16 1521
6500.92 1521
6501.68 1592
6502.44 1687
6503.20 1618
6503.96 1782
6504.72 1991
6505.48 2414
6506.25 2858
6507.01 3478
6507.77 3927
6508.53 4361
6509.29 4438
6510.05 4431
6510.81 4236
6511.57 3993
6512.34 3540
6513.10 3040
6513.86 2724
6514.62 2537
6515.38 2249
6516.15 2009
6516.91 1962
6517.67 1864
6518.43 1873
6519.19 1799
6519.95 1805
6520.72 1910
6521.48 1845
6522.24 1873
6523.00 1920
6523.77 1929
6524.53 2040
6525.29 2079
6526.05 2271
6526.81 2317
6527.58 2365
6528.34 2369
6529.10 2324
6529.86 2326
6530.63 2251
6531.39 2234
6532.15 2239
6532.92 2310
6533.68 2435
6534.44 2679
6535.20 2906
6535.97 3264
6536.73 3314
6537.49 3446
6538.26 3463
6539.02 3141
6539.78 2910
6540.55 2614
6541.31 2520
6542.07 2318
6542.84 2269
6543.60 2103
6544.36 1984
6545.13 2023
6545.89 2059
6546.65 2014
6547.42 2042
6548.18 2027
6548.94 1988
6549.71 1882
6550.47 1826
6551.24 1925
6552.00 1804
6552.76 1808
6553.53 1773
6554.29 1699
6555.06 1709
6555.82 1744
6556.58 1631
6557.35 1711
6558.11 1792
6558.88 1800
6559.64 1849
6560.41 1742
6561.17 1793
6561.93 1784
6562.70 1813
6563.46 1854
6564.23 1857
6564.99 1822
6565.76 1944
6566.52 1892
6567.29 1950
6568.05 1891
6568.82 1892
6569.58 1977
6570.35 1992
6571.11 1988
6571.88 1919
6572.64 2047
6573.41 2043
6574.17 2173
6574.94 2187
6575.70 2162
6576.47 2121
6577.23 2130
6578.00 2001
6578.76 2049
6579.53 2087
6580.29 2127
6581.06 2037
6581.83 2104
6582.59 2184
6583.36 2233
6584.12 2250
6584.89 2313
6585.65 2174
6586.42 2160
6587.19 2053
6587.95 2086
6588.72 2196
6589.48 2225
6590.25 2419
6591.02 2403
6591.78 2596
6592.55 2839
6593.32 3016
6594.08 3162
6594.85 3315
6595.61 3279
6596.38 3325
6597.15 3455
6597.91 3376
6598.68 3298
6599.45 3095
6600.21 2826
6600.98 2719
6601.75 2525
6602.51 2432
6603.28 2340
6604.05 2182
6604.82 2043
6605.58 2084
6606.35 2045
6607.12 1965
6607.88 2028
6608.65 1998
6609.42 2007
6610.19 1998
6610.95 2004
6611.72 2061
6612.49 1973
6613.25 2013
6614.02 1914
6614.79 1911
6615.56 1956
6616.32 1981
6617.09 1970
6617.86 2035
6618.63 2148
6619.40 2318
6620.16 2331
6620.93 2398
6621.70 2534
6622.47 2639
6623.24 2739
6624.00 2690
6624.77 2596
6625.54 2552
6626.31 2393
6627.08 2393
6627.84 2247
6628.61 2196
6629.38 2228
6630.15 2233
6630.92 2208
6631.69 2272
6632.46 2429
6633.22 2488
6633.99 2646
6634.76 2806
6635.53 2805
6636.30 2893
6637.07 2935
6637.84 2948
6638.61 2954
6639.37 2991
6640.14 3053
6640.91 3104
6641.68 3113
6642.45 3089
6643.22 3044
6643.99 2893
6644.76 2803
6645.53 2545
6646.30 2429
6647.07 2281
6647.84 2291
6648.61 2102
6649.37 1999
6650.14 1952
6650.91 1842
6651.68 1871
6652.45 1900
6653.22 1798
6653.99 1852
6654.76 1801
6655.53 1780
6656.30 1752
6657.07 1719
6657.84 1784
6658.61 1804
6659.38 1799
6660.15 1778
6660.92 1825
6661.69 1810
6662.46 1839
6663.23 1805
6664.00 1732
6664.77 1726
6665.55 1715
6666.32 1714
6667.09 1687
6667.86 1712
6668.63 1640
6669.40 1732
6670.17 1807
6670.94 1822
6671.71 1802
6672.48 1846
6673.25 1875
6674.02 1931
6674.79 1914
6675.57 1925
6676.34 1903
6677.11 1870
6677.88 1874
6678.65 1849
6679.42 1931
6680.19 1943
6680.96 1949
6681.74 1895
6682.51 1962
6683.28 1975
6684.05 1980
6684.82 2068
6685.59 2111
6686.37 2047
6687.14 1952
6687.91 1975
6688.68 1894
6689.45 1827
6690.22 1750
6691.00 1689
6691.77 1702
6692.54 1701
6693.31 1557
6694.08 1605
6694.86 1625
6695.63 1585
6696.40 1576
6697.17 1542
6697.95 1540
6698.72 1586
6699.49 1598
6700.26 1544
6701.04 1539
6701.81 1621
6702.58 1563
6703.35 1519
6704.13 1579
6704.90 1578
6705.67 1521
6706.44 1529
6707.22 1522
6707.99 1541
6708.76 1536
6709.54 1437
6710.31 1517
6711.08 1479
6711.86 1455
6712.63 1505
6713.40 1502
6714.17 1475
6714.95 1446
6715.72 1443
6716.50 1445
6717.27 1471
6718.04 1470
6718.82 1402
6719.59 1396
6720.36 1346
6721.14 1374
6721.91 1416
6722.68 1411
6723.46 1379
6724.23 1396
6725.01 1450
6725.78 1410
6726.55 1358
6727.33 1372
6728.10 1439
6728.88 1390
6729.65 1392
6730.42 1381
6731.20 1389
6731.97 1323
6732.75 1353
6733.52 1376
6734.30 1332
6735.07 1366
6735.84 1406
6736.62 1337
6737.39 1300
6738.17 1386
6738.94 1471
6739.72 1451
6740.49 1477
6741.27 1422
6742.04 1446
6742.82 1478
6743.59 1474
6744.37 1441
6745.14 1425
6745.92 1452
6746.69 1412
6747.47 1390
6748.24 1482
6749.02 1520
6749.79 1537
6750.57 1641
6751.34 1610
6752.12 1582
6752.90 1595
6753.67 1628
6754.45 1634
6755.22 1565
6756.00 1567
6756.77 1566
6757.55 1543
6758.33 1516
6759.10 1538
6759.88 1532
6760.65 1452
6761.43 1537
6762.20 1483
6762.98 1439
6763.76 1456
6764.53 1447
6765.31 1517
6766.09 1527
6766.86 1442
6767.64 1470
6768.41 1471
6769.19 1434
6769.97 1450
6770.74 1477
6771.52 1460
6772.30 1427
6773.07 1489
6773.85 1422
6774.63 1410
6775.40 1415
6776.18 1435
6776.96 1392
6777.74 1422
6778.51 1372
6779.29 1411
6780.07 1455
6780.84 1437
6781.62 1385
6782.40 1403
6783.17 1374
6783.95 1382
6784.73 1382
6785.51 1447
6786.28 1377
6787.06 1378
6787.84 1382
6788.62 1331
6789.39 1314
6790.17 1299
6790.95 1354
6791.73 1315
6792.51 1283
6793.28 1337
6794.06 1327
6794.84 1296
6795.62 1325
6796.39 1312
6797.17 1365
6797.95 1360
6798.73 1379
6799.51 1388
6800.29 1354
6801.06 1309
6801.84 1298
6802.62 1308
6803.40 1280
6804.18 1337
6804.96 1332
6805.73 1348
6806.51 1317
6807.29 1353
6808.07 1286
6808.85 1316
6809.63 1334
6810.41 1338
6811.18 1307
6811.96 1266
6812.74 1275
6813.52 1288
6814.30 1321
6815.08 1326
6815.86 1268
6816.64 1332
6817.42 1365
6818.20 1386
6818.98 1416
6819.76 1420
6820.53 1426
6821.31 1369
6822.09 1360
6822.87 1320
6823.65 1328
6824.43 1308
6825.21 1299
6825.99 1317
6826.77 1385
6827.55 1320
6828.33 1282
6829.11 1267
6829.89 1374
6830.67 1314
6831.45 1309
6832.23 1345
6833.01 1355
6833.79 1333
6834.57 1380
6835.35 1539
6836.13 1796
6836.91 1913
6837.69 2198
6838.47 2463
6839.25 2578
6840.03 2630
6840.81 2520
6841.59 2480
6842.37 2354
6843.16 2111
6843.94 1981
6844.72 1852
6845.50 1761
6846.28 1643
6847.06 1706
6847.84 1762
6848.62 1852
6849.40 1964
6850.18 2129
6850.96 2270
6851.75 2339
6852.53 2210
6853.31 2111
6854.09 2172
6854.87 2010
6855.65 1875
6856.43 1765
6857.22 1679
6858.00 1584
6858.78 1529
6859.56 1516
6860.34 1517
6861.12 1443
6861.90 1458
6862.69 1499
6863.47 1333
6864.25 1355
6865.03 1309
6865.81 1339
6866.60 1388
6867.38 1429
6868.16 1383
6868.94 1408
6869.72 1396
6870.51 1397
6871.29 1369
6872.07 1365
6872.85 1383
6873.64 1419
6874.42 1365
6875.20 1523
6875.98 1493
6876.77 1569
6877.55 1599
6878.33 1598
6879.11 1634
6879.90 1604
6880.68 1637
6881.46 1712
6882.25 1686
6883.03 1671
6883.81 1712
6884.59 1708
6885.38 1763
6886.16 1772
6886.94 2006
6887.73 2114
6888.51 2281
6889.29 2329
6890.08 2271
6890.86 2244
6891.64 2106
6892.43 2049
6893.21 1956
6893.99 1813
6894.78 1707
6895.56 1691
6896.35 1689
6897.13 1651
6897.91 1676
6898.70 1629
6899.48 1591
6900.26 1668
6901.05 1602
6901.83 1624
6902.62 1599
6903.40 1571
6904.18 1532
6904.97 1603
6905.75 1632
6906.54 1590
6907.32 1644
6908.11 1606
6908.89 1591
6909.67 1519
6910.46 1532
6911.24 1530
6912.03 1553
6912.81 1533
6913.60 1509
6914.38 1535
6915.17 1476
6915.95 1459
6916.74 1533
6917.52 1591
6918.31 1591
6919.09 1563
6919.88 1537
6920.66 1584
6921.45 1525
6922.23 1504
6923.02 1438
6923.80 1488
6924.59 1466
6925.37 1534
6926.16 1534
6926.94 1557
6927.73 1581
6928.51 1554
6929.30 1518
6930.09 1542
6930.87 1476
6931.66 1515
6932.44 1604
6933.23 1557
6934.01 1477
6934.80 1487
6935.59 1470
6936.37 1499
6937.16 1516
6937.94 1611
6938.73 1611
6939.52 1642
6940.30 1725
6941.09 1745
6941.88 1815
6942.66 1905
6943.45 2021
6944.23 1991
6945.02 1907
6945.81 2005
6946.59 2006
6947.38 2010
6948.17 1923
6948.95 1874
6949.74 1876
6950.53 1933
6951.31 1935
6952.10 1886
6952.89 1784
6953.67 1797
6954.46 1760
6955.25 1800
6956.04 1776
6956.82 1755
6957.61 1734
6958.40 1737
6959.18 1769
6959.97 1839
6960.76 1801
6961.55 1850
6962.33 1907
6963.12 1847
6963.91 1777
6964.70 1898
6965.48 2084
6966.27 2108
6967.06 2126
6967.85 2235
6968.63 2319
6969.42 2440
6970.21 2524
6971.00 2515
6971.79 2383
6972.57 2401
6973.36 2409
6974.15 2461
6974.94 2469
6975.73 2457
6976.52 2462
6977.30 2417
6978.09 2498
6978.88 2707
6979.67 2895
6980.46 3177
6981.25 3693
6982.03 4419
6982.82 5769
6983.61 7487
6984.40 8906
6985.19 10298
6985.98 11401
6986.77 11493
6987.55 11292
6988.34 10535
6989.13 9515
6989.92 8248
6990.71 7112
6991.50 5998
6992.29 5108
6993.08 4395
6993.87 3651
6994.66 3179
6995.45 2886
6996.24 2628
6997.02 2550
6997.81 2394
6998.60 2423
6999.39 2370
7000.18 2241
7000.97 2290
7001.76 2397
7002.55 2271
7003.34 2181
7004.13 2243
7004.92 2112
7005.71 2029
7006.50 1962
7007.29 1848
7008.08 1837
7008.87 1788
7009.66 1762
7010.45 1908
7011.24 1930
7012.03 1845
7012.82 1824
7013.61 1882
7014.40 1907
7015.19 1918
7015.98 1842
7016.77 1864
7017.56 1881
7018.35 1911
7019.15 1941
7019.94 2007
7020.73 2195
7021.52 2295
7022.31 2467
7023.10 2585
7023.89 2736
7024.68 2847
7025.47 2814
7026.26 2836
7027.05 2817
7027.85 2738
7028.64 2706
7029.43 2650
7030.22 2498
7031.01 2367
7031.80 2236
7032.59 2105
7033.38 1983
7034.18 1835
7034.97 1899
7035.76 1755
7036.55 1874
7037.34 1866
7038.13 1881
7038.93 1916
7039.72 1936
7040.51 1935
7041.30 1912
7042.09 1952
7042.89 1951
7043.68 1940
7044.47 2023
7045.26 2065
7046.05 2032
7046.85 2086
7047.64 2154
7048.43 2198
7049.22 2325
7050.01 2324
7050.81 2363
7051.60 2342
7052.39 2274
7053.18 2179
7053.98 2098
7054.77 1984
7055.56 1959
7056.36 1998
7057.15 1997
7057.94 1899
7058.73 1917
7059.53 1888
7060.32 2048
7061.11 1980
7061.91 1901
7062.70 1881
7063.49 1952
7064.29 1994
7065.08 1917
7065.87 1884
7066.66 1877
7067.46 1815
7068.25 1767
7069.04 1752
7069.84 1814
7070.63 1744
7071.43 1752
7072.22 1692
7073.01 1661
7073.81 1645
7074.60 1596
7075.39 1592
7076.19 1619
7076.98 1627
7077.78 1614
7078.57 1634
7079.36 1586
7080.16 1559
7080.95 1582
7081.75 1586
7082.54 1652
7083.33 1682
7084.13 1782
7084.92 1809
7085.72 1976
7086.51 2084
7087.31 2211
7088.10 2317
7088.90 2427
7089.69 2358
7090.48 2261
7091.28 2155
7092.07 2110
7092.87 1882
7093.66 1826
7094.46 1693
7095.25 1662
7096.05 1619
7096.84 1501
7097.64 1494
7098.43 1484
7099.23 1399
7100.02 1439
7100.82 1471
7101.61 1431
7102.41 1372
7103.20 1370
7104.00 1476
7104.80 1439
7105.59 1345
7106.39 1342
7107.18 1350
7107.98 1341
7108.77 1284
7109.57 1276
7110.36 1213
7111.16 1242
7111.96 1287
7112.75 1278
7113.55 1259
7114.34 1254
7115.14 1301
7115.94 1253
7116.73 1274
7117.53 1288
7118.32 1302
7119.12 1352
7119.92 1273
7120.71 1234
7121.51 1273
7122.31 1326
7123.10 1270
7123.90 1330
7124.70 1325
7125.49 1394
7126.29 1421
7127.09 1426
7127.88 1434
7128.68 1479
7129.48 1452
7130.27 1489
7131.07 1502
7131.87 1428
7132.66 1316
7133.46 1373
7134.26 1323
7135.06 1317
7135.85 1323
7136.65 1384
7137.45 1322
7138.24 1305
7139.04 1274
7139.84 1304
7140.64 1273
7141.43 1293
7142.23 1242
7143.03 1209
7143.83 1243
7144.62 1271
7145.42 1198
7146.22 1230
7147.02 1237
7147.82 1269
7148.61 1168
7149.41 1132
7150.21 1163
7151.01 1220
7151.81 1252
7152.60 1165
7153.40 1142
7154.20 1240
7155.00 1274
7155.80 1212
7156.59 1290
7157.39 1255
7158.19 1281
7158.99 1229
7159.79 1239
7160.59 1244
7161.39 1191
7162.18 1154
7162.98 1118
7163.78 1146
7164.58 1149
7165.38 1111
7166.18 1149
7166.98 1182
7167.78 1162
7168.57 1167
7169.37 1153
7170.17 1208
7170.97 1202
7171.77 1146
7172.57 1109
7173.37 1130
7174.17 1098
7174.97 1082
7175.77 1062
7176.57 1086
7177.37 1081
7178.17 1054
7178.97 1044
7179.77 1066
7180.56 1096
7181.36 1051
7182.16 1077
7182.96 1090
7183.76 1182
7184.56 1125
7185.36 1146
7186.16 1101
7186.96 1056
7187.76 1100
7188.56 1109
7189.36 1092
7190.16 1103
7190.96 1093
7191.76 1052
7192.57 970
7193.37 1004
7194.17 1026
7194.97 1065
7195.77 1061
7196.57 1031
7197.37 1032
7198.17 1075
7198.97 1015
7199.77 986
7200.57 970
7201.37 1066
7202.17 1099
7202.97 1016
7203.77 1007
7204.58 1020
7205.38 1088
7206.18 1095
7206.98 1028
7207.78 1023
7208.58 1037
7209.38 951
7210.18 1057
7210.99 1022
7211.79 1023
7212.59 1091
7213.39 1049
7214.19 1055
7214.99 1062
7215.79 1041
7216.60 970
7217.40 1045
7218.20 1068
7219.00 1115
7219.80 1087
7220.60 1083
7221.41 1068
7222.21 1141
7223.01 1042
7223.81 1069
7224.62 1108
7225.42 1064
7226.22 1098
7227.02 1111
7227.82 1039
7228.63 1027
7229.43 1105
7230.23 1116
7231.03 1165
7231.84 1208
7232.64 1203
7233.44 1190
7234.24 1363
7235.05 1464
7235.85 1473
7236.65 1576
7237.45 1585
7238.26 1526
7239.06 1575
7239.86 1492
7240.67 1365
7241.47 1350
7242.27 1258
7243.08 1251
7243.88 1219
7244.68 1182
7245.49 1162
7246.29 1160
7247.09 1147
7247.90 1192
7248.70 1126
7249.50 1148
7250.31 1189
7251.11 1148
7251.91 1154
7252.72 1174
7253.52 1184
7254.32 1205
7255.13 1159
7255.93 1212
7256.74 1256
7257.54 1148
7258.34 1140
7259.15 1119
7259.95 1150
7260.76 1147
7261.56 1219
7262.36 1212
7263.17 1130
7263.97 1141
7264.78 1158
7265.58 1213
7266.39 1163
7267.19 1143
7268.00 1156
7268.80 1177
7269.60 1186
7270.41 1165
7271.21 1176
7272.02 1236
7272.82 1229
7273.63 1204
7274.43 1242
7275.24 1295
7276.04 1309
7276.85 1222
7277.65 1197
7278.46 1260
7279.26 1241
7280.07 1421
7280.87 1536
7281.68 1719
7282.48 1933
7283.29 2162
7284.09 2402
7284.90 2442
7285.71 2409
7286.51 2353
7287.32 2362
7288.12 2088
7288.93 1897
7289.73 1690
7290.54 1667
7291.35 1526
7292.15 1483
7292.96 1362
7293.76 1366
7294.57 1303
7295.38 1312
7296.18 1266
7296.99 1237
7297.79 1230
7298.60 1211
7299.41 1212
7300.21 1290
7301.02 1270
7301.82 1295
7302.63 1282
7303.44 1276
7304.24 1220
7305.05 1316
7305.86 1317
7306.66 1285
7307.47 1302
7308.28 1302
7309.08 1323
7309.89 1408
7310.70 1410
7311.50 1442
7312.31 1388
7313.12 1376
7313.93 1369
7314.73 1472
7315.54 1459
7316.35 1383
7317.15 1518
7317.96 1625
7318.77 1720
7319.58 1909
7320.38 1930
7321.19 2024
7322.00 2034
7322.81 2095
7323.61 2032
7324.42 1921
7325.23 1872
7326.04 1696
7326.84 1534
7327.65 1538
7328.46 1453
7329.27 1382
7330.08 1367
7330.88 1284
7331.69 1320
7332.50 1356
7333.31 1289
7334.12 1331
7334.92 1341
7335.73 1296
7336.54 1357
7337.35 1484
7338.16 1418
7338.97 1468
7339.78 1554
7340.58 1523
7341.39 1549
7342.20 1517
7343.01 1490
7343.82 1442
7344.63 1450
7345.44 1444
7346.24 1455
7347.05 1449
7347.86 1361
7348.67 1385
7349.48 1382
7350.29 1334
7351.10 1314
7351.91 1299
7352.72 1363
7353.53 1317
7354.34 1355
7355.14 1388
7355.95 1428
7356.76 1499
7357.57 1570
7358.38 1766
7359.19 1823
7360.00 1880
7360.81 1877
7361.62 1831
7362.43 1880
7363.24 1823
7364.05 1765
7364.86 1719
7365.67 1702
7366.48 1559
7367.29 1540
7368.10 1442
7368.91 1450
7369.72 1384
7370.53 1374
7371.34 1346
7372.15 1346
7372.96 1313
7373.77 1356
7374.58 1304
7375.39 1432
7376.20 1438
7377.01 1439
7377.82 1493
7378.63 1674
7379.44 1840
7380.26 1944
7381.07 2064
7381.88 2129
7382.69 2075
7383.50 2072
7384.31 1944
7385.12 1810
7385.93 1741
7386.74 1664
7387.55 1533
7388.36 1431
7389.18 1307
7389.99 1336
7390.80 1306
7391.61 1236
7392.42 1225
7393.23 1247
7394.04 1202
7394.86 1229
7395.67 1261
7396.48 1287
7397.29 1303
7398.10 1329
7398.91 1340
7399.73 1344
7400.54 1331
7401.35 1307
7402.16 1377
7402.97 1330
7403.79 1300
7404.60 1238
7405.41 1277
7406.22 1245
7407.03 1166
7407.85 1163
7408.66 1144
7409.47 1072
7410.28 1115
7411.10 1134
7411.91 1055
7412.72 1064
7413.53 1095
7414.35 1079
7415.16 1069
7415.97 1118
7416.78 1091
7417.60 1064
7418.41 1117
7419.22 1135
7420.03 1154
7420.85 1143
7421.66 1123
7422.47 1077
7423.29 1089
7424.10 1075
7424.91 1085
7425.73 1066
7426.54 1040
7427.35 1027
7428.17 992
7428.98 962
7429.79 1010
7430.61 1027
7431.42 1042
7432.23 985
7433.05 986
7433.86 1003
7434.67 1014
7435.49 1014
7436.30 1001
7437.12 1064
7437.93 1031
7438.74 1051
7439.56 1037
7440.37 1033
7441.18 1092
7442.00 1073
7442.81 1081
7443.63 1057
7444.44 1002
7445.26 974
7446.07 1024
7446.88 988
7447.70 940
7448.51 982
7449.33 987
7450.14 994
7450.96 987
7451.77 1027
7452.59 981
7453.40 954
7454.22 1038
7455.03 1009
7455.85 983
7456.66 931
7457.47 966
7458.29 970
7459.10 1040
7459.92 1023
7460.74 1014
7461.55 958
7462.37 973
7463.18 989
7464.00 935
7464.81 978
7465.63 989
7466.44 957
7467.26 1033
7468.07 1011
7468.89 978
7469.70 1006
7470.52 987
7471.34 952
7472.15 1002
7472.97 1000
7473.78 1007
7474.60 977
7475.41 1008
7476.23 963
7477.05 978
7477.86 956
7478.68 962
7479.49 936
7480.31 966
7481.13 988
7481.94 1013
7482.76 980
7483.58 968
7484.39 934
7485.21 934
7486.03 938
7486.84 895
7487.66 966
7488.48 886
7489.29 877
7490.11 934
7490.93 954
7491.74 883
7492.56 840
7493.38 938
7494.19 912
7495.01 898
7495.83 946
7496.64 962
7497.46 914
7498.28 953
7499.10 931
7499.91 939
7500.73 922
7501.55 898
7502.36 863
7503.18 870
7504.00 929
7504.82 915
7505.63 880
7506.45 904
7507.27 883
7508.09 913
7508.90 929
7509.72 907
7510.54 953
7511.36 918
7512.18 892
7512.99 915
7513.81 931
7514.63 847
7515.45 876
7516.27 894
7517.08 889
7517.90 904
7518.72 877
7519.54 905
7520.36 863
7521.18 921
7521.99 880
7522.81 860
7523.63 836
7524.45 921
7525.27 924
7526.09 915
7526.91 893
7527.72 926
7528.54 924
7529.36 892
7530.18 860
7531.00 876
7531.82 872
7532.64 887
7533.46 938
7534.28 952
7535.10 944
7535.91 895
7536.73 933
7537.55 905
7538.37 859
7539.19 821
7540.01 868
7540.83 856
7541.65 861
7542.47 877
7543.29 891
7544.11 932
7544.93 879
7545.75 905
7546.57 872
7547.39 909
7548.21 904
7549.03 887
7549.85 880
7550.67 858
7551.49 866
7552.31 837
7553.13 880
7553.95 906
7554.77 938
7555.59 910
7556.41 875
7557.23 902
7558.05 919
7558.87 902
7559.69 956
7560.51 906
7561.33 906
7562.15 930
7562.97 985
7563.79 954
7564.61 906
7565.44 928
7566.26 918
7567.08 885
7567.90 883
7568.72 942
7569.54 944
7570.36 1001
7571.18 967
7572.00 986
7572.82 905
7573.65 978
7574.47 918
7575.29 972
7576.11 929
7576.93 921
7577.75 914
7578.57 968
7579.40 941
7580.22 955
7581.04 943
7581.86 952
7582.68 985
7583.50 943
7584.33 989
7585.15 1013
7585.97 1030
7586.79 1046
7587.61 1035
7588.44 1045
7589.26 999
7590.08 1028
7590.90 1107
7591.72 1113
7592.55 1046
7593.37 1041
7594.19 1031
7595.01 1040
7595.84 1079
7596.66 1011
7597.48 1045
7598.30 1102
7599.13 1073
7599.95 1231
7600.77 1213
7601.59 1259
7602.42 1266
7603.24 1255
7604.06 1304
7604.89 1371
7605.71 1317
7606.53 1277
7607.36 1274
7608.18 1257
7609.00 1245
7609.82 1212
7610.65 1238
7611.47 1248
7612.29 1212
7613.12 1198
7613.94 1278
7614.77 1294
7615.59 1382
7616.41 1482
7617.24 1502
7618.06 1538
7618.88 1601
7619.71 1587
7620.53 1560
7621.35 1495
7622.18 1455
7623.00 1427
7623.83 1408
7624.65 1388
7625.47 1311
7626.30 1304
7627.12 1345
7627.95 1416
7628.77 1480
7629.60 1560
7630.42 1656
7631.24 1671
7632.07 1705
7632.89 1672
7633.72 1692
7634.54 1633
7635.37 1544
7636.19 1406
7637.02 1346
7637.84 1344
7638.67 1243
7639.49 1162
7640.31 1236
7641.14 1231
7641.96 1231
7642.79 1282
7643.61 1308
7644.44 1324
7645.26 1389
7646.09 1469
7646.92 1386
7647.74 1412
7648.57 1447
7649.39 1493
7650.22 1462
7651.04 1419
7651.87 1391
7652.69 1291
7653.52 1311
7654.34 1287
7655.17 1169
7656.00 1117
7656.82 1089
7657.65 1080
7658.47 1061
7659.30 1069
7660.12 1044
7660.95 1074
7661.78 1067
7662.60 1044
7663.43 1054
7664.25 1065
7665.08 1042
7665.91 1026
7666.73 1048
7667.56 1020
7668.39 1101
7669.21 1092
7670.04 1043
7670.87 1037
7671.69 1022
7672.52 987
7673.35 954
7674.17 970
7675.00 984
7675.83 1005
7676.65 968
7677.48 956
7678.31 943
7679.13 929
7679.96 893
7680.79 950
7681.61 942
7682.44 982
7683.27 1044
7684.10 1020
7684.92 1013
7685.75 1003
7686.58 1068
7687.40 1056
7688.23 1098
7689.06 1024
7689.89 1041
7690.71 989
7691.54 925
7692.37 961
7693.20 1029
7694.03 955
7694.85 998
7695.68 1035
7696.51 1019
7697.34 1094
7698.16 1076
7698.99 1044
7699.82 1043
7700.65 1058
7701.48 1044
7702.31 1026
7703.13 974
7703.96 939
7704.79 979
7705.62 972
7706.45 903
7707.28 935
7708.10 975
7708.93 957
7709.76 963
7710.59 957
7711.42 992
7712.25 937
7713.08 936
7713.90 946
7714.73 931
7715.56 938
7716.39 941
7717.22 949
7718.05 902
7718.88 876
7719.71 891
7720.54 885
7721.37 933
7722.20 913
7723.02 953
7723.85 986
7724.68 891
7725.51 919
7726.34 955
7727.17 1006
7728.00 967
7728.83 941
7729.66 921
7730.49 936
7731.32 1005
7732.15 948
7732.98 972
7733.81 962
7734.64 951
7735.47 943
7736.30 956
7737.13 875
7737.96 919
7738.79 868
7739.62 898
7740.45 925
7741.28 933
7742.11 949
7742.94 931
7743.77 967
7744.60 1123
7745.43 1204
7746.26 1245
7747.09 1337
7747.92 1410
7748.75 1396
7749.59 1299
7750.42 1238
7751.25 1216
7752.08 1193
7752.91 1116
7753.74 1083
7754.57 1009
7755.40 1001
7756.23 914
7757.06 914
7757.90 917
7758.73 944
7759.56 894
7760.39 896
7761.22 915
7762.05 916
7762.88 915
7763.71 886
7764.55 927
7765.38 877
7766.21 860
7767.04 894
7767.87 900
7768.70 881
7769.54 810
7770.37 796
7771.20 848
7772.03 847
7772.86 813
7773.70 838
7774.53 768
7775.36 807
7776.19 783
7777.02 851
7777.86 833
7778.69 780
7779.52 795
7780.35 825
7781.19 788
7782.02 807
7782.85 831
7783.68 886
7784.52 936
7785.35 899
7786.18 897
7787.01 873
7787.85 886
7788.68 914
7789.51 931
7790.35 828
7791.18 888
7792.01 840
7792.84 850
7793.68 811
7794.51 873
7795.34 833
7796.18 825
7797.01 823
7797.84 785
7798.68 810
7799.51 861
7800.34 849
7801.18 815
7802.01 855
7802.84 861
7803.68 824
7804.51 859
7805.35 840
7806.18 858
7807.01 888
7807.85 878
7808.68 852
7809.51 869
7810.35 882
7811.18 926
7812.02 921
7812.85 911
7813.68 918
7814.52 896
7815.35 914
7816.19 991
7817.02 1023
7817.86 974
7818.69 928
7819.52 999
7820.36 957
7821.19 955
7822.03 1000
7822.86 988
7823.70 950
7824.53 946
7825.37 956
7826.20 918
7827.04 966
7827.87 982
7828.71 993
7829.54 948
7830.38 910
7831.21 883
7832.05 891
7832.88 880
7833.72 957
7834.55 907
7835.39 885
7836.22 891
7837.06 858
7837.89 849
7838.73 889
7839.57 888
7840.40 862
7841.24 896
7842.07 881
7842.91 933
7843.74 915
7844.58 910
7845.42 828
7846.25 831
7847.09 823
7847.92 843
7848.76 831
7849.60 852
7850.43 825
7851.27 802
7852.10 781
7852.94 800
7853.78 910
7854.61 810
7855.45 793
7856.29 804
7857.12 831
7857.96 857
7858.79 817
7859.63 847
7860.47 869
7861.30 849
7862.14 857
7862.98 875
7863.81 828
7864.65 854
7865.49 786
7866.33 814
7867.16 791
7868.00 776
7868.84 801
7869.67 852
7870.51 772
7871.35 792
7872.19 849
7873.02 833
7873.86 825
7874.70 883
7875.54 880
7876.37 882
7877.21 952
7878.05 940
7878.89 963
7879.72 963
7880.56 994
7881.40 978
7882.24 1010
7883.07 1016
7883.91 976
7884.75 943
7885.59 925
7886.43 917
7887.26 914
7888.10 930
7888.94 857
7889.78 866
7890.62 912
7891.45 935
7892.29 921
7893.13 848
7893.97 871
7894.81 871
7895.65 902
7896.49 808
7897.32 881
7898.16 898
7899.00 882
7899.84 869
7900.68 832
7901.52 809
7902.36 861
7903.20 819
7904.03 803
7904.87 783
7905.71 810
7906.55 791
7907.39 834
7908.23 884
7909.07 840
7909.91 855
7910.75 864
7911.59 859
7912.43 871
7913.27 926
7914.11 988
7914.94 1034
7915.78 1065
7916.62 1096
7917.46 1059
7918.30 1150
7919.14 1114
7919.98 1204
7920.82 1134
7921.66 1079
7922.50 1029
7923.34 979
7924.18 952
7925.02 907
7925.86 929
7926.70 879
7927.54 835
7928.38 868
7929.22 858
7930.06 817
7930.90 797
7931.74 791
7932.59 820
7933.43 786
7934.27 823
7935.11 821
7935.95 827
7936.79 795
7937.63 788
7938.47 843
7939.31 820
7940.15 780
7940.99 742
7941.83 752
7942.67 790
7943.52 791
7944.36 803
7945.20 813
7946.04 799
7946.88 801
7947.72 844
7948.56 786
7949.40 822
7950.25 810
7951.09 809
7951.93 776
7952.77 814
7953.61 813
7954.45 860
7955.29 876
7956.14 892
7956.98 892
7957.82 928
7958.66 883
7959.50 886
7960.35 817
7961.19 871
7962.03 901
7962.87 845
7963.71 868
7964.56 865
7965.40 923
7966.24 879
7967.08 876
7967.93 938
7968.77 954
7969.61 915
7970.45 858
7971.29 870
7972.14 824
7972.98 858
7973.82 800
7974.67 789
7975.51 798
7976.35 779
7977.19 821
7978.04 809
7978.88 785
7979.72 803
7980.57 808
7981.41 768
7982.25 775
7983.09 715
7983.94 734
7984.78 723
7985.62 752
7986.47 794
7987.31 792
7988.15 742
7989.00 746
7989.84 775
7990.68 734
7991.53 735
7992.37 748
7993.22 763
7994.06 777
7994.90 723
7995.75 743
7996.59 752
7997.43 778
7998.28 740
7999.12 709
7999.97 735
8000.81 749
8001.65 750
8002.50 741
8003.34 686
8004.19 700
8005.03 724
8005.88 728
8006.72 698
8007.57 713
8008.41 713
8009.25 723
8010.10 706
8010.94 671
8011.79 763
8012.63 691
8013.48 668
8014.32 660
8015.17 671
8016.01 655
8016.86 663
8017.70 647
8018.55 684
8019.39 655
8020.24 680
8021.08 688
8021.93 714
8022.77 643
8023.62 672
8024.46 675
8025.31 704
8026.15 677
8027.00 666
8027.84 715
8028.69 722
8029.54 710
8030.38 696
8031.23 707
8032.07 684
8032.92 717
8033.76 732
8034.61 686
8035.46 708
8036.30 701
8037.15 690
8037.99 647
8038.84 668
8039.69 739
8040.53 718
8041.38 669
8042.22 690
8043.07 728
8043.92 695
8044.76 670
8045.61 678
8046.46 682
8047.30 682
8048.15 693
8049.00 654
8049.84 679
8050.69 692
8051.54 716
8052.38 658
8053.23 641
8054.08 646
8054.92 641
8055.77 666
8056.62 694
8057.46 702
8058.31 635
8059.16 631
8060.01 617
8060.85 659
8061.70 677
8062.55 656
8063.40 623
8064.24 652
8065.09 652
8065.94 653
8066.79 638
8067.63 669
8068.48 655
8069.33 652
8070.18 680
8071.02 663
8071.87 644
8072.72 705
8073.57 642
8074.42 643
8075.26 666
8076.11 628
8076.96 642
8077.81 645
8078.66 634
8079.50 662
8080.35 646
8081.20 622
8082.05 620
8082.90 596
8083.75 612
8084.59 639
8085.44 640
8086.29 665
8087.14 642
8087.99 651
8088.84 643
8089.69 665
8090.53 690
8091.38 664
8092.23 625
8093.08 673
8093.93 653
8094.78 626
8095.63 630
8096.48 634
8097.33 644
8098.18 713
8099.02 644
8099.87 625
8100.72 620
8101.57 616
8102.42 669
8103.27 621
8104.12 588
8104.97 630
8105.82 655
8106.67 645
8107.52 602
8108.37 641
8109.22 652
8110.07 658
8110.92 646
8111.77 608
8112.62 593
8113.47 616
8114.32 632
8115.17 643
8116.02 627
8116.87 633
8117.72 663
8118.57 665
8119.42 689
8120.27 686
8121.12 666
8121.97 647
8122.82 641
8123.67 655
8124.52 687
8125.37 662
8126.22 663
8127.07 659
8127.93 692
8128.78 658
8129.63 684
8130.48 676
8131.33 679
8132.18 669
8133.03 668
8133.88 677
8134.73 692
8135.58 699
8136.44 693
8137.29 674
8138.14 668
8138.99 704
8139.84 722
8140.69 672
8141.54 640
8142.39 663
8143.25 664
8144.10 681
8144.95 707
8145.80 654
8146.65 653
8147.50 669
8148.36 672
8149.21 627
8150.06 668
8150.91 681
8151.76 737
8152.62 681
8153.47 668
8154.32 713
8155.17 745
8156.02 690
8156.88 679
8157.73 663
8158.58 681
8159.43 705
8160.29 630
8161.14 613
8161.99 641
8162.84 611
8163.70 600
8164.55 643
8165.40 677
8166.25 637
8167.11 627
8167.96 667
8168.81 630
8169.67 654
8170.52 646
8171.37 640
8172.23 656
8173.08 646
8173.93 636
8174.78 575
8175.64 584
8176.49 598
8177.34 654
8178.20 594
8179.05 600
8179.90 583
8180.76 611
8181.61 592
8182.47 573
8183.32 563
8184.17 633
8185.03 648
8185.88 657
8186.73 600
8187.59 586
8188.44 614
8189.30 587
8190.15 660
8191.00 607
8191.86 591
8192.71 626
8193.57 627
8194.42 615
8195.27 645
8196.13 635
8196.98 613
8197.84 550
8198.69 609
8199.55 603
8200.40 619
8201.26 647
8202.11 610
8202.96 669
8203.82 659
8204.67 613
8205.53 654
8206.38 650
8207.24 637
8208.09 640
8208.95 606
8209.80 600
8210.66 592
8211.51 610
8212.37 633
8213.22 621
8214.08 633
8214.93 614
8215.79 627
8216.65 586
8217.50 659
8218.36 658
8219.21 688
8220.07 670
8220.92 656
8221.78 724
8222.63 732
8223.49 728
8224.35 698
8225.20 719
8226.06 723
8226.91 682
8227.77 600
8228.63 653
8229.48 623
8230.34 637
8231.19 645
8232.05 592
8232.91 604
8233.76 598
8234.62 593
8235.47 557
8236.33 611
8237.19 588
8238.04 621
8238.90 560
8239.76 618
8240.61 596
8241.47 638
8242.33 587
8243.18 580
8244.04 567
8244.90 605
8245.75 628
8246.61 582
8247.47 605
8248.33 587
8249.18 620
8250.04 619
8250.90 610
8251.75 606
8252.61 610
8253.47 588
8254.33 597
8255.18 559
8256.04 584
8256.90 579
8257.76 628
8258.61 598
8259.47 600
8260.33 594
8261.19 611
8262.04 617
8262.90 553
8263.76 603
8264.62 591
8265.48 623
8266.33 589
8267.19 574
8268.05 612
8268.91 626
8269.77 632
8270.62 610
8271.48 598
8272.34 627
8273.20 613
8274.06 606
8274.92 628
8275.77 638
8276.63 618
8277.49 608
8278.35 604
8279.21 582
8280.07 646
8280.93 655
8281.78 638
8282.64 585
8283.50 603
8284.36 611
8285.22 591
8286.08 638
8286.94 616
8287.80 603
8288.66 602
8289.51 597
8290.37 575
8291.23 569
8292.09 584
8292.95 579
8293.81 586
8294.67 596
8295.53 562
8296.39 580
8297.25 613
8298.11 615
8298.97 630
8299.83 606
8300.69 606
8301.55 628
8302.41 642
8303.27 576
8304.13 600
8304.99 622
8305.85 603
8306.71 600
8307.57 627
8308.43 592
8309.29 608
8310.15 599
8311.01 653
8311.87 609
8312.73 575
8313.59 601
8314.45 627
8315.31 619
8316.17 603
8317.03 623
8317.89 591
8318.75 571
8319.61 555
8320.47 584
8321.33 578
8322.20 582
8323.06 589
8323.92 578
8324.78 594
8325.64 601
8326.50 634
8327.36 622
8328.22 599
8329.08 590
8329.94 606
8330.81 588
8331.67 607
8332.53 606
8333.39 582
8334.25 587
8335.11 593
8335.97 603
8336.84 591
8337.70 567
8338.56 599
8339.42 575
8340.28 595
8341.15 625
8342.01 572
8342.87 579
8343.73 615
8344.59 569
8345.45 635
8346.32 656
8347.18 647
8348.04 642
8348.90 606
8349.77 624
8350.63 647
8351.49 641
8352.35 615
8353.22 645
8354.08 623
8354.94 603
8355.80 596
8356.67 583
8357.53 590
8358.39 572
8359.25 595
8360.12 575
8360.98 554
8361.84 602
8362.71 541
8363.57 625
8364.43 624
8365.29 616
8366.16 616
8367.02 612
8367.88 596
8368.75 612
8369.61 611
8370.47 591
8371.34 569
8372.20 596
8373.06 597
8373.93 586
8374.79 625
8375.65 604
8376.52 608
8377.38 574
8378.25 620
8379.11 579
8379.97 573
8380.84 599
8381.70 637
8382.56 626
8383.43 641
8384.29 628
8385.16 617
8386.02 651
8386.89 683
8387.75 663
8388.61 654
8389.48 677
8390.34 602
8391.21 628
8392.07 655
8392.94 649
8393.80 632
8394.67 642
8395.53 665
8396.39 659
8397.26 661
8398.12 650
8398.99 602
8399.85 656
8400.72 690
8401.58 668
8402.45 627
8403.31 617
8404.18 651
8405.04 664
8405.91 673
8406.77 602
8407.64 650
8408.50 700
8409.37 690
8410.24 688
8411.10 715
8411.97 700
8412.83 764
8413.70 681
8414.56 683
8415.43 660
8416.29 702
8417.16 674
8418.03 686
8418.89 740
8419.76 736
8420.62 726
8421.49 725
8422.36 698
8423.22 743
8424.09 754
8424.95 766
8425.82 755
8426.69 762
8427.55 797
8428.42 756
8429.28 770
8430.15 790
8431.02 786
8431.88 722
8432.75 753
8433.62 795
8434.48 824
8435.35 812
8436.22 768
8437.08 820
8437.95 821
8438.82 832
8439.68 919
8440.55 849
8441.42 940
8442.29 976
8443.15 975
8444.02 982
8444.89 943
8445.75 985
8446.62 1015
8447.49 953
8448.36 956
8449.22 1014
8450.09 1037
8450.96 1159
8451.83 1268
8452.69 1421
8453.56 1688
8454.43 2055
8455.30 2207
8456.16 2258
8457.03 2189
8457.90 2291
8458.77 2202
8459.64 1985
8460.50 1835
8461.37 1763
8462.24 1604
8463.11 1483
8463.98 1307
8464.84 1187
8465.71 1167
8466.58 1153
8467.45 1083
8468.32 1053
8469.19 1077
8470.05 1018
8470.92 1005
8471.79 993
8472.66 928
8473.53 909
8474.40 950
8475.27 950
8476.13 964
8477.00 904
8477.87 943
8478.74 1025
8479.61 1088
8480.48 1085
8481.35 1116
8482.22 1088
8483.09 1119
8483.96 1164
8484.82 1123
8485.69 1064
8486.56 1084
8487.43 1022
8488.30 1008
8489.17 988
8490.04 968
8490.91 1010
8491.78 1045
8492.65 997
8493.52 1070
8494.39 1113
8495.26 1094
8496.13 1063
8497.00 1092
8497.87 1040
8498.74 1006
8499.61 960
8500.48 924
8501.35 931
8502.22 911
8503.09 912
8503.96 917
8504.83 891
8505.70 888
8506.57 882
8507.44 892
8508.31 914
8509.18 898
8510.05 953
8510.92 920
8511.79 911
8512.66 947
8513.53 981
8514.40 955
8515.27 959
8516.15 961
8517.02 1011
8517.89 988
8518.76 1008
8519.63 1015
8520.50 1033
8521.37 1079
8522.24 1117
8523.11 1169
8523.98 1263
8524.86 1291
8525.73 1369
8526.60 1475
8527.47 1441
8528.34 1402
8529.21 1348
8530.08 1305
8530.96 1282
8531.83 1220
8532.70 1146
8533.57 1159
8534.44 1169
8535.31 1123
8536.19 1066
8537.06 1036
8537.93 1061
8538.80 1027
8539.67 989
8540.55 980
8541.42 924
8542.29 926
8543.16 866
8544.03 919
8544.91 893
8545.78 843
8546.65 866
8547.52 939
8548.40 986
8549.27 1086
8550.14 1182
8551.01 1300
8551.89 1400
8552.76 1533
8553.63 1576
8554.51 1711
8555.38 1635
8556.25 1544
8557.12 1458
8558.00 1364
8558.87 1325
8559.74 1238
8560.62 1136
8561.49 1058
8562.36 997
8563.24 937
8564.11 972
8564.98 948
8565.86 920
8566.73 907
8567.60 876
8568.48 869
8569.35 845
8570.22 876
8571.10 842
8571.97 873
8572.84 803
8573.72 849
8574.59 816
8575.46 774
8576.34 758
8577.21 780
8578.09 791
8578.96 781
8579.83 766
8580.71 767
8581.58 759
8582.46 762
8583.33 759
8584.21 794
8585.08 774
8585.95 777
8586.83 748
8587.70 733
8588.58 825
8589.45 862
8590.33 883
8591.20 853
8592.08 847
8592.95 898
8593.83 901
8594.70 904
8595.58 871
8596.45 838
8597.33 775
8598.20 833
8599.08 850
8599.95 823
8600.83 800
8601.70 860
8602.58 825
8603.45 869
8604.33 831
8605.20 836
8606.08 816
8606.95 831
8607.83 853
8608.70 849
8609.58 788
8610.45 846
8611.33 849
8612.21 883
8613.08 839
8613.96 774
8614.83 838
8615.71 788
8616.59 827
8617.46 871
8618.34 886
8619.21 902
8620.09 885
8620.97 918
8621.84 853
8622.72 851
8623.59 866
8624.47 887
8625.35 851
8626.22 825
8627.10 918
8627.98 893
8628.85 887
8629.73 857
8630.61 868
8631.48 909
8632.36 902
8633.24 886
8634.11 816
8634.99 855
8635.87 835
8636.74 849
8637.62 868
8638.50 850
8639.37 864
8640.25 894
8641.13 909
8642.01 847
8642.88 918
8643.76 878
8644.64 902
8645.52 902
8646.39 896
8647.27 887
8648.15 889
8649.03 948
8649.90 941
8650.78 950
8651.66 949
8652.54 947
8653.41 919
8654.29 931
8655.17 974
8656.05 997
8656.93 950
8657.80 1010
8658.68 1072
8659.56 1112
8660.44 1177
8661.32 1288
8662.19 1382
8663.07 1501
8663.95 1606
8664.83 1560
8665.71 1541
8666.59 1578
8667.46 1494
8668.34 1393
8669.22 1365
8670.10 1288
8670.98 1242
8671.86 1150
8672.74 1191
8673.62 1161
8674.49 1126
8675.37 1042
8676.25 1075
8677.13 1078
8678.01 1012
8678.89 999
8679.77 978
8680.65 931
8681.53 893
8682.41 893
8683.29 936
8684.16 963
8685.04 931
8685.92 925
8686.80 1022
8687.68 1088
8688.56 1045
8689.44 1169
8690.32 1277
8691.20 1419
8692.08 1455
8692.96 1458
8693.84 1508
8694.72 1484
8695.60 1424
8696.48 1326
8697.36 1316
8698.24 1216
8699.12 1149
8700.00 1127
8700.88 1141
8701.76 1103
8702.64 1040
8703.52 1079
8704.40 1080
8705.28 1047
8706.16 995
8707.04 922
8707.92 932
8708.80 914
8709.69 842
8710.57 837
8711.45 794
8712.33 851
8713.21 849
8714.09 814
8714.97 806
8715.85 757
8716.73 742
8717.61 807
8718.49 764
8719.38 780
8720.26 825
8721.14 844
8722.02 839
8722.90 809
8723.78 830
8724.66 835
8725.54 882
8726.43 902
8727.31 936
8728.19 944
8729.07 944
8729.95 912
8730.83 956
8731.72 911
8732.60 845
8733.48 908
8734.36 934
8735.24 846
8736.13 785
8737.01 875
8737.89 867
8738.77 847
8739.65 831
8740.54 832
8741.42 844
8742.30 838
8743.18 855
8744.07 849
8744.95 812
8745.83 793
8746.71 772
8747.60 815
8748.48 855
8749.36 821
8750.24 846
8751.13 826
8752.01 873
8752.89 849
8753.77 846
8754.66 825
8755.54 867
8756.42 853
8757.31 861
8758.19 907
8759.07 890
8759.96 935
8760.84 932
8761.72 961
8762.61 919
8763.49 934
8764.37 967
8765.26 950
8766.14 978
8767.02 1009
8767.91 979
8768.79 963
8769.67 968
8770.56 919
8771.44 877
8772.32 900
8773.21 940
8774.09 885
8774.98 909
8775.86 956
8776.74 1064
8777.63 1123
8778.51 1255
8779.40 1315
8780.28 1462
8781.17 1572
8782.05 1511
8782.93 1543
8783.82 1478
8784.70 1440
8785.59 1412
8786.47 1295
8787.36 1171
8788.24 1136
8789.13 1052
8790.01 1041
8790.89 963
8791.78 978
8792.66 1018
8793.55 929
8794.43 944
8795.32 962
8796.20 970
8797.09 1013
8797.97 1010
8798.86 1003
8799.74 980
8800.63 899
8801.52 925
8802.40 925
8803.29 875
8804.17 836
8805.06 794
8805.94 810
8806.83 795
8807.71 793
8808.60 829
8809.48 779
8810.37 777
8811.26 787
8812.14 770
8813.03 804
8813.91 803
8814.80 764
8815.69 786
8816.57 804
8817.46 763
8818.34 818
8819.23 815
8820.12 840
8821.00 807
8821.89 835
8822.77 850
8823.66 842
8824.55 813
8825.43 790
8826.32 770
8827.21 720
8828.09 765
8828.98 777
8829.87 773
8830.75 734
8831.64 706
8832.53 745
8833.41 732
8834.30 732
8835.19 725
8836.08 765
8836.96 764
8837.85 769
8838.74 747
8839.62 725
8840.51 726
8841.40 741
8842.29 739
8843.17 764
8844.06 755
8844.95 750
8845.84 720
8846.72 709
8847.61 708
8848.50 740
8849.39 726
8850.27 723
8851.16 721
8852.05 744
8852.94 711
8853.82 710
8854.71 679
8855.60 688
8856.49 718
8857.38 702
8858.26 694
8859.15 724
8860.04 741
8860.93 713
8861.82 700
8862.71 719
8863.59 694
8864.48 677
8865.37 663
8866.26 676
8867.15 653
8868.04 653
8868.93 650
8869.81 668
8870.70 648
8871.59 677
8872.48 668
8873.37 649
8874.26 615
8875.15 635
8876.04 627
8876.93 619
8877.81 592
8878.70 596
8879.59 620
8880.48 611
8881.37 622
8882.26 660
8883.15 678
8884.04 618
8884.93 581
8885.82 604
8886.71 625
8887.60 663
8888.49 608
8889.38 564
8890.27 607
8891.16 646
8892.05 589
8892.94 572
8893.83 609
8894.72 610
8895.61 590
8896.50 611
8897.39 632
8898.28 566
8899.17 594
8900.06 627
8900.95 604
8901.84 633
8902.73 601
8903.62 534
8904.51 560
8905.40 606
8906.29 585
8907.18 598
8908.07 610
8908.96 566
8909.85 637
8910.74 618
8911.63 631
8912.52 633
8913.41 597
8914.31 572
8915.20 568
8916.09 610
8916.98 565
8917.87 563
8918.76 602
8919.65 605
8920.54 595
8921.43 542
8922.33 559
8923.22 643
8924.11 595
8925.00 543
8925.89 588
8926.78 614
8927.67 574
8928.57 587
8929.46 601
8930.35 589
8931.24 583
8932.13 590
8933.03 574
8933.92 544
8934.81 539
8935.70 526
8936.59 570
8937.49 550
8938.38 557
8939.27 599
8940.16 594
8941.05 576
8941.95 587
8942.84 604
8943.73 560
8944.62 569
8945.52 561
8946.41 584
8947.30 546
8948.19 557
8949.09 588
8949.98 542
8950.87 578
8951.76 584
8952.66 550
8953.55 590
8954.44 563
8955.34 555
8956.23 584
8957.12 546
8958.02 545
8958.91 523
8959.80 564
8960.69 539
8961.59 560
8962.48 557
8963.37 559
8964.27 557
8965.16 604
8966.05 572
8966.95 536
8967.84 552
8968.74 547
8969.63 528
8970.52 529
8971.42 566
8972.31 599
8973.20 593
8974.10 576
8974.99 528
8975.89 526
8976.78 565
8977.67 547
8978.57 516
8979.46 531
8980.36 574
8981.25 536
8982.15 575
8983.04 557
8983.93 511
8984.83 523
8985.72 532
8986.62 555
8987.51 530
8988.41 512
8989.30 535
8990.20 517
8991.09 499
8991.99 534
8992.88 541
8993.78 514
8994.67 529
8995.57 522
8996.46 516
8997.36 486
8998.25 524
8999.15 531
9000.04 524
9000.94 512
9001.83 516
9002.73 505
9003.62 511
9004.52 536
9005.41 512
9006.31 533
9007.20 528
9008.10 548
9009.00 502
9009.89 507
9010.79 482
9011.68 523
9012.58 548
9013.47 550
9014.37 511
9015.27 473
9016.16 503
9017.06 493
9017.95 460
9018.85 499
9019.75 499
9020.64 519
9021.54 516
9022.43 534
9023.33 469
9024.23 469
9025.12 496
9026.02 504
9026.92 460
9027.81 487
9028.71 516
9029.61 476
9030.50 483
9031.40 504
9032.30 501
9033.19 513
9034.09 525
9034.99 459
9035.88 502
9036.78 488
9037.68 536
9038.58 500
9039.47 509
9040.37 539
9041.27 486
9042.16 497
9043.06 511
9043.96 509
9044.86 515
9045.75 519
9046.65 520
9047.55 534
9048.45 539
9049.34 514
9050.24 519
9051.14 499
9052.04 497
9052.94 518
9053.83 480
9054.73 473
9055.63 495
9056.53 506
9057.43 490
9058.32 540
9059.22 530
9060.12 526
9061.02 516
9061.92 506
9062.81 538
9063.71 537
9064.61 517
9065.51 523
9066.41 520
9067.31 501
9068.21 491
9069.10 502
9070.00 493
9070.90 500
9071.80 503
9072.70 471
9073.60 490
9074.50 524
9075.40 502
9076.29 516
9077.19 482
9078.09 498
9078.99 494
9079.89 484
9080.79 516
9081.69 506
9082.59 546
9083.49 492
9084.39 515
9085.29 489
9086.19 496
9087.09 473
9087.98 508
9088.88 488
9089.78 533
9090.68 540
9091.58 518
9092.48 489
9093.38 524
9094.28 543
9095.18 505
9096.08 454
9096.98 476
9097.88 501
9098.78 481
9099.68 521
9100.58 478
9101.48 494
9102.38 506
9103.28 498
9104.18 484
9105.08 505
9105.99 453
9106.89 489
9107.79 474
9108.69 468
9109.59 486
9110.49 516
9111.39 495
9112.29 505
9113.19 528
9114.09 447
9114.99 480
9115.89 450
9116.79 513
9117.69 519
9118.60 477
9119.50 474
9120.40 528
9121.30 507
9122.20 513
9123.10 510
9124.00 510
9124.90 486
9125.81 502
9126.71 493
9127.61 499
9128.51 500
9129.41 478
9130.31 490
9131.22 512
9132.12 489
9133.02 524
9133.92 531
9134.82 478
9135.72 492
9136.63 492
9137.53 498
9138.43 514
9139.33 480
9140.23 470
9141.14 449
9142.04 498
9142.94 482
9143.84 496
9144.75 464
9145.65 494
9146.55 485
9147.45 463
9148.36 476
9149.26 475
9150.16 458
9151.06 491
9151.97 472
9152.87 502
9153.77 509
9154.67 509
9155.58 509
9156.48 472
9157.38 543
9158.29 503
9159.19 509
9160.09 457
9161.00 485
9161.90 478
9162.80 459
9163.71 474
9164.61 471
9165.51 478
9166.42 486
9167.32 485
9168.22 469
9169.13 453
9170.03 467
9170.93 495
9171.84 472
9172.74 448
9173.64 458
9174.55 479
9175.45 447
9176.36 486
9177.26 493
9178.16 511
9179.07 480
9179.97 494
9180.88 493
9181.78 494
9182.69 497
9183.59 487
9184.49 515
9185.40 494
9186.30 509
9187.21 472
9188.11 510
9189.02 483
9189.92 497
9190.82 484
9191.73 504
9192.63 485
9193.54 465
9194.44 494
9195.35 511
9196.25 534
9197.16 580
9198.06 570
9198.97 600
9199.87 592
9200.78 585
9201.68 583
9202.59 552
9203.49 527
9204.40 496
9205.30 491
9206.21 491
9207.12 468
9208.02 506
9208.93 482
9209.83 477
9210.74 460
9211.64 501
9212.55 505
9213.45 460
9214.36 468
9215.27 476
9216.17 475
9217.08 517
9217.98 514
9218.89 511
9219.80 489
9220.70 497
9221.61 462
9222.51 484
9223.42 475
9224.33 475
9225.23 499
9226.14 456
9227.05 471
9227.95 484
9228.86 489
9229.77 490
9230.67 463
9231.58 481
9232.49 475
9233.39 467
9234.30 482
9235.21 458
9236.11 476
9237.02 511
9237.93 485
9238.83 494
9239.74 472
9240.65 485
9241.55 502
9242.46 468
9243.37 459
9244.28 451
9245.18 482
9246.09 467
9247.00 474
9247.91 442
9248.81 439
9249.72 457
9250.63 446
9251.54 436
9252.44 470
9253.35 454
9254.26 462
9255.17 459
9256.07 453
9256.98 457
9257.89 421
9258.80 483
9259.71 493
9260.61 508
9261.52 478
9262.43 497
9263.34 489
9264.25 446
9265.16 477
9266.06 492
9266.97 448
9267.88 450
9268.79 475
9269.70 433
9270.61 447
9271.51 470
9272.42 455
9273.33 464
9274.24 474
9275.15 503
9276.06 454
9276.97 444
9277.88 487
9278.78 478
9279.69 470
9280.60 468
9281.51 497
9282.42 474
9283.33 459
9284.24 441
9285.15 484
9286.06 466
9286.97 453
9287.88 464
9288.79 495
9289.70 507
9290.60 455
9291.51 454
9292.42 468
9293.33 482
9294.24 496
9295.15 472
9296.06 533
9296.97 531
9297.88 494
9298.79 495
9299.70 497
9300.61 482
9301.52 499
9302.43 499
9303.34 460
9304.25 453
9305.16 471
9306.07 495
9306.98 483
9307.89 460
9308.80 489
9309.71 510
9310.63 481
9311.54 491
9312.45 488
9313.36 484
9314.27 497
9315.18 467
9316.09 443
9317.00 474
9317.91 468
9318.82 468
9319.73 472
9320.64 448
9321.55 444
9322.47 472
9323.38 494
9324.29 461
9325.20 446
9326.11 464
9327.02 474
9327.93 516
9328.84 483
9329.76 462
9330.67 433
9331.58 456
9332.49 462
9333.40 473
9334.31 476
9335.23 463
9336.14 439
9337.05 452
9337.96 494
9338.87 470
9339.78 424
9340.70 458
9341.61 421
9342.52 480
9343.43 459
9344.34 495
9345.26 485
9346.17 472
9347.08 467
9347.99 505
9348.91 483
9349.82 464
9350.73 449
9351.64 471
9352.56 512
9353.47 491
9354.38 444
9355.29 507
9356.21 491
9357.12 487
9358.03 459
9358.94 469
9359.86 489
9360.77 489
9361.68 452
9362.60 464
9363.51 493
9364.42 518
9365.34 478
9366.25 498
9367.16 477
9368.08 508
9368.99 477
9369.90 471
9370.82 485
9371.73 513
9372.64 477
9373.56 478
9374.47 451
9375.38 453
9376.30 452
9377.21 485
9378.12 520
9379.04 460
9379.95 515
9380.87 466
9381.78 484
9382.69 457
9383.61 491
9384.52 490
9385.44 509
9386.35 511
9387.27 531
9388.18 518
9389.09 504
9390.01 525
9390.92 538
9391.84 565
9392.75 545
9393.67 571
9394.58 539
9395.50 586
9396.41 593
9397.32 555
9398.24 528
9399.15 527
9400.07 541
9400.98 514
9401.90 514
9402.81 526
9403.73 499
9404.64 496
9405.56 540
9406.47 505
9407.39 515
9408.30 487
9409.22 502
9410.14 508
9411.05 512
9411.97 480
9412.88 526
9413.80 501
9414.71 481
9415.63 469
9416.54 491
9417.46 531
9418.38 523
9419.29 495
9420.21 520
9421.12 527
9422.04 493
9422.95 504
9423.87 540
9424.79 527
9425.70 508
9426.62 550
9427.54 530
9428.45 508
9429.37 487
9430.28 560
9431.20 579
9432.12 552
9433.03 552
9433.95 558
9434.87 544
9435.78 537
9436.70 589
9437.62 544
9438.53 586
9439.45 589
9440.37 589
9441.28 636
9442.20 581
9443.12 574
9444.03 571
9444.95 625
9445.87 586
9446.79 613
9447.70 627
9448.62 644
9449.54 661
9450.45 717
9451.37 693
9452.29 758
9453.21 762
9454.12 688
9455.04 690
9455.96 655
9456.88 667
9457.79 620
9458.71 618
9459.63 594
9460.55 572
9461.47 558
9462.38 557
9463.30 507
9464.22 555
9465.14 557
9466.06 553
9466.97 556
9467.89 547
9468.81 525
9469.73 530
9470.65 514
9471.56 553
9472.48 579
9473.40 523
9474.32 516
9475.24 561
9476.16 587
9477.08 580
9477.99 575
9478.91 600
9479.83 618
9480.75 621
9481.67 604
9482.59 556
9483.51 564
9484.43 578
9485.34 602
9486.26 571
9487.18 550
9488.10 555
9489.02 525
9489.94 530
9490.86 521
9491.78 557
9492.70 557
9493.62 534
9494.54 520
9495.46 526
9496.38 517
9497.30 538
9498.22 504
9499.13 521
9500.05 554
9500.97 516
9501.89 566
9502.81 541
9503.73 532
9504.65 523
9505.57 521
9506.49 514
9507.41 527
9508.33 524
9509.25 548
9510.17 600
9511.09 545
9512.01 551
9512.93 547
9513.86 557
9514.78 600
9515.70 562
9516.62 629
9517.54 621
9518.46 632
9519.38 649
9520.30 661
9521.22 669
9522.14 673
9523.06 659
9523.98 632
9524.90 645
9525.82 649
9526.75 653
9527.67 644
9528.59 603
9529.51 591
9530.43 612
9531.35 630
9532.27 625
9533.19 607
9534.11 577
9535.04 593
9535.96 565
9536.88 598
9537.80 541
9538.72 543
9539.64 587
9540.57 592
9541.49 549
9542.41 548
9543.33 516
9544.25 536
9545.17 564
9546.10 571
9547.02 517
9547.94 550
9548.86 538
9549.78 573
9550.71 530
9551.63 528
9552.55 566
9553.47 554
9554.40 594
9555.32 553
9556.24 577
9557.16 585
9558.09 608
9559.01 628
9559.93 572
9560.85 599
9561.78 610
9562.70 577
9563.62 582
9564.54 603
9565.47 586
9566.39 580
9567.31 583
9568.24 598
9569.16 575
9570.08 580
9571.00 531
9571.93 553
9572.85 586
9573.77 613
9574.70 637
9575.62 658
9576.54 632
9577.47 648
9578.39 629
9579.31 633
9580.24 632
9581.16 623
9582.09 668
9583.01 584
9583.93 647
9584.86 615
9585.78 623
9586.70 596
9587.63 618
9588.55 578
9589.48 612
9590.40 595
9591.32 602
9592.25 655
9593.17 652
9594.10 621
9595.02 628
9595.95 708
9596.87 690
9597.79 704
9598.72 704
9599.64 682
9600.57 729
9601.49 692
9602.42 663
9603.34 666
9604.27 655
9605.19 626
9606.12 612
9607.04 605
9607.97 627
9608.89 616
9609.82 615
9610.74 590
9611.67 612
9612.59 628
9613.52 630
9614.44 623
9615.37 563
9616.29 583
9617.22 630
9618.14 589
9619.07 625
9619.99 611
9620.92 653
9621.85 641
9622.77 618
9623.70 616
9624.62 609
9625.55 646
9626.47 612
9627.40 599
9628.33 599
9629.25 599
9630.18 613
9631.10 664
9632.03 670
9632.96 659
9633.88 659
9634.81 673
9635.73 688
9636.66 652
9637.59 696
9638.51 713
9639.44 711
9640.37 737
9641.29 744
9642.22 777
9643.15 755
9644.07 787
9645.00 795
9645.93 755
9646.85 775
9647.78 747
9648.71 796
9649.63 768
9650.56 782
9651.49 803
9652.41 787
9653.34 734
9654.27 715
9655.20 756
9656.12 741
9657.05 730
9657.98 722
9658.90 746
9659.83 733
9660.76 691
9661.69 768
9662.61 723
9663.54 776
9664.47 755
9665.40 713
9666.32 782
9667.25 778
9668.18 763
9669.11 755
9670.04 776
9670.96 759
9671.89 789
9672.82 790
9673.75 763
9674.68 796
9675.60 831
9676.53 790
9677.46 757
9678.39 755
9679.32 794
9680.25 843
9681.17 810
9682.10 804
9683.03 808
9683.96 888
9684.89 872
9685.82 851
9686.75 903
9687.67 892
9688.60 903
9689.53 883
9690.46 922
9691.39 921
9692.32 902
9693.25 954
9694.18 973
9695.11 983
9696.03 1028
9696.96 1085
9697.89 1083
9698.82 1066
9699.75 1035
9700.68 1045
9701.61 1030
9702.54 1017
9703.47 1031
9704.40 978
9705.33 903
9706.26 876
9707.19 856
9708.12 860
9709.05 856
9709.98 883
9710.91 856
9711.84 898
9712.77 981
9713.70 917
9714.63 910
9715.56 939
9716.49 867
9717.42 808
9718.35 790
9719.28 784
9720.21 781
9721.14 835
9722.07 789
9723.00 759
9723.93 743
9724.86 770
9725.79 746
9726.72 740
9727.65 813
9728.58 782
9729.51 842
9730.44 795
9731.37 738
9732.31 775
9733.24 785
9734.17 779
9735.10 774
9736.03 751
9736.96 716
9737.89 781
9738.82 779
9739.75 741
9740.69 716
9741.62 705
9742.55 744
9743.48 715
9744.41 731
9745.34 763
9746.27 767
9747.21 704
9748.14 706
9749.07 722
9750.00 702
9750.93 730
9751.86 711
9752.80 672
9753.73 687
9754.66 720
9755.59 710
9756.52 667
9757.46 681
9758.39 667
9759.32 703
9760.25 711
9761.18 699
9762.12 740
9763.05 707
9763.98 752
9764.91 723
9765.85 722
9766.78 767
9767.71 823
9768.64 787
9769.58 748
9770.51 743
9771.44 751
9772.37 771
9773.31 741
9774.24 780
9775.17 776
9776.11 753
9777.04 756
9777.97 740
9778.91 731
9779.84 719
9780.77 751
9781.71 744
9782.64 759
9783.57 769
9784.51 724
9785.44 749
9786.37 785
9787.31 758
9788.24 677
9789.17 680
9790.11 710
9791.04 737
9791.97 706
9792.91 721
9793.84 764
9794.77 788
9795.71 811
9796.64 795
9797.58 831
9798.51 834
9799.44 790
9800.38 746
9801.31 733
9802.25 705
9803.18 749
9804.12 727
9805.05 705
9805.98 711
9806.92 636
9807.85 617
9808.79 603
9809.72 641
9810.66 634
9811.59 685
9812.53 622
9813.46 638
9814.40 614
9815.33 621
9816.27 645
9817.20 646
9818.14 619
9819.07 619
9820.01 643
9820.94 602
9821.88 623
9822.81 595
9823.75 581
9824.68 586
9825.62 587
9826.55 544
9827.49 586
9828.42 626
9829.36 630
9830.29 622
9831.23 609
9832.17 632
9833.10 659
9834.04 638
9834.97 601
9835.91 609
9836.84 616
9837.78 584
9838.72 611
9839.65 617
9840.59 546
9841.52 571
9842.46 608
9843.40 585
9844.33 544
9845.27 569
9846.20 630
9847.14 636
9848.08 603
9849.01 582
9849.95 590
9850.89 604
9851.82 585
9852.76 578
9853.70 558
9854.63 575
9855.57 607
9856.51 596
9857.44 570
9858.38 572
9859.32 571
9860.25 591
9861.19 580
9862.13 563
9863.07 563
9864.00 580
9864.94 594
9865.88 573
9866.81 557
9867.75 558
9868.69 551
9869.63 592
9870.56 619
9871.50 584
9872.44 564
9873.38 589
9874.31 569
9875.25 580
9876.19 591
9877.13 581
9878.07 613
9879.00 591
9879.94 580
9880.88 577
9881.82 582
9882.75 572
9883.69 579
9884.63 517
9885.57 503
9886.51 541
9887.45 551
9888.38 573
9889.32 554
9890.26 578
9891.20 571
9892.14 565
9893.08 547
9894.01 561
9894.95 536
9895.89 565
9896.83 570
9897.77 557
9898.71 560
9899.65 556
9900.59 589
9901.52 582
9902.46 530
9903.40 523
9904.34 560
9905.28 563
9906.22 561
9907.16 609
9908.10 653
9909.04 573
9909.98 592
9910.92 535
9911.86 552
9912.80 563
9913.73 541
9914.67 562
9915.61 595
9916.55 603
9917.49 599
9918.43 629
9919.37 582
9920.31 614
9921.25 697
9922.19 793
9923.13 791
9924.07 773
9925.01 832
9925.95 877
9926.89 826
9927.83 828
9928.77 849
9929.71 754
9930.65 737
9931.59 691
9932.53 666
9933.47 684
9934.41 626
9935.36 641
9936.30 579
9937.24 554
9938.18 579
9939.12 599
9940.06 570
9941.00 582
9941.94 570
9942.88 565
9943.82 610
9944.76 647
9945.70 629
9946.64 641
9947.59 622
9948.53 662
9949.47 667
9950.41 633
9951.35 598
9952.29 622
9953.23 599
9954.17 585
9955.12 594
9956.06 594
9957.00 572
9957.94 560
9958.88 582
9959.82 538
9960.77 548
9961.71 502
9962.65 556
9963.59 538
9964.53 511
9965.48 539
9966.42 566
9967.36 571
9968.30 535
9969.24 530
9970.19 491
9971.13 493
9972.07 475
9973.01 466
9973.95 494
9974.90 524
9975.84 525
9976.78 534
9977.72 511
9978.67 502
9979.61 486
9980.55 529
9981.50 547
9982.44 557
9983.38 487
9984.32 483
9985.27 554
9986.21 531
9987.15 506
9988.10 514
9989.04 520
9989.98 539
9990.92 506
9991.87 509
9992.81 512
9993.75 541
9994.70 515
9995.64 508
9996.58 480
9997.53 461
9998.47 514
9999.41 511
10000.36 520
10001.30 502
10002.25 525
10003.19 509
10004.13 485
10005.08 501
10006.02 469
10006.96 488
10007.91 491
10008.85 514
10009.80 495
10010.74 503
10011.68 507
10012.63 512
10013.57 522
10014.52 484
10015.46 461
10016.41 487
10017.35 470
10018.29 419
10019.24 473
10020.18 500
10021.13 480
10022.07 498
10023.02 473
10023.96 478
10024.91 504
10025.85 520
10026.80 464
10027.74 461
10028.69 471
10029.63 463
10030.58 495
10031.52 469
10032.47 466
10033.41 461
10034.36 481
10035.30 467
10036.25 467
10037.19 437
10038.14 443
10039.08 461
10040.03 461
10040.97 463
10041.92 480
10042.87 453
10043.81 476
10044.76 480
10045.70 471
10046.65 443
10047.59 450
10048.54 447
10049.49 480
10050.43 441
10051.38 475
10052.32 464
10053.27 462
10054.22 456
10055.16 429
10056.11 454
10057.05 461
10058.00 494
10058.95 485
10059.89 441
10060.84 495
10061.79 458
10062.73 514
10063.68 454
10064.63 445
10065.57 434
10066.52 460
10067.47 474
10068.41 471
10069.36 468
10070.31 497
10071.25 480
10072.20 474
10073.15 459
10074.10 426
10075.04 444
10075.99 445
10076.94 437
10077.88 447
10078.83 424
10079.78 423
10080.73 446
10081.67 449
10082.62 418
10083.57 449
10084.52 477
10085.46 475
10086.41 433
10087.36 443
10088.31 485
10089.25 447
10090.20 436
10091.15 476
10092.10 440
10093.05 444
10093.99 464
10094.94 463
10095.89 455
10096.84 443
10097.79 458
10098.73 461
10099.68 449
10100.63 403
10101.58 447
10102.53 500
10103.48 465
10104.42 498
10105.37 455
10106.32 454
10107.27 451
10108.22 427
10109.17 430
10110.12 447
10111.06 410
10112.01 433
10112.96 428
10113.91 438
10114.86 454
10115.81 448
10116.76 463
10117.71 436
10118.66 421
10119.61 423
10120.56 433
10121.50 444
10122.45 456
10123.40 423
10124.35 450
10125.30 424
10126.25 479
10127.20 472
10128.15 446
10129.10 441
10130.05 461
10131.00 438
10131.95 432
10132.90 436
10133.85 434
10134.80 463
10135.75 441
10136.70 404
10137.65 431
10138.60 469
10139.55 451
10140.50 464
10141.45 436
10142.40 439
10143.35 446
10144.30 426
10145.25 458
10146.20 467
10147.15 468
10148.10 435
10149.05 424
10150.00 431
10150.95 404
10151.90 471
10152.86 452
10153.81 481
10154.76 468
10155.71 451
10156.66 456
10157.61 460
10158.56 462
10159.51 478
10160.46 462
10161.41 469
10162.37 450
10163.32 482
10164.27 466
10165.22 497
10166.17 444
10167.12 436
10168.07 436
10169.03 472
10169.98 468
10170.93 481
10171.88 453
10172.83 479
10173.78 498
10174.74 500
10175.69 484
10176.64 492
10177.59 456
10178.54 483
10179.49 477
10180.45 468
10181.40 529
10182.35 466
10183.30 461
10184.26 504
10185.21 497
10186.16 494
10187.11 488
10188.06 494
10189.02 497
10189.97 513
10190.92 507
10191.87 505
10192.83 509
10193.78 483
10194.73 469
10195.69 472
10196.64 490
10197.59 512
10198.54 528
10199.50 509
10200.45 509
10201.40 554
10202.36 544
10203.31 529
10204.26 530
10205.22 533
10206.17 544
10207.12 566
10208.08 562
10209.03 545
10209.98 577
10210.94 573
10211.89 549
10212.84 535
10213.80 521
10214.75 529
10215.70 550
10216.66 523
10217.61 548
10218.56 523
10219.52 551
10220.47 548
10221.43 519
10222.38 543
10223.33 539
10224.29 551
10225.24 530
10226.20 523
10227.15 532
10228.11 558
10229.06 591
10230.01 647
10230.97 663
10231.92 718
10232.88 732
10233.83 767
10234.79 824
10235.74 784
10236.70 768
10237.65 776
10238.60 748
10239.56 699
10240.51 668
10241.47 636
10242.42 637
10243.38 564
10244.33 568
10245.29 541
10246.24 547
10247.20 570
10248.15 562
10249.11 546
10250.07 553
10251.02 546
10251.98 516
10252.93 545
10253.89 530
10254.84 526
10255.80 518
10256.75 531
10257.71 500
10258.67 501
10259.62 507
10260.58 496
10261.53 519
10262.49 519
10263.44 472
10264.40 465
10265.36 510
10266.31 495
10267.27 529
10268.22 534
10269.18 532
10270.14 506
10271.09 540
10272.05 509
10273.01 498
10273.96 510
10274.92 510
10275.87 511
10276.83 485
10277.79 468
10278.74 479
10279.70 489
10280.66 474
10281.61 496
10282.57 452
10283.53 463
10284.49 474
10285.44 478
10286.40 451
10287.36 458
10288.31 432
10289.27 448
10290.23 441
10291.18 455
10292.14 487
10293.10 495
10294.06 470
10295.01 447
10295.97 475
10296.93 468
10297.89 468
10298.84 502
10299.80 486
10300.76 477
10301.72 507
10302.67 449
10303.63 455
10304.59 451
10305.55 427
10306.51 460
10307.46 427
10308.42 446
10309.38 483
10310.34 533
10311.30 487
10312.25 481
10313.21 449
10314.17 459
10315.13 428
10316.09 515
10317.05 478
10318.00 478
10318.96 448
10319.92 474
10320.88 460
10321.84 449
10322.80 439
10323.76 459
10324.71 461
10325.67 464
10326.63 456
10327.59 484
10328.55 466
10329.51 427
10330.47 437
10331.43 428
10332.39 470
10333.35 435
10334.30 406
10335.26 430
10336.22 414
10337.18 427
10338.14 409
10339.10 427
10340.06 419
10341.02 432
10341.98 402
10342.94 414
10343.90 400
10344.86 424
10345.82 459
10346.78 449
10347.74 425
10348.70 438
10349.66 461
10350.62 441
10351.58 413
10352.54 421
10353.50 424
10354.46 406
10355.42 407
10356.38 420
10357.34 446
10358.30 404
10359.26 416
10360.22 403
10361.18 435
10362.14 388
10363.10 404
10364.06 424
10365.02 414
10365.98 417
10366.94 429
10367.90 448
10368.87 424
10369.83 410
10370.79 405
10371.75 420
10372.71 403
10373.67 429
10374.63 419
10375.59 428
10376.55 410
10377.51 432
10378.48 391
10379.44 417
10380.40 413
10381.36 422
10382.32 440
10383.28 394
10384.24 395
10385.21 391
10386.17 434
10387.13 394
10388.09 437
10389.05 414
10390.01 366
10390.98 362
10391.94 410
10392.90 417
10393.86 417
10394.82 396
10395.79 403
10396.75 403
10397.71 377
10398.67 389
10399.63 361
10400.60 372
10401.56 383
10402.52 414
10403.48 432
10404.45 411
10405.41 399
10406.37 406
10407.33 414
10408.30 409
10409.26 395
10410.22 426
10411.18 406
10412.15 425
10413.11 394
10414.07 414
10415.04 409
10416.00 402
10416.96 443
10417.93 459
10418.89 430
10419.85 427
10420.81 418
10421.78 402
10422.74 406
10423.70 434
10424.67 464
10425.63 458
10426.59 426
10427.56 421
10428.52 387
10429.49 403
10430.45 376
10431.41 441
10432.38 442
10433.34 411
10434.30 370
10435.27 371
10436.23 399
10437.20 389
10438.16 391
10439.12 405
10440.09 413
10441.05 381
10442.02 384
10442.98 361
10443.94 369
10444.91 376
10445.87 417
10446.84 382
10447.80 392
10448.77 398
10449.73 399
10450.70 384
10451.66 371
10452.63 394
10453.59 348
10454.55 356
10455.52 379
10456.48 396
10457.45 359
10458.41 398
10459.38 383
10460.34 400
10461.31 401
10462.27 410
10463.24 371
10464.20 406
10465.17 383
10466.14 411
10467.10 397
10468.07 370
10469.03 352
10470.00 354
10470.96 409
10471.93 400
10472.89 404
10473.86 363
10474.82 387
10475.79 369
10476.76 377
10477.72 371
10478.69 427
10479.65 377
10480.62 367
10481.59 368
10482.55 377
10483.52 409
10484.48 370
10485.45 379
10486.42 397
10487.38 353
10488.35 342
10489.32 411
10490.28 380
10491.25 360
10492.21 376
10493.18 348
10494.15 373
10495.11 356
10496.08 413
10497.05 375
10498.01 390
10498.98 369
10499.95 368
10500.92 346
10501.88 373
10502.85 365
10503.82 387
10504.78 398
10505.75 395
10506.72 396
10507.68 394
10508.65 374
10509.62 349
10510.59 372
10511.55 397
10512.52 364
10513.49 389
10514.46 375
10515.42 367
10516.39 393
10517.36 388
10518.33 399
10519.29 401
10520.26 393
10521.23 371
10522.20 355
10523.17 381
10524.13 405
10525.10 408
10526.07 408
10527.04 370
10528.01 382
10528.97 385
10529.94 397
10530.91 377
10531.88 386
10532.85 385
10533.82 397
10534.78 408
10535.75 391
10536.72 364
10537.69 376
10538.66 363
10539.63 372
10540.60 399
10541.56 401
10542.53 371
10543.50 367
10544.47 368
10545.44 344
10546.41 377
10547.38 390
10548.35 393
10549.32 371
10550.29 359
10551.25 404
10552.22 378
10553.19 370
10554.16 405
10555.13 422
10556.10 387
10557.07 399
10558.04 422
10559.01 384
10559.98 406
10560.95 401
10561.92 403
10562.89 416
10563.86 421
10564.83 419
10565.80 410
10566.77 408
10567.74 378
10568.71 370
10569.68 390
10570.65 418
10571.62 394
10572.59 388
10573.56 413
10574.53 389
10575.50 361
10576.47 385
10577.44 377
10578.41 372
10579.38 395
10580.35 411
10581.32 360
10582.29 365
10583.26 415
10584.23 381
10585.21 416
10586.18 430
10587.15 438
10588.12 414
10589.09 415
10590.06 454
10591.03 448
10592.00 437
10592.97 445
10593.94 425
10594.92 403
10595.89 420
10596.86 414
10597.83 410
10598.80 400
10599.77 426
10600.74 434
10601.71 467
10602.69 426
10603.66 460
10604.63 452
10605.60 495
10606.57 510
10607.54 535
10608.52 502
10609.49 519
10610.46 506
10611.43 479
10612.40 488
10613.38 469
10614.35 449
10615.32 447
10616.29 444
10617.27 432
10618.24 433
10619.21 386
10620.18 429
10621.15 389
10622.13 410
10623.10 414
10624.07 414
10625.04 400
10626.02 389
10626.99 371
10627.96 422
10628.94 406
10629.91 430
10630.88 435
10631.85 424
10632.83 442
10633.80 442
10634.77 487
10635.75 476
10636.72 506
10637.69 476
10638.67 480
10639.64 495
10640.61 429
10641.59 456
10642.56 426
10643.53 461
10644.51 414
10645.48 439
10646.45 438
10647.43 420
10648.40 398
10649.37 418
10650.35 383
10651.32 403
10652.30 413
10653.27 414
10654.24 398
10655.22 352
10656.19 423
10657.16 384
10658.14 413
10659.11 388
10660.09 375
10661.06 369
10662.04 376
10663.01 344
10663.98 391
10664.96 383
10665.93 420
10666.91 394
10667.88 405
10668.86 405
10669.83 403
10670.81 407
10671.78 395
10672.76 382
10673.73 400
10674.71 419
10675.68 377
10676.66 399
10677.63 401
10678.61 402
10679.58 401
10680.56 402
10681.53 371
10682.51 398
10683.48 412
10684.46 370
10685.43 386
10686.41 372
10687.38 390
10688.36 394
10689.33 394
10690.31 373
10691.28 358
10692.26 363
10693.24 396
10694.21 357
10695.19 370
10696.16 379
10697.14 360
10698.12 387
10699.09 362
10700.07 371
10701.04 394
10702.02 407
10703.00 393
10703.97 355
10704.95 378
10705.92 363
10706.90 343
10707.88 383
10708.85 358
10709.83 371
10710.81 392
10711.78 388
10712.76 384
10713.74 368
10714.71 396
10715.69 387
10716.67 361
10717.64 359
10718.62 386
10719.60 395
10720.57 385
10721.55 345
10722.53 385
10723.50 386
10724.48 378
10725.46 357
10726.44 372
10727.41 406
10728.39 355
10729.37 376
10730.35 360
10731.32 358
10732.30 365
10733.28 396
10734.26 387
10735.23 356
10736.21 352
10737.19 392
10738.17 373
10739.14 391
10740.12 360
10741.10 370
10742.08 401
10743.06 339
10744.03 386
10745.01 368
10745.99 360
10746.97 356
10747.95 357
10748.92 357
10749.90 375
10750.88 348
10751.86 385
10752.84 383
10753.82 368
10754.79 383
10755.77 368
10756.75 352
10757.73 340
10758.71 362
10759.69 349
10760.67 315
10761.65 337
10762.62 341
10763.60 356
10764.58 332
10765.56 340
10766.54 388
10767.52 355
10768.50 361
10769.48 350
10770.46 356
10771.44 361
10772.42 340
10773.39 361
10774.37 366
10775.35 379
10776.33 351
10777.31 356
10778.29 384
10779.27 361
10780.25 342
10781.23 404
10782.21 391
10783.19 348
10784.17 348
10785.15 355
10786.13 323
10787.11 360
10788.09 365
10789.07 363
10790.05 317
10791.03 361
10792.01 343
10792.99 348
10793.97 346
10794.95 327
10795.93 384
10796.91 355
10797.89 365
10798.87 395
10799.85 343
10800.83 343
10801.82 338
10802.80 328
10803.78 372
10804.76 342
10805.74 347
10806.72 373
10807.70 373
10808.68 363
10809.66 340
10810.64 365
10811.62 357
10812.61 338
10813.59 326
10814.57 331
10815.55 336
10816.53 363
10817.51 357
10818.49 337
10819.47 353
10820.46 339
10821.44 362
10822.42 341
10823.40 356
10824.38 328
10825.36 367
10826.35 363
10827.33 358
10828.31 333
10829.29 329
10830.27 357
10831.25 339
10832.24 371
10833.22 344
10834.20 316
10835.18 344
10836.17 348
10837.15 333
10838.13 341
10839.11 361
10840.09 336
10841.08 329
10842.06 362
10843.04 352
10844.02 320
10845.01 359
10845.99 357
10846.97 356
10847.96 362
10848.94 359
10849.92 366
10850.90 336
10851.89 354
10852.87 348
10853.85 370
10854.84 377
10855.82 362
10856.80 350
10857.78 365
10858.77 369
10859.75 354
10860.73 369
10861.72 361
10862.70 355
10863.68 362
10864.67 386
10865.65 343
10866.64 361
10867.62 359
10868.60 385
10869.59 393
10870.57 364
10871.55 381
10872.54 374
10873.52 375
10874.51 366
10875.49 359
10876.47 411
10877.46 407
10878.44 362
10879.43 363
10880.41 379
10881.39 394
10882.38 367
10883.36 346
10884.35 389
10885.33 368
10886.32 379
10887.30 385
10888.29 403
10889.27 418
10890.25 367
10891.24 392
10892.22 382
10893.21 389
10894.19 372
10895.18 388
10896.16 401
10897.15 408
10898.13 373
10899.12 412
10900.10 401
10901.09 375
10902.07 403
10903.06 385
10904.04 408
10905.03 391
10906.01 392
10907.00 376
10907.99 392
10908.97 411
10909.96 412
10910.94 418
10911.93 395
10912.91 415
10913.90 419
10914.88 426
10915.87 409
10916.86 400
10917.84 416
10918.83 412
10919.81 411
10920.80 424
10921.79 444
10922.77 448
10923.76 454
10924.74 417
10925.73 452
10926.72 458
10927.70 434
10928.69 444
10929.68 441
10930.66 437
10931.65 438
10932.64 456
10933.62 445
10934.61 469
10935.60 460
10936.58 452
10937.57 468
10938.56 495
10939.54 454
10940.53 422
10941.52 477
10942.50 443
10943.49 495
10944.48 498
10945.47 516
10946.45 525
10947.44 529
10948.43 529
10949.41 541
10950.40 590
10951.39 611
10952.38 626
10953.36 647
10954.35 626
10955.34 628
10956.33 653
10957.31 661
10958.30 631
10959.29 640
10960.28 676
10961.27 616
10962.25 632
10963.24 621
10964.23 605
10965.22 581
10966.21 603
10967.19 574
10968.18 590
10969.17 560
10970.16 544
10971.15 539
10972.13 563
10973.12 561
10974.11 543
10975.10 571
10976.09 575
10977.08 594
10978.07 559
10979.05 582
10980.04 577
10981.03 573
10982.02 628
10983.01 607
10984.00 591
10984.99 555
10985.98 610
10986.96 644
10987.95 650
10988.94 648
10989.93 664
10990.92 705
10991.91 727
10992.90 796
10993.89 846
10994.88 873
10995.87 907
10996.86 965
10997.85 978
10998.84 983
10999.83 993
11000.82 966
11001.81 930
11002.79 879
11003.78 813
11004.77 771
11005.76 740
11006.75 720
11007.74 682
11008.73 652
11009.72 626
11010.71 614
11011.70 607
11012.69 591
11013.68 573
11014.67 579
11015.67 569
11016.66 532
11017.65 539
11018.64 547
11019.63 503
11020.62 503
11021.61 496
11022.60 494
11023.59 494
11024.58 518
11025.57 502
11026.56 463
11027.55 494
11028.54 470
11029.53 503
11030.52 532
11031.52 520
11032.51 529
11033.50 485
11034.49 524
11035.48 541
11036.47 501
11037.46 506
11038.45 495
11039.45 477
11040.44 489
11041.43 466
11042.42 463
11043.41 520
11044.40 474
11045.39 502
11046.39 482
11047.38 475
11048.37 467
11049.36 468
11050.35 421
11051.35 443
11052.34 440
11053.33 420
11054.32 449
11055.31 445
11056.31 458
11057.30 453
11058.29 456
11059.28 443
11060.27 446
11061.27 458
11062.26 447
11063.25 421
11064.24 420
11065.24 444
11066.23 473
11067.22 465
11068.21 444
11069.21 430
11070.20 424
11071.19 417
11072.19 443
11073.18 460
11074.17 408
11075.16 463
11076.16 411
11077.15 458
11078.14 462
11079.14 415
11080.13 401
11081.12 448
11082.12 417
11083.11 430
11084.10 422
11085.10 446
11086.09 440
11087.08 430
11088.08 424
11089.07 425
11090.06 454
11091.06 414
11092.05 445
11093.04 403
11094.04 437
11095.03 451
11096.03 421
11097.02 438
11098.01 394
11099.01 392
11100.00 418
11101.00 398
11101.99 422
11102.98 424
11103.98 410
11104.97 433
11105.97 415
11106.96 413
11107.96 417
11108.95 436
11109.95 452
11110.94 429
11111.93 389
11112.93 412
11113.92 398
11114.92 414
11115.91 428
11116.91 379
11117.90 434
11118.90 406
11119.89 406
11120.89 408
11121.88 411
11122.88 401
11123.87 415
11124.87 406
11125.86 417
11126.86 395
11127.85 411
11128.85 421
11129.84 401
11130.84 395
11131.84 415
11132.83 429
11133.83 378
11134.82 402
11135.82 392
11136.81 426
11137.81 402
11138.81 370
11139.80 409
11140.80 405
11141.79 426
11142.79 425
11143.79 430
11144.78 392
11145.78 396
11146.77 410
11147.77 415
11148.77 425
11149.76 398
11150.76 388
11151.75 408
11152.75 383
11153.75 414
11154.74 425
11155.74 382
11156.74 377
11157.73 393
11158.73 365
11159.73 363
11160.72 393
11161.72 378
11162.72 386
11163.71 357
11164.71 355
11165.71 363
11166.71 379
11167.70 398
11168.70 339
11169.70 385
11170.69 387
11171.69 392
11172.69 383
11173.69 385
11174.68 412
11175.68 356
11176.68 373
11177.68 401
11178.67 362
11179.67 352
11180.67 342
11181.67 391
11182.66 384
11183.66 360
11184.66 374
11185.66 401
11186.66 373
11187.65 389
11188.65 347
11189.65 359
11190.65 359
11191.65 374
11192.64 404
11193.64 410
11194.64 372
11195.64 370
11196.64 380
11197.64 359
11198.63 387
11199.63 372
11200.63 370
11201.63 364
11202.63 360
11203.63 380
11204.63 344
11205.63 380
11206.62 389
11207.62 356
11208.62 347
11209.62 364
11210.62 365
11211.62 367
11212.62 348
11213.62 338
11214.62 364
11215.62 369
11216.61 355
11217.61 357
11218.61 348
11219.61 352
11220.61 365
11221.61 383
11222.61 375
11223.61 380
11224.61 378
11225.61 373
11226.61 358
11227.61 357
11228.61 369
11229.61 372
11230.61 378
11231.61 341
11232.61 370
11233.61 372
11234.61 359
11235.61 374
11236.61 357
11237.61 381
11238.61 393
11239.61 352
11240.61 359
11241.61 360
11242.61 355
11243.61 365
11244.61 342
11245.61 369
11246.61 416
11247.61 418
11248.62 360
11249.62 372
11250.62 398
11251.62 371
11252.62 370
11253.62 319
11254.62 356
11255.62 382
11256.62 383
11257.62 359
11258.62 372
11259.63 392
11260.63 363
11261.63 391
11262.63 378
11263.63 347
11264.63 405
11265.63 384
11266.64 401
11267.64 444
11268.64 434
11269.64 418
11270.64 428
11271.64 412
11272.65 392
11273.65 427
11274.65 433
11275.65 419
11276.65 419
11277.65 418
11278.66 445
11279.66 432
11280.66 414
11281.66 414
11282.67 400
11283.67 383
11284.67 344
11285.67 358
11286.67 381
11287.68 404
11288.68 393
11289.68 362
11290.68 356
11291.69 353
11292.69 375
11293.69 372
11294.70 385
11295.70 352
11296.70 347
11297.70 364
11298.71 380
11299.71 336
11300.71 339
11301.72 369
11302.72 376
11303.72 343
11304.72 373
11305.73 397
11306.73 401
11307.73 378
11308.74 387
11309.74 382
11310.74 392
11311.75 408
11312.75 430
11313.76 364
11314.76 372
11315.76 387
11316.77 386
11317.77 375
11318.77 388
11319.78 407
11320.78 383
11321.79 406
11322.79 396
11323.79 394
11324.80 401
11325.80 381
11326.81 363
11327.81 391
11328.81 370
11329.82 401
11330.82 361
11331.83 395
11332.83 415
11333.84 409
11334.84 414
11335.85 423
11336.85 413
11337.85 426
11338.86 467
11339.86 441
11340.87 444
11341.87 472
11342.88 423
11343.88 403
11344.89 381
11345.89 368
11346.90 367
11347.90 361
11348.91 369
11349.91 354
11350.92 372
11351.92 360
11352.93 350
11353.94 367
11354.94 355
11355.95 351
11356.95 370
11357.96 345
11358.96 350
11359.97 344
11360.97 371
11361.98 371
11362.99 374
11363.99 371
11365.00 360
11366.00 365
11367.01 344
11368.02 384
11369.02 377
11370.03 388
11371.03 355
11372.04 380
11373.05 367
11374.05 355
11375.06 318
11376.06 314
11377.07 356
11378.08 351
11379.08 384
11380.09 381
11381.10 351
11382.10 354
11383.11 379
11384.12 403
11385.12 371
11386.13 335
11387.14 351
11388.14 363
11389.15 358
11390.16 351
11391.17 325
11392.17 345
11393.18 358
11394.19 356
11395.19 321
11396.20 359
11397.21 364
11398.22 376
11399.22 349
11400.23 327
11401.24 352
11402.25 341
11403.25 384
11404.26 342
11405.27 397
11406.28 354
11407.28 372
11408.29 360
11409.30 362
11410.31 360
11411.31 368
11412.32 357
11413.33 384
11414.34 359
11415.35 369
11416.35 340
11417.36 366
11418.37 371
11419.38 347
11420.39 315
11421.40 355
11422.40 361
11423.41 349
11424.42 381
11425.43 375
11426.44 364
11427.45 346
11428.46 376
11429.46 405
11430.47 344
11431.48 354
11432.49 366
11433.50 362
11434.51 373
11435.52 351
11436.53 354
11437.54 347
11438.54 332
11439.55 371
11440.56 380
11441.57 361
11442.58 353
11443.59 345
11444.60 373
11445.61 339
11446.62 359
11447.63 362
11448.64 358
11449.65 369
11450.66 367
11451.67 371
11452.68 333
11453.69 359
11454.70 359
11455.71 370
11456.72 374
11457.73 341
11458.74 374
11459.75 346
11460.76 346
11461.77 385
11462.78 368
11463.79 374
11464.80 359
11465.81 366
11466.82 366
11467.83 389
11468.84 406
11469.85 403
11470.86 378
11471.87 366
11472.88 382
11473.89 364
11474.90 362
11475.91 384
11476.92 406
11477.93 387
11478.95 383
11479.96 388
11480.97 344
11481.98 376
11482.99 372
11484.00 388
11485.01 396
11486.02 381
11487.03 397
11488.05 366
11489.06 400
11490.07 404
11491.08 424
11492.09 430
11493.10 426
11494.11 449
11495.13 411
11496.14 418
11497.15 408
11498.16 415
11499.17 423
11500.18 442
11501.20 422
11502.21 431
11503.22 411
11504.23 454
11505.24 495
11506.26 483
11507.27 446
11508.28 496
11509.29 512
11510.30 467
11511.32 472
11512.33 517
11513.34 511
11514.35 543
11515.37 548
11516.38 569
11517.39 559
11518.40 562
11519.42 574
11520.43 575
11521.44 582
11522.45 578
11523.47 625
11524.48 637
11525.49 648
11526.51 685
11527.52 686
11528.53 770
11529.55 760
11530.56 889
11531.57 927
11532.59 928
11533.60 956
11534.61 1019
11535.63 1068
11536.64 1115
11537.65 1069
11538.67 1082
11539.68 1055
11540.69 1011
11541.71 949
11542.72 895
11543.73 828
11544.75 786
11545.76 724
11546.78 666
11547.79 677
11548.80 597
11549.82 608
11550.83 559
11551.85 569
11552.86 592
11553.87 541
11554.89 530
11555.90 532
11556.92 517
11557.93 502
11558.95 504
11559.96 520
11560.97 513
11561.99 471
11563.00 491
11564.02 502
11565.03 487
11566.05 498
11567.06 533
11568.08 520
11569.09 541
11570.11 568
11571.12 529
11572.14 551
11573.15 551
11574.17 558
11575.18 540
11576.20 531
11577.21 562
11578.23 537
11579.24 492
11580.26 502
11581.27 506
11582.29 532
11583.30 510
11584.32 486
11585.33 504
11586.35 514
11587.37 538
11588.38 546
11589.40 525
11590.41 531
11591.43 580
11592.44 596
11593.46 609
11594.48 640
11595.49 616
11596.51 603
11597.52 587
11598.54 601
11599.56 632
11600.57 607
11601.59 590
11602.61 545
11603.62 546
11604.64 560
11605.66 533
11606.67 533
11607.69 526
11608.70 544
11609.72 487
11610.74 516
11611.75 514
11612.77 497
11613.79 516
11614.81 493
11615.82 500
11616.84 486
11617.86 497
11618.87 471
11619.89 496
11620.91 463
11621.92 471
11622.94 502
11623.96 479
11624.98 454
11625.99 470
11627.01 452
11628.03 459
11629.05 451
11630.06 452
11631.08 430
11632.10 428
11633.12 408
11634.13 413
11635.15 452
11636.17 419
11637.19 410
11638.20 453
11639.22 427
11640.24 415
11641.26 398
11642.28 439
11643.29 386
11644.31 411
11645.33 423
11646.35 396
11647.37 425
11648.39 396
11649.40 403
11650.42 369
11651.44 369
11652.46 385
11653.48 386
11654.50 405
11655.51 395
11656.53 416
11657.55 412
11658.57 398
11659.59 415
11660.61 416
11661.63 418
11662.65 375
11663.67 403
11664.68 404
11665.70 388
11666.72 370
11667.74 376
11668.76 417
11669.78 395
11670.80 398
11671.82 417
11672.84 394
11673.86 398
11674.88 375
11675.90 428
11676.92 366
11677.94 385
11678.96 380
11679.98 383
11680.99 376
11682.01 350
11683.03 383
11684.05 378
11685.07 363
11686.09 354
11687.11 359
11688.13 332
11689.15 356
11690.17 357
11691.19 360
11692.21 372
11693.24 389
11694.26 384
11695.28 383
11696.30 367
11697.32 334
11698.34 362
11699.36 389
11700.38 403
11701.40 373
11702.42 364
11703.44 357
11704.46 348
11705.48 341
11706.50 333
11707.52 357
11708.54 332
11709.57 353
11710.59 335
11711.61 342
11712.63 352
11713.65 357
11714.67 387
11715.69 366
11716.71 319
11717.73 326
11718.76 347
11719.78 333
11720.80 360
11721.82 378
11722.84 368
11723.86 355
11724.89 344
11725.91 351
11726.93 357
11727.95 333
11728.97 369
11729.99 347
11731.02 329
11732.04 350
11733.06 368
11734.08 370
11735.10 334
11736.13 337
11737.15 332
11738.17 336
11739.19 297
11740.22 328
11741.24 343
11742.26 310
11743.28 323
11744.30 324
11745.33 323
11746.35 324
11747.37 342
11748.40 329
11749.42 333
11750.44 333
11751.46 334
11752.49 340
11753.51 311
11754.53 338
11755.56 320
11756.58 340
11757.60 332
11758.62 351
11759.65 356
11760.67 322
11761.69 311
11762.72 344
11763.74 347
11764.76 304
11765.79 307
11766.81 345
11767.83 369
11768.86 321
11769.88 319
11770.91 308
11771.93 336
11772.95 314
11773.98 323
11775.00 317
11776.02 334
11777.05 288
11778.07 327
11779.10 310
11780.12 293
11781.14 311
11782.17 313
11783.19 306
11784.22 311
11785.24 331
11786.26 333
11787.29 298
11788.31 338
11789.34 356
11790.36 361
11791.39 325
11792.41 299
11793.44 297
11794.46 322
11795.49 333
11796.51 315
11797.54 298
11798.56 320
11799.59 338
11800.61 316
11801.63 332
11802.66 309
11803.69 320
11804.71 337
11805.74 335
11806.76 306
11807.79 306
11808.81 347
11809.84 307
11810.86 305
11811.89 317
11812.91 286
11813.94 300
11814.96 316
11815.99 333
11817.01 303
11818.04 321
11819.07 309
11820.09 333
11821.12 333
11822.14 319
11823.17 318
11824.20 329
11825.22 301
11826.25 302
11827.27 327
11828.30 331
11829.33 326
11830.35 336
11831.38 326
11832.40 299
11833.43 311
11834.46 304
11835.48 314
11836.51 331
11837.54 335
11838.56 308
11839.59 333
11840.62 323
11841.64 339
11842.67 337
11843.70 352
11844.72 326
11845.75 335
11846.78 308
11847.80 325
11848.83 328
11849.86 302
11850.89 338
11851.91 330
11852.94 330
11853.97 326
11854.99 328
11856.02 330
11857.05 333
11858.08 340
11859.10 346
11860.13 325
11861.16 356
11862.19 359
11863.21 340
11864.24 327
11865.27 321
11866.30 340
11867.33 355
11868.35 331
11869.38 318
11870.41 346
11871.44 340
11872.47 352
11873.49 384
11874.52 359
11875.55 341
11876.58 355
11877.61 374
11878.63 387
11879.66 362
11880.69 347
11881.72 352
11882.75 335
11883.78 367
11884.81 379
11885.83 389
11886.86 394
11887.89 356
11888.92 374
11889.95 389
11890.98 397
11892.01 409
11893.04 396
11894.06 415
11895.09 398
11896.12 442
11897.15 444
11898.18 445
11899.21 433
11900.24 452
11901.27 470
11902.30 472
11903.33 464
11904.36 479
11905.39 494
11906.42 467
11907.45 471
11908.48 461
11909.50 437
11910.53 388
11911.56 414
11912.59 468
11913.62 436
11914.65 418
11915.68 437
11916.71 428
11917.74 468
11918.77 460
11919.80 476
11920.83 463
11921.86 481
11922.89 494
11923.92 508
11924.95 500
11925.99 518
11927.02 542
11928.05 568
11929.08 540
11930.11 518
11931.14 556
11932.17 559
11933.20 544
11934.23 508
11935.26 491
11936.29 519
11937.32 492
11938.35 455
11939.38 458
11940.41 423
11941.45 406
11942.48 424
11943.51 436
11944.54 432
11945.57 389
11946.60 417
11947.63 397
11948.66 394
11949.70 382
11950.73 391
11951.76 394
11952.79 371
11953.82 399
11954.85 410
11955.88 394
11956.92 363
11957.95 377
11958.98 366
11960.01 370
11961.04 366
11962.08 405
11963.11 393
11964.14 392
11965.17 418
11966.20 409
11967.24 383
11968.27 387
11969.30 430
11970.33 420
11971.36 414
11972.40 410
11973.43 409
11974.46 381
11975.49 414
11976.53 399
11977.56 412
11978.59 408
11979.62 360
11980.66 345
11981.69 354
11982.72 391
11983.76 390
11984.79 376
11985.82 420
11986.85 401
11987.89 371
11988.92 371
11989.95 376
11990.99 390
11992.02 340
11993.05 390
11994.09 378
11995.12 382
11996.15 385
11997.19 396
11998.22 393
11999.25 399
12000.29 406
12001.32 406
12002.35 393
12003.39 378
12004.42 382
12005.46 404
12006.49 432
12007.52 412
12008.56 418
12009.59 432
12010.63 451
12011.66 438
12012.69 437
12013.73 476
12014.76 433
12015.80 438
12016.83 429
12017.86 471
12018.90 441
12019.93 467
12020.97 436
12022.00 454
12023.04 444
12024.07 461
12025.11 423
12026.14 429
12027.18 428
12028.21 440
12029.25 455
12030.28 412
12031.32 439
12032.35 432
12033.39 417
12034.42 413
12035.46 408
12036.49 381
12037.53 421
12038.56 399
12039.60 400
12040.63 393
12041.67 412
12042.70 415
12043.74 413
12044.77 417
12045.81 398
12046.84 413
12047.88 447
12048.92 439
12049.95 422
12050.99 421
12052.02 413
12053.06 439
12054.09 431
12055.13 424
12056.17 434
12057.20 407
12058.24 407
12059.27 399
12060.31 387
12061.35 416
12062.38 388
12063.42 406
12064.46 382
12065.49 378
12066.53 388
12067.56 398
12068.60 392
12069.64 379
12070.67 392
12071.71 355
12072.75 391
12073.78 344
12074.82 400
12075.86 389
12076.89 394
12077.93 396
12078.97 375
12080.01 358
12081.04 396
12082.08 382
12083.12 421
12084.15 402
12085.19 377
12086.23 382
12087.27 362
12088.30 422
12089.34 387
12090.38 401
12091.41 418
12092.45 430
12093.49 410
12094.53 415
12095.57 427
12096.60 397
12097.64 395
12098.68 389
12099.72 403
12100.75 383
12101.79 407
12102.83 382
12103.87 427
12104.91 404
12105.94 381
12106.98 362
12108.02 398
12109.06 375
12110.10 390
12111.14 375
12112.17 368
12113.21 372
12114.25 338
12115.29 343
12116.33 361
12117.37 348
12118.40 368
12119.44 341
12120.48 342
12121.52 359
12122.56 363
12123.60 354
12124.64 349
12125.68 359
12126.72 362
12127.75 356
12128.79 336
12129.83 339
12130.87 362
12131.91 362
12132.95 359
12133.99 335
12135.03 353
12136.07 336
12137.11 354
12138.15 352
12139.19 352
12140.23 352
12141.27 344
12142.31 334
12143.35 312
12144.38 328
12145.42 346
12146.46 323
12147.50 336
12148.54 295
12149.58 297
12150.62 361
12151.66 321
12152.70 325
12153.74 332
12154.78 339
12155.82 313
12156.87 315
12157.91 296
12158.95 329
12159.99 344
12161.03 343
12162.07 317
12163.11 298
12164.15 299
12165.19 305
12166.23 318
12167.27 300
12168.31 315
12169.35 332
12170.39 367
12171.43 309
12172.47 325
12173.52 336
12174.56 332
12175.60 338
12176.64 334
12177.68 327
12178.72 326
12179.76 330
12180.80 340
12181.85 324
12182.89 274
12183.93 299
12184.97 326
12186.01 329
12187.05 298
12188.09 314
12189.14 294
12190.18 316
12191.22 330
12192.26 311
12193.30 293
12194.34 329
12195.39 333
12196.43 340
12197.47 321
12198.51 312
12199.55 329
12200.60 313
12201.64 322
12202.68 301
12203.72 294
12204.77 289
12205.81 317
12206.85 317
12207.89 332
12208.94 319
12209.98 293
12211.02 305
12212.06 289
12213.11 297
12214.15 307
12215.19 314
12216.23 318
12217.28 348
12218.32 303
12219.36 322
12220.41 308
12221.45 341
12222.49 299
12223.54 333
12224.58 308
12225.62 316
12226.66 291
12227.71 328
12228.75 317
12229.79 289
12230.84 315
12231.88 298
12232.93 302
12233.97 312
12235.01 310
12236.06 301
12237.10 313
12238.14 304
12239.19 324
12240.23 295
12241.28 315
12242.32 305
12243.36 323
12244.41 319
12245.45 330
12246.50 305
12247.54 270
12248.58 302
12249.63 278
12250.67 308
12251.72 315
12252.76 322
12253.80 292
12254.85 310
12255.89 284
12256.94 285
12257.98 304
12259.03 281
12260.07 304
12261.12 298
12262.16 307
12263.21 299
12264.25 298
12265.30 285
12266.34 317
12267.39 284
12268.43 301
12269.48 294
12270.52 263
12271.57 258
12272.61 299
12273.66 288
12274.70 274
12275.75 275
12276.79 278
12277.84 298
12278.88 306
12279.93 317
12280.98 320
12282.02 299
12283.07 280
12284.11 297
12285.16 298
12286.20 309
12287.25 290
12288.30 310
12289.34 284
12290.39 289
12291.43 296
12292.48 296
12293.53 303
12294.57 294
12295.62 309
12296.66 295
12297.71 293
12298.76 267
12299.80 303
12300.85 322
12301.90 309
12302.94 284
12303.99 293
12305.04 266
12306.08 301
12307.13 305
12308.18 307
12309.22 284
12310.27 266
12311.32 309
12312.36 290
12313.41 314
12314.46 294
12315.50 286
12316.55 321
12317.60 301
12318.65 266
12319.69 301
12320.74 292
12321.79 290
12322.83 291
12323.88 279
12324.93 277
12325.98 289
12327.02 267
12328.07 269
12329.12 261
12330.17 244
12331.21 297
12332.26 255
12333.31 260
12334.36 272
12335.41 280
12336.45 266
12337.50 283
12338.55 277
12339.60 277
12340.65 274
12341.69 268
12342.74 308
12343.79 274
12344.84 280
12345.89 283
12346.94 294
12347.98 311
12349.03 300
12350.08 271
12351.13 299
12352.18 261
12353.23 283
12354.28 285
12355.32 274
12356.37 273
12357.42 264
12358.47 285
12359.52 287
12360.57 266
12361.62 272
12362.67 274
12363.72 282
12364.76 256
12365.81 284
12366.86 289
12367.91 300
12368.96 251
12370.01 258
12371.06 292
12372.11 293
12373.16 276
12374.21 310
12375.26 280
12376.31 270
12377.36 303
12378.41 317
12379.46 249
12380.51 292
12381.56 256
12382.61 289
12383.66 286
12384.71 267
12385.76 275
12386.81 290
12387.86 284
12388.91 251
12389.96 295
12391.01 288
12392.06 307
12393.11 259
12394.16 294
12395.21 284
12396.26 312
12397.31 281
12398.36 301
12399.41 251
12400.46 280
12401.51 270
12402.56 295
12403.61 293
12404.66 281
12405.71 289
12406.77 288
12407.82 314
12408.87 270
12409.92 277
12410.97 256
12412.02 281
12413.07 247
12414.12 298
12415.17 265
12416.23 293
12417.28 272
12418.33 280
12419.38 291
12420.43 326
12421.48 309
12422.53 259
12423.59 265
12424.64 274
12425.69 290
12426.74 269
12427.79 302
12428.84 285
12429.90 298
12430.95 291
12432.00 264
12433.05 271
12434.10 292
12435.16 269
12436.21 282
12437.26 296
12438.31 292
12439.37 281
12440.42 285
12441.47 323
12442.52 284
12443.58 290
12444.63 282
12445.68 302
12446.73 273
12447.79 286
12448.84 272
12449.89 309
12450.94 304
12452.00 336
12453.05 319
12454.10 314
12455.16 301
12456.21 328
12457.26 337
12458.31 340
12459.37 357
12460.42 358
12461.47 381
12462.53 343
12463.58 360
12464.63 422
12465.69 423
12466.74 393
12467.79 417
12468.85 429
12469.90 440
12470.95 471
12472.01 493
12473.06 504
12474.12 485
12475.17 517
12476.22 504
12477.28 464
12478.33 454
12479.39 452
12480.44 398
12481.49 401
12482.55 359
12483.60 351
12484.66 366
12485.71 355
12486.76 346
12487.82 348
12488.87 337
12489.93 360
12490.98 339
12492.04 346
12493.09 369
12494.15 332
12495.20 341
12496.25 341
12497.31 334
12498.36 316
12499.42 327
12500.47 327
12501.53 336
12502.58 345
12503.64 332
12504.69 348
12505.75 349
12506.80 336
12507.86 332
12508.91 341
12509.97 325
12511.03 288
12512.08 322
12513.14 371
12514.19 348
12515.25 350
12516.30 343
12517.36 341
12518.41 309
12519.47 315
12520.52 338
12521.58 322
12522.64 314
12523.69 298
12524.75 318
12525.80 302
12526.86 327
12527.92 289
12528.97 336
12530.03 340
12531.08 309
12532.14 328
12533.20 335
12534.25 316
12535.31 319
12536.37 320
12537.42 326
12538.48 325
12539.54 375
12540.59 323
12541.65 347
12542.70 348
12543.76 313
12544.82 355
12545.88 347
12546.93 339
12547.99 332
12549.05 375
12550.10 368
12551.16 363
12552.22 342
12553.27 381
12554.33 320
12555.39 353
12556.45 355
12557.50 322
12558.56 348
12559.62 337
12560.67 337
12561.73 327
12562.79 326
12563.85 336
12564.90 345
12565.96 302
12567.02 329
12568.08 318
12569.14 309
12570.19 327
12571.25 318
12572.31 307
12573.37 303
12574.42 318
12575.48 310
12576.54 305
12577.60 305
12578.66 299
12579.72 349
12580.77 321
12581.83 310
12582.89 308
12583.95 332
12585.01 341
12586.07 295
12587.12 335
12588.18 341
12589.24 328
12590.30 313
12591.36 313
12592.42 338
12593.48 322
12594.53 324
12595.59 322
12596.65 332
12597.71 326
12598.77 328
12599.83 327
12600.89 312
12601.95 315
12603.01 313
12604.07 336
12605.13 307
12606.18 308
12607.24 313
12608.30 316
12609.36 331
12610.42 321
12611.48 347
12612.54 365
12613.60 347
12614.66 362
12615.72 337
12616.78 345
12617.84 335
12618.90 326
12619.96 349
12621.02 380
12622.08 351
12623.14 368
12624.20 355
12625.26 348
12626.32 347
12627.38 364
12628.44 374
12629.50 340
12630.56 362
12631.62 352
12632.68 341
12633.74 338
12634.80 339
12635.86 313
12636.92 317
12637.98 335
12639.04 343
12640.11 353
12641.17 313
12642.23 311
12643.29 330
12644.35 332
12645.41 309
12646.47 307
12647.53 324
12648.59 300
12649.65 317
12650.72 343
12651.78 332
12652.84 310
12653.90 312
12654.96 314
12656.02 314
12657.08 318
12658.14 293
12659.21 340
12660.27 349
12661.33 350
12662.39 335
12663.45 371
12664.51 301
12665.58 306
12666.64 340
12667.70 341
12668.76 328
12669.82 359
12670.89 379
12671.95 310
12673.01 297
12674.07 300
12675.13 316
12676.20 347
12677.26 340
12678.32 331
12679.38 310
12680.45 348
12681.51 325
12682.57 355
12683.63 367
12684.70 329
12685.76 368
12686.82 372
12687.88 355
12688.95 339
12690.01 315
12691.07 353
12692.14 352
12693.20 362
12694.26 390
12695.32 375
12696.39 388
12697.45 383
12698.51 414
12699.58 389
12700.64 365
12701.70 414
12702.77 375
12703.83 393
12704.89 389
12705.96 398
12707.02 394
12708.08 420
12709.15 359
12710.21 388
12711.28 421
12712.34 410
12713.40 394
12714.47 386
12715.53 395
12716.59 406
12717.66 380
12718.72 406
12719.79 395
12720.85 400
12721.92 429
12722.98 439
12724.04 407
12725.11 372
12726.17 406
12727.24 471
12728.30 443
12729.37 429
12730.43 429
12731.49 419
12732.56 389
12733.62 381
12734.69 385
12735.75 405
12736.82 430
12737.88 401
12738.95 433
12740.01 400
12741.08 400
12742.14 413
12743.21 401
12744.27 360
12745.34 393
12746.40 381
12747.47 395
12748.53 373
12749.60 378
12750.66 350
12751.73 366
12752.79 371
12753.86 343
12754.93 364
12755.99 365
12757.06 361
12758.12 394
12759.19 367
12760.25 370
12761.32 369
12762.39 378
12763.45 379
12764.52 342
12765.58 336
12766.65 338
12767.72 356
12768.78 338
12769.85 324
12770.91 361
12771.98 344
12773.05 336
12774.11 350
12775.18 351
12776.25 379
12777.31 389
12778.38 330
12779.45 358
12780.51 329
12781.58 332
12782.65 319
12783.71 312
12784.78 308
12785.85 314
12786.91 310
12787.98 319
12789.05 335
12790.11 335
12791.18 336
12792.25 352
12793.31 332
12794.38 333
12795.45 323
12796.52 320
12797.58 333
12798.65 335
12799.72 318
12800.79 307
12801.85 349
12802.92 321
12803.99 340
12805.06 319
12806.12 310
12807.19 335
12808.26 350
12809.33 318
12810.39 328
12811.46 332
12812.53 315
12813.60 326
12814.67 369
12815.73 343
12816.80 322
12817.87 340
12818.94 326
12820.01 313
12821.08 324
12822.14 336
12823.21 326
12824.28 325
12825.35 336
12826.42 355
12827.49 358
12828.55 319
12829.62 326
12830.69 323
12831.76 335
12832.83 318
12833.90 310
12834.97 305
12836.04 309
12837.11 320
12838.17 322
12839.24 319
12840.31 301
12841.38 307
12842.45 315
12843.52 308
12844.59 312
12845.66 307
12846.73 300
12847.80 295
12848.87 293
12849.94 316
12851.01 305
12852.08 315
12853.14 315
12854.21 299
12855.28 290
12856.35 306
12857.42 307
12858.49 318
12859.56 312
12860.63 289
12861.70 288
12862.77 299
12863.84 308
12864.91 293
12865.98 313
12867.05 296
12868.12 322
12869.19 309
12870.26 316
12871.34 280
12872.41 294
12873.48 294
12874.55 294
12875.62 290
12876.69 265
12877.76 305
12878.83 296
12879.90 296
12880.97 302
12882.04 300
12883.11 264
12884.18 271
12885.25 270
12886.33 284
12887.40 274
12888.47 266
12889.54 288
12890.61 291
12891.68 288
12892.75 297
12893.82 309
12894.89 280
12895.97 273
12897.04 302
12898.11 296
12899.18 281
12900.25 289
12901.32 269
12902.40 253
12903.47 273
12904.54 257
12905.61 260
12906.68 265
12907.75 280
12908.83 287
12909.90 272
12910.97 289
12912.04 291
12913.11 270
12914.19 293
12915.26 277
12916.33 269
12917.40 268
12918.48 273
12919.55 277
12920.62 272
12921.69 276
12922.77 267
12923.84 255
12924.91 312
12925.98 299
12927.06 261
12928.13 261
12929.20 280
12930.27 273
12931.35 273
12932.42 273
12933.49 294
12934.57 267
12935.64 288
12936.71 256
12937.79 265
12938.86 268
12939.93 256
12941.01 247
12942.08 236
12943.15 268
12944.23 266
12945.30 245
12946.37 275
12947.45 267
12948.52 245
12949.59 258
12950.67 275
12951.74 254
12952.81 258
12953.89 246
12954.96 277
12956.04 253
12957.11 264
12958.18 280
12959.26 247
12960.33 237
12961.41 261
12962.48 256
12963.55 254
12964.63 272
12965.70 262
12966.78 263
12967.85 256
12968.93 261
12970.00 224
12971.07 273
12972.15 244
12973.22 284
12974.30 271
12975.37 265
12976.45 236
12977.52 237
12978.60 275
12979.67 259
12980.75 251
12981.82 262
12982.90 267
12983.97 255
12985.05 260
12986.12 242
12987.20 262
12988.27 263
12989.35 265
12990.42 247
12991.50 251
12992.57 260
12993.65 274
12994.73 276
12995.80 257
12996.88 265
12997.95 249
12999.03 260
13000.10 282
13001.18 258
13002.25 253
13003.33 291
13004.41 261
13005.48 256
13006.56 277
13007.63 275
13008.71 271
13009.79 276
13010.86 271
13011.94 276
13013.02 264
13014.09 272
13015.17 253
13016.24 273
13017.32 224
13018.40 244
13019.47 255
13020.55 238
13021.63 288
13022.70 260
13023.78 249
13024.86 245
13025.93 285
13027.01 283
13028.09 260
13029.16 274
13030.24 275
13031.32 256
13032.40 246
13033.47 266
13034.55 263
13035.63 267
13036.70 261
13037.78 255
13038.86 249
13039.94 273
13041.01 278
13042.09 279
13043.17 273
13044.25 264
13045.32 251
13046.40 258
13047.48 274
13048.56 250
13049.63 261
13050.71 260
13051.79 279
13052.87 254
13053.95 256
13055.02 266
13056.10 251
13057.18 265
13058.26 272
13059.34 249
13060.41 261
13061.49 240
13062.57 261
13063.65 269
13064.73 273
13065.81 234
13066.88 245
13067.96 263
13069.04 231
13070.12 251
13071.20 254
13072.28 248
13073.36 238
13074.43 246
13075.51 255
13076.59 236
13077.67 230
13078.75 252
13079.83 263
13080.91 258
13081.99 245
13083.07 251
13084.15 268
13085.23 251
13086.30 266
13087.38 252
13088.46 238
13089.54 245
13090.62 282
13091.70 272
13092.78 240
13093.86 245
13094.94 240
13096.02 271
13097.10 268
13098.18 246
13099.26 245
13100.34 259
13101.42 257
13102.50 236
13103.58 242
13104.66 223
13105.74 272
13106.82 252
13107.90 251
13108.98 259
13110.06 247
13111.14 267
13112.22 269
13113.30 266
13114.38 285
13115.46 267
13116.54 283
13117.62 265
13118.70 261
13119.78 284
13120.86 260
13121.95 267
13123.03 253
13124.11 261
13125.19 230
13126.27 249
13127.35 263
13128.43 265
13129.51 252
13130.59 245
13131.67 271
13132.76 271
13133.84 274
13134.92 277
13136.00 262
13137.08 247
13138.16 253
13139.24 264
13140.32 251
13141.41 225
13142.49 229
13143.57 265
13144.65 271
13145.73 257
13146.81 264
13147.90 262
13148.98 253
13150.06 251
13151.14 244
13152.22 264
13153.31 261
13154.39 252
13155.47 245
13156.55 239
13157.63 244
13158.72 234
13159.80 238
13160.88 269
13161.96 242
13163.05 269
13164.13 259
13165.21 241
13166.29 241
13167.38 243
13168.46 264
13169.54 279
13170.62 272
13171.71 242
13172.79 242
13173.87 256
13174.96 252
13176.04 254
13177.12 262
13178.20 253
13179.29 248
13180.37 245
13181.45 240
13182.54 245
13183.62 259
13184.70 246
13185.79 231
13186.87 240
13187.95 244
13189.04 259
13190.12 247
13191.20 237
13192.29 237
13193.37 257
13194.46 278
13195.54 239
13196.62 234
13197.71 264
13198.79 221
13199.88 253
13200.96 243
13202.04 223
13203.13 231
13204.21 216
13205.30 244
13206.38 230
13207.46 220
13208.55 241
13209.63 244
13210.72 237
13211.80 242
13212.89 240
13213.97 219
13215.05 216
13216.14 230
13217.22 244
13218.31 242
13219.39 228
13220.48 249
13221.56 254
13222.65 257
13223.73 246
13224.82 234
13225.90 263
13226.99 243
13228.07 257
13229.16 240
13230.24 253
13231.33 242
13232.41 252
13233.50 258
13234.58 250
13235.67 255
13236.76 255
13237.84 280
13238.93 248
13240.01 280
13241.10 246
13242.18 266
13243.27 263
13244.35 254
13245.44 278
13246.53 280
13247.61 260
13248.70 251
13249.78 242
13250.87 252
13251.96 246
13253.04 257
13254.13 254
13255.21 253
13256.30 245
13257.39 246
13258.47 244
13259.56 241
13260.65 252
13261.73 262
13262.82 281
13263.91 243
13264.99 256
13266.08 249
13267.17 265
13268.25 275
13269.34 242
13270.43 252
13271.51 260
13272.60 244
13273.69 273
13274.77 281
13275.86 247
13276.95 267
13278.04 245
13279.12 271
13280.21 256
13281.30 253
13282.38 271
13283.47 248
13284.56 253
13285.65 256
13286.73 285
13287.82 273
13288.91 271
13290.00 271
13291.08 252
13292.17 269
13293.26 259
13294.35 270
13295.44 284
13296.52 260
13297.61 269
13298.70 288
13299.79 267
13300.88 292
13301.96 274
13303.05 261
13304.14 271
13305.23 280
13306.32 266
13307.41 274
13308.49 279
13309.58 291
13310.67 290
13311.76 261
13312.85 270
13313.94 274
13315.02 309
13316.11 294
13317.20 273
13318.29 304
13319.38 300
13320.47 287
13321.56 299
13322.65 293
13323.74 300
13324.82 296
13325.91 318
13327.00 337
13328.09 306
13329.18 281
13330.27 310
13331.36 320
13332.45 275
13333.54 294
13334.63 312
13335.72 283
13336.81 288
13337.90 271
13338.99 277
13340.08 277
13341.17 281
13342.26 308
13343.35 317
13344.44 305
13345.53 322
13346.61 292
13347.70 311
13348.79 305
13349.89 320
13350.98 324
13352.07 335
13353.16 309
13354.25 319
13355.34 316
13356.43 315
13357.52 333
13358.61 319
13359.70 306
13360.79 328
13361.88 325
13362.97 293
13364.06 306
13365.15 316
13366.24 305
13367.33 347
13368.42 333
13369.51 309
13370.60 302
13371.70 353
13372.79 324
13373.88 315
13374.97 298
13376.06 314
13377.15 283
13378.24 287
13379.33 282
13380.43 284
13381.52 291
13382.61 296
13383.70 291
13384.79 285
13385.88 261
13386.97 263
13388.07 278
13389.16 305
13390.25 294
13391.34 287
13392.43 283
13393.52 283
13394.62 261
13395.71 272
13396.80 284
13397.89 265
13398.98 270
13400.08 261
13401.17 274
13402.26 293
13403.35 269
13404.45 283
13405.54 277
13406.63 293
13407.72 296
13408.82 279
13409.91 280
13411.00 259
13412.09 253
13413.19 263
13414.28 257
13415.37 282
13416.46 258
13417.56 282
13418.65 280
13419.74 287
13420.84 292
13421.93 318
13423.02 305
13424.11 293
13425.21 277
13426.30 268
13427.39 277
13428.49 299
13429.58 288
13430.67 264
13431.77 279
13432.86 295
13433.95 270
13435.05 252
13436.14 261
13437.24 267
13438.33 279
13439.42 275
13440.52 275
13441.61 282
13442.70 307
13443.80 292
13444.89 299
13445.99 294
13447.08 282
13448.17 269
13449.27 312
13450.36 316
13451.46 273
13452.55 300
13453.64 329
13454.74 309
13455.83 292
13456.93 317
13458.02 277
13459.12 300
13460.21 290
13461.31 307
13462.40 309
13463.50 294
13464.59 286
13465.69 321
13466.78 301
13467.87 305
13468.97 304
13470.06 320
13471.16 303
13472.25 277
13473.35 304
13474.44 285
13475.54 280
13476.64 309
13477.73 310
13478.83 302
13479.92 297
13481.02 312
13482.11 322
13483.21 314
13484.30 330
13485.40 333
13486.49 329
13487.59 346
13488.69 318
13489.78 337
13490.88 345
13491.97 346
13493.07 345
13494.17 350
13495.26 352
13496.36 346
13497.45 360
13498.55 352
13499.65 349
13500.74 366
13501.84 366
13502.93 328
13504.03 343
13505.13 326
13506.22 324
13507.32 356
13508.42 367
13509.51 316
13510.61 319
13511.71 332
13512.80 326
13513.90 306
13515.00 301
13516.09 341
13517.19 303
13518.29 315
13519.38 320
13520.48 311
13521.58 303
13522.68 279
13523.77 312
13524.87 295
13525.97 309
13527.06 299
13528.16 312
13529.26 253
13530.36 282
13531.45 324
13532.55 298
13533.65 294
13534.75 305
13535.84 295
13536.94 315
13538.04 291
13539.14 294
13540.23 300
13541.33 299
13542.43 287
13543.53 286
13544.63 280
13545.72 286
13546.82 305
13547.92 312
13549.02 259
13550.12 280
13551.22 283
13552.31 244
13553.41 266
13554.51 279
13555.61 279
13556.71 270
13557.81 255
13558.90 267
13560.00 284
13561.10 283
13562.20 277
13563.30 266
13564.40 281
13565.50 290
13566.60 296
13567.69 270
13568.79 285
13569.89 282
13570.99 269
13572.09 249
13573.19 262
13574.29 274
13575.39 273
13576.49 319
13577.59 270
13578.69 265
13579.79 252
13580.89 273
13581.98 251
13583.08 263
13584.18 266
13585.28 287
13586.38 281
13587.48 260
13588.58 268
13589.68 290
13590.78 258
13591.88 267
13592.98 307
13594.08 260
13595.18 282
13596.28 255
13597.38 285
13598.48 258
13599.58 262
13600.68 274
13601.78 264
13602.88 255
13603.98 271
13605.08 279
13606.18 275
13607.29 258
13608.39 255
13609.49 268
13610.59 290
13611.69 282
13612.79 270
13613.89 256
13614.99 307
13616.09 291
13617.19 266
13618.29 295
13619.39 275
13620.50 265
13621.60 254
13622.70 269
13623.80 280
13624.90 246
13626.00 265
13627.10 279
13628.20 250
13629.31 281
13630.41 296
13631.51 280
13632.61 291
13633.71 269
13634.81 260
13635.91 257
13637.02 285
13638.12 254
13639.22 296
13640.32 279
13641.42 274
13642.53 287
13643.63 256
13644.73 253
13645.83 278
13646.93 262
13648.04 271
13649.14 266
13650.24 299
13651.34 286
13652.45 269
13653.55 257
13654.65 242
13655.75 274
13656.85 261
13657.96 250
13659.06 252
13660.16 261
13661.27 260
13662.37 241
13663.47 245
13664.57 256
13665.68 258
13666.78 247
13667.88 285
13668.99 288
13670.09 292
13671.19 269
13672.29 278
13673.40 249
13674.50 259
13675.60 286
13676.71 256
13677.81 248
13678.91 283
13680.02 275
13681.12 271
13682.23 264
13683.33 264
13684.43 310
13685.54 280
13686.64 284
13687.74 291
13688.85 288
13689.95 274
13691.06 273
13692.16 281
13693.26 273
13694.37 252
13695.47 267
13696.58 283
13697.68 265
13698.78 259
13699.89 274
13700.99 267
13702.10 286
13703.20 281
13704.31 273
13705.41 334
13706.51 300
13707.62 271
13708.72 279
13709.83 278
13710.93 298
13712.04 301
13713.14 302
13714.25 290
13715.35 298
13716.46 317
13717.56 305
13718.67 276
13719.77 274
13720.88 292
13721.98 310
13723.09 300
13724.19 294
13725.30 308
13726.40 318
13727.51 317
13728.61 291
13729.72 308
13730.83 321
13731.93 323
13733.04 347
13734.14 339
13735.25 305
13736.35 311
13737.46 352
13738.57 312
13739.67 331
13740.78 320
13741.88 334
13742.99 329
13744.09 349
13745.20 323
13746.31 348
13747.41 360
13748.52 338
13749.63 385
13750.73 390
13751.84 393
13752.94 393
13754.05 389
13755.16 388
13756.26 369
13757.37 390
13758.48 485
13759.58 465
13760.69 442
13761.80 458
13762.90 469
13764.01 450
13765.12 449
13766.22 469
13767.33 482
13768.44 457
13769.55 447
13770.65 470
13771.76 455
13772.87 442
13773.97 422
13775.08 465
13776.19 413
13777.30 434
13778.40 407
13779.51 360
13780.62 415
13781.73 386
13782.83 356
13783.94 353
13785.05 363
13786.16 347
13787.26 329
13788.37 317
13789.48 330
13790.59 343
13791.70 328
13792.80 326
13793.91 338
13795.02 318
13796.13 310
13797.24 326
13798.35 341
13799.45 332
13800.56 320
13801.67 325
13802.78 310
13803.89 317
13805.00 297
13806.10 310
13807.21 300
13808.32 328
13809.43 319
13810.54 307
13811.65 299
13812.76 317
13813.86 302
13814.97 307
13816.08 302
13817.19 299
13818.30 313
13819.41 301
13820.52 290
13821.63 276
13822.74 286
13823.85 280
13824.96 270
13826.06 294
13827.17 307
13828.28 304
13829.39 285
13830.50 283
13831.61 276
13832.72 302
13833.83 321
13834.94 298
13836.05 303
13837.16 285
13838.27 294
13839.38 305
13840.49 300
13841.60 304
13842.71 292
13843.82 273
13844.93 300
13846.04 284
13847.15 293
13848.26 261
13849.37 313
13850.48 302
13851.59 296
13852.70 283
13853.81 271
13854.92 295
13856.03 286
13857.14 285
13858.25 280
13859.37 273
13860.48 324
13861.59 270
13862.70 267
13863.81 249
13864.92 293
13866.03 293
13867.14 277
13868.25 244
13869.36 277
13870.47 296
13871.59 265
13872.70 286
13873.81 275
13874.92 288
13876.03 291
13877.14 293
13878.25 288
13879.36 266
13880.48 262
13881.59 280
13882.70 286
13883.81 302
13884.92 291
13886.03 321
13887.15 301
13888.26 286
13889.37 315
13890.48 338
13891.59 342
13892.71 321
13893.82 295
13894.93 302
13896.04 298
13897.15 301
13898.27 328
13899.38 313
13900.49 306
13901.60 274
13902.72 282
13903.83 306
13904.94 300
13906.05 304
13907.17 298
13908.28 285
13909.39 296
13910.50 276
13911.62 289
13912.73 283
13913.84 279
13914.95 314
13916.07 265
13917.18 278
13918.29 268
13919.41 270
13920.52 279
13921.63 258
13922.75 281
13923.86 293
13924.97 278
13926.09 285
13927.20 272
13928.31 284
13929.43 267
13930.54 253
13931.65 275
13932.77 263
13933.88 253
13934.99 262
13936.11 275
13937.22 262
13938.34 251
13939.45 282
13940.56 286
13941.68 279
13942.79 284
13943.91 252
13945.02 257
13946.13 261
13947.25 239
13948.36 251
13949.48 241
13950.59 270
13951.70 274
13952.82 291
13953.93 265
13955.05 244
13956.16 282
13957.28 274
13958.39 240
13959.51 267
13960.62 242
13961.74 263
13962.85 279
13963.97 249
13965.08 264
13966.20 235
13967.31 258
13968.43 259
13969.54 246
13970.66 249
13971.77 254
13972.89 269
13974.00 278
13975.12 263
13976.23 262
13977.35 264
13978.46 257
13979.58 264
13980.69 252
13981.81 259
13982.92 233
13984.04 245
13985.16 232
13986.27 267
13987.39 267
13988.50 258
13989.62 291
13990.74 257
13991.85 238
13992.97 267
13994.08 255
13995.20 242
13996.32 245
13997.43 243
13998.55 257
13999.66 271
14000.78 258
14001.90 270
14003.01 252
14004.13 249
14005.25 240
14006.36 257
14007.48 235
14008.60 277
14009.71 275
14010.83 281
14011.95 268
14013.06 262
14014.18 251
14015.30 280
14016.41 247
14017.53 236
14018.65 242
14019.76 247
14020.88 262
14022.00 242
14023.12 262
14024.23 277
14025.35 268
14026.47 275
14027.59 251
14028.70 260
14029.82 265
14030.94 274
14032.06 280
14033.17 261
14034.29 279
14035.41 296
14036.53 317
14037.64 250
14038.76 266
14039.88 295
14041.00 306
14042.11 270
14043.23 288
14044.35 284
14045.47 265
14046.59 284
14047.71 302
14048.82 311
14049.94 277
14051.06 276
14052.18 264
14053.30 300
14054.42 288
14055.53 318
14056.65 290
14057.77 299
14058.89 320
14060.01 328
14061.13 312
14062.25 331
14063.36 319
14064.48 316
14065.60 321
14066.72 337
14067.84 340
14068.96 313
14070.08 323
14071.20 333
14072.32 330
14073.44 316
14074.55 343
14075.67 336
14076.79 358
14077.91 325
14079.03 342
14080.15 365
14081.27 360
14082.39 365
14083.51 355
14084.63 370
14085.75 379
14086.87 392
14087.99 358
14089.11 371
14090.23 358
14091.35 384
14092.47 377
14093.59 395
14094.71 381
14095.83 357
14096.95 380
14098.07 352
14099.19 350
14100.31 356
14101.43 408
14102.55 344
14103.67 354
14104.79 325
14105.91 336
14107.03 317
14108.15 318
14109.27 334
14110.39 329
14111.51 294
14112.64 330
14113.76 317
14114.88 321
14116.00 293
14117.12 318
14118.24 289
14119.36 293
14120.48 309
14121.60 284
14122.72 289
14123.85 312
14124.97 303
14126.09 283
14127.21 312
14128.33 291
14129.45 289
14130.57 291
14131.70 313
14132.82 296
14133.94 278
14135.06 289
14136.18 272
14137.30 274
14138.43 281
14139.55 266
14140.67 292
14141.79 300
14142.91 280
14144.03 294
14145.16 261
14146.28 301
14147.40 249
14148.52 270
14149.65 285
14150.77 282
14151.89 268
14153.01 282
14154.13 249
14155.26 269
14156.38 307
14157.50 301
14158.62 275
14159.75 256
14160.87 285
14161.99 242
14163.12 282
14164.24 258
14165.36 262
14166.48 259
14167.61 273
14168.73 274
14169.85 273
14170.98 255
14172.10 258
14173.22 281
14174.35 247
14175.47 295
14176.59 278
14177.72 269
14178.84 246
14179.96 272
14181.09 266
14182.21 271
14183.33 267
14184.46 239
14185.58 283
14186.70 259
14187.83 237
14188.95 265
14190.07 268
14191.20 261
14192.32 265
14193.45 257
14194.57 276
14195.69 240
14196.82 251
14197.94 264
14199.07 274
14200.19 265
14201.32 280
14202.44 267
14203.56 268
14204.69 273
14205.81 251
14206.94 253
14208.06 244
14209.19 260
14210.31 237
14211.44 280
14212.56 246
14213.69 242
14214.81 265
14215.93 255
14217.06 248
14218.18 254
14219.31 251
14220.43 247
14221.56 242
14222.68 241
14223.81 226
14224.94 251
14226.06 267
14227.19 240
14228.31 256
14229.44 248
14230.56 278
14231.69 254
14232.81 242
14233.94 245
14235.06 248
14236.19 237
14237.32 249
14238.44 250
14239.57 270
14240.69 232
14241.82 213
14242.94 251
14244.07 242
14245.20 250
14246.32 217
14247.45 219
14248.57 225
14249.70 222
14250.83 218
14251.95 235
14253.08 245
14254.21 263
14255.33 247
14256.46 258
14257.59 223
14258.71 237
14259.84 239
14260.97 250
14262.09 232
14263.22 228
14264.35 238
14265.47 236
14266.60 255
14267.73 232
14268.85 260
14269.98 236
14271.11 245
14272.23 225
14273.36 227
14274.49 221
14275.62 232
14276.74 268
14277.87 228
14279.00 218
14280.12 221
14281.25 233
14282.38 219
14283.51 219
14284.63 221
14285.76 247
14286.89 203
14288.02 215
14289.15 230
14290.27 237
14291.40 224
14292.53 233
14293.66 227
14294.78 205
14295.91 233
14297.04 235
14298.17 240
14299.30 218
14300.42 219
14301.55 233
14302.68 258
14303.81 202
14304.94 221
14306.07 225
14307.19 227
14308.32 244
14309.45 246
14310.58 244
14311.71 228
14312.84 228
14313.97 214
14315.10 241
14316.22 239
14317.35 242
14318.48 232
14319.61 222
14320.74 248
14321.87 222
14323.00 222
14324.13 232
14325.26 231
14326.39 223
14327.51 201
14328.64 214
14329.77 219
14330.90 228
14332.03 198
14333.16 229
14334.29 226
14335.42 210
14336.55 221
14337.68 219
14338.81 233
14339.94 196
14341.07 216
14342.20 227
14343.33 249
14344.46 213
14345.59 234
14346.72 214
14347.85 211
14348.98 230
14350.11 212
14351.24 219
14352.37 205
14353.50 207
14354.63 220
14355.76 250
14356.89 195
14358.02 212
14359.15 228
14360.28 205
14361.41 215
14362.54 240
14363.67 217
14364.80 215
14365.94 194
14367.07 205
14368.20 200
14369.33 217
14370.46 210
14371.59 217
14372.72 210
14373.85 202
14374.98 220
14376.11 196
14377.25 217
14378.38 237
14379.51 208
14380.64 216
14381.77 209
14382.90 193
14384.03 237
14385.16 228
14386.30 207
14387.43 243
14388.56 230
14389.69 233
14390.82 244
14391.95 218
14393.09 219
14394.22 223
14395.35 230
14396.48 222
14397.61 231
14398.75 206
14399.88 214
14401.01 209
14402.14 220
14403.27 223
14404.41 206
14405.54 209
14406.67 231
14407.80 215
14408.94 224
14410.07 204
14411.20 203
14412.33 232
14413.47 255
14414.60 259
14415.73 219
14416.87 214
14418.00 221
14419.13 234
14420.26 218
14421.40 223
14422.53 229
14423.66 222
14424.80 261
14425.93 250
14427.06 211
14428.20 207
14429.33 242
14430.46 256
14431.59 240
14432.73 216
14433.86 230
14435.00 240
14436.13 251
14437.26 223
14438.40 261
14439.53 272
14440.66 230
14441.80 242
14442.93 247
14444.06 240
14445.20 236
14446.33 239
14447.47 267
14448.60 237
14449.73 255
14450.87 242
14452.00 244
14453.14 289
14454.27 252
14455.41 254
14456.54 252
14457.67 251
14458.81 257
14459.94 282
14461.08 263
14462.21 268
14463.35 266
14464.48 289
14465.62 282
14466.75 281
14467.89 280
14469.02 264
14470.15 267
14471.29 249
14472.42 277
14473.56 249
14474.69 289
14475.83 258
14476.96 260
14478.10 269
14479.24 249
14480.37 226
14481.51 267
14482.64 266
14483.78 255
14484.91 248
14486.05 269
14487.18 261
14488.32 232
14489.45 249
14490.59 256
14491.73 279
14492.86 251
14494.00 254
14495.13 255
14496.27 257
14497.40 236
14498.54 248
14499.68 262
14500.81 259
14501.95 268
14503.08 239
14504.22 259
14505.36 242
14506.49 239
14507.63 264
14508.77 266
14509.90 260
14511.04 257
14512.18 255
14513.31 256
14514.45 222
14515.58 231
14516.72 245
14517.86 244
14519.00 224
14520.13 241
14521.27 241
14522.41 235
14523.54 219
14524.68 243
14525.82 222
14526.95 206
14528.09 232
14529.23 235
14530.37 224
14531.50 204
14532.64 244
14533.78 227
14534.91 229
14536.05 227
14537.19 245
14538.33 250
14539.46 235
14540.60 224
14541.74 236
14542.88 239
14544.02 238
14545.15 241
14546.29 196
14547.43 232
14548.57 221
14549.70 247
14550.84 224
14551.98 209
14553.12 219
14554.26 238
14555.39 239
14556.53 221
14557.67 217
14558.81 205
14559.95 210
14561.09 213
14562.22 194
14563.36 209
14564.50 229
14565.64 227
14566.78 219
14567.92 209
14569.06 211
14570.20 204
14571.33 211
14572.47 206
14573.61 193
14574.75 218
14575.89 214
14577.03 211
14578.17 222
14579.31 242
14580.45 226
14581.59 202
14582.72 237
14583.86 222
14585.00 245
14586.14 225
14587.28 224
14588.42 213
14589.56 233
14590.70 221
14591.84 218
14592.98 218
14594.12 198
14595.26 226
14596.40 222
14597.54 211
14598.68 225
14599.82 238
14600.96 231
14602.10 226
14603.24 218
14604.38 224
14605.52 229
14606.66 233
14607.80 219
14608.94 213
14610.08 253
14611.22 198
14612.36 225
14613.50 235
14614.64 230
14615.78 233
14616.92 224
14618.06 223
14619.20 249
14620.34 239
14621.49 249
14622.63 251
14623.77 253
14624.91 231
14626.05 250
14627.19 253
14628.33 237
14629.47 254
14630.61 257
14631.75 232
14632.90 246
14634.04 222
14635.18 258
14636.32 222
14637.46 234
14638.60 229
14639.74 205
14640.88 214
14642.03 199
14643.17 209
14644.31 207
14645.45 223
14646.59 213
14647.73 216
14648.88 216
14650.02 226
14651.16 223
14652.30 227
14653.44 208
14654.59 191
14655.73 216
14656.87 240
14658.01 209
14659.16 192
14660.30 225
14661.44 199
14662.58 195
14663.72 203
14664.87 215
14666.01 207
14667.15 189
14668.29 203
14669.44 235
14670.58 221
14671.72 202
14672.87 220
14674.01 211
14675.15 214
14676.29 192
14677.44 213
14678.58 205
14679.72 202
14680.87 206
14682.01 204
14683.15 201
14684.30 205
14685.44 216
14686.58 196
14687.73 215
14688.87 192
14690.01 231
14691.16 199
14692.30 204
14693.44 206
14694.59 190
14695.73 202
14696.87 189
14698.02 189
14699.16 199
14700.30 188
14701.45 209
14702.59 204
14703.74 206
14704.88 180
14706.02 204
14707.17 217
14708.31 189
14709.46 218
14710.60 209
14711.75 196
14712.89 209
14714.03 193
14715.18 195
14716.32 185
14717.47 212
14718.61 212
14719.76 195
14720.90 205
14722.05 208
14723.19 198
14724.34 203
14725.48 184
14726.63 197
14727.77 193
14728.92 202
14730.06 207
14731.21 209
14732.35 186
14733.50 195
14734.64 195
14735.79 212
14736.93 200
14738.08 183
14739.22 203
14740.37 197
14741.51 189
14742.66 212
14743.80 186
14744.95 179
14746.09 179
14747.24 191
14748.39 189
14749.53 189
14750.68 187
14751.82 191
14752.97 193
14754.11 201
14755.26 187
14756.41 213
14757.55 189
14758.70 201
14759.85 194
14760.99 215
14762.14 210
14763.28 174
14764.43 177
14765.58 195
14766.72 204
14767.87 193
14769.02 179
14770.16 205
14771.31 206
14772.46 172
14773.60 179
14774.75 190
14775.90 210
14777.04 204
14778.19 219
14779.34 185
14780.48 176
14781.63 186
14782.78 189
14783.92 202
14785.07 192
14786.22 201
14787.37 184
14788.51 180
14789.66 165
14790.81 172
14791.96 189
14793.10 175
14794.25 169
14795.40 194
14796.54 187
14797.69 181
14798.84 188
14799.99 194
14801.14 199
14802.28 201
14803.43 186
14804.58 175
14805.73 189
14806.88 175
14808.02 183
14809.17 186
14810.32 178
14811.47 195
14812.62 184
14813.76 188
14814.91 206
14816.06 158
14817.21 182
14818.36 201
14819.51 188
14820.65 181
14821.80 182
14822.95 198
14824.10 195
14825.25 191
14826.40 201
14827.55 197
14828.69 163
14829.84 171
14830.99 188
14832.14 177
14833.29 194
14834.44 193
14835.59 183
14836.74 179
14837.89 193
14839.04 159
14840.19 167
14841.33 182
14842.48 197
14843.63 179
14844.78 178
14845.93 164
14847.08 176
14848.23 180
14849.38 176
14850.53 173
14851.68 183
14852.83 199
14853.98 180
14855.13 188
14856.28 195
14857.43 182
14858.58 184
14859.73 203
14860.88 173
14862.03 160
14863.18 156
14864.33 186
14865.48 186
14866.63 184
14867.78 165
14868.93 173
14870.08 169
14871.23 183
14872.38 178
14873.53 150
14874.68 177
14875.83 186
14876.98 202
14878.14 195
14879.29 177
14880.44 171
14881.59 179
14882.74 211
14883.89 168
14885.04 165
14886.19 187
14887.34 179
14888.49 164
14889.64 187
14890.80 192
14891.95 176
14893.10 178
14894.25 169
14895.40 180
14896.55 178
14897.70 178
14898.86 167
14900.01 181
14901.16 174
14902.31 179
14903.46 185
14904.61 167
14905.77 168
14906.92 174
14908.07 175
14909.22 191
14910.37 159
14911.53 173
14912.68 172
14913.83 152
14914.98 170
14916.13 178
14917.29 176
14918.44 155
14919.59 168
14920.74 173
14921.90 184
14923.05 191
14924.20 185
14925.35 177
14926.51 196
14927.66 162
14928.81 166
14929.96 181
14931.12 164
14932.27 185
14933.42 163
14934.57 178
14935.73 167
14936.88 191
14938.03 180
14939.19 183
14940.34 160
14941.49 166
14942.65 190
14943.80 169
14944.95 156
14946.11 198
14947.26 193
14948.41 180
14949.57 181
14950.72 188
14951.87 183
14953.03 183
14954.18 165
14955.33 162
14956.49 186
14957.64 174
14958.80 168
14959.95 185
14961.10 164
14962.26 167
14963.41 170
14964.57 174
14965.72 164
14966.87 179
14968.03 182
14969.18 162
14970.34 165
14971.49 166
14972.65 181
14973.80 193
14974.95 160
14976.11 174
14977.26 175
14978.42 161
14979.57 145
14980.73 190
14981.88 176
14983.04 162
14984.19 178
14985.35 183
14986.50 188
14987.66 193
14988.81 169
14989.97 190
14991.12 174
14992.28 162
14993.43 171
14994.59 184
14995.74 179
14996.90 166
14998.05 180
14999.21 182
15000.36 184
15001.52 150
15002.67 159
15003.83 191
15004.99 163
15006.14 166
15007.30 183
15008.45 173
15009.61 158
15010.76 157
15011.92 162
15013.08 159
15014.23 189
15015.39 192
15016.54 164
15017.70 164
15018.86 170
15020.01 172
15021.17 158
15022.32 169
15023.48 170
15024.64 188
15025.79 182
15026.95 172
15028.11 174
15029.26 160
15030.42 188
15031.58 166
15032.73 183
15033.89 168
15035.05 169
15036.20 162
15037.36 197
15038.52 175
15039.67 168
15040.83 168
15041.99 161
15043.15 173
15044.30 181
15045.46 168
15046.62 171
15047.77 167
15048.93 156
15050.09 182
15051.25 186
15052.40 163
15053.56 159
15054.72 173
15055.88 162
15057.03 173
15058.19 155
15059.35 154
15060.51 148
15061.66 160
15062.82 157
15063.98 165
15065.14 165
15066.30 166
15067.45 184
15068.61 175
15069.77 176
15070.93 169
15072.09 184
15073.24 178
15074.40 181
15075.56 164
15076.72 162
15077.88 174
15079.04 161
15080.20 163
15081.35 159
15082.51 166
15083.67 186
15084.83 175
15085.99 169
15087.15 146
15088.31 160
15089.46 181
15090.62 172
15091.78 167
15092.94 169
15094.10 154
15095.26 179
15096.42 156
15097.58 167
15098.74 165
15099.90 180
15101.06 153
15102.22 181
15103.37 145
15104.53 194
15105.69 186
15106.85 177
15108.01 171
15109.17 176
15110.33 170
15111.49 168
15112.65 150
15113.81 163
15114.97 160
15116.13 169
15117.29 159
15118.45 166
15119.61 172
15120.77 176
15121.93 172
15123.09 175
15124.25 191
15125.41 171
15126.57 170
15127.73 161
15128.89 178
15130.05 175
15131.21 163
15132.37 164
15133.53 157
15134.69 167
15135.86 173
15137.02 173
15138.18 150
15139.34 151
15140.50 169
15141.66 183
15142.82 169
15143.98 176
15145.14 168
15146.30 163
15147.46 156
15148.63 188
15149.79 160
15150.95 151
15152.11 169
15153.27 159
15154.43 174
15155.59 160
15156.75 179
15157.92 161
15159.08 178
15160.24 164
15161.40 162
15162.56 164
15163.72 157
15164.89 152
15166.05 150
15167.21 152
15168.37 169
15169.53 162
15170.69 163
15171.86 186
15173.02 169
15174.18 155
15175.34 143
15176.51 175
15177.67 153
15178.83 183
15179.99 168
15181.15 187
15182.32 170
15183.48 176
15184.64 178
15185.80 173
15186.97 185
15188.13 177
15189.29 183
15190.46 163
15191.62 173
15192.78 148
15193.94 172
15195.11 161
15196.27 173
15197.43 171
15198.60 159
15199.76 175
15200.92 168
15202.08 169
15203.25 168
15204.41 186
15205.57 168
15206.74 183
15207.90 171
15209.06 170
15210.23 184
15211.39 173
15212.56 175
15213.72 181
15214.88 205
15216.05 205
15217.21 189
15218.37 190
15219.54 157
15220.70 187
15221.87 181
15223.03 177
15224.19 189
15225.36 190
15226.52 175
15227.69 158
15228.85 161
15230.01 177
15231.18 184
15232.34 169
15233.51 178
15234.67 194
15235.84 179
15237.00 174
15238.16 167
15239.33 163
15240.49 182
15241.66 214
15242.82 167
15243.99 176
15245.15 160
15246.32 181
15247.48 164
15248.65 179
15249.81 184
15250.98 188
15252.14 172
15253.31 184
15254.47 176
15255.64 160
15256.80 171
15257.97 184
15259.13 189
15260.30 159
15261.46 159
15262.63 163
15263.80 156
15264.96 157
15266.13 172
15267.29 167
15268.46 159
15269.62 159
15270.79 164
15271.96 177
15273.12 155
15274.29 178
15275.45 185
15276.62 183
15277.79 157
15278.95 172
15280.12 170
15281.28 177
15282.45 184
15283.62 154
15284.78 160
15285.95 193
15287.12 160
15288.28 158
15289.45 165
15290.62 173
15291.78 168
15292.95 162
15294.12 161
15295.28 156
15296.45 172
15297.62 166
15298.78 179
15299.95 156
15301.12 176
15302.28 185
15303.45 200
15304.62 164
15305.78 158
15306.95 167
15308.12 157
15309.29 186
15310.45 156
15311.62 181
15312.79 176
15313.96 187
15315.12 171
15316.29 162
15317.46 186
15318.63 180
15319.79 171
15320.96 180
15322.13 175
15323.30 181
15324.46 165
15325.63 174
15326.80 167
15327.97 184
15329.14 175
15330.30 163
15331.47 174
15332.64 156
15333.81 167
15334.98 181
15336.14 184
15337.31 181
15338.48 171
15339.65 179
15340.82 182
15341.99 191
15343.16 171
15344.32 178
15345.49 181
15346.66 172
15347.83 193
15349.00 171
15350.17 190
15351.34 177
15352.51 156
15353.67 186
15354.84 172
15356.01 162
15357.18 165
15358.35 195
15359.52 186
15360.69 186
15361.86 169
15363.03 167
15364.20 181
15365.37 180
15366.54 201
15367.71 192
15368.87 188
15370.04 163
15371.21 173
15372.38 199
15373.55 193
15374.72 183
15375.89 187
15377.06 155
15378.23 155
15379.40 187
15380.57 170
15381.74 186
15382.91 178
15384.08 184
15385.25 170
15386.42 156
15387.59 182
15388.76 178
15389.93 167
15391.10 204
15392.27 160
15393.44 165
15394.62 173
15395.79 170
15396.96 173
15398.13 199
15399.30 177
15400.47 157
15401.64 167
15402.81 168
15403.98 159
15405.15 181
15406.32 189
15407.49 181
15408.66 178
15409.84 172
15411.01 154
15412.18 176
15413.35 161
15414.52 168
15415.69 174
15416.86 191
15418.03 161
15419.21 177
15420.38 168
15421.55 185
15422.72 174
15423.89 149
15425.06 167
15426.24 153
15427.41 178
15428.58 157
15429.75 176
15430.92 165
15432.09 184
15433.27 209
15434.44 167
15435.61 166
15436.78 167
15437.96 164
15439.13 167
15440.30 181
15441.47 171
15442.64 184
15443.82 157
15444.99 145
15446.16 156
15447.33 173
15448.51 165
15449.68 167
15450.85 170
15452.02 164
15453.20 166
15454.37 153
15455.54 168
15456.72 150
15457.89 141
15459.06 176
15460.23 175
15461.41 148
15462.58 142
15463.75 159
15464.93 144
15466.10 159
15467.27 159
15468.45 164
15469.62 156
15470.79 157
15471.97 176
15473.14 161
15474.31 149
15475.49 149
15476.66 163
15477.83 167
15479.01 164
15480.18 152
15481.36 155
15482.53 156
15483.70 169
15484.88 172
15486.05 184
15487.23 161
15488.40 147
15489.57 149
15490.75 181
15491.92 164
15493.10 158
15494.27 171
15495.44 170
15496.62 150
15497.79 168
15498.97 171
15500.14 167
15501.32 158
15502.49 178
15503.67 184
15504.84 164
15506.02 170
15507.19 164
15508.36 156
15509.54 175
15510.71 194
15511.89 171
15513.06 192
15514.24 168
15515.41 165
15516.59 157
15517.77 168
15518.94 169
15520.12 162
15521.29 162
15522.47 152
15523.64 158
15524.82 159
15525.99 168
15527.17 166
15528.34 159
15529.52 171
15530.69 174
15531.87 154
15533.05 154
15534.22 147
15535.40 172
15536.57 159
15537.75 155
15538.93 178
15540.10 145
15541.28 152
15542.45 168
15543.63 178
15544.81 171
15545.98 148
15547.16 171
15548.33 180
15549.51 156
15550.69 163
15551.86 157
15553.04 162
15554.22 182
15555.39 143
15556.57 164
15557.75 147
15558.92 157
15560.10 180
15561.28 169
15562.45 165
15563.63 174
15564.81 164
15565.99 163
15567.16 159
15568.34 164
15569.52 164
15570.69 176
15571.87 165
15573.05 175
15574.23 157
15575.40 156
15576.58 173
15577.76 200
15578.93 181
15580.11 161
15581.29 151
15582.47 162
15583.65 165
15584.82 175
15586.00 176
15587.18 163
15588.36 173
15589.53 170
15590.71 186
15591.89 184
15593.07 197
15594.25 172
15595.42 180
15596.60 185
15597.78 175
15598.96 177
15600.14 200
15601.32 187
15602.49 170
15603.67 173
15604.85 181
15606.03 181
15607.21 176
15608.39 185
15609.56 192
15610.74 176
15611.92 171
15613.10 195
15614.28 184
15615.46 185
15616.64 209
15617.82 199
15619.00 212
15620.17 185
15621.35 191
15622.53 184
15623.71 197
15624.89 184
15626.07 198
15627.25 177
15628.43 203
15629.61 199
15630.79 196
15631.97 199
15633.15 207
15634.33 183
15635.51 180
15636.69 198
15637.87 174
15639.05 199
15640.22 203
15641.40 193
15642.58 197
15643.76 228
15644.94 204
15646.12 185
15647.30 207
15648.48 192
15649.66 194
15650.85 174
15652.03 194
15653.21 184
15654.39 207
15655.57 190
15656.75 203
15657.93 199
15659.11 180
15660.29 178
15661.47 206
15662.65 186
15663.83 184
15665.01 199
15666.19 221
15667.37 202
15668.55 195
15669.73 182
15670.92 205
15672.10 205
15673.28 195
15674.46 206
15675.64 209
15676.82 166
15678.00 175
15679.18 192
15680.36 188
15681.55 181
15682.73 190
15683.91 196
15685.09 213
15686.27 174
15687.45 192
15688.63 192
15689.82 204
15691.00 187
15692.18 198
15693.36 173
15694.54 190
15695.73 172
15696.91 216
15698.09 191
15699.27 207
15700.45 187
15701.64 184
15702.82 201
15704.00 183
15705.18 193
15706.36 182
15707.55 212
15708.73 188
15709.91 197
15711.09 188
15712.28 173
15713.46 192
15714.64 207
15715.82 210
15717.01 222
15718.19 204
15719.37 198
15720.55 189
15721.74 171
15722.92 192
15724.10 189
15725.29 205
15726.47 216
15727.65 189
15728.84 187
15730.02 202
15731.20 194
15732.39 218
15733.57 190
15734.75 207
15735.94 208
15737.12 198
15738.30 218
15739.49 203
15740.67 204
15741.85 217
15743.04 246
15744.22 235
15745.40 210
15746.59 234
15747.77 230
15748.96 222
15750.14 237
15751.32 212
15752.51 198
15753.69 220
15754.88 226
15756.06 222
15757.24 215
15758.43 231
15759.61 225
15760.80 198
15761.98 178
15763.17 216
15764.35 211
15765.53 207
15766.72 202
15767.90 191
15769.09 182
15770.27 201
15771.46 210
15772.64 229
15773.83 202
15775.01 196
15776.20 195
15777.38 195
15778.57 185
15779.75 202
15780.94 187
15782.12 214
15783.31 232
15784.49 182
15785.68 194
15786.86 212
15788.05 203
15789.23 190
15790.42 193
15791.60 198
15792.79 187
15793.98 193
15795.16 172
15796.35 194
15797.53 186
15798.72 199
15799.90 204
15801.09 179
15802.28 175
15803.46 160
15804.65 165
15805.83 182
15807.02 182
15808.21 201
15809.39 194
15810.58 189
15811.76 185
15812.95 185
15814.14 178
15815.32 199
15816.51 199
15817.70 188
15818.88 177
15820.07 174
15821.26 171
15822.44 171
15823.63 172
15824.82 183
15826.00 175
15827.19 175
15828.38 188
15829.56 191
15830.75 181
15831.94 184
15833.12 180
15834.31 188
15835.50 172
15836.69 182
15837.87 203
15839.06 188
15840.25 199
15841.44 196
15842.62 168
15843.81 177
15845.00 193
15846.18 214
15847.37 197
15848.56 162
15849.75 170
15850.94 179
15852.12 180
15853.31 170
15854.50 179
15855.69 192
15856.87 192
15858.06 188
15859.25 166
15860.44 175
15861.63 166
15862.81 187
15864.00 192
15865.19 188
15866.38 189
15867.57 185
15868.76 202
15869.94 189
15871.13 175
15872.32 166
15873.51 192
15874.70 200
15875.89 182
15877.08 184
15878.26 226
15879.45 207
15880.64 199
15881.83 179
15883.02 186
15884.21 200
15885.40 202
15886.59 207
15887.78 184
15888.97 210
15890.15 204
15891.34 207
15892.53 213
15893.72 185
15894.91 199
15896.10 206
15897.29 189
15898.48 181
15899.67 198
15900.86 219
15902.05 184
15903.24 195
15904.43 204
15905.62 191
15906.81 185
15908.00 186
15909.19 192
15910.38 201
15911.57 204
15912.76 209
15913.95 201
15915.14 195
15916.33 230
15917.52 202
15918.71 201
15919.90 204
15921.09 211
15922.28 214
15923.47 195
15924.66 193
15925.85 200
15927.04 205
15928.23 221
15929.42 219
15930.61 210
15931.80 208
15932.99 182
15934.18 199
15935.38 205
15936.57 205
15937.76 195
15938.95 191
15940.14 213
15941.33 204
15942.52 179
15943.71 201
15944.90 195
15946.10 183
15947.29 166
15948.48 179
15949.67 186
15950.86 186
15952.05 180
15953.24 163
15954.44 174
15955.63 173
15956.82 176
15958.01 170
15959.20 159
15960.39 177
15961.59 180
15962.78 164
15963.97 166
15965.16 160
15966.35 168
15967.55 155
15968.74 155
15969.93 191
15971.12 180
15972.31 174
15973.51 151
15974.70 156
15975.89 158
15977.08 170
15978.28 176
15979.47 177
15980.66 174
15981.85 162
15983.05 156
15984.24 187
15985.43 180
15986.62 163
15987.82 161
15989.01 166
15990.20 166
15991.40 175
15992.59 154
15993.78 171
15994.98 155
15996.17 174
15997.36 175
15998.55 175
15999.75 152
16000.94 166
16002.13 175
16003.33 160
16004.52 167
16005.72 160
16006.91 156
16008.10 161
16009.30 163
16010.49 154
16011.68 149
16012.88 159
16014.07 164
16015.26 153
16016.46 153
16017.65 148
16018.85 166
16020.04 164
16021.23 159
16022.43 160
16023.62 159
16024.82 160
16026.01 167
16027.21 159
16028.40 146
16029.59 175
16030.79 157
16031.98 174
16033.18 154
16034.37 165
16035.57 157
16036.76 142
16037.96 146
16039.15 163
16040.35 159
16041.54 156
16042.73 146
16043.93 159
16045.12 157
16046.32 155
16047.51 168
16048.71 157
16049.91 160
16051.10 145
16052.30 144
16053.49 162
16054.69 136
16055.88 150
16057.08 171
16058.27 176
16059.47 170
16060.66 169
16061.86 166
16063.05 170
16064.25 167
16065.45 137
16066.64 142
16067.84 150
16069.03 191
16070.23 154
16071.42 156
16072.62 143
16073.82 171
16075.01 154
16076.21 162
16077.41 154
16078.60 157
16079.80 165
16080.99 163
16082.19 165
16083.39 167
16084.58 163
16085.78 138
16086.98 156
16088.17 143
16089.37 135
16090.57 160
16091.76 163
16092.96 154
16094.16 159
16095.35 165
16096.55 172
16097.75 162
16098.94 153
16100.14 144
16101.34 148
16102.53 144
16103.73 133
16104.93 166
16106.13 166
16107.32 132
16108.52 130
16109.72 148
16110.92 185
16112.11 178
16113.31 165
16114.51 148
16115.71 139
16116.90 162
16118.10 142
16119.30 141
16120.50 144
16121.69 154
16122.89 156
16124.09 163
16125.29 142
16126.49 156
16127.68 138
16128.88 153
16130.08 152
16131.28 162
16132.48 153
16133.67 160
16134.87 135
16136.07 143
16137.27 154
16138.47 142
16139.67 146
16140.86 164
16142.06 152
16143.26 146
16144.46 163
16145.66 142
16146.86 163
16148.06 145
16149.26 156
16150.45 166
16151.65 144
16152.85 158
16154.05 169
16155.25 162
16156.45 161
16157.65 161
16158.85 148
16160.05 150
16161.25 152
16162.45 142
16163.64 159
16164.84 164
16166.04 152
16167.24 146
16168.44 163
16169.64 155
16170.84 136
16172.04 159
16173.24 153
16174.44 144
16175.64 144
16176.84 153
16178.04 159
16179.24 146
16180.44 130
16181.64 164
16182.84 173
16184.04 157
16185.24 144
16186.44 149
16187.64 153
16188.84 161
16190.04 140
16191.24 147
16192.44 154
16193.64 143
16194.84 164
16196.04 137
16197.24 150
16198.44 147
16199.65 151
16200.85 173
16202.05 159
16203.25 160
16204.45 195
16205.65 152
16206.85 150
16208.05 146
16209.25 164
16210.45 178
16211.65 138
16212.86 145
16214.06 148
16215.26 153
16216.46 151
16217.66 146
16218.86 157
16220.06 163
16221.27 177
16222.47 165
16223.67 149
16224.87 152
16226.07 165
16227.27 162
16228.48 159
16229.68 148
16230.88 147
16232.08 143
16233.28 129
16234.48 130
16235.69 171
16236.89 158
16238.09 156
16239.29 154
16240.50 163
16241.70 152
16242.90 154
16244.10 157
16245.30 160
16246.51 162
16247.71 151
16248.91 162
16250.11 150
16251.32 148
16252.52 143
16253.72 166
16254.92 150
16256.13 157
16257.33 162
16258.53 169
16259.74 156
16260.94 164
16262.14 165
16263.35 140
16264.55 171
16265.75 163
16266.95 180
16268.16 171
16269.36 170
16270.56 158
16271.77 169
16272.97 166
16274.17 160
16275.38 157
16276.58 185
16277.79 167
16278.99 165
16280.19 164
16281.40 148
16282.60 161
16283.80 166
16285.01 173
16286.21 157
16287.42 181
16288.62 168
16289.82 169
16291.03 144
16292.23 179
16293.44 142
16294.64 161
16295.84 161
16297.05 176
16298.25 163
16299.46 163
16300.66 160
16301.87 148
16303.07 169
16304.27 158
16305.48 160
16306.68 162
16307.89 146
16309.09 152
16310.30 162
16311.50 158
16312.71 158
16313.91 141
16315.12 180
16316.32 149
16317.53 165
16318.73 155
16319.94 153
16321.14 150
16322.35 148
16323.55 157
16324.76 147
16325.96 160
16327.17 155
16328.38 156
16329.58 146
16330.79 153
16331.99 173
16333.20 160
16334.40 135
16335.61 138
16336.81 142
16338.02 145
16339.23 148
16340.43 139
16341.64 154
16342.84 155
16344.05 145
16345.26 125
16346.46 161
16347.67 134
16348.87 152
16350.08 140
16351.29 150
16352.49 169
16353.70 157
16354.91 152
16356.11 155
16357.32 155
16358.53 147
16359.73 140
16360.94 155
16362.15 145
16363.35 142
16364.56 154
16365.77 147
16366.97 174
16368.18 162
16369.39 164
16370.59 164
16371.80 148
16373.01 150
16374.21 143
16375.42 138
16376.63 146
16377.84 144
16379.04 129
16380.25 139
16381.46 146
16382.67 143
16383.87 151
16385.08 154
16386.29 153
16387.50 143
16388.70 165
16389.91 141
16391.12 154
16392.33 149
16393.53 156
16394.74 137
16395.95 138
16397.16 125
16398.37 142
16399.57 163
16400.78 159
16401.99 127
16403.20 155
16404.41 137
16405.62 145
16406.82 130
16408.03 157
16409.24 158
16410.45 160
16411.66 136
16412.87 141
16414.07 150
16415.28 145
16416.49 146
16417.70 150
16418.91 150
16420.12 120
16421.33 151
16422.54 139
16423.75 153
16424.95 144
16426.16 150
16427.37 133
16428.58 153
16429.79 146
16431.00 161
16432.21 148
16433.42 171
16434.63 133
16435.84 148
16437.05 147
16438.26 148
16439.47 156
16440.68 139
16441.88 135
16443.09 117
16444.30 141
16445.51 164
16446.72 133
16447.93 127
16449.14 124
16450.35 164
16451.56 148
16452.77 123
16453.98 148
16455.19 147
16456.40 139
16457.61 164
16458.82 129
16460.03 141
16461.24 122
16462.45 129
16463.67 149
16464.88 147
16466.09 140
16467.30 138
16468.51 138
16469.72 142
16470.93 131
16472.14 133
16473.35 166
16474.56 146
16475.77 140
16476.98 147
16478.19 124
16479.40 145
16480.62 156
16481.83 146
16483.04 142
16484.25 163
16485.46 148
16486.67 152
16487.88 130
16489.09 152
16490.31 153
16491.52 145
16492.73 155
16493.94 144
16495.15 145
16496.36 149
16497.57 136
16498.79 132
16500.00 130
16501.21 134
16502.42 140
16503.63 134
16504.85 131
16506.06 139
16507.27 140
16508.48 134
16509.69 130
16510.91 145
16512.12 146
16513.33 133
16514.54 125
16515.76 143
16516.97 129
16518.18 115
16519.39 136
16520.60 151
16521.82 147
16523.03 138
16524.24 134
16525.46 129
16526.67 139
16527.88 138
16529.09 147
16530.31 153
16531.52 120
16532.73 132
16533.95 136
16535.16 154
16536.37 139
16537.58 134
16538.80 144
16540.01 136
16541.22 127
16542.44 144
16543.65 144
16544.86 157
16546.08 156
16547.29 146
16548.50 143
16549.72 151
16550.93 138
16552.15 136
16553.36 164
16554.57 145
16555.79 131
16557.00 156
16558.21 137
16559.43 124
16560.64 117
16561.86 142
16563.07 128
16564.28 144
16565.50 139
16566.71 133
16567.93 133
16569.14 135
16570.36 140
16571.57 129
16572.78 135
16574.00 149
16575.21 141
16576.43 149
16577.64 137
16578.86 117
16580.07 151
16581.29 157
16582.50 150
16583.72 159
16584.93 144
16586.15 115
16587.36 149
16588.58 128
16589.79 131
16591.01 136
16592.22 152
16593.44 127
16594.65 159
16595.87 143
16597.08 136
16598.30 148
16599.51 130
16600.73 138
16601.94 135
16603.16 142
16604.37 144
16605.59 120
16606.81 138
16608.02 150
16609.24 137
16610.45 126
16611.67 131
16612.89 138
16614.10 120
16615.32 135
16616.53 153
16617.75 136
16618.97 133
16620.18 140
16621.40 153
16622.61 138
16623.83 144
16625.05 139
16626.26 141
16627.48 152
16628.70 143
16629.91 127
16631.13 127
16632.35 116
16633.56 138
16634.78 146
16636.00 150
16637.21 156
16638.43 136
16639.65 129
16640.86 128
16642.08 152
16643.30 137
16644.51 136
16645.73 134
16646.95 149
16648.17 135
16649.38 153
16650.60 138
16651.82 130
16653.03 130
16654.25 146
16655.47 153
16656.69 141
16657.90 140
16659.12 144
16660.34 138
16661.56 145
16662.77 139
16663.99 124
16665.21 127
16666.43 152
16667.65 134
16668.86 129
16670.08 126
16671.30 121
16672.52 126
16673.74 131
16674.95 140
16676.17 136
16677.39 123
16678.61 137
16679.83 126
16681.05 122
16682.26 117
16683.48 141
16684.70 140
16685.92 126
16687.14 133
16688.36 150
16689.58 129
16690.79 122
16692.01 135
16693.23 128
16694.45 141
16695.67 130
16696.89 134
16698.11 130
16699.33 130
16700.55 139
16701.76 131
16702.98 134
16704.20 141
16705.42 135
16706.64 141
16707.86 134
16709.08 130
16710.30 143
16711.52 145
16712.74 131
16713.96 135
16715.18 148
16716.40 135
16717.62 143
16718.84 131
16720.06 137
16721.28 130
16722.50 149
16723.72 149
16724.94 135
16726.16 135
16727.38 109
16728.60 139
16729.82 140
16731.04 134
16732.26 137
16733.48 134
16734.70 130
16735.92 135
16737.14 128
16738.36 137
16739.58 151
16740.80 133
16742.02 143
16743.24 151
16744.46 135
16745.68 129
16746.90 134
16748.12 127
16749.35 134
16750.57 139
16751.79 125
16753.01 112
16754.23 128
16755.45 121
16756.67 129
16757.89 112
16759.11 118
16760.33 120
16761.56 134
16762.78 125
16764.00 140
16765.22 143
16766.44 128
16767.66 119
16768.88 142
16770.11 144
16771.33 118
16772.55 123
16773.77 130
16774.99 143
16776.22 127
16777.44 126
16778.66 149
16779.88 128
16781.10 137
16782.33 140
16783.55 135
16784.77 134
16785.99 137
16787.21 125
16788.44 139
16789.66 146
16790.88 123
16792.10 129
16793.33 124
16794.55 115
16795.77 139
16796.99 128
16798.22 133
16799.44 121
16800.66 136
16801.88 144
16803.11 137
16804.33 132
16805.55 140
16806.78 144
16808.00 138
16809.22 137
16810.44 144
16811.67 147
16812.89 130
16814.11 139
16815.34 135
16816.56 138
16817.78 122
16819.01 124
16820.23 131
16821.45 122
16822.68 135
16823.90 130
16825.13 146
16826.35 135
16827.57 134
16828.80 126
16830.02 132
16831.24 134
16832.47 135
16833.69 142
16834.92 140
16836.14 124
16837.36 125
16838.59 136
16839.81 142
16841.04 132
16842.26 139
16843.48 129
16844.71 121
16845.93 144
16847.16 137
16848.38 148
16849.61 138
16850.83 152
16852.06 131
16853.28 126
16854.51 129
16855.73 139
16856.95 126
16858.18 124
16859.40 136
16860.63 144
16861.85 146
16863.08 129
16864.30 146
16865.53 139
16866.75 132
16867.98 135
16869.21 142
16870.43 152
16871.66 141
16872.88 126
16874.11 150
16875.33 154
16876.56 135
16877.78 119
16879.01 147
16880.23 146
16881.46 134
16882.69 142
16883.91 137
16885.14 143
16886.36 135
16887.59 132
16888.81 135
16890.04 143
16891.27 126
16892.49 134
16893.72 138
16894.94 144
16896.17 149
16897.40 139
16898.62 133
16899.85 144
16901.08 141
16902.30 146
16903.53 115
16904.76 115
16905.98 136
16907.21 129
16908.44 137
16909.66 135
16910.89 128
16912.12 125
16913.34 151
16914.57 148
16915.80 139
16917.02 114
16918.25 125
16919.48 150
16920.70 132
16921.93 125
16923.16 131
16924.39 133
16925.61 125
16926.84 134
16928.07 129
16929.30 143
16930.52 123
16931.75 129
16932.98 156
16934.21 135
16935.43 136
16936.66 134
16937.89 147
16939.12 135
16940.34 140
16941.57 151
16942.80 141
16944.03 149
16945.26 123
16946.48 113
16947.71 144
16948.94 134
16950.17 135
16951.40 141
16952.62 145
16953.85 140
16955.08 142
16956.31 135
16957.54 115
16958.77 125
16959.99 138
16961.22 147
16962.45 124
16963.68 145
16964.91 154
16966.14 148
16967.37 137
16968.60 124
16969.82 143
16971.05 149
16972.28 128
16973.51 125
16974.74 127
16975.97 144
16977.20 119
16978.43 137
16979.66 152
16980.89 120
16982.11 137
16983.34 140
16984.57 139
16985.80 124
16987.03 126
16988.26 132
16989.49 129
16990.72 134
16991.95 118
16993.18 124
16994.41 128
16995.64 139
16996.87 150
16998.10 124
16999.33 112
17000.56 141
17001.79 127
17003.02 125
17004.25 133
17005.48 130
17006.71 143
17007.94 126
17009.17 145
17010.40 141
17011.63 139
17012.86 141
17014.09 125
17015.32 144
17016.55 128
17017.78 117
17019.01 139
17020.25 133
17021.48 120
17022.71 131
17023.94 113
17025.17 137
17026.40 119
17027.63 127
17028.86 129
17030.09 134
17031.32 135
17032.55 131
17033.79 111
17035.02 117
17036.25 133
17037.48 141
17038.71 126
17039.94 112
17041.17 139
17042.41 120
17043.64 131
17044.87 124
17046.10 136
17047.33 135
17048.56 131
17049.80 132
17051.03 130
17052.26 127
17053.49 120
17054.72 129
17055.95 135
17057.19 122
17058.42 117
17059.65 134
17060.88 122
17062.12 143
17063.35 132
17064.58 127
17065.81 126
17067.04 146
17068.28 122
17069.51 134
17070.74 123
17071.97 136
17073.21 127
17074.44 137
17075.67 123
17076.90 134
17078.14 148
17079.37 120
17080.60 140
17081.84 119
17083.07 138
17084.30 142
17085.54 123
17086.77 125
17088.00 128
17089.23 113
17090.47 130
17091.70 124
17092.93 117
17094.17 122
17095.40 117
17096.63 114
17097.87 121
17099.10 131
17100.34 122
17101.57 137
17102.80 138
17104.04 135
17105.27 139
17106.50 127
17107.74 128
17108.97 127
17110.21 144
17111.44 134
17112.67 129
17113.91 122
17115.14 131
17116.38 117
17117.61 120
17118.84 128
17120.08 122
17121.31 137
17122.55 112
17123.78 134
17125.02 134
17126.25 115
17127.48 132
17128.72 127
17129.95 121
17131.19 119
17132.42 119
17133.66 109
17134.89 115
17136.13 140
17137.36 111
17138.60 127
17139.83 128
17141.07 128
17142.30 128
17143.54 136
17144.77 122
17146.01 123
17147.24 118
17148.48 110
17149.71 124
17150.95 138
17152.19 130
17153.42 113
17154.66 121
17155.89 111
17157.13 124
17158.36 129
17159.60 130
17160.83 127
17162.07 112
17163.31 120
17164.54 114
17165.78 129
17167.01 127
17168.25 141
17169.49 124
17170.72 124
17171.96 127
17173.19 132
17174.43 118
17175.67 133
17176.90 115
17178.14 120
17179.38 117
17180.61 123
17181.85 123
17183.09 131
17184.32 131
17185.56 121
17186.80 104
17188.03 117
17189.27 114
17190.51 125
17191.74 129
17192.98 124
17194.22 137
17195.45 121
17196.69 123
17197.93 129
17199.16 124
17200.40 120
17201.64 121
17202.88 115
17204.11 122
17205.35 123
17206.59 127
17207.83 124
17209.06 110
17210.30 135
17211.54 119
17212.78 129
17214.01 129
17215.25 113
17216.49 129
17217.73 116
17218.96 116
17220.20 134
17221.44 128
17222.68 110
17223.92 114
17225.15 113
17226.39 120
17227.63 145
17228.87 128
17230.11 122
17231.35 105
17232.58 127
17233.82 132
17235.06 127
17236.30 131
17237.54 119
17238.78 130
17240.01 113
17241.25 115
17242.49 117
17243.73 139
17244.97 121
17246.21 124
17247.45 147
17248.69 133
17249.93 114
17251.16 130
17252.40 116
17253.64 112
17254.88 120
17256.12 121
17257.36 132
17258.60 116
17259.84 121
17261.08 128
17262.32 133
17263.56 140
17264.80 146
17266.04 130
17267.28 117
17268.51 132
17269.75 127
17270.99 149
17272.23 128
17273.47 133
17274.71 122
17275.95 143
17277.19 126
17278.43 123
17279.67 117
17280.91 130
17282.15 130
17283.39 128
17284.63 128
17285.87 131
17287.11 122
17288.35 120
17289.60 114
17290.84 124
17292.08 115
17293.32 143
17294.56 149
17295.80 123
17297.04 112
17298.28 130
17299.52 125
17300.76 111
17302.00 105
17303.24 118
17304.48 143
17305.72 115
17306.96 119
17308.21 123
17309.45 113
17310.69 133
17311.93 106
17313.17 129
17314.41 107
17315.65 140
17316.89 141
17318.14 119
17319.38 116
17320.62 127
17321.86 124
17323.10 125
17324.34 114
17325.59 131
17326.83 124
17328.07 119
17329.31 127
17330.55 135
17331.79 143
17333.04 117
17334.28 115
17335.52 131
17336.76 115
17338.00 119
17339.25 121
17340.49 111
17341.73 125
17342.97 111
17344.22 127
17345.46 128
17346.70 102
17347.94 129
17349.19 125
17350.43 143
17351.67 129
17352.91 131
17354.16 107
17355.40 125
17356.64 138
17357.88 137
17359.13 119
17360.37 128
17361.61 114
17362.86 118
17364.10 118
17365.34 114
17366.58 118
17367.83 126
17369.07 131
17370.31 110
17371.56 113
17372.80 119
17374.04 126
17375.29 108
17376.53 113
17377.78 118
17379.02 105
17380.26 129
17381.51 107
17382.75 125
17383.99 111
17385.24 128
17386.48 143
17387.72 134
17388.97 119
17390.21 110
17391.46 125
17392.70 112
17393.94 106
17395.19 115
17396.43 108
17397.68 113
17398.92 122
17400.17 114
17401.41 125
17402.65 102
17403.90 116
17405.14 126
17406.39 127
17407.63 127
17408.88 118
17410.12 105
17411.37 119
17412.61 104
17413.86 115
17415.10 106
17416.35 129
17417.59 129
17418.84 123
17420.08 132
17421.33 131
17422.57 136
17423.82 121
17425.06 126
17426.31 104
17427.55 114
17428.80 111
17430.04 99
17431.29 105
17432.53 104
17433.78 123
17435.03 131
17436.27 111
17437.52 108
17438.76 116
17440.01 125
17441.25 130
17442.50 134
17443.75 117
17444.99 113
17446.24 103
17447.48 140
17448.73 106
17449.98 104
17451.22 104
17452.47 140
17453.71 127
17454.96 121
17456.21 140
17457.45 122
17458.70 114
17459.95 124
17461.19 122
17462.44 108
17463.69 115
17464.93 132
17466.18 127
17467.43 124
17468.67 110
17469.92 117
17471.17 121
17472.41 113
17473.66 116
17474.91 115
17476.15 126
17477.40 116
17478.65 119
17479.90 104
17481.14 109
17482.39 114
17483.64 128
17484.88 119
17486.13 105
17487.38 111
17488.63 117
17489.87 103
17491.12 122
17492.37 119
17493.62 127
17494.86 114
17496.11 112
17497.36 123
17498.61 110
17499.86 119
17501.10 117
17502.35 120
17503.60 122
17504.85 117
17506.10 122
17507.34 136
17508.59 122
17509.84 120
17511.09 124
17512.34 126
17513.59 116
17514.83 123
17516.08 118
17517.33 135
17518.58 121
17519.83 117
17521.08 115
17522.33 119
17523.57 117
17524.82 126
17526.07 114
17527.32 109
17528.57 129
17529.82 113
17531.07 124
17532.32 119
17533.57 106
17534.82 132
17536.06 118
17537.31 115
17538.56 128
17539.81 123
17541.06 127
17542.31 119
17543.56 119
17544.81 116
17546.06 127
17547.31 146
17548.56 104
17549.81 127
17551.06 143
17552.31 127
17553.56 111
17554.81 128
17556.06 119
17557.31 125
17558.56 126
17559.81 137
17561.06 115
17562.31 111
17563.56 114
17564.81 113
17566.06 121
17567.31 109
17568.56 128
17569.81 111
17571.06 131
17572.31 115
17573.56 108
17574.81 103
17576.06 117
17577.31 119
17578.56 104
17579.81 113
17581.06 110
17582.31 123
17583.57 128
17584.82 106
17586.07 110
17587.32 128
17588.57 143
17589.82 130
17591.07 130
17592.32 124
17593.57 108
17594.83 128
17596.08 112
17597.33 104
17598.58 109
17599.83 125
17601.08 121
17602.33 139
17603.59 124
17604.84 125
17606.09 133
17607.34 142
17608.59 134
17609.84 117
17611.10 116
17612.35 126
17613.60 128
17614.85 115
17616.10 117
17617.36 127
17618.61 126
17619.86 112
17621.11 114
17622.36 105
17623.62 120
17624.87 110
17626.12 126
17627.37 115
17628.63 111
17629.88 122
17631.13 131
17632.38 117
17633.64 114
17634.89 120
17636.14 132
17637.39 126
17638.65 109
17639.90 140
17641.15 131
17642.41 124
17643.66 114
17644.91 127
17646.17 145
17647.42 127
17648.67 127
17649.92 131
17651.18 125
17652.43 112
17653.68 114
17654.94 125
17656.19 124
17657.44 118
17658.70 125
17659.95 112
17661.21 116
17662.46 124
17663.71 125
17664.97 130
17666.22 118
17667.47 121
17668.73 128
17669.98 106
17671.24 104
17672.49 134
17673.74 124
17675.00 120
17676.25 108
17677.51 127
17678.76 121
17680.02 128
17681.27 120
17682.52 118
17683.78 99
17685.03 98
17686.29 121
17687.54 133
17688.80 113
17690.05 113
17691.31 121
17692.56 129
17693.82 107
17695.07 119
17696.32 127
17697.58 111
17698.83 130
17700.09 118
17701.34 113
17702.60 114
17703.86 104
17705.11 121
17706.37 104
17707.62 121
17708.88 114
17710.13 111
17711.39 120
17712.64 134
17713.90 133
17715.15 133
17716.41 109
17717.66 129
17718.92 115
17720.18 126
17721.43 108
17722.69 115
17723.94 108
17725.20 118
17726.45 114
17727.71 103
17728.97 120
17730.22 114
17731.48 108
17732.74 123
17733.99 130
17735.25 126
17736.50 128
17737.76 114
17739.02 114
17740.27 123
17741.53 130
17742.79 120
17744.04 116
17745.30 126
17746.56 112
17747.81 117
17749.07 107
17750.33 115
17751.58 119
17752.84 127
17754.10 125
17755.35 105
17756.61 111
17757.87 121
17759.12 125
17760.38 100
17761.64 115
17762.90 122
17764.15 132
17765.41 104
17766.67 123
17767.93 105
17769.18 114
17770.44 126
17771.70 123
17772.96 108
17774.21 121
17775.47 120
17776.73 143
17777.99 120
17779.24 112
17780.50 119
17781.76 134
17783.02 120
17784.28 102
17785.53 121
17786.79 110
17788.05 101
17789.31 104
17790.57 120
17791.82 107
17793.08 123
17794.34 118
17795.60 122
17796.86 111
17798.12 93
17799.37 115
17800.63 111
17801.89 113
17803.15 113
17804.41 116
17805.67 113
17806.93 102
17808.19 126
17809.44 117
17810.70 110
17811.96 127
17813.22 110
17814.48 114
17815.74 112
17817.00 105
17818.26 133
17819.52 126
17820.78 120
17822.04 120
17823.29 110
17824.55 99
17825.81 112
17827.07 117
17828.33 116
17829.59 102
17830.85 107
17832.11 97
17833.37 122
17834.63 118
17835.89 107
17837.15 126
17838.41 130
17839.67 117
17840.93 101
17842.19 108
17843.45 100
17844.71 131
17845.97 124
17847.23 135
17848.49 113
17849.75 125
17851.01 134
17852.27 124
17853.53 101
17854.79 108
17856.05 129
17857.31 120
17858.57 97
17859.84 112
17861.10 123
17862.36 107
17863.62 124
17864.88 112
17866.14 141
17867.40 111
17868.66 114
17869.92 101
17871.18 122
17872.44 109
17873.71 124
17874.97 120
17876.23 128
17877.49 131
17878.75 103
17880.01 117
17881.27 114
17882.53 113
17883.80 132
17885.06 119
17886.32 102
17887.58 128
17888.84 121
17890.10 125
17891.37 117
17892.63 120
17893.89 104
17895.15 126
17896.41 111
17897.67 110
17898.94 123
17900.20 117
17901.46 120
17902.72 101
17903.99 117
17905.25 112
17906.51 139
17907.77 111
17909.03 127
17910.30 93
17911.56 116
17912.82 119
17914.08 110
17915.35 109
17916.61 97
17917.87 106
17919.14 102
17920.40 102
17921.66 102
17922.92 122
17924.19 132
17925.45 118
17926.71 110
17927.98 102
17929.24 103
17930.50 113
17931.76 120
17933.03 112
17934.29 100
17935.55 123
17936.82 122
17938.08 97
17939.34 111
17940.61 118
17941.87 97
17943.14 99
17944.40 119
17945.66 114
17946.93 110
17948.19 112
17949.45 111
17950.72 109
17951.98 137
17953.25 119
17954.51 112
17955.77 118
17957.04 112
17958.30 110
17959.57 104
17960.83 107
17962.09 97
17963.36 104
17964.62 112
17965.89 114
17967.15 104
17968.42 124
17969.68 119
17970.95 119
17972.21 119
17973.47 122
17974.74 118
17976.00 123
17977.27 132
17978.53 110
17979.80 107
17981.06 116
17982.33 107
17983.59 102
17984.86 114
17986.12 109
17987.39 106
17988.65 107
17989.92 126
17991.18 97
17992.45 108
17993.71 112
17994.98 102
17996.25 121
17997.51 95
17998.78 108
18000.04 99
18001.31 122
18002.57 128
18003.84 113
18005.10 115
18006.37 121
18007.64 110
18008.90 101
18010.17 106
18011.43 121
18012.70 109
18013.97 116
18015.23 106
18016.50 122
18017.76 102
18019.03 113
18020.30 118
18021.56 114
18022.83 112
18024.10 112
18025.36 102
18026.63 103
18027.90 129
18029.16 113
18030.43 112
18031.70 110
18032.96 111
18034.23 114
18035.50 113
18036.76 108
18038.03 115
18039.30 111
18040.56 123
18041.83 109
18043.10 130
18044.37 133
18045.63 117
18046.90 120
18048.17 109
18049.43 122
18050.70 108
18051.97 117
18053.24 107
18054.50 86
18055.77 104
18057.04 95
18058.31 111
18059.57 111
18060.84 121
18062.11 117
18063.38 109
18064.65 112
18065.91 121
18067.18 115
18068.45 113
18069.72 106
18070.98 111
18072.25 106
18073.52 125
18074.79 89
18076.06 94
18077.33 128
18078.59 118
18079.86 109
18081.13 105
18082.40 116
18083.67 111
18084.94 117
18086.21 115
18087.47 121
18088.74 117
18090.01 105
18091.28 109
18092.55 133
18093.82 106
18095.09 102
18096.36 120
18097.62 118
18098.89 110
18100.16 99
18101.43 99
18102.70 110
18103.97 121
18105.24 113
18106.51 126
18107.78 109
18109.05 107
18110.32 120
18111.59 105
18112.86 110
18114.13 113
18115.40 112
18116.66 103
18117.93 101
18119.20 110
18120.47 112
18121.74 111
18123.01 120
18124.28 120
18125.55 136
18126.82 115
18128.09 121
18129.36 112
18130.63 102
18131.90 116
18133.17 121
18134.44 116
18135.71 119
18136.99 98
18138.26 98
18139.53 120
18140.80 117
18142.07 120
18143.34 106
18144.61 104
18145.88 99
18147.15 114
18148.42 109
18149.69 126
18150.96 109
18152.23 108
18153.50 120
18154.78 105
18156.05 100
18157.32 108
18158.59 124
18159.86 90
18161.13 114
18162.40 119
18163.67 113
18164.94 113
18166.22 105
18167.49 92
18168.76 109
18170.03 120
18171.30 127
18172.57 111
18173.85 108
18175.12 101
18176.39 114
18177.66 114
18178.93 104
18180.20 102
18181.48 113
18182.75 128
18184.02 101
18185.29 109
18186.56 115
18187.84 109
18189.11 115
18190.38 109
18191.65 118
18192.93 115
18194.20 118
18195.47 111
18196.74 106
18198.02 99
18199.29 114
18200.56 112
18201.83 128
18203.11 107
18204.38 108
18205.65 98
18206.92 121
18208.20 99
18209.47 110
18210.74 104
18212.02 119
18213.29 100
18214.56 121
18215.84 108
18217.11 110
18218.38 103
18219.65 109
18220.93 113
18222.20 109
18223.47 115
18224.75 91
18226.02 91
18227.30 109
18228.57 114
18229.84 101
18231.12 121
18232.39 96
18233.66 109
18234.94 112
18236.21 99
18237.48 112
18238.76 114
18240.03 113
18241.31 109
18242.58 103
18243.86 78
18245.13 96
18246.40 105
18247.68 111
18248.95 94
18250.23 128
18251.50 90
18252.77 117
18254.05 116
18255.32 105
18256.60 121
18257.87 103
18259.15 125
18260.42 112
18261.70 111
18262.97 110
18264.25 111
18265.52 102
18266.80 108
18268.07 110
18269.35 120
18270.62 101
18271.90 111
18273.17 112
18274.45 99
18275.72 107
18277.00 117
18278.27 113
18279.55 110
18280.82 103
18282.10 87
18283.37 116
18284.65 106
18285.93 112
18287.20 97
18288.48 109
18289.75 96
18291.03 108
18292.30 100
18293.58 95
18294.86 99
18296.13 95
18297.41 115
18298.68 119
18299.96 106
18301.24 103
18302.51 108
18303.79 110
18305.06 118
18306.34 93
18307.62 117
18308.89 112
18310.17 111
18311.45 122
18312.72 91
18314.00 100
18315.28 104
18316.55 122
18317.83 104
18319.11 109
18320.38 108
18321.66 111
18322.94 88
18324.21 104
18325.49 98
18326.77 92
18328.04 105
18329.32 108
18330.60 123
18331.88 100
18333.15 99
18334.43 113
18335.71 126
18336.98 110
18338.26 121
18339.54 115
18340.82 104
18342.09 107
18343.37 108
18344.65 108
18345.93 97
18347.20 93
18348.48 120
18349.76 117
18351.04 110
18352.32 100
18353.59 113
18354.87 117
18356.15 108
18357.43 98
18358.71 100
18359.98 115
18361.26 112
18362.54 113
18363.82 105
18365.10 112
18366.38 117
18367.65 130
18368.93 104
18370.21 106
18371.49 105
18372.77 103
18374.05 104
18375.33 105
18376.60 110
18377.88 111
18379.16 114
18380.44 118
18381.72 119
18383.00 99
18384.28 101
18385.56 109
18386.84 99
18388.11 104
18389.39 92
18390.67 100
18391.95 116
18393.23 102
18394.51 92
18395.79 119
18397.07 100
18398.35 118
18399.63 110
18400.91 99
18402.19 106
18403.47 90
18404.75 100
18406.03 117
18407.31 117
18408.59 101
18409.87 109
18411.15 121
18412.43 111
18413.71 104
18414.99 102
18416.27 109
18417.55 100
18418.83 105
18420.11 113
18421.39 97
18422.67 106
18423.95 108
18425.23 103
18426.51 100
18427.79 93
18429.07 94
18430.35 118
18431.63 100
18432.91 99
18434.19 111
18435.47 115
18436.75 104
18438.04 102
18439.32 98
18440.60 95
18441.88 100
18443.16 104
18444.44 114
18445.72 96
18447.00 97
18448.28 119
18449.57 96
18450.85 101
18452.13 104
18453.41 100
18454.69 129
18455.97 99
18457.25 99
18458.54 128
18459.82 101
18461.10 89
18462.38 95
18463.66 103
18464.94 97
18466.23 100
18467.51 91
18468.79 110
18470.07 105
18471.35 99
18472.64 110
18473.92 110
18475.20 110
18476.48 108
18477.76 104
18479.05 100
18480.33 96
18481.61 115
18482.89 116
18484.18 111
18485.46 105
18486.74 110
18488.02 110
18489.31 91
18490.59 97
18491.87 91
18493.15 107
18494.44 110
18495.72 114
18497.00 105
18498.29 95
18499.57 87
18500.85 113
18502.13 122
18503.42 91
18504.70 94
18505.98 112
18507.27 103
18508.55 114
18509.83 102
18511.12 100
18512.40 121
18513.68 112
18514.97 108
18516.25 90
18517.54 88
18518.82 99
18520.10 100
18521.39 95
18522.67 76
18523.95 90
18525.24 116
18526.52 115
18527.81 100
18529.09 119
18530.37 108
18531.66 113
18532.94 121
18534.23 104
18535.51 96
18536.79 111
18538.08 111
18539.36 108
18540.65 112
18541.93 100
18543.22 114
18544.50 119
18545.79 102
18547.07 85
18548.36 111
18549.64 103
18550.92 133
18552.21 116
18553.49 109
18554.78 98
18556.06 110
18557.35 86
18558.63 108
18559.92 102
18561.20 102
18562.49 90
18563.77 126
18565.06 102
18566.35 117
18567.63 100
18568.92 99
18570.20 110
18571.49 112
18572.77 122
18574.06 110
18575.34 112
18576.63 103
18577.92 113
18579.20 99
18580.49 126
18581.77 105
18583.06 121
18584.34 107
18585.63 102
18586.92 108
18588.20 123
18589.49 115
18590.77 100
18592.06 107
18593.35 97
18594.63 96
18595.92 102
18597.21 127
18598.49 112
18599.78 101
18601.07 99
18602.35 113
18603.64 102
18604.93 105
18606.21 111
18607.50 121
18608.79 107
18610.07 91
18611.36 110
18612.65 113
18613.93 114
18615.22 86
18616.51 136
18617.79 112
18619.08 132
18620.37 100
18621.66 110
18622.94 108
18624.23 110
18625.52 117
18626.80 99
18628.09 103
18629.38 100
18630.67 107
18631.95 93
18633.24 101
18634.53 105
18635.82 113
18637.11 98
18638.39 118
18639.68 85
18640.97 109
18642.26 100
18643.54 123
18644.83 102
18646.12 99
18647.41 95
18648.70 99
18649.99 115
18651.27 107
18652.56 114
18653.85 107
18655.14 118
18656.43 95
18657.72 131
18659.00 80
18660.29 120
18661.58 93
18662.87 104
18664.16 112
18665.45 103
18666.74 99
18668.02 117
18669.31 105
18670.60 97
18671.89 92
18673.18 112
18674.47 114
18675.76 98
18677.05 106
18678.34 112
18679.63 97
18680.92 107
18682.20 103
18683.49 97
18684.78 91
18686.07 108
18687.36 115
18688.65 93
18689.94 105
18691.23 102
18692.52 92
18693.81 97
18695.10 97
18696.39 110
18697.68 97
18698.97 118
18700.26 109
18701.55 119
18702.84 104
18704.13 117
18705.42 108
18706.71 95
18708.00 103
18709.29 103
18710.58 110
18711.87 98
18713.16 102
18714.45 92
18715.74 118
18717.03 97
18718.32 118
18719.61 107
18720.90 120
18722.20 112
18723.49 95
18724.78 105
18726.07 108
18727.36 94
18728.65 110
18729.94 111
18731.23 95
18732.52 115
18733.81 97
18735.10 107
18736.40 95
18737.69 111
18738.98 98
18740.27 109
18741.56 110
18742.85 103
18744.14 98
18745.43 115
18746.73 99
18748.02 106
18749.31 93
18750.60 85
18751.89 93
18753.18 101
18754.48 109
18755.77 98
18757.06 110
18758.35 116
18759.64 133
18760.94 110
18762.23 102
18763.52 105
18764.81 115
18766.10 117
18767.40 106
18768.69 100
18769.98 99
18771.27 116
18772.57 113
18773.86 103
18775.15 104
18776.44 120
18777.74 108
18779.03 109
18780.32 99
18781.61 107
18782.91 105
18784.20 101
18785.49 124
18786.79 114
18788.08 106
18789.37 95
18790.66 105
18791.96 93
18793.25 106
18794.54 114
18795.84 102
18797.13 107
18798.42 108
18799.72 86
18801.01 109
18802.30 106
18803.60 109
18804.89 101
18806.18 92
18807.48 123
18808.77 111
18810.07 106
18811.36 86
18812.65 101
18813.95 103
18815.24 108
18816.53 105
18817.83 124
18819.12 91
18820.42 114
18821.71 94
18823.00 105
18824.30 109
18825.59 113
18826.89 101
18828.18 106
18829.48 114
18830.77 96
18832.07 105
18833.36 91
18834.65 99
18835.95 83
18837.24 113
18838.54 117
18839.83 119
18841.13 89
18842.42 108
18843.72 93
18845.01 101
18846.31 101
18847.60 107
18848.90 102
18850.19 88
18851.49 101
18852.78 74
18854.08 112
18855.37 95
18856.67 112
18857.96 98
18859.26 106
18860.55 96
18861.85 120
18863.15 91
18864.44 105
18865.74 103
18867.03 121
18868.33 100
18869.62 91
18870.92 98
18872.22 82
18873.51 121
18874.81 91
18876.10 116
18877.40 97
18878.70 109
18879.99 93
18881.29 107
18882.58 92
18883.88 109
18885.18 116
18886.47 105
18887.77 105
18889.07 98
18890.36 122
18891.66 95
18892.95 113
18894.25 97
18895.55 99
18896.84 96
18898.14 104
18899.44 96
18900.73 105
18902.03 86
18903.33 108
18904.63 116
18905.92 115
18907.22 103
18908.52 116
18909.81 108
18911.11 86
18912.41 101
18913.71 110
18915.00 118
18916.30 89
18917.60 96
18918.89 80
18920.19 92
18921.49 94
18922.79 110
18924.09 91
18925.38 93
18926.68 92
18927.98 105
18929.28 105
18930.57 94
18931.87 114
18933.17 101
18934.47 113
18935.77 111
18937.06 93
18938.36 85
18939.66 94
18940.96 99
18942.26 97
18943.55 92
18944.85 95
18946.15 102
18947.45 108
18948.75 107
18950.05 74
18951.35 104
18952.64 91
18953.94 109
18955.24 90
18956.54 118
18957.84 96
18959.14 106
18960.44 90
18961.74 104
18963.03 86
18964.33 94
18965.63 98
18966.93 105
18968.23 103
18969.53 87
18970.83 89
18972.13 102
18973.43 112
18974.73 114
18976.03 117
18977.33 100
18978.62 108
18979.92 102
18981.22 111
18982.52 94
18983.82 112
18985.12 95
18986.42 95
18987.72 110
18989.02 112
18990.32 92
18991.62 102
18992.92 114
18994.22 92
18995.52 99
18996.82 94
18998.12 103
18999.42 98
19000.72 112
19002.02 78
19003.32 102
19004.62 81
19005.92 91
19007.22 95
19008.53 96
19009.83 107
19011.13 103
19012.43 106
19013.73 95
19015.03 104
19016.33 102
19017.63 120
19018.93 107
19020.23 119
19021.53 98
19022.83 108
19024.13 107
19025.44 106
19026.74 127
19028.04 103
19029.34 112
19030.64 89
19031.94 108
19033.24 90
19034.54 93
19035.85 111
19037.15 99
19038.45 95
19039.75 101
19041.05 105
19042.35 92
19043.66 90
19044.96 110
19046.26 112
19047.56 107
19048.86 112
19050.16 91
19051.47 108
19052.77 105
19054.07 90
19055.37 87
19056.67 98
19057.98 87
19059.28 100
19060.58 93
19061.88 104
19063.19 106
19064.49 99
19065.79 123
19067.09 92
19068.40 95
19069.70 103
19071.00 104
19072.30 107
19073.61 101
19074.91 100
19076.21 91
19077.52 88
19078.82 104
19080.12 90
19081.42 115
19082.73 102
19084.03 94
19085.33 93
19086.64 105
19087.94 105
19089.24 107
19090.55 118
19091.85 91
19093.15 91
19094.46 106
19095.76 85
19097.06 86
19098.37 90
19099.67 108
19100.97 104
19102.28 119
19103.58 91
19104.89 114
19106.19 106
19107.49 96
19108.80 116
19110.10 90
19111.40 100
19112.71 95
19114.01 112
19115.32 104
19116.62 87
19117.93 102
19119.23 108
19120.53 104
19121.84 105
19123.14 105
19124.45 113
19125.75 107
19127.06 95
19128.36 104
19129.67 93
19130.97 90
19132.28 97
19133.58 87
19134.88 98
19136.19 78
19137.49 109
19138.80 91
19140.10 101
19141.41 92
19142.71 77
19144.02 81
19145.32 82
19146.63 95
19147.94 104
19149.24 108
19150.55 87
19151.85 101
19153.16 106
19154.46 100
19155.77 103
19157.07 99
19158.38 97
19159.68 108
19160.99 88
19162.30 97
19163.60 101
19164.91 96
19166.21 84
19167.52 117
19168.83 85
19170.13 99
19171.44 102
19172.74 121
19174.05 102
19175.36 99
19176.66 104
19177.97 106
19179.27 102
19180.58 93
19181.89 87
19183.19 108
19184.50 100
19185.81 114
19187.11 109
19188.42 102
19189.73 102
19191.03 96
19192.34 99
19193.65 100
19194.95 89
19196.26 106
19197.57 110
19198.87 93
19200.18 89
19201.49 94
19202.80 116
19204.10 105
19205.41 119
19206.72 121
19208.03 101
19209.33 98
19210.64 103
19211.95 115
19213.25 98
19214.56 94
19215.87 106
19217.18 108
19218.49 103
19219.79 104
19221.10 109
19222.41 104
19223.72 98
19225.02 91
19226.33 106
19227.64 100
19228.95 100
19230.26 90
19231.56 102
19232.87 100
19234.18 86
19235.49 87
19236.80 104
19238.11 109
19239.41 102
19240.72 112
19242.03 111
19243.34 101
19244.65 118
19245.96 118
19247.26 99
19248.57 102
19249.88 102
19251.19 93
19252.50 108
19253.81 90
19255.12 99
19256.43 101
19257.74 107
19259.04 98
19260.35 115
19261.66 110
19262.97 96
19264.28 75
19265.59 108
19266.90 117
19268.21 102
19269.52 102
19270.83 100
19272.14 94
19273.45 105
19274.76 91
19276.07 83
19277.38 95
19278.69 115
19279.99 105
19281.30 103
19282.61 95
19283.92 87
19285.23 103
19286.54 114
19287.85 80
19289.16 88
19290.47 108
19291.78 98
19293.09 98
19294.40 90
19295.72 105
19297.03 94
19298.34 111
19299.65 81
19300.96 100
19302.27 100
19303.58 95
19304.89 105
19306.20 71
19307.51 99
19308.82 91
19310.13 105
19311.44 108
19312.75 85
19314.06 90
19315.37 100
19316.69 96
19318.00 88
19319.31 95
19320.62 100
19321.93 126
19323.24 104
19324.55 111
19325.86 94
19327.18 103
19328.49 96
19329.80 111
19331.11 93
19332.42 90
19333.73 96
19335.04 96
19336.36 95
19337.67 93
19338.98 104
19340.29 104
19341.60 95
19342.91 107
19344.23 101
19345.54 103
19346.85 102
19348.16 108
19349.47 111
19350.79 102
19352.10 83
19353.41 108
19354.72 91
19356.04 90
19357.35 99
19358.66 98
19359.97 99
19361.29 109
19362.60 86
19363.91 90
19365.22 100
19366.54 89
19367.85 90
19369.16 90
19370.47 89
19371.79 81
19373.10 89
19374.41 89
19375.73 99
19377.04 97
19378.35 98
19379.67 111
19380.98 91
19382.29 84
19383.60 107
19384.92 93
19386.23 95
19387.54 95
19388.86 91
19390.17 110
19391.49 94
19392.80 98
19394.11 92
19395.43 89
19396.74 90
19398.05 107
19399.37 102
19400.68 106
19402.00 97
19403.31 101
19404.62 96
19405.94 96
19407.25 86
19408.57 87
19409.88 111
19411.19 102
19412.51 104
19413.82 90
19415.14 93
19416.45 98
19417.77 88
19419.08 106
19420.39 102
19421.71 79
19423.02 89
19424.34 89
19425.65 90
19426.97 105
19428.28 93
19429.60 108
19430.91 88
19432.23 84
19433.54 99
19434.86 102
19436.17 91
19437.49 111
19438.80 94
19440.12 105
19441.43 88
19442.75 87
19444.06 92
19445.38 108
19446.69 94
19448.01 90
19449.32 104
19450.64 96
19451.96 110
19453.27 83
19454.59 83
19455.90 88
19457.22 109
19458.53 110
19459.85 95
19461.17 95
19462.48 101
19463.80 95
19465.11 90
19466.43 97
19467.75 91
19469.06 106
19470.38 91
19471.69 111
19473.01 96
19474.33 98
19475.64 72
19476.96 104
19478.28 95
19479.59 89
19480.91 90
19482.23 106
19483.54 107
19484.86 107
19486.18 97
19487.49 94
19488.81 102
19490.13 86
19491.44 105
19492.76 98
19494.08 98
19495.39 87
19496.71 85
19498.03 102
19499.35 98
19500.66 93
19501.98 109
19503.30 96
19504.61 101
19505.93 100
19507.25 96
19508.57 103
19509.88 92
19511.20 95
19512.52 73
19513.84 97
19515.15 83
19516.47 104
19517.79 105
19519.11 89
19520.43 73
19521.74 101
19523.06 107
19524.38 95
19525.70 103
19527.02 94
19528.33 113
19529.65 84
19530.97 101
19532.29 98
19533.61 108
19534.93 105
19536.24 99
19537.56 103
19538.88 103
19540.20 96
19541.52 116
19542.84 120
19544.16 99
19545.47 108
19546.79 112
19548.11 102
19549.43 92
19550.75 114
19552.07 93
19553.39 87
19554.71 96
19556.03 108
19557.34 92
19558.66 91
19559.98 92
19561.30 101
19562.62 100
19563.94 90
19565.26 107
19566.58 92
19567.90 98
19569.22 100
19570.54 90
19571.86 93
19573.18 101
19574.50 100
19575.82 102
19577.14 99
19578.46 101
19579.78 97
19581.10 109
19582.42 81
19583.74 103
19585.06 98
19586.38 99
19587.70 99
19589.02 93
19590.34 106
19591.66 96
19592.98 106
19594.30 87
19595.62 114
19596.94 109
19598.26 104
19599.58 96
19600.90 110
19602.22 79
19603.54 100
19604.86 101
19606.18 101
19607.50 96
19608.82 87
19610.15 95
19611.47 111
19612.79 112
19614.11 96
19615.43 88
19616.75 85
19618.07 85
19619.39 89
19620.71 103
19622.04 87
19623.36 81
19624.68 100
19626.00 110
19627.32 111
19628.64 108
19629.96 104
19631.29 101
19632.61 91
19633.93 90
19635.25 86
19636.57 92
19637.89 95
19639.22 91
19640.54 104
19641.86 99
19643.18 90
19644.50 94
19645.83 91
19647.15 98
19648.47 105
19649.79 98
19651.12 98
19652.44 109
19653.76 87
19655.08 100
19656.40 90
19657.73 89
19659.05 103
19660.37 110
19661.70 85
19663.02 96
19664.34 104
19665.66 98
19666.99 98
19668.31 78
19669.63 101
19670.95 101
19672.28 91
19673.60 91
19674.92 118
19676.25 106
19677.57 100
19678.89 83
19680.22 111
19681.54 93
19682.86 106
19684.19 98
19685.51 86
19686.83 96
19688.16 98
19689.48 85
19690.80 103
19692.13 90
19693.45 84
19694.78 102
19696.10 86
19697.42 95
19698.75 86
19700.07 106
19701.39 98
19702.72 91
19704.04 99
19705.37 85
19706.69 98
19708.02 97
19709.34 97
19710.66 96
19711.99 106
19713.31 95
19714.64 115
19715.96 89
19717.29 89
19718.61 86
19719.93 107
19721.26 97
19722.58 96
19723.91 105
19725.23 85
19726.56 107
19727.88 85
19729.21 99
19730.53 98
19731.86 113
19733.18 111
19734.51 89
19735.83 93
19737.16 96
19738.48 101
19739.81 85
19741.13 93
19742.46 114
19743.78 113
19745.11 83
19746.44 110
19747.76 104
19749.09 98
19750.41 93
19751.74 86
19753.06 94
19754.39 99
19755.72 98
19757.04 90
19758.37 100
19759.69 97
19761.02 96
19762.34 81
19763.67 97
19765.00 90
19766.32 110
19767.65 95
19768.98 96
19770.30 83
19771.63 92
19772.95 95
19774.28 89
19775.61 104
19776.93 94
19778.26 96
19779.59 103
19780.91 93
19782.24 79
19783.57 95
19784.89 89
19786.22 102
19787.55 99
19788.87 115
19790.20 84
19791.53 86
19792.86 83
19794.18 98
19795.51 108
19796.84 92
19798.16 92
19799.49 91
19800.82 88
19802.15 109
19803.47 103
19804.80 85
19806.13 88
19807.46 84
19808.78 93
19810.11 97
19811.44 98
19812.77 87
19814.09 112
19815.42 84
19816.75 92
19818.08 93
19819.41 103
19820.73 96
19822.06 91
19823.39 105
19824.72 83
19826.05 99
19827.37 105
19828.70 89
19830.03 93
19831.36 97
19832.69 101
19834.02 94
19835.34 97
19836.67 102
19838.00 88
19839.33 89
19840.66 99
19841.99 82
19843.32 93
19844.64 84
19845.97 102
19847.30 85
19848.63 106
19849.96 103
19851.29 103
19852.62 88
19853.95 105
19855.28 86
19856.60 103
19857.93 102
19859.26 100
19860.59 96
19861.92 96
19863.25 101
19864.58 83
19865.91 100
19867.24 103
19868.57 106
19869.90 84
19871.23 90
19872.56 89
19873.89 103
19875.22 111
19876.55 80
19877.88 87
19879.21 78
19880.54 93
19881.87 110
19883.20 98
19884.53 85
19885.86 100
19887.19 107
19888.52 92
19889.85 90
19891.18 91
19892.51 103
19893.84 121
19895.17 98
19896.50 106
19897.83 96
19899.16 100
19900.49 110
19901.82 104
19903.15 97
19904.48 88
19905.81 109
19907.15 88
19908.48 104
19909.81 92
19911.14 96
19912.47 96
19913.80 107
19915.13 93
19916.46 108
19917.79 96
19919.13 109
19920.46 105
19921.79 116
19923.12 93
19924.45 82
19925.78 97
19927.11 104
19928.45 101
19929.78 81
19931.11 109
19932.44 84
19933.77 98
19935.10 87
19936.44 98
19937.77 93
19939.10 109
19940.43 112
19941.76 88
19943.10 85
19944.43 73
19945.76 107
19947.09 87
19948.42 97
19949.76 85
19951.09 92
19952.42 87
19953.75 106
19955.09 97
19956.42 91
19957.75 88
19959.08 99
19960.42 91
19961.75 80
19963.08 78
19964.41 100
19965.75 94
19967.08 92
19968.41 103
19969.75 86
19971.08 97
19972.41 79
19973.74 94
19975.08 100
19976.41 106
19977.74 98
19979.08 106
19980.41 102
19981.74 100
19983.08 83
19984.41 105
19985.74 98
19987.08 76
19988.41 84
19989.75 96
19991.08 98
19992.41 101
19993.75 99
19995.08 90
19996.41 96
19997.75 101
19999.08 101
20000.42 105
20001.75 88
20003.08 80
20004.42 102
20005.75 95
20007.09 86
20008.42 91
20009.75 92
20011.09 89
20012.42 89
20013.76 96
20015.09 99
20016.43 98
20017.76 94
20019.10 119
20020.43 117
20021.76 106
20023.10 100
20024.43 102
20025.77 94
20027.10 97
20028.44 90
20029.77 96
20031.11 87
20032.44 93
20033.78 105
20035.11 86
20036.45 91
20037.78 101
20039.12 99
20040.46 99
20041.79 105
20043.13 92
20044.46 107
20045.80 108
20047.13 93
20048.47 92
20049.80 91
20051.14 107
20052.47 85
20053.81 101
20055.15 97
20056.48 96
20057.82 81
20059.15 102
20060.49 95
20061.83 89
20063.16 86
20064.50 102
20065.83 99
20067.17 87
20068.51 99
20069.84 98
20071.18 100
20072.52 81
20073.85 116
20075.19 76
20076.52 93
20077.86 85
20079.20 112
20080.53 106
20081.87 115
20083.21 83
20084.54 98
20085.88 96
20087.22 76
20088.56 101
20089.89 89
20091.23 96
20092.57 102
20093.90 107
20095.24 98
20096.58 102
20097.91 92
20099.25 95
20100.59 94
20101.93 103
20103.26 106
20104.60 103
20105.94 89
20107.28 92
20108.61 102
20109.95 95
20111.29 87
20112.63 91
20113.96 94
20115.30 100
20116.64 91
20117.98 80
20119.32 89
20120.65 97
20121.99 105
20123.33 98
20124.67 100
20126.01 89
