# Supplementary material for: MALDI-TOF MS typing enables the classification of brewing yeasts of the genus Saccharomyces to major beer styles
Source: PLoS One. 2017 Aug 9;12(8):e0181694. doi: 10.1371/journal.pone.0181694 (PMC5549903; doi:10.1371/journal.pone.0181694)
Supplement: S17 File — The directory includes 90 raw files and was zipped to “.zip”; the folder has three strains with 30 spectra per strain; S1 Text explains the raw files with an example and Table 1 represents the yeast strains used within the experiment. (ZIP) [file pone.0181694.s020.zip › 49-51/30813-PIBA124-Lag-Lag-Lag-YPG-18h-E-E_2016-10-04_10_0_G12_1.dat]

1998.43 2218
1998.85 2162
1999.27 2230
1999.69 2300
2000.11 2328
2000.54 2266
2000.96 2311
2001.38 2150
2001.80 2111
2002.23 2022
2002.65 2026
2003.07 2059
2003.49 2087
2003.92 2100
2004.34 2175
2004.76 2213
2005.18 2240
2005.61 2106
2006.03 2176
2006.45 2079
2006.87 2148
2007.30 2218
2007.72 2053
2008.14 2112
2008.57 2136
2008.99 2112
2009.41 2097
2009.84 2028
2010.26 1949
2010.68 1982
2011.11 1979
2011.53 2102
2011.95 1994
2012.38 2005
2012.80 2029
2013.22 2029
2013.65 2104
2014.07 2186
2014.49 2172
2014.92 2149
2015.34 2189
2015.77 2353
2016.19 2494
2016.61 2371
2017.04 2366
2017.46 2343
2017.89 2466
2018.31 2405
2018.73 2271
2019.16 2225
2019.58 2222
2020.01 2246
2020.43 2238
2020.85 2218
2021.28 2177
2021.70 2162
2022.13 2071
2022.55 1965
2022.98 2060
2023.40 2143
2023.83 2063
2024.25 2034
2024.68 2075
2025.10 2007
2025.53 1996
2025.95 1979
2026.38 1841
2026.80 1887
2027.23 1888
2027.65 1982
2028.08 1993
2028.50 2025
2028.93 2066
2029.35 1916
2029.78 1858
2030.20 2005
2030.63 2111
2031.05 2113
2031.48 2093
2031.90 2096
2032.33 2061
2032.75 2026
2033.18 1997
2033.61 2058
2034.03 2043
2034.46 2061
2034.88 1937
2035.31 2036
2035.74 2041
2036.16 2067
2036.59 2086
2037.01 2003
2037.44 1922
2037.87 1988
2038.29 2104
2038.72 2081
2039.14 2008
2039.57 2084
2040.00 2033
2040.42 1982
2040.85 1986
2041.28 2137
2041.70 2110
2042.13 2101
2042.56 2097
2042.98 2053
2043.41 2139
2043.84 2234
2044.26 2256
2044.69 2182
2045.12 2114
2045.54 2116
2045.97 2086
2046.40 2047
2046.82 2014
2047.25 2105
2047.68 2006
2048.11 2038
2048.53 2115
2048.96 2024
2049.39 2031
2049.82 2027
2050.24 1989
2050.67 1991
2051.10 2091
2051.53 2008
2051.95 1983
2052.38 2099
2052.81 2185
2053.24 2066
2053.66 2122
2054.09 2178
2054.52 2228
2054.95 2340
2055.38 2301
2055.80 2268
2056.23 2389
2056.66 2415
2057.09 2289
2057.52 2229
2057.94 2251
2058.37 2278
2058.80 2273
2059.23 2205
2059.66 2043
2060.09 2121
2060.51 2198
2060.94 2048
2061.37 2045
2061.80 2218
2062.23 2250
2062.66 2253
2063.09 2343
2063.52 2352
2063.94 2320
2064.37 2465
2064.80 2526
2065.23 2351
2065.66 2210
2066.09 2295
2066.52 2183
2066.95 2236
2067.38 2244
2067.81 2128
2068.24 2131
2068.66 1929
2069.09 1969
2069.52 2038
2069.95 2072
2070.38 2003
2070.81 1977
2071.24 1931
2071.67 2079
2072.10 2233
2072.53 2196
2072.96 2243
2073.39 2190
2073.82 2165
2074.25 2217
2074.68 2299
2075.11 2221
2075.54 2242
2075.97 2161
2076.40 2214
2076.83 2256
2077.26 2267
2077.69 2334
2078.12 2408
2078.55 2411
2078.98 2378
2079.41 2444
2079.84 2340
2080.27 2379
2080.70 2371
2081.14 2331
2081.57 2387
2082.00 2250
2082.43 2186
2082.86 2077
2083.29 2084
2083.72 2023
2084.15 2075
2084.58 2094
2085.01 2043
2085.44 2103
2085.88 2087
2086.31 2059
2086.74 1996
2087.17 1968
2087.60 2029
2088.03 1984
2088.46 2056
2088.89 2034
2089.33 2028
2089.76 2135
2090.19 2052
2090.62 2074
2091.05 2053
2091.48 2030
2091.92 2109
2092.35 2172
2092.78 2007
2093.21 1974
2093.64 1978
2094.07 2002
2094.51 2035
2094.94 2044
2095.37 1933
2095.80 1924
2096.24 1916
2096.67 1913
2097.10 1916
2097.53 2013
2097.96 1921
2098.40 1888
2098.83 1913
2099.26 2019
2099.69 1993
2100.13 1860
2100.56 1981
2100.99 1886
2101.43 1968
2101.86 1954
2102.29 1938
2102.72 1924
2103.16 1994
2103.59 2034
2104.02 2115
2104.46 2110
2104.89 2044
2105.32 2024
2105.76 2010
2106.19 2077
2106.62 2131
2107.05 2151
2107.49 2122
2107.92 2072
2108.36 2068
2108.79 2069
2109.22 2018
2109.66 1986
2110.09 1997
2110.52 2107
2110.96 2064
2111.39 1942
2111.82 2030
2112.26 2044
2112.69 1969
2113.13 2033
2113.56 2010
2113.99 1997
2114.43 1920
2114.86 1934
2115.30 1882
2115.73 1851
2116.16 1893
2116.60 1801
2117.03 1782
2117.47 1820
2117.90 1880
2118.34 1891
2118.77 1910
2119.21 1903
2119.64 1928
2120.07 1999
2120.51 1973
2120.94 2021
2121.38 1992
2121.81 2066
2122.25 2089
2122.68 2122
2123.12 2076
2123.55 1947
2123.99 2043
2124.42 1951
2124.86 1998
2125.29 1965
2125.73 2054
2126.16 2128
2126.60 2095
2127.04 2151
2127.47 2265
2127.91 2364
2128.34 2338
2128.78 2453
2129.21 2420
2129.65 2386
2130.08 2487
2130.52 2326
2130.96 2204
2131.39 2141
2131.83 2099
2132.26 2099
2132.70 2103
2133.14 2064
2133.57 2149
2134.01 2144
2134.44 1957
2134.88 2002
2135.32 2017
2135.75 1998
2136.19 1988
2136.62 1989
2137.06 1928
2137.50 1957
2137.93 1951
2138.37 1936
2138.81 1948
2139.24 1942
2139.68 2002
2140.12 1912
2140.55 1835
2140.99 1929
2141.43 1990
2141.86 1868
2142.30 1830
2142.74 1873
2143.18 1829
2143.61 1917
2144.05 1984
2144.49 1932
2144.92 2137
2145.36 2143
2145.80 2183
2146.24 2240
2146.67 2364
2147.11 2474
2147.55 2565
2147.99 2821
2148.42 2916
2148.86 2878
2149.30 2858
2149.74 2850
2150.17 2757
2150.61 2598
2151.05 2551
2151.49 2501
2151.92 2283
2152.36 2141
2152.80 2129
2153.24 2182
2153.68 2208
2154.11 2168
2154.55 2087
2154.99 2081
2155.43 2079
2155.87 2119
2156.31 2093
2156.74 2094
2157.18 2078
2157.62 2232
2158.06 2159
2158.50 2006
2158.94 2071
2159.38 2145
2159.81 2006
2160.25 2030
2160.69 2132
2161.13 2108
2161.57 1991
2162.01 2083
2162.45 2096
2162.89 2078
2163.33 2122
2163.76 2159
2164.20 2182
2164.64 2125
2165.08 2145
2165.52 2207
2165.96 2260
2166.40 2160
2166.84 2231
2167.28 2290
2167.72 2275
2168.16 2391
2168.60 2326
2169.04 2249
2169.48 2336
2169.92 2270
2170.36 2264
2170.80 2276
2171.24 2324
2171.68 2278
2172.12 2314
2172.56 2258
2173.00 2414
2173.44 2525
2173.88 2658
2174.32 2620
2174.76 2544
2175.20 2548
2175.64 2634
2176.08 2600
2176.52 2538
2176.96 2442
2177.40 2412
2177.84 2465
2178.28 2373
2178.72 2269
2179.16 2248
2179.60 2246
2180.04 2272
2180.48 2206
2180.92 2169
2181.37 2015
2181.81 1938
2182.25 2033
2182.69 2070
2183.13 2008
2183.57 1924
2184.01 1837
2184.45 2050
2184.89 2185
2185.34 2143
2185.78 2139
2186.22 2188
2186.66 2236
2187.10 2304
2187.54 2294
2187.98 2325
2188.43 2268
2188.87 2288
2189.31 2273
2189.75 2193
2190.19 2192
2190.63 2239
2191.08 2353
2191.52 2283
2191.96 2262
2192.40 2318
2192.84 2360
2193.29 2275
2193.73 2398
2194.17 2507
2194.61 2431
2195.05 2358
2195.50 2420
2195.94 2366
2196.38 2258
2196.82 2252
2197.27 2105
2197.71 2117
2198.15 2116
2198.59 2150
2199.04 2102
2199.48 1979
2199.92 2231
2200.37 2160
2200.81 2103
2201.25 2176
2201.69 2274
2202.14 2215
2202.58 2198
2203.02 2204
2203.47 2315
2203.91 2350
2204.35 2335
2204.80 2321
2205.24 2280
2205.68 2296
2206.13 2312
2206.57 2336
2207.01 2345
2207.46 2352
2207.90 2294
2208.34 2182
2208.79 2231
2209.23 2372
2209.67 2360
2210.12 2354
2210.56 2325
2211.01 2281
2211.45 2246
2211.89 2266
2212.34 2316
2212.78 2216
2213.23 2090
2213.67 2174
2214.11 2208
2214.56 2156
2215.00 2179
2215.45 2121
2215.89 2025
2216.34 2025
2216.78 2035
2217.22 1996
2217.67 2135
2218.11 2133
2218.56 2119
2219.00 2197
2219.45 2185
2219.89 2131
2220.34 2283
2220.78 2416
2221.23 2564
2221.67 2438
2222.12 2458
2222.56 2525
2223.01 2630
2223.45 2626
2223.90 2693
2224.34 2699
2224.79 2757
2225.23 2690
2225.68 2654
2226.12 2677
2226.57 2688
2227.01 2643
2227.46 2593
2227.91 2636
2228.35 2666
2228.80 2679
2229.24 2757
2229.69 2793
2230.13 2767
2230.58 2841
2231.03 2863
2231.47 2914
2231.92 2802
2232.36 2715
2232.81 2632
2233.26 2608
2233.70 2512
2234.15 2424
2234.59 2511
2235.04 2433
2235.49 2222
2235.93 2156
2236.38 2215
2236.83 2301
2237.27 2399
2237.72 2398
2238.17 2273
2238.61 2186
2239.06 2237
2239.51 2294
2239.95 2141
2240.40 2198
2240.85 2121
2241.29 2147
2241.74 1995
2242.19 1971
2242.63 1982
2243.08 1963
2243.53 2031
2243.98 2096
2244.42 2140
2244.87 2146
2245.32 1991
2245.76 2056
2246.21 1985
2246.66 2058
2247.11 2109
2247.55 2091
2248.00 2173
2248.45 2141
2248.90 2158
2249.35 2246
2249.79 2258
2250.24 2200
2250.69 2204
2251.14 2391
2251.58 2352
2252.03 2331
2252.48 2140
2252.93 2293
2253.38 2335
2253.82 2324
2254.27 2226
2254.72 2210
2255.17 2226
2255.62 2150
2256.07 2134
2256.51 2161
2256.96 2104
2257.41 2069
2257.86 2184
2258.31 2276
2258.76 2304
2259.21 2544
2259.65 2410
2260.10 2382
2260.55 2492
2261.00 2712
2261.45 2811
2261.90 2765
2262.35 2553
2262.80 2779
2263.25 2655
2263.69 2531
2264.14 2539
2264.59 2583
2265.04 2461
2265.49 2588
2265.94 2593
2266.39 2582
2266.84 2614
2267.29 2724
2267.74 2702
2268.19 2728
2268.64 2664
2269.09 2755
2269.54 2890
2269.99 2788
2270.44 2707
2270.89 2768
2271.34 2745
2271.79 2632
2272.24 2478
2272.69 2630
2273.14 2598
2273.59 2575
2274.04 2811
2274.49 2934
2274.94 2908
2275.39 2868
2275.84 2871
2276.29 2782
2276.74 2769
2277.19 2769
2277.64 2592
2278.09 2470
2278.54 2407
2278.99 2388
2279.44 2318
2279.89 2325
2280.34 2196
2280.79 2190
2281.25 2254
2281.70 2190
2282.15 2182
2282.60 2194
2283.05 2160
2283.50 2169
2283.95 2136
2284.40 2132
2284.85 2197
2285.31 2171
2285.76 2164
2286.21 2386
2286.66 2482
2287.11 2528
2287.56 2648
2288.01 2832
2288.47 2880
2288.92 2968
2289.37 3107
2289.82 3175
2290.27 3236
2290.72 3137
2291.18 3079
2291.63 2977
2292.08 2984
2292.53 2838
2292.98 2622
2293.44 2592
2293.89 2559
2294.34 2506
2294.79 2423
2295.24 2371
2295.70 2408
2296.15 2347
2296.60 2295
2297.05 2241
2297.51 2269
2297.96 2220
2298.41 2234
2298.86 2076
2299.32 2021
2299.77 2152
2300.22 2175
2300.67 2220
2301.13 2081
2301.58 2050
2302.03 2049
2302.49 1943
2302.94 2010
2303.39 2084
2303.85 1998
2304.30 2004
2304.75 2044
2305.20 2184
2305.66 2200
2306.11 2290
2306.56 2413
2307.02 2483
2307.47 2397
2307.93 2504
2308.38 2481
2308.83 2450
2309.29 2532
2309.74 2523
2310.19 2557
2310.65 2451
2311.10 2359
2311.55 2373
2312.01 2338
2312.46 2204
2312.92 2318
2313.37 2258
2313.82 2119
2314.28 2199
2314.73 2156
2315.19 2233
2315.64 2180
2316.10 2132
2316.55 2225
2317.00 2299
2317.46 2335
2317.91 2327
2318.37 2332
2318.82 2382
2319.28 2475
2319.73 2417
2320.19 2455
2320.64 2475
2321.10 2402
2321.55 2379
2322.01 2284
2322.46 2340
2322.92 2544
2323.37 2603
2323.83 2621
2324.28 2602
2324.74 2575
2325.19 2581
2325.65 2588
2326.10 2573
2326.56 2447
2327.01 2413
2327.47 2356
2327.92 2413
2328.38 2337
2328.83 2348
2329.29 2356
2329.74 2249
2330.20 2293
2330.66 2171
2331.11 2217
2331.57 2151
2332.02 2095
2332.48 2058
2332.94 2171
2333.39 2084
2333.85 2090
2334.30 2101
2334.76 2114
2335.22 2225
2335.67 2246
2336.13 2273
2336.58 2280
2337.04 2348
2337.50 2433
2337.95 2486
2338.41 2472
2338.87 2513
2339.32 2497
2339.78 2416
2340.24 2393
2340.69 2444
2341.15 2404
2341.61 2584
2342.06 2453
2342.52 2398
2342.98 2442
2343.43 2430
2343.89 2392
2344.35 2441
2344.81 2503
2345.26 2530
2345.72 2597
2346.18 2440
2346.63 2545
2347.09 2475
2347.55 2407
2348.01 2500
2348.46 2472
2348.92 2451
2349.38 2400
2349.84 2205
2350.29 2161
2350.75 2289
2351.21 2274
2351.67 2172
2352.13 2103
2352.58 2105
2353.04 2086
2353.50 2014
2353.96 2102
2354.41 2177
2354.87 2142
2355.33 2137
2355.79 2315
2356.25 2346
2356.71 2260
2357.16 2304
2357.62 2467
2358.08 2462
2358.54 2504
2359.00 2603
2359.46 2630
2359.91 2725
2360.37 2658
2360.83 2634
2361.29 2671
2361.75 2696
2362.21 2650
2362.67 2629
2363.13 2612
2363.58 2444
2364.04 2503
2364.50 2574
2364.96 2469
2365.42 2491
2365.88 2501
2366.34 2447
2366.80 2428
2367.26 2393
2367.72 2297
2368.18 2248
2368.64 2216
2369.10 2316
2369.55 2302
2370.01 2216
2370.47 2171
2370.93 2160
2371.39 2404
2371.85 2365
2372.31 2392
2372.77 2418
2373.23 2438
2373.69 2360
2374.15 2436
2374.61 2477
2375.07 2526
2375.53 2357
2375.99 2217
2376.45 2328
2376.91 2257
2377.37 2196
2377.83 2267
2378.29 2241
2378.75 2217
2379.21 2313
2379.68 2226
2380.14 2253
2380.60 2274
2381.06 2098
2381.52 2176
2381.98 2131
2382.44 2113
2382.90 2160
2383.36 2182
2383.82 2199
2384.28 2174
2384.74 2134
2385.20 2218
2385.67 2053
2386.13 2044
2386.59 2065
2387.05 2152
2387.51 2176
2387.97 2123
2388.43 2162
2388.89 2158
2389.36 2268
2389.82 2216
2390.28 2239
2390.74 2259
2391.20 2134
2391.66 2176
2392.13 2142
2392.59 2179
2393.05 2165
2393.51 2256
2393.97 2251
2394.43 2262
2394.90 2321
2395.36 2315
2395.82 2287
2396.28 2265
2396.74 2273
2397.21 2359
2397.67 2394
2398.13 2379
2398.59 2366
2399.06 2311
2399.52 2269
2399.98 2251
2400.44 2344
2400.91 2186
2401.37 2107
2401.83 2095
2402.29 2143
2402.76 2224
2403.22 2197
2403.68 2110
2404.14 2073
2404.61 2143
2405.07 2123
2405.53 2092
2406.00 2140
2406.46 2177
2406.92 2113
2407.39 2140
2407.85 2095
2408.31 2102
2408.78 2002
2409.24 1993
2409.70 1942
2410.17 1940
2410.63 2022
2411.09 2028
2411.56 2068
2412.02 2027
2412.48 2055
2412.95 2195
2413.41 2091
2413.87 2127
2414.34 2277
2414.80 2313
2415.27 2250
2415.73 2279
2416.19 2446
2416.66 2395
2417.12 2479
2417.59 2431
2418.05 2430
2418.51 2298
2418.98 2340
2419.44 2342
2419.91 2324
2420.37 2308
2420.84 2377
2421.30 2354
2421.77 2385
2422.23 2394
2422.69 2380
2423.16 2361
2423.62 2335
2424.09 2259
2424.55 2335
2425.02 2508
2425.48 2250
2425.95 2217
2426.41 2150
2426.88 2059
2427.34 2075
2427.81 2082
2428.27 2007
2428.74 1997
2429.20 2002
2429.67 2009
2430.13 1987
2430.60 1933
2431.07 1997
2431.53 2090
2432.00 2078
2432.46 2055
2432.93 2098
2433.39 2198
2433.86 2374
2434.32 2162
2434.79 2306
2435.26 2437
2435.72 2416
2436.19 2559
2436.65 2573
2437.12 2533
2437.59 2675
2438.05 2596
2438.52 2642
2438.98 2820
2439.45 2848
2439.92 2830
2440.38 2798
2440.85 2890
2441.32 2847
2441.78 2733
2442.25 2717
2442.72 2504
2443.18 2343
2443.65 2379
2444.12 2322
2444.58 2175
2445.05 2149
2445.52 2097
2445.98 2089
2446.45 2081
2446.92 1992
2447.38 2073
2447.85 2107
2448.32 1973
2448.78 1931
2449.25 2035
2449.72 2020
2450.19 1920
2450.65 1952
2451.12 2037
2451.59 1995
2452.06 1949
2452.52 1941
2452.99 1978
2453.46 1899
2453.93 1938
2454.39 2079
2454.86 1999
2455.33 1914
2455.80 2114
2456.26 2067
2456.73 1973
2457.20 2025
2457.67 1967
2458.14 1987
2458.60 1956
2459.07 1903
2459.54 1931
2460.01 2065
2460.48 1902
2460.95 2027
2461.41 2037
2461.88 1956
2462.35 2061
2462.82 1995
2463.29 2152
2463.76 2078
2464.22 2122
2464.69 2124
2465.16 2092
2465.63 2042
2466.10 2025
2466.57 2028
2467.04 2107
2467.51 2110
2467.97 2181
2468.44 2166
2468.91 2244
2469.38 2134
2469.85 2287
2470.32 2172
2470.79 2170
2471.26 2311
2471.73 2291
2472.20 2048
2472.67 1997
2473.14 2126
2473.61 2165
2474.07 2101
2474.54 2064
2475.01 2216
2475.48 2162
2475.95 2153
2476.42 2083
2476.89 2072
2477.36 2181
2477.83 2186
2478.30 2210
2478.77 2148
2479.24 2144
2479.71 2121
2480.18 1999
2480.65 2002
2481.12 2052
2481.59 1920
2482.06 1884
2482.53 1904
2483.00 1834
2483.47 1926
2483.95 1907
2484.42 1972
2484.89 1908
2485.36 2062
2485.83 2116
2486.30 1997
2486.77 2028
2487.24 1972
2487.71 2046
2488.18 2078
2488.65 2066
2489.12 2099
2489.59 2104
2490.07 2107
2490.54 2014
2491.01 1940
2491.48 2073
2491.95 2051
2492.42 2151
2492.89 2213
2493.36 2077
2493.84 2123
2494.31 2134
2494.78 2261
2495.25 2152
2495.72 2111
2496.19 2231
2496.66 2071
2497.14 2065
2497.61 2086
2498.08 1948
2498.55 1891
2499.02 1793
2499.50 1925
2499.97 1911
2500.44 1931
2500.91 1855
2501.38 1858
2501.86 1922
2502.33 1926
2502.80 1936
2503.27 1981
2503.74 1930
2504.22 2030
2504.69 2027
2505.16 1998
2505.63 2076
2506.11 2094
2506.58 2035
2507.05 2154
2507.52 2295
2508.00 2467
2508.47 2446
2508.94 2503
2509.42 2736
2509.89 2810
2510.36 2905
2510.83 2969
2511.31 2984
2511.78 3072
2512.25 2994
2512.73 2916
2513.20 2800
2513.67 2709
2514.15 2539
2514.62 2422
2515.09 2427
2515.57 2392
2516.04 2353
2516.51 2327
2516.99 2324
2517.46 2372
2517.94 2485
2518.41 2458
2518.88 2339
2519.36 2356
2519.83 2390
2520.30 2329
2520.78 2241
2521.25 2205
2521.73 2078
2522.20 2061
2522.67 2025
2523.15 2006
2523.62 1994
2524.10 2063
2524.57 2108
2525.05 2041
2525.52 2128
2525.99 2141
2526.47 2238
2526.94 2171
2527.42 2136
2527.89 2097
2528.37 2102
2528.84 2093
2529.32 2087
2529.79 2160
2530.27 2357
2530.74 2387
2531.22 2269
2531.69 2264
2532.17 2231
2532.64 2254
2533.12 2244
2533.59 2197
2534.07 2202
2534.54 2122
2535.02 2260
2535.49 2232
2535.97 2231
2536.44 2160
2536.92 2186
2537.39 2238
2537.87 2262
2538.34 2263
2538.82 2201
2539.30 2202
2539.77 2178
2540.25 2145
2540.72 2129
2541.20 2192
2541.68 2244
2542.15 2164
2542.63 2042
2543.10 2149
2543.58 2291
2544.06 2314
2544.53 2307
2545.01 2371
2545.48 2553
2545.96 2523
2546.44 2523
2546.91 2559
2547.39 2598
2547.87 2582
2548.34 2547
2548.82 2511
2549.30 2377
2549.77 2376
2550.25 2401
2550.73 2488
2551.20 2532
2551.68 2542
2552.16 2433
2552.63 2509
2553.11 2464
2553.59 2481
2554.06 2632
2554.54 2625
2555.02 2723
2555.50 2749
2555.97 2623
2556.45 2554
2556.93 2464
2557.40 2372
2557.88 2276
2558.36 2333
2558.84 2199
2559.31 2293
2559.79 2245
2560.27 2176
2560.75 2034
2561.23 2187
2561.70 2082
2562.18 2050
2562.66 1881
2563.14 1980
2563.61 2008
2564.09 1965
2564.57 1954
2565.05 1998
2565.53 1969
2566.00 1861
2566.48 1901
2566.96 1956
2567.44 2040
2567.92 2000
2568.40 1820
2568.87 1794
2569.35 1891
2569.83 1852
2570.31 1906
2570.79 1969
2571.27 1905
2571.75 1919
2572.22 1978
2572.70 1874
2573.18 1931
2573.66 2071
2574.14 2046
2574.62 2111
2575.10 1994
2575.58 2085
2576.06 2169
2576.54 2036
2577.01 2084
2577.49 2061
2577.97 2072
2578.45 1939
2578.93 1956
2579.41 2001
2579.89 2126
2580.37 1993
2580.85 1949
2581.33 1946
2581.81 1931
2582.29 1988
2582.77 1944
2583.25 1857
2583.73 2016
2584.21 1980
2584.69 1954
2585.17 2044
2585.65 2056
2586.13 2006
2586.61 2000
2587.09 1951
2587.57 2053
2588.05 1980
2588.53 2022
2589.01 1969
2589.49 1956
2589.97 2050
2590.45 2052
2590.93 2034
2591.41 2006
2591.89 2161
2592.37 2079
2592.85 2060
2593.33 2165
2593.81 2063
2594.30 2047
2594.78 2110
2595.26 2088
2595.74 2071
2596.22 2125
2596.70 2071
2597.18 2123
2597.66 2111
2598.14 2065
2598.62 2013
2599.11 2097
2599.59 2134
2600.07 2042
2600.55 2012
2601.03 1997
2601.51 1983
2601.99 2129
2602.48 2096
2602.96 1950
2603.44 2039
2603.92 1962
2604.40 1964
2604.88 1973
2605.37 1883
2605.85 1974
2606.33 1911
2606.81 1912
2607.29 1915
2607.78 1947
2608.26 2044
2608.74 1974
2609.22 2049
2609.70 2078
2610.19 2069
2610.67 2091
2611.15 2010
2611.63 1963
2612.12 1972
2612.60 2043
2613.08 2022
2613.56 2051
2614.05 1959
2614.53 1921
2615.01 1936
2615.49 1939
2615.98 1926
2616.46 1915
2616.94 1945
2617.43 2020
2617.91 1892
2618.39 1887
2618.87 1873
2619.36 1869
2619.84 1860
2620.32 1839
2620.81 1767
2621.29 1962
2621.77 2024
2622.26 1905
2622.74 1887
2623.22 1969
2623.71 1975
2624.19 1993
2624.67 1921
2625.16 2009
2625.64 2037
2626.13 2068
2626.61 2055
2627.09 2067
2627.58 2096
2628.06 2218
2628.55 2253
2629.03 2229
2629.51 2169
2630.00 2242
2630.48 2164
2630.97 2306
2631.45 2258
2631.93 2174
2632.42 2153
2632.90 2116
2633.39 1906
2633.87 1896
2634.36 1875
2634.84 1975
2635.33 1916
2635.81 1856
2636.29 1851
2636.78 1805
2637.26 1922
2637.75 1949
2638.23 1957
2638.72 1960
2639.20 1839
2639.69 1976
2640.17 2039
2640.66 1969
2641.14 1842
2641.63 1863
2642.11 1900
2642.60 1980
2643.08 2014
2643.57 1934
2644.05 1921
2644.54 1938
2645.03 1966
2645.51 1949
2646.00 2006
2646.48 1895
2646.97 1893
2647.45 2014
2647.94 2086
2648.43 2117
2648.91 2102
2649.40 2167
2649.88 2147
2650.37 2126
2650.85 2137
2651.34 2168
2651.83 2120
2652.31 2070
2652.80 2162
2653.29 2216
2653.77 2109
2654.26 2121
2654.74 2167
2655.23 2183
2655.72 2156
2656.20 2023
2656.69 2194
2657.18 2096
2657.66 2058
2658.15 2039
2658.64 1926
2659.12 1964
2659.61 1925
2660.10 1893
2660.58 1880
2661.07 1867
2661.56 1802
2662.05 1990
2662.53 1952
2663.02 2039
2663.51 1919
2663.99 1945
2664.48 2037
2664.97 2114
2665.46 2107
2665.94 2171
2666.43 2146
2666.92 2129
2667.41 2095
2667.89 2061
2668.38 2134
2668.87 2147
2669.36 2287
2669.84 2306
2670.33 2366
2670.82 2460
2671.31 2547
2671.80 2684
2672.28 2812
2672.77 2806
2673.26 2807
2673.75 2945
2674.24 2897
2674.72 2761
2675.21 2716
2675.70 2600
2676.19 2504
2676.68 2465
2677.17 2387
2677.65 2372
2678.14 2366
2678.63 2416
2679.12 2314
2679.61 2446
2680.10 2434
2680.59 2540
2681.07 2484
2681.56 2417
2682.05 2318
2682.54 2443
2683.03 2515
2683.52 2473
2684.01 2574
2684.50 2493
2684.99 2402
2685.47 2285
2685.96 2270
2686.45 2275
2686.94 2321
2687.43 2192
2687.92 2147
2688.41 2144
2688.90 2079
2689.39 2072
2689.88 2187
2690.37 2301
2690.86 2187
2691.35 2109
2691.84 2059
2692.33 2175
2692.82 2074
2693.31 2105
2693.80 2204
2694.29 2326
2694.78 2363
2695.27 2138
2695.76 2118
2696.25 2238
2696.74 2169
2697.23 2095
2697.72 2084
2698.21 2139
2698.70 2061
2699.19 2014
2699.68 2056
2700.17 2010
2700.66 1871
2701.15 1995
2701.64 2053
2702.13 2097
2702.62 2195
2703.11 2108
2703.61 2089
2704.10 2113
2704.59 1987
2705.08 2141
2705.57 2052
2706.06 2005
2706.55 2103
2707.04 2042
2707.53 1930
2708.02 2091
2708.52 1979
2709.01 2024
2709.50 1908
2709.99 1878
2710.48 1997
2710.97 2047
2711.46 2031
2711.96 2097
2712.45 2147
2712.94 2064
2713.43 2128
2713.92 2065
2714.41 2011
2714.91 2063
2715.40 2081
2715.89 1981
2716.38 1982
2716.87 1922
2717.37 1948
2717.86 1984
2718.35 2001
2718.84 2088
2719.33 1943
2719.83 2044
2720.32 2109
2720.81 2190
2721.30 2142
2721.80 2216
2722.29 2252
2722.78 2277
2723.27 2016
2723.77 1983
2724.26 2099
2724.75 1992
2725.24 1938
2725.74 2073
2726.23 2056
2726.72 2080
2727.22 2057
2727.71 2066
2728.20 2072
2728.70 1930
2729.19 2102
2729.68 2183
2730.18 2157
2730.67 2088
2731.16 2164
2731.65 2149
2732.15 2204
2732.64 2239
2733.14 2175
2733.63 2230
2734.12 2137
2734.62 2179
2735.11 2275
2735.60 2229
2736.10 2300
2736.59 2278
2737.08 2239
2737.58 2226
2738.07 2449
2738.57 2281
2739.06 2218
2739.55 2157
2740.05 2031
2740.54 2107
2741.04 2272
2741.53 2112
2742.03 1944
2742.52 2004
2743.01 1897
2743.51 1922
2744.00 1986
2744.50 2042
2744.99 2068
2745.49 2092
2745.98 2046
2746.48 2165
2746.97 2101
2747.47 2191
2747.96 2129
2748.46 1934
2748.95 1921
2749.45 1957
2749.94 2014
2750.44 1988
2750.93 1993
2751.43 2078
2751.92 1964
2752.42 2001
2752.91 2032
2753.41 2029
2753.90 2073
2754.40 2114
2754.89 2128
2755.39 2169
2755.88 2085
2756.38 2168
2756.87 2185
2757.37 2140
2757.87 2026
2758.36 2065
2758.86 2068
2759.35 2050
2759.85 2107
2760.35 2127
2760.84 2106
2761.34 2118
2761.83 2167
2762.33 2151
2762.83 2134
2763.32 2054
2763.82 1981
2764.31 2086
2764.81 2038
2765.31 2027
2765.80 2091
2766.30 1998
2766.80 2038
2767.29 1980
2767.79 2041
2768.29 2046
2768.78 2089
2769.28 2004
2769.78 2012
2770.27 2040
2770.77 2080
2771.27 2166
2771.76 2133
2772.26 2025
2772.76 2135
2773.26 2229
2773.75 2219
2774.25 2303
2774.75 2377
2775.24 2390
2775.74 2368
2776.24 2359
2776.74 2450
2777.23 2462
2777.73 2402
2778.23 2384
2778.73 2264
2779.22 2161
2779.72 2206
2780.22 2064
2780.72 2020
2781.21 2070
2781.71 2059
2782.21 1993
2782.71 1922
2783.21 1960
2783.70 2109
2784.20 2159
2784.70 2128
2785.20 2145
2785.70 2129
2786.20 2071
2786.69 1983
2787.19 2099
2787.69 2186
2788.19 2209
2788.69 2231
2789.19 2151
2789.68 2257
2790.18 2263
2790.68 2156
2791.18 2142
2791.68 2175
2792.18 2127
2792.68 2029
2793.18 2223
2793.67 2345
2794.17 2367
2794.67 2328
2795.17 2509
2795.67 2620
2796.17 2731
2796.67 2656
2797.17 2634
2797.67 2641
2798.17 2601
2798.67 2477
2799.17 2294
2799.66 2317
2800.16 2342
2800.66 2202
2801.16 2147
2801.66 2066
2802.16 2043
2802.66 2030
2803.16 2020
2803.66 1977
2804.16 2036
2804.66 2176
2805.16 2243
2805.66 2335
2806.16 2573
2806.66 2673
2807.16 2702
2807.66 2762
2808.16 2991
2808.66 2984
2809.16 2916
2809.66 3148
2810.16 3135
2810.66 3184
2811.16 3351
2811.66 3404
2812.17 3344
2812.67 3323
2813.17 3344
2813.67 3399
2814.17 3149
2814.67 3055
2815.17 2774
2815.67 2698
2816.17 2434
2816.67 2369
2817.17 2318
2817.67 2271
2818.18 2356
2818.68 2254
2819.18 2213
2819.68 2177
2820.18 2154
2820.68 2087
2821.18 2019
2821.68 2027
2822.19 2096
2822.69 2043
2823.19 2019
2823.69 2050
2824.19 1997
2824.69 2095
2825.20 2100
2825.70 2121
2826.20 2102
2826.70 2052
2827.20 1951
2827.70 1977
2828.21 2114
2828.71 2010
2829.21 1930
2829.71 1827
2830.22 1887
2830.72 1798
2831.22 1823
2831.72 1884
2832.22 1909
2832.73 1897
2833.23 2064
2833.73 2018
2834.23 2071
2834.74 2118
2835.24 2094
2835.74 2057
2836.24 2106
2836.75 2121
2837.25 2067
2837.75 2116
2838.26 2094
2838.76 2115
2839.26 2100
2839.76 2188
2840.27 2315
2840.77 2134
2841.27 2079
2841.78 2161
2842.28 2198
2842.78 2146
2843.29 2153
2843.79 2245
2844.29 2194
2844.80 2158
2845.30 2308
2845.80 2340
2846.31 2273
2846.81 2413
2847.32 2445
2847.82 2513
2848.32 2559
2848.83 2430
2849.33 2343
2849.83 2314
2850.34 2246
2850.84 2299
2851.35 2410
2851.85 2312
2852.35 2178
2852.86 2126
2853.36 2079
2853.87 2180
2854.37 2192
2854.88 2341
2855.38 2279
2855.88 2381
2856.39 2412
2856.89 2534
2857.40 2445
2857.90 2426
2858.41 2457
2858.91 2539
2859.42 2576
2859.92 2364
2860.43 2373
2860.93 2479
2861.44 2307
2861.94 2256
2862.45 2183
2862.95 2199
2863.46 2188
2863.96 2099
2864.47 2017
2864.97 2098
2865.48 2067
2865.98 2078
2866.49 2185
2866.99 2106
2867.50 2076
2868.00 2130
2868.51 2270
2869.02 2259
2869.52 2471
2870.03 2385
2870.53 2415
2871.04 2535
2871.54 2460
2872.05 2538
2872.56 2440
2873.06 2570
2873.57 2582
2874.07 2464
2874.58 2406
2875.09 2271
2875.59 2344
2876.10 2439
2876.61 2332
2877.11 2317
2877.62 2272
2878.12 2253
2878.63 2349
2879.14 2590
2879.64 2550
2880.15 2628
2880.66 2580
2881.16 2564
2881.67 2613
2882.18 2508
2882.68 2477
2883.19 2558
2883.70 2482
2884.20 2408
2884.71 2510
2885.22 2490
2885.73 2483
2886.23 2541
2886.74 2500
2887.25 2572
2887.75 2325
2888.26 2383
2888.77 2387
2889.28 2332
2889.78 2248
2890.29 2315
2890.80 2167
2891.31 2216
2891.81 2299
2892.32 2259
2892.83 2174
2893.34 2289
2893.84 2307
2894.35 2350
2894.86 2249
2895.37 2315
2895.88 2308
2896.38 2300
2896.89 2330
2897.40 2255
2897.91 2374
2898.42 2285
2898.92 2252
2899.43 2240
2899.94 2233
2900.45 2304
2900.96 2290
2901.47 2305
2901.98 2182
2902.48 2173
2902.99 2264
2903.50 2204
2904.01 2274
2904.52 2305
2905.03 2174
2905.54 2186
2906.04 2172
2906.55 2189
2907.06 2041
2907.57 2142
2908.08 2115
2908.59 1999
2909.10 2044
2909.61 2122
2910.12 2158
2910.63 2073
2911.14 2075
2911.64 2079
2912.15 2230
2912.66 2124
2913.17 2200
2913.68 2069
2914.19 2165
2914.70 2093
2915.21 2054
2915.72 2091
2916.23 2122
2916.74 2190
2917.25 2172
2917.76 2115
2918.27 2143
2918.78 2271
2919.29 2437
2919.80 2424
2920.31 2403
2920.82 2519
2921.33 2645
2921.84 2813
2922.35 2842
2922.86 2948
2923.37 3241
2923.88 3287
2924.39 3205
2924.90 3094
2925.41 3171
2925.92 3029
2926.44 2886
2926.95 2844
2927.46 2605
2927.97 2406
2928.48 2399
2928.99 2294
2929.50 2215
2930.01 2183
2930.52 2021
2931.03 2125
2931.54 2081
2932.05 1936
2932.57 1991
2933.08 1978
2933.59 2084
2934.10 2135
2934.61 2043
2935.12 2229
2935.63 2293
2936.15 2590
2936.66 2494
2937.17 2654
2937.68 2916
2938.19 3440
2938.70 3685
2939.22 3717
2939.73 3999
2940.24 4432
2940.75 4403
2941.26 4321
2941.77 4258
2942.29 4018
2942.80 3974
2943.31 3986
2943.82 3650
2944.34 3265
2944.85 3144
2945.36 2972
2945.87 2770
2946.38 2630
2946.90 2566
2947.41 2382
2947.92 2249
2948.43 2237
2948.95 2174
2949.46 2172
2949.97 2078
2950.48 2045
2951.00 2037
2951.51 1994
2952.02 2057
2952.54 2106
2953.05 2102
2953.56 1904
2954.08 1869
2954.59 1916
2955.10 2054
2955.61 2125
2956.13 1979
2956.64 1923
2957.15 2086
2957.67 2053
2958.18 2047
2958.69 2090
2959.21 2209
2959.72 2283
2960.23 2249
2960.75 2238
2961.26 2137
2961.78 2289
2962.29 2389
2962.80 2324
2963.32 2288
2963.83 2265
2964.35 2259
2964.86 2244
2965.37 2214
2965.89 2236
2966.40 2074
2966.92 2069
2967.43 2080
2967.94 2085
2968.46 2014
2968.97 2077
2969.49 2088
2970.00 1992
2970.52 2090
2971.03 2091
2971.54 2080
2972.06 2083
2972.57 2195
2973.09 2253
2973.60 2193
2974.12 2144
2974.63 2120
2975.15 2021
2975.66 2115
2976.18 2137
2976.69 2166
2977.21 2236
2977.72 2201
2978.24 2297
2978.75 2378
2979.27 2301
2979.78 2359
2980.30 2278
2980.81 2309
2981.33 2200
2981.84 2281
2982.36 2196
2982.88 2174
2983.39 2323
2983.91 2326
2984.42 2407
2984.94 2435
2985.45 2349
2985.97 2369
2986.49 2435
2987.00 2414
2987.52 2476
2988.03 2499
2988.55 2300
2989.07 2221
2989.58 2382
2990.10 2305
2990.61 2289
2991.13 2300
2991.65 2350
2992.16 2418
2992.68 2242
2993.20 2404
2993.71 2395
2994.23 2504
2994.75 2607
2995.26 2701
2995.78 2869
2996.30 2890
2996.81 2856
2997.33 2974
2997.85 2992
2998.36 2990
2998.88 3050
2999.40 3017
2999.91 3097
3000.43 3194
3000.95 3322
3001.46 3605
3001.98 4105
3002.50 4590
3003.02 4821
3003.53 5012
3004.05 5338
3004.57 5440
3005.09 5205
3005.60 5229
3006.12 4657
3006.64 4196
3007.16 3987
3007.67 3476
3008.19 3217
3008.71 2818
3009.23 2672
3009.74 2551
3010.26 2379
3010.78 2310
3011.30 2342
3011.82 2265
3012.33 2249
3012.85 2246
3013.37 2291
3013.89 2227
3014.41 2304
3014.93 2214
3015.44 2328
3015.96 2393
3016.48 2424
3017.00 2464
3017.52 2525
3018.04 2406
3018.55 2480
3019.07 2446
3019.59 2519
3020.11 2631
3020.63 2590
3021.15 2604
3021.67 2553
3022.19 2751
3022.71 2805
3023.22 2796
3023.74 2787
3024.26 2723
3024.78 2720
3025.30 2744
3025.82 2687
3026.34 2475
3026.86 2408
3027.38 2403
3027.90 2341
3028.42 2303
3028.94 2310
3029.46 2277
3029.98 2331
3030.49 2310
3031.01 2153
3031.53 2283
3032.05 2375
3032.57 2307
3033.09 2353
3033.61 2389
3034.13 2442
3034.65 2597
3035.17 2568
3035.69 2490
3036.21 2466
3036.73 2656
3037.25 2324
3037.77 2339
3038.29 2338
3038.81 2409
3039.34 2312
3039.86 2129
3040.38 2103
3040.90 2188
3041.42 2138
3041.94 2101
3042.46 2146
3042.98 2209
3043.50 2287
3044.02 2175
3044.54 2097
3045.06 2052
3045.58 2191
3046.10 2059
3046.63 2065
3047.15 2214
3047.67 2148
3048.19 2071
3048.71 2131
3049.23 2160
3049.75 2089
3050.27 2052
3050.79 2143
3051.32 2102
3051.84 1978
3052.36 1950
3052.88 2033
3053.40 2073
3053.92 2029
3054.45 2043
3054.97 2073
3055.49 2171
3056.01 2087
3056.53 2041
3057.05 2103
3057.58 2152
3058.10 2138
3058.62 2109
3059.14 2145
3059.66 2182
3060.19 2221
3060.71 2097
3061.23 2183
3061.75 2145
3062.28 2271
3062.80 2275
3063.32 2209
3063.84 2283
3064.37 2362
3064.89 2484
3065.41 2356
3065.93 2499
3066.46 2378
3066.98 2216
3067.50 2312
3068.02 2280
3068.55 2326
3069.07 2214
3069.59 2376
3070.12 2450
3070.64 2447
3071.16 2373
3071.69 2369
3072.21 2433
3072.73 2505
3073.26 2571
3073.78 2462
3074.30 2530
3074.83 2511
3075.35 2569
3075.87 2607
3076.40 2451
3076.92 2367
3077.44 2519
3077.97 2565
3078.49 2581
3079.01 2585
3079.54 2632
3080.06 2656
3080.59 2596
3081.11 2622
3081.63 2772
3082.16 2737
3082.68 2666
3083.21 2583
3083.73 2522
3084.25 2612
3084.78 2663
3085.30 2717
3085.83 2768
3086.35 2949
3086.88 3383
3087.40 3525
3087.93 3692
3088.45 3995
3088.97 4473
3089.50 4680
3090.02 4627
3090.55 4632
3091.07 4371
3091.60 3931
3092.12 3722
3092.65 3443
3093.17 3185
3093.70 3086
3094.22 2783
3094.75 2907
3095.27 2864
3095.80 2980
3096.32 2860
3096.85 2938
3097.37 2917
3097.90 2989
3098.43 3158
3098.95 3406
3099.48 3771
3100.00 4185
3100.53 4818
3101.05 5112
3101.58 5479
3102.10 6201
3102.63 6278
3103.16 6319
3103.68 6307
3104.21 5765
3104.73 5231
3105.26 4368
3105.79 3915
3106.31 3672
3106.84 3355
3107.36 3240
3107.89 3150
3108.42 2986
3108.94 2985
3109.47 2971
3110.00 3027
3110.52 2990
3111.05 2773
3111.57 2750
3112.10 2772
3112.63 2736
3113.15 2673
3113.68 2572
3114.21 2439
3114.74 2447
3115.26 2511
3115.79 2410
3116.32 2363
3116.84 2248
3117.37 2328
3117.90 2349
3118.42 2416
3118.95 2405
3119.48 2535
3120.01 2632
3120.53 2585
3121.06 2530
3121.59 2693
3122.11 2663
3122.64 2651
3123.17 2598
3123.70 2694
3124.22 2781
3124.75 2692
3125.28 2611
3125.81 2645
3126.34 2676
3126.86 2770
3127.39 2645
3127.92 2496
3128.45 2640
3128.98 2537
3129.50 2575
3130.03 2437
3130.56 2373
3131.09 2393
3131.62 2361
3132.14 2426
3132.67 2323
3133.20 2373
3133.73 2405
3134.26 2369
3134.79 2429
3135.31 2402
3135.84 2332
3136.37 2312
3136.90 2352
3137.43 2301
3137.96 2247
3138.49 2127
3139.02 2084
3139.54 2104
3140.07 2065
3140.60 2103
3141.13 2103
3141.66 2145
3142.19 2189
3142.72 2082
3143.25 2137
3143.78 2218
3144.31 2243
3144.84 2285
3145.37 2363
3145.89 2412
3146.42 2525
3146.95 2631
3147.48 2539
3148.01 2529
3148.54 2541
3149.07 2539
3149.60 2530
3150.13 2555
3150.66 2565
3151.19 2435
3151.72 2367
3152.25 2398
3152.78 2441
3153.31 2355
3153.84 2352
3154.37 2494
3154.90 2521
3155.43 2532
3155.96 2450
3156.49 2543
3157.02 2523
3157.55 2601
3158.08 2721
3158.61 2556
3159.14 2624
3159.68 2668
3160.21 2693
3160.74 2620
3161.27 2529
3161.80 2405
3162.33 2459
3162.86 2419
3163.39 2330
3163.92 2301
3164.45 2255
3164.98 2229
3165.51 2279
3166.05 2258
3166.58 2210
3167.11 2328
3167.64 2159
3168.17 2154
3168.70 2116
3169.23 2104
3169.76 2160
3170.30 2131
3170.83 2372
3171.36 2367
3171.89 2427
3172.42 2540
3172.95 2538
3173.49 2548
3174.02 2547
3174.55 2522
3175.08 2524
3175.61 2420
3176.15 2437
3176.68 2307
3177.21 2292
3177.74 2230
3178.27 2267
3178.81 2219
3179.34 2154
3179.87 2073
3180.40 2123
3180.93 2074
3181.47 2093
3182.00 1982
3182.53 2037
3183.06 2038
3183.60 2006
3184.13 1949
3184.66 2024
3185.20 1957
3185.73 1928
3186.26 1978
3186.79 1925
3187.33 1908
3187.86 1970
3188.39 1890
3188.93 1900
3189.46 1867
3189.99 1932
3190.52 1963
3191.06 1996
3191.59 1982
3192.12 2009
3192.66 1953
3193.19 1957
3193.72 2126
3194.26 2095
3194.79 2027
3195.33 2136
3195.86 2108
3196.39 2182
3196.93 2182
3197.46 2112
3197.99 2198
3198.53 2270
3199.06 2252
3199.60 2229
3200.13 2217
3200.66 2231
3201.20 2351
3201.73 2119
3202.27 2136
3202.80 2219
3203.33 2225
3203.87 2248
3204.40 2168
3204.94 2289
3205.47 2310
3206.01 2378
3206.54 2514
3207.07 2682
3207.61 2804
3208.14 2965
3208.68 3100
3209.21 3289
3209.75 3391
3210.28 3410
3210.82 3382
3211.35 3302
3211.89 3224
3212.42 3171
3212.96 2916
3213.49 2736
3214.03 2490
3214.56 2397
3215.10 2342
3215.63 2165
3216.17 2127
3216.70 2020
3217.24 2015
3217.78 2080
3218.31 1934
3218.85 1890
3219.38 1983
3219.92 2087
3220.45 2029
3220.99 2087
3221.52 2338
3222.06 2375
3222.60 2466
3223.13 2474
3223.67 2505
3224.20 2560
3224.74 2557
3225.28 2497
3225.81 2291
3226.35 2320
3226.88 2326
3227.42 2291
3227.96 2200
3228.49 2070
3229.03 2046
3229.57 1991
3230.10 2086
3230.64 2068
3231.18 2044
3231.71 2051
3232.25 2119
3232.79 2162
3233.32 2029
3233.86 2072
3234.40 2201
3234.93 2221
3235.47 2163
3236.01 2157
3236.54 2245
3237.08 2281
3237.62 2157
3238.15 2135
3238.69 2170
3239.23 2198
3239.77 2170
3240.30 2211
3240.84 2012
3241.38 2080
3241.92 2156
3242.45 2192
3242.99 2108
3243.53 2111
3244.07 2033
3244.60 2051
3245.14 2067
3245.68 2168
3246.22 2172
3246.75 2157
3247.29 2270
3247.83 2337
3248.37 2398
3248.91 2516
3249.44 2672
3249.98 2871
3250.52 2996
3251.06 3001
3251.60 3237
3252.14 3332
3252.67 3574
3253.21 3419
3253.75 3358
3254.29 3312
3254.83 3256
3255.37 3044
3255.90 3060
3256.44 2799
3256.98 2827
3257.52 2683
3258.06 2631
3258.60 2804
3259.14 2724
3259.68 2668
3260.21 2770
3260.75 2812
3261.29 2828
3261.83 2975
3262.37 3139
3262.91 3040
3263.45 3056
3263.99 3090
3264.53 3151
3265.07 2959
3265.61 2981
3266.15 3136
3266.69 3072
3267.23 2900
3267.76 2796
3268.30 2698
3268.84 2530
3269.38 2449
3269.92 2417
3270.46 2367
3271.00 2403
3271.54 2316
3272.08 2235
3272.62 2353
3273.16 2335
3273.70 2316
3274.24 2307
3274.78 2408
3275.32 2302
3275.86 2364
3276.40 2292
3276.94 2402
3277.48 2409
3278.03 2442
3278.57 2330
3279.11 2355
3279.65 2341
3280.19 2442
3280.73 2341
3281.27 2400
3281.81 2437
3282.35 2407
3282.89 2470
3283.43 2583
3283.97 2700
3284.51 2698
3285.05 2703
3285.60 2888
3286.14 2789
3286.68 2753
3287.22 2772
3287.76 2692
3288.30 2675
3288.84 2561
3289.38 2537
3289.93 2723
3290.47 2635
3291.01 2853
3291.55 2840
3292.09 3154
3292.63 3314
3293.18 3382
3293.72 3438
3294.26 3625
3294.80 3886
3295.34 3895
3295.88 4096
3296.43 4102
3296.97 3930
3297.51 3895
3298.05 3655
3298.59 3421
3299.14 3192
3299.68 3144
3300.22 2974
3300.76 2983
3301.31 2962
3301.85 2850
3302.39 2725
3302.93 2638
3303.48 2645
3304.02 2488
3304.56 2463
3305.10 2657
3305.65 2595
3306.19 2589
3306.73 2729
3307.27 2821
3307.82 2821
3308.36 2935
3308.90 2983
3309.45 2943
3309.99 2902
3310.53 2994
3311.07 3095
3311.62 2962
3312.16 2758
3312.70 2772
3313.25 2798
3313.79 2784
3314.33 2746
3314.88 2868
3315.42 3072
3315.97 3072
3316.51 3182
3317.05 3319
3317.60 3504
3318.14 3515
3318.68 3576
3319.23 3681
3319.77 3599
3320.32 3481
3320.86 3515
3321.40 3424
3321.95 3440
3322.49 3049
3323.04 2994
3323.58 2972
3324.12 2846
3324.67 2695
3325.21 2741
3325.76 2702
3326.30 2698
3326.85 2743
3327.39 2682
3327.93 2660
3328.48 2646
3329.02 2759
3329.57 2877
3330.11 2865
3330.66 3126
3331.20 3566
3331.75 4262
3332.29 4970
3332.84 5892
3333.38 6882
3333.93 7820
3334.47 8758
3335.02 9192
3335.56 9698
3336.11 9764
3336.65 9497
3337.20 9062
3337.74 8008
3338.29 6913
3338.83 6007
3339.38 5332
3339.92 4557
3340.47 3996
3341.02 3557
3341.56 3336
3342.11 3032
3342.65 2891
3343.20 2881
3343.74 2668
3344.29 2620
3344.84 2555
3345.38 2579
3345.93 2786
3346.47 2889
3347.02 2791
3347.57 2776
3348.11 2776
3348.66 2792
3349.21 2724
3349.75 2787
3350.30 2881
3350.84 2909
3351.39 2941
3351.94 2973
3352.48 2909
3353.03 2909
3353.58 3011
3354.12 2927
3354.67 2929
3355.22 2965
3355.76 3014
3356.31 2832
3356.86 2683
3357.40 2627
3357.95 2514
3358.50 2440
3359.05 2396
3359.59 2275
3360.14 2288
3360.69 2187
3361.23 2133
3361.78 2155
3362.33 2193
3362.88 2151
3363.42 2188
3363.97 2165
3364.52 2091
3365.07 2237
3365.61 2211
3366.16 2180
3366.71 2177
3367.26 2215
3367.80 2186
3368.35 2176
3368.90 2220
3369.45 2120
3370.00 2178
3370.54 2231
3371.09 2282
3371.64 2446
3372.19 2591
3372.74 2618
3373.28 2686
3373.83 2615
3374.38 2507
3374.93 2512
3375.48 2418
3376.03 2398
3376.57 2375
3377.12 2349
3377.67 2363
3378.22 2187
3378.77 2107
3379.32 1929
3379.87 2132
3380.42 2083
3380.96 2027
3381.51 2102
3382.06 2082
3382.61 2026
3383.16 2063
3383.71 2140
3384.26 2016
3384.81 2004
3385.36 1999
3385.91 1961
3386.45 2086
3387.00 2011
3387.55 2042
3388.10 1886
3388.65 1927
3389.20 2025
3389.75 2086
3390.30 2178
3390.85 2183
3391.40 2161
3391.95 2166
3392.50 1960
3393.05 2091
3393.60 2085
3394.15 2179
3394.70 2164
3395.25 2123
3395.80 2119
3396.35 2143
3396.90 2242
3397.45 2200
3398.00 2140
3398.55 2008
3399.10 2062
3399.65 2136
3400.20 2057
3400.75 2040
3401.30 2020
3401.85 2065
3402.40 2074
3402.95 1963
3403.50 1949
3404.06 2068
3404.61 2076
3405.16 2109
3405.71 2150
3406.26 2063
3406.81 2070
3407.36 1954
3407.91 2033
3408.46 2028
3409.01 2017
3409.56 2118
3410.12 2133
3410.67 2231
3411.22 2206
3411.77 2149
3412.32 2162
3412.87 2293
3413.42 2168
3413.98 2119
3414.53 2251
3415.08 2227
3415.63 2173
3416.18 2251
3416.73 2311
3417.29 2331
3417.84 2380
3418.39 2358
3418.94 2314
3419.49 2254
3420.05 2222
3420.60 2308
3421.15 2196
3421.70 2179
3422.25 2268
3422.81 2187
3423.36 2207
3423.91 2315
3424.46 2365
3425.01 2264
3425.57 2119
3426.12 2106
3426.67 2073
3427.23 2100
3427.78 2016
3428.33 1926
3428.88 2003
3429.44 1951
3429.99 2010
3430.54 1952
3431.09 1919
3431.65 1928
3432.20 1881
3432.75 1921
3433.31 2023
3433.86 2022
3434.41 1948
3434.97 1996
3435.52 2103
3436.07 2101
3436.63 2087
3437.18 2168
3437.73 2072
3438.29 2023
3438.84 2075
3439.39 1982
3439.95 2032
3440.50 2053
3441.05 2029
3441.61 1885
3442.16 1894
3442.72 1878
3443.27 1967
3443.82 1932
3444.38 1875
3444.93 1914
3445.48 1879
3446.04 1872
3446.59 1916
3447.15 1984
3447.70 1958
3448.26 1930
3448.81 1941
3449.36 1848
3449.92 1825
3450.47 1874
3451.03 1836
3451.58 1823
3452.14 1941
3452.69 1918
3453.25 1915
3453.80 1927
3454.36 1953
3454.91 1874
3455.47 1919
3456.02 1922
3456.58 1900
3457.13 1881
3457.69 1885
3458.24 1873
3458.80 1798
3459.35 1912
3459.91 1981
3460.46 2002
3461.02 2034
3461.57 1975
3462.13 2016
3462.68 1935
3463.24 1861
3463.79 1907
3464.35 1920
3464.90 2116
3465.46 1970
3466.02 1903
3466.57 2014
3467.13 2080
3467.68 2166
3468.24 2233
3468.80 2096
3469.35 2299
3469.91 2288
3470.46 2287
3471.02 2271
3471.58 2311
3472.13 2395
3472.69 2308
3473.24 2179
3473.80 2176
3474.36 2182
3474.91 2136
3475.47 2175
3476.03 2195
3476.58 2229
3477.14 2204
3477.70 2218
3478.25 2231
3478.81 2260
3479.37 2228
3479.92 2240
3480.48 2266
3481.04 2291
3481.59 2433
3482.15 2324
3482.71 2414
3483.26 2456
3483.82 2479
3484.38 2336
3484.94 2329
3485.49 2596
3486.05 2626
3486.61 2782
3487.17 3120
3487.72 3469
3488.28 3843
3488.84 4436
3489.40 5202
3489.95 6141
3490.51 6961
3491.07 7453
3491.63 8196
3492.18 8565
3492.74 8221
3493.30 7668
3493.86 6758
3494.42 5947
3494.97 5038
3495.53 4157
3496.09 3894
3496.65 3615
3497.21 3399
3497.76 3241
3498.32 3316
3498.88 3477
3499.44 3551
3500.00 3626
3500.56 3963
3501.11 4175
3501.67 4336
3502.23 4576
3502.79 5124
3503.35 5606
3503.91 5835
3504.47 6032
3505.03 6072
3505.58 5964
3506.14 5743
3506.70 5293
3507.26 4932
3507.82 4518
3508.38 4267
3508.94 4022
3509.50 3786
3510.06 3645
3510.62 3345
3511.17 3235
3511.73 3140
3512.29 3087
3512.85 2960
3513.41 2761
3513.97 2675
3514.53 2529
3515.09 2453
3515.65 2473
3516.21 2382
3516.77 2286
3517.33 2239
3517.89 2344
3518.45 2244
3519.01 2303
3519.57 2381
3520.13 2264
3520.69 2418
3521.25 2296
3521.81 2408
3522.37 2327
3522.93 2224
3523.49 2288
3524.05 2317
3524.61 2263
3525.17 2382
3525.73 2265
3526.29 2193
3526.85 2133
3527.41 2381
3527.97 2256
3528.54 2291
3529.10 2379
3529.66 2501
3530.22 2612
3530.78 2513
3531.34 2559
3531.90 2490
3532.46 2693
3533.02 2763
3533.58 2681
3534.14 2734
3534.71 2720
3535.27 2837
3535.83 2793
3536.39 2697
3536.95 2566
3537.51 2480
3538.07 2514
3538.64 2454
3539.20 2572
3539.76 2512
3540.32 2384
3540.88 2530
3541.44 2607
3542.00 2696
3542.57 2783
3543.13 2775
3543.69 2850
3544.25 2759
3544.81 2579
3545.38 2614
3545.94 2579
3546.50 2535
3547.06 2353
3547.62 2402
3548.19 2497
3548.75 2353
3549.31 2352
3549.87 2168
3550.44 2162
3551.00 2213
3551.56 2186
3552.12 2030
3552.69 2103
3553.25 2131
3553.81 2138
3554.37 2041
3554.94 2001
3555.50 1970
3556.06 1964
3556.63 2041
3557.19 2113
3557.75 2171
3558.31 2023
3558.88 2053
3559.44 2064
3560.00 2112
3560.57 2157
3561.13 2166
3561.69 2222
3562.26 2117
3562.82 2182
3563.38 2312
3563.95 2278
3564.51 2271
3565.07 2341
3565.64 2265
3566.20 2183
3566.77 2158
3567.33 2212
3567.89 2224
3568.46 2188
3569.02 2154
3569.59 2097
3570.15 2003
3570.71 2059
3571.28 2037
3571.84 2154
3572.41 2249
3572.97 2199
3573.53 2298
3574.10 2386
3574.66 2449
3575.23 2819
3575.79 2926
3576.36 2998
3576.92 3246
3577.48 3208
3578.05 3167
3578.61 3075
3579.18 2955
3579.74 2801
3580.31 2630
3580.87 2510
3581.44 2481
3582.00 2372
3582.57 2285
3583.13 2212
3583.70 2150
3584.26 2056
3584.83 2021
3585.39 1966
3585.96 1952
3586.52 1968
3587.09 1877
3587.65 1903
3588.22 1873
3588.79 1839
3589.35 1959
3589.92 1906
3590.48 1929
3591.05 1863
3591.61 1840
3592.18 1889
3592.74 1827
3593.31 1869
3593.88 1868
3594.44 1896
3595.01 1864
3595.57 1911
3596.14 1895
3596.71 1867
3597.27 1935
3597.84 2011
3598.40 1992
3598.97 1937
3599.54 2020
3600.10 2097
3600.67 1943
3601.24 1980
3601.80 2049
3602.37 2058
3602.94 2088
3603.50 2102
3604.07 2108
3604.64 2055
3605.20 2024
3605.77 2071
3606.34 2095
3606.90 1968
3607.47 2001
3608.04 1931
3608.60 1724
3609.17 1788
3609.74 1895
3610.30 1881
3610.87 1856
3611.44 1892
3612.01 1974
3612.57 2029
3613.14 2208
3613.71 2401
3614.28 2882
3614.84 3190
3615.41 3635
3615.98 4079
3616.55 4662
3617.11 5112
3617.68 5265
3618.25 5515
3618.82 5332
3619.39 5082
3619.95 4525
3620.52 4094
3621.09 3722
3621.66 3377
3622.23 3074
3622.79 2739
3623.36 2362
3623.93 2259
3624.50 2132
3625.07 2076
3625.63 1884
3626.20 1902
3626.77 1975
3627.34 1889
3627.91 1848
3628.48 1782
3629.05 1740
3629.61 1771
3630.18 1864
3630.75 1992
3631.32 1939
3631.89 1915
3632.46 1971
3633.03 1844
3633.60 1902
3634.16 1994
3634.73 1888
3635.30 1776
3635.87 1946
3636.44 1920
3637.01 1930
3637.58 2031
3638.15 2047
3638.72 2165
3639.29 2188
3639.86 2241
3640.43 2288
3641.00 2355
3641.57 2485
3642.14 2497
3642.71 2545
3643.27 2519
3643.84 2343
3644.41 2272
3644.98 2235
3645.55 2138
3646.12 2170
3646.69 2280
3647.26 2226
3647.83 2196
3648.40 2240
3648.97 2126
3649.54 2149
3650.12 2194
3650.69 2133
3651.26 2202
3651.83 2169
3652.40 2124
3652.97 2339
3653.54 2301
3654.11 2398
3654.68 2310
3655.25 2289
3655.82 2430
3656.39 2440
3656.96 2430
3657.53 2422
3658.10 2373
3658.67 2436
3659.25 2496
3659.82 2461
3660.39 2298
3660.96 2373
3661.53 2386
3662.10 2455
3662.67 2290
3663.24 2311
3663.81 2365
3664.39 2335
3664.96 2295
3665.53 2421
3666.10 2410
3666.67 2361
3667.24 2424
3667.81 2488
3668.39 2274
3668.96 2162
3669.53 2194
3670.10 2129
3670.67 2042
3671.25 2052
3671.82 2126
3672.39 2159
3672.96 2184
3673.53 2159
3674.11 2155
3674.68 2257
3675.25 2483
3675.82 2486
3676.39 2384
3676.97 2405
3677.54 2429
3678.11 2451
3678.68 2438
3679.26 2435
3679.83 2373
3680.40 2444
3680.97 2268
3681.55 2163
3682.12 1969
3682.69 1989
3683.27 1948
3683.84 2034
3684.41 1926
3684.98 1958
3685.56 1887
3686.13 2099
3686.70 2092
3687.28 2192
3687.85 2317
3688.42 2365
3689.00 2379
3689.57 2507
3690.14 2564
3690.72 2575
3691.29 2603
3691.86 2438
3692.44 2306
3693.01 2193
3693.58 2180
3694.16 2180
3694.73 2020
3695.31 1911
3695.88 1914
3696.45 1871
3697.03 1871
3697.60 1939
3698.18 1945
3698.75 1955
3699.32 1812
3699.90 1919
3700.47 2014
3701.05 1965
3701.62 1978
3702.19 1975
3702.77 1999
3703.34 1974
3703.92 1965
3704.49 2129
3705.07 2138
3705.64 2025
3706.22 1915
3706.79 1977
3707.37 1919
3707.94 1997
3708.51 2001
3709.09 1837
3709.66 1960
3710.24 1902
3710.81 2021
3711.39 2014
3711.96 1929
3712.54 1928
3713.11 1985
3713.69 1844
3714.27 1877
3714.84 1923
3715.42 1905
3715.99 1894
3716.57 1820
3717.14 1840
3717.72 1922
3718.29 1884
3718.87 1850
3719.44 1826
3720.02 1894
3720.60 1827
3721.17 1748
3721.75 1814
3722.32 1779
3722.90 1716
3723.47 1776
3724.05 1653
3724.63 1682
3725.20 1813
3725.78 1770
3726.36 1675
3726.93 1860
3727.51 1867
3728.08 1952
3728.66 2108
3729.24 2205
3729.81 2441
3730.39 2678
3730.97 2954
3731.54 3157
3732.12 3375
3732.70 3700
3733.27 3726
3733.85 3577
3734.43 3482
3735.00 3328
3735.58 3159
3736.16 2691
3736.73 2625
3737.31 2612
3737.89 2375
3738.47 2186
3739.04 2131
3739.62 1957
3740.20 2055
3740.77 2083
3741.35 2059
3741.93 1885
3742.51 1917
3743.08 1803
3743.66 1765
3744.24 1850
3744.82 1795
3745.39 1796
3745.97 1831
3746.55 1872
3747.13 1934
3747.71 1837
3748.28 1849
3748.86 1815
3749.44 1739
3750.02 1619
3750.59 1597
3751.17 1741
3751.75 1688
3752.33 1653
3752.91 1843
3753.49 1780
3754.06 1670
3754.64 1766
3755.22 1823
3755.80 1813
3756.38 1796
3756.96 1903
3757.53 1943
3758.11 2088
3758.69 2038
3759.27 1974
3759.85 2121
3760.43 2048
3761.01 2092
3761.59 2146
3762.17 2003
3762.74 2146
3763.32 2041
3763.90 2076
3764.48 2135
3765.06 2144
3765.64 2057
3766.22 1986
3766.80 2021
3767.38 1840
3767.96 1941
3768.54 2024
3769.12 1993
3769.70 1954
3770.27 1907
3770.85 1856
3771.43 1899
3772.01 1976
3772.59 1948
3773.17 1929
3773.75 1889
3774.33 1867
3774.91 1824
3775.49 1792
3776.07 1841
3776.65 1813
3777.23 1845
3777.81 1806
3778.39 1744
3778.97 1760
3779.55 1742
3780.13 1689
3780.71 1601
3781.29 1651
3781.88 1680
3782.46 1740
3783.04 1561
3783.62 1549
3784.20 1613
3784.78 1643
3785.36 1774
3785.94 1757
3786.52 1676
3787.10 1750
3787.68 1826
3788.26 1759
3788.84 1840
3789.43 1972
3790.01 1822
3790.59 1828
3791.17 1872
3791.75 1843
3792.33 1758
3792.91 1842
3793.49 1812
3794.08 1881
3794.66 1843
3795.24 1832
3795.82 1795
3796.40 1807
3796.98 1840
3797.56 1836
3798.15 1837
3798.73 1823
3799.31 1846
3799.89 1977
3800.47 2018
3801.06 2013
3801.64 2014
3802.22 2139
3802.80 2202
3803.38 2114
3803.97 2257
3804.55 2231
3805.13 2236
3805.71 2355
3806.29 2432
3806.88 2585
3807.46 2736
3808.04 2742
3808.62 2846
3809.21 3108
3809.79 2773
3810.37 2732
3810.95 2862
3811.54 2634
3812.12 2656
3812.70 2569
3813.29 2512
3813.87 2495
3814.45 2466
3815.03 2614
3815.62 2716
3816.20 2615
3816.78 2476
3817.37 2410
3817.95 2292
3818.53 2200
3819.12 2025
3819.70 2199
3820.28 2267
3820.87 2257
3821.45 2324
3822.03 2337
3822.62 2316
3823.20 2258
3823.78 2297
3824.37 2231
3824.95 2054
3825.54 2107
3826.12 1968
3826.70 2013
3827.29 1999
3827.87 1963
3828.46 1946
3829.04 1956
3829.62 1955
3830.21 2059
3830.79 2034
3831.38 1992
3831.96 2015
3832.54 2096
3833.13 2011
3833.71 1969
3834.30 2064
3834.88 2015
3835.47 1939
3836.05 1961
3836.64 1946
3837.22 1971
3837.81 1796
3838.39 1846
3838.98 1918
3839.56 1898
3840.15 1955
3840.73 1906
3841.31 1884
3841.90 1912
3842.49 1946
3843.07 2058
3843.66 2038
3844.24 2161
3844.83 2166
3845.41 2244
3846.00 2154
3846.58 2124
3847.17 2136
3847.75 2105
3848.34 1964
3848.92 2071
3849.51 1985
3850.10 1992
3850.68 2003
3851.27 2084
3851.85 2089
3852.44 2118
3853.02 2130
3853.61 2087
3854.20 2057
3854.78 2029
3855.37 2289
3855.95 2319
3856.54 2506
3857.13 2840
3857.71 3235
3858.30 3581
3858.89 4124
3859.47 4692
3860.06 5355
3860.64 5970
3861.23 6374
3861.82 6351
3862.40 6173
3862.99 5773
3863.58 5303
3864.16 4782
3864.75 4325
3865.34 3791
3865.92 3297
3866.51 2913
3867.10 2582
3867.69 2405
3868.27 2327
3868.86 2274
3869.45 2249
3870.03 2126
3870.62 2115
3871.21 2227
3871.80 2229
3872.38 2266
3872.97 2242
3873.56 2291
3874.15 2238
3874.73 2174
3875.32 2163
3875.91 2053
3876.50 2026
3877.08 1941
3877.67 1840
3878.26 1844
3878.85 1894
3879.43 1875
3880.02 1805
3880.61 1797
3881.20 1839
3881.79 1815
3882.37 1806
3882.96 1743
3883.55 1784
3884.14 1683
3884.73 1865
3885.32 1730
3885.90 1796
3886.49 1777
3887.08 1866
3887.67 2056
3888.26 2044
3888.85 2072
3889.44 2110
3890.02 2143
3890.61 2140
3891.20 2159
3891.79 2142
3892.38 2144
3892.97 2039
3893.56 2069
3894.15 2031
3894.74 2083
3895.32 2116
3895.91 2021
3896.50 2064
3897.09 2116
3897.68 2177
3898.27 2220
3898.86 2200
3899.45 2322
3900.04 2302
3900.63 2268
3901.22 2185
3901.81 2217
3902.40 2101
3902.99 2028
3903.58 1986
3904.17 1904
3904.76 1834
3905.35 1775
3905.94 1788
3906.53 1803
3907.12 1931
3907.71 1828
3908.30 1752
3908.89 1766
3909.48 1744
3910.07 1724
3910.66 1638
3911.25 1721
3911.84 1708
3912.43 1721
3913.02 1626
3913.61 1596
3914.20 1562
3914.79 1640
3915.38 1675
3915.97 1597
3916.56 1687
3917.15 1641
3917.74 1502
3918.33 1470
3918.92 1484
3919.52 1592
3920.11 1625
3920.70 1578
3921.29 1571
3921.88 1601
3922.47 1568
3923.06 1648
3923.65 1538
3924.24 1580
3924.84 1658
3925.43 1607
3926.02 1572
3926.61 1526
3927.20 1542
3927.79 1515
3928.38 1571
3928.98 1519
3929.57 1505
3930.16 1452
3930.75 1496
3931.34 1465
3931.93 1446
3932.53 1545
3933.12 1531
3933.71 1481
3934.30 1502
3934.89 1552
3935.49 1599
3936.08 1602
3936.67 1599
3937.26 1554
3937.86 1641
3938.45 1689
3939.04 1778
3939.63 1727
3940.23 1790
3940.82 1744
3941.41 1728
3942.00 1718
3942.60 1812
3943.19 1748
3943.78 1713
3944.37 1652
3944.97 1588
3945.56 1590
3946.15 1577
3946.75 1564
3947.34 1518
3947.93 1494
3948.52 1496
3949.12 1493
3949.71 1541
3950.30 1591
3950.90 1446
3951.49 1420
3952.08 1523
3952.68 1430
3953.27 1494
3953.86 1512
3954.46 1521
3955.05 1550
3955.65 1560
3956.24 1497
3956.83 1569
3957.43 1599
3958.02 1642
3958.61 1595
3959.21 1638
3959.80 1637
3960.40 1680
3960.99 1631
3961.58 1683
3962.18 1651
3962.77 1615
3963.37 1815
3963.96 1740
3964.55 1755
3965.15 1752
3965.74 1852
3966.34 1906
3966.93 1972
3967.53 1874
3968.12 1875
3968.72 1845
3969.31 1709
3969.91 1697
3970.50 1583
3971.10 1535
3971.69 1575
3972.28 1495
3972.88 1440
3973.47 1533
3974.07 1690
3974.66 1839
3975.26 1764
3975.85 1742
3976.45 1856
3977.05 1871
3977.64 1844
3978.24 1960
3978.83 1849
3979.43 1812
3980.02 1832
3980.62 1705
3981.21 1725
3981.81 1700
3982.40 1564
3983.00 1533
3983.60 1565
3984.19 1653
3984.79 1659
3985.38 1667
3985.98 1728
3986.58 1701
3987.17 1654
3987.77 1714
3988.36 1656
3988.96 1616
3989.56 1647
3990.15 1643
3990.75 1698
3991.34 1651
3991.94 1639
3992.54 1718
3993.13 1707
3993.73 1736
3994.33 1757
3994.92 1768
3995.52 1721
3996.12 1673
3996.71 1780
3997.31 1755
3997.91 1773
3998.50 1765
3999.10 1810
3999.70 1720
4000.29 1654
4000.89 1694
4001.49 1776
4002.09 1651
4002.68 1618
4003.28 1708
4003.88 1791
4004.47 1703
4005.07 1635
4005.67 1672
4006.27 1634
4006.86 1607
4007.46 1646
4008.06 1617
4008.66 1613
4009.25 1571
4009.85 1553
4010.45 1617
4011.05 1644
4011.64 1689
4012.24 1655
4012.84 1598
4013.44 1656
4014.04 1785
4014.63 1849
4015.23 1945
4015.83 1942
4016.43 1822
4017.03 1861
4017.63 1967
4018.22 1888
4018.82 1841
4019.42 1874
4020.02 1714
4020.62 1670
4021.22 1648
4021.81 1652
4022.41 1588
4023.01 1620
4023.61 1707
4024.21 1630
4024.81 1588
4025.41 1810
4026.01 1791
4026.60 1817
4027.20 1867
4027.80 1980
4028.40 1958
4029.00 1909
4029.60 1884
4030.20 1876
4030.80 1839
4031.40 1769
4032.00 1792
4032.60 1834
4033.20 1748
4033.80 1663
4034.39 1657
4034.99 1650
4035.59 1578
4036.19 1625
4036.79 1595
4037.39 1605
4037.99 1516
4038.59 1582
4039.19 1542
4039.79 1485
4040.39 1494
4040.99 1407
4041.59 1458
4042.19 1474
4042.79 1535
4043.39 1492
4043.99 1518
4044.59 1441
4045.19 1495
4045.79 1497
4046.39 1553
4046.99 1540
4047.60 1564
4048.20 1567
4048.80 1594
4049.40 1510
4050.00 1575
4050.60 1580
4051.20 1519
4051.80 1628
4052.40 1640
4053.00 1606
4053.60 1566
4054.20 1615
4054.80 1571
4055.41 1467
4056.01 1475
4056.61 1464
4057.21 1376
4057.81 1414
4058.41 1460
4059.01 1569
4059.61 1523
4060.22 1541
4060.82 1601
4061.42 1606
4062.02 1601
4062.62 1662
4063.22 1779
4063.82 1731
4064.43 1844
4065.03 1858
4065.63 2031
4066.23 1950
4066.83 2041
4067.44 1997
4068.04 1865
4068.64 1771
4069.24 1699
4069.84 1680
4070.45 1588
4071.05 1580
4071.65 1544
4072.25 1591
4072.86 1487
4073.46 1437
4074.06 1445
4074.66 1458
4075.27 1468
4075.87 1395
4076.47 1342
4077.07 1413
4077.68 1425
4078.28 1520
4078.88 1422
4079.48 1431
4080.09 1464
4080.69 1480
4081.29 1448
4081.90 1481
4082.50 1432
4083.10 1419
4083.71 1429
4084.31 1329
4084.91 1366
4085.52 1398
4086.12 1378
4086.72 1385
4087.33 1395
4087.93 1445
4088.53 1445
4089.14 1418
4089.74 1401
4090.34 1381
4090.95 1381
4091.55 1370
4092.15 1408
4092.76 1446
4093.36 1509
4093.97 1465
4094.57 1511
4095.17 1484
4095.78 1398
4096.38 1438
4096.99 1496
4097.59 1495
4098.19 1466
4098.80 1468
4099.40 1480
4100.01 1476
4100.61 1447
4101.22 1440
4101.82 1388
4102.43 1427
4103.03 1553
4103.63 1329
4104.24 1430
4104.84 1435
4105.45 1362
4106.05 1403
4106.66 1442
4107.26 1425
4107.87 1471
4108.47 1460
4109.08 1447
4109.68 1499
4110.29 1508
4110.89 1537
4111.50 1429
4112.10 1368
4112.71 1351
4113.31 1459
4113.92 1341
4114.53 1316
4115.13 1405
4115.74 1403
4116.34 1397
4116.95 1379
4117.55 1377
4118.16 1406
4118.76 1395
4119.37 1390
4119.98 1253
4120.58 1356
4121.19 1412
4121.79 1413
4122.40 1403
4123.01 1449
4123.61 1395
4124.22 1362
4124.82 1415
4125.43 1387
4126.04 1437
4126.64 1403
4127.25 1422
4127.86 1436
4128.46 1478
4129.07 1458
4129.68 1407
4130.28 1441
4130.89 1443
4131.50 1566
4132.10 1516
4132.71 1547
4133.32 1616
4133.92 1595
4134.53 1579
4135.14 1676
4135.74 1740
4136.35 1706
4136.96 1680
4137.56 1718
4138.17 1779
4138.78 1745
4139.39 1797
4139.99 1726
4140.60 1796
4141.21 1680
4141.82 1812
4142.42 1866
4143.03 1904
4143.64 1909
4144.25 1899
4144.85 1781
4145.46 1752
4146.07 1780
4146.68 1766
4147.28 1650
4147.89 1734
4148.50 1613
4149.11 1525
4149.72 1544
4150.32 1492
4150.93 1564
4151.54 1449
4152.15 1483
4152.76 1435
4153.37 1458
4153.97 1442
4154.58 1451
4155.19 1484
4155.80 1451
4156.41 1404
4157.02 1397
4157.62 1398
4158.23 1471
4158.84 1438
4159.45 1442
4160.06 1548
4160.67 1489
4161.28 1482
4161.89 1494
4162.49 1385
4163.10 1483
4163.71 1570
4164.32 1497
4164.93 1498
4165.54 1535
4166.15 1535
4166.76 1621
4167.37 1706
4167.98 1653
4168.59 1624
4169.20 1692
4169.81 1779
4170.42 1824
4171.02 1914
4171.63 1918
4172.24 1914
4172.85 1936
4173.46 1886
4174.07 1798
4174.68 1723
4175.29 1857
4175.90 1810
4176.51 1691
4177.12 1611
4177.73 1611
4178.34 1687
4178.95 1582
4179.56 1556
4180.17 1496
4180.78 1470
4181.39 1478
4182.00 1524
4182.61 1468
4183.23 1481
4183.84 1478
4184.45 1410
4185.06 1487
4185.67 1500
4186.28 1390
4186.89 1418
4187.50 1485
4188.11 1449
4188.72 1399
4189.33 1423
4189.94 1444
4190.55 1469
4191.17 1481
4191.78 1429
4192.39 1471
4193.00 1658
4193.61 1651
4194.22 1649
4194.83 1661
4195.44 1634
4196.06 1655
4196.67 1601
4197.28 1566
4197.89 1594
4198.50 1590
4199.11 1504
4199.72 1411
4200.34 1454
4200.95 1521
4201.56 1497
4202.17 1470
4202.78 1454
4203.40 1512
4204.01 1495
4204.62 1513
4205.23 1442
4205.84 1490
4206.46 1514
4207.07 1590
4207.68 1608
4208.29 1599
4208.90 1580
4209.52 1536
4210.13 1499
4210.74 1585
4211.35 1673
4211.97 1639
4212.58 1639
4213.19 1592
4213.80 1613
4214.42 1743
4215.03 1805
4215.64 1836
4216.26 1784
4216.87 1827
4217.48 1996
4218.09 2203
4218.71 2182
4219.32 2302
4219.93 2433
4220.55 2521
4221.16 2403
4221.77 2405
4222.39 2503
4223.00 2525
4223.61 2461
4224.23 2487
4224.84 2499
4225.45 2584
4226.07 2499
4226.68 2661
4227.30 2780
4227.91 2863
4228.52 2943
4229.14 2882
4229.75 2802
4230.36 2453
4230.98 2482
4231.59 2301
4232.21 2130
4232.82 2073
4233.43 2012
4234.05 2002
4234.66 1878
4235.28 1792
4235.89 1811
4236.51 1800
4237.12 1839
4237.73 1791
4238.35 1726
4238.96 1781
4239.58 1797
4240.19 1720
4240.81 1715
4241.42 1830
4242.04 1775
4242.65 1739
4243.27 1669
4243.88 1675
4244.50 1740
4245.11 1592
4245.73 1504
4246.34 1658
4246.96 1718
4247.57 1764
4248.19 1732
4248.80 1722
4249.42 1720
4250.03 1713
4250.65 1682
4251.26 1588
4251.88 1570
4252.49 1643
4253.11 1680
4253.72 1627
4254.34 1637
4254.96 1617
4255.57 1643
4256.19 1622
4256.80 1615
4257.42 1619
4258.03 1668
4258.65 1906
4259.27 1862
4259.88 1892
4260.50 1983
4261.12 1926
4261.73 2049
4262.35 2040
4262.96 2136
4263.58 2218
4264.20 2181
4264.81 2069
4265.43 1993
4266.05 1888
4266.66 1797
4267.28 1774
4267.90 1855
4268.51 1780
4269.13 1751
4269.75 1702
4270.36 1712
4270.98 1699
4271.60 1699
4272.21 1729
4272.83 1785
4273.45 1865
4274.06 1844
4274.68 2026
4275.30 2209
4275.92 2288
4276.53 2317
4277.15 2412
4277.77 2410
4278.38 2447
4279.00 2363
4279.62 2224
4280.24 2082
4280.85 1964
4281.47 1920
4282.09 1786
4282.71 1779
4283.32 1772
4283.94 1566
4284.56 1655
4285.18 1621
4285.80 1551
4286.41 1534
4287.03 1599
4287.65 1657
4288.27 1549
4288.89 1498
4289.50 1485
4290.12 1400
4290.74 1435
4291.36 1538
4291.98 1454
4292.60 1466
4293.21 1504
4293.83 1448
4294.45 1447
4295.07 1501
4295.69 1452
4296.31 1455
4296.93 1444
4297.54 1424
4298.16 1514
4298.78 1526
4299.40 1471
4300.02 1491
4300.64 1461
4301.26 1503
4301.88 1466
4302.50 1539
4303.12 1524
4303.73 1497
4304.35 1467
4304.97 1463
4305.59 1593
4306.21 1580
4306.83 1492
4307.45 1498
4308.07 1565
4308.69 1530
4309.31 1442
4309.93 1399
4310.55 1464
4311.17 1441
4311.79 1547
4312.41 1500
4313.03 1404
4313.65 1383
4314.27 1411
4314.89 1450
4315.51 1444
4316.13 1415
4316.75 1409
4317.37 1429
4317.99 1437
4318.61 1477
4319.23 1421
4319.85 1439
4320.47 1432
4321.09 1406
4321.71 1410
4322.33 1411
4322.95 1431
4323.57 1458
4324.19 1529
4324.81 1568
4325.43 1564
4326.05 1529
4326.68 1629
4327.30 1683
4327.92 1669
4328.54 1732
4329.16 1712
4329.78 1823
4330.40 1948
4331.02 2163
4331.64 2186
4332.26 2299
4332.89 2420
4333.51 2487
4334.13 2377
4334.75 2218
4335.37 2061
4335.99 1963
4336.61 1880
4337.24 1816
4337.86 1665
4338.48 1679
4339.10 1768
4339.72 1845
4340.34 1704
4340.97 1752
4341.59 1791
4342.21 1922
4342.83 1932
4343.45 2019
4344.08 2242
4344.70 2292
4345.32 2488
4345.94 2564
4346.57 2570
4347.19 2711
4347.81 2628
4348.43 2493
4349.05 2400
4349.68 2242
4350.30 2059
4350.92 2012
4351.54 1874
4352.17 1871
4352.79 1860
4353.41 1803
4354.04 1686
4354.66 1596
4355.28 1587
4355.90 1582
4356.53 1613
4357.15 1624
4357.77 1578
4358.40 1582
4359.02 1629
4359.64 1608
4360.27 1706
4360.89 1684
4361.51 1585
4362.14 1627
4362.76 1629
4363.38 1585
4364.01 1541
4364.63 1535
4365.25 1499
4365.88 1524
4366.50 1551
4367.12 1506
4367.75 1529
4368.37 1450
4369.00 1369
4369.62 1361
4370.24 1429
4370.87 1446
4371.49 1448
4372.12 1466
4372.74 1383
4373.36 1433
4373.99 1473
4374.61 1493
4375.24 1524
4375.86 1449
4376.49 1465
4377.11 1509
4377.73 1410
4378.36 1510
4378.98 1539
4379.61 1561
4380.23 1490
4380.86 1474
4381.48 1613
4382.11 1597
4382.73 1558
4383.36 1651
4383.98 1613
4384.61 1609
4385.23 1595
4385.86 1614
4386.48 1622
4387.11 1606
4387.73 1740
4388.36 1860
4388.98 1840
4389.61 1955
4390.23 1991
4390.86 1975
4391.48 1940
4392.11 2012
4392.74 1977
4393.36 1790
4393.99 1751
4394.61 1842
4395.24 1810
4395.86 1670
4396.49 1555
4397.12 1501
4397.74 1614
4398.37 1629
4398.99 1569
4399.62 1597
4400.25 1565
4400.87 1569
4401.50 1582
4402.12 1558
4402.75 1542
4403.38 1505
4404.00 1489
4404.63 1471
4405.26 1464
4405.88 1415
4406.51 1547
4407.14 1500
4407.76 1474
4408.39 1423
4409.02 1491
4409.64 1475
4410.27 1551
4410.90 1478
4411.52 1383
4412.15 1336
4412.78 1423
4413.40 1488
4414.03 1486
4414.66 1401
4415.29 1371
4415.91 1486
4416.54 1501
4417.17 1456
4417.79 1454
4418.42 1505
4419.05 1451
4419.68 1470
4420.30 1467
4420.93 1516
4421.56 1439
4422.19 1405
4422.81 1423
4423.44 1440
4424.07 1310
4424.70 1317
4425.33 1308
4425.95 1276
4426.58 1247
4427.21 1267
4427.84 1226
4428.47 1297
4429.09 1303
4429.72 1295
4430.35 1303
4430.98 1325
4431.61 1277
4432.23 1217
4432.86 1238
4433.49 1296
4434.12 1271
4434.75 1338
4435.38 1287
4436.01 1252
4436.63 1263
4437.26 1303
4437.89 1288
4438.52 1249
4439.15 1237
4439.78 1315
4440.41 1298
4441.04 1242
4441.67 1314
4442.29 1351
4442.92 1367
4443.55 1311
4444.18 1291
4444.81 1405
4445.44 1411
4446.07 1373
4446.70 1382
4447.33 1367
4447.96 1432
4448.59 1475
4449.22 1299
4449.85 1291
4450.48 1260
4451.11 1280
4451.74 1394
4452.37 1494
4453.00 1379
4453.63 1302
4454.26 1439
4454.89 1408
4455.52 1401
4456.15 1381
4456.78 1445
4457.41 1518
4458.04 1454
4458.67 1379
4459.30 1357
4459.93 1402
4460.56 1309
4461.19 1235
4461.82 1235
4462.45 1242
4463.08 1255
4463.71 1296
4464.34 1288
4464.97 1223
4465.60 1268
4466.23 1257
4466.86 1248
4467.49 1266
4468.12 1294
4468.76 1287
4469.39 1214
4470.02 1280
4470.65 1259
4471.28 1218
4471.91 1241
4472.54 1301
4473.17 1269
4473.80 1245
4474.44 1216
4475.07 1262
4475.70 1269
4476.33 1248
4476.96 1179
4477.59 1256
4478.22 1297
4478.86 1248
4479.49 1230
4480.12 1248
4480.75 1379
4481.38 1370
4482.02 1440
4482.65 1390
4483.28 1350
4483.91 1407
4484.54 1493
4485.18 1468
4485.81 1453
4486.44 1374
4487.07 1473
4487.70 1410
4488.34 1313
4488.97 1352
4489.60 1329
4490.23 1263
4490.87 1212
4491.50 1206
4492.13 1299
4492.76 1258
4493.40 1294
4494.03 1332
4494.66 1272
4495.30 1326
4495.93 1370
4496.56 1355
4497.19 1409
4497.83 1388
4498.46 1514
4499.09 1605
4499.73 1655
4500.36 1674
4500.99 1684
4501.63 1862
4502.26 1946
4502.89 2005
4503.53 1967
4504.16 1886
4504.79 1775
4505.43 1685
4506.06 1712
4506.69 1621
4507.33 1579
4507.96 1590
4508.59 1619
4509.23 1497
4509.86 1500
4510.50 1439
4511.13 1505
4511.76 1462
4512.40 1474
4513.03 1532
4513.67 1574
4514.30 1516
4514.93 1459
4515.57 1520
4516.20 1409
4516.84 1375
4517.47 1420
4518.11 1396
4518.74 1396
4519.37 1418
4520.01 1430
4520.64 1486
4521.28 1451
4521.91 1445
4522.55 1401
4523.18 1547
4523.82 1621
4524.45 1584
4525.09 1811
4525.72 1913
4526.36 2112
4526.99 2337
4527.63 2719
4528.26 3157
4528.90 3553
4529.53 4337
4530.17 4762
4530.80 5184
4531.44 5444
4532.07 5415
4532.71 5403
4533.34 5061
4533.98 4664
4534.62 3920
4535.25 3379
4535.89 2921
4536.52 2523
4537.16 2318
4537.79 2103
4538.43 1862
4539.07 1788
4539.70 1661
4540.34 1613
4540.97 1599
4541.61 1532
4542.25 1475
4542.88 1571
4543.52 1578
4544.15 1564
4544.79 1558
4545.43 1549
4546.06 1518
4546.70 1533
4547.34 1594
4547.97 1591
4548.61 1574
4549.25 1590
4549.88 1602
4550.52 1635
4551.16 1586
4551.79 1595
4552.43 1562
4553.07 1442
4553.70 1490
4554.34 1348
4554.98 1375
4555.61 1401
4556.25 1385
4556.89 1422
4557.53 1455
4558.16 1491
4558.80 1499
4559.44 1342
4560.07 1442
4560.71 1475
4561.35 1488
4561.99 1440
4562.62 1478
4563.26 1460
4563.90 1511
4564.54 1552
4565.18 1548
4565.81 1622
4566.45 1597
4567.09 1650
4567.73 1768
4568.36 1819
4569.00 1899
4569.64 1908
4570.28 1899
4570.92 1849
4571.55 1840
4572.19 1736
4572.83 1705
4573.47 1653
4574.11 1645
4574.75 1568
4575.38 1544
4576.02 1528
4576.66 1547
4577.30 1513
4577.94 1456
4578.58 1393
4579.22 1486
4579.85 1446
4580.49 1425
4581.13 1360
4581.77 1362
4582.41 1444
4583.05 1413
4583.69 1445
4584.33 1500
4584.97 1530
4585.61 1490
4586.24 1428
4586.88 1462
4587.52 1517
4588.16 1494
4588.80 1516
4589.44 1617
4590.08 1644
4590.72 1765
4591.36 1785
4592.00 1794
4592.64 1893
4593.28 1755
4593.92 1587
4594.56 1501
4595.20 1468
4595.84 1392
4596.48 1347
4597.12 1397
4597.76 1434
4598.40 1347
4599.04 1353
4599.68 1348
4600.32 1478
4600.96 1459
4601.60 1462
4602.24 1400
4602.88 1382
4603.52 1430
4604.16 1526
4604.80 1444
4605.44 1470
4606.08 1499
4606.72 1470
4607.36 1436
4608.00 1497
4608.64 1512
4609.28 1441
4609.93 1470
4610.57 1535
4611.21 1512
4611.85 1460
4612.49 1392
4613.13 1469
4613.77 1479
4614.41 1380
4615.05 1330
4615.69 1315
4616.34 1361
4616.98 1385
4617.62 1277
4618.26 1329
4618.90 1295
4619.54 1372
4620.18 1241
4620.83 1222
4621.47 1221
4622.11 1175
4622.75 1168
4623.39 1247
4624.03 1237
4624.68 1228
4625.32 1122
4625.96 1145
4626.60 1201
4627.24 1320
4627.89 1275
4628.53 1271
4629.17 1317
4629.81 1268
4630.45 1301
4631.10 1385
4631.74 1418
4632.38 1384
4633.02 1378
4633.67 1366
4634.31 1303
4634.95 1325
4635.59 1280
4636.24 1323
4636.88 1353
4637.52 1368
4638.17 1328
4638.81 1318
4639.45 1334
4640.09 1428
4640.74 1385
4641.38 1370
4642.02 1342
4642.67 1314
4643.31 1303
4643.95 1306
4644.60 1279
4645.24 1316
4645.88 1288
4646.53 1310
4647.17 1295
4647.81 1264
4648.46 1268
4649.10 1329
4649.74 1329
4650.39 1375
4651.03 1365
4651.67 1440
4652.32 1469
4652.96 1422
4653.61 1412
4654.25 1459
4654.89 1425
4655.54 1326
4656.18 1321
4656.83 1301
4657.47 1246
4658.11 1198
4658.76 1314
4659.40 1324
4660.05 1237
4660.69 1200
4661.33 1257
4661.98 1231
4662.62 1258
4663.27 1292
4663.91 1256
4664.56 1235
4665.20 1206
4665.85 1165
4666.49 1176
4667.14 1192
4667.78 1233
4668.43 1181
4669.07 1168
4669.72 1159
4670.36 1162
4671.01 1223
4671.65 1133
4672.30 1214
4672.94 1247
4673.59 1163
4674.23 1168
4674.88 1176
4675.52 1228
4676.17 1246
4676.81 1145
4677.46 1213
4678.10 1287
4678.75 1253
4679.40 1186
4680.04 1192
4680.69 1288
4681.33 1292
4681.98 1247
4682.62 1249
4683.27 1258
4683.92 1204
4684.56 1217
4685.21 1291
4685.85 1272
4686.50 1303
4687.15 1295
4687.79 1262
4688.44 1357
4689.09 1365
4689.73 1342
4690.38 1297
4691.02 1336
4691.67 1412
4692.32 1374
4692.96 1434
4693.61 1386
4694.26 1430
4694.90 1278
4695.55 1346
4696.20 1408
4696.84 1527
4697.49 1477
4698.14 1515
4698.78 1468
4699.43 1666
4700.08 1671
4700.73 1656
4701.37 1516
4702.02 1438
4702.67 1451
4703.31 1455
4703.96 1439
4704.61 1300
4705.26 1332
4705.90 1381
4706.55 1426
4707.20 1425
4707.85 1456
4708.49 1385
4709.14 1327
4709.79 1323
4710.44 1300
4711.09 1290
4711.73 1257
4712.38 1344
4713.03 1365
4713.68 1231
4714.33 1311
4714.97 1397
4715.62 1384
4716.27 1424
4716.92 1379
4717.57 1283
4718.21 1361
4718.86 1486
4719.51 1464
4720.16 1446
4720.81 1459
4721.46 1488
4722.11 1430
4722.75 1462
4723.40 1447
4724.05 1475
4724.70 1492
4725.35 1446
4726.00 1427
4726.65 1476
4727.30 1467
4727.94 1447
4728.59 1430
4729.24 1446
4729.89 1284
4730.54 1252
4731.19 1200
4731.84 1228
4732.49 1246
4733.14 1285
4733.79 1241
4734.44 1268
4735.09 1219
4735.74 1201
4736.38 1266
4737.03 1308
4737.68 1299
4738.33 1343
4738.98 1389
4739.63 1386
4740.28 1393
4740.93 1409
4741.58 1371
4742.23 1430
4742.88 1316
4743.53 1288
4744.18 1262
4744.83 1326
4745.48 1395
4746.13 1242
4746.78 1269
4747.43 1308
4748.08 1252
4748.73 1263
4749.39 1307
4750.04 1355
4750.69 1417
4751.34 1387
4751.99 1371
4752.64 1445
4753.29 1414
4753.94 1448
4754.59 1373
4755.24 1313
4755.89 1348
4756.54 1346
4757.19 1321
4757.84 1380
4758.50 1374
4759.15 1409
4759.80 1514
4760.45 1598
4761.10 1519
4761.75 1574
4762.40 1520
4763.05 1451
4763.71 1531
4764.36 1575
4765.01 1531
4765.66 1497
4766.31 1446
4766.96 1345
4767.62 1354
4768.27 1429
4768.92 1486
4769.57 1329
4770.22 1391
4770.87 1260
4771.53 1311
4772.18 1310
4772.83 1206
4773.48 1263
4774.13 1276
4774.79 1201
4775.44 1198
4776.09 1178
4776.74 1178
4777.40 1165
4778.05 1222
4778.70 1192
4779.35 1217
4780.01 1148
4780.66 1185
4781.31 1213
4781.96 1187
4782.62 1198
4783.27 1264
4783.92 1257
4784.57 1206
4785.23 1236
4785.88 1225
4786.53 1263
4787.19 1302
4787.84 1308
4788.49 1369
4789.15 1403
4789.80 1362
4790.45 1320
4791.11 1295
4791.76 1242
4792.41 1301
4793.07 1380
4793.72 1348
4794.37 1320
4795.03 1312
4795.68 1325
4796.33 1299
4796.99 1363
4797.64 1473
4798.29 1456
4798.95 1433
4799.60 1493
4800.26 1540
4800.91 1510
4801.56 1569
4802.22 1590
4802.87 1477
4803.53 1488
4804.18 1399
4804.83 1372
4805.49 1346
4806.14 1311
4806.80 1314
4807.45 1298
4808.11 1274
4808.76 1325
4809.42 1340
4810.07 1277
4810.72 1316
4811.38 1308
4812.03 1310
4812.69 1254
4813.34 1322
4814.00 1387
4814.65 1316
4815.31 1309
4815.96 1377
4816.62 1299
4817.27 1310
4817.93 1346
4818.58 1371
4819.24 1419
4819.89 1393
4820.55 1372
4821.20 1388
4821.86 1454
4822.52 1465
4823.17 1566
4823.83 1542
4824.48 1547
4825.14 1540
4825.79 1434
4826.45 1426
4827.10 1426
4827.76 1420
4828.42 1475
4829.07 1485
4829.73 1390
4830.38 1398
4831.04 1317
4831.70 1497
4832.35 1584
4833.01 1523
4833.66 1541
4834.32 1652
4834.98 1711
4835.63 1717
4836.29 1701
4836.95 1742
4837.60 1644
4838.26 1684
4838.92 1588
4839.57 1717
4840.23 1673
4840.89 1639
4841.54 1712
4842.20 1692
4842.86 1620
4843.51 1629
4844.17 1657
4844.83 1664
4845.48 1741
4846.14 1737
4846.80 1645
4847.45 1692
4848.11 1837
4848.77 2069
4849.43 2013
4850.08 1947
4850.74 1998
4851.40 1983
4852.06 1952
4852.71 1889
4853.37 1782
4854.03 1683
4854.69 1699
4855.34 1703
4856.00 1724
4856.66 1821
4857.32 1789
4857.97 1772
4858.63 1841
4859.29 1761
4859.95 1716
4860.61 1744
4861.26 1723
4861.92 1552
4862.58 1564
4863.24 1526
4863.90 1672
4864.55 1637
4865.21 1639
4865.87 1595
4866.53 1665
4867.19 1717
4867.85 1626
4868.51 1610
4869.16 1540
4869.82 1619
4870.48 1633
4871.14 1526
4871.80 1513
4872.46 1528
4873.12 1567
4873.78 1598
4874.43 1547
4875.09 1544
4875.75 1585
4876.41 1693
4877.07 1606
4877.73 1575
4878.39 1565
4879.05 1620
4879.71 1620
4880.37 1529
4881.03 1555
4881.69 1620
4882.34 1609
4883.00 1597
4883.66 1572
4884.32 1581
4884.98 1563
4885.64 1493
4886.30 1596
4886.96 1616
4887.62 1523
4888.28 1521
4888.94 1522
4889.60 1589
4890.26 1629
4890.92 1519
4891.58 1525
4892.24 1536
4892.90 1580
4893.56 1600
4894.22 1536
4894.88 1531
4895.54 1621
4896.20 1533
4896.86 1564
4897.52 1614
4898.19 1673
4898.85 1549
4899.51 1593
4900.17 1689
4900.83 1609
4901.49 1594
4902.15 1571
4902.81 1559
4903.47 1391
4904.13 1328
4904.79 1443
4905.45 1367
4906.12 1320
4906.78 1302
4907.44 1389
4908.10 1366
4908.76 1366
4909.42 1381
4910.08 1338
4910.74 1349
4911.41 1278
4912.07 1363
4912.73 1330
4913.39 1236
4914.05 1217
4914.71 1210
4915.38 1219
4916.04 1181
4916.70 1180
4917.36 1218
4918.02 1210
4918.68 1222
4919.35 1128
4920.01 1187
4920.67 1186
4921.33 1234
4921.99 1265
4922.66 1218
4923.32 1207
4923.98 1169
4924.64 1249
4925.31 1203
4925.97 1171
4926.63 1151
4927.29 1231
4927.96 1221
4928.62 1237
4929.28 1204
4929.94 1288
4930.61 1226
4931.27 1144
4931.93 1138
4932.59 1227
4933.26 1235
4933.92 1151
4934.58 1121
4935.25 1245
4935.91 1170
4936.57 1182
4937.24 1160
4937.90 1236
4938.56 1189
4939.23 1236
4939.89 1197
4940.55 1250
4941.22 1160
4941.88 1141
4942.54 1225
4943.21 1248
4943.87 1211
4944.53 1190
4945.20 1195
4945.86 1139
4946.52 1187
4947.19 1165
4947.85 1190
4948.52 1111
4949.18 1121
4949.84 1160
4950.51 1069
4951.17 1055
4951.84 1124
4952.50 1071
4953.17 1096
4953.83 1163
4954.49 1197
4955.16 1202
4955.82 1167
4956.49 1226
4957.15 1277
4957.82 1331
4958.48 1332
4959.15 1400
4959.81 1395
4960.47 1511
4961.14 1536
4961.80 1530
4962.47 1539
4963.13 1626
4963.80 1607
4964.46 1597
4965.13 1542
4965.79 1507
4966.46 1440
4967.12 1299
4967.79 1316
4968.45 1283
4969.12 1177
4969.79 1256
4970.45 1296
4971.12 1275
4971.78 1209
4972.45 1220
4973.11 1260
4973.78 1283
4974.44 1361
4975.11 1253
4975.78 1373
4976.44 1312
4977.11 1307
4977.77 1183
4978.44 1133
4979.11 1163
4979.77 1167
4980.44 1082
4981.10 1111
4981.77 1121
4982.44 1115
4983.10 1115
4983.77 1143
4984.43 1131
4985.10 1214
4985.77 1140
4986.43 1178
4987.10 1172
4987.77 1124
4988.43 1189
4989.10 1209
4989.77 1211
4990.43 1124
4991.10 1072
4991.77 1137
4992.43 1178
4993.10 1145
4993.77 1079
4994.43 1128
4995.10 1064
4995.77 1004
4996.44 1072
4997.10 1083
4997.77 1065
4998.44 1104
4999.10 1082
4999.77 1103
5000.44 1072
5001.11 1079
5001.77 1062
5002.44 1050
5003.11 1114
5003.78 1149
5004.44 1063
5005.11 1057
5005.78 1053
5006.45 1034
5007.12 1018
5007.78 1046
5008.45 1044
5009.12 1128
5009.79 1125
5010.46 1126
5011.12 1119
5011.79 1135
5012.46 1133
5013.13 1124
5013.80 1157
5014.47 1081
5015.13 1075
5015.80 1071
5016.47 1041
5017.14 1117
5017.81 1099
5018.48 1044
5019.14 1069
5019.81 1189
5020.48 1196
5021.15 1178
5021.82 1248
5022.49 1334
5023.16 1284
5023.83 1241
5024.50 1244
5025.16 1245
5025.83 1227
5026.50 1236
5027.17 1143
5027.84 1158
5028.51 1073
5029.18 1097
5029.85 1124
5030.52 1077
5031.19 1028
5031.86 1070
5032.53 1109
5033.20 1164
5033.87 1091
5034.54 1003
5035.21 1003
5035.88 1036
5036.54 1007
5037.21 1040
5037.88 1058
5038.55 1044
5039.22 1085
5039.89 1146
5040.56 1102
5041.23 1190
5041.90 1164
5042.58 1089
5043.25 1142
5043.92 1105
5044.59 1172
5045.26 1179
5045.93 1212
5046.60 1221
5047.27 1127
5047.94 1105
5048.61 1033
5049.28 1090
5049.95 1052
5050.62 1027
5051.29 1039
5051.96 1076
5052.63 1097
5053.30 1058
5053.98 1085
5054.65 1068
5055.32 1059
5055.99 1113
5056.66 1193
5057.33 1135
5058.00 1161
5058.67 1125
5059.34 1064
5060.02 1075
5060.69 1089
5061.36 1083
5062.03 1126
5062.70 1038
5063.37 1003
5064.04 1032
5064.72 1075
5065.39 1073
5066.06 1106
5066.73 1011
5067.40 1037
5068.08 1016
5068.75 1093
5069.42 1042
5070.09 1045
5070.76 1080
5071.44 1037
5072.11 1076
5072.78 1054
5073.45 1022
5074.12 1030
5074.80 1072
5075.47 1042
5076.14 1020
5076.81 1108
5077.49 1145
5078.16 1159
5078.83 1120
5079.50 1172
5080.18 1139
5080.85 1146
5081.52 1115
5082.20 1113
5082.87 1092
5083.54 1079
5084.21 1173
5084.89 1087
5085.56 1081
5086.23 1108
5086.91 1081
5087.58 1184
5088.25 1214
5088.93 1221
5089.60 1245
5090.27 1239
5090.95 1298
5091.62 1306
5092.29 1232
5092.97 1204
5093.64 1194
5094.31 1219
5094.99 1201
5095.66 1227
5096.34 1169
5097.01 1212
5097.68 1182
5098.36 1158
5099.03 1101
5099.70 1148
5100.38 1105
5101.05 1102
5101.73 1145
5102.40 1163
5103.08 1188
5103.75 1205
5104.42 1208
5105.10 1168
5105.77 1126
5106.45 1095
5107.12 1126
5107.80 1170
5108.47 1201
5109.15 1168
5109.82 1186
5110.49 1216
5111.17 1150
5111.84 1131
5112.52 1055
5113.19 1147
5113.87 1177
5114.54 1186
5115.22 1222
5115.89 1239
5116.57 1385
5117.24 1469
5117.92 1490
5118.59 1540
5119.27 1563
5119.94 1472
5120.62 1497
5121.30 1472
5121.97 1409
5122.65 1442
5123.32 1302
5124.00 1239
5124.67 1218
5125.35 1263
5126.02 1221
5126.70 1137
5127.38 1230
5128.05 1212
5128.73 1135
5129.40 1208
5130.08 1205
5130.76 1104
5131.43 1103
5132.11 1103
5132.78 1214
5133.46 1211
5134.14 1146
5134.81 1151
5135.49 1208
5136.17 1277
5136.84 1243
5137.52 1185
5138.20 1175
5138.87 1201
5139.55 1188
5140.22 1161
5140.90 1178
5141.58 1202
5142.26 1145
5142.93 1125
5143.61 1046
5144.29 1064
5144.96 1073
5145.64 1106
5146.32 1047
5146.99 1080
5147.67 1093
5148.35 1087
5149.03 1068
5149.70 1051
5150.38 1060
5151.06 1058
5151.73 973
5152.41 998
5153.09 1045
5153.77 1006
5154.44 1028
5155.12 1080
5155.80 1031
5156.48 1117
5157.16 1121
5157.83 1167
5158.51 1147
5159.19 1098
5159.87 1132
5160.55 1078
5161.22 1091
5161.90 1096
5162.58 1000
5163.26 985
5163.94 1025
5164.61 978
5165.29 1031
5165.97 1008
5166.65 1048
5167.33 1085
5168.01 1038
5168.68 1101
5169.36 1076
5170.04 1037
5170.72 990
5171.40 1072
5172.08 1109
5172.76 1046
5173.44 1088
5174.11 1064
5174.79 1065
5175.47 1008
5176.15 1048
5176.83 1043
5177.51 1016
5178.19 1057
5178.87 1021
5179.55 1015
5180.23 1025
5180.91 1055
5181.58 1008
5182.26 1004
5182.94 962
5183.62 957
5184.30 935
5184.98 963
5185.66 977
5186.34 967
5187.02 953
5187.70 1036
5188.38 1019
5189.06 926
5189.74 976
5190.42 948
5191.10 996
5191.78 929
5192.46 944
5193.14 957
5193.82 921
5194.50 966
5195.18 964
5195.86 938
5196.54 1019
5197.22 1036
5197.90 985
5198.58 926
5199.26 1003
5199.94 995
5200.63 1023
5201.31 939
5201.99 945
5202.67 956
5203.35 898
5204.03 890
5204.71 941
5205.39 943
5206.07 939
5206.75 1016
5207.43 979
5208.11 1049
5208.80 1056
5209.48 1061
5210.16 1002
5210.84 1124
5211.52 1068
5212.20 1063
5212.88 1052
5213.57 1041
5214.25 1063
5214.93 1032
5215.61 1183
5216.29 1195
5216.97 1156
5217.66 1169
5218.34 1063
5219.02 1088
5219.70 1086
5220.38 1078
5221.06 1143
5221.75 1134
5222.43 1123
5223.11 1115
5223.79 1103
5224.47 1116
5225.16 1064
5225.84 1074
5226.52 1016
5227.20 1071
5227.89 1037
5228.57 1063
5229.25 1024
5229.93 1045
5230.62 1116
5231.30 1065
5231.98 1121
5232.66 1094
5233.35 1118
5234.03 1143
5234.71 1112
5235.40 1109
5236.08 1199
5236.76 1161
5237.44 1122
5238.13 1145
5238.81 1129
5239.49 1109
5240.18 1058
5240.86 955
5241.54 1047
5242.23 1101
5242.91 1114
5243.59 1114
5244.28 1092
5244.96 1046
5245.64 1004
5246.33 1026
5247.01 1043
5247.70 1024
5248.38 1050
5249.06 1189
5249.75 1140
5250.43 1151
5251.11 1150
5251.80 1131
5252.48 1091
5253.17 1128
5253.85 1060
5254.53 1006
5255.22 1054
5255.90 1087
5256.59 1096
5257.27 1072
5257.96 1051
5258.64 1022
5259.32 1072
5260.01 1121
5260.69 1039
5261.38 1129
5262.06 1183
5262.75 1092
5263.43 1127
5264.12 1106
5264.80 1150
5265.49 1105
5266.17 1019
5266.86 1070
5267.54 1107
5268.23 1091
5268.91 1060
5269.60 1064
5270.28 1134
5270.97 1095
5271.65 1173
5272.34 1167
5273.02 1023
5273.71 995
5274.39 1073
5275.08 1080
5275.76 1119
5276.45 1049
5277.14 1094
5277.82 1078
5278.51 1158
5279.19 1109
5279.88 1084
5280.56 1126
5281.25 1213
5281.94 1172
5282.62 1173
5283.31 1171
5283.99 1137
5284.68 1106
5285.37 1039
5286.05 1084
5286.74 1053
5287.43 1029
5288.11 1053
5288.80 1073
5289.48 1070
5290.17 1090
5290.86 1020
5291.54 992
5292.23 1065
5292.92 1109
5293.60 1104
5294.29 1064
5294.98 1143
5295.66 1157
5296.35 1243
5297.04 1170
5297.72 1216
5298.41 1274
5299.10 1281
5299.79 1222
5300.47 1305
5301.16 1294
5301.85 1308
5302.53 1366
5303.22 1397
5303.91 1415
5304.60 1403
5305.28 1564
5305.97 1584
5306.66 1484
5307.35 1363
5308.03 1395
5308.72 1439
5309.41 1386
5310.10 1480
5310.78 1488
5311.47 1609
5312.16 1718
5312.85 1720
5313.54 1811
5314.22 1930
5314.91 2001
5315.60 1982
5316.29 1890
5316.98 1826
5317.66 1792
5318.35 1694
5319.04 1715
5319.73 1648
5320.42 1621
5321.11 1562
5321.80 1502
5322.48 1350
5323.17 1289
5323.86 1253
5324.55 1222
5325.24 1248
5325.93 1272
5326.62 1208
5327.30 1242
5327.99 1210
5328.68 1167
5329.37 1147
5330.06 1174
5330.75 1198
5331.44 1247
5332.13 1208
5332.82 1129
5333.51 1181
5334.20 1138
5334.88 1251
5335.57 1216
5336.26 1179
5336.95 1202
5337.64 1182
5338.33 1160
5339.02 1129
5339.71 1121
5340.40 1163
5341.09 1240
5341.78 1276
5342.47 1274
5343.16 1266
5343.85 1312
5344.54 1409
5345.23 1434
5345.92 1610
5346.61 1714
5347.30 1825
5347.99 2059
5348.68 2200
5349.37 2308
5350.06 2419
5350.75 2671
5351.44 2754
5352.13 2575
5352.82 2470
5353.51 2169
5354.20 2052
5354.90 1951
5355.59 1598
5356.28 1523
5356.97 1473
5357.66 1301
5358.35 1267
5359.04 1289
5359.73 1265
5360.42 1227
5361.11 1199
5361.80 1259
5362.49 1229
5363.19 1147
5363.88 1176
5364.57 1233
5365.26 1183
5365.95 1147
5366.64 1139
5367.33 1185
5368.03 1052
5368.72 1039
5369.41 1029
5370.10 1029
5370.79 1021
5371.48 1086
5372.18 1084
5372.87 990
5373.56 1061
5374.25 1045
5374.94 1100
5375.63 1076
5376.33 1094
5377.02 1096
5377.71 1081
5378.40 1127
5379.10 1102
5379.79 1095
5380.48 1081
5381.17 1093
5381.86 1095
5382.56 1071
5383.25 1066
5383.94 1112
5384.63 1048
5385.33 1088
5386.02 1191
5386.71 1176
5387.40 1228
5388.10 1260
5388.79 1256
5389.48 1310
5390.18 1328
5390.87 1300
5391.56 1289
5392.26 1238
5392.95 1232
5393.64 1286
5394.33 1206
5395.03 1157
5395.72 1107
5396.41 1045
5397.11 1074
5397.80 1078
5398.49 1006
5399.19 1002
5399.88 1045
5400.58 1066
5401.27 1075
5401.96 1068
5402.66 1023
5403.35 1074
5404.04 1162
5404.74 1030
5405.43 1016
5406.13 1143
5406.82 1155
5407.51 1097
5408.21 1055
5408.90 1038
5409.60 1029
5410.29 1150
5410.98 1116
5411.68 1086
5412.37 1033
5413.07 1074
5413.76 1033
5414.46 1092
5415.15 1009
5415.84 1075
5416.54 1138
5417.23 1002
5417.93 1019
5418.62 1068
5419.32 1073
5420.01 1043
5420.71 1127
5421.40 1165
5422.10 1170
5422.79 1115
5423.49 1089
5424.18 1111
5424.88 1076
5425.57 1068
5426.27 1073
5426.96 1058
5427.66 1127
5428.35 1112
5429.05 1095
5429.74 1093
5430.44 1131
5431.14 1051
5431.83 996
5432.53 1035
5433.22 1010
5433.92 1044
5434.61 1051
5435.31 1071
5436.01 1120
5436.70 1147
5437.40 1024
5438.09 1001
5438.79 1005
5439.49 1046
5440.18 1098
5440.88 1057
5441.57 1096
5442.27 1038
5442.97 1051
5443.66 1062
5444.36 1214
5445.06 1305
5445.75 1357
5446.45 1453
5447.15 1514
5447.84 1447
5448.54 1490
5449.24 1515
5449.93 1385
5450.63 1308
5451.33 1258
5452.02 1243
5452.72 1250
5453.42 1202
5454.11 1173
5454.81 1147
5455.51 1122
5456.20 1113
5456.90 1125
5457.60 1108
5458.30 1170
5458.99 1202
5459.69 1256
5460.39 1314
5461.09 1238
5461.78 1134
5462.48 1207
5463.18 1270
5463.88 1285
5464.57 1240
5465.27 1345
5465.97 1278
5466.67 1280
5467.36 1213
5468.06 1226
5468.76 1153
5469.46 1085
5470.16 1177
5470.85 1179
5471.55 1158
5472.25 1175
5472.95 1159
5473.65 1201
5474.35 1303
5475.04 1231
5475.74 1267
5476.44 1303
5477.14 1438
5477.84 1551
5478.54 1715
5479.23 1852
5479.93 1870
5480.63 1921
5481.33 1954
5482.03 1920
5482.73 1818
5483.43 1680
5484.13 1625
5484.83 1569
5485.52 1559
5486.22 1539
5486.92 1448
5487.62 1450
5488.32 1462
5489.02 1406
5489.72 1465
5490.42 1530
5491.12 1430
5491.82 1593
5492.52 1518
5493.22 1542
5493.92 1620
5494.62 1585
5495.31 1620
5496.01 1782
5496.71 1927
5497.41 2039
5498.11 2184
5498.81 2371
5499.51 2821
5500.21 3111
5500.91 3368
5501.61 3301
5502.31 3187
5503.01 2927
5503.71 2550
5504.41 2281
5505.11 2145
5505.81 1883
5506.51 1719
5507.22 1644
5507.92 1582
5508.62 1503
5509.32 1546
5510.02 1556
5510.72 1544
5511.42 1467
5512.12 1461
5512.82 1495
5513.52 1426
5514.22 1413
5514.92 1417
5515.62 1446
5516.32 1420
5517.03 1501
5517.73 1461
5518.43 1534
5519.13 1619
5519.83 1595
5520.53 1604
5521.23 1595
5521.93 1543
5522.63 1436
5523.34 1417
5524.04 1384
5524.74 1283
5525.44 1201
5526.14 1215
5526.84 1247
5527.55 1211
5528.25 1225
5528.95 1244
5529.65 1225
5530.35 1158
5531.05 1249
5531.76 1214
5532.46 1164
5533.16 1155
5533.86 1189
5534.56 1179
5535.27 1164
5535.97 1179
5536.67 1274
5537.37 1283
5538.08 1279
5538.78 1198
5539.48 1236
5540.18 1267
5540.89 1206
5541.59 1200
5542.29 1171
5542.99 1252
5543.70 1168
5544.40 1136
5545.10 1187
5545.80 1167
5546.51 1230
5547.21 1145
5547.91 1095
5548.62 1069
5549.32 1130
5550.02 1185
5550.73 1134
5551.43 1113
5552.13 1145
5552.84 1052
5553.54 1053
5554.24 1118
5554.95 1173
5555.65 1166
5556.35 1117
5557.06 1059
5557.76 1067
5558.46 1208
5559.17 1186
5559.87 1208
5560.57 1172
5561.28 1210
5561.98 1278
5562.69 1223
5563.39 1250
5564.09 1307
5564.80 1296
5565.50 1268
5566.21 1216
5566.91 1187
5567.61 1113
5568.32 1107
5569.02 1181
5569.73 1052
5570.43 1086
5571.14 1125
5571.84 1116
5572.54 1052
5573.25 1104
5573.95 1153
5574.66 1126
5575.36 1127
5576.07 1224
5576.77 1223
5577.48 1174
5578.18 1124
5578.89 1110
5579.59 1055
5580.30 1139
5581.00 1108
5581.71 1109
5582.41 1074
5583.12 1061
5583.82 1132
5584.53 1090
5585.23 1094
5585.94 1018
5586.64 1018
5587.35 1088
5588.06 1084
5588.76 1041
5589.47 1035
5590.17 1024
5590.88 1088
5591.58 1083
5592.29 1070
5592.99 1027
5593.70 1019
5594.41 1114
5595.11 1066
5595.82 1051
5596.52 1104
5597.23 1062
5597.94 1050
5598.64 1005
5599.35 958
5600.06 1074
5600.76 1063
5601.47 1057
5602.17 1021
5602.88 988
5603.59 1004
5604.29 998
5605.00 1023
5605.71 990
5606.41 1002
5607.12 968
5607.83 1010
5608.53 1023
5609.24 965
5609.95 1020
5610.65 1016
5611.36 979
5612.07 1023
5612.78 954
5613.48 1028
5614.19 1051
5614.90 1027
5615.60 970
5616.31 1004
5617.02 1082
5617.73 1054
5618.43 1095
5619.14 1073
5619.85 1029
5620.56 989
5621.26 942
5621.97 1072
5622.68 1090
5623.39 1011
5624.09 950
5624.80 1024
5625.51 1048
5626.22 1022
5626.93 1030
5627.63 1066
5628.34 1028
5629.05 1003
5629.76 1036
5630.47 1039
5631.17 998
5631.88 1064
5632.59 1073
5633.30 1089
5634.01 1138
5634.72 1080
5635.42 1070
5636.13 1178
5636.84 1176
5637.55 1187
5638.26 1240
5638.97 1266
5639.68 1310
5640.39 1229
5641.09 1182
5641.80 1271
5642.51 1293
5643.22 1216
5643.93 1188
5644.64 1171
5645.35 1101
5646.06 1056
5646.77 1152
5647.48 1037
5648.19 1096
5648.89 1107
5649.60 1130
5650.31 1084
5651.02 1016
5651.73 994
5652.44 974
5653.15 969
5653.86 1012
5654.57 1021
5655.28 1104
5655.99 1033
5656.70 1084
5657.41 1194
5658.12 1135
5658.83 1135
5659.54 1103
5660.25 1092
5660.96 1108
5661.67 1127
5662.38 1176
5663.09 1078
5663.80 1069
5664.51 1135
5665.22 1099
5665.93 1073
5666.64 1111
5667.35 1126
5668.06 1134
5668.77 1187
5669.48 1275
5670.19 1250
5670.91 1189
5671.62 1233
5672.33 1250
5673.04 1252
5673.75 1230
5674.46 1165
5675.17 1140
5675.88 1077
5676.59 1062
5677.30 1033
5678.01 1091
5678.73 1047
5679.44 1052
5680.15 1036
5680.86 1012
5681.57 1006
5682.28 1106
5682.99 1113
5683.71 1054
5684.42 1038
5685.13 1028
5685.84 1036
5686.55 1035
5687.26 1084
5687.98 1046
5688.69 1058
5689.40 1017
5690.11 1039
5690.82 1083
5691.54 1057
5692.25 1101
5692.96 1121
5693.67 1078
5694.38 1025
5695.10 1039
5695.81 1020
5696.52 998
5697.23 991
5697.95 1058
5698.66 1057
5699.37 990
5700.08 1003
5700.80 956
5701.51 1008
5702.22 1003
5702.93 1010
5703.65 1015
5704.36 1063
5705.07 1022
5705.78 1046
5706.50 1046
5707.21 1040
5707.92 1045
5708.64 1004
5709.35 1005
5710.06 1047
5710.78 1005
5711.49 1000
5712.20 976
5712.92 1026
5713.63 971
5714.34 991
5715.06 910
5715.77 905
5716.48 987
5717.20 992
5717.91 979
5718.62 1025
5719.34 1000
5720.05 1016
5720.77 953
5721.48 981
5722.19 1027
5722.91 1009
5723.62 1098
5724.33 1089
5725.05 1104
5725.76 1166
5726.48 1164
5727.19 1170
5727.91 1171
5728.62 1281
5729.33 1247
5730.05 1177
5730.76 1174
5731.48 1120
5732.19 1117
5732.91 1110
5733.62 1065
5734.34 1123
5735.05 1070
5735.77 1058
5736.48 1080
5737.20 1104
5737.91 1109
5738.63 994
5739.34 1071
5740.06 1099
5740.77 1105
5741.49 1009
5742.20 1067
5742.92 1047
5743.63 1073
5744.35 1079
5745.06 1076
5745.78 1116
5746.49 1092
5747.21 1091
5747.92 1154
5748.64 1095
5749.35 1160
5750.07 1142
5750.79 1283
5751.50 1300
5752.22 1356
5752.93 1313
5753.65 1353
5754.36 1418
5755.08 1475
5755.80 1485
5756.51 1436
5757.23 1423
5757.95 1458
5758.66 1520
5759.38 1453
5760.09 1447
5760.81 1380
5761.53 1387
5762.24 1334
5762.96 1460
5763.68 1471
5764.39 1465
5765.11 1444
5765.83 1588
5766.54 1838
5767.26 1860
5767.98 2012
5768.69 2308
5769.41 2448
5770.13 2503
5770.84 2715
5771.56 2671
5772.28 2401
5772.99 2168
5773.71 1971
5774.43 1782
5775.15 1564
5775.86 1487
5776.58 1461
5777.30 1562
5778.01 1473
5778.73 1476
5779.45 1486
5780.17 1585
5780.88 1569
5781.60 1573
5782.32 1501
5783.04 1437
5783.76 1423
5784.47 1447
5785.19 1384
5785.91 1456
5786.63 1483
5787.34 1476
5788.06 1421
5788.78 1453
5789.50 1422
5790.22 1458
5790.94 1444
5791.65 1415
5792.37 1351
5793.09 1246
5793.81 1302
5794.53 1356
5795.25 1331
5795.96 1342
5796.68 1490
5797.40 1518
5798.12 1598
5798.84 1601
5799.56 1713
5800.28 1642
5800.99 1705
5801.71 1718
5802.43 1766
5803.15 1666
5803.87 1546
5804.59 1439
5805.31 1415
5806.03 1356
5806.75 1309
5807.47 1324
5808.18 1290
5808.90 1281
5809.62 1277
5810.34 1346
5811.06 1343
5811.78 1221
5812.50 1237
5813.22 1163
5813.94 1154
5814.66 1154
5815.38 1104
5816.10 1097
5816.82 1125
5817.54 1219
5818.26 1131
5818.98 1144
5819.70 1152
5820.42 1187
5821.14 1179
5821.86 1263
5822.58 1143
5823.30 1120
5824.02 1113
5824.74 1171
5825.46 1232
5826.18 1212
5826.90 1111
5827.62 1092
5828.34 1144
5829.06 1167
5829.78 1146
5830.50 1162
5831.22 1067
5831.95 1103
5832.67 1038
5833.39 1037
5834.11 1109
5834.83 1095
5835.55 1142
5836.27 1134
5836.99 1057
5837.71 1036
5838.43 1076
5839.15 1072
5839.88 983
5840.60 1079
5841.32 1104
5842.04 970
5842.76 1035
5843.48 1079
5844.20 1069
5844.93 1017
5845.65 915
5846.37 1010
5847.09 975
5847.81 1047
5848.53 993
5849.26 995
5849.98 1024
5850.70 988
5851.42 1015
5852.14 1038
5852.87 993
5853.59 976
5854.31 952
5855.03 926
5855.75 1023
5856.48 1070
5857.20 1036
5857.92 976
5858.64 960
5859.37 1033
5860.09 1006
5860.81 1001
5861.53 997
5862.26 915
5862.98 964
5863.70 1002
5864.42 1010
5865.15 965
5865.87 1011
5866.59 1015
5867.31 999
5868.04 1009
5868.76 991
5869.48 938
5870.21 943
5870.93 975
5871.65 1003
5872.38 1042
5873.10 961
5873.82 932
5874.55 918
5875.27 971
5875.99 1017
5876.72 1026
5877.44 990
5878.16 967
5878.89 997
5879.61 999
5880.33 967
5881.06 993
5881.78 977
5882.51 1054
5883.23 1002
5883.95 981
5884.68 930
5885.40 1021
5886.13 1039
5886.85 995
5887.57 1011
5888.30 1019
5889.02 987
5889.75 1010
5890.47 1038
5891.20 1015
5891.92 1056
5892.64 1054
5893.37 1001
5894.09 1006
5894.82 960
5895.54 934
5896.27 924
5896.99 929
5897.72 979
5898.44 944
5899.17 898
5899.89 954
5900.62 1029
5901.34 1025
5902.07 1034
5902.79 1023
5903.52 952
5904.24 1047
5904.97 1059
5905.69 1017
5906.42 1014
5907.14 949
5907.87 1012
5908.59 1046
5909.32 1061
5910.04 1046
5910.77 1012
5911.50 1027
5912.22 1002
5912.95 995
5913.67 931
5914.40 1016
5915.12 1065
5915.85 1041
5916.58 1021
5917.30 1006
5918.03 1010
5918.75 1038
5919.48 1103
5920.21 1084
5920.93 1067
5921.66 1028
5922.39 1063
5923.11 1047
5923.84 1032
5924.56 1047
5925.29 1105
5926.02 1107
5926.74 1120
5927.47 1068
5928.20 1044
5928.92 1099
5929.65 1120
5930.38 1113
5931.10 1181
5931.83 1191
5932.56 1172
5933.28 1208
5934.01 1246
5934.74 1283
5935.47 1219
5936.19 1190
5936.92 1242
5937.65 1205
5938.37 1280
5939.10 1297
5939.83 1260
5940.56 1325
5941.28 1276
5942.01 1316
5942.74 1314
5943.47 1338
5944.19 1383
5944.92 1333
5945.65 1371
5946.38 1401
5947.11 1450
5947.83 1483
5948.56 1530
5949.29 1562
5950.02 1611
5950.74 1751
5951.47 1907
5952.20 1858
5952.93 1909
5953.66 2010
5954.39 1962
5955.11 1917
5955.84 1937
5956.57 1874
5957.30 1852
5958.03 1859
5958.76 1833
5959.48 1808
5960.21 1950
5960.94 1750
5961.67 1862
5962.40 1986
5963.13 1965
5963.86 2238
5964.59 2231
5965.31 2379
5966.04 2425
5966.77 2766
5967.50 2787
5968.23 2795
5968.96 2775
5969.69 2590
5970.42 2326
5971.15 2192
5971.88 2209
5972.61 2112
5973.34 2132
5974.06 2196
5974.79 2183
5975.52 2158
5976.25 2169
5976.98 2150
5977.71 2168
5978.44 2244
5979.17 2381
5979.90 2398
5980.63 2446
5981.36 2505
5982.09 2492
5982.82 2452
5983.55 2476
5984.28 2519
5985.01 2517
5985.74 2456
5986.47 2562
5987.20 2592
5987.93 2596
5988.66 2545
5989.39 2540
5990.12 2648
5990.85 2679
5991.58 2759
5992.32 2778
5993.05 2806
5993.78 2774
5994.51 2772
5995.24 2905
5995.97 2809
5996.70 2961
5997.43 2806
5998.16 2742
5998.89 2693
5999.62 2812
6000.35 2756
6001.09 2795
6001.82 2654
6002.55 2605
6003.28 2567
6004.01 2568
6004.74 2610
6005.47 2705
6006.20 2836
6006.94 3158
6007.67 3447
6008.40 3981
6009.13 4519
6009.86 5318
6010.59 6328
6011.33 7247
6012.06 8068
6012.79 8905
6013.52 8817
6014.25 9059
6014.98 8782
6015.72 8119
6016.45 7450
6017.18 6705
6017.91 5993
6018.64 5003
6019.38 4369
6020.11 3854
6020.84 3309
6021.57 3049
6022.31 2883
6023.04 2653
6023.77 2528
6024.50 2411
6025.24 2393
6025.97 2370
6026.70 2249
6027.43 2215
6028.17 2181
6028.90 2160
6029.63 2130
6030.37 2128
6031.10 2038
6031.83 2040
6032.56 2024
6033.30 1982
6034.03 1869
6034.76 1914
6035.50 1929
6036.23 1829
6036.96 1802
6037.70 1807
6038.43 1874
6039.16 1928
6039.90 1969
6040.63 1928
6041.36 1863
6042.10 1910
6042.83 1910
6043.56 1968
6044.30 2007
6045.03 2031
6045.77 2078
6046.50 2111
6047.23 2169
6047.97 2219
6048.70 2305
6049.44 2305
6050.17 2423
6050.90 2472
6051.64 2519
6052.37 2656
6053.11 2657
6053.84 2567
6054.57 2461
6055.31 2469
6056.04 2362
6056.78 2271
6057.51 2207
6058.25 2134
6058.98 2123
6059.72 2016
6060.45 2143
6061.19 2094
6061.92 2073
6062.66 2102
6063.39 2010
6064.13 1970
6064.86 1998
6065.60 1884
6066.33 1907
6067.07 1855
6067.80 1877
6068.54 1903
6069.27 1925
6070.01 1890
6070.74 1877
6071.48 1849
6072.21 1841
6072.95 1886
6073.68 1880
6074.42 1817
6075.15 1809
6075.89 1831
6076.63 1868
6077.36 1833
6078.10 1852
6078.83 1800
6079.57 1904
6080.30 1787
6081.04 1733
6081.78 1742
6082.51 1737
6083.25 1623
6083.98 1676
6084.72 1656
6085.46 1647
6086.19 1689
6086.93 1698
6087.67 1686
6088.40 1753
6089.14 1725
6089.88 1763
6090.61 1815
6091.35 1765
6092.09 1717
6092.82 1625
6093.56 1687
6094.30 1694
6095.03 1704
6095.77 1628
6096.51 1541
6097.24 1619
6097.98 1654
6098.72 1554
6099.45 1625
6100.19 1665
6100.93 1670
6101.67 1625
6102.40 1609
6103.14 1522
6103.88 1596
6104.61 1617
6105.35 1578
6106.09 1509
6106.83 1575
6107.56 1582
6108.30 1520
6109.04 1550
6109.78 1622
6110.51 1597
6111.25 1648
6111.99 1650
6112.73 1680
6113.47 1655
6114.20 1647
6114.94 1749
6115.68 1735
6116.42 1764
6117.16 1789
6117.89 1841
6118.63 1738
6119.37 1716
6120.11 1717
6120.85 1656
6121.59 1591
6122.32 1615
6123.06 1672
6123.80 1727
6124.54 1764
6125.28 1700
6126.02 1643
6126.76 1649
6127.49 1782
6128.23 1731
6128.97 1694
6129.71 1667
6130.45 1662
6131.19 1656
6131.93 1693
6132.67 1734
6133.41 1714
6134.15 1639
6134.88 1746
6135.62 1733
6136.36 1761
6137.10 1847
6137.84 1927
6138.58 2082
6139.32 2102
6140.06 2042
6140.80 2023
6141.54 2034
6142.28 2081
6143.02 1998
6143.76 2041
6144.50 2047
6145.24 1839
6145.98 1942
6146.72 1960
6147.46 1905
6148.20 1864
6148.94 1878
6149.68 1915
6150.42 1907
6151.16 1854
6151.90 1887
6152.64 1957
6153.38 2017
6154.12 1987
6154.86 2031
6155.60 2036
6156.34 2026
6157.08 2096
6157.82 2060
6158.56 2103
6159.30 2048
6160.04 2108
6160.78 2157
6161.52 2191
6162.27 2214
6163.01 2382
6163.75 2375
6164.49 2582
6165.23 2708
6165.97 2771
6166.71 2818
6167.45 2776
6168.19 2905
6168.94 2929
6169.68 2796
6170.42 2724
6171.16 2720
6171.90 2748
6172.64 2711
6173.38 2676
6174.13 2473
6174.87 2597
6175.61 2672
6176.35 2759
6177.09 2759
6177.83 2987
6178.58 3322
6179.32 4022
6180.06 4795
6180.80 5615
6181.54 6560
6182.28 7314
6183.03 7881
6183.77 7850
6184.51 7803
6185.25 7421
6186.00 6666
6186.74 6006
6187.48 5352
6188.22 4605
6188.97 4115
6189.71 3919
6190.45 3644
6191.19 3394
6191.94 3264
6192.68 3152
6193.42 3201
6194.16 3094
6194.91 3049
6195.65 3015
6196.39 2964
6197.13 3028
6197.88 3017
6198.62 2951
6199.36 2999
6200.11 2831
6200.85 2927
6201.59 3043
6202.34 3143
6203.08 3178
6203.82 3462
6204.57 4054
6205.31 4854
6206.05 6092
6206.80 7447
6207.54 9054
6208.28 10466
6209.03 11264
6209.77 11544
6210.52 11213
6211.26 10593
6212.00 9688
6212.75 8343
6213.49 7237
6214.23 6047
6214.98 5089
6215.72 4292
6216.47 3812
6217.21 3477
6217.95 3222
6218.70 3108
6219.44 2919
6220.19 2945
6220.93 2860
6221.68 2866
6222.42 2950
6223.17 2898
6223.91 2842
6224.65 2880
6225.40 2809
6226.14 2683
6226.89 2566
6227.63 2439
6228.38 2356
6229.12 2274
6229.87 2158
6230.61 2195
6231.36 2051
6232.10 2136
6232.85 2060
6233.59 2005
6234.34 2103
6235.08 2179
6235.83 2127
6236.57 2138
6237.32 2219
6238.06 2332
6238.81 2509
6239.56 2517
6240.30 2600
6241.05 2659
6241.79 2549
6242.54 2457
6243.28 2512
6244.03 2646
6244.77 2693
6245.52 2696
6246.27 2692
6247.01 2818
6247.76 2723
6248.50 2659
6249.25 2616
6250.00 2566
6250.74 2510
6251.49 2355
6252.23 2399
6252.98 2267
6253.73 2225
6254.47 2223
6255.22 2176
6255.97 2078
6256.71 2158
6257.46 2175
6258.21 2131
6258.95 2202
6259.70 2178
6260.45 2104
6261.19 2090
6261.94 2064
6262.69 2052
6263.43 2071
6264.18 2062
6264.93 2083
6265.67 2018
6266.42 2014
6267.17 1967
6267.92 2034
6268.66 2105
6269.41 2036
6270.16 2053
6270.90 2143
6271.65 2105
6272.40 2157
6273.15 2133
6273.89 2376
6274.64 2366
6275.39 2445
6276.14 2507
6276.89 2528
6277.63 2620
6278.38 2551
6279.13 2519
6279.88 2493
6280.62 2361
6281.37 2132
6282.12 2098
6282.87 2018
6283.62 2000
6284.36 1996
6285.11 1944
6285.86 1887
6286.61 1834
6287.36 1874
6288.11 1920
6288.85 1907
6289.60 1916
6290.35 1896
6291.10 1921
6291.85 1881
6292.60 1858
6293.35 1902
6294.09 1969
6294.84 2040
6295.59 2080
6296.34 2055
6297.09 2067
6297.84 2041
6298.59 1910
6299.34 1808
6300.09 1907
6300.83 1780
6301.58 1731
6302.33 1743
6303.08 1711
6303.83 1682
6304.58 1719
6305.33 1742
6306.08 1775
6306.83 1712
6307.58 1716
6308.33 1723
6309.08 1664
6309.83 1761
6310.58 1800
6311.33 1869
6312.08 1917
6312.83 1932
6313.58 1995
6314.33 1974
6315.08 2035
6315.83 2138
6316.58 2062
6317.33 1995
6318.08 2051
6318.83 2005
6319.58 1974
6320.33 1890
6321.08 1824
6321.83 1715
6322.58 1769
6323.33 1688
6324.08 1639
6324.83 1640
6325.58 1718
6326.33 1628
6327.08 1666
6327.83 1613
6328.58 1629
6329.33 1594
6330.08 1513
6330.84 1564
6331.59 1527
6332.34 1540
6333.09 1588
6333.84 1532
6334.59 1478
6335.34 1546
6336.09 1593
6336.84 1633
6337.60 1517
6338.35 1455
6339.10 1463
6339.85 1470
6340.60 1493
6341.35 1555
6342.10 1491
6342.86 1464
6343.61 1520
6344.36 1555
6345.11 1526
6345.86 1545
6346.61 1591
6347.37 1561
6348.12 1604
6348.87 1651
6349.62 1682
6350.37 1685
6351.13 1748
6351.88 1844
6352.63 1831
6353.38 1975
6354.14 2015
6354.89 1942
6355.64 1825
6356.39 1819
6357.14 1778
6357.90 1704
6358.65 1726
6359.40 1664
6360.16 1729
6360.91 1665
6361.66 1622
6362.41 1558
6363.17 1615
6363.92 1693
6364.67 1723
6365.42 1723
6366.18 1813
6366.93 1906
6367.68 1858
6368.44 1886
6369.19 1888
6369.94 1824
6370.70 1747
6371.45 1729
6372.20 1685
6372.96 1641
6373.71 1641
6374.46 1619
6375.22 1644
6375.97 1634
6376.72 1640
6377.48 1612
6378.23 1533
6378.99 1558
6379.74 1662
6380.49 1672
6381.25 1605
6382.00 1596
6382.75 1592
6383.51 1576
6384.26 1556
6385.02 1577
6385.77 1540
6386.53 1527
6387.28 1498
6388.03 1521
6388.79 1505
6389.54 1494
6390.30 1564
6391.05 1436
6391.81 1400
6392.56 1437
6393.31 1545
6394.07 1444
6394.82 1476
6395.58 1458
6396.33 1456
6397.09 1385
6397.84 1373
6398.60 1366
6399.35 1304
6400.11 1405
6400.86 1335
6401.62 1365
6402.37 1347
6403.13 1293
6403.88 1281
6404.64 1284
6405.39 1284
6406.15 1379
6406.90 1392
6407.66 1410
6408.42 1463
6409.17 1367
6409.93 1356
6410.68 1420
6411.44 1374
6412.19 1346
6412.95 1370
6413.71 1405
6414.46 1430
6415.22 1472
6415.97 1467
6416.73 1422
6417.48 1425
6418.24 1377
6419.00 1366
6419.75 1370
6420.51 1375
6421.27 1298
6422.02 1320
6422.78 1252
6423.53 1297
6424.29 1245
6425.05 1239
6425.80 1256
6426.56 1267
6427.32 1247
6428.07 1285
6428.83 1252
6429.59 1290
6430.34 1294
6431.10 1243
6431.86 1260
6432.61 1274
6433.37 1272
6434.13 1342
6434.89 1291
6435.64 1312
6436.40 1319
6437.16 1336
6437.91 1308
6438.67 1380
6439.43 1361
6440.19 1331
6440.94 1284
6441.70 1283
6442.46 1326
6443.22 1350
6443.97 1290
6444.73 1293
6445.49 1310
6446.25 1258
6447.00 1340
6447.76 1289
6448.52 1242
6449.28 1286
6450.04 1218
6450.79 1238
6451.55 1218
6452.31 1306
6453.07 1322
6453.83 1299
6454.58 1324
6455.34 1387
6456.10 1372
6456.86 1326
6457.62 1301
6458.38 1378
6459.13 1352
6459.89 1338
6460.65 1361
6461.41 1381
6462.17 1339
6462.93 1420
6463.69 1333
6464.44 1398
6465.20 1364
6465.96 1382
6466.72 1369
6467.48 1360
6468.24 1326
6469.00 1365
6469.76 1325
6470.52 1284
6471.28 1348
6472.03 1393
6472.79 1363
6473.55 1327
6474.31 1417
6475.07 1397
6475.83 1302
6476.59 1318
6477.35 1363
6478.11 1300
6478.87 1361
6479.63 1358
6480.39 1354
6481.15 1402
6481.91 1492
6482.67 1533
6483.43 1465
6484.19 1494
6484.95 1494
6485.71 1495
6486.47 1489
6487.23 1496
6487.99 1388
6488.75 1449
6489.51 1536
6490.27 1540
6491.03 1479
6491.79 1541
6492.55 1540
6493.31 1561
6494.07 1597
6494.83 1670
6495.59 1586
6496.35 1603
6497.11 1628
6497.87 1586
6498.64 1636
6499.40 1574
6500.16 1622
6500.92 1568
6501.68 1671
6502.44 1750
6503.20 1840
6503.96 2036
6504.72 2290
6505.48 2786
6506.25 3307
6507.01 3737
6507.77 4199
6508.53 4563
6509.29 4472
6510.05 4374
6510.81 4231
6511.57 3707
6512.34 3303
6513.10 2860
6513.86 2586
6514.62 2417
6515.38 2256
6516.15 2136
6516.91 1969
6517.67 1889
6518.43 1847
6519.19 1914
6519.95 1965
6520.72 1896
6521.48 1927
6522.24 1940
6523.00 2122
6523.77 2254
6524.53 2317
6525.29 2463
6526.05 2557
6526.81 2625
6527.58 2543
6528.34 2572
6529.10 2565
6529.86 2457
6530.63 2347
6531.39 2454
6532.15 2474
6532.92 2570
6533.68 2724
6534.44 2959
6535.20 3191
6535.97 3463
6536.73 3560
6537.49 3535
6538.26 3330
6539.02 3078
6539.78 2926
6540.55 2637
6541.31 2433
6542.07 2294
6542.84 2070
6543.60 2057
6544.36 1972
6545.13 1993
6545.89 1988
6546.65 1982
6547.42 1963
6548.18 1884
6548.94 1924
6549.71 1918
6550.47 1917
6551.24 1790
6552.00 1713
6552.76 1791
6553.53 1693
6554.29 1770
6555.06 1751
6555.82 1855
6556.58 1876
6557.35 1765
6558.11 1752
6558.88 1790
6559.64 1766
6560.41 1831
6561.17 1896
6561.93 1885
6562.70 1902
6563.46 1866
6564.23 1928
6564.99 1961
6565.76 1966
6566.52 2034
6567.29 1935
6568.05 2008
6568.82 1990
6569.58 1981
6570.35 2025
6571.11 1981
6571.88 2052
6572.64 2115
6573.41 2159
6574.17 2194
6574.94 2284
6575.70 2281
6576.47 2178
6577.23 2206
6578.00 2207
6578.76 2224
6579.53 2146
6580.29 2224
6581.06 2265
6581.83 2297
6582.59 2413
6583.36 2389
6584.12 2410
6584.89 2288
6585.65 2371
6586.42 2405
6587.19 2344
6587.95 2315
6588.72 2353
6589.48 2473
6590.25 2614
6591.02 2815
6591.78 2991
6592.55 3312
6593.32 3566
6594.08 3663
6594.85 3850
6595.61 3863
6596.38 3809
6597.15 3701
6597.91 3583
6598.68 3502
6599.45 3229
6600.21 2989
6600.98 2834
6601.75 2646
6602.51 2487
6603.28 2390
6604.05 2305
6604.82 2179
6605.58 2173
6606.35 2151
6607.12 2127
6607.88 2177
6608.65 2144
6609.42 2205
6610.19 2180
6610.95 2154
6611.72 2080
6612.49 1950
6613.25 1994
6614.02 2086
6614.79 2087
6615.56 2200
6616.32 2162
6617.09 2173
6617.86 2340
6618.63 2377
6619.40 2396
6620.16 2559
6620.93 2662
6621.70 2826
6622.47 2910
6623.24 2949
6624.00 2919
6624.77 2881
6625.54 2807
6626.31 2656
6627.08 2592
6627.84 2406
6628.61 2389
6629.38 2313
6630.15 2323
6630.92 2369
6631.69 2446
6632.46 2537
6633.22 2661
6633.99 2863
6634.76 3044
6635.53 3231
6636.30 3204
6637.07 3112
6637.84 3190
6638.61 3319
6639.37 3530
6640.14 3569
6640.91 3614
6641.68 3664
6642.45 3458
6643.22 3224
6643.99 3210
6644.76 3022
6645.53 2785
6646.30 2580
6647.07 2317
6647.84 2156
6648.61 2065
6649.37 1983
6650.14 1913
6650.91 1974
6651.68 1961
6652.45 1920
6653.22 1894
6653.99 1877
6654.76 1917
6655.53 1781
6656.30 1828
6657.07 1902
6657.84 1835
6658.61 1792
6659.38 1860
6660.15 1818
6660.92 1855
6661.69 1874
6662.46 1845
6663.23 1903
6664.00 1884
6664.77 1800
6665.55 1838
6666.32 1778
6667.09 1770
6667.86 1775
6668.63 1798
6669.40 1888
6670.17 1964
6670.94 1920
6671.71 1889
6672.48 2010
6673.25 1938
6674.02 1939
6674.79 1984
6675.57 1991
6676.34 1940
6677.11 1994
6677.88 2016
6678.65 1943
6679.42 1922
6680.19 1997
6680.96 2030
6681.74 2018
6682.51 2170
6683.28 2223
6684.05 2187
6684.82 2210
6685.59 2273
6686.37 2273
6687.14 2299
6687.91 2155
6688.68 2052
6689.45 1964
6690.22 1813
6691.00 1759
6691.77 1769
6692.54 1665
6693.31 1698
6694.08 1643
6694.86 1700
6695.63 1589
6696.40 1610
6697.17 1591
6697.95 1672
6698.72 1722
6699.49 1688
6700.26 1678
6701.04 1605
6701.81 1652
6702.58 1619
6703.35 1632
6704.13 1577
6704.90 1672
6705.67 1614
6706.44 1518
6707.22 1497
6707.99 1536
6708.76 1597
6709.54 1537
6710.31 1522
6711.08 1567
6711.86 1492
6712.63 1458
6713.40 1405
6714.17 1529
6714.95 1432
6715.72 1466
6716.50 1522
6717.27 1524
6718.04 1488
6718.82 1484
6719.59 1454
6720.36 1441
6721.14 1414
6721.91 1411
6722.68 1455
6723.46 1447
6724.23 1450
6725.01 1478
6725.78 1430
6726.55 1465
6727.33 1456
6728.10 1396
6728.88 1368
6729.65 1369
6730.42 1417
6731.20 1389
6731.97 1469
6732.75 1436
6733.52 1486
6734.30 1487
6735.07 1492
6735.84 1442
6736.62 1518
6737.39 1474
6738.17 1581
6738.94 1461
6739.72 1485
6740.49 1492
6741.27 1508
6742.04 1513
6742.82 1553
6743.59 1528
6744.37 1612
6745.14 1555
6745.92 1602
6746.69 1620
6747.47 1578
6748.24 1569
6749.02 1691
6749.79 1637
6750.57 1739
6751.34 1886
6752.12 1916
6752.90 1885
6753.67 1796
6754.45 1737
6755.22 1751
6756.00 1653
6756.77 1647
6757.55 1566
6758.33 1619
6759.10 1694
6759.88 1669
6760.65 1631
6761.43 1611
6762.20 1627
6762.98 1563
6763.76 1592
6764.53 1594
6765.31 1616
6766.09 1579
6766.86 1615
6767.64 1622
6768.41 1573
6769.19 1544
6769.97 1541
6770.74 1609
6771.52 1526
6772.30 1518
6773.07 1565
6773.85 1464
6774.63 1424
6775.40 1474
6776.18 1391
6776.96 1493
6777.74 1558
6778.51 1505
6779.29 1465
6780.07 1610
6780.84 1553
6781.62 1504
6782.40 1502
6783.17 1558
6783.95 1554
6784.73 1489
6785.51 1468
6786.28 1543
6787.06 1485
6787.84 1436
6788.62 1510
6789.39 1465
6790.17 1454
6790.95 1411
6791.73 1382
6792.51 1385
6793.28 1400
6794.06 1442
6794.84 1432
6795.62 1421
6796.39 1442
6797.17 1382
6797.95 1427
6798.73 1419
6799.51 1438
6800.29 1453
6801.06 1394
6801.84 1441
6802.62 1408
6803.40 1469
6804.18 1510
6804.96 1496
6805.73 1389
6806.51 1455
6807.29 1546
6808.07 1436
6808.85 1421
6809.63 1387
6810.41 1407
6811.18 1426
6811.96 1434
6812.74 1431
6813.52 1395
6814.30 1375
6815.08 1387
6815.86 1415
6816.64 1427
6817.42 1414
6818.20 1458
6818.98 1455
6819.76 1471
6820.53 1420
6821.31 1447
6822.09 1460
6822.87 1439
6823.65 1425
6824.43 1453
6825.21 1358
6825.99 1342
6826.77 1358
6827.55 1362
6828.33 1321
6829.11 1386
6829.89 1460
6830.67 1390
6831.45 1413
6832.23 1398
6833.01 1544
6833.79 1552
6834.57 1556
6835.35 1827
6836.13 2046
6836.91 2294
6837.69 2553
6838.47 2653
6839.25 2802
6840.03 2648
6840.81 2587
6841.59 2423
6842.37 2240
6843.16 2161
6843.94 2050
6844.72 1816
6845.50 1699
6846.28 1745
6847.06 1780
6847.84 1946
6848.62 2076
6849.40 2198
6850.18 2399
6850.96 2450
6851.75 2382
6852.53 2325
6853.31 2189
6854.09 2053
6854.87 1917
6855.65 1828
6856.43 1751
6857.22 1695
6858.00 1575
6858.78 1532
6859.56 1510
6860.34 1453
6861.12 1426
6861.90 1422
6862.69 1408
6863.47 1411
6864.25 1418
6865.03 1485
6865.81 1455
6866.60 1499
6867.38 1581
6868.16 1518
6868.94 1475
6869.72 1521
6870.51 1471
6871.29 1442
6872.07 1471
6872.85 1480
6873.64 1491
6874.42 1502
6875.20 1521
6875.98 1556
6876.77 1595
6877.55 1686
6878.33 1680
6879.11 1788
6879.90 1809
6880.68 1808
6881.46 1841
6882.25 1874
6883.03 1891
6883.81 1956
6884.59 2028
6885.38 2196
6886.16 2318
6886.94 2543
6887.73 2709
6888.51 2923
6889.29 2748
6890.08 2632
6890.86 2551
6891.64 2309
6892.43 2185
6893.21 2039
6893.99 1944
6894.78 1876
6895.56 1798
6896.35 1817
6897.13 1854
6897.91 1787
6898.70 1758
6899.48 1691
6900.26 1759
6901.05 1762
6901.83 1836
6902.62 1793
6903.40 1685
6904.18 1751
6904.97 1726
6905.75 1744
6906.54 1779
6907.32 1745
6908.11 1684
6908.89 1710
6909.67 1646
6910.46 1699
6911.24 1651
6912.03 1673
6912.81 1625
6913.60 1631
6914.38 1592
6915.17 1567
6915.95 1560
6916.74 1555
6917.52 1582
6918.31 1575
6919.09 1571
6919.88 1541
6920.66 1623
6921.45 1677
6922.23 1628
6923.02 1641
6923.80 1624
6924.59 1636
6925.37 1722
6926.16 1771
6926.94 1692
6927.73 1668
6928.51 1665
6929.30 1643
6930.09 1578
6930.87 1592
6931.66 1645
6932.44 1623
6933.23 1586
6934.01 1683
6934.80 1570
6935.59 1542
6936.37 1647
6937.16 1747
6937.94 1719
6938.73 1817
6939.52 1881
6940.30 1979
6941.09 2038
6941.88 2133
6942.66 2211
6943.45 2224
6944.23 2276
6945.02 2261
6945.81 2357
6946.59 2343
6947.38 2377
6948.17 2362
6948.95 2261
6949.74 2265
6950.53 2315
6951.31 2165
6952.10 2044
6952.89 2056
6953.67 2078
6954.46 1990
6955.25 1948
6956.04 2045
6956.82 1957
6957.61 1912
6958.40 1975
6959.18 2066
6959.97 2000
6960.76 2093
6961.55 1953
6962.33 2075
6963.12 2138
6963.91 2206
6964.70 2172
6965.48 2186
6966.27 2293
6967.06 2455
6967.85 2575
6968.63 2675
6969.42 2724
6970.21 2619
6971.00 2746
6971.79 2738
6972.57 2680
6973.36 2675
6974.15 2662
6974.94 2745
6975.73 2753
6976.52 2876
6977.30 3016
6978.09 2988
6978.88 3316
6979.67 3615
6980.46 4221
6981.25 4944
6982.03 6285
6982.82 8050
6983.61 10066
6984.40 11666
6985.19 12998
6985.98 13638
6986.77 13231
6987.55 12178
6988.34 10866
6989.13 9708
6989.92 7956
6990.71 6687
6991.50 5625
6992.29 4740
6993.08 4026
6993.87 3569
6994.66 3287
6995.45 2869
6996.24 2634
6997.02 2528
6997.81 2464
6998.60 2448
6999.39 2441
7000.18 2486
7000.97 2399
7001.76 2318
7002.55 2251
7003.34 2316
7004.13 2128
7004.92 1920
7005.71 1913
7006.50 1883
7007.29 1855
7008.08 1856
7008.87 1813
7009.66 1878
7010.45 1866
7011.24 1916
7012.03 1897
7012.82 1916
7013.61 1985
7014.40 2002
7015.19 1992
7015.98 1866
7016.77 1926
7017.56 2012
7018.35 1979
7019.15 1944
7019.94 2206
7020.73 2189
7021.52 2267
7022.31 2506
7023.10 2638
7023.89 2689
7024.68 2803
7025.47 2908
7026.26 2843
7027.05 2758
7027.85 2715
7028.64 2680
7029.43 2450
7030.22 2361
7031.01 2300
7031.80 2180
7032.59 2070
7033.38 1940
7034.18 1962
7034.97 2005
7035.76 1955
7036.55 1999
7037.34 2065
7038.13 2033
7038.93 2003
7039.72 2025
7040.51 2023
7041.30 2102
7042.09 2169
7042.89 2067
7043.68 2078
7044.47 2157
7045.26 2244
7046.05 2188
7046.85 2301
7047.64 2401
7048.43 2498
7049.22 2607
7050.01 2778
7050.81 2658
7051.60 2508
7052.39 2380
7053.18 2336
7053.98 2283
7054.77 2181
7055.56 2122
7056.36 2090
7057.15 2067
7057.94 2147
7058.73 2098
7059.53 2162
7060.32 2191
7061.11 2135
7061.91 2032
7062.70 1998
7063.49 2028
7064.29 2015
7065.08 2021
7065.87 2005
7066.66 1912
7067.46 1905
7068.25 1843
7069.04 1835
7069.84 1840
7070.63 1800
7071.43 1839
7072.22 1824
7073.01 1691
7073.81 1692
7074.60 1661
7075.39 1718
7076.19 1609
7076.98 1622
7077.78 1667
7078.57 1680
7079.36 1683
7080.16 1644
7080.95 1694
7081.75 1679
7082.54 1742
7083.33 1859
7084.13 2001
7084.92 1972
7085.72 2153
7086.51 2363
7087.31 2396
7088.10 2462
7088.90 2450
7089.69 2389
7090.48 2162
7091.28 2076
7092.07 1952
7092.87 1823
7093.66 1731
7094.46 1645
7095.25 1552
7096.05 1545
7096.84 1546
7097.64 1519
7098.43 1531
7099.23 1497
7100.02 1424
7100.82 1513
7101.61 1502
7102.41 1475
7103.20 1429
7104.00 1371
7104.80 1374
7105.59 1351
7106.39 1442
7107.18 1336
7107.98 1345
7108.77 1408
7109.57 1376
7110.36 1309
7111.16 1320
7111.96 1359
7112.75 1324
7113.55 1336
7114.34 1291
7115.14 1369
7115.94 1323
7116.73 1331
7117.53 1337
7118.32 1384
7119.12 1336
7119.92 1307
7120.71 1305
7121.51 1309
7122.31 1345
7123.10 1339
7123.90 1283
7124.70 1323
7125.49 1375
7126.29 1386
7127.09 1402
7127.88 1459
7128.68 1457
7129.48 1515
7130.27 1488
7131.07 1479
7131.87 1433
7132.66 1439
7133.46 1476
7134.26 1459
7135.06 1277
7135.85 1311
7136.65 1317
7137.45 1283
7138.24 1334
7139.04 1311
7139.84 1343
7140.64 1299
7141.43 1257
7142.23 1289
7143.03 1242
7143.83 1245
7144.62 1229
7145.42 1288
7146.22 1257
7147.02 1260
7147.82 1208
7148.61 1220
7149.41 1204
7150.21 1121
7151.01 1184
7151.81 1264
7152.60 1184
7153.40 1231
7154.20 1228
7155.00 1208
7155.80 1206
7156.59 1255
7157.39 1316
7158.19 1250
7158.99 1271
7159.79 1167
7160.59 1160
7161.39 1201
7162.18 1237
7162.98 1172
7163.78 1170
7164.58 1152
7165.38 1184
7166.18 1148
7166.98 1196
7167.78 1211
7168.57 1174
7169.37 1172
7170.17 1180
7170.97 1184
7171.77 1176
7172.57 1224
7173.37 1187
7174.17 1092
7174.97 1172
7175.77 1113
7176.57 1079
7177.37 1117
7178.17 1072
7178.97 1119
7179.77 1125
7180.56 1149
7181.36 1162
7182.16 1107
7182.96 1149
7183.76 1216
7184.56 1148
7185.36 1128
7186.16 1055
7186.96 1163
7187.76 1117
7188.56 1013
7189.36 1034
7190.16 1022
7190.96 1022
7191.76 1080
7192.57 1018
7193.37 1057
7194.17 1078
7194.97 1062
7195.77 1070
7196.57 1067
7197.37 1082
7198.17 1027
7198.97 1008
7199.77 1090
7200.57 1062
7201.37 1027
7202.17 1068
7202.97 990
7203.77 1064
7204.58 1039
7205.38 1087
7206.18 1067
7206.98 1076
7207.78 1103
7208.58 1083
7209.38 1079
7210.18 1051
7210.99 1081
7211.79 1055
7212.59 1070
7213.39 1068
7214.19 1146
7214.99 1044
7215.79 1037
7216.60 1016
7217.40 1096
7218.20 1129
7219.00 1124
7219.80 1093
7220.60 1122
7221.41 1155
7222.21 1162
7223.01 1166
7223.81 1143
7224.62 1109
7225.42 1125
7226.22 1142
7227.02 1172
7227.82 1123
7228.63 1092
7229.43 1165
7230.23 1242
7231.03 1228
7231.84 1216
7232.64 1271
7233.44 1504
7234.24 1621
7235.05 1631
7235.85 1721
7236.65 1740
7237.45 1779
7238.26 1764
7239.06 1641
7239.86 1500
7240.67 1420
7241.47 1333
7242.27 1306
7243.08 1192
7243.88 1208
7244.68 1226
7245.49 1269
7246.29 1226
7247.09 1198
7247.90 1149
7248.70 1131
7249.50 1215
7250.31 1194
7251.11 1248
7251.91 1212
7252.72 1187
7253.52 1274
7254.32 1217
7255.13 1247
7255.93 1272
7256.74 1192
7257.54 1268
7258.34 1273
7259.15 1169
7259.95 1162
7260.76 1164
7261.56 1166
7262.36 1211
7263.17 1207
7263.97 1175
7264.78 1200
7265.58 1228
7266.39 1224
7267.19 1294
7268.00 1246
7268.80 1199
7269.60 1279
7270.41 1247
7271.21 1237
7272.02 1224
7272.82 1262
7273.63 1287
7274.43 1297
7275.24 1310
7276.04 1230
7276.85 1267
7277.65 1345
7278.46 1398
7279.26 1439
7280.07 1549
7280.87 1677
7281.68 2042
7282.48 2290
7283.29 2490
7284.09 2610
7284.90 2686
7285.71 2619
7286.51 2556
7287.32 2359
7288.12 2076
7288.93 1856
7289.73 1671
7290.54 1603
7291.35 1501
7292.15 1391
7292.96 1379
7293.76 1346
7294.57 1269
7295.38 1248
7296.18 1292
7296.99 1294
7297.79 1271
7298.60 1230
7299.41 1304
7300.21 1256
7301.02 1246
7301.82 1291
7302.63 1320
7303.44 1309
7304.24 1336
7305.05 1286
7305.86 1258
7306.66 1361
7307.47 1407
7308.28 1496
7309.08 1509
7309.89 1559
7310.70 1507
7311.50 1519
7312.31 1543
7313.12 1499
7313.93 1443
7314.73 1476
7315.54 1576
7316.35 1610
7317.15 1782
7317.96 1775
7318.77 1926
7319.58 2059
7320.38 2116
7321.19 2170
7322.00 2099
7322.81 1939
7323.61 1937
7324.42 1803
7325.23 1756
7326.04 1622
7326.84 1463
7327.65 1497
7328.46 1410
7329.27 1334
7330.08 1323
7330.88 1368
7331.69 1368
7332.50 1375
7333.31 1361
7334.12 1356
7334.92 1410
7335.73 1384
7336.54 1467
7337.35 1513
7338.16 1570
7338.97 1624
7339.78 1670
7340.58 1525
7341.39 1591
7342.20 1548
7343.01 1516
7343.82 1579
7344.63 1442
7345.44 1470
7346.24 1459
7347.05 1502
7347.86 1381
7348.67 1408
7349.48 1415
7350.29 1404
7351.10 1357
7351.91 1363
7352.72 1342
7353.53 1399
7354.34 1420
7355.14 1472
7355.95 1532
7356.76 1621
7357.57 1684
7358.38 1809
7359.19 1886
7360.00 2010
7360.81 1892
7361.62 1953
7362.43 1967
7363.24 1843
7364.05 1832
7364.86 1673
7365.67 1676
7366.48 1667
7367.29 1566
7368.10 1516
7368.91 1504
7369.72 1423
7370.53 1363
7371.34 1353
7372.15 1381
7372.96 1319
7373.77 1321
7374.58 1389
7375.39 1429
7376.20 1404
7377.01 1559
7377.82 1786
7378.63 1860
7379.44 1971
7380.26 2044
7381.07 2166
7381.88 2119
7382.69 2099
7383.50 1964
7384.31 1815
7385.12 1685
7385.93 1595
7386.74 1594
7387.55 1475
7388.36 1342
7389.18 1334
7389.99 1289
7390.80 1307
7391.61 1265
7392.42 1238
7393.23 1246
7394.04 1241
7394.86 1269
7395.67 1213
7396.48 1208
7397.29 1308
7398.10 1330
7398.91 1354
7399.73 1335
7400.54 1382
7401.35 1359
7402.16 1319
7402.97 1228
7403.79 1235
7404.60 1203
7405.41 1164
7406.22 1240
7407.03 1140
7407.85 1195
7408.66 1135
7409.47 1119
7410.28 1131
7411.10 1104
7411.91 1102
7412.72 1075
7413.53 1044
7414.35 1014
7415.16 1054
7415.97 1107
7416.78 1131
7417.60 1103
7418.41 1127
7419.22 1135
7420.03 1179
7420.85 1112
7421.66 1108
7422.47 1127
7423.29 1102
7424.10 1054
7424.91 1056
7425.73 1042
7426.54 991
7427.35 1005
7428.17 988
7428.98 1022
7429.79 1032
7430.61 988
7431.42 1039
7432.23 1011
7433.05 970
7433.86 966
7434.67 970
7435.49 978
7436.30 998
7437.12 1062
7437.93 1014
7438.74 1056
7439.56 1114
7440.37 1034
7441.18 1006
7442.00 1010
7442.81 1074
7443.63 1060
7444.44 1005
7445.26 934
7446.07 949
7446.88 960
7447.70 1014
7448.51 974
7449.33 1000
7450.14 964
7450.96 995
7451.77 962
7452.59 1003
7453.40 958
7454.22 942
7455.03 979
7455.85 979
7456.66 973
7457.47 922
7458.29 1002
7459.10 940
7459.92 947
7460.74 962
7461.55 969
7462.37 966
7463.18 966
7464.00 1005
7464.81 1014
7465.63 976
7466.44 979
7467.26 1004
7468.07 1000
7468.89 905
7469.70 963
7470.52 970
7471.34 1013
7472.15 992
7472.97 1029
7473.78 971
7474.60 998
7475.41 958
7476.23 915
7477.05 972
7477.86 971
7478.68 982
7479.49 952
7480.31 994
7481.13 992
7481.94 951
7482.76 995
7483.58 976
7484.39 997
7485.21 1002
7486.03 974
7486.84 973
7487.66 912
7488.48 910
7489.29 952
7490.11 1018
7490.93 993
7491.74 949
7492.56 986
7493.38 937
7494.19 965
7495.01 957
7495.83 929
7496.64 952
7497.46 906
7498.28 962
7499.10 923
7499.91 881
7500.73 914
7501.55 964
7502.36 1004
7503.18 926
7504.00 913
7504.82 960
7505.63 961
7506.45 899
7507.27 948
7508.09 873
7508.90 951
7509.72 988
7510.54 939
7511.36 940
7512.18 954
7512.99 891
7513.81 953
7514.63 941
7515.45 955
7516.27 892
7517.08 847
7517.90 915
7518.72 892
7519.54 954
7520.36 921
7521.18 840
7521.99 905
7522.81 987
7523.63 948
7524.45 914
7525.27 940
7526.09 940
7526.91 914
7527.72 995
7528.54 903
7529.36 937
7530.18 1026
7531.00 981
7531.82 966
7532.64 925
7533.46 1008
7534.28 917
7535.10 905
7535.91 900
7536.73 937
7537.55 903
7538.37 927
7539.19 913
7540.01 911
7540.83 939
7541.65 968
7542.47 939
7543.29 877
7544.11 978
7544.93 943
7545.75 936
7546.57 937
7547.39 939
7548.21 928
7549.03 936
7549.85 891
7550.67 900
7551.49 942
7552.31 950
7553.13 908
7553.95 935
7554.77 931
7555.59 909
7556.41 941
7557.23 992
7558.05 1001
7558.87 1046
7559.69 1019
7560.51 999
7561.33 1019
7562.15 1029
7562.97 961
7563.79 1013
7564.61 1073
7565.44 1033
7566.26 987
7567.08 955
7567.90 998
7568.72 1039
7569.54 1058
7570.36 1000
7571.18 1018
7572.00 1060
7572.82 1061
7573.65 1055
7574.47 1025
7575.29 1051
7576.11 1084
7576.93 1040
7577.75 1031
7578.57 1026
7579.40 1038
7580.22 968
7581.04 1044
7581.86 1033
7582.68 1034
7583.50 1078
7584.33 1115
7585.15 1126
7585.97 1071
7586.79 1071
7587.61 1179
7588.44 1140
7589.26 1119
7590.08 1187
7590.90 1161
7591.72 1140
7592.55 1065
7593.37 1197
7594.19 1194
7595.01 1207
7595.84 1181
7596.66 1226
7597.48 1247
7598.30 1219
7599.13 1299
7599.95 1306
7600.77 1392
7601.59 1470
7602.42 1474
7603.24 1432
7604.06 1534
7604.89 1525
7605.71 1612
7606.53 1529
7607.36 1432
7608.18 1387
7609.00 1375
7609.82 1354
7610.65 1381
7611.47 1305
7612.29 1353
7613.12 1307
7613.94 1358
7614.77 1544
7615.59 1744
7616.41 1785
7617.24 1904
7618.06 1935
7618.88 1822
7619.71 1831
7620.53 1722
7621.35 1737
7622.18 1645
7623.00 1526
7623.83 1495
7624.65 1581
7625.47 1464
7626.30 1516
7627.12 1677
7627.95 1773
7628.77 1853
7629.60 1943
7630.42 2061
7631.24 2067
7632.07 2110
7632.89 1990
7633.72 1980
7634.54 1869
7635.37 1753
7636.19 1627
7637.02 1501
7637.84 1400
7638.67 1400
7639.49 1379
7640.31 1380
7641.14 1351
7641.96 1442
7642.79 1424
7643.61 1525
7644.44 1602
7645.26 1638
7646.09 1595
7646.92 1557
7647.74 1707
7648.57 1661
7649.39 1655
7650.22 1518
7651.04 1489
7651.87 1490
7652.69 1329
7653.52 1328
7654.34 1304
7655.17 1263
7656.00 1205
7656.82 1191
7657.65 1148
7658.47 1086
7659.30 1065
7660.12 1107
7660.95 1101
7661.78 1054
7662.60 1045
7663.43 1058
7664.25 1066
7665.08 1051
7665.91 1051
7666.73 1110
7667.56 1117
7668.39 1172
7669.21 1033
7670.04 1065
7670.87 1027
7671.69 1088
7672.52 1090
7673.35 978
7674.17 1066
7675.00 1029
7675.83 1017
7676.65 1002
7677.48 970
7678.31 1035
7679.13 1009
7679.96 1077
7680.79 1004
7681.61 1035
7682.44 1144
7683.27 1152
7684.10 1130
7684.92 1152
7685.75 1138
7686.58 1128
7687.40 1097
7688.23 1142
7689.06 1042
7689.89 1058
7690.71 1056
7691.54 1011
7692.37 1057
7693.20 1043
7694.03 1034
7694.85 1054
7695.68 1100
7696.51 1125
7697.34 1122
7698.16 1195
7698.99 1160
7699.82 1127
7700.65 1106
7701.48 1074
7702.31 1052
7703.13 1033
7703.96 1082
7704.79 1117
7705.62 1044
7706.45 972
7707.28 968
7708.10 968
7708.93 953
7709.76 962
7710.59 966
7711.42 938
7712.25 929
7713.08 930
7713.90 973
7714.73 968
7715.56 987
7716.39 948
7717.22 931
7718.05 957
7718.88 942
7719.71 1022
7720.54 978
7721.37 987
7722.20 950
7723.02 975
7723.85 973
7724.68 924
7725.51 953
7726.34 950
7727.17 995
7728.00 1000
7728.83 1019
7729.66 1050
7730.49 1033
7731.32 991
7732.15 1029
7732.98 977
7733.81 933
7734.64 904
7735.47 910
7736.30 914
7737.13 906
7737.96 901
7738.79 923
7739.62 939
7740.45 920
7741.28 916
7742.11 977
7742.94 1036
7743.77 1122
7744.60 1250
7745.43 1345
7746.26 1387
7747.09 1443
7747.92 1484
7748.75 1453
7749.59 1345
7750.42 1260
7751.25 1175
7752.08 1146
7752.91 1063
7753.74 1029
7754.57 917
7755.40 982
7756.23 1018
7757.06 920
7757.90 888
7758.73 900
7759.56 924
7760.39 887
7761.22 916
7762.05 881
7762.88 905
7763.71 912
7764.55 864
7765.38 815
7766.21 819
7767.04 845
7767.87 893
7768.70 930
7769.54 867
7770.37 839
7771.20 804
7772.03 797
7772.86 891
7773.70 899
7774.53 856
7775.36 866
7776.19 839
7777.02 876
7777.86 843
7778.69 809
7779.52 814
7780.35 883
7781.19 902
7782.02 843
7782.85 830
7783.68 901
7784.52 904
7785.35 886
7786.18 886
7787.01 897
7787.85 902
7788.68 928
7789.51 899
7790.35 899
7791.18 871
7792.01 842
7792.84 849
7793.68 855
7794.51 854
7795.34 923
7796.18 855
7797.01 897
7797.84 884
7798.68 921
7799.51 974
7800.34 903
7801.18 858
7802.01 878
7802.84 877
7803.68 929
7804.51 838
7805.35 921
7806.18 925
7807.01 918
7807.85 896
7808.68 928
7809.51 966
7810.35 940
7811.18 920
7812.02 975
7812.85 987
7813.68 1110
7814.52 1018
7815.35 1101
7816.19 1127
7817.02 1079
7817.86 1077
7818.69 1043
7819.52 1125
7820.36 1138
7821.19 1132
7822.03 1136
7822.86 1143
7823.70 1092
7824.53 1141
7825.37 1095
7826.20 1024
7827.04 995
7827.87 1045
7828.71 1020
7829.54 1028
7830.38 1037
7831.21 1024
7832.05 1100
7832.88 1191
7833.72 1131
7834.55 1104
7835.39 1078
7836.22 1040
7837.06 1042
7837.89 1073
7838.73 988
7839.57 978
7840.40 976
7841.24 961
7842.07 996
7842.91 981
7843.74 1038
7844.58 961
7845.42 920
7846.25 904
7847.09 961
7847.92 880
7848.76 931
7849.60 953
7850.43 964
7851.27 914
7852.10 927
7852.94 943
7853.78 959
7854.61 913
7855.45 971
7856.29 928
7857.12 982
7857.96 899
7858.79 900
7859.63 970
7860.47 966
7861.30 925
7862.14 908
7862.98 916
7863.81 936
7864.65 915
7865.49 873
7866.33 943
7867.16 919
7868.00 941
7868.84 974
7869.67 907
7870.51 945
7871.35 942
7872.19 987
7873.02 1001
7873.86 1037
7874.70 1032
7875.54 1076
7876.37 1123
7877.21 1210
7878.05 1304
7878.89 1297
7879.72 1195
7880.56 1239
7881.40 1230
7882.24 1145
7883.07 1120
7883.91 1154
7884.75 1109
7885.59 1090
7886.43 1010
7887.26 982
7888.10 982
7888.94 1053
7889.78 987
7890.62 1021
7891.45 1086
7892.29 1066
7893.13 1051
7893.97 1000
7894.81 980
7895.65 980
7896.49 956
7897.32 963
7898.16 951
7899.00 888
7899.84 894
7900.68 929
7901.52 926
7902.36 894
7903.20 887
7904.03 891
7904.87 942
7905.71 879
7906.55 889
7907.39 887
7908.23 898
7909.07 898
7909.91 937
7910.75 881
7911.59 908
7912.43 1003
7913.27 1059
7914.11 1117
7914.94 1147
7915.78 1167
7916.62 1227
7917.46 1248
7918.30 1257
7919.14 1202
7919.98 1161
7920.82 1120
7921.66 1080
7922.50 1031
7923.34 987
7924.18 967
7925.02 965
7925.86 916
7926.70 879
7927.54 870
7928.38 861
7929.22 882
7930.06 851
7930.90 855
7931.74 873
7932.59 870
7933.43 846
7934.27 800
7935.11 866
7935.95 850
7936.79 869
7937.63 871
7938.47 894
7939.31 883
7940.15 845
7940.99 800
7941.83 860
7942.67 879
7943.52 881
7944.36 871
7945.20 859
7946.04 846
7946.88 851
7947.72 903
7948.56 871
7949.40 863
7950.25 931
7951.09 956
7951.93 967
7952.77 942
7953.61 968
7954.45 997
7955.29 970
7956.14 1076
7956.98 1012
7957.82 971
7958.66 995
7959.50 965
7960.35 1027
7961.19 900
7962.03 914
7962.87 904
7963.71 976
7964.56 1007
7965.40 1027
7966.24 1067
7967.08 1124
7967.93 1086
7968.77 1026
7969.61 1021
7970.45 1025
7971.29 952
7972.14 900
7972.98 948
7973.82 938
7974.67 856
7975.51 878
7976.35 864
7977.19 878
7978.04 889
7978.88 863
7979.72 847
7980.57 829
7981.41 817
7982.25 783
7983.09 806
7983.94 816
7984.78 837
7985.62 799
7986.47 807
7987.31 834
7988.15 798
7989.00 844
7989.84 821
7990.68 749
7991.53 748
7992.37 794
7993.22 750
7994.06 745
7994.90 773
7995.75 772
7996.59 765
7997.43 749
7998.28 770
7999.12 777
7999.97 796
8000.81 776
8001.65 786
8002.50 785
8003.34 734
8004.19 762
8005.03 756
8005.88 730
8006.72 735
8007.57 779
8008.41 703
8009.25 686
8010.10 673
8010.94 692
8011.79 717
8012.63 681
8013.48 708
8014.32 688
8015.17 670
8016.01 661
8016.86 749
8017.70 715
8018.55 667
8019.39 650
8020.24 693
8021.08 734
8021.93 689
8022.77 678
8023.62 725
8024.46 747
8025.31 713
8026.15 710
8027.00 742
8027.84 727
8028.69 697
8029.54 692
8030.38 720
8031.23 674
8032.07 701
8032.92 700
8033.76 727
8034.61 751
8035.46 721
8036.30 711
8037.15 732
8037.99 709
8038.84 710
8039.69 719
8040.53 708
8041.38 690
8042.22 676
8043.07 703
8043.92 729
8044.76 674
8045.61 687
8046.46 713
8047.30 709
8048.15 702
8049.00 695
8049.84 698
8050.69 695
8051.54 682
8052.38 642
8053.23 675
8054.08 734
8054.92 716
8055.77 707
8056.62 670
8057.46 670
8058.31 748
8059.16 721
8060.01 692
8060.85 651
8061.70 651
8062.55 669
8063.40 693
8064.24 660
8065.09 680
8065.94 668
8066.79 678
8067.63 668
8068.48 636
8069.33 642
8070.18 681
8071.02 646
8071.87 661
8072.72 664
8073.57 685
8074.42 685
8075.26 658
8076.11 675
8076.96 694
8077.81 700
8078.66 657
8079.50 653
8080.35 661
8081.20 679
8082.05 607
8082.90 637
8083.75 618
8084.59 630
8085.44 643
8086.29 707
8087.14 680
8087.99 715
8088.84 723
8089.69 715
8090.53 673
8091.38 669
8092.23 671
8093.08 692
8093.93 700
8094.78 689
8095.63 675
8096.48 658
8097.33 619
8098.18 656
8099.02 669
8099.87 675
8100.72 660
8101.57 671
8102.42 711
8103.27 665
8104.12 652
8104.97 626
8105.82 637
8106.67 626
8107.52 598
8108.37 671
8109.22 638
8110.07 650
8110.92 648
8111.77 658
8112.62 679
8113.47 645
8114.32 652
8115.17 723
8116.02 672
8116.87 633
8117.72 657
8118.57 690
8119.42 685
8120.27 688
8121.12 675
8121.97 657
8122.82 691
8123.67 635
8124.52 663
8125.37 688
8126.22 681
8127.07 670
8127.93 728
8128.78 708
8129.63 736
8130.48 709
8131.33 738
8132.18 735
8133.03 693
8133.88 679
8134.73 679
8135.58 647
8136.44 694
8137.29 720
8138.14 673
8138.99 684
8139.84 722
8140.69 670
8141.54 715
8142.39 670
8143.25 667
8144.10 697
8144.95 709
8145.80 709
8146.65 675
8147.50 621
8148.36 693
8149.21 722
8150.06 734
8150.91 696
8151.76 711
8152.62 679
8153.47 751
8154.32 775
8155.17 783
8156.02 740
8156.88 699
8157.73 706
8158.58 682
8159.43 735
8160.29 651
8161.14 639
8161.99 641
8162.84 685
8163.70 656
8164.55 640
8165.40 603
8166.25 654
8167.11 655
8167.96 615
8168.81 605
8169.67 637
8170.52 657
8171.37 651
8172.23 638
8173.08 611
8173.93 609
8174.78 663
8175.64 671
8176.49 637
8177.34 629
8178.20 646
8179.05 667
8179.90 605
8180.76 625
8181.61 618
8182.47 636
8183.32 613
8184.17 593
8185.03 602
8185.88 597
8186.73 649
8187.59 611
8188.44 656
8189.30 650
8190.15 617
8191.00 605
8191.86 699
8192.71 643
8193.57 620
8194.42 578
8195.27 651
8196.13 659
8196.98 594
8197.84 590
8198.69 625
8199.55 674
8200.40 632
8201.26 623
8202.11 634
8202.96 625
8203.82 605
8204.67 646
8205.53 625
8206.38 620
8207.24 638
8208.09 638
8208.95 638
8209.80 632
8210.66 626
8211.51 607
8212.37 650
8213.22 629
8214.08 641
8214.93 660
8215.79 635
8216.65 690
8217.50 694
8218.36 702
8219.21 742
8220.07 744
8220.92 764
8221.78 720
8222.63 708
8223.49 745
8224.35 771
8225.20 747
8226.06 686
8226.91 682
8227.77 660
8228.63 668
8229.48 608
8230.34 600
8231.19 623
8232.05 599
8232.91 615
8233.76 633
8234.62 632
8235.47 606
8236.33 632
8237.19 646
8238.04 639
8238.90 610
8239.76 646
8240.61 587
8241.47 623
8242.33 601
8243.18 601
8244.04 630
8244.90 608
8245.75 631
8246.61 600
8247.47 631
8248.33 612
8249.18 616
8250.04 612
8250.90 583
8251.75 601
8252.61 610
8253.47 575
8254.33 583
8255.18 587
8256.04 631
8256.90 627
8257.76 574
8258.61 564
8259.47 563
8260.33 639
8261.19 602
8262.04 590
8262.90 619
8263.76 639
8264.62 619
8265.48 686
8266.33 685
8267.19 630
8268.05 634
8268.91 631
8269.77 607
8270.62 640
8271.48 610
8272.34 602
8273.20 618
8274.06 617
8274.92 655
8275.77 647
8276.63 630
8277.49 614
8278.35 598
8279.21 662
8280.07 670
8280.93 648
8281.78 646
8282.64 605
8283.50 664
8284.36 632
8285.22 649
8286.08 587
8286.94 624
8287.80 595
8288.66 602
8289.51 609
8290.37 665
8291.23 609
8292.09 628
8292.95 626
8293.81 588
8294.67 649
8295.53 651
8296.39 625
8297.25 649
8298.11 658
8298.97 630
8299.83 638
8300.69 594
8301.55 687
8302.41 679
8303.27 665
8304.13 647
8304.99 654
8305.85 641
8306.71 638
8307.57 633
8308.43 616
8309.29 648
8310.15 582
8311.01 602
8311.87 578
8312.73 599
8313.59 576
8314.45 622
8315.31 596
8316.17 581
8317.03 597
8317.89 612
8318.75 618
8319.61 622
8320.47 624
8321.33 557
8322.20 606
8323.06 571
8323.92 624
8324.78 571
8325.64 587
8326.50 621
8327.36 562
8328.22 584
8329.08 603
8329.94 585
8330.81 636
8331.67 639
8332.53 617
8333.39 609
8334.25 619
8335.11 652
8335.97 571
8336.84 564
8337.70 634
8338.56 633
8339.42 623
8340.28 609
8341.15 603
8342.01 601
8342.87 626
8343.73 649
8344.59 664
8345.45 631
8346.32 634
8347.18 637
8348.04 682
8348.90 622
8349.77 648
8350.63 655
8351.49 651
8352.35 658
8353.22 598
8354.08 630
8354.94 598
8355.80 590
8356.67 639
8357.53 636
8358.39 647
8359.25 612
8360.12 613
8360.98 605
8361.84 593
8362.71 628
8363.57 634
8364.43 631
8365.29 634
8366.16 627
8367.02 624
8367.88 658
8368.75 653
8369.61 638
8370.47 609
8371.34 665
8372.20 660
8373.06 628
8373.93 664
8374.79 646
8375.65 627
8376.52 619
8377.38 686
8378.25 658
8379.11 614
8379.97 643
8380.84 630
8381.70 666
8382.56 651
8383.43 674
8384.29 683
8385.16 722
8386.02 723
8386.89 710
8387.75 669
8388.61 677
8389.48 709
8390.34 701
8391.21 690
8392.07 678
8392.94 631
8393.80 661
8394.67 661
8395.53 682
8396.39 658
8397.26 678
8398.12 684
8398.99 683
8399.85 646
8400.72 692
8401.58 717
8402.45 701
8403.31 671
8404.18 752
8405.04 767
8405.91 683
8406.77 733
8407.64 728
8408.50 712
8409.37 757
8410.24 736
8411.10 748
8411.97 719
8412.83 717
8413.70 763
8414.56 833
8415.43 774
8416.29 755
8417.16 754
8418.03 774
8418.89 788
8419.76 741
8420.62 775
8421.49 809
8422.36 796
8423.22 859
8424.09 826
8424.95 824
8425.82 827
8426.69 856
8427.55 872
8428.42 792
8429.28 849
8430.15 887
8431.02 824
8431.88 840
8432.75 863
8433.62 943
8434.48 987
8435.35 994
8436.22 1007
8437.08 991
8437.95 1027
8438.82 1092
8439.68 1066
8440.55 1122
8441.42 1158
8442.29 1136
8443.15 1163
8444.02 1059
8444.89 1118
8445.75 1114
8446.62 1122
8447.49 1177
8448.36 1199
8449.22 1255
8450.09 1381
8450.96 1525
8451.83 1709
8452.69 2039
8453.56 2340
8454.43 2691
8455.30 2810
8456.16 2943
8457.03 2869
8457.90 2689
8458.77 2446
8459.64 2184
8460.50 2083
8461.37 1768
8462.24 1626
8463.11 1436
8463.98 1361
8464.84 1272
8465.71 1198
8466.58 1150
8467.45 1140
8468.32 1159
8469.19 1089
8470.05 1055
8470.92 1005
8471.79 1069
8472.66 1089
8473.53 1076
8474.40 1070
8475.27 1070
8476.13 1038
8477.00 1035
8477.87 1079
8478.74 1125
8479.61 1220
8480.48 1255
8481.35 1271
8482.22 1284
8483.09 1300
8483.96 1231
8484.82 1219
8485.69 1176
8486.56 1095
8487.43 1050
8488.30 1092
8489.17 1035
8490.04 1043
8490.91 1070
8491.78 1139
8492.65 1119
8493.52 1084
8494.39 1107
8495.26 1123
8496.13 1078
8497.00 1021
8497.87 1015
8498.74 1015
8499.61 983
8500.48 991
8501.35 967
8502.22 944
8503.09 1033
8503.96 956
8504.83 920
8505.70 949
8506.57 981
8507.44 1011
8508.31 1028
8509.18 1023
8510.05 960
8510.92 989
8511.79 1034
8512.66 1019
8513.53 1002
8514.40 1074
8515.27 1043
8516.15 1024
8517.02 1018
8517.89 1042
8518.76 1063
8519.63 1134
8520.50 1155
8521.37 1316
8522.24 1364
8523.11 1419
8523.98 1643
8524.86 1698
8525.73 1753
8526.60 1645
8527.47 1527
8528.34 1526
8529.21 1428
8530.08 1382
8530.96 1371
8531.83 1281
8532.70 1229
8533.57 1237
8534.44 1196
8535.31 1194
8536.19 1190
8537.06 1125
8537.93 1105
8538.80 1058
8539.67 1072
8540.55 1090
8541.42 1012
8542.29 961
8543.16 974
8544.03 1049
8544.91 1037
8545.78 1008
8546.65 1035
8547.52 1082
8548.40 1175
8549.27 1246
8550.14 1441
8551.01 1558
8551.89 1746
8552.76 1830
8553.63 1963
8554.51 1898
8555.38 1727
8556.25 1648
8557.12 1549
8558.00 1455
8558.87 1363
8559.74 1280
8560.62 1160
8561.49 1101
8562.36 1046
8563.24 1044
8564.11 1030
8564.98 967
8565.86 959
8566.73 985
8567.60 913
8568.48 938
8569.35 884
8570.22 927
8571.10 896
8571.97 847
8572.84 870
8573.72 845
8574.59 859
8575.46 832
8576.34 807
8577.21 807
8578.09 822
8578.96 820
8579.83 804
8580.71 795
8581.58 792
8582.46 799
8583.33 822
8584.21 842
8585.08 867
8585.95 865
8586.83 822
8587.70 851
8588.58 839
8589.45 849
8590.33 900
8591.20 916
8592.08 882
8592.95 889
8593.83 925
8594.70 986
8595.58 938
8596.45 887
8597.33 868
8598.20 915
8599.08 926
8599.95 907
8600.83 907
8601.70 858
8602.58 871
8603.45 890
8604.33 934
8605.20 910
8606.08 854
8606.95 887
8607.83 898
8608.70 912
8609.58 848
8610.45 854
8611.33 870
8612.21 895
8613.08 925
8613.96 899
8614.83 910
8615.71 943
8616.59 942
8617.46 931
8618.34 920
8619.21 974
8620.09 925
8620.97 907
8621.84 909
8622.72 969
8623.59 999
8624.47 954
8625.35 919
8626.22 956
8627.10 969
8627.98 933
8628.85 935
8629.73 951
8630.61 948
8631.48 951
8632.36 939
8633.24 942
8634.11 958
8634.99 889
8635.87 915
8636.74 931
8637.62 928
8638.50 935
8639.37 938
8640.25 920
8641.13 943
8642.01 978
8642.88 955
8643.76 979
8644.64 992
8645.52 1030
8646.39 1033
8647.27 1043
8648.15 1075
8649.03 1027
8649.90 1006
8650.78 1039
8651.66 996
8652.54 1023
8653.41 1013
8654.29 999
8655.17 978
8656.05 1042
8656.93 1073
8657.80 1141
8658.68 1212
8659.56 1367
8660.44 1497
8661.32 1559
8662.19 1717
8663.07 1863
8663.95 1892
8664.83 1963
8665.71 1861
8666.59 1789
8667.46 1644
8668.34 1599
8669.22 1464
8670.10 1398
8670.98 1268
8671.86 1214
8672.74 1226
8673.62 1226
8674.49 1210
8675.37 1194
8676.25 1155
8677.13 1139
8678.01 1120
8678.89 1122
8679.77 1063
8680.65 1028
8681.53 1015
8682.41 993
8683.29 1040
8684.16 1019
8685.04 1081
8685.92 1128
8686.80 1144
8687.68 1272
8688.56 1455
8689.44 1632
8690.32 1728
8691.20 1766
8692.08 1768
8692.96 1753
8693.84 1723
8694.72 1598
8695.60 1511
8696.48 1425
8697.36 1402
8698.24 1276
8699.12 1249
8700.00 1193
8700.88 1159
8701.76 1116
8702.64 1078
8703.52 1063
8704.40 1030
8705.28 1021
8706.16 999
8707.04 901
8707.92 911
8708.80 943
8709.69 956
8710.57 875
8711.45 866
8712.33 848
8713.21 850
8714.09 913
8714.97 858
8715.85 817
8716.73 815
8717.61 840
8718.49 812
8719.38 791
8720.26 856
8721.14 851
8722.02 845
8722.90 859
8723.78 887
8724.66 895
8725.54 951
8726.43 943
8727.31 998
8728.19 994
8729.07 1008
8729.95 990
8730.83 973
8731.72 979
8732.60 994
8733.48 921
8734.36 926
8735.24 887
8736.13 922
8737.01 899
8737.89 864
8738.77 849
8739.65 859
8740.54 865
8741.42 877
8742.30 874
8743.18 895
8744.07 909
8744.95 914
8745.83 883
8746.71 844
8747.60 818
8748.48 828
8749.36 855
8750.24 819
8751.13 875
8752.01 898
8752.89 913
8753.77 947
8754.66 930
8755.54 940
8756.42 930
8757.31 927
8758.19 939
8759.07 1106
8759.96 993
8760.84 983
8761.72 999
8762.61 1028
8763.49 1017
8764.37 985
8765.26 984
8766.14 1010
8767.02 1071
8767.91 1017
8768.79 1002
8769.67 1002
8770.56 992
8771.44 971
8772.32 983
8773.21 975
8774.09 1012
8774.98 1033
8775.86 1149
8776.74 1191
8777.63 1335
8778.51 1500
8779.40 1642
8780.28 1629
8781.17 1699
8782.05 1686
8782.93 1671
8783.82 1590
8784.70 1479
8785.59 1365
8786.47 1297
8787.36 1230
8788.24 1142
8789.13 1085
8790.01 1044
8790.89 1031
8791.78 997
8792.66 978
8793.55 978
8794.43 997
8795.32 1013
8796.20 981
8797.09 992
8797.97 980
8798.86 993
8799.74 890
8800.63 853
8801.52 879
8802.40 863
8803.29 853
8804.17 846
8805.06 821
8805.94 777
8806.83 817
8807.71 791
8808.60 805
8809.48 797
8810.37 785
8811.26 798
8812.14 761
8813.03 796
8813.91 785
8814.80 781
8815.69 849
8816.57 804
8817.46 831
8818.34 838
8819.23 816
8820.12 817
8821.00 771
8821.89 784
8822.77 764
8823.66 781
8824.55 758
8825.43 793
8826.32 756
8827.21 755
8828.09 815
8828.98 776
8829.87 735
8830.75 718
8831.64 754
8832.53 773
8833.41 741
8834.30 760
8835.19 774
8836.08 768
8836.96 738
8837.85 790
8838.74 750
8839.62 751
8840.51 782
8841.40 762
8842.29 778
8843.17 762
8844.06 775
8844.95 745
8845.84 745
8846.72 741
8847.61 774
8848.50 737
8849.39 726
8850.27 724
8851.16 709
8852.05 698
8852.94 673
8853.82 666
8854.71 661
8855.60 713
8856.49 723
8857.38 728
8858.26 738
8859.15 729
8860.04 709
8860.93 738
8861.82 707
8862.71 737
8863.59 758
8864.48 719
8865.37 705
8866.26 641
8867.15 626
8868.04 623
8868.93 642
8869.81 665
8870.70 633
8871.59 640
8872.48 673
8873.37 661
8874.26 646
8875.15 672
8876.04 664
8876.93 639
8877.81 658
8878.70 650
8879.59 618
8880.48 613
8881.37 648
8882.26 629
8883.15 636
8884.04 656
8884.93 615
8885.82 620
8886.71 634
8887.60 640
8888.49 581
8889.38 577
8890.27 598
8891.16 599
8892.05 654
8892.94 629
8893.83 618
8894.72 633
8895.61 604
8896.50 596
8897.39 645
8898.28 631
8899.17 606
8900.06 600
8900.95 574
8901.84 616
8902.73 624
8903.62 597
8904.51 600
8905.40 583
8906.29 552
8907.18 559
8908.07 581
8908.96 575
8909.85 584
8910.74 584
8911.63 634
8912.52 632
8913.41 574
8914.31 597
8915.20 576
8916.09 574
8916.98 623
8917.87 613
8918.76 595
8919.65 588
8920.54 599
8921.43 585
8922.33 596
8923.22 567
8924.11 597
8925.00 589
8925.89 586
8926.78 549
8927.67 547
8928.57 568
8929.46 584
8930.35 595
8931.24 588
8932.13 558
8933.03 585
8933.92 580
8934.81 540
8935.70 576
8936.59 579
8937.49 582
8938.38 539
8939.27 542
8940.16 533
8941.05 580
8941.95 585
8942.84 572
8943.73 566
8944.62 598
8945.52 571
8946.41 577
8947.30 557
8948.19 545
8949.09 557
8949.98 541
8950.87 542
8951.76 566
8952.66 603
8953.55 547
8954.44 536
8955.34 545
8956.23 551
8957.12 582
8958.02 596
8958.91 590
8959.80 584
8960.69 549
8961.59 573
8962.48 554
8963.37 559
8964.27 580
8965.16 600
8966.05 599
8966.95 571
8967.84 595
8968.74 571
8969.63 532
8970.52 538
8971.42 541
8972.31 550
8973.20 566
8974.10 610
8974.99 543
8975.89 544
8976.78 575
8977.67 549
8978.57 561
8979.46 524
8980.36 557
8981.25 560
8982.15 531
8983.04 522
8983.93 557
8984.83 538
8985.72 599
8986.62 517
8987.51 540
8988.41 563
8989.30 535
8990.20 516
8991.09 542
8991.99 527
8992.88 492
8993.78 570
8994.67 555
8995.57 520
8996.46 544
8997.36 547
8998.25 529
8999.15 460
9000.04 489
9000.94 536
9001.83 523
9002.73 525
9003.62 546
9004.52 551
9005.41 519
9006.31 553
9007.20 558
9008.10 517
9009.00 496
9009.89 507
9010.79 527
9011.68 517
9012.58 526
9013.47 525
9014.37 525
9015.27 540
9016.16 499
9017.06 497
9017.95 484
9018.85 472
9019.75 478
9020.64 497
9021.54 521
9022.43 479
9023.33 515
9024.23 494
9025.12 495
9026.02 528
9026.92 518
9027.81 522
9028.71 493
9029.61 530
9030.50 497
9031.40 496
9032.30 498
9033.19 524
9034.09 545
9034.99 546
9035.88 524
9036.78 495
9037.68 513
9038.58 541
9039.47 532
9040.37 540
9041.27 493
9042.16 485
9043.06 477
9043.96 482
9044.86 473
9045.75 518
9046.65 527
9047.55 507
9048.45 559
9049.34 555
9050.24 551
9051.14 529
9052.04 552
9052.94 534
9053.83 510
9054.73 538
9055.63 566
9056.53 549
9057.43 531
9058.32 519
9059.22 586
9060.12 563
9061.02 492
9061.92 533
9062.81 543
9063.71 524
9064.61 523
9065.51 547
9066.41 532
9067.31 530
9068.21 516
9069.10 516
9070.00 523
9070.90 518
9071.80 519
9072.70 539
9073.60 493
9074.50 532
9075.40 539
9076.29 473
9077.19 555
9078.09 541
9078.99 550
9079.89 569
9080.79 549
9081.69 516
9082.59 519
9083.49 508
9084.39 511
9085.29 492
9086.19 513
9087.09 549
9087.98 582
9088.88 582
9089.78 525
9090.68 497
9091.58 525
9092.48 541
9093.38 532
9094.28 519
9095.18 525
9096.08 521
9096.98 535
9097.88 512
9098.78 527
9099.68 498
9100.58 502
9101.48 526
9102.38 523
9103.28 521
9104.18 494
9105.08 500
9105.99 526
9106.89 514
9107.79 511
9108.69 506
9109.59 499
9110.49 500
9111.39 503
9112.29 492
9113.19 509
9114.09 505
9114.99 471
9115.89 476
9116.79 503
9117.69 505
9118.60 504
9119.50 525
9120.40 523
9121.30 511
9122.20 526
9123.10 520
9124.00 464
9124.90 491
9125.81 512
9126.71 531
9127.61 535
9128.51 489
9129.41 511
9130.31 551
9131.22 539
9132.12 515
9133.02 497
9133.92 528
9134.82 488
9135.72 503
9136.63 523
9137.53 485
9138.43 537
9139.33 478
9140.23 489
9141.14 495
9142.04 508
9142.94 481
9143.84 482
9144.75 530
9145.65 518
9146.55 520
9147.45 459
9148.36 498
9149.26 485
9150.16 504
9151.06 535
9151.97 485
9152.87 495
9153.77 480
9154.67 465
9155.58 507
9156.48 493
9157.38 490
9158.29 521
9159.19 509
9160.09 505
9161.00 487
9161.90 492
9162.80 510
9163.71 532
9164.61 541
9165.51 565
9166.42 532
9167.32 506
9168.22 522
9169.13 505
9170.03 469
9170.93 515
9171.84 498
9172.74 477
9173.64 504
9174.55 493
9175.45 516
9176.36 515
9177.26 487
9178.16 489
9179.07 492
9179.97 507
9180.88 502
9181.78 502
9182.69 510
9183.59 465
9184.49 457
9185.40 491
9186.30 466
9187.21 521
9188.11 533
9189.02 516
9189.92 537
9190.82 499
9191.73 548
9192.63 554
9193.54 532
9194.44 567
9195.35 573
9196.25 616
9197.16 584
9198.06 622
9198.97 582
9199.87 607
9200.78 597
9201.68 570
9202.59 547
9203.49 561
9204.40 534
9205.30 529
9206.21 490
9207.12 507
9208.02 507
9208.93 524
9209.83 483
9210.74 501
9211.64 485
9212.55 523
9213.45 553
9214.36 541
9215.27 544
9216.17 516
9217.08 544
9217.98 547
9218.89 570
9219.80 597
9220.70 533
9221.61 523
9222.51 531
9223.42 496
9224.33 480
9225.23 527
9226.14 519
9227.05 475
9227.95 520
9228.86 517
9229.77 486
9230.67 467
9231.58 459
9232.49 449
9233.39 475
9234.30 490
9235.21 520
9236.11 497
9237.02 474
9237.93 490
9238.83 486
9239.74 480
9240.65 489
9241.55 494
9242.46 464
9243.37 468
9244.28 462
9245.18 485
9246.09 456
9247.00 482
9247.91 477
9248.81 502
9249.72 459
9250.63 459
9251.54 483
9252.44 455
9253.35 491
9254.26 491
9255.17 496
9256.07 483
9256.98 510
9257.89 513
9258.80 530
9259.71 499
9260.61 514
9261.52 494
9262.43 505
9263.34 466
9264.25 520
9265.16 527
9266.06 484
9266.97 504
9267.88 477
9268.79 514
9269.70 494
9270.61 476
9271.51 511
9272.42 514
9273.33 521
9274.24 493
9275.15 475
9276.06 492
9276.97 481
9277.88 482
9278.78 484
9279.69 434
9280.60 516
9281.51 503
9282.42 475
9283.33 476
9284.24 472
9285.15 468
9286.06 498
9286.97 537
9287.88 540
9288.79 511
9289.70 539
9290.60 518
9291.51 514
9292.42 527
9293.33 530
9294.24 508
9295.15 504
9296.06 517
9296.97 510
9297.88 518
9298.79 523
9299.70 501
9300.61 500
9301.52 513
9302.43 498
9303.34 498
9304.25 566
9305.16 525
9306.07 540
9306.98 508
9307.89 496
9308.80 540
9309.71 550
9310.63 511
9311.54 526
9312.45 529
9313.36 560
9314.27 552
9315.18 535
9316.09 506
9317.00 497
9317.91 507
9318.82 516
9319.73 507
9320.64 486
9321.55 530
9322.47 504
9323.38 451
9324.29 501
9325.20 503
9326.11 488
9327.02 479
9327.93 458
9328.84 440
9329.76 466
9330.67 491
9331.58 474
9332.49 497
9333.40 481
9334.31 486
9335.23 500
9336.14 470
9337.05 509
9337.96 522
9338.87 487
9339.78 492
9340.70 541
9341.61 499
9342.52 490
9343.43 476
9344.34 485
9345.26 494
9346.17 472
9347.08 515
9347.99 481
9348.91 461
9349.82 483
9350.73 448
9351.64 492
9352.56 504
9353.47 502
9354.38 474
9355.29 493
9356.21 540
9357.12 523
9358.03 508
9358.94 512
9359.86 496
9360.77 502
9361.68 487
9362.60 486
9363.51 517
9364.42 498
9365.34 476
9366.25 519
9367.16 467
9368.08 517
9368.99 531
9369.90 547
9370.82 498
9371.73 517
9372.64 527
9373.56 508
9374.47 531
9375.38 538
9376.30 509
9377.21 536
9378.12 497
9379.04 492
9379.95 536
9380.87 517
9381.78 508
9382.69 546
9383.61 524
9384.52 526
9385.44 551
9386.35 556
9387.27 527
9388.18 564
9389.09 553
9390.01 551
9390.92 555
9391.84 571
9392.75 624
9393.67 644
9394.58 604
9395.50 615
9396.41 590
9397.32 604
9398.24 589
9399.15 556
9400.07 522
9400.98 561
9401.90 539
9402.81 526
9403.73 548
9404.64 513
9405.56 515
9406.47 520
9407.39 520
9408.30 519
9409.22 502
9410.14 509
9411.05 541
9411.97 511
9412.88 506
9413.80 506
9414.71 513
9415.63 550
9416.54 526
9417.46 501
9418.38 486
9419.29 528
9420.21 511
9421.12 505
9422.04 490
9422.95 512
9423.87 526
9424.79 563
9425.70 535
9426.62 551
9427.54 567
9428.45 550
9429.37 565
9430.28 566
9431.20 573
9432.12 570
9433.03 598
9433.95 606
9434.87 587
9435.78 622
9436.70 582
9437.62 619
9438.53 621
9439.45 592
9440.37 635
9441.28 619
9442.20 653
9443.12 620
9444.03 612
9444.95 622
9445.87 584
9446.79 645
9447.70 669
9448.62 683
9449.54 766
9450.45 805
9451.37 778
9452.29 721
9453.21 732
9454.12 735
9455.04 762
9455.96 728
9456.88 622
9457.79 617
9458.71 620
9459.63 610
9460.55 572
9461.47 569
9462.38 569
9463.30 566
9464.22 575
9465.14 581
9466.06 554
9466.97 568
9467.89 550
9468.81 564
9469.73 583
9470.65 564
9471.56 556
9472.48 530
9473.40 566
9474.32 555
9475.24 584
9476.16 551
9477.08 573
9477.99 618
9478.91 629
9479.83 599
9480.75 562
9481.67 635
9482.59 610
9483.51 652
9484.43 643
9485.34 616
9486.26 591
9487.18 623
9488.10 560
9489.02 565
9489.94 539
9490.86 540
9491.78 604
9492.70 571
9493.62 580
9494.54 563
9495.46 541
9496.38 530
9497.30 540
9498.22 535
9499.13 542
9500.05 549
9500.97 554
9501.89 562
9502.81 550
9503.73 536
9504.65 548
9505.57 535
9506.49 562
9507.41 563
9508.33 553
9509.25 553
9510.17 560
9511.09 562
9512.01 595
9512.93 610
9513.86 609
9514.78 627
9515.70 604
9516.62 609
9517.54 603
9518.46 659
9519.38 696
9520.30 694
9521.22 724
9522.14 690
9523.06 699
9523.98 643
9524.90 651
9525.82 625
9526.75 612
9527.67 670
9528.59 629
9529.51 609
9530.43 606
9531.35 584
9532.27 628
9533.19 627
9534.11 646
9535.04 610
9535.96 579
9536.88 573
9537.80 558
9538.72 550
9539.64 585
9540.57 603
9541.49 560
9542.41 575
9543.33 564
9544.25 592
9545.17 562
9546.10 567
9547.02 565
9547.94 550
9548.86 548
9549.78 566
9550.71 610
9551.63 606
9552.55 572
9553.47 597
9554.40 592
9555.32 582
9556.24 555
9557.16 584
9558.09 588
9559.01 602
9559.93 594
9560.85 584
9561.78 588
9562.70 600
9563.62 597
9564.54 581
9565.47 582
9566.39 589
9567.31 600
9568.24 557
9569.16 604
9570.08 630
9571.00 630
9571.93 667
9572.85 673
9573.77 674
9574.70 655
9575.62 643
9576.54 636
9577.47 653
9578.39 692
9579.31 680
9580.24 649
9581.16 650
9582.09 660
9583.01 625
9583.93 663
9584.86 601
9585.78 615
9586.70 591
9587.63 561
9588.55 622
9589.48 593
9590.40 630
9591.32 616
9592.25 650
9593.17 689
9594.10 720
9595.02 761
9595.95 763
9596.87 768
9597.79 790
9598.72 781
9599.64 749
9600.57 785
9601.49 749
9602.42 711
9603.34 709
9604.27 695
9605.19 660
9606.12 606
9607.04 639
9607.97 646
9608.89 634
9609.82 622
9610.74 630
9611.67 617
9612.59 620
9613.52 593
9614.44 626
9615.37 641
9616.29 618
9617.22 610
9618.14 639
9619.07 654
9619.99 645
9620.92 667
9621.85 651
9622.77 648
9623.70 680
9624.62 635
9625.55 656
9626.47 671
9627.40 682
9628.33 705
9629.25 709
9630.18 692
9631.10 689
9632.03 688
9632.96 675
9633.88 694
9634.81 697
9635.73 717
9636.66 783
9637.59 743
9638.51 721
9639.44 795
9640.37 763
9641.29 784
9642.22 825
9643.15 823
9644.07 857
9645.00 890
9645.93 903
9646.85 851
9647.78 855
9648.71 841
9649.63 832
9650.56 856
9651.49 872
9652.41 821
9653.34 806
9654.27 772
9655.20 792
9656.12 802
9657.05 736
9657.98 774
9658.90 773
9659.83 744
9660.76 726
9661.69 754
9662.61 780
9663.54 826
9664.47 823
9665.40 804
9666.32 809
9667.25 837
9668.18 841
9669.11 811
9670.04 844
9670.96 834
9671.89 834
9672.82 832
9673.75 845
9674.68 810
9675.60 892
9676.53 885
9677.46 894
9678.39 923
9679.32 934
9680.25 895
9681.17 897
9682.10 913
9683.03 917
9683.96 996
9684.89 947
9685.82 970
9686.75 917
9687.67 912
9688.60 959
9689.53 979
9690.46 1042
9691.39 1009
9692.32 1091
9693.25 1016
9694.18 1102
9695.11 1157
9696.03 1203
9696.96 1208
9697.89 1218
9698.82 1195
9699.75 1166
9700.68 1075
9701.61 1066
9702.54 999
9703.47 972
9704.40 1012
9705.33 1017
9706.26 926
9707.19 943
9708.12 976
9709.05 928
9709.98 941
9710.91 968
9711.84 970
9712.77 959
9713.70 979
9714.63 954
9715.56 935
9716.49 945
9717.42 848
9718.35 829
9719.28 862
9720.21 797
9721.14 835
9722.07 829
9723.00 794
9723.93 803
9724.86 780
9725.79 818
9726.72 832
9727.65 825
9728.58 828
9729.51 890
9730.44 849
9731.37 820
9732.31 822
9733.24 846
9734.17 824
9735.10 798
9736.03 797
9736.96 849
9737.89 808
9738.82 775
9739.75 748
9740.69 776
9741.62 755
9742.55 777
9743.48 787
9744.41 775
9745.34 764
9746.27 780
9747.21 812
9748.14 733
9749.07 770
9750.00 787
9750.93 739
9751.86 754
9752.80 738
9753.73 764
9754.66 752
9755.59 761
9756.52 763
9757.46 770
9758.39 728
9759.32 752
9760.25 746
9761.18 786
9762.12 805
9763.05 808
9763.98 814
9764.91 820
9765.85 835
9766.78 891
9767.71 888
9768.64 869
9769.58 869
9770.51 850
9771.44 859
9772.37 805
9773.31 810
9774.24 819
9775.17 833
9776.11 763
9777.04 835
9777.97 833
9778.91 847
9779.84 830
9780.77 860
9781.71 885
9782.64 868
9783.57 863
9784.51 833
9785.44 868
9786.37 844
9787.31 789
9788.24 798
9789.17 839
9790.11 791
9791.04 835
9791.97 810
9792.91 836
9793.84 866
9794.77 883
9795.71 900
9796.64 923
9797.58 904
9798.51 868
9799.44 883
9800.38 864
9801.31 810
9802.25 750
9803.18 740
9804.12 730
9805.05 685
9805.98 679
9806.92 638
9807.85 684
9808.79 712
9809.72 679
9810.66 632
9811.59 672
9812.53 668
9813.46 665
9814.40 632
9815.33 655
9816.27 662
9817.20 685
9818.14 617
9819.07 663
9820.01 613
9820.94 646
9821.88 631
9822.81 648
9823.75 594
9824.68 609
9825.62 640
9826.55 637
9827.49 666
9828.42 624
9829.36 651
9830.29 630
9831.23 691
9832.17 629
9833.10 639
9834.04 597
9834.97 628
9835.91 624
9836.84 631
9837.78 658
9838.72 619
9839.65 673
9840.59 643
9841.52 636
9842.46 636
9843.40 625
9844.33 623
9845.27 635
9846.20 673
9847.14 652
9848.08 612
9849.01 631
9849.95 632
9850.89 622
9851.82 612
9852.76 640
9853.70 687
9854.63 632
9855.57 608
9856.51 628
9857.44 627
9858.38 593
9859.32 624
9860.25 617
9861.19 650
9862.13 634
9863.07 603
9864.00 579
9864.94 609
9865.88 552
9866.81 588
9867.75 589
9868.69 617
9869.63 611
9870.56 627
9871.50 657
9872.44 631
9873.38 651
9874.31 622
9875.25 651
9876.19 600
9877.13 605
9878.07 589
9879.00 638
9879.94 587
9880.88 608
9881.82 587
9882.75 598
9883.69 613
9884.63 584
9885.57 597
9886.51 589
9887.45 573
9888.38 559
9889.32 587
9890.26 580
9891.20 593
9892.14 575
9893.08 587
9894.01 587
9894.95 590
9895.89 563
9896.83 602
9897.77 602
9898.71 600
9899.65 621
9900.59 593
9901.52 586
9902.46 587
9903.40 572
9904.34 583
9905.28 603
9906.22 608
9907.16 608
9908.10 591
9909.04 583
9909.98 592
9910.92 619
9911.86 646
9912.80 627
9913.73 604
9914.67 599
9915.61 590
9916.55 604
9917.49 606
9918.43 654
9919.37 719
9920.31 741
9921.25 795
9922.19 795
9923.13 828
9924.07 920
9925.01 912
9925.95 892
9926.89 878
9927.83 887
9928.77 810
9929.71 745
9930.65 721
9931.59 688
9932.53 659
9933.47 689
9934.41 641
9935.36 634
9936.30 597
9937.24 602
9938.18 624
9939.12 601
9940.06 631
9941.00 657
9941.94 618
9942.88 655
9943.82 664
9944.76 688
9945.70 689
9946.64 705
9947.59 699
9948.53 726
9949.47 669
9950.41 670
9951.35 691
9952.29 637
9953.23 628
9954.17 600
9955.12 590
9956.06 598
9957.00 549
9957.94 559
9958.88 608
9959.82 584
9960.77 599
9961.71 592
9962.65 548
9963.59 546
9964.53 533
9965.48 573
9966.42 548
9967.36 545
9968.30 520
9969.24 518
9970.19 540
9971.13 571
9972.07 529
9973.01 532
9973.95 519
9974.90 522
9975.84 489
9976.78 516
9977.72 527
9978.67 506
9979.61 514
9980.55 540
9981.50 519
9982.44 540
9983.38 560
9984.32 575
9985.27 550
9986.21 538
9987.15 539
9988.10 509
9989.04 536
9989.98 511
9990.92 523
9991.87 520
9992.81 497
9993.75 447
9994.70 524
9995.64 513
9996.58 514
9997.53 500
9998.47 525
9999.41 492
10000.36 502
10001.30 524
10002.25 494
10003.19 517
10004.13 507
10005.08 507
10006.02 473
10006.96 489
10007.91 532
10008.85 526
10009.80 523
10010.74 535
10011.68 480
10012.63 536
10013.57 521
10014.52 498
10015.46 520
10016.41 490
10017.35 500
10018.29 479
10019.24 507
10020.18 485
10021.13 510
10022.07 496
10023.02 521
10023.96 491
10024.91 492
10025.85 472
10026.80 496
10027.74 480
10028.69 492
10029.63 501
10030.58 473
10031.52 441
10032.47 479
10033.41 510
10034.36 473
10035.30 481
10036.25 457
10037.19 503
10038.14 505
10039.08 492
10040.03 439
10040.97 482
10041.92 516
10042.87 475
10043.81 482
10044.76 465
10045.70 476
10046.65 478
10047.59 461
10048.54 444
10049.49 453
10050.43 449
10051.38 483
10052.32 474
10053.27 519
10054.22 447
10055.16 494
10056.11 501
10057.05 485
10058.00 491
10058.95 488
10059.89 446
10060.84 479
10061.79 465
10062.73 473
10063.68 491
10064.63 489
10065.57 501
10066.52 432
10067.47 461
10068.41 485
10069.36 440
10070.31 440
10071.25 440
10072.20 477
10073.15 491
10074.10 503
10075.04 470
10075.99 498
10076.94 517
10077.88 494
10078.83 478
10079.78 487
10080.73 460
10081.67 461
10082.62 478
10083.57 482
10084.52 452
10085.46 496
10086.41 483
10087.36 487
10088.31 460
10089.25 479
10090.20 479
10091.15 472
10092.10 473
10093.05 512
10093.99 489
10094.94 450
10095.89 459
10096.84 463
10097.79 452
10098.73 446
10099.68 474
10100.63 475
10101.58 492
10102.53 448
10103.48 457
10104.42 488
10105.37 450
10106.32 486
10107.27 478
10108.22 454
10109.17 472
10110.12 469
10111.06 452
10112.01 479
10112.96 440
10113.91 464
10114.86 451
10115.81 449
10116.76 476
10117.71 495
10118.66 474
10119.61 435
10120.56 441
10121.50 452
10122.45 480
10123.40 432
10124.35 438
10125.30 428
10126.25 447
10127.20 469
10128.15 460
10129.10 458
10130.05 463
10131.00 446
10131.95 481
10132.90 473
10133.85 462
10134.80 442
10135.75 482
10136.70 496
10137.65 454
10138.60 495
10139.55 472
10140.50 475
10141.45 456
10142.40 479
10143.35 459
10144.30 476
10145.25 477
10146.20 450
10147.15 471
10148.10 505
10149.05 458
10150.00 471
10150.95 479
10151.90 486
10152.86 480
10153.81 479
10154.76 502
10155.71 500
10156.66 498
10157.61 496
10158.56 510
10159.51 503
10160.46 518
10161.41 518
10162.37 550
10163.32 529
10164.27 517
10165.22 510
10166.17 507
10167.12 537
10168.07 547
10169.03 572
10169.98 516
10170.93 518
10171.88 511
10172.83 529
10173.78 543
10174.74 526
10175.69 506
10176.64 537
10177.59 541
10178.54 547
10179.49 527
10180.45 523
10181.40 515
10182.35 518
10183.30 533
10184.26 594
10185.21 550
10186.16 589
10187.11 582
10188.06 572
10189.02 588
10189.97 569
10190.92 571
10191.87 602
10192.83 570
10193.78 555
10194.73 565
10195.69 608
10196.64 544
10197.59 567
10198.54 591
10199.50 634
10200.45 635
10201.40 608
10202.36 640
10203.31 679
10204.26 651
10205.22 638
10206.17 629
10207.12 644
10208.08 621
10209.03 624
10209.98 640
10210.94 613
10211.89 574
10212.84 582
10213.80 632
10214.75 595
10215.70 597
10216.66 566
10217.61 566
10218.56 574
10219.52 597
10220.47 584
10221.43 580
10222.38 642
10223.33 604
10224.29 607
10225.24 578
10226.20 635
10227.15 680
10228.11 679
10229.06 738
10230.01 773
10230.97 749
10231.92 859
10232.88 881
10233.83 924
10234.79 888
10235.74 842
10236.70 838
10237.65 777
10238.60 756
10239.56 698
10240.51 695
10241.47 628
10242.42 646
10243.38 662
10244.33 628
10245.29 585
10246.24 593
10247.20 563
10248.15 636
10249.11 574
10250.07 621
10251.02 580
10251.98 581
10252.93 570
10253.89 518
10254.84 528
10255.80 541
10256.75 569
10257.71 522
10258.67 524
10259.62 522
10260.58 492
10261.53 522
10262.49 557
10263.44 539
10264.40 517
10265.36 536
10266.31 496
10267.27 526
10268.22 543
10269.18 577
10270.14 564
10271.09 588
10272.05 544
10273.01 512
10273.96 516
10274.92 543
10275.87 509
10276.83 541
10277.79 481
10278.74 492
10279.70 525
10280.66 513
10281.61 486
10282.57 505
10283.53 464
10284.49 472
10285.44 472
10286.40 505
10287.36 531
10288.31 473
10289.27 464
10290.23 425
10291.18 489
10292.14 505
10293.10 527
10294.06 510
10295.01 490
10295.97 465
10296.93 513
10297.89 478
10298.84 450
10299.80 458
10300.76 491
10301.72 457
10302.67 443
10303.63 480
10304.59 466
10305.55 471
10306.51 475
10307.46 489
10308.42 483
10309.38 483
10310.34 481
10311.30 497
10312.25 450
10313.21 442
10314.17 435
10315.13 458
10316.09 474
10317.05 460
10318.00 480
10318.96 432
10319.92 499
10320.88 463
10321.84 464
10322.80 481
10323.76 483
10324.71 489
10325.67 438
10326.63 447
10327.59 487
10328.55 457
10329.51 432
10330.47 456
10331.43 455
10332.39 451
10333.35 472
10334.30 467
10335.26 431
10336.22 434
10337.18 446
10338.14 440
10339.10 400
10340.06 446
10341.02 447
10341.98 452
10342.94 421
10343.90 419
10344.86 442
10345.82 438
10346.78 463
10347.74 438
10348.70 444
10349.66 430
10350.62 427
10351.58 449
10352.54 458
10353.50 438
10354.46 422
10355.42 434
10356.38 420
10357.34 445
10358.30 478
10359.26 460
10360.22 432
10361.18 430
10362.14 446
10363.10 421
10364.06 418
10365.02 409
10365.98 415
10366.94 438
10367.90 407
10368.87 407
10369.83 422
10370.79 455
10371.75 400
10372.71 395
10373.67 442
10374.63 443
10375.59 412
10376.55 425
10377.51 424
10378.48 447
10379.44 417
10380.40 429
10381.36 415
10382.32 415
10383.28 437
10384.24 394
10385.21 423
10386.17 424
10387.13 436
10388.09 402
10389.05 438
10390.01 449
10390.98 419
10391.94 415
10392.90 425
10393.86 427
10394.82 433
10395.79 425
10396.75 430
10397.71 435
10398.67 416
10399.63 406
10400.60 435
10401.56 461
10402.52 396
10403.48 388
10404.45 410
10405.41 411
10406.37 434
10407.33 422
10408.30 396
10409.26 421
10410.22 414
10411.18 412
10412.15 442
10413.11 441
10414.07 431
10415.04 459
10416.00 459
10416.96 494
10417.93 499
10418.89 457
10419.85 459
10420.81 435
10421.78 452
10422.74 439
10423.70 415
10424.67 440
10425.63 416
10426.59 400
10427.56 403
10428.52 395
10429.49 431
10430.45 403
10431.41 425
10432.38 411
10433.34 414
10434.30 403
10435.27 407
10436.23 412
10437.20 398
10438.16 389
10439.12 421
10440.09 395
10441.05 362
10442.02 377
10442.98 422
10443.94 400
10444.91 408
10445.87 426
10446.84 412
10447.80 393
10448.77 410
10449.73 368
10450.70 422
10451.66 420
10452.63 402
10453.59 428
10454.55 410
10455.52 441
10456.48 372
10457.45 403
10458.41 419
10459.38 410
10460.34 385
10461.31 406
10462.27 361
10463.24 424
10464.20 407
10465.17 388
10466.14 418
10467.10 403
10468.07 418
10469.03 416
10470.00 409
10470.96 388
10471.93 397
10472.89 387
10473.86 373
10474.82 408
10475.79 396
10476.76 411
10477.72 417
10478.69 404
10479.65 420
10480.62 386
10481.59 401
10482.55 411
10483.52 421
10484.48 386
10485.45 396
10486.42 413
10487.38 416
10488.35 398
10489.32 395
10490.28 399
10491.25 434
10492.21 448
10493.18 409
10494.15 391
10495.11 375
10496.08 371
10497.05 395
10498.01 400
10498.98 400
10499.95 388
10500.92 404
10501.88 404
10502.85 386
10503.82 380
10504.78 381
10505.75 380
10506.72 406
10507.68 385
10508.65 382
10509.62 384
10510.59 409
10511.55 451
10512.52 418
10513.49 403
10514.46 382
10515.42 429
10516.39 410
10517.36 373
10518.33 420
10519.29 400
10520.26 403
10521.23 386
10522.20 378
10523.17 398
10524.13 426
10525.10 403
10526.07 413
10527.04 406
10528.01 383
10528.97 381
10529.94 412
10530.91 410
10531.88 426
10532.85 426
10533.82 400
10534.78 376
10535.75 440
10536.72 432
10537.69 415
10538.66 443
10539.63 408
10540.60 405
10541.56 403
10542.53 408
10543.50 387
10544.47 414
10545.44 387
10546.41 405
10547.38 413
10548.35 433
10549.32 404
10550.29 424
10551.25 420
10552.22 409
10553.19 423
10554.16 405
10555.13 467
10556.10 465
10557.07 446
10558.04 442
10559.01 454
10559.98 463
10560.95 468
10561.92 464
10562.89 454
10563.86 453
10564.83 423
10565.80 427
10566.77 428
10567.74 418
10568.71 410
10569.68 409
10570.65 407
10571.62 429
10572.59 434
10573.56 456
10574.53 425
10575.50 395
10576.47 396
10577.44 437
10578.41 401
10579.38 408
10580.35 426
10581.32 434
10582.29 400
10583.26 402
10584.23 419
10585.21 454
10586.18 450
10587.15 394
10588.12 420
10589.09 416
10590.06 441
10591.03 427
10592.00 424
10592.97 452
10593.94 426
10594.92 476
10595.89 425
10596.86 438
10597.83 424
10598.80 447
10599.77 428
10600.74 476
10601.71 489
10602.69 521
10603.66 539
10604.63 528
10605.60 516
10606.57 550
10607.54 555
10608.52 511
10609.49 518
10610.46 498
10611.43 489
10612.40 491
10613.38 444
10614.35 463
10615.32 448
10616.29 445
10617.27 467
10618.24 446
10619.21 464
10620.18 473
10621.15 470
10622.13 477
10623.10 454
10624.07 443
10625.04 465
10626.02 448
10626.99 452
10627.96 427
10628.94 437
10629.91 478
10630.88 467
10631.85 512
10632.83 511
10633.80 516
10634.77 509
10635.75 525
10636.72 527
10637.69 528
10638.67 532
10639.64 519
10640.61 471
10641.59 473
10642.56 469
10643.53 482
10644.51 471
10645.48 448
10646.45 436
10647.43 433
10648.40 406
10649.37 415
10650.35 400
10651.32 446
10652.30 405
10653.27 412
10654.24 419
10655.22 393
10656.19 396
10657.16 380
10658.14 398
10659.11 384
10660.09 362
10661.06 415
10662.04 369
10663.01 398
10663.98 376
10664.96 402
10665.93 395
10666.91 419
10667.88 399
10668.86 389
10669.83 411
10670.81 407
10671.78 410
10672.76 414
10673.73 413
10674.71 433
10675.68 438
10676.66 423
10677.63 424
10678.61 407
10679.58 421
10680.56 403
10681.53 433
10682.51 427
10683.48 392
10684.46 398
10685.43 414
10686.41 402
10687.38 423
10688.36 399
10689.33 388
10690.31 356
10691.28 362
10692.26 370
10693.24 363
10694.21 398
10695.19 361
10696.16 368
10697.14 397
10698.12 402
10699.09 390
10700.07 372
10701.04 386
10702.02 384
10703.00 409
10703.97 372
10704.95 425
10705.92 379
10706.90 378
10707.88 379
10708.85 388
10709.83 379
10710.81 380
10711.78 407
10712.76 405
10713.74 397
10714.71 348
10715.69 379
10716.67 397
10717.64 392
10718.62 404
10719.60 401
10720.57 381
10721.55 395
10722.53 360
10723.50 380
10724.48 365
10725.46 390
10726.44 384
10727.41 366
10728.39 372
10729.37 373
10730.35 365
10731.32 373
10732.30 401
10733.28 406
10734.26 367
10735.23 385
10736.21 439
10737.19 394
10738.17 378
10739.14 383
10740.12 411
10741.10 399
10742.08 382
10743.06 358
10744.03 388
10745.01 343
10745.99 373
10746.97 413
10747.95 396
10748.92 395
10749.90 381
10750.88 367
10751.86 381
10752.84 359
10753.82 370
10754.79 390
10755.77 372
10756.75 389
10757.73 378
10758.71 377
10759.69 355
10760.67 371
10761.65 372
10762.62 369
10763.60 356
10764.58 364
10765.56 381
10766.54 366
10767.52 378
10768.50 362
10769.48 395
10770.46 344
10771.44 361
10772.42 359
10773.39 343
10774.37 402
10775.35 385
10776.33 391
10777.31 353
10778.29 385
10779.27 368
10780.25 404
10781.23 403
10782.21 352
10783.19 393
10784.17 377
10785.15 361
10786.13 396
10787.11 414
10788.09 395
10789.07 376
10790.05 388
10791.03 390
10792.01 356
10792.99 372
10793.97 376
10794.95 360
10795.93 345
10796.91 361
10797.89 360
10798.87 378
10799.85 349
10800.83 376
10801.82 383
10802.80 361
10803.78 355
10804.76 367
10805.74 383
10806.72 376
10807.70 354
10808.68 360
10809.66 377
10810.64 375
10811.62 368
10812.61 372
10813.59 387
10814.57 378
10815.55 421
10816.53 420
10817.51 375
10818.49 401
10819.47 400
10820.46 402
10821.44 371
10822.42 349
10823.40 331
10824.38 399
10825.36 366
10826.35 372
10827.33 384
10828.31 398
10829.29 384
10830.27 403
10831.25 383
10832.24 376
10833.22 371
10834.20 392
10835.18 413
10836.17 351
10837.15 359
10838.13 386
10839.11 378
10840.09 379
10841.08 407
10842.06 377
10843.04 391
10844.02 387
10845.01 426
10845.99 383
10846.97 404
10847.96 406
10848.94 408
10849.92 402
10850.90 376
10851.89 383
10852.87 395
10853.85 407
10854.84 393
10855.82 414
10856.80 404
10857.78 399
10858.77 361
10859.75 413
10860.73 371
10861.72 384
10862.70 378
10863.68 380
10864.67 378
10865.65 361
10866.64 403
10867.62 434
10868.60 431
10869.59 410
10870.57 429
10871.55 404
10872.54 415
10873.52 416
10874.51 401
10875.49 407
10876.47 403
10877.46 392
10878.44 410
10879.43 402
10880.41 409
10881.39 429
10882.38 415
10883.36 412
10884.35 421
10885.33 433
10886.32 430
10887.30 462
10888.29 436
10889.27 401
10890.25 424
10891.24 483
10892.22 451
10893.21 442
10894.19 426
10895.18 409
10896.16 422
10897.15 428
10898.13 444
10899.12 442
10900.10 463
10901.09 461
10902.07 449
10903.06 428
10904.04 464
10905.03 449
10906.01 454
10907.00 491
10907.99 480
10908.97 516
10909.96 491
10910.94 465
10911.93 481
10912.91 489
10913.90 492
10914.88 527
10915.87 520
10916.86 509
10917.84 471
10918.83 496
10919.81 493
10920.80 498
10921.79 527
10922.77 513
10923.76 511
10924.74 495
10925.73 497
10926.72 513
10927.70 530
10928.69 567
10929.68 575
10930.66 531
10931.65 529
10932.64 555
10933.62 565
10934.61 548
10935.60 551
10936.58 565
10937.57 565
10938.56 563
10939.54 568
10940.53 580
10941.52 561
10942.50 586
10943.49 626
10944.48 609
10945.47 643
10946.45 645
10947.44 703
10948.43 700
10949.41 692
10950.40 769
10951.39 802
10952.38 835
10953.36 842
10954.35 821
10955.34 837
10956.33 903
10957.31 865
10958.30 852
10959.29 821
10960.28 801
10961.27 808
10962.25 741
10963.24 750
10964.23 698
10965.22 713
10966.21 674
10967.19 681
10968.18 716
10969.17 654
10970.16 681
10971.15 637
10972.13 673
10973.12 704
10974.11 707
10975.10 715
10976.09 707
10977.08 664
10978.07 711
10979.05 701
10980.04 710
10981.03 750
10982.02 724
10983.01 745
10984.00 785
10984.99 762
10985.98 764
10986.96 793
10987.95 874
10988.94 855
10989.93 958
10990.92 1005
10991.91 1077
10992.90 1201
10993.89 1250
10994.88 1260
10995.87 1344
10996.86 1336
10997.85 1258
10998.84 1305
10999.83 1250
11000.82 1154
11001.81 1040
11002.79 994
11003.78 938
11004.77 913
11005.76 837
11006.75 785
11007.74 773
11008.73 736
11009.72 648
11010.71 679
11011.70 653
11012.69 663
11013.68 607
11014.67 642
11015.67 632
11016.66 603
11017.65 648
11018.64 579
11019.63 615
11020.62 577
11021.61 575
11022.60 605
11023.59 535
11024.58 556
11025.57 539
11026.56 603
11027.55 577
11028.54 544
11029.53 591
11030.52 587
11031.52 565
11032.51 582
11033.50 581
11034.49 572
11035.48 598
11036.47 577
11037.46 626
11038.45 568
11039.45 538
11040.44 570
11041.43 527
11042.42 549
11043.41 508
11044.40 503
11045.39 500
11046.39 530
11047.38 503
11048.37 498
11049.36 498
11050.35 469
11051.35 498
11052.34 500
11053.33 516
11054.32 475
11055.31 518
11056.31 519
11057.30 513
11058.29 523
11059.28 559
11060.27 520
11061.27 496
11062.26 484
11063.25 504
11064.24 524
11065.24 530
11066.23 492
11067.22 474
11068.21 499
11069.21 500
11070.20 542
11071.19 490
11072.19 499
11073.18 474
11074.17 505
11075.16 527
11076.16 522
11077.15 494
11078.14 521
11079.14 511
11080.13 526
11081.12 520
11082.12 472
11083.11 491
11084.10 496
11085.10 521
11086.09 492
11087.08 514
11088.08 481
11089.07 458
11090.06 499
11091.06 485
11092.05 461
11093.04 480
11094.04 494
11095.03 479
11096.03 469
11097.02 497
11098.01 491
11099.01 492
11100.00 508
11101.00 468
11101.99 489
11102.98 494
11103.98 490
11104.97 459
11105.97 432
11106.96 440
11107.96 458
11108.95 455
11109.95 445
11110.94 460
11111.93 460
11112.93 450
11113.92 484
11114.92 465
11115.91 473
11116.91 450
11117.90 470
11118.90 473
11119.89 479
11120.89 433
11121.88 427
11122.88 442
11123.87 472
11124.87 489
11125.86 498
11126.86 471
11127.85 454
11128.85 473
11129.84 474
11130.84 437
11131.84 459
11132.83 446
11133.83 454
11134.82 468
11135.82 461
11136.81 476
11137.81 483
11138.81 459
11139.80 476
11140.80 477
11141.79 463
11142.79 460
11143.79 439
11144.78 484
11145.78 462
11146.77 464
11147.77 456
11148.77 467
11149.76 453
11150.76 433
11151.75 450
11152.75 467
11153.75 443
11154.74 420
11155.74 430
11156.74 430
11157.73 429
11158.73 448
11159.73 460
11160.72 451
11161.72 416
11162.72 400
11163.71 421
11164.71 449
11165.71 437
11166.71 455
11167.70 427
11168.70 405
11169.70 451
11170.69 461
11171.69 453
11172.69 481
11173.69 437
11174.68 447
11175.68 416
11176.68 446
11177.68 464
11178.67 448
11179.67 413
11180.67 411
11181.67 478
11182.66 418
11183.66 402
11184.66 442
11185.66 459
11186.66 470
11187.65 427
11188.65 419
11189.65 423
11190.65 389
11191.65 408
11192.64 458
11193.64 433
11194.64 419
11195.64 424
11196.64 420
11197.64 419
11198.63 415
11199.63 414
11200.63 430
11201.63 435
11202.63 449
11203.63 413
11204.63 476
11205.63 445
11206.62 438
11207.62 456
11208.62 414
11209.62 444
11210.62 431
11211.62 427
11212.62 420
11213.62 410
11214.62 409
11215.62 453
11216.61 419
11217.61 416
11218.61 432
11219.61 422
11220.61 401
11221.61 400
11222.61 416
11223.61 430
11224.61 412
11225.61 403
11226.61 444
11227.61 433
11228.61 443
11229.61 475
11230.61 465
11231.61 429
11232.61 438
11233.61 427
11234.61 444
11235.61 433
11236.61 445
11237.61 443
11238.61 453
11239.61 402
11240.61 455
11241.61 453
11242.61 487
11243.61 465
11244.61 437
11245.61 469
11246.61 451
11247.61 470
11248.62 448
11249.62 450
11250.62 454
11251.62 429
11252.62 432
11253.62 454
11254.62 429
11255.62 377
11256.62 424
11257.62 443
11258.62 448
11259.63 459
11260.63 495
11261.63 485
11262.63 482
11263.63 479
11264.63 509
11265.63 498
11266.64 515
11267.64 521
11268.64 537
11269.64 499
11270.64 550
11271.64 552
11272.65 548
11273.65 542
11274.65 537
11275.65 542
11276.65 504
11277.65 516
11278.66 509
11279.66 485
11280.66 479
11281.66 472
11282.67 444
11283.67 427
11284.67 445
11285.67 444
11286.67 423
11287.68 461
11288.68 424
11289.68 412
11290.68 444
11291.69 386
11292.69 434
11293.69 441
11294.70 419
11295.70 417
11296.70 408
11297.70 436
11298.71 420
11299.71 415
11300.71 412
11301.72 447
11302.72 475
11303.72 417
11304.72 414
11305.73 427
11306.73 453
11307.73 464
11308.74 435
11309.74 460
11310.74 425
11311.75 450
11312.75 466
11313.76 478
11314.76 469
11315.76 488
11316.77 464
11317.77 436
11318.77 445
11319.78 468
11320.78 464
11321.79 451
11322.79 456
11323.79 466
11324.80 436
11325.80 442
11326.81 439
11327.81 422
11328.81 428
11329.82 437
11330.82 453
11331.83 485
11332.83 497
11333.84 448
11334.84 488
11335.85 503
11336.85 466
11337.85 511
11338.86 498
11339.86 490
11340.87 496
11341.87 463
11342.88 476
11343.88 470
11344.89 460
11345.89 431
11346.90 410
11347.90 409
11348.91 415
11349.91 402
11350.92 448
11351.92 390
11352.93 443
11353.94 453
11354.94 392
11355.95 431
11356.95 435
11357.96 398
11358.96 431
11359.97 397
11360.97 391
11361.98 442
11362.99 402
11363.99 391
11365.00 403
11366.00 398
11367.01 416
11368.02 419
11369.02 394
11370.03 379
11371.03 387
11372.04 416
11373.05 433
11374.05 398
11375.06 407
11376.06 424
11377.07 415
11378.08 404
11379.08 414
11380.09 405
11381.10 423
11382.10 388
11383.11 407
11384.12 399
11385.12 379
11386.13 400
11387.14 422
11388.14 404
11389.15 397
11390.16 401
11391.17 418
11392.17 406
11393.18 393
11394.19 367
11395.19 388
11396.20 396
11397.21 430
11398.22 396
11399.22 409
11400.23 415
11401.24 421
11402.25 410
11403.25 388
11404.26 412
11405.27 400
11406.28 401
11407.28 385
11408.29 406
11409.30 409
11410.31 384
11411.31 389
11412.32 390
11413.33 405
11414.34 401
11415.35 383
11416.35 392
11417.36 398
11418.37 392
11419.38 407
11420.39 405
11421.40 411
11422.40 409
11423.41 398
11424.42 430
11425.43 415
11426.44 397
11427.45 381
11428.46 382
11429.46 392
11430.47 429
11431.48 405
11432.49 415
11433.50 414
11434.51 399
11435.52 396
11436.53 426
11437.54 378
11438.54 428
11439.55 416
11440.56 384
11441.57 412
11442.58 415
11443.59 400
11444.60 421
11445.61 398
11446.62 417
11447.63 416
11448.64 392
11449.65 428
11450.66 416
11451.67 396
11452.68 422
11453.69 446
11454.70 408
11455.71 390
11456.72 449
11457.73 407
11458.74 415
11459.75 380
11460.76 394
11461.77 378
11462.78 419
11463.79 415
11464.80 426
11465.81 420
11466.82 389
11467.83 432
11468.84 462
11469.85 395
11470.86 417
11471.87 411
11472.88 416
11473.89 440
11474.90 433
11475.91 395
11476.92 398
11477.93 415
11478.95 423
11479.96 445
11480.97 446
11481.98 454
11482.99 448
11484.00 487
11485.01 432
11486.02 422
11487.03 454
11488.05 459
11489.06 440
11490.07 424
11491.08 465
11492.09 488
11493.10 484
11494.11 467
11495.13 477
11496.14 503
11497.15 457
11498.16 488
11499.17 506
11500.18 485
11501.20 476
11502.21 507
11503.22 522
11504.23 487
11505.24 510
11506.26 531
11507.27 499
11508.28 542
11509.29 530
11510.30 556
11511.32 529
11512.33 546
11513.34 571
11514.35 624
11515.37 597
11516.38 601
11517.39 609
11518.40 661
11519.42 677
11520.43 648
11521.44 646
11522.45 721
11523.47 715
11524.48 735
11525.49 762
11526.51 733
11527.52 810
11528.53 907
11529.55 972
11530.56 992
11531.57 1077
11532.59 1138
11533.60 1222
11534.61 1299
11535.63 1220
11536.64 1197
11537.65 1182
11538.67 1106
11539.68 1053
11540.69 959
11541.71 943
11542.72 886
11543.73 790
11544.75 755
11545.76 694
11546.78 660
11547.79 651
11548.80 678
11549.82 585
11550.83 591
11551.85 573
11552.86 560
11553.87 600
11554.89 537
11555.90 529
11556.92 536
11557.93 560
11558.95 503
11559.96 516
11560.97 505
11561.99 519
11563.00 534
11564.02 532
11565.03 476
11566.05 517
11567.06 520
11568.08 529
11569.09 526
11570.11 535
11571.12 554
11572.14 550
11573.15 537
11574.17 543
11575.18 553
11576.20 535
11577.21 591
11578.23 565
11579.24 543
11580.26 502
11581.27 516
11582.29 489
11583.30 511
11584.32 527
11585.33 523
11586.35 511
11587.37 516
11588.38 558
11589.40 548
11590.41 600
11591.43 609
11592.44 660
11593.46 677
11594.48 702
11595.49 686
11596.51 718
11597.52 678
11598.54 710
11599.56 666
11600.57 637
11601.59 638
11602.61 617
11603.62 552
11604.64 513
11605.66 567
11606.67 541
11607.69 549
11608.70 543
11609.72 522
11610.74 498
11611.75 542
11612.77 502
11613.79 508
11614.81 542
11615.82 535
11616.84 528
11617.86 527
11618.87 522
11619.89 491
11620.91 506
11621.92 527
11622.94 473
11623.96 483
11624.98 477
11625.99 439
11627.01 477
11628.03 452
11629.05 481
11630.06 457
11631.08 465
11632.10 448
11633.12 446
11634.13 506
11635.15 460
11636.17 417
11637.19 464
11638.20 454
11639.22 423
11640.24 420
11641.26 386
11642.28 418
11643.29 442
11644.31 452
11645.33 415
11646.35 411
11647.37 421
11648.39 427
11649.40 411
11650.42 421
11651.44 418
11652.46 424
11653.48 425
11654.50 420
11655.51 469
11656.53 440
11657.55 424
11658.57 378
11659.59 411
11660.61 412
11661.63 402
11662.65 396
11663.67 386
11664.68 428
11665.70 391
11666.72 402
11667.74 417
11668.76 399
11669.78 421
11670.80 422
11671.82 387
11672.84 407
11673.86 397
11674.88 427
11675.90 406
11676.92 397
11677.94 354
11678.96 406
11679.98 421
11680.99 416
11682.01 385
11683.03 389
11684.05 399
11685.07 372
11686.09 429
11687.11 394
11688.13 378
11689.15 409
11690.17 410
11691.19 376
11692.21 411
11693.24 414
11694.26 383
11695.28 393
11696.30 368
11697.32 370
11698.34 392
11699.36 364
11700.38 375
11701.40 365
11702.42 378
11703.44 367
11704.46 364
11705.48 384
11706.50 389
11707.52 375
11708.54 358
11709.57 384
11710.59 378
11711.61 398
11712.63 350
11713.65 375
11714.67 360
11715.69 366
11716.71 343
11717.73 325
11718.76 349
11719.78 354
11720.80 372
11721.82 378
11722.84 359
11723.86 359
11724.89 374
11725.91 403
11726.93 377
11727.95 352
11728.97 345
11729.99 351
11731.02 363
11732.04 361
11733.06 357
11734.08 337
11735.10 378
11736.13 393
11737.15 409
11738.17 366
11739.19 343
11740.22 344
11741.24 317
11742.26 355
11743.28 326
11744.30 358
11745.33 354
11746.35 352
11747.37 371
11748.40 333
11749.42 342
11750.44 362
11751.46 362
11752.49 354
11753.51 337
11754.53 354
11755.56 329
11756.58 344
11757.60 321
11758.62 360
11759.65 352
11760.67 365
11761.69 372
11762.72 362
11763.74 362
11764.76 363
11765.79 362
11766.81 343
11767.83 341
11768.86 370
11769.88 337
11770.91 369
11771.93 370
11772.95 334
11773.98 348
11775.00 360
11776.02 334
11777.05 340
11778.07 330
11779.10 345
11780.12 346
11781.14 369
11782.17 363
11783.19 333
11784.22 335
11785.24 338
11786.26 347
11787.29 338
11788.31 356
11789.34 374
11790.36 350
11791.39 352
11792.41 354
11793.44 362
11794.46 349
11795.49 337
11796.51 367
11797.54 365
11798.56 366
11799.59 337
11800.61 338
11801.63 346
11802.66 356
11803.69 350
11804.71 329
11805.74 342
11806.76 345
11807.79 359
11808.81 340
11809.84 336
11810.86 332
11811.89 342
11812.91 360
11813.94 340
11814.96 349
11815.99 348
11817.01 336
11818.04 360
11819.07 344
11820.09 359
11821.12 393
11822.14 356
11823.17 367
11824.20 367
11825.22 362
11826.25 359
11827.27 361
11828.30 353
11829.33 359
11830.35 391
11831.38 364
11832.40 343
11833.43 368
11834.46 360
11835.48 334
11836.51 380
11837.54 360
11838.56 382
11839.59 376
11840.62 380
11841.64 366
11842.67 363
11843.70 358
11844.72 369
11845.75 393
11846.78 380
11847.80 394
11848.83 420
11849.86 375
11850.89 357
11851.91 380
11852.94 373
11853.97 387
11854.99 391
11856.02 409
11857.05 385
11858.08 413
11859.10 412
11860.13 401
11861.16 399
11862.19 376
11863.21 372
11864.24 404
11865.27 433
11866.30 402
11867.33 428
11868.35 391
11869.38 418
11870.41 396
11871.44 395
11872.47 408
11873.49 411
11874.52 400
11875.55 428
11876.58 400
11877.61 405
11878.63 436
11879.66 442
11880.69 444
11881.72 440
11882.75 433
11883.78 453
11884.81 459
11885.83 452
11886.86 469
11887.89 467
11888.92 471
11889.95 452
11890.98 480
11892.01 454
11893.04 491
11894.06 530
11895.09 565
11896.12 548
11897.15 539
11898.18 566
11899.21 585
11900.24 593
11901.27 570
11902.30 587
11903.33 566
11904.36 523
11905.39 529
11906.42 550
11907.45 513
11908.48 544
11909.50 546
11910.53 536
11911.56 511
11912.59 479
11913.62 507
11914.65 493
11915.68 505
11916.71 497
11917.74 518
11918.77 581
11919.80 575
11920.83 562
11921.86 630
11922.89 656
11923.92 693
11924.95 644
11925.99 713
11927.02 723
11928.05 712
11929.08 678
11930.11 712
11931.14 660
11932.17 624
11933.20 609
11934.23 595
11935.26 618
11936.29 550
11937.32 531
11938.35 509
11939.38 510
11940.41 483
11941.45 506
11942.48 479
11943.51 475
11944.54 481
11945.57 467
11946.60 449
11947.63 426
11948.66 451
11949.70 452
11950.73 464
11951.76 448
11952.79 445
11953.82 474
11954.85 458
11955.88 446
11956.92 458
11957.95 451
11958.98 436
11960.01 416
11961.04 416
11962.08 413
11963.11 435
11964.14 434
11965.17 429
11966.20 437
11967.24 421
11968.27 466
11969.30 452
11970.33 453
11971.36 426
11972.40 416
11973.43 443
11974.46 469
11975.49 431
11976.53 434
11977.56 448
11978.59 463
11979.62 450
11980.66 418
11981.69 454
11982.72 477
11983.76 470
11984.79 442
11985.82 444
11986.85 424
11987.89 451
11988.92 452
11989.95 416
11990.99 430
11992.02 460
11993.05 449
11994.09 451
11995.12 455
11996.15 441
11997.19 465
11998.22 451
11999.25 482
12000.29 489
12001.32 461
12002.35 468
12003.39 494
12004.42 491
12005.46 505
12006.49 502
12007.52 473
12008.56 477
12009.59 526
12010.63 516
12011.66 498
12012.69 540
12013.73 551
12014.76 531
12015.80 519
12016.83 515
12017.86 519
12018.90 529
12019.93 559
12020.97 537
12022.00 522
12023.04 541
12024.07 539
12025.11 498
12026.14 537
12027.18 538
12028.21 555
12029.25 552
12030.28 519
12031.32 515
12032.35 484
12033.39 504
12034.42 514
12035.46 462
12036.49 487
12037.53 501
12038.56 493
12039.60 463
12040.63 463
12041.67 479
12042.70 467
12043.74 508
12044.77 494
12045.81 503
12046.84 468
12047.88 476
12048.92 458
12049.95 482
12050.99 496
12052.02 478
12053.06 489
12054.09 508
12055.13 508
12056.17 507
12057.20 486
12058.24 472
12059.27 479
12060.31 464
12061.35 437
12062.38 462
12063.42 457
12064.46 458
12065.49 468
12066.53 448
12067.56 476
12068.60 433
12069.64 433
12070.67 443
12071.71 439
12072.75 430
12073.78 433
12074.82 409
12075.86 414
12076.89 419
12077.93 414
12078.97 457
12080.01 451
12081.04 445
12082.08 423
12083.12 431
12084.15 415
12085.19 466
12086.23 455
12087.27 458
12088.30 465
12089.34 469
12090.38 433
12091.41 469
12092.45 461
12093.49 473
12094.53 470
12095.57 428
12096.60 475
12097.64 455
12098.68 484
12099.72 468
12100.75 481
12101.79 458
12102.83 453
12103.87 438
12104.91 472
12105.94 423
12106.98 429
12108.02 421
12109.06 408
12110.10 419
12111.14 398
12112.17 393
12113.21 391
12114.25 422
12115.29 371
12116.33 396
12117.37 417
12118.40 395
12119.44 374
12120.48 357
12121.52 390
12122.56 399
12123.60 377
12124.64 362
12125.68 378
12126.72 387
12127.75 386
12128.79 373
12129.83 401
12130.87 372
12131.91 379
12132.95 374
12133.99 392
12135.03 374
12136.07 402
12137.11 375
12138.15 380
12139.19 379
12140.23 416
12141.27 350
12142.31 366
12143.35 378
12144.38 341
12145.42 354
12146.46 369
12147.50 379
12148.54 357
12149.58 338
12150.62 374
12151.66 380
12152.70 376
12153.74 352
12154.78 360
12155.82 359
12156.87 375
12157.91 340
12158.95 364
12159.99 357
12161.03 355
12162.07 386
12163.11 365
12164.15 348
12165.19 346
12166.23 374
12167.27 371
12168.31 324
12169.35 347
12170.39 320
12171.43 331
12172.47 333
12173.52 351
12174.56 354
12175.60 361
12176.64 359
12177.68 320
12178.72 372
12179.76 374
12180.80 359
12181.85 372
12182.89 371
12183.93 340
12184.97 382
12186.01 345
12187.05 373
12188.09 321
12189.14 357
12190.18 378
12191.22 339
12192.26 378
12193.30 392
12194.34 356
12195.39 356
12196.43 374
12197.47 317
12198.51 354
12199.55 331
12200.60 341
12201.64 351
12202.68 351
12203.72 369
12204.77 351
12205.81 326
12206.85 343
12207.89 333
12208.94 335
12209.98 352
12211.02 361
12212.06 382
12213.11 357
12214.15 344
12215.19 347
12216.23 359
12217.28 352
12218.32 323
12219.36 341
12220.41 364
12221.45 348
12222.49 347
12223.54 353
12224.58 369
12225.62 339
12226.66 349
12227.71 347
12228.75 319
12229.79 325
12230.84 321
12231.88 339
12232.93 329
12233.97 326
12235.01 325
12236.06 352
12237.10 372
12238.14 372
12239.19 337
12240.23 367
12241.28 350
12242.32 355
12243.36 316
12244.41 339
12245.45 362
12246.50 315
12247.54 348
12248.58 337
12249.63 348
12250.67 323
12251.72 349
12252.76 345
12253.80 368
12254.85 363
12255.89 334
12256.94 320
12257.98 333
12259.03 335
12260.07 326
12261.12 296
12262.16 312
12263.21 325
12264.25 332
12265.30 334
12266.34 339
12267.39 337
12268.43 297
12269.48 316
12270.52 297
12271.57 339
12272.61 322
12273.66 318
12274.70 287
12275.75 323
12276.79 320
12277.84 322
12278.88 339
12279.93 330
12280.98 322
12282.02 343
12283.07 360
12284.11 308
12285.16 300
12286.20 334
12287.25 338
12288.30 317
12289.34 312
12290.39 328
12291.43 346
12292.48 307
12293.53 323
12294.57 342
12295.62 345
12296.66 309
12297.71 325
12298.76 330
12299.80 306
12300.85 315
12301.90 326
12302.94 334
12303.99 324
12305.04 324
12306.08 318
12307.13 349
12308.18 330
12309.22 319
12310.27 335
12311.32 322
12312.36 318
12313.41 294
12314.46 305
12315.50 306
12316.55 306
12317.60 312
12318.65 312
12319.69 296
12320.74 308
12321.79 318
12322.83 299
12323.88 306
12324.93 303
12325.98 311
12327.02 306
12328.07 305
12329.12 305
12330.17 332
12331.21 299
12332.26 301
12333.31 295
12334.36 316
12335.41 318
12336.45 307
12337.50 307
12338.55 315
12339.60 304
12340.65 288
12341.69 295
12342.74 292
12343.79 324
12344.84 325
12345.89 298
12346.94 282
12347.98 289
12349.03 327
12350.08 311
12351.13 299
12352.18 344
12353.23 294
12354.28 314
12355.32 306
12356.37 311
12357.42 315
12358.47 337
12359.52 321
12360.57 335
12361.62 313
12362.67 319
12363.72 308
12364.76 279
12365.81 288
12366.86 306
12367.91 291
12368.96 305
12370.01 272
12371.06 307
12372.11 296
12373.16 312
12374.21 317
12375.26 315
12376.31 301
12377.36 315
12378.41 301
12379.46 284
12380.51 297
12381.56 318
12382.61 328
12383.66 319
12384.71 328
12385.76 324
12386.81 300
12387.86 315
12388.91 304
12389.96 292
12391.01 319
12392.06 330
12393.11 295
12394.16 311
12395.21 314
12396.26 339
12397.31 314
12398.36 283
12399.41 307
12400.46 291
12401.51 310
12402.56 317
12403.61 270
12404.66 321
12405.71 335
12406.77 323
12407.82 319
12408.87 310
12409.92 321
12410.97 315
12412.02 327
12413.07 328
12414.12 297
12415.17 330
12416.23 343
12417.28 316
12418.33 301
12419.38 308
12420.43 332
12421.48 342
12422.53 322
12423.59 293
12424.64 318
12425.69 330
12426.74 330
12427.79 322
12428.84 324
12429.90 320
12430.95 347
12432.00 359
12433.05 323
12434.10 301
12435.16 332
12436.21 345
12437.26 373
12438.31 342
12439.37 324
12440.42 313
12441.47 336
12442.52 348
12443.58 310
12444.63 305
12445.68 342
12446.73 354
12447.79 344
12448.84 332
12449.89 325
12450.94 330
12452.00 328
12453.05 333
12454.10 325
12455.16 391
12456.21 386
12457.26 401
12458.31 414
12459.37 404
12460.42 437
12461.47 426
12462.53 455
12463.58 458
12464.63 482
12465.69 493
12466.74 555
12467.79 552
12468.85 565
12469.90 575
12470.95 628
12472.01 592
12473.06 623
12474.12 574
12475.17 567
12476.22 552
12477.28 544
12478.33 533
12479.39 478
12480.44 473
12481.49 456
12482.55 465
12483.60 399
12484.66 398
12485.71 386
12486.76 389
12487.82 395
12488.87 372
12489.93 375
12490.98 386
12492.04 369
12493.09 366
12494.15 353
12495.20 388
12496.25 365
12497.31 378
12498.36 414
12499.42 378
12500.47 401
12501.53 361
12502.58 352
12503.64 372
12504.69 367
12505.75 340
12506.80 389
12507.86 388
12508.91 353
12509.97 374
12511.03 348
12512.08 370
12513.14 384
12514.19 382
12515.25 356
12516.30 371
12517.36 360
12518.41 369
12519.47 352
12520.52 348
12521.58 350
12522.64 354
12523.69 350
12524.75 355
12525.80 379
12526.86 345
12527.92 354
12528.97 360
12530.03 356
12531.08 356
12532.14 371
12533.20 365
12534.25 343
12535.31 358
12536.37 384
12537.42 372
12538.48 383
12539.54 380
12540.59 368
12541.65 430
12542.70 401
12543.76 406
12544.82 381
12545.88 421
12546.93 429
12547.99 430
12549.05 439
12550.10 411
12551.16 415
12552.22 456
12553.27 422
12554.33 391
12555.39 399
12556.45 402
12557.50 427
12558.56 362
12559.62 376
12560.67 350
12561.73 375
12562.79 386
12563.85 369
12564.90 375
12565.96 367
12567.02 350
12568.08 339
12569.14 349
12570.19 351
12571.25 359
12572.31 351
12573.37 363
12574.42 389
12575.48 370
12576.54 361
12577.60 356
12578.66 348
12579.72 398
12580.77 373
12581.83 328
12582.89 325
12583.95 375
12585.01 366
12586.07 365
12587.12 379
12588.18 370
12589.24 343
12590.30 352
12591.36 387
12592.42 378
12593.48 370
12594.53 384
12595.59 361
12596.65 356
12597.71 372
12598.77 376
12599.83 404
12600.89 386
12601.95 414
12603.01 425
12604.07 407
12605.13 417
12606.18 387
12607.24 370
12608.30 404
12609.36 382
12610.42 385
12611.48 388
12612.54 383
12613.60 382
12614.66 420
12615.72 425
12616.78 406
12617.84 399
12618.90 422
12619.96 422
12621.02 406
12622.08 416
12623.14 431
12624.20 418
12625.26 452
12626.32 459
12627.38 457
12628.44 421
12629.50 447
12630.56 428
12631.62 416
12632.68 409
12633.74 428
12634.80 431
12635.86 433
12636.92 395
12637.98 384
12639.04 389
12640.11 400
12641.17 381
12642.23 383
12643.29 380
12644.35 352
12645.41 356
12646.47 349
12647.53 368
12648.59 382
12649.65 371
12650.72 380
12651.78 366
12652.84 390
12653.90 398
12654.96 397
12656.02 388
12657.08 410
12658.14 406
12659.21 393
12660.27 363
12661.33 382
12662.39 399
12663.45 392
12664.51 394
12665.58 403
12666.64 435
12667.70 405
12668.76 394
12669.82 417
12670.89 421
12671.95 384
12673.01 412
12674.07 428
12675.13 417
12676.20 419
12677.26 436
12678.32 426
12679.38 414
12680.45 436
12681.51 455
12682.57 434
12683.63 424
12684.70 411
12685.76 443
12686.82 432
12687.88 449
12688.95 453
12690.01 414
12691.07 443
12692.14 460
12693.20 460
12694.26 490
12695.32 479
12696.39 490
12697.45 518
12698.51 480
12699.58 504
12700.64 520
12701.70 548
12702.77 513
12703.83 494
12704.89 485
12705.96 474
12707.02 481
12708.08 473
12709.15 488
12710.21 510
12711.28 475
12712.34 501
12713.40 502
12714.47 509
12715.53 485
12716.59 483
12717.66 538
12718.72 501
12719.79 544
12720.85 504
12721.92 523
12722.98 531
12724.04 527
12725.11 500
12726.17 530
12727.24 598
12728.30 532
12729.37 539
12730.43 523
12731.49 529
12732.56 539
12733.62 589
12734.69 537
12735.75 504
12736.82 522
12737.88 496
12738.95 467
12740.01 481
12741.08 471
12742.14 482
12743.21 495
12744.27 496
12745.34 507
12746.40 459
12747.47 484
12748.53 493
12749.60 475
12750.66 431
12751.73 437
12752.79 429
12753.86 455
12754.93 434
12755.99 417
12757.06 450
12758.12 466
12759.19 425
12760.25 416
12761.32 458
12762.39 382
12763.45 460
12764.52 441
12765.58 420
12766.65 439
12767.72 419
12768.78 438
12769.85 411
12770.91 395
12771.98 433
12773.05 454
12774.11 435
12775.18 414
12776.25 427
12777.31 441
12778.38 384
12779.45 392
12780.51 405
12781.58 421
12782.65 417
12783.71 406
12784.78 398
12785.85 402
12786.91 381
12787.98 446
12789.05 377
12790.11 394
12791.18 380
12792.25 421
12793.31 416
12794.38 373
12795.45 405
12796.52 418
12797.58 416
12798.65 384
12799.72 381
12800.79 389
12801.85 408
12802.92 366
12803.99 390
12805.06 384
12806.12 413
12807.19 405
12808.26 422
12809.33 412
12810.39 398
12811.46 424
12812.53 438
12813.60 451
12814.67 390
12815.73 388
12816.80 404
12817.87 411
12818.94 398
12820.01 406
12821.08 404
12822.14 430
12823.21 399
12824.28 408
12825.35 411
12826.42 407
12827.49 426
12828.55 407
12829.62 393
12830.69 390
12831.76 398
12832.83 382
12833.90 379
12834.97 360
12836.04 390
12837.11 377
12838.17 382
12839.24 353
12840.31 378
12841.38 373
12842.45 360
12843.52 364
12844.59 382
12845.66 381
12846.73 377
12847.80 375
12848.87 365
12849.94 348
12851.01 330
12852.08 380
12853.14 354
12854.21 345
12855.28 328
12856.35 369
12857.42 322
12858.49 331
12859.56 354
12860.63 326
12861.70 371
12862.77 350
12863.84 378
12864.91 359
12865.98 379
12867.05 371
12868.12 391
12869.19 355
12870.26 364
12871.34 332
12872.41 356
12873.48 336
12874.55 341
12875.62 334
12876.69 342
12877.76 352
12878.83 335
12879.90 324
12880.97 316
12882.04 347
12883.11 314
12884.18 364
12885.25 321
12886.33 334
12887.40 344
12888.47 351
12889.54 332
12890.61 319
12891.68 344
12892.75 349
12893.82 345
12894.89 318
12895.97 329
12897.04 311
12898.11 316
12899.18 329
12900.25 327
12901.32 323
12902.40 330
12903.47 315
12904.54 298
12905.61 320
12906.68 320
12907.75 327
12908.83 325
12909.90 324
12910.97 291
12912.04 324
12913.11 314
12914.19 291
12915.26 289
12916.33 355
12917.40 308
12918.48 300
12919.55 300
12920.62 329
12921.69 283
12922.77 328
12923.84 295
12924.91 309
12925.98 308
12927.06 284
12928.13 307
12929.20 269
12930.27 300
12931.35 288
12932.42 305
12933.49 294
12934.57 281
12935.64 282
12936.71 284
12937.79 312
12938.86 302
12939.93 296
12941.01 329
12942.08 286
12943.15 326
12944.23 305
12945.30 308
12946.37 311
12947.45 277
12948.52 321
12949.59 285
12950.67 278
12951.74 298
12952.81 290
12953.89 281
12954.96 307
12956.04 291
12957.11 305
12958.18 249
12959.26 292
12960.33 313
12961.41 312
12962.48 287
12963.55 275
12964.63 305
12965.70 308
12966.78 312
12967.85 293
12968.93 290
12970.00 274
12971.07 276
12972.15 304
12973.22 309
12974.30 310
12975.37 292
12976.45 276
12977.52 276
12978.60 319
12979.67 293
12980.75 326
12981.82 287
12982.90 275
12983.97 274
12985.05 334
12986.12 318
12987.20 292
12988.27 314
12989.35 329
12990.42 308
12991.50 282
12992.57 279
12993.65 257
12994.73 289
12995.80 304
12996.88 284
12997.95 283
12999.03 290
13000.10 275
13001.18 280
13002.25 269
13003.33 271
13004.41 287
13005.48 318
13006.56 319
13007.63 296
13008.71 318
13009.79 301
13010.86 304
13011.94 302
13013.02 288
13014.09 288
13015.17 286
13016.24 287
13017.32 291
13018.40 289
13019.47 302
13020.55 297
13021.63 329
13022.70 295
13023.78 318
13024.86 317
13025.93 300
13027.01 317
13028.09 310
13029.16 300
13030.24 317
13031.32 304
13032.40 279
13033.47 293
13034.55 301
13035.63 315
13036.70 310
13037.78 319
13038.86 300
13039.94 309
13041.01 300
13042.09 318
13043.17 329
13044.25 302
13045.32 293
13046.40 284
13047.48 306
13048.56 295
13049.63 307
13050.71 300
13051.79 278
13052.87 282
13053.95 303
13055.02 292
13056.10 287
13057.18 300
13058.26 301
13059.34 290
13060.41 316
13061.49 293
13062.57 288
13063.65 293
13064.73 300
13065.81 284
13066.88 275
13067.96 303
13069.04 299
13070.12 302
13071.20 261
13072.28 294
13073.36 290
13074.43 279
13075.51 286
13076.59 291
13077.67 275
13078.75 287
13079.83 287
13080.91 301
13081.99 289
13083.07 284
13084.15 311
13085.23 269
13086.30 281
13087.38 286
13088.46 299
13089.54 287
13090.62 324
13091.70 295
13092.78 265
13093.86 296
13094.94 288
13096.02 298
13097.10 281
13098.18 274
13099.26 277
13100.34 266
13101.42 287
13102.50 296
13103.58 247
13104.66 289
13105.74 280
13106.82 291
13107.90 291
13108.98 302
13110.06 310
13111.14 298
13112.22 340
13113.30 330
13114.38 332
13115.46 342
13116.54 314
13117.62 274
13118.70 295
13119.78 309
13120.86 281
13121.95 299
13123.03 287
13124.11 296
13125.19 295
13126.27 292
13127.35 294
13128.43 296
13129.51 298
13130.59 291
13131.67 293
13132.76 307
13133.84 296
13134.92 282
13136.00 270
13137.08 270
13138.16 305
13139.24 281
13140.32 275
13141.41 281
13142.49 287
13143.57 295
13144.65 311
13145.73 313
13146.81 292
13147.90 282
13148.98 312
13150.06 285
13151.14 297
13152.22 259
13153.31 305
13154.39 298
13155.47 300
13156.55 286
13157.63 264
13158.72 277
13159.80 297
13160.88 304
13161.96 273
13163.05 277
13164.13 278
13165.21 279
13166.29 264
13167.38 285
13168.46 278
13169.54 282
13170.62 279
13171.71 303
13172.79 291
13173.87 302
13174.96 280
13176.04 283
13177.12 269
13178.20 274
13179.29 287
13180.37 276
13181.45 282
13182.54 274
13183.62 284
13184.70 295
13185.79 284
13186.87 284
13187.95 278
13189.04 281
13190.12 286
13191.20 273
13192.29 278
13193.37 291
13194.46 272
13195.54 282
13196.62 279
13197.71 298
13198.79 268
13199.88 277
13200.96 269
13202.04 279
13203.13 266
13204.21 274
13205.30 247
13206.38 284
13207.46 278
13208.55 321
13209.63 265
13210.72 271
13211.80 270
13212.89 263
13213.97 272
13215.05 260
13216.14 279
13217.22 279
13218.31 282
13219.39 277
13220.48 273
13221.56 275
13222.65 288
13223.73 280
13224.82 269
13225.90 287
13226.99 285
13228.07 302
13229.16 314
13230.24 263
13231.33 270
13232.41 269
13233.50 286
13234.58 263
13235.67 282
13236.76 277
13237.84 284
13238.93 295
13240.01 280
13241.10 299
13242.18 297
13243.27 304
13244.35 265
13245.44 299
13246.53 282
13247.61 297
13248.70 320
13249.78 297
13250.87 286
13251.96 308
13253.04 304
13254.13 301
13255.21 302
13256.30 276
13257.39 298
13258.47 303
13259.56 303
13260.65 288
13261.73 285
13262.82 299
13263.91 299
13264.99 274
13266.08 301
13267.17 312
13268.25 302
13269.34 293
13270.43 307
13271.51 342
13272.60 295
13273.69 296
13274.77 288
13275.86 300
13276.95 328
13278.04 313
13279.12 317
13280.21 332
13281.30 298
13282.38 307
13283.47 291
13284.56 323
13285.65 354
13286.73 332
13287.82 331
13288.91 333
13290.00 366
13291.08 319
13292.17 303
13293.26 287
13294.35 324
13295.44 346
13296.52 328
13297.61 306
13298.70 298
13299.79 335
13300.88 337
13301.96 344
13303.05 342
13304.14 343
13305.23 318
13306.32 319
13307.41 297
13308.49 315
13309.58 335
13310.67 341
13311.76 354
13312.85 333
13313.94 365
13315.02 358
13316.11 344
13317.20 345
13318.29 322
13319.38 341
13320.47 380
13321.56 358
13322.65 372
13323.74 329
13324.82 351
13325.91 351
13327.00 358
13328.09 377
13329.18 344
13330.27 344
13331.36 346
13332.45 342
13333.54 384
13334.63 371
13335.72 404
13336.81 443
13337.90 348
13338.99 345
13340.08 362
13341.17 393
13342.26 343
13343.35 341
13344.44 339
13345.53 361
13346.61 350
13347.70 345
13348.79 364
13349.89 382
13350.98 363
13352.07 387
13353.16 408
13354.25 407
13355.34 408
13356.43 411
13357.52 376
13358.61 384
13359.70 410
13360.79 404
13361.88 437
13362.97 382
13364.06 370
13365.15 390
13366.24 402
13367.33 413
13368.42 391
13369.51 378
13370.60 349
13371.70 350
13372.79 349
13373.88 351
13374.97 349
13376.06 338
13377.15 346
13378.24 339
13379.33 344
13380.43 337
13381.52 367
13382.61 357
13383.70 329
13384.79 335
13385.88 311
13386.97 317
13388.07 310
13389.16 340
13390.25 348
13391.34 309
13392.43 330
13393.52 329
13394.62 331
13395.71 332
13396.80 334
13397.89 312
13398.98 331
13400.08 341
13401.17 325
13402.26 339
13403.35 311
13404.45 320
13405.54 350
13406.63 366
13407.72 312
13408.82 314
13409.91 299
13411.00 352
13412.09 320
13413.19 379
13414.28 316
13415.37 323
13416.46 331
13417.56 338
13418.65 322
13419.74 343
13420.84 307
13421.93 312
13423.02 331
13424.11 309
13425.21 345
13426.30 336
13427.39 375
13428.49 336
13429.58 348
13430.67 323
13431.77 316
13432.86 351
13433.95 325
13435.05 321
13436.14 337
13437.24 313
13438.33 353
13439.42 345
13440.52 360
13441.61 328
13442.70 310
13443.80 335
13444.89 340
13445.99 325
13447.08 341
13448.17 367
13449.27 332
13450.36 356
13451.46 325
13452.55 349
13453.64 338
13454.74 351
13455.83 336
13456.93 357
13458.02 362
13459.12 354
13460.21 340
13461.31 350
13462.40 357
13463.50 356
13464.59 377
13465.69 353
13466.78 349
13467.87 358
13468.97 367
13470.06 379
13471.16 382
13472.25 373
13473.35 385
13474.44 384
13475.54 417
13476.64 383
13477.73 365
13478.83 367
13479.92 395
13481.02 401
13482.11 411
13483.21 398
13484.30 387
13485.40 389
13486.49 378
13487.59 424
13488.69 423
13489.78 457
13490.88 406
13491.97 424
13493.07 437
13494.17 457
13495.26 449
13496.36 423
13497.45 400
13498.55 404
13499.65 415
13500.74 435
13501.84 410
13502.93 420
13504.03 420
13505.13 438
13506.22 432
13507.32 438
13508.42 443
13509.51 404
13510.61 410
13511.71 393
13512.80 382
13513.90 389
13515.00 374
13516.09 352
13517.19 360
13518.29 359
13519.38 355
13520.48 389
13521.58 372
13522.68 386
13523.77 357
13524.87 381
13525.97 358
13527.06 364
13528.16 361
13529.26 363
13530.36 368
13531.45 357
13532.55 338
13533.65 337
13534.75 349
13535.84 327
13536.94 316
13538.04 337
13539.14 320
13540.23 310
13541.33 327
13542.43 317
13543.53 325
13544.63 315
13545.72 321
13546.82 337
13547.92 358
13549.02 320
13550.12 325
13551.22 340
13552.31 326
13553.41 316
13554.51 326
13555.61 318
13556.71 336
13557.81 349
13558.90 337
13560.00 347
13561.10 321
13562.20 314
13563.30 302
13564.40 309
13565.50 344
13566.60 296
13567.69 317
13568.79 316
13569.89 311
13570.99 323
13572.09 330
13573.19 315
13574.29 318
13575.39 302
13576.49 323
13577.59 321
13578.69 314
13579.79 307
13580.89 322
13581.98 353
13583.08 338
13584.18 348
13585.28 332
13586.38 304
13587.48 304
13588.58 320
13589.68 346
13590.78 337
13591.88 316
13592.98 323
13594.08 318
13595.18 318
13596.28 352
13597.38 350
13598.48 346
13599.58 303
13600.68 325
13601.78 313
13602.88 337
13603.98 327
13605.08 312
13606.18 330
13607.29 327
13608.39 337
13609.49 317
13610.59 296
13611.69 308
13612.79 327
13613.89 342
13614.99 322
13616.09 326
13617.19 347
13618.29 347
13619.39 364
13620.50 341
13621.60 296
13622.70 315
13623.80 328
13624.90 346
13626.00 351
13627.10 305
13628.20 345
13629.31 346
13630.41 327
13631.51 334
13632.61 308
13633.71 347
13634.81 336
13635.91 347
13637.02 315
13638.12 327
13639.22 327
13640.32 338
13641.42 304
13642.53 346
13643.63 312
13644.73 302
13645.83 305
13646.93 329
13648.04 336
13649.14 314
13650.24 294
13651.34 332
13652.45 354
13653.55 334
13654.65 262
13655.75 287
13656.85 332
13657.96 345
13659.06 334
13660.16 331
13661.27 355
13662.37 331
13663.47 337
13664.57 331
13665.68 329
13666.78 330
13667.88 328
13668.99 336
13670.09 339
13671.19 309
13672.29 327
13673.40 345
13674.50 325
13675.60 361
13676.71 307
13677.81 326
13678.91 327
13680.02 342
13681.12 326
13682.23 351
13683.33 333
13684.43 328
13685.54 323
13686.64 335
13687.74 324
13688.85 344
13689.95 359
13691.06 340
13692.16 335
13693.26 327
13694.37 327
13695.47 306
13696.58 316
13697.68 317
13698.78 345
13699.89 344
13700.99 365
13702.10 345
13703.20 337
13704.31 375
13705.41 348
13706.51 361
13707.62 345
13708.72 343
13709.83 367
13710.93 365
13712.04 362
13713.14 377
13714.25 354
13715.35 359
13716.46 369
13717.56 405
13718.67 371
13719.77 382
13720.88 414
13721.98 392
13723.09 385
13724.19 358
13725.30 391
13726.40 398
13727.51 407
13728.61 378
13729.72 396
13730.83 388
13731.93 384
13733.04 389
13734.14 402
13735.25 399
13736.35 421
13737.46 399
13738.57 423
13739.67 412
13740.78 405
13741.88 423
13742.99 430
13744.09 455
13745.20 448
13746.31 460
13747.41 476
13748.52 499
13749.63 495
13750.73 535
13751.84 490
13752.94 527
13754.05 534
13755.16 563
13756.26 568
13757.37 545
13758.48 547
13759.58 590
13760.69 579
13761.80 622
13762.90 647
13764.01 661
13765.12 647
13766.22 599
13767.33 607
13768.44 600
13769.55 623
13770.65 616
13771.76 590
13772.87 568
13773.97 543
13775.08 569
13776.19 529
13777.30 485
13778.40 474
13779.51 512
13780.62 465
13781.73 442
13782.83 384
13783.94 442
13785.05 442
13786.16 421
13787.26 416
13788.37 407
13789.48 410
13790.59 427
13791.70 416
13792.80 418
13793.91 360
13795.02 399
13796.13 405
13797.24 389
13798.35 407
13799.45 395
13800.56 387
13801.67 383
13802.78 394
13803.89 354
13805.00 378
13806.10 371
13807.21 372
13808.32 400
13809.43 367
13810.54 371
13811.65 401
13812.76 397
13813.86 378
13814.97 398
13816.08 374
13817.19 420
13818.30 375
13819.41 353
13820.52 360
13821.63 396
13822.74 346
13823.85 367
13824.96 378
13826.06 352
13827.17 346
13828.28 346
13829.39 361
13830.50 352
13831.61 349
13832.72 358
13833.83 338
13834.94 338
13836.05 356
13837.16 322
13838.27 361
13839.38 335
13840.49 356
13841.60 351
13842.71 365
13843.82 361
13844.93 371
13846.04 405
13847.15 345
13848.26 368
13849.37 374
13850.48 397
13851.59 344
13852.70 349
13853.81 364
13854.92 384
13856.03 352
13857.14 335
13858.25 367
13859.37 355
13860.48 373
13861.59 341
13862.70 345
13863.81 351
13864.92 363
13866.03 339
13867.14 376
13868.25 342
13869.36 377
13870.47 366
13871.59 380
13872.70 365
13873.81 393
13874.92 387
13876.03 391
13877.14 370
13878.25 404
13879.36 406
13880.48 384
13881.59 407
13882.70 391
13883.81 405
13884.92 386
13886.03 406
13887.15 386
13888.26 407
13889.37 372
13890.48 415
13891.59 383
13892.71 392
13893.82 377
13894.93 400
13896.04 363
13897.15 373
13898.27 376
13899.38 371
13900.49 398
13901.60 337
13902.72 343
13903.83 350
13904.94 359
13906.05 373
13907.17 352
13908.28 323
13909.39 374
13910.50 349
13911.62 341
13912.73 342
13913.84 340
13914.95 323
13916.07 355
13917.18 350
13918.29 339
13919.41 344
13920.52 364
13921.63 358
13922.75 329
13923.86 342
13924.97 341
13926.09 332
13927.20 326
13928.31 363
13929.43 368
13930.54 320
13931.65 316
13932.77 342
13933.88 343
13934.99 309
13936.11 315
13937.22 328
13938.34 336
13939.45 311
13940.56 338
13941.68 339
13942.79 335
13943.91 320
13945.02 326
13946.13 315
13947.25 331
13948.36 323
13949.48 333
13950.59 326
13951.70 314
13952.82 377
13953.93 340
13955.05 348
13956.16 333
13957.28 326
13958.39 329
13959.51 325
13960.62 324
13961.74 316
13962.85 329
13963.97 318
13965.08 339
13966.20 323
13967.31 320
13968.43 315
13969.54 324
13970.66 326
13971.77 334
13972.89 334
13974.00 316
13975.12 326
13976.23 335
13977.35 301
13978.46 340
13979.58 323
13980.69 296
13981.81 307
13982.92 302
13984.04 322
13985.16 336
13986.27 340
13987.39 310
13988.50 318
13989.62 314
13990.74 345
13991.85 306
13992.97 333
13994.08 299
13995.20 325
13996.32 310
13997.43 320
13998.55 320
13999.66 331
14000.78 317
14001.90 297
14003.01 323
14004.13 332
14005.25 312
14006.36 309
14007.48 301
14008.60 288
14009.71 332
14010.83 305
14011.95 341
14013.06 339
14014.18 316
14015.30 286
14016.41 305
14017.53 309
14018.65 319
14019.76 340
14020.88 338
14022.00 342
14023.12 345
14024.23 328
14025.35 328
14026.47 340
14027.59 337
14028.70 329
14029.82 328
14030.94 366
14032.06 343
14033.17 349
14034.29 362
14035.41 354
14036.53 353
14037.64 334
14038.76 314
14039.88 344
14041.00 360
14042.11 349
14043.23 354
14044.35 355
14045.47 359
14046.59 348
14047.71 361
14048.82 345
14049.94 368
14051.06 389
14052.18 401
14053.30 372
14054.42 381
14055.53 384
14056.65 406
14057.77 416
14058.89 397
14060.01 396
14061.13 420
14062.25 442
14063.36 417
14064.48 439
14065.60 417
14066.72 407
14067.84 444
14068.96 443
14070.08 451
14071.20 427
14072.32 444
14073.44 444
14074.55 468
14075.67 414
14076.79 456
14077.91 408
14079.03 462
14080.15 460
14081.27 434
14082.39 465
14083.51 478
14084.63 457
14085.75 482
14086.87 475
14087.99 470
14089.11 492
14090.23 483
14091.35 456
14092.47 476
14093.59 481
14094.71 486
14095.83 497
14096.95 427
14098.07 443
14099.19 435
14100.31 463
14101.43 392
14102.55 421
14103.67 417
14104.79 418
14105.91 411
14107.03 383
14108.15 409
14109.27 403
14110.39 416
14111.51 437
14112.64 397
14113.76 364
14114.88 367
14116.00 386
14117.12 371
14118.24 351
14119.36 383
14120.48 375
14121.60 365
14122.72 366
14123.85 352
14124.97 348
14126.09 343
14127.21 351
14128.33 341
14129.45 348
14130.57 371
14131.70 366
14132.82 318
14133.94 347
14135.06 317
14136.18 341
14137.30 351
14138.43 332
14139.55 356
14140.67 345
14141.79 344
14142.91 330
14144.03 324
14145.16 323
14146.28 348
14147.40 337
14148.52 342
14149.65 335
14150.77 345
14151.89 306
14153.01 327
14154.13 360
14155.26 376
14156.38 330
14157.50 332
14158.62 322
14159.75 342
14160.87 298
14161.99 309
14163.12 343
14164.24 322
14165.36 351
14166.48 318
14167.61 314
14168.73 294
14169.85 305
14170.98 302
14172.10 297
14173.22 332
14174.35 318
14175.47 320
14176.59 304
14177.72 311
14178.84 306
14179.96 310
14181.09 314
14182.21 334
14183.33 286
14184.46 294
14185.58 309
14186.70 343
14187.83 309
14188.95 295
14190.07 309
14191.20 330
14192.32 317
14193.45 308
14194.57 316
14195.69 306
14196.82 317
14197.94 313
14199.07 327
14200.19 296
14201.32 342
14202.44 320
14203.56 313
14204.69 303
14205.81 316
14206.94 284
14208.06 311
14209.19 315
14210.31 299
14211.44 318
14212.56 307
14213.69 295
14214.81 292
14215.93 314
14217.06 304
14218.18 309
14219.31 305
14220.43 308
14221.56 300
14222.68 278
14223.81 292
14224.94 311
14226.06 283
14227.19 281
14228.31 299
14229.44 293
14230.56 276
14231.69 287
14232.81 301
14233.94 304
14235.06 290
14236.19 288
14237.32 285
14238.44 273
14239.57 319
14240.69 300
14241.82 304
14242.94 274
14244.07 291
14245.20 307
14246.32 325
14247.45 309
14248.57 307
14249.70 284
14250.83 303
14251.95 302
14253.08 287
14254.21 295
14255.33 282
14256.46 266
14257.59 294
14258.71 263
14259.84 274
14260.97 277
14262.09 263
14263.22 305
14264.35 273
14265.47 259
14266.60 291
14267.73 278
14268.85 292
14269.98 291
14271.11 295
14272.23 275
14273.36 272
14274.49 285
14275.62 281
14276.74 276
14277.87 270
14279.00 281
14280.12 273
14281.25 268
14282.38 255
14283.51 265
14284.63 258
14285.76 258
14286.89 272
14288.02 279
14289.15 264
14290.27 277
14291.40 262
14292.53 261
14293.66 259
14294.78 267
14295.91 266
14297.04 243
14298.17 278
14299.30 288
14300.42 262
14301.55 258
14302.68 252
14303.81 240
14304.94 251
14306.07 262
14307.19 258
14308.32 247
14309.45 237
14310.58 243
14311.71 263
14312.84 257
14313.97 249
14315.10 239
14316.22 260
14317.35 262
14318.48 259
14319.61 288
14320.74 268
14321.87 264
14323.00 257
14324.13 279
14325.26 265
14326.39 265
14327.51 254
14328.64 259
14329.77 281
14330.90 270
14332.03 261
14333.16 250
14334.29 260
14335.42 233
14336.55 249
14337.68 285
14338.81 263
14339.94 235
14341.07 255
14342.20 244
14343.33 255
14344.46 246
14345.59 248
14346.72 259
14347.85 243
14348.98 261
14350.11 249
14351.24 282
14352.37 257
14353.50 266
14354.63 238
14355.76 249
14356.89 252
14358.02 266
14359.15 267
14360.28 247
14361.41 225
14362.54 264
14363.67 248
14364.80 249
14365.94 253
14367.07 250
14368.20 279
14369.33 285
14370.46 261
14371.59 262
14372.72 271
14373.85 244
14374.98 273
14376.11 280
14377.25 244
14378.38 236
14379.51 277
14380.64 253
14381.77 217
14382.90 245
14384.03 288
14385.16 281
14386.30 282
14387.43 264
14388.56 238
14389.69 253
14390.82 255
14391.95 267
14393.09 253
14394.22 264
14395.35 281
14396.48 241
14397.61 248
14398.75 262
14399.88 251
14401.01 276
14402.14 278
14403.27 269
14404.41 275
14405.54 278
14406.67 294
14407.80 268
14408.94 278
14410.07 266
14411.20 277
14412.33 281
14413.47 273
14414.60 248
14415.73 258
14416.87 304
14418.00 280
14419.13 287
14420.26 265
14421.40 328
14422.53 303
14423.66 300
14424.80 266
14425.93 276
14427.06 288
14428.20 296
14429.33 277
14430.46 289
14431.59 279
14432.73 276
14433.86 271
14435.00 279
14436.13 290
14437.26 289
14438.40 287
14439.53 300
14440.66 283
14441.80 303
14442.93 317
14444.06 290
14445.20 320
14446.33 297
14447.47 306
14448.60 310
14449.73 301
14450.87 288
14452.00 310
14453.14 298
14454.27 302
14455.41 317
14456.54 315
14457.67 295
14458.81 313
14459.94 323
14461.08 333
14462.21 315
14463.35 322
14464.48 332
14465.62 334
14466.75 302
14467.89 322
14469.02 295
14470.15 307
14471.29 308
14472.42 321
14473.56 303
14474.69 288
14475.83 293
14476.96 318
14478.10 309
14479.24 290
14480.37 289
14481.51 288
14482.64 312
14483.78 313
14484.91 294
14486.05 303
14487.18 323
14488.32 282
14489.45 319
14490.59 282
14491.73 268
14492.86 288
14494.00 319
14495.13 289
14496.27 265
14497.40 311
14498.54 312
14499.68 300
14500.81 288
14501.95 289
14503.08 289
14504.22 304
14505.36 286
14506.49 296
14507.63 290
14508.77 294
14509.90 264
14511.04 278
14512.18 281
14513.31 287
14514.45 272
14515.58 295
14516.72 247
14517.86 267
14519.00 283
14520.13 261
14521.27 280
14522.41 266
14523.54 270
14524.68 248
14525.82 286
14526.95 272
14528.09 274
14529.23 280
14530.37 296
14531.50 281
14532.64 277
14533.78 248
14534.91 248
14536.05 244
14537.19 240
14538.33 254
14539.46 264
14540.60 239
14541.74 251
14542.88 277
14544.02 282
14545.15 274
14546.29 267
14547.43 269
14548.57 260
14549.70 281
14550.84 268
14551.98 236
14553.12 255
14554.26 247
14555.39 279
14556.53 268
14557.67 264
14558.81 269
14559.95 306
14561.09 286
14562.22 267
14563.36 252
14564.50 243
14565.64 257
14566.78 238
14567.92 261
14569.06 234
14570.20 241
14571.33 264
14572.47 270
14573.61 244
14574.75 266
14575.89 262
14577.03 285
14578.17 265
14579.31 278
14580.45 261
14581.59 272
14582.72 250
14583.86 276
14585.00 249
14586.14 256
14587.28 276
14588.42 248
14589.56 259
14590.70 253
14591.84 276
14592.98 279
14594.12 264
14595.26 245
14596.40 274
14597.54 266
14598.68 258
14599.82 243
14600.96 285
14602.10 257
14603.24 275
14604.38 252
14605.52 267
14606.66 284
14607.80 292
14608.94 305
14610.08 283
14611.22 285
14612.36 261
14613.50 277
14614.64 264
14615.78 302
14616.92 298
14618.06 286
14619.20 283
14620.34 291
14621.49 282
14622.63 297
14623.77 292
14624.91 276
14626.05 285
14627.19 293
14628.33 303
14629.47 300
14630.61 319
14631.75 280
14632.90 290
14634.04 263
14635.18 274
14636.32 234
14637.46 292
14638.60 261
14639.74 280
14640.88 264
14642.03 256
14643.17 256
14644.31 273
14645.45 274
14646.59 255
14647.73 253
14648.88 243
14650.02 257
14651.16 248
14652.30 245
14653.44 233
14654.59 244
14655.73 245
14656.87 236
14658.01 259
14659.16 250
14660.30 248
14661.44 241
14662.58 261
14663.72 246
14664.87 263
14666.01 222
14667.15 248
14668.29 224
14669.44 228
14670.58 239
14671.72 240
14672.87 228
14674.01 222
14675.15 242
14676.29 260
14677.44 228
14678.58 254
14679.72 246
14680.87 246
14682.01 272
14683.15 230
14684.30 218
14685.44 213
14686.58 248
14687.73 229
14688.87 258
14690.01 236
14691.16 225
14692.30 219
14693.44 239
14694.59 240
14695.73 215
14696.87 225
14698.02 232
14699.16 265
14700.30 211
14701.45 226
14702.59 217
14703.74 248
14704.88 231
14706.02 235
14707.17 240
14708.31 231
14709.46 213
14710.60 219
14711.75 227
14712.89 234
14714.03 215
14715.18 247
14716.32 254
14717.47 207
14718.61 239
14719.76 243
14720.90 238
14722.05 213
14723.19 261
14724.34 222
14725.48 230
14726.63 226
14727.77 235
14728.92 237
14730.06 235
14731.21 217
14732.35 245
14733.50 224
14734.64 190
14735.79 210
14736.93 212
14738.08 210
14739.22 220
14740.37 214
14741.51 204
14742.66 209
14743.80 233
14744.95 244
14746.09 231
14747.24 221
14748.39 249
14749.53 195
14750.68 224
14751.82 211
14752.97 229
14754.11 225
14755.26 227
14756.41 211
14757.55 221
14758.70 203
14759.85 217
14760.99 213
14762.14 220
14763.28 229
14764.43 225
14765.58 212
14766.72 217
14767.87 226
14769.02 214
14770.16 219
14771.31 220
14772.46 221
14773.60 221
14774.75 227
14775.90 212
14777.04 217
14778.19 206
14779.34 230
14780.48 208
14781.63 209
14782.78 231
14783.92 234
14785.07 203
14786.22 192
14787.37 224
14788.51 207
14789.66 253
14790.81 239
14791.96 236
14793.10 209
14794.25 223
14795.40 233
14796.54 221
14797.69 192
14798.84 214
14799.99 197
14801.14 212
14802.28 198
14803.43 199
14804.58 220
14805.73 217
14806.88 235
14808.02 195
14809.17 213
14810.32 218
14811.47 224
14812.62 215
14813.76 205
14814.91 225
14816.06 205
14817.21 179
14818.36 203
14819.51 211
14820.65 200
14821.80 224
14822.95 218
14824.10 220
14825.25 205
14826.40 222
14827.55 199
14828.69 222
14829.84 199
14830.99 218
14832.14 209
14833.29 215
14834.44 212
14835.59 190
14836.74 225
14837.89 191
14839.04 204
14840.19 205
14841.33 211
14842.48 202
14843.63 206
14844.78 213
14845.93 200
14847.08 189
14848.23 206
14849.38 195
14850.53 215
14851.68 191
14852.83 209
14853.98 215
14855.13 198
14856.28 210
14857.43 204
14858.58 215
14859.73 200
14860.88 221
14862.03 206
14863.18 214
14864.33 217
14865.48 235
14866.63 183
14867.78 224
14868.93 191
14870.08 214
14871.23 220
14872.38 217
14873.53 212
14874.68 213
14875.83 203
14876.98 184
14878.14 217
14879.29 210
14880.44 202
14881.59 183
14882.74 189
14883.89 208
14885.04 203
14886.19 191
14887.34 212
14888.49 193
14889.64 206
14890.80 226
14891.95 220
14893.10 193
14894.25 187
14895.40 218
14896.55 212
14897.70 211
14898.86 191
14900.01 196
14901.16 193
14902.31 209
14903.46 185
14904.61 223
14905.77 216
14906.92 210
14908.07 205
14909.22 218
14910.37 217
14911.53 204
14912.68 219
14913.83 202
14914.98 206
14916.13 185
14917.29 179
14918.44 190
14919.59 217
14920.74 193
14921.90 215
14923.05 199
14924.20 205
14925.35 191
14926.51 197
14927.66 188
14928.81 194
14929.96 220
14931.12 200
14932.27 204
14933.42 194
14934.57 206
14935.73 175
14936.88 215
14938.03 192
14939.19 210
14940.34 195
14941.49 209
14942.65 215
14943.80 222
14944.95 205
14946.11 177
14947.26 207
14948.41 210
14949.57 220
14950.72 207
14951.87 228
14953.03 201
14954.18 206
14955.33 189
14956.49 238
14957.64 193
14958.80 212
14959.95 231
14961.10 184
14962.26 204
14963.41 216
14964.57 194
14965.72 183
14966.87 215
14968.03 189
14969.18 203
14970.34 172
14971.49 197
14972.65 187
14973.80 196
14974.95 213
14976.11 201
14977.26 204
14978.42 206
14979.57 217
14980.73 202
14981.88 184
14983.04 198
14984.19 200
14985.35 193
14986.50 211
14987.66 206
14988.81 197
14989.97 210
14991.12 208
14992.28 194
14993.43 183
14994.59 199
14995.74 225
14996.90 209
14998.05 204
14999.21 198
15000.36 204
15001.52 205
15002.67 196
15003.83 215
15004.99 194
15006.14 217
15007.30 181
15008.45 208
15009.61 172
15010.76 187
15011.92 192
15013.08 184
15014.23 195
15015.39 194
15016.54 195
15017.70 189
15018.86 200
15020.01 181
15021.17 191
15022.32 171
15023.48 200
15024.64 191
15025.79 206
15026.95 200
15028.11 178
15029.26 178
15030.42 213
15031.58 192
15032.73 166
15033.89 190
15035.05 183
15036.20 211
15037.36 191
15038.52 196
15039.67 212
15040.83 189
15041.99 184
15043.15 189
15044.30 196
15045.46 182
15046.62 190
15047.77 196
15048.93 179
15050.09 191
15051.25 195
15052.40 183
15053.56 175
15054.72 203
15055.88 204
15057.03 188
15058.19 211
15059.35 189
15060.51 203
15061.66 196
15062.82 201
15063.98 189
15065.14 195
15066.30 192
15067.45 190
15068.61 174
15069.77 187
15070.93 195
15072.09 200
15073.24 222
15074.40 198
15075.56 173
15076.72 194
15077.88 192
15079.04 173
15080.20 196
15081.35 179
15082.51 187
15083.67 198
15084.83 198
15085.99 214
15087.15 187
15088.31 188
15089.46 184
15090.62 182
15091.78 190
15092.94 185
15094.10 183
15095.26 203
15096.42 211
15097.58 199
15098.74 195
15099.90 177
15101.06 172
15102.22 212
15103.37 202
15104.53 180
15105.69 212
15106.85 210
15108.01 196
15109.17 189
15110.33 214
15111.49 193
15112.65 207
15113.81 221
15114.97 189
15116.13 188
15117.29 190
15118.45 196
15119.61 202
15120.77 202
15121.93 185
15123.09 212
15124.25 203
15125.41 206
15126.57 202
15127.73 186
15128.89 181
15130.05 202
15131.21 212
15132.37 216
15133.53 200
15134.69 194
15135.86 200
15137.02 194
15138.18 192
15139.34 182
15140.50 201
15141.66 207
15142.82 211
15143.98 185
15145.14 206
15146.30 218
15147.46 225
15148.63 203
15149.79 204
15150.95 215
15152.11 208
15153.27 214
15154.43 210
15155.59 165
15156.75 192
15157.92 215
15159.08 195
15160.24 213
15161.40 202
15162.56 221
15163.72 202
15164.89 224
15166.05 220
15167.21 211
15168.37 192
15169.53 222
15170.69 221
15171.86 218
15173.02 255
15174.18 211
15175.34 221
15176.51 220
15177.67 225
15178.83 231
15179.99 207
15181.15 191
15182.32 226
15183.48 209
15184.64 188
15185.80 207
15186.97 221
15188.13 204
15189.29 213
15190.46 225
15191.62 232
15192.78 233
15193.94 213
15195.11 251
15196.27 201
15197.43 209
15198.60 222
15199.76 247
15200.92 212
15202.08 214
15203.25 232
15204.41 217
15205.57 229
15206.74 207
15207.90 231
15209.06 212
15210.23 232
15211.39 247
15212.56 224
15213.72 227
15214.88 245
15216.05 258
15217.21 241
15218.37 202
15219.54 224
15220.70 224
15221.87 253
15223.03 248
15224.19 245
15225.36 251
15226.52 223
15227.69 266
15228.85 248
15230.01 243
15231.18 243
15232.34 236
15233.51 236
15234.67 248
15235.84 254
15237.00 237
15238.16 208
15239.33 223
15240.49 222
15241.66 240
15242.82 221
15243.99 224
15245.15 209
15246.32 220
15247.48 242
15248.65 224
15249.81 218
15250.98 226
15252.14 220
15253.31 192
15254.47 213
15255.64 227
15256.80 213
15257.97 207
15259.13 210
15260.30 220
15261.46 194
15262.63 196
15263.80 206
15264.96 214
15266.13 217
15267.29 199
15268.46 216
15269.62 202
15270.79 210
15271.96 189
15273.12 200
15274.29 216
15275.45 219
15276.62 230
15277.79 195
15278.95 195
15280.12 202
15281.28 203
15282.45 190
15283.62 192
15284.78 187
15285.95 198
15287.12 196
15288.28 198
15289.45 194
15290.62 194
15291.78 208
15292.95 217
15294.12 203
15295.28 219
15296.45 219
15297.62 206
15298.78 201
15299.95 209
15301.12 209
15302.28 206
15303.45 219
15304.62 195
15305.78 203
15306.95 211
15308.12 223
15309.29 215
15310.45 213
15311.62 191
15312.79 202
15313.96 236
15315.12 203
15316.29 195
15317.46 218
15318.63 232
15319.79 209
15320.96 200
15322.13 220
15323.30 173
15324.46 199
15325.63 228
15326.80 227
15327.97 231
15329.14 219
15330.30 208
15331.47 212
15332.64 199
15333.81 215
15334.98 218
15336.14 204
15337.31 214
15338.48 202
15339.65 219
15340.82 208
15341.99 215
15343.16 229
15344.32 227
15345.49 224
15346.66 221
15347.83 229
15349.00 234
15350.17 215
15351.34 230
15352.51 233
15353.67 228
15354.84 226
15356.01 225
15357.18 244
15358.35 226
15359.52 223
15360.69 240
15361.86 229
15363.03 216
15364.20 233
15365.37 225
15366.54 229
15367.71 234
15368.87 212
15370.04 217
15371.21 222
15372.38 223
15373.55 217
15374.72 222
15375.89 234
15377.06 220
15378.23 238
15379.40 238
15380.57 225
15381.74 220
15382.91 242
15384.08 213
15385.25 257
15386.42 214
15387.59 237
15388.76 219
15389.93 214
15391.10 222
15392.27 205
15393.44 224
15394.62 201
15395.79 230
15396.96 227
15398.13 192
15399.30 205
15400.47 219
15401.64 210
15402.81 213
15403.98 221
15405.15 224
15406.32 194
15407.49 208
15408.66 197
15409.84 186
15411.01 203
15412.18 185
15413.35 216
15414.52 198
15415.69 200
15416.86 205
15418.03 213
15419.21 184
15420.38 204
15421.55 200
15422.72 204
15423.89 214
15425.06 185
15426.24 192
15427.41 204
15428.58 195
15429.75 197
15430.92 204
15432.09 197
15433.27 197
15434.44 191
15435.61 200
15436.78 211
15437.96 179
15439.13 204
15440.30 192
15441.47 196
15442.64 204
15443.82 193
15444.99 197
15446.16 199
15447.33 209
15448.51 199
15449.68 206
15450.85 200
15452.02 193
15453.20 211
15454.37 197
15455.54 176
15456.72 204
15457.89 205
15459.06 205
15460.23 204
15461.41 197
15462.58 221
15463.75 208
15464.93 206
15466.10 211
15467.27 196
15468.45 190
15469.62 185
15470.79 190
15471.97 184
15473.14 205
15474.31 195
15475.49 180
15476.66 183
15477.83 205
15479.01 185
15480.18 210
15481.36 185
15482.53 192
15483.70 189
15484.88 211
15486.05 218
15487.23 215
15488.40 198
15489.57 198
15490.75 194
15491.92 187
15493.10 214
15494.27 172
15495.44 199
15496.62 213
15497.79 214
15498.97 192
15500.14 203
15501.32 197
15502.49 190
15503.67 235
15504.84 208
15506.02 195
15507.19 209
15508.36 195
15509.54 211
15510.71 205
15511.89 199
15513.06 212
15514.24 193
15515.41 220
15516.59 204
15517.77 194
15518.94 180
15520.12 203
15521.29 203
15522.47 190
15523.64 187
15524.82 165
15525.99 176
15527.17 196
15528.34 197
15529.52 192
15530.69 215
15531.87 189
15533.05 203
15534.22 191
15535.40 192
15536.57 200
15537.75 199
15538.93 199
15540.10 219
15541.28 221
15542.45 211
15543.63 196
15544.81 225
15545.98 220
15547.16 200
15548.33 210
15549.51 196
15550.69 189
15551.86 198
15553.04 233
15554.22 192
15555.39 202
15556.57 213
15557.75 210
15558.92 212
15560.10 215
15561.28 211
15562.45 220
15563.63 211
15564.81 209
15565.99 223
15567.16 228
15568.34 223
15569.52 197
15570.69 234
15571.87 212
15573.05 218
15574.23 216
15575.40 210
15576.58 205
15577.76 214
15578.93 229
15580.11 229
15581.29 222
15582.47 214
15583.65 226
15584.82 215
15586.00 236
15587.18 216
15588.36 243
15589.53 223
15590.71 241
15591.89 245
15593.07 251
15594.25 213
15595.42 227
15596.60 243
15597.78 237
15598.96 247
15600.14 232
15601.32 257
15602.49 243
15603.67 251
15604.85 231
15606.03 247
15607.21 244
15608.39 242
15609.56 256
15610.74 243
15611.92 244
15613.10 258
15614.28 246
15615.46 247
15616.64 262
15617.82 234
15619.00 270
15620.17 262
15621.35 276
15622.53 272
15623.71 289
15624.89 259
15626.07 269
15627.25 250
15628.43 266
15629.61 261
15630.79 269
15631.97 275
15633.15 271
15634.33 268
15635.51 237
15636.69 255
15637.87 264
15639.05 263
15640.22 253
15641.40 266
15642.58 278
15643.76 266
15644.94 278
15646.12 287
15647.30 270
15648.48 295
15649.66 260
15650.85 260
15652.03 266
15653.21 263
15654.39 279
15655.57 263
15656.75 278
15657.93 269
15659.11 241
15660.29 264
15661.47 236
15662.65 251
15663.83 272
15665.01 255
15666.19 245
15667.37 248
15668.55 246
15669.73 246
15670.92 241
15672.10 257
15673.28 234
15674.46 248
15675.64 246
15676.82 244
15678.00 217
15679.18 250
15680.36 263
15681.55 262
15682.73 210
15683.91 241
15685.09 261
15686.27 259
15687.45 248
15688.63 225
15689.82 275
15691.00 238
15692.18 272
15693.36 250
15694.54 260
15695.73 253
15696.91 275
15698.09 258
15699.27 257
15700.45 247
15701.64 265
15702.82 253
15704.00 271
15705.18 239
15706.36 250
15707.55 264
15708.73 253
15709.91 267
15711.09 270
15712.28 305
15713.46 257
15714.64 271
15715.82 274
15717.01 300
15718.19 276
15719.37 274
15720.55 281
15721.74 291
15722.92 273
15724.10 292
15725.29 300
15726.47 260
15727.65 285
15728.84 290
15730.02 317
15731.20 260
15732.39 271
15733.57 296
15734.75 303
15735.94 294
15737.12 296
15738.30 277
15739.49 290
15740.67 295
15741.85 302
15743.04 296
15744.22 288
15745.40 313
15746.59 308
15747.77 313
15748.96 298
15750.14 306
15751.32 309
15752.51 305
15753.69 260
15754.88 307
15756.06 276
15757.24 310
15758.43 280
15759.61 278
15760.80 286
15761.98 282
15763.17 294
15764.35 285
15765.53 327
15766.72 286
15767.90 267
15769.09 250
15770.27 268
15771.46 247
15772.64 275
15773.83 255
15775.01 254
15776.20 263
15777.38 279
15778.57 276
15779.75 239
15780.94 257
15782.12 251
15783.31 251
15784.49 252
15785.68 236
15786.86 239
15788.05 246
15789.23 239
15790.42 269
15791.60 260
15792.79 253
15793.98 222
15795.16 236
15796.35 252
15797.53 251
15798.72 254
15799.90 222
15801.09 249
15802.28 257
15803.46 234
15804.65 230
15805.83 275
15807.02 236
15808.21 256
15809.39 239
15810.58 267
15811.76 265
15812.95 267
15814.14 234
15815.32 240
15816.51 255
15817.70 245
15818.88 236
15820.07 267
15821.26 263
15822.44 240
15823.63 251
15824.82 241
15826.00 259
15827.19 236
15828.38 255
15829.56 230
15830.75 231
15831.94 222
15833.12 225
15834.31 265
15835.50 229
15836.69 239
15837.87 250
15839.06 247
15840.25 224
15841.44 256
15842.62 239
15843.81 247
15845.00 260
15846.18 255
15847.37 240
15848.56 259
15849.75 246
15850.94 263
15852.12 239
15853.31 239
15854.50 242
15855.69 229
15856.87 244
15858.06 235
15859.25 242
15860.44 239
15861.63 247
15862.81 270
15864.00 262
15865.19 228
15866.38 260
15867.57 248
15868.76 248
15869.94 221
15871.13 234
15872.32 266
15873.51 267
15874.70 243
15875.89 248
15877.08 266
15878.26 259
15879.45 262
15880.64 256
15881.83 251
15883.02 264
15884.21 275
15885.40 251
15886.59 260
15887.78 261
15888.97 264
15890.15 259
15891.34 251
15892.53 276
15893.72 267
15894.91 261
15896.10 278
15897.29 248
15898.48 247
15899.67 291
15900.86 283
15902.05 280
15903.24 276
15904.43 272
15905.62 284
15906.81 286
15908.00 280
15909.19 271
15910.38 286
15911.57 243
15912.76 264
15913.95 291
15915.14 281
15916.33 278
15917.52 295
15918.71 263
15919.90 285
15921.09 274
15922.28 285
15923.47 255
15924.66 275
15925.85 259
15927.04 248
15928.23 260
15929.42 258
15930.61 256
15931.80 271
15932.99 252
15934.18 248
15935.38 263
15936.57 260
15937.76 232
15938.95 220
15940.14 230
15941.33 255
15942.52 244
15943.71 231
15944.90 230
15946.10 228
15947.29 224
15948.48 229
15949.67 242
15950.86 237
15952.05 222
15953.24 225
15954.44 217
15955.63 204
15956.82 203
15958.01 212
15959.20 230
15960.39 220
15961.59 211
15962.78 226
15963.97 234
15965.16 235
15966.35 213
15967.55 224
15968.74 222
15969.93 200
15971.12 201
15972.31 209
15973.51 205
15974.70 207
15975.89 234
15977.08 215
15978.28 206
15979.47 217
15980.66 212
15981.85 207
15983.05 194
15984.24 229
15985.43 211
15986.62 191
15987.82 177
15989.01 205
15990.20 205
15991.40 194
15992.59 210
15993.78 227
15994.98 195
15996.17 203
15997.36 203
15998.55 216
15999.75 195
16000.94 209
16002.13 203
16003.33 197
16004.52 185
16005.72 197
16006.91 202
16008.10 197
16009.30 200
16010.49 197
16011.68 206
16012.88 185
16014.07 190
16015.26 194
16016.46 203
16017.65 206
16018.85 158
16020.04 191
16021.23 198
16022.43 183
16023.62 182
16024.82 189
16026.01 213
16027.21 215
16028.40 200
16029.59 199
16030.79 180
16031.98 212
16033.18 206
16034.37 207
16035.57 202
16036.76 209
16037.96 208
16039.15 185
16040.35 215
16041.54 179
16042.73 202
16043.93 213
16045.12 204
16046.32 201
16047.51 201
16048.71 181
16049.91 207
16051.10 186
16052.30 199
16053.49 184
16054.69 197
16055.88 200
16057.08 174
16058.27 187
16059.47 182
16060.66 182
16061.86 200
16063.05 181
16064.25 178
16065.45 191
16066.64 193
16067.84 194
16069.03 198
16070.23 179
16071.42 173
16072.62 186
16073.82 200
16075.01 182
16076.21 173
16077.41 170
16078.60 203
16079.80 199
16080.99 181
16082.19 177
16083.39 177
16084.58 181
16085.78 195
16086.98 175
16088.17 175
16089.37 158
16090.57 181
16091.76 180
16092.96 192
16094.16 172
16095.35 180
16096.55 168
16097.75 189
16098.94 164
16100.14 190
16101.34 187
16102.53 178
16103.73 184
16104.93 172
16106.13 178
16107.32 173
16108.52 164
16109.72 164
16110.92 173
16112.11 181
16113.31 180
16114.51 182
16115.71 203
16116.90 184
16118.10 187
16119.30 179
16120.50 163
16121.69 175
16122.89 188
16124.09 188
16125.29 194
16126.49 181
16127.68 153
16128.88 171
16130.08 189
16131.28 196
16132.48 193
16133.67 191
16134.87 157
16136.07 192
16137.27 184
16138.47 187
16139.67 194
16140.86 192
16142.06 173
16143.26 184
16144.46 182
16145.66 168
16146.86 193
16148.06 176
16149.26 171
16150.45 194
16151.65 181
16152.85 187
16154.05 215
16155.25 173
16156.45 204
16157.65 181
16158.85 193
16160.05 191
16161.25 166
16162.45 194
16163.64 175
16164.84 181
16166.04 158
16167.24 166
16168.44 173
16169.64 176
16170.84 173
16172.04 187
16173.24 172
16174.44 192
16175.64 178
16176.84 175
16178.04 191
16179.24 185
16180.44 186
16181.64 148
16182.84 184
16184.04 173
16185.24 165
16186.44 175
16187.64 198
16188.84 187
16190.04 184
16191.24 175
16192.44 176
16193.64 179
16194.84 155
16196.04 188
16197.24 177
16198.44 183
16199.65 187
16200.85 169
16202.05 180
16203.25 177
16204.45 160
16205.65 188
16206.85 172
16208.05 185
16209.25 168
16210.45 184
16211.65 177
16212.86 200
16214.06 185
16215.26 187
16216.46 183
16217.66 184
16218.86 207
16220.06 187
16221.27 190
16222.47 190
16223.67 179
16224.87 191
16226.07 183
16227.27 183
16228.48 200
16229.68 198
16230.88 184
16232.08 179
16233.28 163
16234.48 191
16235.69 170
16236.89 191
16238.09 179
16239.29 192
16240.50 203
16241.70 177
16242.90 183
16244.10 190
16245.30 192
16246.51 188
16247.71 202
16248.91 185
16250.11 184
16251.32 216
16252.52 220
16253.72 186
16254.92 186
16256.13 207
16257.33 216
16258.53 175
16259.74 200
16260.94 184
16262.14 191
16263.35 185
16264.55 202
16265.75 195
16266.95 188
16268.16 197
16269.36 191
16270.56 201
16271.77 183
16272.97 198
16274.17 199
16275.38 199
16276.58 200
16277.79 199
16278.99 222
16280.19 197
16281.40 177
16282.60 192
16283.80 202
16285.01 207
16286.21 200
16287.42 200
16288.62 190
16289.82 178
16291.03 201
16292.23 208
16293.44 185
16294.64 220
16295.84 178
16297.05 173
16298.25 197
16299.46 193
16300.66 198
16301.87 211
16303.07 194
16304.27 184
16305.48 165
16306.68 186
16307.89 184
16309.09 178
16310.30 199
16311.50 185
16312.71 188
16313.91 179
16315.12 176
16316.32 200
16317.53 193
16318.73 183
16319.94 189
16321.14 177
16322.35 168
16323.55 182
16324.76 190
16325.96 181
16327.17 191
16328.38 162
16329.58 163
16330.79 190
16331.99 193
16333.20 184
16334.40 203
16335.61 178
16336.81 168
16338.02 172
16339.23 206
16340.43 166
16341.64 172
16342.84 176
16344.05 172
16345.26 175
16346.46 197
16347.67 193
16348.87 187
16350.08 178
16351.29 181
16352.49 196
16353.70 167
16354.91 182
16356.11 194
16357.32 168
16358.53 161
16359.73 175
16360.94 181
16362.15 163
16363.35 162
16364.56 157
16365.77 172
16366.97 179
16368.18 167
16369.39 179
16370.59 170
16371.80 159
16373.01 167
16374.21 169
16375.42 162
16376.63 168
16377.84 167
16379.04 153
16380.25 187
16381.46 187
16382.67 172
16383.87 187
16385.08 184
16386.29 163
16387.50 184
16388.70 179
16389.91 154
16391.12 160
16392.33 164
16393.53 192
16394.74 154
16395.95 169
16397.16 157
16398.37 173
16399.57 177
16400.78 187
16401.99 165
16403.20 167
16404.41 175
16405.62 158
16406.82 175
16408.03 161
16409.24 177
16410.45 197
16411.66 149
16412.87 156
16414.07 166
16415.28 157
16416.49 159
16417.70 169
16418.91 180
16420.12 178
16421.33 168
16422.54 171
16423.75 168
16424.95 157
16426.16 146
16427.37 168
16428.58 164
16429.79 152
16431.00 161
16432.21 162
16433.42 183
16434.63 171
16435.84 183
16437.05 175
16438.26 173
16439.47 183
16440.68 179
16441.88 154
16443.09 186
16444.30 191
16445.51 176
16446.72 174
16447.93 172
16449.14 172
16450.35 167
16451.56 173
16452.77 187
16453.98 146
16455.19 141
16456.40 161
16457.61 173
16458.82 174
16460.03 171
16461.24 155
16462.45 163
16463.67 181
16464.88 178
16466.09 175
16467.30 156
16468.51 159
16469.72 153
16470.93 169
16472.14 157
16473.35 158
16474.56 146
16475.77 158
16476.98 168
16478.19 164
16479.40 158
16480.62 157
16481.83 167
16483.04 171
16484.25 145
16485.46 145
16486.67 168
16487.88 177
16489.09 178
16490.31 177
16491.52 148
16492.73 161
16493.94 170
16495.15 177
16496.36 177
16497.57 163
16498.79 166
16500.00 158
16501.21 170
16502.42 167
16503.63 162
16504.85 168
16506.06 160
16507.27 174
16508.48 190
16509.69 167
16510.91 160
16512.12 177
16513.33 150
16514.54 156
16515.76 160
16516.97 156
16518.18 151
16519.39 143
16520.60 150
16521.82 169
16523.03 192
16524.24 161
16525.46 174
16526.67 194
16527.88 177
16529.09 186
16530.31 176
16531.52 179
16532.73 185
16533.95 175
16535.16 177
16536.37 172
16537.58 167
16538.80 162
16540.01 164
16541.22 153
16542.44 157
16543.65 159
16544.86 178
16546.08 178
16547.29 181
16548.50 166
16549.72 168
16550.93 159
16552.15 188
16553.36 165
16554.57 169
16555.79 147
16557.00 182
16558.21 170
16559.43 151
16560.64 165
16561.86 167
16563.07 164
16564.28 143
16565.50 177
16566.71 180
16567.93 168
16569.14 174
16570.36 159
16571.57 168
16572.78 159
16574.00 196
16575.21 177
16576.43 172
16577.64 140
16578.86 165
16580.07 169
16581.29 162
16582.50 164
16583.72 152
16584.93 168
16586.15 170
16587.36 152
16588.58 151
16589.79 148
16591.01 163
16592.22 175
16593.44 149
16594.65 125
16595.87 174
16597.08 167
16598.30 155
16599.51 183
16600.73 151
16601.94 170
16603.16 143
16604.37 171
16605.59 166
16606.81 162
16608.02 138
16609.24 149
16610.45 143
16611.67 148
16612.89 164
16614.10 162
16615.32 173
16616.53 161
16617.75 168
16618.97 166
16620.18 171
16621.40 153
16622.61 165
16623.83 158
16625.05 159
16626.26 155
16627.48 152
16628.70 178
16629.91 163
16631.13 155
16632.35 165
16633.56 166
16634.78 160
16636.00 187
16637.21 143
16638.43 160
16639.65 154
16640.86 154
16642.08 145
16643.30 156
16644.51 157
16645.73 149
16646.95 156
16648.17 150
16649.38 148
16650.60 153
16651.82 173
16653.03 156
16654.25 168
16655.47 163
16656.69 164
16657.90 157
16659.12 181
16660.34 149
16661.56 153
16662.77 160
16663.99 168
16665.21 143
16666.43 150
16667.65 154
16668.86 154
16670.08 145
16671.30 141
16672.52 148
16673.74 138
16674.95 170
16676.17 154
16677.39 146
16678.61 162
16679.83 169
16681.05 165
16682.26 145
16683.48 149
16684.70 142
16685.92 161
16687.14 155
16688.36 162
16689.58 158
16690.79 160
16692.01 153
16693.23 171
16694.45 146
16695.67 158
16696.89 147
16698.11 162
16699.33 128
16700.55 153
16701.76 138
16702.98 157
16704.20 150
16705.42 171
16706.64 163
16707.86 134
16709.08 165
16710.30 158
16711.52 171
16712.74 158
16713.96 167
16715.18 142
16716.40 163
16717.62 150
16718.84 147
16720.06 150
16721.28 145
16722.50 169
16723.72 161
16724.94 145
16726.16 143
16727.38 136
16728.60 163
16729.82 151
16731.04 147
16732.26 136
16733.48 146
16734.70 150
16735.92 154
16737.14 140
16738.36 157
16739.58 150
16740.80 154
16742.02 135
16743.24 138
16744.46 143
16745.68 163
16746.90 150
16748.12 157
16749.35 139
16750.57 153
16751.79 157
16753.01 153
16754.23 144
16755.45 146
16756.67 136
16757.89 152
16759.11 146
16760.33 132
16761.56 159
16762.78 147
16764.00 158
16765.22 157
16766.44 162
16767.66 149
16768.88 175
16770.11 157
16771.33 152
16772.55 146
16773.77 159
16774.99 161
16776.22 156
16777.44 148
16778.66 138
16779.88 182
16781.10 147
16782.33 134
16783.55 156
16784.77 181
16785.99 153
16787.21 146
16788.44 156
16789.66 172
16790.88 151
16792.10 177
16793.33 148
16794.55 157
16795.77 155
16796.99 159
16798.22 131
16799.44 147
16800.66 138
16801.88 150
16803.11 151
16804.33 129
16805.55 172
16806.78 152
16808.00 163
16809.22 128
16810.44 158
16811.67 141
16812.89 149
16814.11 156
16815.34 142
16816.56 161
16817.78 156
16819.01 160
16820.23 151
16821.45 153
16822.68 138
16823.90 152
16825.13 151
16826.35 158
16827.57 156
16828.80 162
16830.02 173
16831.24 148
16832.47 151
16833.69 145
16834.92 171
16836.14 145
16837.36 146
16838.59 154
16839.81 177
16841.04 138
16842.26 157
16843.48 157
16844.71 169
16845.93 174
16847.16 184
16848.38 171
16849.61 189
16850.83 161
16852.06 154
16853.28 160
16854.51 176
16855.73 183
16856.95 150
16858.18 176
16859.40 175
16860.63 199
16861.85 169
16863.08 151
16864.30 158
16865.53 197
16866.75 195
16867.98 178
16869.21 174
16870.43 188
16871.66 168
16872.88 161
16874.11 169
16875.33 164
16876.56 162
16877.78 155
16879.01 200
16880.23 160
16881.46 165
16882.69 163
16883.91 179
16885.14 183
16886.36 161
16887.59 153
16888.81 159
16890.04 162
16891.27 159
16892.49 160
16893.72 158
16894.94 175
16896.17 161
16897.40 167
16898.62 172
16899.85 169
16901.08 166
16902.30 177
16903.53 142
16904.76 174
16905.98 171
16907.21 155
16908.44 166
16909.66 161
16910.89 154
16912.12 147
16913.34 170
16914.57 172
16915.80 170
16917.02 141
16918.25 160
16919.48 169
16920.70 180
16921.93 165
16923.16 167
16924.39 180
16925.61 161
16926.84 175
16928.07 165
16929.30 172
16930.52 161
16931.75 147
16932.98 168
16934.21 159
16935.43 136
16936.66 146
16937.89 160
16939.12 172
16940.34 157
16941.57 170
16942.80 168
16944.03 181
16945.26 162
16946.48 144
16947.71 156
16948.94 160
16950.17 169
16951.40 179
16952.62 156
16953.85 164
16955.08 156
16956.31 155
16957.54 165
16958.77 158
16959.99 166
16961.22 187
16962.45 184
16963.68 171
16964.91 155
16966.14 143
16967.37 160
16968.60 141
16969.82 165
16971.05 167
16972.28 160
16973.51 142
16974.74 149
16975.97 136
16977.20 138
16978.43 163
16979.66 176
16980.89 147
16982.11 144
16983.34 161
16984.57 154
16985.80 164
16987.03 147
16988.26 155
16989.49 169
16990.72 169
16991.95 158
16993.18 145
16994.41 171
16995.64 166
16996.87 164
16998.10 160
16999.33 162
17000.56 154
17001.79 167
17003.02 172
17004.25 166
17005.48 149
17006.71 171
17007.94 150
17009.17 147
17010.40 159
17011.63 153
17012.86 151
17014.09 138
17015.32 148
17016.55 145
17017.78 157
17019.01 156
17020.25 135
17021.48 137
17022.71 149
17023.94 146
17025.17 149
17026.40 142
17027.63 137
17028.86 146
17030.09 131
17031.32 157
17032.55 140
17033.79 138
17035.02 160
17036.25 172
17037.48 161
17038.71 141
17039.94 149
17041.17 156
17042.41 161
17043.64 163
17044.87 150
17046.10 178
17047.33 147
17048.56 145
17049.80 155
17051.03 156
17052.26 179
17053.49 148
17054.72 169
17055.95 157
17057.19 141
17058.42 150
17059.65 140
17060.88 151
17062.12 157
17063.35 152
17064.58 148
17065.81 146
17067.04 138
17068.28 141
17069.51 144
17070.74 143
17071.97 150
17073.21 142
17074.44 139
17075.67 155
17076.90 163
17078.14 155
17079.37 169
17080.60 153
17081.84 147
17083.07 142
17084.30 136
17085.54 144
17086.77 156
17088.00 153
17089.23 142
17090.47 145
17091.70 151
17092.93 132
17094.17 150
17095.40 150
17096.63 147
17097.87 138
17099.10 157
17100.34 158
17101.57 158
17102.80 144
17104.04 142
17105.27 145
17106.50 154
17107.74 167
17108.97 157
17110.21 163
17111.44 150
17112.67 155
17113.91 134
17115.14 135
17116.38 177
17117.61 164
17118.84 154
17120.08 133
17121.31 136
17122.55 150
17123.78 190
17125.02 150
17126.25 144
17127.48 156
17128.72 150
17129.95 138
17131.19 153
17132.42 139
17133.66 144
17134.89 146
17136.13 164
17137.36 158
17138.60 133
17139.83 152
17141.07 146
17142.30 174
17143.54 134
17144.77 155
17146.01 156
17147.24 147
17148.48 144
17149.71 148
17150.95 146
17152.19 138
17153.42 147
17154.66 145
17155.89 135
17157.13 136
17158.36 138
17159.60 143
17160.83 148
17162.07 133
17163.31 144
17164.54 155
17165.78 164
17167.01 138
17168.25 137
17169.49 139
17170.72 146
17171.96 149
17173.19 140
17174.43 133
17175.67 141
17176.90 161
17178.14 138
17179.38 143
17180.61 130
17181.85 149
17183.09 152
17184.32 148
17185.56 144
17186.80 161
17188.03 142
17189.27 160
17190.51 154
17191.74 149
17192.98 149
17194.22 139
17195.45 163
17196.69 126
17197.93 126
17199.16 133
17200.40 149
17201.64 147
17202.88 161
17204.11 136
17205.35 144
17206.59 154
17207.83 158
17209.06 151
17210.30 149
17211.54 138
17212.78 143
17214.01 151
17215.25 140
17216.49 154
17217.73 137
17218.96 144
17220.20 154
17221.44 131
17222.68 160
17223.92 144
17225.15 148
17226.39 144
17227.63 153
17228.87 147
17230.11 125
17231.35 136
17232.58 157
17233.82 153
17235.06 149
17236.30 135
17237.54 154
17238.78 147
17240.01 143
17241.25 130
17242.49 139
17243.73 171
17244.97 140
17246.21 131
17247.45 150
17248.69 133
17249.93 142
17251.16 133
17252.40 151
17253.64 142
17254.88 150
17256.12 151
17257.36 139
17258.60 136
17259.84 117
17261.08 144
17262.32 139
17263.56 149
17264.80 125
17266.04 141
17267.28 145
17268.51 128
17269.75 142
17270.99 121
17272.23 141
17273.47 139
17274.71 143
17275.95 136
17277.19 126
17278.43 146
17279.67 151
17280.91 135
17282.15 133
17283.39 129
17284.63 153
17285.87 138
17287.11 151
17288.35 142
17289.60 138
17290.84 128
17292.08 138
17293.32 156
17294.56 156
17295.80 144
17297.04 152
17298.28 139
17299.52 140
17300.76 161
17302.00 127
17303.24 132
17304.48 129
17305.72 141
17306.96 124
17308.21 141
17309.45 141
17310.69 128
17311.93 122
17313.17 133
17314.41 159
17315.65 109
17316.89 139
17318.14 152
17319.38 139
17320.62 152
17321.86 137
17323.10 125
17324.34 142
17325.59 133
17326.83 136
17328.07 152
17329.31 149
17330.55 141
17331.79 128
17333.04 137
17334.28 143
17335.52 116
17336.76 125
17338.00 139
17339.25 127
17340.49 138
17341.73 131
17342.97 119
17344.22 147
17345.46 145
17346.70 142
17347.94 139
17349.19 140
17350.43 135
17351.67 131
17352.91 144
17354.16 137
17355.40 143
17356.64 136
17357.88 129
17359.13 127
17360.37 137
17361.61 141
17362.86 141
17364.10 147
17365.34 144
17366.58 125
17367.83 145
17369.07 143
17370.31 147
17371.56 147
17372.80 143
17374.04 144
17375.29 138
17376.53 142
17377.78 136
17379.02 148
17380.26 144
17381.51 134
17382.75 146
17383.99 133
17385.24 132
17386.48 160
17387.72 151
17388.97 154
17390.21 128
17391.46 141
17392.70 142
17393.94 142
17395.19 128
17396.43 155
17397.68 133
17398.92 112
17400.17 131
17401.41 131
17402.65 143
17403.90 124
17405.14 149
17406.39 135
17407.63 133
17408.88 134
17410.12 126
17411.37 139
17412.61 140
17413.86 133
17415.10 140
17416.35 147
17417.59 137
17418.84 142
17420.08 140
17421.33 152
17422.57 145
17423.82 123
17425.06 139
17426.31 153
17427.55 118
17428.80 115
17430.04 125
17431.29 131
17432.53 119
17433.78 124
17435.03 133
17436.27 129
17437.52 128
17438.76 133
17440.01 151
17441.25 138
17442.50 149
17443.75 139
17444.99 136
17446.24 143
17447.48 151
17448.73 127
17449.98 146
17451.22 134
17452.47 129
17453.71 124
17454.96 125
17456.21 140
17457.45 120
17458.70 133
17459.95 152
17461.19 141
17462.44 133
17463.69 142
17464.93 143
17466.18 152
17467.43 124
17468.67 139
17469.92 143
17471.17 163
17472.41 152
17473.66 141
17474.91 133
17476.15 126
17477.40 139
17478.65 134
17479.90 143
17481.14 141
17482.39 145
17483.64 131
17484.88 136
17486.13 126
17487.38 137
17488.63 118
17489.87 152
17491.12 146
17492.37 128
17493.62 128
17494.86 125
17496.11 146
17497.36 138
17498.61 122
17499.86 127
17501.10 141
17502.35 125
17503.60 129
17504.85 135
17506.10 146
17507.34 135
17508.59 142
17509.84 145
17511.09 132
17512.34 144
17513.59 158
17514.83 132
17516.08 135
17517.33 146
17518.58 130
17519.83 158
17521.08 131
17522.33 128
17523.57 136
17524.82 130
17526.07 143
17527.32 133
17528.57 141
17529.82 143
17531.07 129
17532.32 128
17533.57 135
17534.82 137
17536.06 131
17537.31 128
17538.56 144
17539.81 119
17541.06 121
17542.31 131
17543.56 144
17544.81 133
17546.06 141
17547.31 127
17548.56 146
17549.81 149
17551.06 130
17552.31 148
17553.56 142
17554.81 144
17556.06 143
17557.31 151
17558.56 135
17559.81 133
17561.06 129
17562.31 147
17563.56 133
17564.81 150
17566.06 148
17567.31 143
17568.56 119
17569.81 124
17571.06 147
17572.31 114
17573.56 126
17574.81 152
17576.06 155
17577.31 141
17578.56 133
17579.81 144
17581.06 142
17582.31 146
17583.57 146
17584.82 136
17586.07 132
17587.32 141
17588.57 139
17589.82 152
17591.07 148
17592.32 147
17593.57 112
17594.83 153
17596.08 141
17597.33 148
17598.58 142
17599.83 131
17601.08 149
17602.33 154
17603.59 137
17604.84 137
17606.09 133
17607.34 141
17608.59 143
17609.84 139
17611.10 138
17612.35 140
17613.60 148
17614.85 133
17616.10 140
17617.36 135
17618.61 130
17619.86 149
17621.11 133
17622.36 141
17623.62 149
17624.87 138
17626.12 135
17627.37 150
17628.63 161
17629.88 129
17631.13 141
17632.38 159
17633.64 136
17634.89 126
17636.14 128
17637.39 158
17638.65 141
17639.90 148
17641.15 146
17642.41 148
17643.66 139
17644.91 148
17646.17 160
17647.42 136
17648.67 145
17649.92 136
17651.18 144
17652.43 154
17653.68 147
17654.94 141
17656.19 142
17657.44 123
17658.70 138
17659.95 136
17661.21 138
17662.46 137
17663.71 144
17664.97 150
17666.22 157
17667.47 134
17668.73 150
17669.98 142
17671.24 131
17672.49 139
17673.74 136
17675.00 167
17676.25 139
17677.51 143
17678.76 151
17680.02 125
17681.27 131
17682.52 159
17683.78 140
17685.03 126
17686.29 134
17687.54 142
17688.80 148
17690.05 139
17691.31 128
17692.56 123
17693.82 130
17695.07 129
17696.32 135
17697.58 136
17698.83 140
17700.09 139
17701.34 133
17702.60 143
17703.86 146
17705.11 141
17706.37 152
17707.62 130
17708.88 132
17710.13 129
17711.39 146
17712.64 148
17713.90 129
17715.15 133
17716.41 134
17717.66 162
17718.92 149
17720.18 134
17721.43 145
17722.69 138
17723.94 136
17725.20 132
17726.45 124
17727.71 133
17728.97 130
17730.22 136
17731.48 135
17732.74 113
17733.99 129
17735.25 137
17736.50 145
17737.76 125
17739.02 109
17740.27 153
17741.53 144
17742.79 134
17744.04 128
17745.30 142
17746.56 126
17747.81 141
17749.07 117
17750.33 125
17751.58 139
17752.84 140
17754.10 156
17755.35 133
17756.61 131
17757.87 131
17759.12 168
17760.38 155
17761.64 151
17762.90 129
17764.15 135
17765.41 145
17766.67 139
17767.93 131
17769.18 131
17770.44 127
17771.70 137
17772.96 142
17774.21 142
17775.47 133
17776.73 142
17777.99 135
17779.24 123
17780.50 113
17781.76 131
17783.02 141
17784.28 129
17785.53 119
17786.79 136
17788.05 138
17789.31 138
17790.57 107
17791.82 119
17793.08 129
17794.34 136
17795.60 122
17796.86 132
17798.12 127
17799.37 115
17800.63 111
17801.89 132
17803.15 138
17804.41 122
17805.67 141
17806.93 137
17808.19 115
17809.44 133
17810.70 119
17811.96 119
17813.22 112
17814.48 130
17815.74 129
17817.00 139
17818.26 129
17819.52 131
17820.78 129
17822.04 118
17823.29 133
17824.55 132
17825.81 112
17827.07 117
17828.33 124
17829.59 143
17830.85 139
17832.11 106
17833.37 122
17834.63 144
17835.89 127
17837.15 133
17838.41 118
17839.67 118
17840.93 123
17842.19 127
17843.45 116
17844.71 119
17845.97 138
17847.23 120
17848.49 125
17849.75 138
17851.01 110
17852.27 125
17853.53 121
17854.79 125
17856.05 135
17857.31 124
17858.57 137
17859.84 119
17861.10 113
17862.36 147
17863.62 122
17864.88 137
17866.14 122
17867.40 117
17868.66 105
17869.92 128
17871.18 124
17872.44 132
17873.71 129
17874.97 126
17876.23 107
17877.49 124
17878.75 144
17880.01 130
17881.27 116
17882.53 132
17883.80 138
17885.06 137
17886.32 123
17887.58 128
17888.84 130
17890.10 141
17891.37 115
17892.63 126
17893.89 121
17895.15 142
17896.41 119
17897.67 131
17898.94 133
17900.20 136
17901.46 138
17902.72 142
17903.99 134
17905.25 125
17906.51 131
17907.77 109
17909.03 113
17910.30 125
17911.56 132
17912.82 131
17914.08 105
17915.35 122
17916.61 128
17917.87 134
17919.14 129
17920.40 114
17921.66 108
17922.92 115
17924.19 131
17925.45 116
17926.71 127
17927.98 119
17929.24 156
17930.50 125
17931.76 121
17933.03 119
17934.29 141
17935.55 133
17936.82 120
17938.08 124
17939.34 110
17940.61 126
17941.87 125
17943.14 138
17944.40 118
17945.66 128
17946.93 120
17948.19 139
17949.45 110
17950.72 133
17951.98 144
17953.25 116
17954.51 120
17955.77 127
17957.04 140
17958.30 126
17959.57 129
17960.83 116
17962.09 146
17963.36 141
17964.62 128
17965.89 136
17967.15 134
17968.42 126
17969.68 130
17970.95 124
17972.21 123
17973.47 119
17974.74 105
17976.00 142
17977.27 126
17978.53 139
17979.80 122
17981.06 127
17982.33 124
17983.59 130
17984.86 123
17986.12 152
17987.39 121
17988.65 109
17989.92 137
17991.18 137
17992.45 125
17993.71 138
17994.98 130
17996.25 130
17997.51 126
17998.78 111
18000.04 131
18001.31 130
18002.57 132
18003.84 107
18005.10 147
18006.37 117
18007.64 121
18008.90 150
18010.17 149
18011.43 133
18012.70 140
18013.97 137
18015.23 116
18016.50 132
18017.76 103
18019.03 132
18020.30 133
18021.56 118
18022.83 133
18024.10 131
18025.36 120
18026.63 133
18027.90 150
18029.16 141
18030.43 115
18031.70 162
18032.96 136
18034.23 122
18035.50 140
18036.76 135
18038.03 150
18039.30 127
18040.56 109
18041.83 116
18043.10 143
18044.37 123
18045.63 115
18046.90 140
18048.17 141
18049.43 112
18050.70 129
18051.97 143
18053.24 121
18054.50 113
18055.77 112
18057.04 139
18058.31 119
18059.57 101
18060.84 124
18062.11 140
18063.38 127
18064.65 108
18065.91 134
18067.18 137
18068.45 125
18069.72 123
18070.98 140
18072.25 122
18073.52 132
18074.79 136
18076.06 127
18077.33 129
18078.59 121
18079.86 113
18081.13 141
18082.40 133
18083.67 128
18084.94 148
18086.21 146
18087.47 129
18088.74 126
18090.01 136
18091.28 131
18092.55 120
18093.82 119
18095.09 137
18096.36 128
18097.62 139
18098.89 120
18100.16 134
18101.43 124
18102.70 119
18103.97 151
18105.24 136
18106.51 121
18107.78 150
18109.05 142
18110.32 131
18111.59 132
18112.86 136
18114.13 140
18115.40 128
18116.66 115
18117.93 112
18119.20 117
18120.47 113
18121.74 127
18123.01 140
18124.28 130
18125.55 126
18126.82 142
18128.09 140
18129.36 123
18130.63 145
18131.90 152
18133.17 137
18134.44 125
18135.71 118
18136.99 126
18138.26 137
18139.53 123
18140.80 134
18142.07 141
18143.34 141
18144.61 123
18145.88 130
18147.15 129
18148.42 125
18149.69 119
18150.96 102
18152.23 120
18153.50 116
18154.78 120
18156.05 128
18157.32 129
18158.59 119
18159.86 124
18161.13 139
18162.40 147
18163.67 116
18164.94 117
18166.22 147
18167.49 110
18168.76 125
18170.03 144
18171.30 121
18172.57 125
18173.85 135
18175.12 142
18176.39 132
18177.66 130
18178.93 119
18180.20 135
18181.48 118
18182.75 140
18184.02 142
18185.29 137
18186.56 131
18187.84 125
18189.11 127
18190.38 138
18191.65 127
18192.93 127
18194.20 120
18195.47 131
18196.74 127
18198.02 129
18199.29 150
18200.56 137
18201.83 124
18203.11 141
18204.38 136
18205.65 109
18206.92 110
18208.20 136
18209.47 134
18210.74 118
18212.02 131
18213.29 119
18214.56 130
18215.84 110
18217.11 124
18218.38 130
18219.65 108
18220.93 107
18222.20 137
18223.47 131
18224.75 117
18226.02 110
18227.30 109
18228.57 150
18229.84 128
18231.12 113
18232.39 129
18233.66 128
18234.94 126
18236.21 137
18237.48 129
18238.76 134
18240.03 116
18241.31 137
18242.58 131
18243.86 139
18245.13 125
18246.40 133
18247.68 134
18248.95 134
18250.23 129
18251.50 128
18252.77 114
18254.05 126
18255.32 133
18256.60 122
18257.87 121
18259.15 120
18260.42 127
18261.70 129
18262.97 123
18264.25 139
18265.52 153
18266.80 135
18268.07 119
18269.35 130
18270.62 146
18271.90 104
18273.17 131
18274.45 139
18275.72 138
18277.00 125
18278.27 129
18279.55 131
18280.82 122
18282.10 116
18283.37 142
18284.65 132
18285.93 110
18287.20 112
18288.48 128
18289.75 122
18291.03 127
18292.30 121
18293.58 140
18294.86 125
18296.13 112
18297.41 113
18298.68 129
18299.96 123
18301.24 127
18302.51 136
18303.79 141
18305.06 139
18306.34 127
18307.62 138
18308.89 129
18310.17 139
18311.45 131
18312.72 124
18314.00 159
18315.28 121
18316.55 129
18317.83 127
18319.11 134
18320.38 118
18321.66 125
18322.94 134
18324.21 114
18325.49 132
18326.77 147
18328.04 132
18329.32 126
18330.60 120
18331.88 144
18333.15 118
18334.43 123
18335.71 113
18336.98 133
18338.26 142
18339.54 130
18340.82 129
18342.09 135
18343.37 118
18344.65 132
18345.93 128
18347.20 130
18348.48 108
18349.76 126
18351.04 116
18352.32 118
18353.59 123
18354.87 139
18356.15 136
18357.43 137
18358.71 116
18359.98 125
18361.26 134
18362.54 119
18363.82 121
18365.10 116
18366.38 122
18367.65 111
18368.93 132
18370.21 130
18371.49 133
18372.77 117
18374.05 129
18375.33 124
18376.60 119
18377.88 118
18379.16 128
18380.44 147
18381.72 122
18383.00 128
18384.28 137
18385.56 116
18386.84 136
18388.11 122
18389.39 132
18390.67 120
18391.95 133
18393.23 138
18394.51 145
18395.79 140
18397.07 126
18398.35 141
18399.63 121
18400.91 124
18402.19 126
18403.47 117
18404.75 134
18406.03 127
18407.31 118
18408.59 124
18409.87 123
18411.15 117
18412.43 120
18413.71 117
18414.99 116
18416.27 103
18417.55 122
18418.83 112
18420.11 115
18421.39 127
18422.67 124
18423.95 100
18425.23 119
18426.51 123
18427.79 136
18429.07 129
18430.35 112
18431.63 118
18432.91 127
18434.19 130
18435.47 125
18436.75 143
18438.04 139
18439.32 127
18440.60 134
18441.88 119
18443.16 127
18444.44 116
18445.72 113
18447.00 126
18448.28 139
18449.57 121
18450.85 117
18452.13 128
18453.41 118
18454.69 121
18455.97 116
18457.25 127
18458.54 123
18459.82 134
18461.10 138
18462.38 125
18463.66 117
18464.94 128
18466.23 145
18467.51 134
18468.79 123
18470.07 123
18471.35 129
18472.64 128
18473.92 114
18475.20 116
18476.48 125
18477.76 117
18479.05 138
18480.33 131
18481.61 121
18482.89 127
18484.18 147
18485.46 120
18486.74 128
18488.02 124
18489.31 119
18490.59 136
18491.87 124
18493.15 121
18494.44 111
18495.72 115
18497.00 109
18498.29 139
18499.57 138
18500.85 133
18502.13 131
18503.42 127
18504.70 139
18505.98 128
18507.27 117
18508.55 140
18509.83 121
18511.12 116
18512.40 124
18513.68 133
18514.97 108
18516.25 122
18517.54 119
18518.82 127
18520.10 135
18521.39 118
18522.67 124
18523.95 119
18525.24 116
18526.52 135
18527.81 128
18529.09 125
18530.37 120
18531.66 123
18532.94 128
18534.23 112
18535.51 122
18536.79 138
18538.08 141
18539.36 119
18540.65 105
18541.93 128
18543.22 105
18544.50 144
18545.79 119
18547.07 128
18548.36 115
18549.64 107
18550.92 120
18552.21 134
18553.49 129
18554.78 123
18556.06 136
18557.35 136
18558.63 129
18559.92 123
18561.20 118
18562.49 134
18563.77 129
18565.06 132
18566.35 107
18567.63 128
18568.92 130
18570.20 109
18571.49 132
18572.77 115
18574.06 115
18575.34 117
18576.63 116
18577.92 105
18579.20 106
18580.49 122
18581.77 131
18583.06 135
18584.34 129
18585.63 148
18586.92 131
18588.20 135
18589.49 127
18590.77 119
18592.06 138
18593.35 125
18594.63 140
18595.92 128
18597.21 133
18598.49 114
18599.78 126
18601.07 110
18602.35 121
18603.64 130
18604.93 141
18606.21 125
18607.50 128
18608.79 133
18610.07 131
18611.36 114
18612.65 126
18613.93 130
18615.22 112
18616.51 106
18617.79 133
18619.08 123
18620.37 121
18621.66 120
18622.94 117
18624.23 121
18625.52 112
18626.80 123
18628.09 129
18629.38 129
18630.67 121
18631.95 102
18633.24 126
18634.53 112
18635.82 128
18637.11 134
18638.39 125
18639.68 107
18640.97 118
18642.26 122
18643.54 129
18644.83 129
18646.12 113
18647.41 116
18648.70 120
18649.99 121
18651.27 133
18652.56 130
18653.85 126
18655.14 123
18656.43 133
18657.72 108
18659.00 105
18660.29 122
18661.58 113
18662.87 114
18664.16 128
18665.45 134
18666.74 129
18668.02 129
18669.31 114
18670.60 119
18671.89 104
18673.18 117
18674.47 115
18675.76 130
18677.05 113
18678.34 123
18679.63 113
18680.92 104
18682.20 107
18683.49 125
18684.78 118
18686.07 116
18687.36 125
18688.65 123
18689.94 123
18691.23 112
18692.52 130
18693.81 124
18695.10 131
18696.39 99
18697.68 128
18698.97 132
18700.26 117
18701.55 116
18702.84 124
18704.13 125
18705.42 128
18706.71 130
18708.00 104
18709.29 120
18710.58 115
18711.87 110
18713.16 122
18714.45 131
18715.74 108
18717.03 112
18718.32 127
18719.61 115
18720.90 116
18722.20 121
18723.49 107
18724.78 117
18726.07 141
18727.36 119
18728.65 110
18729.94 120
18731.23 129
18732.52 110
18733.81 129
18735.10 109
18736.40 131
18737.69 113
18738.98 138
18740.27 113
18741.56 129
18742.85 120
18744.14 119
18745.43 126
18746.73 106
18748.02 129
18749.31 112
18750.60 107
18751.89 114
18753.18 123
18754.48 99
18755.77 130
18757.06 106
18758.35 115
18759.64 126
18760.94 127
18762.23 129
18763.52 111
18764.81 122
18766.10 121
18767.40 117
18768.69 120
18769.98 111
18771.27 110
18772.57 110
18773.86 117
18775.15 113
18776.44 106
18777.74 119
18779.03 90
18780.32 120
18781.61 112
18782.91 106
18784.20 114
18785.49 121
18786.79 114
18788.08 118
18789.37 131
18790.66 125
18791.96 123
18793.25 106
18794.54 132
18795.84 105
18797.13 110
18798.42 106
18799.72 125
18801.01 103
18802.30 108
18803.60 123
18804.89 107
18806.18 122
18807.48 132
18808.77 136
18810.07 150
18811.36 129
18812.65 111
18813.95 116
18815.24 121
18816.53 111
18817.83 106
18819.12 117
18820.42 119
18821.71 125
18823.00 116
18824.30 119
18825.59 118
18826.89 106
18828.18 134
18829.48 121
18830.77 119
18832.07 110
18833.36 131
18834.65 101
18835.95 123
18837.24 101
18838.54 110
18839.83 109
18841.13 126
18842.42 115
18843.72 100
18845.01 125
18846.31 125
18847.60 138
18848.90 113
18850.19 110
18851.49 113
18852.78 137
18854.08 130
18855.37 124
18856.67 112
18857.96 128
18859.26 133
18860.55 108
18861.85 113
18863.15 128
18864.44 118
18865.74 126
18867.03 120
18868.33 112
18869.62 129
18870.92 111
18872.22 133
18873.51 103
18874.81 125
18876.10 124
18877.40 130
18878.70 108
18879.99 120
18881.29 118
18882.58 116
18883.88 129
18885.18 119
18886.47 117
18887.77 108
18889.07 127
18890.36 117
18891.66 102
18892.95 137
18894.25 135
18895.55 96
18896.84 121
18898.14 114
18899.44 106
18900.73 116
18902.03 127
18903.33 136
18904.63 104
18905.92 127
18907.22 132
18908.52 125
18909.81 110
18911.11 131
18912.41 119
18913.71 137
18915.00 111
18916.30 139
18917.60 112
18918.89 104
18920.19 117
18921.49 104
18922.79 118
18924.09 115
18925.38 117
18926.68 104
18927.98 122
18929.28 114
18930.57 118
18931.87 120
18933.17 118
18934.47 107
18935.77 115
18937.06 109
18938.36 106
18939.66 116
18940.96 120
18942.26 110
18943.55 118
18944.85 127
18946.15 128
18947.45 118
18948.75 113
18950.05 140
18951.35 134
18952.64 116
18953.94 108
18955.24 115
18956.54 117
18957.84 113
18959.14 132
18960.44 125
18961.74 116
18963.03 125
18964.33 126
18965.63 128
18966.93 124
18968.23 112
18969.53 124
18970.83 115
18972.13 105
18973.43 105
18974.73 112
18976.03 103
18977.33 111
18978.62 105
18979.92 109
18981.22 125
18982.52 118
18983.82 122
18985.12 105
18986.42 107
18987.72 132
18989.02 128
18990.32 108
18991.62 121
18992.92 127
18994.22 122
18995.52 105
18996.82 113
18998.12 118
18999.42 106
19000.72 125
19002.02 130
19003.32 139
19004.62 126
19005.92 111
19007.22 110
19008.53 135
19009.83 118
19011.13 100
19012.43 100
19013.73 138
19015.03 115
19016.33 128
19017.63 117
19018.93 121
19020.23 110
19021.53 132
19022.83 120
19024.13 90
19025.44 111
19026.74 115
19028.04 128
19029.34 125
19030.64 120
19031.94 105
19033.24 121
19034.54 123
19035.85 99
19037.15 126
19038.45 104
19039.75 111
19041.05 121
19042.35 107
19043.66 119
19044.96 130
19046.26 120
19047.56 112
19048.86 114
19050.16 118
19051.47 103
19052.77 129
19054.07 99
19055.37 113
19056.67 125
19057.98 121
19059.28 118
19060.58 124
19061.88 130
19063.19 109
19064.49 104
19065.79 120
19067.09 105
19068.40 118
19069.70 121
19071.00 109
19072.30 121
19073.61 109
19074.91 119
19076.21 132
19077.52 110
19078.82 112
19080.12 138
19081.42 128
19082.73 125
19084.03 99
19085.33 112
19086.64 119
19087.94 118
19089.24 115
19090.55 122
19091.85 120
19093.15 110
19094.46 109
19095.76 109
19097.06 113
19098.37 105
19099.67 126
19100.97 110
19102.28 99
19103.58 94
19104.89 119
19106.19 124
19107.49 124
19108.80 102
19110.10 111
19111.40 113
19112.71 130
19114.01 120
19115.32 120
19116.62 107
19117.93 115
19119.23 133
19120.53 113
19121.84 118
19123.14 115
19124.45 114
19125.75 137
19127.06 138
19128.36 100
19129.67 107
19130.97 123
19132.28 137
19133.58 126
19134.88 107
19136.19 132
19137.49 107
19138.80 99
19140.10 118
19141.41 118
19142.71 119
19144.02 104
19145.32 104
19146.63 108
19147.94 96
19149.24 114
19150.55 114
19151.85 111
19153.16 112
19154.46 122
19155.77 114
19157.07 101
19158.38 104
19159.68 108
19160.99 113
19162.30 116
19163.60 125
19164.91 107
19166.21 118
19167.52 124
19168.83 116
19170.13 114
19171.44 129
19172.74 124
19174.05 110
19175.36 121
19176.66 105
19177.97 109
19179.27 107
19180.58 130
19181.89 110
19183.19 102
19184.50 109
19185.81 106
19187.11 120
19188.42 109
19189.73 120
19191.03 123
19192.34 107
19193.65 103
19194.95 113
19196.26 89
19197.57 125
19198.87 116
19200.18 111
19201.49 111
19202.80 127
19204.10 122
19205.41 134
19206.72 113
19208.03 121
19209.33 130
19210.64 101
19211.95 118
19213.25 129
19214.56 110
19215.87 109
19217.18 107
19218.49 130
19219.79 109
19221.10 120
19222.41 122
19223.72 115
19225.02 121
19226.33 121
19227.64 110
19228.95 120
19230.26 100
19231.56 125
19232.87 113
19234.18 103
19235.49 104
19236.80 109
19238.11 107
19239.41 123
19240.72 99
19242.03 104
19243.34 119
19244.65 125
19245.96 124
19247.26 112
19248.57 105
19249.88 108
19251.19 124
19252.50 106
19253.81 129
19255.12 112
19256.43 114
19257.74 123
19259.04 128
19260.35 109
19261.66 114
19262.97 111
19264.28 105
19265.59 109
19266.90 103
19268.21 120
19269.52 106
19270.83 113
19272.14 104
19273.45 120
19274.76 110
19276.07 114
19277.38 124
19278.69 107
19279.99 105
19281.30 97
19282.61 119
19283.92 123
19285.23 123
19286.54 129
19287.85 125
19289.16 132
19290.47 119
19291.78 102
19293.09 106
19294.40 103
19295.72 110
19297.03 116
19298.34 114
19299.65 101
19300.96 121
19302.27 117
19303.58 109
19304.89 127
19306.20 116
19307.51 120
19308.82 114
19310.13 107
19311.44 104
19312.75 127
19314.06 117
19315.37 130
19316.69 122
19318.00 108
19319.31 116
19320.62 113
19321.93 136
19323.24 132
19324.55 110
19325.86 117
19327.18 109
19328.49 120
19329.80 126
19331.11 116
19332.42 100
19333.73 105
19335.04 96
19336.36 126
19337.67 111
19338.98 90
19340.29 108
19341.60 116
19342.91 113
19344.23 103
19345.54 105
19346.85 115
19348.16 106
19349.47 114
19350.79 118
19352.10 103
19353.41 95
19354.72 109
19356.04 116
19357.35 100
19358.66 105
19359.97 108
19361.29 112
19362.60 103
19363.91 118
19365.22 108
19366.54 122
19367.85 98
19369.16 103
19370.47 115
19371.79 126
19373.10 121
19374.41 115
19375.73 120
19377.04 113
19378.35 104
19379.67 121
19380.98 109
19382.29 103
19383.60 115
19384.92 134
19386.23 116
19387.54 110
19388.86 116
19390.17 117
19391.49 108
19392.80 95
19394.11 108
19395.43 115
19396.74 121
19398.05 130
19399.37 127
19400.68 111
19402.00 104
19403.31 125
19404.62 113
19405.94 103
19407.25 117
19408.57 119
19409.88 113
19411.19 113
19412.51 104
19413.82 121
19415.14 108
19416.45 115
19417.77 111
19419.08 121
19420.39 111
19421.71 112
19423.02 121
19424.34 111
19425.65 113
19426.97 99
19428.28 93
19429.60 106
19430.91 100
19432.23 106
19433.54 112
19434.86 113
19436.17 101
19437.49 106
19438.80 95
19440.12 113
19441.43 90
19442.75 120
19444.06 111
19445.38 112
19446.69 109
19448.01 115
19449.32 113
19450.64 112
19451.96 102
19453.27 96
19454.59 120
19455.90 101
19457.22 126
19458.53 111
19459.85 104
19461.17 102
19462.48 124
19463.80 114
19465.11 119
19466.43 118
19467.75 116
19469.06 107
19470.38 105
19471.69 102
19473.01 108
19474.33 106
19475.64 130
19476.96 110
19478.28 110
19479.59 129
19480.91 98
19482.23 112
19483.54 87
19484.86 118
19486.18 105
19487.49 116
19488.81 108
19490.13 102
19491.44 114
19492.76 113
19494.08 114
19495.39 109
19496.71 101
19498.03 114
19499.35 120
19500.66 107
19501.98 118
19503.30 103
19504.61 115
19505.93 100
19507.25 111
19508.57 101
19509.88 105
19511.20 121
19512.52 124
19513.84 119
19515.15 114
19516.47 125
19517.79 126
19519.11 128
19520.43 116
19521.74 122
19523.06 126
19524.38 124
19525.70 113
19527.02 94
19528.33 100
19529.65 118
19530.97 118
19532.29 139
19533.61 135
19534.93 103
19536.24 118
19537.56 104
19538.88 105
19540.20 112
19541.52 114
19542.84 111
19544.16 112
19545.47 98
19546.79 119
19548.11 110
19549.43 105
19550.75 102
19552.07 106
19553.39 97
19554.71 89
19556.03 106
19557.34 114
19558.66 113
19559.98 109
19561.30 120
19562.62 110
19563.94 110
19565.26 107
19566.58 112
19567.90 113
19569.22 96
19570.54 96
19571.86 100
19573.18 126
19574.50 97
19575.82 109
19577.14 123
19578.46 109
19579.78 97
19581.10 108
19582.42 120
19583.74 130
19585.06 123
19586.38 121
19587.70 112
19589.02 117
19590.34 110
19591.66 115
19592.98 108
19594.30 107
19595.62 104
19596.94 110
19598.26 110
19599.58 99
19600.90 110
19602.22 97
19603.54 107
19604.86 91
19606.18 108
19607.50 112
19608.82 104
19610.15 108
19611.47 115
19612.79 100
19614.11 99
19615.43 106
19616.75 93
19618.07 114
19619.39 100
19620.71 99
19622.04 97
19623.36 117
19624.68 101
19626.00 121
19627.32 98
19628.64 122
19629.96 125
19631.29 104
19632.61 111
19633.93 131
19635.25 127
19636.57 100
19637.89 128
19639.22 112
19640.54 115
19641.86 100
19643.18 140
19644.50 121
19645.83 125
19647.15 106
19648.47 116
19649.79 111
19651.12 124
19652.44 96
19653.76 95
19655.08 103
19656.40 110
19657.73 123
19659.05 96
19660.37 109
19661.70 112
19663.02 118
19664.34 123
19665.66 119
19666.99 110
19668.31 121
19669.63 111
19670.95 109
19672.28 111
19673.60 116
19674.92 110
19676.25 108
19677.57 123
19678.89 109
19680.22 108
19681.54 96
19682.86 119
19684.19 99
19685.51 94
19686.83 104
19688.16 124
19689.48 106
19690.80 110
19692.13 94
19693.45 119
19694.78 101
19696.10 118
19697.42 101
19698.75 105
19700.07 114
19701.39 103
19702.72 110
19704.04 113
19705.37 109
19706.69 108
19708.02 103
19709.34 100
19710.66 119
19711.99 113
19713.31 133
19714.64 95
19715.96 94
19717.29 111
19718.61 109
19719.93 111
19721.26 107
19722.58 106
19723.91 105
19725.23 130
19726.56 119
19727.88 108
19729.21 108
19730.53 99
19731.86 106
19733.18 101
19734.51 104
19735.83 105
19737.16 125
19738.48 120
19739.81 112
19741.13 103
19742.46 97
19743.78 127
19745.11 134
19746.44 111
19747.76 118
19749.09 95
19750.41 122
19751.74 103
19753.06 111
19754.39 101
19755.72 114
19757.04 122
19758.37 115
19759.69 105
19761.02 97
19762.34 102
19763.67 115
19765.00 117
19766.32 115
19767.65 116
19768.98 111
19770.30 116
19771.63 97
19772.95 113
19774.28 92
19775.61 133
19776.93 113
19778.26 104
19779.59 119
19780.91 106
19782.24 109
19783.57 99
19784.89 103
19786.22 110
19787.55 124
19788.87 100
19790.20 108
19791.53 93
19792.86 116
19794.18 112
19795.51 112
19796.84 113
19798.16 117
19799.49 110
19800.82 106
19802.15 128
19803.47 114
19804.80 125
19806.13 104
19807.46 105
19808.78 123
19810.11 118
19811.44 98
19812.77 101
19814.09 122
19815.42 120
19816.75 118
19818.08 110
19819.41 110
19820.73 103
19822.06 129
19823.39 114
19824.72 109
19826.05 116
19827.37 111
19828.70 103
19830.03 100
19831.36 104
19832.69 112
19834.02 114
19835.34 118
19836.67 124
19838.00 107
19839.33 112
19840.66 113
19841.99 132
19843.32 104
19844.64 100
19845.97 106
19847.30 125
19848.63 110
19849.96 108
19851.29 92
19852.62 118
19853.95 100
19855.28 124
19856.60 96
19857.93 105
19859.26 115
19860.59 106
19861.92 122
19863.25 106
19864.58 116
19865.91 89
19867.24 117
19868.57 105
19869.90 115
19871.23 100
19872.56 111
19873.89 124
19875.22 121
19876.55 109
19877.88 117
19879.21 103
19880.54 110
19881.87 110
19883.20 120
19884.53 117
19885.86 103
19887.19 107
19888.52 116
19889.85 98
19891.18 94
19892.51 117
19893.84 104
19895.17 116
19896.50 111
19897.83 114
19899.16 114
19900.49 109
19901.82 125
19903.15 113
19904.48 105
19905.81 108
19907.15 113
19908.48 114
19909.81 118
19911.14 118
19912.47 129
19913.80 98
19915.13 96
19916.46 106
19917.79 117
19919.13 101
19920.46 111
19921.79 111
19923.12 103
19924.45 110
19925.78 101
19927.11 109
19928.45 99
19929.78 114
19931.11 115
19932.44 97
19933.77 106
19935.10 136
19936.44 115
19937.77 110
19939.10 103
19940.43 116
19941.76 130
19943.10 92
19944.43 117
19945.76 92
19947.09 105
19948.42 115
19949.76 121
19951.09 108
19952.42 91
19953.75 105
19955.09 123
19956.42 91
19957.75 124
19959.08 108
19960.42 105
19961.75 106
19963.08 104
19964.41 109
19965.75 93
19967.08 110
19968.41 87
19969.75 107
19971.08 105
19972.41 123
19973.74 122
19975.08 111
19976.41 119
19977.74 111
19979.08 107
19980.41 110
19981.74 106
19983.08 111
19984.41 116
19985.74 140
19987.08 115
19988.41 103
19989.75 114
19991.08 118
19992.41 108
19993.75 91
19995.08 90
19996.41 107
19997.75 114
19999.08 109
20000.42 109
20001.75 121
20003.08 123
20004.42 130
20005.75 97
20007.09 104
20008.42 97
20009.75 99
20011.09 118
20012.42 114
20013.76 111
20015.09 118
20016.43 114
20017.76 105
20019.10 105
20020.43 125
20021.76 121
20023.10 112
20024.43 91
20025.77 105
20027.10 108
20028.44 86
20029.77 109
20031.11 111
20032.44 108
20033.78 103
20035.11 104
20036.45 111
20037.78 105
20039.12 112
20040.46 108
20041.79 98
20043.13 94
20044.46 125
20045.80 113
20047.13 123
20048.47 98
20049.80 100
20051.14 101
20052.47 113
20053.81 102
20055.15 91
20056.48 122
20057.82 116
20059.15 115
20060.49 114
20061.83 112
20063.16 101
20064.50 103
20065.83 104
20067.17 97
20068.51 94
20069.84 102
20071.18 109
20072.52 106
20073.85 96
20075.19 121
20076.52 115
20077.86 99
20079.20 105
20080.53 109
20081.87 109
20083.21 112
20084.54 109
20085.88 103
20087.22 104
20088.56 105
20089.89 110
20091.23 107
20092.57 91
20093.90 87
20095.24 134
20096.58 113
20097.91 96
20099.25 113
20100.59 108
20101.93 122
20103.26 102
20104.60 106
20105.94 115
20107.28 93
20108.61 106
20109.95 112
20111.29 104
20112.63 99
20113.96 99
20115.30 111
20116.64 112
20117.98 122
20119.32 115
20120.65 128
20121.99 119
20123.33 113
20124.67 103
20126.01 96
