# Supplementary material for: MALDI-TOF MS typing enables the classification of brewing yeasts of the genus Saccharomyces to major beer styles
Source: PLoS One. 2017 Aug 9;12(8):e0181694. doi: 10.1371/journal.pone.0181694 (PMC5549903; doi:10.1371/journal.pone.0181694)
Supplement: S17 File — The directory includes 90 raw files and was zipped to “.zip”; the folder has three strains with 30 spectra per strain; S1 Text explains the raw files with an example and Table 1 represents the yeast strains used within the experiment. (ZIP) [file pone.0181694.s020.zip › 49-51/30813-PIBA124-Lag-Lag-Lag-YPG-18h-E-E_2016-10-04_3_0_C7_1.dat]

1998.43 2800
1998.85 2860
1999.27 2722
1999.69 2769
2000.11 2821
2000.54 2700
2000.96 2687
2001.38 2578
2001.80 2566
2002.23 2500
2002.65 2570
2003.07 2678
2003.49 2680
2003.92 2625
2004.34 2653
2004.76 2700
2005.18 2741
2005.61 2635
2006.03 2867
2006.45 2876
2006.87 2726
2007.30 2586
2007.72 2750
2008.14 2637
2008.57 2688
2008.99 2686
2009.41 2550
2009.84 2566
2010.26 2609
2010.68 2538
2011.11 2537
2011.53 2552
2011.95 2437
2012.38 2510
2012.80 2543
2013.22 2679
2013.65 2627
2014.07 2694
2014.49 2744
2014.92 2733
2015.34 2789
2015.77 2828
2016.19 2902
2016.61 2992
2017.04 2963
2017.46 3005
2017.89 3101
2018.31 2885
2018.73 2982
2019.16 2892
2019.58 2997
2020.01 2859
2020.43 2744
2020.85 2838
2021.28 2795
2021.70 2664
2022.13 2607
2022.55 2616
2022.98 2501
2023.40 2471
2023.83 2527
2024.25 2585
2024.68 2568
2025.10 2645
2025.53 2561
2025.95 2657
2026.38 2650
2026.80 2784
2027.23 2861
2027.65 2739
2028.08 2771
2028.50 2609
2028.93 2716
2029.35 2831
2029.78 2759
2030.20 2734
2030.63 2750
2031.05 2893
2031.48 2892
2031.90 2848
2032.33 2764
2032.75 2709
2033.18 2819
2033.61 2855
2034.03 2738
2034.46 2677
2034.88 2666
2035.31 2705
2035.74 2703
2036.16 2786
2036.59 2871
2037.01 2883
2037.44 3001
2037.87 2854
2038.29 2810
2038.72 2728
2039.14 2765
2039.57 2827
2040.00 2715
2040.42 2775
2040.85 2660
2041.28 2557
2041.70 2599
2042.13 2647
2042.56 2558
2042.98 2418
2043.41 2539
2043.84 2632
2044.26 2670
2044.69 2540
2045.12 2592
2045.54 2536
2045.97 2539
2046.40 2607
2046.82 2688
2047.25 2534
2047.68 2641
2048.11 2568
2048.53 2483
2048.96 2550
2049.39 2547
2049.82 2468
2050.24 2474
2050.67 2276
2051.10 2389
2051.53 2435
2051.95 2456
2052.38 2526
2052.81 2437
2053.24 2529
2053.66 2660
2054.09 2732
2054.52 2654
2054.95 2764
2055.38 2786
2055.80 2782
2056.23 2809
2056.66 2774
2057.09 2742
2057.52 2722
2057.94 2722
2058.37 2622
2058.80 2558
2059.23 2644
2059.66 2597
2060.09 2526
2060.51 2491
2060.94 2459
2061.37 2605
2061.80 2570
2062.23 2540
2062.66 2644
2063.09 2676
2063.52 2700
2063.94 2662
2064.37 2952
2064.80 2826
2065.23 2847
2065.66 2787
2066.09 2656
2066.52 2611
2066.95 2628
2067.38 2573
2067.81 2513
2068.24 2378
2068.66 2555
2069.09 2595
2069.52 2512
2069.95 2536
2070.38 2593
2070.81 2610
2071.24 2515
2071.67 2667
2072.10 2735
2072.53 2772
2072.96 2778
2073.39 2801
2073.82 2859
2074.25 2892
2074.68 2969
2075.11 2857
2075.54 2904
2075.97 2987
2076.40 2954
2076.83 2863
2077.26 2951
2077.69 2911
2078.12 2838
2078.55 2730
2078.98 2792
2079.41 2796
2079.84 2714
2080.27 2665
2080.70 2727
2081.14 2668
2081.57 2645
2082.00 2615
2082.43 2658
2082.86 2629
2083.29 2647
2083.72 2557
2084.15 2678
2084.58 2612
2085.01 2582
2085.44 2667
2085.88 2459
2086.31 2392
2086.74 2309
2087.17 2348
2087.60 2425
2088.03 2480
2088.46 2586
2088.89 2498
2089.33 2477
2089.76 2482
2090.19 2521
2090.62 2488
2091.05 2513
2091.48 2523
2091.92 2586
2092.35 2532
2092.78 2638
2093.21 2683
2093.64 2607
2094.07 2549
2094.51 2467
2094.94 2499
2095.37 2564
2095.80 2589
2096.24 2427
2096.67 2384
2097.10 2326
2097.53 2321
2097.96 2353
2098.40 2407
2098.83 2374
2099.26 2272
2099.69 2327
2100.13 2402
2100.56 2462
2100.99 2480
2101.43 2389
2101.86 2421
2102.29 2515
2102.72 2396
2103.16 2518
2103.59 2601
2104.02 2543
2104.46 2532
2104.89 2533
2105.32 2441
2105.76 2578
2106.19 2592
2106.62 2538
2107.05 2463
2107.49 2574
2107.92 2534
2108.36 2554
2108.79 2545
2109.22 2531
2109.66 2566
2110.09 2507
2110.52 2555
2110.96 2545
2111.39 2442
2111.82 2559
2112.26 2473
2112.69 2326
2113.13 2421
2113.56 2466
2113.99 2315
2114.43 2373
2114.86 2366
2115.30 2250
2115.73 2285
2116.16 2349
2116.60 2428
2117.03 2462
2117.47 2461
2117.90 2518
2118.34 2488
2118.77 2466
2119.21 2505
2119.64 2579
2120.07 2636
2120.51 2678
2120.94 2605
2121.38 2623
2121.81 2608
2122.25 2706
2122.68 2670
2123.12 2711
2123.55 2735
2123.99 2668
2124.42 2745
2124.86 2826
2125.29 2672
2125.73 2495
2126.16 2489
2126.60 2553
2127.04 2566
2127.47 2477
2127.91 2539
2128.34 2610
2128.78 2556
2129.21 2628
2129.65 2586
2130.08 2626
2130.52 2564
2130.96 2593
2131.39 2616
2131.83 2660
2132.26 2588
2132.70 2498
2133.14 2547
2133.57 2584
2134.01 2533
2134.44 2644
2134.88 2616
2135.32 2671
2135.75 2748
2136.19 2599
2136.62 2716
2137.06 2577
2137.50 2640
2137.93 2707
2138.37 2726
2138.81 2469
2139.24 2355
2139.68 2514
2140.12 2461
2140.55 2389
2140.99 2322
2141.43 2425
2141.86 2378
2142.30 2282
2142.74 2450
2143.18 2494
2143.61 2465
2144.05 2337
2144.49 2406
2144.92 2335
2145.36 2472
2145.80 2546
2146.24 2591
2146.67 2583
2147.11 2687
2147.55 2789
2147.99 2773
2148.42 2785
2148.86 2839
2149.30 2807
2149.74 2759
2150.17 2696
2150.61 2684
2151.05 2688
2151.49 2814
2151.92 2671
2152.36 2676
2152.80 2640
2153.24 2682
2153.68 2626
2154.11 2630
2154.55 2588
2154.99 2560
2155.43 2582
2155.87 2746
2156.31 2679
2156.74 2654
2157.18 2643
2157.62 2616
2158.06 2592
2158.50 2585
2158.94 2631
2159.38 2677
2159.81 2643
2160.25 2511
2160.69 2559
2161.13 2576
2161.57 2558
2162.01 2491
2162.45 2497
2162.89 2563
2163.33 2626
2163.76 2761
2164.20 2733
2164.64 2681
2165.08 2749
2165.52 2661
2165.96 2592
2166.40 2575
2166.84 2559
2167.28 2571
2167.72 2564
2168.16 2660
2168.60 2570
2169.04 2608
2169.48 2653
2169.92 2644
2170.36 2576
2170.80 2551
2171.24 2569
2171.68 2611
2172.12 2688
2172.56 2644
2173.00 2630
2173.44 2707
2173.88 2714
2174.32 2784
2174.76 2913
2175.20 2964
2175.64 2905
2176.08 2798
2176.52 2937
2176.96 2940
2177.40 2959
2177.84 3015
2178.28 2920
2178.72 2904
2179.16 2729
2179.60 2605
2180.04 2471
2180.48 2494
2180.92 2512
2181.37 2407
2181.81 2468
2182.25 2425
2182.69 2512
2183.13 2514
2183.57 2424
2184.01 2507
2184.45 2447
2184.89 2492
2185.34 2710
2185.78 2732
2186.22 2685
2186.66 2685
2187.10 2766
2187.54 2739
2187.98 2885
2188.43 2798
2188.87 2833
2189.31 2811
2189.75 2780
2190.19 2774
2190.63 2733
2191.08 2788
2191.52 2738
2191.96 2717
2192.40 2875
2192.84 3098
2193.29 3022
2193.73 3079
2194.17 2965
2194.61 3155
2195.05 3106
2195.50 3130
2195.94 3047
2196.38 2903
2196.82 2908
2197.27 2767
2197.71 2810
2198.15 2815
2198.59 2861
2199.04 2867
2199.48 2772
2199.92 2877
2200.37 2826
2200.81 2875
2201.25 2953
2201.69 3020
2202.14 2924
2202.58 2939
2203.02 3076
2203.47 3127
2203.91 2941
2204.35 2968
2204.80 2906
2205.24 2823
2205.68 2860
2206.13 2796
2206.57 2826
2207.01 2859
2207.46 2890
2207.90 2885
2208.34 2874
2208.79 2808
2209.23 2765
2209.67 2738
2210.12 2723
2210.56 2716
2211.01 2771
2211.45 2681
2211.89 2762
2212.34 2703
2212.78 2589
2213.23 2601
2213.67 2672
2214.11 2585
2214.56 2586
2215.00 2466
2215.45 2487
2215.89 2452
2216.34 2544
2216.78 2482
2217.22 2647
2217.67 2548
2218.11 2491
2218.56 2540
2219.00 2649
2219.45 2645
2219.89 2657
2220.34 2796
2220.78 2879
2221.23 2964
2221.67 2813
2222.12 2989
2222.56 2998
2223.01 3006
2223.45 2995
2223.90 2986
2224.34 2996
2224.79 2948
2225.23 3070
2225.68 3020
2226.12 3021
2226.57 2958
2227.01 3045
2227.46 3015
2227.91 3122
2228.35 3046
2228.80 3065
2229.24 3169
2229.69 3208
2230.13 3227
2230.58 3347
2231.03 3491
2231.47 3744
2231.92 3835
2232.36 3698
2232.81 3703
2233.26 3729
2233.70 3754
2234.15 3485
2234.59 3486
2235.04 3446
2235.49 3425
2235.93 3447
2236.38 3513
2236.83 3457
2237.27 3422
2237.72 3477
2238.17 3235
2238.61 3063
2239.06 3215
2239.51 3052
2239.95 2950
2240.40 2865
2240.85 2717
2241.29 2717
2241.74 2637
2242.19 2515
2242.63 2532
2243.08 2432
2243.53 2454
2243.98 2460
2244.42 2359
2244.87 2348
2245.32 2434
2245.76 2437
2246.21 2504
2246.66 2539
2247.11 2589
2247.55 2578
2248.00 2623
2248.45 2578
2248.90 2682
2249.35 2754
2249.79 2726
2250.24 2780
2250.69 2826
2251.14 2952
2251.58 2965
2252.03 2874
2252.48 2766
2252.93 2701
2253.38 2616
2253.82 2608
2254.27 2738
2254.72 2635
2255.17 2548
2255.62 2461
2256.07 2400
2256.51 2362
2256.96 2309
2257.41 2321
2257.86 2332
2258.31 2396
2258.76 2438
2259.21 2473
2259.65 2521
2260.10 2508
2260.55 2555
2261.00 2602
2261.45 2585
2261.90 2565
2262.35 2702
2262.80 2645
2263.25 2584
2263.69 2593
2264.14 2596
2264.59 2611
2265.04 2586
2265.49 2638
2265.94 2716
2266.39 2766
2266.84 2889
2267.29 2944
2267.74 3044
2268.19 3095
2268.64 3230
2269.09 3263
2269.54 3302
2269.99 3242
2270.44 3203
2270.89 3204
2271.34 3055
2271.79 2890
2272.24 2919
2272.69 2914
2273.14 2873
2273.59 2774
2274.04 2879
2274.49 2972
2274.94 3055
2275.39 3043
2275.84 2969
2276.29 2899
2276.74 2917
2277.19 2836
2277.64 2813
2278.09 2716
2278.54 2661
2278.99 2636
2279.44 2572
2279.89 2557
2280.34 2611
2280.79 2646
2281.25 2579
2281.70 2727
2282.15 2729
2282.60 2620
2283.05 2666
2283.50 2537
2283.95 2594
2284.40 2545
2284.85 2619
2285.31 2524
2285.76 2558
2286.21 2637
2286.66 2741
2287.11 2765
2287.56 2920
2288.01 3043
2288.47 3121
2288.92 3273
2289.37 3336
2289.82 3482
2290.27 3425
2290.72 3351
2291.18 3255
2291.63 3441
2292.08 3588
2292.53 3504
2292.98 3557
2293.44 3548
2293.89 3226
2294.34 3223
2294.79 3384
2295.24 3161
2295.70 3052
2296.15 2905
2296.60 2741
2297.05 2790
2297.51 2670
2297.96 2657
2298.41 2535
2298.86 2566
2299.32 2564
2299.77 2412
2300.22 2361
2300.67 2421
2301.13 2440
2301.58 2405
2302.03 2429
2302.49 2381
2302.94 2437
2303.39 2433
2303.85 2448
2304.30 2422
2304.75 2477
2305.20 2552
2305.66 2593
2306.11 2731
2306.56 2781
2307.02 2896
2307.47 2979
2307.93 3101
2308.38 3236
2308.83 3208
2309.29 3173
2309.74 3120
2310.19 3072
2310.65 2952
2311.10 2846
2311.55 2887
2312.01 2777
2312.46 2715
2312.92 2736
2313.37 2744
2313.82 2747
2314.28 2767
2314.73 2898
2315.19 2771
2315.64 2691
2316.10 2781
2316.55 2787
2317.00 2822
2317.46 2908
2317.91 2894
2318.37 2843
2318.82 2884
2319.28 2720
2319.73 2752
2320.19 2880
2320.64 2849
2321.10 2778
2321.55 2764
2322.01 2930
2322.46 3064
2322.92 3161
2323.37 3281
2323.83 3248
2324.28 3471
2324.74 3382
2325.19 3147
2325.65 3097
2326.10 3022
2326.56 2822
2327.01 2722
2327.47 2713
2327.92 2650
2328.38 2582
2328.83 2624
2329.29 2564
2329.74 2760
2330.20 2667
2330.66 2677
2331.11 2543
2331.57 2592
2332.02 2663
2332.48 2740
2332.94 2616
2333.39 2692
2333.85 2658
2334.30 2728
2334.76 2603
2335.22 2621
2335.67 2781
2336.13 2697
2336.58 2654
2337.04 2641
2337.50 2543
2337.95 2628
2338.41 2551
2338.87 2532
2339.32 2603
2339.78 2557
2340.24 2702
2340.69 2640
2341.15 2614
2341.61 2573
2342.06 2711
2342.52 2815
2342.98 2739
2343.43 2757
2343.89 2811
2344.35 2775
2344.81 2854
2345.26 3000
2345.72 2920
2346.18 2965
2346.63 2958
2347.09 2925
2347.55 2787
2348.01 2977
2348.46 2949
2348.92 2804
2349.38 2688
2349.84 2656
2350.29 2671
2350.75 2690
2351.21 2657
2351.67 2676
2352.13 2575
2352.58 2670
2353.04 2582
2353.50 2543
2353.96 2573
2354.41 2561
2354.87 2492
2355.33 2513
2355.79 2637
2356.25 2564
2356.71 2664
2357.16 2687
2357.62 2705
2358.08 2875
2358.54 2928
2359.00 2978
2359.46 2965
2359.91 3112
2360.37 3139
2360.83 3020
2361.29 3120
2361.75 3103
2362.21 3047
2362.67 2995
2363.13 3031
2363.58 3068
2364.04 3190
2364.50 3144
2364.96 3191
2365.42 3049
2365.88 3255
2366.34 3154
2366.80 3107
2367.26 2814
2367.72 2760
2368.18 2784
2368.64 2777
2369.10 2589
2369.55 2646
2370.01 2543
2370.47 2531
2370.93 2608
2371.39 2460
2371.85 2409
2372.31 2462
2372.77 2436
2373.23 2481
2373.69 2430
2374.15 2389
2374.61 2440
2375.07 2446
2375.53 2484
2375.99 2492
2376.45 2459
2376.91 2431
2377.37 2507
2377.83 2444
2378.29 2498
2378.75 2524
2379.21 2450
2379.68 2465
2380.14 2470
2380.60 2502
2381.06 2598
2381.52 2523
2381.98 2570
2382.44 2585
2382.90 2620
2383.36 2547
2383.82 2566
2384.28 2517
2384.74 2535
2385.20 2562
2385.67 2639
2386.13 2551
2386.59 2493
2387.05 2523
2387.51 2621
2387.97 2542
2388.43 2495
2388.89 2558
2389.36 2629
2389.82 2683
2390.28 2657
2390.74 2758
2391.20 2704
2391.66 2516
2392.13 2476
2392.59 2550
2393.05 2528
2393.51 2456
2393.97 2365
2394.43 2475
2394.90 2587
2395.36 2534
2395.82 2578
2396.28 2642
2396.74 2712
2397.21 2696
2397.67 2632
2398.13 2583
2398.59 2623
2399.06 2564
2399.52 2370
2399.98 2381
2400.44 2372
2400.91 2322
2401.37 2230
2401.83 2316
2402.29 2335
2402.76 2338
2403.22 2330
2403.68 2342
2404.14 2450
2404.61 2469
2405.07 2402
2405.53 2489
2406.00 2485
2406.46 2524
2406.92 2500
2407.39 2447
2407.85 2490
2408.31 2443
2408.78 2396
2409.24 2457
2409.70 2486
2410.17 2382
2410.63 2391
2411.09 2343
2411.56 2311
2412.02 2341
2412.48 2239
2412.95 2384
2413.41 2434
2413.87 2486
2414.34 2654
2414.80 2655
2415.27 2808
2415.73 2879
2416.19 2903
2416.66 2971
2417.12 2932
2417.59 2987
2418.05 2899
2418.51 2965
2418.98 3005
2419.44 2903
2419.91 2873
2420.37 2801
2420.84 2846
2421.30 2797
2421.77 2769
2422.23 2843
2422.69 2806
2423.16 2699
2423.62 2671
2424.09 2648
2424.55 2698
2425.02 2553
2425.48 2455
2425.95 2414
2426.41 2404
2426.88 2378
2427.34 2274
2427.81 2325
2428.27 2450
2428.74 2379
2429.20 2243
2429.67 2244
2430.13 2355
2430.60 2420
2431.07 2364
2431.53 2436
2432.00 2494
2432.46 2460
2432.93 2433
2433.39 2468
2433.86 2497
2434.32 2555
2434.79 2563
2435.26 2578
2435.72 2667
2436.19 2872
2436.65 2801
2437.12 2908
2437.59 3103
2438.05 3099
2438.52 3036
2438.98 3202
2439.45 3123
2439.92 3197
2440.38 3134
2440.85 3017
2441.32 2864
2441.78 2829
2442.25 2771
2442.72 2703
2443.18 2551
2443.65 2643
2444.12 2616
2444.58 2547
2445.05 2521
2445.52 2561
2445.98 2523
2446.45 2517
2446.92 2481
2447.38 2453
2447.85 2507
2448.32 2534
2448.78 2449
2449.25 2426
2449.72 2515
2450.19 2423
2450.65 2371
2451.12 2405
2451.59 2363
2452.06 2361
2452.52 2289
2452.99 2226
2453.46 2229
2453.93 2274
2454.39 2244
2454.86 2290
2455.33 2445
2455.80 2474
2456.26 2418
2456.73 2433
2457.20 2253
2457.67 2215
2458.14 2312
2458.60 2264
2459.07 2316
2459.54 2365
2460.01 2367
2460.48 2302
2460.95 2387
2461.41 2333
2461.88 2335
2462.35 2272
2462.82 2393
2463.29 2510
2463.76 2455
2464.22 2393
2464.69 2421
2465.16 2456
2465.63 2498
2466.10 2435
2466.57 2594
2467.04 2562
2467.51 2519
2467.97 2432
2468.44 2367
2468.91 2354
2469.38 2398
2469.85 2348
2470.32 2325
2470.79 2388
2471.26 2396
2471.73 2278
2472.20 2270
2472.67 2280
2473.14 2279
2473.61 2257
2474.07 2238
2474.54 2430
2475.01 2366
2475.48 2349
2475.95 2393
2476.42 2421
2476.89 2539
2477.36 2576
2477.83 2485
2478.30 2487
2478.77 2566
2479.24 2523
2479.71 2592
2480.18 2453
2480.65 2421
2481.12 2413
2481.59 2448
2482.06 2367
2482.53 2288
2483.00 2367
2483.47 2385
2483.95 2330
2484.42 2353
2484.89 2325
2485.36 2509
2485.83 2588
2486.30 2560
2486.77 2479
2487.24 2506
2487.71 2438
2488.18 2434
2488.65 2395
2489.12 2377
2489.59 2331
2490.07 2331
2490.54 2372
2491.01 2446
2491.48 2342
2491.95 2406
2492.42 2599
2492.89 2517
2493.36 2522
2493.84 2635
2494.31 2540
2494.78 2527
2495.25 2484
2495.72 2401
2496.19 2432
2496.66 2311
2497.14 2345
2497.61 2322
2498.08 2217
2498.55 2182
2499.02 2214
2499.50 2127
2499.97 2261
2500.44 2265
2500.91 2253
2501.38 2224
2501.86 2321
2502.33 2300
2502.80 2392
2503.27 2363
2503.74 2225
2504.22 2282
2504.69 2410
2505.16 2378
2505.63 2454
2506.11 2424
2506.58 2504
2507.05 2504
2507.52 2587
2508.00 2598
2508.47 2578
2508.94 2645
2509.42 2493
2509.89 2479
2510.36 2537
2510.83 2508
2511.31 2503
2511.78 2497
2512.25 2521
2512.73 2442
2513.20 2439
2513.67 2448
2514.15 2493
2514.62 2460
2515.09 2368
2515.57 2333
2516.04 2435
2516.51 2366
2516.99 2360
2517.46 2457
2517.94 2429
2518.41 2457
2518.88 2601
2519.36 2491
2519.83 2595
2520.30 2529
2520.78 2468
2521.25 2421
2521.73 2446
2522.20 2382
2522.67 2346
2523.15 2374
2523.62 2307
2524.10 2367
2524.57 2292
2525.05 2358
2525.52 2415
2525.99 2287
2526.47 2336
2526.94 2362
2527.42 2370
2527.89 2300
2528.37 2311
2528.84 2502
2529.32 2470
2529.79 2382
2530.27 2405
2530.74 2480
2531.22 2501
2531.69 2485
2532.17 2427
2532.64 2376
2533.12 2339
2533.59 2493
2534.07 2441
2534.54 2351
2535.02 2400
2535.49 2386
2535.97 2422
2536.44 2345
2536.92 2338
2537.39 2332
2537.87 2418
2538.34 2482
2538.82 2451
2539.30 2381
2539.77 2404
2540.25 2390
2540.72 2277
2541.20 2427
2541.68 2338
2542.15 2373
2542.63 2413
2543.10 2387
2543.58 2474
2544.06 2615
2544.53 2603
2545.01 2638
2545.48 2663
2545.96 2861
2546.44 2811
2546.91 2844
2547.39 2794
2547.87 2747
2548.34 2769
2548.82 2712
2549.30 2714
2549.77 2754
2550.25 2767
2550.73 2779
2551.20 2712
2551.68 2688
2552.16 2712
2552.63 2694
2553.11 2645
2553.59 2658
2554.06 2674
2554.54 2665
2555.02 2561
2555.50 2465
2555.97 2469
2556.45 2377
2556.93 2312
2557.40 2359
2557.88 2356
2558.36 2259
2558.84 2237
2559.31 2218
2559.79 2222
2560.27 2183
2560.75 2163
2561.23 2291
2561.70 2211
2562.18 2138
2562.66 2154
2563.14 2183
2563.61 2222
2564.09 2210
2564.57 2226
2565.05 2198
2565.53 2224
2566.00 2209
2566.48 2158
2566.96 2180
2567.44 2203
2567.92 2108
2568.40 2176
2568.87 2254
2569.35 2286
2569.83 2246
2570.31 2258
2570.79 2275
2571.27 2310
2571.75 2266
2572.22 2235
2572.70 2257
2573.18 2225
2573.66 2258
2574.14 2273
2574.62 2262
2575.10 2219
2575.58 2229
2576.06 2271
2576.54 2243
2577.01 2145
2577.49 2139
2577.97 2201
2578.45 2238
2578.93 2279
2579.41 2314
2579.89 2279
2580.37 2271
2580.85 2213
2581.33 2164
2581.81 2131
2582.29 2100
2582.77 2106
2583.25 2097
2583.73 2151
2584.21 2100
2584.69 2219
2585.17 2230
2585.65 2279
2586.13 2225
2586.61 2192
2587.09 2057
2587.57 2162
2588.05 2279
2588.53 2261
2589.01 2286
2589.49 2253
2589.97 2311
2590.45 2225
2590.93 2158
2591.41 2143
2591.89 2102
2592.37 2198
2592.85 2099
2593.33 2130
2593.81 2069
2594.30 2102
2594.78 2116
2595.26 2080
2595.74 2212
2596.22 2100
2596.70 2099
2597.18 2184
2597.66 2135
2598.14 2228
2598.62 2187
2599.11 2255
2599.59 2228
2600.07 2244
2600.55 2278
2601.03 2279
2601.51 2324
2601.99 2448
2602.48 2537
2602.96 2439
2603.44 2384
2603.92 2362
2604.40 2327
2604.88 2356
2605.37 2301
2605.85 2381
2606.33 2418
2606.81 2338
2607.29 2438
2607.78 2434
2608.26 2464
2608.74 2452
2609.22 2378
2609.70 2356
2610.19 2371
2610.67 2327
2611.15 2209
2611.63 2290
2612.12 2291
2612.60 2230
2613.08 2178
2613.56 2142
2614.05 2281
2614.53 2234
2615.01 2193
2615.49 2255
2615.98 2192
2616.46 2200
2616.94 2185
2617.43 2250
2617.91 2340
2618.39 2261
2618.87 2269
2619.36 2265
2619.84 2302
2620.32 2329
2620.81 2387
2621.29 2402
2621.77 2381
2622.26 2381
2622.74 2368
2623.22 2385
2623.71 2281
2624.19 2200
2624.67 2239
2625.16 2252
2625.64 2171
2626.13 2124
2626.61 2132
2627.09 2123
2627.58 2216
2628.06 2123
2628.55 2246
2629.03 2112
2629.51 2180
2630.00 2171
2630.48 2170
2630.97 2228
2631.45 2254
2631.93 2149
2632.42 2169
2632.90 2080
2633.39 2147
2633.87 2124
2634.36 2168
2634.84 2136
2635.33 2000
2635.81 2067
2636.29 2050
2636.78 2067
2637.26 2123
2637.75 2200
2638.23 2222
2638.72 2242
2639.20 2328
2639.69 2279
2640.17 2242
2640.66 2327
2641.14 2233
2641.63 2172
2642.11 2197
2642.60 2307
2643.08 2276
2643.57 2223
2644.05 2128
2644.54 2196
2645.03 2193
2645.51 2237
2646.00 2209
2646.48 2204
2646.97 2244
2647.45 2315
2647.94 2159
2648.43 2227
2648.91 2229
2649.40 2307
2649.88 2260
2650.37 2243
2650.85 2341
2651.34 2214
2651.83 2184
2652.31 2256
2652.80 2197
2653.29 2264
2653.77 2334
2654.26 2347
2654.74 2334
2655.23 2257
2655.72 2352
2656.20 2406
2656.69 2388
2657.18 2360
2657.66 2321
2658.15 2202
2658.64 2188
2659.12 2254
2659.61 2218
2660.10 2117
2660.58 2120
2661.07 2133
2661.56 2119
2662.05 2228
2662.53 2138
2663.02 2242
2663.51 2198
2663.99 2241
2664.48 2257
2664.97 2263
2665.46 2291
2665.94 2239
2666.43 2371
2666.92 2296
2667.41 2332
2667.89 2346
2668.38 2326
2668.87 2214
2669.36 2266
2669.84 2303
2670.33 2397
2670.82 2387
2671.31 2491
2671.80 2555
2672.28 2640
2672.77 2694
2673.26 2628
2673.75 2658
2674.24 2701
2674.72 2620
2675.21 2628
2675.70 2626
2676.19 2640
2676.68 2531
2677.17 2514
2677.65 2477
2678.14 2368
2678.63 2359
2679.12 2377
2679.61 2345
2680.10 2310
2680.59 2351
2681.07 2302
2681.56 2264
2682.05 2291
2682.54 2256
2683.03 2305
2683.52 2337
2684.01 2235
2684.50 2138
2684.99 2139
2685.47 2130
2685.96 2046
2686.45 2145
2686.94 2176
2687.43 2188
2687.92 2178
2688.41 2103
2688.90 2207
2689.39 2220
2689.88 2248
2690.37 2309
2690.86 2287
2691.35 2327
2691.84 2348
2692.33 2357
2692.82 2407
2693.31 2389
2693.80 2466
2694.29 2453
2694.78 2379
2695.27 2481
2695.76 2466
2696.25 2399
2696.74 2402
2697.23 2483
2697.72 2417
2698.21 2495
2698.70 2549
2699.19 2417
2699.68 2351
2700.17 2426
2700.66 2400
2701.15 2511
2701.64 2571
2702.13 2436
2702.62 2336
2703.11 2389
2703.61 2460
2704.10 2391
2704.59 2325
2705.08 2352
2705.57 2412
2706.06 2417
2706.55 2402
2707.04 2211
2707.53 2061
2708.02 2108
2708.52 2198
2709.01 2165
2709.50 2243
2709.99 2169
2710.48 2074
2710.97 2099
2711.46 2160
2711.96 2213
2712.45 2151
2712.94 2148
2713.43 2196
2713.92 2062
2714.41 2116
2714.91 2040
2715.40 2138
2715.89 2169
2716.38 2087
2716.87 2013
2717.37 1994
2717.86 2131
2718.35 2205
2718.84 2124
2719.33 2254
2719.83 2360
2720.32 2296
2720.81 2270
2721.30 2291
2721.80 2398
2722.29 2310
2722.78 2263
2723.27 2313
2723.77 2250
2724.26 2255
2724.75 2174
2725.24 2227
2725.74 2227
2726.23 2201
2726.72 2265
2727.22 2371
2727.71 2375
2728.20 2349
2728.70 2480
2729.19 2342
2729.68 2301
2730.18 2249
2730.67 2357
2731.16 2318
2731.65 2373
2732.15 2519
2732.64 2627
2733.14 2522
2733.63 2572
2734.12 2572
2734.62 2525
2735.11 2539
2735.60 2446
2736.10 2474
2736.59 2485
2737.08 2409
2737.58 2436
2738.07 2432
2738.57 2381
2739.06 2329
2739.55 2297
2740.05 2186
2740.54 2098
2741.04 2000
2741.53 2102
2742.03 2069
2742.52 2008
2743.01 2032
2743.51 2006
2744.00 1991
2744.50 2059
2744.99 2041
2745.49 2017
2745.98 2076
2746.48 2094
2746.97 2102
2747.47 2073
2747.96 2054
2748.46 2105
2748.95 2023
2749.45 2066
2749.94 2055
2750.44 2085
2750.93 2134
2751.43 2179
2751.92 2137
2752.42 2013
2752.91 2154
2753.41 2137
2753.90 2159
2754.40 2257
2754.89 2267
2755.39 2287
2755.88 2282
2756.38 2223
2756.87 2270
2757.37 2180
2757.87 2302
2758.36 2308
2758.86 2212
2759.35 2121
2759.85 2178
2760.35 2220
2760.84 2286
2761.34 2223
2761.83 2264
2762.33 2195
2762.83 2159
2763.32 2249
2763.82 2132
2764.31 2232
2764.81 2241
2765.31 2141
2765.80 2197
2766.30 2165
2766.80 2168
2767.29 2153
2767.79 2154
2768.29 2161
2768.78 2163
2769.28 2065
2769.78 2274
2770.27 2295
2770.77 2247
2771.27 2223
2771.76 2218
2772.26 2183
2772.76 2260
2773.26 2233
2773.75 2219
2774.25 2168
2774.75 2179
2775.24 2196
2775.74 2179
2776.24 2155
2776.74 2149
2777.23 2167
2777.73 2244
2778.23 2205
2778.73 2222
2779.22 2179
2779.72 2237
2780.22 2126
2780.72 2165
2781.21 2281
2781.71 2293
2782.21 2260
2782.71 2212
2783.21 2273
2783.70 2232
2784.20 2273
2784.70 2287
2785.20 2261
2785.70 2166
2786.20 2185
2786.69 2177
2787.19 2222
2787.69 2180
2788.19 2148
2788.69 2188
2789.19 2253
2789.68 2187
2790.18 2148
2790.68 2122
2791.18 2057
2791.68 2203
2792.18 2268
2792.68 2312
2793.18 2263
2793.67 2263
2794.17 2358
2794.67 2463
2795.17 2439
2795.67 2509
2796.17 2531
2796.67 2532
2797.17 2573
2797.67 2600
2798.17 2564
2798.67 2508
2799.17 2487
2799.66 2436
2800.16 2416
2800.66 2334
2801.16 2266
2801.66 2258
2802.16 2281
2802.66 2240
2803.16 2235
2803.66 2255
2804.16 2265
2804.66 2213
2805.16 2259
2805.66 2368
2806.16 2494
2806.66 2476
2807.16 2538
2807.66 2563
2808.16 2533
2808.66 2610
2809.16 2582
2809.66 2495
2810.16 2598
2810.66 2542
2811.16 2572
2811.66 2585
2812.17 2658
2812.67 2537
2813.17 2549
2813.67 2557
2814.17 2566
2814.67 2539
2815.17 2542
2815.67 2644
2816.17 2641
2816.67 2589
2817.17 2721
2817.67 2722
2818.18 2543
2818.68 2387
2819.18 2446
2819.68 2546
2820.18 2510
2820.68 2381
2821.18 2276
2821.68 2271
2822.19 2295
2822.69 2212
2823.19 2219
2823.69 2097
2824.19 2085
2824.69 2057
2825.20 2039
2825.70 2041
2826.20 2074
2826.70 2080
2827.20 2133
2827.70 2059
2828.21 2040
2828.71 2070
2829.21 2052
2829.71 2163
2830.22 2110
2830.72 2164
2831.22 2085
2831.72 2109
2832.22 2092
2832.73 2161
2833.23 2218
2833.73 2271
2834.23 2173
2834.74 2220
2835.24 2146
2835.74 2175
2836.24 2155
2836.75 2113
2837.25 2186
2837.75 2184
2838.26 2188
2838.76 2184
2839.26 2211
2839.76 2190
2840.27 2121
2840.77 2219
2841.27 2067
2841.78 2077
2842.28 2140
2842.78 2092
2843.29 2131
2843.79 2223
2844.29 2234
2844.80 2111
2845.30 2229
2845.80 2232
2846.31 2179
2846.81 2117
2847.32 2186
2847.82 2294
2848.32 2246
2848.83 2225
2849.33 2319
2849.83 2353
2850.34 2290
2850.84 2154
2851.35 2115
2851.85 2136
2852.35 2101
2852.86 2103
2853.36 2128
2853.87 2197
2854.37 2159
2854.88 2209
2855.38 2204
2855.88 2249
2856.39 2328
2856.89 2367
2857.40 2350
2857.90 2380
2858.41 2298
2858.91 2388
2859.42 2310
2859.92 2399
2860.43 2467
2860.93 2391
2861.44 2298
2861.94 2343
2862.45 2373
2862.95 2474
2863.46 2468
2863.96 2387
2864.47 2279
2864.97 2305
2865.48 2325
2865.98 2441
2866.49 2364
2866.99 2270
2867.50 2237
2868.00 2300
2868.51 2228
2869.02 2269
2869.52 2343
2870.03 2428
2870.53 2488
2871.04 2366
2871.54 2241
2872.05 2325
2872.56 2314
2873.06 2259
2873.57 2279
2874.07 2290
2874.58 2137
2875.09 2212
2875.59 2237
2876.10 2249
2876.61 2086
2877.11 2037
2877.62 2058
2878.12 2028
2878.63 2110
2879.14 2118
2879.64 2123
2880.15 2098
2880.66 2250
2881.16 2196
2881.67 2131
2882.18 2268
2882.68 2350
2883.19 2407
2883.70 2341
2884.20 2581
2884.71 2616
2885.22 2607
2885.73 2602
2886.23 2664
2886.74 2785
2887.25 2697
2887.75 2627
2888.26 2585
2888.77 2549
2889.28 2554
2889.78 2650
2890.29 2602
2890.80 2531
2891.31 2471
2891.81 2551
2892.32 2582
2892.83 2657
2893.34 2605
2893.84 2706
2894.35 2519
2894.86 2692
2895.37 2702
2895.88 2600
2896.38 2536
2896.89 2608
2897.40 2570
2897.91 2515
2898.42 2519
2898.92 2376
2899.43 2501
2899.94 2484
2900.45 2494
2900.96 2355
2901.47 2332
2901.98 2452
2902.48 2502
2902.99 2547
2903.50 2493
2904.01 2526
2904.52 2430
2905.03 2503
2905.54 2445
2906.04 2351
2906.55 2372
2907.06 2346
2907.57 2324
2908.08 2171
2908.59 2125
2909.10 2233
2909.61 2216
2910.12 2187
2910.63 2058
2911.14 2108
2911.64 2170
2912.15 2129
2912.66 2111
2913.17 2132
2913.68 2177
2914.19 2160
2914.70 2131
2915.21 2248
2915.72 2250
2916.23 2192
2916.74 2308
2917.25 2233
2917.76 2258
2918.27 2322
2918.78 2453
2919.29 2375
2919.80 2454
2920.31 2461
2920.82 2587
2921.33 2620
2921.84 2645
2922.35 2550
2922.86 2770
2923.37 2711
2923.88 2637
2924.39 2628
2924.90 2534
2925.41 2532
2925.92 2477
2926.44 2411
2926.95 2324
2927.46 2385
2927.97 2279
2928.48 2189
2928.99 2187
2929.50 2202
2930.01 2216
2930.52 2101
2931.03 2078
2931.54 1995
2932.05 2028
2932.57 2037
2933.08 2206
2933.59 2088
2934.10 2098
2934.61 2183
2935.12 2258
2935.63 2286
2936.15 2238
2936.66 2333
2937.17 2320
2937.68 2315
2938.19 2474
2938.70 2526
2939.22 2477
2939.73 2590
2940.24 2636
2940.75 2698
2941.26 2714
2941.77 2768
2942.29 2806
2942.80 2814
2943.31 2820
2943.82 2839
2944.34 2781
2944.85 2805
2945.36 2771
2945.87 2682
2946.38 2749
2946.90 2547
2947.41 2462
2947.92 2361
2948.43 2289
2948.95 2241
2949.46 2295
2949.97 2310
2950.48 2261
2951.00 2151
2951.51 2183
2952.02 2137
2952.54 2095
2953.05 2171
2953.56 2126
2954.08 2088
2954.59 2061
2955.10 1975
2955.61 1931
2956.13 2063
2956.64 1962
2957.15 1995
2957.67 1986
2958.18 2088
2958.69 2069
2959.21 2115
2959.72 2108
2960.23 2256
2960.75 2235
2961.26 2150
2961.78 2295
2962.29 2436
2962.80 2395
2963.32 2329
2963.83 2203
2964.35 2283
2964.86 2201
2965.37 2201
2965.89 2215
2966.40 2107
2966.92 2079
2967.43 2169
2967.94 2169
2968.46 2185
2968.97 2186
2969.49 2234
2970.00 2076
2970.52 2125
2971.03 2065
2971.54 2075
2972.06 2117
2972.57 2110
2973.09 2155
2973.60 2136
2974.12 2230
2974.63 2326
2975.15 2304
2975.66 2298
2976.18 2268
2976.69 2341
2977.21 2397
2977.72 2416
2978.24 2426
2978.75 2389
2979.27 2573
2979.78 2632
2980.30 2494
2980.81 2593
2981.33 2495
2981.84 2404
2982.36 2514
2982.88 2668
2983.39 2719
2983.91 2689
2984.42 2630
2984.94 2572
2985.45 2579
2985.97 2596
2986.49 2615
2987.00 2498
2987.52 2498
2988.03 2542
2988.55 2469
2989.07 2559
2989.58 2533
2990.10 2566
2990.61 2609
2991.13 2515
2991.65 2394
2992.16 2529
2992.68 2526
2993.20 2597
2993.71 2603
2994.23 2792
2994.75 3113
2995.26 3158
2995.78 3272
2996.30 3479
2996.81 3531
2997.33 3704
2997.85 3676
2998.36 3671
2998.88 3603
2999.40 3454
2999.91 3538
3000.43 3600
3000.95 3780
3001.46 4322
3001.98 4696
3002.50 5347
3003.02 5892
3003.53 6508
3004.05 7280
3004.57 7309
3005.09 7025
3005.60 6518
3006.12 6140
3006.64 5530
3007.16 4799
3007.67 4330
3008.19 3826
3008.71 3347
3009.23 3137
3009.74 2896
3010.26 2822
3010.78 2764
3011.30 2654
3011.82 2707
3012.33 2672
3012.85 2637
3013.37 2671
3013.89 2631
3014.41 2653
3014.93 2716
3015.44 2662
3015.96 2566
3016.48 2672
3017.00 2690
3017.52 2673
3018.04 2767
3018.55 2639
3019.07 2530
3019.59 2603
3020.11 2681
3020.63 2756
3021.15 2702
3021.67 2849
3022.19 2880
3022.71 2883
3023.22 2927
3023.74 3053
3024.26 2963
3024.78 2905
3025.30 2899
3025.82 2865
3026.34 2812
3026.86 2528
3027.38 2412
3027.90 2300
3028.42 2335
3028.94 2211
3029.46 2289
3029.98 2311
3030.49 2260
3031.01 2293
3031.53 2299
3032.05 2257
3032.57 2262
3033.09 2469
3033.61 2390
3034.13 2454
3034.65 2423
3035.17 2489
3035.69 2473
3036.21 2424
3036.73 2417
3037.25 2301
3037.77 2280
3038.29 2264
3038.81 2161
3039.34 2295
3039.86 2347
3040.38 2259
3040.90 2197
3041.42 2280
3041.94 2320
3042.46 2364
3042.98 2299
3043.50 2203
3044.02 2276
3044.54 2352
3045.06 2158
3045.58 2192
3046.10 2241
3046.63 2183
3047.15 2241
3047.67 2255
3048.19 2265
3048.71 2192
3049.23 2132
3049.75 2174
3050.27 2193
3050.79 2168
3051.32 2248
3051.84 2136
3052.36 2096
3052.88 2201
3053.40 2267
3053.92 2177
3054.45 2123
3054.97 2146
3055.49 2173
3056.01 2111
3056.53 2109
3057.05 2168
3057.58 2170
3058.10 2158
3058.62 2268
3059.14 2212
3059.66 2305
3060.19 2375
3060.71 2319
3061.23 2373
3061.75 2327
3062.28 2279
3062.80 2319
3063.32 2423
3063.84 2394
3064.37 2536
3064.89 2577
3065.41 2561
3065.93 2616
3066.46 2588
3066.98 2539
3067.50 2578
3068.02 2623
3068.55 2571
3069.07 2523
3069.59 2430
3070.12 2484
3070.64 2447
3071.16 2405
3071.69 2425
3072.21 2578
3072.73 2669
3073.26 2638
3073.78 2663
3074.30 2689
3074.83 2741
3075.35 2867
3075.87 2908
3076.40 3026
3076.92 3235
3077.44 3327
3077.97 3366
3078.49 3362
3079.01 3428
3079.54 3599
3080.06 3536
3080.59 3358
3081.11 3323
3081.63 3302
3082.16 3126
3082.68 2973
3083.21 2941
3083.73 2961
3084.25 2855
3084.78 2869
3085.30 2981
3085.83 3059
3086.35 3338
3086.88 3652
3087.40 4154
3087.93 4674
3088.45 4958
3088.97 5374
3089.50 5584
3090.02 5573
3090.55 5411
3091.07 5080
3091.60 4444
3092.12 4118
3092.65 3988
3093.17 3682
3093.70 3453
3094.22 3435
3094.75 3587
3095.27 3508
3095.80 3311
3096.32 3476
3096.85 3530
3097.37 3633
3097.90 3672
3098.43 3672
3098.95 3893
3099.48 4254
3100.00 4668
3100.53 5286
3101.05 5942
3101.58 6807
3102.10 7172
3102.63 7253
3103.16 7138
3103.68 6722
3104.21 5964
3104.73 5462
3105.26 4803
3105.79 4179
3106.31 3695
3106.84 3493
3107.36 3219
3107.89 3171
3108.42 3098
3108.94 2973
3109.47 2855
3110.00 2944
3110.52 2811
3111.05 2785
3111.57 2726
3112.10 2621
3112.63 2564
3113.15 2594
3113.68 2490
3114.21 2514
3114.74 2451
3115.26 2403
3115.79 2461
3116.32 2470
3116.84 2624
3117.37 2591
3117.90 2585
3118.42 2611
3118.95 2770
3119.48 2822
3120.01 2790
3120.53 2964
3121.06 3025
3121.59 2941
3122.11 2920
3122.64 2892
3123.17 2751
3123.70 2847
3124.22 2654
3124.75 2492
3125.28 2459
3125.81 2597
3126.34 2548
3126.86 2553
3127.39 2572
3127.92 2466
3128.45 2450
3128.98 2445
3129.50 2398
3130.03 2407
3130.56 2376
3131.09 2261
3131.62 2351
3132.14 2279
3132.67 2228
3133.20 2265
3133.73 2362
3134.26 2391
3134.79 2399
3135.31 2531
3135.84 2575
3136.37 2467
3136.90 2398
3137.43 2387
3137.96 2243
3138.49 2240
3139.02 2270
3139.54 2279
3140.07 2316
3140.60 2229
3141.13 2199
3141.66 2238
3142.19 2214
3142.72 2307
3143.25 2183
3143.78 2150
3144.31 2178
3144.84 2280
3145.37 2385
3145.89 2386
3146.42 2393
3146.95 2549
3147.48 2464
3148.01 2528
3148.54 2421
3149.07 2423
3149.60 2547
3150.13 2464
3150.66 2514
3151.19 2439
3151.72 2437
3152.25 2407
3152.78 2415
3153.31 2498
3153.84 2461
3154.37 2470
3154.90 2395
3155.43 2438
3155.96 2397
3156.49 2472
3157.02 2318
3157.55 2374
3158.08 2503
3158.61 2488
3159.14 2422
3159.68 2398
3160.21 2363
3160.74 2379
3161.27 2383
3161.80 2347
3162.33 2285
3162.86 2350
3163.39 2269
3163.92 2256
3164.45 2202
3164.98 2136
3165.51 2195
3166.05 2174
3166.58 2161
3167.11 2073
3167.64 2115
3168.17 2148
3168.70 2081
3169.23 2119
3169.76 2159
3170.30 2174
3170.83 2211
3171.36 2144
3171.89 2300
3172.42 2250
3172.95 2257
3173.49 2351
3174.02 2126
3174.55 2180
3175.08 2108
3175.61 2176
3176.15 2196
3176.68 2220
3177.21 2160
3177.74 2078
3178.27 2184
3178.81 2132
3179.34 2169
3179.87 2146
3180.40 2173
3180.93 2054
3181.47 2021
3182.00 2007
3182.53 1983
3183.06 2040
3183.60 2038
3184.13 1981
3184.66 1948
3185.20 1869
3185.73 2007
3186.26 2040
3186.79 2005
3187.33 2004
3187.86 2040
3188.39 2057
3188.93 2013
3189.46 2048
3189.99 2040
3190.52 1991
3191.06 1936
3191.59 1972
3192.12 1973
3192.66 1925
3193.19 1995
3193.72 1907
3194.26 1986
3194.79 1970
3195.33 1982
3195.86 1973
3196.39 1981
3196.93 1943
3197.46 2022
3197.99 2102
3198.53 2139
3199.06 2117
3199.60 2095
3200.13 2126
3200.66 2147
3201.20 2101
3201.73 2048
3202.27 2106
3202.80 2160
3203.33 2198
3203.87 2166
3204.40 2208
3204.94 2369
3205.47 2400
3206.01 2343
3206.54 2346
3207.07 2521
3207.61 2550
3208.14 2682
3208.68 2701
3209.21 2757
3209.75 2692
3210.28 2750
3210.82 2622
3211.35 2548
3211.89 2460
3212.42 2399
3212.96 2396
3213.49 2308
3214.03 2217
3214.56 2162
3215.10 2029
3215.63 2029
3216.17 2032
3216.70 2032
3217.24 2013
3217.78 1996
3218.31 1983
3218.85 1993
3219.38 1991
3219.92 2107
3220.45 2132
3220.99 2087
3221.52 2327
3222.06 2385
3222.60 2448
3223.13 2415
3223.67 2489
3224.20 2587
3224.74 2550
3225.28 2694
3225.81 2579
3226.35 2429
3226.88 2406
3227.42 2431
3227.96 2388
3228.49 2390
3229.03 2254
3229.57 2290
3230.10 2252
3230.64 2241
3231.18 2266
3231.71 2376
3232.25 2378
3232.79 2399
3233.32 2377
3233.86 2482
3234.40 2570
3234.93 2638
3235.47 2648
3236.01 2562
3236.54 2720
3237.08 2750
3237.62 2720
3238.15 2536
3238.69 2552
3239.23 2488
3239.77 2525
3240.30 2400
3240.84 2332
3241.38 2216
3241.92 2302
3242.45 2290
3242.99 2359
3243.53 2380
3244.07 2402
3244.60 2451
3245.14 2534
3245.68 2407
3246.22 2481
3246.75 2455
3247.29 2497
3247.83 2633
3248.37 2768
3248.91 3036
3249.44 3413
3249.98 3976
3250.52 4428
3251.06 4923
3251.60 5420
3252.14 5771
3252.67 5795
3253.21 5776
3253.75 5691
3254.29 5228
3254.83 4747
3255.37 4281
3255.90 3758
3256.44 3553
3256.98 3113
3257.52 3105
3258.06 3151
3258.60 3108
3259.14 3144
3259.68 3237
3260.21 3434
3260.75 3622
3261.29 3674
3261.83 3716
3262.37 3819
3262.91 3916
3263.45 3999
3263.99 4165
3264.53 4385
3265.07 4503
3265.61 4505
3266.15 4681
3266.69 4704
3267.23 4353
3267.76 4096
3268.30 3845
3268.84 3520
3269.38 3252
3269.92 3131
3270.46 3029
3271.00 3011
3271.54 2878
3272.08 2813
3272.62 2657
3273.16 2800
3273.70 2737
3274.24 2701
3274.78 2716
3275.32 2643
3275.86 2746
3276.40 2739
3276.94 2715
3277.48 2808
3278.03 2777
3278.57 2760
3279.11 2765
3279.65 2657
3280.19 2582
3280.73 2671
3281.27 2630
3281.81 2636
3282.35 2637
3282.89 2672
3283.43 2602
3283.97 2610
3284.51 2739
3285.05 2771
3285.60 2748
3286.14 2774
3286.68 2806
3287.22 2819
3287.76 2763
3288.30 2832
3288.84 2923
3289.38 2963
3289.93 3100
3290.47 3114
3291.01 3241
3291.55 3463
3292.09 3477
3292.63 3819
3293.18 4115
3293.72 4379
3294.26 4673
3294.80 4715
3295.34 4905
3295.88 5109
3296.43 4972
3296.97 4581
3297.51 4260
3298.05 3894
3298.59 3755
3299.14 3567
3299.68 3358
3300.22 3194
3300.76 3075
3301.31 2973
3301.85 2919
3302.39 2910
3302.93 2989
3303.48 2990
3304.02 2925
3304.56 2946
3305.10 2992
3305.65 2803
3306.19 2919
3306.73 3029
3307.27 3251
3307.82 3232
3308.36 3354
3308.90 3315
3309.45 3249
3309.99 3323
3310.53 3236
3311.07 3076
3311.62 3010
3312.16 2980
3312.70 3073
3313.25 3115
3313.79 3149
3314.33 3350
3314.88 3360
3315.42 3574
3315.97 3717
3316.51 3762
3317.05 4055
3317.60 4243
3318.14 4396
3318.68 4417
3319.23 4620
3319.77 4722
3320.32 4569
3320.86 4457
3321.40 4376
3321.95 4148
3322.49 4034
3323.04 3737
3323.58 3678
3324.12 3650
3324.67 3470
3325.21 3485
3325.76 3415
3326.30 3220
3326.85 3224
3327.39 3097
3327.93 3118
3328.48 3159
3329.02 3294
3329.57 3561
3330.11 3926
3330.66 4791
3331.20 5932
3331.75 7476
3332.29 9499
3332.84 11902
3333.38 14537
3333.93 16999
3334.47 18856
3335.02 19929
3335.56 20167
3336.11 19795
3336.65 18495
3337.20 16907
3337.74 14643
3338.29 12957
3338.83 10818
3339.38 8683
3339.92 7191
3340.47 6194
3341.02 5144
3341.56 4564
3342.11 4012
3342.65 3553
3343.20 3400
3343.74 3321
3344.29 3137
3344.84 2933
3345.38 2965
3345.93 3030
3346.47 3025
3347.02 2936
3347.57 2977
3348.11 2949
3348.66 2904
3349.21 2965
3349.75 2949
3350.30 2860
3350.84 2940
3351.39 2855
3351.94 2905
3352.48 2844
3353.03 2808
3353.58 2740
3354.12 2585
3354.67 2559
3355.22 2508
3355.76 2596
3356.31 2588
3356.86 2514
3357.40 2485
3357.95 2504
3358.50 2428
3359.05 2393
3359.59 2382
3360.14 2406
3360.69 2485
3361.23 2636
3361.78 2546
3362.33 2675
3362.88 2540
3363.42 2588
3363.97 2569
3364.52 2593
3365.07 2576
3365.61 2524
3366.16 2491
3366.71 2468
3367.26 2450
3367.80 2421
3368.35 2444
3368.90 2489
3369.45 2538
3370.00 2739
3370.54 2801
3371.09 2943
3371.64 3188
3372.19 3364
3372.74 3458
3373.28 3570
3373.83 3567
3374.38 3492
3374.93 3350
3375.48 3260
3376.03 3122
3376.57 2876
3377.12 2736
3377.67 2642
3378.22 2581
3378.77 2545
3379.32 2358
3379.87 2239
3380.42 2325
3380.96 2365
3381.51 2306
3382.06 2386
3382.61 2305
3383.16 2284
3383.71 2352
3384.26 2285
3384.81 2255
3385.36 2159
3385.91 2261
3386.45 2218
3387.00 2208
3387.55 2205
3388.10 2189
3388.65 2220
3389.20 2272
3389.75 2283
3390.30 2201
3390.85 2173
3391.40 2278
3391.95 2278
3392.50 2238
3393.05 2179
3393.60 2179
3394.15 2224
3394.70 2412
3395.25 2360
3395.80 2426
3396.35 2325
3396.90 2361
3397.45 2445
3398.00 2357
3398.55 2420
3399.10 2337
3399.65 2316
3400.20 2307
3400.75 2289
3401.30 2230
3401.85 2292
3402.40 2154
3402.95 2056
3403.50 2210
3404.06 2142
3404.61 2171
3405.16 2077
3405.71 2115
3406.26 2100
3406.81 2087
3407.36 2076
3407.91 2210
3408.46 2252
3409.01 2224
3409.56 2231
3410.12 2265
3410.67 2385
3411.22 2421
3411.77 2503
3412.32 2437
3412.87 2522
3413.42 2450
3413.98 2530
3414.53 2536
3415.08 2542
3415.63 2575
3416.18 2688
3416.73 2679
3417.29 2724
3417.84 2700
3418.39 2705
3418.94 2675
3419.49 2452
3420.05 2575
3420.60 2394
3421.15 2380
3421.70 2362
3422.25 2443
3422.81 2425
3423.36 2469
3423.91 2425
3424.46 2273
3425.01 2360
3425.57 2467
3426.12 2321
3426.67 2221
3427.23 2189
3427.78 2162
3428.33 2148
3428.88 2122
3429.44 2104
3429.99 2108
3430.54 2084
3431.09 2059
3431.65 2038
3432.20 1996
3432.75 2090
3433.31 2081
3433.86 2155
3434.41 2196
3434.97 2241
3435.52 2273
3436.07 2287
3436.63 2352
3437.18 2379
3437.73 2271
3438.29 2278
3438.84 2340
3439.39 2259
3439.95 2298
3440.50 2282
3441.05 2231
3441.61 2280
3442.16 2230
3442.72 2132
3443.27 2124
3443.82 2186
3444.38 2292
3444.93 2059
3445.48 2103
3446.04 2057
3446.59 2063
3447.15 2099
3447.70 2093
3448.26 2173
3448.81 2107
3449.36 1981
3449.92 2013
3450.47 2096
3451.03 2070
3451.58 1900
3452.14 1898
3452.69 1928
3453.25 1850
3453.80 1925
3454.36 1896
3454.91 1923
3455.47 2007
3456.02 1940
3456.58 2025
3457.13 2033
3457.69 2012
3458.24 2027
3458.80 2070
3459.35 2093
3459.91 2050
3460.46 2102
3461.02 2042
3461.57 2101
3462.13 2032
3462.68 2069
3463.24 2063
3463.79 2034
3464.35 2093
3464.90 2042
3465.46 2144
3466.02 2244
3466.57 2173
3467.13 2293
3467.68 2224
3468.24 2201
3468.80 2174
3469.35 2342
3469.91 2309
3470.46 2377
3471.02 2388
3471.58 2413
3472.13 2392
3472.69 2340
3473.24 2283
3473.80 2261
3474.36 2363
3474.91 2266
3475.47 2308
3476.03 2407
3476.58 2434
3477.14 2330
3477.70 2426
3478.25 2565
3478.81 2590
3479.37 2661
3479.92 2698
3480.48 2798
3481.04 2755
3481.59 2698
3482.15 2807
3482.71 2840
3483.26 2811
3483.82 2687
3484.38 2727
3484.94 2833
3485.49 2774
3486.05 2845
3486.61 3107
3487.17 3313
3487.72 3684
3488.28 4352
3488.84 5338
3489.40 6674
3489.95 7883
3490.51 9245
3491.07 10256
3491.63 10891
3492.18 10470
3492.74 9929
3493.30 9215
3493.86 8139
3494.42 6896
3494.97 5657
3495.53 4808
3496.09 4403
3496.65 4046
3497.21 3696
3497.76 3565
3498.32 3500
3498.88 3545
3499.44 3557
3500.00 3523
3500.56 3531
3501.11 3626
3501.67 3805
3502.23 3916
3502.79 4045
3503.35 4155
3503.91 4415
3504.47 4458
3505.03 4351
3505.58 4318
3506.14 3959
3506.70 3691
3507.26 3601
3507.82 3508
3508.38 3314
3508.94 3094
3509.50 2997
3510.06 3061
3510.62 3098
3511.17 3008
3511.73 2899
3512.29 2783
3512.85 2707
3513.41 2537
3513.97 2373
3514.53 2229
3515.09 2146
3515.65 2195
3516.21 2101
3516.77 2203
3517.33 2174
3517.89 2109
3518.45 2258
3519.01 2308
3519.57 2275
3520.13 2307
3520.69 2402
3521.25 2558
3521.81 2529
3522.37 2689
3522.93 2852
3523.49 2811
3524.05 2820
3524.61 2884
3525.17 2817
3525.73 2847
3526.29 2771
3526.85 2716
3527.41 2593
3527.97 2613
3528.54 2557
3529.10 2486
3529.66 2469
3530.22 2343
3530.78 2314
3531.34 2379
3531.90 2396
3532.46 2391
3533.02 2419
3533.58 2392
3534.14 2348
3534.71 2280
3535.27 2474
3535.83 2464
3536.39 2396
3536.95 2358
3537.51 2248
3538.07 2330
3538.64 2174
3539.20 2169
3539.76 2321
3540.32 2289
3540.88 2240
3541.44 2285
3542.00 2285
3542.57 2317
3543.13 2293
3543.69 2334
3544.25 2286
3544.81 2292
3545.38 2149
3545.94 2135
3546.50 2016
3547.06 2091
3547.62 2144
3548.19 2112
3548.75 2113
3549.31 2069
3549.87 2073
3550.44 2121
3551.00 2054
3551.56 2081
3552.12 2088
3552.69 1996
3553.25 2041
3553.81 2043
3554.37 2071
3554.94 1987
3555.50 2037
3556.06 2047
3556.63 1999
3557.19 2051
3557.75 1960
3558.31 1995
3558.88 2102
3559.44 2166
3560.00 2182
3560.57 2220
3561.13 2173
3561.69 2161
3562.26 2168
3562.82 2168
3563.38 2332
3563.95 2300
3564.51 2336
3565.07 2423
3565.64 2462
3566.20 2372
3566.77 2357
3567.33 2254
3567.89 2223
3568.46 2130
3569.02 2125
3569.59 2083
3570.15 2041
3570.71 2005
3571.28 1962
3571.84 1946
3572.41 2069
3572.97 2238
3573.53 2174
3574.10 2175
3574.66 2352
3575.23 2386
3575.79 2483
3576.36 2503
3576.92 2723
3577.48 2633
3578.05 2539
3578.61 2530
3579.18 2334
3579.74 2300
3580.31 2215
3580.87 2202
3581.44 2172
3582.00 2207
3582.57 2071
3583.13 1984
3583.70 1985
3584.26 1969
3584.83 1951
3585.39 1898
3585.96 1888
3586.52 1848
3587.09 1815
3587.65 1844
3588.22 1878
3588.79 1835
3589.35 1927
3589.92 1841
3590.48 1891
3591.05 1975
3591.61 1953
3592.18 1996
3592.74 1865
3593.31 1860
3593.88 1894
3594.44 1978
3595.01 2054
3595.57 2056
3596.14 2093
3596.71 2065
3597.27 2048
3597.84 2056
3598.40 2037
3598.97 2010
3599.54 2074
3600.10 2009
3600.67 1953
3601.24 1983
3601.80 1896
3602.37 1840
3602.94 1928
3603.50 1894
3604.07 1838
3604.64 1833
3605.20 1833
3605.77 1811
3606.34 1733
3606.90 1700
3607.47 1665
3608.04 1704
3608.60 1741
3609.17 1707
3609.74 1626
3610.30 1613
3610.87 1683
3611.44 1733
3612.01 1721
3612.57 1751
3613.14 1743
3613.71 1841
3614.28 1997
3614.84 2081
3615.41 2198
3615.98 2437
3616.55 2441
3617.11 2607
3617.68 2661
3618.25 2596
3618.82 2580
3619.39 2344
3619.95 2402
3620.52 2276
3621.09 2173
3621.66 2042
3622.23 1876
3622.79 1806
3623.36 1880
3623.93 1836
3624.50 1852
3625.07 1822
3625.63 1726
3626.20 1738
3626.77 1776
3627.34 1773
3627.91 1791
3628.48 1819
3629.05 1857
3629.61 1888
3630.18 1893
3630.75 1817
3631.32 1839
3631.89 1819
3632.46 1843
3633.03 1784
3633.60 1771
3634.16 1835
3634.73 1795
3635.30 1798
3635.87 1835
3636.44 1866
3637.01 1887
3637.58 1895
3638.15 1929
3638.72 1945
3639.29 1949
3639.86 2125
3640.43 2186
3641.00 2259
3641.57 2209
3642.14 2177
3642.71 2241
3643.27 2066
3643.84 2013
3644.41 2063
3644.98 1951
3645.55 1931
3646.12 2022
3646.69 1872
3647.26 1856
3647.83 1846
3648.40 1874
3648.97 1846
3649.54 1903
3650.12 1988
3650.69 2033
3651.26 2110
3651.83 2125
3652.40 2101
3652.97 2206
3653.54 2201
3654.11 2193
3654.68 2127
3655.25 2186
3655.82 2207
3656.39 2239
3656.96 2318
3657.53 2461
3658.10 2565
3658.67 2704
3659.25 2733
3659.82 2650
3660.39 2536
3660.96 2341
3661.53 2385
3662.10 2274
3662.67 2192
3663.24 2331
3663.81 2391
3664.39 2332
3664.96 2300
3665.53 2572
3666.10 2436
3666.67 2304
3667.24 2349
3667.81 2404
3668.39 2321
3668.96 2219
3669.53 2248
3670.10 2132
3670.67 2167
3671.25 2167
3671.82 2096
3672.39 2084
3672.96 2312
3673.53 2335
3674.11 2266
3674.68 2308
3675.25 2376
3675.82 2363
3676.39 2339
3676.97 2461
3677.54 2476
3678.11 2500
3678.68 2563
3679.26 2563
3679.83 2575
3680.40 2492
3680.97 2396
3681.55 2266
3682.12 2222
3682.69 2159
3683.27 2037
3683.84 2027
3684.41 2029
3684.98 2132
3685.56 2041
3686.13 2207
3686.70 2276
3687.28 2419
3687.85 2526
3688.42 2672
3689.00 2929
3689.57 2995
3690.14 2986
3690.72 2923
3691.29 2889
3691.86 2684
3692.44 2530
3693.01 2307
3693.58 2229
3694.16 2226
3694.73 2101
3695.31 2037
3695.88 1962
3696.45 1945
3697.03 1885
3697.60 1855
3698.18 1964
3698.75 1962
3699.32 1981
3699.90 1945
3700.47 1990
3701.05 2127
3701.62 2127
3702.19 2080
3702.77 2028
3703.34 2112
3703.92 2038
3704.49 2015
3705.07 2035
3705.64 2085
3706.22 2057
3706.79 2073
3707.37 2030
3707.94 2078
3708.51 2079
3709.09 2003
3709.66 2028
3710.24 2017
3710.81 2063
3711.39 1992
3711.96 1910
3712.54 1873
3713.11 1871
3713.69 1894
3714.27 1851
3714.84 1902
3715.42 1857
3715.99 1824
3716.57 1808
3717.14 1856
3717.72 1920
3718.29 1930
3718.87 1823
3719.44 1800
3720.02 1810
3720.60 1762
3721.17 1742
3721.75 1777
3722.32 1791
3722.90 1766
3723.47 1770
3724.05 1766
3724.63 1729
3725.20 1757
3725.78 1684
3726.36 1737
3726.93 1726
3727.51 1841
3728.08 1894
3728.66 1954
3729.24 2100
3729.81 2212
3730.39 2228
3730.97 2311
3731.54 2482
3732.12 2458
3732.70 2325
3733.27 2325
3733.85 2332
3734.43 2283
3735.00 2218
3735.58 2034
3736.16 1919
3736.73 1944
3737.31 1898
3737.89 1875
3738.47 1837
3739.04 1830
3739.62 1781
3740.20 1782
3740.77 1805
3741.35 1918
3741.93 1863
3742.51 1963
3743.08 2013
3743.66 1943
3744.24 1830
3744.82 1914
3745.39 1949
3745.97 1961
3746.55 1956
3747.13 1934
3747.71 1803
3748.28 1898
3748.86 1927
3749.44 1877
3750.02 1826
3750.59 1933
3751.17 1824
3751.75 1748
3752.33 1716
3752.91 1718
3753.49 1769
3754.06 1785
3754.64 1749
3755.22 1705
3755.80 1716
3756.38 1819
3756.96 1888
3757.53 1942
3758.11 1947
3758.69 2032
3759.27 1864
3759.85 1915
3760.43 1910
3761.01 1945
3761.59 1963
3762.17 1978
3762.74 1940
3763.32 1882
3763.90 1856
3764.48 1876
3765.06 1818
3765.64 1751
3766.22 1693
3766.80 1775
3767.38 1801
3767.96 1788
3768.54 1836
3769.12 1755
3769.70 1724
3770.27 1840
3770.85 1779
3771.43 1779
3772.01 1806
3772.59 1746
3773.17 1718
3773.75 1714
3774.33 1762
3774.91 1797
3775.49 1748
3776.07 1684
3776.65 1731
3777.23 1753
3777.81 1734
3778.39 1744
3778.97 1803
3779.55 1754
3780.13 1790
3780.71 1764
3781.29 1805
3781.88 1765
3782.46 1615
3783.04 1589
3783.62 1681
3784.20 1720
3784.78 1653
3785.36 1638
3785.94 1613
3786.52 1708
3787.10 1681
3787.68 1623
3788.26 1643
3788.84 1683
3789.43 1695
3790.01 1685
3790.59 1663
3791.17 1630
3791.75 1618
3792.33 1617
3792.91 1552
3793.49 1551
3794.08 1600
3794.66 1748
3795.24 1712
3795.82 1653
3796.40 1733
3796.98 1645
3797.56 1662
3798.15 1763
3798.73 1732
3799.31 1762
3799.89 1913
3800.47 2010
3801.06 1979
3801.64 2010
3802.22 2029
3802.80 2096
3803.38 1986
3803.97 1998
3804.55 1935
3805.13 1999
3805.71 2140
3806.29 2109
3806.88 2202
3807.46 2324
3808.04 2365
3808.62 2400
3809.21 2462
3809.79 2427
3810.37 2325
3810.95 2241
3811.54 2297
3812.12 2190
3812.70 2126
3813.29 2218
3813.87 2203
3814.45 2223
3815.03 2269
3815.62 2253
3816.20 2221
3816.78 2190
3817.37 2103
3817.95 1998
3818.53 1941
3819.12 1853
3819.70 1902
3820.28 2030
3820.87 2006
3821.45 2049
3822.03 2035
3822.62 2127
3823.20 2084
3823.78 2209
3824.37 2049
3824.95 2033
3825.54 2025
3826.12 1944
3826.70 1901
3827.29 1833
3827.87 1730
3828.46 1846
3829.04 1998
3829.62 1951
3830.21 1978
3830.79 2014
3831.38 2054
3831.96 2011
3832.54 1937
3833.13 1945
3833.71 1924
3834.30 1897
3834.88 1901
3835.47 1853
3836.05 1797
3836.64 1887
3837.22 1914
3837.81 1933
3838.39 1800
3838.98 1838
3839.56 1828
3840.15 1805
3840.73 1857
3841.31 1872
3841.90 1872
3842.49 2034
3843.07 2114
3843.66 2261
3844.24 2348
3844.83 2505
3845.41 2549
3846.00 2654
3846.58 2651
3847.17 2447
3847.75 2281
3848.34 2185
3848.92 1980
3849.51 1980
3850.10 1927
3850.68 1836
3851.27 1891
3851.85 1828
3852.44 1882
3853.02 1831
3853.61 1937
3854.20 1920
3854.78 1938
3855.37 1852
3855.95 1855
3856.54 1920
3857.13 2127
3857.71 2154
3858.30 2208
3858.89 2319
3859.47 2505
3860.06 2580
3860.64 2631
3861.23 2667
3861.82 2556
3862.40 2605
3862.99 2625
3863.58 2631
3864.16 2505
3864.75 2402
3865.34 2263
3865.92 2284
3866.51 2248
3867.10 2115
3867.69 1986
3868.27 1917
3868.86 1865
3869.45 1884
3870.03 1945
3870.62 1975
3871.21 1981
3871.80 2072
3872.38 1939
3872.97 2070
3873.56 2160
3874.15 2140
3874.73 2119
3875.32 2182
3875.91 2045
3876.50 2043
3877.08 2178
3877.67 2083
3878.26 1992
3878.85 2027
3879.43 2012
3880.02 1915
3880.61 1881
3881.20 1841
3881.79 1824
3882.37 1925
3882.96 1878
3883.55 1828
3884.14 1808
3884.73 1826
3885.32 1815
3885.90 1789
3886.49 1913
3887.08 2018
3887.67 1929
3888.26 1952
3888.85 1952
3889.44 2012
3890.02 1941
3890.61 1942
3891.20 2018
3891.79 1946
3892.38 1880
3892.97 1904
3893.56 1874
3894.15 1763
3894.74 1828
3895.32 1775
3895.91 1765
3896.50 1817
3897.09 1749
3897.68 1699
3898.27 1717
3898.86 1729
3899.45 1750
3900.04 1778
3900.63 1805
3901.22 1732
3901.81 1715
3902.40 1679
3902.99 1671
3903.58 1705
3904.17 1710
3904.76 1729
3905.35 1786
3905.94 1812
3906.53 1834
3907.12 1668
3907.71 1764
3908.30 1813
3908.89 1647
3909.48 1579
3910.07 1619
3910.66 1582
3911.25 1649
3911.84 1563
3912.43 1611
3913.02 1525
3913.61 1634
3914.20 1668
3914.79 1605
3915.38 1532
3915.97 1563
3916.56 1699
3917.15 1689
3917.74 1632
3918.33 1583
3918.92 1695
3919.52 1680
3920.11 1755
3920.70 1640
3921.29 1622
3921.88 1621
3922.47 1589
3923.06 1580
3923.65 1517
3924.24 1621
3924.84 1600
3925.43 1567
3926.02 1576
3926.61 1528
3927.20 1555
3927.79 1493
3928.38 1535
3928.98 1464
3929.57 1473
3930.16 1495
3930.75 1476
3931.34 1536
3931.93 1512
3932.53 1498
3933.12 1497
3933.71 1340
3934.30 1445
3934.89 1488
3935.49 1511
3936.08 1489
3936.67 1577
3937.26 1691
3937.86 1584
3938.45 1564
3939.04 1585
3939.63 1669
3940.23 1662
3940.82 1664
3941.41 1687
3942.00 1725
3942.60 1638
3943.19 1642
3943.78 1609
3944.37 1511
3944.97 1511
3945.56 1541
3946.15 1611
3946.75 1533
3947.34 1487
3947.93 1562
3948.52 1577
3949.12 1580
3949.71 1591
3950.30 1605
3950.90 1554
3951.49 1549
3952.08 1555
3952.68 1561
3953.27 1630
3953.86 1627
3954.46 1637
3955.05 1634
3955.65 1668
3956.24 1618
3956.83 1632
3957.43 1683
3958.02 1722
3958.61 1724
3959.21 1682
3959.80 1754
3960.40 1771
3960.99 1706
3961.58 1710
3962.18 1670
3962.77 1639
3963.37 1709
3963.96 1737
3964.55 1726
3965.15 1741
3965.74 1849
3966.34 1943
3966.93 1979
3967.53 1827
3968.12 1910
3968.72 1911
3969.31 1778
3969.91 1789
3970.50 1809
3971.10 1675
3971.69 1698
3972.28 1641
3972.88 1648
3973.47 1654
3974.07 1738
3974.66 1834
3975.26 1779
3975.85 1818
3976.45 1887
3977.05 1975
3977.64 1962
3978.24 1930
3978.83 1865
3979.43 1838
3980.02 1797
3980.62 1725
3981.21 1682
3981.81 1710
3982.40 1695
3983.00 1786
3983.60 1758
3984.19 1770
3984.79 1775
3985.38 1656
3985.98 1683
3986.58 1775
3987.17 1834
3987.77 1832
3988.36 1750
3988.96 1685
3989.56 1826
3990.15 1914
3990.75 1806
3991.34 1799
3991.94 1786
3992.54 1840
3993.13 1867
3993.73 1843
3994.33 1862
3994.92 1939
3995.52 1893
3996.12 1933
3996.71 1942
3997.31 1894
3997.91 1897
3998.50 1859
3999.10 1969
3999.70 2025
4000.29 2025
4000.89 1949
4001.49 1956
4002.09 1960
4002.68 1971
4003.28 1861
4003.88 1889
4004.47 1777
4005.07 1786
4005.67 1757
4006.27 1810
4006.86 1769
4007.46 1806
4008.06 1728
4008.66 1707
4009.25 1708
4009.85 1692
4010.45 1740
4011.05 1699
4011.64 1702
4012.24 1674
4012.84 1680
4013.44 1683
4014.04 1704
4014.63 1804
4015.23 1744
4015.83 1783
4016.43 1815
4017.03 1907
4017.63 1897
4018.22 1821
4018.82 1882
4019.42 1891
4020.02 1817
4020.62 1808
4021.22 1779
4021.81 1729
4022.41 1660
4023.01 1700
4023.61 1606
4024.21 1711
4024.81 1686
4025.41 1672
4026.01 1745
4026.60 1760
4027.20 1708
4027.80 1799
4028.40 1787
4029.00 1876
4029.60 1801
4030.20 1818
4030.80 1779
4031.40 1840
4032.00 1816
4032.60 1778
4033.20 1769
4033.80 1795
4034.39 1891
4034.99 1794
4035.59 1782
4036.19 1815
4036.79 1620
4037.39 1594
4037.99 1594
4038.59 1518
4039.19 1546
4039.79 1626
4040.39 1640
4040.99 1591
4041.59 1595
4042.19 1613
4042.79 1636
4043.39 1526
4043.99 1584
4044.59 1599
4045.19 1501
4045.79 1525
4046.39 1490
4046.99 1488
4047.60 1579
4048.20 1506
4048.80 1564
4049.40 1521
4050.00 1613
4050.60 1611
4051.20 1656
4051.80 1590
4052.40 1566
4053.00 1536
4053.60 1525
4054.20 1526
4054.80 1469
4055.41 1592
4056.01 1542
4056.61 1524
4057.21 1497
4057.81 1554
4058.41 1527
4059.01 1600
4059.61 1479
4060.22 1493
4060.82 1500
4061.42 1558
4062.02 1630
4062.62 1660
4063.22 1772
4063.82 1778
4064.43 1763
4065.03 1883
4065.63 1747
4066.23 1713
4066.83 1732
4067.44 1710
4068.04 1683
4068.64 1700
4069.24 1656
4069.84 1527
4070.45 1512
4071.05 1489
4071.65 1502
4072.25 1525
4072.86 1431
4073.46 1459
4074.06 1507
4074.66 1460
4075.27 1449
4075.87 1476
4076.47 1449
4077.07 1395
4077.68 1481
4078.28 1435
4078.88 1418
4079.48 1420
4080.09 1555
4080.69 1498
4081.29 1425
4081.90 1382
4082.50 1488
4083.10 1415
4083.71 1449
4084.31 1450
4084.91 1472
4085.52 1469
4086.12 1402
4086.72 1485
4087.33 1552
4087.93 1532
4088.53 1487
4089.14 1405
4089.74 1409
4090.34 1444
4090.95 1460
4091.55 1531
4092.15 1508
4092.76 1482
4093.36 1495
4093.97 1496
4094.57 1523
4095.17 1454
4095.78 1526
4096.38 1573
4096.99 1606
4097.59 1569
4098.19 1551
4098.80 1563
4099.40 1469
4100.01 1468
4100.61 1486
4101.22 1479
4101.82 1523
4102.43 1513
4103.03 1413
4103.63 1465
4104.24 1490
4104.84 1438
4105.45 1464
4106.05 1334
4106.66 1433
4107.26 1460
4107.87 1414
4108.47 1391
4109.08 1449
4109.68 1471
4110.29 1409
4110.89 1443
4111.50 1404
4112.10 1431
4112.71 1428
4113.31 1446
4113.92 1435
4114.53 1393
4115.13 1447
4115.74 1402
4116.34 1379
4116.95 1498
4117.55 1489
4118.16 1427
4118.76 1529
4119.37 1469
4119.98 1410
4120.58 1477
4121.19 1502
4121.79 1449
4122.40 1431
4123.01 1395
4123.61 1481
4124.22 1428
4124.82 1461
4125.43 1420
4126.04 1458
4126.64 1474
4127.25 1409
4127.86 1473
4128.46 1455
4129.07 1440
4129.68 1479
4130.28 1531
4130.89 1532
4131.50 1453
4132.10 1466
4132.71 1595
4133.32 1607
4133.92 1641
4134.53 1612
4135.14 1633
4135.74 1656
4136.35 1601
4136.96 1655
4137.56 1620
4138.17 1623
4138.78 1580
4139.39 1464
4139.99 1533
4140.60 1494
4141.21 1581
4141.82 1708
4142.42 1625
4143.03 1574
4143.64 1590
4144.25 1623
4144.85 1557
4145.46 1552
4146.07 1557
4146.68 1542
4147.28 1526
4147.89 1499
4148.50 1385
4149.11 1493
4149.72 1523
4150.32 1501
4150.93 1441
4151.54 1374
4152.15 1471
4152.76 1456
4153.37 1459
4153.97 1486
4154.58 1421
4155.19 1542
4155.80 1485
4156.41 1532
4157.02 1544
4157.62 1525
4158.23 1547
4158.84 1578
4159.45 1552
4160.06 1624
4160.67 1545
4161.28 1437
4161.89 1459
4162.49 1544
4163.10 1525
4163.71 1589
4164.32 1588
4164.93 1584
4165.54 1643
4166.15 1722
4166.76 1665
4167.37 1728
4167.98 1721
4168.59 1796
4169.20 1772
4169.81 1833
4170.42 1954
4171.02 2110
4171.63 1962
4172.24 1963
4172.85 1937
4173.46 1909
4174.07 1852
4174.68 1787
4175.29 1705
4175.90 1610
4176.51 1556
4177.12 1588
4177.73 1502
4178.34 1427
4178.95 1442
4179.56 1432
4180.17 1444
4180.78 1475
4181.39 1495
4182.00 1544
4182.61 1442
4183.23 1460
4183.84 1471
4184.45 1524
4185.06 1483
4185.67 1499
4186.28 1466
4186.89 1442
4187.50 1481
4188.11 1477
4188.72 1461
4189.33 1511
4189.94 1478
4190.55 1490
4191.17 1521
4191.78 1645
4192.39 1638
4193.00 1646
4193.61 1769
4194.22 1786
4194.83 1771
4195.44 1771
4196.06 1686
4196.67 1684
4197.28 1730
4197.89 1737
4198.50 1625
4199.11 1585
4199.72 1563
4200.34 1530
4200.95 1448
4201.56 1487
4202.17 1510
4202.78 1446
4203.40 1516
4204.01 1561
4204.62 1570
4205.23 1547
4205.84 1540
4206.46 1528
4207.07 1574
4207.68 1719
4208.29 1632
4208.90 1643
4209.52 1796
4210.13 1810
4210.74 1790
4211.35 1822
4211.97 1859
4212.58 1771
4213.19 1820
4213.80 1740
4214.42 1742
4215.03 1778
4215.64 1736
4216.26 1792
4216.87 1718
4217.48 1724
4218.09 1724
4218.71 1832
4219.32 1887
4219.93 2045
4220.55 2042
4221.16 2162
4221.77 2159
4222.39 2212
4223.00 2209
4223.61 2375
4224.23 2540
4224.84 2725
4225.45 3024
4226.07 3330
4226.68 3658
4227.30 3963
4227.91 4117
4228.52 4000
4229.14 3958
4229.75 3483
4230.36 3144
4230.98 3005
4231.59 2667
4232.21 2497
4232.82 2295
4233.43 2063
4234.05 2195
4234.66 2141
4235.28 2055
4235.89 2091
4236.51 2093
4237.12 1992
4237.73 2058
4238.35 2003
4238.96 2080
4239.58 1978
4240.19 2055
4240.81 1961
4241.42 2085
4242.04 2028
4242.65 2037
4243.27 2024
4243.88 1980
4244.50 1939
4245.11 1944
4245.73 2042
4246.34 2018
4246.96 2051
4247.57 1983
4248.19 1940
4248.80 1862
4249.42 1885
4250.03 1902
4250.65 1834
4251.26 1789
4251.88 1805
4252.49 1764
4253.11 1869
4253.72 1831
4254.34 1770
4254.96 1809
4255.57 1778
4256.19 1859
4256.80 1880
4257.42 1813
4258.03 1770
4258.65 1818
4259.27 1867
4259.88 2038
4260.50 1998
4261.12 2232
4261.73 2319
4262.35 2414
4262.96 2339
4263.58 2346
4264.20 2392
4264.81 2285
4265.43 2233
4266.05 2038
4266.66 2076
4267.28 2057
4267.90 1980
4268.51 1889
4269.13 1875
4269.75 1886
4270.36 1940
4270.98 1816
4271.60 1827
4272.21 1834
4272.83 1870
4273.45 1875
4274.06 1904
4274.68 1908
4275.30 2018
4275.92 2018
4276.53 2047
4277.15 2055
4277.77 1914
4278.38 1853
4279.00 1927
4279.62 1822
4280.24 1704
4280.85 1698
4281.47 1725
4282.09 1787
4282.71 1658
4283.32 1690
4283.94 1611
4284.56 1589
4285.18 1607
4285.80 1634
4286.41 1559
4287.03 1693
4287.65 1596
4288.27 1651
4288.89 1569
4289.50 1558
4290.12 1612
4290.74 1566
4291.36 1508
4291.98 1588
4292.60 1575
4293.21 1468
4293.83 1530
4294.45 1571
4295.07 1586
4295.69 1630
4296.31 1685
4296.93 1579
4297.54 1496
4298.16 1559
4298.78 1540
4299.40 1530
4300.02 1590
4300.64 1587
4301.26 1504
4301.88 1503
4302.50 1485
4303.12 1614
4303.73 1609
4304.35 1528
4304.97 1615
4305.59 1577
4306.21 1602
4306.83 1601
4307.45 1585
4308.07 1598
4308.69 1508
4309.31 1637
4309.93 1628
4310.55 1580
4311.17 1674
4311.79 1617
4312.41 1678
4313.03 1632
4313.65 1580
4314.27 1594
4314.89 1730
4315.51 1748
4316.13 1616
4316.75 1656
4317.37 1738
4317.99 1738
4318.61 1715
4319.23 1690
4319.85 1630
4320.47 1665
4321.09 1598
4321.71 1731
4322.33 1725
4322.95 1764
4323.57 1833
4324.19 1800
4324.81 1805
4325.43 1913
4326.05 1890
4326.68 1936
4327.30 1935
4327.92 2038
4328.54 2112
4329.16 2175
4329.78 2357
4330.40 2786
4331.02 3114
4331.64 3427
4332.26 3496
4332.89 3612
4333.51 3504
4334.13 3550
4334.75 3375
4335.37 3164
4335.99 3006
4336.61 3004
4337.24 3002
4337.86 2945
4338.48 2777
4339.10 2610
4339.72 2541
4340.34 2459
4340.97 2341
4341.59 2262
4342.21 2282
4342.83 2380
4343.45 2646
4344.08 2931
4344.70 3262
4345.32 3500
4345.94 3743
4346.57 3814
4347.19 3869
4347.81 3647
4348.43 3554
4349.05 3461
4349.68 3106
4350.30 3034
4350.92 3069
4351.54 2986
4352.17 2789
4352.79 2698
4353.41 2501
4354.04 2306
4354.66 2297
4355.28 2238
4355.90 1996
4356.53 1959
4357.15 1899
4357.77 1860
4358.40 1896
4359.02 1845
4359.64 1818
4360.27 1882
4360.89 1907
4361.51 1862
4362.14 1894
4362.76 1807
4363.38 1854
4364.01 1888
4364.63 1832
4365.25 1826
4365.88 1816
4366.50 1737
4367.12 1733
4367.75 1747
4368.37 1714
4369.00 1695
4369.62 1619
4370.24 1714
4370.87 1757
4371.49 1708
4372.12 1716
4372.74 1669
4373.36 1697
4373.99 1657
4374.61 1623
4375.24 1710
4375.86 1766
4376.49 1771
4377.11 1792
4377.73 1800
4378.36 1721
4378.98 1763
4379.61 1843
4380.23 1786
4380.86 1854
4381.48 1791
4382.11 1799
4382.73 1750
4383.36 1735
4383.98 1778
4384.61 1902
4385.23 1898
4385.86 1826
4386.48 1810
4387.11 1879
4387.73 1988
4388.36 2072
4388.98 2206
4389.61 2314
4390.23 2459
4390.86 2530
4391.48 2469
4392.11 2465
4392.74 2432
4393.36 2312
4393.99 2256
4394.61 2072
4395.24 1980
4395.86 1934
4396.49 1900
4397.12 1815
4397.74 1833
4398.37 1855
4398.99 1823
4399.62 1744
4400.25 1776
4400.87 1764
4401.50 1703
4402.12 1714
4402.75 1683
4403.38 1593
4404.00 1687
4404.63 1658
4405.26 1670
4405.88 1753
4406.51 1671
4407.14 1606
4407.76 1661
4408.39 1663
4409.02 1661
4409.64 1680
4410.27 1761
4410.90 1703
4411.52 1593
4412.15 1543
4412.78 1515
4413.40 1646
4414.03 1578
4414.66 1570
4415.29 1602
4415.91 1543
4416.54 1614
4417.17 1535
4417.79 1476
4418.42 1501
4419.05 1478
4419.68 1559
4420.30 1500
4420.93 1436
4421.56 1446
4422.19 1448
4422.81 1455
4423.44 1456
4424.07 1480
4424.70 1467
4425.33 1456
4425.95 1449
4426.58 1500
4427.21 1482
4427.84 1397
4428.47 1408
4429.09 1387
4429.72 1443
4430.35 1456
4430.98 1461
4431.61 1503
4432.23 1407
4432.86 1446
4433.49 1485
4434.12 1498
4434.75 1464
4435.38 1355
4436.01 1418
4436.63 1510
4437.26 1415
4437.89 1415
4438.52 1405
4439.15 1384
4439.78 1416
4440.41 1427
4441.04 1364
4441.67 1345
4442.29 1408
4442.92 1339
4443.55 1334
4444.18 1461
4444.81 1446
4445.44 1475
4446.07 1448
4446.70 1435
4447.33 1371
4447.96 1410
4448.59 1388
4449.22 1416
4449.85 1385
4450.48 1365
4451.11 1425
4451.74 1440
4452.37 1452
4453.00 1380
4453.63 1511
4454.26 1587
4454.89 1586
4455.52 1515
4456.15 1648
4456.78 1626
4457.41 1619
4458.04 1542
4458.67 1490
4459.30 1522
4459.93 1499
4460.56 1484
4461.19 1445
4461.82 1410
4462.45 1353
4463.08 1310
4463.71 1322
4464.34 1402
4464.97 1375
4465.60 1427
4466.23 1312
4466.86 1292
4467.49 1406
4468.12 1307
4468.76 1286
4469.39 1365
4470.02 1438
4470.65 1395
4471.28 1370
4471.91 1315
4472.54 1335
4473.17 1384
4473.80 1289
4474.44 1281
4475.07 1339
4475.70 1298
4476.33 1353
4476.96 1375
4477.59 1413
4478.22 1363
4478.86 1321
4479.49 1339
4480.12 1345
4480.75 1411
4481.38 1493
4482.02 1501
4482.65 1534
4483.28 1528
4483.91 1523
4484.54 1474
4485.18 1506
4485.81 1468
4486.44 1496
4487.07 1471
4487.70 1477
4488.34 1483
4488.97 1488
4489.60 1440
4490.23 1421
4490.87 1471
4491.50 1451
4492.13 1495
4492.76 1498
4493.40 1411
4494.03 1408
4494.66 1358
4495.30 1378
4495.93 1416
4496.56 1404
4497.19 1458
4497.83 1441
4498.46 1532
4499.09 1624
4499.73 1783
4500.36 1782
4500.99 1796
4501.63 1785
4502.26 1887
4502.89 1932
4503.53 1921
4504.16 1845
4504.79 1791
4505.43 1714
4506.06 1716
4506.69 1668
4507.33 1621
4507.96 1619
4508.59 1577
4509.23 1545
4509.86 1567
4510.50 1584
4511.13 1530
4511.76 1516
4512.40 1494
4513.03 1442
4513.67 1514
4514.30 1448
4514.93 1356
4515.57 1351
4516.20 1391
4516.84 1412
4517.47 1336
4518.11 1318
4518.74 1400
4519.37 1368
4520.01 1339
4520.64 1373
4521.28 1428
4521.91 1385
4522.55 1453
4523.18 1486
4523.82 1485
4524.45 1514
4525.09 1538
4525.72 1497
4526.36 1505
4526.99 1658
4527.63 1667
4528.26 1809
4528.90 1982
4529.53 2123
4530.17 2288
4530.80 2352
4531.44 2372
4532.07 2270
4532.71 2169
4533.34 2147
4533.98 2000
4534.62 1934
4535.25 1768
4535.89 1727
4536.52 1677
4537.16 1563
4537.79 1491
4538.43 1384
4539.07 1397
4539.70 1426
4540.34 1451
4540.97 1420
4541.61 1397
4542.25 1392
4542.88 1357
4543.52 1330
4544.15 1373
4544.79 1408
4545.43 1400
4546.06 1341
4546.70 1373
4547.34 1351
4547.97 1334
4548.61 1371
4549.25 1377
4549.88 1333
4550.52 1431
4551.16 1381
4551.79 1349
4552.43 1442
4553.07 1522
4553.70 1489
4554.34 1406
4554.98 1417
4555.61 1388
4556.25 1419
4556.89 1382
4557.53 1321
4558.16 1309
4558.80 1308
4559.44 1395
4560.07 1294
4560.71 1279
4561.35 1342
4561.99 1370
4562.62 1387
4563.26 1379
4563.90 1392
4564.54 1471
4565.18 1360
4565.81 1418
4566.45 1498
4567.09 1434
4567.73 1436
4568.36 1423
4569.00 1482
4569.64 1421
4570.28 1409
4570.92 1438
4571.55 1383
4572.19 1338
4572.83 1380
4573.47 1314
4574.11 1273
4574.75 1340
4575.38 1288
4576.02 1389
4576.66 1353
4577.30 1302
4577.94 1341
4578.58 1340
4579.22 1328
4579.85 1316
4580.49 1318
4581.13 1369
4581.77 1350
4582.41 1344
4583.05 1390
4583.69 1440
4584.33 1416
4584.97 1415
4585.61 1472
4586.24 1497
4586.88 1570
4587.52 1418
4588.16 1613
4588.80 1599
4589.44 1626
4590.08 1703
4590.72 1859
4591.36 1899
4592.00 1932
4592.64 1842
4593.28 1690
4593.92 1744
4594.56 1653
4595.20 1524
4595.84 1620
4596.48 1475
4597.12 1479
4597.76 1514
4598.40 1485
4599.04 1515
4599.68 1387
4600.32 1409
4600.96 1418
4601.60 1438
4602.24 1444
4602.88 1512
4603.52 1531
4604.16 1507
4604.80 1529
4605.44 1507
4606.08 1479
4606.72 1526
4607.36 1409
4608.00 1438
4608.64 1450
4609.28 1483
4609.93 1562
4610.57 1525
4611.21 1492
4611.85 1515
4612.49 1542
4613.13 1408
4613.77 1451
4614.41 1420
4615.05 1480
4615.69 1427
4616.34 1419
4616.98 1395
4617.62 1358
4618.26 1429
4618.90 1385
4619.54 1401
4620.18 1437
4620.83 1285
4621.47 1285
4622.11 1405
4622.75 1350
4623.39 1431
4624.03 1372
4624.68 1414
4625.32 1371
4625.96 1356
4626.60 1288
4627.24 1308
4627.89 1319
4628.53 1340
4629.17 1402
4629.81 1506
4630.45 1572
4631.10 1575
4631.74 1613
4632.38 1623
4633.02 1556
4633.67 1590
4634.31 1501
4634.95 1558
4635.59 1625
4636.24 1699
4636.88 1766
4637.52 1695
4638.17 1705
4638.81 1762
4639.45 1786
4640.09 1780
4640.74 1835
4641.38 1764
4642.02 1570
4642.67 1482
4643.31 1469
4643.95 1578
4644.60 1518
4645.24 1391
4645.88 1335
4646.53 1425
4647.17 1429
4647.81 1523
4648.46 1558
4649.10 1504
4649.74 1535
4650.39 1639
4651.03 1759
4651.67 1786
4652.32 1786
4652.96 1727
4653.61 1728
4654.25 1606
4654.89 1669
4655.54 1632
4656.18 1597
4656.83 1457
4657.47 1414
4658.11 1322
4658.76 1389
4659.40 1369
4660.05 1393
4660.69 1330
4661.33 1339
4661.98 1305
4662.62 1378
4663.27 1430
4663.91 1337
4664.56 1247
4665.20 1285
4665.85 1349
4666.49 1269
4667.14 1232
4667.78 1348
4668.43 1343
4669.07 1282
4669.72 1250
4670.36 1256
4671.01 1233
4671.65 1323
4672.30 1351
4672.94 1337
4673.59 1340
4674.23 1324
4674.88 1297
4675.52 1275
4676.17 1306
4676.81 1312
4677.46 1280
4678.10 1364
4678.75 1328
4679.40 1390
4680.04 1309
4680.69 1286
4681.33 1302
4681.98 1340
4682.62 1373
4683.27 1327
4683.92 1328
4684.56 1332
4685.21 1463
4685.85 1370
4686.50 1426
4687.15 1404
4687.79 1409
4688.44 1445
4689.09 1421
4689.73 1477
4690.38 1455
4691.02 1507
4691.67 1526
4692.32 1560
4692.96 1565
4693.61 1541
4694.26 1536
4694.90 1613
4695.55 1561
4696.20 1591
4696.84 1579
4697.49 1748
4698.14 1728
4698.78 1865
4699.43 1835
4700.08 1861
4700.73 1692
4701.37 1712
4702.02 1621
4702.67 1598
4703.31 1617
4703.96 1668
4704.61 1600
4705.26 1473
4705.90 1426
4706.55 1529
4707.20 1422
4707.85 1367
4708.49 1438
4709.14 1396
4709.79 1369
4710.44 1439
4711.09 1529
4711.73 1407
4712.38 1423
4713.03 1467
4713.68 1520
4714.33 1541
4714.97 1355
4715.62 1466
4716.27 1459
4716.92 1415
4717.57 1462
4718.21 1459
4718.86 1476
4719.51 1460
4720.16 1566
4720.81 1532
4721.46 1600
4722.11 1533
4722.75 1560
4723.40 1536
4724.05 1550
4724.70 1555
4725.35 1569
4726.00 1582
4726.65 1558
4727.30 1473
4727.94 1529
4728.59 1525
4729.24 1562
4729.89 1512
4730.54 1422
4731.19 1369
4731.84 1444
4732.49 1386
4733.14 1372
4733.79 1448
4734.44 1428
4735.09 1375
4735.74 1333
4736.38 1407
4737.03 1474
4737.68 1540
4738.33 1454
4738.98 1502
4739.63 1529
4740.28 1527
4740.93 1482
4741.58 1557
4742.23 1543
4742.88 1573
4743.53 1544
4744.18 1439
4744.83 1467
4745.48 1430
4746.13 1448
4746.78 1509
4747.43 1506
4748.08 1455
4748.73 1448
4749.39 1502
4750.04 1559
4750.69 1557
4751.34 1577
4751.99 1589
4752.64 1610
4753.29 1672
4753.94 1632
4754.59 1653
4755.24 1587
4755.89 1600
4756.54 1483
4757.19 1514
4757.84 1621
4758.50 1551
4759.15 1655
4759.80 1719
4760.45 1674
4761.10 1712
4761.75 1716
4762.40 1697
4763.05 1684
4763.71 1581
4764.36 1597
4765.01 1583
4765.66 1584
4766.31 1697
4766.96 1619
4767.62 1594
4768.27 1596
4768.92 1535
4769.57 1567
4770.22 1572
4770.87 1534
4771.53 1581
4772.18 1551
4772.83 1526
4773.48 1512
4774.13 1537
4774.79 1507
4775.44 1528
4776.09 1501
4776.74 1499
4777.40 1456
4778.05 1490
4778.70 1495
4779.35 1509
4780.01 1540
4780.66 1552
4781.31 1569
4781.96 1578
4782.62 1572
4783.27 1521
4783.92 1444
4784.57 1496
4785.23 1534
4785.88 1465
4786.53 1479
4787.19 1558
4787.84 1574
4788.49 1492
4789.15 1475
4789.80 1476
4790.45 1563
4791.11 1488
4791.76 1487
4792.41 1517
4793.07 1508
4793.72 1477
4794.37 1453
4795.03 1482
4795.68 1415
4796.33 1503
4796.99 1579
4797.64 1564
4798.29 1667
4798.95 1665
4799.60 1750
4800.26 1748
4800.91 1751
4801.56 1711
4802.22 1767
4802.87 1698
4803.53 1766
4804.18 1751
4804.83 1657
4805.49 1538
4806.14 1649
4806.80 1568
4807.45 1597
4808.11 1500
4808.76 1500
4809.42 1522
4810.07 1575
4810.72 1486
4811.38 1508
4812.03 1545
4812.69 1549
4813.34 1585
4814.00 1608
4814.65 1589
4815.31 1582
4815.96 1634
4816.62 1650
4817.27 1631
4817.93 1655
4818.58 1617
4819.24 1711
4819.89 1885
4820.55 2052
4821.20 2038
4821.86 2143
4822.52 2162
4823.17 2109
4823.83 2178
4824.48 2126
4825.14 2069
4825.79 2028
4826.45 1909
4827.10 1909
4827.76 1785
4828.42 1864
4829.07 1797
4829.73 1764
4830.38 1777
4831.04 1798
4831.70 1868
4832.35 1832
4833.01 1793
4833.66 1919
4834.32 2049
4834.98 1966
4835.63 2015
4836.29 2043
4836.95 2108
4837.60 2192
4838.26 2165
4838.92 2134
4839.57 2147
4840.23 2202
4840.89 2165
4841.54 2156
4842.20 2153
4842.86 2121
4843.51 2170
4844.17 2156
4844.83 2129
4845.48 2242
4846.14 2252
4846.80 2229
4847.45 2232
4848.11 2267
4848.77 2442
4849.43 2613
4850.08 2535
4850.74 2519
4851.40 2466
4852.06 2514
4852.71 2338
4853.37 2307
4854.03 2331
4854.69 2386
4855.34 2467
4856.00 2648
4856.66 2868
4857.32 2895
4857.97 2991
4858.63 3162
4859.29 2973
4859.95 2947
4860.61 2769
4861.26 2547
4861.92 2486
4862.58 2431
4863.24 2318
4863.90 2427
4864.55 2382
4865.21 2339
4865.87 2390
4866.53 2478
4867.19 2607
4867.85 2513
4868.51 2362
4869.16 2297
4869.82 2193
4870.48 2138
4871.14 2241
4871.80 2170
4872.46 2086
4873.12 2087
4873.78 2140
4874.43 2050
4875.09 2086
4875.75 2056
4876.41 2040
4877.07 2081
4877.73 2178
4878.39 2188
4879.05 2139
4879.71 2152
4880.37 2101
4881.03 2067
4881.69 2044
4882.34 2004
4883.00 1974
4883.66 1966
4884.32 1995
4884.98 1990
4885.64 1897
4886.30 1890
4886.96 1960
4887.62 1988
4888.28 1851
4888.94 1965
4889.60 2035
4890.26 2030
4890.92 2013
4891.58 1919
4892.24 1989
4892.90 1917
4893.56 1886
4894.22 1841
4894.88 1840
4895.54 1841
4896.20 1861
4896.86 1823
4897.52 1942
4898.19 1915
4898.85 2045
4899.51 1954
4900.17 1987
4900.83 2004
4901.49 1922
4902.15 1883
4902.81 1742
4903.47 1738
4904.13 1707
4904.79 1649
4905.45 1623
4906.12 1613
4906.78 1619
4907.44 1600
4908.10 1613
4908.76 1672
4909.42 1602
4910.08 1593
4910.74 1546
4911.41 1525
4912.07 1487
4912.73 1491
4913.39 1520
4914.05 1404
4914.71 1487
4915.38 1393
4916.04 1385
4916.70 1360
4917.36 1398
4918.02 1391
4918.68 1409
4919.35 1340
4920.01 1424
4920.67 1419
4921.33 1432
4921.99 1433
4922.66 1398
4923.32 1485
4923.98 1441
4924.64 1403
4925.31 1403
4925.97 1487
4926.63 1602
4927.29 1442
4927.96 1429
4928.62 1459
4929.28 1419
4929.94 1488
4930.61 1446
4931.27 1422
4931.93 1479
4932.59 1506
4933.26 1435
4933.92 1369
4934.58 1353
4935.25 1427
4935.91 1449
4936.57 1483
4937.24 1444
4937.90 1406
4938.56 1394
4939.23 1388
4939.89 1455
4940.55 1402
4941.22 1395
4941.88 1421
4942.54 1451
4943.21 1434
4943.87 1430
4944.53 1424
4945.20 1280
4945.86 1321
4946.52 1298
4947.19 1422
4947.85 1380
4948.52 1351
4949.18 1330
4949.84 1250
4950.51 1353
4951.17 1342
4951.84 1302
4952.50 1314
4953.17 1318
4953.83 1292
4954.49 1411
4955.16 1330
4955.82 1335
4956.49 1388
4957.15 1421
4957.82 1545
4958.48 1500
4959.15 1614
4959.81 1750
4960.47 1826
4961.14 1920
4961.80 2041
4962.47 1904
4963.13 1946
4963.80 1968
4964.46 1969
4965.13 1825
4965.79 1765
4966.46 1643
4967.12 1628
4967.79 1532
4968.45 1429
4969.12 1473
4969.79 1487
4970.45 1454
4971.12 1376
4971.78 1427
4972.45 1391
4973.11 1495
4973.78 1443
4974.44 1562
4975.11 1561
4975.78 1473
4976.44 1535
4977.11 1529
4977.77 1463
4978.44 1476
4979.11 1440
4979.77 1353
4980.44 1352
4981.10 1335
4981.77 1284
4982.44 1215
4983.10 1271
4983.77 1298
4984.43 1348
4985.10 1343
4985.77 1362
4986.43 1309
4987.10 1342
4987.77 1421
4988.43 1381
4989.10 1415
4989.77 1331
4990.43 1386
4991.10 1327
4991.77 1314
4992.43 1301
4993.10 1278
4993.77 1253
4994.43 1298
4995.10 1299
4995.77 1288
4996.44 1347
4997.10 1341
4997.77 1368
4998.44 1260
4999.10 1258
4999.77 1202
5000.44 1243
5001.11 1197
5001.77 1200
5002.44 1241
5003.11 1210
5003.78 1163
5004.44 1212
5005.11 1254
5005.78 1284
5006.45 1231
5007.12 1288
5007.78 1298
5008.45 1301
5009.12 1269
5009.79 1302
5010.46 1302
5011.12 1303
5011.79 1275
5012.46 1312
5013.13 1315
5013.80 1231
5014.47 1254
5015.13 1228
5015.80 1237
5016.47 1213
5017.14 1227
5017.81 1341
5018.48 1289
5019.14 1313
5019.81 1380
5020.48 1388
5021.15 1416
5021.82 1440
5022.49 1417
5023.16 1510
5023.83 1499
5024.50 1479
5025.16 1404
5025.83 1336
5026.50 1328
5027.17 1342
5027.84 1263
5028.51 1202
5029.18 1271
5029.85 1233
5030.52 1273
5031.19 1213
5031.86 1240
5032.53 1235
5033.20 1193
5033.87 1215
5034.54 1126
5035.21 1161
5035.88 1196
5036.54 1162
5037.21 1178
5037.88 1259
5038.55 1238
5039.22 1253
5039.89 1285
5040.56 1250
5041.23 1253
5041.90 1275
5042.58 1251
5043.25 1312
5043.92 1382
5044.59 1375
5045.26 1407
5045.93 1438
5046.60 1354
5047.27 1371
5047.94 1293
5048.61 1278
5049.28 1386
5049.95 1228
5050.62 1283
5051.29 1344
5051.96 1354
5052.63 1317
5053.30 1255
5053.98 1309
5054.65 1312
5055.32 1238
5055.99 1219
5056.66 1224
5057.33 1216
5058.00 1133
5058.67 1158
5059.34 1257
5060.02 1314
5060.69 1305
5061.36 1244
5062.03 1319
5062.70 1302
5063.37 1241
5064.04 1217
5064.72 1223
5065.39 1209
5066.06 1214
5066.73 1199
5067.40 1155
5068.08 1163
5068.75 1181
5069.42 1215
5070.09 1198
5070.76 1202
5071.44 1256
5072.11 1278
5072.78 1252
5073.45 1283
5074.12 1238
5074.80 1250
5075.47 1265
5076.14 1297
5076.81 1229
5077.49 1330
5078.16 1303
5078.83 1313
5079.50 1322
5080.18 1452
5080.85 1334
5081.52 1256
5082.20 1266
5082.87 1299
5083.54 1284
5084.21 1199
5084.89 1254
5085.56 1256
5086.23 1272
5086.91 1252
5087.58 1379
5088.25 1427
5088.93 1491
5089.60 1449
5090.27 1495
5090.95 1526
5091.62 1535
5092.29 1505
5092.97 1511
5093.64 1413
5094.31 1422
5094.99 1423
5095.66 1300
5096.34 1251
5097.01 1301
5097.68 1229
5098.36 1246
5099.03 1240
5099.70 1245
5100.38 1260
5101.05 1258
5101.73 1295
5102.40 1369
5103.08 1350
5103.75 1347
5104.42 1343
5105.10 1360
5105.77 1376
5106.45 1389
5107.12 1304
5107.80 1284
5108.47 1205
5109.15 1276
5109.82 1265
5110.49 1295
5111.17 1255
5111.84 1260
5112.52 1232
5113.19 1264
5113.87 1303
5114.54 1296
5115.22 1390
5115.89 1420
5116.57 1495
5117.24 1605
5117.92 1742
5118.59 1829
5119.27 1803
5119.94 1746
5120.62 1700
5121.30 1622
5121.97 1609
5122.65 1505
5123.32 1484
5124.00 1411
5124.67 1482
5125.35 1408
5126.02 1370
5126.70 1341
5127.38 1356
5128.05 1328
5128.73 1344
5129.40 1295
5130.08 1346
5130.76 1401
5131.43 1377
5132.11 1436
5132.78 1477
5133.46 1402
5134.14 1365
5134.81 1455
5135.49 1518
5136.17 1427
5136.84 1488
5137.52 1439
5138.20 1417
5138.87 1382
5139.55 1348
5140.22 1356
5140.90 1356
5141.58 1315
5142.26 1315
5142.93 1272
5143.61 1261
5144.29 1265
5144.96 1320
5145.64 1232
5146.32 1210
5146.99 1202
5147.67 1236
5148.35 1203
5149.03 1202
5149.70 1259
5150.38 1143
5151.06 1251
5151.73 1216
5152.41 1259
5153.09 1238
5153.77 1192
5154.44 1255
5155.12 1269
5155.80 1326
5156.48 1348
5157.16 1267
5157.83 1330
5158.51 1285
5159.19 1327
5159.87 1319
5160.55 1356
5161.22 1330
5161.90 1277
5162.58 1231
5163.26 1259
5163.94 1324
5164.61 1349
5165.29 1313
5165.97 1279
5166.65 1293
5167.33 1231
5168.01 1247
5168.68 1283
5169.36 1285
5170.04 1275
5170.72 1179
5171.40 1155
5172.08 1224
5172.76 1216
5173.44 1217
5174.11 1218
5174.79 1273
5175.47 1226
5176.15 1234
5176.83 1298
5177.51 1240
5178.19 1238
5178.87 1288
5179.55 1282
5180.23 1212
5180.91 1216
5181.58 1219
5182.26 1217
5182.94 1165
5183.62 1152
5184.30 1242
5184.98 1165
5185.66 1167
5186.34 1216
5187.02 1150
5187.70 1172
5188.38 1198
5189.06 1130
5189.74 1112
5190.42 1169
5191.10 1224
5191.78 1198
5192.46 1143
5193.14 1152
5193.82 1121
5194.50 1117
5195.18 1140
5195.86 1191
5196.54 1145
5197.22 1185
5197.90 1157
5198.58 1197
5199.26 1200
5199.94 1240
5200.63 1273
5201.31 1222
5201.99 1179
5202.67 1155
5203.35 1179
5204.03 1147
5204.71 1232
5205.39 1204
5206.07 1187
5206.75 1195
5207.43 1197
5208.11 1246
5208.80 1280
5209.48 1298
5210.16 1297
5210.84 1290
5211.52 1223
5212.20 1299
5212.88 1336
5213.57 1296
5214.25 1372
5214.93 1338
5215.61 1304
5216.29 1321
5216.97 1274
5217.66 1264
5218.34 1232
5219.02 1258
5219.70 1240
5220.38 1212
5221.06 1281
5221.75 1349
5222.43 1392
5223.11 1382
5223.79 1360
5224.47 1304
5225.16 1312
5225.84 1311
5226.52 1281
5227.20 1301
5227.89 1261
5228.57 1292
5229.25 1294
5229.93 1262
5230.62 1225
5231.30 1324
5231.98 1381
5232.66 1336
5233.35 1293
5234.03 1246
5234.71 1303
5235.40 1234
5236.08 1270
5236.76 1281
5237.44 1310
5238.13 1357
5238.81 1356
5239.49 1374
5240.18 1426
5240.86 1345
5241.54 1332
5242.23 1347
5242.91 1237
5243.59 1240
5244.28 1207
5244.96 1172
5245.64 1217
5246.33 1268
5247.01 1285
5247.70 1320
5248.38 1323
5249.06 1363
5249.75 1353
5250.43 1415
5251.11 1447
5251.80 1438
5252.48 1440
5253.17 1454
5253.85 1337
5254.53 1370
5255.22 1352
5255.90 1265
5256.59 1288
5257.27 1268
5257.96 1245
5258.64 1225
5259.32 1326
5260.01 1325
5260.69 1429
5261.38 1415
5262.06 1356
5262.75 1418
5263.43 1406
5264.12 1450
5264.80 1379
5265.49 1385
5266.17 1352
5266.86 1337
5267.54 1277
5268.23 1327
5268.91 1313
5269.60 1293
5270.28 1282
5270.97 1356
5271.65 1272
5272.34 1240
5273.02 1274
5273.71 1207
5274.39 1351
5275.08 1335
5275.76 1220
5276.45 1236
5277.14 1253
5277.82 1308
5278.51 1300
5279.19 1334
5279.88 1407
5280.56 1451
5281.25 1426
5281.94 1428
5282.62 1324
5283.31 1393
5283.99 1399
5284.68 1318
5285.37 1366
5286.05 1283
5286.74 1247
5287.43 1246
5288.11 1253
5288.80 1228
5289.48 1236
5290.17 1281
5290.86 1260
5291.54 1277
5292.23 1220
5292.92 1250
5293.60 1359
5294.29 1330
5294.98 1307
5295.66 1400
5296.35 1408
5297.04 1443
5297.72 1478
5298.41 1360
5299.10 1527
5299.79 1542
5300.47 1480
5301.16 1587
5301.85 1618
5302.53 1649
5303.22 1672
5303.91 1760
5304.60 1767
5305.28 1855
5305.97 1830
5306.66 1833
5307.35 1655
5308.03 1609
5308.72 1605
5309.41 1650
5310.10 1691
5310.78 1656
5311.47 1766
5312.16 1895
5312.85 1942
5313.54 1960
5314.22 1931
5314.91 1996
5315.60 1967
5316.29 1941
5316.98 1960
5317.66 2036
5318.35 1913
5319.04 1899
5319.73 1943
5320.42 2006
5321.11 1926
5321.80 1695
5322.48 1659
5323.17 1622
5323.86 1569
5324.55 1472
5325.24 1516
5325.93 1476
5326.62 1354
5327.30 1368
5327.99 1389
5328.68 1368
5329.37 1323
5330.06 1409
5330.75 1329
5331.44 1337
5332.13 1391
5332.82 1367
5333.51 1403
5334.20 1354
5334.88 1391
5335.57 1370
5336.26 1323
5336.95 1335
5337.64 1320
5338.33 1315
5339.02 1374
5339.71 1326
5340.40 1437
5341.09 1483
5341.78 1459
5342.47 1343
5343.16 1429
5343.85 1408
5344.54 1382
5345.23 1415
5345.92 1433
5346.61 1416
5347.30 1548
5347.99 1658
5348.68 1898
5349.37 1943
5350.06 1951
5350.75 2113
5351.44 2086
5352.13 2026
5352.82 1872
5353.51 1895
5354.20 1786
5354.90 1644
5355.59 1491
5356.28 1500
5356.97 1428
5357.66 1272
5358.35 1313
5359.04 1271
5359.73 1332
5360.42 1334
5361.11 1334
5361.80 1290
5362.49 1315
5363.19 1295
5363.88 1318
5364.57 1233
5365.26 1255
5365.95 1197
5366.64 1224
5367.33 1162
5368.03 1142
5368.72 1224
5369.41 1161
5370.10 1154
5370.79 1145
5371.48 1162
5372.18 1174
5372.87 1163
5373.56 1176
5374.25 1169
5374.94 1131
5375.63 1121
5376.33 1147
5377.02 1131
5377.71 1113
5378.40 1197
5379.10 1211
5379.79 1211
5380.48 1237
5381.17 1220
5381.86 1142
5382.56 1096
5383.25 1176
5383.94 1113
5384.63 1133
5385.33 1163
5386.02 1210
5386.71 1234
5387.40 1246
5388.10 1252
5388.79 1368
5389.48 1323
5390.18 1340
5390.87 1404
5391.56 1393
5392.26 1368
5392.95 1369
5393.64 1319
5394.33 1264
5395.03 1266
5395.72 1180
5396.41 1269
5397.11 1186
5397.80 1198
5398.49 1245
5399.19 1198
5399.88 1188
5400.58 1180
5401.27 1219
5401.96 1241
5402.66 1163
5403.35 1186
5404.04 1195
5404.74 1220
5405.43 1190
5406.13 1193
5406.82 1205
5407.51 1153
5408.21 1214
5408.90 1214
5409.60 1261
5410.29 1219
5410.98 1160
5411.68 1195
5412.37 1224
5413.07 1252
5413.76 1207
5414.46 1188
5415.15 1136
5415.84 1184
5416.54 1124
5417.23 1222
5417.93 1244
5418.62 1251
5419.32 1224
5420.01 1255
5420.71 1251
5421.40 1262
5422.10 1285
5422.79 1272
5423.49 1284
5424.18 1281
5424.88 1278
5425.57 1258
5426.27 1234
5426.96 1256
5427.66 1291
5428.35 1258
5429.05 1305
5429.74 1162
5430.44 1227
5431.14 1280
5431.83 1283
5432.53 1370
5433.22 1307
5433.92 1259
5434.61 1285
5435.31 1324
5436.01 1261
5436.70 1270
5437.40 1252
5438.09 1238
5438.79 1232
5439.49 1262
5440.18 1243
5440.88 1317
5441.57 1278
5442.27 1245
5442.97 1304
5443.66 1419
5444.36 1462
5445.06 1557
5445.75 1717
5446.45 1818
5447.15 1914
5447.84 1910
5448.54 1869
5449.24 1845
5449.93 1854
5450.63 1720
5451.33 1649
5452.02 1568
5452.72 1546
5453.42 1390
5454.11 1383
5454.81 1368
5455.51 1425
5456.20 1377
5456.90 1353
5457.60 1330
5458.30 1420
5458.99 1395
5459.69 1402
5460.39 1479
5461.09 1467
5461.78 1499
5462.48 1541
5463.18 1459
5463.88 1490
5464.57 1462
5465.27 1535
5465.97 1441
5466.67 1397
5467.36 1398
5468.06 1395
5468.76 1441
5469.46 1369
5470.16 1412
5470.85 1479
5471.55 1437
5472.25 1457
5472.95 1488
5473.65 1523
5474.35 1527
5475.04 1586
5475.74 1602
5476.44 1682
5477.14 1805
5477.84 1936
5478.54 2040
5479.23 2162
5479.93 2395
5480.63 2429
5481.33 2512
5482.03 2355
5482.73 2277
5483.43 2007
5484.13 1999
5484.83 1872
5485.52 1783
5486.22 1732
5486.92 1746
5487.62 1745
5488.32 1711
5489.02 1736
5489.72 1771
5490.42 1811
5491.12 1857
5491.82 1840
5492.52 1862
5493.22 1924
5493.92 1931
5494.62 1902
5495.31 1887
5496.01 1962
5496.71 2090
5497.41 2247
5498.11 2543
5498.81 2984
5499.51 3448
5500.21 3976
5500.91 4126
5501.61 4288
5502.31 3915
5503.01 3531
5503.71 3191
5504.41 2757
5505.11 2312
5505.81 2072
5506.51 1976
5507.22 1921
5507.92 1814
5508.62 1761
5509.32 1727
5510.02 1727
5510.72 1708
5511.42 1656
5512.12 1704
5512.82 1821
5513.52 1748
5514.22 1794
5514.92 1768
5515.62 1789
5516.32 1783
5517.03 1849
5517.73 1876
5518.43 1834
5519.13 1910
5519.83 1906
5520.53 1826
5521.23 1883
5521.93 1847
5522.63 1749
5523.34 1685
5524.04 1592
5524.74 1592
5525.44 1550
5526.14 1497
5526.84 1430
5527.55 1403
5528.25 1462
5528.95 1435
5529.65 1407
5530.35 1528
5531.05 1412
5531.76 1432
5532.46 1439
5533.16 1403
5533.86 1499
5534.56 1424
5535.27 1385
5535.97 1376
5536.67 1463
5537.37 1483
5538.08 1467
5538.78 1553
5539.48 1497
5540.18 1537
5540.89 1477
5541.59 1513
5542.29 1481
5542.99 1466
5543.70 1396
5544.40 1411
5545.10 1474
5545.80 1456
5546.51 1435
5547.21 1447
5547.91 1456
5548.62 1381
5549.32 1380
5550.02 1370
5550.73 1396
5551.43 1382
5552.13 1388
5552.84 1351
5553.54 1359
5554.24 1329
5554.95 1310
5555.65 1311
5556.35 1337
5557.06 1355
5557.76 1325
5558.46 1354
5559.17 1347
5559.87 1386
5560.57 1357
5561.28 1334
5561.98 1347
5562.69 1419
5563.39 1360
5564.09 1479
5564.80 1478
5565.50 1444
5566.21 1440
5566.91 1361
5567.61 1376
5568.32 1324
5569.02 1354
5569.73 1379
5570.43 1411
5571.14 1321
5571.84 1313
5572.54 1368
5573.25 1394
5573.95 1444
5574.66 1461
5575.36 1449
5576.07 1398
5576.77 1381
5577.48 1396
5578.18 1339
5578.89 1354
5579.59 1370
5580.30 1327
5581.00 1296
5581.71 1221
5582.41 1251
5583.12 1231
5583.82 1241
5584.53 1238
5585.23 1282
5585.94 1290
5586.64 1238
5587.35 1220
5588.06 1312
5588.76 1265
5589.47 1239
5590.17 1329
5590.88 1284
5591.58 1250
5592.29 1205
5592.99 1245
5593.70 1226
5594.41 1209
5595.11 1181
5595.82 1208
5596.52 1205
5597.23 1204
5597.94 1189
5598.64 1201
5599.35 1161
5600.06 1132
5600.76 1210
5601.47 1188
5602.17 1220
5602.88 1128
5603.59 1134
5604.29 1195
5605.00 1150
5605.71 1194
5606.41 1237
5607.12 1168
5607.83 1169
5608.53 1225
5609.24 1271
5609.95 1190
5610.65 1181
5611.36 1174
5612.07 1132
5612.78 1170
5613.48 1169
5614.19 1150
5614.90 1159
5615.60 1226
5616.31 1251
5617.02 1166
5617.73 1184
5618.43 1244
5619.14 1196
5619.85 1194
5620.56 1183
5621.26 1184
5621.97 1188
5622.68 1195
5623.39 1215
5624.09 1228
5624.80 1245
5625.51 1254
5626.22 1280
5626.93 1288
5627.63 1271
5628.34 1291
5629.05 1303
5629.76 1276
5630.47 1308
5631.17 1259
5631.88 1278
5632.59 1308
5633.30 1296
5634.01 1426
5634.72 1373
5635.42 1487
5636.13 1491
5636.84 1474
5637.55 1577
5638.26 1612
5638.97 1642
5639.68 1632
5640.39 1573
5641.09 1594
5641.80 1626
5642.51 1617
5643.22 1510
5643.93 1432
5644.64 1367
5645.35 1345
5646.06 1323
5646.77 1277
5647.48 1305
5648.19 1329
5648.89 1403
5649.60 1365
5650.31 1382
5651.02 1389
5651.73 1358
5652.44 1319
5653.15 1335
5653.86 1337
5654.57 1317
5655.28 1348
5655.99 1409
5656.70 1369
5657.41 1368
5658.12 1363
5658.83 1392
5659.54 1483
5660.25 1458
5660.96 1402
5661.67 1399
5662.38 1466
5663.09 1433
5663.80 1513
5664.51 1412
5665.22 1332
5665.93 1339
5666.64 1387
5667.35 1457
5668.06 1476
5668.77 1510
5669.48 1538
5670.19 1710
5670.91 1664
5671.62 1782
5672.33 1675
5673.04 1600
5673.75 1617
5674.46 1457
5675.17 1394
5675.88 1440
5676.59 1361
5677.30 1321
5678.01 1291
5678.73 1370
5679.44 1434
5680.15 1367
5680.86 1360
5681.57 1304
5682.28 1369
5682.99 1436
5683.71 1439
5684.42 1339
5685.13 1322
5685.84 1375
5686.55 1344
5687.26 1342
5687.98 1316
5688.69 1363
5689.40 1365
5690.11 1371
5690.82 1376
5691.54 1362
5692.25 1337
5692.96 1300
5693.67 1353
5694.38 1311
5695.10 1318
5695.81 1274
5696.52 1265
5697.23 1204
5697.95 1212
5698.66 1259
5699.37 1279
5700.08 1331
5700.80 1264
5701.51 1333
5702.22 1405
5702.93 1393
5703.65 1287
5704.36 1267
5705.07 1321
5705.78 1310
5706.50 1254
5707.21 1303
5707.92 1413
5708.64 1304
5709.35 1314
5710.06 1242
5710.78 1301
5711.49 1227
5712.20 1284
5712.92 1290
5713.63 1258
5714.34 1278
5715.06 1245
5715.77 1270
5716.48 1343
5717.20 1297
5717.91 1316
5718.62 1285
5719.34 1233
5720.05 1271
5720.77 1275
5721.48 1309
5722.19 1348
5722.91 1341
5723.62 1262
5724.33 1316
5725.05 1415
5725.76 1400
5726.48 1479
5727.19 1423
5727.91 1457
5728.62 1525
5729.33 1466
5730.05 1442
5730.76 1457
5731.48 1393
5732.19 1404
5732.91 1380
5733.62 1367
5734.34 1283
5735.05 1333
5735.77 1354
5736.48 1343
5737.20 1349
5737.91 1372
5738.63 1335
5739.34 1203
5740.06 1291
5740.77 1394
5741.49 1341
5742.20 1325
5742.92 1370
5743.63 1344
5744.35 1351
5745.06 1434
5745.78 1461
5746.49 1532
5747.21 1474
5747.92 1546
5748.64 1446
5749.35 1475
5750.07 1441
5750.79 1489
5751.50 1574
5752.22 1554
5752.93 1606
5753.65 1675
5754.36 1752
5755.08 1768
5755.80 1824
5756.51 1872
5757.23 1960
5757.95 1819
5758.66 1877
5759.38 1951
5760.09 2061
5760.81 1967
5761.53 1963
5762.24 2093
5762.96 2213
5763.68 2223
5764.39 2186
5765.11 2225
5765.83 2461
5766.54 2711
5767.26 3068
5767.98 3781
5768.69 4782
5769.41 5805
5770.13 6792
5770.84 6861
5771.56 6846
5772.28 6103
5772.99 5346
5773.71 4323
5774.43 3441
5775.15 3087
5775.86 2780
5776.58 2645
5777.30 2548
5778.01 2449
5778.73 2400
5779.45 2445
5780.17 2421
5780.88 2415
5781.60 2397
5782.32 2462
5783.04 2400
5783.76 2488
5784.47 2534
5785.19 2504
5785.91 2528
5786.63 2444
5787.34 2497
5788.06 2456
5788.78 2450
5789.50 2375
5790.22 2419
5790.94 2424
5791.65 2373
5792.37 2219
5793.09 2097
5793.81 2085
5794.53 2085
5795.25 1996
5795.96 1935
5796.68 1999
5797.40 2156
5798.12 2226
5798.84 2371
5799.56 2562
5800.28 2662
5800.99 2811
5801.71 2932
5802.43 2742
5803.15 2595
5803.87 2397
5804.59 2080
5805.31 1958
5806.03 1850
5806.75 1856
5807.47 2005
5808.18 1956
5808.90 1920
5809.62 1978
5810.34 1999
5811.06 1973
5811.78 1999
5812.50 1932
5813.22 1793
5813.94 1699
5814.66 1689
5815.38 1720
5816.10 1716
5816.82 1682
5817.54 1677
5818.26 1694
5818.98 1673
5819.70 1663
5820.42 1650
5821.14 1699
5821.86 1635
5822.58 1617
5823.30 1613
5824.02 1598
5824.74 1590
5825.46 1543
5826.18 1569
5826.90 1515
5827.62 1529
5828.34 1573
5829.06 1574
5829.78 1579
5830.50 1530
5831.22 1509
5831.95 1513
5832.67 1551
5833.39 1546
5834.11 1486
5834.83 1533
5835.55 1563
5836.27 1434
5836.99 1447
5837.71 1348
5838.43 1408
5839.15 1468
5839.88 1488
5840.60 1405
5841.32 1414
5842.04 1438
5842.76 1448
5843.48 1398
5844.20 1445
5844.93 1388
5845.65 1367
5846.37 1447
5847.09 1314
5847.81 1369
5848.53 1282
5849.26 1363
5849.98 1385
5850.70 1377
5851.42 1380
5852.14 1396
5852.87 1385
5853.59 1407
5854.31 1404
5855.03 1386
5855.75 1404
5856.48 1331
5857.20 1330
5857.92 1327
5858.64 1392
5859.37 1327
5860.09 1379
5860.81 1403
5861.53 1360
5862.26 1232
5862.98 1329
5863.70 1332
5864.42 1342
5865.15 1332
5865.87 1326
5866.59 1308
5867.31 1283
5868.04 1273
5868.76 1297
5869.48 1349
5870.21 1333
5870.93 1239
5871.65 1190
5872.38 1202
5873.10 1237
5873.82 1295
5874.55 1231
5875.27 1284
5875.99 1241
5876.72 1264
5877.44 1285
5878.16 1244
5878.89 1269
5879.61 1346
5880.33 1348
5881.06 1347
5881.78 1367
5882.51 1323
5883.23 1335
5883.95 1324
5884.68 1319
5885.40 1381
5886.13 1395
5886.85 1329
5887.57 1253
5888.30 1265
5889.02 1248
5889.75 1317
5890.47 1341
5891.20 1318
5891.92 1344
5892.64 1339
5893.37 1303
5894.09 1213
5894.82 1223
5895.54 1240
5896.27 1346
5896.99 1347
5897.72 1275
5898.44 1242
5899.17 1270
5899.89 1232
5900.62 1324
5901.34 1361
5902.07 1287
5902.79 1322
5903.52 1318
5904.24 1349
5904.97 1298
5905.69 1320
5906.42 1369
5907.14 1339
5907.87 1376
5908.59 1356
5909.32 1323
5910.04 1329
5910.77 1368
5911.50 1404
5912.22 1388
5912.95 1443
5913.67 1418
5914.40 1410
5915.12 1444
5915.85 1422
5916.58 1370
5917.30 1441
5918.03 1364
5918.75 1376
5919.48 1401
5920.21 1397
5920.93 1382
5921.66 1454
5922.39 1487
5923.11 1507
5923.84 1533
5924.56 1536
5925.29 1468
5926.02 1473
5926.74 1546
5927.47 1532
5928.20 1512
5928.92 1567
5929.65 1550
5930.38 1441
5931.10 1521
5931.83 1614
5932.56 1618
5933.28 1625
5934.01 1642
5934.74 1635
5935.47 1634
5936.19 1739
5936.92 1689
5937.65 1689
5938.37 1843
5939.10 1832
5939.83 1745
5940.56 1815
5941.28 1756
5942.01 1808
5942.74 1927
5943.47 1983
5944.19 1976
5944.92 1926
5945.65 1984
5946.38 2051
5947.11 2005
5947.83 2007
5948.56 2063
5949.29 2090
5950.02 2188
5950.74 2360
5951.47 2568
5952.20 2766
5952.93 2836
5953.66 2954
5954.39 2887
5955.11 2788
5955.84 2658
5956.57 2654
5957.30 2697
5958.03 2688
5958.76 2590
5959.48 2536
5960.21 2502
5960.94 2521
5961.67 2441
5962.40 2552
5963.13 2780
5963.86 2926
5964.59 3181
5965.31 3490
5966.04 3845
5966.77 4124
5967.50 4146
5968.23 3905
5968.96 3893
5969.69 3595
5970.42 3373
5971.15 3328
5971.88 3253
5972.61 3348
5973.34 3166
5974.06 3042
5974.79 3108
5975.52 3115
5976.25 3206
5976.98 3221
5977.71 3327
5978.44 3317
5979.17 3409
5979.90 3572
5980.63 3655
5981.36 3771
5982.09 3815
5982.82 3799
5983.55 3830
5984.28 3870
5985.01 3861
5985.74 3845
5986.47 3778
5987.20 3812
5987.93 3812
5988.66 3835
5989.39 3831
5990.12 3890
5990.85 3849
5991.58 3952
5992.32 3989
5993.05 4052
5993.78 4157
5994.51 4203
5995.24 4360
5995.97 4433
5996.70 4408
5997.43 4466
5998.16 4533
5998.89 4510
5999.62 4395
6000.35 4300
6001.09 4426
6001.82 4206
6002.55 4163
6003.28 4025
6004.01 4078
6004.74 4076
6005.47 4025
6006.20 4091
6006.94 4291
6007.67 4778
6008.40 5500
6009.13 6494
6009.86 7997
6010.59 9740
6011.33 11589
6012.06 13560
6012.79 15455
6013.52 16383
6014.25 16310
6014.98 15586
6015.72 14854
6016.45 13555
6017.18 12020
6017.91 10362
6018.64 8694
6019.38 7421
6020.11 6273
6020.84 5429
6021.57 4862
6022.31 4509
6023.04 4027
6023.77 3780
6024.50 3596
6025.24 3468
6025.97 3319
6026.70 3289
6027.43 3365
6028.17 3421
6028.90 3468
6029.63 3387
6030.37 3275
6031.10 3351
6031.83 3174
6032.56 2978
6033.30 2847
6034.03 2793
6034.76 2654
6035.50 2663
6036.23 2635
6036.96 2644
6037.70 2712
6038.43 2696
6039.16 2780
6039.90 2774
6040.63 2856
6041.36 2960
6042.10 2901
6042.83 2885
6043.56 2960
6044.30 3032
6045.03 3019
6045.77 3092
6046.50 3089
6047.23 3198
6047.97 3317
6048.70 3423
6049.44 3454
6050.17 3698
6050.90 3871
6051.64 4265
6052.37 4469
6053.11 4613
6053.84 4540
6054.57 4314
6055.31 3980
6056.04 3791
6056.78 3545
6057.51 3471
6058.25 3355
6058.98 3236
6059.72 3207
6060.45 3117
6061.19 3039
6061.92 2992
6062.66 3012
6063.39 2929
6064.13 2798
6064.86 2850
6065.60 2896
6066.33 2849
6067.07 2796
6067.80 2761
6068.54 2745
6069.27 2733
6070.01 2682
6070.74 2697
6071.48 2737
6072.21 2757
6072.95 2692
6073.68 2620
6074.42 2650
6075.15 2607
6075.89 2580
6076.63 2572
6077.36 2577
6078.10 2539
6078.83 2550
6079.57 2454
6080.30 2422
6081.04 2390
6081.78 2402
6082.51 2332
6083.25 2285
6083.98 2206
6084.72 2272
6085.46 2237
6086.19 2260
6086.93 2274
6087.67 2241
6088.40 2393
6089.14 2410
6089.88 2395
6090.61 2464
6091.35 2513
6092.09 2503
6092.82 2558
6093.56 2464
6094.30 2427
6095.03 2319
6095.77 2311
6096.51 2244
6097.24 2177
6097.98 2255
6098.72 2224
6099.45 2138
6100.19 2104
6100.93 2071
6101.67 2110
6102.40 2227
6103.14 2124
6103.88 2200
6104.61 2118
6105.35 2008
6106.09 2025
6106.83 1987
6107.56 2034
6108.30 2130
6109.04 2144
6109.78 2076
6110.51 2156
6111.25 2117
6111.99 2123
6112.73 2148
6113.47 2256
6114.20 2290
6114.94 2356
6115.68 2340
6116.42 2387
6117.16 2357
6117.89 2342
6118.63 2348
6119.37 2283
6120.11 2205
6120.85 2202
6121.59 2229
6122.32 2158
6123.06 2259
6123.80 2317
6124.54 2264
6125.28 2226
6126.02 2189
6126.76 2193
6127.49 2188
6128.23 2137
6128.97 2174
6129.71 2240
6130.45 2247
6131.19 2251
6131.93 2163
6132.67 2177
6133.41 2237
6134.15 2227
6134.88 2303
6135.62 2402
6136.36 2517
6137.10 2589
6137.84 2606
6138.58 2692
6139.32 2871
6140.06 2771
6140.80 2898
6141.54 2896
6142.28 2833
6143.02 2778
6143.76 2665
6144.50 2759
6145.24 2749
6145.98 2652
6146.72 2632
6147.46 2653
6148.20 2668
6148.94 2601
6149.68 2563
6150.42 2550
6151.16 2623
6151.90 2593
6152.64 2645
6153.38 2677
6154.12 2768
6154.86 2770
6155.60 2817
6156.34 2878
6157.08 2923
6157.82 2931
6158.56 2944
6159.30 2958
6160.04 2913
6160.78 2918
6161.52 3049
6162.27 3068
6163.01 3229
6163.75 3402
6164.49 3685
6165.23 3801
6165.97 3862
6166.71 3864
6167.45 3990
6168.19 4029
6168.94 3996
6169.68 3900
6170.42 3757
6171.16 3671
6171.90 3625
6172.64 3647
6173.38 3588
6174.13 3626
6174.87 3687
6175.61 3678
6176.35 3830
6177.09 4045
6177.83 4294
6178.58 4859
6179.32 5648
6180.06 6910
6180.80 8427
6181.54 9838
6182.28 10989
6183.03 11728
6183.77 12008
6184.51 11560
6185.25 10773
6186.00 9653
6186.74 8499
6187.48 7449
6188.22 6407
6188.97 5767
6189.71 5254
6190.45 4939
6191.19 4670
6191.94 4493
6192.68 4234
6193.42 4107
6194.16 4152
6194.91 3979
6195.65 3979
6196.39 4131
6197.13 4112
6197.88 4050
6198.62 4039
6199.36 3898
6200.11 3967
6200.85 3984
6201.59 3947
6202.34 4000
6203.08 4087
6203.82 4441
6204.57 5224
6205.31 6487
6206.05 8380
6206.80 10547
6207.54 12917
6208.28 14898
6209.03 16211
6209.77 16789
6210.52 16084
6211.26 14887
6212.00 13360
6212.75 11503
6213.49 9814
6214.23 8266
6214.98 6742
6215.72 5898
6216.47 5165
6217.21 4604
6217.95 4221
6218.70 3995
6219.44 3794
6220.19 3820
6220.93 3807
6221.68 3769
6222.42 3736
6223.17 3621
6223.91 3620
6224.65 3580
6225.40 3563
6226.14 3303
6226.89 3139
6227.63 2894
6228.38 2826
6229.12 2710
6229.87 2632
6230.61 2569
6231.36 2679
6232.10 2626
6232.85 2609
6233.59 2586
6234.34 2757
6235.08 2690
6235.83 2774
6236.57 2864
6237.32 3036
6238.06 3225
6238.81 3596
6239.56 3894
6240.30 3925
6241.05 3884
6241.79 3904
6242.54 3717
6243.28 3523
6244.03 3406
6244.77 3506
6245.52 3506
6246.27 3541
6247.01 3650
6247.76 3662
6248.50 3559
6249.25 3505
6250.00 3331
6250.74 3321
6251.49 3123
6252.23 3051
6252.98 3030
6253.73 2886
6254.47 2868
6255.22 2918
6255.97 2817
6256.71 2757
6257.46 2777
6258.21 2820
6258.95 2773
6259.70 2742
6260.45 2732
6261.19 2719
6261.94 2675
6262.69 2709
6263.43 2561
6264.18 2498
6264.93 2567
6265.67 2487
6266.42 2504
6267.17 2576
6267.92 2610
6268.66 2608
6269.41 2550
6270.16 2587
6270.90 2726
6271.65 2668
6272.40 2751
6273.15 2872
6273.89 2784
6274.64 3035
6275.39 3088
6276.14 3213
6276.89 3176
6277.63 3193
6278.38 3192
6279.13 3111
6279.88 3005
6280.62 2935
6281.37 2890
6282.12 2673
6282.87 2581
6283.62 2482
6284.36 2511
6285.11 2482
6285.86 2434
6286.61 2306
6287.36 2365
6288.11 2366
6288.85 2424
6289.60 2376
6290.35 2396
6291.10 2379
6291.85 2356
6292.60 2365
6293.35 2415
6294.09 2282
6294.84 2381
6295.59 2444
6296.34 2307
6297.09 2335
6297.84 2316
6298.59 2257
6299.34 2205
6300.09 2298
6300.83 2230
6301.58 2191
6302.33 2082
6303.08 2178
6303.83 2174
6304.58 2192
6305.33 2196
6306.08 2164
6306.83 2225
6307.58 2244
6308.33 2203
6309.08 2277
6309.83 2357
6310.58 2350
6311.33 2541
6312.08 2481
6312.83 2551
6313.58 2671
6314.33 2755
6315.08 2915
6315.83 3092
6316.58 3081
6317.33 2937
6318.08 2911
6318.83 2867
6319.58 2684
6320.33 2526
6321.08 2509
6321.83 2444
6322.58 2241
6323.33 2289
6324.08 2139
6324.83 2192
6325.58 2188
6326.33 2100
6327.08 2138
6327.83 2109
6328.58 2101
6329.33 2066
6330.08 2095
6330.84 2074
6331.59 2054
6332.34 2095
6333.09 2014
6333.84 2027
6334.59 2022
6335.34 1951
6336.09 2030
6336.84 2046
6337.60 1968
6338.35 1992
6339.10 2036
6339.85 2043
6340.60 2054
6341.35 1995
6342.10 2007
6342.86 1988
6343.61 1998
6344.36 1963
6345.11 2022
6345.86 2123
6346.61 2142
6347.37 2204
6348.12 2269
6348.87 2183
6349.62 2235
6350.37 2338
6351.13 2395
6351.88 2448
6352.63 2542
6353.38 2578
6354.14 2590
6354.89 2655
6355.64 2610
6356.39 2649
6357.14 2505
6357.90 2314
6358.65 2277
6359.40 2211
6360.16 2164
6360.91 2193
6361.66 2161
6362.41 2172
6363.17 2215
6363.92 2237
6364.67 2302
6365.42 2366
6366.18 2502
6366.93 2751
6367.68 2709
6368.44 2704
6369.19 2747
6369.94 2585
6370.70 2510
6371.45 2461
6372.20 2474
6372.96 2214
6373.71 2236
6374.46 2270
6375.22 2275
6375.97 2193
6376.72 2261
6377.48 2239
6378.23 2247
6378.99 2236
6379.74 2227
6380.49 2326
6381.25 2381
6382.00 2246
6382.75 2216
6383.51 2276
6384.26 2163
6385.02 2177
6385.77 2199
6386.53 2112
6387.28 2141
6388.03 1996
6388.79 2023
6389.54 2054
6390.30 1958
6391.05 1977
6391.81 2032
6392.56 1992
6393.31 1948
6394.07 1960
6394.82 1911
6395.58 1938
6396.33 1995
6397.09 2075
6397.84 1990
6398.60 1968
6399.35 1936
6400.11 1971
6400.86 1905
6401.62 1934
6402.37 1869
6403.13 1833
6403.88 1838
6404.64 1786
6405.39 1776
6406.15 1794
6406.90 1863
6407.66 1882
6408.42 1763
6409.17 1900
6409.93 1939
6410.68 1904
6411.44 1971
6412.19 1890
6412.95 1928
6413.71 1917
6414.46 1851
6415.22 1927
6415.97 1936
6416.73 1839
6417.48 1916
6418.24 1874
6419.00 1873
6419.75 1835
6420.51 1818
6421.27 1716
6422.02 1786
6422.78 1748
6423.53 1756
6424.29 1708
6425.05 1679
6425.80 1684
6426.56 1721
6427.32 1727
6428.07 1740
6428.83 1778
6429.59 1714
6430.34 1670
6431.10 1699
6431.86 1778
6432.61 1762
6433.37 1822
6434.13 1801
6434.89 1910
6435.64 1888
6436.40 1877
6437.16 1918
6437.91 1866
6438.67 1819
6439.43 1841
6440.19 1897
6440.94 1904
6441.70 1914
6442.46 1872
6443.22 1844
6443.97 1819
6444.73 1862
6445.49 1883
6446.25 1916
6447.00 1929
6447.76 1910
6448.52 1890
6449.28 1950
6450.04 1932
6450.79 1935
6451.55 1849
6452.31 1852
6453.07 1939
6453.83 1954
6454.58 1941
6455.34 1991
6456.10 2084
6456.86 2033
6457.62 2068
6458.38 1931
6459.13 1892
6459.89 2039
6460.65 2061
6461.41 2081
6462.17 1988
6462.93 2017
6463.69 2016
6464.44 2087
6465.20 2132
6465.96 2202
6466.72 2133
6467.48 2130
6468.24 2058
6469.00 2096
6469.76 2108
6470.52 2031
6471.28 2109
6472.03 2157
6472.79 2176
6473.55 2106
6474.31 2050
6475.07 2102
6475.83 2167
6476.59 2136
6477.35 2182
6478.11 2211
6478.87 2324
6479.63 2335
6480.39 2314
6481.15 2450
6481.91 2415
6482.67 2450
6483.43 2378
6484.19 2566
6484.95 2507
6485.71 2438
6486.47 2536
6487.23 2546
6487.99 2518
6488.75 2595
6489.51 2743
6490.27 2799
6491.03 2828
6491.79 2910
6492.55 2932
6493.31 2995
6494.07 3022
6494.83 3035
6495.59 2970
6496.35 2976
6497.11 3007
6497.87 3029
6498.64 2938
6499.40 2845
6500.16 2862
6500.92 2967
6501.68 2970
6502.44 3156
6503.20 3473
6503.96 4090
6504.72 5322
6505.48 6879
6506.25 9122
6507.01 11235
6507.77 12870
6508.53 13800
6509.29 13839
6510.05 13340
6510.81 11939
6511.57 10556
6512.34 9110
6513.10 7639
6513.86 6500
6514.62 5585
6515.38 4940
6516.15 4337
6516.91 3945
6517.67 3702
6518.43 3679
6519.19 3568
6519.95 3594
6520.72 3428
6521.48 3497
6522.24 3461
6523.00 3529
6523.77 3692
6524.53 3946
6525.29 4156
6526.05 4363
6526.81 4448
6527.58 4473
6528.34 4666
6529.10 4551
6529.86 4526
6530.63 4221
6531.39 4211
6532.15 4485
6532.92 5068
6533.68 5837
6534.44 6977
6535.20 8073
6535.97 8758
6536.73 9005
6537.49 8948
6538.26 8483
6539.02 7767
6539.78 6791
6540.55 5948
6541.31 5345
6542.07 4666
6542.84 4246
6543.60 3999
6544.36 3779
6545.13 3668
6545.89 3748
6546.65 3638
6547.42 3697
6548.18 3663
6548.94 3647
6549.71 3491
6550.47 3365
6551.24 3312
6552.00 3187
6552.76 3186
6553.53 3034
6554.29 2979
6555.06 2951
6555.82 2896
6556.58 2843
6557.35 2923
6558.11 2943
6558.88 2960
6559.64 3006
6560.41 3053
6561.17 3096
6561.93 3176
6562.70 3267
6563.46 3260
6564.23 3260
6564.99 3331
6565.76 3283
6566.52 3280
6567.29 3191
6568.05 3253
6568.82 3227
6569.58 3222
6570.35 3316
6571.11 3315
6571.88 3450
6572.64 3556
6573.41 3575
6574.17 3713
6574.94 3664
6575.70 3564
6576.47 3777
6577.23 3604
6578.00 3644
6578.76 3623
6579.53 3622
6580.29 3657
6581.06 3818
6581.83 3840
6582.59 4084
6583.36 4082
6584.12 3994
6584.89 4057
6585.65 3958
6586.42 3856
6587.19 3794
6587.95 3741
6588.72 3741
6589.48 3760
6590.25 3992
6591.02 4241
6591.78 4615
6592.55 5112
6593.32 5447
6594.08 5929
6594.85 6176
6595.61 6256
6596.38 6099
6597.15 6052
6597.91 5689
6598.68 5371
6599.45 5018
6600.21 4648
6600.98 4313
6601.75 3973
6602.51 3683
6603.28 3496
6604.05 3418
6604.82 3307
6605.58 3345
6606.35 3278
6607.12 3416
6607.88 3420
6608.65 3311
6609.42 3393
6610.19 3469
6610.95 3487
6611.72 3272
6612.49 3183
6613.25 3189
6614.02 3166
6614.79 3146
6615.56 3131
6616.32 3097
6617.09 3144
6617.86 3182
6618.63 3351
6619.40 3492
6620.16 3702
6620.93 4020
6621.70 4128
6622.47 4264
6623.24 4285
6624.00 4287
6624.77 4355
6625.54 4097
6626.31 3956
6627.08 3790
6627.84 3576
6628.61 3496
6629.38 3372
6630.15 3310
6630.92 3430
6631.69 3601
6632.46 3772
6633.22 3990
6633.99 4143
6634.76 4234
6635.53 4308
6636.30 4235
6637.07 4337
6637.84 4360
6638.61 4368
6639.37 4642
6640.14 4824
6640.91 4849
6641.68 5006
6642.45 4992
6643.22 4710
6643.99 4441
6644.76 4253
6645.53 3979
6646.30 3647
6647.07 3434
6647.84 3249
6648.61 3074
6649.37 2992
6650.14 2957
6650.91 2868
6651.68 2766
6652.45 2753
6653.22 2819
6653.99 2743
6654.76 2713
6655.53 2758
6656.30 2724
6657.07 2671
6657.84 2673
6658.61 2606
6659.38 2612
6660.15 2569
6660.92 2596
6661.69 2576
6662.46 2544
6663.23 2610
6664.00 2564
6664.77 2599
6665.55 2585
6666.32 2527
6667.09 2534
6667.86 2657
6668.63 2662
6669.40 2764
6670.17 2801
6670.94 2800
6671.71 2988
6672.48 3010
6673.25 2907
6674.02 2913
6674.79 2885
6675.57 2941
6676.34 2967
6677.11 2911
6677.88 3019
6678.65 2936
6679.42 2950
6680.19 3072
6680.96 3066
6681.74 3069
6682.51 3114
6683.28 3354
6684.05 3446
6684.82 3516
6685.59 3650
6686.37 3746
6687.14 3494
6687.91 3336
6688.68 3114
6689.45 2986
6690.22 2882
6691.00 2708
6691.77 2610
6692.54 2491
6693.31 2531
6694.08 2416
6694.86 2403
6695.63 2412
6696.40 2393
6697.17 2371
6697.95 2389
6698.72 2355
6699.49 2349
6700.26 2431
6701.04 2349
6701.81 2273
6702.58 2292
6703.35 2275
6704.13 2284
6704.90 2234
6705.67 2281
6706.44 2356
6707.22 2274
6707.99 2195
6708.76 2230
6709.54 2190
6710.31 2175
6711.08 2191
6711.86 2194
6712.63 2166
6713.40 2156
6714.17 2173
6714.95 2054
6715.72 2073
6716.50 2152
6717.27 2089
6718.04 2062
6718.82 2074
6719.59 2018
6720.36 2007
6721.14 2049
6721.91 2077
6722.68 2007
6723.46 2044
6724.23 2067
6725.01 2081
6725.78 2066
6726.55 1985
6727.33 1968
6728.10 1989
6728.88 1982
6729.65 2034
6730.42 2031
6731.20 2110
6731.97 2140
6732.75 2127
6733.52 2089
6734.30 2143
6735.07 2042
6735.84 2066
6736.62 2065
6737.39 2131
6738.17 2119
6738.94 2204
6739.72 2121
6740.49 2202
6741.27 2150
6742.04 2197
6742.82 2172
6743.59 2285
6744.37 2268
6745.14 2210
6745.92 2169
6746.69 2270
6747.47 2296
6748.24 2320
6749.02 2444
6749.79 2537
6750.57 2605
6751.34 2747
6752.12 2886
6752.90 3022
6753.67 2925
6754.45 2805
6755.22 2788
6756.00 2723
6756.77 2616
6757.55 2621
6758.33 2533
6759.10 2472
6759.88 2536
6760.65 2488
6761.43 2438
6762.20 2430
6762.98 2400
6763.76 2329
6764.53 2274
6765.31 2361
6766.09 2326
6766.86 2354
6767.64 2462
6768.41 2323
6769.19 2322
6769.97 2230
6770.74 2231
6771.52 2239
6772.30 2170
6773.07 2142
6773.85 2144
6774.63 2167
6775.40 2091
6776.18 2121
6776.96 2056
6777.74 2094
6778.51 2116
6779.29 2085
6780.07 2091
6780.84 2063
6781.62 2075
6782.40 2058
6783.17 2017
6783.95 2098
6784.73 1977
6785.51 1973
6786.28 1963
6787.06 1967
6787.84 2046
6788.62 1873
6789.39 1878
6790.17 1923
6790.95 1889
6791.73 1868
6792.51 1859
6793.28 1828
6794.06 1854
6794.84 1883
6795.62 1869
6796.39 1823
6797.17 1876
6797.95 1933
6798.73 1981
6799.51 1955
6800.29 1936
6801.06 1982
6801.84 1986
6802.62 1973
6803.40 1987
6804.18 2036
6804.96 2096
6805.73 2134
6806.51 2030
6807.29 1941
6808.07 1916
6808.85 1889
6809.63 1931
6810.41 1904
6811.18 1843
6811.96 1857
6812.74 1805
6813.52 1883
6814.30 1920
6815.08 1826
6815.86 1882
6816.64 1864
6817.42 1878
6818.20 1842
6818.98 1905
6819.76 1915
6820.53 1917
6821.31 1853
6822.09 1827
6822.87 1794
6823.65 1869
6824.43 1895
6825.21 1905
6825.99 1808
6826.77 1821
6827.55 1881
6828.33 1871
6829.11 1900
6829.89 1888
6830.67 1858
6831.45 1847
6832.23 1837
6833.01 1902
6833.79 2009
6834.57 2119
6835.35 2346
6836.13 2685
6836.91 3069
6837.69 3435
6838.47 3775
6839.25 3812
6840.03 3810
6840.81 3752
6841.59 3473
6842.37 3276
6843.16 2967
6843.94 2705
6844.72 2465
6845.50 2476
6846.28 2478
6847.06 2493
6847.84 2657
6848.62 2939
6849.40 3208
6850.18 3238
6850.96 3364
6851.75 3314
6852.53 3124
6853.31 3021
6854.09 2881
6854.87 2717
6855.65 2527
6856.43 2418
6857.22 2311
6858.00 2154
6858.78 2069
6859.56 2032
6860.34 2006
6861.12 1977
6861.90 1917
6862.69 2027
6863.47 1962
6864.25 2037
6865.03 2103
6865.81 2080
6866.60 2147
6867.38 2199
6868.16 2133
6868.94 2105
6869.72 2124
6870.51 2106
6871.29 2079
6872.07 2156
6872.85 2294
6873.64 2202
6874.42 2296
6875.20 2300
6875.98 2293
6876.77 2303
6877.55 2438
6878.33 2471
6879.11 2492
6879.90 2507
6880.68 2567
6881.46 2628
6882.25 2642
6883.03 2724
6883.81 2842
6884.59 2883
6885.38 3029
6886.16 3331
6886.94 3572
6887.73 3846
6888.51 4050
6889.29 4031
6890.08 3850
6890.86 3618
6891.64 3399
6892.43 3288
6893.21 2911
6893.99 2719
6894.78 2614
6895.56 2537
6896.35 2486
6897.13 2442
6897.91 2403
6898.70 2374
6899.48 2356
6900.26 2398
6901.05 2360
6901.83 2382
6902.62 2438
6903.40 2473
6904.18 2390
6904.97 2350
6905.75 2346
6906.54 2361
6907.32 2300
6908.11 2337
6908.89 2344
6909.67 2343
6910.46 2314
6911.24 2357
6912.03 2294
6912.81 2201
6913.60 2310
6914.38 2275
6915.17 2256
6915.95 2321
6916.74 2360
6917.52 2345
6918.31 2340
6919.09 2300
6919.88 2329
6920.66 2356
6921.45 2214
6922.23 2279
6923.02 2347
6923.80 2359
6924.59 2419
6925.37 2374
6926.16 2368
6926.94 2538
6927.73 2475
6928.51 2500
6929.30 2499
6930.09 2517
6930.87 2534
6931.66 2447
6932.44 2426
6933.23 2501
6934.01 2428
6934.80 2404
6935.59 2408
6936.37 2400
6937.16 2557
6937.94 2679
6938.73 2767
6939.52 2936
6940.30 3069
6941.09 3197
6941.88 3394
6942.66 3481
6943.45 3573
6944.23 3625
6945.02 3724
6945.81 3790
6946.59 3944
6947.38 4034
6948.17 4010
6948.95 4055
6949.74 4048
6950.53 3960
6951.31 3793
6952.10 3584
6952.89 3349
6953.67 3347
6954.46 3273
6955.25 3244
6956.04 3087
6956.82 3071
6957.61 3092
6958.40 3109
6959.18 3068
6959.97 3120
6960.76 3175
6961.55 3188
6962.33 3150
6963.12 3283
6963.91 3440
6964.70 3557
6965.48 3584
6966.27 3808
6967.06 4194
6967.85 4398
6968.63 4538
6969.42 4451
6970.21 4597
6971.00 4660
6971.79 4630
6972.57 4478
6973.36 4469
6974.15 4524
6974.94 4394
6975.73 4483
6976.52 4716
6977.30 4786
6978.09 5031
6978.88 5396
6979.67 5974
6980.46 6680
6981.25 8011
6982.03 9848
6982.82 12803
6983.61 15932
6984.40 18985
6985.19 21046
6985.98 22246
6986.77 22160
6987.55 20626
6988.34 18648
6989.13 16323
6989.92 13882
6990.71 11495
6991.50 9623
6992.29 8034
6993.08 6957
6993.87 5752
6994.66 5087
6995.45 4564
6996.24 4097
6997.02 3922
6997.81 3697
6998.60 3523
6999.39 3494
7000.18 3504
7000.97 3420
7001.76 3410
7002.55 3432
7003.34 3280
7004.13 3056
7004.92 2947
7005.71 2706
7006.50 2641
7007.29 2592
7008.08 2586
7008.87 2642
7009.66 2762
7010.45 2908
7011.24 3012
7012.03 3074
7012.82 3089
7013.61 3182
7014.40 3199
7015.19 3176
7015.98 3114
7016.77 3080
7017.56 2995
7018.35 2986
7019.15 3007
7019.94 3087
7020.73 3287
7021.52 3292
7022.31 3652
7023.10 3823
7023.89 3918
7024.68 3924
7025.47 4007
7026.26 3764
7027.05 3704
7027.85 3731
7028.64 3499
7029.43 3314
7030.22 3170
7031.01 3069
7031.80 3028
7032.59 2881
7033.38 2802
7034.18 2772
7034.97 2777
7035.76 2891
7036.55 2848
7037.34 2937
7038.13 2991
7038.93 2995
7039.72 2988
7040.51 3027
7041.30 3083
7042.09 3135
7042.89 3069
7043.68 3141
7044.47 3129
7045.26 3185
7046.05 3264
7046.85 3389
7047.64 3425
7048.43 3508
7049.22 3739
7050.01 3895
7050.81 3887
7051.60 3849
7052.39 3791
7053.18 3514
7053.98 3189
7054.77 3203
7055.56 3241
7056.36 3149
7057.15 3100
7057.94 3123
7058.73 3110
7059.53 3031
7060.32 3121
7061.11 2992
7061.91 3013
7062.70 3008
7063.49 3043
7064.29 3014
7065.08 3050
7065.87 2851
7066.66 2859
7067.46 2763
7068.25 2803
7069.04 2700
7069.84 2676
7070.63 2627
7071.43 2625
7072.22 2555
7073.01 2560
7073.81 2490
7074.60 2435
7075.39 2469
7076.19 2365
7076.98 2366
7077.78 2336
7078.57 2426
7079.36 2458
7080.16 2405
7080.95 2330
7081.75 2393
7082.54 2415
7083.33 2423
7084.13 2467
7084.92 2470
7085.72 2509
7086.51 2615
7087.31 2605
7088.10 2654
7088.90 2630
7089.69 2584
7090.48 2526
7091.28 2392
7092.07 2402
7092.87 2356
7093.66 2338
7094.46 2200
7095.25 2176
7096.05 2182
7096.84 2102
7097.64 2178
7098.43 2130
7099.23 2123
7100.02 2149
7100.82 2074
7101.61 2057
7102.41 2104
7103.20 2009
7104.00 1967
7104.80 1903
7105.59 1941
7106.39 1889
7107.18 1921
7107.98 1841
7108.77 1800
7109.57 1807
7110.36 1848
7111.16 1866
7111.96 1815
7112.75 1782
7113.55 1867
7114.34 1807
7115.14 1863
7115.94 1906
7116.73 1869
7117.53 1868
7118.32 1865
7119.12 1855
7119.92 1857
7120.71 1852
7121.51 1856
7122.31 1806
7123.10 1775
7123.90 1822
7124.70 1832
7125.49 1841
7126.29 1839
7127.09 1883
7127.88 1894
7128.68 1882
7129.48 1993
7130.27 1908
7131.07 1919
7131.87 1924
7132.66 1929
7133.46 1940
7134.26 1894
7135.06 1817
7135.85 1762
7136.65 1767
7137.45 1825
7138.24 1776
7139.04 1740
7139.84 1719
7140.64 1784
7141.43 1785
7142.23 1691
7143.03 1696
7143.83 1736
7144.62 1714
7145.42 1733
7146.22 1710
7147.02 1737
7147.82 1671
7148.61 1716
7149.41 1670
7150.21 1648
7151.01 1673
7151.81 1732
7152.60 1689
7153.40 1714
7154.20 1725
7155.00 1728
7155.80 1730
7156.59 1810
7157.39 1866
7158.19 1810
7158.99 1759
7159.79 1763
7160.59 1767
7161.39 1711
7162.18 1696
7162.98 1726
7163.78 1695
7164.58 1668
7165.38 1694
7166.18 1684
7166.98 1641
7167.78 1686
7168.57 1642
7169.37 1572
7170.17 1607
7170.97 1546
7171.77 1577
7172.57 1566
7173.37 1584
7174.17 1577
7174.97 1584
7175.77 1564
7176.57 1587
7177.37 1560
7178.17 1499
7178.97 1492
7179.77 1507
7180.56 1588
7181.36 1616
7182.16 1648
7182.96 1713
7183.76 1646
7184.56 1585
7185.36 1570
7186.16 1573
7186.96 1558
7187.76 1532
7188.56 1458
7189.36 1434
7190.16 1370
7190.96 1366
7191.76 1388
7192.57 1378
7193.37 1460
7194.17 1485
7194.97 1495
7195.77 1384
7196.57 1415
7197.37 1454
7198.17 1477
7198.97 1461
7199.77 1505
7200.57 1483
7201.37 1561
7202.17 1554
7202.97 1574
7203.77 1599
7204.58 1577
7205.38 1521
7206.18 1524
7206.98 1470
7207.78 1529
7208.58 1582
7209.38 1521
7210.18 1545
7210.99 1524
7211.79 1547
7212.59 1543
7213.39 1487
7214.19 1528
7214.99 1595
7215.79 1536
7216.60 1523
7217.40 1618
7218.20 1688
7219.00 1685
7219.80 1704
7220.60 1701
7221.41 1589
7222.21 1608
7223.01 1617
7223.81 1621
7224.62 1610
7225.42 1653
7226.22 1597
7227.02 1642
7227.82 1633
7228.63 1661
7229.43 1666
7230.23 1718
7231.03 1743
7231.84 1737
7232.64 1807
7233.44 1913
7234.24 2037
7235.05 2291
7235.85 2480
7236.65 2455
7237.45 2409
7238.26 2350
7239.06 2224
7239.86 2146
7240.67 2006
7241.47 1967
7242.27 1879
7243.08 1756
7243.88 1669
7244.68 1725
7245.49 1751
7246.29 1763
7247.09 1732
7247.90 1813
7248.70 1732
7249.50 1831
7250.31 1786
7251.11 1863
7251.91 1874
7252.72 1880
7253.52 1927
7254.32 2004
7255.13 2028
7255.93 1976
7256.74 1955
7257.54 1924
7258.34 1857
7259.15 1819
7259.95 1832
7260.76 1879
7261.56 1831
7262.36 1831
7263.17 1794
7263.97 1803
7264.78 1850
7265.58 1827
7266.39 1882
7267.19 1923
7268.00 1858
7268.80 1820
7269.60 1865
7270.41 1795
7271.21 1832
7272.02 1761
7272.82 1764
7273.63 1735
7274.43 1767
7275.24 1832
7276.04 1761
7276.85 1800
7277.65 1888
7278.46 1857
7279.26 1924
7280.07 2064
7280.87 2177
7281.68 2402
7282.48 2737
7283.29 2868
7284.09 3160
7284.90 3143
7285.71 3162
7286.51 3122
7287.32 2915
7288.12 2670
7288.93 2535
7289.73 2407
7290.54 2313
7291.35 2119
7292.15 2006
7292.96 1924
7293.76 1901
7294.57 1899
7295.38 1837
7296.18 1781
7296.99 1816
7297.79 1869
7298.60 1904
7299.41 1878
7300.21 1999
7301.02 2043
7301.82 2011
7302.63 2031
7303.44 1960
7304.24 2054
7305.05 2036
7305.86 2046
7306.66 2173
7307.47 2264
7308.28 2327
7309.08 2384
7309.89 2515
7310.70 2578
7311.50 2603
7312.31 2580
7313.12 2532
7313.93 2513
7314.73 2522
7315.54 2485
7316.35 2579
7317.15 2896
7317.96 3187
7318.77 3471
7319.58 3824
7320.38 3825
7321.19 3942
7322.00 3905
7322.81 3728
7323.61 3464
7324.42 3174
7325.23 2968
7326.04 2786
7326.84 2587
7327.65 2379
7328.46 2255
7329.27 2222
7330.08 2168
7330.88 2133
7331.69 2066
7332.50 2036
7333.31 2207
7334.12 2128
7334.92 2062
7335.73 2135
7336.54 2265
7337.35 2417
7338.16 2441
7338.97 2447
7339.78 2410
7340.58 2532
7341.39 2586
7342.20 2435
7343.01 2422
7343.82 2342
7344.63 2290
7345.44 2180
7346.24 2227
7347.05 2306
7347.86 2175
7348.67 2156
7349.48 2064
7350.29 2075
7351.10 2079
7351.91 2083
7352.72 2095
7353.53 2040
7354.34 2075
7355.14 2086
7355.95 2210
7356.76 2330
7357.57 2442
7358.38 2607
7359.19 2797
7360.00 2881
7360.81 2963
7361.62 2964
7362.43 3025
7363.24 2912
7364.05 2830
7364.86 2764
7365.67 2741
7366.48 2531
7367.29 2449
7368.10 2351
7368.91 2365
7369.72 2307
7370.53 2213
7371.34 2150
7372.15 2084
7372.96 2047
7373.77 2108
7374.58 2127
7375.39 2176
7376.20 2268
7377.01 2383
7377.82 2507
7378.63 2756
7379.44 3009
7380.26 3269
7381.07 3383
7381.88 3285
7382.69 3371
7383.50 3217
7384.31 3082
7385.12 2861
7385.93 2785
7386.74 2650
7387.55 2511
7388.36 2364
7389.18 2159
7389.99 2012
7390.80 2069
7391.61 1918
7392.42 1868
7393.23 1916
7394.04 1856
7394.86 1834
7395.67 1876
7396.48 1857
7397.29 1876
7398.10 1943
7398.91 2055
7399.73 2047
7400.54 2098
7401.35 2113
7402.16 2098
7402.97 2140
7403.79 2004
7404.60 2046
7405.41 2031
7406.22 2011
7407.03 1997
7407.85 1943
7408.66 1927
7409.47 1882
7410.28 1919
7411.10 1891
7411.91 1859
7412.72 1754
7413.53 1663
7414.35 1707
7415.16 1678
7415.97 1685
7416.78 1696
7417.60 1692
7418.41 1667
7419.22 1582
7420.03 1634
7420.85 1584
7421.66 1557
7422.47 1544
7423.29 1542
7424.10 1570
7424.91 1523
7425.73 1545
7426.54 1475
7427.35 1454
7428.17 1547
7428.98 1482
7429.79 1495
7430.61 1463
7431.42 1477
7432.23 1441
7433.05 1422
7433.86 1456
7434.67 1513
7435.49 1534
7436.30 1532
7437.12 1503
7437.93 1510
7438.74 1504
7439.56 1443
7440.37 1522
7441.18 1506
7442.00 1469
7442.81 1513
7443.63 1557
7444.44 1581
7445.26 1534
7446.07 1444
7446.88 1441
7447.70 1372
7448.51 1351
7449.33 1330
7450.14 1437
7450.96 1436
7451.77 1383
7452.59 1369
7453.40 1340
7454.22 1385
7455.03 1401
7455.85 1388
7456.66 1372
7457.47 1382
7458.29 1394
7459.10 1460
7459.92 1470
7460.74 1404
7461.55 1415
7462.37 1399
7463.18 1363
7464.00 1364
7464.81 1378
7465.63 1451
7466.44 1496
7467.26 1494
7468.07 1495
7468.89 1478
7469.70 1473
7470.52 1475
7471.34 1499
7472.15 1429
7472.97 1437
7473.78 1449
7474.60 1387
7475.41 1372
7476.23 1425
7477.05 1423
7477.86 1386
7478.68 1396
7479.49 1448
7480.31 1492
7481.13 1506
7481.94 1485
7482.76 1533
7483.58 1502
7484.39 1508
7485.21 1591
7486.03 1496
7486.84 1470
7487.66 1397
7488.48 1439
7489.29 1405
7490.11 1375
7490.93 1335
7491.74 1348
7492.56 1422
7493.38 1377
7494.19 1331
7495.01 1332
7495.83 1396
7496.64 1343
7497.46 1399
7498.28 1356
7499.10 1344
7499.91 1357
7500.73 1332
7501.55 1321
7502.36 1295
7503.18 1296
7504.00 1282
7504.82 1274
7505.63 1237
7506.45 1249
7507.27 1251
7508.09 1289
7508.90 1278
7509.72 1274
7510.54 1282
7511.36 1306
7512.18 1266
7512.99 1205
7513.81 1236
7514.63 1234
7515.45 1229
7516.27 1283
7517.08 1258
7517.90 1233
7518.72 1260
7519.54 1185
7520.36 1268
7521.18 1256
7521.99 1302
7522.81 1258
7523.63 1317
7524.45 1345
7525.27 1313
7526.09 1296
7526.91 1304
7527.72 1347
7528.54 1278
7529.36 1306
7530.18 1210
7531.00 1291
7531.82 1252
7532.64 1227
7533.46 1232
7534.28 1235
7535.10 1258
7535.91 1244
7536.73 1217
7537.55 1174
7538.37 1198
7539.19 1150
7540.01 1264
7540.83 1211
7541.65 1187
7542.47 1206
7543.29 1210
7544.11 1248
7544.93 1306
7545.75 1218
7546.57 1302
7547.39 1248
7548.21 1178
7549.03 1230
7549.85 1268
7550.67 1225
7551.49 1234
7552.31 1223
7553.13 1214
7553.95 1234
7554.77 1228
7555.59 1257
7556.41 1217
7557.23 1300
7558.05 1311
7558.87 1304
7559.69 1324
7560.51 1356
7561.33 1266
7562.15 1256
7562.97 1240
7563.79 1273
7564.61 1258
7565.44 1182
7566.26 1214
7567.08 1278
7567.90 1235
7568.72 1280
7569.54 1347
7570.36 1354
7571.18 1376
7572.00 1279
7572.82 1298
7573.65 1295
7574.47 1328
7575.29 1312
7576.11 1311
7576.93 1305
7577.75 1249
7578.57 1305
7579.40 1359
7580.22 1293
7581.04 1292
7581.86 1290
7582.68 1347
7583.50 1293
7584.33 1351
7585.15 1391
7585.97 1460
7586.79 1415
7587.61 1417
7588.44 1462
7589.26 1413
7590.08 1494
7590.90 1465
7591.72 1449
7592.55 1415
7593.37 1438
7594.19 1519
7595.01 1446
7595.84 1484
7596.66 1485
7597.48 1512
7598.30 1511
7599.13 1590
7599.95 1601
7600.77 1612
7601.59 1692
7602.42 1713
7603.24 1775
7604.06 1787
7604.89 1774
7605.71 1802
7606.53 1823
7607.36 1770
7608.18 1732
7609.00 1683
7609.82 1681
7610.65 1660
7611.47 1675
7612.29 1614
7613.12 1642
7613.94 1745
7614.77 1840
7615.59 1837
7616.41 2002
7617.24 2120
7618.06 2165
7618.88 2299
7619.71 2205
7620.53 2201
7621.35 2125
7622.18 2129
7623.00 2024
7623.83 2027
7624.65 1931
7625.47 1951
7626.30 1964
7627.12 2004
7627.95 2054
7628.77 2039
7629.60 2089
7630.42 2213
7631.24 2281
7632.07 2381
7632.89 2325
7633.72 2210
7634.54 2160
7635.37 2009
7636.19 1858
7637.02 1898
7637.84 1811
7638.67 1720
7639.49 1637
7640.31 1587
7641.14 1621
7641.96 1578
7642.79 1632
7643.61 1762
7644.44 1854
7645.26 1917
7646.09 1892
7646.92 1949
7647.74 1956
7648.57 2023
7649.39 1991
7650.22 1960
7651.04 1941
7651.87 1937
7652.69 1879
7653.52 1820
7654.34 1732
7655.17 1627
7656.00 1570
7656.82 1504
7657.65 1542
7658.47 1460
7659.30 1466
7660.12 1463
7660.95 1373
7661.78 1416
7662.60 1397
7663.43 1439
7664.25 1469
7665.08 1456
7665.91 1456
7666.73 1468
7667.56 1427
7668.39 1376
7669.21 1410
7670.04 1373
7670.87 1353
7671.69 1394
7672.52 1358
7673.35 1365
7674.17 1329
7675.00 1297
7675.83 1372
7676.65 1364
7677.48 1318
7678.31 1352
7679.13 1337
7679.96 1330
7680.79 1403
7681.61 1421
7682.44 1445
7683.27 1487
7684.10 1527
7684.92 1485
7685.75 1541
7686.58 1555
7687.40 1494
7688.23 1530
7689.06 1499
7689.89 1432
7690.71 1418
7691.54 1369
7692.37 1405
7693.20 1421
7694.03 1436
7694.85 1444
7695.68 1505
7696.51 1592
7697.34 1523
7698.16 1574
7698.99 1540
7699.82 1572
7700.65 1512
7701.48 1459
7702.31 1426
7703.13 1443
7703.96 1377
7704.79 1348
7705.62 1418
7706.45 1368
7707.28 1348
7708.10 1334
7708.93 1389
7709.76 1384
7710.59 1353
7711.42 1348
7712.25 1369
7713.08 1291
7713.90 1340
7714.73 1281
7715.56 1323
7716.39 1320
7717.22 1322
7718.05 1294
7718.88 1285
7719.71 1309
7720.54 1311
7721.37 1287
7722.20 1306
7723.02 1277
7723.85 1299
7724.68 1254
7725.51 1209
7726.34 1345
7727.17 1386
7728.00 1404
7728.83 1414
7729.66 1428
7730.49 1439
7731.32 1383
7732.15 1363
7732.98 1342
7733.81 1331
7734.64 1249
7735.47 1233
7736.30 1260
7737.13 1271
7737.96 1228
7738.79 1278
7739.62 1244
7740.45 1252
7741.28 1269
7742.11 1259
7742.94 1343
7743.77 1364
7744.60 1495
7745.43 1637
7746.26 1771
7747.09 1803
7747.92 1862
7748.75 1815
7749.59 1737
7750.42 1669
7751.25 1623
7752.08 1577
7752.91 1491
7753.74 1429
7754.57 1364
7755.40 1349
7756.23 1300
7757.06 1277
7757.90 1229
7758.73 1211
7759.56 1242
7760.39 1225
7761.22 1209
7762.05 1254
7762.88 1146
7763.71 1216
7764.55 1198
7765.38 1178
7766.21 1133
7767.04 1201
7767.87 1230
7768.70 1208
7769.54 1174
7770.37 1144
7771.20 1156
7772.03 1125
7772.86 1126
7773.70 1132
7774.53 1172
7775.36 1169
7776.19 1159
7777.02 1139
7777.86 1213
7778.69 1195
7779.52 1176
7780.35 1206
7781.19 1201
7782.02 1170
7782.85 1215
7783.68 1212
7784.52 1238
7785.35 1230
7786.18 1149
7787.01 1258
7787.85 1218
7788.68 1238
7789.51 1211
7790.35 1199
7791.18 1232
7792.01 1227
7792.84 1229
7793.68 1218
7794.51 1150
7795.34 1237
7796.18 1236
7797.01 1255
7797.84 1251
7798.68 1239
7799.51 1293
7800.34 1264
7801.18 1312
7802.01 1297
7802.84 1312
7803.68 1286
7804.51 1288
7805.35 1356
7806.18 1305
7807.01 1356
7807.85 1404
7808.68 1309
7809.51 1330
7810.35 1396
7811.18 1439
7812.02 1397
7812.85 1498
7813.68 1580
7814.52 1593
7815.35 1625
7816.19 1587
7817.02 1560
7817.86 1635
7818.69 1686
7819.52 1653
7820.36 1675
7821.19 1724
7822.03 1642
7822.86 1685
7823.70 1753
7824.53 1699
7825.37 1712
7826.20 1706
7827.04 1608
7827.87 1559
7828.71 1528
7829.54 1518
7830.38 1507
7831.21 1567
7832.05 1612
7832.88 1563
7833.72 1646
7834.55 1655
7835.39 1721
7836.22 1729
7837.06 1638
7837.89 1508
7838.73 1505
7839.57 1538
7840.40 1551
7841.24 1565
7842.07 1497
7842.91 1479
7843.74 1478
7844.58 1362
7845.42 1388
7846.25 1325
7847.09 1340
7847.92 1274
7848.76 1263
7849.60 1284
7850.43 1287
7851.27 1270
7852.10 1309
7852.94 1306
7853.78 1299
7854.61 1347
7855.45 1330
7856.29 1395
7857.12 1385
7857.96 1329
7858.79 1340
7859.63 1400
7860.47 1421
7861.30 1365
7862.14 1315
7862.98 1303
7863.81 1326
7864.65 1284
7865.49 1367
7866.33 1333
7867.16 1265
7868.00 1285
7868.84 1264
7869.67 1375
7870.51 1419
7871.35 1397
7872.19 1433
7873.02 1496
7873.86 1535
7874.70 1503
7875.54 1611
7876.37 1654
7877.21 1756
7878.05 1876
7878.89 1846
7879.72 1919
7880.56 1958
7881.40 1894
7882.24 1897
7883.07 1807
7883.91 1691
7884.75 1688
7885.59 1607
7886.43 1608
7887.26 1551
7888.10 1507
7888.94 1567
7889.78 1545
7890.62 1595
7891.45 1624
7892.29 1608
7893.13 1620
7893.97 1578
7894.81 1558
7895.65 1564
7896.49 1479
7897.32 1463
7898.16 1413
7899.00 1346
7899.84 1366
7900.68 1370
7901.52 1386
7902.36 1355
7903.20 1287
7904.03 1311
7904.87 1301
7905.71 1299
7906.55 1326
7907.39 1309
7908.23 1332
7909.07 1313
7909.91 1431
7910.75 1360
7911.59 1411
7912.43 1460
7913.27 1535
7914.11 1519
7914.94 1606
7915.78 1677
7916.62 1741
7917.46 1703
7918.30 1748
7919.14 1730
7919.98 1674
7920.82 1630
7921.66 1512
7922.50 1507
7923.34 1454
7924.18 1365
7925.02 1345
7925.86 1340
7926.70 1305
7927.54 1300
7928.38 1277
7929.22 1326
7930.06 1298
7930.90 1258
7931.74 1279
7932.59 1274
7933.43 1253
7934.27 1148
7935.11 1181
7935.95 1188
7936.79 1199
7937.63 1261
7938.47 1247
7939.31 1303
7940.15 1244
7940.99 1253
7941.83 1360
7942.67 1327
7943.52 1328
7944.36 1324
7945.20 1373
7946.04 1340
7946.88 1296
7947.72 1336
7948.56 1395
7949.40 1353
7950.25 1331
7951.09 1277
7951.93 1370
7952.77 1372
7953.61 1413
7954.45 1453
7955.29 1458
7956.14 1509
7956.98 1550
7957.82 1542
7958.66 1512
7959.50 1417
7960.35 1363
7961.19 1375
7962.03 1371
7962.87 1353
7963.71 1434
7964.56 1423
7965.40 1462
7966.24 1567
7967.08 1589
7967.93 1655
7968.77 1599
7969.61 1587
7970.45 1524
7971.29 1450
7972.14 1447
7972.98 1390
7973.82 1345
7974.67 1308
7975.51 1362
7976.35 1306
7977.19 1310
7978.04 1246
7978.88 1202
7979.72 1190
7980.57 1208
7981.41 1213
7982.25 1211
7983.09 1203
7983.94 1204
7984.78 1204
7985.62 1187
7986.47 1190
7987.31 1170
7988.15 1146
7989.00 1136
7989.84 1105
7990.68 1096
7991.53 1095
7992.37 1071
7993.22 1073
7994.06 1094
7994.90 1070
7995.75 1076
7996.59 1102
7997.43 1105
7998.28 1039
7999.12 1052
7999.97 1060
8000.81 1030
8001.65 1068
8002.50 1059
8003.34 1022
8004.19 1048
8005.03 996
8005.88 998
8006.72 1013
8007.57 1009
8008.41 1019
8009.25 1024
8010.10 1061
8010.94 1071
8011.79 1088
8012.63 1024
8013.48 999
8014.32 977
8015.17 1000
8016.01 985
8016.86 947
8017.70 1031
8018.55 1007
8019.39 1015
8020.24 977
8021.08 973
8021.93 985
8022.77 990
8023.62 998
8024.46 992
8025.31 1047
8026.15 1007
8027.00 972
8027.84 961
8028.69 970
8029.54 1027
8030.38 1030
8031.23 1014
8032.07 966
8032.92 955
8033.76 1057
8034.61 1038
8035.46 1011
8036.30 1008
8037.15 1001
8037.99 972
8038.84 1031
8039.69 1031
8040.53 1028
8041.38 1002
8042.22 980
8043.07 1006
8043.92 987
8044.76 1013
8045.61 1018
8046.46 1030
8047.30 1010
8048.15 968
8049.00 976
8049.84 979
8050.69 976
8051.54 974
8052.38 942
8053.23 936
8054.08 930
8054.92 916
8055.77 919
8056.62 944
8057.46 988
8058.31 951
8059.16 905
8060.01 957
8060.85 934
8061.70 919
8062.55 891
8063.40 911
8064.24 924
8065.09 923
8065.94 897
8066.79 913
8067.63 952
8068.48 958
8069.33 960
8070.18 870
8071.02 888
8071.87 844
8072.72 887
8073.57 874
8074.42 903
8075.26 882
8076.11 919
8076.96 921
8077.81 931
8078.66 902
8079.50 926
8080.35 907
8081.20 895
8082.05 933
8082.90 887
8083.75 899
8084.59 934
8085.44 892
8086.29 896
8087.14 920
8087.99 954
8088.84 948
8089.69 936
8090.53 903
8091.38 903
8092.23 914
8093.08 899
8093.93 892
8094.78 923
8095.63 874
8096.48 872
8097.33 872
8098.18 883
8099.02 865
8099.87 867
8100.72 873
8101.57 876
8102.42 902
8103.27 946
8104.12 922
8104.97 878
8105.82 913
8106.67 907
8107.52 887
8108.37 886
8109.22 900
8110.07 917
8110.92 936
8111.77 879
8112.62 938
8113.47 914
8114.32 926
8115.17 987
8116.02 912
8116.87 954
8117.72 969
8118.57 1003
8119.42 962
8120.27 969
8121.12 1055
8121.97 1049
8122.82 1005
8123.67 990
8124.52 954
8125.37 956
8126.22 935
8127.07 956
8127.93 953
8128.78 934
8129.63 910
8130.48 950
8131.33 983
8132.18 1059
8133.03 1050
8133.88 1015
8134.73 950
8135.58 986
8136.44 1010
8137.29 1030
8138.14 1025
8138.99 930
8139.84 928
8140.69 960
8141.54 972
8142.39 1022
8143.25 986
8144.10 982
8144.95 972
8145.80 1022
8146.65 974
8147.50 935
8148.36 972
8149.21 980
8150.06 978
8150.91 956
8151.76 1048
8152.62 1015
8153.47 998
8154.32 1027
8155.17 1047
8156.02 1063
8156.88 1066
8157.73 1046
8158.58 1006
8159.43 1026
8160.29 987
8161.14 966
8161.99 928
8162.84 973
8163.70 927
8164.55 951
8165.40 964
8166.25 962
8167.11 934
8167.96 934
8168.81 903
8169.67 892
8170.52 914
8171.37 914
8172.23 875
8173.08 869
8173.93 916
8174.78 874
8175.64 884
8176.49 849
8177.34 884
8178.20 898
8179.05 893
8179.90 906
8180.76 849
8181.61 872
8182.47 825
8183.32 881
8184.17 877
8185.03 845
8185.88 830
8186.73 819
8187.59 874
8188.44 849
8189.30 857
8190.15 861
8191.00 890
8191.86 895
8192.71 871
8193.57 844
8194.42 844
8195.27 850
8196.13 902
8196.98 850
8197.84 890
8198.69 856
8199.55 915
8200.40 839
8201.26 844
8202.11 882
8202.96 846
8203.82 846
8204.67 892
8205.53 891
8206.38 827
8207.24 918
8208.09 888
8208.95 895
8209.80 870
8210.66 907
8211.51 868
8212.37 904
8213.22 872
8214.08 911
8214.93 887
8215.79 882
8216.65 945
8217.50 907
8218.36 907
8219.21 918
8220.07 930
8220.92 965
8221.78 979
8222.63 1025
8223.49 998
8224.35 1013
8225.20 1038
8226.06 970
8226.91 911
8227.77 898
8228.63 925
8229.48 887
8230.34 904
8231.19 916
8232.05 885
8232.91 853
8233.76 843
8234.62 844
8235.47 824
8236.33 869
8237.19 864
8238.04 892
8238.90 831
8239.76 818
8240.61 791
8241.47 868
8242.33 873
8243.18 803
8244.04 885
8244.90 883
8245.75 911
8246.61 905
8247.47 866
8248.33 886
8249.18 928
8250.04 919
8250.90 879
8251.75 875
8252.61 877
8253.47 882
8254.33 916
8255.18 916
8256.04 876
8256.90 870
8257.76 824
8258.61 858
8259.47 812
8260.33 896
8261.19 856
8262.04 879
8262.90 887
8263.76 853
8264.62 879
8265.48 898
8266.33 896
8267.19 918
8268.05 909
8268.91 925
8269.77 906
8270.62 905
8271.48 879
8272.34 881
8273.20 930
8274.06 945
8274.92 927
8275.77 910
8276.63 921
8277.49 890
8278.35 961
8279.21 993
8280.07 972
8280.93 939
8281.78 971
8282.64 978
8283.50 904
8284.36 897
8285.22 929
8286.08 901
8286.94 870
8287.80 938
8288.66 910
8289.51 915
8290.37 941
8291.23 934
8292.09 963
8292.95 984
8293.81 968
8294.67 970
8295.53 1000
8296.39 958
8297.25 1013
8298.11 961
8298.97 950
8299.83 958
8300.69 1037
8301.55 955
8302.41 962
8303.27 1021
8304.13 1007
8304.99 945
8305.85 959
8306.71 934
8307.57 928
8308.43 953
8309.29 957
8310.15 973
8311.01 947
8311.87 979
8312.73 983
8313.59 924
8314.45 934
8315.31 912
8316.17 917
8317.03 899
8317.89 969
8318.75 915
8319.61 937
8320.47 943
8321.33 912
8322.20 888
8323.06 827
8323.92 867
8324.78 902
8325.64 854
8326.50 902
8327.36 838
8328.22 849
8329.08 906
8329.94 917
8330.81 907
8331.67 897
8332.53 871
8333.39 900
8334.25 969
8335.11 929
8335.97 949
8336.84 930
8337.70 903
8338.56 915
8339.42 903
8340.28 927
8341.15 1002
8342.01 957
8342.87 933
8343.73 963
8344.59 947
8345.45 959
8346.32 966
8347.18 953
8348.04 968
8348.90 928
8349.77 913
8350.63 957
8351.49 983
8352.35 975
8353.22 958
8354.08 954
8354.94 989
8355.80 929
8356.67 890
8357.53 922
8358.39 903
8359.25 871
8360.12 886
8360.98 932
8361.84 898
8362.71 900
8363.57 889
8364.43 923
8365.29 935
8366.16 999
8367.02 985
8367.88 950
8368.75 998
8369.61 993
8370.47 957
8371.34 925
8372.20 959
8373.06 974
8373.93 927
8374.79 915
8375.65 955
8376.52 978
8377.38 950
8378.25 936
8379.11 956
8379.97 965
8380.84 963
8381.70 1024
8382.56 999
8383.43 992
8384.29 1001
8385.16 1054
8386.02 1101
8386.89 1118
8387.75 1048
8388.61 1043
8389.48 1045
8390.34 1080
8391.21 1059
8392.07 1051
8392.94 1032
8393.80 1052
8394.67 1092
8395.53 1060
8396.39 1076
8397.26 1098
8398.12 1138
8398.99 1130
8399.85 1112
8400.72 1101
8401.58 1102
8402.45 1080
8403.31 1082
8404.18 1113
8405.04 1143
8405.91 1145
8406.77 1143
8407.64 1190
8408.50 1202
8409.37 1185
8410.24 1240
8411.10 1274
8411.97 1253
8412.83 1260
8413.70 1248
8414.56 1249
8415.43 1235
8416.29 1211
8417.16 1253
8418.03 1303
8418.89 1317
8419.76 1289
8420.62 1317
8421.49 1334
8422.36 1350
8423.22 1353
8424.09 1410
8424.95 1370
8425.82 1370
8426.69 1451
8427.55 1380
8428.42 1417
8429.28 1488
8430.15 1491
8431.02 1528
8431.88 1576
8432.75 1502
8433.62 1602
8434.48 1656
8435.35 1667
8436.22 1690
8437.08 1805
8437.95 1823
8438.82 1865
8439.68 1838
8440.55 1857
8441.42 1870
8442.29 2005
8443.15 2045
8444.02 2059
8444.89 2048
8445.75 2069
8446.62 2036
8447.49 2095
8448.36 2143
8449.22 2294
8450.09 2416
8450.96 2780
8451.83 3438
8452.69 3960
8453.56 4720
8454.43 5531
8455.30 6062
8456.16 6140
8457.03 6320
8457.90 6032
8458.77 5481
8459.64 5004
8460.50 4498
8461.37 3834
8462.24 3400
8463.11 3080
8463.98 2768
8464.84 2490
8465.71 2376
8466.58 2208
8467.45 1990
8468.32 1941
8469.19 1892
8470.05 1831
8470.92 1764
8471.79 1710
8472.66 1723
8473.53 1694
8474.40 1669
8475.27 1601
8476.13 1687
8477.00 1672
8477.87 1690
8478.74 1673
8479.61 1737
8480.48 1814
8481.35 1837
8482.22 1874
8483.09 1954
8483.96 1886
8484.82 1846
8485.69 1744
8486.56 1698
8487.43 1707
8488.30 1684
8489.17 1695
8490.04 1717
8490.91 1709
8491.78 1834
8492.65 1845
8493.52 1890
8494.39 1908
8495.26 1888
8496.13 1884
8497.00 1824
8497.87 1786
8498.74 1704
8499.61 1668
8500.48 1623
8501.35 1584
8502.22 1568
8503.09 1515
8503.96 1534
8504.83 1491
8505.70 1499
8506.57 1545
8507.44 1554
8508.31 1594
8509.18 1642
8510.05 1624
8510.92 1623
8511.79 1625
8512.66 1639
8513.53 1586
8514.40 1599
8515.27 1667
8516.15 1704
8517.02 1781
8517.89 1777
8518.76 1872
8519.63 1874
8520.50 1899
8521.37 2112
8522.24 2291
8523.11 2547
8523.98 2702
8524.86 2907
8525.73 3010
8526.60 2991
8527.47 2947
8528.34 2901
8529.21 2713
8530.08 2554
8530.96 2375
8531.83 2228
8532.70 2088
8533.57 1992
8534.44 1941
8535.31 1828
8536.19 1697
8537.06 1648
8537.93 1685
8538.80 1664
8539.67 1665
8540.55 1603
8541.42 1599
8542.29 1507
8543.16 1441
8544.03 1409
8544.91 1499
8545.78 1485
8546.65 1428
8547.52 1476
8548.40 1576
8549.27 1758
8550.14 1694
8551.01 1778
8551.89 1804
8552.76 1905
8553.63 1898
8554.51 1820
8555.38 1911
8556.25 1774
8557.12 1663
8558.00 1634
8558.87 1628
8559.74 1604
8560.62 1547
8561.49 1545
8562.36 1514
8563.24 1473
8564.11 1500
8564.98 1419
8565.86 1447
8566.73 1407
8567.60 1430
8568.48 1354
8569.35 1388
8570.22 1312
8571.10 1325
8571.97 1312
8572.84 1252
8573.72 1259
8574.59 1267
8575.46 1240
8576.34 1202
8577.21 1266
8578.09 1289
8578.96 1297
8579.83 1277
8580.71 1295
8581.58 1264
8582.46 1229
8583.33 1254
8584.21 1230
8585.08 1226
8585.95 1278
8586.83 1269
8587.70 1301
8588.58 1275
8589.45 1331
8590.33 1312
8591.20 1302
8592.08 1345
8592.95 1312
8593.83 1310
8594.70 1328
8595.58 1366
8596.45 1320
8597.33 1337
8598.20 1334
8599.08 1382
8599.95 1359
8600.83 1441
8601.70 1396
8602.58 1353
8603.45 1355
8604.33 1374
8605.20 1347
8606.08 1341
8606.95 1409
8607.83 1411
8608.70 1380
8609.58 1423
8610.45 1381
8611.33 1405
8612.21 1415
8613.08 1450
8613.96 1473
8614.83 1501
8615.71 1484
8616.59 1428
8617.46 1493
8618.34 1525
8619.21 1522
8620.09 1513
8620.97 1590
8621.84 1626
8622.72 1575
8623.59 1652
8624.47 1632
8625.35 1637
8626.22 1646
8627.10 1655
8627.98 1662
8628.85 1620
8629.73 1627
8630.61 1734
8631.48 1712
8632.36 1627
8633.24 1651
8634.11 1657
8634.99 1612
8635.87 1675
8636.74 1686
8637.62 1733
8638.50 1714
8639.37 1740
8640.25 1775
8641.13 1830
8642.01 1849
8642.88 1851
8643.76 1852
8644.64 1918
8645.52 1923
8646.39 1911
8647.27 1945
8648.15 1959
8649.03 1994
8649.90 2013
8650.78 2032
8651.66 2004
8652.54 2019
8653.41 2078
8654.29 2123
8655.17 2223
8656.05 2179
8656.93 2238
8657.80 2373
8658.68 2534
8659.56 2779
8660.44 2954
8661.32 3496
8662.19 3713
8663.07 3987
8663.95 4242
8664.83 4345
8665.71 4244
8666.59 4146
8667.46 3986
8668.34 3732
8669.22 3572
8670.10 3467
8670.98 3439
8671.86 3423
8672.74 3446
8673.62 3319
8674.49 3314
8675.37 3300
8676.25 3126
8677.13 2969
8678.01 2819
8678.89 2734
8679.77 2566
8680.65 2476
8681.53 2311
8682.41 2233
8683.29 2249
8684.16 2247
8685.04 2224
8685.92 2337
8686.80 2439
8687.68 2668
8688.56 2875
8689.44 3213
8690.32 3440
8691.20 3731
8692.08 3828
8692.96 3934
8693.84 3914
8694.72 3648
8695.60 3446
8696.48 3353
8697.36 3185
8698.24 3099
8699.12 3018
8700.00 3031
8700.88 2932
8701.76 2845
8702.64 2793
8703.52 2735
8704.40 2599
8705.28 2495
8706.16 2317
8707.04 2255
8707.92 2132
8708.80 2020
8709.69 1956
8710.57 1927
8711.45 1839
8712.33 1714
8713.21 1690
8714.09 1640
8714.97 1609
8715.85 1587
8716.73 1549
8717.61 1571
8718.49 1587
8719.38 1550
8720.26 1525
8721.14 1624
8722.02 1571
8722.90 1551
8723.78 1527
8724.66 1549
8725.54 1582
8726.43 1610
8727.31 1656
8728.19 1727
8729.07 1705
8729.95 1720
8730.83 1690
8731.72 1707
8732.60 1724
8733.48 1690
8734.36 1719
8735.24 1666
8736.13 1626
8737.01 1705
8737.89 1653
8738.77 1671
8739.65 1683
8740.54 1672
8741.42 1671
8742.30 1618
8743.18 1630
8744.07 1607
8744.95 1587
8745.83 1656
8746.71 1630
8747.60 1597
8748.48 1612
8749.36 1635
8750.24 1593
8751.13 1655
8752.01 1637
8752.89 1702
8753.77 1673
8754.66 1712
8755.54 1749
8756.42 1823
8757.31 1852
8758.19 1811
8759.07 1812
8759.96 1846
8760.84 1955
8761.72 1951
8762.61 1893
8763.49 1840
8764.37 1898
8765.26 1887
8766.14 1903
8767.02 1851
8767.91 1859
8768.79 1878
8769.67 1879
8770.56 1871
8771.44 1926
8772.32 1837
8773.21 1831
8774.09 1833
8774.98 1815
8775.86 1925
8776.74 2069
8777.63 2266
8778.51 2407
8779.40 2646
8780.28 2879
8781.17 2945
8782.05 3022
8782.93 2994
8783.82 2940
8784.70 2752
8785.59 2582
8786.47 2466
8787.36 2327
8788.24 2195
8789.13 2056
8790.01 1957
8790.89 1790
8791.78 1806
8792.66 1765
8793.55 1684
8794.43 1628
8795.32 1664
8796.20 1661
8797.09 1623
8797.97 1648
8798.86 1615
8799.74 1624
8800.63 1578
8801.52 1562
8802.40 1459
8803.29 1461
8804.17 1440
8805.06 1385
8805.94 1361
8806.83 1374
8807.71 1359
8808.60 1344
8809.48 1353
8810.37 1359
8811.26 1372
8812.14 1349
8813.03 1328
8813.91 1368
8814.80 1315
8815.69 1434
8816.57 1422
8817.46 1400
8818.34 1410
8819.23 1470
8820.12 1430
8821.00 1427
8821.89 1354
8822.77 1341
8823.66 1307
8824.55 1334
8825.43 1317
8826.32 1288
8827.21 1281
8828.09 1321
8828.98 1312
8829.87 1215
8830.75 1218
8831.64 1281
8832.53 1223
8833.41 1228
8834.30 1211
8835.19 1168
8836.08 1230
8836.96 1229
8837.85 1241
8838.74 1252
8839.62 1203
8840.51 1223
8841.40 1236
8842.29 1156
8843.17 1244
8844.06 1237
8844.95 1237
8845.84 1208
8846.72 1188
8847.61 1161
8848.50 1205
8849.39 1208
8850.27 1193
8851.16 1199
8852.05 1161
8852.94 1178
8853.82 1175
8854.71 1167
8855.60 1121
8856.49 1177
8857.38 1162
8858.26 1135
8859.15 1143
8860.04 1163
8860.93 1126
8861.82 1192
8862.71 1138
8863.59 1113
8864.48 1166
8865.37 1175
8866.26 1069
8867.15 1076
8868.04 1093
8868.93 1044
8869.81 1049
8870.70 1042
8871.59 1009
8872.48 1014
8873.37 1007
8874.26 1035
8875.15 1023
8876.04 1022
8876.93 1034
8877.81 979
8878.70 1040
8879.59 1002
8880.48 1005
8881.37 986
8882.26 1054
8883.15 1018
8884.04 976
8884.93 957
8885.82 907
8886.71 944
8887.60 976
8888.49 980
8889.38 997
8890.27 911
8891.16 947
8892.05 917
8892.94 929
8893.83 967
8894.72 938
8895.61 902
8896.50 934
8897.39 942
8898.28 902
8899.17 843
8900.06 941
8900.95 920
8901.84 881
8902.73 888
8903.62 881
8904.51 917
8905.40 872
8906.29 854
8907.18 870
8908.07 912
8908.96 913
8909.85 874
8910.74 885
8911.63 946
8912.52 904
8913.41 878
8914.31 894
8915.20 869
8916.09 872
8916.98 878
8917.87 901
8918.76 868
8919.65 907
8920.54 880
8921.43 908
8922.33 847
8923.22 905
8924.11 888
8925.00 847
8925.89 856
8926.78 905
8927.67 889
8928.57 858
8929.46 880
8930.35 868
8931.24 813
8932.13 811
8933.03 874
8933.92 815
8934.81 866
8935.70 858
8936.59 877
8937.49 872
8938.38 860
8939.27 804
8940.16 818
8941.05 849
8941.95 850
8942.84 868
8943.73 802
8944.62 821
8945.52 820
8946.41 877
8947.30 806
8948.19 829
8949.09 829
8949.98 828
8950.87 790
8951.76 789
8952.66 786
8953.55 823
8954.44 827
8955.34 881
8956.23 833
8957.12 839
8958.02 847
8958.91 810
8959.80 822
8960.69 808
8961.59 812
8962.48 807
8963.37 831
8964.27 825
8965.16 814
8966.05 830
8966.95 828
8967.84 834
8968.74 807
8969.63 854
8970.52 857
8971.42 809
8972.31 777
8973.20 805
8974.10 827
8974.99 841
8975.89 793
8976.78 827
8977.67 825
8978.57 827
8979.46 822
8980.36 796
8981.25 757
8982.15 809
8983.04 796
8983.93 788
8984.83 796
8985.72 774
8986.62 804
8987.51 763
8988.41 755
8989.30 817
8990.20 810
8991.09 823
8991.99 745
8992.88 806
8993.78 789
8994.67 816
8995.57 791
8996.46 780
8997.36 762
8998.25 765
8999.15 772
9000.04 803
9000.94 792
9001.83 794
9002.73 785
9003.62 808
9004.52 847
9005.41 791
9006.31 803
9007.20 774
9008.10 783
9009.00 739
9009.89 751
9010.79 804
9011.68 809
9012.58 786
9013.47 790
9014.37 756
9015.27 761
9016.16 769
9017.06 773
9017.95 779
9018.85 733
9019.75 730
9020.64 737
9021.54 747
9022.43 731
9023.33 721
9024.23 718
9025.12 769
9026.02 721
9026.92 774
9027.81 725
9028.71 778
9029.61 729
9030.50 757
9031.40 737
9032.30 754
9033.19 743
9034.09 763
9034.99 789
9035.88 800
9036.78 749
9037.68 713
9038.58 748
9039.47 734
9040.37 765
9041.27 739
9042.16 725
9043.06 721
9043.96 795
9044.86 752
9045.75 754
9046.65 805
9047.55 726
9048.45 745
9049.34 763
9050.24 787
9051.14 772
9052.04 775
9052.94 756
9053.83 804
9054.73 751
9055.63 780
9056.53 790
9057.43 796
9058.32 739
9059.22 729
9060.12 749
9061.02 754
9061.92 776
9062.81 749
9063.71 833
9064.61 792
9065.51 746
9066.41 760
9067.31 825
9068.21 767
9069.10 757
9070.00 770
9070.90 774
9071.80 754
9072.70 780
9073.60 766
9074.50 723
9075.40 762
9076.29 752
9077.19 830
9078.09 769
9078.99 774
9079.89 767
9080.79 821
9081.69 803
9082.59 782
9083.49 774
9084.39 799
9085.29 793
9086.19 851
9087.09 791
9087.98 774
9088.88 817
9089.78 812
9090.68 827
9091.58 776
9092.48 782
9093.38 783
9094.28 801
9095.18 806
9096.08 777
9096.98 789
9097.88 816
9098.78 796
9099.68 760
9100.58 763
9101.48 777
9102.38 774
9103.28 754
9104.18 797
9105.08 758
9105.99 771
9106.89 729
9107.79 775
9108.69 741
9109.59 749
9110.49 771
9111.39 764
9112.29 774
9113.19 761
9114.09 767
9114.99 738
9115.89 750
9116.79 735
9117.69 780
9118.60 780
9119.50 747
9120.40 769
9121.30 759
9122.20 735
9123.10 773
9124.00 799
9124.90 798
9125.81 784
9126.71 747
9127.61 763
9128.51 790
9129.41 793
9130.31 746
9131.22 766
9132.12 747
9133.02 761
9133.92 807
9134.82 798
9135.72 728
9136.63 758
9137.53 742
9138.43 719
9139.33 761
9140.23 792
9141.14 749
9142.04 713
9142.94 730
9143.84 761
9144.75 755
9145.65 727
9146.55 727
9147.45 732
9148.36 752
9149.26 722
9150.16 706
9151.06 717
9151.97 715
9152.87 716
9153.77 779
9154.67 723
9155.58 694
9156.48 712
9157.38 729
9158.29 755
9159.19 753
9160.09 766
9161.00 745
9161.90 758
9162.80 697
9163.71 728
9164.61 757
9165.51 746
9166.42 754
9167.32 778
9168.22 781
9169.13 763
9170.03 755
9170.93 722
9171.84 724
9172.74 731
9173.64 722
9174.55 701
9175.45 731
9176.36 745
9177.26 784
9178.16 740
9179.07 734
9179.97 747
9180.88 759
9181.78 744
9182.69 770
9183.59 765
9184.49 728
9185.40 766
9186.30 750
9187.21 765
9188.11 758
9189.02 722
9189.92 723
9190.82 751
9191.73 732
9192.63 727
9193.54 756
9194.44 775
9195.35 771
9196.25 829
9197.16 819
9198.06 778
9198.97 758
9199.87 743
9200.78 838
9201.68 790
9202.59 779
9203.49 788
9204.40 777
9205.30 789
9206.21 785
9207.12 760
9208.02 808
9208.93 778
9209.83 766
9210.74 714
9211.64 744
9212.55 792
9213.45 762
9214.36 759
9215.27 768
9216.17 833
9217.08 825
9217.98 789
9218.89 794
9219.80 839
9220.70 746
9221.61 774
9222.51 741
9223.42 780
9224.33 760
9225.23 772
9226.14 772
9227.05 761
9227.95 743
9228.86 702
9229.77 759
9230.67 746
9231.58 749
9232.49 722
9233.39 766
9234.30 768
9235.21 764
9236.11 745
9237.02 721
9237.93 737
9238.83 695
9239.74 741
9240.65 734
9241.55 744
9242.46 736
9243.37 760
9244.28 746
9245.18 765
9246.09 742
9247.00 693
9247.91 724
9248.81 749
9249.72 769
9250.63 721
9251.54 728
9252.44 720
9253.35 711
9254.26 736
9255.17 752
9256.07 740
9256.98 783
9257.89 752
9258.80 731
9259.71 765
9260.61 736
9261.52 757
9262.43 738
9263.34 746
9264.25 736
9265.16 720
9266.06 734
9266.97 702
9267.88 707
9268.79 709
9269.70 734
9270.61 751
9271.51 769
9272.42 750
9273.33 751
9274.24 763
9275.15 761
9276.06 765
9276.97 774
9277.88 790
9278.78 737
9279.69 729
9280.60 724
9281.51 732
9282.42 723
9283.33 753
9284.24 716
9285.15 754
9286.06 735
9286.97 764
9287.88 780
9288.79 764
9289.70 742
9290.60 775
9291.51 778
9292.42 723
9293.33 734
9294.24 747
9295.15 766
9296.06 775
9296.97 781
9297.88 766
9298.79 767
9299.70 799
9300.61 787
9301.52 804
9302.43 769
9303.34 813
9304.25 788
9305.16 788
9306.07 751
9306.98 775
9307.89 796
9308.80 795
9309.71 776
9310.63 813
9311.54 840
9312.45 822
9313.36 795
9314.27 792
9315.18 832
9316.09 770
9317.00 812
9317.91 798
9318.82 824
9319.73 800
9320.64 746
9321.55 751
9322.47 766
9323.38 747
9324.29 748
9325.20 797
9326.11 765
9327.02 774
9327.93 787
9328.84 758
9329.76 731
9330.67 762
9331.58 798
9332.49 776
9333.40 781
9334.31 752
9335.23 754
9336.14 760
9337.05 746
9337.96 716
9338.87 755
9339.78 758
9340.70 755
9341.61 729
9342.52 733
9343.43 736
9344.34 797
9345.26 756
9346.17 760
9347.08 766
9347.99 804
9348.91 768
9349.82 735
9350.73 760
9351.64 714
9352.56 746
9353.47 778
9354.38 762
9355.29 731
9356.21 755
9357.12 754
9358.03 808
9358.94 786
9359.86 743
9360.77 775
9361.68 810
9362.60 790
9363.51 719
9364.42 786
9365.34 786
9366.25 761
9367.16 739
9368.08 769
9368.99 768
9369.90 742
9370.82 713
9371.73 768
9372.64 715
9373.56 718
9374.47 746
9375.38 773
9376.30 762
9377.21 791
9378.12 784
9379.04 757
9379.95 805
9380.87 809
9381.78 767
9382.69 794
9383.61 799
9384.52 797
9385.44 775
9386.35 732
9387.27 812
9388.18 823
9389.09 837
9390.01 838
9390.92 852
9391.84 837
9392.75 850
9393.67 803
9394.58 897
9395.50 893
9396.41 853
9397.32 850
9398.24 800
9399.15 831
9400.07 858
9400.98 800
9401.90 781
9402.81 840
9403.73 811
9404.64 788
9405.56 844
9406.47 846
9407.39 827
9408.30 806
9409.22 810
9410.14 787
9411.05 778
9411.97 784
9412.88 879
9413.80 810
9414.71 810
9415.63 812
9416.54 780
9417.46 802
9418.38 803
9419.29 791
9420.21 781
9421.12 800
9422.04 788
9422.95 786
9423.87 780
9424.79 812
9425.70 794
9426.62 831
9427.54 829
9428.45 810
9429.37 777
9430.28 843
9431.20 853
9432.12 862
9433.03 837
9433.95 848
9434.87 907
9435.78 889
9436.70 833
9437.62 861
9438.53 869
9439.45 897
9440.37 920
9441.28 872
9442.20 889
9443.12 870
9444.03 905
9444.95 913
9445.87 862
9446.79 915
9447.70 951
9448.62 928
9449.54 946
9450.45 988
9451.37 1004
9452.29 1020
9453.21 998
9454.12 1038
9455.04 1022
9455.96 1000
9456.88 974
9457.79 948
9458.71 957
9459.63 941
9460.55 934
9461.47 867
9462.38 868
9463.30 809
9464.22 832
9465.14 834
9466.06 811
9466.97 832
9467.89 855
9468.81 847
9469.73 848
9470.65 771
9471.56 843
9472.48 846
9473.40 850
9474.32 897
9475.24 867
9476.16 921
9477.08 908
9477.99 946
9478.91 891
9479.83 933
9480.75 958
9481.67 954
9482.59 922
9483.51 874
9484.43 922
9485.34 918
9486.26 939
9487.18 863
9488.10 879
9489.02 929
9489.94 879
9490.86 873
9491.78 866
9492.70 807
9493.62 828
9494.54 849
9495.46 874
9496.38 863
9497.30 867
9498.22 894
9499.13 895
9500.05 846
9500.97 866
9501.89 929
9502.81 919
9503.73 931
9504.65 914
9505.57 958
9506.49 923
9507.41 912
9508.33 899
9509.25 867
9510.17 873
9511.09 920
9512.01 936
9512.93 960
9513.86 1001
9514.78 988
9515.70 1015
9516.62 1055
9517.54 1132
9518.46 1098
9519.38 1135
9520.30 1190
9521.22 1189
9522.14 1247
9523.06 1166
9523.98 1152
9524.90 1202
9525.82 1139
9526.75 1117
9527.67 1084
9528.59 1122
9529.51 1088
9530.43 1137
9531.35 1158
9532.27 1084
9533.19 1085
9534.11 1092
9535.04 1097
9535.96 1076
9536.88 1063
9537.80 1050
9538.72 1033
9539.64 1007
9540.57 975
9541.49 999
9542.41 981
9543.33 1006
9544.25 1002
9545.17 1028
9546.10 978
9547.02 1049
9547.94 1001
9548.86 1076
9549.78 1089
9550.71 1007
9551.63 1049
9552.55 1057
9553.47 1060
9554.40 1032
9555.32 1066
9556.24 1055
9557.16 1051
9558.09 1086
9559.01 1121
9559.93 1095
9560.85 1109
9561.78 1071
9562.70 1035
9563.62 1009
9564.54 1069
9565.47 1007
9566.39 1023
9567.31 1021
9568.24 998
9569.16 1064
9570.08 1053
9571.00 1064
9571.93 1081
9572.85 1091
9573.77 1108
9574.70 1050
9575.62 1086
9576.54 1112
9577.47 1089
9578.39 1120
9579.31 1096
9580.24 1106
9581.16 1149
9582.09 1113
9583.01 1093
9583.93 1046
9584.86 1042
9585.78 1086
9586.70 1121
9587.63 1099
9588.55 1098
9589.48 1099
9590.40 1084
9591.32 1123
9592.25 1164
9593.17 1209
9594.10 1263
9595.02 1198
9595.95 1165
9596.87 1222
9597.79 1265
9598.72 1296
9599.64 1285
9600.57 1235
9601.49 1266
9602.42 1272
9603.34 1283
9604.27 1285
9605.19 1203
9606.12 1201
9607.04 1171
9607.97 1148
9608.89 1168
9609.82 1175
9610.74 1139
9611.67 1204
9612.59 1156
9613.52 1140
9614.44 1250
9615.37 1196
9616.29 1197
9617.22 1180
9618.14 1184
9619.07 1205
9619.99 1192
9620.92 1201
9621.85 1195
9622.77 1219
9623.70 1249
9624.62 1252
9625.55 1260
9626.47 1297
9627.40 1296
9628.33 1302
9629.25 1330
9630.18 1351
9631.10 1344
9632.03 1356
9632.96 1375
9633.88 1367
9634.81 1415
9635.73 1452
9636.66 1393
9637.59 1420
9638.51 1520
9639.44 1547
9640.37 1555
9641.29 1620
9642.22 1643
9643.15 1654
9644.07 1685
9645.00 1689
9645.93 1757
9646.85 1713
9647.78 1706
9648.71 1691
9649.63 1651
9650.56 1616
9651.49 1625
9652.41 1604
9653.34 1631
9654.27 1539
9655.20 1549
9656.12 1556
9657.05 1516
9657.98 1546
9658.90 1497
9659.83 1543
9660.76 1557
9661.69 1575
9662.61 1536
9663.54 1592
9664.47 1537
9665.40 1603
9666.32 1629
9667.25 1650
9668.18 1632
9669.11 1727
9670.04 1716
9670.96 1700
9671.89 1653
9672.82 1718
9673.75 1753
9674.68 1758
9675.60 1766
9676.53 1797
9677.46 1861
9678.39 1842
9679.32 1901
9680.25 1883
9681.17 1866
9682.10 1874
9683.03 1936
9683.96 1944
9684.89 1940
9685.82 1928
9686.75 1860
9687.67 1956
9688.60 1931
9689.53 1908
9690.46 1966
9691.39 1982
9692.32 1889
9693.25 1939
9694.18 2028
9695.11 2114
9696.03 2113
9696.96 2223
9697.89 2281
9698.82 2191
9699.75 2219
9700.68 2166
9701.61 2132
9702.54 2124
9703.47 2073
9704.40 2134
9705.33 2044
9706.26 2012
9707.19 2023
9708.12 2002
9709.05 2013
9709.98 2065
9710.91 2131
9711.84 2136
9712.77 2232
9713.70 2225
9714.63 2172
9715.56 2225
9716.49 2230
9717.42 2199
9718.35 2122
9719.28 2088
9720.21 1934
9721.14 1858
9722.07 1803
9723.00 1774
9723.93 1758
9724.86 1735
9725.79 1722
9726.72 1702
9727.65 1789
9728.58 1730
9729.51 1741
9730.44 1672
9731.37 1678
9732.31 1713
9733.24 1708
9734.17 1698
9735.10 1700
9736.03 1740
9736.96 1627
9737.89 1616
9738.82 1576
9739.75 1508
9740.69 1451
9741.62 1461
9742.55 1475
9743.48 1441
9744.41 1428
9745.34 1450
9746.27 1433
9747.21 1420
9748.14 1397
9749.07 1436
9750.00 1369
9750.93 1397
9751.86 1454
9752.80 1449
9753.73 1358
9754.66 1337
9755.59 1328
9756.52 1347
9757.46 1345
9758.39 1293
9759.32 1313
9760.25 1299
9761.18 1313
9762.12 1370
9763.05 1389
9763.98 1371
9764.91 1406
9765.85 1417
9766.78 1429
9767.71 1394
9768.64 1445
9769.58 1486
9770.51 1439
9771.44 1465
9772.37 1424
9773.31 1475
9774.24 1431
9775.17 1378
9776.11 1393
9777.04 1454
9777.97 1425
9778.91 1448
9779.84 1431
9780.77 1472
9781.71 1459
9782.64 1459
9783.57 1452
9784.51 1396
9785.44 1410
9786.37 1406
9787.31 1383
9788.24 1336
9789.17 1336
9790.11 1329
9791.04 1363
9791.97 1385
9792.91 1335
9793.84 1365
9794.77 1397
9795.71 1437
9796.64 1462
9797.58 1407
9798.51 1381
9799.44 1415
9800.38 1374
9801.31 1339
9802.25 1274
9803.18 1260
9804.12 1228
9805.05 1224
9805.98 1181
9806.92 1190
9807.85 1140
9808.79 1169
9809.72 1141
9810.66 1110
9811.59 1096
9812.53 1129
9813.46 1184
9814.40 1075
9815.33 1054
9816.27 1064
9817.20 1046
9818.14 1070
9819.07 1076
9820.01 1059
9820.94 1029
9821.88 999
9822.81 1023
9823.75 964
9824.68 978
9825.62 1017
9826.55 1010
9827.49 1035
9828.42 1041
9829.36 1009
9830.29 950
9831.23 991
9832.17 1024
9833.10 1041
9834.04 1023
9834.97 1014
9835.91 1039
9836.84 1011
9837.78 1004
9838.72 1018
9839.65 1026
9840.59 1016
9841.52 1053
9842.46 1010
9843.40 983
9844.33 1027
9845.27 1042
9846.20 1023
9847.14 1057
9848.08 1044
9849.01 1079
9849.95 1040
9850.89 1009
9851.82 1003
9852.76 1043
9853.70 1063
9854.63 1002
9855.57 1002
9856.51 1027
9857.44 1003
9858.38 979
9859.32 995
9860.25 993
9861.19 933
9862.13 956
9863.07 996
9864.00 1041
9864.94 976
9865.88 977
9866.81 977
9867.75 977
9868.69 998
9869.63 979
9870.56 993
9871.50 1014
9872.44 975
9873.38 975
9874.31 1043
9875.25 1009
9876.19 1005
9877.13 986
9878.07 1014
9879.00 1010
9879.94 968
9880.88 974
9881.82 956
9882.75 924
9883.69 991
9884.63 1006
9885.57 1013
9886.51 961
9887.45 927
9888.38 944
9889.32 978
9890.26 930
9891.20 949
9892.14 949
9893.08 963
9894.01 946
9894.95 951
9895.89 924
9896.83 927
9897.77 957
9898.71 964
9899.65 958
9900.59 994
9901.52 974
9902.46 989
9903.40 940
9904.34 936
9905.28 988
9906.22 1047
9907.16 1008
9908.10 979
9909.04 980
9909.98 991
9910.92 953
9911.86 998
9912.80 1000
9913.73 991
9914.67 963
9915.61 956
9916.55 1018
9917.49 1051
9918.43 1063
9919.37 1104
9920.31 1124
9921.25 1217
9922.19 1291
9923.13 1309
9924.07 1418
9925.01 1468
9925.95 1554
9926.89 1506
9927.83 1522
9928.77 1445
9929.71 1391
9930.65 1318
9931.59 1251
9932.53 1209
9933.47 1142
9934.41 1138
9935.36 1077
9936.30 1088
9937.24 1017
9938.18 1011
9939.12 990
9940.06 986
9941.00 961
9941.94 1012
9942.88 1002
9943.82 966
9944.76 1095
9945.70 1091
9946.64 1086
9947.59 1124
9948.53 1161
9949.47 1170
9950.41 1114
9951.35 1119
9952.29 1103
9953.23 1097
9954.17 1010
9955.12 1064
9956.06 993
9957.00 1013
9957.94 982
9958.88 973
9959.82 956
9960.77 914
9961.71 913
9962.65 951
9963.59 920
9964.53 936
9965.48 905
9966.42 875
9967.36 840
9968.30 859
9969.24 893
9970.19 924
9971.13 892
9972.07 840
9973.01 825
9973.95 817
9974.90 789
9975.84 845
9976.78 805
9977.72 832
9978.67 821
9979.61 838
9980.55 819
9981.50 781
9982.44 836
9983.38 847
9984.32 844
9985.27 806
9986.21 824
9987.15 831
9988.10 817
9989.04 847
9989.98 844
9990.92 813
9991.87 834
9992.81 845
9993.75 830
9994.70 804
9995.64 818
9996.58 856
9997.53 825
9998.47 770
9999.41 820
10000.36 805
10001.30 809
10002.25 821
10003.19 789
10004.13 837
10005.08 782
10006.02 782
10006.96 791
10007.91 788
10008.85 806
10009.80 839
10010.74 815
10011.68 805
10012.63 767
10013.57 775
10014.52 839
10015.46 814
10016.41 775
10017.35 822
10018.29 854
10019.24 849
10020.18 786
10021.13 802
10022.07 824
10023.02 792
10023.96 798
10024.91 809
10025.85 768
10026.80 812
10027.74 805
10028.69 760
10029.63 800
10030.58 782
10031.52 791
10032.47 833
10033.41 773
10034.36 776
10035.30 767
10036.25 771
10037.19 793
10038.14 802
10039.08 718
10040.03 763
10040.97 773
10041.92 778
10042.87 762
10043.81 757
10044.76 764
10045.70 754
10046.65 721
10047.59 735
10048.54 758
10049.49 762
10050.43 741
10051.38 734
10052.32 694
10053.27 770
10054.22 773
10055.16 726
10056.11 730
10057.05 713
10058.00 771
10058.95 740
10059.89 739
10060.84 769
10061.79 733
10062.73 701
10063.68 749
10064.63 727
10065.57 765
10066.52 745
10067.47 734
10068.41 744
10069.36 741
10070.31 750
10071.25 744
10072.20 712
10073.15 748
10074.10 742
10075.04 721
10075.99 741
10076.94 746
10077.88 739
10078.83 745
10079.78 719
10080.73 734
10081.67 711
10082.62 696
10083.57 725
10084.52 756
10085.46 735
10086.41 734
10087.36 723
10088.31 693
10089.25 734
10090.20 749
10091.15 703
10092.10 707
10093.05 746
10093.99 712
10094.94 703
10095.89 718
10096.84 721
10097.79 707
10098.73 753
10099.68 754
10100.63 726
10101.58 692
10102.53 709
10103.48 731
10104.42 674
10105.37 728
10106.32 767
10107.27 757
10108.22 743
10109.17 709
10110.12 702
10111.06 704
10112.01 760
10112.96 763
10113.91 750
10114.86 773
10115.81 757
10116.76 718
10117.71 747
10118.66 716
10119.61 729
10120.56 738
10121.50 746
10122.45 744
10123.40 777
10124.35 759
10125.30 732
10126.25 751
10127.20 747
10128.15 741
10129.10 717
10130.05 706
10131.00 729
10131.95 739
10132.90 742
10133.85 737
10134.80 786
10135.75 751
10136.70 785
10137.65 767
10138.60 750
10139.55 753
10140.50 782
10141.45 804
10142.40 782
10143.35 749
10144.30 759
10145.25 758
10146.20 756
10147.15 746
10148.10 735
10149.05 751
10150.00 763
10150.95 779
10151.90 740
10152.86 800
10153.81 795
10154.76 786
10155.71 804
10156.66 851
10157.61 802
10158.56 779
10159.51 816
10160.46 822
10161.41 833
10162.37 808
10163.32 799
10164.27 790
10165.22 784
10166.17 805
10167.12 867
10168.07 867
10169.03 811
10169.98 846
10170.93 884
10171.88 902
10172.83 852
10173.78 880
10174.74 896
10175.69 874
10176.64 902
10177.59 908
10178.54 948
10179.49 906
10180.45 919
10181.40 928
10182.35 935
10183.30 906
10184.26 969
10185.21 928
10186.16 972
10187.11 938
10188.06 967
10189.02 933
10189.97 961
10190.92 954
10191.87 944
10192.83 928
10193.78 941
10194.73 934
10195.69 913
10196.64 973
10197.59 930
10198.54 999
10199.50 1042
10200.45 1026
10201.40 1042
10202.36 1070
10203.31 1065
10204.26 1123
10205.22 1123
10206.17 1099
10207.12 1105
10208.08 1096
10209.03 1060
10209.98 1089
10210.94 1089
10211.89 1104
10212.84 1054
10213.80 1023
10214.75 1024
10215.70 962
10216.66 1004
10217.61 989
10218.56 958
10219.52 959
10220.47 954
10221.43 956
10222.38 972
10223.33 943
10224.29 931
10225.24 928
10226.20 1005
10227.15 1022
10228.11 1056
10229.06 1051
10230.01 1072
10230.97 1070
10231.92 1152
10232.88 1187
10233.83 1184
10234.79 1210
10235.74 1224
10236.70 1152
10237.65 1186
10238.60 1149
10239.56 1123
10240.51 1109
10241.47 1084
10242.42 1046
10243.38 1028
10244.33 973
10245.29 974
10246.24 983
10247.20 982
10248.15 924
10249.11 935
10250.07 932
10251.02 913
10251.98 906
10252.93 898
10253.89 925
10254.84 901
10255.80 892
10256.75 879
10257.71 901
10258.67 864
10259.62 829
10260.58 829
10261.53 844
10262.49 873
10263.44 879
10264.40 833
10265.36 832
10266.31 844
10267.27 897
10268.22 897
10269.18 912
10270.14 898
10271.09 877
10272.05 889
10273.01 899
10273.96 854
10274.92 850
10275.87 823
10276.83 882
10277.79 849
10278.74 822
10279.70 775
10280.66 810
10281.61 791
10282.57 791
10283.53 802
10284.49 783
10285.44 782
10286.40 766
10287.36 767
10288.31 812
10289.27 818
10290.23 853
10291.18 815
10292.14 813
10293.10 796
10294.06 787
10295.01 830
10295.97 807
10296.93 777
10297.89 799
10298.84 837
10299.80 814
10300.76 795
10301.72 763
10302.67 796
10303.63 784
10304.59 806
10305.55 799
10306.51 786
10307.46 781
10308.42 815
10309.38 800
10310.34 833
10311.30 822
10312.25 862
10313.21 815
10314.17 825
10315.13 820
10316.09 767
10317.05 791
10318.00 828
10318.96 841
10319.92 812
10320.88 752
10321.84 740
10322.80 784
10323.76 800
10324.71 802
10325.67 769
10326.63 774
10327.59 816
10328.55 820
10329.51 823
10330.47 811
10331.43 827
10332.39 796
10333.35 763
10334.30 775
10335.26 775
10336.22 781
10337.18 773
10338.14 742
10339.10 763
10340.06 750
10341.02 748
10341.98 758
10342.94 741
10343.90 753
10344.86 765
10345.82 723
10346.78 774
10347.74 787
10348.70 809
10349.66 783
10350.62 740
10351.58 774
10352.54 703
10353.50 720
10354.46 733
10355.42 740
10356.38 707
10357.34 674
10358.30 642
10359.26 644
10360.22 697
10361.18 688
10362.14 733
10363.10 718
10364.06 709
10365.02 693
10365.98 712
10366.94 716
10367.90 724
10368.87 680
10369.83 752
10370.79 769
10371.75 766
10372.71 677
10373.67 719
10374.63 710
10375.59 695
10376.55 745
10377.51 709
10378.48 712
10379.44 697
10380.40 738
10381.36 673
10382.32 684
10383.28 690
10384.24 706
10385.21 689
10386.17 689
10387.13 670
10388.09 683
10389.05 698
10390.01 723
10390.98 700
10391.94 671
10392.90 634
10393.86 672
10394.82 686
10395.79 685
10396.75 729
10397.71 662
10398.67 682
10399.63 680
10400.60 694
10401.56 659
10402.52 666
10403.48 674
10404.45 668
10405.41 715
10406.37 701
10407.33 672
10408.30 646
10409.26 702
10410.22 664
10411.18 687
10412.15 700
10413.11 695
10414.07 690
10415.04 765
10416.00 736
10416.96 732
10417.93 747
10418.89 749
10419.85 749
10420.81 748
10421.78 744
10422.74 773
10423.70 760
10424.67 727
10425.63 746
10426.59 671
10427.56 693
10428.52 687
10429.49 678
10430.45 645
10431.41 650
10432.38 645
10433.34 659
10434.30 663
10435.27 664
10436.23 662
10437.20 683
10438.16 687
10439.12 664
10440.09 660
10441.05 665
10442.02 701
10442.98 656
10443.94 677
10444.91 609
10445.87 662
10446.84 647
10447.80 662
10448.77 660
10449.73 655
10450.70 654
10451.66 637
10452.63 639
10453.59 679
10454.55 660
10455.52 652
10456.48 637
10457.45 619
10458.41 665
10459.38 646
10460.34 646
10461.31 642
10462.27 646
10463.24 635
10464.20 631
10465.17 640
10466.14 652
10467.10 628
10468.07 629
10469.03 642
10470.00 645
10470.96 677
10471.93 680
10472.89 687
10473.86 670
10474.82 693
10475.79 658
10476.76 687
10477.72 712
10478.69 684
10479.65 696
10480.62 698
10481.59 719
10482.55 673
10483.52 703
10484.48 665
10485.45 685
10486.42 649
10487.38 662
10488.35 676
10489.32 672
10490.28 675
10491.25 671
10492.21 668
10493.18 668
10494.15 630
10495.11 667
10496.08 712
10497.05 691
10498.01 660
10498.98 657
10499.95 684
10500.92 681
10501.88 682
10502.85 694
10503.82 695
10504.78 629
10505.75 664
10506.72 664
10507.68 637
10508.65 674
10509.62 686
10510.59 664
10511.55 688
10512.52 643
10513.49 653
10514.46 691
10515.42 672
10516.39 663
10517.36 635
10518.33 672
10519.29 679
10520.26 677
10521.23 678
10522.20 657
10523.17 654
10524.13 648
10525.10 686
10526.07 697
10527.04 688
10528.01 667
10528.97 664
10529.94 674
10530.91 662
10531.88 652
10532.85 678
10533.82 666
10534.78 729
10535.75 726
10536.72 719
10537.69 707
10538.66 718
10539.63 692
10540.60 714
10541.56 678
10542.53 710
10543.50 684
10544.47 699
10545.44 737
10546.41 684
10547.38 686
10548.35 694
10549.32 693
10550.29 710
10551.25 714
10552.22 682
10553.19 700
10554.16 726
10555.13 752
10556.10 709
10557.07 738
10558.04 798
10559.01 816
10559.98 756
10560.95 731
10561.92 797
10562.89 760
10563.86 802
10564.83 762
10565.80 756
10566.77 739
10567.74 755
10568.71 699
10569.68 674
10570.65 718
10571.62 689
10572.59 731
10573.56 706
10574.53 699
10575.50 669
10576.47 715
10577.44 688
10578.41 739
10579.38 692
10580.35 694
10581.32 706
10582.29 729
10583.26 731
10584.23 721
10585.21 763
10586.18 739
10587.15 734
10588.12 801
10589.09 742
10590.06 756
10591.03 767
10592.00 781
10592.97 750
10593.94 725
10594.92 766
10595.89 746
10596.86 766
10597.83 794
10598.80 793
10599.77 769
10600.74 822
10601.71 839
10602.69 849
10603.66 862
10604.63 875
10605.60 926
10606.57 886
10607.54 936
10608.52 955
10609.49 974
10610.46 922
10611.43 920
10612.40 929
10613.38 892
10614.35 855
10615.32 827
10616.29 830
10617.27 819
10618.24 816
10619.21 840
10620.18 803
10621.15 797
10622.13 734
10623.10 776
10624.07 781
10625.04 769
10626.02 784
10626.99 750
10627.96 756
10628.94 798
10629.91 820
10630.88 829
10631.85 804
10632.83 829
10633.80 868
10634.77 907
10635.75 914
10636.72 900
10637.69 928
10638.67 980
10639.64 903
10640.61 912
10641.59 885
10642.56 903
10643.53 883
10644.51 854
10645.48 850
10646.45 820
10647.43 775
10648.40 758
10649.37 771
10650.35 732
10651.32 683
10652.30 725
10653.27 703
10654.24 656
10655.22 635
10656.19 618
10657.16 669
10658.14 652
10659.11 736
10660.09 723
10661.06 688
10662.04 663
10663.01 692
10663.98 679
10664.96 651
10665.93 660
10666.91 682
10667.88 678
10668.86 669
10669.83 713
10670.81 682
10671.78 701
10672.76 686
10673.73 710
10674.71 688
10675.68 709
10676.66 696
10677.63 694
10678.61 681
10679.58 720
10680.56 723
10681.53 746
10682.51 730
10683.48 686
10684.46 705
10685.43 673
10686.41 661
10687.38 619
10688.36 664
10689.33 656
10690.31 638
10691.28 633
10692.26 618
10693.24 637
10694.21 635
10695.19 625
10696.16 621
10697.14 628
10698.12 678
10699.09 665
10700.07 655
10701.04 671
10702.02 614
10703.00 663
10703.97 632
10704.95 656
10705.92 619
10706.90 631
10707.88 667
10708.85 643
10709.83 622
10710.81 617
10711.78 639
10712.76 638
10713.74 658
10714.71 627
10715.69 636
10716.67 650
10717.64 666
10718.62 658
10719.60 663
10720.57 627
10721.55 631
10722.53 632
10723.50 625
10724.48 644
10725.46 647
10726.44 653
10727.41 648
10728.39 662
10729.37 633
10730.35 601
10731.32 632
10732.30 623
10733.28 605
10734.26 607
10735.23 632
10736.21 628
10737.19 623
10738.17 641
10739.14 603
10740.12 640
10741.10 634
10742.08 635
10743.06 661
10744.03 606
10745.01 583
10745.99 626
10746.97 638
10747.95 620
10748.92 626
10749.90 629
10750.88 643
10751.86 654
10752.84 641
10753.82 611
10754.79 625
10755.77 601
10756.75 634
10757.73 623
10758.71 636
10759.69 611
10760.67 619
10761.65 621
10762.62 560
10763.60 569
10764.58 582
10765.56 622
10766.54 599
10767.52 605
10768.50 637
10769.48 642
10770.46 619
10771.44 633
10772.42 636
10773.39 597
10774.37 651
10775.35 632
10776.33 679
10777.31 648
10778.29 632
10779.27 598
10780.25 626
10781.23 608
10782.21 646
10783.19 618
10784.17 646
10785.15 642
10786.13 639
10787.11 647
10788.09 614
10789.07 631
10790.05 635
10791.03 624
10792.01 619
10792.99 658
10793.97 637
10794.95 649
10795.93 632
10796.91 609
10797.89 611
10798.87 594
10799.85 594
10800.83 607
10801.82 630
10802.80 608
10803.78 640
10804.76 620
10805.74 581
10806.72 611
10807.70 632
10808.68 608
10809.66 594
10810.64 610
10811.62 614
10812.61 632
10813.59 650
10814.57 620
10815.55 620
10816.53 631
10817.51 594
10818.49 597
10819.47 591
10820.46 652
10821.44 640
10822.42 625
10823.40 657
10824.38 608
10825.36 597
10826.35 645
10827.33 645
10828.31 638
10829.29 630
10830.27 646
10831.25 642
10832.24 595
10833.22 622
10834.20 629
10835.18 632
10836.17 604
10837.15 601
10838.13 602
10839.11 616
10840.09 668
10841.08 671
10842.06 650
10843.04 603
10844.02 643
10845.01 628
10845.99 714
10846.97 666
10847.96 638
10848.94 642
10849.92 649
10850.90 640
10851.89 667
10852.87 670
10853.85 704
10854.84 684
10855.82 677
10856.80 684
10857.78 682
10858.77 665
10859.75 647
10860.73 673
10861.72 646
10862.70 684
10863.68 699
10864.67 678
10865.65 674
10866.64 645
10867.62 638
10868.60 666
10869.59 704
10870.57 682
10871.55 698
10872.54 680
10873.52 663
10874.51 649
10875.49 675
10876.47 693
10877.46 629
10878.44 681
10879.43 683
10880.41 679
10881.39 700
10882.38 718
10883.36 664
10884.35 695
10885.33 705
10886.32 705
10887.30 711
10888.29 731
10889.27 692
10890.25 701
10891.24 725
10892.22 704
10893.21 713
10894.19 697
10895.18 741
10896.16 762
10897.15 735
10898.13 719
10899.12 726
10900.10 741
10901.09 750
10902.07 779
10903.06 735
10904.04 741
10905.03 775
10906.01 788
10907.00 769
10907.99 801
10908.97 802
10909.96 797
10910.94 796
10911.93 762
10912.91 765
10913.90 806
10914.88 790
10915.87 784
10916.86 829
10917.84 844
10918.83 833
10919.81 820
10920.80 844
10921.79 828
10922.77 828
10923.76 836
10924.74 879
10925.73 874
10926.72 831
10927.70 851
10928.69 878
10929.68 913
10930.66 913
10931.65 900
10932.64 919
10933.62 914
10934.61 913
10935.60 955
10936.58 907
10937.57 917
10938.56 942
10939.54 984
10940.53 953
10941.52 953
10942.50 1022
10943.49 1050
10944.48 1029
10945.47 1035
10946.45 1021
10947.44 1108
10948.43 1154
10949.41 1128
10950.40 1195
10951.39 1221
10952.38 1292
10953.36 1304
10954.35 1382
10955.34 1425
10956.33 1449
10957.31 1471
10958.30 1464
10959.29 1432
10960.28 1416
10961.27 1345
10962.25 1346
10963.24 1293
10964.23 1260
10965.22 1244
10966.21 1183
10967.19 1182
10968.18 1204
10969.17 1206
10970.16 1150
10971.15 1135
10972.13 1093
10973.12 1164
10974.11 1157
10975.10 1144
10976.09 1162
10977.08 1139
10978.07 1127
10979.05 1153
10980.04 1185
10981.03 1261
10982.02 1186
10983.01 1177
10984.00 1198
10984.99 1264
10985.98 1329
10986.96 1316
10987.95 1321
10988.94 1345
10989.93 1423
10990.92 1497
10991.91 1580
10992.90 1662
10993.89 1821
10994.88 1897
10995.87 1983
10996.86 1945
10997.85 2056
10998.84 2055
10999.83 1980
11000.82 1953
11001.81 1908
11002.79 1795
11003.78 1711
11004.77 1645
11005.76 1569
11006.75 1412
11007.74 1307
11008.73 1287
11009.72 1254
11010.71 1197
11011.70 1150
11012.69 1090
11013.68 1060
11014.67 1041
11015.67 1000
11016.66 1011
11017.65 980
11018.64 975
11019.63 998
11020.62 1004
11021.61 982
11022.60 995
11023.59 957
11024.58 976
11025.57 913
11026.56 883
11027.55 936
11028.54 951
11029.53 952
11030.52 947
11031.52 935
11032.51 921
11033.50 953
11034.49 955
11035.48 928
11036.47 947
11037.46 921
11038.45 911
11039.45 912
11040.44 903
11041.43 896
11042.42 866
11043.41 888
11044.40 847
11045.39 815
11046.39 831
11047.38 834
11048.37 844
11049.36 814
11050.35 812
11051.35 827
11052.34 826
11053.33 880
11054.32 817
11055.31 810
11056.31 852
11057.30 857
11058.29 859
11059.28 814
11060.27 784
11061.27 855
11062.26 852
11063.25 860
11064.24 862
11065.24 819
11066.23 802
11067.22 815
11068.21 853
11069.21 876
11070.20 853
11071.19 865
11072.19 848
11073.18 899
11074.17 848
11075.16 858
11076.16 859
11077.15 845
11078.14 858
11079.14 837
11080.13 824
11081.12 867
11082.12 810
11083.11 827
11084.10 826
11085.10 797
11086.09 823
11087.08 831
11088.08 801
11089.07 816
11090.06 789
11091.06 819
11092.05 806
11093.04 781
11094.04 816
11095.03 777
11096.03 776
11097.02 775
11098.01 785
11099.01 781
11100.00 757
11101.00 749
11101.99 786
11102.98 775
11103.98 788
11104.97 832
11105.97 755
11106.96 778
11107.96 758
11108.95 781
11109.95 780
11110.94 776
11111.93 753
11112.93 763
11113.92 784
11114.92 788
11115.91 777
11116.91 759
11117.90 773
11118.90 763
11119.89 763
11120.89 770
11121.88 781
11122.88 763
11123.87 764
11124.87 729
11125.86 769
11126.86 771
11127.85 751
11128.85 761
11129.84 730
11130.84 793
11131.84 767
11132.83 736
11133.83 701
11134.82 744
11135.82 726
11136.81 728
11137.81 730
11138.81 715
11139.80 776
11140.80 753
11141.79 752
11142.79 798
11143.79 746
11144.78 745
11145.78 802
11146.77 734
11147.77 739
11148.77 741
11149.76 756
11150.76 746
11151.75 732
11152.75 714
11153.75 754
11154.74 739
11155.74 687
11156.74 697
11157.73 716
11158.73 708
11159.73 711
11160.72 712
11161.72 743
11162.72 734
11163.71 741
11164.71 719
11165.71 701
11166.71 693
11167.70 718
11168.70 725
11169.70 732
11170.69 700
11171.69 719
11172.69 674
11173.69 666
11174.68 702
11175.68 743
11176.68 697
11177.68 745
11178.67 698
11179.67 683
11180.67 699
11181.67 693
11182.66 746
11183.66 694
11184.66 696
11185.66 696
11186.66 675
11187.65 657
11188.65 690
11189.65 704
11190.65 749
11191.65 680
11192.64 735
11193.64 728
11194.64 735
11195.64 725
11196.64 720
11197.64 745
11198.63 737
11199.63 748
11200.63 745
11201.63 821
11202.63 796
11203.63 723
11204.63 743
11205.63 750
11206.62 769
11207.62 743
11208.62 741
11209.62 757
11210.62 717
11211.62 737
11212.62 738
11213.62 737
11214.62 744
11215.62 718
11216.61 711
11217.61 726
11218.61 729
11219.61 718
11220.61 740
11221.61 768
11222.61 742
11223.61 766
11224.61 734
11225.61 732
11226.61 752
11227.61 732
11228.61 753
11229.61 750
11230.61 766
11231.61 749
11232.61 742
11233.61 765
11234.61 778
11235.61 763
11236.61 766
11237.61 781
11238.61 811
11239.61 744
11240.61 722
11241.61 737
11242.61 772
11243.61 791
11244.61 787
11245.61 729
11246.61 752
11247.61 785
11248.62 817
11249.62 788
11250.62 782
11251.62 769
11252.62 770
11253.62 822
11254.62 866
11255.62 806
11256.62 823
11257.62 780
11258.62 827
11259.63 843
11260.63 837
11261.63 852
11262.63 853
11263.63 803
11264.63 918
11265.63 933
11266.64 931
11267.64 922
11268.64 954
11269.64 995
11270.64 987
11271.64 973
11272.65 988
11273.65 987
11274.65 930
11275.65 960
11276.65 967
11277.65 981
11278.66 942
11279.66 944
11280.66 961
11281.66 939
11282.67 896
11283.67 852
11284.67 822
11285.67 828
11286.67 870
11287.68 817
11288.68 828
11289.68 819
11290.68 811
11291.69 806
11292.69 831
11293.69 794
11294.70 770
11295.70 775
11296.70 766
11297.70 813
11298.71 814
11299.71 772
11300.71 749
11301.72 765
11302.72 787
11303.72 840
11304.72 803
11305.73 784
11306.73 822
11307.73 778
11308.74 800
11309.74 807
11310.74 838
11311.75 810
11312.75 810
11313.76 807
11314.76 875
11315.76 828
11316.77 834
11317.77 839
11318.77 877
11319.78 879
11320.78 882
11321.79 922
11322.79 868
11323.79 857
11324.80 858
11325.80 842
11326.81 845
11327.81 895
11328.81 905
11329.82 865
11330.82 861
11331.83 877
11332.83 925
11333.84 955
11334.84 927
11335.85 920
11336.85 931
11337.85 931
11338.86 923
11339.86 941
11340.87 978
11341.87 968
11342.88 892
11343.88 904
11344.89 903
11345.89 868
11346.90 869
11347.90 859
11348.91 858
11349.91 846
11350.92 829
11351.92 789
11352.93 808
11353.94 827
11354.94 812
11355.95 770
11356.95 788
11357.96 815
11358.96 780
11359.97 806
11360.97 816
11361.98 818
11362.99 826
11363.99 779
11365.00 798
11366.00 813
11367.01 805
11368.02 765
11369.02 760
11370.03 780
11371.03 815
11372.04 770
11373.05 749
11374.05 767
11375.06 768
11376.06 786
11377.07 756
11378.08 752
11379.08 800
11380.09 791
11381.10 801
11382.10 748
11383.11 783
11384.12 773
11385.12 772
11386.13 816
11387.14 763
11388.14 769
11389.15 781
11390.16 817
11391.17 796
11392.17 755
11393.18 771
11394.19 781
11395.19 800
11396.20 764
11397.21 754
11398.22 755
11399.22 753
11400.23 762
11401.24 782
11402.25 754
11403.25 797
11404.26 842
11405.27 815
11406.28 828
11407.28 776
11408.29 787
11409.30 811
11410.31 775
11411.31 774
11412.32 812
11413.33 802
11414.34 802
11415.35 796
11416.35 810
11417.36 796
11418.37 794
11419.38 798
11420.39 838
11421.40 800
11422.40 786
11423.41 835
11424.42 823
11425.43 790
11426.44 802
11427.45 787
11428.46 823
11429.46 817
11430.47 842
11431.48 836
11432.49 836
11433.50 825
11434.51 829
11435.52 855
11436.53 812
11437.54 834
11438.54 790
11439.55 805
11440.56 806
11441.57 868
11442.58 843
11443.59 834
11444.60 841
11445.61 836
11446.62 811
11447.63 810
11448.64 811
11449.65 860
11450.66 851
11451.67 821
11452.68 791
11453.69 831
11454.70 829
11455.71 864
11456.72 891
11457.73 872
11458.74 851
11459.75 841
11460.76 849
11461.77 844
11462.78 849
11463.79 890
11464.80 909
11465.81 884
11466.82 868
11467.83 874
11468.84 921
11469.85 907
11470.86 983
11471.87 945
11472.88 919
11473.89 936
11474.90 934
11475.91 975
11476.92 930
11477.93 934
11478.95 960
11479.96 993
11480.97 986
11481.98 975
11482.99 986
11484.00 1014
11485.01 1072
11486.02 980
11487.03 984
11488.05 995
11489.06 1024
11490.07 1084
11491.08 1120
11492.09 1076
11493.10 1149
11494.11 1174
11495.13 1143
11496.14 1085
11497.15 1131
11498.16 1142
11499.17 1240
11500.18 1214
11501.20 1182
11502.21 1205
11503.22 1271
11504.23 1276
11505.24 1278
11506.26 1325
11507.27 1330
11508.28 1369
11509.29 1377
11510.30 1446
11511.32 1472
11512.33 1559
11513.34 1593
11514.35 1648
11515.37 1641
11516.38 1681
11517.39 1677
11518.40 1794
11519.42 1841
11520.43 1895
11521.44 1945
11522.45 2062
11523.47 2171
11524.48 2092
11525.49 2312
11526.51 2392
11527.52 2441
11528.53 2657
11529.55 2814
11530.56 3057
11531.57 3219
11532.59 3513
11533.60 3619
11534.61 3810
11535.63 3957
11536.64 4040
11537.65 4059
11538.67 3931
11539.68 3834
11540.69 3845
11541.71 3580
11542.72 3358
11543.73 3163
11544.75 2950
11545.76 2718
11546.78 2469
11547.79 2264
11548.80 2108
11549.82 1925
11550.83 1849
11551.85 1817
11552.86 1746
11553.87 1658
11554.89 1550
11555.90 1586
11556.92 1540
11557.93 1478
11558.95 1410
11559.96 1442
11560.97 1431
11561.99 1418
11563.00 1362
11564.02 1340
11565.03 1402
11566.05 1402
11567.06 1415
11568.08 1440
11569.09 1396
11570.11 1355
11571.12 1404
11572.14 1405
11573.15 1413
11574.17 1372
11575.18 1454
11576.20 1429
11577.21 1415
11578.23 1389
11579.24 1402
11580.26 1344
11581.27 1366
11582.29 1379
11583.30 1344
11584.32 1321
11585.33 1332
11586.35 1279
11587.37 1377
11588.38 1362
11589.40 1411
11590.41 1470
11591.43 1519
11592.44 1566
11593.46 1563
11594.48 1592
11595.49 1603
11596.51 1690
11597.52 1715
11598.54 1703
11599.56 1733
11600.57 1700
11601.59 1651
11602.61 1568
11603.62 1534
11604.64 1518
11605.66 1487
11606.67 1408
11607.69 1430
11608.70 1384
11609.72 1423
11610.74 1373
11611.75 1378
11612.77 1383
11613.79 1320
11614.81 1334
11615.82 1325
11616.84 1338
11617.86 1321
11618.87 1344
11619.89 1301
11620.91 1250
11621.92 1262
11622.94 1248
11623.96 1224
11624.98 1189
11625.99 1210
11627.01 1160
11628.03 1166
11629.05 1132
11630.06 1098
11631.08 1143
11632.10 1166
11633.12 1127
11634.13 1072
11635.15 1093
11636.17 1100
11637.19 1065
11638.20 1067
11639.22 1102
11640.24 1102
11641.26 1052
11642.28 1058
11643.29 1089
11644.31 1046
11645.33 1008
11646.35 971
11647.37 972
11648.39 971
11649.40 1014
11650.42 990
11651.44 978
11652.46 932
11653.48 996
11654.50 935
11655.51 964
11656.53 972
11657.55 972
11658.57 989
11659.59 988
11660.61 959
11661.63 946
11662.65 935
11663.67 963
11664.68 984
11665.70 927
11666.72 947
11667.74 951
11668.76 930
11669.78 934
11670.80 914
11671.82 871
11672.84 888
11673.86 883
11674.88 863
11675.90 910
11676.92 935
11677.94 920
11678.96 897
11679.98 877
11680.99 880
11682.01 942
11683.03 890
11684.05 869
11685.07 871
11686.09 874
11687.11 867
11688.13 855
11689.15 818
11690.17 840
11691.19 858
11692.21 837
11693.24 840
11694.26 812
11695.28 839
11696.30 830
11697.32 839
11698.34 828
11699.36 780
11700.38 789
11701.40 802
11702.42 770
11703.44 765
11704.46 772
11705.48 774
11706.50 779
11707.52 814
11708.54 793
11709.57 756
11710.59 775
11711.61 739
11712.63 743
11713.65 742
11714.67 767
11715.69 782
11716.71 751
11717.73 768
11718.76 750
11719.78 784
11720.80 720
11721.82 735
11722.84 677
11723.86 689
11724.89 771
11725.91 744
11726.93 716
11727.95 710
11728.97 730
11729.99 751
11731.02 753
11732.04 728
11733.06 720
11734.08 707
11735.10 698
11736.13 678
11737.15 696
11738.17 707
11739.19 715
11740.22 739
11741.24 726
11742.26 717
11743.28 679
11744.30 701
11745.33 695
11746.35 723
11747.37 689
11748.40 668
11749.42 651
11750.44 673
11751.46 661
11752.49 687
11753.51 701
11754.53 676
11755.56 718
11756.58 707
11757.60 716
11758.62 672
11759.65 655
11760.67 679
11761.69 705
11762.72 690
11763.74 684
11764.76 700
11765.79 679
11766.81 674
11767.83 685
11768.86 652
11769.88 659
11770.91 686
11771.93 683
11772.95 725
11773.98 669
11775.00 667
11776.02 683
11777.05 700
11778.07 714
11779.10 697
11780.12 667
11781.14 681
11782.17 717
11783.19 692
11784.22 706
11785.24 684
11786.26 698
11787.29 682
11788.31 672
11789.34 674
11790.36 724
11791.39 701
11792.41 687
11793.44 676
11794.46 690
11795.49 662
11796.51 663
11797.54 683
11798.56 693
11799.59 691
11800.61 649
11801.63 677
11802.66 688
11803.69 650
11804.71 688
11805.74 637
11806.76 657
11807.79 657
11808.81 645
11809.84 648
11810.86 633
11811.89 672
11812.91 684
11813.94 674
11814.96 674
11815.99 666
11817.01 670
11818.04 677
11819.07 712
11820.09 704
11821.12 663
11822.14 677
11823.17 689
11824.20 684
11825.22 726
11826.25 712
11827.27 675
11828.30 693
11829.33 683
11830.35 696
11831.38 698
11832.40 695
11833.43 676
11834.46 661
11835.48 671
11836.51 626
11837.54 668
11838.56 685
11839.59 654
11840.62 647
11841.64 682
11842.67 664
11843.70 668
11844.72 680
11845.75 667
11846.78 666
11847.80 672
11848.83 711
11849.86 667
11850.89 692
11851.91 716
11852.94 696
11853.97 674
11854.99 707
11856.02 712
11857.05 684
11858.08 683
11859.10 693
11860.13 699
11861.16 731
11862.19 713
11863.21 715
11864.24 715
11865.27 737
11866.30 740
11867.33 722
11868.35 741
11869.38 730
11870.41 716
11871.44 745
11872.47 743
11873.49 748
11874.52 760
11875.55 802
11876.58 731
11877.61 818
11878.63 782
11879.66 802
11880.69 814
11881.72 824
11882.75 805
11883.78 786
11884.81 808
11885.83 804
11886.86 812
11887.89 847
11888.92 827
11889.95 836
11890.98 874
11892.01 890
11893.04 933
11894.06 908
11895.09 919
11896.12 943
11897.15 974
11898.18 1036
11899.21 1028
11900.24 976
11901.27 1045
11902.30 1041
11903.33 1041
11904.36 1053
11905.39 1051
11906.42 1047
11907.45 1037
11908.48 1007
11909.50 973
11910.53 1017
11911.56 1026
11912.59 995
11913.62 986
11914.65 965
11915.68 968
11916.71 993
11917.74 1009
11918.77 986
11919.80 1026
11920.83 1102
11921.86 1082
11922.89 1110
11923.92 1133
11924.95 1175
11925.99 1222
11927.02 1245
11928.05 1290
11929.08 1227
11930.11 1261
11931.14 1295
11932.17 1237
11933.20 1197
11934.23 1194
11935.26 1169
11936.29 1126
11937.32 1061
11938.35 1007
11939.38 979
11940.41 986
11941.45 940
11942.48 921
11943.51 932
11944.54 932
11945.57 914
11946.60 837
11947.63 837
11948.66 836
11949.70 846
11950.73 845
11951.76 808
11952.79 843
11953.82 867
11954.85 826
11955.88 800
11956.92 808
11957.95 816
11958.98 825
11960.01 834
11961.04 842
11962.08 802
11963.11 767
11964.14 857
11965.17 867
11966.20 854
11967.24 851
11968.27 870
11969.30 872
11970.33 805
11971.36 778
11972.40 833
11973.43 879
11974.46 866
11975.49 824
11976.53 829
11977.56 880
11978.59 858
11979.62 811
11980.66 858
11981.69 863
11982.72 846
11983.76 868
11984.79 830
11985.82 848
11986.85 854
11987.89 889
11988.92 873
11989.95 888
11990.99 879
11992.02 870
11993.05 852
11994.09 851
11995.12 883
11996.15 883
11997.19 852
11998.22 893
11999.25 897
12000.29 847
12001.32 898
12002.35 908
12003.39 932
12004.42 905
12005.46 927
12006.49 927
12007.52 954
12008.56 1000
12009.59 950
12010.63 1005
12011.66 1006
12012.69 982
12013.73 987
12014.76 1010
12015.80 995
12016.83 1058
12017.86 1029
12018.90 1022
12019.93 1027
12020.97 1075
12022.00 1050
12023.04 1013
12024.07 1010
12025.11 996
12026.14 1036
12027.18 1011
12028.21 1054
12029.25 1022
12030.28 1039
12031.32 1048
12032.35 1019
12033.39 989
12034.42 1011
12035.46 986
12036.49 1032
12037.53 1046
12038.56 1050
12039.60 990
12040.63 967
12041.67 1011
12042.70 1000
12043.74 990
12044.77 1003
12045.81 1051
12046.84 1033
12047.88 1042
12048.92 1071
12049.95 1068
12050.99 1069
12052.02 1079
12053.06 1112
12054.09 1062
12055.13 1055
12056.17 1068
12057.20 1089
12058.24 1103
12059.27 1025
12060.31 1048
12061.35 1045
12062.38 1032
12063.42 1029
12064.46 1045
12065.49 1051
12066.53 1009
12067.56 963
12068.60 960
12069.64 948
12070.67 947
12071.71 986
12072.75 986
12073.78 943
12074.82 912
12075.86 944
12076.89 950
12077.93 938
12078.97 959
12080.01 919
12081.04 968
12082.08 966
12083.12 982
12084.15 995
12085.19 1045
12086.23 1004
12087.27 996
12088.30 957
12089.34 977
12090.38 988
12091.41 1005
12092.45 1047
12093.49 1071
12094.53 1057
12095.57 1043
12096.60 1093
12097.64 1107
12098.68 1099
12099.72 1183
12100.75 1136
12101.79 1076
12102.83 1074
12103.87 1070
12104.91 1056
12105.94 1056
12106.98 1045
12108.02 990
12109.06 995
12110.10 977
12111.14 925
12112.17 875
12113.21 882
12114.25 898
12115.29 840
12116.33 846
12117.37 783
12118.40 819
12119.44 846
12120.48 844
12121.52 826
12122.56 846
12123.60 807
12124.64 829
12125.68 810
12126.72 785
12127.75 783
12128.79 764
12129.83 828
12130.87 771
12131.91 800
12132.95 798
12133.99 811
12135.03 779
12136.07 810
12137.11 780
12138.15 766
12139.19 786
12140.23 762
12141.27 785
12142.31 812
12143.35 792
12144.38 795
12145.42 781
12146.46 746
12147.50 752
12148.54 740
12149.58 739
12150.62 767
12151.66 735
12152.70 752
12153.74 766
12154.78 756
12155.82 750
12156.87 737
12157.91 735
12158.95 708
12159.99 731
12161.03 764
12162.07 756
12163.11 721
12164.15 723
12165.19 711
12166.23 724
12167.27 756
12168.31 721
12169.35 746
12170.39 701
12171.43 688
12172.47 710
12173.52 695
12174.56 707
12175.60 743
12176.64 732
12177.68 728
12178.72 734
12179.76 711
12180.80 710
12181.85 709
12182.89 730
12183.93 755
12184.97 710
12186.01 715
12187.05 712
12188.09 689
12189.14 701
12190.18 684
12191.22 708
12192.26 722
12193.30 731
12194.34 703
12195.39 680
12196.43 706
12197.47 684
12198.51 706
12199.55 710
12200.60 699
12201.64 692
12202.68 677
12203.72 689
12204.77 700
12205.81 694
12206.85 728
12207.89 699
12208.94 657
12209.98 683
12211.02 679
12212.06 661
12213.11 675
12214.15 714
12215.19 681
12216.23 663
12217.28 713
12218.32 696
12219.36 633
12220.41 699
12221.45 658
12222.49 667
12223.54 677
12224.58 690
12225.62 679
12226.66 708
12227.71 699
12228.75 694
12229.79 719
12230.84 676
12231.88 715
12232.93 644
12233.97 645
12235.01 629
12236.06 650
12237.10 665
12238.14 693
12239.19 720
12240.23 671
12241.28 674
12242.32 678
12243.36 684
12244.41 655
12245.45 698
12246.50 663
12247.54 664
12248.58 648
12249.63 634
12250.67 662
12251.72 640
12252.76 613
12253.80 633
12254.85 616
12255.89 637
12256.94 653
12257.98 651
12259.03 605
12260.07 628
12261.12 600
12262.16 608
12263.21 601
12264.25 621
12265.30 641
12266.34 643
12267.39 632
12268.43 595
12269.48 631
12270.52 637
12271.57 624
12272.61 601
12273.66 593
12274.70 619
12275.75 604
12276.79 617
12277.84 600
12278.88 606
12279.93 606
12280.98 571
12282.02 618
12283.07 622
12284.11 570
12285.16 594
12286.20 609
12287.25 601
12288.30 598
12289.34 568
12290.39 572
12291.43 590
12292.48 653
12293.53 617
12294.57 590
12295.62 571
12296.66 613
12297.71 593
12298.76 604
12299.80 629
12300.85 598
12301.90 596
12302.94 613
12303.99 621
12305.04 567
12306.08 583
12307.13 626
12308.18 578
12309.22 570
12310.27 617
12311.32 581
12312.36 599
12313.41 604
12314.46 569
12315.50 592
12316.55 590
12317.60 563
12318.65 587
12319.69 584
12320.74 592
12321.79 541
12322.83 556
12323.88 572
12324.93 581
12325.98 558
12327.02 555
12328.07 596
12329.12 564
12330.17 562
12331.21 590
12332.26 591
12333.31 580
12334.36 578
12335.41 575
12336.45 543
12337.50 578
12338.55 585
12339.60 576
12340.65 574
12341.69 582
12342.74 564
12343.79 557
12344.84 569
12345.89 578
12346.94 559
12347.98 549
12349.03 557
12350.08 599
12351.13 600
12352.18 590
12353.23 565
12354.28 601
12355.32 581
12356.37 597
12357.42 581
12358.47 601
12359.52 575
12360.57 580
12361.62 615
12362.67 606
12363.72 569
12364.76 549
12365.81 621
12366.86 607
12367.91 578
12368.96 543
12370.01 541
12371.06 568
12372.11 559
12373.16 605
12374.21 608
12375.26 584
12376.31 597
12377.36 591
12378.41 559
12379.46 574
12380.51 598
12381.56 568
12382.61 599
12383.66 602
12384.71 570
12385.76 584
12386.81 595
12387.86 600
12388.91 587
12389.96 596
12391.01 594
12392.06 585
12393.11 605
12394.16 602
12395.21 558
12396.26 590
12397.31 595
12398.36 551
12399.41 620
12400.46 619
12401.51 604
12402.56 606
12403.61 610
12404.66 606
12405.71 569
12406.77 605
12407.82 590
12408.87 618
12409.92 605
12410.97 632
12412.02 614
12413.07 620
12414.12 614
12415.17 598
12416.23 600
12417.28 600
12418.33 644
12419.38 613
12420.43 608
12421.48 616
12422.53 621
12423.59 613
12424.64 643
12425.69 649
12426.74 631
12427.79 640
12428.84 633
12429.90 609
12430.95 662
12432.00 633
12433.05 658
12434.10 634
12435.16 652
12436.21 629
12437.26 642
12438.31 683
12439.37 690
12440.42 680
12441.47 659
12442.52 670
12443.58 666
12444.63 701
12445.68 741
12446.73 712
12447.79 706
12448.84 674
12449.89 739
12450.94 751
12452.00 746
12453.05 801
12454.10 775
12455.16 788
12456.21 771
12457.26 790
12458.31 838
12459.37 868
12460.42 836
12461.47 888
12462.53 930
12463.58 924
12464.63 1036
12465.69 1051
12466.74 1126
12467.79 1196
12468.85 1257
12469.90 1254
12470.95 1246
12472.01 1364
12473.06 1394
12474.12 1355
12475.17 1337
12476.22 1324
12477.28 1332
12478.33 1363
12479.39 1233
12480.44 1193
12481.49 1183
12482.55 1114
12483.60 1072
12484.66 1044
12485.71 991
12486.76 929
12487.82 916
12488.87 884
12489.93 863
12490.98 853
12492.04 815
12493.09 811
12494.15 829
12495.20 787
12496.25 788
12497.31 807
12498.36 814
12499.42 791
12500.47 815
12501.53 766
12502.58 801
12503.64 794
12504.69 768
12505.75 803
12506.80 800
12507.86 738
12508.91 811
12509.97 832
12511.03 805
12512.08 799
12513.14 800
12514.19 782
12515.25 741
12516.30 779
12517.36 769
12518.41 781
12519.47 788
12520.52 763
12521.58 744
12522.64 710
12523.69 778
12524.75 753
12525.80 754
12526.86 701
12527.92 689
12528.97 738
12530.03 757
12531.08 745
12532.14 764
12533.20 752
12534.25 742
12535.31 750
12536.37 761
12537.42 736
12538.48 751
12539.54 805
12540.59 822
12541.65 837
12542.70 828
12543.76 861
12544.82 859
12545.88 848
12546.93 860
12547.99 930
12549.05 922
12550.10 909
12551.16 911
12552.22 929
12553.27 921
12554.33 908
12555.39 909
12556.45 880
12557.50 876
12558.56 898
12559.62 899
12560.67 882
12561.73 850
12562.79 850
12563.85 825
12564.90 846
12565.96 829
12567.02 801
12568.08 820
12569.14 816
12570.19 796
12571.25 747
12572.31 811
12573.37 746
12574.42 775
12575.48 755
12576.54 789
12577.60 775
12578.66 749
12579.72 794
12580.77 862
12581.83 768
12582.89 729
12583.95 795
12585.01 801
12586.07 813
12587.12 816
12588.18 808
12589.24 814
12590.30 811
12591.36 784
12592.42 776
12593.48 799
12594.53 794
12595.59 775
12596.65 773
12597.71 772
12598.77 809
12599.83 841
12600.89 849
12601.95 845
12603.01 836
12604.07 850
12605.13 847
12606.18 884
12607.24 868
12608.30 870
12609.36 854
12610.42 861
12611.48 876
12612.54 888
12613.60 886
12614.66 864
12615.72 932
12616.78 973
12617.84 948
12618.90 1019
12619.96 1039
12621.02 1072
12622.08 1059
12623.14 1084
12624.20 1086
12625.26 1102
12626.32 1088
12627.38 1071
12628.44 1074
12629.50 1099
12630.56 1046
12631.62 1047
12632.68 1045
12633.74 977
12634.80 953
12635.86 968
12636.92 959
12637.98 941
12639.04 910
12640.11 929
12641.17 890
12642.23 883
12643.29 835
12644.35 862
12645.41 806
12646.47 844
12647.53 874
12648.59 851
12649.65 786
12650.72 836
12651.78 811
12652.84 793
12653.90 802
12654.96 850
12656.02 847
12657.08 832
12658.14 835
12659.21 865
12660.27 871
12661.33 876
12662.39 842
12663.45 853
12664.51 907
12665.58 886
12666.64 892
12667.70 880
12668.76 895
12669.82 857
12670.89 868
12671.95 835
12673.01 824
12674.07 856
12675.13 828
12676.20 887
12677.26 888
12678.32 864
12679.38 910
12680.45 886
12681.51 858
12682.57 866
12683.63 916
12684.70 943
12685.76 875
12686.82 971
12687.88 989
12688.95 970
12690.01 965
12691.07 963
12692.14 953
12693.20 940
12694.26 994
12695.32 956
12696.39 984
12697.45 1015
12698.51 1096
12699.58 1069
12700.64 1109
12701.70 1035
12702.77 1079
12703.83 1090
12704.89 1076
12705.96 1074
12707.02 1154
12708.08 1121
12709.15 1073
12710.21 1119
12711.28 1112
12712.34 1036
12713.40 1057
12714.47 1085
12715.53 1090
12716.59 1068
12717.66 1097
12718.72 1102
12719.79 1120
12720.85 1108
12721.92 1080
12722.98 1161
12724.04 1186
12725.11 1136
12726.17 1148
12727.24 1166
12728.30 1163
12729.37 1171
12730.43 1227
12731.49 1188
12732.56 1185
12733.62 1163
12734.69 1133
12735.75 1135
12736.82 1083
12737.88 1110
12738.95 1085
12740.01 1105
12741.08 1042
12742.14 1050
12743.21 1042
12744.27 990
12745.34 1005
12746.40 1014
12747.47 970
12748.53 994
12749.60 1000
12750.66 982
12751.73 976
12752.79 959
12753.86 976
12754.93 954
12755.99 932
12757.06 921
12758.12 913
12759.19 895
12760.25 905
12761.32 884
12762.39 941
12763.45 901
12764.52 855
12765.58 877
12766.65 893
12767.72 878
12768.78 824
12769.85 841
12770.91 879
12771.98 842
12773.05 802
12774.11 829
12775.18 762
12776.25 779
12777.31 838
12778.38 825
12779.45 803
12780.51 789
12781.58 800
12782.65 813
12783.71 836
12784.78 791
12785.85 766
12786.91 785
12787.98 769
12789.05 786
12790.11 815
12791.18 805
12792.25 729
12793.31 770
12794.38 811
12795.45 791
12796.52 771
12797.58 751
12798.65 783
12799.72 787
12800.79 752
12801.85 746
12802.92 769
12803.99 766
12805.06 757
12806.12 784
12807.19 761
12808.26 772
12809.33 766
12810.39 778
12811.46 781
12812.53 772
12813.60 760
12814.67 763
12815.73 796
12816.80 771
12817.87 801
12818.94 796
12820.01 733
12821.08 779
12822.14 763
12823.21 719
12824.28 757
12825.35 773
12826.42 734
12827.49 763
12828.55 766
12829.62 769
12830.69 781
12831.76 779
12832.83 758
12833.90 777
12834.97 750
12836.04 716
12837.11 764
12838.17 727
12839.24 718
12840.31 722
12841.38 728
12842.45 736
12843.52 708
12844.59 680
12845.66 681
12846.73 708
12847.80 686
12848.87 673
12849.94 649
12851.01 656
12852.08 644
12853.14 675
12854.21 707
12855.28 674
12856.35 708
12857.42 702
12858.49 655
12859.56 630
12860.63 659
12861.70 654
12862.77 646
12863.84 639
12864.91 652
12865.98 632
12867.05 653
12868.12 641
12869.19 661
12870.26 641
12871.34 648
12872.41 655
12873.48 656
12874.55 634
12875.62 660
12876.69 624
12877.76 645
12878.83 644
12879.90 642
12880.97 628
12882.04 667
12883.11 655
12884.18 666
12885.25 602
12886.33 605
12887.40 595
12888.47 600
12889.54 619
12890.61 590
12891.68 624
12892.75 575
12893.82 596
12894.89 597
12895.97 630
12897.04 626
12898.11 615
12899.18 579
12900.25 612
12901.32 604
12902.40 616
12903.47 580
12904.54 564
12905.61 552
12906.68 575
12907.75 580
12908.83 565
12909.90 562
12910.97 565
12912.04 604
12913.11 590
12914.19 539
12915.26 614
12916.33 616
12917.40 596
12918.48 618
12919.55 589
12920.62 568
12921.69 570
12922.77 565
12923.84 579
12924.91 556
12925.98 556
12927.06 562
12928.13 564
12929.20 541
12930.27 528
12931.35 562
12932.42 540
12933.49 558
12934.57 566
12935.64 543
12936.71 560
12937.79 549
12938.86 527
12939.93 542
12941.01 535
12942.08 546
12943.15 538
12944.23 549
12945.30 506
12946.37 546
12947.45 563
12948.52 551
12949.59 536
12950.67 545
12951.74 561
12952.81 532
12953.89 518
12954.96 522
12956.04 551
12957.11 547
12958.18 508
12959.26 537
12960.33 547
12961.41 538
12962.48 520
12963.55 516
12964.63 520
12965.70 534
12966.78 536
12967.85 524
12968.93 506
12970.00 541
12971.07 591
12972.15 537
12973.22 505
12974.30 521
12975.37 542
12976.45 533
12977.52 522
12978.60 505
12979.67 517
12980.75 497
12981.82 530
12982.90 532
12983.97 541
12985.05 508
12986.12 512
12987.20 503
12988.27 521
12989.35 498
12990.42 531
12991.50 569
12992.57 561
12993.65 515
12994.73 551
12995.80 542
12996.88 558
12997.95 518
12999.03 530
13000.10 522
13001.18 533
13002.25 541
13003.33 542
13004.41 554
13005.48 497
13006.56 527
13007.63 535
13008.71 547
13009.79 528
13010.86 554
13011.94 538
13013.02 532
13014.09 518
13015.17 521
13016.24 549
13017.32 549
13018.40 530
13019.47 509
13020.55 516
13021.63 526
13022.70 553
13023.78 532
13024.86 549
13025.93 541
13027.01 535
13028.09 559
13029.16 573
13030.24 543
13031.32 546
13032.40 538
13033.47 521
13034.55 559
13035.63 546
13036.70 534
13037.78 542
13038.86 570
13039.94 550
13041.01 558
13042.09 550
13043.17 576
13044.25 557
13045.32 540
13046.40 549
13047.48 528
13048.56 531
13049.63 538
13050.71 545
13051.79 569
13052.87 522
13053.95 524
13055.02 566
13056.10 513
13057.18 516
13058.26 518
13059.34 508
13060.41 504
13061.49 523
13062.57 521
13063.65 536
13064.73 556
13065.81 538
13066.88 534
13067.96 527
13069.04 519
13070.12 489
13071.20 519
13072.28 514
13073.36 493
13074.43 501
13075.51 489
13076.59 482
13077.67 505
13078.75 489
13079.83 522
13080.91 499
13081.99 490
13083.07 497
13084.15 497
13085.23 503
13086.30 506
13087.38 529
13088.46 501
13089.54 514
13090.62 505
13091.70 521
13092.78 496
13093.86 499
13094.94 506
13096.02 508
13097.10 541
13098.18 550
13099.26 504
13100.34 493
13101.42 519
13102.50 510
13103.58 519
13104.66 514
13105.74 526
13106.82 526
13107.90 525
13108.98 491
13110.06 533
13111.14 530
13112.22 536
13113.30 536
13114.38 518
13115.46 504
13116.54 537
13117.62 539
13118.70 523
13119.78 530
13120.86 530
13121.95 543
13123.03 541
13124.11 566
13125.19 524
13126.27 514
13127.35 512
13128.43 515
13129.51 527
13130.59 541
13131.67 526
13132.76 528
13133.84 552
13134.92 515
13136.00 519
13137.08 512
13138.16 531
13139.24 531
13140.32 531
13141.41 532
13142.49 529
13143.57 547
13144.65 549
13145.73 496
13146.81 547
13147.90 537
13148.98 525
13150.06 519
13151.14 513
13152.22 539
13153.31 516
13154.39 513
13155.47 516
13156.55 529
13157.63 522
13158.72 533
13159.80 529
13160.88 534
13161.96 546
13163.05 534
13164.13 514
13165.21 512
13166.29 504
13167.38 512
13168.46 518
13169.54 521
13170.62 552
13171.71 507
13172.79 512
13173.87 518
13174.96 536
13176.04 521
13177.12 561
13178.20 496
13179.29 510
13180.37 507
13181.45 500
13182.54 529
13183.62 523
13184.70 534
13185.79 525
13186.87 528
13187.95 518
13189.04 492
13190.12 503
13191.20 530
13192.29 544
13193.37 543
13194.46 506
13195.54 544
13196.62 514
13197.71 534
13198.79 527
13199.88 536
13200.96 513
13202.04 511
13203.13 522
13204.21 518
13205.30 548
13206.38 535
13207.46 510
13208.55 532
13209.63 550
13210.72 538
13211.80 556
13212.89 549
13213.97 533
13215.05 516
13216.14 539
13217.22 521
13218.31 533
13219.39 516
13220.48 489
13221.56 537
13222.65 532
13223.73 564
13224.82 531
13225.90 547
13226.99 542
13228.07 514
13229.16 539
13230.24 560
13231.33 562
13232.41 534
13233.50 538
13234.58 560
13235.67 554
13236.76 558
13237.84 553
13238.93 490
13240.01 524
13241.10 520
13242.18 581
13243.27 545
13244.35 588
13245.44 578
13246.53 559
13247.61 556
13248.70 535
13249.78 553
13250.87 590
13251.96 579
13253.04 591
13254.13 547
13255.21 562
13256.30 583
13257.39 544
13258.47 545
13259.56 537
13260.65 570
13261.73 542
13262.82 582
13263.91 563
13264.99 553
13266.08 584
13267.17 590
13268.25 554
13269.34 574
13270.43 555
13271.51 585
13272.60 603
13273.69 580
13274.77 597
13275.86 601
13276.95 598
13278.04 604
13279.12 587
13280.21 566
13281.30 601
13282.38 623
13283.47 623
13284.56 596
13285.65 614
13286.73 646
13287.82 635
13288.91 616
13290.00 621
13291.08 639
13292.17 651
13293.26 608
13294.35 648
13295.44 642
13296.52 634
13297.61 641
13298.70 649
13299.79 671
13300.88 629
13301.96 666
13303.05 655
13304.14 667
13305.23 651
13306.32 693
13307.41 668
13308.49 692
13309.58 700
13310.67 705
13311.76 675
13312.85 686
13313.94 691
13315.02 725
13316.11 708
13317.20 663
13318.29 692
13319.38 710
13320.47 704
13321.56 657
13322.65 692
13323.74 738
13324.82 714
13325.91 728
13327.00 702
13328.09 701
13329.18 707
13330.27 732
13331.36 753
13332.45 710
13333.54 702
13334.63 776
13335.72 755
13336.81 721
13337.90 708
13338.99 734
13340.08 758
13341.17 766
13342.26 735
13343.35 778
13344.44 780
13345.53 773
13346.61 781
13347.70 809
13348.79 808
13349.89 771
13350.98 796
13352.07 815
13353.16 835
13354.25 831
13355.34 836
13356.43 795
13357.52 835
13358.61 860
13359.70 823
13360.79 878
13361.88 905
13362.97 900
13364.06 882
13365.15 879
13366.24 873
13367.33 868
13368.42 871
13369.51 827
13370.60 792
13371.70 806
13372.79 814
13373.88 828
13374.97 807
13376.06 770
13377.15 759
13378.24 761
13379.33 752
13380.43 726
13381.52 752
13382.61 738
13383.70 712
13384.79 696
13385.88 722
13386.97 708
13388.07 689
13389.16 684
13390.25 657
13391.34 681
13392.43 678
13393.52 683
13394.62 680
13395.71 668
13396.80 683
13397.89 683
13398.98 656
13400.08 689
13401.17 693
13402.26 689
13403.35 682
13404.45 683
13405.54 700
13406.63 679
13407.72 667
13408.82 649
13409.91 689
13411.00 679
13412.09 666
13413.19 701
13414.28 696
13415.37 669
13416.46 669
13417.56 677
13418.65 685
13419.74 668
13420.84 666
13421.93 658
13423.02 684
13424.11 650
13425.21 672
13426.30 701
13427.39 714
13428.49 687
13429.58 687
13430.67 647
13431.77 625
13432.86 705
13433.95 692
13435.05 696
13436.14 696
13437.24 707
13438.33 719
13439.42 695
13440.52 716
13441.61 717
13442.70 727
13443.80 727
13444.89 725
13445.99 726
13447.08 710
13448.17 710
13449.27 744
13450.36 747
13451.46 750
13452.55 735
13453.64 740
13454.74 784
13455.83 726
13456.93 750
13458.02 741
13459.12 751
13460.21 797
13461.31 765
13462.40 772
13463.50 771
13464.59 793
13465.69 785
13466.78 766
13467.87 838
13468.97 794
13470.06 775
13471.16 777
13472.25 781
13473.35 773
13474.44 818
13475.54 810
13476.64 822
13477.73 856
13478.83 857
13479.92 828
13481.02 859
13482.11 846
13483.21 842
13484.30 827
13485.40 854
13486.49 885
13487.59 920
13488.69 886
13489.78 885
13490.88 910
13491.97 908
13493.07 929
13494.17 941
13495.26 961
13496.36 933
13497.45 951
13498.55 982
13499.65 968
13500.74 971
13501.84 976
13502.93 957
13504.03 931
13505.13 902
13506.22 902
13507.32 927
13508.42 891
13509.51 900
13510.61 891
13511.71 897
13512.80 886
13513.90 892
13515.00 848
13516.09 852
13517.19 785
13518.29 820
13519.38 836
13520.48 790
13521.58 780
13522.68 811
13523.77 821
13524.87 777
13525.97 719
13527.06 752
13528.16 760
13529.26 754
13530.36 769
13531.45 731
13532.55 731
13533.65 763
13534.75 738
13535.84 712
13536.94 672
13538.04 733
13539.14 734
13540.23 727
13541.33 677
13542.43 642
13543.53 666
13544.63 698
13545.72 694
13546.82 689
13547.92 664
13549.02 640
13550.12 679
13551.22 674
13552.31 630
13553.41 626
13554.51 632
13555.61 635
13556.71 664
13557.81 628
13558.90 642
13560.00 650
13561.10 651
13562.20 619
13563.30 648
13564.40 637
13565.50 625
13566.60 637
13567.69 626
13568.79 633
13569.89 621
13570.99 625
13572.09 653
13573.19 661
13574.29 645
13575.39 604
13576.49 642
13577.59 648
13578.69 596
13579.79 631
13580.89 634
13581.98 619
13583.08 619
13584.18 609
13585.28 617
13586.38 661
13587.48 623
13588.58 654
13589.68 624
13590.78 631
13591.88 624
13592.98 653
13594.08 612
13595.18 616
13596.28 662
13597.38 627
13598.48 637
13599.58 644
13600.68 661
13601.78 648
13602.88 624
13603.98 624
13605.08 632
13606.18 644
13607.29 652
13608.39 622
13609.49 601
13610.59 600
13611.69 616
13612.79 613
13613.89 606
13614.99 585
13616.09 619
13617.19 644
13618.29 586
13619.39 636
13620.50 618
13621.60 610
13622.70 606
13623.80 618
13624.90 625
13626.00 634
13627.10 608
13628.20 625
13629.31 630
13630.41 611
13631.51 628
13632.61 637
13633.71 613
13634.81 605
13635.91 637
13637.02 653
13638.12 653
13639.22 629
13640.32 635
13641.42 666
13642.53 636
13643.63 636
13644.73 624
13645.83 628
13646.93 648
13648.04 607
13649.14 607
13650.24 661
13651.34 583
13652.45 627
13653.55 605
13654.65 604
13655.75 581
13656.85 606
13657.96 619
13659.06 600
13660.16 581
13661.27 612
13662.37 617
13663.47 633
13664.57 629
13665.68 612
13666.78 604
13667.88 567
13668.99 593
13670.09 586
13671.19 600
13672.29 581
13673.40 559
13674.50 632
13675.60 597
13676.71 597
13677.81 562
13678.91 614
13680.02 621
13681.12 632
13682.23 629
13683.33 607
13684.43 630
13685.54 640
13686.64 630
13687.74 631
13688.85 637
13689.95 654
13691.06 620
13692.16 609
13693.26 605
13694.37 605
13695.47 653
13696.58 614
13697.68 628
13698.78 634
13699.89 636
13700.99 617
13702.10 630
13703.20 629
13704.31 617
13705.41 617
13706.51 649
13707.62 672
13708.72 630
13709.83 657
13710.93 643
13712.04 685
13713.14 697
13714.25 653
13715.35 644
13716.46 672
13717.56 692
13718.67 717
13719.77 718
13720.88 717
13721.98 741
13723.09 718
13724.19 720
13725.30 684
13726.40 676
13727.51 742
13728.61 744
13729.72 708
13730.83 725
13731.93 785
13733.04 782
13734.14 750
13735.25 745
13736.35 779
13737.46 779
13738.57 757
13739.67 794
13740.78 747
13741.88 780
13742.99 795
13744.09 837
13745.20 844
13746.31 874
13747.41 827
13748.52 863
13749.63 924
13750.73 889
13751.84 902
13752.94 919
13754.05 961
13755.16 1014
13756.26 1046
13757.37 1055
13758.48 1060
13759.58 1056
13760.69 1115
13761.80 1136
13762.90 1139
13764.01 1161
13765.12 1167
13766.22 1152
13767.33 1137
13768.44 1185
13769.55 1211
13770.65 1194
13771.76 1194
13772.87 1177
13773.97 1183
13775.08 1136
13776.19 1102
13777.30 1116
13778.40 1098
13779.51 1029
13780.62 988
13781.73 974
13782.83 968
13783.94 933
13785.05 916
13786.16 840
13787.26 831
13788.37 865
13789.48 839
13790.59 806
13791.70 796
13792.80 810
13793.91 815
13795.02 749
13796.13 768
13797.24 743
13798.35 752
13799.45 742
13800.56 747
13801.67 725
13802.78 770
13803.89 754
13805.00 752
13806.10 721
13807.21 722
13808.32 697
13809.43 726
13810.54 715
13811.65 707
13812.76 724
13813.86 672
13814.97 731
13816.08 712
13817.19 679
13818.30 671
13819.41 699
13820.52 669
13821.63 687
13822.74 703
13823.85 680
13824.96 696
13826.06 647
13827.17 675
13828.28 703
13829.39 706
13830.50 684
13831.61 676
13832.72 708
13833.83 726
13834.94 741
13836.05 715
13837.16 671
13838.27 674
13839.38 685
13840.49 708
13841.60 702
13842.71 677
13843.82 713
13844.93 747
13846.04 737
13847.15 729
13848.26 723
13849.37 726
13850.48 713
13851.59 711
13852.70 679
13853.81 693
13854.92 696
13856.03 696
13857.14 743
13858.25 685
13859.37 750
13860.48 741
13861.59 746
13862.70 768
13863.81 674
13864.92 713
13866.03 783
13867.14 740
13868.25 760
13869.36 752
13870.47 747
13871.59 746
13872.70 783
13873.81 757
13874.92 770
13876.03 797
13877.14 801
13878.25 827
13879.36 834
13880.48 844
13881.59 834
13882.70 867
13883.81 880
13884.92 893
13886.03 906
13887.15 907
13888.26 934
13889.37 980
13890.48 924
13891.59 969
13892.71 903
13893.82 923
13894.93 897
13896.04 898
13897.15 897
13898.27 869
13899.38 830
13900.49 849
13901.60 838
13902.72 843
13903.83 785
13904.94 817
13906.05 761
13907.17 782
13908.28 798
13909.39 743
13910.50 746
13911.62 751
13912.73 747
13913.84 701
13914.95 707
13916.07 731
13917.18 726
13918.29 688
13919.41 703
13920.52 712
13921.63 693
13922.75 723
13923.86 706
13924.97 701
13926.09 722
13927.20 710
13928.31 740
13929.43 734
13930.54 731
13931.65 719
13932.77 712
13933.88 693
13934.99 720
13936.11 697
13937.22 700
13938.34 699
13939.45 653
13940.56 697
13941.68 686
13942.79 665
13943.91 659
13945.02 652
13946.13 648
13947.25 683
13948.36 621
13949.48 643
13950.59 688
13951.70 656
13952.82 672
13953.93 685
13955.05 673
13956.16 647
13957.28 661
13958.39 648
13959.51 621
13960.62 636
13961.74 636
13962.85 679
13963.97 676
13965.08 652
13966.20 613
13967.31 641
13968.43 688
13969.54 669
13970.66 641
13971.77 645
13972.89 640
13974.00 643
13975.12 664
13976.23 634
13977.35 666
13978.46 638
13979.58 637
13980.69 618
13981.81 645
13982.92 657
13984.04 655
13985.16 647
13986.27 678
13987.39 653
13988.50 659
13989.62 602
13990.74 660
13991.85 659
13992.97 631
13994.08 658
13995.20 648
13996.32 669
13997.43 644
13998.55 671
13999.66 644
14000.78 636
14001.90 638
14003.01 669
14004.13 632
14005.25 663
14006.36 645
14007.48 683
14008.60 709
14009.71 667
14010.83 638
14011.95 643
14013.06 675
14014.18 672
14015.30 668
14016.41 637
14017.53 660
14018.65 674
14019.76 664
14020.88 660
14022.00 656
14023.12 670
14024.23 690
14025.35 639
14026.47 682
14027.59 683
14028.70 687
14029.82 675
14030.94 671
14032.06 711
14033.17 678
14034.29 668
14035.41 671
14036.53 728
14037.64 718
14038.76 690
14039.88 746
14041.00 749
14042.11 737
14043.23 698
14044.35 715
14045.47 715
14046.59 728
14047.71 738
14048.82 770
14049.94 740
14051.06 756
14052.18 760
14053.30 792
14054.42 797
14055.53 803
14056.65 841
14057.77 799
14058.89 833
14060.01 844
14061.13 811
14062.25 840
14063.36 820
14064.48 854
14065.60 844
14066.72 844
14067.84 856
14068.96 904
14070.08 869
14071.20 859
14072.32 876
14073.44 870
14074.55 900
14075.67 930
14076.79 880
14077.91 905
14079.03 915
14080.15 915
14081.27 957
14082.39 941
14083.51 900
14084.63 965
14085.75 960
14086.87 958
14087.99 960
14089.11 938
14090.23 956
14091.35 984
14092.47 978
14093.59 938
14094.71 971
14095.83 973
14096.95 971
14098.07 948
14099.19 953
14100.31 936
14101.43 944
14102.55 917
14103.67 915
14104.79 906
14105.91 921
14107.03 861
14108.15 900
14109.27 840
14110.39 864
14111.51 821
14112.64 868
14113.76 874
14114.88 805
14116.00 793
14117.12 784
14118.24 806
14119.36 845
14120.48 799
14121.60 813
14122.72 812
14123.85 772
14124.97 798
14126.09 813
14127.21 737
14128.33 810
14129.45 779
14130.57 775
14131.70 792
14132.82 786
14133.94 752
14135.06 757
14136.18 743
14137.30 768
14138.43 783
14139.55 784
14140.67 758
14141.79 794
14142.91 787
14144.03 796
14145.16 753
14146.28 761
14147.40 743
14148.52 772
14149.65 797
14150.77 772
14151.89 787
14153.01 768
14154.13 775
14155.26 760
14156.38 733
14157.50 738
14158.62 794
14159.75 793
14160.87 737
14161.99 718
14163.12 734
14164.24 753
14165.36 765
14166.48 745
14167.61 739
14168.73 747
14169.85 753
14170.98 758
14172.10 707
14173.22 670
14174.35 719
14175.47 712
14176.59 692
14177.72 722
14178.84 702
14179.96 715
14181.09 682
14182.21 659
14183.33 660
14184.46 689
14185.58 705
14186.70 715
14187.83 646
14188.95 668
14190.07 671
14191.20 668
14192.32 673
14193.45 663
14194.57 671
14195.69 673
14196.82 680
14197.94 677
14199.07 620
14200.19 629
14201.32 691
14202.44 687
14203.56 645
14204.69 671
14205.81 669
14206.94 662
14208.06 669
14209.19 642
14210.31 623
14211.44 654
14212.56 602
14213.69 626
14214.81 614
14215.93 650
14217.06 657
14218.18 638
14219.31 644
14220.43 626
14221.56 629
14222.68 621
14223.81 630
14224.94 614
14226.06 627
14227.19 607
14228.31 608
14229.44 622
14230.56 627
14231.69 598
14232.81 604
14233.94 612
14235.06 603
14236.19 607
14237.32 618
14238.44 616
14239.57 608
14240.69 581
14241.82 601
14242.94 611
14244.07 600
14245.20 587
14246.32 585
14247.45 620
14248.57 592
14249.70 615
14250.83 621
14251.95 623
14253.08 627
14254.21 636
14255.33 612
14256.46 589
14257.59 567
14258.71 585
14259.84 599
14260.97 581
14262.09 590
14263.22 612
14264.35 585
14265.47 556
14266.60 573
14267.73 568
14268.85 597
14269.98 608
14271.11 594
14272.23 575
14273.36 576
14274.49 584
14275.62 542
14276.74 568
14277.87 538
14279.00 546
14280.12 586
14281.25 534
14282.38 524
14283.51 538
14284.63 547
14285.76 574
14286.89 558
14288.02 567
14289.15 552
14290.27 545
14291.40 583
14292.53 538
14293.66 538
14294.78 543
14295.91 544
14297.04 564
14298.17 545
14299.30 522
14300.42 534
14301.55 548
14302.68 524
14303.81 551
14304.94 543
14306.07 497
14307.19 528
14308.32 526
14309.45 523
14310.58 541
14311.71 507
14312.84 544
14313.97 525
14315.10 520
14316.22 519
14317.35 529
14318.48 547
14319.61 502
14320.74 511
14321.87 512
14323.00 509
14324.13 501
14325.26 516
14326.39 518
14327.51 494
14328.64 516
14329.77 522
14330.90 549
14332.03 561
14333.16 539
14334.29 528
14335.42 521
14336.55 519
14337.68 546
14338.81 513
14339.94 493
14341.07 493
14342.20 502
14343.33 526
14344.46 510
14345.59 486
14346.72 518
14347.85 507
14348.98 483
14350.11 506
14351.24 497
14352.37 508
14353.50 518
14354.63 504
14355.76 512
14356.89 525
14358.02 526
14359.15 533
14360.28 501
14361.41 515
14362.54 540
14363.67 516
14364.80 513
14365.94 526
14367.07 504
14368.20 486
14369.33 520
14370.46 495
14371.59 513
14372.72 510
14373.85 502
14374.98 498
14376.11 513
14377.25 547
14378.38 522
14379.51 517
14380.64 515
14381.77 499
14382.90 501
14384.03 496
14385.16 521
14386.30 515
14387.43 532
14388.56 505
14389.69 520
14390.82 529
14391.95 532
14393.09 530
14394.22 543
14395.35 522
14396.48 523
14397.61 535
14398.75 542
14399.88 537
14401.01 566
14402.14 533
14403.27 527
14404.41 545
14405.54 546
14406.67 587
14407.80 567
14408.94 543
14410.07 581
14411.20 550
14412.33 598
14413.47 589
14414.60 600
14415.73 626
14416.87 593
14418.00 573
14419.13 533
14420.26 582
14421.40 596
14422.53 598
14423.66 590
14424.80 568
14425.93 573
14427.06 617
14428.20 603
14429.33 623
14430.46 632
14431.59 627
14432.73 604
14433.86 573
14435.00 624
14436.13 613
14437.26 609
14438.40 627
14439.53 631
14440.66 645
14441.80 664
14442.93 611
14444.06 638
14445.20 621
14446.33 643
14447.47 649
14448.60 696
14449.73 673
14450.87 663
14452.00 688
14453.14 686
14454.27 708
14455.41 699
14456.54 746
14457.67 727
14458.81 722
14459.94 743
14461.08 729
14462.21 754
14463.35 747
14464.48 723
14465.62 726
14466.75 756
14467.89 706
14469.02 762
14470.15 749
14471.29 704
14472.42 733
14473.56 746
14474.69 736
14475.83 738
14476.96 718
14478.10 747
14479.24 690
14480.37 693
14481.51 659
14482.64 723
14483.78 712
14484.91 679
14486.05 704
14487.18 734
14488.32 726
14489.45 683
14490.59 682
14491.73 690
14492.86 709
14494.00 721
14495.13 712
14496.27 699
14497.40 710
14498.54 714
14499.68 719
14500.81 692
14501.95 694
14503.08 708
14504.22 708
14505.36 672
14506.49 647
14507.63 651
14508.77 659
14509.90 652
14511.04 644
14512.18 657
14513.31 616
14514.45 636
14515.58 658
14516.72 590
14517.86 616
14519.00 618
14520.13 599
14521.27 567
14522.41 605
14523.54 598
14524.68 591
14525.82 608
14526.95 590
14528.09 573
14529.23 570
14530.37 579
14531.50 586
14532.64 578
14533.78 558
14534.91 567
14536.05 557
14537.19 601
14538.33 586
14539.46 558
14540.60 572
14541.74 548
14542.88 557
14544.02 579
14545.15 573
14546.29 579
14547.43 544
14548.57 560
14549.70 549
14550.84 575
14551.98 551
14553.12 554
14554.26 552
14555.39 563
14556.53 543
14557.67 550
14558.81 535
14559.95 545
14561.09 569
14562.22 586
14563.36 552
14564.50 582
14565.64 551
14566.78 547
14567.92 562
14569.06 524
14570.20 555
14571.33 546
14572.47 558
14573.61 553
14574.75 528
14575.89 561
14577.03 561
14578.17 592
14579.31 560
14580.45 576
14581.59 568
14582.72 603
14583.86 594
14585.00 572
14586.14 577
14587.28 556
14588.42 612
14589.56 597
14590.70 579
14591.84 578
14592.98 592
14594.12 568
14595.26 585
14596.40 555
14597.54 580
14598.68 563
14599.82 603
14600.96 621
14602.10 563
14603.24 585
14604.38 636
14605.52 618
14606.66 614
14607.80 609
14608.94 642
14610.08 635
14611.22 592
14612.36 639
14613.50 639
14614.64 625
14615.78 618
14616.92 652
14618.06 667
14619.20 632
14620.34 658
14621.49 660
14622.63 660
14623.77 663
14624.91 681
14626.05 704
14627.19 689
14628.33 740
14629.47 703
14630.61 687
14631.75 681
14632.90 698
14634.04 663
14635.18 660
14636.32 657
14637.46 700
14638.60 677
14639.74 639
14640.88 676
14642.03 649
14643.17 630
14644.31 609
14645.45 610
14646.59 593
14647.73 577
14648.88 566
14650.02 573
14651.16 569
14652.30 568
14653.44 521
14654.59 525
14655.73 545
14656.87 539
14658.01 543
14659.16 521
14660.30 541
14661.44 523
14662.58 517
14663.72 557
14664.87 529
14666.01 515
14667.15 491
14668.29 535
14669.44 526
14670.58 500
14671.72 505
14672.87 510
14674.01 514
14675.15 497
14676.29 511
14677.44 508
14678.58 501
14679.72 461
14680.87 480
14682.01 465
14683.15 476
14684.30 497
14685.44 448
14686.58 443
14687.73 485
14688.87 487
14690.01 463
14691.16 475
14692.30 445
14693.44 468
14694.59 466
14695.73 488
14696.87 451
14698.02 434
14699.16 432
14700.30 480
14701.45 453
14702.59 459
14703.74 478
14704.88 464
14706.02 450
14707.17 439
14708.31 470
14709.46 465
14710.60 445
14711.75 441
14712.89 465
14714.03 462
14715.18 449
14716.32 489
14717.47 467
14718.61 451
14719.76 471
14720.90 501
14722.05 477
14723.19 454
14724.34 439
14725.48 423
14726.63 484
14727.77 465
14728.92 458
14730.06 447
14731.21 441
14732.35 444
14733.50 431
14734.64 443
14735.79 468
14736.93 437
14738.08 452
14739.22 442
14740.37 443
14741.51 457
14742.66 436
14743.80 486
14744.95 471
14746.09 436
14747.24 456
14748.39 434
14749.53 471
14750.68 463
14751.82 422
14752.97 444
14754.11 453
14755.26 468
14756.41 432
14757.55 447
14758.70 455
14759.85 469
14760.99 478
14762.14 435
14763.28 441
14764.43 447
14765.58 445
14766.72 465
14767.87 471
14769.02 452
14770.16 425
14771.31 442
14772.46 427
14773.60 423
14774.75 430
14775.90 448
14777.04 448
14778.19 420
14779.34 433
14780.48 409
14781.63 413
14782.78 424
14783.92 426
14785.07 462
14786.22 435
14787.37 437
14788.51 429
14789.66 446
14790.81 463
14791.96 453
14793.10 413
14794.25 399
14795.40 430
14796.54 433
14797.69 419
14798.84 419
14799.99 424
14801.14 401
14802.28 421
14803.43 425
14804.58 433
14805.73 412
14806.88 403
14808.02 400
14809.17 411
14810.32 437
14811.47 452
14812.62 437
14813.76 400
14814.91 381
14816.06 382
14817.21 383
14818.36 379
14819.51 391
14820.65 402
14821.80 375
14822.95 403
14824.10 418
14825.25 405
14826.40 385
14827.55 396
14828.69 425
14829.84 420
14830.99 421
14832.14 382
14833.29 393
14834.44 390
14835.59 387
14836.74 383
14837.89 403
14839.04 409
14840.19 404
14841.33 377
14842.48 385
14843.63 375
14844.78 380
14845.93 388
14847.08 376
14848.23 368
14849.38 383
14850.53 397
14851.68 368
14852.83 367
14853.98 389
14855.13 420
14856.28 396
14857.43 387
14858.58 369
14859.73 385
14860.88 386
14862.03 379
14863.18 369
14864.33 393
14865.48 373
14866.63 392
14867.78 363
14868.93 358
14870.08 367
14871.23 376
14872.38 381
14873.53 394
14874.68 398
14875.83 393
14876.98 394
14878.14 366
14879.29 362
14880.44 353
14881.59 396
14882.74 364
14883.89 384
14885.04 382
14886.19 369
14887.34 378
14888.49 397
14889.64 351
14890.80 346
14891.95 353
14893.10 378
14894.25 368
14895.40 373
14896.55 381
14897.70 361
14898.86 395
14900.01 351
14901.16 377
14902.31 362
14903.46 398
14904.61 367
14905.77 385
14906.92 365
14908.07 377
14909.22 379
14910.37 374
14911.53 395
14912.68 371
14913.83 385
14914.98 363
14916.13 367
14917.29 380
14918.44 385
14919.59 353
14920.74 355
14921.90 353
14923.05 352
14924.20 344
14925.35 328
14926.51 364
14927.66 388
14928.81 392
14929.96 364
14931.12 364
14932.27 364
14933.42 373
14934.57 352
14935.73 395
14936.88 371
14938.03 380
14939.19 350
14940.34 371
14941.49 371
14942.65 366
14943.80 394
14944.95 365
14946.11 348
14947.26 366
14948.41 387
14949.57 366
14950.72 374
14951.87 375
14953.03 361
14954.18 356
14955.33 385
14956.49 369
14957.64 372
14958.80 362
14959.95 356
14961.10 360
14962.26 378
14963.41 371
14964.57 360
14965.72 365
14966.87 374
14968.03 356
14969.18 360
14970.34 384
14971.49 368
14972.65 372
14973.80 355
14974.95 379
14976.11 364
14977.26 355
14978.42 370
14979.57 347
14980.73 352
14981.88 369
14983.04 371
14984.19 351
14985.35 351
14986.50 370
14987.66 356
14988.81 357
14989.97 368
14991.12 365
14992.28 353
14993.43 330
14994.59 353
14995.74 364
14996.90 364
14998.05 345
14999.21 350
15000.36 394
15001.52 347
15002.67 369
15003.83 361
15004.99 367
15006.14 380
15007.30 379
15008.45 363
15009.61 349
15010.76 331
15011.92 356
15013.08 349
15014.23 330
15015.39 326
15016.54 363
15017.70 373
15018.86 364
15020.01 340
15021.17 367
15022.32 373
15023.48 358
15024.64 341
15025.79 373
15026.95 359
15028.11 343
15029.26 333
15030.42 349
15031.58 332
15032.73 356
15033.89 349
15035.05 363
15036.20 364
15037.36 374
15038.52 358
15039.67 383
15040.83 344
15041.99 350
15043.15 351
15044.30 354
15045.46 350
15046.62 375
15047.77 372
15048.93 326
15050.09 354
15051.25 341
15052.40 360
15053.56 364
15054.72 375
15055.88 371
15057.03 395
15058.19 343
15059.35 369
15060.51 353
15061.66 347
15062.82 348
15063.98 342
15065.14 361
15066.30 361
15067.45 362
15068.61 370
15069.77 373
15070.93 357
15072.09 354
15073.24 343
15074.40 342
15075.56 341
15076.72 336
15077.88 352
15079.04 375
15080.20 373
15081.35 373
15082.51 339
15083.67 371
15084.83 365
15085.99 357
15087.15 392
15088.31 352
15089.46 344
15090.62 375
15091.78 364
15092.94 354
15094.10 367
15095.26 369
15096.42 361
15097.58 347
15098.74 336
15099.90 366
15101.06 334
15102.22 350
15103.37 329
15104.53 347
15105.69 352
15106.85 354
15108.01 363
15109.17 364
15110.33 371
15111.49 348
15112.65 350
15113.81 355
15114.97 370
15116.13 381
15117.29 352
15118.45 342
15119.61 370
15120.77 383
15121.93 373
15123.09 350
15124.25 359
15125.41 366
15126.57 384
15127.73 350
15128.89 333
15130.05 356
15131.21 365
15132.37 375
15133.53 355
15134.69 354
15135.86 352
15137.02 361
15138.18 383
15139.34 343
15140.50 364
15141.66 359
15142.82 360
15143.98 370
15145.14 356
15146.30 367
15147.46 380
15148.63 389
15149.79 351
15150.95 364
15152.11 378
15153.27 362
15154.43 346
15155.59 386
15156.75 351
15157.92 379
15159.08 371
15160.24 358
15161.40 381
15162.56 391
15163.72 388
15164.89 386
15166.05 420
15167.21 368
15168.37 399
15169.53 393
15170.69 368
15171.86 389
15173.02 395
15174.18 394
15175.34 392
15176.51 384
15177.67 424
15178.83 395
15179.99 390
15181.15 370
15182.32 394
15183.48 428
15184.64 403
15185.80 416
15186.97 440
15188.13 436
15189.29 409
15190.46 410
15191.62 413
15192.78 403
15193.94 396
15195.11 418
15196.27 429
15197.43 426
15198.60 414
15199.76 420
15200.92 410
15202.08 391
15203.25 400
15204.41 415
15205.57 426
15206.74 385
15207.90 434
15209.06 413
15210.23 426
15211.39 424
15212.56 429
15213.72 411
15214.88 403
15216.05 412
15217.21 452
15218.37 456
15219.54 423
15220.70 452
15221.87 444
15223.03 440
15224.19 452
15225.36 468
15226.52 474
15227.69 459
15228.85 447
15230.01 457
15231.18 487
15232.34 450
15233.51 450
15234.67 456
15235.84 482
15237.00 450
15238.16 428
15239.33 443
15240.49 447
15241.66 439
15242.82 445
15243.99 431
15245.15 425
15246.32 412
15247.48 422
15248.65 437
15249.81 416
15250.98 425
15252.14 404
15253.31 450
15254.47 397
15255.64 427
15256.80 424
15257.97 429
15259.13 408
15260.30 405
15261.46 430
15262.63 384
15263.80 386
15264.96 448
15266.13 430
15267.29 399
15268.46 401
15269.62 401
15270.79 370
15271.96 405
15273.12 389
15274.29 393
15275.45 396
15276.62 400
15277.79 423
15278.95 404
15280.12 428
15281.28 421
15282.45 439
15283.62 376
15284.78 394
15285.95 390
15287.12 399
15288.28 389
15289.45 382
15290.62 362
15291.78 393
15292.95 387
15294.12 405
15295.28 406
15296.45 416
15297.62 396
15298.78 378
15299.95 389
15301.12 387
15302.28 397
15303.45 411
15304.62 430
15305.78 399
15306.95 414
15308.12 405
15309.29 395
15310.45 397
15311.62 368
15312.79 384
15313.96 396
15315.12 399
15316.29 389
15317.46 410
15318.63 385
15319.79 410
15320.96 389
15322.13 382
15323.30 374
15324.46 413
15325.63 410
15326.80 379
15327.97 387
15329.14 395
15330.30 412
15331.47 399
15332.64 419
15333.81 399
15334.98 410
15336.14 366
15337.31 409
15338.48 415
15339.65 385
15340.82 361
15341.99 382
15343.16 392
15344.32 418
15345.49 428
15346.66 412
15347.83 419
15349.00 381
15350.17 426
15351.34 440
15352.51 444
15353.67 391
15354.84 432
15356.01 444
15357.18 417
15358.35 415
15359.52 418
15360.69 425
15361.86 447
15363.03 418
15364.20 425
15365.37 408
15366.54 397
15367.71 447
15368.87 425
15370.04 436
15371.21 409
15372.38 432
15373.55 424
15374.72 436
15375.89 391
15377.06 406
15378.23 424
15379.40 413
15380.57 400
15381.74 389
15382.91 433
15384.08 440
15385.25 422
15386.42 381
15387.59 410
15388.76 410
15389.93 423
15391.10 392
15392.27 416
15393.44 397
15394.62 410
15395.79 401
15396.96 388
15398.13 403
15399.30 415
15400.47 382
15401.64 370
15402.81 367
15403.98 359
15405.15 361
15406.32 364
15407.49 399
15408.66 375
15409.84 397
15411.01 372
15412.18 396
15413.35 372
15414.52 379
15415.69 368
15416.86 382
15418.03 360
15419.21 402
15420.38 388
15421.55 349
15422.72 374
15423.89 336
15425.06 369
15426.24 379
15427.41 380
15428.58 351
15429.75 368
15430.92 350
15432.09 360
15433.27 363
15434.44 357
15435.61 382
15436.78 385
15437.96 368
15439.13 335
15440.30 359
15441.47 346
15442.64 378
15443.82 372
15444.99 355
15446.16 353
15447.33 363
15448.51 396
15449.68 376
15450.85 333
15452.02 366
15453.20 367
15454.37 361
15455.54 356
15456.72 324
15457.89 378
15459.06 338
15460.23 366
15461.41 331
15462.58 358
15463.75 360
15464.93 361
15466.10 343
15467.27 329
15468.45 342
15469.62 340
15470.79 372
15471.97 372
15473.14 345
15474.31 338
15475.49 351
15476.66 317
15477.83 363
15479.01 327
15480.18 366
15481.36 353
15482.53 383
15483.70 351
15484.88 344
15486.05 357
15487.23 354
15488.40 346
15489.57 361
15490.75 342
15491.92 342
15493.10 353
15494.27 376
15495.44 371
15496.62 354
15497.79 380
15498.97 358
15500.14 372
15501.32 360
15502.49 373
15503.67 351
15504.84 373
15506.02 359
15507.19 381
15508.36 332
15509.54 356
15510.71 347
15511.89 374
15513.06 364
15514.24 326
15515.41 359
15516.59 363
15517.77 364
15518.94 317
15520.12 321
15521.29 372
15522.47 363
15523.64 359
15524.82 380
15525.99 378
15527.17 407
15528.34 365
15529.52 351
15530.69 363
15531.87 353
15533.05 388
15534.22 394
15535.40 391
15536.57 357
15537.75 388
15538.93 370
15540.10 374
15541.28 362
15542.45 388
15543.63 386
15544.81 364
15545.98 389
15547.16 389
15548.33 396
15549.51 355
15550.69 355
15551.86 391
15553.04 406
15554.22 378
15555.39 388
15556.57 398
15557.75 385
15558.92 363
15560.10 405
15561.28 400
15562.45 380
15563.63 373
15564.81 388
15565.99 388
15567.16 386
15568.34 405
15569.52 391
15570.69 413
15571.87 348
15573.05 380
15574.23 381
15575.40 396
15576.58 400
15577.76 407
15578.93 403
15580.11 408
15581.29 382
15582.47 413
15583.65 427
15584.82 401
15586.00 419
15587.18 433
15588.36 413
15589.53 416
15590.71 445
15591.89 423
15593.07 472
15594.25 443
15595.42 427
15596.60 453
15597.78 463
15598.96 451
15600.14 451
15601.32 454
15602.49 442
15603.67 460
15604.85 432
15606.03 469
15607.21 465
15608.39 522
15609.56 465
15610.74 475
15611.92 487
15613.10 488
15614.28 477
15615.46 495
15616.64 498
15617.82 495
15619.00 464
15620.17 508
15621.35 503
15622.53 505
15623.71 507
15624.89 523
15626.07 518
15627.25 504
15628.43 495
15629.61 488
15630.79 533
15631.97 530
15633.15 537
15634.33 552
15635.51 528
15636.69 501
15637.87 480
15639.05 550
15640.22 525
15641.40 534
15642.58 522
15643.76 540
15644.94 495
15646.12 547
15647.30 520
15648.48 557
15649.66 534
15650.85 519
15652.03 524
15653.21 503
15654.39 545
15655.57 530
15656.75 543
15657.93 553
15659.11 535
15660.29 519
15661.47 556
15662.65 526
15663.83 523
15665.01 483
15666.19 529
15667.37 526
15668.55 502
15669.73 492
15670.92 515
15672.10 498
15673.28 483
15674.46 511
15675.64 496
15676.82 484
15678.00 502
15679.18 531
15680.36 487
15681.55 515
15682.73 515
15683.91 497
15685.09 483
15686.27 516
15687.45 536
15688.63 512
15689.82 486
15691.00 499
15692.18 520
15693.36 515
15694.54 486
15695.73 504
15696.91 519
15698.09 519
15699.27 542
15700.45 491
15701.64 515
15702.82 484
15704.00 527
15705.18 535
15706.36 545
15707.55 517
15708.73 507
15709.91 520
15711.09 500
15712.28 511
15713.46 501
15714.64 517
15715.82 509
15717.01 546
15718.19 522
15719.37 573
15720.55 546
15721.74 538
15722.92 542
15724.10 562
15725.29 553
15726.47 574
15727.65 567
15728.84 582
15730.02 586
15731.20 584
15732.39 571
15733.57 570
15734.75 599
15735.94 594
15737.12 623
15738.30 591
15739.49 641
15740.67 643
15741.85 634
15743.04 616
15744.22 633
15745.40 647
15746.59 636
15747.77 668
15748.96 671
15750.14 681
15751.32 642
15752.51 683
15753.69 681
15754.88 669
15756.06 620
15757.24 623
15758.43 650
15759.61 678
15760.80 596
15761.98 599
15763.17 608
15764.35 611
15765.53 590
15766.72 617
15767.90 633
15769.09 563
15770.27 587
15771.46 573
15772.64 588
15773.83 562
15775.01 590
15776.20 586
15777.38 585
15778.57 537
15779.75 538
15780.94 553
15782.12 540
15783.31 530
15784.49 540
15785.68 512
15786.86 529
15788.05 525
15789.23 490
15790.42 513
15791.60 498
15792.79 519
15793.98 501
15795.16 526
15796.35 507
15797.53 499
15798.72 496
15799.90 490
15801.09 517
15802.28 508
15803.46 501
15804.65 512
15805.83 500
15807.02 496
15808.21 495
15809.39 469
15810.58 461
15811.76 490
15812.95 492
15814.14 492
15815.32 464
15816.51 481
15817.70 484
15818.88 453
15820.07 477
15821.26 458
15822.44 474
15823.63 475
15824.82 474
15826.00 497
15827.19 458
15828.38 482
15829.56 470
15830.75 448
15831.94 453
15833.12 495
15834.31 488
15835.50 494
15836.69 469
15837.87 442
15839.06 462
15840.25 454
15841.44 468
15842.62 463
15843.81 473
15845.00 435
15846.18 452
15847.37 468
15848.56 449
15849.75 467
15850.94 491
15852.12 473
15853.31 474
15854.50 452
15855.69 444
15856.87 477
15858.06 455
15859.25 435
15860.44 470
15861.63 449
15862.81 439
15864.00 457
15865.19 463
15866.38 480
15867.57 491
15868.76 471
15869.94 490
15871.13 463
15872.32 485
15873.51 469
15874.70 492
15875.89 489
15877.08 482
15878.26 484
15879.45 491
15880.64 497
15881.83 489
15883.02 471
15884.21 481
15885.40 467
15886.59 487
15887.78 476
15888.97 508
15890.15 542
15891.34 532
15892.53 519
15893.72 522
15894.91 553
15896.10 521
15897.29 523
15898.48 531
15899.67 533
15900.86 517
15902.05 515
15903.24 518
15904.43 527
15905.62 524
15906.81 521
15908.00 538
15909.19 564
15910.38 540
15911.57 516
15912.76 539
15913.95 545
15915.14 537
15916.33 508
15917.52 539
15918.71 523
15919.90 537
15921.09 523
15922.28 527
15923.47 538
15924.66 546
15925.85 502
15927.04 539
15928.23 565
15929.42 541
15930.61 549
15931.80 528
15932.99 533
15934.18 502
15935.38 484
15936.57 504
15937.76 497
15938.95 455
15940.14 440
15941.33 447
15942.52 449
15943.71 444
15944.90 460
15946.10 447
15947.29 434
15948.48 424
15949.67 415
15950.86 418
15952.05 392
15953.24 393
15954.44 425
15955.63 449
15956.82 392
15958.01 392
15959.20 433
15960.39 410
15961.59 404
15962.78 389
15963.97 418
15965.16 406
15966.35 385
15967.55 412
15968.74 400
15969.93 361
15971.12 400
15972.31 393
15973.51 397
15974.70 378
15975.89 400
15977.08 398
15978.28 380
15979.47 373
15980.66 396
15981.85 415
15983.05 375
15984.24 386
15985.43 374
15986.62 379
15987.82 376
15989.01 358
15990.20 361
15991.40 366
15992.59 351
15993.78 382
15994.98 411
15996.17 399
15997.36 385
15998.55 368
15999.75 382
16000.94 388
16002.13 354
16003.33 363
16004.52 357
16005.72 380
16006.91 365
16008.10 361
16009.30 371
16010.49 358
16011.68 362
16012.88 370
16014.07 337
16015.26 345
16016.46 355
16017.65 377
16018.85 330
16020.04 332
16021.23 362
16022.43 346
16023.62 358
16024.82 353
16026.01 369
16027.21 364
16028.40 338
16029.59 330
16030.79 393
16031.98 363
16033.18 347
16034.37 336
16035.57 342
16036.76 341
16037.96 362
16039.15 389
16040.35 350
16041.54 343
16042.73 315
16043.93 340
16045.12 332
16046.32 373
16047.51 344
16048.71 372
16049.91 333
16051.10 353
16052.30 355
16053.49 349
16054.69 342
16055.88 333
16057.08 309
16058.27 339
16059.47 337
16060.66 375
16061.86 357
16063.05 342
16064.25 366
16065.45 357
16066.64 356
16067.84 349
16069.03 341
16070.23 338
16071.42 320
16072.62 309
16073.82 337
16075.01 340
16076.21 341
16077.41 304
16078.60 330
16079.80 335
16080.99 326
16082.19 332
16083.39 342
16084.58 339
16085.78 321
16086.98 314
16088.17 308
16089.37 327
16090.57 304
16091.76 326
16092.96 316
16094.16 346
16095.35 325
16096.55 333
16097.75 332
16098.94 312
16100.14 301
16101.34 350
16102.53 329
16103.73 330
16104.93 312
16106.13 316
16107.32 333
16108.52 300
16109.72 320
16110.92 334
16112.11 298
16113.31 338
16114.51 317
16115.71 320
16116.90 323
16118.10 334
16119.30 322
16120.50 330
16121.69 321
16122.89 335
16124.09 317
16125.29 319
16126.49 309
16127.68 329
16128.88 321
16130.08 305
16131.28 325
16132.48 324
16133.67 322
16134.87 292
16136.07 317
16137.27 301
16138.47 310
16139.67 292
16140.86 316
16142.06 323
16143.26 341
16144.46 297
16145.66 319
16146.86 311
16148.06 293
16149.26 307
16150.45 339
16151.65 316
16152.85 326
16154.05 331
16155.25 323
16156.45 327
16157.65 297
16158.85 315
16160.05 317
16161.25 332
16162.45 312
16163.64 324
16164.84 318
16166.04 306
16167.24 324
16168.44 332
16169.64 311
16170.84 287
16172.04 303
16173.24 339
16174.44 290
16175.64 291
16176.84 337
16178.04 322
16179.24 319
16180.44 303
16181.64 324
16182.84 316
16184.04 294
16185.24 307
16186.44 343
16187.64 325
16188.84 326
16190.04 320
16191.24 312
16192.44 297
16193.64 298
16194.84 314
16196.04 307
16197.24 314
16198.44 317
16199.65 349
16200.85 305
16202.05 324
16203.25 317
16204.45 318
16205.65 323
16206.85 317
16208.05 329
16209.25 337
16210.45 339
16211.65 310
16212.86 309
16214.06 321
16215.26 336
16216.46 332
16217.66 321
16218.86 349
16220.06 294
16221.27 308
16222.47 317
16223.67 333
16224.87 350
16226.07 326
16227.27 351
16228.48 332
16229.68 321
16230.88 335
16232.08 321
16233.28 341
16234.48 325
16235.69 350
16236.89 346
16238.09 350
16239.29 331
16240.50 342
16241.70 341
16242.90 344
16244.10 343
16245.30 377
16246.51 356
16247.71 334
16248.91 360
16250.11 345
16251.32 346
16252.52 359
16253.72 336
16254.92 354
16256.13 342
16257.33 349
16258.53 373
16259.74 371
16260.94 339
16262.14 368
16263.35 363
16264.55 364
16265.75 348
16266.95 363
16268.16 358
16269.36 343
16270.56 364
16271.77 318
16272.97 355
16274.17 330
16275.38 325
16276.58 333
16277.79 346
16278.99 354
16280.19 372
16281.40 365
16282.60 337
16283.80 335
16285.01 344
16286.21 343
16287.42 360
16288.62 345
16289.82 352
16291.03 370
16292.23 331
16293.44 340
16294.64 351
16295.84 343
16297.05 340
16298.25 367
16299.46 381
16300.66 361
16301.87 341
16303.07 360
16304.27 341
16305.48 332
16306.68 366
16307.89 372
16309.09 358
16310.30 325
16311.50 339
16312.71 333
16313.91 313
16315.12 320
16316.32 333
16317.53 364
16318.73 330
16319.94 333
16321.14 318
16322.35 338
16323.55 329
16324.76 345
16325.96 333
16327.17 347
16328.38 312
16329.58 322
16330.79 358
16331.99 344
16333.20 336
16334.40 338
16335.61 322
16336.81 327
16338.02 345
16339.23 294
16340.43 313
16341.64 321
16342.84 352
16344.05 338
16345.26 320
16346.46 309
16347.67 342
16348.87 315
16350.08 311
16351.29 305
16352.49 339
16353.70 321
16354.91 301
16356.11 310
16357.32 322
16358.53 320
16359.73 329
16360.94 313
16362.15 318
16363.35 321
16364.56 324
16365.77 327
16366.97 346
16368.18 325
16369.39 303
16370.59 310
16371.80 306
16373.01 285
16374.21 322
16375.42 321
16376.63 326
16377.84 341
16379.04 315
16380.25 329
16381.46 312
16382.67 315
16383.87 339
16385.08 332
16386.29 314
16387.50 298
16388.70 307
16389.91 337
16391.12 297
16392.33 303
16393.53 315
16394.74 311
16395.95 299
16397.16 290
16398.37 322
16399.57 333
16400.78 324
16401.99 333
16403.20 322
16404.41 302
16405.62 295
16406.82 325
16408.03 306
16409.24 285
16410.45 298
16411.66 327
16412.87 301
16414.07 308
16415.28 311
16416.49 306
16417.70 309
16418.91 301
16420.12 327
16421.33 322
16422.54 312
16423.75 293
16424.95 318
16426.16 328
16427.37 311
16428.58 323
16429.79 314
16431.00 318
16432.21 321
16433.42 317
16434.63 309
16435.84 315
16437.05 345
16438.26 315
16439.47 315
16440.68 299
16441.88 305
16443.09 317
16444.30 316
16445.51 312
16446.72 306
16447.93 295
16449.14 320
16450.35 309
16451.56 307
16452.77 321
16453.98 307
16455.19 323
16456.40 334
16457.61 316
16458.82 294
16460.03 287
16461.24 321
16462.45 312
16463.67 294
16464.88 301
16466.09 326
16467.30 286
16468.51 295
16469.72 302
16470.93 326
16472.14 301
16473.35 299
16474.56 289
16475.77 291
16476.98 283
16478.19 275
16479.40 306
16480.62 291
16481.83 285
16483.04 300
16484.25 309
16485.46 280
16486.67 323
16487.88 318
16489.09 310
16490.31 283
16491.52 297
16492.73 304
16493.94 290
16495.15 293
16496.36 278
16497.57 299
16498.79 301
16500.00 300
16501.21 287
16502.42 322
16503.63 293
16504.85 318
16506.06 307
16507.27 284
16508.48 289
16509.69 297
16510.91 270
16512.12 285
16513.33 307
16514.54 318
16515.76 310
16516.97 322
16518.18 285
16519.39 280
16520.60 304
16521.82 287
16523.03 291
16524.24 303
16525.46 302
16526.67 299
16527.88 328
16529.09 311
16530.31 317
16531.52 312
16532.73 326
16533.95 297
16535.16 299
16536.37 318
16537.58 295
16538.80 337
16540.01 293
16541.22 293
16542.44 299
16543.65 312
16544.86 281
16546.08 318
16547.29 310
16548.50 317
16549.72 289
16550.93 315
16552.15 311
16553.36 304
16554.57 304
16555.79 290
16557.00 329
16558.21 305
16559.43 339
16560.64 315
16561.86 313
16563.07 290
16564.28 320
16565.50 300
16566.71 313
16567.93 297
16569.14 311
16570.36 305
16571.57 306
16572.78 317
16574.00 334
16575.21 306
16576.43 281
16577.64 332
16578.86 304
16580.07 298
16581.29 296
16582.50 317
16583.72 302
16584.93 280
16586.15 289
16587.36 296
16588.58 331
16589.79 319
16591.01 313
16592.22 306
16593.44 295
16594.65 285
16595.87 312
16597.08 301
16598.30 314
16599.51 306
16600.73 324
16601.94 277
16603.16 300
16604.37 272
16605.59 307
16606.81 302
16608.02 305
16609.24 270
16610.45 293
16611.67 299
16612.89 295
16614.10 307
16615.32 294
16616.53 284
16617.75 285
16618.97 297
16620.18 277
16621.40 286
16622.61 281
16623.83 291
16625.05 298
16626.26 311
16627.48 273
16628.70 293
16629.91 294
16631.13 271
16632.35 282
16633.56 286
16634.78 314
16636.00 288
16637.21 300
16638.43 284
16639.65 312
16640.86 275
16642.08 279
16643.30 290
16644.51 289
16645.73 261
16646.95 273
16648.17 288
16649.38 278
16650.60 282
16651.82 276
16653.03 312
16654.25 252
16655.47 288
16656.69 271
16657.90 285
16659.12 257
16660.34 307
16661.56 268
16662.77 297
16663.99 295
16665.21 271
16666.43 275
16667.65 286
16668.86 311
16670.08 296
16671.30 292
16672.52 255
16673.74 274
16674.95 302
16676.17 290
16677.39 250
16678.61 289
16679.83 281
16681.05 285
16682.26 274
16683.48 277
16684.70 282
16685.92 263
16687.14 271
16688.36 269
16689.58 268
16690.79 283
16692.01 291
16693.23 281
16694.45 272
16695.67 268
16696.89 284
16698.11 292
16699.33 260
16700.55 261
16701.76 283
16702.98 267
16704.20 278
16705.42 298
16706.64 294
16707.86 285
16709.08 273
16710.30 276
16711.52 255
16712.74 289
16713.96 236
16715.18 281
16716.40 268
16717.62 281
16718.84 236
16720.06 274
16721.28 293
16722.50 272
16723.72 265
16724.94 288
16726.16 287
16727.38 258
16728.60 293
16729.82 252
16731.04 277
16732.26 266
16733.48 263
16734.70 242
16735.92 265
16737.14 244
16738.36 287
16739.58 283
16740.80 279
16742.02 289
16743.24 287
16744.46 304
16745.68 256
16746.90 266
16748.12 273
16749.35 291
16750.57 258
16751.79 293
16753.01 266
16754.23 272
16755.45 267
16756.67 295
16757.89 259
16759.11 284
16760.33 269
16761.56 301
16762.78 273
16764.00 267
16765.22 272
16766.44 255
16767.66 276
16768.88 263
16770.11 284
16771.33 258
16772.55 285
16773.77 254
16774.99 269
16776.22 270
16777.44 278
16778.66 280
16779.88 272
16781.10 285
16782.33 277
16783.55 252
16784.77 281
16785.99 292
16787.21 268
16788.44 262
16789.66 277
16790.88 291
16792.10 278
16793.33 273
16794.55 273
16795.77 267
16796.99 268
16798.22 272
16799.44 267
16800.66 275
16801.88 290
16803.11 273
16804.33 261
16805.55 274
16806.78 303
16808.00 304
16809.22 296
16810.44 284
16811.67 293
16812.89 266
16814.11 263
16815.34 302
16816.56 292
16817.78 293
16819.01 283
16820.23 285
16821.45 275
16822.68 303
16823.90 284
16825.13 279
16826.35 263
16827.57 301
16828.80 283
16830.02 306
16831.24 262
16832.47 272
16833.69 287
16834.92 289
16836.14 293
16837.36 274
16838.59 305
16839.81 275
16841.04 292
16842.26 290
16843.48 300
16844.71 287
16845.93 301
16847.16 299
16848.38 294
16849.61 289
16850.83 322
16852.06 329
16853.28 336
16854.51 303
16855.73 312
16856.95 318
16858.18 306
16859.40 318
16860.63 325
16861.85 324
16863.08 325
16864.30 349
16865.53 312
16866.75 345
16867.98 329
16869.21 349
16870.43 325
16871.66 331
16872.88 307
16874.11 342
16875.33 340
16876.56 350
16877.78 331
16879.01 354
16880.23 345
16881.46 330
16882.69 342
16883.91 328
16885.14 327
16886.36 338
16887.59 331
16888.81 319
16890.04 351
16891.27 304
16892.49 338
16893.72 303
16894.94 324
16896.17 333
16897.40 318
16898.62 315
16899.85 315
16901.08 332
16902.30 322
16903.53 337
16904.76 304
16905.98 319
16907.21 317
16908.44 323
16909.66 309
16910.89 323
16912.12 308
16913.34 307
16914.57 309
16915.80 296
16917.02 310
16918.25 299
16919.48 318
16920.70 318
16921.93 342
16923.16 295
16924.39 321
16925.61 321
16926.84 309
16928.07 307
16929.30 344
16930.52 295
16931.75 319
16932.98 298
16934.21 326
16935.43 307
16936.66 287
16937.89 300
16939.12 304
16940.34 323
16941.57 314
16942.80 312
16944.03 284
16945.26 321
16946.48 312
16947.71 327
16948.94 302
16950.17 313
16951.40 305
16952.62 293
16953.85 265
16955.08 286
16956.31 305
16957.54 291
16958.77 297
16959.99 288
16961.22 310
16962.45 293
16963.68 308
16964.91 289
16966.14 297
16967.37 271
16968.60 311
16969.82 318
16971.05 304
16972.28 275
16973.51 291
16974.74 295
16975.97 281
16977.20 299
16978.43 290
16979.66 307
16980.89 291
16982.11 296
16983.34 275
16984.57 309
16985.80 274
16987.03 283
16988.26 299
16989.49 287
16990.72 263
16991.95 279
16993.18 259
16994.41 258
16995.64 273
16996.87 261
16998.10 302
16999.33 257
17000.56 275
17001.79 285
17003.02 295
17004.25 273
17005.48 277
17006.71 266
17007.94 275
17009.17 279
17010.40 272
17011.63 264
17012.86 275
17014.09 269
17015.32 265
17016.55 260
17017.78 287
17019.01 300
17020.25 292
17021.48 287
17022.71 289
17023.94 284
17025.17 284
17026.40 286
17027.63 283
17028.86 288
17030.09 294
17031.32 292
17032.55 270
17033.79 269
17035.02 253
17036.25 291
17037.48 273
17038.71 304
17039.94 263
17041.17 254
17042.41 254
17043.64 285
17044.87 254
17046.10 264
17047.33 296
17048.56 265
17049.80 264
17051.03 274
17052.26 259
17053.49 281
17054.72 281
17055.95 291
17057.19 250
17058.42 258
17059.65 260
17060.88 255
17062.12 247
17063.35 266
17064.58 248
17065.81 275
17067.04 251
17068.28 259
17069.51 287
17070.74 269
17071.97 276
17073.21 241
17074.44 253
17075.67 247
17076.90 266
17078.14 267
17079.37 259
17080.60 256
17081.84 273
17083.07 251
17084.30 247
17085.54 238
17086.77 245
17088.00 249
17089.23 265
17090.47 256
17091.70 257
17092.93 275
17094.17 268
17095.40 272
17096.63 249
17097.87 263
17099.10 266
17100.34 258
17101.57 255
17102.80 293
17104.04 262
17105.27 279
17106.50 279
17107.74 249
17108.97 257
17110.21 250
17111.44 262
17112.67 263
17113.91 247
17115.14 260
17116.38 250
17117.61 264
17118.84 258
17120.08 258
17121.31 268
17122.55 265
17123.78 257
17125.02 248
17126.25 246
17127.48 265
17128.72 260
17129.95 275
17131.19 268
17132.42 266
17133.66 241
17134.89 249
17136.13 264
17137.36 268
17138.60 255
17139.83 259
17141.07 255
17142.30 253
17143.54 260
17144.77 257
17146.01 263
17147.24 261
17148.48 243
17149.71 240
17150.95 261
17152.19 230
17153.42 250
17154.66 276
17155.89 268
17157.13 264
17158.36 261
17159.60 257
17160.83 231
17162.07 248
17163.31 290
17164.54 264
17165.78 257
17167.01 235
17168.25 283
17169.49 244
17170.72 242
17171.96 262
17173.19 249
17174.43 247
17175.67 240
17176.90 258
17178.14 262
17179.38 261
17180.61 262
17181.85 249
17183.09 249
17184.32 261
17185.56 269
17186.80 268
17188.03 231
17189.27 264
17190.51 264
17191.74 264
17192.98 258
17194.22 266
17195.45 277
17196.69 245
17197.93 240
17199.16 239
17200.40 242
17201.64 233
17202.88 267
17204.11 239
17205.35 253
17206.59 237
17207.83 249
17209.06 248
17210.30 266
17211.54 243
17212.78 255
17214.01 266
17215.25 262
17216.49 243
17217.73 237
17218.96 251
17220.20 255
17221.44 270
17222.68 260
17223.92 260
17225.15 245
17226.39 242
17227.63 241
17228.87 241
17230.11 247
17231.35 271
17232.58 258
17233.82 249
17235.06 238
17236.30 258
17237.54 286
17238.78 263
17240.01 254
17241.25 262
17242.49 254
17243.73 242
17244.97 258
17246.21 243
17247.45 251
17248.69 244
17249.93 268
17251.16 252
17252.40 234
17253.64 234
17254.88 250
17256.12 252
17257.36 245
17258.60 241
17259.84 214
17261.08 235
17262.32 251
17263.56 227
17264.80 228
17266.04 247
17267.28 258
17268.51 258
17269.75 251
17270.99 237
17272.23 237
17273.47 225
17274.71 256
17275.95 245
17277.19 262
17278.43 236
17279.67 246
17280.91 228
17282.15 223
17283.39 250
17284.63 246
17285.87 229
17287.11 223
17288.35 229
17289.60 238
17290.84 240
17292.08 231
17293.32 222
17294.56 230
17295.80 244
17297.04 235
17298.28 273
17299.52 223
17300.76 231
17302.00 243
17303.24 230
17304.48 231
17305.72 258
17306.96 239
17308.21 243
17309.45 249
17310.69 236
17311.93 243
17313.17 237
17314.41 265
17315.65 252
17316.89 249
17318.14 247
17319.38 252
17320.62 275
17321.86 233
17323.10 222
17324.34 226
17325.59 229
17326.83 237
17328.07 227
17329.31 247
17330.55 249
17331.79 247
17333.04 231
17334.28 241
17335.52 269
17336.76 243
17338.00 255
17339.25 241
17340.49 251
17341.73 239
17342.97 260
17344.22 232
17345.46 223
17346.70 231
17347.94 235
17349.19 210
17350.43 239
17351.67 230
17352.91 244
17354.16 246
17355.40 223
17356.64 246
17357.88 248
17359.13 242
17360.37 251
17361.61 251
17362.86 225
17364.10 223
17365.34 250
17366.58 253
17367.83 225
17369.07 223
17370.31 208
17371.56 220
17372.80 242
17374.04 226
17375.29 223
17376.53 220
17377.78 225
17379.02 210
17380.26 221
17381.51 229
17382.75 240
17383.99 219
17385.24 214
17386.48 233
17387.72 227
17388.97 218
17390.21 231
17391.46 241
17392.70 250
17393.94 231
17395.19 237
17396.43 223
17397.68 220
17398.92 225
17400.17 214
17401.41 217
17402.65 250
17403.90 245
17405.14 245
17406.39 218
17407.63 236
17408.88 220
17410.12 261
17411.37 220
17412.61 231
17413.86 227
17415.10 246
17416.35 222
17417.59 271
17418.84 237
17420.08 213
17421.33 226
17422.57 228
17423.82 217
17425.06 219
17426.31 267
17427.55 234
17428.80 249
17430.04 222
17431.29 236
17432.53 254
17433.78 224
17435.03 229
17436.27 235
17437.52 254
17438.76 240
17440.01 247
17441.25 222
17442.50 235
17443.75 228
17444.99 222
17446.24 212
17447.48 241
17448.73 267
17449.98 236
17451.22 263
17452.47 229
17453.71 221
17454.96 228
17456.21 237
17457.45 253
17458.70 254
17459.95 254
17461.19 254
17462.44 243
17463.69 264
17464.93 255
17466.18 272
17467.43 228
17468.67 240
17469.92 256
17471.17 228
17472.41 229
17473.66 247
17474.91 231
17476.15 235
17477.40 254
17478.65 236
17479.90 241
17481.14 244
17482.39 240
17483.64 241
17484.88 254
17486.13 252
17487.38 224
17488.63 238
17489.87 253
17491.12 213
17492.37 246
17493.62 244
17494.86 221
17496.11 235
17497.36 264
17498.61 272
17499.86 256
17501.10 264
17502.35 242
17503.60 253
17504.85 249
17506.10 256
17507.34 248
17508.59 240
17509.84 261
17511.09 240
17512.34 245
17513.59 268
17514.83 234
17516.08 274
17517.33 268
17518.58 241
17519.83 239
17521.08 258
17522.33 263
17523.57 244
17524.82 247
17526.07 269
17527.32 219
17528.57 235
17529.82 263
17531.07 231
17532.32 265
17533.57 244
17534.82 253
17536.06 242
17537.31 240
17538.56 253
17539.81 246
17541.06 252
17542.31 255
17543.56 265
17544.81 271
17546.06 260
17547.31 231
17548.56 246
17549.81 238
17551.06 246
17552.31 263
17553.56 267
17554.81 259
17556.06 249
17557.31 258
17558.56 255
17559.81 228
17561.06 258
17562.31 249
17563.56 255
17564.81 253
17566.06 268
17567.31 263
17568.56 246
17569.81 237
17571.06 262
17572.31 258
17573.56 268
17574.81 273
17576.06 254
17577.31 273
17578.56 273
17579.81 245
17581.06 258
17582.31 266
17583.57 261
17584.82 247
17586.07 268
17587.32 249
17588.57 256
17589.82 250
17591.07 249
17592.32 262
17593.57 258
17594.83 273
17596.08 267
17597.33 257
17598.58 251
17599.83 249
17601.08 252
17602.33 259
17603.59 265
17604.84 249
17606.09 256
17607.34 262
17608.59 262
17609.84 251
17611.10 249
17612.35 273
17613.60 267
17614.85 269
17616.10 243
17617.36 261
17618.61 285
17619.86 271
17621.11 264
17622.36 257
17623.62 289
17624.87 238
17626.12 263
17627.37 251
17628.63 260
17629.88 272
17631.13 256
17632.38 231
17633.64 240
17634.89 234
17636.14 259
17637.39 264
17638.65 259
17639.90 273
17641.15 247
17642.41 264
17643.66 266
17644.91 256
17646.17 255
17647.42 257
17648.67 270
17649.92 260
17651.18 258
17652.43 270
17653.68 260
17654.94 266
17656.19 255
17657.44 272
17658.70 240
17659.95 254
17661.21 259
17662.46 240
17663.71 284
17664.97 251
17666.22 248
17667.47 246
17668.73 247
17669.98 262
17671.24 236
17672.49 233
17673.74 259
17675.00 253
17676.25 256
17677.51 231
17678.76 241
17680.02 247
17681.27 237
17682.52 248
17683.78 256
17685.03 260
17686.29 251
17687.54 238
17688.80 239
17690.05 246
17691.31 240
17692.56 246
17693.82 243
17695.07 253
17696.32 246
17697.58 263
17698.83 262
17700.09 235
17701.34 245
17702.60 268
17703.86 241
17705.11 241
17706.37 232
17707.62 230
17708.88 230
17710.13 250
17711.39 235
17712.64 243
17713.90 249
17715.15 259
17716.41 241
17717.66 229
17718.92 235
17720.18 247
17721.43 247
17722.69 262
17723.94 245
17725.20 254
17726.45 236
17727.71 249
17728.97 252
17730.22 239
17731.48 260
17732.74 236
17733.99 235
17735.25 228
17736.50 245
17737.76 238
17739.02 233
17740.27 237
17741.53 243
17742.79 261
17744.04 237
17745.30 219
17746.56 236
17747.81 241
17749.07 242
17750.33 237
17751.58 217
17752.84 218
17754.10 230
17755.35 227
17756.61 247
17757.87 254
17759.12 240
17760.38 224
17761.64 232
17762.90 237
17764.15 228
17765.41 235
17766.67 234
17767.93 229
17769.18 219
17770.44 210
17771.70 211
17772.96 234
17774.21 244
17775.47 246
17776.73 232
17777.99 209
17779.24 226
17780.50 235
17781.76 211
17783.02 236
17784.28 223
17785.53 231
17786.79 256
17788.05 240
17789.31 223
17790.57 232
17791.82 223
17793.08 207
17794.34 230
17795.60 219
17796.86 245
17798.12 264
17799.37 238
17800.63 225
17801.89 229
17803.15 216
17804.41 205
17805.67 238
17806.93 228
17808.19 232
17809.44 226
17810.70 241
17811.96 223
17813.22 223
17814.48 229
17815.74 242
17817.00 245
17818.26 213
17819.52 231
17820.78 227
17822.04 222
17823.29 218
17824.55 216
17825.81 191
17827.07 233
17828.33 206
17829.59 220
17830.85 208
17832.11 200
17833.37 213
17834.63 213
17835.89 228
17837.15 246
17838.41 222
17839.67 239
17840.93 230
17842.19 228
17843.45 220
17844.71 248
17845.97 204
17847.23 217
17848.49 235
17849.75 220
17851.01 212
17852.27 202
17853.53 205
17854.79 229
17856.05 221
17857.31 206
17858.57 234
17859.84 231
17861.10 232
17862.36 223
17863.62 232
17864.88 239
17866.14 218
17867.40 214
17868.66 215
17869.92 235
17871.18 229
17872.44 219
17873.71 229
17874.97 212
17876.23 207
17877.49 216
17878.75 224
17880.01 216
17881.27 214
17882.53 209
17883.80 218
17885.06 212
17886.32 223
17887.58 221
17888.84 192
17890.10 214
17891.37 201
17892.63 199
17893.89 222
17895.15 227
17896.41 212
17897.67 218
17898.94 202
17900.20 228
17901.46 227
17902.72 214
17903.99 202
17905.25 208
17906.51 205
17907.77 216
17909.03 235
17910.30 218
17911.56 206
17912.82 239
17914.08 252
17915.35 215
17916.61 213
17917.87 218
17919.14 221
17920.40 217
17921.66 219
17922.92 212
17924.19 211
17925.45 216
17926.71 218
17927.98 237
17929.24 203
17930.50 219
17931.76 222
17933.03 218
17934.29 225
17935.55 201
17936.82 216
17938.08 210
17939.34 206
17940.61 232
17941.87 213
17943.14 222
17944.40 214
17945.66 212
17946.93 219
17948.19 214
17949.45 236
17950.72 213
17951.98 208
17953.25 228
17954.51 226
17955.77 201
17957.04 220
17958.30 210
17959.57 230
17960.83 249
17962.09 226
17963.36 244
17964.62 213
17965.89 224
17967.15 224
17968.42 217
17969.68 227
17970.95 225
17972.21 222
17973.47 203
17974.74 224
17976.00 231
17977.27 243
17978.53 215
17979.80 196
17981.06 238
17982.33 211
17983.59 209
17984.86 207
17986.12 211
17987.39 234
17988.65 227
17989.92 206
17991.18 215
17992.45 185
17993.71 191
17994.98 229
17996.25 210
17997.51 206
17998.78 216
18000.04 213
18001.31 222
18002.57 225
18003.84 227
18005.10 216
18006.37 205
18007.64 220
18008.90 225
18010.17 214
18011.43 221
18012.70 207
18013.97 213
18015.23 230
18016.50 233
18017.76 227
18019.03 218
18020.30 230
18021.56 225
18022.83 246
18024.10 216
18025.36 209
18026.63 229
18027.90 210
18029.16 214
18030.43 205
18031.70 220
18032.96 218
18034.23 230
18035.50 224
18036.76 200
18038.03 218
18039.30 215
18040.56 217
18041.83 240
18043.10 232
18044.37 217
18045.63 227
18046.90 248
18048.17 238
18049.43 211
18050.70 219
18051.97 238
18053.24 226
18054.50 230
18055.77 214
18057.04 221
18058.31 223
18059.57 233
18060.84 203
18062.11 226
18063.38 220
18064.65 231
18065.91 216
18067.18 207
18068.45 200
18069.72 210
18070.98 223
18072.25 221
18073.52 224
18074.79 221
18076.06 235
18077.33 200
18078.59 216
18079.86 225
18081.13 227
18082.40 221
18083.67 221
18084.94 220
18086.21 236
18087.47 234
18088.74 240
18090.01 230
18091.28 215
18092.55 230
18093.82 245
18095.09 225
18096.36 211
18097.62 233
18098.89 224
18100.16 218
18101.43 224
18102.70 244
18103.97 217
18105.24 227
18106.51 221
18107.78 244
18109.05 212
18110.32 235
18111.59 240
18112.86 224
18114.13 228
18115.40 228
18116.66 237
18117.93 238
18119.20 239
18120.47 213
18121.74 240
18123.01 252
18124.28 240
18125.55 220
18126.82 248
18128.09 246
18129.36 221
18130.63 219
18131.90 207
18133.17 241
18134.44 216
18135.71 237
18136.99 226
18138.26 191
18139.53 206
18140.80 228
18142.07 227
18143.34 201
18144.61 201
18145.88 227
18147.15 228
18148.42 238
18149.69 262
18150.96 212
18152.23 241
18153.50 212
18154.78 208
18156.05 212
18157.32 224
18158.59 247
18159.86 236
18161.13 207
18162.40 195
18163.67 211
18164.94 233
18166.22 220
18167.49 191
18168.76 243
18170.03 217
18171.30 247
18172.57 228
18173.85 210
18175.12 220
18176.39 204
18177.66 214
18178.93 235
18180.20 217
18181.48 215
18182.75 226
18184.02 228
18185.29 222
18186.56 211
18187.84 231
18189.11 226
18190.38 237
18191.65 210
18192.93 232
18194.20 220
18195.47 214
18196.74 228
18198.02 226
18199.29 205
18200.56 208
18201.83 227
18203.11 231
18204.38 206
18205.65 195
18206.92 248
18208.20 223
18209.47 213
18210.74 237
18212.02 224
18213.29 222
18214.56 224
18215.84 243
18217.11 223
18218.38 200
18219.65 209
18220.93 224
18222.20 234
18223.47 235
18224.75 214
18226.02 225
18227.30 204
18228.57 221
18229.84 239
18231.12 250
18232.39 230
18233.66 227
18234.94 234
18236.21 247
18237.48 224
18238.76 217
18240.03 219
18241.31 222
18242.58 231
18243.86 227
18245.13 228
18246.40 203
18247.68 234
18248.95 224
18250.23 227
18251.50 233
18252.77 219
18254.05 211
18255.32 213
18256.60 215
18257.87 215
18259.15 247
18260.42 236
18261.70 239
18262.97 227
18264.25 226
18265.52 213
18266.80 216
18268.07 226
18269.35 221
18270.62 210
18271.90 230
18273.17 224
18274.45 240
18275.72 212
18277.00 211
18278.27 223
18279.55 225
18280.82 217
18282.10 209
18283.37 237
18284.65 235
18285.93 218
18287.20 238
18288.48 226
18289.75 206
18291.03 233
18292.30 221
18293.58 227
18294.86 199
18296.13 225
18297.41 224
18298.68 235
18299.96 241
18301.24 202
18302.51 224
18303.79 213
18305.06 253
18306.34 247
18307.62 242
18308.89 213
18310.17 222
18311.45 226
18312.72 234
18314.00 216
18315.28 219
18316.55 226
18317.83 256
18319.11 246
18320.38 237
18321.66 227
18322.94 225
18324.21 224
18325.49 223
18326.77 251
18328.04 200
18329.32 217
18330.60 217
18331.88 246
18333.15 201
18334.43 213
18335.71 232
18336.98 219
18338.26 227
18339.54 235
18340.82 221
18342.09 233
18343.37 221
18344.65 261
18345.93 236
18347.20 244
18348.48 232
18349.76 222
18351.04 248
18352.32 221
18353.59 191
18354.87 224
18356.15 222
18357.43 219
18358.71 207
18359.98 219
18361.26 217
18362.54 182
18363.82 228
18365.10 208
18366.38 223
18367.65 239
18368.93 228
18370.21 231
18371.49 205
18372.77 260
18374.05 215
18375.33 218
18376.60 237
18377.88 216
18379.16 207
18380.44 222
18381.72 222
18383.00 224
18384.28 223
18385.56 225
18386.84 248
18388.11 213
18389.39 221
18390.67 203
18391.95 221
18393.23 233
18394.51 206
18395.79 219
18397.07 207
18398.35 246
18399.63 196
18400.91 213
18402.19 204
18403.47 216
18404.75 214
18406.03 231
18407.31 205
18408.59 208
18409.87 242
18411.15 212
18412.43 235
18413.71 219
18414.99 235
18416.27 220
18417.55 202
18418.83 206
18420.11 191
18421.39 205
18422.67 227
18423.95 198
18425.23 212
18426.51 213
18427.79 211
18429.07 208
18430.35 230
18431.63 226
18432.91 239
18434.19 234
18435.47 235
18436.75 214
18438.04 206
18439.32 214
18440.60 223
18441.88 219
18443.16 209
18444.44 207
18445.72 236
18447.00 216
18448.28 210
18449.57 220
18450.85 214
18452.13 222
18453.41 219
18454.69 228
18455.97 218
18457.25 223
18458.54 226
18459.82 232
18461.10 212
18462.38 217
18463.66 226
18464.94 215
18466.23 210
18467.51 209
18468.79 221
18470.07 223
18471.35 247
18472.64 231
18473.92 238
18475.20 234
18476.48 214
18477.76 218
18479.05 231
18480.33 236
18481.61 215
18482.89 225
18484.18 216
18485.46 230
18486.74 226
18488.02 227
18489.31 225
18490.59 216
18491.87 225
18493.15 221
18494.44 229
18495.72 251
18497.00 228
18498.29 205
18499.57 210
18500.85 229
18502.13 215
18503.42 220
18504.70 227
18505.98 221
18507.27 215
18508.55 211
18509.83 207
18511.12 226
18512.40 230
18513.68 229
18514.97 222
18516.25 222
18517.54 235
18518.82 209
18520.10 208
18521.39 238
18522.67 233
18523.95 218
18525.24 201
18526.52 213
18527.81 202
18529.09 230
18530.37 217
18531.66 237
18532.94 204
18534.23 224
18535.51 215
18536.79 244
18538.08 234
18539.36 232
18540.65 235
18541.93 216
18543.22 222
18544.50 224
18545.79 220
18547.07 232
18548.36 229
18549.64 226
18550.92 229
18552.21 213
18553.49 228
18554.78 200
18556.06 212
18557.35 200
18558.63 223
18559.92 227
18561.20 213
18562.49 221
18563.77 244
18565.06 229
18566.35 226
18567.63 220
18568.92 222
18570.20 260
18571.49 230
18572.77 247
18574.06 209
18575.34 217
18576.63 207
18577.92 211
18579.20 240
18580.49 219
18581.77 224
18583.06 228
18584.34 244
18585.63 238
18586.92 220
18588.20 225
18589.49 237
18590.77 224
18592.06 218
18593.35 222
18594.63 225
18595.92 197
18597.21 202
18598.49 230
18599.78 216
18601.07 226
18602.35 214
18603.64 227
18604.93 240
18606.21 243
18607.50 234
18608.79 221
18610.07 218
18611.36 221
18612.65 206
18613.93 224
18615.22 210
18616.51 221
18617.79 231
18619.08 232
18620.37 221
18621.66 230
18622.94 218
18624.23 220
18625.52 259
18626.80 238
18628.09 235
18629.38 228
18630.67 238
18631.95 231
18633.24 223
18634.53 205
18635.82 234
18637.11 225
18638.39 216
18639.68 205
18640.97 200
18642.26 223
18643.54 212
18644.83 209
18646.12 205
18647.41 203
18648.70 225
18649.99 226
18651.27 184
18652.56 226
18653.85 219
18655.14 213
18656.43 226
18657.72 200
18659.00 218
18660.29 277
18661.58 217
18662.87 205
18664.16 229
18665.45 221
18666.74 234
18668.02 210
18669.31 228
18670.60 197
18671.89 212
18673.18 217
18674.47 218
18675.76 221
18677.05 212
18678.34 232
18679.63 234
18680.92 202
18682.20 206
18683.49 213
18684.78 217
18686.07 224
18687.36 220
18688.65 203
18689.94 208
18691.23 215
18692.52 210
18693.81 197
18695.10 200
18696.39 213
18697.68 206
18698.97 202
18700.26 180
18701.55 189
18702.84 211
18704.13 209
18705.42 207
18706.71 180
18708.00 200
18709.29 214
18710.58 212
18711.87 202
18713.16 208
18714.45 212
18715.74 217
18717.03 223
18718.32 210
18719.61 209
18720.90 200
18722.20 209
18723.49 194
18724.78 227
18726.07 175
18727.36 203
18728.65 205
18729.94 211
18731.23 209
18732.52 219
18733.81 224
18735.10 228
18736.40 216
18737.69 211
18738.98 224
18740.27 203
18741.56 225
18742.85 228
18744.14 222
18745.43 209
18746.73 195
18748.02 196
18749.31 215
18750.60 209
18751.89 202
18753.18 204
18754.48 223
18755.77 219
18757.06 223
18758.35 207
18759.64 196
18760.94 196
18762.23 191
18763.52 216
18764.81 207
18766.10 230
18767.40 229
18768.69 207
18769.98 213
18771.27 219
18772.57 229
18773.86 208
18775.15 203
18776.44 201
18777.74 209
18779.03 209
18780.32 197
18781.61 192
18782.91 199
18784.20 218
18785.49 205
18786.79 194
18788.08 200
18789.37 208
18790.66 224
18791.96 204
18793.25 204
18794.54 192
18795.84 212
18797.13 210
18798.42 213
18799.72 227
18801.01 211
18802.30 215
18803.60 194
18804.89 214
18806.18 201
18807.48 210
18808.77 196
18810.07 197
18811.36 230
18812.65 227
18813.95 229
18815.24 210
18816.53 205
18817.83 208
18819.12 205
18820.42 191
18821.71 227
18823.00 198
18824.30 185
18825.59 191
18826.89 199
18828.18 230
18829.48 225
18830.77 212
18832.07 206
18833.36 211
18834.65 199
18835.95 215
18837.24 216
18838.54 202
18839.83 210
18841.13 215
18842.42 219
18843.72 211
18845.01 207
18846.31 237
18847.60 238
18848.90 202
18850.19 206
18851.49 205
18852.78 210
18854.08 218
18855.37 204
18856.67 204
18857.96 200
18859.26 200
18860.55 232
18861.85 233
18863.15 213
18864.44 208
18865.74 224
18867.03 220
18868.33 218
18869.62 212
18870.92 201
18872.22 215
18873.51 211
18874.81 210
18876.10 205
18877.40 196
18878.70 191
18879.99 219
18881.29 205
18882.58 187
18883.88 206
18885.18 206
18886.47 211
18887.77 200
18889.07 204
18890.36 221
18891.66 241
18892.95 219
18894.25 188
18895.55 208
18896.84 232
18898.14 215
18899.44 207
18900.73 217
18902.03 221
18903.33 205
18904.63 224
18905.92 194
18907.22 221
18908.52 218
18909.81 216
18911.11 223
18912.41 198
18913.71 217
18915.00 229
18916.30 209
18917.60 210
18918.89 211
18920.19 197
18921.49 219
18922.79 220
18924.09 195
18925.38 219
18926.68 219
18927.98 219
18929.28 221
18930.57 209
18931.87 212
18933.17 207
18934.47 214
18935.77 213
18937.06 206
18938.36 227
18939.66 219
18940.96 205
18942.26 223
18943.55 193
18944.85 204
18946.15 204
18947.45 199
18948.75 202
18950.05 204
18951.35 208
18952.64 198
18953.94 212
18955.24 196
18956.54 193
18957.84 217
18959.14 204
18960.44 214
18961.74 189
18963.03 210
18964.33 207
18965.63 199
18966.93 192
18968.23 185
18969.53 228
18970.83 210
18972.13 206
18973.43 208
18974.73 202
18976.03 194
18977.33 230
18978.62 217
18979.92 183
18981.22 185
18982.52 199
18983.82 176
18985.12 184
18986.42 195
18987.72 200
18989.02 210
18990.32 204
18991.62 194
18992.92 194
18994.22 210
18995.52 202
18996.82 190
18998.12 236
18999.42 215
19000.72 200
19002.02 192
19003.32 207
19004.62 211
19005.92 208
19007.22 246
19008.53 210
19009.83 214
19011.13 216
19012.43 195
19013.73 193
19015.03 198
19016.33 211
19017.63 213
19018.93 206
19020.23 210
19021.53 206
19022.83 205
19024.13 206
19025.44 190
19026.74 205
19028.04 198
19029.34 222
19030.64 222
19031.94 190
19033.24 212
19034.54 217
19035.85 201
19037.15 214
19038.45 212
19039.75 203
19041.05 194
19042.35 203
19043.66 192
19044.96 181
19046.26 201
19047.56 217
19048.86 213
19050.16 223
19051.47 209
19052.77 221
19054.07 252
19055.37 197
19056.67 204
19057.98 208
19059.28 195
19060.58 189
19061.88 206
19063.19 213
19064.49 220
19065.79 204
19067.09 197
19068.40 198
19069.70 202
19071.00 216
19072.30 196
19073.61 192
19074.91 210
19076.21 211
19077.52 202
19078.82 192
19080.12 200
19081.42 205
19082.73 202
19084.03 200
19085.33 190
19086.64 215
19087.94 209
19089.24 201
19090.55 176
19091.85 201
19093.15 199
19094.46 195
19095.76 203
19097.06 183
19098.37 178
19099.67 208
19100.97 199
19102.28 224
19103.58 214
19104.89 202
19106.19 207
19107.49 213
19108.80 188
19110.10 200
19111.40 201
19112.71 224
19114.01 219
19115.32 209
19116.62 192
19117.93 207
19119.23 207
19120.53 199
19121.84 205
19123.14 201
19124.45 194
19125.75 221
19127.06 218
19128.36 201
19129.67 211
19130.97 219
19132.28 208
19133.58 203
19134.88 205
19136.19 193
19137.49 210
19138.80 213
19140.10 208
19141.41 211
19142.71 208
19144.02 210
19145.32 205
19146.63 184
19147.94 192
19149.24 197
19150.55 219
19151.85 181
19153.16 211
19154.46 214
19155.77 193
19157.07 214
19158.38 214
19159.68 210
19160.99 216
19162.30 221
19163.60 192
19164.91 206
19166.21 198
19167.52 217
19168.83 207
19170.13 212
19171.44 191
19172.74 209
19174.05 231
19175.36 186
19176.66 213
19177.97 200
19179.27 203
19180.58 213
19181.89 223
19183.19 209
19184.50 207
19185.81 198
19187.11 204
19188.42 189
19189.73 193
19191.03 190
19192.34 192
19193.65 221
19194.95 221
19196.26 215
19197.57 203
19198.87 209
19200.18 202
19201.49 200
19202.80 190
19204.10 202
19205.41 201
19206.72 205
19208.03 212
19209.33 214
19210.64 201
19211.95 196
19213.25 203
19214.56 175
19215.87 194
19217.18 211
19218.49 206
19219.79 215
19221.10 225
19222.41 204
19223.72 216
19225.02 202
19226.33 204
19227.64 216
19228.95 220
19230.26 203
19231.56 173
19232.87 188
19234.18 213
19235.49 203
19236.80 193
19238.11 217
19239.41 214
19240.72 192
19242.03 182
19243.34 213
19244.65 211
19245.96 188
19247.26 184
19248.57 203
19249.88 202
19251.19 223
19252.50 217
19253.81 201
19255.12 196
19256.43 188
19257.74 203
19259.04 212
19260.35 230
19261.66 193
19262.97 196
19264.28 184
19265.59 193
19266.90 194
19268.21 204
19269.52 206
19270.83 195
19272.14 189
19273.45 187
19274.76 189
19276.07 207
19277.38 208
19278.69 204
19279.99 185
19281.30 181
19282.61 203
19283.92 206
19285.23 189
19286.54 195
19287.85 212
19289.16 191
19290.47 203
19291.78 199
19293.09 202
19294.40 196
19295.72 202
19297.03 195
19298.34 204
19299.65 195
19300.96 189
19302.27 194
19303.58 214
19304.89 195
19306.20 212
19307.51 206
19308.82 190
19310.13 197
19311.44 214
19312.75 195
19314.06 203
19315.37 207
19316.69 203
19318.00 187
19319.31 190
19320.62 169
19321.93 179
19323.24 188
19324.55 171
19325.86 201
19327.18 206
19328.49 189
19329.80 179
19331.11 185
19332.42 201
19333.73 194
19335.04 186
19336.36 202
19337.67 193
19338.98 178
19340.29 212
19341.60 201
19342.91 193
19344.23 190
19345.54 192
19346.85 204
19348.16 179
19349.47 194
19350.79 187
19352.10 206
19353.41 183
19354.72 203
19356.04 204
19357.35 189
19358.66 191
19359.97 189
19361.29 215
19362.60 199
19363.91 189
19365.22 186
19366.54 195
19367.85 193
19369.16 205
19370.47 177
19371.79 194
19373.10 194
19374.41 197
19375.73 179
19377.04 185
19378.35 209
19379.67 218
19380.98 189
19382.29 186
19383.60 196
19384.92 203
19386.23 202
19387.54 200
19388.86 193
19390.17 185
19391.49 186
19392.80 198
19394.11 213
19395.43 201
19396.74 192
19398.05 178
19399.37 195
19400.68 216
19402.00 198
19403.31 199
19404.62 199
19405.94 174
19407.25 176
19408.57 195
19409.88 201
19411.19 208
19412.51 198
19413.82 185
19415.14 186
19416.45 194
19417.77 184
19419.08 197
19420.39 189
19421.71 201
19423.02 203
19424.34 193
19425.65 193
19426.97 200
19428.28 186
19429.60 190
19430.91 189
19432.23 195
19433.54 189
19434.86 183
19436.17 194
19437.49 193
19438.80 197
19440.12 205
19441.43 192
19442.75 194
19444.06 175
19445.38 217
19446.69 217
19448.01 188
19449.32 198
19450.64 208
19451.96 190
19453.27 189
19454.59 200
19455.90 212
19457.22 191
19458.53 186
19459.85 176
19461.17 173
19462.48 199
19463.80 198
19465.11 175
19466.43 201
19467.75 176
19469.06 192
19470.38 193
19471.69 178
19473.01 197
19474.33 170
19475.64 182
19476.96 169
19478.28 172
19479.59 194
19480.91 187
19482.23 179
19483.54 194
19484.86 176
19486.18 198
19487.49 183
19488.81 169
19490.13 208
19491.44 181
19492.76 193
19494.08 179
19495.39 190
19496.71 184
19498.03 187
19499.35 190
19500.66 195
19501.98 184
19503.30 194
19504.61 188
19505.93 174
19507.25 195
19508.57 188
19509.88 219
19511.20 202
19512.52 198
19513.84 196
19515.15 179
19516.47 183
19517.79 189
19519.11 206
19520.43 195
19521.74 213
19523.06 192
19524.38 176
19525.70 187
19527.02 195
19528.33 192
19529.65 179
19530.97 187
19532.29 206
19533.61 187
19534.93 199
19536.24 174
19537.56 183
19538.88 183
19540.20 178
19541.52 193
19542.84 189
19544.16 189
19545.47 198
19546.79 202
19548.11 192
19549.43 182
19550.75 195
19552.07 185
19553.39 191
19554.71 187
19556.03 181
19557.34 178
19558.66 193
19559.98 168
19561.30 177
19562.62 192
19563.94 177
19565.26 200
19566.58 195
19567.90 199
19569.22 170
19570.54 179
19571.86 200
19573.18 213
19574.50 181
19575.82 191
19577.14 200
19578.46 186
19579.78 181
19581.10 200
19582.42 182
19583.74 175
19585.06 197
19586.38 196
19587.70 187
19589.02 188
19590.34 195
19591.66 199
19592.98 178
19594.30 197
19595.62 197
19596.94 207
19598.26 177
19599.58 192
19600.90 201
19602.22 202
19603.54 207
19604.86 214
19606.18 208
19607.50 178
19608.82 190
19610.15 208
19611.47 202
19612.79 197
19614.11 206
19615.43 205
19616.75 171
19618.07 195
19619.39 195
19620.71 202
19622.04 172
19623.36 181
19624.68 203
19626.00 209
19627.32 207
19628.64 192
19629.96 191
19631.29 186
19632.61 180
19633.93 185
19635.25 188
19636.57 171
19637.89 192
19639.22 187
19640.54 192
19641.86 189
19643.18 181
19644.50 196
19645.83 191
19647.15 172
19648.47 182
19649.79 206
19651.12 193
19652.44 189
19653.76 192
19655.08 205
19656.40 198
19657.73 200
19659.05 203
19660.37 191
19661.70 180
19663.02 183
19664.34 179
19665.66 190
19666.99 214
19668.31 206
19669.63 202
19670.95 183
19672.28 186
19673.60 198
19674.92 207
19676.25 186
19677.57 199
19678.89 220
19680.22 195
19681.54 195
19682.86 197
19684.19 205
19685.51 209
19686.83 182
19688.16 207
19689.48 206
19690.80 207
19692.13 193
19693.45 197
19694.78 214
19696.10 207
19697.42 182
19698.75 197
19700.07 190
19701.39 170
19702.72 198
19704.04 185
19705.37 198
19706.69 202
19708.02 200
19709.34 171
19710.66 187
19711.99 175
19713.31 190
19714.64 192
19715.96 185
19717.29 204
19718.61 172
19719.93 193
19721.26 170
19722.58 188
19723.91 194
19725.23 177
19726.56 193
19727.88 190
19729.21 195
19730.53 190
19731.86 189
19733.18 187
19734.51 218
19735.83 186
19737.16 166
19738.48 193
19739.81 180
19741.13 176
19742.46 180
19743.78 197
19745.11 187
19746.44 174
19747.76 193
19749.09 186
19750.41 190
19751.74 173
19753.06 163
19754.39 197
19755.72 190
19757.04 196
19758.37 182
19759.69 185
19761.02 188
19762.34 196
19763.67 202
19765.00 192
19766.32 175
19767.65 175
19768.98 188
19770.30 199
19771.63 170
19772.95 180
19774.28 191
19775.61 175
19776.93 194
19778.26 189
19779.59 206
19780.91 201
19782.24 188
19783.57 199
19784.89 206
19786.22 189
19787.55 199
19788.87 186
19790.20 187
19791.53 199
19792.86 203
19794.18 199
19795.51 172
19796.84 182
19798.16 184
19799.49 178
19800.82 163
19802.15 205
19803.47 184
19804.80 195
19806.13 184
19807.46 191
19808.78 192
19810.11 184
19811.44 192
19812.77 183
19814.09 220
19815.42 172
19816.75 190
19818.08 191
19819.41 178
19820.73 178
19822.06 184
19823.39 192
19824.72 198
19826.05 193
19827.37 198
19828.70 183
19830.03 176
19831.36 189
19832.69 180
19834.02 195
19835.34 176
19836.67 162
19838.00 180
19839.33 197
19840.66 199
19841.99 204
19843.32 205
19844.64 191
19845.97 200
19847.30 206
19848.63 204
19849.96 178
19851.29 184
19852.62 210
19853.95 205
19855.28 194
19856.60 194
19857.93 196
19859.26 194
19860.59 180
19861.92 190
19863.25 189
19864.58 205
19865.91 190
19867.24 196
19868.57 194
19869.90 197
19871.23 183
19872.56 196
19873.89 176
19875.22 170
19876.55 184
19877.88 203
19879.21 185
19880.54 165
19881.87 197
19883.20 184
19884.53 198
19885.86 177
19887.19 189
19888.52 177
19889.85 212
19891.18 197
19892.51 183
19893.84 175
19895.17 172
19896.50 186
19897.83 194
19899.16 199
19900.49 201
19901.82 186
19903.15 181
19904.48 198
19905.81 188
19907.15 186
19908.48 198
19909.81 194
19911.14 191
19912.47 186
19913.80 180
19915.13 206
19916.46 198
19917.79 213
19919.13 191
19920.46 209
19921.79 196
19923.12 194
19924.45 195
19925.78 192
19927.11 193
19928.45 185
19929.78 205
19931.11 180
19932.44 182
19933.77 205
19935.10 163
19936.44 200
19937.77 202
19939.10 187
19940.43 187
19941.76 163
19943.10 185
19944.43 189
19945.76 175
19947.09 197
19948.42 192
19949.76 184
19951.09 172
19952.42 212
19953.75 209
19955.09 190
19956.42 187
19957.75 203
19959.08 188
19960.42 181
19961.75 162
19963.08 177
19964.41 199
19965.75 178
19967.08 186
19968.41 202
19969.75 178
19971.08 194
19972.41 198
19973.74 181
19975.08 172
19976.41 171
19977.74 185
19979.08 204
19980.41 182
19981.74 183
19983.08 189
19984.41 214
19985.74 192
19987.08 184
19988.41 198
19989.75 199
19991.08 186
19992.41 197
19993.75 187
19995.08 188
19996.41 209
19997.75 209
19999.08 193
20000.42 192
20001.75 185
20003.08 199
20004.42 178
20005.75 184
20007.09 211
20008.42 187
20009.75 231
20011.09 205
20012.42 195
20013.76 196
20015.09 210
20016.43 185
20017.76 209
20019.10 217
20020.43 203
20021.76 186
20023.10 215
20024.43 202
20025.77 198
20027.10 187
20028.44 174
20029.77 181
20031.11 179
20032.44 208
20033.78 194
20035.11 197
20036.45 177
20037.78 186
20039.12 188
20040.46 214
20041.79 197
20043.13 198
20044.46 181
20045.80 185
20047.13 201
20048.47 205
20049.80 183
20051.14 195
20052.47 194
20053.81 202
20055.15 199
20056.48 175
20057.82 182
20059.15 176
20060.49 201
20061.83 198
20063.16 191
20064.50 158
20065.83 197
20067.17 197
20068.51 184
20069.84 187
20071.18 171
20072.52 190
20073.85 196
20075.19 201
20076.52 200
20077.86 200
20079.20 191
20080.53 187
20081.87 182
20083.21 193
20084.54 187
20085.88 187
20087.22 215
20088.56 207
20089.89 199
20091.23 177
20092.57 172
20093.90 187
20095.24 185
20096.58 216
20097.91 203
20099.25 174
20100.59 184
20101.93 188
20103.26 173
20104.60 188
20105.94 203
20107.28 197
20108.61 203
20109.95 173
20111.29 182
20112.63 172
20113.96 202
20115.30 176
20116.64 184
20117.98 193
20119.32 209
20120.65 180
20121.99 189
20123.33 187
20124.67 178
20126.01 181
