# Supplementary material for: MALDI-TOF MS typing enables the classification of brewing yeasts of the genus Saccharomyces to major beer styles
Source: PLoS One. 2017 Aug 9;12(8):e0181694. doi: 10.1371/journal.pone.0181694 (PMC5549903; doi:10.1371/journal.pone.0181694)
Supplement: S17 File — The directory includes 90 raw files and was zipped to “.zip”; the folder has three strains with 30 spectra per strain; S1 Text explains the raw files with an example and Table 1 represents the yeast strains used within the experiment. (ZIP) [file pone.0181694.s020.zip › 49-51/30813-PIBA124-Lag-Lag-Lag-YPG-18h-E-E_2016-10-04_3_0_C8_1.dat]

1998.43 4014
1998.85 3980
1999.27 3945
1999.69 4014
2000.11 4033
2000.54 3898
2000.96 3817
2001.38 3833
2001.80 3819
2002.23 3848
2002.65 3849
2003.07 3923
2003.49 3884
2003.92 4088
2004.34 3963
2004.76 3940
2005.18 4210
2005.61 4222
2006.03 4191
2006.45 4119
2006.87 4152
2007.30 4197
2007.72 4091
2008.14 4113
2008.57 4101
2008.99 4050
2009.41 3859
2009.84 3818
2010.26 3870
2010.68 3746
2011.11 3705
2011.53 3838
2011.95 3715
2012.38 3819
2012.80 3837
2013.22 3827
2013.65 3866
2014.07 3962
2014.49 3909
2014.92 4068
2015.34 4111
2015.77 4306
2016.19 4416
2016.61 4288
2017.04 4141
2017.46 4328
2017.89 4473
2018.31 4581
2018.73 4543
2019.16 4453
2019.58 4437
2020.01 4353
2020.43 4348
2020.85 4232
2021.28 4056
2021.70 4026
2022.13 3981
2022.55 3954
2022.98 3911
2023.40 3732
2023.83 3803
2024.25 3886
2024.68 3851
2025.10 4011
2025.53 3950
2025.95 3968
2026.38 3999
2026.80 4013
2027.23 4121
2027.65 4098
2028.08 4093
2028.50 4054
2028.93 4033
2029.35 4095
2029.78 4037
2030.20 4110
2030.63 4168
2031.05 4217
2031.48 4241
2031.90 4136
2032.33 4112
2032.75 4262
2033.18 4198
2033.61 4151
2034.03 4000
2034.46 4033
2034.88 4050
2035.31 4017
2035.74 4142
2036.16 4177
2036.59 4083
2037.01 4085
2037.44 4222
2037.87 4237
2038.29 4246
2038.72 4245
2039.14 4024
2039.57 4039
2040.00 4061
2040.42 4102
2040.85 4022
2041.28 3958
2041.70 3965
2042.13 3893
2042.56 3904
2042.98 3904
2043.41 3783
2043.84 3801
2044.26 3755
2044.69 3912
2045.12 3970
2045.54 3865
2045.97 3835
2046.40 3952
2046.82 3861
2047.25 3673
2047.68 3911
2048.11 3996
2048.53 3877
2048.96 3787
2049.39 3777
2049.82 3823
2050.24 3807
2050.67 3765
2051.10 3644
2051.53 3688
2051.95 3678
2052.38 3686
2052.81 3706
2053.24 3653
2053.66 3754
2054.09 3803
2054.52 3909
2054.95 4079
2055.38 4103
2055.80 4189
2056.23 4029
2056.66 3985
2057.09 4047
2057.52 3984
2057.94 3978
2058.37 3870
2058.80 3818
2059.23 3714
2059.66 3715
2060.09 3729
2060.51 3800
2060.94 3816
2061.37 3738
2061.80 3625
2062.23 3572
2062.66 3788
2063.09 3889
2063.52 3952
2063.94 3966
2064.37 4089
2064.80 4079
2065.23 4042
2065.66 3946
2066.09 3903
2066.52 3943
2066.95 4009
2067.38 3889
2067.81 3883
2068.24 3870
2068.66 3789
2069.09 3711
2069.52 3836
2069.95 3865
2070.38 3735
2070.81 3951
2071.24 3938
2071.67 3909
2072.10 3982
2072.53 4060
2072.96 4223
2073.39 4299
2073.82 4189
2074.25 4354
2074.68 4381
2075.11 4339
2075.54 4328
2075.97 4554
2076.40 4403
2076.83 4263
2077.26 4344
2077.69 4344
2078.12 4359
2078.55 4251
2078.98 4323
2079.41 4169
2079.84 4200
2080.27 4064
2080.70 3982
2081.14 3961
2081.57 4009
2082.00 4023
2082.43 3827
2082.86 3906
2083.29 4002
2083.72 4071
2084.15 4181
2084.58 4059
2085.01 4136
2085.44 3945
2085.88 3928
2086.31 3833
2086.74 3792
2087.17 3732
2087.60 3775
2088.03 3753
2088.46 3711
2088.89 3754
2089.33 3729
2089.76 3749
2090.19 3647
2090.62 3736
2091.05 3749
2091.48 3909
2091.92 3941
2092.35 3993
2092.78 3881
2093.21 3912
2093.64 3876
2094.07 3935
2094.51 3941
2094.94 3810
2095.37 3855
2095.80 3738
2096.24 3548
2096.67 3716
2097.10 3765
2097.53 3553
2097.96 3463
2098.40 3526
2098.83 3428
2099.26 3485
2099.69 3600
2100.13 3611
2100.56 3654
2100.99 3698
2101.43 3610
2101.86 3708
2102.29 3739
2102.72 3705
2103.16 3657
2103.59 3714
2104.02 3736
2104.46 3778
2104.89 3821
2105.32 3793
2105.76 3805
2106.19 3913
2106.62 3932
2107.05 3847
2107.49 3919
2107.92 3784
2108.36 3805
2108.79 3770
2109.22 3645
2109.66 3623
2110.09 3675
2110.52 3709
2110.96 3626
2111.39 3618
2111.82 3679
2112.26 3819
2112.69 3589
2113.13 3526
2113.56 3500
2113.99 3418
2114.43 3416
2114.86 3476
2115.30 3332
2115.73 3297
2116.16 3437
2116.60 3371
2117.03 3456
2117.47 3557
2117.90 3644
2118.34 3661
2118.77 3745
2119.21 3807
2119.64 3748
2120.07 3871
2120.51 3943
2120.94 4071
2121.38 4151
2121.81 4055
2122.25 4066
2122.68 4075
2123.12 4036
2123.55 4093
2123.99 4036
2124.42 4044
2124.86 3964
2125.29 3831
2125.73 3818
2126.16 3798
2126.60 3804
2127.04 3766
2127.47 3688
2127.91 3733
2128.34 3739
2128.78 3823
2129.21 3862
2129.65 3811
2130.08 3853
2130.52 3853
2130.96 3892
2131.39 3920
2131.83 3800
2132.26 3758
2132.70 3721
2133.14 3761
2133.57 3844
2134.01 3721
2134.44 3844
2134.88 3744
2135.32 3868
2135.75 3911
2136.19 3926
2136.62 3936
2137.06 3924
2137.50 3936
2137.93 3999
2138.37 3864
2138.81 3809
2139.24 3762
2139.68 3768
2140.12 3663
2140.55 3681
2140.99 3777
2141.43 3654
2141.86 3637
2142.30 3637
2142.74 3677
2143.18 3699
2143.61 3561
2144.05 3547
2144.49 3501
2144.92 3419
2145.36 3537
2145.80 3592
2146.24 3724
2146.67 3938
2147.11 4031
2147.55 4118
2147.99 4184
2148.42 4280
2148.86 4217
2149.30 4257
2149.74 4242
2150.17 4169
2150.61 4069
2151.05 4205
2151.49 4242
2151.92 4035
2152.36 3967
2152.80 3995
2153.24 3843
2153.68 3945
2154.11 3884
2154.55 3934
2154.99 3858
2155.43 3936
2155.87 3890
2156.31 3822
2156.74 3847
2157.18 3841
2157.62 3904
2158.06 3944
2158.50 3932
2158.94 3934
2159.38 3925
2159.81 3825
2160.25 3808
2160.69 3859
2161.13 3717
2161.57 3684
2162.01 3803
2162.45 3784
2162.89 3816
2163.33 3804
2163.76 3875
2164.20 3903
2164.64 3955
2165.08 3871
2165.52 3839
2165.96 3943
2166.40 3862
2166.84 3773
2167.28 3871
2167.72 3842
2168.16 3857
2168.60 3850
2169.04 3844
2169.48 3934
2169.92 3991
2170.36 3826
2170.80 3873
2171.24 3806
2171.68 3726
2172.12 3722
2172.56 3871
2173.00 3840
2173.44 3909
2173.88 3954
2174.32 4033
2174.76 4050
2175.20 4016
2175.64 4094
2176.08 4220
2176.52 4423
2176.96 4369
2177.40 4367
2177.84 4293
2178.28 4152
2178.72 4205
2179.16 4209
2179.60 4046
2180.04 3971
2180.48 3870
2180.92 3879
2181.37 3785
2181.81 3704
2182.25 3614
2182.69 3660
2183.13 3673
2183.57 3752
2184.01 3644
2184.45 3713
2184.89 3798
2185.34 3656
2185.78 3867
2186.22 4025
2186.66 4063
2187.10 4327
2187.54 4168
2187.98 4155
2188.43 4193
2188.87 4068
2189.31 4069
2189.75 4133
2190.19 4031
2190.63 4066
2191.08 3958
2191.52 4029
2191.96 4057
2192.40 4163
2192.84 4309
2193.29 4475
2193.73 4644
2194.17 4651
2194.61 4688
2195.05 4776
2195.50 4671
2195.94 4537
2196.38 4577
2196.82 4502
2197.27 4343
2197.71 4265
2198.15 4332
2198.59 4320
2199.04 4253
2199.48 4126
2199.92 4258
2200.37 4203
2200.81 4213
2201.25 4400
2201.69 4494
2202.14 4457
2202.58 4399
2203.02 4402
2203.47 4321
2203.91 4290
2204.35 4402
2204.80 4300
2205.24 4264
2205.68 4270
2206.13 4335
2206.57 4257
2207.01 4268
2207.46 4253
2207.90 4231
2208.34 4310
2208.79 4184
2209.23 4156
2209.67 4331
2210.12 4270
2210.56 4424
2211.01 4182
2211.45 4157
2211.89 4130
2212.34 4144
2212.78 4014
2213.23 3979
2213.67 4006
2214.11 3860
2214.56 3833
2215.00 3742
2215.45 3832
2215.89 3757
2216.34 3736
2216.78 3598
2217.22 3690
2217.67 3646
2218.11 3660
2218.56 3648
2219.00 3827
2219.45 3967
2219.89 4090
2220.34 4176
2220.78 4228
2221.23 4377
2221.67 4475
2222.12 4431
2222.56 4387
2223.01 4473
2223.45 4626
2223.90 4524
2224.34 4535
2224.79 4491
2225.23 4547
2225.68 4660
2226.12 4690
2226.57 4523
2227.01 4426
2227.46 4400
2227.91 4479
2228.35 4549
2228.80 4454
2229.24 4562
2229.69 4727
2230.13 4822
2230.58 5128
2231.03 5147
2231.47 5263
2231.92 5436
2232.36 5580
2232.81 5541
2233.26 5447
2233.70 5397
2234.15 5413
2234.59 5453
2235.04 5405
2235.49 5317
2235.93 5147
2236.38 5326
2236.83 5222
2237.27 5146
2237.72 5274
2238.17 5019
2238.61 4974
2239.06 4879
2239.51 4798
2239.95 4650
2240.40 4546
2240.85 4327
2241.29 4153
2241.74 4047
2242.19 3869
2242.63 3797
2243.08 3825
2243.53 3636
2243.98 3686
2244.42 3635
2244.87 3701
2245.32 3616
2245.76 3664
2246.21 3740
2246.66 3739
2247.11 3694
2247.55 3698
2248.00 3939
2248.45 3995
2248.90 4135
2249.35 4257
2249.79 4160
2250.24 4235
2250.69 4312
2251.14 4275
2251.58 4291
2252.03 4318
2252.48 4306
2252.93 4200
2253.38 4160
2253.82 4090
2254.27 4120
2254.72 3966
2255.17 3844
2255.62 3710
2256.07 3704
2256.51 3796
2256.96 3729
2257.41 3643
2257.86 3684
2258.31 3729
2258.76 3720
2259.21 3726
2259.65 3808
2260.10 3851
2260.55 3832
2261.00 3946
2261.45 3999
2261.90 3933
2262.35 3894
2262.80 3997
2263.25 3871
2263.69 3783
2264.14 3906
2264.59 3851
2265.04 3852
2265.49 3871
2265.94 3954
2266.39 3923
2266.84 4167
2267.29 4310
2267.74 4435
2268.19 4655
2268.64 4711
2269.09 4794
2269.54 4733
2269.99 4873
2270.44 4829
2270.89 4833
2271.34 4664
2271.79 4583
2272.24 4440
2272.69 4419
2273.14 4422
2273.59 4358
2274.04 4462
2274.49 4512
2274.94 4575
2275.39 4657
2275.84 4552
2276.29 4478
2276.74 4429
2277.19 4367
2277.64 4167
2278.09 4041
2278.54 3936
2278.99 4072
2279.44 3898
2279.89 4035
2280.34 3980
2280.79 3819
2281.25 3809
2281.70 3975
2282.15 3833
2282.60 3758
2283.05 3780
2283.50 3893
2283.95 3838
2284.40 3882
2284.85 3846
2285.31 3881
2285.76 3877
2286.21 3950
2286.66 4005
2287.11 4117
2287.56 4351
2288.01 4496
2288.47 4650
2288.92 4863
2289.37 4923
2289.82 5003
2290.27 5096
2290.72 5236
2291.18 5227
2291.63 5253
2292.08 5216
2292.53 5389
2292.98 5346
2293.44 5365
2293.89 5279
2294.34 5270
2294.79 5072
2295.24 4795
2295.70 4530
2296.15 4471
2296.60 4345
2297.05 4321
2297.51 4244
2297.96 4076
2298.41 3995
2298.86 3823
2299.32 3760
2299.77 3707
2300.22 3724
2300.67 3707
2301.13 3542
2301.58 3615
2302.03 3549
2302.49 3578
2302.94 3466
2303.39 3632
2303.85 3678
2304.30 3579
2304.75 3606
2305.20 3654
2305.66 3801
2306.11 4058
2306.56 4119
2307.02 4315
2307.47 4391
2307.93 4484
2308.38 4643
2308.83 4719
2309.29 4781
2309.74 4710
2310.19 4804
2310.65 4599
2311.10 4502
2311.55 4417
2312.01 4418
2312.46 4233
2312.92 4276
2313.37 4212
2313.82 4166
2314.28 4094
2314.73 4150
2315.19 4161
2315.64 4296
2316.10 4195
2316.55 4271
2317.00 4227
2317.46 4395
2317.91 4501
2318.37 4457
2318.82 4393
2319.28 4301
2319.73 4316
2320.19 4245
2320.64 4147
2321.10 4259
2321.55 4210
2322.01 4271
2322.46 4403
2322.92 4303
2323.37 4459
2323.83 4608
2324.28 4687
2324.74 4703
2325.19 4742
2325.65 4574
2326.10 4436
2326.56 4293
2327.01 4239
2327.47 4139
2327.92 4054
2328.38 4038
2328.83 3998
2329.29 4032
2329.74 4032
2330.20 4031
2330.66 4011
2331.11 3946
2331.57 4099
2332.02 4040
2332.48 3906
2332.94 3824
2333.39 3816
2333.85 3782
2334.30 3831
2334.76 3985
2335.22 3876
2335.67 3946
2336.13 4021
2336.58 4061
2337.04 3926
2337.50 3900
2337.95 3972
2338.41 3929
2338.87 3976
2339.32 3786
2339.78 3870
2340.24 3924
2340.69 4016
2341.15 4009
2341.61 4007
2342.06 4019
2342.52 4146
2342.98 4096
2343.43 4232
2343.89 4254
2344.35 4165
2344.81 4270
2345.26 4315
2345.72 4460
2346.18 4327
2346.63 4248
2347.09 4357
2347.55 4405
2348.01 4431
2348.46 4284
2348.92 4346
2349.38 4249
2349.84 4138
2350.29 4218
2350.75 4180
2351.21 4095
2351.67 4090
2352.13 4034
2352.58 3755
2353.04 3814
2353.50 3876
2353.96 3841
2354.41 3868
2354.87 3823
2355.33 3833
2355.79 3816
2356.25 3879
2356.71 3912
2357.16 4051
2357.62 4123
2358.08 4165
2358.54 4327
2359.00 4447
2359.46 4427
2359.91 4572
2360.37 4561
2360.83 4737
2361.29 4750
2361.75 4549
2362.21 4555
2362.67 4667
2363.13 4712
2363.58 4529
2364.04 4767
2364.50 4947
2364.96 4911
2365.42 4826
2365.88 4794
2366.34 4745
2366.80 4808
2367.26 4691
2367.72 4423
2368.18 4342
2368.64 4282
2369.10 4089
2369.55 4070
2370.01 4006
2370.47 3669
2370.93 3615
2371.39 3716
2371.85 3623
2372.31 3674
2372.77 3734
2373.23 3644
2373.69 3687
2374.15 3717
2374.61 3768
2375.07 3767
2375.53 3697
2375.99 3649
2376.45 3587
2376.91 3710
2377.37 3755
2377.83 3737
2378.29 3768
2378.75 3692
2379.21 3680
2379.68 3591
2380.14 3545
2380.60 3720
2381.06 3713
2381.52 3756
2381.98 3775
2382.44 3909
2382.90 3828
2383.36 3933
2383.82 3856
2384.28 3894
2384.74 4021
2385.20 3969
2385.67 3964
2386.13 3965
2386.59 3915
2387.05 3863
2387.51 3897
2387.97 3937
2388.43 4042
2388.89 3918
2389.36 4037
2389.82 4021
2390.28 4012
2390.74 4047
2391.20 4021
2391.66 3989
2392.13 3940
2392.59 3925
2393.05 3935
2393.51 3873
2393.97 3671
2394.43 3678
2394.90 3868
2395.36 3873
2395.82 3775
2396.28 3844
2396.74 4099
2397.21 4021
2397.67 3814
2398.13 3848
2398.59 3909
2399.06 3724
2399.52 3662
2399.98 3673
2400.44 3663
2400.91 3637
2401.37 3535
2401.83 3474
2402.29 3406
2402.76 3518
2403.22 3596
2403.68 3680
2404.14 3715
2404.61 3686
2405.07 3828
2405.53 3823
2406.00 3949
2406.46 3794
2406.92 3866
2407.39 3800
2407.85 3810
2408.31 3749
2408.78 3729
2409.24 3576
2409.70 3623
2410.17 3617
2410.63 3584
2411.09 3491
2411.56 3460
2412.02 3496
2412.48 3463
2412.95 3569
2413.41 3558
2413.87 3558
2414.34 3820
2414.80 3885
2415.27 4010
2415.73 4103
2416.19 4270
2416.66 4367
2417.12 4363
2417.59 4528
2418.05 4710
2418.51 4520
2418.98 4260
2419.44 4358
2419.91 4353
2420.37 4344
2420.84 4301
2421.30 4241
2421.77 4301
2422.23 4143
2422.69 4230
2423.16 4180
2423.62 4122
2424.09 4150
2424.55 4070
2425.02 3906
2425.48 3947
2425.95 3872
2426.41 3705
2426.88 3586
2427.34 3483
2427.81 3508
2428.27 3476
2428.74 3509
2429.20 3615
2429.67 3627
2430.13 3591
2430.60 3577
2431.07 3510
2431.53 3591
2432.00 3614
2432.46 3598
2432.93 3737
2433.39 3668
2433.86 3667
2434.32 3795
2434.79 3799
2435.26 3979
2435.72 4111
2436.19 3997
2436.65 4176
2437.12 4372
2437.59 4536
2438.05 4724
2438.52 4539
2438.98 4572
2439.45 4832
2439.92 4571
2440.38 4590
2440.85 4424
2441.32 4298
2441.78 4328
2442.25 4134
2442.72 4120
2443.18 3931
2443.65 4002
2444.12 3937
2444.58 3796
2445.05 3849
2445.52 3801
2445.98 3895
2446.45 3931
2446.92 3745
2447.38 3770
2447.85 3672
2448.32 3730
2448.78 3789
2449.25 3629
2449.72 3492
2450.19 3474
2450.65 3517
2451.12 3582
2451.59 3598
2452.06 3564
2452.52 3578
2452.99 3394
2453.46 3429
2453.93 3422
2454.39 3539
2454.86 3680
2455.33 3557
2455.80 3501
2456.26 3453
2456.73 3431
2457.20 3502
2457.67 3595
2458.14 3739
2458.60 3607
2459.07 3559
2459.54 3493
2460.01 3500
2460.48 3495
2460.95 3510
2461.41 3531
2461.88 3485
2462.35 3548
2462.82 3553
2463.29 3657
2463.76 3663
2464.22 3635
2464.69 3735
2465.16 3731
2465.63 3662
2466.10 3629
2466.57 3834
2467.04 3760
2467.51 3625
2467.97 3590
2468.44 3623
2468.91 3778
2469.38 3765
2469.85 3708
2470.32 3651
2470.79 3551
2471.26 3499
2471.73 3515
2472.20 3397
2472.67 3381
2473.14 3375
2473.61 3399
2474.07 3480
2474.54 3415
2475.01 3481
2475.48 3547
2475.95 3542
2476.42 3611
2476.89 3632
2477.36 3624
2477.83 3795
2478.30 3867
2478.77 3928
2479.24 4055
2479.71 3882
2480.18 3840
2480.65 3897
2481.12 3738
2481.59 3741
2482.06 3583
2482.53 3550
2483.00 3493
2483.47 3526
2483.95 3627
2484.42 3525
2484.89 3673
2485.36 3746
2485.83 3769
2486.30 3907
2486.77 3803
2487.24 3828
2487.71 3837
2488.18 3734
2488.65 3686
2489.12 3587
2489.59 3526
2490.07 3561
2490.54 3550
2491.01 3522
2491.48 3391
2491.95 3607
2492.42 3700
2492.89 3768
2493.36 3835
2493.84 3907
2494.31 3768
2494.78 3761
2495.25 3736
2495.72 3584
2496.19 3598
2496.66 3444
2497.14 3439
2497.61 3247
2498.08 3286
2498.55 3331
2499.02 3206
2499.50 3295
2499.97 3305
2500.44 3276
2500.91 3302
2501.38 3336
2501.86 3431
2502.33 3500
2502.80 3402
2503.27 3286
2503.74 3402
2504.22 3482
2504.69 3497
2505.16 3609
2505.63 3566
2506.11 3495
2506.58 3645
2507.05 3626
2507.52 3769
2508.00 3807
2508.47 3950
2508.94 3769
2509.42 3739
2509.89 3789
2510.36 3784
2510.83 3910
2511.31 3830
2511.78 3755
2512.25 3742
2512.73 3788
2513.20 3765
2513.67 3695
2514.15 3640
2514.62 3689
2515.09 3456
2515.57 3578
2516.04 3539
2516.51 3526
2516.99 3564
2517.46 3769
2517.94 3842
2518.41 3923
2518.88 3840
2519.36 3903
2519.83 3876
2520.30 3712
2520.78 3752
2521.25 3652
2521.73 3522
2522.20 3581
2522.67 3490
2523.15 3483
2523.62 3498
2524.10 3444
2524.57 3362
2525.05 3459
2525.52 3619
2525.99 3535
2526.47 3524
2526.94 3656
2527.42 3552
2527.89 3516
2528.37 3551
2528.84 3661
2529.32 3567
2529.79 3694
2530.27 3581
2530.74 3708
2531.22 3715
2531.69 3688
2532.17 3679
2532.64 3786
2533.12 3763
2533.59 3563
2534.07 3580
2534.54 3684
2535.02 3565
2535.49 3569
2535.97 3554
2536.44 3628
2536.92 3505
2537.39 3538
2537.87 3575
2538.34 3676
2538.82 3614
2539.30 3725
2539.77 3507
2540.25 3510
2540.72 3517
2541.20 3522
2541.68 3562
2542.15 3492
2542.63 3523
2543.10 3576
2543.58 3577
2544.06 3666
2544.53 3646
2545.01 3879
2545.48 3835
2545.96 4029
2546.44 4224
2546.91 4216
2547.39 4289
2547.87 4191
2548.34 4258
2548.82 4210
2549.30 4042
2549.77 4123
2550.25 4017
2550.73 3988
2551.20 4161
2551.68 4033
2552.16 4136
2552.63 4077
2553.11 4096
2553.59 3929
2554.06 4072
2554.54 3975
2555.02 3885
2555.50 3901
2555.97 3791
2556.45 3752
2556.93 3647
2557.40 3667
2557.88 3513
2558.36 3439
2558.84 3526
2559.31 3487
2559.79 3495
2560.27 3458
2560.75 3483
2561.23 3354
2561.70 3300
2562.18 3302
2562.66 3466
2563.14 3466
2563.61 3411
2564.09 3360
2564.57 3395
2565.05 3327
2565.53 3513
2566.00 3452
2566.48 3351
2566.96 3453
2567.44 3417
2567.92 3233
2568.40 3380
2568.87 3346
2569.35 3333
2569.83 3367
2570.31 3392
2570.79 3408
2571.27 3310
2571.75 3453
2572.22 3473
2572.70 3356
2573.18 3315
2573.66 3342
2574.14 3449
2574.62 3476
2575.10 3351
2575.58 3425
2576.06 3506
2576.54 3480
2577.01 3531
2577.49 3435
2577.97 3339
2578.45 3457
2578.93 3448
2579.41 3398
2579.89 3439
2580.37 3405
2580.85 3385
2581.33 3250
2581.81 3302
2582.29 3322
2582.77 3300
2583.25 3308
2583.73 3244
2584.21 3344
2584.69 3300
2585.17 3248
2585.65 3256
2586.13 3266
2586.61 3119
2587.09 3223
2587.57 3384
2588.05 3413
2588.53 3297
2589.01 3366
2589.49 3436
2589.97 3480
2590.45 3379
2590.93 3364
2591.41 3390
2591.89 3281
2592.37 3407
2592.85 3373
2593.33 3354
2593.81 3410
2594.30 3325
2594.78 3227
2595.26 3155
2595.74 3085
2596.22 3218
2596.70 3181
2597.18 3195
2597.66 3215
2598.14 3289
2598.62 3205
2599.11 3170
2599.59 3241
2600.07 3420
2600.55 3574
2601.03 3620
2601.51 3594
2601.99 3663
2602.48 3606
2602.96 3700
2603.44 3686
2603.92 3667
2604.40 3595
2604.88 3423
2605.37 3451
2605.85 3533
2606.33 3570
2606.81 3512
2607.29 3467
2607.78 3513
2608.26 3574
2608.74 3528
2609.22 3511
2609.70 3683
2610.19 3612
2610.67 3584
2611.15 3545
2611.63 3517
2612.12 3457
2612.60 3359
2613.08 3325
2613.56 3298
2614.05 3326
2614.53 3398
2615.01 3285
2615.49 3192
2615.98 3179
2616.46 3326
2616.94 3390
2617.43 3297
2617.91 3363
2618.39 3439
2618.87 3480
2619.36 3426
2619.84 3525
2620.32 3438
2620.81 3539
2621.29 3551
2621.77 3453
2622.26 3362
2622.74 3423
2623.22 3464
2623.71 3346
2624.19 3481
2624.67 3414
2625.16 3404
2625.64 3403
2626.13 3312
2626.61 3411
2627.09 3348
2627.58 3315
2628.06 3305
2628.55 3176
2629.03 3307
2629.51 3323
2630.00 3196
2630.48 3222
2630.97 3216
2631.45 3290
2631.93 3296
2632.42 3304
2632.90 3268
2633.39 3146
2633.87 3114
2634.36 3225
2634.84 3126
2635.33 3231
2635.81 3219
2636.29 3116
2636.78 3122
2637.26 3309
2637.75 3266
2638.23 3242
2638.72 3242
2639.20 3412
2639.69 3398
2640.17 3415
2640.66 3460
2641.14 3422
2641.63 3425
2642.11 3432
2642.60 3313
2643.08 3336
2643.57 3328
2644.05 3300
2644.54 3333
2645.03 3211
2645.51 3351
2646.00 3239
2646.48 3273
2646.97 3272
2647.45 3235
2647.94 3315
2648.43 3208
2648.91 3308
2649.40 3503
2649.88 3459
2650.37 3426
2650.85 3232
2651.34 3291
2651.83 3325
2652.31 3402
2652.80 3264
2653.29 3364
2653.77 3357
2654.26 3452
2654.74 3467
2655.23 3435
2655.72 3400
2656.20 3429
2656.69 3427
2657.18 3430
2657.66 3387
2658.15 3277
2658.64 3271
2659.12 3199
2659.61 3213
2660.10 3280
2660.58 3376
2661.07 3175
2661.56 3186
2662.05 3249
2662.53 3213
2663.02 3168
2663.51 3262
2663.99 3318
2664.48 3327
2664.97 3368
2665.46 3557
2665.94 3480
2666.43 3460
2666.92 3497
2667.41 3527
2667.89 3640
2668.38 3629
2668.87 3267
2669.36 3278
2669.84 3367
2670.33 3479
2670.82 3537
2671.31 3477
2671.80 3564
2672.28 3700
2672.77 3859
2673.26 3924
2673.75 3984
2674.24 4086
2674.72 4150
2675.21 4059
2675.70 4051
2676.19 3959
2676.68 3763
2677.17 3659
2677.65 3675
2678.14 3636
2678.63 3572
2679.12 3590
2679.61 3528
2680.10 3497
2680.59 3423
2681.07 3512
2681.56 3585
2682.05 3503
2682.54 3478
2683.03 3563
2683.52 3404
2684.01 3265
2684.50 3250
2684.99 3209
2685.47 3186
2685.96 3018
2686.45 3025
2686.94 3145
2687.43 3233
2687.92 3327
2688.41 3198
2688.90 3283
2689.39 3311
2689.88 3356
2690.37 3381
2690.86 3398
2691.35 3460
2691.84 3504
2692.33 3678
2692.82 3635
2693.31 3696
2693.80 3718
2694.29 3741
2694.78 3607
2695.27 3665
2695.76 3646
2696.25 3625
2696.74 3602
2697.23 3614
2697.72 3604
2698.21 3661
2698.70 3709
2699.19 3719
2699.68 3697
2700.17 3856
2700.66 3905
2701.15 3700
2701.64 3680
2702.13 3759
2702.62 3696
2703.11 3588
2703.61 3609
2704.10 3511
2704.59 3543
2705.08 3587
2705.57 3464
2706.06 3486
2706.55 3450
2707.04 3349
2707.53 3335
2708.02 3394
2708.52 3336
2709.01 3194
2709.50 3237
2709.99 3229
2710.48 3108
2710.97 3150
2711.46 3170
2711.96 3239
2712.45 3175
2712.94 3164
2713.43 3228
2713.92 3206
2714.41 3181
2714.91 3286
2715.40 3181
2715.89 3074
2716.38 3187
2716.87 3189
2717.37 3153
2717.86 3182
2718.35 3109
2718.84 3157
2719.33 3184
2719.83 3262
2720.32 3326
2720.81 3359
2721.30 3553
2721.80 3660
2722.29 3744
2722.78 3446
2723.27 3352
2723.77 3338
2724.26 3152
2724.75 3275
2725.24 3194
2725.74 3252
2726.23 3193
2726.72 3185
2727.22 3389
2727.71 3259
2728.20 3389
2728.70 3431
2729.19 3441
2729.68 3533
2730.18 3607
2730.67 3421
2731.16 3524
2731.65 3667
2732.15 3718
2732.64 3760
2733.14 3794
2733.63 3845
2734.12 3777
2734.62 3990
2735.11 3896
2735.60 3823
2736.10 3770
2736.59 3809
2737.08 3759
2737.58 3576
2738.07 3483
2738.57 3401
2739.06 3519
2739.55 3512
2740.05 3343
2740.54 3447
2741.04 3253
2741.53 3202
2742.03 3247
2742.52 3078
2743.01 3094
2743.51 2984
2744.00 3040
2744.50 3046
2744.99 3072
2745.49 3094
2745.98 3161
2746.48 3158
2746.97 3254
2747.47 3209
2747.96 3086
2748.46 3073
2748.95 3131
2749.45 3086
2749.94 3035
2750.44 3037
2750.93 3045
2751.43 3031
2751.92 3058
2752.42 3113
2752.91 3219
2753.41 3175
2753.90 3199
2754.40 3240
2754.89 3207
2755.39 3190
2755.88 3253
2756.38 3403
2756.87 3500
2757.37 3352
2757.87 3412
2758.36 3351
2758.86 3360
2759.35 3396
2759.85 3244
2760.35 3348
2760.84 3394
2761.34 3334
2761.83 3285
2762.33 3113
2762.83 3181
2763.32 3293
2763.82 3229
2764.31 3177
2764.81 3182
2765.31 3149
2765.80 3132
2766.30 3172
2766.80 3219
2767.29 3156
2767.79 3242
2768.29 3191
2768.78 3316
2769.28 3253
2769.78 3243
2770.27 3204
2770.77 3379
2771.27 3222
2771.76 3292
2772.26 3365
2772.76 3358
2773.26 3269
2773.75 3258
2774.25 3327
2774.75 3206
2775.24 3199
2775.74 3204
2776.24 3323
2776.74 3320
2777.23 3281
2777.73 3418
2778.23 3296
2778.73 3167
2779.22 3247
2779.72 3203
2780.22 3221
2780.72 3212
2781.21 3131
2781.71 3136
2782.21 3233
2782.71 3296
2783.21 3196
2783.70 3322
2784.20 3385
2784.70 3242
2785.20 3326
2785.70 3241
2786.20 3233
2786.69 3310
2787.19 3372
2787.69 3361
2788.19 3393
2788.69 3418
2789.19 3380
2789.68 3209
2790.18 3224
2790.68 3188
2791.18 3076
2791.68 3165
2792.18 3287
2792.68 3426
2793.18 3554
2793.67 3529
2794.17 3528
2794.67 3686
2795.17 3673
2795.67 3755
2796.17 3805
2796.67 3863
2797.17 3913
2797.67 3708
2798.17 3605
2798.67 3639
2799.17 3704
2799.66 3694
2800.16 3527
2800.66 3505
2801.16 3470
2801.66 3396
2802.16 3345
2802.66 3335
2803.16 3367
2803.66 3331
2804.16 3332
2804.66 3391
2805.16 3348
2805.66 3488
2806.16 3562
2806.66 3592
2807.16 3637
2807.66 3801
2808.16 3755
2808.66 3809
2809.16 3839
2809.66 3769
2810.16 3891
2810.66 4050
2811.16 3890
2811.66 3922
2812.17 3942
2812.67 3846
2813.17 3817
2813.67 3780
2814.17 3872
2814.67 3843
2815.17 3888
2815.67 3967
2816.17 3793
2816.67 3831
2817.17 3784
2817.67 3801
2818.18 3898
2818.68 3825
2819.18 3888
2819.68 3962
2820.18 3710
2820.68 3604
2821.18 3533
2821.68 3434
2822.19 3568
2822.69 3524
2823.19 3340
2823.69 3282
2824.19 3212
2824.69 3188
2825.20 3121
2825.70 3119
2826.20 3109
2826.70 3117
2827.20 3044
2827.70 3120
2828.21 3031
2828.71 3047
2829.21 3035
2829.71 2959
2830.22 3063
2830.72 3237
2831.22 3067
2831.72 3003
2832.22 3163
2832.73 3118
2833.23 3110
2833.73 3243
2834.23 3149
2834.74 3225
2835.24 3244
2835.74 3167
2836.24 3278
2836.75 3245
2837.25 3274
2837.75 3276
2838.26 3263
2838.76 3325
2839.26 3216
2839.76 3083
2840.27 3165
2840.77 3224
2841.27 3079
2841.78 3092
2842.28 3196
2842.78 3130
2843.29 3099
2843.79 3319
2844.29 3290
2844.80 3210
2845.30 3162
2845.80 3263
2846.31 3250
2846.81 3168
2847.32 3252
2847.82 3269
2848.32 3220
2848.83 3177
2849.33 3200
2849.83 3237
2850.34 3094
2850.84 3120
2851.35 3140
2851.85 3228
2852.35 3110
2852.86 3100
2853.36 3009
2853.87 2992
2854.37 3153
2854.88 3272
2855.38 3298
2855.88 3361
2856.39 3223
2856.89 3375
2857.40 3433
2857.90 3425
2858.41 3374
2858.91 3432
2859.42 3622
2859.92 3559
2860.43 3533
2860.93 3680
2861.44 3568
2861.94 3641
2862.45 3607
2862.95 3527
2863.46 3682
2863.96 3629
2864.47 3499
2864.97 3498
2865.48 3387
2865.98 3391
2866.49 3424
2866.99 3518
2867.50 3475
2868.00 3416
2868.51 3310
2869.02 3394
2869.52 3532
2870.03 3510
2870.53 3520
2871.04 3527
2871.54 3503
2872.05 3540
2872.56 3505
2873.06 3385
2873.57 3610
2874.07 3533
2874.58 3316
2875.09 3273
2875.59 3202
2876.10 3185
2876.61 3195
2877.11 3210
2877.62 3229
2878.12 3232
2878.63 3187
2879.14 3222
2879.64 3197
2880.15 3201
2880.66 3320
2881.16 3464
2881.67 3409
2882.18 3340
2882.68 3407
2883.19 3539
2883.70 3643
2884.20 3643
2884.71 3726
2885.22 3764
2885.73 4026
2886.23 4028
2886.74 4071
2887.25 4068
2887.75 3970
2888.26 3971
2888.77 3867
2889.28 3767
2889.78 3821
2890.29 3856
2890.80 3731
2891.31 3718
2891.81 3749
2892.32 3806
2892.83 3922
2893.34 3762
2893.84 3849
2894.35 3997
2894.86 3909
2895.37 3891
2895.88 3914
2896.38 3841
2896.89 3789
2897.40 3743
2897.91 3759
2898.42 3822
2898.92 3650
2899.43 3697
2899.94 3690
2900.45 3703
2900.96 3653
2901.47 3554
2901.98 3575
2902.48 3652
2902.99 3578
2903.50 3648
2904.01 3660
2904.52 3667
2905.03 3763
2905.54 3762
2906.04 3616
2906.55 3692
2907.06 3486
2907.57 3502
2908.08 3381
2908.59 3391
2909.10 3450
2909.61 3262
2910.12 3362
2910.63 3197
2911.14 3171
2911.64 3184
2912.15 3173
2912.66 3289
2913.17 3267
2913.68 3185
2914.19 3283
2914.70 3298
2915.21 3240
2915.72 3175
2916.23 3210
2916.74 3418
2917.25 3546
2917.76 3360
2918.27 3434
2918.78 3598
2919.29 3484
2919.80 3679
2920.31 3713
2920.82 3658
2921.33 3756
2921.84 3829
2922.35 3837
2922.86 3937
2923.37 4019
2923.88 4037
2924.39 4090
2924.90 3970
2925.41 3947
2925.92 3769
2926.44 3738
2926.95 3671
2927.46 3391
2927.97 3413
2928.48 3318
2928.99 3180
2929.50 3199
2930.01 3228
2930.52 3209
2931.03 3168
2931.54 3094
2932.05 3079
2932.57 3082
2933.08 3147
2933.59 3135
2934.10 3232
2934.61 3281
2935.12 3135
2935.63 3182
2936.15 3315
2936.66 3353
2937.17 3358
2937.68 3543
2938.19 3697
2938.70 3925
2939.22 3895
2939.73 3929
2940.24 4007
2940.75 4067
2941.26 4115
2941.77 4041
2942.29 4055
2942.80 4127
2943.31 4185
2943.82 4251
2944.34 4260
2944.85 4231
2945.36 4234
2945.87 4209
2946.38 3987
2946.90 3829
2947.41 3841
2947.92 3753
2948.43 3660
2948.95 3574
2949.46 3441
2949.97 3288
2950.48 3320
2951.00 3329
2951.51 3311
2952.02 3202
2952.54 3257
2953.05 3081
2953.56 3029
2954.08 2987
2954.59 3128
2955.10 3138
2955.61 3034
2956.13 3087
2956.64 3067
2957.15 3041
2957.67 3074
2958.18 3014
2958.69 3092
2959.21 3174
2959.72 3176
2960.23 3173
2960.75 3180
2961.26 3248
2961.78 3319
2962.29 3257
2962.80 3389
2963.32 3295
2963.83 3231
2964.35 3376
2964.86 3267
2965.37 3190
2965.89 3279
2966.40 3276
2966.92 3324
2967.43 3393
2967.94 3266
2968.46 3329
2968.97 3272
2969.49 3206
2970.00 3205
2970.52 3229
2971.03 3131
2971.54 3141
2972.06 3088
2972.57 3189
2973.09 3296
2973.60 3164
2974.12 3195
2974.63 3242
2975.15 3293
2975.66 3275
2976.18 3344
2976.69 3501
2977.21 3479
2977.72 3536
2978.24 3630
2978.75 3685
2979.27 3596
2979.78 3622
2980.30 3736
2980.81 3669
2981.33 3651
2981.84 3843
2982.36 3809
2982.88 3719
2983.39 3870
2983.91 3822
2984.42 3758
2984.94 3832
2985.45 3808
2985.97 3814
2986.49 3821
2987.00 3886
2987.52 3793
2988.03 3778
2988.55 3747
2989.07 3668
2989.58 3628
2990.10 3624
2990.61 3705
2991.13 3732
2991.65 3713
2992.16 3718
2992.68 3578
2993.20 3751
2993.71 3729
2994.23 4001
2994.75 4308
2995.26 4449
2995.78 4679
2996.30 5109
2996.81 5120
2997.33 5215
2997.85 5337
2998.36 5302
2998.88 5098
2999.40 5167
2999.91 4926
3000.43 4945
3000.95 5168
3001.46 5321
3001.98 5773
3002.50 6588
3003.02 7533
3003.53 8499
3004.05 8866
3004.57 9467
3005.09 9486
3005.60 9216
3006.12 8969
3006.64 8079
3007.16 7325
3007.67 6703
3008.19 5937
3008.71 5346
3009.23 4772
3009.74 4606
3010.26 4424
3010.78 4154
3011.30 4007
3011.82 3881
3012.33 3820
3012.85 3767
3013.37 3831
3013.89 3928
3014.41 3818
3014.93 3912
3015.44 3908
3015.96 3913
3016.48 3791
3017.00 3896
3017.52 3935
3018.04 3863
3018.55 3863
3019.07 3798
3019.59 3863
3020.11 3831
3020.63 3839
3021.15 3877
3021.67 4034
3022.19 4070
3022.71 4183
3023.22 4310
3023.74 4367
3024.26 4391
3024.78 4356
3025.30 4249
3025.82 4112
3026.34 4049
3026.86 3928
3027.38 3762
3027.90 3501
3028.42 3514
3028.94 3573
3029.46 3519
3029.98 3510
3030.49 3576
3031.01 3458
3031.53 3483
3032.05 3381
3032.57 3467
3033.09 3347
3033.61 3548
3034.13 3653
3034.65 3703
3035.17 3842
3035.69 3874
3036.21 3699
3036.73 3604
3037.25 3634
3037.77 3512
3038.29 3464
3038.81 3549
3039.34 3454
3039.86 3519
3040.38 3401
3040.90 3388
3041.42 3321
3041.94 3231
3042.46 3193
3042.98 3269
3043.50 3396
3044.02 3322
3044.54 3445
3045.06 3434
3045.58 3399
3046.10 3320
3046.63 3217
3047.15 3325
3047.67 3330
3048.19 3254
3048.71 3274
3049.23 3190
3049.75 3174
3050.27 3218
3050.79 3216
3051.32 3268
3051.84 3289
3052.36 3209
3052.88 3187
3053.40 3264
3053.92 3182
3054.45 3150
3054.97 3175
3055.49 3205
3056.01 3149
3056.53 3170
3057.05 3285
3057.58 3253
3058.10 3165
3058.62 3280
3059.14 3174
3059.66 3333
3060.19 3435
3060.71 3503
3061.23 3329
3061.75 3424
3062.28 3566
3062.80 3524
3063.32 3615
3063.84 3631
3064.37 3752
3064.89 3705
3065.41 3871
3065.93 3917
3066.46 3952
3066.98 3894
3067.50 3966
3068.02 3878
3068.55 3895
3069.07 3818
3069.59 3767
3070.12 3887
3070.64 3740
3071.16 3687
3071.69 3679
3072.21 3843
3072.73 3792
3073.26 3734
3073.78 3790
3074.30 4029
3074.83 4005
3075.35 4141
3075.87 4306
3076.40 4599
3076.92 4878
3077.44 4901
3077.97 5198
3078.49 5262
3079.01 5180
3079.54 5248
3080.06 5273
3080.59 5115
3081.11 5132
3081.63 5006
3082.16 4820
3082.68 4666
3083.21 4517
3083.73 4415
3084.25 4266
3084.78 4256
3085.30 4223
3085.83 4264
3086.35 4454
3086.88 4782
3087.40 5480
3087.93 6003
3088.45 6726
3088.97 7411
3089.50 7764
3090.02 8029
3090.55 7979
3091.07 7554
3091.60 6889
3092.12 6248
3092.65 5895
3093.17 5435
3093.70 5275
3094.22 5076
3094.75 5094
3095.27 5196
3095.80 5246
3096.32 5362
3096.85 5422
3097.37 5455
3097.90 5393
3098.43 5521
3098.95 5499
3099.48 5704
3100.00 6276
3100.53 7050
3101.05 7859
3101.58 8848
3102.10 9870
3102.63 10167
3103.16 10638
3103.68 10167
3104.21 9701
3104.73 8457
3105.26 7786
3105.79 6843
3106.31 5886
3106.84 5493
3107.36 5164
3107.89 4973
3108.42 4720
3108.94 4465
3109.47 4468
3110.00 4625
3110.52 4603
3111.05 4537
3111.57 4374
3112.10 4130
3112.63 4074
3113.15 4143
3113.68 3979
3114.21 3860
3114.74 3798
3115.26 3780
3115.79 3765
3116.32 3686
3116.84 3667
3117.37 3726
3117.90 3798
3118.42 3795
3118.95 3877
3119.48 4061
3120.01 4150
3120.53 4313
3121.06 4186
3121.59 4265
3122.11 4224
3122.64 4115
3123.17 4136
3123.70 4063
3124.22 3935
3124.75 3880
3125.28 3970
3125.81 3969
3126.34 3884
3126.86 3892
3127.39 3870
3127.92 3613
3128.45 3604
3128.98 3457
3129.50 3481
3130.03 3435
3130.56 3444
3131.09 3410
3131.62 3468
3132.14 3574
3132.67 3407
3133.20 3375
3133.73 3435
3134.26 3558
3134.79 3681
3135.31 3560
3135.84 3601
3136.37 3583
3136.90 3487
3137.43 3426
3137.96 3458
3138.49 3321
3139.02 3271
3139.54 3349
3140.07 3317
3140.60 3295
3141.13 3292
3141.66 3216
3142.19 3144
3142.72 3142
3143.25 3150
3143.78 3267
3144.31 3368
3144.84 3339
3145.37 3453
3145.89 3453
3146.42 3605
3146.95 3675
3147.48 3686
3148.01 3842
3148.54 3866
3149.07 3818
3149.60 3786
3150.13 3742
3150.66 3758
3151.19 3742
3151.72 3749
3152.25 3659
3152.78 3719
3153.31 3680
3153.84 3642
3154.37 3613
3154.90 3560
3155.43 3643
3155.96 3804
3156.49 3843
3157.02 3744
3157.55 3873
3158.08 3734
3158.61 3692
3159.14 3724
3159.68 3640
3160.21 3576
3160.74 3624
3161.27 3645
3161.80 3453
3162.33 3485
3162.86 3436
3163.39 3454
3163.92 3383
3164.45 3362
3164.98 3320
3165.51 3301
3166.05 3287
3166.58 3209
3167.11 3145
3167.64 3149
3168.17 3055
3168.70 3125
3169.23 3067
3169.76 3083
3170.30 3071
3170.83 3109
3171.36 3183
3171.89 3173
3172.42 3237
3172.95 3317
3173.49 3264
3174.02 3247
3174.55 3304
3175.08 3304
3175.61 3320
3176.15 3134
3176.68 3329
3177.21 3188
3177.74 3061
3178.27 3116
3178.81 3193
3179.34 3136
3179.87 3170
3180.40 3055
3180.93 3127
3181.47 3101
3182.00 2918
3182.53 2917
3183.06 3060
3183.60 2988
3184.13 2964
3184.66 3028
3185.20 2920
3185.73 2978
3186.26 2971
3186.79 2963
3187.33 2950
3187.86 2973
3188.39 3055
3188.93 2997
3189.46 2872
3189.99 2953
3190.52 3007
3191.06 2999
3191.59 3008
3192.12 3023
3192.66 2848
3193.19 2926
3193.72 2878
3194.26 2973
3194.79 2899
3195.33 2959
3195.86 3026
3196.39 3018
3196.93 3009
3197.46 3018
3197.99 3199
3198.53 3050
3199.06 3034
3199.60 3191
3200.13 3214
3200.66 3215
3201.20 3170
3201.73 3136
3202.27 3164
3202.80 3087
3203.33 3175
3203.87 3137
3204.40 3071
3204.94 3258
3205.47 3333
3206.01 3489
3206.54 3664
3207.07 3604
3207.61 3687
3208.14 3821
3208.68 4006
3209.21 4059
3209.75 3911
3210.28 3923
3210.82 3908
3211.35 3905
3211.89 3672
3212.42 3645
3212.96 3579
3213.49 3431
3214.03 3352
3214.56 3313
3215.10 3201
3215.63 3136
3216.17 3013
3216.70 2994
3217.24 2962
3217.78 3016
3218.31 2977
3218.85 3018
3219.38 3048
3219.92 2984
3220.45 3041
3220.99 3158
3221.52 3277
3222.06 3382
3222.60 3566
3223.13 3727
3223.67 3936
3224.20 3972
3224.74 3982
3225.28 3956
3225.81 4004
3226.35 3824
3226.88 3650
3227.42 3541
3227.96 3543
3228.49 3476
3229.03 3392
3229.57 3292
3230.10 3285
3230.64 3306
3231.18 3222
3231.71 3212
3232.25 3298
3232.79 3499
3233.32 3554
3233.86 3635
3234.40 3688
3234.93 3771
3235.47 3908
3236.01 3820
3236.54 3845
3237.08 3923
3237.62 4015
3238.15 3848
3238.69 3776
3239.23 3760
3239.77 3654
3240.30 3574
3240.84 3472
3241.38 3449
3241.92 3396
3242.45 3378
3242.99 3434
3243.53 3250
3244.07 3348
3244.60 3272
3245.14 3377
3245.68 3414
3246.22 3436
3246.75 3356
3247.29 3545
3247.83 3572
3248.37 3564
3248.91 3669
3249.44 3921
3249.98 4357
3250.52 4984
3251.06 5667
3251.60 6429
3252.14 7491
3252.67 7663
3253.21 7778
3253.75 7763
3254.29 7416
3254.83 6744
3255.37 6040
3255.90 5433
3256.44 5003
3256.98 4623
3257.52 4342
3258.06 4215
3258.60 4284
3259.14 4395
3259.68 4414
3260.21 4674
3260.75 4831
3261.29 5073
3261.83 5229
3262.37 5499
3262.91 5596
3263.45 5473
3263.99 5490
3264.53 5663
3265.07 5760
3265.61 6060
3266.15 6212
3266.69 6295
3267.23 6496
3267.76 5940
3268.30 5560
3268.84 5340
3269.38 4905
3269.92 4480
3270.46 4201
3271.00 4075
3271.54 3968
3272.08 3888
3272.62 3970
3273.16 3934
3273.70 3833
3274.24 3817
3274.78 3801
3275.32 3872
3275.86 3864
3276.40 3808
3276.94 3808
3277.48 3979
3278.03 4095
3278.57 3999
3279.11 4039
3279.65 4049
3280.19 3854
3280.73 3891
3281.27 3974
3281.81 4031
3282.35 3874
3282.89 3734
3283.43 3721
3283.97 3746
3284.51 3718
3285.05 3669
3285.60 3806
3286.14 3890
3286.68 3897
3287.22 3977
3287.76 3917
3288.30 3968
3288.84 3994
3289.38 3994
3289.93 4228
3290.47 4340
3291.01 4570
3291.55 4779
3292.09 4945
3292.63 5076
3293.18 5368
3293.72 5845
3294.26 6427
3294.80 6424
3295.34 6695
3295.88 6867
3296.43 6539
3296.97 6558
3297.51 6452
3298.05 5804
3298.59 5674
3299.14 5286
3299.68 4888
3300.22 4685
3300.76 4467
3301.31 4355
3301.85 4324
3302.39 4265
3302.93 4251
3303.48 4163
3304.02 4165
3304.56 4158
3305.10 4086
3305.65 4177
3306.19 4136
3306.73 4169
3307.27 4302
3307.82 4418
3308.36 4525
3308.90 4621
3309.45 4745
3309.99 4788
3310.53 4790
3311.07 4721
3311.62 4654
3312.16 4600
3312.70 4591
3313.25 4536
3313.79 4533
3314.33 4468
3314.88 4576
3315.42 4908
3315.97 4918
3316.51 5271
3317.05 5328
3317.60 5658
3318.14 5878
3318.68 6299
3319.23 6399
3319.77 6474
3320.32 6552
3320.86 6367
3321.40 6064
3321.95 6097
3322.49 5724
3323.04 5375
3323.58 5323
3324.12 5088
3324.67 5013
3325.21 4902
3325.76 4819
3326.30 4698
3326.85 4607
3327.39 4392
3327.93 4321
3328.48 4306
3329.02 4331
3329.57 4414
3330.11 4684
3330.66 5204
3331.20 5676
3331.75 6943
3332.29 8802
3332.84 11316
3333.38 14103
3333.93 16608
3334.47 19185
3335.02 21147
3335.56 21953
3336.11 21920
3336.65 21054
3337.20 20016
3337.74 18173
3338.29 16007
3338.83 13863
3339.38 12008
3339.92 10269
3340.47 8655
3341.02 7321
3341.56 6475
3342.11 5841
3342.65 5331
3343.20 4999
3343.74 4584
3344.29 4435
3344.84 4377
3345.38 4293
3345.93 4243
3346.47 4229
3347.02 4291
3347.57 4296
3348.11 4286
3348.66 4257
3349.21 4189
3349.75 4231
3350.30 4218
3350.84 4258
3351.39 4268
3351.94 4143
3352.48 4046
3353.03 3892
3353.58 3914
3354.12 3859
3354.67 3810
3355.22 3783
3355.76 3734
3356.31 3618
3356.86 3431
3357.40 3478
3357.95 3378
3358.50 3429
3359.05 3448
3359.59 3417
3360.14 3385
3360.69 3425
3361.23 3466
3361.78 3525
3362.33 3568
3362.88 3501
3363.42 3408
3363.97 3446
3364.52 3492
3365.07 3344
3365.61 3400
3366.16 3460
3366.71 3422
3367.26 3241
3367.80 3407
3368.35 3332
3368.90 3267
3369.45 3445
3370.00 3405
3370.54 3396
3371.09 3756
3371.64 3971
3372.19 4091
3372.74 4238
3373.28 4320
3373.83 4381
3374.38 4285
3374.93 4157
3375.48 4013
3376.03 3978
3376.57 3792
3377.12 3605
3377.67 3470
3378.22 3356
3378.77 3330
3379.32 3228
3379.87 3207
3380.42 3324
3380.96 3286
3381.51 3237
3382.06 3275
3382.61 3310
3383.16 3267
3383.71 3249
3384.26 3228
3384.81 3249
3385.36 3136
3385.91 3151
3386.45 3107
3387.00 3185
3387.55 3213
3388.10 3232
3388.65 3128
3389.20 3122
3389.75 3181
3390.30 3039
3390.85 3140
3391.40 3309
3391.95 3208
3392.50 3129
3393.05 3148
3393.60 3106
3394.15 3177
3394.70 3182
3395.25 3281
3395.80 3385
3396.35 3296
3396.90 3388
3397.45 3395
3398.00 3379
3398.55 3385
3399.10 3413
3399.65 3326
3400.20 3236
3400.75 3174
3401.30 3060
3401.85 2998
3402.40 3058
3402.95 3003
3403.50 2962
3404.06 3021
3404.61 3013
3405.16 3009
3405.71 2934
3406.26 2991
3406.81 2979
3407.36 3020
3407.91 2992
3408.46 2926
3409.01 3005
3409.56 3168
3410.12 3179
3410.67 3227
3411.22 3261
3411.77 3287
3412.32 3349
3412.87 3266
3413.42 3410
3413.98 3483
3414.53 3315
3415.08 3363
3415.63 3621
3416.18 3534
3416.73 3499
3417.29 3621
3417.84 3721
3418.39 3724
3418.94 3724
3419.49 3612
3420.05 3481
3420.60 3453
3421.15 3289
3421.70 3269
3422.25 3397
3422.81 3413
3423.36 3450
3423.91 3605
3424.46 3569
3425.01 3538
3425.57 3268
3426.12 3174
3426.67 3208
3427.23 3193
3427.78 3028
3428.33 3104
3428.88 3056
3429.44 2941
3429.99 2882
3430.54 2928
3431.09 2922
3431.65 2940
3432.20 3042
3432.75 3108
3433.31 3058
3433.86 3040
3434.41 3134
3434.97 3157
3435.52 3181
3436.07 3251
3436.63 3314
3437.18 3379
3437.73 3493
3438.29 3523
3438.84 3395
3439.39 3312
3439.95 3402
3440.50 3242
3441.05 3216
3441.61 3179
3442.16 3178
3442.72 3158
3443.27 3132
3443.82 3161
3444.38 3084
3444.93 3044
3445.48 3057
3446.04 3030
3446.59 3002
3447.15 2923
3447.70 3051
3448.26 3117
3448.81 3072
3449.36 3099
3449.92 3149
3450.47 2936
3451.03 2929
3451.58 2972
3452.14 2863
3452.69 2786
3453.25 2759
3453.80 2731
3454.36 2829
3454.91 2826
3455.47 2853
3456.02 2917
3456.58 2937
3457.13 2873
3457.69 2987
3458.24 2989
3458.80 2988
3459.35 3115
3459.91 3109
3460.46 3022
3461.02 2984
3461.57 3100
3462.13 3074
3462.68 3095
3463.24 3116
3463.79 3091
3464.35 2974
3464.90 3111
3465.46 3214
3466.02 3142
3466.57 3216
3467.13 3240
3467.68 3238
3468.24 3311
3468.80 3364
3469.35 3430
3469.91 3441
3470.46 3448
3471.02 3458
3471.58 3477
3472.13 3528
3472.69 3634
3473.24 3420
3473.80 3319
3474.36 3314
3474.91 3339
3475.47 3339
3476.03 3332
3476.58 3387
3477.14 3478
3477.70 3580
3478.25 3762
3478.81 3842
3479.37 3873
3479.92 3908
3480.48 3913
3481.04 4016
3481.59 3993
3482.15 4062
3482.71 3929
3483.26 4020
3483.82 4125
3484.38 3995
3484.94 4021
3485.49 3866
3486.05 4032
3486.61 4253
3487.17 4298
3487.72 4599
3488.28 5177
3488.84 5970
3489.40 7420
3489.95 9277
3490.51 11766
3491.07 13851
3491.63 15158
3492.18 15734
3492.74 15694
3493.30 14795
3493.86 13216
3494.42 11777
3494.97 10008
3495.53 8235
3496.09 6981
3496.65 6176
3497.21 5781
3497.76 5631
3498.32 5447
3498.88 5344
3499.44 5509
3500.00 5569
3500.56 5530
3501.11 5594
3501.67 5784
3502.23 6286
3502.79 6334
3503.35 6562
3503.91 6859
3504.47 6916
3505.03 7033
3505.58 7030
3506.14 6553
3506.70 6141
3507.26 5773
3507.82 5366
3508.38 4854
3508.94 4779
3509.50 4681
3510.06 4583
3510.62 4607
3511.17 4606
3511.73 4305
3512.29 4292
3512.85 4088
3513.41 3769
3513.97 3575
3514.53 3563
3515.09 3631
3515.65 3477
3516.21 3251
3516.77 3286
3517.33 3331
3517.89 3172
3518.45 3306
3519.01 3293
3519.57 3342
3520.13 3466
3520.69 3641
3521.25 3806
3521.81 3845
3522.37 4099
3522.93 4054
3523.49 4285
3524.05 4318
3524.61 4324
3525.17 4242
3525.73 4091
3526.29 4114
3526.85 4105
3527.41 4031
3527.97 4024
3528.54 3875
3529.10 3912
3529.66 3698
3530.22 3671
3530.78 3634
3531.34 3595
3531.90 3526
3532.46 3506
3533.02 3569
3533.58 3532
3534.14 3492
3534.71 3456
3535.27 3549
3535.83 3431
3536.39 3373
3536.95 3447
3537.51 3400
3538.07 3455
3538.64 3302
3539.20 3347
3539.76 3392
3540.32 3409
3540.88 3439
3541.44 3499
3542.00 3404
3542.57 3397
3543.13 3382
3543.69 3488
3544.25 3448
3544.81 3358
3545.38 3230
3545.94 3323
3546.50 3237
3547.06 3112
3547.62 3129
3548.19 3185
3548.75 3155
3549.31 3137
3549.87 3144
3550.44 3117
3551.00 3056
3551.56 3037
3552.12 3015
3552.69 2949
3553.25 3097
3553.81 3067
3554.37 2984
3554.94 2990
3555.50 2996
3556.06 2890
3556.63 2825
3557.19 2981
3557.75 2929
3558.31 3022
3558.88 3015
3559.44 3032
3560.00 3170
3560.57 3235
3561.13 3109
3561.69 3170
3562.26 3175
3562.82 3373
3563.38 3424
3563.95 3527
3564.51 3469
3565.07 3482
3565.64 3546
3566.20 3448
3566.77 3404
3567.33 3342
3567.89 3242
3568.46 3232
3569.02 3228
3569.59 3069
3570.15 3035
3570.71 2963
3571.28 2909
3571.84 3009
3572.41 2914
3572.97 2907
3573.53 3234
3574.10 3329
3574.66 3505
3575.23 3651
3575.79 3759
3576.36 3903
3576.92 4032
3577.48 3980
3578.05 3934
3578.61 3858
3579.18 3660
3579.74 3612
3580.31 3403
3580.87 3242
3581.44 3295
3582.00 3222
3582.57 3164
3583.13 3070
3583.70 3070
3584.26 2928
3584.83 2915
3585.39 2856
3585.96 2779
3586.52 2740
3587.09 2784
3587.65 2725
3588.22 2739
3588.79 2634
3589.35 2663
3589.92 2753
3590.48 2796
3591.05 2856
3591.61 2938
3592.18 2904
3592.74 2752
3593.31 2772
3593.88 2836
3594.44 2895
3595.01 2941
3595.57 2901
3596.14 3090
3596.71 3105
3597.27 3121
3597.84 3111
3598.40 3034
3598.97 3069
3599.54 3052
3600.10 3013
3600.67 2873
3601.24 2799
3601.80 2894
3602.37 2790
3602.94 2891
3603.50 2769
3604.07 2796
3604.64 2793
3605.20 2620
3605.77 2630
3606.34 2565
3606.90 2538
3607.47 2485
3608.04 2543
3608.60 2523
3609.17 2471
3609.74 2383
3610.30 2488
3610.87 2481
3611.44 2411
3612.01 2376
3612.57 2536
3613.14 2534
3613.71 2627
3614.28 2778
3614.84 3010
3615.41 3163
3615.98 3263
3616.55 3738
3617.11 3840
3617.68 3825
3618.25 3898
3618.82 3931
3619.39 3908
3619.95 3777
3620.52 3561
3621.09 3359
3621.66 3114
3622.23 3062
3622.79 2985
3623.36 2812
3623.93 2743
3624.50 2637
3625.07 2610
3625.63 2550
3626.20 2575
3626.77 2610
3627.34 2607
3627.91 2578
3628.48 2532
3629.05 2578
3629.61 2659
3630.18 2659
3630.75 2702
3631.32 2689
3631.89 2654
3632.46 2538
3633.03 2657
3633.60 2676
3634.16 2582
3634.73 2644
3635.30 2660
3635.87 2633
3636.44 2673
3637.01 2647
3637.58 2686
3638.15 2709
3638.72 2794
3639.29 2943
3639.86 3214
3640.43 3383
3641.00 3438
3641.57 3303
3642.14 3378
3642.71 3313
3643.27 3318
3643.84 3177
3644.41 2962
3644.98 2860
3645.55 2782
3646.12 2703
3646.69 2710
3647.26 2648
3647.83 2714
3648.40 2816
3648.97 2842
3649.54 2847
3650.12 2796
3650.69 2829
3651.26 2919
3651.83 3003
3652.40 3083
3652.97 3110
3653.54 3230
3654.11 3037
3654.68 3219
3655.25 3344
3655.82 3373
3656.39 3317
3656.96 3307
3657.53 3534
3658.10 3560
3658.67 3691
3659.25 3828
3659.82 3864
3660.39 3805
3660.96 3770
3661.53 3442
3662.10 3370
3662.67 3274
3663.24 3233
3663.81 3045
3664.39 3121
3664.96 3214
3665.53 3469
3666.10 3508
3666.67 3436
3667.24 3450
3667.81 3303
3668.39 3221
3668.96 3286
3669.53 3262
3670.10 3162
3670.67 3232
3671.25 3326
3671.82 3261
3672.39 3068
3672.96 3101
3673.53 3152
3674.11 3355
3674.68 3279
3675.25 3417
3675.82 3383
3676.39 3372
3676.97 3533
3677.54 3578
3678.11 3708
3678.68 3902
3679.26 3880
3679.83 3845
3680.40 3763
3680.97 3516
3681.55 3444
3682.12 3306
3682.69 3086
3683.27 3035
3683.84 2967
3684.41 2932
3684.98 2890
3685.56 2897
3686.13 3050
3686.70 3162
3687.28 3291
3687.85 3275
3688.42 3739
3689.00 4052
3689.57 4283
3690.14 4341
3690.72 4294
3691.29 4386
3691.86 4203
3692.44 4001
3693.01 3799
3693.58 3531
3694.16 3279
3694.73 3172
3695.31 2997
3695.88 2958
3696.45 2822
3697.03 2932
3697.60 2981
3698.18 2834
3698.75 2829
3699.32 2935
3699.90 2887
3700.47 2760
3701.05 2843
3701.62 2918
3702.19 3019
3702.77 3025
3703.34 3014
3703.92 3028
3704.49 3050
3705.07 3007
3705.64 3046
3706.22 2993
3706.79 3003
3707.37 2984
3707.94 2907
3708.51 2927
3709.09 3021
3709.66 3084
3710.24 2972
3710.81 2918
3711.39 2969
3711.96 2904
3712.54 2952
3713.11 2871
3713.69 2778
3714.27 2718
3714.84 2730
3715.42 2748
3715.99 2796
3716.57 2690
3717.14 2850
3717.72 2717
3718.29 2703
3718.87 2667
3719.44 2675
3720.02 2804
3720.60 2690
3721.17 2713
3721.75 2647
3722.32 2687
3722.90 2608
3723.47 2626
3724.05 2573
3724.63 2527
3725.20 2599
3725.78 2586
3726.36 2624
3726.93 2680
3727.51 2555
3728.08 2703
3728.66 2799
3729.24 2983
3729.81 3102
3730.39 3233
3730.97 3409
3731.54 3451
3732.12 3542
3732.70 3560
3733.27 3715
3733.85 3686
3734.43 3443
3735.00 3327
3735.58 3245
3736.16 3143
3736.73 3126
3737.31 2930
3737.89 2840
3738.47 2812
3739.04 2783
3739.62 2707
3740.20 2643
3740.77 2726
3741.35 2706
3741.93 2615
3742.51 2670
3743.08 2683
3743.66 2661
3744.24 2735
3744.82 2765
3745.39 2806
3745.97 2831
3746.55 2797
3747.13 2787
3747.71 2765
3748.28 2826
3748.86 2661
3749.44 2645
3750.02 2640
3750.59 2729
3751.17 2601
3751.75 2550
3752.33 2475
3752.91 2506
3753.49 2593
3754.06 2632
3754.64 2586
3755.22 2521
3755.80 2592
3756.38 2657
3756.96 2720
3757.53 2660
3758.11 2796
3758.69 2873
3759.27 2832
3759.85 2926
3760.43 2875
3761.01 2905
3761.59 2839
3762.17 2906
3762.74 2892
3763.32 2808
3763.90 2843
3764.48 2753
3765.06 2781
3765.64 2720
3766.22 2676
3766.80 2597
3767.38 2522
3767.96 2583
3768.54 2496
3769.12 2494
3769.70 2488
3770.27 2646
3770.85 2544
3771.43 2600
3772.01 2585
3772.59 2583
3773.17 2639
3773.75 2628
3774.33 2573
3774.91 2469
3775.49 2441
3776.07 2470
3776.65 2487
3777.23 2521
3777.81 2617
3778.39 2516
3778.97 2663
3779.55 2600
3780.13 2587
3780.71 2613
3781.29 2486
3781.88 2496
3782.46 2472
3783.04 2473
3783.62 2472
3784.20 2562
3784.78 2555
3785.36 2450
3785.94 2561
3786.52 2553
3787.10 2601
3787.68 2575
3788.26 2525
3788.84 2564
3789.43 2497
3790.01 2462
3790.59 2396
3791.17 2378
3791.75 2512
3792.33 2384
3792.91 2406
3793.49 2555
3794.08 2536
3794.66 2420
3795.24 2470
3795.82 2480
3796.40 2497
3796.98 2481
3797.56 2532
3798.15 2461
3798.73 2534
3799.31 2563
3799.89 2613
3800.47 2760
3801.06 2911
3801.64 2932
3802.22 3037
3802.80 2876
3803.38 2922
3803.97 2905
3804.55 2910
3805.13 2996
3805.71 3023
3806.29 3123
3806.88 3109
3807.46 3152
3808.04 3461
3808.62 3496
3809.21 3495
3809.79 3612
3810.37 3496
3810.95 3460
3811.54 3374
3812.12 3382
3812.70 3341
3813.29 3348
3813.87 3290
3814.45 3502
3815.03 3490
3815.62 3495
3816.20 3412
3816.78 3306
3817.37 3192
3817.95 3085
3818.53 3008
3819.12 2898
3819.70 3033
3820.28 3060
3820.87 3010
3821.45 2914
3822.03 3039
3822.62 3172
3823.20 3186
3823.78 3057
3824.37 3093
3824.95 3059
3825.54 2879
3826.12 2852
3826.70 2825
3827.29 2764
3827.87 2737
3828.46 2722
3829.04 2685
3829.62 2806
3830.21 2862
3830.79 2991
3831.38 2937
3831.96 2874
3832.54 3075
3833.13 2955
3833.71 2929
3834.30 2877
3834.88 2885
3835.47 2869
3836.05 2926
3836.64 2800
3837.22 2737
3837.81 2804
3838.39 2830
3838.98 2693
3839.56 2706
3840.15 2707
3840.73 2798
3841.31 2672
3841.90 2647
3842.49 2749
3843.07 2919
3843.66 2978
3844.24 3065
3844.83 3238
3845.41 3465
3846.00 3520
3846.58 3490
3847.17 3495
3847.75 3485
3848.34 3169
3848.92 3138
3849.51 2954
3850.10 2874
3850.68 2830
3851.27 2760
3851.85 2743
3852.44 2768
3853.02 2779
3853.61 2854
3854.20 2758
3854.78 2742
3855.37 2698
3855.95 2760
3856.54 2854
3857.13 2937
3857.71 3081
3858.30 3219
3858.89 3272
3859.47 3521
3860.06 3669
3860.64 3884
3861.23 4103
3861.82 4016
3862.40 3950
3862.99 4063
3863.58 3906
3864.16 3543
3864.75 3567
3865.34 3603
3865.92 3440
3866.51 3179
3867.10 3084
3867.69 2923
3868.27 2858
3868.86 2762
3869.45 2789
3870.03 2686
3870.62 2757
3871.21 2802
3871.80 2679
3872.38 2847
3872.97 3059
3873.56 3114
3874.15 3040
3874.73 3038
3875.32 3074
3875.91 2907
3876.50 2926
3877.08 3018
3877.67 2969
3878.26 2848
3878.85 2815
3879.43 2969
3880.02 2852
3880.61 2703
3881.20 2778
3881.79 2789
3882.37 2725
3882.96 2807
3883.55 2583
3884.14 2647
3884.73 2685
3885.32 2594
3885.90 2605
3886.49 2739
3887.08 2689
3887.67 2793
3888.26 2895
3888.85 2882
3889.44 2845
3890.02 2931
3890.61 2954
3891.20 2878
3891.79 2820
3892.38 2872
3892.97 2752
3893.56 2697
3894.15 2677
3894.74 2568
3895.32 2514
3895.91 2561
3896.50 2574
3897.09 2595
3897.68 2526
3898.27 2571
3898.86 2525
3899.45 2617
3900.04 2599
3900.63 2583
3901.22 2564
3901.81 2668
3902.40 2636
3902.99 2551
3903.58 2565
3904.17 2512
3904.76 2403
3905.35 2451
3905.94 2436
3906.53 2466
3907.12 2619
3907.71 2615
3908.30 2676
3908.89 2647
3909.48 2547
3910.07 2499
3910.66 2481
3911.25 2428
3911.84 2403
3912.43 2426
3913.02 2357
3913.61 2309
3914.20 2396
3914.79 2356
3915.38 2412
3915.97 2325
3916.56 2300
3917.15 2346
3917.74 2462
3918.33 2428
3918.92 2463
3919.52 2474
3920.11 2442
3920.70 2456
3921.29 2461
3921.88 2446
3922.47 2329
3923.06 2327
3923.65 2339
3924.24 2292
3924.84 2203
3925.43 2238
3926.02 2261
3926.61 2273
3927.20 2203
3927.79 2132
3928.38 2186
3928.98 2103
3929.57 2081
3930.16 2214
3930.75 2166
3931.34 2134
3931.93 2146
3932.53 2058
3933.12 2083
3933.71 2211
3934.30 2166
3934.89 2113
3935.49 2213
3936.08 2245
3936.67 2235
3937.26 2164
3937.86 2254
3938.45 2343
3939.04 2391
3939.63 2426
3940.23 2495
3940.82 2521
3941.41 2362
3942.00 2466
3942.60 2457
3943.19 2304
3943.78 2390
3944.37 2357
3944.97 2259
3945.56 2223
3946.15 2261
3946.75 2251
3947.34 2301
3947.93 2209
3948.52 2205
3949.12 2220
3949.71 2270
3950.30 2253
3950.90 2301
3951.49 2296
3952.08 2252
3952.68 2240
3953.27 2230
3953.86 2341
3954.46 2428
3955.05 2401
3955.65 2468
3956.24 2509
3956.83 2425
3957.43 2494
3958.02 2487
3958.61 2445
3959.21 2497
3959.80 2434
3960.40 2465
3960.99 2428
3961.58 2436
3962.18 2466
3962.77 2316
3963.37 2422
3963.96 2558
3964.55 2530
3965.15 2624
3965.74 2678
3966.34 2605
3966.93 2721
3967.53 2696
3968.12 2654
3968.72 2689
3969.31 2642
3969.91 2497
3970.50 2528
3971.10 2522
3971.69 2499
3972.28 2428
3972.88 2350
3973.47 2288
3974.07 2366
3974.66 2427
3975.26 2627
3975.85 2703
3976.45 2796
3977.05 2887
3977.64 2873
3978.24 2759
3978.83 2837
3979.43 2788
3980.02 2738
3980.62 2592
3981.21 2525
3981.81 2558
3982.40 2494
3983.00 2569
3983.60 2548
3984.19 2703
3984.79 2632
3985.38 2630
3985.98 2656
3986.58 2634
3987.17 2628
3987.77 2542
3988.36 2604
3988.96 2595
3989.56 2529
3990.15 2536
3990.75 2648
3991.34 2652
3991.94 2669
3992.54 2665
3993.13 2756
3993.73 2844
3994.33 2716
3994.92 2701
3995.52 2782
3996.12 2797
3996.71 2833
3997.31 2796
3997.91 2780
3998.50 2817
3999.10 2846
3999.70 2785
4000.29 2824
4000.89 2742
4001.49 2689
4002.09 2609
4002.68 2577
4003.28 2729
4003.88 2771
4004.47 2640
4005.07 2598
4005.67 2509
4006.27 2489
4006.86 2555
4007.46 2574
4008.06 2522
4008.66 2520
4009.25 2504
4009.85 2577
4010.45 2436
4011.05 2444
4011.64 2406
4012.24 2484
4012.84 2410
4013.44 2368
4014.04 2569
4014.63 2532
4015.23 2475
4015.83 2567
4016.43 2677
4017.03 2794
4017.63 2723
4018.22 2584
4018.82 2694
4019.42 2633
4020.02 2619
4020.62 2502
4021.22 2541
4021.81 2668
4022.41 2568
4023.01 2388
4023.61 2402
4024.21 2365
4024.81 2452
4025.41 2555
4026.01 2433
4026.60 2494
4027.20 2507
4027.80 2595
4028.40 2591
4029.00 2556
4029.60 2520
4030.20 2653
4030.80 2591
4031.40 2591
4032.00 2602
4032.60 2744
4033.20 2691
4033.80 2659
4034.39 2646
4034.99 2668
4035.59 2713
4036.19 2643
4036.79 2522
4037.39 2334
4037.99 2306
4038.59 2291
4039.19 2290
4039.79 2247
4040.39 2323
4040.99 2271
4041.59 2274
4042.19 2311
4042.79 2292
4043.39 2266
4043.99 2359
4044.59 2342
4045.19 2245
4045.79 2261
4046.39 2339
4046.99 2219
4047.60 2180
4048.20 2309
4048.80 2230
4049.40 2244
4050.00 2294
4050.60 2335
4051.20 2389
4051.80 2355
4052.40 2258
4053.00 2363
4053.60 2292
4054.20 2311
4054.80 2303
4055.41 2238
4056.01 2284
4056.61 2266
4057.21 2275
4057.81 2217
4058.41 2205
4059.01 2232
4059.61 2286
4060.22 2345
4060.82 2393
4061.42 2304
4062.02 2388
4062.62 2374
4063.22 2464
4063.82 2543
4064.43 2638
4065.03 2699
4065.63 2560
4066.23 2592
4066.83 2600
4067.44 2584
4068.04 2472
4068.64 2474
4069.24 2406
4069.84 2360
4070.45 2264
4071.05 2194
4071.65 2185
4072.25 2149
4072.86 2208
4073.46 2168
4074.06 2125
4074.66 2116
4075.27 2136
4075.87 2120
4076.47 2102
4077.07 2027
4077.68 2117
4078.28 2079
4078.88 2036
4079.48 1962
4080.09 2026
4080.69 2134
4081.29 2155
4081.90 2061
4082.50 2101
4083.10 2073
4083.71 2130
4084.31 2056
4084.91 2036
4085.52 2132
4086.12 2035
4086.72 2079
4087.33 2127
4087.93 2252
4088.53 2212
4089.14 2167
4089.74 2179
4090.34 2066
4090.95 2094
4091.55 2103
4092.15 2214
4092.76 2214
4093.36 2184
4093.97 2166
4094.57 2190
4095.17 2256
4095.78 2314
4096.38 2253
4096.99 2266
4097.59 2269
4098.19 2276
4098.80 2373
4099.40 2313
4100.01 2265
4100.61 2282
4101.22 2261
4101.82 2266
4102.43 2173
4103.03 2166
4103.63 2213
4104.24 2179
4104.84 2071
4105.45 2106
4106.05 2086
4106.66 2086
4107.26 2131
4107.87 2167
4108.47 2158
4109.08 2157
4109.68 2131
4110.29 2046
4110.89 2116
4111.50 2126
4112.10 2106
4112.71 2149
4113.31 2117
4113.92 2165
4114.53 2104
4115.13 2174
4115.74 2201
4116.34 2170
4116.95 2035
4117.55 2098
4118.16 2080
4118.76 2071
4119.37 2088
4119.98 2127
4120.58 2102
4121.19 2103
4121.79 2184
4122.40 2222
4123.01 2214
4123.61 2188
4124.22 2182
4124.82 2181
4125.43 2197
4126.04 2193
4126.64 2164
4127.25 2153
4127.86 2182
4128.46 2033
4129.07 2065
4129.68 2128
4130.28 2101
4130.89 2153
4131.50 2284
4132.10 2326
4132.71 2302
4133.32 2396
4133.92 2356
4134.53 2412
4135.14 2455
4135.74 2406
4136.35 2414
4136.96 2408
4137.56 2343
4138.17 2317
4138.78 2322
4139.39 2408
4139.99 2318
4140.60 2334
4141.21 2326
4141.82 2401
4142.42 2488
4143.03 2385
4143.64 2362
4144.25 2362
4144.85 2299
4145.46 2242
4146.07 2329
4146.68 2344
4147.28 2247
4147.89 2183
4148.50 2283
4149.11 2188
4149.72 2228
4150.32 2216
4150.93 2200
4151.54 2139
4152.15 2156
4152.76 2173
4153.37 2189
4153.97 2162
4154.58 2193
4155.19 2171
4155.80 2133
4156.41 2189
4157.02 2247
4157.62 2310
4158.23 2363
4158.84 2328
4159.45 2264
4160.06 2301
4160.67 2375
4161.28 2222
4161.89 2119
4162.49 2253
4163.10 2316
4163.71 2324
4164.32 2318
4164.93 2394
4165.54 2418
4166.15 2433
4166.76 2465
4167.37 2535
4167.98 2617
4168.59 2682
4169.20 2707
4169.81 2857
4170.42 2907
4171.02 3011
4171.63 2994
4172.24 3049
4172.85 3103
4173.46 2999
4174.07 2877
4174.68 2738
4175.29 2678
4175.90 2580
4176.51 2493
4177.12 2400
4177.73 2347
4178.34 2220
4178.95 2086
4179.56 2205
4180.17 2181
4180.78 2158
4181.39 2145
4182.00 2134
4182.61 2158
4183.23 2119
4183.84 2250
4184.45 2245
4185.06 2163
4185.67 2208
4186.28 2200
4186.89 2149
4187.50 2082
4188.11 2136
4188.72 2164
4189.33 2115
4189.94 2139
4190.55 2236
4191.17 2295
4191.78 2271
4192.39 2361
4193.00 2468
4193.61 2509
4194.22 2625
4194.83 2648
4195.44 2650
4196.06 2612
4196.67 2541
4197.28 2477
4197.89 2517
4198.50 2473
4199.11 2386
4199.72 2383
4200.34 2350
4200.95 2328
4201.56 2269
4202.17 2320
4202.78 2367
4203.40 2282
4204.01 2332
4204.62 2336
4205.23 2391
4205.84 2409
4206.46 2376
4207.07 2327
4207.68 2375
4208.29 2380
4208.90 2441
4209.52 2440
4210.13 2493
4210.74 2609
4211.35 2633
4211.97 2806
4212.58 2793
4213.19 2689
4213.80 2609
4214.42 2607
4215.03 2583
4215.64 2555
4216.26 2636
4216.87 2542
4217.48 2590
4218.09 2550
4218.71 2709
4219.32 2858
4219.93 2888
4220.55 3106
4221.16 3113
4221.77 3278
4222.39 3296
4223.00 3196
4223.61 3352
4224.23 3446
4224.84 3710
4225.45 3869
4226.07 4303
4226.68 5088
4227.30 5627
4227.91 6249
4228.52 6540
4229.14 6414
4229.75 5757
4230.36 5470
4230.98 4910
4231.59 4332
4232.21 3931
4232.82 3609
4233.43 3387
4234.05 3203
4234.66 3149
4235.28 3221
4235.89 3097
4236.51 3052
4237.12 2983
4237.73 3036
4238.35 3027
4238.96 2858
4239.58 2938
4240.19 2968
4240.81 2930
4241.42 2954
4242.04 2908
4242.65 2952
4243.27 2929
4243.88 2914
4244.50 2878
4245.11 2804
4245.73 2700
4246.34 2778
4246.96 2872
4247.57 2843
4248.19 2819
4248.80 2878
4249.42 2907
4250.03 2764
4250.65 2773
4251.26 2772
4251.88 2753
4252.49 2680
4253.11 2705
4253.72 2691
4254.34 2618
4254.96 2615
4255.57 2595
4256.19 2618
4256.80 2628
4257.42 2723
4258.03 2746
4258.65 2716
4259.27 2824
4259.88 2851
4260.50 2963
4261.12 3087
4261.73 3326
4262.35 3447
4262.96 3585
4263.58 3543
4264.20 3714
4264.81 3663
4265.43 3558
4266.05 3400
4266.66 3186
4267.28 3131
4267.90 3186
4268.51 2928
4269.13 2796
4269.75 2755
4270.36 2682
4270.98 2661
4271.60 2664
4272.21 2702
4272.83 2743
4273.45 2645
4274.06 2799
4274.68 2812
4275.30 2862
4275.92 2931
4276.53 3107
4277.15 3096
4277.77 2974
4278.38 3023
4279.00 2963
4279.62 2760
4280.24 2589
4280.85 2589
4281.47 2576
4282.09 2505
4282.71 2501
4283.32 2447
4283.94 2437
4284.56 2455
4285.18 2480
4285.80 2525
4286.41 2423
4287.03 2423
4287.65 2370
4288.27 2398
4288.89 2320
4289.50 2377
4290.12 2355
4290.74 2274
4291.36 2356
4291.98 2262
4292.60 2272
4293.21 2301
4293.83 2324
4294.45 2246
4295.07 2328
4295.69 2369
4296.31 2440
4296.93 2324
4297.54 2345
4298.16 2298
4298.78 2230
4299.40 2270
4300.02 2331
4300.64 2279
4301.26 2316
4301.88 2316
4302.50 2297
4303.12 2306
4303.73 2303
4304.35 2310
4304.97 2327
4305.59 2392
4306.21 2353
4306.83 2313
4307.45 2299
4308.07 2299
4308.69 2333
4309.31 2341
4309.93 2384
4310.55 2377
4311.17 2410
4311.79 2400
4312.41 2484
4313.03 2568
4313.65 2467
4314.27 2457
4314.89 2537
4315.51 2497
4316.13 2516
4316.75 2473
4317.37 2441
4317.99 2370
4318.61 2402
4319.23 2501
4319.85 2377
4320.47 2352
4321.09 2409
4321.71 2481
4322.33 2464
4322.95 2481
4323.57 2697
4324.19 2781
4324.81 2810
4325.43 2849
4326.05 2821
4326.68 2834
4327.30 2779
4327.92 2818
4328.54 2952
4329.16 3157
4329.78 3381
4330.40 3730
4331.02 4223
4331.64 4862
4332.26 5333
4332.89 5596
4333.51 5644
4334.13 5508
4334.75 5114
4335.37 4747
4335.99 4643
4336.61 4384
4337.24 4247
4337.86 3958
4338.48 3811
4339.10 3800
4339.72 3650
4340.34 3421
4340.97 3404
4341.59 3393
4342.21 3386
4342.83 3495
4343.45 3572
4344.08 3988
4344.70 4377
4345.32 5008
4345.94 5465
4346.57 5805
4347.19 5955
4347.81 5906
4348.43 5533
4349.05 5167
4349.68 4901
4350.30 4429
4350.92 4289
4351.54 4250
4352.17 4107
4352.79 3828
4353.41 3681
4354.04 3472
4354.66 3370
4355.28 3035
4355.90 2996
4356.53 2925
4357.15 2796
4357.77 2838
4358.40 2788
4359.02 2736
4359.64 2717
4360.27 2793
4360.89 2729
4361.51 2876
4362.14 2773
4362.76 2705
4363.38 2722
4364.01 2717
4364.63 2671
4365.25 2491
4365.88 2584
4366.50 2690
4367.12 2635
4367.75 2736
4368.37 2598
4369.00 2551
4369.62 2535
4370.24 2556
4370.87 2487
4371.49 2478
4372.12 2454
4372.74 2447
4373.36 2401
4373.99 2374
4374.61 2409
4375.24 2502
4375.86 2417
4376.49 2459
4377.11 2487
4377.73 2533
4378.36 2741
4378.98 2785
4379.61 2637
4380.23 2644
4380.86 2682
4381.48 2713
4382.11 2686
4382.73 2673
4383.36 2616
4383.98 2578
4384.61 2728
4385.23 2693
4385.86 2721
4386.48 2585
4387.11 2691
4387.73 2792
4388.36 2738
4388.98 2797
4389.61 2837
4390.23 3112
4390.86 3159
4391.48 3597
4392.11 3642
4392.74 3525
4393.36 3311
4393.99 3154
4394.61 3089
4395.24 2885
4395.86 2838
4396.49 2718
4397.12 2674
4397.74 2725
4398.37 2771
4398.99 2733
4399.62 2734
4400.25 2624
4400.87 2717
4401.50 2630
4402.12 2651
4402.75 2481
4403.38 2464
4404.00 2526
4404.63 2428
4405.26 2463
4405.88 2513
4406.51 2505
4407.14 2434
4407.76 2402
4408.39 2419
4409.02 2432
4409.64 2522
4410.27 2478
4410.90 2334
4411.52 2313
4412.15 2430
4412.78 2351
4413.40 2287
4414.03 2315
4414.66 2311
4415.29 2383
4415.91 2423
4416.54 2356
4417.17 2356
4417.79 2337
4418.42 2322
4419.05 2285
4419.68 2191
4420.30 2193
4420.93 2213
4421.56 2227
4422.19 2196
4422.81 2167
4423.44 2241
4424.07 2220
4424.70 2210
4425.33 2108
4425.95 2142
4426.58 2107
4427.21 2129
4427.84 2129
4428.47 2109
4429.09 2046
4429.72 2003
4430.35 2096
4430.98 2050
4431.61 2020
4432.23 2139
4432.86 2132
4433.49 2090
4434.12 2016
4434.75 2068
4435.38 2112
4436.01 2087
4436.63 2048
4437.26 2111
4437.89 2213
4438.52 2109
4439.15 2051
4439.78 2002
4440.41 2075
4441.04 2040
4441.67 1906
4442.29 1994
4442.92 1956
4443.55 1991
4444.18 2077
4444.81 2165
4445.44 2113
4446.07 2137
4446.70 2108
4447.33 2124
4447.96 2039
4448.59 2109
4449.22 2165
4449.85 2051
4450.48 2109
4451.11 2028
4451.74 2102
4452.37 2042
4453.00 2016
4453.63 2144
4454.26 2080
4454.89 2255
4455.52 2310
4456.15 2375
4456.78 2371
4457.41 2391
4458.04 2286
4458.67 2279
4459.30 2224
4459.93 2168
4460.56 2152
4461.19 2059
4461.82 2042
4462.45 1923
4463.08 1977
4463.71 1888
4464.34 1928
4464.97 2019
4465.60 1996
4466.23 1963
4466.86 1949
4467.49 1938
4468.12 1956
4468.76 1992
4469.39 1974
4470.02 2015
4470.65 2014
4471.28 1987
4471.91 2008
4472.54 2022
4473.17 1944
4473.80 1873
4474.44 1898
4475.07 1941
4475.70 1925
4476.33 1923
4476.96 1961
4477.59 1913
4478.22 1987
4478.86 1953
4479.49 2010
4480.12 2102
4480.75 2189
4481.38 2122
4482.02 2073
4482.65 2072
4483.28 2209
4483.91 2150
4484.54 2261
4485.18 2242
4485.81 2252
4486.44 2145
4487.07 2149
4487.70 2213
4488.34 2189
4488.97 2207
4489.60 2132
4490.23 2166
4490.87 2162
4491.50 2131
4492.13 2063
4492.76 2050
4493.40 2077
4494.03 2012
4494.66 2045
4495.30 2008
4495.93 2037
4496.56 2075
4497.19 2049
4497.83 2095
4498.46 2113
4499.09 2160
4499.73 2293
4500.36 2437
4500.99 2567
4501.63 2761
4502.26 2826
4502.89 2867
4503.53 2907
4504.16 2715
4504.79 2734
4505.43 2642
4506.06 2538
4506.69 2479
4507.33 2474
4507.96 2396
4508.59 2317
4509.23 2281
4509.86 2323
4510.50 2297
4511.13 2368
4511.76 2348
4512.40 2233
4513.03 2239
4513.67 2206
4514.30 2167
4514.93 2117
4515.57 2139
4516.20 2056
4516.84 2139
4517.47 2112
4518.11 2092
4518.74 2123
4519.37 2136
4520.01 2046
4520.64 2120
4521.28 2120
4521.91 2101
4522.55 2083
4523.18 2185
4523.82 2194
4524.45 2173
4525.09 2226
4525.72 2152
4526.36 2189
4526.99 2234
4527.63 2364
4528.26 2523
4528.90 2738
4529.53 2975
4530.17 3278
4530.80 3488
4531.44 3535
4532.07 3514
4532.71 3559
4533.34 3509
4533.98 3252
4534.62 3099
4535.25 2857
4535.89 2797
4536.52 2554
4537.16 2389
4537.79 2325
4538.43 2205
4539.07 2239
4539.70 2251
4540.34 2139
4540.97 2100
4541.61 2103
4542.25 2110
4542.88 2080
4543.52 2117
4544.15 2142
4544.79 2027
4545.43 1966
4546.06 2021
4546.70 2054
4547.34 2031
4547.97 1974
4548.61 1882
4549.25 1950
4549.88 1984
4550.52 2078
4551.16 2069
4551.79 2188
4552.43 2155
4553.07 2202
4553.70 2193
4554.34 2217
4554.98 2134
4555.61 2195
4556.25 2121
4556.89 2054
4557.53 2036
4558.16 2062
4558.80 2020
4559.44 2004
4560.07 2041
4560.71 1981
4561.35 1990
4561.99 1947
4562.62 1998
4563.26 2004
4563.90 1969
4564.54 1992
4565.18 2009
4565.81 1993
4566.45 1983
4567.09 2112
4567.73 2124
4568.36 2140
4569.00 2133
4569.64 2116
4570.28 2132
4570.92 2120
4571.55 2069
4572.19 2131
4572.83 2060
4573.47 1997
4574.11 2052
4574.75 1991
4575.38 1949
4576.02 1855
4576.66 1853
4577.30 1893
4577.94 1985
4578.58 1963
4579.22 1969
4579.85 1878
4580.49 1925
4581.13 1850
4581.77 1966
4582.41 1963
4583.05 1962
4583.69 1981
4584.33 2033
4584.97 2083
4585.61 2031
4586.24 2146
4586.88 2155
4587.52 2210
4588.16 2214
4588.80 2310
4589.44 2340
4590.08 2453
4590.72 2525
4591.36 2685
4592.00 2635
4592.64 2696
4593.28 2665
4593.92 2554
4594.56 2516
4595.20 2450
4595.84 2319
4596.48 2224
4597.12 2209
4597.76 2140
4598.40 2072
4599.04 2083
4599.68 2082
4600.32 2070
4600.96 2115
4601.60 2096
4602.24 2088
4602.88 2173
4603.52 2102
4604.16 2124
4604.80 2125
4605.44 2212
4606.08 2154
4606.72 2277
4607.36 2276
4608.00 2208
4608.64 2251
4609.28 2301
4609.93 2240
4610.57 2365
4611.21 2352
4611.85 2305
4612.49 2244
4613.13 2177
4613.77 2182
4614.41 2222
4615.05 2111
4615.69 2172
4616.34 2107
4616.98 2045
4617.62 2141
4618.26 2097
4618.90 2109
4619.54 2097
4620.18 2051
4620.83 1965
4621.47 2036
4622.11 2005
4622.75 2087
4623.39 2022
4624.03 1897
4624.68 2053
4625.32 1953
4625.96 1983
4626.60 2096
4627.24 2013
4627.89 2042
4628.53 2132
4629.17 1994
4629.81 1997
4630.45 2059
4631.10 2223
4631.74 2381
4632.38 2377
4633.02 2390
4633.67 2331
4634.31 2349
4634.95 2398
4635.59 2387
4636.24 2461
4636.88 2411
4637.52 2448
4638.17 2700
4638.81 2757
4639.45 2720
4640.09 2708
4640.74 2610
4641.38 2601
4642.02 2473
4642.67 2407
4643.31 2219
4643.95 2212
4644.60 2175
4645.24 2168
4645.88 2234
4646.53 2224
4647.17 2047
4647.81 2107
4648.46 2178
4649.10 2276
4649.74 2328
4650.39 2415
4651.03 2473
4651.67 2590
4652.32 2672
4652.96 2701
4653.61 2771
4654.25 2762
4654.89 2515
4655.54 2400
4656.18 2395
4656.83 2359
4657.47 2222
4658.11 2227
4658.76 2251
4659.40 2072
4660.05 2119
4660.69 2043
4661.33 2035
4661.98 2022
4662.62 1960
4663.27 2050
4663.91 2021
4664.56 1982
4665.20 2004
4665.85 1925
4666.49 1943
4667.14 1902
4667.78 1921
4668.43 1949
4669.07 1837
4669.72 1883
4670.36 1840
4671.01 1877
4671.65 1832
4672.30 1860
4672.94 1873
4673.59 1884
4674.23 1886
4674.88 1896
4675.52 1957
4676.17 1977
4676.81 1949
4677.46 1900
4678.10 1952
4678.75 1909
4679.40 1995
4680.04 1944
4680.69 2026
4681.33 1973
4681.98 2038
4682.62 2066
4683.27 1995
4683.92 2016
4684.56 1952
4685.21 1965
4685.85 2053
4686.50 2091
4687.15 2073
4687.79 2055
4688.44 2063
4689.09 2109
4689.73 2100
4690.38 2202
4691.02 2273
4691.67 2127
4692.32 2207
4692.96 2330
4693.61 2251
4694.26 2184
4694.90 2265
4695.55 2334
4696.20 2354
4696.84 2305
4697.49 2337
4698.14 2357
4698.78 2645
4699.43 2719
4700.08 2614
4700.73 2743
4701.37 2733
4702.02 2532
4702.67 2363
4703.31 2361
4703.96 2388
4704.61 2198
4705.26 2262
4705.90 2256
4706.55 2234
4707.20 2241
4707.85 2152
4708.49 2113
4709.14 2047
4709.79 2249
4710.44 2249
4711.09 2206
4711.73 2097
4712.38 2152
4713.03 2204
4713.68 2203
4714.33 2144
4714.97 2172
4715.62 2236
4716.27 2126
4716.92 2082
4717.57 2114
4718.21 2100
4718.86 2213
4719.51 2182
4720.16 2218
4720.81 2177
4721.46 2277
4722.11 2247
4722.75 2194
4723.40 2181
4724.05 2236
4724.70 2246
4725.35 2236
4726.00 2251
4726.65 2343
4727.30 2345
4727.94 2287
4728.59 2307
4729.24 2248
4729.89 2289
4730.54 2263
4731.19 2186
4731.84 2094
4732.49 2073
4733.14 2087
4733.79 2086
4734.44 2134
4735.09 2130
4735.74 2102
4736.38 2116
4737.03 2121
4737.68 2178
4738.33 2120
4738.98 2189
4739.63 2249
4740.28 2327
4740.93 2306
4741.58 2274
4742.23 2274
4742.88 2266
4743.53 2148
4744.18 2117
4744.83 2170
4745.48 2131
4746.13 2025
4746.78 2070
4747.43 2155
4748.08 2227
4748.73 2266
4749.39 2248
4750.04 2268
4750.69 2309
4751.34 2410
4751.99 2374
4752.64 2437
4753.29 2453
4753.94 2379
4754.59 2347
4755.24 2282
4755.89 2264
4756.54 2277
4757.19 2284
4757.84 2306
4758.50 2260
4759.15 2325
4759.80 2349
4760.45 2352
4761.10 2495
4761.75 2591
4762.40 2489
4763.05 2403
4763.71 2383
4764.36 2346
4765.01 2357
4765.66 2301
4766.31 2403
4766.96 2356
4767.62 2400
4768.27 2405
4768.92 2396
4769.57 2349
4770.22 2375
4770.87 2334
4771.53 2259
4772.18 2238
4772.83 2215
4773.48 2281
4774.13 2205
4774.79 2131
4775.44 2192
4776.09 2207
4776.74 2261
4777.40 2254
4778.05 2207
4778.70 2184
4779.35 2251
4780.01 2205
4780.66 2326
4781.31 2245
4781.96 2231
4782.62 2226
4783.27 2268
4783.92 2242
4784.57 2144
4785.23 2161
4785.88 2198
4786.53 2144
4787.19 2264
4787.84 2234
4788.49 2226
4789.15 2270
4789.80 2318
4790.45 2350
4791.11 2330
4791.76 2324
4792.41 2334
4793.07 2304
4793.72 2278
4794.37 2215
4795.03 2258
4795.68 2289
4796.33 2231
4796.99 2205
4797.64 2180
4798.29 2335
4798.95 2388
4799.60 2431
4800.26 2545
4800.91 2621
4801.56 2556
4802.22 2589
4802.87 2582
4803.53 2526
4804.18 2433
4804.83 2374
4805.49 2350
4806.14 2295
4806.80 2287
4807.45 2381
4808.11 2310
4808.76 2236
4809.42 2200
4810.07 2121
4810.72 2135
4811.38 2162
4812.03 2123
4812.69 2254
4813.34 2317
4814.00 2366
4814.65 2369
4815.31 2261
4815.96 2278
4816.62 2289
4817.27 2438
4817.93 2537
4818.58 2544
4819.24 2460
4819.89 2593
4820.55 2726
4821.20 2807
4821.86 2898
4822.52 3100
4823.17 3046
4823.83 3111
4824.48 3037
4825.14 2932
4825.79 2944
4826.45 2879
4827.10 2843
4827.76 2830
4828.42 2813
4829.07 2612
4829.73 2622
4830.38 2635
4831.04 2601
4831.70 2700
4832.35 2744
4833.01 2571
4833.66 2646
4834.32 2894
4834.98 2895
4835.63 3052
4836.29 3048
4836.95 3059
4837.60 3045
4838.26 3132
4838.92 3193
4839.57 3140
4840.23 3158
4840.89 3111
4841.54 3161
4842.20 3208
4842.86 3181
4843.51 3148
4844.17 3147
4844.83 3084
4845.48 3039
4846.14 3213
4846.80 3292
4847.45 3173
4848.11 3262
4848.77 3477
4849.43 3549
4850.08 3747
4850.74 3851
4851.40 3751
4852.06 3656
4852.71 3496
4853.37 3318
4854.03 3218
4854.69 3282
4855.34 3263
4856.00 3407
4856.66 3822
4857.32 4056
4857.97 4309
4858.63 4400
4859.29 4323
4859.95 4387
4860.61 4202
4861.26 3981
4861.92 3585
4862.58 3291
4863.24 3336
4863.90 3325
4864.55 3298
4865.21 3356
4865.87 3451
4866.53 3555
4867.19 3517
4867.85 3495
4868.51 3505
4869.16 3479
4869.82 3393
4870.48 3279
4871.14 3053
4871.80 3138
4872.46 3072
4873.12 3088
4873.78 3020
4874.43 3031
4875.09 3001
4875.75 2956
4876.41 2973
4877.07 2944
4877.73 3034
4878.39 3032
4879.05 3097
4879.71 3159
4880.37 3155
4881.03 3198
4881.69 3087
4882.34 2905
4883.00 2927
4883.66 2923
4884.32 2937
4884.98 2961
4885.64 2895
4886.30 2772
4886.96 2751
4887.62 2702
4888.28 2773
4888.94 2737
4889.60 2860
4890.26 2840
4890.92 2894
4891.58 2949
4892.24 3022
4892.90 2921
4893.56 2916
4894.22 2801
4894.88 2677
4895.54 2667
4896.20 2665
4896.86 2739
4897.52 2775
4898.19 2899
4898.85 3006
4899.51 3182
4900.17 3219
4900.83 3020
4901.49 2990
4902.15 2882
4902.81 2736
4903.47 2686
4904.13 2582
4904.79 2437
4905.45 2445
4906.12 2463
4906.78 2502
4907.44 2351
4908.10 2339
4908.76 2349
4909.42 2365
4910.08 2416
4910.74 2401
4911.41 2276
4912.07 2410
4912.73 2333
4913.39 2272
4914.05 2140
4914.71 2202
4915.38 2151
4916.04 2133
4916.70 2096
4917.36 2051
4918.02 2119
4918.68 2129
4919.35 2032
4920.01 2100
4920.67 2094
4921.33 2152
4921.99 2089
4922.66 2097
4923.32 2137
4923.98 2128
4924.64 2151
4925.31 2174
4925.97 2091
4926.63 2093
4927.29 2211
4927.96 2155
4928.62 2099
4929.28 2147
4929.94 2093
4930.61 2007
4931.27 2043
4931.93 2128
4932.59 2158
4933.26 2123
4933.92 2080
4934.58 2066
4935.25 2056
4935.91 2055
4936.57 2140
4937.24 2089
4937.90 2036
4938.56 2068
4939.23 2026
4939.89 2088
4940.55 2085
4941.22 2096
4941.88 2145
4942.54 2024
4943.21 2018
4943.87 2039
4944.53 2100
4945.20 2031
4945.86 2076
4946.52 2087
4947.19 2090
4947.85 2043
4948.52 2011
4949.18 1988
4949.84 2044
4950.51 1990
4951.17 1957
4951.84 1912
4952.50 1964
4953.17 1997
4953.83 1933
4954.49 1975
4955.16 2039
4955.82 2041
4956.49 2107
4957.15 2065
4957.82 2054
4958.48 2250
4959.15 2360
4959.81 2479
4960.47 2653
4961.14 2697
4961.80 2757
4962.47 2854
4963.13 2860
4963.80 2891
4964.46 2838
4965.13 2914
4965.79 2810
4966.46 2619
4967.12 2386
4967.79 2347
4968.45 2353
4969.12 2240
4969.79 2177
4970.45 2227
4971.12 2129
4971.78 2110
4972.45 2207
4973.11 2158
4973.78 2167
4974.44 2295
4975.11 2284
4975.78 2258
4976.44 2214
4977.11 2294
4977.77 2203
4978.44 2104
4979.11 2098
4979.77 2103
4980.44 2129
4981.10 2022
4981.77 2001
4982.44 1999
4983.10 1978
4983.77 1987
4984.43 1999
4985.10 2013
4985.77 1994
4986.43 2005
4987.10 1968
4987.77 1952
4988.43 1984
4989.10 1868
4989.77 1948
4990.43 2045
4991.10 2000
4991.77 1904
4992.43 1923
4993.10 1902
4993.77 1956
4994.43 1945
4995.10 1919
4995.77 1882
4996.44 1936
4997.10 1995
4997.77 1890
4998.44 1931
4999.10 1905
4999.77 1763
5000.44 1750
5001.11 1804
5001.77 1807
5002.44 1776
5003.11 1824
5003.78 1799
5004.44 1772
5005.11 1761
5005.78 1840
5006.45 1872
5007.12 1899
5007.78 1799
5008.45 1882
5009.12 1838
5009.79 1897
5010.46 1951
5011.12 1986
5011.79 1935
5012.46 1875
5013.13 1869
5013.80 1835
5014.47 1909
5015.13 1850
5015.80 1862
5016.47 1875
5017.14 1832
5017.81 1869
5018.48 1852
5019.14 1875
5019.81 1917
5020.48 2065
5021.15 2169
5021.82 2121
5022.49 2195
5023.16 2191
5023.83 2169
5024.50 2244
5025.16 2165
5025.83 2108
5026.50 2048
5027.17 1947
5027.84 1948
5028.51 1845
5029.18 1886
5029.85 1934
5030.52 1953
5031.19 1896
5031.86 1751
5032.53 1770
5033.20 1799
5033.87 1785
5034.54 1806
5035.21 1774
5035.88 1781
5036.54 1846
5037.21 1833
5037.88 1789
5038.55 1804
5039.22 1852
5039.89 1896
5040.56 1878
5041.23 1910
5041.90 1851
5042.58 1872
5043.25 1977
5043.92 2004
5044.59 2018
5045.26 2026
5045.93 2110
5046.60 1983
5047.27 1962
5047.94 1989
5048.61 1861
5049.28 1893
5049.95 1910
5050.62 1944
5051.29 1979
5051.96 1926
5052.63 1951
5053.30 1963
5053.98 2043
5054.65 2049
5055.32 1933
5055.99 1933
5056.66 1854
5057.33 1918
5058.00 1930
5058.67 1840
5059.34 1861
5060.02 1857
5060.69 1896
5061.36 1883
5062.03 1833
5062.70 1859
5063.37 1790
5064.04 1838
5064.72 1859
5065.39 1824
5066.06 1870
5066.73 1822
5067.40 1801
5068.08 1835
5068.75 1744
5069.42 1758
5070.09 1839
5070.76 1832
5071.44 1795
5072.11 1821
5072.78 1859
5073.45 1908
5074.12 1870
5074.80 1899
5075.47 1882
5076.14 1872
5076.81 1834
5077.49 1888
5078.16 1929
5078.83 1962
5079.50 1860
5080.18 2027
5080.85 1996
5081.52 1860
5082.20 1886
5082.87 1926
5083.54 1953
5084.21 1925
5084.89 1894
5085.56 1899
5086.23 1903
5086.91 1975
5087.58 2004
5088.25 2110
5088.93 2143
5089.60 2221
5090.27 2278
5090.95 2400
5091.62 2279
5092.29 2236
5092.97 2257
5093.64 2269
5094.31 2048
5094.99 2068
5095.66 2061
5096.34 2009
5097.01 2004
5097.68 1911
5098.36 1971
5099.03 1981
5099.70 1934
5100.38 1851
5101.05 1798
5101.73 1869
5102.40 2020
5103.08 1921
5103.75 1980
5104.42 2012
5105.10 2051
5105.77 2008
5106.45 2008
5107.12 2032
5107.80 2018
5108.47 1929
5109.15 1891
5109.82 1833
5110.49 1849
5111.17 1989
5111.84 1911
5112.52 1860
5113.19 1872
5113.87 1948
5114.54 1877
5115.22 1885
5115.89 2009
5116.57 2141
5117.24 2289
5117.92 2454
5118.59 2552
5119.27 2746
5119.94 2773
5120.62 2673
5121.30 2692
5121.97 2441
5122.65 2430
5123.32 2350
5124.00 2246
5124.67 2125
5125.35 2011
5126.02 2163
5126.70 2140
5127.38 2089
5128.05 2107
5128.73 2134
5129.40 2148
5130.08 2045
5130.76 2079
5131.43 2035
5132.11 2072
5132.78 2088
5133.46 2045
5134.14 2082
5134.81 2078
5135.49 2007
5136.17 2148
5136.84 2002
5137.52 2073
5138.20 2095
5138.87 2090
5139.55 2030
5140.22 2012
5140.90 1959
5141.58 1942
5142.26 1894
5142.93 1874
5143.61 1854
5144.29 1780
5144.96 1879
5145.64 1921
5146.32 1820
5146.99 1843
5147.67 1809
5148.35 1840
5149.03 1781
5149.70 1708
5150.38 1795
5151.06 1816
5151.73 1819
5152.41 1779
5153.09 1761
5153.77 1789
5154.44 1780
5155.12 1845
5155.80 1867
5156.48 1878
5157.16 1926
5157.83 1981
5158.51 1955
5159.19 2006
5159.87 2009
5160.55 1945
5161.22 1884
5161.90 1906
5162.58 1881
5163.26 1768
5163.94 1811
5164.61 1853
5165.29 1878
5165.97 1917
5166.65 1913
5167.33 1944
5168.01 1844
5168.68 1838
5169.36 1860
5170.04 1782
5170.72 1768
5171.40 1783
5172.08 1727
5172.76 1717
5173.44 1743
5174.11 1792
5174.79 1777
5175.47 1721
5176.15 1836
5176.83 1835
5177.51 1752
5178.19 1814
5178.87 1809
5179.55 1780
5180.23 1780
5180.91 1731
5181.58 1765
5182.26 1819
5182.94 1776
5183.62 1756
5184.30 1676
5184.98 1760
5185.66 1705
5186.34 1724
5187.02 1776
5187.70 1754
5188.38 1719
5189.06 1702
5189.74 1729
5190.42 1720
5191.10 1720
5191.78 1783
5192.46 1807
5193.14 1785
5193.82 1794
5194.50 1710
5195.18 1719
5195.86 1747
5196.54 1759
5197.22 1779
5197.90 1767
5198.58 1805
5199.26 1819
5199.94 1758
5200.63 1832
5201.31 1804
5201.99 1794
5202.67 1813
5203.35 1756
5204.03 1753
5204.71 1744
5205.39 1829
5206.07 1829
5206.75 1885
5207.43 1905
5208.11 1849
5208.80 1835
5209.48 1902
5210.16 1868
5210.84 1867
5211.52 1961
5212.20 1949
5212.88 1969
5213.57 2006
5214.25 1899
5214.93 1956
5215.61 2037
5216.29 1889
5216.97 1966
5217.66 1986
5218.34 1931
5219.02 1863
5219.70 1883
5220.38 1891
5221.06 2008
5221.75 2079
5222.43 1978
5223.11 2102
5223.79 2097
5224.47 1948
5225.16 1904
5225.84 2001
5226.52 1972
5227.20 1897
5227.89 1855
5228.57 1887
5229.25 1828
5229.93 1821
5230.62 1823
5231.30 1820
5231.98 1849
5232.66 1827
5233.35 1825
5234.03 1945
5234.71 1899
5235.40 1953
5236.08 1989
5236.76 2045
5237.44 1962
5238.13 1991
5238.81 1998
5239.49 2030
5240.18 2054
5240.86 2076
5241.54 1993
5242.23 1999
5242.91 2007
5243.59 1930
5244.28 1855
5244.96 1988
5245.64 1931
5246.33 1871
5247.01 1930
5247.70 1919
5248.38 1982
5249.06 1901
5249.75 1946
5250.43 2004
5251.11 2081
5251.80 2127
5252.48 2106
5253.17 2114
5253.85 2085
5254.53 2068
5255.22 1939
5255.90 1871
5256.59 1928
5257.27 1932
5257.96 1926
5258.64 1903
5259.32 1823
5260.01 1740
5260.69 1888
5261.38 1929
5262.06 2105
5262.75 2066
5263.43 2096
5264.12 2077
5264.80 2083
5265.49 2103
5266.17 2056
5266.86 1980
5267.54 1959
5268.23 1993
5268.91 1984
5269.60 1907
5270.28 1874
5270.97 1946
5271.65 1943
5272.34 1941
5273.02 1883
5273.71 1860
5274.39 1868
5275.08 1872
5275.76 1841
5276.45 1858
5277.14 1921
5277.82 1867
5278.51 1948
5279.19 2077
5279.88 2073
5280.56 2067
5281.25 2087
5281.94 2170
5282.62 2276
5283.31 2230
5283.99 2158
5284.68 2020
5285.37 2008
5286.05 2001
5286.74 1912
5287.43 1983
5288.11 1908
5288.80 1936
5289.48 1896
5290.17 1921
5290.86 1909
5291.54 1938
5292.23 1853
5292.92 1839
5293.60 1952
5294.29 2032
5294.98 1994
5295.66 2037
5296.35 2069
5297.04 2097
5297.72 2048
5298.41 2228
5299.10 2231
5299.79 2243
5300.47 2270
5301.16 2206
5301.85 2273
5302.53 2366
5303.22 2359
5303.91 2542
5304.60 2590
5305.28 2672
5305.97 2733
5306.66 2814
5307.35 2689
5308.03 2647
5308.72 2561
5309.41 2531
5310.10 2465
5310.78 2606
5311.47 2624
5312.16 2781
5312.85 2875
5313.54 2951
5314.22 2933
5314.91 3103
5315.60 3118
5316.29 3015
5316.98 3028
5317.66 3020
5318.35 2850
5319.04 2908
5319.73 2956
5320.42 2958
5321.11 2926
5321.80 2849
5322.48 2745
5323.17 2613
5323.86 2465
5324.55 2327
5325.24 2390
5325.93 2210
5326.62 2170
5327.30 2232
5327.99 2187
5328.68 2103
5329.37 2122
5330.06 2078
5330.75 2050
5331.44 2023
5332.13 2032
5332.82 2048
5333.51 2016
5334.20 2087
5334.88 2027
5335.57 1966
5336.26 2027
5336.95 2068
5337.64 2053
5338.33 1955
5339.02 1937
5339.71 1974
5340.40 1991
5341.09 2053
5341.78 1999
5342.47 2077
5343.16 2082
5343.85 2083
5344.54 2065
5345.23 2067
5345.92 2104
5346.61 2179
5347.30 2301
5347.99 2366
5348.68 2520
5349.37 2761
5350.06 2935
5350.75 3055
5351.44 3103
5352.13 3038
5352.82 3080
5353.51 2847
5354.20 2740
5354.90 2585
5355.59 2391
5356.28 2282
5356.97 2176
5357.66 2093
5358.35 1991
5359.04 2018
5359.73 2022
5360.42 2002
5361.11 2059
5361.80 2046
5362.49 2044
5363.19 2058
5363.88 2004
5364.57 1962
5365.26 1911
5365.95 1870
5366.64 1855
5367.33 1816
5368.03 1762
5368.72 1746
5369.41 1720
5370.10 1743
5370.79 1728
5371.48 1770
5372.18 1726
5372.87 1728
5373.56 1755
5374.25 1790
5374.94 1793
5375.63 1772
5376.33 1832
5377.02 1816
5377.71 1792
5378.40 1815
5379.10 1818
5379.79 1809
5380.48 1824
5381.17 1714
5381.86 1702
5382.56 1740
5383.25 1661
5383.94 1691
5384.63 1747
5385.33 1785
5386.02 1810
5386.71 1855
5387.40 1940
5388.10 1984
5388.79 1930
5389.48 2008
5390.18 2047
5390.87 1979
5391.56 1986
5392.26 1970
5392.95 1995
5393.64 1928
5394.33 1864
5395.03 1861
5395.72 1968
5396.41 1928
5397.11 1859
5397.80 1772
5398.49 1805
5399.19 1786
5399.88 1782
5400.58 1744
5401.27 1786
5401.96 1770
5402.66 1759
5403.35 1698
5404.04 1703
5404.74 1729
5405.43 1700
5406.13 1784
5406.82 1802
5407.51 1782
5408.21 1789
5408.90 1824
5409.60 1780
5410.29 1800
5410.98 1789
5411.68 1897
5412.37 1828
5413.07 1870
5413.76 1830
5414.46 1741
5415.15 1817
5415.84 1844
5416.54 1846
5417.23 1805
5417.93 1762
5418.62 1835
5419.32 1861
5420.01 1859
5420.71 1904
5421.40 1852
5422.10 1901
5422.79 1891
5423.49 1955
5424.18 1963
5424.88 1820
5425.57 1869
5426.27 1884
5426.96 1812
5427.66 1881
5428.35 1906
5429.05 1861
5429.74 1887
5430.44 1974
5431.14 1916
5431.83 1851
5432.53 1955
5433.22 1909
5433.92 1878
5434.61 1799
5435.31 1741
5436.01 1824
5436.70 1913
5437.40 2017
5438.09 1889
5438.79 1784
5439.49 1895
5440.18 1925
5440.88 1956
5441.57 1926
5442.27 1916
5442.97 1942
5443.66 2045
5444.36 2196
5445.06 2308
5445.75 2462
5446.45 2648
5447.15 2867
5447.84 2840
5448.54 2937
5449.24 2927
5449.93 2776
5450.63 2658
5451.33 2547
5452.02 2445
5452.72 2323
5453.42 2269
5454.11 2225
5454.81 2172
5455.51 2086
5456.20 2147
5456.90 2070
5457.60 2082
5458.30 1984
5458.99 2050
5459.69 2098
5460.39 2082
5461.09 2077
5461.78 2157
5462.48 2209
5463.18 2254
5463.88 2253
5464.57 2278
5465.27 2291
5465.97 2370
5466.67 2193
5467.36 2149
5468.06 2030
5468.76 2070
5469.46 2089
5470.16 2138
5470.85 2163
5471.55 2134
5472.25 2277
5472.95 2290
5473.65 2236
5474.35 2371
5475.04 2414
5475.74 2426
5476.44 2407
5477.14 2558
5477.84 2649
5478.54 2978
5479.23 3189
5479.93 3432
5480.63 3749
5481.33 3644
5482.03 3692
5482.73 3572
5483.43 3428
5484.13 3288
5484.83 3069
5485.52 2980
5486.22 2798
5486.92 2709
5487.62 2783
5488.32 2758
5489.02 2767
5489.72 2679
5490.42 2660
5491.12 2730
5491.82 2798
5492.52 2898
5493.22 2942
5493.92 3060
5494.62 3035
5495.31 2944
5496.01 3009
5496.71 2972
5497.41 3000
5498.11 3452
5498.81 4055
5499.51 4746
5500.21 5838
5500.91 6155
5501.61 6419
5502.31 6590
5503.01 6228
5503.71 5524
5504.41 4827
5505.11 4316
5505.81 3914
5506.51 3385
5507.22 3098
5507.92 2982
5508.62 2897
5509.32 2826
5510.02 2868
5510.72 2756
5511.42 2770
5512.12 2834
5512.82 2786
5513.52 2706
5514.22 2689
5514.92 2747
5515.62 2726
5516.32 2759
5517.03 2669
5517.73 2774
5518.43 2793
5519.13 2917
5519.83 2876
5520.53 2876
5521.23 2961
5521.93 2818
5522.63 2719
5523.34 2647
5524.04 2544
5524.74 2459
5525.44 2271
5526.14 2221
5526.84 2262
5527.55 2142
5528.25 2130
5528.95 2142
5529.65 2117
5530.35 2163
5531.05 2205
5531.76 2294
5532.46 2179
5533.16 2119
5533.86 2138
5534.56 2087
5535.27 2126
5535.97 2141
5536.67 2154
5537.37 2249
5538.08 2249
5538.78 2308
5539.48 2217
5540.18 2309
5540.89 2291
5541.59 2301
5542.29 2195
5542.99 2150
5543.70 2195
5544.40 2159
5545.10 2160
5545.80 2223
5546.51 2157
5547.21 2157
5547.91 2210
5548.62 2175
5549.32 2124
5550.02 2043
5550.73 2025
5551.43 2016
5552.13 2093
5552.84 2039
5553.54 1966
5554.24 1949
5554.95 1976
5555.65 1912
5556.35 2016
5557.06 2066
5557.76 1949
5558.46 1954
5559.17 1982
5559.87 1947
5560.57 2038
5561.28 2077
5561.98 2084
5562.69 2090
5563.39 2060
5564.09 2113
5564.80 2186
5565.50 2124
5566.21 2170
5566.91 2166
5567.61 2102
5568.32 2109
5569.02 2049
5569.73 2063
5570.43 2003
5571.14 1893
5571.84 1953
5572.54 2079
5573.25 2155
5573.95 2086
5574.66 2107
5575.36 2101
5576.07 2071
5576.77 2067
5577.48 2109
5578.18 2137
5578.89 2032
5579.59 2065
5580.30 1997
5581.00 1918
5581.71 1893
5582.41 1859
5583.12 1845
5583.82 1872
5584.53 1878
5585.23 1943
5585.94 1909
5586.64 1900
5587.35 1884
5588.06 1928
5588.76 1907
5589.47 1856
5590.17 1944
5590.88 1896
5591.58 1862
5592.29 1863
5592.99 1924
5593.70 1842
5594.41 1877
5595.11 1852
5595.82 1809
5596.52 1835
5597.23 1776
5597.94 1805
5598.64 1800
5599.35 1740
5600.06 1824
5600.76 1801
5601.47 1773
5602.17 1754
5602.88 1712
5603.59 1753
5604.29 1698
5605.00 1730
5605.71 1737
5606.41 1769
5607.12 1735
5607.83 1817
5608.53 1763
5609.24 1702
5609.95 1764
5610.65 1717
5611.36 1701
5612.07 1765
5612.78 1705
5613.48 1757
5614.19 1705
5614.90 1734
5615.60 1847
5616.31 1820
5617.02 1779
5617.73 1737
5618.43 1766
5619.14 1820
5619.85 1817
5620.56 1718
5621.26 1832
5621.97 1764
5622.68 1777
5623.39 1732
5624.09 1786
5624.80 1810
5625.51 1817
5626.22 1833
5626.93 1796
5627.63 1802
5628.34 1813
5629.05 1941
5629.76 1968
5630.47 1919
5631.17 1915
5631.88 1995
5632.59 1977
5633.30 1953
5634.01 1862
5634.72 2012
5635.42 2141
5636.13 2196
5636.84 2317
5637.55 2324
5638.26 2396
5638.97 2401
5639.68 2453
5640.39 2413
5641.09 2460
5641.80 2409
5642.51 2332
5643.22 2172
5643.93 2208
5644.64 2109
5645.35 2169
5646.06 2047
5646.77 1967
5647.48 1988
5648.19 1970
5648.89 1997
5649.60 2077
5650.31 2035
5651.02 2041
5651.73 2097
5652.44 2079
5653.15 2062
5653.86 1964
5654.57 1984
5655.28 2069
5655.99 2049
5656.70 2075
5657.41 2111
5658.12 2073
5658.83 2145
5659.54 2212
5660.25 2241
5660.96 2296
5661.67 2334
5662.38 2306
5663.09 2171
5663.80 2175
5664.51 2148
5665.22 2104
5665.93 2151
5666.64 2070
5667.35 2124
5668.06 2095
5668.77 2094
5669.48 2291
5670.19 2443
5670.91 2544
5671.62 2666
5672.33 2659
5673.04 2559
5673.75 2460
5674.46 2353
5675.17 2313
5675.88 2219
5676.59 2179
5677.30 2092
5678.01 2023
5678.73 2050
5679.44 2102
5680.15 2171
5680.86 2186
5681.57 2184
5682.28 2107
5682.99 2135
5683.71 2102
5684.42 2149
5685.13 2108
5685.84 2059
5686.55 2097
5687.26 2064
5687.98 1996
5688.69 1963
5689.40 2057
5690.11 1988
5690.82 2028
5691.54 1991
5692.25 2035
5692.96 2056
5693.67 1987
5694.38 2062
5695.10 1925
5695.81 1886
5696.52 1952
5697.23 1907
5697.95 1814
5698.66 1835
5699.37 1881
5700.08 1926
5700.80 1896
5701.51 1996
5702.22 1971
5702.93 1928
5703.65 1934
5704.36 1991
5705.07 1949
5705.78 1956
5706.50 1921
5707.21 1980
5707.92 1981
5708.64 1943
5709.35 1928
5710.06 1920
5710.78 1922
5711.49 1936
5712.20 1916
5712.92 1875
5713.63 1938
5714.34 1950
5715.06 1921
5715.77 1893
5716.48 1894
5717.20 1869
5717.91 1924
5718.62 1956
5719.34 1926
5720.05 1901
5720.77 1919
5721.48 1944
5722.19 1963
5722.91 1894
5723.62 1989
5724.33 2079
5725.05 2142
5725.76 2181
5726.48 2221
5727.19 2336
5727.91 2421
5728.62 2456
5729.33 2427
5730.05 2366
5730.76 2253
5731.48 2246
5732.19 2268
5732.91 2244
5733.62 2235
5734.34 2060
5735.05 2120
5735.77 2104
5736.48 2133
5737.20 2024
5737.91 2010
5738.63 2019
5739.34 2108
5740.06 2041
5740.77 2030
5741.49 2100
5742.20 2063
5742.92 2083
5743.63 2161
5744.35 2149
5745.06 2093
5745.78 2139
5746.49 2148
5747.21 2149
5747.92 2171
5748.64 2265
5749.35 2319
5750.07 2262
5750.79 2324
5751.50 2474
5752.22 2439
5752.93 2521
5753.65 2649
5754.36 2617
5755.08 2732
5755.80 2849
5756.51 2914
5757.23 2982
5757.95 3150
5758.66 3150
5759.38 3024
5760.09 3127
5760.81 3306
5761.53 3232
5762.24 3303
5762.96 3291
5763.68 3365
5764.39 3452
5765.11 3350
5765.83 3398
5766.54 3675
5767.26 4022
5767.98 4909
5768.69 5797
5769.41 7166
5770.13 8743
5770.84 9817
5771.56 10120
5772.28 9694
5772.99 8727
5773.71 7799
5774.43 6686
5775.15 5629
5775.86 4986
5776.58 4484
5777.30 4329
5778.01 4124
5778.73 4012
5779.45 3996
5780.17 3769
5780.88 3785
5781.60 3863
5782.32 3852
5783.04 3830
5783.76 3818
5784.47 3943
5785.19 3983
5785.91 3825
5786.63 3852
5787.34 3763
5788.06 3774
5788.78 3741
5789.50 3706
5790.22 3545
5790.94 3458
5791.65 3516
5792.37 3498
5793.09 3345
5793.81 3215
5794.53 3094
5795.25 3038
5795.96 2969
5796.68 2987
5797.40 2969
5798.12 3091
5798.84 3367
5799.56 3650
5800.28 4109
5800.99 4365
5801.71 4471
5802.43 4281
5803.15 4081
5803.87 3616
5804.59 3453
5805.31 3280
5806.03 3118
5806.75 3068
5807.47 2992
5808.18 2920
5808.90 2847
5809.62 2930
5810.34 2994
5811.06 2971
5811.78 2907
5812.50 2832
5813.22 2861
5813.94 2701
5814.66 2583
5815.38 2586
5816.10 2605
5816.82 2541
5817.54 2470
5818.26 2450
5818.98 2400
5819.70 2462
5820.42 2546
5821.14 2529
5821.86 2424
5822.58 2577
5823.30 2560
5824.02 2394
5824.74 2292
5825.46 2351
5826.18 2369
5826.90 2359
5827.62 2325
5828.34 2339
5829.06 2375
5829.78 2354
5830.50 2433
5831.22 2352
5831.95 2241
5832.67 2237
5833.39 2252
5834.11 2284
5834.83 2280
5835.55 2250
5836.27 2114
5836.99 2142
5837.71 2240
5838.43 2142
5839.15 2047
5839.88 2147
5840.60 2119
5841.32 2175
5842.04 2231
5842.76 2048
5843.48 2111
5844.20 2157
5844.93 2102
5845.65 2131
5846.37 2154
5847.09 2097
5847.81 2140
5848.53 2106
5849.26 2181
5849.98 2135
5850.70 2051
5851.42 2155
5852.14 2057
5852.87 1994
5853.59 2002
5854.31 2043
5855.03 2162
5855.75 2138
5856.48 1982
5857.20 2060
5857.92 2037
5858.64 2096
5859.37 2012
5860.09 2015
5860.81 2003
5861.53 1996
5862.26 2060
5862.98 1973
5863.70 1952
5864.42 1980
5865.15 1976
5865.87 2060
5866.59 2010
5867.31 1954
5868.04 1904
5868.76 1926
5869.48 1966
5870.21 1996
5870.93 1958
5871.65 1992
5872.38 1909
5873.10 1841
5873.82 1811
5874.55 1858
5875.27 1865
5875.99 1864
5876.72 1911
5877.44 1815
5878.16 1824
5878.89 1884
5879.61 1807
5880.33 1900
5881.06 1946
5881.78 1963
5882.51 1950
5883.23 1990
5883.95 1935
5884.68 1875
5885.40 1995
5886.13 2018
5886.85 2021
5887.57 2000
5888.30 1903
5889.02 1930
5889.75 2003
5890.47 2065
5891.20 1925
5891.92 1923
5892.64 1959
5893.37 1922
5894.09 1910
5894.82 1862
5895.54 1842
5896.27 1853
5896.99 1917
5897.72 1907
5898.44 1871
5899.17 1889
5899.89 1890
5900.62 1950
5901.34 1985
5902.07 2030
5902.79 2071
5903.52 1990
5904.24 2026
5904.97 2053
5905.69 2005
5906.42 1993
5907.14 1977
5907.87 1955
5908.59 1943
5909.32 2017
5910.04 2036
5910.77 2002
5911.50 2070
5912.22 2042
5912.95 2042
5913.67 2098
5914.40 2083
5915.12 2059
5915.85 2150
5916.58 2149
5917.30 2075
5918.03 2073
5918.75 2047
5919.48 2076
5920.21 2099
5920.93 2064
5921.66 2144
5922.39 2179
5923.11 2137
5923.84 2156
5924.56 2199
5925.29 2202
5926.02 2289
5926.74 2296
5927.47 2329
5928.20 2243
5928.92 2294
5929.65 2261
5930.38 2299
5931.10 2366
5931.83 2320
5932.56 2328
5933.28 2335
5934.01 2369
5934.74 2369
5935.47 2425
5936.19 2497
5936.92 2528
5937.65 2602
5938.37 2572
5939.10 2678
5939.83 2690
5940.56 2650
5941.28 2741
5942.01 2698
5942.74 2742
5943.47 2824
5944.19 2844
5944.92 2870
5945.65 2925
5946.38 3065
5947.11 3013
5947.83 2996
5948.56 3150
5949.29 3123
5950.02 3348
5950.74 3529
5951.47 3615
5952.20 3920
5952.93 4177
5953.66 4357
5954.39 4482
5955.11 4366
5955.84 4309
5956.57 4259
5957.30 4010
5958.03 3971
5958.76 3914
5959.48 3887
5960.21 3861
5960.94 3934
5961.67 3839
5962.40 3875
5963.13 3954
5963.86 4157
5964.59 4434
5965.31 4886
5966.04 5412
5966.77 5757
5967.50 6153
5968.23 6299
5968.96 6181
5969.69 5861
5970.42 5501
5971.15 5368
5971.88 5285
5972.61 5006
5973.34 4857
5974.06 4724
5974.79 4726
5975.52 4776
5976.25 4764
5976.98 4781
5977.71 4938
5978.44 4936
5979.17 5199
5979.90 5244
5980.63 5282
5981.36 5475
5982.09 5564
5982.82 5798
5983.55 5902
5984.28 5795
5985.01 5783
5985.74 5917
5986.47 5741
5987.20 5839
5987.93 5792
5988.66 5855
5989.39 5817
5990.12 5681
5990.85 5814
5991.58 5886
5992.32 5842
5993.05 6028
5993.78 6096
5994.51 6144
5995.24 6249
5995.97 6324
5996.70 6483
5997.43 6577
5998.16 6503
5998.89 6593
5999.62 6598
6000.35 6483
6001.09 6492
6001.82 6361
6002.55 6106
6003.28 5968
6004.01 5992
6004.74 5946
6005.47 5998
6006.20 6161
6006.94 6321
6007.67 6748
6008.40 7526
6009.13 8819
6009.86 10440
6010.59 12663
6011.33 15439
6012.06 17983
6012.79 20323
6013.52 22197
6014.25 23044
6014.98 23121
6015.72 22032
6016.45 20400
6017.18 18712
6017.91 16301
6018.64 14340
6019.38 12563
6020.11 10764
6020.84 9520
6021.57 8449
6022.31 7477
6023.04 6826
6023.77 6263
6024.50 5760
6025.24 5539
6025.97 5383
6026.70 5333
6027.43 5073
6028.17 5141
6028.90 5058
6029.63 5082
6030.37 5107
6031.10 5013
6031.83 4892
6032.56 4652
6033.30 4427
6034.03 4269
6034.76 4105
6035.50 3938
6036.23 3928
6036.96 3968
6037.70 4099
6038.43 4132
6039.16 4119
6039.90 4139
6040.63 4169
6041.36 4343
6042.10 4367
6042.83 4383
6043.56 4432
6044.30 4522
6045.03 4563
6045.77 4474
6046.50 4561
6047.23 4636
6047.97 4666
6048.70 4885
6049.44 4971
6050.17 5246
6050.90 5496
6051.64 5890
6052.37 6147
6053.11 6286
6053.84 6238
6054.57 6215
6055.31 6063
6056.04 5781
6056.78 5515
6057.51 5298
6058.25 5171
6058.98 5009
6059.72 4790
6060.45 4817
6061.19 4767
6061.92 4670
6062.66 4535
6063.39 4482
6064.13 4244
6064.86 4212
6065.60 4353
6066.33 4302
6067.07 4118
6067.80 4238
6068.54 4283
6069.27 4194
6070.01 4078
6070.74 4046
6071.48 4053
6072.21 4035
6072.95 4088
6073.68 4136
6074.42 4059
6075.15 4052
6075.89 4100
6076.63 3958
6077.36 3996
6078.10 3853
6078.83 4027
6079.57 3856
6080.30 3767
6081.04 3672
6081.78 3637
6082.51 3668
6083.25 3457
6083.98 3424
6084.72 3453
6085.46 3490
6086.19 3399
6086.93 3444
6087.67 3582
6088.40 3614
6089.14 3559
6089.88 3701
6090.61 3685
6091.35 3691
6092.09 3786
6092.82 3712
6093.56 3739
6094.30 3693
6095.03 3615
6095.77 3542
6096.51 3531
6097.24 3413
6097.98 3309
6098.72 3280
6099.45 3223
6100.19 3391
6100.93 3333
6101.67 3345
6102.40 3294
6103.14 3225
6103.88 3158
6104.61 3149
6105.35 3099
6106.09 3142
6106.83 3189
6107.56 3277
6108.30 3215
6109.04 3209
6109.78 3163
6110.51 3239
6111.25 3336
6111.99 3406
6112.73 3288
6113.47 3373
6114.20 3481
6114.94 3591
6115.68 3750
6116.42 3668
6117.16 3566
6117.89 3629
6118.63 3601
6119.37 3574
6120.11 3570
6120.85 3514
6121.59 3462
6122.32 3505
6123.06 3469
6123.80 3598
6124.54 3559
6125.28 3531
6126.02 3531
6126.76 3497
6127.49 3469
6128.23 3494
6128.97 3521
6129.71 3642
6130.45 3535
6131.19 3611
6131.93 3675
6132.67 3542
6133.41 3619
6134.15 3633
6134.88 3676
6135.62 3826
6136.36 3979
6137.10 4031
6137.84 4170
6138.58 4306
6139.32 4429
6140.06 4556
6140.80 4520
6141.54 4573
6142.28 4422
6143.02 4570
6143.76 4519
6144.50 4437
6145.24 4238
6145.98 4163
6146.72 4171
6147.46 4142
6148.20 4099
6148.94 4073
6149.68 4125
6150.42 4090
6151.16 4164
6151.90 4278
6152.64 4156
6153.38 4232
6154.12 4423
6154.86 4367
6155.60 4457
6156.34 4446
6157.08 4385
6157.82 4514
6158.56 4565
6159.30 4511
6160.04 4495
6160.78 4686
6161.52 4774
6162.27 4920
6163.01 5072
6163.75 5336
6164.49 5671
6165.23 5899
6165.97 6213
6166.71 6303
6167.45 6297
6168.19 6410
6168.94 6274
6169.68 6230
6170.42 6165
6171.16 6108
6171.90 5960
6172.64 5779
6173.38 5843
6174.13 5824
6174.87 5777
6175.61 5785
6176.35 5987
6177.09 6260
6177.83 6553
6178.58 7108
6179.32 8304
6180.06 9971
6180.80 11909
6181.54 13917
6182.28 15794
6183.03 17181
6183.77 17933
6184.51 17585
6185.25 16656
6186.00 15566
6186.74 14168
6187.48 12721
6188.22 11237
6188.97 10371
6189.71 9533
6190.45 8694
6191.19 8072
6191.94 7728
6192.68 7499
6193.42 7257
6194.16 7061
6194.91 6910
6195.65 6831
6196.39 6786
6197.13 6826
6197.88 6835
6198.62 6836
6199.36 6756
6200.11 6761
6200.85 6864
6201.59 6712
6202.34 6687
6203.08 6912
6203.82 7391
6204.57 8216
6205.31 9858
6206.05 12248
6206.80 15163
6207.54 18448
6208.28 21719
6209.03 24070
6209.77 25130
6210.52 24740
6211.26 23905
6212.00 21894
6212.75 19337
6213.49 17155
6214.23 14949
6214.98 12726
6215.72 11128
6216.47 9780
6217.21 8506
6217.95 7855
6218.70 7337
6219.44 6922
6220.19 6704
6220.93 6508
6221.68 6602
6222.42 6577
6223.17 6535
6223.91 6465
6224.65 6466
6225.40 6432
6226.14 6284
6226.89 5980
6227.63 5647
6228.38 5286
6229.12 5046
6229.87 4963
6230.61 4681
6231.36 4590
6232.10 4466
6232.85 4542
6233.59 4430
6234.34 4412
6235.08 4426
6235.83 4455
6236.57 4578
6237.32 4722
6238.06 5055
6238.81 5524
6239.56 6056
6240.30 6469
6241.05 6570
6241.79 6560
6242.54 6360
6243.28 6188
6244.03 6114
6244.77 6020
6245.52 5835
6246.27 5761
6247.01 5884
6247.76 5780
6248.50 5699
6249.25 5508
6250.00 5289
6250.74 5189
6251.49 5053
6252.23 4972
6252.98 4918
6253.73 4738
6254.47 4637
6255.22 4578
6255.97 4617
6256.71 4707
6257.46 4559
6258.21 4545
6258.95 4452
6259.70 4524
6260.45 4594
6261.19 4548
6261.94 4455
6262.69 4334
6263.43 4288
6264.18 4226
6264.93 4151
6265.67 4078
6266.42 4083
6267.17 4141
6267.92 4059
6268.66 4095
6269.41 4157
6270.16 4322
6270.90 4321
6271.65 4347
6272.40 4311
6273.15 4239
6273.89 4411
6274.64 4625
6275.39 4657
6276.14 4811
6276.89 5016
6277.63 5083
6278.38 4934
6279.13 4858
6279.88 4865
6280.62 4739
6281.37 4534
6282.12 4521
6282.87 4272
6283.62 4128
6284.36 4133
6285.11 4063
6285.86 3948
6286.61 3856
6287.36 3720
6288.11 3728
6288.85 3732
6289.60 3783
6290.35 3706
6291.10 3734
6291.85 3692
6292.60 3668
6293.35 3716
6294.09 3724
6294.84 3688
6295.59 3689
6296.34 3785
6297.09 3858
6297.84 3740
6298.59 3752
6299.34 3690
6300.09 3628
6300.83 3590
6301.58 3587
6302.33 3502
6303.08 3529
6303.83 3542
6304.58 3526
6305.33 3610
6306.08 3600
6306.83 3611
6307.58 3613
6308.33 3611
6309.08 3642
6309.83 3707
6310.58 3821
6311.33 4003
6312.08 4061
6312.83 3984
6313.58 4170
6314.33 4449
6315.08 4587
6315.83 4829
6316.58 4904
6317.33 4997
6318.08 4960
6318.83 4929
6319.58 4768
6320.33 4594
6321.08 4241
6321.83 4169
6322.58 3965
6323.33 3892
6324.08 3757
6324.83 3581
6325.58 3471
6326.33 3455
6327.08 3471
6327.83 3508
6328.58 3471
6329.33 3358
6330.08 3336
6330.84 3257
6331.59 3199
6332.34 3158
6333.09 3224
6333.84 3194
6334.59 3155
6335.34 3202
6336.09 3125
6336.84 3183
6337.60 3195
6338.35 3130
6339.10 3102
6339.85 3161
6340.60 3157
6341.35 3151
6342.10 3035
6342.86 3095
6343.61 3023
6344.36 3064
6345.11 3088
6345.86 3161
6346.61 3292
6347.37 3276
6348.12 3322
6348.87 3281
6349.62 3370
6350.37 3398
6351.13 3545
6351.88 3754
6352.63 3807
6353.38 3834
6354.14 4020
6354.89 3975
6355.64 3924
6356.39 3920
6357.14 3925
6357.90 3731
6358.65 3645
6359.40 3583
6360.16 3497
6360.91 3407
6361.66 3369
6362.41 3472
6363.17 3491
6363.92 3489
6364.67 3455
6365.42 3514
6366.18 3655
6366.93 3853
6367.68 3972
6368.44 4053
6369.19 4042
6369.94 3919
6370.70 3860
6371.45 3760
6372.20 3702
6372.96 3594
6373.71 3539
6374.46 3647
6375.22 3487
6375.97 3527
6376.72 3489
6377.48 3533
6378.23 3530
6378.99 3552
6379.74 3613
6380.49 3606
6381.25 3600
6382.00 3651
6382.75 3632
6383.51 3615
6384.26 3487
6385.02 3431
6385.77 3301
6386.53 3309
6387.28 3331
6388.03 3303
6388.79 3289
6389.54 3195
6390.30 3239
6391.05 3252
6391.81 3140
6392.56 3117
6393.31 3101
6394.07 3241
6394.82 3161
6395.58 3250
6396.33 3240
6397.09 3330
6397.84 3311
6398.60 3163
6399.35 3083
6400.11 3103
6400.86 3025
6401.62 3017
6402.37 2894
6403.13 2973
6403.88 2863
6404.64 2854
6405.39 2909
6406.15 2859
6406.90 2864
6407.66 2783
6408.42 2824
6409.17 2847
6409.93 2990
6410.68 3114
6411.44 3096
6412.19 3071
6412.95 3167
6413.71 3019
6414.46 3031
6415.22 3052
6415.97 2977
6416.73 3029
6417.48 3091
6418.24 3037
6419.00 3000
6419.75 2818
6420.51 2909
6421.27 2841
6422.02 2773
6422.78 2752
6423.53 2858
6424.29 2717
6425.05 2756
6425.80 2734
6426.56 2816
6427.32 2763
6428.07 2667
6428.83 2653
6429.59 2676
6430.34 2671
6431.10 2717
6431.86 2800
6432.61 2777
6433.37 2767
6434.13 2729
6434.89 2812
6435.64 2777
6436.40 2876
6437.16 2815
6437.91 2844
6438.67 2814
6439.43 2846
6440.19 2874
6440.94 2909
6441.70 2940
6442.46 2800
6443.22 2865
6443.97 2872
6444.73 2898
6445.49 2939
6446.25 2933
6447.00 2886
6447.76 2834
6448.52 2897
6449.28 2953
6450.04 2979
6450.79 2951
6451.55 2883
6452.31 2983
6453.07 2973
6453.83 3037
6454.58 3007
6455.34 3007
6456.10 3021
6456.86 3143
6457.62 3152
6458.38 3114
6459.13 3102
6459.89 3100
6460.65 3177
6461.41 3156
6462.17 3233
6462.93 3185
6463.69 3340
6464.44 3288
6465.20 3226
6465.96 3269
6466.72 3375
6467.48 3369
6468.24 3340
6469.00 3383
6469.76 3200
6470.52 3264
6471.28 3251
6472.03 3269
6472.79 3144
6473.55 3260
6474.31 3273
6475.07 3238
6475.83 3295
6476.59 3277
6477.35 3348
6478.11 3339
6478.87 3405
6479.63 3376
6480.39 3432
6481.15 3524
6481.91 3663
6482.67 3627
6483.43 3644
6484.19 3665
6484.95 3770
6485.71 3751
6486.47 3733
6487.23 3828
6487.99 3815
6488.75 3945
6489.51 4085
6490.27 4094
6491.03 4191
6491.79 4256
6492.55 4358
6493.31 4459
6494.07 4471
6494.83 4429
6495.59 4485
6496.35 4395
6497.11 4281
6497.87 4305
6498.64 4256
6499.40 4336
6500.16 4360
6500.92 4417
6501.68 4538
6502.44 4753
6503.20 5026
6503.96 5771
6504.72 7088
6505.48 9029
6506.25 11372
6507.01 14130
6507.77 16566
6508.53 17947
6509.29 18386
6510.05 18039
6510.81 17030
6511.57 15489
6512.34 13791
6513.10 12281
6513.86 10609
6514.62 9458
6515.38 8436
6516.15 7434
6516.91 6773
6517.67 6415
6518.43 5942
6519.19 5765
6519.95 5689
6520.72 5500
6521.48 5538
6522.24 5534
6523.00 5588
6523.77 5707
6524.53 5829
6525.29 6168
6526.05 6647
6526.81 6834
6527.58 7131
6528.34 7087
6529.10 7141
6529.86 7093
6530.63 6976
6531.39 6999
6532.15 7105
6532.92 7818
6533.68 8675
6534.44 9721
6535.20 10839
6535.97 11907
6536.73 12504
6537.49 12678
6538.26 12267
6539.02 11544
6539.78 10355
6540.55 9435
6541.31 8402
6542.07 7555
6542.84 6999
6543.60 6509
6544.36 6285
6545.13 5994
6545.89 5953
6546.65 5758
6547.42 5590
6548.18 5359
6548.94 5200
6549.71 5140
6550.47 5080
6551.24 5066
6552.00 5045
6552.76 4937
6553.53 4714
6554.29 4624
6555.06 4685
6555.82 4664
6556.58 4625
6557.35 4609
6558.11 4520
6558.88 4547
6559.64 4656
6560.41 4651
6561.17 4566
6561.93 4743
6562.70 4922
6563.46 4837
6564.23 4991
6564.99 5097
6565.76 5085
6566.52 5065
6567.29 4982
6568.05 4972
6568.82 5047
6569.58 5127
6570.35 5126
6571.11 5222
6571.88 5175
6572.64 5481
6573.41 5394
6574.17 5485
6574.94 5653
6575.70 5626
6576.47 5561
6577.23 5630
6578.00 5565
6578.76 5668
6579.53 5721
6580.29 5855
6581.06 6018
6581.83 6233
6582.59 6262
6583.36 6225
6584.12 6299
6584.89 6285
6585.65 6203
6586.42 6120
6587.19 6122
6587.95 5839
6588.72 5804
6589.48 5984
6590.25 6240
6591.02 6690
6591.78 7076
6592.55 7554
6593.32 8205
6594.08 8879
6594.85 9646
6595.61 9917
6596.38 9916
6597.15 9857
6597.91 9470
6598.68 8945
6599.45 8598
6600.21 8156
6600.98 7490
6601.75 6895
6602.51 6461
6603.28 6103
6604.05 5818
6604.82 5638
6605.58 5622
6606.35 5409
6607.12 5458
6607.88 5459
6608.65 5443
6609.42 5421
6610.19 5322
6610.95 5329
6611.72 5308
6612.49 5165
6613.25 5169
6614.02 5078
6614.79 5003
6615.56 5018
6616.32 5002
6617.09 5062
6617.86 5161
6618.63 5295
6619.40 5594
6620.16 5851
6620.93 6149
6621.70 6499
6622.47 6787
6623.24 7066
6624.00 7136
6624.77 7149
6625.54 6884
6626.31 6764
6627.08 6464
6627.84 5997
6628.61 5993
6629.38 5831
6630.15 5876
6630.92 5759
6631.69 5701
6632.46 5961
6633.22 6204
6633.99 6474
6634.76 6601
6635.53 6909
6636.30 7031
6637.07 6860
6637.84 7066
6638.61 7096
6639.37 7332
6640.14 7669
6640.91 7959
6641.68 8014
6642.45 8032
6643.22 7869
6643.99 7659
6644.76 7482
6645.53 6978
6646.30 6543
6647.07 6214
6647.84 5904
6648.61 5427
6649.37 5143
6650.14 5076
6650.91 4934
6651.68 4791
6652.45 4748
6653.22 4596
6653.99 4531
6654.76 4527
6655.53 4442
6656.30 4428
6657.07 4471
6657.84 4343
6658.61 4300
6659.38 4380
6660.15 4269
6660.92 4326
6661.69 4328
6662.46 4308
6663.23 4212
6664.00 4116
6664.77 4082
6665.55 4163
6666.32 4174
6667.09 4196
6667.86 4169
6668.63 4197
6669.40 4361
6670.17 4456
6670.94 4465
6671.71 4482
6672.48 4615
6673.25 4711
6674.02 4707
6674.79 4669
6675.57 4626
6676.34 4737
6677.11 4709
6677.88 4718
6678.65 4686
6679.42 4663
6680.19 4743
6680.96 4851
6681.74 4853
6682.51 4912
6683.28 5022
6684.05 5326
6684.82 5542
6685.59 5638
6686.37 5729
6687.14 5625
6687.91 5446
6688.68 5264
6689.45 4967
6690.22 4777
6691.00 4707
6691.77 4482
6692.54 4286
6693.31 4175
6694.08 4095
6694.86 4007
6695.63 3985
6696.40 3880
6697.17 3828
6697.95 3962
6698.72 3891
6699.49 3939
6700.26 3817
6701.04 3831
6701.81 3740
6702.58 3786
6703.35 3855
6704.13 3744
6704.90 3752
6705.67 3714
6706.44 3736
6707.22 3661
6707.99 3591
6708.76 3559
6709.54 3606
6710.31 3655
6711.08 3565
6711.86 3504
6712.63 3454
6713.40 3422
6714.17 3487
6714.95 3422
6715.72 3504
6716.50 3370
6717.27 3299
6718.04 3350
6718.82 3322
6719.59 3299
6720.36 3274
6721.14 3289
6721.91 3339
6722.68 3287
6723.46 3343
6724.23 3339
6725.01 3280
6725.78 3339
6726.55 3300
6727.33 3232
6728.10 3201
6728.88 3181
6729.65 3216
6730.42 3268
6731.20 3283
6731.97 3285
6732.75 3309
6733.52 3328
6734.30 3317
6735.07 3296
6735.84 3280
6736.62 3362
6737.39 3419
6738.17 3439
6738.94 3443
6739.72 3477
6740.49 3538
6741.27 3554
6742.04 3524
6742.82 3554
6743.59 3537
6744.37 3526
6745.14 3602
6745.92 3670
6746.69 3613
6747.47 3613
6748.24 3766
6749.02 3894
6749.79 3946
6750.57 3926
6751.34 4182
6752.12 4380
6752.90 4738
6753.67 4734
6754.45 4602
6755.22 4581
6756.00 4496
6756.77 4373
6757.55 4202
6758.33 4220
6759.10 4072
6759.88 4034
6760.65 4034
6761.43 4126
6762.20 4063
6762.98 3773
6763.76 3833
6764.53 3891
6765.31 3868
6766.09 3819
6766.86 3798
6767.64 3809
6768.41 3740
6769.19 3739
6769.97 3686
6770.74 3811
6771.52 3661
6772.30 3561
6773.07 3585
6773.85 3529
6774.63 3423
6775.40 3428
6776.18 3320
6776.96 3273
6777.74 3408
6778.51 3375
6779.29 3342
6780.07 3359
6780.84 3323
6781.62 3313
6782.40 3365
6783.17 3313
6783.95 3317
6784.73 3311
6785.51 3225
6786.28 3179
6787.06 3292
6787.84 3246
6788.62 3176
6789.39 3171
6790.17 3137
6790.95 3158
6791.73 3190
6792.51 3030
6793.28 3105
6794.06 3069
6794.84 3019
6795.62 3110
6796.39 3116
6797.17 3037
6797.95 3124
6798.73 3095
6799.51 3136
6800.29 3182
6801.06 3197
6801.84 3258
6802.62 3328
6803.40 3186
6804.18 3181
6804.96 3129
6805.73 3269
6806.51 3217
6807.29 3227
6808.07 3175
6808.85 3110
6809.63 3082
6810.41 3004
6811.18 3023
6811.96 2959
6812.74 3059
6813.52 3081
6814.30 3063
6815.08 3025
6815.86 3003
6816.64 2997
6817.42 3027
6818.20 3010
6818.98 3055
6819.76 2981
6820.53 3080
6821.31 3064
6822.09 3063
6822.87 3105
6823.65 3026
6824.43 3063
6825.21 2967
6825.99 3034
6826.77 3009
6827.55 3065
6828.33 3080
6829.11 2928
6829.89 2892
6830.67 2944
6831.45 2985
6832.23 3031
6833.01 3133
6833.79 3241
6834.57 3346
6835.35 3531
6836.13 3947
6836.91 4453
6837.69 4931
6838.47 5214
6839.25 5481
6840.03 5703
6840.81 5560
6841.59 5357
6842.37 5062
6843.16 4747
6843.94 4470
6844.72 4170
6845.50 4026
6846.28 4026
6847.06 4108
6847.84 4197
6848.62 4447
6849.40 4581
6850.18 4959
6850.96 5115
6851.75 5243
6852.53 5217
6853.31 5090
6854.09 4886
6854.87 4535
6855.65 4456
6856.43 4216
6857.22 3911
6858.00 3850
6858.78 3644
6859.56 3461
6860.34 3391
6861.12 3307
6861.90 3241
6862.69 3300
6863.47 3196
6864.25 3288
6865.03 3281
6865.81 3299
6866.60 3477
6867.38 3457
6868.16 3481
6868.94 3472
6869.72 3424
6870.51 3395
6871.29 3393
6872.07 3458
6872.85 3455
6873.64 3444
6874.42 3399
6875.20 3557
6875.98 3544
6876.77 3519
6877.55 3611
6878.33 3724
6879.11 3863
6879.90 3834
6880.68 3954
6881.46 4184
6882.25 4181
6883.03 4142
6883.81 4145
6884.59 4332
6885.38 4483
6886.16 4831
6886.94 5162
6887.73 5812
6888.51 6142
6889.29 6357
6890.08 6133
6890.86 6094
6891.64 5825
6892.43 5393
6893.21 5207
6893.99 4886
6894.78 4642
6895.56 4448
6896.35 4167
6897.13 4152
6897.91 4079
6898.70 4083
6899.48 4013
6900.26 4085
6901.05 3923
6901.83 3888
6902.62 3897
6903.40 3961
6904.18 3861
6904.97 3777
6905.75 3742
6906.54 3801
6907.32 3734
6908.11 3742
6908.89 3689
6909.67 3713
6910.46 3631
6911.24 3567
6912.03 3681
6912.81 3699
6913.60 3613
6914.38 3612
6915.17 3629
6915.95 3614
6916.74 3661
6917.52 3598
6918.31 3696
6919.09 3797
6919.88 3678
6920.66 3712
6921.45 3722
6922.23 3721
6923.02 3727
6923.80 3747
6924.59 3833
6925.37 3829
6926.16 3869
6926.94 3952
6927.73 3908
6928.51 3876
6929.30 3854
6930.09 3872
6930.87 3805
6931.66 3944
6932.44 3862
6933.23 3882
6934.01 3861
6934.80 3990
6935.59 3971
6936.37 3918
6937.16 4139
6937.94 4265
6938.73 4482
6939.52 4659
6940.30 4964
6941.09 5197
6941.88 5340
6942.66 5533
6943.45 5737
6944.23 5756
6945.02 5858
6945.81 6054
6946.59 6016
6947.38 6235
6948.17 6321
6948.95 6379
6949.74 6403
6950.53 6485
6951.31 6223
6952.10 5940
6952.89 5876
6953.67 5633
6954.46 5440
6955.25 5515
6956.04 5354
6956.82 5209
6957.61 5111
6958.40 5164
6959.18 5159
6959.97 5094
6960.76 5268
6961.55 5380
6962.33 5377
6963.12 5389
6963.91 5588
6964.70 5646
6965.48 5939
6966.27 6211
6967.06 6658
6967.85 6858
6968.63 7009
6969.42 7263
6970.21 7455
6971.00 7509
6971.79 7231
6972.57 7308
6973.36 7349
6974.15 7432
6974.94 7334
6975.73 7195
6976.52 7672
6977.30 8009
6978.09 8472
6978.88 8858
6979.67 9744
6980.46 11000
6981.25 12783
6982.03 15479
6982.82 19257
6983.61 23294
6984.40 27337
6985.19 30564
6985.98 32853
6986.77 33435
6987.55 32574
6988.34 30339
6989.13 27830
6989.92 24846
6990.71 21632
6991.50 18762
6992.29 15955
6993.08 13746
6993.87 11994
6994.66 10443
6995.45 9234
6996.24 8394
6997.02 7938
6997.81 7424
6998.60 6964
6999.39 6713
7000.18 6495
7000.97 6556
7001.76 6306
7002.55 6218
7003.34 5969
7004.13 5646
7004.92 5420
7005.71 5202
7006.50 4908
7007.29 4806
7008.08 4650
7008.87 4594
7009.66 4659
7010.45 4804
7011.24 4890
7012.03 5005
7012.82 5119
7013.61 5187
7014.40 5080
7015.19 5099
7015.98 5131
7016.77 4991
7017.56 4933
7018.35 4722
7019.15 4823
7019.94 5033
7020.73 4974
7021.52 5306
7022.31 5433
7023.10 5705
7023.89 5866
7024.68 5951
7025.47 5936
7026.26 6032
7027.05 5790
7027.85 5750
7028.64 5705
7029.43 5489
7030.22 5364
7031.01 5132
7031.80 5133
7032.59 4959
7033.38 4778
7034.18 4622
7034.97 4766
7035.76 4709
7036.55 4826
7037.34 4797
7038.13 4977
7038.93 4931
7039.72 5014
7040.51 5103
7041.30 5012
7042.09 5105
7042.89 5259
7043.68 5300
7044.47 5292
7045.26 5401
7046.05 5452
7046.85 5416
7047.64 5491
7048.43 5792
7049.22 5952
7050.01 6093
7050.81 6281
7051.60 6533
7052.39 6381
7053.18 6161
7053.98 5971
7054.77 5622
7055.56 5447
7056.36 5345
7057.15 5277
7057.94 5377
7058.73 5274
7059.53 5215
7060.32 5225
7061.11 5180
7061.91 5061
7062.70 4914
7063.49 4996
7064.29 4912
7065.08 5013
7065.87 4854
7066.66 4818
7067.46 4696
7068.25 4490
7069.04 4417
7069.84 4418
7070.63 4454
7071.43 4299
7072.22 4263
7073.01 4238
7073.81 4123
7074.60 4030
7075.39 3984
7076.19 3978
7076.98 3956
7077.78 3826
7078.57 3902
7079.36 3843
7080.16 3778
7080.95 3845
7081.75 3961
7082.54 3907
7083.33 3896
7084.13 3944
7084.92 3858
7085.72 3927
7086.51 4150
7087.31 4260
7088.10 4317
7088.90 4082
7089.69 4009
7090.48 4065
7091.28 4061
7092.07 3882
7092.87 3782
7093.66 3658
7094.46 3586
7095.25 3481
7096.05 3535
7096.84 3459
7097.64 3346
7098.43 3367
7099.23 3295
7100.02 3276
7100.82 3352
7101.61 3318
7102.41 3359
7103.20 3313
7104.00 3212
7104.80 3201
7105.59 3118
7106.39 3040
7107.18 3073
7107.98 3073
7108.77 3060
7109.57 2942
7110.36 2879
7111.16 2907
7111.96 2864
7112.75 2924
7113.55 2937
7114.34 2817
7115.14 2915
7115.94 3021
7116.73 3010
7117.53 3046
7118.32 2978
7119.12 3036
7119.92 2995
7120.71 2968
7121.51 3057
7122.31 2959
7123.10 2914
7123.90 2994
7124.70 2995
7125.49 2991
7126.29 2959
7127.09 2938
7127.88 3022
7128.68 3055
7129.48 3188
7130.27 3082
7131.07 3041
7131.87 3105
7132.66 3124
7133.46 3043
7134.26 3023
7135.06 2960
7135.85 2913
7136.65 2808
7137.45 2844
7138.24 2839
7139.04 2843
7139.84 2795
7140.64 2777
7141.43 2793
7142.23 2795
7143.03 2808
7143.83 2717
7144.62 2762
7145.42 2683
7146.22 2816
7147.02 2794
7147.82 2662
7148.61 2672
7149.41 2712
7150.21 2675
7151.01 2684
7151.81 2651
7152.60 2665
7153.40 2612
7154.20 2652
7155.00 2767
7155.80 2713
7156.59 2737
7157.39 2716
7158.19 2810
7158.99 2730
7159.79 2687
7160.59 2719
7161.39 2741
7162.18 2730
7162.98 2693
7163.78 2709
7164.58 2702
7165.38 2758
7166.18 2668
7166.98 2648
7167.78 2639
7168.57 2635
7169.37 2563
7170.17 2614
7170.97 2560
7171.77 2550
7172.57 2516
7173.37 2482
7174.17 2506
7174.97 2479
7175.77 2486
7176.57 2459
7177.37 2482
7178.17 2464
7178.97 2456
7179.77 2477
7180.56 2456
7181.36 2524
7182.16 2563
7182.96 2670
7183.76 2581
7184.56 2526
7185.36 2536
7186.16 2551
7186.96 2451
7187.76 2400
7188.56 2356
7189.36 2367
7190.16 2299
7190.96 2274
7191.76 2283
7192.57 2294
7193.37 2270
7194.17 2272
7194.97 2335
7195.77 2290
7196.57 2366
7197.37 2293
7198.17 2308
7198.97 2341
7199.77 2345
7200.57 2324
7201.37 2374
7202.17 2443
7202.97 2522
7203.77 2431
7204.58 2466
7205.38 2429
7206.18 2448
7206.98 2403
7207.78 2339
7208.58 2395
7209.38 2383
7210.18 2321
7210.99 2408
7211.79 2501
7212.59 2426
7213.39 2403
7214.19 2365
7214.99 2418
7215.79 2415
7216.60 2459
7217.40 2434
7218.20 2456
7219.00 2504
7219.80 2544
7220.60 2535
7221.41 2551
7222.21 2537
7223.01 2482
7223.81 2508
7224.62 2541
7225.42 2535
7226.22 2484
7227.02 2479
7227.82 2500
7228.63 2538
7229.43 2593
7230.23 2527
7231.03 2535
7231.84 2765
7232.64 2744
7233.44 2932
7234.24 3146
7235.05 3338
7235.85 3679
7236.65 3714
7237.45 3790
7238.26 3802
7239.06 3695
7239.86 3512
7240.67 3441
7241.47 3282
7242.27 3074
7243.08 3069
7243.88 2970
7244.68 2861
7245.49 2821
7246.29 2847
7247.09 2841
7247.90 2855
7248.70 2904
7249.50 2836
7250.31 2842
7251.11 2857
7251.91 2855
7252.72 2967
7253.52 2934
7254.32 2973
7255.13 3106
7255.93 3057
7256.74 2983
7257.54 2930
7258.34 2908
7259.15 3039
7259.95 3005
7260.76 2964
7261.56 2880
7262.36 3018
7263.17 2849
7263.97 2929
7264.78 2955
7265.58 2969
7266.39 3017
7267.19 2944
7268.00 3029
7268.80 3037
7269.60 3009
7270.41 2890
7271.21 2889
7272.02 2903
7272.82 2880
7273.63 2815
7274.43 2884
7275.24 3045
7276.04 2930
7276.85 2893
7277.65 2887
7278.46 3047
7279.26 3101
7280.07 3293
7280.87 3513
7281.68 3825
7282.48 4175
7283.29 4523
7284.09 4776
7284.90 4975
7285.71 5038
7286.51 4887
7287.32 4891
7288.12 4624
7288.93 4347
7289.73 4045
7290.54 3803
7291.35 3604
7292.15 3480
7292.96 3269
7293.76 3244
7294.57 3198
7295.38 3120
7296.18 3090
7296.99 3062
7297.79 3063
7298.60 3043
7299.41 3076
7300.21 3067
7301.02 3120
7301.82 3179
7302.63 3138
7303.44 3152
7304.24 3227
7305.05 3318
7305.86 3379
7306.66 3374
7307.47 3401
7308.28 3575
7309.08 3731
7309.89 3894
7310.70 3965
7311.50 4091
7312.31 4017
7313.12 4012
7313.93 4096
7314.73 4001
7315.54 4086
7316.35 4201
7317.15 4456
7317.96 4761
7318.77 5102
7319.58 5343
7320.38 5748
7321.19 5782
7322.00 5897
7322.81 5806
7323.61 5663
7324.42 5372
7325.23 5138
7326.04 4845
7326.84 4442
7327.65 4266
7328.46 3980
7329.27 3822
7330.08 3673
7330.88 3660
7331.69 3531
7332.50 3408
7333.31 3321
7334.12 3394
7334.92 3416
7335.73 3436
7336.54 3556
7337.35 3741
7338.16 3808
7338.97 3788
7339.78 3917
7340.58 3936
7341.39 3927
7342.20 3847
7343.01 3818
7343.82 3731
7344.63 3721
7345.44 3673
7346.24 3676
7347.05 3570
7347.86 3504
7348.67 3479
7349.48 3401
7350.29 3390
7351.10 3363
7351.91 3349
7352.72 3292
7353.53 3265
7354.34 3313
7355.14 3445
7355.95 3556
7356.76 3723
7357.57 3875
7358.38 4009
7359.19 4316
7360.00 4543
7360.81 4587
7361.62 4723
7362.43 4726
7363.24 4731
7364.05 4760
7364.86 4553
7365.67 4432
7366.48 4280
7367.29 4261
7368.10 4104
7368.91 3978
7369.72 3819
7370.53 3692
7371.34 3684
7372.15 3656
7372.96 3542
7373.77 3574
7374.58 3477
7375.39 3551
7376.20 3653
7377.01 3757
7377.82 3977
7378.63 4299
7379.44 4551
7380.26 4833
7381.07 5139
7381.88 5193
7382.69 5327
7383.50 5299
7384.31 5163
7385.12 4973
7385.93 4711
7386.74 4433
7387.55 4227
7388.36 4007
7389.18 3836
7389.99 3618
7390.80 3485
7391.61 3372
7392.42 3206
7393.23 3149
7394.04 3117
7394.86 3140
7395.67 3071
7396.48 3077
7397.29 3129
7398.10 3119
7398.91 3228
7399.73 3306
7400.54 3457
7401.35 3438
7402.16 3395
7402.97 3347
7403.79 3304
7404.60 3311
7405.41 3344
7406.22 3232
7407.03 3299
7407.85 3215
7408.66 3063
7409.47 3080
7410.28 3150
7411.10 3118
7411.91 2970
7412.72 2907
7413.53 2833
7414.35 2749
7415.16 2652
7415.97 2681
7416.78 2736
7417.60 2662
7418.41 2636
7419.22 2679
7420.03 2648
7420.85 2657
7421.66 2622
7422.47 2532
7423.29 2519
7424.10 2512
7424.91 2504
7425.73 2428
7426.54 2391
7427.35 2405
7428.17 2377
7428.98 2388
7429.79 2302
7430.61 2360
7431.42 2374
7432.23 2370
7433.05 2309
7433.86 2344
7434.67 2356
7435.49 2384
7436.30 2377
7437.12 2406
7437.93 2409
7438.74 2418
7439.56 2389
7440.37 2326
7441.18 2362
7442.00 2420
7442.81 2443
7443.63 2391
7444.44 2333
7445.26 2364
7446.07 2337
7446.88 2284
7447.70 2269
7448.51 2233
7449.33 2285
7450.14 2267
7450.96 2267
7451.77 2191
7452.59 2251
7453.40 2244
7454.22 2223
7455.03 2216
7455.85 2147
7456.66 2183
7457.47 2217
7458.29 2190
7459.10 2157
7459.92 2174
7460.74 2128
7461.55 2227
7462.37 2171
7463.18 2232
7464.00 2246
7464.81 2215
7465.63 2174
7466.44 2288
7467.26 2312
7468.07 2312
7468.89 2288
7469.70 2256
7470.52 2310
7471.34 2312
7472.15 2277
7472.97 2273
7473.78 2308
7474.60 2221
7475.41 2244
7476.23 2193
7477.05 2208
7477.86 2302
7478.68 2293
7479.49 2245
7480.31 2285
7481.13 2309
7481.94 2303
7482.76 2341
7483.58 2416
7484.39 2364
7485.21 2313
7486.03 2323
7486.84 2251
7487.66 2263
7488.48 2271
7489.29 2118
7490.11 2178
7490.93 2152
7491.74 2111
7492.56 2082
7493.38 2174
7494.19 2191
7495.01 2219
7495.83 2162
7496.64 2210
7497.46 2237
7498.28 2161
7499.10 2111
7499.91 2150
7500.73 2119
7501.55 2059
7502.36 2110
7503.18 2155
7504.00 2050
7504.82 2003
7505.63 1999
7506.45 1998
7507.27 2031
7508.09 2028
7508.90 2101
7509.72 2018
7510.54 2017
7511.36 1957
7512.18 1973
7512.99 2065
7513.81 2068
7514.63 1996
7515.45 2030
7516.27 1949
7517.08 1948
7517.90 2052
7518.72 1984
7519.54 1978
7520.36 1995
7521.18 1968
7521.99 1968
7522.81 2079
7523.63 2062
7524.45 2057
7525.27 2129
7526.09 2124
7526.91 2065
7527.72 2049
7528.54 2098
7529.36 2075
7530.18 2045
7531.00 2040
7531.82 2019
7532.64 2023
7533.46 2053
7534.28 2000
7535.10 2022
7535.91 2004
7536.73 1972
7537.55 1985
7538.37 2003
7539.19 1939
7540.01 1975
7540.83 1990
7541.65 1977
7542.47 1958
7543.29 1916
7544.11 1967
7544.93 2039
7545.75 2061
7546.57 1973
7547.39 1985
7548.21 1996
7549.03 1928
7549.85 1949
7550.67 2020
7551.49 1951
7552.31 1890
7553.13 1935
7553.95 1941
7554.77 1967
7555.59 1965
7556.41 2024
7557.23 2024
7558.05 2080
7558.87 2016
7559.69 2069
7560.51 2073
7561.33 2088
7562.15 2037
7562.97 2035
7563.79 2058
7564.61 2078
7565.44 2088
7566.26 2032
7567.08 2094
7567.90 2101
7568.72 2039
7569.54 2129
7570.36 2160
7571.18 2183
7572.00 2111
7572.82 2111
7573.65 2138
7574.47 2158
7575.29 2098
7576.11 2080
7576.93 2123
7577.75 2047
7578.57 2123
7579.40 2139
7580.22 2139
7581.04 2174
7581.86 2137
7582.68 2150
7583.50 2184
7584.33 2153
7585.15 2156
7585.97 2203
7586.79 2286
7587.61 2309
7588.44 2356
7589.26 2379
7590.08 2412
7590.90 2265
7591.72 2317
7592.55 2387
7593.37 2404
7594.19 2417
7595.01 2446
7595.84 2522
7596.66 2539
7597.48 2566
7598.30 2593
7599.13 2571
7599.95 2588
7600.77 2669
7601.59 2794
7602.42 2814
7603.24 2825
7604.06 2950
7604.89 2973
7605.71 3008
7606.53 2995
7607.36 2943
7608.18 3001
7609.00 3036
7609.82 2997
7610.65 2898
7611.47 2787
7612.29 2858
7613.12 2868
7613.94 2928
7614.77 3118
7615.59 3134
7616.41 3200
7617.24 3424
7618.06 3508
7618.88 3567
7619.71 3666
7620.53 3651
7621.35 3701
7622.18 3710
7623.00 3644
7623.83 3567
7624.65 3516
7625.47 3404
7626.30 3485
7627.12 3448
7627.95 3391
7628.77 3548
7629.60 3558
7630.42 3624
7631.24 3799
7632.07 3793
7632.89 3837
7633.72 3862
7634.54 3850
7635.37 3677
7636.19 3467
7637.02 3397
7637.84 3236
7638.67 3063
7639.49 2924
7640.31 2932
7641.14 2877
7641.96 2955
7642.79 2959
7643.61 3032
7644.44 3045
7645.26 3148
7646.09 3254
7646.92 3251
7647.74 3333
7648.57 3427
7649.39 3494
7650.22 3399
7651.04 3245
7651.87 3252
7652.69 3177
7653.52 3111
7654.34 3059
7655.17 2809
7656.00 2749
7656.82 2696
7657.65 2510
7658.47 2522
7659.30 2446
7660.12 2359
7660.95 2454
7661.78 2392
7662.60 2354
7663.43 2306
7664.25 2289
7665.08 2319
7665.91 2261
7666.73 2361
7667.56 2385
7668.39 2326
7669.21 2242
7670.04 2238
7670.87 2305
7671.69 2247
7672.52 2225
7673.35 2178
7674.17 2190
7675.00 2206
7675.83 2219
7676.65 2195
7677.48 2202
7678.31 2186
7679.13 2209
7679.96 2217
7680.79 2138
7681.61 2212
7682.44 2293
7683.27 2359
7684.10 2374
7684.92 2485
7685.75 2579
7686.58 2463
7687.40 2503
7688.23 2478
7689.06 2400
7689.89 2327
7690.71 2352
7691.54 2322
7692.37 2329
7693.20 2297
7694.03 2262
7694.85 2311
7695.68 2361
7696.51 2351
7697.34 2476
7698.16 2443
7698.99 2429
7699.82 2508
7700.65 2551
7701.48 2548
7702.31 2478
7703.13 2357
7703.96 2319
7704.79 2273
7705.62 2283
7706.45 2243
7707.28 2242
7708.10 2255
7708.93 2193
7709.76 2064
7710.59 2115
7711.42 2081
7712.25 2088
7713.08 2125
7713.90 2156
7714.73 2119
7715.56 2222
7716.39 2112
7717.22 2109
7718.05 2089
7718.88 2072
7719.71 2024
7720.54 2053
7721.37 2108
7722.20 2067
7723.02 2012
7723.85 2118
7724.68 2125
7725.51 2076
7726.34 2085
7727.17 2190
7728.00 2165
7728.83 2212
7729.66 2208
7730.49 2201
7731.32 2164
7732.15 2118
7732.98 2105
7733.81 2071
7734.64 2160
7735.47 2070
7736.30 1980
7737.13 1989
7737.96 1995
7738.79 1999
7739.62 2032
7740.45 2017
7741.28 2001
7742.11 2059
7742.94 2053
7743.77 2156
7744.60 2282
7745.43 2434
7746.26 2552
7747.09 2719
7747.92 2700
7748.75 2736
7749.59 2711
7750.42 2639
7751.25 2574
7752.08 2494
7752.91 2479
7753.74 2376
7754.57 2235
7755.40 2284
7756.23 2199
7757.06 2129
7757.90 2108
7758.73 2069
7759.56 2057
7760.39 1953
7761.22 1976
7762.05 2001
7762.88 2007
7763.71 1910
7764.55 1890
7765.38 1882
7766.21 1941
7767.04 1889
7767.87 1887
7768.70 1920
7769.54 1820
7770.37 1832
7771.20 1868
7772.03 1863
7772.86 1891
7773.70 1877
7774.53 1837
7775.36 1819
7776.19 1826
7777.02 1832
7777.86 1832
7778.69 1810
7779.52 1810
7780.35 1819
7781.19 1860
7782.02 1834
7782.85 1866
7783.68 1832
7784.52 1897
7785.35 1920
7786.18 1885
7787.01 1864
7787.85 1903
7788.68 1914
7789.51 1914
7790.35 1902
7791.18 1945
7792.01 1899
7792.84 1935
7793.68 1975
7794.51 1932
7795.34 1974
7796.18 1876
7797.01 1944
7797.84 2007
7798.68 2077
7799.51 2068
7800.34 2052
7801.18 2003
7802.01 2060
7802.84 2065
7803.68 2008
7804.51 2003
7805.35 1992
7806.18 2042
7807.01 2072
7807.85 2120
7808.68 2118
7809.51 2191
7810.35 2160
7811.18 2242
7812.02 2202
7812.85 2327
7813.68 2319
7814.52 2388
7815.35 2432
7816.19 2501
7817.02 2519
7817.86 2559
7818.69 2542
7819.52 2545
7820.36 2495
7821.19 2515
7822.03 2640
7822.86 2670
7823.70 2770
7824.53 2722
7825.37 2738
7826.20 2720
7827.04 2728
7827.87 2584
7828.71 2609
7829.54 2618
7830.38 2544
7831.21 2600
7832.05 2586
7832.88 2652
7833.72 2637
7834.55 2787
7835.39 2785
7836.22 2810
7837.06 2823
7837.89 2628
7838.73 2646
7839.57 2520
7840.40 2549
7841.24 2494
7842.07 2488
7842.91 2369
7843.74 2297
7844.58 2310
7845.42 2198
7846.25 2232
7847.09 2197
7847.92 2192
7848.76 2111
7849.60 2136
7850.43 2122
7851.27 2126
7852.10 2191
7852.94 2142
7853.78 2115
7854.61 2150
7855.45 2069
7856.29 2111
7857.12 2114
7857.96 2140
7858.79 2153
7859.63 2118
7860.47 2222
7861.30 2155
7862.14 2091
7862.98 2017
7863.81 2116
7864.65 2109
7865.49 2061
7866.33 2113
7867.16 2111
7868.00 2150
7868.84 2117
7869.67 2107
7870.51 2150
7871.35 2209
7872.19 2200
7873.02 2305
7873.86 2314
7874.70 2339
7875.54 2431
7876.37 2473
7877.21 2530
7878.05 2719
7878.89 2834
7879.72 2849
7880.56 2906
7881.40 2943
7882.24 2903
7883.07 2825
7883.91 2835
7884.75 2811
7885.59 2800
7886.43 2678
7887.26 2577
7888.10 2469
7888.94 2447
7889.78 2410
7890.62 2429
7891.45 2521
7892.29 2424
7893.13 2405
7893.97 2448
7894.81 2448
7895.65 2425
7896.49 2431
7897.32 2380
7898.16 2339
7899.00 2369
7899.84 2189
7900.68 2165
7901.52 2239
7902.36 2119
7903.20 2046
7904.03 2094
7904.87 2139
7905.71 2076
7906.55 2019
7907.39 2123
7908.23 2109
7909.07 2152
7909.91 2067
7910.75 2144
7911.59 2161
7912.43 2186
7913.27 2305
7914.11 2427
7914.94 2478
7915.78 2497
7916.62 2552
7917.46 2593
7918.30 2571
7919.14 2565
7919.98 2535
7920.82 2479
7921.66 2393
7922.50 2349
7923.34 2325
7924.18 2337
7925.02 2189
7925.86 2100
7926.70 2054
7927.54 2074
7928.38 2134
7929.22 2139
7930.06 2118
7930.90 2008
7931.74 1975
7932.59 2016
7933.43 2038
7934.27 1996
7935.11 1891
7935.95 1933
7936.79 1928
7937.63 1964
7938.47 2018
7939.31 1945
7940.15 1892
7940.99 1945
7941.83 2076
7942.67 2079
7943.52 2082
7944.36 2043
7945.20 2105
7946.04 2122
7946.88 1976
7947.72 2023
7948.56 2103
7949.40 2030
7950.25 2136
7951.09 2100
7951.93 2191
7952.77 2238
7953.61 2189
7954.45 2246
7955.29 2286
7956.14 2321
7956.98 2323
7957.82 2327
7958.66 2386
7959.50 2454
7960.35 2333
7961.19 2233
7962.03 2236
7962.87 2278
7963.71 2233
7964.56 2312
7965.40 2394
7966.24 2430
7967.08 2560
7967.93 2634
7968.77 2613
7969.61 2579
7970.45 2559
7971.29 2502
7972.14 2488
7972.98 2418
7973.82 2314
7974.67 2210
7975.51 2256
7976.35 2293
7977.19 2220
7978.04 2140
7978.88 2010
7979.72 2045
7980.57 2010
7981.41 1925
7982.25 1946
7983.09 1974
7983.94 2015
7984.78 1935
7985.62 1992
7986.47 2005
7987.31 1923
7988.15 1926
7989.00 1870
7989.84 1837
7990.68 1879
7991.53 1792
7992.37 1822
7993.22 1850
7994.06 1791
7994.90 1720
7995.75 1748
7996.59 1768
7997.43 1771
7998.28 1711
7999.12 1724
7999.97 1697
8000.81 1684
8001.65 1738
8002.50 1729
8003.34 1614
8004.19 1654
8005.03 1701
8005.88 1610
8006.72 1680
8007.57 1682
8008.41 1615
8009.25 1613
8010.10 1582
8010.94 1596
8011.79 1652
8012.63 1550
8013.48 1574
8014.32 1671
8015.17 1609
8016.01 1529
8016.86 1574
8017.70 1620
8018.55 1626
8019.39 1593
8020.24 1590
8021.08 1603
8021.93 1574
8022.77 1582
8023.62 1574
8024.46 1595
8025.31 1577
8026.15 1613
8027.00 1583
8027.84 1588
8028.69 1620
8029.54 1610
8030.38 1622
8031.23 1577
8032.07 1584
8032.92 1577
8033.76 1621
8034.61 1544
8035.46 1592
8036.30 1554
8037.15 1615
8037.99 1558
8038.84 1575
8039.69 1550
8040.53 1572
8041.38 1626
8042.22 1625
8043.07 1564
8043.92 1595
8044.76 1659
8045.61 1584
8046.46 1601
8047.30 1577
8048.15 1590
8049.00 1508
8049.84 1532
8050.69 1529
8051.54 1546
8052.38 1538
8053.23 1533
8054.08 1534
8054.92 1510
8055.77 1515
8056.62 1562
8057.46 1479
8058.31 1510
8059.16 1501
8060.01 1451
8060.85 1424
8061.70 1409
8062.55 1409
8063.40 1468
8064.24 1461
8065.09 1451
8065.94 1458
8066.79 1399
8067.63 1434
8068.48 1498
8069.33 1472
8070.18 1417
8071.02 1389
8071.87 1438
8072.72 1475
8073.57 1484
8074.42 1507
8075.26 1487
8076.11 1498
8076.96 1505
8077.81 1440
8078.66 1434
8079.50 1429
8080.35 1446
8081.20 1441
8082.05 1436
8082.90 1426
8083.75 1417
8084.59 1428
8085.44 1423
8086.29 1439
8087.14 1452
8087.99 1461
8088.84 1463
8089.69 1441
8090.53 1468
8091.38 1441
8092.23 1448
8093.08 1443
8093.93 1450
8094.78 1441
8095.63 1422
8096.48 1405
8097.33 1440
8098.18 1416
8099.02 1449
8099.87 1425
8100.72 1450
8101.57 1455
8102.42 1520
8103.27 1443
8104.12 1477
8104.97 1504
8105.82 1490
8106.67 1407
8107.52 1419
8108.37 1420
8109.22 1423
8110.07 1477
8110.92 1397
8111.77 1462
8112.62 1404
8113.47 1406
8114.32 1507
8115.17 1494
8116.02 1477
8116.87 1518
8117.72 1523
8118.57 1498
8119.42 1544
8120.27 1511
8121.12 1538
8121.97 1574
8122.82 1572
8123.67 1550
8124.52 1570
8125.37 1554
8126.22 1507
8127.07 1517
8127.93 1498
8128.78 1514
8129.63 1504
8130.48 1514
8131.33 1522
8132.18 1587
8133.03 1565
8133.88 1580
8134.73 1574
8135.58 1584
8136.44 1607
8137.29 1564
8138.14 1580
8138.99 1564
8139.84 1586
8140.69 1549
8141.54 1512
8142.39 1496
8143.25 1514
8144.10 1523
8144.95 1532
8145.80 1585
8146.65 1546
8147.50 1546
8148.36 1534
8149.21 1547
8150.06 1557
8150.91 1524
8151.76 1599
8152.62 1610
8153.47 1602
8154.32 1603
8155.17 1665
8156.02 1704
8156.88 1655
8157.73 1700
8158.58 1709
8159.43 1682
8160.29 1671
8161.14 1640
8161.99 1562
8162.84 1582
8163.70 1577
8164.55 1559
8165.40 1585
8166.25 1546
8167.11 1544
8167.96 1507
8168.81 1456
8169.67 1454
8170.52 1442
8171.37 1474
8172.23 1471
8173.08 1457
8173.93 1424
8174.78 1456
8175.64 1452
8176.49 1406
8177.34 1398
8178.20 1419
8179.05 1370
8179.90 1333
8180.76 1371
8181.61 1375
8182.47 1400
8183.32 1371
8184.17 1361
8185.03 1356
8185.88 1427
8186.73 1400
8187.59 1376
8188.44 1373
8189.30 1325
8190.15 1338
8191.00 1408
8191.86 1379
8192.71 1348
8193.57 1413
8194.42 1411
8195.27 1378
8196.13 1426
8196.98 1422
8197.84 1401
8198.69 1396
8199.55 1403
8200.40 1446
8201.26 1421
8202.11 1361
8202.96 1431
8203.82 1389
8204.67 1395
8205.53 1398
8206.38 1321
8207.24 1350
8208.09 1348
8208.95 1374
8209.80 1415
8210.66 1373
8211.51 1373
8212.37 1405
8213.22 1425
8214.08 1420
8214.93 1444
8215.79 1449
8216.65 1433
8217.50 1449
8218.36 1411
8219.21 1436
8220.07 1528
8220.92 1462
8221.78 1565
8222.63 1592
8223.49 1531
8224.35 1497
8225.20 1539
8226.06 1507
8226.91 1537
8227.77 1530
8228.63 1534
8229.48 1491
8230.34 1532
8231.19 1460
8232.05 1396
8232.91 1424
8233.76 1427
8234.62 1431
8235.47 1406
8236.33 1378
8237.19 1408
8238.04 1446
8238.90 1409
8239.76 1364
8240.61 1314
8241.47 1368
8242.33 1408
8243.18 1385
8244.04 1399
8244.90 1405
8245.75 1416
8246.61 1388
8247.47 1419
8248.33 1378
8249.18 1354
8250.04 1401
8250.90 1413
8251.75 1413
8252.61 1398
8253.47 1425
8254.33 1388
8255.18 1388
8256.04 1372
8256.90 1367
8257.76 1421
8258.61 1376
8259.47 1381
8260.33 1390
8261.19 1454
8262.04 1396
8262.90 1379
8263.76 1407
8264.62 1392
8265.48 1399
8266.33 1443
8267.19 1409
8268.05 1432
8268.91 1383
8269.77 1422
8270.62 1421
8271.48 1440
8272.34 1404
8273.20 1439
8274.06 1456
8274.92 1427
8275.77 1434
8276.63 1364
8277.49 1452
8278.35 1476
8279.21 1485
8280.07 1508
8280.93 1489
8281.78 1434
8282.64 1500
8283.50 1501
8284.36 1465
8285.22 1486
8286.08 1537
8286.94 1538
8287.80 1479
8288.66 1460
8289.51 1490
8290.37 1517
8291.23 1559
8292.09 1479
8292.95 1483
8293.81 1520
8294.67 1570
8295.53 1524
8296.39 1563
8297.25 1535
8298.11 1615
8298.97 1586
8299.83 1544
8300.69 1570
8301.55 1618
8302.41 1564
8303.27 1595
8304.13 1613
8304.99 1590
8305.85 1566
8306.71 1549
8307.57 1519
8308.43 1501
8309.29 1504
8310.15 1525
8311.01 1540
8311.87 1497
8312.73 1466
8313.59 1482
8314.45 1494
8315.31 1489
8316.17 1472
8317.03 1481
8317.89 1492
8318.75 1484
8319.61 1440
8320.47 1425
8321.33 1394
8322.20 1472
8323.06 1419
8323.92 1463
8324.78 1449
8325.64 1445
8326.50 1383
8327.36 1447
8328.22 1420
8329.08 1378
8329.94 1454
8330.81 1518
8331.67 1457
8332.53 1425
8333.39 1494
8334.25 1489
8335.11 1449
8335.97 1452
8336.84 1457
8337.70 1440
8338.56 1429
8339.42 1498
8340.28 1477
8341.15 1474
8342.01 1528
8342.87 1516
8343.73 1532
8344.59 1511
8345.45 1506
8346.32 1528
8347.18 1480
8348.04 1488
8348.90 1517
8349.77 1495
8350.63 1539
8351.49 1550
8352.35 1497
8353.22 1442
8354.08 1501
8354.94 1525
8355.80 1462
8356.67 1493
8357.53 1530
8358.39 1497
8359.25 1507
8360.12 1479
8360.98 1451
8361.84 1489
8362.71 1484
8363.57 1543
8364.43 1468
8365.29 1555
8366.16 1500
8367.02 1472
8367.88 1477
8368.75 1502
8369.61 1449
8370.47 1525
8371.34 1505
8372.20 1550
8373.06 1533
8373.93 1512
8374.79 1564
8375.65 1550
8376.52 1618
8377.38 1549
8378.25 1541
8379.11 1629
8379.97 1628
8380.84 1557
8381.70 1572
8382.56 1691
8383.43 1698
8384.29 1695
8385.16 1706
8386.02 1679
8386.89 1665
8387.75 1683
8388.61 1734
8389.48 1697
8390.34 1719
8391.21 1683
8392.07 1662
8392.94 1711
8393.80 1747
8394.67 1707
8395.53 1763
8396.39 1744
8397.26 1814
8398.12 1776
8398.99 1757
8399.85 1806
8400.72 1775
8401.58 1743
8402.45 1801
8403.31 1872
8404.18 1797
8405.04 1853
8405.91 1830
8406.77 1872
8407.64 1920
8408.50 1945
8409.37 1917
8410.24 1892
8411.10 1936
8411.97 1940
8412.83 2001
8413.70 1982
8414.56 2066
8415.43 2006
8416.29 1972
8417.16 2047
8418.03 2071
8418.89 2061
8419.76 2086
8420.62 2105
8421.49 2177
8422.36 2159
8423.22 2139
8424.09 2225
8424.95 2289
8425.82 2342
8426.69 2355
8427.55 2384
8428.42 2408
8429.28 2439
8430.15 2424
8431.02 2514
8431.88 2500
8432.75 2525
8433.62 2655
8434.48 2808
8435.35 2792
8436.22 2887
8437.08 2842
8437.95 2869
8438.82 3010
8439.68 3023
8440.55 3117
8441.42 3243
8442.29 3257
8443.15 3345
8444.02 3416
8444.89 3367
8445.75 3392
8446.62 3517
8447.49 3594
8448.36 3694
8449.22 3963
8450.09 4358
8450.96 4857
8451.83 5607
8452.69 6278
8453.56 7162
8454.43 8186
8455.30 8830
8456.16 9213
8457.03 9507
8457.90 9553
8458.77 9165
8459.64 8638
8460.50 8128
8461.37 7319
8462.24 6859
8463.11 6292
8463.98 5675
8464.84 5122
8465.71 4729
8466.58 4335
8467.45 4090
8468.32 3759
8469.19 3498
8470.05 3445
8470.92 3233
8471.79 3076
8472.66 3012
8473.53 2929
8474.40 2967
8475.27 2940
8476.13 2846
8477.00 2792
8477.87 2720
8478.74 2755
8479.61 2892
8480.48 2925
8481.35 2890
8482.22 2985
8483.09 2948
8483.96 3015
8484.82 2924
8485.69 2903
8486.56 2929
8487.43 2829
8488.30 2824
8489.17 2823
8490.04 2868
8490.91 2913
8491.78 2965
8492.65 2870
8493.52 2917
8494.39 2959
8495.26 3014
8496.13 2891
8497.00 2902
8497.87 2863
8498.74 2796
8499.61 2719
8500.48 2739
8501.35 2681
8502.22 2652
8503.09 2653
8503.96 2552
8504.83 2583
8505.70 2588
8506.57 2616
8507.44 2601
8508.31 2700
8509.18 2604
8510.05 2577
8510.92 2655
8511.79 2567
8512.66 2703
8513.53 2775
8514.40 2694
8515.27 2773
8516.15 2818
8517.02 2879
8517.89 2995
8518.76 3046
8519.63 3216
8520.50 3369
8521.37 3547
8522.24 3780
8523.11 4134
8523.98 4265
8524.86 4441
8525.73 4583
8526.60 4673
8527.47 4681
8528.34 4601
8529.21 4566
8530.08 4387
8530.96 4150
8531.83 3966
8532.70 3671
8533.57 3595
8534.44 3484
8535.31 3299
8536.19 3138
8537.06 3113
8537.93 3026
8538.80 2896
8539.67 2790
8540.55 2680
8541.42 2690
8542.29 2610
8543.16 2567
8544.03 2535
8544.91 2516
8545.78 2540
8546.65 2420
8547.52 2534
8548.40 2655
8549.27 2674
8550.14 2750
8551.01 2819
8551.89 2858
8552.76 2923
8553.63 2956
8554.51 3063
8555.38 3058
8556.25 3026
8557.12 2982
8558.00 2907
8558.87 2841
8559.74 2762
8560.62 2629
8561.49 2532
8562.36 2552
8563.24 2491
8564.11 2414
8564.98 2416
8565.86 2455
8566.73 2356
8567.60 2337
8568.48 2322
8569.35 2294
8570.22 2254
8571.10 2185
8571.97 2178
8572.84 2162
8573.72 2150
8574.59 2163
8575.46 2161
8576.34 2072
8577.21 2075
8578.09 2113
8578.96 2158
8579.83 2060
8580.71 2050
8581.58 2083
8582.46 2091
8583.33 2075
8584.21 2089
8585.08 2096
8585.95 2092
8586.83 2120
8587.70 2146
8588.58 2126
8589.45 2160
8590.33 2127
8591.20 2119
8592.08 2183
8592.95 2163
8593.83 2171
8594.70 2256
8595.58 2174
8596.45 2231
8597.33 2231
8598.20 2187
8599.08 2122
8599.95 2214
8600.83 2207
8601.70 2177
8602.58 2199
8603.45 2243
8604.33 2221
8605.20 2291
8606.08 2258
8606.95 2293
8607.83 2278
8608.70 2252
8609.58 2269
8610.45 2319
8611.33 2303
8612.21 2380
8613.08 2242
8613.96 2342
8614.83 2320
8615.71 2366
8616.59 2461
8617.46 2528
8618.34 2532
8619.21 2467
8620.09 2530
8620.97 2524
8621.84 2544
8622.72 2572
8623.59 2543
8624.47 2640
8625.35 2619
8626.22 2651
8627.10 2637
8627.98 2700
8628.85 2660
8629.73 2680
8630.61 2702
8631.48 2705
8632.36 2736
8633.24 2802
8634.11 2757
8634.99 2728
8635.87 2719
8636.74 2720
8637.62 2827
8638.50 2771
8639.37 2809
8640.25 2905
8641.13 2949
8642.01 3017
8642.88 3082
8643.76 3081
8644.64 3092
8645.52 3130
8646.39 3230
8647.27 3227
8648.15 3237
8649.03 3283
8649.90 3349
8650.78 3284
8651.66 3341
8652.54 3412
8653.41 3410
8654.29 3482
8655.17 3509
8656.05 3593
8656.93 3888
8657.80 4083
8658.68 4235
8659.56 4598
8660.44 5051
8661.32 5451
8662.19 5746
8663.07 6026
8663.95 6510
8664.83 6787
8665.71 6814
8666.59 6700
8667.46 6735
8668.34 6456
8669.22 6357
8670.10 6207
8670.98 5884
8671.86 5756
8672.74 5582
8673.62 5472
8674.49 5243
8675.37 5024
8676.25 4984
8677.13 4750
8678.01 4551
8678.89 4466
8679.77 4253
8680.65 4139
8681.53 4103
8682.41 3999
8683.29 3972
8684.16 3921
8685.04 3936
8685.92 4107
8686.80 4353
8687.68 4524
8688.56 4756
8689.44 5014
8690.32 5321
8691.20 5636
8692.08 5936
8692.96 6067
8693.84 6118
8694.72 6057
8695.60 6014
8696.48 5911
8697.36 5686
8698.24 5396
8699.12 5258
8700.00 5119
8700.88 4954
8701.76 4837
8702.64 4667
8703.52 4507
8704.40 4240
8705.28 4060
8706.16 3841
8707.04 3763
8707.92 3617
8708.80 3559
8709.69 3380
8710.57 3138
8711.45 3003
8712.33 2996
8713.21 2895
8714.09 2815
8714.97 2668
8715.85 2630
8716.73 2584
8717.61 2561
8718.49 2501
8719.38 2603
8720.26 2586
8721.14 2541
8722.02 2525
8722.90 2563
8723.78 2530
8724.66 2588
8725.54 2651
8726.43 2622
8727.31 2646
8728.19 2657
8729.07 2644
8729.95 2683
8730.83 2725
8731.72 2712
8732.60 2701
8733.48 2754
8734.36 2657
8735.24 2612
8736.13 2671
8737.01 2670
8737.89 2692
8738.77 2662
8739.65 2669
8740.54 2640
8741.42 2662
8742.30 2652
8743.18 2590
8744.07 2533
8744.95 2512
8745.83 2578
8746.71 2538
8747.60 2516
8748.48 2554
8749.36 2589
8750.24 2560
8751.13 2574
8752.01 2651
8752.89 2648
8753.77 2669
8754.66 2841
8755.54 2835
8756.42 2941
8757.31 3074
8758.19 3086
8759.07 3052
8759.96 3049
8760.84 3003
8761.72 3062
8762.61 3021
8763.49 2971
8764.37 2982
8765.26 2998
8766.14 3060
8767.02 2945
8767.91 2954
8768.79 2915
8769.67 2924
8770.56 2955
8771.44 2964
8772.32 2981
8773.21 3016
8774.09 3022
8774.98 3082
8775.86 3043
8776.74 3218
8777.63 3403
8778.51 3550
8779.40 3656
8780.28 3822
8781.17 3983
8782.05 4017
8782.93 4012
8783.82 4095
8784.70 4116
8785.59 4116
8786.47 3876
8787.36 3781
8788.24 3683
8789.13 3554
8790.01 3319
8790.89 3202
8791.78 3100
8792.66 3063
8793.55 2952
8794.43 2902
8795.32 2872
8796.20 2915
8797.09 2885
8797.97 2827
8798.86 2868
8799.74 2822
8800.63 2736
8801.52 2652
8802.40 2613
8803.29 2562
8804.17 2502
8805.06 2462
8805.94 2424
8806.83 2390
8807.71 2291
8808.60 2369
8809.48 2360
8810.37 2289
8811.26 2213
8812.14 2269
8813.03 2234
8813.91 2312
8814.80 2246
8815.69 2285
8816.57 2265
8817.46 2289
8818.34 2258
8819.23 2301
8820.12 2238
8821.00 2192
8821.89 2172
8822.77 2208
8823.66 2162
8824.55 2195
8825.43 2220
8826.32 2247
8827.21 2196
8828.09 2118
8828.98 2155
8829.87 2118
8830.75 2023
8831.64 1987
8832.53 2053
8833.41 2102
8834.30 2038
8835.19 2004
8836.08 2002
8836.96 2029
8837.85 2043
8838.74 2039
8839.62 2005
8840.51 1983
8841.40 2063
8842.29 2019
8843.17 2068
8844.06 1997
8844.95 2023
8845.84 1938
8846.72 1925
8847.61 1949
8848.50 1931
8849.39 1924
8850.27 1992
8851.16 1911
8852.05 1829
8852.94 1835
8853.82 1850
8854.71 1832
8855.60 1798
8856.49 1893
8857.38 1846
8858.26 1864
8859.15 1872
8860.04 1827
8860.93 1827
8861.82 1895
8862.71 1871
8863.59 1831
8864.48 1835
8865.37 1801
8866.26 1791
8867.15 1766
8868.04 1758
8868.93 1717
8869.81 1790
8870.70 1743
8871.59 1668
8872.48 1712
8873.37 1715
8874.26 1695
8875.15 1700
8876.04 1741
8876.93 1703
8877.81 1676
8878.70 1645
8879.59 1715
8880.48 1631
8881.37 1575
8882.26 1659
8883.15 1615
8884.04 1642
8884.93 1604
8885.82 1611
8886.71 1630
8887.60 1596
8888.49 1556
8889.38 1598
8890.27 1590
8891.16 1546
8892.05 1528
8892.94 1562
8893.83 1573
8894.72 1539
8895.61 1464
8896.50 1551
8897.39 1594
8898.28 1515
8899.17 1488
8900.06 1433
8900.95 1426
8901.84 1444
8902.73 1460
8903.62 1451
8904.51 1428
8905.40 1470
8906.29 1401
8907.18 1431
8908.07 1477
8908.96 1482
8909.85 1446
8910.74 1453
8911.63 1491
8912.52 1438
8913.41 1430
8914.31 1451
8915.20 1455
8916.09 1395
8916.98 1429
8917.87 1420
8918.76 1422
8919.65 1448
8920.54 1436
8921.43 1438
8922.33 1436
8923.22 1394
8924.11 1390
8925.00 1395
8925.89 1436
8926.78 1440
8927.67 1436
8928.57 1425
8929.46 1399
8930.35 1405
8931.24 1383
8932.13 1349
8933.03 1355
8933.92 1338
8934.81 1317
8935.70 1368
8936.59 1331
8937.49 1356
8938.38 1325
8939.27 1390
8940.16 1365
8941.05 1351
8941.95 1369
8942.84 1349
8943.73 1336
8944.62 1304
8945.52 1328
8946.41 1331
8947.30 1378
8948.19 1369
8949.09 1329
8949.98 1326
8950.87 1369
8951.76 1376
8952.66 1336
8953.55 1304
8954.44 1366
8955.34 1353
8956.23 1336
8957.12 1340
8958.02 1349
8958.91 1345
8959.80 1316
8960.69 1353
8961.59 1382
8962.48 1271
8963.37 1315
8964.27 1305
8965.16 1332
8966.05 1332
8966.95 1328
8967.84 1377
8968.74 1353
8969.63 1322
8970.52 1386
8971.42 1326
8972.31 1309
8973.20 1357
8974.10 1342
8974.99 1316
8975.89 1312
8976.78 1361
8977.67 1342
8978.57 1346
8979.46 1354
8980.36 1314
8981.25 1311
8982.15 1303
8983.04 1253
8983.93 1320
8984.83 1240
8985.72 1284
8986.62 1334
8987.51 1334
8988.41 1254
8989.30 1253
8990.20 1288
8991.09 1297
8991.99 1328
8992.88 1317
8993.78 1253
8994.67 1247
8995.57 1295
8996.46 1261
8997.36 1306
8998.25 1339
8999.15 1296
9000.04 1257
9000.94 1269
9001.83 1279
9002.73 1237
9003.62 1257
9004.52 1252
9005.41 1212
9006.31 1250
9007.20 1276
9008.10 1216
9009.00 1272
9009.89 1236
9010.79 1288
9011.68 1216
9012.58 1263
9013.47 1213
9014.37 1216
9015.27 1257
9016.16 1266
9017.06 1211
9017.95 1243
9018.85 1234
9019.75 1226
9020.64 1250
9021.54 1277
9022.43 1296
9023.33 1256
9024.23 1261
9025.12 1213
9026.02 1233
9026.92 1271
9027.81 1223
9028.71 1162
9029.61 1191
9030.50 1228
9031.40 1250
9032.30 1207
9033.19 1211
9034.09 1213
9034.99 1221
9035.88 1263
9036.78 1225
9037.68 1205
9038.58 1151
9039.47 1210
9040.37 1231
9041.27 1218
9042.16 1184
9043.06 1245
9043.96 1174
9044.86 1264
9045.75 1246
9046.65 1214
9047.55 1207
9048.45 1247
9049.34 1269
9050.24 1205
9051.14 1229
9052.04 1211
9052.94 1260
9053.83 1268
9054.73 1306
9055.63 1277
9056.53 1311
9057.43 1282
9058.32 1328
9059.22 1297
9060.12 1343
9061.02 1297
9061.92 1283
9062.81 1268
9063.71 1308
9064.61 1306
9065.51 1263
9066.41 1266
9067.31 1252
9068.21 1267
9069.10 1260
9070.00 1290
9070.90 1303
9071.80 1273
9072.70 1262
9073.60 1217
9074.50 1265
9075.40 1302
9076.29 1310
9077.19 1257
9078.09 1251
9078.99 1236
9079.89 1260
9080.79 1231
9081.69 1277
9082.59 1244
9083.49 1285
9084.39 1277
9085.29 1258
9086.19 1343
9087.09 1358
9087.98 1291
9088.88 1300
9089.78 1332
9090.68 1309
9091.58 1223
9092.48 1247
9093.38 1308
9094.28 1230
9095.18 1246
9096.08 1274
9096.98 1290
9097.88 1263
9098.78 1279
9099.68 1239
9100.58 1289
9101.48 1254
9102.38 1284
9103.28 1281
9104.18 1227
9105.08 1306
9105.99 1252
9106.89 1297
9107.79 1245
9108.69 1271
9109.59 1263
9110.49 1258
9111.39 1268
9112.29 1314
9113.19 1216
9114.09 1242
9114.99 1231
9115.89 1240
9116.79 1270
9117.69 1276
9118.60 1275
9119.50 1258
9120.40 1221
9121.30 1246
9122.20 1223
9123.10 1252
9124.00 1257
9124.90 1248
9125.81 1239
9126.71 1195
9127.61 1256
9128.51 1211
9129.41 1201
9130.31 1203
9131.22 1204
9132.12 1254
9133.02 1211
9133.92 1223
9134.82 1239
9135.72 1172
9136.63 1170
9137.53 1165
9138.43 1180
9139.33 1213
9140.23 1230
9141.14 1221
9142.04 1203
9142.94 1217
9143.84 1229
9144.75 1207
9145.65 1180
9146.55 1205
9147.45 1195
9148.36 1182
9149.26 1241
9150.16 1183
9151.06 1203
9151.97 1239
9152.87 1172
9153.77 1177
9154.67 1211
9155.58 1227
9156.48 1252
9157.38 1227
9158.29 1250
9159.19 1246
9160.09 1192
9161.00 1147
9161.90 1203
9162.80 1239
9163.71 1157
9164.61 1202
9165.51 1194
9166.42 1278
9167.32 1290
9168.22 1282
9169.13 1262
9170.03 1267
9170.93 1249
9171.84 1233
9172.74 1229
9173.64 1178
9174.55 1206
9175.45 1208
9176.36 1220
9177.26 1212
9178.16 1230
9179.07 1184
9179.97 1208
9180.88 1209
9181.78 1228
9182.69 1201
9183.59 1141
9184.49 1164
9185.40 1220
9186.30 1211
9187.21 1256
9188.11 1246
9189.02 1235
9189.92 1231
9190.82 1145
9191.73 1212
9192.63 1214
9193.54 1297
9194.44 1275
9195.35 1285
9196.25 1279
9197.16 1290
9198.06 1320
9198.97 1415
9199.87 1298
9200.78 1276
9201.68 1280
9202.59 1264
9203.49 1256
9204.40 1273
9205.30 1257
9206.21 1266
9207.12 1240
9208.02 1237
9208.93 1283
9209.83 1285
9210.74 1232
9211.64 1235
9212.55 1252
9213.45 1284
9214.36 1261
9215.27 1286
9216.17 1324
9217.08 1304
9217.98 1324
9218.89 1335
9219.80 1293
9220.70 1250
9221.61 1220
9222.51 1273
9223.42 1279
9224.33 1244
9225.23 1230
9226.14 1262
9227.05 1228
9227.95 1272
9228.86 1253
9229.77 1254
9230.67 1210
9231.58 1222
9232.49 1239
9233.39 1163
9234.30 1196
9235.21 1241
9236.11 1198
9237.02 1206
9237.93 1234
9238.83 1280
9239.74 1225
9240.65 1170
9241.55 1212
9242.46 1178
9243.37 1198
9244.28 1215
9245.18 1219
9246.09 1177
9247.00 1170
9247.91 1187
9248.81 1237
9249.72 1229
9250.63 1177
9251.54 1214
9252.44 1210
9253.35 1189
9254.26 1178
9255.17 1203
9256.07 1220
9256.98 1201
9257.89 1180
9258.80 1195
9259.71 1227
9260.61 1196
9261.52 1152
9262.43 1220
9263.34 1230
9264.25 1213
9265.16 1235
9266.06 1216
9266.97 1204
9267.88 1192
9268.79 1189
9269.70 1218
9270.61 1201
9271.51 1194
9272.42 1198
9273.33 1201
9274.24 1186
9275.15 1234
9276.06 1179
9276.97 1187
9277.88 1219
9278.78 1210
9279.69 1178
9280.60 1212
9281.51 1199
9282.42 1222
9283.33 1194
9284.24 1198
9285.15 1197
9286.06 1211
9286.97 1255
9287.88 1243
9288.79 1182
9289.70 1279
9290.60 1200
9291.51 1216
9292.42 1221
9293.33 1240
9294.24 1230
9295.15 1183
9296.06 1240
9296.97 1246
9297.88 1262
9298.79 1306
9299.70 1277
9300.61 1285
9301.52 1279
9302.43 1278
9303.34 1243
9304.25 1261
9305.16 1289
9306.07 1300
9306.98 1303
9307.89 1350
9308.80 1302
9309.71 1359
9310.63 1304
9311.54 1345
9312.45 1276
9313.36 1268
9314.27 1287
9315.18 1296
9316.09 1339
9317.00 1341
9317.91 1266
9318.82 1315
9319.73 1255
9320.64 1249
9321.55 1181
9322.47 1214
9323.38 1250
9324.29 1239
9325.20 1277
9326.11 1215
9327.02 1230
9327.93 1268
9328.84 1184
9329.76 1217
9330.67 1273
9331.58 1263
9332.49 1256
9333.40 1196
9334.31 1189
9335.23 1183
9336.14 1240
9337.05 1221
9337.96 1243
9338.87 1220
9339.78 1189
9340.70 1277
9341.61 1196
9342.52 1197
9343.43 1186
9344.34 1231
9345.26 1228
9346.17 1214
9347.08 1242
9347.99 1306
9348.91 1223
9349.82 1217
9350.73 1225
9351.64 1234
9352.56 1243
9353.47 1243
9354.38 1274
9355.29 1299
9356.21 1259
9357.12 1192
9358.03 1233
9358.94 1252
9359.86 1266
9360.77 1255
9361.68 1254
9362.60 1235
9363.51 1271
9364.42 1221
9365.34 1243
9366.25 1243
9367.16 1215
9368.08 1184
9368.99 1264
9369.90 1255
9370.82 1231
9371.73 1287
9372.64 1232
9373.56 1222
9374.47 1196
9375.38 1240
9376.30 1263
9377.21 1278
9378.12 1218
9379.04 1221
9379.95 1313
9380.87 1298
9381.78 1215
9382.69 1223
9383.61 1256
9384.52 1272
9385.44 1309
9386.35 1299
9387.27 1300
9388.18 1329
9389.09 1381
9390.01 1352
9390.92 1345
9391.84 1379
9392.75 1393
9393.67 1414
9394.58 1417
9395.50 1398
9396.41 1401
9397.32 1418
9398.24 1420
9399.15 1434
9400.07 1390
9400.98 1393
9401.90 1403
9402.81 1412
9403.73 1357
9404.64 1327
9405.56 1336
9406.47 1274
9407.39 1293
9408.30 1221
9409.22 1242
9410.14 1300
9411.05 1282
9411.97 1279
9412.88 1284
9413.80 1254
9414.71 1277
9415.63 1270
9416.54 1302
9417.46 1269
9418.38 1226
9419.29 1318
9420.21 1357
9421.12 1322
9422.04 1323
9422.95 1342
9423.87 1355
9424.79 1320
9425.70 1300
9426.62 1359
9427.54 1343
9428.45 1300
9429.37 1323
9430.28 1325
9431.20 1342
9432.12 1390
9433.03 1352
9433.95 1329
9434.87 1313
9435.78 1370
9436.70 1378
9437.62 1448
9438.53 1424
9439.45 1404
9440.37 1392
9441.28 1462
9442.20 1450
9443.12 1442
9444.03 1522
9444.95 1476
9445.87 1477
9446.79 1507
9447.70 1504
9448.62 1517
9449.54 1577
9450.45 1609
9451.37 1591
9452.29 1647
9453.21 1668
9454.12 1680
9455.04 1621
9455.96 1604
9456.88 1580
9457.79 1550
9458.71 1536
9459.63 1524
9460.55 1507
9461.47 1443
9462.38 1424
9463.30 1460
9464.22 1423
9465.14 1423
9466.06 1408
9466.97 1468
9467.89 1393
9468.81 1416
9469.73 1416
9470.65 1389
9471.56 1409
9472.48 1405
9473.40 1427
9474.32 1374
9475.24 1400
9476.16 1383
9477.08 1422
9477.99 1426
9478.91 1546
9479.83 1475
9480.75 1491
9481.67 1521
9482.59 1487
9483.51 1575
9484.43 1496
9485.34 1506
9486.26 1521
9487.18 1497
9488.10 1527
9489.02 1467
9489.94 1423
9490.86 1473
9491.78 1422
9492.70 1468
9493.62 1396
9494.54 1353
9495.46 1415
9496.38 1389
9497.30 1393
9498.22 1409
9499.13 1433
9500.05 1462
9500.97 1476
9501.89 1435
9502.81 1426
9503.73 1422
9504.65 1435
9505.57 1433
9506.49 1459
9507.41 1459
9508.33 1559
9509.25 1555
9510.17 1559
9511.09 1530
9512.01 1554
9512.93 1558
9513.86 1592
9514.78 1638
9515.70 1651
9516.62 1672
9517.54 1677
9518.46 1767
9519.38 1801
9520.30 1884
9521.22 1940
9522.14 1934
9523.06 1899
9523.98 1942
9524.90 1848
9525.82 1915
9526.75 1889
9527.67 1867
9528.59 1905
9529.51 1845
9530.43 1876
9531.35 1819
9532.27 1817
9533.19 1853
9534.11 1828
9535.04 1792
9535.96 1785
9536.88 1767
9537.80 1790
9538.72 1733
9539.64 1691
9540.57 1717
9541.49 1686
9542.41 1680
9543.33 1665
9544.25 1704
9545.17 1651
9546.10 1669
9547.02 1689
9547.94 1664
9548.86 1683
9549.78 1676
9550.71 1696
9551.63 1750
9552.55 1700
9553.47 1694
9554.40 1737
9555.32 1763
9556.24 1664
9557.16 1731
9558.09 1746
9559.01 1718
9559.93 1692
9560.85 1727
9561.78 1724
9562.70 1752
9563.62 1797
9564.54 1691
9565.47 1645
9566.39 1661
9567.31 1711
9568.24 1735
9569.16 1752
9570.08 1712
9571.00 1689
9571.93 1709
9572.85 1744
9573.77 1761
9574.70 1728
9575.62 1769
9576.54 1764
9577.47 1782
9578.39 1812
9579.31 1815
9580.24 1818
9581.16 1815
9582.09 1857
9583.01 1820
9583.93 1791
9584.86 1783
9585.78 1822
9586.70 1837
9587.63 1809
9588.55 1797
9589.48 1824
9590.40 1837
9591.32 1853
9592.25 1861
9593.17 1918
9594.10 1905
9595.02 1934
9595.95 1907
9596.87 1926
9597.79 2019
9598.72 1982
9599.64 1985
9600.57 1955
9601.49 2001
9602.42 2022
9603.34 2028
9604.27 2024
9605.19 2006
9606.12 1956
9607.04 2020
9607.97 1982
9608.89 1956
9609.82 1973
9610.74 1968
9611.67 1965
9612.59 1897
9613.52 1931
9614.44 1888
9615.37 1910
9616.29 1948
9617.22 1928
9618.14 1949
9619.07 1941
9619.99 1941
9620.92 1973
9621.85 1934
9622.77 2002
9623.70 1971
9624.62 2010
9625.55 1993
9626.47 1991
9627.40 2001
9628.33 1940
9629.25 1987
9630.18 2029
9631.10 2066
9632.03 2027
9632.96 2156
9633.88 2174
9634.81 2227
9635.73 2232
9636.66 2265
9637.59 2398
9638.51 2403
9639.44 2338
9640.37 2467
9641.29 2491
9642.22 2536
9643.15 2570
9644.07 2626
9645.00 2656
9645.93 2596
9646.85 2648
9647.78 2674
9648.71 2692
9649.63 2645
9650.56 2640
9651.49 2627
9652.41 2653
9653.34 2619
9654.27 2629
9655.20 2641
9656.12 2598
9657.05 2594
9657.98 2567
9658.90 2531
9659.83 2538
9660.76 2612
9661.69 2558
9662.61 2616
9663.54 2625
9664.47 2615
9665.40 2613
9666.32 2677
9667.25 2658
9668.18 2658
9669.11 2717
9670.04 2696
9670.96 2787
9671.89 2708
9672.82 2736
9673.75 2799
9674.68 2879
9675.60 2917
9676.53 2899
9677.46 2919
9678.39 3005
9679.32 2959
9680.25 3026
9681.17 3082
9682.10 3071
9683.03 3141
9683.96 3098
9684.89 3042
9685.82 3102
9686.75 3158
9687.67 3224
9688.60 3226
9689.53 3178
9690.46 3263
9691.39 3257
9692.32 3342
9693.25 3331
9694.18 3334
9695.11 3386
9696.03 3443
9696.96 3513
9697.89 3613
9698.82 3602
9699.75 3554
9700.68 3527
9701.61 3645
9702.54 3572
9703.47 3510
9704.40 3546
9705.33 3428
9706.26 3394
9707.19 3448
9708.12 3403
9709.05 3294
9709.98 3444
9710.91 3401
9711.84 3407
9712.77 3591
9713.70 3522
9714.63 3519
9715.56 3569
9716.49 3496
9717.42 3456
9718.35 3478
9719.28 3411
9720.21 3299
9721.14 3245
9722.07 3191
9723.00 3050
9723.93 3087
9724.86 3011
9725.79 2936
9726.72 2901
9727.65 2840
9728.58 2875
9729.51 2871
9730.44 2789
9731.37 2797
9732.31 2883
9733.24 2759
9734.17 2770
9735.10 2723
9736.03 2719
9736.96 2682
9737.89 2657
9738.82 2632
9739.75 2565
9740.69 2581
9741.62 2554
9742.55 2568
9743.48 2516
9744.41 2472
9745.34 2517
9746.27 2442
9747.21 2416
9748.14 2446
9749.07 2376
9750.00 2332
9750.93 2317
9751.86 2295
9752.80 2280
9753.73 2288
9754.66 2324
9755.59 2322
9756.52 2316
9757.46 2400
9758.39 2371
9759.32 2286
9760.25 2278
9761.18 2302
9762.12 2365
9763.05 2306
9763.98 2326
9764.91 2395
9765.85 2368
9766.78 2358
9767.71 2337
9768.64 2388
9769.58 2405
9770.51 2373
9771.44 2390
9772.37 2431
9773.31 2449
9774.24 2523
9775.17 2456
9776.11 2347
9777.04 2441
9777.97 2395
9778.91 2382
9779.84 2447
9780.77 2444
9781.71 2459
9782.64 2510
9783.57 2491
9784.51 2389
9785.44 2416
9786.37 2431
9787.31 2400
9788.24 2410
9789.17 2416
9790.11 2299
9791.04 2356
9791.97 2293
9792.91 2349
9793.84 2321
9794.77 2324
9795.71 2324
9796.64 2353
9797.58 2407
9798.51 2413
9799.44 2366
9800.38 2395
9801.31 2342
9802.25 2324
9803.18 2294
9804.12 2262
9805.05 2232
9805.98 2171
9806.92 2156
9807.85 2108
9808.79 2083
9809.72 2001
9810.66 1940
9811.59 1937
9812.53 1877
9813.46 1882
9814.40 1934
9815.33 1866
9816.27 1814
9817.20 1852
9818.14 1859
9819.07 1833
9820.01 1803
9820.94 1850
9821.88 1817
9822.81 1795
9823.75 1719
9824.68 1762
9825.62 1723
9826.55 1743
9827.49 1751
9828.42 1729
9829.36 1729
9830.29 1756
9831.23 1733
9832.17 1706
9833.10 1695
9834.04 1691
9834.97 1751
9835.91 1715
9836.84 1748
9837.78 1752
9838.72 1751
9839.65 1735
9840.59 1708
9841.52 1680
9842.46 1722
9843.40 1748
9844.33 1770
9845.27 1790
9846.20 1796
9847.14 1736
9848.08 1715
9849.01 1787
9849.95 1801
9850.89 1759
9851.82 1767
9852.76 1782
9853.70 1763
9854.63 1782
9855.57 1786
9856.51 1775
9857.44 1756
9858.38 1770
9859.32 1725
9860.25 1660
9861.19 1673
9862.13 1686
9863.07 1708
9864.00 1735
9864.94 1670
9865.88 1662
9866.81 1691
9867.75 1739
9868.69 1667
9869.63 1685
9870.56 1657
9871.50 1703
9872.44 1697
9873.38 1706
9874.31 1644
9875.25 1598
9876.19 1653
9877.13 1687
9878.07 1613
9879.00 1636
9879.94 1604
9880.88 1675
9881.82 1628
9882.75 1663
9883.69 1658
9884.63 1614
9885.57 1639
9886.51 1643
9887.45 1667
9888.38 1624
9889.32 1600
9890.26 1600
9891.20 1638
9892.14 1624
9893.08 1617
9894.01 1576
9894.95 1601
9895.89 1600
9896.83 1558
9897.77 1586
9898.71 1665
9899.65 1618
9900.59 1646
9901.52 1658
9902.46 1610
9903.40 1592
9904.34 1610
9905.28 1616
9906.22 1627
9907.16 1664
9908.10 1621
9909.04 1706
9909.98 1722
9910.92 1694
9911.86 1638
9912.80 1646
9913.73 1645
9914.67 1708
9915.61 1721
9916.55 1780
9917.49 1808
9918.43 1834
9919.37 1900
9920.31 1895
9921.25 1921
9922.19 2071
9923.13 2177
9924.07 2173
9925.01 2237
9925.95 2242
9926.89 2325
9927.83 2275
9928.77 2237
9929.71 2251
9930.65 2256
9931.59 2177
9932.53 2117
9933.47 2081
9934.41 2020
9935.36 1945
9936.30 1886
9937.24 1856
9938.18 1808
9939.12 1754
9940.06 1725
9941.00 1819
9941.94 1798
9942.88 1755
9943.82 1778
9944.76 1771
9945.70 1806
9946.64 1792
9947.59 1790
9948.53 1898
9949.47 1853
9950.41 1869
9951.35 1851
9952.29 1854
9953.23 1782
9954.17 1784
9955.12 1766
9956.06 1708
9957.00 1750
9957.94 1730
9958.88 1746
9959.82 1693
9960.77 1640
9961.71 1647
9962.65 1630
9963.59 1572
9964.53 1541
9965.48 1583
9966.42 1462
9967.36 1477
9968.30 1429
9969.24 1444
9970.19 1411
9971.13 1402
9972.07 1458
9973.01 1386
9973.95 1443
9974.90 1405
9975.84 1395
9976.78 1376
9977.72 1399
9978.67 1360
9979.61 1376
9980.55 1353
9981.50 1393
9982.44 1388
9983.38 1429
9984.32 1395
9985.27 1399
9986.21 1437
9987.15 1419
9988.10 1437
9989.04 1452
9989.98 1412
9990.92 1356
9991.87 1359
9992.81 1410
9993.75 1345
9994.70 1309
9995.64 1394
9996.58 1373
9997.53 1369
9998.47 1392
9999.41 1381
10000.36 1404
10001.30 1398
10002.25 1394
10003.19 1409
10004.13 1377
10005.08 1353
10006.02 1381
10006.96 1388
10007.91 1404
10008.85 1373
10009.80 1370
10010.74 1379
10011.68 1369
10012.63 1296
10013.57 1329
10014.52 1370
10015.46 1369
10016.41 1339
10017.35 1339
10018.29 1354
10019.24 1348
10020.18 1342
10021.13 1366
10022.07 1381
10023.02 1378
10023.96 1326
10024.91 1313
10025.85 1373
10026.80 1309
10027.74 1334
10028.69 1303
10029.63 1356
10030.58 1329
10031.52 1331
10032.47 1337
10033.41 1300
10034.36 1356
10035.30 1284
10036.25 1323
10037.19 1296
10038.14 1304
10039.08 1282
10040.03 1244
10040.97 1270
10041.92 1285
10042.87 1278
10043.81 1264
10044.76 1225
10045.70 1249
10046.65 1274
10047.59 1278
10048.54 1295
10049.49 1281
10050.43 1283
10051.38 1225
10052.32 1293
10053.27 1249
10054.22 1219
10055.16 1199
10056.11 1273
10057.05 1287
10058.00 1263
10058.95 1260
10059.89 1279
10060.84 1295
10061.79 1258
10062.73 1252
10063.68 1296
10064.63 1302
10065.57 1271
10066.52 1281
10067.47 1247
10068.41 1272
10069.36 1264
10070.31 1271
10071.25 1240
10072.20 1231
10073.15 1235
10074.10 1253
10075.04 1209
10075.99 1232
10076.94 1221
10077.88 1213
10078.83 1262
10079.78 1287
10080.73 1215
10081.67 1225
10082.62 1267
10083.57 1211
10084.52 1217
10085.46 1228
10086.41 1211
10087.36 1197
10088.31 1286
10089.25 1233
10090.20 1246
10091.15 1226
10092.10 1247
10093.05 1241
10093.99 1210
10094.94 1189
10095.89 1224
10096.84 1233
10097.79 1268
10098.73 1284
10099.68 1249
10100.63 1276
10101.58 1214
10102.53 1267
10103.48 1242
10104.42 1264
10105.37 1232
10106.32 1264
10107.27 1247
10108.22 1208
10109.17 1254
10110.12 1294
10111.06 1216
10112.01 1203
10112.96 1227
10113.91 1257
10114.86 1239
10115.81 1232
10116.76 1250
10117.71 1220
10118.66 1254
10119.61 1223
10120.56 1197
10121.50 1268
10122.45 1227
10123.40 1241
10124.35 1217
10125.30 1248
10126.25 1282
10127.20 1255
10128.15 1219
10129.10 1217
10130.05 1243
10131.00 1238
10131.95 1235
10132.90 1253
10133.85 1245
10134.80 1244
10135.75 1248
10136.70 1247
10137.65 1212
10138.60 1267
10139.55 1241
10140.50 1264
10141.45 1309
10142.40 1360
10143.35 1376
10144.30 1284
10145.25 1316
10146.20 1321
10147.15 1321
10148.10 1287
10149.05 1317
10150.00 1378
10150.95 1370
10151.90 1329
10152.86 1362
10153.81 1378
10154.76 1329
10155.71 1396
10156.66 1381
10157.61 1335
10158.56 1369
10159.51 1318
10160.46 1310
10161.41 1395
10162.37 1431
10163.32 1376
10164.27 1326
10165.22 1362
10166.17 1440
10167.12 1447
10168.07 1417
10169.03 1410
10169.98 1401
10170.93 1407
10171.88 1484
10172.83 1471
10173.78 1478
10174.74 1444
10175.69 1448
10176.64 1515
10177.59 1538
10178.54 1503
10179.49 1547
10180.45 1574
10181.40 1581
10182.35 1582
10183.30 1516
10184.26 1541
10185.21 1559
10186.16 1590
10187.11 1649
10188.06 1608
10189.02 1539
10189.97 1583
10190.92 1633
10191.87 1586
10192.83 1611
10193.78 1594
10194.73 1590
10195.69 1657
10196.64 1620
10197.59 1616
10198.54 1715
10199.50 1740
10200.45 1801
10201.40 1820
10202.36 1792
10203.31 1780
10204.26 1776
10205.22 1837
10206.17 1827
10207.12 1835
10208.08 1867
10209.03 1888
10209.98 1806
10210.94 1843
10211.89 1822
10212.84 1830
10213.80 1843
10214.75 1838
10215.70 1807
10216.66 1759
10217.61 1671
10218.56 1713
10219.52 1686
10220.47 1668
10221.43 1724
10222.38 1677
10223.33 1613
10224.29 1676
10225.24 1700
10226.20 1731
10227.15 1771
10228.11 1788
10229.06 1836
10230.01 1835
10230.97 1862
10231.92 1920
10232.88 1963
10233.83 1980
10234.79 2043
10235.74 2103
10236.70 2052
10237.65 1982
10238.60 2024
10239.56 1964
10240.51 1961
10241.47 1956
10242.42 1889
10243.38 1895
10244.33 1842
10245.29 1862
10246.24 1796
10247.20 1683
10248.15 1672
10249.11 1695
10250.07 1657
10251.02 1639
10251.98 1649
10252.93 1607
10253.89 1556
10254.84 1574
10255.80 1566
10256.75 1550
10257.71 1604
10258.67 1591
10259.62 1521
10260.58 1502
10261.53 1535
10262.49 1521
10263.44 1509
10264.40 1580
10265.36 1537
10266.31 1447
10267.27 1508
10268.22 1505
10269.18 1510
10270.14 1530
10271.09 1541
10272.05 1520
10273.01 1478
10273.96 1477
10274.92 1426
10275.87 1443
10276.83 1460
10277.79 1431
10278.74 1402
10279.70 1386
10280.66 1433
10281.61 1425
10282.57 1392
10283.53 1385
10284.49 1408
10285.44 1348
10286.40 1376
10287.36 1362
10288.31 1380
10289.27 1372
10290.23 1408
10291.18 1374
10292.14 1376
10293.10 1377
10294.06 1358
10295.01 1314
10295.97 1322
10296.93 1336
10297.89 1287
10298.84 1350
10299.80 1370
10300.76 1349
10301.72 1334
10302.67 1349
10303.63 1336
10304.59 1347
10305.55 1332
10306.51 1331
10307.46 1324
10308.42 1368
10309.38 1332
10310.34 1306
10311.30 1333
10312.25 1413
10313.21 1385
10314.17 1359
10315.13 1368
10316.09 1343
10317.05 1339
10318.00 1351
10318.96 1350
10319.92 1297
10320.88 1333
10321.84 1367
10322.80 1330
10323.76 1363
10324.71 1297
10325.67 1290
10326.63 1321
10327.59 1385
10328.55 1331
10329.51 1308
10330.47 1315
10331.43 1284
10332.39 1266
10333.35 1259
10334.30 1258
10335.26 1300
10336.22 1252
10337.18 1301
10338.14 1255
10339.10 1195
10340.06 1212
10341.02 1265
10341.98 1241
10342.94 1247
10343.90 1289
10344.86 1287
10345.82 1275
10346.78 1248
10347.74 1298
10348.70 1293
10349.66 1282
10350.62 1294
10351.58 1249
10352.54 1234
10353.50 1241
10354.46 1265
10355.42 1240
10356.38 1240
10357.34 1155
10358.30 1182
10359.26 1250
10360.22 1226
10361.18 1194
10362.14 1197
10363.10 1208
10364.06 1258
10365.02 1203
10365.98 1243
10366.94 1189
10367.90 1222
10368.87 1193
10369.83 1153
10370.79 1141
10371.75 1167
10372.71 1201
10373.67 1197
10374.63 1212
10375.59 1185
10376.55 1178
10377.51 1218
10378.48 1215
10379.44 1216
10380.40 1215
10381.36 1163
10382.32 1224
10383.28 1254
10384.24 1202
10385.21 1178
10386.17 1182
10387.13 1163
10388.09 1175
10389.05 1174
10390.01 1167
10390.98 1171
10391.94 1168
10392.90 1116
10393.86 1134
10394.82 1202
10395.79 1167
10396.75 1180
10397.71 1194
10398.67 1201
10399.63 1180
10400.60 1128
10401.56 1159
10402.52 1153
10403.48 1164
10404.45 1156
10405.41 1170
10406.37 1167
10407.33 1110
10408.30 1170
10409.26 1181
10410.22 1178
10411.18 1149
10412.15 1193
10413.11 1235
10414.07 1238
10415.04 1230
10416.00 1233
10416.96 1254
10417.93 1295
10418.89 1294
10419.85 1292
10420.81 1240
10421.78 1250
10422.74 1283
10423.70 1240
10424.67 1203
10425.63 1230
10426.59 1217
10427.56 1214
10428.52 1219
10429.49 1165
10430.45 1178
10431.41 1127
10432.38 1121
10433.34 1139
10434.30 1130
10435.27 1076
10436.23 1130
10437.20 1105
10438.16 1090
10439.12 1097
10440.09 1120
10441.05 1121
10442.02 1089
10442.98 1114
10443.94 1040
10444.91 1021
10445.87 1082
10446.84 1080
10447.80 1111
10448.77 1131
10449.73 1104
10450.70 1102
10451.66 1090
10452.63 1082
10453.59 1078
10454.55 1043
10455.52 1069
10456.48 1085
10457.45 1068
10458.41 1033
10459.38 1091
10460.34 1066
10461.31 1108
10462.27 1162
10463.24 1127
10464.20 1082
10465.17 1124
10466.14 1110
10467.10 1115
10468.07 1093
10469.03 1145
10470.00 1103
10470.96 1124
10471.93 1075
10472.89 1097
10473.86 1140
10474.82 1095
10475.79 1114
10476.76 1130
10477.72 1057
10478.69 1058
10479.65 1127
10480.62 1193
10481.59 1201
10482.55 1127
10483.52 1119
10484.48 1141
10485.45 1116
10486.42 1133
10487.38 1081
10488.35 1140
10489.32 1102
10490.28 1124
10491.25 1114
10492.21 1144
10493.18 1122
10494.15 1089
10495.11 1118
10496.08 1134
10497.05 1127
10498.01 1138
10498.98 1098
10499.95 1104
10500.92 1160
10501.88 1138
10502.85 1130
10503.82 1171
10504.78 1194
10505.75 1154
10506.72 1165
10507.68 1135
10508.65 1157
10509.62 1137
10510.59 1129
10511.55 1128
10512.52 1133
10513.49 1070
10514.46 1090
10515.42 1104
10516.39 1114
10517.36 1099
10518.33 1084
10519.29 1110
10520.26 1117
10521.23 1102
10522.20 1060
10523.17 1124
10524.13 1089
10525.10 1133
10526.07 1085
10527.04 1086
10528.01 1123
10528.97 1112
10529.94 1118
10530.91 1153
10531.88 1207
10532.85 1149
10533.82 1191
10534.78 1175
10535.75 1181
10536.72 1166
10537.69 1180
10538.66 1222
10539.63 1142
10540.60 1162
10541.56 1163
10542.53 1150
10543.50 1175
10544.47 1208
10545.44 1221
10546.41 1190
10547.38 1186
10548.35 1197
10549.32 1163
10550.29 1165
10551.25 1123
10552.22 1167
10553.19 1224
10554.16 1211
10555.13 1205
10556.10 1182
10557.07 1251
10558.04 1248
10559.01 1293
10559.98 1320
10560.95 1304
10561.92 1308
10562.89 1333
10563.86 1330
10564.83 1292
10565.80 1309
10566.77 1267
10567.74 1277
10568.71 1282
10569.68 1282
10570.65 1274
10571.62 1256
10572.59 1208
10573.56 1165
10574.53 1168
10575.50 1241
10576.47 1225
10577.44 1224
10578.41 1167
10579.38 1235
10580.35 1285
10581.32 1238
10582.29 1247
10583.26 1293
10584.23 1253
10585.21 1250
10586.18 1292
10587.15 1249
10588.12 1234
10589.09 1281
10590.06 1325
10591.03 1279
10592.00 1302
10592.97 1270
10593.94 1275
10594.92 1270
10595.89 1375
10596.86 1304
10597.83 1317
10598.80 1321
10599.77 1348
10600.74 1374
10601.71 1411
10602.69 1422
10603.66 1418
10604.63 1474
10605.60 1503
10606.57 1514
10607.54 1517
10608.52 1532
10609.49 1547
10610.46 1584
10611.43 1542
10612.40 1493
10613.38 1529
10614.35 1490
10615.32 1520
10616.29 1472
10617.27 1435
10618.24 1426
10619.21 1436
10620.18 1411
10621.15 1405
10622.13 1379
10623.10 1430
10624.07 1413
10625.04 1420
10626.02 1380
10626.99 1302
10627.96 1303
10628.94 1369
10629.91 1347
10630.88 1343
10631.85 1441
10632.83 1425
10633.80 1432
10634.77 1431
10635.75 1458
10636.72 1506
10637.69 1507
10638.67 1500
10639.64 1496
10640.61 1444
10641.59 1471
10642.56 1439
10643.53 1442
10644.51 1451
10645.48 1386
10646.45 1419
10647.43 1384
10648.40 1348
10649.37 1330
10650.35 1297
10651.32 1286
10652.30 1286
10653.27 1297
10654.24 1242
10655.22 1247
10656.19 1236
10657.16 1257
10658.14 1231
10659.11 1190
10660.09 1164
10661.06 1173
10662.04 1220
10663.01 1189
10663.98 1172
10664.96 1182
10665.93 1210
10666.91 1206
10667.88 1153
10668.86 1177
10669.83 1177
10670.81 1163
10671.78 1193
10672.76 1240
10673.73 1209
10674.71 1207
10675.68 1193
10676.66 1182
10677.63 1189
10678.61 1227
10679.58 1213
10680.56 1169
10681.53 1195
10682.51 1197
10683.48 1196
10684.46 1224
10685.43 1212
10686.41 1186
10687.38 1196
10688.36 1175
10689.33 1176
10690.31 1171
10691.28 1175
10692.26 1126
10693.24 1098
10694.21 1071
10695.19 1049
10696.16 1061
10697.14 1110
10698.12 1111
10699.09 1073
10700.07 1068
10701.04 1047
10702.02 1079
10703.00 1092
10703.97 1047
10704.95 1070
10705.92 1098
10706.90 1094
10707.88 1085
10708.85 1077
10709.83 1049
10710.81 1077
10711.78 1085
10712.76 1070
10713.74 1076
10714.71 1121
10715.69 1078
10716.67 1075
10717.64 1100
10718.62 1103
10719.60 1112
10720.57 1127
10721.55 1036
10722.53 1043
10723.50 1066
10724.48 1075
10725.46 1060
10726.44 1058
10727.41 1070
10728.39 1059
10729.37 1036
10730.35 1061
10731.32 1064
10732.30 1074
10733.28 1070
10734.26 1042
10735.23 1065
10736.21 1028
10737.19 1029
10738.17 1100
10739.14 1058
10740.12 1098
10741.10 1063
10742.08 1049
10743.06 1062
10744.03 1060
10745.01 1070
10745.99 1052
10746.97 1048
10747.95 1057
10748.92 1079
10749.90 1047
10750.88 1061
10751.86 1058
10752.84 1067
10753.82 1081
10754.79 1056
10755.77 1055
10756.75 1035
10757.73 1078
10758.71 1065
10759.69 1056
10760.67 1043
10761.65 1005
10762.62 1032
10763.60 1065
10764.58 1044
10765.56 1006
10766.54 1035
10767.52 1059
10768.50 1048
10769.48 1064
10770.46 1024
10771.44 1063
10772.42 1049
10773.39 1026
10774.37 1053
10775.35 1121
10776.33 1101
10777.31 1090
10778.29 1085
10779.27 1044
10780.25 1052
10781.23 1066
10782.21 1084
10783.19 1117
10784.17 1078
10785.15 1062
10786.13 1105
10787.11 1036
10788.09 1055
10789.07 1057
10790.05 1106
10791.03 1081
10792.01 1091
10792.99 1066
10793.97 1054
10794.95 1029
10795.93 1059
10796.91 1052
10797.89 1060
10798.87 1078
10799.85 1073
10800.83 1046
10801.82 1055
10802.80 1032
10803.78 1087
10804.76 1079
10805.74 1068
10806.72 1083
10807.70 1059
10808.68 1071
10809.66 1026
10810.64 1059
10811.62 1019
10812.61 1044
10813.59 1046
10814.57 1023
10815.55 1038
10816.53 1068
10817.51 1071
10818.49 1053
10819.47 1081
10820.46 1066
10821.44 1068
10822.42 1023
10823.40 1011
10824.38 1024
10825.36 1037
10826.35 1052
10827.33 1042
10828.31 1047
10829.29 1059
10830.27 1072
10831.25 1024
10832.24 1059
10833.22 1045
10834.20 1068
10835.18 1042
10836.17 1096
10837.15 1056
10838.13 1071
10839.11 1044
10840.09 1086
10841.08 1084
10842.06 1082
10843.04 1157
10844.02 1078
10845.01 1080
10845.99 1102
10846.97 1071
10847.96 1090
10848.94 1127
10849.92 1146
10850.90 1162
10851.89 1187
10852.87 1143
10853.85 1177
10854.84 1139
10855.82 1170
10856.80 1134
10857.78 1155
10858.77 1125
10859.75 1181
10860.73 1148
10861.72 1173
10862.70 1142
10863.68 1141
10864.67 1132
10865.65 1186
10866.64 1137
10867.62 1150
10868.60 1101
10869.59 1091
10870.57 1120
10871.55 1175
10872.54 1182
10873.52 1151
10874.51 1216
10875.49 1167
10876.47 1211
10877.46 1190
10878.44 1192
10879.43 1184
10880.41 1206
10881.39 1153
10882.38 1127
10883.36 1173
10884.35 1215
10885.33 1221
10886.32 1200
10887.30 1181
10888.29 1174
10889.27 1205
10890.25 1252
10891.24 1255
10892.22 1223
10893.21 1193
10894.19 1207
10895.18 1232
10896.16 1249
10897.15 1264
10898.13 1265
10899.12 1292
10900.10 1308
10901.09 1276
10902.07 1272
10903.06 1306
10904.04 1333
10905.03 1315
10906.01 1326
10907.00 1315
10907.99 1369
10908.97 1341
10909.96 1367
10910.94 1330
10911.93 1378
10912.91 1456
10913.90 1435
10914.88 1413
10915.87 1419
10916.86 1409
10917.84 1440
10918.83 1458
10919.81 1443
10920.80 1448
10921.79 1458
10922.77 1472
10923.76 1462
10924.74 1479
10925.73 1463
10926.72 1493
10927.70 1523
10928.69 1548
10929.68 1503
10930.66 1521
10931.65 1531
10932.64 1577
10933.62 1624
10934.61 1572
10935.60 1618
10936.58 1638
10937.57 1694
10938.56 1706
10939.54 1723
10940.53 1732
10941.52 1723
10942.50 1742
10943.49 1807
10944.48 1922
10945.47 1890
10946.45 1866
10947.44 1890
10948.43 1988
10949.41 2015
10950.40 2057
10951.39 2177
10952.38 2200
10953.36 2197
10954.35 2279
10955.34 2265
10956.33 2356
10957.31 2330
10958.30 2357
10959.29 2383
10960.28 2477
10961.27 2446
10962.25 2432
10963.24 2370
10964.23 2319
10965.22 2350
10966.21 2282
10967.19 2228
10968.18 2191
10969.17 2220
10970.16 2196
10971.15 2123
10972.13 2134
10973.12 2074
10974.11 2134
10975.10 2086
10976.09 2134
10977.08 2059
10978.07 2098
10979.05 2115
10980.04 2139
10981.03 2198
10982.02 2210
10983.01 2199
10984.00 2229
10984.99 2284
10985.98 2280
10986.96 2387
10987.95 2488
10988.94 2562
10989.93 2621
10990.92 2702
10991.91 2856
10992.90 2959
10993.89 3026
10994.88 3170
10995.87 3221
10996.86 3359
10997.85 3365
10998.84 3442
10999.83 3393
11000.82 3381
11001.81 3362
11002.79 3322
11003.78 3290
11004.77 3160
11005.76 3083
11006.75 2963
11007.74 2897
11008.73 2709
11009.72 2667
11010.71 2515
11011.70 2433
11012.69 2369
11013.68 2290
11014.67 2191
11015.67 2176
11016.66 2076
11017.65 1994
11018.64 2005
11019.63 1918
11020.62 1867
11021.61 1853
11022.60 1781
11023.59 1796
11024.58 1834
11025.57 1727
11026.56 1727
11027.55 1777
11028.54 1699
11029.53 1672
11030.52 1646
11031.52 1671
11032.51 1701
11033.50 1676
11034.49 1664
11035.48 1632
11036.47 1605
11037.46 1678
11038.45 1644
11039.45 1645
11040.44 1604
11041.43 1597
11042.42 1579
11043.41 1528
11044.40 1515
11045.39 1528
11046.39 1537
11047.38 1570
11048.37 1506
11049.36 1465
11050.35 1503
11051.35 1464
11052.34 1461
11053.33 1441
11054.32 1451
11055.31 1507
11056.31 1458
11057.30 1495
11058.29 1501
11059.28 1501
11060.27 1489
11061.27 1466
11062.26 1514
11063.25 1510
11064.24 1502
11065.24 1485
11066.23 1504
11067.22 1565
11068.21 1462
11069.21 1463
11070.20 1486
11071.19 1454
11072.19 1456
11073.18 1495
11074.17 1516
11075.16 1455
11076.16 1453
11077.15 1486
11078.14 1493
11079.14 1488
11080.13 1437
11081.12 1474
11082.12 1472
11083.11 1466
11084.10 1434
11085.10 1445
11086.09 1425
11087.08 1418
11088.08 1468
11089.07 1448
11090.06 1386
11091.06 1398
11092.05 1380
11093.04 1345
11094.04 1355
11095.03 1358
11096.03 1380
11097.02 1360
11098.01 1378
11099.01 1419
11100.00 1407
11101.00 1407
11101.99 1354
11102.98 1360
11103.98 1331
11104.97 1325
11105.97 1368
11106.96 1378
11107.96 1370
11108.95 1315
11109.95 1331
11110.94 1322
11111.93 1383
11112.93 1365
11113.92 1273
11114.92 1346
11115.91 1335
11116.91 1337
11117.90 1322
11118.90 1295
11119.89 1341
11120.89 1326
11121.88 1300
11122.88 1285
11123.87 1325
11124.87 1302
11125.86 1298
11126.86 1312
11127.85 1312
11128.85 1324
11129.84 1373
11130.84 1317
11131.84 1273
11132.83 1276
11133.83 1289
11134.82 1333
11135.82 1314
11136.81 1299
11137.81 1276
11138.81 1272
11139.80 1324
11140.80 1280
11141.79 1320
11142.79 1268
11143.79 1280
11144.78 1254
11145.78 1302
11146.77 1333
11147.77 1291
11148.77 1289
11149.76 1300
11150.76 1295
11151.75 1308
11152.75 1288
11153.75 1246
11154.74 1275
11155.74 1307
11156.74 1287
11157.73 1270
11158.73 1274
11159.73 1308
11160.72 1327
11161.72 1305
11162.72 1226
11163.71 1275
11164.71 1229
11165.71 1276
11166.71 1259
11167.70 1253
11168.70 1246
11169.70 1214
11170.69 1237
11171.69 1250
11172.69 1252
11173.69 1278
11174.68 1244
11175.68 1221
11176.68 1258
11177.68 1235
11178.67 1192
11179.67 1197
11180.67 1203
11181.67 1205
11182.66 1213
11183.66 1229
11184.66 1199
11185.66 1248
11186.66 1201
11187.65 1209
11188.65 1239
11189.65 1240
11190.65 1220
11191.65 1243
11192.64 1231
11193.64 1241
11194.64 1219
11195.64 1223
11196.64 1259
11197.64 1247
11198.63 1234
11199.63 1170
11200.63 1242
11201.63 1239
11202.63 1227
11203.63 1267
11204.63 1244
11205.63 1240
11206.62 1235
11207.62 1240
11208.62 1238
11209.62 1275
11210.62 1323
11211.62 1240
11212.62 1266
11213.62 1291
11214.62 1283
11215.62 1245
11216.61 1301
11217.61 1270
11218.61 1276
11219.61 1279
11220.61 1304
11221.61 1322
11222.61 1282
11223.61 1331
11224.61 1321
11225.61 1271
11226.61 1279
11227.61 1314
11228.61 1308
11229.61 1299
11230.61 1300
11231.61 1281
11232.61 1321
11233.61 1316
11234.61 1296
11235.61 1306
11236.61 1328
11237.61 1347
11238.61 1334
11239.61 1346
11240.61 1381
11241.61 1342
11242.61 1326
11243.61 1295
11244.61 1351
11245.61 1356
11246.61 1332
11247.61 1399
11248.62 1350
11249.62 1391
11250.62 1372
11251.62 1389
11252.62 1410
11253.62 1385
11254.62 1415
11255.62 1443
11256.62 1458
11257.62 1446
11258.62 1447
11259.63 1481
11260.63 1467
11261.63 1502
11262.63 1428
11263.63 1492
11264.63 1485
11265.63 1539
11266.64 1588
11267.64 1621
11268.64 1668
11269.64 1628
11270.64 1637
11271.64 1680
11272.65 1718
11273.65 1696
11274.65 1691
11275.65 1669
11276.65 1673
11277.65 1642
11278.66 1656
11279.66 1663
11280.66 1657
11281.66 1620
11282.67 1637
11283.67 1611
11284.67 1563
11285.67 1541
11286.67 1538
11287.68 1545
11288.68 1545
11289.68 1534
11290.68 1490
11291.69 1513
11292.69 1484
11293.69 1413
11294.70 1430
11295.70 1439
11296.70 1375
11297.70 1402
11298.71 1430
11299.71 1415
11300.71 1414
11301.72 1382
11302.72 1395
11303.72 1410
11304.72 1430
11305.73 1447
11306.73 1428
11307.73 1369
11308.74 1474
11309.74 1393
11310.74 1495
11311.75 1431
11312.75 1465
11313.76 1499
11314.76 1480
11315.76 1507
11316.77 1532
11317.77 1525
11318.77 1542
11319.78 1528
11320.78 1486
11321.79 1537
11322.79 1557
11323.79 1523
11324.80 1486
11325.80 1502
11326.81 1532
11327.81 1501
11328.81 1515
11329.82 1513
11330.82 1501
11331.83 1534
11332.83 1528
11333.84 1562
11334.84 1585
11335.85 1550
11336.85 1540
11337.85 1599
11338.86 1552
11339.86 1546
11340.87 1608
11341.87 1599
11342.88 1604
11343.88 1576
11344.89 1580
11345.89 1560
11346.90 1541
11347.90 1582
11348.91 1500
11349.91 1522
11350.92 1537
11351.92 1485
11352.93 1473
11353.94 1422
11354.94 1470
11355.95 1519
11356.95 1413
11357.96 1440
11358.96 1461
11359.97 1467
11360.97 1435
11361.98 1377
11362.99 1427
11363.99 1433
11365.00 1467
11366.00 1407
11367.01 1375
11368.02 1359
11369.02 1344
11370.03 1378
11371.03 1395
11372.04 1341
11373.05 1384
11374.05 1395
11375.06 1433
11376.06 1401
11377.07 1350
11378.08 1323
11379.08 1330
11380.09 1356
11381.10 1355
11382.10 1328
11383.11 1357
11384.12 1336
11385.12 1339
11386.13 1358
11387.14 1293
11388.14 1333
11389.15 1353
11390.16 1368
11391.17 1321
11392.17 1303
11393.18 1353
11394.19 1371
11395.19 1340
11396.20 1345
11397.21 1329
11398.22 1339
11399.22 1327
11400.23 1358
11401.24 1336
11402.25 1353
11403.25 1348
11404.26 1353
11405.27 1380
11406.28 1409
11407.28 1384
11408.29 1354
11409.30 1346
11410.31 1401
11411.31 1424
11412.32 1394
11413.33 1408
11414.34 1410
11415.35 1445
11416.35 1459
11417.36 1392
11418.37 1352
11419.38 1377
11420.39 1407
11421.40 1391
11422.40 1353
11423.41 1413
11424.42 1413
11425.43 1366
11426.44 1381
11427.45 1412
11428.46 1384
11429.46 1393
11430.47 1388
11431.48 1439
11432.49 1415
11433.50 1392
11434.51 1458
11435.52 1448
11436.53 1388
11437.54 1429
11438.54 1431
11439.55 1392
11440.56 1390
11441.57 1383
11442.58 1408
11443.59 1452
11444.60 1456
11445.61 1450
11446.62 1461
11447.63 1449
11448.64 1450
11449.65 1470
11450.66 1444
11451.67 1388
11452.68 1383
11453.69 1502
11454.70 1459
11455.71 1436
11456.72 1483
11457.73 1555
11458.74 1496
11459.75 1554
11460.76 1503
11461.77 1508
11462.78 1448
11463.79 1536
11464.80 1521
11465.81 1503
11466.82 1464
11467.83 1532
11468.84 1535
11469.85 1474
11470.86 1571
11471.87 1596
11472.88 1514
11473.89 1607
11474.90 1645
11475.91 1627
11476.92 1656
11477.93 1589
11478.95 1685
11479.96 1638
11480.97 1626
11481.98 1693
11482.99 1678
11484.00 1701
11485.01 1685
11486.02 1738
11487.03 1701
11488.05 1737
11489.06 1756
11490.07 1848
11491.08 1877
11492.09 1827
11493.10 1853
11494.11 1916
11495.13 1899
11496.14 1881
11497.15 1933
11498.16 2046
11499.17 2045
11500.18 2040
11501.20 2068
11502.21 2055
11503.22 2113
11504.23 2133
11505.24 2200
11506.26 2232
11507.27 2307
11508.28 2299
11509.29 2367
11510.30 2437
11511.32 2475
11512.33 2572
11513.34 2646
11514.35 2734
11515.37 2830
11516.38 2903
11517.39 3014
11518.40 3052
11519.42 3088
11520.43 3239
11521.44 3342
11522.45 3417
11523.47 3497
11524.48 3730
11525.49 3869
11526.51 4057
11527.52 4309
11528.53 4508
11529.55 4738
11530.56 4881
11531.57 5144
11532.59 5383
11533.60 5433
11534.61 5641
11535.63 5835
11536.64 5985
11537.65 6012
11538.67 5932
11539.68 6069
11540.69 6013
11541.71 5924
11542.72 5870
11543.73 5721
11544.75 5531
11545.76 5295
11546.78 5033
11547.79 4809
11548.80 4631
11549.82 4332
11550.83 4078
11551.85 3928
11552.86 3779
11553.87 3607
11554.89 3398
11555.90 3242
11556.92 3068
11557.93 2951
11558.95 2810
11559.96 2746
11560.97 2668
11561.99 2632
11563.00 2624
11564.02 2628
11565.03 2564
11566.05 2546
11567.06 2527
11568.08 2458
11569.09 2434
11570.11 2458
11571.12 2426
11572.14 2481
11573.15 2437
11574.17 2397
11575.18 2439
11576.20 2465
11577.21 2475
11578.23 2411
11579.24 2348
11580.26 2303
11581.27 2367
11582.29 2406
11583.30 2355
11584.32 2389
11585.33 2370
11586.35 2479
11587.37 2456
11588.38 2437
11589.40 2492
11590.41 2594
11591.43 2560
11592.44 2575
11593.46 2649
11594.48 2666
11595.49 2674
11596.51 2712
11597.52 2711
11598.54 2785
11599.56 2772
11600.57 2752
11601.59 2720
11602.61 2741
11603.62 2716
11604.64 2671
11605.66 2684
11606.67 2623
11607.69 2555
11608.70 2570
11609.72 2564
11610.74 2436
11611.75 2494
11612.77 2369
11613.79 2406
11614.81 2307
11615.82 2320
11616.84 2291
11617.86 2254
11618.87 2266
11619.89 2237
11620.91 2196
11621.92 2171
11622.94 2171
11623.96 2132
11624.98 2071
11625.99 2068
11627.01 2038
11628.03 2073
11629.05 2014
11630.06 1951
11631.08 1981
11632.10 1951
11633.12 1929
11634.13 1880
11635.15 1895
11636.17 1893
11637.19 1839
11638.20 1803
11639.22 1804
11640.24 1814
11641.26 1811
11642.28 1804
11643.29 1741
11644.31 1775
11645.33 1758
11646.35 1703
11647.37 1679
11648.39 1636
11649.40 1657
11650.42 1664
11651.44 1674
11652.46 1677
11653.48 1660
11654.50 1670
11655.51 1630
11656.53 1604
11657.55 1638
11658.57 1625
11659.59 1588
11660.61 1622
11661.63 1647
11662.65 1635
11663.67 1588
11664.68 1572
11665.70 1600
11666.72 1596
11667.74 1592
11668.76 1590
11669.78 1583
11670.80 1606
11671.82 1538
11672.84 1551
11673.86 1586
11674.88 1564
11675.90 1517
11676.92 1542
11677.94 1481
11678.96 1518
11679.98 1505
11680.99 1495
11682.01 1505
11683.03 1488
11684.05 1501
11685.07 1464
11686.09 1514
11687.11 1467
11688.13 1442
11689.15 1469
11690.17 1438
11691.19 1423
11692.21 1439
11693.24 1452
11694.26 1415
11695.28 1432
11696.30 1432
11697.32 1411
11698.34 1381
11699.36 1361
11700.38 1415
11701.40 1346
11702.42 1390
11703.44 1399
11704.46 1372
11705.48 1323
11706.50 1321
11707.52 1319
11708.54 1318
11709.57 1343
11710.59 1325
11711.61 1328
11712.63 1279
11713.65 1307
11714.67 1287
11715.69 1283
11716.71 1254
11717.73 1240
11718.76 1271
11719.78 1271
11720.80 1265
11721.82 1288
11722.84 1264
11723.86 1269
11724.89 1265
11725.91 1257
11726.93 1292
11727.95 1290
11728.97 1276
11729.99 1270
11731.02 1276
11732.04 1257
11733.06 1257
11734.08 1243
11735.10 1224
11736.13 1234
11737.15 1184
11738.17 1226
11739.19 1208
11740.22 1191
11741.24 1222
11742.26 1210
11743.28 1200
11744.30 1219
11745.33 1205
11746.35 1171
11747.37 1157
11748.40 1174
11749.42 1175
11750.44 1178
11751.46 1154
11752.49 1145
11753.51 1171
11754.53 1140
11755.56 1172
11756.58 1172
11757.60 1142
11758.62 1153
11759.65 1183
11760.67 1139
11761.69 1096
11762.72 1103
11763.74 1122
11764.76 1191
11765.79 1161
11766.81 1133
11767.83 1123
11768.86 1191
11769.88 1133
11770.91 1123
11771.93 1111
11772.95 1144
11773.98 1151
11775.00 1166
11776.02 1145
11777.05 1121
11778.07 1155
11779.10 1165
11780.12 1191
11781.14 1180
11782.17 1177
11783.19 1147
11784.22 1164
11785.24 1163
11786.26 1167
11787.29 1142
11788.31 1152
11789.34 1164
11790.36 1149
11791.39 1166
11792.41 1166
11793.44 1177
11794.46 1156
11795.49 1135
11796.51 1147
11797.54 1140
11798.56 1114
11799.59 1150
11800.61 1137
11801.63 1126
11802.66 1140
11803.69 1183
11804.71 1158
11805.74 1101
11806.76 1119
11807.79 1130
11808.81 1162
11809.84 1108
11810.86 1100
11811.89 1135
11812.91 1140
11813.94 1174
11814.96 1136
11815.99 1166
11817.01 1175
11818.04 1139
11819.07 1130
11820.09 1146
11821.12 1158
11822.14 1146
11823.17 1160
11824.20 1165
11825.22 1193
11826.25 1179
11827.27 1157
11828.30 1217
11829.33 1140
11830.35 1141
11831.38 1173
11832.40 1170
11833.43 1162
11834.46 1159
11835.48 1179
11836.51 1215
11837.54 1207
11838.56 1134
11839.59 1164
11840.62 1199
11841.64 1198
11842.67 1143
11843.70 1166
11844.72 1221
11845.75 1226
11846.78 1162
11847.80 1165
11848.83 1168
11849.86 1193
11850.89 1165
11851.91 1147
11852.94 1204
11853.97 1223
11854.99 1215
11856.02 1260
11857.05 1220
11858.08 1255
11859.10 1285
11860.13 1294
11861.16 1280
11862.19 1263
11863.21 1270
11864.24 1318
11865.27 1256
11866.30 1255
11867.33 1305
11868.35 1315
11869.38 1322
11870.41 1275
11871.44 1294
11872.47 1282
11873.49 1346
11874.52 1385
11875.55 1368
11876.58 1398
11877.61 1390
11878.63 1382
11879.66 1420
11880.69 1397
11881.72 1438
11882.75 1428
11883.78 1418
11884.81 1398
11885.83 1494
11886.86 1455
11887.89 1426
11888.92 1450
11889.95 1503
11890.98 1517
11892.01 1549
11893.04 1590
11894.06 1606
11895.09 1679
11896.12 1735
11897.15 1664
11898.18 1707
11899.21 1722
11900.24 1822
11901.27 1772
11902.30 1771
11903.33 1858
11904.36 1871
11905.39 1746
11906.42 1833
11907.45 1832
11908.48 1829
11909.50 1844
11910.53 1879
11911.56 1827
11912.59 1837
11913.62 1861
11914.65 1847
11915.68 1815
11916.71 1829
11917.74 1810
11918.77 1861
11919.80 1917
11920.83 1977
11921.86 1996
11922.89 1963
11923.92 2008
11924.95 2036
11925.99 2047
11927.02 2131
11928.05 2129
11929.08 2144
11930.11 2180
11931.14 2196
11932.17 2184
11933.20 2137
11934.23 2116
11935.26 2099
11936.29 2050
11937.32 2014
11938.35 2052
11939.38 1989
11940.41 1939
11941.45 1964
11942.48 1811
11943.51 1738
11944.54 1714
11945.57 1706
11946.60 1686
11947.63 1677
11948.66 1650
11949.70 1632
11950.73 1611
11951.76 1510
11952.79 1518
11953.82 1525
11954.85 1511
11955.88 1498
11956.92 1499
11957.95 1475
11958.98 1476
11960.01 1486
11961.04 1446
11962.08 1469
11963.11 1425
11964.14 1455
11965.17 1463
11966.20 1412
11967.24 1444
11968.27 1523
11969.30 1491
11970.33 1514
11971.36 1477
11972.40 1516
11973.43 1485
11974.46 1422
11975.49 1465
11976.53 1523
11977.56 1483
11978.59 1490
11979.62 1521
11980.66 1517
11981.69 1458
11982.72 1478
11983.76 1470
11984.79 1514
11985.82 1464
11986.85 1443
11987.89 1475
11988.92 1512
11989.95 1516
11990.99 1540
11992.02 1508
11993.05 1519
11994.09 1513
11995.12 1501
11996.15 1514
11997.19 1526
11998.22 1562
11999.25 1547
12000.29 1568
12001.32 1599
12002.35 1647
12003.39 1635
12004.42 1583
12005.46 1605
12006.49 1625
12007.52 1622
12008.56 1623
12009.59 1653
12010.63 1639
12011.66 1676
12012.69 1694
12013.73 1664
12014.76 1679
12015.80 1697
12016.83 1743
12017.86 1803
12018.90 1817
12019.93 1817
12020.97 1795
12022.00 1804
12023.04 1757
12024.07 1734
12025.11 1767
12026.14 1779
12027.18 1773
12028.21 1779
12029.25 1785
12030.28 1749
12031.32 1789
12032.35 1756
12033.39 1734
12034.42 1709
12035.46 1717
12036.49 1727
12037.53 1736
12038.56 1744
12039.60 1759
12040.63 1784
12041.67 1794
12042.70 1727
12043.74 1734
12044.77 1742
12045.81 1715
12046.84 1709
12047.88 1749
12048.92 1712
12049.95 1764
12050.99 1774
12052.02 1747
12053.06 1786
12054.09 1757
12055.13 1716
12056.17 1782
12057.20 1771
12058.24 1795
12059.27 1764
12060.31 1744
12061.35 1829
12062.38 1703
12063.42 1766
12064.46 1709
12065.49 1729
12066.53 1675
12067.56 1674
12068.60 1662
12069.64 1666
12070.67 1687
12071.71 1632
12072.75 1590
12073.78 1616
12074.82 1645
12075.86 1629
12076.89 1598
12077.93 1574
12078.97 1632
12080.01 1614
12081.04 1570
12082.08 1591
12083.12 1597
12084.15 1622
12085.19 1626
12086.23 1608
12087.27 1606
12088.30 1621
12089.34 1729
12090.38 1672
12091.41 1678
12092.45 1682
12093.49 1723
12094.53 1720
12095.57 1762
12096.60 1742
12097.64 1754
12098.68 1760
12099.72 1784
12100.75 1734
12101.79 1759
12102.83 1766
12103.87 1760
12104.91 1727
12105.94 1690
12106.98 1692
12108.02 1660
12109.06 1640
12110.10 1619
12111.14 1635
12112.17 1648
12113.21 1606
12114.25 1592
12115.29 1523
12116.33 1489
12117.37 1488
12118.40 1488
12119.44 1461
12120.48 1402
12121.52 1383
12122.56 1421
12123.60 1418
12124.64 1396
12125.68 1435
12126.72 1411
12127.75 1396
12128.79 1357
12129.83 1366
12130.87 1333
12131.91 1335
12132.95 1354
12133.99 1326
12135.03 1346
12136.07 1377
12137.11 1355
12138.15 1337
12139.19 1340
12140.23 1347
12141.27 1330
12142.31 1327
12143.35 1336
12144.38 1333
12145.42 1389
12146.46 1303
12147.50 1312
12148.54 1305
12149.58 1369
12150.62 1324
12151.66 1301
12152.70 1314
12153.74 1291
12154.78 1291
12155.82 1279
12156.87 1281
12157.91 1277
12158.95 1313
12159.99 1238
12161.03 1252
12162.07 1267
12163.11 1247
12164.15 1249
12165.19 1228
12166.23 1228
12167.27 1218
12168.31 1231
12169.35 1230
12170.39 1220
12171.43 1249
12172.47 1243
12173.52 1211
12174.56 1213
12175.60 1206
12176.64 1168
12177.68 1191
12178.72 1248
12179.76 1256
12180.80 1191
12181.85 1193
12182.89 1241
12183.93 1232
12184.97 1252
12186.01 1233
12187.05 1264
12188.09 1204
12189.14 1207
12190.18 1192
12191.22 1223
12192.26 1218
12193.30 1205
12194.34 1229
12195.39 1229
12196.43 1238
12197.47 1176
12198.51 1173
12199.55 1205
12200.60 1224
12201.64 1220
12202.68 1201
12203.72 1198
12204.77 1167
12205.81 1193
12206.85 1173
12207.89 1205
12208.94 1217
12209.98 1227
12211.02 1231
12212.06 1218
12213.11 1178
12214.15 1151
12215.19 1167
12216.23 1191
12217.28 1238
12218.32 1169
12219.36 1138
12220.41 1196
12221.45 1205
12222.49 1197
12223.54 1180
12224.58 1178
12225.62 1198
12226.66 1170
12227.71 1186
12228.75 1120
12229.79 1118
12230.84 1137
12231.88 1115
12232.93 1124
12233.97 1165
12235.01 1166
12236.06 1170
12237.10 1178
12238.14 1186
12239.19 1190
12240.23 1142
12241.28 1145
12242.32 1138
12243.36 1144
12244.41 1154
12245.45 1168
12246.50 1129
12247.54 1159
12248.58 1163
12249.63 1140
12250.67 1091
12251.72 1123
12252.76 1151
12253.80 1110
12254.85 1135
12255.89 1088
12256.94 1114
12257.98 1087
12259.03 1122
12260.07 1052
12261.12 1099
12262.16 1119
12263.21 1106
12264.25 1027
12265.30 1057
12266.34 1035
12267.39 1098
12268.43 1074
12269.48 1062
12270.52 1119
12271.57 1088
12272.61 1082
12273.66 1087
12274.70 1069
12275.75 1064
12276.79 1071
12277.84 1032
12278.88 1073
12279.93 1080
12280.98 1100
12282.02 1061
12283.07 1067
12284.11 1040
12285.16 1026
12286.20 1098
12287.25 1069
12288.30 1035
12289.34 1069
12290.39 1080
12291.43 1031
12292.48 1098
12293.53 1074
12294.57 1080
12295.62 1041
12296.66 1043
12297.71 1058
12298.76 1041
12299.80 1054
12300.85 1076
12301.90 1075
12302.94 1056
12303.99 1088
12305.04 1059
12306.08 1049
12307.13 1053
12308.18 1058
12309.22 1037
12310.27 1034
12311.32 1011
12312.36 1041
12313.41 1053
12314.46 1027
12315.50 1023
12316.55 1037
12317.60 1057
12318.65 1040
12319.69 1006
12320.74 1037
12321.79 995
12322.83 1043
12323.88 1062
12324.93 1016
12325.98 1039
12327.02 1030
12328.07 1034
12329.12 1045
12330.17 997
12331.21 993
12332.26 1022
12333.31 1031
12334.36 943
12335.41 1002
12336.45 1027
12337.50 1030
12338.55 1019
12339.60 989
12340.65 994
12341.69 1009
12342.74 997
12343.79 987
12344.84 1038
12345.89 1024
12346.94 1039
12347.98 1042
12349.03 1022
12350.08 1032
12351.13 1020
12352.18 989
12353.23 1013
12354.28 1035
12355.32 1002
12356.37 1013
12357.42 1025
12358.47 1025
12359.52 1028
12360.57 1020
12361.62 1011
12362.67 1039
12363.72 1024
12364.76 998
12365.81 1009
12366.86 1009
12367.91 1031
12368.96 1040
12370.01 1026
12371.06 1001
12372.11 1017
12373.16 1022
12374.21 1048
12375.26 1074
12376.31 1063
12377.36 1047
12378.41 1012
12379.46 1015
12380.51 1037
12381.56 980
12382.61 1030
12383.66 1019
12384.71 1036
12385.76 1012
12386.81 1049
12387.86 1005
12388.91 1051
12389.96 1060
12391.01 1039
12392.06 1022
12393.11 1051
12394.16 1011
12395.21 1004
12396.26 1047
12397.31 1073
12398.36 1072
12399.41 1056
12400.46 1075
12401.51 1070
12402.56 1085
12403.61 1047
12404.66 1044
12405.71 1055
12406.77 1093
12407.82 1078
12408.87 1042
12409.92 1062
12410.97 1091
12412.02 1118
12413.07 1098
12414.12 1122
12415.17 1100
12416.23 1111
12417.28 1116
12418.33 1132
12419.38 1073
12420.43 1090
12421.48 1128
12422.53 1174
12423.59 1095
12424.64 1134
12425.69 1164
12426.74 1144
12427.79 1116
12428.84 1141
12429.90 1167
12430.95 1149
12432.00 1210
12433.05 1132
12434.10 1143
12435.16 1130
12436.21 1192
12437.26 1215
12438.31 1234
12439.37 1249
12440.42 1217
12441.47 1221
12442.52 1251
12443.58 1194
12444.63 1205
12445.68 1259
12446.73 1238
12447.79 1269
12448.84 1314
12449.89 1319
12450.94 1331
12452.00 1380
12453.05 1282
12454.10 1391
12455.16 1410
12456.21 1475
12457.26 1554
12458.31 1576
12459.37 1592
12460.42 1631
12461.47 1690
12462.53 1738
12463.58 1804
12464.63 1871
12465.69 1898
12466.74 1991
12467.79 2099
12468.85 2170
12469.90 2158
12470.95 2207
12472.01 2277
12473.06 2342
12474.12 2406
12475.17 2346
12476.22 2378
12477.28 2371
12478.33 2337
12479.39 2322
12480.44 2264
12481.49 2350
12482.55 2259
12483.60 2174
12484.66 2155
12485.71 2134
12486.76 2050
12487.82 1923
12488.87 1909
12489.93 1846
12490.98 1778
12492.04 1768
12493.09 1632
12494.15 1614
12495.20 1603
12496.25 1550
12497.31 1539
12498.36 1450
12499.42 1483
12500.47 1455
12501.53 1455
12502.58 1420
12503.64 1443
12504.69 1417
12505.75 1401
12506.80 1433
12507.86 1421
12508.91 1467
12509.97 1399
12511.03 1375
12512.08 1399
12513.14 1418
12514.19 1373
12515.25 1407
12516.30 1404
12517.36 1325
12518.41 1354
12519.47 1431
12520.52 1410
12521.58 1406
12522.64 1334
12523.69 1364
12524.75 1346
12525.80 1361
12526.86 1363
12527.92 1340
12528.97 1371
12530.03 1355
12531.08 1377
12532.14 1348
12533.20 1333
12534.25 1346
12535.31 1381
12536.37 1431
12537.42 1412
12538.48 1394
12539.54 1436
12540.59 1471
12541.65 1481
12542.70 1504
12543.76 1476
12544.82 1513
12545.88 1487
12546.93 1558
12547.99 1546
12549.05 1555
12550.10 1564
12551.16 1572
12552.22 1565
12553.27 1623
12554.33 1632
12555.39 1582
12556.45 1614
12557.50 1585
12558.56 1573
12559.62 1555
12560.67 1559
12561.73 1525
12562.79 1557
12563.85 1581
12564.90 1534
12565.96 1491
12567.02 1477
12568.08 1490
12569.14 1450
12570.19 1491
12571.25 1473
12572.31 1487
12573.37 1443
12574.42 1415
12575.48 1414
12576.54 1457
12577.60 1406
12578.66 1419
12579.72 1379
12580.77 1388
12581.83 1415
12582.89 1413
12583.95 1420
12585.01 1401
12586.07 1380
12587.12 1411
12588.18 1418
12589.24 1437
12590.30 1397
12591.36 1345
12592.42 1377
12593.48 1406
12594.53 1379
12595.59 1397
12596.65 1413
12597.71 1438
12598.77 1399
12599.83 1405
12600.89 1487
12601.95 1452
12603.01 1509
12604.07 1469
12605.13 1487
12606.18 1492
12607.24 1485
12608.30 1526
12609.36 1541
12610.42 1514
12611.48 1533
12612.54 1614
12613.60 1564
12614.66 1609
12615.72 1665
12616.78 1697
12617.84 1621
12618.90 1665
12619.96 1732
12621.02 1712
12622.08 1769
12623.14 1794
12624.20 1820
12625.26 1894
12626.32 1838
12627.38 1849
12628.44 1813
12629.50 1785
12630.56 1840
12631.62 1847
12632.68 1815
12633.74 1840
12634.80 1795
12635.86 1789
12636.92 1757
12637.98 1746
12639.04 1736
12640.11 1652
12641.17 1679
12642.23 1630
12643.29 1600
12644.35 1607
12645.41 1544
12646.47 1589
12647.53 1507
12648.59 1494
12649.65 1492
12650.72 1507
12651.78 1485
12652.84 1483
12653.90 1474
12654.96 1502
12656.02 1511
12657.08 1504
12658.14 1505
12659.21 1451
12660.27 1477
12661.33 1424
12662.39 1460
12663.45 1459
12664.51 1460
12665.58 1474
12666.64 1507
12667.70 1526
12668.76 1513
12669.82 1503
12670.89 1453
12671.95 1516
12673.01 1497
12674.07 1533
12675.13 1502
12676.20 1522
12677.26 1536
12678.32 1523
12679.38 1565
12680.45 1557
12681.51 1552
12682.57 1546
12683.63 1567
12684.70 1530
12685.76 1548
12686.82 1610
12687.88 1607
12688.95 1615
12690.01 1613
12691.07 1625
12692.14 1678
12693.20 1657
12694.26 1675
12695.32 1708
12696.39 1665
12697.45 1708
12698.51 1786
12699.58 1766
12700.64 1706
12701.70 1771
12702.77 1783
12703.83 1835
12704.89 1796
12705.96 1777
12707.02 1787
12708.08 1870
12709.15 1881
12710.21 1899
12711.28 1884
12712.34 1879
12713.40 1891
12714.47 1850
12715.53 1894
12716.59 1868
12717.66 1873
12718.72 1937
12719.79 1959
12720.85 1889
12721.92 1912
12722.98 1915
12724.04 1949
12725.11 1924
12726.17 1937
12727.24 1903
12728.30 1918
12729.37 1913
12730.43 1881
12731.49 1900
12732.56 1887
12733.62 1911
12734.69 1944
12735.75 1906
12736.82 1896
12737.88 1901
12738.95 1883
12740.01 1884
12741.08 1875
12742.14 1806
12743.21 1870
12744.27 1836
12745.34 1843
12746.40 1794
12747.47 1794
12748.53 1762
12749.60 1739
12750.66 1764
12751.73 1731
12752.79 1731
12753.86 1718
12754.93 1748
12755.99 1707
12757.06 1678
12758.12 1652
12759.19 1660
12760.25 1692
12761.32 1639
12762.39 1586
12763.45 1577
12764.52 1603
12765.58 1554
12766.65 1579
12767.72 1576
12768.78 1551
12769.85 1543
12770.91 1548
12771.98 1527
12773.05 1522
12774.11 1474
12775.18 1485
12776.25 1518
12777.31 1512
12778.38 1522
12779.45 1543
12780.51 1485
12781.58 1420
12782.65 1389
12783.71 1428
12784.78 1439
12785.85 1403
12786.91 1379
12787.98 1397
12789.05 1393
12790.11 1393
12791.18 1417
12792.25 1358
12793.31 1383
12794.38 1368
12795.45 1407
12796.52 1372
12797.58 1379
12798.65 1377
12799.72 1343
12800.79 1307
12801.85 1340
12802.92 1387
12803.99 1354
12805.06 1333
12806.12 1392
12807.19 1311
12808.26 1325
12809.33 1342
12810.39 1342
12811.46 1302
12812.53 1329
12813.60 1363
12814.67 1368
12815.73 1413
12816.80 1398
12817.87 1380
12818.94 1370
12820.01 1370
12821.08 1373
12822.14 1337
12823.21 1338
12824.28 1373
12825.35 1345
12826.42 1368
12827.49 1373
12828.55 1369
12829.62 1324
12830.69 1344
12831.76 1310
12832.83 1320
12833.90 1267
12834.97 1291
12836.04 1300
12837.11 1289
12838.17 1270
12839.24 1243
12840.31 1265
12841.38 1291
12842.45 1266
12843.52 1268
12844.59 1259
12845.66 1284
12846.73 1234
12847.80 1246
12848.87 1181
12849.94 1189
12851.01 1182
12852.08 1182
12853.14 1143
12854.21 1211
12855.28 1158
12856.35 1149
12857.42 1122
12858.49 1186
12859.56 1175
12860.63 1192
12861.70 1179
12862.77 1183
12863.84 1186
12864.91 1123
12865.98 1128
12867.05 1154
12868.12 1191
12869.19 1143
12870.26 1167
12871.34 1129
12872.41 1114
12873.48 1105
12874.55 1161
12875.62 1153
12876.69 1131
12877.76 1134
12878.83 1096
12879.90 1091
12880.97 1119
12882.04 1090
12883.11 1078
12884.18 1116
12885.25 1126
12886.33 1115
12887.40 1112
12888.47 1092
12889.54 1080
12890.61 1088
12891.68 1067
12892.75 1077
12893.82 1084
12894.89 1057
12895.97 1095
12897.04 1059
12898.11 1047
12899.18 1034
12900.25 1062
12901.32 1043
12902.40 1053
12903.47 1038
12904.54 1076
12905.61 1026
12906.68 1028
12907.75 1016
12908.83 1030
12909.90 1014
12910.97 1034
12912.04 1004
12913.11 1021
12914.19 971
12915.26 1010
12916.33 1043
12917.40 993
12918.48 1010
12919.55 1013
12920.62 968
12921.69 999
12922.77 982
12923.84 981
12924.91 981
12925.98 959
12927.06 994
12928.13 966
12929.20 980
12930.27 975
12931.35 1003
12932.42 1016
12933.49 983
12934.57 962
12935.64 992
12936.71 996
12937.79 970
12938.86 996
12939.93 962
12941.01 987
12942.08 970
12943.15 959
12944.23 958
12945.30 969
12946.37 953
12947.45 882
12948.52 920
12949.59 911
12950.67 937
12951.74 931
12952.81 942
12953.89 983
12954.96 949
12956.04 918
12957.11 949
12958.18 965
12959.26 959
12960.33 932
12961.41 953
12962.48 977
12963.55 901
12964.63 895
12965.70 935
12966.78 942
12967.85 923
12968.93 944
12970.00 918
12971.07 928
12972.15 937
12973.22 917
12974.30 951
12975.37 919
12976.45 902
12977.52 904
12978.60 896
12979.67 920
12980.75 919
12981.82 953
12982.90 951
12983.97 941
12985.05 954
12986.12 962
12987.20 967
12988.27 926
12989.35 930
12990.42 901
12991.50 945
12992.57 955
12993.65 958
12994.73 932
12995.80 944
12996.88 953
12997.95 929
12999.03 938
13000.10 942
13001.18 939
13002.25 917
13003.33 953
13004.41 969
13005.48 914
13006.56 956
13007.63 950
13008.71 971
13009.79 979
13010.86 914
13011.94 929
13013.02 924
13014.09 950
13015.17 993
13016.24 1002
13017.32 976
13018.40 951
13019.47 940
13020.55 974
13021.63 980
13022.70 989
13023.78 971
13024.86 960
13025.93 999
13027.01 995
13028.09 940
13029.16 974
13030.24 1001
13031.32 970
13032.40 969
13033.47 990
13034.55 1023
13035.63 980
13036.70 941
13037.78 956
13038.86 983
13039.94 998
13041.01 982
13042.09 1002
13043.17 1010
13044.25 998
13045.32 987
13046.40 979
13047.48 959
13048.56 982
13049.63 976
13050.71 934
13051.79 927
13052.87 934
13053.95 944
13055.02 967
13056.10 947
13057.18 966
13058.26 939
13059.34 938
13060.41 945
13061.49 954
13062.57 915
13063.65 930
13064.73 949
13065.81 998
13066.88 966
13067.96 959
13069.04 957
13070.12 959
13071.20 959
13072.28 957
13073.36 884
13074.43 924
13075.51 943
13076.59 913
13077.67 935
13078.75 955
13079.83 982
13080.91 943
13081.99 914
13083.07 916
13084.15 912
13085.23 899
13086.30 917
13087.38 936
13088.46 941
13089.54 948
13090.62 893
13091.70 909
13092.78 905
13093.86 914
13094.94 896
13096.02 901
13097.10 911
13098.18 906
13099.26 888
13100.34 899
13101.42 932
13102.50 942
13103.58 948
13104.66 936
13105.74 914
13106.82 917
13107.90 886
13108.98 909
13110.06 911
13111.14 925
13112.22 945
13113.30 953
13114.38 941
13115.46 942
13116.54 928
13117.62 961
13118.70 915
13119.78 913
13120.86 961
13121.95 940
13123.03 927
13124.11 967
13125.19 953
13126.27 918
13127.35 951
13128.43 993
13129.51 957
13130.59 977
13131.67 981
13132.76 967
13133.84 983
13134.92 970
13136.00 957
13137.08 961
13138.16 950
13139.24 946
13140.32 976
13141.41 952
13142.49 967
13143.57 964
13144.65 963
13145.73 949
13146.81 932
13147.90 948
13148.98 994
13150.06 993
13151.14 959
13152.22 903
13153.31 925
13154.39 938
13155.47 953
13156.55 921
13157.63 922
13158.72 958
13159.80 987
13160.88 944
13161.96 932
13163.05 960
13164.13 953
13165.21 967
13166.29 967
13167.38 942
13168.46 979
13169.54 946
13170.62 938
13171.71 944
13172.79 944
13173.87 943
13174.96 963
13176.04 969
13177.12 939
13178.20 926
13179.29 928
13180.37 930
13181.45 980
13182.54 936
13183.62 922
13184.70 953
13185.79 905
13186.87 935
13187.95 926
13189.04 944
13190.12 961
13191.20 958
13192.29 986
13193.37 937
13194.46 983
13195.54 950
13196.62 956
13197.71 958
13198.79 940
13199.88 967
13200.96 938
13202.04 924
13203.13 910
13204.21 917
13205.30 942
13206.38 942
13207.46 950
13208.55 945
13209.63 953
13210.72 946
13211.80 971
13212.89 973
13213.97 938
13215.05 920
13216.14 919
13217.22 919
13218.31 927
13219.39 921
13220.48 955
13221.56 952
13222.65 952
13223.73 952
13224.82 943
13225.90 973
13226.99 998
13228.07 936
13229.16 963
13230.24 962
13231.33 955
13232.41 951
13233.50 925
13234.58 927
13235.67 938
13236.76 961
13237.84 960
13238.93 965
13240.01 986
13241.10 973
13242.18 947
13243.27 963
13244.35 1009
13245.44 1024
13246.53 1034
13247.61 957
13248.70 950
13249.78 982
13250.87 1013
13251.96 1021
13253.04 979
13254.13 1026
13255.21 1018
13256.30 1044
13257.39 994
13258.47 1030
13259.56 972
13260.65 1024
13261.73 1052
13262.82 1043
13263.91 1003
13264.99 1050
13266.08 1051
13267.17 1070
13268.25 1012
13269.34 1031
13270.43 1063
13271.51 1054
13272.60 1045
13273.69 1037
13274.77 1046
13275.86 1092
13276.95 1091
13278.04 1103
13279.12 1097
13280.21 1081
13281.30 1130
13282.38 1143
13283.47 1132
13284.56 1125
13285.65 1131
13286.73 1126
13287.82 1145
13288.91 1123
13290.00 1144
13291.08 1175
13292.17 1137
13293.26 1149
13294.35 1148
13295.44 1160
13296.52 1121
13297.61 1189
13298.70 1186
13299.79 1195
13300.88 1201
13301.96 1197
13303.05 1202
13304.14 1210
13305.23 1241
13306.32 1220
13307.41 1210
13308.49 1235
13309.58 1268
13310.67 1203
13311.76 1262
13312.85 1216
13313.94 1262
13315.02 1250
13316.11 1265
13317.20 1260
13318.29 1270
13319.38 1315
13320.47 1259
13321.56 1299
13322.65 1325
13323.74 1330
13324.82 1284
13325.91 1290
13327.00 1305
13328.09 1290
13329.18 1346
13330.27 1339
13331.36 1343
13332.45 1387
13333.54 1380
13334.63 1379
13335.72 1372
13336.81 1399
13337.90 1366
13338.99 1333
13340.08 1369
13341.17 1431
13342.26 1423
13343.35 1438
13344.44 1451
13345.53 1399
13346.61 1467
13347.70 1439
13348.79 1416
13349.89 1397
13350.98 1444
13352.07 1494
13353.16 1526
13354.25 1523
13355.34 1522
13356.43 1498
13357.52 1497
13358.61 1566
13359.70 1570
13360.79 1541
13361.88 1570
13362.97 1561
13364.06 1554
13365.15 1569
13366.24 1593
13367.33 1587
13368.42 1510
13369.51 1531
13370.60 1575
13371.70 1536
13372.79 1535
13373.88 1550
13374.97 1552
13376.06 1518
13377.15 1495
13378.24 1405
13379.33 1434
13380.43 1411
13381.52 1426
13382.61 1384
13383.70 1362
13384.79 1344
13385.88 1323
13386.97 1333
13388.07 1291
13389.16 1303
13390.25 1295
13391.34 1271
13392.43 1258
13393.52 1253
13394.62 1230
13395.71 1240
13396.80 1294
13397.89 1197
13398.98 1185
13400.08 1218
13401.17 1231
13402.26 1245
13403.35 1245
13404.45 1188
13405.54 1239
13406.63 1240
13407.72 1254
13408.82 1189
13409.91 1179
13411.00 1204
13412.09 1263
13413.19 1195
13414.28 1207
13415.37 1195
13416.46 1219
13417.56 1258
13418.65 1256
13419.74 1198
13420.84 1202
13421.93 1226
13423.02 1216
13424.11 1242
13425.21 1180
13426.30 1224
13427.39 1272
13428.49 1277
13429.58 1280
13430.67 1236
13431.77 1239
13432.86 1206
13433.95 1266
13435.05 1224
13436.14 1215
13437.24 1310
13438.33 1304
13439.42 1285
13440.52 1344
13441.61 1298
13442.70 1290
13443.80 1256
13444.89 1266
13445.99 1305
13447.08 1301
13448.17 1338
13449.27 1276
13450.36 1328
13451.46 1299
13452.55 1278
13453.64 1330
13454.74 1386
13455.83 1377
13456.93 1376
13458.02 1397
13459.12 1392
13460.21 1381
13461.31 1408
13462.40 1416
13463.50 1387
13464.59 1395
13465.69 1371
13466.78 1406
13467.87 1392
13468.97 1424
13470.06 1455
13471.16 1471
13472.25 1469
13473.35 1496
13474.44 1505
13475.54 1497
13476.64 1468
13477.73 1466
13478.83 1529
13479.92 1529
13481.02 1543
13482.11 1570
13483.21 1546
13484.30 1598
13485.40 1534
13486.49 1573
13487.59 1637
13488.69 1624
13489.78 1638
13490.88 1635
13491.97 1644
13493.07 1695
13494.17 1693
13495.26 1664
13496.36 1684
13497.45 1690
13498.55 1674
13499.65 1687
13500.74 1671
13501.84 1737
13502.93 1717
13504.03 1758
13505.13 1765
13506.22 1754
13507.32 1697
13508.42 1688
13509.51 1728
13510.61 1696
13511.71 1684
13512.80 1666
13513.90 1674
13515.00 1644
13516.09 1625
13517.19 1580
13518.29 1569
13519.38 1574
13520.48 1532
13521.58 1515
13522.68 1558
13523.77 1515
13524.87 1525
13525.97 1456
13527.06 1454
13528.16 1492
13529.26 1451
13530.36 1392
13531.45 1365
13532.55 1365
13533.65 1350
13534.75 1361
13535.84 1382
13536.94 1379
13538.04 1359
13539.14 1348
13540.23 1345
13541.33 1347
13542.43 1329
13543.53 1296
13544.63 1258
13545.72 1258
13546.82 1285
13547.92 1243
13549.02 1253
13550.12 1249
13551.22 1234
13552.31 1227
13553.41 1260
13554.51 1212
13555.61 1195
13556.71 1145
13557.81 1227
13558.90 1216
13560.00 1215
13561.10 1103
13562.20 1183
13563.30 1204
13564.40 1216
13565.50 1204
13566.60 1182
13567.69 1182
13568.79 1193
13569.89 1168
13570.99 1140
13572.09 1176
13573.19 1163
13574.29 1161
13575.39 1148
13576.49 1164
13577.59 1113
13578.69 1150
13579.79 1160
13580.89 1152
13581.98 1144
13583.08 1100
13584.18 1162
13585.28 1151
13586.38 1191
13587.48 1176
13588.58 1173
13589.68 1165
13590.78 1143
13591.88 1148
13592.98 1190
13594.08 1132
13595.18 1145
13596.28 1166
13597.38 1152
13598.48 1181
13599.58 1143
13600.68 1220
13601.78 1142
13602.88 1125
13603.98 1089
13605.08 1162
13606.18 1174
13607.29 1177
13608.39 1172
13609.49 1162
13610.59 1109
13611.69 1146
13612.79 1199
13613.89 1166
13614.99 1158
13616.09 1143
13617.19 1184
13618.29 1155
13619.39 1120
13620.50 1104
13621.60 1185
13622.70 1159
13623.80 1148
13624.90 1132
13626.00 1177
13627.10 1193
13628.20 1163
13629.31 1179
13630.41 1157
13631.51 1120
13632.61 1152
13633.71 1147
13634.81 1133
13635.91 1144
13637.02 1112
13638.12 1200
13639.22 1099
13640.32 1106
13641.42 1107
13642.53 1128
13643.63 1122
13644.73 1145
13645.83 1131
13646.93 1190
13648.04 1131
13649.14 1110
13650.24 1162
13651.34 1113
13652.45 1172
13653.55 1151
13654.65 1136
13655.75 1108
13656.85 1121
13657.96 1171
13659.06 1176
13660.16 1163
13661.27 1169
13662.37 1126
13663.47 1188
13664.57 1178
13665.68 1173
13666.78 1116
13667.88 1132
13668.99 1169
13670.09 1133
13671.19 1149
13672.29 1103
13673.40 1158
13674.50 1119
13675.60 1124
13676.71 1102
13677.81 1142
13678.91 1144
13680.02 1140
13681.12 1113
13682.23 1144
13683.33 1173
13684.43 1136
13685.54 1168
13686.64 1186
13687.74 1162
13688.85 1140
13689.95 1155
13691.06 1158
13692.16 1163
13693.26 1180
13694.37 1141
13695.47 1149
13696.58 1150
13697.68 1160
13698.78 1202
13699.89 1224
13700.99 1179
13702.10 1178
13703.20 1173
13704.31 1211
13705.41 1213
13706.51 1215
13707.62 1172
13708.72 1200
13709.83 1196
13710.93 1215
13712.04 1212
13713.14 1222
13714.25 1241
13715.35 1252
13716.46 1276
13717.56 1294
13718.67 1273
13719.77 1290
13720.88 1300
13721.98 1262
13723.09 1279
13724.19 1337
13725.30 1369
13726.40 1354
13727.51 1352
13728.61 1352
13729.72 1420
13730.83 1386
13731.93 1402
13733.04 1415
13734.14 1412
13735.25 1451
13736.35 1402
13737.46 1409
13738.57 1425
13739.67 1463
13740.78 1517
13741.88 1505
13742.99 1488
13744.09 1582
13745.20 1579
13746.31 1569
13747.41 1607
13748.52 1653
13749.63 1664
13750.73 1712
13751.84 1706
13752.94 1746
13754.05 1735
13755.16 1731
13756.26 1825
13757.37 1833
13758.48 1887
13759.58 1906
13760.69 1969
13761.80 1980
13762.90 2004
13764.01 2020
13765.12 2011
13766.22 2060
13767.33 2039
13768.44 2124
13769.55 2163
13770.65 2127
13771.76 2101
13772.87 2073
13773.97 2012
13775.08 2049
13776.19 2045
13777.30 2024
13778.40 1992
13779.51 1989
13780.62 1935
13781.73 1993
13782.83 1942
13783.94 1907
13785.05 1850
13786.16 1812
13787.26 1808
13788.37 1715
13789.48 1722
13790.59 1640
13791.70 1632
13792.80 1612
13793.91 1582
13795.02 1590
13796.13 1521
13797.24 1478
13798.35 1511
13799.45 1459
13800.56 1485
13801.67 1463
13802.78 1451
13803.89 1434
13805.00 1375
13806.10 1379
13807.21 1356
13808.32 1393
13809.43 1403
13810.54 1368
13811.65 1348
13812.76 1342
13813.86 1321
13814.97 1348
13816.08 1333
13817.19 1344
13818.30 1353
13819.41 1370
13820.52 1367
13821.63 1286
13822.74 1331
13823.85 1340
13824.96 1298
13826.06 1316
13827.17 1314
13828.28 1333
13829.39 1328
13830.50 1298
13831.61 1286
13832.72 1292
13833.83 1311
13834.94 1352
13836.05 1344
13837.16 1297
13838.27 1308
13839.38 1296
13840.49 1303
13841.60 1290
13842.71 1253
13843.82 1342
13844.93 1286
13846.04 1315
13847.15 1269
13848.26 1327
13849.37 1321
13850.48 1323
13851.59 1281
13852.70 1303
13853.81 1280
13854.92 1312
13856.03 1355
13857.14 1331
13858.25 1315
13859.37 1347
13860.48 1379
13861.59 1327
13862.70 1345
13863.81 1356
13864.92 1349
13866.03 1340
13867.14 1375
13868.25 1392
13869.36 1400
13870.47 1409
13871.59 1444
13872.70 1459
13873.81 1409
13874.92 1429
13876.03 1434
13877.14 1503
13878.25 1490
13879.36 1522
13880.48 1507
13881.59 1502
13882.70 1495
13883.81 1553
13884.92 1557
13886.03 1569
13887.15 1630
13888.26 1626
13889.37 1612
13890.48 1626
13891.59 1662
13892.71 1592
13893.82 1661
13894.93 1654
13896.04 1649
13897.15 1620
13898.27 1664
13899.38 1647
13900.49 1644
13901.60 1625
13902.72 1614
13903.83 1599
13904.94 1520
13906.05 1524
13907.17 1557
13908.28 1541
13909.39 1510
13910.50 1462
13911.62 1445
13912.73 1421
13913.84 1403
13914.95 1431
13916.07 1406
13917.18 1391
13918.29 1360
13919.41 1426
13920.52 1356
13921.63 1334
13922.75 1355
13923.86 1373
13924.97 1303
13926.09 1299
13927.20 1277
13928.31 1277
13929.43 1306
13930.54 1301
13931.65 1288
13932.77 1309
13933.88 1302
13934.99 1286
13936.11 1307
13937.22 1289
13938.34 1263
13939.45 1266
13940.56 1289
13941.68 1299
13942.79 1281
13943.91 1269
13945.02 1240
13946.13 1282
13947.25 1295
13948.36 1275
13949.48 1254
13950.59 1231
13951.70 1208
13952.82 1208
13953.93 1201
13955.05 1213
13956.16 1225
13957.28 1234
13958.39 1214
13959.51 1226
13960.62 1203
13961.74 1193
13962.85 1163
13963.97 1183
13965.08 1197
13966.20 1198
13967.31 1183
13968.43 1221
13969.54 1203
13970.66 1200
13971.77 1212
13972.89 1170
13974.00 1199
13975.12 1221
13976.23 1206
13977.35 1241
13978.46 1166
13979.58 1236
13980.69 1213
13981.81 1231
13982.92 1213
13984.04 1193
13985.16 1210
13986.27 1224
13987.39 1213
13988.50 1235
13989.62 1208
13990.74 1212
13991.85 1219
13992.97 1217
13994.08 1203
13995.20 1241
13996.32 1242
13997.43 1167
13998.55 1171
13999.66 1216
14000.78 1164
14001.90 1168
14003.01 1223
14004.13 1179
14005.25 1208
14006.36 1204
14007.48 1183
14008.60 1170
14009.71 1181
14010.83 1190
14011.95 1230
14013.06 1248
14014.18 1232
14015.30 1235
14016.41 1254
14017.53 1245
14018.65 1251
14019.76 1266
14020.88 1253
14022.00 1218
14023.12 1271
14024.23 1234
14025.35 1247
14026.47 1296
14027.59 1341
14028.70 1283
14029.82 1258
14030.94 1256
14032.06 1269
14033.17 1252
14034.29 1308
14035.41 1325
14036.53 1293
14037.64 1285
14038.76 1349
14039.88 1324
14041.00 1297
14042.11 1312
14043.23 1353
14044.35 1370
14045.47 1329
14046.59 1375
14047.71 1363
14048.82 1403
14049.94 1388
14051.06 1431
14052.18 1409
14053.30 1433
14054.42 1433
14055.53 1432
14056.65 1493
14057.77 1476
14058.89 1471
14060.01 1537
14061.13 1550
14062.25 1513
14063.36 1570
14064.48 1565
14065.60 1583
14066.72 1653
14067.84 1595
14068.96 1670
14070.08 1656
14071.20 1696
14072.32 1719
14073.44 1695
14074.55 1723
14075.67 1737
14076.79 1713
14077.91 1713
14079.03 1769
14080.15 1699
14081.27 1766
14082.39 1772
14083.51 1802
14084.63 1846
14085.75 1860
14086.87 1831
14087.99 1847
14089.11 1819
14090.23 1867
14091.35 1834
14092.47 1884
14093.59 1864
14094.71 1870
14095.83 1828
14096.95 1917
14098.07 1828
14099.19 1865
14100.31 1844
14101.43 1824
14102.55 1857
14103.67 1830
14104.79 1807
14105.91 1790
14107.03 1799
14108.15 1768
14109.27 1757
14110.39 1733
14111.51 1701
14112.64 1617
14113.76 1652
14114.88 1631
14116.00 1628
14117.12 1609
14118.24 1608
14119.36 1580
14120.48 1626
14121.60 1608
14122.72 1565
14123.85 1554
14124.97 1513
14126.09 1516
14127.21 1547
14128.33 1508
14129.45 1496
14130.57 1511
14131.70 1466
14132.82 1491
14133.94 1440
14135.06 1457
14136.18 1394
14137.30 1422
14138.43 1441
14139.55 1437
14140.67 1428
14141.79 1418
14142.91 1395
14144.03 1416
14145.16 1436
14146.28 1410
14147.40 1409
14148.52 1408
14149.65 1402
14150.77 1378
14151.89 1381
14153.01 1477
14154.13 1438
14155.26 1417
14156.38 1385
14157.50 1358
14158.62 1370
14159.75 1412
14160.87 1423
14161.99 1429
14163.12 1400
14164.24 1385
14165.36 1371
14166.48 1381
14167.61 1398
14168.73 1375
14169.85 1357
14170.98 1356
14172.10 1377
14173.22 1375
14174.35 1368
14175.47 1347
14176.59 1374
14177.72 1335
14178.84 1326
14179.96 1296
14181.09 1278
14182.21 1319
14183.33 1327
14184.46 1327
14185.58 1301
14186.70 1326
14187.83 1271
14188.95 1316
14190.07 1250
14191.20 1270
14192.32 1270
14193.45 1220
14194.57 1224
14195.69 1272
14196.82 1240
14197.94 1242
14199.07 1247
14200.19 1213
14201.32 1203
14202.44 1256
14203.56 1227
14204.69 1201
14205.81 1245
14206.94 1194
14208.06 1196
14209.19 1218
14210.31 1209
14211.44 1217
14212.56 1204
14213.69 1178
14214.81 1180
14215.93 1162
14217.06 1194
14218.18 1183
14219.31 1164
14220.43 1185
14221.56 1190
14222.68 1143
14223.81 1155
14224.94 1131
14226.06 1138
14227.19 1165
14228.31 1123
14229.44 1142
14230.56 1056
14231.69 1123
14232.81 1130
14233.94 1154
14235.06 1140
14236.19 1160
14237.32 1161
14238.44 1119
14239.57 1112
14240.69 1150
14241.82 1173
14242.94 1096
14244.07 1126
14245.20 1117
14246.32 1148
14247.45 1095
14248.57 1106
14249.70 1095
14250.83 1095
14251.95 1116
14253.08 1094
14254.21 1092
14255.33 1100
14256.46 1096
14257.59 1079
14258.71 1097
14259.84 1098
14260.97 1111
14262.09 1068
14263.22 1046
14264.35 1027
14265.47 1037
14266.60 1018
14267.73 1067
14268.85 1010
14269.98 1050
14271.11 1023
14272.23 1015
14273.36 1021
14274.49 1044
14275.62 1043
14276.74 1055
14277.87 1045
14279.00 1024
14280.12 1037
14281.25 1037
14282.38 1020
14283.51 1038
14284.63 1013
14285.76 998
14286.89 991
14288.02 981
14289.15 988
14290.27 999
14291.40 968
14292.53 972
14293.66 971
14294.78 1010
14295.91 986
14297.04 957
14298.17 995
14299.30 986
14300.42 964
14301.55 957
14302.68 986
14303.81 979
14304.94 963
14306.07 964
14307.19 942
14308.32 970
14309.45 934
14310.58 971
14311.71 970
14312.84 957
14313.97 954
14315.10 938
14316.22 937
14317.35 982
14318.48 989
14319.61 960
14320.74 976
14321.87 943
14323.00 945
14324.13 938
14325.26 942
14326.39 975
14327.51 918
14328.64 934
14329.77 943
14330.90 952
14332.03 948
14333.16 940
14334.29 959
14335.42 972
14336.55 935
14337.68 947
14338.81 936
14339.94 913
14341.07 940
14342.20 930
14343.33 950
14344.46 927
14345.59 885
14346.72 926
14347.85 909
14348.98 927
14350.11 901
14351.24 885
14352.37 894
14353.50 946
14354.63 888
14355.76 933
14356.89 905
14358.02 963
14359.15 941
14360.28 898
14361.41 884
14362.54 933
14363.67 911
14364.80 929
14365.94 936
14367.07 895
14368.20 933
14369.33 931
14370.46 927
14371.59 904
14372.72 916
14373.85 955
14374.98 906
14376.11 911
14377.25 926
14378.38 907
14379.51 934
14380.64 943
14381.77 896
14382.90 913
14384.03 912
14385.16 928
14386.30 925
14387.43 973
14388.56 924
14389.69 937
14390.82 962
14391.95 973
14393.09 927
14394.22 945
14395.35 955
14396.48 972
14397.61 936
14398.75 934
14399.88 926
14401.01 972
14402.14 956
14403.27 965
14404.41 958
14405.54 1016
14406.67 977
14407.80 988
14408.94 995
14410.07 989
14411.20 993
14412.33 973
14413.47 1028
14414.60 1027
14415.73 1051
14416.87 1026
14418.00 987
14419.13 1036
14420.26 1045
14421.40 1025
14422.53 1019
14423.66 1046
14424.80 1053
14425.93 1064
14427.06 1056
14428.20 1063
14429.33 1116
14430.46 1138
14431.59 1120
14432.73 1082
14433.86 1116
14435.00 1099
14436.13 1099
14437.26 1079
14438.40 1093
14439.53 1127
14440.66 1142
14441.80 1143
14442.93 1144
14444.06 1176
14445.20 1168
14446.33 1174
14447.47 1169
14448.60 1203
14449.73 1219
14450.87 1217
14452.00 1218
14453.14 1204
14454.27 1216
14455.41 1244
14456.54 1245
14457.67 1268
14458.81 1257
14459.94 1239
14461.08 1248
14462.21 1265
14463.35 1283
14464.48 1266
14465.62 1318
14466.75 1288
14467.89 1322
14469.02 1301
14470.15 1352
14471.29 1330
14472.42 1360
14473.56 1342
14474.69 1287
14475.83 1281
14476.96 1280
14478.10 1291
14479.24 1271
14480.37 1287
14481.51 1302
14482.64 1328
14483.78 1319
14484.91 1264
14486.05 1306
14487.18 1310
14488.32 1307
14489.45 1281
14490.59 1276
14491.73 1289
14492.86 1245
14494.00 1245
14495.13 1267
14496.27 1297
14497.40 1259
14498.54 1227
14499.68 1221
14500.81 1242
14501.95 1220
14503.08 1210
14504.22 1221
14505.36 1205
14506.49 1226
14507.63 1231
14508.77 1240
14509.90 1216
14511.04 1237
14512.18 1191
14513.31 1205
14514.45 1151
14515.58 1160
14516.72 1180
14517.86 1193
14519.00 1195
14520.13 1143
14521.27 1205
14522.41 1187
14523.54 1149
14524.68 1121
14525.82 1118
14526.95 1076
14528.09 1091
14529.23 1088
14530.37 1087
14531.50 1084
14532.64 1060
14533.78 1065
14534.91 1074
14536.05 1082
14537.19 1094
14538.33 1065
14539.46 1063
14540.60 1049
14541.74 1089
14542.88 1026
14544.02 1047
14545.15 1037
14546.29 1046
14547.43 1045
14548.57 1030
14549.70 1028
14550.84 1005
14551.98 974
14553.12 1014
14554.26 1012
14555.39 1016
14556.53 983
14557.67 1024
14558.81 1067
14559.95 1038
14561.09 970
14562.22 999
14563.36 1019
14564.50 1011
14565.64 990
14566.78 981
14567.92 989
14569.06 1028
14570.20 997
14571.33 1022
14572.47 991
14573.61 1008
14574.75 1057
14575.89 995
14577.03 985
14578.17 1017
14579.31 1054
14580.45 1007
14581.59 1001
14582.72 980
14583.86 997
14585.00 1057
14586.14 1016
14587.28 1014
14588.42 1042
14589.56 1008
14590.70 1027
14591.84 1065
14592.98 1055
14594.12 1059
14595.26 1079
14596.40 1090
14597.54 1081
14598.68 1083
14599.82 1059
14600.96 1104
14602.10 1080
14603.24 1059
14604.38 1119
14605.52 1144
14606.66 1123
14607.80 1134
14608.94 1125
14610.08 1122
14611.22 1107
14612.36 1173
14613.50 1142
14614.64 1129
14615.78 1156
14616.92 1168
14618.06 1146
14619.20 1167
14620.34 1179
14621.49 1201
14622.63 1220
14623.77 1192
14624.91 1190
14626.05 1196
14627.19 1222
14628.33 1247
14629.47 1239
14630.61 1224
14631.75 1213
14632.90 1223
14634.04 1241
14635.18 1174
14636.32 1203
14637.46 1195
14638.60 1186
14639.74 1232
14640.88 1201
14642.03 1145
14643.17 1134
14644.31 1186
14645.45 1141
14646.59 1156
14647.73 1120
14648.88 1114
14650.02 1076
14651.16 1063
14652.30 1045
14653.44 1012
14654.59 999
14655.73 1062
14656.87 1040
14658.01 1006
14659.16 1006
14660.30 961
14661.44 982
14662.58 967
14663.72 967
14664.87 945
14666.01 982
14667.15 937
14668.29 941
14669.44 916
14670.58 911
14671.72 925
14672.87 947
14674.01 911
14675.15 903
14676.29 914
14677.44 951
14678.58 986
14679.72 924
14680.87 911
14682.01 917
14683.15 905
14684.30 880
14685.44 913
14686.58 901
14687.73 884
14688.87 899
14690.01 896
14691.16 908
14692.30 871
14693.44 881
14694.59 895
14695.73 885
14696.87 894
14698.02 875
14699.16 878
14700.30 858
14701.45 853
14702.59 856
14703.74 862
14704.88 868
14706.02 831
14707.17 845
14708.31 874
14709.46 835
14710.60 820
14711.75 846
14712.89 837
14714.03 835
14715.18 880
14716.32 845
14717.47 849
14718.61 846
14719.76 834
14720.90 854
14722.05 831
14723.19 809
14724.34 874
14725.48 872
14726.63 856
14727.77 831
14728.92 816
14730.06 869
14731.21 860
14732.35 848
14733.50 818
14734.64 835
14735.79 820
14736.93 828
14738.08 827
14739.22 819
14740.37 817
14741.51 839
14742.66 839
14743.80 830
14744.95 827
14746.09 822
14747.24 815
14748.39 809
14749.53 820
14750.68 817
14751.82 814
14752.97 812
14754.11 787
14755.26 792
14756.41 794
14757.55 799
14758.70 786
14759.85 808
14760.99 839
14762.14 867
14763.28 853
14764.43 843
14765.58 797
14766.72 797
14767.87 819
14769.02 805
14770.16 787
14771.31 797
14772.46 769
14773.60 798
14774.75 804
14775.90 793
14777.04 753
14778.19 793
14779.34 808
14780.48 784
14781.63 833
14782.78 804
14783.92 790
14785.07 804
14786.22 775
14787.37 746
14788.51 777
14789.66 778
14790.81 751
14791.96 738
14793.10 755
14794.25 752
14795.40 768
14796.54 782
14797.69 785
14798.84 775
14799.99 777
14801.14 759
14802.28 772
14803.43 792
14804.58 761
14805.73 782
14806.88 742
14808.02 748
14809.17 734
14810.32 729
14811.47 751
14812.62 751
14813.76 736
14814.91 710
14816.06 749
14817.21 740
14818.36 777
14819.51 741
14820.65 714
14821.80 708
14822.95 774
14824.10 714
14825.25 701
14826.40 733
14827.55 733
14828.69 711
14829.84 732
14830.99 744
14832.14 725
14833.29 694
14834.44 670
14835.59 712
14836.74 713
14837.89 728
14839.04 669
14840.19 713
14841.33 709
14842.48 698
14843.63 708
14844.78 702
14845.93 704
14847.08 692
14848.23 713
14849.38 703
14850.53 715
14851.68 702
14852.83 732
14853.98 724
14855.13 751
14856.28 712
14857.43 720
14858.58 689
14859.73 702
14860.88 719
14862.03 704
14863.18 676
14864.33 681
14865.48 715
14866.63 672
14867.78 675
14868.93 683
14870.08 710
14871.23 703
14872.38 688
14873.53 645
14874.68 676
14875.83 685
14876.98 699
14878.14 692
14879.29 701
14880.44 713
14881.59 713
14882.74 712
14883.89 703
14885.04 671
14886.19 653
14887.34 704
14888.49 695
14889.64 691
14890.80 685
14891.95 691
14893.10 704
14894.25 699
14895.40 684
14896.55 687
14897.70 698
14898.86 673
14900.01 680
14901.16 682
14902.31 681
14903.46 670
14904.61 679
14905.77 646
14906.92 684
14908.07 645
14909.22 675
14910.37 666
14911.53 655
14912.68 683
14913.83 653
14914.98 654
14916.13 660
14917.29 661
14918.44 679
14919.59 671
14920.74 694
14921.90 674
14923.05 655
14924.20 663
14925.35 712
14926.51 702
14927.66 701
14928.81 670
14929.96 666
14931.12 674
14932.27 678
14933.42 679
14934.57 674
14935.73 660
14936.88 686
14938.03 677
14939.19 664
14940.34 674
14941.49 682
14942.65 656
14943.80 688
14944.95 671
14946.11 658
14947.26 649
14948.41 693
14949.57 658
14950.72 635
14951.87 682
14953.03 676
14954.18 663
14955.33 700
14956.49 670
14957.64 660
14958.80 644
14959.95 692
14961.10 685
14962.26 682
14963.41 652
14964.57 693
14965.72 644
14966.87 674
14968.03 684
14969.18 676
14970.34 681
14971.49 696
14972.65 653
14973.80 668
14974.95 662
14976.11 685
14977.26 684
14978.42 682
14979.57 636
14980.73 654
14981.88 688
14983.04 681
14984.19 679
14985.35 679
14986.50 653
14987.66 674
14988.81 668
14989.97 652
14991.12 683
14992.28 675
14993.43 672
14994.59 630
14995.74 638
14996.90 662
14998.05 650
14999.21 663
15000.36 654
15001.52 646
15002.67 637
15003.83 621
15004.99 608
15006.14 639
15007.30 669
15008.45 641
15009.61 671
15010.76 653
15011.92 682
15013.08 665
15014.23 658
15015.39 664
15016.54 666
15017.70 646
15018.86 654
15020.01 647
15021.17 640
15022.32 623
15023.48 664
15024.64 625
15025.79 656
15026.95 634
15028.11 633
15029.26 671
15030.42 657
15031.58 654
15032.73 651
15033.89 633
15035.05 673
15036.20 643
15037.36 637
15038.52 632
15039.67 665
15040.83 627
15041.99 632
15043.15 612
15044.30 623
15045.46 665
15046.62 661
15047.77 642
15048.93 630
15050.09 633
15051.25 643
15052.40 648
15053.56 675
15054.72 645
15055.88 642
15057.03 679
15058.19 643
15059.35 595
15060.51 608
15061.66 630
15062.82 646
15063.98 644
15065.14 641
15066.30 639
15067.45 618
15068.61 633
15069.77 673
15070.93 668
15072.09 624
15073.24 633
15074.40 646
15075.56 646
15076.72 633
15077.88 663
15079.04 639
15080.20 634
15081.35 612
15082.51 660
15083.67 640
15084.83 623
15085.99 629
15087.15 635
15088.31 646
15089.46 641
15090.62 661
15091.78 649
15092.94 650
15094.10 648
15095.26 648
15096.42 632
15097.58 615
15098.74 634
15099.90 617
15101.06 641
15102.22 639
15103.37 637
15104.53 671
15105.69 646
15106.85 615
15108.01 639
15109.17 661
15110.33 658
15111.49 643
15112.65 659
15113.81 674
15114.97 643
15116.13 629
15117.29 649
15118.45 632
15119.61 652
15120.77 640
15121.93 675
15123.09 648
15124.25 658
15125.41 651
15126.57 641
15127.73 674
15128.89 657
15130.05 664
15131.21 670
15132.37 692
15133.53 684
15134.69 644
15135.86 681
15137.02 692
15138.18 657
15139.34 657
15140.50 676
15141.66 687
15142.82 663
15143.98 670
15145.14 668
15146.30 667
15147.46 701
15148.63 714
15149.79 720
15150.95 691
15152.11 659
15153.27 664
15154.43 700
15155.59 661
15156.75 703
15157.92 702
15159.08 689
15160.24 687
15161.40 682
15162.56 664
15163.72 684
15164.89 707
15166.05 709
15167.21 690
15168.37 738
15169.53 735
15170.69 708
15171.86 718
15173.02 729
15174.18 760
15175.34 716
15176.51 699
15177.67 717
15178.83 729
15179.99 752
15181.15 768
15182.32 752
15183.48 728
15184.64 734
15185.80 713
15186.97 717
15188.13 773
15189.29 784
15190.46 757
15191.62 752
15192.78 749
15193.94 748
15195.11 760
15196.27 775
15197.43 773
15198.60 752
15199.76 784
15200.92 783
15202.08 726
15203.25 751
15204.41 772
15205.57 790
15206.74 798
15207.90 776
15209.06 782
15210.23 768
15211.39 766
15212.56 803
15213.72 789
15214.88 776
15216.05 786
15217.21 819
15218.37 808
15219.54 803
15220.70 837
15221.87 792
15223.03 837
15224.19 814
15225.36 764
15226.52 811
15227.69 833
15228.85 792
15230.01 803
15231.18 784
15232.34 807
15233.51 819
15234.67 856
15235.84 850
15237.00 800
15238.16 813
15239.33 816
15240.49 830
15241.66 863
15242.82 836
15243.99 818
15245.15 784
15246.32 815
15247.48 825
15248.65 815
15249.81 811
15250.98 791
15252.14 766
15253.31 779
15254.47 755
15255.64 782
15256.80 787
15257.97 737
15259.13 786
15260.30 775
15261.46 784
15262.63 778
15263.80 747
15264.96 740
15266.13 747
15267.29 745
15268.46 729
15269.62 722
15270.79 775
15271.96 766
15273.12 730
15274.29 705
15275.45 729
15276.62 725
15277.79 737
15278.95 740
15280.12 710
15281.28 732
15282.45 750
15283.62 696
15284.78 704
15285.95 707
15287.12 734
15288.28 728
15289.45 731
15290.62 713
15291.78 717
15292.95 719
15294.12 736
15295.28 738
15296.45 705
15297.62 718
15298.78 703
15299.95 721
15301.12 716
15302.28 730
15303.45 710
15304.62 715
15305.78 761
15306.95 720
15308.12 721
15309.29 709
15310.45 706
15311.62 706
15312.79 700
15313.96 722
15315.12 717
15316.29 715
15317.46 735
15318.63 724
15319.79 714
15320.96 732
15322.13 738
15323.30 719
15324.46 725
15325.63 703
15326.80 758
15327.97 761
15329.14 736
15330.30 740
15331.47 741
15332.64 729
15333.81 720
15334.98 744
15336.14 779
15337.31 745
15338.48 714
15339.65 713
15340.82 765
15341.99 730
15343.16 788
15344.32 753
15345.49 774
15346.66 745
15347.83 760
15349.00 769
15350.17 774
15351.34 778
15352.51 770
15353.67 762
15354.84 769
15356.01 775
15357.18 764
15358.35 806
15359.52 741
15360.69 795
15361.86 793
15363.03 832
15364.20 792
15365.37 780
15366.54 793
15367.71 803
15368.87 821
15370.04 780
15371.21 780
15372.38 769
15373.55 852
15374.72 807
15375.89 771
15377.06 734
15378.23 776
15379.40 760
15380.57 737
15381.74 789
15382.91 771
15384.08 818
15385.25 796
15386.42 766
15387.59 773
15388.76 770
15389.93 770
15391.10 774
15392.27 760
15393.44 790
15394.62 728
15395.79 785
15396.96 791
15398.13 735
15399.30 761
15400.47 791
15401.64 743
15402.81 736
15403.98 696
15405.15 714
15406.32 731
15407.49 727
15408.66 701
15409.84 716
15411.01 735
15412.18 686
15413.35 704
15414.52 706
15415.69 713
15416.86 714
15418.03 694
15419.21 704
15420.38 689
15421.55 670
15422.72 681
15423.89 693
15425.06 640
15426.24 691
15427.41 670
15428.58 703
15429.75 685
15430.92 677
15432.09 710
15433.27 679
15434.44 656
15435.61 677
15436.78 703
15437.96 679
15439.13 632
15440.30 646
15441.47 673
15442.64 658
15443.82 666
15444.99 654
15446.16 684
15447.33 661
15448.51 715
15449.68 687
15450.85 681
15452.02 676
15453.20 661
15454.37 672
15455.54 664
15456.72 665
15457.89 669
15459.06 673
15460.23 637
15461.41 660
15462.58 644
15463.75 666
15464.93 658
15466.10 656
15467.27 651
15468.45 647
15469.62 645
15470.79 645
15471.97 643
15473.14 657
15474.31 666
15475.49 634
15476.66 651
15477.83 620
15479.01 673
15480.18 650
15481.36 679
15482.53 658
15483.70 649
15484.88 625
15486.05 637
15487.23 646
15488.40 678
15489.57 636
15490.75 639
15491.92 651
15493.10 624
15494.27 640
15495.44 626
15496.62 667
15497.79 641
15498.97 654
15500.14 655
15501.32 638
15502.49 679
15503.67 666
15504.84 643
15506.02 668
15507.19 643
15508.36 657
15509.54 665
15510.71 661
15511.89 666
15513.06 659
15514.24 686
15515.41 648
15516.59 692
15517.77 686
15518.94 687
15520.12 629
15521.29 675
15522.47 675
15523.64 686
15524.82 667
15525.99 659
15527.17 673
15528.34 671
15529.52 667
15530.69 662
15531.87 679
15533.05 665
15534.22 682
15535.40 673
15536.57 710
15537.75 707
15538.93 700
15540.10 658
15541.28 670
15542.45 706
15543.63 717
15544.81 663
15545.98 709
15547.16 676
15548.33 708
15549.51 681
15550.69 735
15551.86 748
15553.04 708
15554.22 721
15555.39 666
15556.57 712
15557.75 677
15558.92 684
15560.10 698
15561.28 724
15562.45 712
15563.63 716
15564.81 714
15565.99 698
15567.16 703
15568.34 714
15569.52 714
15570.69 720
15571.87 716
15573.05 751
15574.23 741
15575.40 736
15576.58 727
15577.76 711
15578.93 762
15580.11 738
15581.29 754
15582.47 776
15583.65 743
15584.82 778
15586.00 814
15587.18 779
15588.36 754
15589.53 832
15590.71 791
15591.89 808
15593.07 801
15594.25 834
15595.42 808
15596.60 814
15597.78 803
15598.96 837
15600.14 828
15601.32 802
15602.49 839
15603.67 826
15604.85 870
15606.03 847
15607.21 857
15608.39 850
15609.56 863
15610.74 876
15611.92 877
15613.10 898
15614.28 861
15615.46 867
15616.64 933
15617.82 934
15619.00 878
15620.17 896
15621.35 910
15622.53 928
15623.71 924
15624.89 942
15626.07 955
15627.25 960
15628.43 958
15629.61 959
15630.79 921
15631.97 993
15633.15 986
15634.33 978
15635.51 979
15636.69 961
15637.87 1000
15639.05 1018
15640.22 1020
15641.40 957
15642.58 995
15643.76 987
15644.94 1028
15646.12 987
15647.30 1010
15648.48 991
15649.66 1050
15650.85 1021
15652.03 1026
15653.21 1005
15654.39 1029
15655.57 1032
15656.75 1025
15657.93 1033
15659.11 1046
15660.29 988
15661.47 1026
15662.65 1013
15663.83 971
15665.01 1043
15666.19 1011
15667.37 989
15668.55 1018
15669.73 988
15670.92 968
15672.10 992
15673.28 964
15674.46 986
15675.64 1021
15676.82 983
15678.00 955
15679.18 957
15680.36 959
15681.55 947
15682.73 952
15683.91 947
15685.09 998
15686.27 940
15687.45 924
15688.63 934
15689.82 934
15691.00 892
15692.18 930
15693.36 906
15694.54 922
15695.73 910
15696.91 921
15698.09 928
15699.27 924
15700.45 972
15701.64 955
15702.82 989
15704.00 983
15705.18 973
15706.36 994
15707.55 1050
15708.73 1001
15709.91 958
15711.09 962
15712.28 955
15713.46 1011
15714.64 957
15715.82 992
15717.01 965
15718.19 999
15719.37 1012
15720.55 1020
15721.74 1008
15722.92 969
15724.10 1011
15725.29 1047
15726.47 1034
15727.65 1069
15728.84 1021
15730.02 1005
15731.20 1029
15732.39 1034
15733.57 1060
15734.75 1057
15735.94 1045
15737.12 1063
15738.30 1085
15739.49 1088
15740.67 1143
15741.85 1097
15743.04 1084
15744.22 1109
15745.40 1117
15746.59 1099
15747.77 1125
15748.96 1172
15750.14 1179
15751.32 1124
15752.51 1167
15753.69 1193
15754.88 1135
15756.06 1140
15757.24 1162
15758.43 1208
15759.61 1204
15760.80 1207
15761.98 1164
15763.17 1161
15764.35 1145
15765.53 1076
15766.72 1164
15767.90 1137
15769.09 1113
15770.27 1140
15771.46 1133
15772.64 1109
15773.83 1080
15775.01 1079
15776.20 1070
15777.38 1036
15778.57 1044
15779.75 1027
15780.94 1027
15782.12 1015
15783.31 1016
15784.49 1028
15785.68 994
15786.86 975
15788.05 1014
15789.23 977
15790.42 1001
15791.60 968
15792.79 976
15793.98 987
15795.16 977
15796.35 967
15797.53 909
15798.72 944
15799.90 935
15801.09 926
15802.28 900
15803.46 897
15804.65 887
15805.83 882
15807.02 889
15808.21 883
15809.39 887
15810.58 881
15811.76 881
15812.95 859
15814.14 893
15815.32 879
15816.51 891
15817.70 893
15818.88 924
15820.07 881
15821.26 883
15822.44 841
15823.63 875
15824.82 909
15826.00 932
15827.19 897
15828.38 926
15829.56 898
15830.75 867
15831.94 867
15833.12 885
15834.31 893
15835.50 879
15836.69 870
15837.87 887
15839.06 886
15840.25 875
15841.44 911
15842.62 884
15843.81 885
15845.00 853
15846.18 873
15847.37 867
15848.56 881
15849.75 871
15850.94 896
15852.12 915
15853.31 888
15854.50 887
15855.69 867
15856.87 870
15858.06 911
15859.25 898
15860.44 909
15861.63 881
15862.81 885
15864.00 912
15865.19 910
15866.38 880
15867.57 913
15868.76 894
15869.94 928
15871.13 880
15872.32 908
15873.51 921
15874.70 980
15875.89 928
15877.08 927
15878.26 937
15879.45 914
15880.64 952
15881.83 960
15883.02 919
15884.21 935
15885.40 933
15886.59 952
15887.78 932
15888.97 923
15890.15 953
15891.34 983
15892.53 936
15893.72 942
15894.91 981
15896.10 969
15897.29 983
15898.48 975
15899.67 975
15900.86 1007
15902.05 992
15903.24 1020
15904.43 1023
15905.62 1039
15906.81 1006
15908.00 1019
15909.19 1040
15910.38 1033
15911.57 1014
15912.76 1007
15913.95 1054
15915.14 988
15916.33 993
15917.52 1030
15918.71 1013
15919.90 1046
15921.09 1048
15922.28 1026
15923.47 1019
15924.66 1006
15925.85 1033
15927.04 1040
15928.23 950
15929.42 992
15930.61 1034
15931.80 972
15932.99 1013
15934.18 981
15935.38 987
15936.57 981
15937.76 939
15938.95 938
15940.14 928
15941.33 950
15942.52 931
15943.71 945
15944.90 908
15946.10 899
15947.29 928
15948.48 911
15949.67 887
15950.86 827
15952.05 848
15953.24 871
15954.44 861
15955.63 800
15956.82 818
15958.01 812
15959.20 844
15960.39 825
15961.59 774
15962.78 806
15963.97 773
15965.16 773
15966.35 786
15967.55 790
15968.74 768
15969.93 739
15971.12 767
15972.31 788
15973.51 762
15974.70 754
15975.89 734
15977.08 722
15978.28 732
15979.47 745
15980.66 728
15981.85 748
15983.05 739
15984.24 701
15985.43 712
15986.62 723
15987.82 747
15989.01 746
15990.20 669
15991.40 723
15992.59 716
15993.78 693
15994.98 720
15996.17 679
15997.36 709
15998.55 724
15999.75 701
16000.94 691
16002.13 652
16003.33 645
16004.52 697
16005.72 685
16006.91 684
16008.10 665
16009.30 702
16010.49 700
16011.68 698
16012.88 647
16014.07 678
16015.26 638
16016.46 663
16017.65 654
16018.85 657
16020.04 656
16021.23 656
16022.43 663
16023.62 669
16024.82 643
16026.01 640
16027.21 618
16028.40 657
16029.59 699
16030.79 699
16031.98 663
16033.18 668
16034.37 701
16035.57 662
16036.76 646
16037.96 625
16039.15 648
16040.35 655
16041.54 657
16042.73 656
16043.93 642
16045.12 641
16046.32 657
16047.51 601
16048.71 620
16049.91 627
16051.10 652
16052.30 654
16053.49 632
16054.69 638
16055.88 612
16057.08 674
16058.27 657
16059.47 625
16060.66 676
16061.86 674
16063.05 640
16064.25 638
16065.45 639
16066.64 653
16067.84 639
16069.03 652
16070.23 637
16071.42 657
16072.62 641
16073.82 645
16075.01 626
16076.21 594
16077.41 590
16078.60 641
16079.80 657
16080.99 638
16082.19 604
16083.39 617
16084.58 607
16085.78 629
16086.98 607
16088.17 634
16089.37 651
16090.57 635
16091.76 620
16092.96 614
16094.16 649
16095.35 622
16096.55 622
16097.75 619
16098.94 588
16100.14 603
16101.34 637
16102.53 620
16103.73 601
16104.93 623
16106.13 650
16107.32 602
16108.52 606
16109.72 606
16110.92 647
16112.11 612
16113.31 601
16114.51 603
16115.71 605
16116.90 636
16118.10 618
16119.30 587
16120.50 588
16121.69 612
16122.89 628
16124.09 604
16125.29 615
16126.49 572
16127.68 594
16128.88 581
16130.08 586
16131.28 579
16132.48 611
16133.67 653
16134.87 591
16136.07 593
16137.27 609
16138.47 572
16139.67 555
16140.86 614
16142.06 568
16143.26 578
16144.46 570
16145.66 582
16146.86 580
16148.06 559
16149.26 561
16150.45 599
16151.65 608
16152.85 581
16154.05 611
16155.25 580
16156.45 568
16157.65 591
16158.85 602
16160.05 584
16161.25 590
16162.45 604
16163.64 605
16164.84 592
16166.04 612
16167.24 590
16168.44 593
16169.64 597
16170.84 602
16172.04 614
16173.24 594
16174.44 577
16175.64 601
16176.84 602
16178.04 604
16179.24 607
16180.44 572
16181.64 595
16182.84 609
16184.04 618
16185.24 591
16186.44 618
16187.64 593
16188.84 593
16190.04 589
16191.24 595
16192.44 568
16193.64 586
16194.84 630
16196.04 648
16197.24 599
16198.44 590
16199.65 609
16200.85 623
16202.05 619
16203.25 627
16204.45 619
16205.65 619
16206.85 598
16208.05 618
16209.25 632
16210.45 622
16211.65 594
16212.86 628
16214.06 625
16215.26 603
16216.46 612
16217.66 625
16218.86 625
16220.06 635
16221.27 596
16222.47 647
16223.67 630
16224.87 626
16226.07 608
16227.27 596
16228.48 598
16229.68 595
16230.88 622
16232.08 613
16233.28 621
16234.48 605
16235.69 655
16236.89 628
16238.09 609
16239.29 636
16240.50 644
16241.70 642
16242.90 619
16244.10 634
16245.30 615
16246.51 615
16247.71 645
16248.91 628
16250.11 622
16251.32 665
16252.52 674
16253.72 660
16254.92 663
16256.13 661
16257.33 651
16258.53 656
16259.74 687
16260.94 661
16262.14 670
16263.35 677
16264.55 681
16265.75 702
16266.95 671
16268.16 688
16269.36 712
16270.56 659
16271.77 652
16272.97 663
16274.17 650
16275.38 670
16276.58 670
16277.79 659
16278.99 675
16280.19 702
16281.40 678
16282.60 669
16283.80 640
16285.01 657
16286.21 664
16287.42 635
16288.62 654
16289.82 667
16291.03 707
16292.23 708
16293.44 661
16294.64 663
16295.84 667
16297.05 681
16298.25 683
16299.46 686
16300.66 666
16301.87 692
16303.07 673
16304.27 673
16305.48 684
16306.68 648
16307.89 670
16309.09 663
16310.30 672
16311.50 672
16312.71 674
16313.91 648
16315.12 679
16316.32 657
16317.53 686
16318.73 675
16319.94 649
16321.14 643
16322.35 666
16323.55 655
16324.76 657
16325.96 632
16327.17 621
16328.38 562
16329.58 638
16330.79 643
16331.99 628
16333.20 621
16334.40 617
16335.61 644
16336.81 648
16338.02 626
16339.23 592
16340.43 629
16341.64 644
16342.84 614
16344.05 585
16345.26 585
16346.46 605
16347.67 593
16348.87 601
16350.08 606
16351.29 591
16352.49 588
16353.70 602
16354.91 609
16356.11 624
16357.32 599
16358.53 612
16359.73 603
16360.94 593
16362.15 598
16363.35 594
16364.56 576
16365.77 598
16366.97 620
16368.18 617
16369.39 592
16370.59 587
16371.80 577
16373.01 565
16374.21 590
16375.42 587
16376.63 618
16377.84 605
16379.04 580
16380.25 588
16381.46 592
16382.67 575
16383.87 578
16385.08 564
16386.29 584
16387.50 606
16388.70 585
16389.91 595
16391.12 585
16392.33 581
16393.53 563
16394.74 627
16395.95 592
16397.16 612
16398.37 602
16399.57 587
16400.78 581
16401.99 579
16403.20 609
16404.41 583
16405.62 589
16406.82 617
16408.03 592
16409.24 567
16410.45 588
16411.66 586
16412.87 583
16414.07 591
16415.28 596
16416.49 600
16417.70 574
16418.91 585
16420.12 558
16421.33 606
16422.54 620
16423.75 597
16424.95 574
16426.16 572
16427.37 595
16428.58 568
16429.79 592
16431.00 573
16432.21 576
16433.42 549
16434.63 575
16435.84 600
16437.05 597
16438.26 594
16439.47 573
16440.68 575
16441.88 598
16443.09 558
16444.30 560
16445.51 567
16446.72 585
16447.93 578
16449.14 578
16450.35 611
16451.56 619
16452.77 594
16453.98 577
16455.19 545
16456.40 567
16457.61 561
16458.82 575
16460.03 554
16461.24 567
16462.45 537
16463.67 517
16464.88 550
16466.09 559
16467.30 579
16468.51 586
16469.72 587
16470.93 567
16472.14 583
16473.35 557
16474.56 563
16475.77 562
16476.98 577
16478.19 598
16479.40 579
16480.62 542
16481.83 550
16483.04 560
16484.25 566
16485.46 557
16486.67 543
16487.88 548
16489.09 548
16490.31 595
16491.52 581
16492.73 566
16493.94 552
16495.15 575
16496.36 562
16497.57 589
16498.79 575
16500.00 563
16501.21 540
16502.42 542
16503.63 566
16504.85 578
16506.06 583
16507.27 556
16508.48 540
16509.69 552
16510.91 568
16512.12 553
16513.33 582
16514.54 553
16515.76 582
16516.97 599
16518.18 583
16519.39 571
16520.60 560
16521.82 576
16523.03 559
16524.24 546
16525.46 553
16526.67 577
16527.88 591
16529.09 561
16530.31 536
16531.52 548
16532.73 575
16533.95 603
16535.16 581
16536.37 546
16537.58 574
16538.80 583
16540.01 604
16541.22 604
16542.44 577
16543.65 571
16544.86 588
16546.08 542
16547.29 574
16548.50 572
16549.72 577
16550.93 571
16552.15 599
16553.36 576
16554.57 592
16555.79 573
16557.00 598
16558.21 600
16559.43 597
16560.64 600
16561.86 634
16563.07 619
16564.28 590
16565.50 577
16566.71 561
16567.93 570
16569.14 558
16570.36 581
16571.57 578
16572.78 581
16574.00 584
16575.21 579
16576.43 582
16577.64 561
16578.86 584
16580.07 598
16581.29 576
16582.50 579
16583.72 581
16584.93 570
16586.15 604
16587.36 571
16588.58 581
16589.79 596
16591.01 566
16592.22 566
16593.44 545
16594.65 568
16595.87 590
16597.08 553
16598.30 536
16599.51 555
16600.73 531
16601.94 567
16603.16 523
16604.37 539
16605.59 511
16606.81 554
16608.02 554
16609.24 559
16610.45 557
16611.67 513
16612.89 542
16614.10 517
16615.32 540
16616.53 540
16617.75 554
16618.97 526
16620.18 557
16621.40 519
16622.61 545
16623.83 533
16625.05 536
16626.26 494
16627.48 523
16628.70 508
16629.91 522
16631.13 521
16632.35 543
16633.56 530
16634.78 514
16636.00 533
16637.21 540
16638.43 496
16639.65 512
16640.86 538
16642.08 521
16643.30 540
16644.51 515
16645.73 533
16646.95 512
16648.17 534
16649.38 518
16650.60 531
16651.82 542
16653.03 554
16654.25 521
16655.47 505
16656.69 538
16657.90 544
16659.12 553
16660.34 547
16661.56 550
16662.77 545
16663.99 527
16665.21 552
16666.43 572
16667.65 572
16668.86 528
16670.08 561
16671.30 517
16672.52 512
16673.74 523
16674.95 520
16676.17 503
16677.39 514
16678.61 501
16679.83 498
16681.05 485
16682.26 522
16683.48 520
16684.70 538
16685.92 513
16687.14 517
16688.36 533
16689.58 558
16690.79 522
16692.01 506
16693.23 513
16694.45 497
16695.67 498
16696.89 492
16698.11 507
16699.33 508
16700.55 485
16701.76 501
16702.98 502
16704.20 543
16705.42 545
16706.64 504
16707.86 511
16709.08 516
16710.30 514
16711.52 492
16712.74 501
16713.96 506
16715.18 520
16716.40 514
16717.62 542
16718.84 500
16720.06 507
16721.28 527
16722.50 494
16723.72 474
16724.94 497
16726.16 522
16727.38 509
16728.60 515
16729.82 489
16731.04 519
16732.26 515
16733.48 502
16734.70 520
16735.92 549
16737.14 517
16738.36 513
16739.58 482
16740.80 481
16742.02 492
16743.24 492
16744.46 506
16745.68 519
16746.90 494
16748.12 503
16749.35 501
16750.57 504
16751.79 510
16753.01 494
16754.23 495
16755.45 490
16756.67 487
16757.89 508
16759.11 492
16760.33 492
16761.56 519
16762.78 518
16764.00 509
16765.22 508
16766.44 499
16767.66 500
16768.88 481
16770.11 523
16771.33 503
16772.55 498
16773.77 498
16774.99 471
16776.22 486
16777.44 480
16778.66 487
16779.88 512
16781.10 504
16782.33 478
16783.55 499
16784.77 478
16785.99 516
16787.21 503
16788.44 494
16789.66 505
16790.88 507
16792.10 488
16793.33 478
16794.55 461
16795.77 483
16796.99 484
16798.22 500
16799.44 502
16800.66 489
16801.88 501
16803.11 527
16804.33 513
16805.55 525
16806.78 507
16808.00 480
16809.22 497
16810.44 537
16811.67 490
16812.89 528
16814.11 493
16815.34 507
16816.56 511
16817.78 503
16819.01 535
16820.23 531
16821.45 515
16822.68 545
16823.90 511
16825.13 541
16826.35 570
16827.57 545
16828.80 541
16830.02 547
16831.24 533
16832.47 551
16833.69 507
16834.92 519
16836.14 512
16837.36 527
16838.59 508
16839.81 509
16841.04 542
16842.26 539
16843.48 550
16844.71 528
16845.93 557
16847.16 558
16848.38 574
16849.61 547
16850.83 565
16852.06 570
16853.28 595
16854.51 545
16855.73 552
16856.95 565
16858.18 547
16859.40 523
16860.63 550
16861.85 572
16863.08 595
16864.30 591
16865.53 547
16866.75 612
16867.98 576
16869.21 575
16870.43 584
16871.66 637
16872.88 593
16874.11 573
16875.33 591
16876.56 592
16877.78 604
16879.01 583
16880.23 649
16881.46 654
16882.69 612
16883.91 612
16885.14 627
16886.36 620
16887.59 609
16888.81 604
16890.04 608
16891.27 602
16892.49 613
16893.72 597
16894.94 610
16896.17 589
16897.40 601
16898.62 612
16899.85 615
16901.08 606
16902.30 582
16903.53 576
16904.76 580
16905.98 603
16907.21 608
16908.44 597
16909.66 565
16910.89 594
16912.12 596
16913.34 597
16914.57 556
16915.80 574
16917.02 594
16918.25 538
16919.48 583
16920.70 540
16921.93 563
16923.16 555
16924.39 574
16925.61 584
16926.84 592
16928.07 597
16929.30 601
16930.52 592
16931.75 571
16932.98 569
16934.21 554
16935.43 593
16936.66 557
16937.89 572
16939.12 587
16940.34 589
16941.57 563
16942.80 555
16944.03 560
16945.26 572
16946.48 581
16947.71 605
16948.94 539
16950.17 536
16951.40 564
16952.62 554
16953.85 578
16955.08 536
16956.31 575
16957.54 568
16958.77 570
16959.99 532
16961.22 572
16962.45 542
16963.68 558
16964.91 558
16966.14 585
16967.37 557
16968.60 561
16969.82 542
16971.05 533
16972.28 556
16973.51 536
16974.74 546
16975.97 551
16977.20 533
16978.43 512
16979.66 557
16980.89 536
16982.11 520
16983.34 518
16984.57 559
16985.80 567
16987.03 556
16988.26 535
16989.49 543
16990.72 529
16991.95 514
16993.18 529
16994.41 535
16995.64 535
16996.87 541
16998.10 533
16999.33 516
17000.56 529
17001.79 537
17003.02 544
17004.25 523
17005.48 558
17006.71 520
17007.94 494
17009.17 524
17010.40 529
17011.63 554
17012.86 541
17014.09 559
17015.32 513
17016.55 524
17017.78 533
17019.01 555
17020.25 519
17021.48 524
17022.71 508
17023.94 491
17025.17 497
17026.40 528
17027.63 476
17028.86 489
17030.09 525
17031.32 533
17032.55 484
17033.79 496
17035.02 490
17036.25 545
17037.48 523
17038.71 526
17039.94 506
17041.17 487
17042.41 510
17043.64 487
17044.87 501
17046.10 548
17047.33 480
17048.56 504
17049.80 526
17051.03 506
17052.26 480
17053.49 508
17054.72 500
17055.95 520
17057.19 515
17058.42 507
17059.65 538
17060.88 512
17062.12 510
17063.35 554
17064.58 488
17065.81 486
17067.04 475
17068.28 458
17069.51 487
17070.74 517
17071.97 490
17073.21 505
17074.44 483
17075.67 486
17076.90 523
17078.14 485
17079.37 495
17080.60 508
17081.84 477
17083.07 498
17084.30 493
17085.54 521
17086.77 475
17088.00 486
17089.23 495
17090.47 499
17091.70 492
17092.93 495
17094.17 497
17095.40 521
17096.63 482
17097.87 508
17099.10 493
17100.34 495
17101.57 463
17102.80 488
17104.04 489
17105.27 500
17106.50 491
17107.74 496
17108.97 480
17110.21 444
17111.44 501
17112.67 499
17113.91 495
17115.14 483
17116.38 519
17117.61 505
17118.84 505
17120.08 484
17121.31 498
17122.55 491
17123.78 485
17125.02 490
17126.25 502
17127.48 498
17128.72 476
17129.95 495
17131.19 498
17132.42 489
17133.66 459
17134.89 487
17136.13 504
17137.36 469
17138.60 489
17139.83 517
17141.07 495
17142.30 469
17143.54 497
17144.77 509
17146.01 473
17147.24 486
17148.48 477
17149.71 477
17150.95 456
17152.19 451
17153.42 488
17154.66 473
17155.89 474
17157.13 515
17158.36 527
17159.60 470
17160.83 471
17162.07 490
17163.31 470
17164.54 458
17165.78 453
17167.01 470
17168.25 450
17169.49 494
17170.72 497
17171.96 444
17173.19 479
17174.43 461
17175.67 474
17176.90 455
17178.14 437
17179.38 437
17180.61 490
17181.85 444
17183.09 472
17184.32 472
17185.56 460
17186.80 477
17188.03 483
17189.27 482
17190.51 463
17191.74 454
17192.98 508
17194.22 490
17195.45 460
17196.69 458
17197.93 473
17199.16 493
17200.40 455
17201.64 465
17202.88 481
17204.11 476
17205.35 501
17206.59 487
17207.83 459
17209.06 473
17210.30 468
17211.54 478
17212.78 460
17214.01 460
17215.25 486
17216.49 468
17217.73 482
17218.96 468
17220.20 452
17221.44 448
17222.68 441
17223.92 456
17225.15 479
17226.39 437
17227.63 476
17228.87 454
17230.11 500
17231.35 484
17232.58 501
17233.82 446
17235.06 452
17236.30 464
17237.54 429
17238.78 456
17240.01 470
17241.25 467
17242.49 449
17243.73 449
17244.97 444
17246.21 494
17247.45 463
17248.69 451
17249.93 455
17251.16 449
17252.40 444
17253.64 435
17254.88 444
17256.12 418
17257.36 452
17258.60 437
17259.84 445
17261.08 423
17262.32 485
17263.56 439
17264.80 456
17266.04 423
17267.28 464
17268.51 428
17269.75 447
17270.99 438
17272.23 426
17273.47 453
17274.71 459
17275.95 464
17277.19 462
17278.43 428
17279.67 445
17280.91 474
17282.15 440
17283.39 463
17284.63 456
17285.87 440
17287.11 437
17288.35 471
17289.60 480
17290.84 447
17292.08 442
17293.32 443
17294.56 463
17295.80 446
17297.04 438
17298.28 434
17299.52 477
17300.76 434
17302.00 444
17303.24 448
17304.48 450
17305.72 440
17306.96 429
17308.21 449
17309.45 443
17310.69 443
17311.93 445
17313.17 427
17314.41 418
17315.65 440
17316.89 426
17318.14 437
17319.38 445
17320.62 438
17321.86 431
17323.10 449
17324.34 437
17325.59 432
17326.83 425
17328.07 443
17329.31 431
17330.55 427
17331.79 419
17333.04 430
17334.28 444
17335.52 415
17336.76 441
17338.00 424
17339.25 469
17340.49 430
17341.73 447
17342.97 450
17344.22 435
17345.46 434
17346.70 457
17347.94 429
17349.19 442
17350.43 453
17351.67 438
17352.91 454
17354.16 435
17355.40 451
17356.64 465
17357.88 476
17359.13 438
17360.37 437
17361.61 452
17362.86 423
17364.10 413
17365.34 444
17366.58 442
17367.83 427
17369.07 425
17370.31 430
17371.56 451
17372.80 414
17374.04 430
17375.29 443
17376.53 478
17377.78 425
17379.02 439
17380.26 402
17381.51 451
17382.75 455
17383.99 466
17385.24 448
17386.48 429
17387.72 421
17388.97 438
17390.21 432
17391.46 445
17392.70 483
17393.94 414
17395.19 457
17396.43 436
17397.68 454
17398.92 430
17400.17 440
17401.41 462
17402.65 474
17403.90 451
17405.14 417
17406.39 434
17407.63 447
17408.88 448
17410.12 424
17411.37 441
17412.61 437
17413.86 443
17415.10 463
17416.35 442
17417.59 429
17418.84 433
17420.08 455
17421.33 451
17422.57 438
17423.82 436
17425.06 458
17426.31 431
17427.55 425
17428.80 427
17430.04 398
17431.29 423
17432.53 438
17433.78 468
17435.03 439
17436.27 428
17437.52 451
17438.76 433
17440.01 427
17441.25 442
17442.50 428
17443.75 415
17444.99 415
17446.24 444
17447.48 430
17448.73 431
17449.98 444
17451.22 467
17452.47 417
17453.71 427
17454.96 436
17456.21 428
17457.45 441
17458.70 451
17459.95 405
17461.19 435
17462.44 452
17463.69 453
17464.93 452
17466.18 427
17467.43 448
17468.67 452
17469.92 466
17471.17 430
17472.41 439
17473.66 412
17474.91 426
17476.15 465
17477.40 460
17478.65 431
17479.90 427
17481.14 446
17482.39 452
17483.64 422
17484.88 435
17486.13 457
17487.38 430
17488.63 463
17489.87 436
17491.12 420
17492.37 435
17493.62 477
17494.86 479
17496.11 449
17497.36 430
17498.61 465
17499.86 476
17501.10 429
17502.35 463
17503.60 455
17504.85 489
17506.10 468
17507.34 462
17508.59 448
17509.84 482
17511.09 444
17512.34 446
17513.59 483
17514.83 484
17516.08 457
17517.33 466
17518.58 440
17519.83 437
17521.08 453
17522.33 460
17523.57 467
17524.82 477
17526.07 480
17527.32 463
17528.57 451
17529.82 456
17531.07 452
17532.32 464
17533.57 439
17534.82 446
17536.06 482
17537.31 453
17538.56 439
17539.81 473
17541.06 470
17542.31 465
17543.56 461
17544.81 472
17546.06 451
17547.31 462
17548.56 459
17549.81 499
17551.06 456
17552.31 438
17553.56 447
17554.81 464
17556.06 461
17557.31 465
17558.56 444
17559.81 468
17561.06 472
17562.31 445
17563.56 462
17564.81 464
17566.06 487
17567.31 483
17568.56 484
17569.81 496
17571.06 475
17572.31 503
17573.56 483
17574.81 494
17576.06 476
17577.31 471
17578.56 462
17579.81 488
17581.06 459
17582.31 450
17583.57 448
17584.82 483
17586.07 465
17587.32 470
17588.57 452
17589.82 441
17591.07 479
17592.32 476
17593.57 481
17594.83 478
17596.08 473
17597.33 427
17598.58 490
17599.83 463
17601.08 479
17602.33 477
17603.59 461
17604.84 466
17606.09 489
17607.34 496
17608.59 494
17609.84 480
17611.10 478
17612.35 456
17613.60 476
17614.85 470
17616.10 466
17617.36 479
17618.61 470
17619.86 492
17621.11 479
17622.36 484
17623.62 483
17624.87 501
17626.12 470
17627.37 481
17628.63 503
17629.88 528
17631.13 492
17632.38 474
17633.64 501
17634.89 490
17636.14 504
17637.39 503
17638.65 480
17639.90 482
17641.15 491
17642.41 509
17643.66 487
17644.91 491
17646.17 470
17647.42 463
17648.67 490
17649.92 477
17651.18 501
17652.43 492
17653.68 473
17654.94 463
17656.19 498
17657.44 511
17658.70 481
17659.95 488
17661.21 472
17662.46 493
17663.71 468
17664.97 461
17666.22 464
17667.47 475
17668.73 492
17669.98 482
17671.24 483
17672.49 444
17673.74 482
17675.00 471
17676.25 489
17677.51 452
17678.76 454
17680.02 464
17681.27 477
17682.52 479
17683.78 452
17685.03 470
17686.29 469
17687.54 460
17688.80 467
17690.05 454
17691.31 436
17692.56 466
17693.82 450
17695.07 465
17696.32 467
17697.58 467
17698.83 465
17700.09 504
17701.34 444
17702.60 452
17703.86 483
17705.11 465
17706.37 449
17707.62 433
17708.88 450
17710.13 448
17711.39 469
17712.64 435
17713.90 471
17715.15 440
17716.41 443
17717.66 450
17718.92 447
17720.18 471
17721.43 447
17722.69 439
17723.94 448
17725.20 476
17726.45 446
17727.71 477
17728.97 447
17730.22 439
17731.48 452
17732.74 444
17733.99 431
17735.25 436
17736.50 457
17737.76 441
17739.02 419
17740.27 447
17741.53 470
17742.79 439
17744.04 465
17745.30 467
17746.56 478
17747.81 435
17749.07 466
17750.33 437
17751.58 453
17752.84 436
17754.10 482
17755.35 448
17756.61 427
17757.87 443
17759.12 447
17760.38 421
17761.64 441
17762.90 447
17764.15 453
17765.41 443
17766.67 435
17767.93 459
17769.18 421
17770.44 425
17771.70 443
17772.96 455
17774.21 433
17775.47 448
17776.73 462
17777.99 437
17779.24 431
17780.50 425
17781.76 440
17783.02 455
17784.28 455
17785.53 406
17786.79 438
17788.05 429
17789.31 445
17790.57 440
17791.82 426
17793.08 408
17794.34 423
17795.60 432
17796.86 434
17798.12 401
17799.37 420
17800.63 419
17801.89 445
17803.15 452
17804.41 405
17805.67 447
17806.93 441
17808.19 443
17809.44 397
17810.70 430
17811.96 425
17813.22 430
17814.48 406
17815.74 451
17817.00 434
17818.26 448
17819.52 436
17820.78 421
17822.04 441
17823.29 429
17824.55 429
17825.81 406
17827.07 419
17828.33 421
17829.59 407
17830.85 410
17832.11 423
17833.37 416
17834.63 447
17835.89 439
17837.15 454
17838.41 419
17839.67 416
17840.93 408
17842.19 430
17843.45 453
17844.71 447
17845.97 432
17847.23 385
17848.49 410
17849.75 405
17851.01 420
17852.27 420
17853.53 449
17854.79 408
17856.05 402
17857.31 411
17858.57 415
17859.84 391
17861.10 431
17862.36 427
17863.62 418
17864.88 370
17866.14 389
17867.40 419
17868.66 399
17869.92 435
17871.18 397
17872.44 422
17873.71 383
17874.97 439
17876.23 403
17877.49 403
17878.75 416
17880.01 403
17881.27 409
17882.53 371
17883.80 409
17885.06 385
17886.32 393
17887.58 359
17888.84 421
17890.10 385
17891.37 422
17892.63 419
17893.89 430
17895.15 408
17896.41 399
17897.67 397
17898.94 405
17900.20 440
17901.46 412
17902.72 430
17903.99 410
17905.25 408
17906.51 400
17907.77 441
17909.03 394
17910.30 401
17911.56 391
17912.82 422
17914.08 423
17915.35 396
17916.61 412
17917.87 411
17919.14 433
17920.40 406
17921.66 403
17922.92 425
17924.19 458
17925.45 410
17926.71 445
17927.98 415
17929.24 423
17930.50 415
17931.76 431
17933.03 411
17934.29 407
17935.55 422
17936.82 412
17938.08 420
17939.34 413
17940.61 428
17941.87 399
17943.14 441
17944.40 423
17945.66 418
17946.93 413
17948.19 413
17949.45 403
17950.72 439
17951.98 436
17953.25 435
17954.51 407
17955.77 409
17957.04 417
17958.30 411
17959.57 441
17960.83 426
17962.09 450
17963.36 384
17964.62 433
17965.89 389
17967.15 414
17968.42 369
17969.68 385
17970.95 436
17972.21 437
17973.47 432
17974.74 439
17976.00 427
17977.27 443
17978.53 426
17979.80 386
17981.06 440
17982.33 427
17983.59 403
17984.86 368
17986.12 417
17987.39 407
17988.65 415
17989.92 393
17991.18 408
17992.45 423
17993.71 419
17994.98 392
17996.25 421
17997.51 413
17998.78 419
18000.04 433
18001.31 414
18002.57 433
18003.84 374
18005.10 416
18006.37 397
18007.64 387
18008.90 423
18010.17 418
18011.43 413
18012.70 413
18013.97 415
18015.23 406
18016.50 413
18017.76 411
18019.03 392
18020.30 378
18021.56 412
18022.83 398
18024.10 434
18025.36 421
18026.63 440
18027.90 431
18029.16 402
18030.43 411
18031.70 434
18032.96 411
18034.23 416
18035.50 434
18036.76 452
18038.03 434
18039.30 436
18040.56 419
18041.83 386
18043.10 398
18044.37 406
18045.63 443
18046.90 415
18048.17 438
18049.43 440
18050.70 420
18051.97 430
18053.24 406
18054.50 431
18055.77 431
18057.04 418
18058.31 443
18059.57 426
18060.84 399
18062.11 445
18063.38 414
18064.65 416
18065.91 432
18067.18 387
18068.45 413
18069.72 438
18070.98 410
18072.25 427
18073.52 431
18074.79 419
18076.06 428
18077.33 405
18078.59 424
18079.86 435
18081.13 415
18082.40 399
18083.67 419
18084.94 420
18086.21 409
18087.47 430
18088.74 454
18090.01 413
18091.28 422
18092.55 433
18093.82 442
18095.09 425
18096.36 444
18097.62 427
18098.89 416
18100.16 445
18101.43 438
18102.70 439
18103.97 432
18105.24 430
18106.51 434
18107.78 404
18109.05 440
18110.32 428
18111.59 436
18112.86 454
18114.13 462
18115.40 443
18116.66 466
18117.93 455
18119.20 456
18120.47 417
18121.74 430
18123.01 418
18124.28 436
18125.55 418
18126.82 433
18128.09 421
18129.36 443
18130.63 459
18131.90 438
18133.17 439
18134.44 424
18135.71 438
18136.99 436
18138.26 413
18139.53 397
18140.80 426
18142.07 442
18143.34 449
18144.61 420
18145.88 416
18147.15 425
18148.42 409
18149.69 452
18150.96 416
18152.23 425
18153.50 424
18154.78 439
18156.05 417
18157.32 444
18158.59 418
18159.86 420
18161.13 450
18162.40 425
18163.67 428
18164.94 420
18166.22 419
18167.49 445
18168.76 423
18170.03 406
18171.30 391
18172.57 441
18173.85 459
18175.12 439
18176.39 422
18177.66 417
18178.93 444
18180.20 435
18181.48 445
18182.75 411
18184.02 454
18185.29 430
18186.56 433
18187.84 421
18189.11 405
18190.38 429
18191.65 412
18192.93 421
18194.20 412
18195.47 436
18196.74 426
18198.02 411
18199.29 418
18200.56 417
18201.83 420
18203.11 407
18204.38 442
18205.65 429
18206.92 430
18208.20 424
18209.47 435
18210.74 438
18212.02 411
18213.29 410
18214.56 427
18215.84 422
18217.11 425
18218.38 431
18219.65 438
18220.93 427
18222.20 425
18223.47 416
18224.75 437
18226.02 433
18227.30 420
18228.57 420
18229.84 427
18231.12 423
18232.39 406
18233.66 440
18234.94 417
18236.21 412
18237.48 424
18238.76 434
18240.03 413
18241.31 434
18242.58 427
18243.86 415
18245.13 412
18246.40 416
18247.68 428
18248.95 406
18250.23 416
18251.50 442
18252.77 433
18254.05 411
18255.32 438
18256.60 408
18257.87 409
18259.15 439
18260.42 446
18261.70 422
18262.97 463
18264.25 423
18265.52 429
18266.80 410
18268.07 389
18269.35 452
18270.62 400
18271.90 411
18273.17 432
18274.45 429
18275.72 427
18277.00 423
18278.27 409
18279.55 413
18280.82 405
18282.10 440
18283.37 407
18284.65 408
18285.93 445
18287.20 412
18288.48 416
18289.75 404
18291.03 427
18292.30 423
18293.58 425
18294.86 447
18296.13 441
18297.41 424
18298.68 433
18299.96 416
18301.24 440
18302.51 418
18303.79 441
18305.06 439
18306.34 429
18307.62 421
18308.89 441
18310.17 459
18311.45 407
18312.72 423
18314.00 434
18315.28 443
18316.55 423
18317.83 428
18319.11 404
18320.38 434
18321.66 459
18322.94 470
18324.21 439
18325.49 442
18326.77 444
18328.04 410
18329.32 440
18330.60 423
18331.88 432
18333.15 416
18334.43 403
18335.71 450
18336.98 443
18338.26 431
18339.54 432
18340.82 438
18342.09 419
18343.37 438
18344.65 440
18345.93 409
18347.20 415
18348.48 426
18349.76 453
18351.04 430
18352.32 437
18353.59 432
18354.87 409
18356.15 419
18357.43 428
18358.71 428
18359.98 423
18361.26 424
18362.54 431
18363.82 417
18365.10 422
18366.38 416
18367.65 421
18368.93 410
18370.21 418
18371.49 421
18372.77 420
18374.05 411
18375.33 420
18376.60 414
18377.88 428
18379.16 414
18380.44 411
18381.72 417
18383.00 409
18384.28 406
18385.56 448
18386.84 421
18388.11 402
18389.39 420
18390.67 427
18391.95 426
18393.23 396
18394.51 417
18395.79 417
18397.07 419
18398.35 404
18399.63 434
18400.91 398
18402.19 392
18403.47 429
18404.75 400
18406.03 411
18407.31 420
18408.59 459
18409.87 410
18411.15 374
18412.43 396
18413.71 438
18414.99 423
18416.27 405
18417.55 412
18418.83 413
18420.11 421
18421.39 412
18422.67 433
18423.95 412
18425.23 424
18426.51 409
18427.79 414
18429.07 428
18430.35 403
18431.63 422
18432.91 433
18434.19 406
18435.47 424
18436.75 405
18438.04 442
18439.32 405
18440.60 393
18441.88 398
18443.16 390
18444.44 419
18445.72 400
18447.00 413
18448.28 394
18449.57 414
18450.85 400
18452.13 412
18453.41 430
18454.69 435
18455.97 393
18457.25 403
18458.54 394
18459.82 423
18461.10 412
18462.38 406
18463.66 380
18464.94 410
18466.23 459
18467.51 389
18468.79 393
18470.07 411
18471.35 439
18472.64 422
18473.92 409
18475.20 414
18476.48 431
18477.76 416
18479.05 421
18480.33 438
18481.61 401
18482.89 402
18484.18 389
18485.46 447
18486.74 413
18488.02 446
18489.31 430
18490.59 416
18491.87 374
18493.15 385
18494.44 429
18495.72 429
18497.00 419
18498.29 402
18499.57 433
18500.85 439
18502.13 428
18503.42 424
18504.70 436
18505.98 433
18507.27 450
18508.55 420
18509.83 427
18511.12 416
18512.40 440
18513.68 441
18514.97 453
18516.25 398
18517.54 421
18518.82 409
18520.10 407
18521.39 419
18522.67 426
18523.95 441
18525.24 404
18526.52 426
18527.81 425
18529.09 422
18530.37 417
18531.66 467
18532.94 438
18534.23 431
18535.51 442
18536.79 433
18538.08 430
18539.36 434
18540.65 435
18541.93 394
18543.22 417
18544.50 417
18545.79 436
18547.07 433
18548.36 439
18549.64 433
18550.92 415
18552.21 415
18553.49 387
18554.78 387
18556.06 416
18557.35 433
18558.63 424
18559.92 435
18561.20 411
18562.49 448
18563.77 410
18565.06 440
18566.35 447
18567.63 419
18568.92 418
18570.20 413
18571.49 409
18572.77 416
18574.06 408
18575.34 459
18576.63 450
18577.92 418
18579.20 425
18580.49 394
18581.77 417
18583.06 428
18584.34 430
18585.63 405
18586.92 442
18588.20 427
18589.49 430
18590.77 421
18592.06 408
18593.35 428
18594.63 457
18595.92 445
18597.21 406
18598.49 415
18599.78 430
18601.07 423
18602.35 429
18603.64 422
18604.93 437
18606.21 451
18607.50 453
18608.79 438
18610.07 415
18611.36 460
18612.65 426
18613.93 438
18615.22 419
18616.51 404
18617.79 436
18619.08 427
18620.37 437
18621.66 425
18622.94 419
18624.23 421
18625.52 423
18626.80 401
18628.09 419
18629.38 446
18630.67 439
18631.95 426
18633.24 463
18634.53 410
18635.82 403
18637.11 419
18638.39 433
18639.68 438
18640.97 401
18642.26 438
18643.54 411
18644.83 435
18646.12 406
18647.41 410
18648.70 414
18649.99 408
18651.27 407
18652.56 410
18653.85 421
18655.14 418
18656.43 410
18657.72 410
18659.00 387
18660.29 406
18661.58 445
18662.87 423
18664.16 415
18665.45 402
18666.74 416
18668.02 405
18669.31 426
18670.60 405
18671.89 417
18673.18 425
18674.47 376
18675.76 369
18677.05 397
18678.34 412
18679.63 395
18680.92 413
18682.20 384
18683.49 398
18684.78 436
18686.07 424
18687.36 387
18688.65 410
18689.94 409
18691.23 421
18692.52 422
18693.81 413
18695.10 401
18696.39 400
18697.68 422
18698.97 397
18700.26 424
18701.55 396
18702.84 389
18704.13 402
18705.42 394
18706.71 397
18708.00 395
18709.29 439
18710.58 409
18711.87 378
18713.16 400
18714.45 408
18715.74 384
18717.03 420
18718.32 402
18719.61 407
18720.90 404
18722.20 412
18723.49 410
18724.78 384
18726.07 415
18727.36 440
18728.65 429
18729.94 400
18731.23 416
18732.52 406
18733.81 406
18735.10 408
18736.40 393
18737.69 386
18738.98 428
18740.27 419
18741.56 393
18742.85 367
18744.14 402
18745.43 376
18746.73 415
18748.02 404
18749.31 378
18750.60 396
18751.89 386
18753.18 396
18754.48 368
18755.77 416
18757.06 405
18758.35 393
18759.64 437
18760.94 383
18762.23 403
18763.52 421
18764.81 406
18766.10 395
18767.40 386
18768.69 399
18769.98 399
18771.27 395
18772.57 381
18773.86 380
18775.15 403
18776.44 400
18777.74 391
18779.03 367
18780.32 380
18781.61 380
18782.91 381
18784.20 396
18785.49 390
18786.79 417
18788.08 397
18789.37 415
18790.66 402
18791.96 406
18793.25 396
18794.54 406
18795.84 402
18797.13 397
18798.42 404
18799.72 405
18801.01 370
18802.30 387
18803.60 382
18804.89 381
18806.18 392
18807.48 357
18808.77 403
18810.07 396
18811.36 402
18812.65 407
18813.95 399
18815.24 413
18816.53 393
18817.83 385
18819.12 363
18820.42 403
18821.71 374
18823.00 395
18824.30 391
18825.59 359
18826.89 396
18828.18 364
18829.48 395
18830.77 392
18832.07 387
18833.36 387
18834.65 398
18835.95 409
18837.24 413
18838.54 421
18839.83 401
18841.13 384
18842.42 382
18843.72 413
18845.01 436
18846.31 380
18847.60 387
18848.90 415
18850.19 408
18851.49 405
18852.78 389
18854.08 400
18855.37 411
18856.67 396
18857.96 392
18859.26 383
18860.55 378
18861.85 389
18863.15 400
18864.44 398
18865.74 400
18867.03 424
18868.33 404
18869.62 395
18870.92 404
18872.22 415
18873.51 407
18874.81 394
18876.10 390
18877.40 394
18878.70 408
18879.99 407
18881.29 388
18882.58 409
18883.88 394
18885.18 382
18886.47 398
18887.77 388
18889.07 380
18890.36 402
18891.66 415
18892.95 386
18894.25 368
18895.55 383
18896.84 380
18898.14 396
18899.44 397
18900.73 368
18902.03 382
18903.33 417
18904.63 400
18905.92 405
18907.22 442
18908.52 366
18909.81 372
18911.11 382
18912.41 386
18913.71 396
18915.00 403
18916.30 427
18917.60 410
18918.89 381
18920.19 377
18921.49 380
18922.79 398
18924.09 386
18925.38 406
18926.68 395
18927.98 396
18929.28 399
18930.57 394
18931.87 383
18933.17 386
18934.47 389
18935.77 429
18937.06 404
18938.36 390
18939.66 398
18940.96 402
18942.26 391
18943.55 394
18944.85 420
18946.15 397
18947.45 383
18948.75 370
18950.05 369
18951.35 386
18952.64 394
18953.94 415
18955.24 407
18956.54 401
18957.84 403
18959.14 401
18960.44 401
18961.74 371
18963.03 376
18964.33 371
18965.63 391
18966.93 367
18968.23 387
18969.53 389
18970.83 381
18972.13 402
18973.43 385
18974.73 410
18976.03 371
18977.33 396
18978.62 414
18979.92 377
18981.22 374
18982.52 383
18983.82 389
18985.12 388
18986.42 371
18987.72 366
18989.02 420
18990.32 420
18991.62 372
18992.92 371
18994.22 411
18995.52 376
18996.82 386
18998.12 399
18999.42 405
19000.72 398
19002.02 375
19003.32 399
19004.62 388
19005.92 369
19007.22 366
19008.53 395
19009.83 383
19011.13 384
19012.43 388
19013.73 426
19015.03 401
19016.33 397
19017.63 395
19018.93 397
19020.23 394
19021.53 378
19022.83 394
19024.13 399
19025.44 384
19026.74 404
19028.04 417
19029.34 381
19030.64 378
19031.94 372
19033.24 371
19034.54 371
19035.85 386
19037.15 370
19038.45 391
19039.75 402
19041.05 404
19042.35 408
19043.66 384
19044.96 363
19046.26 389
19047.56 404
19048.86 369
19050.16 387
19051.47 414
19052.77 395
19054.07 359
19055.37 394
19056.67 403
19057.98 397
19059.28 411
19060.58 369
19061.88 369
19063.19 359
19064.49 341
19065.79 382
19067.09 400
19068.40 372
19069.70 363
19071.00 409
19072.30 398
19073.61 402
19074.91 378
19076.21 388
19077.52 347
19078.82 344
19080.12 408
19081.42 371
19082.73 366
19084.03 377
19085.33 394
19086.64 390
19087.94 377
19089.24 383
19090.55 395
19091.85 383
19093.15 367
19094.46 380
19095.76 411
19097.06 380
19098.37 375
19099.67 425
19100.97 402
19102.28 356
19103.58 377
19104.89 344
19106.19 388
19107.49 397
19108.80 400
19110.10 402
19111.40 361
19112.71 379
19114.01 398
19115.32 400
19116.62 371
19117.93 385
19119.23 416
19120.53 398
19121.84 377
19123.14 390
19124.45 388
19125.75 380
19127.06 396
19128.36 386
19129.67 372
19130.97 361
19132.28 396
19133.58 409
19134.88 370
19136.19 377
19137.49 393
19138.80 413
19140.10 397
19141.41 389
19142.71 381
19144.02 365
19145.32 372
19146.63 386
19147.94 382
19149.24 438
19150.55 391
19151.85 387
19153.16 387
19154.46 380
19155.77 394
19157.07 393
19158.38 390
19159.68 381
19160.99 382
19162.30 397
19163.60 409
19164.91 397
19166.21 394
19167.52 364
19168.83 386
19170.13 380
19171.44 393
19172.74 352
19174.05 364
19175.36 355
19176.66 409
19177.97 426
19179.27 403
19180.58 385
19181.89 379
19183.19 385
19184.50 365
19185.81 408
19187.11 383
19188.42 418
19189.73 386
19191.03 392
19192.34 390
19193.65 372
19194.95 372
19196.26 421
19197.57 411
19198.87 382
19200.18 374
19201.49 377
19202.80 395
19204.10 382
19205.41 365
19206.72 387
19208.03 413
19209.33 372
19210.64 371
19211.95 374
19213.25 411
19214.56 372
19215.87 396
19217.18 371
19218.49 358
19219.79 367
19221.10 377
19222.41 391
19223.72 356
19225.02 391
19226.33 373
19227.64 386
19228.95 351
19230.26 378
19231.56 388
19232.87 398
19234.18 402
19235.49 366
19236.80 373
19238.11 369
19239.41 399
19240.72 374
19242.03 389
19243.34 356
19244.65 382
19245.96 384
19247.26 374
19248.57 370
19249.88 370
19251.19 382
19252.50 365
19253.81 372
19255.12 376
19256.43 346
19257.74 407
19259.04 380
19260.35 385
19261.66 364
19262.97 375
19264.28 396
19265.59 385
19266.90 393
19268.21 362
19269.52 371
19270.83 380
19272.14 377
19273.45 381
19274.76 393
19276.07 370
19277.38 396
19278.69 364
19279.99 362
19281.30 387
19282.61 382
19283.92 396
19285.23 372
19286.54 357
19287.85 367
19289.16 374
19290.47 363
19291.78 391
19293.09 373
19294.40 387
19295.72 371
19297.03 358
19298.34 383
19299.65 373
19300.96 350
19302.27 345
19303.58 401
19304.89 360
19306.20 391
19307.51 344
19308.82 386
19310.13 366
19311.44 409
19312.75 364
19314.06 366
19315.37 363
19316.69 390
19318.00 396
19319.31 390
19320.62 383
19321.93 354
19323.24 386
19324.55 350
19325.86 353
19327.18 379
19328.49 345
19329.80 362
19331.11 383
19332.42 372
19333.73 381
19335.04 356
19336.36 360
19337.67 361
19338.98 380
19340.29 374
19341.60 384
19342.91 377
19344.23 356
19345.54 377
19346.85 371
19348.16 379
19349.47 356
19350.79 379
19352.10 361
19353.41 361
19354.72 366
19356.04 372
19357.35 352
19358.66 377
19359.97 374
19361.29 339
19362.60 345
19363.91 383
19365.22 361
19366.54 369
19367.85 396
19369.16 363
19370.47 394
19371.79 392
19373.10 417
19374.41 366
19375.73 393
19377.04 370
19378.35 366
19379.67 383
19380.98 377
19382.29 380
19383.60 375
19384.92 348
19386.23 388
19387.54 359
19388.86 357
19390.17 368
19391.49 382
19392.80 378
19394.11 379
19395.43 396
19396.74 369
19398.05 371
19399.37 372
19400.68 390
19402.00 384
19403.31 382
19404.62 366
19405.94 353
19407.25 420
19408.57 376
19409.88 376
19411.19 389
19412.51 382
19413.82 353
19415.14 357
19416.45 377
19417.77 389
19419.08 359
19420.39 386
19421.71 387
19423.02 369
19424.34 364
19425.65 378
19426.97 379
19428.28 389
19429.60 383
19430.91 370
19432.23 384
19433.54 401
19434.86 396
19436.17 360
19437.49 388
19438.80 381
19440.12 389
19441.43 382
19442.75 352
19444.06 379
19445.38 385
19446.69 370
19448.01 365
19449.32 392
19450.64 365
19451.96 383
19453.27 373
19454.59 356
19455.90 352
19457.22 407
19458.53 366
19459.85 365
19461.17 370
19462.48 366
19463.80 391
19465.11 389
19466.43 355
19467.75 360
19469.06 377
19470.38 353
19471.69 380
19473.01 392
19474.33 365
19475.64 362
19476.96 386
19478.28 375
19479.59 360
19480.91 347
19482.23 352
19483.54 382
19484.86 359
19486.18 350
19487.49 336
19488.81 376
19490.13 374
19491.44 367
19492.76 367
19494.08 375
19495.39 390
19496.71 358
19498.03 337
19499.35 356
19500.66 346
19501.98 363
19503.30 372
19504.61 370
19505.93 356
19507.25 363
19508.57 352
19509.88 373
19511.20 372
19512.52 362
19513.84 377
19515.15 374
19516.47 371
19517.79 358
19519.11 348
19520.43 362
19521.74 366
19523.06 369
19524.38 358
19525.70 338
19527.02 364
19528.33 375
19529.65 376
19530.97 372
19532.29 350
19533.61 386
19534.93 349
19536.24 382
19537.56 379
19538.88 366
19540.20 350
19541.52 354
19542.84 339
19544.16 399
19545.47 344
19546.79 362
19548.11 333
19549.43 362
19550.75 364
19552.07 350
19553.39 381
19554.71 369
19556.03 404
19557.34 337
19558.66 348
19559.98 371
19561.30 377
19562.62 376
19563.94 357
19565.26 365
19566.58 360
19567.90 379
19569.22 372
19570.54 397
19571.86 382
19573.18 386
19574.50 393
19575.82 378
19577.14 361
19578.46 357
19579.78 376
19581.10 367
19582.42 352
19583.74 360
19585.06 381
19586.38 379
19587.70 370
19589.02 373
19590.34 373
19591.66 379
19592.98 384
19594.30 374
19595.62 375
19596.94 384
19598.26 385
19599.58 357
19600.90 392
19602.22 376
19603.54 358
19604.86 348
19606.18 371
19607.50 377
19608.82 372
19610.15 375
19611.47 355
19612.79 391
19614.11 378
19615.43 380
19616.75 348
19618.07 380
19619.39 372
19620.71 378
19622.04 355
19623.36 354
19624.68 367
19626.00 371
19627.32 361
19628.64 343
19629.96 355
19631.29 366
19632.61 379
19633.93 367
19635.25 369
19636.57 351
19637.89 353
19639.22 357
19640.54 366
19641.86 350
19643.18 360
19644.50 341
19645.83 377
19647.15 366
19648.47 383
19649.79 363
19651.12 353
19652.44 367
19653.76 350
19655.08 367
19656.40 371
19657.73 371
19659.05 380
19660.37 391
19661.70 367
19663.02 356
19664.34 354
19665.66 392
19666.99 384
19668.31 370
19669.63 371
19670.95 356
19672.28 394
19673.60 347
19674.92 390
19676.25 362
19677.57 358
19678.89 384
19680.22 370
19681.54 387
19682.86 408
19684.19 375
19685.51 359
19686.83 369
19688.16 366
19689.48 370
19690.80 346
19692.13 367
19693.45 361
19694.78 381
19696.10 379
19697.42 380
19698.75 355
19700.07 377
19701.39 352
19702.72 371
19704.04 373
19705.37 347
19706.69 341
19708.02 384
19709.34 344
19710.66 362
19711.99 374
19713.31 364
19714.64 342
19715.96 354
19717.29 352
19718.61 364
19719.93 371
19721.26 334
19722.58 370
19723.91 355
19725.23 386
19726.56 353
19727.88 366
19729.21 329
19730.53 350
19731.86 362
19733.18 376
19734.51 340
19735.83 353
19737.16 371
19738.48 356
19739.81 351
19741.13 357
19742.46 362
19743.78 364
19745.11 386
19746.44 382
19747.76 371
19749.09 363
19750.41 343
19751.74 370
19753.06 364
19754.39 343
19755.72 323
19757.04 351
19758.37 340
19759.69 373
19761.02 348
19762.34 371
19763.67 358
19765.00 378
19766.32 353
19767.65 379
19768.98 370
19770.30 362
19771.63 358
19772.95 352
19774.28 366
19775.61 347
19776.93 361
19778.26 343
19779.59 328
19780.91 339
19782.24 354
19783.57 319
19784.89 353
19786.22 353
19787.55 377
19788.87 362
19790.20 373
19791.53 378
19792.86 347
19794.18 362
19795.51 384
19796.84 361
19798.16 355
19799.49 375
19800.82 333
19802.15 371
19803.47 357
19804.80 361
19806.13 355
19807.46 353
19808.78 315
19810.11 343
19811.44 361
19812.77 371
19814.09 346
19815.42 353
19816.75 331
19818.08 355
19819.41 355
19820.73 379
19822.06 377
19823.39 357
19824.72 368
19826.05 359
19827.37 350
19828.70 343
19830.03 361
19831.36 356
19832.69 357
19834.02 362
19835.34 374
19836.67 365
19838.00 351
19839.33 365
19840.66 366
19841.99 361
19843.32 362
19844.64 371
19845.97 366
19847.30 377
19848.63 344
19849.96 374
19851.29 345
19852.62 360
19853.95 367
19855.28 371
19856.60 348
19857.93 356
19859.26 367
19860.59 336
19861.92 367
19863.25 342
19864.58 363
19865.91 353
19867.24 373
19868.57 329
19869.90 383
19871.23 374
19872.56 364
19873.89 360
19875.22 352
19876.55 360
19877.88 360
19879.21 354
19880.54 358
19881.87 368
19883.20 358
19884.53 348
19885.86 364
19887.19 375
19888.52 374
19889.85 357
19891.18 351
19892.51 359
19893.84 382
19895.17 360
19896.50 335
19897.83 358
19899.16 342
19900.49 367
19901.82 361
19903.15 353
19904.48 369
19905.81 365
19907.15 365
19908.48 368
19909.81 350
19911.14 366
19912.47 339
19913.80 342
19915.13 332
19916.46 361
19917.79 350
19919.13 358
19920.46 358
19921.79 355
19923.12 346
19924.45 358
19925.78 358
19927.11 373
19928.45 336
19929.78 360
19931.11 350
19932.44 359
19933.77 343
19935.10 358
19936.44 365
19937.77 346
19939.10 351
19940.43 390
19941.76 382
19943.10 370
19944.43 348
19945.76 342
19947.09 348
19948.42 348
19949.76 370
19951.09 384
19952.42 368
19953.75 346
19955.09 351
19956.42 327
19957.75 354
19959.08 350
19960.42 358
19961.75 374
19963.08 373
19964.41 374
19965.75 367
19967.08 366
19968.41 354
19969.75 370
19971.08 349
19972.41 386
19973.74 377
19975.08 389
19976.41 359
19977.74 365
19979.08 355
19980.41 370
19981.74 382
19983.08 356
19984.41 385
19985.74 373
19987.08 361
19988.41 361
19989.75 370
19991.08 370
19992.41 366
19993.75 366
19995.08 374
19996.41 386
19997.75 380
19999.08 368
20000.42 364
20001.75 359
20003.08 368
20004.42 383
20005.75 359
20007.09 357
20008.42 374
20009.75 395
20011.09 390
20012.42 362
20013.76 362
20015.09 381
20016.43 372
20017.76 346
20019.10 371
20020.43 372
20021.76 374
20023.10 398
20024.43 403
20025.77 371
20027.10 360
20028.44 379
20029.77 376
20031.11 375
20032.44 379
20033.78 346
20035.11 364
20036.45 355
20037.78 375
20039.12 383
20040.46 363
20041.79 400
20043.13 383
20044.46 393
20045.80 374
20047.13 379
20048.47 357
20049.80 352
20051.14 331
20052.47 367
20053.81 383
20055.15 369
20056.48 343
20057.82 357
20059.15 352
20060.49 361
20061.83 374
20063.16 387
20064.50 380
20065.83 351
20067.17 358
20068.51 368
20069.84 368
20071.18 355
20072.52 375
20073.85 378
20075.19 351
20076.52 378
20077.86 366
20079.20 366
20080.53 385
20081.87 359
20083.21 358
20084.54 360
20085.88 373
20087.22 353
20088.56 379
20089.89 356
20091.23 358
20092.57 346
20093.90 372
20095.24 365
20096.58 362
20097.91 364
20099.25 371
20100.59 369
20101.93 324
20103.26 341
20104.60 396
20105.94 371
20107.28 352
20108.61 348
20109.95 360
20111.29 382
20112.63 364
20113.96 393
20115.30 369
20116.64 351
20117.98 359
20119.32 382
20120.65 377
20121.99 384
20123.33 382
20124.67 380
20126.01 363
