# Supplementary material for: MALDI-TOF MS typing enables the classification of brewing yeasts of the genus Saccharomyces to major beer styles
Source: PLoS One. 2017 Aug 9;12(8):e0181694. doi: 10.1371/journal.pone.0181694 (PMC5549903; doi:10.1371/journal.pone.0181694)
Supplement: S17 File — The directory includes 90 raw files and was zipped to “.zip”; the folder has three strains with 30 spectra per strain; S1 Text explains the raw files with an example and Table 1 represents the yeast strains used within the experiment. (ZIP) [file pone.0181694.s020.zip › 49-51/30813-PIBA124-Lag-Lag-Lag-YPG-18h-E-E_2016-10-04_3_0_C9_1.dat]

1998.43 3142
1998.85 3022
1999.27 2968
1999.69 3033
2000.11 2983
2000.54 2762
2000.96 2712
2001.38 2761
2001.80 2739
2002.23 2647
2002.65 2768
2003.07 2864
2003.49 2907
2003.92 2813
2004.34 2917
2004.76 2983
2005.18 2933
2005.61 3053
2006.03 2935
2006.45 2972
2006.87 3035
2007.30 3065
2007.72 2987
2008.14 3091
2008.57 2885
2008.99 2908
2009.41 2906
2009.84 2807
2010.26 2695
2010.68 2783
2011.11 2650
2011.53 2653
2011.95 2718
2012.38 2850
2012.80 2956
2013.22 2897
2013.65 2820
2014.07 2940
2014.49 2924
2014.92 3007
2015.34 3104
2015.77 3123
2016.19 3222
2016.61 3158
2017.04 3243
2017.46 3364
2017.89 3295
2018.31 3256
2018.73 3339
2019.16 3311
2019.58 3304
2020.01 3143
2020.43 3107
2020.85 2960
2021.28 2969
2021.70 2870
2022.13 2921
2022.55 2864
2022.98 2736
2023.40 2665
2023.83 2783
2024.25 2779
2024.68 2676
2025.10 2853
2025.53 2951
2025.95 2974
2026.38 2905
2026.80 2909
2027.23 2948
2027.65 2977
2028.08 3046
2028.50 3047
2028.93 3019
2029.35 3127
2029.78 3044
2030.20 3093
2030.63 3041
2031.05 2877
2031.48 2901
2031.90 2949
2032.33 2994
2032.75 2917
2033.18 2851
2033.61 2985
2034.03 2926
2034.46 3083
2034.88 3025
2035.31 3063
2035.74 3076
2036.16 3101
2036.59 3067
2037.01 3027
2037.44 3135
2037.87 3124
2038.29 2975
2038.72 2987
2039.14 3091
2039.57 3045
2040.00 3019
2040.42 3012
2040.85 2937
2041.28 2811
2041.70 2812
2042.13 2764
2042.56 2641
2042.98 2544
2043.41 2652
2043.84 2736
2044.26 2731
2044.69 2792
2045.12 2714
2045.54 2774
2045.97 2782
2046.40 2841
2046.82 2859
2047.25 2881
2047.68 2849
2048.11 2800
2048.53 2732
2048.96 2796
2049.39 2818
2049.82 2694
2050.24 2674
2050.67 2685
2051.10 2696
2051.53 2615
2051.95 2535
2052.38 2538
2052.81 2792
2053.24 2841
2053.66 2923
2054.09 2936
2054.52 3030
2054.95 3048
2055.38 3129
2055.80 2976
2056.23 2954
2056.66 3055
2057.09 2883
2057.52 2874
2057.94 2988
2058.37 2888
2058.80 2802
2059.23 2640
2059.66 2822
2060.09 2721
2060.51 2713
2060.94 2695
2061.37 2792
2061.80 2704
2062.23 2844
2062.66 2808
2063.09 2843
2063.52 2933
2063.94 2888
2064.37 2978
2064.80 2940
2065.23 2962
2065.66 2880
2066.09 2839
2066.52 2733
2066.95 2869
2067.38 2775
2067.81 2736
2068.24 2751
2068.66 2687
2069.09 2795
2069.52 2783
2069.95 2867
2070.38 2863
2070.81 2852
2071.24 2881
2071.67 2870
2072.10 2905
2072.53 3010
2072.96 2976
2073.39 3016
2073.82 3110
2074.25 3143
2074.68 3221
2075.11 3042
2075.54 3197
2075.97 3261
2076.40 3254
2076.83 3236
2077.26 3176
2077.69 3030
2078.12 2991
2078.55 2964
2078.98 3050
2079.41 3095
2079.84 2976
2080.27 2854
2080.70 2881
2081.14 2806
2081.57 2820
2082.00 2821
2082.43 2843
2082.86 2834
2083.29 2889
2083.72 2910
2084.15 2943
2084.58 2876
2085.01 2813
2085.44 2729
2085.88 2806
2086.31 2715
2086.74 2798
2087.17 2649
2087.60 2692
2088.03 2628
2088.46 2648
2088.89 2779
2089.33 2787
2089.76 2714
2090.19 2704
2090.62 2791
2091.05 2748
2091.48 2752
2091.92 2925
2092.35 2860
2092.78 2919
2093.21 2873
2093.64 2810
2094.07 2932
2094.51 2905
2094.94 2820
2095.37 2728
2095.80 2723
2096.24 2757
2096.67 2727
2097.10 2620
2097.53 2594
2097.96 2569
2098.40 2603
2098.83 2608
2099.26 2667
2099.69 2701
2100.13 2722
2100.56 2694
2100.99 2646
2101.43 2682
2101.86 2787
2102.29 2879
2102.72 2804
2103.16 2701
2103.59 2617
2104.02 2787
2104.46 2670
2104.89 2642
2105.32 2711
2105.76 2763
2106.19 2900
2106.62 2791
2107.05 2899
2107.49 2693
2107.92 2768
2108.36 2752
2108.79 2673
2109.22 2765
2109.66 2790
2110.09 2718
2110.52 2730
2110.96 2577
2111.39 2608
2111.82 2576
2112.26 2590
2112.69 2527
2113.13 2436
2113.56 2526
2113.99 2524
2114.43 2458
2114.86 2560
2115.30 2560
2115.73 2542
2116.16 2472
2116.60 2540
2117.03 2617
2117.47 2635
2117.90 2567
2118.34 2680
2118.77 2794
2119.21 2807
2119.64 2669
2120.07 2782
2120.51 2878
2120.94 2928
2121.38 2989
2121.81 2999
2122.25 2985
2122.68 2932
2123.12 2948
2123.55 3012
2123.99 2990
2124.42 3001
2124.86 3066
2125.29 2892
2125.73 2945
2126.16 2914
2126.60 2697
2127.04 2732
2127.47 2728
2127.91 2834
2128.34 2867
2128.78 2878
2129.21 2945
2129.65 2938
2130.08 2911
2130.52 2924
2130.96 2881
2131.39 2744
2131.83 2843
2132.26 2996
2132.70 2796
2133.14 2733
2133.57 2854
2134.01 2912
2134.44 2894
2134.88 2860
2135.32 2812
2135.75 2821
2136.19 2819
2136.62 2899
2137.06 3031
2137.50 2947
2137.93 3007
2138.37 2901
2138.81 2774
2139.24 2783
2139.68 2764
2140.12 2774
2140.55 2644
2140.99 2629
2141.43 2701
2141.86 2660
2142.30 2586
2142.74 2512
2143.18 2558
2143.61 2648
2144.05 2754
2144.49 2690
2144.92 2647
2145.36 2649
2145.80 2703
2146.24 2820
2146.67 2948
2147.11 2996
2147.55 2990
2147.99 2905
2148.42 3093
2148.86 3105
2149.30 3089
2149.74 3246
2150.17 3065
2150.61 3085
2151.05 2990
2151.49 2862
2151.92 2889
2152.36 2803
2152.80 2783
2153.24 2867
2153.68 2765
2154.11 2675
2154.55 2798
2154.99 2745
2155.43 2767
2155.87 2822
2156.31 2739
2156.74 2824
2157.18 2946
2157.62 2857
2158.06 2895
2158.50 2907
2158.94 2780
2159.38 2803
2159.81 2753
2160.25 2691
2160.69 2842
2161.13 2658
2161.57 2690
2162.01 2770
2162.45 2872
2162.89 2821
2163.33 2919
2163.76 2928
2164.20 2835
2164.64 2848
2165.08 2751
2165.52 2825
2165.96 2797
2166.40 2795
2166.84 2772
2167.28 2734
2167.72 2721
2168.16 2784
2168.60 2912
2169.04 2867
2169.48 2841
2169.92 2789
2170.36 2822
2170.80 2887
2171.24 2712
2171.68 2757
2172.12 2773
2172.56 2927
2173.00 2940
2173.44 2901
2173.88 3009
2174.32 3095
2174.76 3127
2175.20 3184
2175.64 3197
2176.08 3188
2176.52 3232
2176.96 3204
2177.40 3230
2177.84 3154
2178.28 3121
2178.72 3193
2179.16 3145
2179.60 3056
2180.04 2944
2180.48 2833
2180.92 2818
2181.37 2770
2181.81 2749
2182.25 2742
2182.69 2542
2183.13 2617
2183.57 2708
2184.01 2759
2184.45 2823
2184.89 2791
2185.34 2858
2185.78 3008
2186.22 3205
2186.66 3075
2187.10 3025
2187.54 3050
2187.98 3101
2188.43 3126
2188.87 3075
2189.31 2969
2189.75 3055
2190.19 3080
2190.63 2919
2191.08 2916
2191.52 3075
2191.96 2997
2192.40 3151
2192.84 3258
2193.29 3298
2193.73 3352
2194.17 3380
2194.61 3427
2195.05 3339
2195.50 3354
2195.94 3431
2196.38 3288
2196.82 3350
2197.27 3268
2197.71 3099
2198.15 3033
2198.59 3151
2199.04 3084
2199.48 3114
2199.92 3101
2200.37 3092
2200.81 3123
2201.25 3232
2201.69 3405
2202.14 3308
2202.58 3350
2203.02 3370
2203.47 3410
2203.91 3311
2204.35 3400
2204.80 3280
2205.24 3116
2205.68 3048
2206.13 3209
2206.57 3235
2207.01 3060
2207.46 3178
2207.90 3140
2208.34 3270
2208.79 3185
2209.23 3206
2209.67 3127
2210.12 2945
2210.56 3006
2211.01 3112
2211.45 3115
2211.89 2908
2212.34 2870
2212.78 2961
2213.23 2909
2213.67 2825
2214.11 2814
2214.56 2761
2215.00 2812
2215.45 2745
2215.89 2667
2216.34 2668
2216.78 2619
2217.22 2725
2217.67 2666
2218.11 2769
2218.56 2827
2219.00 2826
2219.45 2798
2219.89 2997
2220.34 3106
2220.78 3156
2221.23 3176
2221.67 3297
2222.12 3311
2222.56 3247
2223.01 3273
2223.45 3364
2223.90 3382
2224.34 3422
2224.79 3307
2225.23 3354
2225.68 3380
2226.12 3318
2226.57 3434
2227.01 3310
2227.46 3320
2227.91 3293
2228.35 3316
2228.80 3353
2229.24 3399
2229.69 3575
2230.13 3962
2230.58 3940
2231.03 4125
2231.47 4075
2231.92 4287
2232.36 4278
2232.81 4144
2233.26 4219
2233.70 4119
2234.15 4086
2234.59 4075
2235.04 4038
2235.49 3859
2235.93 3810
2236.38 3787
2236.83 3923
2237.27 3924
2237.72 3855
2238.17 3656
2238.61 3569
2239.06 3533
2239.51 3259
2239.95 3175
2240.40 3078
2240.85 2964
2241.29 2995
2241.74 2841
2242.19 2758
2242.63 2758
2243.08 2673
2243.53 2676
2243.98 2572
2244.42 2702
2244.87 2673
2245.32 2714
2245.76 2695
2246.21 2666
2246.66 2679
2247.11 2834
2247.55 2820
2248.00 2892
2248.45 2997
2248.90 3028
2249.35 3136
2249.79 3210
2250.24 3238
2250.69 3202
2251.14 3184
2251.58 3240
2252.03 3178
2252.48 3138
2252.93 2976
2253.38 2958
2253.82 2943
2254.27 2836
2254.72 2815
2255.17 2773
2255.62 2750
2256.07 2656
2256.51 2693
2256.96 2657
2257.41 2595
2257.86 2546
2258.31 2757
2258.76 2804
2259.21 2750
2259.65 2741
2260.10 2660
2260.55 2841
2261.00 2918
2261.45 2929
2261.90 2976
2262.35 2803
2262.80 2776
2263.25 2839
2263.69 2937
2264.14 2894
2264.59 2959
2265.04 2865
2265.49 2933
2265.94 3015
2266.39 3138
2266.84 3275
2267.29 3257
2267.74 3532
2268.19 3560
2268.64 3631
2269.09 3556
2269.54 3618
2269.99 3634
2270.44 3761
2270.89 3633
2271.34 3402
2271.79 3339
2272.24 3147
2272.69 3187
2273.14 3247
2273.59 3204
2274.04 3164
2274.49 3271
2274.94 3256
2275.39 3272
2275.84 3086
2276.29 3109
2276.74 3095
2277.19 3071
2277.64 2922
2278.09 2986
2278.54 2838
2278.99 2896
2279.44 2772
2279.89 2946
2280.34 2999
2280.79 2969
2281.25 2911
2281.70 2880
2282.15 2811
2282.60 2838
2283.05 2874
2283.50 2861
2283.95 2828
2284.40 2785
2284.85 2776
2285.31 2755
2285.76 2916
2286.21 2906
2286.66 3063
2287.11 3189
2287.56 3189
2288.01 3422
2288.47 3605
2288.92 3670
2289.37 3695
2289.82 3714
2290.27 3704
2290.72 3732
2291.18 3803
2291.63 3826
2292.08 3820
2292.53 3743
2292.98 3780
2293.44 3892
2293.89 3758
2294.34 3677
2294.79 3499
2295.24 3365
2295.70 3336
2296.15 3303
2296.60 3051
2297.05 2940
2297.51 2970
2297.96 2830
2298.41 2873
2298.86 2742
2299.32 2690
2299.77 2771
2300.22 2693
2300.67 2727
2301.13 2674
2301.58 2622
2302.03 2665
2302.49 2731
2302.94 2639
2303.39 2656
2303.85 2632
2304.30 2709
2304.75 2660
2305.20 2813
2305.66 2846
2306.11 2936
2306.56 3052
2307.02 3173
2307.47 3262
2307.93 3375
2308.38 3269
2308.83 3461
2309.29 3547
2309.74 3469
2310.19 3341
2310.65 3253
2311.10 3238
2311.55 3289
2312.01 3121
2312.46 3152
2312.92 3075
2313.37 2960
2313.82 3075
2314.28 3038
2314.73 3029
2315.19 3186
2315.64 3096
2316.10 3132
2316.55 3152
2317.00 3172
2317.46 3124
2317.91 3239
2318.37 3189
2318.82 3102
2319.28 3085
2319.73 3189
2320.19 3206
2320.64 3061
2321.10 3049
2321.55 3151
2322.01 3297
2322.46 3403
2322.92 3519
2323.37 3542
2323.83 3634
2324.28 3674
2324.74 3515
2325.19 3597
2325.65 3463
2326.10 3453
2326.56 3297
2327.01 2962
2327.47 3028
2327.92 3026
2328.38 2962
2328.83 2914
2329.29 2850
2329.74 2826
2330.20 2885
2330.66 2783
2331.11 2882
2331.57 3001
2332.02 2816
2332.48 2789
2332.94 2903
2333.39 2983
2333.85 2832
2334.30 2831
2334.76 3062
2335.22 2951
2335.67 2939
2336.13 3058
2336.58 2891
2337.04 2877
2337.50 2878
2337.95 2947
2338.41 2989
2338.87 2908
2339.32 2883
2339.78 2905
2340.24 2998
2340.69 2871
2341.15 2923
2341.61 2947
2342.06 3063
2342.52 3107
2342.98 3144
2343.43 3100
2343.89 3156
2344.35 3219
2344.81 3277
2345.26 3333
2345.72 3276
2346.18 3303
2346.63 3256
2347.09 3223
2347.55 3284
2348.01 3196
2348.46 3307
2348.92 3286
2349.38 3208
2349.84 3119
2350.29 3151
2350.75 3052
2351.21 3027
2351.67 2839
2352.13 2917
2352.58 2893
2353.04 2975
2353.50 2834
2353.96 2907
2354.41 2815
2354.87 2882
2355.33 2850
2355.79 2838
2356.25 2747
2356.71 2869
2357.16 2992
2357.62 2964
2358.08 3035
2358.54 3303
2359.00 3299
2359.46 3320
2359.91 3431
2360.37 3498
2360.83 3417
2361.29 3510
2361.75 3477
2362.21 3331
2362.67 3429
2363.13 3467
2363.58 3481
2364.04 3485
2364.50 3595
2364.96 3465
2365.42 3621
2365.88 3471
2366.34 3495
2366.80 3455
2367.26 3343
2367.72 3264
2368.18 3080
2368.64 3100
2369.10 2909
2369.55 2947
2370.01 2912
2370.47 2747
2370.93 2714
2371.39 2653
2371.85 2807
2372.31 2661
2372.77 2763
2373.23 2833
2373.69 2840
2374.15 2808
2374.61 2763
2375.07 2829
2375.53 2758
2375.99 2753
2376.45 2822
2376.91 2793
2377.37 2726
2377.83 2626
2378.29 2703
2378.75 2717
2379.21 2707
2379.68 2628
2380.14 2587
2380.60 2565
2381.06 2638
2381.52 2755
2381.98 2809
2382.44 2831
2382.90 2719
2383.36 2838
2383.82 2899
2384.28 2951
2384.74 2886
2385.20 2805
2385.67 2848
2386.13 2766
2386.59 2911
2387.05 2755
2387.51 2837
2387.97 2869
2388.43 2865
2388.89 2797
2389.36 2860
2389.82 2966
2390.28 2872
2390.74 2867
2391.20 2856
2391.66 2801
2392.13 2703
2392.59 2768
2393.05 2873
2393.51 2835
2393.97 2808
2394.43 2820
2394.90 2799
2395.36 2855
2395.82 2789
2396.28 2921
2396.74 2917
2397.21 2909
2397.67 2707
2398.13 2734
2398.59 2831
2399.06 2827
2399.52 2665
2399.98 2747
2400.44 2716
2400.91 2553
2401.37 2477
2401.83 2524
2402.29 2610
2402.76 2612
2403.22 2715
2403.68 2796
2404.14 2682
2404.61 2825
2405.07 2692
2405.53 2828
2406.00 2909
2406.46 2806
2406.92 2803
2407.39 2839
2407.85 2694
2408.31 2676
2408.78 2615
2409.24 2668
2409.70 2687
2410.17 2673
2410.63 2673
2411.09 2577
2411.56 2526
2412.02 2585
2412.48 2679
2412.95 2704
2413.41 2760
2413.87 2743
2414.34 2842
2414.80 2960
2415.27 3042
2415.73 3298
2416.19 3236
2416.66 3330
2417.12 3450
2417.59 3408
2418.05 3428
2418.51 3360
2418.98 3408
2419.44 3265
2419.91 3198
2420.37 3128
2420.84 3035
2421.30 3065
2421.77 3162
2422.23 3021
2422.69 2925
2423.16 3040
2423.62 2972
2424.09 2932
2424.55 2830
2425.02 2750
2425.48 2629
2425.95 2633
2426.41 2622
2426.88 2531
2427.34 2450
2427.81 2522
2428.27 2518
2428.74 2518
2429.20 2517
2429.67 2527
2430.13 2623
2430.60 2800
2431.07 2682
2431.53 2591
2432.00 2678
2432.46 2738
2432.93 2700
2433.39 2822
2433.86 2817
2434.32 2753
2434.79 2932
2435.26 2950
2435.72 3043
2436.19 3075
2436.65 3321
2437.12 3436
2437.59 3414
2438.05 3423
2438.52 3403
2438.98 3500
2439.45 3547
2439.92 3496
2440.38 3522
2440.85 3281
2441.32 3033
2441.78 3127
2442.25 3120
2442.72 2919
2443.18 2976
2443.65 3064
2444.12 2901
2444.58 2809
2445.05 2897
2445.52 2855
2445.98 2673
2446.45 2765
2446.92 2714
2447.38 2665
2447.85 2732
2448.32 2736
2448.78 2706
2449.25 2753
2449.72 2816
2450.19 2700
2450.65 2755
2451.12 2645
2451.59 2584
2452.06 2551
2452.52 2555
2452.99 2541
2453.46 2565
2453.93 2504
2454.39 2603
2454.86 2650
2455.33 2642
2455.80 2612
2456.26 2641
2456.73 2616
2457.20 2575
2457.67 2573
2458.14 2543
2458.60 2680
2459.07 2572
2459.54 2565
2460.01 2571
2460.48 2503
2460.95 2530
2461.41 2638
2461.88 2601
2462.35 2699
2462.82 2698
2463.29 2627
2463.76 2719
2464.22 2727
2464.69 2836
2465.16 2813
2465.63 2818
2466.10 2780
2466.57 2770
2467.04 2822
2467.51 2689
2467.97 2762
2468.44 2760
2468.91 2685
2469.38 2690
2469.85 2622
2470.32 2766
2470.79 2584
2471.26 2562
2471.73 2533
2472.20 2525
2472.67 2524
2473.14 2572
2473.61 2495
2474.07 2520
2474.54 2630
2475.01 2727
2475.48 2749
2475.95 2765
2476.42 2627
2476.89 2662
2477.36 2759
2477.83 2843
2478.30 2822
2478.77 2868
2479.24 2947
2479.71 2897
2480.18 2806
2480.65 2688
2481.12 2605
2481.59 2603
2482.06 2580
2482.53 2681
2483.00 2572
2483.47 2561
2483.95 2671
2484.42 2689
2484.89 2734
2485.36 2783
2485.83 2706
2486.30 2795
2486.77 2849
2487.24 2939
2487.71 2660
2488.18 2703
2488.65 2692
2489.12 2747
2489.59 2632
2490.07 2611
2490.54 2677
2491.01 2726
2491.48 2750
2491.95 2652
2492.42 2781
2492.89 2864
2493.36 2833
2493.84 2798
2494.31 2718
2494.78 2814
2495.25 2627
2495.72 2688
2496.19 2752
2496.66 2620
2497.14 2609
2497.61 2510
2498.08 2409
2498.55 2459
2499.02 2412
2499.50 2412
2499.97 2420
2500.44 2526
2500.91 2597
2501.38 2581
2501.86 2555
2502.33 2532
2502.80 2436
2503.27 2512
2503.74 2578
2504.22 2651
2504.69 2671
2505.16 2689
2505.63 2792
2506.11 2773
2506.58 2732
2507.05 2799
2507.52 2804
2508.00 2970
2508.47 2909
2508.94 2853
2509.42 2826
2509.89 2844
2510.36 2856
2510.83 2884
2511.31 2861
2511.78 2927
2512.25 2893
2512.73 2738
2513.20 2730
2513.67 2704
2514.15 2661
2514.62 2652
2515.09 2528
2515.57 2588
2516.04 2722
2516.51 2716
2516.99 2793
2517.46 2712
2517.94 2910
2518.41 2895
2518.88 2779
2519.36 2764
2519.83 2829
2520.30 2883
2520.78 2852
2521.25 2748
2521.73 2730
2522.20 2611
2522.67 2559
2523.15 2470
2523.62 2443
2524.10 2609
2524.57 2484
2525.05 2523
2525.52 2461
2525.99 2531
2526.47 2475
2526.94 2511
2527.42 2649
2527.89 2678
2528.37 2670
2528.84 2629
2529.32 2632
2529.79 2696
2530.27 2681
2530.74 2725
2531.22 2787
2531.69 2715
2532.17 2636
2532.64 2655
2533.12 2717
2533.59 2686
2534.07 2630
2534.54 2735
2535.02 2727
2535.49 2664
2535.97 2767
2536.44 2598
2536.92 2567
2537.39 2673
2537.87 2644
2538.34 2700
2538.82 2684
2539.30 2682
2539.77 2799
2540.25 2716
2540.72 2591
2541.20 2624
2541.68 2652
2542.15 2666
2542.63 2581
2543.10 2646
2543.58 2710
2544.06 2771
2544.53 2866
2545.01 2897
2545.48 3010
2545.96 3091
2546.44 3114
2546.91 3051
2547.39 3138
2547.87 3254
2548.34 3289
2548.82 3266
2549.30 3200
2549.77 3144
2550.25 3057
2550.73 3007
2551.20 3123
2551.68 3155
2552.16 3098
2552.63 3107
2553.11 3105
2553.59 3055
2554.06 2892
2554.54 2860
2555.02 2895
2555.50 2830
2555.97 2641
2556.45 2639
2556.93 2626
2557.40 2628
2557.88 2614
2558.36 2473
2558.84 2392
2559.31 2393
2559.79 2352
2560.27 2446
2560.75 2413
2561.23 2347
2561.70 2474
2562.18 2404
2562.66 2465
2563.14 2517
2563.61 2486
2564.09 2407
2564.57 2360
2565.05 2436
2565.53 2522
2566.00 2522
2566.48 2391
2566.96 2395
2567.44 2411
2567.92 2411
2568.40 2471
2568.87 2441
2569.35 2379
2569.83 2379
2570.31 2431
2570.79 2511
2571.27 2495
2571.75 2434
2572.22 2483
2572.70 2480
2573.18 2471
2573.66 2487
2574.14 2511
2574.62 2539
2575.10 2485
2575.58 2496
2576.06 2447
2576.54 2428
2577.01 2475
2577.49 2432
2577.97 2484
2578.45 2565
2578.93 2516
2579.41 2422
2579.89 2413
2580.37 2523
2580.85 2500
2581.33 2408
2581.81 2408
2582.29 2358
2582.77 2360
2583.25 2373
2583.73 2347
2584.21 2421
2584.69 2431
2585.17 2432
2585.65 2408
2586.13 2489
2586.61 2515
2587.09 2575
2587.57 2516
2588.05 2506
2588.53 2465
2589.01 2473
2589.49 2589
2589.97 2570
2590.45 2440
2590.93 2417
2591.41 2547
2591.89 2476
2592.37 2397
2592.85 2366
2593.33 2491
2593.81 2397
2594.30 2363
2594.78 2330
2595.26 2421
2595.74 2357
2596.22 2322
2596.70 2323
2597.18 2397
2597.66 2416
2598.14 2396
2598.62 2490
2599.11 2432
2599.59 2528
2600.07 2579
2600.55 2767
2601.03 2676
2601.51 2696
2601.99 2677
2602.48 2624
2602.96 2559
2603.44 2745
2603.92 2744
2604.40 2585
2604.88 2529
2605.37 2571
2605.85 2549
2606.33 2456
2606.81 2656
2607.29 2648
2607.78 2513
2608.26 2577
2608.74 2561
2609.22 2715
2609.70 2681
2610.19 2574
2610.67 2611
2611.15 2681
2611.63 2561
2612.12 2482
2612.60 2489
2613.08 2458
2613.56 2440
2614.05 2453
2614.53 2337
2615.01 2379
2615.49 2399
2615.98 2449
2616.46 2354
2616.94 2402
2617.43 2404
2617.91 2489
2618.39 2593
2618.87 2540
2619.36 2538
2619.84 2630
2620.32 2623
2620.81 2571
2621.29 2620
2621.77 2652
2622.26 2450
2622.74 2514
2623.22 2577
2623.71 2541
2624.19 2426
2624.67 2337
2625.16 2377
2625.64 2570
2626.13 2436
2626.61 2415
2627.09 2380
2627.58 2452
2628.06 2365
2628.55 2370
2629.03 2410
2629.51 2467
2630.00 2452
2630.48 2393
2630.97 2478
2631.45 2326
2631.93 2286
2632.42 2424
2632.90 2379
2633.39 2429
2633.87 2353
2634.36 2310
2634.84 2371
2635.33 2444
2635.81 2320
2636.29 2315
2636.78 2366
2637.26 2364
2637.75 2357
2638.23 2459
2638.72 2603
2639.20 2495
2639.69 2510
2640.17 2655
2640.66 2571
2641.14 2673
2641.63 2547
2642.11 2539
2642.60 2472
2643.08 2451
2643.57 2395
2644.05 2454
2644.54 2455
2645.03 2386
2645.51 2406
2646.00 2421
2646.48 2459
2646.97 2510
2647.45 2530
2647.94 2531
2648.43 2544
2648.91 2465
2649.40 2482
2649.88 2491
2650.37 2478
2650.85 2360
2651.34 2452
2651.83 2501
2652.31 2486
2652.80 2570
2653.29 2565
2653.77 2492
2654.26 2575
2654.74 2572
2655.23 2622
2655.72 2586
2656.20 2564
2656.69 2571
2657.18 2563
2657.66 2426
2658.15 2525
2658.64 2551
2659.12 2530
2659.61 2383
2660.10 2344
2660.58 2352
2661.07 2378
2661.56 2396
2662.05 2363
2662.53 2278
2663.02 2305
2663.51 2383
2663.99 2469
2664.48 2480
2664.97 2430
2665.46 2494
2665.94 2703
2666.43 2592
2666.92 2703
2667.41 2655
2667.89 2678
2668.38 2645
2668.87 2505
2669.36 2563
2669.84 2570
2670.33 2608
2670.82 2576
2671.31 2604
2671.80 2600
2672.28 2802
2672.77 2847
2673.26 3030
2673.75 2998
2674.24 2989
2674.72 3025
2675.21 2956
2675.70 2919
2676.19 2793
2676.68 2781
2677.17 2748
2677.65 2688
2678.14 2687
2678.63 2668
2679.12 2649
2679.61 2688
2680.10 2559
2680.59 2617
2681.07 2601
2681.56 2595
2682.05 2457
2682.54 2620
2683.03 2508
2683.52 2506
2684.01 2519
2684.50 2438
2684.99 2352
2685.47 2331
2685.96 2313
2686.45 2334
2686.94 2430
2687.43 2381
2687.92 2416
2688.41 2512
2688.90 2502
2689.39 2500
2689.88 2495
2690.37 2537
2690.86 2697
2691.35 2624
2691.84 2651
2692.33 2711
2692.82 2717
2693.31 2677
2693.80 2758
2694.29 2841
2694.78 2749
2695.27 2731
2695.76 2788
2696.25 2758
2696.74 2752
2697.23 2672
2697.72 2759
2698.21 2737
2698.70 2789
2699.19 2772
2699.68 2842
2700.17 2820
2700.66 2879
2701.15 2866
2701.64 2710
2702.13 2699
2702.62 2773
2703.11 2764
2703.61 2800
2704.10 2654
2704.59 2568
2705.08 2681
2705.57 2548
2706.06 2444
2706.55 2424
2707.04 2386
2707.53 2467
2708.02 2539
2708.52 2461
2709.01 2360
2709.50 2295
2709.99 2316
2710.48 2395
2710.97 2344
2711.46 2404
2711.96 2350
2712.45 2433
2712.94 2552
2713.43 2539
2713.92 2431
2714.41 2407
2714.91 2359
2715.40 2381
2715.89 2457
2716.38 2456
2716.87 2315
2717.37 2229
2717.86 2195
2718.35 2320
2718.84 2396
2719.33 2447
2719.83 2497
2720.32 2417
2720.81 2486
2721.30 2634
2721.80 2536
2722.29 2549
2722.78 2582
2723.27 2560
2723.77 2439
2724.26 2298
2724.75 2423
2725.24 2523
2725.74 2541
2726.23 2456
2726.72 2410
2727.22 2524
2727.71 2562
2728.20 2493
2728.70 2558
2729.19 2618
2729.68 2694
2730.18 2739
2730.67 2708
2731.16 2618
2731.65 2816
2732.15 2778
2732.64 2818
2733.14 2865
2733.63 2900
2734.12 2897
2734.62 2973
2735.11 2884
2735.60 2912
2736.10 2864
2736.59 2860
2737.08 2796
2737.58 2703
2738.07 2701
2738.57 2579
2739.06 2536
2739.55 2500
2740.05 2484
2740.54 2388
2741.04 2367
2741.53 2327
2742.03 2373
2742.52 2247
2743.01 2186
2743.51 2288
2744.00 2290
2744.50 2250
2744.99 2223
2745.49 2289
2745.98 2280
2746.48 2293
2746.97 2356
2747.47 2303
2747.96 2197
2748.46 2181
2748.95 2257
2749.45 2271
2749.94 2228
2750.44 2230
2750.93 2400
2751.43 2278
2751.92 2332
2752.42 2297
2752.91 2369
2753.41 2472
2753.90 2344
2754.40 2383
2754.89 2494
2755.39 2452
2755.88 2465
2756.38 2635
2756.87 2565
2757.37 2505
2757.87 2580
2758.36 2594
2758.86 2548
2759.35 2361
2759.85 2330
2760.35 2371
2760.84 2418
2761.34 2470
2761.83 2350
2762.33 2421
2762.83 2477
2763.32 2523
2763.82 2432
2764.31 2311
2764.81 2283
2765.31 2311
2765.80 2391
2766.30 2415
2766.80 2399
2767.29 2416
2767.79 2433
2768.29 2445
2768.78 2455
2769.28 2506
2769.78 2543
2770.27 2627
2770.77 2520
2771.27 2510
2771.76 2468
2772.26 2537
2772.76 2428
2773.26 2246
2773.75 2313
2774.25 2419
2774.75 2466
2775.24 2380
2775.74 2303
2776.24 2369
2776.74 2416
2777.23 2398
2777.73 2460
2778.23 2535
2778.73 2482
2779.22 2351
2779.72 2458
2780.22 2479
2780.72 2465
2781.21 2372
2781.71 2403
2782.21 2421
2782.71 2493
2783.21 2560
2783.70 2438
2784.20 2380
2784.70 2465
2785.20 2540
2785.70 2554
2786.20 2563
2786.69 2522
2787.19 2500
2787.69 2511
2788.19 2502
2788.69 2495
2789.19 2415
2789.68 2409
2790.18 2435
2790.68 2373
2791.18 2351
2791.68 2430
2792.18 2547
2792.68 2674
2793.18 2599
2793.67 2629
2794.17 2772
2794.67 2816
2795.17 2727
2795.67 2780
2796.17 2863
2796.67 2878
2797.17 2966
2797.67 2885
2798.17 2826
2798.67 2772
2799.17 2702
2799.66 2791
2800.16 2680
2800.66 2703
2801.16 2504
2801.66 2439
2802.16 2522
2802.66 2577
2803.16 2632
2803.66 2559
2804.16 2483
2804.66 2557
2805.16 2655
2805.66 2667
2806.16 2831
2806.66 2793
2807.16 2819
2807.66 2960
2808.16 3012
2808.66 2999
2809.16 2944
2809.66 2994
2810.16 2885
2810.66 2804
2811.16 2873
2811.66 2945
2812.17 2847
2812.67 2791
2813.17 2819
2813.67 2879
2814.17 2853
2814.67 2912
2815.17 2751
2815.67 2773
2816.17 2888
2816.67 2897
2817.17 2850
2817.67 2959
2818.18 2744
2818.68 2942
2819.18 2943
2819.68 2843
2820.18 2699
2820.68 2582
2821.18 2679
2821.68 2584
2822.19 2516
2822.69 2483
2823.19 2348
2823.69 2399
2824.19 2366
2824.69 2223
2825.20 2296
2825.70 2425
2826.20 2256
2826.70 2266
2827.20 2301
2827.70 2311
2828.21 2225
2828.71 2234
2829.21 2305
2829.71 2235
2830.22 2313
2830.72 2323
2831.22 2328
2831.72 2453
2832.22 2436
2832.73 2373
2833.23 2408
2833.73 2447
2834.23 2486
2834.74 2408
2835.24 2313
2835.74 2361
2836.24 2414
2836.75 2404
2837.25 2406
2837.75 2441
2838.26 2362
2838.76 2353
2839.26 2375
2839.76 2389
2840.27 2394
2840.77 2369
2841.27 2356
2841.78 2426
2842.28 2425
2842.78 2443
2843.29 2318
2843.79 2406
2844.29 2355
2844.80 2462
2845.30 2522
2845.80 2465
2846.31 2405
2846.81 2563
2847.32 2565
2847.82 2488
2848.32 2402
2848.83 2397
2849.33 2477
2849.83 2326
2850.34 2365
2850.84 2423
2851.35 2413
2851.85 2371
2852.35 2315
2852.86 2349
2853.36 2407
2853.87 2426
2854.37 2391
2854.88 2447
2855.38 2406
2855.88 2470
2856.39 2484
2856.89 2521
2857.40 2596
2857.90 2627
2858.41 2584
2858.91 2806
2859.42 2720
2859.92 2585
2860.43 2644
2860.93 2691
2861.44 2722
2861.94 2712
2862.45 2684
2862.95 2666
2863.46 2569
2863.96 2554
2864.47 2630
2864.97 2563
2865.48 2646
2865.98 2496
2866.49 2614
2866.99 2656
2867.50 2537
2868.00 2475
2868.51 2459
2869.02 2544
2869.52 2576
2870.03 2638
2870.53 2612
2871.04 2599
2871.54 2627
2872.05 2587
2872.56 2603
2873.06 2546
2873.57 2481
2874.07 2510
2874.58 2498
2875.09 2528
2875.59 2403
2876.10 2386
2876.61 2381
2877.11 2330
2877.62 2279
2878.12 2283
2878.63 2303
2879.14 2379
2879.64 2413
2880.15 2448
2880.66 2494
2881.16 2510
2881.67 2578
2882.18 2559
2882.68 2566
2883.19 2657
2883.70 2776
2884.20 2739
2884.71 2907
2885.22 2967
2885.73 2989
2886.23 3119
2886.74 3100
2887.25 2990
2887.75 2768
2888.26 2886
2888.77 3018
2889.28 2964
2889.78 2799
2890.29 2861
2890.80 2727
2891.31 2693
2891.81 2784
2892.32 2729
2892.83 2784
2893.34 2826
2893.84 2836
2894.35 2750
2894.86 2731
2895.37 2788
2895.88 2827
2896.38 2904
2896.89 2870
2897.40 2711
2897.91 2709
2898.42 2713
2898.92 2703
2899.43 2720
2899.94 2775
2900.45 2665
2900.96 2614
2901.47 2743
2901.98 2767
2902.48 2637
2902.99 2671
2903.50 2740
2904.01 2735
2904.52 2752
2905.03 2655
2905.54 2725
2906.04 2741
2906.55 2700
2907.06 2571
2907.57 2597
2908.08 2558
2908.59 2474
2909.10 2527
2909.61 2313
2910.12 2359
2910.63 2374
2911.14 2408
2911.64 2429
2912.15 2425
2912.66 2445
2913.17 2446
2913.68 2462
2914.19 2470
2914.70 2363
2915.21 2375
2915.72 2439
2916.23 2462
2916.74 2503
2917.25 2548
2917.76 2618
2918.27 2706
2918.78 2751
2919.29 2727
2919.80 2752
2920.31 2788
2920.82 2911
2921.33 2923
2921.84 3079
2922.35 2982
2922.86 3039
2923.37 2950
2923.88 3069
2924.39 3065
2924.90 2894
2925.41 2887
2925.92 2869
2926.44 2572
2926.95 2705
2927.46 2586
2927.97 2526
2928.48 2492
2928.99 2408
2929.50 2406
2930.01 2332
2930.52 2352
2931.03 2252
2931.54 2295
2932.05 2307
2932.57 2340
2933.08 2336
2933.59 2257
2934.10 2307
2934.61 2347
2935.12 2365
2935.63 2454
2936.15 2517
2936.66 2478
2937.17 2568
2937.68 2616
2938.19 2687
2938.70 2757
2939.22 2895
2939.73 2911
2940.24 2981
2940.75 3079
2941.26 3057
2941.77 3037
2942.29 3076
2942.80 3116
2943.31 3145
2943.82 3191
2944.34 3177
2944.85 3219
2945.36 3107
2945.87 3110
2946.38 2938
2946.90 2860
2947.41 2660
2947.92 2662
2948.43 2670
2948.95 2562
2949.46 2526
2949.97 2484
2950.48 2518
2951.00 2429
2951.51 2447
2952.02 2465
2952.54 2436
2953.05 2257
2953.56 2224
2954.08 2215
2954.59 2286
2955.10 2345
2955.61 2319
2956.13 2209
2956.64 2239
2957.15 2235
2957.67 2142
2958.18 2245
2958.69 2199
2959.21 2272
2959.72 2422
2960.23 2420
2960.75 2426
2961.26 2439
2961.78 2461
2962.29 2406
2962.80 2503
2963.32 2464
2963.83 2477
2964.35 2354
2964.86 2388
2965.37 2314
2965.89 2350
2966.40 2318
2966.92 2511
2967.43 2582
2967.94 2484
2968.46 2429
2968.97 2388
2969.49 2432
2970.00 2481
2970.52 2478
2971.03 2488
2971.54 2374
2972.06 2427
2972.57 2438
2973.09 2418
2973.60 2370
2974.12 2524
2974.63 2374
2975.15 2389
2975.66 2526
2976.18 2637
2976.69 2587
2977.21 2705
2977.72 2779
2978.24 2736
2978.75 2748
2979.27 2889
2979.78 2848
2980.30 2752
2980.81 2810
2981.33 2788
2981.84 2806
2982.36 2868
2982.88 2895
2983.39 2919
2983.91 2943
2984.42 2873
2984.94 2930
2985.45 2992
2985.97 2884
2986.49 2987
2987.00 2891
2987.52 2835
2988.03 3023
2988.55 2987
2989.07 2855
2989.58 2951
2990.10 2874
2990.61 2936
2991.13 2924
2991.65 2916
2992.16 2992
2992.68 2988
2993.20 2961
2993.71 3150
2994.23 3332
2994.75 3469
2995.26 3731
2995.78 3902
2996.30 4173
2996.81 4057
2997.33 4253
2997.85 4476
2998.36 4263
2998.88 4181
2999.40 4078
2999.91 4020
3000.43 4110
3000.95 4461
3001.46 4948
3001.98 5736
3002.50 6335
3003.02 7267
3003.53 7895
3004.05 8598
3004.57 8937
3005.09 8835
3005.60 8312
3006.12 7496
3006.64 6659
3007.16 5885
3007.67 5062
3008.19 4522
3008.71 4116
3009.23 3605
3009.74 3395
3010.26 3208
3010.78 3183
3011.30 3147
3011.82 3108
3012.33 3069
3012.85 2952
3013.37 2931
3013.89 3018
3014.41 3038
3014.93 2993
3015.44 3156
3015.96 3052
3016.48 3022
3017.00 2985
3017.52 2938
3018.04 2968
3018.55 3019
3019.07 3033
3019.59 2931
3020.11 2935
3020.63 2977
3021.15 3142
3021.67 3133
3022.19 3197
3022.71 3357
3023.22 3395
3023.74 3438
3024.26 3211
3024.78 3239
3025.30 3239
3025.82 3073
3026.34 3147
3026.86 3039
3027.38 2818
3027.90 2851
3028.42 2728
3028.94 2622
3029.46 2715
3029.98 2595
3030.49 2544
3031.01 2581
3031.53 2658
3032.05 2754
3032.57 2698
3033.09 2646
3033.61 2801
3034.13 2881
3034.65 2834
3035.17 2999
3035.69 2874
3036.21 2776
3036.73 2729
3037.25 2680
3037.77 2712
3038.29 2702
3038.81 2734
3039.34 2677
3039.86 2458
3040.38 2505
3040.90 2516
3041.42 2555
3041.94 2509
3042.46 2496
3042.98 2556
3043.50 2537
3044.02 2490
3044.54 2456
3045.06 2534
3045.58 2538
3046.10 2476
3046.63 2487
3047.15 2373
3047.67 2373
3048.19 2423
3048.71 2382
3049.23 2369
3049.75 2455
3050.27 2438
3050.79 2527
3051.32 2530
3051.84 2456
3052.36 2386
3052.88 2446
3053.40 2507
3053.92 2414
3054.45 2367
3054.97 2306
3055.49 2355
3056.01 2409
3056.53 2461
3057.05 2277
3057.58 2324
3058.10 2424
3058.62 2369
3059.14 2499
3059.66 2472
3060.19 2586
3060.71 2537
3061.23 2744
3061.75 2708
3062.28 2734
3062.80 2730
3063.32 2626
3063.84 2724
3064.37 2810
3064.89 2843
3065.41 2727
3065.93 2868
3066.46 2868
3066.98 2784
3067.50 2941
3068.02 2893
3068.55 2861
3069.07 2863
3069.59 2911
3070.12 2826
3070.64 2766
3071.16 2768
3071.69 2756
3072.21 2864
3072.73 2864
3073.26 2870
3073.78 2975
3074.30 3083
3074.83 3174
3075.35 3325
3075.87 3482
3076.40 3605
3076.92 3788
3077.44 3873
3077.97 3875
3078.49 3878
3079.01 3904
3079.54 3984
3080.06 4075
3080.59 3897
3081.11 3726
3081.63 3678
3082.16 3618
3082.68 3447
3083.21 3279
3083.73 3237
3084.25 3121
3084.78 3122
3085.30 3296
3085.83 3408
3086.35 3707
3086.88 4156
3087.40 4569
3087.93 4965
3088.45 5483
3088.97 5809
3089.50 6377
3090.02 6111
3090.55 5659
3091.07 5493
3091.60 4983
3092.12 4500
3092.65 4093
3093.17 4055
3093.70 3752
3094.22 3715
3094.75 3936
3095.27 3937
3095.80 3863
3096.32 3835
3096.85 3997
3097.37 3967
3097.90 3990
3098.43 3950
3098.95 4300
3099.48 4590
3100.00 5053
3100.53 5512
3101.05 6112
3101.58 6690
3102.10 7257
3102.63 7612
3103.16 7423
3103.68 6737
3104.21 6067
3104.73 5617
3105.26 5129
3105.79 4297
3106.31 3946
3106.84 3591
3107.36 3369
3107.89 3261
3108.42 3217
3108.94 3141
3109.47 3116
3110.00 3048
3110.52 3029
3111.05 3006
3111.57 2861
3112.10 2786
3112.63 2732
3113.15 2726
3113.68 2641
3114.21 2694
3114.74 2698
3115.26 2675
3115.79 2692
3116.32 2500
3116.84 2602
3117.37 2746
3117.90 2729
3118.42 2739
3118.95 2885
3119.48 3127
3120.01 3057
3120.53 3004
3121.06 3081
3121.59 3134
3122.11 3121
3122.64 2949
3123.17 2909
3123.70 2922
3124.22 2884
3124.75 2884
3125.28 2876
3125.81 2898
3126.34 2829
3126.86 2858
3127.39 2795
3127.92 2699
3128.45 2661
3128.98 2693
3129.50 2379
3130.03 2412
3130.56 2427
3131.09 2469
3131.62 2525
3132.14 2447
3132.67 2457
3133.20 2563
3133.73 2596
3134.26 2481
3134.79 2557
3135.31 2696
3135.84 2700
3136.37 2614
3136.90 2603
3137.43 2580
3137.96 2422
3138.49 2467
3139.02 2542
3139.54 2507
3140.07 2307
3140.60 2382
3141.13 2379
3141.66 2285
3142.19 2313
3142.72 2380
3143.25 2444
3143.78 2435
3144.31 2448
3144.84 2543
3145.37 2596
3145.89 2637
3146.42 2795
3146.95 2782
3147.48 2824
3148.01 2835
3148.54 2883
3149.07 2870
3149.60 2800
3150.13 2750
3150.66 2815
3151.19 2728
3151.72 2611
3152.25 2617
3152.78 2651
3153.31 2660
3153.84 2631
3154.37 2777
3154.90 2728
3155.43 2894
3155.96 2819
3156.49 2809
3157.02 2918
3157.55 2894
3158.08 2819
3158.61 2790
3159.14 2674
3159.68 2764
3160.21 2702
3160.74 2654
3161.27 2665
3161.80 2693
3162.33 2606
3162.86 2523
3163.39 2498
3163.92 2478
3164.45 2408
3164.98 2405
3165.51 2429
3166.05 2406
3166.58 2352
3167.11 2341
3167.64 2258
3168.17 2293
3168.70 2198
3169.23 2244
3169.76 2340
3170.30 2379
3170.83 2358
3171.36 2312
3171.89 2432
3172.42 2483
3172.95 2466
3173.49 2416
3174.02 2486
3174.55 2597
3175.08 2565
3175.61 2402
3176.15 2407
3176.68 2371
3177.21 2346
3177.74 2431
3178.27 2345
3178.81 2276
3179.34 2281
3179.87 2254
3180.40 2196
3180.93 2256
3181.47 2177
3182.00 2267
3182.53 2175
3183.06 2167
3183.60 2105
3184.13 2199
3184.66 2168
3185.20 2112
3185.73 2148
3186.26 2201
3186.79 2178
3187.33 2102
3187.86 2113
3188.39 2190
3188.93 2184
3189.46 2220
3189.99 2165
3190.52 2237
3191.06 2181
3191.59 2108
3192.12 2174
3192.66 2130
3193.19 2093
3193.72 2217
3194.26 2251
3194.79 2163
3195.33 2191
3195.86 2215
3196.39 2208
3196.93 2267
3197.46 2338
3197.99 2202
3198.53 2186
3199.06 2199
3199.60 2257
3200.13 2305
3200.66 2277
3201.20 2319
3201.73 2410
3202.27 2318
3202.80 2285
3203.33 2310
3203.87 2437
3204.40 2506
3204.94 2452
3205.47 2495
3206.01 2582
3206.54 2717
3207.07 2789
3207.61 2796
3208.14 2907
3208.68 2956
3209.21 2876
3209.75 2873
3210.28 2928
3210.82 2809
3211.35 2855
3211.89 2789
3212.42 2668
3212.96 2580
3213.49 2527
3214.03 2449
3214.56 2418
3215.10 2331
3215.63 2321
3216.17 2237
3216.70 2145
3217.24 2138
3217.78 2219
3218.31 2180
3218.85 2127
3219.38 2198
3219.92 2280
3220.45 2221
3220.99 2425
3221.52 2554
3222.06 2558
3222.60 2765
3223.13 2987
3223.67 2956
3224.20 3023
3224.74 2988
3225.28 2959
3225.81 2928
3226.35 2762
3226.88 2775
3227.42 2742
3227.96 2572
3228.49 2518
3229.03 2397
3229.57 2322
3230.10 2339
3230.64 2406
3231.18 2466
3231.71 2555
3232.25 2617
3232.79 2656
3233.32 2636
3233.86 2760
3234.40 2848
3234.93 2882
3235.47 2943
3236.01 2989
3236.54 3115
3237.08 3006
3237.62 2918
3238.15 2946
3238.69 2760
3239.23 2750
3239.77 2812
3240.30 2790
3240.84 2651
3241.38 2643
3241.92 2603
3242.45 2671
3242.99 2690
3243.53 2691
3244.07 2639
3244.60 2597
3245.14 2631
3245.68 2624
3246.22 2687
3246.75 2670
3247.29 2778
3247.83 2808
3248.37 3032
3248.91 3259
3249.44 3660
3249.98 4216
3250.52 4715
3251.06 5568
3251.60 6136
3252.14 6457
3252.67 6620
3253.21 6638
3253.75 6465
3254.29 5832
3254.83 5220
3255.37 4700
3255.90 4343
3256.44 3868
3256.98 3514
3257.52 3529
3258.06 3400
3258.60 3314
3259.14 3352
3259.68 3521
3260.21 3600
3260.75 3748
3261.29 3761
3261.83 4024
3262.37 4223
3262.91 4253
3263.45 4425
3263.99 4458
3264.53 4699
3265.07 5019
3265.61 5113
3266.15 5299
3266.69 5334
3267.23 5120
3267.76 4739
3268.30 4247
3268.84 3997
3269.38 3717
3269.92 3468
3270.46 3227
3271.00 3138
3271.54 3034
3272.08 2927
3272.62 2887
3273.16 2885
3273.70 3026
3274.24 3051
3274.78 3059
3275.32 3000
3275.86 2936
3276.40 3013
3276.94 3010
3277.48 3121
3278.03 3041
3278.57 2936
3279.11 2986
3279.65 2973
3280.19 2934
3280.73 2855
3281.27 2796
3281.81 2733
3282.35 2705
3282.89 2758
3283.43 2841
3283.97 2915
3284.51 3018
3285.05 2927
3285.60 2963
3286.14 3079
3286.68 2923
3287.22 2906
3287.76 2936
3288.30 3073
3288.84 3162
3289.38 3121
3289.93 3261
3290.47 3362
3291.01 3571
3291.55 3737
3292.09 3963
3292.63 4183
3293.18 4427
3293.72 4578
3294.26 4955
3294.80 5104
3295.34 5310
3295.88 5237
3296.43 5153
3296.97 5001
3297.51 4775
3298.05 4323
3298.59 3898
3299.14 3699
3299.68 3620
3300.22 3391
3300.76 3257
3301.31 3167
3301.85 3125
3302.39 3023
3302.93 3059
3303.48 3001
3304.02 3048
3304.56 3098
3305.10 3152
3305.65 3130
3306.19 3030
3306.73 3118
3307.27 3197
3307.82 3271
3308.36 3402
3308.90 3434
3309.45 3468
3309.99 3482
3310.53 3345
3311.07 3393
3311.62 3258
3312.16 3336
3312.70 3242
3313.25 3268
3313.79 3356
3314.33 3475
3314.88 3576
3315.42 3776
3315.97 3790
3316.51 3905
3317.05 4067
3317.60 4282
3318.14 4565
3318.68 4649
3319.23 4646
3319.77 4825
3320.32 5009
3320.86 4739
3321.40 4556
3321.95 4515
3322.49 4441
3323.04 4370
3323.58 4151
3324.12 3957
3324.67 3793
3325.21 3851
3325.76 3622
3326.30 3551
3326.85 3494
3327.39 3440
3327.93 3403
3328.48 3477
3329.02 3626
3329.57 3852
3330.11 4244
3330.66 4882
3331.20 6134
3331.75 7697
3332.29 9663
3332.84 12355
3333.38 14861
3333.93 17192
3334.47 19193
3335.02 20674
3335.56 21246
3336.11 20875
3336.65 19709
3337.20 18022
3337.74 15780
3338.29 13426
3338.83 11315
3339.38 9630
3339.92 7972
3340.47 6569
3341.02 5490
3341.56 4870
3342.11 4446
3342.65 3915
3343.20 3694
3343.74 3490
3344.29 3365
3344.84 3310
3345.38 3242
3345.93 3266
3346.47 3213
3347.02 3189
3347.57 3213
3348.11 3130
3348.66 3116
3349.21 3173
3349.75 3110
3350.30 3124
3350.84 3070
3351.39 3162
3351.94 3085
3352.48 2868
3353.03 2919
3353.58 2911
3354.12 2815
3354.67 2803
3355.22 2852
3355.76 2727
3356.31 2677
3356.86 2623
3357.40 2664
3357.95 2598
3358.50 2593
3359.05 2660
3359.59 2653
3360.14 2565
3360.69 2573
3361.23 2594
3361.78 2708
3362.33 2839
3362.88 2816
3363.42 2788
3363.97 2749
3364.52 2755
3365.07 2632
3365.61 2654
3366.16 2679
3366.71 2526
3367.26 2535
3367.80 2508
3368.35 2598
3368.90 2650
3369.45 2683
3370.00 2793
3370.54 2933
3371.09 3037
3371.64 3189
3372.19 3425
3372.74 3505
3373.28 3467
3373.83 3568
3374.38 3477
3374.93 3342
3375.48 3142
3376.03 3004
3376.57 2896
3377.12 2905
3377.67 2729
3378.22 2508
3378.77 2538
3379.32 2551
3379.87 2527
3380.42 2480
3380.96 2471
3381.51 2447
3382.06 2495
3382.61 2466
3383.16 2379
3383.71 2358
3384.26 2342
3384.81 2402
3385.36 2293
3385.91 2298
3386.45 2329
3387.00 2232
3387.55 2239
3388.10 2300
3388.65 2270
3389.20 2274
3389.75 2345
3390.30 2290
3390.85 2387
3391.40 2448
3391.95 2333
3392.50 2267
3393.05 2245
3393.60 2285
3394.15 2411
3394.70 2339
3395.25 2276
3395.80 2341
3396.35 2494
3396.90 2511
3397.45 2439
3398.00 2468
3398.55 2416
3399.10 2321
3399.65 2312
3400.20 2366
3400.75 2282
3401.30 2224
3401.85 2266
3402.40 2272
3402.95 2278
3403.50 2193
3404.06 2202
3404.61 2287
3405.16 2215
3405.71 2131
3406.26 2212
3406.81 2248
3407.36 2211
3407.91 2188
3408.46 2208
3409.01 2302
3409.56 2314
3410.12 2472
3410.67 2469
3411.22 2662
3411.77 2569
3412.32 2650
3412.87 2739
3413.42 2737
3413.98 2767
3414.53 2870
3415.08 2846
3415.63 2801
3416.18 2925
3416.73 3008
3417.29 3065
3417.84 3116
3418.39 3144
3418.94 3059
3419.49 2997
3420.05 2773
3420.60 2774
3421.15 2636
3421.70 2807
3422.25 2692
3422.81 2771
3423.36 2765
3423.91 2770
3424.46 2649
3425.01 2714
3425.57 2523
3426.12 2451
3426.67 2449
3427.23 2359
3427.78 2295
3428.33 2255
3428.88 2254
3429.44 2382
3429.99 2338
3430.54 2291
3431.09 2277
3431.65 2288
3432.20 2231
3432.75 2331
3433.31 2366
3433.86 2485
3434.41 2283
3434.97 2346
3435.52 2435
3436.07 2473
3436.63 2441
3437.18 2496
3437.73 2533
3438.29 2604
3438.84 2463
3439.39 2484
3439.95 2470
3440.50 2432
3441.05 2351
3441.61 2441
3442.16 2474
3442.72 2339
3443.27 2393
3443.82 2284
3444.38 2278
3444.93 2301
3445.48 2286
3446.04 2291
3446.59 2298
3447.15 2200
3447.70 2297
3448.26 2336
3448.81 2298
3449.36 2283
3449.92 2190
3450.47 2219
3451.03 2185
3451.58 2116
3452.14 2135
3452.69 2095
3453.25 2163
3453.80 2086
3454.36 2108
3454.91 2183
3455.47 2178
3456.02 2190
3456.58 2124
3457.13 2159
3457.69 2220
3458.24 2311
3458.80 2291
3459.35 2263
3459.91 2252
3460.46 2234
3461.02 2302
3461.57 2247
3462.13 2298
3462.68 2299
3463.24 2332
3463.79 2312
3464.35 2270
3464.90 2335
3465.46 2407
3466.02 2502
3466.57 2382
3467.13 2428
3467.68 2495
3468.24 2515
3468.80 2463
3469.35 2503
3469.91 2569
3470.46 2663
3471.02 2714
3471.58 2751
3472.13 2635
3472.69 2598
3473.24 2552
3473.80 2534
3474.36 2505
3474.91 2417
3475.47 2428
3476.03 2554
3476.58 2673
3477.14 2708
3477.70 2736
3478.25 2750
3478.81 2966
3479.37 2946
3479.92 3024
3480.48 3103
3481.04 3151
3481.59 3082
3482.15 3093
3482.71 3074
3483.26 3099
3483.82 2963
3484.38 3038
3484.94 3150
3485.49 3121
3486.05 3110
3486.61 3227
3487.17 3612
3487.72 4254
3488.28 5223
3488.84 6390
3489.40 7733
3489.95 9345
3490.51 11096
3491.07 12565
3491.63 13243
3492.18 13311
3492.74 12738
3493.30 11389
3493.86 9684
3494.42 8105
3494.97 6893
3495.53 5983
3496.09 5067
3496.65 4684
3497.21 4417
3497.76 4078
3498.32 4100
3498.88 4217
3499.44 4051
3500.00 4073
3500.56 4071
3501.11 4141
3501.67 4242
3502.23 4226
3502.79 4413
3503.35 4466
3503.91 4699
3504.47 4609
3505.03 4530
3505.58 4486
3506.14 4368
3506.70 4043
3507.26 3839
3507.82 3570
3508.38 3314
3508.94 3344
3509.50 3382
3510.06 3378
3510.62 3252
3511.17 3192
3511.73 3295
3512.29 3117
3512.85 2993
3513.41 2860
3513.97 2697
3514.53 2580
3515.09 2474
3515.65 2468
3516.21 2462
3516.77 2426
3517.33 2480
3517.89 2523
3518.45 2490
3519.01 2536
3519.57 2577
3520.13 2589
3520.69 2680
3521.25 2800
3521.81 2910
3522.37 3178
3522.93 3077
3523.49 3078
3524.05 3205
3524.61 3196
3525.17 3240
3525.73 3227
3526.29 3134
3526.85 3090
3527.41 3076
3527.97 2921
3528.54 2755
3529.10 2835
3529.66 2810
3530.22 2909
3530.78 2679
3531.34 2722
3531.90 2625
3532.46 2599
3533.02 2664
3533.58 2733
3534.14 2661
3534.71 2579
3535.27 2452
3535.83 2479
3536.39 2502
3536.95 2468
3537.51 2481
3538.07 2452
3538.64 2471
3539.20 2399
3539.76 2435
3540.32 2429
3540.88 2533
3541.44 2553
3542.00 2571
3542.57 2464
3543.13 2587
3543.69 2610
3544.25 2539
3544.81 2403
3545.38 2477
3545.94 2505
3546.50 2431
3547.06 2468
3547.62 2419
3548.19 2370
3548.75 2357
3549.31 2298
3549.87 2315
3550.44 2210
3551.00 2368
3551.56 2336
3552.12 2231
3552.69 2324
3553.25 2271
3553.81 2236
3554.37 2192
3554.94 2187
3555.50 2233
3556.06 2189
3556.63 2176
3557.19 2155
3557.75 2250
3558.31 2270
3558.88 2185
3559.44 2250
3560.00 2253
3560.57 2439
3561.13 2451
3561.69 2375
3562.26 2442
3562.82 2422
3563.38 2486
3563.95 2776
3564.51 2711
3565.07 2606
3565.64 2592
3566.20 2599
3566.77 2536
3567.33 2554
3567.89 2452
3568.46 2312
3569.02 2195
3569.59 2199
3570.15 2241
3570.71 2278
3571.28 2187
3571.84 2239
3572.41 2281
3572.97 2294
3573.53 2355
3574.10 2442
3574.66 2387
3575.23 2581
3575.79 2661
3576.36 2718
3576.92 2717
3577.48 2633
3578.05 2580
3578.61 2623
3579.18 2589
3579.74 2464
3580.31 2478
3580.87 2407
3581.44 2315
3582.00 2312
3582.57 2219
3583.13 2129
3583.70 2126
3584.26 2178
3584.83 2142
3585.39 2156
3585.96 2058
3586.52 2018
3587.09 1990
3587.65 1994
3588.22 2057
3588.79 2025
3589.35 2033
3589.92 1989
3590.48 2099
3591.05 2091
3591.61 2129
3592.18 2124
3592.74 2127
3593.31 2111
3593.88 2177
3594.44 2157
3595.01 2296
3595.57 2292
3596.14 2339
3596.71 2300
3597.27 2290
3597.84 2388
3598.40 2339
3598.97 2215
3599.54 2132
3600.10 2074
3600.67 2029
3601.24 2020
3601.80 2083
3602.37 2027
3602.94 1977
3603.50 2008
3604.07 2008
3604.64 1973
3605.20 1961
3605.77 1791
3606.34 1842
3606.90 1805
3607.47 1831
3608.04 1849
3608.60 1857
3609.17 1746
3609.74 1809
3610.30 1850
3610.87 1853
3611.44 1853
3612.01 1868
3612.57 2010
3613.14 2046
3613.71 2064
3614.28 2138
3614.84 2295
3615.41 2390
3615.98 2568
3616.55 2691
3617.11 2821
3617.68 2919
3618.25 2862
3618.82 2806
3619.39 2766
3619.95 2620
3620.52 2556
3621.09 2328
3621.66 2310
3622.23 2238
3622.79 2159
3623.36 1995
3623.93 1990
3624.50 1972
3625.07 1923
3625.63 1917
3626.20 1881
3626.77 1884
3627.34 1824
3627.91 1836
3628.48 1896
3629.05 1986
3629.61 1942
3630.18 2010
3630.75 1960
3631.32 1991
3631.89 2064
3632.46 2008
3633.03 1943
3633.60 1815
3634.16 2023
3634.73 2101
3635.30 1944
3635.87 1865
3636.44 1899
3637.01 1996
3637.58 2012
3638.15 1980
3638.72 2125
3639.29 2154
3639.86 2162
3640.43 2209
3641.00 2274
3641.57 2229
3642.14 2211
3642.71 2237
3643.27 2232
3643.84 2050
3644.41 1986
3644.98 1986
3645.55 2074
3646.12 1974
3646.69 1915
3647.26 1929
3647.83 1966
3648.40 2069
3648.97 2028
3649.54 2008
3650.12 2156
3650.69 2210
3651.26 2194
3651.83 2204
3652.40 2222
3652.97 2213
3653.54 2195
3654.11 2228
3654.68 2310
3655.25 2331
3655.82 2413
3656.39 2442
3656.96 2548
3657.53 2554
3658.10 2737
3658.67 2866
3659.25 2866
3659.82 2946
3660.39 2981
3660.96 2854
3661.53 2816
3662.10 2552
3662.67 2516
3663.24 2436
3663.81 2345
3664.39 2444
3664.96 2543
3665.53 2500
3666.10 2574
3666.67 2637
3667.24 2662
3667.81 2545
3668.39 2508
3668.96 2302
3669.53 2350
3670.10 2346
3670.67 2348
3671.25 2319
3671.82 2274
3672.39 2314
3672.96 2470
3673.53 2468
3674.11 2513
3674.68 2588
3675.25 2552
3675.82 2739
3676.39 2724
3676.97 2796
3677.54 2776
3678.11 2789
3678.68 2717
3679.26 2798
3679.83 2698
3680.40 2656
3680.97 2548
3681.55 2386
3682.12 2347
3682.69 2277
3683.27 2225
3683.84 2235
3684.41 2233
3684.98 2248
3685.56 2141
3686.13 2282
3686.70 2414
3687.28 2545
3687.85 2724
3688.42 2914
3689.00 3037
3689.57 3112
3690.14 3075
3690.72 3050
3691.29 2974
3691.86 2848
3692.44 2814
3693.01 2640
3693.58 2509
3694.16 2295
3694.73 2296
3695.31 2216
3695.88 2198
3696.45 2077
3697.03 2090
3697.60 2090
3698.18 2092
3698.75 2129
3699.32 2113
3699.90 2066
3700.47 2076
3701.05 2097
3701.62 2186
3702.19 2171
3702.77 2220
3703.34 2173
3703.92 2235
3704.49 2265
3705.07 2201
3705.64 2234
3706.22 2202
3706.79 2159
3707.37 2171
3707.94 2172
3708.51 2289
3709.09 2344
3709.66 2294
3710.24 2234
3710.81 2150
3711.39 2102
3711.96 2080
3712.54 2081
3713.11 2065
3713.69 1968
3714.27 2040
3714.84 1992
3715.42 1957
3715.99 1970
3716.57 1990
3717.14 2099
3717.72 2062
3718.29 1934
3718.87 2006
3719.44 2012
3720.02 1884
3720.60 1859
3721.17 1923
3721.75 1838
3722.32 1915
3722.90 1943
3723.47 1875
3724.05 1987
3724.63 1907
3725.20 1886
3725.78 1874
3726.36 1864
3726.93 2009
3727.51 2046
3728.08 2067
3728.66 2156
3729.24 2209
3729.81 2338
3730.39 2472
3730.97 2769
3731.54 2803
3732.12 2654
3732.70 2709
3733.27 2592
3733.85 2650
3734.43 2576
3735.00 2479
3735.58 2418
3736.16 2209
3736.73 1984
3737.31 2080
3737.89 2037
3738.47 1993
3739.04 1975
3739.62 1976
3740.20 1980
3740.77 2037
3741.35 2021
3741.93 1991
3742.51 2025
3743.08 2032
3743.66 1982
3744.24 1943
3744.82 1992
3745.39 2023
3745.97 1987
3746.55 2005
3747.13 1945
3747.71 2056
3748.28 2087
3748.86 1959
3749.44 1994
3750.02 1962
3750.59 1940
3751.17 1956
3751.75 1900
3752.33 1865
3752.91 1870
3753.49 1981
3754.06 1798
3754.64 1926
3755.22 1995
3755.80 1930
3756.38 1922
3756.96 1990
3757.53 1988
3758.11 2086
3758.69 2210
3759.27 2126
3759.85 2086
3760.43 2144
3761.01 2225
3761.59 2223
3762.17 2239
3762.74 2233
3763.32 2082
3763.90 2065
3764.48 2125
3765.06 2093
3765.64 1937
3766.22 2020
3766.80 2011
3767.38 2081
3767.96 1929
3768.54 1944
3769.12 1931
3769.70 1942
3770.27 1993
3770.85 1927
3771.43 1902
3772.01 1846
3772.59 1813
3773.17 1813
3773.75 1799
3774.33 1806
3774.91 1905
3775.49 1793
3776.07 1790
3776.65 1861
3777.23 1973
3777.81 1995
3778.39 1959
3778.97 1892
3779.55 1892
3780.13 1879
3780.71 1889
3781.29 1857
3781.88 1897
3782.46 1899
3783.04 1803
3783.62 1806
3784.20 1808
3784.78 1810
3785.36 1806
3785.94 1817
3786.52 1862
3787.10 1918
3787.68 1855
3788.26 1846
3788.84 1768
3789.43 1682
3790.01 1731
3790.59 1729
3791.17 1797
3791.75 1733
3792.33 1635
3792.91 1682
3793.49 1735
3794.08 1704
3794.66 1707
3795.24 1707
3795.82 1753
3796.40 1756
3796.98 1797
3797.56 1748
3798.15 1749
3798.73 1763
3799.31 1861
3799.89 1901
3800.47 1876
3801.06 1862
3801.64 1988
3802.22 2130
3802.80 1990
3803.38 1977
3803.97 1995
3804.55 1963
3805.13 1982
3805.71 1956
3806.29 2083
3806.88 2147
3807.46 2198
3808.04 2270
3808.62 2308
3809.21 2327
3809.79 2291
3810.37 2341
3810.95 2234
3811.54 2246
3812.12 2112
3812.70 2121
3813.29 2192
3813.87 2209
3814.45 2341
3815.03 2217
3815.62 2127
3816.20 2075
3816.78 2071
3817.37 2062
3817.95 2077
3818.53 2068
3819.12 2017
3819.70 1965
3820.28 2031
3820.87 2082
3821.45 2134
3822.03 2173
3822.62 2153
3823.20 2103
3823.78 2118
3824.37 2137
3824.95 2186
3825.54 2036
3826.12 2044
3826.70 1998
3827.29 1894
3827.87 1928
3828.46 2024
3829.04 1999
3829.62 1938
3830.21 2013
3830.79 2124
3831.38 2056
3831.96 2019
3832.54 2011
3833.13 2064
3833.71 2101
3834.30 2060
3834.88 2080
3835.47 1992
3836.05 1988
3836.64 1999
3837.22 1921
3837.81 1969
3838.39 1962
3838.98 1994
3839.56 1980
3840.15 2032
3840.73 1952
3841.31 1962
3841.90 2079
3842.49 2160
3843.07 2332
3843.66 2480
3844.24 2636
3844.83 2938
3845.41 2971
3846.00 2960
3846.58 2835
3847.17 2562
3847.75 2398
3848.34 2363
3848.92 2323
3849.51 2113
3850.10 2041
3850.68 2001
3851.27 2094
3851.85 2091
3852.44 2052
3853.02 2181
3853.61 2099
3854.20 2037
3854.78 2080
3855.37 2192
3855.95 2215
3856.54 2297
3857.13 2294
3857.71 2323
3858.30 2475
3858.89 2702
3859.47 2870
3860.06 2935
3860.64 3012
3861.23 3097
3861.82 3186
3862.40 3156
3862.99 2810
3863.58 2814
3864.16 2822
3864.75 2663
3865.34 2448
3865.92 2510
3866.51 2394
3867.10 2292
3867.69 2242
3868.27 2132
3868.86 2113
3869.45 2151
3870.03 2094
3870.62 2082
3871.21 2154
3871.80 2191
3872.38 2373
3872.97 2488
3873.56 2513
3874.15 2426
3874.73 2314
3875.32 2361
3875.91 2284
3876.50 2414
3877.08 2308
3877.67 2314
3878.26 2246
3878.85 2135
3879.43 2178
3880.02 2220
3880.61 2185
3881.20 2135
3881.79 2096
3882.37 2027
3882.96 1911
3883.55 1976
3884.14 1962
3884.73 1969
3885.32 1972
3885.90 2005
3886.49 2061
3887.08 2028
3887.67 2117
3888.26 2110
3888.85 2110
3889.44 2279
3890.02 2236
3890.61 2306
3891.20 2167
3891.79 2176
3892.38 2119
3892.97 2042
3893.56 2066
3894.15 2019
3894.74 1956
3895.32 1949
3895.91 1962
3896.50 1868
3897.09 1914
3897.68 1928
3898.27 1964
3898.86 1923
3899.45 1856
3900.04 1870
3900.63 2015
3901.22 1941
3901.81 1941
3902.40 1885
3902.99 1853
3903.58 1832
3904.17 1846
3904.76 1870
3905.35 1996
3905.94 1887
3906.53 1918
3907.12 1986
3907.71 1957
3908.30 1983
3908.89 1971
3909.48 1885
3910.07 1762
3910.66 1761
3911.25 1821
3911.84 1866
3912.43 1679
3913.02 1704
3913.61 1720
3914.20 1780
3914.79 1762
3915.38 1849
3915.97 1824
3916.56 1727
3917.15 1726
3917.74 1788
3918.33 1797
3918.92 1803
3919.52 1752
3920.11 1772
3920.70 1766
3921.29 1698
3921.88 1763
3922.47 1717
3923.06 1634
3923.65 1625
3924.24 1730
3924.84 1666
3925.43 1628
3926.02 1588
3926.61 1570
3927.20 1593
3927.79 1604
3928.38 1613
3928.98 1575
3929.57 1624
3930.16 1596
3930.75 1562
3931.34 1535
3931.93 1521
3932.53 1557
3933.12 1492
3933.71 1565
3934.30 1568
3934.89 1609
3935.49 1648
3936.08 1656
3936.67 1653
3937.26 1691
3937.86 1617
3938.45 1712
3939.04 1673
3939.63 1733
3940.23 1689
3940.82 1826
3941.41 1874
3942.00 1872
3942.60 1759
3943.19 1726
3943.78 1777
3944.37 1815
3944.97 1718
3945.56 1717
3946.15 1717
3946.75 1725
3947.34 1697
3947.93 1677
3948.52 1618
3949.12 1716
3949.71 1632
3950.30 1694
3950.90 1635
3951.49 1688
3952.08 1641
3952.68 1748
3953.27 1784
3953.86 1734
3954.46 1784
3955.05 1761
3955.65 1760
3956.24 1829
3956.83 1845
3957.43 1815
3958.02 1852
3958.61 1960
3959.21 1935
3959.80 1914
3960.40 1835
3960.99 1805
3961.58 1816
3962.18 1767
3962.77 1854
3963.37 1999
3963.96 1988
3964.55 1874
3965.15 1948
3965.74 1962
3966.34 1993
3966.93 2085
3967.53 2107
3968.12 2034
3968.72 1976
3969.31 1899
3969.91 1953
3970.50 1866
3971.10 1844
3971.69 1831
3972.28 1799
3972.88 1773
3973.47 1784
3974.07 1826
3974.66 1777
3975.26 1882
3975.85 2085
3976.45 2142
3977.05 2154
3977.64 2060
3978.24 2115
3978.83 1984
3979.43 2012
3980.02 1971
3980.62 1861
3981.21 1941
3981.81 1799
3982.40 1863
3983.00 1963
3983.60 1946
3984.19 1870
3984.79 1884
3985.38 1911
3985.98 1979
3986.58 1982
3987.17 2010
3987.77 1989
3988.36 1976
3988.96 1936
3989.56 1921
3990.15 1986
3990.75 2059
3991.34 2098
3991.94 2068
3992.54 2041
3993.13 1968
3993.73 2091
3994.33 2110
3994.92 2020
3995.52 2000
3996.12 2038
3996.71 2074
3997.31 2125
3997.91 2166
3998.50 2248
3999.10 2206
3999.70 2143
4000.29 2082
4000.89 2071
4001.49 2068
4002.09 2057
4002.68 2095
4003.28 2036
4003.88 1985
4004.47 2023
4005.07 2052
4005.67 1957
4006.27 1857
4006.86 1911
4007.46 1829
4008.06 1875
4008.66 1868
4009.25 1804
4009.85 1830
4010.45 1816
4011.05 1832
4011.64 1837
4012.24 1824
4012.84 1835
4013.44 1796
4014.04 1799
4014.63 1887
4015.23 1906
4015.83 2026
4016.43 2023
4017.03 2059
4017.63 2031
4018.22 1958
4018.82 1971
4019.42 1863
4020.02 1862
4020.62 1789
4021.22 1837
4021.81 1848
4022.41 1731
4023.01 1673
4023.61 1755
4024.21 1827
4024.81 1817
4025.41 1916
4026.01 1926
4026.60 1908
4027.20 1948
4027.80 1878
4028.40 1971
4029.00 1896
4029.60 1907
4030.20 1992
4030.80 1881
4031.40 1910
4032.00 1944
4032.60 2029
4033.20 1963
4033.80 2030
4034.39 1862
4034.99 1890
4035.59 1890
4036.19 1892
4036.79 1735
4037.39 1810
4037.99 1825
4038.59 1796
4039.19 1715
4039.79 1675
4040.39 1632
4040.99 1719
4041.59 1770
4042.19 1752
4042.79 1665
4043.39 1643
4043.99 1617
4044.59 1610
4045.19 1708
4045.79 1715
4046.39 1655
4046.99 1678
4047.60 1716
4048.20 1732
4048.80 1728
4049.40 1806
4050.00 1761
4050.60 1714
4051.20 1713
4051.80 1693
4052.40 1689
4053.00 1686
4053.60 1659
4054.20 1635
4054.80 1611
4055.41 1604
4056.01 1631
4056.61 1609
4057.21 1598
4057.81 1731
4058.41 1682
4059.01 1745
4059.61 1714
4060.22 1642
4060.82 1677
4061.42 1671
4062.02 1807
4062.62 1784
4063.22 1811
4063.82 1906
4064.43 1923
4065.03 1943
4065.63 2030
4066.23 2033
4066.83 1905
4067.44 1854
4068.04 1835
4068.64 1764
4069.24 1685
4069.84 1706
4070.45 1569
4071.05 1573
4071.65 1657
4072.25 1734
4072.86 1724
4073.46 1574
4074.06 1556
4074.66 1604
4075.27 1665
4075.87 1669
4076.47 1561
4077.07 1494
4077.68 1498
4078.28 1503
4078.88 1491
4079.48 1503
4080.09 1461
4080.69 1511
4081.29 1559
4081.90 1521
4082.50 1543
4083.10 1555
4083.71 1500
4084.31 1491
4084.91 1577
4085.52 1542
4086.12 1497
4086.72 1538
4087.33 1555
4087.93 1577
4088.53 1563
4089.14 1585
4089.74 1570
4090.34 1548
4090.95 1552
4091.55 1566
4092.15 1583
4092.76 1554
4093.36 1544
4093.97 1609
4094.57 1622
4095.17 1544
4095.78 1636
4096.38 1660
4096.99 1697
4097.59 1692
4098.19 1703
4098.80 1597
4099.40 1706
4100.01 1662
4100.61 1640
4101.22 1631
4101.82 1584
4102.43 1601
4103.03 1565
4103.63 1545
4104.24 1544
4104.84 1590
4105.45 1593
4106.05 1594
4106.66 1566
4107.26 1585
4107.87 1569
4108.47 1513
4109.08 1537
4109.68 1605
4110.29 1494
4110.89 1540
4111.50 1603
4112.10 1545
4112.71 1529
4113.31 1503
4113.92 1557
4114.53 1592
4115.13 1649
4115.74 1554
4116.34 1530
4116.95 1497
4117.55 1516
4118.16 1507
4118.76 1561
4119.37 1538
4119.98 1500
4120.58 1560
4121.19 1515
4121.79 1495
4122.40 1502
4123.01 1568
4123.61 1501
4124.22 1640
4124.82 1586
4125.43 1575
4126.04 1530
4126.64 1566
4127.25 1487
4127.86 1505
4128.46 1515
4129.07 1586
4129.68 1624
4130.28 1542
4130.89 1641
4131.50 1717
4132.10 1705
4132.71 1664
4133.32 1672
4133.92 1743
4134.53 1742
4135.14 1709
4135.74 1702
4136.35 1744
4136.96 1698
4137.56 1683
4138.17 1730
4138.78 1669
4139.39 1655
4139.99 1707
4140.60 1657
4141.21 1664
4141.82 1673
4142.42 1677
4143.03 1712
4143.64 1753
4144.25 1630
4144.85 1658
4145.46 1626
4146.07 1662
4146.68 1620
4147.28 1645
4147.89 1627
4148.50 1599
4149.11 1524
4149.72 1537
4150.32 1574
4150.93 1598
4151.54 1559
4152.15 1557
4152.76 1562
4153.37 1521
4153.97 1545
4154.58 1605
4155.19 1555
4155.80 1596
4156.41 1575
4157.02 1657
4157.62 1732
4158.23 1580
4158.84 1614
4159.45 1655
4160.06 1720
4160.67 1645
4161.28 1599
4161.89 1616
4162.49 1604
4163.10 1635
4163.71 1551
4164.32 1644
4164.93 1692
4165.54 1793
4166.15 1844
4166.76 1835
4167.37 1935
4167.98 1995
4168.59 1979
4169.20 2035
4169.81 2019
4170.42 2155
4171.02 2173
4171.63 2266
4172.24 2171
4172.85 2059
4173.46 2044
4174.07 2003
4174.68 1960
4175.29 1923
4175.90 1785
4176.51 1707
4177.12 1682
4177.73 1738
4178.34 1585
4178.95 1610
4179.56 1525
4180.17 1541
4180.78 1526
4181.39 1506
4182.00 1548
4182.61 1528
4183.23 1605
4183.84 1656
4184.45 1583
4185.06 1641
4185.67 1533
4186.28 1602
4186.89 1555
4187.50 1595
4188.11 1605
4188.72 1566
4189.33 1587
4189.94 1576
4190.55 1598
4191.17 1708
4191.78 1690
4192.39 1724
4193.00 1747
4193.61 1837
4194.22 1936
4194.83 1948
4195.44 1898
4196.06 1874
4196.67 1791
4197.28 1784
4197.89 1686
4198.50 1652
4199.11 1681
4199.72 1687
4200.34 1642
4200.95 1643
4201.56 1640
4202.17 1650
4202.78 1579
4203.40 1611
4204.01 1654
4204.62 1676
4205.23 1638
4205.84 1656
4206.46 1653
4207.07 1799
4207.68 1739
4208.29 1729
4208.90 1735
4209.52 1761
4210.13 1807
4210.74 1891
4211.35 1850
4211.97 1781
4212.58 1909
4213.19 1977
4213.80 1941
4214.42 1956
4215.03 1822
4215.64 1745
4216.26 1808
4216.87 1805
4217.48 1877
4218.09 1913
4218.71 1920
4219.32 2012
4219.93 2176
4220.55 2189
4221.16 2325
4221.77 2300
4222.39 2480
4223.00 2457
4223.61 2588
4224.23 2665
4224.84 2826
4225.45 2927
4226.07 3419
4226.68 3755
4227.30 4058
4227.91 4211
4228.52 3976
4229.14 3977
4229.75 3555
4230.36 3211
4230.98 2966
4231.59 2652
4232.21 2563
4232.82 2361
4233.43 2221
4234.05 2124
4234.66 2138
4235.28 2124
4235.89 2067
4236.51 2075
4237.12 2053
4237.73 2064
4238.35 2092
4238.96 2187
4239.58 2018
4240.19 2045
4240.81 2062
4241.42 2150
4242.04 2036
4242.65 2033
4243.27 1962
4243.88 1955
4244.50 1940
4245.11 2005
4245.73 2000
4246.34 1968
4246.96 1882
4247.57 2000
4248.19 1923
4248.80 1959
4249.42 1969
4250.03 1866
4250.65 1945
4251.26 1972
4251.88 1954
4252.49 1871
4253.11 1790
4253.72 1794
4254.34 1827
4254.96 1822
4255.57 1854
4256.19 1795
4256.80 1831
4257.42 1792
4258.03 1782
4258.65 1925
4259.27 1941
4259.88 1998
4260.50 2039
4261.12 2094
4261.73 2315
4262.35 2484
4262.96 2468
4263.58 2517
4264.20 2465
4264.81 2308
4265.43 2339
4266.05 2306
4266.66 2286
4267.28 2196
4267.90 2046
4268.51 2014
4269.13 2107
4269.75 2002
4270.36 1902
4270.98 1831
4271.60 1868
4272.21 1834
4272.83 1773
4273.45 1845
4274.06 1950
4274.68 1985
4275.30 2022
4275.92 2203
4276.53 2150
4277.15 2119
4277.77 2058
4278.38 2093
4279.00 1891
4279.62 1999
4280.24 1903
4280.85 1890
4281.47 1929
4282.09 1832
4282.71 1726
4283.32 1701
4283.94 1756
4284.56 1693
4285.18 1696
4285.80 1599
4286.41 1728
4287.03 1702
4287.65 1719
4288.27 1728
4288.89 1647
4289.50 1615
4290.12 1614
4290.74 1604
4291.36 1620
4291.98 1585
4292.60 1573
4293.21 1603
4293.83 1646
4294.45 1621
4295.07 1702
4295.69 1749
4296.31 1700
4296.93 1657
4297.54 1624
4298.16 1637
4298.78 1611
4299.40 1632
4300.02 1569
4300.64 1566
4301.26 1622
4301.88 1601
4302.50 1622
4303.12 1640
4303.73 1686
4304.35 1707
4304.97 1677
4305.59 1731
4306.21 1668
4306.83 1642
4307.45 1687
4308.07 1683
4308.69 1720
4309.31 1659
4309.93 1686
4310.55 1670
4311.17 1672
4311.79 1726
4312.41 1713
4313.03 1743
4313.65 1731
4314.27 1693
4314.89 1787
4315.51 1733
4316.13 1750
4316.75 1755
4317.37 1771
4317.99 1785
4318.61 1837
4319.23 1873
4319.85 1796
4320.47 1799
4321.09 1764
4321.71 1844
4322.33 1836
4322.95 1790
4323.57 1845
4324.19 2010
4324.81 1979
4325.43 1998
4326.05 1995
4326.68 2059
4327.30 2053
4327.92 2064
4328.54 2179
4329.16 2276
4329.78 2510
4330.40 2852
4331.02 3018
4331.64 3363
4332.26 3444
4332.89 3541
4333.51 3353
4334.13 3253
4334.75 3125
4335.37 2976
4335.99 2933
4336.61 3028
4337.24 2977
4337.86 2863
4338.48 2798
4339.10 2681
4339.72 2507
4340.34 2410
4340.97 2446
4341.59 2503
4342.21 2448
4342.83 2602
4343.45 2733
4344.08 2848
4344.70 3273
4345.32 3463
4345.94 3610
4346.57 3811
4347.19 3744
4347.81 3528
4348.43 3400
4349.05 3183
4349.68 2996
4350.30 3074
4350.92 3061
4351.54 2873
4352.17 2850
4352.79 2729
4353.41 2525
4354.04 2398
4354.66 2286
4355.28 2154
4355.90 2177
4356.53 2180
4357.15 2009
4357.77 1949
4358.40 2010
4359.02 1984
4359.64 1825
4360.27 1827
4360.89 1907
4361.51 1875
4362.14 1909
4362.76 1843
4363.38 1912
4364.01 1888
4364.63 1867
4365.25 1834
4365.88 1837
4366.50 1887
4367.12 1838
4367.75 1748
4368.37 1783
4369.00 1877
4369.62 1798
4370.24 1786
4370.87 1730
4371.49 1709
4372.12 1687
4372.74 1711
4373.36 1657
4373.99 1691
4374.61 1752
4375.24 1824
4375.86 1810
4376.49 1768
4377.11 1802
4377.73 1835
4378.36 1842
4378.98 1842
4379.61 1836
4380.23 1828
4380.86 1872
4381.48 1832
4382.11 1835
4382.73 1954
4383.36 1915
4383.98 1984
4384.61 1976
4385.23 1918
4385.86 2033
4386.48 2073
4387.11 2092
4387.73 2133
4388.36 2250
4388.98 2439
4389.61 2611
4390.23 2769
4390.86 2788
4391.48 2739
4392.11 2841
4392.74 2679
4393.36 2604
4393.99 2483
4394.61 2276
4395.24 2148
4395.86 2014
4396.49 1946
4397.12 1905
4397.74 1863
4398.37 1832
4398.99 1928
4399.62 1950
4400.25 1870
4400.87 1769
4401.50 1727
4402.12 1798
4402.75 1814
4403.38 1740
4404.00 1822
4404.63 1835
4405.26 1858
4405.88 1793
4406.51 1751
4407.14 1747
4407.76 1753
4408.39 1822
4409.02 1760
4409.64 1746
4410.27 1733
4410.90 1797
4411.52 1814
4412.15 1809
4412.78 1790
4413.40 1700
4414.03 1678
4414.66 1701
4415.29 1679
4415.91 1740
4416.54 1644
4417.17 1627
4417.79 1598
4418.42 1515
4419.05 1599
4419.68 1609
4420.30 1608
4420.93 1610
4421.56 1504
4422.19 1579
4422.81 1554
4423.44 1529
4424.07 1566
4424.70 1598
4425.33 1500
4425.95 1456
4426.58 1511
4427.21 1484
4427.84 1492
4428.47 1444
4429.09 1465
4429.72 1508
4430.35 1426
4430.98 1547
4431.61 1513
4432.23 1506
4432.86 1483
4433.49 1501
4434.12 1504
4434.75 1547
4435.38 1550
4436.01 1521
4436.63 1482
4437.26 1463
4437.89 1566
4438.52 1548
4439.15 1499
4439.78 1451
4440.41 1438
4441.04 1366
4441.67 1398
4442.29 1456
4442.92 1430
4443.55 1410
4444.18 1489
4444.81 1482
4445.44 1462
4446.07 1555
4446.70 1409
4447.33 1474
4447.96 1479
4448.59 1491
4449.22 1465
4449.85 1404
4450.48 1442
4451.11 1381
4451.74 1490
4452.37 1495
4453.00 1562
4453.63 1516
4454.26 1620
4454.89 1687
4455.52 1670
4456.15 1710
4456.78 1644
4457.41 1586
4458.04 1582
4458.67 1579
4459.30 1578
4459.93 1528
4460.56 1417
4461.19 1463
4461.82 1339
4462.45 1374
4463.08 1453
4463.71 1415
4464.34 1340
4464.97 1415
4465.60 1414
4466.23 1398
4466.86 1450
4467.49 1406
4468.12 1397
4468.76 1449
4469.39 1449
4470.02 1420
4470.65 1419
4471.28 1381
4471.91 1455
4472.54 1418
4473.17 1384
4473.80 1426
4474.44 1401
4475.07 1408
4475.70 1384
4476.33 1416
4476.96 1474
4477.59 1460
4478.22 1396
4478.86 1457
4479.49 1391
4480.12 1391
4480.75 1524
4481.38 1501
4482.02 1590
4482.65 1593
4483.28 1575
4483.91 1586
4484.54 1622
4485.18 1588
4485.81 1570
4486.44 1519
4487.07 1474
4487.70 1565
4488.34 1533
4488.97 1564
4489.60 1553
4490.23 1544
4490.87 1472
4491.50 1412
4492.13 1467
4492.76 1468
4493.40 1494
4494.03 1465
4494.66 1483
4495.30 1479
4495.93 1461
4496.56 1516
4497.19 1517
4497.83 1529
4498.46 1656
4499.09 1635
4499.73 1744
4500.36 1852
4500.99 1933
4501.63 1949
4502.26 2011
4502.89 1950
4503.53 1968
4504.16 1890
4504.79 1777
4505.43 1841
4506.06 1797
4506.69 1764
4507.33 1793
4507.96 1709
4508.59 1770
4509.23 1678
4509.86 1698
4510.50 1546
4511.13 1574
4511.76 1608
4512.40 1520
4513.03 1572
4513.67 1529
4514.30 1518
4514.93 1576
4515.57 1528
4516.20 1479
4516.84 1473
4517.47 1502
4518.11 1580
4518.74 1506
4519.37 1545
4520.01 1525
4520.64 1470
4521.28 1481
4521.91 1493
4522.55 1442
4523.18 1470
4523.82 1499
4524.45 1621
4525.09 1636
4525.72 1676
4526.36 1754
4526.99 1742
4527.63 1849
4528.26 2003
4528.90 2226
4529.53 2394
4530.17 2543
4530.80 2657
4531.44 2840
4532.07 2746
4532.71 2603
4533.34 2568
4533.98 2347
4534.62 2221
4535.25 2109
4535.89 1913
4536.52 1797
4537.16 1611
4537.79 1666
4538.43 1629
4539.07 1593
4539.70 1601
4540.34 1485
4540.97 1484
4541.61 1459
4542.25 1520
4542.88 1477
4543.52 1435
4544.15 1436
4544.79 1459
4545.43 1414
4546.06 1417
4546.70 1415
4547.34 1418
4547.97 1407
4548.61 1431
4549.25 1408
4549.88 1366
4550.52 1455
4551.16 1471
4551.79 1499
4552.43 1520
4553.07 1428
4553.70 1397
4554.34 1492
4554.98 1524
4555.61 1472
4556.25 1426
4556.89 1436
4557.53 1437
4558.16 1457
4558.80 1454
4559.44 1434
4560.07 1450
4560.71 1369
4561.35 1429
4561.99 1409
4562.62 1420
4563.26 1474
4563.90 1466
4564.54 1434
4565.18 1447
4565.81 1499
4566.45 1506
4567.09 1513
4567.73 1526
4568.36 1557
4569.00 1596
4569.64 1598
4570.28 1603
4570.92 1579
4571.55 1531
4572.19 1515
4572.83 1443
4573.47 1486
4574.11 1552
4574.75 1428
4575.38 1417
4576.02 1429
4576.66 1389
4577.30 1374
4577.94 1405
4578.58 1395
4579.22 1419
4579.85 1410
4580.49 1401
4581.13 1384
4581.77 1406
4582.41 1439
4583.05 1405
4583.69 1418
4584.33 1444
4584.97 1511
4585.61 1456
4586.24 1493
4586.88 1551
4587.52 1589
4588.16 1571
4588.80 1619
4589.44 1706
4590.08 1748
4590.72 1885
4591.36 1867
4592.00 1930
4592.64 1844
4593.28 1768
4593.92 1716
4594.56 1683
4595.20 1557
4595.84 1494
4596.48 1497
4597.12 1547
4597.76 1454
4598.40 1510
4599.04 1512
4599.68 1529
4600.32 1570
4600.96 1522
4601.60 1528
4602.24 1633
4602.88 1596
4603.52 1563
4604.16 1501
4604.80 1507
4605.44 1588
4606.08 1571
4606.72 1534
4607.36 1575
4608.00 1583
4608.64 1595
4609.28 1608
4609.93 1579
4610.57 1548
4611.21 1570
4611.85 1620
4612.49 1565
4613.13 1626
4613.77 1637
4614.41 1639
4615.05 1643
4615.69 1578
4616.34 1562
4616.98 1612
4617.62 1592
4618.26 1533
4618.90 1517
4619.54 1502
4620.18 1496
4620.83 1514
4621.47 1513
4622.11 1469
4622.75 1542
4623.39 1462
4624.03 1536
4624.68 1496
4625.32 1475
4625.96 1462
4626.60 1450
4627.24 1430
4627.89 1517
4628.53 1503
4629.17 1548
4629.81 1650
4630.45 1648
4631.10 1721
4631.74 1801
4632.38 1720
4633.02 1695
4633.67 1720
4634.31 1739
4634.95 1677
4635.59 1764
4636.24 1903
4636.88 1961
4637.52 2053
4638.17 2071
4638.81 2032
4639.45 2048
4640.09 2017
4640.74 1988
4641.38 1945
4642.02 1836
4642.67 1723
4643.31 1681
4643.95 1680
4644.60 1673
4645.24 1576
4645.88 1546
4646.53 1528
4647.17 1532
4647.81 1545
4648.46 1591
4649.10 1684
4649.74 1795
4650.39 1783
4651.03 1934
4651.67 2025
4652.32 2008
4652.96 2054
4653.61 2054
4654.25 1930
4654.89 1852
4655.54 1743
4656.18 1701
4656.83 1496
4657.47 1559
4658.11 1544
4658.76 1571
4659.40 1520
4660.05 1450
4660.69 1517
4661.33 1528
4661.98 1411
4662.62 1349
4663.27 1385
4663.91 1388
4664.56 1381
4665.20 1406
4665.85 1414
4666.49 1378
4667.14 1364
4667.78 1376
4668.43 1404
4669.07 1362
4669.72 1295
4670.36 1385
4671.01 1365
4671.65 1385
4672.30 1387
4672.94 1391
4673.59 1458
4674.23 1394
4674.88 1431
4675.52 1390
4676.17 1383
4676.81 1402
4677.46 1427
4678.10 1538
4678.75 1481
4679.40 1446
4680.04 1430
4680.69 1453
4681.33 1461
4681.98 1501
4682.62 1497
4683.27 1499
4683.92 1444
4684.56 1403
4685.21 1476
4685.85 1538
4686.50 1494
4687.15 1556
4687.79 1525
4688.44 1504
4689.09 1549
4689.73 1547
4690.38 1598
4691.02 1565
4691.67 1534
4692.32 1567
4692.96 1537
4693.61 1565
4694.26 1553
4694.90 1607
4695.55 1597
4696.20 1617
4696.84 1595
4697.49 1747
4698.14 1805
4698.78 1732
4699.43 1802
4700.08 1825
4700.73 1753
4701.37 1741
4702.02 1713
4702.67 1485
4703.31 1486
4703.96 1565
4704.61 1556
4705.26 1599
4705.90 1492
4706.55 1435
4707.20 1441
4707.85 1510
4708.49 1479
4709.14 1395
4709.79 1506
4710.44 1501
4711.09 1559
4711.73 1552
4712.38 1592
4713.03 1540
4713.68 1531
4714.33 1542
4714.97 1565
4715.62 1510
4716.27 1462
4716.92 1428
4717.57 1507
4718.21 1523
4718.86 1566
4719.51 1622
4720.16 1598
4720.81 1511
4721.46 1548
4722.11 1549
4722.75 1570
4723.40 1562
4724.05 1596
4724.70 1664
4725.35 1700
4726.00 1667
4726.65 1609
4727.30 1672
4727.94 1706
4728.59 1630
4729.24 1666
4729.89 1530
4730.54 1543
4731.19 1526
4731.84 1454
4732.49 1446
4733.14 1424
4733.79 1432
4734.44 1400
4735.09 1409
4735.74 1491
4736.38 1519
4737.03 1568
4737.68 1519
4738.33 1565
4738.98 1597
4739.63 1689
4740.28 1663
4740.93 1669
4741.58 1657
4742.23 1740
4742.88 1682
4743.53 1567
4744.18 1619
4744.83 1542
4745.48 1520
4746.13 1496
4746.78 1554
4747.43 1562
4748.08 1565
4748.73 1635
4749.39 1575
4750.04 1613
4750.69 1666
4751.34 1732
4751.99 1840
4752.64 1775
4753.29 1714
4753.94 1744
4754.59 1662
4755.24 1701
4755.89 1669
4756.54 1595
4757.19 1633
4757.84 1623
4758.50 1621
4759.15 1660
4759.80 1735
4760.45 1869
4761.10 1938
4761.75 1752
4762.40 1766
4763.05 1687
4763.71 1705
4764.36 1715
4765.01 1714
4765.66 1767
4766.31 1724
4766.96 1738
4767.62 1848
4768.27 1704
4768.92 1689
4769.57 1693
4770.22 1669
4770.87 1551
4771.53 1601
4772.18 1632
4772.83 1638
4773.48 1673
4774.13 1662
4774.79 1646
4775.44 1641
4776.09 1591
4776.74 1586
4777.40 1660
4778.05 1676
4778.70 1534
4779.35 1611
4780.01 1614
4780.66 1610
4781.31 1617
4781.96 1614
4782.62 1619
4783.27 1698
4783.92 1645
4784.57 1585
4785.23 1615
4785.88 1627
4786.53 1627
4787.19 1627
4787.84 1632
4788.49 1558
4789.15 1618
4789.80 1627
4790.45 1681
4791.11 1691
4791.76 1616
4792.41 1663
4793.07 1684
4793.72 1590
4794.37 1575
4795.03 1615
4795.68 1564
4796.33 1678
4796.99 1661
4797.64 1738
4798.29 1843
4798.95 1852
4799.60 1922
4800.26 1850
4800.91 1870
4801.56 1860
4802.22 1918
4802.87 1930
4803.53 1853
4804.18 1851
4804.83 1777
4805.49 1657
4806.14 1695
4806.80 1663
4807.45 1660
4808.11 1652
4808.76 1583
4809.42 1599
4810.07 1654
4810.72 1612
4811.38 1567
4812.03 1676
4812.69 1673
4813.34 1717
4814.00 1756
4814.65 1670
4815.31 1788
4815.96 1775
4816.62 1752
4817.27 1816
4817.93 1820
4818.58 1903
4819.24 1909
4819.89 1954
4820.55 2044
4821.20 2094
4821.86 2161
4822.52 2289
4823.17 2354
4823.83 2234
4824.48 2241
4825.14 2191
4825.79 2092
4826.45 1930
4827.10 1890
4827.76 1888
4828.42 1891
4829.07 1847
4829.73 1872
4830.38 1823
4831.04 1872
4831.70 1899
4832.35 2037
4833.01 2038
4833.66 2080
4834.32 2012
4834.98 2066
4835.63 2178
4836.29 2284
4836.95 2251
4837.60 2232
4838.26 2373
4838.92 2366
4839.57 2252
4840.23 2227
4840.89 2295
4841.54 2323
4842.20 2269
4842.86 2333
4843.51 2313
4844.17 2282
4844.83 2322
4845.48 2284
4846.14 2285
4846.80 2317
4847.45 2399
4848.11 2490
4848.77 2513
4849.43 2632
4850.08 2708
4850.74 2754
4851.40 2647
4852.06 2568
4852.71 2467
4853.37 2369
4854.03 2539
4854.69 2562
4855.34 2569
4856.00 2824
4856.66 3139
4857.32 3393
4857.97 3469
4858.63 3563
4859.29 3498
4859.95 3282
4860.61 3160
4861.26 2936
4861.92 2686
4862.58 2487
4863.24 2409
4863.90 2435
4864.55 2446
4865.21 2477
4865.87 2471
4866.53 2699
4867.19 2703
4867.85 2631
4868.51 2619
4869.16 2442
4869.82 2352
4870.48 2305
4871.14 2271
4871.80 2323
4872.46 2291
4873.12 2425
4873.78 2381
4874.43 2180
4875.09 2135
4875.75 2152
4876.41 2219
4877.07 2301
4877.73 2334
4878.39 2288
4879.05 2212
4879.71 2201
4880.37 2117
4881.03 2093
4881.69 2098
4882.34 1982
4883.00 2026
4883.66 1972
4884.32 1977
4884.98 1942
4885.64 1874
4886.30 1915
4886.96 1774
4887.62 1833
4888.28 1945
4888.94 1942
4889.60 1880
4890.26 1981
4890.92 1989
4891.58 1924
4892.24 1922
4892.90 1888
4893.56 1898
4894.22 1783
4894.88 1725
4895.54 1760
4896.20 1783
4896.86 1872
4897.52 1851
4898.19 2000
4898.85 2072
4899.51 2067
4900.17 1996
4900.83 1948
4901.49 1884
4902.15 1724
4902.81 1773
4903.47 1709
4904.13 1823
4904.79 1722
4905.45 1743
4906.12 1632
4906.78 1715
4907.44 1701
4908.10 1691
4908.76 1631
4909.42 1654
4910.08 1644
4910.74 1623
4911.41 1639
4912.07 1576
4912.73 1596
4913.39 1563
4914.05 1570
4914.71 1508
4915.38 1483
4916.04 1446
4916.70 1411
4917.36 1485
4918.02 1435
4918.68 1449
4919.35 1511
4920.01 1493
4920.67 1374
4921.33 1419
4921.99 1461
4922.66 1447
4923.32 1558
4923.98 1430
4924.64 1472
4925.31 1551
4925.97 1506
4926.63 1483
4927.29 1491
4927.96 1549
4928.62 1502
4929.28 1525
4929.94 1491
4930.61 1506
4931.27 1481
4931.93 1438
4932.59 1461
4933.26 1428
4933.92 1430
4934.58 1449
4935.25 1478
4935.91 1480
4936.57 1498
4937.24 1421
4937.90 1372
4938.56 1399
4939.23 1472
4939.89 1464
4940.55 1422
4941.22 1424
4941.88 1407
4942.54 1477
4943.21 1391
4943.87 1430
4944.53 1356
4945.20 1431
4945.86 1447
4946.52 1445
4947.19 1431
4947.85 1379
4948.52 1358
4949.18 1412
4949.84 1384
4950.51 1382
4951.17 1446
4951.84 1446
4952.50 1447
4953.17 1395
4953.83 1461
4954.49 1453
4955.16 1397
4955.82 1463
4956.49 1466
4957.15 1537
4957.82 1607
4958.48 1614
4959.15 1715
4959.81 1878
4960.47 1899
4961.14 1903
4961.80 1993
4962.47 2099
4963.13 2061
4963.80 2021
4964.46 2044
4965.13 1905
4965.79 1846
4966.46 1710
4967.12 1591
4967.79 1461
4968.45 1534
4969.12 1481
4969.79 1469
4970.45 1506
4971.12 1506
4971.78 1495
4972.45 1526
4973.11 1499
4973.78 1472
4974.44 1485
4975.11 1492
4975.78 1544
4976.44 1525
4977.11 1492
4977.77 1485
4978.44 1464
4979.11 1426
4979.77 1429
4980.44 1401
4981.10 1423
4981.77 1431
4982.44 1363
4983.10 1319
4983.77 1420
4984.43 1439
4985.10 1380
4985.77 1400
4986.43 1442
4987.10 1438
4987.77 1381
4988.43 1447
4989.10 1354
4989.77 1332
4990.43 1343
4991.10 1400
4991.77 1383
4992.43 1357
4993.10 1312
4993.77 1369
4994.43 1320
4995.10 1286
4995.77 1338
4996.44 1310
4997.10 1315
4997.77 1422
4998.44 1313
4999.10 1235
4999.77 1280
5000.44 1281
5001.11 1311
5001.77 1331
5002.44 1296
5003.11 1333
5003.78 1286
5004.44 1198
5005.11 1371
5005.78 1356
5006.45 1267
5007.12 1249
5007.78 1283
5008.45 1315
5009.12 1257
5009.79 1287
5010.46 1353
5011.12 1344
5011.79 1217
5012.46 1348
5013.13 1294
5013.80 1256
5014.47 1360
5015.13 1282
5015.80 1311
5016.47 1269
5017.14 1303
5017.81 1342
5018.48 1346
5019.14 1404
5019.81 1459
5020.48 1534
5021.15 1526
5021.82 1618
5022.49 1637
5023.16 1575
5023.83 1622
5024.50 1570
5025.16 1433
5025.83 1481
5026.50 1438
5027.17 1360
5027.84 1359
5028.51 1309
5029.18 1328
5029.85 1339
5030.52 1293
5031.19 1277
5031.86 1243
5032.53 1243
5033.20 1288
5033.87 1250
5034.54 1230
5035.21 1315
5035.88 1303
5036.54 1263
5037.21 1238
5037.88 1282
5038.55 1229
5039.22 1259
5039.89 1288
5040.56 1292
5041.23 1377
5041.90 1456
5042.58 1420
5043.25 1386
5043.92 1450
5044.59 1424
5045.26 1437
5045.93 1489
5046.60 1508
5047.27 1477
5047.94 1434
5048.61 1414
5049.28 1330
5049.95 1319
5050.62 1352
5051.29 1397
5051.96 1375
5052.63 1396
5053.30 1451
5053.98 1389
5054.65 1289
5055.32 1319
5055.99 1298
5056.66 1264
5057.33 1235
5058.00 1280
5058.67 1292
5059.34 1319
5060.02 1323
5060.69 1299
5061.36 1330
5062.03 1290
5062.70 1309
5063.37 1272
5064.04 1272
5064.72 1308
5065.39 1289
5066.06 1272
5066.73 1266
5067.40 1246
5068.08 1256
5068.75 1286
5069.42 1238
5070.09 1227
5070.76 1292
5071.44 1305
5072.11 1245
5072.78 1268
5073.45 1274
5074.12 1323
5074.80 1311
5075.47 1340
5076.14 1309
5076.81 1314
5077.49 1438
5078.16 1417
5078.83 1359
5079.50 1328
5080.18 1357
5080.85 1344
5081.52 1384
5082.20 1338
5082.87 1311
5083.54 1260
5084.21 1310
5084.89 1342
5085.56 1362
5086.23 1349
5086.91 1362
5087.58 1447
5088.25 1449
5088.93 1567
5089.60 1610
5090.27 1593
5090.95 1674
5091.62 1612
5092.29 1565
5092.97 1538
5093.64 1483
5094.31 1468
5094.99 1432
5095.66 1472
5096.34 1336
5097.01 1377
5097.68 1343
5098.36 1272
5099.03 1259
5099.70 1313
5100.38 1299
5101.05 1411
5101.73 1334
5102.40 1377
5103.08 1383
5103.75 1388
5104.42 1459
5105.10 1442
5105.77 1368
5106.45 1310
5107.12 1325
5107.80 1315
5108.47 1367
5109.15 1348
5109.82 1340
5110.49 1352
5111.17 1363
5111.84 1272
5112.52 1268
5113.19 1352
5113.87 1378
5114.54 1285
5115.22 1316
5115.89 1456
5116.57 1580
5117.24 1626
5117.92 1710
5118.59 1726
5119.27 1807
5119.94 1731
5120.62 1623
5121.30 1647
5121.97 1628
5122.65 1494
5123.32 1468
5124.00 1416
5124.67 1320
5125.35 1389
5126.02 1381
5126.70 1409
5127.38 1379
5128.05 1415
5128.73 1400
5129.40 1339
5130.08 1413
5130.76 1404
5131.43 1429
5132.11 1430
5132.78 1353
5133.46 1421
5134.14 1454
5134.81 1456
5135.49 1503
5136.17 1528
5136.84 1473
5137.52 1432
5138.20 1462
5138.87 1479
5139.55 1507
5140.22 1418
5140.90 1367
5141.58 1308
5142.26 1373
5142.93 1356
5143.61 1348
5144.29 1338
5144.96 1294
5145.64 1301
5146.32 1272
5146.99 1285
5147.67 1253
5148.35 1282
5149.03 1242
5149.70 1244
5150.38 1288
5151.06 1237
5151.73 1273
5152.41 1305
5153.09 1289
5153.77 1285
5154.44 1351
5155.12 1282
5155.80 1376
5156.48 1505
5157.16 1402
5157.83 1388
5158.51 1450
5159.19 1447
5159.87 1341
5160.55 1372
5161.22 1283
5161.90 1295
5162.58 1305
5163.26 1288
5163.94 1297
5164.61 1340
5165.29 1349
5165.97 1402
5166.65 1419
5167.33 1309
5168.01 1275
5168.68 1279
5169.36 1329
5170.04 1336
5170.72 1289
5171.40 1268
5172.08 1203
5172.76 1241
5173.44 1216
5174.11 1290
5174.79 1302
5175.47 1336
5176.15 1277
5176.83 1300
5177.51 1305
5178.19 1299
5178.87 1316
5179.55 1218
5180.23 1216
5180.91 1223
5181.58 1245
5182.26 1328
5182.94 1285
5183.62 1308
5184.30 1225
5184.98 1248
5185.66 1214
5186.34 1231
5187.02 1221
5187.70 1250
5188.38 1263
5189.06 1256
5189.74 1262
5190.42 1223
5191.10 1232
5191.78 1232
5192.46 1250
5193.14 1245
5193.82 1197
5194.50 1246
5195.18 1244
5195.86 1140
5196.54 1153
5197.22 1177
5197.90 1237
5198.58 1265
5199.26 1291
5199.94 1253
5200.63 1271
5201.31 1260
5201.99 1203
5202.67 1279
5203.35 1241
5204.03 1259
5204.71 1312
5205.39 1247
5206.07 1247
5206.75 1325
5207.43 1368
5208.11 1321
5208.80 1346
5209.48 1305
5210.16 1315
5210.84 1320
5211.52 1378
5212.20 1374
5212.88 1392
5213.57 1372
5214.25 1524
5214.93 1500
5215.61 1434
5216.29 1413
5216.97 1369
5217.66 1294
5218.34 1268
5219.02 1313
5219.70 1306
5220.38 1406
5221.06 1407
5221.75 1421
5222.43 1430
5223.11 1452
5223.79 1421
5224.47 1468
5225.16 1444
5225.84 1324
5226.52 1339
5227.20 1375
5227.89 1338
5228.57 1335
5229.25 1302
5229.93 1282
5230.62 1328
5231.30 1291
5231.98 1266
5232.66 1334
5233.35 1287
5234.03 1314
5234.71 1341
5235.40 1327
5236.08 1357
5236.76 1364
5237.44 1466
5238.13 1442
5238.81 1338
5239.49 1419
5240.18 1503
5240.86 1501
5241.54 1444
5242.23 1340
5242.91 1353
5243.59 1425
5244.28 1375
5244.96 1354
5245.64 1402
5246.33 1312
5247.01 1355
5247.70 1416
5248.38 1371
5249.06 1425
5249.75 1411
5250.43 1446
5251.11 1512
5251.80 1489
5252.48 1454
5253.17 1539
5253.85 1472
5254.53 1376
5255.22 1330
5255.90 1332
5256.59 1308
5257.27 1340
5257.96 1303
5258.64 1355
5259.32 1323
5260.01 1315
5260.69 1423
5261.38 1469
5262.06 1408
5262.75 1440
5263.43 1492
5264.12 1505
5264.80 1466
5265.49 1374
5266.17 1464
5266.86 1425
5267.54 1415
5268.23 1431
5268.91 1370
5269.60 1344
5270.28 1379
5270.97 1369
5271.65 1419
5272.34 1346
5273.02 1332
5273.71 1345
5274.39 1325
5275.08 1397
5275.76 1353
5276.45 1372
5277.14 1435
5277.82 1365
5278.51 1370
5279.19 1430
5279.88 1512
5280.56 1553
5281.25 1563
5281.94 1595
5282.62 1591
5283.31 1496
5283.99 1466
5284.68 1464
5285.37 1402
5286.05 1340
5286.74 1340
5287.43 1345
5288.11 1376
5288.80 1374
5289.48 1285
5290.17 1296
5290.86 1364
5291.54 1368
5292.23 1337
5292.92 1321
5293.60 1395
5294.29 1422
5294.98 1428
5295.66 1494
5296.35 1427
5297.04 1500
5297.72 1477
5298.41 1493
5299.10 1554
5299.79 1563
5300.47 1701
5301.16 1714
5301.85 1698
5302.53 1711
5303.22 1723
5303.91 1909
5304.60 1908
5305.28 1898
5305.97 1846
5306.66 1880
5307.35 1863
5308.03 1740
5308.72 1788
5309.41 1742
5310.10 1797
5310.78 1872
5311.47 1874
5312.16 1998
5312.85 2029
5313.54 2092
5314.22 2200
5314.91 2198
5315.60 2220
5316.29 2095
5316.98 2055
5317.66 2133
5318.35 2140
5319.04 2099
5319.73 1998
5320.42 1933
5321.11 2035
5321.80 1918
5322.48 1744
5323.17 1646
5323.86 1622
5324.55 1605
5325.24 1617
5325.93 1477
5326.62 1506
5327.30 1470
5327.99 1451
5328.68 1499
5329.37 1433
5330.06 1413
5330.75 1472
5331.44 1422
5332.13 1373
5332.82 1491
5333.51 1447
5334.20 1411
5334.88 1446
5335.57 1410
5336.26 1449
5336.95 1432
5337.64 1430
5338.33 1448
5339.02 1408
5339.71 1423
5340.40 1431
5341.09 1491
5341.78 1484
5342.47 1471
5343.16 1506
5343.85 1457
5344.54 1507
5345.23 1528
5345.92 1538
5346.61 1629
5347.30 1728
5347.99 1869
5348.68 1995
5349.37 2121
5350.06 2220
5350.75 2258
5351.44 2261
5352.13 2297
5352.82 2145
5353.51 2088
5354.20 1869
5354.90 1772
5355.59 1713
5356.28 1565
5356.97 1539
5357.66 1497
5358.35 1386
5359.04 1398
5359.73 1411
5360.42 1496
5361.11 1448
5361.80 1440
5362.49 1379
5363.19 1384
5363.88 1392
5364.57 1341
5365.26 1322
5365.95 1311
5366.64 1260
5367.33 1257
5368.03 1198
5368.72 1184
5369.41 1263
5370.10 1246
5370.79 1170
5371.48 1244
5372.18 1229
5372.87 1237
5373.56 1225
5374.25 1339
5374.94 1292
5375.63 1263
5376.33 1302
5377.02 1280
5377.71 1231
5378.40 1261
5379.10 1265
5379.79 1231
5380.48 1247
5381.17 1178
5381.86 1265
5382.56 1245
5383.25 1177
5383.94 1199
5384.63 1270
5385.33 1234
5386.02 1299
5386.71 1299
5387.40 1306
5388.10 1342
5388.79 1392
5389.48 1485
5390.18 1462
5390.87 1395
5391.56 1415
5392.26 1481
5392.95 1431
5393.64 1379
5394.33 1350
5395.03 1299
5395.72 1256
5396.41 1275
5397.11 1290
5397.80 1289
5398.49 1298
5399.19 1311
5399.88 1236
5400.58 1250
5401.27 1244
5401.96 1209
5402.66 1195
5403.35 1215
5404.04 1266
5404.74 1247
5405.43 1236
5406.13 1212
5406.82 1265
5407.51 1297
5408.21 1311
5408.90 1344
5409.60 1340
5410.29 1312
5410.98 1303
5411.68 1258
5412.37 1292
5413.07 1324
5413.76 1374
5414.46 1301
5415.15 1227
5415.84 1230
5416.54 1235
5417.23 1291
5417.93 1257
5418.62 1293
5419.32 1297
5420.01 1291
5420.71 1284
5421.40 1386
5422.10 1395
5422.79 1310
5423.49 1343
5424.18 1356
5424.88 1256
5425.57 1212
5426.27 1300
5426.96 1335
5427.66 1327
5428.35 1336
5429.05 1313
5429.74 1287
5430.44 1312
5431.14 1336
5431.83 1344
5432.53 1306
5433.22 1378
5433.92 1341
5434.61 1350
5435.31 1354
5436.01 1263
5436.70 1329
5437.40 1375
5438.09 1375
5438.79 1296
5439.49 1316
5440.18 1359
5440.88 1347
5441.57 1340
5442.27 1360
5442.97 1439
5443.66 1564
5444.36 1651
5445.06 1714
5445.75 1812
5446.45 1932
5447.15 2006
5447.84 2047
5448.54 2056
5449.24 2045
5449.93 1915
5450.63 1803
5451.33 1714
5452.02 1701
5452.72 1601
5453.42 1548
5454.11 1588
5454.81 1466
5455.51 1449
5456.20 1485
5456.90 1426
5457.60 1339
5458.30 1409
5458.99 1425
5459.69 1471
5460.39 1450
5461.09 1533
5461.78 1571
5462.48 1570
5463.18 1643
5463.88 1661
5464.57 1637
5465.27 1529
5465.97 1534
5466.67 1517
5467.36 1490
5468.06 1413
5468.76 1439
5469.46 1503
5470.16 1525
5470.85 1512
5471.55 1547
5472.25 1575
5472.95 1580
5473.65 1544
5474.35 1529
5475.04 1547
5475.74 1608
5476.44 1664
5477.14 1707
5477.84 1888
5478.54 2038
5479.23 2267
5479.93 2393
5480.63 2411
5481.33 2339
5482.03 2246
5482.73 2226
5483.43 2012
5484.13 1885
5484.83 1881
5485.52 1876
5486.22 1823
5486.92 1713
5487.62 1777
5488.32 1771
5489.02 1831
5489.72 1795
5490.42 1760
5491.12 1861
5491.82 1887
5492.52 1991
5493.22 1951
5493.92 1965
5494.62 1979
5495.31 1948
5496.01 2031
5496.71 2126
5497.41 2313
5498.11 2395
5498.81 2908
5499.51 3309
5500.21 3844
5500.91 4166
5501.61 4099
5502.31 3943
5503.01 3371
5503.71 3016
5504.41 2630
5505.11 2460
5505.81 2184
5506.51 1993
5507.22 1879
5507.92 1898
5508.62 1798
5509.32 1806
5510.02 1725
5510.72 1815
5511.42 1784
5512.12 1841
5512.82 1810
5513.52 1841
5514.22 1761
5514.92 1809
5515.62 1825
5516.32 1788
5517.03 1869
5517.73 1932
5518.43 1959
5519.13 2080
5519.83 2027
5520.53 2134
5521.23 2062
5521.93 1997
5522.63 1887
5523.34 1807
5524.04 1683
5524.74 1634
5525.44 1633
5526.14 1581
5526.84 1503
5527.55 1534
5528.25 1497
5528.95 1480
5529.65 1377
5530.35 1390
5531.05 1474
5531.76 1486
5532.46 1454
5533.16 1575
5533.86 1545
5534.56 1549
5535.27 1531
5535.97 1531
5536.67 1573
5537.37 1613
5538.08 1609
5538.78 1571
5539.48 1671
5540.18 1627
5540.89 1592
5541.59 1579
5542.29 1556
5542.99 1528
5543.70 1550
5544.40 1488
5545.10 1509
5545.80 1576
5546.51 1643
5547.21 1592
5547.91 1534
5548.62 1557
5549.32 1486
5550.02 1493
5550.73 1504
5551.43 1470
5552.13 1371
5552.84 1364
5553.54 1339
5554.24 1358
5554.95 1374
5555.65 1351
5556.35 1381
5557.06 1360
5557.76 1464
5558.46 1408
5559.17 1417
5559.87 1464
5560.57 1434
5561.28 1448
5561.98 1515
5562.69 1552
5563.39 1592
5564.09 1573
5564.80 1585
5565.50 1504
5566.21 1522
5566.91 1485
5567.61 1497
5568.32 1455
5569.02 1402
5569.73 1466
5570.43 1376
5571.14 1400
5571.84 1371
5572.54 1385
5573.25 1348
5573.95 1418
5574.66 1436
5575.36 1437
5576.07 1449
5576.77 1435
5577.48 1414
5578.18 1380
5578.89 1411
5579.59 1396
5580.30 1347
5581.00 1407
5581.71 1337
5582.41 1308
5583.12 1357
5583.82 1333
5584.53 1388
5585.23 1334
5585.94 1406
5586.64 1366
5587.35 1343
5588.06 1298
5588.76 1281
5589.47 1299
5590.17 1275
5590.88 1282
5591.58 1222
5592.29 1288
5592.99 1278
5593.70 1292
5594.41 1286
5595.11 1300
5595.82 1264
5596.52 1279
5597.23 1240
5597.94 1286
5598.64 1254
5599.35 1261
5600.06 1245
5600.76 1260
5601.47 1208
5602.17 1220
5602.88 1291
5603.59 1285
5604.29 1268
5605.00 1278
5605.71 1235
5606.41 1182
5607.12 1228
5607.83 1265
5608.53 1271
5609.24 1259
5609.95 1298
5610.65 1269
5611.36 1231
5612.07 1184
5612.78 1180
5613.48 1234
5614.19 1205
5614.90 1205
5615.60 1212
5616.31 1200
5617.02 1256
5617.73 1281
5618.43 1177
5619.14 1204
5619.85 1276
5620.56 1218
5621.26 1253
5621.97 1167
5622.68 1213
5623.39 1146
5624.09 1255
5624.80 1294
5625.51 1277
5626.22 1297
5626.93 1321
5627.63 1266
5628.34 1326
5629.05 1384
5629.76 1372
5630.47 1405
5631.17 1393
5631.88 1443
5632.59 1401
5633.30 1436
5634.01 1469
5634.72 1583
5635.42 1557
5636.13 1650
5636.84 1609
5637.55 1634
5638.26 1667
5638.97 1656
5639.68 1539
5640.39 1595
5641.09 1577
5641.80 1567
5642.51 1510
5643.22 1483
5643.93 1508
5644.64 1418
5645.35 1389
5646.06 1368
5646.77 1337
5647.48 1350
5648.19 1358
5648.89 1376
5649.60 1401
5650.31 1395
5651.02 1324
5651.73 1325
5652.44 1352
5653.15 1364
5653.86 1417
5654.57 1487
5655.28 1428
5655.99 1476
5656.70 1414
5657.41 1457
5658.12 1476
5658.83 1556
5659.54 1609
5660.25 1585
5660.96 1535
5661.67 1585
5662.38 1560
5663.09 1427
5663.80 1402
5664.51 1390
5665.22 1426
5665.93 1471
5666.64 1444
5667.35 1515
5668.06 1439
5668.77 1474
5669.48 1697
5670.19 1687
5670.91 1779
5671.62 1789
5672.33 1826
5673.04 1668
5673.75 1714
5674.46 1564
5675.17 1460
5675.88 1479
5676.59 1400
5677.30 1339
5678.01 1399
5678.73 1355
5679.44 1459
5680.15 1404
5680.86 1433
5681.57 1454
5682.28 1461
5682.99 1494
5683.71 1412
5684.42 1434
5685.13 1446
5685.84 1483
5686.55 1422
5687.26 1353
5687.98 1390
5688.69 1287
5689.40 1370
5690.11 1451
5690.82 1423
5691.54 1378
5692.25 1395
5692.96 1356
5693.67 1347
5694.38 1277
5695.10 1377
5695.81 1293
5696.52 1221
5697.23 1276
5697.95 1330
5698.66 1302
5699.37 1355
5700.08 1369
5700.80 1327
5701.51 1304
5702.22 1314
5702.93 1365
5703.65 1309
5704.36 1356
5705.07 1298
5705.78 1419
5706.50 1376
5707.21 1365
5707.92 1339
5708.64 1334
5709.35 1331
5710.06 1341
5710.78 1300
5711.49 1321
5712.20 1378
5712.92 1333
5713.63 1332
5714.34 1340
5715.06 1311
5715.77 1316
5716.48 1351
5717.20 1391
5717.91 1302
5718.62 1289
5719.34 1384
5720.05 1352
5720.77 1358
5721.48 1411
5722.19 1375
5722.91 1347
5723.62 1434
5724.33 1475
5725.05 1479
5725.76 1420
5726.48 1472
5727.19 1492
5727.91 1535
5728.62 1507
5729.33 1512
5730.05 1560
5730.76 1513
5731.48 1521
5732.19 1515
5732.91 1516
5733.62 1494
5734.34 1528
5735.05 1447
5735.77 1388
5736.48 1494
5737.20 1493
5737.91 1424
5738.63 1451
5739.34 1505
5740.06 1506
5740.77 1501
5741.49 1534
5742.20 1656
5742.92 1657
5743.63 1536
5744.35 1567
5745.06 1575
5745.78 1602
5746.49 1569
5747.21 1657
5747.92 1655
5748.64 1754
5749.35 1747
5750.07 1741
5750.79 1734
5751.50 1742
5752.22 1786
5752.93 1815
5753.65 1849
5754.36 1872
5755.08 1880
5755.80 2000
5756.51 2081
5757.23 2064
5757.95 2036
5758.66 1985
5759.38 2153
5760.09 2345
5760.81 2359
5761.53 2333
5762.24 2404
5762.96 2592
5763.68 2554
5764.39 2655
5765.11 2717
5765.83 2987
5766.54 3195
5767.26 3508
5767.98 4286
5768.69 5667
5769.41 6950
5770.13 7924
5770.84 8408
5771.56 8277
5772.28 7517
5772.99 6263
5773.71 5327
5774.43 4376
5775.15 3543
5775.86 3255
5776.58 2942
5777.30 2841
5778.01 2802
5778.73 2733
5779.45 2800
5780.17 2756
5780.88 2727
5781.60 2773
5782.32 2855
5783.04 2921
5783.76 2961
5784.47 2977
5785.19 2969
5785.91 2837
5786.63 2789
5787.34 2799
5788.06 2800
5788.78 2831
5789.50 2677
5790.22 2739
5790.94 2624
5791.65 2637
5792.37 2478
5793.09 2377
5793.81 2283
5794.53 2387
5795.25 2307
5795.96 2164
5796.68 2205
5797.40 2380
5798.12 2580
5798.84 2921
5799.56 3153
5800.28 3412
5800.99 3527
5801.71 3359
5802.43 3199
5803.15 2826
5803.87 2587
5804.59 2427
5805.31 2170
5806.03 2128
5806.75 2110
5807.47 2126
5808.18 2202
5808.90 2185
5809.62 2274
5810.34 2228
5811.06 2216
5811.78 2188
5812.50 1999
5813.22 1985
5813.94 1899
5814.66 1948
5815.38 1862
5816.10 1879
5816.82 1834
5817.54 1888
5818.26 1835
5818.98 1769
5819.70 1879
5820.42 1835
5821.14 1812
5821.86 1824
5822.58 1738
5823.30 1750
5824.02 1748
5824.74 1683
5825.46 1679
5826.18 1692
5826.90 1752
5827.62 1676
5828.34 1672
5829.06 1629
5829.78 1641
5830.50 1589
5831.22 1597
5831.95 1659
5832.67 1653
5833.39 1710
5834.11 1679
5834.83 1704
5835.55 1683
5836.27 1668
5836.99 1543
5837.71 1544
5838.43 1579
5839.15 1580
5839.88 1503
5840.60 1587
5841.32 1581
5842.04 1623
5842.76 1634
5843.48 1624
5844.20 1573
5844.93 1560
5845.65 1534
5846.37 1513
5847.09 1462
5847.81 1532
5848.53 1510
5849.26 1524
5849.98 1510
5850.70 1516
5851.42 1506
5852.14 1486
5852.87 1489
5853.59 1537
5854.31 1457
5855.03 1515
5855.75 1601
5856.48 1577
5857.20 1603
5857.92 1515
5858.64 1486
5859.37 1467
5860.09 1475
5860.81 1427
5861.53 1482
5862.26 1499
5862.98 1452
5863.70 1500
5864.42 1478
5865.15 1436
5865.87 1419
5866.59 1428
5867.31 1483
5868.04 1456
5868.76 1433
5869.48 1412
5870.21 1387
5870.93 1428
5871.65 1343
5872.38 1366
5873.10 1400
5873.82 1386
5874.55 1367
5875.27 1384
5875.99 1353
5876.72 1377
5877.44 1332
5878.16 1311
5878.89 1333
5879.61 1325
5880.33 1366
5881.06 1359
5881.78 1318
5882.51 1396
5883.23 1422
5883.95 1421
5884.68 1440
5885.40 1433
5886.13 1403
5886.85 1417
5887.57 1367
5888.30 1326
5889.02 1386
5889.75 1424
5890.47 1376
5891.20 1367
5891.92 1336
5892.64 1386
5893.37 1342
5894.09 1377
5894.82 1411
5895.54 1391
5896.27 1430
5896.99 1335
5897.72 1360
5898.44 1358
5899.17 1388
5899.89 1389
5900.62 1326
5901.34 1327
5902.07 1359
5902.79 1441
5903.52 1445
5904.24 1373
5904.97 1382
5905.69 1403
5906.42 1438
5907.14 1443
5907.87 1476
5908.59 1533
5909.32 1537
5910.04 1489
5910.77 1502
5911.50 1485
5912.22 1463
5912.95 1494
5913.67 1490
5914.40 1529
5915.12 1484
5915.85 1573
5916.58 1519
5917.30 1568
5918.03 1551
5918.75 1543
5919.48 1538
5920.21 1545
5920.93 1553
5921.66 1575
5922.39 1540
5923.11 1550
5923.84 1628
5924.56 1605
5925.29 1646
5926.02 1636
5926.74 1684
5927.47 1736
5928.20 1749
5928.92 1697
5929.65 1700
5930.38 1713
5931.10 1726
5931.83 1757
5932.56 1751
5933.28 1769
5934.01 1754
5934.74 1799
5935.47 1909
5936.19 1837
5936.92 1836
5937.65 1954
5938.37 1869
5939.10 1928
5939.83 1879
5940.56 1971
5941.28 2103
5942.01 2073
5942.74 2130
5943.47 2098
5944.19 2170
5944.92 2228
5945.65 2327
5946.38 2292
5947.11 2255
5947.83 2336
5948.56 2339
5949.29 2431
5950.02 2619
5950.74 2775
5951.47 2870
5952.20 2943
5952.93 3105
5953.66 3103
5954.39 3245
5955.11 3321
5955.84 3022
5956.57 3034
5957.30 2934
5958.03 2881
5958.76 2856
5959.48 2893
5960.21 2936
5960.94 2956
5961.67 3040
5962.40 3100
5963.13 3113
5963.86 3175
5964.59 3389
5965.31 3748
5966.04 3978
5966.77 4147
5967.50 4301
5968.23 4362
5968.96 4296
5969.69 4037
5970.42 3856
5971.15 3780
5971.88 3776
5972.61 3693
5973.34 3626
5974.06 3706
5974.79 3683
5975.52 3640
5976.25 3647
5976.98 3830
5977.71 3841
5978.44 3979
5979.17 4084
5979.90 4227
5980.63 4393
5981.36 4455
5982.09 4503
5982.82 4504
5983.55 4509
5984.28 4559
5985.01 4576
5985.74 4578
5986.47 4633
5987.20 4612
5987.93 4637
5988.66 4644
5989.39 4692
5990.12 4732
5990.85 4746
5991.58 4764
5992.32 4741
5993.05 4909
5993.78 5045
5994.51 5066
5995.24 5142
5995.97 5184
5996.70 5452
5997.43 5516
5998.16 5511
5998.89 5383
5999.62 5339
6000.35 5406
6001.09 5280
6001.82 5155
6002.55 4960
6003.28 4932
6004.01 4827
6004.74 4799
6005.47 4645
6006.20 4819
6006.94 5191
6007.67 5770
6008.40 6419
6009.13 7666
6009.86 9616
6010.59 11723
6011.33 14041
6012.06 16162
6012.79 18525
6013.52 19688
6014.25 19878
6014.98 19635
6015.72 18726
6016.45 16592
6017.18 14359
6017.91 12260
6018.64 10474
6019.38 8689
6020.11 7556
6020.84 6314
6021.57 5604
6022.31 4966
6023.04 4616
6023.77 4314
6024.50 4123
6025.24 3903
6025.97 3774
6026.70 3727
6027.43 3737
6028.17 3800
6028.90 3891
6029.63 3949
6030.37 3824
6031.10 3657
6031.83 3484
6032.56 3366
6033.30 3187
6034.03 2985
6034.76 2933
6035.50 2912
6036.23 2885
6036.96 2971
6037.70 3010
6038.43 3020
6039.16 3133
6039.90 3285
6040.63 3354
6041.36 3423
6042.10 3439
6042.83 3464
6043.56 3427
6044.30 3413
6045.03 3567
6045.77 3558
6046.50 3537
6047.23 3511
6047.97 3683
6048.70 3756
6049.44 3944
6050.17 4258
6050.90 4482
6051.64 4756
6052.37 4930
6053.11 5082
6053.84 5035
6054.57 4730
6055.31 4557
6056.04 4386
6056.78 4104
6057.51 3854
6058.25 3733
6058.98 3708
6059.72 3742
6060.45 3674
6061.19 3562
6061.92 3522
6062.66 3471
6063.39 3340
6064.13 3297
6064.86 3281
6065.60 3183
6066.33 3229
6067.07 3174
6067.80 3124
6068.54 3139
6069.27 3214
6070.01 3112
6070.74 3033
6071.48 3044
6072.21 3050
6072.95 2953
6073.68 2975
6074.42 2993
6075.15 2858
6075.89 2916
6076.63 2844
6077.36 2890
6078.10 2878
6078.83 2778
6079.57 2642
6080.30 2690
6081.04 2642
6081.78 2651
6082.51 2558
6083.25 2522
6083.98 2549
6084.72 2522
6085.46 2529
6086.19 2530
6086.93 2582
6087.67 2590
6088.40 2664
6089.14 2792
6089.88 2830
6090.61 2833
6091.35 2890
6092.09 2879
6092.82 2791
6093.56 2757
6094.30 2773
6095.03 2660
6095.77 2607
6096.51 2640
6097.24 2624
6097.98 2517
6098.72 2414
6099.45 2442
6100.19 2425
6100.93 2402
6101.67 2375
6102.40 2413
6103.14 2322
6103.88 2236
6104.61 2255
6105.35 2212
6106.09 2228
6106.83 2231
6107.56 2259
6108.30 2331
6109.04 2290
6109.78 2324
6110.51 2349
6111.25 2323
6111.99 2319
6112.73 2397
6113.47 2444
6114.20 2491
6114.94 2530
6115.68 2621
6116.42 2624
6117.16 2596
6117.89 2556
6118.63 2480
6119.37 2378
6120.11 2333
6120.85 2417
6121.59 2430
6122.32 2479
6123.06 2517
6123.80 2423
6124.54 2473
6125.28 2553
6126.02 2494
6126.76 2530
6127.49 2594
6128.23 2528
6128.97 2551
6129.71 2561
6130.45 2485
6131.19 2459
6131.93 2507
6132.67 2443
6133.41 2508
6134.15 2511
6134.88 2596
6135.62 2687
6136.36 2760
6137.10 2805
6137.84 2912
6138.58 3038
6139.32 3048
6140.06 3024
6140.80 3093
6141.54 3251
6142.28 3180
6143.02 3102
6143.76 3118
6144.50 3107
6145.24 2921
6145.98 2900
6146.72 2908
6147.46 2783
6148.20 2772
6148.94 2829
6149.68 2878
6150.42 2901
6151.16 2865
6151.90 2955
6152.64 3019
6153.38 2985
6154.12 2983
6154.86 2957
6155.60 3122
6156.34 3133
6157.08 3146
6157.82 3117
6158.56 3178
6159.30 3311
6160.04 3218
6160.78 3239
6161.52 3292
6162.27 3402
6163.01 3499
6163.75 3644
6164.49 3921
6165.23 4061
6165.97 4157
6166.71 4218
6167.45 4179
6168.19 4314
6168.94 4292
6169.68 4309
6170.42 4192
6171.16 4098
6171.90 4126
6172.64 3859
6173.38 3894
6174.13 4014
6174.87 4062
6175.61 4018
6176.35 4195
6177.09 4341
6177.83 4707
6178.58 5426
6179.32 6299
6180.06 7351
6180.80 8802
6181.54 10396
6182.28 11993
6183.03 12811
6183.77 12686
6184.51 12159
6185.25 11666
6186.00 10673
6186.74 9260
6187.48 7985
6188.22 7124
6188.97 6070
6189.71 5595
6190.45 5145
6191.19 4843
6191.94 4702
6192.68 4552
6193.42 4536
6194.16 4388
6194.91 4339
6195.65 4278
6196.39 4148
6197.13 4285
6197.88 4305
6198.62 4322
6199.36 4194
6200.11 4200
6200.85 4192
6201.59 4185
6202.34 4168
6203.08 4453
6203.82 4744
6204.57 5568
6205.31 6769
6206.05 8526
6206.80 10774
6207.54 12804
6208.28 15069
6209.03 16177
6209.77 16575
6210.52 15997
6211.26 14810
6212.00 13215
6212.75 11564
6213.49 9813
6214.23 8290
6214.98 6901
6215.72 5855
6216.47 5153
6217.21 4637
6217.95 4345
6218.70 4203
6219.44 4005
6220.19 3883
6220.93 3839
6221.68 3854
6222.42 3848
6223.17 3706
6223.91 3676
6224.65 3643
6225.40 3623
6226.14 3460
6226.89 3260
6227.63 3067
6228.38 2983
6229.12 2851
6229.87 2728
6230.61 2734
6231.36 2726
6232.10 2793
6232.85 2832
6233.59 2858
6234.34 2778
6235.08 2827
6235.83 2917
6236.57 3065
6237.32 3099
6238.06 3307
6238.81 3687
6239.56 3940
6240.30 4039
6241.05 3992
6241.79 3856
6242.54 3695
6243.28 3583
6244.03 3461
6244.77 3487
6245.52 3573
6246.27 3543
6247.01 3590
6247.76 3604
6248.50 3598
6249.25 3537
6250.00 3493
6250.74 3295
6251.49 3252
6252.23 3152
6252.98 3083
6253.73 2942
6254.47 3064
6255.22 3050
6255.97 2990
6256.71 3019
6257.46 3072
6258.21 3022
6258.95 3060
6259.70 2970
6260.45 2940
6261.19 2939
6261.94 2815
6262.69 2717
6263.43 2839
6264.18 2736
6264.93 2803
6265.67 2698
6266.42 2701
6267.17 2781
6267.92 2688
6268.66 2751
6269.41 2839
6270.16 2750
6270.90 2847
6271.65 2866
6272.40 2830
6273.15 2972
6273.89 3113
6274.64 3186
6275.39 3267
6276.14 3325
6276.89 3505
6277.63 3567
6278.38 3426
6279.13 3257
6279.88 3235
6280.62 3172
6281.37 2973
6282.12 2950
6282.87 2840
6283.62 2679
6284.36 2629
6285.11 2579
6285.86 2545
6286.61 2556
6287.36 2561
6288.11 2493
6288.85 2498
6289.60 2608
6290.35 2536
6291.10 2499
6291.85 2466
6292.60 2511
6293.35 2562
6294.09 2559
6294.84 2564
6295.59 2708
6296.34 2554
6297.09 2509
6297.84 2465
6298.59 2465
6299.34 2552
6300.09 2428
6300.83 2461
6301.58 2430
6302.33 2479
6303.08 2398
6303.83 2427
6304.58 2429
6305.33 2447
6306.08 2422
6306.83 2491
6307.58 2413
6308.33 2457
6309.08 2494
6309.83 2607
6310.58 2627
6311.33 2525
6312.08 2615
6312.83 2794
6313.58 2837
6314.33 2986
6315.08 3133
6315.83 3358
6316.58 3424
6317.33 3328
6318.08 3283
6318.83 3142
6319.58 3013
6320.33 2802
6321.08 2744
6321.83 2683
6322.58 2600
6323.33 2480
6324.08 2448
6324.83 2393
6325.58 2280
6326.33 2297
6327.08 2365
6327.83 2244
6328.58 2280
6329.33 2214
6330.08 2264
6330.84 2196
6331.59 2220
6332.34 2218
6333.09 2160
6333.84 2173
6334.59 2129
6335.34 2177
6336.09 2154
6336.84 2158
6337.60 2075
6338.35 2141
6339.10 2209
6339.85 2188
6340.60 2193
6341.35 2135
6342.10 2033
6342.86 2178
6343.61 2152
6344.36 2118
6345.11 2205
6345.86 2250
6346.61 2339
6347.37 2268
6348.12 2319
6348.87 2397
6349.62 2362
6350.37 2373
6351.13 2595
6351.88 2647
6352.63 2680
6353.38 2702
6354.14 2689
6354.89 2693
6355.64 2704
6356.39 2635
6357.14 2576
6357.90 2578
6358.65 2371
6359.40 2315
6360.16 2373
6360.91 2463
6361.66 2281
6362.41 2362
6363.17 2392
6363.92 2299
6364.67 2340
6365.42 2539
6366.18 2614
6366.93 2793
6367.68 2871
6368.44 2876
6369.19 2788
6369.94 2676
6370.70 2613
6371.45 2539
6372.20 2461
6372.96 2396
6373.71 2241
6374.46 2325
6375.22 2424
6375.97 2283
6376.72 2319
6377.48 2328
6378.23 2350
6378.99 2366
6379.74 2408
6380.49 2354
6381.25 2431
6382.00 2374
6382.75 2401
6383.51 2343
6384.26 2259
6385.02 2290
6385.77 2224
6386.53 2168
6387.28 2129
6388.03 2143
6388.79 2142
6389.54 2107
6390.30 2095
6391.05 2158
6391.81 2049
6392.56 2054
6393.31 2064
6394.07 2080
6394.82 2111
6395.58 2093
6396.33 2074
6397.09 2035
6397.84 2093
6398.60 2050
6399.35 2091
6400.11 1994
6400.86 1923
6401.62 1987
6402.37 1967
6403.13 1969
6403.88 1894
6404.64 1932
6405.39 1866
6406.15 1948
6406.90 1971
6407.66 1888
6408.42 1979
6409.17 2012
6409.93 2009
6410.68 2065
6411.44 2024
6412.19 2039
6412.95 1975
6413.71 1986
6414.46 2043
6415.22 2002
6415.97 1966
6416.73 2019
6417.48 1989
6418.24 1928
6419.00 1907
6419.75 1914
6420.51 1888
6421.27 1825
6422.02 1859
6422.78 1842
6423.53 1867
6424.29 1794
6425.05 1834
6425.80 1893
6426.56 1937
6427.32 1845
6428.07 1829
6428.83 1928
6429.59 1875
6430.34 1859
6431.10 1901
6431.86 1830
6432.61 1846
6433.37 1920
6434.13 1946
6434.89 1946
6435.64 1915
6436.40 2009
6437.16 1993
6437.91 1908
6438.67 1970
6439.43 2007
6440.19 2090
6440.94 2046
6441.70 2086
6442.46 1973
6443.22 1957
6443.97 1988
6444.73 2042
6445.49 2056
6446.25 2027
6447.00 2019
6447.76 1931
6448.52 2015
6449.28 2094
6450.04 2100
6450.79 2038
6451.55 2058
6452.31 2066
6453.07 2141
6453.83 2143
6454.58 2256
6455.34 2096
6456.10 2138
6456.86 2150
6457.62 2177
6458.38 2110
6459.13 2104
6459.89 2153
6460.65 2128
6461.41 2189
6462.17 2241
6462.93 2280
6463.69 2293
6464.44 2340
6465.20 2380
6465.96 2472
6466.72 2432
6467.48 2349
6468.24 2271
6469.00 2339
6469.76 2329
6470.52 2312
6471.28 2371
6472.03 2301
6472.79 2337
6473.55 2402
6474.31 2361
6475.07 2454
6475.83 2438
6476.59 2376
6477.35 2460
6478.11 2533
6478.87 2522
6479.63 2568
6480.39 2736
6481.15 2708
6481.91 2691
6482.67 2697
6483.43 2783
6484.19 2800
6484.95 2856
6485.71 2816
6486.47 2812
6487.23 2899
6487.99 2918
6488.75 3013
6489.51 3011
6490.27 3137
6491.03 3219
6491.79 3265
6492.55 3377
6493.31 3453
6494.07 3440
6494.83 3253
6495.59 3307
6496.35 3243
6497.11 3235
6497.87 3232
6498.64 3326
6499.40 3325
6500.16 3237
6500.92 3303
6501.68 3403
6502.44 3588
6503.20 4007
6503.96 4682
6504.72 5947
6505.48 7890
6506.25 10437
6507.01 12858
6507.77 15034
6508.53 16186
6509.29 15981
6510.05 15194
6510.81 13852
6511.57 12111
6512.34 10291
6513.10 8624
6513.86 7407
6514.62 6177
6515.38 5396
6516.15 4838
6516.91 4464
6517.67 4244
6518.43 4042
6519.19 3976
6519.95 4007
6520.72 3868
6521.48 3871
6522.24 3952
6523.00 3963
6523.77 3878
6524.53 4111
6525.29 4219
6526.05 4468
6526.81 4634
6527.58 4652
6528.34 4603
6529.10 4503
6529.86 4337
6530.63 4296
6531.39 4496
6532.15 4935
6532.92 5450
6533.68 6529
6534.44 7730
6535.20 8976
6535.97 10094
6536.73 10555
6537.49 10247
6538.26 9463
6539.02 8797
6539.78 7817
6540.55 6792
6541.31 5886
6542.07 5276
6542.84 4689
6543.60 4331
6544.36 4217
6545.13 4140
6545.89 4028
6546.65 3999
6547.42 4047
6548.18 3825
6548.94 3698
6549.71 3653
6550.47 3608
6551.24 3521
6552.00 3452
6552.76 3277
6553.53 3400
6554.29 3318
6555.06 3323
6555.82 3286
6556.58 3287
6557.35 3200
6558.11 3156
6558.88 3201
6559.64 3224
6560.41 3293
6561.17 3398
6561.93 3474
6562.70 3414
6563.46 3442
6564.23 3394
6564.99 3524
6565.76 3488
6566.52 3353
6567.29 3381
6568.05 3314
6568.82 3467
6569.58 3450
6570.35 3468
6571.11 3469
6571.88 3588
6572.64 3680
6573.41 3696
6574.17 3842
6574.94 3895
6575.70 3866
6576.47 3860
6577.23 3871
6578.00 3915
6578.76 3892
6579.53 3884
6580.29 3978
6581.06 4015
6581.83 3987
6582.59 4170
6583.36 4281
6584.12 4205
6584.89 4128
6585.65 3924
6586.42 3993
6587.19 3953
6587.95 3940
6588.72 3979
6589.48 3891
6590.25 4038
6591.02 4386
6591.78 4674
6592.55 5094
6593.32 5531
6594.08 5956
6594.85 6004
6595.61 6095
6596.38 6077
6597.15 5955
6597.91 5913
6598.68 5459
6599.45 5119
6600.21 4777
6600.98 4358
6601.75 4055
6602.51 3834
6603.28 3808
6604.05 3512
6604.82 3418
6605.58 3384
6606.35 3378
6607.12 3226
6607.88 3353
6608.65 3497
6609.42 3532
6610.19 3489
6610.95 3427
6611.72 3501
6612.49 3216
6613.25 3171
6614.02 3201
6614.79 3153
6615.56 3184
6616.32 3211
6617.09 3239
6617.86 3273
6618.63 3442
6619.40 3444
6620.16 3638
6620.93 3867
6621.70 4184
6622.47 4230
6623.24 4273
6624.00 4306
6624.77 4273
6625.54 4018
6626.31 3944
6627.08 3792
6627.84 3624
6628.61 3455
6629.38 3398
6630.15 3283
6630.92 3459
6631.69 3610
6632.46 3752
6633.22 3954
6633.99 4153
6634.76 4202
6635.53 4333
6636.30 4324
6637.07 4300
6637.84 4295
6638.61 4417
6639.37 4522
6640.14 4540
6640.91 4584
6641.68 4773
6642.45 4789
6643.22 4515
6643.99 4525
6644.76 4189
6645.53 3870
6646.30 3684
6647.07 3429
6647.84 3130
6648.61 3105
6649.37 3038
6650.14 2940
6650.91 2971
6651.68 2831
6652.45 2768
6653.22 2811
6653.99 2806
6654.76 2895
6655.53 2722
6656.30 2748
6657.07 2752
6657.84 2722
6658.61 2674
6659.38 2693
6660.15 2709
6660.92 2785
6661.69 2630
6662.46 2590
6663.23 2625
6664.00 2562
6664.77 2628
6665.55 2658
6666.32 2525
6667.09 2560
6667.86 2656
6668.63 2752
6669.40 2784
6670.17 2913
6670.94 2981
6671.71 2951
6672.48 2932
6673.25 2922
6674.02 2978
6674.79 2983
6675.57 2978
6676.34 2956
6677.11 3053
6677.88 3095
6678.65 3166
6679.42 3209
6680.19 3123
6680.96 3117
6681.74 3115
6682.51 3229
6683.28 3294
6684.05 3364
6684.82 3492
6685.59 3533
6686.37 3591
6687.14 3404
6687.91 3191
6688.68 3115
6689.45 3002
6690.22 2879
6691.00 2779
6691.77 2702
6692.54 2656
6693.31 2589
6694.08 2515
6694.86 2404
6695.63 2485
6696.40 2487
6697.17 2475
6697.95 2432
6698.72 2386
6699.49 2380
6700.26 2387
6701.04 2391
6701.81 2349
6702.58 2330
6703.35 2320
6704.13 2372
6704.90 2367
6705.67 2283
6706.44 2279
6707.22 2270
6707.99 2359
6708.76 2328
6709.54 2339
6710.31 2280
6711.08 2249
6711.86 2279
6712.63 2232
6713.40 2195
6714.17 2305
6714.95 2216
6715.72 2218
6716.50 2239
6717.27 2233
6718.04 2224
6718.82 2100
6719.59 2110
6720.36 2096
6721.14 2128
6721.91 2116
6722.68 2126
6723.46 2097
6724.23 2120
6725.01 2135
6725.78 2052
6726.55 2080
6727.33 2154
6728.10 2117
6728.88 2093
6729.65 1984
6730.42 2139
6731.20 2038
6731.97 2003
6732.75 2032
6733.52 2070
6734.30 2133
6735.07 2174
6735.84 2166
6736.62 2149
6737.39 2163
6738.17 2137
6738.94 2120
6739.72 2135
6740.49 2165
6741.27 2182
6742.04 2245
6742.82 2244
6743.59 2274
6744.37 2240
6745.14 2269
6745.92 2223
6746.69 2202
6747.47 2277
6748.24 2201
6749.02 2365
6749.79 2476
6750.57 2576
6751.34 2786
6752.12 2883
6752.90 2915
6753.67 2939
6754.45 2938
6755.22 2798
6756.00 2769
6756.77 2767
6757.55 2604
6758.33 2510
6759.10 2658
6759.88 2558
6760.65 2544
6761.43 2535
6762.20 2423
6762.98 2337
6763.76 2313
6764.53 2330
6765.31 2358
6766.09 2398
6766.86 2407
6767.64 2344
6768.41 2273
6769.19 2350
6769.97 2295
6770.74 2274
6771.52 2262
6772.30 2201
6773.07 2157
6773.85 2180
6774.63 2186
6775.40 2249
6776.18 2211
6776.96 2124
6777.74 2056
6778.51 2059
6779.29 2166
6780.07 2194
6780.84 2097
6781.62 2071
6782.40 2111
6783.17 2105
6783.95 2094
6784.73 2130
6785.51 2086
6786.28 2155
6787.06 2180
6787.84 2092
6788.62 2085
6789.39 2072
6790.17 1941
6790.95 1962
6791.73 2008
6792.51 2019
6793.28 1999
6794.06 1868
6794.84 1933
6795.62 1951
6796.39 2005
6797.17 2033
6797.95 2028
6798.73 1994
6799.51 2070
6800.29 2082
6801.06 2090
6801.84 2043
6802.62 2073
6803.40 2067
6804.18 2107
6804.96 2076
6805.73 2096
6806.51 2134
6807.29 2111
6808.07 2044
6808.85 2074
6809.63 2028
6810.41 2022
6811.18 1998
6811.96 1901
6812.74 1976
6813.52 2013
6814.30 1992
6815.08 2030
6815.86 2069
6816.64 2061
6817.42 2004
6818.20 1916
6818.98 2039
6819.76 1989
6820.53 1960
6821.31 2040
6822.09 1993
6822.87 2043
6823.65 2060
6824.43 2033
6825.21 1964
6825.99 1991
6826.77 2007
6827.55 1999
6828.33 2053
6829.11 1973
6829.89 1962
6830.67 1879
6831.45 1945
6832.23 2024
6833.01 2097
6833.79 2174
6834.57 2448
6835.35 2698
6836.13 3077
6836.91 3583
6837.69 4075
6838.47 4411
6839.25 4563
6840.03 4587
6840.81 4318
6841.59 3969
6842.37 3689
6843.16 3350
6843.94 3007
6844.72 2916
6845.50 2899
6846.28 2809
6847.06 2779
6847.84 2986
6848.62 3292
6849.40 3562
6850.18 3873
6850.96 3955
6851.75 3889
6852.53 3736
6853.31 3652
6854.09 3372
6854.87 3180
6855.65 2920
6856.43 2606
6857.22 2551
6858.00 2472
6858.78 2360
6859.56 2223
6860.34 2083
6861.12 2150
6861.90 2127
6862.69 2174
6863.47 2178
6864.25 2203
6865.03 2187
6865.81 2234
6866.60 2216
6867.38 2324
6868.16 2311
6868.94 2299
6869.72 2324
6870.51 2275
6871.29 2230
6872.07 2236
6872.85 2300
6873.64 2383
6874.42 2477
6875.20 2443
6875.98 2470
6876.77 2540
6877.55 2545
6878.33 2676
6879.11 2677
6879.90 2730
6880.68 2784
6881.46 2808
6882.25 2772
6883.03 2887
6883.81 2857
6884.59 2910
6885.38 3098
6886.16 3346
6886.94 3681
6887.73 3999
6888.51 4188
6889.29 4133
6890.08 3967
6890.86 3797
6891.64 3628
6892.43 3268
6893.21 3156
6893.99 3018
6894.78 2850
6895.56 2770
6896.35 2719
6897.13 2530
6897.91 2520
6898.70 2623
6899.48 2647
6900.26 2641
6901.05 2641
6901.83 2669
6902.62 2562
6903.40 2610
6904.18 2576
6904.97 2607
6905.75 2575
6906.54 2642
6907.32 2599
6908.11 2595
6908.89 2507
6909.67 2511
6910.46 2576
6911.24 2472
6912.03 2488
6912.81 2448
6913.60 2454
6914.38 2523
6915.17 2549
6915.95 2559
6916.74 2584
6917.52 2584
6918.31 2561
6919.09 2541
6919.88 2528
6920.66 2592
6921.45 2562
6922.23 2607
6923.02 2604
6923.80 2544
6924.59 2544
6925.37 2757
6926.16 2827
6926.94 2814
6927.73 2840
6928.51 2824
6929.30 2787
6930.09 2761
6930.87 2719
6931.66 2783
6932.44 2803
6933.23 2845
6934.01 2730
6934.80 2720
6935.59 2773
6936.37 2933
6937.16 3005
6937.94 3050
6938.73 3263
6939.52 3504
6940.30 3701
6941.09 3977
6941.88 4090
6942.66 4201
6943.45 4302
6944.23 4433
6945.02 4428
6945.81 4390
6946.59 4540
6947.38 4617
6948.17 4683
6948.95 4752
6949.74 4666
6950.53 4494
6951.31 4285
6952.10 4230
6952.89 3971
6953.67 3878
6954.46 3903
6955.25 3728
6956.04 3667
6956.82 3778
6957.61 3625
6958.40 3707
6959.18 3603
6959.97 3690
6960.76 3712
6961.55 3764
6962.33 3753
6963.12 3863
6963.91 3945
6964.70 4148
6965.48 4370
6966.27 4645
6967.06 4905
6967.85 5126
6968.63 5334
6969.42 5376
6970.21 5517
6971.00 5609
6971.79 5680
6972.57 5473
6973.36 5349
6974.15 5434
6974.94 5443
6975.73 5527
6976.52 5703
6977.30 5839
6978.09 6075
6978.88 6509
6979.67 7058
6980.46 8158
6981.25 9933
6982.03 12442
6982.82 15786
6983.61 19504
6984.40 23625
6985.19 26703
6985.98 27917
6986.77 27646
6987.55 26243
6988.34 23573
6989.13 20538
6989.92 17218
6990.71 14365
6991.50 11974
6992.29 9854
6993.08 8131
6993.87 7032
6994.66 6222
6995.45 5374
6996.24 4889
6997.02 4719
6997.81 4543
6998.60 4273
6999.39 4093
7000.18 4052
7000.97 3974
7001.76 4029
7002.55 4009
7003.34 3721
7004.13 3621
7004.92 3415
7005.71 3136
7006.50 3026
7007.29 2932
7008.08 2980
7008.87 2993
7009.66 3174
7010.45 3300
7011.24 3429
7012.03 3634
7012.82 3661
7013.61 3704
7014.40 3705
7015.19 3647
7015.98 3533
7016.77 3430
7017.56 3404
7018.35 3232
7019.15 3328
7019.94 3450
7020.73 3683
7021.52 3783
7022.31 3932
7023.10 4195
7023.89 4220
7024.68 4347
7025.47 4408
7026.26 4325
7027.05 4271
7027.85 4174
7028.64 3963
7029.43 3685
7030.22 3584
7031.01 3488
7031.80 3231
7032.59 3201
7033.38 3105
7034.18 3119
7034.97 3178
7035.76 3173
7036.55 3194
7037.34 3174
7038.13 3302
7038.93 3239
7039.72 3262
7040.51 3351
7041.30 3360
7042.09 3308
7042.89 3337
7043.68 3290
7044.47 3355
7045.26 3317
7046.05 3310
7046.85 3445
7047.64 3597
7048.43 3675
7049.22 3829
7050.01 3885
7050.81 3916
7051.60 3946
7052.39 3744
7053.18 3662
7053.98 3494
7054.77 3420
7055.56 3402
7056.36 3287
7057.15 3313
7057.94 3282
7058.73 3220
7059.53 3285
7060.32 3285
7061.11 3307
7061.91 3287
7062.70 3116
7063.49 3146
7064.29 3305
7065.08 3246
7065.87 3221
7066.66 3191
7067.46 3139
7068.25 3104
7069.04 3032
7069.84 2898
7070.63 2893
7071.43 2829
7072.22 2758
7073.01 2782
7073.81 2778
7074.60 2674
7075.39 2635
7076.19 2654
7076.98 2598
7077.78 2539
7078.57 2600
7079.36 2623
7080.16 2602
7080.95 2643
7081.75 2637
7082.54 2584
7083.33 2648
7084.13 2612
7084.92 2707
7085.72 2736
7086.51 2815
7087.31 2904
7088.10 2926
7088.90 2891
7089.69 2782
7090.48 2825
7091.28 2631
7092.07 2504
7092.87 2446
7093.66 2525
7094.46 2395
7095.25 2359
7096.05 2285
7096.84 2267
7097.64 2259
7098.43 2207
7099.23 2103
7100.02 2129
7100.82 2124
7101.61 2160
7102.41 2233
7103.20 2204
7104.00 2196
7104.80 2065
7105.59 2126
7106.39 2018
7107.18 2017
7107.98 1985
7108.77 2000
7109.57 2030
7110.36 1994
7111.16 1927
7111.96 1916
7112.75 1938
7113.55 2010
7114.34 2034
7115.14 2035
7115.94 2010
7116.73 1999
7117.53 1995
7118.32 2005
7119.12 2021
7119.92 1980
7120.71 1920
7121.51 1982
7122.31 2015
7123.10 1949
7123.90 2016
7124.70 1985
7125.49 1990
7126.29 2082
7127.09 1978
7127.88 2009
7128.68 2005
7129.48 2151
7130.27 2169
7131.07 2120
7131.87 2161
7132.66 2080
7133.46 2065
7134.26 1966
7135.06 1908
7135.85 1911
7136.65 1875
7137.45 1935
7138.24 1980
7139.04 1901
7139.84 1859
7140.64 1842
7141.43 1908
7142.23 1915
7143.03 1864
7143.83 1936
7144.62 2008
7145.42 1831
7146.22 1854
7147.02 1895
7147.82 1939
7148.61 1866
7149.41 1863
7150.21 1830
7151.01 1826
7151.81 1822
7152.60 1772
7153.40 1843
7154.20 1951
7155.00 1990
7155.80 1974
7156.59 1948
7157.39 1918
7158.19 1880
7158.99 1923
7159.79 1895
7160.59 1904
7161.39 1911
7162.18 1796
7162.98 1882
7163.78 1804
7164.58 1800
7165.38 1818
7166.18 1807
7166.98 1796
7167.78 1736
7168.57 1727
7169.37 1752
7170.17 1739
7170.97 1752
7171.77 1814
7172.57 1731
7173.37 1735
7174.17 1667
7174.97 1667
7175.77 1663
7176.57 1635
7177.37 1687
7178.17 1630
7178.97 1672
7179.77 1664
7180.56 1720
7181.36 1743
7182.16 1767
7182.96 1803
7183.76 1856
7184.56 1726
7185.36 1743
7186.16 1708
7186.96 1575
7187.76 1643
7188.56 1585
7189.36 1627
7190.16 1580
7190.96 1525
7191.76 1619
7192.57 1540
7193.37 1528
7194.17 1542
7194.97 1528
7195.77 1613
7196.57 1618
7197.37 1547
7198.17 1570
7198.97 1642
7199.77 1638
7200.57 1706
7201.37 1747
7202.17 1704
7202.97 1641
7203.77 1642
7204.58 1693
7205.38 1647
7206.18 1658
7206.98 1663
7207.78 1613
7208.58 1630
7209.38 1626
7210.18 1586
7210.99 1589
7211.79 1548
7212.59 1604
7213.39 1666
7214.19 1670
7214.99 1621
7215.79 1566
7216.60 1680
7217.40 1673
7218.20 1678
7219.00 1694
7219.80 1738
7220.60 1765
7221.41 1772
7222.21 1769
7223.01 1728
7223.81 1746
7224.62 1683
7225.42 1652
7226.22 1707
7227.02 1764
7227.82 1757
7228.63 1716
7229.43 1711
7230.23 1798
7231.03 1805
7231.84 1850
7232.64 1903
7233.44 1989
7234.24 2152
7235.05 2291
7235.85 2390
7236.65 2479
7237.45 2346
7238.26 2296
7239.06 2262
7239.86 2080
7240.67 2070
7241.47 1942
7242.27 1962
7243.08 1917
7243.88 1838
7244.68 1764
7245.49 1797
7246.29 1867
7247.09 1905
7247.90 1952
7248.70 2001
7249.50 2033
7250.31 1909
7251.11 1984
7251.91 1953
7252.72 2019
7253.52 2051
7254.32 2106
7255.13 2087
7255.93 1992
7256.74 2033
7257.54 2004
7258.34 1873
7259.15 1899
7259.95 1879
7260.76 1912
7261.56 1930
7262.36 1875
7263.17 2037
7263.97 1971
7264.78 1984
7265.58 1873
7266.39 1948
7267.19 1960
7268.00 1980
7268.80 1913
7269.60 1897
7270.41 1895
7271.21 1988
7272.02 1910
7272.82 1939
7273.63 1937
7274.43 1929
7275.24 1906
7276.04 1935
7276.85 1972
7277.65 1955
7278.46 1998
7279.26 2109
7280.07 2149
7280.87 2270
7281.68 2498
7282.48 2721
7283.29 2875
7284.09 3014
7284.90 2989
7285.71 3023
7286.51 2933
7287.32 2830
7288.12 2641
7288.93 2549
7289.73 2359
7290.54 2278
7291.35 2154
7292.15 2105
7292.96 2013
7293.76 2009
7294.57 2066
7295.38 2019
7296.18 1986
7296.99 1939
7297.79 1968
7298.60 1979
7299.41 2028
7300.21 2021
7301.02 2157
7301.82 2128
7302.63 2163
7303.44 2248
7304.24 2217
7305.05 2215
7305.86 2245
7306.66 2223
7307.47 2377
7308.28 2490
7309.08 2537
7309.89 2588
7310.70 2653
7311.50 2642
7312.31 2638
7313.12 2633
7313.93 2658
7314.73 2669
7315.54 2650
7316.35 2797
7317.15 3124
7317.96 3355
7318.77 3700
7319.58 4131
7320.38 4293
7321.19 4311
7322.00 4246
7322.81 4042
7323.61 3861
7324.42 3581
7325.23 3273
7326.04 3006
7326.84 2856
7327.65 2699
7328.46 2561
7329.27 2416
7330.08 2391
7330.88 2340
7331.69 2375
7332.50 2219
7333.31 2253
7334.12 2225
7334.92 2278
7335.73 2264
7336.54 2342
7337.35 2565
7338.16 2603
7338.97 2637
7339.78 2786
7340.58 2802
7341.39 2818
7342.20 2815
7343.01 2600
7343.82 2571
7344.63 2582
7345.44 2345
7346.24 2327
7347.05 2336
7347.86 2275
7348.67 2192
7349.48 2273
7350.29 2252
7351.10 2175
7351.91 2184
7352.72 2202
7353.53 2195
7354.34 2187
7355.14 2195
7355.95 2366
7356.76 2487
7357.57 2640
7358.38 2767
7359.19 2977
7360.00 3196
7360.81 3243
7361.62 3068
7362.43 3076
7363.24 3024
7364.05 2983
7364.86 2901
7365.67 2759
7366.48 2704
7367.29 2683
7368.10 2565
7368.91 2449
7369.72 2318
7370.53 2320
7371.34 2252
7372.15 2232
7372.96 2206
7373.77 2258
7374.58 2297
7375.39 2331
7376.20 2399
7377.01 2514
7377.82 2655
7378.63 2929
7379.44 3040
7380.26 3394
7381.07 3491
7381.88 3622
7382.69 3568
7383.50 3417
7384.31 3242
7385.12 3021
7385.93 2877
7386.74 2738
7387.55 2603
7388.36 2489
7389.18 2322
7389.99 2235
7390.80 2178
7391.61 2134
7392.42 2065
7393.23 1962
7394.04 1950
7394.86 2041
7395.67 1987
7396.48 1996
7397.29 1999
7398.10 2061
7398.91 2160
7399.73 2113
7400.54 2111
7401.35 2162
7402.16 2138
7402.97 2162
7403.79 2141
7404.60 2102
7405.41 2177
7406.22 2105
7407.03 2136
7407.85 2111
7408.66 2051
7409.47 2011
7410.28 1920
7411.10 1928
7411.91 1929
7412.72 1812
7413.53 1750
7414.35 1739
7415.16 1745
7415.97 1732
7416.78 1692
7417.60 1655
7418.41 1685
7419.22 1736
7420.03 1690
7420.85 1655
7421.66 1630
7422.47 1635
7423.29 1633
7424.10 1623
7424.91 1596
7425.73 1626
7426.54 1495
7427.35 1526
7428.17 1525
7428.98 1560
7429.79 1516
7430.61 1527
7431.42 1524
7432.23 1532
7433.05 1572
7433.86 1491
7434.67 1601
7435.49 1537
7436.30 1508
7437.12 1542
7437.93 1508
7438.74 1574
7439.56 1523
7440.37 1541
7441.18 1493
7442.00 1535
7442.81 1585
7443.63 1549
7444.44 1548
7445.26 1530
7446.07 1481
7446.88 1510
7447.70 1543
7448.51 1505
7449.33 1472
7450.14 1530
7450.96 1486
7451.77 1514
7452.59 1511
7453.40 1441
7454.22 1495
7455.03 1454
7455.85 1462
7456.66 1479
7457.47 1461
7458.29 1455
7459.10 1444
7459.92 1506
7460.74 1527
7461.55 1475
7462.37 1404
7463.18 1419
7464.00 1466
7464.81 1486
7465.63 1492
7466.44 1536
7467.26 1516
7468.07 1506
7468.89 1587
7469.70 1549
7470.52 1503
7471.34 1537
7472.15 1530
7472.97 1613
7473.78 1582
7474.60 1532
7475.41 1458
7476.23 1522
7477.05 1501
7477.86 1511
7478.68 1498
7479.49 1481
7480.31 1489
7481.13 1525
7481.94 1546
7482.76 1564
7483.58 1574
7484.39 1579
7485.21 1538
7486.03 1542
7486.84 1569
7487.66 1450
7488.48 1488
7489.29 1477
7490.11 1443
7490.93 1408
7491.74 1439
7492.56 1420
7493.38 1488
7494.19 1512
7495.01 1471
7495.83 1497
7496.64 1446
7497.46 1391
7498.28 1369
7499.10 1483
7499.91 1464
7500.73 1465
7501.55 1407
7502.36 1320
7503.18 1337
7504.00 1369
7504.82 1370
7505.63 1413
7506.45 1369
7507.27 1414
7508.09 1320
7508.90 1268
7509.72 1323
7510.54 1391
7511.36 1284
7512.18 1355
7512.99 1337
7513.81 1343
7514.63 1285
7515.45 1278
7516.27 1379
7517.08 1394
7517.90 1286
7518.72 1323
7519.54 1365
7520.36 1360
7521.18 1322
7521.99 1369
7522.81 1430
7523.63 1408
7524.45 1453
7525.27 1382
7526.09 1440
7526.91 1435
7527.72 1423
7528.54 1419
7529.36 1391
7530.18 1454
7531.00 1372
7531.82 1355
7532.64 1312
7533.46 1314
7534.28 1288
7535.10 1329
7535.91 1290
7536.73 1280
7537.55 1306
7538.37 1253
7539.19 1315
7540.01 1314
7540.83 1299
7541.65 1282
7542.47 1284
7543.29 1303
7544.11 1313
7544.93 1311
7545.75 1253
7546.57 1234
7547.39 1284
7548.21 1284
7549.03 1306
7549.85 1312
7550.67 1291
7551.49 1259
7552.31 1266
7553.13 1267
7553.95 1298
7554.77 1258
7555.59 1294
7556.41 1323
7557.23 1332
7558.05 1369
7558.87 1289
7559.69 1334
7560.51 1298
7561.33 1321
7562.15 1282
7562.97 1302
7563.79 1287
7564.61 1289
7565.44 1270
7566.26 1300
7567.08 1347
7567.90 1372
7568.72 1347
7569.54 1319
7570.36 1339
7571.18 1330
7572.00 1304
7572.82 1284
7573.65 1305
7574.47 1292
7575.29 1311
7576.11 1268
7576.93 1248
7577.75 1307
7578.57 1257
7579.40 1307
7580.22 1367
7581.04 1352
7581.86 1331
7582.68 1384
7583.50 1346
7584.33 1391
7585.15 1400
7585.97 1386
7586.79 1354
7587.61 1390
7588.44 1412
7589.26 1425
7590.08 1373
7590.90 1355
7591.72 1411
7592.55 1430
7593.37 1422
7594.19 1487
7595.01 1502
7595.84 1515
7596.66 1488
7597.48 1452
7598.30 1483
7599.13 1575
7599.95 1607
7600.77 1532
7601.59 1568
7602.42 1616
7603.24 1695
7604.06 1709
7604.89 1672
7605.71 1636
7606.53 1643
7607.36 1650
7608.18 1591
7609.00 1589
7609.82 1644
7610.65 1627
7611.47 1581
7612.29 1575
7613.12 1527
7613.94 1571
7614.77 1666
7615.59 1799
7616.41 1789
7617.24 1942
7618.06 1972
7618.88 1952
7619.71 1988
7620.53 1972
7621.35 1961
7622.18 1843
7623.00 1837
7623.83 1949
7624.65 1809
7625.47 1803
7626.30 1783
7627.12 1744
7627.95 1774
7628.77 1857
7629.60 1889
7630.42 1937
7631.24 1961
7632.07 1953
7632.89 1923
7633.72 1893
7634.54 1872
7635.37 1836
7636.19 1771
7637.02 1731
7637.84 1636
7638.67 1611
7639.49 1578
7640.31 1625
7641.14 1595
7641.96 1653
7642.79 1644
7643.61 1713
7644.44 1820
7645.26 1834
7646.09 1867
7646.92 1922
7647.74 1967
7648.57 2070
7649.39 2111
7650.22 2162
7651.04 2036
7651.87 2048
7652.69 2014
7653.52 1995
7654.34 1856
7655.17 1692
7656.00 1726
7656.82 1602
7657.65 1529
7658.47 1574
7659.30 1468
7660.12 1418
7660.95 1453
7661.78 1453
7662.60 1402
7663.43 1480
7664.25 1411
7665.08 1441
7665.91 1481
7666.73 1456
7667.56 1408
7668.39 1454
7669.21 1432
7670.04 1412
7670.87 1432
7671.69 1431
7672.52 1372
7673.35 1356
7674.17 1350
7675.00 1338
7675.83 1317
7676.65 1323
7677.48 1397
7678.31 1319
7679.13 1334
7679.96 1380
7680.79 1402
7681.61 1374
7682.44 1389
7683.27 1471
7684.10 1508
7684.92 1453
7685.75 1411
7686.58 1438
7687.40 1503
7688.23 1476
7689.06 1459
7689.89 1481
7690.71 1411
7691.54 1411
7692.37 1506
7693.20 1433
7694.03 1442
7694.85 1497
7695.68 1478
7696.51 1515
7697.34 1525
7698.16 1586
7698.99 1547
7699.82 1554
7700.65 1513
7701.48 1477
7702.31 1451
7703.13 1462
7703.96 1426
7704.79 1387
7705.62 1429
7706.45 1380
7707.28 1427
7708.10 1369
7708.93 1419
7709.76 1390
7710.59 1379
7711.42 1373
7712.25 1358
7713.08 1390
7713.90 1436
7714.73 1443
7715.56 1368
7716.39 1350
7717.22 1369
7718.05 1351
7718.88 1367
7719.71 1358
7720.54 1403
7721.37 1385
7722.20 1405
7723.02 1402
7723.85 1402
7724.68 1433
7725.51 1439
7726.34 1499
7727.17 1572
7728.00 1497
7728.83 1515
7729.66 1590
7730.49 1581
7731.32 1538
7732.15 1513
7732.98 1443
7733.81 1403
7734.64 1383
7735.47 1413
7736.30 1494
7737.13 1367
7737.96 1338
7738.79 1366
7739.62 1357
7740.45 1306
7741.28 1352
7742.11 1378
7742.94 1402
7743.77 1518
7744.60 1735
7745.43 1838
7746.26 1948
7747.09 2083
7747.92 2123
7748.75 2096
7749.59 2078
7750.42 1972
7751.25 1878
7752.08 1716
7752.91 1616
7753.74 1532
7754.57 1467
7755.40 1461
7756.23 1401
7757.06 1406
7757.90 1375
7758.73 1418
7759.56 1332
7760.39 1348
7761.22 1375
7762.05 1345
7762.88 1274
7763.71 1289
7764.55 1310
7765.38 1244
7766.21 1306
7767.04 1270
7767.87 1256
7768.70 1256
7769.54 1239
7770.37 1242
7771.20 1313
7772.03 1248
7772.86 1267
7773.70 1272
7774.53 1257
7775.36 1156
7776.19 1182
7777.02 1266
7777.86 1273
7778.69 1224
7779.52 1265
7780.35 1270
7781.19 1289
7782.02 1280
7782.85 1269
7783.68 1285
7784.52 1311
7785.35 1297
7786.18 1290
7787.01 1337
7787.85 1337
7788.68 1369
7789.51 1413
7790.35 1371
7791.18 1336
7792.01 1300
7792.84 1351
7793.68 1297
7794.51 1357
7795.34 1368
7796.18 1390
7797.01 1321
7797.84 1363
7798.68 1338
7799.51 1322
7800.34 1338
7801.18 1384
7802.01 1394
7802.84 1365
7803.68 1341
7804.51 1364
7805.35 1364
7806.18 1418
7807.01 1446
7807.85 1415
7808.68 1468
7809.51 1435
7810.35 1449
7811.18 1531
7812.02 1502
7812.85 1629
7813.68 1632
7814.52 1714
7815.35 1781
7816.19 1729
7817.02 1741
7817.86 1719
7818.69 1751
7819.52 1729
7820.36 1802
7821.19 1850
7822.03 1841
7822.86 1788
7823.70 1806
7824.53 1883
7825.37 1774
7826.20 1796
7827.04 1746
7827.87 1685
7828.71 1613
7829.54 1630
7830.38 1664
7831.21 1661
7832.05 1743
7832.88 1705
7833.72 1690
7834.55 1771
7835.39 1796
7836.22 1648
7837.06 1626
7837.89 1690
7838.73 1667
7839.57 1564
7840.40 1631
7841.24 1587
7842.07 1495
7842.91 1458
7843.74 1427
7844.58 1454
7845.42 1383
7846.25 1392
7847.09 1350
7847.92 1385
7848.76 1406
7849.60 1361
7850.43 1348
7851.27 1412
7852.10 1367
7852.94 1404
7853.78 1433
7854.61 1461
7855.45 1409
7856.29 1371
7857.12 1422
7857.96 1404
7858.79 1407
7859.63 1406
7860.47 1388
7861.30 1421
7862.14 1400
7862.98 1403
7863.81 1374
7864.65 1402
7865.49 1364
7866.33 1363
7867.16 1382
7868.00 1423
7868.84 1470
7869.67 1414
7870.51 1448
7871.35 1414
7872.19 1413
7873.02 1498
7873.86 1469
7874.70 1535
7875.54 1617
7876.37 1690
7877.21 1751
7878.05 1812
7878.89 1897
7879.72 1962
7880.56 1959
7881.40 1938
7882.24 1856
7883.07 1881
7883.91 1735
7884.75 1776
7885.59 1749
7886.43 1603
7887.26 1572
7888.10 1533
7888.94 1557
7889.78 1542
7890.62 1579
7891.45 1625
7892.29 1670
7893.13 1652
7893.97 1517
7894.81 1526
7895.65 1602
7896.49 1523
7897.32 1454
7898.16 1471
7899.00 1422
7899.84 1475
7900.68 1495
7901.52 1441
7902.36 1415
7903.20 1456
7904.03 1368
7904.87 1397
7905.71 1394
7906.55 1404
7907.39 1400
7908.23 1413
7909.07 1395
7909.91 1361
7910.75 1417
7911.59 1457
7912.43 1532
7913.27 1644
7914.11 1645
7914.94 1765
7915.78 1783
7916.62 1812
7917.46 1879
7918.30 1876
7919.14 1850
7919.98 1737
7920.82 1757
7921.66 1634
7922.50 1556
7923.34 1554
7924.18 1468
7925.02 1396
7925.86 1380
7926.70 1415
7927.54 1366
7928.38 1330
7929.22 1353
7930.06 1368
7930.90 1330
7931.74 1295
7932.59 1250
7933.43 1281
7934.27 1312
7935.11 1289
7935.95 1280
7936.79 1279
7937.63 1287
7938.47 1270
7939.31 1282
7940.15 1315
7940.99 1407
7941.83 1336
7942.67 1372
7943.52 1413
7944.36 1362
7945.20 1398
7946.04 1365
7946.88 1354
7947.72 1407
7948.56 1421
7949.40 1333
7950.25 1329
7951.09 1339
7951.93 1364
7952.77 1419
7953.61 1404
7954.45 1459
7955.29 1469
7956.14 1447
7956.98 1485
7957.82 1447
7958.66 1405
7959.50 1392
7960.35 1424
7961.19 1338
7962.03 1358
7962.87 1335
7963.71 1339
7964.56 1368
7965.40 1415
7966.24 1493
7967.08 1511
7967.93 1568
7968.77 1557
7969.61 1530
7970.45 1494
7971.29 1441
7972.14 1448
7972.98 1311
7973.82 1324
7974.67 1254
7975.51 1256
7976.35 1298
7977.19 1243
7978.04 1255
7978.88 1302
7979.72 1205
7980.57 1191
7981.41 1166
7982.25 1180
7983.09 1178
7983.94 1203
7984.78 1149
7985.62 1197
7986.47 1211
7987.31 1150
7988.15 1146
7989.00 1176
7989.84 1136
7990.68 1138
7991.53 1112
7992.37 1096
7993.22 1059
7994.06 1155
7994.90 1129
7995.75 1083
7996.59 1092
7997.43 1118
7998.28 1060
7999.12 1063
7999.97 1131
8000.81 1066
8001.65 1095
8002.50 1102
8003.34 1099
8004.19 1081
8005.03 1074
8005.88 1064
8006.72 1072
8007.57 1050
8008.41 1043
8009.25 1018
8010.10 1005
8010.94 1014
8011.79 1055
8012.63 1048
8013.48 962
8014.32 1018
8015.17 1004
8016.01 1031
8016.86 1050
8017.70 1022
8018.55 1011
8019.39 1031
8020.24 991
8021.08 1062
8021.93 1061
8022.77 998
8023.62 1018
8024.46 1008
8025.31 984
8026.15 999
8027.00 1066
8027.84 1004
8028.69 1058
8029.54 1048
8030.38 1077
8031.23 1049
8032.07 1062
8032.92 1065
8033.76 1022
8034.61 1015
8035.46 989
8036.30 964
8037.15 1046
8037.99 1031
8038.84 1001
8039.69 1067
8040.53 1033
8041.38 1055
8042.22 1054
8043.07 1062
8043.92 1050
8044.76 1036
8045.61 1040
8046.46 1038
8047.30 1009
8048.15 977
8049.00 993
8049.84 1004
8050.69 1018
8051.54 1029
8052.38 1028
8053.23 1066
8054.08 991
8054.92 1002
8055.77 1015
8056.62 984
8057.46 982
8058.31 990
8059.16 951
8060.01 951
8060.85 973
8061.70 959
8062.55 978
8063.40 998
8064.24 934
8065.09 959
8065.94 933
8066.79 970
8067.63 991
8068.48 917
8069.33 955
8070.18 1003
8071.02 923
8071.87 968
8072.72 989
8073.57 965
8074.42 939
8075.26 928
8076.11 959
8076.96 944
8077.81 991
8078.66 975
8079.50 1006
8080.35 1025
8081.20 993
8082.05 971
8082.90 976
8083.75 932
8084.59 972
8085.44 939
8086.29 987
8087.14 946
8087.99 966
8088.84 924
8089.69 944
8090.53 1003
8091.38 969
8092.23 979
8093.08 959
8093.93 975
8094.78 922
8095.63 971
8096.48 934
8097.33 936
8098.18 922
8099.02 973
8099.87 985
8100.72 1007
8101.57 954
8102.42 989
8103.27 984
8104.12 940
8104.97 982
8105.82 965
8106.67 975
8107.52 974
8108.37 951
8109.22 953
8110.07 982
8110.92 974
8111.77 962
8112.62 981
8113.47 1022
8114.32 997
8115.17 973
8116.02 994
8116.87 979
8117.72 1059
8118.57 1069
8119.42 1046
8120.27 1028
8121.12 1062
8121.97 1023
8122.82 1026
8123.67 1015
8124.52 1021
8125.37 1015
8126.22 1025
8127.07 997
8127.93 1039
8128.78 1030
8129.63 998
8130.48 1022
8131.33 991
8132.18 1050
8133.03 1094
8133.88 977
8134.73 922
8135.58 1001
8136.44 974
8137.29 1003
8138.14 1036
8138.99 976
8139.84 967
8140.69 1047
8141.54 1043
8142.39 988
8143.25 997
8144.10 1018
8144.95 1063
8145.80 1012
8146.65 1018
8147.50 1003
8148.36 1038
8149.21 1045
8150.06 1065
8150.91 1030
8151.76 1034
8152.62 1114
8153.47 1068
8154.32 1113
8155.17 1114
8156.02 1130
8156.88 1168
8157.73 1113
8158.58 1057
8159.43 1040
8160.29 1032
8161.14 1037
8161.99 1033
8162.84 986
8163.70 973
8164.55 976
8165.40 926
8166.25 958
8167.11 948
8167.96 929
8168.81 962
8169.67 968
8170.52 956
8171.37 955
8172.23 969
8173.08 959
8173.93 965
8174.78 969
8175.64 967
8176.49 937
8177.34 991
8178.20 1004
8179.05 920
8179.90 954
8180.76 977
8181.61 908
8182.47 918
8183.32 944
8184.17 906
8185.03 971
8185.88 939
8186.73 942
8187.59 975
8188.44 958
8189.30 907
8190.15 944
8191.00 887
8191.86 927
8192.71 917
8193.57 941
8194.42 958
8195.27 937
8196.13 944
8196.98 943
8197.84 960
8198.69 972
8199.55 991
8200.40 946
8201.26 945
8202.11 943
8202.96 964
8203.82 948
8204.67 957
8205.53 955
8206.38 926
8207.24 975
8208.09 933
8208.95 928
8209.80 889
8210.66 978
8211.51 1009
8212.37 977
8213.22 999
8214.08 985
8214.93 948
8215.79 948
8216.65 1028
8217.50 1053
8218.36 1029
8219.21 1076
8220.07 1042
8220.92 1076
8221.78 1159
8222.63 1108
8223.49 1172
8224.35 1183
8225.20 1097
8226.06 1086
8226.91 1080
8227.77 1090
8228.63 1003
8229.48 1002
8230.34 977
8231.19 957
8232.05 974
8232.91 960
8233.76 954
8234.62 951
8235.47 946
8236.33 967
8237.19 960
8238.04 953
8238.90 901
8239.76 894
8240.61 918
8241.47 920
8242.33 959
8243.18 942
8244.04 897
8244.90 907
8245.75 905
8246.61 983
8247.47 998
8248.33 971
8249.18 974
8250.04 935
8250.90 949
8251.75 925
8252.61 917
8253.47 997
8254.33 936
8255.18 948
8256.04 950
8256.90 884
8257.76 952
8258.61 950
8259.47 950
8260.33 952
8261.19 918
8262.04 880
8262.90 924
8263.76 953
8264.62 985
8265.48 949
8266.33 961
8267.19 932
8268.05 984
8268.91 999
8269.77 1015
8270.62 986
8271.48 954
8272.34 976
8273.20 972
8274.06 1026
8274.92 988
8275.77 999
8276.63 1027
8277.49 998
8278.35 1019
8279.21 988
8280.07 1038
8280.93 1064
8281.78 976
8282.64 1026
8283.50 990
8284.36 993
8285.22 1011
8286.08 1041
8286.94 1017
8287.80 1008
8288.66 989
8289.51 980
8290.37 996
8291.23 1022
8292.09 1045
8292.95 1102
8293.81 1071
8294.67 1083
8295.53 1055
8296.39 1000
8297.25 1059
8298.11 1065
8298.97 1039
8299.83 1061
8300.69 1079
8301.55 1144
8302.41 1111
8303.27 1025
8304.13 1048
8304.99 1022
8305.85 1045
8306.71 1064
8307.57 1031
8308.43 1022
8309.29 1084
8310.15 1076
8311.01 1092
8311.87 1039
8312.73 994
8313.59 1028
8314.45 1031
8315.31 1004
8316.17 1052
8317.03 1024
8317.89 966
8318.75 1034
8319.61 1024
8320.47 964
8321.33 1016
8322.20 983
8323.06 942
8323.92 958
8324.78 993
8325.64 951
8326.50 960
8327.36 917
8328.22 930
8329.08 996
8329.94 984
8330.81 999
8331.67 1004
8332.53 985
8333.39 1001
8334.25 989
8335.11 1042
8335.97 1006
8336.84 1032
8337.70 975
8338.56 978
8339.42 966
8340.28 998
8341.15 1032
8342.01 1050
8342.87 1021
8343.73 985
8344.59 1019
8345.45 1019
8346.32 1026
8347.18 1051
8348.04 1014
8348.90 994
8349.77 1001
8350.63 991
8351.49 1008
8352.35 1029
8353.22 1072
8354.08 1023
8354.94 1039
8355.80 1003
8356.67 1013
8357.53 929
8358.39 969
8359.25 1008
8360.12 980
8360.98 992
8361.84 986
8362.71 1008
8363.57 1040
8364.43 991
8365.29 957
8366.16 989
8367.02 1020
8367.88 1044
8368.75 991
8369.61 1009
8370.47 1059
8371.34 1066
8372.20 1012
8373.06 1053
8373.93 998
8374.79 1023
8375.65 1078
8376.52 1048
8377.38 1034
8378.25 1079
8379.11 1096
8379.97 1068
8380.84 1075
8381.70 1083
8382.56 1067
8383.43 1101
8384.29 1121
8385.16 1104
8386.02 1094
8386.89 1085
8387.75 1133
8388.61 1099
8389.48 1081
8390.34 1178
8391.21 1128
8392.07 1122
8392.94 1088
8393.80 1080
8394.67 1131
8395.53 1175
8396.39 1126
8397.26 1163
8398.12 1148
8398.99 1148
8399.85 1175
8400.72 1138
8401.58 1172
8402.45 1211
8403.31 1196
8404.18 1187
8405.04 1215
8405.91 1232
8406.77 1207
8407.64 1233
8408.50 1274
8409.37 1253
8410.24 1263
8411.10 1319
8411.97 1326
8412.83 1326
8413.70 1367
8414.56 1334
8415.43 1378
8416.29 1397
8417.16 1328
8418.03 1377
8418.89 1345
8419.76 1377
8420.62 1353
8421.49 1359
8422.36 1418
8423.22 1434
8424.09 1500
8424.95 1530
8425.82 1560
8426.69 1554
8427.55 1533
8428.42 1524
8429.28 1541
8430.15 1608
8431.02 1588
8431.88 1635
8432.75 1654
8433.62 1675
8434.48 1716
8435.35 1782
8436.22 1798
8437.08 1857
8437.95 1915
8438.82 2029
8439.68 2018
8440.55 2061
8441.42 2078
8442.29 2069
8443.15 2151
8444.02 2109
8444.89 2092
8445.75 2111
8446.62 2102
8447.49 2212
8448.36 2234
8449.22 2331
8450.09 2570
8450.96 2885
8451.83 3416
8452.69 3988
8453.56 4609
8454.43 5317
8455.30 5940
8456.16 6288
8457.03 6025
8457.90 5877
8458.77 5402
8459.64 4996
8460.50 4363
8461.37 3832
8462.24 3416
8463.11 3103
8463.98 2780
8464.84 2470
8465.71 2309
8466.58 2233
8467.45 2077
8468.32 1983
8469.19 1841
8470.05 1815
8470.92 1705
8471.79 1699
8472.66 1707
8473.53 1706
8474.40 1696
8475.27 1657
8476.13 1683
8477.00 1642
8477.87 1672
8478.74 1707
8479.61 1719
8480.48 1794
8481.35 1741
8482.22 1797
8483.09 1814
8483.96 1811
8484.82 1788
8485.69 1763
8486.56 1709
8487.43 1768
8488.30 1680
8489.17 1601
8490.04 1690
8490.91 1695
8491.78 1777
8492.65 1770
8493.52 1812
8494.39 1832
8495.26 1840
8496.13 1870
8497.00 1751
8497.87 1731
8498.74 1767
8499.61 1612
8500.48 1565
8501.35 1615
8502.22 1650
8503.09 1616
8503.96 1576
8504.83 1585
8505.70 1604
8506.57 1622
8507.44 1654
8508.31 1629
8509.18 1610
8510.05 1677
8510.92 1676
8511.79 1653
8512.66 1710
8513.53 1673
8514.40 1680
8515.27 1682
8516.15 1735
8517.02 1750
8517.89 1735
8518.76 1795
8519.63 1790
8520.50 2015
8521.37 2160
8522.24 2187
8523.11 2446
8523.98 2601
8524.86 2780
8525.73 2924
8526.60 2909
8527.47 2813
8528.34 2768
8529.21 2594
8530.08 2454
8530.96 2350
8531.83 2206
8532.70 2130
8533.57 2007
8534.44 1846
8535.31 1846
8536.19 1806
8537.06 1720
8537.93 1684
8538.80 1679
8539.67 1612
8540.55 1626
8541.42 1652
8542.29 1579
8543.16 1519
8544.03 1585
8544.91 1566
8545.78 1514
8546.65 1526
8547.52 1519
8548.40 1545
8549.27 1669
8550.14 1707
8551.01 1745
8551.89 1769
8552.76 1767
8553.63 1839
8554.51 1796
8555.38 1777
8556.25 1760
8557.12 1702
8558.00 1618
8558.87 1600
8559.74 1590
8560.62 1531
8561.49 1545
8562.36 1480
8563.24 1490
8564.11 1480
8564.98 1496
8565.86 1436
8566.73 1484
8567.60 1419
8568.48 1435
8569.35 1380
8570.22 1396
8571.10 1395
8571.97 1397
8572.84 1367
8573.72 1287
8574.59 1290
8575.46 1271
8576.34 1345
8577.21 1307
8578.09 1260
8578.96 1271
8579.83 1322
8580.71 1303
8581.58 1365
8582.46 1383
8583.33 1319
8584.21 1318
8585.08 1321
8585.95 1343
8586.83 1346
8587.70 1396
8588.58 1346
8589.45 1307
8590.33 1362
8591.20 1397
8592.08 1362
8592.95 1467
8593.83 1445
8594.70 1366
8595.58 1416
8596.45 1427
8597.33 1438
8598.20 1381
8599.08 1395
8599.95 1408
8600.83 1455
8601.70 1414
8602.58 1450
8603.45 1435
8604.33 1472
8605.20 1436
8606.08 1430
8606.95 1446
8607.83 1455
8608.70 1446
8609.58 1476
8610.45 1511
8611.33 1581
8612.21 1577
8613.08 1530
8613.96 1488
8614.83 1570
8615.71 1517
8616.59 1556
8617.46 1626
8618.34 1573
8619.21 1635
8620.09 1622
8620.97 1613
8621.84 1667
8622.72 1619
8623.59 1616
8624.47 1728
8625.35 1717
8626.22 1647
8627.10 1753
8627.98 1802
8628.85 1752
8629.73 1774
8630.61 1779
8631.48 1777
8632.36 1751
8633.24 1750
8634.11 1761
8634.99 1786
8635.87 1790
8636.74 1761
8637.62 1785
8638.50 1809
8639.37 1787
8640.25 1856
8641.13 1798
8642.01 1860
8642.88 1898
8643.76 1896
8644.64 1942
8645.52 1989
8646.39 2008
8647.27 2071
8648.15 2102
8649.03 2051
8649.90 2125
8650.78 2075
8651.66 2027
8652.54 2123
8653.41 2139
8654.29 2161
8655.17 2163
8656.05 2244
8656.93 2307
8657.80 2385
8658.68 2727
8659.56 2830
8660.44 3128
8661.32 3357
8662.19 3683
8663.07 3917
8663.95 4074
8664.83 4136
8665.71 4276
8666.59 3977
8667.46 3881
8668.34 3683
8669.22 3572
8670.10 3473
8670.98 3421
8671.86 3381
8672.74 3390
8673.62 3358
8674.49 3322
8675.37 3233
8676.25 3151
8677.13 2993
8678.01 2877
8678.89 2734
8679.77 2566
8680.65 2435
8681.53 2430
8682.41 2300
8683.29 2225
8684.16 2259
8685.04 2336
8685.92 2339
8686.80 2462
8687.68 2529
8688.56 2867
8689.44 3105
8690.32 3324
8691.20 3558
8692.08 3599
8692.96 3633
8693.84 3587
8694.72 3500
8695.60 3288
8696.48 3249
8697.36 3030
8698.24 2992
8699.12 2961
8700.00 2940
8700.88 2882
8701.76 2858
8702.64 2812
8703.52 2725
8704.40 2657
8705.28 2588
8706.16 2444
8707.04 2314
8707.92 2194
8708.80 2091
8709.69 1961
8710.57 1924
8711.45 1831
8712.33 1756
8713.21 1759
8714.09 1650
8714.97 1617
8715.85 1613
8716.73 1677
8717.61 1625
8718.49 1634
8719.38 1603
8720.26 1608
8721.14 1671
8722.02 1611
8722.90 1586
8723.78 1581
8724.66 1643
8725.54 1755
8726.43 1724
8727.31 1704
8728.19 1700
8729.07 1731
8729.95 1720
8730.83 1764
8731.72 1763
8732.60 1791
8733.48 1798
8734.36 1691
8735.24 1736
8736.13 1730
8737.01 1734
8737.89 1810
8738.77 1724
8739.65 1719
8740.54 1740
8741.42 1791
8742.30 1764
8743.18 1759
8744.07 1745
8744.95 1682
8745.83 1690
8746.71 1675
8747.60 1684
8748.48 1689
8749.36 1721
8750.24 1690
8751.13 1707
8752.01 1717
8752.89 1748
8753.77 1802
8754.66 1751
8755.54 1773
8756.42 1832
8757.31 1849
8758.19 1829
8759.07 1856
8759.96 1906
8760.84 1951
8761.72 1923
8762.61 1959
8763.49 2002
8764.37 1971
8765.26 1941
8766.14 2001
8767.02 1964
8767.91 1951
8768.79 1978
8769.67 1972
8770.56 1971
8771.44 1978
8772.32 1989
8773.21 1981
8774.09 1952
8774.98 2037
8775.86 2122
8776.74 2233
8777.63 2492
8778.51 2691
8779.40 2964
8780.28 3303
8781.17 3324
8782.05 3393
8782.93 3286
8783.82 3257
8784.70 3199
8785.59 2978
8786.47 2717
8787.36 2498
8788.24 2414
8789.13 2259
8790.01 2090
8790.89 2031
8791.78 1859
8792.66 1817
8793.55 1875
8794.43 1828
8795.32 1744
8796.20 1692
8797.09 1750
8797.97 1747
8798.86 1694
8799.74 1658
8800.63 1723
8801.52 1621
8802.40 1586
8803.29 1535
8804.17 1543
8805.06 1512
8805.94 1464
8806.83 1425
8807.71 1435
8808.60 1461
8809.48 1402
8810.37 1421
8811.26 1390
8812.14 1349
8813.03 1347
8813.91 1375
8814.80 1407
8815.69 1433
8816.57 1424
8817.46 1441
8818.34 1496
8819.23 1510
8820.12 1453
8821.00 1445
8821.89 1377
8822.77 1379
8823.66 1436
8824.55 1352
8825.43 1349
8826.32 1367
8827.21 1398
8828.09 1338
8828.98 1314
8829.87 1329
8830.75 1296
8831.64 1354
8832.53 1303
8833.41 1298
8834.30 1319
8835.19 1308
8836.08 1310
8836.96 1279
8837.85 1275
8838.74 1278
8839.62 1242
8840.51 1273
8841.40 1286
8842.29 1289
8843.17 1308
8844.06 1318
8844.95 1319
8845.84 1280
8846.72 1261
8847.61 1309
8848.50 1246
8849.39 1223
8850.27 1228
8851.16 1217
8852.05 1262
8852.94 1303
8853.82 1252
8854.71 1182
8855.60 1195
8856.49 1240
8857.38 1240
8858.26 1240
8859.15 1217
8860.04 1225
8860.93 1200
8861.82 1247
8862.71 1225
8863.59 1177
8864.48 1178
8865.37 1192
8866.26 1149
8867.15 1148
8868.04 1139
8868.93 1166
8869.81 1182
8870.70 1180
8871.59 1130
8872.48 1154
8873.37 1119
8874.26 1095
8875.15 1103
8876.04 1076
8876.93 1119
8877.81 1120
8878.70 1043
8879.59 1075
8880.48 1097
8881.37 1100
8882.26 1037
8883.15 1012
8884.04 1010
8884.93 1066
8885.82 1078
8886.71 1039
8887.60 1030
8888.49 1021
8889.38 1044
8890.27 1062
8891.16 1015
8892.05 1051
8892.94 1038
8893.83 1026
8894.72 1016
8895.61 984
8896.50 1019
8897.39 1061
8898.28 1028
8899.17 1016
8900.06 966
8900.95 944
8901.84 979
8902.73 968
8903.62 993
8904.51 953
8905.40 960
8906.29 963
8907.18 960
8908.07 913
8908.96 985
8909.85 956
8910.74 952
8911.63 952
8912.52 966
8913.41 978
8914.31 920
8915.20 952
8916.09 988
8916.98 1014
8917.87 956
8918.76 943
8919.65 925
8920.54 902
8921.43 933
8922.33 905
8923.22 905
8924.11 887
8925.00 982
8925.89 948
8926.78 908
8927.67 910
8928.57 921
8929.46 933
8930.35 972
8931.24 891
8932.13 898
8933.03 889
8933.92 906
8934.81 897
8935.70 892
8936.59 844
8937.49 853
8938.38 905
8939.27 934
8940.16 908
8941.05 847
8941.95 836
8942.84 911
8943.73 929
8944.62 874
8945.52 860
8946.41 916
8947.30 878
8948.19 864
8949.09 887
8949.98 858
8950.87 894
8951.76 877
8952.66 903
8953.55 895
8954.44 908
8955.34 918
8956.23 942
8957.12 889
8958.02 867
8958.91 847
8959.80 848
8960.69 897
8961.59 930
8962.48 910
8963.37 890
8964.27 881
8965.16 859
8966.05 863
8966.95 846
8967.84 849
8968.74 878
8969.63 928
8970.52 901
8971.42 910
8972.31 909
8973.20 888
8974.10 876
8974.99 926
8975.89 926
8976.78 909
8977.67 874
8978.57 904
8979.46 840
8980.36 808
8981.25 852
8982.15 860
8983.04 826
8983.93 823
8984.83 870
8985.72 860
8986.62 858
8987.51 873
8988.41 852
8989.30 865
8990.20 826
8991.09 834
8991.99 835
8992.88 818
8993.78 855
8994.67 844
8995.57 849
8996.46 846
8997.36 843
8998.25 836
8999.15 851
9000.04 866
9000.94 856
9001.83 821
9002.73 857
9003.62 833
9004.52 834
9005.41 838
9006.31 782
9007.20 844
9008.10 833
9009.00 853
9009.89 808
9010.79 817
9011.68 816
9012.58 801
9013.47 843
9014.37 813
9015.27 788
9016.16 783
9017.06 775
9017.95 810
9018.85 809
9019.75 820
9020.64 798
9021.54 818
9022.43 819
9023.33 796
9024.23 778
9025.12 794
9026.02 830
9026.92 787
9027.81 804
9028.71 817
9029.61 846
9030.50 802
9031.40 797
9032.30 803
9033.19 829
9034.09 808
9034.99 799
9035.88 754
9036.78 793
9037.68 798
9038.58 795
9039.47 803
9040.37 808
9041.27 814
9042.16 824
9043.06 835
9043.96 785
9044.86 811
9045.75 805
9046.65 810
9047.55 825
9048.45 824
9049.34 740
9050.24 781
9051.14 795
9052.04 851
9052.94 833
9053.83 790
9054.73 839
9055.63 809
9056.53 832
9057.43 803
9058.32 812
9059.22 848
9060.12 854
9061.02 822
9061.92 844
9062.81 851
9063.71 845
9064.61 780
9065.51 840
9066.41 851
9067.31 868
9068.21 876
9069.10 815
9070.00 834
9070.90 842
9071.80 838
9072.70 789
9073.60 758
9074.50 817
9075.40 821
9076.29 853
9077.19 887
9078.09 837
9078.99 841
9079.89 815
9080.79 832
9081.69 815
9082.59 807
9083.49 843
9084.39 815
9085.29 859
9086.19 830
9087.09 860
9087.98 806
9088.88 871
9089.78 881
9090.68 886
9091.58 827
9092.48 894
9093.38 904
9094.28 887
9095.18 849
9096.08 805
9096.98 884
9097.88 881
9098.78 837
9099.68 824
9100.58 823
9101.48 831
9102.38 842
9103.28 806
9104.18 825
9105.08 794
9105.99 815
9106.89 805
9107.79 798
9108.69 772
9109.59 783
9110.49 804
9111.39 829
9112.29 837
9113.19 820
9114.09 813
9114.99 774
9115.89 765
9116.79 803
9117.69 808
9118.60 853
9119.50 857
9120.40 835
9121.30 805
9122.20 812
9123.10 741
9124.00 824
9124.90 814
9125.81 776
9126.71 833
9127.61 838
9128.51 830
9129.41 846
9130.31 758
9131.22 791
9132.12 831
9133.02 759
9133.92 803
9134.82 811
9135.72 771
9136.63 829
9137.53 826
9138.43 806
9139.33 801
9140.23 801
9141.14 779
9142.04 793
9142.94 782
9143.84 822
9144.75 841
9145.65 813
9146.55 788
9147.45 795
9148.36 811
9149.26 774
9150.16 772
9151.06 802
9151.97 798
9152.87 833
9153.77 817
9154.67 774
9155.58 787
9156.48 841
9157.38 799
9158.29 846
9159.19 793
9160.09 760
9161.00 785
9161.90 823
9162.80 829
9163.71 806
9164.61 804
9165.51 813
9166.42 821
9167.32 860
9168.22 835
9169.13 859
9170.03 816
9170.93 775
9171.84 828
9172.74 849
9173.64 797
9174.55 808
9175.45 850
9176.36 816
9177.26 838
9178.16 812
9179.07 829
9179.97 784
9180.88 809
9181.78 788
9182.69 826
9183.59 799
9184.49 766
9185.40 806
9186.30 822
9187.21 815
9188.11 809
9189.02 809
9189.92 793
9190.82 817
9191.73 827
9192.63 862
9193.54 780
9194.44 806
9195.35 821
9196.25 854
9197.16 868
9198.06 881
9198.97 908
9199.87 880
9200.78 869
9201.68 875
9202.59 835
9203.49 847
9204.40 847
9205.30 845
9206.21 828
9207.12 834
9208.02 867
9208.93 835
9209.83 801
9210.74 837
9211.64 793
9212.55 790
9213.45 808
9214.36 835
9215.27 831
9216.17 839
9217.08 814
9217.98 836
9218.89 896
9219.80 810
9220.70 794
9221.61 810
9222.51 802
9223.42 806
9224.33 809
9225.23 822
9226.14 801
9227.05 781
9227.95 761
9228.86 788
9229.77 808
9230.67 763
9231.58 782
9232.49 785
9233.39 778
9234.30 790
9235.21 804
9236.11 784
9237.02 813
9237.93 786
9238.83 783
9239.74 766
9240.65 845
9241.55 813
9242.46 820
9243.37 793
9244.28 766
9245.18 828
9246.09 800
9247.00 752
9247.91 768
9248.81 772
9249.72 784
9250.63 742
9251.54 765
9252.44 772
9253.35 797
9254.26 782
9255.17 793
9256.07 785
9256.98 787
9257.89 853
9258.80 769
9259.71 807
9260.61 795
9261.52 818
9262.43 863
9263.34 828
9264.25 847
9265.16 851
9266.06 830
9266.97 821
9267.88 774
9268.79 814
9269.70 815
9270.61 802
9271.51 813
9272.42 793
9273.33 786
9274.24 794
9275.15 812
9276.06 804
9276.97 764
9277.88 779
9278.78 766
9279.69 793
9280.60 827
9281.51 776
9282.42 761
9283.33 779
9284.24 789
9285.15 841
9286.06 801
9286.97 806
9287.88 808
9288.79 782
9289.70 819
9290.60 843
9291.51 826
9292.42 840
9293.33 867
9294.24 865
9295.15 875
9296.06 792
9296.97 899
9297.88 905
9298.79 891
9299.70 869
9300.61 857
9301.52 819
9302.43 839
9303.34 818
9304.25 835
9305.16 815
9306.07 864
9306.98 889
9307.89 867
9308.80 853
9309.71 872
9310.63 910
9311.54 909
9312.45 910
9313.36 873
9314.27 903
9315.18 872
9316.09 853
9317.00 846
9317.91 839
9318.82 824
9319.73 859
9320.64 804
9321.55 799
9322.47 793
9323.38 804
9324.29 827
9325.20 827
9326.11 768
9327.02 750
9327.93 822
9328.84 824
9329.76 791
9330.67 787
9331.58 860
9332.49 825
9333.40 830
9334.31 800
9335.23 813
9336.14 806
9337.05 792
9337.96 790
9338.87 845
9339.78 874
9340.70 834
9341.61 822
9342.52 784
9343.43 795
9344.34 835
9345.26 837
9346.17 865
9347.08 829
9347.99 833
9348.91 870
9349.82 845
9350.73 822
9351.64 833
9352.56 818
9353.47 831
9354.38 833
9355.29 832
9356.21 830
9357.12 870
9358.03 870
9358.94 853
9359.86 817
9360.77 819
9361.68 834
9362.60 825
9363.51 803
9364.42 814
9365.34 814
9366.25 832
9367.16 839
9368.08 791
9368.99 807
9369.90 810
9370.82 811
9371.73 751
9372.64 831
9373.56 822
9374.47 787
9375.38 831
9376.30 840
9377.21 838
9378.12 822
9379.04 811
9379.95 769
9380.87 809
9381.78 855
9382.69 791
9383.61 824
9384.52 830
9385.44 866
9386.35 916
9387.27 863
9388.18 891
9389.09 894
9390.01 954
9390.92 902
9391.84 927
9392.75 901
9393.67 929
9394.58 928
9395.50 935
9396.41 948
9397.32 882
9398.24 866
9399.15 893
9400.07 892
9400.98 833
9401.90 817
9402.81 845
9403.73 853
9404.64 838
9405.56 836
9406.47 868
9407.39 861
9408.30 899
9409.22 878
9410.14 810
9411.05 819
9411.97 842
9412.88 882
9413.80 868
9414.71 923
9415.63 888
9416.54 887
9417.46 857
9418.38 856
9419.29 869
9420.21 918
9421.12 860
9422.04 882
9422.95 882
9423.87 858
9424.79 885
9425.70 884
9426.62 897
9427.54 898
9428.45 873
9429.37 887
9430.28 861
9431.20 961
9432.12 972
9433.03 943
9433.95 963
9434.87 931
9435.78 944
9436.70 928
9437.62 972
9438.53 971
9439.45 1018
9440.37 977
9441.28 1014
9442.20 989
9443.12 968
9444.03 965
9444.95 953
9445.87 992
9446.79 974
9447.70 1066
9448.62 1036
9449.54 1052
9450.45 1097
9451.37 1131
9452.29 1173
9453.21 1125
9454.12 1101
9455.04 1109
9455.96 1099
9456.88 1078
9457.79 1013
9458.71 985
9459.63 954
9460.55 961
9461.47 1012
9462.38 944
9463.30 943
9464.22 980
9465.14 924
9466.06 924
9466.97 907
9467.89 904
9468.81 950
9469.73 931
9470.65 926
9471.56 911
9472.48 964
9473.40 916
9474.32 973
9475.24 947
9476.16 989
9477.08 1059
9477.99 1054
9478.91 1085
9479.83 1057
9480.75 1085
9481.67 1093
9482.59 1088
9483.51 1034
9484.43 1054
9485.34 1025
9486.26 1006
9487.18 986
9488.10 1021
9489.02 951
9489.94 977
9490.86 981
9491.78 939
9492.70 958
9493.62 955
9494.54 973
9495.46 978
9496.38 990
9497.30 960
9498.22 958
9499.13 1014
9500.05 995
9500.97 995
9501.89 953
9502.81 1035
9503.73 961
9504.65 976
9505.57 988
9506.49 1009
9507.41 1008
9508.33 981
9509.25 1000
9510.17 981
9511.09 1016
9512.01 1095
9512.93 1034
9513.86 1035
9514.78 1127
9515.70 1138
9516.62 1179
9517.54 1217
9518.46 1312
9519.38 1308
9520.30 1370
9521.22 1382
9522.14 1360
9523.06 1347
9523.98 1324
9524.90 1238
9525.82 1264
9526.75 1252
9527.67 1328
9528.59 1221
9529.51 1218
9530.43 1272
9531.35 1240
9532.27 1284
9533.19 1263
9534.11 1210
9535.04 1199
9535.96 1234
9536.88 1201
9537.80 1221
9538.72 1221
9539.64 1183
9540.57 1131
9541.49 1189
9542.41 1118
9543.33 1077
9544.25 1148
9545.17 1165
9546.10 1139
9547.02 1142
9547.94 1117
9548.86 1169
9549.78 1142
9550.71 1146
9551.63 1140
9552.55 1166
9553.47 1167
9554.40 1097
9555.32 1156
9556.24 1140
9557.16 1161
9558.09 1159
9559.01 1154
9559.93 1192
9560.85 1204
9561.78 1161
9562.70 1221
9563.62 1166
9564.54 1184
9565.47 1176
9566.39 1109
9567.31 1138
9568.24 1114
9569.16 1101
9570.08 1125
9571.00 1116
9571.93 1145
9572.85 1107
9573.77 1106
9574.70 1127
9575.62 1178
9576.54 1172
9577.47 1142
9578.39 1192
9579.31 1162
9580.24 1155
9581.16 1172
9582.09 1191
9583.01 1244
9583.93 1205
9584.86 1163
9585.78 1187
9586.70 1146
9587.63 1195
9588.55 1184
9589.48 1183
9590.40 1181
9591.32 1242
9592.25 1236
9593.17 1270
9594.10 1285
9595.02 1291
9595.95 1335
9596.87 1358
9597.79 1313
9598.72 1385
9599.64 1371
9600.57 1331
9601.49 1361
9602.42 1398
9603.34 1401
9604.27 1370
9605.19 1343
9606.12 1320
9607.04 1347
9607.97 1280
9608.89 1355
9609.82 1324
9610.74 1284
9611.67 1294
9612.59 1319
9613.52 1344
9614.44 1327
9615.37 1335
9616.29 1292
9617.22 1280
9618.14 1304
9619.07 1304
9619.99 1319
9620.92 1324
9621.85 1317
9622.77 1373
9623.70 1390
9624.62 1406
9625.55 1393
9626.47 1413
9627.40 1406
9628.33 1388
9629.25 1430
9630.18 1408
9631.10 1416
9632.03 1408
9632.96 1383
9633.88 1509
9634.81 1527
9635.73 1572
9636.66 1542
9637.59 1552
9638.51 1604
9639.44 1681
9640.37 1707
9641.29 1727
9642.22 1724
9643.15 1759
9644.07 1834
9645.00 1844
9645.93 1785
9646.85 1836
9647.78 1845
9648.71 1748
9649.63 1711
9650.56 1735
9651.49 1678
9652.41 1634
9653.34 1683
9654.27 1662
9655.20 1665
9656.12 1629
9657.05 1711
9657.98 1661
9658.90 1620
9659.83 1609
9660.76 1662
9661.69 1675
9662.61 1701
9663.54 1712
9664.47 1729
9665.40 1777
9666.32 1793
9667.25 1828
9668.18 1772
9669.11 1774
9670.04 1824
9670.96 1905
9671.89 1935
9672.82 1866
9673.75 1872
9674.68 1968
9675.60 1955
9676.53 1908
9677.46 1881
9678.39 1969
9679.32 2037
9680.25 1947
9681.17 1978
9682.10 2000
9683.03 2056
9683.96 2076
9684.89 2046
9685.82 2020
9686.75 2112
9687.67 2086
9688.60 2006
9689.53 1987
9690.46 2073
9691.39 2160
9692.32 2089
9693.25 2116
9694.18 2185
9695.11 2203
9696.03 2221
9696.96 2323
9697.89 2352
9698.82 2386
9699.75 2371
9700.68 2266
9701.61 2238
9702.54 2220
9703.47 2171
9704.40 2140
9705.33 2174
9706.26 2134
9707.19 2135
9708.12 2159
9709.05 2204
9709.98 2280
9710.91 2330
9711.84 2384
9712.77 2501
9713.70 2477
9714.63 2516
9715.56 2514
9716.49 2555
9717.42 2451
9718.35 2349
9719.28 2254
9720.21 2172
9721.14 2088
9722.07 1965
9723.00 1902
9723.93 1835
9724.86 1860
9725.79 1848
9726.72 1812
9727.65 1854
9728.58 1886
9729.51 1883
9730.44 1908
9731.37 1834
9732.31 1842
9733.24 1820
9734.17 1804
9735.10 1787
9736.03 1711
9736.96 1675
9737.89 1666
9738.82 1654
9739.75 1617
9740.69 1593
9741.62 1570
9742.55 1573
9743.48 1529
9744.41 1493
9745.34 1496
9746.27 1542
9747.21 1529
9748.14 1557
9749.07 1507
9750.00 1397
9750.93 1401
9751.86 1386
9752.80 1452
9753.73 1413
9754.66 1447
9755.59 1439
9756.52 1376
9757.46 1403
9758.39 1361
9759.32 1422
9760.25 1323
9761.18 1342
9762.12 1414
9763.05 1364
9763.98 1377
9764.91 1455
9765.85 1435
9766.78 1455
9767.71 1463
9768.64 1455
9769.58 1468
9770.51 1427
9771.44 1418
9772.37 1413
9773.31 1433
9774.24 1397
9775.17 1411
9776.11 1404
9777.04 1429
9777.97 1459
9778.91 1453
9779.84 1476
9780.77 1496
9781.71 1395
9782.64 1475
9783.57 1435
9784.51 1449
9785.44 1407
9786.37 1373
9787.31 1403
9788.24 1348
9789.17 1315
9790.11 1308
9791.04 1372
9791.97 1361
9792.91 1304
9793.84 1396
9794.77 1408
9795.71 1424
9796.64 1343
9797.58 1363
9798.51 1329
9799.44 1305
9800.38 1309
9801.31 1280
9802.25 1275
9803.18 1236
9804.12 1218
9805.05 1214
9805.98 1174
9806.92 1154
9807.85 1158
9808.79 1173
9809.72 1175
9810.66 1120
9811.59 1112
9812.53 1133
9813.46 1133
9814.40 1133
9815.33 1099
9816.27 1090
9817.20 1104
9818.14 1113
9819.07 1161
9820.01 1091
9820.94 1098
9821.88 1086
9822.81 1093
9823.75 1053
9824.68 1101
9825.62 1120
9826.55 1066
9827.49 1042
9828.42 1073
9829.36 1078
9830.29 1029
9831.23 1021
9832.17 1086
9833.10 1115
9834.04 1047
9834.97 1068
9835.91 1048
9836.84 1051
9837.78 1013
9838.72 1040
9839.65 1023
9840.59 1053
9841.52 1025
9842.46 1035
9843.40 1007
9844.33 1013
9845.27 1070
9846.20 1065
9847.14 1066
9848.08 1083
9849.01 1075
9849.95 1071
9850.89 1069
9851.82 1094
9852.76 1068
9853.70 1049
9854.63 1074
9855.57 1080
9856.51 1045
9857.44 1051
9858.38 1013
9859.32 1026
9860.25 1033
9861.19 1048
9862.13 1033
9863.07 1049
9864.00 1021
9864.94 1024
9865.88 1051
9866.81 999
9867.75 1023
9868.69 1014
9869.63 1059
9870.56 1059
9871.50 1028
9872.44 1051
9873.38 1041
9874.31 1004
9875.25 1012
9876.19 999
9877.13 976
9878.07 1002
9879.00 1016
9879.94 1024
9880.88 1028
9881.82 1050
9882.75 1008
9883.69 985
9884.63 1013
9885.57 1039
9886.51 1042
9887.45 971
9888.38 1032
9889.32 1045
9890.26 970
9891.20 958
9892.14 966
9893.08 978
9894.01 986
9894.95 968
9895.89 991
9896.83 953
9897.77 953
9898.71 987
9899.65 949
9900.59 1007
9901.52 998
9902.46 1009
9903.40 1009
9904.34 1016
9905.28 1029
9906.22 1007
9907.16 988
9908.10 1014
9909.04 1024
9909.98 1078
9910.92 1017
9911.86 1000
9912.80 1007
9913.73 1064
9914.67 1062
9915.61 1031
9916.55 1061
9917.49 1073
9918.43 1110
9919.37 1136
9920.31 1254
9921.25 1263
9922.19 1303
9923.13 1364
9924.07 1459
9925.01 1502
9925.95 1500
9926.89 1502
9927.83 1454
9928.77 1338
9929.71 1324
9930.65 1368
9931.59 1245
9932.53 1174
9933.47 1142
9934.41 1097
9935.36 1092
9936.30 1094
9937.24 1046
9938.18 1010
9939.12 993
9940.06 1009
9941.00 1046
9941.94 1004
9942.88 1059
9943.82 1058
9944.76 1041
9945.70 1076
9946.64 1117
9947.59 1090
9948.53 1137
9949.47 1126
9950.41 1154
9951.35 1116
9952.29 1068
9953.23 1083
9954.17 1059
9955.12 1024
9956.06 1038
9957.00 1019
9957.94 964
9958.88 975
9959.82 968
9960.77 918
9961.71 914
9962.65 958
9963.59 875
9964.53 935
9965.48 898
9966.42 884
9967.36 906
9968.30 904
9969.24 874
9970.19 828
9971.13 849
9972.07 866
9973.01 818
9973.95 847
9974.90 874
9975.84 856
9976.78 843
9977.72 839
9978.67 857
9979.61 855
9980.55 840
9981.50 850
9982.44 843
9983.38 847
9984.32 841
9985.27 826
9986.21 871
9987.15 900
9988.10 886
9989.04 899
9989.98 853
9990.92 864
9991.87 888
9992.81 866
9993.75 831
9994.70 893
9995.64 809
9996.58 838
9997.53 810
9998.47 820
9999.41 856
10000.36 873
10001.30 872
10002.25 889
10003.19 862
10004.13 909
10005.08 853
10006.02 852
10006.96 859
10007.91 858
10008.85 840
10009.80 839
10010.74 849
10011.68 844
10012.63 825
10013.57 836
10014.52 839
10015.46 827
10016.41 855
10017.35 829
10018.29 838
10019.24 847
10020.18 808
10021.13 829
10022.07 823
10023.02 853
10023.96 833
10024.91 850
10025.85 783
10026.80 785
10027.74 834
10028.69 828
10029.63 789
10030.58 846
10031.52 863
10032.47 852
10033.41 810
10034.36 835
10035.30 859
10036.25 814
10037.19 794
10038.14 798
10039.08 830
10040.03 777
10040.97 790
10041.92 783
10042.87 798
10043.81 817
10044.76 826
10045.70 817
10046.65 807
10047.59 756
10048.54 758
10049.49 766
10050.43 800
10051.38 787
10052.32 800
10053.27 808
10054.22 806
10055.16 788
10056.11 810
10057.05 817
10058.00 785
10058.95 773
10059.89 782
10060.84 753
10061.79 792
10062.73 784
10063.68 819
10064.63 834
10065.57 813
10066.52 760
10067.47 769
10068.41 791
10069.36 752
10070.31 799
10071.25 775
10072.20 773
10073.15 808
10074.10 787
10075.04 788
10075.99 756
10076.94 750
10077.88 798
10078.83 770
10079.78 788
10080.73 759
10081.67 800
10082.62 765
10083.57 769
10084.52 769
10085.46 786
10086.41 790
10087.36 805
10088.31 818
10089.25 809
10090.20 788
10091.15 764
10092.10 805
10093.05 778
10093.99 804
10094.94 766
10095.89 837
10096.84 825
10097.79 778
10098.73 834
10099.68 797
10100.63 779
10101.58 760
10102.53 767
10103.48 778
10104.42 777
10105.37 765
10106.32 766
10107.27 796
10108.22 781
10109.17 767
10110.12 746
10111.06 780
10112.01 778
10112.96 744
10113.91 782
10114.86 791
10115.81 792
10116.76 788
10117.71 765
10118.66 777
10119.61 787
10120.56 792
10121.50 796
10122.45 794
10123.40 788
10124.35 791
10125.30 744
10126.25 769
10127.20 768
10128.15 762
10129.10 762
10130.05 794
10131.00 787
10131.95 768
10132.90 788
10133.85 790
10134.80 779
10135.75 786
10136.70 804
10137.65 819
10138.60 822
10139.55 795
10140.50 824
10141.45 807
10142.40 816
10143.35 811
10144.30 840
10145.25 793
10146.20 774
10147.15 827
10148.10 845
10149.05 793
10150.00 787
10150.95 818
10151.90 829
10152.86 816
10153.81 820
10154.76 810
10155.71 789
10156.66 867
10157.61 863
10158.56 867
10159.51 837
10160.46 843
10161.41 857
10162.37 841
10163.32 852
10164.27 844
10165.22 875
10166.17 870
10167.12 898
10168.07 843
10169.03 885
10169.98 898
10170.93 946
10171.88 908
10172.83 938
10173.78 910
10174.74 977
10175.69 956
10176.64 920
10177.59 930
10178.54 938
10179.49 937
10180.45 986
10181.40 984
10182.35 936
10183.30 932
10184.26 961
10185.21 967
10186.16 954
10187.11 930
10188.06 963
10189.02 987
10189.97 969
10190.92 991
10191.87 966
10192.83 972
10193.78 945
10194.73 940
10195.69 971
10196.64 980
10197.59 989
10198.54 1008
10199.50 1048
10200.45 1027
10201.40 1054
10202.36 1103
10203.31 1138
10204.26 1148
10205.22 1135
10206.17 1116
10207.12 1148
10208.08 1123
10209.03 1112
10209.98 1111
10210.94 1040
10211.89 1082
10212.84 1049
10213.80 1058
10214.75 1063
10215.70 1027
10216.66 1007
10217.61 952
10218.56 1010
10219.52 1003
10220.47 953
10221.43 989
10222.38 976
10223.33 1015
10224.29 973
10225.24 988
10226.20 981
10227.15 1002
10228.11 1009
10229.06 989
10230.01 1068
10230.97 1147
10231.92 1146
10232.88 1213
10233.83 1194
10234.79 1126
10235.74 1176
10236.70 1178
10237.65 1146
10238.60 1169
10239.56 1119
10240.51 1094
10241.47 1033
10242.42 1065
10243.38 1011
10244.33 992
10245.29 1015
10246.24 1002
10247.20 949
10248.15 955
10249.11 928
10250.07 973
10251.02 937
10251.98 971
10252.93 935
10253.89 948
10254.84 921
10255.80 902
10256.75 851
10257.71 908
10258.67 893
10259.62 886
10260.58 893
10261.53 871
10262.49 880
10263.44 896
10264.40 894
10265.36 921
10266.31 927
10267.27 876
10268.22 930
10269.18 932
10270.14 892
10271.09 925
10272.05 914
10273.01 895
10273.96 904
10274.92 874
10275.87 924
10276.83 893
10277.79 890
10278.74 858
10279.70 819
10280.66 834
10281.61 813
10282.57 793
10283.53 814
10284.49 890
10285.44 889
10286.40 892
10287.36 868
10288.31 862
10289.27 868
10290.23 811
10291.18 855
10292.14 831
10293.10 841
10294.06 835
10295.01 814
10295.97 817
10296.93 800
10297.89 807
10298.84 846
10299.80 817
10300.76 827
10301.72 814
10302.67 815
10303.63 839
10304.59 835
10305.55 834
10306.51 879
10307.46 833
10308.42 846
10309.38 894
10310.34 807
10311.30 848
10312.25 864
10313.21 886
10314.17 833
10315.13 880
10316.09 862
10317.05 871
10318.00 837
10318.96 825
10319.92 800
10320.88 846
10321.84 864
10322.80 854
10323.76 890
10324.71 868
10325.67 812
10326.63 855
10327.59 870
10328.55 883
10329.51 875
10330.47 859
10331.43 896
10332.39 896
10333.35 885
10334.30 872
10335.26 853
10336.22 850
10337.18 808
10338.14 793
10339.10 786
10340.06 807
10341.02 795
10341.98 797
10342.94 772
10343.90 801
10344.86 789
10345.82 827
10346.78 797
10347.74 808
10348.70 782
10349.66 818
10350.62 814
10351.58 785
10352.54 761
10353.50 768
10354.46 796
10355.42 804
10356.38 819
10357.34 780
10358.30 798
10359.26 760
10360.22 785
10361.18 753
10362.14 758
10363.10 750
10364.06 775
10365.02 746
10365.98 783
10366.94 777
10367.90 775
10368.87 771
10369.83 749
10370.79 752
10371.75 779
10372.71 757
10373.67 745
10374.63 739
10375.59 743
10376.55 725
10377.51 755
10378.48 809
10379.44 812
10380.40 808
10381.36 789
10382.32 786
10383.28 796
10384.24 792
10385.21 732
10386.17 744
10387.13 771
10388.09 723
10389.05 741
10390.01 723
10390.98 765
10391.94 735
10392.90 753
10393.86 745
10394.82 794
10395.79 734
10396.75 705
10397.71 766
10398.67 731
10399.63 731
10400.60 697
10401.56 718
10402.52 738
10403.48 755
10404.45 728
10405.41 759
10406.37 727
10407.33 742
10408.30 719
10409.26 742
10410.22 745
10411.18 731
10412.15 733
10413.11 792
10414.07 776
10415.04 806
10416.00 821
10416.96 810
10417.93 830
10418.89 822
10419.85 825
10420.81 809
10421.78 837
10422.74 797
10423.70 808
10424.67 759
10425.63 783
10426.59 736
10427.56 758
10428.52 734
10429.49 722
10430.45 742
10431.41 746
10432.38 737
10433.34 728
10434.30 684
10435.27 706
10436.23 720
10437.20 706
10438.16 735
10439.12 713
10440.09 696
10441.05 705
10442.02 696
10442.98 701
10443.94 716
10444.91 697
10445.87 673
10446.84 712
10447.80 684
10448.77 697
10449.73 661
10450.70 690
10451.66 730
10452.63 726
10453.59 692
10454.55 733
10455.52 720
10456.48 686
10457.45 749
10458.41 702
10459.38 751
10460.34 709
10461.31 739
10462.27 721
10463.24 759
10464.20 711
10465.17 705
10466.14 697
10467.10 731
10468.07 724
10469.03 726
10470.00 761
10470.96 722
10471.93 719
10472.89 717
10473.86 725
10474.82 736
10475.79 750
10476.76 722
10477.72 743
10478.69 774
10479.65 771
10480.62 739
10481.59 764
10482.55 741
10483.52 799
10484.48 756
10485.45 721
10486.42 725
10487.38 705
10488.35 731
10489.32 719
10490.28 714
10491.25 718
10492.21 726
10493.18 706
10494.15 699
10495.11 693
10496.08 700
10497.05 697
10498.01 724
10498.98 692
10499.95 760
10500.92 754
10501.88 719
10502.85 772
10503.82 745
10504.78 731
10505.75 726
10506.72 755
10507.68 701
10508.65 741
10509.62 703
10510.59 725
10511.55 698
10512.52 727
10513.49 758
10514.46 750
10515.42 714
10516.39 698
10517.36 712
10518.33 747
10519.29 709
10520.26 718
10521.23 740
10522.20 735
10523.17 737
10524.13 744
10525.10 756
10526.07 781
10527.04 757
10528.01 748
10528.97 709
10529.94 698
10530.91 747
10531.88 753
10532.85 760
10533.82 743
10534.78 773
10535.75 756
10536.72 724
10537.69 730
10538.66 783
10539.63 812
10540.60 766
10541.56 755
10542.53 719
10543.50 767
10544.47 722
10545.44 737
10546.41 724
10547.38 745
10548.35 724
10549.32 751
10550.29 751
10551.25 749
10552.22 772
10553.19 818
10554.16 798
10555.13 827
10556.10 848
10557.07 853
10558.04 858
10559.01 852
10559.98 819
10560.95 836
10561.92 865
10562.89 886
10563.86 861
10564.83 822
10565.80 782
10566.77 799
10567.74 779
10568.71 745
10569.68 772
10570.65 782
10571.62 781
10572.59 766
10573.56 750
10574.53 817
10575.50 775
10576.47 741
10577.44 733
10578.41 762
10579.38 813
10580.35 768
10581.32 789
10582.29 808
10583.26 779
10584.23 804
10585.21 788
10586.18 782
10587.15 836
10588.12 823
10589.09 843
10590.06 819
10591.03 810
10592.00 786
10592.97 850
10593.94 858
10594.92 841
10595.89 839
10596.86 850
10597.83 846
10598.80 848
10599.77 849
10600.74 871
10601.71 894
10602.69 894
10603.66 930
10604.63 957
10605.60 1000
10606.57 974
10607.54 951
10608.52 1028
10609.49 969
10610.46 1004
10611.43 946
10612.40 989
10613.38 925
10614.35 914
10615.32 943
10616.29 917
10617.27 856
10618.24 861
10619.21 844
10620.18 841
10621.15 821
10622.13 836
10623.10 883
10624.07 852
10625.04 831
10626.02 838
10626.99 839
10627.96 797
10628.94 834
10629.91 824
10630.88 845
10631.85 870
10632.83 883
10633.80 896
10634.77 899
10635.75 930
10636.72 990
10637.69 990
10638.67 962
10639.64 976
10640.61 956
10641.59 949
10642.56 963
10643.53 904
10644.51 861
10645.48 848
10646.45 844
10647.43 843
10648.40 798
10649.37 818
10650.35 820
10651.32 784
10652.30 772
10653.27 793
10654.24 788
10655.22 749
10656.19 737
10657.16 725
10658.14 745
10659.11 745
10660.09 715
10661.06 758
10662.04 776
10663.01 730
10663.98 736
10664.96 716
10665.93 739
10666.91 737
10667.88 773
10668.86 742
10669.83 705
10670.81 722
10671.78 727
10672.76 789
10673.73 741
10674.71 762
10675.68 747
10676.66 769
10677.63 782
10678.61 767
10679.58 755
10680.56 758
10681.53 751
10682.51 760
10683.48 735
10684.46 738
10685.43 758
10686.41 740
10687.38 695
10688.36 691
10689.33 698
10690.31 730
10691.28 709
10692.26 694
10693.24 675
10694.21 684
10695.19 698
10696.16 700
10697.14 726
10698.12 713
10699.09 687
10700.07 669
10701.04 713
10702.02 689
10703.00 690
10703.97 705
10704.95 688
10705.92 695
10706.90 674
10707.88 669
10708.85 693
10709.83 710
10710.81 687
10711.78 703
10712.76 707
10713.74 719
10714.71 705
10715.69 682
10716.67 715
10717.64 703
10718.62 711
10719.60 684
10720.57 689
10721.55 696
10722.53 741
10723.50 727
10724.48 679
10725.46 665
10726.44 697
10727.41 677
10728.39 716
10729.37 720
10730.35 703
10731.32 670
10732.30 677
10733.28 697
10734.26 688
10735.23 659
10736.21 672
10737.19 698
10738.17 687
10739.14 683
10740.12 720
10741.10 718
10742.08 682
10743.06 686
10744.03 695
10745.01 663
10745.99 657
10746.97 652
10747.95 676
10748.92 654
10749.90 674
10750.88 656
10751.86 669
10752.84 699
10753.82 673
10754.79 634
10755.77 654
10756.75 694
10757.73 645
10758.71 677
10759.69 604
10760.67 641
10761.65 662
10762.62 649
10763.60 652
10764.58 685
10765.56 654
10766.54 694
10767.52 665
10768.50 668
10769.48 667
10770.46 694
10771.44 688
10772.42 693
10773.39 695
10774.37 697
10775.35 700
10776.33 707
10777.31 655
10778.29 673
10779.27 665
10780.25 660
10781.23 652
10782.21 693
10783.19 713
10784.17 671
10785.15 659
10786.13 700
10787.11 663
10788.09 706
10789.07 697
10790.05 632
10791.03 697
10792.01 687
10792.99 639
10793.97 681
10794.95 673
10795.93 662
10796.91 655
10797.89 692
10798.87 645
10799.85 689
10800.83 667
10801.82 666
10802.80 684
10803.78 662
10804.76 669
10805.74 698
10806.72 684
10807.70 649
10808.68 673
10809.66 713
10810.64 729
10811.62 693
10812.61 680
10813.59 665
10814.57 693
10815.55 691
10816.53 655
10817.51 696
10818.49 672
10819.47 657
10820.46 723
10821.44 669
10822.42 638
10823.40 686
10824.38 661
10825.36 683
10826.35 667
10827.33 700
10828.31 649
10829.29 647
10830.27 653
10831.25 672
10832.24 658
10833.22 670
10834.20 704
10835.18 685
10836.17 706
10837.15 675
10838.13 671
10839.11 672
10840.09 684
10841.08 690
10842.06 695
10843.04 714
10844.02 719
10845.01 723
10845.99 701
10846.97 719
10847.96 689
10848.94 719
10849.92 768
10850.90 749
10851.89 740
10852.87 755
10853.85 751
10854.84 696
10855.82 731
10856.80 731
10857.78 739
10858.77 764
10859.75 712
10860.73 714
10861.72 757
10862.70 755
10863.68 786
10864.67 723
10865.65 706
10866.64 691
10867.62 738
10868.60 750
10869.59 711
10870.57 740
10871.55 719
10872.54 751
10873.52 707
10874.51 713
10875.49 749
10876.47 724
10877.46 728
10878.44 759
10879.43 730
10880.41 702
10881.39 748
10882.38 738
10883.36 776
10884.35 798
10885.33 812
10886.32 748
10887.30 714
10888.29 780
10889.27 784
10890.25 796
10891.24 818
10892.22 802
10893.21 775
10894.19 721
10895.18 732
10896.16 798
10897.15 760
10898.13 781
10899.12 793
10900.10 800
10901.09 848
10902.07 807
10903.06 812
10904.04 813
10905.03 809
10906.01 815
10907.00 774
10907.99 812
10908.97 788
10909.96 818
10910.94 840
10911.93 872
10912.91 875
10913.90 869
10914.88 851
10915.87 898
10916.86 860
10917.84 858
10918.83 856
10919.81 862
10920.80 897
10921.79 904
10922.77 888
10923.76 851
10924.74 875
10925.73 893
10926.72 900
10927.70 900
10928.69 909
10929.68 972
10930.66 933
10931.65 977
10932.64 906
10933.62 944
10934.61 992
10935.60 968
10936.58 982
10937.57 991
10938.56 1033
10939.54 1020
10940.53 1020
10941.52 1040
10942.50 1085
10943.49 1065
10944.48 1074
10945.47 1046
10946.45 1113
10947.44 1126
10948.43 1145
10949.41 1216
10950.40 1225
10951.39 1243
10952.38 1333
10953.36 1360
10954.35 1371
10955.34 1402
10956.33 1402
10957.31 1414
10958.30 1442
10959.29 1396
10960.28 1347
10961.27 1350
10962.25 1343
10963.24 1297
10964.23 1285
10965.22 1284
10966.21 1273
10967.19 1206
10968.18 1151
10969.17 1144
10970.16 1197
10971.15 1147
10972.13 1168
10973.12 1175
10974.11 1107
10975.10 1129
10976.09 1158
10977.08 1232
10978.07 1199
10979.05 1168
10980.04 1196
10981.03 1175
10982.02 1170
10983.01 1186
10984.00 1199
10984.99 1321
10985.98 1270
10986.96 1283
10987.95 1326
10988.94 1353
10989.93 1446
10990.92 1504
10991.91 1574
10992.90 1656
10993.89 1676
10994.88 1796
10995.87 1869
10996.86 1961
10997.85 1930
10998.84 1945
10999.83 1911
11000.82 1858
11001.81 1807
11002.79 1756
11003.78 1652
11004.77 1621
11005.76 1524
11006.75 1423
11007.74 1393
11008.73 1276
11009.72 1215
11010.71 1162
11011.70 1094
11012.69 1101
11013.68 1040
11014.67 1057
11015.67 1076
11016.66 1031
11017.65 998
11018.64 947
11019.63 1004
11020.62 1010
11021.61 973
11022.60 1030
11023.59 974
11024.58 950
11025.57 976
11026.56 993
11027.55 959
11028.54 939
11029.53 922
11030.52 932
11031.52 950
11032.51 964
11033.50 972
11034.49 979
11035.48 982
11036.47 979
11037.46 974
11038.45 927
11039.45 930
11040.44 879
11041.43 903
11042.42 865
11043.41 917
11044.40 924
11045.39 891
11046.39 895
11047.38 911
11048.37 907
11049.36 887
11050.35 824
11051.35 855
11052.34 890
11053.33 893
11054.32 872
11055.31 903
11056.31 862
11057.30 860
11058.29 864
11059.28 869
11060.27 874
11061.27 942
11062.26 930
11063.25 900
11064.24 927
11065.24 887
11066.23 858
11067.22 878
11068.21 864
11069.21 911
11070.20 921
11071.19 832
11072.19 918
11073.18 884
11074.17 904
11075.16 913
11076.16 930
11077.15 909
11078.14 903
11079.14 908
11080.13 868
11081.12 881
11082.12 888
11083.11 904
11084.10 902
11085.10 874
11086.09 865
11087.08 860
11088.08 834
11089.07 862
11090.06 846
11091.06 807
11092.05 856
11093.04 813
11094.04 819
11095.03 839
11096.03 830
11097.02 822
11098.01 799
11099.01 832
11100.00 831
11101.00 790
11101.99 809
11102.98 827
11103.98 807
11104.97 834
11105.97 854
11106.96 848
11107.96 842
11108.95 821
11109.95 804
11110.94 823
11111.93 792
11112.93 799
11113.92 814
11114.92 789
11115.91 856
11116.91 824
11117.90 793
11118.90 802
11119.89 795
11120.89 824
11121.88 860
11122.88 846
11123.87 821
11124.87 796
11125.86 796
11126.86 816
11127.85 789
11128.85 782
11129.84 780
11130.84 791
11131.84 792
11132.83 836
11133.83 830
11134.82 781
11135.82 795
11136.81 858
11137.81 811
11138.81 841
11139.80 841
11140.80 782
11141.79 775
11142.79 804
11143.79 822
11144.78 824
11145.78 825
11146.77 807
11147.77 809
11148.77 823
11149.76 815
11150.76 791
11151.75 787
11152.75 809
11153.75 808
11154.74 790
11155.74 771
11156.74 744
11157.73 745
11158.73 753
11159.73 765
11160.72 812
11161.72 809
11162.72 787
11163.71 771
11164.71 760
11165.71 745
11166.71 760
11167.70 724
11168.70 764
11169.70 758
11170.69 770
11171.69 752
11172.69 744
11173.69 775
11174.68 739
11175.68 764
11176.68 752
11177.68 777
11178.67 775
11179.67 734
11180.67 708
11181.67 771
11182.66 750
11183.66 745
11184.66 741
11185.66 742
11186.66 766
11187.65 747
11188.65 763
11189.65 733
11190.65 731
11191.65 765
11192.64 780
11193.64 754
11194.64 778
11195.64 760
11196.64 782
11197.64 759
11198.63 805
11199.63 786
11200.63 749
11201.63 799
11202.63 754
11203.63 779
11204.63 771
11205.63 761
11206.62 800
11207.62 810
11208.62 769
11209.62 778
11210.62 789
11211.62 780
11212.62 804
11213.62 786
11214.62 776
11215.62 798
11216.61 796
11217.61 751
11218.61 812
11219.61 772
11220.61 783
11221.61 771
11222.61 814
11223.61 799
11224.61 813
11225.61 789
11226.61 833
11227.61 819
11228.61 799
11229.61 818
11230.61 759
11231.61 756
11232.61 781
11233.61 846
11234.61 838
11235.61 877
11236.61 831
11237.61 820
11238.61 821
11239.61 799
11240.61 826
11241.61 838
11242.61 876
11243.61 848
11244.61 831
11245.61 853
11246.61 836
11247.61 863
11248.62 877
11249.62 843
11250.62 854
11251.62 809
11252.62 813
11253.62 884
11254.62 849
11255.62 856
11256.62 886
11257.62 873
11258.62 846
11259.63 876
11260.63 874
11261.63 873
11262.63 892
11263.63 889
11264.63 944
11265.63 976
11266.64 1020
11267.64 994
11268.64 993
11269.64 998
11270.64 1009
11271.64 1020
11272.65 1008
11273.65 986
11274.65 1005
11275.65 1019
11276.65 995
11277.65 971
11278.66 1010
11279.66 979
11280.66 954
11281.66 961
11282.67 942
11283.67 908
11284.67 913
11285.67 894
11286.67 894
11287.68 839
11288.68 857
11289.68 911
11290.68 827
11291.69 898
11292.69 839
11293.69 874
11294.70 839
11295.70 856
11296.70 856
11297.70 848
11298.71 867
11299.71 881
11300.71 873
11301.72 866
11302.72 835
11303.72 844
11304.72 846
11305.73 819
11306.73 849
11307.73 897
11308.74 938
11309.74 914
11310.74 926
11311.75 868
11312.75 907
11313.76 905
11314.76 907
11315.76 889
11316.77 906
11317.77 918
11318.77 931
11319.78 902
11320.78 899
11321.79 939
11322.79 986
11323.79 963
11324.80 900
11325.80 896
11326.81 893
11327.81 896
11328.81 893
11329.82 946
11330.82 991
11331.83 997
11332.83 963
11333.84 958
11334.84 960
11335.85 944
11336.85 1010
11337.85 978
11338.86 1036
11339.86 1053
11340.87 1038
11341.87 993
11342.88 985
11343.88 981
11344.89 1011
11345.89 981
11346.90 955
11347.90 926
11348.91 908
11349.91 915
11350.92 875
11351.92 904
11352.93 884
11353.94 898
11354.94 923
11355.95 906
11356.95 876
11357.96 896
11358.96 873
11359.97 938
11360.97 903
11361.98 903
11362.99 869
11363.99 906
11365.00 842
11366.00 853
11367.01 828
11368.02 857
11369.02 853
11370.03 802
11371.03 835
11372.04 839
11373.05 850
11374.05 842
11375.06 859
11376.06 852
11377.07 859
11378.08 867
11379.08 842
11380.09 870
11381.10 894
11382.10 834
11383.11 856
11384.12 873
11385.12 879
11386.13 895
11387.14 822
11388.14 840
11389.15 837
11390.16 898
11391.17 831
11392.17 880
11393.18 863
11394.19 833
11395.19 842
11396.20 840
11397.21 835
11398.22 877
11399.22 932
11400.23 907
11401.24 887
11402.25 885
11403.25 907
11404.26 886
11405.27 954
11406.28 883
11407.28 889
11408.29 883
11409.30 894
11410.31 904
11411.31 892
11412.32 903
11413.33 881
11414.34 895
11415.35 875
11416.35 894
11417.36 916
11418.37 962
11419.38 958
11420.39 957
11421.40 904
11422.40 897
11423.41 900
11424.42 935
11425.43 966
11426.44 937
11427.45 891
11428.46 900
11429.46 913
11430.47 945
11431.48 932
11432.49 934
11433.50 945
11434.51 979
11435.52 929
11436.53 938
11437.54 951
11438.54 883
11439.55 958
11440.56 914
11441.57 972
11442.58 962
11443.59 965
11444.60 922
11445.61 943
11446.62 1014
11447.63 968
11448.64 953
11449.65 951
11450.66 938
11451.67 949
11452.68 947
11453.69 992
11454.70 978
11455.71 963
11456.72 990
11457.73 1010
11458.74 1029
11459.75 1003
11460.76 994
11461.77 1047
11462.78 1026
11463.79 1019
11464.80 1034
11465.81 1096
11466.82 1054
11467.83 1060
11468.84 1056
11469.85 1115
11470.86 1088
11471.87 1069
11472.88 1122
11473.89 1104
11474.90 1114
11475.91 1111
11476.92 1161
11477.93 1141
11478.95 1146
11479.96 1162
11480.97 1233
11481.98 1166
11482.99 1216
11484.00 1200
11485.01 1197
11486.02 1235
11487.03 1316
11488.05 1271
11489.06 1232
11490.07 1271
11491.08 1304
11492.09 1307
11493.10 1311
11494.11 1332
11495.13 1323
11496.14 1397
11497.15 1411
11498.16 1407
11499.17 1409
11500.18 1451
11501.20 1460
11502.21 1503
11503.22 1459
11504.23 1471
11505.24 1605
11506.26 1648
11507.27 1658
11508.28 1666
11509.29 1664
11510.30 1760
11511.32 1881
11512.33 1868
11513.34 1919
11514.35 1955
11515.37 2087
11516.38 2106
11517.39 2145
11518.40 2240
11519.42 2304
11520.43 2383
11521.44 2438
11522.45 2479
11523.47 2540
11524.48 2718
11525.49 2824
11526.51 2949
11527.52 3098
11528.53 3317
11529.55 3553
11530.56 3763
11531.57 4011
11532.59 4230
11533.60 4461
11534.61 4678
11535.63 4910
11536.64 4965
11537.65 4899
11538.67 4979
11539.68 4813
11540.69 4622
11541.71 4355
11542.72 4086
11543.73 3804
11544.75 3474
11545.76 3294
11546.78 3020
11547.79 2803
11548.80 2610
11549.82 2471
11550.83 2239
11551.85 2190
11552.86 2072
11553.87 1948
11554.89 1862
11555.90 1728
11556.92 1780
11557.93 1731
11558.95 1677
11559.96 1695
11560.97 1598
11561.99 1586
11563.00 1659
11564.02 1612
11565.03 1623
11566.05 1652
11567.06 1647
11568.08 1651
11569.09 1602
11570.11 1689
11571.12 1672
11572.14 1668
11573.15 1662
11574.17 1653
11575.18 1650
11576.20 1653
11577.21 1621
11578.23 1677
11579.24 1579
11580.26 1612
11581.27 1550
11582.29 1562
11583.30 1572
11584.32 1562
11585.33 1586
11586.35 1606
11587.37 1574
11588.38 1588
11589.40 1648
11590.41 1715
11591.43 1812
11592.44 1824
11593.46 1876
11594.48 1940
11595.49 1956
11596.51 2112
11597.52 2079
11598.54 2002
11599.56 1965
11600.57 2068
11601.59 2023
11602.61 1949
11603.62 1891
11604.64 1831
11605.66 1766
11606.67 1723
11607.69 1700
11608.70 1698
11609.72 1684
11610.74 1653
11611.75 1615
11612.77 1575
11613.79 1543
11614.81 1595
11615.82 1519
11616.84 1570
11617.86 1556
11618.87 1553
11619.89 1502
11620.91 1526
11621.92 1483
11622.94 1462
11623.96 1478
11624.98 1413
11625.99 1419
11627.01 1380
11628.03 1388
11629.05 1380
11630.06 1372
11631.08 1356
11632.10 1353
11633.12 1284
11634.13 1277
11635.15 1260
11636.17 1256
11637.19 1270
11638.20 1310
11639.22 1239
11640.24 1237
11641.26 1259
11642.28 1244
11643.29 1214
11644.31 1181
11645.33 1181
11646.35 1156
11647.37 1155
11648.39 1113
11649.40 1093
11650.42 1110
11651.44 1122
11652.46 1149
11653.48 1117
11654.50 1113
11655.51 1125
11656.53 1092
11657.55 1102
11658.57 1089
11659.59 1085
11660.61 1064
11661.63 1047
11662.65 1030
11663.67 1047
11664.68 1062
11665.70 1021
11666.72 1031
11667.74 1078
11668.76 1074
11669.78 1045
11670.80 1027
11671.82 1017
11672.84 1012
11673.86 1054
11674.88 1008
11675.90 1050
11676.92 1002
11677.94 1038
11678.96 1008
11679.98 1043
11680.99 1061
11682.01 1048
11683.03 1025
11684.05 993
11685.07 966
11686.09 985
11687.11 981
11688.13 979
11689.15 968
11690.17 951
11691.19 949
11692.21 957
11693.24 970
11694.26 939
11695.28 933
11696.30 978
11697.32 933
11698.34 918
11699.36 894
11700.38 906
11701.40 942
11702.42 932
11703.44 926
11704.46 914
11705.48 878
11706.50 867
11707.52 862
11708.54 857
11709.57 912
11710.59 897
11711.61 891
11712.63 892
11713.65 867
11714.67 857
11715.69 878
11716.71 898
11717.73 843
11718.76 837
11719.78 813
11720.80 803
11721.82 841
11722.84 808
11723.86 814
11724.89 791
11725.91 816
11726.93 819
11727.95 839
11728.97 781
11729.99 848
11731.02 802
11732.04 809
11733.06 800
11734.08 817
11735.10 843
11736.13 789
11737.15 764
11738.17 751
11739.19 779
11740.22 768
11741.24 784
11742.26 777
11743.28 764
11744.30 752
11745.33 745
11746.35 752
11747.37 793
11748.40 761
11749.42 755
11750.44 747
11751.46 724
11752.49 748
11753.51 723
11754.53 725
11755.56 729
11756.58 719
11757.60 766
11758.62 718
11759.65 730
11760.67 748
11761.69 731
11762.72 739
11763.74 740
11764.76 720
11765.79 746
11766.81 735
11767.83 727
11768.86 725
11769.88 729
11770.91 719
11771.93 708
11772.95 743
11773.98 761
11775.00 698
11776.02 741
11777.05 763
11778.07 763
11779.10 748
11780.12 735
11781.14 716
11782.17 757
11783.19 761
11784.22 685
11785.24 684
11786.26 712
11787.29 729
11788.31 723
11789.34 726
11790.36 709
11791.39 728
11792.41 728
11793.44 741
11794.46 746
11795.49 721
11796.51 738
11797.54 719
11798.56 701
11799.59 689
11800.61 728
11801.63 729
11802.66 707
11803.69 689
11804.71 690
11805.74 715
11806.76 702
11807.79 698
11808.81 675
11809.84 710
11810.86 709
11811.89 722
11812.91 669
11813.94 703
11814.96 743
11815.99 726
11817.01 722
11818.04 731
11819.07 707
11820.09 746
11821.12 765
11822.14 759
11823.17 742
11824.20 751
11825.22 741
11826.25 742
11827.27 720
11828.30 688
11829.33 746
11830.35 750
11831.38 708
11832.40 697
11833.43 730
11834.46 735
11835.48 714
11836.51 726
11837.54 730
11838.56 744
11839.59 748
11840.62 743
11841.64 735
11842.67 723
11843.70 733
11844.72 747
11845.75 764
11846.78 761
11847.80 710
11848.83 736
11849.86 749
11850.89 747
11851.91 714
11852.94 739
11853.97 771
11854.99 766
11856.02 749
11857.05 775
11858.08 757
11859.10 771
11860.13 741
11861.16 753
11862.19 813
11863.21 727
11864.24 766
11865.27 775
11866.30 763
11867.33 743
11868.35 759
11869.38 774
11870.41 787
11871.44 755
11872.47 788
11873.49 783
11874.52 791
11875.55 801
11876.58 816
11877.61 836
11878.63 845
11879.66 835
11880.69 835
11881.72 853
11882.75 874
11883.78 839
11884.81 859
11885.83 853
11886.86 863
11887.89 909
11888.92 893
11889.95 934
11890.98 884
11892.01 870
11893.04 962
11894.06 968
11895.09 962
11896.12 1004
11897.15 1018
11898.18 1037
11899.21 1027
11900.24 1004
11901.27 1045
11902.30 1035
11903.33 1030
11904.36 1053
11905.39 1101
11906.42 1040
11907.45 1065
11908.48 1040
11909.50 1034
11910.53 1013
11911.56 938
11912.59 967
11913.62 993
11914.65 978
11915.68 962
11916.71 965
11917.74 945
11918.77 1031
11919.80 1084
11920.83 1077
11921.86 1068
11922.89 1104
11923.92 1180
11924.95 1139
11925.99 1172
11927.02 1211
11928.05 1244
11929.08 1213
11930.11 1215
11931.14 1254
11932.17 1228
11933.20 1198
11934.23 1167
11935.26 1125
11936.29 1107
11937.32 1069
11938.35 1060
11939.38 1020
11940.41 1000
11941.45 950
11942.48 958
11943.51 921
11944.54 928
11945.57 891
11946.60 849
11947.63 861
11948.66 860
11949.70 873
11950.73 867
11951.76 875
11952.79 849
11953.82 852
11954.85 856
11955.88 824
11956.92 843
11957.95 843
11958.98 802
11960.01 839
11961.04 819
11962.08 806
11963.11 858
11964.14 860
11965.17 912
11966.20 878
11967.24 850
11968.27 847
11969.30 891
11970.33 887
11971.36 858
11972.40 835
11973.43 854
11974.46 864
11975.49 853
11976.53 844
11977.56 817
11978.59 874
11979.62 855
11980.66 832
11981.69 829
11982.72 844
11983.76 889
11984.79 871
11985.82 873
11986.85 832
11987.89 896
11988.92 875
11989.95 867
11990.99 865
11992.02 900
11993.05 877
11994.09 889
11995.12 871
11996.15 903
11997.19 905
11998.22 879
11999.25 864
12000.29 914
12001.32 950
12002.35 938
12003.39 961
12004.42 922
12005.46 925
12006.49 957
12007.52 921
12008.56 969
12009.59 962
12010.63 969
12011.66 982
12012.69 960
12013.73 995
12014.76 985
12015.80 1000
12016.83 1018
12017.86 1010
12018.90 1049
12019.93 1026
12020.97 1009
12022.00 978
12023.04 1012
12024.07 1004
12025.11 985
12026.14 979
12027.18 982
12028.21 1006
12029.25 1051
12030.28 1043
12031.32 1049
12032.35 1031
12033.39 1005
12034.42 1012
12035.46 1009
12036.49 983
12037.53 993
12038.56 995
12039.60 1020
12040.63 966
12041.67 1028
12042.70 1035
12043.74 1054
12044.77 1053
12045.81 1054
12046.84 1027
12047.88 1085
12048.92 1053
12049.95 1099
12050.99 1125
12052.02 1164
12053.06 1138
12054.09 1136
12055.13 1109
12056.17 1096
12057.20 1093
12058.24 1140
12059.27 1093
12060.31 1056
12061.35 1057
12062.38 1048
12063.42 1084
12064.46 1042
12065.49 1009
12066.53 1029
12067.56 965
12068.60 1027
12069.64 1004
12070.67 985
12071.71 997
12072.75 978
12073.78 981
12074.82 995
12075.86 994
12076.89 931
12077.93 925
12078.97 941
12080.01 941
12081.04 1002
12082.08 1020
12083.12 1000
12084.15 985
12085.19 1031
12086.23 1025
12087.27 1041
12088.30 1072
12089.34 1048
12090.38 1058
12091.41 1081
12092.45 1107
12093.49 1112
12094.53 1133
12095.57 1135
12096.60 1168
12097.64 1186
12098.68 1178
12099.72 1167
12100.75 1201
12101.79 1177
12102.83 1180
12103.87 1162
12104.91 1126
12105.94 1114
12106.98 1115
12108.02 1094
12109.06 1014
12110.10 1023
12111.14 964
12112.17 975
12113.21 955
12114.25 963
12115.29 913
12116.33 897
12117.37 910
12118.40 930
12119.44 863
12120.48 863
12121.52 856
12122.56 872
12123.60 865
12124.64 884
12125.68 850
12126.72 851
12127.75 846
12128.79 857
12129.83 824
12130.87 818
12131.91 842
12132.95 798
12133.99 798
12135.03 828
12136.07 826
12137.11 830
12138.15 822
12139.19 838
12140.23 826
12141.27 850
12142.31 810
12143.35 812
12144.38 815
12145.42 805
12146.46 814
12147.50 820
12148.54 815
12149.58 778
12150.62 805
12151.66 805
12152.70 794
12153.74 774
12154.78 772
12155.82 786
12156.87 760
12157.91 756
12158.95 786
12159.99 788
12161.03 802
12162.07 750
12163.11 759
12164.15 733
12165.19 745
12166.23 805
12167.27 763
12168.31 771
12169.35 770
12170.39 804
12171.43 780
12172.47 760
12173.52 784
12174.56 755
12175.60 747
12176.64 774
12177.68 764
12178.72 734
12179.76 749
12180.80 763
12181.85 787
12182.89 752
12183.93 774
12184.97 765
12186.01 761
12187.05 740
12188.09 751
12189.14 786
12190.18 789
12191.22 767
12192.26 786
12193.30 768
12194.34 728
12195.39 724
12196.43 722
12197.47 740
12198.51 757
12199.55 731
12200.60 721
12201.64 749
12202.68 758
12203.72 725
12204.77 713
12205.81 710
12206.85 730
12207.89 710
12208.94 729
12209.98 711
12211.02 730
12212.06 740
12213.11 705
12214.15 689
12215.19 730
12216.23 754
12217.28 736
12218.32 724
12219.36 707
12220.41 729
12221.45 719
12222.49 698
12223.54 692
12224.58 706
12225.62 731
12226.66 694
12227.71 664
12228.75 702
12229.79 708
12230.84 728
12231.88 709
12232.93 691
12233.97 667
12235.01 696
12236.06 690
12237.10 714
12238.14 714
12239.19 693
12240.23 718
12241.28 683
12242.32 661
12243.36 656
12244.41 665
12245.45 708
12246.50 686
12247.54 699
12248.58 671
12249.63 681
12250.67 685
12251.72 720
12252.76 685
12253.80 667
12254.85 656
12255.89 653
12256.94 629
12257.98 682
12259.03 671
12260.07 693
12261.12 686
12262.16 652
12263.21 672
12264.25 668
12265.30 629
12266.34 675
12267.39 652
12268.43 654
12269.48 649
12270.52 647
12271.57 654
12272.61 676
12273.66 668
12274.70 651
12275.75 638
12276.79 643
12277.84 640
12278.88 652
12279.93 643
12280.98 657
12282.02 672
12283.07 644
12284.11 611
12285.16 619
12286.20 627
12287.25 664
12288.30 632
12289.34 667
12290.39 665
12291.43 629
12292.48 655
12293.53 662
12294.57 673
12295.62 647
12296.66 632
12297.71 620
12298.76 619
12299.80 630
12300.85 623
12301.90 664
12302.94 616
12303.99 624
12305.04 611
12306.08 613
12307.13 639
12308.18 668
12309.22 651
12310.27 633
12311.32 615
12312.36 618
12313.41 622
12314.46 630
12315.50 609
12316.55 617
12317.60 624
12318.65 604
12319.69 638
12320.74 598
12321.79 596
12322.83 633
12323.88 607
12324.93 595
12325.98 647
12327.02 620
12328.07 580
12329.12 609
12330.17 630
12331.21 611
12332.26 598
12333.31 620
12334.36 597
12335.41 589
12336.45 603
12337.50 612
12338.55 586
12339.60 616
12340.65 634
12341.69 583
12342.74 605
12343.79 576
12344.84 593
12345.89 599
12346.94 632
12347.98 658
12349.03 627
12350.08 598
12351.13 619
12352.18 609
12353.23 596
12354.28 628
12355.32 611
12356.37 607
12357.42 604
12358.47 622
12359.52 606
12360.57 614
12361.62 632
12362.67 620
12363.72 587
12364.76 644
12365.81 580
12366.86 620
12367.91 591
12368.96 620
12370.01 639
12371.06 633
12372.11 644
12373.16 625
12374.21 648
12375.26 605
12376.31 624
12377.36 605
12378.41 581
12379.46 608
12380.51 615
12381.56 618
12382.61 593
12383.66 612
12384.71 652
12385.76 636
12386.81 612
12387.86 641
12388.91 657
12389.96 633
12391.01 601
12392.06 603
12393.11 634
12394.16 631
12395.21 633
12396.26 622
12397.31 613
12398.36 639
12399.41 632
12400.46 624
12401.51 666
12402.56 637
12403.61 611
12404.66 664
12405.71 676
12406.77 659
12407.82 654
12408.87 637
12409.92 620
12410.97 626
12412.02 669
12413.07 646
12414.12 648
12415.17 677
12416.23 674
12417.28 643
12418.33 654
12419.38 656
12420.43 655
12421.48 619
12422.53 638
12423.59 658
12424.64 643
12425.69 647
12426.74 670
12427.79 664
12428.84 633
12429.90 661
12430.95 689
12432.00 691
12433.05 678
12434.10 666
12435.16 674
12436.21 674
12437.26 669
12438.31 683
12439.37 721
12440.42 703
12441.47 730
12442.52 726
12443.58 712
12444.63 708
12445.68 713
12446.73 713
12447.79 744
12448.84 764
12449.89 759
12450.94 770
12452.00 754
12453.05 742
12454.10 809
12455.16 817
12456.21 803
12457.26 839
12458.31 838
12459.37 881
12460.42 868
12461.47 954
12462.53 969
12463.58 1013
12464.63 1032
12465.69 1128
12466.74 1164
12467.79 1181
12468.85 1205
12469.90 1295
12470.95 1305
12472.01 1334
12473.06 1388
12474.12 1453
12475.17 1426
12476.22 1313
12477.28 1344
12478.33 1324
12479.39 1284
12480.44 1209
12481.49 1186
12482.55 1162
12483.60 1119
12484.66 1098
12485.71 1060
12486.76 983
12487.82 963
12488.87 894
12489.93 903
12490.98 915
12492.04 862
12493.09 808
12494.15 868
12495.20 847
12496.25 833
12497.31 839
12498.36 840
12499.42 788
12500.47 796
12501.53 855
12502.58 817
12503.64 787
12504.69 788
12505.75 819
12506.80 834
12507.86 817
12508.91 795
12509.97 802
12511.03 817
12512.08 793
12513.14 793
12514.19 808
12515.25 792
12516.30 771
12517.36 812
12518.41 804
12519.47 778
12520.52 814
12521.58 798
12522.64 773
12523.69 734
12524.75 760
12525.80 766
12526.86 784
12527.92 776
12528.97 769
12530.03 800
12531.08 819
12532.14 802
12533.20 830
12534.25 784
12535.31 790
12536.37 837
12537.42 856
12538.48 872
12539.54 826
12540.59 824
12541.65 896
12542.70 918
12543.76 905
12544.82 921
12545.88 934
12546.93 915
12547.99 957
12549.05 949
12550.10 952
12551.16 959
12552.22 957
12553.27 911
12554.33 955
12555.39 936
12556.45 948
12557.50 945
12558.56 934
12559.62 900
12560.67 900
12561.73 883
12562.79 851
12563.85 845
12564.90 862
12565.96 837
12567.02 858
12568.08 844
12569.14 868
12570.19 833
12571.25 797
12572.31 839
12573.37 833
12574.42 835
12575.48 817
12576.54 819
12577.60 843
12578.66 822
12579.72 806
12580.77 829
12581.83 813
12582.89 793
12583.95 804
12585.01 835
12586.07 833
12587.12 809
12588.18 824
12589.24 873
12590.30 814
12591.36 823
12592.42 845
12593.48 832
12594.53 850
12595.59 857
12596.65 877
12597.71 848
12598.77 845
12599.83 885
12600.89 871
12601.95 834
12603.01 871
12604.07 901
12605.13 897
12606.18 923
12607.24 899
12608.30 940
12609.36 958
12610.42 924
12611.48 1008
12612.54 984
12613.60 1000
12614.66 985
12615.72 1017
12616.78 1036
12617.84 1072
12618.90 1014
12619.96 1085
12621.02 1106
12622.08 1082
12623.14 1098
12624.20 1149
12625.26 1162
12626.32 1145
12627.38 1171
12628.44 1158
12629.50 1185
12630.56 1158
12631.62 1165
12632.68 1127
12633.74 1101
12634.80 1067
12635.86 1000
12636.92 988
12637.98 1009
12639.04 973
12640.11 945
12641.17 939
12642.23 935
12643.29 942
12644.35 895
12645.41 864
12646.47 877
12647.53 889
12648.59 863
12649.65 829
12650.72 866
12651.78 853
12652.84 837
12653.90 828
12654.96 871
12656.02 893
12657.08 855
12658.14 862
12659.21 872
12660.27 913
12661.33 862
12662.39 932
12663.45 936
12664.51 914
12665.58 901
12666.64 900
12667.70 878
12668.76 886
12669.82 897
12670.89 904
12671.95 886
12673.01 898
12674.07 906
12675.13 888
12676.20 887
12677.26 890
12678.32 877
12679.38 923
12680.45 892
12681.51 894
12682.57 908
12683.63 937
12684.70 961
12685.76 966
12686.82 998
12687.88 949
12688.95 959
12690.01 1006
12691.07 954
12692.14 988
12693.20 996
12694.26 1026
12695.32 1004
12696.39 1055
12697.45 1075
12698.51 1072
12699.58 1099
12700.64 1092
12701.70 1092
12702.77 1128
12703.83 1120
12704.89 1115
12705.96 1058
12707.02 1096
12708.08 1166
12709.15 1081
12710.21 1101
12711.28 1164
12712.34 1138
12713.40 1074
12714.47 1085
12715.53 1098
12716.59 1079
12717.66 1085
12718.72 1132
12719.79 1157
12720.85 1128
12721.92 1129
12722.98 1169
12724.04 1106
12725.11 1091
12726.17 1152
12727.24 1191
12728.30 1147
12729.37 1181
12730.43 1179
12731.49 1143
12732.56 1146
12733.62 1161
12734.69 1149
12735.75 1125
12736.82 1106
12737.88 1137
12738.95 1086
12740.01 1048
12741.08 1065
12742.14 1066
12743.21 1101
12744.27 1016
12745.34 996
12746.40 1004
12747.47 1001
12748.53 1017
12749.60 994
12750.66 958
12751.73 938
12752.79 940
12753.86 924
12754.93 957
12755.99 915
12757.06 891
12758.12 930
12759.19 937
12760.25 910
12761.32 903
12762.39 916
12763.45 894
12764.52 887
12765.58 879
12766.65 859
12767.72 854
12768.78 870
12769.85 867
12770.91 876
12771.98 858
12773.05 834
12774.11 821
12775.18 787
12776.25 840
12777.31 843
12778.38 782
12779.45 800
12780.51 810
12781.58 806
12782.65 795
12783.71 839
12784.78 824
12785.85 804
12786.91 808
12787.98 762
12789.05 766
12790.11 742
12791.18 836
12792.25 778
12793.31 789
12794.38 810
12795.45 786
12796.52 755
12797.58 801
12798.65 801
12799.72 776
12800.79 759
12801.85 779
12802.92 797
12803.99 748
12805.06 805
12806.12 782
12807.19 814
12808.26 765
12809.33 783
12810.39 789
12811.46 799
12812.53 765
12813.60 792
12814.67 805
12815.73 780
12816.80 787
12817.87 797
12818.94 782
12820.01 748
12821.08 787
12822.14 782
12823.21 766
12824.28 780
12825.35 739
12826.42 738
12827.49 759
12828.55 758
12829.62 743
12830.69 738
12831.76 751
12832.83 793
12833.90 781
12834.97 747
12836.04 774
12837.11 745
12838.17 715
12839.24 705
12840.31 703
12841.38 730
12842.45 737
12843.52 697
12844.59 696
12845.66 697
12846.73 708
12847.80 739
12848.87 709
12849.94 677
12851.01 693
12852.08 685
12853.14 711
12854.21 681
12855.28 662
12856.35 714
12857.42 695
12858.49 701
12859.56 672
12860.63 641
12861.70 660
12862.77 697
12863.84 642
12864.91 682
12865.98 661
12867.05 659
12868.12 652
12869.19 696
12870.26 671
12871.34 640
12872.41 682
12873.48 682
12874.55 643
12875.62 660
12876.69 684
12877.76 637
12878.83 638
12879.90 667
12880.97 650
12882.04 671
12883.11 699
12884.18 646
12885.25 670
12886.33 644
12887.40 654
12888.47 657
12889.54 629
12890.61 615
12891.68 610
12892.75 635
12893.82 637
12894.89 655
12895.97 632
12897.04 612
12898.11 631
12899.18 631
12900.25 599
12901.32 611
12902.40 610
12903.47 622
12904.54 576
12905.61 619
12906.68 660
12907.75 608
12908.83 586
12909.90 615
12910.97 615
12912.04 595
12913.11 578
12914.19 594
12915.26 624
12916.33 601
12917.40 584
12918.48 625
12919.55 608
12920.62 572
12921.69 564
12922.77 583
12923.84 612
12924.91 587
12925.98 547
12927.06 580
12928.13 573
12929.20 579
12930.27 595
12931.35 583
12932.42 558
12933.49 571
12934.57 584
12935.64 552
12936.71 576
12937.79 604
12938.86 563
12939.93 555
12941.01 543
12942.08 521
12943.15 581
12944.23 561
12945.30 534
12946.37 543
12947.45 540
12948.52 588
12949.59 545
12950.67 560
12951.74 569
12952.81 531
12953.89 572
12954.96 547
12956.04 529
12957.11 557
12958.18 555
12959.26 544
12960.33 560
12961.41 554
12962.48 568
12963.55 563
12964.63 576
12965.70 551
12966.78 559
12967.85 526
12968.93 547
12970.00 534
12971.07 550
12972.15 581
12973.22 566
12974.30 552
12975.37 559
12976.45 584
12977.52 573
12978.60 559
12979.67 552
12980.75 542
12981.82 560
12982.90 588
12983.97 554
12985.05 540
12986.12 555
12987.20 578
12988.27 551
12989.35 563
12990.42 538
12991.50 526
12992.57 543
12993.65 552
12994.73 566
12995.80 553
12996.88 542
12997.95 564
12999.03 573
13000.10 558
13001.18 585
13002.25 569
13003.33 528
13004.41 568
13005.48 573
13006.56 574
13007.63 569
13008.71 573
13009.79 528
13010.86 568
13011.94 578
13013.02 558
13014.09 568
13015.17 557
13016.24 544
13017.32 568
13018.40 566
13019.47 519
13020.55 520
13021.63 559
13022.70 549
13023.78 557
13024.86 561
13025.93 585
13027.01 620
13028.09 584
13029.16 581
13030.24 563
13031.32 543
13032.40 560
13033.47 557
13034.55 575
13035.63 551
13036.70 556
13037.78 565
13038.86 585
13039.94 555
13041.01 549
13042.09 537
13043.17 585
13044.25 555
13045.32 539
13046.40 568
13047.48 563
13048.56 541
13049.63 562
13050.71 553
13051.79 560
13052.87 575
13053.95 574
13055.02 558
13056.10 556
13057.18 538
13058.26 526
13059.34 526
13060.41 518
13061.49 536
13062.57 535
13063.65 537
13064.73 522
13065.81 585
13066.88 551
13067.96 519
13069.04 523
13070.12 533
13071.20 531
13072.28 509
13073.36 500
13074.43 539
13075.51 562
13076.59 526
13077.67 524
13078.75 545
13079.83 524
13080.91 521
13081.99 540
13083.07 536
13084.15 543
13085.23 521
13086.30 528
13087.38 531
13088.46 514
13089.54 529
13090.62 577
13091.70 556
13092.78 530
13093.86 504
13094.94 541
13096.02 580
13097.10 541
13098.18 517
13099.26 503
13100.34 511
13101.42 541
13102.50 546
13103.58 562
13104.66 537
13105.74 544
13106.82 543
13107.90 552
13108.98 501
13110.06 541
13111.14 557
13112.22 564
13113.30 579
13114.38 561
13115.46 560
13116.54 595
13117.62 564
13118.70 576
13119.78 580
13120.86 547
13121.95 542
13123.03 579
13124.11 545
13125.19 554
13126.27 533
13127.35 561
13128.43 555
13129.51 558
13130.59 570
13131.67 577
13132.76 528
13133.84 562
13134.92 538
13136.00 584
13137.08 564
13138.16 526
13139.24 547
13140.32 544
13141.41 508
13142.49 555
13143.57 567
13144.65 552
13145.73 542
13146.81 589
13147.90 547
13148.98 538
13150.06 559
13151.14 560
13152.22 523
13153.31 585
13154.39 568
13155.47 546
13156.55 526
13157.63 511
13158.72 528
13159.80 531
13160.88 550
13161.96 553
13163.05 515
13164.13 537
13165.21 548
13166.29 508
13167.38 587
13168.46 544
13169.54 557
13170.62 544
13171.71 520
13172.79 531
13173.87 522
13174.96 531
13176.04 528
13177.12 537
13178.20 534
13179.29 538
13180.37 521
13181.45 555
13182.54 552
13183.62 516
13184.70 554
13185.79 510
13186.87 546
13187.95 555
13189.04 535
13190.12 534
13191.20 547
13192.29 518
13193.37 501
13194.46 518
13195.54 555
13196.62 567
13197.71 551
13198.79 563
13199.88 532
13200.96 539
13202.04 549
13203.13 547
13204.21 539
13205.30 553
13206.38 530
13207.46 509
13208.55 508
13209.63 530
13210.72 522
13211.80 522
13212.89 545
13213.97 554
13215.05 511
13216.14 549
13217.22 567
13218.31 518
13219.39 527
13220.48 561
13221.56 564
13222.65 549
13223.73 545
13224.82 564
13225.90 556
13226.99 567
13228.07 569
13229.16 594
13230.24 565
13231.33 546
13232.41 559
13233.50 583
13234.58 580
13235.67 579
13236.76 582
13237.84 580
13238.93 567
13240.01 596
13241.10 575
13242.18 579
13243.27 566
13244.35 561
13245.44 585
13246.53 586
13247.61 586
13248.70 578
13249.78 544
13250.87 573
13251.96 590
13253.04 581
13254.13 581
13255.21 624
13256.30 647
13257.39 605
13258.47 585
13259.56 604
13260.65 608
13261.73 594
13262.82 556
13263.91 575
13264.99 597
13266.08 618
13267.17 595
13268.25 621
13269.34 648
13270.43 599
13271.51 594
13272.60 643
13273.69 641
13274.77 638
13275.86 621
13276.95 591
13278.04 644
13279.12 657
13280.21 644
13281.30 637
13282.38 639
13283.47 620
13284.56 640
13285.65 618
13286.73 629
13287.82 634
13288.91 637
13290.00 617
13291.08 663
13292.17 664
13293.26 637
13294.35 691
13295.44 652
13296.52 647
13297.61 680
13298.70 672
13299.79 685
13300.88 698
13301.96 680
13303.05 668
13304.14 680
13305.23 662
13306.32 666
13307.41 677
13308.49 679
13309.58 700
13310.67 710
13311.76 736
13312.85 703
13313.94 696
13315.02 691
13316.11 728
13317.20 704
13318.29 724
13319.38 731
13320.47 732
13321.56 709
13322.65 749
13323.74 739
13324.82 725
13325.91 728
13327.00 751
13328.09 740
13329.18 724
13330.27 742
13331.36 754
13332.45 756
13333.54 777
13334.63 760
13335.72 777
13336.81 792
13337.90 792
13338.99 763
13340.08 744
13341.17 757
13342.26 801
13343.35 790
13344.44 773
13345.53 750
13346.61 817
13347.70 776
13348.79 791
13349.89 827
13350.98 796
13352.07 799
13353.16 848
13354.25 823
13355.34 830
13356.43 839
13357.52 859
13358.61 880
13359.70 869
13360.79 882
13361.88 897
13362.97 885
13364.06 836
13365.15 849
13366.24 862
13367.33 827
13368.42 869
13369.51 878
13370.60 875
13371.70 830
13372.79 808
13373.88 833
13374.97 807
13376.06 766
13377.15 786
13378.24 762
13379.33 744
13380.43 747
13381.52 712
13382.61 698
13383.70 683
13384.79 731
13385.88 690
13386.97 646
13388.07 681
13389.16 670
13390.25 700
13391.34 661
13392.43 666
13393.52 666
13394.62 695
13395.71 697
13396.80 672
13397.89 701
13398.98 672
13400.08 671
13401.17 684
13402.26 682
13403.35 652
13404.45 647
13405.54 681
13406.63 642
13407.72 650
13408.82 648
13409.91 716
13411.00 695
13412.09 670
13413.19 666
13414.28 654
13415.37 690
13416.46 688
13417.56 673
13418.65 664
13419.74 689
13420.84 691
13421.93 663
13423.02 662
13424.11 681
13425.21 669
13426.30 696
13427.39 673
13428.49 691
13429.58 727
13430.67 712
13431.77 725
13432.86 724
13433.95 730
13435.05 717
13436.14 703
13437.24 711
13438.33 725
13439.42 708
13440.52 715
13441.61 713
13442.70 758
13443.80 685
13444.89 708
13445.99 705
13447.08 700
13448.17 712
13449.27 712
13450.36 789
13451.46 741
13452.55 739
13453.64 758
13454.74 776
13455.83 772
13456.93 784
13458.02 782
13459.12 811
13460.21 797
13461.31 757
13462.40 783
13463.50 794
13464.59 767
13465.69 773
13466.78 809
13467.87 780
13468.97 819
13470.06 808
13471.16 792
13472.25 769
13473.35 818
13474.44 805
13475.54 812
13476.64 842
13477.73 800
13478.83 809
13479.92 831
13481.02 821
13482.11 818
13483.21 854
13484.30 858
13485.40 824
13486.49 852
13487.59 881
13488.69 873
13489.78 908
13490.88 889
13491.97 867
13493.07 896
13494.17 904
13495.26 909
13496.36 891
13497.45 910
13498.55 914
13499.65 930
13500.74 917
13501.84 954
13502.93 918
13504.03 941
13505.13 915
13506.22 903
13507.32 889
13508.42 901
13509.51 889
13510.61 878
13511.71 846
13512.80 888
13513.90 841
13515.00 845
13516.09 826
13517.19 823
13518.29 803
13519.38 785
13520.48 801
13521.58 752
13522.68 789
13523.77 755
13524.87 770
13525.97 753
13527.06 736
13528.16 727
13529.26 750
13530.36 720
13531.45 715
13532.55 702
13533.65 707
13534.75 737
13535.84 739
13536.94 725
13538.04 672
13539.14 696
13540.23 704
13541.33 706
13542.43 691
13543.53 698
13544.63 657
13545.72 720
13546.82 658
13547.92 674
13549.02 688
13550.12 655
13551.22 665
13552.31 654
13553.41 674
13554.51 657
13555.61 683
13556.71 628
13557.81 634
13558.90 655
13560.00 666
13561.10 629
13562.20 655
13563.30 634
13564.40 628
13565.50 627
13566.60 625
13567.69 645
13568.79 655
13569.89 657
13570.99 659
13572.09 664
13573.19 626
13574.29 622
13575.39 631
13576.49 633
13577.59 621
13578.69 620
13579.79 582
13580.89 621
13581.98 625
13583.08 648
13584.18 642
13585.28 615
13586.38 615
13587.48 640
13588.58 643
13589.68 643
13590.78 669
13591.88 620
13592.98 637
13594.08 631
13595.18 655
13596.28 657
13597.38 642
13598.48 612
13599.58 651
13600.68 632
13601.78 608
13602.88 632
13603.98 615
13605.08 627
13606.18 616
13607.29 663
13608.39 634
13609.49 644
13610.59 616
13611.69 579
13612.79 606
13613.89 610
13614.99 625
13616.09 633
13617.19 628
13618.29 671
13619.39 646
13620.50 622
13621.60 603
13622.70 620
13623.80 631
13624.90 648
13626.00 667
13627.10 627
13628.20 629
13629.31 692
13630.41 670
13631.51 588
13632.61 641
13633.71 666
13634.81 632
13635.91 653
13637.02 650
13638.12 614
13639.22 621
13640.32 656
13641.42 651
13642.53 640
13643.63 616
13644.73 619
13645.83 628
13646.93 647
13648.04 624
13649.14 642
13650.24 644
13651.34 649
13652.45 608
13653.55 634
13654.65 642
13655.75 614
13656.85 643
13657.96 612
13659.06 645
13660.16 650
13661.27 616
13662.37 619
13663.47 622
13664.57 607
13665.68 655
13666.78 651
13667.88 630
13668.99 610
13670.09 638
13671.19 629
13672.29 646
13673.40 619
13674.50 642
13675.60 680
13676.71 626
13677.81 652
13678.91 594
13680.02 653
13681.12 650
13682.23 623
13683.33 624
13684.43 627
13685.54 628
13686.64 633
13687.74 610
13688.85 617
13689.95 664
13691.06 673
13692.16 667
13693.26 627
13694.37 663
13695.47 650
13696.58 672
13697.68 639
13698.78 623
13699.89 630
13700.99 660
13702.10 674
13703.20 649
13704.31 666
13705.41 637
13706.51 663
13707.62 647
13708.72 650
13709.83 661
13710.93 684
13712.04 705
13713.14 697
13714.25 677
13715.35 731
13716.46 715
13717.56 702
13718.67 704
13719.77 714
13720.88 699
13721.98 726
13723.09 739
13724.19 749
13725.30 749
13726.40 756
13727.51 796
13728.61 765
13729.72 778
13730.83 763
13731.93 742
13733.04 772
13734.14 767
13735.25 770
13736.35 792
13737.46 784
13738.57 786
13739.67 829
13740.78 808
13741.88 793
13742.99 833
13744.09 846
13745.20 826
13746.31 848
13747.41 878
13748.52 915
13749.63 865
13750.73 885
13751.84 956
13752.94 947
13754.05 965
13755.16 989
13756.26 1035
13757.37 1068
13758.48 1026
13759.58 1050
13760.69 1101
13761.80 1076
13762.90 1126
13764.01 1149
13765.12 1185
13766.22 1149
13767.33 1130
13768.44 1163
13769.55 1183
13770.65 1166
13771.76 1123
13772.87 1136
13773.97 1127
13775.08 1074
13776.19 1034
13777.30 1057
13778.40 1025
13779.51 1022
13780.62 965
13781.73 920
13782.83 899
13783.94 926
13785.05 881
13786.16 874
13787.26 827
13788.37 849
13789.48 890
13790.59 787
13791.70 767
13792.80 760
13793.91 786
13795.02 751
13796.13 757
13797.24 790
13798.35 747
13799.45 753
13800.56 763
13801.67 755
13802.78 774
13803.89 748
13805.00 722
13806.10 713
13807.21 715
13808.32 762
13809.43 758
13810.54 719
13811.65 719
13812.76 740
13813.86 733
13814.97 736
13816.08 729
13817.19 734
13818.30 696
13819.41 728
13820.52 689
13821.63 723
13822.74 726
13823.85 719
13824.96 715
13826.06 735
13827.17 727
13828.28 708
13829.39 743
13830.50 733
13831.61 707
13832.72 717
13833.83 716
13834.94 717
13836.05 776
13837.16 730
13838.27 701
13839.38 734
13840.49 715
13841.60 715
13842.71 710
13843.82 738
13844.93 711
13846.04 697
13847.15 743
13848.26 709
13849.37 727
13850.48 688
13851.59 725
13852.70 734
13853.81 734
13854.92 763
13856.03 765
13857.14 748
13858.25 767
13859.37 771
13860.48 760
13861.59 739
13862.70 743
13863.81 781
13864.92 773
13866.03 782
13867.14 804
13868.25 780
13869.36 769
13870.47 787
13871.59 795
13872.70 777
13873.81 822
13874.92 773
13876.03 812
13877.14 846
13878.25 851
13879.36 860
13880.48 867
13881.59 917
13882.70 893
13883.81 916
13884.92 896
13886.03 878
13887.15 929
13888.26 979
13889.37 965
13890.48 958
13891.59 969
13892.71 952
13893.82 950
13894.93 952
13896.04 908
13897.15 929
13898.27 910
13899.38 871
13900.49 882
13901.60 908
13902.72 835
13903.83 844
13904.94 824
13906.05 815
13907.17 794
13908.28 770
13909.39 777
13910.50 763
13911.62 784
13912.73 739
13913.84 774
13914.95 736
13916.07 739
13917.18 752
13918.29 752
13919.41 755
13920.52 715
13921.63 767
13922.75 728
13923.86 734
13924.97 705
13926.09 747
13927.20 689
13928.31 726
13929.43 716
13930.54 761
13931.65 715
13932.77 732
13933.88 729
13934.99 699
13936.11 679
13937.22 727
13938.34 695
13939.45 690
13940.56 698
13941.68 699
13942.79 694
13943.91 657
13945.02 671
13946.13 670
13947.25 667
13948.36 662
13949.48 679
13950.59 666
13951.70 694
13952.82 690
13953.93 615
13955.05 671
13956.16 636
13957.28 691
13958.39 683
13959.51 683
13960.62 691
13961.74 706
13962.85 677
13963.97 703
13965.08 667
13966.20 703
13967.31 698
13968.43 719
13969.54 701
13970.66 673
13971.77 664
13972.89 681
13974.00 706
13975.12 674
13976.23 657
13977.35 686
13978.46 693
13979.58 676
13980.69 691
13981.81 646
13982.92 635
13984.04 708
13985.16 720
13986.27 709
13987.39 653
13988.50 673
13989.62 677
13990.74 710
13991.85 661
13992.97 682
13994.08 661
13995.20 635
13996.32 663
13997.43 683
13998.55 696
13999.66 671
14000.78 699
14001.90 681
14003.01 662
14004.13 669
14005.25 695
14006.36 656
14007.48 681
14008.60 700
14009.71 674
14010.83 650
14011.95 666
14013.06 675
14014.18 703
14015.30 689
14016.41 710
14017.53 674
14018.65 693
14019.76 681
14020.88 714
14022.00 676
14023.12 639
14024.23 657
14025.35 657
14026.47 699
14027.59 753
14028.70 712
14029.82 687
14030.94 712
14032.06 701
14033.17 715
14034.29 698
14035.41 707
14036.53 730
14037.64 731
14038.76 723
14039.88 733
14041.00 721
14042.11 734
14043.23 708
14044.35 738
14045.47 703
14046.59 736
14047.71 741
14048.82 718
14049.94 766
14051.06 783
14052.18 793
14053.30 757
14054.42 797
14055.53 808
14056.65 768
14057.77 804
14058.89 836
14060.01 823
14061.13 813
14062.25 854
14063.36 841
14064.48 882
14065.60 816
14066.72 798
14067.84 842
14068.96 856
14070.08 827
14071.20 830
14072.32 844
14073.44 874
14074.55 875
14075.67 886
14076.79 881
14077.91 877
14079.03 898
14080.15 884
14081.27 890
14082.39 909
14083.51 897
14084.63 898
14085.75 941
14086.87 938
14087.99 958
14089.11 949
14090.23 978
14091.35 970
14092.47 951
14093.59 986
14094.71 921
14095.83 961
14096.95 891
14098.07 911
14099.19 916
14100.31 935
14101.43 957
14102.55 891
14103.67 884
14104.79 885
14105.91 854
14107.03 839
14108.15 838
14109.27 817
14110.39 821
14111.51 818
14112.64 796
14113.76 772
14114.88 772
14116.00 799
14117.12 829
14118.24 824
14119.36 817
14120.48 765
14121.60 799
14122.72 769
14123.85 777
14124.97 767
14126.09 788
14127.21 812
14128.33 753
14129.45 779
14130.57 773
14131.70 788
14132.82 775
14133.94 804
14135.06 760
14136.18 800
14137.30 760
14138.43 782
14139.55 800
14140.67 764
14141.79 771
14142.91 794
14144.03 770
14145.16 762
14146.28 759
14147.40 778
14148.52 744
14149.65 771
14150.77 777
14151.89 763
14153.01 753
14154.13 738
14155.26 764
14156.38 785
14157.50 779
14158.62 793
14159.75 782
14160.87 780
14161.99 751
14163.12 772
14164.24 736
14165.36 774
14166.48 761
14167.61 766
14168.73 742
14169.85 762
14170.98 778
14172.10 737
14173.22 715
14174.35 733
14175.47 696
14176.59 720
14177.72 700
14178.84 727
14179.96 704
14181.09 715
14182.21 683
14183.33 718
14184.46 717
14185.58 726
14186.70 693
14187.83 716
14188.95 676
14190.07 689
14191.20 664
14192.32 655
14193.45 664
14194.57 672
14195.69 653
14196.82 684
14197.94 729
14199.07 666
14200.19 679
14201.32 688
14202.44 634
14203.56 666
14204.69 683
14205.81 664
14206.94 697
14208.06 692
14209.19 684
14210.31 658
14211.44 622
14212.56 635
14213.69 626
14214.81 630
14215.93 630
14217.06 624
14218.18 619
14219.31 611
14220.43 623
14221.56 640
14222.68 650
14223.81 648
14224.94 636
14226.06 634
14227.19 661
14228.31 612
14229.44 631
14230.56 618
14231.69 648
14232.81 612
14233.94 635
14235.06 627
14236.19 640
14237.32 627
14238.44 620
14239.57 606
14240.69 623
14241.82 622
14242.94 625
14244.07 575
14245.20 570
14246.32 593
14247.45 595
14248.57 575
14249.70 564
14250.83 617
14251.95 607
14253.08 605
14254.21 560
14255.33 596
14256.46 592
14257.59 594
14258.71 584
14259.84 603
14260.97 623
14262.09 598
14263.22 551
14264.35 551
14265.47 550
14266.60 567
14267.73 580
14268.85 605
14269.98 610
14271.11 572
14272.23 565
14273.36 578
14274.49 566
14275.62 585
14276.74 587
14277.87 593
14279.00 560
14280.12 558
14281.25 575
14282.38 586
14283.51 531
14284.63 545
14285.76 570
14286.89 580
14288.02 582
14289.15 564
14290.27 531
14291.40 540
14292.53 554
14293.66 561
14294.78 554
14295.91 571
14297.04 556
14298.17 541
14299.30 558
14300.42 555
14301.55 563
14302.68 548
14303.81 569
14304.94 553
14306.07 537
14307.19 564
14308.32 571
14309.45 548
14310.58 537
14311.71 522
14312.84 533
14313.97 539
14315.10 558
14316.22 561
14317.35 544
14318.48 539
14319.61 511
14320.74 528
14321.87 514
14323.00 532
14324.13 513
14325.26 511
14326.39 526
14327.51 518
14328.64 506
14329.77 511
14330.90 525
14332.03 528
14333.16 487
14334.29 496
14335.42 506
14336.55 524
14337.68 508
14338.81 510
14339.94 506
14341.07 512
14342.20 485
14343.33 529
14344.46 518
14345.59 528
14346.72 551
14347.85 532
14348.98 532
14350.11 541
14351.24 489
14352.37 502
14353.50 488
14354.63 499
14355.76 516
14356.89 523
14358.02 522
14359.15 520
14360.28 542
14361.41 537
14362.54 510
14363.67 499
14364.80 531
14365.94 500
14367.07 520
14368.20 542
14369.33 542
14370.46 497
14371.59 537
14372.72 556
14373.85 532
14374.98 532
14376.11 536
14377.25 535
14378.38 508
14379.51 554
14380.64 566
14381.77 548
14382.90 544
14384.03 509
14385.16 541
14386.30 576
14387.43 517
14388.56 526
14389.69 544
14390.82 568
14391.95 555
14393.09 530
14394.22 568
14395.35 572
14396.48 537
14397.61 533
14398.75 545
14399.88 575
14401.01 573
14402.14 575
14403.27 570
14404.41 547
14405.54 525
14406.67 565
14407.80 541
14408.94 547
14410.07 568
14411.20 596
14412.33 591
14413.47 601
14414.60 568
14415.73 632
14416.87 598
14418.00 594
14419.13 587
14420.26 654
14421.40 585
14422.53 593
14423.66 613
14424.80 615
14425.93 613
14427.06 593
14428.20 634
14429.33 635
14430.46 597
14431.59 650
14432.73 660
14433.86 620
14435.00 629
14436.13 676
14437.26 664
14438.40 668
14439.53 636
14440.66 691
14441.80 665
14442.93 670
14444.06 705
14445.20 719
14446.33 743
14447.47 743
14448.60 726
14449.73 715
14450.87 695
14452.00 698
14453.14 728
14454.27 739
14455.41 746
14456.54 750
14457.67 762
14458.81 783
14459.94 789
14461.08 793
14462.21 782
14463.35 797
14464.48 800
14465.62 766
14466.75 792
14467.89 793
14469.02 789
14470.15 795
14471.29 794
14472.42 784
14473.56 731
14474.69 793
14475.83 810
14476.96 760
14478.10 778
14479.24 735
14480.37 739
14481.51 768
14482.64 770
14483.78 742
14484.91 723
14486.05 734
14487.18 724
14488.32 755
14489.45 714
14490.59 719
14491.73 747
14492.86 744
14494.00 733
14495.13 714
14496.27 716
14497.40 710
14498.54 745
14499.68 730
14500.81 712
14501.95 695
14503.08 710
14504.22 719
14505.36 723
14506.49 683
14507.63 696
14508.77 691
14509.90 677
14511.04 645
14512.18 640
14513.31 656
14514.45 651
14515.58 630
14516.72 630
14517.86 653
14519.00 620
14520.13 644
14521.27 625
14522.41 580
14523.54 606
14524.68 591
14525.82 627
14526.95 616
14528.09 629
14529.23 585
14530.37 592
14531.50 593
14532.64 594
14533.78 578
14534.91 603
14536.05 573
14537.19 568
14538.33 612
14539.46 594
14540.60 588
14541.74 593
14542.88 592
14544.02 587
14545.15 574
14546.29 591
14547.43 560
14548.57 566
14549.70 584
14550.84 556
14551.98 560
14553.12 577
14554.26 590
14555.39 581
14556.53 572
14557.67 581
14558.81 584
14559.95 569
14561.09 576
14562.22 598
14563.36 590
14564.50 603
14565.64 578
14566.78 550
14567.92 541
14569.06 546
14570.20 590
14571.33 577
14572.47 601
14573.61 585
14574.75 566
14575.89 583
14577.03 574
14578.17 511
14579.31 579
14580.45 524
14581.59 552
14582.72 568
14583.86 589
14585.00 587
14586.14 608
14587.28 578
14588.42 595
14589.56 605
14590.70 582
14591.84 582
14592.98 622
14594.12 607
14595.26 575
14596.40 594
14597.54 620
14598.68 618
14599.82 600
14600.96 640
14602.10 626
14603.24 599
14604.38 594
14605.52 591
14606.66 614
14607.80 608
14608.94 585
14610.08 622
14611.22 653
14612.36 641
14613.50 596
14614.64 611
14615.78 604
14616.92 646
14618.06 650
14619.20 653
14620.34 719
14621.49 690
14622.63 691
14623.77 693
14624.91 707
14626.05 725
14627.19 676
14628.33 659
14629.47 687
14630.61 671
14631.75 698
14632.90 689
14634.04 684
14635.18 656
14636.32 645
14637.46 682
14638.60 669
14639.74 659
14640.88 634
14642.03 661
14643.17 608
14644.31 594
14645.45 585
14646.59 579
14647.73 598
14648.88 592
14650.02 585
14651.16 583
14652.30 562
14653.44 532
14654.59 533
14655.73 522
14656.87 566
14658.01 540
14659.16 509
14660.30 522
14661.44 518
14662.58 554
14663.72 540
14664.87 559
14666.01 499
14667.15 514
14668.29 540
14669.44 531
14670.58 535
14671.72 510
14672.87 545
14674.01 554
14675.15 537
14676.29 513
14677.44 513
14678.58 548
14679.72 511
14680.87 503
14682.01 482
14683.15 511
14684.30 488
14685.44 462
14686.58 495
14687.73 506
14688.87 488
14690.01 484
14691.16 482
14692.30 462
14693.44 471
14694.59 505
14695.73 474
14696.87 492
14698.02 504
14699.16 464
14700.30 481
14701.45 488
14702.59 489
14703.74 480
14704.88 479
14706.02 470
14707.17 488
14708.31 477
14709.46 458
14710.60 459
14711.75 475
14712.89 480
14714.03 473
14715.18 473
14716.32 465
14717.47 474
14718.61 476
14719.76 476
14720.90 454
14722.05 470
14723.19 464
14724.34 472
14725.48 486
14726.63 501
14727.77 473
14728.92 448
14730.06 492
14731.21 450
14732.35 456
14733.50 482
14734.64 510
14735.79 473
14736.93 470
14738.08 465
14739.22 485
14740.37 479
14741.51 472
14742.66 452
14743.80 481
14744.95 484
14746.09 446
14747.24 458
14748.39 468
14749.53 500
14750.68 497
14751.82 467
14752.97 479
14754.11 440
14755.26 492
14756.41 472
14757.55 467
14758.70 469
14759.85 484
14760.99 476
14762.14 490
14763.28 444
14764.43 463
14765.58 478
14766.72 463
14767.87 435
14769.02 462
14770.16 489
14771.31 494
14772.46 458
14773.60 476
14774.75 417
14775.90 439
14777.04 485
14778.19 480
14779.34 467
14780.48 450
14781.63 458
14782.78 453
14783.92 429
14785.07 437
14786.22 456
14787.37 449
14788.51 471
14789.66 445
14790.81 460
14791.96 450
14793.10 446
14794.25 423
14795.40 415
14796.54 445
14797.69 454
14798.84 437
14799.99 418
14801.14 429
14802.28 440
14803.43 418
14804.58 408
14805.73 427
14806.88 418
14808.02 437
14809.17 439
14810.32 428
14811.47 421
14812.62 423
14813.76 436
14814.91 422
14816.06 419
14817.21 442
14818.36 412
14819.51 433
14820.65 429
14821.80 389
14822.95 407
14824.10 415
14825.25 420
14826.40 410
14827.55 404
14828.69 401
14829.84 402
14830.99 417
14832.14 398
14833.29 415
14834.44 407
14835.59 385
14836.74 406
14837.89 442
14839.04 413
14840.19 392
14841.33 406
14842.48 394
14843.63 371
14844.78 415
14845.93 400
14847.08 397
14848.23 429
14849.38 390
14850.53 414
14851.68 396
14852.83 381
14853.98 416
14855.13 414
14856.28 408
14857.43 415
14858.58 388
14859.73 423
14860.88 434
14862.03 400
14863.18 388
14864.33 389
14865.48 389
14866.63 379
14867.78 396
14868.93 407
14870.08 410
14871.23 435
14872.38 390
14873.53 386
14874.68 407
14875.83 416
14876.98 410
14878.14 394
14879.29 406
14880.44 390
14881.59 397
14882.74 387
14883.89 393
14885.04 413
14886.19 395
14887.34 387
14888.49 389
14889.64 373
14890.80 379
14891.95 381
14893.10 390
14894.25 412
14895.40 384
14896.55 408
14897.70 419
14898.86 404
14900.01 395
14901.16 391
14902.31 449
14903.46 400
14904.61 389
14905.77 412
14906.92 416
14908.07 394
14909.22 384
14910.37 404
14911.53 384
14912.68 408
14913.83 403
14914.98 412
14916.13 404
14917.29 379
14918.44 374
14919.59 409
14920.74 394
14921.90 360
14923.05 384
14924.20 394
14925.35 379
14926.51 378
14927.66 375
14928.81 382
14929.96 389
14931.12 405
14932.27 389
14933.42 381
14934.57 350
14935.73 380
14936.88 379
14938.03 399
14939.19 400
14940.34 400
14941.49 405
14942.65 394
14943.80 380
14944.95 409
14946.11 409
14947.26 367
14948.41 392
14949.57 390
14950.72 383
14951.87 365
14953.03 380
14954.18 394
14955.33 398
14956.49 392
14957.64 415
14958.80 423
14959.95 387
14961.10 424
14962.26 397
14963.41 387
14964.57 383
14965.72 384
14966.87 393
14968.03 387
14969.18 391
14970.34 390
14971.49 420
14972.65 395
14973.80 363
14974.95 371
14976.11 386
14977.26 412
14978.42 387
14979.57 379
14980.73 387
14981.88 376
14983.04 431
14984.19 410
14985.35 394
14986.50 359
14987.66 384
14988.81 382
14989.97 392
14991.12 380
14992.28 407
14993.43 361
14994.59 354
14995.74 380
14996.90 369
14998.05 384
14999.21 378
15000.36 404
15001.52 358
15002.67 345
15003.83 353
15004.99 402
15006.14 386
15007.30 385
15008.45 378
15009.61 401
15010.76 405
15011.92 365
15013.08 370
15014.23 387
15015.39 389
15016.54 373
15017.70 386
15018.86 360
15020.01 383
15021.17 383
15022.32 379
15023.48 364
15024.64 381
15025.79 386
15026.95 387
15028.11 369
15029.26 372
15030.42 353
15031.58 352
15032.73 363
15033.89 358
15035.05 358
15036.20 374
15037.36 379
15038.52 371
15039.67 381
15040.83 374
15041.99 354
15043.15 349
15044.30 368
15045.46 351
15046.62 372
15047.77 363
15048.93 365
15050.09 367
15051.25 366
15052.40 401
15053.56 391
15054.72 371
15055.88 359
15057.03 393
15058.19 372
15059.35 362
15060.51 363
15061.66 387
15062.82 382
15063.98 378
15065.14 349
15066.30 377
15067.45 390
15068.61 404
15069.77 413
15070.93 394
15072.09 364
15073.24 384
15074.40 389
15075.56 392
15076.72 414
15077.88 394
15079.04 381
15080.20 370
15081.35 399
15082.51 402
15083.67 389
15084.83 343
15085.99 372
15087.15 380
15088.31 397
15089.46 405
15090.62 355
15091.78 361
15092.94 382
15094.10 381
15095.26 351
15096.42 384
15097.58 377
15098.74 402
15099.90 401
15101.06 389
15102.22 355
15103.37 408
15104.53 425
15105.69 378
15106.85 366
15108.01 371
15109.17 389
15110.33 385
15111.49 367
15112.65 350
15113.81 360
15114.97 386
15116.13 391
15117.29 356
15118.45 368
15119.61 419
15120.77 389
15121.93 352
15123.09 357
15124.25 376
15125.41 387
15126.57 403
15127.73 393
15128.89 400
15130.05 386
15131.21 396
15132.37 360
15133.53 387
15134.69 351
15135.86 385
15137.02 391
15138.18 396
15139.34 389
15140.50 405
15141.66 353
15142.82 372
15143.98 375
15145.14 393
15146.30 399
15147.46 396
15148.63 380
15149.79 407
15150.95 425
15152.11 378
15153.27 386
15154.43 365
15155.59 382
15156.75 401
15157.92 393
15159.08 387
15160.24 386
15161.40 379
15162.56 404
15163.72 378
15164.89 388
15166.05 378
15167.21 421
15168.37 420
15169.53 384
15170.69 402
15171.86 380
15173.02 388
15174.18 424
15175.34 398
15176.51 384
15177.67 439
15178.83 444
15179.99 431
15181.15 405
15182.32 400
15183.48 428
15184.64 418
15185.80 396
15186.97 391
15188.13 390
15189.29 415
15190.46 425
15191.62 415
15192.78 399
15193.94 419
15195.11 424
15196.27 420
15197.43 400
15198.60 396
15199.76 409
15200.92 437
15202.08 429
15203.25 427
15204.41 410
15205.57 424
15206.74 416
15207.90 416
15209.06 414
15210.23 423
15211.39 397
15212.56 406
15213.72 430
15214.88 456
15216.05 439
15217.21 447
15218.37 432
15219.54 431
15220.70 449
15221.87 458
15223.03 449
15224.19 436
15225.36 442
15226.52 435
15227.69 467
15228.85 417
15230.01 429
15231.18 457
15232.34 468
15233.51 445
15234.67 468
15235.84 492
15237.00 461
15238.16 461
15239.33 441
15240.49 461
15241.66 450
15242.82 443
15243.99 416
15245.15 455
15246.32 418
15247.48 428
15248.65 407
15249.81 431
15250.98 410
15252.14 427
15253.31 405
15254.47 441
15255.64 431
15256.80 417
15257.97 446
15259.13 393
15260.30 408
15261.46 419
15262.63 444
15263.80 428
15264.96 446
15266.13 413
15267.29 431
15268.46 437
15269.62 450
15270.79 408
15271.96 396
15273.12 408
15274.29 428
15275.45 395
15276.62 406
15277.79 395
15278.95 432
15280.12 396
15281.28 401
15282.45 398
15283.62 402
15284.78 397
15285.95 404
15287.12 426
15288.28 434
15289.45 417
15290.62 418
15291.78 391
15292.95 417
15294.12 386
15295.28 413
15296.45 412
15297.62 418
15298.78 398
15299.95 416
15301.12 404
15302.28 409
15303.45 404
15304.62 391
15305.78 419
15306.95 437
15308.12 415
15309.29 426
15310.45 412
15311.62 419
15312.79 404
15313.96 421
15315.12 431
15316.29 386
15317.46 418
15318.63 400
15319.79 393
15320.96 372
15322.13 425
15323.30 414
15324.46 422
15325.63 400
15326.80 404
15327.97 426
15329.14 378
15330.30 398
15331.47 413
15332.64 393
15333.81 374
15334.98 395
15336.14 394
15337.31 393
15338.48 403
15339.65 399
15340.82 377
15341.99 410
15343.16 436
15344.32 419
15345.49 408
15346.66 399
15347.83 406
15349.00 402
15350.17 414
15351.34 422
15352.51 416
15353.67 416
15354.84 443
15356.01 400
15357.18 427
15358.35 403
15359.52 429
15360.69 418
15361.86 437
15363.03 413
15364.20 405
15365.37 409
15366.54 438
15367.71 412
15368.87 407
15370.04 440
15371.21 409
15372.38 460
15373.55 422
15374.72 425
15375.89 393
15377.06 417
15378.23 432
15379.40 403
15380.57 399
15381.74 408
15382.91 441
15384.08 402
15385.25 398
15386.42 441
15387.59 414
15388.76 428
15389.93 422
15391.10 413
15392.27 412
15393.44 372
15394.62 429
15395.79 415
15396.96 407
15398.13 386
15399.30 396
15400.47 418
15401.64 370
15402.81 377
15403.98 381
15405.15 403
15406.32 395
15407.49 386
15408.66 380
15409.84 380
15411.01 392
15412.18 387
15413.35 384
15414.52 386
15415.69 403
15416.86 352
15418.03 373
15419.21 388
15420.38 399
15421.55 402
15422.72 388
15423.89 381
15425.06 386
15426.24 374
15427.41 383
15428.58 391
15429.75 386
15430.92 387
15432.09 385
15433.27 371
15434.44 363
15435.61 369
15436.78 390
15437.96 342
15439.13 352
15440.30 391
15441.47 377
15442.64 377
15443.82 362
15444.99 366
15446.16 381
15447.33 388
15448.51 388
15449.68 385
15450.85 340
15452.02 360
15453.20 372
15454.37 365
15455.54 392
15456.72 378
15457.89 407
15459.06 386
15460.23 366
15461.41 366
15462.58 360
15463.75 339
15464.93 363
15466.10 367
15467.27 388
15468.45 366
15469.62 376
15470.79 371
15471.97 383
15473.14 363
15474.31 376
15475.49 402
15476.66 373
15477.83 383
15479.01 370
15480.18 348
15481.36 310
15482.53 361
15483.70 384
15484.88 392
15486.05 374
15487.23 360
15488.40 372
15489.57 371
15490.75 372
15491.92 377
15493.10 396
15494.27 372
15495.44 367
15496.62 346
15497.79 372
15498.97 364
15500.14 375
15501.32 376
15502.49 374
15503.67 362
15504.84 394
15506.02 403
15507.19 410
15508.36 367
15509.54 377
15510.71 387
15511.89 405
15513.06 375
15514.24 364
15515.41 375
15516.59 377
15517.77 408
15518.94 396
15520.12 382
15521.29 373
15522.47 391
15523.64 386
15524.82 364
15525.99 371
15527.17 382
15528.34 385
15529.52 375
15530.69 361
15531.87 385
15533.05 397
15534.22 381
15535.40 397
15536.57 418
15537.75 411
15538.93 400
15540.10 404
15541.28 381
15542.45 397
15543.63 408
15544.81 398
15545.98 396
15547.16 393
15548.33 387
15549.51 417
15550.69 397
15551.86 394
15553.04 379
15554.22 409
15555.39 420
15556.57 374
15557.75 374
15558.92 401
15560.10 409
15561.28 392
15562.45 417
15563.63 432
15564.81 389
15565.99 407
15567.16 411
15568.34 431
15569.52 402
15570.69 397
15571.87 419
15573.05 432
15574.23 446
15575.40 428
15576.58 396
15577.76 418
15578.93 421
15580.11 447
15581.29 440
15582.47 465
15583.65 440
15584.82 455
15586.00 457
15587.18 461
15588.36 463
15589.53 428
15590.71 467
15591.89 479
15593.07 431
15594.25 482
15595.42 475
15596.60 486
15597.78 463
15598.96 426
15600.14 429
15601.32 440
15602.49 470
15603.67 460
15604.85 459
15606.03 474
15607.21 483
15608.39 464
15609.56 446
15610.74 461
15611.92 466
15613.10 486
15614.28 499
15615.46 500
15616.64 491
15617.82 543
15619.00 546
15620.17 550
15621.35 535
15622.53 530
15623.71 515
15624.89 543
15626.07 544
15627.25 531
15628.43 525
15629.61 507
15630.79 525
15631.97 544
15633.15 508
15634.33 528
15635.51 533
15636.69 522
15637.87 538
15639.05 529
15640.22 558
15641.40 528
15642.58 564
15643.76 564
15644.94 540
15646.12 521
15647.30 562
15648.48 579
15649.66 526
15650.85 559
15652.03 511
15653.21 560
15654.39 567
15655.57 546
15656.75 508
15657.93 557
15659.11 547
15660.29 559
15661.47 522
15662.65 503
15663.83 555
15665.01 519
15666.19 521
15667.37 521
15668.55 518
15669.73 539
15670.92 496
15672.10 513
15673.28 524
15674.46 535
15675.64 533
15676.82 515
15678.00 506
15679.18 516
15680.36 499
15681.55 517
15682.73 498
15683.91 518
15685.09 519
15686.27 511
15687.45 497
15688.63 484
15689.82 492
15691.00 503
15692.18 521
15693.36 505
15694.54 524
15695.73 501
15696.91 493
15698.09 507
15699.27 469
15700.45 492
15701.64 515
15702.82 507
15704.00 525
15705.18 516
15706.36 529
15707.55 520
15708.73 535
15709.91 518
15711.09 491
15712.28 534
15713.46 524
15714.64 538
15715.82 493
15717.01 522
15718.19 541
15719.37 522
15720.55 528
15721.74 534
15722.92 514
15724.10 530
15725.29 533
15726.47 553
15727.65 575
15728.84 561
15730.02 567
15731.20 569
15732.39 580
15733.57 544
15734.75 587
15735.94 558
15737.12 599
15738.30 593
15739.49 563
15740.67 602
15741.85 600
15743.04 601
15744.22 614
15745.40 597
15746.59 608
15747.77 578
15748.96 608
15750.14 630
15751.32 612
15752.51 591
15753.69 596
15754.88 631
15756.06 609
15757.24 626
15758.43 588
15759.61 582
15760.80 593
15761.98 600
15763.17 590
15764.35 601
15765.53 550
15766.72 583
15767.90 579
15769.09 553
15770.27 554
15771.46 567
15772.64 546
15773.83 521
15775.01 541
15776.20 542
15777.38 526
15778.57 542
15779.75 528
15780.94 547
15782.12 530
15783.31 552
15784.49 552
15785.68 529
15786.86 496
15788.05 489
15789.23 503
15790.42 510
15791.60 492
15792.79 482
15793.98 518
15795.16 447
15796.35 486
15797.53 502
15798.72 475
15799.90 492
15801.09 491
15802.28 510
15803.46 496
15804.65 462
15805.83 485
15807.02 481
15808.21 462
15809.39 485
15810.58 485
15811.76 474
15812.95 460
15814.14 457
15815.32 453
15816.51 494
15817.70 451
15818.88 465
15820.07 473
15821.26 505
15822.44 490
15823.63 479
15824.82 467
15826.00 461
15827.19 473
15828.38 442
15829.56 438
15830.75 474
15831.94 474
15833.12 463
15834.31 459
15835.50 486
15836.69 465
15837.87 468
15839.06 470
15840.25 434
15841.44 470
15842.62 465
15843.81 440
15845.00 469
15846.18 446
15847.37 464
15848.56 456
15849.75 448
15850.94 445
15852.12 453
15853.31 458
15854.50 463
15855.69 471
15856.87 474
15858.06 488
15859.25 475
15860.44 453
15861.63 488
15862.81 501
15864.00 465
15865.19 471
15866.38 477
15867.57 452
15868.76 458
15869.94 480
15871.13 469
15872.32 468
15873.51 490
15874.70 479
15875.89 476
15877.08 471
15878.26 463
15879.45 477
15880.64 476
15881.83 467
15883.02 444
15884.21 476
15885.40 458
15886.59 493
15887.78 466
15888.97 483
15890.15 518
15891.34 507
15892.53 491
15893.72 514
15894.91 521
15896.10 469
15897.29 501
15898.48 495
15899.67 498
15900.86 516
15902.05 531
15903.24 516
15904.43 531
15905.62 542
15906.81 467
15908.00 507
15909.19 510
15910.38 529
15911.57 503
15912.76 520
15913.95 508
15915.14 517
15916.33 544
15917.52 528
15918.71 498
15919.90 519
15921.09 519
15922.28 504
15923.47 504
15924.66 501
15925.85 520
15927.04 519
15928.23 509
15929.42 491
15930.61 494
15931.80 476
15932.99 489
15934.18 494
15935.38 465
15936.57 463
15937.76 444
15938.95 471
15940.14 472
15941.33 473
15942.52 449
15943.71 431
15944.90 432
15946.10 442
15947.29 436
15948.48 444
15949.67 385
15950.86 417
15952.05 413
15953.24 416
15954.44 407
15955.63 389
15956.82 394
15958.01 392
15959.20 417
15960.39 403
15961.59 410
15962.78 417
15963.97 439
15965.16 404
15966.35 396
15967.55 381
15968.74 426
15969.93 399
15971.12 407
15972.31 398
15973.51 375
15974.70 380
15975.89 377
15977.08 378
15978.28 400
15979.47 368
15980.66 374
15981.85 400
15983.05 390
15984.24 396
15985.43 382
15986.62 403
15987.82 399
15989.01 388
15990.20 377
15991.40 383
15992.59 384
15993.78 384
15994.98 383
15996.17 390
15997.36 373
15998.55 369
15999.75 377
16000.94 372
16002.13 372
16003.33 354
16004.52 417
16005.72 382
16006.91 390
16008.10 379
16009.30 386
16010.49 365
16011.68 362
16012.88 330
16014.07 333
16015.26 385
16016.46 348
16017.65 366
16018.85 346
16020.04 361
16021.23 343
16022.43 362
16023.62 355
16024.82 362
16026.01 342
16027.21 337
16028.40 377
16029.59 360
16030.79 365
16031.98 363
16033.18 355
16034.37 359
16035.57 365
16036.76 376
16037.96 373
16039.15 332
16040.35 351
16041.54 371
16042.73 370
16043.93 368
16045.12 371
16046.32 369
16047.51 351
16048.71 363
16049.91 361
16051.10 365
16052.30 338
16053.49 348
16054.69 351
16055.88 356
16057.08 364
16058.27 328
16059.47 343
16060.66 358
16061.86 351
16063.05 340
16064.25 379
16065.45 355
16066.64 333
16067.84 334
16069.03 366
16070.23 365
16071.42 372
16072.62 361
16073.82 357
16075.01 364
16076.21 354
16077.41 339
16078.60 327
16079.80 321
16080.99 353
16082.19 337
16083.39 338
16084.58 351
16085.78 325
16086.98 358
16088.17 329
16089.37 362
16090.57 357
16091.76 369
16092.96 361
16094.16 347
16095.35 365
16096.55 356
16097.75 346
16098.94 367
16100.14 331
16101.34 330
16102.53 327
16103.73 316
16104.93 329
16106.13 369
16107.32 345
16108.52 314
16109.72 318
16110.92 293
16112.11 340
16113.31 341
16114.51 340
16115.71 327
16116.90 303
16118.10 352
16119.30 347
16120.50 325
16121.69 332
16122.89 331
16124.09 328
16125.29 337
16126.49 334
16127.68 311
16128.88 310
16130.08 324
16131.28 323
16132.48 336
16133.67 323
16134.87 310
16136.07 319
16137.27 335
16138.47 316
16139.67 305
16140.86 342
16142.06 324
16143.26 305
16144.46 288
16145.66 327
16146.86 334
16148.06 332
16149.26 308
16150.45 305
16151.65 343
16152.85 334
16154.05 321
16155.25 322
16156.45 340
16157.65 330
16158.85 353
16160.05 340
16161.25 349
16162.45 317
16163.64 311
16164.84 336
16166.04 332
16167.24 321
16168.44 315
16169.64 309
16170.84 312
16172.04 319
16173.24 328
16174.44 346
16175.64 334
16176.84 348
16178.04 347
16179.24 347
16180.44 334
16181.64 337
16182.84 328
16184.04 331
16185.24 327
16186.44 334
16187.64 311
16188.84 337
16190.04 334
16191.24 330
16192.44 324
16193.64 340
16194.84 370
16196.04 347
16197.24 326
16198.44 354
16199.65 343
16200.85 327
16202.05 332
16203.25 337
16204.45 342
16205.65 338
16206.85 328
16208.05 364
16209.25 338
16210.45 361
16211.65 337
16212.86 338
16214.06 334
16215.26 370
16216.46 359
16217.66 314
16218.86 324
16220.06 337
16221.27 350
16222.47 358
16223.67 383
16224.87 343
16226.07 366
16227.27 343
16228.48 344
16229.68 334
16230.88 362
16232.08 349
16233.28 358
16234.48 356
16235.69 369
16236.89 337
16238.09 333
16239.29 356
16240.50 374
16241.70 327
16242.90 345
16244.10 347
16245.30 331
16246.51 365
16247.71 337
16248.91 359
16250.11 338
16251.32 350
16252.52 344
16253.72 360
16254.92 337
16256.13 348
16257.33 346
16258.53 346
16259.74 366
16260.94 388
16262.14 342
16263.35 390
16264.55 356
16265.75 347
16266.95 349
16268.16 360
16269.36 358
16270.56 349
16271.77 397
16272.97 346
16274.17 364
16275.38 368
16276.58 352
16277.79 370
16278.99 361
16280.19 334
16281.40 362
16282.60 396
16283.80 366
16285.01 359
16286.21 358
16287.42 376
16288.62 375
16289.82 366
16291.03 380
16292.23 372
16293.44 370
16294.64 381
16295.84 366
16297.05 362
16298.25 346
16299.46 392
16300.66 372
16301.87 344
16303.07 384
16304.27 378
16305.48 368
16306.68 372
16307.89 367
16309.09 366
16310.30 361
16311.50 355
16312.71 382
16313.91 333
16315.12 366
16316.32 353
16317.53 339
16318.73 360
16319.94 349
16321.14 368
16322.35 368
16323.55 360
16324.76 363
16325.96 356
16327.17 340
16328.38 348
16329.58 340
16330.79 322
16331.99 343
16333.20 306
16334.40 342
16335.61 326
16336.81 340
16338.02 351
16339.23 348
16340.43 319
16341.64 334
16342.84 337
16344.05 348
16345.26 344
16346.46 335
16347.67 340
16348.87 343
16350.08 325
16351.29 346
16352.49 350
16353.70 362
16354.91 330
16356.11 335
16357.32 347
16358.53 346
16359.73 325
16360.94 353
16362.15 338
16363.35 334
16364.56 334
16365.77 344
16366.97 349
16368.18 354
16369.39 326
16370.59 308
16371.80 350
16373.01 345
16374.21 323
16375.42 334
16376.63 357
16377.84 331
16379.04 361
16380.25 350
16381.46 351
16382.67 355
16383.87 360
16385.08 345
16386.29 351
16387.50 328
16388.70 350
16389.91 341
16391.12 345
16392.33 327
16393.53 347
16394.74 318
16395.95 333
16397.16 355
16398.37 340
16399.57 325
16400.78 339
16401.99 367
16403.20 306
16404.41 298
16405.62 344
16406.82 356
16408.03 344
16409.24 338
16410.45 360
16411.66 339
16412.87 319
16414.07 324
16415.28 343
16416.49 324
16417.70 305
16418.91 346
16420.12 342
16421.33 340
16422.54 331
16423.75 320
16424.95 348
16426.16 316
16427.37 321
16428.58 331
16429.79 332
16431.00 323
16432.21 355
16433.42 338
16434.63 313
16435.84 317
16437.05 355
16438.26 337
16439.47 321
16440.68 323
16441.88 340
16443.09 358
16444.30 343
16445.51 338
16446.72 338
16447.93 342
16449.14 348
16450.35 317
16451.56 303
16452.77 302
16453.98 330
16455.19 333
16456.40 344
16457.61 336
16458.82 313
16460.03 336
16461.24 300
16462.45 333
16463.67 307
16464.88 321
16466.09 332
16467.30 318
16468.51 330
16469.72 328
16470.93 298
16472.14 303
16473.35 300
16474.56 301
16475.77 308
16476.98 294
16478.19 315
16479.40 316
16480.62 313
16481.83 292
16483.04 314
16484.25 309
16485.46 320
16486.67 327
16487.88 315
16489.09 307
16490.31 304
16491.52 326
16492.73 317
16493.94 297
16495.15 321
16496.36 312
16497.57 318
16498.79 315
16500.00 320
16501.21 324
16502.42 353
16503.63 310
16504.85 324
16506.06 319
16507.27 302
16508.48 309
16509.69 316
16510.91 339
16512.12 320
16513.33 329
16514.54 319
16515.76 319
16516.97 301
16518.18 304
16519.39 333
16520.60 320
16521.82 307
16523.03 316
16524.24 306
16525.46 315
16526.67 314
16527.88 322
16529.09 330
16530.31 332
16531.52 329
16532.73 346
16533.95 326
16535.16 311
16536.37 318
16537.58 329
16538.80 332
16540.01 336
16541.22 335
16542.44 327
16543.65 341
16544.86 331
16546.08 337
16547.29 330
16548.50 334
16549.72 325
16550.93 310
16552.15 321
16553.36 351
16554.57 340
16555.79 328
16557.00 319
16558.21 318
16559.43 338
16560.64 337
16561.86 327
16563.07 319
16564.28 361
16565.50 340
16566.71 328
16567.93 349
16569.14 342
16570.36 330
16571.57 356
16572.78 316
16574.00 332
16575.21 336
16576.43 368
16577.64 365
16578.86 358
16580.07 353
16581.29 326
16582.50 348
16583.72 356
16584.93 313
16586.15 322
16587.36 331
16588.58 350
16589.79 332
16591.01 328
16592.22 334
16593.44 322
16594.65 299
16595.87 312
16597.08 338
16598.30 319
16599.51 322
16600.73 303
16601.94 294
16603.16 324
16604.37 326
16605.59 303
16606.81 291
16608.02 312
16609.24 313
16610.45 296
16611.67 298
16612.89 306
16614.10 337
16615.32 307
16616.53 290
16617.75 294
16618.97 331
16620.18 319
16621.40 313
16622.61 308
16623.83 297
16625.05 307
16626.26 304
16627.48 287
16628.70 293
16629.91 300
16631.13 281
16632.35 279
16633.56 315
16634.78 310
16636.00 321
16637.21 289
16638.43 320
16639.65 299
16640.86 315
16642.08 308
16643.30 315
16644.51 314
16645.73 301
16646.95 299
16648.17 298
16649.38 319
16650.60 318
16651.82 349
16653.03 316
16654.25 319
16655.47 300
16656.69 293
16657.90 322
16659.12 313
16660.34 325
16661.56 311
16662.77 294
16663.99 307
16665.21 304
16666.43 296
16667.65 304
16668.86 311
16670.08 317
16671.30 293
16672.52 335
16673.74 317
16674.95 305
16676.17 300
16677.39 292
16678.61 303
16679.83 291
16681.05 315
16682.26 336
16683.48 292
16684.70 278
16685.92 343
16687.14 314
16688.36 320
16689.58 311
16690.79 293
16692.01 301
16693.23 310
16694.45 332
16695.67 292
16696.89 312
16698.11 286
16699.33 283
16700.55 288
16701.76 298
16702.98 278
16704.20 294
16705.42 312
16706.64 319
16707.86 274
16709.08 291
16710.30 310
16711.52 301
16712.74 270
16713.96 287
16715.18 296
16716.40 310
16717.62 287
16718.84 281
16720.06 284
16721.28 287
16722.50 294
16723.72 291
16724.94 305
16726.16 290
16727.38 302
16728.60 320
16729.82 282
16731.04 295
16732.26 292
16733.48 298
16734.70 287
16735.92 283
16737.14 290
16738.36 308
16739.58 271
16740.80 325
16742.02 286
16743.24 291
16744.46 284
16745.68 276
16746.90 299
16748.12 294
16749.35 292
16750.57 305
16751.79 317
16753.01 291
16754.23 297
16755.45 288
16756.67 302
16757.89 281
16759.11 294
16760.33 276
16761.56 280
16762.78 264
16764.00 261
16765.22 276
16766.44 295
16767.66 288
16768.88 274
16770.11 307
16771.33 274
16772.55 276
16773.77 301
16774.99 295
16776.22 291
16777.44 281
16778.66 303
16779.88 332
16781.10 306
16782.33 294
16783.55 286
16784.77 280
16785.99 306
16787.21 289
16788.44 313
16789.66 284
16790.88 288
16792.10 303
16793.33 292
16794.55 277
16795.77 287
16796.99 294
16798.22 290
16799.44 276
16800.66 279
16801.88 303
16803.11 306
16804.33 275
16805.55 278
16806.78 290
16808.00 300
16809.22 296
16810.44 280
16811.67 285
16812.89 288
16814.11 311
16815.34 318
16816.56 293
16817.78 299
16819.01 296
16820.23 288
16821.45 314
16822.68 308
16823.90 320
16825.13 320
16826.35 307
16827.57 308
16828.80 337
16830.02 295
16831.24 302
16832.47 316
16833.69 291
16834.92 294
16836.14 311
16837.36 304
16838.59 310
16839.81 304
16841.04 306
16842.26 317
16843.48 293
16844.71 312
16845.93 320
16847.16 341
16848.38 311
16849.61 323
16850.83 346
16852.06 325
16853.28 342
16854.51 326
16855.73 294
16856.95 342
16858.18 338
16859.40 339
16860.63 327
16861.85 353
16863.08 337
16864.30 328
16865.53 346
16866.75 347
16867.98 343
16869.21 352
16870.43 329
16871.66 349
16872.88 357
16874.11 361
16875.33 330
16876.56 338
16877.78 344
16879.01 362
16880.23 357
16881.46 346
16882.69 347
16883.91 343
16885.14 357
16886.36 354
16887.59 341
16888.81 328
16890.04 336
16891.27 322
16892.49 347
16893.72 330
16894.94 339
16896.17 337
16897.40 375
16898.62 358
16899.85 326
16901.08 335
16902.30 336
16903.53 320
16904.76 336
16905.98 324
16907.21 329
16908.44 336
16909.66 332
16910.89 323
16912.12 324
16913.34 321
16914.57 312
16915.80 348
16917.02 322
16918.25 302
16919.48 333
16920.70 308
16921.93 330
16923.16 298
16924.39 322
16925.61 301
16926.84 322
16928.07 326
16929.30 305
16930.52 330
16931.75 319
16932.98 316
16934.21 314
16935.43 305
16936.66 308
16937.89 338
16939.12 338
16940.34 335
16941.57 341
16942.80 332
16944.03 298
16945.26 298
16946.48 322
16947.71 296
16948.94 315
16950.17 335
16951.40 320
16952.62 306
16953.85 293
16955.08 322
16956.31 294
16957.54 313
16958.77 313
16959.99 292
16961.22 309
16962.45 299
16963.68 309
16964.91 303
16966.14 306
16967.37 318
16968.60 306
16969.82 303
16971.05 296
16972.28 314
16973.51 323
16974.74 289
16975.97 276
16977.20 302
16978.43 310
16979.66 305
16980.89 317
16982.11 315
16983.34 297
16984.57 324
16985.80 311
16987.03 300
16988.26 292
16989.49 320
16990.72 306
16991.95 319
16993.18 316
16994.41 303
16995.64 324
16996.87 294
16998.10 290
16999.33 316
17000.56 310
17001.79 303
17003.02 297
17004.25 297
17005.48 327
17006.71 323
17007.94 287
17009.17 268
17010.40 297
17011.63 312
17012.86 278
17014.09 289
17015.32 302
17016.55 291
17017.78 305
17019.01 321
17020.25 299
17021.48 299
17022.71 291
17023.94 272
17025.17 298
17026.40 257
17027.63 290
17028.86 295
17030.09 326
17031.32 284
17032.55 305
17033.79 291
17035.02 306
17036.25 288
17037.48 300
17038.71 292
17039.94 311
17041.17 299
17042.41 303
17043.64 273
17044.87 291
17046.10 283
17047.33 281
17048.56 266
17049.80 293
17051.03 283
17052.26 291
17053.49 275
17054.72 277
17055.95 300
17057.19 298
17058.42 274
17059.65 278
17060.88 309
17062.12 293
17063.35 298
17064.58 300
17065.81 272
17067.04 294
17068.28 290
17069.51 305
17070.74 277
17071.97 301
17073.21 272
17074.44 285
17075.67 277
17076.90 273
17078.14 289
17079.37 283
17080.60 286
17081.84 296
17083.07 317
17084.30 287
17085.54 293
17086.77 289
17088.00 301
17089.23 286
17090.47 293
17091.70 277
17092.93 284
17094.17 303
17095.40 333
17096.63 289
17097.87 305
17099.10 308
17100.34 303
17101.57 300
17102.80 279
17104.04 285
17105.27 282
17106.50 305
17107.74 273
17108.97 258
17110.21 280
17111.44 282
17112.67 279
17113.91 276
17115.14 282
17116.38 278
17117.61 277
17118.84 286
17120.08 286
17121.31 295
17122.55 302
17123.78 287
17125.02 282
17126.25 272
17127.48 272
17128.72 289
17129.95 273
17131.19 284
17132.42 264
17133.66 279
17134.89 290
17136.13 283
17137.36 269
17138.60 279
17139.83 271
17141.07 275
17142.30 297
17143.54 284
17144.77 271
17146.01 282
17147.24 282
17148.48 284
17149.71 273
17150.95 268
17152.19 283
17153.42 282
17154.66 259
17155.89 286
17157.13 291
17158.36 301
17159.60 276
17160.83 274
17162.07 288
17163.31 269
17164.54 270
17165.78 266
17167.01 289
17168.25 273
17169.49 270
17170.72 274
17171.96 299
17173.19 297
17174.43 290
17175.67 281
17176.90 274
17178.14 252
17179.38 259
17180.61 291
17181.85 290
17183.09 276
17184.32 278
17185.56 287
17186.80 272
17188.03 270
17189.27 287
17190.51 280
17191.74 297
17192.98 299
17194.22 287
17195.45 276
17196.69 283
17197.93 250
17199.16 285
17200.40 265
17201.64 260
17202.88 286
17204.11 288
17205.35 278
17206.59 280
17207.83 283
17209.06 270
17210.30 273
17211.54 282
17212.78 281
17214.01 253
17215.25 261
17216.49 262
17217.73 270
17218.96 257
17220.20 272
17221.44 297
17222.68 288
17223.92 265
17225.15 264
17226.39 263
17227.63 282
17228.87 278
17230.11 252
17231.35 290
17232.58 290
17233.82 273
17235.06 261
17236.30 257
17237.54 262
17238.78 240
17240.01 259
17241.25 260
17242.49 247
17243.73 259
17244.97 260
17246.21 262
17247.45 279
17248.69 259
17249.93 297
17251.16 275
17252.40 265
17253.64 266
17254.88 266
17256.12 263
17257.36 271
17258.60 281
17259.84 258
17261.08 263
17262.32 274
17263.56 248
17264.80 259
17266.04 253
17267.28 254
17268.51 285
17269.75 305
17270.99 270
17272.23 256
17273.47 273
17274.71 274
17275.95 258
17277.19 249
17278.43 265
17279.67 262
17280.91 264
17282.15 256
17283.39 273
17284.63 237
17285.87 263
17287.11 275
17288.35 265
17289.60 273
17290.84 286
17292.08 269
17293.32 254
17294.56 245
17295.80 270
17297.04 262
17298.28 256
17299.52 270
17300.76 269
17302.00 260
17303.24 244
17304.48 254
17305.72 259
17306.96 270
17308.21 262
17309.45 275
17310.69 243
17311.93 247
17313.17 258
17314.41 263
17315.65 258
17316.89 251
17318.14 254
17319.38 244
17320.62 248
17321.86 248
17323.10 272
17324.34 238
17325.59 248
17326.83 261
17328.07 248
17329.31 231
17330.55 257
17331.79 249
17333.04 243
17334.28 235
17335.52 258
17336.76 263
17338.00 249
17339.25 261
17340.49 259
17341.73 254
17342.97 245
17344.22 247
17345.46 245
17346.70 254
17347.94 248
17349.19 248
17350.43 261
17351.67 240
17352.91 271
17354.16 251
17355.40 239
17356.64 240
17357.88 258
17359.13 255
17360.37 265
17361.61 257
17362.86 254
17364.10 251
17365.34 265
17366.58 277
17367.83 266
17369.07 251
17370.31 272
17371.56 271
17372.80 259
17374.04 252
17375.29 235
17376.53 255
17377.78 271
17379.02 263
17380.26 254
17381.51 255
17382.75 261
17383.99 253
17385.24 248
17386.48 247
17387.72 267
17388.97 257
17390.21 274
17391.46 262
17392.70 269
17393.94 254
17395.19 247
17396.43 244
17397.68 254
17398.92 255
17400.17 270
17401.41 272
17402.65 281
17403.90 269
17405.14 250
17406.39 260
17407.63 261
17408.88 284
17410.12 258
17411.37 278
17412.61 277
17413.86 285
17415.10 262
17416.35 250
17417.59 267
17418.84 277
17420.08 275
17421.33 275
17422.57 267
17423.82 240
17425.06 263
17426.31 270
17427.55 253
17428.80 261
17430.04 272
17431.29 268
17432.53 282
17433.78 246
17435.03 233
17436.27 259
17437.52 262
17438.76 252
17440.01 250
17441.25 257
17442.50 257
17443.75 260
17444.99 281
17446.24 258
17447.48 244
17448.73 250
17449.98 262
17451.22 266
17452.47 266
17453.71 262
17454.96 276
17456.21 264
17457.45 254
17458.70 260
17459.95 255
17461.19 248
17462.44 251
17463.69 258
17464.93 269
17466.18 295
17467.43 263
17468.67 252
17469.92 256
17471.17 274
17472.41 284
17473.66 278
17474.91 271
17476.15 254
17477.40 262
17478.65 259
17479.90 256
17481.14 276
17482.39 259
17483.64 282
17484.88 262
17486.13 272
17487.38 243
17488.63 285
17489.87 278
17491.12 261
17492.37 250
17493.62 255
17494.86 272
17496.11 267
17497.36 245
17498.61 278
17499.86 275
17501.10 288
17502.35 273
17503.60 285
17504.85 255
17506.10 283
17507.34 280
17508.59 269
17509.84 277
17511.09 262
17512.34 260
17513.59 284
17514.83 291
17516.08 289
17517.33 287
17518.58 267
17519.83 277
17521.08 263
17522.33 263
17523.57 265
17524.82 265
17526.07 282
17527.32 273
17528.57 255
17529.82 285
17531.07 288
17532.32 278
17533.57 298
17534.82 281
17536.06 284
17537.31 271
17538.56 276
17539.81 269
17541.06 275
17542.31 283
17543.56 250
17544.81 252
17546.06 271
17547.31 274
17548.56 260
17549.81 286
17551.06 264
17552.31 273
17553.56 281
17554.81 300
17556.06 284
17557.31 277
17558.56 280
17559.81 298
17561.06 277
17562.31 279
17563.56 278
17564.81 246
17566.06 257
17567.31 274
17568.56 271
17569.81 277
17571.06 284
17572.31 294
17573.56 286
17574.81 261
17576.06 289
17577.31 259
17578.56 276
17579.81 262
17581.06 268
17582.31 263
17583.57 288
17584.82 280
17586.07 278
17587.32 276
17588.57 253
17589.82 300
17591.07 281
17592.32 278
17593.57 272
17594.83 266
17596.08 264
17597.33 302
17598.58 269
17599.83 250
17601.08 282
17602.33 266
17603.59 276
17604.84 265
17606.09 262
17607.34 286
17608.59 281
17609.84 265
17611.10 283
17612.35 275
17613.60 296
17614.85 279
17616.10 278
17617.36 256
17618.61 277
17619.86 267
17621.11 256
17622.36 257
17623.62 265
17624.87 270
17626.12 270
17627.37 310
17628.63 250
17629.88 264
17631.13 289
17632.38 270
17633.64 243
17634.89 273
17636.14 257
17637.39 272
17638.65 263
17639.90 272
17641.15 273
17642.41 283
17643.66 279
17644.91 273
17646.17 286
17647.42 266
17648.67 270
17649.92 281
17651.18 286
17652.43 270
17653.68 270
17654.94 275
17656.19 269
17657.44 251
17658.70 261
17659.95 257
17661.21 275
17662.46 279
17663.71 287
17664.97 288
17666.22 271
17667.47 271
17668.73 280
17669.98 265
17671.24 248
17672.49 281
17673.74 262
17675.00 257
17676.25 264
17677.51 250
17678.76 267
17680.02 260
17681.27 261
17682.52 245
17683.78 278
17685.03 252
17686.29 270
17687.54 270
17688.80 285
17690.05 247
17691.31 293
17692.56 271
17693.82 256
17695.07 269
17696.32 279
17697.58 257
17698.83 274
17700.09 264
17701.34 250
17702.60 270
17703.86 270
17705.11 271
17706.37 273
17707.62 275
17708.88 238
17710.13 264
17711.39 293
17712.64 288
17713.90 271
17715.15 291
17716.41 241
17717.66 265
17718.92 239
17720.18 301
17721.43 279
17722.69 290
17723.94 280
17725.20 284
17726.45 277
17727.71 252
17728.97 269
17730.22 252
17731.48 250
17732.74 245
17733.99 261
17735.25 269
17736.50 280
17737.76 284
17739.02 262
17740.27 271
17741.53 260
17742.79 263
17744.04 265
17745.30 269
17746.56 265
17747.81 263
17749.07 253
17750.33 252
17751.58 242
17752.84 273
17754.10 270
17755.35 265
17756.61 268
17757.87 271
17759.12 277
17760.38 258
17761.64 273
17762.90 263
17764.15 276
17765.41 256
17766.67 253
17767.93 233
17769.18 277
17770.44 238
17771.70 243
17772.96 252
17774.21 251
17775.47 247
17776.73 265
17777.99 266
17779.24 247
17780.50 252
17781.76 274
17783.02 223
17784.28 247
17785.53 284
17786.79 240
17788.05 245
17789.31 255
17790.57 234
17791.82 225
17793.08 238
17794.34 267
17795.60 247
17796.86 236
17798.12 259
17799.37 259
17800.63 246
17801.89 239
17803.15 233
17804.41 267
17805.67 229
17806.93 257
17808.19 243
17809.44 248
17810.70 245
17811.96 251
17813.22 246
17814.48 238
17815.74 258
17817.00 265
17818.26 242
17819.52 249
17820.78 241
17822.04 257
17823.29 269
17824.55 247
17825.81 232
17827.07 212
17828.33 262
17829.59 237
17830.85 241
17832.11 241
17833.37 240
17834.63 260
17835.89 262
17837.15 240
17838.41 237
17839.67 271
17840.93 234
17842.19 229
17843.45 248
17844.71 271
17845.97 244
17847.23 239
17848.49 231
17849.75 261
17851.01 235
17852.27 234
17853.53 260
17854.79 221
17856.05 236
17857.31 254
17858.57 245
17859.84 234
17861.10 246
17862.36 246
17863.62 246
17864.88 226
17866.14 254
17867.40 224
17868.66 258
17869.92 218
17871.18 244
17872.44 238
17873.71 232
17874.97 247
17876.23 235
17877.49 240
17878.75 258
17880.01 238
17881.27 244
17882.53 252
17883.80 246
17885.06 230
17886.32 256
17887.58 271
17888.84 251
17890.10 228
17891.37 233
17892.63 232
17893.89 226
17895.15 226
17896.41 259
17897.67 243
17898.94 231
17900.20 223
17901.46 230
17902.72 225
17903.99 237
17905.25 241
17906.51 248
17907.77 258
17909.03 240
17910.30 260
17911.56 291
17912.82 250
17914.08 236
17915.35 249
17916.61 218
17917.87 225
17919.14 221
17920.40 249
17921.66 226
17922.92 266
17924.19 240
17925.45 246
17926.71 210
17927.98 236
17929.24 245
17930.50 261
17931.76 228
17933.03 222
17934.29 246
17935.55 263
17936.82 252
17938.08 242
17939.34 262
17940.61 266
17941.87 264
17943.14 262
17944.40 256
17945.66 248
17946.93 235
17948.19 252
17949.45 251
17950.72 239
17951.98 232
17953.25 253
17954.51 255
17955.77 245
17957.04 263
17958.30 249
17959.57 242
17960.83 243
17962.09 250
17963.36 239
17964.62 215
17965.89 245
17967.15 252
17968.42 265
17969.68 248
17970.95 232
17972.21 238
17973.47 249
17974.74 245
17976.00 208
17977.27 241
17978.53 231
17979.80 245
17981.06 246
17982.33 224
17983.59 228
17984.86 242
17986.12 237
17987.39 232
17988.65 233
17989.92 249
17991.18 240
17992.45 231
17993.71 231
17994.98 224
17996.25 233
17997.51 233
17998.78 246
18000.04 246
18001.31 256
18002.57 251
18003.84 247
18005.10 220
18006.37 245
18007.64 243
18008.90 240
18010.17 272
18011.43 248
18012.70 258
18013.97 237
18015.23 244
18016.50 241
18017.76 254
18019.03 252
18020.30 236
18021.56 246
18022.83 234
18024.10 255
18025.36 243
18026.63 242
18027.90 235
18029.16 231
18030.43 242
18031.70 242
18032.96 244
18034.23 247
18035.50 247
18036.76 240
18038.03 240
18039.30 258
18040.56 235
18041.83 244
18043.10 253
18044.37 256
18045.63 235
18046.90 245
18048.17 239
18049.43 259
18050.70 229
18051.97 253
18053.24 255
18054.50 219
18055.77 251
18057.04 249
18058.31 246
18059.57 233
18060.84 261
18062.11 246
18063.38 236
18064.65 252
18065.91 237
18067.18 233
18068.45 241
18069.72 244
18070.98 226
18072.25 255
18073.52 271
18074.79 267
18076.06 255
18077.33 240
18078.59 236
18079.86 253
18081.13 246
18082.40 264
18083.67 246
18084.94 253
18086.21 249
18087.47 253
18088.74 235
18090.01 247
18091.28 251
18092.55 225
18093.82 237
18095.09 241
18096.36 253
18097.62 229
18098.89 259
18100.16 250
18101.43 268
18102.70 259
18103.97 254
18105.24 272
18106.51 241
18107.78 242
18109.05 244
18110.32 243
18111.59 248
18112.86 260
18114.13 241
18115.40 255
18116.66 268
18117.93 263
18119.20 260
18120.47 268
18121.74 259
18123.01 271
18124.28 257
18125.55 234
18126.82 257
18128.09 267
18129.36 267
18130.63 248
18131.90 259
18133.17 254
18134.44 255
18135.71 254
18136.99 247
18138.26 239
18139.53 233
18140.80 274
18142.07 259
18143.34 251
18144.61 264
18145.88 230
18147.15 276
18148.42 257
18149.69 245
18150.96 253
18152.23 245
18153.50 243
18154.78 266
18156.05 234
18157.32 231
18158.59 235
18159.86 240
18161.13 242
18162.40 225
18163.67 246
18164.94 250
18166.22 277
18167.49 233
18168.76 224
18170.03 266
18171.30 252
18172.57 260
18173.85 235
18175.12 245
18176.39 239
18177.66 239
18178.93 250
18180.20 266
18181.48 236
18182.75 242
18184.02 254
18185.29 235
18186.56 240
18187.84 239
18189.11 262
18190.38 244
18191.65 232
18192.93 247
18194.20 259
18195.47 258
18196.74 239
18198.02 230
18199.29 238
18200.56 240
18201.83 242
18203.11 263
18204.38 259
18205.65 259
18206.92 247
18208.20 249
18209.47 239
18210.74 250
18212.02 231
18213.29 237
18214.56 224
18215.84 256
18217.11 251
18218.38 243
18219.65 232
18220.93 221
18222.20 231
18223.47 227
18224.75 215
18226.02 229
18227.30 236
18228.57 222
18229.84 230
18231.12 254
18232.39 249
18233.66 223
18234.94 238
18236.21 233
18237.48 253
18238.76 242
18240.03 245
18241.31 255
18242.58 246
18243.86 230
18245.13 249
18246.40 239
18247.68 251
18248.95 228
18250.23 244
18251.50 223
18252.77 221
18254.05 235
18255.32 246
18256.60 265
18257.87 238
18259.15 235
18260.42 249
18261.70 233
18262.97 230
18264.25 229
18265.52 233
18266.80 231
18268.07 250
18269.35 277
18270.62 246
18271.90 242
18273.17 227
18274.45 245
18275.72 238
18277.00 221
18278.27 230
18279.55 226
18280.82 258
18282.10 245
18283.37 262
18284.65 266
18285.93 246
18287.20 234
18288.48 277
18289.75 244
18291.03 244
18292.30 248
18293.58 230
18294.86 236
18296.13 251
18297.41 254
18298.68 264
18299.96 225
18301.24 239
18302.51 250
18303.79 249
18305.06 261
18306.34 257
18307.62 256
18308.89 238
18310.17 236
18311.45 245
18312.72 251
18314.00 244
18315.28 267
18316.55 239
18317.83 246
18319.11 267
18320.38 251
18321.66 219
18322.94 249
18324.21 254
18325.49 265
18326.77 271
18328.04 251
18329.32 241
18330.60 238
18331.88 253
18333.15 242
18334.43 265
18335.71 248
18336.98 262
18338.26 248
18339.54 233
18340.82 271
18342.09 240
18343.37 249
18344.65 248
18345.93 244
18347.20 243
18348.48 230
18349.76 252
18351.04 243
18352.32 251
18353.59 242
18354.87 237
18356.15 236
18357.43 248
18358.71 232
18359.98 252
18361.26 230
18362.54 244
18363.82 268
18365.10 267
18366.38 245
18367.65 232
18368.93 235
18370.21 246
18371.49 256
18372.77 261
18374.05 236
18375.33 247
18376.60 229
18377.88 255
18379.16 258
18380.44 226
18381.72 227
18383.00 253
18384.28 237
18385.56 231
18386.84 236
18388.11 246
18389.39 242
18390.67 251
18391.95 254
18393.23 243
18394.51 248
18395.79 228
18397.07 218
18398.35 225
18399.63 221
18400.91 243
18402.19 280
18403.47 245
18404.75 244
18406.03 235
18407.31 240
18408.59 231
18409.87 250
18411.15 242
18412.43 240
18413.71 241
18414.99 238
18416.27 237
18417.55 233
18418.83 226
18420.11 249
18421.39 251
18422.67 213
18423.95 231
18425.23 247
18426.51 250
18427.79 229
18429.07 228
18430.35 251
18431.63 243
18432.91 245
18434.19 243
18435.47 243
18436.75 233
18438.04 226
18439.32 236
18440.60 242
18441.88 224
18443.16 242
18444.44 238
18445.72 256
18447.00 246
18448.28 232
18449.57 243
18450.85 253
18452.13 245
18453.41 232
18454.69 249
18455.97 226
18457.25 223
18458.54 243
18459.82 245
18461.10 222
18462.38 256
18463.66 232
18464.94 234
18466.23 224
18467.51 234
18468.79 239
18470.07 244
18471.35 227
18472.64 230
18473.92 249
18475.20 243
18476.48 246
18477.76 240
18479.05 247
18480.33 248
18481.61 253
18482.89 226
18484.18 241
18485.46 250
18486.74 242
18488.02 255
18489.31 243
18490.59 240
18491.87 248
18493.15 244
18494.44 267
18495.72 257
18497.00 255
18498.29 250
18499.57 229
18500.85 265
18502.13 261
18503.42 237
18504.70 236
18505.98 238
18507.27 274
18508.55 252
18509.83 230
18511.12 260
18512.40 261
18513.68 259
18514.97 255
18516.25 246
18517.54 247
18518.82 274
18520.10 268
18521.39 256
18522.67 256
18523.95 240
18525.24 255
18526.52 234
18527.81 238
18529.09 245
18530.37 258
18531.66 255
18532.94 252
18534.23 268
18535.51 252
18536.79 251
18538.08 245
18539.36 265
18540.65 231
18541.93 238
18543.22 239
18544.50 244
18545.79 246
18547.07 236
18548.36 255
18549.64 246
18550.92 250
18552.21 230
18553.49 230
18554.78 229
18556.06 247
18557.35 245
18558.63 238
18559.92 249
18561.20 229
18562.49 250
18563.77 259
18565.06 237
18566.35 214
18567.63 218
18568.92 264
18570.20 258
18571.49 227
18572.77 255
18574.06 237
18575.34 269
18576.63 247
18577.92 248
18579.20 242
18580.49 256
18581.77 253
18583.06 252
18584.34 241
18585.63 245
18586.92 259
18588.20 235
18589.49 254
18590.77 236
18592.06 257
18593.35 249
18594.63 262
18595.92 230
18597.21 231
18598.49 246
18599.78 259
18601.07 255
18602.35 254
18603.64 252
18604.93 273
18606.21 264
18607.50 257
18608.79 228
18610.07 253
18611.36 266
18612.65 270
18613.93 264
18615.22 248
18616.51 243
18617.79 230
18619.08 237
18620.37 254
18621.66 243
18622.94 266
18624.23 239
18625.52 267
18626.80 247
18628.09 249
18629.38 248
18630.67 241
18631.95 231
18633.24 248
18634.53 242
18635.82 254
18637.11 245
18638.39 258
18639.68 229
18640.97 234
18642.26 231
18643.54 250
18644.83 238
18646.12 246
18647.41 218
18648.70 226
18649.99 262
18651.27 255
18652.56 248
18653.85 249
18655.14 214
18656.43 231
18657.72 220
18659.00 244
18660.29 265
18661.58 237
18662.87 232
18664.16 238
18665.45 243
18666.74 243
18668.02 219
18669.31 215
18670.60 254
18671.89 236
18673.18 217
18674.47 237
18675.76 244
18677.05 238
18678.34 246
18679.63 252
18680.92 235
18682.20 224
18683.49 219
18684.78 242
18686.07 229
18687.36 242
18688.65 245
18689.94 242
18691.23 233
18692.52 248
18693.81 222
18695.10 212
18696.39 236
18697.68 241
18698.97 227
18700.26 222
18701.55 233
18702.84 224
18704.13 231
18705.42 217
18706.71 221
18708.00 241
18709.29 230
18710.58 228
18711.87 245
18713.16 233
18714.45 232
18715.74 227
18717.03 247
18718.32 232
18719.61 257
18720.90 244
18722.20 225
18723.49 214
18724.78 210
18726.07 219
18727.36 248
18728.65 268
18729.94 222
18731.23 216
18732.52 219
18733.81 236
18735.10 219
18736.40 222
18737.69 227
18738.98 223
18740.27 238
18741.56 250
18742.85 245
18744.14 226
18745.43 240
18746.73 236
18748.02 230
18749.31 235
18750.60 258
18751.89 234
18753.18 218
18754.48 209
18755.77 230
18757.06 244
18758.35 234
18759.64 235
18760.94 237
18762.23 228
18763.52 216
18764.81 246
18766.10 216
18767.40 207
18768.69 240
18769.98 231
18771.27 219
18772.57 225
18773.86 230
18775.15 255
18776.44 239
18777.74 219
18779.03 214
18780.32 224
18781.61 217
18782.91 239
18784.20 223
18785.49 230
18786.79 234
18788.08 235
18789.37 235
18790.66 235
18791.96 234
18793.25 222
18794.54 240
18795.84 235
18797.13 229
18798.42 229
18799.72 216
18801.01 217
18802.30 196
18803.60 228
18804.89 233
18806.18 219
18807.48 216
18808.77 227
18810.07 230
18811.36 258
18812.65 236
18813.95 260
18815.24 235
18816.53 223
18817.83 242
18819.12 228
18820.42 220
18821.71 219
18823.00 235
18824.30 246
18825.59 215
18826.89 230
18828.18 250
18829.48 221
18830.77 233
18832.07 229
18833.36 224
18834.65 213
18835.95 243
18837.24 235
18838.54 224
18839.83 230
18841.13 238
18842.42 216
18843.72 227
18845.01 251
18846.31 232
18847.60 230
18848.90 213
18850.19 210
18851.49 221
18852.78 258
18854.08 236
18855.37 230
18856.67 236
18857.96 226
18859.26 228
18860.55 236
18861.85 244
18863.15 231
18864.44 217
18865.74 224
18867.03 249
18868.33 230
18869.62 232
18870.92 234
18872.22 254
18873.51 225
18874.81 223
18876.10 221
18877.40 209
18878.70 243
18879.99 239
18881.29 241
18882.58 215
18883.88 222
18885.18 236
18886.47 228
18887.77 212
18889.07 215
18890.36 213
18891.66 240
18892.95 222
18894.25 230
18895.55 218
18896.84 222
18898.14 224
18899.44 215
18900.73 227
18902.03 235
18903.33 248
18904.63 228
18905.92 233
18907.22 219
18908.52 225
18909.81 247
18911.11 221
18912.41 209
18913.71 216
18915.00 254
18916.30 251
18917.60 199
18918.89 207
18920.19 222
18921.49 233
18922.79 210
18924.09 220
18925.38 208
18926.68 217
18927.98 216
18929.28 226
18930.57 227
18931.87 218
18933.17 230
18934.47 226
18935.77 237
18937.06 231
18938.36 206
18939.66 223
18940.96 205
18942.26 206
18943.55 211
18944.85 240
18946.15 224
18947.45 236
18948.75 241
18950.05 226
18951.35 197
18952.64 218
18953.94 225
18955.24 214
18956.54 225
18957.84 216
18959.14 228
18960.44 228
18961.74 227
18963.03 233
18964.33 250
18965.63 239
18966.93 229
18968.23 220
18969.53 236
18970.83 239
18972.13 217
18973.43 224
18974.73 236
18976.03 217
18977.33 238
18978.62 220
18979.92 237
18981.22 233
18982.52 234
18983.82 227
18985.12 229
18986.42 205
18987.72 226
18989.02 215
18990.32 229
18991.62 217
18992.92 226
18994.22 227
18995.52 208
18996.82 216
18998.12 205
18999.42 207
19000.72 230
19002.02 223
19003.32 241
19004.62 229
19005.92 201
19007.22 205
19008.53 235
19009.83 236
19011.13 216
19012.43 211
19013.73 220
19015.03 205
19016.33 231
19017.63 246
19018.93 235
19020.23 207
19021.53 199
19022.83 223
19024.13 233
19025.44 214
19026.74 253
19028.04 232
19029.34 219
19030.64 240
19031.94 223
19033.24 218
19034.54 206
19035.85 225
19037.15 192
19038.45 216
19039.75 228
19041.05 237
19042.35 229
19043.66 211
19044.96 212
19046.26 209
19047.56 217
19048.86 232
19050.16 223
19051.47 210
19052.77 239
19054.07 233
19055.37 217
19056.67 214
19057.98 216
19059.28 210
19060.58 209
19061.88 217
19063.19 231
19064.49 215
19065.79 239
19067.09 213
19068.40 210
19069.70 216
19071.00 232
19072.30 234
19073.61 227
19074.91 225
19076.21 220
19077.52 233
19078.82 209
19080.12 227
19081.42 228
19082.73 233
19084.03 223
19085.33 180
19086.64 206
19087.94 198
19089.24 222
19090.55 231
19091.85 233
19093.15 216
19094.46 234
19095.76 255
19097.06 242
19098.37 201
19099.67 247
19100.97 230
19102.28 231
19103.58 241
19104.89 221
19106.19 207
19107.49 209
19108.80 224
19110.10 224
19111.40 238
19112.71 212
19114.01 234
19115.32 236
19116.62 236
19117.93 206
19119.23 231
19120.53 212
19121.84 247
19123.14 215
19124.45 217
19125.75 197
19127.06 223
19128.36 216
19129.67 215
19130.97 201
19132.28 222
19133.58 217
19134.88 237
19136.19 210
19137.49 233
19138.80 234
19140.10 226
19141.41 227
19142.71 197
19144.02 212
19145.32 222
19146.63 222
19147.94 217
19149.24 233
19150.55 234
19151.85 202
19153.16 232
19154.46 245
19155.77 224
19157.07 228
19158.38 230
19159.68 201
19160.99 229
19162.30 234
19163.60 226
19164.91 230
19166.21 223
19167.52 202
19168.83 216
19170.13 226
19171.44 229
19172.74 220
19174.05 220
19175.36 189
19176.66 232
19177.97 238
19179.27 223
19180.58 230
19181.89 226
19183.19 222
19184.50 209
19185.81 241
19187.11 233
19188.42 242
19189.73 204
19191.03 225
19192.34 204
19193.65 215
19194.95 230
19196.26 224
19197.57 220
19198.87 224
19200.18 216
19201.49 221
19202.80 226
19204.10 221
19205.41 246
19206.72 193
19208.03 227
19209.33 203
19210.64 231
19211.95 220
19213.25 216
19214.56 215
19215.87 234
19217.18 220
19218.49 229
19219.79 225
19221.10 216
19222.41 217
19223.72 199
19225.02 187
19226.33 228
19227.64 244
19228.95 190
19230.26 203
19231.56 223
19232.87 217
19234.18 214
19235.49 201
19236.80 223
19238.11 230
19239.41 260
19240.72 221
19242.03 220
19243.34 201
19244.65 230
19245.96 203
19247.26 224
19248.57 224
19249.88 227
19251.19 217
19252.50 220
19253.81 199
19255.12 220
19256.43 224
19257.74 209
19259.04 222
19260.35 224
19261.66 227
19262.97 202
19264.28 233
19265.59 212
19266.90 226
19268.21 230
19269.52 220
19270.83 226
19272.14 221
19273.45 193
19274.76 197
19276.07 223
19277.38 192
19278.69 222
19279.99 223
19281.30 223
19282.61 237
19283.92 235
19285.23 196
19286.54 232
19287.85 202
19289.16 206
19290.47 206
19291.78 221
19293.09 209
19294.40 224
19295.72 225
19297.03 216
19298.34 195
19299.65 214
19300.96 226
19302.27 207
19303.58 213
19304.89 222
19306.20 242
19307.51 207
19308.82 189
19310.13 192
19311.44 206
19312.75 212
19314.06 215
19315.37 225
19316.69 235
19318.00 213
19319.31 231
19320.62 237
19321.93 208
19323.24 230
19324.55 218
19325.86 230
19327.18 207
19328.49 197
19329.80 201
19331.11 236
19332.42 211
19333.73 222
19335.04 215
19336.36 212
19337.67 210
19338.98 215
19340.29 211
19341.60 225
19342.91 231
19344.23 213
19345.54 238
19346.85 220
19348.16 223
19349.47 209
19350.79 230
19352.10 209
19353.41 222
19354.72 211
19356.04 220
19357.35 235
19358.66 187
19359.97 212
19361.29 205
19362.60 215
19363.91 198
19365.22 226
19366.54 210
19367.85 228
19369.16 219
19370.47 218
19371.79 209
19373.10 213
19374.41 238
19375.73 221
19377.04 195
19378.35 202
19379.67 237
19380.98 187
19382.29 194
19383.60 208
19384.92 216
19386.23 197
19387.54 200
19388.86 221
19390.17 210
19391.49 200
19392.80 211
19394.11 229
19395.43 228
19396.74 205
19398.05 210
19399.37 243
19400.68 214
19402.00 204
19403.31 217
19404.62 218
19405.94 204
19407.25 226
19408.57 225
19409.88 223
19411.19 215
19412.51 200
19413.82 203
19415.14 239
19416.45 206
19417.77 200
19419.08 225
19420.39 203
19421.71 220
19423.02 217
19424.34 224
19425.65 218
19426.97 209
19428.28 213
19429.60 214
19430.91 187
19432.23 198
19433.54 210
19434.86 224
19436.17 217
19437.49 201
19438.80 225
19440.12 218
19441.43 206
19442.75 211
19444.06 219
19445.38 215
19446.69 212
19448.01 232
19449.32 204
19450.64 200
19451.96 218
19453.27 207
19454.59 223
19455.90 205
19457.22 200
19458.53 204
19459.85 198
19461.17 205
19462.48 215
19463.80 227
19465.11 200
19466.43 243
19467.75 227
19469.06 212
19470.38 191
19471.69 217
19473.01 226
19474.33 203
19475.64 215
19476.96 202
19478.28 226
19479.59 191
19480.91 185
19482.23 216
19483.54 212
19484.86 211
19486.18 233
19487.49 217
19488.81 245
19490.13 229
19491.44 220
19492.76 227
19494.08 220
19495.39 210
19496.71 212
19498.03 189
19499.35 190
19500.66 215
19501.98 218
19503.30 227
19504.61 215
19505.93 198
19507.25 223
19508.57 202
19509.88 202
19511.20 210
19512.52 197
19513.84 212
19515.15 210
19516.47 224
19517.79 216
19519.11 195
19520.43 225
19521.74 193
19523.06 201
19524.38 200
19525.70 192
19527.02 209
19528.33 192
19529.65 187
19530.97 217
19532.29 222
19533.61 210
19534.93 190
19536.24 211
19537.56 218
19538.88 186
19540.20 203
19541.52 213
19542.84 217
19544.16 188
19545.47 213
19546.79 218
19548.11 198
19549.43 190
19550.75 194
19552.07 219
19553.39 193
19554.71 209
19556.03 205
19557.34 200
19558.66 218
19559.98 208
19561.30 213
19562.62 203
19563.94 220
19565.26 217
19566.58 214
19567.90 183
19569.22 192
19570.54 175
19571.86 208
19573.18 194
19574.50 215
19575.82 206
19577.14 219
19578.46 198
19579.78 212
19581.10 208
19582.42 206
19583.74 205
19585.06 206
19586.38 217
19587.70 187
19589.02 196
19590.34 228
19591.66 203
19592.98 212
19594.30 199
19595.62 199
19596.94 216
19598.26 210
19599.58 223
19600.90 197
19602.22 216
19603.54 216
19604.86 210
19606.18 222
19607.50 219
19608.82 223
19610.15 200
19611.47 191
19612.79 211
19614.11 184
19615.43 194
19616.75 205
19618.07 213
19619.39 231
19620.71 189
19622.04 189
19623.36 213
19624.68 233
19626.00 234
19627.32 215
19628.64 196
19629.96 200
19631.29 198
19632.61 202
19633.93 205
19635.25 218
19636.57 214
19637.89 212
19639.22 193
19640.54 201
19641.86 206
19643.18 196
19644.50 190
19645.83 190
19647.15 201
19648.47 219
19649.79 238
19651.12 213
19652.44 218
19653.76 215
19655.08 220
19656.40 195
19657.73 214
19659.05 206
19660.37 207
19661.70 203
19663.02 222
19664.34 200
19665.66 209
19666.99 206
19668.31 235
19669.63 243
19670.95 214
19672.28 206
19673.60 207
19674.92 219
19676.25 217
19677.57 191
19678.89 204
19680.22 200
19681.54 207
19682.86 228
19684.19 236
19685.51 226
19686.83 223
19688.16 221
19689.48 235
19690.80 205
19692.13 213
19693.45 229
19694.78 218
19696.10 208
19697.42 194
19698.75 183
19700.07 219
19701.39 205
19702.72 225
19704.04 206
19705.37 214
19706.69 224
19708.02 216
19709.34 216
19710.66 179
19711.99 213
19713.31 203
19714.64 196
19715.96 207
19717.29 221
19718.61 207
19719.93 191
19721.26 229
19722.58 230
19723.91 191
19725.23 204
19726.56 205
19727.88 193
19729.21 211
19730.53 206
19731.86 198
19733.18 214
19734.51 219
19735.83 218
19737.16 238
19738.48 231
19739.81 220
19741.13 205
19742.46 217
19743.78 188
19745.11 193
19746.44 208
19747.76 196
19749.09 209
19750.41 189
19751.74 205
19753.06 212
19754.39 202
19755.72 219
19757.04 210
19758.37 213
19759.69 220
19761.02 208
19762.34 201
19763.67 181
19765.00 202
19766.32 197
19767.65 194
19768.98 193
19770.30 219
19771.63 225
19772.95 207
19774.28 199
19775.61 205
19776.93 229
19778.26 200
19779.59 187
19780.91 206
19782.24 199
19783.57 183
19784.89 225
19786.22 209
19787.55 195
19788.87 213
19790.20 215
19791.53 205
19792.86 175
19794.18 177
19795.51 210
19796.84 207
19798.16 198
19799.49 189
19800.82 217
19802.15 235
19803.47 216
19804.80 230
19806.13 201
19807.46 208
19808.78 220
19810.11 198
19811.44 196
19812.77 216
19814.09 203
19815.42 201
19816.75 211
19818.08 206
19819.41 207
19820.73 202
19822.06 193
19823.39 212
19824.72 214
19826.05 223
19827.37 206
19828.70 207
19830.03 216
19831.36 212
19832.69 192
19834.02 233
19835.34 221
19836.67 194
19838.00 204
19839.33 212
19840.66 205
19841.99 202
19843.32 185
19844.64 212
19845.97 218
19847.30 197
19848.63 212
19849.96 194
19851.29 198
19852.62 198
19853.95 221
19855.28 215
19856.60 211
19857.93 214
19859.26 199
19860.59 198
19861.92 202
19863.25 204
19864.58 200
19865.91 224
19867.24 204
19868.57 209
19869.90 215
19871.23 218
19872.56 202
19873.89 210
19875.22 205
19876.55 216
19877.88 197
19879.21 205
19880.54 200
19881.87 213
19883.20 228
19884.53 213
19885.86 209
19887.19 230
19888.52 214
19889.85 187
19891.18 233
19892.51 210
19893.84 214
19895.17 204
19896.50 203
19897.83 195
19899.16 198
19900.49 214
19901.82 214
19903.15 194
19904.48 212
19905.81 201
19907.15 202
19908.48 199
19909.81 190
19911.14 204
19912.47 207
19913.80 182
19915.13 196
19916.46 201
19917.79 194
19919.13 211
19920.46 199
19921.79 199
19923.12 214
19924.45 212
19925.78 217
19927.11 194
19928.45 186
19929.78 198
19931.11 224
19932.44 213
19933.77 210
19935.10 190
19936.44 200
19937.77 206
19939.10 194
19940.43 209
19941.76 216
19943.10 221
19944.43 184
19945.76 208
19947.09 211
19948.42 222
19949.76 224
19951.09 204
19952.42 213
19953.75 223
19955.09 219
19956.42 214
19957.75 197
19959.08 227
19960.42 235
19961.75 202
19963.08 226
19964.41 203
19965.75 204
19967.08 223
19968.41 234
19969.75 208
19971.08 198
19972.41 199
19973.74 212
19975.08 220
19976.41 209
19977.74 200
19979.08 218
19980.41 208
19981.74 198
19983.08 215
19984.41 198
19985.74 207
19987.08 201
19988.41 188
19989.75 202
19991.08 221
19992.41 233
19993.75 222
19995.08 184
19996.41 214
19997.75 218
19999.08 204
20000.42 212
20001.75 210
20003.08 208
20004.42 208
20005.75 232
20007.09 206
20008.42 202
20009.75 224
20011.09 212
20012.42 197
20013.76 202
20015.09 200
20016.43 194
20017.76 225
20019.10 218
20020.43 204
20021.76 200
20023.10 219
20024.43 206
20025.77 205
20027.10 224
20028.44 223
20029.77 218
20031.11 228
20032.44 195
20033.78 220
20035.11 217
20036.45 210
20037.78 206
20039.12 200
20040.46 212
20041.79 221
20043.13 195
20044.46 183
20045.80 204
20047.13 195
20048.47 216
20049.80 218
20051.14 209
20052.47 213
20053.81 196
20055.15 212
20056.48 205
20057.82 203
20059.15 212
20060.49 202
20061.83 195
20063.16 201
20064.50 201
20065.83 239
20067.17 224
20068.51 215
20069.84 197
20071.18 197
20072.52 201
20073.85 212
20075.19 215
20076.52 199
20077.86 229
20079.20 228
20080.53 206
20081.87 200
20083.21 220
20084.54 218
20085.88 216
20087.22 230
20088.56 193
20089.89 189
20091.23 202
20092.57 228
20093.90 199
20095.24 214
20096.58 218
20097.91 210
20099.25 208
20100.59 216
20101.93 210
20103.26 197
20104.60 192
20105.94 212
20107.28 215
20108.61 217
20109.95 208
20111.29 230
20112.63 217
20113.96 209
20115.30 201
20116.64 205
20117.98 207
20119.32 200
20120.65 230
20121.99 216
20123.33 207
20124.67 207
20126.01 205
