# Supplementary material for: MALDI-TOF MS typing enables the classification of brewing yeasts of the genus Saccharomyces to major beer styles
Source: PLoS One. 2017 Aug 9;12(8):e0181694. doi: 10.1371/journal.pone.0181694 (PMC5549903; doi:10.1371/journal.pone.0181694)
Supplement: S17 File — The directory includes 90 raw files and was zipped to “.zip”; the folder has three strains with 30 spectra per strain; S1 Text explains the raw files with an example and Table 1 represents the yeast strains used within the experiment. (ZIP) [file pone.0181694.s020.zip › 49-51/30813-PIBA124-Lag-Lag-Lag-YPG-18h-E-E_2016-10-04_4_0_C10_1.dat]

1998.43 2546
1998.85 2641
1999.27 2545
1999.69 2715
2000.11 2544
2000.54 2335
2000.96 2387
2001.38 2355
2001.80 2387
2002.23 2410
2002.65 2402
2003.07 2345
2003.49 2327
2003.92 2426
2004.34 2352
2004.76 2395
2005.18 2344
2005.61 2338
2006.03 2417
2006.45 2440
2006.87 2470
2007.30 2433
2007.72 2463
2008.14 2494
2008.57 2431
2008.99 2443
2009.41 2389
2009.84 2387
2010.26 2515
2010.68 2434
2011.11 2436
2011.53 2354
2011.95 2320
2012.38 2407
2012.80 2465
2013.22 2423
2013.65 2373
2014.07 2551
2014.49 2508
2014.92 2541
2015.34 2617
2015.77 2708
2016.19 2720
2016.61 2749
2017.04 2723
2017.46 2724
2017.89 2756
2018.31 2679
2018.73 2644
2019.16 2670
2019.58 2651
2020.01 2602
2020.43 2514
2020.85 2495
2021.28 2444
2021.70 2403
2022.13 2390
2022.55 2368
2022.98 2317
2023.40 2381
2023.83 2344
2024.25 2396
2024.68 2377
2025.10 2378
2025.53 2439
2025.95 2481
2026.38 2530
2026.80 2411
2027.23 2443
2027.65 2440
2028.08 2400
2028.50 2336
2028.93 2469
2029.35 2468
2029.78 2410
2030.20 2532
2030.63 2497
2031.05 2494
2031.48 2483
2031.90 2569
2032.33 2600
2032.75 2621
2033.18 2590
2033.61 2529
2034.03 2450
2034.46 2367
2034.88 2449
2035.31 2445
2035.74 2484
2036.16 2499
2036.59 2570
2037.01 2468
2037.44 2504
2037.87 2452
2038.29 2586
2038.72 2469
2039.14 2537
2039.57 2520
2040.00 2400
2040.42 2336
2040.85 2308
2041.28 2380
2041.70 2471
2042.13 2476
2042.56 2352
2042.98 2325
2043.41 2308
2043.84 2303
2044.26 2210
2044.69 2352
2045.12 2384
2045.54 2372
2045.97 2371
2046.40 2264
2046.82 2270
2047.25 2352
2047.68 2371
2048.11 2268
2048.53 2220
2048.96 2285
2049.39 2152
2049.82 2294
2050.24 2237
2050.67 2245
2051.10 2236
2051.53 2195
2051.95 2209
2052.38 2188
2052.81 2491
2053.24 2397
2053.66 2440
2054.09 2542
2054.52 2571
2054.95 2664
2055.38 2798
2055.80 2735
2056.23 2667
2056.66 2630
2057.09 2613
2057.52 2630
2057.94 2623
2058.37 2458
2058.80 2437
2059.23 2379
2059.66 2281
2060.09 2332
2060.51 2340
2060.94 2280
2061.37 2468
2061.80 2588
2062.23 2539
2062.66 2471
2063.09 2526
2063.52 2713
2063.94 2836
2064.37 2855
2064.80 2764
2065.23 2815
2065.66 2597
2066.09 2544
2066.52 2620
2066.95 2619
2067.38 2545
2067.81 2370
2068.24 2357
2068.66 2387
2069.09 2450
2069.52 2537
2069.95 2413
2070.38 2427
2070.81 2419
2071.24 2400
2071.67 2474
2072.10 2465
2072.53 2489
2072.96 2439
2073.39 2403
2073.82 2319
2074.25 2494
2074.68 2602
2075.11 2562
2075.54 2620
2075.97 2623
2076.40 2609
2076.83 2466
2077.26 2594
2077.69 2541
2078.12 2624
2078.55 2650
2078.98 2510
2079.41 2603
2079.84 2519
2080.27 2522
2080.70 2468
2081.14 2457
2081.57 2399
2082.00 2400
2082.43 2519
2082.86 2410
2083.29 2271
2083.72 2397
2084.15 2375
2084.58 2417
2085.01 2415
2085.44 2432
2085.88 2416
2086.31 2221
2086.74 2256
2087.17 2360
2087.60 2353
2088.03 2394
2088.46 2412
2088.89 2248
2089.33 2177
2089.76 2283
2090.19 2256
2090.62 2342
2091.05 2347
2091.48 2294
2091.92 2331
2092.35 2381
2092.78 2390
2093.21 2401
2093.64 2357
2094.07 2242
2094.51 2249
2094.94 2359
2095.37 2314
2095.80 2299
2096.24 2156
2096.67 2038
2097.10 2170
2097.53 2222
2097.96 2321
2098.40 2146
2098.83 2243
2099.26 2301
2099.69 2155
2100.13 2259
2100.56 2252
2100.99 2193
2101.43 2236
2101.86 2292
2102.29 2261
2102.72 2249
2103.16 2261
2103.59 2338
2104.02 2300
2104.46 2249
2104.89 2286
2105.32 2430
2105.76 2402
2106.19 2455
2106.62 2465
2107.05 2514
2107.49 2484
2107.92 2397
2108.36 2405
2108.79 2417
2109.22 2350
2109.66 2311
2110.09 2373
2110.52 2310
2110.96 2351
2111.39 2299
2111.82 2261
2112.26 2301
2112.69 2279
2113.13 2145
2113.56 2294
2113.99 2240
2114.43 2113
2114.86 2101
2115.30 2097
2115.73 2190
2116.16 2144
2116.60 2145
2117.03 2304
2117.47 2147
2117.90 2087
2118.34 2153
2118.77 2153
2119.21 2189
2119.64 2184
2120.07 2262
2120.51 2367
2120.94 2431
2121.38 2273
2121.81 2413
2122.25 2474
2122.68 2368
2123.12 2397
2123.55 2456
2123.99 2420
2124.42 2363
2124.86 2316
2125.29 2325
2125.73 2259
2126.16 2206
2126.60 2171
2127.04 2248
2127.47 2309
2127.91 2367
2128.34 2293
2128.78 2268
2129.21 2448
2129.65 2357
2130.08 2383
2130.52 2454
2130.96 2348
2131.39 2379
2131.83 2380
2132.26 2390
2132.70 2330
2133.14 2272
2133.57 2222
2134.01 2308
2134.44 2277
2134.88 2325
2135.32 2193
2135.75 2287
2136.19 2316
2136.62 2298
2137.06 2377
2137.50 2389
2137.93 2357
2138.37 2350
2138.81 2253
2139.24 2347
2139.68 2275
2140.12 2198
2140.55 2243
2140.99 2294
2141.43 2168
2141.86 2189
2142.30 2202
2142.74 2230
2143.18 2185
2143.61 2155
2144.05 2264
2144.49 2232
2144.92 2225
2145.36 2275
2145.80 2222
2146.24 2284
2146.67 2544
2147.11 2435
2147.55 2459
2147.99 2525
2148.42 2487
2148.86 2433
2149.30 2488
2149.74 2518
2150.17 2566
2150.61 2497
2151.05 2483
2151.49 2389
2151.92 2386
2152.36 2411
2152.80 2342
2153.24 2314
2153.68 2248
2154.11 2247
2154.55 2383
2154.99 2472
2155.43 2385
2155.87 2384
2156.31 2396
2156.74 2417
2157.18 2369
2157.62 2428
2158.06 2529
2158.50 2429
2158.94 2396
2159.38 2342
2159.81 2418
2160.25 2458
2160.69 2423
2161.13 2303
2161.57 2334
2162.01 2415
2162.45 2547
2162.89 2582
2163.33 2731
2163.76 2798
2164.20 2881
2164.64 2847
2165.08 2737
2165.52 2708
2165.96 2607
2166.40 2547
2166.84 2618
2167.28 2562
2167.72 2362
2168.16 2495
2168.60 2488
2169.04 2450
2169.48 2413
2169.92 2448
2170.36 2458
2170.80 2526
2171.24 2589
2171.68 2366
2172.12 2468
2172.56 2502
2173.00 2519
2173.44 2652
2173.88 2671
2174.32 2605
2174.76 2600
2175.20 2609
2175.64 2530
2176.08 2523
2176.52 2523
2176.96 2595
2177.40 2521
2177.84 2415
2178.28 2454
2178.72 2409
2179.16 2514
2179.60 2520
2180.04 2437
2180.48 2385
2180.92 2407
2181.37 2305
2181.81 2276
2182.25 2258
2182.69 2316
2183.13 2273
2183.57 2310
2184.01 2228
2184.45 2237
2184.89 2339
2185.34 2431
2185.78 2458
2186.22 2500
2186.66 2420
2187.10 2461
2187.54 2412
2187.98 2414
2188.43 2422
2188.87 2413
2189.31 2398
2189.75 2490
2190.19 2472
2190.63 2544
2191.08 2486
2191.52 2406
2191.96 2575
2192.40 2604
2192.84 2633
2193.29 2492
2193.73 2691
2194.17 2713
2194.61 2755
2195.05 2744
2195.50 2725
2195.94 2738
2196.38 2662
2196.82 2650
2197.27 2653
2197.71 2567
2198.15 2508
2198.59 2457
2199.04 2534
2199.48 2444
2199.92 2560
2200.37 2457
2200.81 2423
2201.25 2425
2201.69 2507
2202.14 2474
2202.58 2560
2203.02 2529
2203.47 2545
2203.91 2642
2204.35 2636
2204.80 2558
2205.24 2478
2205.68 2451
2206.13 2484
2206.57 2566
2207.01 2538
2207.46 2563
2207.90 2599
2208.34 2535
2208.79 2758
2209.23 2732
2209.67 2570
2210.12 2578
2210.56 2496
2211.01 2493
2211.45 2505
2211.89 2479
2212.34 2406
2212.78 2442
2213.23 2338
2213.67 2313
2214.11 2263
2214.56 2424
2215.00 2422
2215.45 2298
2215.89 2347
2216.34 2227
2216.78 2164
2217.22 2221
2217.67 2339
2218.11 2274
2218.56 2365
2219.00 2367
2219.45 2325
2219.89 2439
2220.34 2423
2220.78 2517
2221.23 2564
2221.67 2633
2222.12 2615
2222.56 2578
2223.01 2541
2223.45 2602
2223.90 2702
2224.34 2682
2224.79 2637
2225.23 2725
2225.68 2633
2226.12 2623
2226.57 2604
2227.01 2527
2227.46 2658
2227.91 2661
2228.35 2556
2228.80 2653
2229.24 2602
2229.69 2739
2230.13 2818
2230.58 2949
2231.03 2967
2231.47 2846
2231.92 2856
2232.36 2796
2232.81 2717
2233.26 2661
2233.70 2613
2234.15 2565
2234.59 2615
2235.04 2707
2235.49 2633
2235.93 2571
2236.38 2674
2236.83 2652
2237.27 2571
2237.72 2554
2238.17 2585
2238.61 2510
2239.06 2436
2239.51 2393
2239.95 2397
2240.40 2337
2240.85 2304
2241.29 2247
2241.74 2359
2242.19 2254
2242.63 2078
2243.08 2133
2243.53 2193
2243.98 2111
2244.42 2127
2244.87 2223
2245.32 2111
2245.76 2142
2246.21 2185
2246.66 2160
2247.11 2100
2247.55 2191
2248.00 2349
2248.45 2410
2248.90 2372
2249.35 2307
2249.79 2418
2250.24 2523
2250.69 2446
2251.14 2491
2251.58 2377
2252.03 2318
2252.48 2458
2252.93 2364
2253.38 2399
2253.82 2378
2254.27 2312
2254.72 2270
2255.17 2239
2255.62 2193
2256.07 2168
2256.51 2163
2256.96 2103
2257.41 2073
2257.86 2236
2258.31 2171
2258.76 2224
2259.21 2256
2259.65 2287
2260.10 2407
2260.55 2379
2261.00 2345
2261.45 2466
2261.90 2372
2262.35 2399
2262.80 2430
2263.25 2409
2263.69 2360
2264.14 2325
2264.59 2410
2265.04 2490
2265.49 2543
2265.94 2502
2266.39 2456
2266.84 2517
2267.29 2626
2267.74 2713
2268.19 2783
2268.64 2818
2269.09 2874
2269.54 2888
2269.99 2945
2270.44 2807
2270.89 2742
2271.34 2670
2271.79 2673
2272.24 2553
2272.69 2629
2273.14 2605
2273.59 2693
2274.04 2674
2274.49 2570
2274.94 2661
2275.39 2656
2275.84 2648
2276.29 2638
2276.74 2492
2277.19 2479
2277.64 2562
2278.09 2564
2278.54 2454
2278.99 2439
2279.44 2470
2279.89 2404
2280.34 2342
2280.79 2405
2281.25 2375
2281.70 2312
2282.15 2341
2282.60 2322
2283.05 2331
2283.50 2392
2283.95 2346
2284.40 2313
2284.85 2387
2285.31 2438
2285.76 2258
2286.21 2384
2286.66 2435
2287.11 2474
2287.56 2590
2288.01 2621
2288.47 2762
2288.92 2896
2289.37 2912
2289.82 2938
2290.27 2990
2290.72 2998
2291.18 3062
2291.63 2972
2292.08 3022
2292.53 3117
2292.98 2971
2293.44 2949
2293.89 3048
2294.34 3003
2294.79 2808
2295.24 2768
2295.70 2589
2296.15 2483
2296.60 2442
2297.05 2538
2297.51 2467
2297.96 2467
2298.41 2417
2298.86 2339
2299.32 2315
2299.77 2324
2300.22 2277
2300.67 2333
2301.13 2263
2301.58 2239
2302.03 2214
2302.49 2300
2302.94 2199
2303.39 2322
2303.85 2273
2304.30 2162
2304.75 2324
2305.20 2243
2305.66 2213
2306.11 2219
2306.56 2305
2307.02 2341
2307.47 2383
2307.93 2412
2308.38 2595
2308.83 2581
2309.29 2531
2309.74 2470
2310.19 2394
2310.65 2432
2311.10 2516
2311.55 2440
2312.01 2417
2312.46 2422
2312.92 2415
2313.37 2480
2313.82 2483
2314.28 2318
2314.73 2319
2315.19 2446
2315.64 2571
2316.10 2338
2316.55 2462
2317.00 2492
2317.46 2424
2317.91 2551
2318.37 2514
2318.82 2479
2319.28 2488
2319.73 2406
2320.19 2567
2320.64 2539
2321.10 2626
2321.55 2656
2322.01 2810
2322.46 3041
2322.92 3177
2323.37 3251
2323.83 3403
2324.28 3520
2324.74 3495
2325.19 3425
2325.65 3244
2326.10 3119
2326.56 2805
2327.01 2722
2327.47 2568
2327.92 2544
2328.38 2457
2328.83 2432
2329.29 2411
2329.74 2495
2330.20 2624
2330.66 2443
2331.11 2313
2331.57 2403
2332.02 2355
2332.48 2273
2332.94 2307
2333.39 2335
2333.85 2299
2334.30 2381
2334.76 2386
2335.22 2327
2335.67 2356
2336.13 2482
2336.58 2370
2337.04 2407
2337.50 2409
2337.95 2451
2338.41 2386
2338.87 2408
2339.32 2367
2339.78 2323
2340.24 2433
2340.69 2371
2341.15 2468
2341.61 2349
2342.06 2407
2342.52 2344
2342.98 2416
2343.43 2566
2343.89 2502
2344.35 2537
2344.81 2576
2345.26 2596
2345.72 2644
2346.18 2596
2346.63 2612
2347.09 2526
2347.55 2457
2348.01 2477
2348.46 2627
2348.92 2510
2349.38 2446
2349.84 2378
2350.29 2430
2350.75 2495
2351.21 2384
2351.67 2337
2352.13 2417
2352.58 2326
2353.04 2272
2353.50 2236
2353.96 2292
2354.41 2332
2354.87 2231
2355.33 2137
2355.79 2173
2356.25 2291
2356.71 2433
2357.16 2486
2357.62 2469
2358.08 2496
2358.54 2631
2359.00 2712
2359.46 2804
2359.91 2791
2360.37 2774
2360.83 2774
2361.29 2768
2361.75 2773
2362.21 2595
2362.67 2551
2363.13 2704
2363.58 2691
2364.04 2559
2364.50 2576
2364.96 2615
2365.42 2594
2365.88 2561
2366.34 2690
2366.80 2719
2367.26 2606
2367.72 2445
2368.18 2447
2368.64 2409
2369.10 2370
2369.55 2451
2370.01 2350
2370.47 2276
2370.93 2157
2371.39 2125
2371.85 2197
2372.31 2285
2372.77 2300
2373.23 2286
2373.69 2168
2374.15 2270
2374.61 2211
2375.07 2266
2375.53 2234
2375.99 2211
2376.45 2307
2376.91 2318
2377.37 2212
2377.83 2187
2378.29 2252
2378.75 2192
2379.21 2192
2379.68 2216
2380.14 2241
2380.60 2209
2381.06 2191
2381.52 2260
2381.98 2352
2382.44 2367
2382.90 2368
2383.36 2280
2383.82 2372
2384.28 2387
2384.74 2254
2385.20 2291
2385.67 2301
2386.13 2268
2386.59 2263
2387.05 2208
2387.51 2222
2387.97 2308
2388.43 2284
2388.89 2416
2389.36 2313
2389.82 2287
2390.28 2268
2390.74 2269
2391.20 2186
2391.66 2318
2392.13 2297
2392.59 2290
2393.05 2315
2393.51 2313
2393.97 2108
2394.43 2303
2394.90 2383
2395.36 2268
2395.82 2379
2396.28 2357
2396.74 2406
2397.21 2367
2397.67 2332
2398.13 2265
2398.59 2382
2399.06 2331
2399.52 2181
2399.98 2183
2400.44 2203
2400.91 2258
2401.37 2096
2401.83 2056
2402.29 2177
2402.76 2184
2403.22 2183
2403.68 2109
2404.14 2145
2404.61 2080
2405.07 2139
2405.53 2162
2406.00 2259
2406.46 2107
2406.92 2065
2407.39 2140
2407.85 2149
2408.31 2226
2408.78 2168
2409.24 2069
2409.70 2070
2410.17 2069
2410.63 2056
2411.09 2087
2411.56 2110
2412.02 2152
2412.48 1987
2412.95 2120
2413.41 2184
2413.87 2224
2414.34 2210
2414.80 2199
2415.27 2339
2415.73 2450
2416.19 2543
2416.66 2546
2417.12 2539
2417.59 2534
2418.05 2524
2418.51 2508
2418.98 2472
2419.44 2467
2419.91 2408
2420.37 2414
2420.84 2354
2421.30 2332
2421.77 2303
2422.23 2453
2422.69 2461
2423.16 2319
2423.62 2317
2424.09 2378
2424.55 2358
2425.02 2298
2425.48 2271
2425.95 2310
2426.41 2353
2426.88 2286
2427.34 2156
2427.81 2143
2428.27 2095
2428.74 2144
2429.20 2176
2429.67 2096
2430.13 2201
2430.60 2194
2431.07 2137
2431.53 2262
2432.00 2136
2432.46 2133
2432.93 2156
2433.39 2152
2433.86 2243
2434.32 2270
2434.79 2241
2435.26 2261
2435.72 2256
2436.19 2377
2436.65 2483
2437.12 2630
2437.59 2529
2438.05 2421
2438.52 2576
2438.98 2576
2439.45 2590
2439.92 2634
2440.38 2603
2440.85 2584
2441.32 2551
2441.78 2478
2442.25 2431
2442.72 2337
2443.18 2316
2443.65 2320
2444.12 2239
2444.58 2293
2445.05 2358
2445.52 2373
2445.98 2210
2446.45 2228
2446.92 2270
2447.38 2185
2447.85 2126
2448.32 2266
2448.78 2262
2449.25 2201
2449.72 2203
2450.19 2230
2450.65 2109
2451.12 2268
2451.59 2189
2452.06 2198
2452.52 2122
2452.99 2100
2453.46 2063
2453.93 2068
2454.39 2244
2454.86 2174
2455.33 2129
2455.80 2187
2456.26 2252
2456.73 2198
2457.20 2234
2457.67 2226
2458.14 2304
2458.60 2113
2459.07 2124
2459.54 2142
2460.01 2168
2460.48 2127
2460.95 2164
2461.41 2151
2461.88 2143
2462.35 2150
2462.82 2149
2463.29 2162
2463.76 2104
2464.22 2142
2464.69 2184
2465.16 2067
2465.63 2067
2466.10 2105
2466.57 2120
2467.04 2128
2467.51 2161
2467.97 2174
2468.44 2072
2468.91 2182
2469.38 2108
2469.85 2143
2470.32 2118
2470.79 2099
2471.26 2109
2471.73 2087
2472.20 2003
2472.67 2080
2473.14 2040
2473.61 2094
2474.07 2107
2474.54 2040
2475.01 2063
2475.48 2098
2475.95 1983
2476.42 2080
2476.89 2210
2477.36 2195
2477.83 2253
2478.30 2274
2478.77 2210
2479.24 2290
2479.71 2324
2480.18 2341
2480.65 2229
2481.12 2283
2481.59 2181
2482.06 2145
2482.53 2141
2483.00 2098
2483.47 2123
2483.95 2132
2484.42 2148
2484.89 2161
2485.36 2172
2485.83 2164
2486.30 2274
2486.77 2187
2487.24 2242
2487.71 2173
2488.18 2097
2488.65 2140
2489.12 2066
2489.59 2084
2490.07 2113
2490.54 2124
2491.01 2189
2491.48 2134
2491.95 2130
2492.42 2185
2492.89 2238
2493.36 2237
2493.84 2190
2494.31 2323
2494.78 2185
2495.25 2184
2495.72 2171
2496.19 2118
2496.66 1999
2497.14 2085
2497.61 2066
2498.08 2031
2498.55 1947
2499.02 2014
2499.50 1954
2499.97 1980
2500.44 2036
2500.91 2017
2501.38 2081
2501.86 2018
2502.33 1959
2502.80 2058
2503.27 2125
2503.74 2096
2504.22 2162
2504.69 2011
2505.16 2052
2505.63 2107
2506.11 2234
2506.58 2255
2507.05 2187
2507.52 2150
2508.00 2339
2508.47 2282
2508.94 2273
2509.42 2220
2509.89 2291
2510.36 2300
2510.83 2357
2511.31 2323
2511.78 2316
2512.25 2288
2512.73 2302
2513.20 2286
2513.67 2236
2514.15 2112
2514.62 2133
2515.09 2161
2515.57 2136
2516.04 2243
2516.51 2175
2516.99 2137
2517.46 2284
2517.94 2161
2518.41 2185
2518.88 2237
2519.36 2208
2519.83 2262
2520.30 2159
2520.78 2150
2521.25 2172
2521.73 2203
2522.20 2217
2522.67 2110
2523.15 2115
2523.62 2025
2524.10 2085
2524.57 2007
2525.05 2099
2525.52 2148
2525.99 2097
2526.47 2085
2526.94 2217
2527.42 2120
2527.89 2076
2528.37 2096
2528.84 2038
2529.32 2196
2529.79 2195
2530.27 2222
2530.74 2141
2531.22 2166
2531.69 2172
2532.17 2064
2532.64 2152
2533.12 2172
2533.59 2223
2534.07 2173
2534.54 2190
2535.02 2102
2535.49 2163
2535.97 2100
2536.44 2116
2536.92 2197
2537.39 2151
2537.87 2200
2538.34 2270
2538.82 2282
2539.30 2181
2539.77 2216
2540.25 2130
2540.72 2324
2541.20 2285
2541.68 2167
2542.15 2095
2542.63 2117
2543.10 2114
2543.58 2138
2544.06 2175
2544.53 2296
2545.01 2382
2545.48 2465
2545.96 2472
2546.44 2455
2546.91 2386
2547.39 2391
2547.87 2412
2548.34 2406
2548.82 2449
2549.30 2478
2549.77 2529
2550.25 2426
2550.73 2339
2551.20 2388
2551.68 2381
2552.16 2374
2552.63 2434
2553.11 2465
2553.59 2388
2554.06 2308
2554.54 2249
2555.02 2266
2555.50 2290
2555.97 2289
2556.45 2180
2556.93 2132
2557.40 2163
2557.88 2229
2558.36 2132
2558.84 2083
2559.31 2205
2559.79 2177
2560.27 2051
2560.75 1973
2561.23 2045
2561.70 1916
2562.18 1920
2562.66 2035
2563.14 1965
2563.61 1997
2564.09 2067
2564.57 2029
2565.05 2071
2565.53 2071
2566.00 2087
2566.48 2109
2566.96 2062
2567.44 2043
2567.92 2022
2568.40 1993
2568.87 2103
2569.35 2034
2569.83 1981
2570.31 2060
2570.79 2022
2571.27 1992
2571.75 2041
2572.22 2018
2572.70 1998
2573.18 2006
2573.66 2063
2574.14 2090
2574.62 2136
2575.10 2069
2575.58 1981
2576.06 1990
2576.54 2035
2577.01 2025
2577.49 2014
2577.97 2142
2578.45 2054
2578.93 2030
2579.41 1988
2579.89 1953
2580.37 2007
2580.85 2130
2581.33 1986
2581.81 2074
2582.29 1925
2582.77 1925
2583.25 1994
2583.73 2051
2584.21 2017
2584.69 2032
2585.17 1979
2585.65 2074
2586.13 1975
2586.61 1948
2587.09 2013
2587.57 2018
2588.05 1991
2588.53 1951
2589.01 1982
2589.49 2049
2589.97 2053
2590.45 1992
2590.93 2017
2591.41 1924
2591.89 2020
2592.37 1935
2592.85 1913
2593.33 2016
2593.81 1883
2594.30 1915
2594.78 1912
2595.26 1995
2595.74 1993
2596.22 2054
2596.70 2111
2597.18 2027
2597.66 2034
2598.14 2039
2598.62 2131
2599.11 1982
2599.59 1996
2600.07 2046
2600.55 2092
2601.03 2165
2601.51 2123
2601.99 2173
2602.48 2127
2602.96 2133
2603.44 2147
2603.92 2155
2604.40 2154
2604.88 2130
2605.37 2142
2605.85 2130
2606.33 2182
2606.81 2119
2607.29 2111
2607.78 2167
2608.26 2169
2608.74 2232
2609.22 2360
2609.70 2297
2610.19 2207
2610.67 2227
2611.15 2243
2611.63 2137
2612.12 2143
2612.60 2171
2613.08 2225
2613.56 2107
2614.05 2062
2614.53 1951
2615.01 2011
2615.49 1982
2615.98 1919
2616.46 1861
2616.94 1914
2617.43 1949
2617.91 2015
2618.39 2090
2618.87 2031
2619.36 2064
2619.84 2119
2620.32 2146
2620.81 2022
2621.29 1996
2621.77 2082
2622.26 2085
2622.74 1953
2623.22 1945
2623.71 1938
2624.19 1986
2624.67 1948
2625.16 1858
2625.64 1933
2626.13 1886
2626.61 2012
2627.09 2154
2627.58 1953
2628.06 1986
2628.55 1978
2629.03 1968
2629.51 1959
2630.00 1943
2630.48 2085
2630.97 2037
2631.45 2040
2631.93 2004
2632.42 2010
2632.90 2011
2633.39 1950
2633.87 1940
2634.36 1937
2634.84 1948
2635.33 1905
2635.81 1877
2636.29 1921
2636.78 1976
2637.26 2037
2637.75 1960
2638.23 1880
2638.72 2017
2639.20 2036
2639.69 1987
2640.17 2028
2640.66 2039
2641.14 2082
2641.63 1978
2642.11 2110
2642.60 2112
2643.08 1958
2643.57 1912
2644.05 1973
2644.54 2019
2645.03 2093
2645.51 2030
2646.00 2035
2646.48 1951
2646.97 2050
2647.45 2112
2647.94 2021
2648.43 1988
2648.91 1997
2649.40 2003
2649.88 2096
2650.37 2051
2650.85 2073
2651.34 2125
2651.83 2109
2652.31 2102
2652.80 2081
2653.29 2090
2653.77 2127
2654.26 2118
2654.74 2062
2655.23 2082
2655.72 2179
2656.20 2182
2656.69 2101
2657.18 2096
2657.66 2070
2658.15 2017
2658.64 1942
2659.12 2005
2659.61 2013
2660.10 1944
2660.58 1878
2661.07 1875
2661.56 1923
2662.05 2011
2662.53 1979
2663.02 1987
2663.51 1990
2663.99 1976
2664.48 1968
2664.97 2066
2665.46 2086
2665.94 2063
2666.43 2078
2666.92 1939
2667.41 1972
2667.89 2066
2668.38 2054
2668.87 2004
2669.36 2136
2669.84 2051
2670.33 2219
2670.82 2152
2671.31 2208
2671.80 2267
2672.28 2347
2672.77 2358
2673.26 2327
2673.75 2392
2674.24 2320
2674.72 2375
2675.21 2303
2675.70 2213
2676.19 2312
2676.68 2168
2677.17 2170
2677.65 2182
2678.14 2198
2678.63 2210
2679.12 2206
2679.61 2170
2680.10 2225
2680.59 2179
2681.07 2227
2681.56 2137
2682.05 2126
2682.54 2144
2683.03 2106
2683.52 2060
2684.01 2110
2684.50 2203
2684.99 2161
2685.47 2060
2685.96 2035
2686.45 1973
2686.94 1967
2687.43 1999
2687.92 2000
2688.41 1937
2688.90 2007
2689.39 1960
2689.88 2021
2690.37 1987
2690.86 1967
2691.35 2019
2691.84 2022
2692.33 2015
2692.82 2060
2693.31 2040
2693.80 2080
2694.29 2013
2694.78 2038
2695.27 2066
2695.76 2067
2696.25 2129
2696.74 2210
2697.23 2172
2697.72 2094
2698.21 2068
2698.70 2145
2699.19 2269
2699.68 2245
2700.17 2156
2700.66 2227
2701.15 2290
2701.64 2265
2702.13 2155
2702.62 2152
2703.11 2130
2703.61 2137
2704.10 2120
2704.59 2133
2705.08 2177
2705.57 2079
2706.06 2044
2706.55 1929
2707.04 2038
2707.53 2035
2708.02 2018
2708.52 2007
2709.01 1980
2709.50 1964
2709.99 1893
2710.48 1949
2710.97 1935
2711.46 1935
2711.96 1918
2712.45 2003
2712.94 1938
2713.43 1858
2713.92 1958
2714.41 2010
2714.91 1835
2715.40 1854
2715.89 1895
2716.38 1918
2716.87 1916
2717.37 1898
2717.86 1960
2718.35 1941
2718.84 2025
2719.33 2003
2719.83 2037
2720.32 2056
2720.81 1972
2721.30 2075
2721.80 2170
2722.29 2094
2722.78 2054
2723.27 1979
2723.77 2018
2724.26 1963
2724.75 1892
2725.24 1882
2725.74 1911
2726.23 2057
2726.72 2030
2727.22 2004
2727.71 2112
2728.20 2097
2728.70 2026
2729.19 2151
2729.68 2142
2730.18 2112
2730.67 2161
2731.16 2143
2731.65 2193
2732.15 2225
2732.64 2149
2733.14 2225
2733.63 2260
2734.12 2244
2734.62 2301
2735.11 2258
2735.60 2333
2736.10 2143
2736.59 2174
2737.08 2213
2737.58 2186
2738.07 2127
2738.57 2138
2739.06 2033
2739.55 2006
2740.05 2016
2740.54 2004
2741.04 1948
2741.53 1927
2742.03 1872
2742.52 1835
2743.01 1962
2743.51 2014
2744.00 1995
2744.50 1919
2744.99 1896
2745.49 1920
2745.98 1967
2746.48 1959
2746.97 1997
2747.47 2101
2747.96 1993
2748.46 1909
2748.95 1835
2749.45 1938
2749.94 1890
2750.44 1893
2750.93 1915
2751.43 1943
2751.92 1895
2752.42 1996
2752.91 1986
2753.41 2052
2753.90 2089
2754.40 2071
2754.89 1994
2755.39 2005
2755.88 2017
2756.38 2082
2756.87 2049
2757.37 2181
2757.87 2009
2758.36 2012
2758.86 2047
2759.35 1948
2759.85 1966
2760.35 2029
2760.84 1937
2761.34 1921
2761.83 1843
2762.33 1883
2762.83 1901
2763.32 1950
2763.82 1986
2764.31 2032
2764.81 1940
2765.31 1984
2765.80 1916
2766.30 1896
2766.80 1942
2767.29 1909
2767.79 1955
2768.29 2002
2768.78 1974
2769.28 2000
2769.78 1960
2770.27 1942
2770.77 2028
2771.27 1978
2771.76 2040
2772.26 2062
2772.76 2060
2773.26 2078
2773.75 1943
2774.25 1916
2774.75 1912
2775.24 1940
2775.74 1936
2776.24 1914
2776.74 2022
2777.23 2009
2777.73 1931
2778.23 1974
2778.73 1978
2779.22 2025
2779.72 1955
2780.22 2004
2780.72 1968
2781.21 2055
2781.71 1956
2782.21 1967
2782.71 2022
2783.21 2020
2783.70 1959
2784.20 1977
2784.70 2093
2785.20 2057
2785.70 2117
2786.20 2064
2786.69 2162
2787.19 2096
2787.69 2071
2788.19 2093
2788.69 2064
2789.19 2112
2789.68 1995
2790.18 2008
2790.68 2056
2791.18 2086
2791.68 2002
2792.18 1909
2792.68 2030
2793.18 2053
2793.67 2107
2794.17 2153
2794.67 2193
2795.17 2227
2795.67 2252
2796.17 2280
2796.67 2209
2797.17 2275
2797.67 2325
2798.17 2285
2798.67 2212
2799.17 2175
2799.66 2153
2800.16 2131
2800.66 2113
2801.16 1994
2801.66 1933
2802.16 1915
2802.66 1886
2803.16 1949
2803.66 1960
2804.16 1960
2804.66 2024
2805.16 2100
2805.66 2071
2806.16 2092
2806.66 2243
2807.16 2357
2807.66 2341
2808.16 2352
2808.66 2453
2809.16 2473
2809.66 2461
2810.16 2488
2810.66 2582
2811.16 2570
2811.66 2518
2812.17 2433
2812.67 2368
2813.17 2388
2813.67 2364
2814.17 2466
2814.67 2538
2815.17 2513
2815.67 2487
2816.17 2397
2816.67 2382
2817.17 2348
2817.67 2300
2818.18 2265
2818.68 2222
2819.18 2100
2819.68 2094
2820.18 2063
2820.68 2042
2821.18 1992
2821.68 2015
2822.19 1979
2822.69 2008
2823.19 1996
2823.69 1960
2824.19 1981
2824.69 1929
2825.20 1933
2825.70 1934
2826.20 1880
2826.70 1951
2827.20 1954
2827.70 1944
2828.21 1930
2828.71 1885
2829.21 1943
2829.71 1850
2830.22 1865
2830.72 1974
2831.22 1999
2831.72 1994
2832.22 2027
2832.73 2005
2833.23 1977
2833.73 1967
2834.23 2017
2834.74 1972
2835.24 2022
2835.74 2104
2836.24 2055
2836.75 1990
2837.25 2007
2837.75 1994
2838.26 1961
2838.76 1993
2839.26 2063
2839.76 2056
2840.27 2021
2840.77 1974
2841.27 2010
2841.78 1941
2842.28 1954
2842.78 2004
2843.29 2018
2843.79 1973
2844.29 1961
2844.80 1972
2845.30 1936
2845.80 2030
2846.31 2030
2846.81 2053
2847.32 2100
2847.82 2130
2848.32 2127
2848.83 1992
2849.33 1940
2849.83 2056
2850.34 2049
2850.84 1958
2851.35 1933
2851.85 1976
2852.35 1929
2852.86 2031
2853.36 2041
2853.87 2020
2854.37 1968
2854.88 1950
2855.38 1967
2855.88 2046
2856.39 2004
2856.89 2119
2857.40 2158
2857.90 2215
2858.41 2245
2858.91 2205
2859.42 2213
2859.92 2193
2860.43 2220
2860.93 2252
2861.44 2196
2861.94 2203
2862.45 2245
2862.95 2130
2863.46 2030
2863.96 2023
2864.47 2010
2864.97 2059
2865.48 1999
2865.98 2072
2866.49 2077
2866.99 2144
2867.50 2079
2868.00 2083
2868.51 2108
2869.02 2186
2869.52 2245
2870.03 2150
2870.53 2155
2871.04 2304
2871.54 2244
2872.05 2151
2872.56 2179
2873.06 2212
2873.57 2264
2874.07 2222
2874.58 2151
2875.09 2035
2875.59 2027
2876.10 2125
2876.61 2061
2877.11 2013
2877.62 2074
2878.12 1991
2878.63 2024
2879.14 2151
2879.64 2126
2880.15 2202
2880.66 2283
2881.16 2173
2881.67 2216
2882.18 2205
2882.68 2247
2883.19 2395
2883.70 2408
2884.20 2480
2884.71 2591
2885.22 2784
2885.73 2742
2886.23 2942
2886.74 2921
2887.25 2814
2887.75 2811
2888.26 2628
2888.77 2553
2889.28 2450
2889.78 2437
2890.29 2423
2890.80 2285
2891.31 2285
2891.81 2347
2892.32 2474
2892.83 2460
2893.34 2467
2893.84 2463
2894.35 2457
2894.86 2625
2895.37 2730
2895.88 2690
2896.38 2675
2896.89 2532
2897.40 2653
2897.91 2453
2898.42 2409
2898.92 2339
2899.43 2351
2899.94 2305
2900.45 2371
2900.96 2317
2901.47 2166
2901.98 2215
2902.48 2214
2902.99 2273
2903.50 2330
2904.01 2222
2904.52 2217
2905.03 2266
2905.54 2219
2906.04 2203
2906.55 2138
2907.06 2167
2907.57 2300
2908.08 2159
2908.59 2098
2909.10 2078
2909.61 2079
2910.12 2016
2910.63 1990
2911.14 2022
2911.64 2054
2912.15 2036
2912.66 2044
2913.17 2012
2913.68 2016
2914.19 2067
2914.70 2060
2915.21 1995
2915.72 2112
2916.23 2111
2916.74 2083
2917.25 2123
2917.76 2036
2918.27 2075
2918.78 2229
2919.29 2083
2919.80 2120
2920.31 2114
2920.82 2323
2921.33 2309
2921.84 2309
2922.35 2431
2922.86 2399
2923.37 2467
2923.88 2531
2924.39 2505
2924.90 2519
2925.41 2407
2925.92 2341
2926.44 2382
2926.95 2293
2927.46 2181
2927.97 2204
2928.48 2141
2928.99 1987
2929.50 2040
2930.01 2097
2930.52 2030
2931.03 1957
2931.54 2029
2932.05 2035
2932.57 2015
2933.08 1890
2933.59 1989
2934.10 1976
2934.61 2049
2935.12 2045
2935.63 1979
2936.15 2013
2936.66 2134
2937.17 2222
2937.68 2286
2938.19 2271
2938.70 2435
2939.22 2573
2939.73 2645
2940.24 2623
2940.75 2601
2941.26 2641
2941.77 2709
2942.29 2626
2942.80 2616
2943.31 2599
2943.82 2484
2944.34 2469
2944.85 2485
2945.36 2439
2945.87 2413
2946.38 2384
2946.90 2400
2947.41 2277
2947.92 2247
2948.43 2271
2948.95 2259
2949.46 2187
2949.97 2065
2950.48 2021
2951.00 1992
2951.51 2075
2952.02 2018
2952.54 1927
2953.05 1873
2953.56 1880
2954.08 1944
2954.59 1972
2955.10 1863
2955.61 1861
2956.13 1814
2956.64 1885
2957.15 2013
2957.67 1947
2958.18 2018
2958.69 1916
2959.21 2029
2959.72 2080
2960.23 2023
2960.75 2108
2961.26 2163
2961.78 2002
2962.29 2061
2962.80 2107
2963.32 2022
2963.83 2142
2964.35 2016
2964.86 1937
2965.37 1999
2965.89 2031
2966.40 2037
2966.92 2051
2967.43 2061
2967.94 2070
2968.46 1945
2968.97 1970
2969.49 2026
2970.00 1971
2970.52 1986
2971.03 1991
2971.54 2008
2972.06 2010
2972.57 2011
2973.09 2092
2973.60 2070
2974.12 2041
2974.63 2116
2975.15 2040
2975.66 2095
2976.18 2092
2976.69 2154
2977.21 2168
2977.72 2220
2978.24 2239
2978.75 2251
2979.27 2376
2979.78 2150
2980.30 2196
2980.81 2416
2981.33 2438
2981.84 2384
2982.36 2351
2982.88 2390
2983.39 2375
2983.91 2358
2984.42 2479
2984.94 2404
2985.45 2351
2985.97 2351
2986.49 2463
2987.00 2317
2987.52 2351
2988.03 2406
2988.55 2416
2989.07 2429
2989.58 2295
2990.10 2355
2990.61 2365
2991.13 2398
2991.65 2348
2992.16 2344
2992.68 2302
2993.20 2418
2993.71 2487
2994.23 2535
2994.75 2694
2995.26 2721
2995.78 2792
2996.30 3017
2996.81 2988
2997.33 2939
2997.85 3022
2998.36 3082
2998.88 3092
2999.40 3317
2999.91 3500
3000.43 3791
3000.95 4008
3001.46 4402
3001.98 5012
3002.50 5422
3003.02 5664
3003.53 5786
3004.05 6047
3004.57 5693
3005.09 5505
3005.60 5073
3006.12 4610
3006.64 4104
3007.16 3548
3007.67 3340
3008.19 3089
3008.71 2858
3009.23 2702
3009.74 2622
3010.26 2481
3010.78 2428
3011.30 2421
3011.82 2485
3012.33 2548
3012.85 2434
3013.37 2445
3013.89 2492
3014.41 2375
3014.93 2405
3015.44 2593
3015.96 2404
3016.48 2331
3017.00 2489
3017.52 2450
3018.04 2392
3018.55 2394
3019.07 2431
3019.59 2511
3020.11 2676
3020.63 2552
3021.15 2504
3021.67 2667
3022.19 2644
3022.71 2697
3023.22 2745
3023.74 2778
3024.26 2700
3024.78 2567
3025.30 2539
3025.82 2443
3026.34 2402
3026.86 2406
3027.38 2378
3027.90 2312
3028.42 2276
3028.94 2260
3029.46 2160
3029.98 2111
3030.49 2187
3031.01 2294
3031.53 2396
3032.05 2402
3032.57 2452
3033.09 2415
3033.61 2447
3034.13 2711
3034.65 2659
3035.17 2502
3035.69 2676
3036.21 2630
3036.73 2459
3037.25 2395
3037.77 2310
3038.29 2380
3038.81 2275
3039.34 2236
3039.86 2225
3040.38 2221
3040.90 2257
3041.42 2179
3041.94 2110
3042.46 2185
3042.98 2236
3043.50 2089
3044.02 2038
3044.54 2083
3045.06 2097
3045.58 2104
3046.10 2104
3046.63 2148
3047.15 2098
3047.67 2135
3048.19 2113
3048.71 1988
3049.23 1969
3049.75 1994
3050.27 2091
3050.79 2045
3051.32 2076
3051.84 2065
3052.36 2163
3052.88 2035
3053.40 2108
3053.92 1995
3054.45 2042
3054.97 2112
3055.49 2123
3056.01 2092
3056.53 1988
3057.05 2157
3057.58 2153
3058.10 2160
3058.62 2140
3059.14 2106
3059.66 2130
3060.19 2183
3060.71 2209
3061.23 2255
3061.75 2397
3062.28 2348
3062.80 2343
3063.32 2332
3063.84 2413
3064.37 2404
3064.89 2430
3065.41 2408
3065.93 2376
3066.46 2315
3066.98 2400
3067.50 2552
3068.02 2520
3068.55 2359
3069.07 2480
3069.59 2459
3070.12 2450
3070.64 2392
3071.16 2386
3071.69 2451
3072.21 2413
3072.73 2445
3073.26 2576
3073.78 2564
3074.30 2537
3074.83 2503
3075.35 2656
3075.87 2591
3076.40 2723
3076.92 2802
3077.44 2781
3077.97 2938
3078.49 3020
3079.01 3028
3079.54 2926
3080.06 3036
3080.59 3006
3081.11 2944
3081.63 3055
3082.16 2966
3082.68 2956
3083.21 2931
3083.73 2824
3084.25 2807
3084.78 2900
3085.30 2902
3085.83 3159
3086.35 3387
3086.88 3754
3087.40 4098
3087.93 4815
3088.45 5393
3088.97 6003
3089.50 5978
3090.02 6014
3090.55 5915
3091.07 5644
3091.60 5205
3092.12 4868
3092.65 4293
3093.17 4083
3093.70 3862
3094.22 3683
3094.75 3605
3095.27 3633
3095.80 3569
3096.32 3642
3096.85 3614
3097.37 3604
3097.90 3759
3098.43 3753
3098.95 4085
3099.48 4549
3100.00 4914
3100.53 5692
3101.05 6557
3101.58 7506
3102.10 7989
3102.63 8200
3103.16 8271
3103.68 8004
3104.21 7341
3104.73 6680
3105.26 5649
3105.79 4834
3106.31 4537
3106.84 4016
3107.36 3527
3107.89 3424
3108.42 3242
3108.94 3126
3109.47 3166
3110.00 3171
3110.52 3054
3111.05 3076
3111.57 3054
3112.10 3027
3112.63 2844
3113.15 2751
3113.68 2709
3114.21 2567
3114.74 2497
3115.26 2540
3115.79 2559
3116.32 2485
3116.84 2519
3117.37 2604
3117.90 2653
3118.42 2740
3118.95 2917
3119.48 3063
3120.01 3154
3120.53 3244
3121.06 3295
3121.59 3297
3122.11 3138
3122.64 3076
3123.17 3082
3123.70 3045
3124.22 3004
3124.75 2873
3125.28 2771
3125.81 2709
3126.34 2645
3126.86 2714
3127.39 2653
3127.92 2677
3128.45 2600
3128.98 2527
3129.50 2386
3130.03 2287
3130.56 2435
3131.09 2578
3131.62 2620
3132.14 2612
3132.67 2721
3133.20 2732
3133.73 2935
3134.26 3016
3134.79 3040
3135.31 2912
3135.84 2867
3136.37 2806
3136.90 2757
3137.43 2715
3137.96 2543
3138.49 2546
3139.02 2464
3139.54 2377
3140.07 2343
3140.60 2376
3141.13 2386
3141.66 2342
3142.19 2321
3142.72 2396
3143.25 2187
3143.78 2282
3144.31 2452
3144.84 2472
3145.37 2461
3145.89 2543
3146.42 2620
3146.95 2630
3147.48 2565
3148.01 2524
3148.54 2723
3149.07 2773
3149.60 2635
3150.13 2729
3150.66 2697
3151.19 2755
3151.72 2769
3152.25 2816
3152.78 2929
3153.31 2920
3153.84 3100
3154.37 3178
3154.90 3355
3155.43 3286
3155.96 3355
3156.49 3435
3157.02 3289
3157.55 3186
3158.08 2989
3158.61 2914
3159.14 2903
3159.68 2876
3160.21 2724
3160.74 2571
3161.27 2548
3161.80 2504
3162.33 2533
3162.86 2533
3163.39 2460
3163.92 2415
3164.45 2295
3164.98 2288
3165.51 2286
3166.05 2323
3166.58 2311
3167.11 2281
3167.64 2352
3168.17 2295
3168.70 2284
3169.23 2234
3169.76 2299
3170.30 2238
3170.83 2267
3171.36 2310
3171.89 2309
3172.42 2306
3172.95 2476
3173.49 2382
3174.02 2308
3174.55 2402
3175.08 2346
3175.61 2324
3176.15 2405
3176.68 2264
3177.21 2232
3177.74 2238
3178.27 2233
3178.81 2219
3179.34 2179
3179.87 2219
3180.40 2166
3180.93 2166
3181.47 2160
3182.00 2248
3182.53 2114
3183.06 2044
3183.60 2208
3184.13 2213
3184.66 2260
3185.20 2182
3185.73 2204
3186.26 2209
3186.79 2193
3187.33 2226
3187.86 2245
3188.39 2151
3188.93 2132
3189.46 2182
3189.99 2108
3190.52 2070
3191.06 2109
3191.59 2059
3192.12 2059
3192.66 2048
3193.19 2055
3193.72 2079
3194.26 2009
3194.79 2003
3195.33 2027
3195.86 2052
3196.39 2103
3196.93 2090
3197.46 2137
3197.99 2145
3198.53 2209
3199.06 2150
3199.60 2268
3200.13 2087
3200.66 2161
3201.20 2259
3201.73 2172
3202.27 2072
3202.80 2151
3203.33 2235
3203.87 2243
3204.40 2318
3204.94 2385
3205.47 2409
3206.01 2475
3206.54 2502
3207.07 2443
3207.61 2447
3208.14 2612
3208.68 2584
3209.21 2610
3209.75 2716
3210.28 2632
3210.82 2626
3211.35 2570
3211.89 2593
3212.42 2501
3212.96 2384
3213.49 2309
3214.03 2277
3214.56 2249
3215.10 2182
3215.63 2132
3216.17 2196
3216.70 2155
3217.24 2072
3217.78 2078
3218.31 2151
3218.85 2147
3219.38 2103
3219.92 2138
3220.45 2169
3220.99 2174
3221.52 2319
3222.06 2431
3222.60 2470
3223.13 2465
3223.67 2471
3224.20 2520
3224.74 2589
3225.28 2516
3225.81 2511
3226.35 2404
3226.88 2345
3227.42 2430
3227.96 2459
3228.49 2361
3229.03 2227
3229.57 2324
3230.10 2361
3230.64 2351
3231.18 2340
3231.71 2402
3232.25 2468
3232.79 2494
3233.32 2393
3233.86 2515
3234.40 2596
3234.93 2635
3235.47 2601
3236.01 2676
3236.54 2653
3237.08 2750
3237.62 2730
3238.15 2748
3238.69 2731
3239.23 2679
3239.77 2691
3240.30 2617
3240.84 2604
3241.38 2521
3241.92 2603
3242.45 2632
3242.99 2606
3243.53 2700
3244.07 2684
3244.60 2640
3245.14 2602
3245.68 2680
3246.22 2568
3246.75 2561
3247.29 2788
3247.83 2851
3248.37 3052
3248.91 3439
3249.44 3892
3249.98 4593
3250.52 5451
3251.06 6240
3251.60 7118
3252.14 7738
3252.67 8165
3253.21 8078
3253.75 7749
3254.29 7292
3254.83 6768
3255.37 5812
3255.90 4838
3256.44 4483
3256.98 4118
3257.52 3859
3258.06 3725
3258.60 3609
3259.14 3705
3259.68 3601
3260.21 3892
3260.75 3806
3261.29 3754
3261.83 4058
3262.37 4023
3262.91 4014
3263.45 4273
3263.99 4564
3264.53 4895
3265.07 5345
3265.61 5523
3266.15 5700
3266.69 5902
3267.23 5922
3267.76 5570
3268.30 5231
3268.84 4773
3269.38 4335
3269.92 4126
3270.46 3891
3271.00 3632
3271.54 3437
3272.08 3297
3272.62 3301
3273.16 3145
3273.70 3073
3274.24 3058
3274.78 3084
3275.32 3162
3275.86 3011
3276.40 2948
3276.94 3101
3277.48 2961
3278.03 2981
3278.57 2891
3279.11 2952
3279.65 3012
3280.19 2878
3280.73 2971
3281.27 3052
3281.81 3073
3282.35 3149
3282.89 3212
3283.43 3193
3283.97 3308
3284.51 3333
3285.05 3365
3285.60 3330
3286.14 3365
3286.68 3307
3287.22 3298
3287.76 3301
3288.30 3239
3288.84 3201
3289.38 3485
3289.93 3586
3290.47 3611
3291.01 3803
3291.55 4141
3292.09 4365
3292.63 4638
3293.18 4984
3293.72 5168
3294.26 5387
3294.80 5437
3295.34 5406
3295.88 5311
3296.43 5193
3296.97 5205
3297.51 4816
3298.05 4615
3298.59 4418
3299.14 4139
3299.68 3984
3300.22 3818
3300.76 3546
3301.31 3571
3301.85 3519
3302.39 3256
3302.93 3437
3303.48 3404
3304.02 3338
3304.56 3387
3305.10 3413
3305.65 3384
3306.19 3378
3306.73 3475
3307.27 3606
3307.82 3941
3308.36 3921
3308.90 3855
3309.45 3861
3309.99 3861
3310.53 3774
3311.07 3601
3311.62 3487
3312.16 3541
3312.70 3556
3313.25 3616
3313.79 3653
3314.33 3867
3314.88 3968
3315.42 4278
3315.97 4591
3316.51 4856
3317.05 4960
3317.60 5209
3318.14 5307
3318.68 5381
3319.23 5384
3319.77 5439
3320.32 5261
3320.86 5051
3321.40 5095
3321.95 4819
3322.49 4705
3323.04 4656
3323.58 4639
3324.12 4383
3324.67 4279
3325.21 4270
3325.76 4292
3326.30 4176
3326.85 4147
3327.39 3989
3327.93 4028
3328.48 4149
3329.02 4219
3329.57 4573
3330.11 5099
3330.66 6072
3331.20 7753
3331.75 10270
3332.29 13849
3332.84 17812
3333.38 21858
3333.93 25680
3334.47 29433
3335.02 32157
3335.56 33245
3336.11 33638
3336.65 32321
3337.20 29895
3337.74 26967
3338.29 22971
3338.83 19702
3339.38 16300
3339.92 13701
3340.47 11121
3341.02 8746
3341.56 7523
3342.11 6464
3342.65 5559
3343.20 5011
3343.74 4543
3344.29 4395
3344.84 4053
3345.38 3979
3345.93 3966
3346.47 3814
3347.02 3731
3347.57 3808
3348.11 3775
3348.66 3608
3349.21 3677
3349.75 3602
3350.30 3566
3350.84 3569
3351.39 3579
3351.94 3575
3352.48 3550
3353.03 3508
3353.58 3625
3354.12 3475
3354.67 3514
3355.22 3456
3355.76 3351
3356.31 3224
3356.86 3181
3357.40 3103
3357.95 3072
3358.50 3170
3359.05 3111
3359.59 3106
3360.14 3074
3360.69 3062
3361.23 3186
3361.78 3194
3362.33 3214
3362.88 3268
3363.42 3329
3363.97 3279
3364.52 3172
3365.07 3143
3365.61 3296
3366.16 3238
3366.71 3120
3367.26 2899
3367.80 2963
3368.35 3075
3368.90 3183
3369.45 3185
3370.00 3360
3370.54 3583
3371.09 3836
3371.64 4038
3372.19 4243
3372.74 4501
3373.28 4620
3373.83 4734
3374.38 4760
3374.93 4624
3375.48 4567
3376.03 4286
3376.57 3981
3377.12 3608
3377.67 3495
3378.22 3280
3378.77 3260
3379.32 3104
3379.87 3106
3380.42 3029
3380.96 3016
3381.51 3050
3382.06 3019
3382.61 3018
3383.16 3052
3383.71 3057
3384.26 3084
3384.81 3014
3385.36 2977
3385.91 2897
3386.45 2811
3387.00 2747
3387.55 2693
3388.10 2692
3388.65 2737
3389.20 2599
3389.75 2656
3390.30 2607
3390.85 2590
3391.40 2575
3391.95 2553
3392.50 2696
3393.05 2718
3393.60 2831
3394.15 3066
3394.70 3457
3395.25 3964
3395.80 4400
3396.35 4649
3396.90 5091
3397.45 5448
3398.00 5835
3398.55 5858
3399.10 5761
3399.65 5575
3400.20 5092
3400.75 4737
3401.30 4449
3401.85 3963
3402.40 3657
3402.95 3395
3403.50 3217
3404.06 2951
3404.61 2802
3405.16 2639
3405.71 2570
3406.26 2552
3406.81 2481
3407.36 2585
3407.91 2567
3408.46 2704
3409.01 2972
3409.56 2794
3410.12 2884
3410.67 2953
3411.22 3093
3411.77 3133
3412.32 3175
3412.87 3237
3413.42 3192
3413.98 3057
3414.53 3141
3415.08 3254
3415.63 3367
3416.18 3186
3416.73 3289
3417.29 3457
3417.84 3562
3418.39 3470
3418.94 3314
3419.49 3045
3420.05 3110
3420.60 2917
3421.15 2781
3421.70 2848
3422.25 2883
3422.81 2852
3423.36 2953
3423.91 2925
3424.46 2936
3425.01 2816
3425.57 2781
3426.12 2582
3426.67 2554
3427.23 2595
3427.78 2363
3428.33 2455
3428.88 2377
3429.44 2346
3429.99 2348
3430.54 2400
3431.09 2378
3431.65 2332
3432.20 2339
3432.75 2401
3433.31 2509
3433.86 2478
3434.41 2565
3434.97 2659
3435.52 2669
3436.07 2705
3436.63 2715
3437.18 2757
3437.73 2730
3438.29 2805
3438.84 2748
3439.39 2619
3439.95 2617
3440.50 2695
3441.05 2753
3441.61 2631
3442.16 2757
3442.72 2604
3443.27 2587
3443.82 2466
3444.38 2398
3444.93 2576
3445.48 2551
3446.04 2461
3446.59 2488
3447.15 2425
3447.70 2525
3448.26 2450
3448.81 2500
3449.36 2443
3449.92 2348
3450.47 2353
3451.03 2394
3451.58 2276
3452.14 2281
3452.69 2289
3453.25 2097
3453.80 2246
3454.36 2297
3454.91 2268
3455.47 2208
3456.02 2276
3456.58 2358
3457.13 2383
3457.69 2508
3458.24 2539
3458.80 2552
3459.35 2620
3459.91 2554
3460.46 2552
3461.02 2691
3461.57 2619
3462.13 2612
3462.68 2611
3463.24 2652
3463.79 2510
3464.35 2533
3464.90 2544
3465.46 2500
3466.02 2515
3466.57 2556
3467.13 2631
3467.68 2668
3468.24 2556
3468.80 2649
3469.35 2756
3469.91 2719
3470.46 2709
3471.02 2940
3471.58 2872
3472.13 2921
3472.69 2814
3473.24 2763
3473.80 2816
3474.36 2691
3474.91 2664
3475.47 2626
3476.03 2678
3476.58 2723
3477.14 2779
3477.70 2726
3478.25 2855
3478.81 2953
3479.37 2926
3479.92 3108
3480.48 3033
3481.04 3072
3481.59 3132
3482.15 3148
3482.71 3160
3483.26 3306
3483.82 3346
3484.38 3060
3484.94 3103
3485.49 3256
3486.05 3365
3486.61 3488
3487.17 3809
3487.72 4219
3488.28 4911
3488.84 6099
3489.40 7614
3489.95 9444
3490.51 11320
3491.07 12572
3491.63 13751
3492.18 14277
3492.74 13742
3493.30 12976
3493.86 11397
3494.42 9655
3494.97 8012
3495.53 6786
3496.09 5665
3496.65 4840
3497.21 4441
3497.76 4218
3498.32 3907
3498.88 3852
3499.44 3888
3500.00 3778
3500.56 3954
3501.11 4159
3501.67 4210
3502.23 4449
3502.79 4495
3503.35 4744
3503.91 4683
3504.47 4938
3505.03 4762
3505.58 4692
3506.14 4612
3506.70 4421
3507.26 4110
3507.82 3850
3508.38 3689
3508.94 3717
3509.50 3609
3510.06 3477
3510.62 3641
3511.17 3563
3511.73 3378
3512.29 3374
3512.85 3140
3513.41 2969
3513.97 2815
3514.53 2702
3515.09 2787
3515.65 2660
3516.21 2469
3516.77 2499
3517.33 2606
3517.89 2665
3518.45 2605
3519.01 2713
3519.57 2884
3520.13 2988
3520.69 3255
3521.25 3427
3521.81 3679
3522.37 3950
3522.93 4050
3523.49 4168
3524.05 4199
3524.61 4066
3525.17 3971
3525.73 3693
3526.29 3449
3526.85 3184
3527.41 3135
3527.97 3082
3528.54 2991
3529.10 2783
3529.66 2756
3530.22 2860
3530.78 2800
3531.34 2800
3531.90 2661
3532.46 2694
3533.02 2652
3533.58 2572
3534.14 2630
3534.71 2585
3535.27 2501
3535.83 2535
3536.39 2435
3536.95 2506
3537.51 2482
3538.07 2507
3538.64 2488
3539.20 2441
3539.76 2504
3540.32 2597
3540.88 2649
3541.44 2635
3542.00 2701
3542.57 2828
3543.13 2728
3543.69 2708
3544.25 2669
3544.81 2628
3545.38 2473
3545.94 2623
3546.50 2541
3547.06 2427
3547.62 2365
3548.19 2365
3548.75 2336
3549.31 2267
3549.87 2271
3550.44 2311
3551.00 2305
3551.56 2302
3552.12 2248
3552.69 2197
3553.25 2142
3553.81 2305
3554.37 2218
3554.94 2286
3555.50 2204
3556.06 2216
3556.63 2195
3557.19 2278
3557.75 2220
3558.31 2167
3558.88 2171
3559.44 2191
3560.00 2203
3560.57 2169
3561.13 2416
3561.69 2364
3562.26 2373
3562.82 2450
3563.38 2396
3563.95 2446
3564.51 2590
3565.07 2584
3565.64 2466
3566.20 2514
3566.77 2443
3567.33 2377
3567.89 2318
3568.46 2339
3569.02 2388
3569.59 2239
3570.15 2229
3570.71 2126
3571.28 2132
3571.84 2191
3572.41 2174
3572.97 2312
3573.53 2291
3574.10 2406
3574.66 2585
3575.23 2653
3575.79 2638
3576.36 2691
3576.92 2822
3577.48 2860
3578.05 2792
3578.61 2689
3579.18 2629
3579.74 2431
3580.31 2405
3580.87 2325
3581.44 2381
3582.00 2399
3582.57 2313
3583.13 2182
3583.70 2043
3584.26 2144
3584.83 2112
3585.39 2129
3585.96 2080
3586.52 2090
3587.09 2154
3587.65 2054
3588.22 2013
3588.79 2033
3589.35 1969
3589.92 1970
3590.48 1973
3591.05 1923
3591.61 1860
3592.18 1879
3592.74 1981
3593.31 2045
3593.88 2033
3594.44 2055
3595.01 1982
3595.57 1965
3596.14 2097
3596.71 2161
3597.27 2098
3597.84 2047
3598.40 2009
3598.97 2035
3599.54 2060
3600.10 2076
3600.67 2014
3601.24 1935
3601.80 1946
3602.37 1930
3602.94 1942
3603.50 1919
3604.07 1865
3604.64 1872
3605.20 1950
3605.77 1799
3606.34 1854
3606.90 1849
3607.47 1873
3608.04 1875
3608.60 1786
3609.17 1924
3609.74 1792
3610.30 1831
3610.87 1768
3611.44 1766
3612.01 1794
3612.57 1822
3613.14 1909
3613.71 1924
3614.28 2017
3614.84 2224
3615.41 2431
3615.98 2615
3616.55 2695
3617.11 2719
3617.68 2898
3618.25 2946
3618.82 2746
3619.39 2691
3619.95 2588
3620.52 2521
3621.09 2385
3621.66 2223
3622.23 2258
3622.79 2202
3623.36 2016
3623.93 1903
3624.50 1871
3625.07 1826
3625.63 1854
3626.20 1929
3626.77 1872
3627.34 1876
3627.91 1896
3628.48 1877
3629.05 1837
3629.61 1859
3630.18 1892
3630.75 1908
3631.32 1892
3631.89 1825
3632.46 1792
3633.03 1897
3633.60 1882
3634.16 1902
3634.73 1946
3635.30 1907
3635.87 1894
3636.44 1858
3637.01 2002
3637.58 2035
3638.15 2166
3638.72 2216
3639.29 2413
3639.86 2534
3640.43 2489
3641.00 2564
3641.57 2706
3642.14 2588
3642.71 2504
3643.27 2435
3643.84 2388
3644.41 2292
3644.98 2268
3645.55 2076
3646.12 2094
3646.69 2090
3647.26 1968
3647.83 1926
3648.40 1942
3648.97 1986
3649.54 2100
3650.12 2165
3650.69 2291
3651.26 2277
3651.83 2446
3652.40 2448
3652.97 2433
3653.54 2345
3654.11 2386
3654.68 2433
3655.25 2483
3655.82 2476
3656.39 2424
3656.96 2548
3657.53 2653
3658.10 2798
3658.67 2856
3659.25 2852
3659.82 2901
3660.39 2976
3660.96 2927
3661.53 2767
3662.10 2746
3662.67 2633
3663.24 2704
3663.81 2695
3664.39 2726
3664.96 2744
3665.53 2951
3666.10 2950
3666.67 2890
3667.24 2870
3667.81 2889
3668.39 2820
3668.96 2619
3669.53 2569
3670.10 2542
3670.67 2535
3671.25 2495
3671.82 2390
3672.39 2446
3672.96 2553
3673.53 2662
3674.11 2590
3674.68 2430
3675.25 2613
3675.82 2602
3676.39 2583
3676.97 2671
3677.54 2838
3678.11 2843
3678.68 2957
3679.26 3029
3679.83 2983
3680.40 2944
3680.97 2711
3681.55 2589
3682.12 2576
3682.69 2493
3683.27 2321
3683.84 2227
3684.41 2218
3684.98 2247
3685.56 2293
3686.13 2421
3686.70 2503
3687.28 2671
3687.85 2834
3688.42 3144
3689.00 3269
3689.57 3373
3690.14 3332
3690.72 3321
3691.29 3277
3691.86 3126
3692.44 2980
3693.01 2676
3693.58 2432
3694.16 2369
3694.73 2344
3695.31 2228
3695.88 2246
3696.45 2104
3697.03 2050
3697.60 2110
3698.18 2132
3698.75 2129
3699.32 2142
3699.90 2173
3700.47 2144
3701.05 2131
3701.62 2225
3702.19 2099
3702.77 2208
3703.34 2206
3703.92 2223
3704.49 2128
3705.07 2107
3705.64 2082
3706.22 2129
3706.79 2305
3707.37 2284
3707.94 2363
3708.51 2382
3709.09 2423
3709.66 2315
3710.24 2405
3710.81 2309
3711.39 2176
3711.96 2113
3712.54 2122
3713.11 2253
3713.69 2099
3714.27 1989
3714.84 1953
3715.42 2112
3715.99 2052
3716.57 1948
3717.14 2065
3717.72 1937
3718.29 1952
3718.87 1985
3719.44 1943
3720.02 2002
3720.60 1960
3721.17 1891
3721.75 1951
3722.32 2036
3722.90 1884
3723.47 1845
3724.05 1925
3724.63 1826
3725.20 1752
3725.78 1751
3726.36 1795
3726.93 1753
3727.51 1778
3728.08 1801
3728.66 1909
3729.24 2005
3729.81 2082
3730.39 2274
3730.97 2316
3731.54 2386
3732.12 2382
3732.70 2425
3733.27 2473
3733.85 2505
3734.43 2391
3735.00 2296
3735.58 2228
3736.16 2135
3736.73 2109
3737.31 2175
3737.89 1992
3738.47 1938
3739.04 1883
3739.62 1878
3740.20 1890
3740.77 1953
3741.35 1970
3741.93 1931
3742.51 1880
3743.08 2011
3743.66 2060
3744.24 1917
3744.82 1969
3745.39 1995
3745.97 1992
3746.55 1988
3747.13 1969
3747.71 1975
3748.28 2034
3748.86 1913
3749.44 1863
3750.02 1897
3750.59 1882
3751.17 1829
3751.75 1821
3752.33 1900
3752.91 1768
3753.49 1800
3754.06 1852
3754.64 1894
3755.22 1898
3755.80 1883
3756.38 1867
3756.96 1953
3757.53 1955
3758.11 1998
3758.69 2044
3759.27 2050
3759.85 1985
3760.43 2075
3761.01 2168
3761.59 2120
3762.17 2020
3762.74 1983
3763.32 2018
3763.90 2086
3764.48 1970
3765.06 1870
3765.64 1882
3766.22 1917
3766.80 1859
3767.38 1852
3767.96 1845
3768.54 1785
3769.12 1844
3769.70 1808
3770.27 1817
3770.85 1905
3771.43 1969
3772.01 1886
3772.59 1964
3773.17 1895
3773.75 1846
3774.33 1846
3774.91 1800
3775.49 1868
3776.07 1845
3776.65 1846
3777.23 1791
3777.81 1849
3778.39 1880
3778.97 1863
3779.55 1898
3780.13 1863
3780.71 1979
3781.29 1815
3781.88 1828
3782.46 1721
3783.04 1659
3783.62 1763
3784.20 1810
3784.78 1867
3785.36 1890
3785.94 1805
3786.52 1768
3787.10 1723
3787.68 1726
3788.26 1759
3788.84 1847
3789.43 1810
3790.01 1918
3790.59 1802
3791.17 1851
3791.75 1811
3792.33 1870
3792.91 1914
3793.49 1866
3794.08 1834
3794.66 1814
3795.24 1845
3795.82 1799
3796.40 1751
3796.98 1830
3797.56 1910
3798.15 1937
3798.73 1971
3799.31 2072
3799.89 2219
3800.47 2153
3801.06 2207
3801.64 2184
3802.22 2195
3802.80 2181
3803.38 2220
3803.97 2212
3804.55 2160
3805.13 2200
3805.71 2252
3806.29 2381
3806.88 2439
3807.46 2510
3808.04 2556
3808.62 2576
3809.21 2610
3809.79 2602
3810.37 2564
3810.95 2411
3811.54 2383
3812.12 2290
3812.70 2456
3813.29 2516
3813.87 2554
3814.45 2665
3815.03 2664
3815.62 2601
3816.20 2580
3816.78 2538
3817.37 2394
3817.95 2406
3818.53 2191
3819.12 2156
3819.70 2257
3820.28 2243
3820.87 2311
3821.45 2354
3822.03 2499
3822.62 2500
3823.20 2416
3823.78 2442
3824.37 2370
3824.95 2410
3825.54 2295
3826.12 2226
3826.70 2158
3827.29 2118
3827.87 2147
3828.46 2099
3829.04 2118
3829.62 2066
3830.21 2034
3830.79 2097
3831.38 2205
3831.96 2216
3832.54 2270
3833.13 2267
3833.71 2202
3834.30 2121
3834.88 2078
3835.47 2111
3836.05 2025
3836.64 1976
3837.22 1980
3837.81 2072
3838.39 2020
3838.98 2097
3839.56 2053
3840.15 2092
3840.73 2102
3841.31 2084
3841.90 2153
3842.49 2231
3843.07 2405
3843.66 2606
3844.24 2761
3844.83 2908
3845.41 3109
3846.00 3247
3846.58 3115
3847.17 2901
3847.75 2797
3848.34 2561
3848.92 2374
3849.51 2234
3850.10 2214
3850.68 2323
3851.27 2266
3851.85 2100
3852.44 2138
3853.02 2065
3853.61 2203
3854.20 2270
3854.78 2350
3855.37 2336
3855.95 2233
3856.54 2182
3857.13 2238
3857.71 2299
3858.30 2517
3858.89 2626
3859.47 2713
3860.06 2782
3860.64 2832
3861.23 2911
3861.82 2977
3862.40 3087
3862.99 2992
3863.58 3030
3864.16 2923
3864.75 2909
3865.34 2797
3865.92 2846
3866.51 2767
3867.10 2640
3867.69 2464
3868.27 2409
3868.86 2358
3869.45 2157
3870.03 2201
3870.62 2236
3871.21 2343
3871.80 2318
3872.38 2409
3872.97 2463
3873.56 2424
3874.15 2457
3874.73 2480
3875.32 2351
3875.91 2362
3876.50 2297
3877.08 2202
3877.67 2265
3878.26 2095
3878.85 2055
3879.43 2070
3880.02 2202
3880.61 2175
3881.20 2064
3881.79 2017
3882.37 1965
3882.96 1896
3883.55 1918
3884.14 1958
3884.73 1951
3885.32 1982
3885.90 1979
3886.49 1987
3887.08 2041
3887.67 2043
3888.26 2087
3888.85 2209
3889.44 2119
3890.02 2147
3890.61 2111
3891.20 2155
3891.79 2098
3892.38 2082
3892.97 2022
3893.56 2028
3894.15 1952
3894.74 1929
3895.32 1896
3895.91 1815
3896.50 1819
3897.09 1888
3897.68 1882
3898.27 1818
3898.86 1816
3899.45 1770
3900.04 1732
3900.63 1880
3901.22 1854
3901.81 1823
3902.40 1809
3902.99 1879
3903.58 1919
3904.17 1804
3904.76 1836
3905.35 1973
3905.94 1944
3906.53 2002
3907.12 1918
3907.71 1953
3908.30 1973
3908.89 2002
3909.48 1947
3910.07 1830
3910.66 1804
3911.25 1855
3911.84 1879
3912.43 1815
3913.02 1749
3913.61 1738
3914.20 1777
3914.79 1777
3915.38 1662
3915.97 1688
3916.56 1710
3917.15 1757
3917.74 1825
3918.33 1735
3918.92 1713
3919.52 1762
3920.11 1677
3920.70 1681
3921.29 1644
3921.88 1679
3922.47 1609
3923.06 1620
3923.65 1709
3924.24 1740
3924.84 1651
3925.43 1606
3926.02 1632
3926.61 1582
3927.20 1649
3927.79 1619
3928.38 1554
3928.98 1713
3929.57 1586
3930.16 1664
3930.75 1604
3931.34 1656
3931.93 1671
3932.53 1716
3933.12 1501
3933.71 1482
3934.30 1557
3934.89 1559
3935.49 1636
3936.08 1651
3936.67 1706
3937.26 1639
3937.86 1788
3938.45 1764
3939.04 1706
3939.63 1727
3940.23 1737
3940.82 1798
3941.41 1750
3942.00 1717
3942.60 1786
3943.19 1733
3943.78 1686
3944.37 1766
3944.97 1646
3945.56 1722
3946.15 1692
3946.75 1687
3947.34 1613
3947.93 1691
3948.52 1667
3949.12 1608
3949.71 1585
3950.30 1575
3950.90 1706
3951.49 1747
3952.08 1711
3952.68 1633
3953.27 1739
3953.86 1736
3954.46 1740
3955.05 1709
3955.65 1686
3956.24 1765
3956.83 1812
3957.43 1909
3958.02 1849
3958.61 1821
3959.21 1872
3959.80 1798
3960.40 1808
3960.99 1722
3961.58 1772
3962.18 1786
3962.77 1795
3963.37 1861
3963.96 1848
3964.55 1832
3965.15 2007
3965.74 2030
3966.34 2036
3966.93 2084
3967.53 2104
3968.12 2094
3968.72 2046
3969.31 1959
3969.91 1938
3970.50 1759
3971.10 1780
3971.69 1845
3972.28 1871
3972.88 1865
3973.47 1856
3974.07 2012
3974.66 2086
3975.26 2132
3975.85 2341
3976.45 2506
3977.05 2547
3977.64 2571
3978.24 2522
3978.83 2245
3979.43 2083
3980.02 2042
3980.62 2066
3981.21 1869
3981.81 1902
3982.40 2036
3983.00 1988
3983.60 1875
3984.19 1946
3984.79 1907
3985.38 1927
3985.98 1935
3986.58 1966
3987.17 1953
3987.77 1990
3988.36 1882
3988.96 1890
3989.56 1907
3990.15 1907
3990.75 1920
3991.34 1875
3991.94 1902
3992.54 1872
3993.13 1876
3993.73 1940
3994.33 1864
3994.92 1995
3995.52 2005
3996.12 2116
3996.71 2039
3997.31 2020
3997.91 2057
3998.50 2013
3999.10 2107
3999.70 2044
4000.29 2050
4000.89 2014
4001.49 1955
4002.09 1966
4002.68 2003
4003.28 1883
4003.88 1959
4004.47 2035
4005.07 2004
4005.67 1914
4006.27 1889
4006.86 2020
4007.46 1892
4008.06 1858
4008.66 1819
4009.25 1850
4009.85 1872
4010.45 1814
4011.05 1745
4011.64 1824
4012.24 1828
4012.84 1814
4013.44 1776
4014.04 1804
4014.63 1856
4015.23 2014
4015.83 2004
4016.43 1950
4017.03 1974
4017.63 1933
4018.22 2006
4018.82 2054
4019.42 1989
4020.02 1913
4020.62 1884
4021.22 1805
4021.81 1881
4022.41 1831
4023.01 1869
4023.61 1778
4024.21 1742
4024.81 1780
4025.41 1793
4026.01 1817
4026.60 1857
4027.20 1856
4027.80 1926
4028.40 1884
4029.00 1797
4029.60 1825
4030.20 1917
4030.80 1935
4031.40 1929
4032.00 1915
4032.60 1931
4033.20 2081
4033.80 1939
4034.39 1849
4034.99 1880
4035.59 1885
4036.19 1899
4036.79 1836
4037.39 1800
4037.99 1806
4038.59 1744
4039.19 1742
4039.79 1687
4040.39 1594
4040.99 1598
4041.59 1613
4042.19 1644
4042.79 1616
4043.39 1599
4043.99 1595
4044.59 1632
4045.19 1721
4045.79 1669
4046.39 1616
4046.99 1578
4047.60 1560
4048.20 1577
4048.80 1650
4049.40 1628
4050.00 1600
4050.60 1588
4051.20 1674
4051.80 1645
4052.40 1646
4053.00 1730
4053.60 1692
4054.20 1611
4054.80 1633
4055.41 1617
4056.01 1470
4056.61 1568
4057.21 1669
4057.81 1631
4058.41 1527
4059.01 1539
4059.61 1686
4060.22 1595
4060.82 1644
4061.42 1688
4062.02 1612
4062.62 1699
4063.22 1770
4063.82 1844
4064.43 1827
4065.03 1780
4065.63 1863
4066.23 1808
4066.83 1805
4067.44 1829
4068.04 1695
4068.64 1622
4069.24 1697
4069.84 1681
4070.45 1611
4071.05 1567
4071.65 1683
4072.25 1630
4072.86 1611
4073.46 1514
4074.06 1450
4074.66 1512
4075.27 1544
4075.87 1573
4076.47 1625
4077.07 1542
4077.68 1514
4078.28 1548
4078.88 1497
4079.48 1487
4080.09 1451
4080.69 1512
4081.29 1534
4081.90 1563
4082.50 1577
4083.10 1604
4083.71 1547
4084.31 1543
4084.91 1431
4085.52 1463
4086.12 1581
4086.72 1554
4087.33 1460
4087.93 1563
4088.53 1618
4089.14 1614
4089.74 1576
4090.34 1557
4090.95 1503
4091.55 1510
4092.15 1512
4092.76 1647
4093.36 1562
4093.97 1609
4094.57 1577
4095.17 1684
4095.78 1675
4096.38 1665
4096.99 1644
4097.59 1583
4098.19 1603
4098.80 1586
4099.40 1550
4100.01 1606
4100.61 1554
4101.22 1556
4101.82 1571
4102.43 1520
4103.03 1543
4103.63 1603
4104.24 1500
4104.84 1508
4105.45 1515
4106.05 1463
4106.66 1578
4107.26 1567
4107.87 1584
4108.47 1521
4109.08 1576
4109.68 1548
4110.29 1467
4110.89 1493
4111.50 1503
4112.10 1614
4112.71 1548
4113.31 1493
4113.92 1506
4114.53 1590
4115.13 1539
4115.74 1513
4116.34 1516
4116.95 1458
4117.55 1445
4118.16 1541
4118.76 1563
4119.37 1549
4119.98 1502
4120.58 1496
4121.19 1540
4121.79 1577
4122.40 1560
4123.01 1497
4123.61 1540
4124.22 1586
4124.82 1605
4125.43 1642
4126.04 1553
4126.64 1501
4127.25 1536
4127.86 1578
4128.46 1470
4129.07 1539
4129.68 1575
4130.28 1583
4130.89 1569
4131.50 1514
4132.10 1631
4132.71 1725
4133.32 1700
4133.92 1717
4134.53 1735
4135.14 1724
4135.74 1607
4136.35 1722
4136.96 1812
4137.56 1747
4138.17 1708
4138.78 1693
4139.39 1804
4139.99 1778
4140.60 1661
4141.21 1642
4141.82 1695
4142.42 1756
4143.03 1785
4143.64 1760
4144.25 1677
4144.85 1610
4145.46 1602
4146.07 1611
4146.68 1593
4147.28 1447
4147.89 1589
4148.50 1622
4149.11 1572
4149.72 1498
4150.32 1464
4150.93 1544
4151.54 1524
4152.15 1569
4152.76 1656
4153.37 1608
4153.97 1605
4154.58 1585
4155.19 1606
4155.80 1565
4156.41 1596
4157.02 1784
4157.62 1849
4158.23 1803
4158.84 1830
4159.45 1762
4160.06 1770
4160.67 1640
4161.28 1727
4161.89 1668
4162.49 1699
4163.10 1650
4163.71 1649
4164.32 1727
4164.93 1646
4165.54 1669
4166.15 1677
4166.76 1626
4167.37 1775
4167.98 1781
4168.59 1881
4169.20 1978
4169.81 1942
4170.42 2086
4171.02 2176
4171.63 2154
4172.24 2202
4172.85 2168
4173.46 2078
4174.07 2029
4174.68 1888
4175.29 1901
4175.90 1805
4176.51 1658
4177.12 1711
4177.73 1674
4178.34 1667
4178.95 1666
4179.56 1598
4180.17 1587
4180.78 1573
4181.39 1602
4182.00 1591
4182.61 1675
4183.23 1750
4183.84 1732
4184.45 1647
4185.06 1640
4185.67 1662
4186.28 1698
4186.89 1635
4187.50 1577
4188.11 1582
4188.72 1540
4189.33 1575
4189.94 1643
4190.55 1665
4191.17 1521
4191.78 1589
4192.39 1717
4193.00 1733
4193.61 1901
4194.22 1794
4194.83 1808
4195.44 1873
4196.06 1825
4196.67 1791
4197.28 1862
4197.89 1732
4198.50 1709
4199.11 1734
4199.72 1657
4200.34 1668
4200.95 1623
4201.56 1597
4202.17 1528
4202.78 1616
4203.40 1700
4204.01 1704
4204.62 1753
4205.23 1732
4205.84 1655
4206.46 1749
4207.07 1772
4207.68 1699
4208.29 1781
4208.90 1839
4209.52 1874
4210.13 1958
4210.74 1887
4211.35 1896
4211.97 1902
4212.58 1876
4213.19 1862
4213.80 1810
4214.42 1844
4215.03 1820
4215.64 1918
4216.26 1878
4216.87 1906
4217.48 1921
4218.09 1938
4218.71 2133
4219.32 2139
4219.93 2158
4220.55 2341
4221.16 2521
4221.77 2531
4222.39 2563
4223.00 2739
4223.61 2790
4224.23 2805
4224.84 3021
4225.45 3378
4226.07 3763
4226.68 4211
4227.30 4716
4227.91 5000
4228.52 4969
4229.14 4679
4229.75 4278
4230.36 3857
4230.98 3556
4231.59 3191
4232.21 2862
4232.82 2688
4233.43 2469
4234.05 2369
4234.66 2279
4235.28 2350
4235.89 2342
4236.51 2277
4237.12 2273
4237.73 2236
4238.35 2231
4238.96 2147
4239.58 2250
4240.19 2334
4240.81 2304
4241.42 2360
4242.04 2329
4242.65 2233
4243.27 2122
4243.88 2143
4244.50 2275
4245.11 2209
4245.73 2258
4246.34 2239
4246.96 2275
4247.57 2142
4248.19 2233
4248.80 2230
4249.42 2074
4250.03 2016
4250.65 2105
4251.26 2051
4251.88 2028
4252.49 1994
4253.11 1950
4253.72 1980
4254.34 1908
4254.96 1967
4255.57 1958
4256.19 1919
4256.80 2001
4257.42 2114
4258.03 2105
4258.65 2074
4259.27 2265
4259.88 2289
4260.50 2270
4261.12 2285
4261.73 2438
4262.35 2393
4262.96 2412
4263.58 2440
4264.20 2323
4264.81 2272
4265.43 2269
4266.05 2224
4266.66 2080
4267.28 2078
4267.90 2033
4268.51 2026
4269.13 1971
4269.75 1965
4270.36 2065
4270.98 1950
4271.60 1994
4272.21 1902
4272.83 2049
4273.45 2033
4274.06 2012
4274.68 2130
4275.30 2230
4275.92 2289
4276.53 2282
4277.15 2239
4277.77 2299
4278.38 2316
4279.00 2135
4279.62 2065
4280.24 2017
4280.85 1943
4281.47 1865
4282.09 1825
4282.71 1763
4283.32 1701
4283.94 1832
4284.56 1798
4285.18 1790
4285.80 1801
4286.41 1803
4287.03 1784
4287.65 1821
4288.27 1724
4288.89 1783
4289.50 1757
4290.12 1766
4290.74 1760
4291.36 1808
4291.98 1774
4292.60 1718
4293.21 1786
4293.83 1699
4294.45 1727
4295.07 1768
4295.69 1801
4296.31 1802
4296.93 1724
4297.54 1769
4298.16 1661
4298.78 1712
4299.40 1629
4300.02 1738
4300.64 1754
4301.26 1683
4301.88 1644
4302.50 1721
4303.12 1729
4303.73 1723
4304.35 1717
4304.97 1691
4305.59 1664
4306.21 1663
4306.83 1707
4307.45 1809
4308.07 1784
4308.69 1875
4309.31 1866
4309.93 1839
4310.55 1819
4311.17 1708
4311.79 1826
4312.41 1852
4313.03 1828
4313.65 1776
4314.27 1983
4314.89 1950
4315.51 1860
4316.13 1854
4316.75 1819
4317.37 1795
4317.99 1906
4318.61 1896
4319.23 1875
4319.85 1870
4320.47 1858
4321.09 1965
4321.71 1988
4322.33 2068
4322.95 2127
4323.57 2229
4324.19 2371
4324.81 2230
4325.43 2346
4326.05 2306
4326.68 2289
4327.30 2373
4327.92 2381
4328.54 2496
4329.16 2804
4329.78 3148
4330.40 3513
4331.02 3898
4331.64 4453
4332.26 4843
4332.89 5255
4333.51 5214
4334.13 5144
4334.75 4956
4335.37 4567
4335.99 4303
4336.61 4124
4337.24 4018
4337.86 3823
4338.48 3749
4339.10 3434
4339.72 3282
4340.34 3015
4340.97 2826
4341.59 2741
4342.21 2890
4342.83 2866
4343.45 3284
4344.08 3645
4344.70 4066
4345.32 4644
4345.94 5064
4346.57 5479
4347.19 5397
4347.81 5485
4348.43 5287
4349.05 4814
4349.68 4572
4350.30 4391
4350.92 4098
4351.54 3923
4352.17 3653
4352.79 3373
4353.41 3169
4354.04 2969
4354.66 2811
4355.28 2628
4355.90 2510
4356.53 2488
4357.15 2405
4357.77 2357
4358.40 2303
4359.02 2325
4359.64 2423
4360.27 2363
4360.89 2193
4361.51 2289
4362.14 2329
4362.76 2384
4363.38 2314
4364.01 2350
4364.63 2387
4365.25 2460
4365.88 2473
4366.50 2517
4367.12 2402
4367.75 2317
4368.37 2263
4369.00 2275
4369.62 2187
4370.24 2092
4370.87 2125
4371.49 2070
4372.12 2081
4372.74 2051
4373.36 1984
4373.99 1953
4374.61 1920
4375.24 1920
4375.86 2117
4376.49 2210
4377.11 2251
4377.73 2387
4378.36 2474
4378.98 2604
4379.61 2587
4380.23 2461
4380.86 2369
4381.48 2281
4382.11 2238
4382.73 2219
4383.36 2253
4383.98 2284
4384.61 2373
4385.23 2339
4385.86 2288
4386.48 2321
4387.11 2319
4387.73 2481
4388.36 2437
4388.98 2640
4389.61 2857
4390.23 3061
4390.86 3319
4391.48 3262
4392.11 3220
4392.74 3079
4393.36 2964
4393.99 2799
4394.61 2499
4395.24 2499
4395.86 2408
4396.49 2356
4397.12 2270
4397.74 2271
4398.37 2203
4398.99 2150
4399.62 2244
4400.25 2204
4400.87 2111
4401.50 2165
4402.12 2136
4402.75 1933
4403.38 1964
4404.00 1991
4404.63 1945
4405.26 1955
4405.88 1900
4406.51 1971
4407.14 1979
4407.76 2017
4408.39 1978
4409.02 2099
4409.64 1956
4410.27 2003
4410.90 2001
4411.52 1897
4412.15 1807
4412.78 1805
4413.40 1913
4414.03 1902
4414.66 1852
4415.29 1761
4415.91 1784
4416.54 1811
4417.17 1784
4417.79 1769
4418.42 1812
4419.05 1825
4419.68 1668
4420.30 1805
4420.93 1775
4421.56 1867
4422.19 1960
4422.81 1803
4423.44 1832
4424.07 1837
4424.70 1795
4425.33 1776
4425.95 1737
4426.58 1707
4427.21 1731
4427.84 1616
4428.47 1631
4429.09 1642
4429.72 1659
4430.35 1636
4430.98 1615
4431.61 1611
4432.23 1699
4432.86 1667
4433.49 1676
4434.12 1651
4434.75 1603
4435.38 1635
4436.01 1592
4436.63 1574
4437.26 1605
4437.89 1600
4438.52 1618
4439.15 1623
4439.78 1629
4440.41 1641
4441.04 1579
4441.67 1542
4442.29 1492
4442.92 1608
4443.55 1615
4444.18 1653
4444.81 1655
4445.44 1662
4446.07 1618
4446.70 1539
4447.33 1486
4447.96 1590
4448.59 1695
4449.22 1663
4449.85 1622
4450.48 1651
4451.11 1609
4451.74 1631
4452.37 1635
4453.00 1621
4453.63 1731
4454.26 1775
4454.89 1837
4455.52 1891
4456.15 1953
4456.78 1960
4457.41 1830
4458.04 1749
4458.67 1728
4459.30 1700
4459.93 1637
4460.56 1624
4461.19 1672
4461.82 1618
4462.45 1588
4463.08 1543
4463.71 1589
4464.34 1591
4464.97 1658
4465.60 1616
4466.23 1535
4466.86 1446
4467.49 1482
4468.12 1552
4468.76 1494
4469.39 1489
4470.02 1536
4470.65 1491
4471.28 1502
4471.91 1417
4472.54 1494
4473.17 1480
4473.80 1426
4474.44 1455
4475.07 1566
4475.70 1498
4476.33 1495
4476.96 1486
4477.59 1473
4478.22 1525
4478.86 1614
4479.49 1577
4480.12 1583
4480.75 1516
4481.38 1608
4482.02 1601
4482.65 1694
4483.28 1604
4483.91 1602
4484.54 1662
4485.18 1733
4485.81 1756
4486.44 1695
4487.07 1750
4487.70 1745
4488.34 1758
4488.97 1856
4489.60 1827
4490.23 1775
4490.87 1712
4491.50 1706
4492.13 1734
4492.76 1644
4493.40 1688
4494.03 1677
4494.66 1605
4495.30 1643
4495.93 1610
4496.56 1615
4497.19 1675
4497.83 1686
4498.46 1788
4499.09 1846
4499.73 1905
4500.36 2052
4500.99 2048
4501.63 2082
4502.26 2103
4502.89 2146
4503.53 2199
4504.16 2235
4504.79 2067
4505.43 2053
4506.06 1909
4506.69 1859
4507.33 1759
4507.96 1824
4508.59 1705
4509.23 1754
4509.86 1746
4510.50 1732
4511.13 1687
4511.76 1737
4512.40 1775
4513.03 1736
4513.67 1680
4514.30 1708
4514.93 1623
4515.57 1629
4516.20 1669
4516.84 1657
4517.47 1620
4518.11 1548
4518.74 1634
4519.37 1635
4520.01 1649
4520.64 1570
4521.28 1626
4521.91 1682
4522.55 1659
4523.18 1749
4523.82 1689
4524.45 1640
4525.09 1616
4525.72 1641
4526.36 1771
4526.99 1878
4527.63 1902
4528.26 2093
4528.90 2284
4529.53 2367
4530.17 2583
4530.80 2758
4531.44 2794
4532.07 2800
4532.71 2793
4533.34 2614
4533.98 2569
4534.62 2373
4535.25 2140
4535.89 2023
4536.52 1922
4537.16 1861
4537.79 1777
4538.43 1758
4539.07 1611
4539.70 1544
4540.34 1527
4540.97 1487
4541.61 1468
4542.25 1428
4542.88 1479
4543.52 1471
4544.15 1515
4544.79 1493
4545.43 1496
4546.06 1472
4546.70 1521
4547.34 1478
4547.97 1464
4548.61 1490
4549.25 1438
4549.88 1483
4550.52 1500
4551.16 1416
4551.79 1585
4552.43 1643
4553.07 1517
4553.70 1508
4554.34 1515
4554.98 1563
4555.61 1520
4556.25 1581
4556.89 1507
4557.53 1512
4558.16 1594
4558.80 1552
4559.44 1493
4560.07 1504
4560.71 1562
4561.35 1562
4561.99 1560
4562.62 1494
4563.26 1593
4563.90 1512
4564.54 1560
4565.18 1573
4565.81 1568
4566.45 1577
4567.09 1709
4567.73 1583
4568.36 1544
4569.00 1633
4569.64 1640
4570.28 1611
4570.92 1602
4571.55 1647
4572.19 1596
4572.83 1581
4573.47 1550
4574.11 1518
4574.75 1576
4575.38 1504
4576.02 1569
4576.66 1497
4577.30 1501
4577.94 1479
4578.58 1500
4579.22 1510
4579.85 1448
4580.49 1561
4581.13 1560
4581.77 1528
4582.41 1448
4583.05 1514
4583.69 1541
4584.33 1555
4584.97 1572
4585.61 1613
4586.24 1616
4586.88 1727
4587.52 1777
4588.16 1751
4588.80 1933
4589.44 2080
4590.08 2172
4590.72 2336
4591.36 2453
4592.00 2575
4592.64 2538
4593.28 2380
4593.92 2200
4594.56 2152
4595.20 2041
4595.84 1875
4596.48 1760
4597.12 1737
4597.76 1667
4598.40 1770
4599.04 1748
4599.68 1679
4600.32 1805
4600.96 1780
4601.60 1745
4602.24 1780
4602.88 1810
4603.52 1818
4604.16 1768
4604.80 1759
4605.44 1729
4606.08 1603
4606.72 1609
4607.36 1701
4608.00 1633
4608.64 1668
4609.28 1751
4609.93 1675
4610.57 1787
4611.21 1726
4611.85 1741
4612.49 1787
4613.13 1722
4613.77 1752
4614.41 1678
4615.05 1688
4615.69 1687
4616.34 1627
4616.98 1577
4617.62 1565
4618.26 1533
4618.90 1502
4619.54 1495
4620.18 1522
4620.83 1564
4621.47 1517
4622.11 1479
4622.75 1582
4623.39 1610
4624.03 1531
4624.68 1598
4625.32 1497
4625.96 1575
4626.60 1549
4627.24 1490
4627.89 1463
4628.53 1550
4629.17 1579
4629.81 1639
4630.45 1750
4631.10 1750
4631.74 1792
4632.38 1850
4633.02 2004
4633.67 1880
4634.31 1897
4634.95 1903
4635.59 1963
4636.24 1831
4636.88 1714
4637.52 1778
4638.17 1777
4638.81 1708
4639.45 1779
4640.09 1746
4640.74 1722
4641.38 1669
4642.02 1660
4642.67 1781
4643.31 1703
4643.95 1698
4644.60 1613
4645.24 1644
4645.88 1634
4646.53 1582
4647.17 1612
4647.81 1674
4648.46 1726
4649.10 1769
4649.74 1876
4650.39 1877
4651.03 1855
4651.67 1929
4652.32 1972
4652.96 2016
4653.61 2019
4654.25 1969
4654.89 1935
4655.54 1858
4656.18 1762
4656.83 1669
4657.47 1677
4658.11 1553
4658.76 1589
4659.40 1660
4660.05 1519
4660.69 1526
4661.33 1397
4661.98 1449
4662.62 1435
4663.27 1384
4663.91 1388
4664.56 1376
4665.20 1422
4665.85 1405
4666.49 1421
4667.14 1518
4667.78 1449
4668.43 1381
4669.07 1384
4669.72 1432
4670.36 1413
4671.01 1395
4671.65 1350
4672.30 1393
4672.94 1427
4673.59 1498
4674.23 1560
4674.88 1483
4675.52 1480
4676.17 1448
4676.81 1465
4677.46 1416
4678.10 1537
4678.75 1531
4679.40 1565
4680.04 1436
4680.69 1535
4681.33 1535
4681.98 1495
4682.62 1593
4683.27 1613
4683.92 1606
4684.56 1570
4685.21 1542
4685.85 1556
4686.50 1529
4687.15 1572
4687.79 1550
4688.44 1547
4689.09 1723
4689.73 1738
4690.38 1715
4691.02 1709
4691.67 1750
4692.32 1754
4692.96 1766
4693.61 1864
4694.26 1831
4694.90 1855
4695.55 1854
4696.20 1862
4696.84 1802
4697.49 1996
4698.14 2138
4698.78 2238
4699.43 2378
4700.08 2488
4700.73 2385
4701.37 2135
4702.02 2052
4702.67 1972
4703.31 1983
4703.96 1928
4704.61 1913
4705.26 1879
4705.90 1841
4706.55 1860
4707.20 1865
4707.85 1808
4708.49 1817
4709.14 1732
4709.79 1664
4710.44 1748
4711.09 1674
4711.73 1780
4712.38 1710
4713.03 1739
4713.68 1851
4714.33 1943
4714.97 1796
4715.62 1775
4716.27 1848
4716.92 1807
4717.57 1805
4718.21 1908
4718.86 1976
4719.51 1952
4720.16 1995
4720.81 2052
4721.46 2020
4722.11 2009
4722.75 2047
4723.40 1945
4724.05 1959
4724.70 2062
4725.35 2063
4726.00 2159
4726.65 2207
4727.30 2159
4727.94 2235
4728.59 2113
4729.24 2053
4729.89 1948
4730.54 1873
4731.19 1876
4731.84 1804
4732.49 1822
4733.14 1780
4733.79 1738
4734.44 1691
4735.09 1691
4735.74 1636
4736.38 1704
4737.03 1733
4737.68 1843
4738.33 1799
4738.98 1856
4739.63 1922
4740.28 1886
4740.93 1938
4741.58 1962
4742.23 1961
4742.88 1847
4743.53 1856
4744.18 1831
4744.83 1684
4745.48 1724
4746.13 1670
4746.78 1751
4747.43 1691
4748.08 1721
4748.73 1780
4749.39 1746
4750.04 1759
4750.69 1939
4751.34 1858
4751.99 1793
4752.64 1931
4753.29 1831
4753.94 1790
4754.59 1820
4755.24 1842
4755.89 1774
4756.54 1746
4757.19 1724
4757.84 1756
4758.50 1864
4759.15 1891
4759.80 1992
4760.45 2093
4761.10 1998
4761.75 2059
4762.40 2022
4763.05 1986
4763.71 1860
4764.36 1761
4765.01 1802
4765.66 1800
4766.31 1763
4766.96 1823
4767.62 1851
4768.27 1774
4768.92 1862
4769.57 1888
4770.22 1771
4770.87 1726
4771.53 1731
4772.18 1704
4772.83 1772
4773.48 1698
4774.13 1745
4774.79 1669
4775.44 1617
4776.09 1605
4776.74 1613
4777.40 1622
4778.05 1657
4778.70 1601
4779.35 1668
4780.01 1599
4780.66 1616
4781.31 1684
4781.96 1581
4782.62 1597
4783.27 1627
4783.92 1546
4784.57 1601
4785.23 1629
4785.88 1631
4786.53 1642
4787.19 1710
4787.84 1730
4788.49 1698
4789.15 1675
4789.80 1664
4790.45 1766
4791.11 1774
4791.76 1742
4792.41 1770
4793.07 1825
4793.72 1744
4794.37 1720
4795.03 1702
4795.68 1695
4796.33 1705
4796.99 1800
4797.64 1831
4798.29 1781
4798.95 1884
4799.60 1970
4800.26 2049
4800.91 2071
4801.56 2093
4802.22 2066
4802.87 2078
4803.53 1998
4804.18 1955
4804.83 1888
4805.49 1742
4806.14 1779
4806.80 1828
4807.45 1812
4808.11 1807
4808.76 1735
4809.42 1804
4810.07 1790
4810.72 1788
4811.38 1768
4812.03 1767
4812.69 1786
4813.34 1903
4814.00 1844
4814.65 1858
4815.31 1909
4815.96 1939
4816.62 1946
4817.27 1961
4817.93 1934
4818.58 1883
4819.24 2031
4819.89 2132
4820.55 2252
4821.20 2394
4821.86 2413
4822.52 2489
4823.17 2534
4823.83 2555
4824.48 2423
4825.14 2372
4825.79 2302
4826.45 2284
4827.10 2180
4827.76 2135
4828.42 2198
4829.07 2139
4829.73 2161
4830.38 2127
4831.04 2160
4831.70 2170
4832.35 2202
4833.01 2230
4833.66 2410
4834.32 2419
4834.98 2378
4835.63 2388
4836.29 2498
4836.95 2413
4837.60 2537
4838.26 2443
4838.92 2422
4839.57 2438
4840.23 2409
4840.89 2487
4841.54 2554
4842.20 2496
4842.86 2427
4843.51 2357
4844.17 2471
4844.83 2442
4845.48 2398
4846.14 2431
4846.80 2714
4847.45 2677
4848.11 2785
4848.77 2896
4849.43 3094
4850.08 3069
4850.74 2959
4851.40 2891
4852.06 2944
4852.71 2916
4853.37 2908
4854.03 2873
4854.69 2919
4855.34 2991
4856.00 3235
4856.66 3371
4857.32 3465
4857.97 3521
4858.63 3463
4859.29 3279
4859.95 3096
4860.61 3066
4861.26 2914
4861.92 2750
4862.58 2631
4863.24 2669
4863.90 2769
4864.55 2808
4865.21 2790
4865.87 2903
4866.53 2865
4867.19 2793
4867.85 2898
4868.51 2903
4869.16 2725
4869.82 2594
4870.48 2684
4871.14 2643
4871.80 2547
4872.46 2490
4873.12 2521
4873.78 2449
4874.43 2451
4875.09 2549
4875.75 2533
4876.41 2472
4877.07 2611
4877.73 2559
4878.39 2607
4879.05 2799
4879.71 2743
4880.37 2754
4881.03 2638
4881.69 2625
4882.34 2541
4883.00 2529
4883.66 2483
4884.32 2420
4884.98 2387
4885.64 2364
4886.30 2413
4886.96 2417
4887.62 2336
4888.28 2341
4888.94 2358
4889.60 2400
4890.26 2517
4890.92 2579
4891.58 2525
4892.24 2485
4892.90 2413
4893.56 2383
4894.22 2356
4894.88 2274
4895.54 2271
4896.20 2235
4896.86 2280
4897.52 2340
4898.19 2452
4898.85 2582
4899.51 2578
4900.17 2561
4900.83 2525
4901.49 2340
4902.15 2315
4902.81 2178
4903.47 2074
4904.13 2156
4904.79 1925
4905.45 1941
4906.12 1964
4906.78 1983
4907.44 1957
4908.10 2015
4908.76 1931
4909.42 1866
4910.08 1830
4910.74 1839
4911.41 1865
4912.07 1892
4912.73 1833
4913.39 1865
4914.05 1838
4914.71 1749
4915.38 1778
4916.04 1725
4916.70 1762
4917.36 1728
4918.02 1750
4918.68 1712
4919.35 1703
4920.01 1805
4920.67 1656
4921.33 1687
4921.99 1762
4922.66 1658
4923.32 1681
4923.98 1756
4924.64 1706
4925.31 1639
4925.97 1680
4926.63 1707
4927.29 1804
4927.96 1770
4928.62 1806
4929.28 1720
4929.94 1760
4930.61 1667
4931.27 1719
4931.93 1639
4932.59 1762
4933.26 1684
4933.92 1659
4934.58 1591
4935.25 1582
4935.91 1598
4936.57 1666
4937.24 1723
4937.90 1714
4938.56 1622
4939.23 1649
4939.89 1683
4940.55 1709
4941.22 1614
4941.88 1629
4942.54 1594
4943.21 1570
4943.87 1570
4944.53 1519
4945.20 1654
4945.86 1618
4946.52 1578
4947.19 1575
4947.85 1657
4948.52 1601
4949.18 1538
4949.84 1590
4950.51 1580
4951.17 1568
4951.84 1580
4952.50 1589
4953.17 1610
4953.83 1605
4954.49 1652
4955.16 1671
4955.82 1698
4956.49 1670
4957.15 1783
4957.82 1730
4958.48 1765
4959.15 1845
4959.81 1922
4960.47 1997
4961.14 2133
4961.80 2236
4962.47 2332
4963.13 2314
4963.80 2368
4964.46 2424
4965.13 2343
4965.79 2120
4966.46 1999
4967.12 1942
4967.79 1884
4968.45 1808
4969.12 1739
4969.79 1761
4970.45 1749
4971.12 1769
4971.78 1760
4972.45 1753
4973.11 1766
4973.78 1777
4974.44 1795
4975.11 1815
4975.78 1922
4976.44 1943
4977.11 1801
4977.77 1830
4978.44 1807
4979.11 1702
4979.77 1692
4980.44 1714
4981.10 1717
4981.77 1622
4982.44 1692
4983.10 1657
4983.77 1582
4984.43 1623
4985.10 1663
4985.77 1666
4986.43 1649
4987.10 1589
4987.77 1693
4988.43 1635
4989.10 1633
4989.77 1593
4990.43 1645
4991.10 1630
4991.77 1611
4992.43 1576
4993.10 1601
4993.77 1596
4994.43 1559
4995.10 1617
4995.77 1562
4996.44 1555
4997.10 1550
4997.77 1575
4998.44 1537
4999.10 1469
4999.77 1514
5000.44 1504
5001.11 1466
5001.77 1521
5002.44 1575
5003.11 1576
5003.78 1499
5004.44 1485
5005.11 1556
5005.78 1646
5006.45 1596
5007.12 1597
5007.78 1663
5008.45 1663
5009.12 1702
5009.79 1692
5010.46 1642
5011.12 1641
5011.79 1658
5012.46 1632
5013.13 1596
5013.80 1542
5014.47 1503
5015.13 1493
5015.80 1492
5016.47 1531
5017.14 1569
5017.81 1528
5018.48 1543
5019.14 1622
5019.81 1556
5020.48 1607
5021.15 1737
5021.82 1768
5022.49 1740
5023.16 1756
5023.83 1749
5024.50 1702
5025.16 1624
5025.83 1599
5026.50 1511
5027.17 1561
5027.84 1566
5028.51 1484
5029.18 1483
5029.85 1405
5030.52 1420
5031.19 1440
5031.86 1455
5032.53 1416
5033.20 1429
5033.87 1393
5034.54 1376
5035.21 1434
5035.88 1498
5036.54 1308
5037.21 1313
5037.88 1403
5038.55 1414
5039.22 1444
5039.89 1469
5040.56 1521
5041.23 1535
5041.90 1429
5042.58 1486
5043.25 1449
5043.92 1462
5044.59 1533
5045.26 1598
5045.93 1513
5046.60 1515
5047.27 1486
5047.94 1472
5048.61 1473
5049.28 1395
5049.95 1439
5050.62 1382
5051.29 1440
5051.96 1449
5052.63 1403
5053.30 1373
5053.98 1451
5054.65 1416
5055.32 1410
5055.99 1346
5056.66 1393
5057.33 1465
5058.00 1432
5058.67 1416
5059.34 1363
5060.02 1382
5060.69 1381
5061.36 1406
5062.03 1482
5062.70 1442
5063.37 1400
5064.04 1361
5064.72 1438
5065.39 1437
5066.06 1432
5066.73 1408
5067.40 1406
5068.08 1416
5068.75 1418
5069.42 1421
5070.09 1400
5070.76 1395
5071.44 1454
5072.11 1441
5072.78 1463
5073.45 1508
5074.12 1510
5074.80 1434
5075.47 1422
5076.14 1415
5076.81 1513
5077.49 1510
5078.16 1555
5078.83 1564
5079.50 1603
5080.18 1595
5080.85 1618
5081.52 1513
5082.20 1477
5082.87 1427
5083.54 1520
5084.21 1518
5084.89 1572
5085.56 1483
5086.23 1504
5086.91 1545
5087.58 1510
5088.25 1545
5088.93 1572
5089.60 1649
5090.27 1618
5090.95 1704
5091.62 1673
5092.29 1710
5092.97 1590
5093.64 1659
5094.31 1586
5094.99 1504
5095.66 1522
5096.34 1557
5097.01 1534
5097.68 1550
5098.36 1458
5099.03 1547
5099.70 1542
5100.38 1470
5101.05 1538
5101.73 1557
5102.40 1557
5103.08 1582
5103.75 1708
5104.42 1687
5105.10 1680
5105.77 1623
5106.45 1570
5107.12 1504
5107.80 1475
5108.47 1546
5109.15 1577
5109.82 1482
5110.49 1398
5111.17 1505
5111.84 1480
5112.52 1414
5113.19 1485
5113.87 1590
5114.54 1594
5115.22 1631
5115.89 1706
5116.57 1845
5117.24 1932
5117.92 1983
5118.59 2178
5119.27 2162
5119.94 2193
5120.62 2031
5121.30 2039
5121.97 1983
5122.65 1898
5123.32 1809
5124.00 1721
5124.67 1669
5125.35 1648
5126.02 1613
5126.70 1666
5127.38 1649
5128.05 1654
5128.73 1643
5129.40 1597
5130.08 1551
5130.76 1679
5131.43 1599
5132.11 1669
5132.78 1602
5133.46 1663
5134.14 1696
5134.81 1662
5135.49 1697
5136.17 1624
5136.84 1616
5137.52 1593
5138.20 1627
5138.87 1586
5139.55 1554
5140.22 1603
5140.90 1563
5141.58 1472
5142.26 1465
5142.93 1515
5143.61 1499
5144.29 1487
5144.96 1469
5145.64 1401
5146.32 1415
5146.99 1445
5147.67 1467
5148.35 1430
5149.03 1452
5149.70 1498
5150.38 1455
5151.06 1426
5151.73 1398
5152.41 1405
5153.09 1427
5153.77 1549
5154.44 1475
5155.12 1364
5155.80 1480
5156.48 1515
5157.16 1580
5157.83 1496
5158.51 1500
5159.19 1506
5159.87 1475
5160.55 1480
5161.22 1440
5161.90 1416
5162.58 1437
5163.26 1449
5163.94 1395
5164.61 1447
5165.29 1519
5165.97 1590
5166.65 1425
5167.33 1491
5168.01 1493
5168.68 1459
5169.36 1418
5170.04 1387
5170.72 1408
5171.40 1432
5172.08 1302
5172.76 1336
5173.44 1265
5174.11 1399
5174.79 1381
5175.47 1407
5176.15 1344
5176.83 1386
5177.51 1308
5178.19 1337
5178.87 1399
5179.55 1389
5180.23 1357
5180.91 1315
5181.58 1483
5182.26 1326
5182.94 1290
5183.62 1354
5184.30 1433
5184.98 1356
5185.66 1335
5186.34 1327
5187.02 1335
5187.70 1267
5188.38 1286
5189.06 1304
5189.74 1260
5190.42 1321
5191.10 1323
5191.78 1322
5192.46 1312
5193.14 1314
5193.82 1340
5194.50 1291
5195.18 1412
5195.86 1420
5196.54 1363
5197.22 1324
5197.90 1409
5198.58 1376
5199.26 1458
5199.94 1408
5200.63 1486
5201.31 1474
5201.99 1393
5202.67 1348
5203.35 1371
5204.03 1346
5204.71 1348
5205.39 1396
5206.07 1462
5206.75 1437
5207.43 1438
5208.11 1429
5208.80 1508
5209.48 1522
5210.16 1554
5210.84 1536
5211.52 1498
5212.20 1554
5212.88 1551
5213.57 1647
5214.25 1564
5214.93 1510
5215.61 1537
5216.29 1614
5216.97 1627
5217.66 1536
5218.34 1446
5219.02 1519
5219.70 1504
5220.38 1522
5221.06 1575
5221.75 1651
5222.43 1701
5223.11 1763
5223.79 1679
5224.47 1610
5225.16 1615
5225.84 1610
5226.52 1531
5227.20 1529
5227.89 1442
5228.57 1396
5229.25 1475
5229.93 1480
5230.62 1479
5231.30 1418
5231.98 1429
5232.66 1479
5233.35 1468
5234.03 1446
5234.71 1472
5235.40 1491
5236.08 1535
5236.76 1500
5237.44 1559
5238.13 1586
5238.81 1511
5239.49 1566
5240.18 1672
5240.86 1569
5241.54 1586
5242.23 1575
5242.91 1620
5243.59 1651
5244.28 1491
5244.96 1545
5245.64 1491
5246.33 1488
5247.01 1430
5247.70 1449
5248.38 1390
5249.06 1506
5249.75 1582
5250.43 1606
5251.11 1573
5251.80 1634
5252.48 1701
5253.17 1826
5253.85 1758
5254.53 1674
5255.22 1600
5255.90 1592
5256.59 1564
5257.27 1508
5257.96 1488
5258.64 1522
5259.32 1557
5260.01 1610
5260.69 1638
5261.38 1670
5262.06 1626
5262.75 1715
5263.43 1604
5264.12 1613
5264.80 1602
5265.49 1486
5266.17 1603
5266.86 1636
5267.54 1570
5268.23 1527
5268.91 1525
5269.60 1542
5270.28 1601
5270.97 1451
5271.65 1529
5272.34 1640
5273.02 1544
5273.71 1503
5274.39 1607
5275.08 1640
5275.76 1588
5276.45 1513
5277.14 1514
5277.82 1510
5278.51 1462
5279.19 1565
5279.88 1636
5280.56 1514
5281.25 1595
5281.94 1604
5282.62 1637
5283.31 1645
5283.99 1639
5284.68 1649
5285.37 1606
5286.05 1607
5286.74 1494
5287.43 1481
5288.11 1476
5288.80 1471
5289.48 1530
5290.17 1460
5290.86 1459
5291.54 1506
5292.23 1515
5292.92 1573
5293.60 1458
5294.29 1510
5294.98 1511
5295.66 1490
5296.35 1538
5297.04 1613
5297.72 1633
5298.41 1739
5299.10 1716
5299.79 1791
5300.47 1744
5301.16 1788
5301.85 1780
5302.53 1838
5303.22 1933
5303.91 2095
5304.60 2198
5305.28 2260
5305.97 2222
5306.66 2167
5307.35 2215
5308.03 2150
5308.72 2034
5309.41 1921
5310.10 1998
5310.78 2104
5311.47 2281
5312.16 2488
5312.85 2469
5313.54 2500
5314.22 2591
5314.91 2524
5315.60 2589
5316.29 2364
5316.98 2343
5317.66 2297
5318.35 2310
5319.04 2349
5319.73 2365
5320.42 2336
5321.11 2276
5321.80 2155
5322.48 2045
5323.17 1999
5323.86 1903
5324.55 1848
5325.24 1800
5325.93 1660
5326.62 1721
5327.30 1730
5327.99 1705
5328.68 1681
5329.37 1659
5330.06 1640
5330.75 1575
5331.44 1530
5332.13 1670
5332.82 1689
5333.51 1651
5334.20 1703
5334.88 1719
5335.57 1673
5336.26 1586
5336.95 1570
5337.64 1558
5338.33 1657
5339.02 1538
5339.71 1616
5340.40 1636
5341.09 1617
5341.78 1619
5342.47 1623
5343.16 1675
5343.85 1611
5344.54 1585
5345.23 1601
5345.92 1611
5346.61 1664
5347.30 1720
5347.99 1809
5348.68 2069
5349.37 2283
5350.06 2374
5350.75 2452
5351.44 2380
5352.13 2354
5352.82 2334
5353.51 2191
5354.20 2064
5354.90 2048
5355.59 1725
5356.28 1664
5356.97 1649
5357.66 1577
5358.35 1559
5359.04 1572
5359.73 1576
5360.42 1518
5361.11 1510
5361.80 1496
5362.49 1551
5363.19 1430
5363.88 1460
5364.57 1490
5365.26 1491
5365.95 1498
5366.64 1371
5367.33 1349
5368.03 1362
5368.72 1324
5369.41 1291
5370.10 1356
5370.79 1339
5371.48 1374
5372.18 1345
5372.87 1415
5373.56 1357
5374.25 1332
5374.94 1343
5375.63 1315
5376.33 1391
5377.02 1390
5377.71 1375
5378.40 1344
5379.10 1347
5379.79 1315
5380.48 1282
5381.17 1331
5381.86 1343
5382.56 1303
5383.25 1276
5383.94 1317
5384.63 1286
5385.33 1322
5386.02 1402
5386.71 1347
5387.40 1350
5388.10 1413
5388.79 1448
5389.48 1516
5390.18 1520
5390.87 1494
5391.56 1555
5392.26 1499
5392.95 1449
5393.64 1425
5394.33 1395
5395.03 1364
5395.72 1420
5396.41 1398
5397.11 1381
5397.80 1370
5398.49 1465
5399.19 1423
5399.88 1320
5400.58 1272
5401.27 1265
5401.96 1269
5402.66 1321
5403.35 1323
5404.04 1325
5404.74 1350
5405.43 1334
5406.13 1284
5406.82 1260
5407.51 1273
5408.21 1324
5408.90 1318
5409.60 1347
5410.29 1340
5410.98 1306
5411.68 1334
5412.37 1314
5413.07 1324
5413.76 1374
5414.46 1424
5415.15 1404
5415.84 1339
5416.54 1408
5417.23 1336
5417.93 1355
5418.62 1426
5419.32 1367
5420.01 1279
5420.71 1307
5421.40 1321
5422.10 1365
5422.79 1317
5423.49 1318
5424.18 1335
5424.88 1308
5425.57 1310
5426.27 1386
5426.96 1441
5427.66 1409
5428.35 1440
5429.05 1455
5429.74 1436
5430.44 1422
5431.14 1379
5431.83 1379
5432.53 1395
5433.22 1333
5433.92 1340
5434.61 1356
5435.31 1473
5436.01 1470
5436.70 1423
5437.40 1509
5438.09 1457
5438.79 1400
5439.49 1462
5440.18 1407
5440.88 1427
5441.57 1404
5442.27 1443
5442.97 1439
5443.66 1433
5444.36 1625
5445.06 1617
5445.75 1665
5446.45 1728
5447.15 1797
5447.84 1903
5448.54 1874
5449.24 1856
5449.93 1860
5450.63 1816
5451.33 1784
5452.02 1640
5452.72 1567
5453.42 1570
5454.11 1540
5454.81 1517
5455.51 1499
5456.20 1406
5456.90 1497
5457.60 1477
5458.30 1557
5458.99 1531
5459.69 1554
5460.39 1547
5461.09 1536
5461.78 1538
5462.48 1549
5463.18 1634
5463.88 1679
5464.57 1591
5465.27 1556
5465.97 1617
5466.67 1586
5467.36 1548
5468.06 1561
5468.76 1554
5469.46 1612
5470.16 1671
5470.85 1648
5471.55 1674
5472.25 1701
5472.95 1700
5473.65 1764
5474.35 1807
5475.04 1818
5475.74 1809
5476.44 1797
5477.14 1965
5477.84 2101
5478.54 2389
5479.23 2604
5479.93 2764
5480.63 2899
5481.33 2984
5482.03 2944
5482.73 2711
5483.43 2586
5484.13 2422
5484.83 2183
5485.52 2153
5486.22 2135
5486.92 2119
5487.62 2013
5488.32 1935
5489.02 1988
5489.72 2022
5490.42 1988
5491.12 1987
5491.82 2112
5492.52 2155
5493.22 2209
5493.92 2211
5494.62 2238
5495.31 2251
5496.01 2208
5496.71 2268
5497.41 2543
5498.11 2866
5498.81 3330
5499.51 4051
5500.21 4550
5500.91 5049
5501.61 5158
5502.31 4960
5503.01 4576
5503.71 3964
5504.41 3624
5505.11 2990
5505.81 2755
5506.51 2517
5507.22 2443
5507.92 2225
5508.62 2165
5509.32 2144
5510.02 2102
5510.72 2209
5511.42 2202
5512.12 2078
5512.82 2109
5513.52 2131
5514.22 2137
5514.92 2007
5515.62 2109
5516.32 2080
5517.03 2028
5517.73 1942
5518.43 1969
5519.13 2052
5519.83 2092
5520.53 2133
5521.23 2018
5521.93 1967
5522.63 1947
5523.34 1975
5524.04 1848
5524.74 1767
5525.44 1762
5526.14 1754
5526.84 1774
5527.55 1660
5528.25 1664
5528.95 1762
5529.65 1759
5530.35 1829
5531.05 1921
5531.76 1856
5532.46 1990
5533.16 2131
5533.86 2025
5534.56 1867
5535.27 1792
5535.97 1714
5536.67 1671
5537.37 1707
5538.08 1760
5538.78 1708
5539.48 1758
5540.18 1796
5540.89 1728
5541.59 1701
5542.29 1650
5542.99 1673
5543.70 1678
5544.40 1616
5545.10 1602
5545.80 1611
5546.51 1555
5547.21 1541
5547.91 1488
5548.62 1506
5549.32 1502
5550.02 1509
5550.73 1494
5551.43 1551
5552.13 1631
5552.84 1616
5553.54 1633
5554.24 1547
5554.95 1521
5555.65 1508
5556.35 1452
5557.06 1478
5557.76 1551
5558.46 1463
5559.17 1544
5559.87 1581
5560.57 1554
5561.28 1561
5561.98 1635
5562.69 1594
5563.39 1623
5564.09 1579
5564.80 1635
5565.50 1623
5566.21 1494
5566.91 1550
5567.61 1520
5568.32 1475
5569.02 1499
5569.73 1472
5570.43 1467
5571.14 1425
5571.84 1491
5572.54 1522
5573.25 1540
5573.95 1560
5574.66 1553
5575.36 1599
5576.07 1568
5576.77 1526
5577.48 1563
5578.18 1521
5578.89 1490
5579.59 1514
5580.30 1514
5581.00 1401
5581.71 1409
5582.41 1386
5583.12 1418
5583.82 1472
5584.53 1499
5585.23 1439
5585.94 1491
5586.64 1402
5587.35 1328
5588.06 1331
5588.76 1406
5589.47 1429
5590.17 1388
5590.88 1402
5591.58 1341
5592.29 1370
5592.99 1377
5593.70 1349
5594.41 1405
5595.11 1401
5595.82 1379
5596.52 1431
5597.23 1339
5597.94 1327
5598.64 1324
5599.35 1304
5600.06 1280
5600.76 1311
5601.47 1377
5602.17 1361
5602.88 1433
5603.59 1377
5604.29 1365
5605.00 1328
5605.71 1368
5606.41 1340
5607.12 1356
5607.83 1310
5608.53 1387
5609.24 1371
5609.95 1395
5610.65 1342
5611.36 1310
5612.07 1335
5612.78 1316
5613.48 1310
5614.19 1380
5614.90 1290
5615.60 1318
5616.31 1445
5617.02 1473
5617.73 1375
5618.43 1384
5619.14 1396
5619.85 1304
5620.56 1381
5621.26 1343
5621.97 1410
5622.68 1354
5623.39 1381
5624.09 1396
5624.80 1430
5625.51 1411
5626.22 1421
5626.93 1453
5627.63 1502
5628.34 1507
5629.05 1587
5629.76 1566
5630.47 1585
5631.17 1556
5631.88 1611
5632.59 1692
5633.30 1634
5634.01 1657
5634.72 1760
5635.42 1791
5636.13 1829
5636.84 1934
5637.55 1932
5638.26 1900
5638.97 1970
5639.68 1940
5640.39 1866
5641.09 1868
5641.80 1948
5642.51 1916
5643.22 1766
5643.93 1695
5644.64 1703
5645.35 1626
5646.06 1579
5646.77 1676
5647.48 1624
5648.19 1502
5648.89 1581
5649.60 1581
5650.31 1605
5651.02 1654
5651.73 1587
5652.44 1648
5653.15 1686
5653.86 1606
5654.57 1746
5655.28 1645
5655.99 1638
5656.70 1683
5657.41 1631
5658.12 1655
5658.83 1752
5659.54 1817
5660.25 1908
5660.96 1835
5661.67 1839
5662.38 1753
5663.09 1794
5663.80 1830
5664.51 1695
5665.22 1690
5665.93 1717
5666.64 1592
5667.35 1596
5668.06 1662
5668.77 1786
5669.48 1807
5670.19 2016
5670.91 2135
5671.62 2111
5672.33 2119
5673.04 2062
5673.75 2016
5674.46 1818
5675.17 1810
5675.88 1673
5676.59 1599
5677.30 1538
5678.01 1562
5678.73 1571
5679.44 1577
5680.15 1638
5680.86 1650
5681.57 1619
5682.28 1614
5682.99 1641
5683.71 1639
5684.42 1603
5685.13 1514
5685.84 1562
5686.55 1539
5687.26 1576
5687.98 1528
5688.69 1474
5689.40 1556
5690.11 1596
5690.82 1596
5691.54 1513
5692.25 1531
5692.96 1532
5693.67 1510
5694.38 1470
5695.10 1509
5695.81 1429
5696.52 1384
5697.23 1442
5697.95 1414
5698.66 1479
5699.37 1536
5700.08 1514
5700.80 1508
5701.51 1558
5702.22 1515
5702.93 1504
5703.65 1464
5704.36 1502
5705.07 1481
5705.78 1461
5706.50 1471
5707.21 1585
5707.92 1562
5708.64 1486
5709.35 1468
5710.06 1479
5710.78 1464
5711.49 1444
5712.20 1474
5712.92 1425
5713.63 1465
5714.34 1557
5715.06 1450
5715.77 1408
5716.48 1395
5717.20 1435
5717.91 1491
5718.62 1496
5719.34 1517
5720.05 1559
5720.77 1506
5721.48 1497
5722.19 1531
5722.91 1522
5723.62 1571
5724.33 1603
5725.05 1608
5725.76 1638
5726.48 1726
5727.19 1691
5727.91 1775
5728.62 1771
5729.33 1707
5730.05 1674
5730.76 1714
5731.48 1670
5732.19 1669
5732.91 1633
5733.62 1566
5734.34 1507
5735.05 1564
5735.77 1549
5736.48 1592
5737.20 1576
5737.91 1588
5738.63 1652
5739.34 1520
5740.06 1525
5740.77 1584
5741.49 1557
5742.20 1588
5742.92 1675
5743.63 1679
5744.35 1600
5745.06 1617
5745.78 1665
5746.49 1630
5747.21 1618
5747.92 1618
5748.64 1674
5749.35 1716
5750.07 1767
5750.79 1741
5751.50 1727
5752.22 1763
5752.93 1765
5753.65 1866
5754.36 1949
5755.08 1946
5755.80 2045
5756.51 2068
5757.23 2123
5757.95 2221
5758.66 2254
5759.38 2226
5760.09 2233
5760.81 2376
5761.53 2438
5762.24 2482
5762.96 2443
5763.68 2499
5764.39 2441
5765.11 2676
5765.83 2793
5766.54 2971
5767.26 3424
5767.98 4154
5768.69 5260
5769.41 6435
5770.13 7571
5770.84 8139
5771.56 8156
5772.28 7654
5772.99 6790
5773.71 5457
5774.43 4704
5775.15 3884
5775.86 3465
5776.58 3104
5777.30 2902
5778.01 2915
5778.73 2882
5779.45 2873
5780.17 2783
5780.88 2684
5781.60 2740
5782.32 2889
5783.04 2851
5783.76 2759
5784.47 2884
5785.19 2942
5785.91 2930
5786.63 2884
5787.34 2899
5788.06 2796
5788.78 2829
5789.50 2861
5790.22 2906
5790.94 2804
5791.65 2740
5792.37 2695
5793.09 2587
5793.81 2545
5794.53 2520
5795.25 2438
5795.96 2499
5796.68 2561
5797.40 2574
5798.12 2868
5798.84 3204
5799.56 3611
5800.28 4097
5800.99 4582
5801.71 4586
5802.43 4260
5803.15 3942
5803.87 3626
5804.59 3110
5805.31 2801
5806.03 2712
5806.75 2506
5807.47 2443
5808.18 2382
5808.90 2465
5809.62 2607
5810.34 2448
5811.06 2518
5811.78 2485
5812.50 2364
5813.22 2319
5813.94 2251
5814.66 2184
5815.38 2230
5816.10 2200
5816.82 2093
5817.54 2057
5818.26 2164
5818.98 2139
5819.70 2159
5820.42 2084
5821.14 2086
5821.86 2061
5822.58 2030
5823.30 2037
5824.02 2032
5824.74 1938
5825.46 1922
5826.18 1836
5826.90 1813
5827.62 1920
5828.34 1820
5829.06 1754
5829.78 1850
5830.50 1860
5831.22 1911
5831.95 1958
5832.67 1990
5833.39 2073
5834.11 2013
5834.83 1879
5835.55 1854
5836.27 1761
5836.99 1670
5837.71 1674
5838.43 1731
5839.15 1704
5839.88 1704
5840.60 1731
5841.32 1787
5842.04 1738
5842.76 1731
5843.48 1699
5844.20 1723
5844.93 1688
5845.65 1586
5846.37 1603
5847.09 1684
5847.81 1657
5848.53 1616
5849.26 1677
5849.98 1662
5850.70 1622
5851.42 1629
5852.14 1588
5852.87 1641
5853.59 1606
5854.31 1582
5855.03 1606
5855.75 1660
5856.48 1648
5857.20 1641
5857.92 1558
5858.64 1631
5859.37 1556
5860.09 1609
5860.81 1546
5861.53 1542
5862.26 1587
5862.98 1592
5863.70 1606
5864.42 1607
5865.15 1642
5865.87 1552
5866.59 1565
5867.31 1528
5868.04 1554
5868.76 1585
5869.48 1469
5870.21 1433
5870.93 1498
5871.65 1493
5872.38 1522
5873.10 1518
5873.82 1514
5874.55 1493
5875.27 1537
5875.99 1498
5876.72 1489
5877.44 1482
5878.16 1530
5878.89 1527
5879.61 1560
5880.33 1547
5881.06 1556
5881.78 1519
5882.51 1522
5883.23 1576
5883.95 1574
5884.68 1526
5885.40 1535
5886.13 1558
5886.85 1592
5887.57 1517
5888.30 1615
5889.02 1544
5889.75 1513
5890.47 1546
5891.20 1561
5891.92 1544
5892.64 1540
5893.37 1489
5894.09 1498
5894.82 1468
5895.54 1500
5896.27 1568
5896.99 1496
5897.72 1468
5898.44 1420
5899.17 1467
5899.89 1529
5900.62 1538
5901.34 1552
5902.07 1499
5902.79 1530
5903.52 1587
5904.24 1576
5904.97 1511
5905.69 1556
5906.42 1532
5907.14 1498
5907.87 1530
5908.59 1588
5909.32 1552
5910.04 1568
5910.77 1492
5911.50 1509
5912.22 1546
5912.95 1518
5913.67 1577
5914.40 1552
5915.12 1522
5915.85 1534
5916.58 1537
5917.30 1593
5918.03 1581
5918.75 1544
5919.48 1573
5920.21 1630
5920.93 1588
5921.66 1565
5922.39 1562
5923.11 1570
5923.84 1623
5924.56 1675
5925.29 1638
5926.02 1679
5926.74 1644
5927.47 1734
5928.20 1714
5928.92 1724
5929.65 1740
5930.38 1817
5931.10 1732
5931.83 1765
5932.56 1799
5933.28 1810
5934.01 1753
5934.74 1810
5935.47 1761
5936.19 1862
5936.92 1918
5937.65 1862
5938.37 1837
5939.10 1890
5939.83 1987
5940.56 1954
5941.28 1978
5942.01 1984
5942.74 2117
5943.47 2123
5944.19 2179
5944.92 2198
5945.65 2207
5946.38 2330
5947.11 2400
5947.83 2370
5948.56 2383
5949.29 2486
5950.02 2634
5950.74 2808
5951.47 2967
5952.20 3238
5952.93 3480
5953.66 3530
5954.39 3570
5955.11 3411
5955.84 3281
5956.57 3067
5957.30 2989
5958.03 3019
5958.76 2973
5959.48 2906
5960.21 2914
5960.94 2735
5961.67 2822
5962.40 2936
5963.13 2953
5963.86 3089
5964.59 3391
5965.31 3875
5966.04 4574
5966.77 5023
5967.50 5124
5968.23 5101
5968.96 4758
5969.69 4386
5970.42 4029
5971.15 3767
5971.88 3582
5972.61 3379
5973.34 3263
5974.06 3353
5974.79 3311
5975.52 3210
5976.25 3093
5976.98 3272
5977.71 3405
5978.44 3463
5979.17 3500
5979.90 3603
5980.63 3611
5981.36 3811
5982.09 3773
5982.82 3863
5983.55 3909
5984.28 3950
5985.01 3953
5985.74 4062
5986.47 4022
5987.20 3989
5987.93 3986
5988.66 3989
5989.39 3928
5990.12 4048
5990.85 3981
5991.58 4065
5992.32 3965
5993.05 3998
5993.78 4132
5994.51 4213
5995.24 4124
5995.97 4240
5996.70 4342
5997.43 4375
5998.16 4311
5998.89 4364
5999.62 4215
6000.35 4085
6001.09 4019
6001.82 3757
6002.55 3811
6003.28 3695
6004.01 3713
6004.74 3811
6005.47 4084
6006.20 4452
6006.94 4834
6007.67 5637
6008.40 6618
6009.13 7607
6009.86 8717
6010.59 9705
6011.33 10323
6012.06 10586
6012.79 10569
6013.52 10290
6014.25 9609
6014.98 9023
6015.72 8079
6016.45 7412
6017.18 6778
6017.91 6047
6018.64 5315
6019.38 4754
6020.11 4438
6020.84 4023
6021.57 3860
6022.31 3625
6023.04 3477
6023.77 3445
6024.50 3269
6025.24 3245
6025.97 3213
6026.70 3341
6027.43 3349
6028.17 3398
6028.90 3436
6029.63 3462
6030.37 3385
6031.10 3391
6031.83 3203
6032.56 3117
6033.30 2986
6034.03 3045
6034.76 2916
6035.50 2916
6036.23 2969
6036.96 3008
6037.70 3049
6038.43 3116
6039.16 3129
6039.90 3093
6040.63 3141
6041.36 3177
6042.10 3223
6042.83 3358
6043.56 3398
6044.30 3574
6045.03 3573
6045.77 3456
6046.50 3581
6047.23 3727
6047.97 3654
6048.70 3635
6049.44 3867
6050.17 4117
6050.90 4223
6051.64 4326
6052.37 4313
6053.11 4462
6053.84 4336
6054.57 4187
6055.31 3937
6056.04 3771
6056.78 3634
6057.51 3502
6058.25 3456
6058.98 3358
6059.72 3352
6060.45 3420
6061.19 3421
6061.92 3344
6062.66 3246
6063.39 3215
6064.13 3124
6064.86 3025
6065.60 3049
6066.33 3011
6067.07 3014
6067.80 3128
6068.54 3052
6069.27 3061
6070.01 3178
6070.74 3241
6071.48 3200
6072.21 3299
6072.95 3367
6073.68 3507
6074.42 3526
6075.15 3447
6075.89 3354
6076.63 3265
6077.36 3184
6078.10 3111
6078.83 3055
6079.57 3003
6080.30 2884
6081.04 2793
6081.78 2717
6082.51 2675
6083.25 2667
6083.98 2644
6084.72 2583
6085.46 2513
6086.19 2489
6086.93 2503
6087.67 2560
6088.40 2522
6089.14 2454
6089.88 2435
6090.61 2482
6091.35 2462
6092.09 2436
6092.82 2524
6093.56 2455
6094.30 2396
6095.03 2423
6095.77 2365
6096.51 2324
6097.24 2290
6097.98 2345
6098.72 2351
6099.45 2360
6100.19 2334
6100.93 2343
6101.67 2357
6102.40 2267
6103.14 2273
6103.88 2291
6104.61 2241
6105.35 2287
6106.09 2275
6106.83 2288
6107.56 2268
6108.30 2342
6109.04 2406
6109.78 2417
6110.51 2400
6111.25 2390
6111.99 2394
6112.73 2475
6113.47 2513
6114.20 2523
6114.94 2569
6115.68 2434
6116.42 2483
6117.16 2514
6117.89 2501
6118.63 2567
6119.37 2455
6120.11 2486
6120.85 2558
6121.59 2490
6122.32 2561
6123.06 2573
6123.80 2562
6124.54 2609
6125.28 2591
6126.02 2471
6126.76 2526
6127.49 2550
6128.23 2471
6128.97 2504
6129.71 2482
6130.45 2500
6131.19 2566
6131.93 2458
6132.67 2504
6133.41 2478
6134.15 2554
6134.88 2682
6135.62 2660
6136.36 2814
6137.10 2761
6137.84 2801
6138.58 2883
6139.32 2991
6140.06 2950
6140.80 3174
6141.54 3154
6142.28 3129
6143.02 3027
6143.76 3041
6144.50 3009
6145.24 2983
6145.98 2937
6146.72 2879
6147.46 2790
6148.20 2775
6148.94 2763
6149.68 2790
6150.42 2751
6151.16 2821
6151.90 2905
6152.64 2918
6153.38 2911
6154.12 2952
6154.86 3002
6155.60 2952
6156.34 3082
6157.08 3060
6157.82 3094
6158.56 3052
6159.30 3035
6160.04 3020
6160.78 3037
6161.52 3075
6162.27 3219
6163.01 3350
6163.75 3483
6164.49 3754
6165.23 3883
6165.97 3949
6166.71 4169
6167.45 4183
6168.19 4032
6168.94 4091
6169.68 4015
6170.42 4012
6171.16 3950
6171.90 3943
6172.64 3805
6173.38 3712
6174.13 3780
6174.87 3718
6175.61 3906
6176.35 4006
6177.09 4043
6177.83 4247
6178.58 4818
6179.32 5734
6180.06 6926
6180.80 8190
6181.54 9767
6182.28 10958
6183.03 11780
6183.77 12131
6184.51 11928
6185.25 11024
6186.00 10216
6186.74 9299
6187.48 8170
6188.22 7166
6188.97 6259
6189.71 5850
6190.45 5360
6191.19 5183
6191.94 4921
6192.68 4808
6193.42 4624
6194.16 4631
6194.91 4511
6195.65 4556
6196.39 4596
6197.13 4418
6197.88 4439
6198.62 4503
6199.36 4452
6200.11 4557
6200.85 4523
6201.59 4409
6202.34 4512
6203.08 4570
6203.82 4935
6204.57 5531
6205.31 6686
6206.05 8211
6206.80 10201
6207.54 12610
6208.28 14549
6209.03 16119
6209.77 16870
6210.52 16381
6211.26 15198
6212.00 13904
6212.75 11918
6213.49 10322
6214.23 9063
6214.98 7573
6215.72 6701
6216.47 5718
6217.21 5075
6217.95 4770
6218.70 4563
6219.44 4417
6220.19 4267
6220.93 4075
6221.68 4096
6222.42 4115
6223.17 4102
6223.91 3984
6224.65 3973
6225.40 3976
6226.14 3831
6226.89 3617
6227.63 3586
6228.38 3425
6229.12 3206
6229.87 3180
6230.61 3184
6231.36 3073
6232.10 3175
6232.85 3179
6233.59 3189
6234.34 3176
6235.08 3154
6235.83 3119
6236.57 3327
6237.32 3565
6238.06 3871
6238.81 4121
6239.56 4487
6240.30 4906
6241.05 4793
6241.79 4760
6242.54 4707
6243.28 4659
6244.03 4704
6244.77 4603
6245.52 4646
6246.27 4664
6247.01 4642
6247.76 4663
6248.50 4523
6249.25 4325
6250.00 4097
6250.74 4029
6251.49 3880
6252.23 3659
6252.98 3624
6253.73 3507
6254.47 3471
6255.22 3431
6255.97 3444
6256.71 3432
6257.46 3369
6258.21 3383
6258.95 3349
6259.70 3471
6260.45 3488
6261.19 3442
6261.94 3364
6262.69 3293
6263.43 3235
6264.18 3254
6264.93 3306
6265.67 3198
6266.42 3294
6267.17 3324
6267.92 3461
6268.66 3643
6269.41 3834
6270.16 4047
6270.90 4434
6271.65 4517
6272.40 4458
6273.15 4462
6273.89 4508
6274.64 4435
6275.39 4399
6276.14 4282
6276.89 4308
6277.63 4105
6278.38 4011
6279.13 3978
6279.88 3892
6280.62 3828
6281.37 3558
6282.12 3438
6282.87 3414
6283.62 3285
6284.36 3186
6285.11 3125
6285.86 3187
6286.61 3200
6287.36 3084
6288.11 3070
6288.85 3049
6289.60 3019
6290.35 3017
6291.10 3086
6291.85 2966
6292.60 2964
6293.35 3141
6294.09 2992
6294.84 3078
6295.59 3038
6296.34 2976
6297.09 2950
6297.84 2967
6298.59 2974
6299.34 2962
6300.09 2911
6300.83 2882
6301.58 2874
6302.33 2849
6303.08 2948
6303.83 2927
6304.58 2891
6305.33 2898
6306.08 2993
6306.83 3095
6307.58 3060
6308.33 3245
6309.08 3383
6309.83 3447
6310.58 3626
6311.33 3750
6312.08 3965
6312.83 4074
6313.58 4293
6314.33 4483
6315.08 4654
6315.83 4844
6316.58 4954
6317.33 4916
6318.08 4884
6318.83 4516
6319.58 4196
6320.33 3796
6321.08 3541
6321.83 3432
6322.58 3264
6323.33 3049
6324.08 2950
6324.83 2893
6325.58 2812
6326.33 2818
6327.08 2788
6327.83 2766
6328.58 2788
6329.33 2672
6330.08 2615
6330.84 2648
6331.59 2713
6332.34 2611
6333.09 2688
6333.84 2595
6334.59 2663
6335.34 2591
6336.09 2587
6336.84 2584
6337.60 2526
6338.35 2622
6339.10 2558
6339.85 2597
6340.60 2563
6341.35 2535
6342.10 2541
6342.86 2503
6343.61 2553
6344.36 2540
6345.11 2524
6345.86 2630
6346.61 2544
6347.37 2615
6348.12 2718
6348.87 2710
6349.62 2779
6350.37 2771
6351.13 2860
6351.88 2938
6352.63 3050
6353.38 3276
6354.14 3234
6354.89 3278
6355.64 3344
6356.39 3251
6357.14 3197
6357.90 3122
6358.65 3094
6359.40 3021
6360.16 2930
6360.91 2890
6361.66 2818
6362.41 2885
6363.17 2653
6363.92 2659
6364.67 2714
6365.42 2810
6366.18 2957
6366.93 3155
6367.68 3217
6368.44 3275
6369.19 3243
6369.94 3221
6370.70 3124
6371.45 3001
6372.20 2892
6372.96 2877
6373.71 2838
6374.46 2908
6375.22 2925
6375.97 2971
6376.72 2869
6377.48 2884
6378.23 2825
6378.99 2815
6379.74 2960
6380.49 2868
6381.25 2968
6382.00 3059
6382.75 2908
6383.51 2841
6384.26 2812
6385.02 2761
6385.77 2664
6386.53 2568
6387.28 2610
6388.03 2639
6388.79 2643
6389.54 2480
6390.30 2572
6391.05 2497
6391.81 2500
6392.56 2385
6393.31 2434
6394.07 2448
6394.82 2397
6395.58 2370
6396.33 2435
6397.09 2446
6397.84 2369
6398.60 2369
6399.35 2325
6400.11 2423
6400.86 2298
6401.62 2295
6402.37 2289
6403.13 2305
6403.88 2280
6404.64 2295
6405.39 2320
6406.15 2283
6406.90 2326
6407.66 2316
6408.42 2314
6409.17 2386
6409.93 2414
6410.68 2431
6411.44 2403
6412.19 2300
6412.95 2335
6413.71 2405
6414.46 2498
6415.22 2481
6415.97 2544
6416.73 2431
6417.48 2386
6418.24 2320
6419.00 2375
6419.75 2325
6420.51 2211
6421.27 2213
6422.02 2177
6422.78 2135
6423.53 2135
6424.29 2152
6425.05 2154
6425.80 2205
6426.56 2199
6427.32 2184
6428.07 2107
6428.83 2102
6429.59 2070
6430.34 2199
6431.10 2121
6431.86 2159
6432.61 2097
6433.37 2070
6434.13 2204
6434.89 2165
6435.64 2135
6436.40 2202
6437.16 2173
6437.91 2205
6438.67 2220
6439.43 2317
6440.19 2245
6440.94 2233
6441.70 2282
6442.46 2260
6443.22 2232
6443.97 2294
6444.73 2365
6445.49 2276
6446.25 2307
6447.00 2337
6447.76 2363
6448.52 2269
6449.28 2398
6450.04 2329
6450.79 2332
6451.55 2274
6452.31 2213
6453.07 2171
6453.83 2276
6454.58 2323
6455.34 2394
6456.10 2396
6456.86 2304
6457.62 2358
6458.38 2296
6459.13 2368
6459.89 2339
6460.65 2287
6461.41 2347
6462.17 2507
6462.93 2541
6463.69 2550
6464.44 2408
6465.20 2448
6465.96 2539
6466.72 2587
6467.48 2578
6468.24 2507
6469.00 2480
6469.76 2537
6470.52 2479
6471.28 2469
6472.03 2428
6472.79 2485
6473.55 2494
6474.31 2494
6475.07 2558
6475.83 2531
6476.59 2562
6477.35 2571
6478.11 2579
6478.87 2710
6479.63 2631
6480.39 2714
6481.15 2737
6481.91 2897
6482.67 2856
6483.43 2764
6484.19 2884
6484.95 2842
6485.71 2847
6486.47 2858
6487.23 2931
6487.99 2925
6488.75 3023
6489.51 3056
6490.27 3144
6491.03 3270
6491.79 3334
6492.55 3456
6493.31 3528
6494.07 3457
6494.83 3504
6495.59 3453
6496.35 3441
6497.11 3457
6497.87 3428
6498.64 3223
6499.40 3238
6500.16 3357
6500.92 3397
6501.68 3474
6502.44 3779
6503.20 3985
6503.96 4558
6504.72 5840
6505.48 7555
6506.25 9958
6507.01 12526
6507.77 14812
6508.53 16229
6509.29 16518
6510.05 15920
6510.81 14603
6511.57 12985
6512.34 11093
6513.10 9604
6513.86 7980
6514.62 6844
6515.38 5919
6516.15 5188
6516.91 4734
6517.67 4592
6518.43 4313
6519.19 4087
6519.95 4104
6520.72 4074
6521.48 3993
6522.24 4166
6523.00 4270
6523.77 4336
6524.53 4480
6525.29 4520
6526.05 4517
6526.81 4394
6527.58 4261
6528.34 4183
6529.10 4091
6529.86 4030
6530.63 4055
6531.39 4064
6532.15 4315
6532.92 5083
6533.68 6252
6534.44 7520
6535.20 8766
6535.97 9917
6536.73 10351
6537.49 10380
6538.26 9913
6539.02 9188
6539.78 8251
6540.55 7178
6541.31 6313
6542.07 5668
6542.84 5125
6543.60 4679
6544.36 4513
6545.13 4526
6545.89 4352
6546.65 4250
6547.42 4138
6548.18 4122
6548.94 4056
6549.71 3967
6550.47 3863
6551.24 3737
6552.00 3650
6552.76 3662
6553.53 3579
6554.29 3574
6555.06 3460
6555.82 3525
6556.58 3391
6557.35 3338
6558.11 3347
6558.88 3371
6559.64 3478
6560.41 3469
6561.17 3526
6561.93 3590
6562.70 3584
6563.46 3683
6564.23 3671
6564.99 3745
6565.76 3719
6566.52 3777
6567.29 3909
6568.05 4035
6568.82 4286
6569.58 4478
6570.35 4665
6571.11 4932
6571.88 5127
6572.64 5087
6573.41 5098
6574.17 4855
6574.94 4788
6575.70 4677
6576.47 4454
6577.23 4328
6578.00 4344
6578.76 4221
6579.53 4196
6580.29 4132
6581.06 4264
6581.83 4346
6582.59 4500
6583.36 4689
6584.12 4630
6584.89 4630
6585.65 4619
6586.42 4535
6587.19 4578
6587.95 4645
6588.72 4704
6589.48 4884
6590.25 4904
6591.02 5047
6591.78 5208
6592.55 5376
6593.32 5631
6594.08 5694
6594.85 5640
6595.61 5752
6596.38 5806
6597.15 5537
6597.91 5416
6598.68 5408
6599.45 5168
6600.21 5021
6600.98 4755
6601.75 4410
6602.51 4151
6603.28 4034
6604.05 3906
6604.82 3741
6605.58 3712
6606.35 3614
6607.12 3623
6607.88 3739
6608.65 3693
6609.42 3620
6610.19 3708
6610.95 3747
6611.72 3592
6612.49 3636
6613.25 3531
6614.02 3617
6614.79 3623
6615.56 3656
6616.32 3744
6617.09 3714
6617.86 3881
6618.63 4035
6619.40 4181
6620.16 4282
6620.93 4455
6621.70 4549
6622.47 4587
6623.24 4552
6624.00 4315
6624.77 4180
6625.54 4059
6626.31 3924
6627.08 3780
6627.84 3680
6628.61 3559
6629.38 3588
6630.15 3525
6630.92 3546
6631.69 3727
6632.46 3934
6633.22 4136
6633.99 4432
6634.76 4589
6635.53 4776
6636.30 4956
6637.07 4974
6637.84 5084
6638.61 4993
6639.37 5027
6640.14 5030
6640.91 4948
6641.68 4843
6642.45 4653
6643.22 4470
6643.99 4070
6644.76 3891
6645.53 3754
6646.30 3554
6647.07 3391
6647.84 3265
6648.61 3287
6649.37 3182
6650.14 3164
6650.91 3188
6651.68 3142
6652.45 3104
6653.22 3208
6653.99 3274
6654.76 3306
6655.53 3232
6656.30 3232
6657.07 3331
6657.84 3325
6658.61 3208
6659.38 3180
6660.15 3166
6660.92 3037
6661.69 3003
6662.46 3087
6663.23 3040
6664.00 3014
6664.77 2950
6665.55 2984
6666.32 2954
6667.09 2997
6667.86 3026
6668.63 3117
6669.40 3228
6670.17 3312
6670.94 3277
6671.71 3335
6672.48 3305
6673.25 3251
6674.02 3328
6674.79 3321
6675.57 3308
6676.34 3336
6677.11 3344
6677.88 3309
6678.65 3282
6679.42 3319
6680.19 3548
6680.96 3535
6681.74 3668
6682.51 3854
6683.28 3954
6684.05 4181
6684.82 4237
6685.59 4214
6686.37 4013
6687.14 4025
6687.91 3752
6688.68 3434
6689.45 3292
6690.22 3267
6691.00 3159
6691.77 3107
6692.54 3061
6693.31 2982
6694.08 2917
6694.86 2893
6695.63 2924
6696.40 2940
6697.17 2964
6697.95 2958
6698.72 3022
6699.49 3045
6700.26 2984
6701.04 2938
6701.81 2945
6702.58 2938
6703.35 2953
6704.13 2845
6704.90 2878
6705.67 2842
6706.44 2858
6707.22 2716
6707.99 2770
6708.76 2667
6709.54 2666
6710.31 2598
6711.08 2583
6711.86 2561
6712.63 2624
6713.40 2489
6714.17 2582
6714.95 2621
6715.72 2570
6716.50 2759
6717.27 2689
6718.04 2638
6718.82 2577
6719.59 2568
6720.36 2549
6721.14 2587
6721.91 2504
6722.68 2502
6723.46 2509
6724.23 2502
6725.01 2417
6725.78 2461
6726.55 2449
6727.33 2491
6728.10 2505
6728.88 2476
6729.65 2472
6730.42 2462
6731.20 2472
6731.97 2531
6732.75 2448
6733.52 2508
6734.30 2615
6735.07 2569
6735.84 2576
6736.62 2616
6737.39 2508
6738.17 2563
6738.94 2661
6739.72 2533
6740.49 2610
6741.27 2643
6742.04 2563
6742.82 2603
6743.59 2698
6744.37 2680
6745.14 2654
6745.92 2670
6746.69 2705
6747.47 2776
6748.24 2769
6749.02 2810
6749.79 3047
6750.57 3163
6751.34 3168
6752.12 3376
6752.90 3324
6753.67 3333
6754.45 3185
6755.22 3262
6756.00 3108
6756.77 2969
6757.55 2966
6758.33 2985
6759.10 3107
6759.88 3016
6760.65 2936
6761.43 2865
6762.20 2905
6762.98 2839
6763.76 2819
6764.53 2776
6765.31 2786
6766.09 2832
6766.86 2789
6767.64 2820
6768.41 2846
6769.19 2815
6769.97 2670
6770.74 2643
6771.52 2613
6772.30 2727
6773.07 2553
6773.85 2553
6774.63 2513
6775.40 2599
6776.18 2539
6776.96 2497
6777.74 2556
6778.51 2537
6779.29 2525
6780.07 2553
6780.84 2622
6781.62 2605
6782.40 2618
6783.17 2596
6783.95 2593
6784.73 2639
6785.51 2597
6786.28 2548
6787.06 2507
6787.84 2437
6788.62 2504
6789.39 2552
6790.17 2488
6790.95 2438
6791.73 2312
6792.51 2362
6793.28 2385
6794.06 2409
6794.84 2412
6795.62 2394
6796.39 2363
6797.17 2426
6797.95 2416
6798.73 2416
6799.51 2486
6800.29 2420
6801.06 2465
6801.84 2504
6802.62 2448
6803.40 2543
6804.18 2675
6804.96 2679
6805.73 2618
6806.51 2659
6807.29 2634
6808.07 2545
6808.85 2516
6809.63 2461
6810.41 2554
6811.18 2441
6811.96 2470
6812.74 2437
6813.52 2341
6814.30 2440
6815.08 2462
6815.86 2504
6816.64 2561
6817.42 2521
6818.20 2486
6818.98 2573
6819.76 2522
6820.53 2513
6821.31 2506
6822.09 2474
6822.87 2544
6823.65 2552
6824.43 2517
6825.21 2535
6825.99 2420
6826.77 2454
6827.55 2536
6828.33 2496
6829.11 2451
6829.89 2596
6830.67 2639
6831.45 2514
6832.23 2518
6833.01 2538
6833.79 2658
6834.57 2747
6835.35 2893
6836.13 3259
6836.91 3781
6837.69 4044
6838.47 4398
6839.25 4501
6840.03 4406
6840.81 4119
6841.59 3990
6842.37 3866
6843.16 3659
6843.94 3383
6844.72 3205
6845.50 3026
6846.28 2991
6847.06 3122
6847.84 3168
6848.62 3340
6849.40 3523
6850.18 3654
6850.96 3765
6851.75 3803
6852.53 3784
6853.31 3607
6854.09 3473
6854.87 3318
6855.65 3057
6856.43 2993
6857.22 2938
6858.00 2756
6858.78 2567
6859.56 2521
6860.34 2527
6861.12 2531
6861.90 2563
6862.69 2522
6863.47 2438
6864.25 2437
6865.03 2488
6865.81 2588
6866.60 2748
6867.38 2722
6868.16 2729
6868.94 2657
6869.72 2593
6870.51 2659
6871.29 2758
6872.07 2731
6872.85 2643
6873.64 2693
6874.42 2765
6875.20 2798
6875.98 2865
6876.77 2884
6877.55 2984
6878.33 3021
6879.11 2963
6879.90 3090
6880.68 3267
6881.46 3386
6882.25 3486
6883.03 3498
6883.81 3537
6884.59 3524
6885.38 3845
6886.16 4070
6886.94 4430
6887.73 5125
6888.51 5312
6889.29 5345
6890.08 5358
6890.86 5075
6891.64 4637
6892.43 4384
6893.21 4131
6893.99 3737
6894.78 3482
6895.56 3520
6896.35 3463
6897.13 3546
6897.91 3514
6898.70 3580
6899.48 3452
6900.26 3392
6901.05 3455
6901.83 3411
6902.62 3395
6903.40 3428
6904.18 3453
6904.97 3402
6905.75 3307
6906.54 3290
6907.32 3265
6908.11 3228
6908.89 3139
6909.67 3172
6910.46 3184
6911.24 3076
6912.03 3049
6912.81 3078
6913.60 3120
6914.38 3086
6915.17 3077
6915.95 3174
6916.74 3173
6917.52 3183
6918.31 3258
6919.09 3281
6919.88 3287
6920.66 3279
6921.45 3338
6922.23 3343
6923.02 3271
6923.80 3247
6924.59 3115
6925.37 3222
6926.16 3308
6926.94 3232
6927.73 3251
6928.51 3224
6929.30 3241
6930.09 3205
6930.87 3186
6931.66 3091
6932.44 3110
6933.23 3131
6934.01 3012
6934.80 3160
6935.59 3126
6936.37 3209
6937.16 3255
6937.94 3376
6938.73 3515
6939.52 3724
6940.30 3908
6941.09 4074
6941.88 4283
6942.66 4356
6943.45 4563
6944.23 4521
6945.02 4504
6945.81 4699
6946.59 4762
6947.38 5065
6948.17 5194
6948.95 5194
6949.74 5335
6950.53 5181
6951.31 4839
6952.10 4741
6952.89 4449
6953.67 4255
6954.46 4173
6955.25 4048
6956.04 3915
6956.82 3826
6957.61 3846
6958.40 3875
6959.18 3828
6959.97 3871
6960.76 3926
6961.55 4060
6962.33 3967
6963.12 4100
6963.91 4134
6964.70 4185
6965.48 4494
6966.27 4576
6967.06 4865
6967.85 5097
6968.63 5389
6969.42 5446
6970.21 5569
6971.00 5513
6971.79 5578
6972.57 5506
6973.36 5452
6974.15 5409
6974.94 5357
6975.73 5520
6976.52 5621
6977.30 5771
6978.09 6065
6978.88 6457
6979.67 6782
6980.46 7572
6981.25 9020
6982.03 11173
6982.82 14036
6983.61 17208
6984.40 20498
6985.19 23291
6985.98 24648
6986.77 24721
6987.55 23828
6988.34 21562
6989.13 19254
6989.92 16548
6990.71 13964
6991.50 11775
6992.29 9954
6993.08 8325
6993.87 7114
6994.66 6361
6995.45 5647
6996.24 5194
6997.02 4896
6997.81 4562
6998.60 4340
6999.39 4327
7000.18 4268
7000.97 4263
7001.76 4190
7002.55 4132
7003.34 3970
7004.13 3958
7004.92 3758
7005.71 3489
7006.50 3325
7007.29 3392
7008.08 3243
7008.87 3130
7009.66 3308
7010.45 3415
7011.24 3535
7012.03 3679
7012.82 3634
7013.61 3650
7014.40 3814
7015.19 3783
7015.98 3628
7016.77 3715
7017.56 3682
7018.35 3631
7019.15 3608
7019.94 3640
7020.73 3730
7021.52 3906
7022.31 4105
7023.10 4251
7023.89 4444
7024.68 4368
7025.47 4448
7026.26 4419
7027.05 4417
7027.85 4330
7028.64 4201
7029.43 3985
7030.22 3963
7031.01 3955
7031.80 3902
7032.59 3741
7033.38 3637
7034.18 3707
7034.97 3682
7035.76 3875
7036.55 3765
7037.34 3849
7038.13 4057
7038.93 3921
7039.72 3917
7040.51 4057
7041.30 4021
7042.09 4230
7042.89 4456
7043.68 4539
7044.47 4649
7045.26 4929
7046.05 5147
7046.85 5591
7047.64 5887
7048.43 6260
7049.22 6644
7050.01 6619
7050.81 6839
7051.60 6522
7052.39 6230
7053.18 5863
7053.98 5289
7054.77 4814
7055.56 4605
7056.36 4423
7057.15 4211
7057.94 4248
7058.73 4164
7059.53 4261
7060.32 4124
7061.11 4061
7061.91 3962
7062.70 3888
7063.49 3854
7064.29 3816
7065.08 3773
7065.87 3738
7066.66 3751
7067.46 3615
7068.25 3670
7069.04 3550
7069.84 3545
7070.63 3350
7071.43 3385
7072.22 3433
7073.01 3400
7073.81 3390
7074.60 3234
7075.39 3190
7076.19 3128
7076.98 3137
7077.78 3156
7078.57 3189
7079.36 3184
7080.16 3260
7080.95 3396
7081.75 3285
7082.54 3308
7083.33 3326
7084.13 3215
7084.92 3327
7085.72 3385
7086.51 3579
7087.31 3607
7088.10 3527
7088.90 3586
7089.69 3497
7090.48 3310
7091.28 3230
7092.07 3208
7092.87 3036
7093.66 2928
7094.46 2870
7095.25 2821
7096.05 2724
7096.84 2684
7097.64 2604
7098.43 2713
7099.23 2664
7100.02 2697
7100.82 2665
7101.61 2655
7102.41 2624
7103.20 2594
7104.00 2697
7104.80 2660
7105.59 2549
7106.39 2479
7107.18 2553
7107.98 2502
7108.77 2565
7109.57 2612
7110.36 2577
7111.16 2581
7111.96 2648
7112.75 2561
7113.55 2509
7114.34 2463
7115.14 2539
7115.94 2538
7116.73 2488
7117.53 2403
7118.32 2420
7119.12 2481
7119.92 2333
7120.71 2355
7121.51 2404
7122.31 2483
7123.10 2440
7123.90 2451
7124.70 2400
7125.49 2366
7126.29 2453
7127.09 2435
7127.88 2486
7128.68 2496
7129.48 2505
7130.27 2489
7131.07 2535
7131.87 2359
7132.66 2352
7133.46 2349
7134.26 2357
7135.06 2301
7135.85 2332
7136.65 2235
7137.45 2253
7138.24 2214
7139.04 2217
7139.84 2198
7140.64 2148
7141.43 2111
7142.23 2128
7143.03 2268
7143.83 2195
7144.62 2194
7145.42 2069
7146.22 2102
7147.02 2033
7147.82 2115
7148.61 2139
7149.41 2052
7150.21 2067
7151.01 2094
7151.81 2035
7152.60 2009
7153.40 2074
7154.20 2182
7155.00 2136
7155.80 2144
7156.59 2154
7157.39 2226
7158.19 2242
7158.99 2074
7159.79 2113
7160.59 2042
7161.39 2029
7162.18 2015
7162.98 1977
7163.78 2033
7164.58 1956
7165.38 1934
7166.18 1925
7166.98 1972
7167.78 1946
7168.57 1976
7169.37 1994
7170.17 1960
7170.97 1878
7171.77 1934
7172.57 1895
7173.37 1920
7174.17 1917
7174.97 1907
7175.77 1877
7176.57 1869
7177.37 1875
7178.17 1905
7178.97 1859
7179.77 1842
7180.56 1922
7181.36 1920
7182.16 1953
7182.96 1966
7183.76 1928
7184.56 1850
7185.36 1891
7186.16 1897
7186.96 1840
7187.76 1861
7188.56 1836
7189.36 1834
7190.16 1833
7190.96 1770
7191.76 1804
7192.57 1779
7193.37 1786
7194.17 1871
7194.97 1738
7195.77 1753
7196.57 1782
7197.37 1776
7198.17 1803
7198.97 1825
7199.77 1796
7200.57 1923
7201.37 1864
7202.17 1804
7202.97 1883
7203.77 1864
7204.58 1860
7205.38 1860
7206.18 1871
7206.98 1854
7207.78 1862
7208.58 1773
7209.38 1867
7210.18 1866
7210.99 1843
7211.79 1877
7212.59 1813
7213.39 1876
7214.19 1905
7214.99 1910
7215.79 1929
7216.60 1917
7217.40 1817
7218.20 1908
7219.00 2020
7219.80 2039
7220.60 1948
7221.41 1947
7222.21 1933
7223.01 1916
7223.81 1976
7224.62 1923
7225.42 1959
7226.22 2024
7227.02 2022
7227.82 1996
7228.63 1924
7229.43 1963
7230.23 1996
7231.03 2083
7231.84 2140
7232.64 2098
7233.44 2396
7234.24 2528
7235.05 2672
7235.85 2841
7236.65 2955
7237.45 3031
7238.26 2990
7239.06 2795
7239.86 2600
7240.67 2458
7241.47 2404
7242.27 2319
7243.08 2251
7243.88 2192
7244.68 2123
7245.49 2096
7246.29 2106
7247.09 2112
7247.90 2161
7248.70 2171
7249.50 2183
7250.31 2091
7251.11 2123
7251.91 2106
7252.72 2179
7253.52 2310
7254.32 2424
7255.13 2491
7255.93 2461
7256.74 2353
7257.54 2425
7258.34 2269
7259.15 2161
7259.95 2148
7260.76 2139
7261.56 2069
7262.36 2019
7263.17 1975
7263.97 1993
7264.78 2027
7265.58 2086
7266.39 2122
7267.19 2131
7268.00 2194
7268.80 2155
7269.60 2148
7270.41 2153
7271.21 2131
7272.02 2120
7272.82 2144
7273.63 2074
7274.43 2170
7275.24 2105
7276.04 2065
7276.85 2126
7277.65 2149
7278.46 2183
7279.26 2281
7280.07 2392
7280.87 2523
7281.68 2792
7282.48 3059
7283.29 3405
7284.09 3497
7284.90 3617
7285.71 3718
7286.51 3645
7287.32 3389
7288.12 3167
7288.93 2959
7289.73 2774
7290.54 2690
7291.35 2515
7292.15 2273
7292.96 2260
7293.76 2127
7294.57 2105
7295.38 2191
7296.18 2225
7296.99 2221
7297.79 2213
7298.60 2176
7299.41 2220
7300.21 2335
7301.02 2347
7301.82 2338
7302.63 2301
7303.44 2334
7304.24 2267
7305.05 2293
7305.86 2349
7306.66 2378
7307.47 2376
7308.28 2394
7309.08 2545
7309.89 2588
7310.70 2721
7311.50 2697
7312.31 2715
7313.12 2737
7313.93 2770
7314.73 2690
7315.54 2869
7316.35 3025
7317.15 3356
7317.96 3762
7318.77 4040
7319.58 4314
7320.38 4598
7321.19 4738
7322.00 4563
7322.81 4424
7323.61 4092
7324.42 3757
7325.23 3458
7326.04 3319
7326.84 3163
7327.65 2910
7328.46 2733
7329.27 2714
7330.08 2587
7330.88 2522
7331.69 2516
7332.50 2478
7333.31 2620
7334.12 2540
7334.92 2543
7335.73 2522
7336.54 2580
7337.35 2650
7338.16 2750
7338.97 2899
7339.78 2968
7340.58 2951
7341.39 2928
7342.20 2937
7343.01 2899
7343.82 2986
7344.63 2874
7345.44 2863
7346.24 2725
7347.05 2657
7347.86 2650
7348.67 2795
7349.48 2659
7350.29 2731
7351.10 2663
7351.91 2576
7352.72 2582
7353.53 2517
7354.34 2451
7355.14 2501
7355.95 2576
7356.76 2708
7357.57 2896
7358.38 2979
7359.19 3104
7360.00 3285
7360.81 3354
7361.62 3320
7362.43 3325
7363.24 3338
7364.05 3273
7364.86 3144
7365.67 3016
7366.48 2899
7367.29 2797
7368.10 2724
7368.91 2602
7369.72 2545
7370.53 2579
7371.34 2469
7372.15 2418
7372.96 2478
7373.77 2419
7374.58 2433
7375.39 2455
7376.20 2424
7377.01 2533
7377.82 2741
7378.63 3008
7379.44 3294
7380.26 3610
7381.07 3639
7381.88 3752
7382.69 3814
7383.50 3756
7384.31 3500
7385.12 3360
7385.93 3227
7386.74 3048
7387.55 2878
7388.36 2620
7389.18 2470
7389.99 2403
7390.80 2327
7391.61 2257
7392.42 2220
7393.23 2129
7394.04 2153
7394.86 2072
7395.67 2083
7396.48 2010
7397.29 2146
7398.10 2159
7398.91 2255
7399.73 2254
7400.54 2377
7401.35 2349
7402.16 2366
7402.97 2277
7403.79 2268
7404.60 2214
7405.41 2178
7406.22 2192
7407.03 2120
7407.85 2071
7408.66 2149
7409.47 2109
7410.28 2017
7411.10 1976
7411.91 1992
7412.72 1909
7413.53 1909
7414.35 1927
7415.16 1912
7415.97 1791
7416.78 1820
7417.60 1865
7418.41 1892
7419.22 1804
7420.03 1844
7420.85 1822
7421.66 1856
7422.47 1826
7423.29 1879
7424.10 1820
7424.91 1855
7425.73 1896
7426.54 1806
7427.35 1750
7428.17 1756
7428.98 1771
7429.79 1762
7430.61 1736
7431.42 1719
7432.23 1681
7433.05 1682
7433.86 1750
7434.67 1691
7435.49 1666
7436.30 1699
7437.12 1781
7437.93 1712
7438.74 1754
7439.56 1790
7440.37 1770
7441.18 1707
7442.00 1796
7442.81 1845
7443.63 1845
7444.44 1798
7445.26 1746
7446.07 1765
7446.88 1790
7447.70 1754
7448.51 1673
7449.33 1708
7450.14 1715
7450.96 1630
7451.77 1633
7452.59 1630
7453.40 1610
7454.22 1603
7455.03 1637
7455.85 1635
7456.66 1684
7457.47 1577
7458.29 1567
7459.10 1595
7459.92 1663
7460.74 1600
7461.55 1553
7462.37 1630
7463.18 1652
7464.00 1655
7464.81 1631
7465.63 1655
7466.44 1591
7467.26 1601
7468.07 1694
7468.89 1657
7469.70 1697
7470.52 1618
7471.34 1618
7472.15 1644
7472.97 1601
7473.78 1703
7474.60 1769
7475.41 1651
7476.23 1597
7477.05 1625
7477.86 1597
7478.68 1601
7479.49 1686
7480.31 1656
7481.13 1680
7481.94 1662
7482.76 1645
7483.58 1601
7484.39 1632
7485.21 1684
7486.03 1613
7486.84 1627
7487.66 1607
7488.48 1606
7489.29 1582
7490.11 1561
7490.93 1550
7491.74 1547
7492.56 1572
7493.38 1586
7494.19 1541
7495.01 1533
7495.83 1560
7496.64 1535
7497.46 1534
7498.28 1500
7499.10 1518
7499.91 1525
7500.73 1518
7501.55 1484
7502.36 1486
7503.18 1485
7504.00 1520
7504.82 1508
7505.63 1497
7506.45 1487
7507.27 1451
7508.09 1434
7508.90 1453
7509.72 1462
7510.54 1469
7511.36 1534
7512.18 1460
7512.99 1451
7513.81 1481
7514.63 1453
7515.45 1446
7516.27 1415
7517.08 1399
7517.90 1421
7518.72 1400
7519.54 1422
7520.36 1421
7521.18 1444
7521.99 1384
7522.81 1469
7523.63 1473
7524.45 1460
7525.27 1430
7526.09 1525
7526.91 1488
7527.72 1493
7528.54 1531
7529.36 1470
7530.18 1419
7531.00 1478
7531.82 1465
7532.64 1430
7533.46 1483
7534.28 1398
7535.10 1445
7535.91 1448
7536.73 1409
7537.55 1391
7538.37 1410
7539.19 1345
7540.01 1351
7540.83 1401
7541.65 1408
7542.47 1426
7543.29 1446
7544.11 1469
7544.93 1450
7545.75 1497
7546.57 1423
7547.39 1438
7548.21 1440
7549.03 1406
7549.85 1404
7550.67 1447
7551.49 1405
7552.31 1454
7553.13 1457
7553.95 1426
7554.77 1383
7555.59 1465
7556.41 1428
7557.23 1432
7558.05 1454
7558.87 1519
7559.69 1487
7560.51 1545
7561.33 1488
7562.15 1494
7562.97 1523
7563.79 1467
7564.61 1493
7565.44 1566
7566.26 1515
7567.08 1406
7567.90 1460
7568.72 1507
7569.54 1438
7570.36 1480
7571.18 1591
7572.00 1477
7572.82 1540
7573.65 1495
7574.47 1499
7575.29 1512
7576.11 1561
7576.93 1586
7577.75 1521
7578.57 1530
7579.40 1487
7580.22 1491
7581.04 1513
7581.86 1610
7582.68 1668
7583.50 1594
7584.33 1564
7585.15 1591
7585.97 1668
7586.79 1705
7587.61 1722
7588.44 1710
7589.26 1697
7590.08 1740
7590.90 1746
7591.72 1720
7592.55 1717
7593.37 1764
7594.19 1834
7595.01 1849
7595.84 1920
7596.66 1957
7597.48 1848
7598.30 1805
7599.13 1891
7599.95 1938
7600.77 1981
7601.59 2024
7602.42 2089
7603.24 2119
7604.06 2225
7604.89 2237
7605.71 2194
7606.53 2184
7607.36 2169
7608.18 2102
7609.00 2069
7609.82 2087
7610.65 2050
7611.47 2043
7612.29 2077
7613.12 2086
7613.94 2124
7614.77 2231
7615.59 2308
7616.41 2599
7617.24 2728
7618.06 2821
7618.88 2916
7619.71 2869
7620.53 2845
7621.35 2776
7622.18 2740
7623.00 2583
7623.83 2461
7624.65 2462
7625.47 2464
7626.30 2409
7627.12 2454
7627.95 2463
7628.77 2550
7629.60 2600
7630.42 2690
7631.24 2760
7632.07 2827
7632.89 2800
7633.72 2724
7634.54 2623
7635.37 2540
7636.19 2454
7637.02 2286
7637.84 2317
7638.67 2138
7639.49 2096
7640.31 2071
7641.14 1984
7641.96 1991
7642.79 2064
7643.61 2153
7644.44 2259
7645.26 2294
7646.09 2345
7646.92 2419
7647.74 2464
7648.57 2541
7649.39 2515
7650.22 2406
7651.04 2535
7651.87 2384
7652.69 2292
7653.52 2303
7654.34 2167
7655.17 2047
7656.00 2032
7656.82 1987
7657.65 1976
7658.47 1907
7659.30 1855
7660.12 1747
7660.95 1741
7661.78 1812
7662.60 1727
7663.43 1728
7664.25 1797
7665.08 1749
7665.91 1792
7666.73 1791
7667.56 1770
7668.39 1715
7669.21 1691
7670.04 1762
7670.87 1695
7671.69 1699
7672.52 1757
7673.35 1660
7674.17 1671
7675.00 1672
7675.83 1704
7676.65 1671
7677.48 1714
7678.31 1663
7679.13 1692
7679.96 1729
7680.79 1833
7681.61 1902
7682.44 1858
7683.27 1954
7684.10 1986
7684.92 1997
7685.75 1904
7686.58 1980
7687.40 2053
7688.23 1922
7689.06 1908
7689.89 1911
7690.71 1925
7691.54 1826
7692.37 1844
7693.20 1883
7694.03 1787
7694.85 1873
7695.68 1883
7696.51 1905
7697.34 1933
7698.16 1983
7698.99 1979
7699.82 1918
7700.65 1904
7701.48 1885
7702.31 1800
7703.13 1842
7703.96 1727
7704.79 1738
7705.62 1750
7706.45 1724
7707.28 1739
7708.10 1663
7708.93 1693
7709.76 1724
7710.59 1675
7711.42 1649
7712.25 1761
7713.08 1708
7713.90 1722
7714.73 1701
7715.56 1691
7716.39 1699
7717.22 1634
7718.05 1589
7718.88 1656
7719.71 1623
7720.54 1615
7721.37 1590
7722.20 1580
7723.02 1533
7723.85 1601
7724.68 1567
7725.51 1563
7726.34 1632
7727.17 1666
7728.00 1729
7728.83 1669
7729.66 1679
7730.49 1688
7731.32 1677
7732.15 1704
7732.98 1610
7733.81 1639
7734.64 1604
7735.47 1537
7736.30 1545
7737.13 1532
7737.96 1477
7738.79 1487
7739.62 1477
7740.45 1467
7741.28 1490
7742.11 1502
7742.94 1611
7743.77 1659
7744.60 1763
7745.43 1982
7746.26 2146
7747.09 2165
7747.92 2164
7748.75 2201
7749.59 2197
7750.42 2108
7751.25 1998
7752.08 1950
7752.91 1837
7753.74 1721
7754.57 1661
7755.40 1587
7756.23 1574
7757.06 1457
7757.90 1468
7758.73 1501
7759.56 1514
7760.39 1382
7761.22 1420
7762.05 1465
7762.88 1471
7763.71 1451
7764.55 1405
7765.38 1348
7766.21 1361
7767.04 1399
7767.87 1404
7768.70 1445
7769.54 1352
7770.37 1406
7771.20 1402
7772.03 1370
7772.86 1340
7773.70 1371
7774.53 1416
7775.36 1420
7776.19 1412
7777.02 1379
7777.86 1390
7778.69 1328
7779.52 1433
7780.35 1397
7781.19 1367
7782.02 1421
7782.85 1394
7783.68 1416
7784.52 1366
7785.35 1409
7786.18 1436
7787.01 1417
7787.85 1422
7788.68 1482
7789.51 1511
7790.35 1511
7791.18 1455
7792.01 1477
7792.84 1473
7793.68 1487
7794.51 1510
7795.34 1510
7796.18 1462
7797.01 1477
7797.84 1499
7798.68 1469
7799.51 1474
7800.34 1495
7801.18 1528
7802.01 1528
7802.84 1554
7803.68 1524
7804.51 1579
7805.35 1512
7806.18 1577
7807.01 1663
7807.85 1656
7808.68 1619
7809.51 1723
7810.35 1833
7811.18 1800
7812.02 1839
7812.85 1849
7813.68 1929
7814.52 1981
7815.35 1926
7816.19 1939
7817.02 1911
7817.86 1987
7818.69 2029
7819.52 1984
7820.36 2046
7821.19 2109
7822.03 2124
7822.86 2164
7823.70 2118
7824.53 2110
7825.37 2147
7826.20 2108
7827.04 2102
7827.87 2034
7828.71 1862
7829.54 1861
7830.38 1847
7831.21 1952
7832.05 1942
7832.88 2068
7833.72 2074
7834.55 2209
7835.39 2188
7836.22 2090
7837.06 2109
7837.89 1993
7838.73 1878
7839.57 1857
7840.40 1831
7841.24 1811
7842.07 1863
7842.91 1759
7843.74 1754
7844.58 1741
7845.42 1746
7846.25 1682
7847.09 1735
7847.92 1683
7848.76 1559
7849.60 1547
7850.43 1630
7851.27 1653
7852.10 1673
7852.94 1728
7853.78 1648
7854.61 1655
7855.45 1678
7856.29 1680
7857.12 1697
7857.96 1739
7858.79 1737
7859.63 1733
7860.47 1676
7861.30 1777
7862.14 1784
7862.98 1731
7863.81 1698
7864.65 1640
7865.49 1658
7866.33 1657
7867.16 1664
7868.00 1654
7868.84 1717
7869.67 1760
7870.51 1800
7871.35 1836
7872.19 1827
7873.02 1845
7873.86 1975
7874.70 1985
7875.54 2115
7876.37 2135
7877.21 2338
7878.05 2379
7878.89 2391
7879.72 2534
7880.56 2468
7881.40 2437
7882.24 2333
7883.07 2333
7883.91 2280
7884.75 2193
7885.59 2056
7886.43 1904
7887.26 1967
7888.10 1961
7888.94 2000
7889.78 1949
7890.62 1966
7891.45 1972
7892.29 2053
7893.13 2062
7893.97 2031
7894.81 1952
7895.65 1969
7896.49 1886
7897.32 1837
7898.16 1779
7899.00 1755
7899.84 1733
7900.68 1698
7901.52 1683
7902.36 1696
7903.20 1661
7904.03 1678
7904.87 1711
7905.71 1701
7906.55 1628
7907.39 1678
7908.23 1681
7909.07 1692
7909.91 1688
7910.75 1712
7911.59 1808
7912.43 1922
7913.27 1869
7914.11 1958
7914.94 2035
7915.78 2107
7916.62 2159
7917.46 2091
7918.30 2082
7919.14 2057
7919.98 1994
7920.82 1957
7921.66 1920
7922.50 1808
7923.34 1757
7924.18 1699
7925.02 1622
7925.86 1604
7926.70 1597
7927.54 1562
7928.38 1638
7929.22 1554
7930.06 1542
7930.90 1528
7931.74 1492
7932.59 1526
7933.43 1560
7934.27 1564
7935.11 1535
7935.95 1510
7936.79 1510
7937.63 1500
7938.47 1508
7939.31 1568
7940.15 1534
7940.99 1499
7941.83 1500
7942.67 1525
7943.52 1568
7944.36 1647
7945.20 1584
7946.04 1586
7946.88 1621
7947.72 1594
7948.56 1635
7949.40 1653
7950.25 1595
7951.09 1679
7951.93 1656
7952.77 1722
7953.61 1716
7954.45 1821
7955.29 1875
7956.14 1887
7956.98 1864
7957.82 1902
7958.66 1853
7959.50 1768
7960.35 1854
7961.19 1816
7962.03 1809
7962.87 1770
7963.71 1742
7964.56 1909
7965.40 1961
7966.24 2036
7967.08 2179
7967.93 2267
7968.77 2196
7969.61 2120
7970.45 2154
7971.29 1962
7972.14 1892
7972.98 1852
7973.82 1771
7974.67 1748
7975.51 1662
7976.35 1657
7977.19 1666
7978.04 1611
7978.88 1581
7979.72 1579
7980.57 1581
7981.41 1615
7982.25 1572
7983.09 1575
7983.94 1516
7984.78 1544
7985.62 1550
7986.47 1597
7987.31 1563
7988.15 1519
7989.00 1440
7989.84 1397
7990.68 1394
7991.53 1450
7992.37 1383
7993.22 1348
7994.06 1315
7994.90 1331
7995.75 1343
7996.59 1419
7997.43 1418
7998.28 1355
7999.12 1323
7999.97 1408
8000.81 1349
8001.65 1391
8002.50 1417
8003.34 1365
8004.19 1303
8005.03 1309
8005.88 1271
8006.72 1262
8007.57 1195
8008.41 1221
8009.25 1262
8010.10 1254
8010.94 1214
8011.79 1257
8012.63 1220
8013.48 1198
8014.32 1190
8015.17 1189
8016.01 1208
8016.86 1139
8017.70 1256
8018.55 1279
8019.39 1216
8020.24 1221
8021.08 1259
8021.93 1203
8022.77 1192
8023.62 1148
8024.46 1192
8025.31 1191
8026.15 1185
8027.00 1122
8027.84 1158
8028.69 1196
8029.54 1195
8030.38 1189
8031.23 1243
8032.07 1197
8032.92 1234
8033.76 1186
8034.61 1188
8035.46 1170
8036.30 1124
8037.15 1143
8037.99 1199
8038.84 1185
8039.69 1163
8040.53 1119
8041.38 1170
8042.22 1153
8043.07 1149
8043.92 1145
8044.76 1167
8045.61 1153
8046.46 1191
8047.30 1214
8048.15 1153
8049.00 1134
8049.84 1174
8050.69 1148
8051.54 1095
8052.38 1114
8053.23 1089
8054.08 1131
8054.92 1082
8055.77 1100
8056.62 1110
8057.46 1060
8058.31 1125
8059.16 1123
8060.01 1082
8060.85 1055
8061.70 1093
8062.55 1084
8063.40 1072
8064.24 1112
8065.09 1031
8065.94 1064
8066.79 1028
8067.63 1001
8068.48 1053
8069.33 1058
8070.18 1030
8071.02 1045
8071.87 1093
8072.72 1097
8073.57 1021
8074.42 986
8075.26 1041
8076.11 1040
8076.96 1037
8077.81 1028
8078.66 968
8079.50 1071
8080.35 1100
8081.20 1048
8082.05 1012
8082.90 1045
8083.75 958
8084.59 1050
8085.44 1021
8086.29 1014
8087.14 993
8087.99 992
8088.84 1026
8089.69 1064
8090.53 1034
8091.38 1000
8092.23 1019
8093.08 1033
8093.93 1083
8094.78 1042
8095.63 1012
8096.48 1059
8097.33 1076
8098.18 1052
8099.02 1043
8099.87 1012
8100.72 1000
8101.57 1025
8102.42 1015
8103.27 1018
8104.12 1031
8104.97 1018
8105.82 1037
8106.67 1026
8107.52 974
8108.37 956
8109.22 1013
8110.07 1057
8110.92 1047
8111.77 975
8112.62 983
8113.47 1013
8114.32 1007
8115.17 977
8116.02 997
8116.87 1035
8117.72 1085
8118.57 1097
8119.42 1183
8120.27 1129
8121.12 1091
8121.97 1115
8122.82 1100
8123.67 1059
8124.52 1085
8125.37 1112
8126.22 1091
8127.07 1060
8127.93 1093
8128.78 1095
8129.63 1078
8130.48 1065
8131.33 1039
8132.18 1152
8133.03 1121
8133.88 1148
8134.73 1160
8135.58 1102
8136.44 1161
8137.29 1145
8138.14 1056
8138.99 1080
8139.84 1033
8140.69 1069
8141.54 1036
8142.39 1049
8143.25 1038
8144.10 1062
8144.95 1139
8145.80 1142
8146.65 1140
8147.50 1135
8148.36 1152
8149.21 1124
8150.06 1090
8150.91 1080
8151.76 1110
8152.62 1126
8153.47 1151
8154.32 1191
8155.17 1173
8156.02 1180
8156.88 1215
8157.73 1139
8158.58 1145
8159.43 1109
8160.29 1108
8161.14 1091
8161.99 1114
8162.84 1083
8163.70 1092
8164.55 1101
8165.40 1036
8166.25 1067
8167.11 1045
8167.96 1063
8168.81 1039
8169.67 1054
8170.52 1020
8171.37 1011
8172.23 1000
8173.08 1018
8173.93 1013
8174.78 1007
8175.64 981
8176.49 961
8177.34 992
8178.20 953
8179.05 1028
8179.90 1006
8180.76 1037
8181.61 1009
8182.47 1033
8183.32 1012
8184.17 988
8185.03 939
8185.88 1007
8186.73 1013
8187.59 1024
8188.44 979
8189.30 988
8190.15 978
8191.00 954
8191.86 997
8192.71 968
8193.57 978
8194.42 939
8195.27 988
8196.13 990
8196.98 1006
8197.84 1038
8198.69 986
8199.55 989
8200.40 955
8201.26 937
8202.11 949
8202.96 965
8203.82 945
8204.67 1005
8205.53 992
8206.38 976
8207.24 959
8208.09 985
8208.95 1030
8209.80 1020
8210.66 972
8211.51 986
8212.37 1036
8213.22 999
8214.08 1037
8214.93 1018
8215.79 1030
8216.65 1043
8217.50 1074
8218.36 1080
8219.21 1133
8220.07 1108
8220.92 1140
8221.78 1199
8222.63 1151
8223.49 1118
8224.35 1171
8225.20 1117
8226.06 1113
8226.91 1113
8227.77 1102
8228.63 1058
8229.48 1023
8230.34 995
8231.19 971
8232.05 970
8232.91 946
8233.76 1004
8234.62 952
8235.47 957
8236.33 895
8237.19 942
8238.04 978
8238.90 962
8239.76 954
8240.61 917
8241.47 986
8242.33 984
8243.18 971
8244.04 940
8244.90 943
8245.75 975
8246.61 963
8247.47 1014
8248.33 975
8249.18 990
8250.04 984
8250.90 923
8251.75 947
8252.61 993
8253.47 995
8254.33 959
8255.18 1000
8256.04 954
8256.90 994
8257.76 958
8258.61 958
8259.47 1002
8260.33 947
8261.19 959
8262.04 1014
8262.90 980
8263.76 968
8264.62 988
8265.48 933
8266.33 952
8267.19 986
8268.05 964
8268.91 962
8269.77 1012
8270.62 1065
8271.48 1072
8272.34 1079
8273.20 992
8274.06 1014
8274.92 1066
8275.77 1076
8276.63 1046
8277.49 1100
8278.35 1082
8279.21 1116
8280.07 1109
8280.93 1112
8281.78 1056
8282.64 1100
8283.50 1045
8284.36 1033
8285.22 1098
8286.08 1026
8286.94 1021
8287.80 1065
8288.66 1152
8289.51 1119
8290.37 1071
8291.23 1123
8292.09 1185
8292.95 1164
8293.81 1166
8294.67 1129
8295.53 1139
8296.39 1110
8297.25 1095
8298.11 1157
8298.97 1147
8299.83 1087
8300.69 1069
8301.55 1114
8302.41 1080
8303.27 1060
8304.13 1059
8304.99 1073
8305.85 1114
8306.71 1071
8307.57 1022
8308.43 1022
8309.29 1015
8310.15 1051
8311.01 1052
8311.87 1042
8312.73 1030
8313.59 1032
8314.45 1032
8315.31 1000
8316.17 1000
8317.03 1006
8317.89 1010
8318.75 1035
8319.61 1002
8320.47 1048
8321.33 1037
8322.20 975
8323.06 1053
8323.92 1026
8324.78 995
8325.64 986
8326.50 1000
8327.36 1046
8328.22 1029
8329.08 990
8329.94 1032
8330.81 1026
8331.67 1037
8332.53 1003
8333.39 1053
8334.25 1072
8335.11 1063
8335.97 1021
8336.84 1024
8337.70 987
8338.56 965
8339.42 1020
8340.28 1006
8341.15 999
8342.01 1079
8342.87 1068
8343.73 1075
8344.59 1045
8345.45 1051
8346.32 1081
8347.18 1032
8348.04 1049
8348.90 1067
8349.77 1092
8350.63 1033
8351.49 1039
8352.35 1043
8353.22 1042
8354.08 1039
8354.94 1040
8355.80 1042
8356.67 1061
8357.53 1040
8358.39 1028
8359.25 975
8360.12 1053
8360.98 1047
8361.84 1111
8362.71 1057
8363.57 1029
8364.43 1013
8365.29 1007
8366.16 1058
8367.02 1074
8367.88 1079
8368.75 1030
8369.61 1027
8370.47 1007
8371.34 1036
8372.20 1043
8373.06 1036
8373.93 1007
8374.79 1005
8375.65 1105
8376.52 1068
8377.38 1058
8378.25 1128
8379.11 1098
8379.97 1079
8380.84 1087
8381.70 1087
8382.56 1117
8383.43 1118
8384.29 1112
8385.16 1101
8386.02 1168
8386.89 1098
8387.75 1153
8388.61 1109
8389.48 1103
8390.34 1091
8391.21 1128
8392.07 1179
8392.94 1142
8393.80 1069
8394.67 1121
8395.53 1153
8396.39 1142
8397.26 1107
8398.12 1136
8398.99 1114
8399.85 1167
8400.72 1189
8401.58 1181
8402.45 1137
8403.31 1127
8404.18 1236
8405.04 1228
8405.91 1215
8406.77 1216
8407.64 1228
8408.50 1270
8409.37 1254
8410.24 1363
8411.10 1306
8411.97 1305
8412.83 1293
8413.70 1264
8414.56 1317
8415.43 1349
8416.29 1361
8417.16 1414
8418.03 1384
8418.89 1400
8419.76 1319
8420.62 1433
8421.49 1463
8422.36 1444
8423.22 1473
8424.09 1490
8424.95 1528
8425.82 1483
8426.69 1511
8427.55 1489
8428.42 1549
8429.28 1579
8430.15 1615
8431.02 1623
8431.88 1719
8432.75 1693
8433.62 1678
8434.48 1691
8435.35 1746
8436.22 1879
8437.08 1901
8437.95 1981
8438.82 1984
8439.68 2039
8440.55 2129
8441.42 2132
8442.29 2220
8443.15 2245
8444.02 2282
8444.89 2286
8445.75 2269
8446.62 2265
8447.49 2296
8448.36 2378
8449.22 2575
8450.09 2678
8450.96 2991
8451.83 3479
8452.69 4070
8453.56 4592
8454.43 5296
8455.30 5871
8456.16 6172
8457.03 6210
8457.90 6182
8458.77 5782
8459.64 5256
8460.50 4835
8461.37 4082
8462.24 3669
8463.11 3364
8463.98 2946
8464.84 2648
8465.71 2392
8466.58 2232
8467.45 2157
8468.32 2054
8469.19 1927
8470.05 1942
8470.92 1853
8471.79 1879
8472.66 1851
8473.53 1785
8474.40 1741
8475.27 1822
8476.13 1740
8477.00 1728
8477.87 1805
8478.74 1794
8479.61 1874
8480.48 1928
8481.35 1925
8482.22 1821
8483.09 1827
8483.96 1933
8484.82 1915
8485.69 1826
8486.56 1799
8487.43 1786
8488.30 1691
8489.17 1642
8490.04 1686
8490.91 1750
8491.78 1776
8492.65 1801
8493.52 1845
8494.39 1873
8495.26 1921
8496.13 1842
8497.00 1832
8497.87 1784
8498.74 1719
8499.61 1775
8500.48 1668
8501.35 1661
8502.22 1658
8503.09 1621
8503.96 1637
8504.83 1629
8505.70 1619
8506.57 1675
8507.44 1711
8508.31 1712
8509.18 1709
8510.05 1671
8510.92 1672
8511.79 1706
8512.66 1780
8513.53 1854
8514.40 1866
8515.27 1976
8516.15 2061
8517.02 2064
8517.89 2142
8518.76 2157
8519.63 2208
8520.50 2285
8521.37 2347
8522.24 2405
8523.11 2372
8523.98 2503
8524.86 2559
8525.73 2560
8526.60 2488
8527.47 2485
8528.34 2460
8529.21 2405
8530.08 2270
8530.96 2208
8531.83 2172
8532.70 2125
8533.57 1912
8534.44 1861
8535.31 1940
8536.19 1897
8537.06 1756
8537.93 1723
8538.80 1707
8539.67 1700
8540.55 1625
8541.42 1650
8542.29 1604
8543.16 1601
8544.03 1553
8544.91 1542
8545.78 1572
8546.65 1533
8547.52 1518
8548.40 1529
8549.27 1599
8550.14 1646
8551.01 1711
8551.89 1777
8552.76 1800
8553.63 1823
8554.51 1883
8555.38 1928
8556.25 1848
8557.12 1872
8558.00 1781
8558.87 1728
8559.74 1666
8560.62 1617
8561.49 1618
8562.36 1576
8563.24 1544
8564.11 1478
8564.98 1473
8565.86 1515
8566.73 1516
8567.60 1418
8568.48 1439
8569.35 1419
8570.22 1453
8571.10 1424
8571.97 1448
8572.84 1366
8573.72 1401
8574.59 1456
8575.46 1423
8576.34 1435
8577.21 1387
8578.09 1452
8578.96 1424
8579.83 1474
8580.71 1437
8581.58 1420
8582.46 1445
8583.33 1506
8584.21 1446
8585.08 1424
8585.95 1454
8586.83 1467
8587.70 1492
8588.58 1491
8589.45 1484
8590.33 1463
8591.20 1500
8592.08 1502
8592.95 1476
8593.83 1513
8594.70 1514
8595.58 1481
8596.45 1482
8597.33 1525
8598.20 1518
8599.08 1510
8599.95 1478
8600.83 1569
8601.70 1574
8602.58 1499
8603.45 1522
8604.33 1527
8605.20 1491
8606.08 1498
8606.95 1462
8607.83 1505
8608.70 1527
8609.58 1541
8610.45 1516
8611.33 1579
8612.21 1611
8613.08 1661
8613.96 1609
8614.83 1696
8615.71 1731
8616.59 1730
8617.46 1728
8618.34 1811
8619.21 1781
8620.09 1804
8620.97 1847
8621.84 1869
8622.72 1833
8623.59 1866
8624.47 1798
8625.35 1976
8626.22 1962
8627.10 1897
8627.98 1877
8628.85 1953
8629.73 1925
8630.61 1956
8631.48 1957
8632.36 1948
8633.24 1961
8634.11 1996
8634.99 1969
8635.87 2007
8636.74 1997
8637.62 1984
8638.50 2018
8639.37 2003
8640.25 2066
8641.13 2095
8642.01 2113
8642.88 2159
8643.76 2230
8644.64 2271
8645.52 2349
8646.39 2377
8647.27 2322
8648.15 2311
8649.03 2430
8649.90 2390
8650.78 2424
8651.66 2464
8652.54 2449
8653.41 2532
8654.29 2509
8655.17 2563
8656.05 2608
8656.93 2695
8657.80 2800
8658.68 2984
8659.56 3341
8660.44 3582
8661.32 3945
8662.19 4309
8663.07 4726
8663.95 5124
8664.83 5246
8665.71 5376
8666.59 5229
8667.46 5141
8668.34 4964
8669.22 4857
8670.10 4669
8670.98 4492
8671.86 4345
8672.74 4281
8673.62 4166
8674.49 3962
8675.37 3816
8676.25 3647
8677.13 3457
8678.01 3230
8678.89 3098
8679.77 3023
8680.65 2917
8681.53 2765
8682.41 2694
8683.29 2749
8684.16 2758
8685.04 2734
8685.92 2865
8686.80 2942
8687.68 3127
8688.56 3454
8689.44 3854
8690.32 4125
8691.20 4224
8692.08 4533
8692.96 4725
8693.84 4733
8694.72 4606
8695.60 4498
8696.48 4407
8697.36 4214
8698.24 3991
8699.12 3878
8700.00 3783
8700.88 3541
8701.76 3489
8702.64 3451
8703.52 3300
8704.40 3242
8705.28 2924
8706.16 2729
8707.04 2645
8707.92 2552
8708.80 2409
8709.69 2326
8710.57 2246
8711.45 2157
8712.33 2071
8713.21 2004
8714.09 1985
8714.97 1984
8715.85 1988
8716.73 1919
8717.61 1946
8718.49 2022
8719.38 1982
8720.26 1948
8721.14 1998
8722.02 2060
8722.90 2050
8723.78 2064
8724.66 2134
8725.54 2238
8726.43 2288
8727.31 2250
8728.19 2300
8729.07 2296
8729.95 2260
8730.83 2292
8731.72 2324
8732.60 2407
8733.48 2378
8734.36 2259
8735.24 2271
8736.13 2276
8737.01 2222
8737.89 2268
8738.77 2256
8739.65 2150
8740.54 2126
8741.42 2210
8742.30 2155
8743.18 2101
8744.07 2089
8744.95 2127
8745.83 2068
8746.71 2017
8747.60 2073
8748.48 2148
8749.36 2094
8750.24 2180
8751.13 2204
8752.01 2228
8752.89 2268
8753.77 2374
8754.66 2395
8755.54 2511
8756.42 2440
8757.31 2513
8758.19 2550
8759.07 2521
8759.96 2523
8760.84 2516
8761.72 2544
8762.61 2520
8763.49 2455
8764.37 2406
8765.26 2380
8766.14 2421
8767.02 2460
8767.91 2378
8768.79 2360
8769.67 2347
8770.56 2327
8771.44 2439
8772.32 2407
8773.21 2295
8774.09 2317
8774.98 2336
8775.86 2404
8776.74 2497
8777.63 2593
8778.51 2856
8779.40 3030
8780.28 3258
8781.17 3317
8782.05 3501
8782.93 3450
8783.82 3405
8784.70 3267
8785.59 3105
8786.47 3007
8787.36 2955
8788.24 2780
8789.13 2611
8790.01 2430
8790.89 2300
8791.78 2244
8792.66 2195
8793.55 2136
8794.43 2127
8795.32 2070
8796.20 2052
8797.09 2060
8797.97 1995
8798.86 1990
8799.74 2008
8800.63 2042
8801.52 1943
8802.40 1902
8803.29 1766
8804.17 1796
8805.06 1792
8805.94 1788
8806.83 1708
8807.71 1704
8808.60 1744
8809.48 1703
8810.37 1746
8811.26 1715
8812.14 1684
8813.03 1736
8813.91 1807
8814.80 1784
8815.69 1763
8816.57 1780
8817.46 1773
8818.34 1839
8819.23 1832
8820.12 1805
8821.00 1769
8821.89 1747
8822.77 1752
8823.66 1716
8824.55 1710
8825.43 1669
8826.32 1661
8827.21 1664
8828.09 1591
8828.98 1622
8829.87 1619
8830.75 1603
8831.64 1600
8832.53 1610
8833.41 1586
8834.30 1625
8835.19 1553
8836.08 1566
8836.96 1605
8837.85 1628
8838.74 1648
8839.62 1660
8840.51 1686
8841.40 1667
8842.29 1661
8843.17 1645
8844.06 1721
8844.95 1716
8845.84 1744
8846.72 1750
8847.61 1650
8848.50 1606
8849.39 1643
8850.27 1577
8851.16 1514
8852.05 1510
8852.94 1483
8853.82 1477
8854.71 1469
8855.60 1448
8856.49 1414
8857.38 1422
8858.26 1427
8859.15 1460
8860.04 1496
8860.93 1467
8861.82 1432
8862.71 1426
8863.59 1437
8864.48 1379
8865.37 1353
8866.26 1354
8867.15 1358
8868.04 1302
8868.93 1337
8869.81 1325
8870.70 1269
8871.59 1278
8872.48 1292
8873.37 1300
8874.26 1266
8875.15 1210
8876.04 1288
8876.93 1280
8877.81 1200
8878.70 1223
8879.59 1229
8880.48 1211
8881.37 1210
8882.26 1195
8883.15 1225
8884.04 1237
8884.93 1260
8885.82 1245
8886.71 1232
8887.60 1240
8888.49 1215
8889.38 1190
8890.27 1130
8891.16 1190
8892.05 1185
8892.94 1175
8893.83 1146
8894.72 1134
8895.61 1083
8896.50 1119
8897.39 1130
8898.28 1137
8899.17 1114
8900.06 1111
8900.95 1132
8901.84 1092
8902.73 1100
8903.62 1081
8904.51 1104
8905.40 1118
8906.29 1133
8907.18 1124
8908.07 1118
8908.96 1073
8909.85 1106
8910.74 1110
8911.63 1049
8912.52 1094
8913.41 1107
8914.31 1103
8915.20 1109
8916.09 1080
8916.98 1025
8917.87 1031
8918.76 1090
8919.65 1096
8920.54 1056
8921.43 1035
8922.33 1066
8923.22 1100
8924.11 1038
8925.00 1078
8925.89 1085
8926.78 1091
8927.67 1048
8928.57 1085
8929.46 1065
8930.35 975
8931.24 1034
8932.13 1022
8933.03 1007
8933.92 1045
8934.81 1051
8935.70 1053
8936.59 1018
8937.49 1044
8938.38 1048
8939.27 1019
8940.16 978
8941.05 992
8941.95 988
8942.84 1006
8943.73 984
8944.62 1005
8945.52 1013
8946.41 996
8947.30 950
8948.19 984
8949.09 1000
8949.98 992
8950.87 986
8951.76 992
8952.66 989
8953.55 1000
8954.44 971
8955.34 994
8956.23 1032
8957.12 1023
8958.02 995
8958.91 1025
8959.80 1011
8960.69 1018
8961.59 994
8962.48 988
8963.37 990
8964.27 988
8965.16 1005
8966.05 1016
8966.95 981
8967.84 997
8968.74 1031
8969.63 1037
8970.52 1052
8971.42 1072
8972.31 1053
8973.20 1036
8974.10 1119
8974.99 1123
8975.89 1115
8976.78 1092
8977.67 1115
8978.57 1077
8979.46 1061
8980.36 1069
8981.25 1119
8982.15 1067
8983.04 1048
8983.93 1003
8984.83 1027
8985.72 1032
8986.62 963
8987.51 954
8988.41 992
8989.30 958
8990.20 946
8991.09 988
8991.99 1017
8992.88 983
8993.78 965
8994.67 953
8995.57 949
8996.46 963
8997.36 964
8998.25 955
8999.15 970
9000.04 1027
9000.94 970
9001.83 970
9002.73 1031
9003.62 1013
9004.52 1051
9005.41 1032
9006.31 1055
9007.20 995
9008.10 1006
9009.00 1035
9009.89 1005
9010.79 1001
9011.68 1012
9012.58 965
9013.47 937
9014.37 951
9015.27 929
9016.16 888
9017.06 953
9017.95 905
9018.85 895
9019.75 925
9020.64 906
9021.54 888
9022.43 920
9023.33 876
9024.23 840
9025.12 863
9026.02 853
9026.92 945
9027.81 850
9028.71 884
9029.61 834
9030.50 897
9031.40 891
9032.30 878
9033.19 896
9034.09 851
9034.99 892
9035.88 938
9036.78 934
9037.68 919
9038.58 886
9039.47 900
9040.37 928
9041.27 934
9042.16 948
9043.06 982
9043.96 936
9044.86 926
9045.75 964
9046.65 952
9047.55 890
9048.45 889
9049.34 866
9050.24 944
9051.14 929
9052.04 893
9052.94 893
9053.83 929
9054.73 905
9055.63 927
9056.53 917
9057.43 950
9058.32 953
9059.22 906
9060.12 947
9061.02 942
9061.92 959
9062.81 916
9063.71 939
9064.61 949
9065.51 956
9066.41 943
9067.31 980
9068.21 964
9069.10 983
9070.00 910
9070.90 910
9071.80 935
9072.70 930
9073.60 951
9074.50 944
9075.40 919
9076.29 929
9077.19 992
9078.09 962
9078.99 951
9079.89 894
9080.79 895
9081.69 893
9082.59 910
9083.49 949
9084.39 923
9085.29 879
9086.19 914
9087.09 899
9087.98 959
9088.88 930
9089.78 925
9090.68 936
9091.58 951
9092.48 922
9093.38 923
9094.28 999
9095.18 970
9096.08 986
9096.98 933
9097.88 920
9098.78 985
9099.68 940
9100.58 959
9101.48 864
9102.38 946
9103.28 952
9104.18 912
9105.08 935
9105.99 955
9106.89 923
9107.79 946
9108.69 950
9109.59 908
9110.49 892
9111.39 929
9112.29 926
9113.19 906
9114.09 933
9114.99 950
9115.89 952
9116.79 878
9117.69 887
9118.60 950
9119.50 907
9120.40 932
9121.30 928
9122.20 890
9123.10 922
9124.00 886
9124.90 895
9125.81 885
9126.71 890
9127.61 897
9128.51 900
9129.41 897
9130.31 864
9131.22 880
9132.12 854
9133.02 839
9133.92 906
9134.82 866
9135.72 857
9136.63 884
9137.53 829
9138.43 831
9139.33 865
9140.23 869
9141.14 862
9142.04 906
9142.94 873
9143.84 848
9144.75 891
9145.65 850
9146.55 915
9147.45 918
9148.36 891
9149.26 904
9150.16 878
9151.06 885
9151.97 847
9152.87 841
9153.77 914
9154.67 846
9155.58 847
9156.48 880
9157.38 848
9158.29 892
9159.19 861
9160.09 891
9161.00 876
9161.90 882
9162.80 870
9163.71 870
9164.61 870
9165.51 912
9166.42 940
9167.32 897
9168.22 931
9169.13 903
9170.03 940
9170.93 932
9171.84 867
9172.74 881
9173.64 866
9174.55 877
9175.45 902
9176.36 858
9177.26 855
9178.16 871
9179.07 824
9179.97 853
9180.88 851
9181.78 903
9182.69 875
9183.59 892
9184.49 858
9185.40 909
9186.30 846
9187.21 867
9188.11 850
9189.02 872
9189.92 931
9190.82 914
9191.73 873
9192.63 880
9193.54 898
9194.44 946
9195.35 959
9196.25 892
9197.16 883
9198.06 950
9198.97 954
9199.87 922
9200.78 966
9201.68 954
9202.59 979
9203.49 929
9204.40 914
9205.30 897
9206.21 965
9207.12 943
9208.02 895
9208.93 888
9209.83 875
9210.74 861
9211.64 860
9212.55 930
9213.45 902
9214.36 863
9215.27 903
9216.17 921
9217.08 892
9217.98 859
9218.89 917
9219.80 874
9220.70 886
9221.61 897
9222.51 903
9223.42 886
9224.33 854
9225.23 889
9226.14 865
9227.05 856
9227.95 882
9228.86 853
9229.77 864
9230.67 823
9231.58 851
9232.49 895
9233.39 872
9234.30 865
9235.21 831
9236.11 853
9237.02 843
9237.93 859
9238.83 879
9239.74 864
9240.65 843
9241.55 847
9242.46 822
9243.37 898
9244.28 833
9245.18 833
9246.09 834
9247.00 824
9247.91 848
9248.81 871
9249.72 848
9250.63 825
9251.54 850
9252.44 850
9253.35 859
9254.26 830
9255.17 841
9256.07 844
9256.98 838
9257.89 877
9258.80 874
9259.71 891
9260.61 851
9261.52 846
9262.43 843
9263.34 849
9264.25 853
9265.16 865
9266.06 874
9266.97 867
9267.88 851
9268.79 846
9269.70 837
9270.61 912
9271.51 900
9272.42 860
9273.33 878
9274.24 874
9275.15 831
9276.06 861
9276.97 873
9277.88 893
9278.78 911
9279.69 872
9280.60 875
9281.51 904
9282.42 882
9283.33 846
9284.24 869
9285.15 857
9286.06 874
9286.97 884
9287.88 858
9288.79 844
9289.70 854
9290.60 880
9291.51 873
9292.42 878
9293.33 914
9294.24 905
9295.15 898
9296.06 909
9296.97 880
9297.88 904
9298.79 910
9299.70 929
9300.61 931
9301.52 963
9302.43 927
9303.34 924
9304.25 932
9305.16 930
9306.07 905
9306.98 927
9307.89 932
9308.80 952
9309.71 974
9310.63 948
9311.54 947
9312.45 967
9313.36 991
9314.27 948
9315.18 908
9316.09 882
9317.00 901
9317.91 907
9318.82 861
9319.73 856
9320.64 870
9321.55 856
9322.47 878
9323.38 867
9324.29 839
9325.20 871
9326.11 862
9327.02 873
9327.93 872
9328.84 870
9329.76 892
9330.67 886
9331.58 886
9332.49 881
9333.40 889
9334.31 935
9335.23 908
9336.14 903
9337.05 874
9337.96 907
9338.87 905
9339.78 896
9340.70 928
9341.61 926
9342.52 891
9343.43 846
9344.34 886
9345.26 884
9346.17 825
9347.08 842
9347.99 870
9348.91 843
9349.82 880
9350.73 866
9351.64 838
9352.56 932
9353.47 886
9354.38 892
9355.29 865
9356.21 861
9357.12 879
9358.03 877
9358.94 879
9359.86 873
9360.77 934
9361.68 889
9362.60 859
9363.51 870
9364.42 855
9365.34 881
9366.25 878
9367.16 847
9368.08 870
9368.99 870
9369.90 869
9370.82 888
9371.73 900
9372.64 927
9373.56 899
9374.47 897
9375.38 911
9376.30 897
9377.21 905
9378.12 905
9379.04 876
9379.95 892
9380.87 896
9381.78 897
9382.69 883
9383.61 911
9384.52 900
9385.44 889
9386.35 936
9387.27 938
9388.18 1007
9389.09 993
9390.01 1000
9390.92 1005
9391.84 1023
9392.75 1027
9393.67 1015
9394.58 1043
9395.50 1054
9396.41 978
9397.32 947
9398.24 943
9399.15 957
9400.07 936
9400.98 932
9401.90 947
9402.81 910
9403.73 936
9404.64 936
9405.56 946
9406.47 946
9407.39 923
9408.30 947
9409.22 955
9410.14 937
9411.05 942
9411.97 965
9412.88 960
9413.80 974
9414.71 984
9415.63 942
9416.54 970
9417.46 1004
9418.38 946
9419.29 936
9420.21 992
9421.12 973
9422.04 1032
9422.95 994
9423.87 936
9424.79 995
9425.70 1002
9426.62 970
9427.54 988
9428.45 1001
9429.37 1056
9430.28 1044
9431.20 1082
9432.12 1065
9433.03 1068
9433.95 1036
9434.87 1070
9435.78 1082
9436.70 1128
9437.62 1121
9438.53 1107
9439.45 1141
9440.37 1160
9441.28 1140
9442.20 1143
9443.12 1154
9444.03 1141
9444.95 1130
9445.87 1213
9446.79 1261
9447.70 1324
9448.62 1261
9449.54 1316
9450.45 1388
9451.37 1375
9452.29 1429
9453.21 1399
9454.12 1451
9455.04 1377
9455.96 1405
9456.88 1345
9457.79 1287
9458.71 1258
9459.63 1256
9460.55 1213
9461.47 1123
9462.38 1118
9463.30 1056
9464.22 1116
9465.14 1054
9466.06 1080
9466.97 1055
9467.89 1080
9468.81 1077
9469.73 1029
9470.65 1044
9471.56 1043
9472.48 1073
9473.40 1078
9474.32 1050
9475.24 1073
9476.16 1058
9477.08 1113
9477.99 1123
9478.91 1184
9479.83 1144
9480.75 1203
9481.67 1224
9482.59 1126
9483.51 1136
9484.43 1147
9485.34 1164
9486.26 1137
9487.18 1132
9488.10 1113
9489.02 1071
9489.94 1074
9490.86 1027
9491.78 1070
9492.70 1051
9493.62 1067
9494.54 1046
9495.46 1045
9496.38 1043
9497.30 1044
9498.22 1051
9499.13 1082
9500.05 1032
9500.97 1071
9501.89 1075
9502.81 1045
9503.73 1072
9504.65 1079
9505.57 1078
9506.49 1086
9507.41 1078
9508.33 1119
9509.25 1052
9510.17 1084
9511.09 1103
9512.01 1161
9512.93 1178
9513.86 1155
9514.78 1158
9515.70 1216
9516.62 1260
9517.54 1258
9518.46 1288
9519.38 1332
9520.30 1375
9521.22 1374
9522.14 1377
9523.06 1369
9523.98 1333
9524.90 1376
9525.82 1304
9526.75 1258
9527.67 1252
9528.59 1173
9529.51 1230
9530.43 1226
9531.35 1220
9532.27 1258
9533.19 1220
9534.11 1204
9535.04 1161
9535.96 1178
9536.88 1198
9537.80 1164
9538.72 1117
9539.64 1148
9540.57 1115
9541.49 1133
9542.41 1154
9543.33 1153
9544.25 1173
9545.17 1202
9546.10 1121
9547.02 1119
9547.94 1197
9548.86 1144
9549.78 1141
9550.71 1165
9551.63 1177
9552.55 1196
9553.47 1236
9554.40 1194
9555.32 1230
9556.24 1216
9557.16 1156
9558.09 1187
9559.01 1215
9559.93 1205
9560.85 1184
9561.78 1201
9562.70 1212
9563.62 1190
9564.54 1192
9565.47 1217
9566.39 1158
9567.31 1201
9568.24 1162
9569.16 1183
9570.08 1212
9571.00 1194
9571.93 1204
9572.85 1230
9573.77 1249
9574.70 1232
9575.62 1288
9576.54 1258
9577.47 1246
9578.39 1298
9579.31 1301
9580.24 1337
9581.16 1302
9582.09 1380
9583.01 1296
9583.93 1262
9584.86 1316
9585.78 1330
9586.70 1298
9587.63 1293
9588.55 1335
9589.48 1315
9590.40 1313
9591.32 1321
9592.25 1347
9593.17 1366
9594.10 1393
9595.02 1431
9595.95 1446
9596.87 1445
9597.79 1425
9598.72 1459
9599.64 1481
9600.57 1482
9601.49 1520
9602.42 1478
9603.34 1481
9604.27 1432
9605.19 1378
9606.12 1426
9607.04 1417
9607.97 1373
9608.89 1398
9609.82 1384
9610.74 1386
9611.67 1389
9612.59 1374
9613.52 1368
9614.44 1334
9615.37 1330
9616.29 1377
9617.22 1364
9618.14 1347
9619.07 1411
9619.99 1456
9620.92 1404
9621.85 1390
9622.77 1440
9623.70 1476
9624.62 1527
9625.55 1523
9626.47 1487
9627.40 1463
9628.33 1430
9629.25 1493
9630.18 1555
9631.10 1512
9632.03 1490
9632.96 1555
9633.88 1537
9634.81 1584
9635.73 1583
9636.66 1644
9637.59 1667
9638.51 1625
9639.44 1717
9640.37 1716
9641.29 1755
9642.22 1845
9643.15 1784
9644.07 1814
9645.00 1802
9645.93 1800
9646.85 1778
9647.78 1908
9648.71 1924
9649.63 1815
9650.56 1791
9651.49 1787
9652.41 1761
9653.34 1781
9654.27 1765
9655.20 1728
9656.12 1756
9657.05 1755
9657.98 1780
9658.90 1789
9659.83 1750
9660.76 1776
9661.69 1794
9662.61 1836
9663.54 1874
9664.47 1830
9665.40 1836
9666.32 1865
9667.25 1901
9668.18 1866
9669.11 1863
9670.04 1944
9670.96 1979
9671.89 1979
9672.82 1928
9673.75 1951
9674.68 1952
9675.60 1998
9676.53 2011
9677.46 1990
9678.39 2002
9679.32 2022
9680.25 2005
9681.17 2008
9682.10 2002
9683.03 2039
9683.96 2035
9684.89 2131
9685.82 2146
9686.75 2136
9687.67 2161
9688.60 2156
9689.53 2142
9690.46 2153
9691.39 2219
9692.32 2249
9693.25 2262
9694.18 2314
9695.11 2396
9696.03 2429
9696.96 2438
9697.89 2466
9698.82 2519
9699.75 2480
9700.68 2441
9701.61 2410
9702.54 2445
9703.47 2376
9704.40 2292
9705.33 2304
9706.26 2268
9707.19 2290
9708.12 2282
9709.05 2350
9709.98 2354
9710.91 2320
9711.84 2378
9712.77 2371
9713.70 2399
9714.63 2411
9715.56 2354
9716.49 2305
9717.42 2204
9718.35 2200
9719.28 2171
9720.21 2076
9721.14 1991
9722.07 2024
9723.00 2058
9723.93 1906
9724.86 1903
9725.79 1904
9726.72 1890
9727.65 1876
9728.58 1907
9729.51 1933
9730.44 1998
9731.37 1909
9732.31 2003
9733.24 1894
9734.17 1894
9735.10 1880
9736.03 1812
9736.96 1814
9737.89 1795
9738.82 1816
9739.75 1802
9740.69 1825
9741.62 1802
9742.55 1684
9743.48 1727
9744.41 1733
9745.34 1712
9746.27 1699
9747.21 1650
9748.14 1690
9749.07 1692
9750.00 1662
9750.93 1634
9751.86 1689
9752.80 1694
9753.73 1590
9754.66 1628
9755.59 1695
9756.52 1652
9757.46 1650
9758.39 1696
9759.32 1648
9760.25 1665
9761.18 1718
9762.12 1710
9763.05 1666
9763.98 1677
9764.91 1799
9765.85 1808
9766.78 1775
9767.71 1813
9768.64 1793
9769.58 1795
9770.51 1829
9771.44 1734
9772.37 1766
9773.31 1771
9774.24 1768
9775.17 1765
9776.11 1680
9777.04 1707
9777.97 1730
9778.91 1796
9779.84 1736
9780.77 1781
9781.71 1770
9782.64 1754
9783.57 1706
9784.51 1666
9785.44 1703
9786.37 1716
9787.31 1657
9788.24 1662
9789.17 1617
9790.11 1611
9791.04 1641
9791.97 1615
9792.91 1621
9793.84 1679
9794.77 1630
9795.71 1727
9796.64 1744
9797.58 1736
9798.51 1686
9799.44 1656
9800.38 1612
9801.31 1642
9802.25 1619
9803.18 1517
9804.12 1524
9805.05 1459
9805.98 1483
9806.92 1465
9807.85 1412
9808.79 1396
9809.72 1354
9810.66 1341
9811.59 1382
9812.53 1319
9813.46 1319
9814.40 1339
9815.33 1299
9816.27 1308
9817.20 1336
9818.14 1328
9819.07 1315
9820.01 1281
9820.94 1252
9821.88 1257
9822.81 1269
9823.75 1243
9824.68 1333
9825.62 1300
9826.55 1216
9827.49 1249
9828.42 1282
9829.36 1296
9830.29 1251
9831.23 1245
9832.17 1262
9833.10 1315
9834.04 1288
9834.97 1252
9835.91 1277
9836.84 1284
9837.78 1252
9838.72 1231
9839.65 1320
9840.59 1322
9841.52 1293
9842.46 1275
9843.40 1270
9844.33 1283
9845.27 1267
9846.20 1277
9847.14 1242
9848.08 1251
9849.01 1310
9849.95 1312
9850.89 1239
9851.82 1248
9852.76 1281
9853.70 1264
9854.63 1241
9855.57 1242
9856.51 1289
9857.44 1274
9858.38 1221
9859.32 1289
9860.25 1301
9861.19 1276
9862.13 1302
9863.07 1266
9864.00 1220
9864.94 1168
9865.88 1249
9866.81 1188
9867.75 1214
9868.69 1261
9869.63 1240
9870.56 1230
9871.50 1195
9872.44 1185
9873.38 1161
9874.31 1186
9875.25 1224
9876.19 1183
9877.13 1251
9878.07 1197
9879.00 1227
9879.94 1192
9880.88 1164
9881.82 1277
9882.75 1233
9883.69 1201
9884.63 1193
9885.57 1153
9886.51 1178
9887.45 1193
9888.38 1235
9889.32 1269
9890.26 1206
9891.20 1156
9892.14 1210
9893.08 1189
9894.01 1194
9894.95 1169
9895.89 1169
9896.83 1181
9897.77 1228
9898.71 1193
9899.65 1174
9900.59 1193
9901.52 1161
9902.46 1198
9903.40 1212
9904.34 1249
9905.28 1263
9906.22 1250
9907.16 1226
9908.10 1186
9909.04 1255
9909.98 1233
9910.92 1277
9911.86 1260
9912.80 1247
9913.73 1272
9914.67 1272
9915.61 1306
9916.55 1337
9917.49 1362
9918.43 1384
9919.37 1403
9920.31 1503
9921.25 1560
9922.19 1646
9923.13 1624
9924.07 1643
9925.01 1700
9925.95 1733
9926.89 1804
9927.83 1775
9928.77 1690
9929.71 1602
9930.65 1583
9931.59 1523
9932.53 1513
9933.47 1428
9934.41 1406
9935.36 1417
9936.30 1321
9937.24 1264
9938.18 1293
9939.12 1267
9940.06 1316
9941.00 1254
9941.94 1232
9942.88 1236
9943.82 1251
9944.76 1319
9945.70 1346
9946.64 1320
9947.59 1388
9948.53 1436
9949.47 1468
9950.41 1466
9951.35 1370
9952.29 1354
9953.23 1396
9954.17 1376
9955.12 1298
9956.06 1266
9957.00 1219
9957.94 1223
9958.88 1221
9959.82 1184
9960.77 1139
9961.71 1197
9962.65 1234
9963.59 1175
9964.53 1145
9965.48 1161
9966.42 1175
9967.36 1109
9968.30 1170
9969.24 1139
9970.19 1101
9971.13 1174
9972.07 1161
9973.01 1083
9973.95 1078
9974.90 1078
9975.84 1128
9976.78 1125
9977.72 1092
9978.67 1129
9979.61 1122
9980.55 1136
9981.50 1149
9982.44 1115
9983.38 1137
9984.32 1142
9985.27 1116
9986.21 1159
9987.15 1163
9988.10 1167
9989.04 1131
9989.98 1176
9990.92 1245
9991.87 1171
9992.81 1147
9993.75 1123
9994.70 1121
9995.64 1112
9996.58 1064
9997.53 1055
9998.47 1078
9999.41 1086
10000.36 1127
10001.30 1069
10002.25 1099
10003.19 1052
10004.13 1070
10005.08 1110
10006.02 1133
10006.96 1130
10007.91 1098
10008.85 1117
10009.80 1123
10010.74 1117
10011.68 1126
10012.63 1084
10013.57 1093
10014.52 1140
10015.46 1103
10016.41 1076
10017.35 1073
10018.29 1082
10019.24 1076
10020.18 1062
10021.13 1105
10022.07 1070
10023.02 1104
10023.96 1102
10024.91 1037
10025.85 1072
10026.80 1030
10027.74 1034
10028.69 1067
10029.63 1046
10030.58 1034
10031.52 1004
10032.47 1058
10033.41 1034
10034.36 1010
10035.30 1032
10036.25 964
10037.19 1012
10038.14 1018
10039.08 1003
10040.03 967
10040.97 1001
10041.92 981
10042.87 1002
10043.81 961
10044.76 998
10045.70 994
10046.65 1001
10047.59 966
10048.54 997
10049.49 974
10050.43 977
10051.38 975
10052.32 934
10053.27 961
10054.22 927
10055.16 904
10056.11 906
10057.05 913
10058.00 937
10058.95 948
10059.89 912
10060.84 947
10061.79 967
10062.73 931
10063.68 925
10064.63 905
10065.57 910
10066.52 892
10067.47 899
10068.41 899
10069.36 924
10070.31 942
10071.25 938
10072.20 975
10073.15 933
10074.10 905
10075.04 906
10075.99 919
10076.94 922
10077.88 943
10078.83 967
10079.78 944
10080.73 962
10081.67 877
10082.62 903
10083.57 949
10084.52 950
10085.46 903
10086.41 900
10087.36 910
10088.31 867
10089.25 890
10090.20 920
10091.15 899
10092.10 919
10093.05 958
10093.99 918
10094.94 946
10095.89 917
10096.84 932
10097.79 941
10098.73 923
10099.68 912
10100.63 921
10101.58 912
10102.53 902
10103.48 920
10104.42 882
10105.37 942
10106.32 925
10107.27 887
10108.22 898
10109.17 941
10110.12 861
10111.06 907
10112.01 915
10112.96 904
10113.91 886
10114.86 883
10115.81 916
10116.76 873
10117.71 884
10118.66 906
10119.61 931
10120.56 891
10121.50 872
10122.45 840
10123.40 892
10124.35 902
10125.30 933
10126.25 910
10127.20 912
10128.15 871
10129.10 902
10130.05 888
10131.00 894
10131.95 892
10132.90 845
10133.85 937
10134.80 897
10135.75 924
10136.70 900
10137.65 938
10138.60 970
10139.55 951
10140.50 944
10141.45 928
10142.40 942
10143.35 985
10144.30 910
10145.25 929
10146.20 964
10147.15 952
10148.10 965
10149.05 986
10150.00 970
10150.95 955
10151.90 954
10152.86 998
10153.81 983
10154.76 1001
10155.71 1004
10156.66 969
10157.61 969
10158.56 957
10159.51 960
10160.46 985
10161.41 1044
10162.37 1032
10163.32 1086
10164.27 1085
10165.22 1042
10166.17 1041
10167.12 1049
10168.07 1059
10169.03 1095
10169.98 1076
10170.93 1055
10171.88 1081
10172.83 1066
10173.78 1033
10174.74 1086
10175.69 1085
10176.64 1113
10177.59 1107
10178.54 1075
10179.49 1128
10180.45 1199
10181.40 1149
10182.35 1160
10183.30 1151
10184.26 1159
10185.21 1126
10186.16 1157
10187.11 1169
10188.06 1146
10189.02 1153
10189.97 1132
10190.92 1148
10191.87 1110
10192.83 1149
10193.78 1176
10194.73 1214
10195.69 1252
10196.64 1259
10197.59 1219
10198.54 1237
10199.50 1254
10200.45 1336
10201.40 1343
10202.36 1278
10203.31 1374
10204.26 1384
10205.22 1389
10206.17 1361
10207.12 1417
10208.08 1399
10209.03 1454
10209.98 1387
10210.94 1375
10211.89 1399
10212.84 1321
10213.80 1285
10214.75 1300
10215.70 1286
10216.66 1244
10217.61 1237
10218.56 1222
10219.52 1251
10220.47 1206
10221.43 1221
10222.38 1225
10223.33 1225
10224.29 1142
10225.24 1256
10226.20 1208
10227.15 1268
10228.11 1236
10229.06 1297
10230.01 1315
10230.97 1393
10231.92 1396
10232.88 1413
10233.83 1455
10234.79 1419
10235.74 1525
10236.70 1482
10237.65 1476
10238.60 1457
10239.56 1452
10240.51 1381
10241.47 1337
10242.42 1297
10243.38 1266
10244.33 1256
10245.29 1292
10246.24 1205
10247.20 1210
10248.15 1197
10249.11 1164
10250.07 1173
10251.02 1139
10251.98 1122
10252.93 1114
10253.89 1085
10254.84 1047
10255.80 1132
10256.75 1114
10257.71 1083
10258.67 1098
10259.62 1060
10260.58 1035
10261.53 1086
10262.49 1087
10263.44 1052
10264.40 1002
10265.36 1082
10266.31 1059
10267.27 1094
10268.22 1098
10269.18 1104
10270.14 1061
10271.09 1062
10272.05 1076
10273.01 1090
10273.96 1050
10274.92 1054
10275.87 1036
10276.83 1097
10277.79 1025
10278.74 976
10279.70 954
10280.66 952
10281.61 988
10282.57 932
10283.53 897
10284.49 972
10285.44 901
10286.40 952
10287.36 976
10288.31 975
10289.27 981
10290.23 961
10291.18 983
10292.14 989
10293.10 978
10294.06 993
10295.01 980
10295.97 991
10296.93 995
10297.89 1021
10298.84 1024
10299.80 984
10300.76 957
10301.72 972
10302.67 946
10303.63 937
10304.59 940
10305.55 928
10306.51 944
10307.46 946
10308.42 942
10309.38 975
10310.34 991
10311.30 951
10312.25 952
10313.21 935
10314.17 916
10315.13 981
10316.09 994
10317.05 956
10318.00 951
10318.96 963
10319.92 972
10320.88 937
10321.84 923
10322.80 914
10323.76 908
10324.71 922
10325.67 938
10326.63 963
10327.59 973
10328.55 942
10329.51 945
10330.47 955
10331.43 893
10332.39 916
10333.35 951
10334.30 932
10335.26 904
10336.22 907
10337.18 887
10338.14 898
10339.10 867
10340.06 859
10341.02 876
10341.98 860
10342.94 848
10343.90 879
10344.86 907
10345.82 880
10346.78 849
10347.74 864
10348.70 850
10349.66 855
10350.62 901
10351.58 823
10352.54 804
10353.50 866
10354.46 878
10355.42 875
10356.38 833
10357.34 816
10358.30 845
10359.26 795
10360.22 810
10361.18 833
10362.14 825
10363.10 821
10364.06 871
10365.02 848
10365.98 800
10366.94 827
10367.90 796
10368.87 800
10369.83 809
10370.79 835
10371.75 806
10372.71 841
10373.67 788
10374.63 833
10375.59 834
10376.55 806
10377.51 797
10378.48 804
10379.44 829
10380.40 770
10381.36 812
10382.32 830
10383.28 815
10384.24 778
10385.21 769
10386.17 840
10387.13 807
10388.09 779
10389.05 767
10390.01 808
10390.98 815
10391.94 760
10392.90 754
10393.86 772
10394.82 786
10395.79 806
10396.75 776
10397.71 822
10398.67 792
10399.63 775
10400.60 804
10401.56 777
10402.52 755
10403.48 774
10404.45 774
10405.41 772
10406.37 807
10407.33 765
10408.30 780
10409.26 817
10410.22 824
10411.18 810
10412.15 785
10413.11 797
10414.07 822
10415.04 798
10416.00 848
10416.96 857
10417.93 842
10418.89 865
10419.85 891
10420.81 867
10421.78 840
10422.74 837
10423.70 840
10424.67 803
10425.63 809
10426.59 835
10427.56 802
10428.52 795
10429.49 797
10430.45 801
10431.41 779
10432.38 739
10433.34 710
10434.30 751
10435.27 780
10436.23 762
10437.20 744
10438.16 744
10439.12 772
10440.09 749
10441.05 796
10442.02 790
10442.98 764
10443.94 765
10444.91 748
10445.87 764
10446.84 757
10447.80 744
10448.77 788
10449.73 710
10450.70 730
10451.66 759
10452.63 714
10453.59 729
10454.55 731
10455.52 749
10456.48 753
10457.45 744
10458.41 780
10459.38 767
10460.34 721
10461.31 744
10462.27 733
10463.24 786
10464.20 752
10465.17 743
10466.14 757
10467.10 748
10468.07 751
10469.03 775
10470.00 749
10470.96 728
10471.93 745
10472.89 749
10473.86 783
10474.82 784
10475.79 788
10476.76 791
10477.72 812
10478.69 772
10479.65 764
10480.62 770
10481.59 805
10482.55 793
10483.52 758
10484.48 774
10485.45 768
10486.42 753
10487.38 774
10488.35 734
10489.32 717
10490.28 728
10491.25 741
10492.21 726
10493.18 707
10494.15 712
10495.11 718
10496.08 729
10497.05 752
10498.01 726
10498.98 735
10499.95 737
10500.92 743
10501.88 748
10502.85 722
10503.82 709
10504.78 767
10505.75 749
10506.72 749
10507.68 712
10508.65 756
10509.62 746
10510.59 773
10511.55 761
10512.52 752
10513.49 750
10514.46 748
10515.42 762
10516.39 719
10517.36 747
10518.33 744
10519.29 756
10520.26 750
10521.23 756
10522.20 709
10523.17 736
10524.13 757
10525.10 719
10526.07 728
10527.04 714
10528.01 722
10528.97 751
10529.94 746
10530.91 763
10531.88 758
10532.85 758
10533.82 753
10534.78 783
10535.75 749
10536.72 771
10537.69 820
10538.66 778
10539.63 766
10540.60 798
10541.56 762
10542.53 751
10543.50 795
10544.47 766
10545.44 802
10546.41 829
10547.38 784
10548.35 823
10549.32 807
10550.29 770
10551.25 746
10552.22 747
10553.19 773
10554.16 816
10555.13 820
10556.10 839
10557.07 838
10558.04 822
10559.01 865
10559.98 848
10560.95 819
10561.92 867
10562.89 859
10563.86 802
10564.83 851
10565.80 842
10566.77 855
10567.74 849
10568.71 862
10569.68 793
10570.65 844
10571.62 840
10572.59 795
10573.56 802
10574.53 787
10575.50 776
10576.47 769
10577.44 806
10578.41 777
10579.38 841
10580.35 774
10581.32 799
10582.29 831
10583.26 811
10584.23 823
10585.21 860
10586.18 857
10587.15 804
10588.12 838
10589.09 808
10590.06 809
10591.03 884
10592.00 903
10592.97 867
10593.94 865
10594.92 855
10595.89 864
10596.86 875
10597.83 884
10598.80 890
10599.77 881
10600.74 944
10601.71 931
10602.69 921
10603.66 959
10604.63 1025
10605.60 1036
10606.57 1079
10607.54 1074
10608.52 1070
10609.49 1067
10610.46 1101
10611.43 1082
10612.40 993
10613.38 980
10614.35 1001
10615.32 970
10616.29 976
10617.27 940
10618.24 923
10619.21 937
10620.18 944
10621.15 893
10622.13 914
10623.10 902
10624.07 890
10625.04 916
10626.02 909
10626.99 964
10627.96 929
10628.94 957
10629.91 965
10630.88 906
10631.85 950
10632.83 980
10633.80 991
10634.77 1015
10635.75 1013
10636.72 998
10637.69 1029
10638.67 1023
10639.64 1019
10640.61 997
10641.59 996
10642.56 983
10643.53 978
10644.51 1016
10645.48 944
10646.45 911
10647.43 930
10648.40 926
10649.37 852
10650.35 875
10651.32 848
10652.30 872
10653.27 821
10654.24 823
10655.22 820
10656.19 776
10657.16 805
10658.14 831
10659.11 791
10660.09 792
10661.06 731
10662.04 743
10663.01 769
10663.98 761
10664.96 759
10665.93 754
10666.91 821
10667.88 834
10668.86 848
10669.83 828
10670.81 803
10671.78 801
10672.76 811
10673.73 802
10674.71 808
10675.68 836
10676.66 822
10677.63 829
10678.61 808
10679.58 823
10680.56 808
10681.53 795
10682.51 856
10683.48 821
10684.46 830
10685.43 821
10686.41 788
10687.38 757
10688.36 799
10689.33 759
10690.31 795
10691.28 772
10692.26 769
10693.24 763
10694.21 723
10695.19 783
10696.16 785
10697.14 790
10698.12 752
10699.09 748
10700.07 718
10701.04 741
10702.02 731
10703.00 789
10703.97 773
10704.95 758
10705.92 754
10706.90 742
10707.88 739
10708.85 783
10709.83 787
10710.81 763
10711.78 711
10712.76 738
10713.74 735
10714.71 745
10715.69 705
10716.67 727
10717.64 763
10718.62 708
10719.60 745
10720.57 724
10721.55 720
10722.53 738
10723.50 731
10724.48 739
10725.46 710
10726.44 694
10727.41 718
10728.39 720
10729.37 728
10730.35 742
10731.32 716
10732.30 737
10733.28 738
10734.26 751
10735.23 725
10736.21 745
10737.19 742
10738.17 740
10739.14 725
10740.12 728
10741.10 666
10742.08 730
10743.06 763
10744.03 750
10745.01 712
10745.99 719
10746.97 731
10747.95 746
10748.92 712
10749.90 728
10750.88 714
10751.86 688
10752.84 706
10753.82 739
10754.79 751
10755.77 705
10756.75 717
10757.73 705
10758.71 722
10759.69 698
10760.67 759
10761.65 740
10762.62 713
10763.60 735
10764.58 727
10765.56 721
10766.54 711
10767.52 728
10768.50 741
10769.48 725
10770.46 731
10771.44 765
10772.42 760
10773.39 764
10774.37 757
10775.35 758
10776.33 780
10777.31 801
10778.29 778
10779.27 753
10780.25 789
10781.23 776
10782.21 789
10783.19 748
10784.17 720
10785.15 743
10786.13 758
10787.11 718
10788.09 777
10789.07 737
10790.05 746
10791.03 707
10792.01 696
10792.99 752
10793.97 726
10794.95 700
10795.93 737
10796.91 739
10797.89 694
10798.87 731
10799.85 694
10800.83 673
10801.82 716
10802.80 737
10803.78 703
10804.76 725
10805.74 716
10806.72 716
10807.70 705
10808.68 763
10809.66 742
10810.64 698
10811.62 734
10812.61 744
10813.59 712
10814.57 699
10815.55 705
10816.53 727
10817.51 711
10818.49 702
10819.47 729
10820.46 718
10821.44 722
10822.42 732
10823.40 743
10824.38 713
10825.36 705
10826.35 740
10827.33 685
10828.31 718
10829.29 708
10830.27 691
10831.25 701
10832.24 726
10833.22 746
10834.20 718
10835.18 711
10836.17 678
10837.15 715
10838.13 749
10839.11 693
10840.09 694
10841.08 704
10842.06 712
10843.04 737
10844.02 745
10845.01 776
10845.99 736
10846.97 724
10847.96 750
10848.94 782
10849.92 750
10850.90 737
10851.89 777
10852.87 775
10853.85 763
10854.84 763
10855.82 780
10856.80 785
10857.78 757
10858.77 747
10859.75 752
10860.73 738
10861.72 792
10862.70 759
10863.68 782
10864.67 762
10865.65 787
10866.64 758
10867.62 743
10868.60 725
10869.59 732
10870.57 766
10871.55 778
10872.54 755
10873.52 761
10874.51 776
10875.49 778
10876.47 772
10877.46 771
10878.44 783
10879.43 749
10880.41 779
10881.39 772
10882.38 781
10883.36 702
10884.35 751
10885.33 778
10886.32 804
10887.30 765
10888.29 812
10889.27 814
10890.25 780
10891.24 830
10892.22 800
10893.21 830
10894.19 803
10895.18 810
10896.16 829
10897.15 826
10898.13 818
10899.12 820
10900.10 832
10901.09 851
10902.07 831
10903.06 890
10904.04 849
10905.03 854
10906.01 871
10907.00 887
10907.99 885
10908.97 863
10909.96 874
10910.94 910
10911.93 949
10912.91 910
10913.90 922
10914.88 900
10915.87 935
10916.86 936
10917.84 921
10918.83 962
10919.81 945
10920.80 970
10921.79 968
10922.77 940
10923.76 963
10924.74 988
10925.73 961
10926.72 970
10927.70 972
10928.69 994
10929.68 1041
10930.66 1003
10931.65 977
10932.64 1027
10933.62 1034
10934.61 1038
10935.60 1044
10936.58 1066
10937.57 1078
10938.56 1053
10939.54 1064
10940.53 1090
10941.52 1077
10942.50 1090
10943.49 1116
10944.48 1124
10945.47 1199
10946.45 1184
10947.44 1193
10948.43 1302
10949.41 1300
10950.40 1326
10951.39 1342
10952.38 1375
10953.36 1455
10954.35 1504
10955.34 1516
10956.33 1524
10957.31 1602
10958.30 1578
10959.29 1604
10960.28 1553
10961.27 1550
10962.25 1545
10963.24 1443
10964.23 1417
10965.22 1469
10966.21 1397
10967.19 1316
10968.18 1358
10969.17 1328
10970.16 1315
10971.15 1323
10972.13 1283
10973.12 1256
10974.11 1303
10975.10 1270
10976.09 1287
10977.08 1283
10978.07 1308
10979.05 1332
10980.04 1337
10981.03 1347
10982.02 1368
10983.01 1354
10984.00 1370
10984.99 1448
10985.98 1494
10986.96 1532
10987.95 1532
10988.94 1560
10989.93 1645
10990.92 1742
10991.91 1800
10992.90 1858
10993.89 1859
10994.88 2003
10995.87 2079
10996.86 2147
10997.85 2230
10998.84 2199
10999.83 2221
11000.82 2193
11001.81 2051
11002.79 2036
11003.78 1975
11004.77 1924
11005.76 1808
11006.75 1666
11007.74 1597
11008.73 1550
11009.72 1493
11010.71 1436
11011.70 1346
11012.69 1327
11013.68 1280
11014.67 1242
11015.67 1242
11016.66 1252
11017.65 1194
11018.64 1220
11019.63 1209
11020.62 1167
11021.61 1171
11022.60 1161
11023.59 1202
11024.58 1198
11025.57 1136
11026.56 1121
11027.55 1100
11028.54 1075
11029.53 1156
11030.52 1158
11031.52 1081
11032.51 1092
11033.50 1059
11034.49 1113
11035.48 1073
11036.47 1081
11037.46 1040
11038.45 1048
11039.45 1066
11040.44 1111
11041.43 1032
11042.42 1035
11043.41 1040
11044.40 1041
11045.39 1038
11046.39 1030
11047.38 1008
11048.37 1028
11049.36 1044
11050.35 1039
11051.35 1073
11052.34 1006
11053.33 1038
11054.32 1033
11055.31 1096
11056.31 1062
11057.30 1121
11058.29 1129
11059.28 1185
11060.27 1155
11061.27 1110
11062.26 1105
11063.25 1145
11064.24 1149
11065.24 1099
11066.23 1079
11067.22 1106
11068.21 1091
11069.21 1065
11070.20 1061
11071.19 1067
11072.19 1081
11073.18 1046
11074.17 1056
11075.16 1050
11076.16 1013
11077.15 1031
11078.14 1057
11079.14 1048
11080.13 1016
11081.12 1030
11082.12 1023
11083.11 1011
11084.10 987
11085.10 977
11086.09 998
11087.08 969
11088.08 981
11089.07 966
11090.06 955
11091.06 934
11092.05 996
11093.04 985
11094.04 940
11095.03 959
11096.03 903
11097.02 974
11098.01 937
11099.01 897
11100.00 896
11101.00 932
11101.99 944
11102.98 960
11103.98 960
11104.97 962
11105.97 965
11106.96 908
11107.96 936
11108.95 934
11109.95 923
11110.94 935
11111.93 952
11112.93 931
11113.92 904
11114.92 928
11115.91 929
11116.91 946
11117.90 907
11118.90 913
11119.89 872
11120.89 895
11121.88 922
11122.88 938
11123.87 939
11124.87 935
11125.86 969
11126.86 980
11127.85 902
11128.85 943
11129.84 919
11130.84 863
11131.84 910
11132.83 894
11133.83 888
11134.82 937
11135.82 915
11136.81 909
11137.81 930
11138.81 909
11139.80 918
11140.80 903
11141.79 936
11142.79 910
11143.79 927
11144.78 903
11145.78 909
11146.77 930
11147.77 890
11148.77 906
11149.76 904
11150.76 934
11151.75 937
11152.75 931
11153.75 913
11154.74 903
11155.74 883
11156.74 931
11157.73 915
11158.73 899
11159.73 863
11160.72 890
11161.72 928
11162.72 873
11163.71 890
11164.71 845
11165.71 893
11166.71 873
11167.70 888
11168.70 862
11169.70 902
11170.69 904
11171.69 908
11172.69 877
11173.69 853
11174.68 873
11175.68 874
11176.68 893
11177.68 863
11178.67 883
11179.67 872
11180.67 882
11181.67 878
11182.66 891
11183.66 918
11184.66 902
11185.66 936
11186.66 938
11187.65 910
11188.65 929
11189.65 903
11190.65 905
11191.65 909
11192.64 918
11193.64 940
11194.64 906
11195.64 908
11196.64 944
11197.64 911
11198.63 904
11199.63 935
11200.63 936
11201.63 954
11202.63 966
11203.63 924
11204.63 948
11205.63 919
11206.62 932
11207.62 968
11208.62 945
11209.62 906
11210.62 920
11211.62 923
11212.62 959
11213.62 951
11214.62 932
11215.62 970
11216.61 963
11217.61 945
11218.61 910
11219.61 903
11220.61 922
11221.61 912
11222.61 911
11223.61 922
11224.61 938
11225.61 990
11226.61 966
11227.61 943
11228.61 958
11229.61 936
11230.61 901
11231.61 950
11232.61 920
11233.61 971
11234.61 973
11235.61 986
11236.61 990
11237.61 948
11238.61 972
11239.61 967
11240.61 1001
11241.61 965
11242.61 1002
11243.61 974
11244.61 988
11245.61 1011
11246.61 961
11247.61 964
11248.62 995
11249.62 1024
11250.62 1010
11251.62 984
11252.62 1039
11253.62 1033
11254.62 998
11255.62 1061
11256.62 1052
11257.62 1089
11258.62 1043
11259.63 1033
11260.63 1010
11261.63 1073
11262.63 1051
11263.63 1092
11264.63 1051
11265.63 1125
11266.64 1135
11267.64 1189
11268.64 1204
11269.64 1173
11270.64 1197
11271.64 1207
11272.65 1218
11273.65 1201
11274.65 1191
11275.65 1143
11276.65 1208
11277.65 1180
11278.66 1176
11279.66 1123
11280.66 1166
11281.66 1154
11282.67 1107
11283.67 1074
11284.67 1077
11285.67 1045
11286.67 1055
11287.68 1041
11288.68 1027
11289.68 1066
11290.68 1036
11291.69 979
11292.69 1008
11293.69 953
11294.70 972
11295.70 969
11296.70 926
11297.70 972
11298.71 934
11299.71 966
11300.71 970
11301.72 953
11302.72 952
11303.72 985
11304.72 1024
11305.73 982
11306.73 978
11307.73 966
11308.74 991
11309.74 970
11310.74 966
11311.75 1015
11312.75 996
11313.76 1020
11314.76 1015
11315.76 1034
11316.77 1013
11317.77 996
11318.77 1043
11319.78 1066
11320.78 1042
11321.79 1037
11322.79 1040
11323.79 1044
11324.80 1021
11325.80 1014
11326.81 1009
11327.81 1022
11328.81 1060
11329.82 1011
11330.82 1028
11331.83 1068
11332.83 1073
11333.84 1075
11334.84 1092
11335.85 1095
11336.85 1108
11337.85 1107
11338.86 1085
11339.86 1126
11340.87 1148
11341.87 1125
11342.88 1134
11343.88 1073
11344.89 1068
11345.89 1013
11346.90 1054
11347.90 1047
11348.91 1054
11349.91 974
11350.92 934
11351.92 967
11352.93 978
11353.94 1005
11354.94 948
11355.95 983
11356.95 927
11357.96 935
11358.96 981
11359.97 955
11360.97 969
11361.98 938
11362.99 932
11363.99 929
11365.00 956
11366.00 966
11367.01 906
11368.02 896
11369.02 915
11370.03 927
11371.03 900
11372.04 879
11373.05 894
11374.05 896
11375.06 942
11376.06 949
11377.07 891
11378.08 863
11379.08 909
11380.09 887
11381.10 900
11382.10 929
11383.11 938
11384.12 884
11385.12 945
11386.13 917
11387.14 923
11388.14 885
11389.15 921
11390.16 926
11391.17 946
11392.17 892
11393.18 931
11394.19 950
11395.19 920
11396.20 912
11397.21 924
11398.22 932
11399.22 934
11400.23 913
11401.24 908
11402.25 935
11403.25 991
11404.26 958
11405.27 984
11406.28 944
11407.28 916
11408.29 934
11409.30 996
11410.31 968
11411.31 933
11412.32 918
11413.33 915
11414.34 917
11415.35 894
11416.35 945
11417.36 941
11418.37 909
11419.38 946
11420.39 971
11421.40 963
11422.40 996
11423.41 989
11424.42 973
11425.43 954
11426.44 956
11427.45 990
11428.46 953
11429.46 947
11430.47 932
11431.48 947
11432.49 926
11433.50 974
11434.51 971
11435.52 918
11436.53 925
11437.54 935
11438.54 924
11439.55 942
11440.56 960
11441.57 993
11442.58 999
11443.59 948
11444.60 939
11445.61 926
11446.62 995
11447.63 1028
11448.64 999
11449.65 958
11450.66 990
11451.67 973
11452.68 968
11453.69 990
11454.70 943
11455.71 948
11456.72 1040
11457.73 989
11458.74 992
11459.75 984
11460.76 1012
11461.77 1027
11462.78 967
11463.79 1002
11464.80 992
11465.81 1039
11466.82 1030
11467.83 1018
11468.84 1010
11469.85 1031
11470.86 1057
11471.87 1102
11472.88 1101
11473.89 1085
11474.90 1043
11475.91 1076
11476.92 1027
11477.93 1092
11478.95 1089
11479.96 1150
11480.97 1131
11481.98 1103
11482.99 1117
11484.00 1145
11485.01 1129
11486.02 1115
11487.03 1151
11488.05 1234
11489.06 1199
11490.07 1221
11491.08 1238
11492.09 1230
11493.10 1243
11494.11 1286
11495.13 1312
11496.14 1302
11497.15 1275
11498.16 1356
11499.17 1328
11500.18 1395
11501.20 1355
11502.21 1408
11503.22 1370
11504.23 1404
11505.24 1436
11506.26 1454
11507.27 1470
11508.28 1507
11509.29 1554
11510.30 1627
11511.32 1616
11512.33 1639
11513.34 1709
11514.35 1782
11515.37 1816
11516.38 1883
11517.39 1918
11518.40 2006
11519.42 2071
11520.43 2075
11521.44 2142
11522.45 2177
11523.47 2274
11524.48 2355
11525.49 2548
11526.51 2564
11527.52 2674
11528.53 2933
11529.55 3026
11530.56 3197
11531.57 3348
11532.59 3489
11533.60 3631
11534.61 3739
11535.63 3814
11536.64 3911
11537.65 3935
11538.67 3906
11539.68 3918
11540.69 3831
11541.71 3806
11542.72 3558
11543.73 3386
11544.75 3173
11545.76 3031
11546.78 2823
11547.79 2675
11548.80 2447
11549.82 2257
11550.83 2179
11551.85 2037
11552.86 1940
11553.87 1858
11554.89 1820
11555.90 1778
11556.92 1723
11557.93 1710
11558.95 1632
11559.96 1573
11560.97 1600
11561.99 1636
11563.00 1634
11564.02 1587
11565.03 1575
11566.05 1588
11567.06 1616
11568.08 1605
11569.09 1588
11570.11 1595
11571.12 1620
11572.14 1572
11573.15 1588
11574.17 1588
11575.18 1646
11576.20 1674
11577.21 1668
11578.23 1677
11579.24 1721
11580.26 1671
11581.27 1694
11582.29 1677
11583.30 1703
11584.32 1683
11585.33 1756
11586.35 1705
11587.37 1760
11588.38 1809
11589.40 1879
11590.41 1878
11591.43 1970
11592.44 2069
11593.46 2128
11594.48 2139
11595.49 2223
11596.51 2290
11597.52 2300
11598.54 2263
11599.56 2319
11600.57 2285
11601.59 2300
11602.61 2242
11603.62 2165
11604.64 2084
11605.66 1995
11606.67 1950
11607.69 1908
11608.70 1809
11609.72 1766
11610.74 1721
11611.75 1687
11612.77 1693
11613.79 1658
11614.81 1630
11615.82 1582
11616.84 1589
11617.86 1613
11618.87 1522
11619.89 1483
11620.91 1483
11621.92 1488
11622.94 1482
11623.96 1446
11624.98 1429
11625.99 1398
11627.01 1446
11628.03 1374
11629.05 1393
11630.06 1375
11631.08 1345
11632.10 1303
11633.12 1291
11634.13 1268
11635.15 1357
11636.17 1330
11637.19 1304
11638.20 1332
11639.22 1301
11640.24 1277
11641.26 1248
11642.28 1263
11643.29 1248
11644.31 1245
11645.33 1206
11646.35 1209
11647.37 1184
11648.39 1193
11649.40 1186
11650.42 1188
11651.44 1182
11652.46 1141
11653.48 1189
11654.50 1231
11655.51 1197
11656.53 1200
11657.55 1229
11658.57 1211
11659.59 1176
11660.61 1191
11661.63 1200
11662.65 1201
11663.67 1213
11664.68 1172
11665.70 1168
11666.72 1180
11667.74 1164
11668.76 1144
11669.78 1117
11670.80 1137
11671.82 1105
11672.84 1142
11673.86 1128
11674.88 1158
11675.90 1119
11676.92 1095
11677.94 1086
11678.96 1078
11679.98 1098
11680.99 1144
11682.01 1104
11683.03 1102
11684.05 1097
11685.07 1019
11686.09 1115
11687.11 1015
11688.13 1043
11689.15 1014
11690.17 1039
11691.19 1049
11692.21 1005
11693.24 968
11694.26 1006
11695.28 1007
11696.30 959
11697.32 976
11698.34 954
11699.36 954
11700.38 974
11701.40 941
11702.42 933
11703.44 965
11704.46 970
11705.48 953
11706.50 944
11707.52 930
11708.54 946
11709.57 946
11710.59 901
11711.61 860
11712.63 896
11713.65 955
11714.67 941
11715.69 914
11716.71 910
11717.73 882
11718.76 888
11719.78 857
11720.80 886
11721.82 911
11722.84 882
11723.86 856
11724.89 905
11725.91 918
11726.93 887
11727.95 891
11728.97 888
11729.99 879
11731.02 840
11732.04 840
11733.06 879
11734.08 867
11735.10 809
11736.13 851
11737.15 835
11738.17 812
11739.19 777
11740.22 807
11741.24 858
11742.26 828
11743.28 758
11744.30 816
11745.33 830
11746.35 837
11747.37 838
11748.40 815
11749.42 854
11750.44 792
11751.46 804
11752.49 802
11753.51 837
11754.53 766
11755.56 778
11756.58 765
11757.60 751
11758.62 751
11759.65 759
11760.67 778
11761.69 777
11762.72 859
11763.74 815
11764.76 860
11765.79 824
11766.81 831
11767.83 817
11768.86 800
11769.88 811
11770.91 823
11771.93 835
11772.95 815
11773.98 837
11775.00 823
11776.02 795
11777.05 823
11778.07 783
11779.10 794
11780.12 846
11781.14 792
11782.17 852
11783.19 848
11784.22 838
11785.24 819
11786.26 847
11787.29 829
11788.31 833
11789.34 805
11790.36 829
11791.39 814
11792.41 785
11793.44 782
11794.46 769
11795.49 788
11796.51 775
11797.54 777
11798.56 814
11799.59 830
11800.61 795
11801.63 770
11802.66 778
11803.69 796
11804.71 822
11805.74 827
11806.76 783
11807.79 747
11808.81 756
11809.84 772
11810.86 806
11811.89 757
11812.91 802
11813.94 805
11814.96 789
11815.99 800
11817.01 811
11818.04 782
11819.07 768
11820.09 823
11821.12 824
11822.14 804
11823.17 816
11824.20 852
11825.22 820
11826.25 833
11827.27 838
11828.30 859
11829.33 874
11830.35 823
11831.38 857
11832.40 877
11833.43 839
11834.46 829
11835.48 832
11836.51 816
11837.54 819
11838.56 826
11839.59 767
11840.62 778
11841.64 775
11842.67 811
11843.70 820
11844.72 817
11845.75 814
11846.78 835
11847.80 863
11848.83 842
11849.86 838
11850.89 859
11851.91 846
11852.94 856
11853.97 869
11854.99 865
11856.02 844
11857.05 857
11858.08 871
11859.10 909
11860.13 869
11861.16 925
11862.19 861
11863.21 868
11864.24 879
11865.27 893
11866.30 892
11867.33 883
11868.35 943
11869.38 905
11870.41 931
11871.44 948
11872.47 957
11873.49 895
11874.52 954
11875.55 929
11876.58 918
11877.61 932
11878.63 1013
11879.66 972
11880.69 933
11881.72 1011
11882.75 1027
11883.78 1035
11884.81 1056
11885.83 1077
11886.86 1058
11887.89 1082
11888.92 1041
11889.95 1107
11890.98 1128
11892.01 1149
11893.04 1167
11894.06 1182
11895.09 1154
11896.12 1238
11897.15 1267
11898.18 1247
11899.21 1264
11900.24 1333
11901.27 1309
11902.30 1351
11903.33 1369
11904.36 1333
11905.39 1339
11906.42 1311
11907.45 1345
11908.48 1333
11909.50 1284
11910.53 1274
11911.56 1266
11912.59 1264
11913.62 1324
11914.65 1296
11915.68 1242
11916.71 1256
11917.74 1335
11918.77 1335
11919.80 1352
11920.83 1423
11921.86 1428
11922.89 1433
11923.92 1486
11924.95 1543
11925.99 1544
11927.02 1559
11928.05 1568
11929.08 1624
11930.11 1644
11931.14 1594
11932.17 1632
11933.20 1598
11934.23 1546
11935.26 1542
11936.29 1506
11937.32 1425
11938.35 1414
11939.38 1357
11940.41 1336
11941.45 1309
11942.48 1224
11943.51 1143
11944.54 1149
11945.57 1064
11946.60 1153
11947.63 1124
11948.66 1094
11949.70 1055
11950.73 983
11951.76 1074
11952.79 1016
11953.82 1036
11954.85 1071
11955.88 1090
11956.92 1061
11957.95 1068
11958.98 1032
11960.01 1024
11961.04 1037
11962.08 1026
11963.11 1048
11964.14 1010
11965.17 1103
11966.20 1112
11967.24 1073
11968.27 1086
11969.30 1133
11970.33 1157
11971.36 1101
11972.40 1068
11973.43 1077
11974.46 1097
11975.49 1055
11976.53 1060
11977.56 1110
11978.59 1097
11979.62 1132
11980.66 1068
11981.69 1062
11982.72 1150
11983.76 1091
11984.79 1087
11985.82 1139
11986.85 1141
11987.89 1119
11988.92 1164
11989.95 1130
11990.99 1146
11992.02 1163
11993.05 1168
11994.09 1167
11995.12 1137
11996.15 1123
11997.19 1158
11998.22 1176
11999.25 1137
12000.29 1129
12001.32 1101
12002.35 1136
12003.39 1158
12004.42 1206
12005.46 1167
12006.49 1161
12007.52 1153
12008.56 1194
12009.59 1201
12010.63 1166
12011.66 1188
12012.69 1264
12013.73 1202
12014.76 1194
12015.80 1197
12016.83 1301
12017.86 1227
12018.90 1263
12019.93 1230
12020.97 1233
12022.00 1252
12023.04 1266
12024.07 1293
12025.11 1207
12026.14 1250
12027.18 1249
12028.21 1284
12029.25 1274
12030.28 1235
12031.32 1206
12032.35 1251
12033.39 1241
12034.42 1234
12035.46 1202
12036.49 1147
12037.53 1213
12038.56 1192
12039.60 1228
12040.63 1205
12041.67 1203
12042.70 1175
12043.74 1256
12044.77 1244
12045.81 1234
12046.84 1245
12047.88 1296
12048.92 1284
12049.95 1191
12050.99 1187
12052.02 1230
12053.06 1283
12054.09 1232
12055.13 1282
12056.17 1274
12057.20 1222
12058.24 1200
12059.27 1207
12060.31 1219
12061.35 1162
12062.38 1165
12063.42 1201
12064.46 1185
12065.49 1179
12066.53 1199
12067.56 1178
12068.60 1195
12069.64 1105
12070.67 1135
12071.71 1152
12072.75 1148
12073.78 1150
12074.82 1169
12075.86 1182
12076.89 1150
12077.93 1167
12078.97 1157
12080.01 1199
12081.04 1221
12082.08 1166
12083.12 1184
12084.15 1211
12085.19 1184
12086.23 1175
12087.27 1226
12088.30 1209
12089.34 1227
12090.38 1220
12091.41 1235
12092.45 1245
12093.49 1256
12094.53 1266
12095.57 1277
12096.60 1230
12097.64 1249
12098.68 1282
12099.72 1262
12100.75 1275
12101.79 1281
12102.83 1245
12103.87 1205
12104.91 1204
12105.94 1196
12106.98 1143
12108.02 1149
12109.06 1106
12110.10 1131
12111.14 1100
12112.17 1081
12113.21 1063
12114.25 1049
12115.29 1051
12116.33 1024
12117.37 1048
12118.40 1056
12119.44 1038
12120.48 1007
12121.52 978
12122.56 1010
12123.60 981
12124.64 989
12125.68 972
12126.72 989
12127.75 970
12128.79 988
12129.83 954
12130.87 988
12131.91 963
12132.95 1026
12133.99 969
12135.03 949
12136.07 955
12137.11 968
12138.15 976
12139.19 934
12140.23 961
12141.27 1001
12142.31 979
12143.35 923
12144.38 958
12145.42 933
12146.46 951
12147.50 970
12148.54 968
12149.58 963
12150.62 964
12151.66 992
12152.70 947
12153.74 927
12154.78 887
12155.82 921
12156.87 959
12157.91 907
12158.95 893
12159.99 932
12161.03 944
12162.07 916
12163.11 874
12164.15 915
12165.19 942
12166.23 913
12167.27 913
12168.31 928
12169.35 922
12170.39 880
12171.43 903
12172.47 881
12173.52 865
12174.56 889
12175.60 875
12176.64 848
12177.68 859
12178.72 869
12179.76 900
12180.80 872
12181.85 870
12182.89 852
12183.93 863
12184.97 829
12186.01 842
12187.05 851
12188.09 843
12189.14 826
12190.18 801
12191.22 858
12192.26 862
12193.30 829
12194.34 862
12195.39 862
12196.43 858
12197.47 830
12198.51 833
12199.55 822
12200.60 839
12201.64 837
12202.68 838
12203.72 861
12204.77 795
12205.81 817
12206.85 851
12207.89 852
12208.94 836
12209.98 816
12211.02 777
12212.06 805
12213.11 848
12214.15 837
12215.19 822
12216.23 803
12217.28 820
12218.32 789
12219.36 816
12220.41 793
12221.45 793
12222.49 824
12223.54 821
12224.58 801
12225.62 806
12226.66 806
12227.71 810
12228.75 788
12229.79 775
12230.84 812
12231.88 829
12232.93 833
12233.97 825
12235.01 792
12236.06 762
12237.10 787
12238.14 783
12239.19 838
12240.23 836
12241.28 838
12242.32 817
12243.36 783
12244.41 819
12245.45 788
12246.50 804
12247.54 807
12248.58 797
12249.63 796
12250.67 773
12251.72 721
12252.76 780
12253.80 747
12254.85 754
12255.89 765
12256.94 771
12257.98 755
12259.03 776
12260.07 731
12261.12 765
12262.16 739
12263.21 785
12264.25 773
12265.30 744
12266.34 758
12267.39 708
12268.43 700
12269.48 708
12270.52 702
12271.57 735
12272.61 733
12273.66 755
12274.70 744
12275.75 748
12276.79 725
12277.84 719
12278.88 757
12279.93 755
12280.98 742
12282.02 712
12283.07 736
12284.11 757
12285.16 707
12286.20 739
12287.25 728
12288.30 729
12289.34 749
12290.39 741
12291.43 752
12292.48 722
12293.53 733
12294.57 718
12295.62 691
12296.66 711
12297.71 725
12298.76 701
12299.80 701
12300.85 707
12301.90 688
12302.94 713
12303.99 729
12305.04 762
12306.08 721
12307.13 729
12308.18 707
12309.22 713
12310.27 757
12311.32 713
12312.36 719
12313.41 717
12314.46 712
12315.50 706
12316.55 708
12317.60 727
12318.65 719
12319.69 737
12320.74 724
12321.79 724
12322.83 702
12323.88 739
12324.93 729
12325.98 748
12327.02 742
12328.07 698
12329.12 702
12330.17 710
12331.21 718
12332.26 696
12333.31 699
12334.36 682
12335.41 719
12336.45 732
12337.50 705
12338.55 732
12339.60 691
12340.65 723
12341.69 757
12342.74 708
12343.79 686
12344.84 718
12345.89 726
12346.94 738
12347.98 748
12349.03 736
12350.08 747
12351.13 766
12352.18 731
12353.23 728
12354.28 747
12355.32 722
12356.37 730
12357.42 772
12358.47 768
12359.52 750
12360.57 745
12361.62 715
12362.67 720
12363.72 745
12364.76 751
12365.81 771
12366.86 739
12367.91 773
12368.96 733
12370.01 688
12371.06 721
12372.11 716
12373.16 703
12374.21 732
12375.26 736
12376.31 717
12377.36 699
12378.41 730
12379.46 762
12380.51 764
12381.56 740
12382.61 748
12383.66 738
12384.71 715
12385.76 733
12386.81 729
12387.86 743
12388.91 742
12389.96 769
12391.01 779
12392.06 775
12393.11 758
12394.16 772
12395.21 779
12396.26 792
12397.31 757
12398.36 752
12399.41 788
12400.46 745
12401.51 751
12402.56 815
12403.61 833
12404.66 717
12405.71 744
12406.77 752
12407.82 764
12408.87 776
12409.92 783
12410.97 787
12412.02 777
12413.07 769
12414.12 711
12415.17 765
12416.23 780
12417.28 772
12418.33 762
12419.38 752
12420.43 759
12421.48 762
12422.53 796
12423.59 786
12424.64 776
12425.69 786
12426.74 781
12427.79 747
12428.84 787
12429.90 797
12430.95 772
12432.00 743
12433.05 767
12434.10 795
12435.16 816
12436.21 774
12437.26 799
12438.31 786
12439.37 812
12440.42 847
12441.47 803
12442.52 786
12443.58 778
12444.63 804
12445.68 846
12446.73 861
12447.79 848
12448.84 834
12449.89 861
12450.94 886
12452.00 889
12453.05 902
12454.10 915
12455.16 937
12456.21 951
12457.26 976
12458.31 952
12459.37 988
12460.42 1016
12461.47 1080
12462.53 1121
12463.58 1146
12464.63 1158
12465.69 1169
12466.74 1257
12467.79 1278
12468.85 1311
12469.90 1356
12470.95 1390
12472.01 1459
12473.06 1493
12474.12 1428
12475.17 1441
12476.22 1467
12477.28 1450
12478.33 1424
12479.39 1445
12480.44 1412
12481.49 1377
12482.55 1291
12483.60 1244
12484.66 1202
12485.71 1105
12486.76 1178
12487.82 1132
12488.87 1090
12489.93 1051
12490.98 969
12492.04 970
12493.09 947
12494.15 945
12495.20 985
12496.25 958
12497.31 994
12498.36 951
12499.42 953
12500.47 898
12501.53 923
12502.58 933
12503.64 886
12504.69 944
12505.75 942
12506.80 913
12507.86 926
12508.91 950
12509.97 902
12511.03 926
12512.08 942
12513.14 933
12514.19 905
12515.25 930
12516.30 954
12517.36 931
12518.41 960
12519.47 948
12520.52 926
12521.58 925
12522.64 900
12523.69 943
12524.75 952
12525.80 955
12526.86 924
12527.92 940
12528.97 982
12530.03 973
12531.08 940
12532.14 979
12533.20 984
12534.25 1058
12535.31 1024
12536.37 1008
12537.42 978
12538.48 1024
12539.54 1059
12540.59 1042
12541.65 1054
12542.70 1058
12543.76 1105
12544.82 1095
12545.88 1075
12546.93 1076
12547.99 1112
12549.05 1090
12550.10 1112
12551.16 1112
12552.22 1096
12553.27 1118
12554.33 1120
12555.39 1126
12556.45 1095
12557.50 1076
12558.56 1082
12559.62 1095
12560.67 1021
12561.73 1033
12562.79 1013
12563.85 997
12564.90 1006
12565.96 1018
12567.02 960
12568.08 937
12569.14 943
12570.19 947
12571.25 931
12572.31 947
12573.37 952
12574.42 947
12575.48 926
12576.54 975
12577.60 989
12578.66 956
12579.72 891
12580.77 917
12581.83 943
12582.89 943
12583.95 972
12585.01 952
12586.07 939
12587.12 945
12588.18 916
12589.24 928
12590.30 941
12591.36 932
12592.42 959
12593.48 961
12594.53 922
12595.59 963
12596.65 956
12597.71 957
12598.77 954
12599.83 968
12600.89 971
12601.95 1014
12603.01 980
12604.07 1029
12605.13 994
12606.18 1034
12607.24 1035
12608.30 1039
12609.36 1083
12610.42 1067
12611.48 1080
12612.54 1151
12613.60 1132
12614.66 1081
12615.72 1130
12616.78 1191
12617.84 1185
12618.90 1225
12619.96 1201
12621.02 1246
12622.08 1259
12623.14 1246
12624.20 1257
12625.26 1283
12626.32 1277
12627.38 1289
12628.44 1280
12629.50 1297
12630.56 1241
12631.62 1230
12632.68 1237
12633.74 1204
12634.80 1155
12635.86 1201
12636.92 1113
12637.98 1097
12639.04 1080
12640.11 1059
12641.17 1044
12642.23 1031
12643.29 1027
12644.35 980
12645.41 1016
12646.47 1008
12647.53 985
12648.59 968
12649.65 1015
12650.72 1014
12651.78 1012
12652.84 990
12653.90 998
12654.96 1009
12656.02 1006
12657.08 953
12658.14 984
12659.21 997
12660.27 994
12661.33 1001
12662.39 942
12663.45 970
12664.51 1015
12665.58 1040
12666.64 1015
12667.70 1006
12668.76 1039
12669.82 1018
12670.89 997
12671.95 1038
12673.01 1004
12674.07 1031
12675.13 1030
12676.20 1014
12677.26 1070
12678.32 1052
12679.38 1067
12680.45 1053
12681.51 1082
12682.57 1073
12683.63 1076
12684.70 1052
12685.76 1039
12686.82 1065
12687.88 1068
12688.95 1079
12690.01 1104
12691.07 1150
12692.14 1130
12693.20 1118
12694.26 1158
12695.32 1148
12696.39 1158
12697.45 1198
12698.51 1207
12699.58 1226
12700.64 1198
12701.70 1233
12702.77 1214
12703.83 1207
12704.89 1188
12705.96 1210
12707.02 1186
12708.08 1250
12709.15 1221
12710.21 1236
12711.28 1217
12712.34 1206
12713.40 1225
12714.47 1230
12715.53 1224
12716.59 1180
12717.66 1200
12718.72 1201
12719.79 1255
12720.85 1252
12721.92 1246
12722.98 1249
12724.04 1243
12725.11 1237
12726.17 1268
12727.24 1237
12728.30 1251
12729.37 1246
12730.43 1219
12731.49 1216
12732.56 1237
12733.62 1210
12734.69 1193
12735.75 1231
12736.82 1203
12737.88 1231
12738.95 1228
12740.01 1192
12741.08 1167
12742.14 1170
12743.21 1176
12744.27 1102
12745.34 1119
12746.40 1141
12747.47 1101
12748.53 1132
12749.60 1115
12750.66 1102
12751.73 1151
12752.79 1096
12753.86 1089
12754.93 1082
12755.99 1048
12757.06 1062
12758.12 1078
12759.19 1029
12760.25 1033
12761.32 1075
12762.39 1090
12763.45 1059
12764.52 1036
12765.58 1052
12766.65 1017
12767.72 1026
12768.78 999
12769.85 971
12770.91 993
12771.98 1021
12773.05 1020
12774.11 952
12775.18 945
12776.25 943
12777.31 958
12778.38 959
12779.45 952
12780.51 969
12781.58 969
12782.65 923
12783.71 953
12784.78 893
12785.85 898
12786.91 902
12787.98 925
12789.05 914
12790.11 914
12791.18 924
12792.25 969
12793.31 916
12794.38 874
12795.45 922
12796.52 910
12797.58 928
12798.65 928
12799.72 1011
12800.79 940
12801.85 885
12802.92 942
12803.99 925
12805.06 917
12806.12 896
12807.19 893
12808.26 898
12809.33 908
12810.39 932
12811.46 963
12812.53 963
12813.60 966
12814.67 963
12815.73 946
12816.80 951
12817.87 946
12818.94 991
12820.01 992
12821.08 923
12822.14 984
12823.21 984
12824.28 976
12825.35 894
12826.42 909
12827.49 914
12828.55 923
12829.62 941
12830.69 900
12831.76 913
12832.83 902
12833.90 939
12834.97 930
12836.04 897
12837.11 885
12838.17 892
12839.24 863
12840.31 849
12841.38 822
12842.45 773
12843.52 836
12844.59 804
12845.66 803
12846.73 792
12847.80 805
12848.87 795
12849.94 797
12851.01 810
12852.08 810
12853.14 775
12854.21 786
12855.28 759
12856.35 810
12857.42 807
12858.49 809
12859.56 785
12860.63 781
12861.70 801
12862.77 788
12863.84 783
12864.91 765
12865.98 743
12867.05 800
12868.12 771
12869.19 749
12870.26 769
12871.34 771
12872.41 775
12873.48 795
12874.55 759
12875.62 810
12876.69 790
12877.76 745
12878.83 757
12879.90 720
12880.97 759
12882.04 787
12883.11 768
12884.18 706
12885.25 706
12886.33 727
12887.40 709
12888.47 715
12889.54 713
12890.61 712
12891.68 699
12892.75 717
12893.82 725
12894.89 725
12895.97 735
12897.04 707
12898.11 687
12899.18 695
12900.25 672
12901.32 662
12902.40 694
12903.47 692
12904.54 689
12905.61 711
12906.68 689
12907.75 662
12908.83 669
12909.90 683
12910.97 676
12912.04 675
12913.11 656
12914.19 670
12915.26 664
12916.33 671
12917.40 682
12918.48 656
12919.55 657
12920.62 667
12921.69 678
12922.77 674
12923.84 632
12924.91 655
12925.98 655
12927.06 639
12928.13 617
12929.20 630
12930.27 635
12931.35 656
12932.42 610
12933.49 608
12934.57 660
12935.64 636
12936.71 627
12937.79 639
12938.86 633
12939.93 617
12941.01 604
12942.08 626
12943.15 664
12944.23 618
12945.30 597
12946.37 587
12947.45 624
12948.52 611
12949.59 574
12950.67 589
12951.74 575
12952.81 574
12953.89 590
12954.96 629
12956.04 572
12957.11 583
12958.18 622
12959.26 611
12960.33 587
12961.41 604
12962.48 595
12963.55 598
12964.63 600
12965.70 590
12966.78 635
12967.85 601
12968.93 594
12970.00 584
12971.07 616
12972.15 595
12973.22 584
12974.30 602
12975.37 584
12976.45 587
12977.52 584
12978.60 626
12979.67 626
12980.75 604
12981.82 587
12982.90 606
12983.97 587
12985.05 595
12986.12 613
12987.20 559
12988.27 580
12989.35 590
12990.42 634
12991.50 627
12992.57 575
12993.65 564
12994.73 592
12995.80 595
12996.88 587
12997.95 586
12999.03 578
13000.10 582
13001.18 586
13002.25 595
13003.33 605
13004.41 585
13005.48 611
13006.56 582
13007.63 616
13008.71 582
13009.79 596
13010.86 591
13011.94 624
13013.02 615
13014.09 575
13015.17 581
13016.24 584
13017.32 605
13018.40 595
13019.47 586
13020.55 594
13021.63 618
13022.70 617
13023.78 587
13024.86 625
13025.93 609
13027.01 586
13028.09 610
13029.16 615
13030.24 619
13031.32 605
13032.40 629
13033.47 657
13034.55 589
13035.63 637
13036.70 612
13037.78 622
13038.86 630
13039.94 630
13041.01 627
13042.09 651
13043.17 624
13044.25 637
13045.32 612
13046.40 573
13047.48 602
13048.56 607
13049.63 616
13050.71 633
13051.79 601
13052.87 572
13053.95 616
13055.02 614
13056.10 612
13057.18 590
13058.26 630
13059.34 616
13060.41 633
13061.49 606
13062.57 607
13063.65 585
13064.73 579
13065.81 583
13066.88 599
13067.96 564
13069.04 588
13070.12 577
13071.20 562
13072.28 602
13073.36 547
13074.43 576
13075.51 608
13076.59 590
13077.67 580
13078.75 581
13079.83 574
13080.91 560
13081.99 579
13083.07 581
13084.15 621
13085.23 566
13086.30 616
13087.38 558
13088.46 564
13089.54 590
13090.62 610
13091.70 568
13092.78 596
13093.86 575
13094.94 617
13096.02 587
13097.10 559
13098.18 599
13099.26 572
13100.34 611
13101.42 607
13102.50 630
13103.58 580
13104.66 583
13105.74 571
13106.82 606
13107.90 573
13108.98 598
13110.06 635
13111.14 626
13112.22 579
13113.30 586
13114.38 586
13115.46 614
13116.54 603
13117.62 569
13118.70 619
13119.78 568
13120.86 562
13121.95 580
13123.03 602
13124.11 578
13125.19 591
13126.27 606
13127.35 580
13128.43 588
13129.51 593
13130.59 567
13131.67 573
13132.76 599
13133.84 604
13134.92 595
13136.00 567
13137.08 563
13138.16 531
13139.24 596
13140.32 572
13141.41 598
13142.49 584
13143.57 598
13144.65 564
13145.73 563
13146.81 615
13147.90 584
13148.98 569
13150.06 556
13151.14 577
13152.22 592
13153.31 606
13154.39 590
13155.47 582
13156.55 574
13157.63 616
13158.72 598
13159.80 569
13160.88 582
13161.96 598
13163.05 543
13164.13 540
13165.21 555
13166.29 588
13167.38 556
13168.46 569
13169.54 583
13170.62 566
13171.71 572
13172.79 565
13173.87 572
13174.96 566
13176.04 561
13177.12 573
13178.20 561
13179.29 567
13180.37 563
13181.45 585
13182.54 584
13183.62 574
13184.70 555
13185.79 569
13186.87 578
13187.95 596
13189.04 555
13190.12 580
13191.20 546
13192.29 560
13193.37 586
13194.46 569
13195.54 584
13196.62 580
13197.71 615
13198.79 596
13199.88 614
13200.96 560
13202.04 568
13203.13 559
13204.21 616
13205.30 600
13206.38 588
13207.46 572
13208.55 571
13209.63 606
13210.72 591
13211.80 601
13212.89 581
13213.97 591
13215.05 551
13216.14 581
13217.22 576
13218.31 605
13219.39 563
13220.48 578
13221.56 557
13222.65 552
13223.73 574
13224.82 598
13225.90 604
13226.99 621
13228.07 645
13229.16 611
13230.24 593
13231.33 559
13232.41 609
13233.50 642
13234.58 601
13235.67 615
13236.76 591
13237.84 613
13238.93 615
13240.01 624
13241.10 630
13242.18 633
13243.27 638
13244.35 602
13245.44 585
13246.53 601
13247.61 621
13248.70 616
13249.78 608
13250.87 638
13251.96 637
13253.04 672
13254.13 632
13255.21 617
13256.30 628
13257.39 650
13258.47 651
13259.56 641
13260.65 664
13261.73 684
13262.82 657
13263.91 624
13264.99 625
13266.08 649
13267.17 669
13268.25 644
13269.34 682
13270.43 655
13271.51 655
13272.60 652
13273.69 660
13274.77 658
13275.86 680
13276.95 719
13278.04 682
13279.12 705
13280.21 725
13281.30 707
13282.38 674
13283.47 671
13284.56 708
13285.65 712
13286.73 686
13287.82 723
13288.91 703
13290.00 725
13291.08 711
13292.17 733
13293.26 718
13294.35 734
13295.44 658
13296.52 717
13297.61 728
13298.70 721
13299.79 740
13300.88 784
13301.96 759
13303.05 723
13304.14 764
13305.23 781
13306.32 757
13307.41 760
13308.49 780
13309.58 799
13310.67 797
13311.76 818
13312.85 792
13313.94 779
13315.02 790
13316.11 808
13317.20 809
13318.29 792
13319.38 789
13320.47 781
13321.56 796
13322.65 818
13323.74 791
13324.82 799
13325.91 823
13327.00 826
13328.09 854
13329.18 858
13330.27 878
13331.36 848
13332.45 846
13333.54 857
13334.63 903
13335.72 828
13336.81 838
13337.90 807
13338.99 846
13340.08 836
13341.17 839
13342.26 866
13343.35 859
13344.44 919
13345.53 908
13346.61 886
13347.70 904
13348.79 915
13349.89 881
13350.98 917
13352.07 961
13353.16 918
13354.25 939
13355.34 923
13356.43 897
13357.52 939
13358.61 951
13359.70 978
13360.79 955
13361.88 959
13362.97 955
13364.06 988
13365.15 993
13366.24 953
13367.33 968
13368.42 923
13369.51 922
13370.60 934
13371.70 936
13372.79 940
13373.88 880
13374.97 907
13376.06 908
13377.15 872
13378.24 897
13379.33 853
13380.43 817
13381.52 838
13382.61 808
13383.70 813
13384.79 802
13385.88 818
13386.97 831
13388.07 801
13389.16 776
13390.25 790
13391.34 807
13392.43 806
13393.52 817
13394.62 812
13395.71 786
13396.80 764
13397.89 803
13398.98 806
13400.08 780
13401.17 773
13402.26 777
13403.35 829
13404.45 800
13405.54 783
13406.63 751
13407.72 744
13408.82 788
13409.91 774
13411.00 804
13412.09 799
13413.19 835
13414.28 828
13415.37 820
13416.46 778
13417.56 751
13418.65 796
13419.74 843
13420.84 801
13421.93 818
13423.02 816
13424.11 817
13425.21 841
13426.30 798
13427.39 826
13428.49 833
13429.58 820
13430.67 840
13431.77 795
13432.86 836
13433.95 841
13435.05 831
13436.14 816
13437.24 825
13438.33 836
13439.42 863
13440.52 807
13441.61 867
13442.70 842
13443.80 859
13444.89 807
13445.99 833
13447.08 867
13448.17 885
13449.27 865
13450.36 885
13451.46 876
13452.55 871
13453.64 849
13454.74 867
13455.83 879
13456.93 918
13458.02 882
13459.12 895
13460.21 896
13461.31 850
13462.40 876
13463.50 895
13464.59 937
13465.69 921
13466.78 883
13467.87 902
13468.97 905
13470.06 924
13471.16 914
13472.25 936
13473.35 913
13474.44 894
13475.54 888
13476.64 902
13477.73 914
13478.83 905
13479.92 950
13481.02 982
13482.11 982
13483.21 990
13484.30 982
13485.40 995
13486.49 1048
13487.59 978
13488.69 992
13489.78 985
13490.88 987
13491.97 1000
13493.07 1014
13494.17 1062
13495.26 1065
13496.36 1011
13497.45 1051
13498.55 1032
13499.65 1053
13500.74 1093
13501.84 1062
13502.93 1078
13504.03 1034
13505.13 1007
13506.22 1072
13507.32 1066
13508.42 1007
13509.51 1003
13510.61 1004
13511.71 1003
13512.80 1011
13513.90 973
13515.00 924
13516.09 943
13517.19 964
13518.29 954
13519.38 945
13520.48 937
13521.58 954
13522.68 923
13523.77 921
13524.87 869
13525.97 894
13527.06 897
13528.16 894
13529.26 893
13530.36 874
13531.45 876
13532.55 873
13533.65 853
13534.75 861
13535.84 828
13536.94 831
13538.04 847
13539.14 829
13540.23 833
13541.33 842
13542.43 804
13543.53 819
13544.63 798
13545.72 804
13546.82 820
13547.92 802
13549.02 789
13550.12 800
13551.22 797
13552.31 815
13553.41 812
13554.51 813
13555.61 823
13556.71 789
13557.81 776
13558.90 782
13560.00 768
13561.10 820
13562.20 779
13563.30 833
13564.40 822
13565.50 834
13566.60 793
13567.69 789
13568.79 824
13569.89 807
13570.99 846
13572.09 789
13573.19 776
13574.29 747
13575.39 788
13576.49 735
13577.59 785
13578.69 789
13579.79 782
13580.89 756
13581.98 763
13583.08 772
13584.18 811
13585.28 792
13586.38 761
13587.48 779
13588.58 759
13589.68 770
13590.78 757
13591.88 790
13592.98 802
13594.08 811
13595.18 788
13596.28 758
13597.38 799
13598.48 810
13599.58 799
13600.68 778
13601.78 821
13602.88 795
13603.98 789
13605.08 804
13606.18 801
13607.29 776
13608.39 768
13609.49 795
13610.59 798
13611.69 757
13612.79 799
13613.89 769
13614.99 832
13616.09 802
13617.19 776
13618.29 754
13619.39 767
13620.50 788
13621.60 801
13622.70 796
13623.80 797
13624.90 793
13626.00 800
13627.10 781
13628.20 797
13629.31 830
13630.41 785
13631.51 821
13632.61 821
13633.71 813
13634.81 789
13635.91 794
13637.02 807
13638.12 761
13639.22 771
13640.32 743
13641.42 754
13642.53 759
13643.63 813
13644.73 787
13645.83 788
13646.93 793
13648.04 788
13649.14 787
13650.24 781
13651.34 787
13652.45 798
13653.55 817
13654.65 785
13655.75 765
13656.85 798
13657.96 812
13659.06 777
13660.16 781
13661.27 813
13662.37 801
13663.47 774
13664.57 767
13665.68 761
13666.78 813
13667.88 773
13668.99 785
13670.09 809
13671.19 792
13672.29 779
13673.40 800
13674.50 831
13675.60 809
13676.71 775
13677.81 792
13678.91 760
13680.02 776
13681.12 777
13682.23 798
13683.33 792
13684.43 767
13685.54 803
13686.64 827
13687.74 821
13688.85 810
13689.95 825
13691.06 862
13692.16 833
13693.26 831
13694.37 857
13695.47 822
13696.58 790
13697.68 793
13698.78 817
13699.89 791
13700.99 798
13702.10 808
13703.20 849
13704.31 818
13705.41 790
13706.51 789
13707.62 797
13708.72 815
13709.83 822
13710.93 827
13712.04 860
13713.14 831
13714.25 854
13715.35 881
13716.46 926
13717.56 911
13718.67 946
13719.77 884
13720.88 877
13721.98 852
13723.09 887
13724.19 917
13725.30 931
13726.40 910
13727.51 897
13728.61 921
13729.72 902
13730.83 906
13731.93 981
13733.04 992
13734.14 980
13735.25 943
13736.35 1014
13737.46 1029
13738.57 958
13739.67 991
13740.78 994
13741.88 1047
13742.99 1026
13744.09 1049
13745.20 1036
13746.31 1109
13747.41 1109
13748.52 1160
13749.63 1156
13750.73 1137
13751.84 1160
13752.94 1230
13754.05 1237
13755.16 1240
13756.26 1274
13757.37 1294
13758.48 1313
13759.58 1349
13760.69 1354
13761.80 1388
13762.90 1388
13764.01 1372
13765.12 1346
13766.22 1384
13767.33 1413
13768.44 1406
13769.55 1406
13770.65 1451
13771.76 1403
13772.87 1384
13773.97 1411
13775.08 1373
13776.19 1286
13777.30 1290
13778.40 1288
13779.51 1256
13780.62 1222
13781.73 1195
13782.83 1113
13783.94 1172
13785.05 1117
13786.16 1079
13787.26 1098
13788.37 1061
13789.48 1090
13790.59 1049
13791.70 995
13792.80 1054
13793.91 1038
13795.02 997
13796.13 973
13797.24 977
13798.35 930
13799.45 980
13800.56 991
13801.67 974
13802.78 965
13803.89 963
13805.00 931
13806.10 978
13807.21 940
13808.32 932
13809.43 907
13810.54 947
13811.65 965
13812.76 936
13813.86 966
13814.97 936
13816.08 901
13817.19 892
13818.30 946
13819.41 955
13820.52 984
13821.63 932
13822.74 939
13823.85 922
13824.96 946
13826.06 958
13827.17 928
13828.28 918
13829.39 962
13830.50 933
13831.61 942
13832.72 914
13833.83 946
13834.94 974
13836.05 925
13837.16 963
13838.27 926
13839.38 899
13840.49 907
13841.60 929
13842.71 927
13843.82 899
13844.93 954
13846.04 948
13847.15 915
13848.26 907
13849.37 895
13850.48 891
13851.59 920
13852.70 918
13853.81 902
13854.92 886
13856.03 908
13857.14 879
13858.25 895
13859.37 898
13860.48 921
13861.59 951
13862.70 925
13863.81 962
13864.92 985
13866.03 954
13867.14 977
13868.25 977
13869.36 969
13870.47 931
13871.59 940
13872.70 938
13873.81 926
13874.92 960
13876.03 1010
13877.14 1037
13878.25 976
13879.36 1006
13880.48 988
13881.59 1028
13882.70 1099
13883.81 1066
13884.92 1069
13886.03 1104
13887.15 1050
13888.26 1074
13889.37 1063
13890.48 1120
13891.59 1087
13892.71 1115
13893.82 1092
13894.93 1073
13896.04 1074
13897.15 1039
13898.27 1071
13899.38 1045
13900.49 1032
13901.60 1049
13902.72 1014
13903.83 986
13904.94 979
13906.05 959
13907.17 899
13908.28 931
13909.39 889
13910.50 874
13911.62 883
13912.73 880
13913.84 902
13914.95 874
13916.07 874
13917.18 879
13918.29 898
13919.41 879
13920.52 870
13921.63 862
13922.75 890
13923.86 878
13924.97 860
13926.09 855
13927.20 890
13928.31 926
13929.43 915
13930.54 877
13931.65 878
13932.77 868
13933.88 858
13934.99 848
13936.11 864
13937.22 873
13938.34 884
13939.45 841
13940.56 886
13941.68 881
13942.79 861
13943.91 893
13945.02 879
13946.13 851
13947.25 868
13948.36 846
13949.48 834
13950.59 866
13951.70 824
13952.82 821
13953.93 858
13955.05 846
13956.16 812
13957.28 816
13958.39 845
13959.51 804
13960.62 830
13961.74 828
13962.85 819
13963.97 809
13965.08 812
13966.20 781
13967.31 814
13968.43 818
13969.54 839
13970.66 825
13971.77 804
13972.89 812
13974.00 801
13975.12 802
13976.23 808
13977.35 827
13978.46 780
13979.58 785
13980.69 792
13981.81 826
13982.92 813
13984.04 808
13985.16 802
13986.27 842
13987.39 800
13988.50 810
13989.62 805
13990.74 790
13991.85 792
13992.97 787
13994.08 839
13995.20 821
13996.32 809
13997.43 821
13998.55 814
13999.66 791
14000.78 777
14001.90 791
14003.01 811
14004.13 791
14005.25 778
14006.36 812
14007.48 846
14008.60 820
14009.71 835
14010.83 861
14011.95 856
14013.06 840
14014.18 842
14015.30 844
14016.41 818
14017.53 828
14018.65 829
14019.76 819
14020.88 850
14022.00 855
14023.12 850
14024.23 800
14025.35 815
14026.47 857
14027.59 825
14028.70 813
14029.82 818
14030.94 855
14032.06 839
14033.17 826
14034.29 870
14035.41 842
14036.53 842
14037.64 922
14038.76 899
14039.88 893
14041.00 920
14042.11 909
14043.23 907
14044.35 912
14045.47 936
14046.59 894
14047.71 935
14048.82 956
14049.94 947
14051.06 1014
14052.18 951
14053.30 995
14054.42 957
14055.53 977
14056.65 987
14057.77 985
14058.89 965
14060.01 1034
14061.13 1047
14062.25 1016
14063.36 1030
14064.48 1074
14065.60 1059
14066.72 1066
14067.84 1085
14068.96 1106
14070.08 1088
14071.20 1137
14072.32 1120
14073.44 1096
14074.55 1112
14075.67 1142
14076.79 1168
14077.91 1192
14079.03 1153
14080.15 1152
14081.27 1122
14082.39 1146
14083.51 1195
14084.63 1197
14085.75 1212
14086.87 1183
14087.99 1250
14089.11 1205
14090.23 1215
14091.35 1211
14092.47 1183
14093.59 1247
14094.71 1207
14095.83 1240
14096.95 1226
14098.07 1214
14099.19 1215
14100.31 1201
14101.43 1221
14102.55 1160
14103.67 1165
14104.79 1187
14105.91 1191
14107.03 1151
14108.15 1134
14109.27 1101
14110.39 1095
14111.51 1116
14112.64 1122
14113.76 1104
14114.88 1053
14116.00 1082
14117.12 1056
14118.24 1075
14119.36 1043
14120.48 1052
14121.60 1030
14122.72 1055
14123.85 1038
14124.97 1028
14126.09 1024
14127.21 1075
14128.33 1093
14129.45 1029
14130.57 1012
14131.70 1017
14132.82 1037
14133.94 1012
14135.06 1011
14136.18 1012
14137.30 1005
14138.43 1034
14139.55 1020
14140.67 1046
14141.79 1004
14142.91 1010
14144.03 1039
14145.16 1004
14146.28 1036
14147.40 974
14148.52 1016
14149.65 1027
14150.77 1031
14151.89 985
14153.01 959
14154.13 1012
14155.26 989
14156.38 1004
14157.50 994
14158.62 974
14159.75 1030
14160.87 1046
14161.99 1036
14163.12 994
14164.24 982
14165.36 982
14166.48 919
14167.61 960
14168.73 981
14169.85 972
14170.98 962
14172.10 948
14173.22 949
14174.35 943
14175.47 942
14176.59 949
14177.72 937
14178.84 938
14179.96 898
14181.09 895
14182.21 904
14183.33 918
14184.46 851
14185.58 907
14186.70 890
14187.83 858
14188.95 869
14190.07 883
14191.20 877
14192.32 916
14193.45 908
14194.57 863
14195.69 870
14196.82 901
14197.94 891
14199.07 858
14200.19 845
14201.32 857
14202.44 828
14203.56 855
14204.69 837
14205.81 848
14206.94 854
14208.06 873
14209.19 873
14210.31 845
14211.44 843
14212.56 827
14213.69 837
14214.81 812
14215.93 805
14217.06 829
14218.18 801
14219.31 807
14220.43 806
14221.56 755
14222.68 819
14223.81 782
14224.94 804
14226.06 806
14227.19 775
14228.31 818
14229.44 826
14230.56 797
14231.69 797
14232.81 831
14233.94 818
14235.06 798
14236.19 788
14237.32 808
14238.44 808
14239.57 799
14240.69 825
14241.82 778
14242.94 792
14244.07 767
14245.20 753
14246.32 791
14247.45 777
14248.57 740
14249.70 773
14250.83 775
14251.95 785
14253.08 769
14254.21 742
14255.33 721
14256.46 758
14257.59 783
14258.71 737
14259.84 777
14260.97 744
14262.09 745
14263.22 734
14264.35 716
14265.47 744
14266.60 720
14267.73 723
14268.85 722
14269.98 721
14271.11 719
14272.23 673
14273.36 685
14274.49 691
14275.62 698
14276.74 668
14277.87 699
14279.00 673
14280.12 725
14281.25 709
14282.38 695
14283.51 673
14284.63 673
14285.76 659
14286.89 688
14288.02 686
14289.15 688
14290.27 665
14291.40 673
14292.53 696
14293.66 670
14294.78 684
14295.91 682
14297.04 679
14298.17 646
14299.30 662
14300.42 664
14301.55 643
14302.68 653
14303.81 666
14304.94 705
14306.07 658
14307.19 636
14308.32 652
14309.45 648
14310.58 645
14311.71 680
14312.84 658
14313.97 661
14315.10 661
14316.22 670
14317.35 639
14318.48 624
14319.61 608
14320.74 667
14321.87 665
14323.00 594
14324.13 646
14325.26 642
14326.39 646
14327.51 623
14328.64 648
14329.77 641
14330.90 627
14332.03 640
14333.16 664
14334.29 605
14335.42 611
14336.55 601
14337.68 608
14338.81 625
14339.94 630
14341.07 655
14342.20 595
14343.33 643
14344.46 601
14345.59 592
14346.72 621
14347.85 628
14348.98 575
14350.11 613
14351.24 562
14352.37 582
14353.50 610
14354.63 573
14355.76 578
14356.89 608
14358.02 592
14359.15 606
14360.28 608
14361.41 590
14362.54 605
14363.67 597
14364.80 629
14365.94 612
14367.07 615
14368.20 620
14369.33 608
14370.46 595
14371.59 577
14372.72 561
14373.85 592
14374.98 614
14376.11 602
14377.25 620
14378.38 599
14379.51 623
14380.64 616
14381.77 636
14382.90 602
14384.03 605
14385.16 625
14386.30 591
14387.43 586
14388.56 634
14389.69 618
14390.82 604
14391.95 633
14393.09 640
14394.22 631
14395.35 594
14396.48 623
14397.61 622
14398.75 644
14399.88 642
14401.01 626
14402.14 615
14403.27 654
14404.41 649
14405.54 657
14406.67 684
14407.80 683
14408.94 640
14410.07 635
14411.20 684
14412.33 663
14413.47 645
14414.60 625
14415.73 708
14416.87 664
14418.00 690
14419.13 640
14420.26 720
14421.40 659
14422.53 661
14423.66 689
14424.80 692
14425.93 752
14427.06 703
14428.20 721
14429.33 715
14430.46 762
14431.59 738
14432.73 722
14433.86 720
14435.00 739
14436.13 752
14437.26 767
14438.40 710
14439.53 774
14440.66 757
14441.80 768
14442.93 751
14444.06 779
14445.20 785
14446.33 773
14447.47 757
14448.60 773
14449.73 805
14450.87 780
14452.00 821
14453.14 805
14454.27 826
14455.41 823
14456.54 826
14457.67 809
14458.81 829
14459.94 826
14461.08 862
14462.21 852
14463.35 875
14464.48 888
14465.62 827
14466.75 876
14467.89 883
14469.02 871
14470.15 833
14471.29 855
14472.42 841
14473.56 870
14474.69 825
14475.83 863
14476.96 838
14478.10 829
14479.24 822
14480.37 838
14481.51 844
14482.64 796
14483.78 814
14484.91 847
14486.05 840
14487.18 826
14488.32 820
14489.45 835
14490.59 810
14491.73 823
14492.86 810
14494.00 779
14495.13 847
14496.27 829
14497.40 824
14498.54 784
14499.68 826
14500.81 852
14501.95 839
14503.08 786
14504.22 773
14505.36 836
14506.49 823
14507.63 822
14508.77 760
14509.90 784
14511.04 797
14512.18 783
14513.31 753
14514.45 752
14515.58 747
14516.72 739
14517.86 749
14519.00 739
14520.13 700
14521.27 688
14522.41 735
14523.54 739
14524.68 710
14525.82 691
14526.95 687
14528.09 690
14529.23 693
14530.37 681
14531.50 710
14532.64 703
14533.78 685
14534.91 649
14536.05 664
14537.19 689
14538.33 698
14539.46 705
14540.60 678
14541.74 694
14542.88 645
14544.02 687
14545.15 658
14546.29 691
14547.43 648
14548.57 669
14549.70 685
14550.84 672
14551.98 659
14553.12 662
14554.26 682
14555.39 676
14556.53 651
14557.67 637
14558.81 648
14559.95 656
14561.09 658
14562.22 665
14563.36 645
14564.50 647
14565.64 660
14566.78 651
14567.92 680
14569.06 679
14570.20 653
14571.33 660
14572.47 629
14573.61 668
14574.75 678
14575.89 676
14577.03 691
14578.17 673
14579.31 654
14580.45 688
14581.59 682
14582.72 643
14583.86 695
14585.00 663
14586.14 655
14587.28 663
14588.42 667
14589.56 675
14590.70 718
14591.84 698
14592.98 691
14594.12 711
14595.26 712
14596.40 706
14597.54 753
14598.68 741
14599.82 747
14600.96 742
14602.10 757
14603.24 727
14604.38 751
14605.52 753
14606.66 725
14607.80 733
14608.94 749
14610.08 744
14611.22 769
14612.36 772
14613.50 780
14614.64 790
14615.78 730
14616.92 821
14618.06 788
14619.20 775
14620.34 772
14621.49 814
14622.63 824
14623.77 860
14624.91 834
14626.05 820
14627.19 836
14628.33 820
14629.47 822
14630.61 836
14631.75 843
14632.90 828
14634.04 785
14635.18 855
14636.32 844
14637.46 827
14638.60 853
14639.74 814
14640.88 779
14642.03 796
14643.17 776
14644.31 737
14645.45 722
14646.59 712
14647.73 724
14648.88 709
14650.02 672
14651.16 708
14652.30 669
14653.44 668
14654.59 674
14655.73 699
14656.87 662
14658.01 643
14659.16 675
14660.30 657
14661.44 651
14662.58 599
14663.72 651
14664.87 629
14666.01 633
14667.15 625
14668.29 623
14669.44 618
14670.58 628
14671.72 624
14672.87 600
14674.01 590
14675.15 610
14676.29 602
14677.44 619
14678.58 642
14679.72 626
14680.87 629
14682.01 599
14683.15 593
14684.30 578
14685.44 587
14686.58 569
14687.73 594
14688.87 612
14690.01 617
14691.16 578
14692.30 600
14693.44 599
14694.59 589
14695.73 567
14696.87 557
14698.02 542
14699.16 553
14700.30 550
14701.45 573
14702.59 570
14703.74 568
14704.88 549
14706.02 529
14707.17 561
14708.31 556
14709.46 574
14710.60 519
14711.75 528
14712.89 534
14714.03 521
14715.18 554
14716.32 536
14717.47 531
14718.61 541
14719.76 534
14720.90 504
14722.05 502
14723.19 516
14724.34 557
14725.48 546
14726.63 529
14727.77 540
14728.92 524
14730.06 529
14731.21 548
14732.35 524
14733.50 527
14734.64 523
14735.79 525
14736.93 548
14738.08 547
14739.22 546
14740.37 531
14741.51 527
14742.66 516
14743.80 518
14744.95 502
14746.09 551
14747.24 518
14748.39 540
14749.53 521
14750.68 519
14751.82 522
14752.97 530
14754.11 544
14755.26 498
14756.41 538
14757.55 536
14758.70 539
14759.85 546
14760.99 519
14762.14 519
14763.28 512
14764.43 484
14765.58 529
14766.72 488
14767.87 499
14769.02 483
14770.16 548
14771.31 497
14772.46 500
14773.60 507
14774.75 471
14775.90 488
14777.04 469
14778.19 503
14779.34 485
14780.48 487
14781.63 491
14782.78 479
14783.92 496
14785.07 482
14786.22 490
14787.37 499
14788.51 479
14789.66 490
14790.81 500
14791.96 471
14793.10 505
14794.25 482
14795.40 500
14796.54 494
14797.69 488
14798.84 466
14799.99 506
14801.14 465
14802.28 480
14803.43 469
14804.58 479
14805.73 458
14806.88 472
14808.02 461
14809.17 466
14810.32 480
14811.47 474
14812.62 455
14813.76 430
14814.91 447
14816.06 452
14817.21 464
14818.36 430
14819.51 454
14820.65 460
14821.80 444
14822.95 440
14824.10 482
14825.25 443
14826.40 464
14827.55 444
14828.69 467
14829.84 493
14830.99 466
14832.14 483
14833.29 419
14834.44 429
14835.59 412
14836.74 408
14837.89 453
14839.04 465
14840.19 447
14841.33 426
14842.48 417
14843.63 422
14844.78 424
14845.93 440
14847.08 469
14848.23 426
14849.38 436
14850.53 432
14851.68 429
14852.83 422
14853.98 433
14855.13 442
14856.28 459
14857.43 418
14858.58 433
14859.73 408
14860.88 446
14862.03 453
14863.18 416
14864.33 414
14865.48 445
14866.63 450
14867.78 441
14868.93 453
14870.08 428
14871.23 458
14872.38 442
14873.53 416
14874.68 421
14875.83 421
14876.98 433
14878.14 460
14879.29 412
14880.44 429
14881.59 431
14882.74 397
14883.89 434
14885.04 394
14886.19 411
14887.34 377
14888.49 440
14889.64 417
14890.80 437
14891.95 412
14893.10 427
14894.25 418
14895.40 431
14896.55 418
14897.70 384
14898.86 397
14900.01 419
14901.16 396
14902.31 373
14903.46 409
14904.61 428
14905.77 412
14906.92 427
14908.07 416
14909.22 398
14910.37 432
14911.53 443
14912.68 405
14913.83 417
14914.98 395
14916.13 413
14917.29 427
14918.44 415
14919.59 411
14920.74 419
14921.90 425
14923.05 428
14924.20 395
14925.35 422
14926.51 392
14927.66 399
14928.81 402
14929.96 441
14931.12 442
14932.27 411
14933.42 414
14934.57 421
14935.73 429
14936.88 420
14938.03 411
14939.19 386
14940.34 415
14941.49 410
14942.65 396
14943.80 412
14944.95 434
14946.11 419
14947.26 399
14948.41 416
14949.57 451
14950.72 404
14951.87 424
14953.03 428
14954.18 451
14955.33 428
14956.49 406
14957.64 410
14958.80 455
14959.95 422
14961.10 401
14962.26 434
14963.41 435
14964.57 439
14965.72 449
14966.87 441
14968.03 408
14969.18 441
14970.34 392
14971.49 377
14972.65 405
14973.80 420
14974.95 436
14976.11 407
14977.26 428
14978.42 406
14979.57 418
14980.73 392
14981.88 419
14983.04 423
14984.19 422
14985.35 386
14986.50 387
14987.66 411
14988.81 435
14989.97 390
14991.12 383
14992.28 405
14993.43 423
14994.59 419
14995.74 390
14996.90 381
14998.05 408
14999.21 407
15000.36 404
15001.52 389
15002.67 378
15003.83 379
15004.99 381
15006.14 401
15007.30 374
15008.45 390
15009.61 432
15010.76 403
15011.92 385
15013.08 403
15014.23 388
15015.39 397
15016.54 399
15017.70 387
15018.86 340
15020.01 388
15021.17 383
15022.32 406
15023.48 393
15024.64 381
15025.79 376
15026.95 393
15028.11 371
15029.26 401
15030.42 390
15031.58 414
15032.73 381
15033.89 389
15035.05 389
15036.20 386
15037.36 391
15038.52 402
15039.67 381
15040.83 394
15041.99 358
15043.15 390
15044.30 363
15045.46 391
15046.62 370
15047.77 368
15048.93 380
15050.09 379
15051.25 372
15052.40 404
15053.56 404
15054.72 380
15055.88 395
15057.03 399
15058.19 404
15059.35 399
15060.51 378
15061.66 363
15062.82 381
15063.98 357
15065.14 386
15066.30 382
15067.45 393
15068.61 387
15069.77 407
15070.93 407
15072.09 397
15073.24 415
15074.40 376
15075.56 379
15076.72 383
15077.88 396
15079.04 366
15080.20 369
15081.35 399
15082.51 381
15083.67 373
15084.83 404
15085.99 382
15087.15 384
15088.31 405
15089.46 381
15090.62 398
15091.78 388
15092.94 384
15094.10 384
15095.26 404
15096.42 377
15097.58 410
15098.74 382
15099.90 393
15101.06 380
15102.22 395
15103.37 403
15104.53 415
15105.69 448
15106.85 410
15108.01 385
15109.17 405
15110.33 401
15111.49 403
15112.65 419
15113.81 414
15114.97 402
15116.13 397
15117.29 370
15118.45 377
15119.61 403
15120.77 390
15121.93 377
15123.09 398
15124.25 400
15125.41 406
15126.57 394
15127.73 394
15128.89 391
15130.05 408
15131.21 420
15132.37 413
15133.53 376
15134.69 401
15135.86 379
15137.02 389
15138.18 395
15139.34 395
15140.50 419
15141.66 415
15142.82 405
15143.98 418
15145.14 433
15146.30 415
15147.46 409
15148.63 417
15149.79 428
15150.95 415
15152.11 399
15153.27 411
15154.43 433
15155.59 424
15156.75 439
15157.92 434
15159.08 434
15160.24 419
15161.40 403
15162.56 420
15163.72 446
15164.89 415
15166.05 411
15167.21 441
15168.37 451
15169.53 443
15170.69 436
15171.86 481
15173.02 464
15174.18 475
15175.34 477
15176.51 467
15177.67 466
15178.83 475
15179.99 462
15181.15 489
15182.32 481
15183.48 480
15184.64 510
15185.80 495
15186.97 496
15188.13 479
15189.29 490
15190.46 478
15191.62 464
15192.78 498
15193.94 490
15195.11 482
15196.27 501
15197.43 484
15198.60 513
15199.76 509
15200.92 479
15202.08 468
15203.25 493
15204.41 503
15205.57 467
15206.74 497
15207.90 475
15209.06 498
15210.23 536
15211.39 524
15212.56 499
15213.72 527
15214.88 494
15216.05 560
15217.21 506
15218.37 500
15219.54 521
15220.70 519
15221.87 501
15223.03 525
15224.19 530
15225.36 523
15226.52 522
15227.69 562
15228.85 573
15230.01 546
15231.18 565
15232.34 553
15233.51 567
15234.67 541
15235.84 564
15237.00 577
15238.16 557
15239.33 559
15240.49 501
15241.66 544
15242.82 524
15243.99 545
15245.15 535
15246.32 529
15247.48 544
15248.65 544
15249.81 516
15250.98 507
15252.14 519
15253.31 507
15254.47 495
15255.64 513
15256.80 512
15257.97 490
15259.13 489
15260.30 473
15261.46 503
15262.63 519
15263.80 481
15264.96 474
15266.13 482
15267.29 493
15268.46 483
15269.62 439
15270.79 471
15271.96 485
15273.12 488
15274.29 481
15275.45 481
15276.62 461
15277.79 498
15278.95 486
15280.12 491
15281.28 500
15282.45 495
15283.62 469
15284.78 475
15285.95 485
15287.12 486
15288.28 502
15289.45 485
15290.62 473
15291.78 474
15292.95 504
15294.12 492
15295.28 474
15296.45 475
15297.62 472
15298.78 485
15299.95 502
15301.12 511
15302.28 494
15303.45 484
15304.62 459
15305.78 492
15306.95 471
15308.12 502
15309.29 456
15310.45 496
15311.62 497
15312.79 485
15313.96 465
15315.12 454
15316.29 473
15317.46 476
15318.63 486
15319.79 476
15320.96 476
15322.13 471
15323.30 475
15324.46 461
15325.63 482
15326.80 494
15327.97 449
15329.14 461
15330.30 485
15331.47 483
15332.64 468
15333.81 491
15334.98 506
15336.14 519
15337.31 502
15338.48 479
15339.65 509
15340.82 492
15341.99 507
15343.16 515
15344.32 467
15345.49 476
15346.66 489
15347.83 489
15349.00 515
15350.17 506
15351.34 504
15352.51 511
15353.67 538
15354.84 521
15356.01 555
15357.18 544
15358.35 558
15359.52 532
15360.69 566
15361.86 537
15363.03 548
15364.20 539
15365.37 528
15366.54 516
15367.71 516
15368.87 527
15370.04 538
15371.21 545
15372.38 523
15373.55 509
15374.72 520
15375.89 531
15377.06 482
15378.23 508
15379.40 487
15380.57 518
15381.74 510
15382.91 500
15384.08 489
15385.25 478
15386.42 517
15387.59 487
15388.76 488
15389.93 493
15391.10 504
15392.27 490
15393.44 533
15394.62 502
15395.79 506
15396.96 471
15398.13 495
15399.30 472
15400.47 489
15401.64 479
15402.81 492
15403.98 452
15405.15 489
15406.32 470
15407.49 469
15408.66 447
15409.84 465
15411.01 465
15412.18 453
15413.35 464
15414.52 462
15415.69 492
15416.86 455
15418.03 452
15419.21 443
15420.38 440
15421.55 430
15422.72 430
15423.89 444
15425.06 450
15426.24 456
15427.41 449
15428.58 438
15429.75 433
15430.92 453
15432.09 450
15433.27 443
15434.44 407
15435.61 408
15436.78 397
15437.96 445
15439.13 399
15440.30 432
15441.47 411
15442.64 432
15443.82 447
15444.99 428
15446.16 431
15447.33 399
15448.51 445
15449.68 420
15450.85 442
15452.02 420
15453.20 415
15454.37 395
15455.54 412
15456.72 432
15457.89 433
15459.06 448
15460.23 426
15461.41 430
15462.58 401
15463.75 415
15464.93 423
15466.10 454
15467.27 421
15468.45 410
15469.62 409
15470.79 413
15471.97 420
15473.14 407
15474.31 398
15475.49 410
15476.66 407
15477.83 408
15479.01 407
15480.18 428
15481.36 395
15482.53 375
15483.70 398
15484.88 370
15486.05 393
15487.23 401
15488.40 417
15489.57 409
15490.75 404
15491.92 388
15493.10 445
15494.27 419
15495.44 410
15496.62 401
15497.79 431
15498.97 434
15500.14 415
15501.32 394
15502.49 399
15503.67 411
15504.84 420
15506.02 437
15507.19 413
15508.36 409
15509.54 394
15510.71 411
15511.89 419
15513.06 412
15514.24 408
15515.41 404
15516.59 401
15517.77 411
15518.94 417
15520.12 444
15521.29 425
15522.47 396
15523.64 424
15524.82 413
15525.99 412
15527.17 408
15528.34 392
15529.52 387
15530.69 421
15531.87 417
15533.05 432
15534.22 415
15535.40 407
15536.57 416
15537.75 405
15538.93 413
15540.10 411
15541.28 429
15542.45 461
15543.63 455
15544.81 423
15545.98 415
15547.16 418
15548.33 434
15549.51 419
15550.69 407
15551.86 419
15553.04 440
15554.22 443
15555.39 434
15556.57 444
15557.75 448
15558.92 458
15560.10 442
15561.28 467
15562.45 469
15563.63 463
15564.81 452
15565.99 447
15567.16 434
15568.34 471
15569.52 446
15570.69 481
15571.87 479
15573.05 452
15574.23 466
15575.40 482
15576.58 471
15577.76 474
15578.93 481
15580.11 480
15581.29 495
15582.47 457
15583.65 512
15584.82 496
15586.00 512
15587.18 473
15588.36 502
15589.53 529
15590.71 513
15591.89 517
15593.07 529
15594.25 508
15595.42 529
15596.60 548
15597.78 498
15598.96 542
15600.14 551
15601.32 540
15602.49 505
15603.67 546
15604.85 547
15606.03 562
15607.21 534
15608.39 563
15609.56 557
15610.74 540
15611.92 564
15613.10 574
15614.28 562
15615.46 562
15616.64 578
15617.82 595
15619.00 558
15620.17 581
15621.35 607
15622.53 597
15623.71 624
15624.89 608
15626.07 616
15627.25 573
15628.43 558
15629.61 594
15630.79 632
15631.97 576
15633.15 635
15634.33 656
15635.51 616
15636.69 639
15637.87 610
15639.05 616
15640.22 643
15641.40 647
15642.58 605
15643.76 653
15644.94 619
15646.12 642
15647.30 603
15648.48 632
15649.66 659
15650.85 645
15652.03 650
15653.21 655
15654.39 657
15655.57 636
15656.75 648
15657.93 635
15659.11 627
15660.29 629
15661.47 606
15662.65 634
15663.83 626
15665.01 638
15666.19 652
15667.37 652
15668.55 625
15669.73 650
15670.92 645
15672.10 649
15673.28 610
15674.46 639
15675.64 670
15676.82 668
15678.00 637
15679.18 618
15680.36 624
15681.55 610
15682.73 570
15683.91 621
15685.09 634
15686.27 613
15687.45 615
15688.63 622
15689.82 631
15691.00 654
15692.18 635
15693.36 592
15694.54 631
15695.73 631
15696.91 646
15698.09 651
15699.27 690
15700.45 634
15701.64 646
15702.82 627
15704.00 633
15705.18 654
15706.36 674
15707.55 678
15708.73 690
15709.91 675
15711.09 681
15712.28 669
15713.46 684
15714.64 688
15715.82 681
15717.01 678
15718.19 674
15719.37 688
15720.55 715
15721.74 686
15722.92 696
15724.10 728
15725.29 752
15726.47 718
15727.65 744
15728.84 728
15730.02 767
15731.20 742
15732.39 742
15733.57 764
15734.75 775
15735.94 764
15737.12 783
15738.30 763
15739.49 786
15740.67 765
15741.85 740
15743.04 817
15744.22 772
15745.40 772
15746.59 810
15747.77 777
15748.96 783
15750.14 799
15751.32 809
15752.51 841
15753.69 801
15754.88 788
15756.06 842
15757.24 817
15758.43 825
15759.61 792
15760.80 808
15761.98 790
15763.17 781
15764.35 754
15765.53 762
15766.72 762
15767.90 742
15769.09 724
15770.27 728
15771.46 740
15772.64 734
15773.83 700
15775.01 693
15776.20 707
15777.38 713
15778.57 708
15779.75 696
15780.94 703
15782.12 690
15783.31 654
15784.49 632
15785.68 661
15786.86 656
15788.05 651
15789.23 672
15790.42 683
15791.60 636
15792.79 630
15793.98 645
15795.16 629
15796.35 600
15797.53 592
15798.72 609
15799.90 611
15801.09 617
15802.28 631
15803.46 653
15804.65 643
15805.83 626
15807.02 604
15808.21 657
15809.39 617
15810.58 602
15811.76 630
15812.95 602
15814.14 618
15815.32 610
15816.51 591
15817.70 617
15818.88 640
15820.07 612
15821.26 620
15822.44 630
15823.63 579
15824.82 574
15826.00 582
15827.19 574
15828.38 559
15829.56 591
15830.75 623
15831.94 612
15833.12 596
15834.31 593
15835.50 565
15836.69 627
15837.87 579
15839.06 613
15840.25 594
15841.44 568
15842.62 563
15843.81 577
15845.00 587
15846.18 606
15847.37 577
15848.56 594
15849.75 568
15850.94 610
15852.12 579
15853.31 586
15854.50 602
15855.69 568
15856.87 573
15858.06 592
15859.25 594
15860.44 590
15861.63 602
15862.81 581
15864.00 561
15865.19 580
15866.38 578
15867.57 556
15868.76 581
15869.94 608
15871.13 590
15872.32 581
15873.51 577
15874.70 581
15875.89 609
15877.08 620
15878.26 616
15879.45 625
15880.64 661
15881.83 611
15883.02 610
15884.21 642
15885.40 647
15886.59 635
15887.78 626
15888.97 625
15890.15 644
15891.34 635
15892.53 666
15893.72 626
15894.91 671
15896.10 683
15897.29 670
15898.48 641
15899.67 678
15900.86 668
15902.05 677
15903.24 671
15904.43 695
15905.62 698
15906.81 713
15908.00 685
15909.19 665
15910.38 716
15911.57 701
15912.76 693
15913.95 658
15915.14 676
15916.33 687
15917.52 689
15918.71 677
15919.90 682
15921.09 703
15922.28 690
15923.47 710
15924.66 698
15925.85 695
15927.04 660
15928.23 662
15929.42 669
15930.61 693
15931.80 656
15932.99 648
15934.18 667
15935.38 636
15936.57 633
15937.76 602
15938.95 590
15940.14 632
15941.33 594
15942.52 589
15943.71 598
15944.90 597
15946.10 619
15947.29 553
15948.48 538
15949.67 543
15950.86 573
15952.05 539
15953.24 542
15954.44 521
15955.63 550
15956.82 556
15958.01 542
15959.20 538
15960.39 499
15961.59 531
15962.78 523
15963.97 507
15965.16 499
15966.35 489
15967.55 517
15968.74 536
15969.93 532
15971.12 485
15972.31 506
15973.51 494
15974.70 482
15975.89 479
15977.08 484
15978.28 491
15979.47 486
15980.66 492
15981.85 485
15983.05 479
15984.24 485
15985.43 475
15986.62 506
15987.82 456
15989.01 474
15990.20 459
15991.40 476
15992.59 459
15993.78 454
15994.98 449
15996.17 448
15997.36 459
15998.55 447
15999.75 441
16000.94 469
16002.13 457
16003.33 421
16004.52 428
16005.72 477
16006.91 480
16008.10 448
16009.30 436
16010.49 427
16011.68 473
16012.88 443
16014.07 420
16015.26 432
16016.46 433
16017.65 446
16018.85 394
16020.04 448
16021.23 404
16022.43 425
16023.62 441
16024.82 429
16026.01 419
16027.21 424
16028.40 419
16029.59 433
16030.79 436
16031.98 407
16033.18 431
16034.37 415
16035.57 416
16036.76 412
16037.96 428
16039.15 394
16040.35 438
16041.54 391
16042.73 422
16043.93 379
16045.12 414
16046.32 411
16047.51 408
16048.71 408
16049.91 409
16051.10 436
16052.30 410
16053.49 411
16054.69 427
16055.88 418
16057.08 397
16058.27 430
16059.47 377
16060.66 374
16061.86 396
16063.05 418
16064.25 383
16065.45 391
16066.64 401
16067.84 407
16069.03 387
16070.23 384
16071.42 399
16072.62 400
16073.82 404
16075.01 377
16076.21 418
16077.41 363
16078.60 379
16079.80 365
16080.99 374
16082.19 368
16083.39 401
16084.58 404
16085.78 385
16086.98 378
16088.17 376
16089.37 389
16090.57 389
16091.76 385
16092.96 381
16094.16 374
16095.35 359
16096.55 403
16097.75 400
16098.94 391
16100.14 380
16101.34 398
16102.53 376
16103.73 391
16104.93 348
16106.13 387
16107.32 386
16108.52 377
16109.72 377
16110.92 372
16112.11 346
16113.31 361
16114.51 367
16115.71 347
16116.90 368
16118.10 385
16119.30 362
16120.50 379
16121.69 365
16122.89 368
16124.09 383
16125.29 346
16126.49 338
16127.68 358
16128.88 329
16130.08 401
16131.28 371
16132.48 369
16133.67 347
16134.87 372
16136.07 354
16137.27 359
16138.47 337
16139.67 343
16140.86 359
16142.06 343
16143.26 335
16144.46 331
16145.66 347
16146.86 349
16148.06 369
16149.26 337
16150.45 353
16151.65 355
16152.85 351
16154.05 336
16155.25 357
16156.45 375
16157.65 380
16158.85 321
16160.05 380
16161.25 346
16162.45 348
16163.64 361
16164.84 342
16166.04 343
16167.24 336
16168.44 329
16169.64 338
16170.84 337
16172.04 334
16173.24 356
16174.44 328
16175.64 315
16176.84 359
16178.04 390
16179.24 364
16180.44 339
16181.64 354
16182.84 328
16184.04 345
16185.24 310
16186.44 352
16187.64 367
16188.84 349
16190.04 333
16191.24 345
16192.44 349
16193.64 361
16194.84 375
16196.04 347
16197.24 336
16198.44 354
16199.65 354
16200.85 370
16202.05 371
16203.25 368
16204.45 368
16205.65 319
16206.85 382
16208.05 352
16209.25 367
16210.45 337
16211.65 369
16212.86 363
16214.06 356
16215.26 380
16216.46 379
16217.66 395
16218.86 365
16220.06 388
16221.27 348
16222.47 390
16223.67 397
16224.87 372
16226.07 372
16227.27 363
16228.48 376
16229.68 342
16230.88 366
16232.08 380
16233.28 367
16234.48 382
16235.69 417
16236.89 381
16238.09 396
16239.29 357
16240.50 410
16241.70 387
16242.90 393
16244.10 381
16245.30 401
16246.51 392
16247.71 396
16248.91 373
16250.11 423
16251.32 389
16252.52 399
16253.72 404
16254.92 370
16256.13 381
16257.33 416
16258.53 390
16259.74 360
16260.94 396
16262.14 383
16263.35 403
16264.55 365
16265.75 396
16266.95 382
16268.16 386
16269.36 394
16270.56 384
16271.77 389
16272.97 387
16274.17 403
16275.38 376
16276.58 376
16277.79 370
16278.99 402
16280.19 398
16281.40 406
16282.60 392
16283.80 394
16285.01 365
16286.21 379
16287.42 368
16288.62 346
16289.82 387
16291.03 388
16292.23 404
16293.44 406
16294.64 435
16295.84 426
16297.05 387
16298.25 419
16299.46 410
16300.66 372
16301.87 411
16303.07 400
16304.27 389
16305.48 380
16306.68 409
16307.89 412
16309.09 390
16310.30 372
16311.50 388
16312.71 383
16313.91 365
16315.12 386
16316.32 371
16317.53 380
16318.73 384
16319.94 382
16321.14 380
16322.35 370
16323.55 350
16324.76 381
16325.96 361
16327.17 368
16328.38 338
16329.58 366
16330.79 352
16331.99 356
16333.20 359
16334.40 348
16335.61 344
16336.81 347
16338.02 377
16339.23 361
16340.43 359
16341.64 357
16342.84 368
16344.05 368
16345.26 335
16346.46 349
16347.67 385
16348.87 358
16350.08 340
16351.29 340
16352.49 352
16353.70 342
16354.91 344
16356.11 371
16357.32 347
16358.53 336
16359.73 343
16360.94 360
16362.15 341
16363.35 350
16364.56 339
16365.77 358
16366.97 351
16368.18 356
16369.39 348
16370.59 348
16371.80 369
16373.01 347
16374.21 378
16375.42 352
16376.63 365
16377.84 358
16379.04 364
16380.25 357
16381.46 328
16382.67 337
16383.87 366
16385.08 344
16386.29 353
16387.50 367
16388.70 351
16389.91 353
16391.12 350
16392.33 372
16393.53 347
16394.74 330
16395.95 333
16397.16 357
16398.37 356
16399.57 384
16400.78 331
16401.99 358
16403.20 330
16404.41 334
16405.62 355
16406.82 323
16408.03 350
16409.24 320
16410.45 346
16411.66 350
16412.87 317
16414.07 338
16415.28 350
16416.49 338
16417.70 332
16418.91 327
16420.12 375
16421.33 347
16422.54 330
16423.75 333
16424.95 335
16426.16 323
16427.37 335
16428.58 348
16429.79 314
16431.00 346
16432.21 337
16433.42 373
16434.63 299
16435.84 321
16437.05 322
16438.26 327
16439.47 343
16440.68 354
16441.88 341
16443.09 338
16444.30 308
16445.51 321
16446.72 331
16447.93 340
16449.14 331
16450.35 335
16451.56 344
16452.77 338
16453.98 334
16455.19 339
16456.40 320
16457.61 337
16458.82 338
16460.03 350
16461.24 333
16462.45 340
16463.67 315
16464.88 349
16466.09 334
16467.30 339
16468.51 339
16469.72 323
16470.93 335
16472.14 354
16473.35 314
16474.56 336
16475.77 314
16476.98 315
16478.19 308
16479.40 326
16480.62 336
16481.83 339
16483.04 311
16484.25 296
16485.46 336
16486.67 341
16487.88 317
16489.09 315
16490.31 315
16491.52 350
16492.73 353
16493.94 305
16495.15 313
16496.36 324
16497.57 342
16498.79 315
16500.00 322
16501.21 313
16502.42 331
16503.63 336
16504.85 324
16506.06 307
16507.27 322
16508.48 351
16509.69 333
16510.91 328
16512.12 346
16513.33 336
16514.54 319
16515.76 321
16516.97 317
16518.18 356
16519.39 347
16520.60 338
16521.82 320
16523.03 322
16524.24 343
16525.46 331
16526.67 330
16527.88 325
16529.09 327
16530.31 338
16531.52 330
16532.73 345
16533.95 309
16535.16 352
16536.37 357
16537.58 378
16538.80 335
16540.01 353
16541.22 368
16542.44 335
16543.65 323
16544.86 329
16546.08 365
16547.29 362
16548.50 353
16549.72 354
16550.93 354
16552.15 333
16553.36 355
16554.57 338
16555.79 321
16557.00 334
16558.21 353
16559.43 369
16560.64 346
16561.86 338
16563.07 353
16564.28 355
16565.50 375
16566.71 352
16567.93 366
16569.14 341
16570.36 368
16571.57 313
16572.78 339
16574.00 372
16575.21 368
16576.43 370
16577.64 359
16578.86 356
16580.07 336
16581.29 357
16582.50 373
16583.72 350
16584.93 334
16586.15 344
16587.36 350
16588.58 339
16589.79 346
16591.01 348
16592.22 346
16593.44 350
16594.65 325
16595.87 328
16597.08 326
16598.30 348
16599.51 353
16600.73 352
16601.94 327
16603.16 330
16604.37 339
16605.59 332
16606.81 326
16608.02 329
16609.24 324
16610.45 302
16611.67 313
16612.89 350
16614.10 316
16615.32 316
16616.53 318
16617.75 331
16618.97 329
16620.18 328
16621.40 335
16622.61 349
16623.83 328
16625.05 318
16626.26 335
16627.48 316
16628.70 326
16629.91 324
16631.13 320
16632.35 309
16633.56 318
16634.78 333
16636.00 302
16637.21 312
16638.43 324
16639.65 325
16640.86 329
16642.08 294
16643.30 303
16644.51 300
16645.73 309
16646.95 312
16648.17 333
16649.38 317
16650.60 307
16651.82 340
16653.03 316
16654.25 296
16655.47 304
16656.69 323
16657.90 325
16659.12 311
16660.34 336
16661.56 325
16662.77 301
16663.99 306
16665.21 307
16666.43 294
16667.65 295
16668.86 303
16670.08 290
16671.30 307
16672.52 301
16673.74 319
16674.95 314
16676.17 302
16677.39 290
16678.61 312
16679.83 295
16681.05 308
16682.26 296
16683.48 315
16684.70 299
16685.92 320
16687.14 278
16688.36 289
16689.58 294
16690.79 283
16692.01 298
16693.23 302
16694.45 312
16695.67 289
16696.89 288
16698.11 282
16699.33 298
16700.55 293
16701.76 315
16702.98 304
16704.20 272
16705.42 283
16706.64 306
16707.86 293
16709.08 292
16710.30 320
16711.52 299
16712.74 311
16713.96 294
16715.18 317
16716.40 306
16717.62 291
16718.84 295
16720.06 295
16721.28 306
16722.50 303
16723.72 283
16724.94 280
16726.16 284
16727.38 280
16728.60 299
16729.82 306
16731.04 279
16732.26 283
16733.48 298
16734.70 293
16735.92 298
16737.14 299
16738.36 303
16739.58 296
16740.80 297
16742.02 294
16743.24 309
16744.46 295
16745.68 263
16746.90 295
16748.12 280
16749.35 274
16750.57 287
16751.79 304
16753.01 281
16754.23 295
16755.45 321
16756.67 306
16757.89 301
16759.11 285
16760.33 274
16761.56 304
16762.78 292
16764.00 264
16765.22 305
16766.44 266
16767.66 287
16768.88 306
16770.11 300
16771.33 295
16772.55 296
16773.77 290
16774.99 302
16776.22 297
16777.44 285
16778.66 269
16779.88 295
16781.10 293
16782.33 276
16783.55 279
16784.77 283
16785.99 291
16787.21 283
16788.44 294
16789.66 269
16790.88 294
16792.10 316
16793.33 313
16794.55 308
16795.77 319
16796.99 313
16798.22 302
16799.44 293
16800.66 287
16801.88 305
16803.11 288
16804.33 283
16805.55 287
16806.78 299
16808.00 296
16809.22 300
16810.44 284
16811.67 298
16812.89 294
16814.11 282
16815.34 298
16816.56 297
16817.78 324
16819.01 275
16820.23 304
16821.45 312
16822.68 283
16823.90 318
16825.13 311
16826.35 300
16827.57 300
16828.80 313
16830.02 315
16831.24 299
16832.47 298
16833.69 318
16834.92 328
16836.14 300
16837.36 306
16838.59 333
16839.81 351
16841.04 311
16842.26 322
16843.48 338
16844.71 321
16845.93 328
16847.16 342
16848.38 350
16849.61 314
16850.83 356
16852.06 346
16853.28 341
16854.51 353
16855.73 338
16856.95 341
16858.18 330
16859.40 307
16860.63 319
16861.85 368
16863.08 337
16864.30 363
16865.53 372
16866.75 390
16867.98 329
16869.21 367
16870.43 378
16871.66 365
16872.88 346
16874.11 373
16875.33 406
16876.56 393
16877.78 393
16879.01 411
16880.23 406
16881.46 354
16882.69 379
16883.91 359
16885.14 391
16886.36 393
16887.59 392
16888.81 381
16890.04 379
16891.27 368
16892.49 358
16893.72 383
16894.94 368
16896.17 359
16897.40 360
16898.62 358
16899.85 352
16901.08 354
16902.30 350
16903.53 367
16904.76 329
16905.98 357
16907.21 348
16908.44 357
16909.66 347
16910.89 350
16912.12 372
16913.34 341
16914.57 370
16915.80 374
16917.02 364
16918.25 349
16919.48 339
16920.70 319
16921.93 338
16923.16 336
16924.39 349
16925.61 354
16926.84 346
16928.07 351
16929.30 357
16930.52 333
16931.75 358
16932.98 356
16934.21 352
16935.43 359
16936.66 357
16937.89 344
16939.12 349
16940.34 342
16941.57 333
16942.80 341
16944.03 339
16945.26 362
16946.48 348
16947.71 336
16948.94 372
16950.17 341
16951.40 347
16952.62 348
16953.85 356
16955.08 329
16956.31 341
16957.54 354
16958.77 340
16959.99 351
16961.22 331
16962.45 326
16963.68 330
16964.91 310
16966.14 330
16967.37 334
16968.60 310
16969.82 314
16971.05 335
16972.28 338
16973.51 316
16974.74 295
16975.97 320
16977.20 317
16978.43 328
16979.66 335
16980.89 335
16982.11 294
16983.34 317
16984.57 333
16985.80 338
16987.03 337
16988.26 325
16989.49 318
16990.72 316
16991.95 320
16993.18 293
16994.41 335
16995.64 306
16996.87 327
16998.10 308
16999.33 315
17000.56 292
17001.79 320
17003.02 326
17004.25 328
17005.48 299
17006.71 303
17007.94 320
17009.17 300
17010.40 300
17011.63 285
17012.86 305
17014.09 310
17015.32 301
17016.55 297
17017.78 307
17019.01 271
17020.25 289
17021.48 307
17022.71 324
17023.94 315
17025.17 295
17026.40 291
17027.63 305
17028.86 306
17030.09 295
17031.32 302
17032.55 297
17033.79 293
17035.02 334
17036.25 317
17037.48 318
17038.71 266
17039.94 279
17041.17 285
17042.41 300
17043.64 293
17044.87 295
17046.10 284
17047.33 295
17048.56 280
17049.80 302
17051.03 300
17052.26 308
17053.49 291
17054.72 287
17055.95 274
17057.19 289
17058.42 270
17059.65 274
17060.88 286
17062.12 273
17063.35 306
17064.58 279
17065.81 271
17067.04 277
17068.28 303
17069.51 280
17070.74 264
17071.97 294
17073.21 298
17074.44 271
17075.67 284
17076.90 275
17078.14 284
17079.37 273
17080.60 274
17081.84 279
17083.07 248
17084.30 270
17085.54 281
17086.77 278
17088.00 254
17089.23 278
17090.47 288
17091.70 292
17092.93 268
17094.17 280
17095.40 248
17096.63 259
17097.87 281
17099.10 284
17100.34 285
17101.57 277
17102.80 263
17104.04 273
17105.27 272
17106.50 268
17107.74 274
17108.97 254
17110.21 265
17111.44 298
17112.67 283
17113.91 273
17115.14 270
17116.38 262
17117.61 260
17118.84 280
17120.08 274
17121.31 281
17122.55 260
17123.78 286
17125.02 276
17126.25 250
17127.48 271
17128.72 286
17129.95 260
17131.19 269
17132.42 249
17133.66 269
17134.89 281
17136.13 256
17137.36 255
17138.60 269
17139.83 262
17141.07 260
17142.30 271
17143.54 275
17144.77 249
17146.01 259
17147.24 272
17148.48 265
17149.71 295
17150.95 284
17152.19 273
17153.42 255
17154.66 258
17155.89 276
17157.13 264
17158.36 294
17159.60 270
17160.83 272
17162.07 277
17163.31 265
17164.54 269
17165.78 257
17167.01 261
17168.25 295
17169.49 255
17170.72 284
17171.96 257
17173.19 266
17174.43 282
17175.67 259
17176.90 272
17178.14 248
17179.38 247
17180.61 267
17181.85 292
17183.09 264
17184.32 269
17185.56 256
17186.80 256
17188.03 283
17189.27 268
17190.51 256
17191.74 270
17192.98 253
17194.22 242
17195.45 259
17196.69 253
17197.93 261
17199.16 267
17200.40 263
17201.64 243
17202.88 243
17204.11 250
17205.35 248
17206.59 259
17207.83 277
17209.06 266
17210.30 254
17211.54 262
17212.78 271
17214.01 254
17215.25 243
17216.49 238
17217.73 259
17218.96 267
17220.20 288
17221.44 268
17222.68 257
17223.92 270
17225.15 242
17226.39 249
17227.63 246
17228.87 254
17230.11 250
17231.35 260
17232.58 267
17233.82 247
17235.06 268
17236.30 258
17237.54 271
17238.78 263
17240.01 253
17241.25 242
17242.49 255
17243.73 253
17244.97 244
17246.21 247
17247.45 271
17248.69 236
17249.93 280
17251.16 252
17252.40 251
17253.64 254
17254.88 255
17256.12 256
17257.36 248
17258.60 249
17259.84 266
17261.08 274
17262.32 239
17263.56 269
17264.80 265
17266.04 272
17267.28 253
17268.51 266
17269.75 262
17270.99 256
17272.23 250
17273.47 252
17274.71 228
17275.95 242
17277.19 268
17278.43 266
17279.67 256
17280.91 254
17282.15 257
17283.39 244
17284.63 249
17285.87 232
17287.11 235
17288.35 243
17289.60 256
17290.84 217
17292.08 236
17293.32 248
17294.56 261
17295.80 253
17297.04 239
17298.28 236
17299.52 233
17300.76 243
17302.00 229
17303.24 257
17304.48 261
17305.72 262
17306.96 231
17308.21 261
17309.45 240
17310.69 260
17311.93 257
17313.17 251
17314.41 235
17315.65 230
17316.89 233
17318.14 233
17319.38 279
17320.62 233
17321.86 275
17323.10 243
17324.34 257
17325.59 234
17326.83 227
17328.07 241
17329.31 252
17330.55 270
17331.79 253
17333.04 240
17334.28 235
17335.52 240
17336.76 241
17338.00 261
17339.25 223
17340.49 259
17341.73 258
17342.97 260
17344.22 233
17345.46 243
17346.70 234
17347.94 265
17349.19 255
17350.43 258
17351.67 258
17352.91 259
17354.16 252
17355.40 234
17356.64 243
17357.88 230
17359.13 232
17360.37 222
17361.61 258
17362.86 255
17364.10 253
17365.34 260
17366.58 265
17367.83 239
17369.07 240
17370.31 265
17371.56 233
17372.80 235
17374.04 230
17375.29 263
17376.53 238
17377.78 262
17379.02 239
17380.26 252
17381.51 246
17382.75 262
17383.99 236
17385.24 257
17386.48 248
17387.72 231
17388.97 259
17390.21 266
17391.46 261
17392.70 251
17393.94 248
17395.19 240
17396.43 256
17397.68 231
17398.92 225
17400.17 243
17401.41 266
17402.65 257
17403.90 241
17405.14 237
17406.39 238
17407.63 247
17408.88 249
17410.12 214
17411.37 240
17412.61 235
17413.86 222
17415.10 266
17416.35 250
17417.59 241
17418.84 250
17420.08 259
17421.33 234
17422.57 262
17423.82 250
17425.06 258
17426.31 248
17427.55 260
17428.80 264
17430.04 247
17431.29 283
17432.53 241
17433.78 231
17435.03 238
17436.27 255
17437.52 264
17438.76 264
17440.01 227
17441.25 278
17442.50 273
17443.75 257
17444.99 246
17446.24 226
17447.48 258
17448.73 258
17449.98 262
17451.22 250
17452.47 235
17453.71 239
17454.96 248
17456.21 239
17457.45 248
17458.70 245
17459.95 259
17461.19 254
17462.44 265
17463.69 261
17464.93 260
17466.18 265
17467.43 255
17468.67 256
17469.92 239
17471.17 267
17472.41 253
17473.66 256
17474.91 245
17476.15 265
17477.40 248
17478.65 283
17479.90 265
17481.14 238
17482.39 270
17483.64 236
17484.88 231
17486.13 237
17487.38 250
17488.63 242
17489.87 274
17491.12 249
17492.37 274
17493.62 258
17494.86 256
17496.11 261
17497.36 268
17498.61 265
17499.86 244
17501.10 258
17502.35 251
17503.60 255
17504.85 253
17506.10 257
17507.34 251
17508.59 250
17509.84 266
17511.09 279
17512.34 243
17513.59 251
17514.83 251
17516.08 257
17517.33 263
17518.58 251
17519.83 268
17521.08 240
17522.33 241
17523.57 273
17524.82 274
17526.07 273
17527.32 297
17528.57 267
17529.82 265
17531.07 256
17532.32 257
17533.57 279
17534.82 257
17536.06 252
17537.31 296
17538.56 287
17539.81 273
17541.06 279
17542.31 288
17543.56 276
17544.81 243
17546.06 291
17547.31 294
17548.56 268
17549.81 283
17551.06 287
17552.31 270
17553.56 265
17554.81 277
17556.06 280
17557.31 283
17558.56 270
17559.81 269
17561.06 299
17562.31 258
17563.56 240
17564.81 263
17566.06 300
17567.31 302
17568.56 268
17569.81 271
17571.06 300
17572.31 295
17573.56 274
17574.81 291
17576.06 284
17577.31 288
17578.56 257
17579.81 276
17581.06 280
17582.31 263
17583.57 272
17584.82 278
17586.07 299
17587.32 294
17588.57 305
17589.82 289
17591.07 292
17592.32 308
17593.57 290
17594.83 280
17596.08 309
17597.33 262
17598.58 291
17599.83 313
17601.08 298
17602.33 301
17603.59 299
17604.84 280
17606.09 282
17607.34 299
17608.59 291
17609.84 301
17611.10 287
17612.35 274
17613.60 293
17614.85 277
17616.10 284
17617.36 305
17618.61 290
17619.86 286
17621.11 315
17622.36 306
17623.62 305
17624.87 287
17626.12 294
17627.37 298
17628.63 282
17629.88 300
17631.13 319
17632.38 289
17633.64 286
17634.89 285
17636.14 286
17637.39 284
17638.65 277
17639.90 306
17641.15 308
17642.41 308
17643.66 297
17644.91 290
17646.17 285
17647.42 274
17648.67 303
17649.92 296
17651.18 303
17652.43 284
17653.68 267
17654.94 252
17656.19 263
17657.44 262
17658.70 266
17659.95 274
17661.21 269
17662.46 288
17663.71 295
17664.97 261
17666.22 267
17667.47 274
17668.73 276
17669.98 281
17671.24 251
17672.49 261
17673.74 261
17675.00 255
17676.25 259
17677.51 295
17678.76 294
17680.02 267
17681.27 275
17682.52 236
17683.78 240
17685.03 270
17686.29 298
17687.54 260
17688.80 263
17690.05 265
17691.31 270
17692.56 283
17693.82 260
17695.07 268
17696.32 310
17697.58 287
17698.83 270
17700.09 275
17701.34 268
17702.60 266
17703.86 270
17705.11 273
17706.37 266
17707.62 258
17708.88 295
17710.13 275
17711.39 270
17712.64 260
17713.90 244
17715.15 267
17716.41 264
17717.66 262
17718.92 284
17720.18 279
17721.43 254
17722.69 283
17723.94 277
17725.20 273
17726.45 253
17727.71 260
17728.97 245
17730.22 270
17731.48 258
17732.74 260
17733.99 269
17735.25 255
17736.50 252
17737.76 259
17739.02 249
17740.27 250
17741.53 273
17742.79 259
17744.04 245
17745.30 245
17746.56 262
17747.81 270
17749.07 274
17750.33 258
17751.58 267
17752.84 265
17754.10 268
17755.35 267
17756.61 263
17757.87 237
17759.12 235
17760.38 256
17761.64 258
17762.90 252
17764.15 234
17765.41 240
17766.67 249
17767.93 254
17769.18 259
17770.44 257
17771.70 254
17772.96 252
17774.21 232
17775.47 257
17776.73 250
17777.99 235
17779.24 251
17780.50 240
17781.76 251
17783.02 237
17784.28 228
17785.53 252
17786.79 212
17788.05 221
17789.31 230
17790.57 260
17791.82 241
17793.08 257
17794.34 250
17795.60 264
17796.86 241
17798.12 240
17799.37 228
17800.63 211
17801.89 244
17803.15 233
17804.41 237
17805.67 227
17806.93 217
17808.19 231
17809.44 242
17810.70 233
17811.96 224
17813.22 248
17814.48 237
17815.74 228
17817.00 241
17818.26 246
17819.52 239
17820.78 230
17822.04 227
17823.29 231
17824.55 241
17825.81 235
17827.07 215
17828.33 243
17829.59 200
17830.85 223
17832.11 248
17833.37 245
17834.63 224
17835.89 235
17837.15 225
17838.41 232
17839.67 219
17840.93 234
17842.19 262
17843.45 249
17844.71 236
17845.97 237
17847.23 236
17848.49 242
17849.75 253
17851.01 244
17852.27 198
17853.53 230
17854.79 243
17856.05 217
17857.31 222
17858.57 204
17859.84 202
17861.10 237
17862.36 249
17863.62 230
17864.88 212
17866.14 221
17867.40 231
17868.66 243
17869.92 231
17871.18 204
17872.44 220
17873.71 227
17874.97 242
17876.23 213
17877.49 226
17878.75 224
17880.01 231
17881.27 234
17882.53 193
17883.80 227
17885.06 229
17886.32 235
17887.58 219
17888.84 213
17890.10 233
17891.37 215
17892.63 235
17893.89 217
17895.15 228
17896.41 190
17897.67 222
17898.94 236
17900.20 209
17901.46 209
17902.72 228
17903.99 234
17905.25 212
17906.51 227
17907.77 210
17909.03 215
17910.30 223
17911.56 214
17912.82 230
17914.08 222
17915.35 229
17916.61 232
17917.87 225
17919.14 218
17920.40 196
17921.66 234
17922.92 214
17924.19 213
17925.45 247
17926.71 232
17927.98 209
17929.24 220
17930.50 205
17931.76 214
17933.03 213
17934.29 214
17935.55 239
17936.82 220
17938.08 223
17939.34 217
17940.61 233
17941.87 228
17943.14 219
17944.40 232
17945.66 218
17946.93 235
17948.19 220
17949.45 242
17950.72 218
17951.98 245
17953.25 247
17954.51 248
17955.77 232
17957.04 237
17958.30 208
17959.57 221
17960.83 228
17962.09 231
17963.36 229
17964.62 237
17965.89 233
17967.15 229
17968.42 231
17969.68 243
17970.95 245
17972.21 226
17973.47 237
17974.74 215
17976.00 221
17977.27 225
17978.53 214
17979.80 217
17981.06 209
17982.33 235
17983.59 227
17984.86 224
17986.12 200
17987.39 246
17988.65 229
17989.92 228
17991.18 210
17992.45 240
17993.71 215
17994.98 215
17996.25 210
17997.51 221
17998.78 235
18000.04 221
18001.31 240
18002.57 217
18003.84 231
18005.10 235
18006.37 233
18007.64 200
18008.90 230
18010.17 206
18011.43 227
18012.70 216
18013.97 233
18015.23 193
18016.50 240
18017.76 242
18019.03 218
18020.30 218
18021.56 204
18022.83 225
18024.10 208
18025.36 222
18026.63 240
18027.90 228
18029.16 243
18030.43 226
18031.70 213
18032.96 207
18034.23 242
18035.50 239
18036.76 234
18038.03 233
18039.30 247
18040.56 246
18041.83 234
18043.10 230
18044.37 238
18045.63 228
18046.90 234
18048.17 239
18049.43 235
18050.70 208
18051.97 215
18053.24 235
18054.50 245
18055.77 210
18057.04 213
18058.31 228
18059.57 228
18060.84 239
18062.11 230
18063.38 239
18064.65 221
18065.91 236
18067.18 236
18068.45 241
18069.72 225
18070.98 241
18072.25 227
18073.52 221
18074.79 224
18076.06 226
18077.33 239
18078.59 245
18079.86 239
18081.13 234
18082.40 232
18083.67 223
18084.94 237
18086.21 229
18087.47 225
18088.74 231
18090.01 218
18091.28 226
18092.55 233
18093.82 219
18095.09 231
18096.36 251
18097.62 244
18098.89 248
18100.16 233
18101.43 218
18102.70 230
18103.97 223
18105.24 229
18106.51 232
18107.78 227
18109.05 236
18110.32 224
18111.59 249
18112.86 219
18114.13 229
18115.40 227
18116.66 228
18117.93 248
18119.20 229
18120.47 249
18121.74 237
18123.01 266
18124.28 232
18125.55 217
18126.82 230
18128.09 236
18129.36 211
18130.63 241
18131.90 238
18133.17 243
18134.44 213
18135.71 227
18136.99 221
18138.26 236
18139.53 240
18140.80 237
18142.07 222
18143.34 228
18144.61 243
18145.88 235
18147.15 242
18148.42 218
18149.69 226
18150.96 220
18152.23 242
18153.50 234
18154.78 213
18156.05 232
18157.32 258
18158.59 226
18159.86 216
18161.13 243
18162.40 232
18163.67 225
18164.94 241
18166.22 227
18167.49 230
18168.76 231
18170.03 229
18171.30 239
18172.57 218
18173.85 238
18175.12 225
18176.39 240
18177.66 237
18178.93 254
18180.20 243
18181.48 218
18182.75 237
18184.02 221
18185.29 230
18186.56 216
18187.84 253
18189.11 214
18190.38 241
18191.65 232
18192.93 231
18194.20 226
18195.47 230
18196.74 238
18198.02 211
18199.29 217
18200.56 222
18201.83 229
18203.11 240
18204.38 222
18205.65 224
18206.92 219
18208.20 230
18209.47 212
18210.74 244
18212.02 230
18213.29 229
18214.56 229
18215.84 245
18217.11 210
18218.38 220
18219.65 221
18220.93 227
18222.20 248
18223.47 229
18224.75 208
18226.02 229
18227.30 209
18228.57 218
18229.84 224
18231.12 201
18232.39 207
18233.66 224
18234.94 216
18236.21 268
18237.48 239
18238.76 217
18240.03 216
18241.31 222
18242.58 222
18243.86 218
18245.13 237
18246.40 223
18247.68 228
18248.95 230
18250.23 235
18251.50 227
18252.77 243
18254.05 250
18255.32 244
18256.60 233
18257.87 233
18259.15 242
18260.42 241
18261.70 241
18262.97 238
18264.25 246
18265.52 237
18266.80 228
18268.07 231
18269.35 224
18270.62 248
18271.90 237
18273.17 248
18274.45 241
18275.72 237
18277.00 249
18278.27 228
18279.55 227
18280.82 229
18282.10 242
18283.37 244
18284.65 223
18285.93 247
18287.20 268
18288.48 276
18289.75 220
18291.03 247
18292.30 233
18293.58 238
18294.86 219
18296.13 243
18297.41 217
18298.68 230
18299.96 229
18301.24 227
18302.51 254
18303.79 219
18305.06 234
18306.34 229
18307.62 222
18308.89 249
18310.17 275
18311.45 235
18312.72 249
18314.00 255
18315.28 249
18316.55 232
18317.83 233
18319.11 248
18320.38 245
18321.66 249
18322.94 234
18324.21 246
18325.49 247
18326.77 245
18328.04 213
18329.32 247
18330.60 247
18331.88 207
18333.15 240
18334.43 250
18335.71 217
18336.98 235
18338.26 223
18339.54 245
18340.82 252
18342.09 236
18343.37 234
18344.65 212
18345.93 233
18347.20 228
18348.48 254
18349.76 230
18351.04 225
18352.32 214
18353.59 245
18354.87 217
18356.15 235
18357.43 236
18358.71 241
18359.98 228
18361.26 213
18362.54 241
18363.82 232
18365.10 250
18366.38 235
18367.65 250
18368.93 218
18370.21 233
18371.49 261
18372.77 245
18374.05 235
18375.33 230
18376.60 234
18377.88 246
18379.16 238
18380.44 225
18381.72 212
18383.00 240
18384.28 229
18385.56 232
18386.84 234
18388.11 223
18389.39 234
18390.67 222
18391.95 254
18393.23 243
18394.51 214
18395.79 210
18397.07 252
18398.35 231
18399.63 224
18400.91 238
18402.19 236
18403.47 214
18404.75 228
18406.03 230
18407.31 227
18408.59 225
18409.87 243
18411.15 233
18412.43 237
18413.71 233
18414.99 234
18416.27 247
18417.55 236
18418.83 217
18420.11 235
18421.39 226
18422.67 220
18423.95 224
18425.23 238
18426.51 223
18427.79 203
18429.07 220
18430.35 253
18431.63 256
18432.91 230
18434.19 231
18435.47 252
18436.75 244
18438.04 242
18439.32 219
18440.60 224
18441.88 219
18443.16 231
18444.44 250
18445.72 225
18447.00 209
18448.28 226
18449.57 233
18450.85 240
18452.13 216
18453.41 221
18454.69 232
18455.97 231
18457.25 229
18458.54 214
18459.82 240
18461.10 234
18462.38 226
18463.66 229
18464.94 199
18466.23 211
18467.51 240
18468.79 238
18470.07 220
18471.35 224
18472.64 225
18473.92 221
18475.20 212
18476.48 239
18477.76 240
18479.05 240
18480.33 207
18481.61 219
18482.89 251
18484.18 222
18485.46 210
18486.74 227
18488.02 243
18489.31 243
18490.59 205
18491.87 224
18493.15 248
18494.44 241
18495.72 228
18497.00 213
18498.29 212
18499.57 210
18500.85 226
18502.13 230
18503.42 215
18504.70 218
18505.98 235
18507.27 231
18508.55 206
18509.83 216
18511.12 247
18512.40 231
18513.68 215
18514.97 230
18516.25 244
18517.54 248
18518.82 232
18520.10 227
18521.39 224
18522.67 207
18523.95 202
18525.24 215
18526.52 199
18527.81 208
18529.09 224
18530.37 246
18531.66 232
18532.94 214
18534.23 214
18535.51 227
18536.79 228
18538.08 223
18539.36 220
18540.65 231
18541.93 212
18543.22 213
18544.50 238
18545.79 219
18547.07 212
18548.36 220
18549.64 227
18550.92 219
18552.21 222
18553.49 242
18554.78 246
18556.06 241
18557.35 224
18558.63 240
18559.92 221
18561.20 230
18562.49 232
18563.77 244
18565.06 231
18566.35 212
18567.63 259
18568.92 248
18570.20 225
18571.49 219
18572.77 241
18574.06 253
18575.34 249
18576.63 225
18577.92 249
18579.20 239
18580.49 254
18581.77 224
18583.06 247
18584.34 266
18585.63 251
18586.92 232
18588.20 232
18589.49 249
18590.77 239
18592.06 252
18593.35 244
18594.63 252
18595.92 247
18597.21 234
18598.49 232
18599.78 245
18601.07 217
18602.35 245
18603.64 231
18604.93 206
18606.21 261
18607.50 269
18608.79 245
18610.07 226
18611.36 233
18612.65 243
18613.93 232
18615.22 216
18616.51 233
18617.79 233
18619.08 227
18620.37 227
18621.66 233
18622.94 230
18624.23 226
18625.52 217
18626.80 239
18628.09 218
18629.38 228
18630.67 228
18631.95 246
18633.24 221
18634.53 208
18635.82 244
18637.11 237
18638.39 227
18639.68 203
18640.97 228
18642.26 219
18643.54 223
18644.83 204
18646.12 236
18647.41 201
18648.70 212
18649.99 228
18651.27 185
18652.56 205
18653.85 211
18655.14 233
18656.43 218
18657.72 227
18659.00 223
18660.29 227
18661.58 229
18662.87 229
18664.16 202
18665.45 224
18666.74 229
18668.02 223
18669.31 212
18670.60 205
18671.89 207
18673.18 208
18674.47 238
18675.76 207
18677.05 203
18678.34 214
18679.63 226
18680.92 220
18682.20 220
18683.49 213
18684.78 233
18686.07 208
18687.36 244
18688.65 221
18689.94 204
18691.23 210
18692.52 217
18693.81 220
18695.10 193
18696.39 209
18697.68 195
18698.97 203
18700.26 198
18701.55 212
18702.84 218
18704.13 217
18705.42 206
18706.71 220
18708.00 214
18709.29 222
18710.58 216
18711.87 193
18713.16 205
18714.45 216
18715.74 219
18717.03 198
18718.32 209
18719.61 213
18720.90 228
18722.20 220
18723.49 227
18724.78 209
18726.07 204
18727.36 220
18728.65 218
18729.94 232
18731.23 202
18732.52 216
18733.81 218
18735.10 241
18736.40 205
18737.69 206
18738.98 202
18740.27 214
18741.56 213
18742.85 196
18744.14 204
18745.43 215
18746.73 207
18748.02 200
18749.31 206
18750.60 218
18751.89 217
18753.18 195
18754.48 231
18755.77 212
18757.06 236
18758.35 208
18759.64 214
18760.94 206
18762.23 243
18763.52 210
18764.81 223
18766.10 219
18767.40 203
18768.69 220
18769.98 223
18771.27 212
18772.57 217
18773.86 241
18775.15 187
18776.44 209
18777.74 213
18779.03 239
18780.32 222
18781.61 239
18782.91 214
18784.20 227
18785.49 222
18786.79 211
18788.08 195
18789.37 232
18790.66 206
18791.96 204
18793.25 224
18794.54 200
18795.84 203
18797.13 224
18798.42 227
18799.72 202
18801.01 220
18802.30 212
18803.60 213
18804.89 226
18806.18 225
18807.48 232
18808.77 200
18810.07 197
18811.36 199
18812.65 221
18813.95 195
18815.24 211
18816.53 215
18817.83 225
18819.12 215
18820.42 221
18821.71 218
18823.00 210
18824.30 194
18825.59 202
18826.89 215
18828.18 221
18829.48 190
18830.77 198
18832.07 211
18833.36 194
18834.65 206
18835.95 218
18837.24 223
18838.54 209
18839.83 209
18841.13 199
18842.42 209
18843.72 236
18845.01 226
18846.31 192
18847.60 215
18848.90 201
18850.19 208
18851.49 225
18852.78 194
18854.08 204
18855.37 197
18856.67 212
18857.96 185
18859.26 220
18860.55 194
18861.85 211
18863.15 214
18864.44 231
18865.74 211
18867.03 214
18868.33 214
18869.62 213
18870.92 209
18872.22 209
18873.51 223
18874.81 202
18876.10 218
18877.40 193
18878.70 201
18879.99 203
18881.29 212
18882.58 240
18883.88 216
18885.18 213
18886.47 211
18887.77 199
18889.07 223
18890.36 211
18891.66 210
18892.95 203
18894.25 207
18895.55 218
18896.84 201
18898.14 215
18899.44 219
18900.73 221
18902.03 216
18903.33 228
18904.63 219
18905.92 200
18907.22 230
18908.52 223
18909.81 214
18911.11 228
18912.41 219
18913.71 208
18915.00 207
18916.30 200
18917.60 193
18918.89 211
18920.19 231
18921.49 234
18922.79 223
18924.09 232
18925.38 194
18926.68 204
18927.98 211
18929.28 218
18930.57 209
18931.87 207
18933.17 218
18934.47 233
18935.77 202
18937.06 229
18938.36 199
18939.66 203
18940.96 195
18942.26 197
18943.55 209
18944.85 198
18946.15 211
18947.45 212
18948.75 191
18950.05 191
18951.35 217
18952.64 201
18953.94 193
18955.24 191
18956.54 183
18957.84 209
18959.14 200
18960.44 195
18961.74 196
18963.03 210
18964.33 200
18965.63 198
18966.93 221
18968.23 214
18969.53 213
18970.83 197
18972.13 213
18973.43 200
18974.73 189
18976.03 207
18977.33 204
18978.62 200
18979.92 205
18981.22 211
18982.52 213
18983.82 227
18985.12 189
18986.42 219
18987.72 207
18989.02 205
18990.32 208
18991.62 199
18992.92 188
18994.22 189
18995.52 195
18996.82 186
18998.12 191
18999.42 176
19000.72 197
19002.02 185
19003.32 210
19004.62 211
19005.92 207
19007.22 190
19008.53 179
19009.83 207
19011.13 191
19012.43 196
19013.73 199
19015.03 195
19016.33 193
19017.63 196
19018.93 180
19020.23 190
19021.53 195
19022.83 212
19024.13 205
19025.44 190
19026.74 189
19028.04 186
19029.34 201
19030.64 198
19031.94 191
19033.24 193
19034.54 195
19035.85 189
19037.15 178
19038.45 193
19039.75 216
19041.05 221
19042.35 200
19043.66 187
19044.96 221
19046.26 198
19047.56 220
19048.86 195
19050.16 200
19051.47 186
19052.77 187
19054.07 183
19055.37 189
19056.67 213
19057.98 209
19059.28 210
19060.58 210
19061.88 198
19063.19 212
19064.49 217
19065.79 202
19067.09 195
19068.40 205
19069.70 203
19071.00 217
19072.30 198
19073.61 202
19074.91 199
19076.21 196
19077.52 209
19078.82 216
19080.12 201
19081.42 210
19082.73 205
19084.03 194
19085.33 189
19086.64 199
19087.94 206
19089.24 216
19090.55 209
19091.85 203
19093.15 206
19094.46 191
19095.76 212
19097.06 211
19098.37 223
19099.67 190
19100.97 197
19102.28 190
19103.58 199
19104.89 195
19106.19 201
19107.49 206
19108.80 223
19110.10 195
19111.40 202
19112.71 222
19114.01 207
19115.32 225
19116.62 215
19117.93 209
19119.23 227
19120.53 223
19121.84 209
19123.14 205
19124.45 194
19125.75 204
19127.06 220
19128.36 208
19129.67 206
19130.97 203
19132.28 197
19133.58 208
19134.88 204
19136.19 217
19137.49 208
19138.80 221
19140.10 215
19141.41 207
19142.71 215
19144.02 217
19145.32 208
19146.63 211
19147.94 211
19149.24 190
19150.55 202
19151.85 222
19153.16 219
19154.46 215
19155.77 214
19157.07 223
19158.38 199
19159.68 210
19160.99 224
19162.30 212
19163.60 192
19164.91 199
19166.21 203
19167.52 206
19168.83 191
19170.13 203
19171.44 202
19172.74 215
19174.05 198
19175.36 203
19176.66 217
19177.97 207
19179.27 204
19180.58 205
19181.89 205
19183.19 208
19184.50 205
19185.81 203
19187.11 223
19188.42 224
19189.73 207
19191.03 203
19192.34 216
19193.65 210
19194.95 196
19196.26 210
19197.57 198
19198.87 210
19200.18 207
19201.49 187
19202.80 181
19204.10 190
19205.41 194
19206.72 202
19208.03 208
19209.33 199
19210.64 207
19211.95 205
19213.25 205
19214.56 194
19215.87 221
19217.18 220
19218.49 209
19219.79 217
19221.10 208
19222.41 196
19223.72 202
19225.02 212
19226.33 207
19227.64 215
19228.95 201
19230.26 182
19231.56 193
19232.87 199
19234.18 200
19235.49 210
19236.80 217
19238.11 213
19239.41 202
19240.72 206
19242.03 187
19243.34 211
19244.65 188
19245.96 186
19247.26 211
19248.57 171
19249.88 182
19251.19 183
19252.50 196
19253.81 202
19255.12 217
19256.43 187
19257.74 184
19259.04 214
19260.35 207
19261.66 206
19262.97 192
19264.28 205
19265.59 200
19266.90 208
19268.21 189
19269.52 192
19270.83 210
19272.14 189
19273.45 198
19274.76 195
19276.07 203
19277.38 190
19278.69 215
19279.99 216
19281.30 192
19282.61 213
19283.92 206
19285.23 215
19286.54 203
19287.85 210
19289.16 220
19290.47 181
19291.78 192
19293.09 204
19294.40 214
19295.72 191
19297.03 206
19298.34 184
19299.65 210
19300.96 191
19302.27 193
19303.58 194
19304.89 189
19306.20 214
19307.51 177
19308.82 192
19310.13 210
19311.44 197
19312.75 188
19314.06 207
19315.37 183
19316.69 187
19318.00 186
19319.31 210
19320.62 199
19321.93 184
19323.24 213
19324.55 178
19325.86 186
19327.18 192
19328.49 209
19329.80 206
19331.11 206
19332.42 206
19333.73 217
19335.04 184
19336.36 182
19337.67 182
19338.98 205
19340.29 198
19341.60 196
19342.91 175
19344.23 191
19345.54 193
19346.85 189
19348.16 203
19349.47 203
19350.79 195
19352.10 180
19353.41 203
19354.72 175
19356.04 203
19357.35 176
19358.66 206
19359.97 201
19361.29 197
19362.60 209
19363.91 190
19365.22 187
19366.54 212
19367.85 191
19369.16 195
19370.47 170
19371.79 173
19373.10 188
19374.41 198
19375.73 236
19377.04 192
19378.35 199
19379.67 199
19380.98 176
19382.29 179
19383.60 184
19384.92 200
19386.23 192
19387.54 206
19388.86 172
19390.17 180
19391.49 201
19392.80 209
19394.11 194
19395.43 199
19396.74 200
19398.05 190
19399.37 203
19400.68 215
19402.00 202
19403.31 187
19404.62 177
19405.94 172
19407.25 193
19408.57 184
19409.88 205
19411.19 184
19412.51 185
19413.82 179
19415.14 198
19416.45 179
19417.77 184
19419.08 199
19420.39 193
19421.71 198
19423.02 180
19424.34 180
19425.65 183
19426.97 217
19428.28 166
19429.60 193
19430.91 183
19432.23 189
19433.54 175
19434.86 183
19436.17 194
19437.49 184
19438.80 205
19440.12 202
19441.43 197
19442.75 205
19444.06 210
19445.38 186
19446.69 181
19448.01 189
19449.32 166
19450.64 190
19451.96 192
19453.27 186
19454.59 198
19455.90 189
19457.22 194
19458.53 171
19459.85 193
19461.17 190
19462.48 182
19463.80 181
19465.11 206
19466.43 190
19467.75 166
19469.06 190
19470.38 201
19471.69 193
19473.01 186
19474.33 200
19475.64 189
19476.96 206
19478.28 176
19479.59 194
19480.91 191
19482.23 189
19483.54 171
19484.86 200
19486.18 207
19487.49 184
19488.81 213
19490.13 209
19491.44 196
19492.76 194
19494.08 180
19495.39 176
19496.71 183
19498.03 162
19499.35 188
19500.66 213
19501.98 210
19503.30 197
19504.61 197
19505.93 194
19507.25 172
19508.57 207
19509.88 190
19511.20 204
19512.52 190
19513.84 195
19515.15 185
19516.47 237
19517.79 196
19519.11 194
19520.43 198
19521.74 201
19523.06 188
19524.38 207
19525.70 180
19527.02 179
19528.33 174
19529.65 206
19530.97 194
19532.29 193
19533.61 189
19534.93 194
19536.24 185
19537.56 180
19538.88 192
19540.20 181
19541.52 188
19542.84 181
19544.16 195
19545.47 188
19546.79 176
19548.11 189
19549.43 184
19550.75 176
19552.07 205
19553.39 202
19554.71 204
19556.03 189
19557.34 175
19558.66 191
19559.98 196
19561.30 212
19562.62 183
19563.94 189
19565.26 184
19566.58 184
19567.90 174
19569.22 209
19570.54 202
19571.86 178
19573.18 197
19574.50 188
19575.82 184
19577.14 197
19578.46 185
19579.78 203
19581.10 212
19582.42 173
19583.74 189
19585.06 188
19586.38 184
19587.70 178
19589.02 197
19590.34 201
19591.66 191
19592.98 195
19594.30 180
19595.62 209
19596.94 196
19598.26 203
19599.58 186
19600.90 212
19602.22 170
19603.54 207
19604.86 189
19606.18 183
19607.50 201
19608.82 225
19610.15 195
19611.47 178
19612.79 203
19614.11 194
19615.43 213
19616.75 205
19618.07 206
19619.39 186
19620.71 202
19622.04 194
19623.36 189
19624.68 191
19626.00 214
19627.32 180
19628.64 210
19629.96 169
19631.29 209
19632.61 213
19633.93 200
19635.25 200
19636.57 183
19637.89 201
19639.22 191
19640.54 196
19641.86 190
19643.18 214
19644.50 182
19645.83 180
19647.15 173
19648.47 204
19649.79 184
19651.12 173
19652.44 201
19653.76 186
19655.08 197
19656.40 176
19657.73 180
19659.05 183
19660.37 205
19661.70 187
19663.02 212
19664.34 177
19665.66 191
19666.99 183
19668.31 215
19669.63 177
19670.95 169
19672.28 184
19673.60 202
19674.92 190
19676.25 191
19677.57 188
19678.89 195
19680.22 181
19681.54 173
19682.86 192
19684.19 181
19685.51 184
19686.83 181
19688.16 207
19689.48 207
19690.80 198
19692.13 195
19693.45 187
19694.78 195
19696.10 209
19697.42 206
19698.75 188
19700.07 197
19701.39 185
19702.72 204
19704.04 198
19705.37 209
19706.69 192
19708.02 199
19709.34 172
19710.66 198
19711.99 194
19713.31 194
19714.64 191
19715.96 196
19717.29 194
19718.61 185
19719.93 185
19721.26 209
19722.58 211
19723.91 196
19725.23 204
19726.56 195
19727.88 207
19729.21 175
19730.53 170
19731.86 178
19733.18 202
19734.51 180
19735.83 188
19737.16 185
19738.48 177
19739.81 184
19741.13 182
19742.46 215
19743.78 198
19745.11 211
19746.44 184
19747.76 215
19749.09 181
19750.41 180
19751.74 196
19753.06 196
19754.39 173
19755.72 173
19757.04 181
19758.37 192
19759.69 186
19761.02 186
19762.34 186
19763.67 177
19765.00 179
19766.32 190
19767.65 194
19768.98 172
19770.30 195
19771.63 184
19772.95 194
19774.28 175
19775.61 178
19776.93 168
19778.26 214
19779.59 196
19780.91 174
19782.24 203
19783.57 205
19784.89 222
19786.22 181
19787.55 196
19788.87 179
19790.20 196
19791.53 205
19792.86 182
19794.18 187
19795.51 207
19796.84 186
19798.16 174
19799.49 188
19800.82 187
19802.15 180
19803.47 184
19804.80 191
19806.13 195
19807.46 191
19808.78 179
19810.11 205
19811.44 215
19812.77 190
19814.09 201
19815.42 194
19816.75 183
19818.08 186
19819.41 176
19820.73 182
19822.06 179
19823.39 189
19824.72 194
19826.05 183
19827.37 206
19828.70 209
19830.03 191
19831.36 209
19832.69 199
19834.02 200
19835.34 180
19836.67 195
19838.00 195
19839.33 190
19840.66 182
19841.99 174
19843.32 177
19844.64 181
19845.97 203
19847.30 210
19848.63 181
19849.96 193
19851.29 195
19852.62 194
19853.95 199
19855.28 184
19856.60 201
19857.93 205
19859.26 205
19860.59 199
19861.92 207
19863.25 191
19864.58 216
19865.91 203
19867.24 203
19868.57 182
19869.90 210
19871.23 204
19872.56 182
19873.89 190
19875.22 201
19876.55 192
19877.88 203
19879.21 185
19880.54 178
19881.87 185
19883.20 192
19884.53 191
19885.86 175
19887.19 204
19888.52 170
19889.85 209
19891.18 195
19892.51 193
19893.84 187
19895.17 196
19896.50 179
19897.83 205
19899.16 199
19900.49 189
19901.82 183
19903.15 185
19904.48 190
19905.81 212
19907.15 199
19908.48 204
19909.81 200
19911.14 177
19912.47 163
19913.80 206
19915.13 192
19916.46 188
19917.79 206
19919.13 182
19920.46 191
19921.79 201
19923.12 182
19924.45 188
19925.78 198
19927.11 198
19928.45 209
19929.78 220
19931.11 215
19932.44 204
19933.77 204
19935.10 186
19936.44 193
19937.77 195
19939.10 183
19940.43 184
19941.76 183
19943.10 182
19944.43 195
19945.76 195
19947.09 192
19948.42 193
19949.76 194
19951.09 197
19952.42 198
19953.75 195
19955.09 188
19956.42 205
19957.75 195
19959.08 180
19960.42 188
19961.75 191
19963.08 178
19964.41 202
19965.75 193
19967.08 183
19968.41 198
19969.75 181
19971.08 197
19972.41 195
19973.74 193
19975.08 165
19976.41 181
19977.74 188
19979.08 182
19980.41 193
19981.74 186
19983.08 182
19984.41 187
19985.74 186
19987.08 202
19988.41 196
19989.75 184
19991.08 194
19992.41 181
19993.75 197
19995.08 190
19996.41 204
19997.75 168
19999.08 197
20000.42 204
20001.75 202
20003.08 183
20004.42 197
20005.75 177
20007.09 194
20008.42 206
20009.75 190
20011.09 196
20012.42 179
20013.76 203
20015.09 189
20016.43 184
20017.76 187
20019.10 206
20020.43 228
20021.76 181
20023.10 201
20024.43 196
20025.77 202
20027.10 191
20028.44 202
20029.77 187
20031.11 212
20032.44 178
20033.78 199
20035.11 202
20036.45 173
20037.78 187
20039.12 184
20040.46 199
20041.79 195
20043.13 200
20044.46 175
20045.80 176
20047.13 176
20048.47 205
20049.80 175
20051.14 189
20052.47 173
20053.81 200
20055.15 180
20056.48 198
20057.82 202
20059.15 191
20060.49 181
20061.83 197
20063.16 203
20064.50 177
20065.83 184
20067.17 180
20068.51 201
20069.84 204
20071.18 183
20072.52 174
20073.85 215
20075.19 185
20076.52 198
20077.86 189
20079.20 181
20080.53 179
20081.87 176
20083.21 164
20084.54 179
20085.88 174
20087.22 200
20088.56 182
20089.89 175
20091.23 182
20092.57 195
20093.90 211
20095.24 187
20096.58 186
20097.91 163
20099.25 194
20100.59 190
20101.93 173
20103.26 173
20104.60 159
20105.94 190
20107.28 182
20108.61 192
20109.95 166
20111.29 203
20112.63 194
20113.96 203
20115.30 177
20116.64 193
20117.98 199
20119.32 204
20120.65 196
20121.99 201
20123.33 175
20124.67 204
20126.01 184
