# Supplementary material for: MALDI-TOF MS typing enables the classification of brewing yeasts of the genus Saccharomyces to major beer styles
Source: PLoS One. 2017 Aug 9;12(8):e0181694. doi: 10.1371/journal.pone.0181694 (PMC5549903; doi:10.1371/journal.pone.0181694)
Supplement: S17 File — The directory includes 90 raw files and was zipped to “.zip”; the folder has three strains with 30 spectra per strain; S1 Text explains the raw files with an example and Table 1 represents the yeast strains used within the experiment. (ZIP) [file pone.0181694.s020.zip › 49-51/30813-PIBA124-Lag-Lag-Lag-YPG-18h-E-E_2016-10-04_4_0_C11_1.dat]

1998.43 2170
1998.85 2061
1999.27 2073
1999.69 1937
2000.11 1967
2000.54 1934
2000.96 1954
2001.38 1895
2001.80 1954
2002.23 1930
2002.65 2035
2003.07 2009
2003.49 1983
2003.92 1938
2004.34 1949
2004.76 2000
2005.18 2066
2005.61 2069
2006.03 2001
2006.45 1988
2006.87 2053
2007.30 1976
2007.72 2037
2008.14 2048
2008.57 2033
2008.99 2003
2009.41 1921
2009.84 1979
2010.26 1845
2010.68 1982
2011.11 1923
2011.53 1916
2011.95 1884
2012.38 1929
2012.80 1873
2013.22 2010
2013.65 2127
2014.07 2075
2014.49 2107
2014.92 2230
2015.34 2235
2015.77 2214
2016.19 2184
2016.61 2293
2017.04 2264
2017.46 2257
2017.89 2300
2018.31 2253
2018.73 2263
2019.16 2202
2019.58 2229
2020.01 2105
2020.43 2050
2020.85 2036
2021.28 2050
2021.70 1968
2022.13 1974
2022.55 2096
2022.98 1964
2023.40 1880
2023.83 1966
2024.25 1985
2024.68 1940
2025.10 1971
2025.53 2024
2025.95 1993
2026.38 2146
2026.80 2110
2027.23 2040
2027.65 2087
2028.08 2123
2028.50 1964
2028.93 1996
2029.35 2021
2029.78 2009
2030.20 2117
2030.63 2158
2031.05 2022
2031.48 2027
2031.90 2025
2032.33 2043
2032.75 2026
2033.18 2076
2033.61 2013
2034.03 2026
2034.46 2009
2034.88 2004
2035.31 2034
2035.74 2038
2036.16 2046
2036.59 2148
2037.01 2055
2037.44 2103
2037.87 2200
2038.29 2125
2038.72 2101
2039.14 1975
2039.57 1963
2040.00 2058
2040.42 2035
2040.85 2040
2041.28 1962
2041.70 1958
2042.13 1891
2042.56 1885
2042.98 1962
2043.41 1924
2043.84 1884
2044.26 1880
2044.69 1958
2045.12 1895
2045.54 1895
2045.97 1920
2046.40 1943
2046.82 1917
2047.25 1955
2047.68 1894
2048.11 2005
2048.53 2031
2048.96 1960
2049.39 1992
2049.82 1940
2050.24 1935
2050.67 2005
2051.10 1896
2051.53 1941
2051.95 2038
2052.38 1989
2052.81 2056
2053.24 2118
2053.66 2020
2054.09 2111
2054.52 2092
2054.95 2219
2055.38 2212
2055.80 2195
2056.23 2098
2056.66 2157
2057.09 2112
2057.52 2064
2057.94 1956
2058.37 1959
2058.80 2080
2059.23 1996
2059.66 1852
2060.09 1862
2060.51 1927
2060.94 1870
2061.37 1874
2061.80 1938
2062.23 2014
2062.66 2012
2063.09 1945
2063.52 2119
2063.94 2198
2064.37 2146
2064.80 2024
2065.23 2118
2065.66 2049
2066.09 2005
2066.52 1964
2066.95 1972
2067.38 1928
2067.81 1838
2068.24 1958
2068.66 2023
2069.09 1886
2069.52 1879
2069.95 1916
2070.38 2061
2070.81 2007
2071.24 2035
2071.67 2027
2072.10 2161
2072.53 2029
2072.96 1972
2073.39 2064
2073.82 2156
2074.25 2155
2074.68 2061
2075.11 2145
2075.54 2030
2075.97 2123
2076.40 2018
2076.83 2070
2077.26 2117
2077.69 2188
2078.12 2196
2078.55 2154
2078.98 2086
2079.41 2102
2079.84 2063
2080.27 2125
2080.70 2111
2081.14 1902
2081.57 1998
2082.00 1976
2082.43 1877
2082.86 2012
2083.29 1925
2083.72 1946
2084.15 1962
2084.58 2044
2085.01 2021
2085.44 1939
2085.88 1954
2086.31 1956
2086.74 1861
2087.17 1907
2087.60 1894
2088.03 1929
2088.46 1862
2088.89 1796
2089.33 1837
2089.76 1856
2090.19 1773
2090.62 1933
2091.05 1977
2091.48 1872
2091.92 1842
2092.35 1887
2092.78 1997
2093.21 1913
2093.64 1984
2094.07 1985
2094.51 1858
2094.94 1855
2095.37 1875
2095.80 1961
2096.24 1902
2096.67 1935
2097.10 1847
2097.53 1888
2097.96 1857
2098.40 1894
2098.83 1818
2099.26 1840
2099.69 1808
2100.13 1810
2100.56 1871
2100.99 1812
2101.43 1820
2101.86 1834
2102.29 1842
2102.72 1758
2103.16 1858
2103.59 1815
2104.02 1961
2104.46 1935
2104.89 1849
2105.32 1927
2105.76 1965
2106.19 2017
2106.62 1931
2107.05 1884
2107.49 1966
2107.92 1874
2108.36 1900
2108.79 1911
2109.22 1873
2109.66 1866
2110.09 1893
2110.52 1829
2110.96 1878
2111.39 1816
2111.82 1781
2112.26 1757
2112.69 1876
2113.13 1842
2113.56 1770
2113.99 1710
2114.43 1793
2114.86 1875
2115.30 1695
2115.73 1730
2116.16 1757
2116.60 1804
2117.03 1841
2117.47 1756
2117.90 1922
2118.34 1918
2118.77 1822
2119.21 1923
2119.64 1907
2120.07 1964
2120.51 1985
2120.94 2029
2121.38 2009
2121.81 2024
2122.25 2028
2122.68 2012
2123.12 2025
2123.55 1967
2123.99 1950
2124.42 1883
2124.86 1905
2125.29 1895
2125.73 1829
2126.16 1922
2126.60 1833
2127.04 1844
2127.47 1812
2127.91 1886
2128.34 1766
2128.78 1904
2129.21 1946
2129.65 2074
2130.08 2009
2130.52 1921
2130.96 1898
2131.39 1866
2131.83 1894
2132.26 1915
2132.70 1881
2133.14 1884
2133.57 1942
2134.01 1900
2134.44 1915
2134.88 1994
2135.32 1895
2135.75 1962
2136.19 1977
2136.62 1892
2137.06 1874
2137.50 1874
2137.93 1881
2138.37 1900
2138.81 1822
2139.24 1859
2139.68 1870
2140.12 1905
2140.55 1811
2140.99 1812
2141.43 1759
2141.86 1808
2142.30 1814
2142.74 1695
2143.18 1717
2143.61 1854
2144.05 1858
2144.49 1851
2144.92 1867
2145.36 1861
2145.80 1844
2146.24 1925
2146.67 1948
2147.11 2049
2147.55 2056
2147.99 2122
2148.42 2122
2148.86 2169
2149.30 2117
2149.74 2083
2150.17 2061
2150.61 2047
2151.05 2017
2151.49 1864
2151.92 1797
2152.36 1867
2152.80 1974
2153.24 2000
2153.68 2021
2154.11 2012
2154.55 2037
2154.99 2018
2155.43 1988
2155.87 2007
2156.31 1977
2156.74 2083
2157.18 2040
2157.62 1989
2158.06 2025
2158.50 1922
2158.94 1980
2159.38 1988
2159.81 2005
2160.25 1897
2160.69 1773
2161.13 1784
2161.57 1886
2162.01 1896
2162.45 1964
2162.89 2018
2163.33 2019
2163.76 2055
2164.20 1963
2164.64 1887
2165.08 1912
2165.52 1945
2165.96 1930
2166.40 1981
2166.84 1988
2167.28 1914
2167.72 1885
2168.16 1977
2168.60 2065
2169.04 2027
2169.48 1902
2169.92 1903
2170.36 1884
2170.80 1849
2171.24 1858
2171.68 2032
2172.12 1988
2172.56 1955
2173.00 2005
2173.44 1946
2173.88 2062
2174.32 2064
2174.76 2108
2175.20 2143
2175.64 2100
2176.08 2078
2176.52 2153
2176.96 2118
2177.40 2026
2177.84 2009
2178.28 1990
2178.72 1987
2179.16 2014
2179.60 2070
2180.04 2062
2180.48 2013
2180.92 1905
2181.37 1914
2181.81 1855
2182.25 1816
2182.69 1853
2183.13 1891
2183.57 1865
2184.01 1899
2184.45 1899
2184.89 1893
2185.34 1872
2185.78 1909
2186.22 2033
2186.66 2070
2187.10 2003
2187.54 2016
2187.98 2036
2188.43 1973
2188.87 1950
2189.31 1938
2189.75 1960
2190.19 1957
2190.63 1953
2191.08 1946
2191.52 1997
2191.96 2040
2192.40 2108
2192.84 2172
2193.29 2240
2193.73 2161
2194.17 2225
2194.61 2262
2195.05 2256
2195.50 2270
2195.94 2222
2196.38 2188
2196.82 2196
2197.27 2113
2197.71 2018
2198.15 2037
2198.59 2084
2199.04 2017
2199.48 1970
2199.92 2093
2200.37 1983
2200.81 2038
2201.25 2117
2201.69 2218
2202.14 2247
2202.58 2146
2203.02 2031
2203.47 2103
2203.91 2140
2204.35 2004
2204.80 2058
2205.24 1996
2205.68 2126
2206.13 2071
2206.57 1992
2207.01 2040
2207.46 2136
2207.90 2075
2208.34 2131
2208.79 2102
2209.23 2170
2209.67 2145
2210.12 2104
2210.56 2074
2211.01 2012
2211.45 2015
2211.89 2036
2212.34 1997
2212.78 2052
2213.23 2073
2213.67 2025
2214.11 1919
2214.56 1931
2215.00 1934
2215.45 2062
2215.89 1910
2216.34 1827
2216.78 1876
2217.22 1838
2217.67 1834
2218.11 1903
2218.56 1873
2219.00 1950
2219.45 1970
2219.89 2025
2220.34 2017
2220.78 2146
2221.23 2165
2221.67 2134
2222.12 2276
2222.56 2218
2223.01 2313
2223.45 2305
2223.90 2325
2224.34 2381
2224.79 2278
2225.23 2237
2225.68 2313
2226.12 2321
2226.57 2187
2227.01 2233
2227.46 2158
2227.91 2108
2228.35 2271
2228.80 2297
2229.24 2359
2229.69 2391
2230.13 2395
2230.58 2415
2231.03 2377
2231.47 2459
2231.92 2436
2232.36 2466
2232.81 2425
2233.26 2366
2233.70 2389
2234.15 2348
2234.59 2263
2235.04 2208
2235.49 2273
2235.93 2255
2236.38 2245
2236.83 2280
2237.27 2271
2237.72 2179
2238.17 2152
2238.61 2169
2239.06 2051
2239.51 1969
2239.95 1958
2240.40 1978
2240.85 1916
2241.29 1904
2241.74 1810
2242.19 1875
2242.63 1884
2243.08 1801
2243.53 1785
2243.98 1752
2244.42 1724
2244.87 1806
2245.32 1742
2245.76 1760
2246.21 1785
2246.66 1768
2247.11 1881
2247.55 1861
2248.00 1891
2248.45 2005
2248.90 2049
2249.35 2030
2249.79 2085
2250.24 2183
2250.69 2184
2251.14 2075
2251.58 2066
2252.03 2033
2252.48 2047
2252.93 2094
2253.38 2076
2253.82 1930
2254.27 1927
2254.72 1973
2255.17 1913
2255.62 1899
2256.07 1881
2256.51 1782
2256.96 1787
2257.41 1870
2257.86 1853
2258.31 1916
2258.76 1908
2259.21 1904
2259.65 1906
2260.10 1894
2260.55 1939
2261.00 2037
2261.45 2082
2261.90 1990
2262.35 1954
2262.80 2003
2263.25 2086
2263.69 2098
2264.14 2022
2264.59 1972
2265.04 1985
2265.49 2156
2265.94 2199
2266.39 2134
2266.84 2244
2267.29 2334
2267.74 2308
2268.19 2396
2268.64 2364
2269.09 2461
2269.54 2420
2269.99 2499
2270.44 2354
2270.89 2278
2271.34 2273
2271.79 2270
2272.24 2224
2272.69 2142
2273.14 2240
2273.59 2208
2274.04 2234
2274.49 2227
2274.94 2351
2275.39 2298
2275.84 2274
2276.29 2237
2276.74 2149
2277.19 2182
2277.64 2153
2278.09 2014
2278.54 2050
2278.99 2060
2279.44 1918
2279.89 1862
2280.34 1903
2280.79 2045
2281.25 1993
2281.70 2027
2282.15 2022
2282.60 1943
2283.05 1933
2283.50 1931
2283.95 1954
2284.40 2049
2284.85 1984
2285.31 2033
2285.76 1937
2286.21 2037
2286.66 1998
2287.11 2161
2287.56 2214
2288.01 2355
2288.47 2417
2288.92 2528
2289.37 2598
2289.82 2572
2290.27 2579
2290.72 2710
2291.18 2665
2291.63 2610
2292.08 2686
2292.53 2619
2292.98 2541
2293.44 2587
2293.89 2486
2294.34 2515
2294.79 2429
2295.24 2374
2295.70 2254
2296.15 2248
2296.60 2201
2297.05 2186
2297.51 2067
2297.96 2011
2298.41 1946
2298.86 2006
2299.32 2003
2299.77 1963
2300.22 1905
2300.67 1906
2301.13 1825
2301.58 1801
2302.03 1784
2302.49 1760
2302.94 1765
2303.39 1817
2303.85 1898
2304.30 1823
2304.75 1874
2305.20 1832
2305.66 1876
2306.11 1959
2306.56 1944
2307.02 2052
2307.47 2024
2307.93 2085
2308.38 2127
2308.83 2117
2309.29 2152
2309.74 2052
2310.19 2076
2310.65 2187
2311.10 2092
2311.55 2075
2312.01 1988
2312.46 1988
2312.92 2038
2313.37 2040
2313.82 2010
2314.28 1982
2314.73 2033
2315.19 1958
2315.64 2026
2316.10 2031
2316.55 2082
2317.00 2067
2317.46 2052
2317.91 2118
2318.37 2190
2318.82 2163
2319.28 2239
2319.73 2130
2320.19 2040
2320.64 2127
2321.10 2118
2321.55 2135
2322.01 2198
2322.46 2275
2322.92 2320
2323.37 2479
2323.83 2402
2324.28 2459
2324.74 2531
2325.19 2369
2325.65 2393
2326.10 2318
2326.56 2307
2327.01 2066
2327.47 1990
2327.92 2043
2328.38 2027
2328.83 2094
2329.29 1966
2329.74 1971
2330.20 2055
2330.66 1941
2331.11 2011
2331.57 1951
2332.02 1959
2332.48 1923
2332.94 1965
2333.39 2003
2333.85 1925
2334.30 1866
2334.76 1982
2335.22 2010
2335.67 2013
2336.13 2017
2336.58 1916
2337.04 2053
2337.50 2041
2337.95 1935
2338.41 1916
2338.87 2081
2339.32 2050
2339.78 2039
2340.24 2004
2340.69 1953
2341.15 2050
2341.61 2091
2342.06 2094
2342.52 2124
2342.98 2142
2343.43 2115
2343.89 2158
2344.35 2239
2344.81 2328
2345.26 2254
2345.72 2317
2346.18 2239
2346.63 2194
2347.09 2245
2347.55 2198
2348.01 2265
2348.46 2120
2348.92 2117
2349.38 2129
2349.84 1938
2350.29 1961
2350.75 2003
2351.21 2037
2351.67 2043
2352.13 2009
2352.58 1895
2353.04 1922
2353.50 1828
2353.96 1888
2354.41 1882
2354.87 1866
2355.33 1903
2355.79 1917
2356.25 1968
2356.71 2005
2357.16 2095
2357.62 2208
2358.08 2295
2358.54 2281
2359.00 2377
2359.46 2360
2359.91 2355
2360.37 2384
2360.83 2360
2361.29 2382
2361.75 2332
2362.21 2321
2362.67 2308
2363.13 2321
2363.58 2341
2364.04 2438
2364.50 2340
2364.96 2394
2365.42 2404
2365.88 2227
2366.34 2230
2366.80 2233
2367.26 2236
2367.72 2112
2368.18 2087
2368.64 2043
2369.10 2048
2369.55 1942
2370.01 1948
2370.47 1980
2370.93 1904
2371.39 1831
2371.85 1826
2372.31 1907
2372.77 1820
2373.23 1823
2373.69 1842
2374.15 1777
2374.61 1949
2375.07 1974
2375.53 1881
2375.99 1867
2376.45 1822
2376.91 1875
2377.37 1940
2377.83 1985
2378.29 1899
2378.75 1865
2379.21 1941
2379.68 1838
2380.14 1922
2380.60 1879
2381.06 1980
2381.52 2066
2381.98 2010
2382.44 1899
2382.90 1965
2383.36 1996
2383.82 2027
2384.28 1961
2384.74 1910
2385.20 1881
2385.67 1906
2386.13 1886
2386.59 1837
2387.05 1941
2387.51 1944
2387.97 1906
2388.43 1909
2388.89 1985
2389.36 1973
2389.82 1951
2390.28 2007
2390.74 1879
2391.20 1842
2391.66 1817
2392.13 1955
2392.59 1853
2393.05 1834
2393.51 1862
2393.97 1946
2394.43 1889
2394.90 1815
2395.36 1876
2395.82 1959
2396.28 1939
2396.74 1950
2397.21 2108
2397.67 2096
2398.13 1937
2398.59 2022
2399.06 2015
2399.52 1905
2399.98 1876
2400.44 1884
2400.91 1804
2401.37 1755
2401.83 1765
2402.29 1763
2402.76 1773
2403.22 1808
2403.68 1731
2404.14 1813
2404.61 1858
2405.07 1863
2405.53 1896
2406.00 1860
2406.46 1849
2406.92 1881
2407.39 1823
2407.85 1819
2408.31 1815
2408.78 1716
2409.24 1711
2409.70 1656
2410.17 1784
2410.63 1781
2411.09 1792
2411.56 1775
2412.02 1741
2412.48 1737
2412.95 1808
2413.41 1836
2413.87 1871
2414.34 1882
2414.80 1980
2415.27 2132
2415.73 2164
2416.19 2185
2416.66 2242
2417.12 2236
2417.59 2239
2418.05 2159
2418.51 2220
2418.98 2134
2419.44 2131
2419.91 2123
2420.37 2066
2420.84 2024
2421.30 2037
2421.77 2015
2422.23 2011
2422.69 1887
2423.16 1959
2423.62 1938
2424.09 1986
2424.55 1888
2425.02 1903
2425.48 1894
2425.95 1936
2426.41 1852
2426.88 1876
2427.34 1809
2427.81 1686
2428.27 1697
2428.74 1733
2429.20 1715
2429.67 1787
2430.13 1810
2430.60 1779
2431.07 1800
2431.53 1835
2432.00 1774
2432.46 1744
2432.93 1846
2433.39 1891
2433.86 1936
2434.32 1879
2434.79 1912
2435.26 2000
2435.72 2120
2436.19 2006
2436.65 2074
2437.12 2231
2437.59 2159
2438.05 2191
2438.52 2183
2438.98 2328
2439.45 2335
2439.92 2263
2440.38 2217
2440.85 2178
2441.32 2127
2441.78 2054
2442.25 2055
2442.72 2078
2443.18 1962
2443.65 1915
2444.12 1977
2444.58 1922
2445.05 1840
2445.52 1909
2445.98 1861
2446.45 1837
2446.92 1952
2447.38 1914
2447.85 1915
2448.32 1833
2448.78 1833
2449.25 1820
2449.72 1826
2450.19 1804
2450.65 1719
2451.12 1780
2451.59 1749
2452.06 1767
2452.52 1786
2452.99 1800
2453.46 1875
2453.93 1715
2454.39 1764
2454.86 1806
2455.33 1838
2455.80 1735
2456.26 1828
2456.73 1717
2457.20 1777
2457.67 1808
2458.14 1822
2458.60 1830
2459.07 1794
2459.54 1848
2460.01 1772
2460.48 1654
2460.95 1761
2461.41 1742
2461.88 1657
2462.35 1734
2462.82 1751
2463.29 1781
2463.76 1801
2464.22 1777
2464.69 1790
2465.16 1904
2465.63 1764
2466.10 1841
2466.57 1818
2467.04 1853
2467.51 1835
2467.97 1827
2468.44 1819
2468.91 1846
2469.38 1852
2469.85 1912
2470.32 1871
2470.79 1758
2471.26 1859
2471.73 1775
2472.20 1764
2472.67 1794
2473.14 1704
2473.61 1643
2474.07 1722
2474.54 1741
2475.01 1776
2475.48 1871
2475.95 1832
2476.42 1861
2476.89 1925
2477.36 1926
2477.83 1896
2478.30 1916
2478.77 1774
2479.24 1772
2479.71 1785
2480.18 1830
2480.65 1739
2481.12 1751
2481.59 1849
2482.06 1884
2482.53 1788
2483.00 1813
2483.47 1785
2483.95 1833
2484.42 1950
2484.89 1910
2485.36 1980
2485.83 1950
2486.30 2003
2486.77 1991
2487.24 1928
2487.71 1885
2488.18 1888
2488.65 1791
2489.12 1844
2489.59 1781
2490.07 1777
2490.54 1857
2491.01 1862
2491.48 1873
2491.95 1874
2492.42 1776
2492.89 1898
2493.36 1833
2493.84 1834
2494.31 1841
2494.78 1898
2495.25 1779
2495.72 1737
2496.19 1883
2496.66 1782
2497.14 1855
2497.61 1766
2498.08 1700
2498.55 1707
2499.02 1708
2499.50 1665
2499.97 1670
2500.44 1675
2500.91 1735
2501.38 1722
2501.86 1700
2502.33 1652
2502.80 1694
2503.27 1773
2503.74 1756
2504.22 1721
2504.69 1645
2505.16 1665
2505.63 1784
2506.11 1802
2506.58 1772
2507.05 1770
2507.52 1812
2508.00 1940
2508.47 1967
2508.94 1971
2509.42 2062
2509.89 2052
2510.36 2061
2510.83 2054
2511.31 2072
2511.78 2066
2512.25 1948
2512.73 1814
2513.20 1860
2513.67 1903
2514.15 1844
2514.62 1853
2515.09 1821
2515.57 1796
2516.04 1794
2516.51 1786
2516.99 1799
2517.46 1859
2517.94 1760
2518.41 1857
2518.88 1865
2519.36 1830
2519.83 1909
2520.30 1877
2520.78 1851
2521.25 1710
2521.73 1718
2522.20 1768
2522.67 1768
2523.15 1806
2523.62 1788
2524.10 1707
2524.57 1715
2525.05 1709
2525.52 1696
2525.99 1728
2526.47 1691
2526.94 1705
2527.42 1809
2527.89 1819
2528.37 1890
2528.84 1876
2529.32 1862
2529.79 1906
2530.27 1868
2530.74 1887
2531.22 1828
2531.69 1830
2532.17 1823
2532.64 1772
2533.12 1819
2533.59 1837
2534.07 1755
2534.54 1821
2535.02 1781
2535.49 1725
2535.97 1757
2536.44 1863
2536.92 1825
2537.39 1882
2537.87 1853
2538.34 1748
2538.82 1810
2539.30 1851
2539.77 1940
2540.25 1735
2540.72 1775
2541.20 1780
2541.68 1776
2542.15 1810
2542.63 1803
2543.10 1761
2543.58 1859
2544.06 1833
2544.53 1956
2545.01 1999
2545.48 2066
2545.96 2098
2546.44 1972
2546.91 2018
2547.39 2112
2547.87 2076
2548.34 2077
2548.82 2085
2549.30 2096
2549.77 2094
2550.25 2021
2550.73 2048
2551.20 2164
2551.68 2071
2552.16 2168
2552.63 2057
2553.11 2018
2553.59 1893
2554.06 1971
2554.54 1860
2555.02 1945
2555.50 1917
2555.97 1840
2556.45 1863
2556.93 1840
2557.40 1798
2557.88 1718
2558.36 1694
2558.84 1777
2559.31 1740
2559.79 1732
2560.27 1691
2560.75 1650
2561.23 1671
2561.70 1703
2562.18 1769
2562.66 1713
2563.14 1723
2563.61 1654
2564.09 1720
2564.57 1707
2565.05 1623
2565.53 1644
2566.00 1718
2566.48 1668
2566.96 1671
2567.44 1569
2567.92 1678
2568.40 1726
2568.87 1705
2569.35 1695
2569.83 1754
2570.31 1844
2570.79 1829
2571.27 1744
2571.75 1774
2572.22 1805
2572.70 1758
2573.18 1786
2573.66 1792
2574.14 1750
2574.62 1741
2575.10 1723
2575.58 1667
2576.06 1690
2576.54 1738
2577.01 1777
2577.49 1688
2577.97 1682
2578.45 1762
2578.93 1742
2579.41 1754
2579.89 1695
2580.37 1652
2580.85 1626
2581.33 1613
2581.81 1556
2582.29 1649
2582.77 1558
2583.25 1573
2583.73 1576
2584.21 1643
2584.69 1672
2585.17 1741
2585.65 1814
2586.13 1701
2586.61 1593
2587.09 1642
2587.57 1628
2588.05 1755
2588.53 1748
2589.01 1692
2589.49 1686
2589.97 1630
2590.45 1611
2590.93 1678
2591.41 1629
2591.89 1693
2592.37 1614
2592.85 1747
2593.33 1743
2593.81 1679
2594.30 1647
2594.78 1559
2595.26 1703
2595.74 1674
2596.22 1671
2596.70 1699
2597.18 1773
2597.66 1657
2598.14 1688
2598.62 1709
2599.11 1772
2599.59 1718
2600.07 1751
2600.55 1768
2601.03 1855
2601.51 1828
2601.99 1726
2602.48 1867
2602.96 1934
2603.44 1800
2603.92 1818
2604.40 1817
2604.88 1879
2605.37 1817
2605.85 1877
2606.33 1808
2606.81 1796
2607.29 1843
2607.78 1881
2608.26 1831
2608.74 1938
2609.22 1979
2609.70 1930
2610.19 1937
2610.67 1933
2611.15 1926
2611.63 1903
2612.12 1800
2612.60 1767
2613.08 1731
2613.56 1773
2614.05 1716
2614.53 1712
2615.01 1717
2615.49 1603
2615.98 1617
2616.46 1599
2616.94 1595
2617.43 1665
2617.91 1721
2618.39 1687
2618.87 1658
2619.36 1751
2619.84 1690
2620.32 1698
2620.81 1674
2621.29 1663
2621.77 1664
2622.26 1784
2622.74 1693
2623.22 1647
2623.71 1652
2624.19 1716
2624.67 1728
2625.16 1806
2625.64 1849
2626.13 1805
2626.61 1740
2627.09 1668
2627.58 1708
2628.06 1694
2628.55 1675
2629.03 1648
2629.51 1671
2630.00 1758
2630.48 1782
2630.97 1731
2631.45 1589
2631.93 1665
2632.42 1610
2632.90 1652
2633.39 1656
2633.87 1627
2634.36 1672
2634.84 1632
2635.33 1624
2635.81 1605
2636.29 1590
2636.78 1646
2637.26 1726
2637.75 1772
2638.23 1756
2638.72 1702
2639.20 1696
2639.69 1763
2640.17 1837
2640.66 1770
2641.14 1707
2641.63 1746
2642.11 1750
2642.60 1706
2643.08 1633
2643.57 1684
2644.05 1670
2644.54 1621
2645.03 1652
2645.51 1656
2646.00 1681
2646.48 1730
2646.97 1687
2647.45 1631
2647.94 1667
2648.43 1689
2648.91 1727
2649.40 1775
2649.88 1728
2650.37 1766
2650.85 1723
2651.34 1721
2651.83 1765
2652.31 1615
2652.80 1691
2653.29 1790
2653.77 1700
2654.26 1656
2654.74 1682
2655.23 1698
2655.72 1720
2656.20 1709
2656.69 1755
2657.18 1696
2657.66 1712
2658.15 1690
2658.64 1687
2659.12 1668
2659.61 1649
2660.10 1611
2660.58 1644
2661.07 1744
2661.56 1665
2662.05 1635
2662.53 1593
2663.02 1679
2663.51 1627
2663.99 1624
2664.48 1687
2664.97 1686
2665.46 1763
2665.94 1778
2666.43 1755
2666.92 1704
2667.41 1698
2667.89 1776
2668.38 1663
2668.87 1689
2669.36 1694
2669.84 1770
2670.33 1788
2670.82 1864
2671.31 1860
2671.80 1913
2672.28 2070
2672.77 2048
2673.26 2196
2673.75 2114
2674.24 2202
2674.72 2126
2675.21 1996
2675.70 1877
2676.19 1969
2676.68 1927
2677.17 1875
2677.65 1815
2678.14 1904
2678.63 1871
2679.12 1840
2679.61 1783
2680.10 1799
2680.59 1875
2681.07 1829
2681.56 1736
2682.05 1825
2682.54 1845
2683.03 1806
2683.52 1860
2684.01 1844
2684.50 1738
2684.99 1704
2685.47 1667
2685.96 1708
2686.45 1707
2686.94 1740
2687.43 1696
2687.92 1706
2688.41 1691
2688.90 1648
2689.39 1724
2689.88 1717
2690.37 1684
2690.86 1655
2691.35 1720
2691.84 1756
2692.33 1795
2692.82 1882
2693.31 1869
2693.80 1895
2694.29 1856
2694.78 1829
2695.27 1779
2695.76 1865
2696.25 1830
2696.74 1781
2697.23 1887
2697.72 1876
2698.21 1889
2698.70 1914
2699.19 1887
2699.68 1926
2700.17 1984
2700.66 2075
2701.15 2050
2701.64 1927
2702.13 1919
2702.62 1867
2703.11 1827
2703.61 1880
2704.10 1893
2704.59 1868
2705.08 1776
2705.57 1868
2706.06 1819
2706.55 1683
2707.04 1624
2707.53 1657
2708.02 1604
2708.52 1584
2709.01 1674
2709.50 1662
2709.99 1676
2710.48 1644
2710.97 1663
2711.46 1636
2711.96 1594
2712.45 1624
2712.94 1663
2713.43 1670
2713.92 1594
2714.41 1594
2714.91 1650
2715.40 1616
2715.89 1567
2716.38 1563
2716.87 1556
2717.37 1514
2717.86 1634
2718.35 1701
2718.84 1690
2719.33 1730
2719.83 1666
2720.32 1677
2720.81 1725
2721.30 1807
2721.80 1751
2722.29 1810
2722.78 1829
2723.27 1721
2723.77 1690
2724.26 1651
2724.75 1685
2725.24 1677
2725.74 1769
2726.23 1675
2726.72 1592
2727.22 1688
2727.71 1748
2728.20 1748
2728.70 1770
2729.19 1772
2729.68 1825
2730.18 1841
2730.67 1813
2731.16 1844
2731.65 1833
2732.15 1878
2732.64 1967
2733.14 1948
2733.63 1930
2734.12 1889
2734.62 1982
2735.11 1971
2735.60 1960
2736.10 1952
2736.59 1929
2737.08 1838
2737.58 1824
2738.07 1829
2738.57 1761
2739.06 1793
2739.55 1709
2740.05 1730
2740.54 1743
2741.04 1676
2741.53 1612
2742.03 1564
2742.52 1607
2743.01 1573
2743.51 1525
2744.00 1578
2744.50 1585
2744.99 1636
2745.49 1604
2745.98 1586
2746.48 1631
2746.97 1565
2747.47 1628
2747.96 1669
2748.46 1532
2748.95 1564
2749.45 1567
2749.94 1620
2750.44 1624
2750.93 1559
2751.43 1565
2751.92 1637
2752.42 1734
2752.91 1759
2753.41 1823
2753.90 1787
2754.40 1676
2754.89 1703
2755.39 1735
2755.88 1718
2756.38 1695
2756.87 1704
2757.37 1795
2757.87 1715
2758.36 1726
2758.86 1697
2759.35 1711
2759.85 1694
2760.35 1629
2760.84 1671
2761.34 1594
2761.83 1597
2762.33 1626
2762.83 1608
2763.32 1569
2763.82 1624
2764.31 1634
2764.81 1664
2765.31 1743
2765.80 1682
2766.30 1623
2766.80 1681
2767.29 1624
2767.79 1644
2768.29 1695
2768.78 1640
2769.28 1740
2769.78 1835
2770.27 1653
2770.77 1683
2771.27 1712
2771.76 1730
2772.26 1679
2772.76 1743
2773.26 1680
2773.75 1617
2774.25 1591
2774.75 1646
2775.24 1674
2775.74 1710
2776.24 1669
2776.74 1608
2777.23 1655
2777.73 1669
2778.23 1697
2778.73 1778
2779.22 1789
2779.72 1637
2780.22 1609
2780.72 1741
2781.21 1626
2781.71 1663
2782.21 1695
2782.71 1717
2783.21 1681
2783.70 1662
2784.20 1747
2784.70 1723
2785.20 1782
2785.70 1867
2786.20 1824
2786.69 1814
2787.19 1747
2787.69 1768
2788.19 1809
2788.69 1780
2789.19 1788
2789.68 1768
2790.18 1700
2790.68 1709
2791.18 1692
2791.68 1687
2792.18 1775
2792.68 1843
2793.18 1811
2793.67 1832
2794.17 1796
2794.67 1915
2795.17 1952
2795.67 1931
2796.17 1922
2796.67 1986
2797.17 1951
2797.67 2026
2798.17 1986
2798.67 1985
2799.17 1978
2799.66 1961
2800.16 1902
2800.66 1757
2801.16 1725
2801.66 1803
2802.16 1778
2802.66 1701
2803.16 1685
2803.66 1651
2804.16 1745
2804.66 1805
2805.16 1749
2805.66 1831
2806.16 1900
2806.66 1958
2807.16 2057
2807.66 2072
2808.16 2015
2808.66 2093
2809.16 2099
2809.66 2107
2810.16 2141
2810.66 2206
2811.16 2135
2811.66 2061
2812.17 2040
2812.67 1994
2813.17 1973
2813.67 1974
2814.17 1873
2814.67 1921
2815.17 1977
2815.67 1948
2816.17 1895
2816.67 1826
2817.17 1745
2817.67 1835
2818.18 1829
2818.68 1794
2819.18 1785
2819.68 1669
2820.18 1699
2820.68 1664
2821.18 1708
2821.68 1684
2822.19 1680
2822.69 1693
2823.19 1688
2823.69 1596
2824.19 1638
2824.69 1707
2825.20 1643
2825.70 1659
2826.20 1626
2826.70 1625
2827.20 1600
2827.70 1529
2828.21 1539
2828.71 1562
2829.21 1640
2829.71 1672
2830.22 1600
2830.72 1557
2831.22 1534
2831.72 1545
2832.22 1616
2832.73 1743
2833.23 1695
2833.73 1640
2834.23 1705
2834.74 1679
2835.24 1774
2835.74 1701
2836.24 1728
2836.75 1707
2837.25 1674
2837.75 1665
2838.26 1681
2838.76 1601
2839.26 1667
2839.76 1596
2840.27 1575
2840.77 1618
2841.27 1619
2841.78 1607
2842.28 1564
2842.78 1563
2843.29 1577
2843.79 1620
2844.29 1636
2844.80 1671
2845.30 1630
2845.80 1733
2846.31 1735
2846.81 1774
2847.32 1692
2847.82 1744
2848.32 1637
2848.83 1709
2849.33 1741
2849.83 1705
2850.34 1731
2850.84 1741
2851.35 1684
2851.85 1636
2852.35 1615
2852.86 1561
2853.36 1625
2853.87 1705
2854.37 1722
2854.88 1664
2855.38 1713
2855.88 1769
2856.39 1869
2856.89 1805
2857.40 1822
2857.90 1917
2858.41 1886
2858.91 1909
2859.42 1835
2859.92 1891
2860.43 1854
2860.93 1935
2861.44 1861
2861.94 1858
2862.45 1872
2862.95 1886
2863.46 1866
2863.96 1769
2864.47 1746
2864.97 1768
2865.48 1797
2865.98 1776
2866.49 1795
2866.99 1781
2867.50 1850
2868.00 1821
2868.51 1825
2869.02 1759
2869.52 1870
2870.03 1892
2870.53 1917
2871.04 1776
2871.54 1858
2872.05 1924
2872.56 1860
2873.06 1763
2873.57 1855
2874.07 1826
2874.58 1650
2875.09 1633
2875.59 1760
2876.10 1690
2876.61 1772
2877.11 1701
2877.62 1651
2878.12 1687
2878.63 1701
2879.14 1693
2879.64 1782
2880.15 1793
2880.66 1754
2881.16 1915
2881.67 1912
2882.18 1837
2882.68 1892
2883.19 1805
2883.70 1957
2884.20 2018
2884.71 2098
2885.22 2149
2885.73 2244
2886.23 2192
2886.74 2213
2887.25 2152
2887.75 2156
2888.26 2068
2888.77 2023
2889.28 2006
2889.78 1938
2890.29 1938
2890.80 1875
2891.31 1944
2891.81 1937
2892.32 1824
2892.83 1939
2893.34 1983
2893.84 1879
2894.35 1930
2894.86 1970
2895.37 1949
2895.88 2014
2896.38 1930
2896.89 1840
2897.40 1873
2897.91 1864
2898.42 1962
2898.92 1878
2899.43 1877
2899.94 1914
2900.45 1800
2900.96 1787
2901.47 1844
2901.98 1940
2902.48 1851
2902.99 1915
2903.50 1859
2904.01 1862
2904.52 1892
2905.03 1913
2905.54 1809
2906.04 1848
2906.55 1894
2907.06 1776
2907.57 1741
2908.08 1731
2908.59 1833
2909.10 1714
2909.61 1728
2910.12 1742
2910.63 1655
2911.14 1719
2911.64 1794
2912.15 1720
2912.66 1756
2913.17 1780
2913.68 1782
2914.19 1771
2914.70 1648
2915.21 1762
2915.72 1765
2916.23 1812
2916.74 1810
2917.25 1730
2917.76 1692
2918.27 1799
2918.78 1850
2919.29 1846
2919.80 1835
2920.31 1906
2920.82 1954
2921.33 1898
2921.84 1932
2922.35 2103
2922.86 2146
2923.37 2152
2923.88 2024
2924.39 2092
2924.90 2078
2925.41 2114
2925.92 2043
2926.44 2001
2926.95 1981
2927.46 1880
2927.97 1763
2928.48 1730
2928.99 1764
2929.50 1727
2930.01 1716
2930.52 1702
2931.03 1686
2931.54 1641
2932.05 1636
2932.57 1588
2933.08 1627
2933.59 1681
2934.10 1696
2934.61 1642
2935.12 1699
2935.63 1772
2936.15 1857
2936.66 1888
2937.17 1887
2937.68 1886
2938.19 1898
2938.70 2129
2939.22 2239
2939.73 2198
2940.24 2207
2940.75 2298
2941.26 2374
2941.77 2251
2942.29 2254
2942.80 2212
2943.31 2237
2943.82 2257
2944.34 2215
2944.85 2090
2945.36 2093
2945.87 2109
2946.38 2037
2946.90 1969
2947.41 1872
2947.92 1730
2948.43 1757
2948.95 1854
2949.46 1714
2949.97 1709
2950.48 1711
2951.00 1674
2951.51 1627
2952.02 1730
2952.54 1652
2953.05 1654
2953.56 1644
2954.08 1632
2954.59 1642
2955.10 1617
2955.61 1597
2956.13 1657
2956.64 1701
2957.15 1603
2957.67 1637
2958.18 1648
2958.69 1612
2959.21 1610
2959.72 1664
2960.23 1725
2960.75 1775
2961.26 1714
2961.78 1719
2962.29 1840
2962.80 1757
2963.32 1737
2963.83 1793
2964.35 1804
2964.86 1712
2965.37 1720
2965.89 1671
2966.40 1701
2966.92 1756
2967.43 1755
2967.94 1662
2968.46 1639
2968.97 1732
2969.49 1698
2970.00 1693
2970.52 1675
2971.03 1661
2971.54 1699
2972.06 1646
2972.57 1666
2973.09 1665
2973.60 1616
2974.12 1633
2974.63 1712
2975.15 1744
2975.66 1776
2976.18 1819
2976.69 1843
2977.21 1825
2977.72 1860
2978.24 1806
2978.75 1851
2979.27 1846
2979.78 1966
2980.30 1951
2980.81 1889
2981.33 1898
2981.84 1889
2982.36 1941
2982.88 2012
2983.39 2021
2983.91 1975
2984.42 2050
2984.94 2091
2985.45 2088
2985.97 2018
2986.49 1883
2987.00 1932
2987.52 1909
2988.03 1962
2988.55 1935
2989.07 1895
2989.58 1940
2990.10 1878
2990.61 1839
2991.13 1823
2991.65 1850
2992.16 1839
2992.68 1981
2993.20 2024
2993.71 1960
2994.23 2123
2994.75 2204
2995.26 2284
2995.78 2400
2996.30 2496
2996.81 2518
2997.33 2610
2997.85 2494
2998.36 2524
2998.88 2538
2999.40 2611
2999.91 2839
3000.43 3024
3000.95 3321
3001.46 3526
3001.98 3903
3002.50 4103
3003.02 4360
3003.53 4562
3004.05 4518
3004.57 4354
3005.09 3971
3005.60 3700
3006.12 3401
3006.64 3030
3007.16 2751
3007.67 2687
3008.19 2493
3008.71 2294
3009.23 2184
3009.74 2145
3010.26 2113
3010.78 2017
3011.30 2081
3011.82 2002
3012.33 1963
3012.85 2066
3013.37 2005
3013.89 1983
3014.41 1889
3014.93 1846
3015.44 1954
3015.96 1986
3016.48 1994
3017.00 2089
3017.52 2027
3018.04 2100
3018.55 2000
3019.07 2049
3019.59 2029
3020.11 2105
3020.63 2096
3021.15 2165
3021.67 2244
3022.19 2113
3022.71 2130
3023.22 2182
3023.74 2302
3024.26 2224
3024.78 2064
3025.30 2066
3025.82 2093
3026.34 2031
3026.86 2138
3027.38 2005
3027.90 1918
3028.42 1940
3028.94 1824
3029.46 1761
3029.98 1821
3030.49 1787
3031.01 1827
3031.53 1887
3032.05 1961
3032.57 2081
3033.09 2209
3033.61 2148
3034.13 2280
3034.65 2244
3035.17 2257
3035.69 2301
3036.21 2146
3036.73 2118
3037.25 2141
3037.77 1989
3038.29 1947
3038.81 1935
3039.34 1893
3039.86 1795
3040.38 1729
3040.90 1828
3041.42 1857
3041.94 1868
3042.46 1822
3042.98 1728
3043.50 1707
3044.02 1696
3044.54 1765
3045.06 1725
3045.58 1648
3046.10 1728
3046.63 1668
3047.15 1779
3047.67 1757
3048.19 1730
3048.71 1757
3049.23 1727
3049.75 1675
3050.27 1652
3050.79 1632
3051.32 1612
3051.84 1703
3052.36 1694
3052.88 1674
3053.40 1652
3053.92 1637
3054.45 1781
3054.97 1803
3055.49 1766
3056.01 1708
3056.53 1610
3057.05 1699
3057.58 1719
3058.10 1790
3058.62 1777
3059.14 1805
3059.66 1747
3060.19 1730
3060.71 1921
3061.23 1895
3061.75 1798
3062.28 1881
3062.80 1868
3063.32 1844
3063.84 1860
3064.37 1963
3064.89 1993
3065.41 2091
3065.93 2070
3066.46 2130
3066.98 2130
3067.50 2070
3068.02 2006
3068.55 1963
3069.07 2027
3069.59 1938
3070.12 1921
3070.64 2023
3071.16 2004
3071.69 2021
3072.21 2058
3072.73 2065
3073.26 2029
3073.78 2023
3074.30 2056
3074.83 2263
3075.35 2322
3075.87 2260
3076.40 2307
3076.92 2389
3077.44 2492
3077.97 2574
3078.49 2530
3079.01 2491
3079.54 2514
3080.06 2586
3080.59 2696
3081.11 2607
3081.63 2405
3082.16 2415
3082.68 2408
3083.21 2268
3083.73 2359
3084.25 2336
3084.78 2346
3085.30 2442
3085.83 2439
3086.35 2744
3086.88 3090
3087.40 3492
3087.93 3905
3088.45 4390
3088.97 4648
3089.50 4670
3090.02 4438
3090.55 4351
3091.07 4069
3091.60 3698
3092.12 3471
3092.65 3345
3093.17 3137
3093.70 2983
3094.22 2835
3094.75 2916
3095.27 2914
3095.80 2856
3096.32 2965
3096.85 3011
3097.37 2960
3097.90 2988
3098.43 3183
3098.95 3337
3099.48 3555
3100.00 4123
3100.53 4776
3101.05 5461
3101.58 5918
3102.10 6343
3102.63 6576
3103.16 6191
3103.68 5955
3104.21 5289
3104.73 4717
3105.26 4066
3105.79 3663
3106.31 3337
3106.84 3007
3107.36 2718
3107.89 2543
3108.42 2493
3108.94 2505
3109.47 2427
3110.00 2473
3110.52 2401
3111.05 2294
3111.57 2316
3112.10 2291
3112.63 2241
3113.15 2165
3113.68 2108
3114.21 2132
3114.74 2095
3115.26 2093
3115.79 1990
3116.32 2093
3116.84 2115
3117.37 2157
3117.90 2325
3118.42 2322
3118.95 2462
3119.48 2607
3120.01 2809
3120.53 2843
3121.06 2856
3121.59 2841
3122.11 2708
3122.64 2623
3123.17 2500
3123.70 2390
3124.22 2336
3124.75 2252
3125.28 2212
3125.81 2151
3126.34 2173
3126.86 2256
3127.39 2144
3127.92 2067
3128.45 2068
3128.98 2114
3129.50 2076
3130.03 2094
3130.56 2166
3131.09 2151
3131.62 2117
3132.14 2360
3132.67 2388
3133.20 2447
3133.73 2542
3134.26 2655
3134.79 2622
3135.31 2528
3135.84 2486
3136.37 2346
3136.90 2264
3137.43 2176
3137.96 2105
3138.49 2053
3139.02 2018
3139.54 1951
3140.07 1984
3140.60 1997
3141.13 1958
3141.66 1921
3142.19 1890
3142.72 1944
3143.25 2010
3143.78 1966
3144.31 1881
3144.84 1966
3145.37 2135
3145.89 2082
3146.42 2050
3146.95 2080
3147.48 2192
3148.01 2168
3148.54 2194
3149.07 2183
3149.60 2210
3150.13 2230
3150.66 2198
3151.19 2220
3151.72 2208
3152.25 2298
3152.78 2436
3153.31 2509
3153.84 2563
3154.37 2585
3154.90 2634
3155.43 2643
3155.96 2528
3156.49 2496
3157.02 2512
3157.55 2571
3158.08 2425
3158.61 2400
3159.14 2446
3159.68 2305
3160.21 2225
3160.74 2204
3161.27 2099
3161.80 2058
3162.33 2059
3162.86 2005
3163.39 1945
3163.92 1916
3164.45 1970
3164.98 1998
3165.51 1918
3166.05 1938
3166.58 2010
3167.11 1939
3167.64 1845
3168.17 1838
3168.70 1848
3169.23 1819
3169.76 1793
3170.30 1704
3170.83 1778
3171.36 1820
3171.89 1885
3172.42 1954
3172.95 1911
3173.49 1701
3174.02 1906
3174.55 1982
3175.08 1911
3175.61 1877
3176.15 1830
3176.68 1854
3177.21 1828
3177.74 1817
3178.27 1873
3178.81 1861
3179.34 1840
3179.87 1791
3180.40 1745
3180.93 1748
3181.47 1820
3182.00 1771
3182.53 1760
3183.06 1741
3183.60 1755
3184.13 1743
3184.66 1783
3185.20 1755
3185.73 1787
3186.26 1773
3186.79 1827
3187.33 1919
3187.86 1863
3188.39 1781
3188.93 1831
3189.46 1867
3189.99 1746
3190.52 1738
3191.06 1795
3191.59 1661
3192.12 1696
3192.66 1685
3193.19 1713
3193.72 1717
3194.26 1735
3194.79 1680
3195.33 1702
3195.86 1768
3196.39 1738
3196.93 1685
3197.46 1735
3197.99 1756
3198.53 1831
3199.06 1732
3199.60 1775
3200.13 1844
3200.66 1804
3201.20 1904
3201.73 1863
3202.27 1796
3202.80 1763
3203.33 1805
3203.87 1903
3204.40 1845
3204.94 1975
3205.47 2024
3206.01 1991
3206.54 2069
3207.07 2086
3207.61 2118
3208.14 2218
3208.68 2243
3209.21 2244
3209.75 2254
3210.28 2281
3210.82 2223
3211.35 2160
3211.89 2122
3212.42 2009
3212.96 1962
3213.49 1898
3214.03 1823
3214.56 1781
3215.10 1759
3215.63 1770
3216.17 1777
3216.70 1654
3217.24 1684
3217.78 1761
3218.31 1727
3218.85 1662
3219.38 1644
3219.92 1745
3220.45 1731
3220.99 1789
3221.52 1844
3222.06 1907
3222.60 1981
3223.13 1997
3223.67 2152
3224.20 2096
3224.74 1997
3225.28 2046
3225.81 2015
3226.35 1934
3226.88 1935
3227.42 1915
3227.96 1919
3228.49 1817
3229.03 1810
3229.57 1844
3230.10 1916
3230.64 1916
3231.18 1889
3231.71 1817
3232.25 1933
3232.79 2028
3233.32 1950
3233.86 1985
3234.40 2021
3234.93 2094
3235.47 2111
3236.01 2098
3236.54 2201
3237.08 2212
3237.62 2154
3238.15 2113
3238.69 2072
3239.23 2010
3239.77 2021
3240.30 2055
3240.84 2026
3241.38 1957
3241.92 1984
3242.45 2000
3242.99 1948
3243.53 1918
3244.07 2065
3244.60 2038
3245.14 2063
3245.68 2007
3246.22 2072
3246.75 2120
3247.29 2101
3247.83 2151
3248.37 2269
3248.91 2486
3249.44 2878
3249.98 3425
3250.52 3895
3251.06 4378
3251.60 4944
3252.14 5238
3252.67 5352
3253.21 5287
3253.75 5017
3254.29 4504
3254.83 3963
3255.37 3638
3255.90 3276
3256.44 2972
3256.98 2717
3257.52 2639
3258.06 2712
3258.60 2782
3259.14 2798
3259.68 2930
3260.21 2895
3260.75 2948
3261.29 2849
3261.83 2901
3262.37 3037
3262.91 3159
3263.45 3239
3263.99 3366
3264.53 3575
3265.07 4032
3265.61 3973
3266.15 4179
3266.69 4228
3267.23 4044
3267.76 3764
3268.30 3380
3268.84 3272
3269.38 3034
3269.92 2706
3270.46 2648
3271.00 2667
3271.54 2531
3272.08 2393
3272.62 2301
3273.16 2390
3273.70 2327
3274.24 2226
3274.78 2334
3275.32 2318
3275.86 2290
3276.40 2311
3276.94 2356
3277.48 2321
3278.03 2307
3278.57 2367
3279.11 2410
3279.65 2343
3280.19 2224
3280.73 2245
3281.27 2424
3281.81 2498
3282.35 2538
3282.89 2604
3283.43 2643
3283.97 2774
3284.51 2675
3285.05 2707
3285.60 2632
3286.14 2568
3286.68 2518
3287.22 2522
3287.76 2516
3288.30 2628
3288.84 2496
3289.38 2608
3289.93 2742
3290.47 2819
3291.01 3039
3291.55 3219
3292.09 3501
3292.63 3688
3293.18 3963
3293.72 4046
3294.26 4305
3294.80 4192
3295.34 4314
3295.88 4271
3296.43 4105
3296.97 3926
3297.51 3752
3298.05 3692
3298.59 3475
3299.14 3264
3299.68 3148
3300.22 2980
3300.76 2849
3301.31 2769
3301.85 2812
3302.39 2777
3302.93 2646
3303.48 2621
3304.02 2592
3304.56 2677
3305.10 2689
3305.65 2686
3306.19 2768
3306.73 2873
3307.27 2792
3307.82 2831
3308.36 2866
3308.90 2848
3309.45 2905
3309.99 2994
3310.53 2937
3311.07 2869
3311.62 2771
3312.16 2760
3312.70 2802
3313.25 2756
3313.79 2856
3314.33 2998
3314.88 3021
3315.42 3278
3315.97 3394
3316.51 3718
3317.05 3780
3317.60 4033
3318.14 4215
3318.68 4220
3319.23 4161
3319.77 4043
3320.32 3978
3320.86 3918
3321.40 3769
3321.95 3782
3322.49 3750
3323.04 3535
3323.58 3476
3324.12 3493
3324.67 3322
3325.21 3544
3325.76 3484
3326.30 3294
3326.85 3317
3327.39 3251
3327.93 3375
3328.48 3447
3329.02 3506
3329.57 3721
3330.11 4378
3330.66 5405
3331.20 6896
3331.75 9321
3332.29 12198
3332.84 15733
3333.38 19501
3333.93 22791
3334.47 25316
3335.02 26583
3335.56 27075
3336.11 26240
3336.65 24574
3337.20 22369
3337.74 19773
3338.29 16499
3338.83 13903
3339.38 11231
3339.92 8900
3340.47 7306
3341.02 6142
3341.56 5121
3342.11 4441
3342.65 4037
3343.20 3771
3343.74 3432
3344.29 3338
3344.84 3253
3345.38 3004
3345.93 3077
3346.47 3107
3347.02 3017
3347.57 2848
3348.11 2801
3348.66 2863
3349.21 2768
3349.75 2808
3350.30 2831
3350.84 2647
3351.39 2595
3351.94 2755
3352.48 2824
3353.03 2776
3353.58 2705
3354.12 2539
3354.67 2608
3355.22 2611
3355.76 2777
3356.31 2627
3356.86 2506
3357.40 2537
3357.95 2650
3358.50 2465
3359.05 2494
3359.59 2460
3360.14 2414
3360.69 2479
3361.23 2580
3361.78 2697
3362.33 2581
3362.88 2551
3363.42 2598
3363.97 2579
3364.52 2604
3365.07 2523
3365.61 2428
3366.16 2418
3366.71 2360
3367.26 2447
3367.80 2327
3368.35 2401
3368.90 2425
3369.45 2406
3370.00 2574
3370.54 2741
3371.09 2945
3371.64 3152
3372.19 3284
3372.74 3435
3373.28 3420
3373.83 3335
3374.38 3396
3374.93 3296
3375.48 3153
3376.03 2952
3376.57 2742
3377.12 2540
3377.67 2626
3378.22 2509
3378.77 2398
3379.32 2428
3379.87 2435
3380.42 2442
3380.96 2453
3381.51 2401
3382.06 2417
3382.61 2444
3383.16 2548
3383.71 2497
3384.26 2380
3384.81 2426
3385.36 2278
3385.91 2209
3386.45 2289
3387.00 2187
3387.55 2234
3388.10 2191
3388.65 2175
3389.20 2171
3389.75 2109
3390.30 2136
3390.85 2284
3391.40 2352
3391.95 2291
3392.50 2387
3393.05 2634
3393.60 2778
3394.15 3164
3394.70 3792
3395.25 4249
3395.80 4965
3396.35 5527
3396.90 6071
3397.45 6304
3398.00 6463
3398.55 6487
3399.10 6270
3399.65 6084
3400.20 5480
3400.75 4865
3401.30 4310
3401.85 3954
3402.40 3522
3402.95 3170
3403.50 2801
3404.06 2573
3404.61 2357
3405.16 2313
3405.71 2191
3406.26 2058
3406.81 2186
3407.36 2262
3407.91 2235
3408.46 2208
3409.01 2274
3409.56 2278
3410.12 2186
3410.67 2166
3411.22 2300
3411.77 2354
3412.32 2473
3412.87 2548
3413.42 2418
3413.98 2464
3414.53 2498
3415.08 2524
3415.63 2530
3416.18 2644
3416.73 2607
3417.29 2599
3417.84 2634
3418.39 2530
3418.94 2495
3419.49 2511
3420.05 2381
3420.60 2274
3421.15 2217
3421.70 2276
3422.25 2296
3422.81 2236
3423.36 2248
3423.91 2262
3424.46 2306
3425.01 2266
3425.57 2118
3426.12 2157
3426.67 2110
3427.23 2027
3427.78 1962
3428.33 1953
3428.88 1957
3429.44 1914
3429.99 1869
3430.54 1926
3431.09 1917
3431.65 1819
3432.20 1946
3432.75 1985
3433.31 1956
3433.86 2014
3434.41 2107
3434.97 2254
3435.52 2248
3436.07 2247
3436.63 2238
3437.18 2130
3437.73 2267
3438.29 2321
3438.84 2185
3439.39 2079
3439.95 2034
3440.50 2010
3441.05 2013
3441.61 2027
3442.16 1922
3442.72 1983
3443.27 1964
3443.82 1971
3444.38 2041
3444.93 1996
3445.48 2095
3446.04 2039
3446.59 2095
3447.15 1996
3447.70 2052
3448.26 2028
3448.81 1985
3449.36 1950
3449.92 1874
3450.47 1818
3451.03 1887
3451.58 1861
3452.14 1879
3452.69 1856
3453.25 1900
3453.80 1892
3454.36 1852
3454.91 1957
3455.47 1988
3456.02 2038
3456.58 2077
3457.13 2197
3457.69 2241
3458.24 2273
3458.80 2354
3459.35 2412
3459.91 2381
3460.46 2612
3461.02 2694
3461.57 2518
3462.13 2377
3462.68 2402
3463.24 2390
3463.79 2299
3464.35 2208
3464.90 2187
3465.46 2318
3466.02 2201
3466.57 2172
3467.13 2158
3467.68 2152
3468.24 2217
3468.80 2219
3469.35 2157
3469.91 2155
3470.46 2305
3471.02 2217
3471.58 2301
3472.13 2204
3472.69 2245
3473.24 2159
3473.80 2126
3474.36 2139
3474.91 2077
3475.47 2122
3476.03 2082
3476.58 2127
3477.14 2304
3477.70 2337
3478.25 2389
3478.81 2444
3479.37 2420
3479.92 2533
3480.48 2480
3481.04 2544
3481.59 2418
3482.15 2393
3482.71 2516
3483.26 2453
3483.82 2536
3484.38 2541
3484.94 2506
3485.49 2599
3486.05 2680
3486.61 2652
3487.17 2939
3487.72 3366
3488.28 4065
3488.84 5065
3489.40 6438
3489.95 7785
3490.51 9152
3491.07 10182
3491.63 10651
3492.18 10797
3492.74 10048
3493.30 9069
3493.86 7560
3494.42 6505
3494.97 5584
3495.53 4785
3496.09 4016
3496.65 3758
3497.21 3375
3497.76 3244
3498.32 3154
3498.88 3056
3499.44 3105
3500.00 3249
3500.56 3260
3501.11 3332
3501.67 3319
3502.23 3612
3502.79 3687
3503.35 3807
3503.91 3985
3504.47 3890
3505.03 3954
3505.58 3699
3506.14 3561
3506.70 3326
3507.26 3123
3507.82 2974
3508.38 2866
3508.94 2799
3509.50 2740
3510.06 2621
3510.62 2567
3511.17 2601
3511.73 2475
3512.29 2455
3512.85 2269
3513.41 2194
3513.97 2213
3514.53 2128
3515.09 2005
3515.65 2002
3516.21 2037
3516.77 1999
3517.33 1996
3517.89 2003
3518.45 2078
3519.01 2323
3519.57 2399
3520.13 2689
3520.69 3093
3521.25 3427
3521.81 3568
3522.37 3728
3522.93 3938
3523.49 3997
3524.05 4043
3524.61 3802
3525.17 3461
3525.73 3265
3526.29 2910
3526.85 2687
3527.41 2688
3527.97 2557
3528.54 2326
3529.10 2289
3529.66 2259
3530.22 2276
3530.78 2245
3531.34 2217
3531.90 2199
3532.46 2151
3533.02 2162
3533.58 2114
3534.14 2078
3534.71 2046
3535.27 2059
3535.83 2080
3536.39 2082
3536.95 2031
3537.51 2055
3538.07 2034
3538.64 2041
3539.20 1959
3539.76 2044
3540.32 2078
3540.88 2070
3541.44 2129
3542.00 2081
3542.57 2152
3543.13 2221
3543.69 2173
3544.25 2229
3544.81 2136
3545.38 2170
3545.94 2103
3546.50 1972
3547.06 1976
3547.62 1951
3548.19 1798
3548.75 1872
3549.31 1844
3549.87 1897
3550.44 1794
3551.00 1804
3551.56 1855
3552.12 1831
3552.69 1885
3553.25 1899
3553.81 1894
3554.37 1827
3554.94 1802
3555.50 1942
3556.06 1890
3556.63 1912
3557.19 1829
3557.75 1938
3558.31 1891
3558.88 1823
3559.44 1862
3560.00 1835
3560.57 1931
3561.13 1900
3561.69 1926
3562.26 2000
3562.82 2052
3563.38 2130
3563.95 2102
3564.51 2223
3565.07 2081
3565.64 1995
3566.20 2103
3566.77 2062
3567.33 2069
3567.89 1980
3568.46 1991
3569.02 1883
3569.59 1885
3570.15 1823
3570.71 1789
3571.28 1779
3571.84 1802
3572.41 1891
3572.97 1864
3573.53 1985
3574.10 1999
3574.66 2049
3575.23 2259
3575.79 2313
3576.36 2223
3576.92 2226
3577.48 2247
3578.05 2180
3578.61 2123
3579.18 2012
3579.74 1967
3580.31 1927
3580.87 1801
3581.44 1838
3582.00 1787
3582.57 1691
3583.13 1865
3583.70 1841
3584.26 1675
3584.83 1744
3585.39 1735
3585.96 1733
3586.52 1695
3587.09 1728
3587.65 1774
3588.22 1728
3588.79 1760
3589.35 1742
3589.92 1707
3590.48 1689
3591.05 1671
3591.61 1649
3592.18 1683
3592.74 1696
3593.31 1719
3593.88 1692
3594.44 1757
3595.01 1736
3595.57 1758
3596.14 1755
3596.71 1751
3597.27 1664
3597.84 1721
3598.40 1755
3598.97 1746
3599.54 1682
3600.10 1688
3600.67 1615
3601.24 1623
3601.80 1631
3602.37 1644
3602.94 1475
3603.50 1514
3604.07 1641
3604.64 1561
3605.20 1559
3605.77 1552
3606.34 1582
3606.90 1475
3607.47 1439
3608.04 1525
3608.60 1479
3609.17 1359
3609.74 1462
3610.30 1407
3610.87 1480
3611.44 1450
3612.01 1463
3612.57 1452
3613.14 1600
3613.71 1627
3614.28 1714
3614.84 1822
3615.41 2045
3615.98 2215
3616.55 2269
3617.11 2423
3617.68 2405
3618.25 2317
3618.82 2367
3619.39 2319
3619.95 2241
3620.52 2119
3621.09 1933
3621.66 1892
3622.23 1743
3622.79 1673
3623.36 1598
3623.93 1528
3624.50 1549
3625.07 1560
3625.63 1494
3626.20 1493
3626.77 1535
3627.34 1561
3627.91 1582
3628.48 1516
3629.05 1572
3629.61 1535
3630.18 1537
3630.75 1504
3631.32 1562
3631.89 1560
3632.46 1548
3633.03 1573
3633.60 1496
3634.16 1493
3634.73 1470
3635.30 1461
3635.87 1506
3636.44 1543
3637.01 1507
3637.58 1577
3638.15 1710
3638.72 1822
3639.29 1824
3639.86 1814
3640.43 2017
3641.00 1989
3641.57 1987
3642.14 1902
3642.71 1967
3643.27 1847
3643.84 1791
3644.41 1884
3644.98 1764
3645.55 1683
3646.12 1608
3646.69 1590
3647.26 1650
3647.83 1639
3648.40 1707
3648.97 1728
3649.54 1601
3650.12 1734
3650.69 1775
3651.26 1792
3651.83 1781
3652.40 1783
3652.97 1842
3653.54 1885
3654.11 1850
3654.68 1914
3655.25 1891
3655.82 1944
3656.39 1872
3656.96 1961
3657.53 2102
3658.10 2107
3658.67 2113
3659.25 2234
3659.82 2435
3660.39 2286
3660.96 2095
3661.53 2047
3662.10 1966
3662.67 1928
3663.24 1887
3663.81 1890
3664.39 1933
3664.96 2136
3665.53 2068
3666.10 2156
3666.67 2123
3667.24 1976
3667.81 1986
3668.39 2097
3668.96 1964
3669.53 1972
3670.10 1870
3670.67 1806
3671.25 1835
3671.82 1937
3672.39 1899
3672.96 1901
3673.53 2000
3674.11 1981
3674.68 1974
3675.25 2068
3675.82 2019
3676.39 2030
3676.97 2135
3677.54 2176
3678.11 2277
3678.68 2292
3679.26 2300
3679.83 2205
3680.40 2219
3680.97 1998
3681.55 1948
3682.12 2003
3682.69 1936
3683.27 1836
3683.84 1809
3684.41 1752
3684.98 1750
3685.56 1873
3686.13 2004
3686.70 1999
3687.28 2176
3687.85 2337
3688.42 2514
3689.00 2626
3689.57 2618
3690.14 2564
3690.72 2568
3691.29 2408
3691.86 2240
3692.44 2098
3693.01 2025
3693.58 1839
3694.16 1884
3694.73 1829
3695.31 1822
3695.88 1726
3696.45 1707
3697.03 1687
3697.60 1605
3698.18 1663
3698.75 1702
3699.32 1592
3699.90 1668
3700.47 1755
3701.05 1724
3701.62 1781
3702.19 1793
3702.77 1830
3703.34 1803
3703.92 1798
3704.49 1765
3705.07 1773
3705.64 1772
3706.22 1832
3706.79 1715
3707.37 1793
3707.94 1805
3708.51 1857
3709.09 1914
3709.66 1845
3710.24 1825
3710.81 1786
3711.39 1784
3711.96 1804
3712.54 1734
3713.11 1599
3713.69 1647
3714.27 1709
3714.84 1675
3715.42 1591
3715.99 1616
3716.57 1592
3717.14 1630
3717.72 1619
3718.29 1596
3718.87 1529
3719.44 1584
3720.02 1712
3720.60 1609
3721.17 1520
3721.75 1558
3722.32 1600
3722.90 1569
3723.47 1433
3724.05 1478
3724.63 1442
3725.20 1396
3725.78 1434
3726.36 1430
3726.93 1463
3727.51 1493
3728.08 1550
3728.66 1669
3729.24 1759
3729.81 1755
3730.39 1877
3730.97 1922
3731.54 1959
3732.12 2019
3732.70 2052
3733.27 2001
3733.85 2024
3734.43 1910
3735.00 1928
3735.58 1800
3736.16 1750
3736.73 1723
3737.31 1708
3737.89 1607
3738.47 1580
3739.04 1566
3739.62 1690
3740.20 1586
3740.77 1532
3741.35 1535
3741.93 1477
3742.51 1540
3743.08 1632
3743.66 1589
3744.24 1537
3744.82 1553
3745.39 1582
3745.97 1708
3746.55 1466
3747.13 1543
3747.71 1575
3748.28 1582
3748.86 1570
3749.44 1603
3750.02 1563
3750.59 1552
3751.17 1514
3751.75 1462
3752.33 1508
3752.91 1522
3753.49 1477
3754.06 1473
3754.64 1470
3755.22 1521
3755.80 1594
3756.38 1542
3756.96 1638
3757.53 1633
3758.11 1573
3758.69 1597
3759.27 1599
3759.85 1613
3760.43 1673
3761.01 1651
3761.59 1708
3762.17 1624
3762.74 1662
3763.32 1678
3763.90 1563
3764.48 1616
3765.06 1526
3765.64 1540
3766.22 1551
3766.80 1559
3767.38 1616
3767.96 1568
3768.54 1440
3769.12 1462
3769.70 1465
3770.27 1526
3770.85 1503
3771.43 1447
3772.01 1443
3772.59 1484
3773.17 1486
3773.75 1401
3774.33 1409
3774.91 1385
3775.49 1431
3776.07 1460
3776.65 1455
3777.23 1583
3777.81 1575
3778.39 1523
3778.97 1484
3779.55 1490
3780.13 1431
3780.71 1456
3781.29 1486
3781.88 1405
3782.46 1313
3783.04 1354
3783.62 1438
3784.20 1408
3784.78 1328
3785.36 1408
3785.94 1381
3786.52 1422
3787.10 1451
3787.68 1409
3788.26 1437
3788.84 1431
3789.43 1319
3790.01 1432
3790.59 1474
3791.17 1434
3791.75 1461
3792.33 1465
3792.91 1408
3793.49 1464
3794.08 1493
3794.66 1416
3795.24 1443
3795.82 1347
3796.40 1414
3796.98 1420
3797.56 1508
3798.15 1423
3798.73 1441
3799.31 1525
3799.89 1569
3800.47 1530
3801.06 1565
3801.64 1609
3802.22 1593
3802.80 1660
3803.38 1637
3803.97 1552
3804.55 1624
3805.13 1726
3805.71 1690
3806.29 1706
3806.88 1677
3807.46 1824
3808.04 1850
3808.62 1810
3809.21 1927
3809.79 1890
3810.37 1951
3810.95 1827
3811.54 1771
3812.12 1608
3812.70 1685
3813.29 1787
3813.87 1795
3814.45 1827
3815.03 1770
3815.62 1795
3816.20 1788
3816.78 1672
3817.37 1682
3817.95 1646
3818.53 1513
3819.12 1640
3819.70 1559
3820.28 1616
3820.87 1677
3821.45 1733
3822.03 1788
3822.62 1824
3823.20 1791
3823.78 1796
3824.37 1758
3824.95 1670
3825.54 1701
3826.12 1734
3826.70 1590
3827.29 1603
3827.87 1618
3828.46 1685
3829.04 1670
3829.62 1689
3830.21 1629
3830.79 1659
3831.38 1679
3831.96 1660
3832.54 1728
3833.13 1617
3833.71 1606
3834.30 1658
3834.88 1676
3835.47 1631
3836.05 1605
3836.64 1551
3837.22 1543
3837.81 1625
3838.39 1486
3838.98 1512
3839.56 1542
3840.15 1564
3840.73 1561
3841.31 1604
3841.90 1580
3842.49 1679
3843.07 1731
3843.66 1860
3844.24 2061
3844.83 2079
3845.41 2152
3846.00 2047
3846.58 1893
3847.17 1878
3847.75 1887
3848.34 1706
3848.92 1608
3849.51 1666
3850.10 1656
3850.68 1597
3851.27 1593
3851.85 1603
3852.44 1620
3853.02 1602
3853.61 1707
3854.20 1679
3854.78 1625
3855.37 1615
3855.95 1655
3856.54 1724
3857.13 1738
3857.71 1783
3858.30 1924
3858.89 2093
3859.47 2260
3860.06 2375
3860.64 2450
3861.23 2518
3861.82 2454
3862.40 2443
3862.99 2482
3863.58 2502
3864.16 2263
3864.75 2262
3865.34 2188
3865.92 2008
3866.51 1949
3867.10 1884
3867.69 1744
3868.27 1695
3868.86 1732
3869.45 1681
3870.03 1764
3870.62 1712
3871.21 1705
3871.80 1899
3872.38 1905
3872.97 1921
3873.56 1834
3874.15 1870
3874.73 1813
3875.32 1829
3875.91 1798
3876.50 1819
3877.08 1675
3877.67 1745
3878.26 1753
3878.85 1700
3879.43 1699
3880.02 1642
3880.61 1624
3881.20 1634
3881.79 1537
3882.37 1511
3882.96 1513
3883.55 1476
3884.14 1525
3884.73 1519
3885.32 1500
3885.90 1628
3886.49 1616
3887.08 1733
3887.67 1796
3888.26 1669
3888.85 1823
3889.44 1863
3890.02 1780
3890.61 1730
3891.20 1667
3891.79 1635
3892.38 1623
3892.97 1621
3893.56 1576
3894.15 1602
3894.74 1564
3895.32 1572
3895.91 1446
3896.50 1517
3897.09 1503
3897.68 1519
3898.27 1489
3898.86 1492
3899.45 1524
3900.04 1498
3900.63 1447
3901.22 1463
3901.81 1484
3902.40 1536
3902.99 1517
3903.58 1467
3904.17 1498
3904.76 1515
3905.35 1500
3905.94 1534
3906.53 1656
3907.12 1617
3907.71 1598
3908.30 1598
3908.89 1542
3909.48 1474
3910.07 1533
3910.66 1398
3911.25 1410
3911.84 1401
3912.43 1381
3913.02 1383
3913.61 1430
3914.20 1443
3914.79 1372
3915.38 1346
3915.97 1405
3916.56 1480
3917.15 1357
3917.74 1374
3918.33 1338
3918.92 1369
3919.52 1432
3920.11 1455
3920.70 1452
3921.29 1397
3921.88 1344
3922.47 1383
3923.06 1387
3923.65 1359
3924.24 1425
3924.84 1410
3925.43 1350
3926.02 1377
3926.61 1410
3927.20 1322
3927.79 1329
3928.38 1381
3928.98 1341
3929.57 1328
3930.16 1272
3930.75 1270
3931.34 1295
3931.93 1273
3932.53 1240
3933.12 1202
3933.71 1264
3934.30 1261
3934.89 1269
3935.49 1285
3936.08 1245
3936.67 1339
3937.26 1416
3937.86 1448
3938.45 1365
3939.04 1433
3939.63 1404
3940.23 1451
3940.82 1463
3941.41 1431
3942.00 1400
3942.60 1371
3943.19 1399
3943.78 1385
3944.37 1302
3944.97 1368
3945.56 1306
3946.15 1269
3946.75 1306
3947.34 1261
3947.93 1235
3948.52 1284
3949.12 1300
3949.71 1280
3950.30 1406
3950.90 1438
3951.49 1354
3952.08 1410
3952.68 1488
3953.27 1467
3953.86 1463
3954.46 1511
3955.05 1430
3955.65 1399
3956.24 1486
3956.83 1490
3957.43 1551
3958.02 1533
3958.61 1482
3959.21 1457
3959.80 1496
3960.40 1501
3960.99 1481
3961.58 1465
3962.18 1458
3962.77 1443
3963.37 1484
3963.96 1534
3964.55 1522
3965.15 1530
3965.74 1570
3966.34 1613
3966.93 1572
3967.53 1600
3968.12 1531
3968.72 1576
3969.31 1585
3969.91 1462
3970.50 1515
3971.10 1403
3971.69 1446
3972.28 1425
3972.88 1377
3973.47 1401
3974.07 1405
3974.66 1533
3975.26 1679
3975.85 1756
3976.45 1768
3977.05 1774
3977.64 1721
3978.24 1690
3978.83 1570
3979.43 1574
3980.02 1483
3980.62 1420
3981.21 1469
3981.81 1532
3982.40 1509
3983.00 1510
3983.60 1485
3984.19 1521
3984.79 1466
3985.38 1463
3985.98 1478
3986.58 1607
3987.17 1514
3987.77 1494
3988.36 1465
3988.96 1485
3989.56 1527
3990.15 1499
3990.75 1548
3991.34 1552
3991.94 1575
3992.54 1549
3993.13 1636
3993.73 1657
3994.33 1648
3994.92 1644
3995.52 1595
3996.12 1547
3996.71 1594
3997.31 1707
3997.91 1739
3998.50 1768
3999.10 1773
3999.70 1749
4000.29 1758
4000.89 1735
4001.49 1687
4002.09 1706
4002.68 1663
4003.28 1663
4003.88 1622
4004.47 1583
4005.07 1506
4005.67 1502
4006.27 1506
4006.86 1484
4007.46 1506
4008.06 1529
4008.66 1505
4009.25 1536
4009.85 1583
4010.45 1484
4011.05 1463
4011.64 1473
4012.24 1391
4012.84 1477
4013.44 1577
4014.04 1505
4014.63 1545
4015.23 1606
4015.83 1615
4016.43 1580
4017.03 1659
4017.63 1651
4018.22 1532
4018.82 1506
4019.42 1500
4020.02 1411
4020.62 1387
4021.22 1400
4021.81 1423
4022.41 1371
4023.01 1360
4023.61 1345
4024.21 1374
4024.81 1402
4025.41 1453
4026.01 1429
4026.60 1385
4027.20 1429
4027.80 1459
4028.40 1466
4029.00 1398
4029.60 1450
4030.20 1503
4030.80 1549
4031.40 1461
4032.00 1519
4032.60 1593
4033.20 1595
4033.80 1547
4034.39 1469
4034.99 1474
4035.59 1411
4036.19 1334
4036.79 1484
4037.39 1440
4037.99 1359
4038.59 1309
4039.19 1334
4039.79 1327
4040.39 1368
4040.99 1357
4041.59 1320
4042.19 1322
4042.79 1357
4043.39 1269
4043.99 1275
4044.59 1334
4045.19 1329
4045.79 1282
4046.39 1242
4046.99 1310
4047.60 1314
4048.20 1304
4048.80 1340
4049.40 1349
4050.00 1424
4050.60 1341
4051.20 1393
4051.80 1360
4052.40 1426
4053.00 1426
4053.60 1380
4054.20 1325
4054.80 1336
4055.41 1379
4056.01 1373
4056.61 1442
4057.21 1336
4057.81 1288
4058.41 1389
4059.01 1441
4059.61 1469
4060.22 1470
4060.82 1430
4061.42 1438
4062.02 1423
4062.62 1556
4063.22 1600
4063.82 1521
4064.43 1638
4065.03 1618
4065.63 1580
4066.23 1595
4066.83 1549
4067.44 1461
4068.04 1424
4068.64 1387
4069.24 1353
4069.84 1390
4070.45 1416
4071.05 1341
4071.65 1339
4072.25 1292
4072.86 1299
4073.46 1252
4074.06 1211
4074.66 1167
4075.27 1264
4075.87 1153
4076.47 1140
4077.07 1155
4077.68 1163
4078.28 1206
4078.88 1190
4079.48 1306
4080.09 1231
4080.69 1212
4081.29 1288
4081.90 1241
4082.50 1268
4083.10 1200
4083.71 1142
4084.31 1239
4084.91 1254
4085.52 1198
4086.12 1193
4086.72 1220
4087.33 1239
4087.93 1266
4088.53 1220
4089.14 1228
4089.74 1245
4090.34 1195
4090.95 1244
4091.55 1253
4092.15 1242
4092.76 1299
4093.36 1272
4093.97 1179
4094.57 1294
4095.17 1309
4095.78 1322
4096.38 1322
4096.99 1273
4097.59 1349
4098.19 1311
4098.80 1301
4099.40 1338
4100.01 1329
4100.61 1309
4101.22 1250
4101.82 1269
4102.43 1298
4103.03 1313
4103.63 1248
4104.24 1276
4104.84 1280
4105.45 1259
4106.05 1254
4106.66 1226
4107.26 1266
4107.87 1286
4108.47 1317
4109.08 1295
4109.68 1283
4110.29 1329
4110.89 1334
4111.50 1351
4112.10 1267
4112.71 1250
4113.31 1216
4113.92 1222
4114.53 1202
4115.13 1200
4115.74 1247
4116.34 1241
4116.95 1176
4117.55 1257
4118.16 1295
4118.76 1194
4119.37 1262
4119.98 1204
4120.58 1210
4121.19 1186
4121.79 1240
4122.40 1296
4123.01 1342
4123.61 1312
4124.22 1261
4124.82 1304
4125.43 1287
4126.04 1264
4126.64 1290
4127.25 1298
4127.86 1279
4128.46 1311
4129.07 1293
4129.68 1355
4130.28 1290
4130.89 1384
4131.50 1330
4132.10 1351
4132.71 1456
4133.32 1405
4133.92 1409
4134.53 1438
4135.14 1376
4135.74 1376
4136.35 1437
4136.96 1474
4137.56 1507
4138.17 1544
4138.78 1410
4139.39 1354
4139.99 1397
4140.60 1430
4141.21 1366
4141.82 1269
4142.42 1290
4143.03 1373
4143.64 1358
4144.25 1288
4144.85 1317
4145.46 1382
4146.07 1342
4146.68 1302
4147.28 1241
4147.89 1274
4148.50 1235
4149.11 1297
4149.72 1346
4150.32 1300
4150.93 1267
4151.54 1233
4152.15 1290
4152.76 1234
4153.37 1256
4153.97 1218
4154.58 1251
4155.19 1315
4155.80 1309
4156.41 1298
4157.02 1352
4157.62 1333
4158.23 1307
4158.84 1376
4159.45 1454
4160.06 1417
4160.67 1302
4161.28 1378
4161.89 1348
4162.49 1391
4163.10 1329
4163.71 1384
4164.32 1329
4164.93 1297
4165.54 1315
4166.15 1360
4166.76 1433
4167.37 1468
4167.98 1577
4168.59 1690
4169.20 1692
4169.81 1750
4170.42 1776
4171.02 1743
4171.63 1755
4172.24 1882
4172.85 1783
4173.46 1702
4174.07 1654
4174.68 1472
4175.29 1421
4175.90 1477
4176.51 1449
4177.12 1460
4177.73 1369
4178.34 1273
4178.95 1266
4179.56 1273
4180.17 1280
4180.78 1320
4181.39 1305
4182.00 1318
4182.61 1280
4183.23 1322
4183.84 1296
4184.45 1314
4185.06 1296
4185.67 1291
4186.28 1305
4186.89 1266
4187.50 1227
4188.11 1290
4188.72 1304
4189.33 1284
4189.94 1298
4190.55 1381
4191.17 1387
4191.78 1392
4192.39 1378
4193.00 1421
4193.61 1482
4194.22 1508
4194.83 1539
4195.44 1510
4196.06 1477
4196.67 1420
4197.28 1481
4197.89 1472
4198.50 1394
4199.11 1400
4199.72 1383
4200.34 1355
4200.95 1307
4201.56 1383
4202.17 1280
4202.78 1319
4203.40 1368
4204.01 1389
4204.62 1394
4205.23 1422
4205.84 1405
4206.46 1372
4207.07 1441
4207.68 1447
4208.29 1431
4208.90 1397
4209.52 1374
4210.13 1361
4210.74 1489
4211.35 1475
4211.97 1456
4212.58 1446
4213.19 1444
4213.80 1411
4214.42 1422
4215.03 1371
4215.64 1368
4216.26 1494
4216.87 1491
4217.48 1471
4218.09 1654
4218.71 1700
4219.32 1751
4219.93 1760
4220.55 1853
4221.16 1973
4221.77 2035
4222.39 2195
4223.00 2147
4223.61 2280
4224.23 2277
4224.84 2436
4225.45 2548
4226.07 2769
4226.68 3041
4227.30 3300
4227.91 3496
4228.52 3264
4229.14 3036
4229.75 2796
4230.36 2667
4230.98 2366
4231.59 2148
4232.21 1958
4232.82 1843
4233.43 1728
4234.05 1707
4234.66 1789
4235.28 1828
4235.89 1762
4236.51 1700
4237.12 1644
4237.73 1649
4238.35 1578
4238.96 1657
4239.58 1712
4240.19 1668
4240.81 1619
4241.42 1624
4242.04 1608
4242.65 1650
4243.27 1561
4243.88 1560
4244.50 1546
4245.11 1554
4245.73 1536
4246.34 1571
4246.96 1577
4247.57 1561
4248.19 1500
4248.80 1522
4249.42 1517
4250.03 1556
4250.65 1507
4251.26 1460
4251.88 1549
4252.49 1537
4253.11 1457
4253.72 1573
4254.34 1522
4254.96 1513
4255.57 1591
4256.19 1496
4256.80 1546
4257.42 1706
4258.03 1744
4258.65 1732
4259.27 1702
4259.88 1823
4260.50 1895
4261.12 1872
4261.73 1834
4262.35 1813
4262.96 1826
4263.58 1846
4264.20 1892
4264.81 1810
4265.43 1811
4266.05 1700
4266.66 1599
4267.28 1519
4267.90 1522
4268.51 1543
4269.13 1518
4269.75 1451
4270.36 1475
4270.98 1485
4271.60 1491
4272.21 1508
4272.83 1511
4273.45 1527
4274.06 1594
4274.68 1625
4275.30 1654
4275.92 1649
4276.53 1605
4277.15 1686
4277.77 1642
4278.38 1651
4279.00 1591
4279.62 1547
4280.24 1457
4280.85 1506
4281.47 1500
4282.09 1451
4282.71 1458
4283.32 1477
4283.94 1433
4284.56 1389
4285.18 1446
4285.80 1421
4286.41 1322
4287.03 1342
4287.65 1352
4288.27 1387
4288.89 1333
4289.50 1320
4290.12 1339
4290.74 1298
4291.36 1383
4291.98 1344
4292.60 1442
4293.21 1425
4293.83 1370
4294.45 1396
4295.07 1382
4295.69 1370
4296.31 1294
4296.93 1339
4297.54 1347
4298.16 1358
4298.78 1292
4299.40 1391
4300.02 1333
4300.64 1420
4301.26 1362
4301.88 1270
4302.50 1366
4303.12 1351
4303.73 1296
4304.35 1359
4304.97 1433
4305.59 1427
4306.21 1402
4306.83 1369
4307.45 1428
4308.07 1428
4308.69 1381
4309.31 1422
4309.93 1460
4310.55 1417
4311.17 1425
4311.79 1377
4312.41 1429
4313.03 1383
4313.65 1397
4314.27 1439
4314.89 1473
4315.51 1428
4316.13 1431
4316.75 1446
4317.37 1388
4317.99 1469
4318.61 1419
4319.23 1369
4319.85 1347
4320.47 1428
4321.09 1466
4321.71 1590
4322.33 1627
4322.95 1618
4323.57 1701
4324.19 1776
4324.81 1781
4325.43 1768
4326.05 1755
4326.68 1798
4327.30 1835
4327.92 1858
4328.54 1893
4329.16 2052
4329.78 2246
4330.40 2638
4331.02 3045
4331.64 3303
4332.26 3536
4332.89 3564
4333.51 3506
4334.13 3410
4334.75 3028
4335.37 2941
4335.99 2879
4336.61 2815
4337.24 2509
4337.86 2469
4338.48 2453
4339.10 2222
4339.72 2160
4340.34 2150
4340.97 2109
4341.59 2054
4342.21 2174
4342.83 2170
4343.45 2386
4344.08 2736
4344.70 3114
4345.32 3516
4345.94 3809
4346.57 3795
4347.19 3658
4347.81 3610
4348.43 3416
4349.05 3323
4349.68 3054
4350.30 2791
4350.92 2618
4351.54 2570
4352.17 2435
4352.79 2252
4353.41 2103
4354.04 1995
4354.66 1894
4355.28 1779
4355.90 1765
4356.53 1737
4357.15 1748
4357.77 1798
4358.40 1832
4359.02 1865
4359.64 1846
4360.27 1696
4360.89 1775
4361.51 1806
4362.14 1800
4362.76 1761
4363.38 1894
4364.01 2012
4364.63 2029
4365.25 1933
4365.88 1880
4366.50 1834
4367.12 1755
4367.75 1682
4368.37 1694
4369.00 1614
4369.62 1673
4370.24 1577
4370.87 1643
4371.49 1655
4372.12 1693
4372.74 1559
4373.36 1458
4373.99 1542
4374.61 1583
4375.24 1699
4375.86 1739
4376.49 1943
4377.11 1849
4377.73 1832
4378.36 1952
4378.98 1999
4379.61 2002
4380.23 1989
4380.86 1897
4381.48 1836
4382.11 1775
4382.73 1789
4383.36 1823
4383.98 1699
4384.61 1719
4385.23 1691
4385.86 1722
4386.48 1761
4387.11 1785
4387.73 1864
4388.36 1819
4388.98 2014
4389.61 2016
4390.23 2149
4390.86 2378
4391.48 2453
4392.11 2448
4392.74 2375
4393.36 2177
4393.99 2081
4394.61 1918
4395.24 1800
4395.86 1807
4396.49 1682
4397.12 1641
4397.74 1699
4398.37 1630
4398.99 1638
4399.62 1645
4400.25 1643
4400.87 1614
4401.50 1684
4402.12 1628
4402.75 1619
4403.38 1530
4404.00 1559
4404.63 1529
4405.26 1600
4405.88 1528
4406.51 1484
4407.14 1581
4407.76 1510
4408.39 1586
4409.02 1600
4409.64 1589
4410.27 1553
4410.90 1540
4411.52 1580
4412.15 1479
4412.78 1525
4413.40 1477
4414.03 1428
4414.66 1407
4415.29 1386
4415.91 1510
4416.54 1467
4417.17 1383
4417.79 1388
4418.42 1396
4419.05 1399
4419.68 1370
4420.30 1383
4420.93 1440
4421.56 1396
4422.19 1399
4422.81 1462
4423.44 1472
4424.07 1447
4424.70 1446
4425.33 1403
4425.95 1287
4426.58 1269
4427.21 1341
4427.84 1234
4428.47 1260
4429.09 1293
4429.72 1322
4430.35 1271
4430.98 1304
4431.61 1292
4432.23 1297
4432.86 1257
4433.49 1275
4434.12 1280
4434.75 1307
4435.38 1267
4436.01 1280
4436.63 1268
4437.26 1272
4437.89 1214
4438.52 1198
4439.15 1287
4439.78 1332
4440.41 1220
4441.04 1214
4441.67 1227
4442.29 1196
4442.92 1239
4443.55 1266
4444.18 1279
4444.81 1297
4445.44 1300
4446.07 1343
4446.70 1281
4447.33 1276
4447.96 1262
4448.59 1231
4449.22 1264
4449.85 1329
4450.48 1401
4451.11 1311
4451.74 1267
4452.37 1283
4453.00 1299
4453.63 1397
4454.26 1480
4454.89 1408
4455.52 1403
4456.15 1386
4456.78 1433
4457.41 1404
4458.04 1276
4458.67 1304
4459.30 1296
4459.93 1238
4460.56 1232
4461.19 1233
4461.82 1226
4462.45 1248
4463.08 1249
4463.71 1216
4464.34 1235
4464.97 1185
4465.60 1127
4466.23 1242
4466.86 1173
4467.49 1177
4468.12 1154
4468.76 1176
4469.39 1152
4470.02 1140
4470.65 1171
4471.28 1194
4471.91 1143
4472.54 1164
4473.17 1218
4473.80 1174
4474.44 1117
4475.07 1152
4475.70 1185
4476.33 1191
4476.96 1179
4477.59 1158
4478.22 1195
4478.86 1239
4479.49 1224
4480.12 1275
4480.75 1215
4481.38 1217
4482.02 1284
4482.65 1221
4483.28 1207
4483.91 1255
4484.54 1325
4485.18 1408
4485.81 1369
4486.44 1311
4487.07 1334
4487.70 1426
4488.34 1439
4488.97 1434
4489.60 1365
4490.23 1414
4490.87 1395
4491.50 1331
4492.13 1315
4492.76 1329
4493.40 1194
4494.03 1231
4494.66 1225
4495.30 1246
4495.93 1200
4496.56 1292
4497.19 1328
4497.83 1296
4498.46 1323
4499.09 1467
4499.73 1519
4500.36 1568
4500.99 1584
4501.63 1610
4502.26 1606
4502.89 1607
4503.53 1612
4504.16 1500
4504.79 1439
4505.43 1485
4506.06 1437
4506.69 1433
4507.33 1413
4507.96 1354
4508.59 1361
4509.23 1333
4509.86 1292
4510.50 1344
4511.13 1332
4511.76 1257
4512.40 1241
4513.03 1296
4513.67 1267
4514.30 1231
4514.93 1204
4515.57 1216
4516.20 1221
4516.84 1259
4517.47 1267
4518.11 1290
4518.74 1231
4519.37 1256
4520.01 1317
4520.64 1279
4521.28 1232
4521.91 1235
4522.55 1281
4523.18 1321
4523.82 1286
4524.45 1365
4525.09 1336
4525.72 1293
4526.36 1373
4526.99 1473
4527.63 1626
4528.26 1797
4528.90 1983
4529.53 2281
4530.17 2271
4530.80 2310
4531.44 2459
4532.07 2346
4532.71 2369
4533.34 2330
4533.98 2100
4534.62 1999
4535.25 1845
4535.89 1705
4536.52 1582
4537.16 1439
4537.79 1413
4538.43 1349
4539.07 1252
4539.70 1274
4540.34 1267
4540.97 1256
4541.61 1286
4542.25 1211
4542.88 1159
4543.52 1198
4544.15 1184
4544.79 1245
4545.43 1172
4546.06 1181
4546.70 1244
4547.34 1184
4547.97 1210
4548.61 1234
4549.25 1158
4549.88 1219
4550.52 1222
4551.16 1237
4551.79 1310
4552.43 1207
4553.07 1300
4553.70 1218
4554.34 1238
4554.98 1311
4555.61 1245
4556.25 1194
4556.89 1202
4557.53 1202
4558.16 1236
4558.80 1227
4559.44 1187
4560.07 1261
4560.71 1243
4561.35 1238
4561.99 1253
4562.62 1224
4563.26 1230
4563.90 1234
4564.54 1290
4565.18 1289
4565.81 1315
4566.45 1276
4567.09 1263
4567.73 1274
4568.36 1284
4569.00 1288
4569.64 1253
4570.28 1354
4570.92 1319
4571.55 1273
4572.19 1248
4572.83 1275
4573.47 1265
4574.11 1179
4574.75 1187
4575.38 1159
4576.02 1209
4576.66 1197
4577.30 1152
4577.94 1152
4578.58 1162
4579.22 1236
4579.85 1200
4580.49 1215
4581.13 1187
4581.77 1205
4582.41 1243
4583.05 1241
4583.69 1294
4584.33 1246
4584.97 1224
4585.61 1238
4586.24 1317
4586.88 1329
4587.52 1373
4588.16 1446
4588.80 1406
4589.44 1524
4590.08 1656
4590.72 1777
4591.36 1869
4592.00 1704
4592.64 1675
4593.28 1674
4593.92 1643
4594.56 1595
4595.20 1440
4595.84 1315
4596.48 1481
4597.12 1456
4597.76 1389
4598.40 1324
4599.04 1345
4599.68 1338
4600.32 1309
4600.96 1249
4601.60 1294
4602.24 1292
4602.88 1267
4603.52 1313
4604.16 1336
4604.80 1277
4605.44 1261
4606.08 1283
4606.72 1339
4607.36 1356
4608.00 1331
4608.64 1350
4609.28 1373
4609.93 1358
4610.57 1365
4611.21 1451
4611.85 1496
4612.49 1458
4613.13 1358
4613.77 1309
4614.41 1314
4615.05 1282
4615.69 1273
4616.34 1299
4616.98 1277
4617.62 1211
4618.26 1204
4618.90 1159
4619.54 1222
4620.18 1257
4620.83 1170
4621.47 1164
4622.11 1137
4622.75 1213
4623.39 1200
4624.03 1168
4624.68 1205
4625.32 1215
4625.96 1153
4626.60 1215
4627.24 1304
4627.89 1284
4628.53 1241
4629.17 1268
4629.81 1336
4630.45 1335
4631.10 1451
4631.74 1503
4632.38 1562
4633.02 1532
4633.67 1464
4634.31 1444
4634.95 1430
4635.59 1431
4636.24 1476
4636.88 1409
4637.52 1487
4638.17 1465
4638.81 1448
4639.45 1389
4640.09 1383
4640.74 1363
4641.38 1368
4642.02 1338
4642.67 1263
4643.31 1267
4643.95 1230
4644.60 1244
4645.24 1295
4645.88 1257
4646.53 1264
4647.17 1317
4647.81 1353
4648.46 1408
4649.10 1500
4649.74 1598
4650.39 1582
4651.03 1695
4651.67 1716
4652.32 1682
4652.96 1757
4653.61 1753
4654.25 1663
4654.89 1560
4655.54 1478
4656.18 1504
4656.83 1376
4657.47 1286
4658.11 1288
4658.76 1198
4659.40 1230
4660.05 1171
4660.69 1228
4661.33 1165
4661.98 1122
4662.62 1131
4663.27 1118
4663.91 1107
4664.56 1142
4665.20 1114
4665.85 1199
4666.49 1119
4667.14 1085
4667.78 1114
4668.43 1137
4669.07 1076
4669.72 1091
4670.36 1108
4671.01 1129
4671.65 1196
4672.30 1151
4672.94 1099
4673.59 1145
4674.23 1161
4674.88 1167
4675.52 1157
4676.17 1233
4676.81 1178
4677.46 1173
4678.10 1158
4678.75 1207
4679.40 1249
4680.04 1210
4680.69 1246
4681.33 1263
4681.98 1283
4682.62 1188
4683.27 1218
4683.92 1247
4684.56 1230
4685.21 1213
4685.85 1207
4686.50 1255
4687.15 1304
4687.79 1311
4688.44 1239
4689.09 1208
4689.73 1311
4690.38 1323
4691.02 1299
4691.67 1293
4692.32 1305
4692.96 1381
4693.61 1412
4694.26 1438
4694.90 1378
4695.55 1402
4696.20 1422
4696.84 1434
4697.49 1401
4698.14 1405
4698.78 1496
4699.43 1638
4700.08 1664
4700.73 1576
4701.37 1505
4702.02 1476
4702.67 1394
4703.31 1407
4703.96 1399
4704.61 1422
4705.26 1411
4705.90 1370
4706.55 1399
4707.20 1289
4707.85 1318
4708.49 1320
4709.14 1306
4709.79 1279
4710.44 1287
4711.09 1341
4711.73 1406
4712.38 1422
4713.03 1380
4713.68 1381
4714.33 1345
4714.97 1376
4715.62 1373
4716.27 1415
4716.92 1379
4717.57 1388
4718.21 1428
4718.86 1544
4719.51 1530
4720.16 1561
4720.81 1450
4721.46 1528
4722.11 1606
4722.75 1530
4723.40 1560
4724.05 1573
4724.70 1638
4725.35 1625
4726.00 1655
4726.65 1718
4727.30 1687
4727.94 1705
4728.59 1562
4729.24 1527
4729.89 1478
4730.54 1333
4731.19 1387
4731.84 1293
4732.49 1300
4733.14 1365
4733.79 1338
4734.44 1380
4735.09 1309
4735.74 1287
4736.38 1380
4737.03 1289
4737.68 1345
4738.33 1430
4738.98 1447
4739.63 1496
4740.28 1563
4740.93 1476
4741.58 1505
4742.23 1461
4742.88 1431
4743.53 1480
4744.18 1379
4744.83 1346
4745.48 1324
4746.13 1361
4746.78 1311
4747.43 1311
4748.08 1332
4748.73 1427
4749.39 1478
4750.04 1419
4750.69 1443
4751.34 1532
4751.99 1539
4752.64 1451
4753.29 1497
4753.94 1474
4754.59 1496
4755.24 1455
4755.89 1380
4756.54 1404
4757.19 1476
4757.84 1437
4758.50 1445
4759.15 1511
4759.80 1592
4760.45 1569
4761.10 1590
4761.75 1691
4762.40 1586
4763.05 1556
4763.71 1411
4764.36 1458
4765.01 1446
4765.66 1413
4766.31 1437
4766.96 1486
4767.62 1418
4768.27 1436
4768.92 1411
4769.57 1423
4770.22 1376
4770.87 1283
4771.53 1316
4772.18 1292
4772.83 1333
4773.48 1364
4774.13 1348
4774.79 1298
4775.44 1326
4776.09 1302
4776.74 1241
4777.40 1281
4778.05 1334
4778.70 1245
4779.35 1191
4780.01 1224
4780.66 1315
4781.31 1271
4781.96 1235
4782.62 1238
4783.27 1220
4783.92 1312
4784.57 1289
4785.23 1244
4785.88 1235
4786.53 1359
4787.19 1300
4787.84 1304
4788.49 1411
4789.15 1369
4789.80 1427
4790.45 1405
4791.11 1434
4791.76 1425
4792.41 1401
4793.07 1371
4793.72 1378
4794.37 1312
4795.03 1256
4795.68 1311
4796.33 1346
4796.99 1424
4797.64 1434
4798.29 1540
4798.95 1506
4799.60 1689
4800.26 1796
4800.91 1646
4801.56 1586
4802.22 1599
4802.87 1692
4803.53 1588
4804.18 1492
4804.83 1480
4805.49 1472
4806.14 1432
4806.80 1386
4807.45 1366
4808.11 1383
4808.76 1323
4809.42 1319
4810.07 1296
4810.72 1436
4811.38 1416
4812.03 1398
4812.69 1398
4813.34 1465
4814.00 1413
4814.65 1415
4815.31 1532
4815.96 1541
4816.62 1431
4817.27 1482
4817.93 1568
4818.58 1615
4819.24 1574
4819.89 1664
4820.55 1741
4821.20 1810
4821.86 1885
4822.52 1839
4823.17 1795
4823.83 1798
4824.48 1795
4825.14 1696
4825.79 1666
4826.45 1611
4827.10 1615
4827.76 1558
4828.42 1594
4829.07 1612
4829.73 1660
4830.38 1668
4831.04 1657
4831.70 1733
4832.35 1767
4833.01 1840
4833.66 1812
4834.32 1784
4834.98 1855
4835.63 1905
4836.29 1878
4836.95 1851
4837.60 1891
4838.26 1829
4838.92 1758
4839.57 1751
4840.23 1824
4840.89 1929
4841.54 1762
4842.20 1857
4842.86 1848
4843.51 1792
4844.17 1904
4844.83 1899
4845.48 1754
4846.14 1841
4846.80 1941
4847.45 1888
4848.11 2087
4848.77 2287
4849.43 2242
4850.08 2287
4850.74 2334
4851.40 2271
4852.06 2222
4852.71 2159
4853.37 2194
4854.03 2134
4854.69 2217
4855.34 2391
4856.00 2454
4856.66 2612
4857.32 2543
4857.97 2468
4858.63 2512
4859.29 2384
4859.95 2279
4860.61 2109
4861.26 2011
4861.92 2034
4862.58 2056
4863.24 1962
4863.90 1964
4864.55 2110
4865.21 2087
4865.87 2175
4866.53 2165
4867.19 2117
4867.85 2089
4868.51 1970
4869.16 1921
4869.82 1869
4870.48 1915
4871.14 1864
4871.80 1841
4872.46 1845
4873.12 1867
4873.78 1825
4874.43 1917
4875.09 1867
4875.75 1868
4876.41 1899
4877.07 1938
4877.73 1933
4878.39 2011
4879.05 2085
4879.71 2070
4880.37 1943
4881.03 1970
4881.69 1871
4882.34 1836
4883.00 1777
4883.66 1780
4884.32 1799
4884.98 1892
4885.64 1845
4886.30 1769
4886.96 1822
4887.62 1878
4888.28 1894
4888.94 1821
4889.60 1865
4890.26 1763
4890.92 1843
4891.58 1802
4892.24 1776
4892.90 1706
4893.56 1674
4894.22 1582
4894.88 1645
4895.54 1664
4896.20 1659
4896.86 1620
4897.52 1643
4898.19 1797
4898.85 1840
4899.51 1820
4900.17 1722
4900.83 1835
4901.49 1817
4902.15 1670
4902.81 1616
4903.47 1616
4904.13 1558
4904.79 1518
4905.45 1555
4906.12 1446
4906.78 1469
4907.44 1472
4908.10 1510
4908.76 1488
4909.42 1470
4910.08 1425
4910.74 1390
4911.41 1449
4912.07 1430
4912.73 1436
4913.39 1392
4914.05 1450
4914.71 1387
4915.38 1337
4916.04 1351
4916.70 1341
4917.36 1299
4918.02 1309
4918.68 1362
4919.35 1390
4920.01 1357
4920.67 1392
4921.33 1321
4921.99 1305
4922.66 1302
4923.32 1280
4923.98 1349
4924.64 1339
4925.31 1331
4925.97 1364
4926.63 1356
4927.29 1324
4927.96 1337
4928.62 1360
4929.28 1369
4929.94 1363
4930.61 1331
4931.27 1309
4931.93 1263
4932.59 1300
4933.26 1327
4933.92 1288
4934.58 1335
4935.25 1293
4935.91 1291
4936.57 1274
4937.24 1324
4937.90 1294
4938.56 1281
4939.23 1246
4939.89 1341
4940.55 1321
4941.22 1253
4941.88 1320
4942.54 1279
4943.21 1327
4943.87 1311
4944.53 1285
4945.20 1295
4945.86 1284
4946.52 1226
4947.19 1311
4947.85 1277
4948.52 1185
4949.18 1282
4949.84 1292
4950.51 1243
4951.17 1194
4951.84 1269
4952.50 1341
4953.17 1302
4953.83 1317
4954.49 1268
4955.16 1305
4955.82 1302
4956.49 1318
4957.15 1401
4957.82 1405
4958.48 1453
4959.15 1468
4959.81 1542
4960.47 1634
4961.14 1747
4961.80 1826
4962.47 1795
4963.13 1835
4963.80 1829
4964.46 1783
4965.13 1725
4965.79 1632
4966.46 1549
4967.12 1476
4967.79 1441
4968.45 1372
4969.12 1316
4969.79 1335
4970.45 1364
4971.12 1343
4971.78 1383
4972.45 1360
4973.11 1382
4973.78 1352
4974.44 1402
4975.11 1454
4975.78 1509
4976.44 1455
4977.11 1388
4977.77 1377
4978.44 1349
4979.11 1413
4979.77 1268
4980.44 1286
4981.10 1285
4981.77 1335
4982.44 1342
4983.10 1309
4983.77 1360
4984.43 1348
4985.10 1337
4985.77 1254
4986.43 1302
4987.10 1326
4987.77 1246
4988.43 1219
4989.10 1255
4989.77 1294
4990.43 1257
4991.10 1327
4991.77 1351
4992.43 1282
4993.10 1325
4993.77 1239
4994.43 1283
4995.10 1204
4995.77 1286
4996.44 1218
4997.10 1279
4997.77 1216
4998.44 1255
4999.10 1215
4999.77 1151
5000.44 1161
5001.11 1214
5001.77 1173
5002.44 1130
5003.11 1231
5003.78 1232
5004.44 1271
5005.11 1222
5005.78 1275
5006.45 1308
5007.12 1326
5007.78 1358
5008.45 1347
5009.12 1327
5009.79 1322
5010.46 1303
5011.12 1337
5011.79 1359
5012.46 1276
5013.13 1264
5013.80 1228
5014.47 1233
5015.13 1213
5015.80 1152
5016.47 1195
5017.14 1195
5017.81 1208
5018.48 1276
5019.14 1342
5019.81 1307
5020.48 1402
5021.15 1407
5021.82 1394
5022.49 1490
5023.16 1452
5023.83 1435
5024.50 1411
5025.16 1361
5025.83 1422
5026.50 1321
5027.17 1235
5027.84 1210
5028.51 1188
5029.18 1198
5029.85 1154
5030.52 1158
5031.19 1114
5031.86 1092
5032.53 1115
5033.20 1104
5033.87 1177
5034.54 1127
5035.21 1182
5035.88 1213
5036.54 1171
5037.21 1126
5037.88 1135
5038.55 1112
5039.22 1133
5039.89 1146
5040.56 1236
5041.23 1242
5041.90 1185
5042.58 1184
5043.25 1221
5043.92 1208
5044.59 1191
5045.26 1209
5045.93 1248
5046.60 1179
5047.27 1195
5047.94 1146
5048.61 1155
5049.28 1154
5049.95 1194
5050.62 1166
5051.29 1109
5051.96 1197
5052.63 1159
5053.30 1182
5053.98 1161
5054.65 1089
5055.32 1105
5055.99 1146
5056.66 1144
5057.33 1104
5058.00 1138
5058.67 1116
5059.34 1096
5060.02 1110
5060.69 1096
5061.36 1101
5062.03 1099
5062.70 1101
5063.37 1065
5064.04 1107
5064.72 1099
5065.39 1112
5066.06 1144
5066.73 1067
5067.40 1062
5068.08 1067
5068.75 1108
5069.42 1127
5070.09 1117
5070.76 1109
5071.44 1147
5072.11 1148
5072.78 1168
5073.45 1138
5074.12 1063
5074.80 1148
5075.47 1100
5076.14 1148
5076.81 1222
5077.49 1188
5078.16 1154
5078.83 1190
5079.50 1189
5080.18 1251
5080.85 1236
5081.52 1156
5082.20 1128
5082.87 1200
5083.54 1219
5084.21 1164
5084.89 1171
5085.56 1172
5086.23 1160
5086.91 1213
5087.58 1279
5088.25 1281
5088.93 1359
5089.60 1377
5090.27 1354
5090.95 1358
5091.62 1345
5092.29 1326
5092.97 1319
5093.64 1226
5094.31 1283
5094.99 1251
5095.66 1208
5096.34 1242
5097.01 1206
5097.68 1130
5098.36 1131
5099.03 1146
5099.70 1202
5100.38 1270
5101.05 1220
5101.73 1185
5102.40 1230
5103.08 1161
5103.75 1222
5104.42 1308
5105.10 1206
5105.77 1126
5106.45 1136
5107.12 1159
5107.80 1197
5108.47 1185
5109.15 1136
5109.82 1109
5110.49 1173
5111.17 1174
5111.84 1201
5112.52 1139
5113.19 1163
5113.87 1190
5114.54 1132
5115.22 1215
5115.89 1279
5116.57 1480
5117.24 1425
5117.92 1427
5118.59 1530
5119.27 1609
5119.94 1618
5120.62 1561
5121.30 1468
5121.97 1387
5122.65 1400
5123.32 1293
5124.00 1203
5124.67 1220
5125.35 1214
5126.02 1158
5126.70 1151
5127.38 1214
5128.05 1272
5128.73 1223
5129.40 1191
5130.08 1191
5130.76 1218
5131.43 1255
5132.11 1243
5132.78 1189
5133.46 1191
5134.14 1216
5134.81 1203
5135.49 1202
5136.17 1238
5136.84 1245
5137.52 1242
5138.20 1187
5138.87 1265
5139.55 1245
5140.22 1233
5140.90 1167
5141.58 1155
5142.26 1111
5142.93 1138
5143.61 1105
5144.29 1142
5144.96 1135
5145.64 1113
5146.32 1078
5146.99 1170
5147.67 1132
5148.35 1125
5149.03 1128
5149.70 1138
5150.38 1199
5151.06 1180
5151.73 1222
5152.41 1185
5153.09 1204
5153.77 1121
5154.44 1104
5155.12 1130
5155.80 1165
5156.48 1196
5157.16 1245
5157.83 1234
5158.51 1236
5159.19 1241
5159.87 1202
5160.55 1153
5161.22 1164
5161.90 1236
5162.58 1123
5163.26 1125
5163.94 1155
5164.61 1140
5165.29 1135
5165.97 1210
5166.65 1224
5167.33 1264
5168.01 1173
5168.68 1160
5169.36 1109
5170.04 1012
5170.72 1022
5171.40 1034
5172.08 1069
5172.76 1074
5173.44 1044
5174.11 1086
5174.79 1085
5175.47 1048
5176.15 1071
5176.83 1058
5177.51 1111
5178.19 1067
5178.87 1034
5179.55 1158
5180.23 1162
5180.91 1150
5181.58 1057
5182.26 1115
5182.94 1124
5183.62 1062
5184.30 1060
5184.98 1084
5185.66 1048
5186.34 1064
5187.02 1054
5187.70 1059
5188.38 1062
5189.06 1085
5189.74 1038
5190.42 1094
5191.10 1073
5191.78 1069
5192.46 1092
5193.14 1071
5193.82 1034
5194.50 1050
5195.18 1143
5195.86 1072
5196.54 1004
5197.22 1069
5197.90 1093
5198.58 1072
5199.26 1070
5199.94 1159
5200.63 1081
5201.31 1114
5201.99 1117
5202.67 1201
5203.35 1086
5204.03 1053
5204.71 1021
5205.39 1078
5206.07 1106
5206.75 1131
5207.43 1117
5208.11 1116
5208.80 1115
5209.48 1145
5210.16 1188
5210.84 1146
5211.52 1144
5212.20 1120
5212.88 1215
5213.57 1165
5214.25 1166
5214.93 1215
5215.61 1297
5216.29 1213
5216.97 1136
5217.66 1084
5218.34 1195
5219.02 1106
5219.70 1093
5220.38 1213
5221.06 1238
5221.75 1337
5222.43 1383
5223.11 1347
5223.79 1299
5224.47 1209
5225.16 1240
5225.84 1184
5226.52 1112
5227.20 1091
5227.89 1095
5228.57 1167
5229.25 1097
5229.93 1090
5230.62 1165
5231.30 1209
5231.98 1144
5232.66 1131
5233.35 1210
5234.03 1152
5234.71 1178
5235.40 1195
5236.08 1122
5236.76 1135
5237.44 1275
5238.13 1246
5238.81 1274
5239.49 1302
5240.18 1419
5240.86 1378
5241.54 1252
5242.23 1220
5242.91 1231
5243.59 1229
5244.28 1177
5244.96 1185
5245.64 1118
5246.33 1116
5247.01 1113
5247.70 1097
5248.38 1092
5249.06 1201
5249.75 1233
5250.43 1258
5251.11 1291
5251.80 1319
5252.48 1239
5253.17 1278
5253.85 1297
5254.53 1271
5255.22 1201
5255.90 1140
5256.59 1125
5257.27 1151
5257.96 1137
5258.64 1102
5259.32 1202
5260.01 1151
5260.69 1193
5261.38 1241
5262.06 1237
5262.75 1271
5263.43 1228
5264.12 1315
5264.80 1309
5265.49 1222
5266.17 1264
5266.86 1286
5267.54 1278
5268.23 1261
5268.91 1237
5269.60 1235
5270.28 1252
5270.97 1280
5271.65 1263
5272.34 1206
5273.02 1202
5273.71 1194
5274.39 1125
5275.08 1176
5275.76 1163
5276.45 1257
5277.14 1201
5277.82 1229
5278.51 1247
5279.19 1219
5279.88 1238
5280.56 1230
5281.25 1282
5281.94 1336
5282.62 1314
5283.31 1305
5283.99 1216
5284.68 1217
5285.37 1165
5286.05 1222
5286.74 1224
5287.43 1184
5288.11 1116
5288.80 1197
5289.48 1145
5290.17 1087
5290.86 1218
5291.54 1195
5292.23 1216
5292.92 1190
5293.60 1173
5294.29 1270
5294.98 1338
5295.66 1250
5296.35 1294
5297.04 1336
5297.72 1388
5298.41 1362
5299.10 1348
5299.79 1405
5300.47 1440
5301.16 1467
5301.85 1438
5302.53 1439
5303.22 1674
5303.91 1618
5304.60 1612
5305.28 1749
5305.97 1812
5306.66 1723
5307.35 1607
5308.03 1578
5308.72 1541
5309.41 1503
5310.10 1576
5310.78 1634
5311.47 1811
5312.16 1931
5312.85 1955
5313.54 1955
5314.22 1978
5314.91 1955
5315.60 1964
5316.29 1949
5316.98 1874
5317.66 1813
5318.35 1828
5319.04 1826
5319.73 1787
5320.42 1761
5321.11 1795
5321.80 1625
5322.48 1592
5323.17 1467
5323.86 1457
5324.55 1385
5325.24 1366
5325.93 1261
5326.62 1260
5327.30 1344
5327.99 1375
5328.68 1312
5329.37 1327
5330.06 1307
5330.75 1285
5331.44 1319
5332.13 1291
5332.82 1291
5333.51 1230
5334.20 1329
5334.88 1273
5335.57 1340
5336.26 1356
5336.95 1361
5337.64 1340
5338.33 1304
5339.02 1345
5339.71 1410
5340.40 1382
5341.09 1400
5341.78 1384
5342.47 1334
5343.16 1346
5343.85 1361
5344.54 1409
5345.23 1352
5345.92 1465
5346.61 1487
5347.30 1627
5347.99 1749
5348.68 1920
5349.37 2080
5350.06 2098
5350.75 2220
5351.44 2319
5352.13 2117
5352.82 2063
5353.51 1943
5354.20 1763
5354.90 1676
5355.59 1526
5356.28 1486
5356.97 1387
5357.66 1342
5358.35 1278
5359.04 1264
5359.73 1253
5360.42 1231
5361.11 1266
5361.80 1248
5362.49 1267
5363.19 1262
5363.88 1251
5364.57 1137
5365.26 1254
5365.95 1187
5366.64 1102
5367.33 1080
5368.03 1118
5368.72 1137
5369.41 1106
5370.10 1140
5370.79 1076
5371.48 1138
5372.18 1105
5372.87 1073
5373.56 1070
5374.25 1196
5374.94 1194
5375.63 1178
5376.33 1173
5377.02 1199
5377.71 1210
5378.40 1204
5379.10 1123
5379.79 1115
5380.48 1173
5381.17 1175
5381.86 1106
5382.56 1089
5383.25 1157
5383.94 1109
5384.63 1136
5385.33 1153
5386.02 1133
5386.71 1081
5387.40 1161
5388.10 1223
5388.79 1208
5389.48 1236
5390.18 1125
5390.87 1223
5391.56 1275
5392.26 1221
5392.95 1216
5393.64 1250
5394.33 1157
5395.03 1186
5395.72 1172
5396.41 1109
5397.11 1130
5397.80 1126
5398.49 1098
5399.19 1063
5399.88 1024
5400.58 1028
5401.27 1021
5401.96 1057
5402.66 1044
5403.35 1060
5404.04 1082
5404.74 1090
5405.43 1104
5406.13 1028
5406.82 1074
5407.51 1073
5408.21 1083
5408.90 1056
5409.60 1110
5410.29 1167
5410.98 1193
5411.68 1173
5412.37 1216
5413.07 1192
5413.76 1236
5414.46 1226
5415.15 1177
5415.84 1243
5416.54 1213
5417.23 1202
5417.93 1182
5418.62 1174
5419.32 1164
5420.01 1194
5420.71 1285
5421.40 1232
5422.10 1165
5422.79 1221
5423.49 1237
5424.18 1119
5424.88 1147
5425.57 1147
5426.27 1115
5426.96 1120
5427.66 1110
5428.35 1078
5429.05 1157
5429.74 1135
5430.44 1090
5431.14 1082
5431.83 1104
5432.53 1181
5433.22 1109
5433.92 1111
5434.61 1108
5435.31 1210
5436.01 1196
5436.70 1207
5437.40 1112
5438.09 1167
5438.79 1127
5439.49 1093
5440.18 1050
5440.88 1159
5441.57 1145
5442.27 1157
5442.97 1240
5443.66 1293
5444.36 1342
5445.06 1411
5445.75 1534
5446.45 1594
5447.15 1607
5447.84 1584
5448.54 1544
5449.24 1543
5449.93 1515
5450.63 1466
5451.33 1503
5452.02 1405
5452.72 1329
5453.42 1260
5454.11 1245
5454.81 1281
5455.51 1217
5456.20 1264
5456.90 1225
5457.60 1166
5458.30 1232
5458.99 1289
5459.69 1273
5460.39 1284
5461.09 1293
5461.78 1246
5462.48 1266
5463.18 1230
5463.88 1262
5464.57 1383
5465.27 1295
5465.97 1224
5466.67 1258
5467.36 1265
5468.06 1325
5468.76 1378
5469.46 1314
5470.16 1293
5470.85 1334
5471.55 1339
5472.25 1329
5472.95 1370
5473.65 1446
5474.35 1435
5475.04 1369
5475.74 1469
5476.44 1596
5477.14 1675
5477.84 1812
5478.54 2001
5479.23 2210
5479.93 2361
5480.63 2349
5481.33 2287
5482.03 2049
5482.73 2059
5483.43 1937
5484.13 1833
5484.83 1794
5485.52 1712
5486.22 1725
5486.92 1618
5487.62 1548
5488.32 1589
5489.02 1695
5489.72 1694
5490.42 1742
5491.12 1632
5491.82 1732
5492.52 1857
5493.22 1822
5493.92 1825
5494.62 1896
5495.31 1836
5496.01 1920
5496.71 1996
5497.41 2100
5498.11 2538
5498.81 3039
5499.51 3647
5500.21 3926
5500.91 4179
5501.61 4132
5502.31 3732
5503.01 3174
5503.71 2860
5504.41 2567
5505.11 2250
5505.81 2051
5506.51 1881
5507.22 1823
5507.92 1832
5508.62 1792
5509.32 1870
5510.02 1827
5510.72 1880
5511.42 1932
5512.12 1902
5512.82 1796
5513.52 1766
5514.22 1838
5514.92 1752
5515.62 1720
5516.32 1686
5517.03 1687
5517.73 1660
5518.43 1684
5519.13 1685
5519.83 1682
5520.53 1608
5521.23 1592
5521.93 1677
5522.63 1596
5523.34 1616
5524.04 1508
5524.74 1501
5525.44 1509
5526.14 1405
5526.84 1463
5527.55 1458
5528.25 1425
5528.95 1443
5529.65 1503
5530.35 1665
5531.05 1721
5531.76 1818
5532.46 1876
5533.16 1740
5533.86 1756
5534.56 1738
5535.27 1744
5535.97 1500
5536.67 1414
5537.37 1403
5538.08 1501
5538.78 1524
5539.48 1478
5540.18 1437
5540.89 1431
5541.59 1452
5542.29 1464
5542.99 1455
5543.70 1395
5544.40 1369
5545.10 1380
5545.80 1381
5546.51 1373
5547.21 1351
5547.91 1372
5548.62 1330
5549.32 1313
5550.02 1283
5550.73 1302
5551.43 1326
5552.13 1293
5552.84 1247
5553.54 1288
5554.24 1236
5554.95 1246
5555.65 1230
5556.35 1196
5557.06 1232
5557.76 1219
5558.46 1228
5559.17 1284
5559.87 1256
5560.57 1326
5561.28 1352
5561.98 1379
5562.69 1385
5563.39 1400
5564.09 1449
5564.80 1374
5565.50 1397
5566.21 1395
5566.91 1279
5567.61 1287
5568.32 1283
5569.02 1278
5569.73 1252
5570.43 1279
5571.14 1278
5571.84 1218
5572.54 1280
5573.25 1243
5573.95 1289
5574.66 1309
5575.36 1311
5576.07 1271
5576.77 1280
5577.48 1275
5578.18 1316
5578.89 1278
5579.59 1148
5580.30 1169
5581.00 1176
5581.71 1183
5582.41 1198
5583.12 1157
5583.82 1202
5584.53 1253
5585.23 1218
5585.94 1184
5586.64 1124
5587.35 1124
5588.06 1172
5588.76 1181
5589.47 1132
5590.17 1170
5590.88 1244
5591.58 1159
5592.29 1148
5592.99 1180
5593.70 1162
5594.41 1198
5595.11 1220
5595.82 1169
5596.52 1163
5597.23 1124
5597.94 1202
5598.64 1148
5599.35 1100
5600.06 1168
5600.76 1127
5601.47 1119
5602.17 1146
5602.88 1132
5603.59 1165
5604.29 1157
5605.00 1160
5605.71 1075
5606.41 1058
5607.12 1102
5607.83 1124
5608.53 1116
5609.24 1115
5609.95 1082
5610.65 1151
5611.36 1149
5612.07 1097
5612.78 1055
5613.48 1135
5614.19 1091
5614.90 1077
5615.60 1071
5616.31 1135
5617.02 1125
5617.73 1110
5618.43 1119
5619.14 1102
5619.85 1140
5620.56 1066
5621.26 1088
5621.97 1108
5622.68 1167
5623.39 1112
5624.09 1115
5624.80 1072
5625.51 1159
5626.22 1200
5626.93 1238
5627.63 1225
5628.34 1229
5629.05 1231
5629.76 1255
5630.47 1277
5631.17 1228
5631.88 1185
5632.59 1245
5633.30 1332
5634.01 1361
5634.72 1425
5635.42 1460
5636.13 1494
5636.84 1480
5637.55 1475
5638.26 1511
5638.97 1554
5639.68 1551
5640.39 1552
5641.09 1459
5641.80 1354
5642.51 1425
5643.22 1418
5643.93 1310
5644.64 1191
5645.35 1223
5646.06 1298
5646.77 1272
5647.48 1271
5648.19 1279
5648.89 1275
5649.60 1317
5650.31 1305
5651.02 1253
5651.73 1270
5652.44 1228
5653.15 1302
5653.86 1243
5654.57 1252
5655.28 1323
5655.99 1286
5656.70 1290
5657.41 1303
5658.12 1387
5658.83 1504
5659.54 1453
5660.25 1455
5660.96 1506
5661.67 1403
5662.38 1407
5663.09 1403
5663.80 1380
5664.51 1400
5665.22 1364
5665.93 1344
5666.64 1326
5667.35 1273
5668.06 1387
5668.77 1485
5669.48 1525
5670.19 1648
5670.91 1711
5671.62 1657
5672.33 1734
5673.04 1601
5673.75 1498
5674.46 1467
5675.17 1348
5675.88 1298
5676.59 1226
5677.30 1269
5678.01 1347
5678.73 1347
5679.44 1370
5680.15 1417
5680.86 1367
5681.57 1318
5682.28 1355
5682.99 1298
5683.71 1297
5684.42 1274
5685.13 1310
5685.84 1301
5686.55 1272
5687.26 1257
5687.98 1259
5688.69 1251
5689.40 1252
5690.11 1257
5690.82 1279
5691.54 1260
5692.25 1257
5692.96 1276
5693.67 1298
5694.38 1263
5695.10 1223
5695.81 1200
5696.52 1222
5697.23 1181
5697.95 1197
5698.66 1201
5699.37 1182
5700.08 1228
5700.80 1269
5701.51 1286
5702.22 1290
5702.93 1370
5703.65 1254
5704.36 1301
5705.07 1267
5705.78 1213
5706.50 1287
5707.21 1274
5707.92 1300
5708.64 1283
5709.35 1194
5710.06 1281
5710.78 1244
5711.49 1175
5712.20 1223
5712.92 1162
5713.63 1173
5714.34 1148
5715.06 1237
5715.77 1214
5716.48 1198
5717.20 1248
5717.91 1202
5718.62 1163
5719.34 1183
5720.05 1251
5720.77 1189
5721.48 1220
5722.19 1209
5722.91 1238
5723.62 1230
5724.33 1262
5725.05 1336
5725.76 1316
5726.48 1413
5727.19 1458
5727.91 1416
5728.62 1450
5729.33 1405
5730.05 1335
5730.76 1348
5731.48 1308
5732.19 1312
5732.91 1296
5733.62 1323
5734.34 1328
5735.05 1325
5735.77 1341
5736.48 1285
5737.20 1240
5737.91 1242
5738.63 1187
5739.34 1236
5740.06 1272
5740.77 1292
5741.49 1246
5742.20 1219
5742.92 1293
5743.63 1300
5744.35 1282
5745.06 1252
5745.78 1288
5746.49 1370
5747.21 1413
5747.92 1358
5748.64 1430
5749.35 1415
5750.07 1464
5750.79 1448
5751.50 1444
5752.22 1531
5752.93 1541
5753.65 1625
5754.36 1675
5755.08 1691
5755.80 1727
5756.51 1763
5757.23 1786
5757.95 1756
5758.66 1774
5759.38 1877
5760.09 1891
5760.81 1858
5761.53 1836
5762.24 1930
5762.96 1976
5763.68 1999
5764.39 1939
5765.11 2065
5765.83 2181
5766.54 2472
5767.26 2892
5767.98 3462
5768.69 4272
5769.41 5270
5770.13 5804
5770.84 6048
5771.56 5683
5772.28 4978
5772.99 4215
5773.71 3478
5774.43 3065
5775.15 2627
5775.86 2409
5776.58 2281
5777.30 2115
5778.01 2162
5778.73 2107
5779.45 2116
5780.17 2140
5780.88 2159
5781.60 2161
5782.32 2186
5783.04 2224
5783.76 2247
5784.47 2199
5785.19 2253
5785.91 2115
5786.63 2227
5787.34 2106
5788.06 2113
5788.78 2187
5789.50 2192
5790.22 2059
5790.94 1999
5791.65 2009
5792.37 1947
5793.09 1953
5793.81 1839
5794.53 1870
5795.25 1881
5795.96 1872
5796.68 1967
5797.40 2152
5798.12 2345
5798.84 2656
5799.56 3213
5800.28 3508
5800.99 3574
5801.71 3694
5802.43 3392
5803.15 3023
5803.87 2718
5804.59 2420
5805.31 2228
5806.03 2016
5806.75 2045
5807.47 2007
5808.18 1952
5808.90 1937
5809.62 1938
5810.34 1958
5811.06 1907
5811.78 1939
5812.50 1866
5813.22 1772
5813.94 1797
5814.66 1747
5815.38 1695
5816.10 1675
5816.82 1746
5817.54 1693
5818.26 1687
5818.98 1694
5819.70 1689
5820.42 1728
5821.14 1616
5821.86 1597
5822.58 1573
5823.30 1514
5824.02 1535
5824.74 1554
5825.46 1568
5826.18 1574
5826.90 1520
5827.62 1451
5828.34 1531
5829.06 1624
5829.78 1633
5830.50 1623
5831.22 1652
5831.95 1748
5832.67 1741
5833.39 1793
5834.11 1700
5834.83 1647
5835.55 1550
5836.27 1474
5836.99 1471
5837.71 1405
5838.43 1384
5839.15 1441
5839.88 1459
5840.60 1467
5841.32 1417
5842.04 1430
5842.76 1429
5843.48 1417
5844.20 1455
5844.93 1439
5845.65 1423
5846.37 1318
5847.09 1378
5847.81 1353
5848.53 1370
5849.26 1386
5849.98 1333
5850.70 1423
5851.42 1406
5852.14 1379
5852.87 1350
5853.59 1383
5854.31 1392
5855.03 1419
5855.75 1438
5856.48 1392
5857.20 1357
5857.92 1310
5858.64 1316
5859.37 1337
5860.09 1321
5860.81 1332
5861.53 1289
5862.26 1323
5862.98 1305
5863.70 1348
5864.42 1341
5865.15 1340
5865.87 1301
5866.59 1263
5867.31 1289
5868.04 1266
5868.76 1261
5869.48 1305
5870.21 1275
5870.93 1262
5871.65 1202
5872.38 1236
5873.10 1188
5873.82 1228
5874.55 1269
5875.27 1241
5875.99 1266
5876.72 1197
5877.44 1170
5878.16 1211
5878.89 1243
5879.61 1258
5880.33 1236
5881.06 1206
5881.78 1305
5882.51 1314
5883.23 1251
5883.95 1274
5884.68 1220
5885.40 1245
5886.13 1275
5886.85 1262
5887.57 1221
5888.30 1276
5889.02 1249
5889.75 1262
5890.47 1221
5891.20 1178
5891.92 1272
5892.64 1280
5893.37 1229
5894.09 1217
5894.82 1238
5895.54 1292
5896.27 1303
5896.99 1288
5897.72 1300
5898.44 1307
5899.17 1295
5899.89 1301
5900.62 1296
5901.34 1257
5902.07 1297
5902.79 1338
5903.52 1285
5904.24 1331
5904.97 1355
5905.69 1330
5906.42 1335
5907.14 1375
5907.87 1322
5908.59 1331
5909.32 1331
5910.04 1328
5910.77 1308
5911.50 1281
5912.22 1310
5912.95 1407
5913.67 1361
5914.40 1369
5915.12 1330
5915.85 1401
5916.58 1388
5917.30 1346
5918.03 1385
5918.75 1402
5919.48 1344
5920.21 1382
5920.93 1371
5921.66 1373
5922.39 1365
5923.11 1381
5923.84 1432
5924.56 1502
5925.29 1458
5926.02 1442
5926.74 1513
5927.47 1492
5928.20 1520
5928.92 1441
5929.65 1412
5930.38 1501
5931.10 1476
5931.83 1535
5932.56 1522
5933.28 1563
5934.01 1572
5934.74 1590
5935.47 1638
5936.19 1754
5936.92 1739
5937.65 1678
5938.37 1716
5939.10 1708
5939.83 1815
5940.56 1807
5941.28 1843
5942.01 1880
5942.74 1877
5943.47 1868
5944.19 1902
5944.92 2017
5945.65 2050
5946.38 2027
5947.11 2037
5947.83 2084
5948.56 2123
5949.29 2204
5950.02 2416
5950.74 2532
5951.47 2687
5952.20 2840
5952.93 3017
5953.66 3023
5954.39 2851
5955.11 2764
5955.84 2653
5956.57 2528
5957.30 2464
5958.03 2432
5958.76 2498
5959.48 2430
5960.21 2520
5960.94 2436
5961.67 2592
5962.40 2568
5963.13 2694
5963.86 3028
5964.59 3348
5965.31 3707
5966.04 4033
5966.77 4291
5967.50 4363
5968.23 4231
5968.96 3880
5969.69 3602
5970.42 3311
5971.15 3132
5971.88 2992
5972.61 2965
5973.34 2937
5974.06 2885
5974.79 2999
5975.52 2907
5976.25 2963
5976.98 3087
5977.71 3250
5978.44 3288
5979.17 3302
5979.90 3453
5980.63 3480
5981.36 3562
5982.09 3602
5982.82 3616
5983.55 3599
5984.28 3721
5985.01 3745
5985.74 3654
5986.47 3722
5987.20 3741
5987.93 3829
5988.66 3831
5989.39 3862
5990.12 3808
5990.85 3774
5991.58 3882
5992.32 3927
5993.05 3942
5993.78 4021
5994.51 3980
5995.24 4089
5995.97 4081
5996.70 4067
5997.43 4186
5998.16 4163
5998.89 4171
5999.62 3916
6000.35 3786
6001.09 3704
6001.82 3725
6002.55 3705
6003.28 3552
6004.01 3577
6004.74 3804
6005.47 4054
6006.20 4486
6006.94 5202
6007.67 6071
6008.40 6986
6009.13 8228
6009.86 9065
6010.59 9865
6011.33 10551
6012.06 10748
6012.79 10520
6013.52 10007
6014.25 9453
6014.98 8471
6015.72 7608
6016.45 6844
6017.18 5870
6017.91 5190
6018.64 4635
6019.38 4046
6020.11 3767
6020.84 3453
6021.57 3422
6022.31 3212
6023.04 3081
6023.77 3016
6024.50 2857
6025.24 2876
6025.97 2823
6026.70 2931
6027.43 3110
6028.17 3091
6028.90 3082
6029.63 3005
6030.37 2852
6031.10 2816
6031.83 2817
6032.56 2702
6033.30 2615
6034.03 2567
6034.76 2588
6035.50 2660
6036.23 2620
6036.96 2665
6037.70 2680
6038.43 2763
6039.16 2802
6039.90 2874
6040.63 2868
6041.36 2954
6042.10 2959
6042.83 3024
6043.56 3147
6044.30 3133
6045.03 3199
6045.77 3193
6046.50 3247
6047.23 3338
6047.97 3273
6048.70 3498
6049.44 3622
6050.17 3801
6050.90 3996
6051.64 4015
6052.37 3977
6053.11 3938
6053.84 3802
6054.57 3660
6055.31 3511
6056.04 3462
6056.78 3389
6057.51 3384
6058.25 3349
6058.98 3305
6059.72 3201
6060.45 3113
6061.19 3102
6061.92 3071
6062.66 3008
6063.39 2973
6064.13 2906
6064.86 2923
6065.60 2818
6066.33 2945
6067.07 2883
6067.80 2781
6068.54 2896
6069.27 3011
6070.01 3092
6070.74 3204
6071.48 3481
6072.21 3536
6072.95 3685
6073.68 3751
6074.42 3894
6075.15 3849
6075.89 3803
6076.63 3650
6077.36 3340
6078.10 3301
6078.83 3128
6079.57 3019
6080.30 2827
6081.04 2726
6081.78 2727
6082.51 2655
6083.25 2559
6083.98 2511
6084.72 2468
6085.46 2413
6086.19 2344
6086.93 2362
6087.67 2310
6088.40 2331
6089.14 2365
6089.88 2362
6090.61 2370
6091.35 2284
6092.09 2356
6092.82 2275
6093.56 2247
6094.30 2191
6095.03 2265
6095.77 2289
6096.51 2152
6097.24 2113
6097.98 2172
6098.72 2084
6099.45 2108
6100.19 2137
6100.93 2136
6101.67 2106
6102.40 2170
6103.14 2095
6103.88 2056
6104.61 2085
6105.35 2129
6106.09 2136
6106.83 2079
6107.56 2097
6108.30 2171
6109.04 2237
6109.78 2266
6110.51 2249
6111.25 2232
6111.99 2260
6112.73 2299
6113.47 2335
6114.20 2365
6114.94 2306
6115.68 2386
6116.42 2394
6117.16 2385
6117.89 2313
6118.63 2290
6119.37 2264
6120.11 2267
6120.85 2362
6121.59 2415
6122.32 2333
6123.06 2342
6123.80 2335
6124.54 2362
6125.28 2338
6126.02 2394
6126.76 2384
6127.49 2320
6128.23 2382
6128.97 2424
6129.71 2430
6130.45 2475
6131.19 2338
6131.93 2363
6132.67 2501
6133.41 2555
6134.15 2533
6134.88 2533
6135.62 2696
6136.36 2753
6137.10 2830
6137.84 2998
6138.58 2947
6139.32 3060
6140.06 3139
6140.80 3055
6141.54 3045
6142.28 3038
6143.02 2942
6143.76 2813
6144.50 2796
6145.24 2720
6145.98 2761
6146.72 2732
6147.46 2734
6148.20 2732
6148.94 2656
6149.68 2634
6150.42 2684
6151.16 2652
6151.90 2696
6152.64 2853
6153.38 2938
6154.12 2868
6154.86 2841
6155.60 2922
6156.34 2974
6157.08 2947
6157.82 2972
6158.56 2932
6159.30 2958
6160.04 3008
6160.78 3024
6161.52 3026
6162.27 3232
6163.01 3377
6163.75 3588
6164.49 3858
6165.23 4089
6165.97 4180
6166.71 4121
6167.45 4123
6168.19 4121
6168.94 4189
6169.68 4071
6170.42 3987
6171.16 3905
6171.90 3913
6172.64 3847
6173.38 3753
6174.13 3780
6174.87 3789
6175.61 3897
6176.35 4116
6177.09 4226
6177.83 4592
6178.58 5395
6179.32 6619
6180.06 7954
6180.80 9493
6181.54 11055
6182.28 12113
6183.03 12595
6183.77 12421
6184.51 12012
6185.25 11010
6186.00 9881
6186.74 8629
6187.48 7614
6188.22 6591
6188.97 5938
6189.71 5519
6190.45 5119
6191.19 4764
6191.94 4682
6192.68 4532
6193.42 4468
6194.16 4430
6194.91 4483
6195.65 4310
6196.39 4347
6197.13 4431
6197.88 4443
6198.62 4554
6199.36 4527
6200.11 4325
6200.85 4253
6201.59 4123
6202.34 4432
6203.08 4648
6203.82 5261
6204.57 6292
6205.31 7809
6206.05 9747
6206.80 12220
6207.54 14716
6208.28 16733
6209.03 17523
6209.77 17490
6210.52 16645
6211.26 15299
6212.00 13588
6212.75 11383
6213.49 9679
6214.23 8106
6214.98 6721
6215.72 5712
6216.47 5191
6217.21 4664
6217.95 4293
6218.70 4164
6219.44 3876
6220.19 3902
6220.93 3828
6221.68 3822
6222.42 3764
6223.17 3745
6223.91 3764
6224.65 3769
6225.40 3645
6226.14 3538
6226.89 3507
6227.63 3337
6228.38 3283
6229.12 3159
6229.87 3052
6230.61 3029
6231.36 3051
6232.10 3003
6232.85 3013
6233.59 2986
6234.34 3015
6235.08 3105
6235.83 3126
6236.57 3327
6237.32 3455
6238.06 3738
6238.81 3981
6239.56 4185
6240.30 4444
6241.05 4510
6241.79 4477
6242.54 4501
6243.28 4570
6244.03 4730
6244.77 4830
6245.52 4875
6246.27 4825
6247.01 4906
6247.76 4803
6248.50 4557
6249.25 4522
6250.00 4253
6250.74 4014
6251.49 3764
6252.23 3569
6252.98 3527
6253.73 3387
6254.47 3388
6255.22 3316
6255.97 3192
6256.71 3398
6257.46 3340
6258.21 3313
6258.95 3329
6259.70 3256
6260.45 3311
6261.19 3239
6261.94 3283
6262.69 3278
6263.43 3158
6264.18 3149
6264.93 3125
6265.67 3117
6266.42 3244
6267.17 3557
6267.92 3753
6268.66 4085
6269.41 4495
6270.16 4835
6270.90 5105
6271.65 5281
6272.40 5264
6273.15 5198
6273.89 5008
6274.64 4854
6275.39 4708
6276.14 4446
6276.89 4243
6277.63 4199
6278.38 3927
6279.13 3796
6279.88 3615
6280.62 3398
6281.37 3396
6282.12 3220
6282.87 3043
6283.62 3082
6284.36 3088
6285.11 3112
6285.86 2946
6286.61 3027
6287.36 2988
6288.11 3009
6288.85 2995
6289.60 3026
6290.35 2915
6291.10 2852
6291.85 2785
6292.60 2874
6293.35 2852
6294.09 2817
6294.84 2858
6295.59 2900
6296.34 2921
6297.09 2859
6297.84 2942
6298.59 2857
6299.34 2777
6300.09 2755
6300.83 2742
6301.58 2717
6302.33 2778
6303.08 2839
6303.83 2764
6304.58 2784
6305.33 2863
6306.08 2989
6306.83 2872
6307.58 3016
6308.33 3173
6309.08 3319
6309.83 3446
6310.58 3549
6311.33 3719
6312.08 3754
6312.83 3927
6313.58 4074
6314.33 4225
6315.08 4466
6315.83 4491
6316.58 4606
6317.33 4393
6318.08 4201
6318.83 3832
6319.58 3691
6320.33 3462
6321.08 3176
6321.83 3107
6322.58 2932
6323.33 2891
6324.08 2793
6324.83 2624
6325.58 2481
6326.33 2465
6327.08 2511
6327.83 2492
6328.58 2432
6329.33 2444
6330.08 2489
6330.84 2526
6331.59 2512
6332.34 2579
6333.09 2458
6333.84 2513
6334.59 2518
6335.34 2513
6336.09 2457
6336.84 2366
6337.60 2396
6338.35 2433
6339.10 2412
6339.85 2421
6340.60 2347
6341.35 2359
6342.10 2457
6342.86 2424
6343.61 2322
6344.36 2342
6345.11 2442
6345.86 2386
6346.61 2411
6347.37 2473
6348.12 2437
6348.87 2365
6349.62 2428
6350.37 2539
6351.13 2725
6351.88 2748
6352.63 2758
6353.38 2739
6354.14 2751
6354.89 2768
6355.64 2777
6356.39 2770
6357.14 2734
6357.90 2600
6358.65 2615
6359.40 2527
6360.16 2530
6360.91 2446
6361.66 2469
6362.41 2445
6363.17 2425
6363.92 2523
6364.67 2616
6365.42 2617
6366.18 2734
6366.93 2863
6367.68 2860
6368.44 2977
6369.19 2876
6369.94 2816
6370.70 2617
6371.45 2595
6372.20 2486
6372.96 2493
6373.71 2515
6374.46 2570
6375.22 2576
6375.97 2580
6376.72 2573
6377.48 2690
6378.23 2603
6378.99 2630
6379.74 2643
6380.49 2721
6381.25 2681
6382.00 2703
6382.75 2549
6383.51 2445
6384.26 2418
6385.02 2448
6385.77 2390
6386.53 2375
6387.28 2383
6388.03 2299
6388.79 2298
6389.54 2237
6390.30 2236
6391.05 2162
6391.81 2139
6392.56 2125
6393.31 2202
6394.07 2164
6394.82 2211
6395.58 2246
6396.33 2178
6397.09 2171
6397.84 2202
6398.60 2084
6399.35 1995
6400.11 2028
6400.86 2018
6401.62 2001
6402.37 1997
6403.13 1956
6403.88 1960
6404.64 1985
6405.39 1949
6406.15 1914
6406.90 1981
6407.66 2049
6408.42 2056
6409.17 2206
6409.93 2121
6410.68 2126
6411.44 2070
6412.19 2117
6412.95 2194
6413.71 2072
6414.46 2151
6415.22 2117
6415.97 2147
6416.73 2118
6417.48 2092
6418.24 1984
6419.00 2016
6419.75 1995
6420.51 1981
6421.27 1946
6422.02 1861
6422.78 1949
6423.53 1915
6424.29 1872
6425.05 1886
6425.80 1821
6426.56 1857
6427.32 1910
6428.07 1931
6428.83 1911
6429.59 1883
6430.34 1852
6431.10 1873
6431.86 1917
6432.61 1893
6433.37 1940
6434.13 1943
6434.89 1945
6435.64 1969
6436.40 1840
6437.16 1969
6437.91 1985
6438.67 2036
6439.43 2130
6440.19 2121
6440.94 2059
6441.70 2021
6442.46 1947
6443.22 2057
6443.97 2088
6444.73 2079
6445.49 2025
6446.25 2076
6447.00 2079
6447.76 2164
6448.52 2073
6449.28 2081
6450.04 2124
6450.79 2096
6451.55 2092
6452.31 2116
6453.07 2127
6453.83 2153
6454.58 2150
6455.34 2201
6456.10 2183
6456.86 2144
6457.62 2118
6458.38 2164
6459.13 2210
6459.89 2069
6460.65 2125
6461.41 2122
6462.17 2222
6462.93 2373
6463.69 2346
6464.44 2411
6465.20 2310
6465.96 2281
6466.72 2308
6467.48 2275
6468.24 2276
6469.00 2219
6469.76 2175
6470.52 2286
6471.28 2387
6472.03 2347
6472.79 2319
6473.55 2315
6474.31 2260
6475.07 2314
6475.83 2256
6476.59 2384
6477.35 2460
6478.11 2476
6478.87 2457
6479.63 2461
6480.39 2487
6481.15 2548
6481.91 2594
6482.67 2554
6483.43 2532
6484.19 2597
6484.95 2592
6485.71 2615
6486.47 2751
6487.23 2716
6487.99 2732
6488.75 2769
6489.51 2824
6490.27 2966
6491.03 3070
6491.79 3129
6492.55 3093
6493.31 3266
6494.07 3320
6494.83 3227
6495.59 3200
6496.35 3216
6497.11 3239
6497.87 3113
6498.64 3068
6499.40 3084
6500.16 3077
6500.92 3165
6501.68 3296
6502.44 3538
6503.20 4026
6503.96 4832
6504.72 6369
6505.48 8507
6506.25 10832
6507.01 13152
6507.77 14884
6508.53 15590
6509.29 14953
6510.05 14074
6510.81 12625
6511.57 10848
6512.34 9153
6513.10 7887
6513.86 6618
6514.62 5631
6515.38 4884
6516.15 4369
6516.91 4144
6517.67 3830
6518.43 3820
6519.19 3868
6519.95 3892
6520.72 3784
6521.48 3986
6522.24 3959
6523.00 4011
6523.77 4128
6524.53 4253
6525.29 4431
6526.05 4286
6526.81 4080
6527.58 4032
6528.34 4041
6529.10 3951
6529.86 3801
6530.63 3881
6531.39 4073
6532.15 4471
6532.92 5338
6533.68 6691
6534.44 8170
6535.20 9059
6535.97 9927
6536.73 10028
6537.49 9693
6538.26 9058
6539.02 7963
6539.78 7021
6540.55 6316
6541.31 5401
6542.07 4668
6542.84 4290
6543.60 4156
6544.36 4015
6545.13 3878
6545.89 3864
6546.65 3809
6547.42 3718
6548.18 3742
6548.94 3588
6549.71 3466
6550.47 3474
6551.24 3480
6552.00 3369
6552.76 3302
6553.53 3380
6554.29 3255
6555.06 3210
6555.82 3162
6556.58 3219
6557.35 3179
6558.11 3246
6558.88 3294
6559.64 3267
6560.41 3355
6561.17 3383
6561.93 3417
6562.70 3460
6563.46 3520
6564.23 3671
6564.99 3556
6565.76 3671
6566.52 3723
6567.29 3958
6568.05 4194
6568.82 4541
6569.58 4931
6570.35 5212
6571.11 5307
6571.88 5360
6572.64 5275
6573.41 5236
6574.17 5026
6574.94 4790
6575.70 4530
6576.47 4315
6577.23 4200
6578.00 4061
6578.76 4038
6579.53 3974
6580.29 4051
6581.06 4149
6581.83 4105
6582.59 4200
6583.36 4241
6584.12 4321
6584.89 4370
6585.65 4295
6586.42 4293
6587.19 4345
6587.95 4325
6588.72 4608
6589.48 4688
6590.25 4837
6591.02 5167
6591.78 5360
6592.55 5325
6593.32 5529
6594.08 5583
6594.85 5600
6595.61 5689
6596.38 5739
6597.15 5569
6597.91 5511
6598.68 5433
6599.45 5332
6600.21 5048
6600.98 4811
6601.75 4383
6602.51 4096
6603.28 3984
6604.05 3788
6604.82 3576
6605.58 3541
6606.35 3621
6607.12 3618
6607.88 3476
6608.65 3463
6609.42 3477
6610.19 3510
6610.95 3383
6611.72 3438
6612.49 3443
6613.25 3280
6614.02 3391
6614.79 3393
6615.56 3452
6616.32 3542
6617.09 3716
6617.86 3777
6618.63 3949
6619.40 4165
6620.16 4239
6620.93 4305
6621.70 4240
6622.47 4284
6623.24 4355
6624.00 4141
6624.77 4065
6625.54 3915
6626.31 3715
6627.08 3625
6627.84 3517
6628.61 3420
6629.38 3429
6630.15 3507
6630.92 3655
6631.69 3742
6632.46 3907
6633.22 4329
6633.99 4483
6634.76 4652
6635.53 4700
6636.30 4836
6637.07 4972
6637.84 4812
6638.61 4776
6639.37 4855
6640.14 4816
6640.91 4570
6641.68 4531
6642.45 4301
6643.22 4156
6643.99 3871
6644.76 3691
6645.53 3581
6646.30 3453
6647.07 3342
6647.84 3212
6648.61 3091
6649.37 2994
6650.14 3003
6650.91 3043
6651.68 3129
6652.45 3151
6653.22 3251
6653.99 3306
6654.76 3194
6655.53 3268
6656.30 3364
6657.07 3203
6657.84 3190
6658.61 3143
6659.38 3120
6660.15 3077
6660.92 2989
6661.69 3063
6662.46 2977
6663.23 2992
6664.00 2929
6664.77 2879
6665.55 2832
6666.32 2819
6667.09 2777
6667.86 2917
6668.63 2864
6669.40 2866
6670.17 2986
6670.94 3005
6671.71 3034
6672.48 2936
6673.25 2951
6674.02 3080
6674.79 3081
6675.57 3103
6676.34 3073
6677.11 3082
6677.88 3165
6678.65 3173
6679.42 3110
6680.19 3207
6680.96 3306
6681.74 3500
6682.51 3606
6683.28 3869
6684.05 3859
6684.82 3802
6685.59 3850
6686.37 3662
6687.14 3633
6687.91 3360
6688.68 3140
6689.45 3034
6690.22 2920
6691.00 2810
6691.77 2816
6692.54 2690
6693.31 2798
6694.08 2714
6694.86 2727
6695.63 2810
6696.40 2765
6697.17 2882
6697.95 2865
6698.72 2764
6699.49 2892
6700.26 2893
6701.04 2862
6701.81 2769
6702.58 2772
6703.35 2797
6704.13 2735
6704.90 2692
6705.67 2638
6706.44 2569
6707.22 2586
6707.99 2587
6708.76 2498
6709.54 2479
6710.31 2398
6711.08 2386
6711.86 2443
6712.63 2501
6713.40 2433
6714.17 2458
6714.95 2476
6715.72 2509
6716.50 2462
6717.27 2465
6718.04 2555
6718.82 2454
6719.59 2420
6720.36 2385
6721.14 2354
6721.91 2359
6722.68 2337
6723.46 2222
6724.23 2154
6725.01 2162
6725.78 2308
6726.55 2254
6727.33 2200
6728.10 2258
6728.88 2158
6729.65 2172
6730.42 2241
6731.20 2169
6731.97 2148
6732.75 2256
6733.52 2344
6734.30 2290
6735.07 2298
6735.84 2280
6736.62 2210
6737.39 2321
6738.17 2369
6738.94 2317
6739.72 2288
6740.49 2323
6741.27 2449
6742.04 2408
6742.82 2447
6743.59 2368
6744.37 2374
6745.14 2448
6745.92 2515
6746.69 2430
6747.47 2505
6748.24 2630
6749.02 2589
6749.79 2569
6750.57 2705
6751.34 2813
6752.12 2869
6752.90 2927
6753.67 2852
6754.45 2785
6755.22 2636
6756.00 2644
6756.77 2613
6757.55 2633
6758.33 2600
6759.10 2610
6759.88 2613
6760.65 2538
6761.43 2557
6762.20 2579
6762.98 2467
6763.76 2540
6764.53 2475
6765.31 2485
6766.09 2501
6766.86 2459
6767.64 2543
6768.41 2469
6769.19 2499
6769.97 2400
6770.74 2390
6771.52 2328
6772.30 2330
6773.07 2305
6773.85 2232
6774.63 2200
6775.40 2160
6776.18 2250
6776.96 2283
6777.74 2277
6778.51 2329
6779.29 2321
6780.07 2314
6780.84 2316
6781.62 2310
6782.40 2281
6783.17 2290
6783.95 2369
6784.73 2348
6785.51 2265
6786.28 2219
6787.06 2224
6787.84 2182
6788.62 2250
6789.39 2165
6790.17 2171
6790.95 2180
6791.73 2121
6792.51 2072
6793.28 2102
6794.06 2224
6794.84 2214
6795.62 2174
6796.39 2230
6797.17 2190
6797.95 2162
6798.73 2301
6799.51 2247
6800.29 2189
6801.06 2217
6801.84 2152
6802.62 2167
6803.40 2170
6804.18 2236
6804.96 2196
6805.73 2374
6806.51 2191
6807.29 2179
6808.07 2227
6808.85 2195
6809.63 2087
6810.41 2142
6811.18 2195
6811.96 2167
6812.74 2179
6813.52 2268
6814.30 2165
6815.08 2132
6815.86 2112
6816.64 2180
6817.42 2215
6818.20 2178
6818.98 2250
6819.76 2164
6820.53 2196
6821.31 2080
6822.09 2231
6822.87 2214
6823.65 2208
6824.43 2231
6825.21 2250
6825.99 2253
6826.77 2258
6827.55 2268
6828.33 2338
6829.11 2316
6829.89 2226
6830.67 2234
6831.45 2279
6832.23 2223
6833.01 2243
6833.79 2423
6834.57 2638
6835.35 2973
6836.13 3344
6836.91 3843
6837.69 4031
6838.47 4246
6839.25 4345
6840.03 4164
6840.81 3902
6841.59 3736
6842.37 3430
6843.16 3130
6843.94 2953
6844.72 2749
6845.50 2665
6846.28 2746
6847.06 2855
6847.84 3005
6848.62 3291
6849.40 3448
6850.18 3518
6850.96 3637
6851.75 3631
6852.53 3517
6853.31 3388
6854.09 3147
6854.87 2942
6855.65 2823
6856.43 2588
6857.22 2482
6858.00 2374
6858.78 2398
6859.56 2279
6860.34 2220
6861.12 2231
6861.90 2219
6862.69 2288
6863.47 2249
6864.25 2249
6865.03 2304
6865.81 2409
6866.60 2468
6867.38 2454
6868.16 2514
6868.94 2454
6869.72 2447
6870.51 2461
6871.29 2354
6872.07 2374
6872.85 2424
6873.64 2503
6874.42 2433
6875.20 2593
6875.98 2645
6876.77 2658
6877.55 2666
6878.33 2679
6879.11 2863
6879.90 2918
6880.68 2907
6881.46 3044
6882.25 3057
6883.03 3076
6883.81 3146
6884.59 3295
6885.38 3583
6886.16 3905
6886.94 4232
6887.73 4556
6888.51 4691
6889.29 4537
6890.08 4461
6890.86 4223
6891.64 3852
6892.43 3637
6893.21 3341
6893.99 3227
6894.78 3195
6895.56 3107
6896.35 3177
6897.13 3197
6897.91 3106
6898.70 3173
6899.48 3210
6900.26 3269
6901.05 3321
6901.83 3180
6902.62 3248
6903.40 3145
6904.18 3151
6904.97 3096
6905.75 3046
6906.54 2900
6907.32 2824
6908.11 2810
6908.89 2802
6909.67 2810
6910.46 2820
6911.24 2919
6912.03 2875
6912.81 2927
6913.60 2972
6914.38 3003
6915.17 2992
6915.95 2992
6916.74 3024
6917.52 3052
6918.31 3147
6919.09 3185
6919.88 3157
6920.66 3227
6921.45 3226
6922.23 3145
6923.02 3031
6923.80 3119
6924.59 2954
6925.37 3005
6926.16 3102
6926.94 3174
6927.73 3075
6928.51 3032
6929.30 3025
6930.09 3019
6930.87 2974
6931.66 2878
6932.44 2970
6933.23 2952
6934.01 2911
6934.80 2994
6935.59 3009
6936.37 3036
6937.16 3155
6937.94 3358
6938.73 3675
6939.52 3758
6940.30 3942
6941.09 4196
6941.88 4342
6942.66 4345
6943.45 4429
6944.23 4525
6945.02 4435
6945.81 4535
6946.59 4654
6947.38 4892
6948.17 4905
6948.95 4830
6949.74 4812
6950.53 4678
6951.31 4405
6952.10 4189
6952.89 4094
6953.67 3883
6954.46 3950
6955.25 3716
6956.04 3766
6956.82 3765
6957.61 3547
6958.40 3651
6959.18 3714
6959.97 3681
6960.76 3764
6961.55 3938
6962.33 3851
6963.12 4014
6963.91 4106
6964.70 4215
6965.48 4381
6966.27 4578
6967.06 4815
6967.85 5071
6968.63 5208
6969.42 5359
6970.21 5432
6971.00 5442
6971.79 5285
6972.57 5203
6973.36 5293
6974.15 5311
6974.94 5396
6975.73 5482
6976.52 5557
6977.30 5715
6978.09 6066
6978.88 6468
6979.67 7267
6980.46 8404
6981.25 10226
6982.03 13102
6982.82 16520
6983.61 20153
6984.40 23236
6985.19 25553
6985.98 26134
6986.77 25268
6987.55 23527
6988.34 20926
6989.13 18004
6989.92 15027
6990.71 12367
6991.50 10177
6992.29 8557
6993.08 7300
6993.87 6338
6994.66 5567
6995.45 4978
6996.24 4677
6997.02 4373
6997.81 4246
6998.60 3988
6999.39 4115
7000.18 4104
7000.97 4055
7001.76 3932
7002.55 3927
7003.34 3913
7004.13 3575
7004.92 3528
7005.71 3291
7006.50 3171
7007.29 3100
7008.08 3109
7008.87 3157
7009.66 3208
7010.45 3282
7011.24 3525
7012.03 3613
7012.82 3665
7013.61 3614
7014.40 3533
7015.19 3519
7015.98 3495
7016.77 3441
7017.56 3413
7018.35 3329
7019.15 3404
7019.94 3523
7020.73 3531
7021.52 3613
7022.31 3731
7023.10 3848
7023.89 3995
7024.68 4135
7025.47 4093
7026.26 3901
7027.05 3924
7027.85 3951
7028.64 3825
7029.43 3731
7030.22 3653
7031.01 3608
7031.80 3456
7032.59 3493
7033.38 3471
7034.18 3416
7034.97 3480
7035.76 3630
7036.55 3776
7037.34 3767
7038.13 3659
7038.93 3674
7039.72 3690
7040.51 3659
7041.30 3856
7042.09 4076
7042.89 4250
7043.68 4455
7044.47 4901
7045.26 5434
7046.05 6105
7046.85 6735
7047.64 6963
7048.43 7263
7049.22 7413
7050.01 7308
7050.81 6879
7051.60 6476
7052.39 5998
7053.18 5457
7053.98 4928
7054.77 4414
7055.56 4086
7056.36 3941
7057.15 3891
7057.94 3811
7058.73 3799
7059.53 3724
7060.32 3641
7061.11 3482
7061.91 3477
7062.70 3464
7063.49 3584
7064.29 3462
7065.08 3363
7065.87 3301
7066.66 3243
7067.46 3229
7068.25 3210
7069.04 3113
7069.84 3065
7070.63 3067
7071.43 2951
7072.22 2908
7073.01 2964
7073.81 3094
7074.60 3032
7075.39 2888
7076.19 2856
7076.98 2957
7077.78 2908
7078.57 2910
7079.36 2904
7080.16 2994
7080.95 2969
7081.75 2972
7082.54 2886
7083.33 3065
7084.13 3010
7084.92 3052
7085.72 3218
7086.51 3177
7087.31 3296
7088.10 3257
7088.90 3207
7089.69 3080
7090.48 2996
7091.28 2814
7092.07 2680
7092.87 2634
7093.66 2638
7094.46 2555
7095.25 2571
7096.05 2562
7096.84 2480
7097.64 2440
7098.43 2295
7099.23 2327
7100.02 2327
7100.82 2389
7101.61 2359
7102.41 2350
7103.20 2379
7104.00 2334
7104.80 2257
7105.59 2375
7106.39 2373
7107.18 2424
7107.98 2398
7108.77 2463
7109.57 2474
7110.36 2481
7111.16 2517
7111.96 2528
7112.75 2471
7113.55 2416
7114.34 2440
7115.14 2337
7115.94 2286
7116.73 2287
7117.53 2338
7118.32 2252
7119.12 2210
7119.92 2165
7120.71 2115
7121.51 2180
7122.31 2176
7123.10 2085
7123.90 2079
7124.70 2120
7125.49 2140
7126.29 2153
7127.09 2225
7127.88 2126
7128.68 2240
7129.48 2183
7130.27 2258
7131.07 2206
7131.87 2223
7132.66 2156
7133.46 2056
7134.26 2090
7135.06 2085
7135.85 2048
7136.65 2007
7137.45 2007
7138.24 1998
7139.04 1963
7139.84 1968
7140.64 1969
7141.43 2052
7142.23 2020
7143.03 1980
7143.83 1984
7144.62 1862
7145.42 1935
7146.22 1978
7147.02 1947
7147.82 1891
7148.61 1890
7149.41 1917
7150.21 1904
7151.01 1892
7151.81 1878
7152.60 1870
7153.40 1922
7154.20 1972
7155.00 1924
7155.80 1958
7156.59 2012
7157.39 1957
7158.19 1938
7158.99 1878
7159.79 1819
7160.59 1812
7161.39 1798
7162.18 1820
7162.98 1845
7163.78 1784
7164.58 1820
7165.38 1748
7166.18 1763
7166.98 1804
7167.78 1740
7168.57 1761
7169.37 1778
7170.17 1751
7170.97 1809
7171.77 1829
7172.57 1799
7173.37 1764
7174.17 1769
7174.97 1723
7175.77 1735
7176.57 1801
7177.37 1703
7178.17 1719
7178.97 1707
7179.77 1794
7180.56 1771
7181.36 1768
7182.16 1761
7182.96 1770
7183.76 1795
7184.56 1776
7185.36 1757
7186.16 1710
7186.96 1644
7187.76 1724
7188.56 1706
7189.36 1643
7190.16 1566
7190.96 1536
7191.76 1535
7192.57 1563
7193.37 1641
7194.17 1606
7194.97 1590
7195.77 1555
7196.57 1597
7197.37 1593
7198.17 1602
7198.97 1588
7199.77 1576
7200.57 1642
7201.37 1623
7202.17 1587
7202.97 1660
7203.77 1743
7204.58 1640
7205.38 1592
7206.18 1611
7206.98 1617
7207.78 1634
7208.58 1647
7209.38 1606
7210.18 1608
7210.99 1588
7211.79 1648
7212.59 1674
7213.39 1652
7214.19 1609
7214.99 1611
7215.79 1644
7216.60 1669
7217.40 1637
7218.20 1635
7219.00 1599
7219.80 1635
7220.60 1744
7221.41 1681
7222.21 1689
7223.01 1683
7223.81 1636
7224.62 1621
7225.42 1671
7226.22 1680
7227.02 1734
7227.82 1689
7228.63 1757
7229.43 1735
7230.23 1760
7231.03 1764
7231.84 1808
7232.64 1942
7233.44 2014
7234.24 2263
7235.05 2476
7235.85 2544
7236.65 2565
7237.45 2560
7238.26 2353
7239.06 2273
7239.86 2136
7240.67 2034
7241.47 1978
7242.27 1906
7243.08 1841
7243.88 1858
7244.68 1816
7245.49 1788
7246.29 1794
7247.09 1773
7247.90 1787
7248.70 1820
7249.50 1820
7250.31 1706
7251.11 1766
7251.91 1821
7252.72 1931
7253.52 1949
7254.32 2025
7255.13 2023
7255.93 2005
7256.74 1919
7257.54 1833
7258.34 1858
7259.15 1841
7259.95 1807
7260.76 1766
7261.56 1867
7262.36 1861
7263.17 1778
7263.97 1821
7264.78 1874
7265.58 1823
7266.39 1911
7267.19 1908
7268.00 1855
7268.80 1933
7269.60 1893
7270.41 1855
7271.21 1804
7272.02 1784
7272.82 1833
7273.63 1846
7274.43 1864
7275.24 1921
7276.04 1958
7276.85 1913
7277.65 1907
7278.46 2012
7279.26 2072
7280.07 2243
7280.87 2478
7281.68 2707
7282.48 3151
7283.29 3214
7284.09 3553
7284.90 3515
7285.71 3463
7286.51 3239
7287.32 2965
7288.12 2732
7288.93 2516
7289.73 2405
7290.54 2249
7291.35 2120
7292.15 2067
7292.96 2024
7293.76 1993
7294.57 2008
7295.38 1994
7296.18 1995
7296.99 2009
7297.79 1949
7298.60 2021
7299.41 2072
7300.21 2106
7301.02 2149
7301.82 2123
7302.63 2085
7303.44 2071
7304.24 2077
7305.05 2154
7305.86 2153
7306.66 2163
7307.47 2250
7308.28 2254
7309.08 2367
7309.89 2414
7310.70 2500
7311.50 2413
7312.31 2345
7313.12 2422
7313.93 2385
7314.73 2435
7315.54 2597
7316.35 2742
7317.15 3013
7317.96 3507
7318.77 3782
7319.58 3843
7320.38 4066
7321.19 3948
7322.00 3766
7322.81 3590
7323.61 3302
7324.42 3229
7325.23 3032
7326.04 2826
7326.84 2656
7327.65 2472
7328.46 2372
7329.27 2365
7330.08 2328
7330.88 2205
7331.69 2226
7332.50 2283
7333.31 2243
7334.12 2320
7334.92 2385
7335.73 2360
7336.54 2478
7337.35 2578
7338.16 2596
7338.97 2665
7339.78 2672
7340.58 2779
7341.39 2703
7342.20 2632
7343.01 2661
7343.82 2681
7344.63 2681
7345.44 2625
7346.24 2593
7347.05 2554
7347.86 2505
7348.67 2597
7349.48 2495
7350.29 2489
7351.10 2464
7351.91 2354
7352.72 2351
7353.53 2354
7354.34 2408
7355.14 2366
7355.95 2464
7356.76 2611
7357.57 2727
7358.38 2828
7359.19 3007
7360.00 3120
7360.81 3274
7361.62 3288
7362.43 3168
7363.24 3053
7364.05 3013
7364.86 2838
7365.67 2692
7366.48 2659
7367.29 2520
7368.10 2537
7368.91 2378
7369.72 2386
7370.53 2393
7371.34 2357
7372.15 2195
7372.96 2253
7373.77 2313
7374.58 2365
7375.39 2285
7376.20 2469
7377.01 2568
7377.82 2825
7378.63 3057
7379.44 3261
7380.26 3443
7381.07 3770
7381.88 3687
7382.69 3731
7383.50 3531
7384.31 3323
7385.12 3109
7385.93 2886
7386.74 2779
7387.55 2598
7388.36 2422
7389.18 2252
7389.99 2125
7390.80 2105
7391.61 2029
7392.42 2024
7393.23 1966
7394.04 1927
7394.86 1967
7395.67 1922
7396.48 2015
7397.29 2028
7398.10 2098
7398.91 2133
7399.73 2178
7400.54 2172
7401.35 2135
7402.16 2209
7402.97 2135
7403.79 2075
7404.60 2023
7405.41 1930
7406.22 1918
7407.03 1894
7407.85 1927
7408.66 1863
7409.47 1857
7410.28 1905
7411.10 1818
7411.91 1799
7412.72 1730
7413.53 1629
7414.35 1707
7415.16 1697
7415.97 1693
7416.78 1740
7417.60 1735
7418.41 1722
7419.22 1760
7420.03 1787
7420.85 1766
7421.66 1796
7422.47 1757
7423.29 1728
7424.10 1791
7424.91 1722
7425.73 1715
7426.54 1756
7427.35 1720
7428.17 1674
7428.98 1631
7429.79 1687
7430.61 1664
7431.42 1645
7432.23 1673
7433.05 1655
7433.86 1567
7434.67 1647
7435.49 1585
7436.30 1564
7437.12 1648
7437.93 1658
7438.74 1634
7439.56 1664
7440.37 1690
7441.18 1694
7442.00 1727
7442.81 1695
7443.63 1732
7444.44 1779
7445.26 1734
7446.07 1670
7446.88 1620
7447.70 1629
7448.51 1589
7449.33 1519
7450.14 1577
7450.96 1598
7451.77 1505
7452.59 1435
7453.40 1456
7454.22 1466
7455.03 1464
7455.85 1408
7456.66 1451
7457.47 1431
7458.29 1428
7459.10 1468
7459.92 1489
7460.74 1523
7461.55 1480
7462.37 1449
7463.18 1484
7464.00 1429
7464.81 1465
7465.63 1556
7466.44 1530
7467.26 1520
7468.07 1473
7468.89 1511
7469.70 1521
7470.52 1526
7471.34 1533
7472.15 1509
7472.97 1477
7473.78 1392
7474.60 1453
7475.41 1445
7476.23 1414
7477.05 1428
7477.86 1378
7478.68 1424
7479.49 1466
7480.31 1393
7481.13 1361
7481.94 1451
7482.76 1424
7483.58 1420
7484.39 1476
7485.21 1476
7486.03 1399
7486.84 1421
7487.66 1425
7488.48 1344
7489.29 1384
7490.11 1430
7490.93 1380
7491.74 1330
7492.56 1350
7493.38 1385
7494.19 1402
7495.01 1372
7495.83 1399
7496.64 1418
7497.46 1355
7498.28 1369
7499.10 1333
7499.91 1371
7500.73 1292
7501.55 1262
7502.36 1322
7503.18 1351
7504.00 1328
7504.82 1302
7505.63 1368
7506.45 1358
7507.27 1324
7508.09 1345
7508.90 1353
7509.72 1305
7510.54 1364
7511.36 1305
7512.18 1358
7512.99 1290
7513.81 1293
7514.63 1277
7515.45 1264
7516.27 1274
7517.08 1289
7517.90 1271
7518.72 1227
7519.54 1262
7520.36 1272
7521.18 1275
7521.99 1303
7522.81 1333
7523.63 1333
7524.45 1324
7525.27 1335
7526.09 1331
7526.91 1370
7527.72 1296
7528.54 1299
7529.36 1377
7530.18 1344
7531.00 1303
7531.82 1362
7532.64 1300
7533.46 1235
7534.28 1287
7535.10 1252
7535.91 1277
7536.73 1193
7537.55 1201
7538.37 1235
7539.19 1241
7540.01 1275
7540.83 1217
7541.65 1215
7542.47 1249
7543.29 1305
7544.11 1327
7544.93 1257
7545.75 1246
7546.57 1294
7547.39 1231
7548.21 1256
7549.03 1289
7549.85 1262
7550.67 1282
7551.49 1264
7552.31 1234
7553.13 1283
7553.95 1276
7554.77 1251
7555.59 1272
7556.41 1252
7557.23 1283
7558.05 1268
7558.87 1219
7559.69 1312
7560.51 1333
7561.33 1336
7562.15 1261
7562.97 1280
7563.79 1292
7564.61 1254
7565.44 1246
7566.26 1222
7567.08 1238
7567.90 1253
7568.72 1231
7569.54 1252
7570.36 1287
7571.18 1283
7572.00 1226
7572.82 1232
7573.65 1251
7574.47 1259
7575.29 1287
7576.11 1274
7576.93 1259
7577.75 1292
7578.57 1307
7579.40 1265
7580.22 1263
7581.04 1290
7581.86 1248
7582.68 1216
7583.50 1258
7584.33 1311
7585.15 1382
7585.97 1353
7586.79 1349
7587.61 1416
7588.44 1375
7589.26 1401
7590.08 1412
7590.90 1382
7591.72 1388
7592.55 1344
7593.37 1365
7594.19 1422
7595.01 1411
7595.84 1472
7596.66 1496
7597.48 1526
7598.30 1482
7599.13 1518
7599.95 1570
7600.77 1548
7601.59 1536
7602.42 1623
7603.24 1687
7604.06 1681
7604.89 1677
7605.71 1711
7606.53 1684
7607.36 1660
7608.18 1615
7609.00 1590
7609.82 1612
7610.65 1582
7611.47 1618
7612.29 1592
7613.12 1641
7613.94 1665
7614.77 1705
7615.59 1787
7616.41 1964
7617.24 2033
7618.06 2141
7618.88 2193
7619.71 2141
7620.53 2051
7621.35 1976
7622.18 1921
7623.00 1921
7623.83 1837
7624.65 1843
7625.47 1872
7626.30 1904
7627.12 1885
7627.95 1896
7628.77 1955
7629.60 1925
7630.42 2050
7631.24 2167
7632.07 2071
7632.89 2083
7633.72 1981
7634.54 1899
7635.37 1759
7636.19 1807
7637.02 1723
7637.84 1655
7638.67 1629
7639.49 1595
7640.31 1529
7641.14 1649
7641.96 1638
7642.79 1668
7643.61 1744
7644.44 1787
7645.26 1816
7646.09 1922
7646.92 2028
7647.74 2013
7648.57 2078
7649.39 2084
7650.22 2116
7651.04 1947
7651.87 1910
7652.69 1871
7653.52 1814
7654.34 1756
7655.17 1671
7656.00 1575
7656.82 1586
7657.65 1563
7658.47 1562
7659.30 1458
7660.12 1462
7660.95 1516
7661.78 1495
7662.60 1464
7663.43 1450
7664.25 1471
7665.08 1435
7665.91 1477
7666.73 1475
7667.56 1476
7668.39 1481
7669.21 1430
7670.04 1466
7670.87 1450
7671.69 1331
7672.52 1394
7673.35 1372
7674.17 1387
7675.00 1404
7675.83 1396
7676.65 1415
7677.48 1449
7678.31 1459
7679.13 1448
7679.96 1451
7680.79 1485
7681.61 1487
7682.44 1549
7683.27 1566
7684.10 1575
7684.92 1603
7685.75 1597
7686.58 1579
7687.40 1548
7688.23 1551
7689.06 1549
7689.89 1592
7690.71 1588
7691.54 1562
7692.37 1519
7693.20 1549
7694.03 1573
7694.85 1496
7695.68 1592
7696.51 1655
7697.34 1602
7698.16 1632
7698.99 1653
7699.82 1592
7700.65 1561
7701.48 1521
7702.31 1536
7703.13 1477
7703.96 1439
7704.79 1442
7705.62 1467
7706.45 1457
7707.28 1469
7708.10 1431
7708.93 1467
7709.76 1460
7710.59 1487
7711.42 1494
7712.25 1431
7713.08 1461
7713.90 1473
7714.73 1534
7715.56 1532
7716.39 1497
7717.22 1464
7718.05 1433
7718.88 1376
7719.71 1384
7720.54 1366
7721.37 1393
7722.20 1353
7723.02 1423
7723.85 1485
7724.68 1420
7725.51 1415
7726.34 1471
7727.17 1566
7728.00 1558
7728.83 1531
7729.66 1580
7730.49 1561
7731.32 1460
7732.15 1448
7732.98 1420
7733.81 1385
7734.64 1350
7735.47 1395
7736.30 1358
7737.13 1322
7737.96 1318
7738.79 1284
7739.62 1325
7740.45 1267
7741.28 1358
7742.11 1365
7742.94 1417
7743.77 1552
7744.60 1650
7745.43 1802
7746.26 1945
7747.09 1995
7747.92 2032
7748.75 2054
7749.59 1939
7750.42 1823
7751.25 1748
7752.08 1605
7752.91 1549
7753.74 1436
7754.57 1367
7755.40 1341
7756.23 1289
7757.06 1317
7757.90 1347
7758.73 1311
7759.56 1256
7760.39 1265
7761.22 1264
7762.05 1237
7762.88 1200
7763.71 1205
7764.55 1269
7765.38 1257
7766.21 1259
7767.04 1208
7767.87 1193
7768.70 1199
7769.54 1213
7770.37 1237
7771.20 1199
7772.03 1252
7772.86 1226
7773.70 1209
7774.53 1259
7775.36 1254
7776.19 1230
7777.02 1200
7777.86 1242
7778.69 1234
7779.52 1232
7780.35 1240
7781.19 1196
7782.02 1206
7782.85 1208
7783.68 1175
7784.52 1224
7785.35 1254
7786.18 1308
7787.01 1331
7787.85 1263
7788.68 1252
7789.51 1307
7790.35 1305
7791.18 1299
7792.01 1282
7792.84 1305
7793.68 1281
7794.51 1282
7795.34 1322
7796.18 1358
7797.01 1264
7797.84 1260
7798.68 1294
7799.51 1315
7800.34 1329
7801.18 1331
7802.01 1326
7802.84 1354
7803.68 1353
7804.51 1351
7805.35 1371
7806.18 1373
7807.01 1480
7807.85 1529
7808.68 1505
7809.51 1492
7810.35 1588
7811.18 1624
7812.02 1670
7812.85 1633
7813.68 1687
7814.52 1749
7815.35 1765
7816.19 1718
7817.02 1759
7817.86 1752
7818.69 1730
7819.52 1748
7820.36 1806
7821.19 1814
7822.03 1823
7822.86 1754
7823.70 1739
7824.53 1713
7825.37 1706
7826.20 1683
7827.04 1721
7827.87 1592
7828.71 1517
7829.54 1614
7830.38 1662
7831.21 1673
7832.05 1710
7832.88 1770
7833.72 1759
7834.55 1803
7835.39 1816
7836.22 1707
7837.06 1651
7837.89 1613
7838.73 1593
7839.57 1580
7840.40 1512
7841.24 1475
7842.07 1449
7842.91 1485
7843.74 1412
7844.58 1441
7845.42 1473
7846.25 1411
7847.09 1444
7847.92 1407
7848.76 1433
7849.60 1468
7850.43 1385
7851.27 1342
7852.10 1462
7852.94 1365
7853.78 1431
7854.61 1436
7855.45 1552
7856.29 1430
7857.12 1359
7857.96 1470
7858.79 1497
7859.63 1454
7860.47 1467
7861.30 1478
7862.14 1429
7862.98 1411
7863.81 1448
7864.65 1439
7865.49 1406
7866.33 1469
7867.16 1529
7868.00 1521
7868.84 1492
7869.67 1495
7870.51 1470
7871.35 1526
7872.19 1507
7873.02 1507
7873.86 1611
7874.70 1673
7875.54 1712
7876.37 1795
7877.21 1907
7878.05 1995
7878.89 2076
7879.72 1978
7880.56 1907
7881.40 1874
7882.24 1869
7883.07 1846
7883.91 1731
7884.75 1654
7885.59 1661
7886.43 1570
7887.26 1583
7888.10 1574
7888.94 1642
7889.78 1596
7890.62 1626
7891.45 1668
7892.29 1630
7893.13 1593
7893.97 1539
7894.81 1493
7895.65 1471
7896.49 1485
7897.32 1518
7898.16 1535
7899.00 1461
7899.84 1456
7900.68 1461
7901.52 1431
7902.36 1385
7903.20 1409
7904.03 1425
7904.87 1345
7905.71 1369
7906.55 1374
7907.39 1414
7908.23 1441
7909.07 1475
7909.91 1471
7910.75 1524
7911.59 1623
7912.43 1655
7913.27 1706
7914.11 1784
7914.94 1910
7915.78 1883
7916.62 1899
7917.46 1958
7918.30 1907
7919.14 1824
7919.98 1707
7920.82 1744
7921.66 1721
7922.50 1583
7923.34 1577
7924.18 1530
7925.02 1378
7925.86 1358
7926.70 1386
7927.54 1403
7928.38 1371
7929.22 1339
7930.06 1338
7930.90 1368
7931.74 1285
7932.59 1262
7933.43 1270
7934.27 1295
7935.11 1317
7935.95 1279
7936.79 1258
7937.63 1284
7938.47 1292
7939.31 1292
7940.15 1277
7940.99 1310
7941.83 1356
7942.67 1298
7943.52 1393
7944.36 1332
7945.20 1342
7946.04 1341
7946.88 1353
7947.72 1346
7948.56 1375
7949.40 1309
7950.25 1323
7951.09 1321
7951.93 1372
7952.77 1450
7953.61 1482
7954.45 1497
7955.29 1516
7956.14 1482
7956.98 1530
7957.82 1525
7958.66 1485
7959.50 1458
7960.35 1386
7961.19 1419
7962.03 1385
7962.87 1410
7963.71 1395
7964.56 1536
7965.40 1600
7966.24 1716
7967.08 1669
7967.93 1681
7968.77 1648
7969.61 1650
7970.45 1608
7971.29 1504
7972.14 1511
7972.98 1473
7973.82 1347
7974.67 1387
7975.51 1339
7976.35 1278
7977.19 1339
7978.04 1379
7978.88 1370
7979.72 1390
7980.57 1353
7981.41 1343
7982.25 1347
7983.09 1364
7983.94 1339
7984.78 1297
7985.62 1232
7986.47 1261
7987.31 1253
7988.15 1281
7989.00 1293
7989.84 1277
7990.68 1235
7991.53 1203
7992.37 1171
7993.22 1189
7994.06 1167
7994.90 1187
7995.75 1221
7996.59 1196
7997.43 1206
7998.28 1237
7999.12 1257
7999.97 1197
8000.81 1218
8001.65 1196
8002.50 1227
8003.34 1141
8004.19 1173
8005.03 1107
8005.88 1079
8006.72 1079
8007.57 1048
8008.41 1083
8009.25 1084
8010.10 1066
8010.94 1047
8011.79 1068
8012.63 1036
8013.48 1105
8014.32 1022
8015.17 1036
8016.01 1031
8016.86 1057
8017.70 1030
8018.55 1070
8019.39 1063
8020.24 1054
8021.08 1084
8021.93 1030
8022.77 1039
8023.62 1020
8024.46 1025
8025.31 1041
8026.15 1024
8027.00 1024
8027.84 1043
8028.69 1063
8029.54 1031
8030.38 1073
8031.23 1067
8032.07 1018
8032.92 1028
8033.76 1035
8034.61 982
8035.46 989
8036.30 1075
8037.15 1035
8037.99 1048
8038.84 1021
8039.69 1045
8040.53 1056
8041.38 1069
8042.22 1025
8043.07 1013
8043.92 1003
8044.76 1000
8045.61 1016
8046.46 1006
8047.30 954
8048.15 968
8049.00 972
8049.84 967
8050.69 985
8051.54 988
8052.38 954
8053.23 983
8054.08 973
8054.92 951
8055.77 925
8056.62 1032
8057.46 996
8058.31 982
8059.16 989
8060.01 914
8060.85 962
8061.70 941
8062.55 946
8063.40 912
8064.24 961
8065.09 906
8065.94 958
8066.79 944
8067.63 922
8068.48 900
8069.33 979
8070.18 987
8071.02 959
8071.87 923
8072.72 888
8073.57 896
8074.42 898
8075.26 928
8076.11 921
8076.96 927
8077.81 910
8078.66 926
8079.50 904
8080.35 892
8081.20 941
8082.05 963
8082.90 959
8083.75 917
8084.59 914
8085.44 903
8086.29 949
8087.14 933
8087.99 944
8088.84 869
8089.69 887
8090.53 892
8091.38 932
8092.23 914
8093.08 903
8093.93 909
8094.78 900
8095.63 862
8096.48 853
8097.33 879
8098.18 890
8099.02 916
8099.87 929
8100.72 961
8101.57 919
8102.42 910
8103.27 913
8104.12 922
8104.97 870
8105.82 920
8106.67 934
8107.52 924
8108.37 876
8109.22 827
8110.07 873
8110.92 936
8111.77 918
8112.62 887
8113.47 890
8114.32 939
8115.17 983
8116.02 906
8116.87 932
8117.72 958
8118.57 1036
8119.42 1016
8120.27 1003
8121.12 967
8121.97 995
8122.82 1012
8123.67 997
8124.52 979
8125.37 951
8126.22 975
8127.07 988
8127.93 941
8128.78 951
8129.63 968
8130.48 956
8131.33 988
8132.18 953
8133.03 962
8133.88 972
8134.73 955
8135.58 950
8136.44 954
8137.29 946
8138.14 897
8138.99 948
8139.84 948
8140.69 995
8141.54 953
8142.39 947
8143.25 968
8144.10 925
8144.95 935
8145.80 928
8146.65 958
8147.50 905
8148.36 919
8149.21 956
8150.06 955
8150.91 1001
8151.76 1064
8152.62 1053
8153.47 1031
8154.32 1026
8155.17 1083
8156.02 1061
8156.88 1105
8157.73 1022
8158.58 1046
8159.43 991
8160.29 988
8161.14 1012
8161.99 952
8162.84 978
8163.70 946
8164.55 943
8165.40 942
8166.25 896
8167.11 915
8167.96 941
8168.81 884
8169.67 870
8170.52 961
8171.37 1025
8172.23 963
8173.08 919
8173.93 921
8174.78 950
8175.64 935
8176.49 914
8177.34 961
8178.20 958
8179.05 975
8179.90 894
8180.76 912
8181.61 919
8182.47 890
8183.32 874
8184.17 924
8185.03 919
8185.88 921
8186.73 933
8187.59 912
8188.44 880
8189.30 910
8190.15 922
8191.00 931
8191.86 886
8192.71 891
8193.57 910
8194.42 922
8195.27 884
8196.13 919
8196.98 856
8197.84 840
8198.69 916
8199.55 918
8200.40 893
8201.26 923
8202.11 898
8202.96 923
8203.82 946
8204.67 871
8205.53 902
8206.38 890
8207.24 886
8208.09 882
8208.95 872
8209.80 901
8210.66 911
8211.51 966
8212.37 913
8213.22 871
8214.08 875
8214.93 890
8215.79 896
8216.65 895
8217.50 914
8218.36 931
8219.21 1005
8220.07 998
8220.92 1056
8221.78 1072
8222.63 1049
8223.49 1041
8224.35 1073
8225.20 1052
8226.06 1032
8226.91 957
8227.77 961
8228.63 977
8229.48 944
8230.34 925
8231.19 907
8232.05 950
8232.91 887
8233.76 908
8234.62 909
8235.47 874
8236.33 871
8237.19 903
8238.04 933
8238.90 867
8239.76 845
8240.61 887
8241.47 896
8242.33 877
8243.18 932
8244.04 862
8244.90 889
8245.75 885
8246.61 859
8247.47 832
8248.33 842
8249.18 854
8250.04 887
8250.90 871
8251.75 895
8252.61 881
8253.47 808
8254.33 846
8255.18 845
8256.04 886
8256.90 882
8257.76 944
8258.61 896
8259.47 914
8260.33 863
8261.19 829
8262.04 910
8262.90 881
8263.76 870
8264.62 876
8265.48 949
8266.33 914
8267.19 873
8268.05 909
8268.91 936
8269.77 931
8270.62 937
8271.48 903
8272.34 904
8273.20 940
8274.06 935
8274.92 897
8275.77 960
8276.63 929
8277.49 953
8278.35 959
8279.21 978
8280.07 975
8280.93 995
8281.78 1016
8282.64 953
8283.50 973
8284.36 989
8285.22 956
8286.08 943
8286.94 910
8287.80 900
8288.66 933
8289.51 952
8290.37 1028
8291.23 991
8292.09 1004
8292.95 1017
8293.81 1043
8294.67 1015
8295.53 1016
8296.39 1068
8297.25 987
8298.11 1002
8298.97 1041
8299.83 983
8300.69 1015
8301.55 1054
8302.41 972
8303.27 991
8304.13 968
8304.99 958
8305.85 964
8306.71 985
8307.57 951
8308.43 972
8309.29 1002
8310.15 985
8311.01 966
8311.87 929
8312.73 910
8313.59 958
8314.45 943
8315.31 968
8316.17 940
8317.03 911
8317.89 887
8318.75 894
8319.61 918
8320.47 948
8321.33 889
8322.20 941
8323.06 908
8323.92 896
8324.78 911
8325.64 891
8326.50 911
8327.36 921
8328.22 911
8329.08 913
8329.94 964
8330.81 939
8331.67 947
8332.53 955
8333.39 907
8334.25 918
8335.11 927
8335.97 970
8336.84 976
8337.70 895
8338.56 908
8339.42 942
8340.28 904
8341.15 948
8342.01 953
8342.87 925
8343.73 957
8344.59 962
8345.45 928
8346.32 949
8347.18 917
8348.04 961
8348.90 951
8349.77 912
8350.63 903
8351.49 916
8352.35 932
8353.22 916
8354.08 863
8354.94 904
8355.80 940
8356.67 932
8357.53 932
8358.39 908
8359.25 917
8360.12 963
8360.98 940
8361.84 940
8362.71 979
8363.57 965
8364.43 966
8365.29 933
8366.16 1002
8367.02 928
8367.88 983
8368.75 934
8369.61 926
8370.47 938
8371.34 953
8372.20 985
8373.06 990
8373.93 966
8374.79 937
8375.65 973
8376.52 944
8377.38 982
8378.25 978
8379.11 983
8379.97 968
8380.84 966
8381.70 994
8382.56 1025
8383.43 992
8384.29 996
8385.16 1004
8386.02 989
8386.89 1087
8387.75 1035
8388.61 1006
8389.48 1027
8390.34 1060
8391.21 1060
8392.07 1041
8392.94 1024
8393.80 1012
8394.67 1059
8395.53 1039
8396.39 1062
8397.26 1063
8398.12 1069
8398.99 1109
8399.85 1078
8400.72 1039
8401.58 1025
8402.45 1060
8403.31 1098
8404.18 1121
8405.04 1165
8405.91 1170
8406.77 1164
8407.64 1147
8408.50 1183
8409.37 1141
8410.24 1189
8411.10 1167
8411.97 1136
8412.83 1159
8413.70 1206
8414.56 1243
8415.43 1229
8416.29 1178
8417.16 1246
8418.03 1253
8418.89 1303
8419.76 1300
8420.62 1305
8421.49 1336
8422.36 1342
8423.22 1344
8424.09 1369
8424.95 1339
8425.82 1396
8426.69 1320
8427.55 1382
8428.42 1413
8429.28 1392
8430.15 1449
8431.02 1507
8431.88 1524
8432.75 1524
8433.62 1526
8434.48 1548
8435.35 1608
8436.22 1714
8437.08 1733
8437.95 1717
8438.82 1837
8439.68 1869
8440.55 1829
8441.42 1920
8442.29 1980
8443.15 1959
8444.02 1973
8444.89 1986
8445.75 1967
8446.62 1949
8447.49 2001
8448.36 2095
8449.22 2314
8450.09 2459
8450.96 2778
8451.83 3339
8452.69 4001
8453.56 4653
8454.43 5048
8455.30 5380
8456.16 5552
8457.03 5455
8457.90 5131
8458.77 4638
8459.64 4243
8460.50 3678
8461.37 3120
8462.24 2883
8463.11 2540
8463.98 2316
8464.84 2165
8465.71 2042
8466.58 1898
8467.45 1845
8468.32 1704
8469.19 1638
8470.05 1626
8470.92 1578
8471.79 1489
8472.66 1526
8473.53 1539
8474.40 1585
8475.27 1585
8476.13 1556
8477.00 1571
8477.87 1633
8478.74 1596
8479.61 1625
8480.48 1719
8481.35 1656
8482.22 1676
8483.09 1684
8483.96 1586
8484.82 1609
8485.69 1564
8486.56 1564
8487.43 1583
8488.30 1591
8489.17 1581
8490.04 1559
8490.91 1573
8491.78 1614
8492.65 1585
8493.52 1657
8494.39 1632
8495.26 1632
8496.13 1621
8497.00 1626
8497.87 1542
8498.74 1488
8499.61 1477
8500.48 1542
8501.35 1502
8502.22 1455
8503.09 1456
8503.96 1473
8504.83 1526
8505.70 1545
8506.57 1503
8507.44 1556
8508.31 1505
8509.18 1542
8510.05 1573
8510.92 1612
8511.79 1609
8512.66 1658
8513.53 1718
8514.40 1866
8515.27 1918
8516.15 2045
8517.02 2112
8517.89 2172
8518.76 2221
8519.63 2305
8520.50 2292
8521.37 2302
8522.24 2254
8523.11 2403
8523.98 2388
8524.86 2383
8525.73 2373
8526.60 2379
8527.47 2213
8528.34 2115
8529.21 2051
8530.08 1887
8530.96 1845
8531.83 1846
8532.70 1768
8533.57 1696
8534.44 1706
8535.31 1642
8536.19 1551
8537.06 1547
8537.93 1536
8538.80 1566
8539.67 1551
8540.55 1454
8541.42 1462
8542.29 1470
8543.16 1413
8544.03 1391
8544.91 1412
8545.78 1398
8546.65 1409
8547.52 1418
8548.40 1420
8549.27 1465
8550.14 1541
8551.01 1556
8551.89 1626
8552.76 1611
8553.63 1684
8554.51 1703
8555.38 1667
8556.25 1635
8557.12 1582
8558.00 1607
8558.87 1532
8559.74 1468
8560.62 1398
8561.49 1357
8562.36 1349
8563.24 1343
8564.11 1332
8564.98 1298
8565.86 1351
8566.73 1299
8567.60 1304
8568.48 1328
8569.35 1353
8570.22 1322
8571.10 1239
8571.97 1328
8572.84 1313
8573.72 1306
8574.59 1267
8575.46 1300
8576.34 1352
8577.21 1352
8578.09 1335
8578.96 1360
8579.83 1364
8580.71 1415
8581.58 1435
8582.46 1420
8583.33 1386
8584.21 1347
8585.08 1415
8585.95 1437
8586.83 1455
8587.70 1433
8588.58 1467
8589.45 1424
8590.33 1407
8591.20 1391
8592.08 1428
8592.95 1405
8593.83 1409
8594.70 1370
8595.58 1325
8596.45 1334
8597.33 1389
8598.20 1387
8599.08 1418
8599.95 1370
8600.83 1343
8601.70 1359
8602.58 1377
8603.45 1395
8604.33 1355
8605.20 1363
8606.08 1386
8606.95 1442
8607.83 1478
8608.70 1440
8609.58 1472
8610.45 1429
8611.33 1354
8612.21 1441
8613.08 1535
8613.96 1564
8614.83 1553
8615.71 1512
8616.59 1593
8617.46 1626
8618.34 1654
8619.21 1646
8620.09 1712
8620.97 1739
8621.84 1665
8622.72 1711
8623.59 1731
8624.47 1710
8625.35 1732
8626.22 1688
8627.10 1756
8627.98 1759
8628.85 1685
8629.73 1764
8630.61 1773
8631.48 1801
8632.36 1783
8633.24 1756
8634.11 1697
8634.99 1757
8635.87 1776
8636.74 1852
8637.62 1804
8638.50 1782
8639.37 1921
8640.25 1889
8641.13 1904
8642.01 2025
8642.88 2026
8643.76 1994
8644.64 1998
8645.52 2145
8646.39 2229
8647.27 2234
8648.15 2152
8649.03 2173
8649.90 2123
8650.78 2128
8651.66 2254
8652.54 2221
8653.41 2317
8654.29 2320
8655.17 2366
8656.05 2431
8656.93 2529
8657.80 2814
8658.68 2986
8659.56 3283
8660.44 3611
8661.32 4044
8662.19 4412
8663.07 4720
8663.95 4796
8664.83 4860
8665.71 4739
8666.59 4544
8667.46 4516
8668.34 4345
8669.22 4167
8670.10 4045
8670.98 3961
8671.86 3812
8672.74 3714
8673.62 3550
8674.49 3309
8675.37 3117
8676.25 3001
8677.13 2897
8678.01 2824
8678.89 2730
8679.77 2563
8680.65 2504
8681.53 2429
8682.41 2472
8683.29 2332
8684.16 2407
8685.04 2509
8685.92 2681
8686.80 2828
8687.68 3024
8688.56 3400
8689.44 3659
8690.32 3945
8691.20 4233
8692.08 4271
8692.96 4396
8693.84 4276
8694.72 4068
8695.60 3806
8696.48 3699
8697.36 3536
8698.24 3422
8699.12 3391
8700.00 3215
8700.88 3121
8701.76 3032
8702.64 2928
8703.52 2812
8704.40 2583
8705.28 2453
8706.16 2357
8707.04 2196
8707.92 2155
8708.80 2134
8709.69 2059
8710.57 1935
8711.45 1838
8712.33 1821
8713.21 1741
8714.09 1768
8714.97 1760
8715.85 1706
8716.73 1770
8717.61 1799
8718.49 1835
8719.38 1868
8720.26 1859
8721.14 1943
8722.02 1948
8722.90 2004
8723.78 2078
8724.66 2196
8725.54 2251
8726.43 2225
8727.31 2275
8728.19 2263
8729.07 2333
8729.95 2228
8730.83 2209
8731.72 2167
8732.60 2243
8733.48 2244
8734.36 2165
8735.24 2160
8736.13 2065
8737.01 2064
8737.89 2089
8738.77 2116
8739.65 2000
8740.54 1983
8741.42 1955
8742.30 1950
8743.18 1913
8744.07 1907
8744.95 1865
8745.83 1841
8746.71 1911
8747.60 1968
8748.48 1920
8749.36 1981
8750.24 2061
8751.13 2075
8752.01 2181
8752.89 2225
8753.77 2324
8754.66 2379
8755.54 2449
8756.42 2390
8757.31 2420
8758.19 2403
8759.07 2353
8759.96 2301
8760.84 2342
8761.72 2319
8762.61 2274
8763.49 2284
8764.37 2312
8765.26 2304
8766.14 2198
8767.02 2282
8767.91 2258
8768.79 2154
8769.67 2159
8770.56 2227
8771.44 2099
8772.32 2079
8773.21 2081
8774.09 2160
8774.98 2240
8775.86 2277
8776.74 2479
8777.63 2667
8778.51 2871
8779.40 3057
8780.28 3326
8781.17 3283
8782.05 3323
8782.93 3268
8783.82 3112
8784.70 3080
8785.59 2964
8786.47 2688
8787.36 2541
8788.24 2384
8789.13 2310
8790.01 2165
8790.89 2096
8791.78 2026
8792.66 1973
8793.55 1986
8794.43 1897
8795.32 1776
8796.20 1848
8797.09 1853
8797.97 1852
8798.86 1821
8799.74 1764
8800.63 1719
8801.52 1724
8802.40 1681
8803.29 1649
8804.17 1572
8805.06 1574
8805.94 1500
8806.83 1536
8807.71 1472
8808.60 1495
8809.48 1519
8810.37 1575
8811.26 1591
8812.14 1547
8813.03 1580
8813.91 1565
8814.80 1547
8815.69 1554
8816.57 1581
8817.46 1598
8818.34 1600
8819.23 1634
8820.12 1614
8821.00 1592
8821.89 1563
8822.77 1622
8823.66 1567
8824.55 1514
8825.43 1546
8826.32 1456
8827.21 1486
8828.09 1476
8828.98 1440
8829.87 1470
8830.75 1451
8831.64 1428
8832.53 1474
8833.41 1388
8834.30 1452
8835.19 1468
8836.08 1501
8836.96 1434
8837.85 1421
8838.74 1468
8839.62 1505
8840.51 1554
8841.40 1635
8842.29 1649
8843.17 1612
8844.06 1559
8844.95 1603
8845.84 1614
8846.72 1587
8847.61 1554
8848.50 1510
8849.39 1505
8850.27 1456
8851.16 1440
8852.05 1470
8852.94 1394
8853.82 1418
8854.71 1385
8855.60 1369
8856.49 1354
8857.38 1367
8858.26 1341
8859.15 1350
8860.04 1306
8860.93 1278
8861.82 1327
8862.71 1345
8863.59 1326
8864.48 1266
8865.37 1292
8866.26 1255
8867.15 1214
8868.04 1216
8868.93 1172
8869.81 1200
8870.70 1219
8871.59 1246
8872.48 1248
8873.37 1195
8874.26 1202
8875.15 1177
8876.04 1138
8876.93 1142
8877.81 1146
8878.70 1168
8879.59 1130
8880.48 1134
8881.37 1132
8882.26 1171
8883.15 1117
8884.04 1118
8884.93 1141
8885.82 1161
8886.71 1074
8887.60 1115
8888.49 1110
8889.38 1088
8890.27 1067
8891.16 1063
8892.05 1088
8892.94 1007
8893.83 1040
8894.72 1079
8895.61 1058
8896.50 1051
8897.39 1083
8898.28 1064
8899.17 1051
8900.06 1041
8900.95 1088
8901.84 1061
8902.73 1033
8903.62 1053
8904.51 1067
8905.40 1038
8906.29 997
8907.18 1014
8908.07 1057
8908.96 1103
8909.85 1073
8910.74 1024
8911.63 982
8912.52 1006
8913.41 978
8914.31 1018
8915.20 977
8916.09 994
8916.98 1059
8917.87 1067
8918.76 1023
8919.65 1007
8920.54 994
8921.43 966
8922.33 1011
8923.22 971
8924.11 971
8925.00 982
8925.89 1013
8926.78 971
8927.67 975
8928.57 976
8929.46 947
8930.35 965
8931.24 1008
8932.13 999
8933.03 992
8933.92 963
8934.81 977
8935.70 982
8936.59 934
8937.49 952
8938.38 947
8939.27 938
8940.16 892
8941.05 888
8941.95 904
8942.84 928
8943.73 952
8944.62 943
8945.52 935
8946.41 928
8947.30 894
8948.19 930
8949.09 943
8949.98 980
8950.87 908
8951.76 937
8952.66 980
8953.55 962
8954.44 909
8955.34 915
8956.23 910
8957.12 939
8958.02 915
8958.91 918
8959.80 934
8960.69 933
8961.59 987
8962.48 943
8963.37 928
8964.27 965
8965.16 936
8966.05 892
8966.95 934
8967.84 995
8968.74 945
8969.63 979
8970.52 973
8971.42 949
8972.31 960
8973.20 965
8974.10 1034
8974.99 1049
8975.89 1005
8976.78 1015
8977.67 1016
8978.57 1005
8979.46 986
8980.36 996
8981.25 995
8982.15 984
8983.04 915
8983.93 951
8984.83 990
8985.72 949
8986.62 886
8987.51 856
8988.41 899
8989.30 912
8990.20 861
8991.09 862
8991.99 887
8992.88 875
8993.78 893
8994.67 879
8995.57 875
8996.46 895
8997.36 921
8998.25 911
8999.15 858
9000.04 887
9000.94 921
9001.83 932
9002.73 946
9003.62 956
9004.52 953
9005.41 989
9006.31 933
9007.20 964
9008.10 1003
9009.00 965
9009.89 911
9010.79 911
9011.68 900
9012.58 840
9013.47 867
9014.37 842
9015.27 836
9016.16 799
9017.06 854
9017.95 869
9018.85 856
9019.75 815
9020.64 808
9021.54 824
9022.43 825
9023.33 836
9024.23 821
9025.12 864
9026.02 822
9026.92 810
9027.81 835
9028.71 840
9029.61 827
9030.50 828
9031.40 866
9032.30 818
9033.19 834
9034.09 841
9034.99 889
9035.88 886
9036.78 866
9037.68 862
9038.58 892
9039.47 859
9040.37 833
9041.27 855
9042.16 880
9043.06 858
9043.96 900
9044.86 844
9045.75 852
9046.65 840
9047.55 838
9048.45 871
9049.34 855
9050.24 803
9051.14 812
9052.04 822
9052.94 844
9053.83 859
9054.73 856
9055.63 844
9056.53 844
9057.43 813
9058.32 882
9059.22 838
9060.12 843
9061.02 879
9061.92 835
9062.81 874
9063.71 870
9064.61 805
9065.51 809
9066.41 815
9067.31 856
9068.21 879
9069.10 900
9070.00 860
9070.90 941
9071.80 885
9072.70 839
9073.60 834
9074.50 874
9075.40 857
9076.29 840
9077.19 791
9078.09 848
9078.99 839
9079.89 812
9080.79 821
9081.69 858
9082.59 868
9083.49 819
9084.39 822
9085.29 804
9086.19 820
9087.09 835
9087.98 865
9088.88 847
9089.78 919
9090.68 853
9091.58 819
9092.48 860
9093.38 862
9094.28 847
9095.18 875
9096.08 879
9096.98 861
9097.88 882
9098.78 849
9099.68 865
9100.58 841
9101.48 824
9102.38 830
9103.28 841
9104.18 830
9105.08 820
9105.99 844
9106.89 822
9107.79 863
9108.69 826
9109.59 848
9110.49 858
9111.39 805
9112.29 804
9113.19 828
9114.09 824
9114.99 820
9115.89 781
9116.79 846
9117.69 863
9118.60 820
9119.50 825
9120.40 802
9121.30 847
9122.20 844
9123.10 883
9124.00 853
9124.90 821
9125.81 792
9126.71 828
9127.61 842
9128.51 835
9129.41 839
9130.31 838
9131.22 851
9132.12 823
9133.02 802
9133.92 777
9134.82 801
9135.72 827
9136.63 802
9137.53 812
9138.43 796
9139.33 802
9140.23 810
9141.14 837
9142.04 805
9142.94 804
9143.84 833
9144.75 831
9145.65 842
9146.55 789
9147.45 806
9148.36 791
9149.26 766
9150.16 780
9151.06 797
9151.97 807
9152.87 842
9153.77 826
9154.67 821
9155.58 805
9156.48 817
9157.38 814
9158.29 764
9159.19 786
9160.09 799
9161.00 793
9161.90 803
9162.80 789
9163.71 794
9164.61 837
9165.51 817
9166.42 839
9167.32 904
9168.22 867
9169.13 830
9170.03 842
9170.93 870
9171.84 826
9172.74 870
9173.64 812
9174.55 833
9175.45 843
9176.36 809
9177.26 781
9178.16 808
9179.07 817
9179.97 832
9180.88 835
9181.78 845
9182.69 851
9183.59 840
9184.49 830
9185.40 834
9186.30 798
9187.21 807
9188.11 828
9189.02 790
9189.92 825
9190.82 852
9191.73 869
9192.63 878
9193.54 846
9194.44 858
9195.35 833
9196.25 860
9197.16 879
9198.06 909
9198.97 907
9199.87 907
9200.78 904
9201.68 837
9202.59 885
9203.49 863
9204.40 869
9205.30 903
9206.21 877
9207.12 808
9208.02 824
9208.93 835
9209.83 792
9210.74 805
9211.64 813
9212.55 820
9213.45 892
9214.36 842
9215.27 870
9216.17 897
9217.08 866
9217.98 862
9218.89 871
9219.80 914
9220.70 861
9221.61 801
9222.51 830
9223.42 855
9224.33 817
9225.23 807
9226.14 797
9227.05 813
9227.95 842
9228.86 822
9229.77 803
9230.67 808
9231.58 813
9232.49 791
9233.39 806
9234.30 818
9235.21 787
9236.11 783
9237.02 821
9237.93 805
9238.83 824
9239.74 796
9240.65 810
9241.55 853
9242.46 835
9243.37 789
9244.28 813
9245.18 808
9246.09 820
9247.00 796
9247.91 828
9248.81 809
9249.72 795
9250.63 838
9251.54 801
9252.44 790
9253.35 785
9254.26 778
9255.17 812
9256.07 808
9256.98 775
9257.89 789
9258.80 826
9259.71 792
9260.61 811
9261.52 769
9262.43 839
9263.34 797
9264.25 792
9265.16 807
9266.06 847
9266.97 809
9267.88 822
9268.79 798
9269.70 804
9270.61 773
9271.51 775
9272.42 782
9273.33 772
9274.24 774
9275.15 764
9276.06 838
9276.97 815
9277.88 817
9278.78 842
9279.69 819
9280.60 836
9281.51 826
9282.42 827
9283.33 872
9284.24 773
9285.15 792
9286.06 797
9286.97 810
9287.88 836
9288.79 837
9289.70 832
9290.60 803
9291.51 815
9292.42 888
9293.33 889
9294.24 835
9295.15 869
9296.06 842
9296.97 826
9297.88 831
9298.79 850
9299.70 872
9300.61 902
9301.52 834
9302.43 859
9303.34 872
9304.25 849
9305.16 908
9306.07 921
9306.98 894
9307.89 893
9308.80 915
9309.71 927
9310.63 886
9311.54 867
9312.45 919
9313.36 920
9314.27 888
9315.18 859
9316.09 889
9317.00 879
9317.91 839
9318.82 837
9319.73 845
9320.64 831
9321.55 802
9322.47 809
9323.38 849
9324.29 810
9325.20 841
9326.11 853
9327.02 818
9327.93 826
9328.84 821
9329.76 848
9330.67 817
9331.58 803
9332.49 874
9333.40 863
9334.31 869
9335.23 828
9336.14 807
9337.05 857
9337.96 836
9338.87 871
9339.78 851
9340.70 815
9341.61 859
9342.52 838
9343.43 877
9344.34 825
9345.26 820
9346.17 832
9347.08 891
9347.99 848
9348.91 823
9349.82 844
9350.73 865
9351.64 805
9352.56 795
9353.47 847
9354.38 862
9355.29 843
9356.21 788
9357.12 845
9358.03 857
9358.94 870
9359.86 861
9360.77 847
9361.68 825
9362.60 838
9363.51 863
9364.42 820
9365.34 861
9366.25 851
9367.16 864
9368.08 857
9368.99 831
9369.90 839
9370.82 796
9371.73 854
9372.64 835
9373.56 849
9374.47 862
9375.38 838
9376.30 824
9377.21 843
9378.12 889
9379.04 857
9379.95 856
9380.87 896
9381.78 877
9382.69 867
9383.61 858
9384.52 845
9385.44 869
9386.35 858
9387.27 875
9388.18 899
9389.09 937
9390.01 917
9390.92 919
9391.84 933
9392.75 954
9393.67 963
9394.58 964
9395.50 951
9396.41 903
9397.32 926
9398.24 913
9399.15 909
9400.07 907
9400.98 933
9401.90 918
9402.81 899
9403.73 910
9404.64 885
9405.56 910
9406.47 880
9407.39 883
9408.30 922
9409.22 895
9410.14 900
9411.05 861
9411.97 872
9412.88 867
9413.80 858
9414.71 857
9415.63 873
9416.54 902
9417.46 894
9418.38 924
9419.29 906
9420.21 937
9421.12 979
9422.04 941
9422.95 967
9423.87 934
9424.79 969
9425.70 932
9426.62 925
9427.54 942
9428.45 973
9429.37 946
9430.28 950
9431.20 972
9432.12 988
9433.03 993
9433.95 1057
9434.87 1046
9435.78 1048
9436.70 1113
9437.62 1104
9438.53 1112
9439.45 1157
9440.37 1168
9441.28 1138
9442.20 1183
9443.12 1139
9444.03 1179
9444.95 1158
9445.87 1212
9446.79 1219
9447.70 1245
9448.62 1299
9449.54 1265
9450.45 1334
9451.37 1356
9452.29 1359
9453.21 1372
9454.12 1377
9455.04 1363
9455.96 1359
9456.88 1225
9457.79 1124
9458.71 1155
9459.63 1155
9460.55 1124
9461.47 1128
9462.38 1022
9463.30 1010
9464.22 1038
9465.14 1026
9466.06 1012
9466.97 1020
9467.89 1007
9468.81 1024
9469.73 1021
9470.65 994
9471.56 995
9472.48 1001
9473.40 1032
9474.32 1076
9475.24 1082
9476.16 1108
9477.08 1068
9477.99 1101
9478.91 1151
9479.83 1162
9480.75 1167
9481.67 1208
9482.59 1161
9483.51 1129
9484.43 1113
9485.34 1122
9486.26 1076
9487.18 1040
9488.10 1056
9489.02 1057
9489.94 1025
9490.86 1023
9491.78 1033
9492.70 998
9493.62 1046
9494.54 1056
9495.46 1028
9496.38 974
9497.30 1019
9498.22 999
9499.13 1011
9500.05 1041
9500.97 1040
9501.89 1063
9502.81 1069
9503.73 1085
9504.65 1061
9505.57 1022
9506.49 1044
9507.41 1085
9508.33 1044
9509.25 1041
9510.17 1077
9511.09 1114
9512.01 1128
9512.93 1136
9513.86 1126
9514.78 1182
9515.70 1228
9516.62 1229
9517.54 1292
9518.46 1254
9519.38 1295
9520.30 1327
9521.22 1341
9522.14 1360
9523.06 1340
9523.98 1294
9524.90 1245
9525.82 1279
9526.75 1257
9527.67 1219
9528.59 1185
9529.51 1206
9530.43 1192
9531.35 1150
9532.27 1168
9533.19 1157
9534.11 1158
9535.04 1163
9535.96 1148
9536.88 1070
9537.80 1113
9538.72 1100
9539.64 1093
9540.57 1107
9541.49 1113
9542.41 1095
9543.33 1133
9544.25 1195
9545.17 1128
9546.10 1072
9547.02 1114
9547.94 1108
9548.86 1074
9549.78 1095
9550.71 1081
9551.63 1089
9552.55 1092
9553.47 1079
9554.40 1095
9555.32 1106
9556.24 1107
9557.16 1174
9558.09 1149
9559.01 1165
9559.93 1180
9560.85 1130
9561.78 1176
9562.70 1170
9563.62 1166
9564.54 1201
9565.47 1145
9566.39 1115
9567.31 1105
9568.24 1160
9569.16 1159
9570.08 1160
9571.00 1166
9571.93 1190
9572.85 1175
9573.77 1226
9574.70 1226
9575.62 1237
9576.54 1254
9577.47 1247
9578.39 1211
9579.31 1334
9580.24 1312
9581.16 1285
9582.09 1247
9583.01 1230
9583.93 1274
9584.86 1285
9585.78 1265
9586.70 1307
9587.63 1221
9588.55 1238
9589.48 1265
9590.40 1305
9591.32 1313
9592.25 1295
9593.17 1305
9594.10 1382
9595.02 1438
9595.95 1375
9596.87 1440
9597.79 1467
9598.72 1511
9599.64 1518
9600.57 1451
9601.49 1390
9602.42 1407
9603.34 1425
9604.27 1358
9605.19 1365
9606.12 1303
9607.04 1329
9607.97 1294
9608.89 1308
9609.82 1341
9610.74 1354
9611.67 1279
9612.59 1290
9613.52 1355
9614.44 1322
9615.37 1315
9616.29 1339
9617.22 1345
9618.14 1316
9619.07 1296
9619.99 1370
9620.92 1318
9621.85 1358
9622.77 1376
9623.70 1356
9624.62 1378
9625.55 1354
9626.47 1403
9627.40 1364
9628.33 1392
9629.25 1411
9630.18 1411
9631.10 1424
9632.03 1447
9632.96 1492
9633.88 1456
9634.81 1477
9635.73 1510
9636.66 1549
9637.59 1550
9638.51 1579
9639.44 1642
9640.37 1628
9641.29 1699
9642.22 1698
9643.15 1722
9644.07 1769
9645.00 1751
9645.93 1762
9646.85 1770
9647.78 1750
9648.71 1714
9649.63 1678
9650.56 1736
9651.49 1676
9652.41 1666
9653.34 1643
9654.27 1672
9655.20 1627
9656.12 1665
9657.05 1595
9657.98 1679
9658.90 1688
9659.83 1680
9660.76 1732
9661.69 1690
9662.61 1739
9663.54 1700
9664.47 1769
9665.40 1706
9666.32 1721
9667.25 1736
9668.18 1718
9669.11 1708
9670.04 1755
9670.96 1780
9671.89 1760
9672.82 1855
9673.75 1808
9674.68 1814
9675.60 1786
9676.53 1834
9677.46 1899
9678.39 1868
9679.32 1882
9680.25 1867
9681.17 1938
9682.10 1933
9683.03 1946
9683.96 1992
9684.89 1978
9685.82 2038
9686.75 1982
9687.67 1990
9688.60 1979
9689.53 2023
9690.46 2078
9691.39 2029
9692.32 2080
9693.25 2124
9694.18 2189
9695.11 2273
9696.03 2265
9696.96 2314
9697.89 2355
9698.82 2313
9699.75 2352
9700.68 2336
9701.61 2266
9702.54 2298
9703.47 2250
9704.40 2096
9705.33 2051
9706.26 2147
9707.19 2161
9708.12 2163
9709.05 2181
9709.98 2173
9710.91 2234
9711.84 2272
9712.77 2193
9713.70 2101
9714.63 2107
9715.56 2146
9716.49 2103
9717.42 2067
9718.35 2059
9719.28 1954
9720.21 1972
9721.14 1919
9722.07 1885
9723.00 1798
9723.93 1783
9724.86 1775
9725.79 1802
9726.72 1826
9727.65 1741
9728.58 1775
9729.51 1808
9730.44 1795
9731.37 1729
9732.31 1760
9733.24 1783
9734.17 1767
9735.10 1679
9736.03 1662
9736.96 1698
9737.89 1670
9738.82 1690
9739.75 1650
9740.69 1656
9741.62 1681
9742.55 1666
9743.48 1646
9744.41 1634
9745.34 1569
9746.27 1592
9747.21 1652
9748.14 1622
9749.07 1599
9750.00 1578
9750.93 1515
9751.86 1513
9752.80 1518
9753.73 1521
9754.66 1530
9755.59 1540
9756.52 1596
9757.46 1550
9758.39 1594
9759.32 1573
9760.25 1575
9761.18 1529
9762.12 1625
9763.05 1635
9763.98 1613
9764.91 1622
9765.85 1633
9766.78 1609
9767.71 1679
9768.64 1685
9769.58 1687
9770.51 1687
9771.44 1624
9772.37 1661
9773.31 1599
9774.24 1638
9775.17 1630
9776.11 1605
9777.04 1679
9777.97 1647
9778.91 1613
9779.84 1612
9780.77 1664
9781.71 1638
9782.64 1618
9783.57 1645
9784.51 1562
9785.44 1519
9786.37 1523
9787.31 1483
9788.24 1496
9789.17 1520
9790.11 1486
9791.04 1448
9791.97 1515
9792.91 1530
9793.84 1491
9794.77 1501
9795.71 1547
9796.64 1464
9797.58 1537
9798.51 1493
9799.44 1437
9800.38 1474
9801.31 1480
9802.25 1441
9803.18 1351
9804.12 1296
9805.05 1296
9805.98 1282
9806.92 1332
9807.85 1278
9808.79 1222
9809.72 1250
9810.66 1275
9811.59 1251
9812.53 1197
9813.46 1207
9814.40 1249
9815.33 1228
9816.27 1284
9817.20 1156
9818.14 1233
9819.07 1209
9820.01 1239
9820.94 1211
9821.88 1228
9822.81 1188
9823.75 1189
9824.68 1215
9825.62 1268
9826.55 1229
9827.49 1236
9828.42 1235
9829.36 1207
9830.29 1280
9831.23 1216
9832.17 1158
9833.10 1182
9834.04 1184
9834.97 1241
9835.91 1227
9836.84 1232
9837.78 1184
9838.72 1161
9839.65 1175
9840.59 1162
9841.52 1204
9842.46 1222
9843.40 1183
9844.33 1200
9845.27 1255
9846.20 1201
9847.14 1232
9848.08 1186
9849.01 1227
9849.95 1170
9850.89 1219
9851.82 1220
9852.76 1154
9853.70 1166
9854.63 1185
9855.57 1193
9856.51 1200
9857.44 1220
9858.38 1223
9859.32 1196
9860.25 1108
9861.19 1140
9862.13 1171
9863.07 1171
9864.00 1161
9864.94 1220
9865.88 1132
9866.81 1104
9867.75 1112
9868.69 1124
9869.63 1130
9870.56 1153
9871.50 1125
9872.44 1148
9873.38 1107
9874.31 1136
9875.25 1132
9876.19 1174
9877.13 1119
9878.07 1116
9879.00 1144
9879.94 1139
9880.88 1135
9881.82 1131
9882.75 1135
9883.69 1092
9884.63 1101
9885.57 1180
9886.51 1130
9887.45 1129
9888.38 1101
9889.32 1077
9890.26 1074
9891.20 1105
9892.14 1146
9893.08 1076
9894.01 1115
9894.95 1113
9895.89 1097
9896.83 1120
9897.77 1102
9898.71 1132
9899.65 1180
9900.59 1204
9901.52 1179
9902.46 1153
9903.40 1084
9904.34 1110
9905.28 1137
9906.22 1166
9907.16 1174
9908.10 1182
9909.04 1211
9909.98 1200
9910.92 1193
9911.86 1208
9912.80 1164
9913.73 1158
9914.67 1168
9915.61 1209
9916.55 1200
9917.49 1249
9918.43 1324
9919.37 1338
9920.31 1366
9921.25 1472
9922.19 1510
9923.13 1631
9924.07 1642
9925.01 1651
9925.95 1714
9926.89 1627
9927.83 1637
9928.77 1523
9929.71 1520
9930.65 1467
9931.59 1444
9932.53 1404
9933.47 1311
9934.41 1209
9935.36 1200
9936.30 1201
9937.24 1172
9938.18 1140
9939.12 1134
9940.06 1154
9941.00 1133
9941.94 1214
9942.88 1171
9943.82 1249
9944.76 1245
9945.70 1289
9946.64 1279
9947.59 1269
9948.53 1278
9949.47 1307
9950.41 1313
9951.35 1271
9952.29 1277
9953.23 1235
9954.17 1246
9955.12 1170
9956.06 1180
9957.00 1161
9957.94 1137
9958.88 1109
9959.82 1100
9960.77 1102
9961.71 1055
9962.65 1029
9963.59 1063
9964.53 1091
9965.48 1041
9966.42 1002
9967.36 1029
9968.30 1039
9969.24 1035
9970.19 1024
9971.13 1066
9972.07 1037
9973.01 1060
9973.95 1043
9974.90 997
9975.84 1014
9976.78 1009
9977.72 1060
9978.67 1031
9979.61 1047
9980.55 1046
9981.50 1061
9982.44 1041
9983.38 1065
9984.32 1140
9985.27 1095
9986.21 1090
9987.15 1095
9988.10 1112
9989.04 1098
9989.98 1111
9990.92 1088
9991.87 1075
9992.81 1056
9993.75 1080
9994.70 1060
9995.64 1069
9996.58 1044
9997.53 1068
9998.47 1086
9999.41 1039
10000.36 1050
10001.30 1043
10002.25 1088
10003.19 1051
10004.13 1037
10005.08 1082
10006.02 1034
10006.96 1071
10007.91 1061
10008.85 1081
10009.80 1040
10010.74 1084
10011.68 1052
10012.63 1079
10013.57 1099
10014.52 1028
10015.46 1009
10016.41 1050
10017.35 1079
10018.29 1033
10019.24 1053
10020.18 1015
10021.13 1001
10022.07 1000
10023.02 1034
10023.96 1033
10024.91 1028
10025.85 1038
10026.80 1013
10027.74 999
10028.69 963
10029.63 973
10030.58 983
10031.52 988
10032.47 955
10033.41 936
10034.36 950
10035.30 959
10036.25 938
10037.19 984
10038.14 955
10039.08 882
10040.03 905
10040.97 949
10041.92 954
10042.87 923
10043.81 942
10044.76 925
10045.70 924
10046.65 905
10047.59 932
10048.54 938
10049.49 936
10050.43 861
10051.38 883
10052.32 863
10053.27 916
10054.22 894
10055.16 872
10056.11 950
10057.05 907
10058.00 909
10058.95 908
10059.89 903
10060.84 891
10061.79 912
10062.73 921
10063.68 873
10064.63 889
10065.57 895
10066.52 887
10067.47 919
10068.41 921
10069.36 865
10070.31 873
10071.25 908
10072.20 869
10073.15 883
10074.10 927
10075.04 889
10075.99 916
10076.94 923
10077.88 905
10078.83 882
10079.78 920
10080.73 891
10081.67 879
10082.62 877
10083.57 858
10084.52 844
10085.46 865
10086.41 857
10087.36 877
10088.31 894
10089.25 847
10090.20 867
10091.15 907
10092.10 888
10093.05 893
10093.99 858
10094.94 870
10095.89 890
10096.84 828
10097.79 908
10098.73 865
10099.68 866
10100.63 839
10101.58 857
10102.53 900
10103.48 884
10104.42 861
10105.37 897
10106.32 851
10107.27 812
10108.22 834
10109.17 859
10110.12 848
10111.06 813
10112.01 822
10112.96 830
10113.91 815
10114.86 846
10115.81 847
10116.76 862
10117.71 851
10118.66 835
10119.61 865
10120.56 834
10121.50 877
10122.45 835
10123.40 873
10124.35 839
10125.30 873
10126.25 863
10127.20 864
10128.15 885
10129.10 859
10130.05 839
10131.00 859
10131.95 833
10132.90 848
10133.85 875
10134.80 883
10135.75 864
10136.70 883
10137.65 923
10138.60 925
10139.55 927
10140.50 906
10141.45 934
10142.40 891
10143.35 917
10144.30 902
10145.25 915
10146.20 882
10147.15 867
10148.10 885
10149.05 901
10150.00 910
10150.95 956
10151.90 921
10152.86 921
10153.81 900
10154.76 886
10155.71 909
10156.66 943
10157.61 921
10158.56 929
10159.51 955
10160.46 921
10161.41 929
10162.37 998
10163.32 966
10164.27 924
10165.22 960
10166.17 996
10167.12 989
10168.07 953
10169.03 989
10169.98 982
10170.93 980
10171.88 989
10172.83 1048
10173.78 995
10174.74 1039
10175.69 987
10176.64 1037
10177.59 1026
10178.54 1077
10179.49 994
10180.45 1033
10181.40 1074
10182.35 1038
10183.30 1063
10184.26 1063
10185.21 1047
10186.16 1059
10187.11 1058
10188.06 1078
10189.02 1084
10189.97 1034
10190.92 1051
10191.87 1069
10192.83 1073
10193.78 1065
10194.73 1115
10195.69 1065
10196.64 1129
10197.59 1111
10198.54 1119
10199.50 1109
10200.45 1144
10201.40 1217
10202.36 1203
10203.31 1225
10204.26 1243
10205.22 1316
10206.17 1275
10207.12 1266
10208.08 1249
10209.03 1258
10209.98 1244
10210.94 1191
10211.89 1208
10212.84 1176
10213.80 1151
10214.75 1153
10215.70 1171
10216.66 1130
10217.61 1146
10218.56 1120
10219.52 1107
10220.47 1097
10221.43 1096
10222.38 1026
10223.33 1073
10224.29 1107
10225.24 1107
10226.20 1131
10227.15 1193
10228.11 1188
10229.06 1224
10230.01 1216
10230.97 1263
10231.92 1361
10232.88 1417
10233.83 1434
10234.79 1361
10235.74 1377
10236.70 1390
10237.65 1352
10238.60 1338
10239.56 1254
10240.51 1200
10241.47 1207
10242.42 1183
10243.38 1140
10244.33 1170
10245.29 1086
10246.24 1030
10247.20 1069
10248.15 1064
10249.11 1085
10250.07 1086
10251.02 1106
10251.98 1067
10252.93 1003
10253.89 1039
10254.84 1035
10255.80 1057
10256.75 993
10257.71 981
10258.67 985
10259.62 988
10260.58 1021
10261.53 999
10262.49 1039
10263.44 978
10264.40 1047
10265.36 1046
10266.31 1016
10267.27 989
10268.22 1017
10269.18 1017
10270.14 1015
10271.09 1024
10272.05 989
10273.01 1022
10273.96 942
10274.92 966
10275.87 954
10276.83 941
10277.79 920
10278.74 928
10279.70 916
10280.66 877
10281.61 891
10282.57 890
10283.53 941
10284.49 973
10285.44 909
10286.40 890
10287.36 926
10288.31 912
10289.27 932
10290.23 932
10291.18 985
10292.14 942
10293.10 980
10294.06 958
10295.01 938
10295.97 962
10296.93 967
10297.89 961
10298.84 921
10299.80 971
10300.76 930
10301.72 889
10302.67 899
10303.63 882
10304.59 896
10305.55 945
10306.51 929
10307.46 931
10308.42 923
10309.38 899
10310.34 937
10311.30 948
10312.25 939
10313.21 887
10314.17 940
10315.13 910
10316.09 918
10317.05 913
10318.00 943
10318.96 916
10319.92 902
10320.88 905
10321.84 910
10322.80 902
10323.76 881
10324.71 879
10325.67 921
10326.63 951
10327.59 908
10328.55 893
10329.51 930
10330.47 956
10331.43 935
10332.39 923
10333.35 867
10334.30 894
10335.26 897
10336.22 841
10337.18 864
10338.14 861
10339.10 875
10340.06 848
10341.02 824
10341.98 844
10342.94 833
10343.90 825
10344.86 864
10345.82 819
10346.78 873
10347.74 850
10348.70 887
10349.66 822
10350.62 802
10351.58 841
10352.54 799
10353.50 786
10354.46 827
10355.42 830
10356.38 854
10357.34 836
10358.30 830
10359.26 782
10360.22 796
10361.18 810
10362.14 802
10363.10 800
10364.06 770
10365.02 824
10365.98 845
10366.94 827
10367.90 824
10368.87 855
10369.83 808
10370.79 805
10371.75 840
10372.71 836
10373.67 817
10374.63 780
10375.59 782
10376.55 779
10377.51 811
10378.48 763
10379.44 809
10380.40 768
10381.36 812
10382.32 818
10383.28 789
10384.24 772
10385.21 739
10386.17 789
10387.13 768
10388.09 767
10389.05 758
10390.01 788
10390.98 806
10391.94 770
10392.90 790
10393.86 776
10394.82 767
10395.79 788
10396.75 751
10397.71 751
10398.67 787
10399.63 785
10400.60 773
10401.56 743
10402.52 778
10403.48 797
10404.45 757
10405.41 722
10406.37 781
10407.33 795
10408.30 799
10409.26 819
10410.22 790
10411.18 763
10412.15 827
10413.11 814
10414.07 841
10415.04 833
10416.00 844
10416.96 823
10417.93 829
10418.89 867
10419.85 802
10420.81 825
10421.78 835
10422.74 842
10423.70 764
10424.67 772
10425.63 750
10426.59 774
10427.56 770
10428.52 756
10429.49 763
10430.45 737
10431.41 754
10432.38 717
10433.34 721
10434.30 749
10435.27 755
10436.23 754
10437.20 791
10438.16 784
10439.12 769
10440.09 738
10441.05 735
10442.02 743
10442.98 795
10443.94 749
10444.91 753
10445.87 736
10446.84 685
10447.80 736
10448.77 711
10449.73 694
10450.70 751
10451.66 741
10452.63 746
10453.59 753
10454.55 771
10455.52 772
10456.48 743
10457.45 727
10458.41 756
10459.38 748
10460.34 728
10461.31 738
10462.27 732
10463.24 746
10464.20 722
10465.17 760
10466.14 737
10467.10 728
10468.07 719
10469.03 747
10470.00 727
10470.96 731
10471.93 761
10472.89 719
10473.86 746
10474.82 713
10475.79 761
10476.76 802
10477.72 771
10478.69 800
10479.65 813
10480.62 784
10481.59 790
10482.55 795
10483.52 750
10484.48 740
10485.45 751
10486.42 823
10487.38 775
10488.35 774
10489.32 755
10490.28 739
10491.25 733
10492.21 724
10493.18 743
10494.15 773
10495.11 744
10496.08 724
10497.05 745
10498.01 741
10498.98 758
10499.95 769
10500.92 760
10501.88 729
10502.85 745
10503.82 741
10504.78 773
10505.75 731
10506.72 739
10507.68 743
10508.65 768
10509.62 748
10510.59 733
10511.55 748
10512.52 738
10513.49 768
10514.46 801
10515.42 791
10516.39 728
10517.36 703
10518.33 744
10519.29 790
10520.26 758
10521.23 757
10522.20 740
10523.17 747
10524.13 723
10525.10 714
10526.07 746
10527.04 761
10528.01 763
10528.97 766
10529.94 738
10530.91 773
10531.88 793
10532.85 756
10533.82 736
10534.78 717
10535.75 695
10536.72 755
10537.69 800
10538.66 818
10539.63 838
10540.60 808
10541.56 797
10542.53 809
10543.50 811
10544.47 791
10545.44 756
10546.41 762
10547.38 755
10548.35 761
10549.32 801
10550.29 774
10551.25 782
10552.22 801
10553.19 804
10554.16 821
10555.13 831
10556.10 856
10557.07 816
10558.04 855
10559.01 861
10559.98 881
10560.95 892
10561.92 877
10562.89 892
10563.86 838
10564.83 832
10565.80 831
10566.77 847
10567.74 775
10568.71 804
10569.68 798
10570.65 782
10571.62 820
10572.59 803
10573.56 820
10574.53 782
10575.50 805
10576.47 787
10577.44 759
10578.41 767
10579.38 801
10580.35 800
10581.32 816
10582.29 782
10583.26 775
10584.23 842
10585.21 788
10586.18 844
10587.15 829
10588.12 829
10589.09 835
10590.06 851
10591.03 865
10592.00 868
10592.97 844
10593.94 862
10594.92 870
10595.89 854
10596.86 867
10597.83 877
10598.80 893
10599.77 940
10600.74 914
10601.71 947
10602.69 963
10603.66 1036
10604.63 995
10605.60 1019
10606.57 1081
10607.54 1064
10608.52 1107
10609.49 1039
10610.46 1074
10611.43 1012
10612.40 1009
10613.38 1030
10614.35 994
10615.32 956
10616.29 972
10617.27 989
10618.24 910
10619.21 888
10620.18 865
10621.15 861
10622.13 886
10623.10 858
10624.07 867
10625.04 881
10626.02 903
10626.99 884
10627.96 873
10628.94 905
10629.91 899
10630.88 950
10631.85 970
10632.83 1012
10633.80 991
10634.77 989
10635.75 1006
10636.72 1059
10637.69 1091
10638.67 1026
10639.64 1021
10640.61 1015
10641.59 992
10642.56 989
10643.53 969
10644.51 900
10645.48 900
10646.45 899
10647.43 908
10648.40 846
10649.37 844
10650.35 862
10651.32 827
10652.30 807
10653.27 771
10654.24 806
10655.22 830
10656.19 813
10657.16 824
10658.14 765
10659.11 779
10660.09 786
10661.06 789
10662.04 794
10663.01 818
10663.98 789
10664.96 795
10665.93 812
10666.91 843
10667.88 824
10668.86 822
10669.83 787
10670.81 845
10671.78 829
10672.76 823
10673.73 845
10674.71 835
10675.68 857
10676.66 880
10677.63 830
10678.61 813
10679.58 861
10680.56 844
10681.53 778
10682.51 816
10683.48 813
10684.46 841
10685.43 829
10686.41 829
10687.38 805
10688.36 770
10689.33 751
10690.31 776
10691.28 792
10692.26 737
10693.24 722
10694.21 767
10695.19 796
10696.16 781
10697.14 793
10698.12 769
10699.09 803
10700.07 757
10701.04 800
10702.02 757
10703.00 740
10703.97 762
10704.95 788
10705.92 774
10706.90 722
10707.88 726
10708.85 768
10709.83 784
10710.81 768
10711.78 745
10712.76 723
10713.74 724
10714.71 761
10715.69 748
10716.67 750
10717.64 763
10718.62 733
10719.60 732
10720.57 710
10721.55 704
10722.53 678
10723.50 690
10724.48 747
10725.46 721
10726.44 713
10727.41 698
10728.39 712
10729.37 712
10730.35 673
10731.32 699
10732.30 716
10733.28 749
10734.26 751
10735.23 748
10736.21 763
10737.19 749
10738.17 763
10739.14 742
10740.12 723
10741.10 730
10742.08 752
10743.06 750
10744.03 744
10745.01 729
10745.99 714
10746.97 722
10747.95 739
10748.92 735
10749.90 756
10750.88 761
10751.86 731
10752.84 721
10753.82 690
10754.79 701
10755.77 708
10756.75 707
10757.73 730
10758.71 710
10759.69 737
10760.67 753
10761.65 733
10762.62 726
10763.60 698
10764.58 738
10765.56 755
10766.54 719
10767.52 739
10768.50 760
10769.48 733
10770.46 715
10771.44 728
10772.42 742
10773.39 730
10774.37 781
10775.35 742
10776.33 788
10777.31 757
10778.29 750
10779.27 792
10780.25 765
10781.23 736
10782.21 732
10783.19 750
10784.17 721
10785.15 742
10786.13 748
10787.11 730
10788.09 732
10789.07 706
10790.05 740
10791.03 764
10792.01 728
10792.99 725
10793.97 700
10794.95 732
10795.93 709
10796.91 705
10797.89 714
10798.87 658
10799.85 731
10800.83 738
10801.82 710
10802.80 701
10803.78 730
10804.76 735
10805.74 755
10806.72 714
10807.70 717
10808.68 705
10809.66 750
10810.64 685
10811.62 701
10812.61 699
10813.59 725
10814.57 706
10815.55 724
10816.53 699
10817.51 717
10818.49 768
10819.47 711
10820.46 701
10821.44 667
10822.42 706
10823.40 715
10824.38 701
10825.36 720
10826.35 730
10827.33 754
10828.31 715
10829.29 692
10830.27 700
10831.25 724
10832.24 715
10833.22 711
10834.20 746
10835.18 733
10836.17 699
10837.15 685
10838.13 722
10839.11 712
10840.09 728
10841.08 745
10842.06 751
10843.04 737
10844.02 750
10845.01 734
10845.99 775
10846.97 776
10847.96 793
10848.94 752
10849.92 781
10850.90 771
10851.89 775
10852.87 744
10853.85 750
10854.84 792
10855.82 776
10856.80 786
10857.78 756
10858.77 793
10859.75 788
10860.73 759
10861.72 752
10862.70 772
10863.68 749
10864.67 756
10865.65 757
10866.64 759
10867.62 780
10868.60 739
10869.59 702
10870.57 709
10871.55 764
10872.54 756
10873.52 824
10874.51 734
10875.49 748
10876.47 771
10877.46 815
10878.44 784
10879.43 788
10880.41 753
10881.39 755
10882.38 758
10883.36 791
10884.35 758
10885.33 790
10886.32 803
10887.30 836
10888.29 809
10889.27 776
10890.25 793
10891.24 832
10892.22 865
10893.21 826
10894.19 833
10895.18 855
10896.16 880
10897.15 859
10898.13 849
10899.12 833
10900.10 835
10901.09 853
10902.07 858
10903.06 882
10904.04 882
10905.03 897
10906.01 885
10907.00 897
10907.99 897
10908.97 899
10909.96 908
10910.94 904
10911.93 946
10912.91 921
10913.90 890
10914.88 947
10915.87 916
10916.86 910
10917.84 963
10918.83 914
10919.81 958
10920.80 937
10921.79 937
10922.77 971
10923.76 1014
10924.74 1018
10925.73 1040
10926.72 1008
10927.70 985
10928.69 1034
10929.68 1008
10930.66 1029
10931.65 1031
10932.64 1069
10933.62 1057
10934.61 1102
10935.60 1094
10936.58 1106
10937.57 1122
10938.56 1141
10939.54 1134
10940.53 1155
10941.52 1163
10942.50 1240
10943.49 1164
10944.48 1211
10945.47 1166
10946.45 1234
10947.44 1316
10948.43 1379
10949.41 1337
10950.40 1378
10951.39 1451
10952.38 1479
10953.36 1519
10954.35 1585
10955.34 1556
10956.33 1580
10957.31 1608
10958.30 1572
10959.29 1602
10960.28 1583
10961.27 1504
10962.25 1464
10963.24 1424
10964.23 1424
10965.22 1429
10966.21 1403
10967.19 1329
10968.18 1346
10969.17 1367
10970.16 1300
10971.15 1297
10972.13 1276
10973.12 1296
10974.11 1266
10975.10 1307
10976.09 1329
10977.08 1348
10978.07 1316
10979.05 1360
10980.04 1336
10981.03 1376
10982.02 1374
10983.01 1406
10984.00 1395
10984.99 1445
10985.98 1401
10986.96 1502
10987.95 1606
10988.94 1626
10989.93 1724
10990.92 1803
10991.91 1893
10992.90 1947
10993.89 2105
10994.88 2181
10995.87 2203
10996.86 2249
10997.85 2302
10998.84 2283
10999.83 2217
11000.82 2177
11001.81 2108
11002.79 2057
11003.78 1942
11004.77 1866
11005.76 1751
11006.75 1671
11007.74 1575
11008.73 1498
11009.72 1434
11010.71 1402
11011.70 1357
11012.69 1334
11013.68 1305
11014.67 1352
11015.67 1308
11016.66 1330
11017.65 1270
11018.64 1247
11019.63 1268
11020.62 1261
11021.61 1197
11022.60 1231
11023.59 1212
11024.58 1186
11025.57 1175
11026.56 1152
11027.55 1174
11028.54 1155
11029.53 1121
11030.52 1093
11031.52 1117
11032.51 1110
11033.50 1116
11034.49 1083
11035.48 1114
11036.47 1134
11037.46 1119
11038.45 1094
11039.45 1084
11040.44 1046
11041.43 1065
11042.42 1096
11043.41 1073
11044.40 1091
11045.39 1060
11046.39 1127
11047.38 1083
11048.37 1075
11049.36 1047
11050.35 1107
11051.35 1121
11052.34 1121
11053.33 1120
11054.32 1143
11055.31 1177
11056.31 1186
11057.30 1230
11058.29 1233
11059.28 1257
11060.27 1260
11061.27 1264
11062.26 1247
11063.25 1236
11064.24 1161
11065.24 1170
11066.23 1153
11067.22 1201
11068.21 1116
11069.21 1099
11070.20 1072
11071.19 1119
11072.19 1133
11073.18 1095
11074.17 1070
11075.16 1059
11076.16 1077
11077.15 1071
11078.14 1068
11079.14 1023
11080.13 1044
11081.12 1042
11082.12 1039
11083.11 1007
11084.10 998
11085.10 966
11086.09 985
11087.08 1012
11088.08 971
11089.07 945
11090.06 993
11091.06 977
11092.05 956
11093.04 925
11094.04 944
11095.03 984
11096.03 933
11097.02 995
11098.01 991
11099.01 966
11100.00 1004
11101.00 990
11101.99 921
11102.98 937
11103.98 923
11104.97 973
11105.97 903
11106.96 962
11107.96 965
11108.95 941
11109.95 938
11110.94 918
11111.93 970
11112.93 950
11113.92 910
11114.92 904
11115.91 935
11116.91 960
11117.90 931
11118.90 960
11119.89 973
11120.89 949
11121.88 997
11122.88 1003
11123.87 963
11124.87 949
11125.86 948
11126.86 904
11127.85 942
11128.85 982
11129.84 928
11130.84 936
11131.84 887
11132.83 915
11133.83 872
11134.82 861
11135.82 912
11136.81 936
11137.81 935
11138.81 885
11139.80 958
11140.80 928
11141.79 878
11142.79 848
11143.79 868
11144.78 882
11145.78 885
11146.77 923
11147.77 902
11148.77 879
11149.76 889
11150.76 902
11151.75 910
11152.75 903
11153.75 882
11154.74 857
11155.74 867
11156.74 860
11157.73 832
11158.73 871
11159.73 866
11160.72 864
11161.72 859
11162.72 852
11163.71 818
11164.71 848
11165.71 886
11166.71 866
11167.70 822
11168.70 854
11169.70 865
11170.69 834
11171.69 872
11172.69 878
11173.69 882
11174.68 882
11175.68 880
11176.68 853
11177.68 838
11178.67 838
11179.67 893
11180.67 878
11181.67 865
11182.66 874
11183.66 846
11184.66 838
11185.66 868
11186.66 867
11187.65 798
11188.65 852
11189.65 836
11190.65 829
11191.65 845
11192.64 849
11193.64 879
11194.64 962
11195.64 874
11196.64 882
11197.64 860
11198.63 872
11199.63 888
11200.63 871
11201.63 824
11202.63 903
11203.63 899
11204.63 908
11205.63 939
11206.62 905
11207.62 932
11208.62 891
11209.62 865
11210.62 902
11211.62 929
11212.62 891
11213.62 910
11214.62 900
11215.62 886
11216.61 888
11217.61 874
11218.61 856
11219.61 877
11220.61 896
11221.61 917
11222.61 862
11223.61 871
11224.61 893
11225.61 892
11226.61 940
11227.61 894
11228.61 864
11229.61 848
11230.61 906
11231.61 918
11232.61 892
11233.61 914
11234.61 924
11235.61 940
11236.61 901
11237.61 985
11238.61 932
11239.61 918
11240.61 915
11241.61 897
11242.61 948
11243.61 903
11244.61 890
11245.61 930
11246.61 953
11247.61 940
11248.62 990
11249.62 961
11250.62 974
11251.62 884
11252.62 938
11253.62 911
11254.62 941
11255.62 925
11256.62 1029
11257.62 988
11258.62 983
11259.63 964
11260.63 1039
11261.63 1045
11262.63 1048
11263.63 1051
11264.63 1036
11265.63 1040
11266.64 1063
11267.64 1107
11268.64 1120
11269.64 1161
11270.64 1164
11271.64 1153
11272.65 1149
11273.65 1093
11274.65 1125
11275.65 1133
11276.65 1076
11277.65 1075
11278.66 1043
11279.66 1067
11280.66 1045
11281.66 1031
11282.67 1005
11283.67 966
11284.67 964
11285.67 977
11286.67 984
11287.68 956
11288.68 934
11289.68 915
11290.68 960
11291.69 916
11292.69 920
11293.69 909
11294.70 927
11295.70 919
11296.70 948
11297.70 971
11298.71 907
11299.71 908
11300.71 903
11301.72 961
11302.72 955
11303.72 966
11304.72 992
11305.73 1032
11306.73 932
11307.73 973
11308.74 971
11309.74 1006
11310.74 1019
11311.75 1005
11312.75 1021
11313.76 982
11314.76 988
11315.76 1010
11316.77 1003
11317.77 973
11318.77 1036
11319.78 1037
11320.78 1057
11321.79 1045
11322.79 1029
11323.79 1037
11324.80 1057
11325.80 1043
11326.81 1040
11327.81 1042
11328.81 1049
11329.82 1034
11330.82 1057
11331.83 1085
11332.83 1053
11333.84 1069
11334.84 1049
11335.85 1119
11336.85 1079
11337.85 1152
11338.86 1174
11339.86 1075
11340.87 1152
11341.87 1109
11342.88 1089
11343.88 1098
11344.89 984
11345.89 1031
11346.90 1033
11347.90 995
11348.91 998
11349.91 979
11350.92 1002
11351.92 923
11352.93 969
11353.94 964
11354.94 935
11355.95 910
11356.95 937
11357.96 912
11358.96 951
11359.97 966
11360.97 923
11361.98 944
11362.99 917
11363.99 902
11365.00 897
11366.00 892
11367.01 924
11368.02 945
11369.02 911
11370.03 912
11371.03 895
11372.04 886
11373.05 918
11374.05 932
11375.06 919
11376.06 979
11377.07 910
11378.08 918
11379.08 920
11380.09 917
11381.10 916
11382.10 884
11383.11 934
11384.12 919
11385.12 910
11386.13 859
11387.14 873
11388.14 913
11389.15 940
11390.16 898
11391.17 932
11392.17 950
11393.18 936
11394.19 957
11395.19 989
11396.20 953
11397.21 944
11398.22 948
11399.22 963
11400.23 943
11401.24 955
11402.25 963
11403.25 972
11404.26 981
11405.27 949
11406.28 978
11407.28 950
11408.29 926
11409.30 905
11410.31 983
11411.31 938
11412.32 928
11413.33 956
11414.34 921
11415.35 919
11416.35 934
11417.36 933
11418.37 932
11419.38 970
11420.39 977
11421.40 937
11422.40 937
11423.41 900
11424.42 919
11425.43 935
11426.44 925
11427.45 952
11428.46 993
11429.46 958
11430.47 903
11431.48 931
11432.49 947
11433.50 972
11434.51 938
11435.52 928
11436.53 927
11437.54 962
11438.54 960
11439.55 924
11440.56 934
11441.57 972
11442.58 940
11443.59 994
11444.60 958
11445.61 1005
11446.62 960
11447.63 956
11448.64 980
11449.65 991
11450.66 981
11451.67 968
11452.68 976
11453.69 955
11454.70 937
11455.71 954
11456.72 978
11457.73 1003
11458.74 1006
11459.75 972
11460.76 992
11461.77 946
11462.78 971
11463.79 1018
11464.80 1043
11465.81 1065
11466.82 1031
11467.83 1045
11468.84 1020
11469.85 1023
11470.86 1022
11471.87 1040
11472.88 1021
11473.89 1046
11474.90 1044
11475.91 1061
11476.92 1104
11477.93 1067
11478.95 1111
11479.96 1132
11480.97 1149
11481.98 1145
11482.99 1170
11484.00 1139
11485.01 1126
11486.02 1181
11487.03 1181
11488.05 1168
11489.06 1175
11490.07 1179
11491.08 1249
11492.09 1227
11493.10 1226
11494.11 1248
11495.13 1255
11496.14 1234
11497.15 1249
11498.16 1288
11499.17 1252
11500.18 1290
11501.20 1285
11502.21 1303
11503.22 1387
11504.23 1415
11505.24 1441
11506.26 1451
11507.27 1468
11508.28 1500
11509.29 1547
11510.30 1571
11511.32 1518
11512.33 1653
11513.34 1684
11514.35 1706
11515.37 1765
11516.38 1795
11517.39 1828
11518.40 1880
11519.42 1908
11520.43 1998
11521.44 2055
11522.45 2131
11523.47 2232
11524.48 2267
11525.49 2352
11526.51 2517
11527.52 2716
11528.53 2803
11529.55 2904
11530.56 3172
11531.57 3372
11532.59 3504
11533.60 3618
11534.61 3783
11535.63 3910
11536.64 3922
11537.65 3919
11538.67 3844
11539.68 3717
11540.69 3585
11541.71 3347
11542.72 3245
11543.73 3063
11544.75 2768
11545.76 2587
11546.78 2407
11547.79 2217
11548.80 2121
11549.82 2030
11550.83 1931
11551.85 1800
11552.86 1786
11553.87 1707
11554.89 1676
11555.90 1591
11556.92 1592
11557.93 1601
11558.95 1572
11559.96 1548
11560.97 1514
11561.99 1523
11563.00 1543
11564.02 1509
11565.03 1515
11566.05 1507
11567.06 1548
11568.08 1504
11569.09 1480
11570.11 1569
11571.12 1537
11572.14 1514
11573.15 1550
11574.17 1544
11575.18 1578
11576.20 1622
11577.21 1662
11578.23 1693
11579.24 1570
11580.26 1611
11581.27 1617
11582.29 1634
11583.30 1661
11584.32 1660
11585.33 1643
11586.35 1790
11587.37 1828
11588.38 1839
11589.40 1989
11590.41 2017
11591.43 2147
11592.44 2257
11593.46 2272
11594.48 2353
11595.49 2321
11596.51 2421
11597.52 2532
11598.54 2496
11599.56 2501
11600.57 2453
11601.59 2337
11602.61 2276
11603.62 2185
11604.64 2095
11605.66 1977
11606.67 1910
11607.69 1846
11608.70 1796
11609.72 1724
11610.74 1721
11611.75 1669
11612.77 1641
11613.79 1623
11614.81 1597
11615.82 1504
11616.84 1500
11617.86 1524
11618.87 1483
11619.89 1452
11620.91 1458
11621.92 1465
11622.94 1467
11623.96 1483
11624.98 1445
11625.99 1395
11627.01 1386
11628.03 1307
11629.05 1326
11630.06 1299
11631.08 1306
11632.10 1309
11633.12 1248
11634.13 1276
11635.15 1288
11636.17 1194
11637.19 1240
11638.20 1266
11639.22 1263
11640.24 1262
11641.26 1290
11642.28 1277
11643.29 1258
11644.31 1241
11645.33 1181
11646.35 1188
11647.37 1198
11648.39 1198
11649.40 1180
11650.42 1193
11651.44 1217
11652.46 1242
11653.48 1214
11654.50 1229
11655.51 1290
11656.53 1310
11657.55 1316
11658.57 1300
11659.59 1318
11660.61 1308
11661.63 1292
11662.65 1272
11663.67 1257
11664.68 1239
11665.70 1231
11666.72 1192
11667.74 1187
11668.76 1168
11669.78 1153
11670.80 1106
11671.82 1108
11672.84 1137
11673.86 1128
11674.88 1116
11675.90 1115
11676.92 1073
11677.94 1106
11678.96 1127
11679.98 1111
11680.99 1071
11682.01 1044
11683.03 1095
11684.05 1088
11685.07 1116
11686.09 1076
11687.11 1022
11688.13 1039
11689.15 1047
11690.17 1039
11691.19 1006
11692.21 1042
11693.24 1048
11694.26 1019
11695.28 1004
11696.30 985
11697.32 1016
11698.34 998
11699.36 941
11700.38 923
11701.40 960
11702.42 1008
11703.44 987
11704.46 974
11705.48 989
11706.50 940
11707.52 940
11708.54 943
11709.57 911
11710.59 925
11711.61 927
11712.63 916
11713.65 906
11714.67 934
11715.69 926
11716.71 873
11717.73 902
11718.76 930
11719.78 911
11720.80 891
11721.82 904
11722.84 889
11723.86 886
11724.89 893
11725.91 913
11726.93 905
11727.95 894
11728.97 888
11729.99 870
11731.02 905
11732.04 882
11733.06 897
11734.08 864
11735.10 868
11736.13 883
11737.15 860
11738.17 869
11739.19 853
11740.22 831
11741.24 850
11742.26 862
11743.28 835
11744.30 809
11745.33 820
11746.35 788
11747.37 800
11748.40 830
11749.42 803
11750.44 827
11751.46 788
11752.49 814
11753.51 798
11754.53 802
11755.56 808
11756.58 786
11757.60 814
11758.62 798
11759.65 806
11760.67 815
11761.69 798
11762.72 854
11763.74 806
11764.76 819
11765.79 819
11766.81 804
11767.83 812
11768.86 770
11769.88 803
11770.91 810
11771.93 797
11772.95 794
11773.98 834
11775.00 824
11776.02 762
11777.05 813
11778.07 821
11779.10 842
11780.12 803
11781.14 816
11782.17 774
11783.19 806
11784.22 827
11785.24 872
11786.26 790
11787.29 823
11788.31 812
11789.34 818
11790.36 812
11791.39 833
11792.41 845
11793.44 757
11794.46 752
11795.49 790
11796.51 796
11797.54 785
11798.56 758
11799.59 783
11800.61 778
11801.63 776
11802.66 793
11803.69 810
11804.71 796
11805.74 750
11806.76 749
11807.79 765
11808.81 764
11809.84 848
11810.86 807
11811.89 863
11812.91 752
11813.94 788
11814.96 815
11815.99 855
11817.01 770
11818.04 767
11819.07 792
11820.09 788
11821.12 810
11822.14 822
11823.17 791
11824.20 825
11825.22 843
11826.25 823
11827.27 763
11828.30 770
11829.33 826
11830.35 800
11831.38 793
11832.40 808
11833.43 823
11834.46 828
11835.48 822
11836.51 791
11837.54 797
11838.56 817
11839.59 852
11840.62 878
11841.64 814
11842.67 793
11843.70 808
11844.72 814
11845.75 851
11846.78 831
11847.80 843
11848.83 860
11849.86 840
11850.89 856
11851.91 862
11852.94 897
11853.97 892
11854.99 885
11856.02 897
11857.05 891
11858.08 900
11859.10 873
11860.13 939
11861.16 858
11862.19 852
11863.21 897
11864.24 916
11865.27 931
11866.30 920
11867.33 937
11868.35 937
11869.38 893
11870.41 942
11871.44 946
11872.47 945
11873.49 910
11874.52 919
11875.55 961
11876.58 953
11877.61 936
11878.63 922
11879.66 1024
11880.69 985
11881.72 983
11882.75 1019
11883.78 1011
11884.81 996
11885.83 1017
11886.86 1041
11887.89 1053
11888.92 1075
11889.95 1109
11890.98 1081
11892.01 1086
11893.04 1119
11894.06 1125
11895.09 1193
11896.12 1239
11897.15 1262
11898.18 1293
11899.21 1309
11900.24 1326
11901.27 1318
11902.30 1320
11903.33 1323
11904.36 1343
11905.39 1331
11906.42 1301
11907.45 1280
11908.48 1274
11909.50 1251
11910.53 1307
11911.56 1275
11912.59 1243
11913.62 1195
11914.65 1182
11915.68 1183
11916.71 1243
11917.74 1298
11918.77 1276
11919.80 1303
11920.83 1382
11921.86 1419
11922.89 1422
11923.92 1502
11924.95 1563
11925.99 1570
11927.02 1550
11928.05 1598
11929.08 1565
11930.11 1633
11931.14 1603
11932.17 1594
11933.20 1545
11934.23 1491
11935.26 1432
11936.29 1391
11937.32 1346
11938.35 1275
11939.38 1211
11940.41 1236
11941.45 1178
11942.48 1169
11943.51 1128
11944.54 1092
11945.57 1086
11946.60 1097
11947.63 1052
11948.66 1026
11949.70 1014
11950.73 1035
11951.76 1014
11952.79 1037
11953.82 1041
11954.85 1077
11955.88 1072
11956.92 1052
11957.95 1057
11958.98 1081
11960.01 1033
11961.04 1037
11962.08 1078
11963.11 1100
11964.14 1091
11965.17 1087
11966.20 1061
11967.24 1066
11968.27 1057
11969.30 1033
11970.33 1028
11971.36 1098
11972.40 1081
11973.43 1084
11974.46 1053
11975.49 1106
11976.53 1037
11977.56 1048
11978.59 1039
11979.62 1078
11980.66 1038
11981.69 1051
11982.72 1035
11983.76 1062
11984.79 1113
11985.82 1130
11986.85 1141
11987.89 1183
11988.92 1080
11989.95 1125
11990.99 1128
11992.02 1175
11993.05 1152
11994.09 1087
11995.12 1101
11996.15 1152
11997.19 1143
11998.22 1131
11999.25 1106
12000.29 1122
12001.32 1095
12002.35 1112
12003.39 1135
12004.42 1124
12005.46 1125
12006.49 1086
12007.52 1155
12008.56 1173
12009.59 1175
12010.63 1135
12011.66 1154
12012.69 1145
12013.73 1162
12014.76 1224
12015.80 1215
12016.83 1173
12017.86 1173
12018.90 1186
12019.93 1224
12020.97 1157
12022.00 1175
12023.04 1178
12024.07 1142
12025.11 1198
12026.14 1194
12027.18 1151
12028.21 1158
12029.25 1188
12030.28 1163
12031.32 1193
12032.35 1162
12033.39 1159
12034.42 1130
12035.46 1153
12036.49 1159
12037.53 1106
12038.56 1114
12039.60 1154
12040.63 1130
12041.67 1136
12042.70 1150
12043.74 1171
12044.77 1145
12045.81 1147
12046.84 1196
12047.88 1211
12048.92 1249
12049.95 1217
12050.99 1231
12052.02 1279
12053.06 1221
12054.09 1233
12055.13 1197
12056.17 1225
12057.20 1176
12058.24 1198
12059.27 1171
12060.31 1271
12061.35 1170
12062.38 1147
12063.42 1137
12064.46 1150
12065.49 1136
12066.53 1116
12067.56 1129
12068.60 1149
12069.64 1175
12070.67 1123
12071.71 1119
12072.75 1149
12073.78 1154
12074.82 1154
12075.86 1123
12076.89 1117
12077.93 1184
12078.97 1154
12080.01 1126
12081.04 1157
12082.08 1139
12083.12 1198
12084.15 1141
12085.19 1157
12086.23 1156
12087.27 1204
12088.30 1210
12089.34 1201
12090.38 1197
12091.41 1205
12092.45 1259
12093.49 1290
12094.53 1264
12095.57 1281
12096.60 1241
12097.64 1257
12098.68 1255
12099.72 1259
12100.75 1258
12101.79 1226
12102.83 1277
12103.87 1225
12104.91 1167
12105.94 1144
12106.98 1179
12108.02 1095
12109.06 1107
12110.10 1073
12111.14 1122
12112.17 1061
12113.21 1049
12114.25 1087
12115.29 1070
12116.33 1051
12117.37 1051
12118.40 1023
12119.44 1003
12120.48 1018
12121.52 990
12122.56 1017
12123.60 1013
12124.64 1014
12125.68 972
12126.72 1009
12127.75 992
12128.79 974
12129.83 950
12130.87 958
12131.91 950
12132.95 998
12133.99 997
12135.03 944
12136.07 981
12137.11 986
12138.15 982
12139.19 956
12140.23 985
12141.27 964
12142.31 969
12143.35 974
12144.38 945
12145.42 950
12146.46 967
12147.50 948
12148.54 948
12149.58 954
12150.62 970
12151.66 930
12152.70 961
12153.74 951
12154.78 929
12155.82 949
12156.87 980
12157.91 985
12158.95 970
12159.99 949
12161.03 957
12162.07 901
12163.11 915
12164.15 938
12165.19 935
12166.23 910
12167.27 972
12168.31 930
12169.35 951
12170.39 920
12171.43 893
12172.47 894
12173.52 903
12174.56 886
12175.60 918
12176.64 888
12177.68 887
12178.72 885
12179.76 896
12180.80 856
12181.85 900
12182.89 908
12183.93 875
12184.97 865
12186.01 862
12187.05 861
12188.09 880
12189.14 887
12190.18 874
12191.22 875
12192.26 832
12193.30 852
12194.34 885
12195.39 898
12196.43 858
12197.47 883
12198.51 909
12199.55 895
12200.60 890
12201.64 875
12202.68 870
12203.72 866
12204.77 896
12205.81 861
12206.85 861
12207.89 870
12208.94 853
12209.98 865
12211.02 886
12212.06 851
12213.11 854
12214.15 849
12215.19 864
12216.23 898
12217.28 866
12218.32 796
12219.36 835
12220.41 887
12221.45 875
12222.49 829
12223.54 841
12224.58 846
12225.62 842
12226.66 814
12227.71 811
12228.75 814
12229.79 828
12230.84 831
12231.88 851
12232.93 824
12233.97 820
12235.01 817
12236.06 818
12237.10 828
12238.14 805
12239.19 789
12240.23 802
12241.28 802
12242.32 784
12243.36 832
12244.41 855
12245.45 797
12246.50 800
12247.54 806
12248.58 794
12249.63 780
12250.67 803
12251.72 816
12252.76 832
12253.80 772
12254.85 782
12255.89 825
12256.94 771
12257.98 790
12259.03 813
12260.07 790
12261.12 765
12262.16 750
12263.21 789
12264.25 776
12265.30 771
12266.34 798
12267.39 787
12268.43 756
12269.48 774
12270.52 810
12271.57 770
12272.61 762
12273.66 773
12274.70 797
12275.75 752
12276.79 785
12277.84 769
12278.88 799
12279.93 798
12280.98 767
12282.02 768
12283.07 811
12284.11 801
12285.16 764
12286.20 731
12287.25 723
12288.30 767
12289.34 738
12290.39 765
12291.43 758
12292.48 765
12293.53 783
12294.57 767
12295.62 762
12296.66 741
12297.71 760
12298.76 770
12299.80 814
12300.85 777
12301.90 770
12302.94 785
12303.99 751
12305.04 740
12306.08 816
12307.13 748
12308.18 763
12309.22 762
12310.27 802
12311.32 771
12312.36 798
12313.41 778
12314.46 783
12315.50 737
12316.55 741
12317.60 752
12318.65 709
12319.69 711
12320.74 702
12321.79 731
12322.83 718
12323.88 734
12324.93 726
12325.98 776
12327.02 769
12328.07 779
12329.12 757
12330.17 778
12331.21 761
12332.26 759
12333.31 739
12334.36 769
12335.41 752
12336.45 740
12337.50 743
12338.55 692
12339.60 742
12340.65 734
12341.69 756
12342.74 758
12343.79 746
12344.84 737
12345.89 775
12346.94 758
12347.98 759
12349.03 787
12350.08 782
12351.13 778
12352.18 758
12353.23 751
12354.28 800
12355.32 800
12356.37 757
12357.42 736
12358.47 776
12359.52 746
12360.57 776
12361.62 766
12362.67 785
12363.72 768
12364.76 801
12365.81 784
12366.86 805
12367.91 794
12368.96 800
12370.01 778
12371.06 741
12372.11 745
12373.16 774
12374.21 769
12375.26 772
12376.31 774
12377.36 777
12378.41 762
12379.46 760
12380.51 786
12381.56 786
12382.61 772
12383.66 797
12384.71 780
12385.76 767
12386.81 781
12387.86 772
12388.91 776
12389.96 778
12391.01 757
12392.06 774
12393.11 776
12394.16 785
12395.21 809
12396.26 829
12397.31 808
12398.36 766
12399.41 772
12400.46 831
12401.51 861
12402.56 814
12403.61 825
12404.66 820
12405.71 793
12406.77 823
12407.82 795
12408.87 788
12409.92 812
12410.97 820
12412.02 813
12413.07 830
12414.12 770
12415.17 803
12416.23 780
12417.28 798
12418.33 844
12419.38 822
12420.43 800
12421.48 803
12422.53 822
12423.59 785
12424.64 789
12425.69 801
12426.74 833
12427.79 794
12428.84 802
12429.90 807
12430.95 829
12432.00 816
12433.05 816
12434.10 841
12435.16 834
12436.21 865
12437.26 803
12438.31 763
12439.37 800
12440.42 850
12441.47 859
12442.52 825
12443.58 868
12444.63 908
12445.68 867
12446.73 879
12447.79 888
12448.84 888
12449.89 938
12450.94 905
12452.00 922
12453.05 953
12454.10 936
12455.16 910
12456.21 967
12457.26 972
12458.31 1015
12459.37 1004
12460.42 1066
12461.47 1082
12462.53 1114
12463.58 1226
12464.63 1235
12465.69 1279
12466.74 1346
12467.79 1438
12468.85 1430
12469.90 1448
12470.95 1486
12472.01 1522
12473.06 1559
12474.12 1536
12475.17 1542
12476.22 1522
12477.28 1414
12478.33 1449
12479.39 1435
12480.44 1356
12481.49 1359
12482.55 1264
12483.60 1228
12484.66 1190
12485.71 1102
12486.76 1075
12487.82 1036
12488.87 1003
12489.93 1052
12490.98 1033
12492.04 973
12493.09 929
12494.15 933
12495.20 955
12496.25 935
12497.31 895
12498.36 932
12499.42 933
12500.47 949
12501.53 904
12502.58 942
12503.64 958
12504.69 990
12505.75 911
12506.80 887
12507.86 911
12508.91 931
12509.97 900
12511.03 927
12512.08 905
12513.14 895
12514.19 915
12515.25 919
12516.30 939
12517.36 954
12518.41 946
12519.47 973
12520.52 966
12521.58 925
12522.64 901
12523.69 922
12524.75 932
12525.80 974
12526.86 1014
12527.92 1005
12528.97 1017
12530.03 997
12531.08 994
12532.14 1026
12533.20 992
12534.25 1034
12535.31 1056
12536.37 1095
12537.42 1083
12538.48 1024
12539.54 1050
12540.59 1063
12541.65 1133
12542.70 1087
12543.76 1072
12544.82 1082
12545.88 1102
12546.93 1131
12547.99 1116
12549.05 1123
12550.10 1160
12551.16 1157
12552.22 1183
12553.27 1149
12554.33 1109
12555.39 1108
12556.45 1111
12557.50 1166
12558.56 1071
12559.62 1025
12560.67 1057
12561.73 1085
12562.79 1031
12563.85 1045
12564.90 1030
12565.96 1001
12567.02 961
12568.08 959
12569.14 982
12570.19 967
12571.25 992
12572.31 970
12573.37 940
12574.42 967
12575.48 915
12576.54 950
12577.60 955
12578.66 1000
12579.72 996
12580.77 966
12581.83 950
12582.89 937
12583.95 936
12585.01 939
12586.07 958
12587.12 957
12588.18 954
12589.24 932
12590.30 946
12591.36 956
12592.42 963
12593.48 998
12594.53 1016
12595.59 990
12596.65 1016
12597.71 1012
12598.77 1025
12599.83 1048
12600.89 1004
12601.95 1051
12603.01 1045
12604.07 1039
12605.13 1054
12606.18 1020
12607.24 1071
12608.30 1098
12609.36 1096
12610.42 1130
12611.48 1109
12612.54 1101
12613.60 1152
12614.66 1156
12615.72 1164
12616.78 1168
12617.84 1170
12618.90 1195
12619.96 1262
12621.02 1260
12622.08 1203
12623.14 1234
12624.20 1233
12625.26 1271
12626.32 1284
12627.38 1251
12628.44 1262
12629.50 1241
12630.56 1215
12631.62 1217
12632.68 1177
12633.74 1180
12634.80 1219
12635.86 1167
12636.92 1090
12637.98 1087
12639.04 1063
12640.11 1072
12641.17 1070
12642.23 1052
12643.29 1025
12644.35 1026
12645.41 1014
12646.47 978
12647.53 999
12648.59 988
12649.65 1006
12650.72 970
12651.78 966
12652.84 975
12653.90 1012
12654.96 984
12656.02 940
12657.08 967
12658.14 1029
12659.21 984
12660.27 1014
12661.33 1018
12662.39 988
12663.45 966
12664.51 1036
12665.58 1066
12666.64 1027
12667.70 1031
12668.76 1012
12669.82 1004
12670.89 1021
12671.95 1028
12673.01 1081
12674.07 1111
12675.13 1086
12676.20 1039
12677.26 1053
12678.32 1086
12679.38 1118
12680.45 1098
12681.51 1073
12682.57 1118
12683.63 1120
12684.70 1180
12685.76 1157
12686.82 1167
12687.88 1141
12688.95 1161
12690.01 1164
12691.07 1152
12692.14 1177
12693.20 1157
12694.26 1165
12695.32 1157
12696.39 1195
12697.45 1221
12698.51 1242
12699.58 1238
12700.64 1233
12701.70 1236
12702.77 1230
12703.83 1277
12704.89 1270
12705.96 1265
12707.02 1285
12708.08 1235
12709.15 1247
12710.21 1210
12711.28 1233
12712.34 1252
12713.40 1242
12714.47 1240
12715.53 1222
12716.59 1208
12717.66 1271
12718.72 1253
12719.79 1224
12720.85 1255
12721.92 1229
12722.98 1238
12724.04 1244
12725.11 1247
12726.17 1238
12727.24 1261
12728.30 1301
12729.37 1324
12730.43 1264
12731.49 1262
12732.56 1205
12733.62 1226
12734.69 1220
12735.75 1217
12736.82 1239
12737.88 1180
12738.95 1198
12740.01 1198
12741.08 1164
12742.14 1194
12743.21 1146
12744.27 1145
12745.34 1138
12746.40 1109
12747.47 1151
12748.53 1094
12749.60 1109
12750.66 1161
12751.73 1106
12752.79 1142
12753.86 1058
12754.93 1068
12755.99 1062
12757.06 1064
12758.12 1032
12759.19 1081
12760.25 1090
12761.32 999
12762.39 1013
12763.45 1017
12764.52 1011
12765.58 1041
12766.65 1071
12767.72 1028
12768.78 997
12769.85 967
12770.91 1012
12771.98 1015
12773.05 1019
12774.11 978
12775.18 978
12776.25 1008
12777.31 998
12778.38 989
12779.45 949
12780.51 983
12781.58 962
12782.65 993
12783.71 988
12784.78 947
12785.85 957
12786.91 951
12787.98 952
12789.05 951
12790.11 952
12791.18 948
12792.25 922
12793.31 949
12794.38 968
12795.45 934
12796.52 971
12797.58 950
12798.65 942
12799.72 979
12800.79 925
12801.85 885
12802.92 968
12803.99 938
12805.06 932
12806.12 975
12807.19 973
12808.26 923
12809.33 938
12810.39 984
12811.46 954
12812.53 1003
12813.60 971
12814.67 951
12815.73 936
12816.80 960
12817.87 940
12818.94 936
12820.01 957
12821.08 964
12822.14 924
12823.21 919
12824.28 910
12825.35 914
12826.42 917
12827.49 900
12828.55 934
12829.62 915
12830.69 907
12831.76 938
12832.83 907
12833.90 893
12834.97 883
12836.04 861
12837.11 815
12838.17 830
12839.24 875
12840.31 872
12841.38 842
12842.45 858
12843.52 880
12844.59 845
12845.66 779
12846.73 891
12847.80 841
12848.87 847
12849.94 847
12851.01 823
12852.08 842
12853.14 801
12854.21 798
12855.28 825
12856.35 829
12857.42 803
12858.49 788
12859.56 844
12860.63 788
12861.70 782
12862.77 776
12863.84 796
12864.91 813
12865.98 821
12867.05 813
12868.12 782
12869.19 830
12870.26 760
12871.34 773
12872.41 793
12873.48 784
12874.55 774
12875.62 822
12876.69 810
12877.76 816
12878.83 801
12879.90 775
12880.97 783
12882.04 790
12883.11 784
12884.18 787
12885.25 777
12886.33 754
12887.40 757
12888.47 743
12889.54 728
12890.61 771
12891.68 778
12892.75 749
12893.82 741
12894.89 734
12895.97 738
12897.04 745
12898.11 725
12899.18 774
12900.25 771
12901.32 732
12902.40 754
12903.47 741
12904.54 731
12905.61 709
12906.68 729
12907.75 730
12908.83 680
12909.90 727
12910.97 789
12912.04 743
12913.11 706
12914.19 709
12915.26 685
12916.33 689
12917.40 685
12918.48 681
12919.55 705
12920.62 714
12921.69 747
12922.77 711
12923.84 697
12924.91 667
12925.98 696
12927.06 743
12928.13 654
12929.20 653
12930.27 666
12931.35 648
12932.42 626
12933.49 681
12934.57 669
12935.64 674
12936.71 651
12937.79 665
12938.86 654
12939.93 633
12941.01 649
12942.08 661
12943.15 652
12944.23 707
12945.30 667
12946.37 651
12947.45 624
12948.52 645
12949.59 638
12950.67 640
12951.74 633
12952.81 652
12953.89 674
12954.96 657
12956.04 665
12957.11 651
12958.18 655
12959.26 640
12960.33 628
12961.41 659
12962.48 638
12963.55 632
12964.63 640
12965.70 641
12966.78 650
12967.85 653
12968.93 660
12970.00 641
12971.07 620
12972.15 635
12973.22 635
12974.30 639
12975.37 637
12976.45 658
12977.52 663
12978.60 669
12979.67 632
12980.75 635
12981.82 635
12982.90 640
12983.97 656
12985.05 664
12986.12 632
12987.20 659
12988.27 628
12989.35 611
12990.42 665
12991.50 643
12992.57 651
12993.65 655
12994.73 656
12995.80 622
12996.88 626
12997.95 652
12999.03 664
13000.10 695
13001.18 641
13002.25 637
13003.33 640
13004.41 639
13005.48 623
13006.56 629
13007.63 663
13008.71 651
13009.79 655
13010.86 650
13011.94 647
13013.02 607
13014.09 651
13015.17 655
13016.24 637
13017.32 643
13018.40 620
13019.47 636
13020.55 617
13021.63 652
13022.70 687
13023.78 664
13024.86 677
13025.93 621
13027.01 621
13028.09 599
13029.16 619
13030.24 653
13031.32 626
13032.40 650
13033.47 651
13034.55 664
13035.63 676
13036.70 638
13037.78 646
13038.86 662
13039.94 642
13041.01 640
13042.09 673
13043.17 710
13044.25 684
13045.32 675
13046.40 683
13047.48 639
13048.56 671
13049.63 644
13050.71 609
13051.79 644
13052.87 631
13053.95 651
13055.02 610
13056.10 627
13057.18 661
13058.26 633
13059.34 631
13060.41 615
13061.49 596
13062.57 618
13063.65 644
13064.73 646
13065.81 634
13066.88 653
13067.96 635
13069.04 646
13070.12 635
13071.20 644
13072.28 638
13073.36 636
13074.43 625
13075.51 648
13076.59 623
13077.67 631
13078.75 595
13079.83 591
13080.91 639
13081.99 644
13083.07 647
13084.15 632
13085.23 628
13086.30 638
13087.38 617
13088.46 662
13089.54 654
13090.62 685
13091.70 641
13092.78 635
13093.86 638
13094.94 622
13096.02 665
13097.10 643
13098.18 621
13099.26 666
13100.34 645
13101.42 614
13102.50 641
13103.58 652
13104.66 641
13105.74 624
13106.82 607
13107.90 652
13108.98 676
13110.06 639
13111.14 655
13112.22 685
13113.30 637
13114.38 649
13115.46 667
13116.54 636
13117.62 664
13118.70 646
13119.78 653
13120.86 623
13121.95 632
13123.03 608
13124.11 667
13125.19 684
13126.27 655
13127.35 645
13128.43 618
13129.51 645
13130.59 658
13131.67 674
13132.76 668
13133.84 647
13134.92 653
13136.00 662
13137.08 623
13138.16 633
13139.24 645
13140.32 620
13141.41 622
13142.49 624
13143.57 621
13144.65 618
13145.73 623
13146.81 623
13147.90 624
13148.98 584
13150.06 624
13151.14 644
13152.22 632
13153.31 627
13154.39 659
13155.47 611
13156.55 628
13157.63 631
13158.72 633
13159.80 617
13160.88 622
13161.96 641
13163.05 651
13164.13 611
13165.21 625
13166.29 665
13167.38 635
13168.46 639
13169.54 601
13170.62 659
13171.71 649
13172.79 629
13173.87 641
13174.96 642
13176.04 658
13177.12 627
13178.20 649
13179.29 657
13180.37 675
13181.45 649
13182.54 627
13183.62 634
13184.70 631
13185.79 644
13186.87 650
13187.95 638
13189.04 642
13190.12 653
13191.20 639
13192.29 623
13193.37 635
13194.46 610
13195.54 631
13196.62 610
13197.71 615
13198.79 654
13199.88 663
13200.96 648
13202.04 643
13203.13 648
13204.21 639
13205.30 621
13206.38 631
13207.46 643
13208.55 620
13209.63 598
13210.72 626
13211.80 616
13212.89 615
13213.97 617
13215.05 631
13216.14 627
13217.22 645
13218.31 626
13219.39 612
13220.48 614
13221.56 637
13222.65 630
13223.73 658
13224.82 625
13225.90 654
13226.99 670
13228.07 655
13229.16 653
13230.24 666
13231.33 661
13232.41 641
13233.50 626
13234.58 626
13235.67 671
13236.76 673
13237.84 667
13238.93 672
13240.01 679
13241.10 649
13242.18 679
13243.27 675
13244.35 647
13245.44 670
13246.53 690
13247.61 639
13248.70 616
13249.78 641
13250.87 688
13251.96 675
13253.04 672
13254.13 684
13255.21 683
13256.30 679
13257.39 675
13258.47 732
13259.56 694
13260.65 674
13261.73 711
13262.82 690
13263.91 735
13264.99 690
13266.08 707
13267.17 703
13268.25 722
13269.34 677
13270.43 680
13271.51 713
13272.60 753
13273.69 719
13274.77 725
13275.86 678
13276.95 722
13278.04 758
13279.12 741
13280.21 718
13281.30 717
13282.38 750
13283.47 730
13284.56 726
13285.65 716
13286.73 751
13287.82 763
13288.91 740
13290.00 744
13291.08 775
13292.17 801
13293.26 811
13294.35 812
13295.44 775
13296.52 793
13297.61 809
13298.70 814
13299.79 799
13300.88 791
13301.96 803
13303.05 850
13304.14 830
13305.23 815
13306.32 793
13307.41 833
13308.49 829
13309.58 872
13310.67 917
13311.76 846
13312.85 834
13313.94 833
13315.02 845
13316.11 843
13317.20 859
13318.29 834
13319.38 869
13320.47 850
13321.56 847
13322.65 865
13323.74 884
13324.82 838
13325.91 886
13327.00 909
13328.09 930
13329.18 918
13330.27 904
13331.36 874
13332.45 860
13333.54 895
13334.63 876
13335.72 905
13336.81 935
13337.90 915
13338.99 935
13340.08 905
13341.17 898
13342.26 936
13343.35 913
13344.44 927
13345.53 965
13346.61 975
13347.70 972
13348.79 941
13349.89 958
13350.98 959
13352.07 1020
13353.16 1016
13354.25 1010
13355.34 998
13356.43 1043
13357.52 1032
13358.61 1030
13359.70 995
13360.79 1033
13361.88 1064
13362.97 978
13364.06 1014
13365.15 1040
13366.24 1048
13367.33 1023
13368.42 1007
13369.51 953
13370.60 924
13371.70 998
13372.79 978
13373.88 934
13374.97 935
13376.06 925
13377.15 945
13378.24 909
13379.33 870
13380.43 863
13381.52 868
13382.61 883
13383.70 854
13384.79 832
13385.88 841
13386.97 828
13388.07 872
13389.16 855
13390.25 841
13391.34 835
13392.43 826
13393.52 828
13394.62 897
13395.71 868
13396.80 880
13397.89 858
13398.98 871
13400.08 877
13401.17 866
13402.26 861
13403.35 831
13404.45 841
13405.54 864
13406.63 867
13407.72 897
13408.82 853
13409.91 858
13411.00 901
13412.09 861
13413.19 914
13414.28 880
13415.37 871
13416.46 868
13417.56 879
13418.65 919
13419.74 888
13420.84 874
13421.93 860
13423.02 885
13424.11 944
13425.21 929
13426.30 908
13427.39 891
13428.49 916
13429.58 904
13430.67 867
13431.77 893
13432.86 846
13433.95 889
13435.05 898
13436.14 912
13437.24 890
13438.33 922
13439.42 904
13440.52 945
13441.61 890
13442.70 922
13443.80 901
13444.89 924
13445.99 886
13447.08 873
13448.17 879
13449.27 896
13450.36 910
13451.46 925
13452.55 930
13453.64 924
13454.74 943
13455.83 933
13456.93 942
13458.02 924
13459.12 940
13460.21 941
13461.31 918
13462.40 960
13463.50 919
13464.59 999
13465.69 979
13466.78 953
13467.87 962
13468.97 967
13470.06 986
13471.16 945
13472.25 931
13473.35 956
13474.44 967
13475.54 974
13476.64 1006
13477.73 1009
13478.83 988
13479.92 1005
13481.02 980
13482.11 996
13483.21 1032
13484.30 1069
13485.40 1055
13486.49 1068
13487.59 1089
13488.69 1061
13489.78 1060
13490.88 1084
13491.97 1077
13493.07 1099
13494.17 1100
13495.26 1123
13496.36 1104
13497.45 1087
13498.55 1077
13499.65 1085
13500.74 1087
13501.84 1122
13502.93 1094
13504.03 1076
13505.13 1088
13506.22 1093
13507.32 1066
13508.42 1064
13509.51 1065
13510.61 1061
13511.71 1054
13512.80 1023
13513.90 1053
13515.00 1045
13516.09 1012
13517.19 959
13518.29 980
13519.38 997
13520.48 977
13521.58 983
13522.68 990
13523.77 977
13524.87 980
13525.97 983
13527.06 944
13528.16 922
13529.26 886
13530.36 918
13531.45 934
13532.55 935
13533.65 908
13534.75 939
13535.84 871
13536.94 899
13538.04 898
13539.14 886
13540.23 871
13541.33 832
13542.43 858
13543.53 856
13544.63 833
13545.72 871
13546.82 886
13547.92 884
13549.02 862
13550.12 912
13551.22 909
13552.31 920
13553.41 914
13554.51 895
13555.61 886
13556.71 874
13557.81 888
13558.90 881
13560.00 887
13561.10 880
13562.20 869
13563.30 911
13564.40 869
13565.50 881
13566.60 847
13567.69 878
13568.79 851
13569.89 863
13570.99 841
13572.09 890
13573.19 848
13574.29 832
13575.39 810
13576.49 864
13577.59 860
13578.69 845
13579.79 892
13580.89 850
13581.98 861
13583.08 847
13584.18 854
13585.28 840
13586.38 841
13587.48 801
13588.58 818
13589.68 827
13590.78 835
13591.88 840
13592.98 833
13594.08 810
13595.18 834
13596.28 888
13597.38 844
13598.48 838
13599.58 857
13600.68 868
13601.78 819
13602.88 868
13603.98 861
13605.08 831
13606.18 822
13607.29 830
13608.39 843
13609.49 821
13610.59 823
13611.69 812
13612.79 840
13613.89 868
13614.99 852
13616.09 877
13617.19 861
13618.29 843
13619.39 856
13620.50 861
13621.60 861
13622.70 828
13623.80 869
13624.90 840
13626.00 839
13627.10 814
13628.20 818
13629.31 889
13630.41 879
13631.51 875
13632.61 812
13633.71 842
13634.81 824
13635.91 868
13637.02 842
13638.12 841
13639.22 825
13640.32 822
13641.42 824
13642.53 836
13643.63 807
13644.73 836
13645.83 844
13646.93 816
13648.04 798
13649.14 817
13650.24 873
13651.34 810
13652.45 802
13653.55 803
13654.65 842
13655.75 816
13656.85 847
13657.96 818
13659.06 860
13660.16 880
13661.27 828
13662.37 805
13663.47 868
13664.57 807
13665.68 828
13666.78 870
13667.88 802
13668.99 817
13670.09 788
13671.19 859
13672.29 841
13673.40 821
13674.50 793
13675.60 860
13676.71 801
13677.81 816
13678.91 808
13680.02 810
13681.12 853
13682.23 863
13683.33 858
13684.43 815
13685.54 849
13686.64 831
13687.74 856
13688.85 799
13689.95 825
13691.06 847
13692.16 841
13693.26 847
13694.37 815
13695.47 827
13696.58 829
13697.68 869
13698.78 849
13699.89 848
13700.99 805
13702.10 876
13703.20 859
13704.31 860
13705.41 847
13706.51 883
13707.62 916
13708.72 886
13709.83 884
13710.93 892
13712.04 909
13713.14 900
13714.25 881
13715.35 912
13716.46 942
13717.56 930
13718.67 946
13719.77 936
13720.88 963
13721.98 920
13723.09 960
13724.19 959
13725.30 947
13726.40 967
13727.51 974
13728.61 966
13729.72 957
13730.83 1001
13731.93 974
13733.04 1035
13734.14 987
13735.25 961
13736.35 1000
13737.46 1029
13738.57 997
13739.67 1072
13740.78 1072
13741.88 1088
13742.99 1054
13744.09 1082
13745.20 1140
13746.31 1163
13747.41 1116
13748.52 1195
13749.63 1222
13750.73 1178
13751.84 1242
13752.94 1250
13754.05 1264
13755.16 1247
13756.26 1305
13757.37 1360
13758.48 1373
13759.58 1408
13760.69 1458
13761.80 1440
13762.90 1495
13764.01 1559
13765.12 1480
13766.22 1540
13767.33 1470
13768.44 1523
13769.55 1445
13770.65 1469
13771.76 1451
13772.87 1484
13773.97 1404
13775.08 1399
13776.19 1341
13777.30 1346
13778.40 1352
13779.51 1332
13780.62 1274
13781.73 1260
13782.83 1225
13783.94 1231
13785.05 1174
13786.16 1076
13787.26 1119
13788.37 1062
13789.48 1093
13790.59 1082
13791.70 1059
13792.80 1067
13793.91 1085
13795.02 1050
13796.13 1033
13797.24 983
13798.35 970
13799.45 1036
13800.56 992
13801.67 1039
13802.78 1040
13803.89 1026
13805.00 1003
13806.10 1016
13807.21 1043
13808.32 1055
13809.43 1013
13810.54 1011
13811.65 1010
13812.76 1007
13813.86 1016
13814.97 1028
13816.08 1032
13817.19 1004
13818.30 1010
13819.41 1032
13820.52 1045
13821.63 1029
13822.74 1091
13823.85 1071
13824.96 1083
13826.06 1077
13827.17 1045
13828.28 1076
13829.39 1112
13830.50 1065
13831.61 1073
13832.72 1095
13833.83 1033
13834.94 1060
13836.05 1040
13837.16 1053
13838.27 1010
13839.38 1033
13840.49 1007
13841.60 1005
13842.71 1009
13843.82 983
13844.93 982
13846.04 1023
13847.15 996
13848.26 975
13849.37 1005
13850.48 1004
13851.59 1001
13852.70 977
13853.81 1018
13854.92 1008
13856.03 968
13857.14 971
13858.25 946
13859.37 1001
13860.48 982
13861.59 983
13862.70 991
13863.81 994
13864.92 977
13866.03 1028
13867.14 1025
13868.25 1009
13869.36 1003
13870.47 1032
13871.59 1007
13872.70 1033
13873.81 1025
13874.92 1038
13876.03 1061
13877.14 1083
13878.25 1073
13879.36 1052
13880.48 1087
13881.59 1178
13882.70 1178
13883.81 1153
13884.92 1157
13886.03 1151
13887.15 1174
13888.26 1179
13889.37 1206
13890.48 1189
13891.59 1186
13892.71 1165
13893.82 1177
13894.93 1164
13896.04 1140
13897.15 1159
13898.27 1188
13899.38 1134
13900.49 1112
13901.60 1103
13902.72 1066
13903.83 1085
13904.94 1077
13906.05 1025
13907.17 988
13908.28 1023
13909.39 1007
13910.50 977
13911.62 957
13912.73 1006
13913.84 943
13914.95 966
13916.07 951
13917.18 1001
13918.29 985
13919.41 964
13920.52 924
13921.63 923
13922.75 943
13923.86 908
13924.97 964
13926.09 954
13927.20 969
13928.31 946
13929.43 944
13930.54 963
13931.65 967
13932.77 920
13933.88 922
13934.99 929
13936.11 974
13937.22 935
13938.34 941
13939.45 935
13940.56 948
13941.68 931
13942.79 956
13943.91 894
13945.02 901
13946.13 932
13947.25 925
13948.36 910
13949.48 897
13950.59 923
13951.70 911
13952.82 916
13953.93 940
13955.05 941
13956.16 885
13957.28 890
13958.39 905
13959.51 898
13960.62 912
13961.74 896
13962.85 906
13963.97 895
13965.08 896
13966.20 859
13967.31 888
13968.43 859
13969.54 859
13970.66 872
13971.77 874
13972.89 876
13974.00 902
13975.12 888
13976.23 860
13977.35 874
13978.46 898
13979.58 879
13980.69 868
13981.81 880
13982.92 857
13984.04 856
13985.16 899
13986.27 884
13987.39 865
13988.50 855
13989.62 839
13990.74 892
13991.85 841
13992.97 869
13994.08 888
13995.20 848
13996.32 898
13997.43 878
13998.55 841
13999.66 846
14000.78 866
14001.90 878
14003.01 865
14004.13 869
14005.25 869
14006.36 890
14007.48 875
14008.60 844
14009.71 839
14010.83 871
14011.95 917
14013.06 849
14014.18 853
14015.30 856
14016.41 847
14017.53 916
14018.65 921
14019.76 870
14020.88 897
14022.00 904
14023.12 861
14024.23 841
14025.35 894
14026.47 887
14027.59 904
14028.70 880
14029.82 887
14030.94 874
14032.06 866
14033.17 895
14034.29 916
14035.41 938
14036.53 932
14037.64 967
14038.76 938
14039.88 913
14041.00 931
14042.11 934
14043.23 909
14044.35 907
14045.47 935
14046.59 948
14047.71 959
14048.82 982
14049.94 952
14051.06 952
14052.18 969
14053.30 991
14054.42 1008
14055.53 982
14056.65 975
14057.77 1035
14058.89 1033
14060.01 1013
14061.13 1074
14062.25 1095
14063.36 1067
14064.48 1030
14065.60 1062
14066.72 1074
14067.84 1066
14068.96 1073
14070.08 1119
14071.20 1123
14072.32 1125
14073.44 1126
14074.55 1156
14075.67 1113
14076.79 1147
14077.91 1195
14079.03 1227
14080.15 1193
14081.27 1156
14082.39 1133
14083.51 1140
14084.63 1166
14085.75 1195
14086.87 1172
14087.99 1196
14089.11 1183
14090.23 1209
14091.35 1190
14092.47 1209
14093.59 1234
14094.71 1258
14095.83 1236
14096.95 1205
14098.07 1202
14099.19 1199
14100.31 1190
14101.43 1187
14102.55 1161
14103.67 1170
14104.79 1158
14105.91 1149
14107.03 1099
14108.15 1079
14109.27 1094
14110.39 1093
14111.51 1076
14112.64 1088
14113.76 1092
14114.88 1037
14116.00 1001
14117.12 1001
14118.24 1074
14119.36 1004
14120.48 995
14121.60 1004
14122.72 1017
14123.85 992
14124.97 1017
14126.09 1044
14127.21 1055
14128.33 1058
14129.45 1030
14130.57 1042
14131.70 1088
14132.82 1040
14133.94 1043
14135.06 1053
14136.18 1005
14137.30 1024
14138.43 1036
14139.55 1049
14140.67 1004
14141.79 1033
14142.91 1045
14144.03 1068
14145.16 1014
14146.28 991
14147.40 971
14148.52 1036
14149.65 1054
14150.77 1033
14151.89 1006
14153.01 1030
14154.13 1021
14155.26 1017
14156.38 1014
14157.50 1035
14158.62 1040
14159.75 1008
14160.87 998
14161.99 1019
14163.12 1019
14164.24 997
14165.36 1024
14166.48 1045
14167.61 1024
14168.73 981
14169.85 977
14170.98 980
14172.10 969
14173.22 965
14174.35 969
14175.47 975
14176.59 966
14177.72 954
14178.84 930
14179.96 943
14181.09 948
14182.21 923
14183.33 927
14184.46 901
14185.58 892
14186.70 916
14187.83 916
14188.95 870
14190.07 857
14191.20 923
14192.32 953
14193.45 913
14194.57 906
14195.69 892
14196.82 883
14197.94 869
14199.07 854
14200.19 875
14201.32 895
14202.44 874
14203.56 872
14204.69 884
14205.81 913
14206.94 894
14208.06 888
14209.19 902
14210.31 864
14211.44 842
14212.56 872
14213.69 863
14214.81 825
14215.93 826
14217.06 836
14218.18 862
14219.31 884
14220.43 863
14221.56 821
14222.68 857
14223.81 870
14224.94 822
14226.06 849
14227.19 837
14228.31 856
14229.44 833
14230.56 841
14231.69 836
14232.81 875
14233.94 847
14235.06 800
14236.19 817
14237.32 833
14238.44 835
14239.57 807
14240.69 806
14241.82 808
14242.94 811
14244.07 814
14245.20 825
14246.32 801
14247.45 786
14248.57 779
14249.70 767
14250.83 781
14251.95 775
14253.08 781
14254.21 822
14255.33 794
14256.46 772
14257.59 822
14258.71 767
14259.84 761
14260.97 759
14262.09 736
14263.22 727
14264.35 777
14265.47 738
14266.60 779
14267.73 754
14268.85 750
14269.98 757
14271.11 725
14272.23 716
14273.36 725
14274.49 736
14275.62 746
14276.74 750
14277.87 740
14279.00 743
14280.12 714
14281.25 714
14282.38 723
14283.51 729
14284.63 747
14285.76 707
14286.89 709
14288.02 729
14289.15 712
14290.27 759
14291.40 709
14292.53 718
14293.66 731
14294.78 754
14295.91 723
14297.04 697
14298.17 710
14299.30 707
14300.42 718
14301.55 681
14302.68 710
14303.81 669
14304.94 672
14306.07 696
14307.19 669
14308.32 682
14309.45 693
14310.58 698
14311.71 674
14312.84 673
14313.97 678
14315.10 705
14316.22 690
14317.35 702
14318.48 662
14319.61 662
14320.74 682
14321.87 681
14323.00 710
14324.13 695
14325.26 670
14326.39 653
14327.51 682
14328.64 674
14329.77 655
14330.90 662
14332.03 683
14333.16 667
14334.29 664
14335.42 656
14336.55 685
14337.68 690
14338.81 636
14339.94 653
14341.07 650
14342.20 646
14343.33 654
14344.46 605
14345.59 654
14346.72 686
14347.85 669
14348.98 671
14350.11 650
14351.24 653
14352.37 646
14353.50 647
14354.63 635
14355.76 661
14356.89 642
14358.02 681
14359.15 617
14360.28 666
14361.41 643
14362.54 641
14363.67 635
14364.80 615
14365.94 621
14367.07 670
14368.20 624
14369.33 622
14370.46 640
14371.59 631
14372.72 631
14373.85 618
14374.98 613
14376.11 621
14377.25 639
14378.38 634
14379.51 652
14380.64 635
14381.77 618
14382.90 680
14384.03 640
14385.16 651
14386.30 624
14387.43 639
14388.56 665
14389.69 696
14390.82 664
14391.95 639
14393.09 658
14394.22 658
14395.35 649
14396.48 648
14397.61 656
14398.75 642
14399.88 674
14401.01 681
14402.14 681
14403.27 656
14404.41 675
14405.54 669
14406.67 693
14407.80 660
14408.94 677
14410.07 687
14411.20 718
14412.33 694
14413.47 701
14414.60 684
14415.73 673
14416.87 723
14418.00 719
14419.13 711
14420.26 684
14421.40 728
14422.53 714
14423.66 708
14424.80 726
14425.93 741
14427.06 751
14428.20 729
14429.33 749
14430.46 729
14431.59 734
14432.73 720
14433.86 733
14435.00 738
14436.13 747
14437.26 742
14438.40 795
14439.53 822
14440.66 764
14441.80 769
14442.93 772
14444.06 785
14445.20 795
14446.33 790
14447.47 768
14448.60 803
14449.73 772
14450.87 801
14452.00 782
14453.14 798
14454.27 861
14455.41 799
14456.54 812
14457.67 783
14458.81 812
14459.94 837
14461.08 835
14462.21 869
14463.35 870
14464.48 846
14465.62 852
14466.75 848
14467.89 849
14469.02 852
14470.15 814
14471.29 830
14472.42 835
14473.56 851
14474.69 865
14475.83 856
14476.96 836
14478.10 825
14479.24 836
14480.37 821
14481.51 827
14482.64 808
14483.78 826
14484.91 811
14486.05 798
14487.18 811
14488.32 799
14489.45 838
14490.59 843
14491.73 802
14492.86 829
14494.00 862
14495.13 824
14496.27 849
14497.40 849
14498.54 865
14499.68 824
14500.81 858
14501.95 818
14503.08 848
14504.22 809
14505.36 797
14506.49 800
14507.63 810
14508.77 843
14509.90 796
14511.04 791
14512.18 795
14513.31 785
14514.45 737
14515.58 746
14516.72 737
14517.86 727
14519.00 743
14520.13 757
14521.27 734
14522.41 760
14523.54 708
14524.68 743
14525.82 736
14526.95 752
14528.09 743
14529.23 724
14530.37 739
14531.50 729
14532.64 729
14533.78 725
14534.91 706
14536.05 729
14537.19 730
14538.33 719
14539.46 723
14540.60 689
14541.74 692
14542.88 664
14544.02 693
14545.15 674
14546.29 671
14547.43 727
14548.57 721
14549.70 677
14550.84 694
14551.98 701
14553.12 711
14554.26 735
14555.39 710
14556.53 694
14557.67 690
14558.81 710
14559.95 738
14561.09 697
14562.22 684
14563.36 731
14564.50 731
14565.64 733
14566.78 701
14567.92 692
14569.06 712
14570.20 684
14571.33 698
14572.47 703
14573.61 703
14574.75 703
14575.89 710
14577.03 710
14578.17 706
14579.31 714
14580.45 740
14581.59 750
14582.72 715
14583.86 735
14585.00 705
14586.14 728
14587.28 704
14588.42 730
14589.56 753
14590.70 744
14591.84 752
14592.98 732
14594.12 787
14595.26 742
14596.40 723
14597.54 728
14598.68 743
14599.82 756
14600.96 763
14602.10 754
14603.24 804
14604.38 791
14605.52 762
14606.66 762
14607.80 738
14608.94 802
14610.08 819
14611.22 806
14612.36 801
14613.50 774
14614.64 823
14615.78 807
14616.92 808
14618.06 845
14619.20 858
14620.34 825
14621.49 844
14622.63 849
14623.77 829
14624.91 869
14626.05 883
14627.19 893
14628.33 875
14629.47 869
14630.61 868
14631.75 839
14632.90 856
14634.04 845
14635.18 838
14636.32 805
14637.46 826
14638.60 854
14639.74 809
14640.88 822
14642.03 806
14643.17 789
14644.31 758
14645.45 767
14646.59 789
14647.73 760
14648.88 725
14650.02 678
14651.16 689
14652.30 692
14653.44 725
14654.59 733
14655.73 706
14656.87 698
14658.01 693
14659.16 717
14660.30 666
14661.44 686
14662.58 682
14663.72 635
14664.87 705
14666.01 699
14667.15 682
14668.29 702
14669.44 670
14670.58 685
14671.72 671
14672.87 637
14674.01 653
14675.15 657
14676.29 656
14677.44 633
14678.58 678
14679.72 656
14680.87 668
14682.01 675
14683.15 670
14684.30 676
14685.44 633
14686.58 619
14687.73 687
14688.87 685
14690.01 667
14691.16 663
14692.30 647
14693.44 666
14694.59 629
14695.73 653
14696.87 650
14698.02 637
14699.16 634
14700.30 585
14701.45 602
14702.59 645
14703.74 655
14704.88 644
14706.02 618
14707.17 659
14708.31 662
14709.46 602
14710.60 602
14711.75 590
14712.89 615
14714.03 571
14715.18 623
14716.32 595
14717.47 575
14718.61 592
14719.76 602
14720.90 606
14722.05 566
14723.19 569
14724.34 578
14725.48 628
14726.63 565
14727.77 593
14728.92 586
14730.06 607
14731.21 603
14732.35 585
14733.50 591
14734.64 588
14735.79 586
14736.93 593
14738.08 585
14739.22 550
14740.37 552
14741.51 559
14742.66 604
14743.80 606
14744.95 585
14746.09 570
14747.24 568
14748.39 595
14749.53 554
14750.68 554
14751.82 548
14752.97 610
14754.11 576
14755.26 597
14756.41 574
14757.55 553
14758.70 555
14759.85 580
14760.99 590
14762.14 583
14763.28 552
14764.43 555
14765.58 597
14766.72 554
14767.87 550
14769.02 556
14770.16 576
14771.31 564
14772.46 562
14773.60 564
14774.75 545
14775.90 580
14777.04 536
14778.19 551
14779.34 550
14780.48 543
14781.63 532
14782.78 544
14783.92 543
14785.07 537
14786.22 566
14787.37 549
14788.51 551
14789.66 566
14790.81 526
14791.96 555
14793.10 583
14794.25 551
14795.40 503
14796.54 546
14797.69 541
14798.84 542
14799.99 497
14801.14 517
14802.28 527
14803.43 518
14804.58 549
14805.73 548
14806.88 538
14808.02 537
14809.17 515
14810.32 535
14811.47 498
14812.62 490
14813.76 494
14814.91 522
14816.06 499
14817.21 536
14818.36 525
14819.51 528
14820.65 543
14821.80 537
14822.95 515
14824.10 505
14825.25 505
14826.40 498
14827.55 529
14828.69 494
14829.84 484
14830.99 510
14832.14 498
14833.29 541
14834.44 519
14835.59 505
14836.74 492
14837.89 487
14839.04 527
14840.19 536
14841.33 486
14842.48 500
14843.63 493
14844.78 486
14845.93 492
14847.08 528
14848.23 515
14849.38 531
14850.53 499
14851.68 520
14852.83 506
14853.98 488
14855.13 481
14856.28 481
14857.43 517
14858.58 492
14859.73 463
14860.88 518
14862.03 521
14863.18 488
14864.33 489
14865.48 503
14866.63 497
14867.78 468
14868.93 454
14870.08 505
14871.23 476
14872.38 472
14873.53 454
14874.68 480
14875.83 489
14876.98 481
14878.14 479
14879.29 455
14880.44 464
14881.59 460
14882.74 458
14883.89 504
14885.04 486
14886.19 485
14887.34 494
14888.49 472
14889.64 483
14890.80 464
14891.95 468
14893.10 439
14894.25 466
14895.40 449
14896.55 475
14897.70 439
14898.86 470
14900.01 461
14901.16 476
14902.31 483
14903.46 471
14904.61 484
14905.77 476
14906.92 478
14908.07 428
14909.22 455
14910.37 455
14911.53 461
14912.68 473
14913.83 462
14914.98 459
14916.13 481
14917.29 476
14918.44 494
14919.59 475
14920.74 473
14921.90 511
14923.05 465
14924.20 471
14925.35 461
14926.51 484
14927.66 439
14928.81 452
14929.96 453
14931.12 489
14932.27 468
14933.42 457
14934.57 474
14935.73 473
14936.88 485
14938.03 484
14939.19 458
14940.34 461
14941.49 455
14942.65 478
14943.80 479
14944.95 447
14946.11 488
14947.26 468
14948.41 455
14949.57 440
14950.72 463
14951.87 469
14953.03 473
14954.18 451
14955.33 482
14956.49 469
14957.64 463
14958.80 467
14959.95 467
14961.10 480
14962.26 459
14963.41 479
14964.57 471
14965.72 478
14966.87 451
14968.03 502
14969.18 484
14970.34 451
14971.49 480
14972.65 480
14973.80 468
14974.95 413
14976.11 461
14977.26 467
14978.42 471
14979.57 469
14980.73 465
14981.88 459
14983.04 447
14984.19 440
14985.35 433
14986.50 443
14987.66 442
14988.81 454
14989.97 447
14991.12 456
14992.28 445
14993.43 465
14994.59 471
14995.74 480
14996.90 422
14998.05 435
14999.21 399
15000.36 429
15001.52 460
15002.67 472
15003.83 463
15004.99 436
15006.14 459
15007.30 456
15008.45 443
15009.61 445
15010.76 477
15011.92 453
15013.08 459
15014.23 468
15015.39 472
15016.54 457
15017.70 463
15018.86 418
15020.01 452
15021.17 431
15022.32 483
15023.48 459
15024.64 442
15025.79 449
15026.95 440
15028.11 465
15029.26 440
15030.42 447
15031.58 451
15032.73 454
15033.89 424
15035.05 446
15036.20 403
15037.36 445
15038.52 431
15039.67 441
15040.83 404
15041.99 460
15043.15 457
15044.30 411
15045.46 444
15046.62 417
15047.77 445
15048.93 439
15050.09 457
15051.25 439
15052.40 426
15053.56 422
15054.72 443
15055.88 450
15057.03 405
15058.19 423
15059.35 443
15060.51 426
15061.66 397
15062.82 421
15063.98 440
15065.14 445
15066.30 463
15067.45 462
15068.61 468
15069.77 452
15070.93 417
15072.09 431
15073.24 447
15074.40 438
15075.56 406
15076.72 431
15077.88 440
15079.04 457
15080.20 410
15081.35 436
15082.51 417
15083.67 400
15084.83 452
15085.99 453
15087.15 460
15088.31 441
15089.46 431
15090.62 447
15091.78 412
15092.94 438
15094.10 424
15095.26 420
15096.42 407
15097.58 437
15098.74 438
15099.90 439
15101.06 426
15102.22 459
15103.37 457
15104.53 454
15105.69 444
15106.85 443
15108.01 452
15109.17 479
15110.33 439
15111.49 424
15112.65 429
15113.81 448
15114.97 457
15116.13 442
15117.29 442
15118.45 475
15119.61 448
15120.77 430
15121.93 461
15123.09 441
15124.25 454
15125.41 438
15126.57 435
15127.73 419
15128.89 463
15130.05 474
15131.21 455
15132.37 444
15133.53 429
15134.69 445
15135.86 467
15137.02 472
15138.18 466
15139.34 454
15140.50 459
15141.66 463
15142.82 444
15143.98 463
15145.14 432
15146.30 436
15147.46 453
15148.63 465
15149.79 454
15150.95 469
15152.11 482
15153.27 456
15154.43 450
15155.59 428
15156.75 473
15157.92 463
15159.08 457
15160.24 463
15161.40 487
15162.56 510
15163.72 465
15164.89 432
15166.05 488
15167.21 496
15168.37 507
15169.53 480
15170.69 485
15171.86 498
15173.02 510
15174.18 497
15175.34 480
15176.51 487
15177.67 485
15178.83 510
15179.99 497
15181.15 508
15182.32 489
15183.48 495
15184.64 507
15185.80 521
15186.97 493
15188.13 488
15189.29 529
15190.46 505
15191.62 516
15192.78 527
15193.94 523
15195.11 510
15196.27 509
15197.43 517
15198.60 534
15199.76 523
15200.92 515
15202.08 512
15203.25 499
15204.41 523
15205.57 531
15206.74 537
15207.90 536
15209.06 523
15210.23 512
15211.39 536
15212.56 525
15213.72 534
15214.88 553
15216.05 547
15217.21 516
15218.37 528
15219.54 565
15220.70 561
15221.87 563
15223.03 547
15224.19 570
15225.36 547
15226.52 564
15227.69 553
15228.85 573
15230.01 567
15231.18 575
15232.34 546
15233.51 568
15234.67 585
15235.84 575
15237.00 561
15238.16 584
15239.33 566
15240.49 564
15241.66 593
15242.82 548
15243.99 541
15245.15 529
15246.32 564
15247.48 548
15248.65 550
15249.81 532
15250.98 525
15252.14 518
15253.31 535
15254.47 537
15255.64 555
15256.80 513
15257.97 489
15259.13 514
15260.30 530
15261.46 542
15262.63 533
15263.80 525
15264.96 506
15266.13 502
15267.29 503
15268.46 468
15269.62 493
15270.79 528
15271.96 520
15273.12 515
15274.29 491
15275.45 534
15276.62 546
15277.79 554
15278.95 518
15280.12 499
15281.28 527
15282.45 521
15283.62 515
15284.78 507
15285.95 547
15287.12 523
15288.28 515
15289.45 525
15290.62 565
15291.78 517
15292.95 545
15294.12 522
15295.28 502
15296.45 521
15297.62 506
15298.78 504
15299.95 524
15301.12 515
15302.28 517
15303.45 506
15304.62 518
15305.78 491
15306.95 508
15308.12 505
15309.29 530
15310.45 521
15311.62 511
15312.79 507
15313.96 540
15315.12 504
15316.29 499
15317.46 524
15318.63 541
15319.79 554
15320.96 505
15322.13 523
15323.30 523
15324.46 496
15325.63 522
15326.80 526
15327.97 514
15329.14 521
15330.30 534
15331.47 556
15332.64 532
15333.81 498
15334.98 526
15336.14 512
15337.31 505
15338.48 520
15339.65 519
15340.82 526
15341.99 535
15343.16 538
15344.32 526
15345.49 529
15346.66 525
15347.83 583
15349.00 547
15350.17 520
15351.34 530
15352.51 537
15353.67 549
15354.84 557
15356.01 556
15357.18 539
15358.35 555
15359.52 563
15360.69 552
15361.86 549
15363.03 562
15364.20 545
15365.37 560
15366.54 536
15367.71 544
15368.87 552
15370.04 550
15371.21 518
15372.38 532
15373.55 536
15374.72 522
15375.89 507
15377.06 552
15378.23 540
15379.40 549
15380.57 510
15381.74 524
15382.91 535
15384.08 535
15385.25 504
15386.42 509
15387.59 534
15388.76 509
15389.93 516
15391.10 503
15392.27 503
15393.44 527
15394.62 535
15395.79 496
15396.96 504
15398.13 518
15399.30 501
15400.47 517
15401.64 510
15402.81 491
15403.98 519
15405.15 505
15406.32 485
15407.49 476
15408.66 514
15409.84 495
15411.01 495
15412.18 493
15413.35 477
15414.52 461
15415.69 471
15416.86 502
15418.03 498
15419.21 498
15420.38 459
15421.55 466
15422.72 520
15423.89 470
15425.06 479
15426.24 525
15427.41 483
15428.58 467
15429.75 483
15430.92 467
15432.09 494
15433.27 464
15434.44 476
15435.61 461
15436.78 447
15437.96 460
15439.13 471
15440.30 490
15441.47 484
15442.64 462
15443.82 448
15444.99 442
15446.16 448
15447.33 471
15448.51 486
15449.68 492
15450.85 475
15452.02 490
15453.20 447
15454.37 475
15455.54 436
15456.72 476
15457.89 458
15459.06 463
15460.23 486
15461.41 469
15462.58 440
15463.75 442
15464.93 461
15466.10 471
15467.27 457
15468.45 439
15469.62 500
15470.79 463
15471.97 478
15473.14 440
15474.31 438
15475.49 429
15476.66 453
15477.83 475
15479.01 472
15480.18 492
15481.36 491
15482.53 492
15483.70 457
15484.88 483
15486.05 474
15487.23 463
15488.40 431
15489.57 470
15490.75 408
15491.92 441
15493.10 451
15494.27 483
15495.44 448
15496.62 488
15497.79 457
15498.97 459
15500.14 457
15501.32 447
15502.49 461
15503.67 462
15504.84 504
15506.02 490
15507.19 451
15508.36 472
15509.54 503
15510.71 482
15511.89 468
15513.06 475
15514.24 461
15515.41 457
15516.59 451
15517.77 436
15518.94 447
15520.12 444
15521.29 434
15522.47 459
15523.64 427
15524.82 444
15525.99 449
15527.17 438
15528.34 439
15529.52 453
15530.69 465
15531.87 486
15533.05 487
15534.22 491
15535.40 436
15536.57 470
15537.75 479
15538.93 470
15540.10 485
15541.28 449
15542.45 460
15543.63 477
15544.81 497
15545.98 443
15547.16 471
15548.33 469
15549.51 475
15550.69 480
15551.86 476
15553.04 486
15554.22 487
15555.39 489
15556.57 446
15557.75 457
15558.92 472
15560.10 508
15561.28 461
15562.45 487
15563.63 444
15564.81 460
15565.99 473
15567.16 489
15568.34 475
15569.52 493
15570.69 507
15571.87 499
15573.05 515
15574.23 508
15575.40 518
15576.58 510
15577.76 538
15578.93 517
15580.11 492
15581.29 518
15582.47 498
15583.65 493
15584.82 523
15586.00 518
15587.18 538
15588.36 531
15589.53 532
15590.71 538
15591.89 520
15593.07 546
15594.25 542
15595.42 565
15596.60 579
15597.78 569
15598.96 535
15600.14 556
15601.32 551
15602.49 585
15603.67 559
15604.85 567
15606.03 546
15607.21 570
15608.39 615
15609.56 589
15610.74 603
15611.92 587
15613.10 623
15614.28 585
15615.46 653
15616.64 624
15617.82 599
15619.00 583
15620.17 608
15621.35 626
15622.53 646
15623.71 642
15624.89 636
15626.07 658
15627.25 652
15628.43 656
15629.61 640
15630.79 675
15631.97 686
15633.15 685
15634.33 678
15635.51 673
15636.69 627
15637.87 673
15639.05 658
15640.22 639
15641.40 645
15642.58 674
15643.76 661
15644.94 656
15646.12 630
15647.30 650
15648.48 677
15649.66 658
15650.85 702
15652.03 672
15653.21 664
15654.39 665
15655.57 652
15656.75 672
15657.93 689
15659.11 728
15660.29 679
15661.47 658
15662.65 656
15663.83 647
15665.01 662
15666.19 686
15667.37 662
15668.55 694
15669.73 632
15670.92 611
15672.10 633
15673.28 679
15674.46 639
15675.64 658
15676.82 634
15678.00 629
15679.18 638
15680.36 649
15681.55 631
15682.73 614
15683.91 641
15685.09 633
15686.27 652
15687.45 626
15688.63 652
15689.82 639
15691.00 647
15692.18 637
15693.36 642
15694.54 650
15695.73 653
15696.91 659
15698.09 661
15699.27 623
15700.45 664
15701.64 691
15702.82 691
15704.00 708
15705.18 652
15706.36 663
15707.55 609
15708.73 689
15709.91 694
15711.09 687
15712.28 665
15713.46 687
15714.64 656
15715.82 686
15717.01 663
15718.19 765
15719.37 709
15720.55 707
15721.74 739
15722.92 698
15724.10 707
15725.29 712
15726.47 720
15727.65 698
15728.84 699
15730.02 715
15731.20 696
15732.39 712
15733.57 735
15734.75 771
15735.94 772
15737.12 741
15738.30 720
15739.49 722
15740.67 718
15741.85 776
15743.04 765
15744.22 750
15745.40 754
15746.59 795
15747.77 785
15748.96 762
15750.14 735
15751.32 740
15752.51 758
15753.69 791
15754.88 727
15756.06 715
15757.24 770
15758.43 716
15759.61 727
15760.80 733
15761.98 756
15763.17 713
15764.35 775
15765.53 722
15766.72 772
15767.90 715
15769.09 729
15770.27 707
15771.46 726
15772.64 723
15773.83 692
15775.01 689
15776.20 670
15777.38 681
15778.57 674
15779.75 722
15780.94 662
15782.12 678
15783.31 675
15784.49 692
15785.68 628
15786.86 661
15788.05 641
15789.23 639
15790.42 614
15791.60 622
15792.79 645
15793.98 652
15795.16 659
15796.35 650
15797.53 613
15798.72 654
15799.90 648
15801.09 652
15802.28 620
15803.46 630
15804.65 640
15805.83 656
15807.02 652
15808.21 651
15809.39 658
15810.58 661
15811.76 639
15812.95 636
15814.14 648
15815.32 669
15816.51 618
15817.70 633
15818.88 623
15820.07 644
15821.26 611
15822.44 641
15823.63 636
15824.82 650
15826.00 606
15827.19 610
15828.38 637
15829.56 630
15830.75 614
15831.94 605
15833.12 625
15834.31 621
15835.50 610
15836.69 593
15837.87 594
15839.06 582
15840.25 611
15841.44 616
15842.62 608
15843.81 620
15845.00 607
15846.18 590
15847.37 639
15848.56 640
15849.75 581
15850.94 586
15852.12 595
15853.31 605
15854.50 593
15855.69 579
15856.87 608
15858.06 599
15859.25 581
15860.44 628
15861.63 620
15862.81 603
15864.00 606
15865.19 582
15866.38 628
15867.57 643
15868.76 624
15869.94 597
15871.13 589
15872.32 597
15873.51 605
15874.70 612
15875.89 624
15877.08 634
15878.26 642
15879.45 645
15880.64 658
15881.83 618
15883.02 641
15884.21 613
15885.40 661
15886.59 606
15887.78 627
15888.97 664
15890.15 655
15891.34 661
15892.53 654
15893.72 655
15894.91 640
15896.10 635
15897.29 636
15898.48 662
15899.67 668
15900.86 677
15902.05 649
15903.24 643
15904.43 693
15905.62 660
15906.81 660
15908.00 687
15909.19 675
15910.38 670
15911.57 656
15912.76 685
15913.95 709
15915.14 710
15916.33 722
15917.52 676
15918.71 706
15919.90 671
15921.09 671
15922.28 663
15923.47 679
15924.66 671
15925.85 701
15927.04 658
15928.23 657
15929.42 675
15930.61 620
15931.80 619
15932.99 613
15934.18 646
15935.38 644
15936.57 623
15937.76 632
15938.95 635
15940.14 599
15941.33 583
15942.52 608
15943.71 602
15944.90 602
15946.10 593
15947.29 560
15948.48 578
15949.67 591
15950.86 555
15952.05 547
15953.24 573
15954.44 554
15955.63 518
15956.82 527
15958.01 527
15959.20 556
15960.39 562
15961.59 549
15962.78 540
15963.97 534
15965.16 543
15966.35 549
15967.55 549
15968.74 512
15969.93 552
15971.12 528
15972.31 544
15973.51 560
15974.70 514
15975.89 537
15977.08 520
15978.28 503
15979.47 503
15980.66 512
15981.85 526
15983.05 540
15984.24 524
15985.43 513
15986.62 519
15987.82 520
15989.01 519
15990.20 520
15991.40 516
15992.59 496
15993.78 525
15994.98 540
15996.17 521
15997.36 485
15998.55 494
15999.75 476
16000.94 478
16002.13 499
16003.33 522
16004.52 500
16005.72 495
16006.91 511
16008.10 494
16009.30 476
16010.49 492
16011.68 493
16012.88 503
16014.07 486
16015.26 509
16016.46 475
16017.65 453
16018.85 461
16020.04 497
16021.23 473
16022.43 494
16023.62 484
16024.82 472
16026.01 459
16027.21 494
16028.40 498
16029.59 480
16030.79 441
16031.98 454
16033.18 485
16034.37 474
16035.57 462
16036.76 434
16037.96 466
16039.15 456
16040.35 457
16041.54 459
16042.73 470
16043.93 470
16045.12 454
16046.32 459
16047.51 452
16048.71 465
16049.91 449
16051.10 424
16052.30 438
16053.49 453
16054.69 442
16055.88 450
16057.08 464
16058.27 468
16059.47 429
16060.66 443
16061.86 457
16063.05 459
16064.25 423
16065.45 468
16066.64 486
16067.84 428
16069.03 457
16070.23 448
16071.42 444
16072.62 456
16073.82 440
16075.01 424
16076.21 433
16077.41 435
16078.60 430
16079.80 406
16080.99 438
16082.19 447
16083.39 420
16084.58 413
16085.78 428
16086.98 429
16088.17 407
16089.37 449
16090.57 434
16091.76 435
16092.96 434
16094.16 416
16095.35 430
16096.55 402
16097.75 405
16098.94 463
16100.14 419
16101.34 415
16102.53 409
16103.73 399
16104.93 412
16106.13 469
16107.32 426
16108.52 400
16109.72 430
16110.92 395
16112.11 422
16113.31 409
16114.51 417
16115.71 428
16116.90 402
16118.10 406
16119.30 415
16120.50 427
16121.69 435
16122.89 438
16124.09 409
16125.29 414
16126.49 413
16127.68 417
16128.88 410
16130.08 401
16131.28 424
16132.48 418
16133.67 423
16134.87 429
16136.07 411
16137.27 405
16138.47 432
16139.67 419
16140.86 412
16142.06 418
16143.26 421
16144.46 416
16145.66 430
16146.86 426
16148.06 434
16149.26 378
16150.45 432
16151.65 395
16152.85 377
16154.05 403
16155.25 440
16156.45 417
16157.65 388
16158.85 405
16160.05 418
16161.25 392
16162.45 387
16163.64 404
16164.84 422
16166.04 405
16167.24 426
16168.44 376
16169.64 406
16170.84 408
16172.04 378
16173.24 401
16174.44 395
16175.64 402
16176.84 372
16178.04 418
16179.24 390
16180.44 397
16181.64 405
16182.84 383
16184.04 427
16185.24 404
16186.44 394
16187.64 400
16188.84 415
16190.04 389
16191.24 392
16192.44 410
16193.64 408
16194.84 425
16196.04 412
16197.24 415
16198.44 418
16199.65 436
16200.85 412
16202.05 397
16203.25 426
16204.45 432
16205.65 397
16206.85 389
16208.05 394
16209.25 413
16210.45 414
16211.65 430
16212.86 398
16214.06 429
16215.26 416
16216.46 415
16217.66 425
16218.86 426
16220.06 432
16221.27 445
16222.47 457
16223.67 424
16224.87 401
16226.07 419
16227.27 437
16228.48 423
16229.68 432
16230.88 422
16232.08 420
16233.28 452
16234.48 433
16235.69 460
16236.89 443
16238.09 441
16239.29 421
16240.50 430
16241.70 441
16242.90 447
16244.10 454
16245.30 468
16246.51 437
16247.71 426
16248.91 418
16250.11 412
16251.32 450
16252.52 427
16253.72 428
16254.92 433
16256.13 461
16257.33 453
16258.53 450
16259.74 445
16260.94 459
16262.14 469
16263.35 446
16264.55 443
16265.75 449
16266.95 437
16268.16 423
16269.36 439
16270.56 434
16271.77 433
16272.97 448
16274.17 471
16275.38 468
16276.58 413
16277.79 446
16278.99 448
16280.19 426
16281.40 447
16282.60 439
16283.80 411
16285.01 448
16286.21 418
16287.42 422
16288.62 431
16289.82 441
16291.03 445
16292.23 444
16293.44 446
16294.64 458
16295.84 458
16297.05 463
16298.25 466
16299.46 451
16300.66 470
16301.87 460
16303.07 456
16304.27 492
16305.48 460
16306.68 455
16307.89 450
16309.09 443
16310.30 445
16311.50 434
16312.71 442
16313.91 439
16315.12 442
16316.32 448
16317.53 429
16318.73 444
16319.94 433
16321.14 412
16322.35 421
16323.55 422
16324.76 409
16325.96 456
16327.17 434
16328.38 434
16329.58 422
16330.79 443
16331.99 452
16333.20 420
16334.40 434
16335.61 428
16336.81 397
16338.02 397
16339.23 381
16340.43 403
16341.64 405
16342.84 393
16344.05 424
16345.26 431
16346.46 411
16347.67 437
16348.87 434
16350.08 407
16351.29 414
16352.49 419
16353.70 430
16354.91 416
16356.11 429
16357.32 432
16358.53 462
16359.73 435
16360.94 394
16362.15 402
16363.35 406
16364.56 401
16365.77 425
16366.97 427
16368.18 412
16369.39 384
16370.59 426
16371.80 425
16373.01 433
16374.21 421
16375.42 384
16376.63 397
16377.84 402
16379.04 419
16380.25 442
16381.46 409
16382.67 387
16383.87 421
16385.08 402
16386.29 394
16387.50 400
16388.70 407
16389.91 393
16391.12 397
16392.33 414
16393.53 418
16394.74 422
16395.95 391
16397.16 393
16398.37 401
16399.57 409
16400.78 435
16401.99 385
16403.20 420
16404.41 411
16405.62 381
16406.82 409
16408.03 435
16409.24 427
16410.45 421
16411.66 403
16412.87 393
16414.07 411
16415.28 406
16416.49 405
16417.70 408
16418.91 404
16420.12 409
16421.33 382
16422.54 409
16423.75 397
16424.95 408
16426.16 385
16427.37 392
16428.58 405
16429.79 420
16431.00 422
16432.21 403
16433.42 410
16434.63 379
16435.84 392
16437.05 419
16438.26 397
16439.47 382
16440.68 394
16441.88 383
16443.09 393
16444.30 401
16445.51 436
16446.72 398
16447.93 372
16449.14 403
16450.35 384
16451.56 395
16452.77 395
16453.98 409
16455.19 410
16456.40 388
16457.61 402
16458.82 380
16460.03 407
16461.24 418
16462.45 396
16463.67 354
16464.88 409
16466.09 427
16467.30 427
16468.51 390
16469.72 372
16470.93 412
16472.14 395
16473.35 384
16474.56 380
16475.77 393
16476.98 396
16478.19 390
16479.40 407
16480.62 386
16481.83 384
16483.04 399
16484.25 409
16485.46 377
16486.67 373
16487.88 374
16489.09 383
16490.31 385
16491.52 401
16492.73 386
16493.94 360
16495.15 398
16496.36 404
16497.57 386
16498.79 413
16500.00 406
16501.21 394
16502.42 394
16503.63 383
16504.85 389
16506.06 409
16507.27 370
16508.48 384
16509.69 402
16510.91 396
16512.12 398
16513.33 406
16514.54 391
16515.76 398
16516.97 408
16518.18 389
16519.39 380
16520.60 376
16521.82 363
16523.03 379
16524.24 388
16525.46 400
16526.67 370
16527.88 402
16529.09 400
16530.31 384
16531.52 389
16532.73 383
16533.95 386
16535.16 391
16536.37 398
16537.58 399
16538.80 405
16540.01 381
16541.22 390
16542.44 406
16543.65 379
16544.86 404
16546.08 434
16547.29 424
16548.50 416
16549.72 412
16550.93 432
16552.15 446
16553.36 425
16554.57 414
16555.79 422
16557.00 392
16558.21 410
16559.43 411
16560.64 395
16561.86 400
16563.07 397
16564.28 427
16565.50 429
16566.71 414
16567.93 439
16569.14 432
16570.36 416
16571.57 417
16572.78 417
16574.00 440
16575.21 412
16576.43 419
16577.64 420
16578.86 412
16580.07 402
16581.29 426
16582.50 398
16583.72 421
16584.93 426
16586.15 417
16587.36 413
16588.58 417
16589.79 392
16591.01 410
16592.22 470
16593.44 395
16594.65 419
16595.87 403
16597.08 376
16598.30 393
16599.51 403
16600.73 373
16601.94 398
16603.16 416
16604.37 413
16605.59 386
16606.81 369
16608.02 423
16609.24 409
16610.45 396
16611.67 403
16612.89 407
16614.10 376
16615.32 368
16616.53 383
16617.75 398
16618.97 406
16620.18 372
16621.40 371
16622.61 396
16623.83 378
16625.05 385
16626.26 378
16627.48 381
16628.70 377
16629.91 386
16631.13 396
16632.35 424
16633.56 397
16634.78 377
16636.00 384
16637.21 398
16638.43 381
16639.65 388
16640.86 406
16642.08 366
16643.30 353
16644.51 375
16645.73 372
16646.95 385
16648.17 384
16649.38 381
16650.60 365
16651.82 395
16653.03 377
16654.25 372
16655.47 381
16656.69 393
16657.90 366
16659.12 389
16660.34 359
16661.56 352
16662.77 373
16663.99 383
16665.21 366
16666.43 348
16667.65 398
16668.86 389
16670.08 369
16671.30 375
16672.52 357
16673.74 357
16674.95 355
16676.17 347
16677.39 367
16678.61 343
16679.83 348
16681.05 360
16682.26 369
16683.48 380
16684.70 375
16685.92 386
16687.14 344
16688.36 358
16689.58 370
16690.79 388
16692.01 357
16693.23 356
16694.45 373
16695.67 399
16696.89 371
16698.11 337
16699.33 369
16700.55 379
16701.76 340
16702.98 346
16704.20 382
16705.42 352
16706.64 382
16707.86 381
16709.08 348
16710.30 364
16711.52 356
16712.74 344
16713.96 331
16715.18 354
16716.40 354
16717.62 363
16718.84 337
16720.06 366
16721.28 341
16722.50 369
16723.72 350
16724.94 358
16726.16 347
16727.38 340
16728.60 354
16729.82 359
16731.04 361
16732.26 371
16733.48 355
16734.70 359
16735.92 345
16737.14 353
16738.36 390
16739.58 347
16740.80 366
16742.02 356
16743.24 358
16744.46 342
16745.68 349
16746.90 370
16748.12 380
16749.35 397
16750.57 387
16751.79 347
16753.01 343
16754.23 341
16755.45 331
16756.67 346
16757.89 340
16759.11 330
16760.33 349
16761.56 384
16762.78 349
16764.00 361
16765.22 335
16766.44 349
16767.66 349
16768.88 330
16770.11 370
16771.33 366
16772.55 340
16773.77 351
16774.99 346
16776.22 355
16777.44 373
16778.66 380
16779.88 343
16781.10 341
16782.33 371
16783.55 326
16784.77 359
16785.99 381
16787.21 337
16788.44 349
16789.66 360
16790.88 353
16792.10 315
16793.33 349
16794.55 351
16795.77 385
16796.99 358
16798.22 350
16799.44 361
16800.66 353
16801.88 366
16803.11 383
16804.33 321
16805.55 391
16806.78 375
16808.00 361
16809.22 367
16810.44 352
16811.67 372
16812.89 392
16814.11 339
16815.34 358
16816.56 336
16817.78 353
16819.01 380
16820.23 355
16821.45 331
16822.68 352
16823.90 343
16825.13 377
16826.35 381
16827.57 344
16828.80 334
16830.02 367
16831.24 352
16832.47 357
16833.69 345
16834.92 364
16836.14 396
16837.36 383
16838.59 377
16839.81 358
16841.04 357
16842.26 378
16843.48 397
16844.71 405
16845.93 375
16847.16 378
16848.38 408
16849.61 386
16850.83 381
16852.06 382
16853.28 395
16854.51 419
16855.73 421
16856.95 388
16858.18 382
16859.40 390
16860.63 404
16861.85 402
16863.08 400
16864.30 422
16865.53 432
16866.75 437
16867.98 397
16869.21 424
16870.43 427
16871.66 420
16872.88 434
16874.11 399
16875.33 425
16876.56 439
16877.78 427
16879.01 436
16880.23 449
16881.46 456
16882.69 426
16883.91 423
16885.14 411
16886.36 427
16887.59 438
16888.81 436
16890.04 400
16891.27 404
16892.49 397
16893.72 426
16894.94 424
16896.17 419
16897.40 412
16898.62 425
16899.85 422
16901.08 419
16902.30 407
16903.53 422
16904.76 434
16905.98 414
16907.21 407
16908.44 396
16909.66 416
16910.89 382
16912.12 417
16913.34 398
16914.57 393
16915.80 395
16917.02 407
16918.25 418
16919.48 408
16920.70 446
16921.93 414
16923.16 407
16924.39 371
16925.61 422
16926.84 389
16928.07 421
16929.30 400
16930.52 409
16931.75 423
16932.98 408
16934.21 399
16935.43 401
16936.66 395
16937.89 400
16939.12 405
16940.34 416
16941.57 397
16942.80 393
16944.03 421
16945.26 426
16946.48 430
16947.71 402
16948.94 399
16950.17 370
16951.40 422
16952.62 442
16953.85 413
16955.08 393
16956.31 383
16957.54 389
16958.77 396
16959.99 394
16961.22 394
16962.45 384
16963.68 403
16964.91 414
16966.14 375
16967.37 386
16968.60 397
16969.82 404
16971.05 381
16972.28 405
16973.51 361
16974.74 377
16975.97 395
16977.20 395
16978.43 355
16979.66 395
16980.89 387
16982.11 388
16983.34 393
16984.57 383
16985.80 347
16987.03 357
16988.26 395
16989.49 389
16990.72 370
16991.95 380
16993.18 397
16994.41 388
16995.64 373
16996.87 360
16998.10 356
16999.33 396
17000.56 362
17001.79 361
17003.02 360
17004.25 389
17005.48 381
17006.71 362
17007.94 359
17009.17 364
17010.40 376
17011.63 373
17012.86 373
17014.09 363
17015.32 357
17016.55 373
17017.78 388
17019.01 346
17020.25 369
17021.48 358
17022.71 362
17023.94 353
17025.17 339
17026.40 364
17027.63 374
17028.86 368
17030.09 362
17031.32 351
17032.55 351
17033.79 360
17035.02 368
17036.25 359
17037.48 382
17038.71 376
17039.94 374
17041.17 358
17042.41 352
17043.64 347
17044.87 369
17046.10 369
17047.33 355
17048.56 351
17049.80 331
17051.03 360
17052.26 330
17053.49 356
17054.72 350
17055.95 352
17057.19 346
17058.42 335
17059.65 364
17060.88 353
17062.12 357
17063.35 332
17064.58 346
17065.81 328
17067.04 319
17068.28 352
17069.51 343
17070.74 339
17071.97 357
17073.21 362
17074.44 346
17075.67 333
17076.90 334
17078.14 341
17079.37 343
17080.60 347
17081.84 354
17083.07 320
17084.30 334
17085.54 350
17086.77 334
17088.00 334
17089.23 351
17090.47 355
17091.70 344
17092.93 363
17094.17 341
17095.40 329
17096.63 349
17097.87 357
17099.10 331
17100.34 337
17101.57 348
17102.80 340
17104.04 368
17105.27 340
17106.50 346
17107.74 325
17108.97 322
17110.21 363
17111.44 354
17112.67 328
17113.91 352
17115.14 354
17116.38 341
17117.61 355
17118.84 344
17120.08 352
17121.31 367
17122.55 358
17123.78 349
17125.02 340
17126.25 335
17127.48 342
17128.72 336
17129.95 336
17131.19 326
17132.42 327
17133.66 361
17134.89 356
17136.13 339
17137.36 340
17138.60 330
17139.83 317
17141.07 359
17142.30 331
17143.54 318
17144.77 320
17146.01 318
17147.24 318
17148.48 315
17149.71 335
17150.95 332
17152.19 354
17153.42 334
17154.66 301
17155.89 316
17157.13 333
17158.36 341
17159.60 344
17160.83 324
17162.07 356
17163.31 317
17164.54 351
17165.78 335
17167.01 332
17168.25 307
17169.49 319
17170.72 341
17171.96 311
17173.19 326
17174.43 348
17175.67 318
17176.90 308
17178.14 325
17179.38 289
17180.61 350
17181.85 330
17183.09 348
17184.32 337
17185.56 330
17186.80 307
17188.03 317
17189.27 342
17190.51 298
17191.74 294
17192.98 317
17194.22 332
17195.45 325
17196.69 324
17197.93 320
17199.16 337
17200.40 317
17201.64 312
17202.88 306
17204.11 323
17205.35 319
17206.59 326
17207.83 323
17209.06 303
17210.30 315
17211.54 306
17212.78 324
17214.01 331
17215.25 347
17216.49 315
17217.73 336
17218.96 320
17220.20 345
17221.44 312
17222.68 353
17223.92 320
17225.15 324
17226.39 323
17227.63 337
17228.87 339
17230.11 345
17231.35 335
17232.58 306
17233.82 317
17235.06 322
17236.30 322
17237.54 322
17238.78 314
17240.01 345
17241.25 341
17242.49 313
17243.73 322
17244.97 326
17246.21 308
17247.45 319
17248.69 301
17249.93 317
17251.16 300
17252.40 338
17253.64 351
17254.88 337
17256.12 322
17257.36 320
17258.60 342
17259.84 333
17261.08 326
17262.32 314
17263.56 311
17264.80 312
17266.04 334
17267.28 329
17268.51 335
17269.75 312
17270.99 319
17272.23 330
17273.47 326
17274.71 297
17275.95 341
17277.19 314
17278.43 320
17279.67 326
17280.91 335
17282.15 321
17283.39 332
17284.63 329
17285.87 328
17287.11 310
17288.35 336
17289.60 322
17290.84 294
17292.08 320
17293.32 310
17294.56 308
17295.80 313
17297.04 309
17298.28 294
17299.52 300
17300.76 307
17302.00 325
17303.24 293
17304.48 311
17305.72 320
17306.96 324
17308.21 313
17309.45 290
17310.69 322
17311.93 307
17313.17 334
17314.41 332
17315.65 339
17316.89 318
17318.14 325
17319.38 306
17320.62 301
17321.86 296
17323.10 311
17324.34 304
17325.59 296
17326.83 308
17328.07 291
17329.31 321
17330.55 314
17331.79 311
17333.04 337
17334.28 292
17335.52 285
17336.76 305
17338.00 316
17339.25 289
17340.49 295
17341.73 295
17342.97 285
17344.22 317
17345.46 308
17346.70 308
17347.94 321
17349.19 297
17350.43 339
17351.67 316
17352.91 313
17354.16 307
17355.40 307
17356.64 298
17357.88 309
17359.13 303
17360.37 338
17361.61 301
17362.86 318
17364.10 307
17365.34 330
17366.58 298
17367.83 320
17369.07 348
17370.31 334
17371.56 306
17372.80 317
17374.04 343
17375.29 316
17376.53 322
17377.78 294
17379.02 328
17380.26 312
17381.51 326
17382.75 312
17383.99 282
17385.24 314
17386.48 305
17387.72 320
17388.97 324
17390.21 326
17391.46 322
17392.70 314
17393.94 306
17395.19 321
17396.43 306
17397.68 339
17398.92 316
17400.17 306
17401.41 291
17402.65 303
17403.90 331
17405.14 346
17406.39 322
17407.63 309
17408.88 310
17410.12 309
17411.37 316
17412.61 284
17413.86 328
17415.10 306
17416.35 291
17417.59 302
17418.84 315
17420.08 303
17421.33 301
17422.57 327
17423.82 312
17425.06 286
17426.31 285
17427.55 325
17428.80 329
17430.04 290
17431.29 313
17432.53 314
17433.78 329
17435.03 340
17436.27 321
17437.52 328
17438.76 328
17440.01 337
17441.25 319
17442.50 310
17443.75 313
17444.99 317
17446.24 316
17447.48 339
17448.73 307
17449.98 340
17451.22 326
17452.47 308
17453.71 317
17454.96 321
17456.21 335
17457.45 324
17458.70 320
17459.95 309
17461.19 317
17462.44 296
17463.69 302
17464.93 315
17466.18 336
17467.43 316
17468.67 297
17469.92 323
17471.17 343
17472.41 351
17473.66 307
17474.91 327
17476.15 327
17477.40 331
17478.65 333
17479.90 315
17481.14 341
17482.39 316
17483.64 318
17484.88 318
17486.13 304
17487.38 313
17488.63 351
17489.87 334
17491.12 350
17492.37 325
17493.62 348
17494.86 318
17496.11 354
17497.36 323
17498.61 331
17499.86 309
17501.10 315
17502.35 329
17503.60 324
17504.85 331
17506.10 314
17507.34 313
17508.59 319
17509.84 324
17511.09 326
17512.34 309
17513.59 352
17514.83 346
17516.08 332
17517.33 338
17518.58 332
17519.83 331
17521.08 355
17522.33 339
17523.57 337
17524.82 350
17526.07 325
17527.32 325
17528.57 329
17529.82 340
17531.07 341
17532.32 337
17533.57 345
17534.82 346
17536.06 350
17537.31 310
17538.56 326
17539.81 322
17541.06 324
17542.31 329
17543.56 334
17544.81 348
17546.06 324
17547.31 320
17548.56 341
17549.81 339
17551.06 344
17552.31 333
17553.56 335
17554.81 327
17556.06 324
17557.31 348
17558.56 339
17559.81 374
17561.06 361
17562.31 347
17563.56 332
17564.81 353
17566.06 350
17567.31 337
17568.56 352
17569.81 342
17571.06 341
17572.31 313
17573.56 323
17574.81 324
17576.06 339
17577.31 340
17578.56 356
17579.81 328
17581.06 330
17582.31 342
17583.57 330
17584.82 350
17586.07 307
17587.32 342
17588.57 332
17589.82 304
17591.07 341
17592.32 354
17593.57 349
17594.83 366
17596.08 342
17597.33 360
17598.58 361
17599.83 345
17601.08 356
17602.33 351
17603.59 311
17604.84 347
17606.09 361
17607.34 348
17608.59 379
17609.84 349
17611.10 351
17612.35 371
17613.60 359
17614.85 342
17616.10 363
17617.36 340
17618.61 359
17619.86 372
17621.11 358
17622.36 328
17623.62 361
17624.87 351
17626.12 331
17627.37 330
17628.63 347
17629.88 334
17631.13 324
17632.38 355
17633.64 338
17634.89 354
17636.14 326
17637.39 351
17638.65 366
17639.90 349
17641.15 334
17642.41 348
17643.66 344
17644.91 350
17646.17 320
17647.42 340
17648.67 331
17649.92 319
17651.18 329
17652.43 316
17653.68 347
17654.94 322
17656.19 323
17657.44 343
17658.70 329
17659.95 323
17661.21 327
17662.46 333
17663.71 347
17664.97 337
17666.22 334
17667.47 320
17668.73 340
17669.98 352
17671.24 348
17672.49 330
17673.74 348
17675.00 341
17676.25 336
17677.51 330
17678.76 322
17680.02 339
17681.27 323
17682.52 326
17683.78 300
17685.03 339
17686.29 361
17687.54 327
17688.80 328
17690.05 302
17691.31 349
17692.56 291
17693.82 310
17695.07 315
17696.32 368
17697.58 310
17698.83 327
17700.09 325
17701.34 335
17702.60 349
17703.86 343
17705.11 333
17706.37 313
17707.62 344
17708.88 327
17710.13 345
17711.39 314
17712.64 338
17713.90 340
17715.15 353
17716.41 330
17717.66 351
17718.92 335
17720.18 347
17721.43 334
17722.69 336
17723.94 319
17725.20 319
17726.45 333
17727.71 332
17728.97 330
17730.22 314
17731.48 352
17732.74 317
17733.99 329
17735.25 340
17736.50 341
17737.76 317
17739.02 337
17740.27 339
17741.53 333
17742.79 343
17744.04 316
17745.30 306
17746.56 313
17747.81 334
17749.07 337
17750.33 309
17751.58 321
17752.84 328
17754.10 297
17755.35 324
17756.61 300
17757.87 329
17759.12 332
17760.38 306
17761.64 313
17762.90 307
17764.15 280
17765.41 292
17766.67 305
17767.93 313
17769.18 305
17770.44 326
17771.70 312
17772.96 317
17774.21 330
17775.47 312
17776.73 322
17777.99 293
17779.24 311
17780.50 310
17781.76 303
17783.02 297
17784.28 313
17785.53 330
17786.79 352
17788.05 299
17789.31 291
17790.57 314
17791.82 300
17793.08 310
17794.34 319
17795.60 317
17796.86 317
17798.12 319
17799.37 308
17800.63 306
17801.89 309
17803.15 304
17804.41 312
17805.67 284
17806.93 271
17808.19 316
17809.44 330
17810.70 307
17811.96 325
17813.22 289
17814.48 298
17815.74 305
17817.00 317
17818.26 274
17819.52 302
17820.78 310
17822.04 304
17823.29 284
17824.55 277
17825.81 305
17827.07 301
17828.33 275
17829.59 292
17830.85 300
17832.11 294
17833.37 310
17834.63 268
17835.89 266
17837.15 287
17838.41 300
17839.67 308
17840.93 306
17842.19 311
17843.45 298
17844.71 313
17845.97 296
17847.23 292
17848.49 284
17849.75 320
17851.01 297
17852.27 305
17853.53 285
17854.79 303
17856.05 291
17857.31 282
17858.57 288
17859.84 300
17861.10 298
17862.36 281
17863.62 286
17864.88 283
17866.14 309
17867.40 295
17868.66 315
17869.92 300
17871.18 304
17872.44 277
17873.71 297
17874.97 262
17876.23 293
17877.49 282
17878.75 276
17880.01 301
17881.27 294
17882.53 316
17883.80 281
17885.06 298
17886.32 294
17887.58 291
17888.84 290
17890.10 315
17891.37 311
17892.63 294
17893.89 295
17895.15 291
17896.41 301
17897.67 301
17898.94 308
17900.20 319
17901.46 357
17902.72 318
17903.99 302
17905.25 305
17906.51 318
17907.77 297
17909.03 288
17910.30 298
17911.56 297
17912.82 274
17914.08 319
17915.35 286
17916.61 289
17917.87 294
17919.14 304
17920.40 303
17921.66 316
17922.92 303
17924.19 323
17925.45 294
17926.71 306
17927.98 292
17929.24 288
17930.50 327
17931.76 297
17933.03 270
17934.29 282
17935.55 324
17936.82 279
17938.08 288
17939.34 276
17940.61 274
17941.87 278
17943.14 290
17944.40 285
17945.66 273
17946.93 302
17948.19 258
17949.45 273
17950.72 307
17951.98 319
17953.25 308
17954.51 327
17955.77 296
17957.04 291
17958.30 281
17959.57 290
17960.83 290
17962.09 277
17963.36 293
17964.62 265
17965.89 289
17967.15 299
17968.42 306
17969.68 301
17970.95 329
17972.21 303
17973.47 293
17974.74 292
17976.00 279
17977.27 311
17978.53 306
17979.80 304
17981.06 277
17982.33 302
17983.59 294
17984.86 306
17986.12 269
17987.39 299
17988.65 280
17989.92 306
17991.18 289
17992.45 293
17993.71 319
17994.98 333
17996.25 291
17997.51 321
17998.78 297
18000.04 330
18001.31 298
18002.57 309
18003.84 321
18005.10 307
18006.37 333
18007.64 311
18008.90 289
18010.17 281
18011.43 345
18012.70 298
18013.97 307
18015.23 310
18016.50 296
18017.76 305
18019.03 303
18020.30 273
18021.56 288
18022.83 317
18024.10 293
18025.36 308
18026.63 278
18027.90 302
18029.16 287
18030.43 312
18031.70 296
18032.96 303
18034.23 297
18035.50 289
18036.76 301
18038.03 295
18039.30 307
18040.56 294
18041.83 294
18043.10 285
18044.37 295
18045.63 299
18046.90 282
18048.17 286
18049.43 292
18050.70 280
18051.97 293
18053.24 281
18054.50 301
18055.77 288
18057.04 289
18058.31 296
18059.57 281
18060.84 329
18062.11 306
18063.38 301
18064.65 304
18065.91 295
18067.18 319
18068.45 301
18069.72 297
18070.98 293
18072.25 305
18073.52 329
18074.79 319
18076.06 276
18077.33 280
18078.59 301
18079.86 308
18081.13 283
18082.40 313
18083.67 308
18084.94 310
18086.21 287
18087.47 307
18088.74 308
18090.01 302
18091.28 319
18092.55 308
18093.82 286
18095.09 294
18096.36 289
18097.62 306
18098.89 339
18100.16 291
18101.43 312
18102.70 298
18103.97 298
18105.24 310
18106.51 281
18107.78 274
18109.05 300
18110.32 314
18111.59 307
18112.86 304
18114.13 279
18115.40 303
18116.66 312
18117.93 306
18119.20 294
18120.47 300
18121.74 315
18123.01 292
18124.28 312
18125.55 315
18126.82 279
18128.09 303
18129.36 309
18130.63 294
18131.90 302
18133.17 317
18134.44 311
18135.71 318
18136.99 304
18138.26 301
18139.53 306
18140.80 308
18142.07 316
18143.34 302
18144.61 319
18145.88 288
18147.15 315
18148.42 301
18149.69 297
18150.96 315
18152.23 318
18153.50 307
18154.78 279
18156.05 292
18157.32 300
18158.59 330
18159.86 292
18161.13 257
18162.40 290
18163.67 288
18164.94 297
18166.22 321
18167.49 297
18168.76 294
18170.03 291
18171.30 305
18172.57 296
18173.85 311
18175.12 293
18176.39 312
18177.66 325
18178.93 305
18180.20 285
18181.48 318
18182.75 301
18184.02 311
18185.29 310
18186.56 317
18187.84 314
18189.11 282
18190.38 283
18191.65 304
18192.93 288
18194.20 291
18195.47 290
18196.74 297
18198.02 293
18199.29 322
18200.56 323
18201.83 313
18203.11 297
18204.38 298
18205.65 303
18206.92 293
18208.20 305
18209.47 312
18210.74 318
18212.02 286
18213.29 306
18214.56 266
18215.84 287
18217.11 278
18218.38 310
18219.65 301
18220.93 282
18222.20 304
18223.47 303
18224.75 312
18226.02 269
18227.30 323
18228.57 287
18229.84 326
18231.12 295
18232.39 285
18233.66 298
18234.94 326
18236.21 306
18237.48 279
18238.76 315
18240.03 311
18241.31 297
18242.58 310
18243.86 304
18245.13 274
18246.40 295
18247.68 310
18248.95 322
18250.23 314
18251.50 297
18252.77 319
18254.05 323
18255.32 302
18256.60 333
18257.87 316
18259.15 310
18260.42 301
18261.70 298
18262.97 310
18264.25 322
18265.52 286
18266.80 293
18268.07 314
18269.35 283
18270.62 337
18271.90 303
18273.17 300
18274.45 304
18275.72 303
18277.00 299
18278.27 299
18279.55 316
18280.82 309
18282.10 305
18283.37 275
18284.65 292
18285.93 293
18287.20 304
18288.48 287
18289.75 297
18291.03 310
18292.30 320
18293.58 312
18294.86 303
18296.13 323
18297.41 320
18298.68 304
18299.96 302
18301.24 328
18302.51 285
18303.79 286
18305.06 309
18306.34 313
18307.62 311
18308.89 295
18310.17 303
18311.45 310
18312.72 292
18314.00 286
18315.28 302
18316.55 312
18317.83 290
18319.11 315
18320.38 321
18321.66 303
18322.94 303
18324.21 310
18325.49 320
18326.77 293
18328.04 309
18329.32 340
18330.60 330
18331.88 301
18333.15 291
18334.43 302
18335.71 317
18336.98 276
18338.26 307
18339.54 304
18340.82 302
18342.09 314
18343.37 314
18344.65 283
18345.93 294
18347.20 280
18348.48 288
18349.76 322
18351.04 301
18352.32 284
18353.59 306
18354.87 309
18356.15 287
18357.43 331
18358.71 301
18359.98 271
18361.26 311
18362.54 313
18363.82 297
18365.10 291
18366.38 307
18367.65 313
18368.93 307
18370.21 295
18371.49 333
18372.77 295
18374.05 285
18375.33 286
18376.60 300
18377.88 304
18379.16 307
18380.44 294
18381.72 306
18383.00 305
18384.28 278
18385.56 298
18386.84 299
18388.11 325
18389.39 308
18390.67 313
18391.95 291
18393.23 310
18394.51 275
18395.79 305
18397.07 328
18398.35 318
18399.63 306
18400.91 291
18402.19 272
18403.47 271
18404.75 292
18406.03 300
18407.31 306
18408.59 300
18409.87 306
18411.15 301
18412.43 298
18413.71 289
18414.99 320
18416.27 302
18417.55 316
18418.83 300
18420.11 322
18421.39 306
18422.67 288
18423.95 289
18425.23 312
18426.51 312
18427.79 282
18429.07 293
18430.35 266
18431.63 309
18432.91 304
18434.19 293
18435.47 302
18436.75 323
18438.04 300
18439.32 307
18440.60 301
18441.88 300
18443.16 295
18444.44 304
18445.72 303
18447.00 300
18448.28 278
18449.57 286
18450.85 289
18452.13 314
18453.41 315
18454.69 298
18455.97 307
18457.25 311
18458.54 317
18459.82 298
18461.10 303
18462.38 308
18463.66 290
18464.94 288
18466.23 300
18467.51 317
18468.79 271
18470.07 299
18471.35 264
18472.64 321
18473.92 273
18475.20 310
18476.48 285
18477.76 309
18479.05 285
18480.33 309
18481.61 305
18482.89 281
18484.18 300
18485.46 286
18486.74 289
18488.02 283
18489.31 283
18490.59 300
18491.87 306
18493.15 295
18494.44 297
18495.72 307
18497.00 288
18498.29 295
18499.57 298
18500.85 313
18502.13 312
18503.42 301
18504.70 309
18505.98 305
18507.27 300
18508.55 301
18509.83 323
18511.12 323
18512.40 296
18513.68 298
18514.97 283
18516.25 289
18517.54 291
18518.82 309
18520.10 301
18521.39 327
18522.67 327
18523.95 317
18525.24 300
18526.52 298
18527.81 295
18529.09 287
18530.37 309
18531.66 290
18532.94 317
18534.23 298
18535.51 317
18536.79 286
18538.08 321
18539.36 297
18540.65 290
18541.93 303
18543.22 314
18544.50 294
18545.79 296
18547.07 296
18548.36 289
18549.64 325
18550.92 298
18552.21 337
18553.49 323
18554.78 304
18556.06 265
18557.35 300
18558.63 295
18559.92 320
18561.20 302
18562.49 283
18563.77 324
18565.06 302
18566.35 294
18567.63 305
18568.92 331
18570.20 298
18571.49 322
18572.77 289
18574.06 329
18575.34 311
18576.63 311
18577.92 295
18579.20 308
18580.49 318
18581.77 318
18583.06 327
18584.34 309
18585.63 293
18586.92 309
18588.20 309
18589.49 298
18590.77 332
18592.06 309
18593.35 307
18594.63 306
18595.92 325
18597.21 322
18598.49 290
18599.78 296
18601.07 311
18602.35 334
18603.64 336
18604.93 293
18606.21 295
18607.50 353
18608.79 310
18610.07 336
18611.36 302
18612.65 331
18613.93 327
18615.22 283
18616.51 310
18617.79 300
18619.08 292
18620.37 287
18621.66 278
18622.94 299
18624.23 310
18625.52 304
18626.80 286
18628.09 284
18629.38 295
18630.67 303
18631.95 315
18633.24 286
18634.53 295
18635.82 298
18637.11 294
18638.39 294
18639.68 305
18640.97 286
18642.26 295
18643.54 291
18644.83 252
18646.12 302
18647.41 301
18648.70 310
18649.99 276
18651.27 295
18652.56 300
18653.85 300
18655.14 286
18656.43 300
18657.72 292
18659.00 309
18660.29 294
18661.58 290
18662.87 301
18664.16 274
18665.45 287
18666.74 275
18668.02 301
18669.31 280
18670.60 288
18671.89 291
18673.18 321
18674.47 295
18675.76 293
18677.05 271
18678.34 282
18679.63 279
18680.92 294
18682.20 290
18683.49 270
18684.78 306
18686.07 298
18687.36 312
18688.65 279
18689.94 304
18691.23 296
18692.52 308
18693.81 291
18695.10 267
18696.39 274
18697.68 301
18698.97 291
18700.26 289
18701.55 292
18702.84 312
18704.13 307
18705.42 304
18706.71 277
18708.00 272
18709.29 289
18710.58 296
18711.87 290
18713.16 288
18714.45 307
18715.74 303
18717.03 315
18718.32 283
18719.61 281
18720.90 294
18722.20 299
18723.49 282
18724.78 283
18726.07 294
18727.36 277
18728.65 290
18729.94 271
18731.23 284
18732.52 277
18733.81 292
18735.10 287
18736.40 268
18737.69 274
18738.98 286
18740.27 273
18741.56 265
18742.85 268
18744.14 253
18745.43 298
18746.73 306
18748.02 304
18749.31 315
18750.60 281
18751.89 302
18753.18 277
18754.48 278
18755.77 287
18757.06 289
18758.35 302
18759.64 267
18760.94 270
18762.23 274
18763.52 267
18764.81 264
18766.10 274
18767.40 313
18768.69 294
18769.98 295
18771.27 250
18772.57 293
18773.86 284
18775.15 289
18776.44 269
18777.74 276
18779.03 295
18780.32 308
18781.61 281
18782.91 267
18784.20 305
18785.49 302
18786.79 288
18788.08 278
18789.37 279
18790.66 273
18791.96 279
18793.25 296
18794.54 285
18795.84 293
18797.13 281
18798.42 292
18799.72 309
18801.01 263
18802.30 268
18803.60 267
18804.89 300
18806.18 299
18807.48 277
18808.77 287
18810.07 284
18811.36 273
18812.65 283
18813.95 274
18815.24 293
18816.53 288
18817.83 283
18819.12 277
18820.42 298
18821.71 307
18823.00 288
18824.30 299
18825.59 257
18826.89 271
18828.18 275
18829.48 292
18830.77 287
18832.07 315
18833.36 288
18834.65 292
18835.95 286
18837.24 289
18838.54 266
18839.83 281
18841.13 282
18842.42 288
18843.72 316
18845.01 283
18846.31 269
18847.60 283
18848.90 294
18850.19 277
18851.49 286
18852.78 274
18854.08 278
18855.37 281
18856.67 277
18857.96 282
18859.26 274
18860.55 289
18861.85 281
18863.15 277
18864.44 277
18865.74 253
18867.03 281
18868.33 278
18869.62 278
18870.92 279
18872.22 284
18873.51 295
18874.81 274
18876.10 301
18877.40 253
18878.70 275
18879.99 292
18881.29 303
18882.58 275
18883.88 277
18885.18 293
18886.47 283
18887.77 286
18889.07 281
18890.36 291
18891.66 306
18892.95 282
18894.25 278
18895.55 273
18896.84 288
18898.14 289
18899.44 314
18900.73 281
18902.03 280
18903.33 291
18904.63 290
18905.92 287
18907.22 279
18908.52 261
18909.81 294
18911.11 284
18912.41 288
18913.71 282
18915.00 289
18916.30 274
18917.60 293
18918.89 301
18920.19 269
18921.49 284
18922.79 274
18924.09 313
18925.38 294
18926.68 302
18927.98 276
18929.28 276
18930.57 288
18931.87 274
18933.17 288
18934.47 302
18935.77 286
18937.06 280
18938.36 323
18939.66 274
18940.96 291
18942.26 278
18943.55 293
18944.85 276
18946.15 299
18947.45 252
18948.75 290
18950.05 287
18951.35 278
18952.64 288
18953.94 287
18955.24 276
18956.54 258
18957.84 259
18959.14 272
18960.44 295
18961.74 271
18963.03 279
18964.33 277
18965.63 277
18966.93 261
18968.23 270
18969.53 281
18970.83 259
18972.13 265
18973.43 274
18974.73 308
18976.03 265
18977.33 255
18978.62 282
18979.92 288
18981.22 279
18982.52 287
18983.82 276
18985.12 276
18986.42 268
18987.72 278
18989.02 273
18990.32 267
18991.62 261
18992.92 299
18994.22 294
18995.52 270
18996.82 272
18998.12 266
18999.42 270
19000.72 244
19002.02 278
19003.32 279
19004.62 268
19005.92 266
19007.22 326
19008.53 282
19009.83 281
19011.13 258
19012.43 266
19013.73 283
19015.03 289
19016.33 270
19017.63 273
19018.93 260
19020.23 273
19021.53 273
19022.83 284
19024.13 265
19025.44 276
19026.74 299
19028.04 274
19029.34 293
19030.64 277
19031.94 294
19033.24 268
19034.54 282
19035.85 282
19037.15 263
19038.45 256
19039.75 275
19041.05 285
19042.35 272
19043.66 252
19044.96 268
19046.26 302
19047.56 283
19048.86 279
19050.16 281
19051.47 300
19052.77 283
19054.07 290
19055.37 273
19056.67 282
19057.98 281
19059.28 278
19060.58 279
19061.88 260
19063.19 305
19064.49 302
19065.79 299
19067.09 258
19068.40 260
19069.70 292
19071.00 273
19072.30 254
19073.61 295
19074.91 271
19076.21 283
19077.52 264
19078.82 256
19080.12 279
19081.42 249
19082.73 251
19084.03 269
19085.33 288
19086.64 266
19087.94 245
19089.24 282
19090.55 288
19091.85 279
19093.15 304
19094.46 295
19095.76 288
19097.06 258
19098.37 272
19099.67 275
19100.97 283
19102.28 286
19103.58 269
19104.89 288
19106.19 283
19107.49 292
19108.80 278
19110.10 299
19111.40 272
19112.71 269
19114.01 280
19115.32 288
19116.62 276
19117.93 277
19119.23 279
19120.53 263
19121.84 259
19123.14 246
19124.45 251
19125.75 263
19127.06 305
19128.36 260
19129.67 278
19130.97 274
19132.28 286
19133.58 292
19134.88 285
19136.19 290
19137.49 288
19138.80 315
19140.10 294
19141.41 266
19142.71 268
19144.02 276
19145.32 280
19146.63 281
19147.94 290
19149.24 286
19150.55 293
19151.85 311
19153.16 288
19154.46 301
19155.77 291
19157.07 305
19158.38 303
19159.68 294
19160.99 270
19162.30 296
19163.60 284
19164.91 287
19166.21 283
19167.52 267
19168.83 292
19170.13 290
19171.44 280
19172.74 280
19174.05 287
19175.36 281
19176.66 326
19177.97 296
19179.27 276
19180.58 280
19181.89 267
19183.19 288
19184.50 271
19185.81 252
19187.11 274
19188.42 281
19189.73 280
19191.03 296
19192.34 263
19193.65 312
19194.95 267
19196.26 258
19197.57 273
19198.87 288
19200.18 267
19201.49 279
19202.80 314
19204.10 289
19205.41 238
19206.72 273
19208.03 284
19209.33 259
19210.64 280
19211.95 293
19213.25 302
19214.56 274
19215.87 279
19217.18 285
19218.49 285
19219.79 282
19221.10 263
19222.41 266
19223.72 272
19225.02 273
19226.33 254
19227.64 270
19228.95 297
19230.26 292
19231.56 282
19232.87 291
19234.18 275
19235.49 272
19236.80 263
19238.11 276
19239.41 276
19240.72 271
19242.03 258
19243.34 282
19244.65 276
19245.96 304
19247.26 293
19248.57 270
19249.88 261
19251.19 280
19252.50 291
19253.81 274
19255.12 285
19256.43 253
19257.74 258
19259.04 294
19260.35 274
19261.66 271
19262.97 265
19264.28 271
19265.59 299
19266.90 273
19268.21 262
19269.52 283
19270.83 254
19272.14 272
19273.45 268
19274.76 248
19276.07 268
19277.38 287
19278.69 273
19279.99 274
19281.30 267
19282.61 302
19283.92 283
19285.23 258
19286.54 267
19287.85 273
19289.16 260
19290.47 263
19291.78 267
19293.09 277
19294.40 262
19295.72 274
19297.03 278
19298.34 283
19299.65 257
19300.96 249
19302.27 283
19303.58 254
19304.89 274
19306.20 271
19307.51 295
19308.82 273
19310.13 251
19311.44 268
19312.75 279
19314.06 263
19315.37 272
19316.69 254
19318.00 283
19319.31 260
19320.62 272
19321.93 277
19323.24 276
19324.55 284
19325.86 272
19327.18 256
19328.49 276
19329.80 285
19331.11 285
19332.42 270
19333.73 274
19335.04 283
19336.36 261
19337.67 277
19338.98 260
19340.29 281
19341.60 281
19342.91 261
19344.23 270
19345.54 246
19346.85 276
19348.16 291
19349.47 264
19350.79 252
19352.10 298
19353.41 267
19354.72 269
19356.04 290
19357.35 262
19358.66 281
19359.97 292
19361.29 284
19362.60 262
19363.91 255
19365.22 250
19366.54 288
19367.85 270
19369.16 261
19370.47 261
19371.79 260
19373.10 283
19374.41 280
19375.73 279
19377.04 270
19378.35 257
19379.67 258
19380.98 282
19382.29 264
19383.60 274
19384.92 307
19386.23 288
19387.54 260
19388.86 261
19390.17 271
19391.49 273
19392.80 265
19394.11 264
19395.43 277
19396.74 279
19398.05 261
19399.37 273
19400.68 280
19402.00 245
19403.31 280
19404.62 259
19405.94 262
19407.25 273
19408.57 264
19409.88 276
19411.19 261
19412.51 244
19413.82 269
19415.14 262
19416.45 246
19417.77 254
19419.08 268
19420.39 276
19421.71 262
19423.02 278
19424.34 241
19425.65 278
19426.97 259
19428.28 265
19429.60 275
19430.91 255
19432.23 243
19433.54 280
19434.86 264
19436.17 264
19437.49 270
19438.80 271
19440.12 258
19441.43 256
19442.75 249
19444.06 266
19445.38 273
19446.69 270
19448.01 279
19449.32 266
19450.64 283
19451.96 276
19453.27 290
19454.59 271
19455.90 284
19457.22 246
19458.53 269
19459.85 272
19461.17 287
19462.48 277
19463.80 286
19465.11 278
19466.43 262
19467.75 251
19469.06 265
19470.38 261
19471.69 261
19473.01 290
19474.33 272
19475.64 261
19476.96 241
19478.28 256
19479.59 235
19480.91 264
19482.23 264
19483.54 278
19484.86 278
19486.18 232
19487.49 279
19488.81 277
19490.13 295
19491.44 279
19492.76 267
19494.08 265
19495.39 302
19496.71 249
19498.03 289
19499.35 269
19500.66 250
19501.98 267
19503.30 275
19504.61 257
19505.93 256
19507.25 254
19508.57 270
19509.88 245
19511.20 235
19512.52 254
19513.84 268
19515.15 284
19516.47 265
19517.79 283
19519.11 279
19520.43 265
19521.74 281
19523.06 265
19524.38 278
19525.70 268
19527.02 293
19528.33 258
19529.65 273
19530.97 287
19532.29 291
19533.61 255
19534.93 279
19536.24 276
19537.56 259
19538.88 271
19540.20 265
19541.52 273
19542.84 288
19544.16 274
19545.47 267
19546.79 281
19548.11 281
19549.43 281
19550.75 256
19552.07 283
19553.39 280
19554.71 284
19556.03 269
19557.34 273
19558.66 247
19559.98 271
19561.30 278
19562.62 300
19563.94 269
19565.26 275
19566.58 265
19567.90 241
19569.22 267
19570.54 262
19571.86 284
19573.18 260
19574.50 301
19575.82 262
19577.14 276
19578.46 276
19579.78 271
19581.10 269
19582.42 276
19583.74 270
19585.06 278
19586.38 274
19587.70 292
19589.02 261
19590.34 279
19591.66 269
19592.98 255
19594.30 253
19595.62 262
19596.94 254
19598.26 234
19599.58 262
19600.90 278
19602.22 272
19603.54 270
19604.86 242
19606.18 252
19607.50 277
19608.82 280
19610.15 238
19611.47 272
19612.79 270
19614.11 280
19615.43 271
19616.75 272
19618.07 247
19619.39 273
19620.71 283
19622.04 291
19623.36 261
19624.68 272
19626.00 280
19627.32 271
19628.64 238
19629.96 266
19631.29 269
19632.61 262
19633.93 281
19635.25 253
19636.57 270
19637.89 261
19639.22 261
19640.54 273
19641.86 273
19643.18 242
19644.50 271
19645.83 282
19647.15 269
19648.47 277
19649.79 248
19651.12 284
19652.44 273
19653.76 273
19655.08 263
19656.40 264
19657.73 247
19659.05 274
19660.37 240
19661.70 280
19663.02 278
19664.34 243
19665.66 254
19666.99 255
19668.31 263
19669.63 290
19670.95 283
19672.28 245
19673.60 255
19674.92 274
19676.25 302
19677.57 279
19678.89 253
19680.22 263
19681.54 278
19682.86 265
19684.19 290
19685.51 273
19686.83 273
19688.16 270
19689.48 277
19690.80 266
19692.13 269
19693.45 252
19694.78 265
19696.10 261
19697.42 267
19698.75 281
19700.07 295
19701.39 285
19702.72 255
19704.04 277
19705.37 274
19706.69 268
19708.02 267
19709.34 265
19710.66 263
19711.99 270
19713.31 288
19714.64 288
19715.96 294
19717.29 261
19718.61 266
19719.93 242
19721.26 258
19722.58 249
19723.91 270
19725.23 239
19726.56 266
19727.88 279
19729.21 267
19730.53 277
19731.86 256
19733.18 264
19734.51 264
19735.83 279
19737.16 266
19738.48 267
19739.81 247
19741.13 283
19742.46 276
19743.78 279
19745.11 267
19746.44 259
19747.76 248
19749.09 257
19750.41 248
19751.74 265
19753.06 277
19754.39 252
19755.72 282
19757.04 249
19758.37 268
19759.69 260
19761.02 278
19762.34 257
19763.67 240
19765.00 248
19766.32 271
19767.65 254
19768.98 275
19770.30 278
19771.63 261
19772.95 276
19774.28 286
19775.61 262
19776.93 271
19778.26 293
19779.59 268
19780.91 272
19782.24 240
19783.57 254
19784.89 283
19786.22 279
19787.55 278
19788.87 278
19790.20 286
19791.53 274
19792.86 276
19794.18 250
19795.51 249
19796.84 259
19798.16 292
19799.49 278
19800.82 284
19802.15 260
19803.47 265
19804.80 263
19806.13 272
19807.46 253
19808.78 266
19810.11 259
19811.44 273
19812.77 270
19814.09 261
19815.42 271
19816.75 254
19818.08 263
19819.41 269
19820.73 280
19822.06 266
19823.39 280
19824.72 248
19826.05 257
19827.37 258
19828.70 259
19830.03 273
19831.36 266
19832.69 253
19834.02 274
19835.34 263
19836.67 261
19838.00 257
19839.33 297
19840.66 275
19841.99 246
19843.32 276
19844.64 264
19845.97 262
19847.30 268
19848.63 284
19849.96 266
19851.29 282
19852.62 243
19853.95 260
19855.28 271
19856.60 282
19857.93 288
19859.26 271
19860.59 277
19861.92 261
19863.25 292
19864.58 272
19865.91 270
19867.24 263
19868.57 274
19869.90 265
19871.23 267
19872.56 261
19873.89 256
19875.22 259
19876.55 265
19877.88 270
19879.21 269
19880.54 263
19881.87 269
19883.20 281
19884.53 259
19885.86 262
19887.19 259
19888.52 257
19889.85 260
19891.18 256
19892.51 260
19893.84 285
19895.17 257
19896.50 245
19897.83 281
19899.16 270
19900.49 313
19901.82 281
19903.15 276
19904.48 245
19905.81 269
19907.15 280
19908.48 289
19909.81 281
19911.14 261
19912.47 285
19913.80 292
19915.13 280
19916.46 244
19917.79 289
19919.13 272
19920.46 298
19921.79 264
19923.12 280
19924.45 283
19925.78 291
19927.11 262
19928.45 266
19929.78 256
19931.11 286
19932.44 281
19933.77 284
19935.10 270
19936.44 274
19937.77 276
19939.10 283
19940.43 281
19941.76 284
19943.10 289
19944.43 261
19945.76 266
19947.09 280
19948.42 273
19949.76 270
19951.09 248
19952.42 259
19953.75 279
19955.09 243
19956.42 282
19957.75 266
19959.08 248
19960.42 264
19961.75 274
19963.08 267
19964.41 284
19965.75 265
19967.08 265
19968.41 271
19969.75 271
19971.08 266
19972.41 288
19973.74 237
19975.08 263
19976.41 233
19977.74 253
19979.08 259
19980.41 274
19981.74 279
19983.08 267
19984.41 261
19985.74 258
19987.08 293
19988.41 276
19989.75 267
19991.08 285
19992.41 281
19993.75 253
19995.08 251
19996.41 264
19997.75 267
19999.08 271
20000.42 264
20001.75 270
20003.08 254
20004.42 267
20005.75 272
20007.09 293
20008.42 305
20009.75 289
20011.09 286
20012.42 266
20013.76 242
20015.09 261
20016.43 257
20017.76 276
20019.10 258
20020.43 257
20021.76 273
20023.10 280
20024.43 264
20025.77 285
20027.10 289
20028.44 276
20029.77 266
20031.11 249
20032.44 235
20033.78 251
20035.11 233
20036.45 263
20037.78 275
20039.12 272
20040.46 274
20041.79 265
20043.13 279
20044.46 267
20045.80 272
20047.13 281
20048.47 282
20049.80 277
20051.14 272
20052.47 258
20053.81 258
20055.15 245
20056.48 266
20057.82 297
20059.15 258
20060.49 250
20061.83 281
20063.16 267
20064.50 239
20065.83 256
20067.17 259
20068.51 272
20069.84 269
20071.18 275
20072.52 273
20073.85 267
20075.19 284
20076.52 275
20077.86 260
20079.20 252
20080.53 265
20081.87 270
20083.21 306
20084.54 269
20085.88 282
20087.22 261
20088.56 262
20089.89 268
20091.23 264
20092.57 257
20093.90 286
20095.24 270
20096.58 252
20097.91 268
20099.25 285
20100.59 262
20101.93 294
20103.26 274
20104.60 260
20105.94 287
20107.28 266
20108.61 256
20109.95 253
20111.29 267
20112.63 284
20113.96 273
20115.30 270
20116.64 278
20117.98 284
20119.32 269
20120.65 256
20121.99 285
20123.33 244
20124.67 235
20126.01 274
