# Supplementary material for: MALDI-TOF MS typing enables the classification of brewing yeasts of the genus Saccharomyces to major beer styles
Source: PLoS One. 2017 Aug 9;12(8):e0181694. doi: 10.1371/journal.pone.0181694 (PMC5549903; doi:10.1371/journal.pone.0181694)
Supplement: S17 File — The directory includes 90 raw files and was zipped to “.zip”; the folder has three strains with 30 spectra per strain; S1 Text explains the raw files with an example and Table 1 represents the yeast strains used within the experiment. (ZIP) [file pone.0181694.s020.zip › 49-51/30813-PIBA124-Lag-Lag-Lag-YPG-18h-E-E_2016-10-04_4_0_C12_1.dat]

1998.43 1671
1998.85 1714
1999.27 1705
1999.69 1614
2000.11 1566
2000.54 1674
2000.96 1537
2001.38 1574
2001.80 1557
2002.23 1497
2002.65 1493
2003.07 1568
2003.49 1543
2003.92 1466
2004.34 1497
2004.76 1562
2005.18 1549
2005.61 1650
2006.03 1667
2006.45 1554
2006.87 1645
2007.30 1725
2007.72 1661
2008.14 1599
2008.57 1585
2008.99 1628
2009.41 1654
2009.84 1561
2010.26 1568
2010.68 1574
2011.11 1603
2011.53 1595
2011.95 1634
2012.38 1630
2012.80 1698
2013.22 1720
2013.65 1575
2014.07 1655
2014.49 1678
2014.92 1673
2015.34 1666
2015.77 1726
2016.19 1780
2016.61 1911
2017.04 1861
2017.46 1816
2017.89 1844
2018.31 1827
2018.73 1820
2019.16 1682
2019.58 1675
2020.01 1754
2020.43 1694
2020.85 1619
2021.28 1596
2021.70 1537
2022.13 1612
2022.55 1550
2022.98 1549
2023.40 1494
2023.83 1576
2024.25 1624
2024.68 1512
2025.10 1583
2025.53 1604
2025.95 1561
2026.38 1657
2026.80 1665
2027.23 1636
2027.65 1633
2028.08 1579
2028.50 1584
2028.93 1603
2029.35 1720
2029.78 1615
2030.20 1731
2030.63 1645
2031.05 1653
2031.48 1626
2031.90 1637
2032.33 1752
2032.75 1713
2033.18 1683
2033.61 1705
2034.03 1661
2034.46 1516
2034.88 1643
2035.31 1657
2035.74 1650
2036.16 1723
2036.59 1653
2037.01 1715
2037.44 1661
2037.87 1607
2038.29 1632
2038.72 1616
2039.14 1602
2039.57 1688
2040.00 1711
2040.42 1602
2040.85 1603
2041.28 1611
2041.70 1534
2042.13 1600
2042.56 1536
2042.98 1451
2043.41 1585
2043.84 1625
2044.26 1577
2044.69 1548
2045.12 1558
2045.54 1530
2045.97 1538
2046.40 1557
2046.82 1570
2047.25 1606
2047.68 1726
2048.11 1654
2048.53 1600
2048.96 1553
2049.39 1545
2049.82 1563
2050.24 1487
2050.67 1545
2051.10 1528
2051.53 1650
2051.95 1539
2052.38 1535
2052.81 1492
2053.24 1558
2053.66 1670
2054.09 1725
2054.52 1646
2054.95 1715
2055.38 1770
2055.80 1800
2056.23 1789
2056.66 1745
2057.09 1733
2057.52 1684
2057.94 1654
2058.37 1613
2058.80 1565
2059.23 1554
2059.66 1597
2060.09 1551
2060.51 1527
2060.94 1491
2061.37 1565
2061.80 1615
2062.23 1588
2062.66 1587
2063.09 1644
2063.52 1751
2063.94 1757
2064.37 1746
2064.80 1642
2065.23 1742
2065.66 1795
2066.09 1646
2066.52 1668
2066.95 1705
2067.38 1700
2067.81 1678
2068.24 1648
2068.66 1701
2069.09 1611
2069.52 1672
2069.95 1642
2070.38 1655
2070.81 1613
2071.24 1558
2071.67 1645
2072.10 1613
2072.53 1651
2072.96 1607
2073.39 1652
2073.82 1644
2074.25 1688
2074.68 1676
2075.11 1652
2075.54 1650
2075.97 1732
2076.40 1626
2076.83 1654
2077.26 1658
2077.69 1573
2078.12 1590
2078.55 1600
2078.98 1690
2079.41 1608
2079.84 1674
2080.27 1651
2080.70 1644
2081.14 1631
2081.57 1631
2082.00 1609
2082.43 1600
2082.86 1552
2083.29 1580
2083.72 1620
2084.15 1600
2084.58 1632
2085.01 1585
2085.44 1608
2085.88 1591
2086.31 1494
2086.74 1534
2087.17 1561
2087.60 1437
2088.03 1471
2088.46 1511
2088.89 1527
2089.33 1507
2089.76 1480
2090.19 1481
2090.62 1461
2091.05 1525
2091.48 1586
2091.92 1589
2092.35 1606
2092.78 1565
2093.21 1550
2093.64 1631
2094.07 1565
2094.51 1563
2094.94 1500
2095.37 1560
2095.80 1610
2096.24 1530
2096.67 1515
2097.10 1456
2097.53 1433
2097.96 1501
2098.40 1394
2098.83 1431
2099.26 1499
2099.69 1471
2100.13 1599
2100.56 1442
2100.99 1480
2101.43 1582
2101.86 1457
2102.29 1460
2102.72 1550
2103.16 1477
2103.59 1428
2104.02 1472
2104.46 1486
2104.89 1538
2105.32 1520
2105.76 1577
2106.19 1574
2106.62 1542
2107.05 1542
2107.49 1527
2107.92 1509
2108.36 1494
2108.79 1587
2109.22 1536
2109.66 1537
2110.09 1505
2110.52 1444
2110.96 1433
2111.39 1425
2111.82 1427
2112.26 1496
2112.69 1441
2113.13 1481
2113.56 1448
2113.99 1504
2114.43 1398
2114.86 1473
2115.30 1415
2115.73 1440
2116.16 1396
2116.60 1381
2117.03 1393
2117.47 1367
2117.90 1339
2118.34 1371
2118.77 1523
2119.21 1555
2119.64 1521
2120.07 1484
2120.51 1547
2120.94 1611
2121.38 1618
2121.81 1535
2122.25 1533
2122.68 1564
2123.12 1592
2123.55 1622
2123.99 1552
2124.42 1468
2124.86 1510
2125.29 1507
2125.73 1504
2126.16 1466
2126.60 1520
2127.04 1464
2127.47 1507
2127.91 1539
2128.34 1542
2128.78 1494
2129.21 1518
2129.65 1523
2130.08 1526
2130.52 1534
2130.96 1476
2131.39 1581
2131.83 1613
2132.26 1594
2132.70 1462
2133.14 1457
2133.57 1503
2134.01 1540
2134.44 1447
2134.88 1478
2135.32 1559
2135.75 1596
2136.19 1583
2136.62 1488
2137.06 1549
2137.50 1551
2137.93 1545
2138.37 1568
2138.81 1504
2139.24 1499
2139.68 1474
2140.12 1507
2140.55 1528
2140.99 1479
2141.43 1543
2141.86 1465
2142.30 1498
2142.74 1464
2143.18 1494
2143.61 1486
2144.05 1536
2144.49 1540
2144.92 1517
2145.36 1503
2145.80 1549
2146.24 1614
2146.67 1595
2147.11 1590
2147.55 1671
2147.99 1600
2148.42 1566
2148.86 1687
2149.30 1665
2149.74 1641
2150.17 1548
2150.61 1580
2151.05 1594
2151.49 1692
2151.92 1642
2152.36 1584
2152.80 1624
2153.24 1617
2153.68 1655
2154.11 1573
2154.55 1505
2154.99 1487
2155.43 1605
2155.87 1636
2156.31 1599
2156.74 1708
2157.18 1563
2157.62 1538
2158.06 1593
2158.50 1698
2158.94 1591
2159.38 1635
2159.81 1593
2160.25 1581
2160.69 1568
2161.13 1568
2161.57 1595
2162.01 1487
2162.45 1598
2162.89 1684
2163.33 1691
2163.76 1701
2164.20 1760
2164.64 1609
2165.08 1641
2165.52 1736
2165.96 1670
2166.40 1650
2166.84 1556
2167.28 1514
2167.72 1618
2168.16 1537
2168.60 1559
2169.04 1591
2169.48 1570
2169.92 1623
2170.36 1615
2170.80 1565
2171.24 1603
2171.68 1497
2172.12 1616
2172.56 1655
2173.00 1601
2173.44 1707
2173.88 1706
2174.32 1723
2174.76 1730
2175.20 1736
2175.64 1728
2176.08 1656
2176.52 1686
2176.96 1651
2177.40 1711
2177.84 1713
2178.28 1701
2178.72 1566
2179.16 1581
2179.60 1551
2180.04 1550
2180.48 1522
2180.92 1557
2181.37 1537
2181.81 1488
2182.25 1594
2182.69 1649
2183.13 1575
2183.57 1570
2184.01 1490
2184.45 1503
2184.89 1568
2185.34 1624
2185.78 1620
2186.22 1545
2186.66 1578
2187.10 1724
2187.54 1656
2187.98 1663
2188.43 1679
2188.87 1696
2189.31 1619
2189.75 1559
2190.19 1561
2190.63 1648
2191.08 1622
2191.52 1591
2191.96 1673
2192.40 1587
2192.84 1718
2193.29 1694
2193.73 1760
2194.17 1748
2194.61 1767
2195.05 1788
2195.50 1799
2195.94 1632
2196.38 1778
2196.82 1848
2197.27 1741
2197.71 1639
2198.15 1583
2198.59 1672
2199.04 1648
2199.48 1621
2199.92 1607
2200.37 1625
2200.81 1669
2201.25 1678
2201.69 1670
2202.14 1718
2202.58 1711
2203.02 1680
2203.47 1826
2203.91 1688
2204.35 1760
2204.80 1760
2205.24 1773
2205.68 1783
2206.13 1639
2206.57 1631
2207.01 1673
2207.46 1618
2207.90 1667
2208.34 1656
2208.79 1701
2209.23 1719
2209.67 1605
2210.12 1642
2210.56 1754
2211.01 1657
2211.45 1573
2211.89 1680
2212.34 1589
2212.78 1598
2213.23 1581
2213.67 1624
2214.11 1578
2214.56 1572
2215.00 1514
2215.45 1490
2215.89 1473
2216.34 1523
2216.78 1410
2217.22 1457
2217.67 1453
2218.11 1448
2218.56 1572
2219.00 1570
2219.45 1576
2219.89 1589
2220.34 1544
2220.78 1685
2221.23 1785
2221.67 1783
2222.12 1771
2222.56 1734
2223.01 1726
2223.45 1740
2223.90 1800
2224.34 1748
2224.79 1744
2225.23 1718
2225.68 1702
2226.12 1728
2226.57 1772
2227.01 1801
2227.46 1723
2227.91 1662
2228.35 1727
2228.80 1787
2229.24 1784
2229.69 1756
2230.13 1824
2230.58 1873
2231.03 1785
2231.47 1802
2231.92 1789
2232.36 1807
2232.81 1752
2233.26 1902
2233.70 1940
2234.15 1818
2234.59 1859
2235.04 1862
2235.49 1774
2235.93 1693
2236.38 1764
2236.83 1766
2237.27 1728
2237.72 1740
2238.17 1865
2238.61 1863
2239.06 1688
2239.51 1643
2239.95 1560
2240.40 1543
2240.85 1521
2241.29 1559
2241.74 1577
2242.19 1584
2242.63 1468
2243.08 1408
2243.53 1449
2243.98 1379
2244.42 1403
2244.87 1460
2245.32 1530
2245.76 1446
2246.21 1474
2246.66 1469
2247.11 1564
2247.55 1596
2248.00 1478
2248.45 1534
2248.90 1487
2249.35 1491
2249.79 1608
2250.24 1695
2250.69 1720
2251.14 1597
2251.58 1689
2252.03 1660
2252.48 1674
2252.93 1599
2253.38 1645
2253.82 1609
2254.27 1596
2254.72 1518
2255.17 1629
2255.62 1598
2256.07 1487
2256.51 1365
2256.96 1376
2257.41 1453
2257.86 1439
2258.31 1457
2258.76 1454
2259.21 1511
2259.65 1554
2260.10 1550
2260.55 1581
2261.00 1620
2261.45 1588
2261.90 1583
2262.35 1541
2262.80 1572
2263.25 1676
2263.69 1543
2264.14 1551
2264.59 1633
2265.04 1599
2265.49 1649
2265.94 1684
2266.39 1629
2266.84 1702
2267.29 1725
2267.74 1739
2268.19 1858
2268.64 1937
2269.09 1986
2269.54 1935
2269.99 1877
2270.44 1932
2270.89 1831
2271.34 1783
2271.79 1845
2272.24 1807
2272.69 1784
2273.14 1809
2273.59 1742
2274.04 1773
2274.49 1708
2274.94 1800
2275.39 1804
2275.84 1820
2276.29 1727
2276.74 1711
2277.19 1785
2277.64 1641
2278.09 1544
2278.54 1596
2278.99 1700
2279.44 1604
2279.89 1571
2280.34 1618
2280.79 1607
2281.25 1515
2281.70 1598
2282.15 1671
2282.60 1655
2283.05 1578
2283.50 1538
2283.95 1465
2284.40 1508
2284.85 1447
2285.31 1446
2285.76 1481
2286.21 1551
2286.66 1569
2287.11 1651
2287.56 1653
2288.01 1840
2288.47 1865
2288.92 1931
2289.37 2010
2289.82 1970
2290.27 1935
2290.72 1949
2291.18 1947
2291.63 1941
2292.08 1996
2292.53 1958
2292.98 1977
2293.44 1949
2293.89 1885
2294.34 1786
2294.79 1744
2295.24 1797
2295.70 1724
2296.15 1712
2296.60 1608
2297.05 1726
2297.51 1682
2297.96 1580
2298.41 1548
2298.86 1526
2299.32 1563
2299.77 1637
2300.22 1569
2300.67 1521
2301.13 1475
2301.58 1495
2302.03 1458
2302.49 1403
2302.94 1475
2303.39 1504
2303.85 1559
2304.30 1507
2304.75 1472
2305.20 1491
2305.66 1504
2306.11 1546
2306.56 1609
2307.02 1631
2307.47 1616
2307.93 1666
2308.38 1724
2308.83 1737
2309.29 1670
2309.74 1618
2310.19 1679
2310.65 1760
2311.10 1703
2311.55 1730
2312.01 1599
2312.46 1681
2312.92 1616
2313.37 1602
2313.82 1581
2314.28 1676
2314.73 1673
2315.19 1611
2315.64 1635
2316.10 1604
2316.55 1590
2317.00 1619
2317.46 1565
2317.91 1590
2318.37 1630
2318.82 1634
2319.28 1664
2319.73 1680
2320.19 1747
2320.64 1740
2321.10 1660
2321.55 1719
2322.01 1707
2322.46 1709
2322.92 1761
2323.37 1869
2323.83 1997
2324.28 1990
2324.74 2063
2325.19 1900
2325.65 1893
2326.10 1819
2326.56 1838
2327.01 1777
2327.47 1748
2327.92 1703
2328.38 1585
2328.83 1673
2329.29 1647
2329.74 1655
2330.20 1676
2330.66 1671
2331.11 1569
2331.57 1564
2332.02 1552
2332.48 1566
2332.94 1482
2333.39 1464
2333.85 1541
2334.30 1575
2334.76 1673
2335.22 1639
2335.67 1585
2336.13 1512
2336.58 1558
2337.04 1536
2337.50 1548
2337.95 1616
2338.41 1630
2338.87 1571
2339.32 1589
2339.78 1542
2340.24 1560
2340.69 1666
2341.15 1579
2341.61 1604
2342.06 1652
2342.52 1727
2342.98 1677
2343.43 1661
2343.89 1588
2344.35 1634
2344.81 1707
2345.26 1760
2345.72 1696
2346.18 1748
2346.63 1697
2347.09 1706
2347.55 1681
2348.01 1645
2348.46 1663
2348.92 1702
2349.38 1681
2349.84 1650
2350.29 1630
2350.75 1616
2351.21 1641
2351.67 1582
2352.13 1516
2352.58 1596
2353.04 1576
2353.50 1595
2353.96 1536
2354.41 1614
2354.87 1555
2355.33 1554
2355.79 1577
2356.25 1528
2356.71 1547
2357.16 1645
2357.62 1645
2358.08 1782
2358.54 1779
2359.00 1857
2359.46 1877
2359.91 1784
2360.37 1882
2360.83 1799
2361.29 1876
2361.75 1818
2362.21 1759
2362.67 1727
2363.13 1759
2363.58 1699
2364.04 1710
2364.50 1732
2364.96 1804
2365.42 1879
2365.88 1851
2366.34 1765
2366.80 1888
2367.26 1828
2367.72 1658
2368.18 1570
2368.64 1595
2369.10 1635
2369.55 1664
2370.01 1580
2370.47 1509
2370.93 1514
2371.39 1528
2371.85 1544
2372.31 1530
2372.77 1536
2373.23 1553
2373.69 1441
2374.15 1513
2374.61 1469
2375.07 1527
2375.53 1456
2375.99 1478
2376.45 1497
2376.91 1506
2377.37 1472
2377.83 1489
2378.29 1568
2378.75 1530
2379.21 1475
2379.68 1534
2380.14 1484
2380.60 1431
2381.06 1502
2381.52 1485
2381.98 1618
2382.44 1552
2382.90 1459
2383.36 1581
2383.82 1636
2384.28 1564
2384.74 1448
2385.20 1495
2385.67 1500
2386.13 1497
2386.59 1499
2387.05 1454
2387.51 1610
2387.97 1566
2388.43 1540
2388.89 1624
2389.36 1509
2389.82 1469
2390.28 1528
2390.74 1500
2391.20 1515
2391.66 1493
2392.13 1598
2392.59 1555
2393.05 1555
2393.51 1499
2393.97 1555
2394.43 1558
2394.90 1560
2395.36 1512
2395.82 1549
2396.28 1529
2396.74 1587
2397.21 1590
2397.67 1618
2398.13 1553
2398.59 1539
2399.06 1447
2399.52 1496
2399.98 1455
2400.44 1447
2400.91 1523
2401.37 1537
2401.83 1477
2402.29 1348
2402.76 1415
2403.22 1462
2403.68 1495
2404.14 1462
2404.61 1326
2405.07 1328
2405.53 1325
2406.00 1322
2406.46 1372
2406.92 1479
2407.39 1513
2407.85 1488
2408.31 1463
2408.78 1495
2409.24 1441
2409.70 1446
2410.17 1420
2410.63 1363
2411.09 1350
2411.56 1427
2412.02 1482
2412.48 1476
2412.95 1431
2413.41 1448
2413.87 1440
2414.34 1460
2414.80 1523
2415.27 1657
2415.73 1701
2416.19 1658
2416.66 1717
2417.12 1676
2417.59 1659
2418.05 1639
2418.51 1681
2418.98 1686
2419.44 1600
2419.91 1530
2420.37 1631
2420.84 1601
2421.30 1586
2421.77 1666
2422.23 1710
2422.69 1761
2423.16 1645
2423.62 1594
2424.09 1487
2424.55 1589
2425.02 1566
2425.48 1429
2425.95 1451
2426.41 1484
2426.88 1519
2427.34 1477
2427.81 1336
2428.27 1410
2428.74 1390
2429.20 1423
2429.67 1504
2430.13 1455
2430.60 1442
2431.07 1465
2431.53 1419
2432.00 1378
2432.46 1393
2432.93 1454
2433.39 1471
2433.86 1541
2434.32 1546
2434.79 1517
2435.26 1486
2435.72 1551
2436.19 1515
2436.65 1679
2437.12 1735
2437.59 1803
2438.05 1797
2438.52 1802
2438.98 1831
2439.45 1782
2439.92 1805
2440.38 1807
2440.85 1747
2441.32 1708
2441.78 1756
2442.25 1646
2442.72 1625
2443.18 1550
2443.65 1502
2444.12 1503
2444.58 1578
2445.05 1508
2445.52 1532
2445.98 1453
2446.45 1456
2446.92 1494
2447.38 1424
2447.85 1454
2448.32 1546
2448.78 1391
2449.25 1414
2449.72 1438
2450.19 1383
2450.65 1374
2451.12 1364
2451.59 1370
2452.06 1385
2452.52 1343
2452.99 1404
2453.46 1458
2453.93 1463
2454.39 1520
2454.86 1395
2455.33 1442
2455.80 1482
2456.26 1419
2456.73 1431
2457.20 1450
2457.67 1407
2458.14 1392
2458.60 1363
2459.07 1418
2459.54 1450
2460.01 1517
2460.48 1457
2460.95 1413
2461.41 1415
2461.88 1445
2462.35 1432
2462.82 1422
2463.29 1455
2463.76 1421
2464.22 1454
2464.69 1432
2465.16 1431
2465.63 1554
2466.10 1434
2466.57 1466
2467.04 1520
2467.51 1529
2467.97 1467
2468.44 1400
2468.91 1455
2469.38 1551
2469.85 1492
2470.32 1451
2470.79 1365
2471.26 1335
2471.73 1409
2472.20 1446
2472.67 1315
2473.14 1301
2473.61 1333
2474.07 1406
2474.54 1403
2475.01 1467
2475.48 1467
2475.95 1507
2476.42 1497
2476.89 1443
2477.36 1429
2477.83 1522
2478.30 1524
2478.77 1535
2479.24 1534
2479.71 1484
2480.18 1449
2480.65 1395
2481.12 1444
2481.59 1429
2482.06 1383
2482.53 1342
2483.00 1387
2483.47 1363
2483.95 1387
2484.42 1406
2484.89 1405
2485.36 1485
2485.83 1477
2486.30 1468
2486.77 1434
2487.24 1429
2487.71 1479
2488.18 1436
2488.65 1424
2489.12 1449
2489.59 1393
2490.07 1368
2490.54 1396
2491.01 1451
2491.48 1423
2491.95 1446
2492.42 1485
2492.89 1456
2493.36 1488
2493.84 1403
2494.31 1497
2494.78 1485
2495.25 1504
2495.72 1480
2496.19 1392
2496.66 1362
2497.14 1342
2497.61 1341
2498.08 1333
2498.55 1365
2499.02 1388
2499.50 1385
2499.97 1375
2500.44 1366
2500.91 1401
2501.38 1420
2501.86 1413
2502.33 1333
2502.80 1389
2503.27 1344
2503.74 1325
2504.22 1396
2504.69 1426
2505.16 1445
2505.63 1472
2506.11 1533
2506.58 1521
2507.05 1545
2507.52 1573
2508.00 1444
2508.47 1461
2508.94 1495
2509.42 1475
2509.89 1585
2510.36 1618
2510.83 1614
2511.31 1566
2511.78 1460
2512.25 1521
2512.73 1568
2513.20 1471
2513.67 1421
2514.15 1413
2514.62 1441
2515.09 1456
2515.57 1401
2516.04 1523
2516.51 1533
2516.99 1506
2517.46 1530
2517.94 1488
2518.41 1517
2518.88 1484
2519.36 1484
2519.83 1522
2520.30 1478
2520.78 1398
2521.25 1389
2521.73 1418
2522.20 1416
2522.67 1460
2523.15 1354
2523.62 1463
2524.10 1475
2524.57 1395
2525.05 1331
2525.52 1299
2525.99 1437
2526.47 1495
2526.94 1480
2527.42 1468
2527.89 1368
2528.37 1476
2528.84 1510
2529.32 1419
2529.79 1535
2530.27 1521
2530.74 1436
2531.22 1445
2531.69 1535
2532.17 1520
2532.64 1468
2533.12 1479
2533.59 1483
2534.07 1409
2534.54 1421
2535.02 1526
2535.49 1528
2535.97 1413
2536.44 1426
2536.92 1452
2537.39 1440
2537.87 1508
2538.34 1546
2538.82 1491
2539.30 1560
2539.77 1476
2540.25 1459
2540.72 1481
2541.20 1433
2541.68 1434
2542.15 1458
2542.63 1431
2543.10 1368
2543.58 1448
2544.06 1517
2544.53 1466
2545.01 1481
2545.48 1565
2545.96 1632
2546.44 1689
2546.91 1695
2547.39 1601
2547.87 1619
2548.34 1650
2548.82 1652
2549.30 1678
2549.77 1595
2550.25 1648
2550.73 1629
2551.20 1576
2551.68 1531
2552.16 1611
2552.63 1590
2553.11 1542
2553.59 1592
2554.06 1580
2554.54 1558
2555.02 1588
2555.50 1533
2555.97 1546
2556.45 1462
2556.93 1406
2557.40 1419
2557.88 1445
2558.36 1333
2558.84 1378
2559.31 1409
2559.79 1340
2560.27 1370
2560.75 1347
2561.23 1327
2561.70 1385
2562.18 1396
2562.66 1352
2563.14 1384
2563.61 1425
2564.09 1398
2564.57 1360
2565.05 1350
2565.53 1341
2566.00 1432
2566.48 1415
2566.96 1365
2567.44 1353
2567.92 1356
2568.40 1308
2568.87 1306
2569.35 1405
2569.83 1339
2570.31 1339
2570.79 1375
2571.27 1346
2571.75 1367
2572.22 1390
2572.70 1409
2573.18 1449
2573.66 1446
2574.14 1389
2574.62 1382
2575.10 1317
2575.58 1351
2576.06 1347
2576.54 1304
2577.01 1403
2577.49 1362
2577.97 1336
2578.45 1388
2578.93 1359
2579.41 1323
2579.89 1335
2580.37 1419
2580.85 1345
2581.33 1281
2581.81 1305
2582.29 1313
2582.77 1310
2583.25 1351
2583.73 1399
2584.21 1315
2584.69 1316
2585.17 1346
2585.65 1361
2586.13 1476
2586.61 1426
2587.09 1365
2587.57 1420
2588.05 1402
2588.53 1336
2589.01 1296
2589.49 1269
2589.97 1357
2590.45 1378
2590.93 1269
2591.41 1286
2591.89 1222
2592.37 1355
2592.85 1341
2593.33 1338
2593.81 1408
2594.30 1325
2594.78 1360
2595.26 1304
2595.74 1305
2596.22 1313
2596.70 1284
2597.18 1340
2597.66 1327
2598.14 1418
2598.62 1393
2599.11 1359
2599.59 1380
2600.07 1440
2600.55 1414
2601.03 1441
2601.51 1405
2601.99 1478
2602.48 1458
2602.96 1485
2603.44 1450
2603.92 1429
2604.40 1406
2604.88 1362
2605.37 1365
2605.85 1432
2606.33 1418
2606.81 1416
2607.29 1450
2607.78 1430
2608.26 1418
2608.74 1489
2609.22 1494
2609.70 1424
2610.19 1465
2610.67 1533
2611.15 1533
2611.63 1462
2612.12 1430
2612.60 1360
2613.08 1417
2613.56 1384
2614.05 1354
2614.53 1325
2615.01 1326
2615.49 1288
2615.98 1243
2616.46 1328
2616.94 1309
2617.43 1389
2617.91 1336
2618.39 1332
2618.87 1392
2619.36 1384
2619.84 1407
2620.32 1413
2620.81 1479
2621.29 1469
2621.77 1323
2622.26 1337
2622.74 1403
2623.22 1352
2623.71 1412
2624.19 1456
2624.67 1353
2625.16 1327
2625.64 1385
2626.13 1348
2626.61 1398
2627.09 1318
2627.58 1365
2628.06 1314
2628.55 1372
2629.03 1429
2629.51 1375
2630.00 1379
2630.48 1324
2630.97 1335
2631.45 1371
2631.93 1414
2632.42 1382
2632.90 1382
2633.39 1330
2633.87 1341
2634.36 1308
2634.84 1296
2635.33 1337
2635.81 1376
2636.29 1298
2636.78 1294
2637.26 1315
2637.75 1289
2638.23 1311
2638.72 1414
2639.20 1390
2639.69 1450
2640.17 1388
2640.66 1452
2641.14 1353
2641.63 1372
2642.11 1396
2642.60 1384
2643.08 1340
2643.57 1264
2644.05 1281
2644.54 1348
2645.03 1275
2645.51 1282
2646.00 1318
2646.48 1336
2646.97 1322
2647.45 1395
2647.94 1370
2648.43 1359
2648.91 1282
2649.40 1367
2649.88 1366
2650.37 1412
2650.85 1323
2651.34 1397
2651.83 1382
2652.31 1353
2652.80 1295
2653.29 1418
2653.77 1524
2654.26 1467
2654.74 1376
2655.23 1365
2655.72 1334
2656.20 1376
2656.69 1487
2657.18 1480
2657.66 1441
2658.15 1351
2658.64 1340
2659.12 1275
2659.61 1300
2660.10 1335
2660.58 1383
2661.07 1383
2661.56 1297
2662.05 1285
2662.53 1258
2663.02 1344
2663.51 1370
2663.99 1372
2664.48 1380
2664.97 1371
2665.46 1293
2665.94 1328
2666.43 1397
2666.92 1369
2667.41 1417
2667.89 1431
2668.38 1330
2668.87 1367
2669.36 1454
2669.84 1470
2670.33 1490
2670.82 1413
2671.31 1489
2671.80 1591
2672.28 1491
2672.77 1472
2673.26 1565
2673.75 1572
2674.24 1589
2674.72 1597
2675.21 1632
2675.70 1590
2676.19 1469
2676.68 1522
2677.17 1508
2677.65 1491
2678.14 1460
2678.63 1432
2679.12 1459
2679.61 1468
2680.10 1465
2680.59 1432
2681.07 1416
2681.56 1491
2682.05 1502
2682.54 1470
2683.03 1443
2683.52 1500
2684.01 1476
2684.50 1361
2684.99 1329
2685.47 1350
2685.96 1395
2686.45 1365
2686.94 1335
2687.43 1329
2687.92 1369
2688.41 1393
2688.90 1425
2689.39 1360
2689.88 1352
2690.37 1337
2690.86 1393
2691.35 1406
2691.84 1378
2692.33 1469
2692.82 1470
2693.31 1448
2693.80 1478
2694.29 1525
2694.78 1554
2695.27 1531
2695.76 1448
2696.25 1446
2696.74 1470
2697.23 1441
2697.72 1499
2698.21 1449
2698.70 1552
2699.19 1531
2699.68 1478
2700.17 1578
2700.66 1552
2701.15 1503
2701.64 1540
2702.13 1486
2702.62 1419
2703.11 1474
2703.61 1396
2704.10 1389
2704.59 1436
2705.08 1397
2705.57 1322
2706.06 1434
2706.55 1437
2707.04 1402
2707.53 1368
2708.02 1339
2708.52 1367
2709.01 1360
2709.50 1378
2709.99 1315
2710.48 1289
2710.97 1311
2711.46 1335
2711.96 1334
2712.45 1332
2712.94 1332
2713.43 1255
2713.92 1282
2714.41 1223
2714.91 1265
2715.40 1316
2715.89 1311
2716.38 1318
2716.87 1267
2717.37 1254
2717.86 1234
2718.35 1260
2718.84 1297
2719.33 1294
2719.83 1333
2720.32 1384
2720.81 1313
2721.30 1430
2721.80 1419
2722.29 1441
2722.78 1385
2723.27 1372
2723.77 1415
2724.26 1441
2724.75 1436
2725.24 1413
2725.74 1386
2726.23 1373
2726.72 1374
2727.22 1376
2727.71 1398
2728.20 1410
2728.70 1405
2729.19 1449
2729.68 1458
2730.18 1359
2730.67 1436
2731.16 1408
2731.65 1433
2732.15 1487
2732.64 1479
2733.14 1536
2733.63 1455
2734.12 1533
2734.62 1578
2735.11 1499
2735.60 1529
2736.10 1540
2736.59 1580
2737.08 1589
2737.58 1469
2738.07 1471
2738.57 1431
2739.06 1411
2739.55 1443
2740.05 1361
2740.54 1355
2741.04 1304
2741.53 1306
2742.03 1261
2742.52 1302
2743.01 1282
2743.51 1277
2744.00 1229
2744.50 1234
2744.99 1281
2745.49 1252
2745.98 1282
2746.48 1272
2746.97 1304
2747.47 1271
2747.96 1279
2748.46 1258
2748.95 1304
2749.45 1371
2749.94 1272
2750.44 1243
2750.93 1281
2751.43 1310
2751.92 1315
2752.42 1334
2752.91 1397
2753.41 1418
2753.90 1391
2754.40 1357
2754.89 1418
2755.39 1414
2755.88 1390
2756.38 1391
2756.87 1459
2757.37 1390
2757.87 1326
2758.36 1360
2758.86 1345
2759.35 1420
2759.85 1339
2760.35 1384
2760.84 1329
2761.34 1363
2761.83 1376
2762.33 1326
2762.83 1238
2763.32 1350
2763.82 1369
2764.31 1369
2764.81 1323
2765.31 1308
2765.80 1322
2766.30 1285
2766.80 1274
2767.29 1369
2767.79 1281
2768.29 1282
2768.78 1272
2769.28 1350
2769.78 1436
2770.27 1393
2770.77 1353
2771.27 1343
2771.76 1394
2772.26 1402
2772.76 1312
2773.26 1375
2773.75 1295
2774.25 1275
2774.75 1301
2775.24 1387
2775.74 1334
2776.24 1305
2776.74 1344
2777.23 1354
2777.73 1367
2778.23 1324
2778.73 1332
2779.22 1352
2779.72 1375
2780.22 1378
2780.72 1274
2781.21 1221
2781.71 1327
2782.21 1342
2782.71 1276
2783.21 1377
2783.70 1342
2784.20 1399
2784.70 1350
2785.20 1362
2785.70 1403
2786.20 1397
2786.69 1302
2787.19 1374
2787.69 1356
2788.19 1397
2788.69 1369
2789.19 1387
2789.68 1389
2790.18 1358
2790.68 1335
2791.18 1301
2791.68 1266
2792.18 1281
2792.68 1387
2793.18 1351
2793.67 1447
2794.17 1483
2794.67 1505
2795.17 1562
2795.67 1547
2796.17 1517
2796.67 1583
2797.17 1533
2797.67 1569
2798.17 1545
2798.67 1540
2799.17 1559
2799.66 1490
2800.16 1399
2800.66 1418
2801.16 1324
2801.66 1345
2802.16 1357
2802.66 1309
2803.16 1327
2803.66 1345
2804.16 1408
2804.66 1396
2805.16 1422
2805.66 1497
2806.16 1514
2806.66 1501
2807.16 1532
2807.66 1608
2808.16 1681
2808.66 1642
2809.16 1668
2809.66 1641
2810.16 1615
2810.66 1695
2811.16 1722
2811.66 1706
2812.17 1641
2812.67 1659
2813.17 1715
2813.67 1593
2814.17 1599
2814.67 1700
2815.17 1810
2815.67 1591
2816.17 1529
2816.67 1509
2817.17 1534
2817.67 1462
2818.18 1432
2818.68 1419
2819.18 1438
2819.68 1441
2820.18 1401
2820.68 1397
2821.18 1353
2821.68 1249
2822.19 1372
2822.69 1397
2823.19 1363
2823.69 1421
2824.19 1407
2824.69 1321
2825.20 1270
2825.70 1339
2826.20 1324
2826.70 1299
2827.20 1324
2827.70 1273
2828.21 1301
2828.71 1300
2829.21 1297
2829.71 1295
2830.22 1263
2830.72 1316
2831.22 1338
2831.72 1200
2832.22 1324
2832.73 1369
2833.23 1358
2833.73 1372
2834.23 1363
2834.74 1369
2835.24 1302
2835.74 1385
2836.24 1359
2836.75 1413
2837.25 1265
2837.75 1315
2838.26 1313
2838.76 1295
2839.26 1412
2839.76 1388
2840.27 1271
2840.77 1276
2841.27 1369
2841.78 1379
2842.28 1388
2842.78 1354
2843.29 1340
2843.79 1338
2844.29 1297
2844.80 1389
2845.30 1356
2845.80 1342
2846.31 1313
2846.81 1326
2847.32 1227
2847.82 1331
2848.32 1333
2848.83 1334
2849.33 1425
2849.83 1337
2850.34 1387
2850.84 1410
2851.35 1397
2851.85 1344
2852.35 1364
2852.86 1329
2853.36 1307
2853.87 1300
2854.37 1325
2854.88 1420
2855.38 1518
2855.88 1579
2856.39 1542
2856.89 1598
2857.40 1565
2857.90 1545
2858.41 1547
2858.91 1481
2859.42 1436
2859.92 1481
2860.43 1557
2860.93 1508
2861.44 1496
2861.94 1504
2862.45 1604
2862.95 1521
2863.46 1457
2863.96 1459
2864.47 1467
2864.97 1392
2865.48 1423
2865.98 1373
2866.49 1378
2866.99 1348
2867.50 1402
2868.00 1476
2868.51 1458
2869.02 1424
2869.52 1392
2870.03 1420
2870.53 1415
2871.04 1530
2871.54 1478
2872.05 1536
2872.56 1516
2873.06 1471
2873.57 1447
2874.07 1414
2874.58 1421
2875.09 1546
2875.59 1476
2876.10 1379
2876.61 1330
2877.11 1391
2877.62 1347
2878.12 1382
2878.63 1423
2879.14 1429
2879.64 1376
2880.15 1358
2880.66 1461
2881.16 1413
2881.67 1476
2882.18 1529
2882.68 1537
2883.19 1536
2883.70 1535
2884.20 1573
2884.71 1627
2885.22 1654
2885.73 1776
2886.23 1794
2886.74 1879
2887.25 1789
2887.75 1729
2888.26 1675
2888.77 1636
2889.28 1600
2889.78 1507
2890.29 1492
2890.80 1561
2891.31 1477
2891.81 1550
2892.32 1439
2892.83 1429
2893.34 1483
2893.84 1435
2894.35 1544
2894.86 1643
2895.37 1652
2895.88 1566
2896.38 1614
2896.89 1579
2897.40 1554
2897.91 1561
2898.42 1553
2898.92 1484
2899.43 1498
2899.94 1479
2900.45 1422
2900.96 1488
2901.47 1491
2901.98 1556
2902.48 1538
2902.99 1550
2903.50 1530
2904.01 1513
2904.52 1448
2905.03 1497
2905.54 1592
2906.04 1581
2906.55 1524
2907.06 1468
2907.57 1463
2908.08 1498
2908.59 1433
2909.10 1454
2909.61 1439
2910.12 1339
2910.63 1346
2911.14 1383
2911.64 1377
2912.15 1381
2912.66 1352
2913.17 1396
2913.68 1365
2914.19 1402
2914.70 1332
2915.21 1393
2915.72 1368
2916.23 1384
2916.74 1270
2917.25 1409
2917.76 1445
2918.27 1355
2918.78 1388
2919.29 1439
2919.80 1573
2920.31 1572
2920.82 1627
2921.33 1613
2921.84 1584
2922.35 1623
2922.86 1656
2923.37 1658
2923.88 1694
2924.39 1617
2924.90 1628
2925.41 1634
2925.92 1575
2926.44 1502
2926.95 1459
2927.46 1419
2927.97 1380
2928.48 1356
2928.99 1471
2929.50 1446
2930.01 1375
2930.52 1314
2931.03 1301
2931.54 1315
2932.05 1393
2932.57 1302
2933.08 1292
2933.59 1256
2934.10 1265
2934.61 1365
2935.12 1348
2935.63 1398
2936.15 1467
2936.66 1534
2937.17 1444
2937.68 1478
2938.19 1489
2938.70 1524
2939.22 1670
2939.73 1716
2940.24 1794
2940.75 1814
2941.26 1725
2941.77 1754
2942.29 1742
2942.80 1736
2943.31 1808
2943.82 1750
2944.34 1767
2944.85 1757
2945.36 1668
2945.87 1644
2946.38 1514
2946.90 1532
2947.41 1494
2947.92 1518
2948.43 1454
2948.95 1505
2949.46 1419
2949.97 1365
2950.48 1368
2951.00 1408
2951.51 1439
2952.02 1341
2952.54 1327
2953.05 1369
2953.56 1373
2954.08 1321
2954.59 1252
2955.10 1325
2955.61 1308
2956.13 1337
2956.64 1281
2957.15 1213
2957.67 1208
2958.18 1295
2958.69 1341
2959.21 1360
2959.72 1365
2960.23 1429
2960.75 1346
2961.26 1446
2961.78 1496
2962.29 1476
2962.80 1546
2963.32 1451
2963.83 1449
2964.35 1473
2964.86 1418
2965.37 1355
2965.89 1367
2966.40 1357
2966.92 1367
2967.43 1414
2967.94 1405
2968.46 1358
2968.97 1345
2969.49 1380
2970.00 1303
2970.52 1368
2971.03 1437
2971.54 1382
2972.06 1406
2972.57 1285
2973.09 1326
2973.60 1351
2974.12 1336
2974.63 1480
2975.15 1450
2975.66 1427
2976.18 1452
2976.69 1470
2977.21 1389
2977.72 1448
2978.24 1476
2978.75 1572
2979.27 1568
2979.78 1506
2980.30 1451
2980.81 1525
2981.33 1551
2981.84 1531
2982.36 1514
2982.88 1495
2983.39 1511
2983.91 1527
2984.42 1565
2984.94 1548
2985.45 1578
2985.97 1649
2986.49 1586
2987.00 1583
2987.52 1557
2988.03 1553
2988.55 1542
2989.07 1616
2989.58 1551
2990.10 1515
2990.61 1533
2991.13 1501
2991.65 1516
2992.16 1610
2992.68 1559
2993.20 1749
2993.71 1752
2994.23 1719
2994.75 1677
2995.26 1835
2995.78 1953
2996.30 1978
2996.81 1953
2997.33 1924
2997.85 2014
2998.36 2013
2998.88 2055
2999.40 2143
2999.91 2222
3000.43 2489
3000.95 2518
3001.46 2760
3001.98 3152
3002.50 3254
3003.02 3472
3003.53 3307
3004.05 3526
3004.57 3376
3005.09 3336
3005.60 2949
3006.12 2725
3006.64 2598
3007.16 2313
3007.67 2136
3008.19 1846
3008.71 1776
3009.23 1672
3009.74 1667
3010.26 1592
3010.78 1601
3011.30 1643
3011.82 1721
3012.33 1680
3012.85 1638
3013.37 1659
3013.89 1550
3014.41 1608
3014.93 1695
3015.44 1562
3015.96 1589
3016.48 1696
3017.00 1690
3017.52 1642
3018.04 1635
3018.55 1650
3019.07 1634
3019.59 1656
3020.11 1712
3020.63 1705
3021.15 1602
3021.67 1657
3022.19 1764
3022.71 1714
3023.22 1788
3023.74 1752
3024.26 1756
3024.78 1719
3025.30 1684
3025.82 1676
3026.34 1670
3026.86 1690
3027.38 1589
3027.90 1549
3028.42 1566
3028.94 1530
3029.46 1454
3029.98 1505
3030.49 1497
3031.01 1456
3031.53 1418
3032.05 1453
3032.57 1576
3033.09 1558
3033.61 1729
3034.13 1645
3034.65 1645
3035.17 1568
3035.69 1656
3036.21 1612
3036.73 1540
3037.25 1464
3037.77 1494
3038.29 1521
3038.81 1448
3039.34 1501
3039.86 1522
3040.38 1464
3040.90 1463
3041.42 1421
3041.94 1418
3042.46 1478
3042.98 1333
3043.50 1472
3044.02 1412
3044.54 1406
3045.06 1420
3045.58 1456
3046.10 1513
3046.63 1330
3047.15 1373
3047.67 1392
3048.19 1463
3048.71 1523
3049.23 1446
3049.75 1294
3050.27 1319
3050.79 1348
3051.32 1364
3051.84 1340
3052.36 1336
3052.88 1356
3053.40 1332
3053.92 1335
3054.45 1351
3054.97 1303
3055.49 1302
3056.01 1297
3056.53 1246
3057.05 1338
3057.58 1414
3058.10 1409
3058.62 1335
3059.14 1385
3059.66 1444
3060.19 1425
3060.71 1379
3061.23 1421
3061.75 1431
3062.28 1474
3062.80 1469
3063.32 1446
3063.84 1554
3064.37 1613
3064.89 1615
3065.41 1678
3065.93 1594
3066.46 1555
3066.98 1638
3067.50 1491
3068.02 1529
3068.55 1611
3069.07 1632
3069.59 1624
3070.12 1648
3070.64 1649
3071.16 1613
3071.69 1586
3072.21 1698
3072.73 1663
3073.26 1671
3073.78 1644
3074.30 1718
3074.83 1809
3075.35 1708
3075.87 1757
3076.40 1842
3076.92 1883
3077.44 1959
3077.97 1890
3078.49 1958
3079.01 1968
3079.54 2033
3080.06 2011
3080.59 1947
3081.11 1948
3081.63 2086
3082.16 2035
3082.68 1877
3083.21 1873
3083.73 1857
3084.25 1832
3084.78 1851
3085.30 1888
3085.83 1980
3086.35 2143
3086.88 2395
3087.40 2693
3087.93 3158
3088.45 3416
3088.97 3418
3089.50 3483
3090.02 3526
3090.55 3517
3091.07 3368
3091.60 3179
3092.12 3007
3092.65 2672
3093.17 2481
3093.70 2400
3094.22 2350
3094.75 2236
3095.27 2326
3095.80 2236
3096.32 2380
3096.85 2406
3097.37 2402
3097.90 2253
3098.43 2428
3098.95 2607
3099.48 2878
3100.00 3170
3100.53 3603
3101.05 4095
3101.58 4480
3102.10 4772
3102.63 4865
3103.16 4750
3103.68 4472
3104.21 4175
3104.73 3779
3105.26 3427
3105.79 2956
3106.31 2532
3106.84 2322
3107.36 2162
3107.89 1991
3108.42 1949
3108.94 2060
3109.47 1957
3110.00 1946
3110.52 1915
3111.05 1917
3111.57 1830
3112.10 1815
3112.63 1777
3113.15 1665
3113.68 1653
3114.21 1709
3114.74 1588
3115.26 1651
3115.79 1680
3116.32 1748
3116.84 1730
3117.37 1652
3117.90 1766
3118.42 1853
3118.95 1842
3119.48 1857
3120.01 1965
3120.53 2157
3121.06 2013
3121.59 2097
3122.11 2042
3122.64 1968
3123.17 1918
3123.70 1793
3124.22 1767
3124.75 1757
3125.28 1742
3125.81 1787
3126.34 1833
3126.86 1736
3127.39 1698
3127.92 1698
3128.45 1674
3128.98 1571
3129.50 1609
3130.03 1550
3130.56 1646
3131.09 1600
3131.62 1656
3132.14 1689
3132.67 1690
3133.20 1791
3133.73 1752
3134.26 1771
3134.79 1854
3135.31 1806
3135.84 1781
3136.37 1728
3136.90 1634
3137.43 1614
3137.96 1639
3138.49 1588
3139.02 1685
3139.54 1593
3140.07 1555
3140.60 1511
3141.13 1445
3141.66 1481
3142.19 1454
3142.72 1502
3143.25 1385
3143.78 1502
3144.31 1605
3144.84 1573
3145.37 1661
3145.89 1717
3146.42 1779
3146.95 1699
3147.48 1676
3148.01 1714
3148.54 1745
3149.07 1829
3149.60 1644
3150.13 1740
3150.66 1712
3151.19 1747
3151.72 1839
3152.25 1837
3152.78 1777
3153.31 1896
3153.84 1911
3154.37 2081
3154.90 2125
3155.43 2142
3155.96 2211
3156.49 2137
3157.02 2135
3157.55 2071
3158.08 1990
3158.61 1836
3159.14 1833
3159.68 1723
3160.21 1644
3160.74 1678
3161.27 1609
3161.80 1572
3162.33 1672
3162.86 1580
3163.39 1554
3163.92 1524
3164.45 1612
3164.98 1606
3165.51 1458
3166.05 1407
3166.58 1430
3167.11 1368
3167.64 1442
3168.17 1482
3168.70 1406
3169.23 1480
3169.76 1481
3170.30 1347
3170.83 1430
3171.36 1503
3171.89 1478
3172.42 1491
3172.95 1425
3173.49 1432
3174.02 1513
3174.55 1615
3175.08 1606
3175.61 1586
3176.15 1562
3176.68 1509
3177.21 1463
3177.74 1446
3178.27 1342
3178.81 1368
3179.34 1435
3179.87 1427
3180.40 1410
3180.93 1354
3181.47 1390
3182.00 1425
3182.53 1423
3183.06 1433
3183.60 1430
3184.13 1391
3184.66 1469
3185.20 1379
3185.73 1451
3186.26 1411
3186.79 1452
3187.33 1454
3187.86 1477
3188.39 1384
3188.93 1362
3189.46 1336
3189.99 1303
3190.52 1314
3191.06 1434
3191.59 1423
3192.12 1425
3192.66 1345
3193.19 1343
3193.72 1439
3194.26 1485
3194.79 1370
3195.33 1342
3195.86 1391
3196.39 1385
3196.93 1409
3197.46 1299
3197.99 1398
3198.53 1425
3199.06 1429
3199.60 1419
3200.13 1383
3200.66 1399
3201.20 1508
3201.73 1566
3202.27 1507
3202.80 1456
3203.33 1416
3203.87 1443
3204.40 1475
3204.94 1547
3205.47 1567
3206.01 1575
3206.54 1607
3207.07 1564
3207.61 1669
3208.14 1753
3208.68 1680
3209.21 1856
3209.75 1834
3210.28 1748
3210.82 1707
3211.35 1785
3211.89 1647
3212.42 1612
3212.96 1564
3213.49 1564
3214.03 1543
3214.56 1523
3215.10 1450
3215.63 1359
3216.17 1370
3216.70 1388
3217.24 1359
3217.78 1321
3218.31 1345
3218.85 1330
3219.38 1377
3219.92 1368
3220.45 1435
3220.99 1467
3221.52 1471
3222.06 1477
3222.60 1533
3223.13 1640
3223.67 1619
3224.20 1642
3224.74 1668
3225.28 1691
3225.81 1630
3226.35 1599
3226.88 1588
3227.42 1550
3227.96 1623
3228.49 1494
3229.03 1545
3229.57 1506
3230.10 1525
3230.64 1532
3231.18 1519
3231.71 1533
3232.25 1639
3232.79 1631
3233.32 1605
3233.86 1628
3234.40 1673
3234.93 1650
3235.47 1693
3236.01 1689
3236.54 1610
3237.08 1708
3237.62 1787
3238.15 1754
3238.69 1747
3239.23 1750
3239.77 1685
3240.30 1630
3240.84 1677
3241.38 1637
3241.92 1652
3242.45 1545
3242.99 1618
3243.53 1544
3244.07 1569
3244.60 1651
3245.14 1661
3245.68 1637
3246.22 1766
3246.75 1773
3247.29 1823
3247.83 1910
3248.37 2136
3248.91 2208
3249.44 2579
3249.98 2984
3250.52 3255
3251.06 3710
3251.60 4197
3252.14 4744
3252.67 4715
3253.21 4558
3253.75 4475
3254.29 4263
3254.83 3806
3255.37 3466
3255.90 3008
3256.44 2719
3256.98 2550
3257.52 2338
3258.06 2301
3258.60 2255
3259.14 2182
3259.68 2449
3260.21 2406
3260.75 2569
3261.29 2443
3261.83 2412
3262.37 2485
3262.91 2664
3263.45 2683
3263.99 2881
3264.53 2990
3265.07 3305
3265.61 3429
3266.15 3542
3266.69 3607
3267.23 3447
3267.76 3150
3268.30 3053
3268.84 2887
3269.38 2645
3269.92 2433
3270.46 2351
3271.00 2183
3271.54 2091
3272.08 2026
3272.62 1950
3273.16 1888
3273.70 1924
3274.24 1926
3274.78 1905
3275.32 1914
3275.86 1913
3276.40 1909
3276.94 1858
3277.48 1886
3278.03 1890
3278.57 1888
3279.11 1855
3279.65 1969
3280.19 1990
3280.73 1937
3281.27 1871
3281.81 2001
3282.35 2038
3282.89 2119
3283.43 2029
3283.97 2083
3284.51 2015
3285.05 2069
3285.60 2112
3286.14 2147
3286.68 2088
3287.22 2064
3287.76 2102
3288.30 2080
3288.84 2152
3289.38 2116
3289.93 2333
3290.47 2415
3291.01 2558
3291.55 2644
3292.09 2999
3292.63 2992
3293.18 3177
3293.72 3242
3294.26 3134
3294.80 3199
3295.34 3468
3295.88 3501
3296.43 3211
3296.97 3176
3297.51 3046
3298.05 2895
3298.59 2831
3299.14 2547
3299.68 2524
3300.22 2379
3300.76 2348
3301.31 2292
3301.85 2140
3302.39 2263
3302.93 2264
3303.48 2119
3304.02 2140
3304.56 2151
3305.10 2289
3305.65 2314
3306.19 2351
3306.73 2299
3307.27 2357
3307.82 2379
3308.36 2448
3308.90 2359
3309.45 2490
3309.99 2449
3310.53 2462
3311.07 2355
3311.62 2223
3312.16 2305
3312.70 2299
3313.25 2278
3313.79 2524
3314.33 2643
3314.88 2737
3315.42 2752
3315.97 2943
3316.51 3138
3317.05 3354
3317.60 3355
3318.14 3426
3318.68 3343
3319.23 3394
3319.77 3427
3320.32 3392
3320.86 3436
3321.40 3166
3321.95 2995
3322.49 3019
3323.04 2933
3323.58 3063
3324.12 3039
3324.67 2914
3325.21 2839
3325.76 2933
3326.30 2856
3326.85 2702
3327.39 2724
3327.93 2836
3328.48 2944
3329.02 3110
3329.57 3542
3330.11 4134
3330.66 4996
3331.20 6440
3331.75 8348
3332.29 10848
3332.84 13793
3333.38 16703
3333.93 19251
3334.47 21055
3335.02 22641
3335.56 23337
3336.11 23230
3336.65 22037
3337.20 20154
3337.74 18001
3338.29 15316
3338.83 12896
3339.38 10795
3339.92 8614
3340.47 7072
3341.02 5767
3341.56 4601
3342.11 3997
3342.65 3610
3343.20 3203
3343.74 2927
3344.29 2789
3344.84 2718
3345.38 2652
3345.93 2600
3346.47 2457
3347.02 2429
3347.57 2471
3348.11 2424
3348.66 2321
3349.21 2310
3349.75 2334
3350.30 2387
3350.84 2336
3351.39 2337
3351.94 2382
3352.48 2395
3353.03 2269
3353.58 2237
3354.12 2220
3354.67 2125
3355.22 2127
3355.76 2102
3356.31 2069
3356.86 2121
3357.40 2152
3357.95 2054
3358.50 2072
3359.05 2154
3359.59 2086
3360.14 2010
3360.69 2043
3361.23 2139
3361.78 2162
3362.33 2206
3362.88 2214
3363.42 2226
3363.97 2115
3364.52 2163
3365.07 2121
3365.61 2200
3366.16 2137
3366.71 2075
3367.26 1941
3367.80 2093
3368.35 2134
3368.90 2160
3369.45 2193
3370.00 2396
3370.54 2634
3371.09 2842
3371.64 2776
3372.19 2905
3372.74 3224
3373.28 3263
3373.83 3263
3374.38 3269
3374.93 3210
3375.48 3082
3376.03 2867
3376.57 2604
3377.12 2456
3377.67 2261
3378.22 2201
3378.77 2099
3379.32 2079
3379.87 2097
3380.42 2093
3380.96 2037
3381.51 2069
3382.06 2007
3382.61 1944
3383.16 1897
3383.71 1907
3384.26 1904
3384.81 1917
3385.36 1862
3385.91 1829
3386.45 1876
3387.00 1754
3387.55 1753
3388.10 1722
3388.65 1735
3389.20 1752
3389.75 1755
3390.30 1799
3390.85 1758
3391.40 1808
3391.95 1805
3392.50 1913
3393.05 1930
3393.60 2174
3394.15 2265
3394.70 2427
3395.25 2782
3395.80 2901
3396.35 3102
3396.90 3463
3397.45 3588
3398.00 3635
3398.55 3649
3399.10 3694
3399.65 3446
3400.20 3319
3400.75 3016
3401.30 2734
3401.85 2528
3402.40 2384
3402.95 2222
3403.50 2041
3404.06 2008
3404.61 1794
3405.16 1743
3405.71 1795
3406.26 1765
3406.81 1668
3407.36 1685
3407.91 1832
3408.46 1949
3409.01 2011
3409.56 1997
3410.12 2023
3410.67 2095
3411.22 2097
3411.77 2127
3412.32 2171
3412.87 2102
3413.42 2053
3413.98 2119
3414.53 2093
3415.08 2164
3415.63 2098
3416.18 2110
3416.73 2248
3417.29 2208
3417.84 2191
3418.39 2189
3418.94 2201
3419.49 2051
3420.05 1967
3420.60 1916
3421.15 1893
3421.70 1865
3422.25 1798
3422.81 1848
3423.36 1962
3423.91 1885
3424.46 1795
3425.01 1867
3425.57 1846
3426.12 1715
3426.67 1836
3427.23 1680
3427.78 1597
3428.33 1537
3428.88 1527
3429.44 1562
3429.99 1541
3430.54 1614
3431.09 1623
3431.65 1627
3432.20 1555
3432.75 1610
3433.31 1608
3433.86 1726
3434.41 1738
3434.97 1743
3435.52 1697
3436.07 1786
3436.63 1788
3437.18 1915
3437.73 1891
3438.29 1904
3438.84 1707
3439.39 1583
3439.95 1723
3440.50 1781
3441.05 1779
3441.61 1684
3442.16 1686
3442.72 1591
3443.27 1663
3443.82 1680
3444.38 1590
3444.93 1605
3445.48 1674
3446.04 1754
3446.59 1681
3447.15 1743
3447.70 1721
3448.26 1601
3448.81 1657
3449.36 1733
3449.92 1634
3450.47 1439
3451.03 1502
3451.58 1570
3452.14 1592
3452.69 1615
3453.25 1504
3453.80 1441
3454.36 1403
3454.91 1556
3455.47 1530
3456.02 1577
3456.58 1643
3457.13 1639
3457.69 1737
3458.24 1776
3458.80 1742
3459.35 1757
3459.91 1792
3460.46 1699
3461.02 1786
3461.57 1883
3462.13 1775
3462.68 1648
3463.24 1753
3463.79 1727
3464.35 1689
3464.90 1650
3465.46 1679
3466.02 1690
3466.57 1700
3467.13 1649
3467.68 1626
3468.24 1681
3468.80 1807
3469.35 1816
3469.91 1844
3470.46 1987
3471.02 1969
3471.58 1955
3472.13 1903
3472.69 1896
3473.24 1926
3473.80 1821
3474.36 1817
3474.91 1719
3475.47 1702
3476.03 1794
3476.58 1731
3477.14 1881
3477.70 1870
3478.25 1954
3478.81 1948
3479.37 2017
3479.92 2108
3480.48 1993
3481.04 2055
3481.59 2022
3482.15 2142
3482.71 2157
3483.26 2166
3483.82 2128
3484.38 2183
3484.94 2156
3485.49 2076
3486.05 2118
3486.61 2407
3487.17 2709
3487.72 3114
3488.28 3651
3488.84 4303
3489.40 5398
3489.95 6468
3490.51 7515
3491.07 8213
3491.63 8634
3492.18 8842
3492.74 8725
3493.30 7707
3493.86 6912
3494.42 5900
3494.97 4767
3495.53 4160
3496.09 3634
3496.65 3221
3497.21 2871
3497.76 2704
3498.32 2674
3498.88 2616
3499.44 2540
3500.00 2601
3500.56 2710
3501.11 2884
3501.67 2815
3502.23 2899
3502.79 3066
3503.35 3019
3503.91 3104
3504.47 3212
3505.03 3252
3505.58 3090
3506.14 2834
3506.70 2867
3507.26 2636
3507.82 2662
3508.38 2543
3508.94 2491
3509.50 2433
3510.06 2246
3510.62 2269
3511.17 2262
3511.73 2202
3512.29 2141
3512.85 2155
3513.41 1987
3513.97 1827
3514.53 1815
3515.09 1835
3515.65 1695
3516.21 1719
3516.77 1642
3517.33 1646
3517.89 1679
3518.45 1748
3519.01 1882
3519.57 1924
3520.13 1999
3520.69 2160
3521.25 2165
3521.81 2342
3522.37 2464
3522.93 2588
3523.49 2613
3524.05 2611
3524.61 2606
3525.17 2482
3525.73 2384
3526.29 2307
3526.85 2172
3527.41 2029
3527.97 2024
3528.54 1978
3529.10 1821
3529.66 1687
3530.22 1704
3530.78 1732
3531.34 1833
3531.90 1790
3532.46 1722
3533.02 1700
3533.58 1713
3534.14 1649
3534.71 1660
3535.27 1724
3535.83 1791
3536.39 1756
3536.95 1580
3537.51 1610
3538.07 1571
3538.64 1588
3539.20 1595
3539.76 1621
3540.32 1662
3540.88 1772
3541.44 1696
3542.00 1688
3542.57 1750
3543.13 1689
3543.69 1757
3544.25 1654
3544.81 1654
3545.38 1622
3545.94 1511
3546.50 1550
3547.06 1585
3547.62 1530
3548.19 1420
3548.75 1475
3549.31 1525
3549.87 1533
3550.44 1456
3551.00 1435
3551.56 1444
3552.12 1396
3552.69 1411
3553.25 1463
3553.81 1523
3554.37 1456
3554.94 1472
3555.50 1509
3556.06 1478
3556.63 1446
3557.19 1474
3557.75 1517
3558.31 1445
3558.88 1465
3559.44 1533
3560.00 1487
3560.57 1444
3561.13 1515
3561.69 1609
3562.26 1608
3562.82 1575
3563.38 1559
3563.95 1503
3564.51 1641
3565.07 1614
3565.64 1519
3566.20 1595
3566.77 1606
3567.33 1638
3567.89 1569
3568.46 1536
3569.02 1461
3569.59 1495
3570.15 1493
3570.71 1460
3571.28 1399
3571.84 1505
3572.41 1497
3572.97 1590
3573.53 1588
3574.10 1650
3574.66 1657
3575.23 1751
3575.79 1729
3576.36 1863
3576.92 1794
3577.48 1827
3578.05 1730
3578.61 1627
3579.18 1693
3579.74 1661
3580.31 1618
3580.87 1577
3581.44 1520
3582.00 1458
3582.57 1462
3583.13 1540
3583.70 1453
3584.26 1442
3584.83 1374
3585.39 1388
3585.96 1376
3586.52 1280
3587.09 1264
3587.65 1231
3588.22 1221
3588.79 1294
3589.35 1404
3589.92 1344
3590.48 1343
3591.05 1366
3591.61 1361
3592.18 1404
3592.74 1318
3593.31 1311
3593.88 1348
3594.44 1354
3595.01 1375
3595.57 1308
3596.14 1357
3596.71 1408
3597.27 1430
3597.84 1349
3598.40 1447
3598.97 1366
3599.54 1319
3600.10 1364
3600.67 1344
3601.24 1366
3601.80 1311
3602.37 1314
3602.94 1275
3603.50 1214
3604.07 1201
3604.64 1293
3605.20 1225
3605.77 1235
3606.34 1227
3606.90 1179
3607.47 1184
3608.04 1255
3608.60 1278
3609.17 1210
3609.74 1188
3610.30 1199
3610.87 1180
3611.44 1214
3612.01 1270
3612.57 1320
3613.14 1318
3613.71 1417
3614.28 1512
3614.84 1596
3615.41 1672
3615.98 1761
3616.55 1743
3617.11 1950
3617.68 1899
3618.25 1878
3618.82 1788
3619.39 1773
3619.95 1714
3620.52 1658
3621.09 1466
3621.66 1440
3622.23 1418
3622.79 1402
3623.36 1280
3623.93 1246
3624.50 1192
3625.07 1276
3625.63 1329
3626.20 1279
3626.77 1282
3627.34 1204
3627.91 1184
3628.48 1208
3629.05 1175
3629.61 1278
3630.18 1262
3630.75 1249
3631.32 1315
3631.89 1294
3632.46 1229
3633.03 1223
3633.60 1233
3634.16 1313
3634.73 1226
3635.30 1209
3635.87 1281
3636.44 1272
3637.01 1263
3637.58 1318
3638.15 1329
3638.72 1358
3639.29 1549
3639.86 1579
3640.43 1658
3641.00 1613
3641.57 1643
3642.14 1654
3642.71 1617
3643.27 1589
3643.84 1577
3644.41 1468
3644.98 1432
3645.55 1441
3646.12 1341
3646.69 1331
3647.26 1450
3647.83 1388
3648.40 1343
3648.97 1326
3649.54 1442
3650.12 1370
3650.69 1337
3651.26 1453
3651.83 1579
3652.40 1593
3652.97 1643
3653.54 1627
3654.11 1644
3654.68 1567
3655.25 1643
3655.82 1653
3656.39 1650
3656.96 1790
3657.53 1877
3658.10 1925
3658.67 1860
3659.25 1860
3659.82 1951
3660.39 1928
3660.96 1939
3661.53 1806
3662.10 1671
3662.67 1689
3663.24 1679
3663.81 1599
3664.39 1836
3664.96 1840
3665.53 1806
3666.10 1846
3666.67 1890
3667.24 1942
3667.81 1725
3668.39 1739
3668.96 1675
3669.53 1619
3670.10 1640
3670.67 1680
3671.25 1640
3671.82 1759
3672.39 1575
3672.96 1556
3673.53 1575
3674.11 1615
3674.68 1599
3675.25 1690
3675.82 1707
3676.39 1851
3676.97 1781
3677.54 1813
3678.11 1782
3678.68 1789
3679.26 1904
3679.83 1949
3680.40 1849
3680.97 1734
3681.55 1614
3682.12 1569
3682.69 1526
3683.27 1505
3683.84 1489
3684.41 1481
3684.98 1476
3685.56 1488
3686.13 1688
3686.70 1739
3687.28 1785
3687.85 1893
3688.42 1970
3689.00 2069
3689.57 2053
3690.14 1970
3690.72 2066
3691.29 1931
3691.86 1811
3692.44 1809
3693.01 1749
3693.58 1654
3694.16 1562
3694.73 1482
3695.31 1443
3695.88 1347
3696.45 1368
3697.03 1367
3697.60 1370
3698.18 1317
3698.75 1332
3699.32 1446
3699.90 1412
3700.47 1388
3701.05 1424
3701.62 1428
3702.19 1407
3702.77 1435
3703.34 1405
3703.92 1477
3704.49 1400
3705.07 1440
3705.64 1362
3706.22 1390
3706.79 1480
3707.37 1468
3707.94 1554
3708.51 1522
3709.09 1505
3709.66 1480
3710.24 1551
3710.81 1421
3711.39 1393
3711.96 1457
3712.54 1425
3713.11 1354
3713.69 1276
3714.27 1296
3714.84 1353
3715.42 1357
3715.99 1341
3716.57 1319
3717.14 1330
3717.72 1308
3718.29 1240
3718.87 1367
3719.44 1287
3720.02 1206
3720.60 1255
3721.17 1264
3721.75 1285
3722.32 1308
3722.90 1247
3723.47 1225
3724.05 1236
3724.63 1149
3725.20 1218
3725.78 1236
3726.36 1233
3726.93 1201
3727.51 1261
3728.08 1260
3728.66 1372
3729.24 1338
3729.81 1497
3730.39 1456
3730.97 1527
3731.54 1561
3732.12 1585
3732.70 1589
3733.27 1600
3733.85 1637
3734.43 1606
3735.00 1588
3735.58 1532
3736.16 1456
3736.73 1438
3737.31 1462
3737.89 1286
3738.47 1233
3739.04 1264
3739.62 1223
3740.20 1268
3740.77 1288
3741.35 1238
3741.93 1187
3742.51 1270
3743.08 1325
3743.66 1268
3744.24 1228
3744.82 1285
3745.39 1291
3745.97 1310
3746.55 1290
3747.13 1276
3747.71 1294
3748.28 1317
3748.86 1298
3749.44 1240
3750.02 1271
3750.59 1250
3751.17 1200
3751.75 1248
3752.33 1160
3752.91 1215
3753.49 1167
3754.06 1236
3754.64 1227
3755.22 1200
3755.80 1248
3756.38 1222
3756.96 1279
3757.53 1250
3758.11 1340
3758.69 1377
3759.27 1366
3759.85 1351
3760.43 1337
3761.01 1329
3761.59 1375
3762.17 1351
3762.74 1379
3763.32 1321
3763.90 1304
3764.48 1277
3765.06 1271
3765.64 1287
3766.22 1352
3766.80 1276
3767.38 1233
3767.96 1187
3768.54 1186
3769.12 1221
3769.70 1220
3770.27 1233
3770.85 1274
3771.43 1215
3772.01 1219
3772.59 1225
3773.17 1259
3773.75 1263
3774.33 1240
3774.91 1229
3775.49 1228
3776.07 1284
3776.65 1216
3777.23 1212
3777.81 1167
3778.39 1264
3778.97 1245
3779.55 1250
3780.13 1274
3780.71 1121
3781.29 1207
3781.88 1177
3782.46 1179
3783.04 1184
3783.62 1208
3784.20 1156
3784.78 1108
3785.36 1210
3785.94 1179
3786.52 1206
3787.10 1195
3787.68 1162
3788.26 1226
3788.84 1284
3789.43 1293
3790.01 1272
3790.59 1246
3791.17 1253
3791.75 1331
3792.33 1189
3792.91 1142
3793.49 1151
3794.08 1192
3794.66 1241
3795.24 1207
3795.82 1188
3796.40 1220
3796.98 1249
3797.56 1227
3798.15 1258
3798.73 1338
3799.31 1369
3799.89 1317
3800.47 1438
3801.06 1401
3801.64 1397
3802.22 1343
3802.80 1366
3803.38 1436
3803.97 1303
3804.55 1281
3805.13 1351
3805.71 1344
3806.29 1453
3806.88 1537
3807.46 1625
3808.04 1665
3808.62 1708
3809.21 1728
3809.79 1747
3810.37 1655
3810.95 1456
3811.54 1500
3812.12 1515
3812.70 1475
3813.29 1537
3813.87 1546
3814.45 1499
3815.03 1662
3815.62 1493
3816.20 1467
3816.78 1495
3817.37 1394
3817.95 1358
3818.53 1434
3819.12 1458
3819.70 1534
3820.28 1454
3820.87 1473
3821.45 1542
3822.03 1478
3822.62 1592
3823.20 1545
3823.78 1618
3824.37 1426
3824.95 1464
3825.54 1467
3826.12 1489
3826.70 1445
3827.29 1402
3827.87 1305
3828.46 1373
3829.04 1393
3829.62 1353
3830.21 1351
3830.79 1312
3831.38 1345
3831.96 1341
3832.54 1344
3833.13 1458
3833.71 1446
3834.30 1407
3834.88 1375
3835.47 1340
3836.05 1379
3836.64 1261
3837.22 1389
3837.81 1433
3838.39 1314
3838.98 1357
3839.56 1313
3840.15 1349
3840.73 1439
3841.31 1420
3841.90 1375
3842.49 1530
3843.07 1647
3843.66 1804
3844.24 1928
3844.83 1901
3845.41 1918
3846.00 1971
3846.58 1911
3847.17 1684
3847.75 1582
3848.34 1624
3848.92 1473
3849.51 1360
3850.10 1414
3850.68 1350
3851.27 1382
3851.85 1390
3852.44 1352
3853.02 1291
3853.61 1438
3854.20 1448
3854.78 1384
3855.37 1418
3855.95 1484
3856.54 1503
3857.13 1524
3857.71 1632
3858.30 1722
3858.89 1739
3859.47 1781
3860.06 1771
3860.64 1847
3861.23 1979
3861.82 2039
3862.40 2061
3862.99 2005
3863.58 2009
3864.16 1933
3864.75 1946
3865.34 1785
3865.92 1683
3866.51 1596
3867.10 1517
3867.69 1564
3868.27 1534
3868.86 1426
3869.45 1471
3870.03 1448
3870.62 1396
3871.21 1462
3871.80 1475
3872.38 1578
3872.97 1568
3873.56 1514
3874.15 1519
3874.73 1582
3875.32 1615
3875.91 1490
3876.50 1459
3877.08 1514
3877.67 1483
3878.26 1389
3878.85 1421
3879.43 1412
3880.02 1324
3880.61 1393
3881.20 1360
3881.79 1376
3882.37 1395
3882.96 1249
3883.55 1211
3884.14 1227
3884.73 1276
3885.32 1325
3885.90 1375
3886.49 1296
3887.08 1257
3887.67 1354
3888.26 1398
3888.85 1448
3889.44 1484
3890.02 1383
3890.61 1362
3891.20 1475
3891.79 1408
3892.38 1316
3892.97 1358
3893.56 1262
3894.15 1294
3894.74 1239
3895.32 1324
3895.91 1332
3896.50 1319
3897.09 1277
3897.68 1224
3898.27 1243
3898.86 1248
3899.45 1205
3900.04 1195
3900.63 1201
3901.22 1157
3901.81 1257
3902.40 1284
3902.99 1197
3903.58 1219
3904.17 1254
3904.76 1251
3905.35 1266
3905.94 1356
3906.53 1376
3907.12 1270
3907.71 1319
3908.30 1317
3908.89 1316
3909.48 1296
3910.07 1204
3910.66 1221
3911.25 1148
3911.84 1182
3912.43 1196
3913.02 1141
3913.61 1137
3914.20 1103
3914.79 1107
3915.38 1200
3915.97 1215
3916.56 1215
3917.15 1217
3917.74 1233
3918.33 1214
3918.92 1130
3919.52 1155
3920.11 1180
3920.70 1175
3921.29 1216
3921.88 1156
3922.47 1150
3923.06 1150
3923.65 1210
3924.24 1089
3924.84 1107
3925.43 1123
3926.02 1158
3926.61 1160
3927.20 1141
3927.79 1027
3928.38 1088
3928.98 1049
3929.57 1061
3930.16 1134
3930.75 1088
3931.34 1085
3931.93 1083
3932.53 1131
3933.12 1090
3933.71 1039
3934.30 1114
3934.89 1074
3935.49 1113
3936.08 1088
3936.67 1058
3937.26 1101
3937.86 1131
3938.45 1138
3939.04 1113
3939.63 1215
3940.23 1188
3940.82 1130
3941.41 1161
3942.00 1129
3942.60 1172
3943.19 1178
3943.78 1132
3944.37 1051
3944.97 1111
3945.56 1157
3946.15 1052
3946.75 1045
3947.34 1048
3947.93 1098
3948.52 1132
3949.12 1036
3949.71 1066
3950.30 1101
3950.90 1083
3951.49 1137
3952.08 1117
3952.68 1161
3953.27 1149
3953.86 1118
3954.46 1153
3955.05 1129
3955.65 1210
3956.24 1157
3956.83 1261
3957.43 1297
3958.02 1238
3958.61 1288
3959.21 1229
3959.80 1235
3960.40 1228
3960.99 1232
3961.58 1301
3962.18 1292
3962.77 1298
3963.37 1236
3963.96 1211
3964.55 1350
3965.15 1397
3965.74 1270
3966.34 1355
3966.93 1428
3967.53 1478
3968.12 1473
3968.72 1382
3969.31 1387
3969.91 1281
3970.50 1256
3971.10 1229
3971.69 1208
3972.28 1230
3972.88 1247
3973.47 1279
3974.07 1364
3974.66 1392
3975.26 1344
3975.85 1500
3976.45 1528
3977.05 1557
3977.64 1554
3978.24 1463
3978.83 1520
3979.43 1368
3980.02 1335
3980.62 1449
3981.21 1422
3981.81 1254
3982.40 1325
3983.00 1318
3983.60 1270
3984.19 1335
3984.79 1332
3985.38 1313
3985.98 1243
3986.58 1292
3987.17 1366
3987.77 1312
3988.36 1277
3988.96 1232
3989.56 1330
3990.15 1350
3990.75 1311
3991.34 1286
3991.94 1238
3992.54 1275
3993.13 1347
3993.73 1382
3994.33 1396
3994.92 1346
3995.52 1351
3996.12 1382
3996.71 1402
3997.31 1328
3997.91 1347
3998.50 1396
3999.10 1415
3999.70 1425
4000.29 1485
4000.89 1435
4001.49 1388
4002.09 1480
4002.68 1450
4003.28 1365
4003.88 1298
4004.47 1324
4005.07 1299
4005.67 1283
4006.27 1310
4006.86 1286
4007.46 1258
4008.06 1271
4008.66 1337
4009.25 1192
4009.85 1256
4010.45 1253
4011.05 1229
4011.64 1238
4012.24 1207
4012.84 1223
4013.44 1280
4014.04 1290
4014.63 1254
4015.23 1382
4015.83 1384
4016.43 1347
4017.03 1276
4017.63 1289
4018.22 1278
4018.82 1322
4019.42 1318
4020.02 1283
4020.62 1194
4021.22 1135
4021.81 1096
4022.41 1097
4023.01 1178
4023.61 1225
4024.21 1174
4024.81 1163
4025.41 1279
4026.01 1211
4026.60 1222
4027.20 1235
4027.80 1188
4028.40 1228
4029.00 1238
4029.60 1241
4030.20 1264
4030.80 1202
4031.40 1163
4032.00 1311
4032.60 1246
4033.20 1274
4033.80 1247
4034.39 1190
4034.99 1189
4035.59 1231
4036.19 1254
4036.79 1250
4037.39 1161
4037.99 1126
4038.59 1144
4039.19 1093
4039.79 1136
4040.39 1075
4040.99 1106
4041.59 1108
4042.19 1134
4042.79 1080
4043.39 1148
4043.99 1115
4044.59 1044
4045.19 1062
4045.79 1012
4046.39 1071
4046.99 1084
4047.60 1080
4048.20 1182
4048.80 1215
4049.40 1158
4050.00 1027
4050.60 1104
4051.20 1115
4051.80 1060
4052.40 1130
4053.00 1195
4053.60 1157
4054.20 1070
4054.80 1059
4055.41 1111
4056.01 1109
4056.61 1081
4057.21 1022
4057.81 1051
4058.41 1109
4059.01 1121
4059.61 1121
4060.22 1083
4060.82 1105
4061.42 1170
4062.02 1193
4062.62 1161
4063.22 1220
4063.82 1237
4064.43 1281
4065.03 1270
4065.63 1332
4066.23 1290
4066.83 1181
4067.44 1244
4068.04 1199
4068.64 1162
4069.24 1111
4069.84 1100
4070.45 1065
4071.05 1102
4071.65 1070
4072.25 1038
4072.86 1104
4073.46 1111
4074.06 1091
4074.66 1089
4075.27 1062
4075.87 1050
4076.47 1085
4077.07 1031
4077.68 1029
4078.28 1014
4078.88 1047
4079.48 1080
4080.09 1049
4080.69 999
4081.29 1063
4081.90 1064
4082.50 1038
4083.10 995
4083.71 1053
4084.31 1085
4084.91 1040
4085.52 1076
4086.12 1005
4086.72 1012
4087.33 1080
4087.93 1010
4088.53 1017
4089.14 1054
4089.74 1015
4090.34 1020
4090.95 1065
4091.55 1043
4092.15 1089
4092.76 1058
4093.36 1050
4093.97 1013
4094.57 1024
4095.17 1068
4095.78 1101
4096.38 1153
4096.99 1115
4097.59 1093
4098.19 1052
4098.80 1029
4099.40 1041
4100.01 1054
4100.61 1032
4101.22 1040
4101.82 1032
4102.43 1035
4103.03 1105
4103.63 1051
4104.24 1064
4104.84 1080
4105.45 1059
4106.05 1150
4106.66 1100
4107.26 1096
4107.87 1026
4108.47 1014
4109.08 1021
4109.68 1012
4110.29 950
4110.89 1077
4111.50 1010
4112.10 1054
4112.71 1064
4113.31 1051
4113.92 1023
4114.53 1033
4115.13 916
4115.74 1006
4116.34 1011
4116.95 1018
4117.55 1017
4118.16 1024
4118.76 1027
4119.37 981
4119.98 994
4120.58 1064
4121.19 1037
4121.79 1000
4122.40 1061
4123.01 1052
4123.61 1011
4124.22 991
4124.82 1027
4125.43 1104
4126.04 1077
4126.64 1044
4127.25 1066
4127.86 1051
4128.46 1055
4129.07 1095
4129.68 1098
4130.28 1024
4130.89 1135
4131.50 1112
4132.10 1120
4132.71 1192
4133.32 1146
4133.92 1178
4134.53 1132
4135.14 1115
4135.74 1250
4136.35 1223
4136.96 1225
4137.56 1208
4138.17 1230
4138.78 1194
4139.39 1210
4139.99 1076
4140.60 1149
4141.21 1210
4141.82 1133
4142.42 1127
4143.03 1210
4143.64 1124
4144.25 1148
4144.85 1094
4145.46 1125
4146.07 1125
4146.68 1151
4147.28 1120
4147.89 1047
4148.50 1007
4149.11 1040
4149.72 1053
4150.32 1081
4150.93 1134
4151.54 1058
4152.15 1004
4152.76 1033
4153.37 1065
4153.97 1024
4154.58 1084
4155.19 1045
4155.80 1118
4156.41 1115
4157.02 1073
4157.62 1097
4158.23 1181
4158.84 1216
4159.45 1210
4160.06 1218
4160.67 1166
4161.28 1106
4161.89 1075
4162.49 1068
4163.10 1091
4163.71 1103
4164.32 1143
4164.93 1101
4165.54 1143
4166.15 1105
4166.76 1158
4167.37 1192
4167.98 1273
4168.59 1274
4169.20 1397
4169.81 1424
4170.42 1430
4171.02 1506
4171.63 1547
4172.24 1537
4172.85 1471
4173.46 1434
4174.07 1371
4174.68 1395
4175.29 1366
4175.90 1184
4176.51 1166
4177.12 1079
4177.73 1147
4178.34 1120
4178.95 1089
4179.56 1065
4180.17 1061
4180.78 1036
4181.39 1046
4182.00 1107
4182.61 1102
4183.23 1106
4183.84 1144
4184.45 1109
4185.06 1133
4185.67 1086
4186.28 1092
4186.89 1065
4187.50 1116
4188.11 1188
4188.72 1233
4189.33 1095
4189.94 1004
4190.55 1057
4191.17 1122
4191.78 1060
4192.39 1082
4193.00 1108
4193.61 1213
4194.22 1195
4194.83 1201
4195.44 1115
4196.06 1175
4196.67 1215
4197.28 1213
4197.89 1187
4198.50 1206
4199.11 1170
4199.72 1136
4200.34 1126
4200.95 1121
4201.56 1162
4202.17 1091
4202.78 1050
4203.40 1065
4204.01 1101
4204.62 1099
4205.23 1063
4205.84 1148
4206.46 1232
4207.07 1179
4207.68 1249
4208.29 1244
4208.90 1245
4209.52 1268
4210.13 1258
4210.74 1286
4211.35 1236
4211.97 1208
4212.58 1210
4213.19 1244
4213.80 1259
4214.42 1217
4215.03 1246
4215.64 1257
4216.26 1303
4216.87 1262
4217.48 1313
4218.09 1308
4218.71 1394
4219.32 1475
4219.93 1474
4220.55 1559
4221.16 1603
4221.77 1759
4222.39 1699
4223.00 1750
4223.61 1876
4224.23 1908
4224.84 2064
4225.45 2160
4226.07 2375
4226.68 2655
4227.30 2668
4227.91 2698
4228.52 2590
4229.14 2496
4229.75 2467
4230.36 2388
4230.98 1943
4231.59 1769
4232.21 1733
4232.82 1607
4233.43 1570
4234.05 1549
4234.66 1461
4235.28 1437
4235.89 1487
4236.51 1516
4237.12 1483
4237.73 1458
4238.35 1459
4238.96 1444
4239.58 1490
4240.19 1488
4240.81 1483
4241.42 1529
4242.04 1389
4242.65 1382
4243.27 1423
4243.88 1306
4244.50 1367
4245.11 1422
4245.73 1434
4246.34 1363
4246.96 1489
4247.57 1469
4248.19 1516
4248.80 1409
4249.42 1310
4250.03 1325
4250.65 1345
4251.26 1250
4251.88 1207
4252.49 1234
4253.11 1281
4253.72 1324
4254.34 1338
4254.96 1286
4255.57 1287
4256.19 1255
4256.80 1284
4257.42 1283
4258.03 1358
4258.65 1342
4259.27 1460
4259.88 1496
4260.50 1441
4261.12 1449
4261.73 1485
4262.35 1538
4262.96 1492
4263.58 1547
4264.20 1561
4264.81 1398
4265.43 1481
4266.05 1404
4266.66 1421
4267.28 1328
4267.90 1377
4268.51 1426
4269.13 1411
4269.75 1360
4270.36 1349
4270.98 1313
4271.60 1298
4272.21 1279
4272.83 1336
4273.45 1290
4274.06 1276
4274.68 1331
4275.30 1389
4275.92 1402
4276.53 1548
4277.15 1424
4277.77 1507
4278.38 1410
4279.00 1328
4279.62 1338
4280.24 1250
4280.85 1245
4281.47 1249
4282.09 1206
4282.71 1208
4283.32 1148
4283.94 1258
4284.56 1174
4285.18 1134
4285.80 1147
4286.41 1142
4287.03 1169
4287.65 1204
4288.27 1174
4288.89 1220
4289.50 1118
4290.12 1140
4290.74 1162
4291.36 1122
4291.98 1122
4292.60 1138
4293.21 1135
4293.83 1156
4294.45 1206
4295.07 1175
4295.69 1153
4296.31 1159
4296.93 1080
4297.54 1108
4298.16 1135
4298.78 1148
4299.40 1130
4300.02 1179
4300.64 1143
4301.26 1154
4301.88 1147
4302.50 1075
4303.12 1111
4303.73 1159
4304.35 1187
4304.97 1189
4305.59 1208
4306.21 1144
4306.83 1122
4307.45 1112
4308.07 1212
4308.69 1201
4309.31 1209
4309.93 1206
4310.55 1255
4311.17 1274
4311.79 1307
4312.41 1284
4313.03 1304
4313.65 1207
4314.27 1315
4314.89 1250
4315.51 1189
4316.13 1253
4316.75 1308
4317.37 1249
4317.99 1217
4318.61 1212
4319.23 1245
4319.85 1238
4320.47 1195
4321.09 1274
4321.71 1338
4322.33 1301
4322.95 1344
4323.57 1359
4324.19 1496
4324.81 1491
4325.43 1538
4326.05 1508
4326.68 1513
4327.30 1529
4327.92 1625
4328.54 1753
4329.16 1748
4329.78 2069
4330.40 2351
4331.02 2630
4331.64 2827
4332.26 3017
4332.89 3078
4333.51 3013
4334.13 2926
4334.75 2693
4335.37 2597
4335.99 2460
4336.61 2316
4337.24 2306
4337.86 2157
4338.48 2013
4339.10 1886
4339.72 1904
4340.34 1867
4340.97 1733
4341.59 1750
4342.21 1830
4342.83 1910
4343.45 2118
4344.08 2300
4344.70 2518
4345.32 2807
4345.94 3076
4346.57 3142
4347.19 3133
4347.81 2974
4348.43 2783
4349.05 2785
4349.68 2622
4350.30 2397
4350.92 2252
4351.54 2296
4352.17 2133
4352.79 1954
4353.41 1863
4354.04 1783
4354.66 1715
4355.28 1622
4355.90 1606
4356.53 1519
4357.15 1521
4357.77 1405
4358.40 1463
4359.02 1478
4359.64 1440
4360.27 1488
4360.89 1454
4361.51 1544
4362.14 1498
4362.76 1482
4363.38 1464
4364.01 1529
4364.63 1597
4365.25 1567
4365.88 1547
4366.50 1570
4367.12 1578
4367.75 1486
4368.37 1388
4369.00 1372
4369.62 1352
4370.24 1356
4370.87 1387
4371.49 1328
4372.12 1335
4372.74 1387
4373.36 1340
4373.99 1258
4374.61 1406
4375.24 1443
4375.86 1424
4376.49 1409
4377.11 1492
4377.73 1550
4378.36 1588
4378.98 1554
4379.61 1523
4380.23 1545
4380.86 1420
4381.48 1487
4382.11 1459
4382.73 1536
4383.36 1537
4383.98 1502
4384.61 1470
4385.23 1458
4385.86 1457
4386.48 1511
4387.11 1644
4387.73 1644
4388.36 1627
4388.98 1798
4389.61 1989
4390.23 2041
4390.86 2039
4391.48 2080
4392.11 1936
4392.74 1911
4393.36 1828
4393.99 1793
4394.61 1759
4395.24 1569
4395.86 1468
4396.49 1487
4397.12 1416
4397.74 1440
4398.37 1448
4398.99 1387
4399.62 1372
4400.25 1409
4400.87 1265
4401.50 1323
4402.12 1369
4402.75 1256
4403.38 1303
4404.00 1344
4404.63 1203
4405.26 1262
4405.88 1316
4406.51 1316
4407.14 1341
4407.76 1330
4408.39 1317
4409.02 1329
4409.64 1295
4410.27 1207
4410.90 1345
4411.52 1329
4412.15 1288
4412.78 1221
4413.40 1242
4414.03 1167
4414.66 1203
4415.29 1211
4415.91 1223
4416.54 1182
4417.17 1125
4417.79 1108
4418.42 1152
4419.05 1245
4419.68 1158
4420.30 1215
4420.93 1198
4421.56 1189
4422.19 1174
4422.81 1209
4423.44 1224
4424.07 1238
4424.70 1129
4425.33 1203
4425.95 1145
4426.58 1148
4427.21 1160
4427.84 1131
4428.47 1048
4429.09 1065
4429.72 1055
4430.35 1108
4430.98 1132
4431.61 1103
4432.23 1056
4432.86 1100
4433.49 1059
4434.12 1050
4434.75 1108
4435.38 1128
4436.01 1129
4436.63 1042
4437.26 1065
4437.89 1096
4438.52 1083
4439.15 1049
4439.78 1054
4440.41 1153
4441.04 1101
4441.67 1082
4442.29 1078
4442.92 1157
4443.55 1121
4444.18 1061
4444.81 1059
4445.44 1104
4446.07 1085
4446.70 1098
4447.33 1131
4447.96 1097
4448.59 1057
4449.22 1112
4449.85 1113
4450.48 1142
4451.11 1111
4451.74 1121
4452.37 1117
4453.00 1098
4453.63 1175
4454.26 1191
4454.89 1298
4455.52 1272
4456.15 1264
4456.78 1229
4457.41 1154
4458.04 1119
4458.67 1169
4459.30 1130
4459.93 1055
4460.56 1044
4461.19 975
4461.82 995
4462.45 1003
4463.08 1050
4463.71 992
4464.34 1076
4464.97 1009
4465.60 1018
4466.23 1092
4466.86 997
4467.49 953
4468.12 980
4468.76 1012
4469.39 965
4470.02 1000
4470.65 1039
4471.28 1038
4471.91 1044
4472.54 1080
4473.17 990
4473.80 1045
4474.44 1067
4475.07 1004
4475.70 1047
4476.33 1057
4476.96 997
4477.59 988
4478.22 1101
4478.86 1049
4479.49 1062
4480.12 1039
4480.75 1046
4481.38 1062
4482.02 1086
4482.65 1100
4483.28 1121
4483.91 1121
4484.54 1130
4485.18 1170
4485.81 1168
4486.44 1163
4487.07 1184
4487.70 1200
4488.34 1164
4488.97 1188
4489.60 1130
4490.23 1166
4490.87 1130
4491.50 1090
4492.13 1032
4492.76 1068
4493.40 1083
4494.03 1094
4494.66 1012
4495.30 1039
4495.93 1063
4496.56 1047
4497.19 1066
4497.83 1095
4498.46 1166
4499.09 1155
4499.73 1239
4500.36 1292
4500.99 1429
4501.63 1448
4502.26 1375
4502.89 1365
4503.53 1403
4504.16 1368
4504.79 1250
4505.43 1261
4506.06 1231
4506.69 1163
4507.33 1226
4507.96 1308
4508.59 1199
4509.23 1184
4509.86 1180
4510.50 1163
4511.13 1121
4511.76 1153
4512.40 1159
4513.03 1167
4513.67 1157
4514.30 1130
4514.93 1064
4515.57 1096
4516.20 1099
4516.84 1152
4517.47 1133
4518.11 1040
4518.74 1072
4519.37 1025
4520.01 1037
4520.64 1089
4521.28 1130
4521.91 1127
4522.55 1129
4523.18 1096
4523.82 1148
4524.45 1062
4525.09 1154
4525.72 1198
4526.36 1257
4526.99 1322
4527.63 1394
4528.26 1517
4528.90 1619
4529.53 1769
4530.17 1846
4530.80 1946
4531.44 2063
4532.07 1960
4532.71 1953
4533.34 1765
4533.98 1727
4534.62 1515
4535.25 1468
4535.89 1374
4536.52 1343
4537.16 1204
4537.79 1173
4538.43 1095
4539.07 1078
4539.70 1096
4540.34 1043
4540.97 1051
4541.61 1069
4542.25 1086
4542.88 1008
4543.52 1050
4544.15 1037
4544.79 1058
4545.43 1043
4546.06 1005
4546.70 1065
4547.34 981
4547.97 1005
4548.61 1003
4549.25 1007
4549.88 1019
4550.52 976
4551.16 1031
4551.79 1042
4552.43 1069
4553.07 952
4553.70 1036
4554.34 1018
4554.98 987
4555.61 1126
4556.25 1080
4556.89 1089
4557.53 1115
4558.16 1139
4558.80 1090
4559.44 1097
4560.07 1050
4560.71 1040
4561.35 1070
4561.99 1025
4562.62 1067
4563.26 1091
4563.90 1077
4564.54 1028
4565.18 1091
4565.81 1038
4566.45 1067
4567.09 1115
4567.73 1129
4568.36 1103
4569.00 1134
4569.64 1105
4570.28 1046
4570.92 1150
4571.55 1100
4572.19 1025
4572.83 1017
4573.47 980
4574.11 984
4574.75 1062
4575.38 1104
4576.02 1070
4576.66 1054
4577.30 944
4577.94 1038
4578.58 1052
4579.22 1009
4579.85 1114
4580.49 1102
4581.13 1035
4581.77 1005
4582.41 1057
4583.05 1066
4583.69 1127
4584.33 1035
4584.97 1081
4585.61 1126
4586.24 1087
4586.88 1206
4587.52 1208
4588.16 1251
4588.80 1341
4589.44 1364
4590.08 1528
4590.72 1540
4591.36 1676
4592.00 1771
4592.64 1541
4593.28 1456
4593.92 1436
4594.56 1294
4595.20 1268
4595.84 1132
4596.48 1182
4597.12 1199
4597.76 1220
4598.40 1193
4599.04 1221
4599.68 1141
4600.32 1187
4600.96 1256
4601.60 1276
4602.24 1222
4602.88 1199
4603.52 1276
4604.16 1165
4604.80 1181
4605.44 1186
4606.08 1209
4606.72 1209
4607.36 1144
4608.00 1184
4608.64 1140
4609.28 1149
4609.93 1157
4610.57 1182
4611.21 1170
4611.85 1164
4612.49 1202
4613.13 1128
4613.77 1125
4614.41 1060
4615.05 1119
4615.69 1158
4616.34 1141
4616.98 1067
4617.62 1103
4618.26 1059
4618.90 1021
4619.54 1049
4620.18 1017
4620.83 1053
4621.47 1036
4622.11 1001
4622.75 999
4623.39 1018
4624.03 1038
4624.68 1039
4625.32 1014
4625.96 1016
4626.60 1079
4627.24 1047
4627.89 1086
4628.53 1132
4629.17 1162
4629.81 1172
4630.45 1286
4631.10 1352
4631.74 1341
4632.38 1414
4633.02 1446
4633.67 1323
4634.31 1240
4634.95 1270
4635.59 1308
4636.24 1279
4636.88 1261
4637.52 1254
4638.17 1266
4638.81 1214
4639.45 1212
4640.09 1178
4640.74 1217
4641.38 1236
4642.02 1160
4642.67 1182
4643.31 1087
4643.95 1030
4644.60 1087
4645.24 1069
4645.88 1152
4646.53 1164
4647.17 1167
4647.81 1249
4648.46 1239
4649.10 1200
4649.74 1283
4650.39 1389
4651.03 1421
4651.67 1433
4652.32 1449
4652.96 1441
4653.61 1395
4654.25 1404
4654.89 1353
4655.54 1245
4656.18 1239
4656.83 1251
4657.47 1191
4658.11 1097
4658.76 1080
4659.40 1031
4660.05 1101
4660.69 1099
4661.33 1015
4661.98 1041
4662.62 1060
4663.27 1035
4663.91 1031
4664.56 961
4665.20 1000
4665.85 1024
4666.49 1014
4667.14 1016
4667.78 1022
4668.43 960
4669.07 974
4669.72 1048
4670.36 979
4671.01 923
4671.65 992
4672.30 1004
4672.94 964
4673.59 978
4674.23 965
4674.88 1067
4675.52 984
4676.17 946
4676.81 1011
4677.46 1010
4678.10 1085
4678.75 1074
4679.40 1045
4680.04 1040
4680.69 1021
4681.33 1076
4681.98 1061
4682.62 1011
4683.27 1004
4683.92 1096
4684.56 1045
4685.21 1043
4685.85 1126
4686.50 1045
4687.15 1089
4687.79 1110
4688.44 1164
4689.09 1163
4689.73 1159
4690.38 1234
4691.02 1255
4691.67 1154
4692.32 1196
4692.96 1212
4693.61 1328
4694.26 1233
4694.90 1288
4695.55 1293
4696.20 1272
4696.84 1350
4697.49 1313
4698.14 1357
4698.78 1394
4699.43 1456
4700.08 1539
4700.73 1551
4701.37 1526
4702.02 1371
4702.67 1231
4703.31 1229
4703.96 1197
4704.61 1241
4705.26 1308
4705.90 1322
4706.55 1263
4707.20 1284
4707.85 1260
4708.49 1196
4709.14 1290
4709.79 1235
4710.44 1235
4711.09 1283
4711.73 1246
4712.38 1267
4713.03 1257
4713.68 1185
4714.33 1200
4714.97 1284
4715.62 1278
4716.27 1276
4716.92 1211
4717.57 1196
4718.21 1270
4718.86 1245
4719.51 1203
4720.16 1316
4720.81 1344
4721.46 1390
4722.11 1330
4722.75 1321
4723.40 1316
4724.05 1376
4724.70 1428
4725.35 1471
4726.00 1591
4726.65 1504
4727.30 1437
4727.94 1415
4728.59 1305
4729.24 1354
4729.89 1273
4730.54 1219
4731.19 1163
4731.84 1152
4732.49 1207
4733.14 1201
4733.79 1253
4734.44 1169
4735.09 1181
4735.74 1224
4736.38 1187
4737.03 1245
4737.68 1233
4738.33 1258
4738.98 1258
4739.63 1213
4740.28 1245
4740.93 1270
4741.58 1344
4742.23 1294
4742.88 1229
4743.53 1186
4744.18 1224
4744.83 1213
4745.48 1197
4746.13 1185
4746.78 1120
4747.43 1275
4748.08 1282
4748.73 1237
4749.39 1225
4750.04 1291
4750.69 1297
4751.34 1249
4751.99 1223
4752.64 1253
4753.29 1135
4753.94 1216
4754.59 1239
4755.24 1184
4755.89 1177
4756.54 1190
4757.19 1196
4757.84 1314
4758.50 1218
4759.15 1258
4759.80 1370
4760.45 1346
4761.10 1423
4761.75 1269
4762.40 1301
4763.05 1267
4763.71 1242
4764.36 1241
4765.01 1201
4765.66 1199
4766.31 1149
4766.96 1150
4767.62 1167
4768.27 1173
4768.92 1168
4769.57 1203
4770.22 1131
4770.87 1166
4771.53 1154
4772.18 1192
4772.83 1174
4773.48 1198
4774.13 1152
4774.79 1134
4775.44 1200
4776.09 1182
4776.74 1132
4777.40 1133
4778.05 1124
4778.70 1141
4779.35 1170
4780.01 1200
4780.66 1158
4781.31 1071
4781.96 1093
4782.62 1175
4783.27 1141
4783.92 1063
4784.57 1066
4785.23 1119
4785.88 1108
4786.53 1142
4787.19 1111
4787.84 1117
4788.49 1194
4789.15 1242
4789.80 1179
4790.45 1174
4791.11 1205
4791.76 1199
4792.41 1192
4793.07 1213
4793.72 1101
4794.37 1167
4795.03 1168
4795.68 1113
4796.33 1161
4796.99 1164
4797.64 1223
4798.29 1311
4798.95 1438
4799.60 1520
4800.26 1514
4800.91 1467
4801.56 1344
4802.22 1343
4802.87 1396
4803.53 1311
4804.18 1382
4804.83 1337
4805.49 1347
4806.14 1246
4806.80 1190
4807.45 1238
4808.11 1219
4808.76 1110
4809.42 1139
4810.07 1167
4810.72 1226
4811.38 1197
4812.03 1258
4812.69 1209
4813.34 1190
4814.00 1244
4814.65 1242
4815.31 1251
4815.96 1260
4816.62 1297
4817.27 1345
4817.93 1349
4818.58 1274
4819.24 1376
4819.89 1403
4820.55 1487
4821.20 1485
4821.86 1512
4822.52 1596
4823.17 1567
4823.83 1521
4824.48 1485
4825.14 1484
4825.79 1479
4826.45 1439
4827.10 1371
4827.76 1379
4828.42 1369
4829.07 1364
4829.73 1339
4830.38 1317
4831.04 1329
4831.70 1386
4832.35 1440
4833.01 1513
4833.66 1542
4834.32 1524
4834.98 1543
4835.63 1618
4836.29 1672
4836.95 1596
4837.60 1641
4838.26 1543
4838.92 1581
4839.57 1587
4840.23 1538
4840.89 1629
4841.54 1657
4842.20 1599
4842.86 1528
4843.51 1587
4844.17 1599
4844.83 1675
4845.48 1606
4846.14 1596
4846.80 1607
4847.45 1700
4848.11 1826
4848.77 1915
4849.43 1948
4850.08 2037
4850.74 1926
4851.40 1848
4852.06 1867
4852.71 1787
4853.37 1823
4854.03 1884
4854.69 1941
4855.34 1976
4856.00 2136
4856.66 2166
4857.32 2278
4857.97 2169
4858.63 2138
4859.29 2094
4859.95 1926
4860.61 1806
4861.26 1787
4861.92 1798
4862.58 1814
4863.24 1803
4863.90 1793
4864.55 1810
4865.21 1843
4865.87 1787
4866.53 1732
4867.19 1840
4867.85 1796
4868.51 1746
4869.16 1724
4869.82 1687
4870.48 1594
4871.14 1718
4871.80 1617
4872.46 1599
4873.12 1576
4873.78 1560
4874.43 1601
4875.09 1575
4875.75 1530
4876.41 1552
4877.07 1638
4877.73 1773
4878.39 1860
4879.05 1913
4879.71 1805
4880.37 1732
4881.03 1715
4881.69 1600
4882.34 1541
4883.00 1565
4883.66 1637
4884.32 1632
4884.98 1615
4885.64 1617
4886.30 1570
4886.96 1555
4887.62 1517
4888.28 1606
4888.94 1646
4889.60 1620
4890.26 1473
4890.92 1526
4891.58 1581
4892.24 1590
4892.90 1560
4893.56 1629
4894.22 1452
4894.88 1448
4895.54 1555
4896.20 1540
4896.86 1481
4897.52 1501
4898.19 1618
4898.85 1629
4899.51 1575
4900.17 1576
4900.83 1529
4901.49 1469
4902.15 1435
4902.81 1391
4903.47 1357
4904.13 1328
4904.79 1251
4905.45 1291
4906.12 1243
4906.78 1258
4907.44 1278
4908.10 1260
4908.76 1168
4909.42 1216
4910.08 1275
4910.74 1202
4911.41 1178
4912.07 1256
4912.73 1208
4913.39 1172
4914.05 1207
4914.71 1207
4915.38 1209
4916.04 1220
4916.70 1198
4917.36 1174
4918.02 1151
4918.68 1198
4919.35 1153
4920.01 1057
4920.67 1062
4921.33 1098
4921.99 1068
4922.66 1056
4923.32 1141
4923.98 1219
4924.64 1213
4925.31 1177
4925.97 1124
4926.63 1115
4927.29 1079
4927.96 1187
4928.62 1207
4929.28 1217
4929.94 1165
4930.61 1084
4931.27 1130
4931.93 1153
4932.59 1124
4933.26 1083
4933.92 1155
4934.58 1052
4935.25 1041
4935.91 1128
4936.57 1138
4937.24 1116
4937.90 1133
4938.56 1080
4939.23 1099
4939.89 1093
4940.55 1028
4941.22 1124
4941.88 1110
4942.54 1112
4943.21 1173
4943.87 1086
4944.53 1122
4945.20 1072
4945.86 1068
4946.52 1106
4947.19 1075
4947.85 1150
4948.52 1051
4949.18 1088
4949.84 1059
4950.51 1052
4951.17 1040
4951.84 1092
4952.50 1121
4953.17 1086
4953.83 1089
4954.49 1083
4955.16 1011
4955.82 1115
4956.49 1141
4957.15 1122
4957.82 1217
4958.48 1250
4959.15 1240
4959.81 1304
4960.47 1444
4961.14 1418
4961.80 1518
4962.47 1497
4963.13 1527
4963.80 1539
4964.46 1530
4965.13 1486
4965.79 1450
4966.46 1312
4967.12 1278
4967.79 1246
4968.45 1268
4969.12 1199
4969.79 1163
4970.45 1265
4971.12 1204
4971.78 1213
4972.45 1160
4973.11 1260
4973.78 1194
4974.44 1283
4975.11 1417
4975.78 1353
4976.44 1355
4977.11 1286
4977.77 1249
4978.44 1210
4979.11 1191
4979.77 1194
4980.44 1113
4981.10 1174
4981.77 1192
4982.44 1109
4983.10 1155
4983.77 1125
4984.43 1031
4985.10 1080
4985.77 1068
4986.43 1044
4987.10 1089
4987.77 1162
4988.43 1114
4989.10 1143
4989.77 1170
4990.43 1149
4991.10 1112
4991.77 1029
4992.43 1081
4993.10 1164
4993.77 1081
4994.43 1116
4995.10 1130
4995.77 1089
4996.44 1084
4997.10 1062
4997.77 1056
4998.44 1102
4999.10 1070
4999.77 1069
5000.44 1091
5001.11 1121
5001.77 1080
5002.44 1042
5003.11 1010
5003.78 971
5004.44 1104
5005.11 1088
5005.78 1158
5006.45 1112
5007.12 1132
5007.78 1156
5008.45 1158
5009.12 1158
5009.79 1218
5010.46 1260
5011.12 1228
5011.79 1199
5012.46 1148
5013.13 1076
5013.80 1086
5014.47 1081
5015.13 1099
5015.80 1129
5016.47 1103
5017.14 1103
5017.81 1161
5018.48 1092
5019.14 1153
5019.81 1139
5020.48 1153
5021.15 1162
5021.82 1253
5022.49 1277
5023.16 1167
5023.83 1135
5024.50 1174
5025.16 1148
5025.83 1083
5026.50 1126
5027.17 1074
5027.84 1057
5028.51 1047
5029.18 1088
5029.85 1016
5030.52 1051
5031.19 996
5031.86 948
5032.53 1019
5033.20 978
5033.87 982
5034.54 1003
5035.21 980
5035.88 991
5036.54 975
5037.21 1012
5037.88 1041
5038.55 972
5039.22 995
5039.89 1054
5040.56 1047
5041.23 1010
5041.90 1084
5042.58 1096
5043.25 1025
5043.92 1028
5044.59 1105
5045.26 1065
5045.93 1110
5046.60 1104
5047.27 1035
5047.94 1004
5048.61 993
5049.28 993
5049.95 1011
5050.62 1023
5051.29 1049
5051.96 1051
5052.63 1020
5053.30 1029
5053.98 1000
5054.65 948
5055.32 924
5055.99 960
5056.66 941
5057.33 926
5058.00 912
5058.67 922
5059.34 942
5060.02 988
5060.69 1037
5061.36 1005
5062.03 980
5062.70 1055
5063.37 982
5064.04 977
5064.72 979
5065.39 964
5066.06 974
5066.73 925
5067.40 910
5068.08 930
5068.75 943
5069.42 1021
5070.09 1036
5070.76 999
5071.44 967
5072.11 1038
5072.78 1032
5073.45 1045
5074.12 1048
5074.80 1032
5075.47 1039
5076.14 1037
5076.81 1101
5077.49 1148
5078.16 1105
5078.83 1133
5079.50 1168
5080.18 1104
5080.85 1057
5081.52 1055
5082.20 1114
5082.87 1076
5083.54 1023
5084.21 1072
5084.89 1021
5085.56 995
5086.23 1097
5086.91 1047
5087.58 1159
5088.25 1140
5088.93 1078
5089.60 1149
5090.27 1148
5090.95 1147
5091.62 1151
5092.29 1141
5092.97 1085
5093.64 1161
5094.31 1041
5094.99 1106
5095.66 1081
5096.34 1066
5097.01 1053
5097.68 1003
5098.36 991
5099.03 1016
5099.70 966
5100.38 1110
5101.05 1072
5101.73 1101
5102.40 1165
5103.08 1107
5103.75 1098
5104.42 1157
5105.10 1226
5105.77 1179
5106.45 1141
5107.12 1146
5107.80 1080
5108.47 1088
5109.15 1077
5109.82 1074
5110.49 1024
5111.17 1098
5111.84 1109
5112.52 1070
5113.19 1085
5113.87 1082
5114.54 1054
5115.22 1072
5115.89 1184
5116.57 1197
5117.24 1354
5117.92 1403
5118.59 1308
5119.27 1322
5119.94 1365
5120.62 1381
5121.30 1407
5121.97 1284
5122.65 1192
5123.32 1266
5124.00 1137
5124.67 1093
5125.35 1147
5126.02 1174
5126.70 1190
5127.38 1106
5128.05 1088
5128.73 1076
5129.40 1144
5130.08 1070
5130.76 1136
5131.43 1131
5132.11 1113
5132.78 1138
5133.46 1191
5134.14 1186
5134.81 1074
5135.49 1147
5136.17 1167
5136.84 1106
5137.52 1098
5138.20 1105
5138.87 1158
5139.55 1074
5140.22 1059
5140.90 1098
5141.58 1023
5142.26 1034
5142.93 1020
5143.61 1024
5144.29 1055
5144.96 997
5145.64 1025
5146.32 1011
5146.99 1022
5147.67 1025
5148.35 983
5149.03 1020
5149.70 1049
5150.38 1034
5151.06 1031
5151.73 999
5152.41 999
5153.09 1070
5153.77 972
5154.44 999
5155.12 992
5155.80 997
5156.48 996
5157.16 1050
5157.83 1038
5158.51 1106
5159.19 1076
5159.87 1007
5160.55 1016
5161.22 1011
5161.90 1021
5162.58 963
5163.26 1027
5163.94 1044
5164.61 1036
5165.29 1055
5165.97 1063
5166.65 1105
5167.33 1113
5168.01 1070
5168.68 964
5169.36 1020
5170.04 1001
5170.72 942
5171.40 876
5172.08 949
5172.76 950
5173.44 921
5174.11 921
5174.79 939
5175.47 954
5176.15 989
5176.83 976
5177.51 962
5178.19 936
5178.87 841
5179.55 920
5180.23 955
5180.91 913
5181.58 975
5182.26 981
5182.94 967
5183.62 929
5184.30 956
5184.98 915
5185.66 890
5186.34 872
5187.02 919
5187.70 912
5188.38 916
5189.06 959
5189.74 988
5190.42 998
5191.10 954
5191.78 889
5192.46 923
5193.14 923
5193.82 961
5194.50 987
5195.18 965
5195.86 922
5196.54 925
5197.22 953
5197.90 983
5198.58 991
5199.26 1000
5199.94 1006
5200.63 983
5201.31 950
5201.99 1015
5202.67 1009
5203.35 998
5204.03 1017
5204.71 990
5205.39 985
5206.07 1015
5206.75 1018
5207.43 1007
5208.11 1050
5208.80 1018
5209.48 1003
5210.16 1094
5210.84 1088
5211.52 1085
5212.20 1135
5212.88 1113
5213.57 1162
5214.25 1127
5214.93 1159
5215.61 1176
5216.29 1156
5216.97 1174
5217.66 1070
5218.34 1028
5219.02 1050
5219.70 1112
5220.38 1186
5221.06 1211
5221.75 1223
5222.43 1264
5223.11 1172
5223.79 1170
5224.47 1126
5225.16 1118
5225.84 1067
5226.52 1073
5227.20 1069
5227.89 1015
5228.57 978
5229.25 1039
5229.93 1055
5230.62 1004
5231.30 1039
5231.98 1118
5232.66 1028
5233.35 1055
5234.03 1077
5234.71 1153
5235.40 1127
5236.08 1098
5236.76 1116
5237.44 1133
5238.13 1139
5238.81 1053
5239.49 1084
5240.18 1083
5240.86 1218
5241.54 1156
5242.23 1085
5242.91 1191
5243.59 1163
5244.28 1044
5244.96 1090
5245.64 1105
5246.33 1108
5247.01 1070
5247.70 1135
5248.38 1116
5249.06 1110
5249.75 1185
5250.43 1266
5251.11 1288
5251.80 1217
5252.48 1223
5253.17 1241
5253.85 1244
5254.53 1193
5255.22 1110
5255.90 1154
5256.59 1067
5257.27 1101
5257.96 1103
5258.64 1126
5259.32 1166
5260.01 1219
5260.69 1178
5261.38 1214
5262.06 1199
5262.75 1134
5263.43 1179
5264.12 1138
5264.80 1094
5265.49 1118
5266.17 1059
5266.86 1120
5267.54 1071
5268.23 1135
5268.91 1191
5269.60 1138
5270.28 1109
5270.97 1104
5271.65 1124
5272.34 1052
5273.02 1025
5273.71 1027
5274.39 994
5275.08 1032
5275.76 1107
5276.45 1082
5277.14 1058
5277.82 1032
5278.51 1091
5279.19 1081
5279.88 1093
5280.56 1107
5281.25 1163
5281.94 1206
5282.62 1229
5283.31 1171
5283.99 1182
5284.68 1166
5285.37 1197
5286.05 1139
5286.74 1055
5287.43 1006
5288.11 1008
5288.80 1033
5289.48 1056
5290.17 1075
5290.86 1039
5291.54 1022
5292.23 1068
5292.92 1136
5293.60 1164
5294.29 1118
5294.98 1136
5295.66 1116
5296.35 1125
5297.04 1119
5297.72 1190
5298.41 1237
5299.10 1209
5299.79 1273
5300.47 1264
5301.16 1339
5301.85 1452
5302.53 1439
5303.22 1475
5303.91 1577
5304.60 1537
5305.28 1574
5305.97 1637
5306.66 1619
5307.35 1478
5308.03 1450
5308.72 1457
5309.41 1491
5310.10 1495
5310.78 1545
5311.47 1602
5312.16 1694
5312.85 1779
5313.54 1724
5314.22 1713
5314.91 1744
5315.60 1695
5316.29 1627
5316.98 1693
5317.66 1693
5318.35 1716
5319.04 1611
5319.73 1548
5320.42 1623
5321.11 1533
5321.80 1458
5322.48 1402
5323.17 1284
5323.86 1372
5324.55 1296
5325.24 1285
5325.93 1237
5326.62 1247
5327.30 1156
5327.99 1174
5328.68 1174
5329.37 1169
5330.06 1158
5330.75 1194
5331.44 1134
5332.13 1172
5332.82 1158
5333.51 1133
5334.20 1086
5334.88 1091
5335.57 1201
5336.26 1172
5336.95 1089
5337.64 1114
5338.33 1121
5339.02 1111
5339.71 1187
5340.40 1152
5341.09 1153
5341.78 1207
5342.47 1197
5343.16 1205
5343.85 1178
5344.54 1116
5345.23 1137
5345.92 1178
5346.61 1206
5347.30 1355
5347.99 1444
5348.68 1582
5349.37 1767
5350.06 1762
5350.75 1818
5351.44 1771
5352.13 1694
5352.82 1608
5353.51 1549
5354.20 1490
5354.90 1334
5355.59 1262
5356.28 1183
5356.97 1121
5357.66 1133
5358.35 1086
5359.04 1057
5359.73 1032
5360.42 1082
5361.11 1121
5361.80 1145
5362.49 1109
5363.19 1107
5363.88 1025
5364.57 951
5365.26 965
5365.95 1017
5366.64 1030
5367.33 938
5368.03 949
5368.72 958
5369.41 978
5370.10 999
5370.79 1001
5371.48 901
5372.18 1022
5372.87 988
5373.56 965
5374.25 968
5374.94 1021
5375.63 969
5376.33 1017
5377.02 1009
5377.71 965
5378.40 963
5379.10 990
5379.79 951
5380.48 929
5381.17 962
5381.86 1010
5382.56 951
5383.25 930
5383.94 976
5384.63 911
5385.33 974
5386.02 949
5386.71 986
5387.40 1021
5388.10 1079
5388.79 1077
5389.48 1128
5390.18 1115
5390.87 1159
5391.56 1113
5392.26 1069
5392.95 1063
5393.64 1061
5394.33 1048
5395.03 1018
5395.72 987
5396.41 990
5397.11 990
5397.80 939
5398.49 859
5399.19 890
5399.88 924
5400.58 924
5401.27 909
5401.96 957
5402.66 1006
5403.35 1017
5404.04 992
5404.74 1001
5405.43 973
5406.13 942
5406.82 882
5407.51 950
5408.21 1015
5408.90 970
5409.60 994
5410.29 976
5410.98 917
5411.68 989
5412.37 1040
5413.07 1058
5413.76 1001
5414.46 999
5415.15 932
5415.84 968
5416.54 958
5417.23 1036
5417.93 1016
5418.62 961
5419.32 955
5420.01 989
5420.71 956
5421.40 989
5422.10 1041
5422.79 1017
5423.49 989
5424.18 1013
5424.88 925
5425.57 926
5426.27 1027
5426.96 1077
5427.66 1015
5428.35 999
5429.05 979
5429.74 1007
5430.44 1004
5431.14 990
5431.83 974
5432.53 1009
5433.22 1070
5433.92 1028
5434.61 1035
5435.31 1008
5436.01 1037
5436.70 1068
5437.40 1146
5438.09 1045
5438.79 1055
5439.49 1022
5440.18 1015
5440.88 1015
5441.57 1005
5442.27 966
5442.97 1043
5443.66 1096
5444.36 1172
5445.06 1207
5445.75 1350
5446.45 1407
5447.15 1391
5447.84 1395
5448.54 1336
5449.24 1298
5449.93 1284
5450.63 1237
5451.33 1235
5452.02 1121
5452.72 1138
5453.42 1125
5454.11 1148
5454.81 1086
5455.51 1128
5456.20 1092
5456.90 1078
5457.60 1087
5458.30 1087
5458.99 1098
5459.69 1258
5460.39 1180
5461.09 1155
5461.78 1180
5462.48 1215
5463.18 1203
5463.88 1217
5464.57 1205
5465.27 1202
5465.97 1140
5466.67 1172
5467.36 1157
5468.06 1098
5468.76 1199
5469.46 1185
5470.16 1143
5470.85 1244
5471.55 1185
5472.25 1249
5472.95 1215
5473.65 1314
5474.35 1376
5475.04 1348
5475.74 1391
5476.44 1450
5477.14 1576
5477.84 1718
5478.54 1960
5479.23 2173
5479.93 2197
5480.63 2195
5481.33 2114
5482.03 2038
5482.73 1914
5483.43 1703
5484.13 1572
5484.83 1594
5485.52 1545
5486.22 1451
5486.92 1544
5487.62 1512
5488.32 1523
5489.02 1502
5489.72 1523
5490.42 1489
5491.12 1603
5491.82 1565
5492.52 1732
5493.22 1711
5493.92 1713
5494.62 1667
5495.31 1642
5496.01 1773
5496.71 1853
5497.41 2161
5498.11 2375
5498.81 2895
5499.51 3210
5500.21 3493
5500.91 3733
5501.61 3784
5502.31 3377
5503.01 2975
5503.71 2695
5504.41 2330
5505.11 1948
5505.81 1764
5506.51 1707
5507.22 1528
5507.92 1414
5508.62 1448
5509.32 1515
5510.02 1547
5510.72 1541
5511.42 1567
5512.12 1584
5512.82 1524
5513.52 1442
5514.22 1454
5514.92 1478
5515.62 1411
5516.32 1444
5517.03 1527
5517.73 1499
5518.43 1462
5519.13 1451
5519.83 1530
5520.53 1551
5521.23 1504
5521.93 1358
5522.63 1371
5523.34 1365
5524.04 1419
5524.74 1283
5525.44 1301
5526.14 1274
5526.84 1265
5527.55 1298
5528.25 1275
5528.95 1290
5529.65 1409
5530.35 1376
5531.05 1422
5531.76 1405
5532.46 1400
5533.16 1316
5533.86 1317
5534.56 1384
5535.27 1342
5535.97 1338
5536.67 1277
5537.37 1251
5538.08 1251
5538.78 1223
5539.48 1268
5540.18 1287
5540.89 1278
5541.59 1260
5542.29 1244
5542.99 1240
5543.70 1131
5544.40 1189
5545.10 1186
5545.80 1201
5546.51 1145
5547.21 1096
5547.91 1103
5548.62 1168
5549.32 1159
5550.02 1188
5550.73 1146
5551.43 1175
5552.13 1073
5552.84 1159
5553.54 1154
5554.24 1127
5554.95 1170
5555.65 1144
5556.35 1136
5557.06 1068
5557.76 1034
5558.46 1051
5559.17 1038
5559.87 1078
5560.57 1069
5561.28 1139
5561.98 1162
5562.69 1153
5563.39 1144
5564.09 1139
5564.80 1175
5565.50 1128
5566.21 1089
5566.91 1094
5567.61 1086
5568.32 1081
5569.02 1067
5569.73 1056
5570.43 1066
5571.14 1066
5571.84 1056
5572.54 1113
5573.25 1101
5573.95 1101
5574.66 1045
5575.36 1168
5576.07 1093
5576.77 1127
5577.48 1083
5578.18 1078
5578.89 1055
5579.59 1084
5580.30 1024
5581.00 1011
5581.71 1050
5582.41 1170
5583.12 1086
5583.82 1066
5584.53 1046
5585.23 1120
5585.94 987
5586.64 1088
5587.35 1056
5588.06 1081
5588.76 1023
5589.47 1011
5590.17 998
5590.88 1000
5591.58 1000
5592.29 1042
5592.99 1073
5593.70 1043
5594.41 965
5595.11 1012
5595.82 1011
5596.52 939
5597.23 1018
5597.94 1034
5598.64 973
5599.35 952
5600.06 937
5600.76 956
5601.47 1020
5602.17 1021
5602.88 1058
5603.59 1058
5604.29 1028
5605.00 1021
5605.71 1087
5606.41 1063
5607.12 995
5607.83 941
5608.53 1010
5609.24 954
5609.95 958
5610.65 1001
5611.36 1020
5612.07 1048
5612.78 1068
5613.48 1064
5614.19 1010
5614.90 981
5615.60 961
5616.31 1001
5617.02 1045
5617.73 986
5618.43 995
5619.14 1051
5619.85 1008
5620.56 956
5621.26 978
5621.97 1043
5622.68 1030
5623.39 992
5624.09 993
5624.80 1030
5625.51 1063
5626.22 1073
5626.93 1142
5627.63 1150
5628.34 1139
5629.05 1221
5629.76 1129
5630.47 1159
5631.17 1156
5631.88 1241
5632.59 1293
5633.30 1231
5634.01 1284
5634.72 1301
5635.42 1378
5636.13 1387
5636.84 1382
5637.55 1346
5638.26 1350
5638.97 1441
5639.68 1422
5640.39 1395
5641.09 1378
5641.80 1335
5642.51 1263
5643.22 1202
5643.93 1154
5644.64 1168
5645.35 1188
5646.06 1144
5646.77 1171
5647.48 1120
5648.19 1117
5648.89 1137
5649.60 1117
5650.31 1092
5651.02 1175
5651.73 1133
5652.44 1138
5653.15 1146
5653.86 1172
5654.57 1159
5655.28 1126
5655.99 1233
5656.70 1301
5657.41 1263
5658.12 1241
5658.83 1305
5659.54 1379
5660.25 1262
5660.96 1294
5661.67 1230
5662.38 1261
5663.09 1261
5663.80 1211
5664.51 1197
5665.22 1178
5665.93 1164
5666.64 1146
5667.35 1207
5668.06 1317
5668.77 1360
5669.48 1363
5670.19 1433
5670.91 1394
5671.62 1406
5672.33 1395
5673.04 1397
5673.75 1338
5674.46 1218
5675.17 1115
5675.88 1215
5676.59 1127
5677.30 1234
5678.01 1117
5678.73 1182
5679.44 1225
5680.15 1175
5680.86 1182
5681.57 1180
5682.28 1121
5682.99 1106
5683.71 1142
5684.42 1253
5685.13 1219
5685.84 1115
5686.55 1024
5687.26 1101
5687.98 1073
5688.69 1118
5689.40 1074
5690.11 1131
5690.82 1092
5691.54 1074
5692.25 1097
5692.96 1099
5693.67 1008
5694.38 1085
5695.10 1122
5695.81 1085
5696.52 1040
5697.23 1023
5697.95 1013
5698.66 998
5699.37 1061
5700.08 1089
5700.80 1144
5701.51 1175
5702.22 1147
5702.93 1156
5703.65 1209
5704.36 1152
5705.07 1128
5705.78 1103
5706.50 1132
5707.21 1139
5707.92 1139
5708.64 1094
5709.35 1062
5710.06 1064
5710.78 951
5711.49 1049
5712.20 1097
5712.92 1013
5713.63 1003
5714.34 1005
5715.06 1042
5715.77 1077
5716.48 1084
5717.20 1016
5717.91 996
5718.62 1024
5719.34 1100
5720.05 1045
5720.77 1055
5721.48 1047
5722.19 1082
5722.91 1127
5723.62 1136
5724.33 1156
5725.05 1167
5725.76 1190
5726.48 1222
5727.19 1213
5727.91 1269
5728.62 1245
5729.33 1208
5730.05 1175
5730.76 1184
5731.48 1174
5732.19 1130
5732.91 1160
5733.62 1112
5734.34 1157
5735.05 1200
5735.77 1218
5736.48 1204
5737.20 1204
5737.91 1110
5738.63 1112
5739.34 1079
5740.06 1121
5740.77 1066
5741.49 1156
5742.20 1181
5742.92 1156
5743.63 1191
5744.35 1210
5745.06 1266
5745.78 1221
5746.49 1221
5747.21 1156
5747.92 1209
5748.64 1299
5749.35 1258
5750.07 1283
5750.79 1287
5751.50 1298
5752.22 1278
5752.93 1352
5753.65 1401
5754.36 1431
5755.08 1456
5755.80 1440
5756.51 1489
5757.23 1427
5757.95 1479
5758.66 1554
5759.38 1637
5760.09 1702
5760.81 1707
5761.53 1631
5762.24 1724
5762.96 1738
5763.68 1799
5764.39 1845
5765.11 1935
5765.83 2094
5766.54 2424
5767.26 2768
5767.98 3363
5768.69 4170
5769.41 4891
5770.13 5441
5770.84 5629
5771.56 5199
5772.28 4545
5772.99 3844
5773.71 3206
5774.43 2716
5775.15 2370
5775.86 2159
5776.58 2087
5777.30 2002
5778.01 1965
5778.73 1981
5779.45 1940
5780.17 1946
5780.88 1891
5781.60 1892
5782.32 1967
5783.04 2023
5783.76 2016
5784.47 1979
5785.19 2036
5785.91 1931
5786.63 1925
5787.34 1998
5788.06 1870
5788.78 1861
5789.50 1795
5790.22 1824
5790.94 1845
5791.65 1861
5792.37 1770
5793.09 1706
5793.81 1647
5794.53 1573
5795.25 1651
5795.96 1709
5796.68 1794
5797.40 1806
5798.12 2130
5798.84 2485
5799.56 2793
5800.28 3004
5800.99 2966
5801.71 2860
5802.43 2593
5803.15 2297
5803.87 2075
5804.59 1886
5805.31 1797
5806.03 1672
5806.75 1721
5807.47 1579
5808.18 1643
5808.90 1818
5809.62 1730
5810.34 1565
5811.06 1630
5811.78 1693
5812.50 1589
5813.22 1539
5813.94 1500
5814.66 1549
5815.38 1515
5816.10 1503
5816.82 1501
5817.54 1467
5818.26 1498
5818.98 1469
5819.70 1446
5820.42 1510
5821.14 1425
5821.86 1454
5822.58 1384
5823.30 1339
5824.02 1300
5824.74 1286
5825.46 1274
5826.18 1303
5826.90 1290
5827.62 1263
5828.34 1272
5829.06 1194
5829.78 1254
5830.50 1317
5831.22 1398
5831.95 1442
5832.67 1349
5833.39 1350
5834.11 1289
5834.83 1297
5835.55 1271
5836.27 1278
5836.99 1295
5837.71 1270
5838.43 1267
5839.15 1220
5839.88 1263
5840.60 1255
5841.32 1199
5842.04 1202
5842.76 1218
5843.48 1223
5844.20 1195
5844.93 1166
5845.65 1220
5846.37 1190
5847.09 1144
5847.81 1180
5848.53 1191
5849.26 1142
5849.98 1175
5850.70 1181
5851.42 1234
5852.14 1158
5852.87 1177
5853.59 1218
5854.31 1136
5855.03 1201
5855.75 1138
5856.48 1154
5857.20 1110
5857.92 1159
5858.64 1116
5859.37 1016
5860.09 1085
5860.81 1125
5861.53 1101
5862.26 1134
5862.98 1128
5863.70 1167
5864.42 1077
5865.15 1087
5865.87 1027
5866.59 1066
5867.31 1178
5868.04 1104
5868.76 1099
5869.48 1134
5870.21 1096
5870.93 1088
5871.65 1096
5872.38 1053
5873.10 1074
5873.82 1065
5874.55 1065
5875.27 1071
5875.99 1087
5876.72 1079
5877.44 1058
5878.16 1111
5878.89 1155
5879.61 1160
5880.33 1090
5881.06 1053
5881.78 1109
5882.51 1092
5883.23 1039
5883.95 1089
5884.68 1075
5885.40 1108
5886.13 1070
5886.85 1072
5887.57 1117
5888.30 1119
5889.02 1071
5889.75 1075
5890.47 1124
5891.20 1085
5891.92 1090
5892.64 1103
5893.37 1069
5894.09 1076
5894.82 1086
5895.54 1112
5896.27 1079
5896.99 1070
5897.72 1071
5898.44 1088
5899.17 1100
5899.89 1089
5900.62 1101
5901.34 1149
5902.07 1167
5902.79 1101
5903.52 1079
5904.24 1068
5904.97 1087
5905.69 1169
5906.42 1198
5907.14 1123
5907.87 1080
5908.59 1159
5909.32 1193
5910.04 1227
5910.77 1186
5911.50 1136
5912.22 1177
5912.95 1170
5913.67 1169
5914.40 1178
5915.12 1188
5915.85 1175
5916.58 1171
5917.30 1207
5918.03 1156
5918.75 1181
5919.48 1241
5920.21 1175
5920.93 1227
5921.66 1236
5922.39 1156
5923.11 1197
5923.84 1232
5924.56 1266
5925.29 1267
5926.02 1294
5926.74 1277
5927.47 1267
5928.20 1237
5928.92 1312
5929.65 1204
5930.38 1268
5931.10 1347
5931.83 1278
5932.56 1301
5933.28 1300
5934.01 1368
5934.74 1379
5935.47 1415
5936.19 1367
5936.92 1438
5937.65 1457
5938.37 1496
5939.10 1435
5939.83 1480
5940.56 1502
5941.28 1485
5942.01 1530
5942.74 1587
5943.47 1589
5944.19 1681
5944.92 1679
5945.65 1654
5946.38 1740
5947.11 1696
5947.83 1721
5948.56 1825
5949.29 1871
5950.02 2002
5950.74 2315
5951.47 2514
5952.20 2595
5952.93 2700
5953.66 2736
5954.39 2552
5955.11 2434
5955.84 2334
5956.57 2231
5957.30 2160
5958.03 2158
5958.76 2110
5959.48 2059
5960.21 2077
5960.94 2100
5961.67 2153
5962.40 2204
5963.13 2443
5963.86 2691
5964.59 3034
5965.31 3332
5966.04 3582
5966.77 3658
5967.50 3755
5968.23 3468
5968.96 3358
5969.69 3098
5970.42 2781
5971.15 2672
5971.88 2559
5972.61 2571
5973.34 2454
5974.06 2469
5974.79 2441
5975.52 2349
5976.25 2442
5976.98 2543
5977.71 2552
5978.44 2617
5979.17 2736
5979.90 2717
5980.63 2813
5981.36 2827
5982.09 2822
5982.82 2926
5983.55 3042
5984.28 2932
5985.01 2889
5985.74 2908
5986.47 2978
5987.20 2876
5987.93 3026
5988.66 2941
5989.39 2906
5990.12 3030
5990.85 3024
5991.58 3096
5992.32 2995
5993.05 3038
5993.78 3106
5994.51 3272
5995.24 3263
5995.97 3225
5996.70 3222
5997.43 3184
5998.16 3168
5998.89 3313
5999.62 3061
6000.35 2994
6001.09 2892
6001.82 2823
6002.55 2873
6003.28 2883
6004.01 2958
6004.74 3056
6005.47 3369
6006.20 3703
6006.94 4194
6007.67 4815
6008.40 5647
6009.13 6449
6009.86 7067
6010.59 7749
6011.33 7936
6012.06 8047
6012.79 7891
6013.52 7479
6014.25 6927
6014.98 6316
6015.72 5760
6016.45 5176
6017.18 4536
6017.91 4091
6018.64 3590
6019.38 3245
6020.11 3038
6020.84 2926
6021.57 2729
6022.31 2625
6023.04 2579
6023.77 2473
6024.50 2416
6025.24 2380
6025.97 2469
6026.70 2453
6027.43 2541
6028.17 2495
6028.90 2495
6029.63 2460
6030.37 2394
6031.10 2332
6031.83 2265
6032.56 2173
6033.30 2199
6034.03 2162
6034.76 2171
6035.50 2178
6036.23 2270
6036.96 2274
6037.70 2279
6038.43 2394
6039.16 2315
6039.90 2342
6040.63 2436
6041.36 2351
6042.10 2344
6042.83 2344
6043.56 2435
6044.30 2614
6045.03 2551
6045.77 2590
6046.50 2631
6047.23 2666
6047.97 2662
6048.70 2757
6049.44 2897
6050.17 3037
6050.90 3096
6051.64 3099
6052.37 3160
6053.11 3118
6053.84 2981
6054.57 2850
6055.31 2678
6056.04 2643
6056.78 2572
6057.51 2551
6058.25 2524
6058.98 2467
6059.72 2472
6060.45 2457
6061.19 2403
6061.92 2407
6062.66 2317
6063.39 2261
6064.13 2207
6064.86 2233
6065.60 2243
6066.33 2206
6067.07 2249
6067.80 2303
6068.54 2338
6069.27 2291
6070.01 2315
6070.74 2331
6071.48 2523
6072.21 2505
6072.95 2528
6073.68 2429
6074.42 2391
6075.15 2399
6075.89 2362
6076.63 2262
6077.36 2188
6078.10 2150
6078.83 2046
6079.57 2094
6080.30 2035
6081.04 2024
6081.78 2022
6082.51 1904
6083.25 1918
6083.98 1879
6084.72 1902
6085.46 1865
6086.19 1798
6086.93 1792
6087.67 1801
6088.40 1833
6089.14 1806
6089.88 1854
6090.61 1887
6091.35 1885
6092.09 1799
6092.82 1741
6093.56 1851
6094.30 1792
6095.03 1846
6095.77 1777
6096.51 1867
6097.24 1750
6097.98 1705
6098.72 1698
6099.45 1700
6100.19 1663
6100.93 1753
6101.67 1705
6102.40 1687
6103.14 1729
6103.88 1715
6104.61 1676
6105.35 1699
6106.09 1739
6106.83 1722
6107.56 1723
6108.30 1725
6109.04 1743
6109.78 1762
6110.51 1743
6111.25 1807
6111.99 1836
6112.73 1823
6113.47 1823
6114.20 1849
6114.94 1910
6115.68 1918
6116.42 1922
6117.16 1911
6117.89 1896
6118.63 1866
6119.37 1834
6120.11 1862
6120.85 1837
6121.59 1824
6122.32 1782
6123.06 1849
6123.80 1822
6124.54 1839
6125.28 1879
6126.02 1921
6126.76 1945
6127.49 1863
6128.23 1847
6128.97 1867
6129.71 1886
6130.45 1882
6131.19 1889
6131.93 1845
6132.67 1924
6133.41 1906
6134.15 1918
6134.88 1891
6135.62 1954
6136.36 2007
6137.10 2156
6137.84 2150
6138.58 2127
6139.32 2257
6140.06 2368
6140.80 2249
6141.54 2330
6142.28 2271
6143.02 2242
6143.76 2198
6144.50 2141
6145.24 2099
6145.98 2118
6146.72 2074
6147.46 2126
6148.20 2105
6148.94 2141
6149.68 2230
6150.42 2196
6151.16 2130
6151.90 2183
6152.64 2187
6153.38 2242
6154.12 2213
6154.86 2365
6155.60 2321
6156.34 2239
6157.08 2285
6157.82 2349
6158.56 2363
6159.30 2265
6160.04 2318
6160.78 2401
6161.52 2437
6162.27 2549
6163.01 2783
6163.75 2888
6164.49 3022
6165.23 3103
6165.97 3239
6166.71 3233
6167.45 3202
6168.19 3200
6168.94 3166
6169.68 3197
6170.42 3033
6171.16 2955
6171.90 2964
6172.64 3001
6173.38 3023
6174.13 3029
6174.87 3061
6175.61 3091
6176.35 3072
6177.09 3401
6177.83 3759
6178.58 4374
6179.32 5122
6180.06 6085
6180.80 7344
6181.54 8400
6182.28 9027
6183.03 9390
6183.77 9238
6184.51 8470
6185.25 7778
6186.00 6979
6186.74 6246
6187.48 5437
6188.22 5004
6188.97 4470
6189.71 4065
6190.45 3664
6191.19 3594
6191.94 3511
6192.68 3552
6193.42 3512
6194.16 3552
6194.91 3542
6195.65 3350
6196.39 3371
6197.13 3257
6197.88 3327
6198.62 3412
6199.36 3445
6200.11 3381
6200.85 3382
6201.59 3486
6202.34 3588
6203.08 3837
6203.82 4277
6204.57 5078
6205.31 6176
6206.05 7655
6206.80 9377
6207.54 10914
6208.28 11953
6209.03 12651
6209.77 12577
6210.52 11709
6211.26 10738
6212.00 9503
6212.75 8209
6213.49 6691
6214.23 5763
6214.98 5000
6215.72 4307
6216.47 3852
6217.21 3587
6217.95 3271
6218.70 3204
6219.44 3099
6220.19 3192
6220.93 3126
6221.68 3028
6222.42 3096
6223.17 2995
6223.91 2958
6224.65 2900
6225.40 2823
6226.14 2748
6226.89 2643
6227.63 2488
6228.38 2372
6229.12 2355
6229.87 2248
6230.61 2264
6231.36 2380
6232.10 2315
6232.85 2371
6233.59 2244
6234.34 2344
6235.08 2472
6235.83 2551
6236.57 2574
6237.32 2820
6238.06 3040
6238.81 3294
6239.56 3352
6240.30 3488
6241.05 3389
6241.79 3340
6242.54 3365
6243.28 3350
6244.03 3309
6244.77 3288
6245.52 3372
6246.27 3320
6247.01 3394
6247.76 3185
6248.50 3109
6249.25 3128
6250.00 2924
6250.74 2744
6251.49 2707
6252.23 2704
6252.98 2632
6253.73 2652
6254.47 2615
6255.22 2574
6255.97 2650
6256.71 2519
6257.46 2596
6258.21 2529
6258.95 2462
6259.70 2523
6260.45 2459
6261.19 2432
6261.94 2464
6262.69 2394
6263.43 2421
6264.18 2398
6264.93 2352
6265.67 2352
6266.42 2377
6267.17 2470
6267.92 2558
6268.66 2751
6269.41 2905
6270.16 3037
6270.90 3050
6271.65 3129
6272.40 3162
6273.15 3163
6273.89 3212
6274.64 3058
6275.39 3083
6276.14 3050
6276.89 3019
6277.63 2998
6278.38 2899
6279.13 2938
6279.88 2785
6280.62 2683
6281.37 2593
6282.12 2508
6282.87 2485
6283.62 2418
6284.36 2437
6285.11 2317
6285.86 2161
6286.61 2268
6287.36 2345
6288.11 2344
6288.85 2269
6289.60 2253
6290.35 2291
6291.10 2339
6291.85 2270
6292.60 2266
6293.35 2263
6294.09 2251
6294.84 2256
6295.59 2314
6296.34 2376
6297.09 2271
6297.84 2325
6298.59 2303
6299.34 2224
6300.09 2193
6300.83 2116
6301.58 2213
6302.33 2239
6303.08 2157
6303.83 2189
6304.58 2230
6305.33 2230
6306.08 2378
6306.83 2289
6307.58 2385
6308.33 2453
6309.08 2577
6309.83 2689
6310.58 2881
6311.33 2993
6312.08 2989
6312.83 3141
6313.58 3355
6314.33 3581
6315.08 3704
6315.83 3730
6316.58 3700
6317.33 3615
6318.08 3299
6318.83 3127
6319.58 2960
6320.33 2637
6321.08 2613
6321.83 2383
6322.58 2271
6323.33 2255
6324.08 2106
6324.83 2128
6325.58 1982
6326.33 2034
6327.08 2037
6327.83 1893
6328.58 1927
6329.33 1987
6330.08 1952
6330.84 1972
6331.59 1926
6332.34 1868
6333.09 1922
6333.84 1913
6334.59 1954
6335.34 1935
6336.09 1890
6336.84 1835
6337.60 1877
6338.35 1879
6339.10 1899
6339.85 1915
6340.60 1869
6341.35 1884
6342.10 1890
6342.86 1873
6343.61 1950
6344.36 1958
6345.11 1984
6345.86 1943
6346.61 2002
6347.37 1988
6348.12 1986
6348.87 2007
6349.62 2109
6350.37 2119
6351.13 2120
6351.88 2300
6352.63 2328
6353.38 2322
6354.14 2373
6354.89 2450
6355.64 2388
6356.39 2383
6357.14 2241
6357.90 2221
6358.65 2169
6359.40 2115
6360.16 2106
6360.91 2108
6361.66 2059
6362.41 2166
6363.17 2041
6363.92 2111
6364.67 2185
6365.42 2274
6366.18 2351
6366.93 2409
6367.68 2580
6368.44 2467
6369.19 2348
6369.94 2304
6370.70 2276
6371.45 2233
6372.20 2114
6372.96 2107
6373.71 2189
6374.46 2199
6375.22 2119
6375.97 2135
6376.72 2183
6377.48 2208
6378.23 2146
6378.99 2084
6379.74 2175
6380.49 2172
6381.25 2156
6382.00 2219
6382.75 2106
6383.51 2135
6384.26 2047
6385.02 1974
6385.77 2020
6386.53 1976
6387.28 1991
6388.03 1974
6388.79 1873
6389.54 1855
6390.30 1833
6391.05 1812
6391.81 1835
6392.56 1772
6393.31 1823
6394.07 1859
6394.82 1873
6395.58 1847
6396.33 1791
6397.09 1811
6397.84 1856
6398.60 1750
6399.35 1694
6400.11 1786
6400.86 1787
6401.62 1789
6402.37 1766
6403.13 1712
6403.88 1629
6404.64 1629
6405.39 1639
6406.15 1655
6406.90 1759
6407.66 1744
6408.42 1823
6409.17 1879
6409.93 1935
6410.68 1939
6411.44 1855
6412.19 1843
6412.95 1820
6413.71 1735
6414.46 1761
6415.22 1848
6415.97 1843
6416.73 1855
6417.48 1864
6418.24 1826
6419.00 1746
6419.75 1678
6420.51 1681
6421.27 1641
6422.02 1624
6422.78 1681
6423.53 1635
6424.29 1605
6425.05 1531
6425.80 1524
6426.56 1611
6427.32 1592
6428.07 1567
6428.83 1637
6429.59 1657
6430.34 1587
6431.10 1577
6431.86 1664
6432.61 1643
6433.37 1552
6434.13 1576
6434.89 1701
6435.64 1677
6436.40 1730
6437.16 1664
6437.91 1720
6438.67 1733
6439.43 1656
6440.19 1687
6440.94 1717
6441.70 1848
6442.46 1805
6443.22 1732
6443.97 1639
6444.73 1738
6445.49 1794
6446.25 1801
6447.00 1745
6447.76 1719
6448.52 1784
6449.28 1786
6450.04 1776
6450.79 1685
6451.55 1679
6452.31 1663
6453.07 1731
6453.83 1691
6454.58 1714
6455.34 1726
6456.10 1732
6456.86 1818
6457.62 1780
6458.38 1740
6459.13 1791
6459.89 1909
6460.65 1798
6461.41 1917
6462.17 1914
6462.93 2051
6463.69 2006
6464.44 1946
6465.20 1884
6465.96 2000
6466.72 1941
6467.48 1974
6468.24 1980
6469.00 1899
6469.76 1845
6470.52 1830
6471.28 1812
6472.03 1793
6472.79 1871
6473.55 1895
6474.31 1935
6475.07 1913
6475.83 1879
6476.59 1984
6477.35 1954
6478.11 1942
6478.87 2037
6479.63 2057
6480.39 2137
6481.15 2076
6481.91 2141
6482.67 2149
6483.43 2318
6484.19 2210
6484.95 2238
6485.71 2194
6486.47 2249
6487.23 2307
6487.99 2428
6488.75 2317
6489.51 2449
6490.27 2537
6491.03 2582
6491.79 2716
6492.55 2682
6493.31 2624
6494.07 2687
6494.83 2609
6495.59 2575
6496.35 2571
6497.11 2488
6497.87 2504
6498.64 2514
6499.40 2523
6500.16 2611
6500.92 2575
6501.68 2699
6502.44 3009
6503.20 3539
6503.96 4417
6504.72 5691
6505.48 7399
6506.25 9175
6507.01 11005
6507.77 12427
6508.53 12805
6509.29 12297
6510.05 11307
6510.81 10112
6511.57 8738
6512.34 7366
6513.10 6132
6513.86 5326
6514.62 4660
6515.38 3953
6516.15 3569
6516.91 3297
6517.67 3267
6518.43 3121
6519.19 3097
6519.95 3132
6520.72 3052
6521.48 3096
6522.24 3238
6523.00 3249
6523.77 3269
6524.53 3400
6525.29 3426
6526.05 3349
6526.81 3201
6527.58 3152
6528.34 3079
6529.10 2988
6529.86 3016
6530.63 3067
6531.39 3319
6532.15 3784
6532.92 4568
6533.68 5589
6534.44 6769
6535.20 7571
6535.97 8135
6536.73 8266
6537.49 7879
6538.26 7149
6539.02 6430
6539.78 5650
6540.55 4797
6541.31 4266
6542.07 3906
6542.84 3587
6543.60 3351
6544.36 3234
6545.13 3291
6545.89 3294
6546.65 3208
6547.42 3210
6548.18 3113
6548.94 2935
6549.71 2858
6550.47 2843
6551.24 2835
6552.00 2764
6552.76 2638
6553.53 2642
6554.29 2583
6555.06 2491
6555.82 2546
6556.58 2485
6557.35 2512
6558.11 2532
6558.88 2583
6559.64 2644
6560.41 2640
6561.17 2636
6561.93 2778
6562.70 2785
6563.46 2766
6564.23 2834
6564.99 2918
6565.76 2914
6566.52 2916
6567.29 3036
6568.05 3144
6568.82 3373
6569.58 3550
6570.35 3635
6571.11 3740
6571.88 3699
6572.64 3577
6573.41 3598
6574.17 3630
6574.94 3542
6575.70 3446
6576.47 3302
6577.23 3198
6578.00 3169
6578.76 3197
6579.53 3183
6580.29 3219
6581.06 3366
6581.83 3441
6582.59 3535
6583.36 3567
6584.12 3489
6584.89 3497
6585.65 3344
6586.42 3377
6587.19 3440
6587.95 3534
6588.72 3470
6589.48 3525
6590.25 3791
6591.02 3813
6591.78 4013
6592.55 4046
6593.32 4140
6594.08 4103
6594.85 4129
6595.61 4064
6596.38 4045
6597.15 4119
6597.91 3989
6598.68 3781
6599.45 3714
6600.21 3572
6600.98 3410
6601.75 3221
6602.51 2982
6603.28 2895
6604.05 2739
6604.82 2772
6605.58 2692
6606.35 2600
6607.12 2631
6607.88 2791
6608.65 2755
6609.42 2669
6610.19 2701
6610.95 2726
6611.72 2670
6612.49 2737
6613.25 2708
6614.02 2723
6614.79 2677
6615.56 2634
6616.32 2711
6617.09 2954
6617.86 3028
6618.63 3100
6619.40 3231
6620.16 3271
6620.93 3282
6621.70 3254
6622.47 3304
6623.24 3240
6624.00 3180
6624.77 3107
6625.54 2891
6626.31 2814
6627.08 2807
6627.84 2701
6628.61 2633
6629.38 2640
6630.15 2738
6630.92 2810
6631.69 2852
6632.46 3108
6633.22 3277
6633.99 3442
6634.76 3479
6635.53 3575
6636.30 3587
6637.07 3700
6637.84 3734
6638.61 3699
6639.37 3678
6640.14 3555
6640.91 3534
6641.68 3472
6642.45 3147
6643.22 2971
6643.99 2904
6644.76 2736
6645.53 2654
6646.30 2661
6647.07 2436
6647.84 2372
6648.61 2400
6649.37 2376
6650.14 2437
6650.91 2425
6651.68 2429
6652.45 2468
6653.22 2396
6653.99 2391
6654.76 2416
6655.53 2408
6656.30 2460
6657.07 2327
6657.84 2265
6658.61 2296
6659.38 2351
6660.15 2245
6660.92 2259
6661.69 2236
6662.46 2300
6663.23 2311
6664.00 2223
6664.77 2260
6665.55 2254
6666.32 2250
6667.09 2350
6667.86 2268
6668.63 2315
6669.40 2307
6670.17 2398
6670.94 2378
6671.71 2349
6672.48 2408
6673.25 2461
6674.02 2441
6674.79 2445
6675.57 2437
6676.34 2418
6677.11 2430
6677.88 2496
6678.65 2519
6679.42 2631
6680.19 2541
6680.96 2631
6681.74 2805
6682.51 2907
6683.28 3041
6684.05 3134
6684.82 3099
6685.59 2970
6686.37 2928
6687.14 2858
6687.91 2674
6688.68 2517
6689.45 2439
6690.22 2490
6691.00 2351
6691.77 2310
6692.54 2226
6693.31 2205
6694.08 2128
6694.86 2037
6695.63 2083
6696.40 2085
6697.17 2121
6697.95 2159
6698.72 2122
6699.49 2126
6700.26 2187
6701.04 2134
6701.81 2097
6702.58 2215
6703.35 2153
6704.13 2110
6704.90 2036
6705.67 2021
6706.44 1897
6707.22 2044
6707.99 2011
6708.76 1930
6709.54 1939
6710.31 2011
6711.08 1939
6711.86 1886
6712.63 1847
6713.40 1888
6714.17 1910
6714.95 1907
6715.72 1910
6716.50 1920
6717.27 1912
6718.04 1902
6718.82 1820
6719.59 1905
6720.36 1831
6721.14 1839
6721.91 1817
6722.68 1771
6723.46 1775
6724.23 1729
6725.01 1775
6725.78 1750
6726.55 1808
6727.33 1740
6728.10 1763
6728.88 1757
6729.65 1773
6730.42 1743
6731.20 1765
6731.97 1797
6732.75 1787
6733.52 1842
6734.30 1766
6735.07 1839
6735.84 1869
6736.62 1822
6737.39 1836
6738.17 1874
6738.94 1836
6739.72 1845
6740.49 1834
6741.27 1890
6742.04 1914
6742.82 1968
6743.59 1975
6744.37 2051
6745.14 1995
6745.92 2004
6746.69 2032
6747.47 1964
6748.24 2081
6749.02 2149
6749.79 2253
6750.57 2305
6751.34 2270
6752.12 2284
6752.90 2269
6753.67 2259
6754.45 2214
6755.22 2174
6756.00 2201
6756.77 2180
6757.55 2163
6758.33 2158
6759.10 2097
6759.88 2072
6760.65 2121
6761.43 1976
6762.20 2012
6762.98 2012
6763.76 1990
6764.53 1965
6765.31 2086
6766.09 2002
6766.86 1983
6767.64 2029
6768.41 1999
6769.19 1883
6769.97 1928
6770.74 1962
6771.52 1947
6772.30 1925
6773.07 1920
6773.85 1894
6774.63 1957
6775.40 1904
6776.18 1846
6776.96 1861
6777.74 1832
6778.51 1908
6779.29 1898
6780.07 1994
6780.84 1977
6781.62 1889
6782.40 1882
6783.17 1939
6783.95 1882
6784.73 1870
6785.51 1933
6786.28 1904
6787.06 1839
6787.84 1833
6788.62 1996
6789.39 1877
6790.17 1775
6790.95 1759
6791.73 1781
6792.51 1813
6793.28 1797
6794.06 1790
6794.84 1737
6795.62 1793
6796.39 1838
6797.17 1856
6797.95 1805
6798.73 1815
6799.51 1860
6800.29 1859
6801.06 1850
6801.84 1969
6802.62 1988
6803.40 2014
6804.18 2172
6804.96 2125
6805.73 2021
6806.51 1988
6807.29 1951
6808.07 1963
6808.85 1919
6809.63 1804
6810.41 1946
6811.18 1885
6811.96 1800
6812.74 1868
6813.52 1904
6814.30 1949
6815.08 1891
6815.86 1875
6816.64 1913
6817.42 1846
6818.20 1898
6818.98 1947
6819.76 1973
6820.53 1959
6821.31 1978
6822.09 1969
6822.87 1918
6823.65 1891
6824.43 1845
6825.21 1962
6825.99 1956
6826.77 1969
6827.55 1925
6828.33 1892
6829.11 1859
6829.89 1886
6830.67 1945
6831.45 1982
6832.23 1953
6833.01 1965
6833.79 2143
6834.57 2427
6835.35 2673
6836.13 2989
6836.91 3275
6837.69 3352
6838.47 3414
6839.25 3502
6840.03 3368
6840.81 3194
6841.59 2970
6842.37 2798
6843.16 2530
6843.94 2417
6844.72 2389
6845.50 2342
6846.28 2352
6847.06 2459
6847.84 2551
6848.62 2779
6849.40 2925
6850.18 3042
6850.96 3146
6851.75 3030
6852.53 2788
6853.31 2727
6854.09 2616
6854.87 2414
6855.65 2296
6856.43 2231
6857.22 2118
6858.00 2036
6858.78 2009
6859.56 1947
6860.34 1980
6861.12 1872
6861.90 1869
6862.69 1881
6863.47 1989
6864.25 2051
6865.03 2095
6865.81 2157
6866.60 2076
6867.38 2113
6868.16 2169
6868.94 2170
6869.72 2082
6870.51 1982
6871.29 2026
6872.07 2069
6872.85 2054
6873.64 2059
6874.42 2115
6875.20 2179
6875.98 2297
6876.77 2263
6877.55 2367
6878.33 2436
6879.11 2487
6879.90 2625
6880.68 2601
6881.46 2736
6882.25 2836
6883.03 2749
6883.81 2851
6884.59 3138
6885.38 3328
6886.16 3703
6886.94 4093
6887.73 4359
6888.51 4238
6889.29 4187
6890.08 3970
6890.86 3715
6891.64 3433
6892.43 3177
6893.21 2991
6893.99 2882
6894.78 2705
6895.56 2627
6896.35 2644
6897.13 2591
6897.91 2601
6898.70 2667
6899.48 2731
6900.26 2774
6901.05 2722
6901.83 2700
6902.62 2747
6903.40 2680
6904.18 2735
6904.97 2705
6905.75 2702
6906.54 2639
6907.32 2505
6908.11 2447
6908.89 2472
6909.67 2405
6910.46 2402
6911.24 2382
6912.03 2414
6912.81 2446
6913.60 2357
6914.38 2410
6915.17 2494
6915.95 2573
6916.74 2550
6917.52 2541
6918.31 2524
6919.09 2645
6919.88 2671
6920.66 2732
6921.45 2559
6922.23 2564
6923.02 2588
6923.80 2594
6924.59 2669
6925.37 2611
6926.16 2600
6926.94 2649
6927.73 2665
6928.51 2543
6929.30 2565
6930.09 2561
6930.87 2482
6931.66 2512
6932.44 2505
6933.23 2499
6934.01 2488
6934.80 2521
6935.59 2608
6936.37 2583
6937.16 2676
6937.94 2893
6938.73 3084
6939.52 3192
6940.30 3314
6941.09 3616
6941.88 3713
6942.66 3663
6943.45 3594
6944.23 3822
6945.02 3927
6945.81 4042
6946.59 4248
6947.38 4340
6948.17 4546
6948.95 4467
6949.74 4273
6950.53 4065
6951.31 3834
6952.10 3521
6952.89 3357
6953.67 3323
6954.46 3196
6955.25 3181
6956.04 3204
6956.82 3163
6957.61 3235
6958.40 3140
6959.18 3140
6959.97 3207
6960.76 3223
6961.55 3219
6962.33 3234
6963.12 3365
6963.91 3431
6964.70 3482
6965.48 3799
6966.27 4083
6967.06 4098
6967.85 4324
6968.63 4404
6969.42 4408
6970.21 4475
6971.00 4542
6971.79 4340
6972.57 4418
6973.36 4449
6974.15 4391
6974.94 4326
6975.73 4353
6976.52 4611
6977.30 4848
6978.09 5052
6978.88 5552
6979.67 6321
6980.46 7290
6981.25 9066
6982.03 11501
6982.82 14160
6983.61 17025
6984.40 19325
6985.19 20757
6985.98 20717
6986.77 19640
6987.55 17914
6988.34 15670
6989.13 13300
6989.92 11068
6990.71 9203
6991.50 7655
6992.29 6469
6993.08 5566
6993.87 4816
6994.66 4265
6995.45 3905
6996.24 3773
6997.02 3624
6997.81 3408
6998.60 3363
6999.39 3407
7000.18 3389
7000.97 3252
7001.76 3232
7002.55 3107
7003.34 2965
7004.13 2866
7004.92 2871
7005.71 2659
7006.50 2624
7007.29 2488
7008.08 2537
7008.87 2627
7009.66 2743
7010.45 2822
7011.24 2914
7012.03 3011
7012.82 3002
7013.61 2894
7014.40 2913
7015.19 2814
7015.98 2709
7016.77 2777
7017.56 2878
7018.35 2810
7019.15 2826
7019.94 2994
7020.73 3027
7021.52 3265
7022.31 3463
7023.10 3474
7023.89 3472
7024.68 3403
7025.47 3393
7026.26 3478
7027.05 3356
7027.85 3175
7028.64 3163
7029.43 2972
7030.22 2911
7031.01 2899
7031.80 2899
7032.59 2869
7033.38 2917
7034.18 2792
7034.97 2903
7035.76 2852
7036.55 2952
7037.34 2981
7038.13 3061
7038.93 2946
7039.72 3139
7040.51 3276
7041.30 3213
7042.09 3311
7042.89 3453
7043.68 3456
7044.47 3599
7045.26 3950
7046.05 4214
7046.85 4310
7047.64 4601
7048.43 4720
7049.22 4889
7050.01 4939
7050.81 4755
7051.60 4514
7052.39 4148
7053.18 3816
7053.98 3593
7054.77 3318
7055.56 3125
7056.36 3099
7057.15 3104
7057.94 3077
7058.73 3161
7059.53 3151
7060.32 3041
7061.11 2951
7061.91 2924
7062.70 2972
7063.49 2938
7064.29 2933
7065.08 2821
7065.87 2779
7066.66 2796
7067.46 2703
7068.25 2576
7069.04 2621
7069.84 2700
7070.63 2560
7071.43 2478
7072.22 2452
7073.01 2447
7073.81 2450
7074.60 2460
7075.39 2365
7076.19 2331
7076.98 2339
7077.78 2335
7078.57 2403
7079.36 2387
7080.16 2361
7080.95 2463
7081.75 2443
7082.54 2377
7083.33 2417
7084.13 2506
7084.92 2555
7085.72 2540
7086.51 2646
7087.31 2675
7088.10 2615
7088.90 2594
7089.69 2518
7090.48 2452
7091.28 2370
7092.07 2298
7092.87 2307
7093.66 2214
7094.46 2181
7095.25 2084
7096.05 2090
7096.84 1979
7097.64 2037
7098.43 2049
7099.23 2012
7100.02 2000
7100.82 2046
7101.61 2061
7102.41 1975
7103.20 1962
7104.00 1896
7104.80 1858
7105.59 1826
7106.39 1905
7107.18 1912
7107.98 1817
7108.77 1894
7109.57 1890
7110.36 1841
7111.16 1853
7111.96 1873
7112.75 1877
7113.55 1854
7114.34 1959
7115.14 1961
7115.94 1858
7116.73 1811
7117.53 1774
7118.32 1781
7119.12 1750
7119.92 1777
7120.71 1765
7121.51 1804
7122.31 1763
7123.10 1770
7123.90 1785
7124.70 1796
7125.49 1757
7126.29 1732
7127.09 1753
7127.88 1851
7128.68 1916
7129.48 1903
7130.27 1820
7131.07 1809
7131.87 1866
7132.66 1833
7133.46 1810
7134.26 1780
7135.06 1768
7135.85 1633
7136.65 1632
7137.45 1627
7138.24 1621
7139.04 1611
7139.84 1587
7140.64 1641
7141.43 1665
7142.23 1673
7143.03 1622
7143.83 1551
7144.62 1616
7145.42 1653
7146.22 1566
7147.02 1603
7147.82 1648
7148.61 1645
7149.41 1558
7150.21 1575
7151.01 1489
7151.81 1472
7152.60 1590
7153.40 1575
7154.20 1598
7155.00 1644
7155.80 1647
7156.59 1677
7157.39 1651
7158.19 1636
7158.99 1615
7159.79 1577
7160.59 1527
7161.39 1550
7162.18 1523
7162.98 1533
7163.78 1576
7164.58 1604
7165.38 1494
7166.18 1460
7166.98 1484
7167.78 1520
7168.57 1525
7169.37 1513
7170.17 1476
7170.97 1442
7171.77 1485
7172.57 1491
7173.37 1500
7174.17 1501
7174.97 1426
7175.77 1422
7176.57 1404
7177.37 1395
7178.17 1375
7178.97 1428
7179.77 1449
7180.56 1491
7181.36 1472
7182.16 1495
7182.96 1552
7183.76 1480
7184.56 1410
7185.36 1462
7186.16 1390
7186.96 1450
7187.76 1416
7188.56 1390
7189.36 1328
7190.16 1372
7190.96 1391
7191.76 1349
7192.57 1339
7193.37 1323
7194.17 1342
7194.97 1331
7195.77 1328
7196.57 1310
7197.37 1357
7198.17 1374
7198.97 1374
7199.77 1388
7200.57 1355
7201.37 1384
7202.17 1413
7202.97 1440
7203.77 1394
7204.58 1365
7205.38 1418
7206.18 1353
7206.98 1300
7207.78 1350
7208.58 1356
7209.38 1411
7210.18 1428
7210.99 1391
7211.79 1398
7212.59 1382
7213.39 1387
7214.19 1390
7214.99 1367
7215.79 1356
7216.60 1444
7217.40 1501
7218.20 1457
7219.00 1523
7219.80 1454
7220.60 1469
7221.41 1484
7222.21 1473
7223.01 1398
7223.81 1400
7224.62 1389
7225.42 1453
7226.22 1481
7227.02 1546
7227.82 1531
7228.63 1516
7229.43 1542
7230.23 1506
7231.03 1598
7231.84 1617
7232.64 1729
7233.44 1862
7234.24 1993
7235.05 2221
7235.85 2227
7236.65 2128
7237.45 2144
7238.26 2108
7239.06 1916
7239.86 1767
7240.67 1695
7241.47 1701
7242.27 1620
7243.08 1496
7243.88 1604
7244.68 1579
7245.49 1600
7246.29 1684
7247.09 1667
7247.90 1549
7248.70 1559
7249.50 1603
7250.31 1579
7251.11 1657
7251.91 1605
7252.72 1668
7253.52 1655
7254.32 1751
7255.13 1721
7255.93 1730
7256.74 1659
7257.54 1647
7258.34 1626
7259.15 1534
7259.95 1574
7260.76 1482
7261.56 1554
7262.36 1507
7263.17 1515
7263.97 1579
7264.78 1574
7265.58 1579
7266.39 1577
7267.19 1611
7268.00 1627
7268.80 1530
7269.60 1584
7270.41 1568
7271.21 1548
7272.02 1592
7272.82 1566
7273.63 1595
7274.43 1599
7275.24 1641
7276.04 1616
7276.85 1606
7277.65 1640
7278.46 1691
7279.26 1761
7280.07 1886
7280.87 2076
7281.68 2244
7282.48 2449
7283.29 2746
7284.09 2756
7284.90 2643
7285.71 2594
7286.51 2511
7287.32 2358
7288.12 2141
7288.93 1967
7289.73 1861
7290.54 1770
7291.35 1709
7292.15 1739
7292.96 1672
7293.76 1703
7294.57 1710
7295.38 1663
7296.18 1684
7296.99 1721
7297.79 1732
7298.60 1708
7299.41 1734
7300.21 1706
7301.02 1767
7301.82 1770
7302.63 1866
7303.44 1793
7304.24 1795
7305.05 1723
7305.86 1819
7306.66 1848
7307.47 1939
7308.28 1994
7309.08 1982
7309.89 1972
7310.70 2089
7311.50 2030
7312.31 2006
7313.12 2039
7313.93 2060
7314.73 2152
7315.54 2322
7316.35 2663
7317.15 2942
7317.96 3285
7318.77 3499
7319.58 3608
7320.38 3514
7321.19 3428
7322.00 3351
7322.81 3201
7323.61 2932
7324.42 2602
7325.23 2496
7326.04 2214
7326.84 2246
7327.65 2060
7328.46 1940
7329.27 1953
7330.08 1934
7330.88 1969
7331.69 1875
7332.50 1855
7333.31 1993
7334.12 1917
7334.92 1987
7335.73 1995
7336.54 2105
7337.35 2239
7338.16 2266
7338.97 2329
7339.78 2311
7340.58 2331
7341.39 2225
7342.20 2167
7343.01 2108
7343.82 2045
7344.63 2067
7345.44 1996
7346.24 2044
7347.05 2034
7347.86 1971
7348.67 1960
7349.48 2000
7350.29 1946
7351.10 1926
7351.91 1897
7352.72 1861
7353.53 1887
7354.34 1892
7355.14 2009
7355.95 2005
7356.76 2158
7357.57 2256
7358.38 2456
7359.19 2512
7360.00 2478
7360.81 2526
7361.62 2541
7362.43 2518
7363.24 2404
7364.05 2329
7364.86 2298
7365.67 2181
7366.48 2120
7367.29 2057
7368.10 1956
7368.91 1922
7369.72 1953
7370.53 1976
7371.34 1860
7372.15 1848
7372.96 1826
7373.77 1900
7374.58 1876
7375.39 1855
7376.20 1912
7377.01 2127
7377.82 2399
7378.63 2608
7379.44 2722
7380.26 2821
7381.07 2923
7381.88 2964
7382.69 2795
7383.50 2660
7384.31 2507
7385.12 2456
7385.93 2278
7386.74 2071
7387.55 1994
7388.36 1837
7389.18 1753
7389.99 1692
7390.80 1697
7391.61 1677
7392.42 1621
7393.23 1575
7394.04 1575
7394.86 1602
7395.67 1588
7396.48 1674
7397.29 1685
7398.10 1675
7398.91 1738
7399.73 1794
7400.54 1745
7401.35 1806
7402.16 1766
7402.97 1767
7403.79 1708
7404.60 1701
7405.41 1652
7406.22 1615
7407.03 1594
7407.85 1591
7408.66 1530
7409.47 1491
7410.28 1523
7411.10 1459
7411.91 1448
7412.72 1452
7413.53 1437
7414.35 1452
7415.16 1448
7415.97 1352
7416.78 1399
7417.60 1388
7418.41 1427
7419.22 1398
7420.03 1380
7420.85 1363
7421.66 1395
7422.47 1436
7423.29 1449
7424.10 1437
7424.91 1361
7425.73 1378
7426.54 1388
7427.35 1382
7428.17 1321
7428.98 1384
7429.79 1342
7430.61 1289
7431.42 1302
7432.23 1237
7433.05 1237
7433.86 1312
7434.67 1315
7435.49 1324
7436.30 1379
7437.12 1361
7437.93 1309
7438.74 1329
7439.56 1346
7440.37 1342
7441.18 1324
7442.00 1339
7442.81 1375
7443.63 1368
7444.44 1362
7445.26 1356
7446.07 1320
7446.88 1241
7447.70 1302
7448.51 1262
7449.33 1252
7450.14 1293
7450.96 1233
7451.77 1200
7452.59 1216
7453.40 1195
7454.22 1187
7455.03 1224
7455.85 1245
7456.66 1289
7457.47 1267
7458.29 1244
7459.10 1281
7459.92 1247
7460.74 1274
7461.55 1240
7462.37 1242
7463.18 1273
7464.00 1309
7464.81 1266
7465.63 1265
7466.44 1328
7467.26 1312
7468.07 1314
7468.89 1279
7469.70 1250
7470.52 1254
7471.34 1253
7472.15 1259
7472.97 1257
7473.78 1323
7474.60 1286
7475.41 1228
7476.23 1280
7477.05 1250
7477.86 1251
7478.68 1230
7479.49 1215
7480.31 1239
7481.13 1289
7481.94 1249
7482.76 1264
7483.58 1249
7484.39 1297
7485.21 1305
7486.03 1254
7486.84 1221
7487.66 1317
7488.48 1243
7489.29 1194
7490.11 1176
7490.93 1214
7491.74 1222
7492.56 1269
7493.38 1236
7494.19 1206
7495.01 1227
7495.83 1190
7496.64 1182
7497.46 1158
7498.28 1164
7499.10 1185
7499.91 1194
7500.73 1230
7501.55 1204
7502.36 1185
7503.18 1128
7504.00 1148
7504.82 1204
7505.63 1166
7506.45 1173
7507.27 1139
7508.09 1147
7508.90 1118
7509.72 1166
7510.54 1184
7511.36 1109
7512.18 1122
7512.99 1124
7513.81 1134
7514.63 1114
7515.45 1108
7516.27 1169
7517.08 1121
7517.90 1115
7518.72 1098
7519.54 1119
7520.36 1157
7521.18 1190
7521.99 1185
7522.81 1168
7523.63 1122
7524.45 1149
7525.27 1158
7526.09 1155
7526.91 1107
7527.72 1122
7528.54 1159
7529.36 1210
7530.18 1080
7531.00 1055
7531.82 1095
7532.64 1144
7533.46 1111
7534.28 1094
7535.10 1136
7535.91 1148
7536.73 1065
7537.55 1106
7538.37 1096
7539.19 1077
7540.01 1131
7540.83 1114
7541.65 1059
7542.47 1099
7543.29 1135
7544.11 1117
7544.93 1102
7545.75 1085
7546.57 1056
7547.39 1111
7548.21 1168
7549.03 1113
7549.85 1048
7550.67 1054
7551.49 1106
7552.31 1120
7553.13 1130
7553.95 1125
7554.77 1074
7555.59 1077
7556.41 1060
7557.23 1073
7558.05 1102
7558.87 1079
7559.69 1070
7560.51 1117
7561.33 1088
7562.15 1077
7562.97 1107
7563.79 1101
7564.61 1117
7565.44 1161
7566.26 1121
7567.08 1085
7567.90 1138
7568.72 1116
7569.54 1148
7570.36 1115
7571.18 1119
7572.00 1149
7572.82 1162
7573.65 1131
7574.47 1156
7575.29 1224
7576.11 1146
7576.93 1136
7577.75 1177
7578.57 1202
7579.40 1164
7580.22 1161
7581.04 1154
7581.86 1122
7582.68 1209
7583.50 1237
7584.33 1202
7585.15 1269
7585.97 1274
7586.79 1243
7587.61 1311
7588.44 1304
7589.26 1201
7590.08 1214
7590.90 1250
7591.72 1293
7592.55 1281
7593.37 1355
7594.19 1355
7595.01 1411
7595.84 1436
7596.66 1468
7597.48 1471
7598.30 1456
7599.13 1470
7599.95 1489
7600.77 1441
7601.59 1483
7602.42 1504
7603.24 1610
7604.06 1669
7604.89 1596
7605.71 1572
7606.53 1535
7607.36 1483
7608.18 1561
7609.00 1491
7609.82 1461
7610.65 1466
7611.47 1502
7612.29 1483
7613.12 1512
7613.94 1609
7614.77 1709
7615.59 1791
7616.41 1895
7617.24 2016
7618.06 2094
7618.88 2105
7619.71 1934
7620.53 1940
7621.35 1884
7622.18 1853
7623.00 1848
7623.83 1823
7624.65 1787
7625.47 1718
7626.30 1687
7627.12 1779
7627.95 1864
7628.77 1872
7629.60 1865
7630.42 1935
7631.24 1891
7632.07 1871
7632.89 1858
7633.72 1828
7634.54 1662
7635.37 1715
7636.19 1672
7637.02 1628
7637.84 1524
7638.67 1508
7639.49 1384
7640.31 1433
7641.14 1485
7641.96 1498
7642.79 1514
7643.61 1697
7644.44 1791
7645.26 1813
7646.09 1691
7646.92 1714
7647.74 1779
7648.57 1862
7649.39 1834
7650.22 1797
7651.04 1800
7651.87 1616
7652.69 1626
7653.52 1546
7654.34 1527
7655.17 1423
7656.00 1447
7656.82 1451
7657.65 1371
7658.47 1316
7659.30 1336
7660.12 1269
7660.95 1320
7661.78 1332
7662.60 1335
7663.43 1354
7664.25 1297
7665.08 1380
7665.91 1344
7666.73 1315
7667.56 1262
7668.39 1297
7669.21 1285
7670.04 1298
7670.87 1166
7671.69 1224
7672.52 1274
7673.35 1309
7674.17 1313
7675.00 1249
7675.83 1224
7676.65 1261
7677.48 1326
7678.31 1264
7679.13 1268
7679.96 1245
7680.79 1325
7681.61 1282
7682.44 1344
7683.27 1410
7684.10 1496
7684.92 1503
7685.75 1353
7686.58 1415
7687.40 1415
7688.23 1351
7689.06 1352
7689.89 1296
7690.71 1308
7691.54 1231
7692.37 1308
7693.20 1407
7694.03 1301
7694.85 1342
7695.68 1386
7696.51 1450
7697.34 1397
7698.16 1442
7698.99 1439
7699.82 1425
7700.65 1333
7701.48 1296
7702.31 1257
7703.13 1284
7703.96 1265
7704.79 1282
7705.62 1271
7706.45 1221
7707.28 1278
7708.10 1236
7708.93 1271
7709.76 1285
7710.59 1280
7711.42 1299
7712.25 1319
7713.08 1274
7713.90 1289
7714.73 1262
7715.56 1211
7716.39 1267
7717.22 1270
7718.05 1282
7718.88 1188
7719.71 1167
7720.54 1163
7721.37 1164
7722.20 1204
7723.02 1204
7723.85 1226
7724.68 1189
7725.51 1307
7726.34 1312
7727.17 1289
7728.00 1309
7728.83 1302
7729.66 1269
7730.49 1290
7731.32 1217
7732.15 1232
7732.98 1183
7733.81 1208
7734.64 1185
7735.47 1170
7736.30 1147
7737.13 1181
7737.96 1127
7738.79 1153
7739.62 1202
7740.45 1134
7741.28 1171
7742.11 1228
7742.94 1294
7743.77 1414
7744.60 1498
7745.43 1564
7746.26 1656
7747.09 1854
7747.92 1736
7748.75 1639
7749.59 1515
7750.42 1522
7751.25 1446
7752.08 1335
7752.91 1210
7753.74 1195
7754.57 1247
7755.40 1205
7756.23 1159
7757.06 1181
7757.90 1187
7758.73 1117
7759.56 1118
7760.39 1233
7761.22 1226
7762.05 1134
7762.88 1139
7763.71 1117
7764.55 1127
7765.38 1139
7766.21 1137
7767.04 1104
7767.87 1116
7768.70 1051
7769.54 1065
7770.37 1092
7771.20 1144
7772.03 1076
7772.86 1107
7773.70 1112
7774.53 1125
7775.36 1088
7776.19 1087
7777.02 1116
7777.86 1025
7778.69 1019
7779.52 1093
7780.35 1076
7781.19 1117
7782.02 1113
7782.85 1163
7783.68 1129
7784.52 1082
7785.35 1145
7786.18 1158
7787.01 1179
7787.85 1101
7788.68 1117
7789.51 1221
7790.35 1143
7791.18 1107
7792.01 1202
7792.84 1147
7793.68 1168
7794.51 1125
7795.34 1140
7796.18 1234
7797.01 1229
7797.84 1173
7798.68 1192
7799.51 1215
7800.34 1268
7801.18 1295
7802.01 1272
7802.84 1254
7803.68 1231
7804.51 1234
7805.35 1337
7806.18 1331
7807.01 1359
7807.85 1370
7808.68 1347
7809.51 1371
7810.35 1420
7811.18 1437
7812.02 1468
7812.85 1520
7813.68 1627
7814.52 1628
7815.35 1541
7816.19 1605
7817.02 1611
7817.86 1604
7818.69 1674
7819.52 1633
7820.36 1678
7821.19 1739
7822.03 1769
7822.86 1801
7823.70 1702
7824.53 1780
7825.37 1772
7826.20 1734
7827.04 1655
7827.87 1597
7828.71 1555
7829.54 1558
7830.38 1636
7831.21 1692
7832.05 1769
7832.88 1790
7833.72 1780
7834.55 1860
7835.39 1862
7836.22 1751
7837.06 1664
7837.89 1558
7838.73 1592
7839.57 1581
7840.40 1515
7841.24 1386
7842.07 1407
7842.91 1408
7843.74 1332
7844.58 1360
7845.42 1347
7846.25 1360
7847.09 1357
7847.92 1342
7848.76 1318
7849.60 1393
7850.43 1400
7851.27 1378
7852.10 1319
7852.94 1378
7853.78 1387
7854.61 1434
7855.45 1410
7856.29 1369
7857.12 1376
7857.96 1411
7858.79 1452
7859.63 1443
7860.47 1361
7861.30 1384
7862.14 1399
7862.98 1422
7863.81 1444
7864.65 1355
7865.49 1357
7866.33 1357
7867.16 1368
7868.00 1378
7868.84 1491
7869.67 1472
7870.51 1455
7871.35 1480
7872.19 1480
7873.02 1496
7873.86 1648
7874.70 1732
7875.54 1855
7876.37 2038
7877.21 2073
7878.05 2069
7878.89 2055
7879.72 2056
7880.56 1957
7881.40 1989
7882.24 1915
7883.07 1794
7883.91 1673
7884.75 1737
7885.59 1674
7886.43 1611
7887.26 1589
7888.10 1588
7888.94 1663
7889.78 1653
7890.62 1685
7891.45 1697
7892.29 1742
7893.13 1694
7893.97 1655
7894.81 1531
7895.65 1565
7896.49 1493
7897.32 1520
7898.16 1473
7899.00 1357
7899.84 1347
7900.68 1361
7901.52 1298
7902.36 1300
7903.20 1340
7904.03 1404
7904.87 1379
7905.71 1356
7906.55 1381
7907.39 1377
7908.23 1421
7909.07 1462
7909.91 1470
7910.75 1419
7911.59 1445
7912.43 1545
7913.27 1631
7914.11 1669
7914.94 1655
7915.78 1707
7916.62 1686
7917.46 1721
7918.30 1635
7919.14 1554
7919.98 1561
7920.82 1528
7921.66 1423
7922.50 1419
7923.34 1397
7924.18 1373
7925.02 1268
7925.86 1280
7926.70 1285
7927.54 1191
7928.38 1220
7929.22 1237
7930.06 1271
7930.90 1206
7931.74 1208
7932.59 1209
7933.43 1244
7934.27 1245
7935.11 1225
7935.95 1175
7936.79 1262
7937.63 1206
7938.47 1222
7939.31 1213
7940.15 1212
7940.99 1256
7941.83 1273
7942.67 1303
7943.52 1274
7944.36 1259
7945.20 1259
7946.04 1318
7946.88 1252
7947.72 1253
7948.56 1262
7949.40 1368
7950.25 1477
7951.09 1442
7951.93 1450
7952.77 1480
7953.61 1643
7954.45 1665
7955.29 1662
7956.14 1544
7956.98 1552
7957.82 1577
7958.66 1526
7959.50 1422
7960.35 1468
7961.19 1424
7962.03 1419
7962.87 1437
7963.71 1580
7964.56 1650
7965.40 1660
7966.24 1745
7967.08 1724
7967.93 1687
7968.77 1657
7969.61 1598
7970.45 1516
7971.29 1481
7972.14 1353
7972.98 1376
7973.82 1344
7974.67 1319
7975.51 1356
7976.35 1305
7977.19 1248
7978.04 1216
7978.88 1258
7979.72 1238
7980.57 1237
7981.41 1200
7982.25 1187
7983.09 1207
7983.94 1220
7984.78 1150
7985.62 1249
7986.47 1199
7987.31 1196
7988.15 1199
7989.00 1292
7989.84 1154
7990.68 1093
7991.53 1064
7992.37 1077
7993.22 1084
7994.06 1074
7994.90 1073
7995.75 1105
7996.59 1081
7997.43 1076
7998.28 1131
7999.12 1056
7999.97 1039
8000.81 1045
8001.65 1050
8002.50 1043
8003.34 1034
8004.19 1020
8005.03 1018
8005.88 996
8006.72 1008
8007.57 970
8008.41 957
8009.25 960
8010.10 986
8010.94 949
8011.79 959
8012.63 1002
8013.48 952
8014.32 926
8015.17 907
8016.01 931
8016.86 924
8017.70 946
8018.55 909
8019.39 917
8020.24 925
8021.08 938
8021.93 936
8022.77 949
8023.62 933
8024.46 965
8025.31 886
8026.15 957
8027.00 941
8027.84 862
8028.69 912
8029.54 929
8030.38 936
8031.23 974
8032.07 948
8032.92 919
8033.76 942
8034.61 950
8035.46 989
8036.30 918
8037.15 905
8037.99 975
8038.84 932
8039.69 949
8040.53 924
8041.38 877
8042.22 869
8043.07 932
8043.92 945
8044.76 968
8045.61 927
8046.46 885
8047.30 921
8048.15 858
8049.00 834
8049.84 864
8050.69 886
8051.54 928
8052.38 871
8053.23 857
8054.08 868
8054.92 842
8055.77 828
8056.62 842
8057.46 832
8058.31 828
8059.16 840
8060.01 865
8060.85 887
8061.70 831
8062.55 821
8063.40 845
8064.24 862
8065.09 863
8065.94 819
8066.79 830
8067.63 749
8068.48 805
8069.33 836
8070.18 841
8071.02 848
8071.87 786
8072.72 763
8073.57 802
8074.42 819
8075.26 799
8076.11 812
8076.96 831
8077.81 855
8078.66 791
8079.50 803
8080.35 789
8081.20 832
8082.05 841
8082.90 843
8083.75 816
8084.59 859
8085.44 840
8086.29 836
8087.14 819
8087.99 834
8088.84 874
8089.69 813
8090.53 786
8091.38 839
8092.23 863
8093.08 757
8093.93 808
8094.78 800
8095.63 836
8096.48 798
8097.33 834
8098.18 820
8099.02 837
8099.87 805
8100.72 838
8101.57 817
8102.42 841
8103.27 825
8104.12 780
8104.97 824
8105.82 780
8106.67 805
8107.52 759
8108.37 795
8109.22 817
8110.07 828
8110.92 810
8111.77 808
8112.62 822
8113.47 835
8114.32 903
8115.17 810
8116.02 820
8116.87 881
8117.72 855
8118.57 871
8119.42 921
8120.27 869
8121.12 865
8121.97 911
8122.82 890
8123.67 899
8124.52 855
8125.37 851
8126.22 888
8127.07 861
8127.93 854
8128.78 924
8129.63 857
8130.48 840
8131.33 881
8132.18 970
8133.03 934
8133.88 900
8134.73 905
8135.58 899
8136.44 937
8137.29 886
8138.14 779
8138.99 873
8139.84 857
8140.69 881
8141.54 889
8142.39 864
8143.25 897
8144.10 849
8144.95 903
8145.80 884
8146.65 876
8147.50 881
8148.36 930
8149.21 865
8150.06 909
8150.91 888
8151.76 958
8152.62 948
8153.47 972
8154.32 995
8155.17 991
8156.02 948
8156.88 906
8157.73 918
8158.58 921
8159.43 896
8160.29 835
8161.14 871
8161.99 832
8162.84 855
8163.70 823
8164.55 876
8165.40 871
8166.25 906
8167.11 892
8167.96 874
8168.81 896
8169.67 837
8170.52 872
8171.37 839
8172.23 846
8173.08 784
8173.93 827
8174.78 816
8175.64 812
8176.49 811
8177.34 768
8178.20 775
8179.05 832
8179.90 869
8180.76 802
8181.61 803
8182.47 787
8183.32 832
8184.17 816
8185.03 819
8185.88 811
8186.73 836
8187.59 792
8188.44 749
8189.30 769
8190.15 785
8191.00 767
8191.86 784
8192.71 760
8193.57 781
8194.42 794
8195.27 827
8196.13 804
8196.98 709
8197.84 749
8198.69 776
8199.55 778
8200.40 792
8201.26 799
8202.11 801
8202.96 790
8203.82 741
8204.67 782
8205.53 800
8206.38 819
8207.24 744
8208.09 791
8208.95 815
8209.80 790
8210.66 779
8211.51 764
8212.37 813
8213.22 791
8214.08 809
8214.93 782
8215.79 776
8216.65 867
8217.50 889
8218.36 868
8219.21 847
8220.07 895
8220.92 900
8221.78 934
8222.63 872
8223.49 878
8224.35 882
8225.20 902
8226.06 814
8226.91 801
8227.77 817
8228.63 835
8229.48 792
8230.34 794
8231.19 826
8232.05 767
8232.91 806
8233.76 790
8234.62 758
8235.47 755
8236.33 729
8237.19 759
8238.04 773
8238.90 807
8239.76 839
8240.61 771
8241.47 844
8242.33 791
8243.18 818
8244.04 785
8244.90 823
8245.75 847
8246.61 789
8247.47 795
8248.33 804
8249.18 805
8250.04 778
8250.90 775
8251.75 729
8252.61 790
8253.47 767
8254.33 801
8255.18 729
8256.04 726
8256.90 742
8257.76 787
8258.61 806
8259.47 817
8260.33 753
8261.19 784
8262.04 818
8262.90 760
8263.76 782
8264.62 778
8265.48 773
8266.33 777
8267.19 805
8268.05 783
8268.91 811
8269.77 828
8270.62 841
8271.48 836
8272.34 840
8273.20 841
8274.06 857
8274.92 875
8275.77 818
8276.63 886
8277.49 911
8278.35 920
8279.21 883
8280.07 949
8280.93 887
8281.78 855
8282.64 875
8283.50 858
8284.36 823
8285.22 894
8286.08 873
8286.94 894
8287.80 891
8288.66 872
8289.51 876
8290.37 942
8291.23 985
8292.09 894
8292.95 900
8293.81 922
8294.67 962
8295.53 940
8296.39 883
8297.25 914
8298.11 917
8298.97 913
8299.83 857
8300.69 860
8301.55 857
8302.41 907
8303.27 932
8304.13 921
8304.99 848
8305.85 908
8306.71 829
8307.57 869
8308.43 900
8309.29 882
8310.15 878
8311.01 840
8311.87 816
8312.73 832
8313.59 878
8314.45 881
8315.31 863
8316.17 857
8317.03 864
8317.89 840
8318.75 812
8319.61 802
8320.47 818
8321.33 821
8322.20 807
8323.06 840
8323.92 839
8324.78 824
8325.64 828
8326.50 861
8327.36 837
8328.22 856
8329.08 831
8329.94 856
8330.81 825
8331.67 824
8332.53 843
8333.39 842
8334.25 855
8335.11 818
8335.97 838
8336.84 819
8337.70 782
8338.56 789
8339.42 809
8340.28 799
8341.15 830
8342.01 829
8342.87 823
8343.73 818
8344.59 817
8345.45 847
8346.32 901
8347.18 880
8348.04 842
8348.90 857
8349.77 851
8350.63 805
8351.49 828
8352.35 817
8353.22 795
8354.08 827
8354.94 815
8355.80 830
8356.67 795
8357.53 804
8358.39 827
8359.25 779
8360.12 781
8360.98 782
8361.84 822
8362.71 873
8363.57 860
8364.43 888
8365.29 865
8366.16 794
8367.02 789
8367.88 837
8368.75 835
8369.61 904
8370.47 846
8371.34 784
8372.20 865
8373.06 834
8373.93 904
8374.79 831
8375.65 874
8376.52 826
8377.38 878
8378.25 842
8379.11 813
8379.97 817
8380.84 890
8381.70 901
8382.56 896
8383.43 886
8384.29 951
8385.16 905
8386.02 900
8386.89 894
8387.75 882
8388.61 886
8389.48 903
8390.34 901
8391.21 875
8392.07 926
8392.94 913
8393.80 914
8394.67 965
8395.53 975
8396.39 937
8397.26 866
8398.12 884
8398.99 900
8399.85 891
8400.72 1001
8401.58 993
8402.45 945
8403.31 942
8404.18 953
8405.04 945
8405.91 1011
8406.77 1003
8407.64 976
8408.50 1039
8409.37 1010
8410.24 1043
8411.10 1088
8411.97 1054
8412.83 1078
8413.70 1051
8414.56 1107
8415.43 1089
8416.29 1086
8417.16 1042
8418.03 1077
8418.89 1091
8419.76 1085
8420.62 1086
8421.49 1141
8422.36 1168
8423.22 1138
8424.09 1172
8424.95 1154
8425.82 1169
8426.69 1229
8427.55 1266
8428.42 1227
8429.28 1245
8430.15 1228
8431.02 1253
8431.88 1269
8432.75 1332
8433.62 1311
8434.48 1347
8435.35 1377
8436.22 1425
8437.08 1434
8437.95 1560
8438.82 1643
8439.68 1686
8440.55 1665
8441.42 1749
8442.29 1724
8443.15 1754
8444.02 1731
8444.89 1707
8445.75 1656
8446.62 1792
8447.49 1741
8448.36 1825
8449.22 2071
8450.09 2247
8450.96 2586
8451.83 2988
8452.69 3506
8453.56 4043
8454.43 4294
8455.30 4712
8456.16 4732
8457.03 4367
8457.90 4072
8458.77 3669
8459.64 3257
8460.50 2884
8461.37 2527
8462.24 2265
8463.11 2068
8463.98 1860
8464.84 1714
8465.71 1603
8466.58 1513
8467.45 1461
8468.32 1399
8469.19 1372
8470.05 1412
8470.92 1368
8471.79 1399
8472.66 1407
8473.53 1364
8474.40 1310
8475.27 1384
8476.13 1396
8477.00 1377
8477.87 1465
8478.74 1392
8479.61 1443
8480.48 1386
8481.35 1433
8482.22 1427
8483.09 1438
8483.96 1399
8484.82 1412
8485.69 1355
8486.56 1393
8487.43 1358
8488.30 1356
8489.17 1405
8490.04 1363
8490.91 1421
8491.78 1459
8492.65 1465
8493.52 1449
8494.39 1413
8495.26 1392
8496.13 1356
8497.00 1329
8497.87 1318
8498.74 1289
8499.61 1269
8500.48 1272
8501.35 1252
8502.22 1283
8503.09 1309
8503.96 1232
8504.83 1207
8505.70 1294
8506.57 1282
8507.44 1250
8508.31 1267
8509.18 1267
8510.05 1327
8510.92 1391
8511.79 1397
8512.66 1392
8513.53 1393
8514.40 1448
8515.27 1471
8516.15 1551
8517.02 1590
8517.89 1553
8518.76 1660
8519.63 1610
8520.50 1651
8521.37 1692
8522.24 1819
8523.11 1909
8523.98 1869
8524.86 1884
8525.73 1939
8526.60 1834
8527.47 1752
8528.34 1758
8529.21 1724
8530.08 1605
8530.96 1542
8531.83 1536
8532.70 1467
8533.57 1477
8534.44 1385
8535.31 1408
8536.19 1390
8537.06 1384
8537.93 1363
8538.80 1293
8539.67 1317
8540.55 1306
8541.42 1239
8542.29 1192
8543.16 1176
8544.03 1158
8544.91 1247
8545.78 1242
8546.65 1205
8547.52 1248
8548.40 1237
8549.27 1348
8550.14 1403
8551.01 1438
8551.89 1469
8552.76 1472
8553.63 1484
8554.51 1458
8555.38 1438
8556.25 1397
8557.12 1257
8558.00 1281
8558.87 1304
8559.74 1209
8560.62 1153
8561.49 1205
8562.36 1204
8563.24 1125
8564.11 1098
8564.98 1128
8565.86 1100
8566.73 1113
8567.60 1139
8568.48 1141
8569.35 1128
8570.22 1117
8571.10 1093
8571.97 1080
8572.84 1098
8573.72 1038
8574.59 1078
8575.46 1072
8576.34 1047
8577.21 1110
8578.09 1145
8578.96 1139
8579.83 1074
8580.71 1052
8581.58 1064
8582.46 1096
8583.33 1101
8584.21 1137
8585.08 1163
8585.95 1133
8586.83 1133
8587.70 1142
8588.58 1178
8589.45 1150
8590.33 1144
8591.20 1162
8592.08 1154
8592.95 1143
8593.83 1111
8594.70 1096
8595.58 1114
8596.45 1112
8597.33 1104
8598.20 1211
8599.08 1206
8599.95 1156
8600.83 1215
8601.70 1207
8602.58 1150
8603.45 1180
8604.33 1189
8605.20 1191
8606.08 1174
8606.95 1191
8607.83 1196
8608.70 1241
8609.58 1182
8610.45 1213
8611.33 1239
8612.21 1294
8613.08 1258
8613.96 1283
8614.83 1302
8615.71 1389
8616.59 1378
8617.46 1362
8618.34 1377
8619.21 1391
8620.09 1424
8620.97 1401
8621.84 1426
8622.72 1374
8623.59 1419
8624.47 1478
8625.35 1539
8626.22 1446
8627.10 1444
8627.98 1483
8628.85 1535
8629.73 1522
8630.61 1531
8631.48 1464
8632.36 1444
8633.24 1467
8634.11 1457
8634.99 1556
8635.87 1507
8636.74 1558
8637.62 1569
8638.50 1561
8639.37 1571
8640.25 1655
8641.13 1698
8642.01 1666
8642.88 1748
8643.76 1803
8644.64 1837
8645.52 1852
8646.39 1918
8647.27 1850
8648.15 1813
8649.03 1791
8649.90 1851
8650.78 1838
8651.66 1807
8652.54 1832
8653.41 1874
8654.29 1883
8655.17 1922
8656.05 2038
8656.93 2123
8657.80 2290
8658.68 2530
8659.56 2737
8660.44 3156
8661.32 3627
8662.19 3774
8663.07 3985
8663.95 4145
8664.83 4028
8665.71 3880
8666.59 3729
8667.46 3525
8668.34 3388
8669.22 3262
8670.10 3175
8670.98 3095
8671.86 3051
8672.74 2974
8673.62 2762
8674.49 2682
8675.37 2585
8676.25 2490
8677.13 2428
8678.01 2278
8678.89 2179
8679.77 2045
8680.65 2005
8681.53 1958
8682.41 1993
8683.29 1921
8684.16 1991
8685.04 2058
8685.92 2255
8686.80 2412
8687.68 2659
8688.56 2963
8689.44 3202
8690.32 3430
8691.20 3620
8692.08 3573
8692.96 3506
8693.84 3374
8694.72 3243
8695.60 3170
8696.48 2972
8697.36 2928
8698.24 2852
8699.12 2751
8700.00 2620
8700.88 2487
8701.76 2416
8702.64 2295
8703.52 2185
8704.40 2105
8705.28 2011
8706.16 1887
8707.04 1840
8707.92 1698
8708.80 1705
8709.69 1660
8710.57 1667
8711.45 1581
8712.33 1553
8713.21 1481
8714.09 1431
8714.97 1416
8715.85 1501
8716.73 1503
8717.61 1442
8718.49 1502
8719.38 1552
8720.26 1575
8721.14 1560
8722.02 1509
8722.90 1593
8723.78 1658
8724.66 1735
8725.54 1691
8726.43 1730
8727.31 1781
8728.19 1822
8729.07 1817
8729.95 1793
8730.83 1754
8731.72 1722
8732.60 1786
8733.48 1692
8734.36 1661
8735.24 1720
8736.13 1682
8737.01 1679
8737.89 1641
8738.77 1662
8739.65 1659
8740.54 1670
8741.42 1597
8742.30 1593
8743.18 1545
8744.07 1510
8744.95 1536
8745.83 1550
8746.71 1569
8747.60 1566
8748.48 1625
8749.36 1590
8750.24 1562
8751.13 1635
8752.01 1818
8752.89 1784
8753.77 1857
8754.66 1927
8755.54 1871
8756.42 1926
8757.31 1911
8758.19 1860
8759.07 1843
8759.96 1881
8760.84 1811
8761.72 1809
8762.61 1862
8763.49 1830
8764.37 1827
8765.26 1831
8766.14 1723
8767.02 1766
8767.91 1816
8768.79 1752
8769.67 1790
8770.56 1791
8771.44 1779
8772.32 1755
8773.21 1725
8774.09 1748
8774.98 1854
8775.86 1964
8776.74 2037
8777.63 2202
8778.51 2487
8779.40 2683
8780.28 2663
8781.17 2772
8782.05 2799
8782.93 2671
8783.82 2550
8784.70 2385
8785.59 2249
8786.47 2142
8787.36 1995
8788.24 1896
8789.13 1851
8790.01 1734
8790.89 1712
8791.78 1634
8792.66 1564
8793.55 1584
8794.43 1543
8795.32 1568
8796.20 1583
8797.09 1599
8797.97 1528
8798.86 1461
8799.74 1467
8800.63 1503
8801.52 1443
8802.40 1379
8803.29 1401
8804.17 1368
8805.06 1349
8805.94 1282
8806.83 1330
8807.71 1315
8808.60 1320
8809.48 1340
8810.37 1353
8811.26 1347
8812.14 1270
8813.03 1272
8813.91 1355
8814.80 1393
8815.69 1353
8816.57 1373
8817.46 1403
8818.34 1374
8819.23 1342
8820.12 1327
8821.00 1358
8821.89 1345
8822.77 1342
8823.66 1247
8824.55 1268
8825.43 1264
8826.32 1221
8827.21 1243
8828.09 1278
8828.98 1232
8829.87 1226
8830.75 1227
8831.64 1199
8832.53 1225
8833.41 1201
8834.30 1232
8835.19 1182
8836.08 1202
8836.96 1132
8837.85 1222
8838.74 1236
8839.62 1304
8840.51 1274
8841.40 1272
8842.29 1241
8843.17 1309
8844.06 1344
8844.95 1322
8845.84 1291
8846.72 1227
8847.61 1261
8848.50 1262
8849.39 1236
8850.27 1218
8851.16 1202
8852.05 1156
8852.94 1183
8853.82 1126
8854.71 1124
8855.60 1137
8856.49 1114
8857.38 1140
8858.26 1166
8859.15 1171
8860.04 1173
8860.93 1149
8861.82 1101
8862.71 1094
8863.59 1091
8864.48 1075
8865.37 1047
8866.26 1033
8867.15 1041
8868.04 1041
8868.93 1022
8869.81 1021
8870.70 1021
8871.59 1067
8872.48 1033
8873.37 990
8874.26 989
8875.15 1004
8876.04 994
8876.93 936
8877.81 969
8878.70 977
8879.59 954
8880.48 963
8881.37 949
8882.26 973
8883.15 959
8884.04 971
8884.93 965
8885.82 945
8886.71 959
8887.60 959
8888.49 938
8889.38 984
8890.27 930
8891.16 917
8892.05 921
8892.94 910
8893.83 936
8894.72 1005
8895.61 977
8896.50 902
8897.39 911
8898.28 929
8899.17 903
8900.06 920
8900.95 913
8901.84 901
8902.73 874
8903.62 869
8904.51 858
8905.40 866
8906.29 875
8907.18 866
8908.07 890
8908.96 896
8909.85 892
8910.74 847
8911.63 832
8912.52 839
8913.41 850
8914.31 868
8915.20 869
8916.09 873
8916.98 856
8917.87 846
8918.76 867
8919.65 826
8920.54 857
8921.43 815
8922.33 828
8923.22 817
8924.11 867
8925.00 811
8925.89 854
8926.78 809
8927.67 849
8928.57 830
8929.46 839
8930.35 834
8931.24 795
8932.13 791
8933.03 801
8933.92 769
8934.81 754
8935.70 854
8936.59 825
8937.49 829
8938.38 782
8939.27 826
8940.16 853
8941.05 801
8941.95 775
8942.84 808
8943.73 810
8944.62 846
8945.52 811
8946.41 803
8947.30 798
8948.19 801
8949.09 811
8949.98 776
8950.87 803
8951.76 781
8952.66 790
8953.55 775
8954.44 807
8955.34 818
8956.23 811
8957.12 805
8958.02 862
8958.91 806
8959.80 800
8960.69 832
8961.59 843
8962.48 833
8963.37 768
8964.27 783
8965.16 777
8966.05 770
8966.95 822
8967.84 861
8968.74 838
8969.63 802
8970.52 839
8971.42 890
8972.31 871
8973.20 940
8974.10 916
8974.99 908
8975.89 929
8976.78 852
8977.67 882
8978.57 882
8979.46 890
8980.36 826
8981.25 816
8982.15 802
8983.04 785
8983.93 797
8984.83 778
8985.72 789
8986.62 777
8987.51 740
8988.41 772
8989.30 804
8990.20 749
8991.09 766
8991.99 783
8992.88 859
8993.78 789
8994.67 852
8995.57 823
8996.46 812
8997.36 832
8998.25 868
8999.15 830
9000.04 805
9000.94 815
9001.83 785
9002.73 852
9003.62 849
9004.52 850
9005.41 805
9006.31 832
9007.20 840
9008.10 856
9009.00 799
9009.89 825
9010.79 812
9011.68 769
9012.58 732
9013.47 773
9014.37 744
9015.27 745
9016.16 733
9017.06 730
9017.95 729
9018.85 778
9019.75 755
9020.64 753
9021.54 734
9022.43 682
9023.33 723
9024.23 675
9025.12 778
9026.02 730
9026.92 671
9027.81 705
9028.71 720
9029.61 753
9030.50 724
9031.40 690
9032.30 702
9033.19 728
9034.09 770
9034.99 753
9035.88 720
9036.78 753
9037.68 731
9038.58 753
9039.47 764
9040.37 801
9041.27 778
9042.16 743
9043.06 766
9043.96 754
9044.86 738
9045.75 747
9046.65 753
9047.55 712
9048.45 714
9049.34 702
9050.24 727
9051.14 762
9052.04 761
9052.94 764
9053.83 769
9054.73 797
9055.63 753
9056.53 716
9057.43 739
9058.32 793
9059.22 758
9060.12 740
9061.02 734
9061.92 730
9062.81 734
9063.71 756
9064.61 773
9065.51 762
9066.41 753
9067.31 732
9068.21 725
9069.10 767
9070.00 770
9070.90 771
9071.80 761
9072.70 790
9073.60 767
9074.50 766
9075.40 781
9076.29 806
9077.19 798
9078.09 759
9078.99 783
9079.89 766
9080.79 777
9081.69 763
9082.59 785
9083.49 773
9084.39 781
9085.29 750
9086.19 728
9087.09 794
9087.98 822
9088.88 801
9089.78 813
9090.68 835
9091.58 844
9092.48 811
9093.38 790
9094.28 775
9095.18 820
9096.08 804
9096.98 816
9097.88 788
9098.78 822
9099.68 772
9100.58 774
9101.48 787
9102.38 771
9103.28 780
9104.18 790
9105.08 744
9105.99 763
9106.89 828
9107.79 766
9108.69 764
9109.59 790
9110.49 749
9111.39 736
9112.29 763
9113.19 755
9114.09 729
9114.99 747
9115.89 764
9116.79 753
9117.69 726
9118.60 728
9119.50 787
9120.40 752
9121.30 750
9122.20 729
9123.10 718
9124.00 719
9124.90 741
9125.81 724
9126.71 699
9127.61 718
9128.51 722
9129.41 760
9130.31 751
9131.22 758
9132.12 786
9133.02 708
9133.92 696
9134.82 710
9135.72 742
9136.63 747
9137.53 705
9138.43 685
9139.33 737
9140.23 759
9141.14 717
9142.04 736
9142.94 731
9143.84 713
9144.75 711
9145.65 674
9146.55 690
9147.45 675
9148.36 675
9149.26 754
9150.16 726
9151.06 708
9151.97 709
9152.87 760
9153.77 717
9154.67 697
9155.58 701
9156.48 719
9157.38 711
9158.29 683
9159.19 702
9160.09 724
9161.00 734
9161.90 727
9162.80 735
9163.71 724
9164.61 721
9165.51 744
9166.42 770
9167.32 774
9168.22 772
9169.13 765
9170.03 727
9170.93 747
9171.84 729
9172.74 708
9173.64 707
9174.55 689
9175.45 704
9176.36 738
9177.26 714
9178.16 675
9179.07 736
9179.97 756
9180.88 766
9181.78 733
9182.69 730
9183.59 708
9184.49 697
9185.40 725
9186.30 793
9187.21 766
9188.11 720
9189.02 745
9189.92 732
9190.82 743
9191.73 739
9192.63 759
9193.54 783
9194.44 771
9195.35 753
9196.25 761
9197.16 754
9198.06 819
9198.97 829
9199.87 838
9200.78 817
9201.68 780
9202.59 789
9203.49 771
9204.40 765
9205.30 731
9206.21 747
9207.12 720
9208.02 715
9208.93 700
9209.83 740
9210.74 736
9211.64 739
9212.55 717
9213.45 783
9214.36 805
9215.27 746
9216.17 720
9217.08 721
9217.98 740
9218.89 773
9219.80 735
9220.70 718
9221.61 722
9222.51 733
9223.42 733
9224.33 719
9225.23 696
9226.14 680
9227.05 705
9227.95 735
9228.86 668
9229.77 684
9230.67 691
9231.58 695
9232.49 674
9233.39 696
9234.30 709
9235.21 748
9236.11 732
9237.02 748
9237.93 723
9238.83 650
9239.74 677
9240.65 703
9241.55 703
9242.46 695
9243.37 661
9244.28 705
9245.18 726
9246.09 720
9247.00 720
9247.91 689
9248.81 700
9249.72 697
9250.63 671
9251.54 686
9252.44 668
9253.35 704
9254.26 707
9255.17 727
9256.07 665
9256.98 682
9257.89 705
9258.80 735
9259.71 738
9260.61 701
9261.52 712
9262.43 694
9263.34 702
9264.25 728
9265.16 656
9266.06 711
9266.97 735
9267.88 747
9268.79 729
9269.70 714
9270.61 721
9271.51 708
9272.42 730
9273.33 735
9274.24 693
9275.15 733
9276.06 710
9276.97 685
9277.88 708
9278.78 711
9279.69 730
9280.60 701
9281.51 723
9282.42 710
9283.33 726
9284.24 754
9285.15 745
9286.06 716
9286.97 698
9287.88 726
9288.79 732
9289.70 721
9290.60 703
9291.51 733
9292.42 722
9293.33 779
9294.24 733
9295.15 767
9296.06 777
9296.97 741
9297.88 739
9298.79 739
9299.70 736
9300.61 720
9301.52 755
9302.43 750
9303.34 745
9304.25 733
9305.16 801
9306.07 851
9306.98 821
9307.89 836
9308.80 808
9309.71 790
9310.63 815
9311.54 772
9312.45 759
9313.36 750
9314.27 783
9315.18 745
9316.09 750
9317.00 781
9317.91 754
9318.82 747
9319.73 729
9320.64 729
9321.55 715
9322.47 792
9323.38 774
9324.29 765
9325.20 736
9326.11 716
9327.02 768
9327.93 743
9328.84 759
9329.76 721
9330.67 700
9331.58 704
9332.49 726
9333.40 723
9334.31 732
9335.23 745
9336.14 772
9337.05 772
9337.96 757
9338.87 762
9339.78 749
9340.70 765
9341.61 772
9342.52 787
9343.43 729
9344.34 745
9345.26 709
9346.17 722
9347.08 738
9347.99 760
9348.91 748
9349.82 723
9350.73 754
9351.64 725
9352.56 693
9353.47 733
9354.38 716
9355.29 726
9356.21 704
9357.12 735
9358.03 773
9358.94 758
9359.86 785
9360.77 740
9361.68 717
9362.60 755
9363.51 768
9364.42 749
9365.34 761
9366.25 710
9367.16 762
9368.08 703
9368.99 708
9369.90 695
9370.82 714
9371.73 737
9372.64 735
9373.56 717
9374.47 710
9375.38 731
9376.30 733
9377.21 801
9378.12 760
9379.04 758
9379.95 769
9380.87 775
9381.78 720
9382.69 728
9383.61 765
9384.52 791
9385.44 762
9386.35 806
9387.27 811
9388.18 802
9389.09 804
9390.01 818
9390.92 845
9391.84 804
9392.75 828
9393.67 800
9394.58 849
9395.50 807
9396.41 814
9397.32 860
9398.24 840
9399.15 812
9400.07 855
9400.98 786
9401.90 758
9402.81 782
9403.73 770
9404.64 756
9405.56 761
9406.47 784
9407.39 781
9408.30 775
9409.22 840
9410.14 806
9411.05 782
9411.97 788
9412.88 765
9413.80 777
9414.71 780
9415.63 794
9416.54 786
9417.46 754
9418.38 790
9419.29 809
9420.21 771
9421.12 806
9422.04 887
9422.95 853
9423.87 810
9424.79 776
9425.70 796
9426.62 813
9427.54 814
9428.45 826
9429.37 836
9430.28 844
9431.20 795
9432.12 866
9433.03 835
9433.95 943
9434.87 832
9435.78 877
9436.70 853
9437.62 918
9438.53 941
9439.45 980
9440.37 986
9441.28 970
9442.20 950
9443.12 925
9444.03 910
9444.95 931
9445.87 1013
9446.79 1030
9447.70 1052
9448.62 1116
9449.54 1157
9450.45 1140
9451.37 1135
9452.29 1171
9453.21 1194
9454.12 1162
9455.04 1131
9455.96 1066
9456.88 1010
9457.79 983
9458.71 956
9459.63 909
9460.55 925
9461.47 914
9462.38 863
9463.30 865
9464.22 911
9465.14 890
9466.06 844
9466.97 909
9467.89 914
9468.81 828
9469.73 824
9470.65 819
9471.56 877
9472.48 867
9473.40 852
9474.32 885
9475.24 902
9476.16 919
9477.08 985
9477.99 966
9478.91 985
9479.83 1015
9480.75 1021
9481.67 1019
9482.59 958
9483.51 946
9484.43 884
9485.34 895
9486.26 924
9487.18 934
9488.10 883
9489.02 852
9489.94 863
9490.86 867
9491.78 866
9492.70 805
9493.62 818
9494.54 888
9495.46 875
9496.38 881
9497.30 826
9498.22 849
9499.13 872
9500.05 889
9500.97 837
9501.89 854
9502.81 872
9503.73 896
9504.65 900
9505.57 911
9506.49 893
9507.41 893
9508.33 913
9509.25 911
9510.17 924
9511.09 916
9512.01 943
9512.93 1002
9513.86 1043
9514.78 1042
9515.70 1059
9516.62 1026
9517.54 1066
9518.46 1056
9519.38 1093
9520.30 1116
9521.22 1136
9522.14 1150
9523.06 1150
9523.98 1115
9524.90 1094
9525.82 1056
9526.75 1046
9527.67 1057
9528.59 1049
9529.51 1025
9530.43 1042
9531.35 1085
9532.27 987
9533.19 959
9534.11 971
9535.04 961
9535.96 915
9536.88 939
9537.80 980
9538.72 930
9539.64 963
9540.57 933
9541.49 954
9542.41 934
9543.33 951
9544.25 966
9545.17 937
9546.10 919
9547.02 926
9547.94 986
9548.86 919
9549.78 887
9550.71 898
9551.63 939
9552.55 967
9553.47 1019
9554.40 987
9555.32 973
9556.24 944
9557.16 957
9558.09 961
9559.01 954
9559.93 1006
9560.85 969
9561.78 1000
9562.70 969
9563.62 928
9564.54 945
9565.47 911
9566.39 941
9567.31 975
9568.24 986
9569.16 962
9570.08 956
9571.00 978
9571.93 1010
9572.85 1022
9573.77 1046
9574.70 1003
9575.62 1053
9576.54 1046
9577.47 1080
9578.39 1010
9579.31 1016
9580.24 1045
9581.16 1103
9582.09 1085
9583.01 1025
9583.93 1064
9584.86 1071
9585.78 1035
9586.70 1072
9587.63 1021
9588.55 1002
9589.48 1023
9590.40 1071
9591.32 1063
9592.25 1088
9593.17 1153
9594.10 1138
9595.02 1190
9595.95 1204
9596.87 1196
9597.79 1166
9598.72 1221
9599.64 1203
9600.57 1173
9601.49 1146
9602.42 1155
9603.34 1144
9604.27 1111
9605.19 1072
9606.12 1114
9607.04 1131
9607.97 1113
9608.89 1107
9609.82 1123
9610.74 1089
9611.67 1096
9612.59 1076
9613.52 1088
9614.44 1132
9615.37 1106
9616.29 1128
9617.22 1074
9618.14 1081
9619.07 1066
9619.99 1120
9620.92 1122
9621.85 1135
9622.77 1173
9623.70 1188
9624.62 1179
9625.55 1136
9626.47 1170
9627.40 1156
9628.33 1194
9629.25 1122
9630.18 1153
9631.10 1191
9632.03 1236
9632.96 1243
9633.88 1259
9634.81 1237
9635.73 1245
9636.66 1290
9637.59 1340
9638.51 1336
9639.44 1348
9640.37 1385
9641.29 1439
9642.22 1400
9643.15 1375
9644.07 1453
9645.00 1447
9645.93 1386
9646.85 1372
9647.78 1427
9648.71 1435
9649.63 1390
9650.56 1404
9651.49 1346
9652.41 1367
9653.34 1360
9654.27 1338
9655.20 1334
9656.12 1306
9657.05 1323
9657.98 1335
9658.90 1322
9659.83 1359
9660.76 1387
9661.69 1343
9662.61 1398
9663.54 1377
9664.47 1449
9665.40 1404
9666.32 1419
9667.25 1430
9668.18 1484
9669.11 1477
9670.04 1418
9670.96 1426
9671.89 1487
9672.82 1467
9673.75 1478
9674.68 1515
9675.60 1509
9676.53 1553
9677.46 1554
9678.39 1594
9679.32 1557
9680.25 1539
9681.17 1584
9682.10 1596
9683.03 1589
9683.96 1609
9684.89 1658
9685.82 1684
9686.75 1658
9687.67 1637
9688.60 1612
9689.53 1683
9690.46 1675
9691.39 1594
9692.32 1688
9693.25 1738
9694.18 1797
9695.11 1901
9696.03 1869
9696.96 1992
9697.89 1928
9698.82 1910
9699.75 1845
9700.68 1810
9701.61 1805
9702.54 1773
9703.47 1751
9704.40 1745
9705.33 1743
9706.26 1749
9707.19 1708
9708.12 1740
9709.05 1735
9709.98 1806
9710.91 1769
9711.84 1755
9712.77 1759
9713.70 1737
9714.63 1779
9715.56 1770
9716.49 1702
9717.42 1648
9718.35 1586
9719.28 1520
9720.21 1552
9721.14 1491
9722.07 1536
9723.00 1512
9723.93 1480
9724.86 1473
9725.79 1498
9726.72 1496
9727.65 1479
9728.58 1479
9729.51 1490
9730.44 1443
9731.37 1466
9732.31 1438
9733.24 1417
9734.17 1419
9735.10 1399
9736.03 1427
9736.96 1363
9737.89 1393
9738.82 1299
9739.75 1322
9740.69 1322
9741.62 1314
9742.55 1367
9743.48 1353
9744.41 1297
9745.34 1342
9746.27 1247
9747.21 1288
9748.14 1290
9749.07 1308
9750.00 1316
9750.93 1287
9751.86 1238
9752.80 1159
9753.73 1230
9754.66 1223
9755.59 1256
9756.52 1307
9757.46 1343
9758.39 1256
9759.32 1307
9760.25 1330
9761.18 1321
9762.12 1287
9763.05 1320
9763.98 1354
9764.91 1336
9765.85 1286
9766.78 1371
9767.71 1394
9768.64 1367
9769.58 1360
9770.51 1285
9771.44 1369
9772.37 1360
9773.31 1384
9774.24 1317
9775.17 1319
9776.11 1336
9777.04 1345
9777.97 1325
9778.91 1322
9779.84 1292
9780.77 1307
9781.71 1252
9782.64 1330
9783.57 1316
9784.51 1259
9785.44 1273
9786.37 1282
9787.31 1259
9788.24 1193
9789.17 1226
9790.11 1195
9791.04 1192
9791.97 1329
9792.91 1313
9793.84 1283
9794.77 1316
9795.71 1370
9796.64 1359
9797.58 1294
9798.51 1257
9799.44 1251
9800.38 1254
9801.31 1228
9802.25 1229
9803.18 1190
9804.12 1171
9805.05 1117
9805.98 1141
9806.92 1110
9807.85 1087
9808.79 1093
9809.72 1078
9810.66 1095
9811.59 1039
9812.53 1015
9813.46 1053
9814.40 1055
9815.33 1047
9816.27 1018
9817.20 1014
9818.14 1033
9819.07 1059
9820.01 1017
9820.94 971
9821.88 990
9822.81 1038
9823.75 1025
9824.68 1028
9825.62 999
9826.55 982
9827.49 1009
9828.42 1038
9829.36 996
9830.29 973
9831.23 962
9832.17 983
9833.10 939
9834.04 1038
9834.97 1025
9835.91 985
9836.84 992
9837.78 1023
9838.72 1005
9839.65 998
9840.59 1041
9841.52 993
9842.46 983
9843.40 991
9844.33 967
9845.27 1024
9846.20 974
9847.14 1021
9848.08 1014
9849.01 1007
9849.95 1053
9850.89 1017
9851.82 992
9852.76 1012
9853.70 1012
9854.63 1030
9855.57 996
9856.51 976
9857.44 974
9858.38 999
9859.32 1051
9860.25 978
9861.19 916
9862.13 960
9863.07 1005
9864.00 956
9864.94 989
9865.88 986
9866.81 941
9867.75 935
9868.69 997
9869.63 981
9870.56 935
9871.50 919
9872.44 961
9873.38 1008
9874.31 959
9875.25 949
9876.19 966
9877.13 957
9878.07 941
9879.00 961
9879.94 921
9880.88 950
9881.82 946
9882.75 929
9883.69 948
9884.63 906
9885.57 904
9886.51 951
9887.45 982
9888.38 970
9889.32 942
9890.26 918
9891.20 949
9892.14 972
9893.08 973
9894.01 969
9894.95 921
9895.89 980
9896.83 939
9897.77 972
9898.71 947
9899.65 961
9900.59 999
9901.52 1027
9902.46 942
9903.40 1053
9904.34 987
9905.28 1046
9906.22 996
9907.16 996
9908.10 1004
9909.04 994
9909.98 936
9910.92 986
9911.86 964
9912.80 996
9913.73 979
9914.67 974
9915.61 1006
9916.55 1103
9917.49 1129
9918.43 1133
9919.37 1249
9920.31 1262
9921.25 1309
9922.19 1366
9923.13 1430
9924.07 1409
9925.01 1448
9925.95 1423
9926.89 1398
9927.83 1386
9928.77 1322
9929.71 1271
9930.65 1194
9931.59 1202
9932.53 1146
9933.47 1085
9934.41 1074
9935.36 1001
9936.30 1030
9937.24 1055
9938.18 1008
9939.12 994
9940.06 1015
9941.00 1030
9941.94 1029
9942.88 1141
9943.82 1139
9944.76 1153
9945.70 1152
9946.64 1134
9947.59 1152
9948.53 1144
9949.47 1123
9950.41 1152
9951.35 1054
9952.29 1098
9953.23 1103
9954.17 1030
9955.12 1031
9956.06 1034
9957.00 973
9957.94 954
9958.88 964
9959.82 908
9960.77 934
9961.71 951
9962.65 903
9963.59 960
9964.53 903
9965.48 910
9966.42 934
9967.36 910
9968.30 983
9969.24 952
9970.19 897
9971.13 902
9972.07 903
9973.01 867
9973.95 863
9974.90 920
9975.84 886
9976.78 866
9977.72 921
9978.67 845
9979.61 896
9980.55 898
9981.50 939
9982.44 932
9983.38 940
9984.32 959
9985.27 944
9986.21 956
9987.15 928
9988.10 931
9989.04 960
9989.98 952
9990.92 943
9991.87 896
9992.81 902
9993.75 934
9994.70 934
9995.64 900
9996.58 957
9997.53 938
9998.47 892
9999.41 920
10000.36 931
10001.30 889
10002.25 888
10003.19 933
10004.13 894
10005.08 889
10006.02 943
10006.96 925
10007.91 917
10008.85 867
10009.80 900
10010.74 886
10011.68 940
10012.63 905
10013.57 962
10014.52 950
10015.46 879
10016.41 922
10017.35 933
10018.29 882
10019.24 859
10020.18 895
10021.13 915
10022.07 917
10023.02 891
10023.96 876
10024.91 910
10025.85 848
10026.80 873
10027.74 869
10028.69 866
10029.63 831
10030.58 822
10031.52 863
10032.47 866
10033.41 889
10034.36 854
10035.30 806
10036.25 805
10037.19 833
10038.14 798
10039.08 787
10040.03 819
10040.97 783
10041.92 850
10042.87 766
10043.81 783
10044.76 810
10045.70 814
10046.65 824
10047.59 804
10048.54 790
10049.49 778
10050.43 770
10051.38 819
10052.32 794
10053.27 779
10054.22 741
10055.16 777
10056.11 767
10057.05 761
10058.00 766
10058.95 830
10059.89 759
10060.84 736
10061.79 780
10062.73 753
10063.68 739
10064.63 782
10065.57 800
10066.52 807
10067.47 808
10068.41 791
10069.36 766
10070.31 776
10071.25 765
10072.20 818
10073.15 784
10074.10 777
10075.04 761
10075.99 763
10076.94 748
10077.88 790
10078.83 755
10079.78 762
10080.73 759
10081.67 770
10082.62 755
10083.57 756
10084.52 735
10085.46 713
10086.41 736
10087.36 755
10088.31 743
10089.25 739
10090.20 737
10091.15 757
10092.10 843
10093.05 753
10093.99 757
10094.94 793
10095.89 780
10096.84 766
10097.79 739
10098.73 758
10099.68 741
10100.63 706
10101.58 799
10102.53 750
10103.48 722
10104.42 723
10105.37 779
10106.32 754
10107.27 741
10108.22 715
10109.17 753
10110.12 753
10111.06 711
10112.01 752
10112.96 744
10113.91 761
10114.86 748
10115.81 762
10116.76 753
10117.71 767
10118.66 751
10119.61 757
10120.56 711
10121.50 744
10122.45 768
10123.40 765
10124.35 747
10125.30 764
10126.25 772
10127.20 801
10128.15 720
10129.10 747
10130.05 789
10131.00 746
10131.95 779
10132.90 758
10133.85 770
10134.80 770
10135.75 739
10136.70 768
10137.65 768
10138.60 806
10139.55 781
10140.50 780
10141.45 796
10142.40 784
10143.35 779
10144.30 802
10145.25 782
10146.20 794
10147.15 799
10148.10 816
10149.05 806
10150.00 856
10150.95 854
10151.90 843
10152.86 853
10153.81 816
10154.76 828
10155.71 817
10156.66 835
10157.61 835
10158.56 852
10159.51 876
10160.46 862
10161.41 842
10162.37 916
10163.32 905
10164.27 913
10165.22 918
10166.17 914
10167.12 903
10168.07 977
10169.03 934
10169.98 929
10170.93 936
10171.88 913
10172.83 926
10173.78 971
10174.74 1050
10175.69 1044
10176.64 1062
10177.59 993
10178.54 1058
10179.49 1052
10180.45 1012
10181.40 1018
10182.35 1060
10183.30 1058
10184.26 1078
10185.21 1050
10186.16 1040
10187.11 1032
10188.06 1020
10189.02 994
10189.97 1019
10190.92 1047
10191.87 1064
10192.83 1038
10193.78 1092
10194.73 1036
10195.69 1081
10196.64 1098
10197.59 1097
10198.54 1106
10199.50 1164
10200.45 1187
10201.40 1185
10202.36 1243
10203.31 1273
10204.26 1310
10205.22 1263
10206.17 1243
10207.12 1224
10208.08 1230
10209.03 1214
10209.98 1193
10210.94 1150
10211.89 1135
10212.84 1078
10213.80 1051
10214.75 1056
10215.70 1060
10216.66 1018
10217.61 1026
10218.56 1016
10219.52 1041
10220.47 1005
10221.43 1028
10222.38 1045
10223.33 969
10224.29 1017
10225.24 1094
10226.20 1056
10227.15 1067
10228.11 1148
10229.06 1154
10230.01 1150
10230.97 1227
10231.92 1297
10232.88 1248
10233.83 1200
10234.79 1227
10235.74 1226
10236.70 1242
10237.65 1185
10238.60 1174
10239.56 1146
10240.51 1071
10241.47 1047
10242.42 1058
10243.38 1017
10244.33 1019
10245.29 984
10246.24 991
10247.20 972
10248.15 996
10249.11 1014
10250.07 960
10251.02 949
10251.98 1022
10252.93 1006
10253.89 965
10254.84 890
10255.80 886
10256.75 932
10257.71 878
10258.67 890
10259.62 896
10260.58 907
10261.53 897
10262.49 910
10263.44 885
10264.40 912
10265.36 883
10266.31 929
10267.27 1006
10268.22 946
10269.18 857
10270.14 899
10271.09 895
10272.05 905
10273.01 918
10273.96 854
10274.92 894
10275.87 837
10276.83 857
10277.79 806
10278.74 815
10279.70 781
10280.66 829
10281.61 767
10282.57 749
10283.53 798
10284.49 813
10285.44 813
10286.40 813
10287.36 806
10288.31 779
10289.27 842
10290.23 809
10291.18 804
10292.14 823
10293.10 833
10294.06 854
10295.01 855
10295.97 848
10296.93 824
10297.89 811
10298.84 843
10299.80 805
10300.76 848
10301.72 818
10302.67 838
10303.63 845
10304.59 773
10305.55 792
10306.51 747
10307.46 841
10308.42 804
10309.38 833
10310.34 840
10311.30 861
10312.25 805
10313.21 775
10314.17 813
10315.13 783
10316.09 789
10317.05 794
10318.00 832
10318.96 819
10319.92 768
10320.88 789
10321.84 810
10322.80 799
10323.76 791
10324.71 819
10325.67 794
10326.63 804
10327.59 804
10328.55 792
10329.51 828
10330.47 765
10331.43 774
10332.39 783
10333.35 796
10334.30 761
10335.26 742
10336.22 761
10337.18 765
10338.14 735
10339.10 705
10340.06 712
10341.02 713
10341.98 754
10342.94 730
10343.90 750
10344.86 744
10345.82 725
10346.78 724
10347.74 728
10348.70 718
10349.66 734
10350.62 720
10351.58 734
10352.54 769
10353.50 742
10354.46 762
10355.42 739
10356.38 703
10357.34 722
10358.30 701
10359.26 716
10360.22 715
10361.18 679
10362.14 661
10363.10 686
10364.06 718
10365.02 718
10365.98 706
10366.94 739
10367.90 716
10368.87 712
10369.83 677
10370.79 673
10371.75 675
10372.71 684
10373.67 692
10374.63 698
10375.59 715
10376.55 658
10377.51 734
10378.48 714
10379.44 697
10380.40 690
10381.36 659
10382.32 695
10383.28 703
10384.24 698
10385.21 717
10386.17 683
10387.13 658
10388.09 699
10389.05 669
10390.01 655
10390.98 671
10391.94 677
10392.90 668
10393.86 675
10394.82 711
10395.79 700
10396.75 682
10397.71 702
10398.67 697
10399.63 670
10400.60 719
10401.56 720
10402.52 661
10403.48 677
10404.45 707
10405.41 692
10406.37 650
10407.33 702
10408.30 699
10409.26 752
10410.22 749
10411.18 698
10412.15 688
10413.11 730
10414.07 759
10415.04 760
10416.00 707
10416.96 713
10417.93 759
10418.89 768
10419.85 752
10420.81 709
10421.78 699
10422.74 714
10423.70 688
10424.67 681
10425.63 678
10426.59 679
10427.56 658
10428.52 690
10429.49 660
10430.45 667
10431.41 662
10432.38 617
10433.34 638
10434.30 674
10435.27 648
10436.23 631
10437.20 644
10438.16 658
10439.12 642
10440.09 639
10441.05 658
10442.02 612
10442.98 627
10443.94 650
10444.91 639
10445.87 645
10446.84 621
10447.80 605
10448.77 593
10449.73 619
10450.70 671
10451.66 631
10452.63 620
10453.59 624
10454.55 633
10455.52 623
10456.48 627
10457.45 630
10458.41 678
10459.38 665
10460.34 638
10461.31 632
10462.27 695
10463.24 657
10464.20 640
10465.17 648
10466.14 603
10467.10 610
10468.07 653
10469.03 659
10470.00 659
10470.96 639
10471.93 653
10472.89 688
10473.86 669
10474.82 664
10475.79 645
10476.76 703
10477.72 675
10478.69 679
10479.65 655
10480.62 663
10481.59 702
10482.55 661
10483.52 620
10484.48 650
10485.45 651
10486.42 657
10487.38 638
10488.35 649
10489.32 638
10490.28 638
10491.25 617
10492.21 626
10493.18 690
10494.15 668
10495.11 665
10496.08 660
10497.05 641
10498.01 691
10498.98 692
10499.95 646
10500.92 636
10501.88 660
10502.85 661
10503.82 637
10504.78 642
10505.75 638
10506.72 641
10507.68 619
10508.65 638
10509.62 659
10510.59 637
10511.55 632
10512.52 649
10513.49 655
10514.46 641
10515.42 658
10516.39 633
10517.36 627
10518.33 638
10519.29 659
10520.26 635
10521.23 632
10522.20 619
10523.17 669
10524.13 651
10525.10 703
10526.07 692
10527.04 638
10528.01 655
10528.97 673
10529.94 681
10530.91 690
10531.88 713
10532.85 710
10533.82 681
10534.78 696
10535.75 697
10536.72 699
10537.69 694
10538.66 682
10539.63 679
10540.60 699
10541.56 675
10542.53 673
10543.50 660
10544.47 664
10545.44 701
10546.41 676
10547.38 686
10548.35 709
10549.32 715
10550.29 651
10551.25 642
10552.22 739
10553.19 728
10554.16 692
10555.13 741
10556.10 751
10557.07 717
10558.04 766
10559.01 750
10559.98 734
10560.95 761
10561.92 738
10562.89 699
10563.86 751
10564.83 717
10565.80 711
10566.77 719
10567.74 717
10568.71 691
10569.68 707
10570.65 717
10571.62 678
10572.59 656
10573.56 683
10574.53 695
10575.50 720
10576.47 695
10577.44 666
10578.41 685
10579.38 669
10580.35 690
10581.32 670
10582.29 696
10583.26 715
10584.23 715
10585.21 713
10586.18 677
10587.15 694
10588.12 759
10589.09 719
10590.06 696
10591.03 728
10592.00 737
10592.97 707
10593.94 677
10594.92 721
10595.89 719
10596.86 746
10597.83 725
10598.80 766
10599.77 737
10600.74 768
10601.71 813
10602.69 860
10603.66 879
10604.63 825
10605.60 829
10606.57 875
10607.54 871
10608.52 844
10609.49 852
10610.46 880
10611.43 906
10612.40 812
10613.38 792
10614.35 837
10615.32 844
10616.29 789
10617.27 773
10618.24 797
10619.21 757
10620.18 754
10621.15 726
10622.13 785
10623.10 731
10624.07 770
10625.04 762
10626.02 754
10626.99 717
10627.96 775
10628.94 784
10629.91 780
10630.88 817
10631.85 838
10632.83 846
10633.80 828
10634.77 865
10635.75 874
10636.72 861
10637.69 874
10638.67 856
10639.64 812
10640.61 835
10641.59 815
10642.56 827
10643.53 776
10644.51 727
10645.48 755
10646.45 784
10647.43 746
10648.40 755
10649.37 728
10650.35 697
10651.32 677
10652.30 721
10653.27 716
10654.24 695
10655.22 711
10656.19 677
10657.16 675
10658.14 680
10659.11 702
10660.09 671
10661.06 674
10662.04 679
10663.01 678
10663.98 681
10664.96 689
10665.93 679
10666.91 653
10667.88 669
10668.86 653
10669.83 695
10670.81 681
10671.78 727
10672.76 662
10673.73 661
10674.71 681
10675.68 702
10676.66 709
10677.63 728
10678.61 734
10679.58 758
10680.56 726
10681.53 693
10682.51 710
10683.48 687
10684.46 670
10685.43 658
10686.41 691
10687.38 672
10688.36 645
10689.33 582
10690.31 662
10691.28 624
10692.26 613
10693.24 638
10694.21 677
10695.19 626
10696.16 618
10697.14 660
10698.12 644
10699.09 639
10700.07 657
10701.04 677
10702.02 667
10703.00 612
10703.97 656
10704.95 682
10705.92 598
10706.90 644
10707.88 619
10708.85 665
10709.83 657
10710.81 661
10711.78 636
10712.76 618
10713.74 644
10714.71 598
10715.69 640
10716.67 618
10717.64 616
10718.62 620
10719.60 671
10720.57 651
10721.55 653
10722.53 640
10723.50 633
10724.48 637
10725.46 620
10726.44 631
10727.41 622
10728.39 615
10729.37 630
10730.35 611
10731.32 603
10732.30 604
10733.28 579
10734.26 621
10735.23 634
10736.21 654
10737.19 655
10738.17 644
10739.14 626
10740.12 597
10741.10 640
10742.08 638
10743.06 658
10744.03 639
10745.01 677
10745.99 625
10746.97 624
10747.95 634
10748.92 637
10749.90 597
10750.88 612
10751.86 638
10752.84 651
10753.82 579
10754.79 590
10755.77 633
10756.75 623
10757.73 607
10758.71 627
10759.69 650
10760.67 618
10761.65 593
10762.62 622
10763.60 622
10764.58 624
10765.56 655
10766.54 642
10767.52 617
10768.50 634
10769.48 639
10770.46 619
10771.44 639
10772.42 660
10773.39 665
10774.37 686
10775.35 620
10776.33 667
10777.31 679
10778.29 676
10779.27 665
10780.25 655
10781.23 694
10782.21 703
10783.19 680
10784.17 673
10785.15 672
10786.13 705
10787.11 650
10788.09 652
10789.07 699
10790.05 667
10791.03 677
10792.01 648
10792.99 652
10793.97 620
10794.95 615
10795.93 674
10796.91 671
10797.89 629
10798.87 639
10799.85 635
10800.83 634
10801.82 615
10802.80 605
10803.78 635
10804.76 619
10805.74 641
10806.72 647
10807.70 642
10808.68 614
10809.66 654
10810.64 650
10811.62 624
10812.61 600
10813.59 624
10814.57 672
10815.55 617
10816.53 652
10817.51 619
10818.49 595
10819.47 623
10820.46 618
10821.44 601
10822.42 657
10823.40 631
10824.38 597
10825.36 605
10826.35 616
10827.33 629
10828.31 599
10829.29 625
10830.27 620
10831.25 627
10832.24 619
10833.22 598
10834.20 599
10835.18 625
10836.17 619
10837.15 614
10838.13 626
10839.11 639
10840.09 663
10841.08 636
10842.06 656
10843.04 664
10844.02 661
10845.01 688
10845.99 671
10846.97 659
10847.96 678
10848.94 726
10849.92 706
10850.90 638
10851.89 660
10852.87 649
10853.85 648
10854.84 672
10855.82 700
10856.80 673
10857.78 653
10858.77 657
10859.75 703
10860.73 709
10861.72 668
10862.70 682
10863.68 687
10864.67 686
10865.65 682
10866.64 673
10867.62 715
10868.60 701
10869.59 680
10870.57 706
10871.55 690
10872.54 716
10873.52 695
10874.51 672
10875.49 654
10876.47 689
10877.46 685
10878.44 728
10879.43 691
10880.41 676
10881.39 701
10882.38 674
10883.36 685
10884.35 668
10885.33 717
10886.32 707
10887.30 694
10888.29 733
10889.27 676
10890.25 679
10891.24 703
10892.22 702
10893.21 697
10894.19 694
10895.18 694
10896.16 763
10897.15 728
10898.13 745
10899.12 704
10900.10 739
10901.09 774
10902.07 755
10903.06 769
10904.04 764
10905.03 765
10906.01 766
10907.00 815
10907.99 788
10908.97 766
10909.96 809
10910.94 797
10911.93 814
10912.91 779
10913.90 787
10914.88 842
10915.87 827
10916.86 812
10917.84 824
10918.83 815
10919.81 860
10920.80 838
10921.79 889
10922.77 908
10923.76 870
10924.74 846
10925.73 836
10926.72 890
10927.70 881
10928.69 862
10929.68 873
10930.66 869
10931.65 916
10932.64 885
10933.62 933
10934.61 905
10935.60 947
10936.58 942
10937.57 955
10938.56 983
10939.54 990
10940.53 1010
10941.52 1011
10942.50 1027
10943.49 996
10944.48 1021
10945.47 1074
10946.45 1071
10947.44 1140
10948.43 1175
10949.41 1213
10950.40 1225
10951.39 1284
10952.38 1375
10953.36 1373
10954.35 1402
10955.34 1396
10956.33 1382
10957.31 1435
10958.30 1383
10959.29 1358
10960.28 1368
10961.27 1285
10962.25 1273
10963.24 1271
10964.23 1222
10965.22 1203
10966.21 1181
10967.19 1146
10968.18 1134
10969.17 1169
10970.16 1156
10971.15 1144
10972.13 1164
10973.12 1132
10974.11 1105
10975.10 1116
10976.09 1112
10977.08 1174
10978.07 1168
10979.05 1146
10980.04 1198
10981.03 1250
10982.02 1191
10983.01 1213
10984.00 1240
10984.99 1278
10985.98 1331
10986.96 1336
10987.95 1409
10988.94 1466
10989.93 1493
10990.92 1663
10991.91 1642
10992.90 1842
10993.89 1879
10994.88 1952
10995.87 1979
10996.86 2002
10997.85 2047
10998.84 2031
10999.83 1947
11000.82 1821
11001.81 1802
11002.79 1690
11003.78 1583
11004.77 1466
11005.76 1453
11006.75 1366
11007.74 1282
11008.73 1218
11009.72 1204
11010.71 1175
11011.70 1086
11012.69 1101
11013.68 1110
11014.67 1102
11015.67 1066
11016.66 1036
11017.65 1093
11018.64 1062
11019.63 1017
11020.62 979
11021.61 999
11022.60 1034
11023.59 986
11024.58 1042
11025.57 1069
11026.56 1042
11027.55 963
11028.54 942
11029.53 943
11030.52 958
11031.52 949
11032.51 941
11033.50 975
11034.49 958
11035.48 968
11036.47 951
11037.46 951
11038.45 912
11039.45 918
11040.44 927
11041.43 912
11042.42 897
11043.41 930
11044.40 944
11045.39 921
11046.39 916
11047.38 860
11048.37 879
11049.36 941
11050.35 914
11051.35 858
11052.34 916
11053.33 918
11054.32 942
11055.31 994
11056.31 978
11057.30 979
11058.29 1019
11059.28 971
11060.27 972
11061.27 1010
11062.26 1025
11063.25 988
11064.24 942
11065.24 965
11066.23 912
11067.22 981
11068.21 921
11069.21 929
11070.20 925
11071.19 903
11072.19 884
11073.18 901
11074.17 949
11075.16 885
11076.16 903
11077.15 903
11078.14 872
11079.14 843
11080.13 890
11081.12 932
11082.12 870
11083.11 875
11084.10 849
11085.10 850
11086.09 840
11087.08 841
11088.08 807
11089.07 835
11090.06 784
11091.06 824
11092.05 829
11093.04 830
11094.04 817
11095.03 828
11096.03 812
11097.02 812
11098.01 835
11099.01 817
11100.00 819
11101.00 829
11101.99 799
11102.98 828
11103.98 839
11104.97 823
11105.97 821
11106.96 833
11107.96 843
11108.95 822
11109.95 809
11110.94 792
11111.93 785
11112.93 793
11113.92 759
11114.92 797
11115.91 807
11116.91 802
11117.90 785
11118.90 778
11119.89 771
11120.89 809
11121.88 800
11122.88 804
11123.87 758
11124.87 768
11125.86 764
11126.86 821
11127.85 749
11128.85 760
11129.84 771
11130.84 776
11131.84 762
11132.83 757
11133.83 794
11134.82 782
11135.82 812
11136.81 779
11137.81 790
11138.81 793
11139.80 820
11140.80 826
11141.79 814
11142.79 765
11143.79 816
11144.78 820
11145.78 763
11146.77 803
11147.77 793
11148.77 785
11149.76 807
11150.76 795
11151.75 756
11152.75 786
11153.75 788
11154.74 756
11155.74 790
11156.74 789
11157.73 781
11158.73 762
11159.73 764
11160.72 765
11161.72 773
11162.72 736
11163.71 745
11164.71 815
11165.71 789
11166.71 767
11167.70 766
11168.70 795
11169.70 796
11170.69 771
11171.69 755
11172.69 750
11173.69 748
11174.68 770
11175.68 774
11176.68 778
11177.68 792
11178.67 798
11179.67 797
11180.67 772
11181.67 753
11182.66 752
11183.66 784
11184.66 745
11185.66 780
11186.66 775
11187.65 742
11188.65 752
11189.65 781
11190.65 822
11191.65 788
11192.64 809
11193.64 800
11194.64 810
11195.64 813
11196.64 801
11197.64 826
11198.63 819
11199.63 836
11200.63 814
11201.63 805
11202.63 860
11203.63 852
11204.63 835
11205.63 826
11206.62 853
11207.62 847
11208.62 841
11209.62 854
11210.62 861
11211.62 838
11212.62 847
11213.62 850
11214.62 851
11215.62 855
11216.61 807
11217.61 802
11218.61 813
11219.61 863
11220.61 839
11221.61 850
11222.61 857
11223.61 849
11224.61 831
11225.61 874
11226.61 822
11227.61 819
11228.61 818
11229.61 850
11230.61 814
11231.61 851
11232.61 805
11233.61 845
11234.61 827
11235.61 854
11236.61 842
11237.61 814
11238.61 857
11239.61 857
11240.61 861
11241.61 829
11242.61 824
11243.61 880
11244.61 871
11245.61 857
11246.61 875
11247.61 904
11248.62 933
11249.62 893
11250.62 862
11251.62 885
11252.62 890
11253.62 862
11254.62 876
11255.62 890
11256.62 910
11257.62 955
11258.62 940
11259.63 945
11260.63 923
11261.63 982
11262.63 1006
11263.63 1009
11264.63 990
11265.63 979
11266.64 1076
11267.64 1065
11268.64 1099
11269.64 1038
11270.64 1061
11271.64 1073
11272.65 1053
11273.65 1025
11274.65 1022
11275.65 1065
11276.65 1052
11277.65 1075
11278.66 1017
11279.66 951
11280.66 930
11281.66 964
11282.67 903
11283.67 896
11284.67 895
11285.67 902
11286.67 876
11287.68 879
11288.68 883
11289.68 858
11290.68 825
11291.69 841
11292.69 866
11293.69 829
11294.70 865
11295.70 859
11296.70 843
11297.70 815
11298.71 811
11299.71 783
11300.71 841
11301.72 821
11302.72 844
11303.72 844
11304.72 840
11305.73 777
11306.73 867
11307.73 859
11308.74 846
11309.74 865
11310.74 850
11311.75 915
11312.75 907
11313.76 936
11314.76 896
11315.76 896
11316.77 874
11317.77 898
11318.77 868
11319.78 906
11320.78 917
11321.79 896
11322.79 853
11323.79 836
11324.80 859
11325.80 867
11326.81 890
11327.81 902
11328.81 876
11329.82 885
11330.82 881
11331.83 947
11332.83 970
11333.84 906
11334.84 959
11335.85 957
11336.85 972
11337.85 990
11338.86 981
11339.86 1012
11340.87 961
11341.87 924
11342.88 922
11343.88 919
11344.89 886
11345.89 878
11346.90 865
11347.90 918
11348.91 815
11349.91 805
11350.92 872
11351.92 835
11352.93 845
11353.94 826
11354.94 829
11355.95 867
11356.95 826
11357.96 838
11358.96 875
11359.97 837
11360.97 875
11361.98 810
11362.99 827
11363.99 811
11365.00 794
11366.00 748
11367.01 791
11368.02 800
11369.02 784
11370.03 780
11371.03 793
11372.04 841
11373.05 829
11374.05 812
11375.06 730
11376.06 796
11377.07 842
11378.08 859
11379.08 808
11380.09 821
11381.10 818
11382.10 819
11383.11 770
11384.12 821
11385.12 806
11386.13 786
11387.14 759
11388.14 750
11389.15 788
11390.16 786
11391.17 796
11392.17 830
11393.18 800
11394.19 819
11395.19 779
11396.20 784
11397.21 796
11398.22 797
11399.22 816
11400.23 825
11401.24 834
11402.25 799
11403.25 819
11404.26 835
11405.27 784
11406.28 812
11407.28 837
11408.29 825
11409.30 858
11410.31 822
11411.31 832
11412.32 813
11413.33 797
11414.34 836
11415.35 815
11416.35 801
11417.36 844
11418.37 809
11419.38 821
11420.39 824
11421.40 824
11422.40 843
11423.41 801
11424.42 783
11425.43 800
11426.44 820
11427.45 846
11428.46 803
11429.46 842
11430.47 806
11431.48 846
11432.49 845
11433.50 855
11434.51 826
11435.52 806
11436.53 812
11437.54 837
11438.54 852
11439.55 820
11440.56 828
11441.57 861
11442.58 857
11443.59 897
11444.60 874
11445.61 848
11446.62 850
11447.63 810
11448.64 829
11449.65 861
11450.66 830
11451.67 845
11452.68 843
11453.69 853
11454.70 836
11455.71 869
11456.72 838
11457.73 808
11458.74 880
11459.75 833
11460.76 839
11461.77 873
11462.78 877
11463.79 886
11464.80 867
11465.81 900
11466.82 898
11467.83 853
11468.84 900
11469.85 884
11470.86 888
11471.87 895
11472.88 880
11473.89 917
11474.90 900
11475.91 938
11476.92 996
11477.93 1006
11478.95 964
11479.96 972
11480.97 943
11481.98 930
11482.99 955
11484.00 1018
11485.01 1008
11486.02 1052
11487.03 1061
11488.05 993
11489.06 998
11490.07 1016
11491.08 1014
11492.09 1022
11493.10 1064
11494.11 1101
11495.13 1066
11496.14 1126
11497.15 1148
11498.16 1141
11499.17 1127
11500.18 1167
11501.20 1200
11502.21 1161
11503.22 1177
11504.23 1259
11505.24 1214
11506.26 1243
11507.27 1275
11508.28 1273
11509.29 1318
11510.30 1343
11511.32 1357
11512.33 1423
11513.34 1460
11514.35 1527
11515.37 1605
11516.38 1582
11517.39 1570
11518.40 1668
11519.42 1724
11520.43 1760
11521.44 1860
11522.45 1858
11523.47 1909
11524.48 2042
11525.49 2149
11526.51 2282
11527.52 2378
11528.53 2477
11529.55 2565
11530.56 2798
11531.57 3021
11532.59 3103
11533.60 3245
11534.61 3369
11535.63 3412
11536.64 3460
11537.65 3340
11538.67 3187
11539.68 3189
11540.69 3026
11541.71 2742
11542.72 2551
11543.73 2417
11544.75 2205
11545.76 2006
11546.78 1978
11547.79 1859
11548.80 1722
11549.82 1627
11550.83 1636
11551.85 1580
11552.86 1473
11553.87 1431
11554.89 1460
11555.90 1402
11556.92 1327
11557.93 1313
11558.95 1324
11559.96 1299
11560.97 1247
11561.99 1271
11563.00 1264
11564.02 1272
11565.03 1307
11566.05 1340
11567.06 1297
11568.08 1307
11569.09 1312
11570.11 1331
11571.12 1381
11572.14 1381
11573.15 1351
11574.17 1446
11575.18 1423
11576.20 1345
11577.21 1326
11578.23 1290
11579.24 1356
11580.26 1363
11581.27 1374
11582.29 1378
11583.30 1337
11584.32 1368
11585.33 1416
11586.35 1426
11587.37 1474
11588.38 1527
11589.40 1563
11590.41 1637
11591.43 1692
11592.44 1762
11593.46 1915
11594.48 1945
11595.49 1956
11596.51 2020
11597.52 1971
11598.54 1926
11599.56 1823
11600.57 1813
11601.59 1759
11602.61 1701
11603.62 1635
11604.64 1573
11605.66 1493
11606.67 1444
11607.69 1451
11608.70 1379
11609.72 1347
11610.74 1345
11611.75 1367
11612.77 1302
11613.79 1315
11614.81 1261
11615.82 1295
11616.84 1281
11617.86 1268
11618.87 1219
11619.89 1215
11620.91 1180
11621.92 1176
11622.94 1209
11623.96 1142
11624.98 1169
11625.99 1093
11627.01 1098
11628.03 1096
11629.05 1085
11630.06 1086
11631.08 1105
11632.10 1080
11633.12 1062
11634.13 1077
11635.15 1071
11636.17 1101
11637.19 1075
11638.20 1069
11639.22 1030
11640.24 995
11641.26 984
11642.28 1026
11643.29 1032
11644.31 1046
11645.33 971
11646.35 992
11647.37 1029
11648.39 943
11649.40 994
11650.42 990
11651.44 954
11652.46 945
11653.48 974
11654.50 990
11655.51 1058
11656.53 1002
11657.55 1023
11658.57 975
11659.59 978
11660.61 1009
11661.63 1033
11662.65 982
11663.67 1012
11664.68 997
11665.70 940
11666.72 940
11667.74 955
11668.76 901
11669.78 922
11670.80 922
11671.82 912
11672.84 909
11673.86 915
11674.88 888
11675.90 865
11676.92 928
11677.94 956
11678.96 906
11679.98 947
11680.99 933
11682.01 868
11683.03 858
11684.05 863
11685.07 867
11686.09 877
11687.11 855
11688.13 857
11689.15 868
11690.17 851
11691.19 858
11692.21 917
11693.24 829
11694.26 794
11695.28 835
11696.30 838
11697.32 832
11698.34 864
11699.36 819
11700.38 756
11701.40 777
11702.42 801
11703.44 808
11704.46 778
11705.48 780
11706.50 792
11707.52 778
11708.54 790
11709.57 809
11710.59 780
11711.61 780
11712.63 773
11713.65 806
11714.67 799
11715.69 824
11716.71 777
11717.73 770
11718.76 767
11719.78 748
11720.80 753
11721.82 766
11722.84 758
11723.86 781
11724.89 763
11725.91 761
11726.93 786
11727.95 779
11728.97 755
11729.99 752
11731.02 742
11732.04 721
11733.06 725
11734.08 710
11735.10 718
11736.13 695
11737.15 743
11738.17 736
11739.19 730
11740.22 712
11741.24 753
11742.26 723
11743.28 650
11744.30 697
11745.33 705
11746.35 721
11747.37 737
11748.40 692
11749.42 698
11750.44 702
11751.46 689
11752.49 679
11753.51 687
11754.53 672
11755.56 693
11756.58 704
11757.60 698
11758.62 686
11759.65 691
11760.67 713
11761.69 709
11762.72 707
11763.74 703
11764.76 685
11765.79 698
11766.81 707
11767.83 656
11768.86 653
11769.88 689
11770.91 706
11771.93 722
11772.95 689
11773.98 668
11775.00 685
11776.02 660
11777.05 712
11778.07 678
11779.10 687
11780.12 694
11781.14 712
11782.17 697
11783.19 734
11784.22 709
11785.24 720
11786.26 727
11787.29 715
11788.31 724
11789.34 715
11790.36 698
11791.39 757
11792.41 736
11793.44 682
11794.46 690
11795.49 645
11796.51 672
11797.54 709
11798.56 700
11799.59 689
11800.61 699
11801.63 674
11802.66 697
11803.69 684
11804.71 670
11805.74 635
11806.76 694
11807.79 708
11808.81 724
11809.84 718
11810.86 705
11811.89 684
11812.91 691
11813.94 726
11814.96 700
11815.99 749
11817.01 706
11818.04 724
11819.07 729
11820.09 716
11821.12 718
11822.14 743
11823.17 745
11824.20 706
11825.22 757
11826.25 736
11827.27 747
11828.30 739
11829.33 750
11830.35 714
11831.38 696
11832.40 684
11833.43 712
11834.46 749
11835.48 722
11836.51 734
11837.54 750
11838.56 709
11839.59 736
11840.62 728
11841.64 725
11842.67 737
11843.70 714
11844.72 771
11845.75 735
11846.78 733
11847.80 759
11848.83 754
11849.86 712
11850.89 759
11851.91 776
11852.94 797
11853.97 772
11854.99 775
11856.02 731
11857.05 768
11858.08 803
11859.10 790
11860.13 805
11861.16 798
11862.19 810
11863.21 763
11864.24 842
11865.27 815
11866.30 771
11867.33 807
11868.35 786
11869.38 827
11870.41 799
11871.44 807
11872.47 827
11873.49 813
11874.52 859
11875.55 815
11876.58 868
11877.61 857
11878.63 868
11879.66 849
11880.69 877
11881.72 903
11882.75 891
11883.78 872
11884.81 915
11885.83 909
11886.86 924
11887.89 912
11888.92 929
11889.95 947
11890.98 974
11892.01 969
11893.04 1022
11894.06 1023
11895.09 1077
11896.12 1144
11897.15 1118
11898.18 1181
11899.21 1186
11900.24 1186
11901.27 1167
11902.30 1157
11903.33 1138
11904.36 1083
11905.39 1122
11906.42 1129
11907.45 1093
11908.48 1123
11909.50 1050
11910.53 1064
11911.56 1061
11912.59 1111
11913.62 1122
11914.65 1145
11915.68 1148
11916.71 1113
11917.74 1128
11918.77 1131
11919.80 1213
11920.83 1235
11921.86 1265
11922.89 1301
11923.92 1393
11924.95 1436
11925.99 1419
11927.02 1387
11928.05 1416
11929.08 1416
11930.11 1422
11931.14 1378
11932.17 1335
11933.20 1270
11934.23 1261
11935.26 1190
11936.29 1200
11937.32 1104
11938.35 1069
11939.38 1059
11940.41 1048
11941.45 1006
11942.48 992
11943.51 957
11944.54 967
11945.57 973
11946.60 937
11947.63 950
11948.66 925
11949.70 902
11950.73 927
11951.76 888
11952.79 931
11953.82 911
11954.85 907
11955.88 898
11956.92 933
11957.95 911
11958.98 883
11960.01 958
11961.04 960
11962.08 947
11963.11 1005
11964.14 964
11965.17 966
11966.20 975
11967.24 928
11968.27 965
11969.30 973
11970.33 980
11971.36 920
11972.40 905
11973.43 911
11974.46 888
11975.49 919
11976.53 893
11977.56 917
11978.59 942
11979.62 941
11980.66 906
11981.69 899
11982.72 957
11983.76 990
11984.79 1021
11985.82 1019
11986.85 1012
11987.89 1008
11988.92 1027
11989.95 979
11990.99 1034
11992.02 1032
11993.05 920
11994.09 968
11995.12 951
11996.15 980
11997.19 1006
11998.22 978
11999.25 1020
12000.29 949
12001.32 965
12002.35 981
12003.39 984
12004.42 1012
12005.46 1003
12006.49 1019
12007.52 1025
12008.56 993
12009.59 1024
12010.63 1061
12011.66 1094
12012.69 1071
12013.73 1040
12014.76 1018
12015.80 1105
12016.83 1132
12017.86 1072
12018.90 1051
12019.93 1062
12020.97 1077
12022.00 1079
12023.04 1087
12024.07 1050
12025.11 1078
12026.14 1064
12027.18 1089
12028.21 996
12029.25 996
12030.28 1054
12031.32 1078
12032.35 1058
12033.39 1031
12034.42 1021
12035.46 1026
12036.49 1062
12037.53 1063
12038.56 1074
12039.60 1052
12040.63 1091
12041.67 1035
12042.70 1020
12043.74 1007
12044.77 1002
12045.81 1002
12046.84 992
12047.88 1038
12048.92 1064
12049.95 1078
12050.99 1043
12052.02 1078
12053.06 1046
12054.09 1025
12055.13 1027
12056.17 1005
12057.20 1010
12058.24 975
12059.27 956
12060.31 984
12061.35 1016
12062.38 968
12063.42 980
12064.46 973
12065.49 988
12066.53 966
12067.56 979
12068.60 1013
12069.64 1011
12070.67 979
12071.71 974
12072.75 928
12073.78 987
12074.82 989
12075.86 1026
12076.89 954
12077.93 999
12078.97 1009
12080.01 1045
12081.04 999
12082.08 983
12083.12 1008
12084.15 987
12085.19 1010
12086.23 1031
12087.27 1038
12088.30 1019
12089.34 1053
12090.38 1040
12091.41 1044
12092.45 1067
12093.49 1075
12094.53 1052
12095.57 1088
12096.60 1058
12097.64 1059
12098.68 1108
12099.72 1062
12100.75 1028
12101.79 982
12102.83 958
12103.87 942
12104.91 958
12105.94 923
12106.98 942
12108.02 909
12109.06 925
12110.10 872
12111.14 925
12112.17 889
12113.21 861
12114.25 891
12115.29 885
12116.33 873
12117.37 866
12118.40 852
12119.44 836
12120.48 845
12121.52 866
12122.56 841
12123.60 851
12124.64 853
12125.68 849
12126.72 864
12127.75 800
12128.79 802
12129.83 858
12130.87 879
12131.91 839
12132.95 886
12133.99 860
12135.03 848
12136.07 821
12137.11 818
12138.15 823
12139.19 803
12140.23 817
12141.27 764
12142.31 817
12143.35 795
12144.38 804
12145.42 838
12146.46 794
12147.50 795
12148.54 749
12149.58 766
12150.62 759
12151.66 794
12152.70 785
12153.74 803
12154.78 775
12155.82 779
12156.87 804
12157.91 827
12158.95 764
12159.99 805
12161.03 798
12162.07 818
12163.11 778
12164.15 818
12165.19 792
12166.23 737
12167.27 804
12168.31 762
12169.35 793
12170.39 774
12171.43 794
12172.47 742
12173.52 755
12174.56 759
12175.60 734
12176.64 729
12177.68 735
12178.72 720
12179.76 722
12180.80 705
12181.85 729
12182.89 787
12183.93 731
12184.97 754
12186.01 726
12187.05 761
12188.09 679
12189.14 722
12190.18 687
12191.22 742
12192.26 762
12193.30 737
12194.34 723
12195.39 754
12196.43 784
12197.47 777
12198.51 739
12199.55 753
12200.60 771
12201.64 759
12202.68 717
12203.72 697
12204.77 720
12205.81 708
12206.85 728
12207.89 710
12208.94 691
12209.98 725
12211.02 738
12212.06 723
12213.11 688
12214.15 655
12215.19 713
12216.23 746
12217.28 717
12218.32 697
12219.36 673
12220.41 714
12221.45 672
12222.49 692
12223.54 683
12224.58 705
12225.62 689
12226.66 697
12227.71 658
12228.75 646
12229.79 661
12230.84 673
12231.88 702
12232.93 710
12233.97 703
12235.01 720
12236.06 696
12237.10 674
12238.14 707
12239.19 673
12240.23 694
12241.28 687
12242.32 698
12243.36 652
12244.41 646
12245.45 672
12246.50 684
12247.54 723
12248.58 693
12249.63 685
12250.67 678
12251.72 700
12252.76 630
12253.80 670
12254.85 671
12255.89 654
12256.94 650
12257.98 675
12259.03 658
12260.07 684
12261.12 663
12262.16 672
12263.21 664
12264.25 672
12265.30 636
12266.34 646
12267.39 634
12268.43 639
12269.48 620
12270.52 632
12271.57 651
12272.61 637
12273.66 646
12274.70 634
12275.75 634
12276.79 640
12277.84 665
12278.88 703
12279.93 652
12280.98 666
12282.02 625
12283.07 669
12284.11 664
12285.16 680
12286.20 639
12287.25 653
12288.30 641
12289.34 638
12290.39 634
12291.43 644
12292.48 622
12293.53 641
12294.57 654
12295.62 649
12296.66 653
12297.71 643
12298.76 665
12299.80 633
12300.85 654
12301.90 656
12302.94 666
12303.99 692
12305.04 658
12306.08 629
12307.13 650
12308.18 618
12309.22 651
12310.27 669
12311.32 638
12312.36 634
12313.41 650
12314.46 619
12315.50 643
12316.55 651
12317.60 638
12318.65 625
12319.69 621
12320.74 628
12321.79 599
12322.83 652
12323.88 655
12324.93 634
12325.98 659
12327.02 643
12328.07 607
12329.12 652
12330.17 629
12331.21 630
12332.26 634
12333.31 620
12334.36 643
12335.41 642
12336.45 640
12337.50 594
12338.55 655
12339.60 664
12340.65 642
12341.69 636
12342.74 614
12343.79 624
12344.84 621
12345.89 630
12346.94 623
12347.98 656
12349.03 680
12350.08 659
12351.13 635
12352.18 674
12353.23 668
12354.28 686
12355.32 658
12356.37 638
12357.42 649
12358.47 677
12359.52 664
12360.57 653
12361.62 650
12362.67 651
12363.72 704
12364.76 691
12365.81 628
12366.86 633
12367.91 680
12368.96 626
12370.01 668
12371.06 660
12372.11 658
12373.16 632
12374.21 689
12375.26 699
12376.31 688
12377.36 692
12378.41 673
12379.46 679
12380.51 677
12381.56 694
12382.61 676
12383.66 695
12384.71 690
12385.76 685
12386.81 678
12387.86 694
12388.91 682
12389.96 690
12391.01 668
12392.06 679
12393.11 707
12394.16 683
12395.21 683
12396.26 723
12397.31 724
12398.36 659
12399.41 673
12400.46 699
12401.51 726
12402.56 719
12403.61 715
12404.66 679
12405.71 706
12406.77 705
12407.82 711
12408.87 713
12409.92 727
12410.97 691
12412.02 659
12413.07 688
12414.12 663
12415.17 679
12416.23 693
12417.28 646
12418.33 666
12419.38 719
12420.43 689
12421.48 696
12422.53 683
12423.59 689
12424.64 687
12425.69 676
12426.74 700
12427.79 715
12428.84 695
12429.90 723
12430.95 722
12432.00 698
12433.05 692
12434.10 696
12435.16 713
12436.21 673
12437.26 688
12438.31 689
12439.37 684
12440.42 725
12441.47 705
12442.52 718
12443.58 736
12444.63 739
12445.68 701
12446.73 730
12447.79 752
12448.84 730
12449.89 730
12450.94 771
12452.00 758
12453.05 803
12454.10 802
12455.16 819
12456.21 847
12457.26 862
12458.31 925
12459.37 900
12460.42 917
12461.47 1013
12462.53 996
12463.58 997
12464.63 1109
12465.69 1119
12466.74 1169
12467.79 1232
12468.85 1312
12469.90 1278
12470.95 1320
12472.01 1319
12473.06 1324
12474.12 1316
12475.17 1281
12476.22 1310
12477.28 1302
12478.33 1225
12479.39 1242
12480.44 1123
12481.49 1049
12482.55 1052
12483.60 1012
12484.66 985
12485.71 960
12486.76 933
12487.82 856
12488.87 851
12489.93 826
12490.98 837
12492.04 784
12493.09 798
12494.15 798
12495.20 835
12496.25 830
12497.31 804
12498.36 811
12499.42 823
12500.47 826
12501.53 810
12502.58 795
12503.64 823
12504.69 807
12505.75 809
12506.80 763
12507.86 806
12508.91 806
12509.97 794
12511.03 828
12512.08 826
12513.14 790
12514.19 799
12515.25 798
12516.30 864
12517.36 841
12518.41 825
12519.47 780
12520.52 825
12521.58 839
12522.64 802
12523.69 796
12524.75 821
12525.80 810
12526.86 814
12527.92 814
12528.97 778
12530.03 815
12531.08 835
12532.14 867
12533.20 858
12534.25 852
12535.31 867
12536.37 922
12537.42 909
12538.48 907
12539.54 929
12540.59 945
12541.65 926
12542.70 919
12543.76 954
12544.82 987
12545.88 978
12546.93 1016
12547.99 984
12549.05 929
12550.10 951
12551.16 935
12552.22 971
12553.27 961
12554.33 956
12555.39 935
12556.45 921
12557.50 952
12558.56 912
12559.62 895
12560.67 887
12561.73 884
12562.79 867
12563.85 838
12564.90 816
12565.96 805
12567.02 796
12568.08 814
12569.14 822
12570.19 812
12571.25 796
12572.31 810
12573.37 835
12574.42 845
12575.48 793
12576.54 835
12577.60 836
12578.66 837
12579.72 820
12580.77 813
12581.83 823
12582.89 816
12583.95 821
12585.01 811
12586.07 867
12587.12 841
12588.18 815
12589.24 839
12590.30 819
12591.36 833
12592.42 854
12593.48 837
12594.53 893
12595.59 847
12596.65 874
12597.71 864
12598.77 816
12599.83 852
12600.89 834
12601.95 881
12603.01 879
12604.07 870
12605.13 890
12606.18 896
12607.24 872
12608.30 901
12609.36 919
12610.42 958
12611.48 960
12612.54 1001
12613.60 993
12614.66 1034
12615.72 1052
12616.78 1013
12617.84 1034
12618.90 1047
12619.96 1087
12621.02 1089
12622.08 1087
12623.14 1104
12624.20 1118
12625.26 1071
12626.32 1106
12627.38 1048
12628.44 1031
12629.50 1052
12630.56 1094
12631.62 1071
12632.68 973
12633.74 989
12634.80 975
12635.86 956
12636.92 940
12637.98 964
12639.04 933
12640.11 903
12641.17 885
12642.23 859
12643.29 866
12644.35 865
12645.41 849
12646.47 861
12647.53 869
12648.59 868
12649.65 878
12650.72 851
12651.78 860
12652.84 850
12653.90 881
12654.96 854
12656.02 870
12657.08 855
12658.14 829
12659.21 848
12660.27 876
12661.33 839
12662.39 867
12663.45 881
12664.51 885
12665.58 881
12666.64 880
12667.70 882
12668.76 915
12669.82 910
12670.89 916
12671.95 912
12673.01 939
12674.07 927
12675.13 942
12676.20 942
12677.26 905
12678.32 901
12679.38 911
12680.45 954
12681.51 939
12682.57 945
12683.63 965
12684.70 950
12685.76 965
12686.82 971
12687.88 978
12688.95 956
12690.01 996
12691.07 1017
12692.14 978
12693.20 1024
12694.26 1013
12695.32 1029
12696.39 1080
12697.45 1049
12698.51 1002
12699.58 1038
12700.64 1031
12701.70 1057
12702.77 1124
12703.83 1126
12704.89 1068
12705.96 1105
12707.02 1153
12708.08 1139
12709.15 1098
12710.21 1101
12711.28 1075
12712.34 1118
12713.40 1069
12714.47 1084
12715.53 1094
12716.59 1084
12717.66 1119
12718.72 1132
12719.79 1113
12720.85 1093
12721.92 1136
12722.98 1153
12724.04 1099
12725.11 1182
12726.17 1130
12727.24 1147
12728.30 1173
12729.37 1122
12730.43 1156
12731.49 1152
12732.56 1090
12733.62 1092
12734.69 1073
12735.75 1070
12736.82 1143
12737.88 1113
12738.95 1099
12740.01 1047
12741.08 1029
12742.14 1056
12743.21 1019
12744.27 1008
12745.34 974
12746.40 983
12747.47 992
12748.53 962
12749.60 989
12750.66 966
12751.73 956
12752.79 983
12753.86 992
12754.93 974
12755.99 960
12757.06 945
12758.12 931
12759.19 913
12760.25 909
12761.32 916
12762.39 912
12763.45 982
12764.52 939
12765.58 945
12766.65 923
12767.72 916
12768.78 943
12769.85 907
12770.91 906
12771.98 881
12773.05 880
12774.11 825
12775.18 859
12776.25 884
12777.31 866
12778.38 872
12779.45 893
12780.51 899
12781.58 890
12782.65 846
12783.71 875
12784.78 860
12785.85 841
12786.91 813
12787.98 863
12789.05 850
12790.11 855
12791.18 824
12792.25 872
12793.31 792
12794.38 815
12795.45 800
12796.52 828
12797.58 799
12798.65 786
12799.72 794
12800.79 786
12801.85 822
12802.92 800
12803.99 815
12805.06 841
12806.12 855
12807.19 878
12808.26 897
12809.33 867
12810.39 826
12811.46 874
12812.53 887
12813.60 874
12814.67 893
12815.73 868
12816.80 898
12817.87 863
12818.94 884
12820.01 868
12821.08 861
12822.14 875
12823.21 853
12824.28 873
12825.35 856
12826.42 830
12827.49 844
12828.55 811
12829.62 836
12830.69 849
12831.76 844
12832.83 823
12833.90 777
12834.97 795
12836.04 761
12837.11 790
12838.17 739
12839.24 742
12840.31 756
12841.38 710
12842.45 742
12843.52 754
12844.59 728
12845.66 738
12846.73 778
12847.80 699
12848.87 708
12849.94 746
12851.01 702
12852.08 720
12853.14 708
12854.21 703
12855.28 699
12856.35 695
12857.42 731
12858.49 702
12859.56 682
12860.63 726
12861.70 684
12862.77 730
12863.84 718
12864.91 696
12865.98 694
12867.05 662
12868.12 686
12869.19 700
12870.26 706
12871.34 679
12872.41 687
12873.48 686
12874.55 691
12875.62 673
12876.69 667
12877.76 657
12878.83 704
12879.90 676
12880.97 714
12882.04 683
12883.11 650
12884.18 667
12885.25 647
12886.33 681
12887.40 655
12888.47 660
12889.54 628
12890.61 642
12891.68 652
12892.75 627
12893.82 631
12894.89 628
12895.97 605
12897.04 617
12898.11 652
12899.18 647
12900.25 639
12901.32 676
12902.40 637
12903.47 622
12904.54 608
12905.61 613
12906.68 603
12907.75 596
12908.83 601
12909.90 622
12910.97 633
12912.04 576
12913.11 589
12914.19 590
12915.26 630
12916.33 627
12917.40 614
12918.48 612
12919.55 593
12920.62 595
12921.69 592
12922.77 587
12923.84 591
12924.91 609
12925.98 588
12927.06 556
12928.13 551
12929.20 549
12930.27 562
12931.35 573
12932.42 558
12933.49 554
12934.57 557
12935.64 573
12936.71 595
12937.79 566
12938.86 544
12939.93 551
12941.01 589
12942.08 588
12943.15 543
12944.23 567
12945.30 565
12946.37 542
12947.45 535
12948.52 547
12949.59 552
12950.67 589
12951.74 583
12952.81 557
12953.89 543
12954.96 550
12956.04 548
12957.11 552
12958.18 566
12959.26 547
12960.33 577
12961.41 587
12962.48 577
12963.55 560
12964.63 542
12965.70 559
12966.78 523
12967.85 545
12968.93 545
12970.00 544
12971.07 532
12972.15 549
12973.22 532
12974.30 513
12975.37 540
12976.45 555
12977.52 586
12978.60 550
12979.67 556
12980.75 509
12981.82 560
12982.90 543
12983.97 567
12985.05 530
12986.12 594
12987.20 552
12988.27 565
12989.35 581
12990.42 558
12991.50 545
12992.57 568
12993.65 588
12994.73 557
12995.80 561
12996.88 492
12997.95 511
12999.03 554
13000.10 556
13001.18 566
13002.25 576
13003.33 593
13004.41 535
13005.48 555
13006.56 552
13007.63 578
13008.71 598
13009.79 583
13010.86 558
13011.94 535
13013.02 562
13014.09 574
13015.17 551
13016.24 556
13017.32 550
13018.40 543
13019.47 560
13020.55 556
13021.63 564
13022.70 545
13023.78 553
13024.86 541
13025.93 581
13027.01 597
13028.09 589
13029.16 575
13030.24 575
13031.32 566
13032.40 562
13033.47 562
13034.55 567
13035.63 578
13036.70 599
13037.78 587
13038.86 532
13039.94 557
13041.01 566
13042.09 602
13043.17 543
13044.25 540
13045.32 552
13046.40 541
13047.48 563
13048.56 538
13049.63 548
13050.71 569
13051.79 545
13052.87 562
13053.95 581
13055.02 561
13056.10 548
13057.18 521
13058.26 532
13059.34 572
13060.41 530
13061.49 534
13062.57 539
13063.65 558
13064.73 564
13065.81 537
13066.88 553
13067.96 538
13069.04 547
13070.12 554
13071.20 538
13072.28 503
13073.36 546
13074.43 531
13075.51 524
13076.59 516
13077.67 522
13078.75 531
13079.83 547
13080.91 558
13081.99 537
13083.07 577
13084.15 542
13085.23 527
13086.30 543
13087.38 564
13088.46 507
13089.54 521
13090.62 531
13091.70 507
13092.78 510
13093.86 547
13094.94 547
13096.02 530
13097.10 526
13098.18 509
13099.26 542
13100.34 558
13101.42 562
13102.50 519
13103.58 478
13104.66 528
13105.74 556
13106.82 527
13107.90 548
13108.98 550
13110.06 571
13111.14 540
13112.22 538
13113.30 526
13114.38 535
13115.46 548
13116.54 564
13117.62 519
13118.70 536
13119.78 562
13120.86 534
13121.95 565
13123.03 562
13124.11 562
13125.19 551
13126.27 553
13127.35 559
13128.43 530
13129.51 544
13130.59 562
13131.67 571
13132.76 490
13133.84 538
13134.92 535
13136.00 563
13137.08 532
13138.16 542
13139.24 573
13140.32 577
13141.41 556
13142.49 529
13143.57 547
13144.65 510
13145.73 552
13146.81 554
13147.90 518
13148.98 528
13150.06 544
13151.14 543
13152.22 527
13153.31 530
13154.39 538
13155.47 586
13156.55 567
13157.63 552
13158.72 548
13159.80 560
13160.88 565
13161.96 527
13163.05 516
13164.13 552
13165.21 525
13166.29 514
13167.38 536
13168.46 567
13169.54 525
13170.62 526
13171.71 570
13172.79 572
13173.87 540
13174.96 555
13176.04 523
13177.12 525
13178.20 538
13179.29 537
13180.37 565
13181.45 500
13182.54 536
13183.62 527
13184.70 531
13185.79 550
13186.87 571
13187.95 547
13189.04 552
13190.12 539
13191.20 562
13192.29 559
13193.37 580
13194.46 533
13195.54 554
13196.62 533
13197.71 526
13198.79 519
13199.88 525
13200.96 521
13202.04 548
13203.13 555
13204.21 524
13205.30 548
13206.38 559
13207.46 553
13208.55 561
13209.63 524
13210.72 540
13211.80 554
13212.89 530
13213.97 523
13215.05 536
13216.14 528
13217.22 540
13218.31 548
13219.39 533
13220.48 548
13221.56 520
13222.65 513
13223.73 526
13224.82 559
13225.90 530
13226.99 541
13228.07 542
13229.16 507
13230.24 552
13231.33 575
13232.41 554
13233.50 545
13234.58 498
13235.67 547
13236.76 563
13237.84 564
13238.93 523
13240.01 565
13241.10 573
13242.18 566
13243.27 538
13244.35 568
13245.44 562
13246.53 535
13247.61 569
13248.70 586
13249.78 574
13250.87 592
13251.96 606
13253.04 586
13254.13 582
13255.21 574
13256.30 588
13257.39 603
13258.47 585
13259.56 555
13260.65 614
13261.73 579
13262.82 588
13263.91 608
13264.99 622
13266.08 619
13267.17 589
13268.25 630
13269.34 609
13270.43 623
13271.51 574
13272.60 619
13273.69 607
13274.77 581
13275.86 611
13276.95 617
13278.04 623
13279.12 654
13280.21 611
13281.30 597
13282.38 647
13283.47 629
13284.56 627
13285.65 616
13286.73 645
13287.82 627
13288.91 633
13290.00 667
13291.08 662
13292.17 672
13293.26 664
13294.35 662
13295.44 660
13296.52 655
13297.61 659
13298.70 659
13299.79 694
13300.88 681
13301.96 666
13303.05 695
13304.14 673
13305.23 702
13306.32 736
13307.41 717
13308.49 697
13309.58 734
13310.67 695
13311.76 701
13312.85 671
13313.94 670
13315.02 707
13316.11 711
13317.20 707
13318.29 700
13319.38 765
13320.47 706
13321.56 738
13322.65 706
13323.74 731
13324.82 764
13325.91 742
13327.00 745
13328.09 708
13329.18 716
13330.27 768
13331.36 755
13332.45 742
13333.54 771
13334.63 730
13335.72 744
13336.81 772
13337.90 773
13338.99 777
13340.08 764
13341.17 748
13342.26 748
13343.35 806
13344.44 774
13345.53 763
13346.61 807
13347.70 818
13348.79 806
13349.89 824
13350.98 820
13352.07 818
13353.16 833
13354.25 854
13355.34 833
13356.43 837
13357.52 828
13358.61 868
13359.70 831
13360.79 813
13361.88 906
13362.97 916
13364.06 832
13365.15 816
13366.24 813
13367.33 849
13368.42 800
13369.51 777
13370.60 796
13371.70 754
13372.79 757
13373.88 760
13374.97 796
13376.06 754
13377.15 729
13378.24 752
13379.33 745
13380.43 750
13381.52 721
13382.61 745
13383.70 645
13384.79 688
13385.88 708
13386.97 672
13388.07 716
13389.16 723
13390.25 678
13391.34 683
13392.43 676
13393.52 714
13394.62 690
13395.71 700
13396.80 692
13397.89 698
13398.98 662
13400.08 683
13401.17 667
13402.26 708
13403.35 718
13404.45 675
13405.54 692
13406.63 672
13407.72 687
13408.82 693
13409.91 675
13411.00 683
13412.09 684
13413.19 694
13414.28 717
13415.37 698
13416.46 696
13417.56 688
13418.65 695
13419.74 705
13420.84 716
13421.93 723
13423.02 730
13424.11 701
13425.21 759
13426.30 716
13427.39 712
13428.49 733
13429.58 749
13430.67 735
13431.77 701
13432.86 688
13433.95 733
13435.05 715
13436.14 691
13437.24 689
13438.33 728
13439.42 703
13440.52 686
13441.61 734
13442.70 694
13443.80 703
13444.89 707
13445.99 712
13447.08 705
13448.17 758
13449.27 761
13450.36 730
13451.46 744
13452.55 735
13453.64 718
13454.74 788
13455.83 734
13456.93 780
13458.02 779
13459.12 723
13460.21 778
13461.31 773
13462.40 770
13463.50 719
13464.59 784
13465.69 776
13466.78 761
13467.87 731
13468.97 778
13470.06 785
13471.16 781
13472.25 765
13473.35 780
13474.44 808
13475.54 818
13476.64 802
13477.73 800
13478.83 815
13479.92 830
13481.02 826
13482.11 821
13483.21 805
13484.30 843
13485.40 844
13486.49 831
13487.59 831
13488.69 857
13489.78 852
13490.88 891
13491.97 875
13493.07 878
13494.17 861
13495.26 905
13496.36 912
13497.45 927
13498.55 924
13499.65 864
13500.74 897
13501.84 861
13502.93 855
13504.03 864
13505.13 862
13506.22 849
13507.32 844
13508.42 853
13509.51 866
13510.61 886
13511.71 831
13512.80 825
13513.90 808
13515.00 805
13516.09 810
13517.19 786
13518.29 839
13519.38 814
13520.48 816
13521.58 765
13522.68 772
13523.77 786
13524.87 797
13525.97 739
13527.06 776
13528.16 773
13529.26 736
13530.36 773
13531.45 738
13532.55 784
13533.65 762
13534.75 738
13535.84 729
13536.94 734
13538.04 763
13539.14 696
13540.23 710
13541.33 711
13542.43 704
13543.53 698
13544.63 740
13545.72 705
13546.82 686
13547.92 696
13549.02 691
13550.12 711
13551.22 678
13552.31 707
13553.41 716
13554.51 718
13555.61 695
13556.71 690
13557.81 701
13558.90 688
13560.00 701
13561.10 688
13562.20 636
13563.30 678
13564.40 695
13565.50 670
13566.60 700
13567.69 689
13568.79 700
13569.89 711
13570.99 721
13572.09 708
13573.19 700
13574.29 709
13575.39 741
13576.49 707
13577.59 719
13578.69 687
13579.79 702
13580.89 682
13581.98 690
13583.08 720
13584.18 701
13585.28 697
13586.38 732
13587.48 701
13588.58 670
13589.68 680
13590.78 708
13591.88 703
13592.98 688
13594.08 704
13595.18 750
13596.28 738
13597.38 706
13598.48 710
13599.58 729
13600.68 705
13601.78 727
13602.88 700
13603.98 721
13605.08 708
13606.18 702
13607.29 735
13608.39 721
13609.49 713
13610.59 727
13611.69 737
13612.79 770
13613.89 719
13614.99 730
13616.09 722
13617.19 730
13618.29 738
13619.39 760
13620.50 774
13621.60 779
13622.70 749
13623.80 715
13624.90 740
13626.00 729
13627.10 748
13628.20 770
13629.31 724
13630.41 746
13631.51 784
13632.61 799
13633.71 777
13634.81 755
13635.91 759
13637.02 760
13638.12 768
13639.22 731
13640.32 748
13641.42 753
13642.53 742
13643.63 734
13644.73 750
13645.83 738
13646.93 748
13648.04 744
13649.14 744
13650.24 752
13651.34 762
13652.45 735
13653.55 736
13654.65 728
13655.75 716
13656.85 724
13657.96 747
13659.06 777
13660.16 776
13661.27 771
13662.37 711
13663.47 760
13664.57 736
13665.68 767
13666.78 739
13667.88 715
13668.99 762
13670.09 715
13671.19 722
13672.29 758
13673.40 747
13674.50 726
13675.60 756
13676.71 739
13677.81 780
13678.91 756
13680.02 737
13681.12 740
13682.23 731
13683.33 720
13684.43 732
13685.54 737
13686.64 745
13687.74 732
13688.85 709
13689.95 747
13691.06 732
13692.16 724
13693.26 745
13694.37 761
13695.47 741
13696.58 730
13697.68 760
13698.78 777
13699.89 747
13700.99 763
13702.10 745
13703.20 761
13704.31 744
13705.41 776
13706.51 735
13707.62 754
13708.72 793
13709.83 756
13710.93 755
13712.04 828
13713.14 832
13714.25 779
13715.35 789
13716.46 774
13717.56 809
13718.67 826
13719.77 836
13720.88 853
13721.98 856
13723.09 876
13724.19 845
13725.30 867
13726.40 845
13727.51 858
13728.61 860
13729.72 843
13730.83 874
13731.93 907
13733.04 881
13734.14 905
13735.25 911
13736.35 959
13737.46 932
13738.57 938
13739.67 954
13740.78 955
13741.88 1000
13742.99 958
13744.09 1021
13745.20 966
13746.31 1004
13747.41 1061
13748.52 1054
13749.63 1064
13750.73 1124
13751.84 1150
13752.94 1119
13754.05 1187
13755.16 1206
13756.26 1230
13757.37 1241
13758.48 1258
13759.58 1269
13760.69 1274
13761.80 1292
13762.90 1361
13764.01 1385
13765.12 1410
13766.22 1330
13767.33 1360
13768.44 1375
13769.55 1369
13770.65 1343
13771.76 1361
13772.87 1339
13773.97 1287
13775.08 1269
13776.19 1243
13777.30 1200
13778.40 1134
13779.51 1144
13780.62 1081
13781.73 1119
13782.83 1058
13783.94 1037
13785.05 970
13786.16 975
13787.26 982
13788.37 959
13789.48 942
13790.59 929
13791.70 969
13792.80 910
13793.91 934
13795.02 948
13796.13 961
13797.24 920
13798.35 952
13799.45 921
13800.56 877
13801.67 899
13802.78 929
13803.89 936
13805.00 885
13806.10 916
13807.21 927
13808.32 901
13809.43 852
13810.54 836
13811.65 846
13812.76 882
13813.86 899
13814.97 888
13816.08 843
13817.19 875
13818.30 914
13819.41 873
13820.52 865
13821.63 858
13822.74 878
13823.85 899
13824.96 877
13826.06 887
13827.17 906
13828.28 868
13829.39 890
13830.50 853
13831.61 873
13832.72 885
13833.83 881
13834.94 887
13836.05 900
13837.16 889
13838.27 919
13839.38 857
13840.49 878
13841.60 903
13842.71 898
13843.82 815
13844.93 874
13846.04 901
13847.15 836
13848.26 845
13849.37 840
13850.48 863
13851.59 876
13852.70 884
13853.81 894
13854.92 864
13856.03 881
13857.14 876
13858.25 892
13859.37 912
13860.48 866
13861.59 878
13862.70 897
13863.81 889
13864.92 891
13866.03 912
13867.14 898
13868.25 912
13869.36 926
13870.47 929
13871.59 921
13872.70 940
13873.81 953
13874.92 968
13876.03 984
13877.14 982
13878.25 1018
13879.36 1010
13880.48 1065
13881.59 1061
13882.70 1038
13883.81 1091
13884.92 1063
13886.03 1101
13887.15 1124
13888.26 1135
13889.37 1141
13890.48 1164
13891.59 1135
13892.71 1092
13893.82 1091
13894.93 1024
13896.04 1061
13897.15 1073
13898.27 1019
13899.38 998
13900.49 998
13901.60 981
13902.72 939
13903.83 938
13904.94 933
13906.05 883
13907.17 880
13908.28 867
13909.39 854
13910.50 867
13911.62 817
13912.73 846
13913.84 850
13914.95 867
13916.07 889
13917.18 842
13918.29 848
13919.41 889
13920.52 877
13921.63 892
13922.75 885
13923.86 826
13924.97 815
13926.09 799
13927.20 847
13928.31 858
13929.43 803
13930.54 844
13931.65 864
13932.77 844
13933.88 813
13934.99 839
13936.11 795
13937.22 842
13938.34 814
13939.45 812
13940.56 803
13941.68 869
13942.79 843
13943.91 799
13945.02 789
13946.13 810
13947.25 796
13948.36 794
13949.48 790
13950.59 780
13951.70 812
13952.82 838
13953.93 759
13955.05 812
13956.16 796
13957.28 792
13958.39 806
13959.51 766
13960.62 798
13961.74 757
13962.85 792
13963.97 820
13965.08 762
13966.20 737
13967.31 774
13968.43 762
13969.54 789
13970.66 752
13971.77 747
13972.89 751
13974.00 764
13975.12 748
13976.23 784
13977.35 790
13978.46 791
13979.58 797
13980.69 780
13981.81 760
13982.92 791
13984.04 772
13985.16 757
13986.27 763
13987.39 753
13988.50 748
13989.62 751
13990.74 756
13991.85 766
13992.97 780
13994.08 743
13995.20 787
13996.32 757
13997.43 762
13998.55 769
13999.66 780
14000.78 786
14001.90 754
14003.01 754
14004.13 771
14005.25 781
14006.36 765
14007.48 763
14008.60 762
14009.71 738
14010.83 747
14011.95 758
14013.06 754
14014.18 787
14015.30 800
14016.41 833
14017.53 812
14018.65 792
14019.76 782
14020.88 814
14022.00 756
14023.12 721
14024.23 775
14025.35 770
14026.47 770
14027.59 796
14028.70 780
14029.82 767
14030.94 784
14032.06 793
14033.17 792
14034.29 778
14035.41 830
14036.53 792
14037.64 824
14038.76 804
14039.88 852
14041.00 865
14042.11 873
14043.23 864
14044.35 805
14045.47 813
14046.59 855
14047.71 866
14048.82 838
14049.94 856
14051.06 900
14052.18 912
14053.30 872
14054.42 897
14055.53 856
14056.65 878
14057.77 905
14058.89 924
14060.01 910
14061.13 958
14062.25 941
14063.36 957
14064.48 918
14065.60 951
14066.72 1027
14067.84 923
14068.96 976
14070.08 970
14071.20 1037
14072.32 1020
14073.44 1048
14074.55 1042
14075.67 1002
14076.79 992
14077.91 1001
14079.03 1063
14080.15 1062
14081.27 1049
14082.39 1045
14083.51 1054
14084.63 1057
14085.75 1088
14086.87 1027
14087.99 1068
14089.11 1049
14090.23 1074
14091.35 1113
14092.47 1108
14093.59 1016
14094.71 1075
14095.83 1055
14096.95 1070
14098.07 1073
14099.19 1000
14100.31 969
14101.43 991
14102.55 1033
14103.67 995
14104.79 1005
14105.91 973
14107.03 1014
14108.15 979
14109.27 952
14110.39 968
14111.51 943
14112.64 927
14113.76 890
14114.88 958
14116.00 945
14117.12 890
14118.24 894
14119.36 888
14120.48 884
14121.60 909
14122.72 867
14123.85 883
14124.97 865
14126.09 881
14127.21 884
14128.33 893
14129.45 830
14130.57 880
14131.70 915
14132.82 893
14133.94 900
14135.06 886
14136.18 931
14137.30 882
14138.43 865
14139.55 884
14140.67 909
14141.79 940
14142.91 927
14144.03 873
14145.16 890
14146.28 871
14147.40 885
14148.52 912
14149.65 863
14150.77 888
14151.89 890
14153.01 890
14154.13 903
14155.26 904
14156.38 924
14157.50 901
14158.62 909
14159.75 894
14160.87 924
14161.99 860
14163.12 858
14164.24 867
14165.36 871
14166.48 861
14167.61 856
14168.73 831
14169.85 849
14170.98 863
14172.10 866
14173.22 864
14174.35 834
14175.47 805
14176.59 791
14177.72 780
14178.84 763
14179.96 782
14181.09 834
14182.21 824
14183.33 784
14184.46 764
14185.58 779
14186.70 785
14187.83 785
14188.95 804
14190.07 778
14191.20 795
14192.32 769
14193.45 809
14194.57 763
14195.69 765
14196.82 759
14197.94 720
14199.07 742
14200.19 769
14201.32 782
14202.44 761
14203.56 778
14204.69 743
14205.81 727
14206.94 752
14208.06 752
14209.19 730
14210.31 764
14211.44 730
14212.56 784
14213.69 737
14214.81 710
14215.93 715
14217.06 730
14218.18 711
14219.31 704
14220.43 712
14221.56 712
14222.68 700
14223.81 686
14224.94 746
14226.06 742
14227.19 719
14228.31 713
14229.44 735
14230.56 727
14231.69 709
14232.81 720
14233.94 685
14235.06 685
14236.19 707
14237.32 700
14238.44 693
14239.57 719
14240.69 672
14241.82 700
14242.94 682
14244.07 732
14245.20 673
14246.32 713
14247.45 689
14248.57 690
14249.70 677
14250.83 695
14251.95 688
14253.08 684
14254.21 711
14255.33 659
14256.46 688
14257.59 667
14258.71 666
14259.84 670
14260.97 663
14262.09 664
14263.22 695
14264.35 650
14265.47 642
14266.60 668
14267.73 640
14268.85 619
14269.98 686
14271.11 657
14272.23 618
14273.36 593
14274.49 617
14275.62 648
14276.74 618
14277.87 659
14279.00 641
14280.12 631
14281.25 623
14282.38 632
14283.51 621
14284.63 608
14285.76 606
14286.89 614
14288.02 640
14289.15 603
14290.27 617
14291.40 624
14292.53 634
14293.66 633
14294.78 597
14295.91 592
14297.04 579
14298.17 634
14299.30 600
14300.42 603
14301.55 585
14302.68 580
14303.81 609
14304.94 592
14306.07 582
14307.19 592
14308.32 578
14309.45 610
14310.58 566
14311.71 579
14312.84 594
14313.97 600
14315.10 576
14316.22 579
14317.35 605
14318.48 580
14319.61 566
14320.74 574
14321.87 567
14323.00 574
14324.13 588
14325.26 590
14326.39 569
14327.51 549
14328.64 609
14329.77 605
14330.90 568
14332.03 563
14333.16 562
14334.29 571
14335.42 611
14336.55 545
14337.68 572
14338.81 584
14339.94 578
14341.07 548
14342.20 566
14343.33 588
14344.46 527
14345.59 572
14346.72 554
14347.85 575
14348.98 546
14350.11 581
14351.24 554
14352.37 547
14353.50 554
14354.63 567
14355.76 568
14356.89 559
14358.02 578
14359.15 615
14360.28 587
14361.41 564
14362.54 579
14363.67 585
14364.80 576
14365.94 550
14367.07 555
14368.20 572
14369.33 564
14370.46 536
14371.59 583
14372.72 535
14373.85 583
14374.98 564
14376.11 547
14377.25 576
14378.38 541
14379.51 603
14380.64 571
14381.77 551
14382.90 534
14384.03 558
14385.16 544
14386.30 558
14387.43 556
14388.56 575
14389.69 579
14390.82 585
14391.95 591
14393.09 563
14394.22 572
14395.35 588
14396.48 598
14397.61 604
14398.75 568
14399.88 576
14401.01 603
14402.14 572
14403.27 571
14404.41 560
14405.54 621
14406.67 615
14407.80 658
14408.94 641
14410.07 579
14411.20 597
14412.33 612
14413.47 620
14414.60 618
14415.73 627
14416.87 631
14418.00 621
14419.13 620
14420.26 652
14421.40 641
14422.53 625
14423.66 642
14424.80 672
14425.93 662
14427.06 618
14428.20 650
14429.33 640
14430.46 660
14431.59 670
14432.73 691
14433.86 671
14435.00 666
14436.13 662
14437.26 672
14438.40 662
14439.53 655
14440.66 654
14441.80 673
14442.93 662
14444.06 709
14445.20 676
14446.33 712
14447.47 698
14448.60 730
14449.73 717
14450.87 710
14452.00 769
14453.14 731
14454.27 717
14455.41 716
14456.54 724
14457.67 717
14458.81 787
14459.94 775
14461.08 758
14462.21 740
14463.35 757
14464.48 760
14465.62 744
14466.75 747
14467.89 762
14469.02 746
14470.15 759
14471.29 757
14472.42 733
14473.56 733
14474.69 712
14475.83 687
14476.96 733
14478.10 728
14479.24 737
14480.37 713
14481.51 720
14482.64 702
14483.78 747
14484.91 748
14486.05 733
14487.18 694
14488.32 701
14489.45 687
14490.59 711
14491.73 706
14492.86 716
14494.00 716
14495.13 734
14496.27 667
14497.40 675
14498.54 680
14499.68 688
14500.81 714
14501.95 723
14503.08 642
14504.22 648
14505.36 681
14506.49 681
14507.63 675
14508.77 626
14509.90 678
14511.04 647
14512.18 632
14513.31 625
14514.45 643
14515.58 663
14516.72 633
14517.86 613
14519.00 628
14520.13 652
14521.27 607
14522.41 629
14523.54 629
14524.68 623
14525.82 600
14526.95 588
14528.09 587
14529.23 609
14530.37 592
14531.50 615
14532.64 631
14533.78 624
14534.91 608
14536.05 592
14537.19 618
14538.33 594
14539.46 591
14540.60 619
14541.74 612
14542.88 612
14544.02 606
14545.15 618
14546.29 649
14547.43 602
14548.57 604
14549.70 584
14550.84 579
14551.98 601
14553.12 597
14554.26 600
14555.39 608
14556.53 594
14557.67 637
14558.81 621
14559.95 589
14561.09 612
14562.22 610
14563.36 604
14564.50 602
14565.64 600
14566.78 608
14567.92 601
14569.06 604
14570.20 643
14571.33 618
14572.47 594
14573.61 612
14574.75 624
14575.89 610
14577.03 631
14578.17 637
14579.31 621
14580.45 637
14581.59 614
14582.72 639
14583.86 614
14585.00 597
14586.14 646
14587.28 634
14588.42 653
14589.56 660
14590.70 653
14591.84 656
14592.98 625
14594.12 627
14595.26 622
14596.40 676
14597.54 642
14598.68 644
14599.82 665
14600.96 668
14602.10 646
14603.24 688
14604.38 696
14605.52 685
14606.66 686
14607.80 704
14608.94 724
14610.08 695
14611.22 732
14612.36 750
14613.50 699
14614.64 707
14615.78 732
14616.92 725
14618.06 752
14619.20 753
14620.34 771
14621.49 789
14622.63 784
14623.77 764
14624.91 828
14626.05 817
14627.19 795
14628.33 794
14629.47 834
14630.61 751
14631.75 776
14632.90 786
14634.04 763
14635.18 756
14636.32 766
14637.46 762
14638.60 739
14639.74 704
14640.88 679
14642.03 670
14643.17 691
14644.31 645
14645.45 666
14646.59 664
14647.73 651
14648.88 626
14650.02 622
14651.16 596
14652.30 641
14653.44 615
14654.59 595
14655.73 602
14656.87 594
14658.01 605
14659.16 605
14660.30 585
14661.44 559
14662.58 584
14663.72 571
14664.87 561
14666.01 556
14667.15 576
14668.29 571
14669.44 556
14670.58 550
14671.72 544
14672.87 556
14674.01 557
14675.15 550
14676.29 573
14677.44 569
14678.58 562
14679.72 540
14680.87 552
14682.01 568
14683.15 554
14684.30 551
14685.44 557
14686.58 561
14687.73 546
14688.87 562
14690.01 549
14691.16 551
14692.30 555
14693.44 563
14694.59 561
14695.73 557
14696.87 523
14698.02 531
14699.16 526
14700.30 517
14701.45 561
14702.59 540
14703.74 511
14704.88 515
14706.02 499
14707.17 507
14708.31 519
14709.46 499
14710.60 533
14711.75 506
14712.89 524
14714.03 535
14715.18 543
14716.32 539
14717.47 490
14718.61 490
14719.76 493
14720.90 493
14722.05 491
14723.19 530
14724.34 506
14725.48 495
14726.63 494
14727.77 497
14728.92 513
14730.06 515
14731.21 529
14732.35 507
14733.50 469
14734.64 520
14735.79 529
14736.93 499
14738.08 487
14739.22 483
14740.37 510
14741.51 485
14742.66 522
14743.80 523
14744.95 526
14746.09 482
14747.24 485
14748.39 487
14749.53 471
14750.68 488
14751.82 512
14752.97 492
14754.11 519
14755.26 535
14756.41 491
14757.55 488
14758.70 502
14759.85 495
14760.99 493
14762.14 490
14763.28 489
14764.43 488
14765.58 478
14766.72 495
14767.87 508
14769.02 515
14770.16 473
14771.31 494
14772.46 499
14773.60 479
14774.75 469
14775.90 472
14777.04 473
14778.19 487
14779.34 477
14780.48 453
14781.63 465
14782.78 480
14783.92 470
14785.07 477
14786.22 437
14787.37 453
14788.51 462
14789.66 470
14790.81 463
14791.96 457
14793.10 439
14794.25 494
14795.40 454
14796.54 459
14797.69 456
14798.84 464
14799.99 441
14801.14 425
14802.28 440
14803.43 431
14804.58 438
14805.73 455
14806.88 441
14808.02 431
14809.17 435
14810.32 438
14811.47 444
14812.62 425
14813.76 437
14814.91 414
14816.06 438
14817.21 446
14818.36 461
14819.51 432
14820.65 441
14821.80 448
14822.95 428
14824.10 425
14825.25 417
14826.40 433
14827.55 429
14828.69 414
14829.84 424
14830.99 427
14832.14 450
14833.29 449
14834.44 441
14835.59 414
14836.74 422
14837.89 437
14839.04 392
14840.19 406
14841.33 424
14842.48 435
14843.63 426
14844.78 423
14845.93 454
14847.08 440
14848.23 408
14849.38 429
14850.53 422
14851.68 410
14852.83 430
14853.98 426
14855.13 444
14856.28 399
14857.43 424
14858.58 418
14859.73 416
14860.88 386
14862.03 407
14863.18 429
14864.33 420
14865.48 387
14866.63 411
14867.78 418
14868.93 419
14870.08 434
14871.23 403
14872.38 381
14873.53 386
14874.68 440
14875.83 440
14876.98 392
14878.14 396
14879.29 417
14880.44 393
14881.59 407
14882.74 411
14883.89 436
14885.04 418
14886.19 397
14887.34 421
14888.49 388
14889.64 405
14890.80 368
14891.95 418
14893.10 402
14894.25 385
14895.40 408
14896.55 395
14897.70 396
14898.86 385
14900.01 411
14901.16 402
14902.31 408
14903.46 401
14904.61 384
14905.77 391
14906.92 402
14908.07 415
14909.22 406
14910.37 402
14911.53 408
14912.68 378
14913.83 370
14914.98 387
14916.13 391
14917.29 407
14918.44 405
14919.59 397
14920.74 373
14921.90 380
14923.05 443
14924.20 418
14925.35 397
14926.51 410
14927.66 413
14928.81 409
14929.96 402
14931.12 409
14932.27 396
14933.42 399
14934.57 407
14935.73 399
14936.88 417
14938.03 387
14939.19 387
14940.34 379
14941.49 408
14942.65 394
14943.80 381
14944.95 399
14946.11 403
14947.26 412
14948.41 394
14949.57 388
14950.72 397
14951.87 403
14953.03 409
14954.18 396
14955.33 373
14956.49 417
14957.64 415
14958.80 418
14959.95 421
14961.10 424
14962.26 454
14963.41 415
14964.57 438
14965.72 419
14966.87 405
14968.03 403
14969.18 415
14970.34 433
14971.49 404
14972.65 389
14973.80 405
14974.95 424
14976.11 388
14977.26 383
14978.42 435
14979.57 398
14980.73 404
14981.88 405
14983.04 391
14984.19 376
14985.35 414
14986.50 408
14987.66 407
14988.81 392
14989.97 401
14991.12 415
14992.28 384
14993.43 371
14994.59 377
14995.74 399
14996.90 409
14998.05 392
14999.21 354
15000.36 377
15001.52 388
15002.67 399
15003.83 411
15004.99 376
15006.14 383
15007.30 385
15008.45 372
15009.61 387
15010.76 378
15011.92 403
15013.08 404
15014.23 421
15015.39 383
15016.54 370
15017.70 398
15018.86 395
15020.01 370
15021.17 394
15022.32 393
15023.48 382
15024.64 384
15025.79 396
15026.95 374
15028.11 388
15029.26 389
15030.42 398
15031.58 417
15032.73 391
15033.89 368
15035.05 352
15036.20 395
15037.36 385
15038.52 384
15039.67 372
15040.83 369
15041.99 360
15043.15 384
15044.30 389
15045.46 370
15046.62 362
15047.77 404
15048.93 397
15050.09 392
15051.25 383
15052.40 419
15053.56 388
15054.72 385
15055.88 380
15057.03 380
15058.19 397
15059.35 408
15060.51 385
15061.66 363
15062.82 383
15063.98 400
15065.14 379
15066.30 375
15067.45 358
15068.61 381
15069.77 398
15070.93 390
15072.09 384
15073.24 367
15074.40 394
15075.56 361
15076.72 357
15077.88 390
15079.04 394
15080.20 397
15081.35 396
15082.51 365
15083.67 357
15084.83 382
15085.99 374
15087.15 379
15088.31 388
15089.46 417
15090.62 391
15091.78 393
15092.94 383
15094.10 367
15095.26 383
15096.42 384
15097.58 397
15098.74 379
15099.90 398
15101.06 400
15102.22 384
15103.37 397
15104.53 365
15105.69 372
15106.85 402
15108.01 407
15109.17 398
15110.33 389
15111.49 380
15112.65 370
15113.81 393
15114.97 396
15116.13 422
15117.29 397
15118.45 401
15119.61 369
15120.77 381
15121.93 358
15123.09 347
15124.25 372
15125.41 373
15126.57 399
15127.73 374
15128.89 397
15130.05 392
15131.21 417
15132.37 412
15133.53 392
15134.69 411
15135.86 420
15137.02 425
15138.18 427
15139.34 403
15140.50 391
15141.66 414
15142.82 425
15143.98 413
15145.14 386
15146.30 413
15147.46 406
15148.63 387
15149.79 382
15150.95 418
15152.11 417
15153.27 434
15154.43 408
15155.59 403
15156.75 425
15157.92 434
15159.08 422
15160.24 424
15161.40 422
15162.56 447
15163.72 424
15164.89 416
15166.05 442
15167.21 408
15168.37 399
15169.53 432
15170.69 451
15171.86 416
15173.02 418
15174.18 440
15175.34 460
15176.51 441
15177.67 459
15178.83 454
15179.99 463
15181.15 456
15182.32 441
15183.48 460
15184.64 481
15185.80 494
15186.97 441
15188.13 471
15189.29 464
15190.46 456
15191.62 454
15192.78 498
15193.94 504
15195.11 486
15196.27 442
15197.43 477
15198.60 471
15199.76 498
15200.92 462
15202.08 422
15203.25 470
15204.41 470
15205.57 485
15206.74 471
15207.90 491
15209.06 484
15210.23 491
15211.39 487
15212.56 487
15213.72 503
15214.88 548
15216.05 526
15217.21 493
15218.37 491
15219.54 505
15220.70 509
15221.87 504
15223.03 557
15224.19 513
15225.36 523
15226.52 574
15227.69 561
15228.85 534
15230.01 553
15231.18 571
15232.34 555
15233.51 578
15234.67 532
15235.84 544
15237.00 514
15238.16 511
15239.33 524
15240.49 496
15241.66 512
15242.82 504
15243.99 469
15245.15 488
15246.32 486
15247.48 505
15248.65 499
15249.81 485
15250.98 482
15252.14 481
15253.31 489
15254.47 482
15255.64 491
15256.80 489
15257.97 484
15259.13 451
15260.30 460
15261.46 444
15262.63 489
15263.80 482
15264.96 458
15266.13 448
15267.29 462
15268.46 478
15269.62 470
15270.79 481
15271.96 451
15273.12 472
15274.29 460
15275.45 451
15276.62 456
15277.79 458
15278.95 430
15280.12 465
15281.28 455
15282.45 436
15283.62 477
15284.78 510
15285.95 486
15287.12 469
15288.28 483
15289.45 446
15290.62 457
15291.78 452
15292.95 490
15294.12 476
15295.28 459
15296.45 452
15297.62 469
15298.78 450
15299.95 444
15301.12 415
15302.28 464
15303.45 456
15304.62 470
15305.78 458
15306.95 423
15308.12 435
15309.29 435
15310.45 469
15311.62 452
15312.79 447
15313.96 438
15315.12 457
15316.29 461
15317.46 443
15318.63 419
15319.79 461
15320.96 461
15322.13 469
15323.30 477
15324.46 457
15325.63 476
15326.80 474
15327.97 469
15329.14 492
15330.30 462
15331.47 462
15332.64 459
15333.81 439
15334.98 472
15336.14 485
15337.31 469
15338.48 448
15339.65 472
15340.82 496
15341.99 458
15343.16 486
15344.32 483
15345.49 488
15346.66 472
15347.83 471
15349.00 480
15350.17 519
15351.34 489
15352.51 494
15353.67 517
15354.84 507
15356.01 485
15357.18 462
15358.35 520
15359.52 479
15360.69 479
15361.86 490
15363.03 458
15364.20 467
15365.37 455
15366.54 513
15367.71 485
15368.87 454
15370.04 479
15371.21 480
15372.38 486
15373.55 503
15374.72 522
15375.89 475
15377.06 469
15378.23 495
15379.40 502
15380.57 479
15381.74 466
15382.91 467
15384.08 453
15385.25 438
15386.42 461
15387.59 454
15388.76 482
15389.93 484
15391.10 475
15392.27 457
15393.44 461
15394.62 445
15395.79 454
15396.96 426
15398.13 450
15399.30 464
15400.47 435
15401.64 434
15402.81 413
15403.98 426
15405.15 424
15406.32 403
15407.49 426
15408.66 437
15409.84 409
15411.01 431
15412.18 422
15413.35 418
15414.52 418
15415.69 402
15416.86 411
15418.03 415
15419.21 430
15420.38 407
15421.55 407
15422.72 413
15423.89 436
15425.06 416
15426.24 419
15427.41 429
15428.58 401
15429.75 407
15430.92 422
15432.09 395
15433.27 403
15434.44 394
15435.61 395
15436.78 444
15437.96 440
15439.13 366
15440.30 394
15441.47 406
15442.64 406
15443.82 379
15444.99 395
15446.16 388
15447.33 371
15448.51 395
15449.68 409
15450.85 380
15452.02 386
15453.20 397
15454.37 412
15455.54 416
15456.72 400
15457.89 387
15459.06 407
15460.23 416
15461.41 395
15462.58 395
15463.75 430
15464.93 391
15466.10 413
15467.27 389
15468.45 383
15469.62 406
15470.79 428
15471.97 424
15473.14 370
15474.31 382
15475.49 393
15476.66 427
15477.83 407
15479.01 411
15480.18 412
15481.36 431
15482.53 387
15483.70 401
15484.88 394
15486.05 420
15487.23 413
15488.40 388
15489.57 431
15490.75 383
15491.92 404
15493.10 403
15494.27 393
15495.44 415
15496.62 416
15497.79 381
15498.97 428
15500.14 419
15501.32 402
15502.49 395
15503.67 403
15504.84 400
15506.02 370
15507.19 387
15508.36 398
15509.54 396
15510.71 390
15511.89 388
15513.06 412
15514.24 388
15515.41 401
15516.59 414
15517.77 383
15518.94 407
15520.12 380
15521.29 426
15522.47 407
15523.64 388
15524.82 402
15525.99 419
15527.17 415
15528.34 408
15529.52 429
15530.69 442
15531.87 401
15533.05 420
15534.22 401
15535.40 422
15536.57 446
15537.75 417
15538.93 406
15540.10 407
15541.28 428
15542.45 442
15543.63 458
15544.81 405
15545.98 411
15547.16 427
15548.33 413
15549.51 439
15550.69 438
15551.86 425
15553.04 465
15554.22 438
15555.39 442
15556.57 447
15557.75 445
15558.92 433
15560.10 473
15561.28 457
15562.45 455
15563.63 464
15564.81 465
15565.99 494
15567.16 440
15568.34 442
15569.52 455
15570.69 503
15571.87 478
15573.05 489
15574.23 498
15575.40 504
15576.58 498
15577.76 479
15578.93 517
15580.11 469
15581.29 493
15582.47 498
15583.65 500
15584.82 525
15586.00 547
15587.18 520
15588.36 521
15589.53 534
15590.71 558
15591.89 535
15593.07 511
15594.25 511
15595.42 500
15596.60 538
15597.78 511
15598.96 509
15600.14 514
15601.32 535
15602.49 573
15603.67 574
15604.85 569
15606.03 575
15607.21 573
15608.39 586
15609.56 607
15610.74 579
15611.92 598
15613.10 608
15614.28 573
15615.46 580
15616.64 620
15617.82 637
15619.00 578
15620.17 583
15621.35 620
15622.53 622
15623.71 652
15624.89 609
15626.07 617
15627.25 623
15628.43 613
15629.61 655
15630.79 638
15631.97 634
15633.15 633
15634.33 650
15635.51 622
15636.69 666
15637.87 635
15639.05 631
15640.22 634
15641.40 642
15642.58 653
15643.76 666
15644.94 661
15646.12 656
15647.30 645
15648.48 653
15649.66 637
15650.85 617
15652.03 655
15653.21 620
15654.39 636
15655.57 599
15656.75 664
15657.93 659
15659.11 678
15660.29 673
15661.47 657
15662.65 663
15663.83 668
15665.01 688
15666.19 672
15667.37 622
15668.55 625
15669.73 664
15670.92 630
15672.10 594
15673.28 569
15674.46 611
15675.64 614
15676.82 602
15678.00 606
15679.18 599
15680.36 587
15681.55 600
15682.73 625
15683.91 612
15685.09 573
15686.27 603
15687.45 667
15688.63 657
15689.82 587
15691.00 591
15692.18 590
15693.36 611
15694.54 650
15695.73 640
15696.91 616
15698.09 651
15699.27 666
15700.45 650
15701.64 612
15702.82 635
15704.00 659
15705.18 648
15706.36 637
15707.55 623
15708.73 664
15709.91 646
15711.09 681
15712.28 661
15713.46 682
15714.64 711
15715.82 675
15717.01 695
15718.19 701
15719.37 704
15720.55 704
15721.74 709
15722.92 681
15724.10 724
15725.29 725
15726.47 743
15727.65 767
15728.84 745
15730.02 725
15731.20 736
15732.39 752
15733.57 726
15734.75 739
15735.94 776
15737.12 784
15738.30 794
15739.49 786
15740.67 832
15741.85 803
15743.04 830
15744.22 795
15745.40 823
15746.59 778
15747.77 751
15748.96 763
15750.14 813
15751.32 808
15752.51 821
15753.69 789
15754.88 780
15756.06 771
15757.24 784
15758.43 785
15759.61 763
15760.80 755
15761.98 773
15763.17 772
15764.35 744
15765.53 775
15766.72 755
15767.90 761
15769.09 741
15770.27 687
15771.46 696
15772.64 710
15773.83 697
15775.01 720
15776.20 712
15777.38 700
15778.57 681
15779.75 654
15780.94 622
15782.12 659
15783.31 710
15784.49 661
15785.68 675
15786.86 647
15788.05 665
15789.23 637
15790.42 627
15791.60 627
15792.79 666
15793.98 668
15795.16 669
15796.35 622
15797.53 624
15798.72 624
15799.90 626
15801.09 637
15802.28 619
15803.46 635
15804.65 607
15805.83 647
15807.02 644
15808.21 649
15809.39 609
15810.58 613
15811.76 672
15812.95 628
15814.14 604
15815.32 602
15816.51 634
15817.70 633
15818.88 609
15820.07 599
15821.26 597
15822.44 581
15823.63 614
15824.82 628
15826.00 629
15827.19 626
15828.38 604
15829.56 619
15830.75 613
15831.94 609
15833.12 588
15834.31 594
15835.50 574
15836.69 615
15837.87 602
15839.06 577
15840.25 583
15841.44 591
15842.62 606
15843.81 586
15845.00 599
15846.18 618
15847.37 598
15848.56 594
15849.75 597
15850.94 600
15852.12 608
15853.31 602
15854.50 609
15855.69 587
15856.87 593
15858.06 570
15859.25 597
15860.44 578
15861.63 578
15862.81 566
15864.00 630
15865.19 610
15866.38 582
15867.57 591
15868.76 606
15869.94 588
15871.13 624
15872.32 613
15873.51 614
15874.70 643
15875.89 634
15877.08 602
15878.26 625
15879.45 634
15880.64 630
15881.83 634
15883.02 657
15884.21 634
15885.40 628
15886.59 632
15887.78 596
15888.97 627
15890.15 660
15891.34 665
15892.53 682
15893.72 654
15894.91 658
15896.10 676
15897.29 669
15898.48 679
15899.67 670
15900.86 680
15902.05 692
15903.24 666
15904.43 665
15905.62 684
15906.81 673
15908.00 682
15909.19 658
15910.38 694
15911.57 651
15912.76 657
15913.95 665
15915.14 677
15916.33 659
15917.52 672
15918.71 663
15919.90 651
15921.09 627
15922.28 617
15923.47 638
15924.66 659
15925.85 656
15927.04 649
15928.23 638
15929.42 620
15930.61 655
15931.80 607
15932.99 636
15934.18 601
15935.38 607
15936.57 593
15937.76 579
15938.95 596
15940.14 585
15941.33 589
15942.52 571
15943.71 539
15944.90 545
15946.10 553
15947.29 513
15948.48 536
15949.67 503
15950.86 522
15952.05 499
15953.24 524
15954.44 502
15955.63 510
15956.82 511
15958.01 487
15959.20 506
15960.39 471
15961.59 446
15962.78 460
15963.97 482
15965.16 470
15966.35 480
15967.55 468
15968.74 474
15969.93 499
15971.12 484
15972.31 475
15973.51 483
15974.70 468
15975.89 521
15977.08 479
15978.28 466
15979.47 469
15980.66 461
15981.85 450
15983.05 443
15984.24 490
15985.43 504
15986.62 491
15987.82 489
15989.01 459
15990.20 475
15991.40 461
15992.59 447
15993.78 470
15994.98 484
15996.17 473
15997.36 454
15998.55 445
15999.75 444
16000.94 436
16002.13 445
16003.33 403
16004.52 405
16005.72 448
16006.91 436
16008.10 404
16009.30 463
16010.49 417
16011.68 408
16012.88 420
16014.07 421
16015.26 414
16016.46 419
16017.65 429
16018.85 423
16020.04 404
16021.23 418
16022.43 433
16023.62 430
16024.82 401
16026.01 398
16027.21 405
16028.40 418
16029.59 412
16030.79 391
16031.98 391
16033.18 410
16034.37 416
16035.57 384
16036.76 396
16037.96 412
16039.15 432
16040.35 419
16041.54 409
16042.73 428
16043.93 432
16045.12 423
16046.32 433
16047.51 413
16048.71 372
16049.91 418
16051.10 413
16052.30 423
16053.49 404
16054.69 382
16055.88 401
16057.08 403
16058.27 398
16059.47 383
16060.66 381
16061.86 397
16063.05 396
16064.25 403
16065.45 407
16066.64 388
16067.84 414
16069.03 391
16070.23 385
16071.42 396
16072.62 388
16073.82 401
16075.01 366
16076.21 388
16077.41 368
16078.60 383
16079.80 364
16080.99 373
16082.19 408
16083.39 396
16084.58 371
16085.78 369
16086.98 354
16088.17 373
16089.37 404
16090.57 372
16091.76 373
16092.96 362
16094.16 368
16095.35 369
16096.55 379
16097.75 369
16098.94 390
16100.14 367
16101.34 367
16102.53 358
16103.73 370
16104.93 369
16106.13 359
16107.32 367
16108.52 381
16109.72 360
16110.92 348
16112.11 365
16113.31 386
16114.51 349
16115.71 360
16116.90 377
16118.10 361
16119.30 360
16120.50 355
16121.69 375
16122.89 350
16124.09 380
16125.29 365
16126.49 378
16127.68 376
16128.88 359
16130.08 366
16131.28 367
16132.48 339
16133.67 366
16134.87 383
16136.07 349
16137.27 367
16138.47 369
16139.67 375
16140.86 350
16142.06 358
16143.26 332
16144.46 344
16145.66 384
16146.86 338
16148.06 364
16149.26 351
16150.45 361
16151.65 377
16152.85 376
16154.05 360
16155.25 340
16156.45 363
16157.65 376
16158.85 353
16160.05 370
16161.25 372
16162.45 393
16163.64 366
16164.84 375
16166.04 354
16167.24 361
16168.44 338
16169.64 343
16170.84 370
16172.04 380
16173.24 362
16174.44 352
16175.64 361
16176.84 362
16178.04 368
16179.24 369
16180.44 376
16181.64 378
16182.84 375
16184.04 378
16185.24 382
16186.44 364
16187.64 379
16188.84 349
16190.04 373
16191.24 342
16192.44 345
16193.64 366
16194.84 365
16196.04 354
16197.24 373
16198.44 372
16199.65 381
16200.85 362
16202.05 363
16203.25 390
16204.45 372
16205.65 358
16206.85 388
16208.05 372
16209.25 375
16210.45 351
16211.65 373
16212.86 376
16214.06 388
16215.26 385
16216.46 392
16217.66 380
16218.86 370
16220.06 384
16221.27 375
16222.47 391
16223.67 384
16224.87 391
16226.07 363
16227.27 398
16228.48 408
16229.68 405
16230.88 393
16232.08 396
16233.28 360
16234.48 394
16235.69 399
16236.89 372
16238.09 383
16239.29 408
16240.50 432
16241.70 420
16242.90 401
16244.10 390
16245.30 402
16246.51 379
16247.71 367
16248.91 391
16250.11 392
16251.32 398
16252.52 384
16253.72 381
16254.92 399
16256.13 385
16257.33 392
16258.53 377
16259.74 398
16260.94 363
16262.14 369
16263.35 380
16264.55 396
16265.75 398
16266.95 401
16268.16 403
16269.36 384
16270.56 396
16271.77 382
16272.97 396
16274.17 385
16275.38 400
16276.58 392
16277.79 379
16278.99 377
16280.19 389
16281.40 411
16282.60 397
16283.80 389
16285.01 365
16286.21 390
16287.42 390
16288.62 400
16289.82 408
16291.03 395
16292.23 368
16293.44 388
16294.64 394
16295.84 409
16297.05 407
16298.25 375
16299.46 381
16300.66 370
16301.87 399
16303.07 404
16304.27 378
16305.48 397
16306.68 406
16307.89 377
16309.09 365
16310.30 373
16311.50 366
16312.71 386
16313.91 387
16315.12 381
16316.32 386
16317.53 393
16318.73 372
16319.94 383
16321.14 372
16322.35 381
16323.55 379
16324.76 371
16325.96 370
16327.17 364
16328.38 376
16329.58 379
16330.79 396
16331.99 370
16333.20 369
16334.40 364
16335.61 372
16336.81 364
16338.02 347
16339.23 361
16340.43 371
16341.64 388
16342.84 398
16344.05 384
16345.26 363
16346.46 353
16347.67 382
16348.87 339
16350.08 336
16351.29 375
16352.49 343
16353.70 369
16354.91 357
16356.11 377
16357.32 364
16358.53 370
16359.73 356
16360.94 384
16362.15 339
16363.35 354
16364.56 346
16365.77 371
16366.97 373
16368.18 347
16369.39 367
16370.59 353
16371.80 359
16373.01 361
16374.21 372
16375.42 375
16376.63 355
16377.84 365
16379.04 351
16380.25 358
16381.46 392
16382.67 355
16383.87 362
16385.08 328
16386.29 336
16387.50 356
16388.70 369
16389.91 370
16391.12 347
16392.33 343
16393.53 342
16394.74 340
16395.95 346
16397.16 341
16398.37 336
16399.57 365
16400.78 380
16401.99 359
16403.20 344
16404.41 358
16405.62 356
16406.82 357
16408.03 350
16409.24 332
16410.45 365
16411.66 360
16412.87 366
16414.07 346
16415.28 340
16416.49 339
16417.70 354
16418.91 347
16420.12 336
16421.33 346
16422.54 360
16423.75 374
16424.95 354
16426.16 360
16427.37 363
16428.58 367
16429.79 325
16431.00 366
16432.21 330
16433.42 359
16434.63 346
16435.84 325
16437.05 340
16438.26 356
16439.47 348
16440.68 355
16441.88 340
16443.09 345
16444.30 341
16445.51 326
16446.72 351
16447.93 335
16449.14 360
16450.35 355
16451.56 336
16452.77 347
16453.98 371
16455.19 345
16456.40 317
16457.61 344
16458.82 388
16460.03 324
16461.24 304
16462.45 337
16463.67 363
16464.88 337
16466.09 331
16467.30 328
16468.51 312
16469.72 383
16470.93 339
16472.14 338
16473.35 341
16474.56 345
16475.77 365
16476.98 357
16478.19 357
16479.40 352
16480.62 344
16481.83 336
16483.04 337
16484.25 340
16485.46 338
16486.67 326
16487.88 373
16489.09 338
16490.31 342
16491.52 351
16492.73 371
16493.94 341
16495.15 342
16496.36 336
16497.57 323
16498.79 367
16500.00 334
16501.21 342
16502.42 313
16503.63 352
16504.85 312
16506.06 371
16507.27 330
16508.48 355
16509.69 316
16510.91 352
16512.12 348
16513.33 357
16514.54 356
16515.76 344
16516.97 350
16518.18 362
16519.39 323
16520.60 334
16521.82 337
16523.03 353
16524.24 343
16525.46 347
16526.67 358
16527.88 345
16529.09 378
16530.31 340
16531.52 361
16532.73 328
16533.95 366
16535.16 365
16536.37 352
16537.58 370
16538.80 346
16540.01 395
16541.22 358
16542.44 359
16543.65 402
16544.86 386
16546.08 375
16547.29 354
16548.50 356
16549.72 385
16550.93 402
16552.15 379
16553.36 374
16554.57 371
16555.79 350
16557.00 360
16558.21 352
16559.43 350
16560.64 379
16561.86 360
16563.07 390
16564.28 367
16565.50 365
16566.71 375
16567.93 385
16569.14 374
16570.36 369
16571.57 361
16572.78 382
16574.00 363
16575.21 359
16576.43 339
16577.64 327
16578.86 359
16580.07 334
16581.29 351
16582.50 353
16583.72 374
16584.93 348
16586.15 369
16587.36 351
16588.58 348
16589.79 348
16591.01 322
16592.22 340
16593.44 336
16594.65 373
16595.87 347
16597.08 344
16598.30 337
16599.51 318
16600.73 325
16601.94 359
16603.16 335
16604.37 331
16605.59 372
16606.81 341
16608.02 346
16609.24 345
16610.45 342
16611.67 324
16612.89 351
16614.10 312
16615.32 318
16616.53 326
16617.75 352
16618.97 319
16620.18 338
16621.40 323
16622.61 324
16623.83 331
16625.05 332
16626.26 307
16627.48 328
16628.70 360
16629.91 353
16631.13 324
16632.35 323
16633.56 321
16634.78 345
16636.00 354
16637.21 327
16638.43 322
16639.65 315
16640.86 336
16642.08 322
16643.30 309
16644.51 303
16645.73 337
16646.95 337
16648.17 352
16649.38 319
16650.60 301
16651.82 337
16653.03 328
16654.25 334
16655.47 301
16656.69 308
16657.90 334
16659.12 324
16660.34 315
16661.56 303
16662.77 297
16663.99 315
16665.21 313
16666.43 324
16667.65 318
16668.86 298
16670.08 327
16671.30 315
16672.52 311
16673.74 289
16674.95 319
16676.17 304
16677.39 333
16678.61 331
16679.83 334
16681.05 279
16682.26 310
16683.48 306
16684.70 317
16685.92 303
16687.14 311
16688.36 307
16689.58 328
16690.79 319
16692.01 291
16693.23 324
16694.45 345
16695.67 330
16696.89 330
16698.11 302
16699.33 311
16700.55 316
16701.76 286
16702.98 293
16704.20 320
16705.42 342
16706.64 313
16707.86 302
16709.08 324
16710.30 317
16711.52 334
16712.74 333
16713.96 327
16715.18 326
16716.40 301
16717.62 309
16718.84 337
16720.06 330
16721.28 315
16722.50 315
16723.72 336
16724.94 342
16726.16 308
16727.38 325
16728.60 314
16729.82 317
16731.04 296
16732.26 300
16733.48 287
16734.70 290
16735.92 281
16737.14 301
16738.36 289
16739.58 309
16740.80 298
16742.02 303
16743.24 300
16744.46 295
16745.68 312
16746.90 317
16748.12 301
16749.35 292
16750.57 323
16751.79 297
16753.01 292
16754.23 304
16755.45 332
16756.67 317
16757.89 297
16759.11 306
16760.33 316
16761.56 278
16762.78 336
16764.00 328
16765.22 323
16766.44 302
16767.66 304
16768.88 303
16770.11 306
16771.33 318
16772.55 294
16773.77 284
16774.99 274
16776.22 288
16777.44 287
16778.66 301
16779.88 307
16781.10 284
16782.33 289
16783.55 272
16784.77 309
16785.99 292
16787.21 332
16788.44 309
16789.66 317
16790.88 316
16792.10 304
16793.33 309
16794.55 324
16795.77 319
16796.99 336
16798.22 289
16799.44 284
16800.66 304
16801.88 301
16803.11 309
16804.33 295
16805.55 317
16806.78 305
16808.00 314
16809.22 285
16810.44 313
16811.67 309
16812.89 314
16814.11 324
16815.34 297
16816.56 321
16817.78 289
16819.01 316
16820.23 321
16821.45 333
16822.68 299
16823.90 316
16825.13 317
16826.35 333
16827.57 323
16828.80 330
16830.02 347
16831.24 332
16832.47 316
16833.69 357
16834.92 349
16836.14 345
16837.36 336
16838.59 340
16839.81 319
16841.04 350
16842.26 362
16843.48 325
16844.71 322
16845.93 369
16847.16 370
16848.38 337
16849.61 337
16850.83 356
16852.06 366
16853.28 356
16854.51 345
16855.73 317
16856.95 364
16858.18 371
16859.40 341
16860.63 393
16861.85 389
16863.08 378
16864.30 345
16865.53 374
16866.75 411
16867.98 382
16869.21 390
16870.43 409
16871.66 397
16872.88 396
16874.11 401
16875.33 366
16876.56 394
16877.78 380
16879.01 410
16880.23 407
16881.46 442
16882.69 396
16883.91 384
16885.14 371
16886.36 380
16887.59 368
16888.81 382
16890.04 401
16891.27 402
16892.49 386
16893.72 387
16894.94 395
16896.17 384
16897.40 395
16898.62 385
16899.85 374
16901.08 357
16902.30 369
16903.53 366
16904.76 377
16905.98 362
16907.21 368
16908.44 347
16909.66 347
16910.89 358
16912.12 364
16913.34 341
16914.57 360
16915.80 360
16917.02 342
16918.25 355
16919.48 360
16920.70 370
16921.93 360
16923.16 353
16924.39 347
16925.61 392
16926.84 383
16928.07 379
16929.30 332
16930.52 340
16931.75 368
16932.98 353
16934.21 407
16935.43 359
16936.66 374
16937.89 358
16939.12 346
16940.34 347
16941.57 345
16942.80 358
16944.03 346
16945.26 364
16946.48 369
16947.71 362
16948.94 359
16950.17 382
16951.40 347
16952.62 312
16953.85 339
16955.08 360
16956.31 352
16957.54 362
16958.77 363
16959.99 363
16961.22 358
16962.45 360
16963.68 346
16964.91 329
16966.14 350
16967.37 357
16968.60 341
16969.82 320
16971.05 329
16972.28 313
16973.51 330
16974.74 326
16975.97 345
16977.20 320
16978.43 336
16979.66 327
16980.89 345
16982.11 315
16983.34 351
16984.57 347
16985.80 353
16987.03 349
16988.26 325
16989.49 312
16990.72 308
16991.95 311
16993.18 326
16994.41 327
16995.64 325
16996.87 322
16998.10 325
16999.33 332
17000.56 338
17001.79 329
17003.02 339
17004.25 362
17005.48 333
17006.71 349
17007.94 312
17009.17 316
17010.40 310
17011.63 308
17012.86 309
17014.09 302
17015.32 334
17016.55 320
17017.78 322
17019.01 307
17020.25 301
17021.48 287
17022.71 286
17023.94 308
17025.17 310
17026.40 315
17027.63 343
17028.86 316
17030.09 313
17031.32 316
17032.55 299
17033.79 311
17035.02 338
17036.25 321
17037.48 300
17038.71 299
17039.94 280
17041.17 280
17042.41 295
17043.64 279
17044.87 311
17046.10 293
17047.33 310
17048.56 317
17049.80 310
17051.03 294
17052.26 294
17053.49 296
17054.72 338
17055.95 311
17057.19 265
17058.42 308
17059.65 290
17060.88 291
17062.12 282
17063.35 269
17064.58 276
17065.81 282
17067.04 304
17068.28 308
17069.51 276
17070.74 295
17071.97 292
17073.21 323
17074.44 308
17075.67 307
17076.90 278
17078.14 287
17079.37 302
17080.60 286
17081.84 282
17083.07 280
17084.30 296
17085.54 304
17086.77 310
17088.00 271
17089.23 291
17090.47 277
17091.70 302
17092.93 297
17094.17 303
17095.40 296
17096.63 317
17097.87 276
17099.10 287
17100.34 299
17101.57 278
17102.80 280
17104.04 286
17105.27 293
17106.50 271
17107.74 273
17108.97 265
17110.21 303
17111.44 259
17112.67 269
17113.91 276
17115.14 276
17116.38 286
17117.61 295
17118.84 271
17120.08 297
17121.31 293
17122.55 275
17123.78 279
17125.02 283
17126.25 284
17127.48 303
17128.72 292
17129.95 289
17131.19 287
17132.42 287
17133.66 291
17134.89 287
17136.13 264
17137.36 282
17138.60 281
17139.83 284
17141.07 287
17142.30 276
17143.54 277
17144.77 276
17146.01 291
17147.24 275
17148.48 277
17149.71 259
17150.95 271
17152.19 271
17153.42 254
17154.66 300
17155.89 295
17157.13 267
17158.36 278
17159.60 282
17160.83 269
17162.07 285
17163.31 290
17164.54 253
17165.78 267
17167.01 263
17168.25 272
17169.49 260
17170.72 278
17171.96 255
17173.19 268
17174.43 289
17175.67 283
17176.90 282
17178.14 278
17179.38 234
17180.61 274
17181.85 311
17183.09 279
17184.32 285
17185.56 295
17186.80 266
17188.03 278
17189.27 263
17190.51 256
17191.74 279
17192.98 268
17194.22 278
17195.45 260
17196.69 285
17197.93 282
17199.16 275
17200.40 249
17201.64 263
17202.88 266
17204.11 279
17205.35 271
17206.59 281
17207.83 275
17209.06 268
17210.30 282
17211.54 287
17212.78 269
17214.01 264
17215.25 282
17216.49 299
17217.73 284
17218.96 253
17220.20 259
17221.44 262
17222.68 287
17223.92 270
17225.15 287
17226.39 240
17227.63 255
17228.87 254
17230.11 266
17231.35 268
17232.58 268
17233.82 280
17235.06 280
17236.30 273
17237.54 302
17238.78 292
17240.01 260
17241.25 250
17242.49 256
17243.73 282
17244.97 242
17246.21 265
17247.45 269
17248.69 260
17249.93 250
17251.16 247
17252.40 260
17253.64 262
17254.88 246
17256.12 241
17257.36 282
17258.60 262
17259.84 253
17261.08 254
17262.32 248
17263.56 279
17264.80 256
17266.04 253
17267.28 232
17268.51 268
17269.75 256
17270.99 268
17272.23 265
17273.47 261
17274.71 265
17275.95 255
17277.19 269
17278.43 261
17279.67 272
17280.91 260
17282.15 255
17283.39 254
17284.63 272
17285.87 229
17287.11 253
17288.35 253
17289.60 274
17290.84 231
17292.08 242
17293.32 289
17294.56 270
17295.80 248
17297.04 258
17298.28 244
17299.52 251
17300.76 262
17302.00 255
17303.24 247
17304.48 246
17305.72 271
17306.96 254
17308.21 266
17309.45 256
17310.69 255
17311.93 259
17313.17 242
17314.41 261
17315.65 272
17316.89 270
17318.14 258
17319.38 265
17320.62 272
17321.86 268
17323.10 250
17324.34 263
17325.59 271
17326.83 254
17328.07 258
17329.31 246
17330.55 257
17331.79 234
17333.04 256
17334.28 244
17335.52 280
17336.76 258
17338.00 251
17339.25 246
17340.49 266
17341.73 268
17342.97 256
17344.22 251
17345.46 248
17346.70 259
17347.94 269
17349.19 246
17350.43 241
17351.67 239
17352.91 266
17354.16 271
17355.40 260
17356.64 261
17357.88 225
17359.13 241
17360.37 247
17361.61 225
17362.86 249
17364.10 266
17365.34 269
17366.58 248
17367.83 258
17369.07 240
17370.31 252
17371.56 271
17372.80 257
17374.04 252
17375.29 248
17376.53 250
17377.78 220
17379.02 231
17380.26 240
17381.51 272
17382.75 270
17383.99 257
17385.24 271
17386.48 265
17387.72 245
17388.97 238
17390.21 266
17391.46 263
17392.70 258
17393.94 242
17395.19 244
17396.43 226
17397.68 245
17398.92 255
17400.17 263
17401.41 275
17402.65 269
17403.90 271
17405.14 264
17406.39 272
17407.63 257
17408.88 252
17410.12 246
17411.37 259
17412.61 243
17413.86 264
17415.10 261
17416.35 226
17417.59 266
17418.84 265
17420.08 261
17421.33 252
17422.57 266
17423.82 240
17425.06 266
17426.31 257
17427.55 274
17428.80 267
17430.04 259
17431.29 243
17432.53 247
17433.78 247
17435.03 251
17436.27 291
17437.52 288
17438.76 264
17440.01 265
17441.25 251
17442.50 263
17443.75 257
17444.99 282
17446.24 267
17447.48 261
17448.73 269
17449.98 272
17451.22 261
17452.47 241
17453.71 265
17454.96 252
17456.21 237
17457.45 266
17458.70 290
17459.95 257
17461.19 250
17462.44 274
17463.69 249
17464.93 273
17466.18 244
17467.43 262
17468.67 263
17469.92 289
17471.17 279
17472.41 265
17473.66 254
17474.91 271
17476.15 253
17477.40 267
17478.65 251
17479.90 272
17481.14 294
17482.39 291
17483.64 291
17484.88 266
17486.13 278
17487.38 286
17488.63 276
17489.87 274
17491.12 268
17492.37 260
17493.62 281
17494.86 271
17496.11 279
17497.36 261
17498.61 270
17499.86 292
17501.10 260
17502.35 285
17503.60 272
17504.85 260
17506.10 284
17507.34 271
17508.59 281
17509.84 263
17511.09 259
17512.34 266
17513.59 259
17514.83 254
17516.08 275
17517.33 278
17518.58 296
17519.83 296
17521.08 279
17522.33 279
17523.57 319
17524.82 314
17526.07 304
17527.32 260
17528.57 284
17529.82 306
17531.07 296
17532.32 289
17533.57 268
17534.82 262
17536.06 287
17537.31 279
17538.56 289
17539.81 281
17541.06 265
17542.31 295
17543.56 302
17544.81 288
17546.06 273
17547.31 266
17548.56 270
17549.81 288
17551.06 274
17552.31 277
17553.56 276
17554.81 297
17556.06 291
17557.31 279
17558.56 274
17559.81 295
17561.06 289
17562.31 284
17563.56 245
17564.81 235
17566.06 289
17567.31 291
17568.56 291
17569.81 280
17571.06 303
17572.31 276
17573.56 280
17574.81 310
17576.06 291
17577.31 294
17578.56 312
17579.81 276
17581.06 275
17582.31 295
17583.57 265
17584.82 261
17586.07 295
17587.32 281
17588.57 298
17589.82 302
17591.07 280
17592.32 306
17593.57 310
17594.83 277
17596.08 301
17597.33 294
17598.58 290
17599.83 279
17601.08 283
17602.33 275
17603.59 296
17604.84 292
17606.09 279
17607.34 297
17608.59 306
17609.84 302
17611.10 297
17612.35 325
17613.60 290
17614.85 276
17616.10 325
17617.36 326
17618.61 304
17619.86 283
17621.11 286
17622.36 293
17623.62 307
17624.87 308
17626.12 312
17627.37 287
17628.63 306
17629.88 294
17631.13 320
17632.38 309
17633.64 291
17634.89 287
17636.14 315
17637.39 283
17638.65 304
17639.90 291
17641.15 290
17642.41 294
17643.66 258
17644.91 289
17646.17 273
17647.42 303
17648.67 280
17649.92 320
17651.18 278
17652.43 260
17653.68 305
17654.94 289
17656.19 289
17657.44 275
17658.70 295
17659.95 288
17661.21 275
17662.46 296
17663.71 293
17664.97 260
17666.22 301
17667.47 247
17668.73 293
17669.98 289
17671.24 270
17672.49 281
17673.74 293
17675.00 282
17676.25 285
17677.51 287
17678.76 284
17680.02 283
17681.27 263
17682.52 284
17683.78 285
17685.03 260
17686.29 271
17687.54 302
17688.80 290
17690.05 267
17691.31 295
17692.56 278
17693.82 274
17695.07 257
17696.32 270
17697.58 267
17698.83 272
17700.09 271
17701.34 281
17702.60 271
17703.86 275
17705.11 273
17706.37 302
17707.62 276
17708.88 279
17710.13 293
17711.39 326
17712.64 242
17713.90 270
17715.15 269
17716.41 302
17717.66 282
17718.92 278
17720.18 266
17721.43 251
17722.69 270
17723.94 272
17725.20 294
17726.45 266
17727.71 289
17728.97 293
17730.22 269
17731.48 268
17732.74 279
17733.99 262
17735.25 272
17736.50 275
17737.76 286
17739.02 281
17740.27 297
17741.53 273
17742.79 275
17744.04 257
17745.30 263
17746.56 284
17747.81 270
17749.07 282
17750.33 249
17751.58 279
17752.84 288
17754.10 279
17755.35 257
17756.61 277
17757.87 240
17759.12 217
17760.38 280
17761.64 266
17762.90 279
17764.15 258
17765.41 244
17766.67 263
17767.93 264
17769.18 259
17770.44 241
17771.70 268
17772.96 272
17774.21 258
17775.47 283
17776.73 259
17777.99 275
17779.24 300
17780.50 257
17781.76 267
17783.02 267
17784.28 239
17785.53 254
17786.79 262
17788.05 254
17789.31 268
17790.57 251
17791.82 261
17793.08 246
17794.34 265
17795.60 269
17796.86 259
17798.12 249
17799.37 238
17800.63 262
17801.89 275
17803.15 257
17804.41 258
17805.67 274
17806.93 255
17808.19 259
17809.44 259
17810.70 248
17811.96 250
17813.22 256
17814.48 255
17815.74 245
17817.00 235
17818.26 232
17819.52 232
17820.78 258
17822.04 249
17823.29 270
17824.55 245
17825.81 245
17827.07 264
17828.33 241
17829.59 231
17830.85 245
17832.11 234
17833.37 236
17834.63 247
17835.89 247
17837.15 239
17838.41 243
17839.67 235
17840.93 229
17842.19 226
17843.45 255
17844.71 250
17845.97 237
17847.23 239
17848.49 268
17849.75 262
17851.01 240
17852.27 232
17853.53 216
17854.79 233
17856.05 229
17857.31 274
17858.57 258
17859.84 251
17861.10 251
17862.36 251
17863.62 244
17864.88 252
17866.14 261
17867.40 257
17868.66 236
17869.92 227
17871.18 245
17872.44 240
17873.71 271
17874.97 265
17876.23 261
17877.49 244
17878.75 234
17880.01 269
17881.27 229
17882.53 244
17883.80 285
17885.06 250
17886.32 249
17887.58 268
17888.84 231
17890.10 245
17891.37 230
17892.63 272
17893.89 262
17895.15 245
17896.41 249
17897.67 245
17898.94 232
17900.20 239
17901.46 238
17902.72 247
17903.99 241
17905.25 241
17906.51 243
17907.77 230
17909.03 258
17910.30 237
17911.56 235
17912.82 243
17914.08 261
17915.35 247
17916.61 243
17917.87 262
17919.14 253
17920.40 232
17921.66 240
17922.92 260
17924.19 261
17925.45 233
17926.71 238
17927.98 268
17929.24 253
17930.50 245
17931.76 247
17933.03 240
17934.29 248
17935.55 223
17936.82 244
17938.08 259
17939.34 234
17940.61 276
17941.87 249
17943.14 242
17944.40 230
17945.66 243
17946.93 234
17948.19 226
17949.45 259
17950.72 237
17951.98 244
17953.25 242
17954.51 237
17955.77 240
17957.04 249
17958.30 240
17959.57 249
17960.83 247
17962.09 240
17963.36 246
17964.62 252
17965.89 252
17967.15 224
17968.42 246
17969.68 245
17970.95 236
17972.21 237
17973.47 264
17974.74 255
17976.00 252
17977.27 240
17978.53 248
17979.80 252
17981.06 265
17982.33 252
17983.59 233
17984.86 234
17986.12 248
17987.39 226
17988.65 248
17989.92 238
17991.18 222
17992.45 243
17993.71 241
17994.98 238
17996.25 243
17997.51 220
17998.78 216
18000.04 256
18001.31 238
18002.57 218
18003.84 252
18005.10 242
18006.37 221
18007.64 215
18008.90 246
18010.17 234
18011.43 245
18012.70 242
18013.97 246
18015.23 234
18016.50 235
18017.76 250
18019.03 244
18020.30 274
18021.56 232
18022.83 252
18024.10 241
18025.36 254
18026.63 244
18027.90 231
18029.16 218
18030.43 229
18031.70 253
18032.96 246
18034.23 227
18035.50 256
18036.76 242
18038.03 249
18039.30 240
18040.56 256
18041.83 262
18043.10 246
18044.37 252
18045.63 233
18046.90 219
18048.17 239
18049.43 261
18050.70 221
18051.97 240
18053.24 247
18054.50 260
18055.77 270
18057.04 248
18058.31 255
18059.57 238
18060.84 235
18062.11 257
18063.38 257
18064.65 260
18065.91 242
18067.18 226
18068.45 237
18069.72 228
18070.98 239
18072.25 239
18073.52 255
18074.79 237
18076.06 230
18077.33 229
18078.59 241
18079.86 235
18081.13 223
18082.40 221
18083.67 255
18084.94 257
18086.21 248
18087.47 251
18088.74 249
18090.01 234
18091.28 233
18092.55 246
18093.82 236
18095.09 219
18096.36 241
18097.62 243
18098.89 268
18100.16 248
18101.43 259
18102.70 232
18103.97 246
18105.24 245
18106.51 274
18107.78 245
18109.05 259
18110.32 254
18111.59 278
18112.86 262
18114.13 254
18115.40 234
18116.66 249
18117.93 248
18119.20 266
18120.47 263
18121.74 255
18123.01 258
18124.28 250
18125.55 238
18126.82 239
18128.09 262
18129.36 248
18130.63 256
18131.90 228
18133.17 291
18134.44 248
18135.71 271
18136.99 254
18138.26 277
18139.53 234
18140.80 229
18142.07 240
18143.34 236
18144.61 235
18145.88 232
18147.15 214
18148.42 223
18149.69 263
18150.96 230
18152.23 252
18153.50 264
18154.78 269
18156.05 250
18157.32 247
18158.59 233
18159.86 242
18161.13 228
18162.40 209
18163.67 245
18164.94 233
18166.22 245
18167.49 245
18168.76 264
18170.03 240
18171.30 257
18172.57 233
18173.85 244
18175.12 252
18176.39 264
18177.66 227
18178.93 233
18180.20 258
18181.48 252
18182.75 275
18184.02 268
18185.29 251
18186.56 238
18187.84 249
18189.11 214
18190.38 236
18191.65 235
18192.93 234
18194.20 246
18195.47 245
18196.74 234
18198.02 226
18199.29 240
18200.56 240
18201.83 269
18203.11 244
18204.38 261
18205.65 259
18206.92 259
18208.20 239
18209.47 261
18210.74 226
18212.02 253
18213.29 264
18214.56 252
18215.84 245
18217.11 232
18218.38 232
18219.65 241
18220.93 272
18222.20 249
18223.47 249
18224.75 251
18226.02 233
18227.30 239
18228.57 254
18229.84 240
18231.12 257
18232.39 237
18233.66 239
18234.94 249
18236.21 240
18237.48 244
18238.76 246
18240.03 268
18241.31 244
18242.58 256
18243.86 267
18245.13 243
18246.40 246
18247.68 233
18248.95 275
18250.23 263
18251.50 278
18252.77 267
18254.05 239
18255.32 256
18256.60 249
18257.87 243
18259.15 280
18260.42 247
18261.70 267
18262.97 241
18264.25 270
18265.52 230
18266.80 249
18268.07 256
18269.35 272
18270.62 255
18271.90 265
18273.17 241
18274.45 272
18275.72 253
18277.00 253
18278.27 262
18279.55 247
18280.82 267
18282.10 235
18283.37 244
18284.65 219
18285.93 264
18287.20 240
18288.48 270
18289.75 253
18291.03 263
18292.30 268
18293.58 259
18294.86 268
18296.13 254
18297.41 271
18298.68 245
18299.96 249
18301.24 246
18302.51 257
18303.79 230
18305.06 277
18306.34 263
18307.62 257
18308.89 248
18310.17 266
18311.45 269
18312.72 251
18314.00 229
18315.28 273
18316.55 270
18317.83 268
18319.11 274
18320.38 264
18321.66 272
18322.94 244
18324.21 294
18325.49 277
18326.77 259
18328.04 251
18329.32 262
18330.60 278
18331.88 270
18333.15 256
18334.43 252
18335.71 280
18336.98 267
18338.26 244
18339.54 253
18340.82 254
18342.09 260
18343.37 258
18344.65 273
18345.93 244
18347.20 266
18348.48 245
18349.76 273
18351.04 233
18352.32 246
18353.59 264
18354.87 243
18356.15 246
18357.43 260
18358.71 236
18359.98 264
18361.26 246
18362.54 263
18363.82 258
18365.10 250
18366.38 246
18367.65 244
18368.93 277
18370.21 252
18371.49 269
18372.77 271
18374.05 284
18375.33 242
18376.60 238
18377.88 250
18379.16 253
18380.44 244
18381.72 224
18383.00 258
18384.28 247
18385.56 259
18386.84 251
18388.11 256
18389.39 246
18390.67 259
18391.95 245
18393.23 257
18394.51 245
18395.79 249
18397.07 261
18398.35 240
18399.63 250
18400.91 253
18402.19 240
18403.47 246
18404.75 240
18406.03 234
18407.31 261
18408.59 243
18409.87 260
18411.15 255
18412.43 258
18413.71 233
18414.99 239
18416.27 261
18417.55 243
18418.83 239
18420.11 247
18421.39 238
18422.67 247
18423.95 223
18425.23 253
18426.51 243
18427.79 237
18429.07 252
18430.35 258
18431.63 271
18432.91 249
18434.19 252
18435.47 234
18436.75 242
18438.04 235
18439.32 249
18440.60 224
18441.88 237
18443.16 249
18444.44 250
18445.72 217
18447.00 238
18448.28 239
18449.57 230
18450.85 254
18452.13 239
18453.41 230
18454.69 241
18455.97 236
18457.25 244
18458.54 259
18459.82 227
18461.10 232
18462.38 246
18463.66 252
18464.94 260
18466.23 234
18467.51 237
18468.79 260
18470.07 259
18471.35 232
18472.64 230
18473.92 249
18475.20 244
18476.48 272
18477.76 228
18479.05 230
18480.33 237
18481.61 249
18482.89 275
18484.18 237
18485.46 251
18486.74 235
18488.02 252
18489.31 254
18490.59 232
18491.87 241
18493.15 256
18494.44 267
18495.72 257
18497.00 237
18498.29 243
18499.57 246
18500.85 259
18502.13 237
18503.42 238
18504.70 225
18505.98 260
18507.27 270
18508.55 256
18509.83 235
18511.12 267
18512.40 256
18513.68 233
18514.97 245
18516.25 214
18517.54 242
18518.82 230
18520.10 262
18521.39 262
18522.67 238
18523.95 247
18525.24 229
18526.52 228
18527.81 251
18529.09 253
18530.37 263
18531.66 266
18532.94 281
18534.23 267
18535.51 240
18536.79 232
18538.08 265
18539.36 275
18540.65 263
18541.93 261
18543.22 235
18544.50 258
18545.79 250
18547.07 235
18548.36 265
18549.64 236
18550.92 253
18552.21 253
18553.49 244
18554.78 252
18556.06 274
18557.35 278
18558.63 262
18559.92 253
18561.20 243
18562.49 231
18563.77 257
18565.06 268
18566.35 256
18567.63 260
18568.92 249
18570.20 261
18571.49 252
18572.77 245
18574.06 264
18575.34 245
18576.63 258
18577.92 271
18579.20 242
18580.49 282
18581.77 245
18583.06 256
18584.34 258
18585.63 246
18586.92 254
18588.20 277
18589.49 306
18590.77 257
18592.06 237
18593.35 268
18594.63 272
18595.92 268
18597.21 262
18598.49 228
18599.78 239
18601.07 262
18602.35 250
18603.64 257
18604.93 238
18606.21 275
18607.50 267
18608.79 260
18610.07 270
18611.36 271
18612.65 259
18613.93 262
18615.22 252
18616.51 250
18617.79 254
18619.08 267
18620.37 253
18621.66 243
18622.94 252
18624.23 251
18625.52 269
18626.80 253
18628.09 238
18629.38 225
18630.67 250
18631.95 250
18633.24 233
18634.53 244
18635.82 252
18637.11 235
18638.39 260
18639.68 241
18640.97 221
18642.26 216
18643.54 233
18644.83 252
18646.12 252
18647.41 237
18648.70 234
18649.99 270
18651.27 245
18652.56 237
18653.85 224
18655.14 255
18656.43 245
18657.72 246
18659.00 247
18660.29 256
18661.58 241
18662.87 236
18664.16 247
18665.45 253
18666.74 243
18668.02 244
18669.31 235
18670.60 258
18671.89 242
18673.18 232
18674.47 241
18675.76 237
18677.05 251
18678.34 228
18679.63 249
18680.92 258
18682.20 243
18683.49 247
18684.78 253
18686.07 241
18687.36 258
18688.65 233
18689.94 233
18691.23 218
18692.52 218
18693.81 238
18695.10 236
18696.39 259
18697.68 229
18698.97 227
18700.26 223
18701.55 220
18702.84 233
18704.13 243
18705.42 236
18706.71 235
18708.00 255
18709.29 243
18710.58 254
18711.87 247
18713.16 254
18714.45 217
18715.74 255
18717.03 241
18718.32 233
18719.61 235
18720.90 252
18722.20 258
18723.49 250
18724.78 220
18726.07 231
18727.36 238
18728.65 228
18729.94 242
18731.23 231
18732.52 204
18733.81 219
18735.10 258
18736.40 239
18737.69 225
18738.98 224
18740.27 225
18741.56 230
18742.85 233
18744.14 214
18745.43 237
18746.73 231
18748.02 225
18749.31 222
18750.60 231
18751.89 202
18753.18 223
18754.48 250
18755.77 218
18757.06 203
18758.35 225
18759.64 250
18760.94 242
18762.23 233
18763.52 221
18764.81 214
18766.10 228
18767.40 226
18768.69 243
18769.98 227
18771.27 212
18772.57 230
18773.86 266
18775.15 238
18776.44 232
18777.74 245
18779.03 225
18780.32 235
18781.61 220
18782.91 237
18784.20 249
18785.49 254
18786.79 229
18788.08 233
18789.37 238
18790.66 226
18791.96 229
18793.25 231
18794.54 207
18795.84 221
18797.13 233
18798.42 227
18799.72 225
18801.01 221
18802.30 220
18803.60 255
18804.89 230
18806.18 213
18807.48 243
18808.77 247
18810.07 227
18811.36 233
18812.65 226
18813.95 208
18815.24 228
18816.53 237
18817.83 242
18819.12 218
18820.42 242
18821.71 243
18823.00 240
18824.30 213
18825.59 230
18826.89 212
18828.18 240
18829.48 224
18830.77 239
18832.07 241
18833.36 224
18834.65 214
18835.95 231
18837.24 196
18838.54 225
18839.83 239
18841.13 249
18842.42 256
18843.72 215
18845.01 220
18846.31 224
18847.60 246
18848.90 238
18850.19 238
18851.49 219
18852.78 214
18854.08 238
18855.37 240
18856.67 221
18857.96 224
18859.26 229
18860.55 234
18861.85 216
18863.15 244
18864.44 231
18865.74 225
18867.03 246
18868.33 219
18869.62 237
18870.92 260
18872.22 230
18873.51 248
18874.81 231
18876.10 245
18877.40 241
18878.70 234
18879.99 219
18881.29 217
18882.58 224
18883.88 240
18885.18 238
18886.47 248
18887.77 218
18889.07 221
18890.36 222
18891.66 216
18892.95 229
18894.25 211
18895.55 245
18896.84 234
18898.14 246
18899.44 231
18900.73 222
18902.03 211
18903.33 243
18904.63 255
18905.92 220
18907.22 232
18908.52 236
18909.81 240
18911.11 226
18912.41 232
18913.71 248
18915.00 234
18916.30 234
18917.60 212
18918.89 226
18920.19 237
18921.49 235
18922.79 245
18924.09 212
18925.38 234
18926.68 228
18927.98 244
18929.28 220
18930.57 228
18931.87 238
18933.17 243
18934.47 236
18935.77 213
18937.06 247
18938.36 235
18939.66 235
18940.96 221
18942.26 236
18943.55 239
18944.85 224
18946.15 202
18947.45 238
18948.75 238
18950.05 244
18951.35 240
18952.64 219
18953.94 217
18955.24 216
18956.54 242
18957.84 214
18959.14 241
18960.44 218
18961.74 253
18963.03 220
18964.33 211
18965.63 216
18966.93 227
18968.23 217
18969.53 225
18970.83 219
18972.13 233
18973.43 230
18974.73 199
18976.03 224
18977.33 220
18978.62 213
18979.92 214
18981.22 220
18982.52 210
18983.82 227
18985.12 225
18986.42 226
18987.72 225
18989.02 244
18990.32 227
18991.62 225
18992.92 231
18994.22 210
18995.52 214
18996.82 250
18998.12 248
18999.42 228
19000.72 223
19002.02 216
19003.32 216
19004.62 220
19005.92 202
19007.22 217
19008.53 213
19009.83 250
19011.13 238
19012.43 206
19013.73 206
19015.03 221
19016.33 239
19017.63 226
19018.93 205
19020.23 225
19021.53 225
19022.83 249
19024.13 212
19025.44 210
19026.74 227
19028.04 255
19029.34 221
19030.64 215
19031.94 229
19033.24 217
19034.54 240
19035.85 223
19037.15 221
19038.45 210
19039.75 231
19041.05 211
19042.35 210
19043.66 227
19044.96 227
19046.26 239
19047.56 204
19048.86 204
19050.16 223
19051.47 245
19052.77 247
19054.07 224
19055.37 216
19056.67 227
19057.98 239
19059.28 238
19060.58 225
19061.88 207
19063.19 211
19064.49 246
19065.79 219
19067.09 227
19068.40 220
19069.70 215
19071.00 239
19072.30 226
19073.61 241
19074.91 217
19076.21 230
19077.52 236
19078.82 227
19080.12 206
19081.42 220
19082.73 260
19084.03 233
19085.33 220
19086.64 225
19087.94 234
19089.24 222
19090.55 236
19091.85 231
19093.15 210
19094.46 217
19095.76 216
19097.06 219
19098.37 226
19099.67 215
19100.97 229
19102.28 237
19103.58 236
19104.89 219
19106.19 223
19107.49 235
19108.80 237
19110.10 248
19111.40 220
19112.71 246
19114.01 227
19115.32 222
19116.62 217
19117.93 254
19119.23 228
19120.53 223
19121.84 241
19123.14 241
19124.45 231
19125.75 213
19127.06 244
19128.36 227
19129.67 250
19130.97 221
19132.28 246
19133.58 211
19134.88 224
19136.19 239
19137.49 243
19138.80 243
19140.10 215
19141.41 215
19142.71 217
19144.02 228
19145.32 210
19146.63 227
19147.94 222
19149.24 223
19150.55 199
19151.85 245
19153.16 238
19154.46 213
19155.77 205
19157.07 252
19158.38 207
19159.68 182
19160.99 223
19162.30 195
19163.60 232
19164.91 217
19166.21 215
19167.52 214
19168.83 233
19170.13 232
19171.44 245
19172.74 208
19174.05 207
19175.36 228
19176.66 229
19177.97 216
19179.27 228
19180.58 234
19181.89 219
19183.19 231
19184.50 207
19185.81 222
19187.11 225
19188.42 217
19189.73 221
19191.03 224
19192.34 208
19193.65 198
19194.95 194
19196.26 227
19197.57 204
19198.87 202
19200.18 205
19201.49 220
19202.80 228
19204.10 194
19205.41 221
19206.72 233
19208.03 229
19209.33 191
19210.64 222
19211.95 230
19213.25 231
19214.56 227
19215.87 229
19217.18 226
19218.49 244
19219.79 227
19221.10 224
19222.41 224
19223.72 222
19225.02 220
19226.33 219
19227.64 204
19228.95 203
19230.26 226
19231.56 205
19232.87 220
19234.18 213
19235.49 212
19236.80 218
19238.11 210
19239.41 220
19240.72 237
19242.03 203
19243.34 197
19244.65 244
19245.96 227
19247.26 227
19248.57 218
19249.88 236
19251.19 225
19252.50 225
19253.81 233
19255.12 234
19256.43 214
19257.74 208
19259.04 227
19260.35 216
19261.66 203
19262.97 207
19264.28 230
19265.59 207
19266.90 214
19268.21 221
19269.52 229
19270.83 200
19272.14 237
19273.45 227
19274.76 219
19276.07 211
19277.38 221
19278.69 214
19279.99 219
19281.30 212
19282.61 204
19283.92 219
19285.23 216
19286.54 214
19287.85 215
19289.16 248
19290.47 235
19291.78 232
19293.09 238
19294.40 240
19295.72 213
19297.03 247
19298.34 242
19299.65 209
19300.96 197
19302.27 221
19303.58 233
19304.89 212
19306.20 204
19307.51 201
19308.82 212
19310.13 223
19311.44 220
19312.75 235
19314.06 210
19315.37 227
19316.69 206
19318.00 226
19319.31 229
19320.62 213
19321.93 231
19323.24 225
19324.55 206
19325.86 238
19327.18 213
19328.49 230
19329.80 221
19331.11 210
19332.42 213
19333.73 234
19335.04 232
19336.36 182
19337.67 231
19338.98 222
19340.29 207
19341.60 194
19342.91 221
19344.23 215
19345.54 212
19346.85 195
19348.16 214
19349.47 215
19350.79 246
19352.10 237
19353.41 233
19354.72 218
19356.04 213
19357.35 243
19358.66 229
19359.97 223
19361.29 215
19362.60 224
19363.91 207
19365.22 196
19366.54 224
19367.85 218
19369.16 224
19370.47 212
19371.79 243
19373.10 234
19374.41 214
19375.73 220
19377.04 237
19378.35 225
19379.67 231
19380.98 223
19382.29 234
19383.60 204
19384.92 222
19386.23 209
19387.54 212
19388.86 203
19390.17 213
19391.49 234
19392.80 234
19394.11 240
19395.43 203
19396.74 217
19398.05 206
19399.37 208
19400.68 205
19402.00 199
19403.31 215
19404.62 230
19405.94 197
19407.25 221
19408.57 226
19409.88 228
19411.19 210
19412.51 222
19413.82 219
19415.14 219
19416.45 229
19417.77 201
19419.08 214
19420.39 222
19421.71 238
19423.02 203
19424.34 207
19425.65 211
19426.97 221
19428.28 238
19429.60 214
19430.91 222
19432.23 200
19433.54 213
19434.86 223
19436.17 213
19437.49 210
19438.80 203
19440.12 214
19441.43 219
19442.75 201
19444.06 215
19445.38 217
19446.69 222
19448.01 216
19449.32 211
19450.64 206
19451.96 235
19453.27 233
19454.59 217
19455.90 203
19457.22 220
19458.53 223
19459.85 198
19461.17 233
19462.48 204
19463.80 205
19465.11 213
19466.43 208
19467.75 219
19469.06 212
19470.38 196
19471.69 218
19473.01 243
19474.33 243
19475.64 215
19476.96 236
19478.28 219
19479.59 218
19480.91 233
19482.23 198
19483.54 199
19484.86 220
19486.18 208
19487.49 225
19488.81 219
19490.13 218
19491.44 228
19492.76 209
19494.08 222
19495.39 207
19496.71 212
19498.03 226
19499.35 202
19500.66 237
19501.98 204
19503.30 221
19504.61 225
19505.93 228
19507.25 215
19508.57 214
19509.88 217
19511.20 202
19512.52 207
19513.84 223
19515.15 204
19516.47 223
19517.79 221
19519.11 210
19520.43 190
19521.74 204
19523.06 209
19524.38 199
19525.70 208
19527.02 220
19528.33 214
19529.65 203
19530.97 206
19532.29 180
19533.61 175
19534.93 210
19536.24 221
19537.56 211
19538.88 225
19540.20 196
19541.52 204
19542.84 204
19544.16 215
19545.47 231
19546.79 217
19548.11 215
19549.43 198
19550.75 215
19552.07 227
19553.39 208
19554.71 194
19556.03 224
19557.34 236
19558.66 193
19559.98 218
19561.30 214
19562.62 224
19563.94 239
19565.26 242
19566.58 219
19567.90 209
19569.22 199
19570.54 184
19571.86 210
19573.18 213
19574.50 209
19575.82 224
19577.14 220
19578.46 236
19579.78 215
19581.10 208
19582.42 215
19583.74 216
19585.06 207
19586.38 203
19587.70 220
19589.02 218
19590.34 215
19591.66 223
19592.98 202
19594.30 218
19595.62 220
19596.94 219
19598.26 233
19599.58 207
19600.90 209
19602.22 219
19603.54 226
19604.86 227
19606.18 228
19607.50 231
19608.82 195
19610.15 199
19611.47 204
19612.79 219
19614.11 220
19615.43 217
19616.75 208
19618.07 207
19619.39 214
19620.71 221
19622.04 184
19623.36 200
19624.68 223
19626.00 224
19627.32 229
19628.64 205
19629.96 218
19631.29 208
19632.61 211
19633.93 220
19635.25 201
19636.57 203
19637.89 240
19639.22 210
19640.54 198
19641.86 216
19643.18 225
19644.50 202
19645.83 208
19647.15 236
19648.47 214
19649.79 233
19651.12 209
19652.44 228
19653.76 234
19655.08 201
19656.40 231
19657.73 246
19659.05 219
19660.37 232
19661.70 239
19663.02 208
19664.34 197
19665.66 220
19666.99 235
19668.31 225
19669.63 204
19670.95 201
19672.28 197
19673.60 214
19674.92 209
19676.25 224
19677.57 223
19678.89 218
19680.22 199
19681.54 212
19682.86 214
19684.19 212
19685.51 209
19686.83 227
19688.16 230
19689.48 213
19690.80 211
19692.13 205
19693.45 227
19694.78 221
19696.10 232
19697.42 233
19698.75 226
19700.07 229
19701.39 230
19702.72 191
19704.04 199
19705.37 231
19706.69 210
19708.02 205
19709.34 213
19710.66 214
19711.99 227
19713.31 220
19714.64 214
19715.96 228
19717.29 217
19718.61 218
19719.93 229
19721.26 226
19722.58 199
19723.91 214
19725.23 202
19726.56 205
19727.88 216
19729.21 211
19730.53 213
19731.86 217
19733.18 206
19734.51 212
19735.83 213
19737.16 238
19738.48 201
19739.81 189
19741.13 218
19742.46 202
19743.78 197
19745.11 204
19746.44 217
19747.76 214
19749.09 219
19750.41 218
19751.74 208
19753.06 219
19754.39 221
19755.72 209
19757.04 199
19758.37 207
19759.69 200
19761.02 213
19762.34 213
19763.67 202
19765.00 201
19766.32 201
19767.65 211
19768.98 199
19770.30 214
19771.63 214
19772.95 197
19774.28 199
19775.61 222
19776.93 211
19778.26 203
19779.59 188
19780.91 216
19782.24 237
19783.57 216
19784.89 212
19786.22 220
19787.55 215
19788.87 216
19790.20 209
19791.53 212
19792.86 224
19794.18 207
19795.51 217
19796.84 212
19798.16 207
19799.49 186
19800.82 207
19802.15 216
19803.47 219
19804.80 215
19806.13 212
19807.46 202
19808.78 213
19810.11 205
19811.44 221
19812.77 214
19814.09 224
19815.42 226
19816.75 219
19818.08 178
19819.41 200
19820.73 197
19822.06 195
19823.39 232
19824.72 220
19826.05 197
19827.37 188
19828.70 213
19830.03 215
19831.36 210
19832.69 227
19834.02 218
19835.34 226
19836.67 200
19838.00 216
19839.33 217
19840.66 212
19841.99 206
19843.32 211
19844.64 213
19845.97 226
19847.30 200
19848.63 219
19849.96 214
19851.29 214
19852.62 217
19853.95 212
19855.28 229
19856.60 214
19857.93 238
19859.26 197
19860.59 203
19861.92 196
19863.25 243
19864.58 234
19865.91 200
19867.24 204
19868.57 205
19869.90 222
19871.23 207
19872.56 224
19873.89 220
19875.22 224
19876.55 202
19877.88 242
19879.21 222
19880.54 219
19881.87 207
19883.20 210
19884.53 199
19885.86 181
19887.19 204
19888.52 210
19889.85 190
19891.18 186
19892.51 209
19893.84 224
19895.17 194
19896.50 198
19897.83 206
19899.16 210
19900.49 203
19901.82 189
19903.15 222
19904.48 209
19905.81 204
19907.15 220
19908.48 218
19909.81 229
19911.14 220
19912.47 214
19913.80 224
19915.13 210
19916.46 214
19917.79 219
19919.13 212
19920.46 241
19921.79 187
19923.12 224
19924.45 217
19925.78 217
19927.11 184
19928.45 204
19929.78 219
19931.11 219
19932.44 199
19933.77 229
19935.10 214
19936.44 198
19937.77 222
19939.10 215
19940.43 208
19941.76 213
19943.10 241
19944.43 212
19945.76 211
19947.09 208
19948.42 209
19949.76 232
19951.09 204
19952.42 208
19953.75 218
19955.09 229
19956.42 218
19957.75 238
19959.08 216
19960.42 211
19961.75 197
19963.08 213
19964.41 203
19965.75 237
19967.08 212
19968.41 244
19969.75 218
19971.08 219
19972.41 224
19973.74 212
19975.08 219
19976.41 200
19977.74 218
19979.08 215
19980.41 229
19981.74 221
19983.08 232
19984.41 220
19985.74 221
19987.08 197
19988.41 219
19989.75 216
19991.08 218
19992.41 216
19993.75 210
19995.08 205
19996.41 208
19997.75 236
19999.08 219
20000.42 227
20001.75 212
20003.08 205
20004.42 230
20005.75 228
20007.09 210
20008.42 232
20009.75 216
20011.09 235
20012.42 231
20013.76 225
20015.09 204
20016.43 218
20017.76 202
20019.10 222
20020.43 254
20021.76 209
20023.10 216
20024.43 203
20025.77 203
20027.10 187
20028.44 231
20029.77 214
20031.11 227
20032.44 228
20033.78 222
20035.11 219
20036.45 220
20037.78 235
20039.12 232
20040.46 222
20041.79 196
20043.13 217
20044.46 212
20045.80 226
20047.13 239
20048.47 210
20049.80 220
20051.14 203
20052.47 208
20053.81 222
20055.15 216
20056.48 231
20057.82 239
20059.15 248
20060.49 195
20061.83 216
20063.16 244
20064.50 213
20065.83 227
20067.17 209
20068.51 230
20069.84 221
20071.18 245
20072.52 235
20073.85 218
20075.19 211
20076.52 217
20077.86 216
20079.20 219
20080.53 224
20081.87 220
20083.21 236
20084.54 220
20085.88 205
20087.22 212
20088.56 208
20089.89 188
20091.23 212
20092.57 215
20093.90 227
20095.24 218
20096.58 233
20097.91 207
20099.25 217
20100.59 201
20101.93 217
20103.26 220
20104.60 234
20105.94 223
20107.28 198
20108.61 223
20109.95 236
20111.29 241
20112.63 238
20113.96 233
20115.30 225
20116.64 213
20117.98 216
20119.32 230
20120.65 190
20121.99 226
20123.33 223
20124.67 228
20126.01 205
