# Supplementary material for: MALDI-TOF MS typing enables the classification of brewing yeasts of the genus Saccharomyces to major beer styles
Source: PLoS One. 2017 Aug 9;12(8):e0181694. doi: 10.1371/journal.pone.0181694 (PMC5549903; doi:10.1371/journal.pone.0181694)
Supplement: S17 File — The directory includes 90 raw files and was zipped to “.zip”; the folder has three strains with 30 spectra per strain; S1 Text explains the raw files with an example and Table 1 represents the yeast strains used within the experiment. (ZIP) [file pone.0181694.s020.zip › 49-51/30813-PIBA124-Lag-Lag-Lag-YPG-18h-E-E_2016-10-04_9_0_G7_1.dat]

1998.43 3050
1998.85 3084
1999.27 3013
1999.69 2985
2000.11 2848
2000.54 2897
2000.96 2808
2001.38 2805
2001.80 2725
2002.23 2723
2002.65 2826
2003.07 2842
2003.49 2893
2003.92 2925
2004.34 2888
2004.76 2834
2005.18 2881
2005.61 2950
2006.03 2827
2006.45 2701
2006.87 2716
2007.30 2805
2007.72 2918
2008.14 2839
2008.57 2890
2008.99 2762
2009.41 2718
2009.84 2798
2010.26 2780
2010.68 2686
2011.11 2732
2011.53 2739
2011.95 2646
2012.38 2618
2012.80 2734
2013.22 2757
2013.65 2907
2014.07 2853
2014.49 2710
2014.92 2752
2015.34 2940
2015.77 3062
2016.19 3147
2016.61 3047
2017.04 3139
2017.46 3072
2017.89 3121
2018.31 3226
2018.73 3190
2019.16 3046
2019.58 3076
2020.01 3085
2020.43 3006
2020.85 2946
2021.28 2939
2021.70 2924
2022.13 2773
2022.55 2913
2022.98 2812
2023.40 2888
2023.83 2902
2024.25 2813
2024.68 2711
2025.10 2626
2025.53 2661
2025.95 2760
2026.38 2662
2026.80 2579
2027.23 2538
2027.65 2675
2028.08 2598
2028.50 2646
2028.93 2718
2029.35 2635
2029.78 2665
2030.20 2733
2030.63 2759
2031.05 2758
2031.48 2719
2031.90 2796
2032.33 2858
2032.75 2805
2033.18 2761
2033.61 2741
2034.03 2879
2034.46 2800
2034.88 2705
2035.31 2826
2035.74 2900
2036.16 2818
2036.59 2751
2037.01 2823
2037.44 2711
2037.87 2700
2038.29 2849
2038.72 2872
2039.14 2863
2039.57 2832
2040.00 2841
2040.42 2805
2040.85 2854
2041.28 2858
2041.70 2876
2042.13 2931
2042.56 3031
2042.98 3106
2043.41 3237
2043.84 3057
2044.26 3099
2044.69 3168
2045.12 3017
2045.54 2944
2045.97 3114
2046.40 3039
2046.82 2943
2047.25 3010
2047.68 2917
2048.11 2832
2048.53 2697
2048.96 2735
2049.39 2791
2049.82 2829
2050.24 2770
2050.67 2763
2051.10 2670
2051.53 2626
2051.95 2669
2052.38 2635
2052.81 2797
2053.24 2842
2053.66 2831
2054.09 2681
2054.52 2900
2054.95 3013
2055.38 3134
2055.80 3175
2056.23 3202
2056.66 3123
2057.09 3103
2057.52 3031
2057.94 3050
2058.37 2961
2058.80 2858
2059.23 2950
2059.66 2917
2060.09 2910
2060.51 2893
2060.94 2980
2061.37 2965
2061.80 2966
2062.23 3022
2062.66 3216
2063.09 3289
2063.52 3360
2063.94 3375
2064.37 3354
2064.80 3388
2065.23 3361
2065.66 3309
2066.09 3277
2066.52 3113
2066.95 3029
2067.38 2929
2067.81 2876
2068.24 2893
2068.66 2952
2069.09 2756
2069.52 2684
2069.95 2736
2070.38 2788
2070.81 2680
2071.24 2811
2071.67 2821
2072.10 2993
2072.53 3161
2072.96 3124
2073.39 3035
2073.82 2996
2074.25 3189
2074.68 3156
2075.11 3081
2075.54 3146
2075.97 2994
2076.40 3086
2076.83 3016
2077.26 2978
2077.69 2990
2078.12 3089
2078.55 3061
2078.98 3073
2079.41 2991
2079.84 2989
2080.27 2997
2080.70 2864
2081.14 3014
2081.57 2977
2082.00 2943
2082.43 2950
2082.86 2921
2083.29 2921
2083.72 2881
2084.15 2862
2084.58 2779
2085.01 2854
2085.44 2907
2085.88 2715
2086.31 2762
2086.74 2840
2087.17 2805
2087.60 2752
2088.03 2748
2088.46 2669
2088.89 2757
2089.33 2767
2089.76 2626
2090.19 2751
2090.62 2783
2091.05 2747
2091.48 2667
2091.92 2624
2092.35 2694
2092.78 2817
2093.21 2763
2093.64 2668
2094.07 2664
2094.51 2687
2094.94 2601
2095.37 2584
2095.80 2622
2096.24 2697
2096.67 2617
2097.10 2523
2097.53 2477
2097.96 2514
2098.40 2594
2098.83 2566
2099.26 2600
2099.69 2573
2100.13 2635
2100.56 2584
2100.99 2639
2101.43 2571
2101.86 2613
2102.29 2667
2102.72 2594
2103.16 2635
2103.59 2825
2104.02 2754
2104.46 2784
2104.89 2902
2105.32 2921
2105.76 2793
2106.19 2822
2106.62 2700
2107.05 2801
2107.49 2771
2107.92 2712
2108.36 2655
2108.79 2618
2109.22 2660
2109.66 2629
2110.09 2623
2110.52 2580
2110.96 2625
2111.39 2678
2111.82 2699
2112.26 2798
2112.69 2698
2113.13 2621
2113.56 2544
2113.99 2518
2114.43 2497
2114.86 2519
2115.30 2538
2115.73 2474
2116.16 2501
2116.60 2399
2117.03 2419
2117.47 2564
2117.90 2596
2118.34 2606
2118.77 2667
2119.21 2673
2119.64 2616
2120.07 2580
2120.51 2716
2120.94 2798
2121.38 2646
2121.81 2707
2122.25 2684
2122.68 2662
2123.12 2728
2123.55 2699
2123.99 2618
2124.42 2591
2124.86 2635
2125.29 2696
2125.73 2733
2126.16 2786
2126.60 2952
2127.04 3184
2127.47 3140
2127.91 3285
2128.34 3426
2128.78 3254
2129.21 3239
2129.65 3313
2130.08 3265
2130.52 3181
2130.96 2962
2131.39 2912
2131.83 2813
2132.26 2836
2132.70 2866
2133.14 2823
2133.57 2730
2134.01 2812
2134.44 2766
2134.88 2709
2135.32 2752
2135.75 2645
2136.19 2551
2136.62 2640
2137.06 2636
2137.50 2550
2137.93 2612
2138.37 2648
2138.81 2684
2139.24 2568
2139.68 2527
2140.12 2498
2140.55 2577
2140.99 2480
2141.43 2566
2141.86 2571
2142.30 2562
2142.74 2627
2143.18 2585
2143.61 2670
2144.05 2628
2144.49 2695
2144.92 2734
2145.36 2665
2145.80 2928
2146.24 3077
2146.67 3218
2147.11 3473
2147.55 3700
2147.99 3862
2148.42 3896
2148.86 3941
2149.30 3884
2149.74 3905
2150.17 3792
2150.61 3596
2151.05 3388
2151.49 3281
2151.92 3074
2152.36 2979
2152.80 2924
2153.24 2879
2153.68 2815
2154.11 2876
2154.55 2867
2154.99 2897
2155.43 2762
2155.87 2740
2156.31 2763
2156.74 2765
2157.18 2657
2157.62 2657
2158.06 2748
2158.50 2806
2158.94 2735
2159.38 2660
2159.81 2760
2160.25 2767
2160.69 2860
2161.13 2821
2161.57 2784
2162.01 2814
2162.45 2789
2162.89 2811
2163.33 2825
2163.76 2883
2164.20 2888
2164.64 2917
2165.08 2855
2165.52 2850
2165.96 2726
2166.40 2805
2166.84 2905
2167.28 3008
2167.72 3037
2168.16 3096
2168.60 3048
2169.04 3080
2169.48 2981
2169.92 2971
2170.36 2905
2170.80 2905
2171.24 3114
2171.68 3015
2172.12 2983
2172.56 3209
2173.00 3288
2173.44 3215
2173.88 3343
2174.32 3500
2174.76 3537
2175.20 3368
2175.64 3290
2176.08 3318
2176.52 3448
2176.96 3451
2177.40 3357
2177.84 3394
2178.28 3201
2178.72 3200
2179.16 3094
2179.60 3042
2180.04 3040
2180.48 2796
2180.92 2844
2181.37 2846
2181.81 2766
2182.25 2666
2182.69 2568
2183.13 2596
2183.57 2643
2184.01 2706
2184.45 2761
2184.89 2724
2185.34 2891
2185.78 2880
2186.22 3027
2186.66 3018
2187.10 3024
2187.54 2989
2187.98 3065
2188.43 3037
2188.87 3000
2189.31 2973
2189.75 3013
2190.19 2832
2190.63 2897
2191.08 3060
2191.52 2888
2191.96 3010
2192.40 3013
2192.84 3119
2193.29 3058
2193.73 3212
2194.17 3160
2194.61 3185
2195.05 3130
2195.50 3148
2195.94 3034
2196.38 3012
2196.82 2927
2197.27 2897
2197.71 2809
2198.15 2809
2198.59 2747
2199.04 2715
2199.48 2774
2199.92 2823
2200.37 2771
2200.81 2831
2201.25 2903
2201.69 2947
2202.14 2821
2202.58 2837
2203.02 2825
2203.47 2918
2203.91 2864
2204.35 2956
2204.80 3119
2205.24 3016
2205.68 2887
2206.13 3133
2206.57 3063
2207.01 3020
2207.46 3024
2207.90 3081
2208.34 3000
2208.79 3167
2209.23 3203
2209.67 3002
2210.12 2928
2210.56 2945
2211.01 2887
2211.45 2910
2211.89 3000
2212.34 2958
2212.78 3086
2213.23 2929
2213.67 2926
2214.11 2846
2214.56 2711
2215.00 2685
2215.45 2806
2215.89 2793
2216.34 2809
2216.78 2707
2217.22 2650
2217.67 2787
2218.11 2659
2218.56 2685
2219.00 2889
2219.45 2903
2219.89 2825
2220.34 3079
2220.78 3140
2221.23 3156
2221.67 3056
2222.12 3253
2222.56 3358
2223.01 3410
2223.45 3417
2223.90 3417
2224.34 3412
2224.79 3515
2225.23 3462
2225.68 3503
2226.12 3423
2226.57 3483
2227.01 3579
2227.46 3463
2227.91 3567
2228.35 3641
2228.80 3643
2229.24 3684
2229.69 3756
2230.13 3674
2230.58 3591
2231.03 3641
2231.47 3580
2231.92 3642
2232.36 3486
2232.81 3442
2233.26 3287
2233.70 3162
2234.15 3119
2234.59 3088
2235.04 3020
2235.49 2957
2235.93 2933
2236.38 2817
2236.83 2820
2237.27 2894
2237.72 2847
2238.17 2835
2238.61 2946
2239.06 2797
2239.51 2792
2239.95 2758
2240.40 2784
2240.85 2816
2241.29 2705
2241.74 2668
2242.19 2787
2242.63 2801
2243.08 2747
2243.53 2729
2243.98 2637
2244.42 2600
2244.87 2632
2245.32 2637
2245.76 2634
2246.21 2645
2246.66 2607
2247.11 2702
2247.55 2677
2248.00 2707
2248.45 2805
2248.90 2817
2249.35 2731
2249.79 2721
2250.24 2745
2250.69 2893
2251.14 2781
2251.58 2848
2252.03 2965
2252.48 2909
2252.93 2795
2253.38 2837
2253.82 2856
2254.27 2819
2254.72 2723
2255.17 2770
2255.62 2739
2256.07 2698
2256.51 2664
2256.96 2598
2257.41 2613
2257.86 2734
2258.31 2757
2258.76 2780
2259.21 2895
2259.65 3039
2260.10 2949
2260.55 2985
2261.00 3073
2261.45 3098
2261.90 3161
2262.35 3105
2262.80 2934
2263.25 2839
2263.69 2995
2264.14 3153
2264.59 3041
2265.04 3003
2265.49 2969
2265.94 3019
2266.39 3122
2266.84 3141
2267.29 3152
2267.74 3246
2268.19 3380
2268.64 3501
2269.09 3536
2269.54 3650
2269.99 3489
2270.44 3459
2270.89 3369
2271.34 3361
2271.79 3423
2272.24 3506
2272.69 3537
2273.14 3579
2273.59 3538
2274.04 3709
2274.49 3776
2274.94 3824
2275.39 3832
2275.84 3814
2276.29 3617
2276.74 3428
2277.19 3473
2277.64 3200
2278.09 3107
2278.54 3028
2278.99 3048
2279.44 3014
2279.89 2830
2280.34 2755
2280.79 2636
2281.25 2794
2281.70 2807
2282.15 2672
2282.60 2731
2283.05 2851
2283.50 2703
2283.95 2681
2284.40 2738
2284.85 2850
2285.31 2778
2285.76 2738
2286.21 3063
2286.66 3216
2287.11 3290
2287.56 3393
2288.01 3694
2288.47 3817
2288.92 4008
2289.37 4159
2289.82 4102
2290.27 4164
2290.72 4082
2291.18 4065
2291.63 4016
2292.08 3751
2292.53 3596
2292.98 3595
2293.44 3417
2293.89 3341
2294.34 3174
2294.79 3117
2295.24 3122
2295.70 3058
2296.15 3059
2296.60 3100
2297.05 3000
2297.51 2985
2297.96 2952
2298.41 2900
2298.86 2867
2299.32 2689
2299.77 2837
2300.22 2646
2300.67 2680
2301.13 2741
2301.58 2683
2302.03 2680
2302.49 2678
2302.94 2597
2303.39 2680
2303.85 2718
2304.30 2662
2304.75 2664
2305.20 2789
2305.66 2829
2306.11 2910
2306.56 2932
2307.02 2913
2307.47 3070
2307.93 3133
2308.38 3220
2308.83 3389
2309.29 3365
2309.74 3286
2310.19 3331
2310.65 3404
2311.10 3225
2311.55 3091
2312.01 3067
2312.46 3090
2312.92 2997
2313.37 2950
2313.82 2855
2314.28 2782
2314.73 2788
2315.19 2944
2315.64 2941
2316.10 2892
2316.55 2983
2317.00 2994
2317.46 3051
2317.91 3233
2318.37 3309
2318.82 3212
2319.28 3145
2319.73 3050
2320.19 3318
2320.64 3138
2321.10 2969
2321.55 3082
2322.01 3057
2322.46 3216
2322.92 3357
2323.37 3307
2323.83 3310
2324.28 3380
2324.74 3464
2325.19 3324
2325.65 3350
2326.10 3188
2326.56 3199
2327.01 3193
2327.47 3065
2327.92 3155
2328.38 2944
2328.83 2998
2329.29 3091
2329.74 2849
2330.20 2822
2330.66 2778
2331.11 2755
2331.57 2770
2332.02 2770
2332.48 2714
2332.94 2671
2333.39 2673
2333.85 2761
2334.30 2688
2334.76 2663
2335.22 2683
2335.67 2593
2336.13 2641
2336.58 2586
2337.04 2686
2337.50 2763
2337.95 2855
2338.41 2748
2338.87 2673
2339.32 2788
2339.78 2847
2340.24 2711
2340.69 2786
2341.15 2861
2341.61 2772
2342.06 2657
2342.52 2785
2342.98 2850
2343.43 2681
2343.89 2751
2344.35 2893
2344.81 2926
2345.26 2913
2345.72 3009
2346.18 3139
2346.63 3093
2347.09 3008
2347.55 3149
2348.01 3178
2348.46 3083
2348.92 3125
2349.38 2999
2349.84 2974
2350.29 2848
2350.75 2840
2351.21 2844
2351.67 2760
2352.13 2724
2352.58 2789
2353.04 2731
2353.50 2679
2353.96 2656
2354.41 2774
2354.87 2806
2355.33 2802
2355.79 2768
2356.25 2890
2356.71 2962
2357.16 3072
2357.62 3108
2358.08 3131
2358.54 3179
2359.00 3270
2359.46 3431
2359.91 3475
2360.37 3443
2360.83 3278
2361.29 3377
2361.75 3283
2362.21 3217
2362.67 3322
2363.13 3259
2363.58 3229
2364.04 3122
2364.50 3193
2364.96 3183
2365.42 3207
2365.88 3223
2366.34 3261
2366.80 3120
2367.26 3122
2367.72 2948
2368.18 3065
2368.64 3125
2369.10 2880
2369.55 2887
2370.01 2944
2370.47 3002
2370.93 3004
2371.39 2968
2371.85 3080
2372.31 3118
2372.77 3240
2373.23 3340
2373.69 3276
2374.15 3184
2374.61 3145
2375.07 3235
2375.53 3184
2375.99 3108
2376.45 3029
2376.91 3025
2377.37 2898
2377.83 2900
2378.29 2912
2378.75 2823
2379.21 2822
2379.68 2822
2380.14 2796
2380.60 2805
2381.06 2838
2381.52 2764
2381.98 2827
2382.44 2863
2382.90 2850
2383.36 2877
2383.82 2756
2384.28 2681
2384.74 2820
2385.20 2753
2385.67 2823
2386.13 2721
2386.59 2831
2387.05 2888
2387.51 2812
2387.97 2887
2388.43 2816
2388.89 2856
2389.36 2937
2389.82 2947
2390.28 2910
2390.74 2929
2391.20 2931
2391.66 2873
2392.13 2932
2392.59 2853
2393.05 2873
2393.51 2760
2393.97 2774
2394.43 2734
2394.90 2810
2395.36 2846
2395.82 2944
2396.28 2954
2396.74 3008
2397.21 2908
2397.67 2988
2398.13 3036
2398.59 3016
2399.06 2923
2399.52 2850
2399.98 2853
2400.44 2827
2400.91 2695
2401.37 2683
2401.83 2768
2402.29 2649
2402.76 2805
2403.22 2760
2403.68 2804
2404.14 2825
2404.61 2878
2405.07 2830
2405.53 2872
2406.00 2940
2406.46 2707
2406.92 2632
2407.39 2683
2407.85 2622
2408.31 2615
2408.78 2634
2409.24 2579
2409.70 2591
2410.17 2665
2410.63 2713
2411.09 2743
2411.56 2723
2412.02 2788
2412.48 2812
2412.95 2763
2413.41 2841
2413.87 2838
2414.34 2959
2414.80 3041
2415.27 3000
2415.73 3021
2416.19 2984
2416.66 3005
2417.12 2954
2417.59 3164
2418.05 3088
2418.51 2992
2418.98 2992
2419.44 2921
2419.91 2903
2420.37 2851
2420.84 2990
2421.30 3081
2421.77 3011
2422.23 2942
2422.69 3002
2423.16 2938
2423.62 2923
2424.09 2782
2424.55 2849
2425.02 2730
2425.48 2806
2425.95 2748
2426.41 2657
2426.88 2715
2427.34 2638
2427.81 2660
2428.27 2672
2428.74 2548
2429.20 2577
2429.67 2679
2430.13 2606
2430.60 2584
2431.07 2699
2431.53 2664
2432.00 2676
2432.46 2881
2432.93 2826
2433.39 2871
2433.86 2897
2434.32 2683
2434.79 2793
2435.26 3059
2435.72 2973
2436.19 2988
2436.65 2993
2437.12 3064
2437.59 3005
2438.05 3140
2438.52 3169
2438.98 3125
2439.45 3150
2439.92 3199
2440.38 3231
2440.85 3074
2441.32 2987
2441.78 3012
2442.25 3112
2442.72 3022
2443.18 2912
2443.65 2849
2444.12 2689
2444.58 2720
2445.05 2665
2445.52 2647
2445.98 2517
2446.45 2551
2446.92 2587
2447.38 2580
2447.85 2618
2448.32 2651
2448.78 2654
2449.25 2623
2449.72 2629
2450.19 2546
2450.65 2550
2451.12 2612
2451.59 2671
2452.06 2531
2452.52 2564
2452.99 2623
2453.46 2522
2453.93 2578
2454.39 2589
2454.86 2687
2455.33 2667
2455.80 2750
2456.26 2621
2456.73 2540
2457.20 2500
2457.67 2575
2458.14 2603
2458.60 2599
2459.07 2536
2459.54 2658
2460.01 2591
2460.48 2629
2460.95 2427
2461.41 2414
2461.88 2524
2462.35 2521
2462.82 2636
2463.29 2648
2463.76 2595
2464.22 2651
2464.69 2726
2465.16 2605
2465.63 2628
2466.10 2611
2466.57 2715
2467.04 2700
2467.51 2669
2467.97 2716
2468.44 2751
2468.91 2827
2469.38 2803
2469.85 2797
2470.32 2853
2470.79 2724
2471.26 2665
2471.73 2656
2472.20 2533
2472.67 2680
2473.14 2625
2473.61 2629
2474.07 2600
2474.54 2704
2475.01 2776
2475.48 2725
2475.95 2649
2476.42 2616
2476.89 2772
2477.36 2773
2477.83 2722
2478.30 2655
2478.77 2627
2479.24 2592
2479.71 2610
2480.18 2573
2480.65 2593
2481.12 2577
2481.59 2501
2482.06 2543
2482.53 2527
2483.00 2503
2483.47 2498
2483.95 2493
2484.42 2609
2484.89 2633
2485.36 2567
2485.83 2667
2486.30 2629
2486.77 2768
2487.24 2678
2487.71 2702
2488.18 2738
2488.65 2733
2489.12 2634
2489.59 2766
2490.07 2676
2490.54 2701
2491.01 2728
2491.48 2652
2491.95 2755
2492.42 2797
2492.89 2825
2493.36 2763
2493.84 2788
2494.31 2947
2494.78 2934
2495.25 2881
2495.72 2872
2496.19 2893
2496.66 2934
2497.14 2822
2497.61 2689
2498.08 2602
2498.55 2451
2499.02 2426
2499.50 2421
2499.97 2494
2500.44 2461
2500.91 2431
2501.38 2437
2501.86 2441
2502.33 2433
2502.80 2349
2503.27 2482
2503.74 2463
2504.22 2452
2504.69 2474
2505.16 2601
2505.63 2719
2506.11 2694
2506.58 2709
2507.05 2757
2507.52 2889
2508.00 3139
2508.47 3164
2508.94 3350
2509.42 3481
2509.89 3783
2510.36 4034
2510.83 4051
2511.31 4023
2511.78 4131
2512.25 4001
2512.73 3918
2513.20 3687
2513.67 3647
2514.15 3479
2514.62 3256
2515.09 3103
2515.57 3067
2516.04 2976
2516.51 2993
2516.99 3004
2517.46 3055
2517.94 3060
2518.41 3151
2518.88 3130
2519.36 3225
2519.83 3157
2520.30 3032
2520.78 2971
2521.25 2867
2521.73 2717
2522.20 2805
2522.67 2880
2523.15 2667
2523.62 2607
2524.10 2669
2524.57 2625
2525.05 2687
2525.52 2793
2525.99 2750
2526.47 2830
2526.94 2792
2527.42 2929
2527.89 2926
2528.37 2811
2528.84 2806
2529.32 2686
2529.79 2738
2530.27 2757
2530.74 2806
2531.22 2913
2531.69 2876
2532.17 2874
2532.64 2878
2533.12 2830
2533.59 2879
2534.07 2785
2534.54 2829
2535.02 2853
2535.49 2911
2535.97 2792
2536.44 2843
2536.92 2789
2537.39 2868
2537.87 2805
2538.34 2849
2538.82 2925
2539.30 2800
2539.77 2803
2540.25 2797
2540.72 2691
2541.20 2753
2541.68 2655
2542.15 2672
2542.63 2640
2543.10 2710
2543.58 2791
2544.06 2826
2544.53 2824
2545.01 2923
2545.48 3109
2545.96 3161
2546.44 3532
2546.91 3401
2547.39 3335
2547.87 3342
2548.34 3449
2548.82 3378
2549.30 3197
2549.77 3143
2550.25 3119
2550.73 3100
2551.20 3133
2551.68 3222
2552.16 3112
2552.63 2974
2553.11 3004
2553.59 3114
2554.06 3018
2554.54 2918
2555.02 2994
2555.50 3088
2555.97 2952
2556.45 2896
2556.93 2744
2557.40 2862
2557.88 2900
2558.36 2823
2558.84 2806
2559.31 2768
2559.79 2766
2560.27 2723
2560.75 2715
2561.23 2571
2561.70 2516
2562.18 2655
2562.66 2695
2563.14 2552
2563.61 2583
2564.09 2458
2564.57 2560
2565.05 2619
2565.53 2466
2566.00 2490
2566.48 2544
2566.96 2456
2567.44 2328
2567.92 2304
2568.40 2413
2568.87 2416
2569.35 2341
2569.83 2518
2570.31 2433
2570.79 2319
2571.27 2458
2571.75 2426
2572.22 2427
2572.70 2560
2573.18 2710
2573.66 2710
2574.14 2692
2574.62 2641
2575.10 2743
2575.58 2714
2576.06 2552
2576.54 2575
2577.01 2629
2577.49 2643
2577.97 2561
2578.45 2578
2578.93 2567
2579.41 2571
2579.89 2606
2580.37 2502
2580.85 2584
2581.33 2485
2581.81 2485
2582.29 2604
2582.77 2547
2583.25 2461
2583.73 2560
2584.21 2663
2584.69 2506
2585.17 2482
2585.65 2537
2586.13 2441
2586.61 2484
2587.09 2504
2587.57 2518
2588.05 2478
2588.53 2557
2589.01 2491
2589.49 2445
2589.97 2407
2590.45 2533
2590.93 2609
2591.41 2602
2591.89 2483
2592.37 2435
2592.85 2465
2593.33 2518
2593.81 2466
2594.30 2493
2594.78 2419
2595.26 2441
2595.74 2443
2596.22 2539
2596.70 2555
2597.18 2511
2597.66 2463
2598.14 2479
2598.62 2493
2599.11 2553
2599.59 2635
2600.07 2531
2600.55 2543
2601.03 2435
2601.51 2517
2601.99 2690
2602.48 2572
2602.96 2540
2603.44 2538
2603.92 2529
2604.40 2444
2604.88 2376
2605.37 2472
2605.85 2400
2606.33 2356
2606.81 2339
2607.29 2289
2607.78 2472
2608.26 2515
2608.74 2399
2609.22 2447
2609.70 2437
2610.19 2616
2610.67 2481
2611.15 2639
2611.63 2500
2612.12 2449
2612.60 2337
2613.08 2467
2613.56 2438
2614.05 2468
2614.53 2407
2615.01 2448
2615.49 2534
2615.98 2503
2616.46 2453
2616.94 2387
2617.43 2445
2617.91 2505
2618.39 2554
2618.87 2382
2619.36 2352
2619.84 2517
2620.32 2439
2620.81 2361
2621.29 2412
2621.77 2513
2622.26 2587
2622.74 2479
2623.22 2368
2623.71 2532
2624.19 2573
2624.67 2501
2625.16 2634
2625.64 2583
2626.13 2585
2626.61 2522
2627.09 2670
2627.58 2806
2628.06 2790
2628.55 2785
2629.03 2889
2629.51 2793
2630.00 2817
2630.48 3005
2630.97 2865
2631.45 2758
2631.93 2813
2632.42 2739
2632.90 2806
2633.39 2730
2633.87 2683
2634.36 2588
2634.84 2649
2635.33 2460
2635.81 2409
2636.29 2458
2636.78 2434
2637.26 2425
2637.75 2352
2638.23 2371
2638.72 2396
2639.20 2394
2639.69 2470
2640.17 2464
2640.66 2469
2641.14 2555
2641.63 2521
2642.11 2490
2642.60 2500
2643.08 2435
2643.57 2515
2644.05 2445
2644.54 2533
2645.03 2548
2645.51 2532
2646.00 2533
2646.48 2573
2646.97 2575
2647.45 2555
2647.94 2574
2648.43 2517
2648.91 2605
2649.40 2678
2649.88 2619
2650.37 2622
2650.85 2729
2651.34 2729
2651.83 2644
2652.31 2643
2652.80 2629
2653.29 2728
2653.77 2673
2654.26 2602
2654.74 2575
2655.23 2546
2655.72 2591
2656.20 2588
2656.69 2479
2657.18 2423
2657.66 2464
2658.15 2436
2658.64 2473
2659.12 2471
2659.61 2371
2660.10 2446
2660.58 2454
2661.07 2532
2661.56 2383
2662.05 2355
2662.53 2373
2663.02 2433
2663.51 2386
2663.99 2391
2664.48 2505
2664.97 2486
2665.46 2425
2665.94 2488
2666.43 2503
2666.92 2448
2667.41 2546
2667.89 2575
2668.38 2517
2668.87 2451
2669.36 2657
2669.84 2718
2670.33 2715
2670.82 2934
2671.31 3042
2671.80 3109
2672.28 3234
2672.77 3394
2673.26 3583
2673.75 3649
2674.24 3714
2674.72 3558
2675.21 3455
2675.70 3347
2676.19 3031
2676.68 2935
2677.17 3093
2677.65 2894
2678.14 2667
2678.63 2707
2679.12 2730
2679.61 2797
2680.10 2704
2680.59 2721
2681.07 2603
2681.56 2756
2682.05 2845
2682.54 2797
2683.03 2745
2683.52 2764
2684.01 2710
2684.50 2669
2684.99 2657
2685.47 2596
2685.96 2632
2686.45 2671
2686.94 2525
2687.43 2578
2687.92 2614
2688.41 2633
2688.90 2809
2689.39 2753
2689.88 2742
2690.37 2676
2690.86 2783
2691.35 2754
2691.84 2751
2692.33 2657
2692.82 2759
2693.31 2752
2693.80 2793
2694.29 2677
2694.78 2746
2695.27 2658
2695.76 2725
2696.25 2674
2696.74 2614
2697.23 2506
2697.72 2500
2698.21 2527
2698.70 2592
2699.19 2647
2699.68 2596
2700.17 2619
2700.66 2588
2701.15 2528
2701.64 2667
2702.13 2642
2702.62 2528
2703.11 2608
2703.61 2658
2704.10 2654
2704.59 2663
2705.08 2681
2705.57 2574
2706.06 2436
2706.55 2453
2707.04 2519
2707.53 2514
2708.02 2533
2708.52 2506
2709.01 2625
2709.50 2563
2709.99 2433
2710.48 2557
2710.97 2530
2711.46 2560
2711.96 2596
2712.45 2665
2712.94 2534
2713.43 2612
2713.92 2601
2714.41 2510
2714.91 2462
2715.40 2549
2715.89 2576
2716.38 2395
2716.87 2422
2717.37 2313
2717.86 2322
2718.35 2487
2718.84 2640
2719.33 2562
2719.83 2442
2720.32 2636
2720.81 2609
2721.30 2756
2721.80 2785
2722.29 2691
2722.78 2626
2723.27 2547
2723.77 2594
2724.26 2548
2724.75 2520
2725.24 2549
2725.74 2384
2726.23 2366
2726.72 2549
2727.22 2566
2727.71 2477
2728.20 2447
2728.70 2489
2729.19 2516
2729.68 2591
2730.18 2611
2730.67 2732
2731.16 2749
2731.65 2763
2732.15 2774
2732.64 2718
2733.14 2770
2733.63 2791
2734.12 2807
2734.62 2835
2735.11 2949
2735.60 2939
2736.10 2789
2736.59 2958
2737.08 3000
2737.58 2817
2738.07 2996
2738.57 2942
2739.06 2834
2739.55 2733
2740.05 2726
2740.54 2627
2741.04 2596
2741.53 2591
2742.03 2489
2742.52 2512
2743.01 2489
2743.51 2596
2744.00 2537
2744.50 2649
2744.99 2683
2745.49 2766
2745.98 2614
2746.48 2666
2746.97 2674
2747.47 2516
2747.96 2588
2748.46 2589
2748.95 2489
2749.45 2400
2749.94 2433
2750.44 2462
2750.93 2430
2751.43 2502
2751.92 2474
2752.42 2415
2752.91 2397
2753.41 2466
2753.90 2583
2754.40 2484
2754.89 2540
2755.39 2488
2755.88 2500
2756.38 2508
2756.87 2451
2757.37 2529
2757.87 2573
2758.36 2571
2758.86 2574
2759.35 2598
2759.85 2691
2760.35 2678
2760.84 2747
2761.34 2699
2761.83 2665
2762.33 2693
2762.83 2725
2763.32 2547
2763.82 2576
2764.31 2560
2764.81 2559
2765.31 2645
2765.80 2501
2766.30 2520
2766.80 2564
2767.29 2454
2767.79 2435
2768.29 2434
2768.78 2497
2769.28 2489
2769.78 2521
2770.27 2557
2770.77 2564
2771.27 2586
2771.76 2624
2772.26 2679
2772.76 2655
2773.26 2826
2773.75 2901
2774.25 3049
2774.75 3097
2775.24 3103
2775.74 3190
2776.24 3133
2776.74 3038
2777.23 3017
2777.73 3056
2778.23 2937
2778.73 2796
2779.22 2804
2779.72 2702
2780.22 2635
2780.72 2538
2781.21 2416
2781.71 2577
2782.21 2548
2782.71 2557
2783.21 2501
2783.70 2446
2784.20 2517
2784.70 2475
2785.20 2646
2785.70 2739
2786.20 2616
2786.69 2578
2787.19 2704
2787.69 2752
2788.19 2880
2788.69 2962
2789.19 2942
2789.68 3074
2790.18 3064
2790.68 2939
2791.18 2787
2791.68 2779
2792.18 2867
2792.68 2773
2793.18 2702
2793.67 2735
2794.17 2816
2794.67 2776
2795.17 2712
2795.67 2829
2796.17 2873
2796.67 2964
2797.17 2955
2797.67 2828
2798.17 2814
2798.67 2712
2799.17 2668
2799.66 2595
2800.16 2526
2800.66 2609
2801.16 2631
2801.66 2580
2802.16 2569
2802.66 2572
2803.16 2566
2803.66 2530
2804.16 2673
2804.66 2809
2805.16 2926
2805.66 3014
2806.16 3215
2806.66 3334
2807.16 3440
2807.66 3508
2808.16 3704
2808.66 3769
2809.16 3914
2809.66 3836
2810.16 3827
2810.66 3895
2811.16 3784
2811.66 3737
2812.17 3806
2812.67 3879
2813.17 3780
2813.67 3608
2814.17 3578
2814.67 3327
2815.17 3205
2815.67 3057
2816.17 2906
2816.67 3014
2817.17 2778
2817.67 2742
2818.18 2657
2818.68 2699
2819.18 2574
2819.68 2566
2820.18 2648
2820.68 2491
2821.18 2523
2821.68 2464
2822.19 2448
2822.69 2534
2823.19 2582
2823.69 2474
2824.19 2492
2824.69 2547
2825.20 2516
2825.70 2518
2826.20 2514
2826.70 2627
2827.20 2560
2827.70 2513
2828.21 2377
2828.71 2482
2829.21 2563
2829.71 2450
2830.22 2390
2830.72 2229
2831.22 2270
2831.72 2396
2832.22 2380
2832.73 2402
2833.23 2391
2833.73 2537
2834.23 2579
2834.74 2613
2835.24 2687
2835.74 2722
2836.24 2687
2836.75 2599
2837.25 2628
2837.75 2658
2838.26 2621
2838.76 2577
2839.26 2547
2839.76 2607
2840.27 2667
2840.77 2833
2841.27 2905
2841.78 2779
2842.28 2753
2842.78 2766
2843.29 2741
2843.79 2867
2844.29 2973
2844.80 2915
2845.30 2932
2845.80 3099
2846.31 2966
2846.81 3013
2847.32 3190
2847.82 3175
2848.32 3104
2848.83 3069
2849.33 3100
2849.83 2921
2850.34 2904
2850.84 2836
2851.35 2784
2851.85 2730
2852.35 2634
2852.86 2566
2853.36 2657
2853.87 2553
2854.37 2583
2854.88 2711
2855.38 2730
2855.88 2823
2856.39 2918
2856.89 2808
2857.40 2849
2857.90 3001
2858.41 2946
2858.91 2870
2859.42 2824
2859.92 2718
2860.43 2918
2860.93 2946
2861.44 2823
2861.94 2810
2862.45 2667
2862.95 2664
2863.46 2655
2863.96 2619
2864.47 2537
2864.97 2498
2865.48 2371
2865.98 2447
2866.49 2412
2866.99 2569
2867.50 2645
2868.00 2614
2868.51 2613
2869.02 2720
2869.52 2875
2870.03 2811
2870.53 2787
2871.04 2798
2871.54 2795
2872.05 2851
2872.56 2950
2873.06 2892
2873.57 2979
2874.07 2953
2874.58 2914
2875.09 2924
2875.59 2857
2876.10 2750
2876.61 2750
2877.11 2694
2877.62 2760
2878.12 2679
2878.63 2668
2879.14 2673
2879.64 2709
2880.15 2692
2880.66 2664
2881.16 2529
2881.67 2594
2882.18 2636
2882.68 2656
2883.19 2720
2883.70 2766
2884.20 2639
2884.71 2716
2885.22 2751
2885.73 2838
2886.23 2784
2886.74 2828
2887.25 2897
2887.75 2916
2888.26 2881
2888.77 2713
2889.28 2701
2889.78 2812
2890.29 2737
2890.80 2800
2891.31 2770
2891.81 2686
2892.32 2679
2892.83 2680
2893.34 2652
2893.84 2607
2894.35 2736
2894.86 2809
2895.37 2955
2895.88 2811
2896.38 2788
2896.89 2816
2897.40 2854
2897.91 2752
2898.42 2737
2898.92 2722
2899.43 2690
2899.94 2571
2900.45 2719
2900.96 2598
2901.47 2675
2901.98 2698
2902.48 2618
2902.99 2643
2903.50 2656
2904.01 2595
2904.52 2595
2905.03 2683
2905.54 2574
2906.04 2489
2906.55 2494
2907.06 2612
2907.57 2623
2908.08 2540
2908.59 2559
2909.10 2623
2909.61 2527
2910.12 2488
2910.63 2494
2911.14 2542
2911.64 2603
2912.15 2521
2912.66 2570
2913.17 2494
2913.68 2522
2914.19 2514
2914.70 2484
2915.21 2583
2915.72 2542
2916.23 2665
2916.74 2617
2917.25 2534
2917.76 2601
2918.27 2582
2918.78 2661
2919.29 2531
2919.80 2719
2920.31 2782
2920.82 2669
2921.33 2646
2921.84 2794
2922.35 2872
2922.86 2932
2923.37 2862
2923.88 2776
2924.39 2840
2924.90 2859
2925.41 2814
2925.92 2746
2926.44 2709
2926.95 2672
2927.46 2567
2927.97 2530
2928.48 2523
2928.99 2563
2929.50 2524
2930.01 2426
2930.52 2495
2931.03 2395
2931.54 2399
2932.05 2349
2932.57 2320
2933.08 2259
2933.59 2283
2934.10 2442
2934.61 2525
2935.12 2569
2935.63 2627
2936.15 2728
2936.66 2798
2937.17 2991
2937.68 3034
2938.19 3316
2938.70 3618
2939.22 3792
2939.73 4057
2940.24 4194
2940.75 4298
2941.26 4349
2941.77 4348
2942.29 4218
2942.80 3899
2943.31 3790
2943.82 3538
2944.34 3444
2944.85 3324
2945.36 3299
2945.87 3187
2946.38 2991
2946.90 2879
2947.41 2812
2947.92 2782
2948.43 2655
2948.95 2560
2949.46 2515
2949.97 2485
2950.48 2551
2951.00 2354
2951.51 2389
2952.02 2457
2952.54 2463
2953.05 2378
2953.56 2303
2954.08 2419
2954.59 2397
2955.10 2477
2955.61 2469
2956.13 2383
2956.64 2517
2957.15 2650
2957.67 2589
2958.18 2676
2958.69 2686
2959.21 2693
2959.72 2745
2960.23 2695
2960.75 2739
2961.26 2622
2961.78 2630
2962.29 2693
2962.80 2601
2963.32 2641
2963.83 2583
2964.35 2569
2964.86 2508
2965.37 2517
2965.89 2481
2966.40 2524
2966.92 2505
2967.43 2477
2967.94 2452
2968.46 2382
2968.97 2328
2969.49 2377
2970.00 2313
2970.52 2338
2971.03 2445
2971.54 2477
2972.06 2444
2972.57 2584
2973.09 2602
2973.60 2611
2974.12 2551
2974.63 2580
2975.15 2676
2975.66 2600
2976.18 2537
2976.69 2650
2977.21 2635
2977.72 2572
2978.24 2578
2978.75 2546
2979.27 2589
2979.78 2596
2980.30 2536
2980.81 2562
2981.33 2521
2981.84 2615
2982.36 2723
2982.88 2785
2983.39 2639
2983.91 2798
2984.42 2794
2984.94 2678
2985.45 2847
2985.97 2879
2986.49 2895
2987.00 2951
2987.52 2895
2988.03 2901
2988.55 2823
2989.07 2778
2989.58 2915
2990.10 2921
2990.61 2800
2991.13 2814
2991.65 2786
2992.16 2800
2992.68 2774
2993.20 2953
2993.71 2996
2994.23 3062
2994.75 3069
2995.26 3189
2995.78 3231
2996.30 3436
2996.81 3568
2997.33 3759
2997.85 3617
2998.36 3520
2998.88 3547
2999.40 3673
2999.91 3759
3000.43 3860
3000.95 4151
3001.46 4589
3001.98 5179
3002.50 5736
3003.02 6225
3003.53 6720
3004.05 7139
3004.57 7358
3005.09 7129
3005.60 6480
3006.12 5843
3006.64 5424
3007.16 4896
3007.67 4181
3008.19 3938
3008.71 3472
3009.23 3217
3009.74 2918
3010.26 2946
3010.78 2865
3011.30 2868
3011.82 2985
3012.33 2911
3012.85 2935
3013.37 2901
3013.89 2759
3014.41 2850
3014.93 2820
3015.44 2859
3015.96 3063
3016.48 2956
3017.00 3041
3017.52 2973
3018.04 3022
3018.55 3013
3019.07 3079
3019.59 3110
3020.11 3214
3020.63 3257
3021.15 3169
3021.67 3202
3022.19 3199
3022.71 3270
3023.22 3423
3023.74 3369
3024.26 3387
3024.78 3348
3025.30 3109
3025.82 3100
3026.34 3029
3026.86 2936
3027.38 2890
3027.90 2927
3028.42 2801
3028.94 2785
3029.46 2848
3029.98 2834
3030.49 2804
3031.01 2566
3031.53 2614
3032.05 2800
3032.57 2888
3033.09 2795
3033.61 2752
3034.13 2759
3034.65 2724
3035.17 2814
3035.69 2788
3036.21 2758
3036.73 2776
3037.25 2710
3037.77 2690
3038.29 2633
3038.81 2649
3039.34 2670
3039.86 2572
3040.38 2550
3040.90 2695
3041.42 2657
3041.94 2710
3042.46 2708
3042.98 2557
3043.50 2607
3044.02 2639
3044.54 2710
3045.06 2668
3045.58 2618
3046.10 2661
3046.63 2644
3047.15 2564
3047.67 2578
3048.19 2515
3048.71 2479
3049.23 2468
3049.75 2478
3050.27 2444
3050.79 2460
3051.32 2496
3051.84 2413
3052.36 2406
3052.88 2495
3053.40 2509
3053.92 2424
3054.45 2463
3054.97 2579
3055.49 2607
3056.01 2582
3056.53 2668
3057.05 2673
3057.58 2648
3058.10 2670
3058.62 2570
3059.14 2567
3059.66 2564
3060.19 2605
3060.71 2596
3061.23 2752
3061.75 2778
3062.28 2739
3062.80 2754
3063.32 2750
3063.84 2838
3064.37 2834
3064.89 2795
3065.41 2868
3065.93 2826
3066.46 2863
3066.98 2953
3067.50 3055
3068.02 2963
3068.55 2903
3069.07 2872
3069.59 2917
3070.12 2856
3070.64 2905
3071.16 2874
3071.69 2901
3072.21 2929
3072.73 2991
3073.26 3096
3073.78 3003
3074.30 3024
3074.83 3045
3075.35 2936
3075.87 3050
3076.40 3102
3076.92 3180
3077.44 3139
3077.97 3238
3078.49 3222
3079.01 3197
3079.54 3196
3080.06 3181
3080.59 3353
3081.11 3349
3081.63 3300
3082.16 3202
3082.68 3344
3083.21 3325
3083.73 3343
3084.25 3447
3084.78 3363
3085.30 3393
3085.83 3635
3086.35 3998
3086.88 4323
3087.40 4600
3087.93 5000
3088.45 5473
3088.97 5977
3089.50 6274
3090.02 6121
3090.55 5914
3091.07 5842
3091.60 5294
3092.12 4801
3092.65 4225
3093.17 4109
3093.70 3836
3094.22 3750
3094.75 3608
3095.27 3569
3095.80 3517
3096.32 3657
3096.85 3608
3097.37 3637
3097.90 3683
3098.43 4059
3098.95 4370
3099.48 4661
3100.00 5199
3100.53 5801
3101.05 6861
3101.58 7916
3102.10 8301
3102.63 8821
3103.16 9174
3103.68 8661
3104.21 8006
3104.73 7136
3105.26 6145
3105.79 5244
3106.31 4615
3106.84 4248
3107.36 3935
3107.89 3726
3108.42 3721
3108.94 3772
3109.47 3641
3110.00 3636
3110.52 3569
3111.05 3511
3111.57 3554
3112.10 3404
3112.63 3209
3113.15 3092
3113.68 3149
3114.21 3124
3114.74 3021
3115.26 2997
3115.79 2876
3116.32 2984
3116.84 2995
3117.37 3014
3117.90 2921
3118.42 2916
3118.95 3158
3119.48 3203
3120.01 3281
3120.53 3355
3121.06 3386
3121.59 3521
3122.11 3514
3122.64 3441
3123.17 3354
3123.70 3288
3124.22 3226
3124.75 3354
3125.28 3077
3125.81 3135
3126.34 3272
3126.86 3222
3127.39 3168
3127.92 3232
3128.45 3158
3128.98 3116
3129.50 2912
3130.03 2994
3130.56 2861
3131.09 2911
3131.62 2866
3132.14 2855
3132.67 2818
3133.20 2854
3133.73 2878
3134.26 2859
3134.79 2847
3135.31 2849
3135.84 2900
3136.37 2727
3136.90 2658
3137.43 2656
3137.96 2691
3138.49 2644
3139.02 2556
3139.54 2498
3140.07 2487
3140.60 2485
3141.13 2528
3141.66 2629
3142.19 2576
3142.72 2589
3143.25 2575
3143.78 2568
3144.31 2700
3144.84 2672
3145.37 2595
3145.89 2784
3146.42 3028
3146.95 3108
3147.48 3117
3148.01 3155
3148.54 3233
3149.07 3146
3149.60 3095
3150.13 3126
3150.66 3159
3151.19 3081
3151.72 3018
3152.25 2888
3152.78 2833
3153.31 2851
3153.84 2864
3154.37 2918
3154.90 2942
3155.43 2973
3155.96 2968
3156.49 3190
3157.02 3155
3157.55 3350
3158.08 3291
3158.61 3285
3159.14 3465
3159.68 3343
3160.21 3247
3160.74 3118
3161.27 3082
3161.80 3201
3162.33 3062
3162.86 3080
3163.39 3018
3163.92 2881
3164.45 2916
3164.98 2891
3165.51 2789
3166.05 2676
3166.58 2597
3167.11 2569
3167.64 2690
3168.17 2695
3168.70 2500
3169.23 2596
3169.76 2663
3170.30 2619
3170.83 2846
3171.36 2985
3171.89 3134
3172.42 3266
3172.95 3523
3173.49 3516
3174.02 3525
3174.55 3510
3175.08 3347
3175.61 3305
3176.15 3219
3176.68 3205
3177.21 2892
3177.74 2786
3178.27 2824
3178.81 2800
3179.34 2631
3179.87 2663
3180.40 2595
3180.93 2591
3181.47 2461
3182.00 2485
3182.53 2393
3183.06 2383
3183.60 2458
3184.13 2468
3184.66 2443
3185.20 2348
3185.73 2390
3186.26 2304
3186.79 2355
3187.33 2272
3187.86 2278
3188.39 2368
3188.93 2264
3189.46 2295
3189.99 2387
3190.52 2568
3191.06 2518
3191.59 2368
3192.12 2432
3192.66 2521
3193.19 2557
3193.72 2532
3194.26 2497
3194.79 2489
3195.33 2604
3195.86 2691
3196.39 2626
3196.93 2605
3197.46 2547
3197.99 2496
3198.53 2594
3199.06 2601
3199.60 2536
3200.13 2468
3200.66 2605
3201.20 2682
3201.73 2548
3202.27 2512
3202.80 2680
3203.33 2599
3203.87 2510
3204.40 2589
3204.94 2730
3205.47 2789
3206.01 2984
3206.54 3274
3207.07 3490
3207.61 3636
3208.14 4046
3208.68 4395
3209.21 4613
3209.75 4652
3210.28 4722
3210.82 4680
3211.35 4616
3211.89 4457
3212.42 4154
3212.96 3968
3213.49 3664
3214.03 3367
3214.56 3064
3215.10 2952
3215.63 2796
3216.17 2714
3216.70 2563
3217.24 2519
3217.78 2700
3218.31 2441
3218.85 2452
3219.38 2536
3219.92 2512
3220.45 2559
3220.99 2642
3221.52 2928
3222.06 2897
3222.60 2904
3223.13 3004
3223.67 3035
3224.20 3070
3224.74 3053
3225.28 2943
3225.81 2833
3226.35 2728
3226.88 2624
3227.42 2571
3227.96 2490
3228.49 2549
3229.03 2507
3229.57 2572
3230.10 2495
3230.64 2345
3231.18 2470
3231.71 2534
3232.25 2564
3232.79 2573
3233.32 2514
3233.86 2604
3234.40 2735
3234.93 2750
3235.47 2728
3236.01 2736
3236.54 2846
3237.08 2779
3237.62 2783
3238.15 3018
3238.69 2838
3239.23 2591
3239.77 2692
3240.30 2551
3240.84 2503
3241.38 2562
3241.92 2546
3242.45 2461
3242.99 2503
3243.53 2485
3244.07 2501
3244.60 2562
3245.14 2606
3245.68 2508
3246.22 2666
3246.75 2676
3247.29 2612
3247.83 2791
3248.37 2832
3248.91 2965
3249.44 3043
3249.98 3208
3250.52 3416
3251.06 3662
3251.60 4000
3252.14 4164
3252.67 4281
3253.21 4280
3253.75 4468
3254.29 4304
3254.83 4247
3255.37 4209
3255.90 3923
3256.44 3798
3256.98 3658
3257.52 3507
3258.06 3439
3258.60 3365
3259.14 3385
3259.68 3473
3260.21 3562
3260.75 3560
3261.29 3534
3261.83 3689
3262.37 3726
3262.91 3700
3263.45 3747
3263.99 3815
3264.53 3592
3265.07 3408
3265.61 3531
3266.15 3545
3266.69 3468
3267.23 3357
3267.76 3359
3268.30 3233
3268.84 3091
3269.38 2934
3269.92 2859
3270.46 2848
3271.00 2882
3271.54 2759
3272.08 2703
3272.62 2711
3273.16 2792
3273.70 2791
3274.24 2946
3274.78 2884
3275.32 2928
3275.86 2963
3276.40 2908
3276.94 2826
3277.48 2824
3278.03 2775
3278.57 2866
3279.11 2804
3279.65 2881
3280.19 2914
3280.73 2927
3281.27 2874
3281.81 2892
3282.35 3032
3282.89 3079
3283.43 2999
3283.97 3183
3284.51 3552
3285.05 3460
3285.60 3556
3286.14 3628
3286.68 3649
3287.22 3492
3287.76 3417
3288.30 3459
3288.84 3246
3289.38 3167
3289.93 3003
3290.47 3016
3291.01 3302
3291.55 3306
3292.09 3473
3292.63 3504
3293.18 3734
3293.72 3906
3294.26 4194
3294.80 4607
3295.34 4454
3295.88 4275
3296.43 4472
3296.97 4576
3297.51 4450
3298.05 4161
3298.59 3894
3299.14 3754
3299.68 3609
3300.22 3418
3300.76 3337
3301.31 3365
3301.85 3338
3302.39 3165
3302.93 3151
3303.48 3189
3304.02 3074
3304.56 3041
3305.10 3120
3305.65 3200
3306.19 3219
3306.73 3199
3307.27 3249
3307.82 3265
3308.36 3388
3308.90 3475
3309.45 3575
3309.99 3578
3310.53 3440
3311.07 3556
3311.62 3341
3312.16 3300
3312.70 3371
3313.25 3208
3313.79 3326
3314.33 3330
3314.88 3406
3315.42 3567
3315.97 3640
3316.51 3748
3317.05 4038
3317.60 4247
3318.14 4176
3318.68 4124
3319.23 4123
3319.77 4031
3320.32 3964
3320.86 3884
3321.40 3846
3321.95 3664
3322.49 3517
3323.04 3497
3323.58 3443
3324.12 3542
3324.67 3459
3325.21 3352
3325.76 3263
3326.30 3334
3326.85 3307
3327.39 3199
3327.93 3227
3328.48 3167
3329.02 3159
3329.57 3156
3330.11 3303
3330.66 3406
3331.20 3714
3331.75 3936
3332.29 4645
3332.84 5551
3333.38 6400
3333.93 7301
3334.47 8022
3335.02 8498
3335.56 8927
3336.11 9071
3336.65 8572
3337.20 8026
3337.74 7321
3338.29 6612
3338.83 6018
3339.38 5241
3339.92 4741
3340.47 4183
3341.02 3782
3341.56 3516
3342.11 3343
3342.65 3122
3343.20 2962
3343.74 3057
3344.29 2984
3344.84 2926
3345.38 3038
3345.93 3142
3346.47 2992
3347.02 3179
3347.57 3131
3348.11 3235
3348.66 3361
3349.21 3280
3349.75 3310
3350.30 3149
3350.84 3116
3351.39 3015
3351.94 2949
3352.48 2967
3353.03 3008
3353.58 2947
3354.12 2975
3354.67 2883
3355.22 2884
3355.76 2869
3356.31 2738
3356.86 2747
3357.40 2792
3357.95 2660
3358.50 2616
3359.05 2538
3359.59 2654
3360.14 2529
3360.69 2461
3361.23 2415
3361.78 2474
3362.33 2495
3362.88 2472
3363.42 2552
3363.97 2499
3364.52 2494
3365.07 2523
3365.61 2536
3366.16 2478
3366.71 2527
3367.26 2442
3367.80 2569
3368.35 2458
3368.90 2515
3369.45 2580
3370.00 2573
3370.54 2618
3371.09 2735
3371.64 2772
3372.19 2757
3372.74 2741
3373.28 2802
3373.83 2781
3374.38 2938
3374.93 2763
3375.48 2723
3376.03 2629
3376.57 2601
3377.12 2545
3377.67 2574
3378.22 2463
3378.77 2496
3379.32 2446
3379.87 2388
3380.42 2431
3380.96 2372
3381.51 2325
3382.06 2383
3382.61 2351
3383.16 2336
3383.71 2350
3384.26 2355
3384.81 2404
3385.36 2329
3385.91 2401
3386.45 2381
3387.00 2466
3387.55 2366
3388.10 2309
3388.65 2224
3389.20 2329
3389.75 2351
3390.30 2395
3390.85 2354
3391.40 2385
3391.95 2429
3392.50 2339
3393.05 2361
3393.60 2363
3394.15 2414
3394.70 2382
3395.25 2458
3395.80 2485
3396.35 2455
3396.90 2399
3397.45 2399
3398.00 2526
3398.55 2425
3399.10 2340
3399.65 2349
3400.20 2443
3400.75 2357
3401.30 2404
3401.85 2412
3402.40 2392
3402.95 2358
3403.50 2297
3404.06 2435
3404.61 2534
3405.16 2426
3405.71 2390
3406.26 2331
3406.81 2339
3407.36 2298
3407.91 2196
3408.46 2352
3409.01 2306
3409.56 2339
3410.12 2391
3410.67 2298
3411.22 2280
3411.77 2376
3412.32 2453
3412.87 2425
3413.42 2518
3413.98 2633
3414.53 2619
3415.08 2707
3415.63 2719
3416.18 2806
3416.73 2755
3417.29 2908
3417.84 3035
3418.39 3135
3418.94 3110
3419.49 3028
3420.05 2929
3420.60 2879
3421.15 2825
3421.70 2861
3422.25 2907
3422.81 3013
3423.36 2966
3423.91 2926
3424.46 2954
3425.01 3020
3425.57 2806
3426.12 2693
3426.67 2714
3427.23 2511
3427.78 2387
3428.33 2569
3428.88 2421
3429.44 2362
3429.99 2328
3430.54 2382
3431.09 2253
3431.65 2388
3432.20 2358
3432.75 2357
3433.31 2318
3433.86 2331
3434.41 2353
3434.97 2336
3435.52 2435
3436.07 2444
3436.63 2464
3437.18 2378
3437.73 2416
3438.29 2451
3438.84 2416
3439.39 2378
3439.95 2522
3440.50 2422
3441.05 2374
3441.61 2295
3442.16 2369
3442.72 2385
3443.27 2423
3443.82 2302
3444.38 2209
3444.93 2175
3445.48 2324
3446.04 2304
3446.59 2257
3447.15 2237
3447.70 2302
3448.26 2308
3448.81 2328
3449.36 2322
3449.92 2266
3450.47 2199
3451.03 2217
3451.58 2143
3452.14 2244
3452.69 2238
3453.25 2168
3453.80 2076
3454.36 2204
3454.91 2265
3455.47 2205
3456.02 2279
3456.58 2208
3457.13 2266
3457.69 2289
3458.24 2367
3458.80 2315
3459.35 2306
3459.91 2256
3460.46 2275
3461.02 2287
3461.57 2314
3462.13 2373
3462.68 2353
3463.24 2342
3463.79 2352
3464.35 2405
3464.90 2422
3465.46 2374
3466.02 2533
3466.57 2438
3467.13 2532
3467.68 2506
3468.24 2687
3468.80 2605
3469.35 2680
3469.91 2673
3470.46 2792
3471.02 2860
3471.58 2855
3472.13 2829
3472.69 2778
3473.24 2663
3473.80 2561
3474.36 2579
3474.91 2556
3475.47 2462
3476.03 2565
3476.58 2718
3477.14 2631
3477.70 2705
3478.25 2658
3478.81 2728
3479.37 2854
3479.92 2903
3480.48 2815
3481.04 2829
3481.59 2770
3482.15 2886
3482.71 2988
3483.26 2956
3483.82 2917
3484.38 3017
3484.94 3076
3485.49 3052
3486.05 3064
3486.61 3312
3487.17 3511
3487.72 3997
3488.28 4456
3488.84 5373
3489.40 6255
3489.95 7190
3490.51 8392
3491.07 9745
3491.63 10471
3492.18 10886
3492.74 10863
3493.30 9973
3493.86 8931
3494.42 7468
3494.97 6362
3495.53 5480
3496.09 4830
3496.65 4533
3497.21 4155
3497.76 4283
3498.32 4211
3498.88 4187
3499.44 4383
3500.00 4417
3500.56 4533
3501.11 4749
3501.67 5057
3502.23 5393
3502.79 5701
3503.35 6097
3503.91 6487
3504.47 6541
3505.03 6600
3505.58 6548
3506.14 6318
3506.70 6021
3507.26 5601
3507.82 5213
3508.38 4764
3508.94 4350
3509.50 4272
3510.06 4101
3510.62 4010
3511.17 3847
3511.73 3694
3512.29 3642
3512.85 3503
3513.41 3196
3513.97 3036
3514.53 2994
3515.09 2794
3515.65 2806
3516.21 2847
3516.77 2672
3517.33 2750
3517.89 2672
3518.45 2711
3519.01 2772
3519.57 2679
3520.13 2634
3520.69 2684
3521.25 2670
3521.81 2670
3522.37 2651
3522.93 2670
3523.49 2755
3524.05 2685
3524.61 2724
3525.17 2777
3525.73 2612
3526.29 2564
3526.85 2706
3527.41 2633
3527.97 2630
3528.54 2669
3529.10 2757
3529.66 2723
3530.22 2755
3530.78 2871
3531.34 2885
3531.90 2961
3532.46 3064
3533.02 3068
3533.58 3176
3534.14 3065
3534.71 3011
3535.27 3036
3535.83 2877
3536.39 2944
3536.95 2939
3537.51 2854
3538.07 2905
3538.64 2827
3539.20 2857
3539.76 2775
3540.32 2822
3540.88 2686
3541.44 2654
3542.00 2738
3542.57 2863
3543.13 2739
3543.69 2814
3544.25 2842
3544.81 2692
3545.38 2664
3545.94 2716
3546.50 2673
3547.06 2650
3547.62 2541
3548.19 2600
3548.75 2563
3549.31 2608
3549.87 2596
3550.44 2541
3551.00 2496
3551.56 2437
3552.12 2480
3552.69 2342
3553.25 2278
3553.81 2345
3554.37 2329
3554.94 2272
3555.50 2318
3556.06 2378
3556.63 2302
3557.19 2266
3557.75 2340
3558.31 2272
3558.88 2286
3559.44 2356
3560.00 2429
3560.57 2475
3561.13 2450
3561.69 2409
3562.26 2390
3562.82 2498
3563.38 2554
3563.95 2590
3564.51 2554
3565.07 2581
3565.64 2737
3566.20 2690
3566.77 2573
3567.33 2489
3567.89 2460
3568.46 2433
3569.02 2366
3569.59 2384
3570.15 2290
3570.71 2331
3571.28 2396
3571.84 2447
3572.41 2498
3572.97 2615
3573.53 2624
3574.10 2673
3574.66 2862
3575.23 3062
3575.79 3251
3576.36 3321
3576.92 3366
3577.48 3445
3578.05 3367
3578.61 3299
3579.18 3164
3579.74 3021
3580.31 2803
3580.87 2801
3581.44 2554
3582.00 2487
3582.57 2456
3583.13 2442
3583.70 2485
3584.26 2400
3584.83 2395
3585.39 2310
3585.96 2310
3586.52 2293
3587.09 2245
3587.65 2337
3588.22 2268
3588.79 2270
3589.35 2203
3589.92 2172
3590.48 2218
3591.05 2261
3591.61 2220
3592.18 2258
3592.74 2283
3593.31 2274
3593.88 2325
3594.44 2338
3595.01 2309
3595.57 2283
3596.14 2351
3596.71 2456
3597.27 2455
3597.84 2450
3598.40 2440
3598.97 2428
3599.54 2515
3600.10 2510
3600.67 2465
3601.24 2323
3601.80 2368
3602.37 2361
3602.94 2431
3603.50 2284
3604.07 2321
3604.64 2256
3605.20 2370
3605.77 2252
3606.34 2260
3606.90 2189
3607.47 2219
3608.04 2267
3608.60 2198
3609.17 2154
3609.74 2196
3610.30 2108
3610.87 2069
3611.44 2109
3612.01 2161
3612.57 2274
3613.14 2300
3613.71 2482
3614.28 2704
3614.84 2949
3615.41 3308
3615.98 3616
3616.55 3821
3617.11 4153
3617.68 4125
3618.25 4243
3618.82 4338
3619.39 3985
3619.95 3804
3620.52 3500
3621.09 3268
3621.66 3062
3622.23 3034
3622.79 2730
3623.36 2501
3623.93 2343
3624.50 2195
3625.07 2160
3625.63 2240
3626.20 2140
3626.77 2070
3627.34 2043
3627.91 2150
3628.48 2168
3629.05 2188
3629.61 2178
3630.18 2353
3630.75 2227
3631.32 2224
3631.89 2249
3632.46 2150
3633.03 2164
3633.60 2215
3634.16 2178
3634.73 2209
3635.30 2350
3635.87 2130
3636.44 2174
3637.01 2281
3637.58 2286
3638.15 2233
3638.72 2283
3639.29 2411
3639.86 2464
3640.43 2562
3641.00 2614
3641.57 2758
3642.14 2903
3642.71 2642
3643.27 2523
3643.84 2516
3644.41 2537
3644.98 2443
3645.55 2368
3646.12 2257
3646.69 2306
3647.26 2253
3647.83 2265
3648.40 2287
3648.97 2232
3649.54 2308
3650.12 2387
3650.69 2306
3651.26 2328
3651.83 2369
3652.40 2415
3652.97 2417
3653.54 2482
3654.11 2433
3654.68 2384
3655.25 2473
3655.82 2383
3656.39 2379
3656.96 2456
3657.53 2601
3658.10 2583
3658.67 2506
3659.25 2503
3659.82 2488
3660.39 2525
3660.96 2469
3661.53 2517
3662.10 2460
3662.67 2404
3663.24 2285
3663.81 2410
3664.39 2406
3664.96 2494
3665.53 2586
3666.10 2464
3666.67 2628
3667.24 2595
3667.81 2625
3668.39 2479
3668.96 2496
3669.53 2379
3670.10 2341
3670.67 2352
3671.25 2426
3671.82 2565
3672.39 2520
3672.96 2478
3673.53 2580
3674.11 2618
3674.68 2579
3675.25 2655
3675.82 2670
3676.39 2731
3676.97 2840
3677.54 2837
3678.11 2846
3678.68 2855
3679.26 3002
3679.83 2863
3680.40 2671
3680.97 2653
3681.55 2476
3682.12 2490
3682.69 2318
3683.27 2295
3683.84 2211
3684.41 2217
3684.98 2186
3685.56 2190
3686.13 2149
3686.70 2272
3687.28 2400
3687.85 2502
3688.42 2646
3689.00 2721
3689.57 2863
3690.14 2882
3690.72 2953
3691.29 2747
3691.86 2627
3692.44 2631
3693.01 2561
3693.58 2392
3694.16 2316
3694.73 2296
3695.31 2298
3695.88 2223
3696.45 2167
3697.03 2094
3697.60 2182
3698.18 2183
3698.75 2249
3699.32 2197
3699.90 2155
3700.47 2273
3701.05 2337
3701.62 2382
3702.19 2373
3702.77 2502
3703.34 2428
3703.92 2473
3704.49 2409
3705.07 2383
3705.64 2321
3706.22 2324
3706.79 2460
3707.37 2432
3707.94 2348
3708.51 2309
3709.09 2316
3709.66 2275
3710.24 2319
3710.81 2286
3711.39 2308
3711.96 2229
3712.54 2135
3713.11 2055
3713.69 2120
3714.27 2172
3714.84 2332
3715.42 2174
3715.99 2105
3716.57 2239
3717.14 2199
3717.72 2112
3718.29 2207
3718.87 2137
3719.44 2173
3720.02 2135
3720.60 2033
3721.17 2096
3721.75 2067
3722.32 2020
3722.90 2047
3723.47 2094
3724.05 2012
3724.63 1946
3725.20 1987
3725.78 1980
3726.36 2054
3726.93 2081
3727.51 2156
3728.08 2204
3728.66 2259
3729.24 2501
3729.81 2607
3730.39 2799
3730.97 3026
3731.54 3168
3732.12 3211
3732.70 3359
3733.27 3454
3733.85 3415
3734.43 3451
3735.00 3249
3735.58 3083
3736.16 2833
3736.73 2785
3737.31 2595
3737.89 2469
3738.47 2443
3739.04 2414
3739.62 2364
3740.20 2435
3740.77 2277
3741.35 2364
3741.93 2337
3742.51 2345
3743.08 2126
3743.66 2142
3744.24 2210
3744.82 2124
3745.39 2034
3745.97 2046
3746.55 2048
3747.13 2102
3747.71 2160
3748.28 2210
3748.86 2063
3749.44 2077
3750.02 2179
3750.59 2081
3751.17 2116
3751.75 2008
3752.33 1911
3752.91 2014
3753.49 2033
3754.06 1943
3754.64 1891
3755.22 1935
3755.80 1971
3756.38 1975
3756.96 1941
3757.53 1980
3758.11 2116
3758.69 2241
3759.27 2096
3759.85 2172
3760.43 2273
3761.01 2282
3761.59 2404
3762.17 2394
3762.74 2389
3763.32 2408
3763.90 2376
3764.48 2362
3765.06 2327
3765.64 2266
3766.22 2307
3766.80 2278
3767.38 2300
3767.96 2212
3768.54 2115
3769.12 2143
3769.70 2216
3770.27 2249
3770.85 2303
3771.43 2177
3772.01 2219
3772.59 2140
3773.17 2196
3773.75 2111
3774.33 2068
3774.91 2167
3775.49 2085
3776.07 2040
3776.65 2096
3777.23 2021
3777.81 2015
3778.39 2081
3778.97 2011
3779.55 1971
3780.13 1946
3780.71 1948
3781.29 1900
3781.88 1938
3782.46 1894
3783.04 1892
3783.62 1893
3784.20 1862
3784.78 1992
3785.36 1884
3785.94 1994
3786.52 1982
3787.10 1916
3787.68 1881
3788.26 1934
3788.84 1918
3789.43 2022
3790.01 1921
3790.59 1971
3791.17 1966
3791.75 1927
3792.33 2008
3792.91 2058
3793.49 2113
3794.08 2060
3794.66 2004
3795.24 1968
3795.82 2040
3796.40 2052
3796.98 1977
3797.56 2106
3798.15 1998
3798.73 2042
3799.31 2212
3799.89 2082
3800.47 2203
3801.06 2162
3801.64 2208
3802.22 2216
3802.80 2284
3803.38 2296
3803.97 2328
3804.55 2294
3805.13 2480
3805.71 2589
3806.29 2723
3806.88 2849
3807.46 3016
3808.04 3064
3808.62 3134
3809.21 3107
3809.79 3123
3810.37 2911
3810.95 2776
3811.54 2645
3812.12 2618
3812.70 2523
3813.29 2619
3813.87 2598
3814.45 2602
3815.03 2637
3815.62 2613
3816.20 2570
3816.78 2458
3817.37 2399
3817.95 2328
3818.53 2367
3819.12 2278
3819.70 2218
3820.28 2251
3820.87 2326
3821.45 2394
3822.03 2434
3822.62 2469
3823.20 2361
3823.78 2319
3824.37 2271
3824.95 2284
3825.54 2190
3826.12 2295
3826.70 2280
3827.29 2197
3827.87 2123
3828.46 2188
3829.04 2170
3829.62 2064
3830.21 2114
3830.79 2152
3831.38 2096
3831.96 2169
3832.54 2153
3833.13 2169
3833.71 2165
3834.30 2174
3834.88 2301
3835.47 2261
3836.05 2151
3836.64 2177
3837.22 2164
3837.81 2120
3838.39 2177
3838.98 2109
3839.56 2090
3840.15 2076
3840.73 2104
3841.31 2047
3841.90 2093
3842.49 2172
3843.07 2193
3843.66 2200
3844.24 2138
3844.83 2191
3845.41 2157
3846.00 2213
3846.58 2307
3847.17 2190
3847.75 2292
3848.34 2252
3848.92 2127
3849.51 2157
3850.10 2203
3850.68 2276
3851.27 2172
3851.85 2240
3852.44 2282
3853.02 2189
3853.61 2197
3854.20 2213
3854.78 2225
3855.37 2255
3855.95 2344
3856.54 2300
3857.13 2508
3857.71 2782
3858.30 3035
3858.89 3356
3859.47 3674
3860.06 4130
3860.64 4435
3861.23 4610
3861.82 4650
3862.40 4514
3862.99 4455
3863.58 4259
3864.16 3755
3864.75 3488
3865.34 3136
3865.92 2909
3866.51 2809
3867.10 2687
3867.69 2357
3868.27 2407
3868.86 2348
3869.45 2291
3870.03 2224
3870.62 2217
3871.21 2236
3871.80 2275
3872.38 2319
3872.97 2343
3873.56 2282
3874.15 2228
3874.73 2300
3875.32 2245
3875.91 2193
3876.50 2085
3877.08 2137
3877.67 2082
3878.26 2058
3878.85 1995
3879.43 2007
3880.02 2054
3880.61 2095
3881.20 2064
3881.79 1996
3882.37 1863
3882.96 1874
3883.55 1840
3884.14 1927
3884.73 1901
3885.32 1915
3885.90 1940
3886.49 2061
3887.08 2161
3887.67 2281
3888.26 2187
3888.85 2296
3889.44 2501
3890.02 2437
3890.61 2412
3891.20 2443
3891.79 2493
3892.38 2400
3892.97 2380
3893.56 2338
3894.15 2295
3894.74 2369
3895.32 2192
3895.91 2139
3896.50 2042
3897.09 2131
3897.68 2217
3898.27 2372
3898.86 2460
3899.45 2517
3900.04 2409
3900.63 2444
3901.22 2415
3901.81 2294
3902.40 2398
3902.99 2238
3903.58 2144
3904.17 2219
3904.76 2097
3905.35 2113
3905.94 1991
3906.53 2118
3907.12 2209
3907.71 2107
3908.30 2125
3908.89 2021
3909.48 2046
3910.07 2188
3910.66 2049
3911.25 1996
3911.84 1928
3912.43 1840
3913.02 1905
3913.61 1829
3914.20 1888
3914.79 1863
3915.38 1764
3915.97 1766
3916.56 1841
3917.15 1808
3917.74 1821
3918.33 1856
3918.92 1906
3919.52 1859
3920.11 1909
3920.70 1840
3921.29 1864
3921.88 1880
3922.47 1807
3923.06 1833
3923.65 1888
3924.24 1905
3924.84 1893
3925.43 1746
3926.02 1736
3926.61 1794
3927.20 1716
3927.79 1615
3928.38 1643
3928.98 1744
3929.57 1743
3930.16 1710
3930.75 1739
3931.34 1628
3931.93 1598
3932.53 1648
3933.12 1712
3933.71 1695
3934.30 1655
3934.89 1690
3935.49 1702
3936.08 1791
3936.67 1885
3937.26 1828
3937.86 1886
3938.45 1907
3939.04 1997
3939.63 2099
3940.23 2091
3940.82 2086
3941.41 2073
3942.00 2157
3942.60 2152
3943.19 2096
3943.78 1957
3944.37 1930
3944.97 1904
3945.56 1846
3946.15 1887
3946.75 1821
3947.34 1753
3947.93 1834
3948.52 1852
3949.12 1797
3949.71 1880
3950.30 1810
3950.90 1777
3951.49 1745
3952.08 1789
3952.68 1779
3953.27 1856
3953.86 1831
3954.46 1768
3955.05 1803
3955.65 1913
3956.24 1839
3956.83 1849
3957.43 1855
3958.02 1888
3958.61 1894
3959.21 2051
3959.80 2025
3960.40 1955
3960.99 1988
3961.58 1985
3962.18 2053
3962.77 1991
3963.37 2063
3963.96 2183
3964.55 2212
3965.15 2152
3965.74 2135
3966.34 2207
3966.93 2162
3967.53 2275
3968.12 2186
3968.72 2029
3969.31 1937
3969.91 1896
3970.50 1810
3971.10 1821
3971.69 1822
3972.28 1790
3972.88 1647
3973.47 1761
3974.07 1830
3974.66 1860
3975.26 1847
3975.85 1963
3976.45 2039
3977.05 2011
3977.64 2016
3978.24 2024
3978.83 1987
3979.43 2021
3980.02 1961
3980.62 1941
3981.21 1890
3981.81 1944
3982.40 1819
3983.00 1908
3983.60 1900
3984.19 1919
3984.79 1837
3985.38 1912
3985.98 1871
3986.58 1952
3987.17 1919
3987.77 1972
3988.36 1922
3988.96 1936
3989.56 1960
3990.15 1877
3990.75 1856
3991.34 1881
3991.94 1861
3992.54 1920
3993.13 1966
3993.73 1996
3994.33 2038
3994.92 2064
3995.52 2072
3996.12 2094
3996.71 2138
3997.31 2088
3997.91 2186
3998.50 2088
3999.10 1996
3999.70 1959
4000.29 2055
4000.89 1988
4001.49 1981
4002.09 1802
4002.68 1854
4003.28 1962
4003.88 1930
4004.47 1917
4005.07 1962
4005.67 1881
4006.27 1912
4006.86 1911
4007.46 1889
4008.06 1889
4008.66 1893
4009.25 1872
4009.85 1889
4010.45 1852
4011.05 1818
4011.64 1717
4012.24 1675
4012.84 1783
4013.44 1694
4014.04 1711
4014.63 1779
4015.23 1783
4015.83 1816
4016.43 1785
4017.03 1880
4017.63 1913
4018.22 1856
4018.82 1789
4019.42 1740
4020.02 1705
4020.62 1886
4021.22 1837
4021.81 1801
4022.41 1826
4023.01 1832
4023.61 1934
4024.21 2045
4024.81 2012
4025.41 2016
4026.01 2223
4026.60 2288
4027.20 2437
4027.80 2567
4028.40 2612
4029.00 2704
4029.60 2754
4030.20 2641
4030.80 2548
4031.40 2374
4032.00 2242
4032.60 2178
4033.20 2165
4033.80 1991
4034.39 1994
4034.99 2018
4035.59 1992
4036.19 1868
4036.79 1884
4037.39 1877
4037.99 1777
4038.59 1790
4039.19 1717
4039.79 1620
4040.39 1664
4040.99 1751
4041.59 1739
4042.19 1666
4042.79 1691
4043.39 1671
4043.99 1735
4044.59 1687
4045.19 1719
4045.79 1740
4046.39 1733
4046.99 1691
4047.60 1730
4048.20 1739
4048.80 1783
4049.40 1890
4050.00 1832
4050.60 1860
4051.20 1896
4051.80 1832
4052.40 1813
4053.00 1823
4053.60 1834
4054.20 1847
4054.80 1813
4055.41 1778
4056.01 1753
4056.61 1752
4057.21 1732
4057.81 1674
4058.41 1775
4059.01 1757
4059.61 1809
4060.22 1748
4060.82 1774
4061.42 1815
4062.02 1941
4062.62 2038
4063.22 2141
4063.82 2068
4064.43 2112
4065.03 2125
4065.63 2262
4066.23 2267
4066.83 2155
4067.44 2106
4068.04 2123
4068.64 2031
4069.24 1849
4069.84 1872
4070.45 1776
4071.05 1771
4071.65 1750
4072.25 1720
4072.86 1743
4073.46 1590
4074.06 1570
4074.66 1639
4075.27 1647
4075.87 1693
4076.47 1660
4077.07 1658
4077.68 1652
4078.28 1663
4078.88 1680
4079.48 1671
4080.09 1664
4080.69 1694
4081.29 1643
4081.90 1641
4082.50 1686
4083.10 1642
4083.71 1703
4084.31 1663
4084.91 1611
4085.52 1565
4086.12 1517
4086.72 1564
4087.33 1562
4087.93 1565
4088.53 1615
4089.14 1657
4089.74 1667
4090.34 1662
4090.95 1567
4091.55 1625
4092.15 1720
4092.76 1717
4093.36 1684
4093.97 1673
4094.57 1726
4095.17 1703
4095.78 1683
4096.38 1657
4096.99 1746
4097.59 1650
4098.19 1742
4098.80 1735
4099.40 1742
4100.01 1652
4100.61 1650
4101.22 1691
4101.82 1639
4102.43 1676
4103.03 1701
4103.63 1664
4104.24 1714
4104.84 1679
4105.45 1645
4106.05 1758
4106.66 1796
4107.26 1752
4107.87 1794
4108.47 1732
4109.08 1722
4109.68 1666
4110.29 1793
4110.89 1762
4111.50 1759
4112.10 1758
4112.71 1797
4113.31 1724
4113.92 1788
4114.53 1569
4115.13 1625
4115.74 1692
4116.34 1593
4116.95 1640
4117.55 1543
4118.16 1618
4118.76 1659
4119.37 1759
4119.98 1657
4120.58 1664
4121.19 1761
4121.79 1824
4122.40 1808
4123.01 1744
4123.61 1711
4124.22 1696
4124.82 1694
4125.43 1684
4126.04 1721
4126.64 1610
4127.25 1642
4127.86 1656
4128.46 1652
4129.07 1617
4129.68 1655
4130.28 1638
4130.89 1697
4131.50 1673
4132.10 1741
4132.71 1794
4133.32 1860
4133.92 1887
4134.53 1909
4135.14 1873
4135.74 1992
4136.35 1990
4136.96 2015
4137.56 2089
4138.17 2089
4138.78 2052
4139.39 2105
4139.99 2075
4140.60 2064
4141.21 2100
4141.82 2120
4142.42 2176
4143.03 2113
4143.64 2191
4144.25 2103
4144.85 2153
4145.46 2107
4146.07 1971
4146.68 1909
4147.28 1824
4147.89 1766
4148.50 1727
4149.11 1805
4149.72 1767
4150.32 1684
4150.93 1713
4151.54 1659
4152.15 1698
4152.76 1606
4153.37 1623
4153.97 1721
4154.58 1623
4155.19 1592
4155.80 1597
4156.41 1661
4157.02 1641
4157.62 1653
4158.23 1638
4158.84 1663
4159.45 1656
4160.06 1625
4160.67 1686
4161.28 1660
4161.89 1723
4162.49 1698
4163.10 1691
4163.71 1684
4164.32 1801
4164.93 1810
4165.54 1752
4166.15 1777
4166.76 1752
4167.37 1904
4167.98 1808
4168.59 1815
4169.20 1912
4169.81 2017
4170.42 1969
4171.02 1968
4171.63 2082
4172.24 2118
4172.85 2036
4173.46 2091
4174.07 2049
4174.68 1990
4175.29 1953
4175.90 2035
4176.51 2077
4177.12 1990
4177.73 1978
4178.34 1994
4178.95 1885
4179.56 1910
4180.17 1844
4180.78 1776
4181.39 1758
4182.00 1815
4182.61 1718
4183.23 1762
4183.84 1768
4184.45 1780
4185.06 1730
4185.67 1702
4186.28 1614
4186.89 1719
4187.50 1642
4188.11 1685
4188.72 1696
4189.33 1669
4189.94 1714
4190.55 1786
4191.17 1793
4191.78 1922
4192.39 1909
4193.00 1883
4193.61 1938
4194.22 1981
4194.83 2063
4195.44 1962
4196.06 1941
4196.67 1939
4197.28 1932
4197.89 1866
4198.50 1819
4199.11 1753
4199.72 1750
4200.34 1662
4200.95 1615
4201.56 1696
4202.17 1603
4202.78 1626
4203.40 1629
4204.01 1729
4204.62 1733
4205.23 1748
4205.84 1735
4206.46 1753
4207.07 1671
4207.68 1735
4208.29 1656
4208.90 1792
4209.52 1833
4210.13 1858
4210.74 1801
4211.35 1877
4211.97 1944
4212.58 1855
4213.19 1912
4213.80 1942
4214.42 1905
4215.03 1897
4215.64 2046
4216.26 2133
4216.87 2130
4217.48 2137
4218.09 2333
4218.71 2423
4219.32 2488
4219.93 2501
4220.55 2537
4221.16 2359
4221.77 2371
4222.39 2317
4223.00 2107
4223.61 2103
4224.23 2220
4224.84 2266
4225.45 2250
4226.07 2399
4226.68 2528
4227.30 2727
4227.91 2893
4228.52 2889
4229.14 2763
4229.75 2706
4230.36 2599
4230.98 2482
4231.59 2319
4232.21 2131
4232.82 2192
4233.43 2051
4234.05 1997
4234.66 1945
4235.28 1948
4235.89 2022
4236.51 1935
4237.12 1950
4237.73 1981
4238.35 1896
4238.96 1862
4239.58 1872
4240.19 1925
4240.81 2019
4241.42 2043
4242.04 1952
4242.65 1903
4243.27 2017
4243.88 1887
4244.50 1866
4245.11 1830
4245.73 1860
4246.34 1977
4246.96 1852
4247.57 1884
4248.19 2008
4248.80 1860
4249.42 1861
4250.03 1895
4250.65 1875
4251.26 1966
4251.88 1851
4252.49 1907
4253.11 1901
4253.72 1807
4254.34 1782
4254.96 1903
4255.57 1908
4256.19 1866
4256.80 1819
4257.42 1783
4258.03 1734
4258.65 1928
4259.27 1955
4259.88 2013
4260.50 2147
4261.12 2184
4261.73 2119
4262.35 2242
4262.96 2280
4263.58 2262
4264.20 2281
4264.81 2262
4265.43 2220
4266.05 2129
4266.66 2282
4267.28 2134
4267.90 2091
4268.51 2067
4269.13 2022
4269.75 1957
4270.36 1846
4270.98 1798
4271.60 1812
4272.21 1837
4272.83 1784
4273.45 1926
4274.06 1971
4274.68 2160
4275.30 2195
4275.92 2352
4276.53 2464
4277.15 2511
4277.77 2594
4278.38 2502
4279.00 2505
4279.62 2400
4280.24 2138
4280.85 2152
4281.47 2039
4282.09 1893
4282.71 1905
4283.32 1747
4283.94 1803
4284.56 1759
4285.18 1765
4285.80 1663
4286.41 1589
4287.03 1590
4287.65 1630
4288.27 1682
4288.89 1618
4289.50 1609
4290.12 1624
4290.74 1636
4291.36 1599
4291.98 1723
4292.60 1645
4293.21 1603
4293.83 1568
4294.45 1594
4295.07 1669
4295.69 1625
4296.31 1650
4296.93 1709
4297.54 1636
4298.16 1612
4298.78 1708
4299.40 1750
4300.02 1673
4300.64 1606
4301.26 1617
4301.88 1662
4302.50 1739
4303.12 1752
4303.73 1725
4304.35 1729
4304.97 1734
4305.59 1656
4306.21 1721
4306.83 1660
4307.45 1699
4308.07 1630
4308.69 1618
4309.31 1616
4309.93 1599
4310.55 1574
4311.17 1601
4311.79 1618
4312.41 1588
4313.03 1627
4313.65 1703
4314.27 1684
4314.89 1736
4315.51 1667
4316.13 1614
4316.75 1581
4317.37 1576
4317.99 1566
4318.61 1631
4319.23 1541
4319.85 1519
4320.47 1519
4321.09 1511
4321.71 1501
4322.33 1603
4322.95 1680
4323.57 1672
4324.19 1577
4324.81 1674
4325.43 1704
4326.05 1691
4326.68 1702
4327.30 1765
4327.92 1919
4328.54 1974
4329.16 2031
4329.78 2129
4330.40 2238
4331.02 2355
4331.64 2524
4332.26 2586
4332.89 2676
4333.51 2679
4334.13 2512
4334.75 2396
4335.37 2209
4335.99 2338
4336.61 2076
4337.24 1947
4337.86 1938
4338.48 1998
4339.10 1870
4339.72 1948
4340.34 1783
4340.97 1896
4341.59 1957
4342.21 1929
4342.83 2038
4343.45 2145
4344.08 2316
4344.70 2452
4345.32 2517
4345.94 2685
4346.57 2871
4347.19 2667
4347.81 2764
4348.43 2620
4349.05 2572
4349.68 2340
4350.30 2202
4350.92 2090
4351.54 2088
4352.17 1888
4352.79 1903
4353.41 1851
4354.04 1780
4354.66 1811
4355.28 1725
4355.90 1747
4356.53 1705
4357.15 1759
4357.77 1744
4358.40 1691
4359.02 1625
4359.64 1688
4360.27 1695
4360.89 1693
4361.51 1708
4362.14 1677
4362.76 1659
4363.38 1672
4364.01 1734
4364.63 1736
4365.25 1734
4365.88 1777
4366.50 1694
4367.12 1504
4367.75 1606
4368.37 1609
4369.00 1590
4369.62 1616
4370.24 1564
4370.87 1623
4371.49 1564
4372.12 1555
4372.74 1537
4373.36 1553
4373.99 1555
4374.61 1545
4375.24 1547
4375.86 1593
4376.49 1562
4377.11 1657
4377.73 1596
4378.36 1639
4378.98 1598
4379.61 1589
4380.23 1551
4380.86 1602
4381.48 1673
4382.11 1645
4382.73 1574
4383.36 1596
4383.98 1578
4384.61 1637
4385.23 1687
4385.86 1617
4386.48 1565
4387.11 1494
4387.73 1530
4388.36 1608
4388.98 1580
4389.61 1491
4390.23 1500
4390.86 1498
4391.48 1520
4392.11 1486
4392.74 1515
4393.36 1601
4393.99 1537
4394.61 1551
4395.24 1455
4395.86 1457
4396.49 1455
4397.12 1503
4397.74 1452
4398.37 1611
4398.99 1564
4399.62 1495
4400.25 1504
4400.87 1479
4401.50 1465
4402.12 1512
4402.75 1458
4403.38 1478
4404.00 1531
4404.63 1484
4405.26 1474
4405.88 1469
4406.51 1514
4407.14 1547
4407.76 1529
4408.39 1548
4409.02 1524
4409.64 1471
4410.27 1544
4410.90 1572
4411.52 1593
4412.15 1581
4412.78 1554
4413.40 1527
4414.03 1475
4414.66 1604
4415.29 1555
4415.91 1577
4416.54 1572
4417.17 1631
4417.79 1623
4418.42 1595
4419.05 1594
4419.68 1550
4420.30 1497
4420.93 1505
4421.56 1499
4422.19 1495
4422.81 1524
4423.44 1518
4424.07 1547
4424.70 1560
4425.33 1525
4425.95 1443
4426.58 1366
4427.21 1401
4427.84 1268
4428.47 1384
4429.09 1398
4429.72 1440
4430.35 1458
4430.98 1424
4431.61 1491
4432.23 1451
4432.86 1375
4433.49 1385
4434.12 1385
4434.75 1467
4435.38 1413
4436.01 1412
4436.63 1375
4437.26 1424
4437.89 1440
4438.52 1340
4439.15 1333
4439.78 1273
4440.41 1274
4441.04 1269
4441.67 1325
4442.29 1319
4442.92 1333
4443.55 1404
4444.18 1392
4444.81 1445
4445.44 1508
4446.07 1537
4446.70 1522
4447.33 1502
4447.96 1548
4448.59 1476
4449.22 1469
4449.85 1499
4450.48 1584
4451.11 1538
4451.74 1442
4452.37 1454
4453.00 1434
4453.63 1500
4454.26 1481
4454.89 1555
4455.52 1622
4456.15 1572
4456.78 1547
4457.41 1490
4458.04 1539
4458.67 1521
4459.30 1459
4459.93 1438
4460.56 1457
4461.19 1434
4461.82 1375
4462.45 1354
4463.08 1409
4463.71 1339
4464.34 1365
4464.97 1370
4465.60 1425
4466.23 1365
4466.86 1363
4467.49 1405
4468.12 1443
4468.76 1421
4469.39 1431
4470.02 1468
4470.65 1487
4471.28 1412
4471.91 1352
4472.54 1437
4473.17 1322
4473.80 1397
4474.44 1369
4475.07 1475
4475.70 1425
4476.33 1411
4476.96 1454
4477.59 1421
4478.22 1425
4478.86 1443
4479.49 1427
4480.12 1473
4480.75 1494
4481.38 1450
4482.02 1500
4482.65 1500
4483.28 1504
4483.91 1500
4484.54 1558
4485.18 1500
4485.81 1463
4486.44 1533
4487.07 1630
4487.70 1565
4488.34 1491
4488.97 1526
4489.60 1465
4490.23 1447
4490.87 1534
4491.50 1547
4492.13 1519
4492.76 1462
4493.40 1474
4494.03 1447
4494.66 1506
4495.30 1499
4495.93 1459
4496.56 1514
4497.19 1544
4497.83 1534
4498.46 1667
4499.09 1717
4499.73 1854
4500.36 1999
4500.99 2089
4501.63 2077
4502.26 2102
4502.89 2215
4503.53 2283
4504.16 2239
4504.79 2069
4505.43 2024
4506.06 1913
4506.69 1854
4507.33 1841
4507.96 1893
4508.59 1832
4509.23 1584
4509.86 1601
4510.50 1628
4511.13 1607
4511.76 1528
4512.40 1544
4513.03 1621
4513.67 1561
4514.30 1482
4514.93 1541
4515.57 1550
4516.20 1511
4516.84 1470
4517.47 1440
4518.11 1542
4518.74 1499
4519.37 1465
4520.01 1576
4520.64 1531
4521.28 1621
4521.91 1601
4522.55 1680
4523.18 1641
4523.82 1584
4524.45 1633
4525.09 1722
4525.72 1846
4526.36 1968
4526.99 2034
4527.63 2242
4528.26 2378
4528.90 2635
4529.53 2887
4530.17 3323
4530.80 3555
4531.44 3684
4532.07 3693
4532.71 3657
4533.34 3435
4533.98 2978
4534.62 2812
4535.25 2603
4535.89 2333
4536.52 2105
4537.16 2000
4537.79 1792
4538.43 1707
4539.07 1754
4539.70 1674
4540.34 1602
4540.97 1597
4541.61 1680
4542.25 1579
4542.88 1592
4543.52 1592
4544.15 1594
4544.79 1489
4545.43 1565
4546.06 1503
4546.70 1455
4547.34 1495
4547.97 1538
4548.61 1452
4549.25 1480
4549.88 1479
4550.52 1515
4551.16 1536
4551.79 1442
4552.43 1530
4553.07 1510
4553.70 1511
4554.34 1509
4554.98 1455
4555.61 1439
4556.25 1543
4556.89 1463
4557.53 1422
4558.16 1439
4558.80 1422
4559.44 1492
4560.07 1561
4560.71 1522
4561.35 1447
4561.99 1434
4562.62 1581
4563.26 1590
4563.90 1552
4564.54 1536
4565.18 1590
4565.81 1650
4566.45 1617
4567.09 1635
4567.73 1661
4568.36 1766
4569.00 1733
4569.64 1733
4570.28 1683
4570.92 1627
4571.55 1685
4572.19 1619
4572.83 1648
4573.47 1636
4574.11 1641
4574.75 1614
4575.38 1515
4576.02 1523
4576.66 1556
4577.30 1469
4577.94 1507
4578.58 1514
4579.22 1443
4579.85 1606
4580.49 1495
4581.13 1481
4581.77 1583
4582.41 1601
4583.05 1482
4583.69 1559
4584.33 1600
4584.97 1525
4585.61 1448
4586.24 1565
4586.88 1587
4587.52 1562
4588.16 1584
4588.80 1600
4589.44 1685
4590.08 1685
4590.72 1846
4591.36 1861
4592.00 1902
4592.64 1865
4593.28 1845
4593.92 1756
4594.56 1672
4595.20 1605
4595.84 1565
4596.48 1547
4597.12 1477
4597.76 1513
4598.40 1490
4599.04 1542
4599.68 1486
4600.32 1476
4600.96 1559
4601.60 1582
4602.24 1632
4602.88 1634
4603.52 1635
4604.16 1634
4604.80 1591
4605.44 1619
4606.08 1561
4606.72 1472
4607.36 1500
4608.00 1559
4608.64 1584
4609.28 1687
4609.93 1674
4610.57 1598
4611.21 1552
4611.85 1550
4612.49 1576
4613.13 1577
4613.77 1599
4614.41 1554
4615.05 1544
4615.69 1527
4616.34 1585
4616.98 1556
4617.62 1534
4618.26 1463
4618.90 1481
4619.54 1490
4620.18 1351
4620.83 1360
4621.47 1332
4622.11 1289
4622.75 1258
4623.39 1349
4624.03 1337
4624.68 1352
4625.32 1299
4625.96 1314
4626.60 1305
4627.24 1318
4627.89 1272
4628.53 1303
4629.17 1404
4629.81 1354
4630.45 1376
4631.10 1404
4631.74 1429
4632.38 1422
4633.02 1403
4633.67 1447
4634.31 1516
4634.95 1429
4635.59 1381
4636.24 1407
4636.88 1475
4637.52 1493
4638.17 1521
4638.81 1567
4639.45 1606
4640.09 1632
4640.74 1549
4641.38 1531
4642.02 1504
4642.67 1462
4643.31 1422
4643.95 1449
4644.60 1434
4645.24 1451
4645.88 1454
4646.53 1503
4647.17 1493
4647.81 1481
4648.46 1444
4649.10 1443
4649.74 1476
4650.39 1355
4651.03 1446
4651.67 1433
4652.32 1467
4652.96 1508
4653.61 1472
4654.25 1518
4654.89 1484
4655.54 1475
4656.18 1436
4656.83 1456
4657.47 1351
4658.11 1393
4658.76 1388
4659.40 1407
4660.05 1415
4660.69 1433
4661.33 1490
4661.98 1372
4662.62 1375
4663.27 1400
4663.91 1373
4664.56 1384
4665.20 1345
4665.85 1379
4666.49 1345
4667.14 1293
4667.78 1390
4668.43 1344
4669.07 1395
4669.72 1247
4670.36 1233
4671.01 1359
4671.65 1358
4672.30 1398
4672.94 1326
4673.59 1300
4674.23 1361
4674.88 1397
4675.52 1416
4676.17 1408
4676.81 1365
4677.46 1428
4678.10 1446
4678.75 1437
4679.40 1537
4680.04 1472
4680.69 1509
4681.33 1391
4681.98 1365
4682.62 1479
4683.27 1462
4683.92 1461
4684.56 1423
4685.21 1493
4685.85 1424
4686.50 1503
4687.15 1445
4687.79 1441
4688.44 1420
4689.09 1454
4689.73 1517
4690.38 1391
4691.02 1415
4691.67 1469
4692.32 1477
4692.96 1511
4693.61 1441
4694.26 1589
4694.90 1578
4695.55 1645
4696.20 1653
4696.84 1689
4697.49 1569
4698.14 1609
4698.78 1705
4699.43 1836
4700.08 1854
4700.73 1725
4701.37 1629
4702.02 1595
4702.67 1620
4703.31 1522
4703.96 1497
4704.61 1535
4705.26 1548
4705.90 1553
4706.55 1562
4707.20 1537
4707.85 1506
4708.49 1479
4709.14 1469
4709.79 1540
4710.44 1488
4711.09 1473
4711.73 1465
4712.38 1467
4713.03 1449
4713.68 1455
4714.33 1502
4714.97 1494
4715.62 1453
4716.27 1467
4716.92 1439
4717.57 1547
4718.21 1593
4718.86 1567
4719.51 1558
4720.16 1639
4720.81 1647
4721.46 1626
4722.11 1748
4722.75 1661
4723.40 1665
4724.05 1618
4724.70 1655
4725.35 1751
4726.00 1616
4726.65 1648
4727.30 1750
4727.94 1727
4728.59 1649
4729.24 1534
4729.89 1591
4730.54 1491
4731.19 1483
4731.84 1514
4732.49 1509
4733.14 1477
4733.79 1439
4734.44 1402
4735.09 1366
4735.74 1444
4736.38 1519
4737.03 1555
4737.68 1464
4738.33 1555
4738.98 1629
4739.63 1592
4740.28 1616
4740.93 1637
4741.58 1640
4742.23 1601
4742.88 1619
4743.53 1592
4744.18 1548
4744.83 1506
4745.48 1569
4746.13 1552
4746.78 1499
4747.43 1541
4748.08 1580
4748.73 1612
4749.39 1475
4750.04 1549
4750.69 1540
4751.34 1579
4751.99 1564
4752.64 1511
4753.29 1601
4753.94 1556
4754.59 1574
4755.24 1543
4755.89 1506
4756.54 1516
4757.19 1500
4757.84 1462
4758.50 1480
4759.15 1539
4759.80 1605
4760.45 1603
4761.10 1618
4761.75 1644
4762.40 1670
4763.05 1584
4763.71 1582
4764.36 1554
4765.01 1487
4765.66 1597
4766.31 1452
4766.96 1615
4767.62 1612
4768.27 1494
4768.92 1497
4769.57 1504
4770.22 1475
4770.87 1425
4771.53 1464
4772.18 1429
4772.83 1433
4773.48 1366
4774.13 1409
4774.79 1476
4775.44 1448
4776.09 1427
4776.74 1310
4777.40 1346
4778.05 1336
4778.70 1377
4779.35 1396
4780.01 1303
4780.66 1290
4781.31 1320
4781.96 1443
4782.62 1384
4783.27 1434
4783.92 1389
4784.57 1424
4785.23 1422
4785.88 1344
4786.53 1443
4787.19 1444
4787.84 1401
4788.49 1431
4789.15 1468
4789.80 1487
4790.45 1448
4791.11 1461
4791.76 1551
4792.41 1516
4793.07 1419
4793.72 1443
4794.37 1455
4795.03 1359
4795.68 1376
4796.33 1416
4796.99 1455
4797.64 1617
4798.29 1683
4798.95 1686
4799.60 1735
4800.26 1734
4800.91 1902
4801.56 1743
4802.22 1742
4802.87 1706
4803.53 1628
4804.18 1631
4804.83 1616
4805.49 1511
4806.14 1561
4806.80 1534
4807.45 1326
4808.11 1429
4808.76 1452
4809.42 1438
4810.07 1447
4810.72 1480
4811.38 1467
4812.03 1456
4812.69 1493
4813.34 1516
4814.00 1517
4814.65 1427
4815.31 1385
4815.96 1409
4816.62 1492
4817.27 1464
4817.93 1430
4818.58 1499
4819.24 1524
4819.89 1558
4820.55 1556
4821.20 1541
4821.86 1685
4822.52 1601
4823.17 1575
4823.83 1675
4824.48 1666
4825.14 1583
4825.79 1563
4826.45 1553
4827.10 1540
4827.76 1512
4828.42 1496
4829.07 1542
4829.73 1428
4830.38 1513
4831.04 1603
4831.70 1651
4832.35 1669
4833.01 1638
4833.66 1787
4834.32 1697
4834.98 1758
4835.63 1778
4836.29 1720
4836.95 1743
4837.60 1700
4838.26 1645
4838.92 1611
4839.57 1616
4840.23 1707
4840.89 1635
4841.54 1679
4842.20 1620
4842.86 1698
4843.51 1755
4844.17 1743
4844.83 1787
4845.48 1829
4846.14 1837
4846.80 1802
4847.45 1821
4848.11 1821
4848.77 1855
4849.43 1985
4850.08 2026
4850.74 2008
4851.40 2066
4852.06 1985
4852.71 1898
4853.37 1849
4854.03 1762
4854.69 1803
4855.34 1810
4856.00 1914
4856.66 1941
4857.32 1979
4857.97 2045
4858.63 2067
4859.29 1979
4859.95 1890
4860.61 1878
4861.26 1903
4861.92 1895
4862.58 1807
4863.24 1800
4863.90 1791
4864.55 1873
4865.21 1832
4865.87 1875
4866.53 1851
4867.19 1784
4867.85 1788
4868.51 1817
4869.16 1683
4869.82 1705
4870.48 1696
4871.14 1634
4871.80 1697
4872.46 1758
4873.12 1828
4873.78 1711
4874.43 1627
4875.09 1648
4875.75 1637
4876.41 1747
4877.07 1663
4877.73 1622
4878.39 1714
4879.05 1618
4879.71 1595
4880.37 1727
4881.03 1683
4881.69 1710
4882.34 1680
4883.00 1662
4883.66 1601
4884.32 1602
4884.98 1571
4885.64 1660
4886.30 1602
4886.96 1691
4887.62 1668
4888.28 1571
4888.94 1601
4889.60 1610
4890.26 1577
4890.92 1676
4891.58 1696
4892.24 1678
4892.90 1636
4893.56 1730
4894.22 1678
4894.88 1553
4895.54 1604
4896.20 1619
4896.86 1589
4897.52 1611
4898.19 1576
4898.85 1685
4899.51 1645
4900.17 1673
4900.83 1731
4901.49 1691
4902.15 1586
4902.81 1624
4903.47 1575
4904.13 1576
4904.79 1434
4905.45 1486
4906.12 1534
4906.78 1513
4907.44 1468
4908.10 1495
4908.76 1501
4909.42 1509
4910.08 1453
4910.74 1548
4911.41 1468
4912.07 1445
4912.73 1371
4913.39 1354
4914.05 1356
4914.71 1302
4915.38 1322
4916.04 1392
4916.70 1352
4917.36 1349
4918.02 1345
4918.68 1364
4919.35 1324
4920.01 1316
4920.67 1325
4921.33 1312
4921.99 1344
4922.66 1336
4923.32 1349
4923.98 1327
4924.64 1382
4925.31 1256
4925.97 1291
4926.63 1387
4927.29 1340
4927.96 1383
4928.62 1379
4929.28 1364
4929.94 1401
4930.61 1323
4931.27 1349
4931.93 1379
4932.59 1314
4933.26 1353
4933.92 1363
4934.58 1313
4935.25 1413
4935.91 1325
4936.57 1410
4937.24 1446
4937.90 1280
4938.56 1296
4939.23 1335
4939.89 1317
4940.55 1275
4941.22 1325
4941.88 1324
4942.54 1283
4943.21 1354
4943.87 1345
4944.53 1350
4945.20 1364
4945.86 1400
4946.52 1380
4947.19 1298
4947.85 1299
4948.52 1348
4949.18 1312
4949.84 1267
4950.51 1305
4951.17 1261
4951.84 1268
4952.50 1306
4953.17 1241
4953.83 1240
4954.49 1265
4955.16 1269
4955.82 1299
4956.49 1303
4957.15 1388
4957.82 1453
4958.48 1396
4959.15 1544
4959.81 1555
4960.47 1700
4961.14 1686
4961.80 1757
4962.47 1680
4963.13 1742
4963.80 1721
4964.46 1752
4965.13 1775
4965.79 1592
4966.46 1521
4967.12 1447
4967.79 1406
4968.45 1324
4969.12 1267
4969.79 1290
4970.45 1263
4971.12 1351
4971.78 1379
4972.45 1313
4973.11 1331
4973.78 1383
4974.44 1451
4975.11 1429
4975.78 1456
4976.44 1497
4977.11 1406
4977.77 1378
4978.44 1358
4979.11 1291
4979.77 1321
4980.44 1309
4981.10 1248
4981.77 1260
4982.44 1300
4983.10 1217
4983.77 1262
4984.43 1297
4985.10 1317
4985.77 1327
4986.43 1347
4987.10 1386
4987.77 1331
4988.43 1304
4989.10 1273
4989.77 1234
4990.43 1217
4991.10 1223
4991.77 1249
4992.43 1270
4993.10 1254
4993.77 1237
4994.43 1256
4995.10 1242
4995.77 1251
4996.44 1253
4997.10 1278
4997.77 1258
4998.44 1303
4999.10 1268
4999.77 1264
5000.44 1264
5001.11 1187
5001.77 1225
5002.44 1241
5003.11 1220
5003.78 1187
5004.44 1214
5005.11 1258
5005.78 1237
5006.45 1170
5007.12 1238
5007.78 1195
5008.45 1249
5009.12 1309
5009.79 1260
5010.46 1176
5011.12 1196
5011.79 1238
5012.46 1271
5013.13 1183
5013.80 1212
5014.47 1316
5015.13 1159
5015.80 1169
5016.47 1168
5017.14 1214
5017.81 1271
5018.48 1193
5019.14 1217
5019.81 1259
5020.48 1290
5021.15 1292
5021.82 1301
5022.49 1306
5023.16 1298
5023.83 1268
5024.50 1284
5025.16 1262
5025.83 1222
5026.50 1282
5027.17 1220
5027.84 1213
5028.51 1239
5029.18 1293
5029.85 1265
5030.52 1255
5031.19 1224
5031.86 1169
5032.53 1120
5033.20 1156
5033.87 1159
5034.54 1236
5035.21 1255
5035.88 1172
5036.54 1227
5037.21 1157
5037.88 1069
5038.55 1187
5039.22 1153
5039.89 1195
5040.56 1198
5041.23 1208
5041.90 1217
5042.58 1202
5043.25 1226
5043.92 1201
5044.59 1220
5045.26 1251
5045.93 1272
5046.60 1161
5047.27 1222
5047.94 1278
5048.61 1204
5049.28 1137
5049.95 1141
5050.62 1144
5051.29 1148
5051.96 1254
5052.63 1248
5053.30 1205
5053.98 1202
5054.65 1222
5055.32 1247
5055.99 1179
5056.66 1244
5057.33 1235
5058.00 1133
5058.67 1172
5059.34 1198
5060.02 1149
5060.69 1183
5061.36 1208
5062.03 1225
5062.70 1257
5063.37 1226
5064.04 1224
5064.72 1215
5065.39 1110
5066.06 1125
5066.73 1059
5067.40 1155
5068.08 1142
5068.75 1109
5069.42 1149
5070.09 1183
5070.76 1176
5071.44 1221
5072.11 1171
5072.78 1190
5073.45 1213
5074.12 1196
5074.80 1206
5075.47 1178
5076.14 1154
5076.81 1175
5077.49 1150
5078.16 1172
5078.83 1228
5079.50 1265
5080.18 1242
5080.85 1255
5081.52 1235
5082.20 1202
5082.87 1256
5083.54 1262
5084.21 1253
5084.89 1221
5085.56 1192
5086.23 1197
5086.91 1213
5087.58 1279
5088.25 1265
5088.93 1360
5089.60 1325
5090.27 1335
5090.95 1459
5091.62 1398
5092.29 1365
5092.97 1433
5093.64 1411
5094.31 1336
5094.99 1342
5095.66 1327
5096.34 1288
5097.01 1220
5097.68 1198
5098.36 1270
5099.03 1230
5099.70 1270
5100.38 1161
5101.05 1180
5101.73 1221
5102.40 1287
5103.08 1240
5103.75 1306
5104.42 1321
5105.10 1276
5105.77 1311
5106.45 1285
5107.12 1302
5107.80 1326
5108.47 1295
5109.15 1290
5109.82 1350
5110.49 1297
5111.17 1251
5111.84 1246
5112.52 1224
5113.19 1220
5113.87 1255
5114.54 1198
5115.22 1291
5115.89 1286
5116.57 1400
5117.24 1527
5117.92 1701
5118.59 1692
5119.27 1669
5119.94 1768
5120.62 1719
5121.30 1644
5121.97 1585
5122.65 1497
5123.32 1434
5124.00 1421
5124.67 1355
5125.35 1365
5126.02 1337
5126.70 1225
5127.38 1287
5128.05 1278
5128.73 1307
5129.40 1279
5130.08 1306
5130.76 1340
5131.43 1219
5132.11 1261
5132.78 1356
5133.46 1302
5134.14 1331
5134.81 1440
5135.49 1235
5136.17 1224
5136.84 1283
5137.52 1322
5138.20 1345
5138.87 1315
5139.55 1391
5140.22 1289
5140.90 1186
5141.58 1227
5142.26 1256
5142.93 1212
5143.61 1209
5144.29 1234
5144.96 1214
5145.64 1229
5146.32 1231
5146.99 1192
5147.67 1221
5148.35 1301
5149.03 1278
5149.70 1271
5150.38 1193
5151.06 1169
5151.73 1113
5152.41 1157
5153.09 1178
5153.77 1244
5154.44 1231
5155.12 1151
5155.80 1153
5156.48 1194
5157.16 1212
5157.83 1224
5158.51 1247
5159.19 1179
5159.87 1234
5160.55 1187
5161.22 1206
5161.90 1222
5162.58 1196
5163.26 1232
5163.94 1121
5164.61 1183
5165.29 1186
5165.97 1155
5166.65 1152
5167.33 1180
5168.01 1185
5168.68 1217
5169.36 1196
5170.04 1208
5170.72 1157
5171.40 1146
5172.08 1122
5172.76 1174
5173.44 1136
5174.11 1092
5174.79 1139
5175.47 1132
5176.15 1178
5176.83 1193
5177.51 1158
5178.19 1178
5178.87 1252
5179.55 1145
5180.23 1121
5180.91 1165
5181.58 1192
5182.26 1139
5182.94 1129
5183.62 1150
5184.30 1210
5184.98 1192
5185.66 1101
5186.34 1094
5187.02 1126
5187.70 1091
5188.38 1147
5189.06 1071
5189.74 1069
5190.42 1045
5191.10 1061
5191.78 1008
5192.46 1050
5193.14 1099
5193.82 1118
5194.50 1148
5195.18 1064
5195.86 1098
5196.54 1077
5197.22 1120
5197.90 1116
5198.58 1075
5199.26 1058
5199.94 1058
5200.63 1143
5201.31 1159
5201.99 1202
5202.67 1154
5203.35 1162
5204.03 1108
5204.71 1117
5205.39 1114
5206.07 1139
5206.75 1159
5207.43 1147
5208.11 1170
5208.80 1179
5209.48 1211
5210.16 1213
5210.84 1204
5211.52 1203
5212.20 1165
5212.88 1104
5213.57 1226
5214.25 1221
5214.93 1185
5215.61 1113
5216.29 1182
5216.97 1100
5217.66 1079
5218.34 1094
5219.02 1125
5219.70 1238
5220.38 1222
5221.06 1201
5221.75 1168
5222.43 1212
5223.11 1212
5223.79 1169
5224.47 1099
5225.16 1185
5225.84 1264
5226.52 1222
5227.20 1118
5227.89 1155
5228.57 1133
5229.25 1129
5229.93 1183
5230.62 1197
5231.30 1171
5231.98 1160
5232.66 1135
5233.35 1188
5234.03 1245
5234.71 1224
5235.40 1297
5236.08 1304
5236.76 1250
5237.44 1248
5238.13 1270
5238.81 1214
5239.49 1286
5240.18 1241
5240.86 1227
5241.54 1232
5242.23 1134
5242.91 1262
5243.59 1171
5244.28 1091
5244.96 1138
5245.64 1126
5246.33 1137
5247.01 1218
5247.70 1191
5248.38 1181
5249.06 1204
5249.75 1178
5250.43 1199
5251.11 1237
5251.80 1222
5252.48 1172
5253.17 1129
5253.85 1128
5254.53 1165
5255.22 1137
5255.90 1136
5256.59 1133
5257.27 1072
5257.96 1040
5258.64 1094
5259.32 1137
5260.01 1167
5260.69 1146
5261.38 1205
5262.06 1249
5262.75 1211
5263.43 1233
5264.12 1264
5264.80 1166
5265.49 1186
5266.17 1196
5266.86 1083
5267.54 1146
5268.23 1080
5268.91 1066
5269.60 1117
5270.28 1182
5270.97 1155
5271.65 1128
5272.34 1210
5273.02 1167
5273.71 1161
5274.39 1151
5275.08 1144
5275.76 1212
5276.45 1211
5277.14 1174
5277.82 1132
5278.51 1179
5279.19 1186
5279.88 1120
5280.56 1195
5281.25 1173
5281.94 1221
5282.62 1326
5283.31 1192
5283.99 1143
5284.68 1131
5285.37 1195
5286.05 1162
5286.74 1118
5287.43 1173
5288.11 1122
5288.80 1132
5289.48 1144
5290.17 1126
5290.86 1188
5291.54 1182
5292.23 1211
5292.92 1251
5293.60 1159
5294.29 1273
5294.98 1204
5295.66 1230
5296.35 1255
5297.04 1222
5297.72 1229
5298.41 1250
5299.10 1325
5299.79 1309
5300.47 1351
5301.16 1378
5301.85 1334
5302.53 1373
5303.22 1451
5303.91 1487
5304.60 1519
5305.28 1557
5305.97 1568
5306.66 1571
5307.35 1537
5308.03 1455
5308.72 1419
5309.41 1399
5310.10 1507
5310.78 1502
5311.47 1524
5312.16 1710
5312.85 1707
5313.54 1793
5314.22 1895
5314.91 1905
5315.60 1918
5316.29 1857
5316.98 1848
5317.66 1798
5318.35 1768
5319.04 1739
5319.73 1756
5320.42 1720
5321.11 1662
5321.80 1592
5322.48 1531
5323.17 1510
5323.86 1402
5324.55 1331
5325.24 1394
5325.93 1340
5326.62 1269
5327.30 1307
5327.99 1298
5328.68 1272
5329.37 1365
5330.06 1233
5330.75 1228
5331.44 1300
5332.13 1236
5332.82 1167
5333.51 1192
5334.20 1260
5334.88 1246
5335.57 1294
5336.26 1247
5336.95 1214
5337.64 1214
5338.33 1293
5339.02 1231
5339.71 1290
5340.40 1252
5341.09 1272
5341.78 1317
5342.47 1331
5343.16 1322
5343.85 1360
5344.54 1408
5345.23 1433
5345.92 1477
5346.61 1548
5347.30 1601
5347.99 1694
5348.68 1859
5349.37 1950
5350.06 1914
5350.75 1879
5351.44 1895
5352.13 1802
5352.82 1689
5353.51 1680
5354.20 1567
5354.90 1484
5355.59 1406
5356.28 1418
5356.97 1302
5357.66 1291
5358.35 1287
5359.04 1282
5359.73 1239
5360.42 1284
5361.11 1310
5361.80 1360
5362.49 1320
5363.19 1315
5363.88 1280
5364.57 1232
5365.26 1176
5365.95 1126
5366.64 1182
5367.33 1226
5368.03 1223
5368.72 1123
5369.41 1208
5370.10 1219
5370.79 1181
5371.48 1165
5372.18 1209
5372.87 1192
5373.56 1204
5374.25 1269
5374.94 1246
5375.63 1193
5376.33 1243
5377.02 1307
5377.71 1274
5378.40 1213
5379.10 1202
5379.79 1198
5380.48 1153
5381.17 1191
5381.86 1196
5382.56 1226
5383.25 1214
5383.94 1130
5384.63 1165
5385.33 1206
5386.02 1254
5386.71 1324
5387.40 1331
5388.10 1275
5388.79 1307
5389.48 1358
5390.18 1357
5390.87 1364
5391.56 1335
5392.26 1389
5392.95 1324
5393.64 1347
5394.33 1206
5395.03 1251
5395.72 1241
5396.41 1184
5397.11 1168
5397.80 1112
5398.49 1106
5399.19 1184
5399.88 1130
5400.58 1055
5401.27 1112
5401.96 1126
5402.66 1133
5403.35 1157
5404.04 1144
5404.74 1158
5405.43 1167
5406.13 1192
5406.82 1187
5407.51 1238
5408.21 1145
5408.90 1176
5409.60 1194
5410.29 1256
5410.98 1217
5411.68 1133
5412.37 1138
5413.07 1187
5413.76 1159
5414.46 1206
5415.15 1136
5415.84 1228
5416.54 1199
5417.23 1281
5417.93 1211
5418.62 1211
5419.32 1204
5420.01 1215
5420.71 1238
5421.40 1263
5422.10 1129
5422.79 1186
5423.49 1226
5424.18 1226
5424.88 1216
5425.57 1166
5426.27 1145
5426.96 1170
5427.66 1118
5428.35 1099
5429.05 1154
5429.74 1175
5430.44 1171
5431.14 1147
5431.83 1213
5432.53 1176
5433.22 1181
5433.92 1221
5434.61 1174
5435.31 1129
5436.01 1146
5436.70 1147
5437.40 1166
5438.09 1140
5438.79 1116
5439.49 1106
5440.18 1111
5440.88 1116
5441.57 1096
5442.27 1161
5442.97 1201
5443.66 1269
5444.36 1387
5445.06 1470
5445.75 1560
5446.45 1630
5447.15 1715
5447.84 1682
5448.54 1723
5449.24 1722
5449.93 1688
5450.63 1604
5451.33 1520
5452.02 1470
5452.72 1393
5453.42 1367
5454.11 1306
5454.81 1336
5455.51 1316
5456.20 1261
5456.90 1292
5457.60 1230
5458.30 1280
5458.99 1212
5459.69 1317
5460.39 1380
5461.09 1375
5461.78 1395
5462.48 1469
5463.18 1519
5463.88 1498
5464.57 1453
5465.27 1473
5465.97 1466
5466.67 1413
5467.36 1277
5468.06 1288
5468.76 1375
5469.46 1287
5470.16 1294
5470.85 1248
5471.55 1273
5472.25 1266
5472.95 1333
5473.65 1368
5474.35 1344
5475.04 1343
5475.74 1518
5476.44 1508
5477.14 1517
5477.84 1632
5478.54 1763
5479.23 1948
5479.93 2134
5480.63 2353
5481.33 2173
5482.03 2119
5482.73 1968
5483.43 1869
5484.13 1734
5484.83 1733
5485.52 1654
5486.22 1640
5486.92 1584
5487.62 1718
5488.32 1635
5489.02 1607
5489.72 1613
5490.42 1619
5491.12 1679
5491.82 1703
5492.52 1660
5493.22 1795
5493.92 1837
5494.62 1879
5495.31 1792
5496.01 1750
5496.71 1845
5497.41 2022
5498.11 2157
5498.81 2536
5499.51 2918
5500.21 3309
5500.91 3619
5501.61 3726
5502.31 3685
5503.01 3361
5503.71 2959
5504.41 2555
5505.11 2257
5505.81 1993
5506.51 1892
5507.22 1838
5507.92 1820
5508.62 1714
5509.32 1744
5510.02 1694
5510.72 1651
5511.42 1626
5512.12 1577
5512.82 1650
5513.52 1776
5514.22 1710
5514.92 1734
5515.62 1690
5516.32 1700
5517.03 1614
5517.73 1634
5518.43 1743
5519.13 1678
5519.83 1716
5520.53 1735
5521.23 1762
5521.93 1648
5522.63 1599
5523.34 1606
5524.04 1513
5524.74 1380
5525.44 1401
5526.14 1345
5526.84 1333
5527.55 1338
5528.25 1340
5528.95 1448
5529.65 1387
5530.35 1270
5531.05 1278
5531.76 1317
5532.46 1287
5533.16 1313
5533.86 1292
5534.56 1246
5535.27 1279
5535.97 1330
5536.67 1274
5537.37 1363
5538.08 1305
5538.78 1281
5539.48 1340
5540.18 1309
5540.89 1260
5541.59 1329
5542.29 1236
5542.99 1214
5543.70 1197
5544.40 1179
5545.10 1207
5545.80 1223
5546.51 1224
5547.21 1201
5547.91 1215
5548.62 1283
5549.32 1353
5550.02 1257
5550.73 1223
5551.43 1229
5552.13 1258
5552.84 1186
5553.54 1216
5554.24 1191
5554.95 1207
5555.65 1182
5556.35 1260
5557.06 1214
5557.76 1142
5558.46 1171
5559.17 1225
5559.87 1303
5560.57 1291
5561.28 1292
5561.98 1324
5562.69 1289
5563.39 1360
5564.09 1349
5564.80 1380
5565.50 1290
5566.21 1268
5566.91 1287
5567.61 1205
5568.32 1148
5569.02 1171
5569.73 1141
5570.43 1194
5571.14 1180
5571.84 1186
5572.54 1253
5573.25 1240
5573.95 1235
5574.66 1310
5575.36 1384
5576.07 1356
5576.77 1307
5577.48 1278
5578.18 1246
5578.89 1257
5579.59 1276
5580.30 1234
5581.00 1137
5581.71 1199
5582.41 1145
5583.12 1181
5583.82 1241
5584.53 1104
5585.23 1169
5585.94 1229
5586.64 1109
5587.35 1152
5588.06 1175
5588.76 1180
5589.47 1148
5590.17 1124
5590.88 1113
5591.58 1187
5592.29 1172
5592.99 1197
5593.70 1195
5594.41 1160
5595.11 1160
5595.82 1170
5596.52 1124
5597.23 1115
5597.94 1081
5598.64 1119
5599.35 1066
5600.06 1161
5600.76 1126
5601.47 1073
5602.17 1097
5602.88 1141
5603.59 1145
5604.29 1108
5605.00 1128
5605.71 1073
5606.41 1137
5607.12 1094
5607.83 1092
5608.53 1061
5609.24 1066
5609.95 1095
5610.65 1081
5611.36 1077
5612.07 1096
5612.78 1123
5613.48 1082
5614.19 1122
5614.90 1105
5615.60 1067
5616.31 1072
5617.02 1150
5617.73 1113
5618.43 1170
5619.14 1129
5619.85 1140
5620.56 1114
5621.26 1127
5621.97 1152
5622.68 1118
5623.39 1062
5624.09 1038
5624.80 1088
5625.51 1042
5626.22 1090
5626.93 1140
5627.63 1108
5628.34 1093
5629.05 1070
5629.76 1052
5630.47 1071
5631.17 1196
5631.88 1183
5632.59 1113
5633.30 1092
5634.01 1128
5634.72 1146
5635.42 1229
5636.13 1170
5636.84 1129
5637.55 1206
5638.26 1206
5638.97 1255
5639.68 1264
5640.39 1263
5641.09 1188
5641.80 1189
5642.51 1210
5643.22 1207
5643.93 1186
5644.64 1141
5645.35 1162
5646.06 1078
5646.77 1095
5647.48 1129
5648.19 1087
5648.89 1136
5649.60 1146
5650.31 1154
5651.02 1097
5651.73 1074
5652.44 1122
5653.15 1109
5653.86 1182
5654.57 1149
5655.28 1140
5655.99 1179
5656.70 1149
5657.41 1146
5658.12 1172
5658.83 1268
5659.54 1213
5660.25 1246
5660.96 1237
5661.67 1238
5662.38 1193
5663.09 1218
5663.80 1191
5664.51 1162
5665.22 1190
5665.93 1145
5666.64 1143
5667.35 1198
5668.06 1291
5668.77 1299
5669.48 1248
5670.19 1370
5670.91 1356
5671.62 1354
5672.33 1282
5673.04 1352
5673.75 1236
5674.46 1231
5675.17 1245
5675.88 1211
5676.59 1131
5677.30 1181
5678.01 1196
5678.73 1132
5679.44 1153
5680.15 1130
5680.86 1133
5681.57 1153
5682.28 1137
5682.99 1126
5683.71 1116
5684.42 1197
5685.13 1148
5685.84 1086
5686.55 1129
5687.26 1093
5687.98 1081
5688.69 1124
5689.40 1155
5690.11 1120
5690.82 1164
5691.54 1083
5692.25 1124
5692.96 1134
5693.67 1129
5694.38 1102
5695.10 1018
5695.81 1060
5696.52 1072
5697.23 1151
5697.95 1089
5698.66 1077
5699.37 1048
5700.08 1063
5700.80 1079
5701.51 1119
5702.22 1119
5702.93 1108
5703.65 1164
5704.36 1110
5705.07 1176
5705.78 1099
5706.50 1163
5707.21 1183
5707.92 1178
5708.64 1168
5709.35 1105
5710.06 1088
5710.78 1057
5711.49 1081
5712.20 992
5712.92 1092
5713.63 1048
5714.34 1091
5715.06 1008
5715.77 1052
5716.48 1071
5717.20 1026
5717.91 991
5718.62 1051
5719.34 1031
5720.05 1048
5720.77 1090
5721.48 1067
5722.19 1101
5722.91 1045
5723.62 1078
5724.33 1043
5725.05 1135
5725.76 1116
5726.48 1200
5727.19 1156
5727.91 1179
5728.62 1142
5729.33 1242
5730.05 1218
5730.76 1138
5731.48 1208
5732.19 1108
5732.91 1155
5733.62 1077
5734.34 1098
5735.05 1162
5735.77 1150
5736.48 1140
5737.20 1175
5737.91 1099
5738.63 1047
5739.34 1040
5740.06 1065
5740.77 1040
5741.49 1071
5742.20 1058
5742.92 1151
5743.63 1189
5744.35 1215
5745.06 1202
5745.78 1143
5746.49 1204
5747.21 1225
5747.92 1291
5748.64 1145
5749.35 1178
5750.07 1183
5750.79 1284
5751.50 1266
5752.22 1161
5752.93 1204
5753.65 1239
5754.36 1263
5755.08 1265
5755.80 1331
5756.51 1268
5757.23 1310
5757.95 1320
5758.66 1291
5759.38 1318
5760.09 1296
5760.81 1250
5761.53 1274
5762.24 1266
5762.96 1287
5763.68 1295
5764.39 1296
5765.11 1359
5765.83 1408
5766.54 1337
5767.26 1527
5767.98 1703
5768.69 1752
5769.41 1957
5770.13 2167
5770.84 2185
5771.56 2172
5772.28 2125
5772.99 1860
5773.71 1787
5774.43 1587
5775.15 1538
5775.86 1495
5776.58 1435
5777.30 1473
5778.01 1388
5778.73 1470
5779.45 1544
5780.17 1459
5780.88 1388
5781.60 1417
5782.32 1319
5783.04 1437
5783.76 1437
5784.47 1376
5785.19 1398
5785.91 1391
5786.63 1300
5787.34 1244
5788.06 1317
5788.78 1306
5789.50 1299
5790.22 1391
5790.94 1324
5791.65 1328
5792.37 1379
5793.09 1308
5793.81 1321
5794.53 1272
5795.25 1311
5795.96 1374
5796.68 1332
5797.40 1390
5798.12 1333
5798.84 1347
5799.56 1387
5800.28 1429
5800.99 1363
5801.71 1368
5802.43 1343
5803.15 1288
5803.87 1307
5804.59 1279
5805.31 1371
5806.03 1274
5806.75 1258
5807.47 1347
5808.18 1291
5808.90 1285
5809.62 1265
5810.34 1243
5811.06 1275
5811.78 1224
5812.50 1180
5813.22 1223
5813.94 1201
5814.66 1104
5815.38 1101
5816.10 1161
5816.82 1167
5817.54 1160
5818.26 1163
5818.98 1208
5819.70 1160
5820.42 1121
5821.14 1132
5821.86 1171
5822.58 1207
5823.30 1162
5824.02 1180
5824.74 1195
5825.46 1099
5826.18 1121
5826.90 1163
5827.62 1087
5828.34 1093
5829.06 1106
5829.78 1155
5830.50 1126
5831.22 1102
5831.95 1084
5832.67 1151
5833.39 1143
5834.11 1099
5834.83 1119
5835.55 1126
5836.27 1148
5836.99 1127
5837.71 1142
5838.43 1114
5839.15 1095
5839.88 1098
5840.60 1078
5841.32 1090
5842.04 1111
5842.76 1098
5843.48 1073
5844.20 1040
5844.93 1066
5845.65 1065
5846.37 1048
5847.09 1048
5847.81 1088
5848.53 1071
5849.26 1048
5849.98 1111
5850.70 1128
5851.42 1131
5852.14 1048
5852.87 1028
5853.59 1067
5854.31 1079
5855.03 1062
5855.75 975
5856.48 1040
5857.20 1112
5857.92 1084
5858.64 1035
5859.37 1074
5860.09 1088
5860.81 1051
5861.53 1052
5862.26 1136
5862.98 1139
5863.70 1051
5864.42 1034
5865.15 1043
5865.87 1011
5866.59 1035
5867.31 1070
5868.04 1049
5868.76 1025
5869.48 1151
5870.21 1126
5870.93 1064
5871.65 1089
5872.38 1038
5873.10 1080
5873.82 1044
5874.55 1135
5875.27 1099
5875.99 1071
5876.72 1077
5877.44 1046
5878.16 1050
5878.89 1066
5879.61 1065
5880.33 1032
5881.06 1089
5881.78 1080
5882.51 1050
5883.23 1139
5883.95 1141
5884.68 1103
5885.40 1095
5886.13 1115
5886.85 1155
5887.57 1078
5888.30 1021
5889.02 1037
5889.75 1078
5890.47 1131
5891.20 1131
5891.92 1045
5892.64 1043
5893.37 1059
5894.09 1124
5894.82 1049
5895.54 1069
5896.27 1014
5896.99 1045
5897.72 1109
5898.44 1039
5899.17 1079
5899.89 1070
5900.62 1185
5901.34 1143
5902.07 1181
5902.79 1148
5903.52 1179
5904.24 1233
5904.97 1152
5905.69 1166
5906.42 1109
5907.14 1152
5907.87 1151
5908.59 1159
5909.32 1120
5910.04 1075
5910.77 1117
5911.50 1132
5912.22 1107
5912.95 1051
5913.67 1092
5914.40 1134
5915.12 1173
5915.85 1159
5916.58 1183
5917.30 1142
5918.03 1204
5918.75 1208
5919.48 1107
5920.21 1152
5920.93 1181
5921.66 1212
5922.39 1210
5923.11 1190
5923.84 1206
5924.56 1228
5925.29 1215
5926.02 1272
5926.74 1237
5927.47 1298
5928.20 1269
5928.92 1298
5929.65 1276
5930.38 1277
5931.10 1347
5931.83 1307
5932.56 1327
5933.28 1315
5934.01 1390
5934.74 1391
5935.47 1410
5936.19 1381
5936.92 1400
5937.65 1418
5938.37 1533
5939.10 1433
5939.83 1487
5940.56 1430
5941.28 1433
5942.01 1449
5942.74 1566
5943.47 1569
5944.19 1585
5944.92 1555
5945.65 1638
5946.38 1624
5947.11 1609
5947.83 1678
5948.56 1744
5949.29 1710
5950.02 1803
5950.74 1963
5951.47 2068
5952.20 2257
5952.93 2190
5953.66 2205
5954.39 2195
5955.11 2163
5955.84 2123
5956.57 2041
5957.30 2122
5958.03 2123
5958.76 2115
5959.48 2053
5960.21 2051
5960.94 2047
5961.67 2030
5962.40 2138
5963.13 2173
5963.86 2289
5964.59 2470
5965.31 2643
5966.04 2943
5966.77 2987
5967.50 3142
5968.23 3074
5968.96 3001
5969.69 3069
5970.42 2782
5971.15 2725
5971.88 2616
5972.61 2577
5973.34 2459
5974.06 2516
5974.79 2499
5975.52 2546
5976.25 2602
5976.98 2698
5977.71 2761
5978.44 2726
5979.17 2874
5979.90 2956
5980.63 3086
5981.36 3156
5982.09 3083
5982.82 3226
5983.55 3174
5984.28 3150
5985.01 3173
5985.74 3145
5986.47 3179
5987.20 3108
5987.93 3172
5988.66 3149
5989.39 3353
5990.12 3355
5990.85 3341
5991.58 3455
5992.32 3519
5993.05 3573
5993.78 3543
5994.51 3641
5995.24 3758
5995.97 3645
5996.70 3635
5997.43 3735
5998.16 3667
5998.89 3665
5999.62 3625
6000.35 3622
6001.09 3450
6001.82 3308
6002.55 3255
6003.28 3302
6004.01 3350
6004.74 3284
6005.47 3278
6006.20 3554
6006.94 3828
6007.67 4357
6008.40 5247
6009.13 6203
6009.86 7325
6010.59 8693
6011.33 10029
6012.06 11491
6012.79 12430
6013.52 13044
6014.25 13096
6014.98 12544
6015.72 11908
6016.45 10588
6017.18 9292
6017.91 8088
6018.64 6973
6019.38 6159
6020.11 5275
6020.84 4467
6021.57 4093
6022.31 3681
6023.04 3351
6023.77 3219
6024.50 3242
6025.24 2980
6025.97 2816
6026.70 2871
6027.43 2902
6028.17 2781
6028.90 2669
6029.63 2698
6030.37 2648
6031.10 2517
6031.83 2495
6032.56 2321
6033.30 2370
6034.03 2243
6034.76 2219
6035.50 2230
6036.23 2239
6036.96 2271
6037.70 2333
6038.43 2351
6039.16 2364
6039.90 2449
6040.63 2425
6041.36 2469
6042.10 2536
6042.83 2552
6043.56 2547
6044.30 2610
6045.03 2680
6045.77 2722
6046.50 2662
6047.23 2815
6047.97 2865
6048.70 2922
6049.44 2970
6050.17 3132
6050.90 3290
6051.64 3311
6052.37 3443
6053.11 3593
6053.84 3464
6054.57 3329
6055.31 3174
6056.04 3013
6056.78 3043
6057.51 2861
6058.25 2824
6058.98 2703
6059.72 2719
6060.45 2738
6061.19 2650
6061.92 2659
6062.66 2600
6063.39 2502
6064.13 2468
6064.86 2520
6065.60 2470
6066.33 2414
6067.07 2367
6067.80 2428
6068.54 2296
6069.27 2421
6070.01 2410
6070.74 2365
6071.48 2333
6072.21 2342
6072.95 2315
6073.68 2304
6074.42 2407
6075.15 2330
6075.89 2359
6076.63 2399
6077.36 2346
6078.10 2326
6078.83 2365
6079.57 2364
6080.30 2300
6081.04 2269
6081.78 2204
6082.51 2172
6083.25 2202
6083.98 2128
6084.72 2075
6085.46 2051
6086.19 2099
6086.93 2077
6087.67 2124
6088.40 2190
6089.14 2230
6089.88 2284
6090.61 2354
6091.35 2454
6092.09 2450
6092.82 2421
6093.56 2355
6094.30 2274
6095.03 2138
6095.77 2146
6096.51 2193
6097.24 2107
6097.98 2016
6098.72 1921
6099.45 2023
6100.19 1975
6100.93 1968
6101.67 1949
6102.40 2022
6103.14 2085
6103.88 2101
6104.61 2045
6105.35 1940
6106.09 1994
6106.83 1927
6107.56 1975
6108.30 1912
6109.04 1887
6109.78 2092
6110.51 2035
6111.25 2034
6111.99 1982
6112.73 2065
6113.47 2217
6114.20 2206
6114.94 2262
6115.68 2261
6116.42 2317
6117.16 2401
6117.89 2375
6118.63 2351
6119.37 2321
6120.11 2195
6120.85 2251
6121.59 2218
6122.32 2202
6123.06 2194
6123.80 2257
6124.54 2198
6125.28 2190
6126.02 2167
6126.76 2175
6127.49 2206
6128.23 2283
6128.97 2239
6129.71 2291
6130.45 2331
6131.19 2359
6131.93 2357
6132.67 2329
6133.41 2383
6134.15 2398
6134.88 2435
6135.62 2396
6136.36 2461
6137.10 2596
6137.84 2650
6138.58 2778
6139.32 2768
6140.06 2847
6140.80 2843
6141.54 2833
6142.28 2814
6143.02 2823
6143.76 2713
6144.50 2665
6145.24 2666
6145.98 2712
6146.72 2702
6147.46 2543
6148.20 2545
6148.94 2516
6149.68 2514
6150.42 2529
6151.16 2591
6151.90 2665
6152.64 2561
6153.38 2626
6154.12 2668
6154.86 2788
6155.60 2871
6156.34 2851
6157.08 2961
6157.82 2993
6158.56 2891
6159.30 2921
6160.04 2943
6160.78 3057
6161.52 2894
6162.27 3076
6163.01 3261
6163.75 3387
6164.49 3520
6165.23 3748
6165.97 3775
6166.71 3821
6167.45 3926
6168.19 4016
6168.94 3998
6169.68 3946
6170.42 3803
6171.16 3763
6171.90 3764
6172.64 3751
6173.38 3646
6174.13 3630
6174.87 3652
6175.61 3712
6176.35 3778
6177.09 3908
6177.83 4183
6178.58 4550
6179.32 5391
6180.06 6717
6180.80 8116
6181.54 9553
6182.28 10788
6183.03 11713
6183.77 12035
6184.51 12043
6185.25 11259
6186.00 10262
6186.74 9182
6187.48 8069
6188.22 7236
6188.97 6394
6189.71 5482
6190.45 5124
6191.19 4814
6191.94 4496
6192.68 4427
6193.42 4311
6194.16 4376
6194.91 4443
6195.65 4261
6196.39 4396
6197.13 4340
6197.88 4269
6198.62 4366
6199.36 4337
6200.11 4347
6200.85 4287
6201.59 4204
6202.34 4150
6203.08 4222
6203.82 4620
6204.57 5272
6205.31 6616
6206.05 8421
6206.80 10674
6207.54 13138
6208.28 15656
6209.03 17094
6209.77 17946
6210.52 17808
6211.26 16474
6212.00 14882
6212.75 13081
6213.49 11341
6214.23 9485
6214.98 8053
6215.72 6800
6216.47 5970
6217.21 5343
6217.95 4853
6218.70 4521
6219.44 4439
6220.19 4315
6220.93 4359
6221.68 4291
6222.42 4282
6223.17 4215
6223.91 4219
6224.65 4222
6225.40 4097
6226.14 4056
6226.89 3818
6227.63 3605
6228.38 3313
6229.12 3024
6229.87 2982
6230.61 2853
6231.36 2795
6232.10 2859
6232.85 2720
6233.59 2708
6234.34 2699
6235.08 2854
6235.83 2865
6236.57 2692
6237.32 2855
6238.06 2930
6238.81 3019
6239.56 3165
6240.30 3264
6241.05 3187
6241.79 3282
6242.54 3393
6243.28 3423
6244.03 3401
6244.77 3454
6245.52 3561
6246.27 3635
6247.01 3671
6247.76 3762
6248.50 3668
6249.25 3621
6250.00 3520
6250.74 3425
6251.49 3278
6252.23 3078
6252.98 2970
6253.73 2871
6254.47 2885
6255.22 2824
6255.97 2745
6256.71 2741
6257.46 2810
6258.21 2801
6258.95 2774
6259.70 2862
6260.45 2773
6261.19 2775
6261.94 2663
6262.69 2661
6263.43 2602
6264.18 2637
6264.93 2577
6265.67 2661
6266.42 2539
6267.17 2540
6267.92 2566
6268.66 2664
6269.41 2688
6270.16 2645
6270.90 2677
6271.65 2741
6272.40 2757
6273.15 2776
6273.89 2852
6274.64 2886
6275.39 3044
6276.14 3090
6276.89 3134
6277.63 3145
6278.38 3176
6279.13 2975
6279.88 2799
6280.62 2850
6281.37 2655
6282.12 2503
6282.87 2499
6283.62 2501
6284.36 2513
6285.11 2410
6285.86 2422
6286.61 2377
6287.36 2356
6288.11 2384
6288.85 2369
6289.60 2355
6290.35 2254
6291.10 2309
6291.85 2314
6292.60 2278
6293.35 2300
6294.09 2216
6294.84 2272
6295.59 2149
6296.34 2199
6297.09 2213
6297.84 2227
6298.59 2194
6299.34 2163
6300.09 2064
6300.83 2093
6301.58 2073
6302.33 2101
6303.08 2102
6303.83 2123
6304.58 2086
6305.33 2092
6306.08 2060
6306.83 2117
6307.58 2036
6308.33 2057
6309.08 2118
6309.83 2144
6310.58 2304
6311.33 2283
6312.08 2365
6312.83 2374
6313.58 2470
6314.33 2487
6315.08 2546
6315.83 2590
6316.58 2531
6317.33 2604
6318.08 2588
6318.83 2444
6319.58 2434
6320.33 2312
6321.08 2275
6321.83 2186
6322.58 2032
6323.33 1979
6324.08 1983
6324.83 2022
6325.58 1978
6326.33 1993
6327.08 1971
6327.83 1957
6328.58 1931
6329.33 1975
6330.08 1969
6330.84 1984
6331.59 1943
6332.34 1853
6333.09 1915
6333.84 1832
6334.59 1869
6335.34 1856
6336.09 1848
6336.84 1800
6337.60 1852
6338.35 1893
6339.10 1790
6339.85 1837
6340.60 1811
6341.35 1754
6342.10 1738
6342.86 1748
6343.61 1761
6344.36 1774
6345.11 1768
6345.86 1891
6346.61 1910
6347.37 2049
6348.12 1949
6348.87 2015
6349.62 2030
6350.37 2056
6351.13 2101
6351.88 2198
6352.63 2290
6353.38 2325
6354.14 2355
6354.89 2301
6355.64 2308
6356.39 2149
6357.14 2085
6357.90 2107
6358.65 2068
6359.40 1928
6360.16 1913
6360.91 1938
6361.66 1997
6362.41 1902
6363.17 1898
6363.92 1947
6364.67 1930
6365.42 1980
6366.18 2021
6366.93 2111
6367.68 2236
6368.44 2194
6369.19 2120
6369.94 2073
6370.70 2048
6371.45 1990
6372.20 1938
6372.96 1890
6373.71 1799
6374.46 1853
6375.22 1786
6375.97 1849
6376.72 1846
6377.48 1919
6378.23 1889
6378.99 1917
6379.74 1887
6380.49 1873
6381.25 1914
6382.00 1858
6382.75 1849
6383.51 1814
6384.26 1828
6385.02 1865
6385.77 1905
6386.53 1768
6387.28 1677
6388.03 1709
6388.79 1760
6389.54 1777
6390.30 1794
6391.05 1719
6391.81 1772
6392.56 1685
6393.31 1668
6394.07 1685
6394.82 1570
6395.58 1684
6396.33 1696
6397.09 1746
6397.84 1613
6398.60 1599
6399.35 1574
6400.11 1634
6400.86 1612
6401.62 1604
6402.37 1556
6403.13 1544
6403.88 1639
6404.64 1589
6405.39 1604
6406.15 1567
6406.90 1647
6407.66 1621
6408.42 1570
6409.17 1563
6409.93 1578
6410.68 1529
6411.44 1564
6412.19 1636
6412.95 1480
6413.71 1555
6414.46 1552
6415.22 1530
6415.97 1588
6416.73 1569
6417.48 1552
6418.24 1525
6419.00 1514
6419.75 1503
6420.51 1534
6421.27 1487
6422.02 1458
6422.78 1564
6423.53 1540
6424.29 1549
6425.05 1500
6425.80 1519
6426.56 1494
6427.32 1488
6428.07 1497
6428.83 1443
6429.59 1327
6430.34 1457
6431.10 1484
6431.86 1476
6432.61 1450
6433.37 1518
6434.13 1539
6434.89 1480
6435.64 1562
6436.40 1511
6437.16 1512
6437.91 1600
6438.67 1507
6439.43 1533
6440.19 1537
6440.94 1525
6441.70 1578
6442.46 1649
6443.22 1574
6443.97 1572
6444.73 1661
6445.49 1571
6446.25 1560
6447.00 1573
6447.76 1524
6448.52 1504
6449.28 1517
6450.04 1467
6450.79 1514
6451.55 1574
6452.31 1570
6453.07 1553
6453.83 1552
6454.58 1569
6455.34 1581
6456.10 1598
6456.86 1547
6457.62 1519
6458.38 1491
6459.13 1480
6459.89 1535
6460.65 1630
6461.41 1670
6462.17 1626
6462.93 1647
6463.69 1665
6464.44 1648
6465.20 1657
6465.96 1681
6466.72 1638
6467.48 1665
6468.24 1650
6469.00 1594
6469.76 1672
6470.52 1690
6471.28 1640
6472.03 1608
6472.79 1658
6473.55 1648
6474.31 1572
6475.07 1554
6475.83 1636
6476.59 1675
6477.35 1660
6478.11 1638
6478.87 1634
6479.63 1617
6480.39 1662
6481.15 1636
6481.91 1623
6482.67 1649
6483.43 1755
6484.19 1695
6484.95 1706
6485.71 1698
6486.47 1755
6487.23 1765
6487.99 1810
6488.75 1795
6489.51 1838
6490.27 1865
6491.03 1849
6491.79 1904
6492.55 1862
6493.31 1896
6494.07 1943
6494.83 1957
6495.59 1904
6496.35 1928
6497.11 1892
6497.87 1860
6498.64 1959
6499.40 1970
6500.16 1976
6500.92 1976
6501.68 1977
6502.44 2031
6503.20 2140
6503.96 2310
6504.72 2623
6505.48 3239
6506.25 3940
6507.01 4750
6507.77 5357
6508.53 5736
6509.29 5946
6510.05 5741
6510.81 5274
6511.57 4748
6512.34 4208
6513.10 3799
6513.86 3338
6514.62 3002
6515.38 2806
6516.15 2614
6516.91 2520
6517.67 2414
6518.43 2232
6519.19 2177
6519.95 2279
6520.72 2300
6521.48 2302
6522.24 2361
6523.00 2439
6523.77 2614
6524.53 2741
6525.29 2784
6526.05 3011
6526.81 3184
6527.58 3130
6528.34 3079
6529.10 3076
6529.86 2918
6530.63 2864
6531.39 2800
6532.15 2806
6532.92 2918
6533.68 3214
6534.44 3595
6535.20 4028
6535.97 4213
6536.73 4337
6537.49 4328
6538.26 4147
6539.02 3995
6539.78 3644
6540.55 3233
6541.31 2909
6542.07 2676
6542.84 2538
6543.60 2398
6544.36 2323
6545.13 2332
6545.89 2359
6546.65 2400
6547.42 2336
6548.18 2282
6548.94 2293
6549.71 2275
6550.47 2195
6551.24 2152
6552.00 2080
6552.76 2089
6553.53 2042
6554.29 2094
6555.06 2178
6555.82 2119
6556.58 2126
6557.35 2057
6558.11 2215
6558.88 2153
6559.64 2200
6560.41 2160
6561.17 2197
6561.93 2265
6562.70 2318
6563.46 2332
6564.23 2287
6564.99 2372
6565.76 2367
6566.52 2312
6567.29 2278
6568.05 2305
6568.82 2301
6569.58 2338
6570.35 2308
6571.11 2259
6571.88 2320
6572.64 2390
6573.41 2531
6574.17 2564
6574.94 2501
6575.70 2489
6576.47 2530
6577.23 2562
6578.00 2581
6578.76 2561
6579.53 2476
6580.29 2622
6581.06 2660
6581.83 2621
6582.59 2713
6583.36 2743
6584.12 2681
6584.89 2701
6585.65 2714
6586.42 2679
6587.19 2709
6587.95 2803
6588.72 2787
6589.48 2984
6590.25 3141
6591.02 3309
6591.78 3650
6592.55 4018
6593.32 4259
6594.08 4449
6594.85 4543
6595.61 4663
6596.38 4560
6597.15 4520
6597.91 4393
6598.68 4135
6599.45 3744
6600.21 3461
6600.98 3246
6601.75 3023
6602.51 3013
6603.28 2830
6604.05 2701
6604.82 2504
6605.58 2496
6606.35 2487
6607.12 2547
6607.88 2593
6608.65 2599
6609.42 2578
6610.19 2522
6610.95 2417
6611.72 2386
6612.49 2432
6613.25 2404
6614.02 2388
6614.79 2441
6615.56 2355
6616.32 2552
6617.09 2614
6617.86 2622
6618.63 2800
6619.40 2977
6620.16 3099
6620.93 3276
6621.70 3395
6622.47 3527
6623.24 3610
6624.00 3629
6624.77 3533
6625.54 3324
6626.31 3171
6627.08 3027
6627.84 2904
6628.61 2841
6629.38 2785
6630.15 2816
6630.92 2810
6631.69 2934
6632.46 3060
6633.22 3233
6633.99 3448
6634.76 3563
6635.53 3660
6636.30 3753
6637.07 3817
6637.84 4084
6638.61 4114
6639.37 4310
6640.14 4433
6640.91 4424
6641.68 4445
6642.45 4323
6643.22 4138
6643.99 4032
6644.76 3763
6645.53 3453
6646.30 3188
6647.07 2992
6647.84 2766
6648.61 2618
6649.37 2512
6650.14 2490
6650.91 2431
6651.68 2282
6652.45 2266
6653.22 2325
6653.99 2225
6654.76 2262
6655.53 2211
6656.30 2292
6657.07 2265
6657.84 2133
6658.61 2258
6659.38 2296
6660.15 2243
6660.92 2231
6661.69 2273
6662.46 2167
6663.23 2156
6664.00 2182
6664.77 2149
6665.55 2191
6666.32 2146
6667.09 2137
6667.86 2181
6668.63 2219
6669.40 2200
6670.17 2228
6670.94 2326
6671.71 2277
6672.48 2342
6673.25 2407
6674.02 2313
6674.79 2363
6675.57 2330
6676.34 2358
6677.11 2310
6677.88 2325
6678.65 2280
6679.42 2354
6680.19 2334
6680.96 2357
6681.74 2432
6682.51 2512
6683.28 2549
6684.05 2620
6684.82 2714
6685.59 2666
6686.37 2564
6687.14 2511
6687.91 2451
6688.68 2307
6689.45 2173
6690.22 2211
6691.00 2197
6691.77 2157
6692.54 2048
6693.31 2059
6694.08 2010
6694.86 1988
6695.63 2032
6696.40 1966
6697.17 1948
6697.95 1941
6698.72 1900
6699.49 1914
6700.26 1987
6701.04 1952
6701.81 1928
6702.58 1938
6703.35 1945
6704.13 1950
6704.90 1978
6705.67 1925
6706.44 1867
6707.22 1925
6707.99 1896
6708.76 1865
6709.54 1854
6710.31 1830
6711.08 1888
6711.86 1784
6712.63 1829
6713.40 1806
6714.17 1764
6714.95 1738
6715.72 1707
6716.50 1826
6717.27 1788
6718.04 1718
6718.82 1686
6719.59 1766
6720.36 1773
6721.14 1747
6721.91 1741
6722.68 1833
6723.46 1758
6724.23 1716
6725.01 1706
6725.78 1773
6726.55 1723
6727.33 1678
6728.10 1731
6728.88 1758
6729.65 1724
6730.42 1679
6731.20 1710
6731.97 1700
6732.75 1723
6733.52 1687
6734.30 1677
6735.07 1751
6735.84 1776
6736.62 1721
6737.39 1761
6738.17 1757
6738.94 1771
6739.72 1743
6740.49 1724
6741.27 1779
6742.04 1790
6742.82 1773
6743.59 1742
6744.37 1855
6745.14 1823
6745.92 1859
6746.69 1886
6747.47 1871
6748.24 1908
6749.02 1997
6749.79 2015
6750.57 2062
6751.34 2087
6752.12 2114
6752.90 2178
6753.67 2192
6754.45 2119
6755.22 2143
6756.00 2007
6756.77 1936
6757.55 1989
6758.33 1950
6759.10 1905
6759.88 1954
6760.65 1980
6761.43 1976
6762.20 1943
6762.98 1927
6763.76 1905
6764.53 1933
6765.31 1907
6766.09 1958
6766.86 1926
6767.64 1957
6768.41 1894
6769.19 1914
6769.97 1860
6770.74 1982
6771.52 1912
6772.30 1753
6773.07 1799
6773.85 1832
6774.63 1804
6775.40 1807
6776.18 1739
6776.96 1750
6777.74 1819
6778.51 1767
6779.29 1793
6780.07 1745
6780.84 1716
6781.62 1798
6782.40 1762
6783.17 1766
6783.95 1821
6784.73 1788
6785.51 1785
6786.28 1705
6787.06 1699
6787.84 1707
6788.62 1726
6789.39 1621
6790.17 1589
6790.95 1676
6791.73 1689
6792.51 1669
6793.28 1647
6794.06 1637
6794.84 1682
6795.62 1644
6796.39 1681
6797.17 1770
6797.95 1696
6798.73 1687
6799.51 1727
6800.29 1691
6801.06 1681
6801.84 1763
6802.62 1752
6803.40 1764
6804.18 1700
6804.96 1654
6805.73 1642
6806.51 1755
6807.29 1717
6808.07 1712
6808.85 1634
6809.63 1662
6810.41 1727
6811.18 1667
6811.96 1642
6812.74 1652
6813.52 1752
6814.30 1783
6815.08 1635
6815.86 1685
6816.64 1711
6817.42 1659
6818.20 1764
6818.98 1744
6819.76 1753
6820.53 1734
6821.31 1724
6822.09 1784
6822.87 1788
6823.65 1725
6824.43 1651
6825.21 1741
6825.99 1784
6826.77 1831
6827.55 1718
6828.33 1670
6829.11 1732
6829.89 1708
6830.67 1708
6831.45 1745
6832.23 1840
6833.01 1898
6833.79 2020
6834.57 2080
6835.35 2325
6836.13 2702
6836.91 3286
6837.69 3807
6838.47 4219
6839.25 4320
6840.03 4289
6840.81 4108
6841.59 3888
6842.37 3584
6843.16 3261
6843.94 2921
6844.72 2598
6845.50 2409
6846.28 2342
6847.06 2420
6847.84 2632
6848.62 2932
6849.40 3135
6850.18 3357
6850.96 3434
6851.75 3528
6852.53 3382
6853.31 3236
6854.09 3168
6854.87 2959
6855.65 2808
6856.43 2544
6857.22 2420
6858.00 2199
6858.78 2022
6859.56 2009
6860.34 1975
6861.12 1897
6861.90 1833
6862.69 1824
6863.47 1830
6864.25 1879
6865.03 1879
6865.81 1858
6866.60 1812
6867.38 1871
6868.16 1863
6868.94 1807
6869.72 1773
6870.51 1750
6871.29 1819
6872.07 1852
6872.85 1826
6873.64 1851
6874.42 1854
6875.20 2001
6875.98 2078
6876.77 2002
6877.55 2047
6878.33 2169
6879.11 2204
6879.90 2157
6880.68 2185
6881.46 2322
6882.25 2264
6883.03 2350
6883.81 2335
6884.59 2358
6885.38 2548
6886.16 2577
6886.94 2926
6887.73 3194
6888.51 3314
6889.29 3317
6890.08 3414
6890.86 3165
6891.64 2943
6892.43 2824
6893.21 2661
6893.99 2420
6894.78 2379
6895.56 2239
6896.35 2189
6897.13 2190
6897.91 2209
6898.70 2179
6899.48 2181
6900.26 2263
6901.05 2165
6901.83 2202
6902.62 2232
6903.40 2211
6904.18 2162
6904.97 2141
6905.75 2093
6906.54 2072
6907.32 2093
6908.11 2049
6908.89 2079
6909.67 2006
6910.46 1998
6911.24 1991
6912.03 1974
6912.81 1935
6913.60 1917
6914.38 1941
6915.17 1970
6915.95 1955
6916.74 1920
6917.52 1991
6918.31 1918
6919.09 1951
6919.88 1992
6920.66 1981
6921.45 1869
6922.23 1963
6923.02 1882
6923.80 1831
6924.59 1862
6925.37 1909
6926.16 1990
6926.94 2039
6927.73 1993
6928.51 2000
6929.30 2033
6930.09 2041
6930.87 1925
6931.66 1952
6932.44 2012
6933.23 1961
6934.01 1917
6934.80 1943
6935.59 1960
6936.37 1958
6937.16 2020
6937.94 2100
6938.73 2106
6939.52 2240
6940.30 2330
6941.09 2515
6941.88 2586
6942.66 2651
6943.45 2778
6944.23 2805
6945.02 2779
6945.81 2892
6946.59 2757
6947.38 2751
6948.17 2763
6948.95 2713
6949.74 2677
6950.53 2551
6951.31 2589
6952.10 2573
6952.89 2453
6953.67 2420
6954.46 2515
6955.25 2398
6956.04 2395
6956.82 2372
6957.61 2422
6958.40 2468
6959.18 2387
6959.97 2386
6960.76 2437
6961.55 2433
6962.33 2529
6963.12 2498
6963.91 2659
6964.70 2765
6965.48 2876
6966.27 2846
6967.06 2972
6967.85 3213
6968.63 3242
6969.42 3401
6970.21 3508
6971.00 3378
6971.79 3399
6972.57 3563
6973.36 3486
6974.15 3405
6974.94 3393
6975.73 3369
6976.52 3513
6977.30 3692
6978.09 3836
6978.88 3969
6979.67 4217
6980.46 4953
6981.25 6065
6982.03 7644
6982.82 10063
6983.61 12896
6984.40 15368
6985.19 17477
6985.98 18944
6986.77 19177
6987.55 18197
6988.34 16475
6989.13 14298
6989.92 12048
6990.71 10220
6991.50 8554
6992.29 7184
6993.08 6037
6993.87 5212
6994.66 4516
6995.45 4023
6996.24 3705
6997.02 3576
6997.81 3477
6998.60 3303
6999.39 3153
7000.18 3163
7000.97 3164
7001.76 3207
7002.55 3132
7003.34 2904
7004.13 2897
7004.92 2742
7005.71 2559
7006.50 2480
7007.29 2353
7008.08 2318
7008.87 2288
7009.66 2287
7010.45 2343
7011.24 2346
7012.03 2449
7012.82 2460
7013.61 2438
7014.40 2462
7015.19 2374
7015.98 2349
7016.77 2342
7017.56 2312
7018.35 2432
7019.15 2375
7019.94 2564
7020.73 2826
7021.52 2898
7022.31 3114
7023.10 3293
7023.89 3437
7024.68 3500
7025.47 3445
7026.26 3499
7027.05 3442
7027.85 3179
7028.64 3193
7029.43 3029
7030.22 2907
7031.01 2729
7031.80 2537
7032.59 2429
7033.38 2456
7034.18 2399
7034.97 2386
7035.76 2451
7036.55 2374
7037.34 2379
7038.13 2360
7038.93 2309
7039.72 2383
7040.51 2392
7041.30 2523
7042.09 2442
7042.89 2460
7043.68 2494
7044.47 2480
7045.26 2501
7046.05 2549
7046.85 2657
7047.64 2763
7048.43 2807
7049.22 2920
7050.01 2963
7050.81 3112
7051.60 3117
7052.39 2875
7053.18 2753
7053.98 2603
7054.77 2519
7055.56 2473
7056.36 2379
7057.15 2461
7057.94 2441
7058.73 2345
7059.53 2347
7060.32 2381
7061.11 2387
7061.91 2387
7062.70 2296
7063.49 2401
7064.29 2310
7065.08 2281
7065.87 2311
7066.66 2267
7067.46 2217
7068.25 2249
7069.04 2175
7069.84 1981
7070.63 2042
7071.43 2004
7072.22 1994
7073.01 1991
7073.81 1899
7074.60 1854
7075.39 1838
7076.19 1895
7076.98 1830
7077.78 1809
7078.57 1823
7079.36 1861
7080.16 1836
7080.95 1794
7081.75 1863
7082.54 1837
7083.33 1863
7084.13 1952
7084.92 1816
7085.72 1892
7086.51 1917
7087.31 1999
7088.10 2004
7088.90 2066
7089.69 2050
7090.48 1989
7091.28 1879
7092.07 1892
7092.87 1799
7093.66 1697
7094.46 1721
7095.25 1719
7096.05 1669
7096.84 1710
7097.64 1637
7098.43 1631
7099.23 1606
7100.02 1558
7100.82 1610
7101.61 1609
7102.41 1549
7103.20 1517
7104.00 1554
7104.80 1588
7105.59 1477
7106.39 1488
7107.18 1516
7107.98 1545
7108.77 1470
7109.57 1427
7110.36 1417
7111.16 1481
7111.96 1470
7112.75 1437
7113.55 1526
7114.34 1500
7115.14 1497
7115.94 1527
7116.73 1522
7117.53 1559
7118.32 1550
7119.12 1590
7119.92 1592
7120.71 1556
7121.51 1511
7122.31 1505
7123.10 1508
7123.90 1521
7124.70 1463
7125.49 1522
7126.29 1501
7127.09 1517
7127.88 1589
7128.68 1625
7129.48 1664
7130.27 1721
7131.07 1668
7131.87 1735
7132.66 1754
7133.46 1675
7134.26 1670
7135.06 1636
7135.85 1600
7136.65 1566
7137.45 1546
7138.24 1506
7139.04 1539
7139.84 1550
7140.64 1530
7141.43 1511
7142.23 1485
7143.03 1557
7143.83 1520
7144.62 1554
7145.42 1505
7146.22 1458
7147.02 1403
7147.82 1486
7148.61 1373
7149.41 1424
7150.21 1479
7151.01 1431
7151.81 1380
7152.60 1398
7153.40 1394
7154.20 1382
7155.00 1498
7155.80 1515
7156.59 1553
7157.39 1497
7158.19 1560
7158.99 1548
7159.79 1434
7160.59 1343
7161.39 1381
7162.18 1381
7162.98 1351
7163.78 1379
7164.58 1400
7165.38 1373
7166.18 1410
7166.98 1413
7167.78 1365
7168.57 1357
7169.37 1415
7170.17 1366
7170.97 1377
7171.77 1373
7172.57 1337
7173.37 1361
7174.17 1371
7174.97 1409
7175.77 1303
7176.57 1302
7177.37 1290
7178.17 1277
7178.97 1320
7179.77 1331
7180.56 1217
7181.36 1323
7182.16 1344
7182.96 1367
7183.76 1355
7184.56 1339
7185.36 1338
7186.16 1242
7186.96 1259
7187.76 1277
7188.56 1236
7189.36 1238
7190.16 1210
7190.96 1221
7191.76 1206
7192.57 1225
7193.37 1184
7194.17 1176
7194.97 1170
7195.77 1205
7196.57 1216
7197.37 1149
7198.17 1180
7198.97 1239
7199.77 1183
7200.57 1237
7201.37 1210
7202.17 1134
7202.97 1247
7203.77 1291
7204.58 1203
7205.38 1223
7206.18 1214
7206.98 1220
7207.78 1127
7208.58 1199
7209.38 1214
7210.18 1243
7210.99 1242
7211.79 1237
7212.59 1209
7213.39 1195
7214.19 1227
7214.99 1235
7215.79 1225
7216.60 1234
7217.40 1196
7218.20 1266
7219.00 1302
7219.80 1280
7220.60 1268
7221.41 1264
7222.21 1361
7223.01 1297
7223.81 1285
7224.62 1271
7225.42 1281
7226.22 1337
7227.02 1292
7227.82 1244
7228.63 1325
7229.43 1318
7230.23 1306
7231.03 1324
7231.84 1349
7232.64 1391
7233.44 1473
7234.24 1611
7235.05 1695
7235.85 1824
7236.65 1915
7237.45 1907
7238.26 1817
7239.06 1721
7239.86 1664
7240.67 1530
7241.47 1528
7242.27 1462
7243.08 1378
7243.88 1456
7244.68 1370
7245.49 1324
7246.29 1319
7247.09 1314
7247.90 1316
7248.70 1303
7249.50 1371
7250.31 1323
7251.11 1340
7251.91 1403
7252.72 1439
7253.52 1443
7254.32 1400
7255.13 1350
7255.93 1423
7256.74 1340
7257.54 1368
7258.34 1344
7259.15 1303
7259.95 1340
7260.76 1362
7261.56 1378
7262.36 1417
7263.17 1375
7263.97 1342
7264.78 1372
7265.58 1410
7266.39 1384
7267.19 1415
7268.00 1325
7268.80 1318
7269.60 1401
7270.41 1369
7271.21 1361
7272.02 1347
7272.82 1437
7273.63 1460
7274.43 1474
7275.24 1405
7276.04 1402
7276.85 1439
7277.65 1480
7278.46 1538
7279.26 1609
7280.07 1646
7280.87 1796
7281.68 2068
7282.48 2377
7283.29 2539
7284.09 2633
7284.90 2773
7285.71 2747
7286.51 2577
7287.32 2451
7288.12 2304
7288.93 2059
7289.73 1956
7290.54 1844
7291.35 1722
7292.15 1584
7292.96 1566
7293.76 1506
7294.57 1464
7295.38 1498
7296.18 1472
7296.99 1430
7297.79 1456
7298.60 1431
7299.41 1431
7300.21 1488
7301.02 1484
7301.82 1444
7302.63 1468
7303.44 1471
7304.24 1479
7305.05 1519
7305.86 1531
7306.66 1544
7307.47 1577
7308.28 1596
7309.08 1706
7309.89 1736
7310.70 1646
7311.50 1654
7312.31 1692
7313.12 1760
7313.93 1697
7314.73 1587
7315.54 1706
7316.35 1738
7317.15 1863
7317.96 1957
7318.77 2011
7319.58 2145
7320.38 2261
7321.19 2286
7322.00 2165
7322.81 2103
7323.61 2039
7324.42 2005
7325.23 1912
7326.04 1769
7326.84 1721
7327.65 1656
7328.46 1540
7329.27 1591
7330.08 1501
7330.88 1488
7331.69 1567
7332.50 1525
7333.31 1497
7334.12 1588
7334.92 1599
7335.73 1578
7336.54 1545
7337.35 1529
7338.16 1505
7338.97 1581
7339.78 1670
7340.58 1683
7341.39 1546
7342.20 1637
7343.01 1648
7343.82 1630
7344.63 1648
7345.44 1629
7346.24 1573
7347.05 1574
7347.86 1616
7348.67 1562
7349.48 1557
7350.29 1567
7351.10 1620
7351.91 1580
7352.72 1486
7353.53 1511
7354.34 1540
7355.14 1690
7355.95 1751
7356.76 1872
7357.57 1956
7358.38 2118
7359.19 2249
7360.00 2323
7360.81 2419
7361.62 2462
7362.43 2480
7363.24 2423
7364.05 2275
7364.86 2205
7365.67 2068
7366.48 2068
7367.29 1969
7368.10 1906
7368.91 1805
7369.72 1756
7370.53 1753
7371.34 1740
7372.15 1680
7372.96 1642
7373.77 1644
7374.58 1628
7375.39 1602
7376.20 1686
7377.01 1748
7377.82 1938
7378.63 2190
7379.44 2296
7380.26 2422
7381.07 2595
7381.88 2678
7382.69 2625
7383.50 2503
7384.31 2443
7385.12 2360
7385.93 2190
7386.74 2011
7387.55 1815
7388.36 1789
7389.18 1662
7389.99 1612
7390.80 1558
7391.61 1501
7392.42 1457
7393.23 1457
7394.04 1485
7394.86 1492
7395.67 1510
7396.48 1509
7397.29 1550
7398.10 1548
7398.91 1654
7399.73 1641
7400.54 1689
7401.35 1650
7402.16 1685
7402.97 1674
7403.79 1653
7404.60 1552
7405.41 1563
7406.22 1576
7407.03 1479
7407.85 1463
7408.66 1471
7409.47 1445
7410.28 1387
7411.10 1408
7411.91 1449
7412.72 1423
7413.53 1350
7414.35 1356
7415.16 1378
7415.97 1306
7416.78 1281
7417.60 1328
7418.41 1340
7419.22 1404
7420.03 1378
7420.85 1305
7421.66 1321
7422.47 1297
7423.29 1328
7424.10 1244
7424.91 1288
7425.73 1262
7426.54 1237
7427.35 1311
7428.17 1257
7428.98 1199
7429.79 1202
7430.61 1207
7431.42 1211
7432.23 1201
7433.05 1163
7433.86 1211
7434.67 1200
7435.49 1231
7436.30 1228
7437.12 1313
7437.93 1260
7438.74 1209
7439.56 1266
7440.37 1279
7441.18 1255
7442.00 1290
7442.81 1285
7443.63 1257
7444.44 1181
7445.26 1208
7446.07 1246
7446.88 1202
7447.70 1166
7448.51 1208
7449.33 1197
7450.14 1149
7450.96 1172
7451.77 1202
7452.59 1192
7453.40 1167
7454.22 1203
7455.03 1174
7455.85 1142
7456.66 1152
7457.47 1160
7458.29 1193
7459.10 1150
7459.92 1184
7460.74 1196
7461.55 1183
7462.37 1129
7463.18 1117
7464.00 1151
7464.81 1138
7465.63 1178
7466.44 1230
7467.26 1201
7468.07 1207
7468.89 1195
7469.70 1251
7470.52 1198
7471.34 1116
7472.15 1136
7472.97 1192
7473.78 1214
7474.60 1193
7475.41 1147
7476.23 1137
7477.05 1212
7477.86 1166
7478.68 1151
7479.49 1165
7480.31 1166
7481.13 1209
7481.94 1205
7482.76 1241
7483.58 1175
7484.39 1171
7485.21 1174
7486.03 1152
7486.84 1079
7487.66 1099
7488.48 1153
7489.29 1100
7490.11 1092
7490.93 1125
7491.74 1111
7492.56 1180
7493.38 1120
7494.19 1089
7495.01 1151
7495.83 1126
7496.64 1095
7497.46 1084
7498.28 1147
7499.10 1127
7499.91 1145
7500.73 1141
7501.55 1117
7502.36 1074
7503.18 1152
7504.00 1110
7504.82 1121
7505.63 1134
7506.45 1090
7507.27 1054
7508.09 1079
7508.90 1083
7509.72 1032
7510.54 1024
7511.36 1055
7512.18 1073
7512.99 1094
7513.81 1061
7514.63 1090
7515.45 1101
7516.27 1045
7517.08 1065
7517.90 1056
7518.72 1057
7519.54 1100
7520.36 1047
7521.18 1048
7521.99 1090
7522.81 1118
7523.63 1069
7524.45 1119
7525.27 1119
7526.09 1149
7526.91 1116
7527.72 1102
7528.54 1064
7529.36 1163
7530.18 1093
7531.00 1167
7531.82 1135
7532.64 1127
7533.46 1157
7534.28 1181
7535.10 1142
7535.91 1071
7536.73 1102
7537.55 1091
7538.37 1070
7539.19 1061
7540.01 1036
7540.83 1039
7541.65 1007
7542.47 1077
7543.29 1111
7544.11 1044
7544.93 1082
7545.75 1104
7546.57 1081
7547.39 1057
7548.21 1101
7549.03 1075
7549.85 1019
7550.67 1008
7551.49 1069
7552.31 1036
7553.13 997
7553.95 1093
7554.77 1047
7555.59 1056
7556.41 1119
7557.23 1127
7558.05 1111
7558.87 1079
7559.69 1025
7560.51 1100
7561.33 1082
7562.15 1095
7562.97 1106
7563.79 1097
7564.61 1137
7565.44 1115
7566.26 1060
7567.08 1137
7567.90 1075
7568.72 1105
7569.54 1122
7570.36 1111
7571.18 1112
7572.00 1111
7572.82 1111
7573.65 1095
7574.47 1099
7575.29 1129
7576.11 1093
7576.93 1071
7577.75 1073
7578.57 1158
7579.40 1095
7580.22 1098
7581.04 1091
7581.86 1064
7582.68 1047
7583.50 1056
7584.33 1101
7585.15 1065
7585.97 1143
7586.79 1167
7587.61 1172
7588.44 1102
7589.26 1154
7590.08 1162
7590.90 1193
7591.72 1233
7592.55 1202
7593.37 1177
7594.19 1179
7595.01 1165
7595.84 1226
7596.66 1237
7597.48 1245
7598.30 1255
7599.13 1298
7599.95 1290
7600.77 1325
7601.59 1355
7602.42 1460
7603.24 1506
7604.06 1477
7604.89 1572
7605.71 1444
7606.53 1500
7607.36 1443
7608.18 1390
7609.00 1364
7609.82 1341
7610.65 1316
7611.47 1270
7612.29 1368
7613.12 1379
7613.94 1421
7614.77 1463
7615.59 1583
7616.41 1700
7617.24 1772
7618.06 1767
7618.88 1808
7619.71 1847
7620.53 1684
7621.35 1679
7622.18 1694
7623.00 1681
7623.83 1598
7624.65 1576
7625.47 1509
7626.30 1568
7627.12 1538
7627.95 1620
7628.77 1739
7629.60 1876
7630.42 1959
7631.24 2022
7632.07 2047
7632.89 2023
7633.72 2000
7634.54 1920
7635.37 1812
7636.19 1784
7637.02 1671
7637.84 1544
7638.67 1459
7639.49 1372
7640.31 1402
7641.14 1361
7641.96 1447
7642.79 1498
7643.61 1556
7644.44 1562
7645.26 1711
7646.09 1578
7646.92 1661
7647.74 1724
7648.57 1737
7649.39 1761
7650.22 1709
7651.04 1611
7651.87 1504
7652.69 1494
7653.52 1382
7654.34 1381
7655.17 1305
7656.00 1262
7656.82 1270
7657.65 1218
7658.47 1203
7659.30 1195
7660.12 1198
7660.95 1163
7661.78 1216
7662.60 1174
7663.43 1220
7664.25 1198
7665.08 1202
7665.91 1192
7666.73 1162
7667.56 1128
7668.39 1156
7669.21 1148
7670.04 1118
7670.87 1176
7671.69 1101
7672.52 1146
7673.35 1135
7674.17 1082
7675.00 1059
7675.83 1075
7676.65 1079
7677.48 1041
7678.31 1004
7679.13 987
7679.96 1038
7680.79 1036
7681.61 1040
7682.44 1118
7683.27 1175
7684.10 1165
7684.92 1134
7685.75 1156
7686.58 1156
7687.40 1182
7688.23 1120
7689.06 1129
7689.89 1131
7690.71 1078
7691.54 1113
7692.37 1084
7693.20 1111
7694.03 1107
7694.85 1163
7695.68 1128
7696.51 1118
7697.34 1212
7698.16 1212
7698.99 1192
7699.82 1153
7700.65 1159
7701.48 1139
7702.31 1135
7703.13 1092
7703.96 1118
7704.79 1080
7705.62 1085
7706.45 1085
7707.28 1053
7708.10 1081
7708.93 1005
7709.76 1077
7710.59 1138
7711.42 1043
7712.25 998
7713.08 1035
7713.90 994
7714.73 1043
7715.56 1004
7716.39 1017
7717.22 1002
7718.05 1032
7718.88 999
7719.71 977
7720.54 1020
7721.37 1031
7722.20 1049
7723.02 1025
7723.85 978
7724.68 1032
7725.51 1122
7726.34 1076
7727.17 1117
7728.00 1116
7728.83 1118
7729.66 1124
7730.49 1146
7731.32 1136
7732.15 1127
7732.98 1107
7733.81 1078
7734.64 1026
7735.47 1005
7736.30 968
7737.13 949
7737.96 937
7738.79 923
7739.62 984
7740.45 939
7741.28 1004
7742.11 933
7742.94 948
7743.77 988
7744.60 1055
7745.43 1109
7746.26 1124
7747.09 1155
7747.92 1179
7748.75 1189
7749.59 1165
7750.42 1037
7751.25 1061
7752.08 1045
7752.91 1024
7753.74 988
7754.57 1012
7755.40 1020
7756.23 984
7757.06 978
7757.90 976
7758.73 988
7759.56 963
7760.39 942
7761.22 964
7762.05 879
7762.88 903
7763.71 930
7764.55 965
7765.38 949
7766.21 977
7767.04 917
7767.87 954
7768.70 961
7769.54 997
7770.37 994
7771.20 970
7772.03 965
7772.86 918
7773.70 914
7774.53 959
7775.36 975
7776.19 919
7777.02 893
7777.86 918
7778.69 925
7779.52 873
7780.35 863
7781.19 844
7782.02 930
7782.85 893
7783.68 876
7784.52 937
7785.35 931
7786.18 935
7787.01 952
7787.85 938
7788.68 955
7789.51 966
7790.35 912
7791.18 956
7792.01 931
7792.84 938
7793.68 964
7794.51 971
7795.34 970
7796.18 901
7797.01 854
7797.84 919
7798.68 962
7799.51 969
7800.34 878
7801.18 930
7802.01 974
7802.84 974
7803.68 892
7804.51 901
7805.35 931
7806.18 931
7807.01 964
7807.85 947
7808.68 968
7809.51 987
7810.35 946
7811.18 980
7812.02 1029
7812.85 1128
7813.68 1110
7814.52 1148
7815.35 1190
7816.19 1199
7817.02 1096
7817.86 1124
7818.69 1125
7819.52 1152
7820.36 1135
7821.19 1128
7822.03 1194
7822.86 1191
7823.70 1125
7824.53 1134
7825.37 1137
7826.20 1115
7827.04 1116
7827.87 1072
7828.71 1039
7829.54 1028
7830.38 1042
7831.21 1020
7832.05 1090
7832.88 1117
7833.72 1132
7834.55 1161
7835.39 1137
7836.22 1086
7837.06 1073
7837.89 1142
7838.73 1098
7839.57 1104
7840.40 1026
7841.24 983
7842.07 1034
7842.91 1061
7843.74 1101
7844.58 987
7845.42 966
7846.25 996
7847.09 1018
7847.92 1023
7848.76 952
7849.60 957
7850.43 1009
7851.27 1015
7852.10 1047
7852.94 1027
7853.78 1017
7854.61 981
7855.45 963
7856.29 975
7857.12 996
7857.96 985
7858.79 978
7859.63 961
7860.47 974
7861.30 1007
7862.14 949
7862.98 933
7863.81 959
7864.65 986
7865.49 940
7866.33 1001
7867.16 930
7868.00 927
7868.84 1015
7869.67 1017
7870.51 1024
7871.35 998
7872.19 1008
7873.02 1043
7873.86 1021
7874.70 1058
7875.54 1130
7876.37 1130
7877.21 1143
7878.05 1166
7878.89 1162
7879.72 1230
7880.56 1284
7881.40 1282
7882.24 1286
7883.07 1295
7883.91 1195
7884.75 1184
7885.59 1157
7886.43 1132
7887.26 1084
7888.10 1075
7888.94 1112
7889.78 1088
7890.62 1106
7891.45 1109
7892.29 1083
7893.13 1050
7893.97 1056
7894.81 1073
7895.65 1084
7896.49 1012
7897.32 1040
7898.16 1011
7899.00 995
7899.84 1002
7900.68 972
7901.52 986
7902.36 1016
7903.20 1035
7904.03 953
7904.87 982
7905.71 987
7906.55 947
7907.39 975
7908.23 1032
7909.07 1016
7909.91 1084
7910.75 1081
7911.59 1054
7912.43 1090
7913.27 1119
7914.11 1148
7914.94 1291
7915.78 1420
7916.62 1496
7917.46 1466
7918.30 1461
7919.14 1440
7919.98 1453
7920.82 1434
7921.66 1302
7922.50 1229
7923.34 1189
7924.18 1135
7925.02 1129
7925.86 1030
7926.70 1068
7927.54 1018
7928.38 966
7929.22 981
7930.06 959
7930.90 967
7931.74 948
7932.59 951
7933.43 957
7934.27 920
7935.11 952
7935.95 961
7936.79 916
7937.63 901
7938.47 872
7939.31 878
7940.15 905
7940.99 934
7941.83 968
7942.67 997
7943.52 956
7944.36 976
7945.20 1009
7946.04 978
7946.88 990
7947.72 995
7948.56 987
7949.40 975
7950.25 976
7951.09 989
7951.93 1017
7952.77 1020
7953.61 1023
7954.45 1027
7955.29 1035
7956.14 1013
7956.98 1038
7957.82 1093
7958.66 1017
7959.50 990
7960.35 1004
7961.19 948
7962.03 957
7962.87 1021
7963.71 975
7964.56 1040
7965.40 1068
7966.24 1124
7967.08 1097
7967.93 1067
7968.77 1129
7969.61 1068
7970.45 1059
7971.29 1054
7972.14 991
7972.98 986
7973.82 960
7974.67 997
7975.51 985
7976.35 917
7977.19 914
7978.04 950
7978.88 956
7979.72 921
7980.57 910
7981.41 923
7982.25 875
7983.09 926
7983.94 902
7984.78 841
7985.62 878
7986.47 916
7987.31 883
7988.15 870
7989.00 876
7989.84 848
7990.68 881
7991.53 884
7992.37 907
7993.22 923
7994.06 870
7994.90 930
7995.75 852
7996.59 796
7997.43 828
7998.28 823
7999.12 827
7999.97 850
8000.81 881
8001.65 867
8002.50 837
8003.34 819
8004.19 819
8005.03 825
8005.88 765
8006.72 826
8007.57 816
8008.41 827
8009.25 824
8010.10 849
8010.94 853
8011.79 842
8012.63 795
8013.48 806
8014.32 822
8015.17 776
8016.01 780
8016.86 804
8017.70 786
8018.55 759
8019.39 822
8020.24 780
8021.08 810
8021.93 747
8022.77 750
8023.62 746
8024.46 780
8025.31 796
8026.15 764
8027.00 785
8027.84 801
8028.69 780
8029.54 782
8030.38 805
8031.23 788
8032.07 762
8032.92 781
8033.76 809
8034.61 851
8035.46 836
8036.30 852
8037.15 813
8037.99 803
8038.84 772
8039.69 805
8040.53 830
8041.38 755
8042.22 731
8043.07 784
8043.92 777
8044.76 812
8045.61 821
8046.46 761
8047.30 794
8048.15 810
8049.00 805
8049.84 779
8050.69 757
8051.54 779
8052.38 713
8053.23 785
8054.08 754
8054.92 762
8055.77 796
8056.62 820
8057.46 779
8058.31 734
8059.16 759
8060.01 794
8060.85 792
8061.70 775
8062.55 785
8063.40 770
8064.24 785
8065.09 759
8065.94 744
8066.79 748
8067.63 755
8068.48 797
8069.33 810
8070.18 759
8071.02 742
8071.87 756
8072.72 809
8073.57 802
8074.42 780
8075.26 751
8076.11 778
8076.96 789
8077.81 743
8078.66 749
8079.50 775
8080.35 782
8081.20 793
8082.05 812
8082.90 790
8083.75 769
8084.59 771
8085.44 781
8086.29 749
8087.14 710
8087.99 713
8088.84 766
8089.69 783
8090.53 806
8091.38 747
8092.23 765
8093.08 748
8093.93 738
8094.78 768
8095.63 756
8096.48 778
8097.33 762
8098.18 772
8099.02 762
8099.87 763
8100.72 742
8101.57 799
8102.42 808
8103.27 787
8104.12 772
8104.97 733
8105.82 773
8106.67 770
8107.52 708
8108.37 740
8109.22 724
8110.07 742
8110.92 786
8111.77 791
8112.62 758
8113.47 787
8114.32 770
8115.17 814
8116.02 725
8116.87 756
8117.72 795
8118.57 774
8119.42 801
8120.27 803
8121.12 799
8121.97 791
8122.82 781
8123.67 770
8124.52 797
8125.37 780
8126.22 815
8127.07 801
8127.93 802
8128.78 768
8129.63 766
8130.48 763
8131.33 799
8132.18 835
8133.03 841
8133.88 833
8134.73 830
8135.58 820
8136.44 793
8137.29 730
8138.14 767
8138.99 775
8139.84 794
8140.69 791
8141.54 812
8142.39 786
8143.25 791
8144.10 800
8144.95 822
8145.80 791
8146.65 746
8147.50 788
8148.36 800
8149.21 748
8150.06 785
8150.91 807
8151.76 788
8152.62 770
8153.47 850
8154.32 799
8155.17 833
8156.02 837
8156.88 836
8157.73 858
8158.58 793
8159.43 829
8160.29 838
8161.14 777
8161.99 749
8162.84 745
8163.70 770
8164.55 784
8165.40 748
8166.25 810
8167.11 763
8167.96 707
8168.81 777
8169.67 768
8170.52 734
8171.37 768
8172.23 734
8173.08 765
8173.93 757
8174.78 740
8175.64 772
8176.49 709
8177.34 746
8178.20 716
8179.05 758
8179.90 729
8180.76 693
8181.61 703
8182.47 716
8183.32 710
8184.17 747
8185.03 756
8185.88 713
8186.73 753
8187.59 722
8188.44 757
8189.30 722
8190.15 694
8191.00 707
8191.86 714
8192.71 735
8193.57 730
8194.42 721
8195.27 750
8196.13 761
8196.98 759
8197.84 748
8198.69 765
8199.55 727
8200.40 752
8201.26 720
8202.11 720
8202.96 726
8203.82 697
8204.67 715
8205.53 741
8206.38 743
8207.24 711
8208.09 728
8208.95 740
8209.80 753
8210.66 771
8211.51 704
8212.37 724
8213.22 708
8214.08 730
8214.93 740
8215.79 775
8216.65 819
8217.50 774
8218.36 812
8219.21 793
8220.07 847
8220.92 891
8221.78 833
8222.63 909
8223.49 895
8224.35 896
8225.20 848
8226.06 845
8226.91 819
8227.77 805
8228.63 845
8229.48 799
8230.34 788
8231.19 796
8232.05 761
8232.91 741
8233.76 715
8234.62 749
8235.47 693
8236.33 728
8237.19 700
8238.04 677
8238.90 686
8239.76 710
8240.61 682
8241.47 744
8242.33 717
8243.18 714
8244.04 737
8244.90 678
8245.75 755
8246.61 732
8247.47 770
8248.33 743
8249.18 681
8250.04 703
8250.90 737
8251.75 748
8252.61 760
8253.47 739
8254.33 698
8255.18 692
8256.04 741
8256.90 684
8257.76 665
8258.61 700
8259.47 728
8260.33 702
8261.19 727
8262.04 657
8262.90 670
8263.76 705
8264.62 701
8265.48 731
8266.33 763
8267.19 747
8268.05 705
8268.91 695
8269.77 712
8270.62 695
8271.48 735
8272.34 695
8273.20 686
8274.06 715
8274.92 682
8275.77 690
8276.63 694
8277.49 704
8278.35 658
8279.21 736
8280.07 729
8280.93 705
8281.78 705
8282.64 691
8283.50 718
8284.36 688
8285.22 705
8286.08 675
8286.94 676
8287.80 685
8288.66 704
8289.51 674
8290.37 703
8291.23 734
8292.09 711
8292.95 711
8293.81 726
8294.67 773
8295.53 772
8296.39 724
8297.25 711
8298.11 729
8298.97 690
8299.83 700
8300.69 688
8301.55 700
8302.41 713
8303.27 738
8304.13 724
8304.99 721
8305.85 708
8306.71 714
8307.57 692
8308.43 679
8309.29 720
8310.15 727
8311.01 721
8311.87 727
8312.73 715
8313.59 715
8314.45 728
8315.31 701
8316.17 690
8317.03 683
8317.89 660
8318.75 657
8319.61 632
8320.47 675
8321.33 686
8322.20 658
8323.06 669
8323.92 691
8324.78 668
8325.64 665
8326.50 666
8327.36 693
8328.22 738
8329.08 696
8329.94 674
8330.81 689
8331.67 666
8332.53 716
8333.39 727
8334.25 685
8335.11 641
8335.97 653
8336.84 709
8337.70 678
8338.56 688
8339.42 673
8340.28 680
8341.15 692
8342.01 698
8342.87 691
8343.73 667
8344.59 712
8345.45 729
8346.32 735
8347.18 701
8348.04 712
8348.90 719
8349.77 734
8350.63 746
8351.49 707
8352.35 710
8353.22 676
8354.08 661
8354.94 692
8355.80 718
8356.67 692
8357.53 685
8358.39 710
8359.25 721
8360.12 675
8360.98 665
8361.84 685
8362.71 686
8363.57 677
8364.43 719
8365.29 735
8366.16 693
8367.02 675
8367.88 718
8368.75 686
8369.61 704
8370.47 702
8371.34 723
8372.20 704
8373.06 674
8373.93 693
8374.79 714
8375.65 721
8376.52 676
8377.38 683
8378.25 710
8379.11 728
8379.97 713
8380.84 692
8381.70 743
8382.56 746
8383.43 731
8384.29 724
8385.16 708
8386.02 727
8386.89 696
8387.75 783
8388.61 755
8389.48 706
8390.34 692
8391.21 736
8392.07 724
8392.94 726
8393.80 744
8394.67 721
8395.53 714
8396.39 732
8397.26 767
8398.12 782
8398.99 766
8399.85 793
8400.72 738
8401.58 721
8402.45 732
8403.31 721
8404.18 701
8405.04 744
8405.91 771
8406.77 793
8407.64 781
8408.50 810
8409.37 832
8410.24 808
8411.10 776
8411.97 786
8412.83 791
8413.70 812
8414.56 784
8415.43 792
8416.29 791
8417.16 807
8418.03 788
8418.89 812
8419.76 809
8420.62 805
8421.49 819
8422.36 876
8423.22 872
8424.09 866
8424.95 854
8425.82 857
8426.69 941
8427.55 906
8428.42 934
8429.28 936
8430.15 917
8431.02 929
8431.88 911
8432.75 944
8433.62 927
8434.48 985
8435.35 1009
8436.22 1003
8437.08 1026
8437.95 1034
8438.82 1082
8439.68 1159
8440.55 1189
8441.42 1172
8442.29 1184
8443.15 1170
8444.02 1166
8444.89 1145
8445.75 1145
8446.62 1144
8447.49 1201
8448.36 1209
8449.22 1231
8450.09 1320
8450.96 1471
8451.83 1613
8452.69 1910
8453.56 2198
8454.43 2589
8455.30 2901
8456.16 2972
8457.03 3055
8457.90 2819
8458.77 2759
8459.64 2546
8460.50 2369
8461.37 2130
8462.24 1921
8463.11 1705
8463.98 1596
8464.84 1477
8465.71 1457
8466.58 1358
8467.45 1343
8468.32 1320
8469.19 1198
8470.05 1213
8470.92 1220
8471.79 1152
8472.66 1178
8473.53 1132
8474.40 1137
8475.27 1159
8476.13 1209
8477.00 1183
8477.87 1183
8478.74 1265
8479.61 1243
8480.48 1305
8481.35 1390
8482.22 1387
8483.09 1356
8483.96 1432
8484.82 1380
8485.69 1379
8486.56 1304
8487.43 1234
8488.30 1202
8489.17 1169
8490.04 1137
8490.91 1170
8491.78 1136
8492.65 1197
8493.52 1199
8494.39 1187
8495.26 1176
8496.13 1165
8497.00 1168
8497.87 1113
8498.74 1060
8499.61 1102
8500.48 1119
8501.35 1108
8502.22 1020
8503.09 1012
8503.96 1038
8504.83 1061
8505.70 1040
8506.57 1056
8507.44 1067
8508.31 1022
8509.18 1065
8510.05 1031
8510.92 1075
8511.79 1093
8512.66 1116
8513.53 1077
8514.40 1062
8515.27 1125
8516.15 1098
8517.02 1156
8517.89 1151
8518.76 1152
8519.63 1117
8520.50 1235
8521.37 1319
8522.24 1338
8523.11 1374
8523.98 1485
8524.86 1638
8525.73 1652
8526.60 1659
8527.47 1642
8528.34 1677
8529.21 1546
8530.08 1511
8530.96 1476
8531.83 1394
8532.70 1334
8533.57 1272
8534.44 1307
8535.31 1287
8536.19 1253
8537.06 1209
8537.93 1182
8538.80 1173
8539.67 1155
8540.55 1116
8541.42 1055
8542.29 1066
8543.16 1076
8544.03 1083
8544.91 1083
8545.78 1068
8546.65 1101
8547.52 1116
8548.40 1152
8549.27 1258
8550.14 1390
8551.01 1597
8551.89 1797
8552.76 1891
8553.63 1957
8554.51 1962
8555.38 1907
8556.25 1884
8557.12 1738
8558.00 1608
8558.87 1479
8559.74 1374
8560.62 1374
8561.49 1230
8562.36 1211
8563.24 1217
8564.11 1066
8564.98 1059
8565.86 1058
8566.73 1032
8567.60 962
8568.48 998
8569.35 1019
8570.22 987
8571.10 975
8571.97 1003
8572.84 984
8573.72 969
8574.59 969
8575.46 944
8576.34 919
8577.21 853
8578.09 927
8578.96 887
8579.83 913
8580.71 930
8581.58 873
8582.46 907
8583.33 869
8584.21 885
8585.08 895
8585.95 942
8586.83 893
8587.70 939
8588.58 900
8589.45 942
8590.33 974
8591.20 972
8592.08 1022
8592.95 989
8593.83 961
8594.70 991
8595.58 1016
8596.45 991
8597.33 962
8598.20 963
8599.08 973
8599.95 980
8600.83 973
8601.70 1001
8602.58 971
8603.45 887
8604.33 911
8605.20 962
8606.08 917
8606.95 936
8607.83 979
8608.70 980
8609.58 950
8610.45 944
8611.33 969
8612.21 1001
8613.08 1014
8613.96 1003
8614.83 993
8615.71 1052
8616.59 1005
8617.46 945
8618.34 961
8619.21 948
8620.09 996
8620.97 1050
8621.84 1089
8622.72 1038
8623.59 1053
8624.47 1022
8625.35 1007
8626.22 1023
8627.10 1031
8627.98 1019
8628.85 1043
8629.73 1043
8630.61 1037
8631.48 1063
8632.36 1022
8633.24 982
8634.11 1020
8634.99 991
8635.87 1011
8636.74 1055
8637.62 1084
8638.50 1037
8639.37 1047
8640.25 1104
8641.13 1089
8642.01 1049
8642.88 1082
8643.76 1074
8644.64 1089
8645.52 1153
8646.39 1128
8647.27 1122
8648.15 1166
8649.03 1121
8649.90 1106
8650.78 1159
8651.66 1086
8652.54 1139
8653.41 1152
8654.29 1122
8655.17 1075
8656.05 1113
8656.93 1133
8657.80 1267
8658.68 1322
8659.56 1441
8660.44 1536
8661.32 1745
8662.19 1960
8663.07 2084
8663.95 2075
8664.83 2104
8665.71 2081
8666.59 1991
8667.46 1949
8668.34 1804
8669.22 1778
8670.10 1663
8670.98 1587
8671.86 1553
8672.74 1544
8673.62 1427
8674.49 1355
8675.37 1347
8676.25 1375
8677.13 1306
8678.01 1245
8678.89 1215
8679.77 1141
8680.65 1167
8681.53 1162
8682.41 1158
8683.29 1129
8684.16 1162
8685.04 1157
8685.92 1162
8686.80 1257
8687.68 1435
8688.56 1499
8689.44 1614
8690.32 1808
8691.20 1870
8692.08 1951
8692.96 2033
8693.84 1995
8694.72 1853
8695.60 1755
8696.48 1640
8697.36 1540
8698.24 1419
8699.12 1419
8700.00 1323
8700.88 1386
8701.76 1368
8702.64 1282
8703.52 1261
8704.40 1228
8705.28 1171
8706.16 1167
8707.04 1111
8707.92 1031
8708.80 1031
8709.69 975
8710.57 1019
8711.45 952
8712.33 933
8713.21 918
8714.09 880
8714.97 884
8715.85 899
8716.73 963
8717.61 900
8718.49 894
8719.38 853
8720.26 863
8721.14 908
8722.02 945
8722.90 897
8723.78 877
8724.66 948
8725.54 953
8726.43 971
8727.31 1011
8728.19 1065
8729.07 1042
8729.95 1016
8730.83 1008
8731.72 1045
8732.60 1035
8733.48 975
8734.36 982
8735.24 896
8736.13 925
8737.01 948
8737.89 975
8738.77 998
8739.65 971
8740.54 917
8741.42 896
8742.30 888
8743.18 884
8744.07 874
8744.95 878
8745.83 900
8746.71 904
8747.60 909
8748.48 846
8749.36 862
8750.24 884
8751.13 902
8752.01 861
8752.89 875
8753.77 905
8754.66 941
8755.54 924
8756.42 921
8757.31 946
8758.19 937
8759.07 932
8759.96 934
8760.84 905
8761.72 890
8762.61 882
8763.49 924
8764.37 910
8765.26 928
8766.14 888
8767.02 923
8767.91 949
8768.79 910
8769.67 916
8770.56 896
8771.44 921
8772.32 881
8773.21 890
8774.09 876
8774.98 866
8775.86 856
8776.74 887
8777.63 862
8778.51 872
8779.40 862
8780.28 886
8781.17 893
8782.05 915
8782.93 922
8783.82 911
8784.70 890
8785.59 921
8786.47 870
8787.36 847
8788.24 841
8789.13 861
8790.01 835
8790.89 839
8791.78 838
8792.66 823
8793.55 836
8794.43 849
8795.32 864
8796.20 810
8797.09 829
8797.97 811
8798.86 828
8799.74 828
8800.63 818
8801.52 835
8802.40 775
8803.29 855
8804.17 843
8805.06 812
8805.94 774
8806.83 779
8807.71 807
8808.60 767
8809.48 776
8810.37 773
8811.26 784
8812.14 760
8813.03 778
8813.91 726
8814.80 759
8815.69 767
8816.57 740
8817.46 718
8818.34 751
8819.23 780
8820.12 737
8821.00 734
8821.89 765
8822.77 770
8823.66 799
8824.55 757
8825.43 759
8826.32 774
8827.21 819
8828.09 770
8828.98 765
8829.87 774
8830.75 743
8831.64 708
8832.53 730
8833.41 719
8834.30 751
8835.19 744
8836.08 756
8836.96 783
8837.85 722
8838.74 754
8839.62 740
8840.51 759
8841.40 750
8842.29 737
8843.17 765
8844.06 721
8844.95 685
8845.84 728
8846.72 761
8847.61 662
8848.50 708
8849.39 721
8850.27 721
8851.16 695
8852.05 712
8852.94 691
8853.82 687
8854.71 728
8855.60 723
8856.49 694
8857.38 693
8858.26 690
8859.15 661
8860.04 655
8860.93 664
8861.82 683
8862.71 664
8863.59 699
8864.48 710
8865.37 639
8866.26 699
8867.15 741
8868.04 668
8868.93 667
8869.81 703
8870.70 660
8871.59 650
8872.48 705
8873.37 709
8874.26 681
8875.15 703
8876.04 630
8876.93 674
8877.81 659
8878.70 656
8879.59 653
8880.48 639
8881.37 613
8882.26 674
8883.15 666
8884.04 660
8884.93 669
8885.82 690
8886.71 696
8887.60 677
8888.49 676
8889.38 619
8890.27 652
8891.16 657
8892.05 603
8892.94 619
8893.83 656
8894.72 674
8895.61 684
8896.50 648
8897.39 615
8898.28 602
8899.17 641
8900.06 658
8900.95 625
8901.84 614
8902.73 611
8903.62 682
8904.51 652
8905.40 613
8906.29 630
8907.18 662
8908.07 670
8908.96 673
8909.85 644
8910.74 672
8911.63 629
8912.52 661
8913.41 671
8914.31 651
8915.20 658
8916.09 689
8916.98 643
8917.87 611
8918.76 614
8919.65 616
8920.54 654
8921.43 625
8922.33 642
8923.22 664
8924.11 675
8925.00 638
8925.89 663
8926.78 621
8927.67 590
8928.57 588
8929.46 621
8930.35 582
8931.24 619
8932.13 639
8933.03 606
8933.92 602
8934.81 616
8935.70 652
8936.59 599
8937.49 639
8938.38 643
8939.27 673
8940.16 570
8941.05 592
8941.95 612
8942.84 609
8943.73 605
8944.62 631
8945.52 629
8946.41 622
8947.30 631
8948.19 579
8949.09 641
8949.98 632
8950.87 619
8951.76 611
8952.66 600
8953.55 634
8954.44 637
8955.34 600
8956.23 637
8957.12 591
8958.02 610
8958.91 641
8959.80 633
8960.69 645
8961.59 605
8962.48 630
8963.37 656
8964.27 681
8965.16 650
8966.05 620
8966.95 614
8967.84 648
8968.74 614
8969.63 605
8970.52 631
8971.42 642
8972.31 657
8973.20 602
8974.10 655
8974.99 600
8975.89 604
8976.78 591
8977.67 597
8978.57 577
8979.46 572
8980.36 580
8981.25 607
8982.15 620
8983.04 586
8983.93 569
8984.83 606
8985.72 645
8986.62 666
8987.51 604
8988.41 636
8989.30 648
8990.20 634
8991.09 639
8991.99 596
8992.88 602
8993.78 627
8994.67 613
8995.57 578
8996.46 570
8997.36 558
8998.25 567
8999.15 614
9000.04 674
9000.94 637
9001.83 603
9002.73 621
9003.62 624
9004.52 618
9005.41 569
9006.31 641
9007.20 597
9008.10 605
9009.00 540
9009.89 574
9010.79 568
9011.68 568
9012.58 592
9013.47 594
9014.37 594
9015.27 564
9016.16 602
9017.06 584
9017.95 611
9018.85 601
9019.75 596
9020.64 587
9021.54 578
9022.43 561
9023.33 614
9024.23 614
9025.12 633
9026.02 570
9026.92 594
9027.81 596
9028.71 607
9029.61 604
9030.50 607
9031.40 595
9032.30 560
9033.19 590
9034.09 597
9034.99 625
9035.88 621
9036.78 605
9037.68 601
9038.58 584
9039.47 584
9040.37 587
9041.27 603
9042.16 606
9043.06 618
9043.96 623
9044.86 605
9045.75 591
9046.65 590
9047.55 544
9048.45 579
9049.34 574
9050.24 610
9051.14 581
9052.04 580
9052.94 610
9053.83 628
9054.73 554
9055.63 575
9056.53 635
9057.43 595
9058.32 604
9059.22 609
9060.12 600
9061.02 594
9061.92 603
9062.81 620
9063.71 568
9064.61 592
9065.51 593
9066.41 558
9067.31 560
9068.21 521
9069.10 565
9070.00 626
9070.90 599
9071.80 626
9072.70 610
9073.60 571
9074.50 578
9075.40 586
9076.29 628
9077.19 637
9078.09 613
9078.99 635
9079.89 556
9080.79 571
9081.69 605
9082.59 578
9083.49 615
9084.39 606
9085.29 591
9086.19 650
9087.09 609
9087.98 598
9088.88 606
9089.78 592
9090.68 569
9091.58 581
9092.48 562
9093.38 583
9094.28 578
9095.18 585
9096.08 630
9096.98 615
9097.88 574
9098.78 584
9099.68 547
9100.58 583
9101.48 570
9102.38 570
9103.28 570
9104.18 580
9105.08 552
9105.99 577
9106.89 574
9107.79 607
9108.69 540
9109.59 579
9110.49 532
9111.39 507
9112.29 563
9113.19 554
9114.09 577
9114.99 530
9115.89 575
9116.79 577
9117.69 593
9118.60 527
9119.50 583
9120.40 596
9121.30 620
9122.20 617
9123.10 640
9124.00 622
9124.90 617
9125.81 616
9126.71 646
9127.61 607
9128.51 593
9129.41 633
9130.31 636
9131.22 609
9132.12 568
9133.02 598
9133.92 559
9134.82 565
9135.72 585
9136.63 583
9137.53 577
9138.43 582
9139.33 599
9140.23 570
9141.14 610
9142.04 595
9142.94 569
9143.84 561
9144.75 593
9145.65 591
9146.55 590
9147.45 551
9148.36 567
9149.26 559
9150.16 574
9151.06 566
9151.97 540
9152.87 559
9153.77 569
9154.67 564
9155.58 572
9156.48 607
9157.38 613
9158.29 555
9159.19 587
9160.09 625
9161.00 603
9161.90 575
9162.80 581
9163.71 625
9164.61 582
9165.51 611
9166.42 581
9167.32 608
9168.22 586
9169.13 582
9170.03 601
9170.93 619
9171.84 600
9172.74 554
9173.64 536
9174.55 548
9175.45 549
9176.36 549
9177.26 607
9178.16 578
9179.07 572
9179.97 562
9180.88 605
9181.78 556
9182.69 589
9183.59 629
9184.49 570
9185.40 595
9186.30 585
9187.21 604
9188.11 567
9189.02 606
9189.92 598
9190.82 594
9191.73 603
9192.63 614
9193.54 589
9194.44 644
9195.35 682
9196.25 698
9197.16 743
9198.06 753
9198.97 757
9199.87 723
9200.78 746
9201.68 741
9202.59 738
9203.49 694
9204.40 715
9205.30 652
9206.21 646
9207.12 656
9208.02 697
9208.93 617
9209.83 612
9210.74 661
9211.64 628
9212.55 624
9213.45 604
9214.36 646
9215.27 592
9216.17 593
9217.08 597
9217.98 618
9218.89 617
9219.80 606
9220.70 615
9221.61 603
9222.51 580
9223.42 567
9224.33 566
9225.23 582
9226.14 579
9227.05 587
9227.95 632
9228.86 602
9229.77 586
9230.67 588
9231.58 593
9232.49 590
9233.39 612
9234.30 587
9235.21 591
9236.11 594
9237.02 576
9237.93 594
9238.83 591
9239.74 575
9240.65 541
9241.55 570
9242.46 563
9243.37 546
9244.28 525
9245.18 561
9246.09 571
9247.00 557
9247.91 554
9248.81 597
9249.72 544
9250.63 583
9251.54 557
9252.44 589
9253.35 566
9254.26 557
9255.17 574
9256.07 568
9256.98 544
9257.89 554
9258.80 568
9259.71 532
9260.61 555
9261.52 531
9262.43 586
9263.34 569
9264.25 602
9265.16 585
9266.06 595
9266.97 528
9267.88 567
9268.79 551
9269.70 534
9270.61 554
9271.51 589
9272.42 583
9273.33 546
9274.24 587
9275.15 548
9276.06 582
9276.97 566
9277.88 614
9278.78 564
9279.69 578
9280.60 582
9281.51 573
9282.42 567
9283.33 563
9284.24 548
9285.15 584
9286.06 593
9286.97 577
9287.88 536
9288.79 538
9289.70 587
9290.60 579
9291.51 593
9292.42 587
9293.33 593
9294.24 589
9295.15 634
9296.06 634
9296.97 628
9297.88 633
9298.79 582
9299.70 584
9300.61 581
9301.52 590
9302.43 601
9303.34 612
9304.25 598
9305.16 598
9306.07 580
9306.98 570
9307.89 598
9308.80 602
9309.71 598
9310.63 621
9311.54 603
9312.45 575
9313.36 595
9314.27 613
9315.18 606
9316.09 576
9317.00 634
9317.91 599
9318.82 604
9319.73 592
9320.64 600
9321.55 607
9322.47 585
9323.38 561
9324.29 558
9325.20 547
9326.11 576
9327.02 560
9327.93 558
9328.84 578
9329.76 585
9330.67 591
9331.58 566
9332.49 581
9333.40 573
9334.31 569
9335.23 596
9336.14 591
9337.05 535
9337.96 566
9338.87 587
9339.78 548
9340.70 538
9341.61 571
9342.52 559
9343.43 581
9344.34 570
9345.26 543
9346.17 571
9347.08 586
9347.99 572
9348.91 606
9349.82 632
9350.73 643
9351.64 582
9352.56 586
9353.47 596
9354.38 584
9355.29 548
9356.21 565
9357.12 582
9358.03 585
9358.94 581
9359.86 595
9360.77 590
9361.68 607
9362.60 616
9363.51 586
9364.42 603
9365.34 577
9366.25 633
9367.16 570
9368.08 548
9368.99 574
9369.90 579
9370.82 576
9371.73 570
9372.64 610
9373.56 594
9374.47 583
9375.38 583
9376.30 617
9377.21 594
9378.12 582
9379.04 625
9379.95 605
9380.87 639
9381.78 604
9382.69 623
9383.61 608
9384.52 640
9385.44 636
9386.35 653
9387.27 639
9388.18 666
9389.09 725
9390.01 694
9390.92 674
9391.84 670
9392.75 754
9393.67 743
9394.58 702
9395.50 664
9396.41 672
9397.32 690
9398.24 694
9399.15 670
9400.07 676
9400.98 683
9401.90 686
9402.81 672
9403.73 609
9404.64 601
9405.56 596
9406.47 640
9407.39 619
9408.30 636
9409.22 645
9410.14 634
9411.05 619
9411.97 622
9412.88 641
9413.80 636
9414.71 654
9415.63 644
9416.54 700
9417.46 671
9418.38 700
9419.29 647
9420.21 677
9421.12 615
9422.04 578
9422.95 630
9423.87 685
9424.79 673
9425.70 690
9426.62 693
9427.54 697
9428.45 675
9429.37 672
9430.28 714
9431.20 755
9432.12 715
9433.03 690
9433.95 727
9434.87 728
9435.78 764
9436.70 749
9437.62 757
9438.53 816
9439.45 834
9440.37 861
9441.28 862
9442.20 870
9443.12 883
9444.03 867
9444.95 865
9445.87 847
9446.79 830
9447.70 905
9448.62 944
9449.54 933
9450.45 1026
9451.37 1030
9452.29 1042
9453.21 1023
9454.12 1008
9455.04 997
9455.96 946
9456.88 927
9457.79 907
9458.71 815
9459.63 802
9460.55 815
9461.47 742
9462.38 741
9463.30 776
9464.22 732
9465.14 761
9466.06 751
9466.97 732
9467.89 686
9468.81 700
9469.73 761
9470.65 698
9471.56 701
9472.48 709
9473.40 717
9474.32 726
9475.24 723
9476.16 689
9477.08 747
9477.99 812
9478.91 789
9479.83 815
9480.75 812
9481.67 857
9482.59 879
9483.51 811
9484.43 759
9485.34 739
9486.26 729
9487.18 738
9488.10 725
9489.02 694
9489.94 694
9490.86 706
9491.78 718
9492.70 706
9493.62 688
9494.54 683
9495.46 621
9496.38 667
9497.30 653
9498.22 675
9499.13 699
9500.05 680
9500.97 691
9501.89 709
9502.81 726
9503.73 690
9504.65 701
9505.57 715
9506.49 691
9507.41 718
9508.33 700
9509.25 656
9510.17 691
9511.09 688
9512.01 706
9512.93 706
9513.86 724
9514.78 767
9515.70 776
9516.62 761
9517.54 799
9518.46 845
9519.38 888
9520.30 916
9521.22 868
9522.14 881
9523.06 858
9523.98 832
9524.90 817
9525.82 826
9526.75 855
9527.67 812
9528.59 744
9529.51 772
9530.43 778
9531.35 756
9532.27 750
9533.19 769
9534.11 790
9535.04 755
9535.96 760
9536.88 750
9537.80 735
9538.72 739
9539.64 734
9540.57 706
9541.49 749
9542.41 704
9543.33 677
9544.25 668
9545.17 675
9546.10 711
9547.02 694
9547.94 697
9548.86 670
9549.78 635
9550.71 689
9551.63 699
9552.55 718
9553.47 734
9554.40 751
9555.32 699
9556.24 722
9557.16 698
9558.09 683
9559.01 726
9559.93 710
9560.85 735
9561.78 761
9562.70 747
9563.62 741
9564.54 750
9565.47 717
9566.39 714
9567.31 679
9568.24 664
9569.16 709
9570.08 743
9571.00 725
9571.93 709
9572.85 762
9573.77 785
9574.70 821
9575.62 789
9576.54 766
9577.47 810
9578.39 819
9579.31 768
9580.24 786
9581.16 790
9582.09 795
9583.01 802
9583.93 779
9584.86 779
9585.78 778
9586.70 758
9587.63 760
9588.55 793
9589.48 750
9590.40 730
9591.32 781
9592.25 797
9593.17 805
9594.10 822
9595.02 840
9595.95 951
9596.87 996
9597.79 962
9598.72 926
9599.64 943
9600.57 963
9601.49 941
9602.42 864
9603.34 901
9604.27 823
9605.19 786
9606.12 776
9607.04 766
9607.97 806
9608.89 803
9609.82 720
9610.74 801
9611.67 823
9612.59 800
9613.52 731
9614.44 785
9615.37 793
9616.29 747
9617.22 759
9618.14 762
9619.07 764
9619.99 759
9620.92 772
9621.85 740
9622.77 744
9623.70 795
9624.62 787
9625.55 746
9626.47 738
9627.40 770
9628.33 774
9629.25 758
9630.18 786
9631.10 833
9632.03 823
9632.96 788
9633.88 837
9634.81 850
9635.73 837
9636.66 856
9637.59 844
9638.51 842
9639.44 846
9640.37 889
9641.29 882
9642.22 874
9643.15 909
9644.07 903
9645.00 893
9645.93 998
9646.85 1003
9647.78 996
9648.71 1007
9649.63 951
9650.56 948
9651.49 939
9652.41 931
9653.34 972
9654.27 906
9655.20 872
9656.12 929
9657.05 917
9657.98 911
9658.90 931
9659.83 866
9660.76 941
9661.69 921
9662.61 908
9663.54 946
9664.47 919
9665.40 963
9666.32 979
9667.25 953
9668.18 960
9669.11 1017
9670.04 997
9670.96 1003
9671.89 986
9672.82 996
9673.75 1051
9674.68 1056
9675.60 956
9676.53 977
9677.46 967
9678.39 973
9679.32 984
9680.25 985
9681.17 1005
9682.10 1009
9683.03 1025
9683.96 1022
9684.89 1081
9685.82 1099
9686.75 1068
9687.67 1057
9688.60 1055
9689.53 1046
9690.46 1039
9691.39 1085
9692.32 1089
9693.25 1149
9694.18 1152
9695.11 1174
9696.03 1239
9696.96 1273
9697.89 1234
9698.82 1257
9699.75 1306
9700.68 1253
9701.61 1164
9702.54 1141
9703.47 1094
9704.40 1075
9705.33 1126
9706.26 1117
9707.19 1048
9708.12 1071
9709.05 1034
9709.98 1082
9710.91 1029
9711.84 1107
9712.77 1064
9713.70 1096
9714.63 1135
9715.56 1073
9716.49 1071
9717.42 1036
9718.35 1027
9719.28 1006
9720.21 999
9721.14 939
9722.07 927
9723.00 971
9723.93 956
9724.86 930
9725.79 871
9726.72 905
9727.65 943
9728.58 919
9729.51 922
9730.44 920
9731.37 978
9732.31 1001
9733.24 1002
9734.17 942
9735.10 913
9736.03 965
9736.96 947
9737.89 940
9738.82 918
9739.75 867
9740.69 835
9741.62 908
9742.55 877
9743.48 847
9744.41 844
9745.34 824
9746.27 826
9747.21 860
9748.14 873
9749.07 838
9750.00 858
9750.93 863
9751.86 866
9752.80 846
9753.73 833
9754.66 831
9755.59 831
9756.52 833
9757.46 793
9758.39 819
9759.32 809
9760.25 849
9761.18 846
9762.12 887
9763.05 883
9763.98 908
9764.91 930
9765.85 954
9766.78 896
9767.71 888
9768.64 882
9769.58 902
9770.51 894
9771.44 867
9772.37 858
9773.31 867
9774.24 882
9775.17 865
9776.11 863
9777.04 898
9777.97 885
9778.91 913
9779.84 907
9780.77 901
9781.71 903
9782.64 905
9783.57 924
9784.51 910
9785.44 882
9786.37 941
9787.31 943
9788.24 877
9789.17 904
9790.11 832
9791.04 879
9791.97 907
9792.91 914
9793.84 854
9794.77 912
9795.71 904
9796.64 951
9797.58 937
9798.51 940
9799.44 904
9800.38 890
9801.31 834
9802.25 868
9803.18 828
9804.12 805
9805.05 779
9805.98 785
9806.92 800
9807.85 751
9808.79 769
9809.72 756
9810.66 746
9811.59 746
9812.53 735
9813.46 760
9814.40 728
9815.33 741
9816.27 735
9817.20 734
9818.14 698
9819.07 712
9820.01 707
9820.94 731
9821.88 712
9822.81 712
9823.75 694
9824.68 705
9825.62 737
9826.55 716
9827.49 686
9828.42 710
9829.36 683
9830.29 705
9831.23 730
9832.17 725
9833.10 738
9834.04 716
9834.97 739
9835.91 706
9836.84 706
9837.78 726
9838.72 708
9839.65 687
9840.59 731
9841.52 715
9842.46 720
9843.40 702
9844.33 695
9845.27 726
9846.20 740
9847.14 734
9848.08 703
9849.01 727
9849.95 719
9850.89 730
9851.82 743
9852.76 753
9853.70 756
9854.63 706
9855.57 776
9856.51 710
9857.44 710
9858.38 693
9859.32 695
9860.25 656
9861.19 701
9862.13 683
9863.07 664
9864.00 715
9864.94 695
9865.88 702
9866.81 710
9867.75 733
9868.69 693
9869.63 676
9870.56 710
9871.50 701
9872.44 695
9873.38 709
9874.31 717
9875.25 736
9876.19 705
9877.13 701
9878.07 700
9879.00 704
9879.94 680
9880.88 702
9881.82 711
9882.75 659
9883.69 718
9884.63 714
9885.57 701
9886.51 674
9887.45 694
9888.38 681
9889.32 698
9890.26 677
9891.20 675
9892.14 665
9893.08 607
9894.01 684
9894.95 690
9895.89 693
9896.83 665
9897.77 659
9898.71 653
9899.65 682
9900.59 668
9901.52 700
9902.46 680
9903.40 679
9904.34 684
9905.28 729
9906.22 727
9907.16 711
9908.10 694
9909.04 712
9909.98 688
9910.92 669
9911.86 676
9912.80 728
9913.73 724
9914.67 712
9915.61 723
9916.55 703
9917.49 732
9918.43 789
9919.37 813
9920.31 834
9921.25 886
9922.19 963
9923.13 994
9924.07 991
9925.01 1032
9925.95 1081
9926.89 994
9927.83 1052
9928.77 996
9929.71 988
9930.65 925
9931.59 841
9932.53 810
9933.47 827
9934.41 819
9935.36 770
9936.30 728
9937.24 715
9938.18 757
9939.12 773
9940.06 736
9941.00 765
9941.94 747
9942.88 737
9943.82 783
9944.76 790
9945.70 819
9946.64 808
9947.59 834
9948.53 759
9949.47 801
9950.41 824
9951.35 792
9952.29 773
9953.23 718
9954.17 756
9955.12 758
9956.06 739
9957.00 687
9957.94 709
9958.88 696
9959.82 690
9960.77 702
9961.71 718
9962.65 702
9963.59 639
9964.53 702
9965.48 648
9966.42 684
9967.36 692
9968.30 696
9969.24 662
9970.19 658
9971.13 659
9972.07 628
9973.01 628
9973.95 599
9974.90 606
9975.84 610
9976.78 598
9977.72 666
9978.67 647
9979.61 642
9980.55 627
9981.50 641
9982.44 661
9983.38 647
9984.32 625
9985.27 590
9986.21 625
9987.15 628
9988.10 619
9989.04 637
9989.98 621
9990.92 620
9991.87 614
9992.81 623
9993.75 619
9994.70 637
9995.64 609
9996.58 633
9997.53 571
9998.47 589
9999.41 599
10000.36 658
10001.30 605
10002.25 601
10003.19 618
10004.13 585
10005.08 605
10006.02 615
10006.96 586
10007.91 578
10008.85 576
10009.80 599
10010.74 612
10011.68 611
10012.63 571
10013.57 595
10014.52 619
10015.46 571
10016.41 578
10017.35 635
10018.29 612
10019.24 599
10020.18 615
10021.13 600
10022.07 596
10023.02 618
10023.96 552
10024.91 547
10025.85 560
10026.80 615
10027.74 613
10028.69 607
10029.63 564
10030.58 580
10031.52 594
10032.47 599
10033.41 608
10034.36 619
10035.30 559
10036.25 553
10037.19 559
10038.14 590
10039.08 620
10040.03 555
10040.97 584
10041.92 596
10042.87 553
10043.81 561
10044.76 596
10045.70 552
10046.65 570
10047.59 570
10048.54 581
10049.49 570
10050.43 572
10051.38 576
10052.32 564
10053.27 598
10054.22 545
10055.16 602
10056.11 588
10057.05 577
10058.00 545
10058.95 570
10059.89 593
10060.84 594
10061.79 569
10062.73 569
10063.68 581
10064.63 554
10065.57 541
10066.52 543
10067.47 568
10068.41 540
10069.36 531
10070.31 573
10071.25 595
10072.20 568
10073.15 541
10074.10 600
10075.04 605
10075.99 565
10076.94 596
10077.88 588
10078.83 534
10079.78 561
10080.73 572
10081.67 509
10082.62 540
10083.57 561
10084.52 551
10085.46 542
10086.41 542
10087.36 529
10088.31 538
10089.25 596
10090.20 534
10091.15 551
10092.10 557
10093.05 567
10093.99 560
10094.94 559
10095.89 531
10096.84 499
10097.79 538
10098.73 565
10099.68 557
10100.63 541
10101.58 549
10102.53 575
10103.48 561
10104.42 550
10105.37 575
10106.32 535
10107.27 525
10108.22 498
10109.17 547
10110.12 572
10111.06 565
10112.01 551
10112.96 522
10113.91 537
10114.86 553
10115.81 509
10116.76 554
10117.71 565
10118.66 560
10119.61 553
10120.56 558
10121.50 510
10122.45 502
10123.40 522
10124.35 543
10125.30 512
10126.25 557
10127.20 556
10128.15 550
10129.10 543
10130.05 562
10131.00 576
10131.95 509
10132.90 518
10133.85 567
10134.80 535
10135.75 569
10136.70 527
10137.65 570
10138.60 570
10139.55 542
10140.50 525
10141.45 527
10142.40 499
10143.35 504
10144.30 540
10145.25 513
10146.20 521
10147.15 515
10148.10 549
10149.05 557
10150.00 568
10150.95 554
10151.90 594
10152.86 565
10153.81 524
10154.76 555
10155.71 566
10156.66 552
10157.61 559
10158.56 544
10159.51 544
10160.46 543
10161.41 565
10162.37 597
10163.32 570
10164.27 570
10165.22 585
10166.17 617
10167.12 592
10168.07 591
10169.03 587
10169.98 585
10170.93 557
10171.88 583
10172.83 604
10173.78 609
10174.74 618
10175.69 581
10176.64 582
10177.59 602
10178.54 589
10179.49 615
10180.45 631
10181.40 621
10182.35 630
10183.30 618
10184.26 585
10185.21 607
10186.16 611
10187.11 624
10188.06 642
10189.02 620
10189.97 597
10190.92 632
10191.87 629
10192.83 639
10193.78 627
10194.73 608
10195.69 624
10196.64 644
10197.59 627
10198.54 662
10199.50 647
10200.45 650
10201.40 662
10202.36 650
10203.31 690
10204.26 709
10205.22 732
10206.17 716
10207.12 738
10208.08 692
10209.03 694
10209.98 675
10210.94 739
10211.89 715
10212.84 700
10213.80 656
10214.75 681
10215.70 657
10216.66 629
10217.61 669
10218.56 694
10219.52 712
10220.47 703
10221.43 711
10222.38 684
10223.33 686
10224.29 736
10225.24 735
10226.20 721
10227.15 769
10228.11 757
10229.06 780
10230.01 896
10230.97 937
10231.92 997
10232.88 991
10233.83 1043
10234.79 1047
10235.74 1056
10236.70 1043
10237.65 1033
10238.60 920
10239.56 919
10240.51 859
10241.47 872
10242.42 841
10243.38 775
10244.33 772
10245.29 722
10246.24 681
10247.20 697
10248.15 742
10249.11 702
10250.07 692
10251.02 668
10251.98 720
10252.93 649
10253.89 673
10254.84 662
10255.80 660
10256.75 662
10257.71 657
10258.67 643
10259.62 649
10260.58 620
10261.53 630
10262.49 648
10263.44 633
10264.40 652
10265.36 674
10266.31 659
10267.27 634
10268.22 681
10269.18 652
10270.14 644
10271.09 658
10272.05 666
10273.01 664
10273.96 658
10274.92 647
10275.87 616
10276.83 580
10277.79 596
10278.74 600
10279.70 575
10280.66 590
10281.61 591
10282.57 569
10283.53 575
10284.49 574
10285.44 535
10286.40 555
10287.36 562
10288.31 567
10289.27 590
10290.23 608
10291.18 573
10292.14 513
10293.10 543
10294.06 580
10295.01 584
10295.97 555
10296.93 588
10297.89 579
10298.84 577
10299.80 539
10300.76 589
10301.72 565
10302.67 571
10303.63 543
10304.59 575
10305.55 553
10306.51 531
10307.46 519
10308.42 557
10309.38 591
10310.34 588
10311.30 581
10312.25 592
10313.21 580
10314.17 577
10315.13 531
10316.09 585
10317.05 604
10318.00 564
10318.96 551
10319.92 555
10320.88 561
10321.84 542
10322.80 563
10323.76 576
10324.71 577
10325.67 593
10326.63 536
10327.59 537
10328.55 589
10329.51 585
10330.47 551
10331.43 588
10332.39 576
10333.35 555
10334.30 543
10335.26 556
10336.22 543
10337.18 496
10338.14 545
10339.10 579
10340.06 531
10341.02 528
10341.98 523
10342.94 520
10343.90 535
10344.86 509
10345.82 514
10346.78 525
10347.74 554
10348.70 537
10349.66 554
10350.62 546
10351.58 542
10352.54 496
10353.50 526
10354.46 545
10355.42 519
10356.38 503
10357.34 509
10358.30 508
10359.26 496
10360.22 517
10361.18 508
10362.14 542
10363.10 512
10364.06 535
10365.02 518
10365.98 548
10366.94 502
10367.90 475
10368.87 495
10369.83 516
10370.79 495
10371.75 501
10372.71 528
10373.67 498
10374.63 505
10375.59 514
10376.55 537
10377.51 498
10378.48 502
10379.44 495
10380.40 479
10381.36 503
10382.32 525
10383.28 496
10384.24 488
10385.21 513
10386.17 495
10387.13 502
10388.09 472
10389.05 484
10390.01 517
10390.98 547
10391.94 483
10392.90 493
10393.86 535
10394.82 508
10395.79 517
10396.75 524
10397.71 532
10398.67 530
10399.63 491
10400.60 527
10401.56 497
10402.52 494
10403.48 480
10404.45 477
10405.41 484
10406.37 493
10407.33 499
10408.30 493
10409.26 461
10410.22 485
10411.18 502
10412.15 508
10413.11 499
10414.07 538
10415.04 565
10416.00 529
10416.96 532
10417.93 565
10418.89 564
10419.85 546
10420.81 540
10421.78 547
10422.74 541
10423.70 526
10424.67 500
10425.63 509
10426.59 527
10427.56 532
10428.52 524
10429.49 498
10430.45 481
10431.41 513
10432.38 501
10433.34 504
10434.30 525
10435.27 447
10436.23 457
10437.20 454
10438.16 487
10439.12 462
10440.09 511
10441.05 510
10442.02 486
10442.98 460
10443.94 460
10444.91 463
10445.87 494
10446.84 485
10447.80 468
10448.77 505
10449.73 477
10450.70 513
10451.66 477
10452.63 508
10453.59 478
10454.55 487
10455.52 470
10456.48 464
10457.45 459
10458.41 476
10459.38 480
10460.34 478
10461.31 470
10462.27 518
10463.24 516
10464.20 484
10465.17 469
10466.14 449
10467.10 472
10468.07 478
10469.03 485
10470.00 464
10470.96 494
10471.93 475
10472.89 481
10473.86 477
10474.82 478
10475.79 460
10476.76 460
10477.72 474
10478.69 478
10479.65 476
10480.62 466
10481.59 443
10482.55 481
10483.52 480
10484.48 453
10485.45 459
10486.42 468
10487.38 455
10488.35 469
10489.32 482
10490.28 452
10491.25 430
10492.21 466
10493.18 490
10494.15 495
10495.11 463
10496.08 485
10497.05 452
10498.01 477
10498.98 471
10499.95 488
10500.92 490
10501.88 485
10502.85 444
10503.82 466
10504.78 474
10505.75 464
10506.72 470
10507.68 496
10508.65 469
10509.62 470
10510.59 478
10511.55 467
10512.52 501
10513.49 486
10514.46 481
10515.42 468
10516.39 460
10517.36 446
10518.33 489
10519.29 452
10520.26 494
10521.23 459
10522.20 435
10523.17 459
10524.13 483
10525.10 461
10526.07 453
10527.04 470
10528.01 472
10528.97 504
10529.94 460
10530.91 471
10531.88 474
10532.85 497
10533.82 425
10534.78 501
10535.75 485
10536.72 473
10537.69 513
10538.66 515
10539.63 518
10540.60 459
10541.56 478
10542.53 535
10543.50 485
10544.47 491
10545.44 481
10546.41 494
10547.38 530
10548.35 493
10549.32 470
10550.29 500
10551.25 468
10552.22 506
10553.19 523
10554.16 499
10555.13 490
10556.10 515
10557.07 512
10558.04 510
10559.01 524
10559.98 540
10560.95 547
10561.92 520
10562.89 505
10563.86 491
10564.83 497
10565.80 494
10566.77 478
10567.74 481
10568.71 504
10569.68 491
10570.65 478
10571.62 478
10572.59 496
10573.56 516
10574.53 488
10575.50 498
10576.47 485
10577.44 501
10578.41 501
10579.38 481
10580.35 498
10581.32 487
10582.29 495
10583.26 517
10584.23 549
10585.21 525
10586.18 517
10587.15 468
10588.12 518
10589.09 498
10590.06 514
10591.03 555
10592.00 574
10592.97 577
10593.94 529
10594.92 543
10595.89 515
10596.86 525
10597.83 508
10598.80 564
10599.77 576
10600.74 594
10601.71 567
10602.69 585
10603.66 604
10604.63 615
10605.60 661
10606.57 671
10607.54 631
10608.52 662
10609.49 691
10610.46 656
10611.43 666
10612.40 614
10613.38 625
10614.35 606
10615.32 613
10616.29 587
10617.27 573
10618.24 587
10619.21 610
10620.18 581
10621.15 546
10622.13 544
10623.10 574
10624.07 568
10625.04 539
10626.02 575
10626.99 557
10627.96 545
10628.94 551
10629.91 575
10630.88 560
10631.85 570
10632.83 623
10633.80 579
10634.77 639
10635.75 639
10636.72 661
10637.69 667
10638.67 667
10639.64 630
10640.61 640
10641.59 614
10642.56 622
10643.53 599
10644.51 573
10645.48 560
10646.45 564
10647.43 579
10648.40 532
10649.37 518
10650.35 517
10651.32 547
10652.30 514
10653.27 533
10654.24 473
10655.22 488
10656.19 500
10657.16 508
10658.14 486
10659.11 505
10660.09 465
10661.06 499
10662.04 480
10663.01 501
10663.98 489
10664.96 490
10665.93 517
10666.91 491
10667.88 487
10668.86 484
10669.83 469
10670.81 503
10671.78 507
10672.76 520
10673.73 493
10674.71 521
10675.68 541
10676.66 518
10677.63 529
10678.61 519
10679.58 517
10680.56 516
10681.53 505
10682.51 515
10683.48 478
10684.46 511
10685.43 517
10686.41 538
10687.38 498
10688.36 507
10689.33 512
10690.31 463
10691.28 455
10692.26 473
10693.24 460
10694.21 436
10695.19 428
10696.16 441
10697.14 449
10698.12 464
10699.09 504
10700.07 465
10701.04 478
10702.02 488
10703.00 465
10703.97 451
10704.95 451
10705.92 458
10706.90 469
10707.88 459
10708.85 470
10709.83 455
10710.81 490
10711.78 503
10712.76 433
10713.74 447
10714.71 455
10715.69 472
10716.67 480
10717.64 477
10718.62 461
10719.60 475
10720.57 481
10721.55 446
10722.53 454
10723.50 475
10724.48 448
10725.46 454
10726.44 432
10727.41 435
10728.39 472
10729.37 457
10730.35 478
10731.32 459
10732.30 466
10733.28 449
10734.26 469
10735.23 463
10736.21 473
10737.19 457
10738.17 449
10739.14 432
10740.12 443
10741.10 478
10742.08 451
10743.06 449
10744.03 444
10745.01 412
10745.99 436
10746.97 437
10747.95 442
10748.92 474
10749.90 462
10750.88 468
10751.86 485
10752.84 487
10753.82 468
10754.79 458
10755.77 466
10756.75 435
10757.73 436
10758.71 466
10759.69 445
10760.67 437
10761.65 430
10762.62 446
10763.60 479
10764.58 455
10765.56 430
10766.54 472
10767.52 476
10768.50 439
10769.48 441
10770.46 454
10771.44 458
10772.42 471
10773.39 440
10774.37 458
10775.35 461
10776.33 436
10777.31 448
10778.29 450
10779.27 428
10780.25 442
10781.23 443
10782.21 434
10783.19 422
10784.17 464
10785.15 435
10786.13 464
10787.11 461
10788.09 459
10789.07 463
10790.05 435
10791.03 466
10792.01 435
10792.99 447
10793.97 441
10794.95 443
10795.93 439
10796.91 453
10797.89 461
10798.87 398
10799.85 452
10800.83 431
10801.82 448
10802.80 432
10803.78 444
10804.76 442
10805.74 419
10806.72 429
10807.70 425
10808.68 452
10809.66 437
10810.64 434
10811.62 388
10812.61 409
10813.59 438
10814.57 430
10815.55 431
10816.53 439
10817.51 452
10818.49 438
10819.47 445
10820.46 405
10821.44 432
10822.42 464
10823.40 432
10824.38 437
10825.36 448
10826.35 456
10827.33 459
10828.31 444
10829.29 435
10830.27 446
10831.25 460
10832.24 465
10833.22 429
10834.20 444
10835.18 460
10836.17 452
10837.15 426
10838.13 479
10839.11 471
10840.09 456
10841.08 457
10842.06 435
10843.04 427
10844.02 431
10845.01 441
10845.99 449
10846.97 452
10847.96 431
10848.94 435
10849.92 449
10850.90 444
10851.89 461
10852.87 505
10853.85 463
10854.84 465
10855.82 493
10856.80 482
10857.78 486
10858.77 477
10859.75 465
10860.73 431
10861.72 453
10862.70 489
10863.68 428
10864.67 480
10865.65 453
10866.64 459
10867.62 468
10868.60 498
10869.59 532
10870.57 499
10871.55 481
10872.54 511
10873.52 465
10874.51 452
10875.49 464
10876.47 488
10877.46 510
10878.44 471
10879.43 463
10880.41 523
10881.39 496
10882.38 477
10883.36 500
10884.35 475
10885.33 484
10886.32 518
10887.30 510
10888.29 492
10889.27 512
10890.25 501
10891.24 475
10892.22 507
10893.21 480
10894.19 518
10895.18 542
10896.16 526
10897.15 510
10898.13 540
10899.12 516
10900.10 513
10901.09 511
10902.07 520
10903.06 543
10904.04 557
10905.03 573
10906.01 518
10907.00 535
10907.99 556
10908.97 601
10909.96 561
10910.94 572
10911.93 581
10912.91 601
10913.90 575
10914.88 566
10915.87 571
10916.86 600
10917.84 592
10918.83 587
10919.81 556
10920.80 589
10921.79 547
10922.77 562
10923.76 559
10924.74 585
10925.73 585
10926.72 585
10927.70 592
10928.69 562
10929.68 598
10930.66 649
10931.65 613
10932.64 643
10933.62 628
10934.61 609
10935.60 651
10936.58 666
10937.57 646
10938.56 630
10939.54 662
10940.53 665
10941.52 709
10942.50 704
10943.49 718
10944.48 686
10945.47 735
10946.45 737
10947.44 772
10948.43 798
10949.41 787
10950.40 819
10951.39 871
10952.38 907
10953.36 982
10954.35 1048
10955.34 1042
10956.33 1061
10957.31 1089
10958.30 1024
10959.29 1107
10960.28 1019
10961.27 953
10962.25 986
10963.24 948
10964.23 903
10965.22 863
10966.21 854
10967.19 853
10968.18 833
10969.17 803
10970.16 785
10971.15 832
10972.13 813
10973.12 842
10974.11 808
10975.10 819
10976.09 799
10977.08 844
10978.07 815
10979.05 818
10980.04 822
10981.03 885
10982.02 878
10983.01 868
10984.00 867
10984.99 854
10985.98 895
10986.96 896
10987.95 965
10988.94 997
10989.93 1087
10990.92 1206
10991.91 1220
10992.90 1295
10993.89 1363
10994.88 1443
10995.87 1538
10996.86 1551
10997.85 1596
10998.84 1550
10999.83 1493
11000.82 1472
11001.81 1452
11002.79 1377
11003.78 1212
11004.77 1195
11005.76 1055
11006.75 1031
11007.74 973
11008.73 968
11009.72 869
11010.71 841
11011.70 862
11012.69 830
11013.68 767
11014.67 800
11015.67 791
11016.66 765
11017.65 736
11018.64 747
11019.63 730
11020.62 731
11021.61 681
11022.60 700
11023.59 707
11024.58 725
11025.57 707
11026.56 680
11027.55 680
11028.54 658
11029.53 655
11030.52 650
11031.52 671
11032.51 659
11033.50 686
11034.49 684
11035.48 687
11036.47 693
11037.46 696
11038.45 673
11039.45 634
11040.44 688
11041.43 664
11042.42 670
11043.41 603
11044.40 603
11045.39 592
11046.39 618
11047.38 569
11048.37 590
11049.36 631
11050.35 602
11051.35 623
11052.34 631
11053.33 598
11054.32 598
11055.31 599
11056.31 578
11057.30 580
11058.29 565
11059.28 577
11060.27 606
11061.27 637
11062.26 618
11063.25 606
11064.24 606
11065.24 612
11066.23 640
11067.22 609
11068.21 610
11069.21 573
11070.20 611
11071.19 610
11072.19 590
11073.18 570
11074.17 600
11075.16 602
11076.16 621
11077.15 606
11078.14 634
11079.14 607
11080.13 581
11081.12 552
11082.12 573
11083.11 572
11084.10 592
11085.10 570
11086.09 569
11087.08 573
11088.08 567
11089.07 538
11090.06 530
11091.06 520
11092.05 548
11093.04 564
11094.04 565
11095.03 564
11096.03 547
11097.02 543
11098.01 559
11099.01 553
11100.00 558
11101.00 542
11101.99 559
11102.98 522
11103.98 579
11104.97 521
11105.97 547
11106.96 532
11107.96 545
11108.95 550
11109.95 512
11110.94 552
11111.93 554
11112.93 545
11113.92 525
11114.92 529
11115.91 488
11116.91 539
11117.90 530
11118.90 529
11119.89 530
11120.89 513
11121.88 506
11122.88 499
11123.87 514
11124.87 546
11125.86 545
11126.86 511
11127.85 518
11128.85 524
11129.84 525
11130.84 535
11131.84 524
11132.83 511
11133.83 529
11134.82 511
11135.82 552
11136.81 518
11137.81 519
11138.81 525
11139.80 513
11140.80 522
11141.79 540
11142.79 568
11143.79 543
11144.78 543
11145.78 522
11146.77 539
11147.77 507
11148.77 535
11149.76 502
11150.76 544
11151.75 511
11152.75 531
11153.75 461
11154.74 517
11155.74 511
11156.74 500
11157.73 500
11158.73 513
11159.73 488
11160.72 512
11161.72 511
11162.72 451
11163.71 483
11164.71 483
11165.71 508
11166.71 518
11167.70 502
11168.70 459
11169.70 491
11170.69 496
11171.69 460
11172.69 475
11173.69 490
11174.68 503
11175.68 439
11176.68 458
11177.68 441
11178.67 441
11179.67 448
11180.67 470
11181.67 467
11182.66 474
11183.66 483
11184.66 483
11185.66 471
11186.66 452
11187.65 462
11188.65 491
11189.65 464
11190.65 436
11191.65 476
11192.64 444
11193.64 486
11194.64 462
11195.64 491
11196.64 477
11197.64 457
11198.63 444
11199.63 503
11200.63 483
11201.63 484
11202.63 455
11203.63 450
11204.63 478
11205.63 467
11206.62 496
11207.62 433
11208.62 458
11209.62 428
11210.62 475
11211.62 443
11212.62 440
11213.62 459
11214.62 466
11215.62 442
11216.61 433
11217.61 447
11218.61 475
11219.61 467
11220.61 462
11221.61 467
11222.61 454
11223.61 489
11224.61 473
11225.61 491
11226.61 494
11227.61 496
11228.61 516
11229.61 508
11230.61 477
11231.61 463
11232.61 471
11233.61 493
11234.61 466
11235.61 503
11236.61 458
11237.61 481
11238.61 465
11239.61 445
11240.61 497
11241.61 465
11242.61 457
11243.61 483
11244.61 480
11245.61 482
11246.61 507
11247.61 502
11248.62 478
11249.62 463
11250.62 451
11251.62 482
11252.62 474
11253.62 487
11254.62 505
11255.62 515
11256.62 501
11257.62 490
11258.62 449
11259.63 485
11260.63 491
11261.63 464
11262.63 532
11263.63 526
11264.63 488
11265.63 533
11266.64 537
11267.64 553
11268.64 544
11269.64 543
11270.64 528
11271.64 561
11272.65 578
11273.65 568
11274.65 550
11275.65 552
11276.65 550
11277.65 552
11278.66 509
11279.66 493
11280.66 498
11281.66 523
11282.67 520
11283.67 496
11284.67 497
11285.67 496
11286.67 494
11287.68 497
11288.68 453
11289.68 448
11290.68 446
11291.69 475
11292.69 491
11293.69 501
11294.70 440
11295.70 433
11296.70 472
11297.70 433
11298.71 431
11299.71 467
11300.71 491
11301.72 456
11302.72 463
11303.72 468
11304.72 468
11305.73 422
11306.73 485
11307.73 468
11308.74 491
11309.74 484
11310.74 448
11311.75 452
11312.75 476
11313.76 490
11314.76 481
11315.76 500
11316.77 499
11317.77 467
11318.77 463
11319.78 470
11320.78 512
11321.79 489
11322.79 472
11323.79 481
11324.80 479
11325.80 484
11326.81 464
11327.81 475
11328.81 468
11329.82 464
11330.82 504
11331.83 522
11332.83 515
11333.84 512
11334.84 506
11335.85 523
11336.85 556
11337.85 543
11338.86 526
11339.86 506
11340.87 502
11341.87 498
11342.88 494
11343.88 530
11344.89 492
11345.89 504
11346.90 473
11347.90 482
11348.91 479
11349.91 413
11350.92 434
11351.92 445
11352.93 509
11353.94 445
11354.94 410
11355.95 423
11356.95 460
11357.96 468
11358.96 455
11359.97 437
11360.97 464
11361.98 426
11362.99 413
11363.99 463
11365.00 469
11366.00 439
11367.01 446
11368.02 437
11369.02 442
11370.03 455
11371.03 452
11372.04 442
11373.05 428
11374.05 428
11375.06 444
11376.06 442
11377.07 433
11378.08 428
11379.08 446
11380.09 407
11381.10 441
11382.10 428
11383.11 433
11384.12 406
11385.12 440
11386.13 464
11387.14 432
11388.14 455
11389.15 444
11390.16 453
11391.17 440
11392.17 421
11393.18 421
11394.19 415
11395.19 421
11396.20 445
11397.21 428
11398.22 435
11399.22 428
11400.23 432
11401.24 449
11402.25 451
11403.25 433
11404.26 432
11405.27 419
11406.28 428
11407.28 400
11408.29 431
11409.30 433
11410.31 429
11411.31 414
11412.32 430
11413.33 430
11414.34 429
11415.35 443
11416.35 454
11417.36 438
11418.37 430
11419.38 424
11420.39 421
11421.40 432
11422.40 400
11423.41 400
11424.42 434
11425.43 442
11426.44 397
11427.45 424
11428.46 404
11429.46 427
11430.47 411
11431.48 406
11432.49 425
11433.50 428
11434.51 439
11435.52 460
11436.53 453
11437.54 453
11438.54 442
11439.55 452
11440.56 436
11441.57 417
11442.58 418
11443.59 438
11444.60 447
11445.61 439
11446.62 437
11447.63 446
11448.64 440
11449.65 444
11450.66 439
11451.67 457
11452.68 441
11453.69 424
11454.70 451
11455.71 431
11456.72 437
11457.73 441
11458.74 433
11459.75 433
11460.76 428
11461.77 463
11462.78 424
11463.79 427
11464.80 418
11465.81 443
11466.82 443
11467.83 422
11468.84 408
11469.85 452
11470.86 483
11471.87 428
11472.88 441
11473.89 465
11474.90 442
11475.91 432
11476.92 456
11477.93 479
11478.95 469
11479.96 443
11480.97 457
11481.98 458
11482.99 438
11484.00 443
11485.01 461
11486.02 462
11487.03 476
11488.05 473
11489.06 442
11490.07 460
11491.08 452
11492.09 472
11493.10 482
11494.11 504
11495.13 479
11496.14 468
11497.15 476
11498.16 466
11499.17 462
11500.18 449
11501.20 450
11502.21 467
11503.22 497
11504.23 531
11505.24 499
11506.26 498
11507.27 538
11508.28 510
11509.29 523
11510.30 529
11511.32 537
11512.33 533
11513.34 485
11514.35 547
11515.37 548
11516.38 551
11517.39 540
11518.40 563
11519.42 612
11520.43 612
11521.44 603
11522.45 597
11523.47 611
11524.48 624
11525.49 650
11526.51 697
11527.52 702
11528.53 729
11529.55 708
11530.56 791
11531.57 874
11532.59 884
11533.60 923
11534.61 954
11535.63 994
11536.64 953
11537.65 991
11538.67 988
11539.68 958
11540.69 911
11541.71 866
11542.72 823
11543.73 774
11544.75 768
11545.76 700
11546.78 692
11547.79 636
11548.80 607
11549.82 586
11550.83 556
11551.85 535
11552.86 598
11553.87 561
11554.89 520
11555.90 503
11556.92 515
11557.93 508
11558.95 520
11559.96 517
11560.97 480
11561.99 499
11563.00 468
11564.02 483
11565.03 501
11566.05 511
11567.06 504
11568.08 479
11569.09 497
11570.11 508
11571.12 498
11572.14 500
11573.15 472
11574.17 488
11575.18 512
11576.20 505
11577.21 529
11578.23 461
11579.24 499
11580.26 504
11581.27 454
11582.29 468
11583.30 491
11584.32 493
11585.33 433
11586.35 463
11587.37 488
11588.38 475
11589.40 471
11590.41 495
11591.43 480
11592.44 467
11593.46 455
11594.48 495
11595.49 488
11596.51 494
11597.52 485
11598.54 531
11599.56 478
11600.57 466
11601.59 488
11602.61 522
11603.62 473
11604.64 478
11605.66 480
11606.67 468
11607.69 494
11608.70 495
11609.72 494
11610.74 457
11611.75 484
11612.77 477
11613.79 478
11614.81 474
11615.82 477
11616.84 461
11617.86 467
11618.87 467
11619.89 437
11620.91 454
11621.92 486
11622.94 461
11623.96 430
11624.98 437
11625.99 462
11627.01 469
11628.03 440
11629.05 478
11630.06 463
11631.08 452
11632.10 444
11633.12 467
11634.13 423
11635.15 426
11636.17 439
11637.19 436
11638.20 455
11639.22 419
11640.24 438
11641.26 415
11642.28 436
11643.29 439
11644.31 461
11645.33 401
11646.35 420
11647.37 411
11648.39 429
11649.40 426
11650.42 426
11651.44 450
11652.46 471
11653.48 427
11654.50 389
11655.51 381
11656.53 415
11657.55 421
11658.57 390
11659.59 443
11660.61 450
11661.63 422
11662.65 398
11663.67 440
11664.68 402
11665.70 391
11666.72 402
11667.74 380
11668.76 395
11669.78 414
11670.80 417
11671.82 422
11672.84 400
11673.86 396
11674.88 391
11675.90 398
11676.92 404
11677.94 407
11678.96 400
11679.98 413
11680.99 410
11682.01 422
11683.03 417
11684.05 392
11685.07 376
11686.09 397
11687.11 388
11688.13 380
11689.15 392
11690.17 423
11691.19 398
11692.21 413
11693.24 380
11694.26 394
11695.28 405
11696.30 423
11697.32 356
11698.34 398
11699.36 393
11700.38 380
11701.40 387
11702.42 384
11703.44 402
11704.46 401
11705.48 438
11706.50 419
11707.52 452
11708.54 401
11709.57 393
11710.59 394
11711.61 397
11712.63 395
11713.65 390
11714.67 425
11715.69 394
11716.71 406
11717.73 369
11718.76 387
11719.78 380
11720.80 365
11721.82 352
11722.84 383
11723.86 360
11724.89 373
11725.91 392
11726.93 394
11727.95 378
11728.97 381
11729.99 355
11731.02 398
11732.04 422
11733.06 386
11734.08 364
11735.10 350
11736.13 375
11737.15 408
11738.17 379
11739.19 391
11740.22 384
11741.24 354
11742.26 384
11743.28 411
11744.30 420
11745.33 389
11746.35 404
11747.37 406
11748.40 374
11749.42 377
11750.44 368
11751.46 376
11752.49 372
11753.51 356
11754.53 356
11755.56 394
11756.58 399
11757.60 375
11758.62 390
11759.65 390
11760.67 375
11761.69 343
11762.72 364
11763.74 387
11764.76 382
11765.79 379
11766.81 368
11767.83 386
11768.86 395
11769.88 367
11770.91 369
11771.93 354
11772.95 372
11773.98 382
11775.00 376
11776.02 388
11777.05 390
11778.07 377
11779.10 385
11780.12 393
11781.14 359
11782.17 382
11783.19 352
11784.22 392
11785.24 375
11786.26 370
11787.29 363
11788.31 354
11789.34 380
11790.36 355
11791.39 351
11792.41 376
11793.44 361
11794.46 354
11795.49 360
11796.51 406
11797.54 379
11798.56 375
11799.59 399
11800.61 342
11801.63 369
11802.66 365
11803.69 381
11804.71 373
11805.74 380
11806.76 367
11807.79 396
11808.81 385
11809.84 396
11810.86 395
11811.89 372
11812.91 364
11813.94 372
11814.96 381
11815.99 384
11817.01 408
11818.04 383
11819.07 419
11820.09 419
11821.12 401
11822.14 395
11823.17 443
11824.20 408
11825.22 408
11826.25 407
11827.27 389
11828.30 395
11829.33 384
11830.35 401
11831.38 389
11832.40 439
11833.43 396
11834.46 398
11835.48 402
11836.51 429
11837.54 407
11838.56 406
11839.59 406
11840.62 412
11841.64 424
11842.67 407
11843.70 420
11844.72 400
11845.75 404
11846.78 379
11847.80 378
11848.83 379
11849.86 421
11850.89 426
11851.91 398
11852.94 400
11853.97 398
11854.99 424
11856.02 391
11857.05 419
11858.08 397
11859.10 386
11860.13 410
11861.16 398
11862.19 432
11863.21 443
11864.24 445
11865.27 442
11866.30 417
11867.33 418
11868.35 407
11869.38 396
11870.41 448
11871.44 439
11872.47 404
11873.49 420
11874.52 446
11875.55 431
11876.58 459
11877.61 444
11878.63 466
11879.66 481
11880.69 489
11881.72 443
11882.75 448
11883.78 461
11884.81 502
11885.83 470
11886.86 475
11887.89 506
11888.92 498
11889.95 505
11890.98 549
11892.01 487
11893.04 529
11894.06 553
11895.09 538
11896.12 545
11897.15 573
11898.18 571
11899.21 565
11900.24 579
11901.27 591
11902.30 594
11903.33 581
11904.36 577
11905.39 581
11906.42 596
11907.45 585
11908.48 550
11909.50 574
11910.53 579
11911.56 591
11912.59 585
11913.62 579
11914.65 575
11915.68 576
11916.71 555
11917.74 562
11918.77 613
11919.80 653
11920.83 623
11921.86 625
11922.89 685
11923.92 697
11924.95 696
11925.99 721
11927.02 730
11928.05 748
11929.08 770
11930.11 757
11931.14 743
11932.17 693
11933.20 718
11934.23 720
11935.26 650
11936.29 595
11937.32 617
11938.35 647
11939.38 621
11940.41 536
11941.45 584
11942.48 547
11943.51 535
11944.54 521
11945.57 514
11946.60 523
11947.63 470
11948.66 495
11949.70 512
11950.73 494
11951.76 485
11952.79 483
11953.82 502
11954.85 468
11955.88 480
11956.92 486
11957.95 479
11958.98 502
11960.01 470
11961.04 473
11962.08 495
11963.11 507
11964.14 505
11965.17 475
11966.20 463
11967.24 478
11968.27 455
11969.30 480
11970.33 468
11971.36 493
11972.40 496
11973.43 458
11974.46 468
11975.49 462
11976.53 481
11977.56 473
11978.59 481
11979.62 499
11980.66 472
11981.69 472
11982.72 484
11983.76 505
11984.79 456
11985.82 463
11986.85 439
11987.89 478
11988.92 476
11989.95 451
11990.99 510
11992.02 490
11993.05 471
11994.09 490
11995.12 489
11996.15 480
11997.19 501
11998.22 490
11999.25 474
12000.29 473
12001.32 499
12002.35 508
12003.39 495
12004.42 530
12005.46 519
12006.49 529
12007.52 537
12008.56 547
12009.59 557
12010.63 578
12011.66 567
12012.69 555
12013.73 561
12014.76 526
12015.80 565
12016.83 574
12017.86 563
12018.90 561
12019.93 534
12020.97 567
12022.00 571
12023.04 570
12024.07 545
12025.11 526
12026.14 528
12027.18 525
12028.21 536
12029.25 567
12030.28 547
12031.32 550
12032.35 552
12033.39 565
12034.42 540
12035.46 537
12036.49 512
12037.53 513
12038.56 520
12039.60 503
12040.63 521
12041.67 529
12042.70 502
12043.74 543
12044.77 543
12045.81 514
12046.84 569
12047.88 533
12048.92 533
12049.95 534
12050.99 559
12052.02 528
12053.06 546
12054.09 543
12055.13 591
12056.17 538
12057.20 575
12058.24 526
12059.27 553
12060.31 526
12061.35 537
12062.38 526
12063.42 543
12064.46 516
12065.49 507
12066.53 485
12067.56 495
12068.60 484
12069.64 506
12070.67 514
12071.71 456
12072.75 487
12073.78 497
12074.82 532
12075.86 473
12076.89 498
12077.93 500
12078.97 519
12080.01 505
12081.04 502
12082.08 470
12083.12 491
12084.15 485
12085.19 490
12086.23 529
12087.27 496
12088.30 503
12089.34 506
12090.38 544
12091.41 525
12092.45 522
12093.49 536
12094.53 527
12095.57 516
12096.60 561
12097.64 531
12098.68 532
12099.72 520
12100.75 584
12101.79 518
12102.83 553
12103.87 540
12104.91 533
12105.94 499
12106.98 518
12108.02 556
12109.06 507
12110.10 499
12111.14 542
12112.17 506
12113.21 469
12114.25 464
12115.29 469
12116.33 475
12117.37 442
12118.40 446
12119.44 436
12120.48 431
12121.52 456
12122.56 454
12123.60 448
12124.64 445
12125.68 443
12126.72 449
12127.75 429
12128.79 440
12129.83 448
12130.87 443
12131.91 461
12132.95 426
12133.99 447
12135.03 443
12136.07 455
12137.11 431
12138.15 426
12139.19 448
12140.23 459
12141.27 465
12142.31 406
12143.35 405
12144.38 408
12145.42 410
12146.46 434
12147.50 422
12148.54 422
12149.58 389
12150.62 402
12151.66 397
12152.70 430
12153.74 413
12154.78 445
12155.82 427
12156.87 422
12157.91 424
12158.95 427
12159.99 381
12161.03 451
12162.07 427
12163.11 415
12164.15 420
12165.19 417
12166.23 412
12167.27 399
12168.31 405
12169.35 419
12170.39 428
12171.43 422
12172.47 425
12173.52 422
12174.56 419
12175.60 429
12176.64 410
12177.68 419
12178.72 394
12179.76 428
12180.80 396
12181.85 435
12182.89 422
12183.93 401
12184.97 422
12186.01 425
12187.05 414
12188.09 413
12189.14 462
12190.18 417
12191.22 393
12192.26 400
12193.30 442
12194.34 416
12195.39 403
12196.43 429
12197.47 423
12198.51 420
12199.55 393
12200.60 418
12201.64 429
12202.68 425
12203.72 405
12204.77 411
12205.81 389
12206.85 369
12207.89 398
12208.94 424
12209.98 396
12211.02 400
12212.06 427
12213.11 406
12214.15 379
12215.19 403
12216.23 460
12217.28 452
12218.32 416
12219.36 427
12220.41 406
12221.45 417
12222.49 417
12223.54 430
12224.58 439
12225.62 423
12226.66 426
12227.71 420
12228.75 397
12229.79 426
12230.84 403
12231.88 440
12232.93 401
12233.97 391
12235.01 395
12236.06 440
12237.10 387
12238.14 397
12239.19 401
12240.23 397
12241.28 403
12242.32 408
12243.36 416
12244.41 446
12245.45 412
12246.50 416
12247.54 437
12248.58 412
12249.63 386
12250.67 419
12251.72 389
12252.76 417
12253.80 397
12254.85 405
12255.89 386
12256.94 370
12257.98 396
12259.03 376
12260.07 395
12261.12 391
12262.16 415
12263.21 398
12264.25 393
12265.30 380
12266.34 421
12267.39 413
12268.43 376
12269.48 409
12270.52 395
12271.57 399
12272.61 370
12273.66 371
12274.70 354
12275.75 358
12276.79 395
12277.84 393
12278.88 410
12279.93 406
12280.98 380
12282.02 388
12283.07 378
12284.11 380
12285.16 377
12286.20 376
12287.25 379
12288.30 387
12289.34 338
12290.39 365
12291.43 413
12292.48 391
12293.53 384
12294.57 388
12295.62 348
12296.66 361
12297.71 372
12298.76 379
12299.80 378
12300.85 374
12301.90 398
12302.94 386
12303.99 392
12305.04 410
12306.08 376
12307.13 382
12308.18 382
12309.22 400
12310.27 386
12311.32 366
12312.36 338
12313.41 365
12314.46 380
12315.50 376
12316.55 385
12317.60 367
12318.65 351
12319.69 356
12320.74 377
12321.79 388
12322.83 363
12323.88 379
12324.93 366
12325.98 378
12327.02 374
12328.07 365
12329.12 381
12330.17 378
12331.21 376
12332.26 345
12333.31 349
12334.36 359
12335.41 362
12336.45 357
12337.50 371
12338.55 345
12339.60 351
12340.65 366
12341.69 336
12342.74 366
12343.79 357
12344.84 338
12345.89 348
12346.94 344
12347.98 361
12349.03 357
12350.08 373
12351.13 392
12352.18 364
12353.23 372
12354.28 374
12355.32 370
12356.37 350
12357.42 360
12358.47 366
12359.52 362
12360.57 388
12361.62 363
12362.67 374
12363.72 366
12364.76 389
12365.81 367
12366.86 374
12367.91 379
12368.96 337
12370.01 349
12371.06 366
12372.11 367
12373.16 351
12374.21 342
12375.26 382
12376.31 364
12377.36 333
12378.41 332
12379.46 356
12380.51 383
12381.56 338
12382.61 365
12383.66 369
12384.71 352
12385.76 348
12386.81 365
12387.86 376
12388.91 363
12389.96 341
12391.01 369
12392.06 383
12393.11 342
12394.16 406
12395.21 371
12396.26 394
12397.31 362
12398.36 358
12399.41 370
12400.46 369
12401.51 372
12402.56 386
12403.61 360
12404.66 386
12405.71 390
12406.77 383
12407.82 367
12408.87 376
12409.92 371
12410.97 347
12412.02 394
12413.07 364
12414.12 381
12415.17 379
12416.23 399
12417.28 381
12418.33 359
12419.38 390
12420.43 396
12421.48 390
12422.53 350
12423.59 378
12424.64 371
12425.69 400
12426.74 366
12427.79 395
12428.84 376
12429.90 395
12430.95 391
12432.00 358
12433.05 373
12434.10 372
12435.16 381
12436.21 390
12437.26 394
12438.31 391
12439.37 347
12440.42 385
12441.47 379
12442.52 385
12443.58 364
12444.63 375
12445.68 397
12446.73 408
12447.79 375
12448.84 364
12449.89 407
12450.94 405
12452.00 419
12453.05 410
12454.10 420
12455.16 428
12456.21 438
12457.26 457
12458.31 455
12459.37 447
12460.42 456
12461.47 535
12462.53 519
12463.58 516
12464.63 533
12465.69 606
12466.74 585
12467.79 623
12468.85 637
12469.90 646
12470.95 676
12472.01 619
12473.06 685
12474.12 713
12475.17 694
12476.22 681
12477.28 675
12478.33 641
12479.39 612
12480.44 572
12481.49 552
12482.55 528
12483.60 523
12484.66 471
12485.71 466
12486.76 463
12487.82 438
12488.87 434
12489.93 433
12490.98 442
12492.04 436
12493.09 449
12494.15 452
12495.20 468
12496.25 428
12497.31 415
12498.36 398
12499.42 455
12500.47 421
12501.53 414
12502.58 449
12503.64 441
12504.69 442
12505.75 388
12506.80 404
12507.86 430
12508.91 421
12509.97 411
12511.03 438
12512.08 409
12513.14 428
12514.19 451
12515.25 433
12516.30 419
12517.36 437
12518.41 411
12519.47 391
12520.52 382
12521.58 381
12522.64 407
12523.69 402
12524.75 394
12525.80 379
12526.86 395
12527.92 401
12528.97 428
12530.03 405
12531.08 420
12532.14 392
12533.20 403
12534.25 434
12535.31 410
12536.37 400
12537.42 411
12538.48 457
12539.54 435
12540.59 435
12541.65 428
12542.70 448
12543.76 458
12544.82 466
12545.88 444
12546.93 462
12547.99 477
12549.05 470
12550.10 450
12551.16 455
12552.22 464
12553.27 475
12554.33 455
12555.39 432
12556.45 441
12557.50 424
12558.56 434
12559.62 408
12560.67 436
12561.73 408
12562.79 428
12563.85 424
12564.90 425
12565.96 390
12567.02 418
12568.08 430
12569.14 411
12570.19 410
12571.25 431
12572.31 435
12573.37 388
12574.42 450
12575.48 422
12576.54 419
12577.60 427
12578.66 431
12579.72 415
12580.77 428
12581.83 427
12582.89 408
12583.95 398
12585.01 418
12586.07 455
12587.12 419
12588.18 438
12589.24 393
12590.30 453
12591.36 428
12592.42 423
12593.48 430
12594.53 443
12595.59 399
12596.65 410
12597.71 386
12598.77 426
12599.83 397
12600.89 394
12601.95 438
12603.01 416
12604.07 439
12605.13 421
12606.18 440
12607.24 417
12608.30 416
12609.36 460
12610.42 473
12611.48 432
12612.54 444
12613.60 441
12614.66 477
12615.72 495
12616.78 490
12617.84 493
12618.90 490
12619.96 525
12621.02 494
12622.08 484
12623.14 460
12624.20 514
12625.26 509
12626.32 516
12627.38 493
12628.44 489
12629.50 445
12630.56 484
12631.62 485
12632.68 476
12633.74 481
12634.80 467
12635.86 463
12636.92 428
12637.98 479
12639.04 425
12640.11 419
12641.17 425
12642.23 449
12643.29 428
12644.35 451
12645.41 406
12646.47 418
12647.53 462
12648.59 443
12649.65 432
12650.72 443
12651.78 446
12652.84 421
12653.90 437
12654.96 426
12656.02 410
12657.08 429
12658.14 443
12659.21 439
12660.27 442
12661.33 436
12662.39 422
12663.45 429
12664.51 433
12665.58 444
12666.64 448
12667.70 476
12668.76 447
12669.82 432
12670.89 447
12671.95 512
12673.01 487
12674.07 476
12675.13 492
12676.20 460
12677.26 426
12678.32 432
12679.38 472
12680.45 468
12681.51 507
12682.57 504
12683.63 519
12684.70 464
12685.76 462
12686.82 473
12687.88 512
12688.95 505
12690.01 491
12691.07 492
12692.14 505
12693.20 520
12694.26 508
12695.32 515
12696.39 520
12697.45 529
12698.51 544
12699.58 524
12700.64 536
12701.70 537
12702.77 582
12703.83 591
12704.89 556
12705.96 553
12707.02 529
12708.08 591
12709.15 588
12710.21 596
12711.28 582
12712.34 548
12713.40 574
12714.47 538
12715.53 561
12716.59 584
12717.66 580
12718.72 561
12719.79 568
12720.85 573
12721.92 590
12722.98 562
12724.04 619
12725.11 636
12726.17 618
12727.24 579
12728.30 625
12729.37 646
12730.43 638
12731.49 584
12732.56 611
12733.62 605
12734.69 596
12735.75 604
12736.82 568
12737.88 569
12738.95 556
12740.01 541
12741.08 566
12742.14 585
12743.21 537
12744.27 558
12745.34 542
12746.40 502
12747.47 522
12748.53 537
12749.60 518
12750.66 479
12751.73 533
12752.79 537
12753.86 503
12754.93 504
12755.99 520
12757.06 510
12758.12 463
12759.19 483
12760.25 486
12761.32 508
12762.39 473
12763.45 491
12764.52 494
12765.58 467
12766.65 467
12767.72 502
12768.78 488
12769.85 484
12770.91 488
12771.98 450
12773.05 459
12774.11 468
12775.18 442
12776.25 430
12777.31 424
12778.38 435
12779.45 436
12780.51 442
12781.58 415
12782.65 438
12783.71 428
12784.78 411
12785.85 419
12786.91 415
12787.98 440
12789.05 443
12790.11 461
12791.18 479
12792.25 425
12793.31 428
12794.38 421
12795.45 419
12796.52 432
12797.58 449
12798.65 426
12799.72 449
12800.79 461
12801.85 430
12802.92 439
12803.99 458
12805.06 439
12806.12 440
12807.19 448
12808.26 451
12809.33 424
12810.39 453
12811.46 458
12812.53 461
12813.60 413
12814.67 420
12815.73 435
12816.80 458
12817.87 455
12818.94 443
12820.01 443
12821.08 417
12822.14 434
12823.21 458
12824.28 449
12825.35 454
12826.42 440
12827.49 436
12828.55 441
12829.62 404
12830.69 422
12831.76 421
12832.83 442
12833.90 418
12834.97 442
12836.04 407
12837.11 435
12838.17 417
12839.24 422
12840.31 419
12841.38 417
12842.45 419
12843.52 430
12844.59 412
12845.66 400
12846.73 419
12847.80 412
12848.87 396
12849.94 394
12851.01 393
12852.08 442
12853.14 405
12854.21 409
12855.28 401
12856.35 374
12857.42 407
12858.49 397
12859.56 416
12860.63 382
12861.70 395
12862.77 400
12863.84 392
12864.91 380
12865.98 414
12867.05 404
12868.12 416
12869.19 403
12870.26 396
12871.34 388
12872.41 423
12873.48 410
12874.55 404
12875.62 429
12876.69 392
12877.76 370
12878.83 375
12879.90 395
12880.97 416
12882.04 400
12883.11 384
12884.18 374
12885.25 386
12886.33 373
12887.40 367
12888.47 389
12889.54 373
12890.61 402
12891.68 407
12892.75 405
12893.82 396
12894.89 413
12895.97 397
12897.04 429
12898.11 401
12899.18 364
12900.25 361
12901.32 392
12902.40 364
12903.47 377
12904.54 341
12905.61 364
12906.68 348
12907.75 359
12908.83 337
12909.90 366
12910.97 389
12912.04 372
12913.11 327
12914.19 360
12915.26 369
12916.33 369
12917.40 373
12918.48 364
12919.55 388
12920.62 357
12921.69 341
12922.77 346
12923.84 350
12924.91 325
12925.98 345
12927.06 339
12928.13 338
12929.20 343
12930.27 379
12931.35 362
12932.42 362
12933.49 329
12934.57 357
12935.64 375
12936.71 353
12937.79 330
12938.86 328
12939.93 335
12941.01 357
12942.08 343
12943.15 344
12944.23 332
12945.30 314
12946.37 330
12947.45 329
12948.52 343
12949.59 362
12950.67 336
12951.74 367
12952.81 354
12953.89 321
12954.96 354
12956.04 373
12957.11 370
12958.18 354
12959.26 333
12960.33 322
12961.41 335
12962.48 352
12963.55 340
12964.63 338
12965.70 354
12966.78 374
12967.85 334
12968.93 346
12970.00 339
12971.07 357
12972.15 343
12973.22 337
12974.30 340
12975.37 348
12976.45 341
12977.52 352
12978.60 329
12979.67 368
12980.75 307
12981.82 348
12982.90 331
12983.97 344
12985.05 339
12986.12 358
12987.20 359
12988.27 358
12989.35 334
12990.42 343
12991.50 371
12992.57 344
12993.65 362
12994.73 358
12995.80 343
12996.88 353
12997.95 323
12999.03 335
13000.10 325
13001.18 321
13002.25 350
13003.33 355
13004.41 347
13005.48 340
13006.56 320
13007.63 345
13008.71 332
13009.79 326
13010.86 346
13011.94 338
13013.02 332
13014.09 347
13015.17 328
13016.24 334
13017.32 344
13018.40 366
13019.47 333
13020.55 332
13021.63 331
13022.70 355
13023.78 370
13024.86 346
13025.93 368
13027.01 365
13028.09 348
13029.16 370
13030.24 360
13031.32 365
13032.40 358
13033.47 343
13034.55 334
13035.63 352
13036.70 343
13037.78 348
13038.86 325
13039.94 339
13041.01 363
13042.09 337
13043.17 354
13044.25 338
13045.32 342
13046.40 345
13047.48 354
13048.56 354
13049.63 365
13050.71 353
13051.79 341
13052.87 311
13053.95 326
13055.02 342
13056.10 358
13057.18 319
13058.26 314
13059.34 317
13060.41 331
13061.49 326
13062.57 318
13063.65 316
13064.73 349
13065.81 353
13066.88 349
13067.96 358
13069.04 332
13070.12 333
13071.20 329
13072.28 338
13073.36 313
13074.43 318
13075.51 336
13076.59 324
13077.67 321
13078.75 344
13079.83 328
13080.91 321
13081.99 331
13083.07 326
13084.15 329
13085.23 333
13086.30 321
13087.38 325
13088.46 289
13089.54 330
13090.62 335
13091.70 333
13092.78 326
13093.86 332
13094.94 313
13096.02 335
13097.10 304
13098.18 337
13099.26 319
13100.34 356
13101.42 332
13102.50 339
13103.58 327
13104.66 338
13105.74 350
13106.82 360
13107.90 356
13108.98 339
13110.06 338
13111.14 346
13112.22 339
13113.30 340
13114.38 354
13115.46 340
13116.54 329
13117.62 326
13118.70 326
13119.78 340
13120.86 347
13121.95 323
13123.03 336
13124.11 376
13125.19 354
13126.27 338
13127.35 331
13128.43 298
13129.51 323
13130.59 356
13131.67 328
13132.76 356
13133.84 324
13134.92 344
13136.00 339
13137.08 317
13138.16 331
13139.24 346
13140.32 339
13141.41 335
13142.49 329
13143.57 343
13144.65 338
13145.73 344
13146.81 343
13147.90 329
13148.98 358
13150.06 341
13151.14 335
13152.22 334
13153.31 338
13154.39 333
13155.47 351
13156.55 345
13157.63 330
13158.72 296
13159.80 350
13160.88 342
13161.96 344
13163.05 333
13164.13 351
13165.21 313
13166.29 303
13167.38 350
13168.46 334
13169.54 321
13170.62 327
13171.71 336
13172.79 353
13173.87 347
13174.96 332
13176.04 345
13177.12 353
13178.20 323
13179.29 350
13180.37 330
13181.45 349
13182.54 342
13183.62 331
13184.70 319
13185.79 325
13186.87 315
13187.95 341
13189.04 344
13190.12 335
13191.20 311
13192.29 351
13193.37 352
13194.46 339
13195.54 331
13196.62 362
13197.71 348
13198.79 355
13199.88 344
13200.96 333
13202.04 318
13203.13 319
13204.21 335
13205.30 327
13206.38 368
13207.46 304
13208.55 304
13209.63 333
13210.72 311
13211.80 324
13212.89 344
13213.97 333
13215.05 303
13216.14 330
13217.22 330
13218.31 347
13219.39 339
13220.48 361
13221.56 343
13222.65 329
13223.73 325
13224.82 327
13225.90 311
13226.99 334
13228.07 353
13229.16 344
13230.24 375
13231.33 336
13232.41 337
13233.50 334
13234.58 337
13235.67 318
13236.76 309
13237.84 333
13238.93 356
13240.01 332
13241.10 343
13242.18 351
13243.27 351
13244.35 360
13245.44 331
13246.53 348
13247.61 359
13248.70 342
13249.78 311
13250.87 321
13251.96 353
13253.04 356
13254.13 335
13255.21 351
13256.30 339
13257.39 340
13258.47 333
13259.56 304
13260.65 334
13261.73 318
13262.82 354
13263.91 342
13264.99 369
13266.08 352
13267.17 362
13268.25 349
13269.34 369
13270.43 373
13271.51 376
13272.60 358
13273.69 351
13274.77 349
13275.86 349
13276.95 365
13278.04 355
13279.12 367
13280.21 349
13281.30 363
13282.38 354
13283.47 366
13284.56 359
13285.65 362
13286.73 368
13287.82 357
13288.91 366
13290.00 372
13291.08 364
13292.17 344
13293.26 368
13294.35 385
13295.44 389
13296.52 398
13297.61 392
13298.70 388
13299.79 387
13300.88 394
13301.96 397
13303.05 411
13304.14 384
13305.23 369
13306.32 404
13307.41 399
13308.49 377
13309.58 409
13310.67 392
13311.76 402
13312.85 425
13313.94 402
13315.02 395
13316.11 403
13317.20 388
13318.29 432
13319.38 403
13320.47 386
13321.56 367
13322.65 397
13323.74 420
13324.82 401
13325.91 398
13327.00 407
13328.09 437
13329.18 432
13330.27 401
13331.36 412
13332.45 424
13333.54 403
13334.63 393
13335.72 425
13336.81 424
13337.90 417
13338.99 441
13340.08 411
13341.17 409
13342.26 435
13343.35 417
13344.44 421
13345.53 465
13346.61 419
13347.70 424
13348.79 406
13349.89 422
13350.98 459
13352.07 474
13353.16 453
13354.25 421
13355.34 468
13356.43 467
13357.52 467
13358.61 452
13359.70 480
13360.79 492
13361.88 440
13362.97 452
13364.06 470
13365.15 479
13366.24 479
13367.33 474
13368.42 488
13369.51 481
13370.60 424
13371.70 451
13372.79 453
13373.88 461
13374.97 427
13376.06 455
13377.15 446
13378.24 390
13379.33 397
13380.43 414
13381.52 445
13382.61 428
13383.70 417
13384.79 406
13385.88 354
13386.97 363
13388.07 391
13389.16 416
13390.25 406
13391.34 402
13392.43 389
13393.52 369
13394.62 394
13395.71 379
13396.80 387
13397.89 400
13398.98 381
13400.08 401
13401.17 394
13402.26 406
13403.35 390
13404.45 399
13405.54 383
13406.63 361
13407.72 370
13408.82 367
13409.91 373
13411.00 363
13412.09 349
13413.19 364
13414.28 380
13415.37 386
13416.46 377
13417.56 393
13418.65 376
13419.74 364
13420.84 380
13421.93 378
13423.02 383
13424.11 377
13425.21 400
13426.30 416
13427.39 387
13428.49 383
13429.58 395
13430.67 405
13431.77 379
13432.86 427
13433.95 425
13435.05 417
13436.14 425
13437.24 410
13438.33 400
13439.42 386
13440.52 412
13441.61 395
13442.70 408
13443.80 380
13444.89 401
13445.99 416
13447.08 400
13448.17 423
13449.27 424
13450.36 415
13451.46 404
13452.55 418
13453.64 434
13454.74 435
13455.83 417
13456.93 416
13458.02 418
13459.12 432
13460.21 410
13461.31 417
13462.40 418
13463.50 464
13464.59 457
13465.69 429
13466.78 431
13467.87 429
13468.97 468
13470.06 425
13471.16 475
13472.25 432
13473.35 461
13474.44 427
13475.54 427
13476.64 449
13477.73 462
13478.83 463
13479.92 455
13481.02 430
13482.11 445
13483.21 471
13484.30 450
13485.40 482
13486.49 470
13487.59 492
13488.69 469
13489.78 461
13490.88 470
13491.97 537
13493.07 517
13494.17 500
13495.26 530
13496.36 497
13497.45 506
13498.55 553
13499.65 512
13500.74 499
13501.84 518
13502.93 483
13504.03 483
13505.13 467
13506.22 518
13507.32 494
13508.42 493
13509.51 491
13510.61 512
13511.71 465
13512.80 452
13513.90 452
13515.00 453
13516.09 476
13517.19 469
13518.29 477
13519.38 482
13520.48 497
13521.58 454
13522.68 475
13523.77 456
13524.87 435
13525.97 452
13527.06 439
13528.16 434
13529.26 424
13530.36 456
13531.45 443
13532.55 440
13533.65 414
13534.75 429
13535.84 445
13536.94 434
13538.04 412
13539.14 407
13540.23 426
13541.33 400
13542.43 389
13543.53 402
13544.63 402
13545.72 383
13546.82 386
13547.92 381
13549.02 414
13550.12 379
13551.22 379
13552.31 414
13553.41 382
13554.51 381
13555.61 394
13556.71 392
13557.81 403
13558.90 395
13560.00 397
13561.10 383
13562.20 371
13563.30 378
13564.40 361
13565.50 412
13566.60 376
13567.69 395
13568.79 398
13569.89 368
13570.99 363
13572.09 406
13573.19 356
13574.29 371
13575.39 386
13576.49 393
13577.59 376
13578.69 383
13579.79 392
13580.89 392
13581.98 388
13583.08 372
13584.18 354
13585.28 348
13586.38 398
13587.48 355
13588.58 365
13589.68 380
13590.78 357
13591.88 360
13592.98 360
13594.08 368
13595.18 370
13596.28 407
13597.38 365
13598.48 394
13599.58 410
13600.68 394
13601.78 385
13602.88 386
13603.98 404
13605.08 395
13606.18 371
13607.29 368
13608.39 387
13609.49 378
13610.59 370
13611.69 384
13612.79 377
13613.89 376
13614.99 378
13616.09 397
13617.19 380
13618.29 358
13619.39 382
13620.50 378
13621.60 373
13622.70 394
13623.80 372
13624.90 366
13626.00 403
13627.10 384
13628.20 370
13629.31 399
13630.41 386
13631.51 355
13632.61 400
13633.71 376
13634.81 366
13635.91 403
13637.02 389
13638.12 373
13639.22 356
13640.32 347
13641.42 347
13642.53 392
13643.63 383
13644.73 382
13645.83 362
13646.93 390
13648.04 385
13649.14 384
13650.24 373
13651.34 379
13652.45 348
13653.55 345
13654.65 375
13655.75 371
13656.85 354
13657.96 362
13659.06 386
13660.16 384
13661.27 389
13662.37 356
13663.47 366
13664.57 358
13665.68 375
13666.78 394
13667.88 407
13668.99 350
13670.09 367
13671.19 379
13672.29 367
13673.40 362
13674.50 358
13675.60 392
13676.71 392
13677.81 383
13678.91 407
13680.02 399
13681.12 383
13682.23 402
13683.33 405
13684.43 357
13685.54 371
13686.64 390
13687.74 382
13688.85 390
13689.95 369
13691.06 384
13692.16 387
13693.26 368
13694.37 393
13695.47 413
13696.58 402
13697.68 384
13698.78 388
13699.89 416
13700.99 396
13702.10 399
13703.20 401
13704.31 408
13705.41 431
13706.51 415
13707.62 419
13708.72 423
13709.83 376
13710.93 416
13712.04 399
13713.14 417
13714.25 424
13715.35 410
13716.46 440
13717.56 439
13718.67 412
13719.77 430
13720.88 435
13721.98 458
13723.09 452
13724.19 416
13725.30 443
13726.40 458
13727.51 447
13728.61 460
13729.72 468
13730.83 464
13731.93 448
13733.04 469
13734.14 448
13735.25 474
13736.35 469
13737.46 453
13738.57 467
13739.67 451
13740.78 497
13741.88 525
13742.99 511
13744.09 490
13745.20 500
13746.31 526
13747.41 524
13748.52 512
13749.63 552
13750.73 562
13751.84 609
13752.94 598
13754.05 589
13755.16 606
13756.26 628
13757.37 626
13758.48 679
13759.58 665
13760.69 658
13761.80 685
13762.90 735
13764.01 716
13765.12 761
13766.22 726
13767.33 783
13768.44 741
13769.55 718
13770.65 707
13771.76 740
13772.87 712
13773.97 684
13775.08 688
13776.19 651
13777.30 620
13778.40 600
13779.51 593
13780.62 583
13781.73 581
13782.83 569
13783.94 533
13785.05 526
13786.16 555
13787.26 530
13788.37 503
13789.48 509
13790.59 490
13791.70 502
13792.80 488
13793.91 451
13795.02 461
13796.13 479
13797.24 461
13798.35 467
13799.45 462
13800.56 449
13801.67 431
13802.78 501
13803.89 446
13805.00 427
13806.10 455
13807.21 475
13808.32 472
13809.43 437
13810.54 444
13811.65 418
13812.76 459
13813.86 432
13814.97 435
13816.08 427
13817.19 441
13818.30 432
13819.41 412
13820.52 430
13821.63 423
13822.74 415
13823.85 413
13824.96 422
13826.06 426
13827.17 384
13828.28 416
13829.39 405
13830.50 392
13831.61 405
13832.72 395
13833.83 408
13834.94 422
13836.05 411
13837.16 417
13838.27 422
13839.38 398
13840.49 397
13841.60 397
13842.71 397
13843.82 410
13844.93 425
13846.04 436
13847.15 381
13848.26 413
13849.37 392
13850.48 406
13851.59 413
13852.70 414
13853.81 418
13854.92 426
13856.03 413
13857.14 397
13858.25 407
13859.37 396
13860.48 391
13861.59 380
13862.70 397
13863.81 392
13864.92 393
13866.03 404
13867.14 426
13868.25 395
13869.36 423
13870.47 396
13871.59 389
13872.70 416
13873.81 416
13874.92 383
13876.03 424
13877.14 408
13878.25 426
13879.36 411
13880.48 399
13881.59 443
13882.70 408
13883.81 428
13884.92 415
13886.03 416
13887.15 413
13888.26 429
13889.37 436
13890.48 428
13891.59 447
13892.71 413
13893.82 424
13894.93 451
13896.04 459
13897.15 402
13898.27 399
13899.38 397
13900.49 417
13901.60 409
13902.72 395
13903.83 405
13904.94 396
13906.05 365
13907.17 401
13908.28 388
13909.39 397
13910.50 363
13911.62 411
13912.73 424
13913.84 401
13914.95 385
13916.07 382
13917.18 420
13918.29 385
13919.41 398
13920.52 384
13921.63 373
13922.75 405
13923.86 374
13924.97 372
13926.09 379
13927.20 395
13928.31 403
13929.43 420
13930.54 388
13931.65 388
13932.77 391
13933.88 354
13934.99 375
13936.11 364
13937.22 407
13938.34 374
13939.45 373
13940.56 391
13941.68 373
13942.79 368
13943.91 358
13945.02 396
13946.13 398
13947.25 382
13948.36 357
13949.48 392
13950.59 397
13951.70 367
13952.82 371
13953.93 361
13955.05 331
13956.16 352
13957.28 372
13958.39 335
13959.51 387
13960.62 385
13961.74 354
13962.85 358
13963.97 363
13965.08 367
13966.20 369
13967.31 371
13968.43 393
13969.54 342
13970.66 366
13971.77 359
13972.89 371
13974.00 381
13975.12 367
13976.23 374
13977.35 379
13978.46 367
13979.58 376
13980.69 357
13981.81 370
13982.92 352
13984.04 345
13985.16 343
13986.27 372
13987.39 395
13988.50 381
13989.62 391
13990.74 355
13991.85 337
13992.97 346
13994.08 358
13995.20 367
13996.32 368
13997.43 351
13998.55 374
13999.66 348
14000.78 356
14001.90 355
14003.01 344
14004.13 387
14005.25 352
14006.36 373
14007.48 389
14008.60 341
14009.71 356
14010.83 350
14011.95 378
14013.06 371
14014.18 375
14015.30 380
14016.41 355
14017.53 345
14018.65 361
14019.76 358
14020.88 365
14022.00 383
14023.12 369
14024.23 370
14025.35 367
14026.47 378
14027.59 386
14028.70 356
14029.82 356
14030.94 370
14032.06 381
14033.17 382
14034.29 369
14035.41 366
14036.53 365
14037.64 389
14038.76 356
14039.88 384
14041.00 379
14042.11 430
14043.23 366
14044.35 402
14045.47 381
14046.59 419
14047.71 423
14048.82 391
14049.94 406
14051.06 405
14052.18 409
14053.30 402
14054.42 440
14055.53 441
14056.65 440
14057.77 450
14058.89 469
14060.01 432
14061.13 447
14062.25 435
14063.36 472
14064.48 441
14065.60 476
14066.72 459
14067.84 465
14068.96 443
14070.08 453
14071.20 485
14072.32 479
14073.44 467
14074.55 494
14075.67 511
14076.79 462
14077.91 510
14079.03 500
14080.15 519
14081.27 499
14082.39 517
14083.51 490
14084.63 492
14085.75 532
14086.87 522
14087.99 528
14089.11 495
14090.23 513
14091.35 548
14092.47 545
14093.59 523
14094.71 560
14095.83 525
14096.95 528
14098.07 512
14099.19 494
14100.31 505
14101.43 477
14102.55 502
14103.67 463
14104.79 471
14105.91 458
14107.03 501
14108.15 448
14109.27 425
14110.39 432
14111.51 467
14112.64 450
14113.76 413
14114.88 406
14116.00 444
14117.12 433
14118.24 434
14119.36 388
14120.48 396
14121.60 419
14122.72 372
14123.85 425
14124.97 392
14126.09 367
14127.21 361
14128.33 388
14129.45 386
14130.57 389
14131.70 394
14132.82 380
14133.94 359
14135.06 394
14136.18 365
14137.30 385
14138.43 375
14139.55 388
14140.67 389
14141.79 390
14142.91 391
14144.03 373
14145.16 402
14146.28 385
14147.40 401
14148.52 377
14149.65 380
14150.77 342
14151.89 353
14153.01 372
14154.13 349
14155.26 366
14156.38 352
14157.50 368
14158.62 366
14159.75 401
14160.87 353
14161.99 391
14163.12 370
14164.24 360
14165.36 361
14166.48 376
14167.61 359
14168.73 374
14169.85 388
14170.98 379
14172.10 354
14173.22 337
14174.35 368
14175.47 357
14176.59 372
14177.72 323
14178.84 356
14179.96 348
14181.09 364
14182.21 358
14183.33 331
14184.46 313
14185.58 323
14186.70 315
14187.83 338
14188.95 332
14190.07 316
14191.20 368
14192.32 317
14193.45 327
14194.57 338
14195.69 348
14196.82 336
14197.94 348
14199.07 340
14200.19 364
14201.32 334
14202.44 353
14203.56 340
14204.69 346
14205.81 359
14206.94 311
14208.06 345
14209.19 325
14210.31 325
14211.44 347
14212.56 356
14213.69 317
14214.81 343
14215.93 328
14217.06 332
14218.18 317
14219.31 333
14220.43 336
14221.56 342
14222.68 306
14223.81 353
14224.94 352
14226.06 354
14227.19 325
14228.31 326
14229.44 357
14230.56 320
14231.69 329
14232.81 300
14233.94 327
14235.06 318
14236.19 361
14237.32 356
14238.44 314
14239.57 325
14240.69 334
14241.82 336
14242.94 332
14244.07 307
14245.20 338
14246.32 343
14247.45 316
14248.57 328
14249.70 315
14250.83 340
14251.95 323
14253.08 302
14254.21 322
14255.33 325
14256.46 311
14257.59 334
14258.71 329
14259.84 310
14260.97 302
14262.09 320
14263.22 358
14264.35 302
14265.47 315
14266.60 317
14267.73 349
14268.85 304
14269.98 299
14271.11 306
14272.23 313
14273.36 299
14274.49 305
14275.62 323
14276.74 293
14277.87 322
14279.00 317
14280.12 313
14281.25 319
14282.38 341
14283.51 302
14284.63 323
14285.76 271
14286.89 328
14288.02 279
14289.15 302
14290.27 291
14291.40 336
14292.53 314
14293.66 287
14294.78 293
14295.91 312
14297.04 308
14298.17 306
14299.30 296
14300.42 291
14301.55 350
14302.68 296
14303.81 308
14304.94 300
14306.07 289
14307.19 278
14308.32 346
14309.45 319
14310.58 300
14311.71 298
14312.84 288
14313.97 283
14315.10 308
14316.22 305
14317.35 298
14318.48 284
14319.61 277
14320.74 320
14321.87 294
14323.00 287
14324.13 288
14325.26 308
14326.39 292
14327.51 294
14328.64 284
14329.77 294
14330.90 283
14332.03 276
14333.16 318
14334.29 301
14335.42 279
14336.55 263
14337.68 301
14338.81 303
14339.94 292
14341.07 296
14342.20 308
14343.33 283
14344.46 295
14345.59 260
14346.72 300
14347.85 288
14348.98 291
14350.11 291
14351.24 294
14352.37 324
14353.50 286
14354.63 308
14355.76 296
14356.89 282
14358.02 302
14359.15 297
14360.28 293
14361.41 268
14362.54 279
14363.67 313
14364.80 300
14365.94 288
14367.07 281
14368.20 287
14369.33 296
14370.46 289
14371.59 303
14372.72 275
14373.85 299
14374.98 296
14376.11 326
14377.25 291
14378.38 286
14379.51 284
14380.64 303
14381.77 287
14382.90 294
14384.03 341
14385.16 294
14386.30 306
14387.43 278
14388.56 276
14389.69 287
14390.82 313
14391.95 293
14393.09 306
14394.22 269
14395.35 297
14396.48 288
14397.61 297
14398.75 271
14399.88 304
14401.01 299
14402.14 284
14403.27 307
14404.41 334
14405.54 317
14406.67 310
14407.80 342
14408.94 320
14410.07 297
14411.20 268
14412.33 314
14413.47 275
14414.60 298
14415.73 285
14416.87 312
14418.00 333
14419.13 318
14420.26 332
14421.40 287
14422.53 297
14423.66 295
14424.80 311
14425.93 320
14427.06 314
14428.20 311
14429.33 345
14430.46 284
14431.59 313
14432.73 338
14433.86 334
14435.00 328
14436.13 326
14437.26 344
14438.40 335
14439.53 335
14440.66 337
14441.80 299
14442.93 302
14444.06 337
14445.20 308
14446.33 334
14447.47 303
14448.60 367
14449.73 330
14450.87 337
14452.00 338
14453.14 337
14454.27 327
14455.41 314
14456.54 341
14457.67 327
14458.81 355
14459.94 355
14461.08 340
14462.21 338
14463.35 370
14464.48 336
14465.62 385
14466.75 353
14467.89 366
14469.02 355
14470.15 375
14471.29 358
14472.42 351
14473.56 370
14474.69 339
14475.83 339
14476.96 319
14478.10 338
14479.24 313
14480.37 339
14481.51 331
14482.64 365
14483.78 357
14484.91 345
14486.05 328
14487.18 334
14488.32 351
14489.45 346
14490.59 355
14491.73 335
14492.86 343
14494.00 314
14495.13 323
14496.27 318
14497.40 344
14498.54 326
14499.68 327
14500.81 339
14501.95 364
14503.08 343
14504.22 327
14505.36 332
14506.49 348
14507.63 359
14508.77 327
14509.90 310
14511.04 328
14512.18 321
14513.31 307
14514.45 317
14515.58 295
14516.72 318
14517.86 324
14519.00 309
14520.13 309
14521.27 320
14522.41 278
14523.54 319
14524.68 317
14525.82 332
14526.95 321
14528.09 318
14529.23 328
14530.37 311
14531.50 338
14532.64 315
14533.78 347
14534.91 333
14536.05 315
14537.19 295
14538.33 315
14539.46 297
14540.60 310
14541.74 289
14542.88 298
14544.02 296
14545.15 298
14546.29 291
14547.43 281
14548.57 281
14549.70 260
14550.84 281
14551.98 298
14553.12 298
14554.26 300
14555.39 292
14556.53 291
14557.67 316
14558.81 304
14559.95 301
14561.09 267
14562.22 309
14563.36 301
14564.50 269
14565.64 288
14566.78 263
14567.92 299
14569.06 296
14570.20 291
14571.33 294
14572.47 281
14573.61 309
14574.75 299
14575.89 277
14577.03 308
14578.17 303
14579.31 310
14580.45 308
14581.59 300
14582.72 296
14583.86 295
14585.00 295
14586.14 322
14587.28 301
14588.42 316
14589.56 292
14590.70 288
14591.84 285
14592.98 292
14594.12 308
14595.26 317
14596.40 322
14597.54 329
14598.68 323
14599.82 325
14600.96 333
14602.10 324
14603.24 308
14604.38 301
14605.52 329
14606.66 320
14607.80 339
14608.94 345
14610.08 320
14611.22 314
14612.36 307
14613.50 336
14614.64 335
14615.78 313
14616.92 323
14618.06 332
14619.20 333
14620.34 325
14621.49 311
14622.63 349
14623.77 348
14624.91 324
14626.05 352
14627.19 331
14628.33 331
14629.47 367
14630.61 308
14631.75 324
14632.90 346
14634.04 321
14635.18 334
14636.32 334
14637.46 341
14638.60 333
14639.74 351
14640.88 338
14642.03 324
14643.17 316
14644.31 266
14645.45 288
14646.59 316
14647.73 330
14648.88 297
14650.02 297
14651.16 299
14652.30 290
14653.44 304
14654.59 280
14655.73 272
14656.87 281
14658.01 291
14659.16 265
14660.30 294
14661.44 299
14662.58 312
14663.72 282
14664.87 275
14666.01 276
14667.15 304
14668.29 268
14669.44 272
14670.58 284
14671.72 297
14672.87 280
14674.01 295
14675.15 286
14676.29 301
14677.44 283
14678.58 256
14679.72 296
14680.87 268
14682.01 296
14683.15 313
14684.30 283
14685.44 284
14686.58 273
14687.73 268
14688.87 289
14690.01 272
14691.16 292
14692.30 277
14693.44 273
14694.59 263
14695.73 275
14696.87 280
14698.02 277
14699.16 282
14700.30 265
14701.45 281
14702.59 243
14703.74 268
14704.88 267
14706.02 254
14707.17 254
14708.31 267
14709.46 250
14710.60 234
14711.75 261
14712.89 232
14714.03 240
14715.18 224
14716.32 257
14717.47 252
14718.61 252
14719.76 284
14720.90 263
14722.05 260
14723.19 267
14724.34 249
14725.48 276
14726.63 251
14727.77 285
14728.92 284
14730.06 273
14731.21 275
14732.35 267
14733.50 245
14734.64 260
14735.79 264
14736.93 262
14738.08 270
14739.22 252
14740.37 250
14741.51 228
14742.66 277
14743.80 252
14744.95 250
14746.09 285
14747.24 272
14748.39 254
14749.53 257
14750.68 268
14751.82 264
14752.97 261
14754.11 253
14755.26 248
14756.41 276
14757.55 256
14758.70 254
14759.85 264
14760.99 265
14762.14 249
14763.28 285
14764.43 247
14765.58 225
14766.72 257
14767.87 267
14769.02 270
14770.16 262
14771.31 283
14772.46 267
14773.60 255
14774.75 275
14775.90 239
14777.04 262
14778.19 240
14779.34 269
14780.48 254
14781.63 236
14782.78 233
14783.92 255
14785.07 262
14786.22 251
14787.37 235
14788.51 240
14789.66 238
14790.81 234
14791.96 237
14793.10 247
14794.25 264
14795.40 275
14796.54 253
14797.69 238
14798.84 217
14799.99 230
14801.14 261
14802.28 255
14803.43 241
14804.58 244
14805.73 236
14806.88 271
14808.02 275
14809.17 263
14810.32 253
14811.47 237
14812.62 259
14813.76 238
14814.91 230
14816.06 264
14817.21 240
14818.36 236
14819.51 224
14820.65 255
14821.80 258
14822.95 239
14824.10 222
14825.25 246
14826.40 255
14827.55 246
14828.69 224
14829.84 252
14830.99 220
14832.14 230
14833.29 232
14834.44 250
14835.59 238
14836.74 235
14837.89 238
14839.04 234
14840.19 220
14841.33 223
14842.48 247
14843.63 205
14844.78 242
14845.93 256
14847.08 256
14848.23 262
14849.38 245
14850.53 238
14851.68 223
14852.83 269
14853.98 221
14855.13 241
14856.28 234
14857.43 227
14858.58 243
14859.73 242
14860.88 237
14862.03 214
14863.18 229
14864.33 244
14865.48 223
14866.63 223
14867.78 243
14868.93 232
14870.08 235
14871.23 208
14872.38 237
14873.53 211
14874.68 211
14875.83 205
14876.98 238
14878.14 232
14879.29 240
14880.44 229
14881.59 235
14882.74 222
14883.89 227
14885.04 213
14886.19 247
14887.34 235
14888.49 260
14889.64 245
14890.80 220
14891.95 217
14893.10 246
14894.25 258
14895.40 233
14896.55 211
14897.70 251
14898.86 255
14900.01 233
14901.16 214
14902.31 248
14903.46 227
14904.61 215
14905.77 238
14906.92 249
14908.07 231
14909.22 199
14910.37 213
14911.53 234
14912.68 213
14913.83 220
14914.98 223
14916.13 245
14917.29 242
14918.44 234
14919.59 217
14920.74 233
14921.90 251
14923.05 240
14924.20 234
14925.35 227
14926.51 240
14927.66 207
14928.81 226
14929.96 227
14931.12 237
14932.27 218
14933.42 225
14934.57 226
14935.73 222
14936.88 218
14938.03 204
14939.19 217
14940.34 241
14941.49 238
14942.65 230
14943.80 223
14944.95 225
14946.11 231
14947.26 218
14948.41 238
14949.57 227
14950.72 226
14951.87 227
14953.03 236
14954.18 253
14955.33 228
14956.49 247
14957.64 242
14958.80 242
14959.95 221
14961.10 227
14962.26 224
14963.41 237
14964.57 235
14965.72 240
14966.87 245
14968.03 237
14969.18 241
14970.34 239
14971.49 243
14972.65 244
14973.80 219
14974.95 225
14976.11 240
14977.26 240
14978.42 214
14979.57 231
14980.73 257
14981.88 204
14983.04 247
14984.19 234
14985.35 222
14986.50 201
14987.66 226
14988.81 224
14989.97 251
14991.12 224
14992.28 241
14993.43 243
14994.59 219
14995.74 219
14996.90 243
14998.05 226
14999.21 217
15000.36 257
15001.52 227
15002.67 232
15003.83 220
15004.99 239
15006.14 239
15007.30 224
15008.45 226
15009.61 234
15010.76 224
15011.92 217
15013.08 220
15014.23 207
15015.39 234
15016.54 222
15017.70 195
15018.86 240
15020.01 235
15021.17 217
15022.32 227
15023.48 229
15024.64 198
15025.79 198
15026.95 217
15028.11 223
15029.26 205
15030.42 244
15031.58 209
15032.73 229
15033.89 207
15035.05 213
15036.20 223
15037.36 225
15038.52 211
15039.67 233
15040.83 218
15041.99 217
15043.15 207
15044.30 207
15045.46 218
15046.62 210
15047.77 226
15048.93 203
15050.09 217
15051.25 226
15052.40 225
15053.56 224
15054.72 207
15055.88 204
15057.03 235
15058.19 229
15059.35 214
15060.51 219
15061.66 232
15062.82 211
15063.98 219
15065.14 203
15066.30 231
15067.45 211
15068.61 224
15069.77 244
15070.93 221
15072.09 219
15073.24 198
15074.40 239
15075.56 233
15076.72 220
15077.88 221
15079.04 248
15080.20 248
15081.35 229
15082.51 234
15083.67 225
15084.83 216
15085.99 201
15087.15 218
15088.31 229
15089.46 220
15090.62 213
15091.78 235
15092.94 224
15094.10 207
15095.26 222
15096.42 234
15097.58 217
15098.74 215
15099.90 221
15101.06 224
15102.22 190
15103.37 221
15104.53 223
15105.69 204
15106.85 201
15108.01 227
15109.17 228
15110.33 233
15111.49 208
15112.65 203
15113.81 238
15114.97 210
15116.13 230
15117.29 245
15118.45 226
15119.61 230
15120.77 238
15121.93 247
15123.09 236
15124.25 237
15125.41 255
15126.57 225
15127.73 216
15128.89 210
15130.05 232
15131.21 241
15132.37 230
15133.53 207
15134.69 222
15135.86 227
15137.02 222
15138.18 238
15139.34 231
15140.50 218
15141.66 245
15142.82 227
15143.98 251
15145.14 233
15146.30 229
15147.46 211
15148.63 255
15149.79 207
15150.95 209
15152.11 244
15153.27 243
15154.43 227
15155.59 223
15156.75 255
15157.92 239
15159.08 230
15160.24 220
15161.40 236
15162.56 233
15163.72 245
15164.89 233
15166.05 230
15167.21 237
15168.37 238
15169.53 238
15170.69 216
15171.86 208
15173.02 244
15174.18 233
15175.34 243
15176.51 229
15177.67 235
15178.83 252
15179.99 236
15181.15 242
15182.32 227
15183.48 229
15184.64 236
15185.80 233
15186.97 234
15188.13 252
15189.29 216
15190.46 222
15191.62 257
15192.78 237
15193.94 223
15195.11 224
15196.27 259
15197.43 212
15198.60 220
15199.76 224
15200.92 232
15202.08 242
15203.25 224
15204.41 254
15205.57 248
15206.74 232
15207.90 232
15209.06 254
15210.23 229
15211.39 219
15212.56 250
15213.72 254
15214.88 225
15216.05 231
15217.21 253
15218.37 252
15219.54 255
15220.70 231
15221.87 227
15223.03 227
15224.19 226
15225.36 265
15226.52 241
15227.69 228
15228.85 247
15230.01 227
15231.18 266
15232.34 239
15233.51 243
15234.67 275
15235.84 246
15237.00 242
15238.16 250
15239.33 235
15240.49 227
15241.66 228
15242.82 242
15243.99 219
15245.15 243
15246.32 234
15247.48 258
15248.65 256
15249.81 228
15250.98 233
15252.14 249
15253.31 218
15254.47 239
15255.64 223
15256.80 219
15257.97 219
15259.13 239
15260.30 238
15261.46 230
15262.63 224
15263.80 230
15264.96 229
15266.13 236
15267.29 230
15268.46 232
15269.62 264
15270.79 226
15271.96 198
15273.12 236
15274.29 236
15275.45 229
15276.62 229
15277.79 209
15278.95 214
15280.12 236
15281.28 225
15282.45 221
15283.62 245
15284.78 217
15285.95 241
15287.12 229
15288.28 227
15289.45 217
15290.62 228
15291.78 222
15292.95 230
15294.12 220
15295.28 224
15296.45 226
15297.62 217
15298.78 223
15299.95 237
15301.12 237
15302.28 222
15303.45 239
15304.62 214
15305.78 227
15306.95 212
15308.12 247
15309.29 241
15310.45 210
15311.62 236
15312.79 252
15313.96 235
15315.12 228
15316.29 211
15317.46 243
15318.63 220
15319.79 219
15320.96 239
15322.13 246
15323.30 217
15324.46 228
15325.63 245
15326.80 245
15327.97 228
15329.14 226
15330.30 225
15331.47 208
15332.64 236
15333.81 240
15334.98 221
15336.14 216
15337.31 217
15338.48 249
15339.65 231
15340.82 232
15341.99 236
15343.16 248
15344.32 242
15345.49 236
15346.66 237
15347.83 254
15349.00 196
15350.17 221
15351.34 245
15352.51 216
15353.67 240
15354.84 243
15356.01 240
15357.18 247
15358.35 226
15359.52 263
15360.69 240
15361.86 249
15363.03 244
15364.20 246
15365.37 279
15366.54 234
15367.71 245
15368.87 232
15370.04 239
15371.21 241
15372.38 240
15373.55 236
15374.72 245
15375.89 239
15377.06 243
15378.23 229
15379.40 196
15380.57 219
15381.74 243
15382.91 273
15384.08 254
15385.25 228
15386.42 232
15387.59 250
15388.76 233
15389.93 261
15391.10 253
15392.27 250
15393.44 220
15394.62 244
15395.79 240
15396.96 217
15398.13 233
15399.30 220
15400.47 227
15401.64 212
15402.81 235
15403.98 218
15405.15 225
15406.32 210
15407.49 240
15408.66 243
15409.84 216
15411.01 219
15412.18 239
15413.35 245
15414.52 210
15415.69 206
15416.86 228
15418.03 230
15419.21 188
15420.38 229
15421.55 200
15422.72 194
15423.89 194
15425.06 237
15426.24 223
15427.41 210
15428.58 222
15429.75 225
15430.92 227
15432.09 228
15433.27 205
15434.44 195
15435.61 237
15436.78 239
15437.96 229
15439.13 209
15440.30 205
15441.47 214
15442.64 214
15443.82 205
15444.99 212
15446.16 195
15447.33 230
15448.51 202
15449.68 183
15450.85 218
15452.02 221
15453.20 213
15454.37 196
15455.54 231
15456.72 217
15457.89 224
15459.06 222
15460.23 202
15461.41 202
15462.58 221
15463.75 217
15464.93 216
15466.10 211
15467.27 192
15468.45 231
15469.62 222
15470.79 200
15471.97 209
15473.14 194
15474.31 225
15475.49 212
15476.66 231
15477.83 204
15479.01 213
15480.18 217
15481.36 207
15482.53 223
15483.70 226
15484.88 212
15486.05 217
15487.23 201
15488.40 208
15489.57 216
15490.75 240
15491.92 213
15493.10 204
15494.27 213
15495.44 237
15496.62 214
15497.79 216
15498.97 208
15500.14 210
15501.32 229
15502.49 219
15503.67 207
15504.84 211
15506.02 216
15507.19 217
15508.36 228
15509.54 233
15510.71 235
15511.89 219
15513.06 242
15514.24 189
15515.41 207
15516.59 227
15517.77 237
15518.94 199
15520.12 202
15521.29 192
15522.47 197
15523.64 207
15524.82 224
15525.99 211
15527.17 209
15528.34 204
15529.52 232
15530.69 217
15531.87 193
15533.05 196
15534.22 229
15535.40 212
15536.57 203
15537.75 187
15538.93 238
15540.10 190
15541.28 210
15542.45 204
15543.63 219
15544.81 218
15545.98 229
15547.16 219
15548.33 235
15549.51 216
15550.69 214
15551.86 229
15553.04 227
15554.22 207
15555.39 231
15556.57 215
15557.75 215
15558.92 209
15560.10 223
15561.28 227
15562.45 223
15563.63 235
15564.81 234
15565.99 209
15567.16 194
15568.34 242
15569.52 206
15570.69 214
15571.87 219
15573.05 212
15574.23 241
15575.40 208
15576.58 225
15577.76 220
15578.93 220
15580.11 222
15581.29 236
15582.47 224
15583.65 214
15584.82 227
15586.00 203
15587.18 217
15588.36 221
15589.53 225
15590.71 232
15591.89 265
15593.07 225
15594.25 218
15595.42 243
15596.60 224
15597.78 259
15598.96 243
15600.14 255
15601.32 249
15602.49 248
15603.67 243
15604.85 247
15606.03 258
15607.21 240
15608.39 250
15609.56 254
15610.74 221
15611.92 259
15613.10 236
15614.28 237
15615.46 242
15616.64 259
15617.82 274
15619.00 276
15620.17 259
15621.35 260
15622.53 262
15623.71 259
15624.89 260
15626.07 254
15627.25 253
15628.43 249
15629.61 252
15630.79 279
15631.97 274
15633.15 259
15634.33 271
15635.51 273
15636.69 274
15637.87 239
15639.05 264
15640.22 269
15641.40 267
15642.58 251
15643.76 257
15644.94 268
15646.12 259
15647.30 269
15648.48 255
15649.66 276
15650.85 271
15652.03 251
15653.21 283
15654.39 273
15655.57 249
15656.75 284
15657.93 297
15659.11 255
15660.29 258
15661.47 248
15662.65 259
15663.83 253
15665.01 262
15666.19 282
15667.37 237
15668.55 271
15669.73 255
15670.92 267
15672.10 270
15673.28 246
15674.46 265
15675.64 254
15676.82 259
15678.00 257
15679.18 262
15680.36 264
15681.55 253
15682.73 266
15683.91 239
15685.09 244
15686.27 244
15687.45 281
15688.63 249
15689.82 249
15691.00 248
15692.18 255
15693.36 246
15694.54 246
15695.73 268
15696.91 234
15698.09 264
15699.27 248
15700.45 261
15701.64 253
15702.82 256
15704.00 255
15705.18 261
15706.36 262
15707.55 268
15708.73 256
15709.91 268
15711.09 265
15712.28 255
15713.46 254
15714.64 251
15715.82 267
15717.01 255
15718.19 261
15719.37 292
15720.55 257
15721.74 255
15722.92 247
15724.10 256
15725.29 267
15726.47 249
15727.65 265
15728.84 254
15730.02 278
15731.20 288
15732.39 282
15733.57 270
15734.75 247
15735.94 266
15737.12 288
15738.30 269
15739.49 271
15740.67 269
15741.85 280
15743.04 290
15744.22 266
15745.40 270
15746.59 272
15747.77 254
15748.96 299
15750.14 287
15751.32 304
15752.51 293
15753.69 283
15754.88 297
15756.06 270
15757.24 264
15758.43 277
15759.61 274
15760.80 272
15761.98 243
15763.17 269
15764.35 274
15765.53 269
15766.72 307
15767.90 275
15769.09 280
15770.27 274
15771.46 266
15772.64 281
15773.83 273
15775.01 273
15776.20 254
15777.38 257
15778.57 270
15779.75 249
15780.94 260
15782.12 270
15783.31 266
15784.49 229
15785.68 243
15786.86 261
15788.05 258
15789.23 275
15790.42 268
15791.60 243
15792.79 254
15793.98 271
15795.16 234
15796.35 241
15797.53 245
15798.72 264
15799.90 258
15801.09 242
15802.28 244
15803.46 237
15804.65 249
15805.83 244
15807.02 237
15808.21 261
15809.39 239
15810.58 239
15811.76 254
15812.95 241
15814.14 246
15815.32 234
15816.51 231
15817.70 228
15818.88 237
15820.07 254
15821.26 269
15822.44 242
15823.63 222
15824.82 229
15826.00 248
15827.19 214
15828.38 234
15829.56 254
15830.75 246
15831.94 250
15833.12 245
15834.31 258
15835.50 271
15836.69 270
15837.87 237
15839.06 271
15840.25 247
15841.44 249
15842.62 229
15843.81 233
15845.00 248
15846.18 239
15847.37 272
15848.56 237
15849.75 233
15850.94 228
15852.12 251
15853.31 244
15854.50 249
15855.69 237
15856.87 231
15858.06 248
15859.25 248
15860.44 254
15861.63 246
15862.81 245
15864.00 230
15865.19 239
15866.38 248
15867.57 221
15868.76 238
15869.94 242
15871.13 238
15872.32 256
15873.51 249
15874.70 238
15875.89 238
15877.08 244
15878.26 243
15879.45 272
15880.64 228
15881.83 255
15883.02 277
15884.21 250
15885.40 258
15886.59 234
15887.78 271
15888.97 270
15890.15 259
15891.34 235
15892.53 252
15893.72 257
15894.91 266
15896.10 267
15897.29 285
15898.48 251
15899.67 284
15900.86 286
15902.05 274
15903.24 263
15904.43 290
15905.62 273
15906.81 254
15908.00 232
15909.19 267
15910.38 291
15911.57 245
15912.76 279
15913.95 275
15915.14 274
15916.33 267
15917.52 281
15918.71 261
15919.90 263
15921.09 256
15922.28 266
15923.47 279
15924.66 259
15925.85 296
15927.04 265
15928.23 285
15929.42 264
15930.61 283
15931.80 281
15932.99 275
15934.18 243
15935.38 252
15936.57 264
15937.76 255
15938.95 237
15940.14 232
15941.33 234
15942.52 253
15943.71 243
15944.90 219
15946.10 225
15947.29 247
15948.48 261
15949.67 247
15950.86 222
15952.05 234
15953.24 255
15954.44 213
15955.63 211
15956.82 227
15958.01 252
15959.20 233
15960.39 248
15961.59 217
15962.78 189
15963.97 242
15965.16 228
15966.35 248
15967.55 229
15968.74 230
15969.93 227
15971.12 242
15972.31 220
15973.51 210
15974.70 225
15975.89 234
15977.08 223
15978.28 235
15979.47 207
15980.66 215
15981.85 207
15983.05 215
15984.24 231
15985.43 205
15986.62 230
15987.82 215
15989.01 213
15990.20 206
15991.40 228
15992.59 226
15993.78 237
15994.98 206
15996.17 229
15997.36 225
15998.55 222
15999.75 205
16000.94 189
16002.13 229
16003.33 216
16004.52 220
16005.72 199
16006.91 222
16008.10 209
16009.30 231
16010.49 217
16011.68 228
16012.88 218
16014.07 223
16015.26 244
16016.46 205
16017.65 196
16018.85 194
16020.04 224
16021.23 214
16022.43 201
16023.62 208
16024.82 245
16026.01 219
16027.21 215
16028.40 222
16029.59 215
16030.79 194
16031.98 223
16033.18 211
16034.37 217
16035.57 208
16036.76 200
16037.96 218
16039.15 192
16040.35 227
16041.54 194
16042.73 245
16043.93 211
16045.12 221
16046.32 212
16047.51 218
16048.71 219
16049.91 223
16051.10 207
16052.30 203
16053.49 216
16054.69 195
16055.88 211
16057.08 207
16058.27 204
16059.47 231
16060.66 229
16061.86 197
16063.05 206
16064.25 207
16065.45 223
16066.64 201
16067.84 200
16069.03 209
16070.23 232
16071.42 229
16072.62 228
16073.82 222
16075.01 202
16076.21 201
16077.41 201
16078.60 221
16079.80 197
16080.99 223
16082.19 200
16083.39 220
16084.58 191
16085.78 211
16086.98 220
16088.17 207
16089.37 222
16090.57 214
16091.76 207
16092.96 192
16094.16 223
16095.35 203
16096.55 236
16097.75 198
16098.94 211
16100.14 220
16101.34 193
16102.53 189
16103.73 192
16104.93 220
16106.13 218
16107.32 214
16108.52 216
16109.72 237
16110.92 204
16112.11 223
16113.31 216
16114.51 215
16115.71 175
16116.90 199
16118.10 210
16119.30 204
16120.50 187
16121.69 213
16122.89 197
16124.09 198
16125.29 200
16126.49 204
16127.68 211
16128.88 192
16130.08 215
16131.28 206
16132.48 218
16133.67 194
16134.87 190
16136.07 185
16137.27 200
16138.47 190
16139.67 189
16140.86 198
16142.06 192
16143.26 199
16144.46 217
16145.66 190
16146.86 191
16148.06 201
16149.26 201
16150.45 189
16151.65 187
16152.85 237
16154.05 215
16155.25 204
16156.45 179
16157.65 190
16158.85 193
16160.05 183
16161.25 218
16162.45 198
16163.64 210
16164.84 205
16166.04 218
16167.24 206
16168.44 222
16169.64 194
16170.84 228
16172.04 193
16173.24 210
16174.44 192
16175.64 201
16176.84 184
16178.04 195
16179.24 195
16180.44 190
16181.64 191
16182.84 202
16184.04 204
16185.24 206
16186.44 215
16187.64 197
16188.84 205
16190.04 206
16191.24 192
16192.44 209
16193.64 219
16194.84 173
16196.04 206
16197.24 213
16198.44 198
16199.65 199
16200.85 182
16202.05 212
16203.25 208
16204.45 209
16205.65 202
16206.85 219
16208.05 193
16209.25 210
16210.45 209
16211.65 232
16212.86 210
16214.06 208
16215.26 211
16216.46 197
16217.66 215
16218.86 234
16220.06 209
16221.27 199
16222.47 198
16223.67 193
16224.87 216
16226.07 197
16227.27 207
16228.48 211
16229.68 220
16230.88 207
16232.08 206
16233.28 200
16234.48 236
16235.69 210
16236.89 210
16238.09 208
16239.29 203
16240.50 201
16241.70 193
16242.90 238
16244.10 213
16245.30 203
16246.51 198
16247.71 222
16248.91 206
16250.11 207
16251.32 204
16252.52 247
16253.72 237
16254.92 229
16256.13 218
16257.33 213
16258.53 215
16259.74 203
16260.94 224
16262.14 211
16263.35 215
16264.55 205
16265.75 233
16266.95 207
16268.16 205
16269.36 190
16270.56 237
16271.77 217
16272.97 213
16274.17 210
16275.38 214
16276.58 205
16277.79 208
16278.99 225
16280.19 206
16281.40 214
16282.60 205
16283.80 205
16285.01 183
16286.21 199
16287.42 211
16288.62 220
16289.82 189
16291.03 192
16292.23 246
16293.44 219
16294.64 223
16295.84 221
16297.05 236
16298.25 219
16299.46 198
16300.66 223
16301.87 226
16303.07 212
16304.27 208
16305.48 221
16306.68 210
16307.89 186
16309.09 220
16310.30 237
16311.50 223
16312.71 216
16313.91 213
16315.12 215
16316.32 212
16317.53 202
16318.73 215
16319.94 222
16321.14 185
16322.35 207
16323.55 187
16324.76 205
16325.96 196
16327.17 194
16328.38 209
16329.58 202
16330.79 200
16331.99 189
16333.20 215
16334.40 219
16335.61 203
16336.81 221
16338.02 231
16339.23 208
16340.43 190
16341.64 206
16342.84 205
16344.05 183
16345.26 206
16346.46 192
16347.67 223
16348.87 198
16350.08 197
16351.29 210
16352.49 193
16353.70 199
16354.91 198
16356.11 203
16357.32 183
16358.53 202
16359.73 205
16360.94 221
16362.15 181
16363.35 196
16364.56 210
16365.77 206
16366.97 193
16368.18 195
16369.39 190
16370.59 181
16371.80 205
16373.01 204
16374.21 202
16375.42 177
16376.63 208
16377.84 178
16379.04 206
16380.25 189
16381.46 194
16382.67 183
16383.87 218
16385.08 181
16386.29 199
16387.50 201
16388.70 209
16389.91 176
16391.12 193
16392.33 195
16393.53 197
16394.74 204
16395.95 209
16397.16 195
16398.37 200
16399.57 210
16400.78 204
16401.99 188
16403.20 197
16404.41 193
16405.62 198
16406.82 174
16408.03 196
16409.24 201
16410.45 168
16411.66 202
16412.87 177
16414.07 186
16415.28 191
16416.49 201
16417.70 211
16418.91 199
16420.12 198
16421.33 196
16422.54 201
16423.75 171
16424.95 193
16426.16 188
16427.37 202
16428.58 202
16429.79 172
16431.00 199
16432.21 206
16433.42 197
16434.63 177
16435.84 184
16437.05 205
16438.26 193
16439.47 172
16440.68 193
16441.88 210
16443.09 197
16444.30 190
16445.51 207
16446.72 200
16447.93 190
16449.14 191
16450.35 201
16451.56 210
16452.77 189
16453.98 189
16455.19 190
16456.40 181
16457.61 200
16458.82 196
16460.03 221
16461.24 196
16462.45 175
16463.67 196
16464.88 202
16466.09 197
16467.30 182
16468.51 180
16469.72 183
16470.93 190
16472.14 206
16473.35 192
16474.56 206
16475.77 166
16476.98 183
16478.19 182
16479.40 177
16480.62 176
16481.83 183
16483.04 195
16484.25 182
16485.46 175
16486.67 195
16487.88 210
16489.09 177
16490.31 212
16491.52 225
16492.73 199
16493.94 178
16495.15 194
16496.36 186
16497.57 171
16498.79 197
16500.00 179
16501.21 173
16502.42 197
16503.63 170
16504.85 177
16506.06 175
16507.27 197
16508.48 205
16509.69 200
16510.91 192
16512.12 175
16513.33 205
16514.54 185
16515.76 195
16516.97 184
16518.18 212
16519.39 214
16520.60 182
16521.82 182
16523.03 185
16524.24 184
16525.46 166
16526.67 191
16527.88 180
16529.09 158
16530.31 174
16531.52 181
16532.73 174
16533.95 178
16535.16 185
16536.37 203
16537.58 183
16538.80 191
16540.01 182
16541.22 199
16542.44 177
16543.65 192
16544.86 166
16546.08 203
16547.29 185
16548.50 174
16549.72 192
16550.93 194
16552.15 197
16553.36 175
16554.57 191
16555.79 190
16557.00 163
16558.21 193
16559.43 187
16560.64 196
16561.86 183
16563.07 178
16564.28 186
16565.50 200
16566.71 190
16567.93 207
16569.14 191
16570.36 190
16571.57 180
16572.78 201
16574.00 179
16575.21 207
16576.43 177
16577.64 186
16578.86 181
16580.07 193
16581.29 199
16582.50 206
16583.72 167
16584.93 194
16586.15 197
16587.36 206
16588.58 169
16589.79 158
16591.01 194
16592.22 178
16593.44 196
16594.65 183
16595.87 198
16597.08 186
16598.30 192
16599.51 194
16600.73 174
16601.94 180
16603.16 178
16604.37 168
16605.59 184
16606.81 170
16608.02 174
16609.24 179
16610.45 177
16611.67 171
16612.89 182
16614.10 180
16615.32 175
16616.53 191
16617.75 191
16618.97 188
16620.18 172
16621.40 184
16622.61 183
16623.83 164
16625.05 158
16626.26 170
16627.48 179
16628.70 178
16629.91 174
16631.13 197
16632.35 179
16633.56 181
16634.78 206
16636.00 190
16637.21 191
16638.43 190
16639.65 168
16640.86 195
16642.08 167
16643.30 163
16644.51 178
16645.73 209
16646.95 187
16648.17 193
16649.38 162
16650.60 167
16651.82 177
16653.03 181
16654.25 179
16655.47 172
16656.69 199
16657.90 173
16659.12 189
16660.34 180
16661.56 179
16662.77 186
16663.99 206
16665.21 175
16666.43 210
16667.65 184
16668.86 192
16670.08 178
16671.30 180
16672.52 179
16673.74 164
16674.95 143
16676.17 162
16677.39 180
16678.61 184
16679.83 168
16681.05 168
16682.26 172
16683.48 159
16684.70 175
16685.92 185
16687.14 164
16688.36 156
16689.58 161
16690.79 175
16692.01 151
16693.23 178
16694.45 202
16695.67 184
16696.89 178
16698.11 157
16699.33 159
16700.55 187
16701.76 182
16702.98 191
16704.20 164
16705.42 179
16706.64 158
16707.86 184
16709.08 175
16710.30 177
16711.52 173
16712.74 164
16713.96 189
16715.18 156
16716.40 182
16717.62 155
16718.84 163
16720.06 157
16721.28 183
16722.50 164
16723.72 168
16724.94 184
16726.16 168
16727.38 176
16728.60 162
16729.82 156
16731.04 174
16732.26 191
16733.48 164
16734.70 153
16735.92 173
16737.14 185
16738.36 168
16739.58 181
16740.80 183
16742.02 173
16743.24 175
16744.46 199
16745.68 155
16746.90 183
16748.12 172
16749.35 179
16750.57 163
16751.79 183
16753.01 152
16754.23 166
16755.45 191
16756.67 188
16757.89 198
16759.11 187
16760.33 204
16761.56 206
16762.78 181
16764.00 161
16765.22 183
16766.44 170
16767.66 191
16768.88 192
16770.11 171
16771.33 201
16772.55 196
16773.77 192
16774.99 186
16776.22 166
16777.44 180
16778.66 178
16779.88 169
16781.10 186
16782.33 161
16783.55 173
16784.77 187
16785.99 175
16787.21 176
16788.44 166
16789.66 188
16790.88 186
16792.10 191
16793.33 160
16794.55 188
16795.77 202
16796.99 176
16798.22 167
16799.44 176
16800.66 188
16801.88 170
16803.11 165
16804.33 205
16805.55 190
16806.78 180
16808.00 190
16809.22 177
16810.44 163
16811.67 177
16812.89 185
16814.11 162
16815.34 181
16816.56 175
16817.78 163
16819.01 155
16820.23 184
16821.45 206
16822.68 185
16823.90 174
16825.13 168
16826.35 160
16827.57 168
16828.80 175
16830.02 165
16831.24 195
16832.47 172
16833.69 187
16834.92 184
16836.14 190
16837.36 185
16838.59 176
16839.81 172
16841.04 170
16842.26 174
16843.48 176
16844.71 182
16845.93 185
16847.16 189
16848.38 183
16849.61 215
16850.83 185
16852.06 177
16853.28 184
16854.51 174
16855.73 185
16856.95 183
16858.18 173
16859.40 182
16860.63 205
16861.85 178
16863.08 190
16864.30 184
16865.53 194
16866.75 201
16867.98 194
16869.21 187
16870.43 170
16871.66 185
16872.88 208
16874.11 198
16875.33 176
16876.56 175
16877.78 204
16879.01 195
16880.23 177
16881.46 190
16882.69 187
16883.91 178
16885.14 177
16886.36 190
16887.59 171
16888.81 200
16890.04 214
16891.27 185
16892.49 185
16893.72 172
16894.94 191
16896.17 186
16897.40 184
16898.62 158
16899.85 170
16901.08 183
16902.30 187
16903.53 186
16904.76 164
16905.98 178
16907.21 193
16908.44 201
16909.66 184
16910.89 179
16912.12 217
16913.34 176
16914.57 177
16915.80 185
16917.02 179
16918.25 199
16919.48 177
16920.70 179
16921.93 173
16923.16 180
16924.39 141
16925.61 203
16926.84 184
16928.07 170
16929.30 173
16930.52 162
16931.75 175
16932.98 176
16934.21 173
16935.43 177
16936.66 191
16937.89 149
16939.12 164
16940.34 162
16941.57 161
16942.80 171
16944.03 178
16945.26 210
16946.48 178
16947.71 166
16948.94 178
16950.17 184
16951.40 182
16952.62 168
16953.85 183
16955.08 181
16956.31 153
16957.54 170
16958.77 165
16959.99 183
16961.22 177
16962.45 167
16963.68 179
16964.91 193
16966.14 182
16967.37 171
16968.60 177
16969.82 165
16971.05 187
16972.28 179
16973.51 174
16974.74 152
16975.97 183
16977.20 189
16978.43 181
16979.66 175
16980.89 180
16982.11 173
16983.34 173
16984.57 188
16985.80 186
16987.03 163
16988.26 188
16989.49 179
16990.72 187
16991.95 171
16993.18 172
16994.41 182
16995.64 167
16996.87 171
16998.10 159
16999.33 178
17000.56 200
17001.79 178
17003.02 162
17004.25 168
17005.48 170
17006.71 183
17007.94 173
17009.17 179
17010.40 175
17011.63 163
17012.86 164
17014.09 169
17015.32 170
17016.55 182
17017.78 186
17019.01 168
17020.25 175
17021.48 156
17022.71 145
17023.94 185
17025.17 166
17026.40 190
17027.63 190
17028.86 200
17030.09 171
17031.32 186
17032.55 160
17033.79 174
17035.02 188
17036.25 196
17037.48 174
17038.71 194
17039.94 188
17041.17 173
17042.41 162
17043.64 161
17044.87 168
17046.10 183
17047.33 183
17048.56 165
17049.80 179
17051.03 172
17052.26 171
17053.49 167
17054.72 158
17055.95 173
17057.19 168
17058.42 156
17059.65 179
17060.88 163
17062.12 171
17063.35 176
17064.58 170
17065.81 183
17067.04 155
17068.28 180
17069.51 169
17070.74 167
17071.97 186
17073.21 175
17074.44 178
17075.67 156
17076.90 160
17078.14 178
17079.37 162
17080.60 172
17081.84 175
17083.07 184
17084.30 177
17085.54 172
17086.77 201
17088.00 190
17089.23 185
17090.47 176
17091.70 189
17092.93 163
17094.17 151
17095.40 172
17096.63 183
17097.87 156
17099.10 169
17100.34 202
17101.57 178
17102.80 189
17104.04 146
17105.27 165
17106.50 195
17107.74 162
17108.97 186
17110.21 193
17111.44 184
17112.67 177
17113.91 158
17115.14 175
17116.38 178
17117.61 182
17118.84 188
17120.08 153
17121.31 166
17122.55 170
17123.78 179
17125.02 162
17126.25 164
17127.48 170
17128.72 181
17129.95 158
17131.19 164
17132.42 166
17133.66 162
17134.89 169
17136.13 163
17137.36 168
17138.60 174
17139.83 158
17141.07 139
17142.30 175
17143.54 164
17144.77 159
17146.01 164
17147.24 193
17148.48 181
17149.71 131
17150.95 172
17152.19 168
17153.42 166
17154.66 154
17155.89 168
17157.13 170
17158.36 168
17159.60 157
17160.83 173
17162.07 174
17163.31 175
17164.54 166
17165.78 186
17167.01 155
17168.25 177
17169.49 149
17170.72 156
17171.96 160
17173.19 169
17174.43 168
17175.67 168
17176.90 171
17178.14 173
17179.38 186
17180.61 167
17181.85 191
17183.09 166
17184.32 157
17185.56 156
17186.80 158
17188.03 167
17189.27 164
17190.51 165
17191.74 175
17192.98 166
17194.22 161
17195.45 149
17196.69 168
17197.93 160
17199.16 143
17200.40 173
17201.64 170
17202.88 164
17204.11 163
17205.35 163
17206.59 173
17207.83 175
17209.06 167
17210.30 176
17211.54 172
17212.78 159
17214.01 193
17215.25 153
17216.49 164
17217.73 154
17218.96 155
17220.20 161
17221.44 183
17222.68 168
17223.92 172
17225.15 168
17226.39 168
17227.63 181
17228.87 150
17230.11 176
17231.35 168
17232.58 147
17233.82 192
17235.06 180
17236.30 166
17237.54 143
17238.78 166
17240.01 160
17241.25 152
17242.49 152
17243.73 152
17244.97 176
17246.21 165
17247.45 167
17248.69 151
17249.93 141
17251.16 141
17252.40 157
17253.64 159
17254.88 169
17256.12 156
17257.36 162
17258.60 181
17259.84 128
17261.08 163
17262.32 159
17263.56 171
17264.80 154
17266.04 169
17267.28 179
17268.51 168
17269.75 170
17270.99 169
17272.23 159
17273.47 135
17274.71 150
17275.95 162
17277.19 168
17278.43 158
17279.67 173
17280.91 164
17282.15 156
17283.39 158
17284.63 164
17285.87 176
17287.11 187
17288.35 150
17289.60 164
17290.84 136
17292.08 150
17293.32 144
17294.56 166
17295.80 170
17297.04 148
17298.28 167
17299.52 154
17300.76 160
17302.00 138
17303.24 152
17304.48 176
17305.72 158
17306.96 154
17308.21 147
17309.45 163
17310.69 141
17311.93 162
17313.17 165
17314.41 155
17315.65 171
17316.89 146
17318.14 160
17319.38 136
17320.62 141
17321.86 153
17323.10 155
17324.34 165
17325.59 155
17326.83 162
17328.07 157
17329.31 137
17330.55 161
17331.79 171
17333.04 148
17334.28 153
17335.52 164
17336.76 158
17338.00 162
17339.25 162
17340.49 166
17341.73 149
17342.97 169
17344.22 167
17345.46 147
17346.70 159
17347.94 144
17349.19 157
17350.43 155
17351.67 153
17352.91 172
17354.16 165
17355.40 161
17356.64 159
17357.88 170
17359.13 165
17360.37 176
17361.61 164
17362.86 165
17364.10 162
17365.34 148
17366.58 145
17367.83 148
17369.07 150
17370.31 164
17371.56 164
17372.80 155
17374.04 162
17375.29 161
17376.53 157
17377.78 145
17379.02 149
17380.26 170
17381.51 150
17382.75 155
17383.99 161
17385.24 143
17386.48 149
17387.72 153
17388.97 164
17390.21 151
17391.46 163
17392.70 160
17393.94 154
17395.19 145
17396.43 148
17397.68 164
17398.92 159
17400.17 161
17401.41 170
17402.65 143
17403.90 148
17405.14 162
17406.39 146
17407.63 138
17408.88 151
17410.12 161
17411.37 153
17412.61 149
17413.86 138
17415.10 143
17416.35 166
17417.59 155
17418.84 151
17420.08 147
17421.33 153
17422.57 144
17423.82 154
17425.06 137
17426.31 158
17427.55 163
17428.80 153
17430.04 169
17431.29 162
17432.53 161
17433.78 151
17435.03 144
17436.27 156
17437.52 164
17438.76 146
17440.01 164
17441.25 173
17442.50 165
17443.75 167
17444.99 175
17446.24 146
17447.48 150
17448.73 170
17449.98 168
17451.22 161
17452.47 149
17453.71 146
17454.96 165
17456.21 150
17457.45 157
17458.70 156
17459.95 167
17461.19 163
17462.44 171
17463.69 143
17464.93 166
17466.18 153
17467.43 157
17468.67 156
17469.92 140
17471.17 168
17472.41 137
17473.66 159
17474.91 146
17476.15 145
17477.40 148
17478.65 140
17479.90 147
17481.14 152
17482.39 148
17483.64 153
17484.88 167
17486.13 175
17487.38 155
17488.63 173
17489.87 164
17491.12 162
17492.37 161
17493.62 141
17494.86 153
17496.11 169
17497.36 156
17498.61 167
17499.86 181
17501.10 145
17502.35 149
17503.60 151
17504.85 173
17506.10 151
17507.34 148
17508.59 175
17509.84 154
17511.09 146
17512.34 147
17513.59 151
17514.83 145
17516.08 143
17517.33 159
17518.58 153
17519.83 169
17521.08 160
17522.33 167
17523.57 158
17524.82 149
17526.07 174
17527.32 159
17528.57 169
17529.82 160
17531.07 149
17532.32 166
17533.57 175
17534.82 150
17536.06 161
17537.31 174
17538.56 157
17539.81 149
17541.06 147
17542.31 156
17543.56 183
17544.81 159
17546.06 158
17547.31 165
17548.56 153
17549.81 150
17551.06 151
17552.31 148
17553.56 133
17554.81 175
17556.06 149
17557.31 149
17558.56 162
17559.81 167
17561.06 158
17562.31 165
17563.56 124
17564.81 156
17566.06 159
17567.31 163
17568.56 158
17569.81 159
17571.06 157
17572.31 175
17573.56 170
17574.81 174
17576.06 157
17577.31 165
17578.56 158
17579.81 162
17581.06 143
17582.31 160
17583.57 176
17584.82 163
17586.07 156
17587.32 179
17588.57 171
17589.82 168
17591.07 158
17592.32 165
17593.57 147
17594.83 165
17596.08 153
17597.33 163
17598.58 178
17599.83 164
17601.08 147
17602.33 157
17603.59 156
17604.84 136
17606.09 152
17607.34 166
17608.59 167
17609.84 150
17611.10 173
17612.35 159
17613.60 155
17614.85 175
17616.10 148
17617.36 167
17618.61 152
17619.86 153
17621.11 154
17622.36 149
17623.62 152
17624.87 174
17626.12 159
17627.37 158
17628.63 173
17629.88 179
17631.13 149
17632.38 149
17633.64 143
17634.89 168
17636.14 173
17637.39 152
17638.65 138
17639.90 152
17641.15 185
17642.41 183
17643.66 182
17644.91 149
17646.17 166
17647.42 146
17648.67 136
17649.92 157
17651.18 151
17652.43 154
17653.68 158
17654.94 143
17656.19 156
17657.44 156
17658.70 177
17659.95 154
17661.21 160
17662.46 157
17663.71 159
17664.97 161
17666.22 138
17667.47 154
17668.73 169
17669.98 157
17671.24 160
17672.49 167
17673.74 155
17675.00 161
17676.25 150
17677.51 164
17678.76 156
17680.02 171
17681.27 165
17682.52 147
17683.78 160
17685.03 165
17686.29 162
17687.54 169
17688.80 164
17690.05 161
17691.31 160
17692.56 155
17693.82 136
17695.07 149
17696.32 143
17697.58 144
17698.83 159
17700.09 149
17701.34 152
17702.60 166
17703.86 157
17705.11 156
17706.37 152
17707.62 160
17708.88 158
17710.13 167
17711.39 164
17712.64 157
17713.90 149
17715.15 173
17716.41 150
17717.66 157
17718.92 149
17720.18 157
17721.43 159
17722.69 163
17723.94 162
17725.20 146
17726.45 168
17727.71 181
17728.97 152
17730.22 146
17731.48 157
17732.74 150
17733.99 155
17735.25 152
17736.50 139
17737.76 167
17739.02 143
17740.27 158
17741.53 144
17742.79 156
17744.04 153
17745.30 147
17746.56 157
17747.81 133
17749.07 156
17750.33 163
17751.58 165
17752.84 157
17754.10 157
17755.35 165
17756.61 153
17757.87 154
17759.12 140
17760.38 148
17761.64 148
17762.90 144
17764.15 163
17765.41 150
17766.67 156
17767.93 148
17769.18 149
17770.44 149
17771.70 156
17772.96 142
17774.21 163
17775.47 168
17776.73 159
17777.99 144
17779.24 134
17780.50 145
17781.76 152
17783.02 140
17784.28 140
17785.53 149
17786.79 141
17788.05 149
17789.31 124
17790.57 143
17791.82 144
17793.08 145
17794.34 144
17795.60 161
17796.86 136
17798.12 157
17799.37 148
17800.63 134
17801.89 142
17803.15 145
17804.41 152
17805.67 149
17806.93 170
17808.19 131
17809.44 160
17810.70 178
17811.96 139
17813.22 153
17814.48 161
17815.74 152
17817.00 137
17818.26 132
17819.52 141
17820.78 148
17822.04 154
17823.29 153
17824.55 161
17825.81 137
17827.07 137
17828.33 145
17829.59 144
17830.85 156
17832.11 140
17833.37 157
17834.63 160
17835.89 161
17837.15 157
17838.41 151
17839.67 154
17840.93 143
17842.19 156
17843.45 164
17844.71 143
17845.97 139
17847.23 154
17848.49 154
17849.75 140
17851.01 116
17852.27 152
17853.53 136
17854.79 134
17856.05 146
17857.31 145
17858.57 140
17859.84 141
17861.10 148
17862.36 151
17863.62 142
17864.88 137
17866.14 141
17867.40 141
17868.66 135
17869.92 174
17871.18 149
17872.44 159
17873.71 145
17874.97 134
17876.23 147
17877.49 140
17878.75 149
17880.01 137
17881.27 142
17882.53 150
17883.80 138
17885.06 168
17886.32 143
17887.58 141
17888.84 157
17890.10 149
17891.37 147
17892.63 116
17893.89 132
17895.15 147
17896.41 138
17897.67 158
17898.94 138
17900.20 122
17901.46 149
17902.72 144
17903.99 157
17905.25 128
17906.51 156
17907.77 157
17909.03 143
17910.30 129
17911.56 129
17912.82 142
17914.08 154
17915.35 151
17916.61 142
17917.87 154
17919.14 153
17920.40 135
17921.66 126
17922.92 121
17924.19 138
17925.45 133
17926.71 150
17927.98 159
17929.24 133
17930.50 141
17931.76 145
17933.03 155
17934.29 157
17935.55 137
17936.82 136
17938.08 138
17939.34 146
17940.61 143
17941.87 149
17943.14 147
17944.40 136
17945.66 167
17946.93 152
17948.19 147
17949.45 123
17950.72 139
17951.98 146
17953.25 128
17954.51 140
17955.77 140
17957.04 154
17958.30 158
17959.57 158
17960.83 134
17962.09 142
17963.36 148
17964.62 161
17965.89 160
17967.15 137
17968.42 149
17969.68 146
17970.95 154
17972.21 148
17973.47 131
17974.74 155
17976.00 144
17977.27 154
17978.53 143
17979.80 153
17981.06 123
17982.33 155
17983.59 144
17984.86 140
17986.12 142
17987.39 136
17988.65 144
17989.92 149
17991.18 142
17992.45 131
17993.71 147
17994.98 149
17996.25 128
17997.51 134
17998.78 147
18000.04 143
18001.31 127
18002.57 162
18003.84 150
18005.10 134
18006.37 130
18007.64 151
18008.90 162
18010.17 138
18011.43 148
18012.70 142
18013.97 150
18015.23 142
18016.50 152
18017.76 138
18019.03 136
18020.30 157
18021.56 180
18022.83 140
18024.10 117
18025.36 124
18026.63 163
18027.90 151
18029.16 143
18030.43 147
18031.70 157
18032.96 157
18034.23 152
18035.50 153
18036.76 138
18038.03 155
18039.30 150
18040.56 144
18041.83 133
18043.10 135
18044.37 157
18045.63 161
18046.90 158
18048.17 165
18049.43 161
18050.70 165
18051.97 186
18053.24 150
18054.50 146
18055.77 133
18057.04 157
18058.31 160
18059.57 164
18060.84 148
18062.11 162
18063.38 165
18064.65 155
18065.91 137
18067.18 147
18068.45 163
18069.72 153
18070.98 135
18072.25 144
18073.52 127
18074.79 141
18076.06 127
18077.33 126
18078.59 161
18079.86 150
18081.13 139
18082.40 132
18083.67 144
18084.94 144
18086.21 139
18087.47 150
18088.74 145
18090.01 136
18091.28 144
18092.55 156
18093.82 146
18095.09 144
18096.36 148
18097.62 159
18098.89 149
18100.16 150
18101.43 147
18102.70 147
18103.97 159
18105.24 144
18106.51 135
18107.78 150
18109.05 147
18110.32 134
18111.59 142
18112.86 174
18114.13 159
18115.40 171
18116.66 173
18117.93 146
18119.20 142
18120.47 164
18121.74 167
18123.01 137
18124.28 153
18125.55 138
18126.82 152
18128.09 144
18129.36 149
18130.63 145
18131.90 169
18133.17 163
18134.44 141
18135.71 163
18136.99 147
18138.26 143
18139.53 148
18140.80 143
18142.07 156
18143.34 136
18144.61 148
18145.88 137
18147.15 156
18148.42 138
18149.69 145
18150.96 167
18152.23 149
18153.50 141
18154.78 141
18156.05 139
18157.32 147
18158.59 159
18159.86 139
18161.13 135
18162.40 133
18163.67 143
18164.94 143
18166.22 131
18167.49 145
18168.76 152
18170.03 131
18171.30 140
18172.57 132
18173.85 144
18175.12 150
18176.39 137
18177.66 136
18178.93 149
18180.20 130
18181.48 143
18182.75 158
18184.02 133
18185.29 131
18186.56 151
18187.84 158
18189.11 141
18190.38 128
18191.65 154
18192.93 141
18194.20 131
18195.47 126
18196.74 119
18198.02 133
18199.29 137
18200.56 139
18201.83 143
18203.11 134
18204.38 142
18205.65 138
18206.92 160
18208.20 138
18209.47 147
18210.74 137
18212.02 159
18213.29 153
18214.56 140
18215.84 157
18217.11 145
18218.38 129
18219.65 139
18220.93 138
18222.20 124
18223.47 125
18224.75 120
18226.02 145
18227.30 145
18228.57 136
18229.84 133
18231.12 118
18232.39 132
18233.66 146
18234.94 149
18236.21 155
18237.48 152
18238.76 146
18240.03 146
18241.31 152
18242.58 155
18243.86 134
18245.13 142
18246.40 160
18247.68 141
18248.95 134
18250.23 153
18251.50 139
18252.77 140
18254.05 141
18255.32 142
18256.60 132
18257.87 144
18259.15 134
18260.42 129
18261.70 162
18262.97 137
18264.25 141
18265.52 132
18266.80 137
18268.07 145
18269.35 151
18270.62 142
18271.90 146
18273.17 145
18274.45 155
18275.72 138
18277.00 139
18278.27 158
18279.55 140
18280.82 131
18282.10 158
18283.37 123
18284.65 139
18285.93 135
18287.20 149
18288.48 152
18289.75 138
18291.03 151
18292.30 132
18293.58 143
18294.86 138
18296.13 130
18297.41 141
18298.68 142
18299.96 127
18301.24 127
18302.51 160
18303.79 148
18305.06 149
18306.34 148
18307.62 133
18308.89 131
18310.17 149
18311.45 150
18312.72 133
18314.00 126
18315.28 135
18316.55 139
18317.83 144
18319.11 147
18320.38 139
18321.66 146
18322.94 141
18324.21 147
18325.49 140
18326.77 145
18328.04 148
18329.32 138
18330.60 136
18331.88 142
18333.15 129
18334.43 129
18335.71 147
18336.98 136
18338.26 135
18339.54 144
18340.82 133
18342.09 140
18343.37 131
18344.65 142
18345.93 140
18347.20 145
18348.48 129
18349.76 146
18351.04 137
18352.32 149
18353.59 141
18354.87 137
18356.15 150
18357.43 145
18358.71 137
18359.98 148
18361.26 160
18362.54 149
18363.82 139
18365.10 145
18366.38 138
18367.65 121
18368.93 146
18370.21 124
18371.49 132
18372.77 124
18374.05 158
18375.33 151
18376.60 126
18377.88 146
18379.16 134
18380.44 145
18381.72 148
18383.00 127
18384.28 133
18385.56 137
18386.84 132
18388.11 136
18389.39 154
18390.67 132
18391.95 125
18393.23 134
18394.51 145
18395.79 134
18397.07 154
18398.35 141
18399.63 156
18400.91 155
18402.19 145
18403.47 127
18404.75 152
18406.03 133
18407.31 138
18408.59 133
18409.87 133
18411.15 132
18412.43 134
18413.71 153
18414.99 145
18416.27 142
18417.55 139
18418.83 145
18420.11 131
18421.39 148
18422.67 132
18423.95 134
18425.23 153
18426.51 141
18427.79 129
18429.07 124
18430.35 157
18431.63 133
18432.91 127
18434.19 134
18435.47 112
18436.75 141
18438.04 134
18439.32 138
18440.60 137
18441.88 148
18443.16 140
18444.44 141
18445.72 119
18447.00 123
18448.28 150
18449.57 115
18450.85 115
18452.13 134
18453.41 132
18454.69 126
18455.97 144
18457.25 137
18458.54 111
18459.82 133
18461.10 133
18462.38 153
18463.66 136
18464.94 151
18466.23 132
18467.51 147
18468.79 135
18470.07 134
18471.35 127
18472.64 160
18473.92 149
18475.20 126
18476.48 144
18477.76 136
18479.05 130
18480.33 125
18481.61 142
18482.89 141
18484.18 144
18485.46 124
18486.74 172
18488.02 138
18489.31 132
18490.59 125
18491.87 134
18493.15 145
18494.44 141
18495.72 143
18497.00 122
18498.29 135
18499.57 143
18500.85 129
18502.13 150
18503.42 139
18504.70 150
18505.98 138
18507.27 142
18508.55 141
18509.83 137
18511.12 145
18512.40 134
18513.68 148
18514.97 135
18516.25 118
18517.54 127
18518.82 151
18520.10 142
18521.39 142
18522.67 119
18523.95 137
18525.24 146
18526.52 139
18527.81 141
18529.09 132
18530.37 118
18531.66 142
18532.94 153
18534.23 131
18535.51 140
18536.79 122
18538.08 133
18539.36 129
18540.65 134
18541.93 134
18543.22 136
18544.50 150
18545.79 116
18547.07 143
18548.36 133
18549.64 125
18550.92 151
18552.21 157
18553.49 126
18554.78 130
18556.06 147
18557.35 140
18558.63 131
18559.92 134
18561.20 143
18562.49 134
18563.77 146
18565.06 120
18566.35 155
18567.63 153
18568.92 160
18570.20 132
18571.49 135
18572.77 148
18574.06 143
18575.34 138
18576.63 128
18577.92 147
18579.20 118
18580.49 131
18581.77 141
18583.06 140
18584.34 136
18585.63 142
18586.92 136
18588.20 163
18589.49 153
18590.77 159
18592.06 138
18593.35 143
18594.63 140
18595.92 132
18597.21 138
18598.49 130
18599.78 123
18601.07 129
18602.35 133
18603.64 136
18604.93 141
18606.21 137
18607.50 131
18608.79 140
18610.07 135
18611.36 141
18612.65 156
18613.93 127
18615.22 129
18616.51 141
18617.79 142
18619.08 156
18620.37 140
18621.66 165
18622.94 141
18624.23 149
18625.52 145
18626.80 145
18628.09 130
18629.38 143
18630.67 142
18631.95 130
18633.24 129
18634.53 144
18635.82 129
18637.11 141
18638.39 137
18639.68 125
18640.97 140
18642.26 129
18643.54 136
18644.83 156
18646.12 137
18647.41 139
18648.70 147
18649.99 146
18651.27 119
18652.56 145
18653.85 152
18655.14 134
18656.43 158
18657.72 124
18659.00 119
18660.29 126
18661.58 136
18662.87 145
18664.16 135
18665.45 147
18666.74 135
18668.02 136
18669.31 142
18670.60 149
18671.89 143
18673.18 134
18674.47 145
18675.76 127
18677.05 140
18678.34 135
18679.63 143
18680.92 131
18682.20 146
18683.49 146
18684.78 127
18686.07 148
18687.36 148
18688.65 142
18689.94 159
18691.23 141
18692.52 143
18693.81 125
18695.10 133
18696.39 148
18697.68 138
18698.97 129
18700.26 128
18701.55 128
18702.84 129
18704.13 139
18705.42 143
18706.71 134
18708.00 122
18709.29 117
18710.58 134
18711.87 120
18713.16 164
18714.45 150
18715.74 152
18717.03 134
18718.32 123
18719.61 130
18720.90 135
18722.20 133
18723.49 121
18724.78 143
18726.07 138
18727.36 131
18728.65 134
18729.94 139
18731.23 137
18732.52 130
18733.81 135
18735.10 148
18736.40 142
18737.69 128
18738.98 126
18740.27 136
18741.56 148
18742.85 153
18744.14 149
18745.43 147
18746.73 129
18748.02 147
18749.31 143
18750.60 138
18751.89 139
18753.18 126
18754.48 134
18755.77 143
18757.06 130
18758.35 133
18759.64 135
18760.94 129
18762.23 156
18763.52 131
18764.81 109
18766.10 120
18767.40 123
18768.69 129
18769.98 134
18771.27 124
18772.57 137
18773.86 158
18775.15 142
18776.44 129
18777.74 125
18779.03 125
18780.32 137
18781.61 127
18782.91 137
18784.20 130
18785.49 137
18786.79 130
18788.08 131
18789.37 148
18790.66 127
18791.96 144
18793.25 133
18794.54 134
18795.84 129
18797.13 131
18798.42 144
18799.72 120
18801.01 137
18802.30 134
18803.60 139
18804.89 117
18806.18 134
18807.48 130
18808.77 114
18810.07 134
18811.36 138
18812.65 122
18813.95 137
18815.24 144
18816.53 142
18817.83 141
18819.12 125
18820.42 131
18821.71 130
18823.00 121
18824.30 113
18825.59 141
18826.89 137
18828.18 133
18829.48 133
18830.77 151
18832.07 141
18833.36 134
18834.65 131
18835.95 129
18837.24 126
18838.54 140
18839.83 127
18841.13 143
18842.42 155
18843.72 132
18845.01 145
18846.31 125
18847.60 132
18848.90 139
18850.19 135
18851.49 133
18852.78 157
18854.08 147
18855.37 125
18856.67 125
18857.96 129
18859.26 133
18860.55 119
18861.85 119
18863.15 127
18864.44 123
18865.74 146
18867.03 113
18868.33 136
18869.62 145
18870.92 151
18872.22 136
18873.51 155
18874.81 133
18876.10 134
18877.40 160
18878.70 134
18879.99 132
18881.29 144
18882.58 125
18883.88 122
18885.18 152
18886.47 140
18887.77 135
18889.07 134
18890.36 140
18891.66 122
18892.95 99
18894.25 121
18895.55 140
18896.84 124
18898.14 130
18899.44 148
18900.73 131
18902.03 147
18903.33 138
18904.63 153
18905.92 128
18907.22 153
18908.52 159
18909.81 135
18911.11 134
18912.41 139
18913.71 147
18915.00 132
18916.30 122
18917.60 161
18918.89 142
18920.19 150
18921.49 135
18922.79 137
18924.09 134
18925.38 135
18926.68 121
18927.98 132
18929.28 150
18930.57 144
18931.87 148
18933.17 131
18934.47 129
18935.77 123
18937.06 134
18938.36 144
18939.66 129
18940.96 133
18942.26 130
18943.55 136
18944.85 128
18946.15 127
18947.45 130
18948.75 140
18950.05 140
18951.35 128
18952.64 135
18953.94 128
18955.24 141
18956.54 128
18957.84 128
18959.14 117
18960.44 119
18961.74 124
18963.03 137
18964.33 126
18965.63 132
18966.93 136
18968.23 131
18969.53 150
18970.83 140
18972.13 142
18973.43 136
18974.73 134
18976.03 132
18977.33 116
18978.62 125
18979.92 133
18981.22 132
18982.52 114
18983.82 144
18985.12 148
18986.42 144
18987.72 152
18989.02 135
18990.32 142
18991.62 155
18992.92 139
18994.22 121
18995.52 139
18996.82 146
18998.12 126
18999.42 118
19000.72 117
19002.02 112
19003.32 142
19004.62 130
19005.92 134
19007.22 120
19008.53 119
19009.83 129
19011.13 114
19012.43 138
19013.73 132
19015.03 137
19016.33 121
19017.63 135
19018.93 128
19020.23 138
19021.53 148
19022.83 136
19024.13 135
19025.44 132
19026.74 149
19028.04 137
19029.34 141
19030.64 147
19031.94 128
19033.24 136
19034.54 128
19035.85 115
19037.15 124
19038.45 139
19039.75 134
19041.05 135
19042.35 136
19043.66 132
19044.96 142
19046.26 137
19047.56 133
19048.86 124
19050.16 133
19051.47 141
19052.77 124
19054.07 146
19055.37 133
19056.67 135
19057.98 154
19059.28 134
19060.58 125
19061.88 97
19063.19 132
19064.49 127
19065.79 150
19067.09 114
19068.40 127
19069.70 123
19071.00 135
19072.30 131
19073.61 118
19074.91 113
19076.21 133
19077.52 143
19078.82 124
19080.12 136
19081.42 147
19082.73 123
19084.03 124
19085.33 133
19086.64 128
19087.94 144
19089.24 122
19090.55 142
19091.85 135
19093.15 119
19094.46 122
19095.76 145
19097.06 162
19098.37 135
19099.67 122
19100.97 127
19102.28 123
19103.58 128
19104.89 121
19106.19 138
19107.49 142
19108.80 126
19110.10 128
19111.40 136
19112.71 116
19114.01 129
19115.32 135
19116.62 140
19117.93 133
19119.23 131
19120.53 119
19121.84 133
19123.14 124
19124.45 133
19125.75 132
19127.06 138
19128.36 132
19129.67 128
19130.97 131
19132.28 142
19133.58 127
19134.88 142
19136.19 129
19137.49 120
19138.80 121
19140.10 126
19141.41 125
19142.71 137
19144.02 137
19145.32 126
19146.63 136
19147.94 142
19149.24 114
19150.55 132
19151.85 141
19153.16 129
19154.46 135
19155.77 142
19157.07 124
19158.38 122
19159.68 135
19160.99 126
19162.30 123
19163.60 133
19164.91 133
19166.21 126
19167.52 125
19168.83 137
19170.13 120
19171.44 132
19172.74 116
19174.05 128
19175.36 131
19176.66 115
19177.97 139
19179.27 123
19180.58 122
19181.89 124
19183.19 131
19184.50 135
19185.81 152
19187.11 119
19188.42 139
19189.73 125
19191.03 133
19192.34 120
19193.65 127
19194.95 126
19196.26 134
19197.57 116
19198.87 123
19200.18 134
19201.49 108
19202.80 115
19204.10 131
19205.41 131
19206.72 128
19208.03 130
19209.33 133
19210.64 120
19211.95 137
19213.25 126
19214.56 115
19215.87 135
19217.18 145
19218.49 126
19219.79 128
19221.10 99
19222.41 134
19223.72 132
19225.02 129
19226.33 125
19227.64 129
19228.95 121
19230.26 112
19231.56 117
19232.87 136
19234.18 118
19235.49 138
19236.80 116
19238.11 134
19239.41 156
19240.72 146
19242.03 127
19243.34 130
19244.65 118
19245.96 134
19247.26 128
19248.57 137
19249.88 123
19251.19 127
19252.50 128
19253.81 132
19255.12 115
19256.43 141
19257.74 117
19259.04 144
19260.35 111
19261.66 108
19262.97 127
19264.28 119
19265.59 129
19266.90 125
19268.21 119
19269.52 127
19270.83 133
19272.14 125
19273.45 120
19274.76 122
19276.07 111
19277.38 127
19278.69 130
19279.99 131
19281.30 125
19282.61 108
19283.92 137
19285.23 140
19286.54 142
19287.85 138
19289.16 110
19290.47 155
19291.78 127
19293.09 129
19294.40 129
19295.72 124
19297.03 139
19298.34 164
19299.65 124
19300.96 128
19302.27 125
19303.58 134
19304.89 129
19306.20 136
19307.51 124
19308.82 115
19310.13 135
19311.44 122
19312.75 117
19314.06 120
19315.37 132
19316.69 131
19318.00 131
19319.31 128
19320.62 117
19321.93 135
19323.24 134
19324.55 128
19325.86 121
19327.18 115
19328.49 140
19329.80 132
19331.11 123
19332.42 121
19333.73 121
19335.04 131
19336.36 135
19337.67 140
19338.98 137
19340.29 119
19341.60 110
19342.91 144
19344.23 118
19345.54 135
19346.85 126
19348.16 118
19349.47 152
19350.79 120
19352.10 129
19353.41 114
19354.72 117
19356.04 135
19357.35 139
19358.66 113
19359.97 126
19361.29 118
19362.60 109
19363.91 116
19365.22 124
19366.54 127
19367.85 136
19369.16 115
19370.47 125
19371.79 111
19373.10 139
19374.41 126
19375.73 123
19377.04 137
19378.35 130
19379.67 134
19380.98 119
19382.29 108
19383.60 116
19384.92 131
19386.23 105
19387.54 119
19388.86 122
19390.17 114
19391.49 149
19392.80 131
19394.11 127
19395.43 126
19396.74 137
19398.05 114
19399.37 126
19400.68 134
19402.00 125
19403.31 139
19404.62 124
19405.94 118
19407.25 123
19408.57 142
19409.88 134
19411.19 134
19412.51 115
19413.82 116
19415.14 123
19416.45 130
19417.77 116
19419.08 127
19420.39 123
19421.71 134
19423.02 128
19424.34 116
19425.65 127
19426.97 121
19428.28 131
19429.60 116
19430.91 123
19432.23 108
19433.54 134
19434.86 124
19436.17 154
19437.49 120
19438.80 130
19440.12 138
19441.43 131
19442.75 130
19444.06 114
19445.38 127
19446.69 146
19448.01 141
19449.32 133
19450.64 136
19451.96 124
19453.27 110
19454.59 127
19455.90 141
19457.22 128
19458.53 119
19459.85 116
19461.17 129
19462.48 107
19463.80 127
19465.11 117
19466.43 121
19467.75 116
19469.06 125
19470.38 136
19471.69 132
19473.01 117
19474.33 104
19475.64 154
19476.96 118
19478.28 143
19479.59 132
19480.91 130
19482.23 123
19483.54 135
19484.86 132
19486.18 146
19487.49 142
19488.81 144
19490.13 145
19491.44 140
19492.76 129
19494.08 128
19495.39 130
19496.71 119
19498.03 136
19499.35 135
19500.66 125
19501.98 131
19503.30 136
19504.61 108
19505.93 123
19507.25 129
19508.57 131
19509.88 137
19511.20 132
19512.52 145
19513.84 116
19515.15 126
19516.47 131
19517.79 134
19519.11 121
19520.43 132
19521.74 119
19523.06 123
19524.38 127
19525.70 130
19527.02 125
19528.33 113
19529.65 133
19530.97 142
19532.29 133
19533.61 134
19534.93 122
19536.24 120
19537.56 131
19538.88 139
19540.20 112
19541.52 132
19542.84 140
19544.16 135
19545.47 129
19546.79 136
19548.11 110
19549.43 131
19550.75 107
19552.07 124
19553.39 135
19554.71 130
19556.03 119
19557.34 131
19558.66 123
19559.98 129
19561.30 125
19562.62 124
19563.94 113
19565.26 128
19566.58 139
19567.90 127
19569.22 123
19570.54 112
19571.86 114
19573.18 113
19574.50 139
19575.82 129
19577.14 126
19578.46 131
19579.78 128
19581.10 117
19582.42 103
19583.74 138
19585.06 115
19586.38 108
19587.70 135
19589.02 134
19590.34 123
19591.66 113
19592.98 120
19594.30 148
19595.62 128
19596.94 111
19598.26 123
19599.58 113
19600.90 133
19602.22 148
19603.54 123
19604.86 124
19606.18 119
19607.50 120
19608.82 124
19610.15 125
19611.47 117
19612.79 101
19614.11 129
19615.43 126
19616.75 144
19618.07 135
19619.39 126
19620.71 101
19622.04 127
19623.36 127
19624.68 120
19626.00 113
19627.32 121
19628.64 134
19629.96 125
19631.29 134
19632.61 127
19633.93 116
19635.25 127
19636.57 123
19637.89 119
19639.22 128
19640.54 120
19641.86 126
19643.18 122
19644.50 126
19645.83 121
19647.15 133
19648.47 118
19649.79 132
19651.12 134
19652.44 114
19653.76 121
19655.08 126
19656.40 133
19657.73 127
19659.05 133
19660.37 124
19661.70 133
19663.02 112
19664.34 112
19665.66 114
19666.99 122
19668.31 111
19669.63 132
19670.95 122
19672.28 127
19673.60 131
19674.92 123
19676.25 121
19677.57 121
19678.89 120
19680.22 117
19681.54 136
19682.86 126
19684.19 113
19685.51 123
19686.83 122
19688.16 131
19689.48 119
19690.80 113
19692.13 110
19693.45 118
19694.78 121
19696.10 121
19697.42 122
19698.75 124
19700.07 122
19701.39 130
19702.72 109
19704.04 117
19705.37 131
19706.69 127
19708.02 127
19709.34 118
19710.66 141
19711.99 111
19713.31 128
19714.64 117
19715.96 137
19717.29 124
19718.61 115
19719.93 120
19721.26 114
19722.58 120
19723.91 113
19725.23 118
19726.56 123
19727.88 99
19729.21 115
19730.53 128
19731.86 131
19733.18 124
19734.51 120
19735.83 119
19737.16 125
19738.48 134
19739.81 111
19741.13 119
19742.46 96
19743.78 121
19745.11 133
19746.44 122
19747.76 131
19749.09 128
19750.41 138
19751.74 126
19753.06 112
19754.39 124
19755.72 138
19757.04 117
19758.37 114
19759.69 119
19761.02 137
19762.34 123
19763.67 137
19765.00 125
19766.32 125
19767.65 107
19768.98 136
19770.30 115
19771.63 105
19772.95 119
19774.28 105
19775.61 115
19776.93 113
19778.26 124
19779.59 125
19780.91 105
19782.24 113
19783.57 122
19784.89 122
19786.22 113
19787.55 124
19788.87 122
19790.20 135
19791.53 127
19792.86 116
19794.18 118
19795.51 123
19796.84 118
19798.16 121
19799.49 114
19800.82 107
19802.15 107
19803.47 129
19804.80 120
19806.13 114
19807.46 150
19808.78 133
19810.11 126
19811.44 122
19812.77 128
19814.09 127
19815.42 137
19816.75 118
19818.08 112
19819.41 132
19820.73 130
19822.06 114
19823.39 123
19824.72 114
19826.05 129
19827.37 127
19828.70 136
19830.03 128
19831.36 101
19832.69 132
19834.02 134
19835.34 118
19836.67 107
19838.00 126
19839.33 129
19840.66 119
19841.99 102
19843.32 115
19844.64 123
19845.97 121
19847.30 125
19848.63 118
19849.96 115
19851.29 105
19852.62 113
19853.95 116
19855.28 107
19856.60 103
19857.93 111
19859.26 128
19860.59 108
19861.92 113
19863.25 102
19864.58 122
19865.91 130
19867.24 120
19868.57 122
19869.90 109
19871.23 112
19872.56 121
19873.89 128
19875.22 120
19876.55 124
19877.88 123
19879.21 123
19880.54 118
19881.87 110
19883.20 117
19884.53 128
19885.86 123
19887.19 120
19888.52 126
19889.85 114
19891.18 116
19892.51 110
19893.84 118
19895.17 127
19896.50 106
19897.83 129
19899.16 135
19900.49 125
19901.82 115
19903.15 127
19904.48 135
19905.81 124
19907.15 139
19908.48 116
19909.81 121
19911.14 130
19912.47 122
19913.80 113
19915.13 114
19916.46 112
19917.79 131
19919.13 110
19920.46 104
19921.79 115
19923.12 129
19924.45 123
19925.78 116
19927.11 129
19928.45 128
19929.78 131
19931.11 122
19932.44 113
19933.77 114
19935.10 113
19936.44 132
19937.77 121
19939.10 110
19940.43 111
19941.76 123
19943.10 120
19944.43 131
19945.76 124
19947.09 143
19948.42 129
19949.76 127
19951.09 110
19952.42 123
19953.75 118
19955.09 114
19956.42 104
19957.75 131
19959.08 124
19960.42 130
19961.75 115
19963.08 118
19964.41 108
19965.75 122
19967.08 117
19968.41 126
19969.75 122
19971.08 115
19972.41 127
19973.74 113
19975.08 119
19976.41 126
19977.74 139
19979.08 127
19980.41 129
19981.74 127
19983.08 121
19984.41 140
19985.74 115
19987.08 114
19988.41 117
19989.75 117
19991.08 104
19992.41 118
19993.75 110
19995.08 115
19996.41 112
19997.75 138
19999.08 125
20000.42 118
20001.75 121
20003.08 123
20004.42 113
20005.75 109
20007.09 137
20008.42 103
20009.75 127
20011.09 129
20012.42 126
20013.76 111
20015.09 130
20016.43 115
20017.76 102
20019.10 111
20020.43 130
20021.76 117
20023.10 125
20024.43 117
20025.77 134
20027.10 126
20028.44 124
20029.77 130
20031.11 114
20032.44 108
20033.78 118
20035.11 131
20036.45 124
20037.78 119
20039.12 131
20040.46 122
20041.79 126
20043.13 116
20044.46 139
20045.80 122
20047.13 114
20048.47 123
20049.80 127
20051.14 121
20052.47 106
20053.81 117
20055.15 127
20056.48 93
20057.82 110
20059.15 100
20060.49 124
20061.83 116
20063.16 122
20064.50 129
20065.83 131
20067.17 134
20068.51 116
20069.84 147
20071.18 112
20072.52 133
20073.85 129
20075.19 129
20076.52 120
20077.86 116
20079.20 121
20080.53 115
20081.87 99
20083.21 101
20084.54 131
20085.88 136
20087.22 146
20088.56 126
20089.89 106
20091.23 99
20092.57 115
20093.90 107
20095.24 117
20096.58 106
20097.91 131
20099.25 135
20100.59 127
20101.93 120
20103.26 134
20104.60 133
20105.94 120
20107.28 116
20108.61 102
20109.95 121
20111.29 99
20112.63 123
20113.96 113
20115.30 127
20116.64 116
20117.98 118
20119.32 116
20120.65 128
20121.99 104
20123.33 127
20124.67 113
20126.01 118
