# Supplementary material for: MALDI-TOF MS typing enables the classification of brewing yeasts of the genus Saccharomyces to major beer styles
Source: PLoS One. 2017 Aug 9;12(8):e0181694. doi: 10.1371/journal.pone.0181694 (PMC5549903; doi:10.1371/journal.pone.0181694)
Supplement: S17 File — The directory includes 90 raw files and was zipped to “.zip”; the folder has three strains with 30 spectra per strain; S1 Text explains the raw files with an example and Table 1 represents the yeast strains used within the experiment. (ZIP) [file pone.0181694.s020.zip › 49-51/30813-PIBA124-Lag-Lag-Lag-YPG-18h-E-E_2016-10-04_9_0_G8_1.dat]

1998.43 2092
1998.85 2102
1999.27 2090
1999.69 2068
2000.11 2077
2000.54 2083
2000.96 2048
2001.38 1896
2001.80 1888
2002.23 1882
2002.65 1979
2003.07 1903
2003.49 1982
2003.92 2130
2004.34 2063
2004.76 1962
2005.18 1962
2005.61 1972
2006.03 2037
2006.45 1900
2006.87 1960
2007.30 2037
2007.72 1912
2008.14 1914
2008.57 1881
2008.99 2027
2009.41 1937
2009.84 1922
2010.26 1899
2010.68 1869
2011.11 1924
2011.53 1984
2011.95 1986
2012.38 1947
2012.80 1976
2013.22 1948
2013.65 1851
2014.07 1984
2014.49 2061
2014.92 2059
2015.34 2111
2015.77 2121
2016.19 2156
2016.61 2281
2017.04 2224
2017.46 2330
2017.89 2210
2018.31 2227
2018.73 2079
2019.16 2111
2019.58 2101
2020.01 2160
2020.43 2045
2020.85 2082
2021.28 1973
2021.70 2017
2022.13 2002
2022.55 2022
2022.98 2033
2023.40 1901
2023.83 1927
2024.25 1900
2024.68 1897
2025.10 1812
2025.53 1851
2025.95 1895
2026.38 1850
2026.80 1863
2027.23 1813
2027.65 1803
2028.08 1723
2028.50 1762
2028.93 1809
2029.35 1866
2029.78 1869
2030.20 1931
2030.63 1903
2031.05 1906
2031.48 1870
2031.90 1955
2032.33 2069
2032.75 2061
2033.18 1954
2033.61 1992
2034.03 1963
2034.46 2009
2034.88 1970
2035.31 1957
2035.74 1928
2036.16 1873
2036.59 1866
2037.01 1964
2037.44 1953
2037.87 1932
2038.29 2053
2038.72 1952
2039.14 1972
2039.57 1957
2040.00 1972
2040.42 1997
2040.85 2042
2041.28 2138
2041.70 2139
2042.13 2127
2042.56 2146
2042.98 2154
2043.41 2176
2043.84 2092
2044.26 2097
2044.69 2060
2045.12 2192
2045.54 2174
2045.97 2035
2046.40 2063
2046.82 2096
2047.25 2134
2047.68 2105
2048.11 2083
2048.53 2006
2048.96 2046
2049.39 2031
2049.82 1885
2050.24 1924
2050.67 1908
2051.10 1931
2051.53 1845
2051.95 1852
2052.38 1916
2052.81 2043
2053.24 2009
2053.66 2147
2054.09 1964
2054.52 2091
2054.95 2170
2055.38 2200
2055.80 2171
2056.23 2147
2056.66 2229
2057.09 2288
2057.52 2198
2057.94 2102
2058.37 2052
2058.80 2017
2059.23 2142
2059.66 2052
2060.09 2001
2060.51 2015
2060.94 2016
2061.37 2024
2061.80 2109
2062.23 2238
2062.66 2227
2063.09 2181
2063.52 2284
2063.94 2347
2064.37 2346
2064.80 2495
2065.23 2456
2065.66 2327
2066.09 2312
2066.52 2224
2066.95 2181
2067.38 2173
2067.81 2042
2068.24 2064
2068.66 1992
2069.09 1876
2069.52 1890
2069.95 2026
2070.38 1898
2070.81 1995
2071.24 1974
2071.67 2059
2072.10 2039
2072.53 2003
2072.96 2053
2073.39 2124
2073.82 2113
2074.25 2047
2074.68 2121
2075.11 2142
2075.54 2187
2075.97 2174
2076.40 2185
2076.83 2083
2077.26 2159
2077.69 2153
2078.12 2180
2078.55 2104
2078.98 2078
2079.41 2116
2079.84 2088
2080.27 2143
2080.70 2073
2081.14 2103
2081.57 2056
2082.00 2058
2082.43 2052
2082.86 2027
2083.29 2003
2083.72 2091
2084.15 1980
2084.58 2037
2085.01 2008
2085.44 1996
2085.88 1956
2086.31 1961
2086.74 2005
2087.17 1917
2087.60 1871
2088.03 1977
2088.46 1968
2088.89 1891
2089.33 1813
2089.76 1971
2090.19 1882
2090.62 1874
2091.05 1940
2091.48 1913
2091.92 1930
2092.35 1922
2092.78 1876
2093.21 1876
2093.64 1774
2094.07 1848
2094.51 1850
2094.94 1838
2095.37 1861
2095.80 1792
2096.24 1812
2096.67 1839
2097.10 1821
2097.53 1756
2097.96 1718
2098.40 1791
2098.83 1900
2099.26 1873
2099.69 1833
2100.13 1874
2100.56 1801
2100.99 1756
2101.43 1762
2101.86 1897
2102.29 1921
2102.72 2005
2103.16 1932
2103.59 1988
2104.02 1993
2104.46 1901
2104.89 2036
2105.32 2060
2105.76 2025
2106.19 2119
2106.62 2105
2107.05 2052
2107.49 1964
2107.92 1887
2108.36 1847
2108.79 1901
2109.22 1861
2109.66 1849
2110.09 1808
2110.52 1830
2110.96 1750
2111.39 1768
2111.82 1820
2112.26 1848
2112.69 1835
2113.13 1928
2113.56 1906
2113.99 1874
2114.43 1779
2114.86 1718
2115.30 1694
2115.73 1754
2116.16 1767
2116.60 1689
2117.03 1754
2117.47 1672
2117.90 1738
2118.34 1872
2118.77 1996
2119.21 1899
2119.64 1842
2120.07 1872
2120.51 1835
2120.94 1853
2121.38 1983
2121.81 1815
2122.25 1818
2122.68 1847
2123.12 1815
2123.55 1831
2123.99 1866
2124.42 1840
2124.86 1889
2125.29 1938
2125.73 1852
2126.16 1932
2126.60 2059
2127.04 2116
2127.47 2067
2127.91 2137
2128.34 2209
2128.78 2245
2129.21 2211
2129.65 2181
2130.08 2095
2130.52 2109
2130.96 2112
2131.39 2106
2131.83 2131
2132.26 1995
2132.70 2009
2133.14 1942
2133.57 1860
2134.01 1840
2134.44 1825
2134.88 1920
2135.32 1941
2135.75 1909
2136.19 1991
2136.62 1921
2137.06 1835
2137.50 1808
2137.93 1773
2138.37 1776
2138.81 1853
2139.24 1897
2139.68 1787
2140.12 1767
2140.55 1800
2140.99 1875
2141.43 1790
2141.86 1772
2142.30 1743
2142.74 1743
2143.18 1753
2143.61 1801
2144.05 1841
2144.49 1836
2144.92 1848
2145.36 1937
2145.80 1914
2146.24 2076
2146.67 2283
2147.11 2367
2147.55 2507
2147.99 2625
2148.42 2627
2148.86 2587
2149.30 2642
2149.74 2557
2150.17 2513
2150.61 2493
2151.05 2412
2151.49 2143
2151.92 2087
2152.36 2134
2152.80 2075
2153.24 2062
2153.68 1969
2154.11 1930
2154.55 1944
2154.99 1969
2155.43 1965
2155.87 1950
2156.31 1931
2156.74 2036
2157.18 1947
2157.62 1879
2158.06 2009
2158.50 1965
2158.94 1888
2159.38 1919
2159.81 1882
2160.25 1923
2160.69 1927
2161.13 1833
2161.57 1794
2162.01 1892
2162.45 1884
2162.89 1845
2163.33 1960
2163.76 1942
2164.20 2010
2164.64 2115
2165.08 1993
2165.52 1960
2165.96 2091
2166.40 2039
2166.84 1999
2167.28 2082
2167.72 2022
2168.16 2125
2168.60 2042
2169.04 2013
2169.48 2169
2169.92 2120
2170.36 2122
2170.80 2168
2171.24 2200
2171.68 2198
2172.12 2228
2172.56 2194
2173.00 2305
2173.44 2393
2173.88 2485
2174.32 2504
2174.76 2493
2175.20 2433
2175.64 2442
2176.08 2401
2176.52 2389
2176.96 2276
2177.40 2340
2177.84 2267
2178.28 2251
2178.72 2176
2179.16 2094
2179.60 1965
2180.04 1931
2180.48 1978
2180.92 1962
2181.37 1967
2181.81 1935
2182.25 1862
2182.69 1913
2183.13 1868
2183.57 1855
2184.01 1906
2184.45 1955
2184.89 2048
2185.34 2151
2185.78 2014
2186.22 2017
2186.66 2066
2187.10 2064
2187.54 2137
2187.98 2108
2188.43 2097
2188.87 2046
2189.31 2036
2189.75 2061
2190.19 2087
2190.63 1970
2191.08 1928
2191.52 2020
2191.96 2255
2192.40 2293
2192.84 2150
2193.29 2199
2193.73 2220
2194.17 2254
2194.61 2287
2195.05 2210
2195.50 2160
2195.94 2158
2196.38 2048
2196.82 1986
2197.27 1985
2197.71 2009
2198.15 1933
2198.59 1870
2199.04 1904
2199.48 1842
2199.92 1880
2200.37 1988
2200.81 2031
2201.25 1962
2201.69 1991
2202.14 1991
2202.58 2033
2203.02 2040
2203.47 2034
2203.91 2098
2204.35 2096
2204.80 2069
2205.24 2141
2205.68 2059
2206.13 2040
2206.57 2122
2207.01 2235
2207.46 2075
2207.90 2051
2208.34 2065
2208.79 2080
2209.23 2016
2209.67 2131
2210.12 2104
2210.56 2053
2211.01 1966
2211.45 2097
2211.89 2126
2212.34 2023
2212.78 1988
2213.23 1975
2213.67 2013
2214.11 2027
2214.56 2047
2215.00 1865
2215.45 1944
2215.89 1987
2216.34 1873
2216.78 1834
2217.22 1910
2217.67 1915
2218.11 1897
2218.56 1941
2219.00 1971
2219.45 2050
2219.89 2093
2220.34 2114
2220.78 2177
2221.23 2274
2221.67 2327
2222.12 2248
2222.56 2219
2223.01 2216
2223.45 2303
2223.90 2428
2224.34 2314
2224.79 2444
2225.23 2373
2225.68 2310
2226.12 2274
2226.57 2344
2227.01 2419
2227.46 2338
2227.91 2341
2228.35 2424
2228.80 2497
2229.24 2491
2229.69 2502
2230.13 2531
2230.58 2536
2231.03 2618
2231.47 2507
2231.92 2403
2232.36 2333
2232.81 2398
2233.26 2203
2233.70 2081
2234.15 2094
2234.59 2159
2235.04 2068
2235.49 2048
2235.93 1960
2236.38 2017
2236.83 2024
2237.27 1936
2237.72 1925
2238.17 1906
2238.61 1969
2239.06 1857
2239.51 1964
2239.95 1936
2240.40 1855
2240.85 1808
2241.29 1810
2241.74 1821
2242.19 1870
2242.63 1915
2243.08 1903
2243.53 1808
2243.98 1730
2244.42 1860
2244.87 1841
2245.32 1885
2245.76 1826
2246.21 1782
2246.66 1921
2247.11 1865
2247.55 1780
2248.00 1905
2248.45 1883
2248.90 1934
2249.35 2000
2249.79 1939
2250.24 1980
2250.69 1997
2251.14 1978
2251.58 1983
2252.03 1943
2252.48 1929
2252.93 1980
2253.38 2045
2253.82 2085
2254.27 1971
2254.72 1952
2255.17 1920
2255.62 1865
2256.07 1892
2256.51 1874
2256.96 1841
2257.41 1943
2257.86 1935
2258.31 1862
2258.76 1939
2259.21 2193
2259.65 2210
2260.10 2089
2260.55 2153
2261.00 2182
2261.45 2149
2261.90 2226
2262.35 2122
2262.80 2219
2263.25 2092
2263.69 1981
2264.14 2061
2264.59 2032
2265.04 2050
2265.49 2113
2265.94 2149
2266.39 2077
2266.84 2145
2267.29 2244
2267.74 2302
2268.19 2286
2268.64 2266
2269.09 2450
2269.54 2399
2269.99 2416
2270.44 2404
2270.89 2481
2271.34 2410
2271.79 2333
2272.24 2225
2272.69 2434
2273.14 2429
2273.59 2482
2274.04 2542
2274.49 2496
2274.94 2622
2275.39 2489
2275.84 2466
2276.29 2534
2276.74 2451
2277.19 2280
2277.64 2230
2278.09 2139
2278.54 2070
2278.99 2038
2279.44 1999
2279.89 2051
2280.34 2016
2280.79 2031
2281.25 1866
2281.70 1876
2282.15 1938
2282.60 1980
2283.05 1961
2283.50 1948
2283.95 1839
2284.40 1824
2284.85 1873
2285.31 1889
2285.76 2128
2286.21 2092
2286.66 2132
2287.11 2203
2287.56 2391
2288.01 2406
2288.47 2561
2288.92 2648
2289.37 2719
2289.82 2613
2290.27 2767
2290.72 2862
2291.18 2704
2291.63 2652
2292.08 2619
2292.53 2567
2292.98 2465
2293.44 2422
2293.89 2302
2294.34 2184
2294.79 2243
2295.24 2142
2295.70 1996
2296.15 2089
2296.60 2126
2297.05 2102
2297.51 2055
2297.96 1986
2298.41 2057
2298.86 1992
2299.32 1836
2299.77 1801
2300.22 1733
2300.67 1731
2301.13 1771
2301.58 1756
2302.03 1813
2302.49 1843
2302.94 1916
2303.39 1975
2303.85 1998
2304.30 1929
2304.75 1948
2305.20 1900
2305.66 1906
2306.11 1980
2306.56 2068
2307.02 2124
2307.47 2149
2307.93 2130
2308.38 2286
2308.83 2349
2309.29 2287
2309.74 2353
2310.19 2357
2310.65 2313
2311.10 2254
2311.55 2162
2312.01 2213
2312.46 2063
2312.92 2061
2313.37 2044
2313.82 1968
2314.28 2060
2314.73 1973
2315.19 2019
2315.64 1973
2316.10 2034
2316.55 2113
2317.00 2077
2317.46 2024
2317.91 2006
2318.37 2020
2318.82 2046
2319.28 2084
2319.73 2214
2320.19 2157
2320.64 2152
2321.10 2120
2321.55 2182
2322.01 2280
2322.46 2321
2322.92 2301
2323.37 2453
2323.83 2490
2324.28 2579
2324.74 2567
2325.19 2613
2325.65 2453
2326.10 2514
2326.56 2241
2327.01 2217
2327.47 2203
2327.92 2100
2328.38 2100
2328.83 2116
2329.29 2120
2329.74 2206
2330.20 2072
2330.66 2069
2331.11 2074
2331.57 1946
2332.02 1933
2332.48 1985
2332.94 1939
2333.39 1928
2333.85 1890
2334.30 1981
2334.76 1962
2335.22 1904
2335.67 1936
2336.13 1836
2336.58 1877
2337.04 1892
2337.50 1954
2337.95 1896
2338.41 1887
2338.87 1883
2339.32 1997
2339.78 2003
2340.24 1900
2340.69 1945
2341.15 1944
2341.61 1942
2342.06 2012
2342.52 1977
2342.98 1901
2343.43 1963
2343.89 1971
2344.35 2067
2344.81 2074
2345.26 2098
2345.72 2027
2346.18 2093
2346.63 2077
2347.09 2116
2347.55 2089
2348.01 2048
2348.46 2078
2348.92 1978
2349.38 2091
2349.84 2102
2350.29 2035
2350.75 1952
2351.21 1990
2351.67 1905
2352.13 1928
2352.58 1823
2353.04 1857
2353.50 1907
2353.96 2043
2354.41 2033
2354.87 1961
2355.33 1968
2355.79 2001
2356.25 2077
2356.71 2070
2357.16 2014
2357.62 2123
2358.08 2140
2358.54 2080
2359.00 2226
2359.46 2233
2359.91 2207
2360.37 2313
2360.83 2454
2361.29 2383
2361.75 2303
2362.21 2271
2362.67 2335
2363.13 2326
2363.58 2345
2364.04 2355
2364.50 2299
2364.96 2289
2365.42 2260
2365.88 2233
2366.34 2248
2366.80 2177
2367.26 2145
2367.72 2048
2368.18 1985
2368.64 1981
2369.10 2034
2369.55 2039
2370.01 1994
2370.47 2059
2370.93 2141
2371.39 2098
2371.85 2082
2372.31 2208
2372.77 2238
2373.23 2286
2373.69 2241
2374.15 2303
2374.61 2277
2375.07 2274
2375.53 2222
2375.99 2143
2376.45 2152
2376.91 2096
2377.37 2120
2377.83 2012
2378.29 1942
2378.75 1995
2379.21 1968
2379.68 2015
2380.14 2030
2380.60 1933
2381.06 1877
2381.52 1861
2381.98 1928
2382.44 1944
2382.90 1956
2383.36 2017
2383.82 1967
2384.28 1922
2384.74 1920
2385.20 1910
2385.67 1869
2386.13 1959
2386.59 1952
2387.05 1987
2387.51 1917
2387.97 1841
2388.43 2017
2388.89 2045
2389.36 1962
2389.82 2036
2390.28 2027
2390.74 2001
2391.20 1992
2391.66 1974
2392.13 1964
2392.59 2032
2393.05 2005
2393.51 1937
2393.97 2029
2394.43 1909
2394.90 1881
2395.36 1997
2395.82 1974
2396.28 2003
2396.74 2050
2397.21 2114
2397.67 2017
2398.13 2002
2398.59 2037
2399.06 1949
2399.52 1975
2399.98 1934
2400.44 1944
2400.91 1919
2401.37 1902
2401.83 1741
2402.29 1763
2402.76 1818
2403.22 1872
2403.68 1971
2404.14 1936
2404.61 1898
2405.07 1969
2405.53 1961
2406.00 1984
2406.46 1952
2406.92 1949
2407.39 1893
2407.85 1922
2408.31 1855
2408.78 1721
2409.24 1729
2409.70 1771
2410.17 1813
2410.63 1872
2411.09 1880
2411.56 1866
2412.02 1894
2412.48 1895
2412.95 1931
2413.41 1921
2413.87 1917
2414.34 1966
2414.80 2058
2415.27 2121
2415.73 2120
2416.19 2020
2416.66 2087
2417.12 2116
2417.59 2111
2418.05 2071
2418.51 1953
2418.98 2051
2419.44 2088
2419.91 2147
2420.37 2052
2420.84 2002
2421.30 2061
2421.77 2051
2422.23 2109
2422.69 1946
2423.16 1999
2423.62 1952
2424.09 1978
2424.55 1976
2425.02 1855
2425.48 1867
2425.95 1866
2426.41 1877
2426.88 1849
2427.34 1882
2427.81 1783
2428.27 1747
2428.74 1768
2429.20 1769
2429.67 1807
2430.13 1852
2430.60 1894
2431.07 1816
2431.53 1943
2432.00 1951
2432.46 1963
2432.93 1948
2433.39 1963
2433.86 2082
2434.32 1978
2434.79 1940
2435.26 2040
2435.72 1985
2436.19 1962
2436.65 2101
2437.12 2040
2437.59 2145
2438.05 2145
2438.52 2133
2438.98 2213
2439.45 2268
2439.92 2172
2440.38 2102
2440.85 2164
2441.32 2205
2441.78 2168
2442.25 1972
2442.72 2035
2443.18 2039
2443.65 1974
2444.12 1957
2444.58 1899
2445.05 1811
2445.52 1841
2445.98 1854
2446.45 1819
2446.92 1811
2447.38 1740
2447.85 1793
2448.32 1903
2448.78 1804
2449.25 1858
2449.72 1863
2450.19 1824
2450.65 1818
2451.12 1931
2451.59 1736
2452.06 1818
2452.52 1819
2452.99 1798
2453.46 1767
2453.93 1730
2454.39 1756
2454.86 1764
2455.33 1731
2455.80 1760
2456.26 1799
2456.73 1808
2457.20 1699
2457.67 1853
2458.14 1845
2458.60 1738
2459.07 1771
2459.54 1762
2460.01 1814
2460.48 1761
2460.95 1756
2461.41 1755
2461.88 1709
2462.35 1828
2462.82 1827
2463.29 1914
2463.76 1878
2464.22 1786
2464.69 1830
2465.16 1884
2465.63 1953
2466.10 1804
2466.57 1857
2467.04 1897
2467.51 1870
2467.97 1812
2468.44 1827
2468.91 1912
2469.38 1969
2469.85 1969
2470.32 1864
2470.79 1871
2471.26 1742
2471.73 1751
2472.20 1872
2472.67 1838
2473.14 1796
2473.61 1758
2474.07 1832
2474.54 1857
2475.01 1933
2475.48 1933
2475.95 1903
2476.42 1926
2476.89 1968
2477.36 1787
2477.83 1826
2478.30 1871
2478.77 1913
2479.24 1917
2479.71 1855
2480.18 1680
2480.65 1787
2481.12 1787
2481.59 1735
2482.06 1727
2482.53 1716
2483.00 1779
2483.47 1803
2483.95 1733
2484.42 1775
2484.89 1735
2485.36 1764
2485.83 1947
2486.30 1929
2486.77 1855
2487.24 1858
2487.71 1853
2488.18 1853
2488.65 1807
2489.12 1851
2489.59 1873
2490.07 1852
2490.54 1837
2491.01 1779
2491.48 1883
2491.95 1897
2492.42 2007
2492.89 2010
2493.36 1990
2493.84 2009
2494.31 1979
2494.78 1966
2495.25 1945
2495.72 2039
2496.19 1947
2496.66 1951
2497.14 1915
2497.61 1921
2498.08 1817
2498.55 1814
2499.02 1763
2499.50 1692
2499.97 1725
2500.44 1704
2500.91 1600
2501.38 1672
2501.86 1630
2502.33 1687
2502.80 1670
2503.27 1705
2503.74 1691
2504.22 1743
2504.69 1785
2505.16 1747
2505.63 1833
2506.11 1930
2506.58 1803
2507.05 1875
2507.52 1994
2508.00 2104
2508.47 2236
2508.94 2382
2509.42 2459
2509.89 2428
2510.36 2521
2510.83 2712
2511.31 2681
2511.78 2699
2512.25 2611
2512.73 2591
2513.20 2469
2513.67 2342
2514.15 2285
2514.62 2125
2515.09 2079
2515.57 2003
2516.04 1974
2516.51 2023
2516.99 2095
2517.46 2094
2517.94 2032
2518.41 2077
2518.88 2163
2519.36 2274
2519.83 2168
2520.30 2086
2520.78 2003
2521.25 1951
2521.73 1896
2522.20 1966
2522.67 1920
2523.15 1847
2523.62 1794
2524.10 1842
2524.57 1940
2525.05 1908
2525.52 1856
2525.99 1974
2526.47 1983
2526.94 1944
2527.42 1894
2527.89 1975
2528.37 1946
2528.84 1887
2529.32 1883
2529.79 1970
2530.27 1938
2530.74 1929
2531.22 1920
2531.69 1966
2532.17 1977
2532.64 1947
2533.12 2015
2533.59 1891
2534.07 1870
2534.54 1882
2535.02 1980
2535.49 1899
2535.97 1964
2536.44 1942
2536.92 2120
2537.39 2082
2537.87 2054
2538.34 2022
2538.82 1957
2539.30 1992
2539.77 1953
2540.25 2023
2540.72 1931
2541.20 1896
2541.68 1958
2542.15 1808
2542.63 1797
2543.10 1934
2543.58 1951
2544.06 1992
2544.53 2106
2545.01 2128
2545.48 2113
2545.96 2179
2546.44 2241
2546.91 2197
2547.39 2291
2547.87 2374
2548.34 2172
2548.82 2244
2549.30 2174
2549.77 2144
2550.25 2154
2550.73 2036
2551.20 2064
2551.68 1994
2552.16 2062
2552.63 2145
2553.11 2108
2553.59 2057
2554.06 2000
2554.54 1988
2555.02 1991
2555.50 2047
2555.97 1927
2556.45 1954
2556.93 1988
2557.40 2035
2557.88 2015
2558.36 1982
2558.84 2023
2559.31 1954
2559.79 1821
2560.27 1854
2560.75 1876
2561.23 1822
2561.70 1734
2562.18 1804
2562.66 1827
2563.14 1778
2563.61 1706
2564.09 1621
2564.57 1691
2565.05 1652
2565.53 1690
2566.00 1674
2566.48 1651
2566.96 1775
2567.44 1731
2567.92 1662
2568.40 1697
2568.87 1685
2569.35 1702
2569.83 1803
2570.31 1788
2570.79 1707
2571.27 1780
2571.75 1758
2572.22 1781
2572.70 1790
2573.18 1814
2573.66 1740
2574.14 1700
2574.62 1739
2575.10 1830
2575.58 1841
2576.06 1875
2576.54 1783
2577.01 1801
2577.49 1749
2577.97 1681
2578.45 1746
2578.93 1821
2579.41 1667
2579.89 1748
2580.37 1747
2580.85 1687
2581.33 1760
2581.81 1678
2582.29 1755
2582.77 1720
2583.25 1704
2583.73 1716
2584.21 1780
2584.69 1751
2585.17 1699
2585.65 1747
2586.13 1761
2586.61 1756
2587.09 1784
2587.57 1783
2588.05 1617
2588.53 1666
2589.01 1723
2589.49 1756
2589.97 1728
2590.45 1721
2590.93 1685
2591.41 1692
2591.89 1782
2592.37 1785
2592.85 1803
2593.33 1800
2593.81 1783
2594.30 1688
2594.78 1640
2595.26 1703
2595.74 1724
2596.22 1672
2596.70 1712
2597.18 1713
2597.66 1716
2598.14 1795
2598.62 1790
2599.11 1696
2599.59 1753
2600.07 1829
2600.55 1812
2601.03 1753
2601.51 1798
2601.99 1872
2602.48 1909
2602.96 1854
2603.44 1782
2603.92 1784
2604.40 1744
2604.88 1795
2605.37 1669
2605.85 1730
2606.33 1646
2606.81 1614
2607.29 1653
2607.78 1655
2608.26 1650
2608.74 1691
2609.22 1711
2609.70 1675
2610.19 1706
2610.67 1786
2611.15 1788
2611.63 1844
2612.12 1783
2612.60 1761
2613.08 1706
2613.56 1682
2614.05 1636
2614.53 1658
2615.01 1675
2615.49 1641
2615.98 1587
2616.46 1658
2616.94 1697
2617.43 1668
2617.91 1706
2618.39 1617
2618.87 1662
2619.36 1637
2619.84 1673
2620.32 1729
2620.81 1693
2621.29 1706
2621.77 1701
2622.26 1711
2622.74 1731
2623.22 1666
2623.71 1726
2624.19 1705
2624.67 1650
2625.16 1813
2625.64 1854
2626.13 1913
2626.61 1823
2627.09 1817
2627.58 1819
2628.06 1976
2628.55 1922
2629.03 2026
2629.51 1946
2630.00 1956
2630.48 1995
2630.97 1963
2631.45 2067
2631.93 1884
2632.42 1872
2632.90 1930
2633.39 1885
2633.87 1712
2634.36 1701
2634.84 1749
2635.33 1743
2635.81 1709
2636.29 1654
2636.78 1703
2637.26 1648
2637.75 1621
2638.23 1664
2638.72 1677
2639.20 1647
2639.69 1757
2640.17 1732
2640.66 1686
2641.14 1685
2641.63 1694
2642.11 1615
2642.60 1691
2643.08 1631
2643.57 1696
2644.05 1694
2644.54 1684
2645.03 1629
2645.51 1758
2646.00 1858
2646.48 1777
2646.97 1750
2647.45 1793
2647.94 1772
2648.43 1791
2648.91 1800
2649.40 1778
2649.88 1710
2650.37 1712
2650.85 1791
2651.34 1865
2651.83 1795
2652.31 1832
2652.80 1795
2653.29 1840
2653.77 1805
2654.26 1816
2654.74 1761
2655.23 1819
2655.72 1796
2656.20 1735
2656.69 1752
2657.18 1714
2657.66 1713
2658.15 1663
2658.64 1700
2659.12 1691
2659.61 1676
2660.10 1621
2660.58 1595
2661.07 1622
2661.56 1714
2662.05 1711
2662.53 1748
2663.02 1724
2663.51 1755
2663.99 1627
2664.48 1631
2664.97 1671
2665.46 1694
2665.94 1725
2666.43 1742
2666.92 1723
2667.41 1799
2667.89 1763
2668.38 1743
2668.87 1787
2669.36 1774
2669.84 1797
2670.33 1898
2670.82 2003
2671.31 2090
2671.80 2138
2672.28 2191
2672.77 2314
2673.26 2512
2673.75 2501
2674.24 2523
2674.72 2399
2675.21 2303
2675.70 2284
2676.19 2175
2676.68 2008
2677.17 1939
2677.65 1899
2678.14 1855
2678.63 1847
2679.12 1841
2679.61 1864
2680.10 1811
2680.59 1813
2681.07 1817
2681.56 1800
2682.05 1826
2682.54 1860
2683.03 1888
2683.52 1837
2684.01 1776
2684.50 1817
2684.99 1860
2685.47 1785
2685.96 1764
2686.45 1809
2686.94 1879
2687.43 1812
2687.92 1784
2688.41 1843
2688.90 1804
2689.39 1837
2689.88 1890
2690.37 1959
2690.86 1806
2691.35 1838
2691.84 1829
2692.33 1836
2692.82 1895
2693.31 1801
2693.80 1820
2694.29 1842
2694.78 1864
2695.27 1795
2695.76 1872
2696.25 1848
2696.74 1796
2697.23 1708
2697.72 1727
2698.21 1713
2698.70 1723
2699.19 1674
2699.68 1610
2700.17 1631
2700.66 1703
2701.15 1739
2701.64 1722
2702.13 1769
2702.62 1732
2703.11 1816
2703.61 1747
2704.10 1773
2704.59 1733
2705.08 1814
2705.57 1798
2706.06 1757
2706.55 1684
2707.04 1679
2707.53 1644
2708.02 1621
2708.52 1744
2709.01 1708
2709.50 1613
2709.99 1627
2710.48 1704
2710.97 1740
2711.46 1745
2711.96 1746
2712.45 1782
2712.94 1861
2713.43 1841
2713.92 1802
2714.41 1690
2714.91 1681
2715.40 1690
2715.89 1669
2716.38 1648
2716.87 1691
2717.37 1581
2717.86 1626
2718.35 1614
2718.84 1622
2719.33 1736
2719.83 1817
2720.32 1954
2720.81 1796
2721.30 1791
2721.80 1890
2722.29 1883
2722.78 1798
2723.27 1780
2723.77 1796
2724.26 1784
2724.75 1641
2725.24 1643
2725.74 1582
2726.23 1730
2726.72 1783
2727.22 1779
2727.71 1658
2728.20 1676
2728.70 1725
2729.19 1836
2729.68 1832
2730.18 1752
2730.67 1828
2731.16 1842
2731.65 1803
2732.15 1784
2732.64 1875
2733.14 1804
2733.63 1890
2734.12 1842
2734.62 1901
2735.11 1845
2735.60 1881
2736.10 1955
2736.59 1996
2737.08 2016
2737.58 1970
2738.07 1986
2738.57 1994
2739.06 1994
2739.55 1932
2740.05 1928
2740.54 1958
2741.04 1889
2741.53 1828
2742.03 1772
2742.52 1717
2743.01 1799
2743.51 1719
2744.00 1729
2744.50 1865
2744.99 1836
2745.49 1817
2745.98 1788
2746.48 1776
2746.97 1777
2747.47 1832
2747.96 1786
2748.46 1796
2748.95 1776
2749.45 1681
2749.94 1604
2750.44 1714
2750.93 1714
2751.43 1733
2751.92 1750
2752.42 1695
2752.91 1709
2753.41 1716
2753.90 1717
2754.40 1698
2754.89 1768
2755.39 1688
2755.88 1791
2756.38 1776
2756.87 1752
2757.37 1724
2757.87 1681
2758.36 1725
2758.86 1739
2759.35 1876
2759.85 1831
2760.35 1856
2760.84 1792
2761.34 1796
2761.83 1835
2762.33 1863
2762.83 1846
2763.32 1764
2763.82 1763
2764.31 1870
2764.81 1755
2765.31 1778
2765.80 1811
2766.30 1731
2766.80 1786
2767.29 1802
2767.79 1789
2768.29 1792
2768.78 1704
2769.28 1811
2769.78 1808
2770.27 1719
2770.77 1753
2771.27 1747
2771.76 1846
2772.26 1808
2772.76 1866
2773.26 1876
2773.75 1893
2774.25 2068
2774.75 2086
2775.24 2203
2775.74 2199
2776.24 2252
2776.74 2079
2777.23 2096
2777.73 2036
2778.23 1961
2778.73 1874
2779.22 1968
2779.72 1955
2780.22 1839
2780.72 1745
2781.21 1781
2781.71 1757
2782.21 1771
2782.71 1735
2783.21 1713
2783.70 1802
2784.20 1800
2784.70 1765
2785.20 1895
2785.70 1814
2786.20 1838
2786.69 1826
2787.19 1914
2787.69 2044
2788.19 1996
2788.69 2106
2789.19 2127
2789.68 2138
2790.18 2017
2790.68 2017
2791.18 2006
2791.68 1980
2792.18 1941
2792.68 1912
2793.18 1851
2793.67 1819
2794.17 1916
2794.67 1867
2795.17 1974
2795.67 1954
2796.17 2005
2796.67 1968
2797.17 1993
2797.67 1967
2798.17 1875
2798.67 1851
2799.17 1850
2799.66 1919
2800.16 1791
2800.66 1857
2801.16 1813
2801.66 1753
2802.16 1742
2802.66 1716
2803.16 1754
2803.66 1904
2804.16 1970
2804.66 2059
2805.16 2092
2805.66 2153
2806.16 2245
2806.66 2459
2807.16 2494
2807.66 2455
2808.16 2564
2808.66 2508
2809.16 2659
2809.66 2670
2810.16 2641
2810.66 2892
2811.16 2673
2811.66 2703
2812.17 2811
2812.67 2713
2813.17 2698
2813.67 2602
2814.17 2397
2814.67 2379
2815.17 2212
2815.67 2211
2816.17 2078
2816.67 2035
2817.17 1988
2817.67 1954
2818.18 1885
2818.68 1938
2819.18 1744
2819.68 1802
2820.18 1823
2820.68 1789
2821.18 1793
2821.68 1735
2822.19 1731
2822.69 1737
2823.19 1708
2823.69 1752
2824.19 1798
2824.69 1776
2825.20 1734
2825.70 1702
2826.20 1703
2826.70 1678
2827.20 1766
2827.70 1739
2828.21 1704
2828.71 1768
2829.21 1664
2829.71 1666
2830.22 1696
2830.72 1744
2831.22 1695
2831.72 1667
2832.22 1731
2832.73 1743
2833.23 1752
2833.73 1741
2834.23 1738
2834.74 1742
2835.24 1876
2835.74 1892
2836.24 1832
2836.75 1828
2837.25 1727
2837.75 1725
2838.26 1795
2838.76 1828
2839.26 1787
2839.76 1826
2840.27 1865
2840.77 1875
2841.27 1928
2841.78 1902
2842.28 1865
2842.78 1811
2843.29 1898
2843.79 1916
2844.29 1864
2844.80 1947
2845.30 1909
2845.80 2046
2846.31 2023
2846.81 2082
2847.32 2128
2847.82 2168
2848.32 2077
2848.83 2101
2849.33 2147
2849.83 2189
2850.34 1967
2850.84 1968
2851.35 1936
2851.85 1866
2852.35 1873
2852.86 1865
2853.36 1988
2853.87 1928
2854.37 1816
2854.88 1951
2855.38 1929
2855.88 1850
2856.39 1970
2856.89 1993
2857.40 1990
2857.90 2100
2858.41 2015
2858.91 1959
2859.42 2006
2859.92 1970
2860.43 1974
2860.93 1886
2861.44 1947
2861.94 1880
2862.45 1911
2862.95 1868
2863.46 1800
2863.96 1744
2864.47 1749
2864.97 1728
2865.48 1654
2865.98 1562
2866.49 1726
2866.99 1667
2867.50 1821
2868.00 1798
2868.51 1754
2869.02 1788
2869.52 1792
2870.03 1816
2870.53 1895
2871.04 2007
2871.54 1991
2872.05 1991
2872.56 2100
2873.06 2029
2873.57 1962
2874.07 2016
2874.58 1927
2875.09 1885
2875.59 1943
2876.10 1924
2876.61 1921
2877.11 1943
2877.62 1911
2878.12 1824
2878.63 1887
2879.14 1891
2879.64 1900
2880.15 1881
2880.66 1847
2881.16 1942
2881.67 1873
2882.18 1764
2882.68 1883
2883.19 1956
2883.70 1835
2884.20 1888
2884.71 1940
2885.22 1914
2885.73 1930
2886.23 1948
2886.74 1979
2887.25 2062
2887.75 2090
2888.26 1993
2888.77 2002
2889.28 2050
2889.78 1987
2890.29 1833
2890.80 1852
2891.31 1824
2891.81 1861
2892.32 1810
2892.83 1825
2893.34 1838
2893.84 1869
2894.35 1853
2894.86 2079
2895.37 1986
2895.88 1915
2896.38 1995
2896.89 2019
2897.40 2057
2897.91 1956
2898.42 1901
2898.92 1926
2899.43 1960
2899.94 1758
2900.45 1815
2900.96 1838
2901.47 1860
2901.98 1827
2902.48 1845
2902.99 1807
2903.50 1863
2904.01 1880
2904.52 1864
2905.03 1715
2905.54 1775
2906.04 1741
2906.55 1792
2907.06 1770
2907.57 1740
2908.08 1797
2908.59 1708
2909.10 1680
2909.61 1647
2910.12 1657
2910.63 1722
2911.14 1754
2911.64 1777
2912.15 1819
2912.66 1845
2913.17 1795
2913.68 1785
2914.19 1743
2914.70 1757
2915.21 1735
2915.72 1798
2916.23 1744
2916.74 1819
2917.25 1973
2917.76 1797
2918.27 1678
2918.78 1767
2919.29 1814
2919.80 1876
2920.31 1999
2920.82 1832
2921.33 1866
2921.84 1928
2922.35 1955
2922.86 1847
2923.37 1925
2923.88 1895
2924.39 1874
2924.90 1958
2925.41 1904
2925.92 1945
2926.44 1907
2926.95 1919
2927.46 1845
2927.97 1746
2928.48 1679
2928.99 1681
2929.50 1671
2930.01 1665
2930.52 1667
2931.03 1608
2931.54 1627
2932.05 1707
2932.57 1676
2933.08 1682
2933.59 1629
2934.10 1651
2934.61 1750
2935.12 1765
2935.63 1862
2936.15 1850
2936.66 1936
2937.17 2046
2937.68 2106
2938.19 2297
2938.70 2448
2939.22 2752
2939.73 2901
2940.24 2937
2940.75 2861
2941.26 2887
2941.77 2836
2942.29 2846
2942.80 2843
2943.31 2488
2943.82 2310
2944.34 2275
2944.85 2228
2945.36 2149
2945.87 2072
2946.38 2009
2946.90 1889
2947.41 1930
2947.92 1929
2948.43 1811
2948.95 1739
2949.46 1773
2949.97 1678
2950.48 1652
2951.00 1693
2951.51 1652
2952.02 1608
2952.54 1634
2953.05 1719
2953.56 1650
2954.08 1654
2954.59 1668
2955.10 1695
2955.61 1725
2956.13 1764
2956.64 1740
2957.15 1813
2957.67 1858
2958.18 1947
2958.69 1934
2959.21 1961
2959.72 2000
2960.23 1972
2960.75 1802
2961.26 1873
2961.78 1842
2962.29 1903
2962.80 1897
2963.32 1846
2963.83 1841
2964.35 1719
2964.86 1778
2965.37 1716
2965.89 1624
2966.40 1736
2966.92 1703
2967.43 1636
2967.94 1587
2968.46 1674
2968.97 1691
2969.49 1608
2970.00 1655
2970.52 1743
2971.03 1848
2971.54 1771
2972.06 1807
2972.57 1786
2973.09 1707
2973.60 1872
2974.12 1883
2974.63 1827
2975.15 1805
2975.66 1786
2976.18 1772
2976.69 1765
2977.21 1705
2977.72 1755
2978.24 1840
2978.75 1861
2979.27 1865
2979.78 1831
2980.30 1818
2980.81 1756
2981.33 1899
2981.84 1907
2982.36 1808
2982.88 1785
2983.39 1858
2983.91 1861
2984.42 1869
2984.94 1927
2985.45 1992
2985.97 1982
2986.49 1938
2987.00 1940
2987.52 1963
2988.03 1907
2988.55 1930
2989.07 1907
2989.58 1891
2990.10 1927
2990.61 1811
2991.13 1923
2991.65 1914
2992.16 2018
2992.68 2023
2993.20 2057
2993.71 2067
2994.23 2114
2994.75 2169
2995.26 2247
2995.78 2297
2996.30 2387
2996.81 2339
2997.33 2329
2997.85 2420
2998.36 2470
2998.88 2502
2999.40 2565
2999.91 2664
3000.43 2713
3000.95 3026
3001.46 3406
3001.98 3747
3002.50 3820
3003.02 4124
3003.53 4463
3004.05 4509
3004.57 4652
3005.09 4593
3005.60 4372
3006.12 3920
3006.64 3507
3007.16 3052
3007.67 2890
3008.19 2596
3008.71 2329
3009.23 2245
3009.74 2051
3010.26 1965
3010.78 1833
3011.30 1854
3011.82 2012
3012.33 1951
3012.85 1976
3013.37 1914
3013.89 1942
3014.41 1937
3014.93 1939
3015.44 2006
3015.96 2046
3016.48 1940
3017.00 1989
3017.52 2033
3018.04 2049
3018.55 2000
3019.07 2158
3019.59 2139
3020.11 2175
3020.63 2118
3021.15 1994
3021.67 2202
3022.19 2227
3022.71 2210
3023.22 2243
3023.74 2319
3024.26 2198
3024.78 2169
3025.30 2221
3025.82 2085
3026.34 2060
3026.86 2009
3027.38 2032
3027.90 1985
3028.42 1897
3028.94 1884
3029.46 1800
3029.98 1802
3030.49 1791
3031.01 1834
3031.53 1930
3032.05 1908
3032.57 1931
3033.09 1949
3033.61 1968
3034.13 1923
3034.65 1891
3035.17 1874
3035.69 1814
3036.21 1811
3036.73 1824
3037.25 1891
3037.77 1958
3038.29 1851
3038.81 1771
3039.34 1753
3039.86 1830
3040.38 1914
3040.90 1802
3041.42 1766
3041.94 1914
3042.46 1902
3042.98 1814
3043.50 1843
3044.02 1840
3044.54 1876
3045.06 1915
3045.58 1921
3046.10 1744
3046.63 1780
3047.15 1824
3047.67 1820
3048.19 1807
3048.71 1721
3049.23 1695
3049.75 1685
3050.27 1721
3050.79 1700
3051.32 1737
3051.84 1647
3052.36 1727
3052.88 1676
3053.40 1737
3053.92 1807
3054.45 1797
3054.97 1796
3055.49 1785
3056.01 1788
3056.53 1837
3057.05 1801
3057.58 1701
3058.10 1879
3058.62 1905
3059.14 1786
3059.66 1744
3060.19 1835
3060.71 1893
3061.23 1945
3061.75 1844
3062.28 1897
3062.80 1900
3063.32 1901
3063.84 1924
3064.37 1978
3064.89 1897
3065.41 1997
3065.93 1942
3066.46 1987
3066.98 2016
3067.50 1942
3068.02 2034
3068.55 1956
3069.07 1976
3069.59 1968
3070.12 1945
3070.64 1943
3071.16 2023
3071.69 1998
3072.21 1957
3072.73 2017
3073.26 1974
3073.78 2031
3074.30 2027
3074.83 2110
3075.35 2143
3075.87 2195
3076.40 2208
3076.92 2276
3077.44 2295
3077.97 2367
3078.49 2277
3079.01 2320
3079.54 2176
3080.06 2183
3080.59 2273
3081.11 2345
3081.63 2282
3082.16 2412
3082.68 2314
3083.21 2240
3083.73 2215
3084.25 2334
3084.78 2341
3085.30 2401
3085.83 2647
3086.35 2850
3086.88 2856
3087.40 3216
3087.93 3361
3088.45 3612
3088.97 3953
3089.50 4231
3090.02 4391
3090.55 4286
3091.07 4079
3091.60 3773
3092.12 3157
3092.65 2904
3093.17 2736
3093.70 2576
3094.22 2498
3094.75 2395
3095.27 2344
3095.80 2409
3096.32 2410
3096.85 2366
3097.37 2440
3097.90 2595
3098.43 2892
3098.95 3181
3099.48 3311
3100.00 3701
3100.53 4186
3101.05 4738
3101.58 5106
3102.10 5372
3102.63 5758
3103.16 5721
3103.68 5792
3104.21 5475
3104.73 4995
3105.26 4261
3105.79 3476
3106.31 3075
3106.84 2834
3107.36 2751
3107.89 2543
3108.42 2544
3108.94 2519
3109.47 2462
3110.00 2502
3110.52 2474
3111.05 2508
3111.57 2462
3112.10 2335
3112.63 2240
3113.15 2174
3113.68 2122
3114.21 2049
3114.74 1984
3115.26 2015
3115.79 2044
3116.32 2118
3116.84 2021
3117.37 2118
3117.90 2021
3118.42 2008
3118.95 2055
3119.48 2256
3120.01 2232
3120.53 2335
3121.06 2357
3121.59 2486
3122.11 2369
3122.64 2372
3123.17 2347
3123.70 2338
3124.22 2275
3124.75 2240
3125.28 2196
3125.81 2220
3126.34 2175
3126.86 2261
3127.39 2242
3127.92 2271
3128.45 2322
3128.98 2281
3129.50 2110
3130.03 2062
3130.56 2029
3131.09 2076
3131.62 1918
3132.14 1946
3132.67 1890
3133.20 1903
3133.73 2072
3134.26 2093
3134.79 2009
3135.31 2005
3135.84 2009
3136.37 1945
3136.90 1958
3137.43 1919
3137.96 1887
3138.49 1909
3139.02 1927
3139.54 1904
3140.07 1924
3140.60 1903
3141.13 1855
3141.66 1792
3142.19 1836
3142.72 1788
3143.25 1774
3143.78 1766
3144.31 1880
3144.84 1950
3145.37 1945
3145.89 2023
3146.42 2014
3146.95 2135
3147.48 2172
3148.01 2236
3148.54 2136
3149.07 2203
3149.60 2211
3150.13 2151
3150.66 2103
3151.19 2130
3151.72 2095
3152.25 2008
3152.78 2073
3153.31 2091
3153.84 2239
3154.37 2142
3154.90 2055
3155.43 2091
3155.96 2147
3156.49 2224
3157.02 2256
3157.55 2212
3158.08 2208
3158.61 2193
3159.14 2276
3159.68 2300
3160.21 2180
3160.74 2280
3161.27 2208
3161.80 2224
3162.33 2099
3162.86 2112
3163.39 2044
3163.92 2012
3164.45 1982
3164.98 1978
3165.51 1909
3166.05 1812
3166.58 1828
3167.11 1838
3167.64 1829
3168.17 1828
3168.70 1783
3169.23 1879
3169.76 1894
3170.30 1985
3170.83 2052
3171.36 2054
3171.89 2100
3172.42 2228
3172.95 2395
3173.49 2466
3174.02 2433
3174.55 2370
3175.08 2319
3175.61 2241
3176.15 2131
3176.68 2157
3177.21 2071
3177.74 1974
3178.27 2021
3178.81 1916
3179.34 1838
3179.87 1892
3180.40 1789
3180.93 1895
3181.47 1784
3182.00 1685
3182.53 1754
3183.06 1758
3183.60 1664
3184.13 1620
3184.66 1705
3185.20 1708
3185.73 1633
3186.26 1622
3186.79 1675
3187.33 1681
3187.86 1677
3188.39 1695
3188.93 1717
3189.46 1693
3189.99 1643
3190.52 1630
3191.06 1629
3191.59 1632
3192.12 1651
3192.66 1765
3193.19 1781
3193.72 1759
3194.26 1810
3194.79 1783
3195.33 1858
3195.86 1759
3196.39 1793
3196.93 1792
3197.46 1790
3197.99 1786
3198.53 1822
3199.06 1823
3199.60 1781
3200.13 1805
3200.66 1823
3201.20 1825
3201.73 1752
3202.27 1798
3202.80 1819
3203.33 1726
3203.87 1718
3204.40 1810
3204.94 1912
3205.47 2007
3206.01 2069
3206.54 2164
3207.07 2367
3207.61 2442
3208.14 2697
3208.68 2787
3209.21 2975
3209.75 3130
3210.28 3161
3210.82 3132
3211.35 2865
3211.89 2865
3212.42 2705
3212.96 2625
3213.49 2442
3214.03 2127
3214.56 2026
3215.10 2052
3215.63 1963
3216.17 1789
3216.70 1795
3217.24 1722
3217.78 1808
3218.31 1733
3218.85 1753
3219.38 1854
3219.92 1764
3220.45 1758
3220.99 1890
3221.52 1957
3222.06 1989
3222.60 2065
3223.13 2100
3223.67 2039
3224.20 2112
3224.74 1969
3225.28 1982
3225.81 1921
3226.35 1893
3226.88 1891
3227.42 1840
3227.96 1807
3228.49 1850
3229.03 1696
3229.57 1813
3230.10 1888
3230.64 1816
3231.18 1728
3231.71 1815
3232.25 1694
3232.79 1731
3233.32 1809
3233.86 1782
3234.40 1805
3234.93 1894
3235.47 1884
3236.01 1858
3236.54 1809
3237.08 1834
3237.62 1878
3238.15 1832
3238.69 1891
3239.23 1809
3239.77 1788
3240.30 1760
3240.84 1744
3241.38 1801
3241.92 1864
3242.45 1796
3242.99 1792
3243.53 1763
3244.07 1830
3244.60 1854
3245.14 1832
3245.68 1886
3246.22 1886
3246.75 1881
3247.29 1876
3247.83 1977
3248.37 2113
3248.91 2191
3249.44 2241
3249.98 2382
3250.52 2454
3251.06 2591
3251.60 2673
3252.14 2894
3252.67 3106
3253.21 3178
3253.75 3125
3254.29 2890
3254.83 2807
3255.37 2631
3255.90 2576
3256.44 2496
3256.98 2384
3257.52 2312
3258.06 2380
3258.60 2419
3259.14 2446
3259.68 2397
3260.21 2259
3260.75 2412
3261.29 2449
3261.83 2511
3262.37 2664
3262.91 2676
3263.45 2754
3263.99 2503
3264.53 2502
3265.07 2596
3265.61 2581
3266.15 2660
3266.69 2569
3267.23 2570
3267.76 2412
3268.30 2372
3268.84 2340
3269.38 2255
3269.92 2164
3270.46 1998
3271.00 1950
3271.54 1981
3272.08 1893
3272.62 1991
3273.16 1951
3273.70 1880
3274.24 1961
3274.78 1889
3275.32 1999
3275.86 2013
3276.40 2024
3276.94 1981
3277.48 2069
3278.03 1928
3278.57 1908
3279.11 2034
3279.65 2065
3280.19 2080
3280.73 1957
3281.27 1949
3281.81 2046
3282.35 2158
3282.89 2092
3283.43 2264
3283.97 2349
3284.51 2510
3285.05 2587
3285.60 2572
3286.14 2672
3286.68 2524
3287.22 2459
3287.76 2416
3288.30 2338
3288.84 2266
3289.38 2196
3289.93 2198
3290.47 2202
3291.01 2276
3291.55 2341
3292.09 2468
3292.63 2568
3293.18 2720
3293.72 2812
3294.26 2947
3294.80 3213
3295.34 3208
3295.88 3240
3296.43 3192
3296.97 3230
3297.51 3128
3298.05 3020
3298.59 2890
3299.14 2608
3299.68 2610
3300.22 2588
3300.76 2432
3301.31 2354
3301.85 2299
3302.39 2183
3302.93 2144
3303.48 2257
3304.02 2191
3304.56 2165
3305.10 2150
3305.65 2165
3306.19 2203
3306.73 2252
3307.27 2311
3307.82 2348
3308.36 2468
3308.90 2495
3309.45 2569
3309.99 2626
3310.53 2534
3311.07 2519
3311.62 2408
3312.16 2376
3312.70 2330
3313.25 2387
3313.79 2409
3314.33 2470
3314.88 2523
3315.42 2614
3315.97 2818
3316.51 2931
3317.05 3084
3317.60 2927
3318.14 2989
3318.68 3018
3319.23 2998
3319.77 2958
3320.32 2920
3320.86 2867
3321.40 2686
3321.95 2619
3322.49 2500
3323.04 2419
3323.58 2342
3324.12 2377
3324.67 2382
3325.21 2392
3325.76 2242
3326.30 2313
3326.85 2309
3327.39 2241
3327.93 2242
3328.48 2372
3329.02 2128
3329.57 2222
3330.11 2444
3330.66 2616
3331.20 2812
3331.75 3143
3332.29 3428
3332.84 4093
3333.38 4742
3333.93 5249
3334.47 5785
3335.02 6015
3335.56 6264
3336.11 6191
3336.65 5865
3337.20 5552
3337.74 5022
3338.29 4751
3338.83 4210
3339.38 3684
3339.92 3257
3340.47 2902
3341.02 2633
3341.56 2432
3342.11 2306
3342.65 2229
3343.20 2069
3343.74 2056
3344.29 2188
3344.84 2108
3345.38 2082
3345.93 2108
3346.47 2214
3347.02 2174
3347.57 2214
3348.11 2294
3348.66 2353
3349.21 2268
3349.75 2212
3350.30 2298
3350.84 2326
3351.39 2295
3351.94 2252
3352.48 2151
3353.03 2209
3353.58 2151
3354.12 2251
3354.67 2113
3355.22 2094
3355.76 1921
3356.31 1913
3356.86 1912
3357.40 1960
3357.95 1849
3358.50 1831
3359.05 1772
3359.59 1874
3360.14 1843
3360.69 1736
3361.23 1813
3361.78 1736
3362.33 1785
3362.88 1837
3363.42 1872
3363.97 1839
3364.52 1848
3365.07 1840
3365.61 1890
3366.16 1781
3366.71 1859
3367.26 1863
3367.80 1844
3368.35 1838
3368.90 1755
3369.45 1807
3370.00 1876
3370.54 1937
3371.09 1956
3371.64 1953
3372.19 1988
3372.74 2134
3373.28 2111
3373.83 2022
3374.38 2056
3374.93 2044
3375.48 2008
3376.03 1840
3376.57 1852
3377.12 1809
3377.67 1820
3378.22 1675
3378.77 1753
3379.32 1745
3379.87 1702
3380.42 1620
3380.96 1809
3381.51 1689
3382.06 1699
3382.61 1653
3383.16 1764
3383.71 1675
3384.26 1659
3384.81 1659
3385.36 1654
3385.91 1762
3386.45 1778
3387.00 1734
3387.55 1661
3388.10 1725
3388.65 1724
3389.20 1834
3389.75 1694
3390.30 1706
3390.85 1714
3391.40 1743
3391.95 1681
3392.50 1667
3393.05 1744
3393.60 1721
3394.15 1689
3394.70 1662
3395.25 1650
3395.80 1696
3396.35 1667
3396.90 1676
3397.45 1679
3398.00 1624
3398.55 1614
3399.10 1671
3399.65 1614
3400.20 1748
3400.75 1735
3401.30 1638
3401.85 1616
3402.40 1750
3402.95 1770
3403.50 1783
3404.06 1705
3404.61 1713
3405.16 1611
3405.71 1721
3406.26 1631
3406.81 1611
3407.36 1615
3407.91 1649
3408.46 1620
3409.01 1585
3409.56 1707
3410.12 1693
3410.67 1728
3411.22 1878
3411.77 1873
3412.32 1779
3412.87 1830
3413.42 1705
3413.98 1798
3414.53 1859
3415.08 1880
3415.63 2003
3416.18 2061
3416.73 2131
3417.29 2223
3417.84 2188
3418.39 2091
3418.94 2105
3419.49 2218
3420.05 2120
3420.60 2060
3421.15 1970
3421.70 1951
3422.25 1993
3422.81 2091
3423.36 2024
3423.91 2087
3424.46 2192
3425.01 2102
3425.57 2013
3426.12 1959
3426.67 1900
3427.23 1783
3427.78 1728
3428.33 1768
3428.88 1674
3429.44 1689
3429.99 1683
3430.54 1714
3431.09 1623
3431.65 1724
3432.20 1582
3432.75 1591
3433.31 1601
3433.86 1712
3434.41 1755
3434.97 1714
3435.52 1672
3436.07 1717
3436.63 1763
3437.18 1707
3437.73 1700
3438.29 1754
3438.84 1805
3439.39 1799
3439.95 1696
3440.50 1810
3441.05 1751
3441.61 1662
3442.16 1676
3442.72 1641
3443.27 1672
3443.82 1596
3444.38 1717
3444.93 1666
3445.48 1622
3446.04 1568
3446.59 1632
3447.15 1688
3447.70 1639
3448.26 1622
3448.81 1578
3449.36 1554
3449.92 1607
3450.47 1603
3451.03 1554
3451.58 1586
3452.14 1551
3452.69 1604
3453.25 1731
3453.80 1673
3454.36 1558
3454.91 1553
3455.47 1521
3456.02 1538
3456.58 1605
3457.13 1593
3457.69 1588
3458.24 1560
3458.80 1666
3459.35 1701
3459.91 1679
3460.46 1731
3461.02 1672
3461.57 1669
3462.13 1579
3462.68 1647
3463.24 1635
3463.79 1644
3464.35 1647
3464.90 1562
3465.46 1621
3466.02 1653
3466.57 1753
3467.13 1789
3467.68 1827
3468.24 1802
3468.80 1791
3469.35 1803
3469.91 1959
3470.46 1885
3471.02 2000
3471.58 1957
3472.13 1930
3472.69 1840
3473.24 1924
3473.80 1871
3474.36 1798
3474.91 1802
3475.47 1826
3476.03 1797
3476.58 1701
3477.14 1783
3477.70 1834
3478.25 1957
3478.81 1984
3479.37 1995
3479.92 2107
3480.48 2086
3481.04 2074
3481.59 2034
3482.15 1975
3482.71 2115
3483.26 2036
3483.82 2052
3484.38 2099
3484.94 2123
3485.49 2111
3486.05 2257
3486.61 2362
3487.17 2635
3487.72 2899
3488.28 3360
3488.84 3879
3489.40 4424
3489.95 5080
3490.51 5967
3491.07 6662
3491.63 7204
3492.18 7321
3492.74 7217
3493.30 6768
3493.86 5841
3494.42 5088
3494.97 4319
3495.53 3782
3496.09 3125
3496.65 2950
3497.21 2807
3497.76 2814
3498.32 2868
3498.88 2850
3499.44 3009
3500.00 3174
3500.56 3267
3501.11 3282
3501.67 3579
3502.23 3798
3502.79 4117
3503.35 4393
3503.91 4656
3504.47 4852
3505.03 4853
3505.58 4651
3506.14 4417
3506.70 4176
3507.26 3863
3507.82 3635
3508.38 3450
3508.94 3206
3509.50 2981
3510.06 2913
3510.62 2752
3511.17 2702
3511.73 2630
3512.29 2499
3512.85 2464
3513.41 2239
3513.97 2065
3514.53 1998
3515.09 2021
3515.65 1997
3516.21 2002
3516.77 1926
3517.33 1850
3517.89 1787
3518.45 1799
3519.01 1806
3519.57 1761
3520.13 1806
3520.69 1880
3521.25 1861
3521.81 1831
3522.37 1929
3522.93 1884
3523.49 1892
3524.05 1807
3524.61 1875
3525.17 1843
3525.73 1898
3526.29 1847
3526.85 1886
3527.41 1963
3527.97 1983
3528.54 1899
3529.10 2012
3529.66 2033
3530.22 1990
3530.78 2133
3531.34 2063
3531.90 2159
3532.46 2225
3533.02 2195
3533.58 2229
3534.14 2211
3534.71 2167
3535.27 2225
3535.83 2138
3536.39 2030
3536.95 2000
3537.51 2086
3538.07 2028
3538.64 2017
3539.20 1968
3539.76 1912
3540.32 1891
3540.88 1940
3541.44 1979
3542.00 1922
3542.57 1929
3543.13 1970
3543.69 2016
3544.25 1870
3544.81 1972
3545.38 2010
3545.94 2055
3546.50 1932
3547.06 1895
3547.62 1820
3548.19 1972
3548.75 1864
3549.31 1803
3549.87 1853
3550.44 1840
3551.00 1772
3551.56 1737
3552.12 1694
3552.69 1660
3553.25 1675
3553.81 1655
3554.37 1653
3554.94 1600
3555.50 1593
3556.06 1653
3556.63 1652
3557.19 1693
3557.75 1683
3558.31 1672
3558.88 1633
3559.44 1661
3560.00 1636
3560.57 1754
3561.13 1667
3561.69 1613
3562.26 1814
3562.82 1835
3563.38 1847
3563.95 1724
3564.51 1744
3565.07 1807
3565.64 1816
3566.20 1814
3566.77 1723
3567.33 1800
3567.89 1789
3568.46 1713
3569.02 1652
3569.59 1777
3570.15 1799
3570.71 1778
3571.28 1651
3571.84 1770
3572.41 1772
3572.97 1882
3573.53 1902
3574.10 2109
3574.66 2176
3575.23 2088
3575.79 2145
3576.36 2318
3576.92 2337
3577.48 2438
3578.05 2571
3578.61 2370
3579.18 2267
3579.74 2079
3580.31 2004
3580.87 1984
3581.44 1846
3582.00 1744
3582.57 1657
3583.13 1634
3583.70 1660
3584.26 1613
3584.83 1611
3585.39 1576
3585.96 1629
3586.52 1617
3587.09 1530
3587.65 1667
3588.22 1620
3588.79 1645
3589.35 1576
3589.92 1592
3590.48 1630
3591.05 1587
3591.61 1493
3592.18 1480
3592.74 1583
3593.31 1651
3593.88 1651
3594.44 1620
3595.01 1492
3595.57 1557
3596.14 1574
3596.71 1699
3597.27 1661
3597.84 1679
3598.40 1633
3598.97 1655
3599.54 1599
3600.10 1643
3600.67 1675
3601.24 1715
3601.80 1673
3602.37 1648
3602.94 1674
3603.50 1686
3604.07 1689
3604.64 1671
3605.20 1681
3605.77 1613
3606.34 1571
3606.90 1560
3607.47 1499
3608.04 1483
3608.60 1535
3609.17 1529
3609.74 1521
3610.30 1422
3610.87 1357
3611.44 1450
3612.01 1537
3612.57 1658
3613.14 1751
3613.71 1838
3614.28 1936
3614.84 2115
3615.41 2304
3615.98 2570
3616.55 2750
3617.11 2831
3617.68 2929
3618.25 3027
3618.82 2847
3619.39 2865
3619.95 2719
3620.52 2540
3621.09 2272
3621.66 2105
3622.23 2005
3622.79 1819
3623.36 1817
3623.93 1749
3624.50 1570
3625.07 1534
3625.63 1553
3626.20 1580
3626.77 1582
3627.34 1515
3627.91 1498
3628.48 1459
3629.05 1515
3629.61 1456
3630.18 1557
3630.75 1572
3631.32 1503
3631.89 1542
3632.46 1635
3633.03 1542
3633.60 1523
3634.16 1581
3634.73 1591
3635.30 1533
3635.87 1529
3636.44 1512
3637.01 1642
3637.58 1611
3638.15 1607
3638.72 1683
3639.29 1734
3639.86 1688
3640.43 1832
3641.00 1907
3641.57 1942
3642.14 2011
3642.71 1896
3643.27 1838
3643.84 1745
3644.41 1765
3644.98 1787
3645.55 1770
3646.12 1615
3646.69 1627
3647.26 1546
3647.83 1578
3648.40 1543
3648.97 1623
3649.54 1693
3650.12 1714
3650.69 1732
3651.26 1728
3651.83 1705
3652.40 1878
3652.97 1848
3653.54 1830
3654.11 1828
3654.68 1766
3655.25 1862
3655.82 1842
3656.39 1823
3656.96 1834
3657.53 1798
3658.10 1936
3658.67 1885
3659.25 1763
3659.82 1714
3660.39 1807
3660.96 1792
3661.53 1904
3662.10 1957
3662.67 1848
3663.24 1814
3663.81 1849
3664.39 1805
3664.96 1822
3665.53 1816
3666.10 1846
3666.67 1970
3667.24 1832
3667.81 1800
3668.39 1724
3668.96 1724
3669.53 1725
3670.10 1707
3670.67 1612
3671.25 1687
3671.82 1815
3672.39 1778
3672.96 1805
3673.53 1877
3674.11 1881
3674.68 1862
3675.25 1904
3675.82 1973
3676.39 2008
3676.97 1866
3677.54 2037
3678.11 2028
3678.68 2033
3679.26 1991
3679.83 2064
3680.40 2088
3680.97 1954
3681.55 1835
3682.12 1749
3682.69 1638
3683.27 1617
3683.84 1549
3684.41 1526
3684.98 1557
3685.56 1584
3686.13 1683
3686.70 1704
3687.28 1752
3687.85 1757
3688.42 1874
3689.00 1964
3689.57 2016
3690.14 2137
3690.72 1988
3691.29 1969
3691.86 1917
3692.44 1923
3693.01 1800
3693.58 1856
3694.16 1737
3694.73 1581
3695.31 1723
3695.88 1709
3696.45 1662
3697.03 1589
3697.60 1513
3698.18 1556
3698.75 1599
3699.32 1630
3699.90 1726
3700.47 1680
3701.05 1800
3701.62 1705
3702.19 1715
3702.77 1842
3703.34 1897
3703.92 1767
3704.49 1708
3705.07 1641
3705.64 1612
3706.22 1649
3706.79 1668
3707.37 1709
3707.94 1740
3708.51 1659
3709.09 1632
3709.66 1645
3710.24 1661
3710.81 1680
3711.39 1665
3711.96 1597
3712.54 1644
3713.11 1640
3713.69 1576
3714.27 1499
3714.84 1582
3715.42 1555
3715.99 1564
3716.57 1540
3717.14 1618
3717.72 1499
3718.29 1491
3718.87 1523
3719.44 1557
3720.02 1562
3720.60 1458
3721.17 1469
3721.75 1582
3722.32 1509
3722.90 1462
3723.47 1460
3724.05 1398
3724.63 1425
3725.20 1429
3725.78 1530
3726.36 1454
3726.93 1507
3727.51 1576
3728.08 1647
3728.66 1745
3729.24 1931
3729.81 1875
3730.39 2052
3730.97 2152
3731.54 2219
3732.12 2241
3732.70 2436
3733.27 2391
3733.85 2358
3734.43 2275
3735.00 2144
3735.58 2068
3736.16 1906
3736.73 1866
3737.31 1744
3737.89 1689
3738.47 1660
3739.04 1634
3739.62 1575
3740.20 1626
3740.77 1591
3741.35 1567
3741.93 1573
3742.51 1552
3743.08 1596
3743.66 1498
3744.24 1506
3744.82 1515
3745.39 1497
3745.97 1481
3746.55 1510
3747.13 1460
3747.71 1474
3748.28 1455
3748.86 1511
3749.44 1411
3750.02 1440
3750.59 1360
3751.17 1385
3751.75 1499
3752.33 1499
3752.91 1416
3753.49 1353
3754.06 1427
3754.64 1371
3755.22 1411
3755.80 1460
3756.38 1472
3756.96 1429
3757.53 1508
3758.11 1518
3758.69 1494
3759.27 1518
3759.85 1476
3760.43 1517
3761.01 1586
3761.59 1683
3762.17 1610
3762.74 1714
3763.32 1697
3763.90 1709
3764.48 1626
3765.06 1593
3765.64 1698
3766.22 1593
3766.80 1569
3767.38 1648
3767.96 1621
3768.54 1658
3769.12 1621
3769.70 1518
3770.27 1511
3770.85 1509
3771.43 1593
3772.01 1555
3772.59 1518
3773.17 1471
3773.75 1485
3774.33 1449
3774.91 1523
3775.49 1464
3776.07 1433
3776.65 1408
3777.23 1521
3777.81 1503
3778.39 1489
3778.97 1455
3779.55 1495
3780.13 1385
3780.71 1408
3781.29 1344
3781.88 1295
3782.46 1359
3783.04 1369
3783.62 1378
3784.20 1316
3784.78 1355
3785.36 1398
3785.94 1332
3786.52 1329
3787.10 1408
3787.68 1453
3788.26 1479
3788.84 1474
3789.43 1467
3790.01 1389
3790.59 1444
3791.17 1513
3791.75 1464
3792.33 1471
3792.91 1424
3793.49 1407
3794.08 1422
3794.66 1482
3795.24 1517
3795.82 1445
3796.40 1550
3796.98 1470
3797.56 1404
3798.15 1452
3798.73 1554
3799.31 1503
3799.89 1662
3800.47 1669
3801.06 1762
3801.64 1663
3802.22 1761
3802.80 1841
3803.38 1736
3803.97 1753
3804.55 1779
3805.13 1835
3805.71 1909
3806.29 2004
3806.88 2284
3807.46 2302
3808.04 2405
3808.62 2379
3809.21 2191
3809.79 2356
3810.37 2312
3810.95 2195
3811.54 2220
3812.12 2125
3812.70 2120
3813.29 2053
3813.87 2114
3814.45 2205
3815.03 2122
3815.62 2141
3816.20 2020
3816.78 2059
3817.37 2003
3817.95 1944
3818.53 1900
3819.12 1849
3819.70 1850
3820.28 1782
3820.87 1880
3821.45 1983
3822.03 1894
3822.62 1916
3823.20 1992
3823.78 1951
3824.37 1878
3824.95 1797
3825.54 1688
3826.12 1659
3826.70 1652
3827.29 1630
3827.87 1610
3828.46 1594
3829.04 1578
3829.62 1665
3830.21 1629
3830.79 1637
3831.38 1638
3831.96 1605
3832.54 1561
3833.13 1615
3833.71 1670
3834.30 1625
3834.88 1608
3835.47 1569
3836.05 1628
3836.64 1626
3837.22 1627
3837.81 1693
3838.39 1630
3838.98 1537
3839.56 1503
3840.15 1560
3840.73 1479
3841.31 1481
3841.90 1477
3842.49 1523
3843.07 1518
3843.66 1697
3844.24 1681
3844.83 1723
3845.41 1784
3846.00 1754
3846.58 1662
3847.17 1653
3847.75 1680
3848.34 1541
3848.92 1516
3849.51 1583
3850.10 1514
3850.68 1520
3851.27 1534
3851.85 1624
3852.44 1549
3853.02 1578
3853.61 1666
3854.20 1596
3854.78 1544
3855.37 1559
3855.95 1648
3856.54 1745
3857.13 1790
3857.71 1978
3858.30 2199
3858.89 2411
3859.47 2730
3860.06 2970
3860.64 3104
3861.23 3227
3861.82 3358
3862.40 3204
3862.99 3102
3863.58 2951
3864.16 2681
3864.75 2450
3865.34 2167
3865.92 2002
3866.51 1799
3867.10 1705
3867.69 1720
3868.27 1697
3868.86 1621
3869.45 1633
3870.03 1630
3870.62 1636
3871.21 1589
3871.80 1626
3872.38 1647
3872.97 1624
3873.56 1624
3874.15 1536
3874.73 1536
3875.32 1534
3875.91 1544
3876.50 1513
3877.08 1516
3877.67 1528
3878.26 1530
3878.85 1440
3879.43 1331
3880.02 1315
3880.61 1337
3881.20 1442
3881.79 1311
3882.37 1380
3882.96 1381
3883.55 1426
3884.14 1359
3884.73 1302
3885.32 1379
3885.90 1402
3886.49 1344
3887.08 1482
3887.67 1458
3888.26 1578
3888.85 1606
3889.44 1591
3890.02 1654
3890.61 1690
3891.20 1682
3891.79 1633
3892.38 1725
3892.97 1640
3893.56 1735
3894.15 1610
3894.74 1463
3895.32 1541
3895.91 1527
3896.50 1540
3897.09 1580
3897.68 1553
3898.27 1605
3898.86 1594
3899.45 1681
3900.04 1693
3900.63 1606
3901.22 1597
3901.81 1459
3902.40 1503
3902.99 1546
3903.58 1516
3904.17 1555
3904.76 1458
3905.35 1495
3905.94 1490
3906.53 1566
3907.12 1623
3907.71 1490
3908.30 1422
3908.89 1411
3909.48 1451
3910.07 1458
3910.66 1479
3911.25 1377
3911.84 1276
3912.43 1326
3913.02 1383
3913.61 1337
3914.20 1260
3914.79 1279
3915.38 1246
3915.97 1293
3916.56 1284
3917.15 1308
3917.74 1323
3918.33 1332
3918.92 1395
3919.52 1303
3920.11 1232
3920.70 1308
3921.29 1251
3921.88 1265
3922.47 1326
3923.06 1300
3923.65 1263
3924.24 1254
3924.84 1269
3925.43 1257
3926.02 1271
3926.61 1237
3927.20 1262
3927.79 1251
3928.38 1205
3928.98 1143
3929.57 1144
3930.16 1208
3930.75 1153
3931.34 1165
3931.93 1135
3932.53 1160
3933.12 1253
3933.71 1201
3934.30 1168
3934.89 1234
3935.49 1195
3936.08 1278
3936.67 1334
3937.26 1361
3937.86 1411
3938.45 1364
3939.04 1408
3939.63 1480
3940.23 1437
3940.82 1448
3941.41 1492
3942.00 1423
3942.60 1494
3943.19 1524
3943.78 1440
3944.37 1440
3944.97 1396
3945.56 1367
3946.15 1309
3946.75 1272
3947.34 1234
3947.93 1327
3948.52 1349
3949.12 1365
3949.71 1293
3950.30 1365
3950.90 1312
3951.49 1280
3952.08 1265
3952.68 1336
3953.27 1318
3953.86 1278
3954.46 1289
3955.05 1301
3955.65 1309
3956.24 1314
3956.83 1304
3957.43 1408
3958.02 1438
3958.61 1357
3959.21 1479
3959.80 1485
3960.40 1379
3960.99 1319
3961.58 1370
3962.18 1347
3962.77 1459
3963.37 1464
3963.96 1540
3964.55 1570
3965.15 1607
3965.74 1542
3966.34 1561
3966.93 1557
3967.53 1539
3968.12 1479
3968.72 1453
3969.31 1455
3969.91 1424
3970.50 1329
3971.10 1284
3971.69 1328
3972.28 1269
3972.88 1264
3973.47 1392
3974.07 1374
3974.66 1435
3975.26 1362
3975.85 1435
3976.45 1435
3977.05 1522
3977.64 1550
3978.24 1550
3978.83 1508
3979.43 1535
3980.02 1451
3980.62 1469
3981.21 1390
3981.81 1369
3982.40 1342
3983.00 1406
3983.60 1331
3984.19 1339
3984.79 1372
3985.38 1358
3985.98 1396
3986.58 1323
3987.17 1373
3987.77 1365
3988.36 1334
3988.96 1381
3989.56 1342
3990.15 1348
3990.75 1337
3991.34 1431
3991.94 1490
3992.54 1476
3993.13 1516
3993.73 1494
3994.33 1345
3994.92 1375
3995.52 1495
3996.12 1444
3996.71 1450
3997.31 1427
3997.91 1338
3998.50 1351
3999.10 1435
3999.70 1540
4000.29 1358
4000.89 1350
4001.49 1352
4002.09 1276
4002.68 1273
4003.28 1306
4003.88 1406
4004.47 1421
4005.07 1380
4005.67 1346
4006.27 1329
4006.86 1366
4007.46 1426
4008.06 1384
4008.66 1359
4009.25 1394
4009.85 1437
4010.45 1350
4011.05 1312
4011.64 1308
4012.24 1356
4012.84 1328
4013.44 1354
4014.04 1315
4014.63 1301
4015.23 1294
4015.83 1221
4016.43 1265
4017.03 1314
4017.63 1297
4018.22 1267
4018.82 1271
4019.42 1287
4020.02 1349
4020.62 1337
4021.22 1391
4021.81 1337
4022.41 1307
4023.01 1399
4023.61 1359
4024.21 1433
4024.81 1458
4025.41 1588
4026.01 1642
4026.60 1627
4027.20 1817
4027.80 1883
4028.40 1938
4029.00 1931
4029.60 1878
4030.20 1894
4030.80 1734
4031.40 1609
4032.00 1583
4032.60 1475
4033.20 1487
4033.80 1456
4034.39 1471
4034.99 1339
4035.59 1341
4036.19 1345
4036.79 1246
4037.39 1231
4037.99 1242
4038.59 1192
4039.19 1223
4039.79 1251
4040.39 1193
4040.99 1131
4041.59 1187
4042.19 1151
4042.79 1150
4043.39 1251
4043.99 1222
4044.59 1234
4045.19 1176
4045.79 1156
4046.39 1175
4046.99 1248
4047.60 1282
4048.20 1250
4048.80 1254
4049.40 1268
4050.00 1206
4050.60 1274
4051.20 1281
4051.80 1236
4052.40 1244
4053.00 1233
4053.60 1352
4054.20 1292
4054.80 1272
4055.41 1261
4056.01 1257
4056.61 1249
4057.21 1220
4057.81 1232
4058.41 1239
4059.01 1281
4059.61 1288
4060.22 1249
4060.82 1292
4061.42 1277
4062.02 1254
4062.62 1334
4063.22 1468
4063.82 1453
4064.43 1418
4065.03 1501
4065.63 1572
4066.23 1553
4066.83 1524
4067.44 1540
4068.04 1449
4068.64 1402
4069.24 1449
4069.84 1332
4070.45 1280
4071.05 1234
4071.65 1274
4072.25 1165
4072.86 1221
4073.46 1174
4074.06 1136
4074.66 1174
4075.27 1190
4075.87 1166
4076.47 1157
4077.07 1187
4077.68 1163
4078.28 1219
4078.88 1241
4079.48 1183
4080.09 1179
4080.69 1224
4081.29 1229
4081.90 1228
4082.50 1150
4083.10 1160
4083.71 1108
4084.31 1154
4084.91 1214
4085.52 1210
4086.12 1193
4086.72 1152
4087.33 1197
4087.93 1158
4088.53 1154
4089.14 1152
4089.74 1184
4090.34 1181
4090.95 1236
4091.55 1229
4092.15 1191
4092.76 1198
4093.36 1141
4093.97 1140
4094.57 1271
4095.17 1346
4095.78 1263
4096.38 1292
4096.99 1250
4097.59 1184
4098.19 1190
4098.80 1238
4099.40 1186
4100.01 1170
4100.61 1178
4101.22 1180
4101.82 1191
4102.43 1218
4103.03 1268
4103.63 1256
4104.24 1218
4104.84 1240
4105.45 1169
4106.05 1156
4106.66 1159
4107.26 1179
4107.87 1253
4108.47 1262
4109.08 1306
4109.68 1161
4110.29 1089
4110.89 1221
4111.50 1225
4112.10 1236
4112.71 1203
4113.31 1164
4113.92 1175
4114.53 1237
4115.13 1095
4115.74 1097
4116.34 1157
4116.95 1202
4117.55 1161
4118.16 1127
4118.76 1137
4119.37 1150
4119.98 1119
4120.58 1167
4121.19 1163
4121.79 1117
4122.40 1132
4123.01 1108
4123.61 1227
4124.22 1200
4124.82 1168
4125.43 1186
4126.04 1208
4126.64 1174
4127.25 1146
4127.86 1100
4128.46 1163
4129.07 1118
4129.68 1280
4130.28 1317
4130.89 1284
4131.50 1271
4132.10 1349
4132.71 1352
4133.32 1286
4133.92 1345
4134.53 1408
4135.14 1361
4135.74 1419
4136.35 1380
4136.96 1385
4137.56 1434
4138.17 1443
4138.78 1476
4139.39 1432
4139.99 1434
4140.60 1413
4141.21 1485
4141.82 1531
4142.42 1507
4143.03 1560
4143.64 1545
4144.25 1516
4144.85 1454
4145.46 1450
4146.07 1429
4146.68 1336
4147.28 1302
4147.89 1295
4148.50 1267
4149.11 1292
4149.72 1285
4150.32 1264
4150.93 1198
4151.54 1186
4152.15 1196
4152.76 1221
4153.37 1115
4153.97 1175
4154.58 1189
4155.19 1114
4155.80 1168
4156.41 1192
4157.02 1237
4157.62 1181
4158.23 1264
4158.84 1174
4159.45 1133
4160.06 1191
4160.67 1168
4161.28 1170
4161.89 1219
4162.49 1213
4163.10 1204
4163.71 1229
4164.32 1299
4164.93 1271
4165.54 1240
4166.15 1303
4166.76 1257
4167.37 1303
4167.98 1231
4168.59 1260
4169.20 1288
4169.81 1320
4170.42 1259
4171.02 1389
4171.63 1428
4172.24 1451
4172.85 1454
4173.46 1465
4174.07 1413
4174.68 1377
4175.29 1375
4175.90 1373
4176.51 1427
4177.12 1407
4177.73 1375
4178.34 1402
4178.95 1372
4179.56 1332
4180.17 1298
4180.78 1258
4181.39 1310
4182.00 1183
4182.61 1245
4183.23 1254
4183.84 1179
4184.45 1225
4185.06 1166
4185.67 1170
4186.28 1066
4186.89 1104
4187.50 1093
4188.11 1165
4188.72 1158
4189.33 1237
4189.94 1274
4190.55 1230
4191.17 1265
4191.78 1313
4192.39 1286
4193.00 1364
4193.61 1387
4194.22 1408
4194.83 1378
4195.44 1301
4196.06 1313
4196.67 1247
4197.28 1299
4197.89 1290
4198.50 1277
4199.11 1302
4199.72 1149
4200.34 1113
4200.95 1174
4201.56 1155
4202.17 1187
4202.78 1218
4203.40 1184
4204.01 1175
4204.62 1197
4205.23 1190
4205.84 1221
4206.46 1244
4207.07 1246
4207.68 1247
4208.29 1195
4208.90 1246
4209.52 1250
4210.13 1262
4210.74 1307
4211.35 1276
4211.97 1305
4212.58 1422
4213.19 1363
4213.80 1385
4214.42 1378
4215.03 1401
4215.64 1502
4216.26 1465
4216.87 1540
4217.48 1506
4218.09 1531
4218.71 1498
4219.32 1551
4219.93 1587
4220.55 1609
4221.16 1557
4221.77 1592
4222.39 1585
4223.00 1556
4223.61 1535
4224.23 1698
4224.84 1619
4225.45 1632
4226.07 1752
4226.68 1843
4227.30 1920
4227.91 1972
4228.52 2180
4229.14 2106
4229.75 2073
4230.36 1957
4230.98 1884
4231.59 1786
4232.21 1650
4232.82 1549
4233.43 1507
4234.05 1501
4234.66 1498
4235.28 1476
4235.89 1445
4236.51 1400
4237.12 1379
4237.73 1382
4238.35 1422
4238.96 1499
4239.58 1415
4240.19 1436
4240.81 1454
4241.42 1434
4242.04 1453
4242.65 1415
4243.27 1351
4243.88 1412
4244.50 1421
4245.11 1469
4245.73 1471
4246.34 1352
4246.96 1471
4247.57 1386
4248.19 1419
4248.80 1480
4249.42 1396
4250.03 1368
4250.65 1409
4251.26 1313
4251.88 1250
4252.49 1285
4253.11 1372
4253.72 1291
4254.34 1243
4254.96 1297
4255.57 1353
4256.19 1266
4256.80 1380
4257.42 1335
4258.03 1370
4258.65 1422
4259.27 1425
4259.88 1465
4260.50 1495
4261.12 1372
4261.73 1493
4262.35 1590
4262.96 1668
4263.58 1613
4264.20 1536
4264.81 1568
4265.43 1565
4266.05 1521
4266.66 1555
4267.28 1544
4267.90 1564
4268.51 1508
4269.13 1461
4269.75 1400
4270.36 1435
4270.98 1425
4271.60 1343
4272.21 1464
4272.83 1494
4273.45 1542
4274.06 1635
4274.68 1679
4275.30 1781
4275.92 1912
4276.53 2054
4277.15 2174
4277.77 2176
4278.38 2199
4279.00 2120
4279.62 1972
4280.24 1754
4280.85 1680
4281.47 1552
4282.09 1548
4282.71 1490
4283.32 1345
4283.94 1325
4284.56 1356
4285.18 1354
4285.80 1359
4286.41 1309
4287.03 1204
4287.65 1144
4288.27 1245
4288.89 1278
4289.50 1226
4290.12 1193
4290.74 1168
4291.36 1237
4291.98 1269
4292.60 1315
4293.21 1263
4293.83 1175
4294.45 1210
4295.07 1227
4295.69 1215
4296.31 1276
4296.93 1300
4297.54 1277
4298.16 1251
4298.78 1303
4299.40 1321
4300.02 1206
4300.64 1263
4301.26 1260
4301.88 1228
4302.50 1173
4303.12 1237
4303.73 1284
4304.35 1335
4304.97 1257
4305.59 1256
4306.21 1268
4306.83 1250
4307.45 1204
4308.07 1234
4308.69 1191
4309.31 1196
4309.93 1226
4310.55 1214
4311.17 1193
4311.79 1171
4312.41 1227
4313.03 1177
4313.65 1219
4314.27 1178
4314.89 1223
4315.51 1191
4316.13 1161
4316.75 1143
4317.37 1185
4317.99 1233
4318.61 1227
4319.23 1187
4319.85 1091
4320.47 1158
4321.09 1167
4321.71 1183
4322.33 1199
4322.95 1168
4323.57 1177
4324.19 1125
4324.81 1218
4325.43 1215
4326.05 1282
4326.68 1254
4327.30 1350
4327.92 1343
4328.54 1406
4329.16 1505
4329.78 1568
4330.40 1704
4331.02 1742
4331.64 1893
4332.26 2047
4332.89 2011
4333.51 2085
4334.13 2056
4334.75 1834
4335.37 1723
4335.99 1594
4336.61 1644
4337.24 1543
4337.86 1425
4338.48 1459
4339.10 1392
4339.72 1380
4340.34 1428
4340.97 1429
4341.59 1480
4342.21 1499
4342.83 1558
4343.45 1682
4344.08 1771
4344.70 1869
4345.32 1916
4345.94 2170
4346.57 2206
4347.19 2168
4347.81 2078
4348.43 2061
4349.05 1900
4349.68 1758
4350.30 1705
4350.92 1636
4351.54 1568
4352.17 1445
4352.79 1375
4353.41 1432
4354.04 1359
4354.66 1366
4355.28 1326
4355.90 1273
4356.53 1328
4357.15 1219
4357.77 1323
4358.40 1249
4359.02 1286
4359.64 1330
4360.27 1300
4360.89 1278
4361.51 1303
4362.14 1200
4362.76 1243
4363.38 1271
4364.01 1248
4364.63 1249
4365.25 1265
4365.88 1357
4366.50 1251
4367.12 1200
4367.75 1202
4368.37 1289
4369.00 1167
4369.62 1109
4370.24 1070
4370.87 1116
4371.49 1183
4372.12 1203
4372.74 1173
4373.36 1174
4373.99 1160
4374.61 1132
4375.24 1157
4375.86 1153
4376.49 1224
4377.11 1097
4377.73 1135
4378.36 1253
4378.98 1240
4379.61 1196
4380.23 1215
4380.86 1195
4381.48 1197
4382.11 1219
4382.73 1187
4383.36 1158
4383.98 1158
4384.61 1219
4385.23 1211
4385.86 1156
4386.48 1138
4387.11 1173
4387.73 1096
4388.36 1051
4388.98 1109
4389.61 1066
4390.23 1117
4390.86 1136
4391.48 1081
4392.11 1058
4392.74 1116
4393.36 1091
4393.99 1073
4394.61 1152
4395.24 1106
4395.86 1108
4396.49 1118
4397.12 1094
4397.74 1141
4398.37 1136
4398.99 1106
4399.62 1130
4400.25 1185
4400.87 1128
4401.50 1122
4402.12 1181
4402.75 1088
4403.38 1093
4404.00 1073
4404.63 1121
4405.26 1137
4405.88 1036
4406.51 1060
4407.14 1070
4407.76 1080
4408.39 1139
4409.02 1070
4409.64 1078
4410.27 1087
4410.90 1113
4411.52 1108
4412.15 1140
4412.78 1121
4413.40 1058
4414.03 1121
4414.66 1090
4415.29 1077
4415.91 1090
4416.54 1065
4417.17 1031
4417.79 1047
4418.42 1046
4419.05 1064
4419.68 1118
4420.30 1055
4420.93 1091
4421.56 1113
4422.19 1125
4422.81 1131
4423.44 1086
4424.07 1047
4424.70 1015
4425.33 1003
4425.95 1027
4426.58 1009
4427.21 964
4427.84 1034
4428.47 1009
4429.09 948
4429.72 963
4430.35 998
4430.98 1027
4431.61 1001
4432.23 995
4432.86 1026
4433.49 1059
4434.12 1023
4434.75 961
4435.38 982
4436.01 1044
4436.63 1079
4437.26 1011
4437.89 975
4438.52 977
4439.15 992
4439.78 1070
4440.41 1082
4441.04 970
4441.67 981
4442.29 964
4442.92 1096
4443.55 1092
4444.18 1080
4444.81 1078
4445.44 1064
4446.07 1121
4446.70 1041
4447.33 1001
4447.96 1056
4448.59 1082
4449.22 1105
4449.85 1073
4450.48 1049
4451.11 1054
4451.74 1068
4452.37 1115
4453.00 1066
4453.63 1085
4454.26 1162
4454.89 1201
4455.52 1152
4456.15 1115
4456.78 1129
4457.41 1133
4458.04 1159
4458.67 1165
4459.30 1121
4459.93 1079
4460.56 1049
4461.19 1023
4461.82 1025
4462.45 969
4463.08 978
4463.71 996
4464.34 984
4464.97 958
4465.60 1026
4466.23 1042
4466.86 1033
4467.49 1004
4468.12 1045
4468.76 1056
4469.39 1010
4470.02 1088
4470.65 1040
4471.28 1002
4471.91 984
4472.54 1046
4473.17 990
4473.80 900
4474.44 966
4475.07 967
4475.70 982
4476.33 1043
4476.96 1022
4477.59 1007
4478.22 1057
4478.86 972
4479.49 1073
4480.12 1019
4480.75 1030
4481.38 962
4482.02 1132
4482.65 1070
4483.28 1060
4483.91 1110
4484.54 1138
4485.18 1107
4485.81 1180
4486.44 1092
4487.07 1172
4487.70 1173
4488.34 1099
4488.97 1045
4489.60 1043
4490.23 1119
4490.87 1058
4491.50 1034
4492.13 1061
4492.76 1087
4493.40 1015
4494.03 1011
4494.66 1125
4495.30 1112
4495.93 1050
4496.56 1098
4497.19 1131
4497.83 1101
4498.46 1163
4499.09 1209
4499.73 1311
4500.36 1334
4500.99 1490
4501.63 1515
4502.26 1521
4502.89 1503
4503.53 1497
4504.16 1534
4504.79 1499
4505.43 1481
4506.06 1373
4506.69 1353
4507.33 1332
4507.96 1234
4508.59 1237
4509.23 1244
4509.86 1173
4510.50 1187
4511.13 1152
4511.76 1227
4512.40 1169
4513.03 1095
4513.67 1084
4514.30 1181
4514.93 1141
4515.57 1104
4516.20 1081
4516.84 1138
4517.47 1141
4518.11 1113
4518.74 1174
4519.37 1085
4520.01 1129
4520.64 1064
4521.28 1069
4521.91 1137
4522.55 1175
4523.18 1242
4523.82 1221
4524.45 1182
4525.09 1251
4525.72 1330
4526.36 1376
4526.99 1492
4527.63 1581
4528.26 1771
4528.90 1859
4529.53 1995
4530.17 2145
4530.80 2485
4531.44 2458
4532.07 2376
4532.71 2421
4533.34 2265
4533.98 2175
4534.62 1953
4535.25 1713
4535.89 1544
4536.52 1517
4537.16 1411
4537.79 1299
4538.43 1225
4539.07 1167
4539.70 1151
4540.34 1165
4540.97 1118
4541.61 1079
4542.25 1106
4542.88 1144
4543.52 1070
4544.15 1067
4544.79 1120
4545.43 1086
4546.06 1086
4546.70 1094
4547.34 1072
4547.97 1056
4548.61 1094
4549.25 1064
4549.88 1066
4550.52 1080
4551.16 1083
4551.79 1118
4552.43 1067
4553.07 1047
4553.70 1058
4554.34 1075
4554.98 1088
4555.61 1002
4556.25 995
4556.89 1020
4557.53 984
4558.16 1133
4558.80 1084
4559.44 1069
4560.07 1116
4560.71 1113
4561.35 1151
4561.99 1098
4562.62 1000
4563.26 1060
4563.90 1065
4564.54 1076
4565.18 1101
4565.81 1164
4566.45 1208
4567.09 1195
4567.73 1249
4568.36 1303
4569.00 1253
4569.64 1298
4570.28 1255
4570.92 1231
4571.55 1255
4572.19 1182
4572.83 1207
4573.47 1229
4574.11 1205
4574.75 1164
4575.38 1084
4576.02 1105
4576.66 1061
4577.30 1088
4577.94 1076
4578.58 1107
4579.22 1139
4579.85 1103
4580.49 1033
4581.13 1032
4581.77 1057
4582.41 1108
4583.05 1121
4583.69 1111
4584.33 1092
4584.97 1091
4585.61 1099
4586.24 1170
4586.88 1129
4587.52 1124
4588.16 1074
4588.80 1190
4589.44 1311
4590.08 1343
4590.72 1319
4591.36 1364
4592.00 1386
4592.64 1360
4593.28 1329
4593.92 1333
4594.56 1196
4595.20 1204
4595.84 1225
4596.48 1179
4597.12 1136
4597.76 1140
4598.40 1136
4599.04 1115
4599.68 1065
4600.32 1142
4600.96 1106
4601.60 1139
4602.24 1214
4602.88 1146
4603.52 1204
4604.16 1147
4604.80 1145
4605.44 1212
4606.08 1190
4606.72 1175
4607.36 1114
4608.00 1145
4608.64 1151
4609.28 1179
4609.93 1152
4610.57 1134
4611.21 1202
4611.85 1164
4612.49 1206
4613.13 1191
4613.77 1091
4614.41 1106
4615.05 1105
4615.69 1084
4616.34 1099
4616.98 1123
4617.62 1105
4618.26 1064
4618.90 1036
4619.54 1028
4620.18 1033
4620.83 1035
4621.47 1046
4622.11 1026
4622.75 1067
4623.39 995
4624.03 942
4624.68 924
4625.32 974
4625.96 992
4626.60 958
4627.24 1032
4627.89 1046
4628.53 1015
4629.17 1048
4629.81 1017
4630.45 1001
4631.10 1047
4631.74 1085
4632.38 1110
4633.02 1121
4633.67 1118
4634.31 1062
4634.95 1094
4635.59 1027
4636.24 1044
4636.88 1017
4637.52 1015
4638.17 1107
4638.81 1075
4639.45 1050
4640.09 1043
4640.74 1116
4641.38 1048
4642.02 995
4642.67 1022
4643.31 1063
4643.95 1095
4644.60 1027
4645.24 1034
4645.88 1079
4646.53 1149
4647.17 1088
4647.81 1094
4648.46 1025
4649.10 1022
4649.74 1091
4650.39 1079
4651.03 1039
4651.67 1000
4652.32 1079
4652.96 1056
4653.61 1029
4654.25 1013
4654.89 1060
4655.54 1000
4656.18 1027
4656.83 983
4657.47 927
4658.11 969
4658.76 957
4659.40 1030
4660.05 997
4660.69 997
4661.33 1014
4661.98 1013
4662.62 1056
4663.27 1053
4663.91 1059
4664.56 1043
4665.20 988
4665.85 1045
4666.49 976
4667.14 927
4667.78 1023
4668.43 939
4669.07 872
4669.72 999
4670.36 999
4671.01 953
4671.65 992
4672.30 948
4672.94 955
4673.59 1018
4674.23 1011
4674.88 1008
4675.52 1042
4676.17 1034
4676.81 941
4677.46 978
4678.10 1042
4678.75 1075
4679.40 1035
4680.04 1078
4680.69 1064
4681.33 1032
4681.98 1054
4682.62 1089
4683.27 1016
4683.92 1102
4684.56 1068
4685.21 1009
4685.85 1029
4686.50 1049
4687.15 1004
4687.79 993
4688.44 1085
4689.09 1043
4689.73 1096
4690.38 1071
4691.02 1116
4691.67 1160
4692.32 1112
4692.96 1139
4693.61 1085
4694.26 1120
4694.90 1196
4695.55 1197
4696.20 1196
4696.84 1196
4697.49 1281
4698.14 1274
4698.78 1321
4699.43 1392
4700.08 1389
4700.73 1382
4701.37 1295
4702.02 1299
4702.67 1268
4703.31 1245
4703.96 1292
4704.61 1169
4705.26 1089
4705.90 1113
4706.55 1108
4707.20 1146
4707.85 1195
4708.49 1106
4709.14 1152
4709.79 1020
4710.44 1206
4711.09 1098
4711.73 1093
4712.38 1141
4713.03 1125
4713.68 1122
4714.33 1090
4714.97 1077
4715.62 1113
4716.27 1099
4716.92 1095
4717.57 1085
4718.21 1152
4718.86 1174
4719.51 1185
4720.16 1205
4720.81 1244
4721.46 1261
4722.11 1223
4722.75 1246
4723.40 1233
4724.05 1299
4724.70 1334
4725.35 1271
4726.00 1209
4726.65 1164
4727.30 1238
4727.94 1275
4728.59 1173
4729.24 1175
4729.89 1155
4730.54 1167
4731.19 1131
4731.84 1010
4732.49 1029
4733.14 1001
4733.79 1069
4734.44 1046
4735.09 1042
4735.74 1035
4736.38 1033
4737.03 1084
4737.68 1020
4738.33 1137
4738.98 1166
4739.63 1129
4740.28 1214
4740.93 1191
4741.58 1195
4742.23 1090
4742.88 1090
4743.53 1133
4744.18 1153
4744.83 1073
4745.48 1078
4746.13 1066
4746.78 1098
4747.43 1159
4748.08 1204
4748.73 1182
4749.39 1098
4750.04 1077
4750.69 1145
4751.34 1122
4751.99 1113
4752.64 1122
4753.29 1121
4753.94 1111
4754.59 1134
4755.24 1137
4755.89 1082
4756.54 1061
4757.19 1088
4757.84 1077
4758.50 1046
4759.15 1059
4759.80 1173
4760.45 1135
4761.10 1184
4761.75 1205
4762.40 1129
4763.05 1196
4763.71 1186
4764.36 1097
4765.01 1094
4765.66 1149
4766.31 1044
4766.96 1034
4767.62 1003
4768.27 1091
4768.92 1082
4769.57 1052
4770.22 1040
4770.87 1038
4771.53 1046
4772.18 1015
4772.83 1049
4773.48 1045
4774.13 1051
4774.79 984
4775.44 938
4776.09 951
4776.74 1036
4777.40 1047
4778.05 1033
4778.70 910
4779.35 1030
4780.01 1024
4780.66 943
4781.31 1014
4781.96 964
4782.62 1018
4783.27 1055
4783.92 1015
4784.57 1072
4785.23 987
4785.88 1009
4786.53 963
4787.19 1064
4787.84 1080
4788.49 1098
4789.15 1033
4789.80 1062
4790.45 1126
4791.11 1068
4791.76 1080
4792.41 1026
4793.07 1007
4793.72 1100
4794.37 989
4795.03 1028
4795.68 1064
4796.33 1036
4796.99 1061
4797.64 1140
4798.29 1101
4798.95 1083
4799.60 1170
4800.26 1270
4800.91 1232
4801.56 1295
4802.22 1184
4802.87 1183
4803.53 1130
4804.18 1120
4804.83 1134
4805.49 1106
4806.14 1079
4806.80 1024
4807.45 1008
4808.11 994
4808.76 1045
4809.42 1048
4810.07 1049
4810.72 1010
4811.38 990
4812.03 1007
4812.69 1049
4813.34 1017
4814.00 1047
4814.65 1067
4815.31 1085
4815.96 1083
4816.62 1016
4817.27 1087
4817.93 1050
4818.58 1066
4819.24 1134
4819.89 1127
4820.55 1062
4821.20 1052
4821.86 1161
4822.52 1213
4823.17 1184
4823.83 1116
4824.48 1218
4825.14 1230
4825.79 1153
4826.45 1146
4827.10 1122
4827.76 1123
4828.42 1163
4829.07 1052
4829.73 1026
4830.38 1140
4831.04 1127
4831.70 1194
4832.35 1225
4833.01 1337
4833.66 1291
4834.32 1273
4834.98 1252
4835.63 1304
4836.29 1298
4836.95 1245
4837.60 1193
4838.26 1203
4838.92 1245
4839.57 1243
4840.23 1202
4840.89 1199
4841.54 1218
4842.20 1173
4842.86 1177
4843.51 1157
4844.17 1192
4844.83 1265
4845.48 1297
4846.14 1290
4846.80 1304
4847.45 1361
4848.11 1311
4848.77 1338
4849.43 1400
4850.08 1421
4850.74 1463
4851.40 1417
4852.06 1391
4852.71 1416
4853.37 1342
4854.03 1216
4854.69 1313
4855.34 1370
4856.00 1370
4856.66 1417
4857.32 1356
4857.97 1407
4858.63 1481
4859.29 1508
4859.95 1367
4860.61 1332
4861.26 1380
4861.92 1310
4862.58 1381
4863.24 1353
4863.90 1330
4864.55 1323
4865.21 1371
4865.87 1383
4866.53 1370
4867.19 1211
4867.85 1219
4868.51 1248
4869.16 1286
4869.82 1195
4870.48 1176
4871.14 1187
4871.80 1249
4872.46 1303
4873.12 1198
4873.78 1208
4874.43 1220
4875.09 1279
4875.75 1220
4876.41 1218
4877.07 1205
4877.73 1231
4878.39 1238
4879.05 1234
4879.71 1253
4880.37 1239
4881.03 1270
4881.69 1273
4882.34 1316
4883.00 1264
4883.66 1248
4884.32 1341
4884.98 1253
4885.64 1249
4886.30 1308
4886.96 1241
4887.62 1311
4888.28 1250
4888.94 1260
4889.60 1257
4890.26 1327
4890.92 1245
4891.58 1247
4892.24 1308
4892.90 1259
4893.56 1290
4894.22 1268
4894.88 1266
4895.54 1270
4896.20 1236
4896.86 1263
4897.52 1219
4898.19 1290
4898.85 1291
4899.51 1300
4900.17 1367
4900.83 1326
4901.49 1211
4902.15 1181
4902.81 1135
4903.47 1167
4904.13 1139
4904.79 1139
4905.45 1145
4906.12 1195
4906.78 1189
4907.44 1186
4908.10 1210
4908.76 1147
4909.42 1097
4910.08 1098
4910.74 1135
4911.41 1081
4912.07 1154
4912.73 1049
4913.39 1075
4914.05 998
4914.71 1048
4915.38 999
4916.04 986
4916.70 1020
4917.36 982
4918.02 1023
4918.68 1024
4919.35 997
4920.01 1032
4920.67 965
4921.33 1009
4921.99 994
4922.66 953
4923.32 999
4923.98 1061
4924.64 1057
4925.31 994
4925.97 985
4926.63 1050
4927.29 1037
4927.96 1004
4928.62 1042
4929.28 1009
4929.94 1034
4930.61 982
4931.27 944
4931.93 963
4932.59 949
4933.26 934
4933.92 966
4934.58 941
4935.25 1045
4935.91 978
4936.57 984
4937.24 939
4937.90 1013
4938.56 998
4939.23 1024
4939.89 999
4940.55 990
4941.22 1013
4941.88 977
4942.54 952
4943.21 966
4943.87 967
4944.53 978
4945.20 990
4945.86 926
4946.52 962
4947.19 964
4947.85 938
4948.52 961
4949.18 989
4949.84 949
4950.51 918
4951.17 884
4951.84 883
4952.50 966
4953.17 947
4953.83 944
4954.49 946
4955.16 1002
4955.82 998
4956.49 1023
4957.15 1007
4957.82 1066
4958.48 1127
4959.15 1085
4959.81 1235
4960.47 1235
4961.14 1259
4961.80 1282
4962.47 1334
4963.13 1355
4963.80 1303
4964.46 1320
4965.13 1299
4965.79 1222
4966.46 1189
4967.12 1094
4967.79 1105
4968.45 1035
4969.12 1008
4969.79 1092
4970.45 1042
4971.12 989
4971.78 966
4972.45 1004
4973.11 1033
4973.78 1095
4974.44 1062
4975.11 1114
4975.78 1081
4976.44 1035
4977.11 1067
4977.77 1061
4978.44 1005
4979.11 1035
4979.77 995
4980.44 975
4981.10 935
4981.77 920
4982.44 977
4983.10 979
4983.77 934
4984.43 868
4985.10 948
4985.77 956
4986.43 997
4987.10 966
4987.77 940
4988.43 958
4989.10 866
4989.77 931
4990.43 943
4991.10 864
4991.77 941
4992.43 953
4993.10 971
4993.77 941
4994.43 964
4995.10 948
4995.77 939
4996.44 906
4997.10 875
4997.77 923
4998.44 961
4999.10 972
4999.77 893
5000.44 870
5001.11 891
5001.77 907
5002.44 892
5003.11 826
5003.78 885
5004.44 910
5005.11 891
5005.78 885
5006.45 911
5007.12 861
5007.78 905
5008.45 878
5009.12 868
5009.79 839
5010.46 843
5011.12 893
5011.79 881
5012.46 912
5013.13 891
5013.80 902
5014.47 862
5015.13 843
5015.80 810
5016.47 866
5017.14 870
5017.81 857
5018.48 870
5019.14 905
5019.81 907
5020.48 1015
5021.15 996
5021.82 929
5022.49 908
5023.16 922
5023.83 945
5024.50 846
5025.16 865
5025.83 907
5026.50 949
5027.17 878
5027.84 929
5028.51 889
5029.18 909
5029.85 908
5030.52 865
5031.19 885
5031.86 882
5032.53 922
5033.20 958
5033.87 876
5034.54 890
5035.21 879
5035.88 812
5036.54 875
5037.21 915
5037.88 884
5038.55 845
5039.22 836
5039.89 828
5040.56 835
5041.23 827
5041.90 832
5042.58 884
5043.25 826
5043.92 870
5044.59 867
5045.26 908
5045.93 855
5046.60 925
5047.27 827
5047.94 907
5048.61 902
5049.28 924
5049.95 896
5050.62 906
5051.29 869
5051.96 878
5052.63 893
5053.30 880
5053.98 913
5054.65 874
5055.32 861
5055.99 883
5056.66 902
5057.33 834
5058.00 890
5058.67 859
5059.34 916
5060.02 904
5060.69 900
5061.36 837
5062.03 835
5062.70 865
5063.37 914
5064.04 895
5064.72 890
5065.39 882
5066.06 839
5066.73 841
5067.40 808
5068.08 856
5068.75 832
5069.42 885
5070.09 837
5070.76 827
5071.44 842
5072.11 904
5072.78 834
5073.45 886
5074.12 877
5074.80 868
5075.47 819
5076.14 872
5076.81 895
5077.49 935
5078.16 954
5078.83 916
5079.50 882
5080.18 866
5080.85 868
5081.52 850
5082.20 872
5082.87 862
5083.54 889
5084.21 919
5084.89 891
5085.56 850
5086.23 906
5086.91 887
5087.58 912
5088.25 993
5088.93 997
5089.60 1018
5090.27 1068
5090.95 1004
5091.62 944
5092.29 1038
5092.97 978
5093.64 1082
5094.31 983
5094.99 954
5095.66 957
5096.34 927
5097.01 906
5097.68 909
5098.36 883
5099.03 896
5099.70 884
5100.38 836
5101.05 895
5101.73 939
5102.40 1006
5103.08 919
5103.75 922
5104.42 919
5105.10 917
5105.77 892
5106.45 934
5107.12 966
5107.80 940
5108.47 943
5109.15 951
5109.82 926
5110.49 891
5111.17 954
5111.84 851
5112.52 893
5113.19 919
5113.87 960
5114.54 953
5115.22 944
5115.89 1008
5116.57 1141
5117.24 1133
5117.92 1204
5118.59 1236
5119.27 1310
5119.94 1269
5120.62 1188
5121.30 1236
5121.97 1145
5122.65 1152
5123.32 1051
5124.00 1073
5124.67 1077
5125.35 980
5126.02 990
5126.70 993
5127.38 915
5128.05 975
5128.73 974
5129.40 970
5130.08 1032
5130.76 937
5131.43 971
5132.11 984
5132.78 990
5133.46 934
5134.14 978
5134.81 951
5135.49 970
5136.17 967
5136.84 1012
5137.52 987
5138.20 979
5138.87 979
5139.55 953
5140.22 969
5140.90 943
5141.58 935
5142.26 936
5142.93 966
5143.61 937
5144.29 915
5144.96 851
5145.64 884
5146.32 863
5146.99 847
5147.67 825
5148.35 848
5149.03 797
5149.70 834
5150.38 849
5151.06 871
5151.73 842
5152.41 824
5153.09 820
5153.77 818
5154.44 863
5155.12 863
5155.80 858
5156.48 898
5157.16 926
5157.83 841
5158.51 879
5159.19 934
5159.87 905
5160.55 901
5161.22 870
5161.90 870
5162.58 895
5163.26 800
5163.94 788
5164.61 813
5165.29 842
5165.97 857
5166.65 878
5167.33 860
5168.01 893
5168.68 933
5169.36 878
5170.04 808
5170.72 913
5171.40 905
5172.08 923
5172.76 826
5173.44 819
5174.11 820
5174.79 878
5175.47 903
5176.15 871
5176.83 921
5177.51 938
5178.19 904
5178.87 876
5179.55 795
5180.23 852
5180.91 919
5181.58 827
5182.26 865
5182.94 801
5183.62 815
5184.30 844
5184.98 824
5185.66 830
5186.34 795
5187.02 739
5187.70 791
5188.38 814
5189.06 785
5189.74 828
5190.42 769
5191.10 775
5191.78 713
5192.46 806
5193.14 742
5193.82 806
5194.50 796
5195.18 817
5195.86 768
5196.54 798
5197.22 786
5197.90 775
5198.58 836
5199.26 866
5199.94 809
5200.63 796
5201.31 814
5201.99 833
5202.67 836
5203.35 784
5204.03 829
5204.71 818
5205.39 839
5206.07 780
5206.75 805
5207.43 830
5208.11 870
5208.80 942
5209.48 947
5210.16 851
5210.84 858
5211.52 910
5212.20 851
5212.88 839
5213.57 850
5214.25 888
5214.93 920
5215.61 873
5216.29 886
5216.97 877
5217.66 953
5218.34 916
5219.02 897
5219.70 947
5220.38 919
5221.06 845
5221.75 937
5222.43 909
5223.11 893
5223.79 870
5224.47 890
5225.16 844
5225.84 874
5226.52 819
5227.20 794
5227.89 862
5228.57 856
5229.25 780
5229.93 785
5230.62 838
5231.30 817
5231.98 879
5232.66 935
5233.35 900
5234.03 933
5234.71 890
5235.40 885
5236.08 901
5236.76 871
5237.44 855
5238.13 848
5238.81 835
5239.49 896
5240.18 933
5240.86 923
5241.54 830
5242.23 861
5242.91 794
5243.59 829
5244.28 790
5244.96 825
5245.64 835
5246.33 869
5247.01 804
5247.70 838
5248.38 853
5249.06 840
5249.75 901
5250.43 788
5251.11 945
5251.80 933
5252.48 880
5253.17 888
5253.85 855
5254.53 872
5255.22 843
5255.90 838
5256.59 848
5257.27 822
5257.96 879
5258.64 872
5259.32 763
5260.01 864
5260.69 896
5261.38 957
5262.06 868
5262.75 846
5263.43 822
5264.12 834
5264.80 821
5265.49 834
5266.17 849
5266.86 852
5267.54 876
5268.23 882
5268.91 772
5269.60 817
5270.28 865
5270.97 903
5271.65 924
5272.34 920
5273.02 841
5273.71 831
5274.39 858
5275.08 837
5275.76 841
5276.45 843
5277.14 823
5277.82 806
5278.51 815
5279.19 888
5279.88 852
5280.56 837
5281.25 867
5281.94 873
5282.62 832
5283.31 871
5283.99 908
5284.68 847
5285.37 936
5286.05 833
5286.74 857
5287.43 902
5288.11 902
5288.80 839
5289.48 817
5290.17 815
5290.86 834
5291.54 834
5292.23 839
5292.92 792
5293.60 869
5294.29 860
5294.98 921
5295.66 895
5296.35 918
5297.04 946
5297.72 958
5298.41 991
5299.10 934
5299.79 989
5300.47 927
5301.16 942
5301.85 1076
5302.53 1144
5303.22 1106
5303.91 1102
5304.60 1155
5305.28 1155
5305.97 1190
5306.66 1167
5307.35 1241
5308.03 1167
5308.72 1172
5309.41 1085
5310.10 1164
5310.78 1193
5311.47 1184
5312.16 1276
5312.85 1278
5313.54 1334
5314.22 1333
5314.91 1433
5315.60 1336
5316.29 1295
5316.98 1342
5317.66 1355
5318.35 1298
5319.04 1281
5319.73 1238
5320.42 1253
5321.11 1170
5321.80 1063
5322.48 1107
5323.17 1096
5323.86 1049
5324.55 992
5325.24 961
5325.93 915
5326.62 916
5327.30 906
5327.99 877
5328.68 906
5329.37 968
5330.06 951
5330.75 904
5331.44 936
5332.13 889
5332.82 899
5333.51 945
5334.20 981
5334.88 905
5335.57 921
5336.26 851
5336.95 878
5337.64 938
5338.33 914
5339.02 925
5339.71 931
5340.40 865
5341.09 896
5341.78 933
5342.47 980
5343.16 978
5343.85 993
5344.54 982
5345.23 971
5345.92 1015
5346.61 1113
5347.30 1112
5347.99 1136
5348.68 1229
5349.37 1276
5350.06 1336
5350.75 1307
5351.44 1248
5352.13 1255
5352.82 1194
5353.51 1072
5354.20 1092
5354.90 1038
5355.59 1026
5356.28 978
5356.97 965
5357.66 940
5358.35 938
5359.04 931
5359.73 938
5360.42 937
5361.11 914
5361.80 939
5362.49 898
5363.19 945
5363.88 968
5364.57 908
5365.26 891
5365.95 906
5366.64 857
5367.33 864
5368.03 887
5368.72 825
5369.41 880
5370.10 841
5370.79 874
5371.48 883
5372.18 911
5372.87 883
5373.56 855
5374.25 891
5374.94 888
5375.63 881
5376.33 884
5377.02 866
5377.71 849
5378.40 884
5379.10 884
5379.79 870
5380.48 855
5381.17 832
5381.86 863
5382.56 876
5383.25 786
5383.94 848
5384.63 810
5385.33 873
5386.02 827
5386.71 882
5387.40 911
5388.10 920
5388.79 955
5389.48 877
5390.18 904
5390.87 951
5391.56 936
5392.26 867
5392.95 893
5393.64 911
5394.33 871
5395.03 885
5395.72 900
5396.41 837
5397.11 864
5397.80 801
5398.49 849
5399.19 842
5399.88 836
5400.58 832
5401.27 820
5401.96 820
5402.66 786
5403.35 781
5404.04 788
5404.74 781
5405.43 857
5406.13 867
5406.82 846
5407.51 875
5408.21 858
5408.90 861
5409.60 826
5410.29 850
5410.98 782
5411.68 822
5412.37 827
5413.07 843
5413.76 784
5414.46 772
5415.15 777
5415.84 779
5416.54 771
5417.23 840
5417.93 853
5418.62 805
5419.32 809
5420.01 847
5420.71 904
5421.40 849
5422.10 833
5422.79 871
5423.49 850
5424.18 835
5424.88 827
5425.57 849
5426.27 851
5426.96 793
5427.66 812
5428.35 843
5429.05 863
5429.74 858
5430.44 815
5431.14 907
5431.83 836
5432.53 789
5433.22 867
5433.92 856
5434.61 825
5435.31 788
5436.01 841
5436.70 864
5437.40 790
5438.09 812
5438.79 830
5439.49 764
5440.18 812
5440.88 837
5441.57 894
5442.27 842
5442.97 879
5443.66 928
5444.36 944
5445.06 1008
5445.75 1037
5446.45 1034
5447.15 1113
5447.84 1068
5448.54 1133
5449.24 1094
5449.93 1044
5450.63 1047
5451.33 1036
5452.02 971
5452.72 968
5453.42 980
5454.11 925
5454.81 907
5455.51 932
5456.20 903
5456.90 903
5457.60 940
5458.30 906
5458.99 886
5459.69 914
5460.39 978
5461.09 1004
5461.78 1015
5462.48 1013
5463.18 1018
5463.88 1040
5464.57 1025
5465.27 981
5465.97 999
5466.67 1004
5467.36 970
5468.06 890
5468.76 916
5469.46 933
5470.16 916
5470.85 927
5471.55 907
5472.25 912
5472.95 906
5473.65 923
5474.35 947
5475.04 1001
5475.74 977
5476.44 1076
5477.14 1106
5477.84 1196
5478.54 1278
5479.23 1425
5479.93 1448
5480.63 1462
5481.33 1501
5482.03 1563
5482.73 1476
5483.43 1346
5484.13 1320
5484.83 1250
5485.52 1239
5486.22 1225
5486.92 1170
5487.62 1223
5488.32 1186
5489.02 1231
5489.72 1151
5490.42 1146
5491.12 1243
5491.82 1208
5492.52 1245
5493.22 1193
5493.92 1227
5494.62 1284
5495.31 1302
5496.01 1325
5496.71 1344
5497.41 1466
5498.11 1674
5498.81 1840
5499.51 2084
5500.21 2269
5500.91 2475
5501.61 2559
5502.31 2540
5503.01 2324
5503.71 2106
5504.41 1772
5505.11 1655
5505.81 1512
5506.51 1333
5507.22 1275
5507.92 1221
5508.62 1242
5509.32 1168
5510.02 1217
5510.72 1171
5511.42 1153
5512.12 1159
5512.82 1131
5513.52 1167
5514.22 1184
5514.92 1168
5515.62 1189
5516.32 1178
5517.03 1205
5517.73 1160
5518.43 1180
5519.13 1133
5519.83 1221
5520.53 1190
5521.23 1150
5521.93 1197
5522.63 1199
5523.34 1084
5524.04 1118
5524.74 1021
5525.44 972
5526.14 966
5526.84 979
5527.55 968
5528.25 943
5528.95 912
5529.65 920
5530.35 978
5531.05 904
5531.76 937
5532.46 941
5533.16 949
5533.86 927
5534.56 913
5535.27 960
5535.97 895
5536.67 917
5537.37 987
5538.08 923
5538.78 929
5539.48 941
5540.18 911
5540.89 943
5541.59 877
5542.29 831
5542.99 835
5543.70 900
5544.40 871
5545.10 880
5545.80 841
5546.51 845
5547.21 835
5547.91 827
5548.62 887
5549.32 841
5550.02 888
5550.73 926
5551.43 923
5552.13 924
5552.84 906
5553.54 881
5554.24 916
5554.95 897
5555.65 868
5556.35 866
5557.06 804
5557.76 835
5558.46 897
5559.17 856
5559.87 878
5560.57 869
5561.28 886
5561.98 878
5562.69 882
5563.39 942
5564.09 910
5564.80 894
5565.50 878
5566.21 934
5566.91 952
5567.61 884
5568.32 893
5569.02 848
5569.73 829
5570.43 836
5571.14 865
5571.84 910
5572.54 927
5573.25 925
5573.95 928
5574.66 946
5575.36 937
5576.07 875
5576.77 853
5577.48 824
5578.18 788
5578.89 847
5579.59 857
5580.30 852
5581.00 794
5581.71 798
5582.41 787
5583.12 865
5583.82 891
5584.53 914
5585.23 847
5585.94 804
5586.64 836
5587.35 825
5588.06 852
5588.76 886
5589.47 814
5590.17 784
5590.88 786
5591.58 780
5592.29 824
5592.99 864
5593.70 878
5594.41 807
5595.11 856
5595.82 812
5596.52 813
5597.23 810
5597.94 775
5598.64 787
5599.35 776
5600.06 755
5600.76 745
5601.47 792
5602.17 820
5602.88 777
5603.59 767
5604.29 808
5605.00 758
5605.71 797
5606.41 785
5607.12 814
5607.83 800
5608.53 781
5609.24 858
5609.95 810
5610.65 740
5611.36 836
5612.07 749
5612.78 766
5613.48 728
5614.19 710
5614.90 751
5615.60 775
5616.31 803
5617.02 813
5617.73 789
5618.43 794
5619.14 776
5619.85 819
5620.56 763
5621.26 785
5621.97 769
5622.68 800
5623.39 814
5624.09 779
5624.80 791
5625.51 801
5626.22 819
5626.93 822
5627.63 803
5628.34 793
5629.05 805
5629.76 782
5630.47 780
5631.17 853
5631.88 862
5632.59 794
5633.30 861
5634.01 848
5634.72 822
5635.42 877
5636.13 825
5636.84 881
5637.55 802
5638.26 828
5638.97 911
5639.68 871
5640.39 908
5641.09 884
5641.80 915
5642.51 912
5643.22 888
5643.93 846
5644.64 794
5645.35 768
5646.06 766
5646.77 761
5647.48 747
5648.19 755
5648.89 815
5649.60 812
5650.31 778
5651.02 777
5651.73 846
5652.44 822
5653.15 809
5653.86 769
5654.57 801
5655.28 796
5655.99 810
5656.70 861
5657.41 849
5658.12 818
5658.83 864
5659.54 915
5660.25 907
5660.96 876
5661.67 860
5662.38 830
5663.09 768
5663.80 854
5664.51 862
5665.22 888
5665.93 792
5666.64 863
5667.35 826
5668.06 836
5668.77 839
5669.48 863
5670.19 910
5670.91 920
5671.62 964
5672.33 891
5673.04 908
5673.75 842
5674.46 911
5675.17 832
5675.88 821
5676.59 826
5677.30 812
5678.01 830
5678.73 810
5679.44 796
5680.15 812
5680.86 763
5681.57 792
5682.28 778
5682.99 812
5683.71 825
5684.42 823
5685.13 826
5685.84 789
5686.55 822
5687.26 810
5687.98 779
5688.69 829
5689.40 837
5690.11 794
5690.82 784
5691.54 812
5692.25 858
5692.96 847
5693.67 799
5694.38 798
5695.10 772
5695.81 758
5696.52 720
5697.23 752
5697.95 789
5698.66 773
5699.37 771
5700.08 763
5700.80 833
5701.51 774
5702.22 781
5702.93 775
5703.65 803
5704.36 778
5705.07 789
5705.78 776
5706.50 772
5707.21 746
5707.92 794
5708.64 835
5709.35 757
5710.06 711
5710.78 741
5711.49 715
5712.20 713
5712.92 719
5713.63 752
5714.34 758
5715.06 715
5715.77 767
5716.48 788
5717.20 742
5717.91 726
5718.62 715
5719.34 695
5720.05 747
5720.77 775
5721.48 756
5722.19 779
5722.91 800
5723.62 761
5724.33 794
5725.05 807
5725.76 832
5726.48 820
5727.19 865
5727.91 819
5728.62 815
5729.33 829
5730.05 846
5730.76 829
5731.48 807
5732.19 784
5732.91 756
5733.62 714
5734.34 773
5735.05 757
5735.77 774
5736.48 770
5737.20 760
5737.91 792
5738.63 770
5739.34 777
5740.06 776
5740.77 732
5741.49 811
5742.20 784
5742.92 785
5743.63 770
5744.35 755
5745.06 760
5745.78 783
5746.49 784
5747.21 809
5747.92 748
5748.64 780
5749.35 848
5750.07 841
5750.79 850
5751.50 821
5752.22 803
5752.93 788
5753.65 838
5754.36 859
5755.08 858
5755.80 876
5756.51 940
5757.23 929
5757.95 907
5758.66 925
5759.38 935
5760.09 856
5760.81 856
5761.53 914
5762.24 873
5762.96 872
5763.68 873
5764.39 909
5765.11 982
5765.83 966
5766.54 1009
5767.26 1069
5767.98 1103
5768.69 1338
5769.41 1446
5770.13 1558
5770.84 1594
5771.56 1530
5772.28 1449
5772.99 1339
5773.71 1224
5774.43 1154
5775.15 1001
5775.86 973
5776.58 963
5777.30 1007
5778.01 1042
5778.73 1040
5779.45 942
5780.17 962
5780.88 997
5781.60 989
5782.32 946
5783.04 1032
5783.76 1003
5784.47 1002
5785.19 909
5785.91 915
5786.63 954
5787.34 902
5788.06 901
5788.78 923
5789.50 976
5790.22 992
5790.94 976
5791.65 943
5792.37 935
5793.09 934
5793.81 907
5794.53 893
5795.25 874
5795.96 910
5796.68 918
5797.40 952
5798.12 928
5798.84 957
5799.56 889
5800.28 904
5800.99 1010
5801.71 960
5802.43 946
5803.15 914
5803.87 896
5804.59 893
5805.31 874
5806.03 907
5806.75 914
5807.47 922
5808.18 863
5808.90 893
5809.62 920
5810.34 877
5811.06 841
5811.78 805
5812.50 767
5813.22 792
5813.94 769
5814.66 753
5815.38 788
5816.10 788
5816.82 780
5817.54 782
5818.26 730
5818.98 755
5819.70 753
5820.42 775
5821.14 757
5821.86 757
5822.58 774
5823.30 750
5824.02 742
5824.74 790
5825.46 756
5826.18 727
5826.90 755
5827.62 733
5828.34 752
5829.06 796
5829.78 782
5830.50 808
5831.22 830
5831.95 801
5832.67 838
5833.39 814
5834.11 786
5834.83 785
5835.55 866
5836.27 787
5836.99 766
5837.71 745
5838.43 754
5839.15 720
5839.88 761
5840.60 761
5841.32 727
5842.04 764
5842.76 724
5843.48 701
5844.20 751
5844.93 747
5845.65 731
5846.37 750
5847.09 705
5847.81 705
5848.53 716
5849.26 740
5849.98 797
5850.70 756
5851.42 770
5852.14 768
5852.87 743
5853.59 708
5854.31 755
5855.03 722
5855.75 742
5856.48 812
5857.20 769
5857.92 729
5858.64 733
5859.37 728
5860.09 732
5860.81 729
5861.53 721
5862.26 708
5862.98 771
5863.70 725
5864.42 723
5865.15 712
5865.87 709
5866.59 695
5867.31 731
5868.04 712
5868.76 747
5869.48 716
5870.21 773
5870.93 705
5871.65 748
5872.38 763
5873.10 707
5873.82 699
5874.55 746
5875.27 735
5875.99 749
5876.72 747
5877.44 720
5878.16 699
5878.89 737
5879.61 720
5880.33 752
5881.06 786
5881.78 779
5882.51 781
5883.23 812
5883.95 747
5884.68 737
5885.40 777
5886.13 809
5886.85 780
5887.57 798
5888.30 753
5889.02 795
5889.75 783
5890.47 853
5891.20 705
5891.92 747
5892.64 768
5893.37 758
5894.09 764
5894.82 777
5895.54 733
5896.27 763
5896.99 734
5897.72 755
5898.44 831
5899.17 827
5899.89 814
5900.62 807
5901.34 777
5902.07 832
5902.79 826
5903.52 796
5904.24 834
5904.97 789
5905.69 800
5906.42 829
5907.14 795
5907.87 777
5908.59 827
5909.32 830
5910.04 821
5910.77 827
5911.50 889
5912.22 816
5912.95 767
5913.67 766
5914.40 752
5915.12 784
5915.85 789
5916.58 812
5917.30 782
5918.03 794
5918.75 782
5919.48 775
5920.21 794
5920.93 753
5921.66 727
5922.39 790
5923.11 803
5923.84 773
5924.56 837
5925.29 811
5926.02 875
5926.74 856
5927.47 851
5928.20 826
5928.92 812
5929.65 816
5930.38 830
5931.10 889
5931.83 889
5932.56 882
5933.28 933
5934.01 914
5934.74 893
5935.47 879
5936.19 900
5936.92 925
5937.65 909
5938.37 1002
5939.10 987
5939.83 997
5940.56 986
5941.28 1037
5942.01 1057
5942.74 1085
5943.47 1040
5944.19 1111
5944.92 1132
5945.65 1075
5946.38 1084
5947.11 1093
5947.83 1078
5948.56 1186
5949.29 1200
5950.02 1221
5950.74 1276
5951.47 1341
5952.20 1450
5952.93 1433
5953.66 1552
5954.39 1557
5955.11 1475
5955.84 1420
5956.57 1414
5957.30 1399
5958.03 1424
5958.76 1386
5959.48 1338
5960.21 1339
5960.94 1328
5961.67 1355
5962.40 1381
5963.13 1459
5963.86 1590
5964.59 1735
5965.31 1702
5966.04 1832
5966.77 2017
5967.50 2084
5968.23 2096
5968.96 1966
5969.69 1902
5970.42 1839
5971.15 1760
5971.88 1702
5972.61 1539
5973.34 1657
5974.06 1599
5974.79 1550
5975.52 1604
5976.25 1595
5976.98 1643
5977.71 1642
5978.44 1690
5979.17 1831
5979.90 1861
5980.63 1878
5981.36 1880
5982.09 1966
5982.82 1919
5983.55 1979
5984.28 1947
5985.01 1949
5985.74 1957
5986.47 1993
5987.20 1879
5987.93 1900
5988.66 1942
5989.39 2012
5990.12 1927
5990.85 1965
5991.58 2021
5992.32 2056
5993.05 2062
5993.78 2059
5994.51 2194
5995.24 2196
5995.97 2083
5996.70 2058
5997.43 2120
5998.16 2085
5998.89 2096
5999.62 2001
6000.35 1924
6001.09 2002
6001.82 1968
6002.55 1934
6003.28 1908
6004.01 1965
6004.74 1989
6005.47 2012
6006.20 2152
6006.94 2388
6007.67 2743
6008.40 3157
6009.13 3599
6009.86 4260
6010.59 4988
6011.33 5547
6012.06 6063
6012.79 6688
6013.52 6906
6014.25 6818
6014.98 6627
6015.72 5987
6016.45 5537
6017.18 5048
6017.91 4295
6018.64 3739
6019.38 3211
6020.11 2770
6020.84 2425
6021.57 2221
6022.31 2166
6023.04 1920
6023.77 1881
6024.50 1692
6025.24 1764
6025.97 1742
6026.70 1656
6027.43 1680
6028.17 1768
6028.90 1727
6029.63 1683
6030.37 1665
6031.10 1678
6031.83 1585
6032.56 1515
6033.30 1517
6034.03 1429
6034.76 1508
6035.50 1518
6036.23 1486
6036.96 1492
6037.70 1414
6038.43 1424
6039.16 1496
6039.90 1548
6040.63 1549
6041.36 1530
6042.10 1549
6042.83 1601
6043.56 1607
6044.30 1649
6045.03 1631
6045.77 1718
6046.50 1723
6047.23 1689
6047.97 1770
6048.70 1907
6049.44 1900
6050.17 1886
6050.90 2003
6051.64 2094
6052.37 2102
6053.11 2051
6053.84 1906
6054.57 1926
6055.31 1871
6056.04 1832
6056.78 1793
6057.51 1702
6058.25 1630
6058.98 1636
6059.72 1586
6060.45 1627
6061.19 1637
6061.92 1576
6062.66 1561
6063.39 1509
6064.13 1526
6064.86 1545
6065.60 1463
6066.33 1463
6067.07 1478
6067.80 1446
6068.54 1447
6069.27 1480
6070.01 1460
6070.74 1455
6071.48 1518
6072.21 1460
6072.95 1429
6073.68 1442
6074.42 1411
6075.15 1408
6075.89 1343
6076.63 1384
6077.36 1371
6078.10 1402
6078.83 1345
6079.57 1426
6080.30 1384
6081.04 1430
6081.78 1384
6082.51 1379
6083.25 1309
6083.98 1329
6084.72 1346
6085.46 1379
6086.19 1338
6086.93 1359
6087.67 1332
6088.40 1354
6089.14 1337
6089.88 1435
6090.61 1506
6091.35 1508
6092.09 1510
6092.82 1558
6093.56 1431
6094.30 1374
6095.03 1406
6095.77 1356
6096.51 1361
6097.24 1345
6097.98 1329
6098.72 1345
6099.45 1290
6100.19 1289
6100.93 1291
6101.67 1263
6102.40 1251
6103.14 1249
6103.88 1184
6104.61 1259
6105.35 1219
6106.09 1242
6106.83 1245
6107.56 1235
6108.30 1280
6109.04 1281
6109.78 1254
6110.51 1279
6111.25 1309
6111.99 1266
6112.73 1258
6113.47 1296
6114.20 1355
6114.94 1405
6115.68 1520
6116.42 1470
6117.16 1512
6117.89 1568
6118.63 1458
6119.37 1508
6120.11 1474
6120.85 1490
6121.59 1393
6122.32 1465
6123.06 1441
6123.80 1439
6124.54 1396
6125.28 1441
6126.02 1454
6126.76 1444
6127.49 1409
6128.23 1431
6128.97 1516
6129.71 1511
6130.45 1416
6131.19 1427
6131.93 1469
6132.67 1506
6133.41 1528
6134.15 1528
6134.88 1518
6135.62 1555
6136.36 1583
6137.10 1596
6137.84 1722
6138.58 1665
6139.32 1819
6140.06 1782
6140.80 1731
6141.54 1766
6142.28 1677
6143.02 1660
6143.76 1618
6144.50 1764
6145.24 1679
6145.98 1633
6146.72 1620
6147.46 1686
6148.20 1588
6148.94 1628
6149.68 1581
6150.42 1517
6151.16 1630
6151.90 1673
6152.64 1720
6153.38 1763
6154.12 1754
6154.86 1769
6155.60 1838
6156.34 1878
6157.08 1971
6157.82 1910
6158.56 1852
6159.30 1911
6160.04 1874
6160.78 1923
6161.52 1909
6162.27 1968
6163.01 1974
6163.75 2060
6164.49 2127
6165.23 2109
6165.97 2085
6166.71 2243
6167.45 2226
6168.19 2294
6168.94 2242
6169.68 2223
6170.42 2180
6171.16 2139
6171.90 2183
6172.64 2129
6173.38 2104
6174.13 2052
6174.87 2142
6175.61 2125
6176.35 2220
6177.09 2205
6177.83 2368
6178.58 2692
6179.32 3214
6180.06 3836
6180.80 4583
6181.54 5182
6182.28 5760
6183.03 6175
6183.77 6370
6184.51 6294
6185.25 5888
6186.00 5540
6186.74 4862
6187.48 4432
6188.22 3851
6188.97 3435
6189.71 3093
6190.45 2861
6191.19 2733
6191.94 2570
6192.68 2534
6193.42 2484
6194.16 2462
6194.91 2472
6195.65 2497
6196.39 2495
6197.13 2524
6197.88 2555
6198.62 2610
6199.36 2472
6200.11 2467
6200.85 2550
6201.59 2495
6202.34 2395
6203.08 2662
6203.82 2924
6204.57 3330
6205.31 3883
6206.05 4875
6206.80 6041
6207.54 7120
6208.28 8252
6209.03 9342
6209.77 9714
6210.52 9596
6211.26 8814
6212.00 8082
6212.75 7044
6213.49 6210
6214.23 5220
6214.98 4296
6215.72 3668
6216.47 3184
6217.21 2901
6217.95 2657
6218.70 2476
6219.44 2462
6220.19 2479
6220.93 2510
6221.68 2492
6222.42 2505
6223.17 2446
6223.91 2432
6224.65 2493
6225.40 2526
6226.14 2425
6226.89 2305
6227.63 2113
6228.38 1937
6229.12 1845
6229.87 1802
6230.61 1713
6231.36 1687
6232.10 1672
6232.85 1725
6233.59 1645
6234.34 1693
6235.08 1658
6235.83 1725
6236.57 1746
6237.32 1737
6238.06 1847
6238.81 1909
6239.56 1997
6240.30 1991
6241.05 2064
6241.79 2124
6242.54 2041
6243.28 2014
6244.03 2002
6244.77 2086
6245.52 2135
6246.27 2153
6247.01 2259
6247.76 2243
6248.50 2121
6249.25 2113
6250.00 2089
6250.74 2017
6251.49 1917
6252.23 1883
6252.98 1847
6253.73 1771
6254.47 1732
6255.22 1676
6255.97 1658
6256.71 1768
6257.46 1783
6258.21 1752
6258.95 1754
6259.70 1702
6260.45 1745
6261.19 1748
6261.94 1715
6262.69 1616
6263.43 1671
6264.18 1648
6264.93 1613
6265.67 1572
6266.42 1537
6267.17 1565
6267.92 1603
6268.66 1632
6269.41 1637
6270.16 1723
6270.90 1583
6271.65 1576
6272.40 1631
6273.15 1781
6273.89 1806
6274.64 1749
6275.39 1801
6276.14 1936
6276.89 1981
6277.63 1829
6278.38 1861
6279.13 1904
6279.88 1809
6280.62 1756
6281.37 1616
6282.12 1590
6282.87 1557
6283.62 1537
6284.36 1498
6285.11 1515
6285.86 1522
6286.61 1474
6287.36 1553
6288.11 1498
6288.85 1444
6289.60 1506
6290.35 1546
6291.10 1520
6291.85 1421
6292.60 1490
6293.35 1433
6294.09 1437
6294.84 1421
6295.59 1419
6296.34 1383
6297.09 1368
6297.84 1429
6298.59 1390
6299.34 1338
6300.09 1299
6300.83 1242
6301.58 1274
6302.33 1368
6303.08 1353
6303.83 1311
6304.58 1299
6305.33 1354
6306.08 1279
6306.83 1299
6307.58 1303
6308.33 1305
6309.08 1358
6309.83 1418
6310.58 1396
6311.33 1450
6312.08 1396
6312.83 1506
6313.58 1535
6314.33 1611
6315.08 1641
6315.83 1638
6316.58 1629
6317.33 1620
6318.08 1535
6318.83 1510
6319.58 1520
6320.33 1428
6321.08 1402
6321.83 1332
6322.58 1294
6323.33 1336
6324.08 1341
6324.83 1260
6325.58 1321
6326.33 1299
6327.08 1291
6327.83 1276
6328.58 1209
6329.33 1247
6330.08 1272
6330.84 1244
6331.59 1222
6332.34 1226
6333.09 1227
6333.84 1164
6334.59 1230
6335.34 1139
6336.09 1147
6336.84 1170
6337.60 1164
6338.35 1128
6339.10 1113
6339.85 1087
6340.60 1183
6341.35 1149
6342.10 1103
6342.86 1166
6343.61 1164
6344.36 1150
6345.11 1208
6345.86 1229
6346.61 1264
6347.37 1324
6348.12 1225
6348.87 1306
6349.62 1306
6350.37 1395
6351.13 1484
6351.88 1520
6352.63 1551
6353.38 1562
6354.14 1547
6354.89 1632
6355.64 1533
6356.39 1452
6357.14 1389
6357.90 1323
6358.65 1333
6359.40 1275
6360.16 1248
6360.91 1281
6361.66 1297
6362.41 1291
6363.17 1307
6363.92 1288
6364.67 1341
6365.42 1360
6366.18 1385
6366.93 1385
6367.68 1422
6368.44 1504
6369.19 1520
6369.94 1482
6370.70 1349
6371.45 1298
6372.20 1236
6372.96 1271
6373.71 1234
6374.46 1198
6375.22 1280
6375.97 1258
6376.72 1285
6377.48 1263
6378.23 1202
6378.99 1258
6379.74 1212
6380.49 1162
6381.25 1235
6382.00 1254
6382.75 1168
6383.51 1205
6384.26 1185
6385.02 1175
6385.77 1163
6386.53 1189
6387.28 1239
6388.03 1183
6388.79 1204
6389.54 1167
6390.30 1237
6391.05 1136
6391.81 1139
6392.56 1189
6393.31 1213
6394.07 1145
6394.82 1111
6395.58 1172
6396.33 1157
6397.09 1083
6397.84 1103
6398.60 1071
6399.35 1081
6400.11 1055
6400.86 1033
6401.62 1069
6402.37 1112
6403.13 1031
6403.88 1068
6404.64 1101
6405.39 1066
6406.15 1010
6406.90 1011
6407.66 1093
6408.42 1052
6409.17 1080
6409.93 1078
6410.68 1142
6411.44 1129
6412.19 1049
6412.95 1043
6413.71 1072
6414.46 1086
6415.22 1048
6415.97 1117
6416.73 1104
6417.48 1041
6418.24 1027
6419.00 1006
6419.75 1082
6420.51 1010
6421.27 1026
6422.02 1065
6422.78 1058
6423.53 1011
6424.29 1019
6425.05 977
6425.80 1054
6426.56 1021
6427.32 1052
6428.07 1139
6428.83 1100
6429.59 1030
6430.34 1054
6431.10 1003
6431.86 1043
6432.61 976
6433.37 963
6434.13 1025
6434.89 974
6435.64 1058
6436.40 1046
6437.16 1094
6437.91 1031
6438.67 1118
6439.43 1128
6440.19 1017
6440.94 1058
6441.70 1045
6442.46 1001
6443.22 1028
6443.97 1021
6444.73 964
6445.49 984
6446.25 998
6447.00 981
6447.76 956
6448.52 1003
6449.28 1046
6450.04 1012
6450.79 1022
6451.55 1041
6452.31 1073
6453.07 1101
6453.83 1048
6454.58 1040
6455.34 1052
6456.10 1025
6456.86 1081
6457.62 1049
6458.38 1033
6459.13 978
6459.89 1059
6460.65 1020
6461.41 1054
6462.17 1101
6462.93 1056
6463.69 1118
6464.44 1073
6465.20 1064
6465.96 1068
6466.72 1039
6467.48 1033
6468.24 1040
6469.00 990
6469.76 978
6470.52 972
6471.28 1039
6472.03 1039
6472.79 1049
6473.55 1061
6474.31 1034
6475.07 1021
6475.83 1009
6476.59 1031
6477.35 1022
6478.11 1079
6478.87 1036
6479.63 1066
6480.39 1043
6481.15 1094
6481.91 1061
6482.67 1104
6483.43 1103
6484.19 1124
6484.95 1120
6485.71 1102
6486.47 1173
6487.23 1116
6487.99 1081
6488.75 1118
6489.51 1142
6490.27 1129
6491.03 1168
6491.79 1203
6492.55 1206
6493.31 1168
6494.07 1205
6494.83 1284
6495.59 1321
6496.35 1260
6497.11 1249
6497.87 1250
6498.64 1259
6499.40 1330
6500.16 1312
6500.92 1278
6501.68 1272
6502.44 1357
6503.20 1400
6503.96 1597
6504.72 1706
6505.48 2137
6506.25 2502
6507.01 2953
6507.77 3317
6508.53 3568
6509.29 3717
6510.05 3565
6510.81 3321
6511.57 2805
6512.34 2558
6513.10 2320
6513.86 2037
6514.62 1783
6515.38 1693
6516.15 1543
6516.91 1521
6517.67 1429
6518.43 1477
6519.19 1404
6519.95 1452
6520.72 1474
6521.48 1474
6522.24 1580
6523.00 1669
6523.77 1747
6524.53 1813
6525.29 1930
6526.05 1923
6526.81 2004
6527.58 1999
6528.34 1996
6529.10 1944
6529.86 1920
6530.63 1811
6531.39 1837
6532.15 1845
6532.92 1909
6533.68 2089
6534.44 2299
6535.20 2508
6535.97 2692
6536.73 2773
6537.49 2688
6538.26 2567
6539.02 2440
6539.78 2176
6540.55 1991
6541.31 1881
6542.07 1715
6542.84 1656
6543.60 1601
6544.36 1509
6545.13 1492
6545.89 1530
6546.65 1567
6547.42 1510
6548.18 1540
6548.94 1453
6549.71 1437
6550.47 1415
6551.24 1429
6552.00 1426
6552.76 1412
6553.53 1401
6554.29 1404
6555.06 1400
6555.82 1321
6556.58 1313
6557.35 1380
6558.11 1355
6558.88 1344
6559.64 1404
6560.41 1366
6561.17 1437
6561.93 1483
6562.70 1454
6563.46 1491
6564.23 1506
6564.99 1445
6565.76 1562
6566.52 1504
6567.29 1463
6568.05 1472
6568.82 1432
6569.58 1485
6570.35 1469
6571.11 1408
6571.88 1551
6572.64 1571
6573.41 1551
6574.17 1595
6574.94 1574
6575.70 1596
6576.47 1660
6577.23 1591
6578.00 1594
6578.76 1633
6579.53 1594
6580.29 1656
6581.06 1652
6581.83 1791
6582.59 1775
6583.36 1840
6584.12 1811
6584.89 1822
6585.65 1776
6586.42 1775
6587.19 1789
6587.95 1805
6588.72 1891
6589.48 1899
6590.25 2004
6591.02 2211
6591.78 2444
6592.55 2510
6593.32 2658
6594.08 2842
6594.85 2884
6595.61 2835
6596.38 2846
6597.15 2717
6597.91 2637
6598.68 2439
6599.45 2349
6600.21 2272
6600.98 2040
6601.75 1929
6602.51 1786
6603.28 1734
6604.05 1715
6604.82 1658
6605.58 1585
6606.35 1580
6607.12 1685
6607.88 1595
6608.65 1558
6609.42 1611
6610.19 1606
6610.95 1675
6611.72 1617
6612.49 1639
6613.25 1633
6614.02 1660
6614.79 1644
6615.56 1684
6616.32 1643
6617.09 1801
6617.86 1857
6618.63 1881
6619.40 1870
6620.16 2061
6620.93 2145
6621.70 2290
6622.47 2291
6623.24 2290
6624.00 2188
6624.77 2134
6625.54 2083
6626.31 2060
6627.08 1898
6627.84 1874
6628.61 1832
6629.38 1752
6630.15 1858
6630.92 1825
6631.69 1941
6632.46 2079
6633.22 2103
6633.99 2221
6634.76 2290
6635.53 2323
6636.30 2412
6637.07 2442
6637.84 2592
6638.61 2601
6639.37 2746
6640.14 2854
6640.91 2770
6641.68 2876
6642.45 2782
6643.22 2653
6643.99 2537
6644.76 2322
6645.53 2184
6646.30 2003
6647.07 1947
6647.84 1787
6648.61 1662
6649.37 1635
6650.14 1585
6650.91 1513
6651.68 1505
6652.45 1451
6653.22 1499
6653.99 1435
6654.76 1437
6655.53 1475
6656.30 1504
6657.07 1453
6657.84 1434
6658.61 1459
6659.38 1426
6660.15 1445
6660.92 1387
6661.69 1414
6662.46 1425
6663.23 1389
6664.00 1357
6664.77 1392
6665.55 1349
6666.32 1418
6667.09 1427
6667.86 1462
6668.63 1479
6669.40 1542
6670.17 1557
6670.94 1549
6671.71 1581
6672.48 1531
6673.25 1552
6674.02 1504
6674.79 1556
6675.57 1501
6676.34 1460
6677.11 1528
6677.88 1610
6678.65 1502
6679.42 1561
6680.19 1621
6680.96 1619
6681.74 1636
6682.51 1627
6683.28 1725
6684.05 1795
6684.82 1856
6685.59 1742
6686.37 1635
6687.14 1626
6687.91 1610
6688.68 1506
6689.45 1413
6690.22 1414
6691.00 1424
6691.77 1400
6692.54 1302
6693.31 1286
6694.08 1219
6694.86 1249
6695.63 1256
6696.40 1309
6697.17 1312
6697.95 1291
6698.72 1235
6699.49 1280
6700.26 1292
6701.04 1379
6701.81 1248
6702.58 1252
6703.35 1298
6704.13 1336
6704.90 1252
6705.67 1256
6706.44 1220
6707.22 1301
6707.99 1279
6708.76 1183
6709.54 1229
6710.31 1255
6711.08 1226
6711.86 1173
6712.63 1211
6713.40 1199
6714.17 1210
6714.95 1260
6715.72 1247
6716.50 1283
6717.27 1218
6718.04 1221
6718.82 1194
6719.59 1220
6720.36 1177
6721.14 1238
6721.91 1180
6722.68 1201
6723.46 1171
6724.23 1186
6725.01 1205
6725.78 1189
6726.55 1106
6727.33 1139
6728.10 1112
6728.88 1113
6729.65 1193
6730.42 1142
6731.20 1174
6731.97 1186
6732.75 1132
6733.52 1193
6734.30 1251
6735.07 1203
6735.84 1246
6736.62 1198
6737.39 1190
6738.17 1205
6738.94 1195
6739.72 1245
6740.49 1204
6741.27 1204
6742.04 1204
6742.82 1213
6743.59 1304
6744.37 1324
6745.14 1302
6745.92 1321
6746.69 1274
6747.47 1297
6748.24 1303
6749.02 1368
6749.79 1452
6750.57 1502
6751.34 1458
6752.12 1445
6752.90 1492
6753.67 1470
6754.45 1465
6755.22 1409
6756.00 1404
6756.77 1421
6757.55 1346
6758.33 1312
6759.10 1337
6759.88 1359
6760.65 1327
6761.43 1309
6762.20 1291
6762.98 1349
6763.76 1277
6764.53 1331
6765.31 1314
6766.09 1391
6766.86 1295
6767.64 1374
6768.41 1327
6769.19 1288
6769.97 1287
6770.74 1291
6771.52 1290
6772.30 1280
6773.07 1281
6773.85 1276
6774.63 1309
6775.40 1304
6776.18 1269
6776.96 1223
6777.74 1266
6778.51 1253
6779.29 1207
6780.07 1229
6780.84 1275
6781.62 1241
6782.40 1233
6783.17 1184
6783.95 1220
6784.73 1188
6785.51 1217
6786.28 1220
6787.06 1158
6787.84 1173
6788.62 1159
6789.39 1138
6790.17 1115
6790.95 1190
6791.73 1141
6792.51 1126
6793.28 1087
6794.06 1120
6794.84 1094
6795.62 1130
6796.39 1118
6797.17 1110
6797.95 1146
6798.73 1065
6799.51 1144
6800.29 1108
6801.06 1110
6801.84 1158
6802.62 1183
6803.40 1147
6804.18 1197
6804.96 1201
6805.73 1269
6806.51 1252
6807.29 1155
6808.07 1168
6808.85 1130
6809.63 1152
6810.41 1155
6811.18 1161
6811.96 1188
6812.74 1124
6813.52 1139
6814.30 1068
6815.08 1117
6815.86 1167
6816.64 1206
6817.42 1187
6818.20 1180
6818.98 1165
6819.76 1210
6820.53 1212
6821.31 1158
6822.09 1087
6822.87 1115
6823.65 1118
6824.43 1191
6825.21 1170
6825.99 1165
6826.77 1152
6827.55 1158
6828.33 1137
6829.11 1185
6829.89 1176
6830.67 1187
6831.45 1129
6832.23 1142
6833.01 1210
6833.79 1312
6834.57 1508
6835.35 1556
6836.13 1743
6836.91 2057
6837.69 2364
6838.47 2446
6839.25 2586
6840.03 2522
6840.81 2525
6841.59 2311
6842.37 2074
6843.16 1892
6843.94 1726
6844.72 1659
6845.50 1564
6846.28 1585
6847.06 1579
6847.84 1718
6848.62 1774
6849.40 1914
6850.18 1987
6850.96 2096
6851.75 2150
6852.53 2212
6853.31 2083
6854.09 1897
6854.87 1829
6855.65 1693
6856.43 1566
6857.22 1394
6858.00 1388
6858.78 1368
6859.56 1308
6860.34 1211
6861.12 1231
6861.90 1164
6862.69 1188
6863.47 1201
6864.25 1263
6865.03 1263
6865.81 1232
6866.60 1297
6867.38 1252
6868.16 1260
6868.94 1179
6869.72 1182
6870.51 1189
6871.29 1182
6872.07 1139
6872.85 1163
6873.64 1193
6874.42 1307
6875.20 1345
6875.98 1371
6876.77 1386
6877.55 1412
6878.33 1458
6879.11 1492
6879.90 1494
6880.68 1493
6881.46 1486
6882.25 1502
6883.03 1476
6883.81 1533
6884.59 1591
6885.38 1719
6886.16 1836
6886.94 2018
6887.73 2162
6888.51 2142
6889.29 2269
6890.08 2193
6890.86 2079
6891.64 1831
6892.43 1768
6893.21 1664
6893.99 1569
6894.78 1494
6895.56 1481
6896.35 1415
6897.13 1401
6897.91 1404
6898.70 1420
6899.48 1394
6900.26 1363
6901.05 1486
6901.83 1434
6902.62 1463
6903.40 1386
6904.18 1360
6904.97 1366
6905.75 1394
6906.54 1468
6907.32 1379
6908.11 1365
6908.89 1323
6909.67 1347
6910.46 1236
6911.24 1282
6912.03 1298
6912.81 1246
6913.60 1176
6914.38 1259
6915.17 1288
6915.95 1250
6916.74 1266
6917.52 1269
6918.31 1279
6919.09 1237
6919.88 1259
6920.66 1234
6921.45 1212
6922.23 1170
6923.02 1231
6923.80 1200
6924.59 1184
6925.37 1295
6926.16 1328
6926.94 1321
6927.73 1319
6928.51 1225
6929.30 1229
6930.09 1202
6930.87 1242
6931.66 1313
6932.44 1238
6933.23 1302
6934.01 1255
6934.80 1244
6935.59 1237
6936.37 1234
6937.16 1253
6937.94 1358
6938.73 1349
6939.52 1443
6940.30 1499
6941.09 1466
6941.88 1590
6942.66 1640
6943.45 1655
6944.23 1692
6945.02 1719
6945.81 1687
6946.59 1722
6947.38 1707
6948.17 1723
6948.95 1722
6949.74 1623
6950.53 1587
6951.31 1582
6952.10 1595
6952.89 1552
6953.67 1495
6954.46 1536
6955.25 1549
6956.04 1457
6956.82 1455
6957.61 1451
6958.40 1437
6959.18 1449
6959.97 1578
6960.76 1517
6961.55 1462
6962.33 1567
6963.12 1563
6963.91 1619
6964.70 1673
6965.48 1735
6966.27 1761
6967.06 1901
6967.85 1933
6968.63 1948
6969.42 2015
6970.21 2017
6971.00 2147
6971.79 2040
6972.57 1946
6973.36 2019
6974.15 2050
6974.94 2052
6975.73 2059
6976.52 2091
6977.30 2238
6978.09 2276
6978.88 2454
6979.67 2671
6980.46 3113
6981.25 3847
6982.03 4786
6982.82 5952
6983.61 7346
6984.40 8609
6985.19 9956
6985.98 10422
6986.77 10396
6987.55 9850
6988.34 8771
6989.13 7478
6989.92 6254
6990.71 5353
6991.50 4530
6992.29 3780
6993.08 3160
6993.87 2750
6994.66 2529
6995.45 2251
6996.24 2051
6997.02 1989
6997.81 2041
6998.60 1988
6999.39 1909
7000.18 1938
7000.97 1999
7001.76 1991
7002.55 1953
7003.34 1793
7004.13 1845
7004.92 1655
7005.71 1546
7006.50 1499
7007.29 1435
7008.08 1399
7008.87 1413
7009.66 1459
7010.45 1499
7011.24 1544
7012.03 1520
7012.82 1551
7013.61 1562
7014.40 1520
7015.19 1493
7015.98 1564
7016.77 1518
7017.56 1565
7018.35 1594
7019.15 1645
7019.94 1636
7020.73 1704
7021.52 1929
7022.31 2002
7023.10 1976
7023.89 2119
7024.68 2129
7025.47 2093
7026.26 2037
7027.05 2052
7027.85 2088
7028.64 1974
7029.43 1883
7030.22 1826
7031.01 1631
7031.80 1550
7032.59 1579
7033.38 1545
7034.18 1455
7034.97 1506
7035.76 1547
7036.55 1548
7037.34 1533
7038.13 1557
7038.93 1529
7039.72 1598
7040.51 1598
7041.30 1601
7042.09 1648
7042.89 1670
7043.68 1636
7044.47 1714
7045.26 1682
7046.05 1669
7046.85 1682
7047.64 1720
7048.43 1880
7049.22 2031
7050.01 2080
7050.81 2078
7051.60 2020
7052.39 2027
7053.18 1890
7053.98 1741
7054.77 1706
7055.56 1633
7056.36 1654
7057.15 1597
7057.94 1532
7058.73 1581
7059.53 1638
7060.32 1600
7061.11 1511
7061.91 1607
7062.70 1555
7063.49 1508
7064.29 1423
7065.08 1443
7065.87 1477
7066.66 1445
7067.46 1462
7068.25 1423
7069.04 1410
7069.84 1406
7070.63 1343
7071.43 1348
7072.22 1325
7073.01 1172
7073.81 1202
7074.60 1139
7075.39 1113
7076.19 1234
7076.98 1238
7077.78 1206
7078.57 1212
7079.36 1247
7080.16 1174
7080.95 1174
7081.75 1138
7082.54 1135
7083.33 1205
7084.13 1218
7084.92 1192
7085.72 1253
7086.51 1265
7087.31 1269
7088.10 1214
7088.90 1206
7089.69 1270
7090.48 1278
7091.28 1193
7092.07 1162
7092.87 1118
7093.66 1173
7094.46 1157
7095.25 1152
7096.05 1112
7096.84 1101
7097.64 1086
7098.43 1086
7099.23 1066
7100.02 1025
7100.82 1032
7101.61 1041
7102.41 1062
7103.20 1083
7104.00 1059
7104.80 1007
7105.59 1027
7106.39 1078
7107.18 984
7107.98 978
7108.77 968
7109.57 1008
7110.36 972
7111.16 1025
7111.96 1022
7112.75 956
7113.55 932
7114.34 975
7115.14 1039
7115.94 997
7116.73 1034
7117.53 1085
7118.32 1028
7119.12 1041
7119.92 1060
7120.71 1022
7121.51 1043
7122.31 1003
7123.10 1013
7123.90 929
7124.70 1012
7125.49 1032
7126.29 1049
7127.09 1113
7127.88 1094
7128.68 1105
7129.48 1096
7130.27 1119
7131.07 1016
7131.87 1065
7132.66 1076
7133.46 1019
7134.26 1001
7135.06 1007
7135.85 1046
7136.65 1014
7137.45 1036
7138.24 1072
7139.04 1044
7139.84 1007
7140.64 1001
7141.43 1013
7142.23 982
7143.03 984
7143.83 1042
7144.62 957
7145.42 909
7146.22 920
7147.02 908
7147.82 940
7148.61 916
7149.41 953
7150.21 902
7151.01 928
7151.81 925
7152.60 925
7153.40 889
7154.20 902
7155.00 894
7155.80 1000
7156.59 990
7157.39 1013
7158.19 1009
7158.99 999
7159.79 951
7160.59 880
7161.39 960
7162.18 952
7162.98 919
7163.78 923
7164.58 952
7165.38 906
7166.18 915
7166.98 925
7167.78 908
7168.57 884
7169.37 866
7170.17 888
7170.97 874
7171.77 893
7172.57 886
7173.37 910
7174.17 908
7174.97 855
7175.77 866
7176.57 857
7177.37 902
7178.17 898
7178.97 855
7179.77 906
7180.56 893
7181.36 904
7182.16 910
7182.96 922
7183.76 885
7184.56 862
7185.36 853
7186.16 888
7186.96 856
7187.76 867
7188.56 849
7189.36 842
7190.16 878
7190.96 823
7191.76 767
7192.57 790
7193.37 732
7194.17 758
7194.97 786
7195.77 765
7196.57 779
7197.37 778
7198.17 805
7198.97 805
7199.77 788
7200.57 805
7201.37 810
7202.17 833
7202.97 770
7203.77 831
7204.58 827
7205.38 791
7206.18 801
7206.98 824
7207.78 795
7208.58 811
7209.38 822
7210.18 835
7210.99 803
7211.79 839
7212.59 817
7213.39 799
7214.19 841
7214.99 809
7215.79 845
7216.60 852
7217.40 820
7218.20 810
7219.00 850
7219.80 866
7220.60 833
7221.41 828
7222.21 809
7223.01 845
7223.81 859
7224.62 913
7225.42 864
7226.22 890
7227.02 844
7227.82 915
7228.63 796
7229.43 863
7230.23 858
7231.03 887
7231.84 887
7232.64 978
7233.44 1024
7234.24 1080
7235.05 1121
7235.85 1145
7236.65 1266
7237.45 1221
7238.26 1174
7239.06 1120
7239.86 1041
7240.67 1001
7241.47 972
7242.27 987
7243.08 897
7243.88 890
7244.68 937
7245.49 918
7246.29 852
7247.09 845
7247.90 868
7248.70 910
7249.50 909
7250.31 892
7251.11 933
7251.91 893
7252.72 884
7253.52 918
7254.32 964
7255.13 991
7255.93 909
7256.74 903
7257.54 912
7258.34 907
7259.15 869
7259.95 939
7260.76 901
7261.56 895
7262.36 891
7263.17 933
7263.97 915
7264.78 882
7265.58 916
7266.39 921
7267.19 926
7268.00 915
7268.80 942
7269.60 909
7270.41 921
7271.21 906
7272.02 924
7272.82 924
7273.63 933
7274.43 947
7275.24 994
7276.04 1005
7276.85 962
7277.65 953
7278.46 984
7279.26 1004
7280.07 1029
7280.87 1194
7281.68 1300
7282.48 1478
7283.29 1633
7284.09 1681
7284.90 1777
7285.71 1700
7286.51 1635
7287.32 1483
7288.12 1431
7288.93 1254
7289.73 1188
7290.54 1183
7291.35 1092
7292.15 1041
7292.96 1004
7293.76 953
7294.57 938
7295.38 894
7296.18 983
7296.99 954
7297.79 973
7298.60 908
7299.41 937
7300.21 966
7301.02 921
7301.82 1000
7302.63 977
7303.44 970
7304.24 965
7305.05 1113
7305.86 1022
7306.66 968
7307.47 1074
7308.28 1049
7309.08 1076
7309.89 1152
7310.70 1124
7311.50 1128
7312.31 1081
7313.12 1101
7313.93 1159
7314.73 1095
7315.54 1129
7316.35 1133
7317.15 1190
7317.96 1276
7318.77 1378
7319.58 1379
7320.38 1412
7321.19 1482
7322.00 1423
7322.81 1320
7323.61 1239
7324.42 1160
7325.23 1169
7326.04 1182
7326.84 1088
7327.65 1063
7328.46 1032
7329.27 1022
7330.08 928
7330.88 978
7331.69 994
7332.50 980
7333.31 964
7334.12 1033
7334.92 984
7335.73 991
7336.54 966
7337.35 940
7338.16 933
7338.97 1067
7339.78 1056
7340.58 1036
7341.39 1065
7342.20 1040
7343.01 1057
7343.82 1036
7344.63 1045
7345.44 1025
7346.24 1062
7347.05 1011
7347.86 1017
7348.67 969
7349.48 1009
7350.29 1049
7351.10 1082
7351.91 994
7352.72 952
7353.53 1030
7354.34 1072
7355.14 1181
7355.95 1137
7356.76 1233
7357.57 1274
7358.38 1388
7359.19 1497
7360.00 1534
7360.81 1609
7361.62 1628
7362.43 1536
7363.24 1535
7364.05 1440
7364.86 1395
7365.67 1333
7366.48 1297
7367.29 1193
7368.10 1173
7368.91 1134
7369.72 1073
7370.53 1088
7371.34 1028
7372.15 1082
7372.96 1044
7373.77 1106
7374.58 1073
7375.39 1094
7376.20 1151
7377.01 1181
7377.82 1338
7378.63 1395
7379.44 1561
7380.26 1598
7381.07 1633
7381.88 1739
7382.69 1661
7383.50 1602
7384.31 1506
7385.12 1398
7385.93 1337
7386.74 1262
7387.55 1189
7388.36 1124
7389.18 1053
7389.99 1023
7390.80 991
7391.61 1019
7392.42 935
7393.23 963
7394.04 957
7394.86 968
7395.67 978
7396.48 993
7397.29 968
7398.10 999
7398.91 1099
7399.73 1099
7400.54 1095
7401.35 1127
7402.16 1093
7402.97 1067
7403.79 1010
7404.60 996
7405.41 1027
7406.22 933
7407.03 954
7407.85 990
7408.66 953
7409.47 875
7410.28 907
7411.10 922
7411.91 947
7412.72 870
7413.53 870
7414.35 876
7415.16 915
7415.97 879
7416.78 877
7417.60 930
7418.41 871
7419.22 907
7420.03 868
7420.85 837
7421.66 909
7422.47 823
7423.29 817
7424.10 850
7424.91 799
7425.73 816
7426.54 823
7427.35 794
7428.17 753
7428.98 749
7429.79 839
7430.61 754
7431.42 798
7432.23 784
7433.05 821
7433.86 795
7434.67 791
7435.49 795
7436.30 820
7437.12 833
7437.93 784
7438.74 794
7439.56 818
7440.37 865
7441.18 807
7442.00 822
7442.81 792
7443.63 784
7444.44 811
7445.26 818
7446.07 773
7446.88 773
7447.70 785
7448.51 790
7449.33 757
7450.14 774
7450.96 757
7451.77 754
7452.59 754
7453.40 735
7454.22 766
7455.03 750
7455.85 736
7456.66 801
7457.47 769
7458.29 787
7459.10 786
7459.92 726
7460.74 721
7461.55 719
7462.37 755
7463.18 777
7464.00 752
7464.81 771
7465.63 733
7466.44 831
7467.26 791
7468.07 789
7468.89 780
7469.70 782
7470.52 749
7471.34 796
7472.15 754
7472.97 799
7473.78 781
7474.60 786
7475.41 794
7476.23 763
7477.05 736
7477.86 778
7478.68 802
7479.49 751
7480.31 722
7481.13 752
7481.94 772
7482.76 765
7483.58 727
7484.39 722
7485.21 790
7486.03 777
7486.84 712
7487.66 717
7488.48 773
7489.29 738
7490.11 752
7490.93 739
7491.74 718
7492.56 694
7493.38 694
7494.19 776
7495.01 756
7495.83 752
7496.64 721
7497.46 730
7498.28 743
7499.10 764
7499.91 752
7500.73 709
7501.55 671
7502.36 698
7503.18 735
7504.00 680
7504.82 723
7505.63 744
7506.45 730
7507.27 694
7508.09 702
7508.90 673
7509.72 716
7510.54 710
7511.36 705
7512.18 709
7512.99 727
7513.81 692
7514.63 711
7515.45 716
7516.27 743
7517.08 744
7517.90 692
7518.72 705
7519.54 733
7520.36 721
7521.18 742
7521.99 761
7522.81 756
7523.63 745
7524.45 763
7525.27 757
7526.09 712
7526.91 728
7527.72 719
7528.54 686
7529.36 681
7530.18 719
7531.00 752
7531.82 708
7532.64 717
7533.46 693
7534.28 723
7535.10 727
7535.91 775
7536.73 757
7537.55 683
7538.37 709
7539.19 701
7540.01 670
7540.83 655
7541.65 653
7542.47 715
7543.29 733
7544.11 660
7544.93 736
7545.75 730
7546.57 713
7547.39 714
7548.21 720
7549.03 692
7549.85 702
7550.67 729
7551.49 676
7552.31 670
7553.13 677
7553.95 719
7554.77 700
7555.59 713
7556.41 721
7557.23 662
7558.05 709
7558.87 757
7559.69 766
7560.51 780
7561.33 749
7562.15 727
7562.97 732
7563.79 733
7564.61 734
7565.44 751
7566.26 727
7567.08 728
7567.90 753
7568.72 728
7569.54 756
7570.36 789
7571.18 768
7572.00 752
7572.82 701
7573.65 759
7574.47 787
7575.29 768
7576.11 811
7576.93 805
7577.75 774
7578.57 801
7579.40 816
7580.22 780
7581.04 780
7581.86 811
7582.68 798
7583.50 761
7584.33 785
7585.15 889
7585.97 852
7586.79 810
7587.61 807
7588.44 809
7589.26 877
7590.08 873
7590.90 881
7591.72 865
7592.55 891
7593.37 887
7594.19 923
7595.01 923
7595.84 869
7596.66 900
7597.48 903
7598.30 954
7599.13 956
7599.95 996
7600.77 1035
7601.59 1033
7602.42 1131
7603.24 1141
7604.06 1081
7604.89 1170
7605.71 1143
7606.53 1100
7607.36 1117
7608.18 1073
7609.00 1047
7609.82 1084
7610.65 1055
7611.47 982
7612.29 984
7613.12 998
7613.94 1079
7614.77 1169
7615.59 1238
7616.41 1329
7617.24 1451
7618.06 1438
7618.88 1397
7619.71 1409
7620.53 1431
7621.35 1391
7622.18 1280
7623.00 1259
7623.83 1223
7624.65 1249
7625.47 1181
7626.30 1220
7627.12 1260
7627.95 1311
7628.77 1390
7629.60 1486
7630.42 1594
7631.24 1663
7632.07 1577
7632.89 1581
7633.72 1548
7634.54 1488
7635.37 1363
7636.19 1214
7637.02 1139
7637.84 1116
7638.67 1038
7639.49 993
7640.31 1041
7641.14 1020
7641.96 1127
7642.79 1121
7643.61 1137
7644.44 1182
7645.26 1281
7646.09 1278
7646.92 1375
7647.74 1273
7648.57 1291
7649.39 1218
7650.22 1158
7651.04 1150
7651.87 1048
7652.69 1020
7653.52 1019
7654.34 1022
7655.17 933
7656.00 900
7656.82 846
7657.65 826
7658.47 846
7659.30 819
7660.12 840
7660.95 789
7661.78 812
7662.60 803
7663.43 822
7664.25 852
7665.08 832
7665.91 837
7666.73 801
7667.56 886
7668.39 853
7669.21 884
7670.04 842
7670.87 788
7671.69 797
7672.52 827
7673.35 796
7674.17 752
7675.00 760
7675.83 749
7676.65 818
7677.48 757
7678.31 751
7679.13 781
7679.96 786
7680.79 821
7681.61 835
7682.44 857
7683.27 866
7684.10 942
7684.92 907
7685.75 836
7686.58 841
7687.40 857
7688.23 830
7689.06 818
7689.89 784
7690.71 756
7691.54 766
7692.37 774
7693.20 812
7694.03 786
7694.85 780
7695.68 844
7696.51 825
7697.34 853
7698.16 836
7698.99 856
7699.82 860
7700.65 816
7701.48 816
7702.31 786
7703.13 778
7703.96 778
7704.79 772
7705.62 751
7706.45 712
7707.28 799
7708.10 822
7708.93 781
7709.76 765
7710.59 770
7711.42 766
7712.25 760
7713.08 735
7713.90 654
7714.73 695
7715.56 743
7716.39 714
7717.22 671
7718.05 716
7718.88 700
7719.71 711
7720.54 660
7721.37 671
7722.20 660
7723.02 698
7723.85 713
7724.68 710
7725.51 759
7726.34 714
7727.17 758
7728.00 775
7728.83 773
7729.66 766
7730.49 753
7731.32 705
7732.15 735
7732.98 733
7733.81 714
7734.64 698
7735.47 729
7736.30 656
7737.13 654
7737.96 646
7738.79 659
7739.62 648
7740.45 611
7741.28 654
7742.11 646
7742.94 683
7743.77 731
7744.60 775
7745.43 776
7746.26 781
7747.09 789
7747.92 767
7748.75 789
7749.59 757
7750.42 764
7751.25 727
7752.08 719
7752.91 622
7753.74 691
7754.57 681
7755.40 609
7756.23 648
7757.06 649
7757.90 659
7758.73 646
7759.56 644
7760.39 639
7761.22 625
7762.05 660
7762.88 667
7763.71 670
7764.55 655
7765.38 667
7766.21 634
7767.04 662
7767.87 703
7768.70 694
7769.54 619
7770.37 655
7771.20 661
7772.03 634
7772.86 584
7773.70 641
7774.53 629
7775.36 635
7776.19 643
7777.02 621
7777.86 675
7778.69 637
7779.52 617
7780.35 597
7781.19 607
7782.02 606
7782.85 622
7783.68 661
7784.52 581
7785.35 611
7786.18 637
7787.01 634
7787.85 664
7788.68 646
7789.51 696
7790.35 672
7791.18 667
7792.01 638
7792.84 651
7793.68 622
7794.51 626
7795.34 663
7796.18 667
7797.01 669
7797.84 670
7798.68 671
7799.51 675
7800.34 709
7801.18 660
7802.01 648
7802.84 660
7803.68 615
7804.51 640
7805.35 644
7806.18 690
7807.01 695
7807.85 682
7808.68 702
7809.51 699
7810.35 657
7811.18 680
7812.02 709
7812.85 694
7813.68 747
7814.52 785
7815.35 771
7816.19 819
7817.02 776
7817.86 787
7818.69 734
7819.52 767
7820.36 794
7821.19 789
7822.03 767
7822.86 812
7823.70 805
7824.53 820
7825.37 808
7826.20 747
7827.04 731
7827.87 736
7828.71 795
7829.54 744
7830.38 752
7831.21 774
7832.05 829
7832.88 799
7833.72 875
7834.55 784
7835.39 760
7836.22 744
7837.06 754
7837.89 794
7838.73 768
7839.57 765
7840.40 811
7841.24 786
7842.07 737
7842.91 703
7843.74 700
7844.58 703
7845.42 709
7846.25 744
7847.09 744
7847.92 707
7848.76 681
7849.60 643
7850.43 670
7851.27 603
7852.10 668
7852.94 696
7853.78 727
7854.61 665
7855.45 669
7856.29 647
7857.12 642
7857.96 658
7858.79 708
7859.63 658
7860.47 665
7861.30 638
7862.14 618
7862.98 659
7863.81 662
7864.65 630
7865.49 629
7866.33 649
7867.16 622
7868.00 691
7868.84 697
7869.67 705
7870.51 715
7871.35 750
7872.19 705
7873.02 695
7873.86 723
7874.70 716
7875.54 720
7876.37 800
7877.21 828
7878.05 869
7878.89 866
7879.72 916
7880.56 928
7881.40 940
7882.24 895
7883.07 870
7883.91 844
7884.75 794
7885.59 808
7886.43 790
7887.26 753
7888.10 746
7888.94 763
7889.78 746
7890.62 702
7891.45 746
7892.29 776
7893.13 714
7893.97 744
7894.81 746
7895.65 750
7896.49 725
7897.32 714
7898.16 675
7899.00 733
7899.84 706
7900.68 721
7901.52 686
7902.36 642
7903.20 664
7904.03 665
7904.87 657
7905.71 671
7906.55 679
7907.39 673
7908.23 687
7909.07 662
7909.91 583
7910.75 649
7911.59 693
7912.43 729
7913.27 825
7914.11 841
7914.94 807
7915.78 873
7916.62 905
7917.46 975
7918.30 974
7919.14 933
7919.98 862
7920.82 801
7921.66 837
7922.50 789
7923.34 751
7924.18 768
7925.02 666
7925.86 697
7926.70 666
7927.54 640
7928.38 646
7929.22 648
7930.06 672
7930.90 685
7931.74 638
7932.59 625
7933.43 651
7934.27 643
7935.11 658
7935.95 617
7936.79 609
7937.63 627
7938.47 662
7939.31 622
7940.15 657
7940.99 656
7941.83 640
7942.67 669
7943.52 629
7944.36 656
7945.20 672
7946.04 682
7946.88 673
7947.72 657
7948.56 655
7949.40 667
7950.25 709
7951.09 686
7951.93 657
7952.77 673
7953.61 682
7954.45 709
7955.29 736
7956.14 708
7956.98 751
7957.82 801
7958.66 704
7959.50 694
7960.35 701
7961.19 729
7962.03 709
7962.87 706
7963.71 772
7964.56 794
7965.40 790
7966.24 852
7967.08 894
7967.93 889
7968.77 842
7969.61 828
7970.45 755
7971.29 700
7972.14 722
7972.98 722
7973.82 672
7974.67 636
7975.51 614
7976.35 648
7977.19 678
7978.04 663
7978.88 624
7979.72 642
7980.57 642
7981.41 618
7982.25 637
7983.09 633
7983.94 666
7984.78 637
7985.62 626
7986.47 618
7987.31 633
7988.15 604
7989.00 634
7989.84 636
7990.68 648
7991.53 617
7992.37 577
7993.22 582
7994.06 616
7994.90 592
7995.75 587
7996.59 594
7997.43 659
7998.28 590
7999.12 570
7999.97 577
8000.81 596
8001.65 561
8002.50 591
8003.34 584
8004.19 588
8005.03 603
8005.88 574
8006.72 576
8007.57 591
8008.41 578
8009.25 538
8010.10 552
8010.94 555
8011.79 511
8012.63 565
8013.48 534
8014.32 529
8015.17 553
8016.01 542
8016.86 540
8017.70 521
8018.55 527
8019.39 571
8020.24 554
8021.08 551
8021.93 500
8022.77 565
8023.62 548
8024.46 545
8025.31 539
8026.15 517
8027.00 549
8027.84 567
8028.69 539
8029.54 536
8030.38 587
8031.23 513
8032.07 532
8032.92 552
8033.76 586
8034.61 557
8035.46 544
8036.30 572
8037.15 533
8037.99 576
8038.84 584
8039.69 591
8040.53 612
8041.38 533
8042.22 503
8043.07 525
8043.92 529
8044.76 541
8045.61 543
8046.46 550
8047.30 563
8048.15 585
8049.00 553
8049.84 526
8050.69 525
8051.54 555
8052.38 546
8053.23 521
8054.08 583
8054.92 591
8055.77 565
8056.62 494
8057.46 538
8058.31 551
8059.16 571
8060.01 563
8060.85 564
8061.70 568
8062.55 587
8063.40 558
8064.24 534
8065.09 538
8065.94 536
8066.79 548
8067.63 544
8068.48 523
8069.33 513
8070.18 544
8071.02 525
8071.87 504
8072.72 508
8073.57 526
8074.42 530
8075.26 504
8076.11 513
8076.96 550
8077.81 537
8078.66 532
8079.50 528
8080.35 495
8081.20 539
8082.05 526
8082.90 514
8083.75 492
8084.59 508
8085.44 538
8086.29 565
8087.14 575
8087.99 539
8088.84 508
8089.69 532
8090.53 504
8091.38 484
8092.23 529
8093.08 538
8093.93 541
8094.78 497
8095.63 520
8096.48 510
8097.33 524
8098.18 505
8099.02 543
8099.87 501
8100.72 527
8101.57 519
8102.42 522
8103.27 518
8104.12 520
8104.97 563
8105.82 505
8106.67 514
8107.52 549
8108.37 526
8109.22 482
8110.07 509
8110.92 505
8111.77 530
8112.62 508
8113.47 505
8114.32 511
8115.17 496
8116.02 487
8116.87 498
8117.72 586
8118.57 538
8119.42 527
8120.27 544
8121.12 537
8121.97 505
8122.82 529
8123.67 499
8124.52 526
8125.37 539
8126.22 541
8127.07 508
8127.93 489
8128.78 514
8129.63 543
8130.48 556
8131.33 584
8132.18 554
8133.03 541
8133.88 611
8134.73 545
8135.58 518
8136.44 549
8137.29 530
8138.14 516
8138.99 575
8139.84 519
8140.69 554
8141.54 550
8142.39 586
8143.25 571
8144.10 558
8144.95 519
8145.80 524
8146.65 527
8147.50 527
8148.36 512
8149.21 491
8150.06 580
8150.91 583
8151.76 554
8152.62 572
8153.47 571
8154.32 577
8155.17 625
8156.02 601
8156.88 604
8157.73 579
8158.58 573
8159.43 579
8160.29 532
8161.14 493
8161.99 558
8162.84 584
8163.70 545
8164.55 537
8165.40 517
8166.25 532
8167.11 547
8167.96 541
8168.81 540
8169.67 509
8170.52 489
8171.37 490
8172.23 527
8173.08 512
8173.93 522
8174.78 518
8175.64 536
8176.49 535
8177.34 550
8178.20 484
8179.05 491
8179.90 469
8180.76 491
8181.61 498
8182.47 496
8183.32 465
8184.17 458
8185.03 470
8185.88 480
8186.73 481
8187.59 533
8188.44 499
8189.30 481
8190.15 514
8191.00 495
8191.86 485
8192.71 477
8193.57 510
8194.42 500
8195.27 496
8196.13 473
8196.98 500
8197.84 511
8198.69 451
8199.55 468
8200.40 518
8201.26 523
8202.11 467
8202.96 524
8203.82 506
8204.67 507
8205.53 491
8206.38 503
8207.24 549
8208.09 520
8208.95 489
8209.80 520
8210.66 490
8211.51 475
8212.37 477
8213.22 525
8214.08 505
8214.93 504
8215.79 515
8216.65 506
8217.50 522
8218.36 557
8219.21 553
8220.07 532
8220.92 625
8221.78 589
8222.63 590
8223.49 607
8224.35 627
8225.20 550
8226.06 575
8226.91 551
8227.77 496
8228.63 539
8229.48 523
8230.34 482
8231.19 470
8232.05 485
8232.91 484
8233.76 456
8234.62 489
8235.47 517
8236.33 479
8237.19 479
8238.04 522
8238.90 507
8239.76 485
8240.61 478
8241.47 509
8242.33 482
8243.18 483
8244.04 518
8244.90 472
8245.75 521
8246.61 481
8247.47 465
8248.33 499
8249.18 488
8250.04 465
8250.90 478
8251.75 488
8252.61 498
8253.47 476
8254.33 499
8255.18 435
8256.04 467
8256.90 471
8257.76 499
8258.61 496
8259.47 479
8260.33 499
8261.19 484
8262.04 503
8262.90 511
8263.76 490
8264.62 500
8265.48 480
8266.33 429
8267.19 502
8268.05 455
8268.91 503
8269.77 497
8270.62 476
8271.48 467
8272.34 488
8273.20 464
8274.06 493
8274.92 479
8275.77 502
8276.63 473
8277.49 492
8278.35 471
8279.21 481
8280.07 464
8280.93 431
8281.78 464
8282.64 466
8283.50 497
8284.36 488
8285.22 482
8286.08 480
8286.94 471
8287.80 510
8288.66 501
8289.51 474
8290.37 491
8291.23 520
8292.09 470
8292.95 462
8293.81 459
8294.67 473
8295.53 489
8296.39 501
8297.25 543
8298.11 502
8298.97 500
8299.83 485
8300.69 495
8301.55 526
8302.41 494
8303.27 490
8304.13 480
8304.99 451
8305.85 504
8306.71 459
8307.57 453
8308.43 468
8309.29 510
8310.15 481
8311.01 466
8311.87 462
8312.73 493
8313.59 438
8314.45 444
8315.31 447
8316.17 489
8317.03 489
8317.89 462
8318.75 483
8319.61 462
8320.47 478
8321.33 499
8322.20 479
8323.06 406
8323.92 441
8324.78 443
8325.64 434
8326.50 447
8327.36 447
8328.22 454
8329.08 481
8329.94 465
8330.81 454
8331.67 465
8332.53 460
8333.39 454
8334.25 451
8335.11 474
8335.97 488
8336.84 432
8337.70 453
8338.56 464
8339.42 446
8340.28 479
8341.15 471
8342.01 487
8342.87 493
8343.73 478
8344.59 465
8345.45 486
8346.32 482
8347.18 499
8348.04 481
8348.90 456
8349.77 489
8350.63 506
8351.49 478
8352.35 489
8353.22 478
8354.08 450
8354.94 460
8355.80 458
8356.67 461
8357.53 442
8358.39 528
8359.25 527
8360.12 479
8360.98 465
8361.84 424
8362.71 477
8363.57 443
8364.43 476
8365.29 419
8366.16 461
8367.02 504
8367.88 480
8368.75 470
8369.61 478
8370.47 450
8371.34 459
8372.20 444
8373.06 484
8373.93 488
8374.79 469
8375.65 486
8376.52 483
8377.38 443
8378.25 472
8379.11 488
8379.97 458
8380.84 478
8381.70 489
8382.56 503
8383.43 478
8384.29 501
8385.16 478
8386.02 482
8386.89 510
8387.75 513
8388.61 513
8389.48 511
8390.34 520
8391.21 497
8392.07 482
8392.94 448
8393.80 483
8394.67 519
8395.53 475
8396.39 527
8397.26 526
8398.12 532
8398.99 495
8399.85 478
8400.72 510
8401.58 552
8402.45 552
8403.31 542
8404.18 490
8405.04 532
8405.91 522
8406.77 493
8407.64 543
8408.50 534
8409.37 542
8410.24 495
8411.10 538
8411.97 539
8412.83 511
8413.70 551
8414.56 566
8415.43 562
8416.29 541
8417.16 545
8418.03 543
8418.89 557
8419.76 527
8420.62 576
8421.49 561
8422.36 561
8423.22 564
8424.09 559
8424.95 574
8425.82 613
8426.69 569
8427.55 580
8428.42 579
8429.28 587
8430.15 592
8431.02 603
8431.88 624
8432.75 602
8433.62 629
8434.48 650
8435.35 661
8436.22 676
8437.08 692
8437.95 735
8438.82 749
8439.68 760
8440.55 778
8441.42 746
8442.29 738
8443.15 755
8444.02 768
8444.89 749
8445.75 734
8446.62 766
8447.49 759
8448.36 770
8449.22 786
8450.09 860
8450.96 952
8451.83 1113
8452.69 1343
8453.56 1617
8454.43 1749
8455.30 1889
8456.16 1921
8457.03 1904
8457.90 1861
8458.77 1693
8459.64 1516
8460.50 1443
8461.37 1277
8462.24 1138
8463.11 1048
8463.98 1027
8464.84 946
8465.71 894
8466.58 896
8467.45 852
8468.32 842
8469.19 763
8470.05 761
8470.92 772
8471.79 748
8472.66 756
8473.53 710
8474.40 741
8475.27 799
8476.13 749
8477.00 799
8477.87 780
8478.74 835
8479.61 886
8480.48 889
8481.35 960
8482.22 952
8483.09 890
8483.96 920
8484.82 891
8485.69 843
8486.56 769
8487.43 770
8488.30 773
8489.17 760
8490.04 765
8490.91 814
8491.78 771
8492.65 837
8493.52 758
8494.39 772
8495.26 769
8496.13 760
8497.00 783
8497.87 752
8498.74 738
8499.61 730
8500.48 742
8501.35 710
8502.22 707
8503.09 686
8503.96 692
8504.83 707
8505.70 727
8506.57 666
8507.44 729
8508.31 799
8509.18 741
8510.05 729
8510.92 708
8511.79 704
8512.66 723
8513.53 780
8514.40 785
8515.27 795
8516.15 767
8517.02 754
8517.89 808
8518.76 815
8519.63 755
8520.50 800
8521.37 815
8522.24 912
8523.11 998
8523.98 1036
8524.86 1064
8525.73 1153
8526.60 1132
8527.47 1141
8528.34 1038
8529.21 1091
8530.08 1043
8530.96 890
8531.83 974
8532.70 1004
8533.57 936
8534.44 877
8535.31 925
8536.19 905
8537.06 870
8537.93 843
8538.80 856
8539.67 815
8540.55 787
8541.42 722
8542.29 740
8543.16 726
8544.03 701
8544.91 785
8545.78 825
8546.65 842
8547.52 861
8548.40 934
8549.27 1058
8550.14 1175
8551.01 1309
8551.89 1476
8552.76 1587
8553.63 1688
8554.51 1628
8555.38 1623
8556.25 1493
8557.12 1364
8558.00 1246
8558.87 1089
8559.74 1024
8560.62 939
8561.49 912
8562.36 857
8563.24 837
8564.11 763
8564.98 747
8565.86 768
8566.73 761
8567.60 744
8568.48 679
8569.35 673
8570.22 722
8571.10 709
8571.97 638
8572.84 662
8573.72 674
8574.59 634
8575.46 584
8576.34 632
8577.21 626
8578.09 614
8578.96 610
8579.83 621
8580.71 619
8581.58 619
8582.46 606
8583.33 596
8584.21 583
8585.08 566
8585.95 608
8586.83 623
8587.70 650
8588.58 616
8589.45 686
8590.33 685
8591.20 751
8592.08 730
8592.95 707
8593.83 692
8594.70 693
8595.58 655
8596.45 671
8597.33 712
8598.20 698
8599.08 718
8599.95 695
8600.83 655
8601.70 648
8602.58 669
8603.45 681
8604.33 665
8605.20 657
8606.08 669
8606.95 645
8607.83 668
8608.70 672
8609.58 637
8610.45 672
8611.33 622
8612.21 654
8613.08 619
8613.96 684
8614.83 644
8615.71 697
8616.59 699
8617.46 657
8618.34 652
8619.21 709
8620.09 756
8620.97 746
8621.84 710
8622.72 690
8623.59 702
8624.47 714
8625.35 725
8626.22 717
8627.10 733
8627.98 757
8628.85 797
8629.73 791
8630.61 745
8631.48 720
8632.36 718
8633.24 731
8634.11 712
8634.99 701
8635.87 715
8636.74 743
8637.62 717
8638.50 747
8639.37 715
8640.25 713
8641.13 700
8642.01 679
8642.88 756
8643.76 774
8644.64 734
8645.52 787
8646.39 778
8647.27 765
8648.15 791
8649.03 758
8649.90 792
8650.78 750
8651.66 760
8652.54 722
8653.41 783
8654.29 764
8655.17 761
8656.05 821
8656.93 815
8657.80 821
8658.68 889
8659.56 1019
8660.44 1124
8661.32 1240
8662.19 1340
8663.07 1488
8663.95 1452
8664.83 1507
8665.71 1492
8666.59 1404
8667.46 1316
8668.34 1194
8669.22 1146
8670.10 1102
8670.98 1045
8671.86 979
8672.74 947
8673.62 973
8674.49 944
8675.37 870
8676.25 841
8677.13 816
8678.01 834
8678.89 812
8679.77 788
8680.65 789
8681.53 761
8682.41 760
8683.29 759
8684.16 747
8685.04 735
8685.92 806
8686.80 828
8687.68 965
8688.56 1016
8689.44 1150
8690.32 1251
8691.20 1328
8692.08 1350
8692.96 1369
8693.84 1301
8694.72 1205
8695.60 1155
8696.48 1097
8697.36 1017
8698.24 995
8699.12 921
8700.00 884
8700.88 915
8701.76 875
8702.64 913
8703.52 881
8704.40 837
8705.28 743
8706.16 763
8707.04 760
8707.92 683
8708.80 670
8709.69 646
8710.57 644
8711.45 653
8712.33 637
8713.21 621
8714.09 613
8714.97 643
8715.85 619
8716.73 610
8717.61 667
8718.49 599
8719.38 557
8720.26 602
8721.14 635
8722.02 596
8722.90 583
8723.78 607
8724.66 639
8725.54 648
8726.43 691
8727.31 664
8728.19 680
8729.07 694
8729.95 742
8730.83 701
8731.72 666
8732.60 678
8733.48 703
8734.36 666
8735.24 631
8736.13 616
8737.01 627
8737.89 616
8738.77 617
8739.65 609
8740.54 612
8741.42 654
8742.30 585
8743.18 575
8744.07 621
8744.95 621
8745.83 607
8746.71 611
8747.60 579
8748.48 560
8749.36 546
8750.24 578
8751.13 588
8752.01 554
8752.89 593
8753.77 579
8754.66 633
8755.54 610
8756.42 612
8757.31 633
8758.19 628
8759.07 699
8759.96 686
8760.84 646
8761.72 665
8762.61 601
8763.49 633
8764.37 647
8765.26 621
8766.14 646
8767.02 643
8767.91 578
8768.79 643
8769.67 626
8770.56 622
8771.44 618
8772.32 617
8773.21 599
8774.09 653
8774.98 586
8775.86 594
8776.74 585
8777.63 613
8778.51 605
8779.40 596
8780.28 586
8781.17 570
8782.05 600
8782.93 602
8783.82 579
8784.70 608
8785.59 606
8786.47 582
8787.36 584
8788.24 585
8789.13 619
8790.01 564
8790.89 554
8791.78 566
8792.66 604
8793.55 551
8794.43 548
8795.32 561
8796.20 559
8797.09 599
8797.97 563
8798.86 566
8799.74 566
8800.63 564
8801.52 532
8802.40 544
8803.29 517
8804.17 514
8805.06 515
8805.94 536
8806.83 532
8807.71 554
8808.60 519
8809.48 555
8810.37 534
8811.26 518
8812.14 536
8813.03 514
8813.91 507
8814.80 495
8815.69 551
8816.57 519
8817.46 536
8818.34 506
8819.23 533
8820.12 494
8821.00 526
8821.89 514
8822.77 525
8823.66 509
8824.55 516
8825.43 516
8826.32 498
8827.21 534
8828.09 534
8828.98 525
8829.87 488
8830.75 502
8831.64 469
8832.53 524
8833.41 505
8834.30 473
8835.19 510
8836.08 499
8836.96 473
8837.85 461
8838.74 487
8839.62 485
8840.51 495
8841.40 514
8842.29 500
8843.17 471
8844.06 476
8844.95 459
8845.84 492
8846.72 474
8847.61 475
8848.50 494
8849.39 491
8850.27 453
8851.16 431
8852.05 492
8852.94 451
8853.82 451
8854.71 458
8855.60 493
8856.49 450
8857.38 449
8858.26 434
8859.15 462
8860.04 463
8860.93 475
8861.82 449
8862.71 476
8863.59 470
8864.48 465
8865.37 474
8866.26 470
8867.15 446
8868.04 468
8868.93 460
8869.81 477
8870.70 479
8871.59 437
8872.48 482
8873.37 453
8874.26 466
8875.15 467
8876.04 458
8876.93 441
8877.81 471
8878.70 434
8879.59 431
8880.48 460
8881.37 435
8882.26 476
8883.15 504
8884.04 454
8884.93 444
8885.82 425
8886.71 429
8887.60 450
8888.49 442
8889.38 439
8890.27 437
8891.16 411
8892.05 393
8892.94 403
8893.83 410
8894.72 401
8895.61 444
8896.50 394
8897.39 417
8898.28 435
8899.17 426
8900.06 419
8900.95 421
8901.84 407
8902.73 441
8903.62 412
8904.51 426
8905.40 403
8906.29 424
8907.18 450
8908.07 395
8908.96 459
8909.85 467
8910.74 483
8911.63 456
8912.52 482
8913.41 448
8914.31 433
8915.20 440
8916.09 448
8916.98 449
8917.87 447
8918.76 455
8919.65 439
8920.54 434
8921.43 415
8922.33 407
8923.22 417
8924.11 413
8925.00 395
8925.89 395
8926.78 402
8927.67 423
8928.57 437
8929.46 417
8930.35 402
8931.24 416
8932.13 411
8933.03 407
8933.92 414
8934.81 436
8935.70 448
8936.59 427
8937.49 425
8938.38 423
8939.27 412
8940.16 422
8941.05 411
8941.95 405
8942.84 399
8943.73 411
8944.62 419
8945.52 409
8946.41 421
8947.30 425
8948.19 417
8949.09 438
8949.98 403
8950.87 395
8951.76 410
8952.66 418
8953.55 427
8954.44 436
8955.34 439
8956.23 410
8957.12 406
8958.02 432
8958.91 390
8959.80 386
8960.69 409
8961.59 398
8962.48 387
8963.37 405
8964.27 408
8965.16 398
8966.05 411
8966.95 404
8967.84 447
8968.74 418
8969.63 397
8970.52 405
8971.42 425
8972.31 432
8973.20 409
8974.10 411
8974.99 394
8975.89 419
8976.78 406
8977.67 406
8978.57 428
8979.46 404
8980.36 388
8981.25 366
8982.15 402
8983.04 392
8983.93 393
8984.83 408
8985.72 425
8986.62 429
8987.51 420
8988.41 411
8989.30 414
8990.20 402
8991.09 447
8991.99 421
8992.88 433
8993.78 385
8994.67 405
8995.57 420
8996.46 396
8997.36 387
8998.25 401
8999.15 387
9000.04 370
9000.94 371
9001.83 406
9002.73 395
9003.62 411
9004.52 418
9005.41 390
9006.31 384
9007.20 369
9008.10 395
9009.00 368
9009.89 381
9010.79 408
9011.68 387
9012.58 384
9013.47 367
9014.37 379
9015.27 403
9016.16 392
9017.06 420
9017.95 450
9018.85 416
9019.75 392
9020.64 409
9021.54 406
9022.43 394
9023.33 383
9024.23 396
9025.12 354
9026.02 375
9026.92 389
9027.81 347
9028.71 375
9029.61 370
9030.50 357
9031.40 384
9032.30 376
9033.19 399
9034.09 436
9034.99 381
9035.88 408
9036.78 408
9037.68 407
9038.58 402
9039.47 364
9040.37 357
9041.27 382
9042.16 423
9043.06 423
9043.96 423
9044.86 424
9045.75 400
9046.65 397
9047.55 432
9048.45 397
9049.34 371
9050.24 389
9051.14 436
9052.04 407
9052.94 374
9053.83 399
9054.73 397
9055.63 398
9056.53 402
9057.43 383
9058.32 399
9059.22 400
9060.12 386
9061.02 395
9061.92 395
9062.81 403
9063.71 424
9064.61 432
9065.51 393
9066.41 361
9067.31 370
9068.21 373
9069.10 393
9070.00 406
9070.90 428
9071.80 434
9072.70 402
9073.60 408
9074.50 400
9075.40 407
9076.29 391
9077.19 374
9078.09 370
9078.99 416
9079.89 404
9080.79 370
9081.69 394
9082.59 390
9083.49 401
9084.39 406
9085.29 402
9086.19 366
9087.09 399
9087.98 421
9088.88 445
9089.78 382
9090.68 423
9091.58 406
9092.48 432
9093.38 405
9094.28 397
9095.18 419
9096.08 420
9096.98 398
9097.88 389
9098.78 388
9099.68 392
9100.58 394
9101.48 402
9102.38 375
9103.28 388
9104.18 393
9105.08 410
9105.99 422
9106.89 406
9107.79 386
9108.69 390
9109.59 388
9110.49 356
9111.39 365
9112.29 353
9113.19 341
9114.09 397
9114.99 396
9115.89 372
9116.79 329
9117.69 418
9118.60 406
9119.50 367
9120.40 374
9121.30 391
9122.20 410
9123.10 417
9124.00 362
9124.90 398
9125.81 435
9126.71 386
9127.61 401
9128.51 426
9129.41 441
9130.31 400
9131.22 387
9132.12 373
9133.02 365
9133.92 363
9134.82 355
9135.72 387
9136.63 365
9137.53 384
9138.43 377
9139.33 386
9140.23 356
9141.14 350
9142.04 365
9142.94 397
9143.84 384
9144.75 335
9145.65 363
9146.55 350
9147.45 364
9148.36 394
9149.26 388
9150.16 394
9151.06 367
9151.97 351
9152.87 353
9153.77 383
9154.67 366
9155.58 412
9156.48 391
9157.38 385
9158.29 443
9159.19 410
9160.09 402
9161.00 388
9161.90 382
9162.80 364
9163.71 403
9164.61 381
9165.51 394
9166.42 397
9167.32 392
9168.22 385
9169.13 375
9170.03 374
9170.93 398
9171.84 406
9172.74 365
9173.64 332
9174.55 364
9175.45 379
9176.36 373
9177.26 376
9178.16 393
9179.07 386
9179.97 381
9180.88 343
9181.78 381
9182.69 382
9183.59 379
9184.49 364
9185.40 400
9186.30 401
9187.21 371
9188.11 382
9189.02 399
9189.92 387
9190.82 365
9191.73 387
9192.63 395
9193.54 399
9194.44 398
9195.35 424
9196.25 454
9197.16 484
9198.06 472
9198.97 504
9199.87 493
9200.78 493
9201.68 453
9202.59 495
9203.49 458
9204.40 451
9205.30 414
9206.21 436
9207.12 414
9208.02 388
9208.93 400
9209.83 373
9210.74 363
9211.64 399
9212.55 390
9213.45 423
9214.36 394
9215.27 444
9216.17 435
9217.08 392
9217.98 394
9218.89 419
9219.80 428
9220.70 400
9221.61 374
9222.51 376
9223.42 387
9224.33 358
9225.23 342
9226.14 393
9227.05 368
9227.95 386
9228.86 367
9229.77 393
9230.67 395
9231.58 379
9232.49 367
9233.39 402
9234.30 393
9235.21 391
9236.11 384
9237.02 354
9237.93 391
9238.83 362
9239.74 403
9240.65 366
9241.55 401
9242.46 398
9243.37 420
9244.28 377
9245.18 346
9246.09 403
9247.00 392
9247.91 365
9248.81 377
9249.72 382
9250.63 377
9251.54 350
9252.44 360
9253.35 401
9254.26 386
9255.17 346
9256.07 347
9256.98 394
9257.89 353
9258.80 395
9259.71 377
9260.61 385
9261.52 368
9262.43 353
9263.34 350
9264.25 374
9265.16 350
9266.06 368
9266.97 396
9267.88 339
9268.79 381
9269.70 366
9270.61 396
9271.51 356
9272.42 355
9273.33 384
9274.24 353
9275.15 398
9276.06 363
9276.97 358
9277.88 378
9278.78 367
9279.69 363
9280.60 405
9281.51 393
9282.42 353
9283.33 357
9284.24 367
9285.15 345
9286.06 378
9286.97 389
9287.88 401
9288.79 385
9289.70 364
9290.60 329
9291.51 343
9292.42 402
9293.33 373
9294.24 401
9295.15 400
9296.06 391
9296.97 391
9297.88 417
9298.79 389
9299.70 375
9300.61 408
9301.52 407
9302.43 405
9303.34 375
9304.25 397
9305.16 387
9306.07 371
9306.98 368
9307.89 446
9308.80 395
9309.71 360
9310.63 367
9311.54 385
9312.45 361
9313.36 400
9314.27 390
9315.18 376
9316.09 381
9317.00 373
9317.91 354
9318.82 392
9319.73 392
9320.64 395
9321.55 383
9322.47 354
9323.38 370
9324.29 374
9325.20 358
9326.11 347
9327.02 372
9327.93 362
9328.84 379
9329.76 391
9330.67 357
9331.58 377
9332.49 382
9333.40 352
9334.31 352
9335.23 393
9336.14 357
9337.05 339
9337.96 334
9338.87 345
9339.78 345
9340.70 372
9341.61 376
9342.52 407
9343.43 372
9344.34 377
9345.26 364
9346.17 343
9347.08 344
9347.99 377
9348.91 389
9349.82 407
9350.73 364
9351.64 390
9352.56 397
9353.47 375
9354.38 406
9355.29 363
9356.21 408
9357.12 368
9358.03 401
9358.94 381
9359.86 384
9360.77 394
9361.68 423
9362.60 377
9363.51 370
9364.42 404
9365.34 410
9366.25 429
9367.16 370
9368.08 402
9368.99 360
9369.90 388
9370.82 385
9371.73 419
9372.64 388
9373.56 380
9374.47 378
9375.38 391
9376.30 383
9377.21 373
9378.12 389
9379.04 388
9379.95 412
9380.87 388
9381.78 410
9382.69 373
9383.61 390
9384.52 376
9385.44 400
9386.35 446
9387.27 455
9388.18 459
9389.09 469
9390.01 483
9390.92 477
9391.84 476
9392.75 456
9393.67 494
9394.58 511
9395.50 457
9396.41 461
9397.32 475
9398.24 426
9399.15 439
9400.07 426
9400.98 440
9401.90 411
9402.81 420
9403.73 410
9404.64 410
9405.56 430
9406.47 396
9407.39 441
9408.30 380
9409.22 437
9410.14 396
9411.05 432
9411.97 380
9412.88 420
9413.80 418
9414.71 430
9415.63 412
9416.54 413
9417.46 453
9418.38 460
9419.29 416
9420.21 414
9421.12 429
9422.04 405
9422.95 409
9423.87 389
9424.79 405
9425.70 444
9426.62 437
9427.54 461
9428.45 448
9429.37 431
9430.28 437
9431.20 463
9432.12 460
9433.03 464
9433.95 417
9434.87 441
9435.78 479
9436.70 511
9437.62 519
9438.53 544
9439.45 515
9440.37 526
9441.28 551
9442.20 550
9443.12 523
9444.03 532
9444.95 525
9445.87 524
9446.79 542
9447.70 579
9448.62 586
9449.54 602
9450.45 649
9451.37 698
9452.29 687
9453.21 668
9454.12 658
9455.04 603
9455.96 590
9456.88 532
9457.79 494
9458.71 503
9459.63 495
9460.55 469
9461.47 464
9462.38 494
9463.30 434
9464.22 465
9465.14 460
9466.06 456
9466.97 442
9467.89 457
9468.81 453
9469.73 466
9470.65 473
9471.56 432
9472.48 464
9473.40 464
9474.32 453
9475.24 463
9476.16 474
9477.08 529
9477.99 481
9478.91 482
9479.83 538
9480.75 536
9481.67 521
9482.59 484
9483.51 483
9484.43 464
9485.34 479
9486.26 441
9487.18 465
9488.10 420
9489.02 460
9489.94 491
9490.86 434
9491.78 442
9492.70 431
9493.62 431
9494.54 383
9495.46 389
9496.38 428
9497.30 409
9498.22 403
9499.13 424
9500.05 420
9500.97 444
9501.89 460
9502.81 439
9503.73 428
9504.65 418
9505.57 450
9506.49 456
9507.41 449
9508.33 447
9509.25 474
9510.17 455
9511.09 444
9512.01 426
9512.93 429
9513.86 466
9514.78 506
9515.70 507
9516.62 519
9517.54 519
9518.46 524
9519.38 557
9520.30 539
9521.22 538
9522.14 506
9523.06 528
9523.98 521
9524.90 494
9525.82 441
9526.75 456
9527.67 491
9528.59 472
9529.51 472
9530.43 473
9531.35 484
9532.27 441
9533.19 447
9534.11 454
9535.04 445
9535.96 477
9536.88 469
9537.80 441
9538.72 477
9539.64 419
9540.57 435
9541.49 412
9542.41 444
9543.33 436
9544.25 436
9545.17 447
9546.10 455
9547.02 487
9547.94 445
9548.86 427
9549.78 466
9550.71 475
9551.63 482
9552.55 466
9553.47 444
9554.40 459
9555.32 482
9556.24 511
9557.16 458
9558.09 450
9559.01 498
9559.93 469
9560.85 469
9561.78 474
9562.70 467
9563.62 461
9564.54 503
9565.47 521
9566.39 439
9567.31 476
9568.24 467
9569.16 431
9570.08 457
9571.00 470
9571.93 480
9572.85 485
9573.77 472
9574.70 516
9575.62 527
9576.54 533
9577.47 511
9578.39 458
9579.31 489
9580.24 521
9581.16 475
9582.09 454
9583.01 481
9583.93 529
9584.86 486
9585.78 458
9586.70 472
9587.63 480
9588.55 498
9589.48 502
9590.40 470
9591.32 488
9592.25 505
9593.17 509
9594.10 562
9595.02 526
9595.95 551
9596.87 577
9597.79 567
9598.72 561
9599.64 554
9600.57 559
9601.49 527
9602.42 509
9603.34 534
9604.27 526
9605.19 512
9606.12 478
9607.04 467
9607.97 453
9608.89 442
9609.82 471
9610.74 467
9611.67 499
9612.59 458
9613.52 430
9614.44 448
9615.37 474
9616.29 466
9617.22 467
9618.14 468
9619.07 492
9619.99 460
9620.92 476
9621.85 513
9622.77 481
9623.70 537
9624.62 458
9625.55 487
9626.47 471
9627.40 497
9628.33 473
9629.25 452
9630.18 460
9631.10 483
9632.03 501
9632.96 513
9633.88 531
9634.81 541
9635.73 529
9636.66 518
9637.59 560
9638.51 484
9639.44 566
9640.37 540
9641.29 553
9642.22 578
9643.15 569
9644.07 561
9645.00 585
9645.93 619
9646.85 581
9647.78 590
9648.71 596
9649.63 637
9650.56 603
9651.49 578
9652.41 579
9653.34 542
9654.27 568
9655.20 559
9656.12 545
9657.05 521
9657.98 559
9658.90 581
9659.83 584
9660.76 543
9661.69 558
9662.61 590
9663.54 614
9664.47 589
9665.40 630
9666.32 607
9667.25 617
9668.18 639
9669.11 624
9670.04 622
9670.96 599
9671.89 554
9672.82 597
9673.75 624
9674.68 599
9675.60 591
9676.53 607
9677.46 661
9678.39 612
9679.32 596
9680.25 627
9681.17 596
9682.10 601
9683.03 658
9683.96 630
9684.89 658
9685.82 680
9686.75 673
9687.67 670
9688.60 676
9689.53 679
9690.46 660
9691.39 680
9692.32 678
9693.25 690
9694.18 669
9695.11 720
9696.03 747
9696.96 764
9697.89 782
9698.82 762
9699.75 793
9700.68 738
9701.61 713
9702.54 665
9703.47 645
9704.40 636
9705.33 656
9706.26 614
9707.19 615
9708.12 675
9709.05 671
9709.98 679
9710.91 671
9711.84 702
9712.77 690
9713.70 691
9714.63 697
9715.56 662
9716.49 632
9717.42 648
9718.35 649
9719.28 660
9720.21 633
9721.14 609
9722.07 609
9723.00 601
9723.93 564
9724.86 573
9725.79 541
9726.72 561
9727.65 604
9728.58 594
9729.51 588
9730.44 610
9731.37 597
9732.31 604
9733.24 585
9734.17 557
9735.10 584
9736.03 557
9736.96 593
9737.89 560
9738.82 545
9739.75 578
9740.69 607
9741.62 567
9742.55 573
9743.48 543
9744.41 479
9745.34 539
9746.27 554
9747.21 548
9748.14 573
9749.07 545
9750.00 538
9750.93 549
9751.86 552
9752.80 563
9753.73 564
9754.66 544
9755.59 546
9756.52 541
9757.46 570
9758.39 557
9759.32 559
9760.25 572
9761.18 582
9762.12 623
9763.05 633
9763.98 581
9764.91 586
9765.85 591
9766.78 641
9767.71 637
9768.64 653
9769.58 615
9770.51 592
9771.44 608
9772.37 567
9773.31 584
9774.24 578
9775.17 598
9776.11 582
9777.04 625
9777.97 579
9778.91 600
9779.84 615
9780.77 620
9781.71 624
9782.64 640
9783.57 648
9784.51 660
9785.44 620
9786.37 599
9787.31 605
9788.24 581
9789.17 572
9790.11 590
9791.04 594
9791.97 578
9792.91 620
9793.84 620
9794.77 659
9795.71 662
9796.64 680
9797.58 684
9798.51 652
9799.44 621
9800.38 649
9801.31 590
9802.25 585
9803.18 561
9804.12 551
9805.05 502
9805.98 500
9806.92 498
9807.85 496
9808.79 528
9809.72 501
9810.66 488
9811.59 463
9812.53 500
9813.46 464
9814.40 497
9815.33 474
9816.27 489
9817.20 495
9818.14 458
9819.07 484
9820.01 462
9820.94 448
9821.88 441
9822.81 471
9823.75 479
9824.68 504
9825.62 485
9826.55 477
9827.49 494
9828.42 499
9829.36 485
9830.29 476
9831.23 505
9832.17 489
9833.10 478
9834.04 468
9834.97 481
9835.91 483
9836.84 490
9837.78 471
9838.72 493
9839.65 463
9840.59 458
9841.52 465
9842.46 473
9843.40 472
9844.33 457
9845.27 473
9846.20 507
9847.14 516
9848.08 496
9849.01 493
9849.95 500
9850.89 512
9851.82 553
9852.76 543
9853.70 498
9854.63 505
9855.57 479
9856.51 504
9857.44 461
9858.38 459
9859.32 438
9860.25 439
9861.19 444
9862.13 439
9863.07 458
9864.00 434
9864.94 442
9865.88 457
9866.81 460
9867.75 468
9868.69 478
9869.63 458
9870.56 471
9871.50 487
9872.44 487
9873.38 483
9874.31 449
9875.25 452
9876.19 504
9877.13 459
9878.07 459
9879.00 468
9879.94 459
9880.88 477
9881.82 455
9882.75 482
9883.69 470
9884.63 476
9885.57 510
9886.51 479
9887.45 479
9888.38 455
9889.32 443
9890.26 469
9891.20 455
9892.14 474
9893.08 464
9894.01 472
9894.95 458
9895.89 437
9896.83 457
9897.77 446
9898.71 468
9899.65 440
9900.59 495
9901.52 491
9902.46 461
9903.40 453
9904.34 481
9905.28 475
9906.22 479
9907.16 491
9908.10 482
9909.04 478
9909.98 468
9910.92 495
9911.86 468
9912.80 461
9913.73 479
9914.67 490
9915.61 478
9916.55 497
9917.49 492
9918.43 501
9919.37 556
9920.31 569
9921.25 639
9922.19 730
9923.13 761
9924.07 765
9925.01 811
9925.95 813
9926.89 770
9927.83 757
9928.77 687
9929.71 675
9930.65 596
9931.59 591
9932.53 573
9933.47 534
9934.41 534
9935.36 536
9936.30 552
9937.24 509
9938.18 491
9939.12 526
9940.06 501
9941.00 488
9941.94 499
9942.88 546
9943.82 489
9944.76 536
9945.70 558
9946.64 622
9947.59 613
9948.53 570
9949.47 597
9950.41 593
9951.35 553
9952.29 511
9953.23 506
9954.17 521
9955.12 523
9956.06 486
9957.00 476
9957.94 449
9958.88 440
9959.82 451
9960.77 442
9961.71 433
9962.65 456
9963.59 476
9964.53 467
9965.48 424
9966.42 406
9967.36 442
9968.30 430
9969.24 429
9970.19 436
9971.13 448
9972.07 412
9973.01 440
9973.95 417
9974.90 418
9975.84 394
9976.78 426
9977.72 425
9978.67 400
9979.61 397
9980.55 416
9981.50 461
9982.44 424
9983.38 403
9984.32 417
9985.27 441
9986.21 421
9987.15 420
9988.10 442
9989.04 466
9989.98 433
9990.92 395
9991.87 399
9992.81 431
9993.75 422
9994.70 426
9995.64 407
9996.58 402
9997.53 447
9998.47 427
9999.41 431
10000.36 371
10001.30 365
10002.25 372
10003.19 400
10004.13 408
10005.08 410
10006.02 389
10006.96 425
10007.91 408
10008.85 384
10009.80 407
10010.74 365
10011.68 420
10012.63 410
10013.57 413
10014.52 408
10015.46 395
10016.41 378
10017.35 430
10018.29 398
10019.24 408
10020.18 385
10021.13 397
10022.07 362
10023.02 391
10023.96 412
10024.91 372
10025.85 401
10026.80 405
10027.74 367
10028.69 389
10029.63 395
10030.58 373
10031.52 379
10032.47 375
10033.41 395
10034.36 367
10035.30 374
10036.25 387
10037.19 391
10038.14 401
10039.08 373
10040.03 397
10040.97 381
10041.92 378
10042.87 341
10043.81 344
10044.76 371
10045.70 384
10046.65 338
10047.59 382
10048.54 421
10049.49 413
10050.43 377
10051.38 386
10052.32 381
10053.27 378
10054.22 363
10055.16 349
10056.11 382
10057.05 385
10058.00 377
10058.95 349
10059.89 352
10060.84 355
10061.79 336
10062.73 381
10063.68 385
10064.63 364
10065.57 372
10066.52 400
10067.47 351
10068.41 358
10069.36 393
10070.31 387
10071.25 371
10072.20 347
10073.15 341
10074.10 382
10075.04 354
10075.99 391
10076.94 372
10077.88 349
10078.83 363
10079.78 393
10080.73 373
10081.67 378
10082.62 373
10083.57 384
10084.52 370
10085.46 376
10086.41 371
10087.36 352
10088.31 356
10089.25 339
10090.20 362
10091.15 354
10092.10 349
10093.05 349
10093.99 354
10094.94 380
10095.89 338
10096.84 359
10097.79 395
10098.73 355
10099.68 364
10100.63 371
10101.58 353
10102.53 357
10103.48 319
10104.42 331
10105.37 345
10106.32 387
10107.27 355
10108.22 351
10109.17 340
10110.12 339
10111.06 372
10112.01 373
10112.96 378
10113.91 333
10114.86 347
10115.81 350
10116.76 338
10117.71 318
10118.66 366
10119.61 349
10120.56 320
10121.50 328
10122.45 328
10123.40 351
10124.35 324
10125.30 368
10126.25 334
10127.20 342
10128.15 364
10129.10 361
10130.05 320
10131.00 351
10131.95 345
10132.90 373
10133.85 348
10134.80 378
10135.75 376
10136.70 391
10137.65 357
10138.60 316
10139.55 354
10140.50 371
10141.45 360
10142.40 363
10143.35 348
10144.30 321
10145.25 337
10146.20 353
10147.15 407
10148.10 363
10149.05 342
10150.00 356
10150.95 351
10151.90 368
10152.86 330
10153.81 332
10154.76 341
10155.71 344
10156.66 340
10157.61 366
10158.56 355
10159.51 356
10160.46 346
10161.41 368
10162.37 359
10163.32 353
10164.27 364
10165.22 389
10166.17 419
10167.12 378
10168.07 381
10169.03 387
10169.98 397
10170.93 389
10171.88 382
10172.83 374
10173.78 399
10174.74 394
10175.69 402
10176.64 380
10177.59 377
10178.54 387
10179.49 438
10180.45 434
10181.40 412
10182.35 436
10183.30 426
10184.26 387
10185.21 398
10186.16 438
10187.11 399
10188.06 432
10189.02 396
10189.97 440
10190.92 416
10191.87 382
10192.83 420
10193.78 413
10194.73 412
10195.69 425
10196.64 430
10197.59 394
10198.54 425
10199.50 456
10200.45 464
10201.40 476
10202.36 458
10203.31 436
10204.26 457
10205.22 468
10206.17 494
10207.12 487
10208.08 487
10209.03 476
10209.98 448
10210.94 454
10211.89 439
10212.84 459
10213.80 432
10214.75 441
10215.70 450
10216.66 441
10217.61 438
10218.56 453
10219.52 416
10220.47 428
10221.43 408
10222.38 438
10223.33 447
10224.29 465
10225.24 462
10226.20 476
10227.15 469
10228.11 526
10229.06 564
10230.01 590
10230.97 589
10231.92 640
10232.88 666
10233.83 698
10234.79 741
10235.74 705
10236.70 686
10237.65 627
10238.60 597
10239.56 577
10240.51 531
10241.47 497
10242.42 493
10243.38 472
10244.33 453
10245.29 437
10246.24 466
10247.20 476
10248.15 429
10249.11 436
10250.07 452
10251.02 450
10251.98 415
10252.93 442
10253.89 411
10254.84 395
10255.80 442
10256.75 428
10257.71 419
10258.67 389
10259.62 386
10260.58 389
10261.53 385
10262.49 388
10263.44 383
10264.40 410
10265.36 455
10266.31 443
10267.27 438
10268.22 412
10269.18 408
10270.14 455
10271.09 431
10272.05 449
10273.01 434
10273.96 421
10274.92 395
10275.87 389
10276.83 359
10277.79 347
10278.74 352
10279.70 389
10280.66 372
10281.61 370
10282.57 358
10283.53 365
10284.49 370
10285.44 334
10286.40 353
10287.36 363
10288.31 379
10289.27 350
10290.23 354
10291.18 373
10292.14 374
10293.10 347
10294.06 393
10295.01 367
10295.97 374
10296.93 353
10297.89 378
10298.84 347
10299.80 337
10300.76 382
10301.72 357
10302.67 358
10303.63 372
10304.59 376
10305.55 381
10306.51 378
10307.46 401
10308.42 362
10309.38 363
10310.34 392
10311.30 378
10312.25 369
10313.21 375
10314.17 393
10315.13 377
10316.09 392
10317.05 366
10318.00 360
10318.96 384
10319.92 363
10320.88 351
10321.84 347
10322.80 362
10323.76 400
10324.71 387
10325.67 356
10326.63 374
10327.59 350
10328.55 382
10329.51 381
10330.47 359
10331.43 353
10332.39 337
10333.35 364
10334.30 348
10335.26 336
10336.22 329
10337.18 339
10338.14 376
10339.10 353
10340.06 349
10341.02 317
10341.98 325
10342.94 343
10343.90 355
10344.86 340
10345.82 342
10346.78 312
10347.74 356
10348.70 346
10349.66 375
10350.62 348
10351.58 371
10352.54 329
10353.50 369
10354.46 338
10355.42 324
10356.38 363
10357.34 352
10358.30 340
10359.26 325
10360.22 352
10361.18 342
10362.14 350
10363.10 331
10364.06 339
10365.02 348
10365.98 332
10366.94 339
10367.90 356
10368.87 313
10369.83 300
10370.79 343
10371.75 324
10372.71 336
10373.67 356
10374.63 348
10375.59 354
10376.55 332
10377.51 330
10378.48 323
10379.44 339
10380.40 314
10381.36 343
10382.32 329
10383.28 318
10384.24 321
10385.21 308
10386.17 305
10387.13 341
10388.09 343
10389.05 317
10390.01 293
10390.98 334
10391.94 316
10392.90 332
10393.86 340
10394.82 336
10395.79 337
10396.75 316
10397.71 325
10398.67 313
10399.63 335
10400.60 336
10401.56 324
10402.52 322
10403.48 312
10404.45 349
10405.41 309
10406.37 321
10407.33 314
10408.30 317
10409.26 301
10410.22 330
10411.18 312
10412.15 348
10413.11 356
10414.07 373
10415.04 371
10416.00 381
10416.96 357
10417.93 359
10418.89 368
10419.85 377
10420.81 344
10421.78 353
10422.74 341
10423.70 356
10424.67 331
10425.63 365
10426.59 330
10427.56 327
10428.52 309
10429.49 309
10430.45 327
10431.41 326
10432.38 299
10433.34 327
10434.30 294
10435.27 304
10436.23 306
10437.20 298
10438.16 281
10439.12 305
10440.09 306
10441.05 296
10442.02 287
10442.98 326
10443.94 308
10444.91 316
10445.87 330
10446.84 338
10447.80 319
10448.77 295
10449.73 312
10450.70 311
10451.66 301
10452.63 317
10453.59 305
10454.55 325
10455.52 317
10456.48 313
10457.45 297
10458.41 322
10459.38 343
10460.34 325
10461.31 291
10462.27 305
10463.24 312
10464.20 312
10465.17 302
10466.14 277
10467.10 302
10468.07 306
10469.03 292
10470.00 277
10470.96 303
10471.93 312
10472.89 315
10473.86 289
10474.82 301
10475.79 298
10476.76 304
10477.72 296
10478.69 306
10479.65 321
10480.62 296
10481.59 340
10482.55 286
10483.52 267
10484.48 256
10485.45 278
10486.42 310
10487.38 305
10488.35 302
10489.32 318
10490.28 325
10491.25 316
10492.21 338
10493.18 303
10494.15 326
10495.11 306
10496.08 307
10497.05 302
10498.01 320
10498.98 312
10499.95 335
10500.92 304
10501.88 287
10502.85 290
10503.82 314
10504.78 349
10505.75 290
10506.72 310
10507.68 295
10508.65 299
10509.62 290
10510.59 314
10511.55 305
10512.52 276
10513.49 277
10514.46 307
10515.42 306
10516.39 299
10517.36 260
10518.33 302
10519.29 268
10520.26 287
10521.23 301
10522.20 299
10523.17 303
10524.13 302
10525.10 310
10526.07 317
10527.04 302
10528.01 304
10528.97 337
10529.94 285
10530.91 297
10531.88 315
10532.85 315
10533.82 295
10534.78 303
10535.75 316
10536.72 304
10537.69 286
10538.66 288
10539.63 321
10540.60 307
10541.56 310
10542.53 299
10543.50 295
10544.47 274
10545.44 304
10546.41 304
10547.38 291
10548.35 302
10549.32 338
10550.29 288
10551.25 312
10552.22 338
10553.19 324
10554.16 331
10555.13 343
10556.10 339
10557.07 319
10558.04 320
10559.01 347
10559.98 331
10560.95 337
10561.92 330
10562.89 331
10563.86 335
10564.83 291
10565.80 302
10566.77 298
10567.74 310
10568.71 328
10569.68 314
10570.65 320
10571.62 295
10572.59 283
10573.56 305
10574.53 324
10575.50 332
10576.47 310
10577.44 321
10578.41 334
10579.38 323
10580.35 305
10581.32 307
10582.29 317
10583.26 347
10584.23 331
10585.21 335
10586.18 339
10587.15 343
10588.12 323
10589.09 354
10590.06 323
10591.03 356
10592.00 335
10592.97 333
10593.94 312
10594.92 298
10595.89 331
10596.86 352
10597.83 341
10598.80 340
10599.77 365
10600.74 376
10601.71 408
10602.69 391
10603.66 399
10604.63 407
10605.60 442
10606.57 434
10607.54 410
10608.52 396
10609.49 392
10610.46 410
10611.43 371
10612.40 361
10613.38 360
10614.35 357
10615.32 350
10616.29 346
10617.27 352
10618.24 358
10619.21 355
10620.18 341
10621.15 340
10622.13 373
10623.10 343
10624.07 350
10625.04 344
10626.02 317
10626.99 317
10627.96 333
10628.94 335
10629.91 352
10630.88 386
10631.85 364
10632.83 388
10633.80 390
10634.77 403
10635.75 405
10636.72 368
10637.69 406
10638.67 398
10639.64 389
10640.61 384
10641.59 409
10642.56 361
10643.53 403
10644.51 326
10645.48 374
10646.45 366
10647.43 337
10648.40 323
10649.37 316
10650.35 342
10651.32 325
10652.30 343
10653.27 313
10654.24 292
10655.22 310
10656.19 337
10657.16 306
10658.14 293
10659.11 320
10660.09 334
10661.06 312
10662.04 286
10663.01 286
10663.98 287
10664.96 309
10665.93 337
10666.91 301
10667.88 295
10668.86 302
10669.83 311
10670.81 305
10671.78 311
10672.76 306
10673.73 327
10674.71 333
10675.68 328
10676.66 332
10677.63 320
10678.61 337
10679.58 333
10680.56 329
10681.53 298
10682.51 309
10683.48 343
10684.46 326
10685.43 318
10686.41 291
10687.38 318
10688.36 302
10689.33 325
10690.31 326
10691.28 285
10692.26 279
10693.24 287
10694.21 294
10695.19 292
10696.16 280
10697.14 290
10698.12 297
10699.09 297
10700.07 285
10701.04 300
10702.02 278
10703.00 288
10703.97 298
10704.95 278
10705.92 277
10706.90 289
10707.88 319
10708.85 305
10709.83 289
10710.81 278
10711.78 315
10712.76 311
10713.74 314
10714.71 284
10715.69 296
10716.67 296
10717.64 286
10718.62 292
10719.60 295
10720.57 281
10721.55 292
10722.53 279
10723.50 295
10724.48 281
10725.46 290
10726.44 268
10727.41 284
10728.39 298
10729.37 282
10730.35 301
10731.32 300
10732.30 301
10733.28 319
10734.26 291
10735.23 303
10736.21 274
10737.19 305
10738.17 285
10739.14 268
10740.12 283
10741.10 287
10742.08 310
10743.06 292
10744.03 286
10745.01 305
10745.99 310
10746.97 268
10747.95 282
10748.92 277
10749.90 290
10750.88 293
10751.86 296
10752.84 276
10753.82 273
10754.79 281
10755.77 283
10756.75 279
10757.73 263
10758.71 293
10759.69 295
10760.67 277
10761.65 299
10762.62 293
10763.60 279
10764.58 294
10765.56 276
10766.54 288
10767.52 267
10768.50 297
10769.48 284
10770.46 297
10771.44 284
10772.42 279
10773.39 254
10774.37 315
10775.35 299
10776.33 270
10777.31 285
10778.29 263
10779.27 277
10780.25 281
10781.23 258
10782.21 258
10783.19 261
10784.17 268
10785.15 291
10786.13 283
10787.11 243
10788.09 268
10789.07 302
10790.05 302
10791.03 278
10792.01 296
10792.99 274
10793.97 295
10794.95 262
10795.93 290
10796.91 288
10797.89 294
10798.87 268
10799.85 270
10800.83 291
10801.82 275
10802.80 279
10803.78 300
10804.76 291
10805.74 268
10806.72 272
10807.70 271
10808.68 288
10809.66 289
10810.64 267
10811.62 267
10812.61 277
10813.59 287
10814.57 292
10815.55 277
10816.53 267
10817.51 271
10818.49 279
10819.47 302
10820.46 277
10821.44 283
10822.42 270
10823.40 275
10824.38 268
10825.36 277
10826.35 276
10827.33 271
10828.31 284
10829.29 268
10830.27 303
10831.25 270
10832.24 288
10833.22 258
10834.20 266
10835.18 247
10836.17 274
10837.15 276
10838.13 269
10839.11 288
10840.09 288
10841.08 261
10842.06 250
10843.04 281
10844.02 294
10845.01 285
10845.99 246
10846.97 265
10847.96 286
10848.94 291
10849.92 296
10850.90 278
10851.89 273
10852.87 288
10853.85 270
10854.84 277
10855.82 291
10856.80 296
10857.78 278
10858.77 297
10859.75 285
10860.73 252
10861.72 260
10862.70 301
10863.68 284
10864.67 267
10865.65 270
10866.64 282
10867.62 289
10868.60 291
10869.59 287
10870.57 305
10871.55 305
10872.54 286
10873.52 280
10874.51 274
10875.49 270
10876.47 277
10877.46 294
10878.44 322
10879.43 312
10880.41 319
10881.39 287
10882.38 289
10883.36 309
10884.35 285
10885.33 307
10886.32 304
10887.30 317
10888.29 309
10889.27 330
10890.25 281
10891.24 307
10892.22 333
10893.21 293
10894.19 280
10895.18 320
10896.16 315
10897.15 321
10898.13 348
10899.12 328
10900.10 344
10901.09 327
10902.07 323
10903.06 346
10904.04 329
10905.03 329
10906.01 357
10907.00 310
10907.99 334
10908.97 325
10909.96 342
10910.94 331
10911.93 359
10912.91 343
10913.90 366
10914.88 371
10915.87 372
10916.86 351
10917.84 379
10918.83 369
10919.81 362
10920.80 383
10921.79 363
10922.77 361
10923.76 356
10924.74 375
10925.73 383
10926.72 362
10927.70 336
10928.69 354
10929.68 361
10930.66 368
10931.65 350
10932.64 366
10933.62 359
10934.61 406
10935.60 395
10936.58 417
10937.57 384
10938.56 416
10939.54 409
10940.53 437
10941.52 432
10942.50 414
10943.49 399
10944.48 427
10945.47 451
10946.45 440
10947.44 494
10948.43 515
10949.41 538
10950.40 571
10951.39 536
10952.38 618
10953.36 612
10954.35 637
10955.34 653
10956.33 643
10957.31 614
10958.30 599
10959.29 571
10960.28 585
10961.27 586
10962.25 557
10963.24 545
10964.23 537
10965.22 500
10966.21 488
10967.19 502
10968.18 520
10969.17 493
10970.16 478
10971.15 494
10972.13 502
10973.12 513
10974.11 513
10975.10 475
10976.09 473
10977.08 510
10978.07 522
10979.05 514
10980.04 493
10981.03 481
10982.02 535
10983.01 510
10984.00 525
10984.99 545
10985.98 533
10986.96 544
10987.95 584
10988.94 621
10989.93 657
10990.92 706
10991.91 743
10992.90 799
10993.89 851
10994.88 894
10995.87 942
10996.86 929
10997.85 927
10998.84 928
10999.83 872
11000.82 807
11001.81 768
11002.79 716
11003.78 690
11004.77 642
11005.76 626
11006.75 568
11007.74 542
11008.73 488
11009.72 485
11010.71 488
11011.70 505
11012.69 466
11013.68 477
11014.67 468
11015.67 440
11016.66 435
11017.65 453
11018.64 447
11019.63 454
11020.62 452
11021.61 416
11022.60 416
11023.59 428
11024.58 406
11025.57 417
11026.56 409
11027.55 419
11028.54 399
11029.53 426
11030.52 408
11031.52 435
11032.51 477
11033.50 449
11034.49 441
11035.48 396
11036.47 434
11037.46 400
11038.45 383
11039.45 391
11040.44 387
11041.43 387
11042.42 396
11043.41 400
11044.40 384
11045.39 382
11046.39 361
11047.38 394
11048.37 369
11049.36 380
11050.35 386
11051.35 392
11052.34 370
11053.33 343
11054.32 368
11055.31 377
11056.31 384
11057.30 364
11058.29 349
11059.28 359
11060.27 340
11061.27 349
11062.26 344
11063.25 329
11064.24 370
11065.24 356
11066.23 396
11067.22 358
11068.21 337
11069.21 355
11070.20 366
11071.19 355
11072.19 368
11073.18 369
11074.17 356
11075.16 366
11076.16 380
11077.15 382
11078.14 355
11079.14 376
11080.13 393
11081.12 385
11082.12 339
11083.11 346
11084.10 341
11085.10 338
11086.09 347
11087.08 343
11088.08 350
11089.07 362
11090.06 338
11091.06 337
11092.05 329
11093.04 337
11094.04 324
11095.03 354
11096.03 363
11097.02 344
11098.01 340
11099.01 353
11100.00 348
11101.00 327
11101.99 341
11102.98 338
11103.98 341
11104.97 311
11105.97 320
11106.96 353
11107.96 344
11108.95 323
11109.95 318
11110.94 336
11111.93 309
11112.93 330
11113.92 338
11114.92 337
11115.91 370
11116.91 331
11117.90 337
11118.90 345
11119.89 323
11120.89 326
11121.88 339
11122.88 350
11123.87 331
11124.87 320
11125.86 290
11126.86 322
11127.85 324
11128.85 298
11129.84 326
11130.84 290
11131.84 304
11132.83 303
11133.83 333
11134.82 313
11135.82 312
11136.81 307
11137.81 330
11138.81 322
11139.80 327
11140.80 302
11141.79 324
11142.79 333
11143.79 327
11144.78 330
11145.78 317
11146.77 315
11147.77 300
11148.77 308
11149.76 307
11150.76 313
11151.75 335
11152.75 323
11153.75 315
11154.74 308
11155.74 304
11156.74 343
11157.73 294
11158.73 283
11159.73 285
11160.72 309
11161.72 325
11162.72 298
11163.71 320
11164.71 299
11165.71 271
11166.71 309
11167.70 300
11168.70 307
11169.70 291
11170.69 296
11171.69 297
11172.69 320
11173.69 288
11174.68 293
11175.68 324
11176.68 302
11177.68 294
11178.67 294
11179.67 297
11180.67 314
11181.67 315
11182.66 300
11183.66 290
11184.66 328
11185.66 312
11186.66 319
11187.65 277
11188.65 291
11189.65 293
11190.65 265
11191.65 300
11192.64 294
11193.64 298
11194.64 307
11195.64 310
11196.64 292
11197.64 292
11198.63 304
11199.63 301
11200.63 325
11201.63 302
11202.63 336
11203.63 324
11204.63 339
11205.63 320
11206.62 303
11207.62 310
11208.62 299
11209.62 302
11210.62 284
11211.62 294
11212.62 278
11213.62 287
11214.62 314
11215.62 275
11216.61 309
11217.61 285
11218.61 285
11219.61 283
11220.61 286
11221.61 317
11222.61 311
11223.61 317
11224.61 317
11225.61 300
11226.61 316
11227.61 321
11228.61 322
11229.61 322
11230.61 279
11231.61 307
11232.61 314
11233.61 313
11234.61 312
11235.61 296
11236.61 312
11237.61 280
11238.61 299
11239.61 305
11240.61 309
11241.61 293
11242.61 304
11243.61 310
11244.61 308
11245.61 318
11246.61 325
11247.61 275
11248.62 293
11249.62 293
11250.62 325
11251.62 286
11252.62 293
11253.62 322
11254.62 309
11255.62 322
11256.62 311
11257.62 328
11258.62 298
11259.63 328
11260.63 306
11261.63 332
11262.63 330
11263.63 346
11264.63 329
11265.63 319
11266.64 376
11267.64 366
11268.64 351
11269.64 354
11270.64 356
11271.64 373
11272.65 371
11273.65 360
11274.65 370
11275.65 357
11276.65 347
11277.65 350
11278.66 338
11279.66 345
11280.66 323
11281.66 295
11282.67 308
11283.67 318
11284.67 282
11285.67 311
11286.67 278
11287.68 263
11288.68 289
11289.68 315
11290.68 284
11291.69 304
11292.69 310
11293.69 279
11294.70 291
11295.70 283
11296.70 295
11297.70 290
11298.71 285
11299.71 285
11300.71 293
11301.72 272
11302.72 274
11303.72 282
11304.72 305
11305.73 295
11306.73 281
11307.73 290
11308.74 293
11309.74 311
11310.74 286
11311.75 294
11312.75 295
11313.76 290
11314.76 310
11315.76 310
11316.77 314
11317.77 331
11318.77 340
11319.78 307
11320.78 299
11321.79 323
11322.79 307
11323.79 297
11324.80 298
11325.80 296
11326.81 304
11327.81 301
11328.81 321
11329.82 310
11330.82 328
11331.83 311
11332.83 335
11333.84 332
11334.84 365
11335.85 341
11336.85 343
11337.85 334
11338.86 352
11339.86 345
11340.87 349
11341.87 325
11342.88 313
11343.88 323
11344.89 311
11345.89 292
11346.90 275
11347.90 301
11348.91 293
11349.91 276
11350.92 273
11351.92 289
11352.93 265
11353.94 282
11354.94 280
11355.95 281
11356.95 299
11357.96 290
11358.96 309
11359.97 277
11360.97 282
11361.98 262
11362.99 284
11363.99 285
11365.00 286
11366.00 298
11367.01 265
11368.02 270
11369.02 293
11370.03 283
11371.03 279
11372.04 289
11373.05 306
11374.05 297
11375.06 289
11376.06 314
11377.07 267
11378.08 305
11379.08 260
11380.09 303
11381.10 285
11382.10 263
11383.11 256
11384.12 230
11385.12 264
11386.13 282
11387.14 252
11388.14 272
11389.15 281
11390.16 258
11391.17 255
11392.17 273
11393.18 256
11394.19 251
11395.19 300
11396.20 265
11397.21 287
11398.22 248
11399.22 258
11400.23 256
11401.24 285
11402.25 270
11403.25 298
11404.26 288
11405.27 285
11406.28 290
11407.28 267
11408.29 254
11409.30 280
11410.31 263
11411.31 253
11412.32 249
11413.33 251
11414.34 265
11415.35 242
11416.35 278
11417.36 281
11418.37 251
11419.38 268
11420.39 250
11421.40 260
11422.40 256
11423.41 234
11424.42 253
11425.43 269
11426.44 277
11427.45 267
11428.46 274
11429.46 280
11430.47 283
11431.48 295
11432.49 263
11433.50 288
11434.51 254
11435.52 262
11436.53 273
11437.54 247
11438.54 250
11439.55 249
11440.56 259
11441.57 252
11442.58 230
11443.59 242
11444.60 244
11445.61 240
11446.62 272
11447.63 258
11448.64 300
11449.65 265
11450.66 299
11451.67 263
11452.68 278
11453.69 260
11454.70 250
11455.71 264
11456.72 249
11457.73 261
11458.74 288
11459.75 274
11460.76 252
11461.77 278
11462.78 261
11463.79 289
11464.80 267
11465.81 287
11466.82 277
11467.83 279
11468.84 257
11469.85 271
11470.86 284
11471.87 280
11472.88 250
11473.89 247
11474.90 287
11475.91 245
11476.92 265
11477.93 255
11478.95 292
11479.96 275
11480.97 295
11481.98 316
11482.99 269
11484.00 260
11485.01 275
11486.02 294
11487.03 299
11488.05 295
11489.06 284
11490.07 288
11491.08 288
11492.09 275
11493.10 267
11494.11 302
11495.13 283
11496.14 291
11497.15 282
11498.16 279
11499.17 303
11500.18 323
11501.20 308
11502.21 278
11503.22 259
11504.23 326
11505.24 317
11506.26 306
11507.27 297
11508.28 281
11509.29 316
11510.30 311
11511.32 284
11512.33 289
11513.34 343
11514.35 352
11515.37 342
11516.38 328
11517.39 354
11518.40 352
11519.42 379
11520.43 362
11521.44 343
11522.45 368
11523.47 382
11524.48 394
11525.49 412
11526.51 416
11527.52 428
11528.53 476
11529.55 468
11530.56 525
11531.57 548
11532.59 568
11533.60 585
11534.61 610
11535.63 577
11536.64 582
11537.65 566
11538.67 577
11539.68 569
11540.69 534
11541.71 504
11542.72 473
11543.73 424
11544.75 383
11545.76 383
11546.78 380
11547.79 351
11548.80 318
11549.82 328
11550.83 361
11551.85 345
11552.86 332
11553.87 296
11554.89 296
11555.90 299
11556.92 314
11557.93 319
11558.95 297
11559.96 273
11560.97 315
11561.99 303
11563.00 319
11564.02 300
11565.03 312
11566.05 314
11567.06 306
11568.08 313
11569.09 314
11570.11 292
11571.12 297
11572.14 331
11573.15 313
11574.17 295
11575.18 304
11576.20 317
11577.21 321
11578.23 288
11579.24 314
11580.26 324
11581.27 276
11582.29 300
11583.30 298
11584.32 295
11585.33 280
11586.35 276
11587.37 273
11588.38 284
11589.40 275
11590.41 268
11591.43 279
11592.44 308
11593.46 305
11594.48 295
11595.49 320
11596.51 319
11597.52 292
11598.54 317
11599.56 314
11600.57 282
11601.59 287
11602.61 286
11603.62 281
11604.64 269
11605.66 276
11606.67 286
11607.69 290
11608.70 324
11609.72 282
11610.74 302
11611.75 290
11612.77 278
11613.79 264
11614.81 325
11615.82 335
11616.84 300
11617.86 309
11618.87 308
11619.89 262
11620.91 264
11621.92 293
11622.94 264
11623.96 294
11624.98 276
11625.99 272
11627.01 290
11628.03 295
11629.05 273
11630.06 272
11631.08 268
11632.10 246
11633.12 273
11634.13 250
11635.15 262
11636.17 271
11637.19 282
11638.20 282
11639.22 274
11640.24 271
11641.26 272
11642.28 282
11643.29 263
11644.31 239
11645.33 235
11646.35 249
11647.37 256
11648.39 261
11649.40 240
11650.42 258
11651.44 269
11652.46 243
11653.48 243
11654.50 257
11655.51 270
11656.53 269
11657.55 270
11658.57 257
11659.59 235
11660.61 273
11661.63 267
11662.65 247
11663.67 272
11664.68 283
11665.70 263
11666.72 261
11667.74 276
11668.76 255
11669.78 229
11670.80 235
11671.82 259
11672.84 243
11673.86 244
11674.88 278
11675.90 274
11676.92 256
11677.94 259
11678.96 265
11679.98 252
11680.99 263
11682.01 244
11683.03 259
11684.05 247
11685.07 263
11686.09 247
11687.11 221
11688.13 242
11689.15 220
11690.17 249
11691.19 251
11692.21 243
11693.24 260
11694.26 243
11695.28 273
11696.30 251
11697.32 248
11698.34 247
11699.36 269
11700.38 237
11701.40 256
11702.42 256
11703.44 243
11704.46 248
11705.48 246
11706.50 262
11707.52 253
11708.54 237
11709.57 252
11710.59 253
11711.61 229
11712.63 225
11713.65 258
11714.67 226
11715.69 236
11716.71 248
11717.73 225
11718.76 241
11719.78 225
11720.80 220
11721.82 248
11722.84 221
11723.86 238
11724.89 244
11725.91 212
11726.93 224
11727.95 220
11728.97 228
11729.99 256
11731.02 236
11732.04 231
11733.06 211
11734.08 232
11735.10 235
11736.13 220
11737.15 257
11738.17 242
11739.19 248
11740.22 244
11741.24 240
11742.26 212
11743.28 231
11744.30 256
11745.33 252
11746.35 227
11747.37 237
11748.40 236
11749.42 238
11750.44 247
11751.46 221
11752.49 257
11753.51 255
11754.53 234
11755.56 270
11756.58 261
11757.60 241
11758.62 242
11759.65 255
11760.67 229
11761.69 232
11762.72 229
11763.74 206
11764.76 250
11765.79 248
11766.81 244
11767.83 236
11768.86 235
11769.88 245
11770.91 199
11771.93 225
11772.95 224
11773.98 247
11775.00 245
11776.02 233
11777.05 218
11778.07 237
11779.10 225
11780.12 236
11781.14 264
11782.17 266
11783.19 243
11784.22 227
11785.24 256
11786.26 245
11787.29 207
11788.31 219
11789.34 232
11790.36 256
11791.39 227
11792.41 245
11793.44 261
11794.46 238
11795.49 256
11796.51 243
11797.54 238
11798.56 210
11799.59 219
11800.61 228
11801.63 236
11802.66 232
11803.69 227
11804.71 249
11805.74 211
11806.76 233
11807.79 246
11808.81 251
11809.84 240
11810.86 254
11811.89 237
11812.91 229
11813.94 251
11814.96 245
11815.99 233
11817.01 236
11818.04 228
11819.07 239
11820.09 250
11821.12 265
11822.14 267
11823.17 247
11824.20 224
11825.22 231
11826.25 230
11827.27 239
11828.30 255
11829.33 256
11830.35 249
11831.38 234
11832.40 271
11833.43 256
11834.46 230
11835.48 256
11836.51 241
11837.54 246
11838.56 248
11839.59 245
11840.62 240
11841.64 232
11842.67 244
11843.70 258
11844.72 238
11845.75 245
11846.78 259
11847.80 291
11848.83 286
11849.86 246
11850.89 271
11851.91 259
11852.94 268
11853.97 254
11854.99 250
11856.02 249
11857.05 264
11858.08 272
11859.10 265
11860.13 263
11861.16 259
11862.19 281
11863.21 282
11864.24 278
11865.27 252
11866.30 262
11867.33 262
11868.35 259
11869.38 258
11870.41 277
11871.44 263
11872.47 264
11873.49 285
11874.52 304
11875.55 275
11876.58 289
11877.61 298
11878.63 300
11879.66 276
11880.69 274
11881.72 274
11882.75 281
11883.78 314
11884.81 297
11885.83 321
11886.86 316
11887.89 285
11888.92 306
11889.95 339
11890.98 316
11892.01 341
11893.04 349
11894.06 354
11895.09 378
11896.12 367
11897.15 354
11898.18 374
11899.21 385
11900.24 391
11901.27 385
11902.30 387
11903.33 378
11904.36 374
11905.39 369
11906.42 361
11907.45 344
11908.48 380
11909.50 379
11910.53 366
11911.56 365
11912.59 341
11913.62 322
11914.65 360
11915.68 349
11916.71 358
11917.74 357
11918.77 383
11919.80 413
11920.83 403
11921.86 407
11922.89 449
11923.92 458
11924.95 508
11925.99 510
11927.02 478
11928.05 491
11929.08 489
11930.11 493
11931.14 495
11932.17 460
11933.20 434
11934.23 421
11935.26 434
11936.29 373
11937.32 372
11938.35 363
11939.38 341
11940.41 376
11941.45 356
11942.48 358
11943.51 355
11944.54 342
11945.57 334
11946.60 319
11947.63 316
11948.66 323
11949.70 337
11950.73 339
11951.76 296
11952.79 294
11953.82 274
11954.85 296
11955.88 313
11956.92 333
11957.95 315
11958.98 322
11960.01 319
11961.04 300
11962.08 306
11963.11 322
11964.14 322
11965.17 308
11966.20 350
11967.24 335
11968.27 318
11969.30 299
11970.33 297
11971.36 295
11972.40 304
11973.43 302
11974.46 309
11975.49 292
11976.53 292
11977.56 305
11978.59 312
11979.62 302
11980.66 313
11981.69 319
11982.72 303
11983.76 289
11984.79 257
11985.82 291
11986.85 323
11987.89 312
11988.92 295
11989.95 289
11990.99 310
11992.02 319
11993.05 307
11994.09 308
11995.12 311
11996.15 290
11997.19 343
11998.22 331
11999.25 324
12000.29 299
12001.32 316
12002.35 352
12003.39 324
12004.42 332
12005.46 333
12006.49 372
12007.52 322
12008.56 368
12009.59 368
12010.63 346
12011.66 360
12012.69 381
12013.73 371
12014.76 340
12015.80 361
12016.83 359
12017.86 346
12018.90 367
12019.93 353
12020.97 352
12022.00 382
12023.04 409
12024.07 374
12025.11 389
12026.14 370
12027.18 358
12028.21 394
12029.25 379
12030.28 387
12031.32 348
12032.35 364
12033.39 335
12034.42 362
12035.46 325
12036.49 373
12037.53 332
12038.56 333
12039.60 338
12040.63 324
12041.67 333
12042.70 342
12043.74 353
12044.77 329
12045.81 354
12046.84 336
12047.88 350
12048.92 327
12049.95 352
12050.99 337
12052.02 341
12053.06 355
12054.09 340
12055.13 365
12056.17 360
12057.20 350
12058.24 346
12059.27 347
12060.31 318
12061.35 314
12062.38 338
12063.42 335
12064.46 302
12065.49 311
12066.53 324
12067.56 326
12068.60 297
12069.64 281
12070.67 308
12071.71 303
12072.75 308
12073.78 326
12074.82 329
12075.86 292
12076.89 302
12077.93 303
12078.97 312
12080.01 324
12081.04 296
12082.08 299
12083.12 287
12084.15 292
12085.19 290
12086.23 310
12087.27 308
12088.30 293
12089.34 317
12090.38 319
12091.41 295
12092.45 310
12093.49 338
12094.53 350
12095.57 318
12096.60 326
12097.64 332
12098.68 336
12099.72 346
12100.75 344
12101.79 335
12102.83 359
12103.87 311
12104.91 304
12105.94 288
12106.98 284
12108.02 297
12109.06 283
12110.10 295
12111.14 284
12112.17 302
12113.21 305
12114.25 272
12115.29 267
12116.33 285
12117.37 299
12118.40 256
12119.44 243
12120.48 252
12121.52 283
12122.56 290
12123.60 306
12124.64 266
12125.68 273
12126.72 284
12127.75 288
12128.79 276
12129.83 275
12130.87 275
12131.91 296
12132.95 256
12133.99 288
12135.03 261
12136.07 261
12137.11 274
12138.15 282
12139.19 261
12140.23 275
12141.27 291
12142.31 285
12143.35 264
12144.38 277
12145.42 272
12146.46 273
12147.50 254
12148.54 273
12149.58 284
12150.62 275
12151.66 276
12152.70 262
12153.74 261
12154.78 253
12155.82 265
12156.87 259
12157.91 252
12158.95 277
12159.99 275
12161.03 268
12162.07 259
12163.11 249
12164.15 268
12165.19 260
12166.23 280
12167.27 262
12168.31 248
12169.35 250
12170.39 250
12171.43 258
12172.47 274
12173.52 261
12174.56 262
12175.60 240
12176.64 258
12177.68 254
12178.72 249
12179.76 261
12180.80 280
12181.85 248
12182.89 255
12183.93 270
12184.97 253
12186.01 229
12187.05 267
12188.09 256
12189.14 258
12190.18 270
12191.22 253
12192.26 258
12193.30 244
12194.34 249
12195.39 268
12196.43 252
12197.47 272
12198.51 249
12199.55 274
12200.60 233
12201.64 220
12202.68 248
12203.72 251
12204.77 238
12205.81 259
12206.85 265
12207.89 249
12208.94 250
12209.98 224
12211.02 241
12212.06 263
12213.11 250
12214.15 251
12215.19 252
12216.23 263
12217.28 259
12218.32 235
12219.36 264
12220.41 262
12221.45 249
12222.49 249
12223.54 274
12224.58 251
12225.62 237
12226.66 260
12227.71 245
12228.75 272
12229.79 240
12230.84 294
12231.88 262
12232.93 267
12233.97 261
12235.01 262
12236.06 229
12237.10 272
12238.14 232
12239.19 240
12240.23 250
12241.28 238
12242.32 245
12243.36 248
12244.41 251
12245.45 252
12246.50 261
12247.54 235
12248.58 241
12249.63 236
12250.67 230
12251.72 229
12252.76 244
12253.80 252
12254.85 259
12255.89 272
12256.94 247
12257.98 238
12259.03 230
12260.07 228
12261.12 244
12262.16 231
12263.21 213
12264.25 223
12265.30 241
12266.34 246
12267.39 238
12268.43 265
12269.48 253
12270.52 229
12271.57 214
12272.61 248
12273.66 220
12274.70 247
12275.75 239
12276.79 214
12277.84 240
12278.88 239
12279.93 248
12280.98 231
12282.02 233
12283.07 227
12284.11 243
12285.16 242
12286.20 231
12287.25 240
12288.30 242
12289.34 244
12290.39 236
12291.43 216
12292.48 264
12293.53 229
12294.57 222
12295.62 268
12296.66 238
12297.71 220
12298.76 207
12299.80 222
12300.85 228
12301.90 218
12302.94 245
12303.99 229
12305.04 225
12306.08 217
12307.13 228
12308.18 234
12309.22 237
12310.27 235
12311.32 231
12312.36 241
12313.41 213
12314.46 204
12315.50 216
12316.55 230
12317.60 222
12318.65 210
12319.69 217
12320.74 224
12321.79 232
12322.83 201
12323.88 200
12324.93 223
12325.98 212
12327.02 239
12328.07 191
12329.12 210
12330.17 213
12331.21 215
12332.26 218
12333.31 204
12334.36 226
12335.41 224
12336.45 255
12337.50 238
12338.55 225
12339.60 237
12340.65 233
12341.69 252
12342.74 228
12343.79 216
12344.84 202
12345.89 250
12346.94 236
12347.98 224
12349.03 243
12350.08 244
12351.13 236
12352.18 214
12353.23 227
12354.28 224
12355.32 234
12356.37 209
12357.42 232
12358.47 228
12359.52 236
12360.57 247
12361.62 233
12362.67 218
12363.72 229
12364.76 219
12365.81 234
12366.86 236
12367.91 233
12368.96 215
12370.01 212
12371.06 224
12372.11 221
12373.16 229
12374.21 239
12375.26 212
12376.31 196
12377.36 217
12378.41 226
12379.46 237
12380.51 224
12381.56 223
12382.61 221
12383.66 237
12384.71 224
12385.76 214
12386.81 213
12387.86 225
12388.91 215
12389.96 202
12391.01 219
12392.06 243
12393.11 225
12394.16 216
12395.21 227
12396.26 234
12397.31 250
12398.36 208
12399.41 226
12400.46 236
12401.51 233
12402.56 200
12403.61 195
12404.66 243
12405.71 215
12406.77 231
12407.82 237
12408.87 240
12409.92 265
12410.97 235
12412.02 227
12413.07 228
12414.12 239
12415.17 244
12416.23 235
12417.28 220
12418.33 211
12419.38 192
12420.43 244
12421.48 231
12422.53 213
12423.59 202
12424.64 228
12425.69 235
12426.74 244
12427.79 237
12428.84 258
12429.90 217
12430.95 248
12432.00 233
12433.05 224
12434.10 239
12435.16 237
12436.21 230
12437.26 212
12438.31 202
12439.37 222
12440.42 243
12441.47 245
12442.52 236
12443.58 255
12444.63 238
12445.68 247
12446.73 225
12447.79 213
12448.84 238
12449.89 239
12450.94 250
12452.00 263
12453.05 258
12454.10 224
12455.16 230
12456.21 252
12457.26 283
12458.31 261
12459.37 284
12460.42 286
12461.47 299
12462.53 323
12463.58 318
12464.63 322
12465.69 331
12466.74 329
12467.79 343
12468.85 366
12469.90 342
12470.95 392
12472.01 402
12473.06 409
12474.12 403
12475.17 379
12476.22 390
12477.28 347
12478.33 359
12479.39 339
12480.44 335
12481.49 304
12482.55 309
12483.60 289
12484.66 270
12485.71 249
12486.76 262
12487.82 278
12488.87 250
12489.93 279
12490.98 276
12492.04 276
12493.09 273
12494.15 280
12495.20 253
12496.25 244
12497.31 253
12498.36 267
12499.42 259
12500.47 251
12501.53 245
12502.58 269
12503.64 251
12504.69 269
12505.75 258
12506.80 276
12507.86 298
12508.91 254
12509.97 267
12511.03 292
12512.08 273
12513.14 246
12514.19 253
12515.25 252
12516.30 250
12517.36 214
12518.41 240
12519.47 264
12520.52 263
12521.58 226
12522.64 267
12523.69 246
12524.75 259
12525.80 252
12526.86 237
12527.92 245
12528.97 240
12530.03 245
12531.08 276
12532.14 281
12533.20 275
12534.25 251
12535.31 268
12536.37 278
12537.42 247
12538.48 245
12539.54 244
12540.59 278
12541.65 249
12542.70 274
12543.76 280
12544.82 269
12545.88 270
12546.93 291
12547.99 253
12549.05 281
12550.10 281
12551.16 282
12552.22 291
12553.27 270
12554.33 235
12555.39 263
12556.45 297
12557.50 269
12558.56 272
12559.62 259
12560.67 243
12561.73 250
12562.79 257
12563.85 264
12564.90 217
12565.96 262
12567.02 259
12568.08 271
12569.14 251
12570.19 243
12571.25 254
12572.31 237
12573.37 236
12574.42 245
12575.48 253
12576.54 258
12577.60 244
12578.66 268
12579.72 258
12580.77 239
12581.83 227
12582.89 240
12583.95 241
12585.01 231
12586.07 280
12587.12 256
12588.18 282
12589.24 248
12590.30 270
12591.36 242
12592.42 267
12593.48 265
12594.53 280
12595.59 270
12596.65 269
12597.71 259
12598.77 249
12599.83 258
12600.89 277
12601.95 275
12603.01 239
12604.07 251
12605.13 269
12606.18 279
12607.24 287
12608.30 270
12609.36 274
12610.42 296
12611.48 251
12612.54 258
12613.60 259
12614.66 286
12615.72 291
12616.78 280
12617.84 274
12618.90 287
12619.96 300
12621.02 301
12622.08 316
12623.14 269
12624.20 320
12625.26 336
12626.32 327
12627.38 276
12628.44 268
12629.50 295
12630.56 307
12631.62 318
12632.68 284
12633.74 270
12634.80 265
12635.86 300
12636.92 279
12637.98 274
12639.04 290
12640.11 290
12641.17 272
12642.23 283
12643.29 245
12644.35 247
12645.41 241
12646.47 284
12647.53 277
12648.59 260
12649.65 255
12650.72 293
12651.78 287
12652.84 274
12653.90 298
12654.96 285
12656.02 243
12657.08 258
12658.14 250
12659.21 274
12660.27 258
12661.33 271
12662.39 288
12663.45 269
12664.51 301
12665.58 285
12666.64 290
12667.70 284
12668.76 255
12669.82 284
12670.89 266
12671.95 288
12673.01 272
12674.07 273
12675.13 238
12676.20 259
12677.26 297
12678.32 292
12679.38 286
12680.45 287
12681.51 292
12682.57 282
12683.63 297
12684.70 289
12685.76 328
12686.82 283
12687.88 310
12688.95 321
12690.01 336
12691.07 340
12692.14 348
12693.20 336
12694.26 324
12695.32 319
12696.39 352
12697.45 319
12698.51 323
12699.58 332
12700.64 364
12701.70 390
12702.77 342
12703.83 355
12704.89 358
12705.96 348
12707.02 352
12708.08 331
12709.15 338
12710.21 334
12711.28 324
12712.34 325
12713.40 353
12714.47 343
12715.53 350
12716.59 321
12717.66 343
12718.72 329
12719.79 346
12720.85 360
12721.92 364
12722.98 357
12724.04 367
12725.11 398
12726.17 385
12727.24 344
12728.30 386
12729.37 387
12730.43 408
12731.49 399
12732.56 383
12733.62 377
12734.69 349
12735.75 359
12736.82 319
12737.88 312
12738.95 304
12740.01 321
12741.08 328
12742.14 323
12743.21 286
12744.27 316
12745.34 313
12746.40 299
12747.47 320
12748.53 317
12749.60 314
12750.66 305
12751.73 292
12752.79 307
12753.86 307
12754.93 310
12755.99 309
12757.06 321
12758.12 306
12759.19 287
12760.25 291
12761.32 312
12762.39 313
12763.45 295
12764.52 298
12765.58 283
12766.65 298
12767.72 284
12768.78 279
12769.85 285
12770.91 284
12771.98 271
12773.05 289
12774.11 295
12775.18 263
12776.25 288
12777.31 289
12778.38 279
12779.45 284
12780.51 264
12781.58 286
12782.65 245
12783.71 266
12784.78 257
12785.85 241
12786.91 258
12787.98 278
12789.05 282
12790.11 295
12791.18 268
12792.25 284
12793.31 261
12794.38 289
12795.45 288
12796.52 268
12797.58 275
12798.65 259
12799.72 257
12800.79 265
12801.85 269
12802.92 271
12803.99 271
12805.06 275
12806.12 276
12807.19 256
12808.26 295
12809.33 287
12810.39 269
12811.46 280
12812.53 285
12813.60 300
12814.67 291
12815.73 299
12816.80 286
12817.87 289
12818.94 260
12820.01 308
12821.08 316
12822.14 270
12823.21 269
12824.28 301
12825.35 272
12826.42 260
12827.49 274
12828.55 293
12829.62 286
12830.69 286
12831.76 276
12832.83 260
12833.90 290
12834.97 278
12836.04 274
12837.11 244
12838.17 252
12839.24 256
12840.31 281
12841.38 234
12842.45 256
12843.52 251
12844.59 241
12845.66 246
12846.73 254
12847.80 259
12848.87 251
12849.94 241
12851.01 254
12852.08 256
12853.14 248
12854.21 263
12855.28 240
12856.35 259
12857.42 252
12858.49 258
12859.56 261
12860.63 251
12861.70 252
12862.77 246
12863.84 282
12864.91 249
12865.98 280
12867.05 261
12868.12 253
12869.19 238
12870.26 270
12871.34 254
12872.41 264
12873.48 255
12874.55 245
12875.62 227
12876.69 273
12877.76 283
12878.83 237
12879.90 225
12880.97 244
12882.04 243
12883.11 240
12884.18 251
12885.25 235
12886.33 250
12887.40 222
12888.47 253
12889.54 242
12890.61 229
12891.68 244
12892.75 241
12893.82 241
12894.89 235
12895.97 225
12897.04 223
12898.11 222
12899.18 240
12900.25 233
12901.32 210
12902.40 233
12903.47 203
12904.54 229
12905.61 204
12906.68 197
12907.75 228
12908.83 235
12909.90 235
12910.97 228
12912.04 217
12913.11 217
12914.19 224
12915.26 242
12916.33 238
12917.40 219
12918.48 205
12919.55 225
12920.62 229
12921.69 221
12922.77 229
12923.84 210
12924.91 207
12925.98 228
12927.06 220
12928.13 211
12929.20 216
12930.27 234
12931.35 230
12932.42 235
12933.49 223
12934.57 240
12935.64 216
12936.71 244
12937.79 242
12938.86 203
12939.93 195
12941.01 200
12942.08 208
12943.15 244
12944.23 210
12945.30 206
12946.37 208
12947.45 213
12948.52 217
12949.59 244
12950.67 215
12951.74 216
12952.81 226
12953.89 187
12954.96 178
12956.04 208
12957.11 202
12958.18 202
12959.26 209
12960.33 213
12961.41 221
12962.48 214
12963.55 203
12964.63 183
12965.70 174
12966.78 226
12967.85 210
12968.93 219
12970.00 210
12971.07 191
12972.15 190
12973.22 205
12974.30 205
12975.37 212
12976.45 198
12977.52 190
12978.60 212
12979.67 215
12980.75 219
12981.82 208
12982.90 205
12983.97 213
12985.05 203
12986.12 205
12987.20 208
12988.27 208
12989.35 207
12990.42 188
12991.50 215
12992.57 202
12993.65 201
12994.73 202
12995.80 222
12996.88 218
12997.95 208
12999.03 204
13000.10 212
13001.18 221
13002.25 216
13003.33 211
13004.41 217
13005.48 215
13006.56 203
13007.63 235
13008.71 210
13009.79 225
13010.86 208
13011.94 195
13013.02 206
13014.09 209
13015.17 208
13016.24 204
13017.32 216
13018.40 218
13019.47 186
13020.55 204
13021.63 202
13022.70 231
13023.78 219
13024.86 194
13025.93 216
13027.01 230
13028.09 222
13029.16 219
13030.24 220
13031.32 211
13032.40 205
13033.47 221
13034.55 207
13035.63 222
13036.70 214
13037.78 220
13038.86 232
13039.94 210
13041.01 203
13042.09 218
13043.17 246
13044.25 224
13045.32 219
13046.40 208
13047.48 203
13048.56 217
13049.63 207
13050.71 209
13051.79 225
13052.87 218
13053.95 198
13055.02 183
13056.10 223
13057.18 198
13058.26 195
13059.34 202
13060.41 199
13061.49 195
13062.57 194
13063.65 214
13064.73 217
13065.81 212
13066.88 222
13067.96 204
13069.04 209
13070.12 207
13071.20 196
13072.28 205
13073.36 218
13074.43 211
13075.51 216
13076.59 197
13077.67 211
13078.75 223
13079.83 212
13080.91 206
13081.99 219
13083.07 211
13084.15 199
13085.23 197
13086.30 210
13087.38 225
13088.46 208
13089.54 204
13090.62 185
13091.70 198
13092.78 216
13093.86 228
13094.94 187
13096.02 201
13097.10 199
13098.18 201
13099.26 206
13100.34 203
13101.42 212
13102.50 201
13103.58 197
13104.66 189
13105.74 209
13106.82 198
13107.90 212
13108.98 185
13110.06 204
13111.14 187
13112.22 229
13113.30 209
13114.38 220
13115.46 196
13116.54 218
13117.62 209
13118.70 226
13119.78 214
13120.86 195
13121.95 216
13123.03 202
13124.11 230
13125.19 209
13126.27 197
13127.35 194
13128.43 214
13129.51 234
13130.59 215
13131.67 221
13132.76 210
13133.84 209
13134.92 206
13136.00 216
13137.08 190
13138.16 184
13139.24 195
13140.32 211
13141.41 191
13142.49 199
13143.57 201
13144.65 210
13145.73 205
13146.81 214
13147.90 203
13148.98 206
13150.06 221
13151.14 201
13152.22 215
13153.31 204
13154.39 205
13155.47 217
13156.55 221
13157.63 204
13158.72 230
13159.80 201
13160.88 206
13161.96 191
13163.05 201
13164.13 211
13165.21 204
13166.29 184
13167.38 214
13168.46 183
13169.54 225
13170.62 205
13171.71 198
13172.79 204
13173.87 206
13174.96 211
13176.04 209
13177.12 213
13178.20 195
13179.29 209
13180.37 220
13181.45 209
13182.54 211
13183.62 203
13184.70 199
13185.79 217
13186.87 200
13187.95 212
13189.04 229
13190.12 188
13191.20 207
13192.29 185
13193.37 200
13194.46 212
13195.54 185
13196.62 192
13197.71 221
13198.79 206
13199.88 189
13200.96 194
13202.04 193
13203.13 188
13204.21 217
13205.30 187
13206.38 189
13207.46 210
13208.55 199
13209.63 178
13210.72 187
13211.80 201
13212.89 195
13213.97 196
13215.05 202
13216.14 195
13217.22 190
13218.31 216
13219.39 202
13220.48 192
13221.56 201
13222.65 205
13223.73 218
13224.82 216
13225.90 196
13226.99 220
13228.07 210
13229.16 212
13230.24 178
13231.33 174
13232.41 205
13233.50 189
13234.58 218
13235.67 204
13236.76 226
13237.84 209
13238.93 193
13240.01 192
13241.10 201
13242.18 191
13243.27 231
13244.35 223
13245.44 203
13246.53 214
13247.61 210
13248.70 217
13249.78 206
13250.87 230
13251.96 200
13253.04 206
13254.13 207
13255.21 193
13256.30 216
13257.39 227
13258.47 211
13259.56 218
13260.65 217
13261.73 209
13262.82 215
13263.91 215
13264.99 230
13266.08 216
13267.17 226
13268.25 201
13269.34 213
13270.43 209
13271.51 222
13272.60 220
13273.69 203
13274.77 202
13275.86 209
13276.95 233
13278.04 218
13279.12 210
13280.21 232
13281.30 229
13282.38 210
13283.47 214
13284.56 226
13285.65 215
13286.73 206
13287.82 210
13288.91 200
13290.00 246
13291.08 217
13292.17 238
13293.26 227
13294.35 224
13295.44 236
13296.52 253
13297.61 219
13298.70 204
13299.79 257
13300.88 244
13301.96 245
13303.05 270
13304.14 242
13305.23 239
13306.32 237
13307.41 234
13308.49 229
13309.58 228
13310.67 221
13311.76 244
13312.85 241
13313.94 240
13315.02 239
13316.11 247
13317.20 219
13318.29 232
13319.38 219
13320.47 252
13321.56 240
13322.65 258
13323.74 235
13324.82 235
13325.91 253
13327.00 238
13328.09 249
13329.18 249
13330.27 260
13331.36 261
13332.45 262
13333.54 239
13334.63 248
13335.72 260
13336.81 236
13337.90 252
13338.99 264
13340.08 260
13341.17 233
13342.26 249
13343.35 259
13344.44 240
13345.53 265
13346.61 261
13347.70 267
13348.79 248
13349.89 256
13350.98 273
13352.07 272
13353.16 274
13354.25 268
13355.34 282
13356.43 279
13357.52 303
13358.61 277
13359.70 300
13360.79 281
13361.88 325
13362.97 301
13364.06 294
13365.15 285
13366.24 287
13367.33 286
13368.42 273
13369.51 267
13370.60 259
13371.70 267
13372.79 254
13373.88 267
13374.97 259
13376.06 251
13377.15 253
13378.24 254
13379.33 250
13380.43 253
13381.52 223
13382.61 234
13383.70 253
13384.79 232
13385.88 234
13386.97 220
13388.07 235
13389.16 231
13390.25 246
13391.34 246
13392.43 246
13393.52 228
13394.62 231
13395.71 240
13396.80 211
13397.89 244
13398.98 230
13400.08 232
13401.17 237
13402.26 244
13403.35 240
13404.45 248
13405.54 210
13406.63 229
13407.72 248
13408.82 228
13409.91 229
13411.00 228
13412.09 246
13413.19 228
13414.28 230
13415.37 215
13416.46 230
13417.56 233
13418.65 250
13419.74 245
13420.84 222
13421.93 201
13423.02 220
13424.11 243
13425.21 242
13426.30 225
13427.39 237
13428.49 253
13429.58 217
13430.67 221
13431.77 224
13432.86 225
13433.95 237
13435.05 248
13436.14 243
13437.24 250
13438.33 270
13439.42 239
13440.52 251
13441.61 254
13442.70 255
13443.80 246
13444.89 253
13445.99 270
13447.08 246
13448.17 274
13449.27 290
13450.36 259
13451.46 275
13452.55 276
13453.64 283
13454.74 264
13455.83 253
13456.93 263
13458.02 279
13459.12 271
13460.21 229
13461.31 273
13462.40 257
13463.50 271
13464.59 262
13465.69 268
13466.78 255
13467.87 250
13468.97 266
13470.06 278
13471.16 249
13472.25 281
13473.35 254
13474.44 276
13475.54 273
13476.64 291
13477.73 269
13478.83 262
13479.92 240
13481.02 294
13482.11 297
13483.21 280
13484.30 289
13485.40 305
13486.49 310
13487.59 275
13488.69 296
13489.78 291
13490.88 305
13491.97 309
13493.07 321
13494.17 320
13495.26 323
13496.36 305
13497.45 308
13498.55 337
13499.65 319
13500.74 302
13501.84 291
13502.93 303
13504.03 297
13505.13 305
13506.22 331
13507.32 311
13508.42 299
13509.51 298
13510.61 288
13511.71 263
13512.80 277
13513.90 292
13515.00 269
13516.09 281
13517.19 296
13518.29 274
13519.38 249
13520.48 244
13521.58 264
13522.68 258
13523.77 274
13524.87 271
13525.97 275
13527.06 301
13528.16 253
13529.26 251
13530.36 268
13531.45 254
13532.55 238
13533.65 252
13534.75 250
13535.84 268
13536.94 245
13538.04 236
13539.14 238
13540.23 256
13541.33 242
13542.43 244
13543.53 251
13544.63 234
13545.72 280
13546.82 235
13547.92 235
13549.02 242
13550.12 238
13551.22 260
13552.31 234
13553.41 226
13554.51 227
13555.61 242
13556.71 226
13557.81 240
13558.90 224
13560.00 228
13561.10 217
13562.20 251
13563.30 254
13564.40 225
13565.50 228
13566.60 249
13567.69 240
13568.79 258
13569.89 234
13570.99 241
13572.09 246
13573.19 220
13574.29 232
13575.39 250
13576.49 238
13577.59 204
13578.69 243
13579.79 243
13580.89 208
13581.98 224
13583.08 236
13584.18 236
13585.28 222
13586.38 222
13587.48 218
13588.58 226
13589.68 219
13590.78 242
13591.88 224
13592.98 230
13594.08 244
13595.18 232
13596.28 225
13597.38 231
13598.48 236
13599.58 243
13600.68 252
13601.78 237
13602.88 242
13603.98 229
13605.08 230
13606.18 222
13607.29 236
13608.39 230
13609.49 219
13610.59 236
13611.69 250
13612.79 228
13613.89 213
13614.99 241
13616.09 249
13617.19 223
13618.29 235
13619.39 235
13620.50 236
13621.60 260
13622.70 231
13623.80 249
13624.90 234
13626.00 227
13627.10 230
13628.20 238
13629.31 232
13630.41 221
13631.51 209
13632.61 229
13633.71 248
13634.81 240
13635.91 234
13637.02 249
13638.12 246
13639.22 234
13640.32 242
13641.42 255
13642.53 243
13643.63 250
13644.73 233
13645.83 218
13646.93 243
13648.04 245
13649.14 258
13650.24 224
13651.34 217
13652.45 234
13653.55 223
13654.65 230
13655.75 238
13656.85 233
13657.96 249
13659.06 247
13660.16 218
13661.27 239
13662.37 208
13663.47 236
13664.57 258
13665.68 254
13666.78 227
13667.88 206
13668.99 228
13670.09 241
13671.19 226
13672.29 260
13673.40 258
13674.50 265
13675.60 243
13676.71 232
13677.81 228
13678.91 225
13680.02 238
13681.12 259
13682.23 242
13683.33 228
13684.43 245
13685.54 253
13686.64 255
13687.74 246
13688.85 221
13689.95 241
13691.06 224
13692.16 221
13693.26 219
13694.37 257
13695.47 260
13696.58 260
13697.68 225
13698.78 238
13699.89 235
13700.99 242
13702.10 238
13703.20 240
13704.31 227
13705.41 243
13706.51 286
13707.62 228
13708.72 252
13709.83 261
13710.93 247
13712.04 254
13713.14 240
13714.25 248
13715.35 282
13716.46 248
13717.56 252
13718.67 234
13719.77 233
13720.88 266
13721.98 257
13723.09 278
13724.19 248
13725.30 276
13726.40 256
13727.51 260
13728.61 246
13729.72 269
13730.83 289
13731.93 273
13733.04 288
13734.14 260
13735.25 267
13736.35 278
13737.46 280
13738.57 261
13739.67 298
13740.78 304
13741.88 312
13742.99 296
13744.09 306
13745.20 284
13746.31 336
13747.41 352
13748.52 358
13749.63 327
13750.73 337
13751.84 339
13752.94 355
13754.05 380
13755.16 376
13756.26 401
13757.37 409
13758.48 395
13759.58 419
13760.69 421
13761.80 413
13762.90 454
13764.01 468
13765.12 440
13766.22 444
13767.33 403
13768.44 403
13769.55 429
13770.65 423
13771.76 440
13772.87 417
13773.97 400
13775.08 386
13776.19 400
13777.30 367
13778.40 351
13779.51 343
13780.62 340
13781.73 311
13782.83 315
13783.94 286
13785.05 285
13786.16 287
13787.26 296
13788.37 276
13789.48 290
13790.59 301
13791.70 291
13792.80 292
13793.91 273
13795.02 273
13796.13 282
13797.24 267
13798.35 269
13799.45 282
13800.56 286
13801.67 265
13802.78 273
13803.89 276
13805.00 249
13806.10 279
13807.21 282
13808.32 257
13809.43 280
13810.54 269
13811.65 283
13812.76 251
13813.86 270
13814.97 273
13816.08 276
13817.19 265
13818.30 256
13819.41 252
13820.52 251
13821.63 265
13822.74 277
13823.85 249
13824.96 234
13826.06 265
13827.17 228
13828.28 243
13829.39 249
13830.50 236
13831.61 254
13832.72 229
13833.83 219
13834.94 240
13836.05 245
13837.16 257
13838.27 255
13839.38 232
13840.49 238
13841.60 270
13842.71 266
13843.82 267
13844.93 243
13846.04 248
13847.15 239
13848.26 236
13849.37 239
13850.48 236
13851.59 227
13852.70 241
13853.81 248
13854.92 234
13856.03 259
13857.14 257
13858.25 249
13859.37 271
13860.48 266
13861.59 252
13862.70 248
13863.81 257
13864.92 239
13866.03 248
13867.14 231
13868.25 252
13869.36 253
13870.47 257
13871.59 246
13872.70 256
13873.81 231
13874.92 266
13876.03 251
13877.14 235
13878.25 241
13879.36 236
13880.48 246
13881.59 250
13882.70 254
13883.81 253
13884.92 255
13886.03 270
13887.15 281
13888.26 262
13889.37 257
13890.48 291
13891.59 255
13892.71 241
13893.82 248
13894.93 277
13896.04 260
13897.15 260
13898.27 216
13899.38 251
13900.49 226
13901.60 234
13902.72 253
13903.83 244
13904.94 251
13906.05 248
13907.17 246
13908.28 231
13909.39 224
13910.50 225
13911.62 229
13912.73 233
13913.84 245
13914.95 247
13916.07 249
13917.18 229
13918.29 221
13919.41 228
13920.52 230
13921.63 232
13922.75 240
13923.86 247
13924.97 206
13926.09 210
13927.20 247
13928.31 245
13929.43 222
13930.54 230
13931.65 216
13932.77 217
13933.88 215
13934.99 236
13936.11 205
13937.22 224
13938.34 226
13939.45 225
13940.56 218
13941.68 200
13942.79 225
13943.91 193
13945.02 235
13946.13 240
13947.25 232
13948.36 214
13949.48 213
13950.59 210
13951.70 222
13952.82 237
13953.93 239
13955.05 205
13956.16 238
13957.28 225
13958.39 219
13959.51 240
13960.62 217
13961.74 221
13962.85 212
13963.97 248
13965.08 209
13966.20 204
13967.31 218
13968.43 202
13969.54 224
13970.66 188
13971.77 211
13972.89 208
13974.00 213
13975.12 210
13976.23 218
13977.35 216
13978.46 215
13979.58 224
13980.69 218
13981.81 220
13982.92 213
13984.04 205
13985.16 236
13986.27 223
13987.39 219
13988.50 218
13989.62 235
13990.74 212
13991.85 214
13992.97 224
13994.08 243
13995.20 210
13996.32 221
13997.43 222
13998.55 227
13999.66 227
14000.78 205
14001.90 216
14003.01 229
14004.13 223
14005.25 217
14006.36 198
14007.48 193
14008.60 236
14009.71 244
14010.83 234
14011.95 229
14013.06 212
14014.18 220
14015.30 225
14016.41 215
14017.53 210
14018.65 238
14019.76 223
14020.88 217
14022.00 239
14023.12 214
14024.23 228
14025.35 239
14026.47 232
14027.59 223
14028.70 203
14029.82 226
14030.94 242
14032.06 244
14033.17 224
14034.29 261
14035.41 244
14036.53 216
14037.64 235
14038.76 239
14039.88 258
14041.00 259
14042.11 257
14043.23 258
14044.35 243
14045.47 261
14046.59 254
14047.71 275
14048.82 294
14049.94 292
14051.06 280
14052.18 280
14053.30 283
14054.42 307
14055.53 279
14056.65 302
14057.77 285
14058.89 282
14060.01 294
14061.13 280
14062.25 300
14063.36 307
14064.48 328
14065.60 323
14066.72 315
14067.84 306
14068.96 310
14070.08 330
14071.20 322
14072.32 332
14073.44 314
14074.55 321
14075.67 333
14076.79 348
14077.91 311
14079.03 342
14080.15 373
14081.27 370
14082.39 349
14083.51 353
14084.63 360
14085.75 363
14086.87 370
14087.99 378
14089.11 359
14090.23 356
14091.35 339
14092.47 370
14093.59 382
14094.71 337
14095.83 341
14096.95 324
14098.07 354
14099.19 333
14100.31 324
14101.43 324
14102.55 317
14103.67 297
14104.79 302
14105.91 301
14107.03 289
14108.15 271
14109.27 311
14110.39 264
14111.51 250
14112.64 268
14113.76 280
14114.88 289
14116.00 255
14117.12 244
14118.24 299
14119.36 289
14120.48 267
14121.60 255
14122.72 242
14123.85 241
14124.97 231
14126.09 256
14127.21 228
14128.33 214
14129.45 247
14130.57 251
14131.70 251
14132.82 243
14133.94 253
14135.06 271
14136.18 263
14137.30 234
14138.43 232
14139.55 226
14140.67 243
14141.79 253
14142.91 207
14144.03 221
14145.16 220
14146.28 225
14147.40 208
14148.52 220
14149.65 252
14150.77 240
14151.89 235
14153.01 231
14154.13 217
14155.26 246
14156.38 228
14157.50 229
14158.62 230
14159.75 230
14160.87 221
14161.99 225
14163.12 247
14164.24 234
14165.36 222
14166.48 214
14167.61 226
14168.73 235
14169.85 226
14170.98 218
14172.10 244
14173.22 229
14174.35 235
14175.47 241
14176.59 239
14177.72 223
14178.84 219
14179.96 234
14181.09 239
14182.21 218
14183.33 241
14184.46 214
14185.58 222
14186.70 233
14187.83 230
14188.95 244
14190.07 221
14191.20 235
14192.32 214
14193.45 253
14194.57 238
14195.69 226
14196.82 201
14197.94 232
14199.07 229
14200.19 221
14201.32 211
14202.44 217
14203.56 213
14204.69 202
14205.81 246
14206.94 219
14208.06 229
14209.19 209
14210.31 228
14211.44 205
14212.56 202
14213.69 215
14214.81 209
14215.93 223
14217.06 215
14218.18 219
14219.31 229
14220.43 203
14221.56 199
14222.68 210
14223.81 202
14224.94 237
14226.06 215
14227.19 215
14228.31 228
14229.44 251
14230.56 228
14231.69 208
14232.81 200
14233.94 199
14235.06 212
14236.19 208
14237.32 202
14238.44 205
14239.57 198
14240.69 199
14241.82 204
14242.94 206
14244.07 208
14245.20 195
14246.32 214
14247.45 204
14248.57 190
14249.70 214
14250.83 194
14251.95 206
14253.08 162
14254.21 193
14255.33 217
14256.46 223
14257.59 179
14258.71 210
14259.84 206
14260.97 231
14262.09 206
14263.22 185
14264.35 187
14265.47 201
14266.60 187
14267.73 172
14268.85 192
14269.98 193
14271.11 207
14272.23 200
14273.36 191
14274.49 191
14275.62 173
14276.74 202
14277.87 200
14279.00 188
14280.12 181
14281.25 203
14282.38 203
14283.51 195
14284.63 191
14285.76 173
14286.89 189
14288.02 205
14289.15 180
14290.27 189
14291.40 184
14292.53 213
14293.66 204
14294.78 182
14295.91 189
14297.04 214
14298.17 187
14299.30 178
14300.42 166
14301.55 184
14302.68 185
14303.81 187
14304.94 179
14306.07 176
14307.19 206
14308.32 189
14309.45 199
14310.58 197
14311.71 202
14312.84 197
14313.97 203
14315.10 211
14316.22 181
14317.35 199
14318.48 206
14319.61 203
14320.74 170
14321.87 163
14323.00 187
14324.13 201
14325.26 189
14326.39 203
14327.51 176
14328.64 194
14329.77 199
14330.90 201
14332.03 187
14333.16 181
14334.29 177
14335.42 170
14336.55 168
14337.68 194
14338.81 185
14339.94 193
14341.07 188
14342.20 176
14343.33 188
14344.46 193
14345.59 202
14346.72 180
14347.85 165
14348.98 173
14350.11 185
14351.24 186
14352.37 201
14353.50 157
14354.63 155
14355.76 184
14356.89 165
14358.02 161
14359.15 174
14360.28 192
14361.41 183
14362.54 174
14363.67 188
14364.80 173
14365.94 182
14367.07 168
14368.20 174
14369.33 190
14370.46 183
14371.59 169
14372.72 179
14373.85 179
14374.98 198
14376.11 173
14377.25 198
14378.38 179
14379.51 187
14380.64 183
14381.77 191
14382.90 174
14384.03 202
14385.16 215
14386.30 193
14387.43 185
14388.56 181
14389.69 191
14390.82 181
14391.95 185
14393.09 179
14394.22 206
14395.35 180
14396.48 194
14397.61 177
14398.75 192
14399.88 187
14401.01 179
14402.14 178
14403.27 179
14404.41 164
14405.54 196
14406.67 193
14407.80 187
14408.94 178
14410.07 178
14411.20 178
14412.33 191
14413.47 205
14414.60 184
14415.73 198
14416.87 203
14418.00 181
14419.13 194
14420.26 204
14421.40 190
14422.53 177
14423.66 205
14424.80 174
14425.93 197
14427.06 197
14428.20 178
14429.33 174
14430.46 179
14431.59 196
14432.73 195
14433.86 203
14435.00 204
14436.13 220
14437.26 182
14438.40 183
14439.53 214
14440.66 208
14441.80 184
14442.93 210
14444.06 199
14445.20 207
14446.33 205
14447.47 208
14448.60 186
14449.73 209
14450.87 213
14452.00 225
14453.14 215
14454.27 211
14455.41 203
14456.54 235
14457.67 236
14458.81 210
14459.94 216
14461.08 240
14462.21 238
14463.35 216
14464.48 223
14465.62 206
14466.75 231
14467.89 192
14469.02 203
14470.15 217
14471.29 217
14472.42 234
14473.56 207
14474.69 217
14475.83 213
14476.96 197
14478.10 211
14479.24 211
14480.37 209
14481.51 215
14482.64 225
14483.78 206
14484.91 218
14486.05 213
14487.18 213
14488.32 208
14489.45 207
14490.59 199
14491.73 222
14492.86 212
14494.00 218
14495.13 213
14496.27 202
14497.40 208
14498.54 216
14499.68 218
14500.81 203
14501.95 214
14503.08 244
14504.22 199
14505.36 212
14506.49 183
14507.63 204
14508.77 195
14509.90 189
14511.04 176
14512.18 198
14513.31 177
14514.45 177
14515.58 191
14516.72 176
14517.86 190
14519.00 189
14520.13 212
14521.27 207
14522.41 198
14523.54 205
14524.68 207
14525.82 190
14526.95 196
14528.09 187
14529.23 190
14530.37 178
14531.50 171
14532.64 181
14533.78 174
14534.91 199
14536.05 161
14537.19 190
14538.33 175
14539.46 192
14540.60 188
14541.74 189
14542.88 172
14544.02 200
14545.15 189
14546.29 171
14547.43 169
14548.57 173
14549.70 186
14550.84 193
14551.98 202
14553.12 173
14554.26 197
14555.39 195
14556.53 183
14557.67 185
14558.81 178
14559.95 197
14561.09 177
14562.22 193
14563.36 197
14564.50 181
14565.64 186
14566.78 187
14567.92 199
14569.06 217
14570.20 188
14571.33 214
14572.47 198
14573.61 199
14574.75 182
14575.89 171
14577.03 184
14578.17 197
14579.31 220
14580.45 201
14581.59 164
14582.72 182
14583.86 191
14585.00 180
14586.14 179
14587.28 177
14588.42 187
14589.56 188
14590.70 181
14591.84 168
14592.98 181
14594.12 200
14595.26 204
14596.40 175
14597.54 191
14598.68 181
14599.82 196
14600.96 225
14602.10 211
14603.24 189
14604.38 174
14605.52 227
14606.66 212
14607.80 218
14608.94 194
14610.08 203
14611.22 203
14612.36 209
14613.50 198
14614.64 211
14615.78 196
14616.92 197
14618.06 207
14619.20 185
14620.34 230
14621.49 219
14622.63 227
14623.77 210
14624.91 208
14626.05 213
14627.19 204
14628.33 204
14629.47 223
14630.61 197
14631.75 175
14632.90 214
14634.04 220
14635.18 193
14636.32 211
14637.46 202
14638.60 207
14639.74 187
14640.88 202
14642.03 183
14643.17 198
14644.31 184
14645.45 191
14646.59 179
14647.73 188
14648.88 197
14650.02 192
14651.16 188
14652.30 178
14653.44 186
14654.59 194
14655.73 197
14656.87 193
14658.01 196
14659.16 202
14660.30 173
14661.44 174
14662.58 179
14663.72 174
14664.87 177
14666.01 161
14667.15 177
14668.29 185
14669.44 182
14670.58 169
14671.72 176
14672.87 173
14674.01 167
14675.15 181
14676.29 183
14677.44 167
14678.58 162
14679.72 172
14680.87 178
14682.01 158
14683.15 168
14684.30 172
14685.44 172
14686.58 162
14687.73 154
14688.87 146
14690.01 140
14691.16 166
14692.30 171
14693.44 171
14694.59 166
14695.73 170
14696.87 188
14698.02 180
14699.16 169
14700.30 155
14701.45 158
14702.59 178
14703.74 156
14704.88 154
14706.02 171
14707.17 178
14708.31 171
14709.46 181
14710.60 181
14711.75 155
14712.89 166
14714.03 171
14715.18 162
14716.32 176
14717.47 171
14718.61 146
14719.76 193
14720.90 169
14722.05 162
14723.19 171
14724.34 169
14725.48 184
14726.63 161
14727.77 151
14728.92 181
14730.06 166
14731.21 174
14732.35 165
14733.50 153
14734.64 142
14735.79 174
14736.93 167
14738.08 166
14739.22 184
14740.37 174
14741.51 155
14742.66 164
14743.80 173
14744.95 154
14746.09 163
14747.24 159
14748.39 156
14749.53 179
14750.68 168
14751.82 170
14752.97 159
14754.11 192
14755.26 190
14756.41 201
14757.55 179
14758.70 160
14759.85 144
14760.99 165
14762.14 164
14763.28 161
14764.43 147
14765.58 142
14766.72 137
14767.87 158
14769.02 162
14770.16 174
14771.31 152
14772.46 161
14773.60 142
14774.75 176
14775.90 157
14777.04 169
14778.19 168
14779.34 158
14780.48 156
14781.63 158
14782.78 151
14783.92 145
14785.07 161
14786.22 165
14787.37 154
14788.51 155
14789.66 151
14790.81 142
14791.96 140
14793.10 149
14794.25 168
14795.40 174
14796.54 153
14797.69 145
14798.84 155
14799.99 157
14801.14 151
14802.28 143
14803.43 149
14804.58 150
14805.73 149
14806.88 157
14808.02 159
14809.17 171
14810.32 143
14811.47 150
14812.62 151
14813.76 144
14814.91 156
14816.06 144
14817.21 172
14818.36 146
14819.51 168
14820.65 173
14821.80 148
14822.95 161
14824.10 150
14825.25 166
14826.40 160
14827.55 147
14828.69 147
14829.84 156
14830.99 126
14832.14 157
14833.29 158
14834.44 168
14835.59 131
14836.74 141
14837.89 141
14839.04 141
14840.19 155
14841.33 151
14842.48 145
14843.63 152
14844.78 141
14845.93 156
14847.08 148
14848.23 141
14849.38 140
14850.53 162
14851.68 157
14852.83 132
14853.98 145
14855.13 143
14856.28 134
14857.43 146
14858.58 120
14859.73 148
14860.88 159
14862.03 155
14863.18 141
14864.33 148
14865.48 139
14866.63 139
14867.78 156
14868.93 134
14870.08 125
14871.23 153
14872.38 142
14873.53 143
14874.68 139
14875.83 146
14876.98 130
14878.14 144
14879.29 125
14880.44 152
14881.59 150
14882.74 149
14883.89 154
14885.04 131
14886.19 149
14887.34 121
14888.49 149
14889.64 140
14890.80 135
14891.95 129
14893.10 166
14894.25 144
14895.40 141
14896.55 147
14897.70 137
14898.86 153
14900.01 155
14901.16 138
14902.31 114
14903.46 144
14904.61 146
14905.77 148
14906.92 149
14908.07 124
14909.22 141
14910.37 156
14911.53 139
14912.68 138
14913.83 126
14914.98 131
14916.13 144
14917.29 128
14918.44 128
14919.59 170
14920.74 133
14921.90 138
14923.05 141
14924.20 149
14925.35 144
14926.51 137
14927.66 125
14928.81 134
14929.96 159
14931.12 119
14932.27 132
14933.42 143
14934.57 134
14935.73 145
14936.88 134
14938.03 135
14939.19 120
14940.34 139
14941.49 124
14942.65 153
14943.80 152
14944.95 150
14946.11 150
14947.26 147
14948.41 146
14949.57 145
14950.72 148
14951.87 137
14953.03 146
14954.18 156
14955.33 121
14956.49 144
14957.64 158
14958.80 152
14959.95 129
14961.10 136
14962.26 161
14963.41 148
14964.57 145
14965.72 135
14966.87 147
14968.03 144
14969.18 136
14970.34 134
14971.49 141
14972.65 136
14973.80 138
14974.95 150
14976.11 143
14977.26 158
14978.42 144
14979.57 123
14980.73 139
14981.88 131
14983.04 139
14984.19 144
14985.35 152
14986.50 134
14987.66 152
14988.81 159
14989.97 136
14991.12 136
14992.28 111
14993.43 145
14994.59 137
14995.74 142
14996.90 145
14998.05 137
14999.21 119
15000.36 118
15001.52 152
15002.67 149
15003.83 144
15004.99 148
15006.14 157
15007.30 133
15008.45 148
15009.61 157
15010.76 144
15011.92 142
15013.08 131
15014.23 130
15015.39 122
15016.54 135
15017.70 137
15018.86 132
15020.01 166
15021.17 125
15022.32 131
15023.48 139
15024.64 144
15025.79 147
15026.95 143
15028.11 144
15029.26 147
15030.42 137
15031.58 145
15032.73 122
15033.89 132
15035.05 105
15036.20 130
15037.36 136
15038.52 135
15039.67 143
15040.83 140
15041.99 155
15043.15 133
15044.30 124
15045.46 140
15046.62 123
15047.77 143
15048.93 136
15050.09 143
15051.25 133
15052.40 143
15053.56 150
15054.72 147
15055.88 126
15057.03 118
15058.19 156
15059.35 131
15060.51 135
15061.66 137
15062.82 129
15063.98 157
15065.14 146
15066.30 135
15067.45 128
15068.61 140
15069.77 131
15070.93 135
15072.09 139
15073.24 145
15074.40 141
15075.56 138
15076.72 117
15077.88 132
15079.04 140
15080.20 128
15081.35 137
15082.51 130
15083.67 128
15084.83 146
15085.99 149
15087.15 134
15088.31 147
15089.46 134
15090.62 151
15091.78 150
15092.94 142
15094.10 135
15095.26 142
15096.42 149
15097.58 142
15098.74 135
15099.90 134
15101.06 161
15102.22 155
15103.37 139
15104.53 133
15105.69 140
15106.85 120
15108.01 149
15109.17 143
15110.33 129
15111.49 129
15112.65 124
15113.81 150
15114.97 144
15116.13 126
15117.29 144
15118.45 149
15119.61 143
15120.77 143
15121.93 159
15123.09 136
15124.25 135
15125.41 176
15126.57 128
15127.73 136
15128.89 140
15130.05 150
15131.21 147
15132.37 157
15133.53 140
15134.69 128
15135.86 134
15137.02 136
15138.18 153
15139.34 156
15140.50 157
15141.66 127
15142.82 139
15143.98 135
15145.14 158
15146.30 135
15147.46 144
15148.63 141
15149.79 144
15150.95 124
15152.11 169
15153.27 137
15154.43 153
15155.59 131
15156.75 144
15157.92 151
15159.08 147
15160.24 169
15161.40 143
15162.56 151
15163.72 127
15164.89 153
15166.05 161
15167.21 138
15168.37 134
15169.53 156
15170.69 161
15171.86 146
15173.02 143
15174.18 132
15175.34 162
15176.51 136
15177.67 152
15178.83 129
15179.99 144
15181.15 141
15182.32 157
15183.48 138
15184.64 134
15185.80 128
15186.97 152
15188.13 159
15189.29 138
15190.46 152
15191.62 147
15192.78 150
15193.94 151
15195.11 157
15196.27 136
15197.43 164
15198.60 144
15199.76 146
15200.92 138
15202.08 146
15203.25 147
15204.41 149
15205.57 149
15206.74 160
15207.90 154
15209.06 168
15210.23 152
15211.39 162
15212.56 152
15213.72 155
15214.88 158
15216.05 152
15217.21 171
15218.37 171
15219.54 163
15220.70 153
15221.87 167
15223.03 175
15224.19 172
15225.36 164
15226.52 164
15227.69 169
15228.85 152
15230.01 150
15231.18 152
15232.34 150
15233.51 142
15234.67 149
15235.84 161
15237.00 140
15238.16 141
15239.33 161
15240.49 159
15241.66 151
15242.82 147
15243.99 142
15245.15 157
15246.32 184
15247.48 151
15248.65 141
15249.81 129
15250.98 159
15252.14 154
15253.31 145
15254.47 137
15255.64 142
15256.80 146
15257.97 159
15259.13 137
15260.30 132
15261.46 150
15262.63 144
15263.80 167
15264.96 148
15266.13 133
15267.29 148
15268.46 133
15269.62 130
15270.79 134
15271.96 156
15273.12 148
15274.29 155
15275.45 124
15276.62 143
15277.79 130
15278.95 143
15280.12 141
15281.28 162
15282.45 141
15283.62 133
15284.78 140
15285.95 122
15287.12 137
15288.28 137
15289.45 145
15290.62 134
15291.78 167
15292.95 150
15294.12 133
15295.28 147
15296.45 139
15297.62 139
15298.78 153
15299.95 145
15301.12 137
15302.28 123
15303.45 148
15304.62 128
15305.78 130
15306.95 126
15308.12 140
15309.29 167
15310.45 132
15311.62 145
15312.79 133
15313.96 149
15315.12 147
15316.29 162
15317.46 142
15318.63 147
15319.79 138
15320.96 132
15322.13 166
15323.30 158
15324.46 145
15325.63 142
15326.80 128
15327.97 146
15329.14 155
15330.30 145
15331.47 151
15332.64 150
15333.81 171
15334.98 141
15336.14 163
15337.31 166
15338.48 157
15339.65 150
15340.82 139
15341.99 146
15343.16 144
15344.32 169
15345.49 155
15346.66 171
15347.83 149
15349.00 160
15350.17 168
15351.34 161
15352.51 158
15353.67 154
15354.84 173
15356.01 168
15357.18 170
15358.35 149
15359.52 149
15360.69 162
15361.86 170
15363.03 147
15364.20 164
15365.37 162
15366.54 145
15367.71 140
15368.87 165
15370.04 135
15371.21 144
15372.38 148
15373.55 153
15374.72 157
15375.89 148
15377.06 151
15378.23 166
15379.40 152
15380.57 145
15381.74 156
15382.91 158
15384.08 176
15385.25 143
15386.42 154
15387.59 145
15388.76 167
15389.93 169
15391.10 143
15392.27 147
15393.44 162
15394.62 154
15395.79 144
15396.96 140
15398.13 150
15399.30 166
15400.47 138
15401.64 135
15402.81 149
15403.98 159
15405.15 143
15406.32 154
15407.49 145
15408.66 143
15409.84 141
15411.01 139
15412.18 132
15413.35 141
15414.52 136
15415.69 156
15416.86 162
15418.03 134
15419.21 140
15420.38 123
15421.55 155
15422.72 123
15423.89 113
15425.06 120
15426.24 153
15427.41 123
15428.58 149
15429.75 151
15430.92 141
15432.09 139
15433.27 145
15434.44 153
15435.61 147
15436.78 120
15437.96 120
15439.13 155
15440.30 129
15441.47 132
15442.64 141
15443.82 154
15444.99 137
15446.16 129
15447.33 130
15448.51 135
15449.68 121
15450.85 113
15452.02 145
15453.20 143
15454.37 136
15455.54 128
15456.72 137
15457.89 133
15459.06 147
15460.23 128
15461.41 134
15462.58 130
15463.75 144
15464.93 130
15466.10 153
15467.27 136
15468.45 138
15469.62 146
15470.79 125
15471.97 126
15473.14 128
15474.31 137
15475.49 113
15476.66 130
15477.83 127
15479.01 120
15480.18 137
15481.36 135
15482.53 139
15483.70 146
15484.88 132
15486.05 138
15487.23 148
15488.40 136
15489.57 130
15490.75 120
15491.92 137
15493.10 117
15494.27 151
15495.44 132
15496.62 129
15497.79 144
15498.97 150
15500.14 144
15501.32 147
15502.49 141
15503.67 130
15504.84 132
15506.02 117
15507.19 140
15508.36 159
15509.54 144
15510.71 131
15511.89 132
15513.06 129
15514.24 147
15515.41 125
15516.59 153
15517.77 129
15518.94 111
15520.12 143
15521.29 127
15522.47 149
15523.64 119
15524.82 137
15525.99 136
15527.17 136
15528.34 139
15529.52 137
15530.69 160
15531.87 148
15533.05 117
15534.22 142
15535.40 153
15536.57 119
15537.75 129
15538.93 133
15540.10 147
15541.28 124
15542.45 157
15543.63 133
15544.81 145
15545.98 133
15547.16 152
15548.33 133
15549.51 141
15550.69 153
15551.86 142
15553.04 151
15554.22 124
15555.39 131
15556.57 121
15557.75 145
15558.92 142
15560.10 137
15561.28 148
15562.45 128
15563.63 149
15564.81 133
15565.99 125
15567.16 147
15568.34 154
15569.52 138
15570.69 128
15571.87 117
15573.05 124
15574.23 161
15575.40 154
15576.58 128
15577.76 155
15578.93 144
15580.11 145
15581.29 147
15582.47 150
15583.65 156
15584.82 150
15586.00 141
15587.18 133
15588.36 136
15589.53 143
15590.71 171
15591.89 162
15593.07 144
15594.25 150
15595.42 163
15596.60 162
15597.78 162
15598.96 152
15600.14 174
15601.32 147
15602.49 167
15603.67 141
15604.85 148
15606.03 148
15607.21 170
15608.39 171
15609.56 162
15610.74 166
15611.92 160
15613.10 187
15614.28 148
15615.46 159
15616.64 166
15617.82 187
15619.00 163
15620.17 178
15621.35 152
15622.53 184
15623.71 152
15624.89 131
15626.07 149
15627.25 168
15628.43 182
15629.61 166
15630.79 175
15631.97 167
15633.15 159
15634.33 170
15635.51 177
15636.69 169
15637.87 174
15639.05 169
15640.22 168
15641.40 171
15642.58 187
15643.76 170
15644.94 156
15646.12 169
15647.30 153
15648.48 197
15649.66 150
15650.85 168
15652.03 164
15653.21 173
15654.39 179
15655.57 188
15656.75 149
15657.93 167
15659.11 164
15660.29 141
15661.47 185
15662.65 157
15663.83 179
15665.01 132
15666.19 180
15667.37 156
15668.55 156
15669.73 162
15670.92 187
15672.10 155
15673.28 149
15674.46 143
15675.64 162
15676.82 175
15678.00 162
15679.18 166
15680.36 160
15681.55 177
15682.73 177
15683.91 158
15685.09 157
15686.27 156
15687.45 141
15688.63 178
15689.82 156
15691.00 171
15692.18 166
15693.36 178
15694.54 182
15695.73 142
15696.91 178
15698.09 150
15699.27 155
15700.45 160
15701.64 167
15702.82 173
15704.00 168
15705.18 154
15706.36 158
15707.55 153
15708.73 163
15709.91 152
15711.09 178
15712.28 157
15713.46 155
15714.64 181
15715.82 146
15717.01 145
15718.19 178
15719.37 178
15720.55 173
15721.74 166
15722.92 146
15724.10 178
15725.29 178
15726.47 172
15727.65 159
15728.84 168
15730.02 162
15731.20 167
15732.39 171
15733.57 176
15734.75 176
15735.94 182
15737.12 211
15738.30 178
15739.49 189
15740.67 191
15741.85 186
15743.04 192
15744.22 181
15745.40 195
15746.59 192
15747.77 190
15748.96 184
15750.14 181
15751.32 166
15752.51 175
15753.69 172
15754.88 190
15756.06 155
15757.24 165
15758.43 164
15759.61 188
15760.80 166
15761.98 177
15763.17 158
15764.35 180
15765.53 165
15766.72 167
15767.90 162
15769.09 180
15770.27 170
15771.46 172
15772.64 191
15773.83 173
15775.01 184
15776.20 169
15777.38 176
15778.57 169
15779.75 179
15780.94 166
15782.12 180
15783.31 155
15784.49 186
15785.68 160
15786.86 151
15788.05 166
15789.23 164
15790.42 179
15791.60 163
15792.79 166
15793.98 167
15795.16 146
15796.35 143
15797.53 151
15798.72 143
15799.90 174
15801.09 156
15802.28 158
15803.46 165
15804.65 158
15805.83 160
15807.02 169
15808.21 167
15809.39 153
15810.58 168
15811.76 148
15812.95 160
15814.14 154
15815.32 170
15816.51 150
15817.70 150
15818.88 152
15820.07 149
15821.26 164
15822.44 159
15823.63 169
15824.82 170
15826.00 165
15827.19 143
15828.38 146
15829.56 149
15830.75 155
15831.94 136
15833.12 139
15834.31 152
15835.50 145
15836.69 162
15837.87 157
15839.06 146
15840.25 143
15841.44 161
15842.62 154
15843.81 176
15845.00 150
15846.18 162
15847.37 151
15848.56 158
15849.75 148
15850.94 163
15852.12 150
15853.31 157
15854.50 161
15855.69 153
15856.87 172
15858.06 165
15859.25 164
15860.44 166
15861.63 145
15862.81 133
15864.00 160
15865.19 161
15866.38 189
15867.57 157
15868.76 153
15869.94 161
15871.13 151
15872.32 164
15873.51 178
15874.70 156
15875.89 151
15877.08 176
15878.26 170
15879.45 151
15880.64 162
15881.83 160
15883.02 171
15884.21 163
15885.40 141
15886.59 166
15887.78 181
15888.97 164
15890.15 163
15891.34 174
15892.53 173
15893.72 190
15894.91 202
15896.10 192
15897.29 177
15898.48 168
15899.67 184
15900.86 185
15902.05 188
15903.24 182
15904.43 188
15905.62 182
15906.81 165
15908.00 192
15909.19 190
15910.38 189
15911.57 195
15912.76 182
15913.95 177
15915.14 180
15916.33 170
15917.52 185
15918.71 207
15919.90 174
15921.09 177
15922.28 186
15923.47 190
15924.66 197
15925.85 188
15927.04 170
15928.23 165
15929.42 163
15930.61 168
15931.80 175
15932.99 162
15934.18 172
15935.38 178
15936.57 168
15937.76 184
15938.95 165
15940.14 152
15941.33 157
15942.52 181
15943.71 172
15944.90 167
15946.10 139
15947.29 172
15948.48 143
15949.67 145
15950.86 148
15952.05 153
15953.24 154
15954.44 158
15955.63 151
15956.82 153
15958.01 139
15959.20 162
15960.39 157
15961.59 165
15962.78 153
15963.97 155
15965.16 164
15966.35 164
15967.55 143
15968.74 143
15969.93 146
15971.12 134
15972.31 138
15973.51 144
15974.70 136
15975.89 139
15977.08 132
15978.28 148
15979.47 161
15980.66 156
15981.85 144
15983.05 146
15984.24 150
15985.43 149
15986.62 152
15987.82 144
15989.01 138
15990.20 150
15991.40 133
15992.59 128
15993.78 165
15994.98 152
15996.17 139
15997.36 139
15998.55 133
15999.75 143
16000.94 154
16002.13 133
16003.33 139
16004.52 140
16005.72 140
16006.91 151
16008.10 159
16009.30 136
16010.49 126
16011.68 138
16012.88 141
16014.07 132
16015.26 156
16016.46 138
16017.65 140
16018.85 148
16020.04 124
16021.23 120
16022.43 129
16023.62 147
16024.82 129
16026.01 138
16027.21 138
16028.40 156
16029.59 136
16030.79 141
16031.98 136
16033.18 154
16034.37 137
16035.57 131
16036.76 129
16037.96 127
16039.15 134
16040.35 138
16041.54 127
16042.73 132
16043.93 147
16045.12 125
16046.32 141
16047.51 133
16048.71 136
16049.91 150
16051.10 137
16052.30 121
16053.49 142
16054.69 147
16055.88 134
16057.08 137
16058.27 133
16059.47 134
16060.66 131
16061.86 152
16063.05 137
16064.25 144
16065.45 152
16066.64 142
16067.84 128
16069.03 112
16070.23 133
16071.42 145
16072.62 129
16073.82 131
16075.01 138
16076.21 139
16077.41 146
16078.60 158
16079.80 130
16080.99 135
16082.19 150
16083.39 133
16084.58 146
16085.78 109
16086.98 142
16088.17 133
16089.37 126
16090.57 135
16091.76 127
16092.96 123
16094.16 132
16095.35 130
16096.55 130
16097.75 134
16098.94 123
16100.14 147
16101.34 138
16102.53 116
16103.73 119
16104.93 129
16106.13 138
16107.32 125
16108.52 119
16109.72 120
16110.92 125
16112.11 126
16113.31 138
16114.51 123
16115.71 139
16116.90 125
16118.10 136
16119.30 117
16120.50 126
16121.69 143
16122.89 137
16124.09 118
16125.29 131
16126.49 135
16127.68 130
16128.88 114
16130.08 132
16131.28 128
16132.48 126
16133.67 138
16134.87 125
16136.07 133
16137.27 127
16138.47 123
16139.67 135
16140.86 126
16142.06 123
16143.26 132
16144.46 128
16145.66 127
16146.86 131
16148.06 118
16149.26 132
16150.45 122
16151.65 155
16152.85 134
16154.05 144
16155.25 137
16156.45 125
16157.65 133
16158.85 131
16160.05 130
16161.25 142
16162.45 144
16163.64 120
16164.84 125
16166.04 116
16167.24 136
16168.44 123
16169.64 136
16170.84 133
16172.04 131
16173.24 134
16174.44 111
16175.64 129
16176.84 123
16178.04 134
16179.24 148
16180.44 128
16181.64 130
16182.84 117
16184.04 121
16185.24 127
16186.44 114
16187.64 133
16188.84 123
16190.04 119
16191.24 114
16192.44 116
16193.64 111
16194.84 138
16196.04 137
16197.24 140
16198.44 148
16199.65 148
16200.85 128
16202.05 146
16203.25 128
16204.45 125
16205.65 113
16206.85 137
16208.05 131
16209.25 121
16210.45 127
16211.65 125
16212.86 135
16214.06 117
16215.26 116
16216.46 129
16217.66 140
16218.86 142
16220.06 136
16221.27 112
16222.47 120
16223.67 137
16224.87 128
16226.07 119
16227.27 124
16228.48 129
16229.68 125
16230.88 135
16232.08 117
16233.28 134
16234.48 148
16235.69 160
16236.89 151
16238.09 146
16239.29 122
16240.50 133
16241.70 132
16242.90 141
16244.10 138
16245.30 130
16246.51 128
16247.71 134
16248.91 127
16250.11 132
16251.32 153
16252.52 160
16253.72 143
16254.92 158
16256.13 131
16257.33 140
16258.53 143
16259.74 125
16260.94 146
16262.14 137
16263.35 150
16264.55 145
16265.75 131
16266.95 148
16268.16 145
16269.36 154
16270.56 156
16271.77 127
16272.97 135
16274.17 133
16275.38 123
16276.58 155
16277.79 139
16278.99 158
16280.19 147
16281.40 146
16282.60 145
16283.80 134
16285.01 140
16286.21 151
16287.42 142
16288.62 151
16289.82 156
16291.03 153
16292.23 130
16293.44 119
16294.64 151
16295.84 144
16297.05 134
16298.25 141
16299.46 141
16300.66 141
16301.87 158
16303.07 133
16304.27 140
16305.48 148
16306.68 137
16307.89 150
16309.09 148
16310.30 137
16311.50 126
16312.71 119
16313.91 131
16315.12 134
16316.32 134
16317.53 114
16318.73 146
16319.94 139
16321.14 148
16322.35 132
16323.55 131
16324.76 124
16325.96 131
16327.17 130
16328.38 125
16329.58 126
16330.79 117
16331.99 126
16333.20 129
16334.40 138
16335.61 129
16336.81 141
16338.02 141
16339.23 153
16340.43 119
16341.64 124
16342.84 135
16344.05 121
16345.26 132
16346.46 122
16347.67 114
16348.87 133
16350.08 119
16351.29 121
16352.49 133
16353.70 133
16354.91 130
16356.11 137
16357.32 144
16358.53 110
16359.73 125
16360.94 123
16362.15 125
16363.35 123
16364.56 124
16365.77 127
16366.97 131
16368.18 122
16369.39 133
16370.59 135
16371.80 124
16373.01 126
16374.21 131
16375.42 137
16376.63 116
16377.84 124
16379.04 135
16380.25 115
16381.46 125
16382.67 130
16383.87 124
16385.08 113
16386.29 127
16387.50 118
16388.70 122
16389.91 120
16391.12 116
16392.33 122
16393.53 136
16394.74 129
16395.95 134
16397.16 128
16398.37 125
16399.57 124
16400.78 121
16401.99 114
16403.20 112
16404.41 122
16405.62 121
16406.82 113
16408.03 113
16409.24 134
16410.45 121
16411.66 130
16412.87 117
16414.07 139
16415.28 128
16416.49 118
16417.70 124
16418.91 123
16420.12 122
16421.33 133
16422.54 110
16423.75 119
16424.95 133
16426.16 119
16427.37 119
16428.58 116
16429.79 119
16431.00 131
16432.21 138
16433.42 131
16434.63 112
16435.84 131
16437.05 137
16438.26 116
16439.47 116
16440.68 128
16441.88 118
16443.09 135
16444.30 127
16445.51 98
16446.72 131
16447.93 116
16449.14 121
16450.35 121
16451.56 120
16452.77 110
16453.98 119
16455.19 125
16456.40 114
16457.61 115
16458.82 121
16460.03 117
16461.24 115
16462.45 137
16463.67 123
16464.88 123
16466.09 128
16467.30 125
16468.51 114
16469.72 127
16470.93 136
16472.14 129
16473.35 114
16474.56 96
16475.77 121
16476.98 127
16478.19 140
16479.40 122
16480.62 129
16481.83 120
16483.04 125
16484.25 124
16485.46 111
16486.67 127
16487.88 119
16489.09 105
16490.31 122
16491.52 123
16492.73 108
16493.94 118
16495.15 118
16496.36 114
16497.57 114
16498.79 113
16500.00 127
16501.21 125
16502.42 140
16503.63 126
16504.85 119
16506.06 112
16507.27 122
16508.48 112
16509.69 118
16510.91 112
16512.12 114
16513.33 115
16514.54 112
16515.76 114
16516.97 125
16518.18 117
16519.39 125
16520.60 116
16521.82 118
16523.03 138
16524.24 122
16525.46 126
16526.67 133
16527.88 138
16529.09 127
16530.31 110
16531.52 127
16532.73 109
16533.95 118
16535.16 130
16536.37 137
16537.58 115
16538.80 131
16540.01 139
16541.22 127
16542.44 118
16543.65 107
16544.86 110
16546.08 123
16547.29 105
16548.50 123
16549.72 131
16550.93 107
16552.15 115
16553.36 120
16554.57 122
16555.79 112
16557.00 112
16558.21 111
16559.43 135
16560.64 131
16561.86 131
16563.07 129
16564.28 119
16565.50 109
16566.71 120
16567.93 133
16569.14 115
16570.36 125
16571.57 119
16572.78 116
16574.00 123
16575.21 118
16576.43 106
16577.64 123
16578.86 112
16580.07 128
16581.29 125
16582.50 144
16583.72 124
16584.93 119
16586.15 125
16587.36 101
16588.58 117
16589.79 101
16591.01 109
16592.22 129
16593.44 120
16594.65 131
16595.87 121
16597.08 110
16598.30 120
16599.51 110
16600.73 130
16601.94 110
16603.16 106
16604.37 113
16605.59 121
16606.81 124
16608.02 129
16609.24 118
16610.45 93
16611.67 120
16612.89 110
16614.10 126
16615.32 122
16616.53 117
16617.75 106
16618.97 137
16620.18 112
16621.40 112
16622.61 118
16623.83 108
16625.05 130
16626.26 116
16627.48 128
16628.70 110
16629.91 116
16631.13 115
16632.35 113
16633.56 112
16634.78 120
16636.00 145
16637.21 128
16638.43 101
16639.65 93
16640.86 103
16642.08 121
16643.30 113
16644.51 100
16645.73 110
16646.95 110
16648.17 122
16649.38 112
16650.60 115
16651.82 115
16653.03 116
16654.25 113
16655.47 116
16656.69 131
16657.90 124
16659.12 104
16660.34 104
16661.56 113
16662.77 117
16663.99 102
16665.21 118
16666.43 116
16667.65 96
16668.86 117
16670.08 107
16671.30 120
16672.52 101
16673.74 134
16674.95 96
16676.17 119
16677.39 109
16678.61 125
16679.83 109
16681.05 101
16682.26 111
16683.48 123
16684.70 102
16685.92 107
16687.14 119
16688.36 124
16689.58 112
16690.79 92
16692.01 117
16693.23 116
16694.45 121
16695.67 108
16696.89 114
16698.11 105
16699.33 110
16700.55 126
16701.76 118
16702.98 124
16704.20 108
16705.42 133
16706.64 114
16707.86 118
16709.08 103
16710.30 131
16711.52 114
16712.74 117
16713.96 104
16715.18 112
16716.40 102
16717.62 115
16718.84 118
16720.06 123
16721.28 111
16722.50 119
16723.72 116
16724.94 97
16726.16 109
16727.38 117
16728.60 125
16729.82 93
16731.04 120
16732.26 103
16733.48 124
16734.70 110
16735.92 116
16737.14 121
16738.36 117
16739.58 110
16740.80 112
16742.02 114
16743.24 115
16744.46 114
16745.68 94
16746.90 118
16748.12 107
16749.35 133
16750.57 110
16751.79 128
16753.01 121
16754.23 96
16755.45 111
16756.67 101
16757.89 114
16759.11 114
16760.33 118
16761.56 115
16762.78 116
16764.00 93
16765.22 122
16766.44 111
16767.66 106
16768.88 111
16770.11 121
16771.33 111
16772.55 112
16773.77 110
16774.99 115
16776.22 115
16777.44 114
16778.66 109
16779.88 120
16781.10 111
16782.33 100
16783.55 107
16784.77 108
16785.99 110
16787.21 112
16788.44 99
16789.66 109
16790.88 114
16792.10 114
16793.33 119
16794.55 112
16795.77 111
16796.99 106
16798.22 127
16799.44 116
16800.66 109
16801.88 129
16803.11 112
16804.33 114
16805.55 111
16806.78 121
16808.00 116
16809.22 124
16810.44 104
16811.67 117
16812.89 124
16814.11 119
16815.34 108
16816.56 103
16817.78 101
16819.01 109
16820.23 126
16821.45 122
16822.68 93
16823.90 113
16825.13 121
16826.35 115
16827.57 115
16828.80 125
16830.02 103
16831.24 111
16832.47 115
16833.69 115
16834.92 108
16836.14 113
16837.36 109
16838.59 113
16839.81 139
16841.04 114
16842.26 113
16843.48 122
16844.71 109
16845.93 103
16847.16 103
16848.38 107
16849.61 117
16850.83 129
16852.06 127
16853.28 115
16854.51 118
16855.73 125
16856.95 153
16858.18 116
16859.40 108
16860.63 128
16861.85 140
16863.08 117
16864.30 119
16865.53 116
16866.75 128
16867.98 130
16869.21 126
16870.43 127
16871.66 127
16872.88 135
16874.11 136
16875.33 138
16876.56 130
16877.78 104
16879.01 109
16880.23 122
16881.46 110
16882.69 124
16883.91 103
16885.14 113
16886.36 107
16887.59 123
16888.81 130
16890.04 131
16891.27 117
16892.49 115
16893.72 140
16894.94 117
16896.17 124
16897.40 117
16898.62 117
16899.85 103
16901.08 133
16902.30 119
16903.53 111
16904.76 98
16905.98 123
16907.21 116
16908.44 108
16909.66 105
16910.89 114
16912.12 134
16913.34 118
16914.57 129
16915.80 105
16917.02 110
16918.25 107
16919.48 119
16920.70 107
16921.93 112
16923.16 106
16924.39 128
16925.61 116
16926.84 116
16928.07 114
16929.30 124
16930.52 140
16931.75 115
16932.98 105
16934.21 106
16935.43 126
16936.66 96
16937.89 115
16939.12 113
16940.34 117
16941.57 111
16942.80 118
16944.03 125
16945.26 117
16946.48 119
16947.71 123
16948.94 125
16950.17 102
16951.40 121
16952.62 128
16953.85 142
16955.08 114
16956.31 118
16957.54 111
16958.77 125
16959.99 119
16961.22 116
16962.45 113
16963.68 123
16964.91 115
16966.14 143
16967.37 129
16968.60 106
16969.82 113
16971.05 120
16972.28 117
16973.51 99
16974.74 104
16975.97 108
16977.20 120
16978.43 112
16979.66 106
16980.89 101
16982.11 105
16983.34 119
16984.57 111
16985.80 131
16987.03 110
16988.26 105
16989.49 112
16990.72 125
16991.95 112
16993.18 115
16994.41 104
16995.64 111
16996.87 119
16998.10 96
16999.33 117
17000.56 123
17001.79 114
17003.02 115
17004.25 108
17005.48 106
17006.71 107
17007.94 116
17009.17 104
17010.40 107
17011.63 112
17012.86 118
17014.09 107
17015.32 116
17016.55 119
17017.78 108
17019.01 115
17020.25 109
17021.48 117
17022.71 111
17023.94 104
17025.17 119
17026.40 122
17027.63 123
17028.86 117
17030.09 108
17031.32 116
17032.55 128
17033.79 110
17035.02 118
17036.25 108
17037.48 123
17038.71 112
17039.94 107
17041.17 107
17042.41 108
17043.64 108
17044.87 110
17046.10 126
17047.33 125
17048.56 124
17049.80 115
17051.03 125
17052.26 105
17053.49 118
17054.72 92
17055.95 112
17057.19 106
17058.42 107
17059.65 117
17060.88 98
17062.12 124
17063.35 114
17064.58 142
17065.81 97
17067.04 116
17068.28 116
17069.51 116
17070.74 108
17071.97 115
17073.21 109
17074.44 102
17075.67 101
17076.90 110
17078.14 102
17079.37 110
17080.60 107
17081.84 116
17083.07 100
17084.30 121
17085.54 114
17086.77 112
17088.00 121
17089.23 97
17090.47 111
17091.70 107
17092.93 112
17094.17 111
17095.40 105
17096.63 102
17097.87 102
17099.10 121
17100.34 124
17101.57 109
17102.80 107
17104.04 109
17105.27 94
17106.50 97
17107.74 97
17108.97 102
17110.21 94
17111.44 100
17112.67 111
17113.91 119
17115.14 115
17116.38 110
17117.61 104
17118.84 85
17120.08 106
17121.31 105
17122.55 117
17123.78 118
17125.02 121
17126.25 121
17127.48 114
17128.72 110
17129.95 102
17131.19 103
17132.42 119
17133.66 114
17134.89 127
17136.13 109
17137.36 102
17138.60 125
17139.83 108
17141.07 115
17142.30 118
17143.54 108
17144.77 97
17146.01 111
17147.24 109
17148.48 102
17149.71 96
17150.95 113
17152.19 134
17153.42 102
17154.66 103
17155.89 107
17157.13 119
17158.36 93
17159.60 96
17160.83 115
17162.07 113
17163.31 111
17164.54 112
17165.78 106
17167.01 95
17168.25 105
17169.49 104
17170.72 108
17171.96 103
17173.19 90
17174.43 103
17175.67 85
17176.90 85
17178.14 120
17179.38 128
17180.61 101
17181.85 118
17183.09 117
17184.32 109
17185.56 98
17186.80 108
17188.03 105
17189.27 123
17190.51 106
17191.74 113
17192.98 98
17194.22 106
17195.45 82
17196.69 100
17197.93 103
17199.16 101
17200.40 94
17201.64 102
17202.88 99
17204.11 106
17205.35 103
17206.59 97
17207.83 108
17209.06 99
17210.30 103
17211.54 103
17212.78 94
17214.01 92
17215.25 103
17216.49 108
17217.73 99
17218.96 90
17220.20 115
17221.44 95
17222.68 107
17223.92 95
17225.15 103
17226.39 115
17227.63 109
17228.87 96
17230.11 93
17231.35 99
17232.58 96
17233.82 96
17235.06 103
17236.30 85
17237.54 92
17238.78 108
17240.01 106
17241.25 100
17242.49 96
17243.73 104
17244.97 125
17246.21 96
17247.45 101
17248.69 101
17249.93 102
17251.16 110
17252.40 119
17253.64 122
17254.88 98
17256.12 106
17257.36 108
17258.60 98
17259.84 99
17261.08 101
17262.32 115
17263.56 111
17264.80 108
17266.04 102
17267.28 98
17268.51 100
17269.75 105
17270.99 115
17272.23 113
17273.47 98
17274.71 108
17275.95 105
17277.19 113
17278.43 96
17279.67 107
17280.91 102
17282.15 102
17283.39 95
17284.63 107
17285.87 99
17287.11 118
17288.35 84
17289.60 88
17290.84 105
17292.08 95
17293.32 103
17294.56 124
17295.80 101
17297.04 107
17298.28 95
17299.52 112
17300.76 122
17302.00 104
17303.24 119
17304.48 93
17305.72 118
17306.96 102
17308.21 117
17309.45 99
17310.69 104
17311.93 96
17313.17 120
17314.41 110
17315.65 137
17316.89 104
17318.14 94
17319.38 108
17320.62 89
17321.86 96
17323.10 117
17324.34 116
17325.59 95
17326.83 116
17328.07 102
17329.31 101
17330.55 102
17331.79 105
17333.04 100
17334.28 92
17335.52 91
17336.76 90
17338.00 94
17339.25 87
17340.49 100
17341.73 100
17342.97 112
17344.22 124
17345.46 109
17346.70 87
17347.94 90
17349.19 112
17350.43 109
17351.67 116
17352.91 97
17354.16 94
17355.40 108
17356.64 97
17357.88 92
17359.13 94
17360.37 101
17361.61 107
17362.86 113
17364.10 120
17365.34 96
17366.58 101
17367.83 108
17369.07 104
17370.31 107
17371.56 107
17372.80 104
17374.04 96
17375.29 92
17376.53 81
17377.78 103
17379.02 102
17380.26 96
17381.51 94
17382.75 96
17383.99 103
17385.24 91
17386.48 111
17387.72 113
17388.97 117
17390.21 112
17391.46 108
17392.70 92
17393.94 100
17395.19 92
17396.43 113
17397.68 103
17398.92 105
17400.17 100
17401.41 102
17402.65 94
17403.90 94
17405.14 103
17406.39 105
17407.63 125
17408.88 114
17410.12 92
17411.37 85
17412.61 109
17413.86 98
17415.10 99
17416.35 101
17417.59 101
17418.84 104
17420.08 98
17421.33 112
17422.57 99
17423.82 119
17425.06 108
17426.31 106
17427.55 114
17428.80 103
17430.04 95
17431.29 90
17432.53 95
17433.78 108
17435.03 115
17436.27 92
17437.52 101
17438.76 107
17440.01 95
17441.25 95
17442.50 93
17443.75 88
17444.99 109
17446.24 113
17447.48 108
17448.73 105
17449.98 107
17451.22 93
17452.47 107
17453.71 101
17454.96 87
17456.21 98
17457.45 97
17458.70 105
17459.95 101
17461.19 107
17462.44 103
17463.69 103
17464.93 99
17466.18 107
17467.43 118
17468.67 91
17469.92 104
17471.17 99
17472.41 103
17473.66 114
17474.91 104
17476.15 117
17477.40 105
17478.65 112
17479.90 119
17481.14 108
17482.39 119
17483.64 110
17484.88 119
17486.13 94
17487.38 93
17488.63 99
17489.87 106
17491.12 105
17492.37 87
17493.62 102
17494.86 88
17496.11 100
17497.36 92
17498.61 101
17499.86 89
17501.10 94
17502.35 98
17503.60 103
17504.85 97
17506.10 99
17507.34 112
17508.59 96
17509.84 109
17511.09 104
17512.34 102
17513.59 102
17514.83 112
17516.08 106
17517.33 99
17518.58 102
17519.83 98
17521.08 103
17522.33 100
17523.57 106
17524.82 96
17526.07 103
17527.32 92
17528.57 94
17529.82 92
17531.07 96
17532.32 88
17533.57 110
17534.82 113
17536.06 112
17537.31 95
17538.56 91
17539.81 101
17541.06 119
17542.31 111
17543.56 119
17544.81 105
17546.06 114
17547.31 102
17548.56 102
17549.81 102
17551.06 104
17552.31 115
17553.56 106
17554.81 95
17556.06 100
17557.31 106
17558.56 106
17559.81 103
17561.06 100
17562.31 106
17563.56 119
17564.81 101
17566.06 101
17567.31 88
17568.56 102
17569.81 95
17571.06 114
17572.31 97
17573.56 107
17574.81 96
17576.06 106
17577.31 97
17578.56 102
17579.81 110
17581.06 98
17582.31 106
17583.57 115
17584.82 112
17586.07 92
17587.32 109
17588.57 101
17589.82 122
17591.07 110
17592.32 101
17593.57 119
17594.83 115
17596.08 111
17597.33 108
17598.58 121
17599.83 96
17601.08 103
17602.33 109
17603.59 102
17604.84 104
17606.09 108
17607.34 102
17608.59 105
17609.84 103
17611.10 100
17612.35 101
17613.60 103
17614.85 91
17616.10 97
17617.36 113
17618.61 102
17619.86 113
17621.11 99
17622.36 112
17623.62 99
17624.87 116
17626.12 87
17627.37 114
17628.63 106
17629.88 114
17631.13 105
17632.38 97
17633.64 108
17634.89 109
17636.14 115
17637.39 90
17638.65 104
17639.90 98
17641.15 109
17642.41 119
17643.66 110
17644.91 98
17646.17 101
17647.42 115
17648.67 102
17649.92 104
17651.18 91
17652.43 119
17653.68 102
17654.94 107
17656.19 90
17657.44 99
17658.70 104
17659.95 113
17661.21 93
17662.46 106
17663.71 98
17664.97 98
17666.22 101
17667.47 122
17668.73 106
17669.98 101
17671.24 124
17672.49 105
17673.74 105
17675.00 95
17676.25 104
17677.51 92
17678.76 113
17680.02 110
17681.27 101
17682.52 103
17683.78 120
17685.03 114
17686.29 95
17687.54 102
17688.80 90
17690.05 110
17691.31 120
17692.56 116
17693.82 101
17695.07 111
17696.32 101
17697.58 103
17698.83 106
17700.09 109
17701.34 112
17702.60 102
17703.86 109
17705.11 102
17706.37 104
17707.62 92
17708.88 105
17710.13 99
17711.39 95
17712.64 106
17713.90 112
17715.15 90
17716.41 90
17717.66 94
17718.92 92
17720.18 101
17721.43 104
17722.69 101
17723.94 92
17725.20 94
17726.45 84
17727.71 121
17728.97 105
17730.22 119
17731.48 99
17732.74 107
17733.99 108
17735.25 110
17736.50 89
17737.76 103
17739.02 93
17740.27 93
17741.53 103
17742.79 106
17744.04 104
17745.30 91
17746.56 116
17747.81 101
17749.07 95
17750.33 82
17751.58 109
17752.84 110
17754.10 102
17755.35 90
17756.61 92
17757.87 94
17759.12 87
17760.38 102
17761.64 92
17762.90 109
17764.15 96
17765.41 100
17766.67 97
17767.93 101
17769.18 104
17770.44 110
17771.70 89
17772.96 119
17774.21 98
17775.47 103
17776.73 85
17777.99 97
17779.24 96
17780.50 105
17781.76 118
17783.02 94
17784.28 87
17785.53 110
17786.79 95
17788.05 93
17789.31 96
17790.57 107
17791.82 111
17793.08 85
17794.34 98
17795.60 93
17796.86 111
17798.12 119
17799.37 94
17800.63 110
17801.89 91
17803.15 97
17804.41 93
17805.67 110
17806.93 105
17808.19 104
17809.44 83
17810.70 105
17811.96 90
17813.22 98
17814.48 120
17815.74 109
17817.00 101
17818.26 93
17819.52 109
17820.78 99
17822.04 118
17823.29 88
17824.55 101
17825.81 100
17827.07 115
17828.33 108
17829.59 89
17830.85 92
17832.11 101
17833.37 101
17834.63 97
17835.89 104
17837.15 99
17838.41 110
17839.67 99
17840.93 92
17842.19 92
17843.45 86
17844.71 101
17845.97 104
17847.23 91
17848.49 100
17849.75 109
17851.01 101
17852.27 88
17853.53 107
17854.79 106
17856.05 98
17857.31 107
17858.57 94
17859.84 95
17861.10 91
17862.36 90
17863.62 93
17864.88 113
17866.14 81
17867.40 79
17868.66 76
17869.92 93
17871.18 102
17872.44 84
17873.71 97
17874.97 94
17876.23 111
17877.49 108
17878.75 110
17880.01 92
17881.27 86
17882.53 90
17883.80 104
17885.06 110
17886.32 91
17887.58 97
17888.84 110
17890.10 94
17891.37 88
17892.63 100
17893.89 98
17895.15 111
17896.41 99
17897.67 92
17898.94 107
17900.20 93
17901.46 84
17902.72 105
17903.99 97
17905.25 115
17906.51 98
17907.77 101
17909.03 82
17910.30 80
17911.56 102
17912.82 99
17914.08 101
17915.35 79
17916.61 114
17917.87 100
17919.14 93
17920.40 87
17921.66 96
17922.92 84
17924.19 109
17925.45 103
17926.71 97
17927.98 104
17929.24 95
17930.50 99
17931.76 96
17933.03 111
17934.29 94
17935.55 106
17936.82 95
17938.08 108
17939.34 91
17940.61 115
17941.87 82
17943.14 103
17944.40 97
17945.66 101
17946.93 101
17948.19 86
17949.45 104
17950.72 94
17951.98 99
17953.25 93
17954.51 101
17955.77 108
17957.04 101
17958.30 111
17959.57 113
17960.83 95
17962.09 98
17963.36 92
17964.62 102
17965.89 102
17967.15 113
17968.42 98
17969.68 84
17970.95 105
17972.21 101
17973.47 96
17974.74 95
17976.00 84
17977.27 98
17978.53 90
17979.80 73
17981.06 98
17982.33 103
17983.59 87
17984.86 99
17986.12 107
17987.39 99
17988.65 91
17989.92 93
17991.18 92
17992.45 92
17993.71 97
17994.98 95
17996.25 90
17997.51 108
17998.78 89
18000.04 89
18001.31 84
18002.57 95
18003.84 98
18005.10 106
18006.37 89
18007.64 88
18008.90 91
18010.17 93
18011.43 102
18012.70 122
18013.97 89
18015.23 117
18016.50 102
18017.76 97
18019.03 108
18020.30 101
18021.56 95
18022.83 104
18024.10 92
18025.36 87
18026.63 88
18027.90 84
18029.16 99
18030.43 93
18031.70 111
18032.96 109
18034.23 99
18035.50 112
18036.76 87
18038.03 87
18039.30 94
18040.56 91
18041.83 81
18043.10 100
18044.37 96
18045.63 89
18046.90 90
18048.17 86
18049.43 81
18050.70 96
18051.97 94
18053.24 91
18054.50 85
18055.77 81
18057.04 93
18058.31 77
18059.57 101
18060.84 100
18062.11 107
18063.38 95
18064.65 91
18065.91 89
18067.18 103
18068.45 96
18069.72 88
18070.98 81
18072.25 92
18073.52 112
18074.79 96
18076.06 82
18077.33 75
18078.59 93
18079.86 101
18081.13 99
18082.40 94
18083.67 95
18084.94 102
18086.21 101
18087.47 97
18088.74 115
18090.01 90
18091.28 117
18092.55 81
18093.82 68
18095.09 87
18096.36 100
18097.62 103
18098.89 102
18100.16 99
18101.43 87
18102.70 103
18103.97 88
18105.24 108
18106.51 94
18107.78 96
18109.05 103
18110.32 100
18111.59 91
18112.86 92
18114.13 121
18115.40 102
18116.66 88
18117.93 94
18119.20 97
18120.47 114
18121.74 89
18123.01 87
18124.28 90
18125.55 90
18126.82 108
18128.09 82
18129.36 95
18130.63 98
18131.90 109
18133.17 102
18134.44 82
18135.71 91
18136.99 88
18138.26 100
18139.53 88
18140.80 103
18142.07 83
18143.34 115
18144.61 105
18145.88 94
18147.15 95
18148.42 108
18149.69 92
18150.96 104
18152.23 88
18153.50 91
18154.78 106
18156.05 100
18157.32 124
18158.59 105
18159.86 107
18161.13 93
18162.40 91
18163.67 115
18164.94 103
18166.22 106
18167.49 86
18168.76 84
18170.03 95
18171.30 101
18172.57 89
18173.85 81
18175.12 100
18176.39 100
18177.66 95
18178.93 92
18180.20 82
18181.48 105
18182.75 98
18184.02 93
18185.29 82
18186.56 96
18187.84 93
18189.11 89
18190.38 115
18191.65 86
18192.93 104
18194.20 109
18195.47 108
18196.74 84
18198.02 97
18199.29 88
18200.56 105
18201.83 91
18203.11 94
18204.38 98
18205.65 111
18206.92 87
18208.20 78
18209.47 99
18210.74 93
18212.02 93
18213.29 104
18214.56 95
18215.84 89
18217.11 82
18218.38 82
18219.65 95
18220.93 74
18222.20 95
18223.47 81
18224.75 87
18226.02 78
18227.30 93
18228.57 100
18229.84 96
18231.12 83
18232.39 98
18233.66 96
18234.94 86
18236.21 93
18237.48 83
18238.76 95
18240.03 86
18241.31 119
18242.58 89
18243.86 93
18245.13 89
18246.40 115
18247.68 97
18248.95 88
18250.23 94
18251.50 95
18252.77 92
18254.05 83
18255.32 90
18256.60 97
18257.87 93
18259.15 84
18260.42 92
18261.70 107
18262.97 83
18264.25 101
18265.52 92
18266.80 96
18268.07 105
18269.35 100
18270.62 118
18271.90 93
18273.17 77
18274.45 96
18275.72 87
18277.00 98
18278.27 90
18279.55 91
18280.82 88
18282.10 94
18283.37 90
18284.65 105
18285.93 104
18287.20 91
18288.48 92
18289.75 89
18291.03 87
18292.30 98
18293.58 93
18294.86 81
18296.13 89
18297.41 91
18298.68 91
18299.96 88
18301.24 82
18302.51 90
18303.79 104
18305.06 96
18306.34 97
18307.62 94
18308.89 99
18310.17 96
18311.45 77
18312.72 97
18314.00 84
18315.28 94
18316.55 86
18317.83 108
18319.11 101
18320.38 104
18321.66 97
18322.94 96
18324.21 91
18325.49 95
18326.77 98
18328.04 95
18329.32 102
18330.60 81
18331.88 87
18333.15 92
18334.43 79
18335.71 88
18336.98 93
18338.26 91
18339.54 98
18340.82 87
18342.09 100
18343.37 86
18344.65 82
18345.93 84
18347.20 81
18348.48 84
18349.76 87
18351.04 91
18352.32 93
18353.59 88
18354.87 91
18356.15 101
18357.43 90
18358.71 87
18359.98 97
18361.26 107
18362.54 105
18363.82 93
18365.10 106
18366.38 126
18367.65 93
18368.93 98
18370.21 98
18371.49 113
18372.77 82
18374.05 101
18375.33 94
18376.60 91
18377.88 87
18379.16 88
18380.44 103
18381.72 89
18383.00 83
18384.28 111
18385.56 102
18386.84 78
18388.11 98
18389.39 101
18390.67 94
18391.95 82
18393.23 92
18394.51 101
18395.79 93
18397.07 91
18398.35 90
18399.63 89
18400.91 92
18402.19 91
18403.47 84
18404.75 118
18406.03 92
18407.31 90
18408.59 107
18409.87 105
18411.15 102
18412.43 91
18413.71 106
18414.99 90
18416.27 91
18417.55 83
18418.83 101
18420.11 97
18421.39 90
18422.67 87
18423.95 92
18425.23 74
18426.51 88
18427.79 89
18429.07 100
18430.35 81
18431.63 104
18432.91 93
18434.19 100
18435.47 87
18436.75 81
18438.04 85
18439.32 88
18440.60 92
18441.88 102
18443.16 100
18444.44 76
18445.72 87
18447.00 100
18448.28 90
18449.57 68
18450.85 113
18452.13 108
18453.41 108
18454.69 90
18455.97 83
18457.25 95
18458.54 107
18459.82 107
18461.10 86
18462.38 103
18463.66 101
18464.94 82
18466.23 82
18467.51 79
18468.79 84
18470.07 97
18471.35 104
18472.64 96
18473.92 86
18475.20 108
18476.48 91
18477.76 99
18479.05 92
18480.33 91
18481.61 95
18482.89 90
18484.18 98
18485.46 96
18486.74 89
18488.02 90
18489.31 116
18490.59 109
18491.87 90
18493.15 84
18494.44 102
18495.72 108
18497.00 101
18498.29 88
18499.57 98
18500.85 91
18502.13 97
18503.42 90
18504.70 92
18505.98 92
18507.27 96
18508.55 88
18509.83 116
18511.12 85
18512.40 74
18513.68 90
18514.97 84
18516.25 83
18517.54 87
18518.82 90
18520.10 80
18521.39 95
18522.67 99
18523.95 103
18525.24 92
18526.52 113
18527.81 111
18529.09 116
18530.37 85
18531.66 87
18532.94 103
18534.23 94
18535.51 79
18536.79 97
18538.08 88
18539.36 98
18540.65 94
18541.93 93
18543.22 84
18544.50 112
18545.79 106
18547.07 106
18548.36 87
18549.64 101
18550.92 103
18552.21 104
18553.49 86
18554.78 92
18556.06 87
18557.35 95
18558.63 81
18559.92 95
18561.20 96
18562.49 82
18563.77 108
18565.06 87
18566.35 102
18567.63 113
18568.92 88
18570.20 80
18571.49 91
18572.77 97
18574.06 99
18575.34 88
18576.63 93
18577.92 87
18579.20 94
18580.49 97
18581.77 85
18583.06 98
18584.34 81
18585.63 93
18586.92 89
18588.20 82
18589.49 82
18590.77 93
18592.06 83
18593.35 105
18594.63 112
18595.92 78
18597.21 92
18598.49 105
18599.78 91
18601.07 81
18602.35 103
18603.64 93
18604.93 118
18606.21 94
18607.50 87
18608.79 106
18610.07 91
18611.36 99
18612.65 102
18613.93 109
18615.22 86
18616.51 81
18617.79 99
18619.08 98
18620.37 98
18621.66 99
18622.94 106
18624.23 97
18625.52 88
18626.80 98
18628.09 92
18629.38 92
18630.67 93
18631.95 112
18633.24 105
18634.53 91
18635.82 80
18637.11 98
18638.39 90
18639.68 89
18640.97 97
18642.26 87
18643.54 101
18644.83 98
18646.12 95
18647.41 92
18648.70 91
18649.99 99
18651.27 86
18652.56 105
18653.85 81
18655.14 83
18656.43 97
18657.72 97
18659.00 99
18660.29 85
18661.58 94
18662.87 97
18664.16 98
18665.45 93
18666.74 88
18668.02 101
18669.31 82
18670.60 94
18671.89 86
18673.18 95
18674.47 93
18675.76 98
18677.05 93
18678.34 83
18679.63 98
18680.92 83
18682.20 84
18683.49 78
18684.78 88
18686.07 85
18687.36 95
18688.65 97
18689.94 99
18691.23 92
18692.52 94
18693.81 91
18695.10 101
18696.39 73
18697.68 95
18698.97 96
18700.26 88
18701.55 100
18702.84 92
18704.13 107
18705.42 83
18706.71 95
18708.00 90
18709.29 104
18710.58 85
18711.87 86
18713.16 107
18714.45 95
18715.74 102
18717.03 90
18718.32 91
18719.61 94
18720.90 83
18722.20 85
18723.49 85
18724.78 86
18726.07 73
18727.36 99
18728.65 101
18729.94 83
18731.23 90
18732.52 86
18733.81 94
18735.10 92
18736.40 106
18737.69 105
18738.98 102
18740.27 95
18741.56 95
18742.85 99
18744.14 82
18745.43 83
18746.73 85
18748.02 99
18749.31 94
18750.60 99
18751.89 87
18753.18 106
18754.48 86
18755.77 93
18757.06 96
18758.35 111
18759.64 92
18760.94 74
18762.23 91
18763.52 86
18764.81 86
18766.10 82
18767.40 102
18768.69 83
18769.98 91
18771.27 70
18772.57 86
18773.86 77
18775.15 109
18776.44 95
18777.74 76
18779.03 94
18780.32 95
18781.61 94
18782.91 77
18784.20 103
18785.49 100
18786.79 86
18788.08 93
18789.37 91
18790.66 90
18791.96 100
18793.25 109
18794.54 83
18795.84 92
18797.13 106
18798.42 95
18799.72 85
18801.01 89
18802.30 107
18803.60 83
18804.89 86
18806.18 92
18807.48 94
18808.77 87
18810.07 98
18811.36 80
18812.65 91
18813.95 96
18815.24 99
18816.53 97
18817.83 92
18819.12 90
18820.42 93
18821.71 76
18823.00 71
18824.30 88
18825.59 93
18826.89 85
18828.18 88
18829.48 98
18830.77 82
18832.07 94
18833.36 92
18834.65 95
18835.95 80
18837.24 90
18838.54 100
18839.83 88
18841.13 81
18842.42 95
18843.72 101
18845.01 88
18846.31 77
18847.60 100
18848.90 82
18850.19 93
18851.49 79
18852.78 90
18854.08 99
18855.37 100
18856.67 95
18857.96 98
18859.26 86
18860.55 94
18861.85 94
18863.15 91
18864.44 111
18865.74 87
18867.03 100
18868.33 99
18869.62 103
18870.92 77
18872.22 87
18873.51 78
18874.81 80
18876.10 80
18877.40 96
18878.70 105
18879.99 95
18881.29 101
18882.58 87
18883.88 98
18885.18 86
18886.47 95
18887.77 88
18889.07 79
18890.36 80
18891.66 78
18892.95 98
18894.25 88
18895.55 86
18896.84 80
18898.14 87
18899.44 94
18900.73 91
18902.03 85
18903.33 94
18904.63 88
18905.92 103
18907.22 84
18908.52 84
18909.81 96
18911.11 83
18912.41 109
18913.71 80
18915.00 87
18916.30 96
18917.60 87
18918.89 87
18920.19 92
18921.49 88
18922.79 99
18924.09 80
18925.38 83
18926.68 86
18927.98 95
18929.28 74
18930.57 105
18931.87 92
18933.17 84
18934.47 84
18935.77 102
18937.06 105
18938.36 86
18939.66 85
18940.96 78
18942.26 103
18943.55 85
18944.85 83
18946.15 98
18947.45 101
18948.75 85
18950.05 98
18951.35 91
18952.64 93
18953.94 78
18955.24 92
18956.54 89
18957.84 86
18959.14 91
18960.44 75
18961.74 88
18963.03 79
18964.33 89
18965.63 85
18966.93 82
18968.23 80
18969.53 91
18970.83 78
18972.13 93
18973.43 96
18974.73 92
18976.03 93
18977.33 91
18978.62 95
18979.92 81
18981.22 87
18982.52 81
18983.82 85
18985.12 77
18986.42 82
18987.72 76
18989.02 88
18990.32 84
18991.62 83
18992.92 92
18994.22 94
18995.52 90
18996.82 87
18998.12 85
18999.42 67
19000.72 89
19002.02 81
19003.32 95
19004.62 73
19005.92 84
19007.22 74
19008.53 86
19009.83 101
19011.13 85
19012.43 78
19013.73 108
19015.03 91
19016.33 85
19017.63 102
19018.93 84
19020.23 86
19021.53 81
19022.83 75
19024.13 84
19025.44 85
19026.74 87
19028.04 103
19029.34 84
19030.64 74
19031.94 88
19033.24 94
19034.54 82
19035.85 85
19037.15 98
19038.45 90
19039.75 96
19041.05 93
19042.35 77
19043.66 103
19044.96 83
19046.26 87
19047.56 75
19048.86 80
19050.16 84
19051.47 91
19052.77 102
19054.07 84
19055.37 99
19056.67 83
19057.98 93
19059.28 82
19060.58 88
19061.88 74
19063.19 96
19064.49 102
19065.79 88
19067.09 83
19068.40 88
19069.70 91
19071.00 83
19072.30 97
19073.61 89
19074.91 109
19076.21 82
19077.52 83
19078.82 83
19080.12 89
19081.42 113
19082.73 85
19084.03 85
19085.33 85
19086.64 84
19087.94 96
19089.24 96
19090.55 73
19091.85 88
19093.15 77
19094.46 91
19095.76 87
19097.06 80
19098.37 89
19099.67 91
19100.97 97
19102.28 95
19103.58 74
19104.89 76
19106.19 96
19107.49 72
19108.80 78
19110.10 79
19111.40 90
19112.71 103
19114.01 99
19115.32 93
19116.62 95
19117.93 90
19119.23 97
19120.53 82
19121.84 102
19123.14 71
19124.45 89
19125.75 99
19127.06 86
19128.36 93
19129.67 69
19130.97 88
19132.28 92
19133.58 88
19134.88 86
19136.19 83
19137.49 79
19138.80 92
19140.10 85
19141.41 92
19142.71 80
19144.02 69
19145.32 83
19146.63 66
19147.94 81
19149.24 98
19150.55 86
19151.85 84
19153.16 98
19154.46 84
19155.77 78
19157.07 79
19158.38 96
19159.68 96
19160.99 81
19162.30 78
19163.60 87
19164.91 90
19166.21 81
19167.52 81
19168.83 86
19170.13 82
19171.44 83
19172.74 95
19174.05 96
19175.36 89
19176.66 84
19177.97 88
19179.27 95
19180.58 83
19181.89 87
19183.19 105
19184.50 88
19185.81 80
19187.11 71
19188.42 79
19189.73 98
19191.03 97
19192.34 88
19193.65 87
19194.95 92
19196.26 91
19197.57 98
19198.87 92
19200.18 103
19201.49 91
19202.80 88
19204.10 97
19205.41 77
19206.72 89
19208.03 83
19209.33 104
19210.64 82
19211.95 88
19213.25 88
19214.56 87
19215.87 76
19217.18 93
19218.49 91
19219.79 91
19221.10 91
19222.41 104
19223.72 97
19225.02 90
19226.33 76
19227.64 79
19228.95 86
19230.26 82
19231.56 92
19232.87 95
19234.18 80
19235.49 98
19236.80 98
19238.11 91
19239.41 87
19240.72 83
19242.03 94
19243.34 88
19244.65 82
19245.96 88
19247.26 88
19248.57 96
19249.88 92
19251.19 83
19252.50 79
19253.81 77
19255.12 71
19256.43 102
19257.74 93
19259.04 91
19260.35 75
19261.66 88
19262.97 88
19264.28 75
19265.59 85
19266.90 79
19268.21 67
19269.52 86
19270.83 86
19272.14 80
19273.45 101
19274.76 61
19276.07 72
19277.38 74
19278.69 82
19279.99 76
19281.30 80
19282.61 83
19283.92 80
19285.23 84
19286.54 84
19287.85 81
19289.16 85
19290.47 106
19291.78 101
19293.09 78
19294.40 72
19295.72 94
19297.03 89
19298.34 79
19299.65 84
19300.96 89
19302.27 92
19303.58 96
19304.89 79
19306.20 90
19307.51 81
19308.82 82
19310.13 95
19311.44 89
19312.75 81
19314.06 84
19315.37 91
19316.69 88
19318.00 87
19319.31 79
19320.62 103
19321.93 93
19323.24 83
19324.55 64
19325.86 87
19327.18 92
19328.49 79
19329.80 104
19331.11 79
19332.42 73
19333.73 78
19335.04 113
19336.36 79
19337.67 82
19338.98 83
19340.29 98
19341.60 95
19342.91 75
19344.23 89
19345.54 91
19346.85 93
19348.16 98
19349.47 94
19350.79 80
19352.10 80
19353.41 83
19354.72 74
19356.04 77
19357.35 86
19358.66 68
19359.97 102
19361.29 81
19362.60 78
19363.91 75
19365.22 90
19366.54 90
19367.85 86
19369.16 86
19370.47 78
19371.79 82
19373.10 71
19374.41 83
19375.73 90
19377.04 86
19378.35 82
19379.67 89
19380.98 62
19382.29 81
19383.60 82
19384.92 77
19386.23 80
19387.54 89
19388.86 92
19390.17 76
19391.49 79
19392.80 81
19394.11 98
19395.43 77
19396.74 81
19398.05 83
19399.37 85
19400.68 86
19402.00 83
19403.31 76
19404.62 87
19405.94 80
19407.25 94
19408.57 93
19409.88 101
19411.19 87
19412.51 95
19413.82 77
19415.14 89
19416.45 83
19417.77 82
19419.08 88
19420.39 83
19421.71 90
19423.02 75
19424.34 71
19425.65 78
19426.97 107
19428.28 77
19429.60 85
19430.91 87
19432.23 69
19433.54 84
19434.86 81
19436.17 77
19437.49 94
19438.80 88
19440.12 83
19441.43 84
19442.75 87
19444.06 92
19445.38 93
19446.69 104
19448.01 88
19449.32 91
19450.64 81
19451.96 87
19453.27 79
19454.59 81
19455.90 84
19457.22 93
19458.53 94
19459.85 82
19461.17 71
19462.48 82
19463.80 80
19465.11 81
19466.43 95
19467.75 80
19469.06 97
19470.38 88
19471.69 87
19473.01 89
19474.33 97
19475.64 81
19476.96 82
19478.28 85
19479.59 80
19480.91 91
19482.23 80
19483.54 86
19484.86 75
19486.18 98
19487.49 82
19488.81 91
19490.13 84
19491.44 84
19492.76 82
19494.08 96
19495.39 92
19496.71 92
19498.03 89
19499.35 83
19500.66 87
19501.98 78
19503.30 89
19504.61 85
19505.93 82
19507.25 100
19508.57 80
19509.88 89
19511.20 72
19512.52 83
19513.84 78
19515.15 80
19516.47 86
19517.79 85
19519.11 80
19520.43 79
19521.74 87
19523.06 74
19524.38 94
19525.70 94
19527.02 89
19528.33 109
19529.65 85
19530.97 74
19532.29 81
19533.61 94
19534.93 90
19536.24 86
19537.56 81
19538.88 81
19540.20 87
19541.52 71
19542.84 87
19544.16 83
19545.47 86
19546.79 87
19548.11 90
19549.43 86
19550.75 76
19552.07 93
19553.39 89
19554.71 93
19556.03 76
19557.34 81
19558.66 75
19559.98 99
19561.30 80
19562.62 78
19563.94 72
19565.26 91
19566.58 90
19567.90 82
19569.22 101
19570.54 88
19571.86 86
19573.18 88
19574.50 76
19575.82 85
19577.14 70
19578.46 100
19579.78 91
19581.10 91
19582.42 85
19583.74 92
19585.06 83
19586.38 80
19587.70 84
19589.02 83
19590.34 85
19591.66 91
19592.98 85
19594.30 84
19595.62 75
19596.94 78
19598.26 79
19599.58 67
19600.90 86
19602.22 84
19603.54 97
19604.86 77
19606.18 95
19607.50 68
19608.82 76
19610.15 80
19611.47 72
19612.79 93
19614.11 77
19615.43 96
19616.75 77
19618.07 95
19619.39 95
19620.71 77
19622.04 85
19623.36 93
19624.68 87
19626.00 78
19627.32 82
19628.64 83
19629.96 80
19631.29 94
19632.61 94
19633.93 79
19635.25 75
19636.57 67
19637.89 74
19639.22 90
19640.54 89
19641.86 80
19643.18 88
19644.50 73
19645.83 95
19647.15 83
19648.47 83
19649.79 79
19651.12 76
19652.44 92
19653.76 85
19655.08 77
19656.40 78
19657.73 93
19659.05 87
19660.37 97
19661.70 76
19663.02 88
19664.34 66
19665.66 81
19666.99 89
19668.31 78
19669.63 88
19670.95 84
19672.28 86
19673.60 92
19674.92 90
19676.25 88
19677.57 92
19678.89 78
19680.22 99
19681.54 90
19682.86 88
19684.19 71
19685.51 92
19686.83 91
19688.16 94
19689.48 94
19690.80 76
19692.13 85
19693.45 87
19694.78 95
19696.10 71
19697.42 87
19698.75 85
19700.07 85
19701.39 81
19702.72 83
19704.04 78
19705.37 98
19706.69 90
19708.02 85
19709.34 86
19710.66 65
19711.99 93
19713.31 77
19714.64 87
19715.96 84
19717.29 90
19718.61 81
19719.93 81
19721.26 80
19722.58 91
19723.91 76
19725.23 99
19726.56 81
19727.88 84
19729.21 74
19730.53 85
19731.86 86
19733.18 61
19734.51 77
19735.83 70
19737.16 80
19738.48 79
19739.81 85
19741.13 78
19742.46 92
19743.78 84
19745.11 100
19746.44 93
19747.76 81
19749.09 83
19750.41 84
19751.74 74
19753.06 65
19754.39 88
19755.72 76
19757.04 77
19758.37 82
19759.69 95
19761.02 74
19762.34 82
19763.67 86
19765.00 98
19766.32 84
19767.65 93
19768.98 81
19770.30 90
19771.63 94
19772.95 86
19774.28 96
19775.61 93
19776.93 78
19778.26 77
19779.59 85
19780.91 79
19782.24 77
19783.57 68
19784.89 84
19786.22 84
19787.55 78
19788.87 85
19790.20 84
19791.53 87
19792.86 71
19794.18 88
19795.51 89
19796.84 83
19798.16 78
19799.49 86
19800.82 70
19802.15 94
19803.47 94
19804.80 84
19806.13 82
19807.46 72
19808.78 82
19810.11 76
19811.44 78
19812.77 82
19814.09 88
19815.42 86
19816.75 86
19818.08 82
19819.41 90
19820.73 75
19822.06 70
19823.39 90
19824.72 92
19826.05 74
19827.37 89
19828.70 75
19830.03 79
19831.36 81
19832.69 67
19834.02 89
19835.34 87
19836.67 87
19838.00 62
19839.33 85
19840.66 83
19841.99 93
19843.32 83
19844.64 90
19845.97 76
19847.30 76
19848.63 93
19849.96 85
19851.29 88
19852.62 78
19853.95 72
19855.28 84
19856.60 92
19857.93 72
19859.26 96
19860.59 78
19861.92 81
19863.25 76
19864.58 85
19865.91 84
19867.24 66
19868.57 85
19869.90 72
19871.23 85
19872.56 83
19873.89 95
19875.22 81
19876.55 72
19877.88 71
19879.21 86
19880.54 72
19881.87 94
19883.20 71
19884.53 81
19885.86 76
19887.19 95
19888.52 85
19889.85 77
19891.18 84
19892.51 79
19893.84 98
19895.17 78
19896.50 83
19897.83 83
19899.16 88
19900.49 74
19901.82 89
19903.15 85
19904.48 94
19905.81 77
19907.15 80
19908.48 72
19909.81 73
19911.14 102
19912.47 77
19913.80 74
19915.13 76
19916.46 82
19917.79 89
19919.13 92
19920.46 74
19921.79 90
19923.12 82
19924.45 96
19925.78 84
19927.11 80
19928.45 82
19929.78 84
19931.11 79
19932.44 72
19933.77 88
19935.10 75
19936.44 94
19937.77 95
19939.10 93
19940.43 72
19941.76 87
19943.10 95
19944.43 84
19945.76 76
19947.09 65
19948.42 82
19949.76 87
19951.09 87
19952.42 75
19953.75 81
19955.09 85
19956.42 88
19957.75 73
19959.08 90
19960.42 84
19961.75 83
19963.08 79
19964.41 87
19965.75 84
19967.08 84
19968.41 100
19969.75 84
19971.08 74
19972.41 80
19973.74 82
19975.08 90
19976.41 77
19977.74 81
19979.08 88
19980.41 89
19981.74 79
19983.08 97
19984.41 93
19985.74 92
19987.08 82
19988.41 81
19989.75 79
19991.08 81
19992.41 91
19993.75 77
19995.08 80
19996.41 96
19997.75 75
19999.08 78
20000.42 80
20001.75 76
20003.08 92
20004.42 87
20005.75 76
20007.09 67
20008.42 82
20009.75 73
20011.09 87
20012.42 77
20013.76 76
20015.09 82
20016.43 84
20017.76 85
20019.10 95
20020.43 74
20021.76 77
20023.10 67
20024.43 85
20025.77 94
20027.10 91
20028.44 99
20029.77 92
20031.11 69
20032.44 81
20033.78 71
20035.11 81
20036.45 75
20037.78 69
20039.12 87
20040.46 77
20041.79 75
20043.13 68
20044.46 82
20045.80 97
20047.13 64
20048.47 71
20049.80 88
20051.14 70
20052.47 81
20053.81 78
20055.15 81
20056.48 85
20057.82 67
20059.15 82
20060.49 74
20061.83 85
20063.16 84
20064.50 67
20065.83 101
20067.17 76
20068.51 79
20069.84 70
20071.18 68
20072.52 83
20073.85 93
20075.19 84
20076.52 88
20077.86 84
20079.20 79
20080.53 76
20081.87 82
20083.21 81
20084.54 95
20085.88 89
20087.22 70
20088.56 68
20089.89 78
20091.23 74
20092.57 87
20093.90 75
20095.24 78
20096.58 88
20097.91 69
20099.25 95
20100.59 95
20101.93 80
20103.26 85
20104.60 91
20105.94 89
20107.28 72
20108.61 80
20109.95 75
20111.29 86
20112.63 75
20113.96 69
20115.30 70
20116.64 83
20117.98 85
20119.32 96
20120.65 86
20121.99 74
20123.33 81
20124.67 85
20126.01 67
