# Supplementary material for: MALDI-TOF MS typing enables the classification of brewing yeasts of the genus Saccharomyces to major beer styles
Source: PLoS One. 2017 Aug 9;12(8):e0181694. doi: 10.1371/journal.pone.0181694 (PMC5549903; doi:10.1371/journal.pone.0181694)
Supplement: S17 File — The directory includes 90 raw files and was zipped to “.zip”; the folder has three strains with 30 spectra per strain; S1 Text explains the raw files with an example and Table 1 represents the yeast strains used within the experiment. (ZIP) [file pone.0181694.s020.zip › 49-51/30813-PIBA124-Lag-Lag-Lag-YPG-18h-E-E_2016-10-04_9_0_G9_1.dat]

1998.43 2227
1998.85 2131
1999.27 2151
1999.69 2064
2000.11 2014
2000.54 1966
2000.96 1960
2001.38 1970
2001.80 1992
2002.23 1903
2002.65 1916
2003.07 2026
2003.49 1958
2003.92 1899
2004.34 1922
2004.76 1996
2005.18 1963
2005.61 1940
2006.03 2015
2006.45 2080
2006.87 2060
2007.30 1984
2007.72 1961
2008.14 2022
2008.57 2042
2008.99 1969
2009.41 2030
2009.84 1882
2010.26 1987
2010.68 1881
2011.11 1903
2011.53 1896
2011.95 1897
2012.38 1885
2012.80 1822
2013.22 1828
2013.65 1866
2014.07 2083
2014.49 2050
2014.92 2084
2015.34 2004
2015.77 2056
2016.19 2116
2016.61 2070
2017.04 2132
2017.46 2183
2017.89 2199
2018.31 2232
2018.73 2171
2019.16 2179
2019.58 2091
2020.01 2154
2020.43 2105
2020.85 2002
2021.28 2088
2021.70 1994
2022.13 2017
2022.55 1889
2022.98 1928
2023.40 1916
2023.83 1897
2024.25 1857
2024.68 1950
2025.10 1799
2025.53 1834
2025.95 1869
2026.38 1798
2026.80 1896
2027.23 1819
2027.65 1815
2028.08 1797
2028.50 1794
2028.93 1772
2029.35 1825
2029.78 1782
2030.20 1995
2030.63 1994
2031.05 2027
2031.48 2001
2031.90 1914
2032.33 1885
2032.75 1861
2033.18 1952
2033.61 1901
2034.03 1959
2034.46 1922
2034.88 1973
2035.31 1916
2035.74 1919
2036.16 1949
2036.59 1946
2037.01 1885
2037.44 1958
2037.87 1912
2038.29 1989
2038.72 1986
2039.14 1935
2039.57 2003
2040.00 1951
2040.42 1935
2040.85 1936
2041.28 1879
2041.70 1990
2042.13 2114
2042.56 2090
2042.98 2159
2043.41 2164
2043.84 2174
2044.26 2097
2044.69 2173
2045.12 2202
2045.54 2269
2045.97 2013
2046.40 2018
2046.82 2088
2047.25 2039
2047.68 2078
2048.11 1942
2048.53 1914
2048.96 1846
2049.39 1985
2049.82 1966
2050.24 1929
2050.67 1957
2051.10 1950
2051.53 1980
2051.95 1926
2052.38 1918
2052.81 1854
2053.24 1994
2053.66 1956
2054.09 2004
2054.52 2125
2054.95 2218
2055.38 2111
2055.80 2197
2056.23 2185
2056.66 2213
2057.09 2054
2057.52 2145
2057.94 2081
2058.37 2064
2058.80 2092
2059.23 2102
2059.66 2061
2060.09 2085
2060.51 1966
2060.94 2024
2061.37 2111
2061.80 2088
2062.23 2143
2062.66 2127
2063.09 2123
2063.52 2223
2063.94 2319
2064.37 2370
2064.80 2255
2065.23 2334
2065.66 2329
2066.09 2222
2066.52 2109
2066.95 2008
2067.38 1916
2067.81 1974
2068.24 1959
2068.66 1992
2069.09 1997
2069.52 1974
2069.95 1961
2070.38 1901
2070.81 1977
2071.24 1952
2071.67 1998
2072.10 2099
2072.53 2192
2072.96 2101
2073.39 2158
2073.82 2126
2074.25 2192
2074.68 2124
2075.11 2047
2075.54 2178
2075.97 2171
2076.40 2170
2076.83 2189
2077.26 2157
2077.69 2187
2078.12 2116
2078.55 2146
2078.98 2160
2079.41 2121
2079.84 2170
2080.27 2155
2080.70 2124
2081.14 2233
2081.57 2206
2082.00 2130
2082.43 2106
2082.86 2047
2083.29 2050
2083.72 1980
2084.15 2020
2084.58 1975
2085.01 1921
2085.44 1890
2085.88 1957
2086.31 2005
2086.74 1921
2087.17 1920
2087.60 1906
2088.03 1908
2088.46 1936
2088.89 2045
2089.33 1872
2089.76 1892
2090.19 1924
2090.62 1966
2091.05 1984
2091.48 1914
2091.92 1913
2092.35 1943
2092.78 1815
2093.21 1865
2093.64 1833
2094.07 1863
2094.51 1911
2094.94 1841
2095.37 1848
2095.80 1820
2096.24 1840
2096.67 1841
2097.10 1858
2097.53 1872
2097.96 1918
2098.40 1924
2098.83 1877
2099.26 1860
2099.69 1796
2100.13 1744
2100.56 1842
2100.99 1952
2101.43 1994
2101.86 1862
2102.29 1899
2102.72 1810
2103.16 1816
2103.59 1952
2104.02 1977
2104.46 2046
2104.89 2007
2105.32 1984
2105.76 1999
2106.19 1963
2106.62 1912
2107.05 1939
2107.49 1948
2107.92 1903
2108.36 1842
2108.79 1861
2109.22 1863
2109.66 1826
2110.09 1859
2110.52 1879
2110.96 1879
2111.39 1865
2111.82 1867
2112.26 1824
2112.69 1828
2113.13 1889
2113.56 1845
2113.99 1940
2114.43 1920
2114.86 1860
2115.30 1897
2115.73 1797
2116.16 1712
2116.60 1769
2117.03 1763
2117.47 1799
2117.90 1887
2118.34 1850
2118.77 1966
2119.21 1825
2119.64 1916
2120.07 1971
2120.51 1905
2120.94 1947
2121.38 1833
2121.81 1837
2122.25 1812
2122.68 1764
2123.12 1808
2123.55 1877
2123.99 1927
2124.42 1918
2124.86 1960
2125.29 1928
2125.73 1868
2126.16 1825
2126.60 1914
2127.04 2028
2127.47 2137
2127.91 2112
2128.34 2152
2128.78 2187
2129.21 2162
2129.65 2197
2130.08 2273
2130.52 2199
2130.96 2096
2131.39 1965
2131.83 1972
2132.26 2005
2132.70 2035
2133.14 1971
2133.57 1900
2134.01 1975
2134.44 1941
2134.88 1997
2135.32 1870
2135.75 1824
2136.19 1826
2136.62 1764
2137.06 1802
2137.50 1740
2137.93 1771
2138.37 1897
2138.81 1826
2139.24 1811
2139.68 1821
2140.12 1780
2140.55 1900
2140.99 1804
2141.43 1793
2141.86 1733
2142.30 1772
2142.74 1750
2143.18 1766
2143.61 1807
2144.05 1887
2144.49 1855
2144.92 1800
2145.36 2020
2145.80 2074
2146.24 2123
2146.67 2132
2147.11 2310
2147.55 2312
2147.99 2515
2148.42 2637
2148.86 2683
2149.30 2666
2149.74 2617
2150.17 2489
2150.61 2475
2151.05 2391
2151.49 2236
2151.92 2294
2152.36 2165
2152.80 2095
2153.24 2103
2153.68 2019
2154.11 2028
2154.55 2030
2154.99 1982
2155.43 2029
2155.87 1980
2156.31 1928
2156.74 1914
2157.18 1948
2157.62 1866
2158.06 1888
2158.50 1824
2158.94 1953
2159.38 1981
2159.81 1963
2160.25 1997
2160.69 1851
2161.13 1950
2161.57 1916
2162.01 2046
2162.45 1888
2162.89 1927
2163.33 1987
2163.76 1969
2164.20 1956
2164.64 2020
2165.08 1968
2165.52 2033
2165.96 1995
2166.40 2105
2166.84 2075
2167.28 2110
2167.72 2128
2168.16 2163
2168.60 2081
2169.04 2132
2169.48 2093
2169.92 2170
2170.36 2213
2170.80 2204
2171.24 2165
2171.68 2138
2172.12 2099
2172.56 2228
2173.00 2368
2173.44 2301
2173.88 2313
2174.32 2384
2174.76 2360
2175.20 2229
2175.64 2211
2176.08 2244
2176.52 2309
2176.96 2165
2177.40 2199
2177.84 2242
2178.28 2215
2178.72 2084
2179.16 2155
2179.60 2126
2180.04 2061
2180.48 1999
2180.92 2071
2181.37 1989
2181.81 1915
2182.25 1963
2182.69 1919
2183.13 2002
2183.57 1937
2184.01 1894
2184.45 1983
2184.89 1940
2185.34 1973
2185.78 2153
2186.22 2137
2186.66 2050
2187.10 2021
2187.54 1902
2187.98 1979
2188.43 2090
2188.87 2141
2189.31 2077
2189.75 2023
2190.19 2026
2190.63 1960
2191.08 2003
2191.52 2115
2191.96 2142
2192.40 2183
2192.84 2259
2193.29 2255
2193.73 2321
2194.17 2246
2194.61 2234
2195.05 2125
2195.50 2187
2195.94 2214
2196.38 2078
2196.82 2028
2197.27 1997
2197.71 1971
2198.15 1889
2198.59 1910
2199.04 1917
2199.48 1943
2199.92 1987
2200.37 1990
2200.81 1950
2201.25 2010
2201.69 2009
2202.14 1918
2202.58 1969
2203.02 1991
2203.47 2083
2203.91 1993
2204.35 2066
2204.80 2112
2205.24 2090
2205.68 2037
2206.13 2090
2206.57 2124
2207.01 2137
2207.46 2122
2207.90 2054
2208.34 2085
2208.79 2094
2209.23 2124
2209.67 2183
2210.12 2111
2210.56 2012
2211.01 2078
2211.45 2191
2211.89 2123
2212.34 2199
2212.78 2101
2213.23 2029
2213.67 2047
2214.11 2016
2214.56 2014
2215.00 1922
2215.45 1874
2215.89 1869
2216.34 1855
2216.78 1822
2217.22 1850
2217.67 1871
2218.11 1909
2218.56 1982
2219.00 2025
2219.45 1964
2219.89 2114
2220.34 2275
2220.78 2091
2221.23 2083
2221.67 2210
2222.12 2263
2222.56 2331
2223.01 2301
2223.45 2300
2223.90 2343
2224.34 2339
2224.79 2478
2225.23 2485
2225.68 2517
2226.12 2454
2226.57 2354
2227.01 2363
2227.46 2375
2227.91 2417
2228.35 2498
2228.80 2514
2229.24 2545
2229.69 2576
2230.13 2616
2230.58 2513
2231.03 2496
2231.47 2545
2231.92 2449
2232.36 2370
2232.81 2256
2233.26 2286
2233.70 2272
2234.15 2224
2234.59 2079
2235.04 2025
2235.49 1974
2235.93 2046
2236.38 2035
2236.83 2053
2237.27 2003
2237.72 1967
2238.17 2011
2238.61 1995
2239.06 1960
2239.51 2057
2239.95 2031
2240.40 1957
2240.85 1903
2241.29 1929
2241.74 1921
2242.19 1955
2242.63 1895
2243.08 2022
2243.53 1934
2243.98 1910
2244.42 1890
2244.87 1881
2245.32 1919
2245.76 1861
2246.21 1852
2246.66 1828
2247.11 1930
2247.55 1882
2248.00 1886
2248.45 1955
2248.90 1951
2249.35 2074
2249.79 2022
2250.24 1982
2250.69 2028
2251.14 1978
2251.58 2011
2252.03 1921
2252.48 2067
2252.93 2008
2253.38 1891
2253.82 1943
2254.27 1987
2254.72 1928
2255.17 1967
2255.62 1905
2256.07 1899
2256.51 1875
2256.96 1927
2257.41 1890
2257.86 1876
2258.31 1866
2258.76 1857
2259.21 1939
2259.65 2018
2260.10 2123
2260.55 2153
2261.00 2113
2261.45 2194
2261.90 2214
2262.35 2206
2262.80 2165
2263.25 2034
2263.69 2103
2264.14 2160
2264.59 2116
2265.04 2190
2265.49 2173
2265.94 2109
2266.39 2274
2266.84 2226
2267.29 2313
2267.74 2275
2268.19 2304
2268.64 2490
2269.09 2444
2269.54 2428
2269.99 2565
2270.44 2564
2270.89 2613
2271.34 2480
2271.79 2393
2272.24 2390
2272.69 2358
2273.14 2426
2273.59 2472
2274.04 2509
2274.49 2596
2274.94 2728
2275.39 2871
2275.84 2757
2276.29 2551
2276.74 2497
2277.19 2404
2277.64 2327
2278.09 2141
2278.54 2037
2278.99 2099
2279.44 2114
2279.89 1968
2280.34 2016
2280.79 2014
2281.25 1966
2281.70 2020
2282.15 2030
2282.60 1936
2283.05 1953
2283.50 1919
2283.95 1895
2284.40 1888
2284.85 1921
2285.31 2033
2285.76 2059
2286.21 2101
2286.66 2272
2287.11 2281
2287.56 2409
2288.01 2478
2288.47 2670
2288.92 2755
2289.37 2766
2289.82 2875
2290.27 2923
2290.72 2955
2291.18 2793
2291.63 2721
2292.08 2661
2292.53 2457
2292.98 2381
2293.44 2416
2293.89 2338
2294.34 2299
2294.79 2272
2295.24 2193
2295.70 2135
2296.15 2198
2296.60 2230
2297.05 2028
2297.51 2094
2297.96 2192
2298.41 2141
2298.86 1961
2299.32 1954
2299.77 2006
2300.22 1903
2300.67 1852
2301.13 1735
2301.58 1877
2302.03 1878
2302.49 1824
2302.94 1908
2303.39 1867
2303.85 1917
2304.30 1902
2304.75 2002
2305.20 1872
2305.66 1959
2306.11 2002
2306.56 2122
2307.02 2268
2307.47 2351
2307.93 2250
2308.38 2345
2308.83 2278
2309.29 2223
2309.74 2321
2310.19 2284
2310.65 2201
2311.10 2179
2311.55 2150
2312.01 2103
2312.46 2082
2312.92 2031
2313.37 2104
2313.82 1955
2314.28 1933
2314.73 2001
2315.19 1971
2315.64 1950
2316.10 1860
2316.55 2073
2317.00 2204
2317.46 2181
2317.91 2154
2318.37 2170
2318.82 2271
2319.28 2264
2319.73 2122
2320.19 2277
2320.64 2194
2321.10 2182
2321.55 2147
2322.01 2266
2322.46 2295
2322.92 2301
2323.37 2351
2323.83 2483
2324.28 2404
2324.74 2395
2325.19 2427
2325.65 2316
2326.10 2378
2326.56 2253
2327.01 2212
2327.47 2187
2327.92 2210
2328.38 2262
2328.83 2177
2329.29 2070
2329.74 2272
2330.20 2118
2330.66 2013
2331.11 2006
2331.57 1976
2332.02 2010
2332.48 2008
2332.94 1991
2333.39 1828
2333.85 1865
2334.30 1974
2334.76 1974
2335.22 2013
2335.67 2017
2336.13 1972
2336.58 1955
2337.04 1921
2337.50 1935
2337.95 1901
2338.41 1967
2338.87 1991
2339.32 1976
2339.78 1877
2340.24 1886
2340.69 1957
2341.15 1878
2341.61 1886
2342.06 1916
2342.52 1992
2342.98 1974
2343.43 2029
2343.89 2054
2344.35 2110
2344.81 1995
2345.26 2034
2345.72 2122
2346.18 2043
2346.63 2088
2347.09 2150
2347.55 2156
2348.01 2092
2348.46 2169
2348.92 2146
2349.38 2124
2349.84 1975
2350.29 2013
2350.75 2053
2351.21 1936
2351.67 1953
2352.13 1961
2352.58 2012
2353.04 1919
2353.50 1833
2353.96 1853
2354.41 1986
2354.87 2035
2355.33 2018
2355.79 1947
2356.25 1926
2356.71 2028
2357.16 2158
2357.62 2072
2358.08 2077
2358.54 2193
2359.00 2183
2359.46 2254
2359.91 2287
2360.37 2418
2360.83 2398
2361.29 2382
2361.75 2353
2362.21 2314
2362.67 2335
2363.13 2297
2363.58 2272
2364.04 2203
2364.50 2264
2364.96 2293
2365.42 2255
2365.88 2268
2366.34 2200
2366.80 2122
2367.26 2188
2367.72 2208
2368.18 2131
2368.64 2104
2369.10 2062
2369.55 2041
2370.01 2099
2370.47 2058
2370.93 2056
2371.39 2082
2371.85 2182
2372.31 2242
2372.77 2332
2373.23 2284
2373.69 2298
2374.15 2227
2374.61 2210
2375.07 2164
2375.53 2185
2375.99 2115
2376.45 2157
2376.91 2049
2377.37 1941
2377.83 2045
2378.29 2002
2378.75 1957
2379.21 1942
2379.68 1952
2380.14 1986
2380.60 2012
2381.06 1956
2381.52 1999
2381.98 2025
2382.44 2037
2382.90 2025
2383.36 2000
2383.82 2101
2384.28 2016
2384.74 1969
2385.20 1897
2385.67 2017
2386.13 1957
2386.59 2011
2387.05 1853
2387.51 1919
2387.97 1912
2388.43 1931
2388.89 1923
2389.36 2049
2389.82 1972
2390.28 1960
2390.74 2169
2391.20 2088
2391.66 2040
2392.13 2069
2392.59 2094
2393.05 2173
2393.51 2107
2393.97 1982
2394.43 1982
2394.90 2034
2395.36 2177
2395.82 1958
2396.28 1977
2396.74 2070
2397.21 2107
2397.67 2044
2398.13 2023
2398.59 2106
2399.06 2011
2399.52 1965
2399.98 1936
2400.44 1984
2400.91 1941
2401.37 1974
2401.83 1928
2402.29 1931
2402.76 1881
2403.22 1975
2403.68 1950
2404.14 2038
2404.61 2053
2405.07 1934
2405.53 1998
2406.00 1973
2406.46 1998
2406.92 1882
2407.39 1907
2407.85 1888
2408.31 1956
2408.78 1984
2409.24 1914
2409.70 1806
2410.17 1887
2410.63 1874
2411.09 1931
2411.56 1950
2412.02 1899
2412.48 1933
2412.95 1960
2413.41 1885
2413.87 2133
2414.34 2055
2414.80 2074
2415.27 2077
2415.73 2158
2416.19 2158
2416.66 2075
2417.12 2153
2417.59 2107
2418.05 2110
2418.51 2147
2418.98 2063
2419.44 2123
2419.91 2048
2420.37 2055
2420.84 2118
2421.30 2030
2421.77 2056
2422.23 2006
2422.69 2109
2423.16 2110
2423.62 2034
2424.09 2090
2424.55 2001
2425.02 1993
2425.48 1962
2425.95 1873
2426.41 1823
2426.88 1756
2427.34 1778
2427.81 1777
2428.27 1868
2428.74 1893
2429.20 1849
2429.67 1770
2430.13 1841
2430.60 1900
2431.07 1889
2431.53 1937
2432.00 1938
2432.46 1889
2432.93 1987
2433.39 2025
2433.86 2031
2434.32 2116
2434.79 2055
2435.26 2082
2435.72 2029
2436.19 2020
2436.65 2168
2437.12 2194
2437.59 2120
2438.05 2140
2438.52 2144
2438.98 2241
2439.45 2179
2439.92 2222
2440.38 2126
2440.85 2208
2441.32 2146
2441.78 2078
2442.25 1999
2442.72 1997
2443.18 1975
2443.65 2029
2444.12 1959
2444.58 1837
2445.05 1840
2445.52 1864
2445.98 1883
2446.45 1811
2446.92 1920
2447.38 1826
2447.85 1760
2448.32 1850
2448.78 1894
2449.25 1848
2449.72 1892
2450.19 1887
2450.65 1791
2451.12 1889
2451.59 1818
2452.06 1858
2452.52 1883
2452.99 1776
2453.46 1755
2453.93 1765
2454.39 1785
2454.86 1820
2455.33 1842
2455.80 1782
2456.26 1795
2456.73 1765
2457.20 1868
2457.67 1871
2458.14 1782
2458.60 1697
2459.07 1730
2459.54 1810
2460.01 1768
2460.48 1720
2460.95 1840
2461.41 1829
2461.88 1781
2462.35 1803
2462.82 1889
2463.29 1882
2463.76 1781
2464.22 1865
2464.69 1910
2465.16 1931
2465.63 1875
2466.10 1841
2466.57 1777
2467.04 1785
2467.51 1790
2467.97 1884
2468.44 1912
2468.91 1885
2469.38 1891
2469.85 2093
2470.32 2134
2470.79 1942
2471.26 1877
2471.73 1852
2472.20 1837
2472.67 1834
2473.14 1894
2473.61 1958
2474.07 1933
2474.54 1957
2475.01 1871
2475.48 1847
2475.95 1913
2476.42 1953
2476.89 1852
2477.36 1859
2477.83 1851
2478.30 1882
2478.77 1939
2479.24 1835
2479.71 1874
2480.18 1951
2480.65 1905
2481.12 1813
2481.59 1826
2482.06 1706
2482.53 1628
2483.00 1742
2483.47 1782
2483.95 1914
2484.42 1835
2484.89 1791
2485.36 1822
2485.83 1863
2486.30 1841
2486.77 1939
2487.24 1939
2487.71 1905
2488.18 1824
2488.65 1918
2489.12 1858
2489.59 2010
2490.07 1851
2490.54 1846
2491.01 1954
2491.48 1909
2491.95 1990
2492.42 2072
2492.89 2026
2493.36 1987
2493.84 1961
2494.31 2024
2494.78 2001
2495.25 2132
2495.72 2071
2496.19 2044
2496.66 1995
2497.14 1997
2497.61 1839
2498.08 1866
2498.55 1812
2499.02 1769
2499.50 1728
2499.97 1717
2500.44 1659
2500.91 1680
2501.38 1617
2501.86 1662
2502.33 1628
2502.80 1696
2503.27 1704
2503.74 1743
2504.22 1725
2504.69 1763
2505.16 1925
2505.63 1875
2506.11 1856
2506.58 2018
2507.05 2061
2507.52 2004
2508.00 2112
2508.47 2285
2508.94 2399
2509.42 2595
2509.89 2577
2510.36 2728
2510.83 2750
2511.31 2883
2511.78 2895
2512.25 2753
2512.73 2603
2513.20 2513
2513.67 2536
2514.15 2405
2514.62 2219
2515.09 2226
2515.57 2172
2516.04 2101
2516.51 2042
2516.99 2183
2517.46 2070
2517.94 2179
2518.41 2223
2518.88 2291
2519.36 2284
2519.83 2228
2520.30 2157
2520.78 2036
2521.25 1964
2521.73 1964
2522.20 1952
2522.67 1966
2523.15 1895
2523.62 1874
2524.10 1825
2524.57 1836
2525.05 1958
2525.52 1986
2525.99 1941
2526.47 2003
2526.94 1960
2527.42 2031
2527.89 2036
2528.37 1960
2528.84 1983
2529.32 1997
2529.79 1912
2530.27 1910
2530.74 1974
2531.22 1957
2531.69 1955
2532.17 1973
2532.64 1885
2533.12 2046
2533.59 1989
2534.07 1933
2534.54 1994
2535.02 2004
2535.49 2085
2535.97 2054
2536.44 2008
2536.92 2108
2537.39 2048
2537.87 1950
2538.34 2021
2538.82 2011
2539.30 1950
2539.77 1944
2540.25 2081
2540.72 1889
2541.20 1930
2541.68 1942
2542.15 1774
2542.63 1841
2543.10 1879
2543.58 1968
2544.06 1986
2544.53 2078
2545.01 2141
2545.48 2221
2545.96 2147
2546.44 2271
2546.91 2329
2547.39 2279
2547.87 2187
2548.34 2218
2548.82 2274
2549.30 2208
2549.77 2233
2550.25 2163
2550.73 2052
2551.20 2128
2551.68 2129
2552.16 2068
2552.63 2026
2553.11 2034
2553.59 2032
2554.06 2062
2554.54 2086
2555.02 2015
2555.50 2018
2555.97 1966
2556.45 1944
2556.93 2013
2557.40 2050
2557.88 2045
2558.36 2090
2558.84 1990
2559.31 1946
2559.79 2009
2560.27 1946
2560.75 1892
2561.23 1850
2561.70 1839
2562.18 1774
2562.66 1761
2563.14 1728
2563.61 1701
2564.09 1764
2564.57 1571
2565.05 1674
2565.53 1797
2566.00 1765
2566.48 1764
2566.96 1753
2567.44 1722
2567.92 1726
2568.40 1649
2568.87 1712
2569.35 1772
2569.83 1698
2570.31 1808
2570.79 1737
2571.27 1738
2571.75 1777
2572.22 1739
2572.70 1832
2573.18 1838
2573.66 1862
2574.14 1860
2574.62 1849
2575.10 1876
2575.58 1843
2576.06 1892
2576.54 1918
2577.01 1934
2577.49 1864
2577.97 1855
2578.45 1877
2578.93 1791
2579.41 1875
2579.89 1820
2580.37 1812
2580.85 1827
2581.33 1754
2581.81 1819
2582.29 1792
2582.77 1692
2583.25 1703
2583.73 1757
2584.21 1775
2584.69 1769
2585.17 1871
2585.65 1776
2586.13 1844
2586.61 1760
2587.09 1763
2587.57 1798
2588.05 1718
2588.53 1715
2589.01 1733
2589.49 1835
2589.97 1776
2590.45 1746
2590.93 1881
2591.41 1889
2591.89 1873
2592.37 1768
2592.85 1860
2593.33 1848
2593.81 1752
2594.30 1782
2594.78 1762
2595.26 1798
2595.74 1819
2596.22 1803
2596.70 1767
2597.18 1675
2597.66 1689
2598.14 1774
2598.62 1781
2599.11 1776
2599.59 1870
2600.07 1855
2600.55 1853
2601.03 1826
2601.51 1902
2601.99 1960
2602.48 1826
2602.96 1861
2603.44 1882
2603.92 1738
2604.40 1716
2604.88 1769
2605.37 1746
2605.85 1673
2606.33 1658
2606.81 1761
2607.29 1698
2607.78 1716
2608.26 1635
2608.74 1730
2609.22 1779
2609.70 1782
2610.19 1873
2610.67 1846
2611.15 1818
2611.63 1855
2612.12 1808
2612.60 1755
2613.08 1779
2613.56 1790
2614.05 1796
2614.53 1769
2615.01 1721
2615.49 1747
2615.98 1722
2616.46 1662
2616.94 1731
2617.43 1748
2617.91 1726
2618.39 1664
2618.87 1705
2619.36 1759
2619.84 1693
2620.32 1614
2620.81 1713
2621.29 1759
2621.77 1744
2622.26 1660
2622.74 1650
2623.22 1809
2623.71 1806
2624.19 1843
2624.67 1886
2625.16 1788
2625.64 1776
2626.13 1769
2626.61 1902
2627.09 1942
2627.58 1954
2628.06 1953
2628.55 1981
2629.03 1938
2629.51 2077
2630.00 2127
2630.48 2060
2630.97 2078
2631.45 1986
2631.93 1939
2632.42 2000
2632.90 1937
2633.39 1969
2633.87 1840
2634.36 1825
2634.84 1833
2635.33 1786
2635.81 1725
2636.29 1722
2636.78 1667
2637.26 1654
2637.75 1777
2638.23 1762
2638.72 1712
2639.20 1723
2639.69 1784
2640.17 1756
2640.66 1691
2641.14 1731
2641.63 1751
2642.11 1715
2642.60 1727
2643.08 1685
2643.57 1720
2644.05 1688
2644.54 1732
2645.03 1771
2645.51 1792
2646.00 1784
2646.48 1849
2646.97 1869
2647.45 1804
2647.94 1931
2648.43 1887
2648.91 1821
2649.40 1795
2649.88 1940
2650.37 1995
2650.85 1840
2651.34 1942
2651.83 1909
2652.31 1887
2652.80 1877
2653.29 1821
2653.77 1919
2654.26 1867
2654.74 1872
2655.23 1809
2655.72 1910
2656.20 1945
2656.69 1849
2657.18 1756
2657.66 1713
2658.15 1673
2658.64 1713
2659.12 1696
2659.61 1677
2660.10 1744
2660.58 1731
2661.07 1664
2661.56 1790
2662.05 1814
2662.53 1741
2663.02 1643
2663.51 1758
2663.99 1818
2664.48 1691
2664.97 1807
2665.46 1759
2665.94 1727
2666.43 1767
2666.92 1857
2667.41 1827
2667.89 1807
2668.38 1782
2668.87 1876
2669.36 1882
2669.84 1890
2670.33 1897
2670.82 1997
2671.31 2063
2671.80 2183
2672.28 2321
2672.77 2519
2673.26 2483
2673.75 2456
2674.24 2472
2674.72 2420
2675.21 2377
2675.70 2304
2676.19 2198
2676.68 2144
2677.17 2145
2677.65 2125
2678.14 2046
2678.63 1935
2679.12 1968
2679.61 1940
2680.10 1906
2680.59 1916
2681.07 1851
2681.56 1990
2682.05 1953
2682.54 1960
2683.03 1931
2683.52 1878
2684.01 1883
2684.50 1908
2684.99 1901
2685.47 1883
2685.96 1820
2686.45 1791
2686.94 1730
2687.43 1896
2687.92 1941
2688.41 1850
2688.90 1793
2689.39 1967
2689.88 2013
2690.37 1873
2690.86 1951
2691.35 1935
2691.84 1838
2692.33 1869
2692.82 2041
2693.31 1920
2693.80 1952
2694.29 1897
2694.78 1972
2695.27 1957
2695.76 1832
2696.25 1803
2696.74 1844
2697.23 1862
2697.72 1883
2698.21 1788
2698.70 1753
2699.19 1768
2699.68 1764
2700.17 1793
2700.66 1885
2701.15 1864
2701.64 1853
2702.13 1893
2702.62 1901
2703.11 1879
2703.61 1859
2704.10 1840
2704.59 1897
2705.08 1889
2705.57 1794
2706.06 1724
2706.55 1778
2707.04 1779
2707.53 1781
2708.02 1716
2708.52 1791
2709.01 1820
2709.50 1805
2709.99 1839
2710.48 1855
2710.97 1908
2711.46 1872
2711.96 1841
2712.45 1920
2712.94 1944
2713.43 1823
2713.92 1817
2714.41 1777
2714.91 1709
2715.40 1715
2715.89 1680
2716.38 1675
2716.87 1646
2717.37 1577
2717.86 1655
2718.35 1799
2718.84 1839
2719.33 1853
2719.83 1849
2720.32 1860
2720.81 1870
2721.30 1927
2721.80 1838
2722.29 1929
2722.78 1944
2723.27 1791
2723.77 1880
2724.26 1747
2724.75 1686
2725.24 1795
2725.74 1684
2726.23 1714
2726.72 1795
2727.22 1775
2727.71 1690
2728.20 1744
2728.70 1901
2729.19 2006
2729.68 1895
2730.18 1798
2730.67 1925
2731.16 1832
2731.65 1909
2732.15 1971
2732.64 2020
2733.14 2034
2733.63 1985
2734.12 1940
2734.62 1933
2735.11 2055
2735.60 2060
2736.10 2042
2736.59 2044
2737.08 2066
2737.58 2031
2738.07 2080
2738.57 2046
2739.06 2031
2739.55 1917
2740.05 1943
2740.54 1880
2741.04 1852
2741.53 1935
2742.03 1869
2742.52 1788
2743.01 1827
2743.51 1776
2744.00 1841
2744.50 1918
2744.99 1970
2745.49 1885
2745.98 1847
2746.48 1852
2746.97 1921
2747.47 1835
2747.96 1805
2748.46 1814
2748.95 1788
2749.45 1792
2749.94 1747
2750.44 1652
2750.93 1775
2751.43 1831
2751.92 1702
2752.42 1666
2752.91 1713
2753.41 1814
2753.90 1936
2754.40 1788
2754.89 1752
2755.39 1685
2755.88 1806
2756.38 1784
2756.87 1725
2757.37 1867
2757.87 1838
2758.36 1908
2758.86 1884
2759.35 1855
2759.85 1858
2760.35 1951
2760.84 1961
2761.34 1976
2761.83 2023
2762.33 1910
2762.83 1951
2763.32 1917
2763.82 1900
2764.31 1901
2764.81 1891
2765.31 1876
2765.80 1869
2766.30 1852
2766.80 1897
2767.29 1856
2767.79 1805
2768.29 1852
2768.78 1801
2769.28 1738
2769.78 1843
2770.27 1837
2770.77 1815
2771.27 1850
2771.76 1882
2772.26 1943
2772.76 1994
2773.26 2068
2773.75 2131
2774.25 2167
2774.75 2195
2775.24 2366
2775.74 2298
2776.24 2138
2776.74 2197
2777.23 2103
2777.73 2088
2778.23 2124
2778.73 1965
2779.22 1936
2779.72 1950
2780.22 1896
2780.72 1864
2781.21 1786
2781.71 1735
2782.21 1716
2782.71 1740
2783.21 1699
2783.70 1799
2784.20 1761
2784.70 1846
2785.20 1870
2785.70 1886
2786.20 1988
2786.69 1906
2787.19 2003
2787.69 2015
2788.19 2016
2788.69 2063
2789.19 2150
2789.68 2129
2790.18 2071
2790.68 2120
2791.18 1979
2791.68 2021
2792.18 1999
2792.68 2049
2793.18 1929
2793.67 1938
2794.17 2008
2794.67 1975
2795.17 1948
2795.67 1953
2796.17 1894
2796.67 2039
2797.17 2055
2797.67 2011
2798.17 1955
2798.67 1943
2799.17 1946
2799.66 1831
2800.16 1894
2800.66 1769
2801.16 1879
2801.66 1839
2802.16 1901
2802.66 1915
2803.16 1852
2803.66 1837
2804.16 1955
2804.66 2057
2805.16 2151
2805.66 2245
2806.16 2361
2806.66 2340
2807.16 2412
2807.66 2382
2808.16 2445
2808.66 2538
2809.16 2483
2809.66 2581
2810.16 2815
2810.66 2723
2811.16 2701
2811.66 2676
2812.17 2515
2812.67 2536
2813.17 2571
2813.67 2360
2814.17 2397
2814.67 2294
2815.17 2198
2815.67 2170
2816.17 2162
2816.67 2162
2817.17 2014
2817.67 1904
2818.18 1939
2818.68 2050
2819.18 1957
2819.68 1879
2820.18 1830
2820.68 1825
2821.18 1748
2821.68 1725
2822.19 1749
2822.69 1842
2823.19 1766
2823.69 1736
2824.19 1804
2824.69 1748
2825.20 1789
2825.70 1754
2826.20 1754
2826.70 1739
2827.20 1799
2827.70 1779
2828.21 1836
2828.71 1708
2829.21 1771
2829.71 1707
2830.22 1642
2830.72 1718
2831.22 1749
2831.72 1804
2832.22 1715
2832.73 1751
2833.23 1699
2833.73 1828
2834.23 1897
2834.74 1934
2835.24 1832
2835.74 1868
2836.24 1809
2836.75 1855
2837.25 1860
2837.75 1842
2838.26 1762
2838.76 1868
2839.26 1850
2839.76 1872
2840.27 1860
2840.77 1931
2841.27 1851
2841.78 1843
2842.28 1872
2842.78 1837
2843.29 1878
2843.79 1975
2844.29 1969
2844.80 1974
2845.30 1994
2845.80 2133
2846.31 2130
2846.81 2215
2847.32 2280
2847.82 2156
2848.32 2211
2848.83 2137
2849.33 2117
2849.83 2067
2850.34 1990
2850.84 2021
2851.35 1904
2851.85 1943
2852.35 1981
2852.86 1849
2853.36 1866
2853.87 1896
2854.37 1891
2854.88 1963
2855.38 2070
2855.88 2060
2856.39 2074
2856.89 2079
2857.40 1986
2857.90 1969
2858.41 2004
2858.91 2024
2859.42 1960
2859.92 1997
2860.43 2127
2860.93 1999
2861.44 1907
2861.94 1874
2862.45 1897
2862.95 1827
2863.46 1808
2863.96 1772
2864.47 1769
2864.97 1826
2865.48 1772
2865.98 1774
2866.49 1829
2866.99 1823
2867.50 1868
2868.00 1962
2868.51 1793
2869.02 1878
2869.52 1998
2870.03 1985
2870.53 1958
2871.04 2063
2871.54 2240
2872.05 2134
2872.56 2093
2873.06 1973
2873.57 2093
2874.07 2034
2874.58 1941
2875.09 1926
2875.59 1958
2876.10 1893
2876.61 1873
2877.11 1915
2877.62 1819
2878.12 1990
2878.63 2031
2879.14 1979
2879.64 1983
2880.15 1961
2880.66 1865
2881.16 1819
2881.67 1855
2882.18 1924
2882.68 1844
2883.19 1924
2883.70 1971
2884.20 2025
2884.71 2090
2885.22 1945
2885.73 1963
2886.23 1918
2886.74 1940
2887.25 1963
2887.75 1990
2888.26 2008
2888.77 2033
2889.28 1944
2889.78 1915
2890.29 1983
2890.80 1952
2891.31 1894
2891.81 1896
2892.32 1914
2892.83 1875
2893.34 1863
2893.84 1935
2894.35 2013
2894.86 1953
2895.37 1900
2895.88 2035
2896.38 1995
2896.89 1904
2897.40 1912
2897.91 1892
2898.42 1861
2898.92 1944
2899.43 1907
2899.94 2016
2900.45 2003
2900.96 1918
2901.47 1957
2901.98 2037
2902.48 1933
2902.99 1741
2903.50 1900
2904.01 1915
2904.52 1854
2905.03 1860
2905.54 1887
2906.04 1916
2906.55 1884
2907.06 1793
2907.57 1698
2908.08 1744
2908.59 1771
2909.10 1790
2909.61 1813
2910.12 1698
2910.63 1784
2911.14 1727
2911.64 1727
2912.15 1805
2912.66 1853
2913.17 1884
2913.68 1820
2914.19 1749
2914.70 1916
2915.21 1872
2915.72 1826
2916.23 1777
2916.74 1752
2917.25 1802
2917.76 1877
2918.27 1867
2918.78 1895
2919.29 1905
2919.80 1971
2920.31 1845
2920.82 1935
2921.33 1999
2921.84 1908
2922.35 1898
2922.86 1949
2923.37 1927
2923.88 2010
2924.39 2063
2924.90 2001
2925.41 2102
2925.92 1920
2926.44 1815
2926.95 1943
2927.46 1913
2927.97 1797
2928.48 1774
2928.99 1737
2929.50 1692
2930.01 1722
2930.52 1714
2931.03 1647
2931.54 1602
2932.05 1649
2932.57 1620
2933.08 1713
2933.59 1703
2934.10 1813
2934.61 1829
2935.12 1779
2935.63 1876
2936.15 2028
2936.66 2090
2937.17 2045
2937.68 2070
2938.19 2394
2938.70 2525
2939.22 2558
2939.73 2675
2940.24 2896
2940.75 3019
2941.26 2883
2941.77 2824
2942.29 2765
2942.80 2676
2943.31 2539
2943.82 2381
2944.34 2398
2944.85 2231
2945.36 2100
2945.87 2091
2946.38 2103
2946.90 1980
2947.41 1940
2947.92 1919
2948.43 1855
2948.95 1883
2949.46 1814
2949.97 1719
2950.48 1738
2951.00 1767
2951.51 1700
2952.02 1744
2952.54 1784
2953.05 1727
2953.56 1604
2954.08 1746
2954.59 1702
2955.10 1754
2955.61 1785
2956.13 1970
2956.64 1954
2957.15 1901
2957.67 1940
2958.18 1922
2958.69 2024
2959.21 1995
2959.72 2022
2960.23 1917
2960.75 1885
2961.26 1947
2961.78 1975
2962.29 1833
2962.80 1873
2963.32 1886
2963.83 1946
2964.35 1939
2964.86 1735
2965.37 1799
2965.89 1734
2966.40 1813
2966.92 1759
2967.43 1758
2967.94 1694
2968.46 1759
2968.97 1746
2969.49 1772
2970.00 1725
2970.52 1789
2971.03 1779
2971.54 1800
2972.06 1842
2972.57 1899
2973.09 1848
2973.60 1853
2974.12 1864
2974.63 1757
2975.15 1851
2975.66 1814
2976.18 1874
2976.69 1805
2977.21 1919
2977.72 1866
2978.24 1975
2978.75 2065
2979.27 2030
2979.78 1883
2980.30 1895
2980.81 1853
2981.33 1910
2981.84 1932
2982.36 1917
2982.88 1995
2983.39 2000
2983.91 1869
2984.42 1977
2984.94 1982
2985.45 1980
2985.97 1934
2986.49 1992
2987.00 2073
2987.52 2087
2988.03 2008
2988.55 2015
2989.07 1987
2989.58 1879
2990.10 1933
2990.61 2010
2991.13 2085
2991.65 2088
2992.16 2037
2992.68 2005
2993.20 2003
2993.71 2120
2994.23 2216
2994.75 2243
2995.26 2218
2995.78 2346
2996.30 2421
2996.81 2404
2997.33 2416
2997.85 2518
2998.36 2423
2998.88 2384
2999.40 2468
2999.91 2701
3000.43 2724
3000.95 2984
3001.46 3227
3001.98 3446
3002.50 3808
3003.02 4168
3003.53 4201
3004.05 4541
3004.57 4723
3005.09 4414
3005.60 4180
3006.12 3778
3006.64 3419
3007.16 3214
3007.67 2748
3008.19 2556
3008.71 2299
3009.23 2244
3009.74 2138
3010.26 2168
3010.78 2111
3011.30 2072
3011.82 2043
3012.33 1975
3012.85 2010
3013.37 1991
3013.89 1987
3014.41 2065
3014.93 2038
3015.44 2038
3015.96 2120
3016.48 2081
3017.00 2114
3017.52 2122
3018.04 2267
3018.55 2210
3019.07 2243
3019.59 2249
3020.11 2240
3020.63 2227
3021.15 2202
3021.67 2239
3022.19 2259
3022.71 2376
3023.22 2319
3023.74 2258
3024.26 2173
3024.78 2346
3025.30 2222
3025.82 2159
3026.34 2049
3026.86 2065
3027.38 2132
3027.90 2076
3028.42 1946
3028.94 1953
3029.46 1987
3029.98 1940
3030.49 1855
3031.01 1851
3031.53 1946
3032.05 1915
3032.57 1932
3033.09 2007
3033.61 1972
3034.13 1926
3034.65 1909
3035.17 1933
3035.69 1914
3036.21 1962
3036.73 1898
3037.25 1999
3037.77 1985
3038.29 1809
3038.81 1764
3039.34 1863
3039.86 1902
3040.38 1884
3040.90 1820
3041.42 1871
3041.94 1868
3042.46 2048
3042.98 2009
3043.50 2067
3044.02 1902
3044.54 1890
3045.06 1895
3045.58 1773
3046.10 1841
3046.63 1863
3047.15 1861
3047.67 1762
3048.19 1771
3048.71 1790
3049.23 1807
3049.75 1730
3050.27 1806
3050.79 1756
3051.32 1688
3051.84 1734
3052.36 1816
3052.88 1734
3053.40 1770
3053.92 1837
3054.45 1921
3054.97 1955
3055.49 1846
3056.01 1901
3056.53 1950
3057.05 1898
3057.58 1870
3058.10 1916
3058.62 1793
3059.14 1940
3059.66 1840
3060.19 1878
3060.71 1892
3061.23 1853
3061.75 1877
3062.28 1913
3062.80 1915
3063.32 1926
3063.84 1948
3064.37 1884
3064.89 2076
3065.41 2158
3065.93 1956
3066.46 1967
3066.98 2019
3067.50 2130
3068.02 2055
3068.55 1927
3069.07 1990
3069.59 2008
3070.12 2037
3070.64 2052
3071.16 2056
3071.69 2068
3072.21 2031
3072.73 2023
3073.26 2117
3073.78 2159
3074.30 2164
3074.83 2201
3075.35 2152
3075.87 2096
3076.40 2161
3076.92 2279
3077.44 2256
3077.97 2417
3078.49 2385
3079.01 2294
3079.54 2317
3080.06 2279
3080.59 2462
3081.11 2460
3081.63 2410
3082.16 2431
3082.68 2412
3083.21 2400
3083.73 2336
3084.25 2364
3084.78 2348
3085.30 2368
3085.83 2575
3086.35 2856
3086.88 2988
3087.40 3208
3087.93 3626
3088.45 3858
3088.97 4180
3089.50 4394
3090.02 4245
3090.55 4207
3091.07 3901
3091.60 3659
3092.12 3384
3092.65 3044
3093.17 2865
3093.70 2716
3094.22 2541
3094.75 2599
3095.27 2618
3095.80 2465
3096.32 2486
3096.85 2510
3097.37 2508
3097.90 2644
3098.43 2813
3098.95 3005
3099.48 3303
3100.00 3594
3100.53 4111
3101.05 4583
3101.58 5309
3102.10 5634
3102.63 5854
3103.16 5970
3103.68 5715
3104.21 5358
3104.73 4594
3105.26 4072
3105.79 3527
3106.31 3007
3106.84 2810
3107.36 2680
3107.89 2635
3108.42 2592
3108.94 2593
3109.47 2733
3110.00 2533
3110.52 2505
3111.05 2426
3111.57 2462
3112.10 2361
3112.63 2232
3113.15 2220
3113.68 2148
3114.21 2207
3114.74 2202
3115.26 2230
3115.79 2015
3116.32 1991
3116.84 2135
3117.37 2086
3117.90 2101
3118.42 2224
3118.95 2306
3119.48 2477
3120.01 2347
3120.53 2474
3121.06 2515
3121.59 2479
3122.11 2504
3122.64 2478
3123.17 2338
3123.70 2338
3124.22 2323
3124.75 2350
3125.28 2283
3125.81 2261
3126.34 2279
3126.86 2322
3127.39 2297
3127.92 2259
3128.45 2269
3128.98 2245
3129.50 2042
3130.03 2038
3130.56 2044
3131.09 1952
3131.62 2005
3132.14 1922
3132.67 1896
3133.20 1972
3133.73 1946
3134.26 1982
3134.79 1964
3135.31 2033
3135.84 2067
3136.37 1983
3136.90 1923
3137.43 1901
3137.96 2010
3138.49 1948
3139.02 1898
3139.54 1996
3140.07 1916
3140.60 1887
3141.13 1861
3141.66 1826
3142.19 1916
3142.72 1861
3143.25 1862
3143.78 1899
3144.31 1955
3144.84 2041
3145.37 2062
3145.89 2017
3146.42 2111
3146.95 2130
3147.48 2182
3148.01 2169
3148.54 2174
3149.07 2267
3149.60 2272
3150.13 2296
3150.66 2152
3151.19 2078
3151.72 2087
3152.25 1972
3152.78 2082
3153.31 2105
3153.84 2066
3154.37 2150
3154.90 2155
3155.43 2201
3155.96 2231
3156.49 2162
3157.02 2247
3157.55 2267
3158.08 2260
3158.61 2312
3159.14 2343
3159.68 2359
3160.21 2275
3160.74 2359
3161.27 2202
3161.80 2213
3162.33 2232
3162.86 2179
3163.39 2145
3163.92 2023
3164.45 1942
3164.98 2013
3165.51 1951
3166.05 1948
3166.58 1924
3167.11 1853
3167.64 1821
3168.17 1767
3168.70 1846
3169.23 1816
3169.76 1858
3170.30 1981
3170.83 1995
3171.36 2157
3171.89 2300
3172.42 2370
3172.95 2342
3173.49 2355
3174.02 2307
3174.55 2361
3175.08 2274
3175.61 2294
3176.15 2077
3176.68 2082
3177.21 1994
3177.74 1951
3178.27 1974
3178.81 1886
3179.34 1813
3179.87 1709
3180.40 1796
3180.93 1813
3181.47 1727
3182.00 1812
3182.53 1749
3183.06 1710
3183.60 1676
3184.13 1717
3184.66 1729
3185.20 1686
3185.73 1672
3186.26 1646
3186.79 1633
3187.33 1653
3187.86 1661
3188.39 1684
3188.93 1656
3189.46 1665
3189.99 1745
3190.52 1643
3191.06 1725
3191.59 1651
3192.12 1804
3192.66 1867
3193.19 1832
3193.72 1833
3194.26 1714
3194.79 1700
3195.33 1732
3195.86 1800
3196.39 1831
3196.93 1847
3197.46 1885
3197.99 1915
3198.53 1895
3199.06 1882
3199.60 1888
3200.13 1903
3200.66 1884
3201.20 1806
3201.73 1866
3202.27 1800
3202.80 1829
3203.33 1846
3203.87 1875
3204.40 1973
3204.94 1918
3205.47 1990
3206.01 2075
3206.54 2268
3207.07 2480
3207.61 2571
3208.14 2802
3208.68 2898
3209.21 3148
3209.75 3267
3210.28 3222
3210.82 3271
3211.35 3166
3211.89 3078
3212.42 2943
3212.96 2817
3213.49 2642
3214.03 2307
3214.56 2247
3215.10 2126
3215.63 1975
3216.17 1834
3216.70 1817
3217.24 1818
3217.78 1837
3218.31 1813
3218.85 1784
3219.38 1841
3219.92 1784
3220.45 1911
3220.99 2074
3221.52 2040
3222.06 1995
3222.60 2140
3223.13 2190
3223.67 2141
3224.20 2175
3224.74 2167
3225.28 2082
3225.81 1924
3226.35 1930
3226.88 1958
3227.42 1850
3227.96 1871
3228.49 1883
3229.03 1853
3229.57 1791
3230.10 1708
3230.64 1748
3231.18 1672
3231.71 1771
3232.25 1810
3232.79 1879
3233.32 1769
3233.86 1788
3234.40 1833
3234.93 1895
3235.47 1908
3236.01 1818
3236.54 1915
3237.08 1998
3237.62 1989
3238.15 2035
3238.69 2000
3239.23 1938
3239.77 1897
3240.30 1884
3240.84 1964
3241.38 1883
3241.92 1886
3242.45 1840
3242.99 1746
3243.53 1826
3244.07 1791
3244.60 1742
3245.14 1910
3245.68 1918
3246.22 1948
3246.75 2030
3247.29 2046
3247.83 2117
3248.37 2157
3248.91 2235
3249.44 2276
3249.98 2381
3250.52 2638
3251.06 2622
3251.60 2842
3252.14 2864
3252.67 2985
3253.21 3153
3253.75 3151
3254.29 2861
3254.83 2707
3255.37 2717
3255.90 2637
3256.44 2682
3256.98 2534
3257.52 2397
3258.06 2455
3258.60 2368
3259.14 2388
3259.68 2369
3260.21 2483
3260.75 2565
3261.29 2601
3261.83 2654
3262.37 2547
3262.91 2671
3263.45 2693
3263.99 2713
3264.53 2694
3265.07 2631
3265.61 2701
3266.15 2665
3266.69 2531
3267.23 2366
3267.76 2345
3268.30 2318
3268.84 2211
3269.38 2138
3269.92 2132
3270.46 2067
3271.00 1995
3271.54 1952
3272.08 1914
3272.62 1999
3273.16 2047
3273.70 2126
3274.24 2116
3274.78 2003
3275.32 2092
3275.86 2210
3276.40 2121
3276.94 2096
3277.48 2058
3278.03 2138
3278.57 2103
3279.11 1988
3279.65 2083
3280.19 2178
3280.73 2034
3281.27 2054
3281.81 2073
3282.35 2193
3282.89 2217
3283.43 2250
3283.97 2358
3284.51 2398
3285.05 2447
3285.60 2569
3286.14 2588
3286.68 2493
3287.22 2498
3287.76 2531
3288.30 2246
3288.84 2187
3289.38 2357
3289.93 2298
3290.47 2372
3291.01 2334
3291.55 2362
3292.09 2401
3292.63 2739
3293.18 2749
3293.72 2842
3294.26 3152
3294.80 3278
3295.34 3241
3295.88 3169
3296.43 3165
3296.97 3056
3297.51 3104
3298.05 2956
3298.59 2789
3299.14 2681
3299.68 2548
3300.22 2501
3300.76 2515
3301.31 2368
3301.85 2268
3302.39 2247
3302.93 2267
3303.48 2350
3304.02 2428
3304.56 2324
3305.10 2304
3305.65 2257
3306.19 2347
3306.73 2322
3307.27 2391
3307.82 2509
3308.36 2564
3308.90 2507
3309.45 2536
3309.99 2501
3310.53 2457
3311.07 2529
3311.62 2414
3312.16 2373
3312.70 2480
3313.25 2432
3313.79 2360
3314.33 2489
3314.88 2544
3315.42 2532
3315.97 2566
3316.51 2765
3317.05 2963
3317.60 3033
3318.14 3030
3318.68 3057
3319.23 3014
3319.77 3097
3320.32 3044
3320.86 2887
3321.40 2957
3321.95 2773
3322.49 2635
3323.04 2502
3323.58 2453
3324.12 2454
3324.67 2383
3325.21 2378
3325.76 2384
3326.30 2497
3326.85 2433
3327.39 2325
3327.93 2375
3328.48 2167
3329.02 2264
3329.57 2317
3330.11 2325
3330.66 2426
3331.20 2711
3331.75 2969
3332.29 3370
3332.84 3900
3333.38 4416
3333.93 5008
3334.47 5694
3335.02 6013
3335.56 6089
3336.11 6146
3336.65 5733
3337.20 5251
3337.74 4915
3338.29 4357
3338.83 3897
3339.38 3451
3339.92 3001
3340.47 2745
3341.02 2612
3341.56 2515
3342.11 2334
3342.65 2201
3343.20 2140
3343.74 2131
3344.29 2081
3344.84 2136
3345.38 2147
3345.93 2181
3346.47 2204
3347.02 2351
3347.57 2265
3348.11 2293
3348.66 2387
3349.21 2246
3349.75 2319
3350.30 2314
3350.84 2299
3351.39 2305
3351.94 2219
3352.48 2085
3353.03 2091
3353.58 2086
3354.12 2065
3354.67 2034
3355.22 2021
3355.76 1894
3356.31 1851
3356.86 1869
3357.40 1931
3357.95 1903
3358.50 1823
3359.05 1763
3359.59 1758
3360.14 1826
3360.69 1825
3361.23 1760
3361.78 1741
3362.33 1776
3362.88 1773
3363.42 1782
3363.97 1812
3364.52 1839
3365.07 1804
3365.61 1864
3366.16 1860
3366.71 1747
3367.26 1831
3367.80 1850
3368.35 1838
3368.90 1805
3369.45 1832
3370.00 1836
3370.54 1869
3371.09 1922
3371.64 2126
3372.19 2174
3372.74 2193
3373.28 2144
3373.83 2060
3374.38 2050
3374.93 2049
3375.48 1944
3376.03 1938
3376.57 1893
3377.12 1801
3377.67 1807
3378.22 1798
3378.77 1765
3379.32 1756
3379.87 1730
3380.42 1858
3380.96 1774
3381.51 1724
3382.06 1828
3382.61 1894
3383.16 1845
3383.71 1773
3384.26 1759
3384.81 1832
3385.36 1718
3385.91 1774
3386.45 1789
3387.00 1722
3387.55 1688
3388.10 1682
3388.65 1749
3389.20 1703
3389.75 1675
3390.30 1703
3390.85 1723
3391.40 1803
3391.95 1788
3392.50 1763
3393.05 1745
3393.60 1753
3394.15 1713
3394.70 1659
3395.25 1664
3395.80 1756
3396.35 1642
3396.90 1775
3397.45 1678
3398.00 1722
3398.55 1722
3399.10 1685
3399.65 1693
3400.20 1723
3400.75 1732
3401.30 1699
3401.85 1740
3402.40 1841
3402.95 1786
3403.50 1751
3404.06 1730
3404.61 1719
3405.16 1754
3405.71 1625
3406.26 1751
3406.81 1674
3407.36 1820
3407.91 1715
3408.46 1690
3409.01 1755
3409.56 1738
3410.12 1807
3410.67 1837
3411.22 1842
3411.77 1748
3412.32 1747
3412.87 1765
3413.42 1860
3413.98 1811
3414.53 1784
3415.08 1779
3415.63 1941
3416.18 2028
3416.73 2068
3417.29 2042
3417.84 2139
3418.39 2103
3418.94 2092
3419.49 2158
3420.05 2109
3420.60 1930
3421.15 1910
3421.70 1934
3422.25 1979
3422.81 2008
3423.36 1973
3423.91 2081
3424.46 1964
3425.01 2022
3425.57 1925
3426.12 1845
3426.67 1843
3427.23 1776
3427.78 1810
3428.33 1739
3428.88 1682
3429.44 1730
3429.99 1812
3430.54 1750
3431.09 1696
3431.65 1650
3432.20 1770
3432.75 1650
3433.31 1684
3433.86 1698
3434.41 1740
3434.97 1744
3435.52 1740
3436.07 1752
3436.63 1742
3437.18 1786
3437.73 1838
3438.29 1772
3438.84 1709
3439.39 1743
3439.95 1804
3440.50 1828
3441.05 1847
3441.61 1730
3442.16 1723
3442.72 1709
3443.27 1725
3443.82 1738
3444.38 1726
3444.93 1731
3445.48 1719
3446.04 1663
3446.59 1712
3447.15 1688
3447.70 1579
3448.26 1510
3448.81 1584
3449.36 1625
3449.92 1665
3450.47 1686
3451.03 1577
3451.58 1654
3452.14 1625
3452.69 1604
3453.25 1631
3453.80 1582
3454.36 1667
3454.91 1778
3455.47 1716
3456.02 1668
3456.58 1669
3457.13 1676
3457.69 1569
3458.24 1629
3458.80 1645
3459.35 1738
3459.91 1706
3460.46 1729
3461.02 1801
3461.57 1762
3462.13 1790
3462.68 1791
3463.24 1752
3463.79 1609
3464.35 1685
3464.90 1692
3465.46 1635
3466.02 1774
3466.57 1808
3467.13 1939
3467.68 1793
3468.24 1970
3468.80 2088
3469.35 2000
3469.91 2075
3470.46 2163
3471.02 2059
3471.58 2071
3472.13 2036
3472.69 2025
3473.24 1984
3473.80 1982
3474.36 1991
3474.91 1841
3475.47 1894
3476.03 1880
3476.58 1882
3477.14 1949
3477.70 1877
3478.25 1911
3478.81 2006
3479.37 2139
3479.92 2116
3480.48 2125
3481.04 2097
3481.59 2078
3482.15 2044
3482.71 1997
3483.26 2107
3483.82 2184
3484.38 2121
3484.94 2128
3485.49 2244
3486.05 2300
3486.61 2493
3487.17 2622
3487.72 2886
3488.28 3442
3488.84 4161
3489.40 4800
3489.95 5493
3490.51 6233
3491.07 6948
3491.63 7107
3492.18 7225
3492.74 7033
3493.30 6603
3493.86 5772
3494.42 4922
3494.97 4422
3495.53 3793
3496.09 3537
3496.65 3166
3497.21 2959
3497.76 3009
3498.32 3075
3498.88 3009
3499.44 2966
3500.00 3223
3500.56 3379
3501.11 3352
3501.67 3579
3502.23 3996
3502.79 4250
3503.35 4342
3503.91 4864
3504.47 5135
3505.03 5078
3505.58 4787
3506.14 4648
3506.70 4289
3507.26 4134
3507.82 3858
3508.38 3539
3508.94 3303
3509.50 2993
3510.06 2942
3510.62 2935
3511.17 2744
3511.73 2742
3512.29 2503
3512.85 2500
3513.41 2406
3513.97 2271
3514.53 2132
3515.09 2062
3515.65 2044
3516.21 1915
3516.77 2028
3517.33 2032
3517.89 1983
3518.45 2016
3519.01 1900
3519.57 1920
3520.13 1993
3520.69 1984
3521.25 2006
3521.81 1918
3522.37 1890
3522.93 1989
3523.49 1846
3524.05 1938
3524.61 1995
3525.17 1910
3525.73 1936
3526.29 1993
3526.85 2026
3527.41 1980
3527.97 2068
3528.54 2061
3529.10 1995
3529.66 2013
3530.22 2091
3530.78 2187
3531.34 2182
3531.90 2170
3532.46 2329
3533.02 2320
3533.58 2290
3534.14 2331
3534.71 2358
3535.27 2232
3535.83 2172
3536.39 2227
3536.95 2256
3537.51 2163
3538.07 2029
3538.64 2008
3539.20 2007
3539.76 2094
3540.32 2035
3540.88 2141
3541.44 2140
3542.00 2179
3542.57 2115
3543.13 2113
3543.69 2125
3544.25 2074
3544.81 2122
3545.38 1932
3545.94 1974
3546.50 2003
3547.06 1905
3547.62 1958
3548.19 1824
3548.75 1868
3549.31 1912
3549.87 1884
3550.44 1856
3551.00 1812
3551.56 1766
3552.12 1767
3552.69 1718
3553.25 1678
3553.81 1642
3554.37 1603
3554.94 1732
3555.50 1716
3556.06 1672
3556.63 1690
3557.19 1725
3557.75 1717
3558.31 1679
3558.88 1781
3559.44 1781
3560.00 1830
3560.57 1772
3561.13 1760
3561.69 1816
3562.26 1839
3562.82 1788
3563.38 1808
3563.95 1907
3564.51 1918
3565.07 1937
3565.64 1935
3566.20 1888
3566.77 1802
3567.33 1842
3567.89 1755
3568.46 1769
3569.02 1859
3569.59 1771
3570.15 1726
3570.71 1705
3571.28 1737
3571.84 1919
3572.41 1831
3572.97 1829
3573.53 1958
3574.10 2068
3574.66 2225
3575.23 2307
3575.79 2470
3576.36 2539
3576.92 2580
3577.48 2660
3578.05 2532
3578.61 2515
3579.18 2358
3579.74 2123
3580.31 1988
3580.87 2051
3581.44 1946
3582.00 1909
3582.57 1776
3583.13 1752
3583.70 1762
3584.26 1714
3584.83 1708
3585.39 1675
3585.96 1686
3586.52 1704
3587.09 1646
3587.65 1614
3588.22 1590
3588.79 1684
3589.35 1644
3589.92 1585
3590.48 1617
3591.05 1618
3591.61 1612
3592.18 1510
3592.74 1541
3593.31 1641
3593.88 1700
3594.44 1659
3595.01 1615
3595.57 1644
3596.14 1834
3596.71 1678
3597.27 1694
3597.84 1684
3598.40 1716
3598.97 1780
3599.54 1761
3600.10 1675
3600.67 1693
3601.24 1697
3601.80 1759
3602.37 1716
3602.94 1718
3603.50 1668
3604.07 1736
3604.64 1716
3605.20 1740
3605.77 1765
3606.34 1717
3606.90 1639
3607.47 1593
3608.04 1588
3608.60 1529
3609.17 1601
3609.74 1622
3610.30 1556
3610.87 1566
3611.44 1506
3612.01 1617
3612.57 1603
3613.14 1741
3613.71 1883
3614.28 1975
3614.84 2159
3615.41 2322
3615.98 2582
3616.55 2697
3617.11 2880
3617.68 2986
3618.25 2905
3618.82 2928
3619.39 2867
3619.95 2641
3620.52 2369
3621.09 2308
3621.66 2186
3622.23 1961
3622.79 1821
3623.36 1855
3623.93 1773
3624.50 1623
3625.07 1546
3625.63 1572
3626.20 1571
3626.77 1516
3627.34 1589
3627.91 1610
3628.48 1602
3629.05 1560
3629.61 1484
3630.18 1661
3630.75 1603
3631.32 1615
3631.89 1683
3632.46 1735
3633.03 1650
3633.60 1623
3634.16 1564
3634.73 1709
3635.30 1668
3635.87 1566
3636.44 1597
3637.01 1594
3637.58 1648
3638.15 1669
3638.72 1766
3639.29 1730
3639.86 1822
3640.43 1876
3641.00 2013
3641.57 2184
3642.14 2091
3642.71 1928
3643.27 1846
3643.84 1860
3644.41 1787
3644.98 1766
3645.55 1811
3646.12 1710
3646.69 1683
3647.26 1738
3647.83 1757
3648.40 1660
3648.97 1598
3649.54 1672
3650.12 1770
3650.69 1741
3651.26 1649
3651.83 1754
3652.40 1790
3652.97 1863
3653.54 1797
3654.11 1807
3654.68 1686
3655.25 1746
3655.82 1722
3656.39 1739
3656.96 1785
3657.53 1838
3658.10 1976
3658.67 1830
3659.25 1824
3659.82 1784
3660.39 1854
3660.96 1824
3661.53 1683
3662.10 1772
3662.67 1843
3663.24 1831
3663.81 1849
3664.39 1861
3664.96 1898
3665.53 1980
3666.10 2070
3666.67 2002
3667.24 1844
3667.81 1811
3668.39 1795
3668.96 1815
3669.53 1646
3670.10 1666
3670.67 1675
3671.25 1720
3671.82 1707
3672.39 1654
3672.96 1825
3673.53 1871
3674.11 1896
3674.68 1907
3675.25 1940
3675.82 2024
3676.39 2066
3676.97 2096
3677.54 2022
3678.11 2027
3678.68 2105
3679.26 2021
3679.83 1887
3680.40 1988
3680.97 1936
3681.55 1827
3682.12 1806
3682.69 1763
3683.27 1597
3683.84 1634
3684.41 1677
3684.98 1621
3685.56 1651
3686.13 1629
3686.70 1704
3687.28 1764
3687.85 1967
3688.42 2015
3689.00 1913
3689.57 2077
3690.14 2061
3690.72 2152
3691.29 2020
3691.86 1965
3692.44 1838
3693.01 1818
3693.58 1795
3694.16 1723
3694.73 1706
3695.31 1678
3695.88 1660
3696.45 1671
3697.03 1667
3697.60 1694
3698.18 1723
3698.75 1576
3699.32 1564
3699.90 1632
3700.47 1740
3701.05 1803
3701.62 1684
3702.19 1768
3702.77 1777
3703.34 1851
3703.92 1818
3704.49 1862
3705.07 1672
3705.64 1694
3706.22 1701
3706.79 1704
3707.37 1733
3707.94 1729
3708.51 1716
3709.09 1732
3709.66 1697
3710.24 1711
3710.81 1688
3711.39 1678
3711.96 1696
3712.54 1567
3713.11 1595
3713.69 1545
3714.27 1662
3714.84 1603
3715.42 1545
3715.99 1546
3716.57 1577
3717.14 1632
3717.72 1587
3718.29 1554
3718.87 1492
3719.44 1544
3720.02 1513
3720.60 1403
3721.17 1485
3721.75 1552
3722.32 1464
3722.90 1450
3723.47 1540
3724.05 1552
3724.63 1460
3725.20 1485
3725.78 1497
3726.36 1548
3726.93 1496
3727.51 1568
3728.08 1600
3728.66 1724
3729.24 1814
3729.81 1891
3730.39 1992
3730.97 1991
3731.54 2166
3732.12 2458
3732.70 2472
3733.27 2437
3733.85 2356
3734.43 2232
3735.00 2224
3735.58 2013
3736.16 1922
3736.73 1921
3737.31 1975
3737.89 1789
3738.47 1771
3739.04 1841
3739.62 1765
3740.20 1743
3740.77 1700
3741.35 1651
3741.93 1686
3742.51 1683
3743.08 1589
3743.66 1553
3744.24 1578
3744.82 1646
3745.39 1583
3745.97 1613
3746.55 1567
3747.13 1635
3747.71 1618
3748.28 1556
3748.86 1521
3749.44 1520
3750.02 1484
3750.59 1513
3751.17 1525
3751.75 1456
3752.33 1443
3752.91 1491
3753.49 1426
3754.06 1427
3754.64 1439
3755.22 1465
3755.80 1497
3756.38 1543
3756.96 1402
3757.53 1452
3758.11 1502
3758.69 1648
3759.27 1594
3759.85 1605
3760.43 1660
3761.01 1688
3761.59 1746
3762.17 1732
3762.74 1714
3763.32 1621
3763.90 1682
3764.48 1723
3765.06 1672
3765.64 1711
3766.22 1697
3766.80 1804
3767.38 1676
3767.96 1595
3768.54 1636
3769.12 1652
3769.70 1628
3770.27 1620
3770.85 1644
3771.43 1633
3772.01 1623
3772.59 1661
3773.17 1518
3773.75 1531
3774.33 1472
3774.91 1497
3775.49 1522
3776.07 1501
3776.65 1437
3777.23 1463
3777.81 1611
3778.39 1460
3778.97 1396
3779.55 1525
3780.13 1510
3780.71 1495
3781.29 1428
3781.88 1367
3782.46 1476
3783.04 1413
3783.62 1444
3784.20 1470
3784.78 1425
3785.36 1355
3785.94 1454
3786.52 1494
3787.10 1525
3787.68 1449
3788.26 1638
3788.84 1539
3789.43 1456
3790.01 1487
3790.59 1573
3791.17 1488
3791.75 1469
3792.33 1619
3792.91 1609
3793.49 1487
3794.08 1594
3794.66 1522
3795.24 1527
3795.82 1602
3796.40 1465
3796.98 1531
3797.56 1566
3798.15 1535
3798.73 1551
3799.31 1623
3799.89 1622
3800.47 1748
3801.06 1759
3801.64 1762
3802.22 1812
3802.80 1798
3803.38 1763
3803.97 1784
3804.55 1740
3805.13 1790
3805.71 2018
3806.29 2076
3806.88 2080
3807.46 2300
3808.04 2250
3808.62 2337
3809.21 2412
3809.79 2384
3810.37 2192
3810.95 2233
3811.54 1991
3812.12 2050
3812.70 2045
3813.29 2111
3813.87 2110
3814.45 2003
3815.03 2042
3815.62 2030
3816.20 2070
3816.78 1959
3817.37 1952
3817.95 1869
3818.53 1825
3819.12 1876
3819.70 1812
3820.28 1810
3820.87 1659
3821.45 1702
3822.03 1790
3822.62 1841
3823.20 1778
3823.78 1765
3824.37 1777
3824.95 1842
3825.54 1794
3826.12 1751
3826.70 1632
3827.29 1597
3827.87 1642
3828.46 1584
3829.04 1617
3829.62 1713
3830.21 1641
3830.79 1663
3831.38 1602
3831.96 1652
3832.54 1655
3833.13 1604
3833.71 1647
3834.30 1667
3834.88 1632
3835.47 1592
3836.05 1565
3836.64 1534
3837.22 1599
3837.81 1586
3838.39 1623
3838.98 1651
3839.56 1593
3840.15 1568
3840.73 1571
3841.31 1555
3841.90 1536
3842.49 1609
3843.07 1621
3843.66 1603
3844.24 1715
3844.83 1653
3845.41 1584
3846.00 1620
3846.58 1710
3847.17 1619
3847.75 1584
3848.34 1658
3848.92 1619
3849.51 1595
3850.10 1625
3850.68 1609
3851.27 1625
3851.85 1634
3852.44 1588
3853.02 1561
3853.61 1577
3854.20 1725
3854.78 1698
3855.37 1649
3855.95 1667
3856.54 1776
3857.13 1801
3857.71 2032
3858.30 2177
3858.89 2399
3859.47 2742
3860.06 2848
3860.64 2968
3861.23 3208
3861.82 3318
3862.40 3196
3862.99 3015
3863.58 2843
3864.16 2675
3864.75 2410
3865.34 2136
3865.92 1906
3866.51 1896
3867.10 1874
3867.69 1749
3868.27 1598
3868.86 1623
3869.45 1639
3870.03 1551
3870.62 1547
3871.21 1696
3871.80 1658
3872.38 1577
3872.97 1552
3873.56 1643
3874.15 1673
3874.73 1630
3875.32 1564
3875.91 1605
3876.50 1678
3877.08 1525
3877.67 1531
3878.26 1438
3878.85 1436
3879.43 1520
3880.02 1510
3880.61 1512
3881.20 1406
3881.79 1395
3882.37 1373
3882.96 1416
3883.55 1416
3884.14 1341
3884.73 1425
3885.32 1474
3885.90 1458
3886.49 1520
3887.08 1635
3887.67 1686
3888.26 1724
3888.85 1764
3889.44 1692
3890.02 1625
3890.61 1789
3891.20 1763
3891.79 1654
3892.38 1624
3892.97 1679
3893.56 1714
3894.15 1683
3894.74 1557
3895.32 1617
3895.91 1606
3896.50 1607
3897.09 1661
3897.68 1629
3898.27 1609
3898.86 1619
3899.45 1761
3900.04 1808
3900.63 1694
3901.22 1645
3901.81 1666
3902.40 1645
3902.99 1602
3903.58 1535
3904.17 1517
3904.76 1573
3905.35 1608
3905.94 1544
3906.53 1546
3907.12 1530
3907.71 1558
3908.30 1540
3908.89 1549
3909.48 1424
3910.07 1401
3910.66 1433
3911.25 1460
3911.84 1418
3912.43 1418
3913.02 1287
3913.61 1307
3914.20 1353
3914.79 1343
3915.38 1372
3915.97 1436
3916.56 1392
3917.15 1351
3917.74 1462
3918.33 1400
3918.92 1344
3919.52 1497
3920.11 1390
3920.70 1356
3921.29 1331
3921.88 1324
3922.47 1302
3923.06 1357
3923.65 1332
3924.24 1280
3924.84 1288
3925.43 1333
3926.02 1358
3926.61 1324
3927.20 1270
3927.79 1218
3928.38 1235
3928.98 1267
3929.57 1311
3930.16 1326
3930.75 1287
3931.34 1238
3931.93 1298
3932.53 1331
3933.12 1299
3933.71 1301
3934.30 1311
3934.89 1257
3935.49 1333
3936.08 1313
3936.67 1353
3937.26 1404
3937.86 1382
3938.45 1427
3939.04 1423
3939.63 1485
3940.23 1493
3940.82 1589
3941.41 1605
3942.00 1542
3942.60 1481
3943.19 1425
3943.78 1463
3944.37 1443
3944.97 1427
3945.56 1329
3946.15 1290
3946.75 1268
3947.34 1233
3947.93 1329
3948.52 1326
3949.12 1230
3949.71 1364
3950.30 1304
3950.90 1312
3951.49 1297
3952.08 1247
3952.68 1392
3953.27 1371
3953.86 1323
3954.46 1419
3955.05 1347
3955.65 1296
3956.24 1348
3956.83 1445
3957.43 1402
3958.02 1305
3958.61 1410
3959.21 1425
3959.80 1427
3960.40 1341
3960.99 1384
3961.58 1398
3962.18 1431
3962.77 1435
3963.37 1507
3963.96 1607
3964.55 1645
3965.15 1631
3965.74 1584
3966.34 1647
3966.93 1625
3967.53 1620
3968.12 1469
3968.72 1481
3969.31 1460
3969.91 1392
3970.50 1385
3971.10 1294
3971.69 1278
3972.28 1265
3972.88 1346
3973.47 1371
3974.07 1431
3974.66 1452
3975.26 1428
3975.85 1494
3976.45 1555
3977.05 1515
3977.64 1491
3978.24 1496
3978.83 1586
3979.43 1488
3980.02 1529
3980.62 1501
3981.21 1370
3981.81 1411
3982.40 1338
3983.00 1447
3983.60 1422
3984.19 1384
3984.79 1415
3985.38 1426
3985.98 1395
3986.58 1347
3987.17 1408
3987.77 1349
3988.36 1363
3988.96 1384
3989.56 1335
3990.15 1449
3990.75 1479
3991.34 1443
3991.94 1436
3992.54 1455
3993.13 1587
3993.73 1615
3994.33 1603
3994.92 1479
3995.52 1442
3996.12 1426
3996.71 1452
3997.31 1475
3997.91 1518
3998.50 1495
3999.10 1435
3999.70 1425
4000.29 1397
4000.89 1535
4001.49 1506
4002.09 1347
4002.68 1397
4003.28 1410
4003.88 1365
4004.47 1366
4005.07 1355
4005.67 1415
4006.27 1400
4006.86 1383
4007.46 1380
4008.06 1394
4008.66 1335
4009.25 1387
4009.85 1365
4010.45 1353
4011.05 1328
4011.64 1266
4012.24 1311
4012.84 1356
4013.44 1273
4014.04 1246
4014.63 1385
4015.23 1426
4015.83 1396
4016.43 1435
4017.03 1450
4017.63 1389
4018.22 1384
4018.82 1311
4019.42 1277
4020.02 1264
4020.62 1290
4021.22 1312
4021.81 1313
4022.41 1346
4023.01 1455
4023.61 1464
4024.21 1502
4024.81 1514
4025.41 1541
4026.01 1582
4026.60 1738
4027.20 1788
4027.80 1951
4028.40 1866
4029.00 1805
4029.60 1981
4030.20 1873
4030.80 1730
4031.40 1709
4032.00 1605
4032.60 1466
4033.20 1522
4033.80 1516
4034.39 1440
4034.99 1397
4035.59 1335
4036.19 1385
4036.79 1340
4037.39 1286
4037.99 1380
4038.59 1290
4039.19 1268
4039.79 1170
4040.39 1216
4040.99 1183
4041.59 1230
4042.19 1214
4042.79 1213
4043.39 1241
4043.99 1216
4044.59 1205
4045.19 1237
4045.79 1248
4046.39 1211
4046.99 1247
4047.60 1273
4048.20 1236
4048.80 1334
4049.40 1286
4050.00 1243
4050.60 1247
4051.20 1301
4051.80 1298
4052.40 1396
4053.00 1325
4053.60 1249
4054.20 1312
4054.80 1348
4055.41 1229
4056.01 1300
4056.61 1244
4057.21 1282
4057.81 1323
4058.41 1342
4059.01 1315
4059.61 1336
4060.22 1351
4060.82 1264
4061.42 1277
4062.02 1380
4062.62 1369
4063.22 1429
4063.82 1475
4064.43 1607
4065.03 1598
4065.63 1541
4066.23 1619
4066.83 1555
4067.44 1519
4068.04 1517
4068.64 1480
4069.24 1389
4069.84 1428
4070.45 1295
4071.05 1252
4071.65 1271
4072.25 1314
4072.86 1235
4073.46 1220
4074.06 1237
4074.66 1204
4075.27 1211
4075.87 1201
4076.47 1249
4077.07 1218
4077.68 1222
4078.28 1248
4078.88 1236
4079.48 1197
4080.09 1302
4080.69 1332
4081.29 1243
4081.90 1200
4082.50 1213
4083.10 1201
4083.71 1187
4084.31 1192
4084.91 1209
4085.52 1196
4086.12 1127
4086.72 1209
4087.33 1172
4087.93 1259
4088.53 1188
4089.14 1235
4089.74 1225
4090.34 1150
4090.95 1156
4091.55 1209
4092.15 1170
4092.76 1188
4093.36 1204
4093.97 1162
4094.57 1229
4095.17 1267
4095.78 1227
4096.38 1275
4096.99 1236
4097.59 1224
4098.19 1234
4098.80 1203
4099.40 1169
4100.01 1167
4100.61 1241
4101.22 1294
4101.82 1327
4102.43 1290
4103.03 1255
4103.63 1280
4104.24 1322
4104.84 1311
4105.45 1296
4106.05 1283
4106.66 1252
4107.26 1218
4107.87 1288
4108.47 1251
4109.08 1202
4109.68 1272
4110.29 1201
4110.89 1267
4111.50 1276
4112.10 1301
4112.71 1216
4113.31 1187
4113.92 1188
4114.53 1250
4115.13 1323
4115.74 1237
4116.34 1168
4116.95 1252
4117.55 1206
4118.16 1200
4118.76 1167
4119.37 1255
4119.98 1276
4120.58 1235
4121.19 1285
4121.79 1280
4122.40 1227
4123.01 1240
4123.61 1204
4124.22 1311
4124.82 1264
4125.43 1334
4126.04 1206
4126.64 1240
4127.25 1162
4127.86 1184
4128.46 1205
4129.07 1247
4129.68 1182
4130.28 1234
4130.89 1187
4131.50 1268
4132.10 1368
4132.71 1313
4133.32 1332
4133.92 1407
4134.53 1395
4135.14 1409
4135.74 1470
4136.35 1446
4136.96 1388
4137.56 1480
4138.17 1537
4138.78 1478
4139.39 1529
4139.99 1577
4140.60 1526
4141.21 1450
4141.82 1447
4142.42 1545
4143.03 1479
4143.64 1511
4144.25 1495
4144.85 1466
4145.46 1506
4146.07 1475
4146.68 1380
4147.28 1381
4147.89 1385
4148.50 1338
4149.11 1315
4149.72 1242
4150.32 1152
4150.93 1236
4151.54 1184
4152.15 1210
4152.76 1190
4153.37 1154
4153.97 1272
4154.58 1231
4155.19 1245
4155.80 1210
4156.41 1192
4157.02 1191
4157.62 1251
4158.23 1196
4158.84 1216
4159.45 1324
4160.06 1276
4160.67 1211
4161.28 1175
4161.89 1213
4162.49 1244
4163.10 1243
4163.71 1279
4164.32 1307
4164.93 1291
4165.54 1361
4166.15 1377
4166.76 1344
4167.37 1330
4167.98 1339
4168.59 1372
4169.20 1228
4169.81 1356
4170.42 1440
4171.02 1450
4171.63 1417
4172.24 1467
4172.85 1463
4173.46 1487
4174.07 1559
4174.68 1551
4175.29 1463
4175.90 1393
4176.51 1468
4177.12 1521
4177.73 1462
4178.34 1397
4178.95 1409
4179.56 1343
4180.17 1260
4180.78 1350
4181.39 1317
4182.00 1264
4182.61 1355
4183.23 1254
4183.84 1220
4184.45 1311
4185.06 1355
4185.67 1250
4186.28 1198
4186.89 1217
4187.50 1203
4188.11 1226
4188.72 1218
4189.33 1283
4189.94 1251
4190.55 1329
4191.17 1326
4191.78 1376
4192.39 1372
4193.00 1379
4193.61 1413
4194.22 1478
4194.83 1409
4195.44 1411
4196.06 1421
4196.67 1370
4197.28 1312
4197.89 1290
4198.50 1352
4199.11 1305
4199.72 1332
4200.34 1248
4200.95 1228
4201.56 1184
4202.17 1165
4202.78 1277
4203.40 1319
4204.01 1203
4204.62 1213
4205.23 1312
4205.84 1260
4206.46 1312
4207.07 1245
4207.68 1338
4208.29 1311
4208.90 1292
4209.52 1378
4210.13 1431
4210.74 1388
4211.35 1437
4211.97 1399
4212.58 1395
4213.19 1420
4213.80 1439
4214.42 1499
4215.03 1458
4215.64 1507
4216.26 1502
4216.87 1469
4217.48 1613
4218.09 1677
4218.71 1719
4219.32 1815
4219.93 1823
4220.55 1815
4221.16 1736
4221.77 1666
4222.39 1597
4223.00 1558
4223.61 1639
4224.23 1662
4224.84 1667
4225.45 1741
4226.07 1786
4226.68 1984
4227.30 2090
4227.91 2179
4228.52 2136
4229.14 1981
4229.75 1928
4230.36 1847
4230.98 1726
4231.59 1636
4232.21 1645
4232.82 1630
4233.43 1563
4234.05 1458
4234.66 1466
4235.28 1519
4235.89 1442
4236.51 1576
4237.12 1546
4237.73 1439
4238.35 1408
4238.96 1426
4239.58 1421
4240.19 1493
4240.81 1444
4241.42 1560
4242.04 1485
4242.65 1444
4243.27 1439
4243.88 1385
4244.50 1547
4245.11 1444
4245.73 1486
4246.34 1473
4246.96 1465
4247.57 1505
4248.19 1496
4248.80 1451
4249.42 1473
4250.03 1440
4250.65 1416
4251.26 1386
4251.88 1377
4252.49 1434
4253.11 1386
4253.72 1391
4254.34 1450
4254.96 1403
4255.57 1319
4256.19 1398
4256.80 1361
4257.42 1438
4258.03 1453
4258.65 1417
4259.27 1406
4259.88 1436
4260.50 1514
4261.12 1587
4261.73 1527
4262.35 1567
4262.96 1659
4263.58 1706
4264.20 1643
4264.81 1593
4265.43 1522
4266.05 1506
4266.66 1540
4267.28 1574
4267.90 1479
4268.51 1524
4269.13 1498
4269.75 1445
4270.36 1415
4270.98 1425
4271.60 1411
4272.21 1457
4272.83 1443
4273.45 1487
4274.06 1560
4274.68 1724
4275.30 1870
4275.92 1897
4276.53 2040
4277.15 2076
4277.77 2084
4278.38 2027
4279.00 1952
4279.62 1905
4280.24 1576
4280.85 1553
4281.47 1553
4282.09 1521
4282.71 1379
4283.32 1436
4283.94 1337
4284.56 1378
4285.18 1321
4285.80 1256
4286.41 1321
4287.03 1299
4287.65 1293
4288.27 1309
4288.89 1295
4289.50 1235
4290.12 1260
4290.74 1244
4291.36 1272
4291.98 1282
4292.60 1265
4293.21 1259
4293.83 1364
4294.45 1288
4295.07 1225
4295.69 1326
4296.31 1284
4296.93 1253
4297.54 1306
4298.16 1230
4298.78 1260
4299.40 1277
4300.02 1316
4300.64 1295
4301.26 1202
4301.88 1267
4302.50 1235
4303.12 1264
4303.73 1281
4304.35 1335
4304.97 1276
4305.59 1368
4306.21 1377
4306.83 1259
4307.45 1277
4308.07 1310
4308.69 1245
4309.31 1249
4309.93 1269
4310.55 1187
4311.17 1148
4311.79 1203
4312.41 1230
4313.03 1282
4313.65 1256
4314.27 1330
4314.89 1232
4315.51 1257
4316.13 1286
4316.75 1226
4317.37 1230
4317.99 1130
4318.61 1169
4319.23 1121
4319.85 1157
4320.47 1127
4321.09 1214
4321.71 1223
4322.33 1204
4322.95 1179
4323.57 1219
4324.19 1250
4324.81 1344
4325.43 1310
4326.05 1299
4326.68 1370
4327.30 1350
4327.92 1339
4328.54 1421
4329.16 1563
4329.78 1626
4330.40 1703
4331.02 1811
4331.64 1963
4332.26 1955
4332.89 2069
4333.51 2021
4334.13 1965
4334.75 1918
4335.37 1803
4335.99 1569
4336.61 1517
4337.24 1493
4337.86 1443
4338.48 1548
4339.10 1395
4339.72 1420
4340.34 1490
4340.97 1398
4341.59 1462
4342.21 1444
4342.83 1609
4343.45 1669
4344.08 1809
4344.70 1810
4345.32 1898
4345.94 2003
4346.57 2090
4347.19 2096
4347.81 2060
4348.43 1990
4349.05 1789
4349.68 1789
4350.30 1656
4350.92 1559
4351.54 1561
4352.17 1533
4352.79 1479
4353.41 1471
4354.04 1361
4354.66 1298
4355.28 1292
4355.90 1373
4356.53 1289
4357.15 1241
4357.77 1337
4358.40 1396
4359.02 1353
4359.64 1326
4360.27 1282
4360.89 1298
4361.51 1278
4362.14 1198
4362.76 1271
4363.38 1152
4364.01 1290
4364.63 1224
4365.25 1251
4365.88 1172
4366.50 1245
4367.12 1281
4367.75 1240
4368.37 1234
4369.00 1217
4369.62 1275
4370.24 1237
4370.87 1122
4371.49 1158
4372.12 1157
4372.74 1123
4373.36 1164
4373.99 1128
4374.61 1112
4375.24 1138
4375.86 1169
4376.49 1203
4377.11 1222
4377.73 1197
4378.36 1193
4378.98 1210
4379.61 1212
4380.23 1206
4380.86 1266
4381.48 1216
4382.11 1235
4382.73 1222
4383.36 1208
4383.98 1266
4384.61 1247
4385.23 1206
4385.86 1210
4386.48 1179
4387.11 1112
4387.73 1197
4388.36 1113
4388.98 1150
4389.61 1128
4390.23 1152
4390.86 1146
4391.48 1097
4392.11 1144
4392.74 1192
4393.36 1180
4393.99 1122
4394.61 1090
4395.24 1171
4395.86 1154
4396.49 1166
4397.12 1152
4397.74 1114
4398.37 1153
4398.99 1136
4399.62 1084
4400.25 1160
4400.87 1143
4401.50 1061
4402.12 1164
4402.75 1155
4403.38 1108
4404.00 1164
4404.63 1125
4405.26 1109
4405.88 1151
4406.51 1110
4407.14 1157
4407.76 1106
4408.39 1165
4409.02 1225
4409.64 1150
4410.27 1134
4410.90 1130
4411.52 1144
4412.15 1178
4412.78 1135
4413.40 1104
4414.03 1131
4414.66 1147
4415.29 1133
4415.91 1137
4416.54 1223
4417.17 1188
4417.79 1210
4418.42 1124
4419.05 1114
4419.68 1054
4420.30 1066
4420.93 1069
4421.56 1145
4422.19 1148
4422.81 1163
4423.44 1130
4424.07 1095
4424.70 1108
4425.33 1035
4425.95 1043
4426.58 1034
4427.21 1077
4427.84 1079
4428.47 1080
4429.09 1038
4429.72 1035
4430.35 1033
4430.98 1093
4431.61 1084
4432.23 1004
4432.86 1057
4433.49 1131
4434.12 1092
4434.75 1056
4435.38 1058
4436.01 1069
4436.63 1076
4437.26 1053
4437.89 1087
4438.52 1116
4439.15 1029
4439.78 1050
4440.41 1042
4441.04 1071
4441.67 1066
4442.29 1068
4442.92 1057
4443.55 1092
4444.18 1121
4444.81 1122
4445.44 1162
4446.07 1141
4446.70 1084
4447.33 1073
4447.96 1073
4448.59 1173
4449.22 1192
4449.85 1129
4450.48 1096
4451.11 1147
4451.74 1165
4452.37 1157
4453.00 1164
4453.63 1161
4454.26 1202
4454.89 1262
4455.52 1229
4456.15 1200
4456.78 1241
4457.41 1179
4458.04 1187
4458.67 1185
4459.30 1044
4459.93 1094
4460.56 1062
4461.19 1046
4461.82 1086
4462.45 1085
4463.08 999
4463.71 1048
4464.34 1062
4464.97 1026
4465.60 1058
4466.23 1092
4466.86 1053
4467.49 1115
4468.12 1087
4468.76 1065
4469.39 1083
4470.02 1083
4470.65 1084
4471.28 1117
4471.91 1063
4472.54 1101
4473.17 1097
4473.80 1036
4474.44 1041
4475.07 1014
4475.70 1024
4476.33 1016
4476.96 1035
4477.59 1032
4478.22 1075
4478.86 1071
4479.49 1077
4480.12 1056
4480.75 1053
4481.38 1107
4482.02 1112
4482.65 1130
4483.28 1190
4483.91 1164
4484.54 1198
4485.18 1118
4485.81 1085
4486.44 1161
4487.07 1159
4487.70 1155
4488.34 1139
4488.97 1144
4489.60 1124
4490.23 1132
4490.87 1038
4491.50 1042
4492.13 1067
4492.76 1053
4493.40 1065
4494.03 1078
4494.66 1025
4495.30 999
4495.93 1037
4496.56 1032
4497.19 1121
4497.83 1183
4498.46 1264
4499.09 1298
4499.73 1435
4500.36 1499
4500.99 1493
4501.63 1583
4502.26 1654
4502.89 1612
4503.53 1498
4504.16 1551
4504.79 1508
4505.43 1427
4506.06 1423
4506.69 1307
4507.33 1239
4507.96 1263
4508.59 1268
4509.23 1265
4509.86 1234
4510.50 1229
4511.13 1241
4511.76 1146
4512.40 1179
4513.03 1206
4513.67 1129
4514.30 1078
4514.93 1079
4515.57 1072
4516.20 1093
4516.84 1058
4517.47 1134
4518.11 1170
4518.74 1118
4519.37 1144
4520.01 1122
4520.64 1217
4521.28 1216
4521.91 1164
4522.55 1198
4523.18 1148
4523.82 1187
4524.45 1252
4525.09 1277
4525.72 1310
4526.36 1388
4526.99 1502
4527.63 1603
4528.26 1716
4528.90 1907
4529.53 2089
4530.17 2260
4530.80 2330
4531.44 2537
4532.07 2514
4532.71 2339
4533.34 2311
4533.98 2093
4534.62 1936
4535.25 1703
4535.89 1577
4536.52 1539
4537.16 1378
4537.79 1305
4538.43 1309
4539.07 1309
4539.70 1190
4540.34 1134
4540.97 1184
4541.61 1227
4542.25 1182
4542.88 1142
4543.52 1096
4544.15 1095
4544.79 1119
4545.43 1065
4546.06 1081
4546.70 1093
4547.34 1097
4547.97 1081
4548.61 1111
4549.25 1107
4549.88 1108
4550.52 1098
4551.16 1124
4551.79 1148
4552.43 1126
4553.07 1089
4553.70 1085
4554.34 1091
4554.98 1106
4555.61 1092
4556.25 1096
4556.89 1143
4557.53 1080
4558.16 1038
4558.80 1046
4559.44 1102
4560.07 1125
4560.71 1133
4561.35 1057
4561.99 1128
4562.62 1124
4563.26 1094
4563.90 1171
4564.54 1195
4565.18 1156
4565.81 1201
4566.45 1198
4567.09 1156
4567.73 1275
4568.36 1279
4569.00 1243
4569.64 1208
4570.28 1280
4570.92 1177
4571.55 1194
4572.19 1152
4572.83 1170
4573.47 1239
4574.11 1232
4574.75 1231
4575.38 1191
4576.02 1193
4576.66 1184
4577.30 1124
4577.94 1130
4578.58 1210
4579.22 1155
4579.85 1128
4580.49 1145
4581.13 1075
4581.77 1119
4582.41 1115
4583.05 1149
4583.69 1164
4584.33 1154
4584.97 1160
4585.61 1162
4586.24 1184
4586.88 1167
4587.52 1115
4588.16 1156
4588.80 1262
4589.44 1341
4590.08 1272
4590.72 1391
4591.36 1327
4592.00 1299
4592.64 1331
4593.28 1328
4593.92 1350
4594.56 1223
4595.20 1112
4595.84 1194
4596.48 1186
4597.12 1163
4597.76 1082
4598.40 1045
4599.04 1107
4599.68 1155
4600.32 1190
4600.96 1187
4601.60 1148
4602.24 1233
4602.88 1202
4603.52 1208
4604.16 1236
4604.80 1212
4605.44 1166
4606.08 1176
4606.72 1209
4607.36 1140
4608.00 1121
4608.64 1255
4609.28 1151
4609.93 1170
4610.57 1187
4611.21 1178
4611.85 1177
4612.49 1173
4613.13 1085
4613.77 1097
4614.41 1105
4615.05 1147
4615.69 1209
4616.34 1163
4616.98 1102
4617.62 1064
4618.26 1117
4618.90 1037
4619.54 1023
4620.18 1054
4620.83 1046
4621.47 988
4622.11 1037
4622.75 1008
4623.39 1070
4624.03 988
4624.68 1014
4625.32 1003
4625.96 1119
4626.60 1004
4627.24 1059
4627.89 1077
4628.53 1063
4629.17 1071
4629.81 1142
4630.45 1141
4631.10 1111
4631.74 1101
4632.38 1116
4633.02 1048
4633.67 1073
4634.31 1136
4634.95 1165
4635.59 1077
4636.24 1092
4636.88 1137
4637.52 1228
4638.17 1094
4638.81 1141
4639.45 1151
4640.09 1092
4640.74 1095
4641.38 1121
4642.02 1123
4642.67 1058
4643.31 1038
4643.95 1000
4644.60 1057
4645.24 1089
4645.88 1151
4646.53 1114
4647.17 1078
4647.81 1065
4648.46 1039
4649.10 999
4649.74 1034
4650.39 1111
4651.03 1107
4651.67 1167
4652.32 1136
4652.96 1018
4653.61 1052
4654.25 1143
4654.89 1140
4655.54 1068
4656.18 1023
4656.83 1073
4657.47 1060
4658.11 1000
4658.76 995
4659.40 1007
4660.05 1062
4660.69 1094
4661.33 1003
4661.98 1038
4662.62 1047
4663.27 1057
4663.91 1013
4664.56 983
4665.20 967
4665.85 1013
4666.49 957
4667.14 983
4667.78 1019
4668.43 964
4669.07 935
4669.72 992
4670.36 994
4671.01 1027
4671.65 953
4672.30 1006
4672.94 1017
4673.59 986
4674.23 987
4674.88 1054
4675.52 1062
4676.17 1072
4676.81 1093
4677.46 1047
4678.10 991
4678.75 1077
4679.40 1070
4680.04 1047
4680.69 1119
4681.33 1112
4681.98 1134
4682.62 1038
4683.27 1052
4683.92 1038
4684.56 1085
4685.21 1073
4685.85 1037
4686.50 1086
4687.15 1158
4687.79 1122
4688.44 1048
4689.09 1066
4689.73 1112
4690.38 1177
4691.02 1162
4691.67 1129
4692.32 1107
4692.96 1180
4693.61 1153
4694.26 1236
4694.90 1244
4695.55 1250
4696.20 1195
4696.84 1313
4697.49 1355
4698.14 1326
4698.78 1274
4699.43 1314
4700.08 1405
4700.73 1289
4701.37 1279
4702.02 1318
4702.67 1279
4703.31 1179
4703.96 1186
4704.61 1193
4705.26 1254
4705.90 1283
4706.55 1229
4707.20 1184
4707.85 1114
4708.49 1142
4709.14 1152
4709.79 1096
4710.44 1142
4711.09 1154
4711.73 1087
4712.38 1141
4713.03 1127
4713.68 1117
4714.33 1067
4714.97 1164
4715.62 1075
4716.27 1069
4716.92 1181
4717.57 1178
4718.21 1105
4718.86 1140
4719.51 1147
4720.16 1194
4720.81 1216
4721.46 1178
4722.11 1192
4722.75 1234
4723.40 1195
4724.05 1240
4724.70 1229
4725.35 1214
4726.00 1149
4726.65 1220
4727.30 1308
4727.94 1319
4728.59 1263
4729.24 1245
4729.89 1152
4730.54 1163
4731.19 1189
4731.84 1121
4732.49 1050
4733.14 1069
4733.79 1114
4734.44 1091
4735.09 1075
4735.74 1066
4736.38 1128
4737.03 1105
4737.68 1180
4738.33 1220
4738.98 1221
4739.63 1154
4740.28 1172
4740.93 1177
4741.58 1207
4742.23 1213
4742.88 1153
4743.53 1204
4744.18 1039
4744.83 1049
4745.48 1149
4746.13 1123
4746.78 1140
4747.43 1116
4748.08 1104
4748.73 1165
4749.39 1151
4750.04 1131
4750.69 1159
4751.34 1197
4751.99 1263
4752.64 1190
4753.29 1144
4753.94 1157
4754.59 1157
4755.24 1151
4755.89 1161
4756.54 1069
4757.19 1067
4757.84 1163
4758.50 1197
4759.15 1175
4759.80 1185
4760.45 1196
4761.10 1198
4761.75 1176
4762.40 1161
4763.05 1114
4763.71 1167
4764.36 1132
4765.01 1124
4765.66 1138
4766.31 1133
4766.96 1076
4767.62 1041
4768.27 1101
4768.92 1100
4769.57 1081
4770.22 1075
4770.87 1067
4771.53 1046
4772.18 1032
4772.83 1059
4773.48 1049
4774.13 1013
4774.79 976
4775.44 1016
4776.09 1012
4776.74 1018
4777.40 1079
4778.05 1015
4778.70 996
4779.35 1023
4780.01 1044
4780.66 1047
4781.31 1111
4781.96 1037
4782.62 992
4783.27 987
4783.92 1049
4784.57 1028
4785.23 1037
4785.88 1004
4786.53 973
4787.19 1073
4787.84 1107
4788.49 1107
4789.15 1108
4789.80 1063
4790.45 1152
4791.11 1191
4791.76 1116
4792.41 1149
4793.07 1101
4793.72 1091
4794.37 1068
4795.03 1030
4795.68 1094
4796.33 1076
4796.99 1076
4797.64 1176
4798.29 1202
4798.95 1291
4799.60 1203
4800.26 1226
4800.91 1311
4801.56 1232
4802.22 1239
4802.87 1286
4803.53 1225
4804.18 1257
4804.83 1131
4805.49 1135
4806.14 1101
4806.80 1130
4807.45 1108
4808.11 1105
4808.76 1062
4809.42 1090
4810.07 1095
4810.72 1089
4811.38 1080
4812.03 1062
4812.69 1100
4813.34 1029
4814.00 1085
4814.65 1103
4815.31 1047
4815.96 1063
4816.62 1102
4817.27 1122
4817.93 1088
4818.58 1077
4819.24 1183
4819.89 1200
4820.55 1157
4821.20 1174
4821.86 1193
4822.52 1208
4823.17 1279
4823.83 1293
4824.48 1267
4825.14 1222
4825.79 1227
4826.45 1170
4827.10 1068
4827.76 1095
4828.42 1159
4829.07 1121
4829.73 1204
4830.38 1213
4831.04 1251
4831.70 1204
4832.35 1248
4833.01 1265
4833.66 1297
4834.32 1283
4834.98 1292
4835.63 1294
4836.29 1280
4836.95 1302
4837.60 1311
4838.26 1246
4838.92 1220
4839.57 1288
4840.23 1286
4840.89 1243
4841.54 1211
4842.20 1340
4842.86 1316
4843.51 1327
4844.17 1377
4844.83 1284
4845.48 1296
4846.14 1212
4846.80 1315
4847.45 1343
4848.11 1330
4848.77 1349
4849.43 1434
4850.08 1487
4850.74 1427
4851.40 1437
4852.06 1421
4852.71 1354
4853.37 1397
4854.03 1352
4854.69 1314
4855.34 1302
4856.00 1357
4856.66 1421
4857.32 1519
4857.97 1536
4858.63 1476
4859.29 1446
4859.95 1374
4860.61 1425
4861.26 1481
4861.92 1424
4862.58 1357
4863.24 1352
4863.90 1321
4864.55 1283
4865.21 1305
4865.87 1329
4866.53 1304
4867.19 1350
4867.85 1350
4868.51 1274
4869.16 1322
4869.82 1293
4870.48 1144
4871.14 1245
4871.80 1328
4872.46 1290
4873.12 1204
4873.78 1198
4874.43 1222
4875.09 1275
4875.75 1298
4876.41 1341
4877.07 1304
4877.73 1336
4878.39 1223
4879.05 1283
4879.71 1292
4880.37 1316
4881.03 1305
4881.69 1336
4882.34 1278
4883.00 1258
4883.66 1310
4884.32 1291
4884.98 1238
4885.64 1287
4886.30 1307
4886.96 1203
4887.62 1232
4888.28 1168
4888.94 1217
4889.60 1239
4890.26 1223
4890.92 1314
4891.58 1351
4892.24 1270
4892.90 1224
4893.56 1296
4894.22 1253
4894.88 1218
4895.54 1278
4896.20 1217
4896.86 1226
4897.52 1302
4898.19 1314
4898.85 1388
4899.51 1358
4900.17 1320
4900.83 1284
4901.49 1266
4902.15 1267
4902.81 1265
4903.47 1247
4904.13 1220
4904.79 1112
4905.45 1149
4906.12 1206
4906.78 1188
4907.44 1123
4908.10 1265
4908.76 1222
4909.42 1108
4910.08 1136
4910.74 1189
4911.41 1185
4912.07 1101
4912.73 1052
4913.39 1092
4914.05 1089
4914.71 1013
4915.38 1038
4916.04 1068
4916.70 960
4917.36 1000
4918.02 968
4918.68 1015
4919.35 1017
4920.01 930
4920.67 965
4921.33 1072
4921.99 1037
4922.66 998
4923.32 990
4923.98 1024
4924.64 1020
4925.31 1038
4925.97 1037
4926.63 1059
4927.29 987
4927.96 1047
4928.62 991
4929.28 960
4929.94 996
4930.61 957
4931.27 1030
4931.93 979
4932.59 1047
4933.26 1047
4933.92 1004
4934.58 962
4935.25 1045
4935.91 1058
4936.57 1037
4937.24 1046
4937.90 994
4938.56 1077
4939.23 955
4939.89 1021
4940.55 955
4941.22 982
4941.88 997
4942.54 974
4943.21 1012
4943.87 992
4944.53 1027
4945.20 1099
4945.86 1000
4946.52 1001
4947.19 968
4947.85 1058
4948.52 996
4949.18 989
4949.84 978
4950.51 991
4951.17 976
4951.84 998
4952.50 947
4953.17 961
4953.83 988
4954.49 962
4955.16 964
4955.82 991
4956.49 996
4957.15 989
4957.82 1027
4958.48 1128
4959.15 1157
4959.81 1110
4960.47 1199
4961.14 1296
4961.80 1259
4962.47 1205
4963.13 1222
4963.80 1285
4964.46 1274
4965.13 1258
4965.79 1219
4966.46 1093
4967.12 982
4967.79 992
4968.45 1029
4969.12 1051
4969.79 1023
4970.45 977
4971.12 1050
4971.78 1099
4972.45 1069
4973.11 1052
4973.78 1022
4974.44 1013
4975.11 1023
4975.78 1058
4976.44 998
4977.11 960
4977.77 1031
4978.44 1034
4979.11 940
4979.77 985
4980.44 1021
4981.10 1025
4981.77 975
4982.44 1074
4983.10 1079
4983.77 1002
4984.43 922
4985.10 961
4985.77 962
4986.43 954
4987.10 998
4987.77 983
4988.43 952
4989.10 990
4989.77 991
4990.43 942
4991.10 903
4991.77 934
4992.43 956
4993.10 943
4993.77 934
4994.43 937
4995.10 997
4995.77 951
4996.44 969
4997.10 986
4997.77 990
4998.44 987
4999.10 896
4999.77 906
5000.44 876
5001.11 952
5001.77 933
5002.44 915
5003.11 845
5003.78 837
5004.44 880
5005.11 893
5005.78 920
5006.45 889
5007.12 838
5007.78 842
5008.45 898
5009.12 970
5009.79 921
5010.46 955
5011.12 982
5011.79 975
5012.46 1010
5013.13 945
5013.80 897
5014.47 842
5015.13 848
5015.80 864
5016.47 889
5017.14 921
5017.81 969
5018.48 916
5019.14 899
5019.81 944
5020.48 949
5021.15 971
5021.82 922
5022.49 967
5023.16 909
5023.83 950
5024.50 921
5025.16 949
5025.83 946
5026.50 932
5027.17 904
5027.84 958
5028.51 924
5029.18 916
5029.85 974
5030.52 898
5031.19 822
5031.86 828
5032.53 825
5033.20 883
5033.87 867
5034.54 908
5035.21 859
5035.88 830
5036.54 886
5037.21 882
5037.88 933
5038.55 892
5039.22 906
5039.89 948
5040.56 901
5041.23 854
5041.90 861
5042.58 849
5043.25 892
5043.92 974
5044.59 921
5045.26 930
5045.93 919
5046.60 889
5047.27 960
5047.94 942
5048.61 979
5049.28 906
5049.95 916
5050.62 933
5051.29 955
5051.96 959
5052.63 926
5053.30 853
5053.98 914
5054.65 867
5055.32 859
5055.99 895
5056.66 870
5057.33 849
5058.00 898
5058.67 891
5059.34 968
5060.02 952
5060.69 878
5061.36 907
5062.03 857
5062.70 913
5063.37 928
5064.04 904
5064.72 904
5065.39 844
5066.06 834
5066.73 879
5067.40 877
5068.08 912
5068.75 938
5069.42 890
5070.09 882
5070.76 848
5071.44 894
5072.11 927
5072.78 853
5073.45 883
5074.12 872
5074.80 886
5075.47 916
5076.14 932
5076.81 905
5077.49 851
5078.16 909
5078.83 932
5079.50 967
5080.18 933
5080.85 899
5081.52 954
5082.20 917
5082.87 858
5083.54 865
5084.21 934
5084.89 907
5085.56 925
5086.23 891
5086.91 955
5087.58 957
5088.25 944
5088.93 1030
5089.60 1005
5090.27 966
5090.95 1000
5091.62 990
5092.29 1058
5092.97 978
5093.64 987
5094.31 941
5094.99 974
5095.66 949
5096.34 934
5097.01 934
5097.68 925
5098.36 949
5099.03 925
5099.70 940
5100.38 915
5101.05 937
5101.73 934
5102.40 885
5103.08 924
5103.75 950
5104.42 924
5105.10 991
5105.77 1012
5106.45 979
5107.12 1014
5107.80 939
5108.47 957
5109.15 930
5109.82 899
5110.49 953
5111.17 963
5111.84 930
5112.52 941
5113.19 932
5113.87 979
5114.54 1030
5115.22 999
5115.89 1012
5116.57 1065
5117.24 1063
5117.92 1201
5118.59 1233
5119.27 1282
5119.94 1322
5120.62 1250
5121.30 1273
5121.97 1251
5122.65 1217
5123.32 1075
5124.00 1035
5124.67 1054
5125.35 1033
5126.02 1032
5126.70 1050
5127.38 1010
5128.05 930
5128.73 951
5129.40 1009
5130.08 993
5130.76 991
5131.43 1012
5132.11 1053
5132.78 1011
5133.46 979
5134.14 1065
5134.81 1029
5135.49 992
5136.17 1015
5136.84 1044
5137.52 969
5138.20 967
5138.87 1032
5139.55 1025
5140.22 967
5140.90 1007
5141.58 1025
5142.26 929
5142.93 957
5143.61 954
5144.29 931
5144.96 959
5145.64 877
5146.32 936
5146.99 918
5147.67 946
5148.35 931
5149.03 839
5149.70 896
5150.38 911
5151.06 892
5151.73 860
5152.41 872
5153.09 885
5153.77 871
5154.44 894
5155.12 932
5155.80 915
5156.48 910
5157.16 884
5157.83 925
5158.51 912
5159.19 942
5159.87 944
5160.55 868
5161.22 883
5161.90 885
5162.58 884
5163.26 933
5163.94 848
5164.61 860
5165.29 850
5165.97 901
5166.65 933
5167.33 886
5168.01 928
5168.68 936
5169.36 882
5170.04 884
5170.72 876
5171.40 862
5172.08 888
5172.76 824
5173.44 880
5174.11 840
5174.79 836
5175.47 845
5176.15 882
5176.83 839
5177.51 796
5178.19 884
5178.87 867
5179.55 840
5180.23 897
5180.91 886
5181.58 839
5182.26 853
5182.94 854
5183.62 832
5184.30 814
5184.98 867
5185.66 823
5186.34 824
5187.02 763
5187.70 856
5188.38 845
5189.06 817
5189.74 807
5190.42 785
5191.10 831
5191.78 806
5192.46 821
5193.14 843
5193.82 840
5194.50 813
5195.18 810
5195.86 818
5196.54 862
5197.22 884
5197.90 859
5198.58 843
5199.26 879
5199.94 883
5200.63 882
5201.31 897
5201.99 833
5202.67 824
5203.35 920
5204.03 921
5204.71 832
5205.39 870
5206.07 844
5206.75 900
5207.43 876
5208.11 846
5208.80 893
5209.48 890
5210.16 875
5210.84 878
5211.52 887
5212.20 870
5212.88 858
5213.57 912
5214.25 875
5214.93 874
5215.61 907
5216.29 872
5216.97 909
5217.66 878
5218.34 917
5219.02 853
5219.70 867
5220.38 941
5221.06 908
5221.75 936
5222.43 875
5223.11 896
5223.79 922
5224.47 933
5225.16 843
5225.84 890
5226.52 918
5227.20 910
5227.89 895
5228.57 886
5229.25 864
5229.93 905
5230.62 820
5231.30 820
5231.98 849
5232.66 904
5233.35 892
5234.03 889
5234.71 902
5235.40 916
5236.08 927
5236.76 891
5237.44 905
5238.13 864
5238.81 859
5239.49 887
5240.18 976
5240.86 881
5241.54 850
5242.23 896
5242.91 905
5243.59 880
5244.28 857
5244.96 861
5245.64 838
5246.33 888
5247.01 890
5247.70 829
5248.38 863
5249.06 934
5249.75 932
5250.43 880
5251.11 962
5251.80 917
5252.48 865
5253.17 888
5253.85 890
5254.53 917
5255.22 861
5255.90 837
5256.59 889
5257.27 860
5257.96 817
5258.64 784
5259.32 908
5260.01 895
5260.69 941
5261.38 878
5262.06 908
5262.75 919
5263.43 931
5264.12 889
5264.80 910
5265.49 969
5266.17 918
5266.86 879
5267.54 854
5268.23 893
5268.91 959
5269.60 948
5270.28 908
5270.97 899
5271.65 878
5272.34 877
5273.02 833
5273.71 773
5274.39 832
5275.08 817
5275.76 883
5276.45 871
5277.14 844
5277.82 866
5278.51 839
5279.19 918
5279.88 932
5280.56 897
5281.25 924
5281.94 861
5282.62 903
5283.31 942
5283.99 870
5284.68 850
5285.37 876
5286.05 876
5286.74 858
5287.43 851
5288.11 814
5288.80 792
5289.48 813
5290.17 828
5290.86 847
5291.54 866
5292.23 915
5292.92 885
5293.60 842
5294.29 845
5294.98 889
5295.66 878
5296.35 975
5297.04 902
5297.72 943
5298.41 970
5299.10 987
5299.79 987
5300.47 1001
5301.16 1018
5301.85 1064
5302.53 1091
5303.22 1120
5303.91 1084
5304.60 1089
5305.28 1156
5305.97 1125
5306.66 1139
5307.35 1141
5308.03 1136
5308.72 1087
5309.41 1124
5310.10 1135
5310.78 1163
5311.47 1221
5312.16 1198
5312.85 1309
5313.54 1332
5314.22 1341
5314.91 1304
5315.60 1357
5316.29 1357
5316.98 1349
5317.66 1270
5318.35 1223
5319.04 1266
5319.73 1245
5320.42 1185
5321.11 1228
5321.80 1177
5322.48 1126
5323.17 1106
5323.86 1035
5324.55 991
5325.24 982
5325.93 988
5326.62 1011
5327.30 937
5327.99 944
5328.68 996
5329.37 998
5330.06 1001
5330.75 1006
5331.44 1049
5332.13 996
5332.82 943
5333.51 927
5334.20 959
5334.88 928
5335.57 941
5336.26 873
5336.95 879
5337.64 966
5338.33 977
5339.02 991
5339.71 943
5340.40 945
5341.09 965
5341.78 983
5342.47 983
5343.16 952
5343.85 956
5344.54 1030
5345.23 1082
5345.92 1079
5346.61 1117
5347.30 1236
5347.99 1224
5348.68 1288
5349.37 1384
5350.06 1427
5350.75 1368
5351.44 1372
5352.13 1281
5352.82 1255
5353.51 1173
5354.20 1172
5354.90 1105
5355.59 1017
5356.28 1014
5356.97 1019
5357.66 1046
5358.35 943
5359.04 934
5359.73 969
5360.42 965
5361.11 982
5361.80 988
5362.49 962
5363.19 907
5363.88 891
5364.57 944
5365.26 911
5365.95 936
5366.64 916
5367.33 944
5368.03 915
5368.72 828
5369.41 811
5370.10 884
5370.79 857
5371.48 936
5372.18 904
5372.87 888
5373.56 887
5374.25 871
5374.94 863
5375.63 823
5376.33 831
5377.02 929
5377.71 892
5378.40 874
5379.10 858
5379.79 904
5380.48 907
5381.17 892
5381.86 851
5382.56 900
5383.25 907
5383.94 867
5384.63 882
5385.33 920
5386.02 919
5386.71 929
5387.40 1025
5388.10 996
5388.79 1045
5389.48 1002
5390.18 995
5390.87 1019
5391.56 1013
5392.26 974
5392.95 993
5393.64 979
5394.33 947
5395.03 933
5395.72 925
5396.41 921
5397.11 898
5397.80 855
5398.49 842
5399.19 892
5399.88 861
5400.58 908
5401.27 881
5401.96 810
5402.66 844
5403.35 853
5404.04 875
5404.74 805
5405.43 861
5406.13 882
5406.82 923
5407.51 882
5408.21 916
5408.90 927
5409.60 929
5410.29 927
5410.98 867
5411.68 879
5412.37 869
5413.07 848
5413.76 886
5414.46 825
5415.15 863
5415.84 878
5416.54 876
5417.23 876
5417.93 886
5418.62 930
5419.32 986
5420.01 941
5420.71 918
5421.40 905
5422.10 919
5422.79 999
5423.49 895
5424.18 837
5424.88 918
5425.57 938
5426.27 896
5426.96 896
5427.66 927
5428.35 890
5429.05 901
5429.74 932
5430.44 906
5431.14 931
5431.83 951
5432.53 883
5433.22 874
5433.92 905
5434.61 913
5435.31 917
5436.01 817
5436.70 895
5437.40 931
5438.09 909
5438.79 845
5439.49 839
5440.18 878
5440.88 918
5441.57 882
5442.27 904
5442.97 918
5443.66 995
5444.36 1025
5445.06 1070
5445.75 1150
5446.45 1101
5447.15 1158
5447.84 1223
5448.54 1260
5449.24 1133
5449.93 1246
5450.63 1154
5451.33 1134
5452.02 1072
5452.72 1006
5453.42 964
5454.11 925
5454.81 947
5455.51 1030
5456.20 993
5456.90 950
5457.60 887
5458.30 929
5458.99 1004
5459.69 972
5460.39 1026
5461.09 993
5461.78 1008
5462.48 1049
5463.18 1066
5463.88 1083
5464.57 1058
5465.27 1046
5465.97 1067
5466.67 1061
5467.36 975
5468.06 952
5468.76 964
5469.46 940
5470.16 987
5470.85 984
5471.55 966
5472.25 1035
5472.95 1058
5473.65 1058
5474.35 1074
5475.04 1051
5475.74 1093
5476.44 1166
5477.14 1259
5477.84 1246
5478.54 1310
5479.23 1418
5479.93 1524
5480.63 1564
5481.33 1540
5482.03 1594
5482.73 1526
5483.43 1404
5484.13 1359
5484.83 1291
5485.52 1154
5486.22 1196
5486.92 1265
5487.62 1201
5488.32 1183
5489.02 1168
5489.72 1255
5490.42 1249
5491.12 1253
5491.82 1286
5492.52 1288
5493.22 1305
5493.92 1387
5494.62 1470
5495.31 1356
5496.01 1342
5496.71 1480
5497.41 1624
5498.11 1736
5498.81 1913
5499.51 2247
5500.21 2572
5500.91 2614
5501.61 2632
5502.31 2619
5503.01 2483
5503.71 2106
5504.41 1949
5505.11 1737
5505.81 1461
5506.51 1415
5507.22 1462
5507.92 1320
5508.62 1256
5509.32 1249
5510.02 1264
5510.72 1226
5511.42 1198
5512.12 1198
5512.82 1228
5513.52 1218
5514.22 1222
5514.92 1231
5515.62 1327
5516.32 1225
5517.03 1205
5517.73 1220
5518.43 1293
5519.13 1306
5519.83 1285
5520.53 1318
5521.23 1281
5521.93 1218
5522.63 1189
5523.34 1195
5524.04 1141
5524.74 1048
5525.44 1021
5526.14 1014
5526.84 1000
5527.55 953
5528.25 992
5528.95 999
5529.65 979
5530.35 1079
5531.05 1055
5531.76 975
5532.46 914
5533.16 975
5533.86 997
5534.56 1025
5535.27 973
5535.97 1022
5536.67 993
5537.37 969
5538.08 1038
5538.78 1019
5539.48 973
5540.18 982
5540.89 934
5541.59 966
5542.29 989
5542.99 954
5543.70 948
5544.40 846
5545.10 888
5545.80 943
5546.51 936
5547.21 976
5547.91 903
5548.62 979
5549.32 908
5550.02 919
5550.73 904
5551.43 981
5552.13 1026
5552.84 971
5553.54 906
5554.24 964
5554.95 897
5555.65 888
5556.35 897
5557.06 916
5557.76 938
5558.46 903
5559.17 884
5559.87 990
5560.57 1025
5561.28 972
5561.98 981
5562.69 1035
5563.39 966
5564.09 1016
5564.80 1053
5565.50 968
5566.21 965
5566.91 916
5567.61 915
5568.32 939
5569.02 878
5569.73 909
5570.43 941
5571.14 950
5571.84 920
5572.54 988
5573.25 950
5573.95 983
5574.66 979
5575.36 991
5576.07 970
5576.77 967
5577.48 927
5578.18 951
5578.89 967
5579.59 896
5580.30 949
5581.00 848
5581.71 840
5582.41 786
5583.12 854
5583.82 895
5584.53 915
5585.23 906
5585.94 913
5586.64 933
5587.35 969
5588.06 877
5588.76 884
5589.47 869
5590.17 920
5590.88 902
5591.58 854
5592.29 856
5592.99 882
5593.70 915
5594.41 887
5595.11 896
5595.82 904
5596.52 894
5597.23 881
5597.94 852
5598.64 844
5599.35 862
5600.06 861
5600.76 883
5601.47 858
5602.17 828
5602.88 826
5603.59 852
5604.29 883
5605.00 848
5605.71 861
5606.41 839
5607.12 839
5607.83 823
5608.53 779
5609.24 851
5609.95 847
5610.65 818
5611.36 818
5612.07 817
5612.78 886
5613.48 839
5614.19 842
5614.90 856
5615.60 841
5616.31 844
5617.02 824
5617.73 885
5618.43 840
5619.14 802
5619.85 850
5620.56 843
5621.26 791
5621.97 780
5622.68 849
5623.39 833
5624.09 822
5624.80 865
5625.51 854
5626.22 844
5626.93 879
5627.63 842
5628.34 843
5629.05 860
5629.76 922
5630.47 886
5631.17 835
5631.88 866
5632.59 845
5633.30 890
5634.01 890
5634.72 845
5635.42 887
5636.13 932
5636.84 930
5637.55 883
5638.26 953
5638.97 931
5639.68 881
5640.39 928
5641.09 910
5641.80 951
5642.51 931
5643.22 926
5643.93 894
5644.64 803
5645.35 811
5646.06 898
5646.77 865
5647.48 825
5648.19 868
5648.89 847
5649.60 841
5650.31 852
5651.02 913
5651.73 866
5652.44 860
5653.15 894
5653.86 914
5654.57 920
5655.28 909
5655.99 893
5656.70 918
5657.41 938
5658.12 914
5658.83 937
5659.54 934
5660.25 917
5660.96 914
5661.67 866
5662.38 870
5663.09 831
5663.80 868
5664.51 886
5665.22 867
5665.93 842
5666.64 818
5667.35 869
5668.06 907
5668.77 939
5669.48 926
5670.19 913
5670.91 951
5671.62 949
5672.33 972
5673.04 918
5673.75 833
5674.46 898
5675.17 874
5675.88 835
5676.59 828
5677.30 878
5678.01 838
5678.73 868
5679.44 846
5680.15 857
5680.86 883
5681.57 881
5682.28 836
5682.99 842
5683.71 829
5684.42 833
5685.13 846
5685.84 896
5686.55 856
5687.26 810
5687.98 886
5688.69 840
5689.40 809
5690.11 829
5690.82 817
5691.54 807
5692.25 878
5692.96 860
5693.67 869
5694.38 813
5695.10 881
5695.81 820
5696.52 815
5697.23 861
5697.95 836
5698.66 790
5699.37 814
5700.08 774
5700.80 767
5701.51 789
5702.22 808
5702.93 802
5703.65 768
5704.36 845
5705.07 852
5705.78 920
5706.50 836
5707.21 848
5707.92 866
5708.64 845
5709.35 767
5710.06 809
5710.78 779
5711.49 832
5712.20 839
5712.92 776
5713.63 743
5714.34 816
5715.06 771
5715.77 783
5716.48 758
5717.20 814
5717.91 807
5718.62 838
5719.34 839
5720.05 784
5720.77 845
5721.48 801
5722.19 824
5722.91 850
5723.62 864
5724.33 767
5725.05 792
5725.76 854
5726.48 897
5727.19 828
5727.91 854
5728.62 893
5729.33 813
5730.05 847
5730.76 834
5731.48 846
5732.19 842
5732.91 794
5733.62 813
5734.34 762
5735.05 767
5735.77 784
5736.48 823
5737.20 823
5737.91 818
5738.63 832
5739.34 871
5740.06 809
5740.77 786
5741.49 829
5742.20 770
5742.92 870
5743.63 878
5744.35 825
5745.06 811
5745.78 786
5746.49 838
5747.21 869
5747.92 787
5748.64 831
5749.35 821
5750.07 869
5750.79 871
5751.50 912
5752.22 915
5752.93 870
5753.65 867
5754.36 920
5755.08 946
5755.80 953
5756.51 952
5757.23 916
5757.95 928
5758.66 983
5759.38 954
5760.09 902
5760.81 931
5761.53 992
5762.24 1000
5762.96 950
5763.68 948
5764.39 957
5765.11 932
5765.83 994
5766.54 976
5767.26 1025
5767.98 1208
5768.69 1322
5769.41 1438
5770.13 1497
5770.84 1544
5771.56 1544
5772.28 1387
5772.99 1318
5773.71 1155
5774.43 1056
5775.15 978
5775.86 1031
5776.58 996
5777.30 958
5778.01 1016
5778.73 1088
5779.45 1121
5780.17 1088
5780.88 1041
5781.60 1062
5782.32 1071
5783.04 1026
5783.76 1034
5784.47 939
5785.19 951
5785.91 960
5786.63 937
5787.34 993
5788.06 1006
5788.78 909
5789.50 985
5790.22 948
5790.94 930
5791.65 953
5792.37 949
5793.09 1009
5793.81 931
5794.53 1017
5795.25 1024
5795.96 1032
5796.68 961
5797.40 964
5798.12 977
5798.84 991
5799.56 998
5800.28 1042
5800.99 1017
5801.71 929
5802.43 962
5803.15 931
5803.87 923
5804.59 950
5805.31 945
5806.03 942
5806.75 935
5807.47 926
5808.18 914
5808.90 939
5809.62 891
5810.34 975
5811.06 908
5811.78 901
5812.50 915
5813.22 877
5813.94 883
5814.66 879
5815.38 894
5816.10 953
5816.82 876
5817.54 856
5818.26 841
5818.98 870
5819.70 816
5820.42 881
5821.14 855
5821.86 832
5822.58 833
5823.30 893
5824.02 815
5824.74 800
5825.46 780
5826.18 774
5826.90 861
5827.62 847
5828.34 796
5829.06 818
5829.78 858
5830.50 852
5831.22 837
5831.95 848
5832.67 898
5833.39 833
5834.11 841
5834.83 841
5835.55 794
5836.27 797
5836.99 819
5837.71 859
5838.43 832
5839.15 798
5839.88 795
5840.60 796
5841.32 779
5842.04 780
5842.76 839
5843.48 840
5844.20 812
5844.93 811
5845.65 801
5846.37 887
5847.09 856
5847.81 784
5848.53 800
5849.26 792
5849.98 795
5850.70 829
5851.42 799
5852.14 791
5852.87 807
5853.59 766
5854.31 818
5855.03 805
5855.75 767
5856.48 806
5857.20 794
5857.92 781
5858.64 744
5859.37 769
5860.09 825
5860.81 790
5861.53 814
5862.26 735
5862.98 787
5863.70 831
5864.42 782
5865.15 794
5865.87 809
5866.59 784
5867.31 807
5868.04 758
5868.76 753
5869.48 767
5870.21 787
5870.93 798
5871.65 754
5872.38 781
5873.10 783
5873.82 820
5874.55 770
5875.27 778
5875.99 807
5876.72 776
5877.44 828
5878.16 843
5878.89 785
5879.61 814
5880.33 838
5881.06 822
5881.78 844
5882.51 821
5883.23 842
5883.95 885
5884.68 849
5885.40 854
5886.13 876
5886.85 865
5887.57 857
5888.30 860
5889.02 822
5889.75 835
5890.47 830
5891.20 839
5891.92 851
5892.64 861
5893.37 827
5894.09 801
5894.82 810
5895.54 799
5896.27 817
5896.99 817
5897.72 847
5898.44 824
5899.17 801
5899.89 839
5900.62 821
5901.34 838
5902.07 868
5902.79 866
5903.52 900
5904.24 867
5904.97 874
5905.69 874
5906.42 851
5907.14 878
5907.87 903
5908.59 849
5909.32 824
5910.04 853
5910.77 822
5911.50 845
5912.22 860
5912.95 881
5913.67 873
5914.40 900
5915.12 861
5915.85 905
5916.58 893
5917.30 889
5918.03 910
5918.75 929
5919.48 917
5920.21 894
5920.93 886
5921.66 907
5922.39 901
5923.11 920
5923.84 904
5924.56 909
5925.29 924
5926.02 923
5926.74 927
5927.47 969
5928.20 943
5928.92 973
5929.65 983
5930.38 938
5931.10 962
5931.83 1001
5932.56 1024
5933.28 1014
5934.01 1031
5934.74 1075
5935.47 1074
5936.19 1040
5936.92 1040
5937.65 1063
5938.37 1081
5939.10 1081
5939.83 1101
5940.56 1091
5941.28 1144
5942.01 1177
5942.74 1174
5943.47 1207
5944.19 1242
5944.92 1203
5945.65 1224
5946.38 1305
5947.11 1296
5947.83 1315
5948.56 1316
5949.29 1328
5950.02 1362
5950.74 1490
5951.47 1564
5952.20 1582
5952.93 1657
5953.66 1665
5954.39 1722
5955.11 1687
5955.84 1654
5956.57 1697
5957.30 1649
5958.03 1582
5958.76 1651
5959.48 1550
5960.21 1627
5960.94 1592
5961.67 1548
5962.40 1594
5963.13 1643
5963.86 1773
5964.59 1802
5965.31 1959
5966.04 2152
5966.77 2284
5967.50 2383
5968.23 2356
5968.96 2307
5969.69 2156
5970.42 2082
5971.15 2111
5971.88 1907
5972.61 1886
5973.34 1921
5974.06 1855
5974.79 1789
5975.52 1856
5976.25 1971
5976.98 1947
5977.71 2033
5978.44 1964
5979.17 2032
5979.90 2107
5980.63 2227
5981.36 2298
5982.09 2291
5982.82 2277
5983.55 2277
5984.28 2339
5985.01 2309
5985.74 2264
5986.47 2245
5987.20 2287
5987.93 2293
5988.66 2242
5989.39 2312
5990.12 2327
5990.85 2337
5991.58 2350
5992.32 2508
5993.05 2484
5993.78 2441
5994.51 2526
5995.24 2562
5995.97 2504
5996.70 2546
5997.43 2591
5998.16 2488
5998.89 2512
5999.62 2500
6000.35 2487
6001.09 2520
6001.82 2462
6002.55 2428
6003.28 2339
6004.01 2344
6004.74 2372
6005.47 2263
6006.20 2379
6006.94 2662
6007.67 3015
6008.40 3458
6009.13 3991
6009.86 4658
6010.59 5541
6011.33 6255
6012.06 7003
6012.79 7812
6013.52 7883
6014.25 7661
6014.98 7520
6015.72 7126
6016.45 6408
6017.18 5609
6017.91 4792
6018.64 4272
6019.38 3737
6020.11 3259
6020.84 2861
6021.57 2632
6022.31 2522
6023.04 2303
6023.77 2174
6024.50 2113
6025.24 2111
6025.97 2023
6026.70 2005
6027.43 1947
6028.17 1977
6028.90 2003
6029.63 1929
6030.37 1817
6031.10 1803
6031.83 1672
6032.56 1706
6033.30 1702
6034.03 1763
6034.76 1688
6035.50 1636
6036.23 1721
6036.96 1659
6037.70 1651
6038.43 1701
6039.16 1636
6039.90 1744
6040.63 1762
6041.36 1739
6042.10 1809
6042.83 1809
6043.56 1826
6044.30 1833
6045.03 1837
6045.77 1950
6046.50 1929
6047.23 1946
6047.97 2135
6048.70 2064
6049.44 2181
6050.17 2207
6050.90 2350
6051.64 2538
6052.37 2519
6053.11 2509
6053.84 2485
6054.57 2324
6055.31 2230
6056.04 2194
6056.78 2077
6057.51 2017
6058.25 1930
6058.98 1930
6059.72 1938
6060.45 1876
6061.19 1822
6061.92 1844
6062.66 1887
6063.39 1784
6064.13 1725
6064.86 1756
6065.60 1706
6066.33 1817
6067.07 1734
6067.80 1659
6068.54 1676
6069.27 1701
6070.01 1667
6070.74 1668
6071.48 1650
6072.21 1743
6072.95 1721
6073.68 1682
6074.42 1629
6075.15 1714
6075.89 1697
6076.63 1645
6077.36 1631
6078.10 1639
6078.83 1618
6079.57 1592
6080.30 1637
6081.04 1643
6081.78 1640
6082.51 1592
6083.25 1521
6083.98 1598
6084.72 1598
6085.46 1535
6086.19 1546
6086.93 1579
6087.67 1596
6088.40 1668
6089.14 1655
6089.88 1688
6090.61 1786
6091.35 1787
6092.09 1746
6092.82 1761
6093.56 1692
6094.30 1751
6095.03 1608
6095.77 1561
6096.51 1552
6097.24 1498
6097.98 1493
6098.72 1428
6099.45 1519
6100.19 1515
6100.93 1470
6101.67 1458
6102.40 1388
6103.14 1409
6103.88 1432
6104.61 1491
6105.35 1480
6106.09 1462
6106.83 1462
6107.56 1456
6108.30 1452
6109.04 1474
6109.78 1495
6110.51 1438
6111.25 1474
6111.99 1567
6112.73 1504
6113.47 1573
6114.20 1550
6114.94 1648
6115.68 1711
6116.42 1667
6117.16 1724
6117.89 1677
6118.63 1685
6119.37 1642
6120.11 1676
6120.85 1648
6121.59 1667
6122.32 1605
6123.06 1606
6123.80 1668
6124.54 1714
6125.28 1735
6126.02 1650
6126.76 1673
6127.49 1649
6128.23 1692
6128.97 1652
6129.71 1684
6130.45 1670
6131.19 1670
6131.93 1653
6132.67 1615
6133.41 1613
6134.15 1615
6134.88 1722
6135.62 1819
6136.36 1774
6137.10 1873
6137.84 1879
6138.58 1951
6139.32 1985
6140.06 1975
6140.80 2090
6141.54 2151
6142.28 2026
6143.02 2003
6143.76 2058
6144.50 2057
6145.24 2014
6145.98 1921
6146.72 1859
6147.46 1917
6148.20 1872
6148.94 1837
6149.68 1921
6150.42 1843
6151.16 1913
6151.90 1855
6152.64 1931
6153.38 2079
6154.12 2040
6154.86 2041
6155.60 2056
6156.34 2143
6157.08 2114
6157.82 2233
6158.56 2215
6159.30 2174
6160.04 2179
6160.78 2206
6161.52 2292
6162.27 2191
6163.01 2337
6163.75 2418
6164.49 2484
6165.23 2605
6165.97 2671
6166.71 2733
6167.45 2738
6168.19 2766
6168.94 2833
6169.68 2779
6170.42 2793
6171.16 2721
6171.90 2607
6172.64 2588
6173.38 2628
6174.13 2583
6174.87 2566
6175.61 2609
6176.35 2689
6177.09 2691
6177.83 2951
6178.58 3192
6179.32 3710
6180.06 4353
6180.80 5172
6181.54 6183
6182.28 6872
6183.03 7681
6183.77 7733
6184.51 7349
6185.25 6961
6186.00 6365
6186.74 5764
6187.48 5108
6188.22 4520
6188.97 3853
6189.71 3628
6190.45 3304
6191.19 3102
6191.94 3051
6192.68 3067
6193.42 3010
6194.16 3046
6194.91 2972
6195.65 3027
6196.39 3081
6197.13 2981
6197.88 3062
6198.62 3049
6199.36 2965
6200.11 2997
6200.85 3023
6201.59 2929
6202.34 2960
6203.08 3071
6203.82 3201
6204.57 3688
6205.31 4408
6206.05 5597
6206.80 6925
6207.54 8390
6208.28 9674
6209.03 10680
6209.77 11171
6210.52 11079
6211.26 10251
6212.00 9176
6212.75 8056
6213.49 6830
6214.23 5714
6214.98 4997
6215.72 4193
6216.47 3738
6217.21 3418
6217.95 3115
6218.70 2974
6219.44 2908
6220.19 2827
6220.93 2865
6221.68 2889
6222.42 2875
6223.17 2973
6223.91 2888
6224.65 2805
6225.40 2743
6226.14 2586
6226.89 2493
6227.63 2400
6228.38 2333
6229.12 2165
6229.87 2085
6230.61 2004
6231.36 1980
6232.10 1926
6232.85 1832
6233.59 1874
6234.34 1941
6235.08 1902
6235.83 1889
6236.57 1991
6237.32 2059
6238.06 2040
6238.81 2217
6239.56 2293
6240.30 2297
6241.05 2243
6241.79 2270
6242.54 2278
6243.28 2343
6244.03 2453
6244.77 2414
6245.52 2497
6246.27 2643
6247.01 2721
6247.76 2632
6248.50 2683
6249.25 2613
6250.00 2483
6250.74 2406
6251.49 2276
6252.23 2288
6252.98 2078
6253.73 2083
6254.47 2020
6255.22 1981
6255.97 1912
6256.71 1959
6257.46 1932
6258.21 2021
6258.95 1951
6259.70 1983
6260.45 2013
6261.19 2011
6261.94 1898
6262.69 1834
6263.43 1816
6264.18 1834
6264.93 1809
6265.67 1827
6266.42 1828
6267.17 1830
6267.92 1787
6268.66 1802
6269.41 1824
6270.16 1742
6270.90 1789
6271.65 1837
6272.40 1869
6273.15 1882
6273.89 1911
6274.64 2006
6275.39 1994
6276.14 2015
6276.89 2032
6277.63 2012
6278.38 2044
6279.13 2024
6279.88 1866
6280.62 1854
6281.37 1839
6282.12 1789
6282.87 1814
6283.62 1822
6284.36 1718
6285.11 1710
6285.86 1670
6286.61 1628
6287.36 1691
6288.11 1735
6288.85 1689
6289.60 1652
6290.35 1575
6291.10 1603
6291.85 1600
6292.60 1563
6293.35 1505
6294.09 1540
6294.84 1530
6295.59 1492
6296.34 1485
6297.09 1542
6297.84 1526
6298.59 1472
6299.34 1496
6300.09 1479
6300.83 1495
6301.58 1426
6302.33 1398
6303.08 1388
6303.83 1387
6304.58 1462
6305.33 1435
6306.08 1376
6306.83 1464
6307.58 1441
6308.33 1508
6309.08 1505
6309.83 1464
6310.58 1476
6311.33 1540
6312.08 1590
6312.83 1682
6313.58 1692
6314.33 1710
6315.08 1790
6315.83 1730
6316.58 1721
6317.33 1781
6318.08 1803
6318.83 1680
6319.58 1700
6320.33 1588
6321.08 1519
6321.83 1513
6322.58 1448
6323.33 1437
6324.08 1466
6324.83 1398
6325.58 1370
6326.33 1405
6327.08 1411
6327.83 1398
6328.58 1345
6329.33 1276
6330.08 1295
6330.84 1420
6331.59 1334
6332.34 1289
6333.09 1310
6333.84 1374
6334.59 1292
6335.34 1295
6336.09 1293
6336.84 1290
6337.60 1322
6338.35 1367
6339.10 1352
6339.85 1354
6340.60 1313
6341.35 1256
6342.10 1291
6342.86 1250
6343.61 1274
6344.36 1300
6345.11 1317
6345.86 1363
6346.61 1363
6347.37 1323
6348.12 1375
6348.87 1398
6349.62 1464
6350.37 1527
6351.13 1551
6351.88 1630
6352.63 1650
6353.38 1723
6354.14 1761
6354.89 1582
6355.64 1617
6356.39 1553
6357.14 1531
6357.90 1459
6358.65 1403
6359.40 1342
6360.16 1348
6360.91 1361
6361.66 1345
6362.41 1390
6363.17 1400
6363.92 1362
6364.67 1399
6365.42 1422
6366.18 1485
6366.93 1590
6367.68 1655
6368.44 1540
6369.19 1513
6369.94 1492
6370.70 1408
6371.45 1498
6372.20 1403
6372.96 1420
6373.71 1399
6374.46 1363
6375.22 1384
6375.97 1315
6376.72 1341
6377.48 1367
6378.23 1355
6378.99 1302
6379.74 1255
6380.49 1318
6381.25 1370
6382.00 1353
6382.75 1335
6383.51 1381
6384.26 1297
6385.02 1311
6385.77 1278
6386.53 1295
6387.28 1286
6388.03 1231
6388.79 1267
6389.54 1191
6390.30 1171
6391.05 1205
6391.81 1317
6392.56 1244
6393.31 1209
6394.07 1213
6394.82 1234
6395.58 1225
6396.33 1224
6397.09 1240
6397.84 1238
6398.60 1189
6399.35 1189
6400.11 1267
6400.86 1203
6401.62 1178
6402.37 1171
6403.13 1167
6403.88 1147
6404.64 1148
6405.39 1161
6406.15 1113
6406.90 1148
6407.66 1179
6408.42 1216
6409.17 1213
6409.93 1264
6410.68 1181
6411.44 1151
6412.19 1169
6412.95 1200
6413.71 1135
6414.46 1187
6415.22 1188
6415.97 1143
6416.73 1209
6417.48 1192
6418.24 1153
6419.00 1209
6419.75 1199
6420.51 1174
6421.27 1208
6422.02 1165
6422.78 1118
6423.53 1118
6424.29 1082
6425.05 1097
6425.80 1069
6426.56 1091
6427.32 1096
6428.07 1089
6428.83 1158
6429.59 1126
6430.34 1119
6431.10 1057
6431.86 1069
6432.61 1081
6433.37 1090
6434.13 1092
6434.89 1101
6435.64 1082
6436.40 1144
6437.16 1128
6437.91 1077
6438.67 1106
6439.43 1156
6440.19 1108
6440.94 1154
6441.70 1169
6442.46 1096
6443.22 1191
6443.97 1194
6444.73 1099
6445.49 1122
6446.25 1028
6447.00 1046
6447.76 1149
6448.52 1150
6449.28 1065
6450.04 1101
6450.79 1132
6451.55 1144
6452.31 1076
6453.07 1093
6453.83 1094
6454.58 1119
6455.34 1124
6456.10 1104
6456.86 1113
6457.62 1110
6458.38 1180
6459.13 1211
6459.89 1176
6460.65 1151
6461.41 1166
6462.17 1151
6462.93 1096
6463.69 1123
6464.44 1257
6465.20 1252
6465.96 1193
6466.72 1218
6467.48 1164
6468.24 1199
6469.00 1158
6469.76 1152
6470.52 1122
6471.28 1104
6472.03 1202
6472.79 1155
6473.55 1152
6474.31 1160
6475.07 1181
6475.83 1172
6476.59 1192
6477.35 1159
6478.11 1177
6478.87 1220
6479.63 1255
6480.39 1230
6481.15 1147
6481.91 1279
6482.67 1234
6483.43 1248
6484.19 1243
6484.95 1232
6485.71 1299
6486.47 1279
6487.23 1372
6487.99 1341
6488.75 1320
6489.51 1349
6490.27 1333
6491.03 1372
6491.79 1330
6492.55 1354
6493.31 1330
6494.07 1406
6494.83 1438
6495.59 1441
6496.35 1484
6497.11 1416
6497.87 1401
6498.64 1415
6499.40 1426
6500.16 1410
6500.92 1399
6501.68 1425
6502.44 1457
6503.20 1520
6503.96 1742
6504.72 1911
6505.48 2286
6506.25 2660
6507.01 3054
6507.77 3556
6508.53 3696
6509.29 3850
6510.05 3801
6510.81 3413
6511.57 3161
6512.34 2857
6513.10 2526
6513.86 2296
6514.62 2011
6515.38 1870
6516.15 1783
6516.91 1708
6517.67 1600
6518.43 1637
6519.19 1606
6519.95 1663
6520.72 1705
6521.48 1695
6522.24 1683
6523.00 1679
6523.77 1816
6524.53 1939
6525.29 2113
6526.05 2097
6526.81 2180
6527.58 2173
6528.34 2251
6529.10 2139
6529.86 2009
6530.63 2062
6531.39 1982
6532.15 1949
6532.92 2054
6533.68 2209
6534.44 2409
6535.20 2605
6535.97 2861
6536.73 2828
6537.49 2924
6538.26 2831
6539.02 2540
6539.78 2444
6540.55 2245
6541.31 2001
6542.07 1846
6542.84 1810
6543.60 1740
6544.36 1657
6545.13 1738
6545.89 1699
6546.65 1673
6547.42 1787
6548.18 1661
6548.94 1690
6549.71 1678
6550.47 1636
6551.24 1587
6552.00 1547
6552.76 1602
6553.53 1536
6554.29 1595
6555.06 1530
6555.82 1591
6556.58 1522
6557.35 1558
6558.11 1619
6558.88 1547
6559.64 1639
6560.41 1629
6561.17 1663
6561.93 1761
6562.70 1728
6563.46 1702
6564.23 1736
6564.99 1685
6565.76 1706
6566.52 1674
6567.29 1672
6568.05 1663
6568.82 1711
6569.58 1689
6570.35 1740
6571.11 1733
6571.88 1749
6572.64 1811
6573.41 1800
6574.17 1864
6574.94 1917
6575.70 1901
6576.47 1803
6577.23 1797
6578.00 1831
6578.76 1885
6579.53 1887
6580.29 1910
6581.06 1881
6581.83 1937
6582.59 2013
6583.36 2075
6584.12 2001
6584.89 2051
6585.65 2035
6586.42 2057
6587.19 1992
6587.95 1911
6588.72 1967
6589.48 2124
6590.25 2300
6591.02 2386
6591.78 2567
6592.55 2697
6593.32 3004
6594.08 3070
6594.85 3042
6595.61 3148
6596.38 3044
6597.15 2969
6597.91 2846
6598.68 2706
6599.45 2599
6600.21 2398
6600.98 2253
6601.75 2126
6602.51 2020
6603.28 1878
6604.05 1892
6604.82 1899
6605.58 1826
6606.35 1873
6607.12 1833
6607.88 1869
6608.65 1870
6609.42 1905
6610.19 1914
6610.95 1894
6611.72 1951
6612.49 1922
6613.25 1855
6614.02 1779
6614.79 1741
6615.56 1730
6616.32 1782
6617.09 1953
6617.86 2024
6618.63 1985
6619.40 2226
6620.16 2236
6620.93 2322
6621.70 2424
6622.47 2518
6623.24 2527
6624.00 2468
6624.77 2542
6625.54 2432
6626.31 2266
6627.08 2252
6627.84 2096
6628.61 2062
6629.38 1953
6630.15 1999
6630.92 1999
6631.69 2155
6632.46 2287
6633.22 2386
6633.99 2448
6634.76 2615
6635.53 2590
6636.30 2563
6637.07 2725
6637.84 2785
6638.61 2904
6639.37 2949
6640.14 3080
6640.91 3181
6641.68 3178
6642.45 3038
6643.22 2957
6643.99 2810
6644.76 2666
6645.53 2479
6646.30 2264
6647.07 2063
6647.84 1953
6648.61 1880
6649.37 1795
6650.14 1776
6650.91 1734
6651.68 1737
6652.45 1705
6653.22 1720
6653.99 1729
6654.76 1680
6655.53 1700
6656.30 1659
6657.07 1615
6657.84 1600
6658.61 1609
6659.38 1537
6660.15 1580
6660.92 1582
6661.69 1568
6662.46 1624
6663.23 1593
6664.00 1547
6664.77 1560
6665.55 1504
6666.32 1529
6667.09 1577
6667.86 1641
6668.63 1701
6669.40 1657
6670.17 1587
6670.94 1718
6671.71 1773
6672.48 1767
6673.25 1736
6674.02 1690
6674.79 1737
6675.57 1784
6676.34 1738
6677.11 1726
6677.88 1770
6678.65 1757
6679.42 1801
6680.19 1738
6680.96 1775
6681.74 1872
6682.51 1882
6683.28 1860
6684.05 1817
6684.82 1931
6685.59 1877
6686.37 1798
6687.14 1839
6687.91 1813
6688.68 1777
6689.45 1628
6690.22 1663
6691.00 1603
6691.77 1607
6692.54 1528
6693.31 1538
6694.08 1484
6694.86 1446
6695.63 1431
6696.40 1503
6697.17 1486
6697.95 1453
6698.72 1433
6699.49 1438
6700.26 1474
6701.04 1381
6701.81 1409
6702.58 1433
6703.35 1424
6704.13 1413
6704.90 1442
6705.67 1434
6706.44 1410
6707.22 1352
6707.99 1379
6708.76 1415
6709.54 1390
6710.31 1352
6711.08 1284
6711.86 1325
6712.63 1368
6713.40 1331
6714.17 1384
6714.95 1378
6715.72 1314
6716.50 1262
6717.27 1288
6718.04 1276
6718.82 1331
6719.59 1349
6720.36 1348
6721.14 1314
6721.91 1319
6722.68 1335
6723.46 1301
6724.23 1344
6725.01 1279
6725.78 1286
6726.55 1308
6727.33 1275
6728.10 1270
6728.88 1242
6729.65 1257
6730.42 1277
6731.20 1301
6731.97 1293
6732.75 1294
6733.52 1241
6734.30 1223
6735.07 1236
6735.84 1265
6736.62 1303
6737.39 1260
6738.17 1300
6738.94 1319
6739.72 1374
6740.49 1395
6741.27 1367
6742.04 1355
6742.82 1355
6743.59 1342
6744.37 1306
6745.14 1409
6745.92 1413
6746.69 1354
6747.47 1395
6748.24 1434
6749.02 1490
6749.79 1539
6750.57 1542
6751.34 1532
6752.12 1579
6752.90 1637
6753.67 1595
6754.45 1597
6755.22 1536
6756.00 1511
6756.77 1463
6757.55 1473
6758.33 1453
6759.10 1460
6759.88 1484
6760.65 1468
6761.43 1401
6762.20 1399
6762.98 1433
6763.76 1384
6764.53 1406
6765.31 1410
6766.09 1472
6766.86 1554
6767.64 1405
6768.41 1436
6769.19 1384
6769.97 1378
6770.74 1354
6771.52 1354
6772.30 1301
6773.07 1353
6773.85 1326
6774.63 1288
6775.40 1283
6776.18 1342
6776.96 1343
6777.74 1361
6778.51 1303
6779.29 1287
6780.07 1305
6780.84 1332
6781.62 1293
6782.40 1307
6783.17 1293
6783.95 1283
6784.73 1328
6785.51 1350
6786.28 1323
6787.06 1313
6787.84 1272
6788.62 1256
6789.39 1236
6790.17 1140
6790.95 1229
6791.73 1221
6792.51 1313
6793.28 1169
6794.06 1261
6794.84 1252
6795.62 1220
6796.39 1204
6797.17 1194
6797.95 1228
6798.73 1199
6799.51 1193
6800.29 1225
6801.06 1202
6801.84 1196
6802.62 1271
6803.40 1235
6804.18 1303
6804.96 1320
6805.73 1311
6806.51 1370
6807.29 1306
6808.07 1313
6808.85 1208
6809.63 1258
6810.41 1200
6811.18 1176
6811.96 1229
6812.74 1273
6813.52 1293
6814.30 1194
6815.08 1237
6815.86 1207
6816.64 1254
6817.42 1292
6818.20 1297
6818.98 1233
6819.76 1199
6820.53 1233
6821.31 1298
6822.09 1262
6822.87 1234
6823.65 1210
6824.43 1299
6825.21 1351
6825.99 1290
6826.77 1221
6827.55 1287
6828.33 1302
6829.11 1243
6829.89 1207
6830.67 1256
6831.45 1275
6832.23 1306
6833.01 1319
6833.79 1362
6834.57 1459
6835.35 1677
6836.13 1923
6836.91 2111
6837.69 2409
6838.47 2562
6839.25 2740
6840.03 2863
6840.81 2543
6841.59 2461
6842.37 2210
6843.16 2051
6843.94 1889
6844.72 1835
6845.50 1598
6846.28 1555
6847.06 1683
6847.84 1746
6848.62 1824
6849.40 2031
6850.18 2238
6850.96 2239
6851.75 2285
6852.53 2206
6853.31 2124
6854.09 2027
6854.87 1888
6855.65 1811
6856.43 1698
6857.22 1576
6858.00 1555
6858.78 1462
6859.56 1344
6860.34 1296
6861.12 1346
6861.90 1309
6862.69 1277
6863.47 1257
6864.25 1260
6865.03 1369
6865.81 1339
6866.60 1399
6867.38 1409
6868.16 1363
6868.94 1331
6869.72 1359
6870.51 1343
6871.29 1264
6872.07 1359
6872.85 1375
6873.64 1388
6874.42 1374
6875.20 1413
6875.98 1505
6876.77 1483
6877.55 1520
6878.33 1484
6879.11 1535
6879.90 1546
6880.68 1586
6881.46 1697
6882.25 1640
6883.03 1635
6883.81 1653
6884.59 1726
6885.38 1830
6886.16 1942
6886.94 2103
6887.73 2199
6888.51 2363
6889.29 2288
6890.08 2291
6890.86 2261
6891.64 2040
6892.43 1865
6893.21 1853
6893.99 1790
6894.78 1701
6895.56 1584
6896.35 1522
6897.13 1595
6897.91 1505
6898.70 1463
6899.48 1523
6900.26 1587
6901.05 1567
6901.83 1579
6902.62 1606
6903.40 1576
6904.18 1502
6904.97 1547
6905.75 1616
6906.54 1534
6907.32 1498
6908.11 1476
6908.89 1478
6909.67 1471
6910.46 1408
6911.24 1449
6912.03 1397
6912.81 1462
6913.60 1437
6914.38 1509
6915.17 1485
6915.95 1519
6916.74 1493
6917.52 1465
6918.31 1497
6919.09 1512
6919.88 1467
6920.66 1436
6921.45 1400
6922.23 1376
6923.02 1397
6923.80 1365
6924.59 1467
6925.37 1455
6926.16 1461
6926.94 1416
6927.73 1441
6928.51 1482
6929.30 1378
6930.09 1433
6930.87 1432
6931.66 1465
6932.44 1535
6933.23 1571
6934.01 1454
6934.80 1435
6935.59 1471
6936.37 1463
6937.16 1458
6937.94 1515
6938.73 1533
6939.52 1650
6940.30 1756
6941.09 1832
6941.88 1925
6942.66 1963
6943.45 2083
6944.23 2058
6945.02 1966
6945.81 2036
6946.59 1989
6947.38 1975
6948.17 1993
6948.95 2013
6949.74 1938
6950.53 1972
6951.31 1912
6952.10 1790
6952.89 1694
6953.67 1685
6954.46 1771
6955.25 1804
6956.04 1808
6956.82 1736
6957.61 1795
6958.40 1883
6959.18 1825
6959.97 1731
6960.76 1709
6961.55 1826
6962.33 1778
6963.12 1853
6963.91 1915
6964.70 1985
6965.48 2107
6966.27 2118
6967.06 2146
6967.85 2299
6968.63 2496
6969.42 2523
6970.21 2469
6971.00 2517
6971.79 2538
6972.57 2469
6973.36 2511
6974.15 2474
6974.94 2570
6975.73 2550
6976.52 2539
6977.30 2552
6978.09 2772
6978.88 2832
6979.67 3143
6980.46 3530
6981.25 4241
6982.03 5315
6982.82 6764
6983.61 8529
6984.40 10268
6985.19 11535
6985.98 12235
6986.77 12061
6987.55 11775
6988.34 10498
6989.13 9082
6989.92 7759
6990.71 6481
6991.50 5444
6992.29 4537
6993.08 3725
6993.87 3318
6994.66 2926
6995.45 2651
6996.24 2399
6997.02 2396
6997.81 2297
6998.60 2181
6999.39 2186
7000.18 2176
7000.97 2225
7001.76 2169
7002.55 2096
7003.34 2065
7004.13 1961
7004.92 1873
7005.71 1794
7006.50 1769
7007.29 1719
7008.08 1634
7008.87 1644
7009.66 1642
7010.45 1746
7011.24 1752
7012.03 1829
7012.82 1785
7013.61 1686
7014.40 1739
7015.19 1709
7015.98 1808
7016.77 1829
7017.56 1857
7018.35 1892
7019.15 1810
7019.94 1886
7020.73 2075
7021.52 2257
7022.31 2383
7023.10 2430
7023.89 2463
7024.68 2518
7025.47 2604
7026.26 2550
7027.05 2451
7027.85 2341
7028.64 2241
7029.43 2114
7030.22 2057
7031.01 1994
7031.80 1893
7032.59 1789
7033.38 1737
7034.18 1720
7034.97 1798
7035.76 1793
7036.55 1759
7037.34 1726
7038.13 1778
7038.93 1805
7039.72 1741
7040.51 1783
7041.30 1779
7042.09 1808
7042.89 1857
7043.68 1898
7044.47 1796
7045.26 1860
7046.05 1872
7046.85 1904
7047.64 1935
7048.43 2078
7049.22 2197
7050.01 2195
7050.81 2161
7051.60 2241
7052.39 2130
7053.18 1985
7053.98 1969
7054.77 1844
7055.56 1792
7056.36 1736
7057.15 1782
7057.94 1764
7058.73 1772
7059.53 1830
7060.32 1793
7061.11 1778
7061.91 1740
7062.70 1785
7063.49 1754
7064.29 1705
7065.08 1714
7065.87 1674
7066.66 1621
7067.46 1577
7068.25 1599
7069.04 1576
7069.84 1465
7070.63 1499
7071.43 1452
7072.22 1409
7073.01 1470
7073.81 1440
7074.60 1342
7075.39 1380
7076.19 1372
7076.98 1394
7077.78 1415
7078.57 1335
7079.36 1302
7080.16 1350
7080.95 1297
7081.75 1334
7082.54 1354
7083.33 1322
7084.13 1337
7084.92 1383
7085.72 1452
7086.51 1557
7087.31 1457
7088.10 1379
7088.90 1470
7089.69 1460
7090.48 1404
7091.28 1323
7092.07 1302
7092.87 1316
7093.66 1291
7094.46 1294
7095.25 1266
7096.05 1263
7096.84 1258
7097.64 1314
7098.43 1252
7099.23 1244
7100.02 1189
7100.82 1161
7101.61 1165
7102.41 1171
7103.20 1138
7104.00 1150
7104.80 1188
7105.59 1126
7106.39 1099
7107.18 1108
7107.98 1107
7108.77 1141
7109.57 1179
7110.36 1032
7111.16 1062
7111.96 1133
7112.75 1104
7113.55 1099
7114.34 1089
7115.14 1150
7115.94 1135
7116.73 1150
7117.53 1103
7118.32 1157
7119.12 1153
7119.92 1125
7120.71 1123
7121.51 1126
7122.31 1091
7123.10 1080
7123.90 1183
7124.70 1128
7125.49 1104
7126.29 1103
7127.09 1179
7127.88 1155
7128.68 1228
7129.48 1329
7130.27 1310
7131.07 1227
7131.87 1214
7132.66 1201
7133.46 1199
7134.26 1165
7135.06 1094
7135.85 1143
7136.65 1135
7137.45 1109
7138.24 1075
7139.04 1076
7139.84 1090
7140.64 1078
7141.43 1068
7142.23 1091
7143.03 1085
7143.83 1090
7144.62 1114
7145.42 1075
7146.22 1024
7147.02 1029
7147.82 1017
7148.61 988
7149.41 991
7150.21 1009
7151.01 1009
7151.81 990
7152.60 1037
7153.40 1031
7154.20 1060
7155.00 1075
7155.80 1064
7156.59 1025
7157.39 1054
7158.19 1027
7158.99 980
7159.79 993
7160.59 999
7161.39 925
7162.18 1014
7162.98 975
7163.78 938
7164.58 959
7165.38 1000
7166.18 1000
7166.98 938
7167.78 906
7168.57 933
7169.37 1000
7170.17 956
7170.97 973
7171.77 958
7172.57 982
7173.37 902
7174.17 974
7174.97 930
7175.77 878
7176.57 843
7177.37 871
7178.17 979
7178.97 899
7179.77 888
7180.56 957
7181.36 985
7182.16 986
7182.96 926
7183.76 956
7184.56 946
7185.36 907
7186.16 927
7186.96 864
7187.76 920
7188.56 934
7189.36 897
7190.16 878
7190.96 841
7191.76 846
7192.57 922
7193.37 857
7194.17 823
7194.97 809
7195.77 868
7196.57 868
7197.37 874
7198.17 901
7198.97 854
7199.77 867
7200.57 910
7201.37 865
7202.17 877
7202.97 901
7203.77 862
7204.58 849
7205.38 902
7206.18 836
7206.98 851
7207.78 853
7208.58 870
7209.38 836
7210.18 859
7210.99 869
7211.79 877
7212.59 904
7213.39 885
7214.19 912
7214.99 925
7215.79 883
7216.60 916
7217.40 899
7218.20 910
7219.00 932
7219.80 907
7220.60 918
7221.41 906
7222.21 971
7223.01 938
7223.81 871
7224.62 866
7225.42 890
7226.22 947
7227.02 919
7227.82 955
7228.63 940
7229.43 986
7230.23 966
7231.03 960
7231.84 999
7232.64 1001
7233.44 1080
7234.24 1101
7235.05 1214
7235.85 1316
7236.65 1269
7237.45 1231
7238.26 1291
7239.06 1222
7239.86 1169
7240.67 1085
7241.47 1065
7242.27 1055
7243.08 995
7243.88 956
7244.68 959
7245.49 953
7246.29 989
7247.09 987
7247.90 928
7248.70 924
7249.50 926
7250.31 927
7251.11 992
7251.91 960
7252.72 962
7253.52 950
7254.32 969
7255.13 989
7255.93 982
7256.74 963
7257.54 1000
7258.34 971
7259.15 1013
7259.95 970
7260.76 951
7261.56 989
7262.36 969
7263.17 954
7263.97 950
7264.78 963
7265.58 967
7266.39 985
7267.19 999
7268.00 1000
7268.80 1000
7269.60 956
7270.41 1022
7271.21 994
7272.02 1000
7272.82 1002
7273.63 1047
7274.43 1063
7275.24 1016
7276.04 989
7276.85 1037
7277.65 1051
7278.46 1080
7279.26 1060
7280.07 1143
7280.87 1294
7281.68 1364
7282.48 1597
7283.29 1736
7284.09 1856
7284.90 1878
7285.71 1916
7286.51 1801
7287.32 1705
7288.12 1549
7288.93 1456
7289.73 1317
7290.54 1241
7291.35 1200
7292.15 1073
7292.96 1090
7293.76 1031
7294.57 1022
7295.38 984
7296.18 1048
7296.99 1022
7297.79 984
7298.60 1015
7299.41 1039
7300.21 994
7301.02 1018
7301.82 1055
7302.63 1007
7303.44 1068
7304.24 1093
7305.05 1003
7305.86 1035
7306.66 1105
7307.47 1099
7308.28 1217
7309.08 1188
7309.89 1216
7310.70 1292
7311.50 1236
7312.31 1242
7313.12 1214
7313.93 1186
7314.73 1158
7315.54 1213
7316.35 1184
7317.15 1272
7317.96 1405
7318.77 1457
7319.58 1433
7320.38 1459
7321.19 1539
7322.00 1444
7322.81 1445
7323.61 1487
7324.42 1347
7325.23 1258
7326.04 1153
7326.84 1182
7327.65 1090
7328.46 1043
7329.27 1089
7330.08 1043
7330.88 1140
7331.69 1150
7332.50 1081
7333.31 1053
7334.12 1017
7334.92 1026
7335.73 1077
7336.54 1070
7337.35 1106
7338.16 1106
7338.97 1110
7339.78 1102
7340.58 1150
7341.39 1133
7342.20 1117
7343.01 1141
7343.82 1150
7344.63 1121
7345.44 1142
7346.24 1195
7347.05 1209
7347.86 1169
7348.67 1108
7349.48 1135
7350.29 1093
7351.10 1085
7351.91 1045
7352.72 1042
7353.53 1084
7354.34 1111
7355.14 1188
7355.95 1180
7356.76 1278
7357.57 1306
7358.38 1455
7359.19 1509
7360.00 1602
7360.81 1657
7361.62 1657
7362.43 1576
7363.24 1466
7364.05 1466
7364.86 1417
7365.67 1381
7366.48 1351
7367.29 1364
7368.10 1293
7368.91 1243
7369.72 1147
7370.53 1107
7371.34 1161
7372.15 1184
7372.96 1180
7373.77 1157
7374.58 1176
7375.39 1189
7376.20 1166
7377.01 1186
7377.82 1299
7378.63 1313
7379.44 1529
7380.26 1671
7381.07 1724
7381.88 1754
7382.69 1709
7383.50 1569
7384.31 1556
7385.12 1528
7385.93 1342
7386.74 1273
7387.55 1233
7388.36 1236
7389.18 1151
7389.99 1122
7390.80 1110
7391.61 1069
7392.42 1044
7393.23 939
7394.04 1012
7394.86 1022
7395.67 1039
7396.48 1051
7397.29 1067
7398.10 1055
7398.91 1138
7399.73 1152
7400.54 1178
7401.35 1153
7402.16 1171
7402.97 1142
7403.79 1100
7404.60 1101
7405.41 1029
7406.22 1057
7407.03 1093
7407.85 991
7408.66 1029
7409.47 1014
7410.28 1026
7411.10 989
7411.91 976
7412.72 936
7413.53 893
7414.35 925
7415.16 932
7415.97 914
7416.78 947
7417.60 956
7418.41 946
7419.22 988
7420.03 950
7420.85 927
7421.66 965
7422.47 965
7423.29 907
7424.10 903
7424.91 886
7425.73 854
7426.54 882
7427.35 856
7428.17 864
7428.98 843
7429.79 861
7430.61 900
7431.42 889
7432.23 863
7433.05 904
7433.86 907
7434.67 859
7435.49 914
7436.30 903
7437.12 903
7437.93 832
7438.74 906
7439.56 944
7440.37 876
7441.18 958
7442.00 906
7442.81 931
7443.63 910
7444.44 895
7445.26 876
7446.07 876
7446.88 871
7447.70 838
7448.51 869
7449.33 875
7450.14 859
7450.96 803
7451.77 840
7452.59 862
7453.40 775
7454.22 799
7455.03 825
7455.85 849
7456.66 855
7457.47 813
7458.29 847
7459.10 861
7459.92 848
7460.74 803
7461.55 853
7462.37 857
7463.18 814
7464.00 814
7464.81 791
7465.63 852
7466.44 874
7467.26 845
7468.07 848
7468.89 868
7469.70 834
7470.52 834
7471.34 829
7472.15 866
7472.97 857
7473.78 828
7474.60 833
7475.41 854
7476.23 878
7477.05 871
7477.86 823
7478.68 833
7479.49 860
7480.31 813
7481.13 783
7481.94 793
7482.76 860
7483.58 850
7484.39 791
7485.21 812
7486.03 780
7486.84 769
7487.66 796
7488.48 786
7489.29 766
7490.11 781
7490.93 774
7491.74 745
7492.56 792
7493.38 787
7494.19 794
7495.01 814
7495.83 796
7496.64 763
7497.46 791
7498.28 802
7499.10 769
7499.91 768
7500.73 715
7501.55 785
7502.36 809
7503.18 810
7504.00 819
7504.82 773
7505.63 727
7506.45 782
7507.27 789
7508.09 784
7508.90 815
7509.72 819
7510.54 823
7511.36 765
7512.18 758
7512.99 772
7513.81 783
7514.63 770
7515.45 776
7516.27 752
7517.08 768
7517.90 774
7518.72 755
7519.54 780
7520.36 798
7521.18 796
7521.99 793
7522.81 782
7523.63 778
7524.45 793
7525.27 832
7526.09 845
7526.91 831
7527.72 858
7528.54 858
7529.36 821
7530.18 753
7531.00 792
7531.82 793
7532.64 821
7533.46 843
7534.28 809
7535.10 743
7535.91 801
7536.73 721
7537.55 811
7538.37 798
7539.19 801
7540.01 788
7540.83 800
7541.65 806
7542.47 815
7543.29 804
7544.11 872
7544.93 814
7545.75 781
7546.57 785
7547.39 811
7548.21 782
7549.03 817
7549.85 807
7550.67 834
7551.49 792
7552.31 803
7553.13 831
7553.95 819
7554.77 784
7555.59 794
7556.41 801
7557.23 827
7558.05 801
7558.87 806
7559.69 856
7560.51 843
7561.33 874
7562.15 887
7562.97 800
7563.79 827
7564.61 817
7565.44 800
7566.26 829
7567.08 791
7567.90 877
7568.72 865
7569.54 820
7570.36 856
7571.18 878
7572.00 911
7572.82 844
7573.65 869
7574.47 869
7575.29 861
7576.11 847
7576.93 884
7577.75 925
7578.57 819
7579.40 826
7580.22 873
7581.04 915
7581.86 919
7582.68 917
7583.50 874
7584.33 911
7585.15 865
7585.97 980
7586.79 966
7587.61 976
7588.44 975
7589.26 924
7590.08 985
7590.90 948
7591.72 915
7592.55 969
7593.37 943
7594.19 932
7595.01 978
7595.84 1007
7596.66 994
7597.48 1037
7598.30 1011
7599.13 1041
7599.95 1107
7600.77 1099
7601.59 1119
7602.42 1148
7603.24 1167
7604.06 1225
7604.89 1276
7605.71 1222
7606.53 1227
7607.36 1216
7608.18 1140
7609.00 1089
7609.82 1083
7610.65 1098
7611.47 1093
7612.29 1113
7613.12 1146
7613.94 1182
7614.77 1239
7615.59 1277
7616.41 1375
7617.24 1490
7618.06 1502
7618.88 1519
7619.71 1477
7620.53 1467
7621.35 1434
7622.18 1411
7623.00 1281
7623.83 1277
7624.65 1246
7625.47 1240
7626.30 1308
7627.12 1335
7627.95 1335
7628.77 1454
7629.60 1490
7630.42 1654
7631.24 1713
7632.07 1774
7632.89 1669
7633.72 1591
7634.54 1458
7635.37 1411
7636.19 1303
7637.02 1236
7637.84 1176
7638.67 1137
7639.49 1079
7640.31 1071
7641.14 1072
7641.96 1072
7642.79 1194
7643.61 1210
7644.44 1256
7645.26 1332
7646.09 1314
7646.92 1348
7647.74 1279
7648.57 1269
7649.39 1324
7650.22 1285
7651.04 1237
7651.87 1188
7652.69 1163
7653.52 1057
7654.34 1018
7655.17 964
7656.00 1024
7656.82 979
7657.65 940
7658.47 944
7659.30 940
7660.12 977
7660.95 891
7661.78 854
7662.60 922
7663.43 890
7664.25 925
7665.08 933
7665.91 861
7666.73 906
7667.56 929
7668.39 969
7669.21 961
7670.04 967
7670.87 937
7671.69 900
7672.52 910
7673.35 870
7674.17 853
7675.00 862
7675.83 850
7676.65 870
7677.48 846
7678.31 821
7679.13 820
7679.96 838
7680.79 889
7681.61 908
7682.44 887
7683.27 918
7684.10 920
7684.92 902
7685.75 935
7686.58 905
7687.40 899
7688.23 928
7689.06 888
7689.89 835
7690.71 814
7691.54 870
7692.37 849
7693.20 827
7694.03 889
7694.85 905
7695.68 905
7696.51 924
7697.34 940
7698.16 923
7698.99 900
7699.82 906
7700.65 919
7701.48 874
7702.31 847
7703.13 856
7703.96 879
7704.79 893
7705.62 863
7706.45 880
7707.28 872
7708.10 826
7708.93 779
7709.76 768
7710.59 826
7711.42 815
7712.25 809
7713.08 832
7713.90 790
7714.73 764
7715.56 742
7716.39 760
7717.22 746
7718.05 742
7718.88 772
7719.71 784
7720.54 766
7721.37 780
7722.20 797
7723.02 792
7723.85 777
7724.68 787
7725.51 792
7726.34 841
7727.17 797
7728.00 825
7728.83 804
7729.66 836
7730.49 823
7731.32 796
7732.15 829
7732.98 824
7733.81 824
7734.64 771
7735.47 770
7736.30 743
7737.13 716
7737.96 742
7738.79 715
7739.62 724
7740.45 698
7741.28 707
7742.11 732
7742.94 725
7743.77 754
7744.60 765
7745.43 790
7746.26 831
7747.09 841
7747.92 893
7748.75 808
7749.59 815
7750.42 772
7751.25 752
7752.08 789
7752.91 754
7753.74 772
7754.57 740
7755.40 747
7756.23 712
7757.06 706
7757.90 755
7758.73 735
7759.56 699
7760.39 711
7761.22 706
7762.05 685
7762.88 679
7763.71 714
7764.55 730
7765.38 703
7766.21 691
7767.04 695
7767.87 706
7768.70 697
7769.54 732
7770.37 686
7771.20 655
7772.03 680
7772.86 687
7773.70 671
7774.53 684
7775.36 735
7776.19 703
7777.02 683
7777.86 721
7778.69 703
7779.52 692
7780.35 643
7781.19 720
7782.02 687
7782.85 709
7783.68 688
7784.52 709
7785.35 726
7786.18 724
7787.01 746
7787.85 699
7788.68 724
7789.51 744
7790.35 717
7791.18 695
7792.01 722
7792.84 682
7793.68 696
7794.51 763
7795.34 704
7796.18 694
7797.01 681
7797.84 729
7798.68 685
7799.51 709
7800.34 735
7801.18 716
7802.01 710
7802.84 743
7803.68 722
7804.51 725
7805.35 698
7806.18 711
7807.01 671
7807.85 726
7808.68 755
7809.51 718
7810.35 736
7811.18 750
7812.02 755
7812.85 794
7813.68 839
7814.52 808
7815.35 801
7816.19 795
7817.02 847
7817.86 854
7818.69 812
7819.52 854
7820.36 826
7821.19 779
7822.03 815
7822.86 860
7823.70 859
7824.53 798
7825.37 825
7826.20 825
7827.04 822
7827.87 810
7828.71 818
7829.54 848
7830.38 787
7831.21 817
7832.05 829
7832.88 823
7833.72 800
7834.55 815
7835.39 894
7836.22 773
7837.06 822
7837.89 829
7838.73 841
7839.57 815
7840.40 780
7841.24 835
7842.07 823
7842.91 836
7843.74 749
7844.58 731
7845.42 753
7846.25 769
7847.09 772
7847.92 760
7848.76 809
7849.60 751
7850.43 747
7851.27 746
7852.10 729
7852.94 721
7853.78 743
7854.61 766
7855.45 758
7856.29 725
7857.12 697
7857.96 730
7858.79 759
7859.63 791
7860.47 737
7861.30 713
7862.14 726
7862.98 699
7863.81 745
7864.65 687
7865.49 749
7866.33 692
7867.16 745
7868.00 747
7868.84 818
7869.67 780
7870.51 712
7871.35 700
7872.19 769
7873.02 764
7873.86 761
7874.70 797
7875.54 820
7876.37 877
7877.21 858
7878.05 898
7878.89 930
7879.72 914
7880.56 954
7881.40 992
7882.24 950
7883.07 927
7883.91 875
7884.75 872
7885.59 848
7886.43 832
7887.26 776
7888.10 818
7888.94 841
7889.78 825
7890.62 823
7891.45 805
7892.29 803
7893.13 759
7893.97 763
7894.81 774
7895.65 787
7896.49 705
7897.32 723
7898.16 737
7899.00 690
7899.84 701
7900.68 703
7901.52 740
7902.36 712
7903.20 739
7904.03 750
7904.87 716
7905.71 715
7906.55 778
7907.39 719
7908.23 761
7909.07 706
7909.91 729
7910.75 769
7911.59 749
7912.43 764
7913.27 800
7914.11 882
7914.94 916
7915.78 1009
7916.62 1014
7917.46 1043
7918.30 989
7919.14 1050
7919.98 972
7920.82 983
7921.66 899
7922.50 923
7923.34 880
7924.18 822
7925.02 769
7925.86 730
7926.70 751
7927.54 727
7928.38 712
7929.22 692
7930.06 720
7930.90 682
7931.74 700
7932.59 717
7933.43 723
7934.27 757
7935.11 701
7935.95 692
7936.79 714
7937.63 683
7938.47 682
7939.31 691
7940.15 694
7940.99 722
7941.83 709
7942.67 739
7943.52 763
7944.36 732
7945.20 686
7946.04 728
7946.88 687
7947.72 702
7948.56 696
7949.40 700
7950.25 692
7951.09 708
7951.93 731
7952.77 727
7953.61 801
7954.45 750
7955.29 780
7956.14 754
7956.98 844
7957.82 789
7958.66 804
7959.50 759
7960.35 755
7961.19 740
7962.03 718
7962.87 771
7963.71 792
7964.56 788
7965.40 808
7966.24 876
7967.08 872
7967.93 863
7968.77 861
7969.61 820
7970.45 781
7971.29 737
7972.14 763
7972.98 775
7973.82 763
7974.67 731
7975.51 755
7976.35 717
7977.19 698
7978.04 682
7978.88 700
7979.72 692
7980.57 696
7981.41 652
7982.25 701
7983.09 660
7983.94 666
7984.78 623
7985.62 690
7986.47 653
7987.31 657
7988.15 659
7989.00 681
7989.84 676
7990.68 672
7991.53 666
7992.37 652
7993.22 643
7994.06 585
7994.90 589
7995.75 647
7996.59 635
7997.43 643
7998.28 649
7999.12 639
7999.97 638
8000.81 642
8001.65 680
8002.50 681
8003.34 654
8004.19 623
8005.03 640
8005.88 600
8006.72 571
8007.57 576
8008.41 572
8009.25 614
8010.10 586
8010.94 605
8011.79 566
8012.63 582
8013.48 586
8014.32 585
8015.17 566
8016.01 596
8016.86 601
8017.70 588
8018.55 587
8019.39 562
8020.24 608
8021.08 561
8021.93 577
8022.77 608
8023.62 611
8024.46 603
8025.31 634
8026.15 572
8027.00 587
8027.84 565
8028.69 567
8029.54 621
8030.38 571
8031.23 582
8032.07 592
8032.92 625
8033.76 611
8034.61 628
8035.46 648
8036.30 625
8037.15 607
8037.99 593
8038.84 606
8039.69 598
8040.53 593
8041.38 587
8042.22 625
8043.07 600
8043.92 602
8044.76 562
8045.61 567
8046.46 603
8047.30 589
8048.15 589
8049.00 624
8049.84 632
8050.69 638
8051.54 583
8052.38 578
8053.23 558
8054.08 598
8054.92 542
8055.77 552
8056.62 560
8057.46 594
8058.31 592
8059.16 549
8060.01 601
8060.85 560
8061.70 600
8062.55 557
8063.40 596
8064.24 595
8065.09 607
8065.94 557
8066.79 600
8067.63 571
8068.48 575
8069.33 619
8070.18 590
8071.02 602
8071.87 577
8072.72 607
8073.57 573
8074.42 603
8075.26 610
8076.11 566
8076.96 595
8077.81 575
8078.66 545
8079.50 541
8080.35 534
8081.20 527
8082.05 537
8082.90 510
8083.75 516
8084.59 533
8085.44 634
8086.29 547
8087.14 554
8087.99 585
8088.84 616
8089.69 591
8090.53 573
8091.38 562
8092.23 568
8093.08 553
8093.93 534
8094.78 543
8095.63 527
8096.48 547
8097.33 587
8098.18 557
8099.02 523
8099.87 549
8100.72 563
8101.57 566
8102.42 545
8103.27 558
8104.12 562
8104.97 540
8105.82 541
8106.67 516
8107.52 526
8108.37 532
8109.22 577
8110.07 492
8110.92 531
8111.77 519
8112.62 567
8113.47 561
8114.32 542
8115.17 524
8116.02 591
8116.87 596
8117.72 602
8118.57 577
8119.42 608
8120.27 568
8121.12 574
8121.97 573
8122.82 547
8123.67 585
8124.52 589
8125.37 568
8126.22 575
8127.07 563
8127.93 565
8128.78 579
8129.63 552
8130.48 577
8131.33 608
8132.18 616
8133.03 605
8133.88 573
8134.73 544
8135.58 578
8136.44 558
8137.29 544
8138.14 557
8138.99 591
8139.84 647
8140.69 573
8141.54 634
8142.39 580
8143.25 551
8144.10 548
8144.95 578
8145.80 632
8146.65 618
8147.50 564
8148.36 617
8149.21 600
8150.06 577
8150.91 558
8151.76 633
8152.62 652
8153.47 624
8154.32 648
8155.17 622
8156.02 674
8156.88 635
8157.73 674
8158.58 648
8159.43 591
8160.29 579
8161.14 588
8161.99 611
8162.84 537
8163.70 587
8164.55 558
8165.40 577
8166.25 550
8167.11 588
8167.96 550
8168.81 572
8169.67 557
8170.52 575
8171.37 562
8172.23 561
8173.08 515
8173.93 535
8174.78 548
8175.64 529
8176.49 535
8177.34 495
8178.20 507
8179.05 540
8179.90 552
8180.76 520
8181.61 501
8182.47 506
8183.32 521
8184.17 522
8185.03 571
8185.88 529
8186.73 530
8187.59 524
8188.44 533
8189.30 549
8190.15 531
8191.00 574
8191.86 513
8192.71 542
8193.57 544
8194.42 564
8195.27 568
8196.13 546
8196.98 519
8197.84 536
8198.69 551
8199.55 511
8200.40 499
8201.26 500
8202.11 529
8202.96 520
8203.82 544
8204.67 488
8205.53 556
8206.38 528
8207.24 534
8208.09 514
8208.95 519
8209.80 530
8210.66 517
8211.51 550
8212.37 516
8213.22 559
8214.08 573
8214.93 551
8215.79 556
8216.65 555
8217.50 569
8218.36 569
8219.21 621
8220.07 635
8220.92 626
8221.78 606
8222.63 596
8223.49 594
8224.35 617
8225.20 619
8226.06 602
8226.91 580
8227.77 552
8228.63 590
8229.48 564
8230.34 563
8231.19 554
8232.05 531
8232.91 539
8233.76 522
8234.62 516
8235.47 522
8236.33 555
8237.19 545
8238.04 506
8238.90 539
8239.76 586
8240.61 524
8241.47 510
8242.33 480
8243.18 499
8244.04 545
8244.90 540
8245.75 538
8246.61 520
8247.47 512
8248.33 558
8249.18 515
8250.04 465
8250.90 559
8251.75 539
8252.61 526
8253.47 537
8254.33 529
8255.18 532
8256.04 539
8256.90 537
8257.76 500
8258.61 487
8259.47 478
8260.33 511
8261.19 484
8262.04 487
8262.90 516
8263.76 503
8264.62 510
8265.48 494
8266.33 518
8267.19 491
8268.05 541
8268.91 515
8269.77 518
8270.62 548
8271.48 497
8272.34 496
8273.20 497
8274.06 526
8274.92 535
8275.77 558
8276.63 506
8277.49 504
8278.35 548
8279.21 533
8280.07 533
8280.93 501
8281.78 515
8282.64 519
8283.50 469
8284.36 488
8285.22 482
8286.08 525
8286.94 520
8287.80 499
8288.66 517
8289.51 512
8290.37 545
8291.23 543
8292.09 514
8292.95 485
8293.81 542
8294.67 532
8295.53 492
8296.39 496
8297.25 543
8298.11 521
8298.97 516
8299.83 515
8300.69 529
8301.55 554
8302.41 533
8303.27 526
8304.13 560
8304.99 537
8305.85 508
8306.71 541
8307.57 567
8308.43 545
8309.29 507
8310.15 511
8311.01 514
8311.87 517
8312.73 476
8313.59 455
8314.45 493
8315.31 522
8316.17 513
8317.03 516
8317.89 509
8318.75 520
8319.61 492
8320.47 503
8321.33 488
8322.20 518
8323.06 513
8323.92 494
8324.78 487
8325.64 491
8326.50 547
8327.36 500
8328.22 518
8329.08 503
8329.94 500
8330.81 500
8331.67 487
8332.53 492
8333.39 493
8334.25 523
8335.11 491
8335.97 491
8336.84 493
8337.70 478
8338.56 502
8339.42 515
8340.28 533
8341.15 540
8342.01 526
8342.87 538
8343.73 587
8344.59 556
8345.45 526
8346.32 555
8347.18 557
8348.04 534
8348.90 520
8349.77 501
8350.63 488
8351.49 515
8352.35 528
8353.22 522
8354.08 541
8354.94 536
8355.80 511
8356.67 519
8357.53 496
8358.39 503
8359.25 482
8360.12 508
8360.98 528
8361.84 493
8362.71 509
8363.57 504
8364.43 518
8365.29 549
8366.16 502
8367.02 522
8367.88 522
8368.75 495
8369.61 546
8370.47 525
8371.34 514
8372.20 534
8373.06 548
8373.93 517
8374.79 525
8375.65 486
8376.52 542
8377.38 556
8378.25 505
8379.11 539
8379.97 555
8380.84 509
8381.70 546
8382.56 536
8383.43 541
8384.29 550
8385.16 562
8386.02 570
8386.89 522
8387.75 544
8388.61 585
8389.48 551
8390.34 577
8391.21 572
8392.07 581
8392.94 538
8393.80 546
8394.67 580
8395.53 548
8396.39 555
8397.26 525
8398.12 570
8398.99 601
8399.85 573
8400.72 571
8401.58 578
8402.45 586
8403.31 560
8404.18 561
8405.04 587
8405.91 599
8406.77 537
8407.64 605
8408.50 576
8409.37 599
8410.24 613
8411.10 618
8411.97 632
8412.83 647
8413.70 668
8414.56 612
8415.43 616
8416.29 637
8417.16 642
8418.03 637
8418.89 618
8419.76 646
8420.62 641
8421.49 617
8422.36 621
8423.22 662
8424.09 683
8424.95 657
8425.82 670
8426.69 650
8427.55 693
8428.42 692
8429.28 727
8430.15 661
8431.02 674
8431.88 745
8432.75 686
8433.62 697
8434.48 686
8435.35 753
8436.22 758
8437.08 753
8437.95 803
8438.82 810
8439.68 880
8440.55 885
8441.42 869
8442.29 888
8443.15 887
8444.02 867
8444.89 834
8445.75 890
8446.62 869
8447.49 923
8448.36 866
8449.22 874
8450.09 957
8450.96 1063
8451.83 1137
8452.69 1330
8453.56 1579
8454.43 1751
8455.30 2032
8456.16 2080
8457.03 2145
8457.90 2026
8458.77 1836
8459.64 1691
8460.50 1570
8461.37 1391
8462.24 1322
8463.11 1222
8463.98 1102
8464.84 1057
8465.71 1013
8466.58 990
8467.45 912
8468.32 911
8469.19 914
8470.05 842
8470.92 844
8471.79 841
8472.66 867
8473.53 866
8474.40 887
8475.27 900
8476.13 864
8477.00 872
8477.87 930
8478.74 894
8479.61 941
8480.48 897
8481.35 993
8482.22 1040
8483.09 1052
8483.96 1015
8484.82 970
8485.69 939
8486.56 877
8487.43 867
8488.30 961
8489.17 881
8490.04 849
8490.91 825
8491.78 832
8492.65 870
8493.52 889
8494.39 916
8495.26 901
8496.13 935
8497.00 913
8497.87 834
8498.74 847
8499.61 781
8500.48 777
8501.35 799
8502.22 807
8503.09 745
8503.96 814
8504.83 765
8505.70 762
8506.57 742
8507.44 833
8508.31 805
8509.18 812
8510.05 801
8510.92 809
8511.79 803
8512.66 826
8513.53 840
8514.40 856
8515.27 838
8516.15 837
8517.02 855
8517.89 880
8518.76 859
8519.63 881
8520.50 903
8521.37 987
8522.24 1027
8523.11 1086
8523.98 1134
8524.86 1216
8525.73 1172
8526.60 1193
8527.47 1164
8528.34 1133
8529.21 1076
8530.08 1116
8530.96 1109
8531.83 1029
8532.70 994
8533.57 978
8534.44 1038
8535.31 966
8536.19 972
8537.06 1005
8537.93 917
8538.80 922
8539.67 866
8540.55 889
8541.42 821
8542.29 849
8543.16 856
8544.03 794
8544.91 813
8545.78 807
8546.65 869
8547.52 880
8548.40 932
8549.27 1074
8550.14 1153
8551.01 1300
8551.89 1471
8552.76 1564
8553.63 1658
8554.51 1687
8555.38 1632
8556.25 1555
8557.12 1460
8558.00 1313
8558.87 1195
8559.74 1105
8560.62 1084
8561.49 997
8562.36 904
8563.24 897
8564.11 846
8564.98 831
8565.86 813
8566.73 848
8567.60 837
8568.48 760
8569.35 749
8570.22 734
8571.10 799
8571.97 777
8572.84 763
8573.72 731
8574.59 748
8575.46 684
8576.34 694
8577.21 707
8578.09 722
8578.96 671
8579.83 708
8580.71 721
8581.58 722
8582.46 704
8583.33 727
8584.21 666
8585.08 668
8585.95 720
8586.83 678
8587.70 746
8588.58 736
8589.45 774
8590.33 814
8591.20 817
8592.08 809
8592.95 791
8593.83 805
8594.70 804
8595.58 802
8596.45 847
8597.33 782
8598.20 731
8599.08 761
8599.95 774
8600.83 779
8601.70 775
8602.58 740
8603.45 758
8604.33 780
8605.20 748
8606.08 749
8606.95 750
8607.83 763
8608.70 794
8609.58 765
8610.45 772
8611.33 753
8612.21 725
8613.08 783
8613.96 798
8614.83 774
8615.71 745
8616.59 785
8617.46 786
8618.34 757
8619.21 764
8620.09 787
8620.97 818
8621.84 846
8622.72 832
8623.59 791
8624.47 822
8625.35 839
8626.22 841
8627.10 814
8627.98 842
8628.85 826
8629.73 836
8630.61 831
8631.48 803
8632.36 767
8633.24 778
8634.11 817
8634.99 779
8635.87 790
8636.74 791
8637.62 793
8638.50 797
8639.37 824
8640.25 821
8641.13 824
8642.01 822
8642.88 794
8643.76 807
8644.64 851
8645.52 898
8646.39 895
8647.27 883
8648.15 890
8649.03 893
8649.90 873
8650.78 897
8651.66 881
8652.54 869
8653.41 881
8654.29 831
8655.17 880
8656.05 846
8656.93 880
8657.80 980
8658.68 1020
8659.56 1097
8660.44 1200
8661.32 1330
8662.19 1432
8663.07 1524
8663.95 1620
8664.83 1642
8665.71 1566
8666.59 1567
8667.46 1468
8668.34 1413
8669.22 1307
8670.10 1173
8670.98 1140
8671.86 1100
8672.74 1007
8673.62 1042
8674.49 1012
8675.37 961
8676.25 961
8677.13 949
8678.01 907
8678.89 878
8679.77 899
8680.65 849
8681.53 867
8682.41 828
8683.29 809
8684.16 870
8685.04 896
8685.92 851
8686.80 931
8687.68 989
8688.56 1066
8689.44 1214
8690.32 1304
8691.20 1358
8692.08 1402
8692.96 1449
8693.84 1455
8694.72 1379
8695.60 1314
8696.48 1271
8697.36 1188
8698.24 1084
8699.12 1103
8700.00 1050
8700.88 944
8701.76 956
8702.64 927
8703.52 935
8704.40 866
8705.28 843
8706.16 796
8707.04 809
8707.92 780
8708.80 743
8709.69 739
8710.57 688
8711.45 720
8712.33 706
8713.21 706
8714.09 672
8714.97 656
8715.85 684
8716.73 659
8717.61 626
8718.49 628
8719.38 642
8720.26 672
8721.14 690
8722.02 701
8722.90 703
8723.78 715
8724.66 750
8725.54 737
8726.43 737
8727.31 723
8728.19 760
8729.07 841
8729.95 775
8730.83 789
8731.72 782
8732.60 753
8733.48 777
8734.36 748
8735.24 666
8736.13 701
8737.01 717
8737.89 714
8738.77 662
8739.65 687
8740.54 709
8741.42 694
8742.30 684
8743.18 652
8744.07 673
8744.95 631
8745.83 637
8746.71 660
8747.60 679
8748.48 631
8749.36 650
8750.24 612
8751.13 667
8752.01 636
8752.89 645
8753.77 674
8754.66 702
8755.54 699
8756.42 673
8757.31 702
8758.19 682
8759.07 720
8759.96 726
8760.84 685
8761.72 729
8762.61 682
8763.49 712
8764.37 727
8765.26 688
8766.14 732
8767.02 742
8767.91 670
8768.79 674
8769.67 669
8770.56 700
8771.44 644
8772.32 725
8773.21 678
8774.09 648
8774.98 623
8775.86 658
8776.74 636
8777.63 677
8778.51 648
8779.40 660
8780.28 636
8781.17 707
8782.05 628
8782.93 642
8783.82 672
8784.70 632
8785.59 642
8786.47 677
8787.36 703
8788.24 727
8789.13 670
8790.01 649
8790.89 656
8791.78 677
8792.66 622
8793.55 624
8794.43 605
8795.32 614
8796.20 621
8797.09 641
8797.97 622
8798.86 595
8799.74 594
8800.63 559
8801.52 595
8802.40 618
8803.29 596
8804.17 600
8805.06 569
8805.94 553
8806.83 646
8807.71 628
8808.60 581
8809.48 583
8810.37 572
8811.26 560
8812.14 570
8813.03 556
8813.91 590
8814.80 573
8815.69 583
8816.57 574
8817.46 582
8818.34 563
8819.23 548
8820.12 587
8821.00 603
8821.89 576
8822.77 591
8823.66 608
8824.55 594
8825.43 524
8826.32 574
8827.21 578
8828.09 570
8828.98 530
8829.87 562
8830.75 579
8831.64 605
8832.53 543
8833.41 550
8834.30 571
8835.19 528
8836.08 554
8836.96 560
8837.85 559
8838.74 547
8839.62 583
8840.51 613
8841.40 568
8842.29 553
8843.17 586
8844.06 539
8844.95 537
8845.84 518
8846.72 543
8847.61 511
8848.50 580
8849.39 548
8850.27 544
8851.16 528
8852.05 517
8852.94 530
8853.82 530
8854.71 500
8855.60 480
8856.49 512
8857.38 538
8858.26 578
8859.15 465
8860.04 517
8860.93 530
8861.82 556
8862.71 507
8863.59 533
8864.48 528
8865.37 534
8866.26 504
8867.15 495
8868.04 550
8868.93 505
8869.81 504
8870.70 482
8871.59 520
8872.48 506
8873.37 505
8874.26 491
8875.15 519
8876.04 513
8876.93 528
8877.81 517
8878.70 481
8879.59 516
8880.48 498
8881.37 497
8882.26 467
8883.15 499
8884.04 509
8884.93 516
8885.82 474
8886.71 453
8887.60 498
8888.49 481
8889.38 508
8890.27 502
8891.16 512
8892.05 472
8892.94 475
8893.83 456
8894.72 476
8895.61 441
8896.50 448
8897.39 470
8898.28 463
8899.17 485
8900.06 500
8900.95 486
8901.84 509
8902.73 486
8903.62 496
8904.51 488
8905.40 454
8906.29 486
8907.18 492
8908.07 474
8908.96 448
8909.85 489
8910.74 495
8911.63 463
8912.52 453
8913.41 509
8914.31 481
8915.20 463
8916.09 460
8916.98 501
8917.87 500
8918.76 490
8919.65 484
8920.54 473
8921.43 487
8922.33 490
8923.22 491
8924.11 484
8925.00 492
8925.89 480
8926.78 473
8927.67 488
8928.57 477
8929.46 440
8930.35 487
8931.24 471
8932.13 483
8933.03 452
8933.92 448
8934.81 471
8935.70 498
8936.59 472
8937.49 418
8938.38 453
8939.27 433
8940.16 468
8941.05 448
8941.95 439
8942.84 435
8943.73 406
8944.62 459
8945.52 463
8946.41 454
8947.30 456
8948.19 457
8949.09 456
8949.98 456
8950.87 470
8951.76 503
8952.66 472
8953.55 464
8954.44 457
8955.34 472
8956.23 450
8957.12 499
8958.02 470
8958.91 478
8959.80 461
8960.69 489
8961.59 485
8962.48 458
8963.37 487
8964.27 469
8965.16 431
8966.05 442
8966.95 481
8967.84 471
8968.74 449
8969.63 465
8970.52 478
8971.42 471
8972.31 461
8973.20 473
8974.10 450
8974.99 445
8975.89 483
8976.78 438
8977.67 421
8978.57 442
8979.46 432
8980.36 425
8981.25 423
8982.15 438
8983.04 435
8983.93 458
8984.83 457
8985.72 442
8986.62 438
8987.51 447
8988.41 456
8989.30 447
8990.20 455
8991.09 483
8991.99 487
8992.88 479
8993.78 462
8994.67 481
8995.57 462
8996.46 433
8997.36 469
8998.25 436
8999.15 440
9000.04 472
9000.94 491
9001.83 496
9002.73 460
9003.62 452
9004.52 487
9005.41 451
9006.31 482
9007.20 428
9008.10 418
9009.00 417
9009.89 431
9010.79 418
9011.68 447
9012.58 433
9013.47 452
9014.37 432
9015.27 397
9016.16 383
9017.06 415
9017.95 441
9018.85 391
9019.75 446
9020.64 441
9021.54 417
9022.43 432
9023.33 428
9024.23 430
9025.12 439
9026.02 400
9026.92 385
9027.81 426
9028.71 425
9029.61 391
9030.50 389
9031.40 398
9032.30 432
9033.19 429
9034.09 383
9034.99 416
9035.88 436
9036.78 432
9037.68 423
9038.58 402
9039.47 425
9040.37 472
9041.27 443
9042.16 447
9043.06 424
9043.96 425
9044.86 440
9045.75 427
9046.65 436
9047.55 407
9048.45 423
9049.34 465
9050.24 464
9051.14 411
9052.04 397
9052.94 406
9053.83 463
9054.73 434
9055.63 418
9056.53 426
9057.43 475
9058.32 440
9059.22 419
9060.12 428
9061.02 415
9061.92 459
9062.81 485
9063.71 477
9064.61 459
9065.51 434
9066.41 457
9067.31 442
9068.21 426
9069.10 436
9070.00 436
9070.90 442
9071.80 404
9072.70 432
9073.60 439
9074.50 412
9075.40 481
9076.29 445
9077.19 444
9078.09 454
9078.99 457
9079.89 444
9080.79 443
9081.69 454
9082.59 430
9083.49 390
9084.39 460
9085.29 461
9086.19 425
9087.09 409
9087.98 426
9088.88 444
9089.78 431
9090.68 467
9091.58 461
9092.48 401
9093.38 410
9094.28 487
9095.18 424
9096.08 419
9096.98 430
9097.88 448
9098.78 455
9099.68 440
9100.58 403
9101.48 426
9102.38 407
9103.28 428
9104.18 432
9105.08 403
9105.99 417
9106.89 431
9107.79 426
9108.69 412
9109.59 408
9110.49 411
9111.39 436
9112.29 450
9113.19 455
9114.09 430
9114.99 427
9115.89 423
9116.79 423
9117.69 441
9118.60 421
9119.50 398
9120.40 446
9121.30 465
9122.20 458
9123.10 460
9124.00 417
9124.90 441
9125.81 442
9126.71 441
9127.61 452
9128.51 442
9129.41 449
9130.31 437
9131.22 423
9132.12 419
9133.02 410
9133.92 421
9134.82 429
9135.72 411
9136.63 402
9137.53 422
9138.43 406
9139.33 422
9140.23 435
9141.14 412
9142.04 409
9142.94 395
9143.84 428
9144.75 420
9145.65 417
9146.55 428
9147.45 421
9148.36 406
9149.26 410
9150.16 424
9151.06 419
9151.97 428
9152.87 405
9153.77 457
9154.67 445
9155.58 406
9156.48 422
9157.38 408
9158.29 405
9159.19 409
9160.09 435
9161.00 403
9161.90 448
9162.80 395
9163.71 410
9164.61 409
9165.51 448
9166.42 465
9167.32 448
9168.22 472
9169.13 437
9170.03 437
9170.93 373
9171.84 387
9172.74 404
9173.64 438
9174.55 422
9175.45 456
9176.36 394
9177.26 403
9178.16 400
9179.07 474
9179.97 444
9180.88 453
9181.78 450
9182.69 416
9183.59 450
9184.49 425
9185.40 415
9186.30 394
9187.21 434
9188.11 440
9189.02 412
9189.92 430
9190.82 443
9191.73 452
9192.63 438
9193.54 432
9194.44 453
9195.35 464
9196.25 499
9197.16 529
9198.06 561
9198.97 533
9199.87 526
9200.78 549
9201.68 515
9202.59 525
9203.49 512
9204.40 495
9205.30 486
9206.21 452
9207.12 439
9208.02 476
9208.93 479
9209.83 461
9210.74 446
9211.64 420
9212.55 448
9213.45 445
9214.36 441
9215.27 476
9216.17 452
9217.08 440
9217.98 442
9218.89 457
9219.80 478
9220.70 425
9221.61 463
9222.51 448
9223.42 433
9224.33 421
9225.23 450
9226.14 442
9227.05 427
9227.95 425
9228.86 442
9229.77 442
9230.67 426
9231.58 420
9232.49 403
9233.39 443
9234.30 443
9235.21 419
9236.11 438
9237.02 427
9237.93 421
9238.83 440
9239.74 439
9240.65 381
9241.55 424
9242.46 417
9243.37 445
9244.28 430
9245.18 400
9246.09 382
9247.00 433
9247.91 432
9248.81 421
9249.72 426
9250.63 413
9251.54 425
9252.44 408
9253.35 421
9254.26 397
9255.17 385
9256.07 397
9256.98 396
9257.89 409
9258.80 442
9259.71 428
9260.61 456
9261.52 434
9262.43 435
9263.34 397
9264.25 394
9265.16 454
9266.06 432
9266.97 423
9267.88 395
9268.79 434
9269.70 416
9270.61 399
9271.51 399
9272.42 401
9273.33 445
9274.24 415
9275.15 402
9276.06 426
9276.97 402
9277.88 446
9278.78 415
9279.69 390
9280.60 392
9281.51 391
9282.42 442
9283.33 444
9284.24 416
9285.15 409
9286.06 407
9286.97 428
9287.88 422
9288.79 445
9289.70 419
9290.60 454
9291.51 463
9292.42 461
9293.33 467
9294.24 448
9295.15 421
9296.06 439
9296.97 440
9297.88 418
9298.79 410
9299.70 422
9300.61 495
9301.52 472
9302.43 441
9303.34 452
9304.25 419
9305.16 411
9306.07 393
9306.98 407
9307.89 417
9308.80 435
9309.71 407
9310.63 413
9311.54 426
9312.45 435
9313.36 460
9314.27 437
9315.18 448
9316.09 430
9317.00 449
9317.91 435
9318.82 423
9319.73 429
9320.64 450
9321.55 442
9322.47 421
9323.38 457
9324.29 422
9325.20 433
9326.11 440
9327.02 453
9327.93 426
9328.84 411
9329.76 411
9330.67 418
9331.58 415
9332.49 427
9333.40 417
9334.31 414
9335.23 432
9336.14 448
9337.05 441
9337.96 424
9338.87 437
9339.78 412
9340.70 423
9341.61 409
9342.52 432
9343.43 445
9344.34 418
9345.26 408
9346.17 396
9347.08 412
9347.99 431
9348.91 418
9349.82 428
9350.73 420
9351.64 445
9352.56 425
9353.47 427
9354.38 433
9355.29 436
9356.21 438
9357.12 440
9358.03 447
9358.94 420
9359.86 463
9360.77 442
9361.68 410
9362.60 407
9363.51 419
9364.42 451
9365.34 436
9366.25 446
9367.16 435
9368.08 443
9368.99 432
9369.90 415
9370.82 430
9371.73 432
9372.64 454
9373.56 499
9374.47 419
9375.38 437
9376.30 446
9377.21 452
9378.12 443
9379.04 439
9379.95 491
9380.87 447
9381.78 412
9382.69 441
9383.61 449
9384.52 458
9385.44 485
9386.35 505
9387.27 511
9388.18 511
9389.09 505
9390.01 547
9390.92 510
9391.84 495
9392.75 543
9393.67 559
9394.58 576
9395.50 561
9396.41 552
9397.32 525
9398.24 471
9399.15 495
9400.07 522
9400.98 486
9401.90 490
9402.81 475
9403.73 496
9404.64 480
9405.56 467
9406.47 473
9407.39 488
9408.30 448
9409.22 479
9410.14 445
9411.05 472
9411.97 470
9412.88 478
9413.80 472
9414.71 462
9415.63 462
9416.54 476
9417.46 447
9418.38 471
9419.29 461
9420.21 447
9421.12 473
9422.04 479
9422.95 477
9423.87 488
9424.79 501
9425.70 511
9426.62 491
9427.54 504
9428.45 458
9429.37 471
9430.28 494
9431.20 500
9432.12 557
9433.03 527
9433.95 501
9434.87 553
9435.78 596
9436.70 552
9437.62 554
9438.53 541
9439.45 591
9440.37 619
9441.28 600
9442.20 627
9443.12 582
9444.03 582
9444.95 570
9445.87 576
9446.79 570
9447.70 591
9448.62 635
9449.54 641
9450.45 645
9451.37 677
9452.29 737
9453.21 718
9454.12 699
9455.04 656
9455.96 647
9456.88 612
9457.79 590
9458.71 578
9459.63 559
9460.55 535
9461.47 517
9462.38 509
9463.30 526
9464.22 550
9465.14 526
9466.06 520
9466.97 483
9467.89 488
9468.81 470
9469.73 486
9470.65 492
9471.56 523
9472.48 503
9473.40 514
9474.32 476
9475.24 486
9476.16 498
9477.08 539
9477.99 551
9478.91 551
9479.83 598
9480.75 566
9481.67 561
9482.59 520
9483.51 534
9484.43 548
9485.34 551
9486.26 533
9487.18 497
9488.10 489
9489.02 520
9489.94 531
9490.86 500
9491.78 479
9492.70 538
9493.62 500
9494.54 544
9495.46 503
9496.38 504
9497.30 477
9498.22 474
9499.13 510
9500.05 473
9500.97 488
9501.89 486
9502.81 467
9503.73 491
9504.65 505
9505.57 525
9506.49 505
9507.41 491
9508.33 479
9509.25 486
9510.17 506
9511.09 512
9512.01 526
9512.93 537
9513.86 527
9514.78 535
9515.70 544
9516.62 583
9517.54 585
9518.46 574
9519.38 611
9520.30 628
9521.22 612
9522.14 634
9523.06 604
9523.98 606
9524.90 578
9525.82 581
9526.75 517
9527.67 562
9528.59 504
9529.51 527
9530.43 540
9531.35 530
9532.27 537
9533.19 578
9534.11 518
9535.04 530
9535.96 535
9536.88 539
9537.80 536
9538.72 487
9539.64 497
9540.57 512
9541.49 493
9542.41 512
9543.33 503
9544.25 509
9545.17 522
9546.10 499
9547.02 501
9547.94 513
9548.86 486
9549.78 476
9550.71 517
9551.63 531
9552.55 541
9553.47 525
9554.40 522
9555.32 535
9556.24 514
9557.16 557
9558.09 542
9559.01 547
9559.93 549
9560.85 534
9561.78 526
9562.70 553
9563.62 550
9564.54 520
9565.47 546
9566.39 552
9567.31 534
9568.24 511
9569.16 560
9570.08 553
9571.00 557
9571.93 549
9572.85 571
9573.77 557
9574.70 558
9575.62 574
9576.54 586
9577.47 589
9578.39 606
9579.31 589
9580.24 593
9581.16 586
9582.09 563
9583.01 567
9583.93 561
9584.86 566
9585.78 568
9586.70 549
9587.63 538
9588.55 569
9589.48 569
9590.40 606
9591.32 570
9592.25 554
9593.17 573
9594.10 572
9595.02 586
9595.95 630
9596.87 651
9597.79 621
9598.72 588
9599.64 625
9600.57 663
9601.49 682
9602.42 666
9603.34 639
9604.27 616
9605.19 603
9606.12 599
9607.04 568
9607.97 573
9608.89 554
9609.82 542
9610.74 504
9611.67 553
9612.59 529
9613.52 550
9614.44 532
9615.37 555
9616.29 566
9617.22 588
9618.14 543
9619.07 572
9619.99 578
9620.92 571
9621.85 545
9622.77 576
9623.70 594
9624.62 582
9625.55 613
9626.47 590
9627.40 561
9628.33 577
9629.25 592
9630.18 612
9631.10 580
9632.03 574
9632.96 572
9633.88 582
9634.81 602
9635.73 608
9636.66 593
9637.59 614
9638.51 631
9639.44 640
9640.37 624
9641.29 650
9642.22 690
9643.15 685
9644.07 678
9645.00 706
9645.93 686
9646.85 720
9647.78 718
9648.71 683
9649.63 708
9650.56 707
9651.49 657
9652.41 709
9653.34 714
9654.27 668
9655.20 661
9656.12 682
9657.05 689
9657.98 666
9658.90 645
9659.83 680
9660.76 664
9661.69 673
9662.61 644
9663.54 706
9664.47 704
9665.40 726
9666.32 753
9667.25 704
9668.18 706
9669.11 689
9670.04 714
9670.96 725
9671.89 691
9672.82 689
9673.75 687
9674.68 707
9675.60 747
9676.53 697
9677.46 662
9678.39 687
9679.32 724
9680.25 697
9681.17 689
9682.10 697
9683.03 752
9683.96 742
9684.89 769
9685.82 751
9686.75 765
9687.67 764
9688.60 776
9689.53 809
9690.46 759
9691.39 783
9692.32 764
9693.25 801
9694.18 812
9695.11 805
9696.03 845
9696.96 851
9697.89 865
9698.82 867
9699.75 865
9700.68 868
9701.61 812
9702.54 758
9703.47 793
9704.40 801
9705.33 751
9706.26 777
9707.19 789
9708.12 741
9709.05 757
9709.98 753
9710.91 754
9711.84 723
9712.77 771
9713.70 759
9714.63 744
9715.56 784
9716.49 710
9717.42 722
9718.35 734
9719.28 705
9720.21 719
9721.14 695
9722.07 655
9723.00 701
9723.93 631
9724.86 617
9725.79 687
9726.72 703
9727.65 681
9728.58 707
9729.51 690
9730.44 657
9731.37 676
9732.31 684
9733.24 660
9734.17 630
9735.10 617
9736.03 644
9736.96 605
9737.89 629
9738.82 625
9739.75 613
9740.69 628
9741.62 649
9742.55 704
9743.48 680
9744.41 672
9745.34 649
9746.27 665
9747.21 640
9748.14 612
9749.07 616
9750.00 619
9750.93 638
9751.86 628
9752.80 642
9753.73 636
9754.66 611
9755.59 618
9756.52 617
9757.46 637
9758.39 662
9759.32 602
9760.25 649
9761.18 646
9762.12 657
9763.05 710
9763.98 679
9764.91 729
9765.85 664
9766.78 656
9767.71 681
9768.64 652
9769.58 628
9770.51 684
9771.44 665
9772.37 670
9773.31 631
9774.24 634
9775.17 651
9776.11 629
9777.04 645
9777.97 631
9778.91 666
9779.84 670
9780.77 694
9781.71 686
9782.64 696
9783.57 659
9784.51 665
9785.44 668
9786.37 661
9787.31 646
9788.24 697
9789.17 641
9790.11 665
9791.04 690
9791.97 703
9792.91 679
9793.84 688
9794.77 734
9795.71 716
9796.64 711
9797.58 709
9798.51 721
9799.44 691
9800.38 679
9801.31 665
9802.25 675
9803.18 631
9804.12 573
9805.05 590
9805.98 583
9806.92 590
9807.85 590
9808.79 581
9809.72 558
9810.66 540
9811.59 570
9812.53 569
9813.46 546
9814.40 495
9815.33 525
9816.27 559
9817.20 536
9818.14 551
9819.07 555
9820.01 564
9820.94 551
9821.88 538
9822.81 528
9823.75 530
9824.68 557
9825.62 536
9826.55 532
9827.49 556
9828.42 558
9829.36 527
9830.29 549
9831.23 581
9832.17 571
9833.10 564
9834.04 559
9834.97 550
9835.91 521
9836.84 525
9837.78 544
9838.72 543
9839.65 523
9840.59 548
9841.52 508
9842.46 528
9843.40 533
9844.33 554
9845.27 547
9846.20 552
9847.14 556
9848.08 565
9849.01 528
9849.95 514
9850.89 513
9851.82 551
9852.76 533
9853.70 580
9854.63 542
9855.57 539
9856.51 502
9857.44 540
9858.38 581
9859.32 567
9860.25 532
9861.19 533
9862.13 528
9863.07 553
9864.00 538
9864.94 548
9865.88 519
9866.81 507
9867.75 546
9868.69 514
9869.63 505
9870.56 550
9871.50 524
9872.44 512
9873.38 549
9874.31 536
9875.25 511
9876.19 556
9877.13 575
9878.07 548
9879.00 529
9879.94 524
9880.88 508
9881.82 508
9882.75 508
9883.69 482
9884.63 478
9885.57 487
9886.51 500
9887.45 489
9888.38 516
9889.32 490
9890.26 489
9891.20 504
9892.14 490
9893.08 492
9894.01 496
9894.95 492
9895.89 526
9896.83 508
9897.77 551
9898.71 560
9899.65 557
9900.59 558
9901.52 541
9902.46 517
9903.40 510
9904.34 547
9905.28 518
9906.22 542
9907.16 538
9908.10 530
9909.04 504
9909.98 531
9910.92 529
9911.86 541
9912.80 534
9913.73 537
9914.67 527
9915.61 504
9916.55 535
9917.49 525
9918.43 522
9919.37 585
9920.31 641
9921.25 673
9922.19 695
9923.13 735
9924.07 735
9925.01 824
9925.95 799
9926.89 761
9927.83 746
9928.77 729
9929.71 687
9930.65 697
9931.59 633
9932.53 630
9933.47 599
9934.41 598
9935.36 519
9936.30 550
9937.24 512
9938.18 507
9939.12 517
9940.06 502
9941.00 541
9941.94 556
9942.88 574
9943.82 554
9944.76 582
9945.70 595
9946.64 587
9947.59 584
9948.53 581
9949.47 595
9950.41 621
9951.35 604
9952.29 603
9953.23 543
9954.17 515
9955.12 561
9956.06 528
9957.00 516
9957.94 485
9958.88 462
9959.82 495
9960.77 495
9961.71 499
9962.65 512
9963.59 486
9964.53 506
9965.48 466
9966.42 475
9967.36 515
9968.30 475
9969.24 465
9970.19 484
9971.13 485
9972.07 459
9973.01 457
9973.95 471
9974.90 472
9975.84 446
9976.78 493
9977.72 480
9978.67 457
9979.61 440
9980.55 467
9981.50 441
9982.44 443
9983.38 482
9984.32 460
9985.27 461
9986.21 474
9987.15 462
9988.10 448
9989.04 453
9989.98 473
9990.92 486
9991.87 446
9992.81 437
9993.75 440
9994.70 491
9995.64 428
9996.58 457
9997.53 444
9998.47 446
9999.41 453
10000.36 443
10001.30 458
10002.25 438
10003.19 461
10004.13 442
10005.08 429
10006.02 410
10006.96 460
10007.91 462
10008.85 443
10009.80 433
10010.74 437
10011.68 459
10012.63 455
10013.57 429
10014.52 437
10015.46 461
10016.41 416
10017.35 445
10018.29 438
10019.24 446
10020.18 426
10021.13 454
10022.07 445
10023.02 435
10023.96 433
10024.91 461
10025.85 408
10026.80 402
10027.74 443
10028.69 463
10029.63 481
10030.58 424
10031.52 415
10032.47 403
10033.41 402
10034.36 387
10035.30 426
10036.25 420
10037.19 417
10038.14 407
10039.08 416
10040.03 410
10040.97 418
10041.92 363
10042.87 388
10043.81 424
10044.76 412
10045.70 426
10046.65 400
10047.59 390
10048.54 372
10049.49 408
10050.43 392
10051.38 402
10052.32 418
10053.27 413
10054.22 419
10055.16 425
10056.11 421
10057.05 414
10058.00 421
10058.95 431
10059.89 398
10060.84 394
10061.79 404
10062.73 441
10063.68 434
10064.63 419
10065.57 403
10066.52 395
10067.47 376
10068.41 406
10069.36 399
10070.31 418
10071.25 416
10072.20 398
10073.15 431
10074.10 449
10075.04 419
10075.99 445
10076.94 431
10077.88 421
10078.83 403
10079.78 437
10080.73 404
10081.67 375
10082.62 392
10083.57 397
10084.52 400
10085.46 406
10086.41 408
10087.36 405
10088.31 391
10089.25 411
10090.20 380
10091.15 422
10092.10 417
10093.05 443
10093.99 411
10094.94 416
10095.89 366
10096.84 434
10097.79 443
10098.73 414
10099.68 419
10100.63 424
10101.58 379
10102.53 367
10103.48 417
10104.42 395
10105.37 390
10106.32 388
10107.27 410
10108.22 411
10109.17 394
10110.12 384
10111.06 410
10112.01 384
10112.96 386
10113.91 409
10114.86 408
10115.81 428
10116.76 385
10117.71 399
10118.66 395
10119.61 379
10120.56 356
10121.50 382
10122.45 422
10123.40 396
10124.35 404
10125.30 392
10126.25 409
10127.20 382
10128.15 409
10129.10 378
10130.05 348
10131.00 398
10131.95 441
10132.90 442
10133.85 389
10134.80 411
10135.75 388
10136.70 422
10137.65 392
10138.60 378
10139.55 422
10140.50 409
10141.45 425
10142.40 435
10143.35 418
10144.30 374
10145.25 413
10146.20 409
10147.15 399
10148.10 408
10149.05 444
10150.00 423
10150.95 388
10151.90 390
10152.86 423
10153.81 424
10154.76 418
10155.71 396
10156.66 417
10157.61 427
10158.56 415
10159.51 399
10160.46 418
10161.41 415
10162.37 423
10163.32 392
10164.27 412
10165.22 436
10166.17 399
10167.12 444
10168.07 433
10169.03 414
10169.98 416
10170.93 464
10171.88 467
10172.83 458
10173.78 457
10174.74 468
10175.69 464
10176.64 445
10177.59 441
10178.54 450
10179.49 427
10180.45 454
10181.40 442
10182.35 447
10183.30 450
10184.26 455
10185.21 463
10186.16 453
10187.11 447
10188.06 451
10189.02 448
10189.97 458
10190.92 451
10191.87 457
10192.83 468
10193.78 460
10194.73 487
10195.69 481
10196.64 495
10197.59 500
10198.54 492
10199.50 477
10200.45 481
10201.40 524
10202.36 496
10203.31 502
10204.26 485
10205.22 516
10206.17 536
10207.12 543
10208.08 510
10209.03 498
10209.98 540
10210.94 523
10211.89 489
10212.84 466
10213.80 508
10214.75 501
10215.70 484
10216.66 542
10217.61 499
10218.56 498
10219.52 508
10220.47 476
10221.43 507
10222.38 478
10223.33 486
10224.29 518
10225.24 537
10226.20 530
10227.15 540
10228.11 533
10229.06 571
10230.01 610
10230.97 619
10231.92 690
10232.88 693
10233.83 723
10234.79 680
10235.74 731
10236.70 702
10237.65 687
10238.60 681
10239.56 641
10240.51 626
10241.47 564
10242.42 525
10243.38 552
10244.33 520
10245.29 532
10246.24 580
10247.20 496
10248.15 489
10249.11 489
10250.07 512
10251.02 497
10251.98 477
10252.93 489
10253.89 502
10254.84 450
10255.80 438
10256.75 477
10257.71 455
10258.67 469
10259.62 486
10260.58 464
10261.53 456
10262.49 477
10263.44 492
10264.40 520
10265.36 493
10266.31 469
10267.27 463
10268.22 460
10269.18 479
10270.14 498
10271.09 517
10272.05 470
10273.01 457
10273.96 496
10274.92 455
10275.87 443
10276.83 440
10277.79 454
10278.74 452
10279.70 444
10280.66 436
10281.61 452
10282.57 451
10283.53 407
10284.49 388
10285.44 395
10286.40 426
10287.36 392
10288.31 406
10289.27 409
10290.23 389
10291.18 461
10292.14 448
10293.10 436
10294.06 417
10295.01 443
10295.97 426
10296.93 416
10297.89 429
10298.84 400
10299.80 408
10300.76 403
10301.72 429
10302.67 419
10303.63 403
10304.59 417
10305.55 449
10306.51 439
10307.46 406
10308.42 388
10309.38 426
10310.34 433
10311.30 396
10312.25 437
10313.21 422
10314.17 438
10315.13 391
10316.09 412
10317.05 426
10318.00 419
10318.96 414
10319.92 391
10320.88 389
10321.84 403
10322.80 406
10323.76 435
10324.71 412
10325.67 411
10326.63 413
10327.59 419
10328.55 416
10329.51 420
10330.47 386
10331.43 415
10332.39 406
10333.35 397
10334.30 412
10335.26 402
10336.22 422
10337.18 394
10338.14 383
10339.10 361
10340.06 376
10341.02 367
10341.98 385
10342.94 412
10343.90 400
10344.86 396
10345.82 418
10346.78 412
10347.74 375
10348.70 399
10349.66 397
10350.62 390
10351.58 416
10352.54 395
10353.50 387
10354.46 365
10355.42 374
10356.38 401
10357.34 390
10358.30 382
10359.26 360
10360.22 396
10361.18 389
10362.14 379
10363.10 378
10364.06 421
10365.02 361
10365.98 378
10366.94 364
10367.90 392
10368.87 375
10369.83 379
10370.79 365
10371.75 360
10372.71 388
10373.67 372
10374.63 363
10375.59 386
10376.55 368
10377.51 385
10378.48 412
10379.44 387
10380.40 379
10381.36 383
10382.32 371
10383.28 359
10384.24 350
10385.21 399
10386.17 385
10387.13 385
10388.09 383
10389.05 348
10390.01 375
10390.98 350
10391.94 382
10392.90 424
10393.86 394
10394.82 366
10395.79 353
10396.75 363
10397.71 375
10398.67 340
10399.63 353
10400.60 371
10401.56 387
10402.52 360
10403.48 360
10404.45 390
10405.41 367
10406.37 364
10407.33 356
10408.30 365
10409.26 372
10410.22 389
10411.18 395
10412.15 393
10413.11 368
10414.07 388
10415.04 391
10416.00 426
10416.96 367
10417.93 396
10418.89 404
10419.85 431
10420.81 409
10421.78 419
10422.74 379
10423.70 383
10424.67 382
10425.63 379
10426.59 391
10427.56 370
10428.52 408
10429.49 411
10430.45 367
10431.41 349
10432.38 327
10433.34 345
10434.30 352
10435.27 355
10436.23 364
10437.20 344
10438.16 372
10439.12 331
10440.09 351
10441.05 342
10442.02 368
10442.98 350
10443.94 354
10444.91 340
10445.87 355
10446.84 347
10447.80 343
10448.77 348
10449.73 334
10450.70 361
10451.66 358
10452.63 329
10453.59 374
10454.55 396
10455.52 363
10456.48 358
10457.45 341
10458.41 371
10459.38 346
10460.34 345
10461.31 348
10462.27 363
10463.24 356
10464.20 357
10465.17 355
10466.14 329
10467.10 347
10468.07 330
10469.03 336
10470.00 331
10470.96 344
10471.93 330
10472.89 340
10473.86 342
10474.82 344
10475.79 365
10476.76 348
10477.72 344
10478.69 338
10479.65 365
10480.62 349
10481.59 354
10482.55 331
10483.52 336
10484.48 351
10485.45 365
10486.42 362
10487.38 348
10488.35 331
10489.32 328
10490.28 337
10491.25 332
10492.21 357
10493.18 373
10494.15 331
10495.11 334
10496.08 348
10497.05 333
10498.01 359
10498.98 347
10499.95 345
10500.92 360
10501.88 329
10502.85 345
10503.82 341
10504.78 362
10505.75 328
10506.72 347
10507.68 347
10508.65 345
10509.62 311
10510.59 346
10511.55 337
10512.52 354
10513.49 322
10514.46 349
10515.42 357
10516.39 359
10517.36 328
10518.33 350
10519.29 336
10520.26 354
10521.23 341
10522.20 359
10523.17 344
10524.13 354
10525.10 351
10526.07 344
10527.04 356
10528.01 361
10528.97 327
10529.94 316
10530.91 367
10531.88 335
10532.85 356
10533.82 330
10534.78 381
10535.75 364
10536.72 354
10537.69 376
10538.66 341
10539.63 346
10540.60 325
10541.56 342
10542.53 352
10543.50 371
10544.47 374
10545.44 354
10546.41 357
10547.38 355
10548.35 357
10549.32 337
10550.29 361
10551.25 355
10552.22 365
10553.19 364
10554.16 337
10555.13 368
10556.10 352
10557.07 358
10558.04 400
10559.01 404
10559.98 404
10560.95 335
10561.92 373
10562.89 376
10563.86 354
10564.83 378
10565.80 391
10566.77 374
10567.74 364
10568.71 353
10569.68 360
10570.65 360
10571.62 354
10572.59 374
10573.56 373
10574.53 359
10575.50 367
10576.47 354
10577.44 353
10578.41 372
10579.38 348
10580.35 364
10581.32 357
10582.29 345
10583.26 359
10584.23 374
10585.21 350
10586.18 368
10587.15 399
10588.12 397
10589.09 352
10590.06 365
10591.03 405
10592.00 373
10592.97 383
10593.94 398
10594.92 392
10595.89 406
10596.86 369
10597.83 404
10598.80 388
10599.77 396
10600.74 403
10601.71 440
10602.69 415
10603.66 437
10604.63 439
10605.60 468
10606.57 473
10607.54 491
10608.52 464
10609.49 500
10610.46 483
10611.43 464
10612.40 424
10613.38 445
10614.35 415
10615.32 426
10616.29 429
10617.27 395
10618.24 388
10619.21 427
10620.18 394
10621.15 411
10622.13 386
10623.10 365
10624.07 373
10625.04 378
10626.02 365
10626.99 371
10627.96 401
10628.94 383
10629.91 401
10630.88 386
10631.85 398
10632.83 392
10633.80 432
10634.77 428
10635.75 440
10636.72 433
10637.69 431
10638.67 458
10639.64 438
10640.61 425
10641.59 401
10642.56 406
10643.53 394
10644.51 402
10645.48 375
10646.45 393
10647.43 382
10648.40 386
10649.37 372
10650.35 349
10651.32 375
10652.30 384
10653.27 375
10654.24 375
10655.22 347
10656.19 343
10657.16 360
10658.14 398
10659.11 379
10660.09 385
10661.06 376
10662.04 343
10663.01 333
10663.98 363
10664.96 359
10665.93 356
10666.91 354
10667.88 361
10668.86 343
10669.83 364
10670.81 361
10671.78 351
10672.76 360
10673.73 380
10674.71 349
10675.68 372
10676.66 381
10677.63 366
10678.61 366
10679.58 353
10680.56 370
10681.53 374
10682.51 343
10683.48 348
10684.46 357
10685.43 332
10686.41 349
10687.38 328
10688.36 336
10689.33 348
10690.31 332
10691.28 346
10692.26 333
10693.24 338
10694.21 292
10695.19 322
10696.16 335
10697.14 340
10698.12 312
10699.09 325
10700.07 332
10701.04 346
10702.02 328
10703.00 362
10703.97 321
10704.95 342
10705.92 336
10706.90 344
10707.88 334
10708.85 353
10709.83 357
10710.81 339
10711.78 342
10712.76 324
10713.74 319
10714.71 351
10715.69 332
10716.67 348
10717.64 347
10718.62 386
10719.60 376
10720.57 372
10721.55 350
10722.53 311
10723.50 349
10724.48 357
10725.46 349
10726.44 333
10727.41 353
10728.39 335
10729.37 341
10730.35 331
10731.32 358
10732.30 332
10733.28 348
10734.26 390
10735.23 348
10736.21 325
10737.19 328
10738.17 320
10739.14 328
10740.12 353
10741.10 332
10742.08 327
10743.06 311
10744.03 334
10745.01 347
10745.99 319
10746.97 348
10747.95 303
10748.92 358
10749.90 362
10750.88 343
10751.86 358
10752.84 314
10753.82 307
10754.79 330
10755.77 370
10756.75 358
10757.73 350
10758.71 344
10759.69 331
10760.67 310
10761.65 324
10762.62 313
10763.60 326
10764.58 334
10765.56 300
10766.54 354
10767.52 326
10768.50 319
10769.48 321
10770.46 318
10771.44 310
10772.42 315
10773.39 347
10774.37 340
10775.35 353
10776.33 327
10777.31 338
10778.29 345
10779.27 342
10780.25 323
10781.23 312
10782.21 308
10783.19 335
10784.17 343
10785.15 331
10786.13 331
10787.11 344
10788.09 333
10789.07 349
10790.05 329
10791.03 341
10792.01 332
10792.99 341
10793.97 359
10794.95 322
10795.93 350
10796.91 318
10797.89 311
10798.87 314
10799.85 325
10800.83 324
10801.82 324
10802.80 321
10803.78 306
10804.76 317
10805.74 322
10806.72 325
10807.70 326
10808.68 320
10809.66 316
10810.64 312
10811.62 319
10812.61 340
10813.59 328
10814.57 332
10815.55 318
10816.53 336
10817.51 360
10818.49 315
10819.47 323
10820.46 340
10821.44 327
10822.42 362
10823.40 346
10824.38 365
10825.36 332
10826.35 339
10827.33 341
10828.31 327
10829.29 332
10830.27 356
10831.25 360
10832.24 329
10833.22 310
10834.20 324
10835.18 326
10836.17 327
10837.15 313
10838.13 320
10839.11 343
10840.09 347
10841.08 359
10842.06 331
10843.04 351
10844.02 361
10845.01 347
10845.99 344
10846.97 349
10847.96 334
10848.94 355
10849.92 353
10850.90 354
10851.89 382
10852.87 355
10853.85 345
10854.84 375
10855.82 350
10856.80 382
10857.78 353
10858.77 338
10859.75 335
10860.73 342
10861.72 343
10862.70 380
10863.68 349
10864.67 345
10865.65 379
10866.64 380
10867.62 374
10868.60 366
10869.59 339
10870.57 346
10871.55 356
10872.54 395
10873.52 357
10874.51 356
10875.49 374
10876.47 379
10877.46 404
10878.44 390
10879.43 345
10880.41 366
10881.39 366
10882.38 360
10883.36 366
10884.35 367
10885.33 391
10886.32 361
10887.30 356
10888.29 329
10889.27 374
10890.25 391
10891.24 411
10892.22 406
10893.21 390
10894.19 380
10895.18 398
10896.16 397
10897.15 399
10898.13 379
10899.12 388
10900.10 403
10901.09 411
10902.07 399
10903.06 379
10904.04 422
10905.03 403
10906.01 408
10907.00 407
10907.99 432
10908.97 436
10909.96 432
10910.94 441
10911.93 452
10912.91 439
10913.90 449
10914.88 455
10915.87 405
10916.86 434
10917.84 441
10918.83 440
10919.81 435
10920.80 419
10921.79 429
10922.77 490
10923.76 451
10924.74 447
10925.73 447
10926.72 458
10927.70 440
10928.69 473
10929.68 476
10930.66 482
10931.65 467
10932.64 477
10933.62 487
10934.61 466
10935.60 481
10936.58 476
10937.57 498
10938.56 506
10939.54 498
10940.53 526
10941.52 505
10942.50 499
10943.49 521
10944.48 526
10945.47 501
10946.45 542
10947.44 555
10948.43 592
10949.41 616
10950.40 608
10951.39 645
10952.38 695
10953.36 664
10954.35 709
10955.34 756
10956.33 731
10957.31 728
10958.30 726
10959.29 751
10960.28 691
10961.27 697
10962.25 682
10963.24 657
10964.23 661
10965.22 610
10966.21 600
10967.19 587
10968.18 585
10969.17 624
10970.16 636
10971.15 609
10972.13 594
10973.12 634
10974.11 587
10975.10 610
10976.09 585
10977.08 566
10978.07 613
10979.05 604
10980.04 612
10981.03 596
10982.02 594
10983.01 610
10984.00 606
10984.99 633
10985.98 650
10986.96 661
10987.95 686
10988.94 744
10989.93 760
10990.92 778
10991.91 852
10992.90 908
10993.89 896
10994.88 987
10995.87 1101
10996.86 1119
10997.85 1125
10998.84 1112
10999.83 1043
11000.82 990
11001.81 973
11002.79 882
11003.78 864
11004.77 794
11005.76 748
11006.75 703
11007.74 681
11008.73 670
11009.72 611
11010.71 613
11011.70 604
11012.69 578
11013.68 576
11014.67 599
11015.67 555
11016.66 556
11017.65 536
11018.64 503
11019.63 504
11020.62 468
11021.61 485
11022.60 477
11023.59 498
11024.58 497
11025.57 516
11026.56 502
11027.55 499
11028.54 473
11029.53 454
11030.52 490
11031.52 499
11032.51 522
11033.50 524
11034.49 509
11035.48 521
11036.47 499
11037.46 512
11038.45 495
11039.45 482
11040.44 496
11041.43 519
11042.42 495
11043.41 480
11044.40 441
11045.39 466
11046.39 444
11047.38 445
11048.37 458
11049.36 451
11050.35 455
11051.35 416
11052.34 421
11053.33 439
11054.32 409
11055.31 466
11056.31 426
11057.30 415
11058.29 428
11059.28 425
11060.27 406
11061.27 417
11062.26 456
11063.25 451
11064.24 422
11065.24 425
11066.23 415
11067.22 416
11068.21 449
11069.21 431
11070.20 423
11071.19 433
11072.19 453
11073.18 453
11074.17 451
11075.16 430
11076.16 440
11077.15 457
11078.14 446
11079.14 463
11080.13 473
11081.12 426
11082.12 421
11083.11 405
11084.10 421
11085.10 400
11086.09 403
11087.08 393
11088.08 396
11089.07 440
11090.06 397
11091.06 393
11092.05 394
11093.04 430
11094.04 405
11095.03 392
11096.03 408
11097.02 401
11098.01 410
11099.01 395
11100.00 416
11101.00 399
11101.99 401
11102.98 410
11103.98 424
11104.97 401
11105.97 398
11106.96 374
11107.96 400
11108.95 390
11109.95 378
11110.94 380
11111.93 393
11112.93 370
11113.92 374
11114.92 379
11115.91 394
11116.91 397
11117.90 395
11118.90 377
11119.89 397
11120.89 405
11121.88 374
11122.88 381
11123.87 385
11124.87 385
11125.86 407
11126.86 392
11127.85 392
11128.85 367
11129.84 380
11130.84 403
11131.84 386
11132.83 372
11133.83 355
11134.82 370
11135.82 375
11136.81 394
11137.81 372
11138.81 397
11139.80 401
11140.80 368
11141.79 382
11142.79 360
11143.79 381
11144.78 415
11145.78 412
11146.77 378
11147.77 414
11148.77 409
11149.76 389
11150.76 390
11151.75 394
11152.75 372
11153.75 347
11154.74 366
11155.74 377
11156.74 353
11157.73 389
11158.73 397
11159.73 376
11160.72 344
11161.72 373
11162.72 328
11163.71 351
11164.71 376
11165.71 340
11166.71 358
11167.70 359
11168.70 345
11169.70 360
11170.69 399
11171.69 356
11172.69 354
11173.69 340
11174.68 361
11175.68 361
11176.68 360
11177.68 372
11178.67 358
11179.67 352
11180.67 382
11181.67 375
11182.66 356
11183.66 337
11184.66 361
11185.66 367
11186.66 343
11187.65 340
11188.65 329
11189.65 348
11190.65 355
11191.65 357
11192.64 361
11193.64 363
11194.64 377
11195.64 377
11196.64 356
11197.64 364
11198.63 354
11199.63 363
11200.63 353
11201.63 359
11202.63 359
11203.63 360
11204.63 391
11205.63 379
11206.62 340
11207.62 366
11208.62 359
11209.62 368
11210.62 333
11211.62 360
11212.62 335
11213.62 347
11214.62 347
11215.62 350
11216.61 330
11217.61 378
11218.61 382
11219.61 351
11220.61 332
11221.61 301
11222.61 361
11223.61 382
11224.61 354
11225.61 320
11226.61 376
11227.61 408
11228.61 370
11229.61 381
11230.61 350
11231.61 378
11232.61 374
11233.61 356
11234.61 371
11235.61 362
11236.61 333
11237.61 340
11238.61 343
11239.61 348
11240.61 348
11241.61 331
11242.61 380
11243.61 364
11244.61 377
11245.61 359
11246.61 350
11247.61 367
11248.62 378
11249.62 386
11250.62 346
11251.62 346
11252.62 352
11253.62 342
11254.62 358
11255.62 323
11256.62 344
11257.62 380
11258.62 374
11259.63 391
11260.63 379
11261.63 377
11262.63 387
11263.63 385
11264.63 358
11265.63 377
11266.64 360
11267.64 411
11268.64 419
11269.64 376
11270.64 395
11271.64 409
11272.65 428
11273.65 431
11274.65 418
11275.65 387
11276.65 384
11277.65 411
11278.66 415
11279.66 397
11280.66 394
11281.66 380
11282.67 386
11283.67 369
11284.67 352
11285.67 362
11286.67 357
11287.68 340
11288.68 365
11289.68 362
11290.68 353
11291.69 345
11292.69 357
11293.69 345
11294.70 365
11295.70 344
11296.70 392
11297.70 367
11298.71 347
11299.71 349
11300.71 361
11301.72 350
11302.72 345
11303.72 343
11304.72 344
11305.73 339
11306.73 360
11307.73 339
11308.74 357
11309.74 371
11310.74 332
11311.75 341
11312.75 395
11313.76 368
11314.76 344
11315.76 370
11316.77 375
11317.77 369
11318.77 365
11319.78 347
11320.78 353
11321.79 350
11322.79 381
11323.79 375
11324.80 342
11325.80 358
11326.81 370
11327.81 364
11328.81 376
11329.82 356
11330.82 352
11331.83 377
11332.83 347
11333.84 353
11334.84 345
11335.85 380
11336.85 378
11337.85 420
11338.86 402
11339.86 403
11340.87 416
11341.87 394
11342.88 413
11343.88 389
11344.89 367
11345.89 351
11346.90 347
11347.90 376
11348.91 325
11349.91 356
11350.92 343
11351.92 329
11352.93 362
11353.94 333
11354.94 368
11355.95 338
11356.95 334
11357.96 343
11358.96 354
11359.97 333
11360.97 340
11361.98 339
11362.99 347
11363.99 345
11365.00 311
11366.00 306
11367.01 317
11368.02 315
11369.02 305
11370.03 325
11371.03 334
11372.04 334
11373.05 354
11374.05 344
11375.06 329
11376.06 316
11377.07 304
11378.08 314
11379.08 317
11380.09 358
11381.10 332
11382.10 326
11383.11 335
11384.12 375
11385.12 328
11386.13 309
11387.14 325
11388.14 327
11389.15 309
11390.16 326
11391.17 320
11392.17 348
11393.18 317
11394.19 340
11395.19 309
11396.20 323
11397.21 299
11398.22 336
11399.22 316
11400.23 314
11401.24 339
11402.25 337
11403.25 294
11404.26 303
11405.27 309
11406.28 325
11407.28 321
11408.29 331
11409.30 311
11410.31 310
11411.31 321
11412.32 326
11413.33 353
11414.34 310
11415.35 325
11416.35 330
11417.36 326
11418.37 337
11419.38 315
11420.39 305
11421.40 333
11422.40 306
11423.41 328
11424.42 344
11425.43 313
11426.44 321
11427.45 314
11428.46 319
11429.46 340
11430.47 322
11431.48 331
11432.49 303
11433.50 331
11434.51 295
11435.52 302
11436.53 325
11437.54 324
11438.54 319
11439.55 293
11440.56 313
11441.57 354
11442.58 337
11443.59 302
11444.60 334
11445.61 330
11446.62 328
11447.63 319
11448.64 317
11449.65 319
11450.66 317
11451.67 324
11452.68 334
11453.69 307
11454.70 350
11455.71 323
11456.72 296
11457.73 328
11458.74 327
11459.75 324
11460.76 341
11461.77 335
11462.78 325
11463.79 312
11464.80 324
11465.81 322
11466.82 326
11467.83 331
11468.84 339
11469.85 331
11470.86 291
11471.87 319
11472.88 302
11473.89 335
11474.90 305
11475.91 334
11476.92 330
11477.93 314
11478.95 303
11479.96 331
11480.97 320
11481.98 342
11482.99 326
11484.00 316
11485.01 334
11486.02 336
11487.03 352
11488.05 352
11489.06 355
11490.07 323
11491.08 332
11492.09 334
11493.10 349
11494.11 325
11495.13 348
11496.14 315
11497.15 336
11498.16 361
11499.17 363
11500.18 327
11501.20 346
11502.21 356
11503.22 383
11504.23 360
11505.24 354
11506.26 358
11507.27 330
11508.28 335
11509.29 349
11510.30 362
11511.32 364
11512.33 404
11513.34 356
11514.35 374
11515.37 386
11516.38 390
11517.39 391
11518.40 420
11519.42 424
11520.43 388
11521.44 414
11522.45 377
11523.47 430
11524.48 426
11525.49 454
11526.51 466
11527.52 487
11528.53 491
11529.55 521
11530.56 580
11531.57 605
11532.59 636
11533.60 632
11534.61 647
11535.63 692
11536.64 691
11537.65 663
11538.67 669
11539.68 622
11540.69 594
11541.71 567
11542.72 536
11543.73 489
11544.75 503
11545.76 475
11546.78 439
11547.79 393
11548.80 401
11549.82 397
11550.83 390
11551.85 392
11552.86 379
11553.87 415
11554.89 361
11555.90 374
11556.92 354
11557.93 360
11558.95 347
11559.96 338
11560.97 323
11561.99 345
11563.00 324
11564.02 316
11565.03 358
11566.05 357
11567.06 360
11568.08 355
11569.09 368
11570.11 325
11571.12 333
11572.14 326
11573.15 359
11574.17 341
11575.18 355
11576.20 353
11577.21 368
11578.23 374
11579.24 371
11580.26 349
11581.27 328
11582.29 348
11583.30 368
11584.32 343
11585.33 325
11586.35 356
11587.37 355
11588.38 367
11589.40 325
11590.41 310
11591.43 342
11592.44 343
11593.46 344
11594.48 345
11595.49 340
11596.51 357
11597.52 360
11598.54 358
11599.56 350
11600.57 345
11601.59 346
11602.61 332
11603.62 341
11604.64 336
11605.66 329
11606.67 315
11607.69 339
11608.70 331
11609.72 370
11610.74 364
11611.75 363
11612.77 329
11613.79 340
11614.81 355
11615.82 342
11616.84 351
11617.86 349
11618.87 348
11619.89 349
11620.91 338
11621.92 309
11622.94 325
11623.96 328
11624.98 325
11625.99 328
11627.01 325
11628.03 319
11629.05 328
11630.06 315
11631.08 327
11632.10 344
11633.12 323
11634.13 327
11635.15 308
11636.17 341
11637.19 316
11638.20 336
11639.22 303
11640.24 321
11641.26 340
11642.28 309
11643.29 320
11644.31 313
11645.33 304
11646.35 292
11647.37 325
11648.39 331
11649.40 307
11650.42 312
11651.44 332
11652.46 304
11653.48 311
11654.50 314
11655.51 312
11656.53 341
11657.55 326
11658.57 291
11659.59 284
11660.61 325
11661.63 336
11662.65 320
11663.67 273
11664.68 301
11665.70 321
11666.72 304
11667.74 283
11668.76 323
11669.78 318
11670.80 311
11671.82 291
11672.84 309
11673.86 292
11674.88 287
11675.90 295
11676.92 282
11677.94 276
11678.96 280
11679.98 303
11680.99 305
11682.01 288
11683.03 292
11684.05 285
11685.07 300
11686.09 289
11687.11 286
11688.13 284
11689.15 272
11690.17 285
11691.19 290
11692.21 270
11693.24 288
11694.26 297
11695.28 325
11696.30 293
11697.32 276
11698.34 284
11699.36 294
11700.38 251
11701.40 268
11702.42 266
11703.44 266
11704.46 272
11705.48 299
11706.50 291
11707.52 276
11708.54 265
11709.57 304
11710.59 296
11711.61 293
11712.63 286
11713.65 259
11714.67 299
11715.69 257
11716.71 279
11717.73 269
11718.76 304
11719.78 278
11720.80 282
11721.82 263
11722.84 265
11723.86 266
11724.89 295
11725.91 283
11726.93 292
11727.95 285
11728.97 269
11729.99 274
11731.02 285
11732.04 277
11733.06 283
11734.08 304
11735.10 299
11736.13 308
11737.15 296
11738.17 256
11739.19 286
11740.22 281
11741.24 263
11742.26 275
11743.28 283
11744.30 283
11745.33 283
11746.35 295
11747.37 285
11748.40 295
11749.42 278
11750.44 295
11751.46 290
11752.49 289
11753.51 288
11754.53 288
11755.56 297
11756.58 286
11757.60 269
11758.62 268
11759.65 297
11760.67 283
11761.69 259
11762.72 279
11763.74 284
11764.76 281
11765.79 294
11766.81 283
11767.83 282
11768.86 280
11769.88 296
11770.91 314
11771.93 280
11772.95 285
11773.98 289
11775.00 301
11776.02 279
11777.05 283
11778.07 298
11779.10 274
11780.12 282
11781.14 266
11782.17 299
11783.19 273
11784.22 281
11785.24 293
11786.26 288
11787.29 269
11788.31 312
11789.34 284
11790.36 278
11791.39 265
11792.41 286
11793.44 262
11794.46 289
11795.49 262
11796.51 257
11797.54 293
11798.56 274
11799.59 280
11800.61 265
11801.63 319
11802.66 286
11803.69 316
11804.71 291
11805.74 283
11806.76 260
11807.79 283
11808.81 271
11809.84 283
11810.86 292
11811.89 271
11812.91 271
11813.94 278
11814.96 244
11815.99 308
11817.01 299
11818.04 306
11819.07 303
11820.09 290
11821.12 285
11822.14 321
11823.17 310
11824.20 328
11825.22 291
11826.25 298
11827.27 285
11828.30 301
11829.33 300
11830.35 316
11831.38 294
11832.40 314
11833.43 293
11834.46 303
11835.48 289
11836.51 326
11837.54 307
11838.56 307
11839.59 295
11840.62 312
11841.64 293
11842.67 292
11843.70 310
11844.72 288
11845.75 313
11846.78 311
11847.80 326
11848.83 290
11849.86 323
11850.89 274
11851.91 296
11852.94 305
11853.97 326
11854.99 301
11856.02 293
11857.05 317
11858.08 330
11859.10 357
11860.13 315
11861.16 338
11862.19 316
11863.21 342
11864.24 320
11865.27 321
11866.30 314
11867.33 326
11868.35 359
11869.38 339
11870.41 304
11871.44 312
11872.47 335
11873.49 344
11874.52 343
11875.55 330
11876.58 353
11877.61 366
11878.63 350
11879.66 348
11880.69 342
11881.72 337
11882.75 347
11883.78 371
11884.81 391
11885.83 324
11886.86 360
11887.89 401
11888.92 401
11889.95 384
11890.98 384
11892.01 384
11893.04 388
11894.06 400
11895.09 425
11896.12 430
11897.15 439
11898.18 433
11899.21 445
11900.24 467
11901.27 463
11902.30 477
11903.33 438
11904.36 423
11905.39 444
11906.42 464
11907.45 475
11908.48 450
11909.50 434
11910.53 403
11911.56 405
11912.59 417
11913.62 429
11914.65 423
11915.68 415
11916.71 422
11917.74 442
11918.77 453
11919.80 445
11920.83 475
11921.86 495
11922.89 487
11923.92 514
11924.95 530
11925.99 575
11927.02 592
11928.05 546
11929.08 561
11930.11 546
11931.14 563
11932.17 558
11933.20 515
11934.23 515
11935.26 476
11936.29 480
11937.32 482
11938.35 453
11939.38 433
11940.41 443
11941.45 414
11942.48 442
11943.51 376
11944.54 406
11945.57 413
11946.60 411
11947.63 396
11948.66 378
11949.70 391
11950.73 352
11951.76 365
11952.79 370
11953.82 370
11954.85 354
11955.88 373
11956.92 392
11957.95 353
11958.98 348
11960.01 351
11961.04 357
11962.08 373
11963.11 369
11964.14 359
11965.17 374
11966.20 393
11967.24 361
11968.27 376
11969.30 395
11970.33 375
11971.36 383
11972.40 379
11973.43 375
11974.46 393
11975.49 373
11976.53 344
11977.56 366
11978.59 354
11979.62 387
11980.66 356
11981.69 359
11982.72 365
11983.76 359
11984.79 356
11985.82 392
11986.85 415
11987.89 393
11988.92 370
11989.95 363
11990.99 384
11992.02 378
11993.05 401
11994.09 378
11995.12 403
11996.15 369
11997.19 367
11998.22 375
11999.25 376
12000.29 380
12001.32 377
12002.35 416
12003.39 416
12004.42 401
12005.46 416
12006.49 420
12007.52 414
12008.56 429
12009.59 437
12010.63 429
12011.66 433
12012.69 427
12013.73 423
12014.76 445
12015.80 432
12016.83 425
12017.86 439
12018.90 426
12019.93 421
12020.97 420
12022.00 413
12023.04 454
12024.07 420
12025.11 434
12026.14 458
12027.18 436
12028.21 430
12029.25 450
12030.28 415
12031.32 435
12032.35 400
12033.39 392
12034.42 391
12035.46 399
12036.49 401
12037.53 413
12038.56 418
12039.60 431
12040.63 412
12041.67 411
12042.70 404
12043.74 411
12044.77 423
12045.81 371
12046.84 388
12047.88 390
12048.92 420
12049.95 403
12050.99 392
12052.02 429
12053.06 413
12054.09 393
12055.13 403
12056.17 392
12057.20 412
12058.24 392
12059.27 376
12060.31 394
12061.35 367
12062.38 380
12063.42 391
12064.46 364
12065.49 344
12066.53 352
12067.56 355
12068.60 345
12069.64 382
12070.67 352
12071.71 375
12072.75 348
12073.78 351
12074.82 404
12075.86 413
12076.89 362
12077.93 365
12078.97 393
12080.01 382
12081.04 390
12082.08 357
12083.12 361
12084.15 396
12085.19 384
12086.23 362
12087.27 375
12088.30 372
12089.34 404
12090.38 367
12091.41 387
12092.45 366
12093.49 372
12094.53 385
12095.57 385
12096.60 391
12097.64 378
12098.68 410
12099.72 408
12100.75 360
12101.79 389
12102.83 357
12103.87 363
12104.91 404
12105.94 396
12106.98 387
12108.02 346
12109.06 344
12110.10 354
12111.14 358
12112.17 321
12113.21 324
12114.25 352
12115.29 349
12116.33 325
12117.37 349
12118.40 344
12119.44 330
12120.48 330
12121.52 336
12122.56 332
12123.60 338
12124.64 347
12125.68 334
12126.72 357
12127.75 316
12128.79 345
12129.83 319
12130.87 340
12131.91 334
12132.95 349
12133.99 317
12135.03 320
12136.07 318
12137.11 321
12138.15 328
12139.19 323
12140.23 323
12141.27 314
12142.31 319
12143.35 313
12144.38 323
12145.42 319
12146.46 327
12147.50 302
12148.54 323
12149.58 317
12150.62 326
12151.66 325
12152.70 299
12153.74 304
12154.78 314
12155.82 296
12156.87 297
12157.91 306
12158.95 310
12159.99 298
12161.03 321
12162.07 305
12163.11 258
12164.15 317
12165.19 326
12166.23 323
12167.27 328
12168.31 314
12169.35 308
12170.39 314
12171.43 312
12172.47 303
12173.52 328
12174.56 303
12175.60 304
12176.64 298
12177.68 286
12178.72 271
12179.76 307
12180.80 309
12181.85 288
12182.89 290
12183.93 279
12184.97 318
12186.01 311
12187.05 309
12188.09 297
12189.14 309
12190.18 284
12191.22 289
12192.26 315
12193.30 305
12194.34 289
12195.39 294
12196.43 329
12197.47 294
12198.51 296
12199.55 318
12200.60 304
12201.64 321
12202.68 313
12203.72 295
12204.77 300
12205.81 277
12206.85 296
12207.89 292
12208.94 290
12209.98 287
12211.02 307
12212.06 302
12213.11 289
12214.15 269
12215.19 272
12216.23 311
12217.28 272
12218.32 257
12219.36 271
12220.41 316
12221.45 294
12222.49 304
12223.54 287
12224.58 311
12225.62 253
12226.66 285
12227.71 293
12228.75 300
12229.79 279
12230.84 281
12231.88 311
12232.93 270
12233.97 293
12235.01 296
12236.06 314
12237.10 287
12238.14 299
12239.19 314
12240.23 315
12241.28 291
12242.32 299
12243.36 307
12244.41 309
12245.45 278
12246.50 285
12247.54 284
12248.58 293
12249.63 283
12250.67 297
12251.72 325
12252.76 315
12253.80 312
12254.85 261
12255.89 266
12256.94 285
12257.98 271
12259.03 299
12260.07 272
12261.12 296
12262.16 301
12263.21 275
12264.25 265
12265.30 270
12266.34 240
12267.39 281
12268.43 278
12269.48 288
12270.52 282
12271.57 280
12272.61 280
12273.66 287
12274.70 298
12275.75 300
12276.79 289
12277.84 289
12278.88 305
12279.93 264
12280.98 267
12282.02 284
12283.07 286
12284.11 259
12285.16 272
12286.20 287
12287.25 271
12288.30 276
12289.34 291
12290.39 290
12291.43 303
12292.48 279
12293.53 269
12294.57 288
12295.62 283
12296.66 265
12297.71 283
12298.76 281
12299.80 274
12300.85 280
12301.90 276
12302.94 286
12303.99 270
12305.04 292
12306.08 274
12307.13 256
12308.18 279
12309.22 281
12310.27 287
12311.32 291
12312.36 278
12313.41 273
12314.46 271
12315.50 269
12316.55 290
12317.60 285
12318.65 271
12319.69 257
12320.74 303
12321.79 293
12322.83 263
12323.88 282
12324.93 275
12325.98 261
12327.02 273
12328.07 284
12329.12 286
12330.17 281
12331.21 277
12332.26 257
12333.31 268
12334.36 257
12335.41 261
12336.45 282
12337.50 250
12338.55 255
12339.60 265
12340.65 265
12341.69 268
12342.74 267
12343.79 259
12344.84 272
12345.89 244
12346.94 283
12347.98 258
12349.03 264
12350.08 260
12351.13 244
12352.18 250
12353.23 273
12354.28 270
12355.32 257
12356.37 270
12357.42 273
12358.47 262
12359.52 255
12360.57 246
12361.62 267
12362.67 292
12363.72 294
12364.76 296
12365.81 273
12366.86 273
12367.91 284
12368.96 292
12370.01 284
12371.06 284
12372.11 262
12373.16 264
12374.21 271
12375.26 263
12376.31 269
12377.36 276
12378.41 270
12379.46 251
12380.51 266
12381.56 263
12382.61 268
12383.66 249
12384.71 259
12385.76 231
12386.81 242
12387.86 276
12388.91 254
12389.96 261
12391.01 253
12392.06 258
12393.11 276
12394.16 279
12395.21 257
12396.26 277
12397.31 279
12398.36 287
12399.41 264
12400.46 266
12401.51 266
12402.56 277
12403.61 241
12404.66 266
12405.71 281
12406.77 276
12407.82 262
12408.87 262
12409.92 281
12410.97 283
12412.02 312
12413.07 264
12414.12 254
12415.17 277
12416.23 286
12417.28 264
12418.33 270
12419.38 260
12420.43 287
12421.48 272
12422.53 288
12423.59 304
12424.64 268
12425.69 283
12426.74 286
12427.79 275
12428.84 276
12429.90 307
12430.95 283
12432.00 295
12433.05 263
12434.10 293
12435.16 303
12436.21 297
12437.26 272
12438.31 265
12439.37 265
12440.42 284
12441.47 300
12442.52 296
12443.58 312
12444.63 272
12445.68 294
12446.73 318
12447.79 301
12448.84 294
12449.89 292
12450.94 295
12452.00 313
12453.05 330
12454.10 293
12455.16 308
12456.21 314
12457.26 309
12458.31 312
12459.37 345
12460.42 300
12461.47 319
12462.53 342
12463.58 342
12464.63 370
12465.69 381
12466.74 393
12467.79 424
12468.85 469
12469.90 465
12470.95 479
12472.01 486
12473.06 448
12474.12 405
12475.17 431
12476.22 432
12477.28 431
12478.33 430
12479.39 412
12480.44 367
12481.49 392
12482.55 363
12483.60 369
12484.66 354
12485.71 359
12486.76 337
12487.82 355
12488.87 339
12489.93 315
12490.98 315
12492.04 298
12493.09 307
12494.15 302
12495.20 320
12496.25 296
12497.31 294
12498.36 308
12499.42 284
12500.47 307
12501.53 312
12502.58 300
12503.64 313
12504.69 305
12505.75 304
12506.80 318
12507.86 267
12508.91 288
12509.97 306
12511.03 329
12512.08 303
12513.14 302
12514.19 316
12515.25 302
12516.30 336
12517.36 314
12518.41 298
12519.47 290
12520.52 293
12521.58 296
12522.64 317
12523.69 294
12524.75 312
12525.80 294
12526.86 297
12527.92 269
12528.97 289
12530.03 298
12531.08 301
12532.14 291
12533.20 306
12534.25 334
12535.31 293
12536.37 306
12537.42 306
12538.48 307
12539.54 300
12540.59 332
12541.65 337
12542.70 317
12543.76 339
12544.82 334
12545.88 326
12546.93 355
12547.99 324
12549.05 330
12550.10 322
12551.16 319
12552.22 328
12553.27 342
12554.33 307
12555.39 318
12556.45 326
12557.50 337
12558.56 328
12559.62 317
12560.67 317
12561.73 282
12562.79 305
12563.85 339
12564.90 310
12565.96 296
12567.02 312
12568.08 329
12569.14 300
12570.19 322
12571.25 314
12572.31 301
12573.37 317
12574.42 323
12575.48 298
12576.54 286
12577.60 310
12578.66 299
12579.72 356
12580.77 328
12581.83 315
12582.89 316
12583.95 322
12585.01 323
12586.07 298
12587.12 299
12588.18 333
12589.24 325
12590.30 313
12591.36 294
12592.42 301
12593.48 275
12594.53 284
12595.59 271
12596.65 311
12597.71 294
12598.77 324
12599.83 320
12600.89 280
12601.95 341
12603.01 320
12604.07 324
12605.13 339
12606.18 324
12607.24 321
12608.30 349
12609.36 333
12610.42 319
12611.48 309
12612.54 326
12613.60 344
12614.66 349
12615.72 361
12616.78 358
12617.84 359
12618.90 354
12619.96 360
12621.02 361
12622.08 363
12623.14 340
12624.20 377
12625.26 366
12626.32 354
12627.38 333
12628.44 385
12629.50 353
12630.56 359
12631.62 351
12632.68 359
12633.74 313
12634.80 338
12635.86 313
12636.92 335
12637.98 321
12639.04 338
12640.11 354
12641.17 341
12642.23 342
12643.29 314
12644.35 320
12645.41 315
12646.47 343
12647.53 323
12648.59 317
12649.65 301
12650.72 294
12651.78 308
12652.84 304
12653.90 311
12654.96 320
12656.02 336
12657.08 305
12658.14 327
12659.21 337
12660.27 343
12661.33 340
12662.39 335
12663.45 322
12664.51 315
12665.58 337
12666.64 353
12667.70 340
12668.76 355
12669.82 331
12670.89 322
12671.95 354
12673.01 353
12674.07 348
12675.13 346
12676.20 341
12677.26 348
12678.32 384
12679.38 372
12680.45 357
12681.51 370
12682.57 390
12683.63 349
12684.70 341
12685.76 339
12686.82 358
12687.88 394
12688.95 361
12690.01 379
12691.07 370
12692.14 418
12693.20 384
12694.26 383
12695.32 387
12696.39 377
12697.45 391
12698.51 399
12699.58 385
12700.64 362
12701.70 444
12702.77 396
12703.83 416
12704.89 393
12705.96 417
12707.02 402
12708.08 461
12709.15 426
12710.21 407
12711.28 391
12712.34 405
12713.40 407
12714.47 397
12715.53 403
12716.59 415
12717.66 427
12718.72 399
12719.79 391
12720.85 430
12721.92 414
12722.98 411
12724.04 429
12725.11 433
12726.17 474
12727.24 458
12728.30 460
12729.37 436
12730.43 436
12731.49 445
12732.56 433
12733.62 430
12734.69 437
12735.75 417
12736.82 448
12737.88 431
12738.95 410
12740.01 387
12741.08 384
12742.14 371
12743.21 394
12744.27 398
12745.34 365
12746.40 404
12747.47 375
12748.53 348
12749.60 331
12750.66 359
12751.73 362
12752.79 376
12753.86 365
12754.93 391
12755.99 358
12757.06 350
12758.12 358
12759.19 360
12760.25 362
12761.32 353
12762.39 353
12763.45 347
12764.52 352
12765.58 348
12766.65 337
12767.72 312
12768.78 327
12769.85 381
12770.91 356
12771.98 334
12773.05 343
12774.11 350
12775.18 346
12776.25 339
12777.31 330
12778.38 329
12779.45 332
12780.51 328
12781.58 323
12782.65 328
12783.71 307
12784.78 338
12785.85 325
12786.91 331
12787.98 308
12789.05 316
12790.11 296
12791.18 292
12792.25 302
12793.31 317
12794.38 337
12795.45 326
12796.52 340
12797.58 317
12798.65 321
12799.72 329
12800.79 343
12801.85 337
12802.92 329
12803.99 332
12805.06 315
12806.12 340
12807.19 338
12808.26 303
12809.33 316
12810.39 331
12811.46 333
12812.53 346
12813.60 357
12814.67 363
12815.73 325
12816.80 336
12817.87 341
12818.94 342
12820.01 352
12821.08 327
12822.14 328
12823.21 336
12824.28 318
12825.35 344
12826.42 333
12827.49 310
12828.55 338
12829.62 319
12830.69 337
12831.76 322
12832.83 330
12833.90 312
12834.97 315
12836.04 304
12837.11 326
12838.17 309
12839.24 334
12840.31 299
12841.38 332
12842.45 315
12843.52 308
12844.59 325
12845.66 295
12846.73 312
12847.80 297
12848.87 309
12849.94 280
12851.01 310
12852.08 287
12853.14 324
12854.21 302
12855.28 294
12856.35 280
12857.42 296
12858.49 307
12859.56 305
12860.63 325
12861.70 305
12862.77 322
12863.84 310
12864.91 319
12865.98 311
12867.05 298
12868.12 306
12869.19 292
12870.26 305
12871.34 304
12872.41 290
12873.48 304
12874.55 303
12875.62 293
12876.69 302
12877.76 292
12878.83 292
12879.90 299
12880.97 320
12882.04 302
12883.11 289
12884.18 293
12885.25 285
12886.33 277
12887.40 306
12888.47 281
12889.54 282
12890.61 277
12891.68 288
12892.75 289
12893.82 302
12894.89 290
12895.97 293
12897.04 282
12898.11 262
12899.18 275
12900.25 256
12901.32 257
12902.40 280
12903.47 261
12904.54 275
12905.61 292
12906.68 269
12907.75 258
12908.83 301
12909.90 285
12910.97 290
12912.04 300
12913.11 271
12914.19 285
12915.26 292
12916.33 276
12917.40 290
12918.48 297
12919.55 267
12920.62 289
12921.69 284
12922.77 248
12923.84 281
12924.91 279
12925.98 262
12927.06 257
12928.13 277
12929.20 251
12930.27 263
12931.35 267
12932.42 232
12933.49 259
12934.57 255
12935.64 276
12936.71 256
12937.79 260
12938.86 242
12939.93 253
12941.01 265
12942.08 266
12943.15 273
12944.23 260
12945.30 258
12946.37 234
12947.45 254
12948.52 254
12949.59 266
12950.67 259
12951.74 226
12952.81 229
12953.89 240
12954.96 246
12956.04 271
12957.11 278
12958.18 250
12959.26 251
12960.33 249
12961.41 258
12962.48 251
12963.55 265
12964.63 261
12965.70 274
12966.78 250
12967.85 238
12968.93 241
12970.00 273
12971.07 250
12972.15 244
12973.22 236
12974.30 244
12975.37 259
12976.45 243
12977.52 232
12978.60 254
12979.67 252
12980.75 257
12981.82 260
12982.90 235
12983.97 230
12985.05 233
12986.12 255
12987.20 249
12988.27 268
12989.35 277
12990.42 243
12991.50 259
12992.57 244
12993.65 250
12994.73 239
12995.80 252
12996.88 248
12997.95 218
12999.03 239
13000.10 254
13001.18 246
13002.25 245
13003.33 228
13004.41 269
13005.48 251
13006.56 251
13007.63 252
13008.71 233
13009.79 251
13010.86 243
13011.94 232
13013.02 242
13014.09 270
13015.17 250
13016.24 248
13017.32 268
13018.40 260
13019.47 245
13020.55 271
13021.63 254
13022.70 292
13023.78 258
13024.86 286
13025.93 273
13027.01 261
13028.09 236
13029.16 254
13030.24 284
13031.32 267
13032.40 255
13033.47 257
13034.55 252
13035.63 259
13036.70 274
13037.78 270
13038.86 273
13039.94 271
13041.01 250
13042.09 249
13043.17 279
13044.25 258
13045.32 232
13046.40 249
13047.48 272
13048.56 259
13049.63 240
13050.71 254
13051.79 246
13052.87 243
13053.95 239
13055.02 260
13056.10 234
13057.18 244
13058.26 270
13059.34 249
13060.41 241
13061.49 238
13062.57 256
13063.65 241
13064.73 263
13065.81 240
13066.88 238
13067.96 241
13069.04 245
13070.12 249
13071.20 251
13072.28 260
13073.36 232
13074.43 245
13075.51 271
13076.59 243
13077.67 221
13078.75 224
13079.83 253
13080.91 235
13081.99 235
13083.07 253
13084.15 261
13085.23 247
13086.30 243
13087.38 252
13088.46 237
13089.54 251
13090.62 249
13091.70 241
13092.78 244
13093.86 242
13094.94 233
13096.02 240
13097.10 264
13098.18 235
13099.26 232
13100.34 233
13101.42 253
13102.50 244
13103.58 255
13104.66 237
13105.74 244
13106.82 230
13107.90 241
13108.98 214
13110.06 242
13111.14 261
13112.22 280
13113.30 265
13114.38 247
13115.46 245
13116.54 252
13117.62 277
13118.70 236
13119.78 273
13120.86 250
13121.95 252
13123.03 254
13124.11 251
13125.19 260
13126.27 245
13127.35 248
13128.43 247
13129.51 262
13130.59 254
13131.67 256
13132.76 230
13133.84 284
13134.92 255
13136.00 249
13137.08 249
13138.16 264
13139.24 238
13140.32 245
13141.41 239
13142.49 237
13143.57 252
13144.65 254
13145.73 245
13146.81 237
13147.90 236
13148.98 251
13150.06 253
13151.14 253
13152.22 241
13153.31 269
13154.39 270
13155.47 264
13156.55 252
13157.63 238
13158.72 279
13159.80 229
13160.88 279
13161.96 268
13163.05 248
13164.13 256
13165.21 250
13166.29 254
13167.38 233
13168.46 254
13169.54 244
13170.62 254
13171.71 245
13172.79 274
13173.87 226
13174.96 242
13176.04 252
13177.12 254
13178.20 216
13179.29 233
13180.37 271
13181.45 256
13182.54 248
13183.62 235
13184.70 256
13185.79 255
13186.87 260
13187.95 234
13189.04 241
13190.12 251
13191.20 256
13192.29 231
13193.37 255
13194.46 272
13195.54 252
13196.62 263
13197.71 261
13198.79 248
13199.88 236
13200.96 258
13202.04 219
13203.13 271
13204.21 252
13205.30 260
13206.38 227
13207.46 260
13208.55 272
13209.63 254
13210.72 264
13211.80 247
13212.89 249
13213.97 261
13215.05 250
13216.14 241
13217.22 264
13218.31 247
13219.39 269
13220.48 249
13221.56 256
13222.65 228
13223.73 251
13224.82 259
13225.90 249
13226.99 241
13228.07 241
13229.16 253
13230.24 274
13231.33 269
13232.41 239
13233.50 246
13234.58 232
13235.67 249
13236.76 246
13237.84 276
13238.93 252
13240.01 257
13241.10 247
13242.18 268
13243.27 247
13244.35 245
13245.44 251
13246.53 267
13247.61 251
13248.70 246
13249.78 252
13250.87 257
13251.96 246
13253.04 252
13254.13 261
13255.21 236
13256.30 258
13257.39 259
13258.47 241
13259.56 246
13260.65 245
13261.73 268
13262.82 258
13263.91 272
13264.99 256
13266.08 252
13267.17 262
13268.25 277
13269.34 235
13270.43 257
13271.51 259
13272.60 274
13273.69 228
13274.77 265
13275.86 255
13276.95 257
13278.04 277
13279.12 266
13280.21 260
13281.30 291
13282.38 269
13283.47 282
13284.56 268
13285.65 281
13286.73 278
13287.82 285
13288.91 291
13290.00 261
13291.08 268
13292.17 270
13293.26 270
13294.35 259
13295.44 275
13296.52 261
13297.61 299
13298.70 281
13299.79 286
13300.88 275
13301.96 282
13303.05 283
13304.14 272
13305.23 275
13306.32 291
13307.41 309
13308.49 281
13309.58 289
13310.67 307
13311.76 288
13312.85 276
13313.94 306
13315.02 295
13316.11 271
13317.20 271
13318.29 305
13319.38 300
13320.47 290
13321.56 331
13322.65 264
13323.74 309
13324.82 291
13325.91 307
13327.00 308
13328.09 295
13329.18 293
13330.27 331
13331.36 282
13332.45 310
13333.54 307
13334.63 301
13335.72 322
13336.81 303
13337.90 317
13338.99 289
13340.08 302
13341.17 304
13342.26 312
13343.35 290
13344.44 302
13345.53 305
13346.61 339
13347.70 326
13348.79 314
13349.89 319
13350.98 323
13352.07 340
13353.16 318
13354.25 304
13355.34 332
13356.43 349
13357.52 335
13358.61 339
13359.70 337
13360.79 356
13361.88 342
13362.97 371
13364.06 335
13365.15 344
13366.24 340
13367.33 341
13368.42 326
13369.51 305
13370.60 320
13371.70 310
13372.79 340
13373.88 315
13374.97 315
13376.06 316
13377.15 311
13378.24 281
13379.33 299
13380.43 299
13381.52 304
13382.61 298
13383.70 284
13384.79 282
13385.88 281
13386.97 315
13388.07 281
13389.16 292
13390.25 332
13391.34 314
13392.43 284
13393.52 286
13394.62 285
13395.71 309
13396.80 289
13397.89 299
13398.98 282
13400.08 293
13401.17 295
13402.26 293
13403.35 291
13404.45 285
13405.54 306
13406.63 313
13407.72 309
13408.82 287
13409.91 285
13411.00 286
13412.09 289
13413.19 276
13414.28 288
13415.37 297
13416.46 300
13417.56 312
13418.65 314
13419.74 300
13420.84 275
13421.93 290
13423.02 301
13424.11 297
13425.21 261
13426.30 300
13427.39 278
13428.49 319
13429.58 283
13430.67 294
13431.77 268
13432.86 290
13433.95 311
13435.05 298
13436.14 289
13437.24 304
13438.33 304
13439.42 319
13440.52 317
13441.61 317
13442.70 308
13443.80 305
13444.89 279
13445.99 307
13447.08 304
13448.17 328
13449.27 336
13450.36 317
13451.46 309
13452.55 277
13453.64 325
13454.74 331
13455.83 295
13456.93 294
13458.02 345
13459.12 355
13460.21 322
13461.31 328
13462.40 319
13463.50 341
13464.59 301
13465.69 308
13466.78 298
13467.87 331
13468.97 307
13470.06 311
13471.16 311
13472.25 341
13473.35 349
13474.44 332
13475.54 333
13476.64 337
13477.73 354
13478.83 311
13479.92 326
13481.02 331
13482.11 339
13483.21 360
13484.30 370
13485.40 366
13486.49 332
13487.59 385
13488.69 346
13489.78 370
13490.88 366
13491.97 366
13493.07 389
13494.17 386
13495.26 388
13496.36 361
13497.45 391
13498.55 385
13499.65 385
13500.74 385
13501.84 358
13502.93 375
13504.03 355
13505.13 366
13506.22 376
13507.32 385
13508.42 378
13509.51 345
13510.61 363
13511.71 335
13512.80 320
13513.90 327
13515.00 340
13516.09 346
13517.19 345
13518.29 339
13519.38 330
13520.48 330
13521.58 344
13522.68 354
13523.77 355
13524.87 336
13525.97 320
13527.06 324
13528.16 327
13529.26 315
13530.36 327
13531.45 330
13532.55 316
13533.65 321
13534.75 323
13535.84 290
13536.94 294
13538.04 292
13539.14 306
13540.23 297
13541.33 299
13542.43 316
13543.53 330
13544.63 294
13545.72 278
13546.82 270
13547.92 313
13549.02 284
13550.12 297
13551.22 321
13552.31 310
13553.41 298
13554.51 292
13555.61 284
13556.71 269
13557.81 260
13558.90 279
13560.00 303
13561.10 293
13562.20 292
13563.30 268
13564.40 285
13565.50 305
13566.60 293
13567.69 278
13568.79 293
13569.89 285
13570.99 299
13572.09 281
13573.19 275
13574.29 288
13575.39 282
13576.49 298
13577.59 284
13578.69 284
13579.79 281
13580.89 296
13581.98 318
13583.08 275
13584.18 264
13585.28 292
13586.38 275
13587.48 278
13588.58 288
13589.68 288
13590.78 296
13591.88 322
13592.98 322
13594.08 301
13595.18 294
13596.28 273
13597.38 290
13598.48 277
13599.58 298
13600.68 282
13601.78 278
13602.88 277
13603.98 281
13605.08 321
13606.18 293
13607.29 287
13608.39 274
13609.49 295
13610.59 298
13611.69 294
13612.79 287
13613.89 295
13614.99 290
13616.09 282
13617.19 276
13618.29 290
13619.39 297
13620.50 275
13621.60 277
13622.70 279
13623.80 294
13624.90 294
13626.00 297
13627.10 310
13628.20 291
13629.31 275
13630.41 292
13631.51 316
13632.61 283
13633.71 314
13634.81 301
13635.91 288
13637.02 270
13638.12 307
13639.22 287
13640.32 291
13641.42 268
13642.53 330
13643.63 292
13644.73 272
13645.83 282
13646.93 278
13648.04 279
13649.14 269
13650.24 270
13651.34 275
13652.45 286
13653.55 239
13654.65 294
13655.75 283
13656.85 281
13657.96 262
13659.06 334
13660.16 286
13661.27 267
13662.37 314
13663.47 309
13664.57 294
13665.68 292
13666.78 291
13667.88 284
13668.99 285
13670.09 328
13671.19 297
13672.29 293
13673.40 282
13674.50 296
13675.60 295
13676.71 276
13677.81 309
13678.91 311
13680.02 327
13681.12 298
13682.23 286
13683.33 287
13684.43 314
13685.54 284
13686.64 303
13687.74 313
13688.85 310
13689.95 299
13691.06 293
13692.16 294
13693.26 281
13694.37 283
13695.47 301
13696.58 281
13697.68 266
13698.78 305
13699.89 307
13700.99 299
13702.10 299
13703.20 295
13704.31 317
13705.41 321
13706.51 305
13707.62 303
13708.72 323
13709.83 293
13710.93 299
13712.04 319
13713.14 318
13714.25 315
13715.35 323
13716.46 312
13717.56 334
13718.67 341
13719.77 313
13720.88 344
13721.98 358
13723.09 363
13724.19 347
13725.30 355
13726.40 344
13727.51 330
13728.61 349
13729.72 385
13730.83 360
13731.93 334
13733.04 350
13734.14 344
13735.25 347
13736.35 348
13737.46 332
13738.57 319
13739.67 347
13740.78 346
13741.88 373
13742.99 378
13744.09 361
13745.20 390
13746.31 430
13747.41 390
13748.52 413
13749.63 432
13750.73 415
13751.84 389
13752.94 421
13754.05 429
13755.16 454
13756.26 499
13757.37 483
13758.48 492
13759.58 512
13760.69 517
13761.80 543
13762.90 531
13764.01 522
13765.12 542
13766.22 544
13767.33 517
13768.44 495
13769.55 487
13770.65 507
13771.76 471
13772.87 480
13773.97 508
13775.08 468
13776.19 484
13777.30 447
13778.40 414
13779.51 439
13780.62 440
13781.73 447
13782.83 371
13783.94 387
13785.05 410
13786.16 376
13787.26 389
13788.37 341
13789.48 326
13790.59 341
13791.70 349
13792.80 343
13793.91 350
13795.02 342
13796.13 348
13797.24 339
13798.35 344
13799.45 362
13800.56 360
13801.67 363
13802.78 355
13803.89 378
13805.00 343
13806.10 341
13807.21 351
13808.32 371
13809.43 325
13810.54 367
13811.65 303
13812.76 334
13813.86 312
13814.97 293
13816.08 319
13817.19 323
13818.30 306
13819.41 309
13820.52 298
13821.63 309
13822.74 316
13823.85 332
13824.96 306
13826.06 313
13827.17 290
13828.28 310
13829.39 293
13830.50 299
13831.61 288
13832.72 301
13833.83 298
13834.94 309
13836.05 299
13837.16 300
13838.27 294
13839.38 304
13840.49 301
13841.60 308
13842.71 298
13843.82 301
13844.93 295
13846.04 305
13847.15 312
13848.26 293
13849.37 299
13850.48 292
13851.59 290
13852.70 290
13853.81 319
13854.92 264
13856.03 323
13857.14 293
13858.25 295
13859.37 306
13860.48 315
13861.59 318
13862.70 315
13863.81 312
13864.92 305
13866.03 281
13867.14 301
13868.25 309
13869.36 317
13870.47 321
13871.59 304
13872.70 303
13873.81 315
13874.92 340
13876.03 310
13877.14 303
13878.25 305
13879.36 318
13880.48 335
13881.59 301
13882.70 325
13883.81 330
13884.92 324
13886.03 312
13887.15 334
13888.26 328
13889.37 333
13890.48 343
13891.59 324
13892.71 337
13893.82 322
13894.93 334
13896.04 326
13897.15 317
13898.27 312
13899.38 303
13900.49 307
13901.60 307
13902.72 309
13903.83 333
13904.94 290
13906.05 283
13907.17 296
13908.28 285
13909.39 304
13910.50 313
13911.62 306
13912.73 288
13913.84 304
13914.95 290
13916.07 275
13917.18 290
13918.29 297
13919.41 267
13920.52 286
13921.63 274
13922.75 297
13923.86 299
13924.97 291
13926.09 302
13927.20 288
13928.31 298
13929.43 292
13930.54 310
13931.65 296
13932.77 289
13933.88 305
13934.99 281
13936.11 270
13937.22 291
13938.34 268
13939.45 293
13940.56 281
13941.68 315
13942.79 306
13943.91 277
13945.02 276
13946.13 307
13947.25 265
13948.36 266
13949.48 275
13950.59 271
13951.70 284
13952.82 285
13953.93 297
13955.05 304
13956.16 272
13957.28 287
13958.39 278
13959.51 280
13960.62 244
13961.74 274
13962.85 273
13963.97 260
13965.08 267
13966.20 258
13967.31 288
13968.43 270
13969.54 305
13970.66 296
13971.77 266
13972.89 292
13974.00 273
13975.12 286
13976.23 296
13977.35 253
13978.46 259
13979.58 279
13980.69 261
13981.81 281
13982.92 284
13984.04 296
13985.16 276
13986.27 271
13987.39 282
13988.50 278
13989.62 297
13990.74 265
13991.85 282
13992.97 270
13994.08 297
13995.20 284
13996.32 262
13997.43 264
13998.55 256
13999.66 298
14000.78 304
14001.90 282
14003.01 261
14004.13 274
14005.25 262
14006.36 258
14007.48 269
14008.60 302
14009.71 315
14010.83 276
14011.95 288
14013.06 285
14014.18 290
14015.30 273
14016.41 253
14017.53 293
14018.65 298
14019.76 264
14020.88 292
14022.00 282
14023.12 264
14024.23 261
14025.35 310
14026.47 302
14027.59 296
14028.70 291
14029.82 305
14030.94 299
14032.06 315
14033.17 291
14034.29 313
14035.41 293
14036.53 302
14037.64 280
14038.76 275
14039.88 299
14041.00 326
14042.11 333
14043.23 283
14044.35 282
14045.47 306
14046.59 308
14047.71 327
14048.82 310
14049.94 325
14051.06 350
14052.18 329
14053.30 336
14054.42 339
14055.53 338
14056.65 328
14057.77 325
14058.89 377
14060.01 342
14061.13 337
14062.25 378
14063.36 371
14064.48 349
14065.60 371
14066.72 373
14067.84 355
14068.96 355
14070.08 370
14071.20 365
14072.32 341
14073.44 346
14074.55 365
14075.67 377
14076.79 376
14077.91 395
14079.03 404
14080.15 408
14081.27 382
14082.39 399
14083.51 397
14084.63 390
14085.75 398
14086.87 401
14087.99 424
14089.11 377
14090.23 377
14091.35 424
14092.47 432
14093.59 395
14094.71 413
14095.83 405
14096.95 408
14098.07 397
14099.19 403
14100.31 402
14101.43 383
14102.55 384
14103.67 361
14104.79 377
14105.91 351
14107.03 357
14108.15 341
14109.27 359
14110.39 338
14111.51 350
14112.64 340
14113.76 333
14114.88 328
14116.00 354
14117.12 309
14118.24 291
14119.36 294
14120.48 321
14121.60 330
14122.72 334
14123.85 297
14124.97 281
14126.09 322
14127.21 313
14128.33 293
14129.45 300
14130.57 293
14131.70 285
14132.82 323
14133.94 309
14135.06 306
14136.18 311
14137.30 314
14138.43 266
14139.55 297
14140.67 286
14141.79 268
14142.91 302
14144.03 278
14145.16 291
14146.28 298
14147.40 319
14148.52 290
14149.65 318
14150.77 272
14151.89 262
14153.01 310
14154.13 290
14155.26 279
14156.38 274
14157.50 294
14158.62 319
14159.75 304
14160.87 277
14161.99 284
14163.12 275
14164.24 293
14165.36 288
14166.48 288
14167.61 280
14168.73 283
14169.85 278
14170.98 280
14172.10 272
14173.22 304
14174.35 302
14175.47 276
14176.59 280
14177.72 253
14178.84 284
14179.96 280
14181.09 280
14182.21 243
14183.33 272
14184.46 287
14185.58 258
14186.70 270
14187.83 260
14188.95 238
14190.07 274
14191.20 280
14192.32 247
14193.45 260
14194.57 292
14195.69 286
14196.82 277
14197.94 247
14199.07 282
14200.19 299
14201.32 281
14202.44 264
14203.56 284
14204.69 279
14205.81 282
14206.94 264
14208.06 273
14209.19 277
14210.31 282
14211.44 256
14212.56 257
14213.69 234
14214.81 274
14215.93 288
14217.06 277
14218.18 270
14219.31 252
14220.43 253
14221.56 254
14222.68 261
14223.81 251
14224.94 289
14226.06 260
14227.19 247
14228.31 244
14229.44 256
14230.56 250
14231.69 259
14232.81 268
14233.94 293
14235.06 231
14236.19 249
14237.32 262
14238.44 253
14239.57 257
14240.69 239
14241.82 274
14242.94 250
14244.07 259
14245.20 242
14246.32 241
14247.45 241
14248.57 245
14249.70 255
14250.83 261
14251.95 235
14253.08 265
14254.21 231
14255.33 251
14256.46 237
14257.59 245
14258.71 230
14259.84 239
14260.97 238
14262.09 200
14263.22 220
14264.35 200
14265.47 234
14266.60 231
14267.73 248
14268.85 257
14269.98 244
14271.11 246
14272.23 229
14273.36 235
14274.49 278
14275.62 274
14276.74 245
14277.87 257
14279.00 232
14280.12 246
14281.25 227
14282.38 239
14283.51 263
14284.63 258
14285.76 227
14286.89 242
14288.02 210
14289.15 242
14290.27 225
14291.40 239
14292.53 234
14293.66 220
14294.78 230
14295.91 235
14297.04 248
14298.17 226
14299.30 247
14300.42 227
14301.55 226
14302.68 207
14303.81 219
14304.94 237
14306.07 239
14307.19 231
14308.32 222
14309.45 238
14310.58 216
14311.71 214
14312.84 228
14313.97 226
14315.10 228
14316.22 229
14317.35 224
14318.48 225
14319.61 224
14320.74 235
14321.87 221
14323.00 232
14324.13 206
14325.26 209
14326.39 207
14327.51 208
14328.64 231
14329.77 205
14330.90 221
14332.03 206
14333.16 232
14334.29 226
14335.42 227
14336.55 215
14337.68 253
14338.81 256
14339.94 201
14341.07 226
14342.20 235
14343.33 230
14344.46 213
14345.59 229
14346.72 212
14347.85 221
14348.98 220
14350.11 213
14351.24 227
14352.37 212
14353.50 195
14354.63 226
14355.76 223
14356.89 203
14358.02 219
14359.15 221
14360.28 225
14361.41 215
14362.54 225
14363.67 236
14364.80 228
14365.94 215
14367.07 218
14368.20 227
14369.33 217
14370.46 214
14371.59 209
14372.72 211
14373.85 234
14374.98 216
14376.11 218
14377.25 229
14378.38 226
14379.51 219
14380.64 224
14381.77 216
14382.90 224
14384.03 222
14385.16 240
14386.30 206
14387.43 198
14388.56 211
14389.69 206
14390.82 236
14391.95 212
14393.09 222
14394.22 211
14395.35 211
14396.48 241
14397.61 234
14398.75 209
14399.88 202
14401.01 238
14402.14 218
14403.27 207
14404.41 216
14405.54 237
14406.67 241
14407.80 216
14408.94 216
14410.07 251
14411.20 238
14412.33 206
14413.47 207
14414.60 225
14415.73 247
14416.87 226
14418.00 220
14419.13 223
14420.26 228
14421.40 242
14422.53 241
14423.66 228
14424.80 232
14425.93 208
14427.06 238
14428.20 250
14429.33 244
14430.46 240
14431.59 236
14432.73 228
14433.86 219
14435.00 236
14436.13 222
14437.26 242
14438.40 227
14439.53 248
14440.66 225
14441.80 241
14442.93 215
14444.06 235
14445.20 245
14446.33 243
14447.47 247
14448.60 255
14449.73 246
14450.87 227
14452.00 256
14453.14 263
14454.27 240
14455.41 250
14456.54 268
14457.67 232
14458.81 244
14459.94 239
14461.08 286
14462.21 236
14463.35 239
14464.48 264
14465.62 271
14466.75 243
14467.89 253
14469.02 261
14470.15 274
14471.29 246
14472.42 255
14473.56 248
14474.69 232
14475.83 245
14476.96 236
14478.10 247
14479.24 247
14480.37 256
14481.51 249
14482.64 253
14483.78 223
14484.91 238
14486.05 250
14487.18 240
14488.32 253
14489.45 250
14490.59 240
14491.73 239
14492.86 261
14494.00 242
14495.13 249
14496.27 237
14497.40 240
14498.54 256
14499.68 245
14500.81 249
14501.95 251
14503.08 236
14504.22 262
14505.36 218
14506.49 238
14507.63 249
14508.77 233
14509.90 244
14511.04 236
14512.18 266
14513.31 244
14514.45 233
14515.58 269
14516.72 242
14517.86 231
14519.00 233
14520.13 211
14521.27 229
14522.41 216
14523.54 219
14524.68 249
14525.82 208
14526.95 237
14528.09 231
14529.23 248
14530.37 239
14531.50 231
14532.64 239
14533.78 232
14534.91 250
14536.05 225
14537.19 229
14538.33 230
14539.46 237
14540.60 226
14541.74 229
14542.88 207
14544.02 227
14545.15 224
14546.29 231
14547.43 228
14548.57 235
14549.70 225
14550.84 213
14551.98 209
14553.12 240
14554.26 246
14555.39 238
14556.53 213
14557.67 198
14558.81 208
14559.95 216
14561.09 220
14562.22 252
14563.36 248
14564.50 241
14565.64 226
14566.78 227
14567.92 216
14569.06 206
14570.20 222
14571.33 223
14572.47 207
14573.61 208
14574.75 224
14575.89 215
14577.03 213
14578.17 215
14579.31 216
14580.45 248
14581.59 236
14582.72 229
14583.86 239
14585.00 231
14586.14 233
14587.28 203
14588.42 226
14589.56 236
14590.70 236
14591.84 214
14592.98 224
14594.12 213
14595.26 237
14596.40 245
14597.54 243
14598.68 226
14599.82 236
14600.96 233
14602.10 252
14603.24 249
14604.38 232
14605.52 239
14606.66 257
14607.80 243
14608.94 233
14610.08 241
14611.22 229
14612.36 238
14613.50 235
14614.64 230
14615.78 243
14616.92 271
14618.06 258
14619.20 238
14620.34 222
14621.49 253
14622.63 251
14623.77 257
14624.91 243
14626.05 231
14627.19 243
14628.33 267
14629.47 278
14630.61 269
14631.75 236
14632.90 250
14634.04 257
14635.18 261
14636.32 243
14637.46 231
14638.60 239
14639.74 262
14640.88 256
14642.03 224
14643.17 228
14644.31 224
14645.45 243
14646.59 194
14647.73 216
14648.88 211
14650.02 219
14651.16 239
14652.30 221
14653.44 226
14654.59 247
14655.73 227
14656.87 217
14658.01 227
14659.16 211
14660.30 229
14661.44 225
14662.58 218
14663.72 222
14664.87 242
14666.01 193
14667.15 205
14668.29 214
14669.44 196
14670.58 203
14671.72 219
14672.87 198
14674.01 218
14675.15 193
14676.29 215
14677.44 225
14678.58 207
14679.72 213
14680.87 205
14682.01 202
14683.15 215
14684.30 215
14685.44 217
14686.58 214
14687.73 202
14688.87 208
14690.01 197
14691.16 214
14692.30 189
14693.44 203
14694.59 210
14695.73 200
14696.87 203
14698.02 224
14699.16 221
14700.30 215
14701.45 211
14702.59 188
14703.74 195
14704.88 187
14706.02 207
14707.17 183
14708.31 205
14709.46 204
14710.60 210
14711.75 203
14712.89 194
14714.03 205
14715.18 220
14716.32 230
14717.47 200
14718.61 208
14719.76 215
14720.90 186
14722.05 193
14723.19 201
14724.34 193
14725.48 201
14726.63 201
14727.77 206
14728.92 194
14730.06 193
14731.21 178
14732.35 218
14733.50 215
14734.64 191
14735.79 232
14736.93 216
14738.08 220
14739.22 218
14740.37 198
14741.51 181
14742.66 202
14743.80 202
14744.95 208
14746.09 192
14747.24 201
14748.39 201
14749.53 203
14750.68 193
14751.82 191
14752.97 192
14754.11 192
14755.26 211
14756.41 208
14757.55 185
14758.70 184
14759.85 208
14760.99 178
14762.14 193
14763.28 209
14764.43 190
14765.58 200
14766.72 211
14767.87 191
14769.02 196
14770.16 207
14771.31 198
14772.46 214
14773.60 205
14774.75 198
14775.90 178
14777.04 189
14778.19 190
14779.34 188
14780.48 155
14781.63 174
14782.78 178
14783.92 204
14785.07 205
14786.22 177
14787.37 195
14788.51 199
14789.66 201
14790.81 201
14791.96 193
14793.10 195
14794.25 197
14795.40 183
14796.54 205
14797.69 168
14798.84 184
14799.99 201
14801.14 194
14802.28 175
14803.43 185
14804.58 172
14805.73 186
14806.88 194
14808.02 172
14809.17 179
14810.32 178
14811.47 198
14812.62 201
14813.76 179
14814.91 160
14816.06 195
14817.21 188
14818.36 191
14819.51 177
14820.65 167
14821.80 202
14822.95 195
14824.10 192
14825.25 180
14826.40 187
14827.55 191
14828.69 201
14829.84 181
14830.99 182
14832.14 188
14833.29 186
14834.44 202
14835.59 210
14836.74 171
14837.89 185
14839.04 179
14840.19 179
14841.33 190
14842.48 189
14843.63 193
14844.78 174
14845.93 194
14847.08 177
14848.23 166
14849.38 181
14850.53 189
14851.68 176
14852.83 198
14853.98 190
14855.13 192
14856.28 189
14857.43 172
14858.58 194
14859.73 179
14860.88 186
14862.03 172
14863.18 188
14864.33 193
14865.48 189
14866.63 173
14867.78 177
14868.93 184
14870.08 190
14871.23 177
14872.38 193
14873.53 181
14874.68 198
14875.83 186
14876.98 199
14878.14 178
14879.29 171
14880.44 182
14881.59 185
14882.74 186
14883.89 173
14885.04 173
14886.19 183
14887.34 197
14888.49 174
14889.64 198
14890.80 177
14891.95 171
14893.10 188
14894.25 212
14895.40 187
14896.55 167
14897.70 184
14898.86 183
14900.01 182
14901.16 166
14902.31 173
14903.46 174
14904.61 180
14905.77 158
14906.92 156
14908.07 169
14909.22 172
14910.37 179
14911.53 161
14912.68 165
14913.83 167
14914.98 191
14916.13 180
14917.29 167
14918.44 166
14919.59 185
14920.74 185
14921.90 172
14923.05 161
14924.20 173
14925.35 177
14926.51 175
14927.66 175
14928.81 185
14929.96 154
14931.12 174
14932.27 189
14933.42 185
14934.57 182
14935.73 185
14936.88 191
14938.03 163
14939.19 158
14940.34 155
14941.49 197
14942.65 166
14943.80 181
14944.95 183
14946.11 182
14947.26 167
14948.41 156
14949.57 158
14950.72 194
14951.87 172
14953.03 152
14954.18 160
14955.33 165
14956.49 203
14957.64 174
14958.80 182
14959.95 172
14961.10 166
14962.26 182
14963.41 188
14964.57 176
14965.72 174
14966.87 176
14968.03 188
14969.18 187
14970.34 168
14971.49 165
14972.65 177
14973.80 177
14974.95 166
14976.11 174
14977.26 172
14978.42 203
14979.57 168
14980.73 188
14981.88 163
14983.04 187
14984.19 173
14985.35 160
14986.50 165
14987.66 173
14988.81 192
14989.97 164
14991.12 188
14992.28 172
14993.43 162
14994.59 153
14995.74 187
14996.90 181
14998.05 153
14999.21 159
15000.36 161
15001.52 185
15002.67 183
15003.83 175
15004.99 158
15006.14 176
15007.30 149
15008.45 165
15009.61 171
15010.76 188
15011.92 178
15013.08 177
15014.23 182
15015.39 177
15016.54 135
15017.70 162
15018.86 160
15020.01 185
15021.17 173
15022.32 173
15023.48 177
15024.64 145
15025.79 177
15026.95 181
15028.11 167
15029.26 161
15030.42 173
15031.58 157
15032.73 170
15033.89 150
15035.05 153
15036.20 174
15037.36 184
15038.52 175
15039.67 154
15040.83 163
15041.99 159
15043.15 202
15044.30 181
15045.46 179
15046.62 153
15047.77 177
15048.93 163
15050.09 185
15051.25 152
15052.40 186
15053.56 187
15054.72 179
15055.88 163
15057.03 164
15058.19 186
15059.35 174
15060.51 168
15061.66 155
15062.82 190
15063.98 172
15065.14 172
15066.30 175
15067.45 168
15068.61 168
15069.77 173
15070.93 168
15072.09 155
15073.24 162
15074.40 191
15075.56 170
15076.72 158
15077.88 175
15079.04 156
15080.20 159
15081.35 159
15082.51 193
15083.67 163
15084.83 172
15085.99 147
15087.15 194
15088.31 165
15089.46 167
15090.62 177
15091.78 166
15092.94 184
15094.10 194
15095.26 190
15096.42 150
15097.58 165
15098.74 179
15099.90 176
15101.06 172
15102.22 166
15103.37 156
15104.53 171
15105.69 173
15106.85 164
15108.01 169
15109.17 170
15110.33 151
15111.49 152
15112.65 186
15113.81 163
15114.97 172
15116.13 155
15117.29 178
15118.45 144
15119.61 150
15120.77 154
15121.93 188
15123.09 151
15124.25 169
15125.41 162
15126.57 181
15127.73 168
15128.89 172
15130.05 198
15131.21 178
15132.37 182
15133.53 161
15134.69 172
15135.86 165
15137.02 169
15138.18 175
15139.34 190
15140.50 154
15141.66 156
15142.82 164
15143.98 188
15145.14 168
15146.30 181
15147.46 181
15148.63 165
15149.79 179
15150.95 162
15152.11 194
15153.27 164
15154.43 180
15155.59 178
15156.75 181
15157.92 163
15159.08 168
15160.24 190
15161.40 190
15162.56 182
15163.72 159
15164.89 176
15166.05 150
15167.21 170
15168.37 187
15169.53 179
15170.69 157
15171.86 177
15173.02 171
15174.18 191
15175.34 168
15176.51 172
15177.67 172
15178.83 191
15179.99 172
15181.15 175
15182.32 182
15183.48 154
15184.64 176
15185.80 190
15186.97 175
15188.13 161
15189.29 176
15190.46 184
15191.62 177
15192.78 184
15193.94 196
15195.11 194
15196.27 185
15197.43 166
15198.60 186
15199.76 169
15200.92 177
15202.08 171
15203.25 184
15204.41 168
15205.57 176
15206.74 199
15207.90 160
15209.06 200
15210.23 160
15211.39 193
15212.56 191
15213.72 206
15214.88 181
15216.05 180
15217.21 203
15218.37 190
15219.54 176
15220.70 168
15221.87 174
15223.03 184
15224.19 195
15225.36 198
15226.52 205
15227.69 168
15228.85 192
15230.01 196
15231.18 210
15232.34 197
15233.51 195
15234.67 179
15235.84 166
15237.00 196
15238.16 184
15239.33 178
15240.49 182
15241.66 195
15242.82 165
15243.99 181
15245.15 163
15246.32 174
15247.48 186
15248.65 171
15249.81 156
15250.98 180
15252.14 192
15253.31 173
15254.47 178
15255.64 188
15256.80 185
15257.97 174
15259.13 187
15260.30 171
15261.46 174
15262.63 164
15263.80 179
15264.96 189
15266.13 157
15267.29 156
15268.46 188
15269.62 162
15270.79 168
15271.96 154
15273.12 158
15274.29 152
15275.45 179
15276.62 174
15277.79 178
15278.95 178
15280.12 156
15281.28 163
15282.45 148
15283.62 173
15284.78 178
15285.95 177
15287.12 184
15288.28 182
15289.45 169
15290.62 165
15291.78 182
15292.95 172
15294.12 183
15295.28 177
15296.45 188
15297.62 164
15298.78 182
15299.95 172
15301.12 173
15302.28 169
15303.45 182
15304.62 174
15305.78 173
15306.95 177
15308.12 179
15309.29 163
15310.45 152
15311.62 166
15312.79 181
15313.96 191
15315.12 179
15316.29 181
15317.46 185
15318.63 184
15319.79 202
15320.96 208
15322.13 179
15323.30 180
15324.46 174
15325.63 181
15326.80 186
15327.97 179
15329.14 159
15330.30 170
15331.47 183
15332.64 166
15333.81 168
15334.98 199
15336.14 188
15337.31 170
15338.48 168
15339.65 181
15340.82 185
15341.99 177
15343.16 181
15344.32 176
15345.49 173
15346.66 192
15347.83 190
15349.00 192
15350.17 174
15351.34 177
15352.51 178
15353.67 186
15354.84 173
15356.01 198
15357.18 194
15358.35 200
15359.52 184
15360.69 184
15361.86 186
15363.03 179
15364.20 173
15365.37 195
15366.54 163
15367.71 181
15368.87 183
15370.04 197
15371.21 202
15372.38 178
15373.55 191
15374.72 179
15375.89 184
15377.06 183
15378.23 193
15379.40 177
15380.57 191
15381.74 209
15382.91 181
15384.08 185
15385.25 170
15386.42 199
15387.59 188
15388.76 192
15389.93 177
15391.10 192
15392.27 167
15393.44 179
15394.62 160
15395.79 219
15396.96 198
15398.13 180
15399.30 159
15400.47 195
15401.64 179
15402.81 166
15403.98 174
15405.15 175
15406.32 151
15407.49 174
15408.66 178
15409.84 174
15411.01 172
15412.18 173
15413.35 178
15414.52 154
15415.69 163
15416.86 173
15418.03 176
15419.21 182
15420.38 180
15421.55 164
15422.72 183
15423.89 160
15425.06 171
15426.24 163
15427.41 159
15428.58 169
15429.75 171
15430.92 171
15432.09 187
15433.27 147
15434.44 162
15435.61 185
15436.78 172
15437.96 156
15439.13 172
15440.30 171
15441.47 172
15442.64 175
15443.82 167
15444.99 154
15446.16 173
15447.33 162
15448.51 175
15449.68 157
15450.85 159
15452.02 162
15453.20 179
15454.37 180
15455.54 149
15456.72 173
15457.89 177
15459.06 157
15460.23 169
15461.41 170
15462.58 168
15463.75 159
15464.93 159
15466.10 168
15467.27 169
15468.45 162
15469.62 171
15470.79 165
15471.97 165
15473.14 186
15474.31 178
15475.49 189
15476.66 178
15477.83 180
15479.01 190
15480.18 167
15481.36 154
15482.53 162
15483.70 169
15484.88 168
15486.05 184
15487.23 164
15488.40 156
15489.57 174
15490.75 141
15491.92 170
15493.10 170
15494.27 143
15495.44 163
15496.62 153
15497.79 176
15498.97 168
15500.14 148
15501.32 155
15502.49 170
15503.67 158
15504.84 181
15506.02 168
15507.19 159
15508.36 166
15509.54 164
15510.71 168
15511.89 163
15513.06 186
15514.24 193
15515.41 163
15516.59 163
15517.77 163
15518.94 165
15520.12 156
15521.29 179
15522.47 171
15523.64 173
15524.82 156
15525.99 154
15527.17 168
15528.34 156
15529.52 185
15530.69 161
15531.87 187
15533.05 153
15534.22 158
15535.40 160
15536.57 184
15537.75 170
15538.93 134
15540.10 168
15541.28 175
15542.45 191
15543.63 154
15544.81 161
15545.98 159
15547.16 178
15548.33 157
15549.51 180
15550.69 180
15551.86 178
15553.04 153
15554.22 177
15555.39 168
15556.57 180
15557.75 180
15558.92 195
15560.10 182
15561.28 169
15562.45 173
15563.63 169
15564.81 172
15565.99 176
15567.16 163
15568.34 185
15569.52 186
15570.69 173
15571.87 175
15573.05 168
15574.23 157
15575.40 185
15576.58 179
15577.76 176
15578.93 160
15580.11 184
15581.29 189
15582.47 160
15583.65 169
15584.82 181
15586.00 166
15587.18 181
15588.36 173
15589.53 172
15590.71 181
15591.89 176
15593.07 221
15594.25 206
15595.42 173
15596.60 184
15597.78 199
15598.96 206
15600.14 184
15601.32 197
15602.49 196
15603.67 190
15604.85 193
15606.03 177
15607.21 201
15608.39 204
15609.56 186
15610.74 192
15611.92 192
15613.10 192
15614.28 185
15615.46 206
15616.64 198
15617.82 181
15619.00 187
15620.17 186
15621.35 199
15622.53 205
15623.71 191
15624.89 176
15626.07 194
15627.25 176
15628.43 198
15629.61 186
15630.79 200
15631.97 209
15633.15 230
15634.33 212
15635.51 200
15636.69 218
15637.87 209
15639.05 203
15640.22 192
15641.40 202
15642.58 233
15643.76 201
15644.94 195
15646.12 206
15647.30 228
15648.48 206
15649.66 197
15650.85 211
15652.03 197
15653.21 215
15654.39 197
15655.57 213
15656.75 185
15657.93 216
15659.11 209
15660.29 202
15661.47 205
15662.65 200
15663.83 196
15665.01 186
15666.19 201
15667.37 194
15668.55 205
15669.73 199
15670.92 200
15672.10 185
15673.28 188
15674.46 191
15675.64 211
15676.82 182
15678.00 204
15679.18 198
15680.36 195
15681.55 191
15682.73 188
15683.91 168
15685.09 197
15686.27 208
15687.45 209
15688.63 192
15689.82 197
15691.00 217
15692.18 229
15693.36 211
15694.54 198
15695.73 183
15696.91 195
15698.09 195
15699.27 211
15700.45 192
15701.64 209
15702.82 211
15704.00 195
15705.18 218
15706.36 195
15707.55 203
15708.73 210
15709.91 199
15711.09 188
15712.28 201
15713.46 188
15714.64 191
15715.82 218
15717.01 213
15718.19 197
15719.37 205
15720.55 194
15721.74 196
15722.92 208
15724.10 207
15725.29 207
15726.47 225
15727.65 229
15728.84 211
15730.02 185
15731.20 196
15732.39 228
15733.57 210
15734.75 221
15735.94 217
15737.12 219
15738.30 218
15739.49 206
15740.67 222
15741.85 231
15743.04 217
15744.22 230
15745.40 230
15746.59 212
15747.77 224
15748.96 240
15750.14 216
15751.32 226
15752.51 239
15753.69 229
15754.88 210
15756.06 234
15757.24 215
15758.43 225
15759.61 235
15760.80 212
15761.98 207
15763.17 229
15764.35 220
15765.53 215
15766.72 242
15767.90 244
15769.09 238
15770.27 219
15771.46 233
15772.64 202
15773.83 228
15775.01 189
15776.20 230
15777.38 209
15778.57 219
15779.75 243
15780.94 210
15782.12 219
15783.31 216
15784.49 197
15785.68 186
15786.86 203
15788.05 199
15789.23 208
15790.42 178
15791.60 209
15792.79 210
15793.98 228
15795.16 190
15796.35 206
15797.53 194
15798.72 219
15799.90 212
15801.09 187
15802.28 190
15803.46 187
15804.65 200
15805.83 181
15807.02 183
15808.21 211
15809.39 201
15810.58 174
15811.76 201
15812.95 170
15814.14 179
15815.32 200
15816.51 192
15817.70 189
15818.88 161
15820.07 191
15821.26 195
15822.44 184
15823.63 182
15824.82 201
15826.00 180
15827.19 204
15828.38 188
15829.56 183
15830.75 195
15831.94 206
15833.12 206
15834.31 197
15835.50 200
15836.69 172
15837.87 169
15839.06 178
15840.25 195
15841.44 183
15842.62 184
15843.81 181
15845.00 201
15846.18 190
15847.37 191
15848.56 201
15849.75 228
15850.94 212
15852.12 191
15853.31 174
15854.50 190
15855.69 231
15856.87 193
15858.06 181
15859.25 176
15860.44 224
15861.63 179
15862.81 184
15864.00 182
15865.19 207
15866.38 185
15867.57 206
15868.76 216
15869.94 204
15871.13 202
15872.32 196
15873.51 225
15874.70 198
15875.89 186
15877.08 205
15878.26 202
15879.45 181
15880.64 194
15881.83 189
15883.02 208
15884.21 185
15885.40 177
15886.59 191
15887.78 203
15888.97 210
15890.15 199
15891.34 203
15892.53 222
15893.72 204
15894.91 209
15896.10 211
15897.29 196
15898.48 215
15899.67 209
15900.86 205
15902.05 198
15903.24 222
15904.43 242
15905.62 227
15906.81 208
15908.00 215
15909.19 217
15910.38 240
15911.57 222
15912.76 211
15913.95 227
15915.14 215
15916.33 231
15917.52 200
15918.71 217
15919.90 189
15921.09 237
15922.28 244
15923.47 219
15924.66 228
15925.85 214
15927.04 225
15928.23 230
15929.42 213
15930.61 227
15931.80 249
15932.99 199
15934.18 209
15935.38 181
15936.57 216
15937.76 204
15938.95 200
15940.14 173
15941.33 175
15942.52 193
15943.71 196
15944.90 189
15946.10 186
15947.29 209
15948.48 195
15949.67 187
15950.86 180
15952.05 214
15953.24 184
15954.44 186
15955.63 180
15956.82 176
15958.01 192
15959.20 157
15960.39 183
15961.59 172
15962.78 175
15963.97 190
15965.16 182
15966.35 178
15967.55 187
15968.74 161
15969.93 175
15971.12 161
15972.31 164
15973.51 193
15974.70 201
15975.89 183
15977.08 167
15978.28 171
15979.47 159
15980.66 163
15981.85 185
15983.05 180
15984.24 181
15985.43 161
15986.62 181
15987.82 167
15989.01 173
15990.20 168
15991.40 178
15992.59 163
15993.78 181
15994.98 182
15996.17 137
15997.36 183
15998.55 181
15999.75 182
16000.94 179
16002.13 174
16003.33 166
16004.52 175
16005.72 176
16006.91 150
16008.10 177
16009.30 159
16010.49 163
16011.68 168
16012.88 175
16014.07 151
16015.26 160
16016.46 167
16017.65 166
16018.85 159
16020.04 151
16021.23 148
16022.43 154
16023.62 180
16024.82 171
16026.01 156
16027.21 159
16028.40 160
16029.59 190
16030.79 155
16031.98 164
16033.18 147
16034.37 158
16035.57 167
16036.76 175
16037.96 153
16039.15 168
16040.35 162
16041.54 177
16042.73 152
16043.93 139
16045.12 154
16046.32 147
16047.51 163
16048.71 170
16049.91 166
16051.10 173
16052.30 159
16053.49 163
16054.69 158
16055.88 167
16057.08 167
16058.27 153
16059.47 171
16060.66 163
16061.86 159
16063.05 134
16064.25 152
16065.45 166
16066.64 162
16067.84 157
16069.03 177
16070.23 159
16071.42 171
16072.62 173
16073.82 165
16075.01 166
16076.21 171
16077.41 182
16078.60 145
16079.80 166
16080.99 161
16082.19 171
16083.39 165
16084.58 149
16085.78 154
16086.98 169
16088.17 168
16089.37 162
16090.57 174
16091.76 157
16092.96 144
16094.16 160
16095.35 168
16096.55 165
16097.75 174
16098.94 184
16100.14 155
16101.34 145
16102.53 139
16103.73 144
16104.93 139
16106.13 151
16107.32 149
16108.52 140
16109.72 148
16110.92 144
16112.11 154
16113.31 139
16114.51 167
16115.71 165
16116.90 175
16118.10 159
16119.30 162
16120.50 164
16121.69 155
16122.89 156
16124.09 151
16125.29 158
16126.49 150
16127.68 152
16128.88 161
16130.08 177
16131.28 158
16132.48 145
16133.67 157
16134.87 156
16136.07 140
16137.27 148
16138.47 165
16139.67 166
16140.86 143
16142.06 148
16143.26 156
16144.46 149
16145.66 173
16146.86 160
16148.06 171
16149.26 151
16150.45 152
16151.65 160
16152.85 166
16154.05 145
16155.25 167
16156.45 157
16157.65 146
16158.85 158
16160.05 148
16161.25 135
16162.45 157
16163.64 135
16164.84 145
16166.04 150
16167.24 158
16168.44 153
16169.64 141
16170.84 148
16172.04 154
16173.24 165
16174.44 148
16175.64 161
16176.84 154
16178.04 136
16179.24 144
16180.44 153
16181.64 157
16182.84 150
16184.04 152
16185.24 140
16186.44 170
16187.64 156
16188.84 162
16190.04 155
16191.24 151
16192.44 143
16193.64 155
16194.84 144
16196.04 162
16197.24 158
16198.44 167
16199.65 172
16200.85 151
16202.05 176
16203.25 141
16204.45 164
16205.65 149
16206.85 163
16208.05 145
16209.25 156
16210.45 168
16211.65 162
16212.86 161
16214.06 155
16215.26 173
16216.46 189
16217.66 156
16218.86 162
16220.06 183
16221.27 176
16222.47 172
16223.67 130
16224.87 151
16226.07 147
16227.27 182
16228.48 162
16229.68 165
16230.88 162
16232.08 152
16233.28 168
16234.48 166
16235.69 167
16236.89 160
16238.09 164
16239.29 175
16240.50 177
16241.70 140
16242.90 161
16244.10 174
16245.30 182
16246.51 185
16247.71 184
16248.91 165
16250.11 171
16251.32 157
16252.52 161
16253.72 156
16254.92 178
16256.13 166
16257.33 175
16258.53 169
16259.74 182
16260.94 166
16262.14 168
16263.35 159
16264.55 167
16265.75 161
16266.95 160
16268.16 160
16269.36 153
16270.56 170
16271.77 164
16272.97 161
16274.17 165
16275.38 160
16276.58 166
16277.79 161
16278.99 182
16280.19 150
16281.40 149
16282.60 171
16283.80 166
16285.01 167
16286.21 177
16287.42 179
16288.62 179
16289.82 180
16291.03 177
16292.23 161
16293.44 180
16294.64 174
16295.84 160
16297.05 168
16298.25 160
16299.46 165
16300.66 158
16301.87 163
16303.07 159
16304.27 164
16305.48 157
16306.68 181
16307.89 163
16309.09 161
16310.30 160
16311.50 163
16312.71 172
16313.91 160
16315.12 170
16316.32 151
16317.53 170
16318.73 161
16319.94 161
16321.14 160
16322.35 143
16323.55 153
16324.76 168
16325.96 163
16327.17 171
16328.38 145
16329.58 174
16330.79 172
16331.99 153
16333.20 166
16334.40 157
16335.61 162
16336.81 152
16338.02 162
16339.23 151
16340.43 158
16341.64 153
16342.84 157
16344.05 163
16345.26 162
16346.46 141
16347.67 156
16348.87 159
16350.08 159
16351.29 152
16352.49 151
16353.70 133
16354.91 150
16356.11 137
16357.32 150
16358.53 144
16359.73 155
16360.94 158
16362.15 164
16363.35 187
16364.56 134
16365.77 170
16366.97 168
16368.18 134
16369.39 145
16370.59 158
16371.80 140
16373.01 158
16374.21 171
16375.42 156
16376.63 163
16377.84 144
16379.04 163
16380.25 142
16381.46 144
16382.67 136
16383.87 147
16385.08 161
16386.29 145
16387.50 156
16388.70 163
16389.91 151
16391.12 144
16392.33 154
16393.53 150
16394.74 156
16395.95 154
16397.16 156
16398.37 148
16399.57 154
16400.78 146
16401.99 154
16403.20 163
16404.41 142
16405.62 170
16406.82 147
16408.03 157
16409.24 163
16410.45 142
16411.66 152
16412.87 140
16414.07 157
16415.28 150
16416.49 141
16417.70 148
16418.91 144
16420.12 152
16421.33 153
16422.54 144
16423.75 158
16424.95 154
16426.16 161
16427.37 141
16428.58 136
16429.79 134
16431.00 165
16432.21 148
16433.42 154
16434.63 151
16435.84 168
16437.05 154
16438.26 182
16439.47 162
16440.68 161
16441.88 168
16443.09 162
16444.30 156
16445.51 144
16446.72 161
16447.93 150
16449.14 160
16450.35 152
16451.56 154
16452.77 153
16453.98 164
16455.19 146
16456.40 151
16457.61 143
16458.82 157
16460.03 156
16461.24 158
16462.45 159
16463.67 146
16464.88 147
16466.09 160
16467.30 161
16468.51 133
16469.72 158
16470.93 152
16472.14 165
16473.35 167
16474.56 147
16475.77 141
16476.98 143
16478.19 146
16479.40 135
16480.62 136
16481.83 134
16483.04 141
16484.25 154
16485.46 162
16486.67 153
16487.88 154
16489.09 137
16490.31 168
16491.52 151
16492.73 152
16493.94 150
16495.15 152
16496.36 147
16497.57 152
16498.79 165
16500.00 147
16501.21 138
16502.42 139
16503.63 143
16504.85 154
16506.06 148
16507.27 137
16508.48 149
16509.69 149
16510.91 142
16512.12 128
16513.33 144
16514.54 126
16515.76 129
16516.97 161
16518.18 139
16519.39 130
16520.60 149
16521.82 160
16523.03 139
16524.24 145
16525.46 145
16526.67 155
16527.88 142
16529.09 137
16530.31 138
16531.52 143
16532.73 151
16533.95 141
16535.16 139
16536.37 145
16537.58 150
16538.80 146
16540.01 128
16541.22 136
16542.44 137
16543.65 134
16544.86 160
16546.08 149
16547.29 138
16548.50 137
16549.72 144
16550.93 133
16552.15 140
16553.36 139
16554.57 153
16555.79 150
16557.00 143
16558.21 131
16559.43 132
16560.64 132
16561.86 144
16563.07 142
16564.28 131
16565.50 121
16566.71 141
16567.93 157
16569.14 134
16570.36 150
16571.57 162
16572.78 152
16574.00 146
16575.21 139
16576.43 151
16577.64 129
16578.86 154
16580.07 135
16581.29 141
16582.50 149
16583.72 140
16584.93 147
16586.15 155
16587.36 138
16588.58 128
16589.79 157
16591.01 152
16592.22 148
16593.44 140
16594.65 144
16595.87 154
16597.08 155
16598.30 141
16599.51 147
16600.73 142
16601.94 157
16603.16 157
16604.37 157
16605.59 131
16606.81 155
16608.02 152
16609.24 125
16610.45 135
16611.67 129
16612.89 157
16614.10 136
16615.32 133
16616.53 134
16617.75 137
16618.97 142
16620.18 149
16621.40 144
16622.61 146
16623.83 152
16625.05 127
16626.26 128
16627.48 130
16628.70 132
16629.91 139
16631.13 133
16632.35 138
16633.56 133
16634.78 136
16636.00 151
16637.21 136
16638.43 137
16639.65 142
16640.86 126
16642.08 144
16643.30 147
16644.51 131
16645.73 145
16646.95 139
16648.17 135
16649.38 136
16650.60 135
16651.82 155
16653.03 160
16654.25 137
16655.47 126
16656.69 124
16657.90 123
16659.12 136
16660.34 141
16661.56 152
16662.77 149
16663.99 147
16665.21 153
16666.43 136
16667.65 158
16668.86 128
16670.08 137
16671.30 146
16672.52 151
16673.74 143
16674.95 109
16676.17 115
16677.39 136
16678.61 139
16679.83 140
16681.05 152
16682.26 140
16683.48 124
16684.70 126
16685.92 137
16687.14 137
16688.36 130
16689.58 140
16690.79 140
16692.01 136
16693.23 142
16694.45 130
16695.67 149
16696.89 146
16698.11 149
16699.33 146
16700.55 125
16701.76 129
16702.98 130
16704.20 137
16705.42 113
16706.64 147
16707.86 149
16709.08 143
16710.30 138
16711.52 140
16712.74 135
16713.96 125
16715.18 147
16716.40 135
16717.62 132
16718.84 129
16720.06 124
16721.28 135
16722.50 142
16723.72 142
16724.94 142
16726.16 116
16727.38 127
16728.60 128
16729.82 135
16731.04 125
16732.26 125
16733.48 135
16734.70 134
16735.92 148
16737.14 128
16738.36 149
16739.58 135
16740.80 142
16742.02 138
16743.24 141
16744.46 150
16745.68 129
16746.90 121
16748.12 114
16749.35 141
16750.57 145
16751.79 148
16753.01 150
16754.23 125
16755.45 135
16756.67 124
16757.89 118
16759.11 125
16760.33 125
16761.56 118
16762.78 129
16764.00 145
16765.22 141
16766.44 150
16767.66 148
16768.88 138
16770.11 134
16771.33 132
16772.55 147
16773.77 133
16774.99 119
16776.22 143
16777.44 140
16778.66 122
16779.88 132
16781.10 134
16782.33 138
16783.55 128
16784.77 127
16785.99 147
16787.21 124
16788.44 130
16789.66 137
16790.88 129
16792.10 123
16793.33 125
16794.55 148
16795.77 140
16796.99 117
16798.22 130
16799.44 143
16800.66 128
16801.88 138
16803.11 150
16804.33 134
16805.55 145
16806.78 130
16808.00 138
16809.22 145
16810.44 130
16811.67 146
16812.89 122
16814.11 146
16815.34 145
16816.56 145
16817.78 127
16819.01 136
16820.23 123
16821.45 132
16822.68 142
16823.90 154
16825.13 142
16826.35 119
16827.57 145
16828.80 138
16830.02 126
16831.24 152
16832.47 136
16833.69 141
16834.92 139
16836.14 139
16837.36 136
16838.59 150
16839.81 138
16841.04 132
16842.26 122
16843.48 141
16844.71 132
16845.93 128
16847.16 138
16848.38 136
16849.61 137
16850.83 151
16852.06 140
16853.28 146
16854.51 150
16855.73 148
16856.95 128
16858.18 130
16859.40 128
16860.63 141
16861.85 153
16863.08 146
16864.30 133
16865.53 142
16866.75 162
16867.98 140
16869.21 146
16870.43 146
16871.66 133
16872.88 133
16874.11 136
16875.33 134
16876.56 141
16877.78 152
16879.01 173
16880.23 144
16881.46 142
16882.69 145
16883.91 147
16885.14 142
16886.36 141
16887.59 138
16888.81 137
16890.04 128
16891.27 131
16892.49 124
16893.72 139
16894.94 144
16896.17 135
16897.40 158
16898.62 150
16899.85 137
16901.08 153
16902.30 149
16903.53 149
16904.76 136
16905.98 143
16907.21 149
16908.44 149
16909.66 135
16910.89 131
16912.12 143
16913.34 163
16914.57 135
16915.80 164
16917.02 146
16918.25 120
16919.48 138
16920.70 126
16921.93 132
16923.16 128
16924.39 135
16925.61 127
16926.84 142
16928.07 130
16929.30 125
16930.52 119
16931.75 134
16932.98 133
16934.21 139
16935.43 139
16936.66 140
16937.89 132
16939.12 137
16940.34 134
16941.57 145
16942.80 140
16944.03 158
16945.26 145
16946.48 148
16947.71 132
16948.94 120
16950.17 132
16951.40 138
16952.62 146
16953.85 138
16955.08 146
16956.31 140
16957.54 145
16958.77 137
16959.99 146
16961.22 156
16962.45 162
16963.68 139
16964.91 121
16966.14 131
16967.37 124
16968.60 131
16969.82 137
16971.05 148
16972.28 129
16973.51 134
16974.74 129
16975.97 131
16977.20 137
16978.43 162
16979.66 141
16980.89 149
16982.11 140
16983.34 138
16984.57 135
16985.80 143
16987.03 144
16988.26 134
16989.49 159
16990.72 151
16991.95 144
16993.18 149
16994.41 137
16995.64 123
16996.87 144
16998.10 137
16999.33 136
17000.56 136
17001.79 130
17003.02 136
17004.25 118
17005.48 143
17006.71 138
17007.94 122
17009.17 139
17010.40 158
17011.63 133
17012.86 124
17014.09 125
17015.32 141
17016.55 129
17017.78 133
17019.01 127
17020.25 126
17021.48 135
17022.71 140
17023.94 137
17025.17 141
17026.40 148
17027.63 136
17028.86 134
17030.09 121
17031.32 138
17032.55 124
17033.79 136
17035.02 121
17036.25 136
17037.48 132
17038.71 137
17039.94 147
17041.17 134
17042.41 143
17043.64 138
17044.87 133
17046.10 124
17047.33 122
17048.56 121
17049.80 142
17051.03 124
17052.26 132
17053.49 123
17054.72 141
17055.95 125
17057.19 139
17058.42 121
17059.65 143
17060.88 119
17062.12 149
17063.35 137
17064.58 130
17065.81 142
17067.04 137
17068.28 130
17069.51 119
17070.74 141
17071.97 143
17073.21 132
17074.44 122
17075.67 132
17076.90 134
17078.14 112
17079.37 132
17080.60 138
17081.84 120
17083.07 128
17084.30 140
17085.54 139
17086.77 131
17088.00 119
17089.23 136
17090.47 118
17091.70 141
17092.93 141
17094.17 136
17095.40 131
17096.63 131
17097.87 133
17099.10 147
17100.34 136
17101.57 126
17102.80 140
17104.04 121
17105.27 102
17106.50 114
17107.74 135
17108.97 139
17110.21 137
17111.44 140
17112.67 133
17113.91 120
17115.14 149
17116.38 132
17117.61 136
17118.84 135
17120.08 131
17121.31 145
17122.55 141
17123.78 121
17125.02 143
17126.25 140
17127.48 129
17128.72 140
17129.95 111
17131.19 124
17132.42 128
17133.66 134
17134.89 146
17136.13 125
17137.36 126
17138.60 129
17139.83 129
17141.07 127
17142.30 117
17143.54 127
17144.77 118
17146.01 122
17147.24 128
17148.48 116
17149.71 128
17150.95 141
17152.19 135
17153.42 131
17154.66 152
17155.89 125
17157.13 152
17158.36 136
17159.60 132
17160.83 122
17162.07 126
17163.31 146
17164.54 126
17165.78 109
17167.01 130
17168.25 133
17169.49 121
17170.72 124
17171.96 138
17173.19 130
17174.43 115
17175.67 131
17176.90 141
17178.14 131
17179.38 121
17180.61 131
17181.85 125
17183.09 123
17184.32 140
17185.56 128
17186.80 145
17188.03 147
17189.27 115
17190.51 126
17191.74 148
17192.98 113
17194.22 135
17195.45 110
17196.69 120
17197.93 129
17199.16 129
17200.40 118
17201.64 124
17202.88 131
17204.11 135
17205.35 124
17206.59 144
17207.83 140
17209.06 101
17210.30 139
17211.54 144
17212.78 137
17214.01 141
17215.25 123
17216.49 120
17217.73 138
17218.96 128
17220.20 124
17221.44 128
17222.68 128
17223.92 120
17225.15 114
17226.39 104
17227.63 127
17228.87 132
17230.11 125
17231.35 126
17232.58 118
17233.82 124
17235.06 136
17236.30 120
17237.54 117
17238.78 118
17240.01 127
17241.25 120
17242.49 121
17243.73 115
17244.97 117
17246.21 132
17247.45 125
17248.69 111
17249.93 144
17251.16 121
17252.40 131
17253.64 111
17254.88 124
17256.12 126
17257.36 127
17258.60 112
17259.84 117
17261.08 136
17262.32 115
17263.56 137
17264.80 115
17266.04 130
17267.28 124
17268.51 122
17269.75 144
17270.99 121
17272.23 113
17273.47 121
17274.71 115
17275.95 116
17277.19 127
17278.43 128
17279.67 108
17280.91 107
17282.15 118
17283.39 119
17284.63 138
17285.87 121
17287.11 134
17288.35 126
17289.60 136
17290.84 115
17292.08 121
17293.32 123
17294.56 126
17295.80 127
17297.04 122
17298.28 123
17299.52 126
17300.76 124
17302.00 122
17303.24 139
17304.48 111
17305.72 121
17306.96 121
17308.21 126
17309.45 130
17310.69 129
17311.93 129
17313.17 127
17314.41 132
17315.65 132
17316.89 127
17318.14 129
17319.38 135
17320.62 118
17321.86 131
17323.10 117
17324.34 118
17325.59 121
17326.83 124
17328.07 128
17329.31 130
17330.55 131
17331.79 117
17333.04 137
17334.28 136
17335.52 119
17336.76 124
17338.00 115
17339.25 106
17340.49 131
17341.73 135
17342.97 123
17344.22 116
17345.46 119
17346.70 136
17347.94 117
17349.19 128
17350.43 131
17351.67 128
17352.91 117
17354.16 95
17355.40 118
17356.64 132
17357.88 108
17359.13 121
17360.37 104
17361.61 112
17362.86 116
17364.10 130
17365.34 118
17366.58 114
17367.83 114
17369.07 135
17370.31 112
17371.56 120
17372.80 118
17374.04 134
17375.29 145
17376.53 112
17377.78 124
17379.02 120
17380.26 118
17381.51 93
17382.75 111
17383.99 111
17385.24 118
17386.48 121
17387.72 128
17388.97 113
17390.21 114
17391.46 100
17392.70 113
17393.94 117
17395.19 101
17396.43 118
17397.68 115
17398.92 116
17400.17 115
17401.41 122
17402.65 105
17403.90 115
17405.14 123
17406.39 113
17407.63 123
17408.88 141
17410.12 113
17411.37 117
17412.61 131
17413.86 125
17415.10 114
17416.35 111
17417.59 97
17418.84 109
17420.08 130
17421.33 125
17422.57 98
17423.82 108
17425.06 115
17426.31 120
17427.55 132
17428.80 124
17430.04 128
17431.29 124
17432.53 120
17433.78 115
17435.03 131
17436.27 108
17437.52 117
17438.76 134
17440.01 123
17441.25 113
17442.50 127
17443.75 122
17444.99 127
17446.24 135
17447.48 123
17448.73 137
17449.98 124
17451.22 112
17452.47 128
17453.71 129
17454.96 122
17456.21 131
17457.45 103
17458.70 122
17459.95 116
17461.19 118
17462.44 111
17463.69 123
17464.93 122
17466.18 103
17467.43 121
17468.67 116
17469.92 117
17471.17 116
17472.41 122
17473.66 106
17474.91 127
17476.15 128
17477.40 131
17478.65 128
17479.90 121
17481.14 126
17482.39 120
17483.64 123
17484.88 129
17486.13 133
17487.38 133
17488.63 126
17489.87 122
17491.12 135
17492.37 118
17493.62 121
17494.86 125
17496.11 115
17497.36 111
17498.61 104
17499.86 126
17501.10 107
17502.35 120
17503.60 111
17504.85 115
17506.10 113
17507.34 118
17508.59 123
17509.84 111
17511.09 111
17512.34 122
17513.59 134
17514.83 112
17516.08 133
17517.33 135
17518.58 115
17519.83 133
17521.08 132
17522.33 129
17523.57 110
17524.82 117
17526.07 116
17527.32 127
17528.57 104
17529.82 95
17531.07 126
17532.32 119
17533.57 126
17534.82 106
17536.06 107
17537.31 116
17538.56 111
17539.81 119
17541.06 119
17542.31 127
17543.56 125
17544.81 117
17546.06 103
17547.31 128
17548.56 139
17549.81 135
17551.06 152
17552.31 126
17553.56 97
17554.81 121
17556.06 123
17557.31 124
17558.56 112
17559.81 142
17561.06 117
17562.31 132
17563.56 112
17564.81 109
17566.06 130
17567.31 131
17568.56 132
17569.81 121
17571.06 116
17572.31 137
17573.56 121
17574.81 128
17576.06 102
17577.31 100
17578.56 117
17579.81 114
17581.06 125
17582.31 112
17583.57 129
17584.82 119
17586.07 114
17587.32 110
17588.57 113
17589.82 121
17591.07 125
17592.32 138
17593.57 116
17594.83 141
17596.08 116
17597.33 124
17598.58 123
17599.83 114
17601.08 136
17602.33 126
17603.59 116
17604.84 121
17606.09 117
17607.34 131
17608.59 133
17609.84 112
17611.10 129
17612.35 130
17613.60 131
17614.85 116
17616.10 137
17617.36 126
17618.61 109
17619.86 128
17621.11 115
17622.36 115
17623.62 121
17624.87 117
17626.12 131
17627.37 128
17628.63 116
17629.88 145
17631.13 102
17632.38 120
17633.64 130
17634.89 131
17636.14 125
17637.39 124
17638.65 110
17639.90 126
17641.15 128
17642.41 135
17643.66 130
17644.91 121
17646.17 128
17647.42 108
17648.67 136
17649.92 125
17651.18 134
17652.43 115
17653.68 136
17654.94 109
17656.19 134
17657.44 107
17658.70 119
17659.95 145
17661.21 113
17662.46 115
17663.71 113
17664.97 136
17666.22 129
17667.47 116
17668.73 114
17669.98 137
17671.24 130
17672.49 143
17673.74 119
17675.00 120
17676.25 125
17677.51 142
17678.76 132
17680.02 124
17681.27 137
17682.52 133
17683.78 120
17685.03 122
17686.29 126
17687.54 113
17688.80 123
17690.05 128
17691.31 143
17692.56 127
17693.82 122
17695.07 118
17696.32 133
17697.58 112
17698.83 132
17700.09 122
17701.34 136
17702.60 120
17703.86 112
17705.11 123
17706.37 113
17707.62 105
17708.88 122
17710.13 122
17711.39 121
17712.64 112
17713.90 124
17715.15 102
17716.41 135
17717.66 122
17718.92 134
17720.18 124
17721.43 131
17722.69 124
17723.94 116
17725.20 95
17726.45 92
17727.71 119
17728.97 127
17730.22 111
17731.48 108
17732.74 109
17733.99 130
17735.25 98
17736.50 120
17737.76 114
17739.02 136
17740.27 109
17741.53 113
17742.79 127
17744.04 99
17745.30 127
17746.56 119
17747.81 132
17749.07 113
17750.33 118
17751.58 124
17752.84 134
17754.10 123
17755.35 108
17756.61 120
17757.87 126
17759.12 113
17760.38 106
17761.64 119
17762.90 112
17764.15 111
17765.41 126
17766.67 124
17767.93 116
17769.18 119
17770.44 116
17771.70 122
17772.96 127
17774.21 111
17775.47 119
17776.73 121
17777.99 117
17779.24 108
17780.50 125
17781.76 106
17783.02 107
17784.28 116
17785.53 126
17786.79 129
17788.05 132
17789.31 115
17790.57 114
17791.82 103
17793.08 113
17794.34 117
17795.60 112
17796.86 102
17798.12 122
17799.37 126
17800.63 115
17801.89 116
17803.15 127
17804.41 119
17805.67 110
17806.93 122
17808.19 119
17809.44 128
17810.70 107
17811.96 104
17813.22 106
17814.48 129
17815.74 111
17817.00 110
17818.26 112
17819.52 111
17820.78 125
17822.04 134
17823.29 120
17824.55 112
17825.81 109
17827.07 105
17828.33 112
17829.59 107
17830.85 138
17832.11 113
17833.37 117
17834.63 108
17835.89 118
17837.15 141
17838.41 117
17839.67 123
17840.93 118
17842.19 141
17843.45 120
17844.71 123
17845.97 125
17847.23 117
17848.49 94
17849.75 97
17851.01 117
17852.27 116
17853.53 114
17854.79 126
17856.05 114
17857.31 112
17858.57 112
17859.84 128
17861.10 132
17862.36 106
17863.62 101
17864.88 107
17866.14 115
17867.40 101
17868.66 126
17869.92 112
17871.18 124
17872.44 121
17873.71 128
17874.97 118
17876.23 91
17877.49 116
17878.75 116
17880.01 121
17881.27 111
17882.53 128
17883.80 123
17885.06 132
17886.32 114
17887.58 119
17888.84 92
17890.10 116
17891.37 108
17892.63 129
17893.89 110
17895.15 91
17896.41 121
17897.67 128
17898.94 126
17900.20 111
17901.46 105
17902.72 113
17903.99 119
17905.25 121
17906.51 106
17907.77 116
17909.03 122
17910.30 122
17911.56 114
17912.82 116
17914.08 117
17915.35 131
17916.61 124
17917.87 92
17919.14 115
17920.40 114
17921.66 111
17922.92 108
17924.19 110
17925.45 107
17926.71 114
17927.98 101
17929.24 110
17930.50 126
17931.76 121
17933.03 106
17934.29 115
17935.55 128
17936.82 115
17938.08 108
17939.34 119
17940.61 139
17941.87 118
17943.14 114
17944.40 117
17945.66 125
17946.93 96
17948.19 115
17949.45 130
17950.72 121
17951.98 113
17953.25 109
17954.51 125
17955.77 122
17957.04 130
17958.30 128
17959.57 124
17960.83 119
17962.09 137
17963.36 124
17964.62 129
17965.89 106
17967.15 132
17968.42 128
17969.68 113
17970.95 121
17972.21 118
17973.47 121
17974.74 132
17976.00 118
17977.27 133
17978.53 125
17979.80 121
17981.06 116
17982.33 106
17983.59 131
17984.86 114
17986.12 118
17987.39 119
17988.65 109
17989.92 117
17991.18 116
17992.45 121
17993.71 116
17994.98 124
17996.25 121
17997.51 91
17998.78 117
18000.04 108
18001.31 115
18002.57 117
18003.84 114
18005.10 133
18006.37 118
18007.64 110
18008.90 110
18010.17 105
18011.43 114
18012.70 105
18013.97 110
18015.23 114
18016.50 113
18017.76 123
18019.03 115
18020.30 105
18021.56 110
18022.83 108
18024.10 129
18025.36 116
18026.63 110
18027.90 105
18029.16 115
18030.43 112
18031.70 101
18032.96 93
18034.23 102
18035.50 122
18036.76 109
18038.03 108
18039.30 122
18040.56 102
18041.83 96
18043.10 123
18044.37 112
18045.63 106
18046.90 115
18048.17 113
18049.43 113
18050.70 104
18051.97 124
18053.24 116
18054.50 109
18055.77 110
18057.04 112
18058.31 100
18059.57 98
18060.84 104
18062.11 125
18063.38 148
18064.65 102
18065.91 121
18067.18 106
18068.45 118
18069.72 95
18070.98 126
18072.25 122
18073.52 113
18074.79 98
18076.06 143
18077.33 116
18078.59 107
18079.86 101
18081.13 115
18082.40 121
18083.67 97
18084.94 113
18086.21 109
18087.47 103
18088.74 112
18090.01 133
18091.28 124
18092.55 109
18093.82 120
18095.09 124
18096.36 111
18097.62 105
18098.89 109
18100.16 117
18101.43 101
18102.70 98
18103.97 134
18105.24 113
18106.51 103
18107.78 91
18109.05 114
18110.32 100
18111.59 118
18112.86 104
18114.13 134
18115.40 117
18116.66 106
18117.93 96
18119.20 97
18120.47 128
18121.74 86
18123.01 117
18124.28 119
18125.55 112
18126.82 103
18128.09 123
18129.36 110
18130.63 111
18131.90 123
18133.17 131
18134.44 119
18135.71 102
18136.99 105
18138.26 118
18139.53 118
18140.80 113
18142.07 107
18143.34 122
18144.61 103
18145.88 108
18147.15 104
18148.42 101
18149.69 101
18150.96 103
18152.23 137
18153.50 112
18154.78 103
18156.05 108
18157.32 117
18158.59 110
18159.86 100
18161.13 101
18162.40 98
18163.67 106
18164.94 110
18166.22 132
18167.49 102
18168.76 111
18170.03 101
18171.30 131
18172.57 116
18173.85 122
18175.12 97
18176.39 114
18177.66 103
18178.93 103
18180.20 105
18181.48 121
18182.75 109
18184.02 109
18185.29 104
18186.56 95
18187.84 111
18189.11 101
18190.38 106
18191.65 115
18192.93 113
18194.20 109
18195.47 119
18196.74 122
18198.02 120
18199.29 111
18200.56 109
18201.83 113
18203.11 120
18204.38 112
18205.65 111
18206.92 107
18208.20 112
18209.47 98
18210.74 110
18212.02 119
18213.29 103
18214.56 103
18215.84 115
18217.11 106
18218.38 122
18219.65 96
18220.93 101
18222.20 115
18223.47 117
18224.75 129
18226.02 113
18227.30 119
18228.57 117
18229.84 114
18231.12 139
18232.39 110
18233.66 116
18234.94 120
18236.21 114
18237.48 121
18238.76 103
18240.03 111
18241.31 108
18242.58 123
18243.86 98
18245.13 113
18246.40 105
18247.68 118
18248.95 91
18250.23 111
18251.50 97
18252.77 99
18254.05 130
18255.32 113
18256.60 119
18257.87 121
18259.15 122
18260.42 115
18261.70 119
18262.97 112
18264.25 123
18265.52 141
18266.80 104
18268.07 110
18269.35 105
18270.62 104
18271.90 115
18273.17 112
18274.45 114
18275.72 128
18277.00 108
18278.27 99
18279.55 102
18280.82 97
18282.10 103
18283.37 125
18284.65 127
18285.93 113
18287.20 117
18288.48 120
18289.75 121
18291.03 116
18292.30 107
18293.58 119
18294.86 117
18296.13 122
18297.41 106
18298.68 108
18299.96 119
18301.24 108
18302.51 107
18303.79 115
18305.06 126
18306.34 113
18307.62 101
18308.89 102
18310.17 101
18311.45 120
18312.72 117
18314.00 119
18315.28 119
18316.55 123
18317.83 117
18319.11 120
18320.38 111
18321.66 100
18322.94 126
18324.21 106
18325.49 110
18326.77 95
18328.04 109
18329.32 126
18330.60 126
18331.88 124
18333.15 114
18334.43 97
18335.71 120
18336.98 103
18338.26 116
18339.54 115
18340.82 107
18342.09 117
18343.37 98
18344.65 113
18345.93 100
18347.20 106
18348.48 113
18349.76 110
18351.04 120
18352.32 114
18353.59 99
18354.87 124
18356.15 119
18357.43 107
18358.71 116
18359.98 117
18361.26 117
18362.54 104
18363.82 120
18365.10 113
18366.38 106
18367.65 115
18368.93 115
18370.21 97
18371.49 123
18372.77 100
18374.05 100
18375.33 106
18376.60 115
18377.88 112
18379.16 117
18380.44 115
18381.72 105
18383.00 114
18384.28 122
18385.56 107
18386.84 116
18388.11 103
18389.39 121
18390.67 116
18391.95 93
18393.23 97
18394.51 120
18395.79 122
18397.07 119
18398.35 120
18399.63 94
18400.91 97
18402.19 109
18403.47 95
18404.75 105
18406.03 111
18407.31 112
18408.59 126
18409.87 112
18411.15 111
18412.43 94
18413.71 115
18414.99 121
18416.27 116
18417.55 110
18418.83 99
18420.11 104
18421.39 117
18422.67 100
18423.95 104
18425.23 104
18426.51 131
18427.79 118
18429.07 121
18430.35 106
18431.63 121
18432.91 117
18434.19 120
18435.47 100
18436.75 112
18438.04 99
18439.32 110
18440.60 103
18441.88 97
18443.16 112
18444.44 114
18445.72 120
18447.00 117
18448.28 89
18449.57 97
18450.85 101
18452.13 121
18453.41 107
18454.69 95
18455.97 116
18457.25 112
18458.54 113
18459.82 109
18461.10 103
18462.38 106
18463.66 111
18464.94 100
18466.23 108
18467.51 103
18468.79 105
18470.07 107
18471.35 111
18472.64 92
18473.92 101
18475.20 109
18476.48 109
18477.76 117
18479.05 101
18480.33 103
18481.61 109
18482.89 112
18484.18 115
18485.46 129
18486.74 112
18488.02 100
18489.31 105
18490.59 106
18491.87 109
18493.15 117
18494.44 94
18495.72 103
18497.00 103
18498.29 122
18499.57 127
18500.85 108
18502.13 107
18503.42 114
18504.70 103
18505.98 112
18507.27 105
18508.55 110
18509.83 121
18511.12 105
18512.40 119
18513.68 108
18514.97 111
18516.25 101
18517.54 96
18518.82 134
18520.10 131
18521.39 118
18522.67 107
18523.95 110
18525.24 104
18526.52 100
18527.81 119
18529.09 104
18530.37 111
18531.66 110
18532.94 126
18534.23 121
18535.51 87
18536.79 106
18538.08 106
18539.36 99
18540.65 120
18541.93 105
18543.22 114
18544.50 103
18545.79 95
18547.07 122
18548.36 111
18549.64 109
18550.92 117
18552.21 110
18553.49 119
18554.78 124
18556.06 107
18557.35 101
18558.63 97
18559.92 102
18561.20 91
18562.49 124
18563.77 97
18565.06 101
18566.35 112
18567.63 108
18568.92 125
18570.20 111
18571.49 114
18572.77 105
18574.06 117
18575.34 97
18576.63 107
18577.92 99
18579.20 114
18580.49 121
18581.77 134
18583.06 94
18584.34 107
18585.63 113
18586.92 115
18588.20 89
18589.49 127
18590.77 113
18592.06 102
18593.35 105
18594.63 97
18595.92 106
18597.21 109
18598.49 104
18599.78 108
18601.07 127
18602.35 106
18603.64 95
18604.93 117
18606.21 99
18607.50 101
18608.79 105
18610.07 107
18611.36 101
18612.65 100
18613.93 102
18615.22 95
18616.51 97
18617.79 113
18619.08 99
18620.37 103
18621.66 108
18622.94 113
18624.23 106
18625.52 116
18626.80 105
18628.09 121
18629.38 102
18630.67 96
18631.95 101
18633.24 106
18634.53 119
18635.82 96
18637.11 110
18638.39 107
18639.68 109
18640.97 104
18642.26 118
18643.54 109
18644.83 107
18646.12 97
18647.41 118
18648.70 112
18649.99 114
18651.27 108
18652.56 107
18653.85 125
18655.14 105
18656.43 112
18657.72 117
18659.00 110
18660.29 106
18661.58 97
18662.87 119
18664.16 116
18665.45 101
18666.74 110
18668.02 117
18669.31 111
18670.60 109
18671.89 104
18673.18 102
18674.47 88
18675.76 108
18677.05 112
18678.34 126
18679.63 102
18680.92 101
18682.20 102
18683.49 105
18684.78 108
18686.07 111
18687.36 124
18688.65 112
18689.94 86
18691.23 105
18692.52 106
18693.81 96
18695.10 101
18696.39 106
18697.68 97
18698.97 94
18700.26 104
18701.55 100
18702.84 102
18704.13 102
18705.42 122
18706.71 109
18708.00 110
18709.29 93
18710.58 113
18711.87 111
18713.16 109
18714.45 100
18715.74 128
18717.03 107
18718.32 111
18719.61 100
18720.90 108
18722.20 95
18723.49 106
18724.78 125
18726.07 105
18727.36 100
18728.65 108
18729.94 106
18731.23 116
18732.52 93
18733.81 115
18735.10 121
18736.40 112
18737.69 101
18738.98 107
18740.27 101
18741.56 104
18742.85 103
18744.14 122
18745.43 97
18746.73 107
18748.02 121
18749.31 114
18750.60 116
18751.89 82
18753.18 101
18754.48 112
18755.77 129
18757.06 93
18758.35 100
18759.64 102
18760.94 118
18762.23 111
18763.52 115
18764.81 103
18766.10 89
18767.40 107
18768.69 105
18769.98 108
18771.27 97
18772.57 106
18773.86 108
18775.15 100
18776.44 96
18777.74 104
18779.03 110
18780.32 117
18781.61 113
18782.91 102
18784.20 113
18785.49 101
18786.79 116
18788.08 110
18789.37 116
18790.66 107
18791.96 113
18793.25 106
18794.54 99
18795.84 110
18797.13 117
18798.42 105
18799.72 122
18801.01 103
18802.30 118
18803.60 121
18804.89 103
18806.18 107
18807.48 104
18808.77 101
18810.07 113
18811.36 97
18812.65 97
18813.95 82
18815.24 88
18816.53 105
18817.83 90
18819.12 110
18820.42 106
18821.71 111
18823.00 97
18824.30 98
18825.59 95
18826.89 119
18828.18 121
18829.48 96
18830.77 85
18832.07 98
18833.36 96
18834.65 98
18835.95 100
18837.24 110
18838.54 86
18839.83 117
18841.13 107
18842.42 109
18843.72 102
18845.01 123
18846.31 100
18847.60 92
18848.90 94
18850.19 116
18851.49 113
18852.78 108
18854.08 108
18855.37 112
18856.67 101
18857.96 92
18859.26 101
18860.55 115
18861.85 117
18863.15 108
18864.44 114
18865.74 109
18867.03 105
18868.33 104
18869.62 97
18870.92 107
18872.22 107
18873.51 100
18874.81 103
18876.10 111
18877.40 103
18878.70 128
18879.99 103
18881.29 96
18882.58 88
18883.88 120
18885.18 111
18886.47 105
18887.77 91
18889.07 108
18890.36 91
18891.66 107
18892.95 90
18894.25 98
18895.55 85
18896.84 99
18898.14 97
18899.44 104
18900.73 93
18902.03 105
18903.33 118
18904.63 108
18905.92 98
18907.22 97
18908.52 97
18909.81 92
18911.11 101
18912.41 123
18913.71 102
18915.00 101
18916.30 107
18917.60 108
18918.89 92
18920.19 100
18921.49 105
18922.79 110
18924.09 96
18925.38 116
18926.68 91
18927.98 114
18929.28 91
18930.57 108
18931.87 101
18933.17 110
18934.47 110
18935.77 95
18937.06 108
18938.36 86
18939.66 112
18940.96 105
18942.26 123
18943.55 100
18944.85 101
18946.15 111
18947.45 116
18948.75 99
18950.05 108
18951.35 93
18952.64 88
18953.94 91
18955.24 102
18956.54 113
18957.84 97
18959.14 103
18960.44 126
18961.74 98
18963.03 104
18964.33 113
18965.63 107
18966.93 113
18968.23 89
18969.53 103
18970.83 103
18972.13 109
18973.43 97
18974.73 93
18976.03 101
18977.33 98
18978.62 99
18979.92 100
18981.22 112
18982.52 87
18983.82 109
18985.12 100
18986.42 97
18987.72 99
18989.02 112
18990.32 104
18991.62 105
18992.92 105
18994.22 115
18995.52 137
18996.82 102
18998.12 101
18999.42 96
19000.72 104
19002.02 104
19003.32 116
19004.62 92
19005.92 85
19007.22 113
19008.53 104
19009.83 119
19011.13 94
19012.43 110
19013.73 114
19015.03 120
19016.33 111
19017.63 108
19018.93 127
19020.23 101
19021.53 90
19022.83 96
19024.13 105
19025.44 102
19026.74 88
19028.04 116
19029.34 93
19030.64 103
19031.94 97
19033.24 109
19034.54 103
19035.85 93
19037.15 119
19038.45 122
19039.75 97
19041.05 104
19042.35 111
19043.66 94
19044.96 85
19046.26 107
19047.56 97
19048.86 91
19050.16 85
19051.47 98
19052.77 92
19054.07 97
19055.37 92
19056.67 108
19057.98 106
19059.28 93
19060.58 91
19061.88 98
19063.19 96
19064.49 106
19065.79 104
19067.09 95
19068.40 95
19069.70 104
19071.00 113
19072.30 112
19073.61 114
19074.91 87
19076.21 108
19077.52 108
19078.82 100
19080.12 78
19081.42 84
19082.73 94
19084.03 87
19085.33 92
19086.64 103
19087.94 93
19089.24 91
19090.55 100
19091.85 92
19093.15 90
19094.46 95
19095.76 106
19097.06 104
19098.37 93
19099.67 85
19100.97 106
19102.28 96
19103.58 108
19104.89 107
19106.19 99
19107.49 108
19108.80 88
19110.10 100
19111.40 101
19112.71 101
19114.01 107
19115.32 100
19116.62 91
19117.93 83
19119.23 85
19120.53 106
19121.84 100
19123.14 104
19124.45 97
19125.75 112
19127.06 104
19128.36 100
19129.67 109
19130.97 108
19132.28 109
19133.58 98
19134.88 108
19136.19 119
19137.49 93
19138.80 88
19140.10 109
19141.41 115
19142.71 108
19144.02 102
19145.32 94
19146.63 86
19147.94 105
19149.24 102
19150.55 97
19151.85 102
19153.16 107
19154.46 122
19155.77 106
19157.07 107
19158.38 86
19159.68 108
19160.99 106
19162.30 96
19163.60 94
19164.91 101
19166.21 83
19167.52 103
19168.83 91
19170.13 104
19171.44 109
19172.74 102
19174.05 97
19175.36 101
19176.66 101
19177.97 109
19179.27 112
19180.58 85
19181.89 118
19183.19 114
19184.50 98
19185.81 86
19187.11 110
19188.42 92
19189.73 95
19191.03 100
19192.34 107
19193.65 86
19194.95 106
19196.26 117
19197.57 98
19198.87 115
19200.18 86
19201.49 105
19202.80 92
19204.10 103
19205.41 111
19206.72 117
19208.03 94
19209.33 116
19210.64 82
19211.95 102
19213.25 91
19214.56 93
19215.87 100
19217.18 103
19218.49 91
19219.79 101
19221.10 92
19222.41 99
19223.72 103
19225.02 95
19226.33 97
19227.64 106
19228.95 102
19230.26 98
19231.56 105
19232.87 93
19234.18 93
19235.49 109
19236.80 98
19238.11 87
19239.41 95
19240.72 99
19242.03 91
19243.34 116
19244.65 104
19245.96 108
19247.26 90
19248.57 107
19249.88 76
19251.19 104
19252.50 109
19253.81 104
19255.12 87
19256.43 107
19257.74 104
19259.04 98
19260.35 101
19261.66 101
19262.97 97
19264.28 98
19265.59 104
19266.90 102
19268.21 100
19269.52 106
19270.83 102
19272.14 91
19273.45 100
19274.76 104
19276.07 81
19277.38 87
19278.69 100
19279.99 96
19281.30 98
19282.61 99
19283.92 94
19285.23 107
19286.54 94
19287.85 124
19289.16 94
19290.47 105
19291.78 108
19293.09 107
19294.40 90
19295.72 104
19297.03 104
19298.34 88
19299.65 95
19300.96 100
19302.27 111
19303.58 97
19304.89 92
19306.20 90
19307.51 102
19308.82 83
19310.13 102
19311.44 94
19312.75 112
19314.06 88
19315.37 100
19316.69 103
19318.00 121
19319.31 98
19320.62 93
19321.93 99
19323.24 92
19324.55 85
19325.86 88
19327.18 98
19328.49 94
19329.80 103
19331.11 84
19332.42 105
19333.73 84
19335.04 73
19336.36 93
19337.67 91
19338.98 86
19340.29 90
19341.60 107
19342.91 103
19344.23 98
19345.54 87
19346.85 113
19348.16 91
19349.47 97
19350.79 98
19352.10 97
19353.41 98
19354.72 96
19356.04 102
19357.35 111
19358.66 102
19359.97 97
19361.29 104
19362.60 108
19363.91 108
19365.22 95
19366.54 100
19367.85 101
19369.16 110
19370.47 94
19371.79 120
19373.10 111
19374.41 81
19375.73 103
19377.04 100
19378.35 103
19379.67 91
19380.98 112
19382.29 99
19383.60 104
19384.92 102
19386.23 94
19387.54 99
19388.86 100
19390.17 108
19391.49 107
19392.80 96
19394.11 95
19395.43 111
19396.74 113
19398.05 78
19399.37 96
19400.68 111
19402.00 104
19403.31 106
19404.62 90
19405.94 87
19407.25 83
19408.57 104
19409.88 100
19411.19 106
19412.51 101
19413.82 109
19415.14 113
19416.45 105
19417.77 84
19419.08 91
19420.39 113
19421.71 110
19423.02 99
19424.34 88
19425.65 110
19426.97 107
19428.28 104
19429.60 86
19430.91 107
19432.23 95
19433.54 115
19434.86 92
19436.17 102
19437.49 97
19438.80 97
19440.12 102
19441.43 88
19442.75 93
19444.06 108
19445.38 108
19446.69 105
19448.01 95
19449.32 98
19450.64 100
19451.96 79
19453.27 105
19454.59 92
19455.90 104
19457.22 90
19458.53 104
19459.85 95
19461.17 107
19462.48 101
19463.80 100
19465.11 118
19466.43 98
19467.75 102
19469.06 93
19470.38 115
19471.69 95
19473.01 97
19474.33 101
19475.64 106
19476.96 97
19478.28 105
19479.59 102
19480.91 85
19482.23 110
19483.54 108
19484.86 89
19486.18 96
19487.49 107
19488.81 95
19490.13 106
19491.44 100
19492.76 90
19494.08 111
19495.39 109
19496.71 79
19498.03 91
19499.35 104
19500.66 106
19501.98 107
19503.30 110
19504.61 108
19505.93 101
19507.25 111
19508.57 88
19509.88 108
19511.20 97
19512.52 104
19513.84 104
19515.15 99
19516.47 108
19517.79 102
19519.11 104
19520.43 93
19521.74 93
19523.06 82
19524.38 114
19525.70 95
19527.02 96
19528.33 98
19529.65 81
19530.97 84
19532.29 94
19533.61 93
19534.93 119
19536.24 96
19537.56 90
19538.88 87
19540.20 105
19541.52 93
19542.84 113
19544.16 93
19545.47 114
19546.79 102
19548.11 93
19549.43 109
19550.75 78
19552.07 104
19553.39 92
19554.71 117
19556.03 98
19557.34 109
19558.66 108
19559.98 99
19561.30 94
19562.62 86
19563.94 98
19565.26 87
19566.58 88
19567.90 92
19569.22 84
19570.54 101
19571.86 109
19573.18 111
19574.50 96
19575.82 96
19577.14 102
19578.46 105
19579.78 96
19581.10 92
19582.42 83
19583.74 106
19585.06 111
19586.38 96
19587.70 104
19589.02 122
19590.34 103
19591.66 87
19592.98 82
19594.30 100
19595.62 95
19596.94 109
19598.26 110
19599.58 99
19600.90 108
19602.22 100
19603.54 97
19604.86 94
19606.18 96
19607.50 101
19608.82 116
19610.15 107
19611.47 72
19612.79 101
19614.11 95
19615.43 101
19616.75 110
19618.07 96
19619.39 103
19620.71 113
19622.04 98
19623.36 105
19624.68 105
19626.00 85
19627.32 97
19628.64 115
19629.96 86
19631.29 82
19632.61 84
19633.93 90
19635.25 75
19636.57 107
19637.89 86
19639.22 102
19640.54 98
19641.86 98
19643.18 103
19644.50 94
19645.83 87
19647.15 106
19648.47 110
19649.79 90
19651.12 97
19652.44 92
19653.76 91
19655.08 106
19656.40 95
19657.73 108
19659.05 86
19660.37 90
19661.70 102
19663.02 97
19664.34 104
19665.66 94
19666.99 116
19668.31 96
19669.63 80
19670.95 102
19672.28 121
19673.60 91
19674.92 78
19676.25 91
19677.57 104
19678.89 102
19680.22 91
19681.54 101
19682.86 93
19684.19 93
19685.51 100
19686.83 100
19688.16 102
19689.48 101
19690.80 106
19692.13 99
19693.45 101
19694.78 97
19696.10 98
19697.42 108
19698.75 90
19700.07 102
19701.39 99
19702.72 97
19704.04 103
19705.37 108
19706.69 109
19708.02 100
19709.34 98
19710.66 98
19711.99 103
19713.31 96
19714.64 94
19715.96 101
19717.29 104
19718.61 93
19719.93 104
19721.26 107
19722.58 102
19723.91 106
19725.23 94
19726.56 92
19727.88 93
19729.21 102
19730.53 105
19731.86 115
19733.18 103
19734.51 92
19735.83 98
19737.16 97
19738.48 88
19739.81 95
19741.13 89
19742.46 116
19743.78 94
19745.11 93
19746.44 106
19747.76 100
19749.09 89
19750.41 107
19751.74 115
19753.06 76
19754.39 108
19755.72 98
19757.04 80
19758.37 84
19759.69 91
19761.02 91
19762.34 109
19763.67 82
19765.00 88
19766.32 107
19767.65 96
19768.98 86
19770.30 105
19771.63 101
19772.95 94
19774.28 100
19775.61 101
19776.93 98
19778.26 100
19779.59 89
19780.91 103
19782.24 90
19783.57 90
19784.89 98
19786.22 109
19787.55 107
19788.87 90
19790.20 112
19791.53 105
19792.86 99
19794.18 98
19795.51 102
19796.84 110
19798.16 84
19799.49 110
19800.82 98
19802.15 89
19803.47 106
19804.80 124
19806.13 96
19807.46 90
19808.78 97
19810.11 98
19811.44 102
19812.77 110
19814.09 104
19815.42 100
19816.75 103
19818.08 97
19819.41 82
19820.73 97
19822.06 92
19823.39 105
19824.72 99
19826.05 95
19827.37 109
19828.70 100
19830.03 114
19831.36 98
19832.69 91
19834.02 98
19835.34 115
19836.67 96
19838.00 78
19839.33 83
19840.66 106
19841.99 105
19843.32 97
19844.64 115
19845.97 97
19847.30 94
19848.63 94
19849.96 102
19851.29 97
19852.62 99
19853.95 97
19855.28 101
19856.60 100
19857.93 99
19859.26 92
19860.59 94
19861.92 98
19863.25 90
19864.58 106
19865.91 96
19867.24 97
19868.57 91
19869.90 117
19871.23 98
19872.56 84
19873.89 81
19875.22 93
19876.55 93
19877.88 85
19879.21 97
19880.54 95
19881.87 103
19883.20 99
19884.53 104
19885.86 92
19887.19 92
19888.52 104
19889.85 92
19891.18 92
19892.51 111
19893.84 121
19895.17 109
19896.50 92
19897.83 94
19899.16 101
19900.49 89
19901.82 102
19903.15 93
19904.48 112
19905.81 74
19907.15 87
19908.48 84
19909.81 95
19911.14 90
19912.47 96
19913.80 113
19915.13 103
19916.46 85
19917.79 90
19919.13 120
19920.46 98
19921.79 102
19923.12 91
19924.45 106
19925.78 83
19927.11 110
19928.45 99
19929.78 108
19931.11 80
19932.44 96
19933.77 104
19935.10 115
19936.44 121
19937.77 101
19939.10 112
19940.43 87
19941.76 81
19943.10 93
19944.43 108
19945.76 80
19947.09 95
19948.42 103
19949.76 95
19951.09 102
19952.42 111
19953.75 88
19955.09 95
19956.42 87
19957.75 91
19959.08 115
19960.42 96
19961.75 97
19963.08 98
19964.41 91
19965.75 83
19967.08 94
19968.41 96
19969.75 90
19971.08 86
19972.41 100
19973.74 93
19975.08 97
19976.41 89
19977.74 76
19979.08 96
19980.41 87
19981.74 84
19983.08 83
19984.41 102
19985.74 82
19987.08 102
19988.41 83
19989.75 116
19991.08 91
19992.41 105
19993.75 86
19995.08 91
19996.41 88
19997.75 96
19999.08 112
20000.42 107
20001.75 100
20003.08 95
20004.42 98
20005.75 87
20007.09 106
20008.42 108
20009.75 88
20011.09 103
20012.42 93
20013.76 86
20015.09 104
20016.43 95
20017.76 90
20019.10 97
20020.43 107
20021.76 106
20023.10 86
20024.43 104
20025.77 85
20027.10 107
20028.44 99
20029.77 105
20031.11 91
20032.44 94
20033.78 88
20035.11 91
20036.45 93
20037.78 104
20039.12 95
20040.46 112
20041.79 104
20043.13 97
20044.46 108
20045.80 82
20047.13 107
20048.47 105
20049.80 113
20051.14 84
20052.47 97
20053.81 104
20055.15 109
20056.48 81
20057.82 96
20059.15 94
20060.49 89
20061.83 103
20063.16 87
20064.50 92
20065.83 85
20067.17 102
20068.51 86
20069.84 104
20071.18 91
20072.52 86
20073.85 80
20075.19 89
20076.52 90
20077.86 94
20079.20 100
20080.53 71
20081.87 88
20083.21 103
20084.54 95
20085.88 84
20087.22 114
20088.56 103
20089.89 117
20091.23 97
20092.57 123
20093.90 90
20095.24 82
20096.58 78
20097.91 107
20099.25 103
20100.59 114
20101.93 111
20103.26 104
20104.60 95
20105.94 90
20107.28 108
20108.61 78
20109.95 107
20111.29 79
20112.63 90
20113.96 85
20115.30 95
20116.64 93
20117.98 89
20119.32 87
20120.65 107
20121.99 89
20123.33 84
20124.67 98
20126.01 88
