# Supplementary material for: MALDI-TOF MS typing enables the classification of brewing yeasts of the genus Saccharomyces to major beer styles
Source: PLoS One. 2017 Aug 9;12(8):e0181694. doi: 10.1371/journal.pone.0181694 (PMC5549903; doi:10.1371/journal.pone.0181694)
Supplement: S18 File — The directory includes 30 raw files and was zipped to “.zip”; the folder has one strain with 30 spectra; S1 Text explains the raw files with an example and Table 1 represents the yeast strain used within the experiment. (ZIP) [file pone.0181694.s021.zip]

Archive with 31 entries (30 files):
- 52/
- 52/FK28-Z-OG-Koe-Koe-YPG-18h-E-E_2016-09-30_1_0_A7_1.dat
- 52/FK28-Z-OG-Koe-Koe-YPG-18h-E-E_2016-09-30_1_0_A8_1.dat
- 52/FK28-Z-OG-Koe-Koe-YPG-18h-E-E_2016-09-30_1_0_A9_1.dat
- 52/FK28-Z-OG-Koe-Koe-YPG-18h-E-E_2016-09-30_2_0_A10_1.dat
- 52/FK28-Z-OG-Koe-Koe-YPG-18h-E-E_2016-09-30_2_0_A11_1.dat
- 52/FK28-Z-OG-Koe-Koe-YPG-18h-E-E_2016-09-30_2_0_A12_1.dat
- 52/FK28-Z-OG-Koe-Koe-YPG-18h-E-E_2016-10-03_5_0_E7_1.dat
- 52/FK28-Z-OG-Koe-Koe-YPG-18h-E-E_2016-10-03_5_0_E8_1.dat
- 52/FK28-Z-OG-Koe-Koe-YPG-18h-E-E_2016-10-03_5_0_E9_1.dat
- 52/FK28-Z-OG-Koe-Koe-YPG-18h-E-E_2016-10-03_6_0_E10_1.dat
- 52/FK28-Z-OG-Koe-Koe-YPG-18h-E-E_2016-10-03_6_0_E11_1.dat
- 52/FK28-Z-OG-Koe-Koe-YPG-18h-E-E_2016-10-03_6_0_E12_1.dat
- 52/FK28-Z-OG-Koe-Koe-YPG-18h-E-E_2016-10-03_7_0_A7_1.dat
- 52/FK28-Z-OG-Koe-Koe-YPG-18h-E-E_2016-10-03_7_0_A8_1.dat
- 52/FK28-Z-OG-Koe-Koe-YPG-18h-E-E_2016-10-03_7_0_A9_1.dat
- 52/FK28-Z-OG-Koe-Koe-YPG-18h-E-E_2016-10-03_8_0_A10_1.dat
- 52/FK28-Z-OG-Koe-Koe-YPG-18h-E-E_2016-10-03_8_0_A11_1.dat
- 52/FK28-Z-OG-Koe-Koe-YPG-18h-E-E_2016-10-03_8_0_A12_1.dat
- 52/FK28-Z-OG-Koe-Koe-YPG-18h-E-E_2016-10-04_10_0_E10_1.dat
- 52/FK28-Z-OG-Koe-Koe-YPG-18h-E-E_2016-10-04_10_0_E11_1.dat
- 52/FK28-Z-OG-Koe-Koe-YPG-18h-E-E_2016-10-04_10_0_E12_1.dat
- 52/FK28-Z-OG-Koe-Koe-YPG-18h-E-E_2016-10-04_3_0_A7_1.dat
- 52/FK28-Z-OG-Koe-Koe-YPG-18h-E-E_2016-10-04_3_0_A8_1.dat
- 52/FK28-Z-OG-Koe-Koe-YPG-18h-E-E_2016-10-04_3_0_A9_1.dat
- 52/FK28-Z-OG-Koe-Koe-YPG-18h-E-E_2016-10-04_4_0_A10_1.dat
- 52/FK28-Z-OG-Koe-Koe-YPG-18h-E-E_2016-10-04_4_0_A11_1.dat
- 52/FK28-Z-OG-Koe-Koe-YPG-18h-E-E_2016-10-04_4_0_A12_1.dat
- 52/FK28-Z-OG-Koe-Koe-YPG-18h-E-E_2016-10-04_9_0_E7_1.dat
- 52/FK28-Z-OG-Koe-Koe-YPG-18h-E-E_2016-10-04_9_0_E8_1.dat
- 52/FK28-Z-OG-Koe-Koe-YPG-18h-E-E_2016-10-04_9_0_E9_1.dat
