# Supplementary material for: MALDI-TOF MS typing enables the classification of brewing yeasts of the genus Saccharomyces to major beer styles
Source: PLoS One. 2017 Aug 9;12(8):e0181694. doi: 10.1371/journal.pone.0181694 (PMC5549903; doi:10.1371/journal.pone.0181694)
Supplement: S18 File — The directory includes 30 raw files and was zipped to “.zip”; the folder has one strain with 30 spectra; S1 Text explains the raw files with an example and Table 1 represents the yeast strain used within the experiment. (ZIP) [file pone.0181694.s021.zip › 52/FK28-Z-OG-Koe-Koe-YPG-18h-E-E_2016-09-30_1_0_A7_1.dat]

1999.98 2856
2000.40 2882
2000.82 2948
2001.24 2767
2001.66 2797
2002.09 2793
2002.51 2705
2002.93 2635
2003.35 2534
2003.78 2562
2004.20 2566
2004.62 2614
2005.04 2562
2005.47 2548
2005.89 2564
2006.31 2701
2006.73 2644
2007.16 2781
2007.58 2758
2008.00 2799
2008.42 2783
2008.85 2816
2009.27 2704
2009.69 2742
2010.12 2724
2010.54 2570
2010.96 2559
2011.39 2542
2011.81 2582
2012.23 2455
2012.66 2438
2013.08 2477
2013.50 2444
2013.93 2343
2014.35 2406
2014.77 2368
2015.20 2345
2015.62 2405
2016.04 2447
2016.47 2452
2016.89 2491
2017.31 2494
2017.74 2598
2018.16 2561
2018.59 2536
2019.01 2630
2019.43 2665
2019.86 2625
2020.28 2604
2020.71 2688
2021.13 2624
2021.55 2549
2021.98 2559
2022.40 2658
2022.83 2618
2023.25 2574
2023.68 2556
2024.10 2510
2024.52 2481
2024.95 2418
2025.37 2484
2025.80 2553
2026.22 2493
2026.65 2426
2027.07 2552
2027.50 2510
2027.92 2471
2028.35 2520
2028.77 2546
2029.20 2503
2029.62 2398
2030.05 2453
2030.47 2458
2030.90 2375
2031.32 2265
2031.75 2295
2032.17 2481
2032.60 2631
2033.02 2561
2033.45 2528
2033.88 2573
2034.30 2555
2034.73 2520
2035.15 2559
2035.58 2543
2036.00 2572
2036.43 2616
2036.86 2598
2037.28 2628
2037.71 2786
2038.13 2775
2038.56 2757
2038.98 2762
2039.41 2677
2039.84 2663
2040.26 2624
2040.69 2736
2041.12 2674
2041.54 2590
2041.97 2559
2042.39 2530
2042.82 2600
2043.25 2469
2043.67 2581
2044.10 2559
2044.53 2430
2044.95 2528
2045.38 2452
2045.81 2404
2046.23 2482
2046.66 2515
2047.09 2522
2047.51 2543
2047.94 2557
2048.37 2490
2048.80 2565
2049.22 2480
2049.65 2412
2050.08 2417
2050.50 2397
2050.93 2389
2051.36 2430
2051.79 2448
2052.21 2447
2052.64 2419
2053.07 2461
2053.50 2418
2053.92 2420
2054.35 2438
2054.78 2384
2055.21 2387
2055.63 2543
2056.06 2586
2056.49 2605
2056.92 2573
2057.35 2508
2057.77 2554
2058.20 2676
2058.63 2554
2059.06 2471
2059.49 2545
2059.92 2412
2060.34 2488
2060.77 2556
2061.20 2500
2061.63 2465
2062.06 2522
2062.49 2619
2062.91 2695
2063.34 2618
2063.77 2711
2064.20 2794
2064.63 2886
2065.06 2870
2065.49 2808
2065.91 2872
2066.34 2882
2066.77 2849
2067.20 2859
2067.63 2842
2068.06 2766
2068.49 2739
2068.92 2640
2069.35 2608
2069.78 2567
2070.21 2467
2070.63 2495
2071.06 2663
2071.49 2520
2071.92 2631
2072.35 2565
2072.78 2518
2073.21 2485
2073.64 2692
2074.07 2631
2074.50 2649
2074.93 2752
2075.36 2667
2075.79 2657
2076.22 2665
2076.65 2711
2077.08 2832
2077.51 2914
2077.94 2874
2078.37 3006
2078.80 2943
2079.23 3039
2079.66 3160
2080.09 3191
2080.52 3082
2080.95 3067
2081.38 3031
2081.81 2931
2082.24 2884
2082.67 2798
2083.10 2752
2083.54 2653
2083.97 2703
2084.40 2640
2084.83 2641
2085.26 2713
2085.69 2592
2086.12 2561
2086.55 2531
2086.98 2572
2087.41 2571
2087.84 2582
2088.28 2563
2088.71 2529
2089.14 2522
2089.57 2615
2090.00 2628
2090.43 2631
2090.86 2682
2091.29 2646
2091.73 2544
2092.16 2618
2092.59 2631
2093.02 2626
2093.45 2632
2093.88 2564
2094.32 2513
2094.75 2607
2095.18 2524
2095.61 2514
2096.04 2499
2096.48 2417
2096.91 2440
2097.34 2422
2097.77 2574
2098.20 2535
2098.64 2469
2099.07 2397
2099.50 2357
2099.93 2275
2100.37 2373
2100.80 2409
2101.23 2387
2101.66 2376
2102.10 2430
2102.53 2414
2102.96 2380
2103.39 2402
2103.83 2402
2104.26 2458
2104.69 2428
2105.13 2437
2105.56 2355
2105.99 2459
2106.42 2549
2106.86 2638
2107.29 2606
2107.72 2634
2108.16 2557
2108.59 2618
2109.02 2605
2109.46 2538
2109.89 2488
2110.32 2409
2110.76 2470
2111.19 2480
2111.62 2441
2112.06 2490
2112.49 2436
2112.92 2372
2113.36 2368
2113.79 2373
2114.23 2316
2114.66 2363
2115.09 2364
2115.53 2397
2115.96 2397
2116.40 2410
2116.83 2312
2117.26 2358
2117.70 2405
2118.13 2299
2118.57 2362
2119.00 2512
2119.44 2388
2119.87 2455
2120.30 2477
2120.74 2520
2121.17 2572
2121.61 2468
2122.04 2440
2122.48 2383
2122.91 2350
2123.35 2414
2123.78 2438
2124.22 2584
2124.65 2582
2125.09 2487
2125.52 2455
2125.96 2335
2126.39 2385
2126.83 2335
2127.26 2331
2127.70 2368
2128.13 2404
2128.57 2387
2129.00 2334
2129.44 2407
2129.87 2472
2130.31 2512
2130.74 2473
2131.18 2486
2131.62 2521
2132.05 2548
2132.49 2666
2132.92 2617
2133.36 2611
2133.79 2697
2134.23 2661
2134.67 2831
2135.10 2906
2135.54 2876
2135.97 2925
2136.41 2947
2136.85 3041
2137.28 3032
2137.72 3071
2138.16 2986
2138.59 2912
2139.03 2760
2139.46 2902
2139.90 2708
2140.34 2655
2140.77 2665
2141.21 2557
2141.65 2548
2142.08 2473
2142.52 2356
2142.96 2455
2143.39 2467
2143.83 2344
2144.27 2285
2144.70 2370
2145.14 2442
2145.58 2482
2146.02 2507
2146.45 2467
2146.89 2497
2147.33 2418
2147.76 2576
2148.20 2644
2148.64 2724
2149.08 2757
2149.51 2801
2149.95 2815
2150.39 2818
2150.83 2934
2151.26 2869
2151.70 2830
2152.14 2707
2152.58 2693
2153.01 2746
2153.45 2749
2153.89 2674
2154.33 2526
2154.77 2715
2155.20 2818
2155.64 2664
2156.08 2632
2156.52 2577
2156.96 2568
2157.40 2627
2157.83 2677
2158.27 2736
2158.71 2678
2159.15 2677
2159.59 2642
2160.03 2718
2160.46 2691
2160.90 2638
2161.34 2576
2161.78 2631
2162.22 2655
2162.66 2598
2163.10 2669
2163.54 2610
2163.97 2633
2164.41 2645
2164.85 2616
2165.29 2678
2165.73 2706
2166.17 2680
2166.61 2594
2167.05 2624
2167.49 2573
2167.93 2669
2168.37 2666
2168.80 2681
2169.24 2739
2169.68 2807
2170.12 2641
2170.56 2760
2171.00 2933
2171.44 2784
2171.88 2717
2172.32 2864
2172.76 2914
2173.20 2886
2173.64 2984
2174.08 3045
2174.52 3006
2174.96 3001
2175.40 2908
2175.84 2883
2176.28 3128
2176.72 2943
2177.16 2889
2177.60 2966
2178.04 2921
2178.48 2911
2178.92 2939
2179.36 2878
2179.80 2915
2180.24 2773
2180.69 2747
2181.13 2672
2181.57 2684
2182.01 2768
2182.45 2597
2182.89 2531
2183.33 2573
2183.77 2593
2184.21 2561
2184.65 2541
2185.09 2404
2185.53 2495
2185.98 2585
2186.42 2602
2186.86 2553
2187.30 2558
2187.74 2626
2188.18 2696
2188.62 2835
2189.07 2704
2189.51 2818
2189.95 2809
2190.39 2805
2190.83 2738
2191.27 2690
2191.71 2769
2192.16 2825
2192.60 2744
2193.04 2706
2193.48 2740
2193.92 2660
2194.37 2733
2194.81 2671
2195.25 2604
2195.69 2709
2196.13 2766
2196.58 2701
2197.02 2655
2197.46 2730
2197.90 2626
2198.35 2629
2198.79 2676
2199.23 2562
2199.67 2545
2200.12 2565
2200.56 2620
2201.00 2658
2201.44 2579
2201.89 2565
2202.33 2576
2202.77 2626
2203.21 2586
2203.66 2486
2204.10 2539
2204.54 2603
2204.99 2616
2205.43 2544
2205.87 2699
2206.32 2728
2206.76 2703
2207.20 2694
2207.65 2771
2208.09 2719
2208.53 2757
2208.98 2786
2209.42 2863
2209.86 2666
2210.31 2802
2210.75 2809
2211.19 2715
2211.64 2653
2212.08 2696
2212.53 2607
2212.97 2596
2213.41 2743
2213.86 2630
2214.30 2619
2214.74 2580
2215.19 2423
2215.63 2494
2216.08 2523
2216.52 2515
2216.97 2455
2217.41 2518
2217.85 2462
2218.30 2602
2218.74 2492
2219.19 2464
2219.63 2473
2220.08 2415
2220.52 2500
2220.97 2622
2221.41 2668
2221.86 2616
2222.30 2633
2222.74 2680
2223.19 2796
2223.63 2776
2224.08 2742
2224.52 2629
2224.97 2753
2225.41 2835
2225.86 2788
2226.30 2837
2226.75 2896
2227.20 2865
2227.64 2718
2228.09 2867
2228.53 2806
2228.98 2884
2229.42 2847
2229.87 2770
2230.31 2805
2230.76 2997
2231.20 2895
2231.65 2953
2232.10 2911
2232.54 2909
2232.99 3064
2233.43 2930
2233.88 2993
2234.33 2925
2234.77 2884
2235.22 2853
2235.66 2852
2236.11 2829
2236.56 2777
2237.00 2786
2237.45 2753
2237.90 2799
2238.34 2790
2238.79 2744
2239.23 2747
2239.68 2705
2240.13 2607
2240.57 2610
2241.02 2618
2241.47 2514
2241.91 2583
2242.36 2508
2242.81 2491
2243.25 2400
2243.70 2465
2244.15 2474
2244.60 2495
2245.04 2409
2245.49 2405
2245.94 2463
2246.38 2520
2246.83 2515
2247.28 2568
2247.73 2502
2248.17 2474
2248.62 2489
2249.07 2428
2249.52 2498
2249.96 2525
2250.41 2536
2250.86 2636
2251.31 2512
2251.75 2487
2252.20 2554
2252.65 2510
2253.10 2472
2253.54 2469
2253.99 2512
2254.44 2441
2254.89 2407
2255.34 2522
2255.79 2434
2256.23 2407
2256.68 2317
2257.13 2412
2257.58 2415
2258.03 2491
2258.47 2480
2258.92 2471
2259.37 2424
2259.82 2524
2260.27 2613
2260.72 2676
2261.17 2742
2261.61 2854
2262.06 2944
2262.51 2960
2262.96 2956
2263.41 2999
2263.86 3086
2264.31 3022
2264.76 3171
2265.21 3137
2265.65 3210
2266.10 3191
2266.55 3181
2267.00 3197
2267.45 3166
2267.90 3092
2268.35 3091
2268.80 3097
2269.25 3125
2269.70 3044
2270.15 3000
2270.60 3017
2271.05 2979
2271.50 2940
2271.95 2818
2272.40 2906
2272.85 2824
2273.30 2777
2273.75 2676
2274.20 2690
2274.65 2701
2275.10 2623
2275.55 2553
2276.00 2584
2276.45 2566
2276.90 2535
2277.35 2586
2277.80 2615
2278.25 2607
2278.70 2729
2279.15 2732
2279.60 2763
2280.05 2730
2280.50 2759
2280.95 2883
2281.40 2887
2281.85 2975
2282.30 2860
2282.75 2833
2283.20 2830
2283.66 2734
2284.11 2886
2284.56 2953
2285.01 2815
2285.46 2793
2285.91 2778
2286.36 2729
2286.81 2742
2287.26 2787
2287.72 2937
2288.17 3022
2288.62 3276
2289.07 3433
2289.52 3585
2289.97 3719
2290.42 3840
2290.88 4013
2291.33 4062
2291.78 4116
2292.23 4095
2292.68 4197
2293.13 4147
2293.59 4042
2294.04 4021
2294.49 3932
2294.94 3789
2295.39 3663
2295.85 3572
2296.30 3562
2296.75 3358
2297.20 3231
2297.65 3258
2298.11 3202
2298.56 3023
2299.01 2978
2299.46 2934
2299.92 2915
2300.37 2732
2300.82 2839
2301.27 2879
2301.73 2672
2302.18 2570
2302.63 2565
2303.09 2629
2303.54 2600
2303.99 2590
2304.44 2627
2304.90 2742
2305.35 2758
2305.80 2768
2306.26 2729
2306.71 2780
2307.16 2951
2307.62 2925
2308.07 3023
2308.52 3075
2308.98 3147
2309.43 3060
2309.88 3235
2310.34 3232
2310.79 3200
2311.24 3142
2311.70 3196
2312.15 3182
2312.60 3024
2313.06 2993
2313.51 2939
2313.97 2924
2314.42 2911
2314.87 2768
2315.33 2896
2315.78 2817
2316.24 2706
2316.69 2748
2317.14 2759
2317.60 2732
2318.05 2729
2318.51 2767
2318.96 2895
2319.42 2883
2319.87 2738
2320.32 2762
2320.78 2786
2321.23 2877
2321.69 2892
2322.14 2775
2322.60 2794
2323.05 2741
2323.51 2828
2323.96 2881
2324.42 2792
2324.87 2747
2325.33 2793
2325.78 2870
2326.24 2808
2326.69 2806
2327.15 2742
2327.60 2855
2328.06 2885
2328.51 2911
2328.97 2939
2329.42 3019
2329.88 3115
2330.33 3051
2330.79 3162
2331.25 3149
2331.70 3049
2332.16 3076
2332.61 2922
2333.07 3031
2333.52 2926
2333.98 2768
2334.44 2785
2334.89 2850
2335.35 2832
2335.80 2871
2336.26 2900
2336.72 2746
2337.17 2842
2337.63 3044
2338.08 2905
2338.54 2954
2339.00 3104
2339.45 3159
2339.91 3267
2340.37 3254
2340.82 3297
2341.28 3228
2341.74 3164
2342.19 3205
2342.65 3131
2343.11 3086
2343.56 3163
2344.02 3110
2344.48 2998
2344.93 3093
2345.39 3028
2345.85 3079
2346.30 3132
2346.76 3171
2347.22 3006
2347.67 3095
2348.13 3188
2348.59 3072
2349.05 3037
2349.50 2983
2349.96 2969
2350.42 2969
2350.88 2987
2351.33 3004
2351.79 3032
2352.25 2893
2352.71 2851
2353.16 2811
2353.62 2844
2354.08 2768
2354.54 2769
2355.00 2695
2355.45 2710
2355.91 2637
2356.37 2690
2356.83 2613
2357.29 2582
2357.74 2805
2358.20 2678
2358.66 2735
2359.12 2779
2359.58 2796
2360.04 2726
2360.49 2866
2360.95 2841
2361.41 2878
2361.87 2860
2362.33 2864
2362.79 2853
2363.24 2727
2363.70 2734
2364.16 2778
2364.62 2663
2365.08 2724
2365.54 2851
2366.00 2718
2366.46 2737
2366.92 2720
2367.37 2817
2367.83 2733
2368.29 2748
2368.75 2829
2369.21 2788
2369.67 2709
2370.13 2715
2370.59 2702
2371.05 2655
2371.51 2692
2371.97 2631
2372.43 2592
2372.89 2599
2373.35 2653
2373.81 2639
2374.27 2749
2374.73 2825
2375.19 2769
2375.65 2666
2376.11 2665
2376.57 2823
2377.03 2718
2377.49 2859
2377.95 2833
2378.41 2920
2378.87 2984
2379.33 2937
2379.79 2999
2380.25 2915
2380.71 2830
2381.17 2950
2381.63 2775
2382.09 2849
2382.55 2843
2383.01 2847
2383.47 2895
2383.93 2770
2384.39 2823
2384.85 2805
2385.31 2806
2385.77 2781
2386.24 2724
2386.70 2585
2387.16 2697
2387.62 2743
2388.08 2665
2388.54 2647
2389.00 2727
2389.46 2773
2389.92 2651
2390.39 2665
2390.85 2800
2391.31 2675
2391.77 2672
2392.23 2670
2392.69 2703
2393.15 2651
2393.62 2689
2394.08 2633
2394.54 2520
2395.00 2598
2395.46 2613
2395.92 2622
2396.39 2583
2396.85 2635
2397.31 2623
2397.77 2545
2398.23 2501
2398.70 2502
2399.16 2676
2399.62 2499
2400.08 2508
2400.55 2581
2401.01 2544
2401.47 2563
2401.93 2505
2402.39 2521
2402.86 2519
2403.32 2537
2403.78 2534
2404.24 2559
2404.71 2635
2405.17 2541
2405.63 2565
2406.10 2606
2406.56 2560
2407.02 2608
2407.48 2665
2407.95 2685
2408.41 2550
2408.87 2604
2409.34 2631
2409.80 2603
2410.26 2546
2410.73 2528
2411.19 2472
2411.65 2557
2412.12 2552
2412.58 2624
2413.04 2587
2413.51 2609
2413.97 2687
2414.43 2716
2414.90 2638
2415.36 2698
2415.83 2860
2416.29 2923
2416.75 3014
2417.22 3172
2417.68 3231
2418.14 3333
2418.61 3319
2419.07 3343
2419.54 3303
2420.00 3225
2420.47 3197
2420.93 3205
2421.39 3153
2421.86 3065
2422.32 3103
2422.79 2972
2423.25 2968
2423.72 2951
2424.18 2810
2424.64 2775
2425.11 2821
2425.57 2789
2426.04 2695
2426.50 2732
2426.97 2669
2427.43 2700
2427.90 2628
2428.36 2648
2428.83 2736
2429.29 2692
2429.76 2714
2430.22 2721
2430.69 2713
2431.15 2675
2431.62 2750
2432.08 2804
2432.55 2855
2433.02 2902
2433.48 2869
2433.95 2891
2434.41 2804
2434.88 2921
2435.34 3007
2435.81 2974
2436.27 2888
2436.74 3000
2437.21 3053
2437.67 3012
2438.14 3183
2438.60 3275
2439.07 3466
2439.54 3552
2440.00 3615
2440.47 3775
2440.93 3860
2441.40 3729
2441.87 3688
2442.33 3662
2442.80 3517
2443.27 3140
2443.73 3148
2444.20 3082
2444.66 2917
2445.13 2788
2445.60 2810
2446.06 2605
2446.53 2545
2447.00 2613
2447.46 2539
2447.93 2599
2448.40 2541
2448.87 2465
2449.33 2485
2449.80 2472
2450.27 2503
2450.73 2480
2451.20 2552
2451.67 2719
2452.13 2615
2452.60 2636
2453.07 2683
2453.54 2643
2454.00 2534
2454.47 2659
2454.94 2694
2455.41 2795
2455.87 2715
2456.34 2723
2456.81 2776
2457.28 2659
2457.74 2661
2458.21 2721
2458.68 2655
2459.15 2707
2459.62 2625
2460.08 2788
2460.55 2641
2461.02 2611
2461.49 2581
2461.96 2626
2462.42 2673
2462.89 2651
2463.36 2657
2463.83 2664
2464.30 2626
2464.77 2657
2465.23 2767
2465.70 2692
2466.17 2718
2466.64 2730
2467.11 2753
2467.58 2702
2468.05 2603
2468.52 2686
2468.98 2705
2469.45 2698
2469.92 2593
2470.39 2602
2470.86 2644
2471.33 2573
2471.80 2578
2472.27 2520
2472.74 2478
2473.21 2435
2473.67 2413
2474.14 2429
2474.61 2434
2475.08 2392
2475.55 2356
2476.02 2502
2476.49 2487
2476.96 2516
2477.43 2584
2477.90 2664
2478.37 2848
2478.84 3033
2479.31 2932
2479.78 3149
2480.25 3184
2480.72 3096
2481.19 3067
2481.66 3015
2482.13 2918
2482.60 2863
2483.07 2773
2483.54 2690
2484.01 2709
2484.48 2614
2484.95 2529
2485.42 2607
2485.89 2614
2486.36 2706
2486.83 2715
2487.30 2708
2487.77 2642
2488.24 2640
2488.72 2679
2489.19 2698
2489.66 2677
2490.13 2686
2490.60 2638
2491.07 2603
2491.54 2693
2492.01 2828
2492.48 2812
2492.95 2937
2493.42 2869
2493.90 2928
2494.37 2999
2494.84 2924
2495.31 2853
2495.78 2856
2496.25 2896
2496.72 2909
2497.20 2810
2497.67 2763
2498.14 2681
2498.61 2601
2499.08 2559
2499.55 2592
2500.03 2393
2500.50 2422
2500.97 2478
2501.44 2393
2501.91 2503
2502.38 2461
2502.86 2470
2503.33 2483
2503.80 2458
2504.27 2549
2504.75 2629
2505.22 2567
2505.69 2619
2506.16 2663
2506.63 2672
2507.11 2781
2507.58 2796
2508.05 2916
2508.52 3004
2509.00 3001
2509.47 3003
2509.94 3050
2510.42 3177
2510.89 3113
2511.36 3128
2511.83 2954
2512.31 3082
2512.78 3025
2513.25 3072
2513.73 2944
2514.20 2811
2514.67 2852
2515.14 2793
2515.62 2739
2516.09 2729
2516.56 2775
2517.04 2715
2517.51 2704
2517.99 2728
2518.46 2748
2518.93 2735
2519.41 2642
2519.88 2680
2520.35 2727
2520.83 2694
2521.30 2576
2521.77 2555
2522.25 2538
2522.72 2405
2523.20 2535
2523.67 2486
2524.14 2431
2524.62 2380
2525.09 2583
2525.57 2590
2526.04 2595
2526.51 2645
2526.99 2528
2527.46 2459
2527.94 2477
2528.41 2595
2528.89 2549
2529.36 2545
2529.84 2519
2530.31 2514
2530.79 2525
2531.26 2656
2531.73 2625
2532.21 2677
2532.68 2695
2533.16 2748
2533.63 2525
2534.11 2630
2534.58 2600
2535.06 2608
2535.53 2593
2536.01 2692
2536.48 2584
2536.96 2722
2537.44 2700
2537.91 2827
2538.39 2846
2538.86 2872
2539.34 2840
2539.81 2728
2540.29 2744
2540.76 2603
2541.24 2773
2541.71 2795
2542.19 2754
2542.67 2766
2543.14 2813
2543.62 2826
2544.09 2727
2544.57 2684
2545.05 2674
2545.52 2786
2546.00 2828
2546.47 2963
2546.95 3009
2547.43 3107
2547.90 3177
2548.38 3229
2548.86 3235
2549.33 3221
2549.81 3185
2550.28 3220
2550.76 3070
2551.24 3042
2551.71 3170
2552.19 3214
2552.67 3128
2553.14 3204
2553.62 3386
2554.10 3369
2554.57 3464
2555.05 3585
2555.53 3633
2556.01 3456
2556.48 3432
2556.96 3477
2557.44 3306
2557.91 3242
2558.39 3082
2558.87 3101
2559.35 3009
2559.82 2901
2560.30 2726
2560.78 2762
2561.26 2656
2561.73 2566
2562.21 2525
2562.69 2568
2563.17 2551
2563.64 2534
2564.12 2438
2564.60 2522
2565.08 2467
2565.56 2505
2566.03 2504
2566.51 2465
2566.99 2464
2567.47 2469
2567.95 2586
2568.42 2432
2568.90 2518
2569.38 2518
2569.86 2621
2570.34 2506
2570.82 2431
2571.29 2430
2571.77 2515
2572.25 2532
2572.73 2543
2573.21 2535
2573.69 2548
2574.17 2592
2574.64 2613
2575.12 2687
2575.60 2492
2576.08 2529
2576.56 2550
2577.04 2516
2577.52 2564
2578.00 2561
2578.48 2533
2578.95 2649
2579.43 2579
2579.91 2615
2580.39 2628
2580.87 2566
2581.35 2612
2581.83 2642
2582.31 2655
2582.79 2576
2583.27 2499
2583.75 2470
2584.23 2503
2584.71 2515
2585.19 2611
2585.67 2670
2586.15 2602
2586.63 2557
2587.11 2457
2587.59 2553
2588.07 2577
2588.55 2556
2589.03 2634
2589.51 2621
2589.99 2617
2590.47 2636
2590.95 2527
2591.43 2621
2591.91 2625
2592.39 2623
2592.87 2555
2593.35 2703
2593.83 2735
2594.31 2805
2594.79 2825
2595.27 2862
2595.75 2819
2596.23 2817
2596.71 2770
2597.20 2665
2597.68 2624
2598.16 2591
2598.64 2610
2599.12 2540
2599.60 2615
2600.08 2511
2600.56 2528
2601.04 2450
2601.53 2501
2602.01 2498
2602.49 2392
2602.97 2481
2603.45 2537
2603.93 2532
2604.41 2508
2604.90 2380
2605.38 2401
2605.86 2494
2606.34 2515
2606.82 2499
2607.30 2640
2607.79 2719
2608.27 2777
2608.75 2807
2609.23 2846
2609.71 2891
2610.20 2814
2610.68 2900
2611.16 2838
2611.64 2739
2612.12 2694
2612.61 2747
2613.09 2716
2613.57 2666
2614.05 2624
2614.54 2572
2615.02 2609
2615.50 2653
2615.98 2614
2616.47 2561
2616.95 2526
2617.43 2600
2617.91 2612
2618.40 2624
2618.88 2677
2619.36 2601
2619.85 2606
2620.33 2640
2620.81 2626
2621.29 2599
2621.78 2539
2622.26 2584
2622.74 2600
2623.23 2593
2623.71 2493
2624.19 2551
2624.68 2487
2625.16 2509
2625.64 2568
2626.13 2469
2626.61 2469
2627.10 2462
2627.58 2515
2628.06 2569
2628.55 2491
2629.03 2535
2629.51 2531
2630.00 2469
2630.48 2575
2630.97 2687
2631.45 2609
2631.93 2588
2632.42 2521
2632.90 2618
2633.39 2583
2633.87 2615
2634.35 2614
2634.84 2586
2635.32 2485
2635.81 2519
2636.29 2590
2636.78 2554
2637.26 2499
2637.75 2536
2638.23 2540
2638.72 2573
2639.20 2581
2639.68 2669
2640.17 2820
2640.65 2759
2641.14 2718
2641.62 2813
2642.11 2882
2642.59 2777
2643.08 2740
2643.56 2673
2644.05 2822
2644.53 2764
2645.02 2568
2645.51 2562
2645.99 2576
2646.48 2690
2646.96 2711
2647.45 2621
2647.93 2494
2648.42 2443
2648.90 2480
2649.39 2553
2649.88 2465
2650.36 2589
2650.85 2623
2651.33 2571
2651.82 2537
2652.30 2541
2652.79 2475
2653.28 2510
2653.76 2645
2654.25 2581
2654.73 2590
2655.22 2757
2655.71 2803
2656.19 2746
2656.68 2704
2657.17 2782
2657.65 2791
2658.14 2722
2658.63 2753
2659.11 2728
2659.60 2580
2660.09 2560
2660.57 2585
2661.06 2527
2661.55 2513
2662.03 2465
2662.52 2452
2663.01 2522
2663.49 2590
2663.98 2486
2664.47 2446
2664.95 2532
2665.44 2580
2665.93 2592
2666.42 2573
2666.90 2639
2667.39 2493
2667.88 2488
2668.36 2619
2668.85 2576
2669.34 2493
2669.83 2485
2670.31 2531
2670.80 2624
2671.29 2565
2671.78 2652
2672.27 2779
2672.75 2832
2673.24 2824
2673.73 2999
2674.22 3080
2674.70 3147
2675.19 3138
2675.68 3174
2676.17 3196
2676.66 3059
2677.15 2936
2677.63 2921
2678.12 3021
2678.61 2841
2679.10 3031
2679.59 3102
2680.08 3108
2680.56 3168
2681.05 3108
2681.54 3246
2682.03 3234
2682.52 3320
2683.01 3413
2683.50 3419
2683.98 3407
2684.47 3411
2684.96 3469
2685.45 3175
2685.94 3176
2686.43 3100
2686.92 3062
2687.41 2932
2687.90 2832
2688.39 2783
2688.88 2650
2689.36 2660
2689.85 2646
2690.34 2656
2690.83 2634
2691.32 2600
2691.81 2647
2692.30 2723
2692.79 2696
2693.28 2649
2693.77 2746
2694.26 2882
2694.75 2857
2695.24 2853
2695.73 2837
2696.22 2884
2696.71 2913
2697.20 2922
2697.69 2866
2698.18 2782
2698.67 2941
2699.16 3010
2699.65 3104
2700.14 3195
2700.63 3183
2701.12 3137
2701.61 3094
2702.10 3091
2702.59 3045
2703.08 3192
2703.57 3128
2704.06 2977
2704.56 2919
2705.05 2866
2705.54 2788
2706.03 2848
2706.52 2770
2707.01 2638
2707.50 2635
2707.99 2623
2708.48 2658
2708.97 2556
2709.46 2540
2709.96 2571
2710.45 2598
2710.94 2537
2711.43 2568
2711.92 2471
2712.41 2525
2712.90 2549
2713.40 2551
2713.89 2577
2714.38 2517
2714.87 2454
2715.36 2466
2715.85 2545
2716.35 2535
2716.84 2495
2717.33 2465
2717.82 2554
2718.31 2504
2718.80 2446
2719.30 2548
2719.79 2740
2720.28 2633
2720.77 2672
2721.27 2721
2721.76 2782
2722.25 2844
2722.74 2751
2723.23 2762
2723.73 2771
2724.22 2726
2724.71 2629
2725.20 2546
2725.70 2617
2726.19 2607
2726.68 2617
2727.18 2495
2727.67 2545
2728.16 2491
2728.65 2601
2729.15 2449
2729.64 2527
2730.13 2506
2730.63 2466
2731.12 2496
2731.61 2536
2732.10 2455
2732.60 2507
2733.09 2478
2733.58 2536
2734.08 2610
2734.57 2583
2735.06 2536
2735.56 2598
2736.05 2597
2736.55 2468
2737.04 2587
2737.53 2578
2738.03 2516
2738.52 2586
2739.01 2528
2739.51 2580
2740.00 2635
2740.50 2570
2740.99 2595
2741.48 2538
2741.98 2468
2742.47 2490
2742.97 2365
2743.46 2378
2743.95 2509
2744.45 2580
2744.94 2526
2745.44 2344
2745.93 2380
2746.43 2423
2746.92 2400
2747.42 2409
2747.91 2514
2748.40 2503
2748.90 2518
2749.39 2510
2749.89 2431
2750.38 2431
2750.88 2488
2751.37 2502
2751.87 2590
2752.36 2495
2752.86 2388
2753.35 2464
2753.85 2432
2754.34 2542
2754.84 2614
2755.33 2570
2755.83 2540
2756.33 2535
2756.82 2503
2757.32 2517
2757.81 2561
2758.31 2544
2758.80 2525
2759.30 2580
2759.79 2547
2760.29 2537
2760.79 2534
2761.28 2621
2761.78 2582
2762.27 2492
2762.77 2484
2763.27 2482
2763.76 2296
2764.26 2361
2764.75 2479
2765.25 2482
2765.75 2402
2766.24 2403
2766.74 2434
2767.23 2507
2767.73 2530
2768.23 2542
2768.72 2466
2769.22 2472
2769.72 2596
2770.21 2491
2770.71 2499
2771.21 2626
2771.70 2709
2772.20 2601
2772.70 2586
2773.19 2599
2773.69 2644
2774.19 2702
2774.69 2827
2775.18 2781
2775.68 2830
2776.18 2884
2776.67 2819
2777.17 2910
2777.67 2892
2778.17 2793
2778.66 2781
2779.16 2835
2779.66 2900
2780.16 2759
2780.65 2743
2781.15 2660
2781.65 2715
2782.15 2669
2782.64 2683
2783.14 2718
2783.64 2589
2784.14 2567
2784.63 2587
2785.13 2668
2785.63 2557
2786.13 2577
2786.63 2578
2787.12 2540
2787.62 2634
2788.12 2676
2788.62 2489
2789.12 2545
2789.62 2532
2790.11 2500
2790.61 2486
2791.11 2548
2791.61 2611
2792.11 2635
2792.61 2573
2793.11 2665
2793.60 2705
2794.10 2633
2794.60 2808
2795.10 2945
2795.60 3087
2796.10 3301
2796.60 3496
2797.10 3617
2797.60 3560
2798.09 3741
2798.59 3887
2799.09 3894
2799.59 3771
2800.09 3595
2800.59 3591
2801.09 3375
2801.59 3271
2802.09 3181
2802.59 3010
2803.09 2971
2803.59 2933
2804.09 2911
2804.59 2988
2805.09 3018
2805.59 3145
2806.09 3186
2806.59 3389
2807.09 3462
2807.59 3673
2808.09 3822
2808.59 3933
2809.09 4040
2809.59 4004
2810.09 3880
2810.59 3783
2811.09 3520
2811.59 3544
2812.09 3358
2812.59 3251
2813.09 3113
2813.59 3003
2814.09 2905
2814.59 2878
2815.09 2736
2815.59 2715
2816.09 2679
2816.59 2747
2817.09 2702
2817.59 2775
2818.10 2850
2818.60 2806
2819.10 2705
2819.60 2866
2820.10 2996
2820.60 2914
2821.10 3027
2821.60 3149
2822.10 2978
2822.61 3043
2823.11 2974
2823.61 2814
2824.11 2782
2824.61 2742
2825.11 2676
2825.61 2668
2826.12 2620
2826.62 2609
2827.12 2640
2827.62 2505
2828.12 2578
2828.62 2580
2829.13 2613
2829.63 2568
2830.13 2500
2830.63 2601
2831.13 2599
2831.64 2607
2832.14 2603
2832.64 2681
2833.14 2671
2833.65 2625
2834.15 2589
2834.65 2677
2835.15 2678
2835.65 2698
2836.16 2777
2836.66 2792
2837.16 2824
2837.66 2807
2838.17 2823
2838.67 2825
2839.17 2745
2839.68 2817
2840.18 2688
2840.68 2696
2841.18 2641
2841.69 2664
2842.19 2698
2842.69 2746
2843.20 2708
2843.70 2714
2844.20 2656
2844.71 2694
2845.21 2715
2845.71 2883
2846.22 2884
2846.72 2955
2847.22 3024
2847.73 2930
2848.23 3067
2848.73 3173
2849.24 3166
2849.74 3010
2850.24 2901
2850.75 2855
2851.25 2811
2851.76 2774
2852.26 2634
2852.76 2620
2853.27 2535
2853.77 2449
2854.28 2499
2854.78 2452
2855.28 2493
2855.79 2535
2856.29 2486
2856.80 2506
2857.30 2554
2857.81 2594
2858.31 2597
2858.82 2605
2859.32 2641
2859.82 2684
2860.33 2649
2860.83 2543
2861.34 2546
2861.84 2676
2862.35 2537
2862.85 2551
2863.36 2624
2863.86 2479
2864.37 2569
2864.87 2436
2865.38 2464
2865.88 2350
2866.39 2372
2866.89 2468
2867.40 2442
2867.90 2474
2868.41 2525
2868.91 2520
2869.42 2515
2869.93 2504
2870.43 2485
2870.94 2499
2871.44 2662
2871.95 2548
2872.45 2517
2872.96 2574
2873.47 2641
2873.97 2694
2874.48 2655
2874.98 2738
2875.49 2705
2875.99 2635
2876.50 2688
2877.01 2777
2877.51 2754
2878.02 2721
2878.53 2858
2879.03 2823
2879.54 2867
2880.04 2853
2880.55 2920
2881.06 2999
2881.56 2967
2882.07 3045
2882.58 3140
2883.08 3143
2883.59 3277
2884.10 3360
2884.60 3534
2885.11 3598
2885.62 3621
2886.12 3711
2886.63 3845
2887.14 3942
2887.65 4118
2888.15 4163
2888.66 4124
2889.17 3996
2889.67 3931
2890.18 3748
2890.69 3571
2891.20 3429
2891.70 3290
2892.21 3132
2892.72 3094
2893.23 2967
2893.73 2923
2894.24 3029
2894.75 3015
2895.26 2975
2895.76 3024
2896.27 3158
2896.78 3186
2897.29 3079
2897.80 3121
2898.30 3209
2898.81 3277
2899.32 3235
2899.83 3229
2900.34 3231
2900.84 3312
2901.35 3270
2901.86 3348
2902.37 3290
2902.88 3225
2903.39 3368
2903.89 3279
2904.40 3352
2904.91 3257
2905.42 3154
2905.93 3260
2906.44 3272
2906.95 3024
2907.45 3054
2907.96 3071
2908.47 3018
2908.98 2952
2909.49 2826
2910.00 2746
2910.51 2760
2911.02 2745
2911.53 2623
2912.03 2646
2912.54 2733
2913.05 2784
2913.56 2771
2914.07 2823
2914.58 2812
2915.09 2771
2915.60 2755
2916.11 2719
2916.62 2697
2917.13 2703
2917.64 2686
2918.15 2701
2918.66 2839
2919.17 2748
2919.68 2751
2920.19 2695
2920.70 2701
2921.21 2679
2921.72 2708
2922.23 2890
2922.74 2978
2923.25 3146
2923.76 3370
2924.27 3582
2924.78 3594
2925.29 3828
2925.80 3840
2926.31 3872
2926.82 3811
2927.33 3677
2927.84 3733
2928.35 3567
2928.86 3396
2929.37 3258
2929.88 3022
2930.39 2854
2930.91 2807
2931.42 2639
2931.93 2748
2932.44 2713
2932.95 2604
2933.46 2594
2933.97 2650
2934.48 2672
2934.99 2615
2935.50 2684
2936.02 2757
2936.53 2822
2937.04 2809
2937.55 2780
2938.06 2737
2938.57 2840
2939.08 2865
2939.60 2859
2940.11 2746
2940.62 2803
2941.13 2789
2941.64 2767
2942.15 2705
2942.67 2709
2943.18 2739
2943.69 2722
2944.20 2908
2944.71 3073
2945.23 3099
2945.74 3159
2946.25 3170
2946.76 3154
2947.28 3187
2947.79 3118
2948.30 3212
2948.81 3131
2949.32 3053
2949.84 3045
2950.35 3029
2950.86 2956
2951.37 2869
2951.89 2899
2952.40 2828
2952.91 2824
2953.43 2854
2953.94 2767
2954.45 2656
2954.96 2742
2955.48 2661
2955.99 2627
2956.50 2552
2957.02 2654
2957.53 2699
2958.04 2743
2958.56 2717
2959.07 2694
2959.58 2798
2960.10 2725
2960.61 2869
2961.12 2964
2961.64 3078
2962.15 3174
2962.66 3074
2963.18 3001
2963.69 3099
2964.20 3105
2964.72 3146
2965.23 3014
2965.75 2954
2966.26 3032
2966.77 3009
2967.29 2875
2967.80 2748
2968.32 2747
2968.83 2728
2969.34 2818
2969.86 2774
2970.37 2749
2970.89 2679
2971.40 2630
2971.92 2740
2972.43 2769
2972.94 2673
2973.46 2633
2973.97 2728
2974.49 2728
2975.00 2754
2975.52 2724
2976.03 2689
2976.55 2733
2977.06 2681
2977.58 2659
2978.09 2738
2978.61 2729
2979.12 2816
2979.64 2650
2980.15 2694
2980.67 2889
2981.18 2648
2981.70 2653
2982.21 2750
2982.73 2799
2983.24 2827
2983.76 2848
2984.27 2867
2984.79 2933
2985.30 2953
2985.82 3084
2986.34 3159
2986.85 3073
2987.37 3052
2987.88 3203
2988.40 3111
2988.91 3170
2989.43 3110
2989.95 3145
2990.46 3135
2990.98 3162
2991.49 3082
2992.01 3105
2992.53 3193
2993.04 3168
2993.56 3282
2994.08 3263
2994.59 3389
2995.11 3405
2995.62 3434
2996.14 3490
2996.66 3793
2997.17 3936
2997.69 4053
2998.21 4149
2998.72 4266
2999.24 4336
2999.76 4155
3000.27 4270
3000.79 4116
3001.31 4114
3001.83 3898
3002.34 3889
3002.86 4254
3003.38 4489
3003.89 4752
3004.41 5165
3004.93 5552
3005.45 5845
3005.96 6054
3006.48 6067
3007.00 6069
3007.51 5642
3008.03 5256
3008.55 4819
3009.07 4543
3009.59 4126
3010.10 3718
3010.62 3561
3011.14 3323
3011.66 3201
3012.17 3222
3012.69 3165
3013.21 3171
3013.73 3167
3014.25 3117
3014.76 3126
3015.28 3167
3015.80 3165
3016.32 3279
3016.84 3395
3017.36 3242
3017.87 3266
3018.39 3365
3018.91 3537
3019.43 3414
3019.95 3385
3020.47 3242
3020.98 3288
3021.50 3240
3022.02 3371
3022.54 3392
3023.06 3194
3023.58 3468
3024.10 3454
3024.62 3602
3025.13 3608
3025.65 3602
3026.17 3480
3026.69 3393
3027.21 3374
3027.73 3309
3028.25 3452
3028.77 3316
3029.29 3165
3029.81 3182
3030.33 3111
3030.85 2981
3031.37 2918
3031.89 2932
3032.41 3018
3032.92 3081
3033.44 3151
3033.96 3095
3034.48 2924
3035.00 2990
3035.52 3055
3036.04 3023
3036.56 2975
3037.08 3104
3037.60 3092
3038.12 3060
3038.64 3009
3039.16 2800
3039.68 2893
3040.20 2797
3040.72 2871
3041.24 2859
3041.77 2725
3042.29 2734
3042.81 2756
3043.33 2705
3043.85 2819
3044.37 2836
3044.89 2879
3045.41 2890
3045.93 2903
3046.45 2917
3046.97 3002
3047.49 2848
3048.01 2895
3048.53 2840
3049.06 2851
3049.58 2893
3050.10 2754
3050.62 2771
3051.14 2791
3051.66 2758
3052.18 2660
3052.70 2656
3053.23 2662
3053.75 2707
3054.27 2744
3054.79 2760
3055.31 2707
3055.83 2723
3056.35 2789
3056.88 2838
3057.40 2689
3057.92 2760
3058.44 2743
3058.96 2779
3059.49 2780
3060.01 2640
3060.53 2742
3061.05 2764
3061.57 2686
3062.10 2809
3062.62 2793
3063.14 2801
3063.66 2925
3064.18 2828
3064.71 2810
3065.23 2852
3065.75 2836
3066.27 2918
3066.80 2851
3067.32 2931
3067.84 2977
3068.36 2885
3068.89 2963
3069.41 2990
3069.93 2980
3070.46 2884
3070.98 2936
3071.50 2967
3072.02 2982
3072.55 2965
3073.07 2928
3073.59 3028
3074.12 3153
3074.64 3111
3075.16 3081
3075.69 3083
3076.21 3182
3076.73 3141
3077.26 3230
3077.78 3287
3078.30 3205
3078.83 3259
3079.35 3272
3079.87 3293
3080.40 3401
3080.92 3408
3081.45 3358
3081.97 3445
3082.49 3492
3083.02 3434
3083.54 3379
3084.06 3398
3084.59 3448
3085.11 3431
3085.64 3407
3086.16 3348
3086.69 3375
3087.21 3366
3087.73 3361
3088.26 3234
3088.78 3188
3089.31 3113
3089.83 3118
3090.36 3179
3090.88 3062
3091.41 3021
3091.93 3194
3092.45 3148
3092.98 3111
3093.50 3080
3094.03 3146
3094.55 3162
3095.08 3290
3095.60 3433
3096.13 3553
3096.65 3512
3097.18 3530
3097.70 3637
3098.23 3662
3098.76 3875
3099.28 4131
3099.81 4217
3100.33 4585
3100.86 4989
3101.38 5560
3101.91 6525
3102.43 7645
3102.96 8500
3103.48 9122
3104.01 9789
3104.54 9694
3105.06 9413
3105.59 8702
3106.11 7889
3106.64 6988
3107.17 6109
3107.69 5303
3108.22 4803
3108.74 4354
3109.27 4166
3109.80 4023
3110.32 3908
3110.85 3872
3111.37 3699
3111.90 3650
3112.43 3566
3112.95 3479
3113.48 3542
3114.01 3486
3114.53 3432
3115.06 3249
3115.59 3176
3116.11 3005
3116.64 2950
3117.17 3053
3117.69 2966
3118.22 2892
3118.75 2975
3119.27 2894
3119.80 2975
3120.33 3081
3120.86 3179
3121.38 3333
3121.91 3261
3122.44 3341
3122.96 3396
3123.49 3311
3124.02 3290
3124.55 3299
3125.07 3343
3125.60 3179
3126.13 3002
3126.66 3030
3127.18 3199
3127.71 3138
3128.24 3028
3128.77 3056
3129.30 2986
3129.82 3002
3130.35 2972
3130.88 2869
3131.41 2907
3131.94 2930
3132.46 2952
3132.99 2788
3133.52 2782
3134.05 2808
3134.58 2864
3135.10 2788
3135.63 2914
3136.16 2955
3136.69 2905
3137.22 2869
3137.75 2942
3138.28 2814
3138.80 2799
3139.33 2945
3139.86 2976
3140.39 2863
3140.92 2860
3141.45 2811
3141.98 2720
3142.51 2827
3143.03 2867
3143.56 2839
3144.09 2697
3144.62 2755
3145.15 2823
3145.68 2813
3146.21 2807
3146.74 2911
3147.27 3155
3147.80 3178
3148.33 3182
3148.86 3238
3149.39 3358
3149.92 3294
3150.45 3296
3150.97 3355
3151.50 3288
3152.03 3229
3152.56 3094
3153.09 3095
3153.62 3088
3154.15 3085
3154.68 2988
3155.21 2876
3155.74 2833
3156.27 2892
3156.80 2731
3157.33 2745
3157.86 2832
3158.39 2846
3158.93 2876
3159.46 2858
3159.99 2987
3160.52 2896
3161.05 2824
3161.58 2842
3162.11 2868
3162.64 2884
3163.17 2798
3163.70 2799
3164.23 2709
3164.76 2642
3165.29 2590
3165.82 2658
3166.35 2595
3166.89 2526
3167.42 2558
3167.95 2631
3168.48 2580
3169.01 2527
3169.54 2615
3170.07 2603
3170.60 2637
3171.13 2574
3171.67 2589
3172.20 2663
3172.73 2701
3173.26 2698
3173.79 2629
3174.32 2686
3174.86 2857
3175.39 2860
3175.92 2975
3176.45 2968
3176.98 2831
3177.51 2834
3178.05 2991
3178.58 2996
3179.11 2980
3179.64 2940
3180.17 2833
3180.71 2922
3181.24 2790
3181.77 2741
3182.30 2716
3182.84 2737
3183.37 2667
3183.90 2663
3184.43 2679
3184.97 2747
3185.50 2633
3186.03 2687
3186.56 2650
3187.10 2663
3187.63 2676
3188.16 2740
3188.69 2807
3189.23 2659
3189.76 2718
3190.29 2688
3190.83 2651
3191.36 2609
3191.89 2554
3192.43 2631
3192.96 2564
3193.49 2675
3194.02 2675
3194.56 2595
3195.09 2538
3195.62 2699
3196.16 2670
3196.69 2637
3197.23 2675
3197.76 2671
3198.29 2672
3198.83 2712
3199.36 2713
3199.89 2742
3200.43 2879
3200.96 2979
3201.50 3041
3202.03 3076
3202.56 3139
3203.10 3111
3203.63 3128
3204.17 3127
3204.70 3157
3205.23 3049
3205.77 3072
3206.30 3104
3206.84 3081
3207.37 3161
3207.91 3070
3208.44 3084
3208.97 3194
3209.51 3168
3210.04 3257
3210.58 3362
3211.11 3410
3211.65 3266
3212.18 3369
3212.72 3333
3213.25 3242
3213.79 3126
3214.32 3101
3214.86 3077
3215.39 3038
3215.93 3046
3216.46 2977
3217.00 2939
3217.53 3008
3218.07 2984
3218.60 3129
3219.14 3214
3219.67 3181
3220.21 3144
3220.74 3168
3221.28 3103
3221.82 3048
3222.35 3135
3222.89 3154
3223.42 3269
3223.96 3246
3224.49 3276
3225.03 3279
3225.57 3364
3226.10 3360
3226.64 3162
3227.17 3075
3227.71 3071
3228.25 3106
3228.78 3159
3229.32 3080
3229.85 2950
3230.39 2941
3230.93 2983
3231.46 2873
3232.00 2914
3232.54 2962
3233.07 2921
3233.61 2905
3234.15 2935
3234.68 3006
3235.22 3011
3235.76 3018
3236.29 3081
3236.83 3077
3237.37 3120
3237.90 3273
3238.44 3491
3238.98 3319
3239.51 3463
3240.05 3349
3240.59 3279
3241.13 3379
3241.66 3440
3242.20 3323
3242.74 3392
3243.28 3276
3243.81 3219
3244.35 3236
3244.89 3274
3245.43 3299
3245.96 3168
3246.50 3164
3247.04 3262
3247.58 3335
3248.11 3353
3248.65 3282
3249.19 3235
3249.73 3163
3250.27 3235
3250.80 3333
3251.34 3397
3251.88 3316
3252.42 3303
3252.96 3429
3253.49 3429
3254.03 3455
3254.57 3645
3255.11 3630
3255.65 3717
3256.19 3697
3256.72 3724
3257.26 3708
3257.80 3821
3258.34 3783
3258.88 3981
3259.42 4167
3259.96 4315
3260.49 4551
3261.03 4702
3261.57 4886
3262.11 5253
3262.65 5503
3263.19 5749
3263.73 5990
3264.27 6149
3264.81 6475
3265.35 6467
3265.88 6561
3266.42 6970
3266.96 7333
3267.50 7423
3268.04 7532
3268.58 7525
3269.12 7207
3269.66 6690
3270.20 6182
3270.74 5720
3271.28 5062
3271.82 4691
3272.36 4490
3272.90 4323
3273.44 4145
3273.98 3988
3274.52 3763
3275.06 3860
3275.60 3719
3276.14 3809
3276.68 3884
3277.22 3968
3277.76 4124
3278.30 4130
3278.84 4001
3279.38 3833
3279.92 3933
3280.46 4096
3281.00 4163
3281.54 4082
3282.08 4085
3282.62 4009
3283.16 3991
3283.70 3986
3284.25 4191
3284.79 4068
3285.33 4208
3285.87 4164
3286.41 4266
3286.95 4383
3287.49 4387
3288.03 4297
3288.57 4343
3289.11 4317
3289.66 4358
3290.20 4382
3290.74 4521
3291.28 4814
3291.82 4858
3292.36 5223
3292.90 5583
3293.44 5862
3293.99 6140
3294.53 6627
3295.07 6939
3295.61 7366
3296.15 7612
3296.69 7723
3297.24 7601
3297.78 7407
3298.32 7286
3298.86 6771
3299.40 6469
3299.95 5927
3300.49 5598
3301.03 5395
3301.57 5175
3302.11 4864
3302.66 4732
3303.20 4707
3303.74 4795
3304.28 4682
3304.83 4622
3305.37 4596
3305.91 4589
3306.45 4590
3307.00 4516
3307.54 4539
3308.08 4478
3308.62 4515
3309.17 4434
3309.71 4306
3310.25 4252
3310.80 4315
3311.34 4256
3311.88 4301
3312.43 4313
3312.97 4461
3313.51 4546
3314.05 4625
3314.60 4693
3315.14 4992
3315.68 4984
3316.23 5339
3316.77 5441
3317.31 5598
3317.86 5961
3318.40 6171
3318.95 6264
3319.49 6593
3320.03 6940
3320.58 7287
3321.12 7539
3321.66 7711
3322.21 7713
3322.75 7734
3323.30 7500
3323.84 7283
3324.38 7353
3324.93 7286
3325.47 7168
3326.02 7066
3326.56 6697
3327.10 6690
3327.65 6620
3328.19 6380
3328.74 6434
3329.28 6651
3329.83 6806
3330.37 6962
3330.92 7263
3331.46 8430
3332.01 10045
3332.55 12177
3333.09 15884
3333.64 20711
3334.18 26143
3334.73 31458
3335.27 35755
3335.82 39283
3336.36 41691
3336.91 43421
3337.45 43414
3338.00 42488
3338.54 40553
3339.09 37551
3339.64 33815
3340.18 29402
3340.73 25297
3341.27 20792
3341.82 16737
3342.36 13703
3342.91 11543
3343.45 9899
3344.00 8442
3344.54 7469
3345.09 6832
3345.64 6515
3346.18 6015
3346.73 5766
3347.27 5660
3347.82 5423
3348.37 5279
3348.91 5133
3349.46 4830
3350.00 4676
3350.55 4608
3351.10 4580
3351.64 4560
3352.19 4345
3352.74 4408
3353.28 4574
3353.83 4513
3354.37 4539
3354.92 4790
3355.47 4700
3356.01 4787
3356.56 4758
3357.11 4707
3357.65 4867
3358.20 4888
3358.75 4889
3359.30 4929
3359.84 4871
3360.39 4710
3360.94 4691
3361.48 4757
3362.03 4682
3362.58 4821
3363.12 4806
3363.67 4859
3364.22 4973
3364.77 4962
3365.31 5008
3365.86 4850
3366.41 4795
3366.96 4861
3367.50 4800
3368.05 4732
3368.60 4722
3369.15 4727
3369.69 4704
3370.24 4762
3370.79 4961
3371.34 5201
3371.89 5596
3372.43 5958
3372.98 6401
3373.53 6757
3374.08 7282
3374.63 7690
3375.17 7688
3375.72 7436
3376.27 7171
3376.82 6922
3377.37 6533
3377.92 6192
3378.46 5635
3379.01 5281
3379.56 4917
3380.11 4711
3380.66 4472
3381.21 4385
3381.76 4321
3382.30 4045
3382.85 3945
3383.40 3912
3383.95 3743
3384.50 3708
3385.05 3621
3385.60 3572
3386.15 3497
3386.70 3532
3387.25 3402
3387.79 3447
3388.34 3481
3388.89 3281
3389.44 3342
3389.99 3411
3390.54 3509
3391.09 3370
3391.64 3454
3392.19 3426
3392.74 3282
3393.29 3331
3393.84 3463
3394.39 3419
3394.94 3486
3395.49 3643
3396.04 3624
3396.59 3589
3397.14 3603
3397.69 3487
3398.24 3498
3398.79 3579
3399.34 3669
3399.89 3574
3400.44 3492
3400.99 3465
3401.54 3403
3402.09 3294
3402.64 3243
3403.19 3362
3403.74 3378
3404.29 3283
3404.84 3230
3405.39 3189
3405.94 3196
3406.49 3237
3407.05 3405
3407.60 3268
3408.15 3237
3408.70 3194
3409.25 3137
3409.80 3324
3410.35 3390
3410.90 3480
3411.45 3584
3412.00 3697
3412.56 3753
3413.11 3914
3413.66 3776
3414.21 3720
3414.76 3726
3415.31 3662
3415.86 3668
3416.41 3458
3416.97 3359
3417.52 3435
3418.07 3412
3418.62 3174
3419.17 2989
3419.73 2964
3420.28 3009
3420.83 2951
3421.38 2916
3421.93 2840
3422.48 3061
3423.04 3099
3423.59 3219
3424.14 3122
3424.69 3214
3425.25 3198
3425.80 3161
3426.35 3082
3426.90 3046
3427.45 3021
3428.01 3100
3428.56 2959
3429.11 2931
3429.66 2935
3430.22 2862
3430.77 2819
3431.32 2860
3431.88 2753
3432.43 2884
3432.98 2766
3433.53 2737
3434.09 2934
3434.64 2833
3435.19 2715
3435.75 2763
3436.30 2755
3436.85 2853
3437.41 2864
3437.96 2890
3438.51 2898
3439.07 2937
3439.62 3026
3440.17 3033
3440.73 3071
3441.28 3073
3441.83 2974
3442.39 2924
3442.94 2896
3443.49 2826
3444.05 2803
3444.60 2788
3445.16 2796
3445.71 2856
3446.26 2751
3446.82 2763
3447.37 2781
3447.93 2703
3448.48 2708
3449.03 2792
3449.59 2743
3450.14 2727
3450.70 2657
3451.25 2688
3451.81 2760
3452.36 2686
3452.91 2539
3453.47 2578
3454.02 2550
3454.58 2516
3455.13 2479
3455.69 2503
3456.24 2568
3456.80 2733
3457.35 2701
3457.91 2667
3458.46 2654
3459.02 2677
3459.57 2703
3460.13 2673
3460.68 2631
3461.24 2722
3461.79 2753
3462.35 2731
3462.90 2650
3463.46 2679
3464.01 2869
3464.57 2872
3465.12 2873
3465.68 2858
3466.23 2928
3466.79 2942
3467.35 2865
3467.90 2852
3468.46 2766
3469.01 2719
3469.57 2850
3470.12 2855
3470.68 2877
3471.24 2850
3471.79 2780
3472.35 2842
3472.90 2886
3473.46 2805
3474.02 2805
3474.57 2844
3475.13 2881
3475.69 3067
3476.24 3118
3476.80 2963
3477.35 3129
3477.91 3198
3478.47 3223
3479.02 3374
3479.58 3423
3480.14 3537
3480.69 3631
3481.25 3652
3481.81 3627
3482.36 3772
3482.92 3647
3483.48 3561
3484.03 3514
3484.59 3592
3485.15 3453
3485.71 3513
3486.26 3410
3486.82 3438
3487.38 3521
3487.93 3502
3488.49 3563
3489.05 3737
3489.61 3963
3490.16 4336
3490.72 4696
3491.28 5103
3491.84 5450
3492.39 5733
3492.95 6020
3493.51 6166
3494.07 6224
3494.63 6091
3495.18 6048
3495.74 5618
3496.30 5235
3496.86 5237
3497.42 5246
3497.97 5317
3498.53 5585
3499.09 5934
3499.65 6479
3500.21 6848
3500.76 6808
3501.32 6872
3501.88 6831
3502.44 6826
3503.00 6571
3503.56 6473
3504.11 6631
3504.67 6630
3505.23 6826
3505.79 6852
3506.35 6784
3506.91 6869
3507.47 6744
3508.03 6328
3508.59 5933
3509.14 5708
3509.70 5337
3510.26 5007
3510.82 4535
3511.38 4453
3511.94 4235
3512.50 3839
3513.06 3721
3513.62 3538
3514.18 3412
3514.74 3195
3515.30 3306
3515.86 3312
3516.41 3289
3516.97 3270
3517.53 3242
3518.09 3286
3518.65 3277
3519.21 3322
3519.77 3476
3520.33 3575
3520.89 3555
3521.45 3527
3522.01 3669
3522.57 3806
3523.13 4017
3523.69 3952
3524.25 4143
3524.81 4121
3525.37 4070
3525.93 4073
3526.49 3924
3527.05 3930
3527.61 3657
3528.18 3491
3528.74 3359
3529.30 3231
3529.86 3038
3530.42 2976
3530.98 3028
3531.54 2968
3532.10 2958
3532.66 2991
3533.22 3002
3533.78 2949
3534.34 3043
3534.90 3046
3535.47 3161
3536.03 3000
3536.59 2937
3537.15 3095
3537.71 3041
3538.27 3109
3538.83 3051
3539.39 3031
3539.96 3167
3540.52 3250
3541.08 3186
3541.64 3108
3542.20 3171
3542.76 3441
3543.32 3325
3543.89 3227
3544.45 3337
3545.01 3286
3545.57 3251
3546.13 3142
3546.70 3131
3547.26 3090
3547.82 2947
3548.38 2927
3548.94 2910
3549.51 2820
3550.07 2789
3550.63 2720
3551.19 2748
3551.76 2737
3552.32 2723
3552.88 2706
3553.44 2683
3554.01 2736
3554.57 2718
3555.13 2701
3555.69 2625
3556.26 2678
3556.82 2733
3557.38 2584
3557.94 2552
3558.51 2649
3559.07 2707
3559.63 2818
3560.20 2915
3560.76 2748
3561.32 2755
3561.89 2706
3562.45 2820
3563.01 2702
3563.57 2779
3564.14 2789
3564.70 2816
3565.26 2752
3565.83 2781
3566.39 2752
3566.96 2708
3567.52 2712
3568.08 2681
3568.65 2646
3569.21 2465
3569.77 2523
3570.34 2478
3570.90 2442
3571.47 2437
3572.03 2478
3572.59 2508
3573.16 2560
3573.72 2517
3574.29 2556
3574.85 2590
3575.41 2591
3575.98 2688
3576.54 2659
3577.11 2619
3577.67 2634
3578.24 2727
3578.80 2768
3579.36 2734
3579.93 2715
3580.49 2629
3581.06 2623
3581.62 2659
3582.19 2633
3582.75 2571
3583.32 2484
3583.88 2501
3584.45 2549
3585.01 2485
3585.58 2515
3586.14 2647
3586.71 2634
3587.27 2499
3587.84 2464
3588.40 2364
3588.97 2439
3589.53 2596
3590.10 2594
3590.66 2429
3591.23 2481
3591.80 2483
3592.36 2631
3592.93 2615
3593.49 2539
3594.06 2584
3594.62 2597
3595.19 2476
3595.76 2609
3596.32 2624
3596.89 2581
3597.45 2589
3598.02 2653
3598.59 2531
3599.15 2622
3599.72 2687
3600.28 2647
3600.85 2695
3601.42 2716
3601.98 2636
3602.55 2666
3603.12 2762
3603.68 2699
3604.25 2620
3604.81 2550
3605.38 2563
3605.95 2515
3606.51 2495
3607.08 2495
3607.65 2436
3608.21 2398
3608.78 2383
3609.35 2411
3609.92 2425
3610.48 2458
3611.05 2482
3611.62 2421
3612.18 2408
3612.75 2327
3613.32 2434
3613.89 2536
3614.45 2468
3615.02 2701
3615.59 2951
3616.15 3157
3616.72 3444
3617.29 3837
3617.86 4155
3618.42 4494
3618.99 4706
3619.56 5017
3620.13 4873
3620.70 4623
3621.26 4492
3621.83 4305
3622.40 3928
3622.97 3574
3623.54 3394
3624.10 3118
3624.67 2902
3625.24 2801
3625.81 2794
3626.38 2589
3626.94 2689
3627.51 2691
3628.08 2636
3628.65 2511
3629.22 2459
3629.79 2483
3630.35 2558
3630.92 2544
3631.49 2525
3632.06 2519
3632.63 2598
3633.20 2547
3633.77 2544
3634.34 2471
3634.90 2523
3635.47 2518
3636.04 2492
3636.61 2508
3637.18 2543
3637.75 2531
3638.32 2540
3638.89 2686
3639.46 2756
3640.03 2790
3640.60 2966
3641.17 3058
3641.73 3363
3642.30 3544
3642.87 3585
3643.44 3642
3644.01 3613
3644.58 3517
3645.15 3398
3645.72 3337
3646.29 3197
3646.86 3047
3647.43 3144
3648.00 3190
3648.57 3087
3649.14 3061
3649.71 3124
3650.28 3121
3650.85 3076
3651.42 3125
3651.99 3128
3652.56 3250
3653.13 3346
3653.70 3381
3654.27 3434
3654.84 3407
3655.41 3500
3655.98 3420
3656.56 3498
3657.13 3558
3657.70 3698
3658.27 3663
3658.84 3685
3659.41 3924
3659.98 3866
3660.55 3993
3661.12 4078
3661.69 4116
3662.26 4041
3662.83 3824
3663.41 3660
3663.98 3519
3664.55 3361
3665.12 3195
3665.69 3141
3666.26 3074
3666.83 3184
3667.41 3119
3667.98 3049
3668.55 3159
3669.12 3070
3669.69 2928
3670.26 2955
3670.83 2998
3671.41 2910
3671.98 2919
3672.55 2893
3673.12 3095
3673.69 2974
3674.27 3149
3674.84 3158
3675.41 3127
3675.98 3210
3676.55 3114
3677.13 3061
3677.70 3068
3678.27 3075
3678.84 3008
3679.42 2950
3679.99 2841
3680.56 2856
3681.13 2838
3681.71 2870
3682.28 2810
3682.85 2738
3683.42 2741
3684.00 2804
3684.57 2710
3685.14 2769
3685.71 2885
3686.29 2984
3686.86 2984
3687.43 3049
3688.01 3226
3688.58 3405
3689.15 3619
3689.73 3775
3690.30 4042
3690.87 4100
3691.45 4037
3692.02 3906
3692.59 3725
3693.17 3597
3693.74 3320
3694.31 3283
3694.89 3181
3695.46 3062
3696.03 2928
3696.61 2886
3697.18 2862
3697.75 2838
3698.33 2723
3698.90 2840
3699.48 2859
3700.05 2841
3700.62 2899
3701.20 2824
3701.77 2963
3702.35 3083
3702.92 3009
3703.50 2946
3704.07 2905
3704.64 2813
3705.22 2784
3705.79 2840
3706.37 2814
3706.94 2822
3707.52 2706
3708.09 2749
3708.67 2848
3709.24 2819
3709.81 2871
3710.39 2896
3710.96 2940
3711.54 2876
3712.11 2806
3712.69 2775
3713.26 2821
3713.84 2836
3714.41 2679
3714.99 2673
3715.56 2645
3716.14 2782
3716.71 2605
3717.29 2616
3717.87 2689
3718.44 2685
3719.02 2545
3719.59 2566
3720.17 2763
3720.74 2670
3721.32 2613
3721.89 2557
3722.47 2505
3723.05 2507
3723.62 2500
3724.20 2482
3724.77 2522
3725.35 2584
3725.93 2377
3726.50 2416
3727.08 2545
3727.65 2509
3728.23 2528
3728.81 2559
3729.38 2554
3729.96 2579
3730.53 2659
3731.11 2729
3731.69 2749
3732.26 2955
3732.84 3161
3733.42 3182
3733.99 3168
3734.57 3208
3735.15 3205
3735.72 3124
3736.30 3027
3736.88 2883
3737.45 2787
3738.03 2731
3738.61 2659
3739.18 2577
3739.76 2577
3740.34 2603
3740.92 2434
3741.49 2413
3742.07 2418
3742.65 2386
3743.23 2303
3743.80 2378
3744.38 2415
3744.96 2477
3745.53 2483
3746.11 2479
3746.69 2425
3747.27 2478
3747.85 2511
3748.42 2565
3749.00 2411
3749.58 2331
3750.16 2421
3750.73 2465
3751.31 2412
3751.89 2399
3752.47 2427
3753.05 2356
3753.62 2375
3754.20 2421
3754.78 2429
3755.36 2264
3755.94 2230
3756.52 2306
3757.09 2337
3757.67 2375
3758.25 2345
3758.83 2354
3759.41 2379
3759.99 2347
3760.57 2402
3761.14 2454
3761.72 2427
3762.30 2402
3762.88 2461
3763.46 2557
3764.04 2473
3764.62 2433
3765.20 2563
3765.77 2484
3766.35 2400
3766.93 2454
3767.51 2429
3768.09 2415
3768.67 2403
3769.25 2293
3769.83 2393
3770.41 2420
3770.99 2513
3771.57 2423
3772.15 2382
3772.73 2456
3773.31 2426
3773.89 2358
3774.47 2412
3775.05 2312
3775.63 2285
3776.21 2350
3776.79 2415
3777.37 2342
3777.95 2303
3778.53 2235
3779.11 2295
3779.69 2181
3780.27 2303
3780.85 2328
3781.43 2283
3782.01 2349
3782.59 2263
3783.17 2334
3783.75 2404
3784.33 2254
3784.91 2340
3785.49 2270
3786.07 2385
3786.65 2422
3787.23 2412
3787.81 2334
3788.39 2356
3788.97 2403
3789.55 2446
3790.14 2427
3790.72 2329
3791.30 2364
3791.88 2347
3792.46 2379
3793.04 2326
3793.62 2418
3794.20 2352
3794.78 2403
3795.37 2466
3795.95 2550
3796.53 2486
3797.11 2379
3797.69 2394
3798.27 2343
3798.85 2403
3799.44 2457
3800.02 2519
3800.60 2544
3801.18 2711
3801.76 2633
3802.34 2751
3802.93 2802
3803.51 2800
3804.09 2729
3804.67 2875
3805.25 2731
3805.84 2667
3806.42 2786
3807.00 2803
3807.58 2879
3808.17 2817
3808.75 2948
3809.33 2995
3809.91 3043
3810.50 3032
3811.08 2975
3811.66 2989
3812.24 2853
3812.83 2943
3813.41 3002
3813.99 2934
3814.57 3097
3815.16 3113
3815.74 3099
3816.32 3180
3816.91 3118
3817.49 3121
3818.07 3043
3818.65 2952
3819.24 2850
3819.82 2761
3820.40 2692
3820.99 2608
3821.57 2544
3822.15 2538
3822.74 2418
3823.32 2409
3823.90 2429
3824.49 2454
3825.07 2434
3825.66 2444
3826.24 2463
3826.82 2466
3827.41 2409
3827.99 2451
3828.57 2494
3829.16 2453
3829.74 2422
3830.33 2414
3830.91 2491
3831.49 2651
3832.08 2477
3832.66 2549
3833.25 2484
3833.83 2557
3834.42 2433
3835.00 2502
3835.58 2535
3836.17 2517
3836.75 2500
3837.34 2449
3837.92 2380
3838.51 2483
3839.09 2420
3839.68 2419
3840.26 2433
3840.85 2439
3841.43 2398
3842.02 2461
3842.60 2329
3843.19 2300
3843.77 2318
3844.36 2407
3844.94 2299
3845.53 2223
3846.11 2289
3846.70 2286
3847.28 2341
3847.87 2387
3848.45 2231
3849.04 2311
3849.62 2251
3850.21 2341
3850.79 2429
3851.38 2337
3851.97 2421
3852.55 2317
3853.14 2333
3853.72 2485
3854.31 2428
3854.89 2446
3855.48 2426
3856.07 2419
3856.65 2389
3857.24 2399
3857.82 2542
3858.41 2671
3859.00 2771
3859.58 2985
3860.17 3319
3860.76 3492
3861.34 3630
3861.93 3845
3862.51 4027
3863.10 4118
3863.69 4151
3864.27 4172
3864.86 3970
3865.45 3920
3866.03 3976
3866.62 3886
3867.21 3807
3867.79 3515
3868.38 3390
3868.97 3218
3869.55 3006
3870.14 2917
3870.73 2825
3871.32 2781
3871.90 2691
3872.49 2687
3873.08 2771
3873.67 2917
3874.25 2908
3874.84 2953
3875.43 2894
3876.01 2761
3876.60 2687
3877.19 2898
3877.78 2711
3878.36 2743
3878.95 2712
3879.54 2586
3880.13 2605
3880.72 2642
3881.30 2573
3881.89 2425
3882.48 2425
3883.07 2328
3883.66 2277
3884.24 2247
3884.83 2380
3885.42 2312
3886.01 2239
3886.60 2396
3887.18 2468
3887.77 2475
3888.36 2430
3888.95 2470
3889.54 2649
3890.13 2669
3890.72 2820
3891.30 2747
3891.89 2858
3892.48 2944
3893.07 2910
3893.66 2817
3894.25 2904
3894.84 2761
3895.43 2651
3896.02 2622
3896.60 2560
3897.19 2611
3897.78 2645
3898.37 2564
3898.96 2498
3899.55 2561
3900.14 2616
3900.73 2614
3901.32 2514
3901.91 2544
3902.50 2558
3903.09 2572
3903.68 2529
3904.27 2515
3904.86 2472
3905.44 2430
3906.03 2370
3906.62 2452
3907.21 2464
3907.80 2458
3908.39 2360
3908.98 2349
3909.57 2518
3910.16 2361
3910.75 2287
3911.34 2405
3911.93 2286
3912.52 2262
3913.11 2154
3913.71 2246
3914.30 2311
3914.89 2242
3915.48 2212
3916.07 2167
3916.66 2314
3917.25 2217
3917.84 2258
3918.43 2386
3919.02 2320
3919.61 2196
3920.20 2302
3920.79 2318
3921.38 2437
3921.97 2353
3922.57 2307
3923.16 2312
3923.75 2271
3924.34 2218
3924.93 2258
3925.52 2278
3926.11 2139
3926.70 2223
3927.29 2162
3927.89 2180
3928.48 2180
3929.07 2270
3929.66 2237
3930.25 2245
3930.84 2218
3931.44 2183
3932.03 2147
3932.62 2212
3933.21 2200
3933.80 2146
3934.39 2064
3934.99 2065
3935.58 2105
3936.17 2131
3936.76 2189
3937.35 2164
3937.95 2137
3938.54 2141
3939.13 2180
3939.72 2084
3940.32 2093
3940.91 2122
3941.50 2039
3942.09 2072
3942.69 2274
3943.28 2191
3943.87 2186
3944.46 2269
3945.06 2231
3945.65 2263
3946.24 2259
3946.83 2180
3947.43 2098
3948.02 2177
3948.61 2217
3949.21 2169
3949.80 2212
3950.39 2204
3950.98 2071
3951.58 2141
3952.17 2118
3952.76 2147
3953.36 2184
3953.95 2215
3954.54 2247
3955.14 2247
3955.73 2325
3956.32 2236
3956.92 2328
3957.51 2439
3958.11 2422
3958.70 2333
3959.29 2293
3959.89 2218
3960.48 2211
3961.07 2261
3961.67 2217
3962.26 2225
3962.86 2284
3963.45 2293
3964.04 2240
3964.64 2232
3965.23 2136
3965.83 2151
3966.42 2221
3967.02 2230
3967.61 2130
3968.20 2099
3968.80 2221
3969.39 2199
3969.99 2166
3970.58 2100
3971.18 2228
3971.77 2264
3972.37 2128
3972.96 2136
3973.56 2165
3974.15 2152
3974.75 2130
3975.34 2072
3975.94 2148
3976.53 2187
3977.13 2258
3977.72 2331
3978.32 2310
3978.91 2327
3979.51 2371
3980.10 2462
3980.70 2357
3981.29 2275
3981.89 2291
3982.48 2260
3983.08 2277
3983.68 2192
3984.27 2235
3984.87 2328
3985.46 2335
3986.06 2340
3986.65 2295
3987.25 2357
3987.85 2363
3988.44 2290
3989.04 2347
3989.63 2282
3990.23 2227
3990.83 2215
3991.42 2202
3992.02 2324
3992.61 2336
3993.21 2277
3993.81 2141
3994.40 2231
3995.00 2335
3995.60 2349
3996.19 2393
3996.79 2370
3997.39 2422
3997.98 2381
3998.58 2390
3999.18 2388
3999.77 2383
4000.37 2375
4000.97 2344
4001.56 2380
4002.16 2344
4002.76 2338
4003.35 2324
4003.95 2329
4004.55 2397
4005.15 2347
4005.74 2427
4006.34 2422
4006.94 2369
4007.53 2393
4008.13 2366
4008.73 2353
4009.33 2425
4009.92 2375
4010.52 2367
4011.12 2364
4011.72 2396
4012.32 2397
4012.91 2378
4013.51 2456
4014.11 2393
4014.71 2484
4015.30 2546
4015.90 2630
4016.50 2725
4017.10 2852
4017.70 2861
4018.29 2739
4018.89 2846
4019.49 2803
4020.09 2655
4020.69 2575
4021.29 2543
4021.88 2572
4022.48 2489
4023.08 2412
4023.68 2367
4024.28 2415
4024.88 2497
4025.48 2518
4026.07 2430
4026.67 2423
4027.27 2404
4027.87 2356
4028.47 2452
4029.07 2444
4029.67 2345
4030.27 2353
4030.87 2469
4031.47 2521
4032.06 2453
4032.66 2460
4033.26 2377
4033.86 2503
4034.46 2508
4035.06 2566
4035.66 2579
4036.26 2519
4036.86 2539
4037.46 2459
4038.06 2380
4038.66 2382
4039.26 2281
4039.86 2170
4040.46 2190
4041.06 2254
4041.66 2262
4042.26 2254
4042.86 2208
4043.46 2155
4044.06 2166
4044.66 2148
4045.26 2173
4045.86 2219
4046.46 2197
4047.06 2262
4047.66 2261
4048.26 2255
4048.86 2302
4049.46 2342
4050.06 2282
4050.66 2331
4051.26 2444
4051.86 2457
4052.46 2471
4053.06 2538
4053.66 2461
4054.27 2409
4054.87 2425
4055.47 2375
4056.07 2314
4056.67 2424
4057.27 2383
4057.87 2254
4058.47 2176
4059.07 2063
4059.67 2102
4060.28 2132
4060.88 2136
4061.48 2142
4062.08 2123
4062.68 2084
4063.28 2094
4063.88 2055
4064.49 1993
4065.09 2059
4065.69 1960
4066.29 1995
4066.89 2006
4067.49 2020
4068.10 1972
4068.70 2029
4069.30 2040
4069.90 1975
4070.50 1966
4071.11 1991
4071.71 2008
4072.31 1996
4072.91 2024
4073.52 2005
4074.12 2002
4074.72 2007
4075.32 2077
4075.92 1983
4076.53 2029
4077.13 2081
4077.73 2070
4078.34 2090
4078.94 2021
4079.54 2051
4080.14 2050
4080.75 2010
4081.35 2017
4081.95 2086
4082.55 1996
4083.16 2055
4083.76 2005
4084.36 1991
4084.97 2081
4085.57 2056
4086.17 2002
4086.78 2047
4087.38 2048
4087.98 2062
4088.59 2029
4089.19 2009
4089.79 1996
4090.40 2017
4091.00 2028
4091.60 2020
4092.21 2070
4092.81 2083
4093.41 2089
4094.02 2058
4094.62 1985
4095.23 2016
4095.83 2014
4096.43 2022
4097.04 2061
4097.64 2051
4098.25 1975
4098.85 1975
4099.45 2012
4100.06 1939
4100.66 1995
4101.27 1941
4101.87 2011
4102.48 2049
4103.08 1951
4103.68 1934
4104.29 1940
4104.89 1931
4105.50 2020
4106.10 1970
4106.71 1967
4107.31 1893
4107.92 1897
4108.52 1883
4109.13 1916
4109.73 1921
4110.34 1874
4110.94 1951
4111.55 1988
4112.15 1976
4112.76 1971
4113.36 1989
4113.97 1982
4114.57 2001
4115.18 2026
4115.78 1954
4116.39 2004
4116.99 1967
4117.60 2024
4118.21 1996
4118.81 2046
4119.42 2146
4120.02 2047
4120.63 2136
4121.23 2121
4121.84 2180
4122.45 2025
4123.05 1986
4123.66 2088
4124.26 2166
4124.87 2096
4125.48 2090
4126.08 2093
4126.69 2046
4127.29 1972
4127.90 2014
4128.51 2114
4129.11 2059
4129.72 2026
4130.33 1924
4130.93 1965
4131.54 2063
4132.15 2129
4132.75 2148
4133.36 2213
4133.97 2107
4134.57 2131
4135.18 2204
4135.79 2214
4136.39 2280
4137.00 2250
4137.61 2256
4138.21 2388
4138.82 2449
4139.43 2390
4140.04 2493
4140.64 2614
4141.25 2530
4141.86 2467
4142.46 2504
4143.07 2550
4143.68 2550
4144.29 2494
4144.89 2379
4145.50 2234
4146.11 2307
4146.72 2291
4147.32 2291
4147.93 2122
4148.54 2072
4149.15 2077
4149.76 2056
4150.36 2038
4150.97 2075
4151.58 2071
4152.19 1989
4152.80 1933
4153.40 1909
4154.01 1952
4154.62 2013
4155.23 1960
4155.84 1975
4156.45 2025
4157.05 1984
4157.66 1933
4158.27 1912
4158.88 1935
4159.49 1957
4160.10 1952
4160.71 2024
4161.31 2037
4161.92 2019
4162.53 2069
4163.14 2139
4163.75 2200
4164.36 2242
4164.97 2270
4165.58 2349
4166.19 2417
4166.79 2423
4167.40 2432
4168.01 2384
4168.62 2213
4169.23 2316
4169.84 2358
4170.45 2337
4171.06 2317
4171.67 2194
4172.28 2210
4172.89 2256
4173.50 2240
4174.11 2301
4174.72 2311
4175.33 2147
4175.94 2288
4176.55 2382
4177.16 2337
4177.77 2355
4178.38 2402
4178.99 2383
4179.60 2402
4180.21 2382
4180.82 2276
4181.43 2234
4182.04 2196
4182.65 2222
4183.26 2184
4183.87 2253
4184.48 2174
4185.09 2146
4185.70 2164
4186.31 2162
4186.92 2047
4187.53 2032
4188.14 2074
4188.75 2090
4189.36 2089
4189.97 2146
4190.58 2219
4191.20 2317
4191.81 2347
4192.42 2367
4193.03 2427
4193.64 2587
4194.25 2615
4194.86 2694
4195.47 2725
4196.08 2792
4196.70 2782
4197.31 2893
4197.92 2790
4198.53 2608
4199.14 2626
4199.75 2629
4200.36 2520
4200.98 2396
4201.59 2349
4202.20 2383
4202.81 2302
4203.42 2300
4204.03 2301
4204.65 2342
4205.26 2373
4205.87 2323
4206.48 2269
4207.09 2345
4207.71 2335
4208.32 2251
4208.93 2358
4209.54 2287
4210.16 2232
4210.77 2302
4211.38 2260
4211.99 2383
4212.60 2294
4213.22 2297
4213.83 2435
4214.44 2420
4215.05 2424
4215.67 2475
4216.28 2516
4216.89 2570
4217.51 2537
4218.12 2691
4218.73 2824
4219.34 2920
4219.96 3045
4220.57 3153
4221.18 3434
4221.80 3523
4222.41 3773
4223.02 3878
4223.64 3998
4224.25 4091
4224.86 4275
4225.48 4231
4226.09 4116
4226.70 3977
4227.32 4055
4227.93 3975
4228.54 4095
4229.16 3986
4229.77 4080
4230.39 4027
4231.00 3825
4231.61 3791
4232.23 3654
4232.84 3741
4233.45 3956
4234.07 4130
4234.68 4278
4235.30 4570
4235.91 4713
4236.53 4849
4237.14 4929
4237.75 4727
4238.37 4527
4238.98 4088
4239.60 3793
4240.21 3505
4240.83 3296
4241.44 3075
4242.05 2941
4242.67 2884
4243.28 2785
4243.90 2678
4244.51 2670
4245.13 2731
4245.74 2709
4246.36 2759
4246.97 2905
4247.59 3048
4248.20 3086
4248.82 2986
4249.43 2984
4250.05 2909
4250.66 2888
4251.28 2916
4251.89 2910
4252.51 2932
4253.13 2809
4253.74 2668
4254.36 2618
4254.97 2723
4255.59 2737
4256.20 2674
4256.82 2724
4257.43 2612
4258.05 2592
4258.67 2610
4259.28 2677
4259.90 2639
4260.51 2521
4261.13 2570
4261.75 2607
4262.36 2602
4262.98 2564
4263.59 2469
4264.21 2538
4264.83 2625
4265.44 2538
4266.06 2456
4266.67 2471
4267.29 2459
4267.91 2488
4268.52 2530
4269.14 2521
4269.76 2569
4270.37 2508
4270.99 2535
4271.61 2545
4272.22 2465
4272.84 2506
4273.46 2486
4274.07 2496
4274.69 2468
4275.31 2607
4275.93 2624
4276.54 2748
4277.16 2732
4277.78 2761
4278.39 2707
4279.01 2618
4279.63 2610
4280.25 2492
4280.86 2467
4281.48 2380
4282.10 2343
4282.72 2303
4283.33 2325
4283.95 2301
4284.57 2235
4285.19 2266
4285.80 2258
4286.42 2235
4287.04 2251
4287.66 2180
4288.28 2217
4288.89 2160
4289.51 2234
4290.13 2199
4290.75 2228
4291.37 2237
4291.98 2203
4292.60 2216
4293.22 2219
4293.84 2196
4294.46 2129
4295.08 2150
4295.69 2165
4296.31 2225
4296.93 2152
4297.55 2174
4298.17 2184
4298.79 2199
4299.41 2225
4300.03 2160
4300.64 2127
4301.26 2122
4301.88 2137
4302.50 2184
4303.12 2207
4303.74 2206
4304.36 2130
4304.98 2156
4305.60 2130
4306.22 2144
4306.83 2314
4307.45 2230
4308.07 2234
4308.69 2244
4309.31 2295
4309.93 2259
4310.55 2283
4311.17 2278
4311.79 2264
4312.41 2299
4313.03 2237
4313.65 2115
4314.27 2221
4314.89 2202
4315.51 2167
4316.13 2200
4316.75 2276
4317.37 2312
4317.99 2341
4318.61 2341
4319.23 2367
4319.85 2375
4320.47 2408
4321.09 2330
4321.71 2346
4322.33 2461
4322.95 2496
4323.57 2522
4324.19 2493
4324.81 2594
4325.43 2747
4326.05 2674
4326.67 2706
4327.30 2834
4327.92 2803
4328.54 2775
4329.16 2661
4329.78 2670
4330.40 2525
4331.02 2451
4331.64 2515
4332.26 2514
4332.88 2530
4333.51 2437
4334.13 2437
4334.75 2611
4335.37 2742
4335.99 2824
4336.61 2967
4337.23 3056
4337.86 3328
4338.48 3446
4339.10 3702
4339.72 3796
4340.34 3761
4340.96 3727
4341.59 3508
4342.21 3382
4342.83 3320
4343.45 3291
4344.07 3301
4344.69 3598
4345.32 3852
4345.94 4170
4346.56 4715
4347.18 5322
4347.81 5741
4348.43 5801
4349.05 5756
4349.67 5589
4350.29 5159
4350.92 4448
4351.54 4062
4352.16 3815
4352.78 3426
4353.41 3147
4354.03 3276
4354.65 3078
4355.28 2849
4355.90 2772
4356.52 2866
4357.14 2664
4357.77 2670
4358.39 2809
4359.01 2801
4359.64 2781
4360.26 2807
4360.88 2851
4361.50 2757
4362.13 2885
4362.75 2854
4363.37 2753
4364.00 2670
4364.62 2737
4365.25 2649
4365.87 2650
4366.49 2743
4367.12 2663
4367.74 2669
4368.36 2625
4368.99 2615
4369.61 2414
4370.23 2387
4370.86 2435
4371.48 2437
4372.11 2311
4372.73 2301
4373.35 2235
4373.98 2316
4374.60 2350
4375.23 2246
4375.85 2301
4376.47 2340
4377.10 2329
4377.72 2369
4378.35 2501
4378.97 2461
4379.60 2401
4380.22 2430
4380.85 2541
4381.47 2612
4382.10 2532
4382.72 2535
4383.34 2409
4383.97 2365
4384.59 2545
4385.22 2514
4385.84 2378
4386.47 2289
4387.09 2397
4387.72 2263
4388.34 2305
4388.97 2317
4389.59 2341
4390.22 2243
4390.85 2172
4391.47 2179
4392.10 2167
4392.72 2233
4393.35 2230
4393.97 2223
4394.60 2221
4395.22 2180
4395.85 2319
4396.47 2349
4397.10 2299
4397.73 2432
4398.35 2322
4398.98 2400
4399.60 2340
4400.23 2301
4400.86 2326
4401.48 2229
4402.11 2320
4402.73 2408
4403.36 2311
4403.99 2274
4404.61 2248
4405.24 2238
4405.87 2306
4406.49 2287
4407.12 2277
4407.74 2255
4408.37 2256
4409.00 2298
4409.62 2276
4410.25 2321
4410.88 2296
4411.50 2325
4412.13 2308
4412.76 2230
4413.38 2261
4414.01 2164
4414.64 2027
4415.27 2120
4415.89 2140
4416.52 2071
4417.15 2153
4417.77 2204
4418.40 2222
4419.03 2083
4419.66 2152
4420.28 2096
4420.91 2120
4421.54 2097
4422.17 1989
4422.79 2062
4423.42 1964
4424.05 1847
4424.68 1972
4425.30 1993
4425.93 2006
4426.56 1999
4427.19 1972
4427.82 1984
4428.44 1923
4429.07 1953
4429.70 1874
4430.33 1892
4430.96 1804
4431.58 1951
4432.21 1915
4432.84 1966
4433.47 2012
4434.10 2041
4434.73 2005
4435.35 2051
4435.98 1975
4436.61 2024
4437.24 2066
4437.87 2108
4438.50 2100
4439.13 1971
4439.75 2026
4440.38 2082
4441.01 2007
4441.64 1951
4442.27 1919
4442.90 1958
4443.53 1892
4444.16 1952
4444.79 1995
4445.42 2009
4446.04 1921
4446.67 1985
4447.30 2170
4447.93 2106
4448.56 2178
4449.19 2139
4449.82 2125
4450.45 1962
4451.08 2000
4451.71 2014
4452.34 2041
4452.97 2067
4453.60 2127
4454.23 2022
4454.86 2036
4455.49 1960
4456.12 2044
4456.75 2155
4457.38 2106
4458.01 2112
4458.64 2028
4459.27 2025
4459.90 1991
4460.53 1989
4461.16 1910
4461.79 1926
4462.42 1911
4463.05 1850
4463.68 1878
4464.31 1768
4464.94 1814
4465.57 1840
4466.20 1827
4466.83 1882
4467.46 1850
4468.09 1846
4468.73 1794
4469.36 1806
4469.99 1780
4470.62 1839
4471.25 1822
4471.88 1781
4472.51 1834
4473.14 1812
4473.77 1825
4474.40 1782
4475.04 1817
4475.67 1776
4476.30 1832
4476.93 1863
4477.56 1886
4478.19 1812
4478.82 1783
4479.46 1850
4480.09 1750
4480.72 1866
4481.35 1941
4481.98 1847
4482.61 1797
4483.25 1865
4483.88 1900
4484.51 1924
4485.14 1946
4485.77 1999
4486.41 1988
4487.04 2027
4487.67 1993
4488.30 1972
4488.93 1932
4489.57 1903
4490.20 1959
4490.83 2032
4491.46 1987
4492.10 1943
4492.73 1923
4493.36 2057
4493.99 1979
4494.63 2004
4495.26 1998
4495.89 2069
4496.52 2083
4497.16 2053
4497.79 2046
4498.42 2077
4499.06 2113
4499.69 2092
4500.32 2092
4500.96 2132
4501.59 2253
4502.22 2337
4502.86 2273
4503.49 2393
4504.12 2469
4504.75 2404
4505.39 2414
4506.02 2377
4506.66 2270
4507.29 2248
4507.92 2102
4508.56 2105
4509.19 2108
4509.82 2086
4510.46 2060
4511.09 2108
4511.72 2130
4512.36 2084
4512.99 2182
4513.63 2175
4514.26 2082
4514.89 2141
4515.53 2077
4516.16 2064
4516.80 2152
4517.43 2130
4518.07 2136
4518.70 2037
4519.33 2026
4519.97 1975
4520.60 1975
4521.24 1988
4521.87 2011
4522.51 2001
4523.14 1996
4523.78 2093
4524.41 1988
4525.05 2142
4525.68 2172
4526.32 2202
4526.95 2237
4527.59 2373
4528.22 2536
4528.86 2615
4529.49 2916
4530.13 3137
4530.76 3449
4531.40 3790
4532.03 4132
4532.67 4373
4533.30 4489
4533.94 4276
4534.57 4139
4535.21 3932
4535.84 3599
4536.48 3278
4537.11 3064
4537.75 2806
4538.39 2611
4539.02 2366
4539.66 2298
4540.29 2209
4540.93 2133
4541.57 2102
4542.20 2081
4542.84 2160
4543.47 2113
4544.11 2096
4544.75 2035
4545.38 2131
4546.02 2087
4546.65 2048
4547.29 2071
4547.93 2097
4548.56 2155
4549.20 2103
4549.84 2095
4550.47 2130
4551.11 2014
4551.75 2023
4552.38 2068
4553.02 2125
4553.66 2104
4554.29 2041
4554.93 2134
4555.57 2133
4556.20 2147
4556.84 2001
4557.48 2052
4558.11 2072
4558.75 2111
4559.39 2130
4560.03 2047
4560.66 2066
4561.30 2097
4561.94 2055
4562.58 2048
4563.21 2038
4563.85 2074
4564.49 2086
4565.13 1964
4565.76 1975
4566.40 2063
4567.04 2049
4567.68 2119
4568.31 2181
4568.95 2167
4569.59 2150
4570.23 2230
4570.87 2288
4571.50 2221
4572.14 2239
4572.78 2224
4573.42 2209
4574.06 2216
4574.69 2173
4575.33 2141
4575.97 2097
4576.61 2069
4577.25 2119
4577.89 2138
4578.53 2064
4579.16 2083
4579.80 2152
4580.44 2085
4581.08 2014
4581.72 2046
4582.36 2168
4583.00 2109
4583.63 2018
4584.27 2046
4584.91 2151
4585.55 2074
4586.19 2075
4586.83 2051
4587.47 2143
4588.11 2106
4588.75 2180
4589.39 2168
4590.03 2161
4590.67 2265
4591.30 2321
4591.94 2425
4592.58 2501
4593.22 2512
4593.86 2506
4594.50 2431
4595.14 2302
4595.78 2194
4596.42 2185
4597.06 2133
4597.70 2126
4598.34 2130
4598.98 2104
4599.62 2122
4600.26 2075
4600.90 2107
4601.54 2092
4602.18 2242
4602.82 2227
4603.46 2215
4604.10 2290
4604.74 2265
4605.38 2341
4606.02 2339
4606.66 2350
4607.30 2362
4607.94 2409
4608.59 2384
4609.23 2378
4609.87 2394
4610.51 2378
4611.15 2310
4611.79 2316
4612.43 2295
4613.07 2351
4613.71 2274
4614.35 2161
4614.99 2188
4615.64 2090
4616.28 2026
4616.92 2036
4617.56 2005
4618.20 2010
4618.84 1976
4619.48 1915
4620.12 2007
4620.77 1949
4621.41 1993
4622.05 2038
4622.69 2046
4623.33 1974
4623.97 1971
4624.62 2050
4625.26 2040
4625.90 2000
4626.54 1974
4627.18 1933
4627.82 1868
4628.47 1875
4629.11 1897
4629.75 1981
4630.39 2042
4631.03 2072
4631.68 2210
4632.32 2193
4632.96 2308
4633.60 2284
4634.25 2380
4634.89 2359
4635.53 2417
4636.17 2386
4636.82 2478
4637.46 2507
4638.10 2563
4638.74 2588
4639.39 2592
4640.03 2502
4640.67 2519
4641.32 2525
4641.96 2411
4642.60 2310
4643.24 2260
4643.89 2202
4644.53 2177
4645.17 2116
4645.82 2055
4646.46 2135
4647.10 2115
4647.75 2072
4648.39 2071
4649.03 2107
4649.68 2111
4650.32 2063
4650.96 2207
4651.61 2324
4652.25 2408
4652.89 2535
4653.54 2440
4654.18 2438
4654.83 2476
4655.47 2461
4656.11 2410
4656.76 2268
4657.40 2129
4658.05 2103
4658.69 2108
4659.33 2103
4659.98 2067
4660.62 2039
4661.27 2095
4661.91 2083
4662.56 2041
4663.20 2202
4663.84 2155
4664.49 2061
4665.13 2073
4665.78 2002
4666.42 1960
4667.07 1977
4667.71 1968
4668.36 1943
4669.00 1858
4669.65 1817
4670.29 1913
4670.94 1985
4671.58 1981
4672.23 1912
4672.87 1954
4673.52 1900
4674.16 1992
4674.81 1969
4675.45 2107
4676.10 2014
4676.74 2080
4677.39 2082
4678.03 1964
4678.68 1929
4679.32 1916
4679.97 1966
4680.62 1937
4681.26 1890
4681.91 1908
4682.55 1962
4683.20 1963
4683.84 1930
4684.49 1916
4685.14 1959
4685.78 1988
4686.43 2062
4687.07 2048
4687.72 2016
4688.37 2024
4689.01 2035
4689.66 2034
4690.30 2079
4690.95 1985
4691.60 2055
4692.24 1965
4692.89 2024
4693.54 2061
4694.18 1990
4694.83 1996
4695.48 2091
4696.12 1949
4696.77 1971
4697.42 1977
4698.06 1993
4698.71 2055
4699.36 2217
4700.00 2295
4700.65 2264
4701.30 2210
4701.94 2275
4702.59 2183
4703.24 2129
4703.89 2133
4704.53 2044
4705.18 2047
4705.83 2030
4706.48 1919
4707.12 1967
4707.77 2094
4708.42 2104
4709.07 2008
4709.71 1971
4710.36 1997
4711.01 2077
4711.66 2028
4712.30 2064
4712.95 2042
4713.60 1998
4714.25 2032
4714.90 2092
4715.54 2005
4716.19 1918
4716.84 1888
4717.49 1957
4718.14 1967
4718.78 1979
4719.43 1973
4720.08 2069
4720.73 2056
4721.38 2131
4722.03 2177
4722.67 2128
4723.32 2136
4723.97 2153
4724.62 2254
4725.27 2248
4725.92 2289
4726.57 2280
4727.22 2248
4727.86 2315
4728.51 2331
4729.16 2252
4729.81 2302
4730.46 2299
4731.11 2182
4731.76 2103
4732.41 2025
4733.06 1983
4733.71 2002
4734.36 1970
4735.00 2098
4735.65 1956
4736.30 1983
4736.95 1987
4737.60 1929
4738.25 1988
4738.90 2050
4739.55 2078
4740.20 2080
4740.85 2001
4741.50 1983
4742.15 2116
4742.80 2077
4743.45 2077
4744.10 2103
4744.75 2131
4745.40 2004
4746.05 2011
4746.70 2058
4747.35 2047
4748.00 2048
4748.65 2110
4749.30 2096
4749.95 2203
4750.60 2225
4751.25 2197
4751.90 2234
4752.55 2259
4753.20 2328
4753.85 2344
4754.51 2367
4755.16 2328
4755.81 2253
4756.46 2273
4757.11 2240
4757.76 2176
4758.41 2097
4759.06 2102
4759.71 2040
4760.36 2058
4761.01 2136
4761.67 2104
4762.32 2031
4762.97 2071
4763.62 1986
4764.27 2088
4764.92 2101
4765.57 2185
4766.22 2296
4766.88 2280
4767.53 2282
4768.18 2362
4768.83 2377
4769.48 2396
4770.13 2284
4770.79 2282
4771.44 2182
4772.09 2074
4772.74 2043
4773.39 2026
4774.05 2108
4774.70 2052
4775.35 2015
4776.00 1926
4776.65 1943
4777.31 1898
4777.96 2006
4778.61 2035
4779.26 2048
4779.92 2106
4780.57 2051
4781.22 2131
4781.87 2199
4782.53 2111
4783.18 2155
4783.83 2106
4784.48 2187
4785.14 1997
4785.79 2050
4786.44 1995
4787.10 2004
4787.75 2066
4788.40 2063
4789.05 2030
4789.71 2029
4790.36 2021
4791.01 1959
4791.67 1989
4792.32 2000
4792.97 1975
4793.63 2027
4794.28 1911
4794.93 1962
4795.59 1982
4796.24 2056
4796.89 2023
4797.55 1930
4798.20 1855
4798.86 1930
4799.51 1967
4800.16 2053
4800.82 1992
4801.47 1959
4802.12 2026
4802.78 2022
4803.43 1969
4804.09 2046
4804.74 2127
4805.39 2035
4806.05 2039
4806.70 2022
4807.36 2070
4808.01 1982
4808.67 2029
4809.32 2008
4809.98 1932
4810.63 1914
4811.28 2022
4811.94 1971
4812.59 1978
4813.25 2059
4813.90 2072
4814.56 2124
4815.21 2074
4815.87 2161
4816.52 2142
4817.18 2143
4817.83 2128
4818.49 2084
4819.14 2166
4819.80 2178
4820.45 2244
4821.11 2306
4821.76 2369
4822.42 2342
4823.07 2341
4823.73 2377
4824.38 2438
4825.04 2609
4825.70 2652
4826.35 2692
4827.01 2791
4827.66 2792
4828.32 2714
4828.97 2635
4829.63 2660
4830.29 2603
4830.94 2594
4831.60 2464
4832.25 2493
4832.91 2458
4833.57 2559
4834.22 2633
4834.88 2841
4835.53 2840
4836.19 2976
4836.85 3198
4837.50 3384
4838.16 3602
4838.82 3599
4839.47 3786
4840.13 3669
4840.79 3522
4841.44 3461
4842.10 3212
4842.76 3197
4843.41 3106
4844.07 3071
4844.73 3020
4845.38 2926
4846.04 2845
4846.70 2748
4847.35 2773
4848.01 2757
4848.67 2826
4849.32 2838
4849.98 2958
4850.64 3056
4851.30 3197
4851.95 3130
4852.61 3067
4853.27 3092
4853.93 3036
4854.58 2987
4855.24 2846
4855.90 2814
4856.56 3042
4857.21 3049
4857.87 3047
4858.53 3225
4859.19 3436
4859.84 3466
4860.50 3645
4861.16 3521
4861.82 3605
4862.48 3474
4863.13 3311
4863.79 3351
4864.45 3153
4865.11 3169
4865.77 3204
4866.43 3268
4867.08 3061
4867.74 3202
4868.40 3268
4869.06 3249
4869.72 3235
4870.38 3131
4871.03 3010
4871.69 2893
4872.35 2907
4873.01 2887
4873.67 2898
4874.33 2841
4874.99 2826
4875.65 2821
4876.31 2689
4876.96 2752
4877.62 2688
4878.28 2664
4878.94 2722
4879.60 2745
4880.26 2691
4880.92 2714
4881.58 2705
4882.24 2603
4882.90 2648
4883.56 2600
4884.22 2541
4884.88 2480
4885.54 2370
4886.19 2434
4886.85 2412
4887.51 2372
4888.17 2418
4888.83 2532
4889.49 2621
4890.15 2652
4890.81 2694
4891.47 2821
4892.13 2808
4892.79 2795
4893.45 2792
4894.11 2768
4894.77 2671
4895.43 2669
4896.09 2662
4896.76 2499
4897.42 2405
4898.08 2428
4898.74 2396
4899.40 2456
4900.06 2625
4900.72 2651
4901.38 2595
4902.04 2602
4902.70 2667
4903.36 2566
4904.02 2570
4904.68 2539
4905.34 2421
4906.00 2362
4906.67 2280
4907.33 2202
4907.99 2208
4908.65 2109
4909.31 2260
4909.97 2253
4910.63 2225
4911.29 2159
4911.96 2098
4912.62 2092
4913.28 2087
4913.94 2168
4914.60 2142
4915.26 2083
4915.92 2083
4916.59 2150
4917.25 1987
4917.91 2064
4918.57 1907
4919.23 2006
4919.90 2002
4920.56 2016
4921.22 1991
4921.88 1918
4922.54 1978
4923.21 1983
4923.87 1970
4924.53 1938
4925.19 1921
4925.85 1904
4926.52 1983
4927.18 1928
4927.84 1955
4928.50 1901
4929.17 1883
4929.83 1855
4930.49 1862
4931.15 1981
4931.82 2048
4932.48 2016
4933.14 2016
4933.81 1978
4934.47 1947
4935.13 1952
4935.79 2004
4936.46 2016
4937.12 1946
4937.78 1894
4938.45 1980
4939.11 1923
4939.77 1868
4940.44 1846
4941.10 1912
4941.76 1974
4942.43 1891
4943.09 1921
4943.75 1810
4944.42 1884
4945.08 1955
4945.74 1897
4946.41 1962
4947.07 1853
4947.74 1926
4948.40 1851
4949.06 1730
4949.73 1731
4950.39 1740
4951.05 1761
4951.72 1758
4952.38 1879
4953.05 1869
4953.71 1773
4954.38 1793
4955.04 1754
4955.70 1753
4956.37 1756
4957.03 1873
4957.70 1908
4958.36 1842
4959.03 1826
4959.69 1850
4960.36 1934
4961.02 1859
4961.68 1798
4962.35 1762
4963.01 1788
4963.68 1807
4964.34 1842
4965.01 1940
4965.67 2043
4966.34 2037
4967.00 1962
4967.67 2003
4968.33 1970
4969.00 1886
4969.66 1866
4970.33 1800
4971.00 1842
4971.66 1864
4972.33 1868
4972.99 1887
4973.66 1861
4974.32 1878
4974.99 1904
4975.65 1807
4976.32 1828
4976.99 1860
4977.65 1907
4978.32 1991
4978.98 1880
4979.65 1891
4980.31 1867
4980.98 1870
4981.65 1891
4982.31 1864
4982.98 1810
4983.64 2006
4984.31 1984
4984.98 1962
4985.64 1975
4986.31 1961
4986.98 2033
4987.64 2042
4988.31 1985
4988.98 1990
4989.64 1923
4990.31 1915
4990.98 1847
4991.64 1882
4992.31 1920
4992.98 1881
4993.64 1896
4994.31 1932
4994.98 1824
4995.64 1803
4996.31 1773
4996.98 1849
4997.64 1842
4998.31 1771
4998.98 1730
4999.65 1807
5000.31 1839
5000.98 1796
5001.65 1780
5002.32 1815
5002.98 1801
5003.65 1821
5004.32 1813
5004.99 1913
5005.65 1987
5006.32 1969
5006.99 1913
5007.66 1927
5008.32 2047
5008.99 2008
5009.66 1945
5010.33 1974
5011.00 2040
5011.66 2002
5012.33 2014
5013.00 1932
5013.67 1911
5014.34 1935
5015.01 2002
5015.67 2116
5016.34 2086
5017.01 2032
5017.68 2120
5018.35 2155
5019.02 2210
5019.68 2323
5020.35 2502
5021.02 2762
5021.69 3025
5022.36 3298
5023.03 3528
5023.70 3773
5024.37 3900
5025.03 3938
5025.70 3930
5026.37 3741
5027.04 3337
5027.71 3066
5028.38 2851
5029.05 2692
5029.72 2420
5030.39 2253
5031.06 2123
5031.73 2048
5032.40 2054
5033.07 1892
5033.73 1839
5034.40 1857
5035.07 1830
5035.74 1825
5036.41 1765
5037.08 1790
5037.75 1765
5038.42 1754
5039.09 1739
5039.76 1802
5040.43 1813
5041.10 1728
5041.77 1717
5042.44 1739
5043.11 1674
5043.78 1694
5044.45 1765
5045.12 1738
5045.79 1778
5046.46 1883
5047.13 1785
5047.81 1772
5048.48 1885
5049.15 1986
5049.82 1923
5050.49 1870
5051.16 1921
5051.83 1896
5052.50 1872
5053.17 1801
5053.84 1831
5054.51 1775
5055.18 1799
5055.85 1825
5056.53 1850
5057.20 1813
5057.87 1865
5058.54 1860
5059.21 1847
5059.88 1885
5060.55 1807
5061.22 1857
5061.89 1963
5062.57 1933
5063.24 1865
5063.91 1867
5064.58 1960
5065.25 1843
5065.92 1883
5066.60 1877
5067.27 1755
5067.94 1769
5068.61 1742
5069.28 1830
5069.96 1837
5070.63 1719
5071.30 1824
5071.97 1803
5072.64 1789
5073.32 1808
5073.99 1782
5074.66 1753
5075.33 1798
5076.00 1850
5076.68 1889
5077.35 1788
5078.02 1782
5078.69 1873
5079.37 1854
5080.04 1894
5080.71 1930
5081.38 1945
5082.06 1949
5082.73 1841
5083.40 1837
5084.08 1853
5084.75 1848
5085.42 1800
5086.09 1853
5086.77 1825
5087.44 1844
5088.11 1825
5088.79 1845
5089.46 1915
5090.13 1917
5090.81 2017
5091.48 1974
5092.15 2129
5092.83 2070
5093.50 2029
5094.17 2021
5094.85 2082
5095.52 2049
5096.19 1945
5096.87 1845
5097.54 1888
5098.22 1835
5098.89 1867
5099.56 1871
5100.24 1818
5100.91 1859
5101.59 1880
5102.26 1952
5102.93 1865
5103.61 1876
5104.28 1919
5104.96 1949
5105.63 2019
5106.31 2007
5106.98 1951
5107.65 1960
5108.33 1884
5109.00 1887
5109.68 1811
5110.35 1836
5111.03 1833
5111.70 1855
5112.38 1808
5113.05 1720
5113.73 1704
5114.40 1774
5115.08 1709
5115.75 1746
5116.43 1746
5117.10 1787
5117.78 1788
5118.45 1850
5119.13 1932
5119.80 2005
5120.48 2018
5121.15 1965
5121.83 1984
5122.50 1985
5123.18 2006
5123.85 1884
5124.53 1931
5125.20 1940
5125.88 1828
5126.56 1831
5127.23 1779
5127.91 1789
5128.58 1809
5129.26 1786
5129.93 1798
5130.61 1790
5131.29 1780
5131.96 1834
5132.64 1800
5133.31 1853
5133.99 1917
5134.67 1877
5135.34 1821
5136.02 1844
5136.70 1856
5137.37 1973
5138.05 1885
5138.73 1896
5139.40 1876
5140.08 1910
5140.75 1984
5141.43 1925
5142.11 1909
5142.78 1854
5143.46 1863
5144.14 1780
5144.82 1796
5145.49 1705
5146.17 1721
5146.85 1736
5147.52 1751
5148.20 1709
5148.88 1645
5149.55 1703
5150.23 1756
5150.91 1731
5151.59 1637
5152.26 1695
5152.94 1640
5153.62 1688
5154.30 1686
5154.97 1651
5155.65 1626
5156.33 1657
5157.01 1673
5157.68 1655
5158.36 1677
5159.04 1604
5159.72 1633
5160.40 1623
5161.07 1685
5161.75 1651
5162.43 1629
5163.11 1653
5163.79 1606
5164.46 1730
5165.14 1729
5165.82 1686
5166.50 1804
5167.18 1810
5167.86 1853
5168.53 1762
5169.21 1822
5169.89 1814
5170.57 1778
5171.25 1747
5171.93 1700
5172.61 1625
5173.28 1632
5173.96 1700
5174.64 1638
5175.32 1730
5176.00 1738
5176.68 1682
5177.36 1714
5178.04 1723
5178.72 1751
5179.39 1813
5180.07 1702
5180.75 1729
5181.43 1713
5182.11 1704
5182.79 1702
5183.47 1653
5184.15 1675
5184.83 1692
5185.51 1651
5186.19 1663
5186.87 1639
5187.55 1590
5188.23 1632
5188.91 1635
5189.59 1586
5190.27 1613
5190.95 1592
5191.63 1622
5192.31 1576
5192.99 1654
5193.67 1647
5194.35 1603
5195.03 1573
5195.71 1573
5196.39 1558
5197.07 1553
5197.75 1621
5198.43 1683
5199.11 1625
5199.79 1611
5200.47 1597
5201.15 1591
5201.83 1644
5202.51 1648
5203.19 1629
5203.87 1615
5204.55 1688
5205.24 1735
5205.92 1775
5206.60 1790
5207.28 1803
5207.96 1799
5208.64 1877
5209.32 1885
5210.00 1808
5210.68 1822
5211.36 1878
5212.05 1941
5212.73 1865
5213.41 1881
5214.09 1884
5214.77 1905
5215.45 1777
5216.13 1769
5216.82 1707
5217.50 1870
5218.18 1780
5218.86 1739
5219.54 1768
5220.22 1915
5220.91 1765
5221.59 1754
5222.27 1863
5222.95 1782
5223.63 1781
5224.32 1936
5225.00 1900
5225.68 1851
5226.36 1810
5227.05 1799
5227.73 1787
5228.41 1734
5229.09 1762
5229.77 1769
5230.46 1781
5231.14 1725
5231.82 1749
5232.50 1767
5233.19 1759
5233.87 1684
5234.55 1700
5235.24 1767
5235.92 1671
5236.60 1829
5237.28 1765
5237.97 1758
5238.65 1803
5239.33 1816
5240.02 1821
5240.70 1825
5241.38 1831
5242.07 1754
5242.75 1734
5243.43 1793
5244.12 1775
5244.80 1733
5245.48 1717
5246.17 1747
5246.85 1762
5247.53 1596
5248.22 1750
5248.90 1712
5249.58 1723
5250.27 1755
5250.95 1806
5251.64 1881
5252.32 1887
5253.00 1751
5253.69 1842
5254.37 1812
5255.06 1810
5255.74 1776
5256.42 1744
5257.11 1690
5257.79 1684
5258.48 1673
5259.16 1711
5259.85 1753
5260.53 1734
5261.21 1733
5261.90 1839
5262.58 1889
5263.27 1760
5263.95 1859
5264.64 1888
5265.32 1839
5266.01 1871
5266.69 1856
5267.38 1844
5268.06 1807
5268.75 1811
5269.43 1867
5270.12 1904
5270.80 1840
5271.49 1833
5272.17 1819
5272.86 1776
5273.54 1790
5274.23 1702
5274.91 1796
5275.60 1738
5276.28 1799
5276.97 1835
5277.66 1821
5278.34 1867
5279.03 1853
5279.71 1851
5280.40 1968
5281.08 2019
5281.77 2103
5282.46 2135
5283.14 2225
5283.83 2206
5284.51 2206
5285.20 2206
5285.89 2029
5286.57 1883
5287.26 1846
5287.94 1895
5288.63 1842
5289.32 1881
5290.00 1798
5290.69 1912
5291.38 1847
5292.06 1870
5292.75 1910
5293.44 1819
5294.12 1844
5294.81 1818
5295.50 1833
5296.18 1919
5296.87 1921
5297.56 1841
5298.24 1877
5298.93 1912
5299.62 1947
5300.30 1882
5300.99 1976
5301.68 1955
5302.37 1974
5303.05 1848
5303.74 1998
5304.43 1908
5305.11 1936
5305.80 1950
5306.49 2035
5307.18 1932
5307.86 1842
5308.55 1863
5309.24 1901
5309.93 1914
5310.61 1819
5311.30 1952
5311.99 1993
5312.68 1967
5313.37 1820
5314.05 1925
5314.74 1955
5315.43 1924
5316.12 1932
5316.81 1928
5317.49 1926
5318.18 1913
5318.87 1904
5319.56 1963
5320.25 1937
5320.94 2032
5321.62 2142
5322.31 2069
5323.00 2134
5323.69 2102
5324.38 2116
5325.07 1981
5325.76 1925
5326.44 1916
5327.13 1989
5327.82 1902
5328.51 1822
5329.20 1957
5329.89 1868
5330.58 1921
5331.27 1915
5331.96 1894
5332.64 1951
5333.33 1976
5334.02 1922
5334.71 2036
5335.40 2075
5336.09 2103
5336.78 2017
5337.47 2022
5338.16 2025
5338.85 2063
5339.54 2106
5340.23 2048
5340.92 2166
5341.61 2184
5342.30 2280
5342.99 2239
5343.68 2356
5344.37 2385
5345.06 2506
5345.75 2399
5346.44 2411
5347.13 2367
5347.82 2404
5348.51 2486
5349.20 2732
5349.89 2876
5350.58 3060
5351.27 3226
5351.96 3382
5352.65 3566
5353.34 3517
5354.03 3465
5354.72 3262
5355.41 3185
5356.10 2949
5356.79 2589
5357.48 2417
5358.17 2341
5358.86 2192
5359.56 2104
5360.25 2075
5360.94 2057
5361.63 1994
5362.32 1993
5363.01 1905
5363.70 1920
5364.39 1880
5365.08 1826
5365.77 1841
5366.47 1823
5367.16 1771
5367.85 1764
5368.54 1754
5369.23 1741
5369.92 1787
5370.61 1751
5371.31 1784
5372.00 1794
5372.69 1761
5373.38 1839
5374.07 1810
5374.77 1869
5375.46 1798
5376.15 1750
5376.84 1755
5377.53 1831
5378.22 1830
5378.92 1920
5379.61 1894
5380.30 1907
5380.99 1817
5381.69 1882
5382.38 1858
5383.07 1834
5383.76 1784
5384.46 1775
5385.15 1828
5385.84 1877
5386.53 1905
5387.23 1896
5387.92 2000
5388.61 2057
5389.30 2135
5390.00 2192
5390.69 2239
5391.38 2330
5392.08 2266
5392.77 2328
5393.46 2297
5394.15 2220
5394.85 2173
5395.54 2138
5396.23 2052
5396.93 1989
5397.62 1928
5398.31 1908
5399.01 1843
5399.70 1855
5400.39 1815
5401.09 1815
5401.78 1937
5402.48 1939
5403.17 1918
5403.86 1876
5404.56 1856
5405.25 1924
5405.94 1927
5406.64 1984
5407.33 1993
5408.03 2001
5408.72 1985
5409.41 1997
5410.11 1938
5410.80 1938
5411.50 1912
5412.19 1875
5412.88 1911
5413.58 1880
5414.27 1812
5414.97 1823
5415.66 1823
5416.36 1828
5417.05 1804
5417.75 1804
5418.44 1838
5419.14 1844
5419.83 1860
5420.52 1974
5421.22 1910
5421.91 1906
5422.61 1962
5423.30 2088
5424.00 2048
5424.69 1984
5425.39 1924
5426.08 1972
5426.78 1951
5427.48 1849
5428.17 1882
5428.87 1875
5429.56 1857
5430.26 1848
5430.95 1868
5431.65 1809
5432.34 1914
5433.04 1910
5433.73 1848
5434.43 1935
5435.13 1815
5435.82 1920
5436.52 1978
5437.21 1960
5437.91 2060
5438.60 2037
5439.30 2074
5440.00 2056
5440.69 2011
5441.39 2047
5442.09 2036
5442.78 2000
5443.48 2026
5444.17 2019
5444.87 2055
5445.57 2180
5446.26 2244
5446.96 2299
5447.66 2378
5448.35 2409
5449.05 2449
5449.75 2343
5450.44 2391
5451.14 2357
5451.84 2241
5452.53 2272
5453.23 2282
5453.93 2132
5454.62 2113
5455.32 2136
5456.02 1994
5456.71 1959
5457.41 2005
5458.11 1966
5458.81 1947
5459.50 2002
5460.20 2146
5460.90 2206
5461.60 2106
5462.29 2212
5462.99 2163
5463.69 2299
5464.39 2251
5465.08 2224
5465.78 2248
5466.48 2198
5467.18 2211
5467.87 2173
5468.57 2180
5469.27 2126
5469.97 2188
5470.67 2253
5471.36 2149
5472.06 2242
5472.76 2262
5473.46 2411
5474.16 2472
5474.85 2449
5475.55 2497
5476.25 2545
5476.95 2433
5477.65 2426
5478.35 2536
5479.05 2694
5479.74 2656
5480.44 2844
5481.14 3010
5481.84 3073
5482.54 3177
5483.24 3034
5483.94 2985
5484.63 2950
5485.33 2881
5486.03 2740
5486.73 2621
5487.43 2712
5488.13 2653
5488.83 2577
5489.53 2648
5490.23 2582
5490.93 2524
5491.63 2709
5492.33 2671
5493.02 2614
5493.72 2750
5494.42 2706
5495.12 2813
5495.82 2774
5496.52 2735
5497.22 2932
5497.92 2929
5498.62 2880
5499.32 3037
5500.02 3433
5500.72 3729
5501.42 3866
5502.12 4188
5502.82 4506
5503.52 4471
5504.22 4549
5504.92 4030
5505.62 3758
5506.32 3548
5507.02 3175
5507.72 2943
5508.42 2816
5509.12 2904
5509.82 2707
5510.52 2616
5511.23 2594
5511.93 2544
5512.63 2454
5513.33 2542
5514.03 2565
5514.73 2599
5515.43 2523
5516.13 2592
5516.83 2529
5517.53 2524
5518.23 2495
5518.93 2480
5519.64 2473
5520.34 2486
5521.04 2537
5521.74 2418
5522.44 2464
5523.14 2491
5523.84 2341
5524.54 2440
5525.25 2422
5525.95 2296
5526.65 2206
5527.35 2160
5528.05 2153
5528.75 2133
5529.46 2115
5530.16 2064
5530.86 2123
5531.56 2011
5532.26 2029
5532.96 2044
5533.67 1999
5534.37 2081
5535.07 2011
5535.77 1958
5536.48 2076
5537.18 2003
5537.88 2062
5538.58 1971
5539.28 2010
5539.99 1975
5540.69 1997
5541.39 1903
5542.09 1908
5542.80 1853
5543.50 1891
5544.20 1849
5544.90 1927
5545.61 2042
5546.31 1912
5547.01 2030
5547.72 2038
5548.42 2100
5549.12 2086
5549.83 2033
5550.53 2025
5551.23 1954
5551.93 1985
5552.64 2015
5553.34 1956
5554.04 1896
5554.75 1833
5555.45 1802
5556.15 1822
5556.86 1844
5557.56 1886
5558.26 1780
5558.97 1754
5559.67 1788
5560.38 1845
5561.08 1789
5561.78 1856
5562.49 1847
5563.19 1930
5563.89 1920
5564.60 1830
5565.30 1922
5566.01 1911
5566.71 1894
5567.41 1909
5568.12 1910
5568.82 1899
5569.53 1895
5570.23 1890
5570.94 1825
5571.64 1710
5572.35 1731
5573.05 1801
5573.75 1897
5574.46 1952
5575.16 1929
5575.87 1872
5576.57 1881
5577.28 1915
5577.98 1922
5578.69 1872
5579.39 1950
5580.10 1925
5580.80 1924
5581.51 1843
5582.21 1847
5582.92 1828
5583.62 1833
5584.33 1738
5585.03 1755
5585.74 1738
5586.44 1786
5587.15 1717
5587.85 1767
5588.56 1800
5589.27 1766
5589.97 1722
5590.68 1703
5591.38 1697
5592.09 1660
5592.79 1707
5593.50 1647
5594.21 1620
5594.91 1689
5595.62 1681
5596.32 1693
5597.03 1696
5597.73 1681
5598.44 1638
5599.15 1651
5599.85 1650
5600.56 1636
5601.27 1657
5601.97 1709
5602.68 1601
5603.38 1682
5604.09 1650
5604.80 1688
5605.50 1727
5606.21 1739
5606.92 1635
5607.62 1582
5608.33 1602
5609.04 1616
5609.74 1666
5610.45 1739
5611.16 1743
5611.87 1738
5612.57 1661
5613.28 1688
5613.99 1676
5614.69 1698
5615.40 1708
5616.11 1710
5616.81 1740
5617.52 1806
5618.23 1615
5618.94 1653
5619.64 1703
5620.35 1655
5621.06 1665
5621.77 1681
5622.47 1633
5623.18 1695
5623.89 1672
5624.60 1633
5625.31 1609
5626.01 1691
5626.72 1713
5627.43 1681
5628.14 1676
5628.85 1632
5629.55 1648
5630.26 1675
5630.97 1695
5631.68 1766
5632.39 1658
5633.09 1660
5633.80 1689
5634.51 1693
5635.22 1679
5635.93 1689
5636.64 1843
5637.34 1641
5638.05 1611
5638.76 1649
5639.47 1734
5640.18 1747
5640.89 1779
5641.60 1878
5642.31 1827
5643.01 1838
5643.72 1848
5644.43 1819
5645.14 1837
5645.85 1784
5646.56 1782
5647.27 1745
5647.98 1668
5648.69 1749
5649.40 1730
5650.11 1737
5650.82 1710
5651.52 1746
5652.23 1753
5652.94 1743
5653.65 1768
5654.36 1750
5655.07 1744
5655.78 1690
5656.49 1725
5657.20 1809
5657.91 1828
5658.62 1898
5659.33 1979
5660.04 1943
5660.75 1905
5661.46 1915
5662.17 1904
5662.88 1869
5663.59 1838
5664.30 1823
5665.01 1749
5665.72 1827
5666.43 1828
5667.14 1742
5667.85 1739
5668.56 1758
5669.28 1832
5669.99 1817
5670.70 1813
5671.41 1900
5672.12 1939
5672.83 1867
5673.54 1748
5674.25 1830
5674.96 1824
5675.67 1848
5676.38 1792
5677.09 1830
5677.81 1782
5678.52 1766
5679.23 1699
5679.94 1717
5680.65 1802
5681.36 1831
5682.07 1794
5682.78 1782
5683.50 1740
5684.21 1778
5684.92 1780
5685.63 1782
5686.34 1804
5687.05 1770
5687.77 1791
5688.48 1892
5689.19 1792
5689.90 1729
5690.61 1733
5691.32 1793
5692.04 1798
5692.75 1768
5693.46 1748
5694.17 1770
5694.88 1727
5695.60 1756
5696.31 1634
5697.02 1686
5697.73 1771
5698.45 1666
5699.16 1657
5699.87 1718
5700.58 1690
5701.30 1644
5702.01 1687
5702.72 1654
5703.43 1674
5704.15 1703
5704.86 1685
5705.57 1631
5706.29 1674
5707.00 1657
5707.71 1632
5708.42 1724
5709.14 1699
5709.85 1672
5710.56 1794
5711.28 1754
5711.99 1677
5712.70 1632
5713.42 1657
5714.13 1675
5714.84 1687
5715.56 1676
5716.27 1704
5716.98 1692
5717.70 1765
5718.41 1720
5719.12 1684
5719.84 1754
5720.55 1692
5721.27 1632
5721.98 1756
5722.69 1788
5723.41 1765
5724.12 1753
5724.84 1835
5725.55 1824
5726.26 1852
5726.98 2036
5727.69 2101
5728.41 2178
5729.12 2266
5729.83 2275
5730.55 2371
5731.26 2325
5731.98 2282
5732.69 2217
5733.41 2227
5734.12 2198
5734.84 2082
5735.55 1967
5736.27 1948
5736.98 1945
5737.70 1876
5738.41 1884
5739.13 1924
5739.84 1863
5740.55 1799
5741.27 1839
5741.99 1783
5742.70 1765
5743.42 1715
5744.13 1846
5744.85 1810
5745.56 1849
5746.28 1843
5746.99 1820
5747.71 1845
5748.42 1759
5749.14 1778
5749.85 1828
5750.57 1987
5751.29 1992
5752.00 1959
5752.72 2034
5753.43 2190
5754.15 2244
5754.86 2288
5755.58 2314
5756.30 2379
5757.01 2467
5757.73 2296
5758.44 2278
5759.16 2307
5759.88 2155
5760.59 2137
5761.31 2028
5762.03 1976
5762.74 2022
5763.46 2018
5764.18 2046
5764.89 1943
5765.61 1935
5766.32 2022
5767.04 1988
5767.76 1979
5768.47 1937
5769.19 1946
5769.91 1985
5770.63 2036
5771.34 2051
5772.06 2012
5772.78 2021
5773.49 2094
5774.21 2124
5774.93 2094
5775.64 2138
5776.36 2106
5777.08 2105
5777.80 2156
5778.51 2148
5779.23 2210
5779.95 2200
5780.67 2264
5781.38 2249
5782.10 2288
5782.82 2363
5783.54 2295
5784.25 2311
5784.97 2335
5785.69 2330
5786.41 2402
5787.13 2454
5787.84 2333
5788.56 2333
5789.28 2368
5790.00 2548
5790.72 2526
5791.43 2617
5792.15 2627
5792.87 2772
5793.59 2765
5794.31 2927
5795.03 2937
5795.74 3024
5796.46 3084
5797.18 3098
5797.90 3309
5798.62 3547
5799.34 3988
5800.06 4729
5800.77 5596
5801.49 6532
5802.21 7133
5802.93 7648
5803.65 7501
5804.37 6898
5805.09 6275
5805.81 5523
5806.53 4751
5807.25 4379
5807.96 3953
5808.68 3553
5809.40 3383
5810.12 3207
5810.84 3128
5811.56 3160
5812.28 3196
5813.00 3075
5813.72 3037
5814.44 3110
5815.16 3140
5815.88 3076
5816.60 3196
5817.32 3215
5818.04 3190
5818.76 3204
5819.48 3144
5820.20 3267
5820.92 3156
5821.64 3154
5822.36 3138
5823.08 2990
5823.80 2787
5824.52 2819
5825.24 2683
5825.96 2775
5826.68 2695
5827.40 2546
5828.12 2560
5828.84 2582
5829.56 2482
5830.28 2417
5831.00 2479
5831.72 2438
5832.44 2431
5833.16 2506
5833.88 2453
5834.61 2368
5835.33 2278
5836.05 2346
5836.77 2419
5837.49 2434
5838.21 2353
5838.93 2321
5839.65 2344
5840.37 2287
5841.10 2307
5841.82 2351
5842.54 2277
5843.26 2341
5843.98 2332
5844.70 2294
5845.42 2222
5846.15 2138
5846.87 2200
5847.59 2198
5848.31 2122
5849.03 2147
5849.75 2147
5850.48 2180
5851.20 2082
5851.92 2074
5852.64 2180
5853.36 2145
5854.09 2127
5854.81 2080
5855.53 2105
5856.25 2106
5856.97 2199
5857.70 2191
5858.42 2118
5859.14 2127
5859.86 2128
5860.59 2036
5861.31 2136
5862.03 2129
5862.75 2119
5863.48 2144
5864.20 2118
5864.92 2070
5865.64 2089
5866.37 2075
5867.09 2045
5867.81 2030
5868.54 2080
5869.26 2097
5869.98 2128
5870.70 2084
5871.43 1978
5872.15 2063
5872.87 2173
5873.60 2058
5874.32 2053
5875.04 2066
5875.77 2077
5876.49 2098
5877.21 1978
5877.94 2025
5878.66 2060
5879.38 2105
5880.11 2098
5880.83 2095
5881.56 2030
5882.28 2016
5883.00 2079
5883.73 2091
5884.45 2103
5885.18 2091
5885.90 2129
5886.62 2082
5887.35 2057
5888.07 2146
5888.80 2113
5889.52 2075
5890.24 2030
5890.97 2082
5891.69 1993
5892.42 2023
5893.14 1973
5893.87 1958
5894.59 2022
5895.32 2021
5896.04 2028
5896.76 1926
5897.49 2012
5898.21 1999
5898.94 2005
5899.66 1996
5900.39 2005
5901.11 2036
5901.84 2044
5902.56 2082
5903.29 2092
5904.01 2004
5904.74 2020
5905.46 2008
5906.19 2072
5906.91 2027
5907.64 2065
5908.37 2146
5909.09 2159
5909.82 2066
5910.54 2049
5911.27 2117
5911.99 2154
5912.72 2124
5913.44 2144
5914.17 2148
5914.90 2122
5915.62 2164
5916.35 2156
5917.07 2201
5917.80 2152
5918.53 2252
5919.25 2200
5919.98 2190
5920.70 2296
5921.43 2295
5922.16 2288
5922.88 2281
5923.61 2261
5924.34 2299
5925.06 2280
5925.79 2243
5926.51 2330
5927.24 2311
5927.97 2370
5928.69 2470
5929.42 2457
5930.15 2371
5930.87 2401
5931.60 2411
5932.33 2471
5933.05 2433
5933.78 2436
5934.51 2483
5935.24 2546
5935.96 2616
5936.69 2645
5937.42 2692
5938.14 2748
5938.87 2802
5939.60 2871
5940.33 2865
5941.05 3112
5941.78 3064
5942.51 3043
5943.24 3071
5943.96 3070
5944.69 3044
5945.42 2998
5946.15 2995
5946.87 3046
5947.60 3094
5948.33 3139
5949.06 3106
5949.79 3207
5950.51 3316
5951.24 3392
5951.97 3408
5952.70 3614
5953.43 3709
5954.15 3860
5954.88 3981
5955.61 3927
5956.34 3992
5957.07 3918
5957.80 3869
5958.52 3867
5959.25 3789
5959.98 3832
5960.71 3846
5961.44 3764
5962.17 3875
5962.90 3741
5963.62 3810
5964.35 3894
5965.08 4042
5965.81 4160
5966.54 4395
5967.27 4638
5968.00 4836
5968.73 5207
5969.46 5281
5970.19 5425
5970.92 5249
5971.64 5054
5972.37 4989
5973.10 4901
5973.83 4774
5974.56 4630
5975.29 4528
5976.02 4522
5976.75 4554
5977.48 4554
5978.21 4634
5978.94 4722
5979.67 4666
5980.40 4812
5981.13 5051
5981.86 5005
5982.59 5150
5983.32 5155
5984.05 5248
5984.78 5382
5985.51 5263
5986.24 5266
5986.97 5316
5987.70 5331
5988.43 5266
5989.16 5244
5989.89 5282
5990.62 5273
5991.35 5229
5992.08 5292
5992.81 5308
5993.54 5430
5994.27 5459
5995.00 5472
5995.73 5645
5996.47 5591
5997.20 5843
5997.93 5857
5998.66 5895
5999.39 5994
6000.12 5985
6000.85 5958
6001.58 5953
6002.31 5735
6003.04 5695
6003.78 5644
6004.51 5587
6005.24 5614
6005.97 5672
6006.70 5516
6007.43 5455
6008.16 5546
6008.90 5744
6009.63 6296
6010.36 6762
6011.09 7612
6011.82 8765
6012.55 9871
6013.29 11350
6014.02 12944
6014.75 14127
6015.48 15114
6016.21 15403
6016.95 15107
6017.68 14191
6018.41 13116
6019.14 12033
6019.87 10628
6020.61 9384
6021.34 8313
6022.07 7254
6022.80 6684
6023.54 6066
6024.27 5469
6025.00 5192
6025.73 4916
6026.47 4718
6027.20 4616
6027.93 4380
6028.66 4219
6029.40 4248
6030.13 4249
6030.86 4117
6031.60 4077
6032.33 4100
6033.06 4008
6033.79 3900
6034.53 3787
6035.26 3783
6035.99 3715
6036.73 3667
6037.46 3723
6038.19 3781
6038.93 3838
6039.66 3886
6040.39 3980
6041.13 3986
6041.86 3969
6042.59 3926
6043.33 4012
6044.06 4014
6044.80 4081
6045.53 4104
6046.26 4188
6047.00 4229
6047.73 4305
6048.46 4381
6049.20 4414
6049.93 4489
6050.67 4483
6051.40 4478
6052.13 4872
6052.87 5063
6053.60 5284
6054.34 5486
6055.07 5672
6055.81 5748
6056.54 5653
6057.28 5412
6058.01 5155
6058.74 4934
6059.48 4883
6060.21 4689
6060.95 4672
6061.68 4577
6062.42 4452
6063.15 4460
6063.89 4347
6064.62 4323
6065.36 4347
6066.09 4226
6066.83 4316
6067.56 4210
6068.30 4201
6069.03 4096
6069.77 3982
6070.50 4005
6071.24 3921
6071.97 4033
6072.71 3882
6073.44 3836
6074.18 3825
6074.92 3752
6075.65 3756
6076.39 3774
6077.12 3684
6077.86 3635
6078.59 3609
6079.33 3562
6080.07 3446
6080.80 3421
6081.54 3425
6082.27 3383
6083.01 3406
6083.75 3382
6084.48 3286
6085.22 3234
6085.95 3215
6086.69 3267
6087.43 3153
6088.16 3171
6088.90 3166
6089.64 3200
6090.37 3258
6091.11 3222
6091.85 3242
6092.58 3243
6093.32 3267
6094.06 3306
6094.79 3183
6095.53 3133
6096.27 3156
6097.00 3101
6097.74 3114
6098.48 3121
6099.21 3092
6099.95 3036
6100.69 3042
6101.43 2981
6102.16 2990
6102.90 3044
6103.64 2985
6104.37 3016
6105.11 2992
6105.85 3009
6106.59 2898
6107.32 2918
6108.06 2891
6108.80 2886
6109.54 2978
6110.27 2987
6111.01 2933
6111.75 2953
6112.49 2993
6113.23 3036
6113.96 3020
6114.70 3037
6115.44 3022
6116.18 3154
6116.92 3041
6117.65 3084
6118.39 3192
6119.13 3139
6119.87 3097
6120.61 3080
6121.35 3056
6122.08 3046
6122.82 3064
6123.56 3103
6124.30 3029
6125.04 3045
6125.78 3106
6126.51 3187
6127.25 3099
6127.99 3189
6128.73 3190
6129.47 3196
6130.21 3240
6130.95 3221
6131.69 3144
6132.43 3212
6133.16 3224
6133.90 3219
6134.64 3194
6135.38 3250
6136.12 3264
6136.86 3300
6137.60 3353
6138.34 3343
6139.08 3290
6139.82 3408
6140.56 3481
6141.30 3455
6142.04 3468
6142.78 3526
6143.52 3554
6144.26 3469
6145.00 3451
6145.74 3424
6146.48 3427
6147.22 3513
6147.96 3505
6148.70 3448
6149.44 3524
6150.18 3408
6150.92 3477
6151.66 3550
6152.40 3498
6153.14 3554
6153.88 3622
6154.62 3697
6155.36 3752
6156.10 3698
6156.84 3743
6157.58 3862
6158.32 3719
6159.06 3793
6159.80 3817
6160.54 3918
6161.28 3885
6162.02 3792
6162.76 3939
6163.50 4048
6164.25 4306
6164.99 4535
6165.73 4679
6166.47 4840
6167.21 5081
6167.95 5267
6168.69 5412
6169.43 5487
6170.17 5466
6170.92 5527
6171.66 5422
6172.40 5200
6173.14 5145
6173.88 5201
6174.62 5013
6175.36 4865
6176.11 4817
6176.85 4925
6177.59 4858
6178.33 4837
6179.07 4771
6179.82 4866
6180.56 5004
6181.30 5024
6182.04 5079
6182.78 5091
6183.53 5188
6184.27 5214
6185.01 5264
6185.75 5276
6186.49 5149
6187.24 5341
6187.98 5355
6188.72 5440
6189.46 5571
6190.21 5679
6190.95 5790
6191.69 5795
6192.43 5988
6193.18 6182
6193.92 6337
6194.66 6713
6195.40 6575
6196.15 6597
6196.89 6599
6197.63 6529
6198.38 6547
6199.12 6355
6199.86 6440
6200.61 6347
6201.35 6308
6202.09 6486
6202.84 6642
6203.58 6821
6204.32 7170
6205.07 7704
6205.81 8634
6206.55 10018
6207.30 11939
6208.04 14583
6208.78 17851
6209.53 21087
6210.27 24153
6211.01 26082
6211.76 26632
6212.50 25652
6213.25 23907
6213.99 21843
6214.73 19133
6215.48 16665
6216.22 14124
6216.97 11795
6217.71 10293
6218.45 8911
6219.20 7749
6219.94 7015
6220.69 6521
6221.43 6011
6222.18 5609
6222.92 5424
6223.66 5215
6224.41 5099
6225.15 4930
6225.90 4758
6226.64 4775
6227.39 4601
6228.13 4383
6228.88 4228
6229.62 4093
6230.37 3943
6231.11 3701
6231.86 3642
6232.60 3591
6233.35 3505
6234.09 3560
6234.84 3572
6235.58 3629
6236.33 3624
6237.07 3639
6237.82 3695
6238.56 3681
6239.31 3736
6240.05 3829
6240.80 3719
6241.55 3765
6242.29 3869
6243.04 3825
6243.78 3892
6244.53 3932
6245.27 4288
6246.02 4436
6246.77 4488
6247.51 4836
6248.26 5081
6249.00 5495
6249.75 5702
6250.50 5874
6251.24 6003
6251.99 6044
6252.73 5813
6253.48 5452
6254.23 5269
6254.97 4982
6255.72 4829
6256.47 4762
6257.21 4569
6257.96 4560
6258.71 4394
6259.45 4422
6260.20 4363
6260.95 4392
6261.69 4388
6262.44 4365
6263.19 4387
6263.93 4277
6264.68 4243
6265.43 4240
6266.17 4282
6266.92 4224
6267.67 4169
6268.42 4292
6269.16 4313
6269.91 4332
6270.66 4379
6271.41 4361
6272.15 4179
6272.90 4262
6273.65 4181
6274.39 4248
6275.14 4342
6275.89 4311
6276.64 4361
6277.39 4414
6278.13 4541
6278.88 4474
6279.63 4480
6280.38 4474
6281.12 4417
6281.87 4297
6282.62 4141
6283.37 3945
6284.12 3924
6284.87 3810
6285.61 3803
6286.36 3881
6287.11 3735
6287.86 3804
6288.61 3921
6289.35 3924
6290.10 3884
6290.85 4028
6291.60 3983
6292.35 3896
6293.10 3805
6293.85 3677
6294.60 3569
6295.34 3490
6296.09 3474
6296.84 3366
6297.59 3287
6298.34 3334
6299.09 3389
6299.84 3356
6300.59 3307
6301.34 3338
6302.08 3314
6302.83 3303
6303.58 3347
6304.33 3333
6305.08 3389
6305.83 3406
6306.58 3439
6307.33 3351
6308.08 3274
6308.83 3269
6309.58 3237
6310.33 3354
6311.08 3347
6311.83 3240
6312.58 3334
6313.33 3248
6314.08 3212
6314.83 3213
6315.58 3207
6316.33 3107
6317.08 3013
6317.83 3086
6318.58 3117
6319.33 3055
6320.08 2998
6320.83 2963
6321.58 2951
6322.33 3017
6323.08 3028
6323.83 2930
6324.58 2914
6325.33 2991
6326.08 2844
6326.83 2804
6327.58 2890
6328.33 2836
6329.08 2893
6329.84 2951
6330.59 3029
6331.34 3042
6332.09 2971
6332.84 3027
6333.59 3007
6334.34 2922
6335.09 2894
6335.84 2885
6336.60 2909
6337.35 2884
6338.10 2877
6338.85 2890
6339.60 2884
6340.35 2852
6341.10 2951
6341.85 2916
6342.61 2854
6343.36 2855
6344.11 2952
6344.86 2900
6345.61 2976
6346.37 2979
6347.12 2988
6347.87 3054
6348.62 3171
6349.37 3134
6350.12 3189
6350.88 3326
6351.63 3372
6352.38 3508
6353.13 3547
6353.89 3699
6354.64 3946
6355.39 4052
6356.14 3976
6356.90 3814
6357.65 3737
6358.40 3769
6359.15 3540
6359.91 3365
6360.66 3265
6361.41 3270
6362.16 3199
6362.92 3131
6363.67 3069
6364.42 3111
6365.17 3092
6365.93 3135
6366.68 3086
6367.43 2982
6368.19 2956
6368.94 3065
6369.69 3179
6370.45 3068
6371.20 3023
6371.95 3010
6372.71 2956
6373.46 3002
6374.21 2973
6374.97 2944
6375.72 2940
6376.47 2954
6377.23 2903
6377.98 2885
6378.73 2835
6379.49 2814
6380.24 2908
6381.00 2864
6381.75 2869
6382.50 2812
6383.26 2847
6384.01 2861
6384.77 2761
6385.52 2756
6386.27 2797
6387.03 2698
6387.78 2719
6388.54 2633
6389.29 2722
6390.05 2621
6390.80 2721
6391.55 2797
6392.31 2671
6393.06 2717
6393.82 2752
6394.57 2727
6395.33 2642
6396.08 2612
6396.84 2579
6397.59 2503
6398.35 2516
6399.10 2484
6399.86 2580
6400.61 2503
6401.37 2519
6402.12 2552
6402.88 2464
6403.63 2455
6404.39 2402
6405.14 2416
6405.90 2420
6406.65 2459
6407.41 2455
6408.16 2501
6408.92 2483
6409.68 2566
6410.43 2590
6411.19 2632
6411.94 2552
6412.70 2567
6413.45 2544
6414.21 2480
6414.97 2507
6415.72 2535
6416.48 2504
6417.23 2525
6417.99 2435
6418.75 2458
6419.50 2404
6420.26 2378
6421.01 2443
6421.77 2554
6422.53 2526
6423.28 2467
6424.04 2495
6424.80 2539
6425.55 2501
6426.31 2505
6427.07 2576
6427.82 2528
6428.58 2556
6429.34 2595
6430.09 2523
6430.85 2511
6431.61 2544
6432.36 2531
6433.12 2546
6433.88 2556
6434.63 2495
6435.39 2447
6436.15 2472
6436.91 2515
6437.66 2574
6438.42 2582
6439.18 2653
6439.93 2624
6440.69 2619
6441.45 2622
6442.21 2619
6442.96 2661
6443.72 2618
6444.48 2577
6445.24 2599
6445.99 2629
6446.75 2706
6447.51 2677
6448.27 2701
6449.03 2622
6449.78 2657
6450.54 2718
6451.30 2692
6452.06 2650
6452.82 2685
6453.57 2722
6454.33 2667
6455.09 2676
6455.85 2608
6456.61 2726
6457.37 2827
6458.12 2810
6458.88 2776
6459.64 2811
6460.40 2773
6461.16 2789
6461.92 2797
6462.67 2910
6463.43 2881
6464.19 2896
6464.95 2901
6465.71 2972
6466.47 3041
6467.23 3102
6467.99 3044
6468.75 3041
6469.50 3123
6470.26 3086
6471.02 3137
6471.78 3219
6472.54 3139
6473.30 3159
6474.06 3217
6474.82 3285
6475.58 3239
6476.34 3295
6477.10 3339
6477.86 3391
6478.62 3389
6479.38 3497
6480.14 3433
6480.90 3559
6481.66 3476
6482.42 3407
6483.18 3567
6483.94 3557
6484.70 3624
6485.46 3704
6486.22 3716
6486.98 3780
6487.74 3814
6488.50 3911
6489.26 3841
6490.02 3952
6490.78 4074
6491.54 4136
6492.30 4256
6493.06 4436
6493.82 4449
6494.58 4479
6495.34 4780
6496.10 4976
6496.86 4903
6497.62 4887
6498.38 4878
6499.14 4921
6499.90 4822
6500.66 4912
6501.43 4981
6502.19 4973
6502.95 5101
6503.71 4952
6504.47 4959
6505.23 5082
6505.99 5176
6506.75 5203
6507.52 5270
6508.28 5503
6509.04 5657
6509.80 5592
6510.56 5828
6511.32 6072
6512.08 5988
6512.85 6151
6513.61 6124
6514.37 6064
6515.13 5894
6515.89 5937
6516.65 5980
6517.42 6062
6518.18 6001
6518.94 6113
6519.70 6132
6520.46 6204
6521.23 6319
6521.99 6685
6522.75 6797
6523.51 6745
6524.27 6992
6525.04 7582
6525.80 7790
6526.56 8262
6527.32 8748
6528.09 9514
6528.85 10112
6529.61 10652
6530.37 10846
6531.14 10729
6531.90 10592
6532.66 10679
6533.43 10637
6534.19 10802
6534.95 11741
6535.71 13235
6536.48 15123
6537.24 16848
6538.00 18224
6538.77 18971
6539.53 18871
6540.29 17941
6541.06 16485
6541.82 14750
6542.58 13130
6543.35 11395
6544.11 9894
6544.87 8834
6545.64 7769
6546.40 7123
6547.16 6562
6547.93 6134
6548.69 5806
6549.45 5506
6550.22 5232
6550.98 5169
6551.75 5070
6552.51 5044
6553.27 4940
6554.04 4936
6554.80 4868
6555.57 4723
6556.33 4681
6557.09 4565
6557.86 4471
6558.62 4441
6559.39 4444
6560.15 4473
6560.92 4350
6561.68 4525
6562.45 4626
6563.21 4713
6563.97 4873
6564.74 4928
6565.50 4884
6566.27 5078
6567.03 5226
6567.80 5189
6568.56 5202
6569.33 5283
6570.09 5288
6570.86 5239
6571.62 5245
6572.39 5394
6573.15 5537
6573.92 5637
6574.68 5773
6575.45 5843
6576.21 5977
6576.98 6207
6577.74 6243
6578.51 6315
6579.28 6257
6580.04 6416
6580.81 6670
6581.57 6597
6582.34 6560
6583.10 6453
6583.87 6454
6584.64 6226
6585.40 6110
6586.17 6101
6586.93 5941
6587.70 5880
6588.47 5737
6589.23 5768
6590.00 5893
6590.76 5807
6591.53 5904
6592.30 6173
6593.06 6452
6593.83 7009
6594.59 7535
6595.36 7927
6596.13 8349
6596.89 8535
6597.66 8675
6598.43 8774
6599.19 8715
6599.96 8275
6600.73 7661
6601.49 7215
6602.26 6853
6603.03 6195
6603.79 5870
6604.56 5687
6605.33 5450
6606.10 5245
6606.86 5064
6607.63 5015
6608.40 4976
6609.16 4811
6609.93 4818
6610.70 4689
6611.47 4575
6612.23 4560
6613.00 4509
6613.77 4390
6614.54 4336
6615.30 4272
6616.07 4259
6616.84 4254
6617.61 4312
6618.37 4222
6619.14 4157
6619.91 4200
6620.68 4092
6621.45 4077
6622.21 4128
6622.98 4144
6623.75 4131
6624.52 4224
6625.29 4200
6626.05 4122
6626.82 4071
6627.59 4026
6628.36 4019
6629.13 3967
6629.90 3926
6630.66 3957
6631.43 4034
6632.20 4005
6632.97 4286
6633.74 4448
6634.51 4655
6635.28 4949
6636.05 5141
6636.81 5261
6637.58 5095
6638.35 5023
6639.12 4893
6639.89 4804
6640.66 4614
6641.43 4445
6642.20 4306
6642.97 4137
6643.74 3901
6644.50 3888
6645.27 3824
6646.04 3784
6646.81 3740
6647.58 3683
6648.35 3753
6649.12 3779
6649.89 3885
6650.66 3760
6651.43 3718
6652.20 3786
6652.97 3867
6653.74 3700
6654.51 3738
6655.28 3821
6656.05 3837
6656.82 3831
6657.59 3841
6658.36 3927
6659.13 3811
6659.90 3848
6660.67 3753
6661.44 3692
6662.21 3587
6662.98 3482
6663.75 3540
6664.52 3591
6665.29 3475
6666.06 3432
6666.83 3403
6667.60 3437
6668.37 3439
6669.14 3345
6669.92 3433
6670.69 3502
6671.46 3534
6672.23 3603
6673.00 3593
6673.77 3506
6674.54 3614
6675.31 3555
6676.08 3554
6676.85 3505
6677.63 3540
6678.40 3524
6679.17 3463
6679.94 3509
6680.71 3421
6681.48 3448
6682.25 3522
6683.03 3485
6683.80 3578
6684.57 3654
6685.34 3757
6686.11 3851
6686.88 4001
6687.66 4093
6688.43 4168
6689.20 4240
6689.97 4012
6690.74 3768
6691.51 3734
6692.29 3657
6693.06 3425
6693.83 3478
6694.60 3329
6695.38 3384
6696.15 3314
6696.92 3254
6697.69 3283
6698.46 3158
6699.24 3282
6700.01 3226
6700.78 3132
6701.55 3111
6702.33 3062
6703.10 3146
6703.87 3290
6704.65 3212
6705.42 3218
6706.19 3110
6706.96 3268
6707.74 3122
6708.51 3132
6709.28 3157
6710.06 3180
6710.83 3071
6711.60 3115
6712.38 2991
6713.15 2988
6713.92 2981
6714.69 2939
6715.47 2996
6716.24 3014
6717.02 2948
6717.79 2922
6718.56 2894
6719.34 2884
6720.11 2969
6720.88 2965
6721.66 2924
6722.43 2909
6723.20 2981
6723.98 2991
6724.75 3043
6725.53 3126
6726.30 3083
6727.07 3086
6727.85 3054
6728.62 2976
6729.40 2930
6730.17 3021
6730.95 2967
6731.72 2999
6732.49 3047
6733.27 2999
6734.04 2927
6734.82 2992
6735.59 3033
6736.37 3050
6737.14 3099
6737.92 3106
6738.69 3157
6739.46 3168
6740.24 3125
6741.01 3239
6741.79 3192
6742.56 3235
6743.34 3277
6744.11 3232
6744.89 3146
6745.66 3137
6746.44 3178
6747.21 3085
6747.99 3114
6748.77 3183
6749.54 3330
6750.32 3295
6751.09 3281
6751.87 3367
6752.64 3565
6753.42 3764
6754.19 3872
6754.97 3992
6755.75 3982
6756.52 4163
6757.30 4101
6758.07 3844
6758.85 3676
6759.62 3489
6760.40 3368
6761.18 3274
6761.95 3168
6762.73 3138
6763.50 3124
6764.28 3036
6765.06 3071
6765.83 3062
6766.61 3057
6767.39 3030
6768.16 3057
6768.94 3102
6769.72 3100
6770.49 3073
6771.27 2952
6772.04 3025
6772.82 3055
6773.60 2866
6774.37 2899
6775.15 2917
6775.93 2960
6776.71 2914
6777.48 2927
6778.26 2949
6779.04 2978
6779.81 2896
6780.59 2906
6781.37 2988
6782.14 3083
6782.92 3039
6783.70 2978
6784.48 2993
6785.25 3033
6786.03 3135
6786.81 3062
6787.59 3043
6788.36 3017
6789.14 2929
6789.92 2835
6790.70 2789
6791.47 2754
6792.25 2789
6793.03 2801
6793.81 2704
6794.59 2673
6795.36 2635
6796.14 2586
6796.92 2656
6797.70 2661
6798.48 2580
6799.25 2628
6800.03 2662
6800.81 2621
6801.59 2641
6802.37 2526
6803.15 2671
6803.92 2666
6804.70 2667
6805.48 2644
6806.26 2619
6807.04 2713
6807.82 2724
6808.60 2697
6809.38 2722
6810.15 2714
6810.93 2750
6811.71 2681
6812.49 2609
6813.27 2687
6814.05 2721
6814.83 2652
6815.61 2573
6816.39 2672
6817.17 2598
6817.94 2573
6818.72 2557
6819.50 2613
6820.28 2607
6821.06 2677
6821.84 2598
6822.62 2602
6823.40 2587
6824.18 2577
6824.96 2620
6825.74 2612
6826.52 2542
6827.30 2666
6828.08 2749
6828.86 2591
6829.64 2641
6830.42 2551
6831.20 2500
6831.98 2653
6832.76 2619
6833.54 2560
6834.32 2590
6835.10 2669
6835.88 2553
6836.66 2606
6837.44 2591
6838.22 2481
6839.00 2412
6839.78 2533
6840.56 2578
6841.34 2515
6842.12 2533
6842.90 2574
6843.68 2515
6844.47 2483
6845.25 2571
6846.03 2564
6846.81 2585
6847.59 2633
6848.37 2755
6849.15 3026
6849.93 3320
6850.71 3661
6851.49 4013
6852.28 4392
6853.06 4580
6853.84 4618
6854.62 4603
6855.40 4419
6856.18 4106
6856.96 3884
6857.75 3765
6858.53 3513
6859.31 3254
6860.09 3124
6860.87 2973
6861.65 2846
6862.44 2848
6863.22 2807
6864.00 2775
6864.78 2794
6865.56 2727
6866.35 2693
6867.13 2731
6867.91 2661
6868.69 2713
6869.47 2767
6870.26 2825
6871.04 2771
6871.82 2804
6872.60 2809
6873.39 2719
6874.17 2715
6874.95 2680
6875.73 2751
6876.52 2805
6877.30 2706
6878.08 2769
6878.86 2799
6879.65 2875
6880.43 2964
6881.21 2889
6881.99 3042
6882.78 3020
6883.56 3101
6884.34 2974
6885.13 3095
6885.91 3213
6886.69 3427
6887.48 3622
6888.26 3910
6889.04 4192
6889.83 4367
6890.61 4657
6891.39 4708
6892.18 4643
6892.96 4300
6893.74 4152
6894.53 3878
6895.31 3780
6896.09 3675
6896.88 3479
6897.66 3415
6898.45 3389
6899.23 3450
6900.01 3382
6900.80 3401
6901.58 3400
6902.37 3379
6903.15 3358
6903.93 3375
6904.72 3399
6905.50 3389
6906.29 3283
6907.07 3254
6907.86 3354
6908.64 3222
6909.42 3246
6910.21 3215
6910.99 3237
6911.78 3248
6912.56 3121
6913.35 3209
6914.13 3263
6914.92 3170
6915.70 3075
6916.49 3079
6917.27 3085
6918.06 3116
6918.84 3162
6919.63 3147
6920.41 3094
6921.20 3087
6921.98 3142
6922.77 3015
6923.55 3060
6924.34 3038
6925.12 3154
6925.91 3119
6926.69 3172
6927.48 3162
6928.27 3140
6929.05 3229
6929.84 3184
6930.62 3136
6931.41 3220
6932.19 3323
6932.98 3285
6933.77 3330
6934.55 3346
6935.34 3399
6936.12 3390
6936.91 3475
6937.69 3603
6938.48 3577
6939.27 3576
6940.05 3548
6940.84 3606
6941.63 3721
6942.41 3760
6943.20 3758
6943.99 3918
6944.77 3844
6945.56 3991
6946.34 4009
6947.13 4032
6947.92 4053
6948.70 4012
6949.49 4047
6950.28 4121
6951.07 4122
6951.85 4224
6952.64 4131
6953.43 4189
6954.21 4081
6955.00 4204
6955.79 4319
6956.57 4397
6957.36 4498
6958.15 4459
6958.94 4577
6959.72 4367
6960.51 4396
6961.30 4514
6962.09 4452
6962.87 4543
6963.66 4407
6964.45 4559
6965.24 4553
6966.02 4682
6966.81 4694
6967.60 4725
6968.39 4782
6969.17 4828
6969.96 4839
6970.75 4944
6971.54 4978
6972.33 5046
6973.11 5140
6973.90 5192
6974.69 5202
6975.48 5174
6976.27 5231
6977.06 5368
6977.84 5441
6978.63 5577
6979.42 5807
6980.21 6071
6981.00 6345
6981.79 6486
6982.57 6964
6983.36 7591
6984.15 8525
6984.94 9595
6985.73 10475
6986.52 11437
6987.31 12437
6988.10 13006
6988.89 12763
6989.67 12527
6990.46 11760
6991.25 11063
6992.04 9850
6992.83 9052
6993.62 8362
6994.41 7957
6995.20 7512
6995.99 7281
6996.78 7185
6997.57 7461
6998.36 8165
6999.15 9228
6999.94 10168
7000.72 10974
7001.51 11834
7002.30 12037
7003.09 11770
7003.88 11404
7004.67 10729
7005.46 9867
7006.25 8985
7007.04 8190
7007.83 7264
7008.62 6557
7009.41 5988
7010.20 5580
7010.99 5302
7011.78 5074
7012.57 4916
7013.37 4794
7014.16 4739
7014.95 4879
7015.74 4808
7016.53 4748
7017.32 4555
7018.11 4485
7018.90 4340
7019.69 4247
7020.48 4027
7021.27 4025
7022.06 4064
7022.85 3932
7023.64 3978
7024.43 3991
7025.23 4136
7026.02 4132
7026.81 4078
7027.60 4041
7028.39 4073
7029.18 4099
7029.97 4088
7030.76 3984
7031.56 3978
7032.35 3887
7033.14 3856
7033.93 3817
7034.72 3797
7035.51 3718
7036.30 3737
7037.10 3740
7037.89 3833
7038.68 3959
7039.47 3988
7040.26 4088
7041.06 4098
7041.85 4149
7042.64 4061
7043.43 4114
7044.22 4029
7045.02 3999
7045.81 3958
7046.60 3903
7047.39 3898
7048.18 3905
7048.98 4001
7049.77 4018
7050.56 4175
7051.35 4271
7052.15 4339
7052.94 4431
7053.73 4320
7054.52 4317
7055.32 4265
7056.11 4219
7056.90 4054
7057.70 3981
7058.49 3981
7059.28 3814
7060.07 3725
7060.87 3753
7061.66 3691
7062.45 3565
7063.25 3686
7064.04 3670
7064.83 3662
7065.63 3609
7066.42 3644
7067.21 3605
7068.01 3596
7068.80 3583
7069.59 3535
7070.39 3570
7071.18 3531
7071.97 3562
7072.77 3598
7073.56 3533
7074.36 3461
7075.15 3400
7075.94 3332
7076.74 3392
7077.53 3371
7078.33 3350
7079.12 3371
7079.91 3278
7080.71 3295
7081.50 3221
7082.30 3271
7083.09 3250
7083.88 3203
7084.68 3302
7085.47 3288
7086.27 3389
7087.06 3518
7087.86 3758
7088.65 3964
7089.45 4097
7090.24 4107
7091.04 4159
7091.83 4209
7092.62 4083
7093.42 3978
7094.21 3655
7095.01 3427
7095.80 3306
7096.60 3189
7097.39 3054
7098.19 2966
7098.98 2891
7099.78 2828
7100.58 2782
7101.37 2620
7102.17 2637
7102.96 2590
7103.76 2583
7104.55 2656
7105.35 2576
7106.14 2614
7106.94 2541
7107.73 2416
7108.53 2514
7109.33 2450
7110.12 2356
7110.92 2310
7111.71 2393
7112.51 2355
7113.31 2295
7114.10 2334
7114.90 2418
7115.69 2432
7116.49 2351
7117.29 2375
7118.08 2352
7118.88 2305
7119.67 2288
7120.47 2302
7121.27 2335
7122.06 2350
7122.86 2284
7123.66 2215
7124.45 2282
7125.25 2304
7126.05 2330
7126.84 2337
7127.64 2394
7128.44 2403
7129.23 2338
7130.03 2361
7130.83 2371
7131.62 2362
7132.42 2372
7133.22 2306
7134.02 2317
7134.81 2315
7135.61 2344
7136.41 2284
7137.21 2324
7138.00 2271
7138.80 2269
7139.60 2262
7140.39 2293
7141.19 2226
7141.99 2219
7142.79 2318
7143.59 2325
7144.38 2336
7145.18 2365
7145.98 2333
7146.78 2352
7147.57 2286
7148.37 2298
7149.17 2292
7149.97 2313
7150.77 2249
7151.56 2240
7152.36 2251
7153.16 2213
7153.96 2200
7154.76 2208
7155.56 2178
7156.35 2204
7157.15 2206
7157.95 2140
7158.75 2153
7159.55 2219
7160.35 2200
7161.14 2121
7161.94 2130
7162.74 2098
7163.54 2168
7164.34 2122
7165.14 2048
7165.94 2021
7166.74 1990
7167.54 2037
7168.33 2081
7169.13 2062
7169.93 2063
7170.73 2100
7171.53 2111
7172.33 2099
7173.13 2105
7173.93 2116
7174.73 2015
7175.53 2077
7176.33 2055
7177.13 1993
7177.93 2053
7178.73 2075
7179.53 2079
7180.33 2099
7181.13 2125
7181.92 2132
7182.72 2141
7183.52 2222
7184.32 2233
7185.12 2213
7185.92 2247
7186.72 2301
7187.52 2298
7188.32 2317
7189.13 2208
7189.93 2220
7190.73 2255
7191.53 2086
7192.33 2091
7193.13 2028
7193.93 2025
7194.73 1962
7195.53 2012
7196.33 2046
7197.13 2020
7197.93 1962
7198.73 1906
7199.53 1893
7200.33 1921
7201.13 1929
7201.93 1981
7202.74 2009
7203.54 1991
7204.34 1949
7205.14 1966
7205.94 1976
7206.74 1983
7207.54 1936
7208.34 1964
7209.14 1966
7209.95 1975
7210.75 1981
7211.55 1945
7212.35 1925
7213.15 1952
7213.95 1998
7214.75 1973
7215.56 2026
7216.36 1987
7217.16 2000
7217.96 2035
7218.76 1959
7219.57 1980
7220.37 1994
7221.17 2043
7221.97 2027
7222.77 2067
7223.58 2037
7224.38 2142
7225.18 2130
7225.98 2020
7226.78 2002
7227.59 2073
7228.39 1973
7229.19 2082
7229.99 1987
7230.80 1978
7231.60 2046
7232.40 2133
7233.20 2124
7234.01 2043
7234.81 2123
7235.61 2136
7236.42 2077
7237.22 2104
7238.02 2180
7238.82 2217
7239.63 2254
7240.43 2300
7241.23 2306
7242.04 2223
7242.84 2254
7243.64 2299
7244.45 2308
7245.25 2295
7246.05 2321
7246.86 2296
7247.66 2311
7248.46 2338
7249.27 2346
7250.07 2355
7250.87 2359
7251.68 2261
7252.48 2312
7253.29 2273
7254.09 2350
7254.89 2339
7255.70 2346
7256.50 2345
7257.30 2401
7258.11 2367
7258.91 2445
7259.72 2520
7260.52 2484
7261.33 2421
7262.13 2485
7262.93 2593
7263.74 2591
7264.54 2627
7265.35 2560
7266.15 2529
7266.96 2696
7267.76 2704
7268.57 2742
7269.37 2792
7270.17 2836
7270.98 2855
7271.78 2822
7272.59 2950
7273.39 3051
7274.20 2937
7275.00 2953
7275.81 2939
7276.61 3042
7277.42 2953
7278.22 3045
7279.03 3123
7279.83 3237
7280.64 3408
7281.44 3532
7282.25 3728
7283.06 4112
7283.86 4543
7284.67 5078
7285.47 5497
7286.28 5832
7287.08 6166
7287.89 6124
7288.69 5967
7289.50 5627
7290.31 5240
7291.11 5001
7291.92 4644
7292.72 4217
7293.53 4081
7294.34 3885
7295.14 3708
7295.95 3631
7296.75 3516
7297.56 3475
7298.37 3405
7299.17 3454
7299.98 3423
7300.79 3422
7301.59 3477
7302.40 3400
7303.21 3531
7304.01 3576
7304.82 3543
7305.63 3667
7306.43 3650
7307.24 3850
7308.05 3970
7308.85 4009
7309.66 4215
7310.47 4317
7311.27 4523
7312.08 4692
7312.89 4869
7313.69 4813
7314.50 4878
7315.31 4814
7316.12 4752
7316.92 4553
7317.73 4603
7318.54 4754
7319.35 4909
7320.15 5136
7320.96 5673
7321.77 6154
7322.58 6502
7323.38 6824
7324.19 6733
7325.00 6657
7325.81 6398
7326.61 6095
7327.42 5562
7328.23 5133
7329.04 4791
7329.85 4489
7330.65 4199
7331.46 3939
7332.27 3760
7333.08 3653
7333.89 3455
7334.69 3389
7335.50 3374
7336.31 3274
7337.12 3317
7337.93 3219
7338.74 3185
7339.54 3221
7340.35 3299
7341.16 3241
7341.97 3208
7342.78 3225
7343.59 3208
7344.40 3232
7345.21 3286
7346.01 3290
7346.82 3371
7347.63 3410
7348.44 3361
7349.25 3390
7350.06 3460
7350.87 3426
7351.68 3484
7352.49 3398
7353.30 3432
7354.11 3303
7354.92 3229
7355.72 3221
7356.53 3171
7357.34 3127
7358.15 3231
7358.96 3306
7359.77 3299
7360.58 3317
7361.39 3368
7362.20 3359
7363.01 3355
7363.82 3369
7364.63 3392
7365.44 3367
7366.25 3364
7367.06 3370
7367.87 3339
7368.68 3368
7369.49 3374
7370.30 3427
7371.11 3371
7371.92 3407
7372.73 3474
7373.54 3408
7374.35 3434
7375.16 3562
7375.97 3453
7376.79 3468
7377.60 3747
7378.41 3817
7379.22 3886
7380.03 4096
7380.84 4311
7381.65 4502
7382.46 4790
7383.27 5031
7384.08 5038
7384.89 4949
7385.70 4973
7386.52 4854
7387.33 4610
7388.14 4255
7388.95 4074
7389.76 3894
7390.57 3784
7391.38 3621
7392.19 3556
7393.01 3456
7393.82 3354
7394.63 3282
7395.44 3234
7396.25 3291
7397.06 3191
7397.88 3198
7398.69 3365
7399.50 3383
7400.31 3600
7401.12 3890
7401.94 4057
7402.75 4132
7403.56 4169
7404.37 4169
7405.18 4112
7406.00 4038
7406.81 3931
7407.62 3976
7408.43 3894
7409.25 3770
7410.06 3601
7410.87 3575
7411.68 3568
7412.49 3386
7413.31 3218
7414.12 3094
7414.93 2951
7415.75 2843
7416.56 2825
7417.37 2778
7418.18 2726
7419.00 2702
7419.81 2646
7420.62 2581
7421.44 2539
7422.25 2621
7423.06 2604
7423.88 2504
7424.69 2598
7425.50 2560
7426.31 2483
7427.13 2435
7427.94 2394
7428.76 2381
7429.57 2425
7430.38 2396
7431.20 2411
7432.01 2393
7432.82 2378
7433.64 2292
7434.45 2228
7435.26 2274
7436.08 2356
7436.89 2353
7437.71 2292
7438.52 2331
7439.33 2323
7440.15 2352
7440.96 2374
7441.78 2444
7442.59 2398
7443.40 2407
7444.22 2342
7445.03 2393
7445.85 2383
7446.66 2315
7447.48 2331
7448.29 2414
7449.11 2405
7449.92 2371
7450.73 2321
7451.55 2291
7452.36 2254
7453.18 2213
7453.99 2214
7454.81 2228
7455.62 2213
7456.44 2188
7457.25 2235
7458.07 2248
7458.88 2174
7459.70 2245
7460.51 2217
7461.33 2185
7462.14 2263
7462.96 2234
7463.77 2209
7464.59 2132
7465.41 2231
7466.22 2234
7467.04 2234
7467.85 2299
7468.67 2190
7469.48 2211
7470.30 2237
7471.11 2151
7471.93 2241
7472.75 2221
7473.56 2217
7474.38 2148
7475.19 2174
7476.01 2178
7476.83 2191
7477.64 2133
7478.46 2118
7479.27 2152
7480.09 2117
7480.91 2103
7481.72 2018
7482.54 2049
7483.36 2005
7484.17 1984
7484.99 1966
7485.81 1994
7486.62 1969
7487.44 1945
7488.26 1878
7489.07 1883
7489.89 1905
7490.71 1914
7491.52 1905
7492.34 1891
7493.16 1910
7493.97 1922
7494.79 1915
7495.61 1976
7496.43 1911
7497.24 1891
7498.06 1975
7498.88 1894
7499.69 1857
7500.51 1860
7501.33 1842
7502.15 1866
7502.96 1804
7503.78 1829
7504.60 1822
7505.42 1754
7506.23 1824
7507.05 1873
7507.87 1886
7508.69 1866
7509.51 1877
7510.32 1788
7511.14 1782
7511.96 1791
7512.78 1839
7513.60 1744
7514.41 1749
7515.23 1838
7516.05 1738
7516.87 1841
7517.69 1849
7518.50 1785
7519.32 1732
7520.14 1731
7520.96 1774
7521.78 1725
7522.60 1793
7523.42 1788
7524.23 1794
7525.05 1779
7525.87 1747
7526.69 1766
7527.51 1764
7528.33 1788
7529.15 1829
7529.97 1769
7530.78 1756
7531.60 1784
7532.42 1779
7533.24 1781
7534.06 1752
7534.88 1796
7535.70 1846
7536.52 1848
7537.34 1850
7538.16 1866
7538.98 1775
7539.80 1818
7540.62 1746
7541.44 1871
7542.26 1805
7543.08 1816
7543.89 1855
7544.71 1855
7545.53 1972
7546.35 1908
7547.17 1915
7547.99 1900
7548.81 1882
7549.63 1873
7550.45 2017
7551.27 1930
7552.09 1899
7552.91 1895
7553.73 1796
7554.56 1837
7555.38 1916
7556.20 1939
7557.02 1884
7557.84 1927
7558.66 1963
7559.48 1985
7560.30 1923
7561.12 1916
7561.94 1948
7562.76 1909
7563.58 1933
7564.40 1994
7565.22 1975
7566.04 1992
7566.86 1946
7567.69 1941
7568.51 1988
7569.33 1917
7570.15 1929
7570.97 1936
7571.79 1926
7572.61 1977
7573.43 1961
7574.26 1957
7575.08 2062
7575.90 1977
7576.72 1965
7577.54 1952
7578.36 1986
7579.18 1952
7580.01 1925
7580.83 1964
7581.65 1962
7582.47 1964
7583.29 1977
7584.12 2002
7584.94 1990
7585.76 2018
7586.58 2053
7587.40 2112
7588.23 2125
7589.05 2122
7589.87 2091
7590.69 2235
7591.51 2220
7592.34 2241
7593.16 2255
7593.98 2182
7594.80 2161
7595.63 2149
7596.45 2166
7597.27 2202
7598.09 2155
7598.92 2143
7599.74 2149
7600.56 2190
7601.39 2231
7602.21 2247
7603.03 2341
7603.85 2428
7604.68 2493
7605.50 2569
7606.32 2664
7607.15 2732
7607.97 2783
7608.79 2724
7609.62 2728
7610.44 2742
7611.26 2585
7612.09 2537
7612.91 2433
7613.73 2424
7614.56 2462
7615.38 2378
7616.20 2393
7617.03 2432
7617.85 2371
7618.68 2414
7619.50 2500
7620.32 2541
7621.15 2516
7621.97 2527
7622.79 2491
7623.62 2610
7624.44 2530
7625.27 2446
7626.09 2473
7626.92 2462
7627.74 2546
7628.56 2511
7629.39 2572
7630.21 2654
7631.04 2801
7631.86 2975
7632.69 3141
7633.51 3104
7634.34 3168
7635.16 3135
7635.98 3164
7636.81 2994
7637.63 2975
7638.46 2806
7639.28 2685
7640.11 2614
7640.93 2437
7641.76 2379
7642.58 2258
7643.41 2145
7644.23 2167
7645.06 2098
7645.88 2086
7646.71 2076
7647.54 2007
7648.36 1951
7649.19 1870
7650.01 1893
7650.84 1932
7651.66 1953
7652.49 1883
7653.31 1903
7654.14 1876
7654.97 1870
7655.79 1806
7656.62 1863
7657.44 1910
7658.27 1858
7659.09 1850
7659.92 1803
7660.75 1880
7661.57 1855
7662.40 1833
7663.22 1830
7664.05 1850
7664.88 1841
7665.70 1795
7666.53 1833
7667.36 1857
7668.18 1782
7669.01 1900
7669.84 1894
7670.66 1866
7671.49 1841
7672.32 1884
7673.14 1829
7673.97 1885
7674.80 1899
7675.62 1880
7676.45 1871
7677.28 1833
7678.10 1841
7678.93 1840
7679.76 1768
7680.58 1810
7681.41 1859
7682.24 1819
7683.07 1768
7683.89 1777
7684.72 1754
7685.55 1850
7686.38 1843
7687.20 1769
7688.03 1806
7688.86 1852
7689.69 1771
7690.51 1806
7691.34 1830
7692.17 1804
7693.00 1893
7693.82 1847
7694.65 1788
7695.48 1799
7696.31 1850
7697.14 1783
7697.96 1823
7698.79 1860
7699.62 1881
7700.45 1838
7701.28 1885
7702.11 1941
7702.93 1917
7703.76 1947
7704.59 1888
7705.42 1848
7706.25 1853
7707.08 1819
7707.90 1823
7708.73 1859
7709.56 1820
7710.39 1815
7711.22 1839
7712.05 1760
7712.88 1751
7713.71 1819
7714.53 1768
7715.36 1753
7716.19 1766
7717.02 1764
7717.85 1755
7718.68 1750
7719.51 1874
7720.34 1808
7721.17 1799
7722.00 1737
7722.83 1730
7723.66 1715
7724.49 1722
7725.32 1703
7726.14 1685
7726.97 1714
7727.80 1785
7728.63 1705
7729.46 1655
7730.29 1716
7731.12 1749
7731.95 1676
7732.78 1720
7733.61 1774
7734.44 1783
7735.27 1706
7736.10 1724
7736.93 1739
7737.76 1704
7738.59 1742
7739.42 1669
7740.25 1704
7741.08 1667
7741.91 1665
7742.75 1682
7743.58 1748
7744.41 1787
7745.24 1801
7746.07 1941
7746.90 2062
7747.73 2207
7748.56 2193
7749.39 2289
7750.22 2387
7751.05 2434
7751.88 2399
7752.71 2265
7753.55 2247
7754.38 2195
7755.21 2062
7756.04 2005
7756.87 1994
7757.70 1985
7758.53 2004
7759.36 1990
7760.20 1975
7761.03 1941
7761.86 1876
7762.69 1841
7763.52 1846
7764.35 1801
7765.18 1758
7766.02 1743
7766.85 1714
7767.68 1679
7768.51 1700
7769.34 1677
7770.18 1699
7771.01 1624
7771.84 1703
7772.67 1650
7773.50 1618
7774.34 1726
7775.17 1652
7776.00 1694
7776.83 1656
7777.66 1698
7778.50 1617
7779.33 1655
7780.16 1634
7780.99 1630
7781.83 1628
7782.66 1632
7783.49 1751
7784.32 1740
7785.16 1755
7785.99 1778
7786.82 1692
7787.66 1743
7788.49 1681
7789.32 1712
7790.15 1758
7790.99 1767
7791.82 1680
7792.65 1686
7793.49 1675
7794.32 1683
7795.15 1698
7795.99 1655
7796.82 1714
7797.65 1724
7798.49 1762
7799.32 1769
7800.15 1729
7800.99 1742
7801.82 1759
7802.65 1784
7803.49 1814
7804.32 1869
7805.16 1800
7805.99 1853
7806.82 1827
7807.66 1851
7808.49 1881
7809.33 1869
7810.16 1888
7810.99 1917
7811.83 1943
7812.66 1939
7813.50 1939
7814.33 2056
7815.17 2050
7816.00 2113
7816.83 2115
7817.67 2181
7818.50 2195
7819.34 2213
7820.17 2182
7821.01 2197
7821.84 2190
7822.68 2162
7823.51 2062
7824.35 2049
7825.18 2062
7826.02 2000
7826.85 1993
7827.69 2060
7828.52 2083
7829.36 2142
7830.19 2111
7831.03 2036
7831.86 2075
7832.70 2002
7833.53 2075
7834.37 2085
7835.20 2130
7836.04 2144
7836.87 2142
7837.71 2135
7838.54 2163
7839.38 2143
7840.22 2140
7841.05 2017
7841.89 2080
7842.72 2040
7843.56 2025
7844.39 2027
7845.23 2045
7846.07 2005
7846.90 1995
7847.74 2000
7848.57 1896
7849.41 1896
7850.25 1922
7851.08 1860
7851.92 1846
7852.76 1874
7853.59 1899
7854.43 1907
7855.27 1865
7856.10 1927
7856.94 1936
7857.78 1881
7858.61 1830
7859.45 1957
7860.29 1983
7861.12 1996
7861.96 2030
7862.80 2045
7863.63 2058
7864.47 2031
7865.31 2020
7866.14 1955
7866.98 1928
7867.82 1938
7868.66 1903
7869.49 1891
7870.33 1840
7871.17 1865
7872.00 1934
7872.84 1934
7873.68 1969
7874.52 1985
7875.35 2028
7876.19 2008
7877.03 2022
7877.87 2070
7878.70 2063
7879.54 2150
7880.38 2234
7881.22 2249
7882.06 2200
7882.89 2254
7883.73 2117
7884.57 2048
7885.41 2115
7886.25 2061
7887.08 2045
7887.92 2067
7888.76 2016
7889.60 1951
7890.44 1972
7891.28 2096
7892.11 2081
7892.95 2146
7893.79 2106
7894.63 2210
7895.47 2213
7896.31 2126
7897.15 2106
7897.98 2078
7898.82 2106
7899.66 2084
7900.50 2134
7901.34 2057
7902.18 2150
7903.02 2098
7903.86 2119
7904.70 2071
7905.54 2087
7906.37 2083
7907.21 2079
7908.05 2023
7908.89 1999
7909.73 1944
7910.57 1886
7911.41 1859
7912.25 1925
7913.09 1897
7913.93 1990
7914.77 2006
7915.61 2044
7916.45 2103
7917.29 2144
7918.13 2224
7918.97 2240
7919.81 2346
7920.65 2364
7921.49 2349
7922.33 2440
7923.17 2417
7924.01 2227
7924.85 2216
7925.69 2062
7926.53 2067
7927.37 2026
7928.21 2030
7929.05 1907
7929.89 1874
7930.73 1854
7931.57 1874
7932.41 1907
7933.25 1807
7934.09 1752
7934.93 1679
7935.77 1751
7936.61 1755
7937.46 1734
7938.30 1782
7939.14 1747
7939.98 1706
7940.82 1809
7941.66 1783
7942.50 1806
7943.34 1818
7944.18 1839
7945.03 1882
7945.87 1895
7946.71 1841
7947.55 1804
7948.39 1881
7949.23 1936
7950.07 1925
7950.92 1889
7951.76 1845
7952.60 1938
7953.44 1892
7954.28 1922
7955.12 1973
7955.97 1938
7956.81 1901
7957.65 1968
7958.49 1962
7959.33 2039
7960.18 1947
7961.02 1973
7961.86 1868
7962.70 1806
7963.54 1857
7964.39 1820
7965.23 1854
7966.07 1892
7966.91 1841
7967.76 1912
7968.60 1998
7969.44 1967
7970.28 1951
7971.13 1977
7971.97 2002
7972.81 1951
7973.65 1943
7974.50 1895
7975.34 1851
7976.18 1835
7977.03 1837
7977.87 1786
7978.71 1802
7979.55 1822
7980.40 1738
7981.24 1695
7982.08 1648
7982.93 1633
7983.77 1699
7984.61 1681
7985.46 1713
7986.30 1730
7987.14 1705
7987.99 1672
7988.83 1697
7989.67 1718
7990.52 1695
7991.36 1668
7992.21 1740
7993.05 1704
7993.89 1617
7994.74 1629
7995.58 1515
7996.42 1572
7997.27 1568
7998.11 1484
7998.96 1521
7999.80 1572
8000.65 1589
8001.49 1535
8002.33 1519
8003.18 1617
8004.02 1601
8004.87 1562
8005.71 1538
8006.56 1578
8007.40 1539
8008.24 1505
8009.09 1430
8009.93 1448
8010.78 1463
8011.62 1472
8012.47 1443
8013.31 1378
8014.16 1405
8015.00 1417
8015.85 1458
8016.69 1433
8017.54 1452
8018.38 1440
8019.23 1489
8020.07 1416
8020.92 1375
8021.76 1396
8022.61 1345
8023.45 1403
8024.30 1354
8025.15 1351
8025.99 1381
8026.84 1362
8027.68 1332
8028.53 1362
8029.37 1385
8030.22 1388
8031.07 1337
8031.91 1359
8032.76 1340
8033.60 1390
8034.45 1439
8035.30 1429
8036.14 1446
8036.99 1441
8037.83 1436
8038.68 1391
8039.53 1398
8040.37 1416
8041.22 1336
8042.06 1379
8042.91 1392
8043.76 1383
8044.60 1326
8045.45 1462
8046.30 1397
8047.14 1411
8047.99 1415
8048.84 1405
8049.68 1387
8050.53 1350
8051.38 1395
8052.22 1383
8053.07 1391
8053.92 1365
8054.77 1377
8055.61 1340
8056.46 1328
8057.31 1324
8058.15 1316
8059.00 1347
8059.85 1280
8060.70 1359
8061.54 1352
8062.39 1264
8063.24 1274
8064.09 1347
8064.93 1349
8065.78 1352
8066.63 1323
8067.48 1322
8068.32 1300
8069.17 1311
8070.02 1334
8070.87 1314
8071.72 1332
8072.56 1316
8073.41 1331
8074.26 1300
8075.11 1334
8075.96 1295
8076.80 1256
8077.65 1304
8078.50 1352
8079.35 1281
8080.20 1265
8081.05 1283
8081.89 1272
8082.74 1309
8083.59 1307
8084.44 1319
8085.29 1299
8086.14 1304
8086.99 1294
8087.83 1282
8088.68 1352
8089.53 1309
8090.38 1348
8091.23 1335
8092.08 1305
8092.93 1305
8093.78 1306
8094.63 1350
8095.48 1283
8096.32 1305
8097.17 1274
8098.02 1294
8098.87 1320
8099.72 1291
8100.57 1267
8101.42 1279
8102.27 1364
8103.12 1318
8103.97 1279
8104.82 1273
8105.67 1313
8106.52 1312
8107.37 1287
8108.22 1324
8109.07 1282
8109.92 1311
8110.77 1280
8111.62 1290
8112.47 1327
8113.32 1282
8114.17 1284
8115.02 1293
8115.87 1251
8116.72 1273
8117.57 1301
8118.42 1399
8119.27 1411
8120.12 1380
8120.97 1363
8121.82 1331
8122.67 1329
8123.52 1424
8124.37 1368
8125.22 1381
8126.08 1329
8126.93 1310
8127.78 1383
8128.63 1425
8129.48 1411
8130.33 1402
8131.18 1406
8132.03 1400
8132.88 1360
8133.73 1388
8134.59 1382
8135.44 1466
8136.29 1406
8137.14 1327
8137.99 1359
8138.84 1377
8139.69 1405
8140.55 1363
8141.40 1333
8142.25 1409
8143.10 1430
8143.95 1402
8144.80 1439
8145.66 1452
8146.51 1418
8147.36 1486
8148.21 1510
8149.06 1483
8149.91 1569
8150.77 1488
8151.62 1471
8152.47 1446
8153.32 1463
8154.18 1504
8155.03 1556
8155.88 1572
8156.73 1587
8157.59 1669
8158.44 1734
8159.29 1703
8160.14 1673
8161.00 1590
8161.85 1580
8162.70 1575
8163.55 1585
8164.41 1506
8165.26 1462
8166.11 1444
8166.96 1410
8167.82 1379
8168.67 1368
8169.52 1383
8170.38 1350
8171.23 1346
8172.08 1392
8172.94 1440
8173.79 1417
8174.64 1401
8175.50 1317
8176.35 1324
8177.20 1345
8178.06 1312
8178.91 1321
8179.76 1277
8180.62 1287
8181.47 1274
8182.32 1302
8183.18 1252
8184.03 1264
8184.89 1255
8185.74 1247
8186.59 1256
8187.45 1250
8188.30 1190
8189.16 1211
8190.01 1264
8190.86 1227
8191.72 1262
8192.57 1299
8193.43 1271
8194.28 1233
8195.14 1218
8195.99 1242
8196.84 1280
8197.70 1260
8198.55 1266
8199.41 1261
8200.26 1212
8201.12 1250
8201.97 1289
8202.83 1253
8203.68 1244
8204.54 1212
8205.39 1226
8206.25 1248
8207.10 1216
8207.96 1241
8208.81 1206
8209.67 1260
8210.52 1263
8211.38 1253
8212.23 1284
8213.09 1245
8213.94 1215
8214.80 1184
8215.65 1250
8216.51 1247
8217.37 1299
8218.22 1312
8219.08 1300
8219.93 1332
8220.79 1321
8221.64 1285
8222.50 1265
8223.36 1262
8224.21 1298
8225.07 1307
8225.92 1318
8226.78 1272
8227.64 1336
8228.49 1303
8229.35 1305
8230.20 1266
8231.06 1329
8231.92 1321
8232.77 1272
8233.63 1321
8234.49 1284
8235.34 1290
8236.20 1305
8237.06 1243
8237.91 1267
8238.77 1281
8239.63 1243
8240.48 1245
8241.34 1279
8242.20 1243
8243.05 1211
8243.91 1250
8244.77 1260
8245.62 1257
8246.48 1248
8247.34 1206
8248.19 1243
8249.05 1248
8249.91 1192
8250.77 1214
8251.62 1220
8252.48 1245
8253.34 1192
8254.20 1212
8255.05 1273
8255.91 1245
8256.77 1264
8257.63 1227
8258.48 1271
8259.34 1255
8260.20 1251
8261.06 1254
8261.92 1221
8262.77 1200
8263.63 1209
8264.49 1169
8265.35 1200
8266.21 1205
8267.06 1271
8267.92 1230
8268.78 1172
8269.64 1252
8270.50 1249
8271.35 1247
8272.21 1273
8273.07 1264
8273.93 1212
8274.79 1224
8275.65 1215
8276.51 1278
8277.36 1235
8278.22 1180
8279.08 1245
8279.94 1218
8280.80 1287
8281.66 1255
8282.52 1243
8283.38 1251
8284.24 1207
8285.09 1242
8285.95 1292
8286.81 1246
8287.67 1253
8288.53 1264
8289.39 1277
8290.25 1257
8291.11 1309
8291.97 1327
8292.83 1331
8293.69 1281
8294.55 1284
8295.41 1311
8296.27 1332
8297.13 1338
8297.99 1370
8298.85 1378
8299.71 1295
8300.56 1309
8301.42 1266
8302.28 1379
8303.14 1337
8304.00 1307
8304.86 1338
8305.73 1318
8306.59 1331
8307.45 1323
8308.31 1281
8309.17 1258
8310.03 1292
8310.89 1317
8311.75 1297
8312.61 1300
8313.47 1315
8314.33 1319
8315.19 1331
8316.05 1293
8316.91 1327
8317.77 1249
8318.63 1292
8319.49 1305
8320.35 1267
8321.22 1312
8322.08 1340
8322.94 1333
8323.80 1307
8324.66 1358
8325.52 1336
8326.38 1387
8327.24 1424
8328.10 1336
8328.97 1297
8329.83 1317
8330.69 1313
8331.55 1325
8332.41 1361
8333.27 1322
8334.13 1326
8335.00 1374
8335.86 1346
8336.72 1343
8337.58 1338
8338.44 1355
8339.30 1397
8340.17 1285
8341.03 1344
8341.89 1361
8342.75 1354
8343.62 1347
8344.48 1359
8345.34 1328
8346.20 1314
8347.06 1320
8347.93 1318
8348.79 1337
8349.65 1393
8350.51 1419
8351.38 1359
8352.24 1331
8353.10 1358
8353.96 1366
8354.83 1365
8355.69 1362
8356.55 1402
8357.41 1405
8358.28 1352
8359.14 1347
8360.00 1356
8360.87 1442
8361.73 1438
8362.59 1431
8363.46 1409
8364.32 1374
8365.18 1481
8366.05 1458
8366.91 1444
8367.77 1405
8368.64 1450
8369.50 1442
8370.36 1515
8371.23 1503
8372.09 1496
8372.95 1527
8373.82 1502
8374.68 1558
8375.54 1542
8376.41 1509
8377.27 1546
8378.14 1544
8379.00 1493
8379.86 1518
8380.73 1489
8381.59 1577
8382.46 1637
8383.32 1578
8384.18 1572
8385.05 1614
8385.91 1536
8386.78 1608
8387.64 1633
8388.51 1586
8389.37 1670
8390.23 1640
8391.10 1686
8391.96 1636
8392.83 1672
8393.69 1697
8394.56 1735
8395.42 1711
8396.29 1700
8397.15 1696
8398.02 1696
8398.88 1741
8399.75 1755
8400.61 1765
8401.48 1734
8402.34 1767
8403.21 1815
8404.07 1830
8404.94 1815
8405.80 1941
8406.67 1923
8407.53 1957
8408.40 1902
8409.26 1993
8410.13 1940
8411.00 1935
8411.86 1911
8412.73 1910
8413.59 1932
8414.46 1924
8415.32 2005
8416.19 2022
8417.06 2080
8417.92 2067
8418.79 2105
8419.65 2101
8420.52 2166
8421.39 2156
8422.25 2159
8423.12 2190
8423.98 2218
8424.85 2250
8425.72 2246
8426.58 2319
8427.45 2355
8428.32 2447
8429.18 2461
8430.05 2523
8430.92 2500
8431.78 2562
8432.65 2535
8433.52 2505
8434.38 2596
8435.25 2628
8436.12 2633
8436.98 2632
8437.85 2636
8438.72 2768
8439.58 2839
8440.45 2844
8441.32 2923
8442.19 2986
8443.05 3104
8443.92 3143
8444.79 3130
8445.65 3179
8446.52 3254
8447.39 3250
8448.26 3286
8449.12 3351
8449.99 3355
8450.86 3396
8451.73 3539
8452.60 3597
8453.46 3680
8454.33 3917
8455.20 4141
8456.07 4382
8456.93 4683
8457.80 5109
8458.67 5225
8459.54 5250
8460.41 5439
8461.27 5394
8462.14 5190
8463.01 5048
8463.88 4827
8464.75 4717
8465.62 4465
8466.48 4662
8467.35 4771
8468.22 5062
8469.09 5462
8469.96 6011
8470.83 6490
8471.70 6949
8472.57 7475
8473.43 7650
8474.30 7569
8475.17 7266
8476.04 6773
8476.91 6290
8477.78 5728
8478.65 5211
8479.52 4793
8480.39 4452
8481.25 4032
8482.12 3680
8482.99 3514
8483.86 3215
8484.73 3110
8485.60 3047
8486.47 2806
8487.34 2768
8488.21 2680
8489.08 2711
8489.95 2599
8490.82 2506
8491.69 2461
8492.56 2551
8493.43 2535
8494.30 2442
8495.17 2530
8496.04 2501
8496.91 2507
8497.78 2464
8498.65 2493
8499.52 2542
8500.39 2449
8501.26 2466
8502.13 2548
8503.00 2488
8503.87 2542
8504.74 2486
8505.61 2443
8506.48 2596
8507.35 2540
8508.22 2620
8509.09 2628
8509.96 2669
8510.83 2746
8511.70 2739
8512.57 2673
8513.45 2689
8514.32 2713
8515.19 2653
8516.06 2609
8516.93 2674
8517.80 2599
8518.67 2544
8519.54 2494
8520.41 2507
8521.29 2487
8522.16 2503
8523.03 2428
8523.90 2530
8524.77 2496
8525.64 2480
8526.51 2575
8527.39 2538
8528.26 2608
8529.13 2498
8530.00 2602
8530.87 2567
8531.74 2626
8532.62 2699
8533.49 2766
8534.36 2754
8535.23 2791
8536.10 2764
8536.98 2704
8537.85 2751
8538.72 2810
8539.59 2776
8540.46 2812
8541.34 2720
8542.21 2676
8543.08 2667
8543.95 2670
8544.83 2758
8545.70 2690
8546.57 2676
8547.44 2632
8548.32 2605
8549.19 2650
8550.06 2621
8550.93 2708
8551.81 2723
8552.68 2829
8553.55 2773
8554.43 2828
8555.30 2931
8556.17 2916
8557.04 2974
8557.92 2870
8558.79 2926
8559.66 2851
8560.54 2762
8561.41 2732
8562.28 2599
8563.16 2521
8564.03 2469
8564.90 2449
8565.78 2415
8566.65 2393
8567.52 2291
8568.40 2289
8569.27 2286
8570.15 2248
8571.02 2201
8571.89 2296
8572.77 2222
8573.64 2149
8574.51 2159
8575.39 2059
8576.26 2039
8577.14 2108
8578.01 2122
8578.88 2069
8579.76 2052
8580.63 2070
8581.51 2057
8582.38 2024
8583.26 2018
8584.13 2037
8585.01 2065
8585.88 2081
8586.75 2013
8587.63 2023
8588.50 2006
8589.38 1968
8590.25 2066
8591.13 2064
8592.00 2079
8592.88 1981
8593.75 2064
8594.63 2103
8595.50 1985
8596.38 1970
8597.25 2013
8598.13 1944
8599.00 1968
8599.88 1976
8600.75 2018
8601.63 2046
8602.50 2094
8603.38 2049
8604.26 2000
8605.13 2048
8606.01 2034
8606.88 1987
8607.76 2063
8608.63 2100
8609.51 2119
8610.38 2005
8611.26 2065
8612.14 2154
8613.01 2119
8613.89 2155
8614.76 2140
8615.64 2098
8616.52 2160
8617.39 2160
8618.27 2202
8619.15 2180
8620.02 2200
8620.90 2253
8621.77 2192
8622.65 2189
8623.53 2239
8624.40 2274
8625.28 2326
8626.16 2292
8627.03 2312
8627.91 2311
8628.79 2320
8629.66 2325
8630.54 2412
8631.42 2406
8632.29 2411
8633.17 2471
8634.05 2454
8634.92 2508
8635.80 2456
8636.68 2481
8637.56 2483
8638.43 2547
8639.31 2532
8640.19 2533
8641.07 2523
8641.94 2571
8642.82 2563
8643.70 2647
8644.57 2702
8645.45 2632
8646.33 2740
8647.21 2757
8648.09 2666
8648.96 2734
8649.84 2812
8650.72 2809
8651.60 2881
8652.47 2904
8653.35 2985
8654.23 2931
8655.11 2886
8655.99 2905
8656.86 2956
8657.74 3084
8658.62 3027
8659.50 3085
8660.38 3111
8661.26 3042
8662.13 3041
8663.01 3011
8663.89 3132
8664.77 3095
8665.65 3076
8666.53 3090
8667.41 3014
8668.28 3141
8669.16 3293
8670.04 3317
8670.92 3437
8671.80 3683
8672.68 3713
8673.56 4006
8674.44 4233
8675.32 4541
8676.20 4647
8677.07 4741
8677.95 4767
8678.83 4671
8679.71 4648
8680.59 4551
8681.47 4464
8682.35 4412
8683.23 4195
8684.11 4191
8684.99 3952
8685.87 3924
8686.75 3910
8687.63 3918
8688.51 4071
8689.39 4286
8690.27 4611
8691.15 4902
8692.03 5275
8692.91 5777
8693.79 6281
8694.67 6536
8695.55 6659
8696.43 6523
8697.31 6422
8698.19 6183
8699.07 5757
8699.95 5385
8700.83 4897
8701.71 4568
8702.59 4145
8703.47 3896
8704.35 3603
8705.23 3312
8706.11 3206
8706.99 2992
8707.87 2848
8708.75 2813
8709.63 2737
8710.52 2604
8711.40 2554
8712.28 2508
8713.16 2436
8714.04 2379
8714.92 2355
8715.80 2373
8716.68 2357
8717.56 2352
8718.45 2298
8719.33 2235
8720.21 2278
8721.09 2274
8721.97 2225
8722.85 2183
8723.73 2253
8724.62 2241
8725.50 2282
8726.38 2247
8727.26 2275
8728.14 2245
8729.02 2249
8729.91 2349
8730.79 2350
8731.67 2323
8732.55 2395
8733.43 2432
8734.32 2340
8735.20 2289
8736.08 2370
8736.96 2331
8737.84 2386
8738.73 2308
8739.61 2258
8740.49 2230
8741.37 2181
8742.26 2213
8743.14 2254
8744.02 2244
8744.90 2195
8745.79 2149
8746.67 2216
8747.55 2189
8748.43 2222
8749.32 2241
8750.20 2246
8751.08 2179
8751.97 2233
8752.85 2298
8753.73 2282
8754.62 2299
8755.50 2327
8756.38 2369
8757.26 2465
8758.15 2501
8759.03 2582
8759.91 2620
8760.80 2615
8761.68 2565
8762.56 2568
8763.45 2576
8764.33 2538
8765.22 2501
8766.10 2484
8766.98 2436
8767.87 2334
8768.75 2370
8769.63 2351
8770.52 2352
8771.40 2290
8772.29 2273
8773.17 2237
8774.05 2264
8774.94 2201
8775.82 2095
8776.71 2134
8777.59 2105
8778.48 2064
8779.36 2047
8780.24 2041
8781.13 2039
8782.01 1963
8782.90 1945
8783.78 1966
8784.67 2003
8785.55 1994
8786.44 1921
8787.32 1957
8788.21 2021
8789.09 2042
8789.98 1964
8790.86 2032
8791.74 2111
8792.63 2112
8793.51 2115
8794.40 2148
8795.29 2184
8796.17 2221
8797.06 2191
8797.94 2111
8798.83 2124
8799.71 2086
8800.60 2034
8801.48 1993
8802.37 1908
8803.25 1883
8804.14 1826
8805.02 1875
8805.91 1882
8806.80 1829
8807.68 1829
8808.57 1812
8809.45 1738
8810.34 1746
8811.23 1739
8812.11 1711
8813.00 1673
8813.88 1748
8814.77 1687
8815.66 1696
8816.54 1644
8817.43 1651
8818.31 1624
8819.20 1584
8820.09 1617
8820.97 1584
8821.86 1636
8822.75 1629
8823.63 1605
8824.52 1617
8825.41 1582
8826.29 1582
8827.18 1655
8828.07 1599
8828.95 1623
8829.84 1642
8830.73 1585
8831.61 1639
8832.50 1601
8833.39 1610
8834.28 1593
8835.16 1574
8836.05 1504
8836.94 1522
8837.82 1533
8838.71 1575
8839.60 1520
8840.49 1532
8841.37 1512
8842.26 1521
8843.15 1454
8844.04 1470
8844.92 1447
8845.81 1505
8846.70 1413
8847.59 1399
8848.47 1431
8849.36 1443
8850.25 1453
8851.14 1435
8852.03 1479
8852.91 1431
8853.80 1352
8854.69 1356
8855.58 1406
8856.47 1405
8857.36 1398
8858.24 1374
8859.13 1379
8860.02 1424
8860.91 1397
8861.80 1344
8862.69 1399
8863.57 1424
8864.46 1382
8865.35 1384
8866.24 1412
8867.13 1391
8868.02 1361
8868.91 1386
8869.80 1329
8870.68 1379
8871.57 1359
8872.46 1341
8873.35 1330
8874.24 1323
8875.13 1270
8876.02 1271
8876.91 1258
8877.80 1272
8878.69 1310
8879.58 1255
8880.47 1306
8881.36 1287
8882.24 1284
8883.13 1254
8884.02 1309
8884.91 1302
8885.80 1259
8886.69 1257
8887.58 1239
8888.47 1249
8889.36 1234
8890.25 1210
8891.14 1228
8892.03 1272
8892.92 1262
8893.81 1244
8894.70 1245
8895.59 1229
8896.48 1206
8897.37 1193
8898.26 1157
8899.15 1234
8900.04 1227
8900.93 1209
8901.82 1210
8902.72 1202
8903.61 1155
8904.50 1167
8905.39 1207
8906.28 1165
8907.17 1205
8908.06 1220
8908.95 1247
8909.84 1172
8910.73 1200
8911.62 1207
8912.51 1184
8913.41 1147
8914.30 1179
8915.19 1222
8916.08 1205
8916.97 1179
8917.86 1144
8918.75 1150
8919.64 1135
8920.54 1134
8921.43 1121
8922.32 1140
8923.21 1174
8924.10 1191
8924.99 1120
8925.88 1130
8926.78 1095
8927.67 1081
8928.56 1154
8929.45 1135
8930.34 1100
8931.24 1126
8932.13 1137
8933.02 1037
8933.91 1120
8934.80 1117
8935.70 1123
8936.59 1053
8937.48 1054
8938.37 1062
8939.27 1087
8940.16 1063
8941.05 1092
8941.94 1120
8942.84 1104
8943.73 1093
8944.62 1101
8945.51 1084
8946.41 1112
8947.30 1086
8948.19 1091
8949.08 1080
8949.98 1047
8950.87 1053
8951.76 1088
8952.66 1082
8953.55 1069
8954.44 1040
8955.34 1066
8956.23 1067
8957.12 1067
8958.02 1105
8958.91 1092
8959.80 1054
8960.70 1097
8961.59 1101
8962.48 1129
8963.38 1081
8964.27 1093
8965.16 1089
8966.06 1076
8966.95 1081
8967.84 1108
8968.74 1142
8969.63 1096
8970.53 1068
8971.42 1065
8972.31 1088
8973.21 1044
8974.10 1087
8975.00 1094
8975.89 1115
8976.78 1091
8977.68 1095
8978.57 1067
8979.47 1100
8980.36 1102
8981.26 1076
8982.15 1045
8983.05 1031
8983.94 1063
8984.83 1074
8985.73 1069
8986.62 1055
8987.52 1033
8988.41 1003
8989.31 1042
8990.20 1056
8991.10 1082
8991.99 1071
8992.89 1060
8993.78 1010
8994.68 1040
8995.57 1016
8996.47 1049
8997.36 1011
8998.26 1036
8999.15 1092
9000.05 1068
9000.95 1060
9001.84 1012
9002.74 1095
9003.63 1088
9004.53 1011
9005.42 1044
9006.32 1069
9007.21 1012
9008.11 1021
9009.01 976
9009.90 1012
9010.80 1021
9011.69 1046
9012.59 1040
9013.49 1018
9014.38 999
9015.28 981
9016.17 1023
9017.07 1017
9017.97 1013
9018.86 1042
9019.76 1057
9020.66 1055
9021.55 990
9022.45 993
9023.35 1019
9024.24 1049
9025.14 1026
9026.04 1027
9026.93 995
9027.83 1020
9028.73 1011
9029.62 1023
9030.52 1047
9031.42 998
9032.31 1026
9033.21 1022
9034.11 986
9035.01 1042
9035.90 1043
9036.80 1008
9037.70 1047
9038.59 999
9039.49 1023
9040.39 1008
9041.29 1016
9042.18 1027
9043.08 1051
9043.98 1037
9044.88 1035
9045.77 1036
9046.67 1025
9047.57 1059
9048.47 1010
9049.37 999
9050.26 1035
9051.16 1028
9052.06 1045
9052.96 1051
9053.85 1031
9054.75 1086
9055.65 1064
9056.55 1063
9057.45 1026
9058.35 1060
9059.24 1047
9060.14 1070
9061.04 1031
9061.94 1082
9062.84 1030
9063.74 1031
9064.64 1062
9065.53 1078
9066.43 1055
9067.33 1083
9068.23 1090
9069.13 1018
9070.03 1069
9070.93 1032
9071.83 1031
9072.72 1080
9073.62 1048
9074.52 1055
9075.42 1031
9076.32 1024
9077.22 1025
9078.12 1018
9079.02 1017
9079.92 1064
9080.82 1043
9081.72 1040
9082.62 1070
9083.52 1041
9084.42 1059
9085.32 1052
9086.21 1056
9087.11 1039
9088.01 1051
9088.91 1040
9089.81 1041
9090.71 1053
9091.61 1056
9092.51 1099
9093.41 1117
9094.31 1091
9095.21 1101
9096.11 1114
9097.01 1068
9097.91 1126
9098.81 1082
9099.72 1066
9100.62 1104
9101.52 1057
9102.42 1096
9103.32 1090
9104.22 1133
9105.12 1083
9106.02 1084
9106.92 1029
9107.82 1033
9108.72 983
9109.62 1048
9110.52 1087
9111.42 1051
9112.32 1037
9113.23 1040
9114.13 1096
9115.03 1078
9115.93 1052
9116.83 1094
9117.73 1051
9118.63 1025
9119.53 1065
9120.44 1035
9121.34 1084
9122.24 1082
9123.14 1040
9124.04 1057
9124.94 994
9125.84 987
9126.75 1066
9127.65 1045
9128.55 1027
9129.45 1027
9130.35 1040
9131.25 1097
9132.16 1087
9133.06 1081
9133.96 1063
9134.86 1019
9135.76 1089
9136.67 1094
9137.57 1064
9138.47 1016
9139.37 1007
9140.28 1032
9141.18 1029
9142.08 1062
9142.98 1037
9143.89 1045
9144.79 1107
9145.69 1083
9146.59 1095
9147.50 1134
9148.40 1108
9149.30 1079
9150.20 1090
9151.11 1041
9152.01 1049
9152.91 1057
9153.82 1036
9154.72 1109
9155.62 1082
9156.53 1061
9157.43 1072
9158.33 1037
9159.24 1068
9160.14 1095
9161.04 1078
9161.95 1071
9162.85 1104
9163.75 1085
9164.66 1048
9165.56 1084
9166.46 1108
9167.37 1117
9168.27 1135
9169.17 1101
9170.08 1077
9170.98 1076
9171.89 1119
9172.79 1059
9173.69 1067
9174.60 1068
9175.50 1095
9176.41 1053
9177.31 1054
9178.21 1090
9179.12 1055
9180.02 1054
9180.93 1101
9181.83 1097
9182.74 1078
9183.64 1124
9184.55 1114
9185.45 1148
9186.35 1118
9187.26 1120
9188.16 1153
9189.07 1102
9189.97 1070
9190.88 1108
9191.78 1072
9192.69 1125
9193.59 1105
9194.50 1086
9195.40 1132
9196.31 1089
9197.21 1111
9198.12 1123
9199.02 1123
9199.93 1153
9200.83 1191
9201.74 1210
9202.65 1188
9203.55 1214
9204.46 1187
9205.36 1144
9206.27 1142
9207.17 1130
9208.08 1128
9208.98 1076
9209.89 1090
9210.80 1110
9211.70 1104
9212.61 1115
9213.51 1080
9214.42 1103
9215.33 1166
9216.23 1178
9217.14 1234
9218.04 1168
9218.95 1193
9219.86 1169
9220.76 1214
9221.67 1203
9222.58 1172
9223.48 1193
9224.39 1153
9225.30 1161
9226.20 1121
9227.11 1134
9228.01 1148
9228.92 1119
9229.83 1180
9230.74 1055
9231.64 1067
9232.55 1050
9233.46 1108
9234.36 1122
9235.27 1084
9236.18 1038
9237.08 1049
9237.99 1018
9238.90 1063
9239.81 1031
9240.71 1028
9241.62 1046
9242.53 1006
9243.43 1042
9244.34 1018
9245.25 1046
9246.16 1081
9247.07 1073
9247.97 1019
9248.88 987
9249.79 1056
9250.70 1071
9251.60 1049
9252.51 1037
9253.42 1005
9254.33 1020
9255.24 1004
9256.14 992
9257.05 1007
9257.96 993
9258.87 1009
9259.78 1039
9260.68 1025
9261.59 1039
9262.50 1006
9263.41 1005
9264.32 1027
9265.23 1017
9266.13 1017
9267.04 1018
9267.95 1026
9268.86 1012
9269.77 1001
9270.68 1056
9271.59 1049
9272.50 1016
9273.40 1045
9274.31 1034
9275.22 1069
9276.13 1038
9277.04 1048
9277.95 1030
9278.86 1093
9279.77 1075
9280.68 1070
9281.59 1073
9282.50 1072
9283.41 1083
9284.32 1076
9285.22 1023
9286.13 1042
9287.04 1045
9287.95 1082
9288.86 1072
9289.77 1062
9290.68 1024
9291.59 1045
9292.50 1086
9293.41 1043
9294.32 1049
9295.23 1068
9296.14 1091
9297.05 1062
9297.96 1112
9298.87 1109
9299.78 1101
9300.69 1109
9301.60 1158
9302.51 1112
9303.42 1118
9304.33 1121
9305.24 1080
9306.15 1111
9307.07 1137
9307.98 1100
9308.89 1121
9309.80 1081
9310.71 1142
9311.62 1176
9312.53 1174
9313.44 1167
9314.35 1172
9315.26 1224
9316.17 1200
9317.08 1188
9318.00 1123
9318.91 1161
9319.82 1116
9320.73 1121
9321.64 1090
9322.55 1078
9323.46 1075
9324.37 1147
9325.29 1129
9326.20 1083
9327.11 1116
9328.02 1084
9328.93 1104
9329.84 1070
9330.75 1084
9331.67 1078
9332.58 1106
9333.49 1121
9334.40 1103
9335.31 1085
9336.23 1059
9337.14 1024
9338.05 1070
9338.96 1098
9339.87 1118
9340.79 1102
9341.70 1087
9342.61 1098
9343.52 1070
9344.44 1103
9345.35 1082
9346.26 1098
9347.17 1116
9348.09 1062
9349.00 1109
9349.91 1104
9350.82 1173
9351.74 1177
9352.65 1144
9353.56 1094
9354.47 1118
9355.39 1074
9356.30 1092
9357.21 1117
9358.13 1102
9359.04 1143
9359.95 1119
9360.87 1092
9361.78 1089
9362.69 1062
9363.61 1056
9364.52 1058
9365.43 1070
9366.35 1094
9367.26 1074
9368.17 1060
9369.09 1155
9370.00 1146
9370.91 1101
9371.83 1063
9372.74 1098
9373.65 1104
9374.57 1062
9375.48 1128
9376.40 1106
9377.31 1089
9378.22 1093
9379.14 1170
9380.05 1134
9380.97 1097
9381.88 1097
9382.80 1135
9383.71 1164
9384.62 1162
9385.54 1196
9386.45 1156
9387.37 1113
9388.28 1161
9389.20 1173
9390.11 1212
9391.03 1228
9391.94 1221
9392.85 1197
9393.77 1248
9394.68 1240
9395.60 1243
9396.51 1277
9397.43 1260
9398.34 1251
9399.26 1302
9400.17 1298
9401.09 1278
9402.00 1255
9402.92 1213
9403.84 1250
9404.75 1217
9405.67 1208
9406.58 1254
9407.50 1223
9408.41 1183
9409.33 1234
9410.24 1202
9411.16 1207
9412.07 1254
9412.99 1293
9413.91 1226
9414.82 1257
9415.74 1229
9416.65 1265
9417.57 1300
9418.49 1288
9419.40 1269
9420.32 1241
9421.23 1246
9422.15 1239
9423.07 1248
9423.98 1220
9424.90 1252
9425.81 1213
9426.73 1214
9427.65 1235
9428.56 1244
9429.48 1234
9430.40 1254
9431.31 1254
9432.23 1267
9433.15 1341
9434.06 1245
9434.98 1306
9435.90 1291
9436.81 1312
9437.73 1361
9438.65 1303
9439.57 1224
9440.48 1315
9441.40 1335
9442.32 1346
9443.23 1324
9444.15 1346
9445.07 1337
9445.99 1284
9446.90 1334
9447.82 1348
9448.74 1396
9449.66 1393
9450.57 1415
9451.49 1447
9452.41 1573
9453.33 1591
9454.24 1652
9455.16 1613
9456.08 1653
9457.00 1695
9457.91 1621
9458.83 1590
9459.75 1572
9460.67 1629
9461.59 1525
9462.50 1512
9463.42 1497
9464.34 1467
9465.26 1435
9466.18 1407
9467.10 1426
9468.01 1373
9468.93 1364
9469.85 1352
9470.77 1403
9471.69 1374
9472.61 1290
9473.53 1311
9474.44 1308
9475.36 1362
9476.28 1404
9477.20 1460
9478.12 1388
9479.04 1355
9479.96 1396
9480.88 1415
9481.80 1411
9482.71 1436
9483.63 1410
9484.55 1401
9485.47 1437
9486.39 1392
9487.31 1379
9488.23 1353
9489.15 1366
9490.07 1404
9490.99 1367
9491.91 1367
9492.83 1406
9493.75 1373
9494.67 1416
9495.59 1431
9496.51 1377
9497.43 1390
9498.35 1365
9499.27 1391
9500.19 1422
9501.11 1407
9502.03 1433
9502.95 1398
9503.87 1382
9504.79 1359
9505.71 1387
9506.63 1323
9507.55 1363
9508.47 1355
9509.39 1347
9510.31 1386
9511.23 1401
9512.15 1424
9513.07 1450
9513.99 1469
9514.91 1470
9515.83 1407
9516.75 1431
9517.67 1448
9518.59 1561
9519.52 1522
9520.44 1510
9521.36 1552
9522.28 1482
9523.20 1493
9524.12 1539
9525.04 1539
9525.96 1581
9526.88 1607
9527.80 1614
9528.73 1616
9529.65 1631
9530.57 1625
9531.49 1701
9532.41 1777
9533.33 1870
9534.26 1909
9535.18 1943
9536.10 1961
9537.02 2026
9537.94 1986
9538.86 1898
9539.79 1908
9540.71 1861
9541.63 1800
9542.55 1826
9543.47 1736
9544.40 1726
9545.32 1697
9546.24 1722
9547.16 1708
9548.08 1660
9549.01 1607
9549.93 1594
9550.85 1537
9551.77 1578
9552.70 1518
9553.62 1548
9554.54 1525
9555.46 1523
9556.39 1576
9557.31 1564
9558.23 1566
9559.16 1577
9560.08 1565
9561.00 1587
9561.92 1578
9562.85 1647
9563.77 1620
9564.69 1589
9565.62 1573
9566.54 1590
9567.46 1563
9568.39 1530
9569.31 1592
9570.23 1531
9571.16 1513
9572.08 1535
9573.00 1446
9573.93 1500
9574.85 1453
9575.77 1485
9576.70 1510
9577.62 1466
9578.54 1441
9579.47 1482
9580.39 1463
9581.32 1462
9582.24 1472
9583.16 1449
9584.09 1499
9585.01 1487
9585.94 1450
9586.86 1419
9587.78 1438
9588.71 1470
9589.63 1571
9590.56 1554
9591.48 1508
9592.41 1532
9593.33 1539
9594.25 1513
9595.18 1562
9596.10 1536
9597.03 1566
9597.95 1573
9598.88 1578
9599.80 1575
9600.73 1621
9601.65 1569
9602.58 1643
9603.50 1661
9604.43 1643
9605.35 1689
9606.28 1708
9607.20 1755
9608.13 1718
9609.05 1739
9609.98 1762
9610.90 1763
9611.83 1717
9612.75 1722
9613.68 1765
9614.60 1806
9615.53 1844
9616.46 1789
9617.38 1791
9618.31 1838
9619.23 1843
9620.16 1854
9621.08 1890
9622.01 1829
9622.94 1895
9623.86 1986
9624.79 1914
9625.71 1854
9626.64 1841
9627.57 1897
9628.49 1970
9629.42 1994
9630.34 2032
9631.27 2067
9632.20 2048
9633.12 2091
9634.05 2119
9634.98 2141
9635.90 2134
9636.83 2118
9637.76 2167
9638.68 2200
9639.61 2254
9640.54 2249
9641.46 2300
9642.39 2266
9643.32 2357
9644.24 2435
9645.17 2395
9646.10 2507
9647.02 2461
9647.95 2517
9648.88 2609
9649.81 2723
9650.73 2857
9651.66 2881
9652.59 2842
9653.51 2790
9654.44 2857
9655.37 2839
9656.30 2832
9657.22 2760
9658.15 2680
9659.08 2626
9660.01 2586
9660.93 2541
9661.86 2500
9662.79 2484
9663.72 2425
9664.65 2366
9665.57 2301
9666.50 2357
9667.43 2359
9668.36 2385
9669.29 2433
9670.21 2336
9671.14 2419
9672.07 2460
9673.00 2428
9673.93 2435
9674.86 2464
9675.78 2505
9676.71 2509
9677.64 2535
9678.57 2533
9679.50 2558
9680.43 2490
9681.36 2566
9682.28 2654
9683.21 2561
9684.14 2546
9685.07 2622
9686.00 2633
9686.93 2545
9687.86 2607
9688.79 2632
9689.72 2681
9690.64 2657
9691.57 2689
9692.50 2721
9693.43 2757
9694.36 2811
9695.29 2834
9696.22 2767
9697.15 2880
9698.08 2836
9699.01 2851
9699.94 2853
9700.87 2872
9701.80 2884
9702.73 2828
9703.66 2825
9704.59 2846
9705.52 2838
9706.45 2800
9707.38 2812
9708.31 2640
9709.24 2632
9710.17 2660
9711.10 2632
9712.03 2587
9712.96 2689
9713.89 2681
9714.82 2711
9715.75 2788
9716.68 2806
9717.61 2808
9718.54 2795
9719.47 2747
9720.40 2776
9721.33 2772
9722.26 2710
9723.19 2714
9724.12 2633
9725.05 2546
9725.98 2432
9726.92 2478
9727.85 2463
9728.78 2419
9729.71 2420
9730.64 2397
9731.57 2411
9732.50 2382
9733.43 2377
9734.36 2444
9735.30 2387
9736.23 2384
9737.16 2421
9738.09 2292
9739.02 2332
9739.95 2321
9740.88 2245
9741.82 2255
9742.75 2173
9743.68 2130
9744.61 2190
9745.54 2136
9746.47 2200
9747.41 2191
9748.34 2100
9749.27 2069
9750.20 2044
9751.13 2116
9752.07 2091
9753.00 2080
9753.93 2028
9754.86 2026
9755.79 1969
9756.73 1972
9757.66 1977
9758.59 2020
9759.52 2002
9760.46 2010
9761.39 2027
9762.32 1976
9763.25 1998
9764.19 2032
9765.12 1973
9766.05 1994
9766.98 1981
9767.92 1986
9768.85 1952
9769.78 1969
9770.72 2011
9771.65 2035
9772.58 2060
9773.52 2004
9774.45 2005
9775.38 1969
9776.31 2058
9777.25 2023
9778.18 2057
9779.11 2121
9780.05 2080
9780.98 2173
9781.92 2204
9782.85 2256
9783.78 2234
9784.72 2177
9785.65 2207
9786.58 2194
9787.52 2198
9788.45 2215
9789.38 2162
9790.32 2111
9791.25 2172
9792.19 2044
9793.12 2029
9794.05 2038
9794.99 1981
9795.92 1960
9796.86 1972
9797.79 2006
9798.73 1933
9799.66 2007
9800.59 2029
9801.53 1943
9802.46 1928
9803.40 1892
9804.33 2006
9805.27 1983
9806.20 1866
9807.14 1887
9808.07 1841
9809.01 1738
9809.94 1775
9810.88 1778
9811.81 1724
9812.75 1673
9813.68 1675
9814.62 1704
9815.55 1587
9816.49 1614
9817.42 1620
9818.36 1583
9819.29 1585
9820.23 1584
9821.16 1643
9822.10 1611
9823.03 1558
9823.97 1551
9824.90 1589
9825.84 1557
9826.78 1507
9827.71 1466
9828.65 1497
9829.58 1554
9830.52 1495
9831.45 1561
9832.39 1539
9833.33 1516
9834.26 1493
9835.20 1456
9836.13 1465
9837.07 1452
9838.01 1484
9838.94 1473
9839.88 1495
9840.82 1450
9841.75 1490
9842.69 1525
9843.62 1489
9844.56 1502
9845.50 1524
9846.43 1501
9847.37 1444
9848.31 1409
9849.24 1457
9850.18 1474
9851.12 1494
9852.05 1476
9852.99 1445
9853.93 1439
9854.87 1494
9855.80 1492
9856.74 1469
9857.68 1444
9858.61 1424
9859.55 1490
9860.49 1444
9861.43 1453
9862.36 1425
9863.30 1440
9864.24 1468
9865.17 1399
9866.11 1443
9867.05 1450
9867.99 1387
9868.93 1421
9869.86 1404
9870.80 1411
9871.74 1385
9872.68 1399
9873.61 1408
9874.55 1428
9875.49 1430
9876.43 1346
9877.37 1424
9878.30 1397
9879.24 1393
9880.18 1389
9881.12 1383
9882.06 1393
9883.00 1345
9883.93 1380
9884.87 1346
9885.81 1374
9886.75 1361
9887.69 1389
9888.63 1327
9889.56 1332
9890.50 1268
9891.44 1283
9892.38 1285
9893.32 1282
9894.26 1296
9895.20 1303
9896.14 1307
9897.07 1286
9898.01 1298
9898.95 1277
9899.89 1309
9900.83 1259
9901.77 1285
9902.71 1250
9903.65 1274
9904.59 1244
9905.53 1309
9906.47 1308
9907.41 1261
9908.35 1263
9909.29 1278
9910.23 1287
9911.16 1315
9912.10 1358
9913.04 1325
9913.98 1287
9914.92 1307
9915.86 1281
9916.80 1296
9917.74 1308
9918.68 1296
9919.62 1240
9920.56 1286
9921.50 1349
9922.44 1345
9923.38 1360
9924.32 1453
9925.27 1448
9926.21 1478
9927.15 1571
9928.09 1526
9929.03 1577
9929.97 1594
9930.91 1627
9931.85 1673
9932.79 1595
9933.73 1548
9934.67 1543
9935.61 1536
9936.55 1462
9937.49 1417
9938.43 1403
9939.38 1361
9940.32 1292
9941.26 1327
9942.20 1292
9943.14 1288
9944.08 1264
9945.02 1298
9945.96 1237
9946.90 1206
9947.85 1202
9948.79 1188
9949.73 1209
9950.67 1163
9951.61 1166
9952.55 1149
9953.50 1163
9954.44 1197
9955.38 1159
9956.32 1178
9957.26 1150
9958.20 1145
9959.15 1140
9960.09 1177
9961.03 1143
9961.97 1188
9962.91 1144
9963.86 1111
9964.80 1092
9965.74 1090
9966.68 1170
9967.63 1241
9968.57 1131
9969.51 1149
9970.45 1113
9971.39 1134
9972.34 1118
9973.28 1103
9974.22 1067
9975.17 1071
9976.11 1044
9977.05 1056
9977.99 1059
9978.94 1112
9979.88 1104
9980.82 1118
9981.77 1069
9982.71 1106
9983.65 1064
9984.59 1067
9985.54 1046
9986.48 1063
9987.42 1064
9988.37 1088
9989.31 1089
9990.25 1093
9991.20 1083
9992.14 1031
9993.08 1035
9994.03 1096
9994.97 1111
9995.92 1073
9996.86 1066
9997.80 1095
9998.75 1107
9999.69 1109
10000.63 1085
10001.58 1074
10002.52 1042
10003.47 1085
10004.41 1094
10005.35 1085
10006.30 1062
10007.24 1035
10008.19 1060
10009.13 1117
10010.08 1071
10011.02 1008
10011.96 1060
10012.91 1060
10013.85 1032
10014.80 1044
10015.74 1045
10016.69 1028
10017.63 1048
10018.58 1055
10019.52 1031
10020.47 1015
10021.41 1022
10022.36 1037
10023.30 1070
10024.25 1065
10025.19 1033
10026.14 1021
10027.08 1041
10028.03 1049
10028.97 1020
10029.92 1016
10030.86 1030
10031.81 1001
10032.75 1030
10033.70 1050
10034.64 1025
10035.59 1014
10036.53 996
10037.48 1001
10038.43 1005
10039.37 1042
10040.32 1014
10041.26 1000
10042.21 1045
10043.16 1038
10044.10 1004
10045.05 1027
10045.99 1009
10046.94 1061
10047.89 1004
10048.83 1025
10049.78 1035
10050.72 990
10051.67 977
10052.62 992
10053.56 1019
10054.51 1000
10055.46 981
10056.40 924
10057.35 972
10058.30 966
10059.24 1041
10060.19 1021
10061.14 1005
10062.08 970
10063.03 947
10063.98 975
10064.92 972
10065.87 997
10066.82 946
10067.76 992
10068.71 990
10069.66 948
10070.61 957
10071.55 989
10072.50 989
10073.45 959
10074.39 952
10075.34 979
10076.29 962
10077.24 972
10078.18 1012
10079.13 971
10080.08 979
10081.03 984
10081.97 974
10082.92 948
10083.87 973
10084.82 986
10085.77 942
10086.71 944
10087.66 939
10088.61 956
10089.56 928
10090.51 954
10091.45 996
10092.40 1004
10093.35 964
10094.30 990
10095.25 939
10096.20 995
10097.14 1011
10098.09 977
10099.04 930
10099.99 983
10100.94 979
10101.89 971
10102.84 950
10103.78 932
10104.73 921
10105.68 906
10106.63 932
10107.58 938
10108.53 959
10109.48 926
10110.43 923
10111.38 952
10112.33 948
10113.27 947
10114.22 927
10115.17 957
10116.12 964
10117.07 948
10118.02 956
10118.97 959
10119.92 990
10120.87 969
10121.82 1015
10122.77 971
10123.72 996
10124.67 989
10125.62 963
10126.57 989
10127.52 988
10128.47 984
10129.42 961
10130.37 987
10131.32 966
10132.27 936
10133.22 973
10134.17 1006
10135.12 928
10136.07 960
10137.02 999
10137.97 997
10138.92 942
10139.87 1007
10140.82 964
10141.77 1000
10142.72 958
10143.67 981
10144.62 1004
10145.57 1004
10146.52 1010
10147.47 1036
10148.43 1040
10149.38 1044
10150.33 986
10151.28 1009
10152.23 1032
10153.18 1048
10154.13 1070
10155.08 1044
10156.03 1068
10156.99 1048
10157.94 1060
10158.89 1074
10159.84 1061
10160.79 1042
10161.74 1083
10162.69 1076
10163.65 1089
10164.60 1075
10165.55 1097
10166.50 1098
10167.45 1083
10168.40 1077
10169.36 1130
10170.31 1070
10171.26 1101
10172.21 1093
10173.16 1138
10174.11 1117
10175.07 1147
10176.02 1141
10176.97 1123
10177.92 1177
10178.88 1174
10179.83 1176
10180.78 1235
10181.73 1187
10182.69 1186
10183.64 1217
10184.59 1235
10185.54 1228
10186.50 1249
10187.45 1298
10188.40 1226
10189.35 1251
10190.31 1245
10191.26 1259
10192.21 1284
10193.17 1292
10194.12 1368
10195.07 1310
10196.02 1336
10196.98 1323
10197.93 1311
10198.88 1328
10199.84 1275
10200.79 1284
10201.74 1335
10202.70 1392
10203.65 1329
10204.60 1446
10205.56 1446
10206.51 1446
10207.46 1467
10208.42 1476
10209.37 1445
10210.33 1472
10211.28 1399
10212.23 1462
10213.19 1502
10214.14 1429
10215.09 1462
10216.05 1426
10217.00 1404
10217.96 1415
10218.91 1373
10219.87 1375
10220.82 1368
10221.77 1314
10222.73 1300
10223.68 1274
10224.64 1279
10225.59 1253
10226.55 1255
10227.50 1271
10228.45 1248
10229.41 1211
10230.36 1279
10231.32 1352
10232.27 1327
10233.23 1324
10234.18 1320
10235.14 1356
10236.09 1484
10237.05 1448
10238.00 1412
10238.96 1422
10239.91 1453
10240.87 1435
10241.82 1380
10242.78 1350
10243.73 1360
10244.69 1366
10245.64 1322
10246.60 1326
10247.56 1298
10248.51 1309
10249.47 1260
10250.42 1211
10251.38 1132
10252.33 1163
10253.29 1170
10254.25 1180
10255.20 1125
10256.16 1126
10257.11 1124
10258.07 1097
10259.02 1063
10259.98 1103
10260.94 1073
10261.89 1065
10262.85 1060
10263.81 1057
10264.76 1030
10265.72 1090
10266.67 1117
10267.63 1064
10268.59 1053
10269.54 1084
10270.50 1089
10271.46 1094
10272.41 1069
10273.37 1101
10274.33 1054
10275.28 1083
10276.24 1073
10277.20 1107
10278.15 1099
10279.11 1143
10280.07 1121
10281.03 1056
10281.98 1043
10282.94 1072
10283.90 1106
10284.85 1051
10285.81 1022
10286.77 1034
10287.73 1061
10288.68 987
10289.64 1031
10290.60 1013
10291.56 1030
10292.51 1040
10293.47 1003
10294.43 1023
10295.39 1053
10296.34 1048
10297.30 1046
10298.26 1067
10299.22 1015
10300.18 1085
10301.13 1023
10302.09 1004
10303.05 1033
10304.01 1031
10304.97 1058
10305.92 1056
10306.88 993
10307.84 1000
10308.80 1011
10309.76 977
10310.72 1042
10311.67 1039
10312.63 1045
10313.59 1033
10314.55 988
10315.51 1003
10316.47 1019
10317.43 1021
10318.38 1013
10319.34 970
10320.30 1022
10321.26 1000
10322.22 1008
10323.18 1021
10324.14 995
10325.10 1034
10326.06 1036
10327.01 1045
10327.97 1018
10328.93 1033
10329.89 1047
10330.85 1007
10331.81 999
10332.77 1044
10333.73 1033
10334.69 1024
10335.65 1026
10336.61 1052
10337.57 1055
10338.53 998
10339.49 1021
10340.45 1048
10341.41 1024
10342.37 1005
10343.33 987
10344.29 981
10345.25 996
10346.21 962
10347.17 963
10348.13 983
10349.09 1004
10350.05 934
10351.01 994
10351.97 1036
10352.93 1013
10353.89 971
10354.85 1010
10355.81 964
10356.77 919
10357.73 951
10358.69 918
10359.65 942
10360.61 893
10361.57 913
10362.54 944
10363.50 893
10364.46 932
10365.42 948
10366.38 948
10367.34 952
10368.30 954
10369.26 932
10370.22 954
10371.18 967
10372.15 970
10373.11 935
10374.07 953
10375.03 931
10375.99 965
10376.95 936
10377.91 940
10378.88 950
10379.84 909
10380.80 929
10381.76 894
10382.72 945
10383.68 943
10384.65 931
10385.61 928
10386.57 906
10387.53 946
10388.49 959
10389.46 934
10390.42 917
10391.38 913
10392.34 962
10393.31 957
10394.27 906
10395.23 928
10396.19 955
10397.15 989
10398.12 959
10399.08 932
10400.04 985
10401.00 956
10401.97 948
10402.93 966
10403.89 938
10404.86 965
10405.82 937
10406.78 979
10407.74 1018
10408.71 985
10409.67 1041
10410.63 996
10411.60 995
10412.56 1016
10413.52 1034
10414.49 1001
10415.45 1008
10416.41 994
10417.38 1087
10418.34 1130
10419.30 1093
10420.27 1116
10421.23 1142
10422.19 1147
10423.16 1177
10424.12 1177
10425.08 1132
10426.05 1152
10427.01 1160
10427.98 1125
10428.94 1089
10429.90 1054
10430.87 1021
10431.83 1045
10432.80 977
10433.76 985
10434.72 970
10435.69 953
10436.65 990
10437.62 964
10438.58 1016
10439.55 951
10440.51 933
10441.47 952
10442.44 898
10443.40 930
10444.37 956
10445.33 904
10446.30 928
10447.26 945
10448.23 913
10449.19 904
10450.16 906
10451.12 943
10452.09 904
10453.05 935
10454.02 889
10454.98 875
10455.95 908
10456.91 885
10457.88 926
10458.84 879
10459.81 891
10460.77 887
10461.74 915
10462.70 909
10463.67 929
10464.64 909
10465.60 923
10466.57 932
10467.53 883
10468.50 890
10469.46 880
10470.43 922
10471.40 922
10472.36 852
10473.33 875
10474.29 890
10475.26 918
10476.23 859
10477.19 893
10478.16 867
10479.12 870
10480.09 929
10481.06 911
10482.02 889
10482.99 913
10483.96 854
10484.92 917
10485.89 899
10486.85 851
10487.82 884
10488.79 894
10489.75 958
10490.72 910
10491.69 895
10492.66 878
10493.62 876
10494.59 905
10495.56 894
10496.52 930
10497.49 911
10498.46 889
10499.42 912
10500.39 916
10501.36 901
10502.33 949
10503.29 914
10504.26 935
10505.23 918
10506.20 945
10507.16 974
10508.13 982
10509.10 948
10510.07 954
10511.03 925
10512.00 956
10512.97 932
10513.94 948
10514.90 909
10515.87 906
10516.84 905
10517.81 869
10518.78 904
10519.74 922
10520.71 931
10521.68 921
10522.65 949
10523.62 933
10524.59 947
10525.55 946
10526.52 922
10527.49 936
10528.46 920
10529.43 931
10530.40 935
10531.37 944
10532.33 923
10533.30 922
10534.27 913
10535.24 883
10536.21 898
10537.18 929
10538.15 917
10539.12 989
10540.08 947
10541.05 914
10542.02 885
10542.99 930
10543.96 925
10544.93 965
10545.90 963
10546.87 957
10547.84 969
10548.81 979
10549.78 1004
10550.75 969
10551.72 1002
10552.69 965
10553.66 1039
10554.63 1021
10555.60 974
10556.56 1005
10557.53 1020
10558.50 1021
10559.47 1077
10560.44 1105
10561.41 1138
10562.38 1113
10563.35 1100
10564.32 1145
10565.29 1134
10566.27 1151
10567.24 1160
10568.21 1091
10569.18 1113
10570.15 1115
10571.12 1088
10572.09 1047
10573.06 1055
10574.03 1032
10575.00 1024
10575.97 1035
10576.94 994
10577.91 985
10578.88 998
10579.85 984
10580.82 962
10581.79 962
10582.77 984
10583.74 967
10584.71 1012
10585.68 945
10586.65 916
10587.62 993
10588.59 946
10589.56 1056
10590.54 996
10591.51 1016
10592.48 1033
10593.45 992
10594.42 994
10595.39 999
10596.36 1021
10597.34 1025
10598.31 963
10599.28 1001
10600.25 993
10601.22 967
10602.19 925
10603.17 943
10604.14 994
10605.11 964
10606.08 924
10607.05 946
10608.03 975
10609.00 951
10609.97 932
10610.94 958
10611.92 892
10612.89 938
10613.86 914
10614.83 925
10615.81 953
10616.78 933
10617.75 939
10618.72 975
10619.70 981
10620.67 946
10621.64 971
10622.61 936
10623.59 933
10624.56 1005
10625.53 1044
10626.51 994
10627.48 989
10628.45 981
10629.43 1025
10630.40 1021
10631.37 1023
10632.34 992
10633.32 991
10634.29 1014
10635.26 1034
10636.24 1039
10637.21 1050
10638.19 1012
10639.16 1065
10640.13 1108
10641.11 1095
10642.08 1124
10643.05 1104
10644.03 1101
10645.00 1115
10645.98 1099
10646.95 1077
10647.92 1121
10648.90 1072
10649.87 1039
10650.85 1031
10651.82 1003
10652.79 1006
10653.77 1004
10654.74 1037
10655.72 1006
10656.69 975
10657.67 967
10658.64 995
10659.61 944
10660.59 992
10661.56 981
10662.54 958
10663.51 983
10664.49 995
10665.46 1024
10666.44 988
10667.41 964
10668.39 927
10669.36 946
10670.34 916
10671.31 914
10672.29 933
10673.26 929
10674.24 929
10675.21 964
10676.19 957
10677.16 929
10678.14 977
10679.11 919
10680.09 947
10681.06 961
10682.04 985
10683.02 968
10683.99 957
10684.97 979
10685.94 986
10686.92 958
10687.89 983
10688.87 1008
10689.85 1027
10690.82 963
10691.80 901
10692.77 944
10693.75 947
10694.73 920
10695.70 924
10696.68 918
10697.65 892
10698.63 892
10699.61 857
10700.58 867
10701.56 883
10702.54 887
10703.51 905
10704.49 948
10705.47 908
10706.44 887
10707.42 884
10708.40 891
10709.37 850
10710.35 886
10711.33 914
10712.30 880
10713.28 877
10714.26 900
10715.23 925
10716.21 860
10717.19 914
10718.17 886
10719.14 906
10720.12 878
10721.10 866
10722.08 914
10723.05 873
10724.03 888
10725.01 911
10725.98 870
10726.96 851
10727.94 854
10728.92 829
10729.90 866
10730.87 845
10731.85 877
10732.83 887
10733.81 899
10734.78 918
10735.76 910
10736.74 904
10737.72 869
10738.70 917
10739.68 901
10740.65 921
10741.63 874
10742.61 941
10743.59 913
10744.57 903
10745.54 870
10746.52 857
10747.50 894
10748.48 900
10749.46 848
10750.44 866
10751.42 873
10752.40 878
10753.37 922
10754.35 895
10755.33 892
10756.31 882
10757.29 880
10758.27 873
10759.25 864
10760.23 884
10761.21 894
10762.19 904
10763.16 879
10764.14 877
10765.12 887
10766.10 861
10767.08 879
10768.06 856
10769.04 854
10770.02 921
10771.00 915
10771.98 939
10772.96 892
10773.94 897
10774.92 874
10775.90 877
10776.88 919
10777.86 913
10778.84 907
10779.82 903
10780.80 898
10781.78 909
10782.76 898
10783.74 920
10784.72 941
10785.70 926
10786.68 938
10787.66 947
10788.64 912
10789.62 882
10790.60 906
10791.58 889
10792.56 900
10793.54 886
10794.52 914
10795.50 949
10796.48 951
10797.47 927
10798.45 972
10799.43 944
10800.41 889
10801.39 935
10802.37 932
10803.35 951
10804.33 929
10805.31 919
10806.29 934
10807.28 904
10808.26 927
10809.24 908
10810.22 881
10811.20 836
10812.18 847
10813.16 912
10814.15 933
10815.13 910
10816.11 915
10817.09 918
10818.07 962
10819.05 945
10820.04 965
10821.02 958
10822.00 932
10822.98 991
10823.96 983
10824.95 924
10825.93 909
10826.91 895
10827.89 933
10828.87 899
10829.86 922
10830.84 982
10831.82 948
10832.80 936
10833.79 910
10834.77 962
10835.75 972
10836.73 958
10837.72 933
10838.70 905
10839.68 948
10840.66 980
10841.65 973
10842.63 974
10843.61 978
10844.60 1004
10845.58 1009
10846.56 1001
10847.54 1002
10848.53 1021
10849.51 1020
10850.49 952
10851.48 974
10852.46 1022
10853.44 991
10854.43 1014
10855.41 999
10856.39 964
10857.38 1042
10858.36 1069
10859.34 1033
10860.33 1034
10861.31 980
10862.30 1024
10863.28 1031
10864.26 1044
10865.25 1057
10866.23 1026
10867.22 1039
10868.20 1104
10869.18 1098
10870.17 1117
10871.15 1115
10872.14 1076
10873.12 1099
10874.10 1112
10875.09 1118
10876.07 1108
10877.06 1159
10878.04 1118
10879.03 1077
10880.01 1108
10881.00 1136
10881.98 1149
10882.96 1142
10883.95 1159
10884.93 1163
10885.92 1171
10886.90 1235
10887.89 1236
10888.87 1178
10889.86 1210
10890.84 1218
10891.83 1244
10892.81 1255
10893.80 1231
10894.78 1213
10895.77 1203
10896.75 1222
10897.74 1237
10898.73 1215
10899.71 1234
10900.70 1227
10901.68 1270
10902.67 1302
10903.65 1313
10904.64 1305
10905.62 1337
10906.61 1347
10907.60 1307
10908.58 1331
10909.57 1322
10910.55 1350
10911.54 1339
10912.53 1330
10913.51 1334
10914.50 1352
10915.48 1368
10916.47 1412
10917.46 1382
10918.44 1435
10919.43 1389
10920.41 1450
10921.40 1400
10922.39 1403
10923.37 1432
10924.36 1416
10925.35 1452
10926.33 1440
10927.32 1462
10928.31 1467
10929.29 1426
10930.28 1478
10931.27 1464
10932.25 1456
10933.24 1494
10934.23 1496
10935.22 1476
10936.20 1519
10937.19 1509
10938.18 1529
10939.16 1591
10940.15 1624
10941.14 1624
10942.13 1666
10943.11 1649
10944.10 1676
10945.09 1625
10946.08 1692
10947.06 1738
10948.05 1758
10949.04 1772
10950.03 1746
10951.01 1719
10952.00 1829
10952.99 1851
10953.98 1825
10954.97 1844
10955.95 1877
10956.94 1890
10957.93 1934
10958.92 1991
10959.91 1970
10960.89 2009
10961.88 2027
10962.87 2045
10963.86 1984
10964.85 1989
10965.84 1973
10966.82 1940
10967.81 1915
10968.80 1840
10969.79 1881
10970.78 1859
10971.77 1839
10972.76 1818
10973.74 1841
10974.73 1775
10975.72 1830
10976.71 1805
10977.70 1768
10978.69 1694
10979.68 1715
10980.67 1701
10981.66 1753
10982.65 1811
10983.63 1773
10984.62 1805
10985.61 1787
10986.60 1812
10987.59 1812
10988.58 1830
10989.57 1862
10990.56 1865
10991.55 1882
10992.54 1940
10993.53 1981
10994.52 2002
10995.51 2053
10996.50 2113
10997.49 2217
10998.48 2221
10999.47 2294
11000.46 2367
11001.45 2457
11002.44 2514
11003.43 2498
11004.42 2478
11005.41 2427
11006.40 2411
11007.39 2333
11008.38 2190
11009.37 2210
11010.36 2184
11011.35 2067
11012.34 2005
11013.33 1912
11014.32 1876
11015.31 1829
11016.30 1803
11017.29 1686
11018.29 1641
11019.28 1604
11020.27 1635
11021.26 1605
11022.25 1620
11023.24 1584
11024.23 1554
11025.22 1530
11026.21 1509
11027.20 1508
11028.20 1512
11029.19 1465
11030.18 1520
11031.17 1505
11032.16 1472
11033.15 1404
11034.14 1469
11035.14 1393
11036.13 1402
11037.12 1458
11038.11 1411
11039.10 1440
11040.09 1473
11041.09 1445
11042.08 1422
11043.07 1375
11044.06 1314
11045.05 1361
11046.04 1305
11047.04 1329
11048.03 1343
11049.02 1361
11050.01 1373
11051.01 1328
11052.00 1274
11052.99 1286
11053.98 1320
11054.98 1244
11055.97 1259
11056.96 1262
11057.95 1298
11058.95 1286
11059.94 1286
11060.93 1275
11061.92 1280
11062.92 1308
11063.91 1299
11064.90 1282
11065.89 1253
11066.89 1239
11067.88 1252
11068.87 1296
11069.87 1351
11070.86 1276
11071.85 1229
11072.85 1207
11073.84 1281
11074.83 1308
11075.83 1304
11076.82 1229
11077.81 1223
11078.81 1272
11079.80 1242
11080.79 1218
11081.79 1289
11082.78 1297
11083.77 1305
11084.77 1294
11085.76 1242
11086.76 1242
11087.75 1250
11088.74 1227
11089.74 1244
11090.73 1205
11091.73 1183
11092.72 1180
11093.71 1188
11094.71 1226
11095.70 1241
11096.70 1196
11097.69 1214
11098.69 1222
11099.68 1187
11100.67 1211
11101.67 1155
11102.66 1165
11103.66 1161
11104.65 1194
11105.65 1192
11106.64 1164
11107.64 1148
11108.63 1148
11109.63 1176
11110.62 1217
11111.62 1192
11112.61 1134
11113.61 1137
11114.60 1130
11115.60 1120
11116.59 1110
11117.59 1130
11118.58 1159
11119.58 1134
11120.57 1152
11121.57 1130
11122.56 1162
11123.56 1137
11124.56 1161
11125.55 1140
11126.55 1159
11127.54 1163
11128.54 1107
11129.53 1203
11130.53 1129
11131.53 1131
11132.52 1148
11133.52 1146
11134.51 1115
11135.51 1123
11136.51 1158
11137.50 1113
11138.50 1072
11139.49 1135
11140.49 1124
11141.49 1116
11142.48 1094
11143.48 1073
11144.48 1054
11145.47 1084
11146.47 1078
11147.47 1114
11148.46 1078
11149.46 1073
11150.46 1112
11151.45 1078
11152.45 1047
11153.45 1086
11154.44 1135
11155.44 1080
11156.44 1078
11157.43 1058
11158.43 1032
11159.43 1047
11160.42 1023
11161.42 1064
11162.42 1025
11163.42 1051
11164.41 1043
11165.41 1012
11166.41 1007
11167.41 1050
11168.40 1035
11169.40 1059
11170.40 1021
11171.40 1013
11172.39 1025
11173.39 1019
11174.39 997
11175.39 1048
11176.39 1069
11177.38 1035
11178.38 990
11179.38 1021
11180.38 1033
11181.38 972
11182.37 985
11183.37 983
11184.37 1055
11185.37 1031
11186.37 987
11187.36 1045
11188.36 1056
11189.36 1056
11190.36 1044
11191.36 1045
11192.36 1053
11193.36 1044
11194.35 1048
11195.35 1013
11196.35 1040
11197.35 1034
11198.35 1038
11199.35 1013
11200.35 1029
11201.35 1019
11202.35 1025
11203.34 1017
11204.34 1019
11205.34 1022
11206.34 1057
11207.34 1081
11208.34 1063
11209.34 1070
11210.34 1021
11211.34 1063
11212.34 1024
11213.34 1019
11214.34 1015
11215.34 988
11216.34 1050
11217.34 1003
11218.34 1000
11219.34 974
11220.34 968
11221.34 1006
11222.34 945
11223.34 921
11224.34 972
11225.34 997
11226.34 957
11227.34 971
11228.34 968
11229.34 1012
11230.34 1023
11231.34 996
11232.34 1027
11233.34 1000
11234.34 1017
11235.34 1041
11236.34 1035
11237.34 949
11238.34 939
11239.34 969
11240.34 1012
11241.34 960
11242.34 1014
11243.34 972
11244.34 1025
11245.35 995
11246.35 972
11247.35 968
11248.35 1008
11249.35 985
11250.35 996
11251.35 1002
11252.35 1002
11253.35 1051
11254.36 1002
11255.36 1023
11256.36 990
11257.36 1006
11258.36 985
11259.36 1005
11260.36 972
11261.37 989
11262.37 992
11263.37 1024
11264.37 1004
11265.37 980
11266.38 998
11267.38 1017
11268.38 1033
11269.38 1002
11270.38 1017
11271.39 1011
11272.39 1012
11273.39 1005
11274.39 1008
11275.39 1024
11276.40 1001
11277.40 1039
11278.40 1079
11279.40 1054
11280.41 1115
11281.41 1125
11282.41 1067
11283.41 1121
11284.42 1109
11285.42 1057
11286.42 1057
11287.42 1090
11288.43 1044
11289.43 1068
11290.43 1004
11291.44 1060
11292.44 1092
11293.44 1039
11294.45 1025
11295.45 1062
11296.45 1071
11297.46 1036
11298.46 1067
11299.46 977
11300.47 1030
11301.47 1045
11302.47 1038
11303.48 1063
11304.48 1011
11305.48 979
11306.49 1043
11307.49 1082
11308.49 1059
11309.50 1033
11310.50 1102
11311.51 1090
11312.51 1068
11313.51 1072
11314.52 1154
11315.52 1120
11316.53 1101
11317.53 1135
11318.53 1076
11319.54 1065
11320.54 1083
11321.55 1116
11322.55 1100
11323.56 1031
11324.56 1041
11325.56 1023
11326.57 1026
11327.57 1005
11328.58 1003
11329.58 1037
11330.59 1018
11331.59 1009
11332.60 963
11333.60 963
11334.61 1004
11335.61 1016
11336.62 1041
11337.62 1010
11338.63 999
11339.63 1030
11340.64 997
11341.64 1081
11342.65 1033
11343.65 1009
11344.66 1070
11345.66 1076
11346.67 1027
11347.68 1023
11348.68 1028
11349.69 1040
11350.69 1039
11351.70 1020
11352.70 1007
11353.71 1042
11354.71 1010
11355.72 1009
11356.73 1026
11357.73 982
11358.74 1008
11359.74 985
11360.75 988
11361.76 1016
11362.76 1001
11363.77 941
11364.78 969
11365.78 949
11366.79 993
11367.79 1007
11368.80 1025
11369.81 1032
11370.81 1030
11371.82 1027
11372.83 953
11373.83 993
11374.84 1009
11375.85 989
11376.85 917
11377.86 957
11378.87 983
11379.87 907
11380.88 1000
11381.89 1007
11382.90 972
11383.90 958
11384.91 975
11385.92 971
11386.92 943
11387.93 928
11388.94 958
11389.95 987
11390.95 991
11391.96 995
11392.97 996
11393.98 994
11394.98 1001
11395.99 998
11397.00 1033
11398.01 1004
11399.01 985
11400.02 1041
11401.03 980
11402.04 1003
11403.05 992
11404.05 974
11405.06 989
11406.07 992
11407.08 976
11408.09 1048
11409.09 1037
11410.10 1014
11411.11 1010
11412.12 1034
11413.13 1007
11414.14 988
11415.14 1059
11416.15 1032
11417.16 1030
11418.17 990
11419.18 1019
11420.19 1050
11421.20 1064
11422.20 1023
11423.21 1057
11424.22 1037
11425.23 1092
11426.24 1055
11427.25 1048
11428.26 1002
11429.27 1045
11430.28 1023
11431.29 1048
11432.29 1074
11433.30 1019
11434.31 1058
11435.32 1101
11436.33 1054
11437.34 1061
11438.35 1067
11439.36 1056
11440.37 1047
11441.38 1067
11442.39 1075
11443.40 1099
11444.41 1125
11445.42 1092
11446.43 1070
11447.44 1094
11448.45 1090
11449.46 1102
11450.47 1137
11451.48 1121
11452.49 1148
11453.50 1124
11454.51 1130
11455.52 1135
11456.53 1110
11457.54 1133
11458.55 1149
11459.56 1140
11460.57 1124
11461.58 1149
11462.59 1145
11463.60 1159
11464.61 1140
11465.62 1118
11466.64 1198
11467.65 1107
11468.66 1196
11469.67 1232
11470.68 1185
11471.69 1255
11472.70 1209
11473.71 1199
11474.72 1153
11475.73 1199
11476.75 1189
11477.76 1251
11478.77 1214
11479.78 1210
11480.79 1248
11481.80 1174
11482.81 1195
11483.82 1253
11484.84 1236
11485.85 1200
11486.86 1168
11487.87 1266
11488.88 1275
11489.89 1237
11490.91 1218
11491.92 1223
11492.93 1242
11493.94 1245
11494.95 1244
11495.97 1192
11496.98 1240
11497.99 1231
11499.00 1271
11500.01 1283
11501.03 1330
11502.04 1252
11503.05 1286
11504.06 1282
11505.08 1272
11506.09 1294
11507.10 1276
11508.11 1287
11509.13 1293
11510.14 1273
11511.15 1266
11512.16 1327
11513.18 1339
11514.19 1382
11515.20 1311
11516.22 1373
11517.23 1339
11518.24 1346
11519.26 1343
11520.27 1378
11521.28 1352
11522.29 1348
11523.31 1367
11524.32 1361
11525.33 1370
11526.35 1369
11527.36 1378
11528.38 1408
11529.39 1421
11530.40 1375
11531.42 1492
11532.43 1466
11533.44 1442
11534.46 1461
11535.47 1521
11536.48 1524
11537.50 1503
11538.51 1476
11539.53 1461
11540.54 1501
11541.55 1507
11542.57 1520
11543.58 1563
11544.60 1633
11545.61 1567
11546.63 1544
11547.64 1605
11548.65 1614
11549.67 1644
11550.68 1638
11551.70 1712
11552.71 1680
11553.73 1661
11554.74 1766
11555.76 1764
11556.77 1730
11557.78 1722
11558.80 1733
11559.81 1841
11560.83 1839
11561.84 1777
11562.86 1783
11563.87 1813
11564.89 1826
11565.90 1877
11566.92 1868
11567.93 1917
11568.95 1959
11569.97 1987
11570.98 2006
11572.00 1994
11573.01 2067
11574.03 2174
11575.04 2182
11576.06 2184
11577.07 2192
11578.09 2209
11579.11 2320
11580.12 2362
11581.14 2501
11582.15 2483
11583.17 2575
11584.18 2569
11585.20 2673
11586.22 2738
11587.23 2852
11588.25 2959
11589.26 2990
11590.28 3084
11591.30 3133
11592.31 3255
11593.33 3397
11594.35 3605
11595.36 3724
11596.38 4041
11597.40 4296
11598.41 4357
11599.43 4521
11600.44 4808
11601.46 4901
11602.48 4853
11603.50 4914
11604.51 4953
11605.53 4865
11606.55 4719
11607.56 4551
11608.58 4418
11609.60 4242
11610.61 3952
11611.63 3792
11612.65 3564
11613.67 3354
11614.68 3232
11615.70 3067
11616.72 2872
11617.73 2718
11618.75 2649
11619.77 2580
11620.79 2401
11621.80 2300
11622.82 2168
11623.84 2134
11624.86 2164
11625.88 2087
11626.89 2037
11627.91 1941
11628.93 1973
11629.95 1906
11630.96 1907
11631.98 1897
11633.00 1876
11634.02 1824
11635.04 1863
11636.06 1855
11637.07 1797
11638.09 1734
11639.11 1770
11640.13 1750
11641.15 1749
11642.17 1800
11643.18 1784
11644.20 1708
11645.22 1744
11646.24 1694
11647.26 1684
11648.28 1672
11649.30 1629
11650.31 1631
11651.33 1618
11652.35 1589
11653.37 1645
11654.39 1577
11655.41 1608
11656.43 1626
11657.45 1593
11658.47 1521
11659.49 1564
11660.51 1579
11661.52 1633
11662.54 1656
11663.56 1605
11664.58 1594
11665.60 1546
11666.62 1647
11667.64 1655
11668.66 1627
11669.68 1679
11670.70 1651
11671.72 1635
11672.74 1714
11673.76 1686
11674.78 1709
11675.80 1746
11676.82 1768
11677.84 1695
11678.86 1754
11679.88 1721
11680.90 1703
11681.92 1763
11682.94 1783
11683.96 1787
11684.98 1737
11686.00 1760
11687.02 1788
11688.04 1739
11689.06 1757
11690.08 1746
11691.10 1753
11692.12 1759
11693.14 1702
11694.17 1629
11695.19 1666
11696.21 1671
11697.23 1642
11698.25 1663
11699.27 1669
11700.29 1645
11701.31 1632
11702.33 1641
11703.35 1580
11704.38 1573
11705.40 1630
11706.42 1538
11707.44 1534
11708.46 1547
11709.48 1503
11710.50 1548
11711.52 1549
11712.55 1548
11713.57 1480
11714.59 1498
11715.61 1550
11716.63 1476
11717.65 1489
11718.68 1520
11719.70 1463
11720.72 1471
11721.74 1433
11722.76 1426
11723.79 1472
11724.81 1438
11725.83 1406
11726.85 1333
11727.87 1394
11728.90 1402
11729.92 1334
11730.94 1394
11731.96 1365
11732.99 1337
11734.01 1398
11735.03 1315
11736.05 1338
11737.08 1323
11738.10 1331
11739.12 1364
11740.14 1264
11741.17 1287
11742.19 1298
11743.21 1241
11744.24 1269
11745.26 1327
11746.28 1274
11747.31 1273
11748.33 1304
11749.35 1266
11750.37 1273
11751.40 1294
11752.42 1247
11753.44 1219
11754.47 1213
11755.49 1266
11756.51 1245
11757.54 1235
11758.56 1247
11759.59 1186
11760.61 1169
11761.63 1194
11762.66 1202
11763.68 1216
11764.70 1213
11765.73 1167
11766.75 1215
11767.78 1189
11768.80 1254
11769.82 1193
11770.85 1194
11771.87 1172
11772.90 1122
11773.92 1159
11774.94 1162
11775.97 1183
11776.99 1127
11778.02 1131
11779.04 1134
11780.07 1157
11781.09 1117
11782.12 1155
11783.14 1114
11784.16 1148
11785.19 1179
11786.21 1108
11787.24 1146
11788.26 1103
11789.29 1182
11790.31 1142
11791.34 1147
11792.36 1116
11793.39 1127
11794.41 1121
11795.44 1119
11796.46 1092
11797.49 1105
11798.51 1117
11799.54 1105
11800.57 1073
11801.59 1067
11802.62 1080
11803.64 1089
11804.67 1104
11805.69 1054
11806.72 1098
11807.74 1046
11808.77 1071
11809.80 1086
11810.82 1109
11811.85 1075
11812.87 1098
11813.90 1070
11814.92 1129
11815.95 1071
11816.98 1069
11818.00 1069
11819.03 1113
11820.06 1085
11821.08 1078
11822.11 1144
11823.13 1101
11824.16 1125
11825.19 1142
11826.21 1126
11827.24 1089
11828.27 1123
11829.29 1079
11830.32 1114
11831.35 1136
11832.37 1120
11833.40 1125
11834.43 1168
11835.45 1142
11836.48 1063
11837.51 1087
11838.53 1134
11839.56 1100
11840.59 1082
11841.62 1145
11842.64 1135
11843.67 1136
11844.70 1100
11845.73 1135
11846.75 1125
11847.78 1143
11848.81 1169
11849.84 1131
11850.86 1137
11851.89 1070
11852.92 1143
11853.95 1101
11854.97 1115
11856.00 1128
11857.03 1176
11858.06 1167
11859.08 1142
11860.11 1091
11861.14 1124
11862.17 1148
11863.20 1154
11864.22 1122
11865.25 1131
11866.28 1172
11867.31 1140
11868.34 1163
11869.37 1145
11870.39 1169
11871.42 1178
11872.45 1151
11873.48 1175
11874.51 1185
11875.54 1117
11876.57 1149
11877.59 1184
11878.62 1252
11879.65 1213
11880.68 1163
11881.71 1201
11882.74 1210
11883.77 1237
11884.80 1231
11885.83 1176
11886.86 1198
11887.88 1254
11888.91 1243
11889.94 1283
11890.97 1245
11892.00 1250
11893.03 1223
11894.06 1305
11895.09 1305
11896.12 1310
11897.15 1344
11898.18 1369
11899.21 1386
11900.24 1400
11901.27 1351
11902.30 1380
11903.33 1381
11904.36 1373
11905.39 1398
11906.42 1387
11907.45 1468
11908.48 1412
11909.51 1402
11910.54 1364
11911.57 1411
11912.60 1424
11913.63 1356
11914.66 1369
11915.69 1425
11916.72 1393
11917.75 1352
11918.78 1376
11919.81 1381
11920.84 1367
11921.87 1359
11922.90 1424
11923.93 1382
11924.96 1465
11925.99 1448
11927.03 1470
11928.06 1511
11929.09 1565
11930.12 1551
11931.15 1545
11932.18 1619
11933.21 1618
11934.24 1598
11935.27 1636
11936.30 1687
11937.34 1686
11938.37 1625
11939.40 1582
11940.43 1568
11941.46 1556
11942.49 1558
11943.52 1511
11944.56 1418
11945.59 1391
11946.62 1407
11947.65 1400
11948.68 1418
11949.72 1355
11950.75 1334
11951.78 1357
11952.81 1341
11953.84 1313
11954.87 1259
11955.91 1294
11956.94 1213
11957.97 1231
11959.00 1185
11960.04 1180
11961.07 1173
11962.10 1192
11963.13 1222
11964.17 1229
11965.20 1197
11966.23 1192
11967.26 1185
11968.30 1182
11969.33 1229
11970.36 1176
11971.39 1197
11972.43 1218
11973.46 1203
11974.49 1178
11975.53 1236
11976.56 1257
11977.59 1232
11978.62 1216
11979.66 1195
11980.69 1229
11981.72 1215
11982.76 1267
11983.79 1233
11984.82 1178
11985.86 1218
11986.89 1264
11987.92 1245
11988.96 1215
11989.99 1202
11991.02 1189
11992.06 1220
11993.09 1218
11994.13 1231
11995.16 1221
11996.19 1205
11997.23 1237
11998.26 1254
11999.30 1268
12000.33 1269
12001.36 1261
12002.40 1273
12003.43 1266
12004.47 1233
12005.50 1230
12006.53 1303
12007.57 1271
12008.60 1273
12009.64 1249
12010.67 1233
12011.71 1304
12012.74 1337
12013.78 1334
12014.81 1379
12015.85 1316
12016.88 1328
12017.91 1379
12018.95 1326
12019.98 1325
12021.02 1364
12022.05 1383
12023.09 1387
12024.12 1336
12025.16 1359
12026.19 1384
12027.23 1355
12028.26 1371
12029.30 1370
12030.34 1346
12031.37 1355
12032.41 1333
12033.44 1393
12034.48 1392
12035.51 1386
12036.55 1353
12037.58 1347
12038.62 1335
12039.66 1322
12040.69 1326
12041.73 1361
12042.76 1298
12043.80 1274
12044.83 1332
12045.87 1281
12046.91 1307
12047.94 1295
12048.98 1300
12050.01 1255
12051.05 1283
12052.09 1266
12053.12 1300
12054.16 1308
12055.20 1306
12056.23 1325
12057.27 1279
12058.31 1341
12059.34 1328
12060.38 1284
12061.42 1287
12062.45 1359
12063.49 1318
12064.53 1342
12065.56 1300
12066.60 1284
12067.64 1316
12068.67 1348
12069.71 1309
12070.75 1283
12071.78 1354
12072.82 1364
12073.86 1323
12074.90 1326
12075.93 1378
12076.97 1303
12078.01 1340
12079.05 1331
12080.08 1351
12081.12 1330
12082.16 1331
12083.20 1344
12084.23 1384
12085.27 1298
12086.31 1334
12087.35 1387
12088.38 1365
12089.42 1382
12090.46 1391
12091.50 1442
12092.54 1466
12093.57 1435
12094.61 1445
12095.65 1430
12096.69 1454
12097.73 1511
12098.76 1533
12099.80 1514
12100.84 1544
12101.88 1598
12102.92 1616
12103.96 1609
12104.99 1579
12106.03 1549
12107.07 1601
12108.11 1569
12109.15 1565
12110.19 1556
12111.23 1584
12112.27 1509
12113.30 1539
12114.34 1453
12115.38 1453
12116.42 1407
12117.46 1358
12118.50 1378
12119.54 1362
12120.58 1299
12121.62 1284
12122.66 1211
12123.70 1266
12124.74 1271
12125.77 1256
12126.81 1227
12127.85 1207
12128.89 1182
12129.93 1145
12130.97 1123
12132.01 1144
12133.05 1143
12134.09 1165
12135.13 1123
12136.17 1129
12137.21 1117
12138.25 1117
12139.29 1081
12140.33 1071
12141.37 1075
12142.41 1088
12143.45 1115
12144.49 1132
12145.53 1107
12146.57 1128
12147.61 1120
12148.65 1099
12149.69 1098
12150.73 1112
12151.77 1130
12152.81 1101
12153.86 1100
12154.90 1027
12155.94 1044
12156.98 1028
12158.02 1055
12159.06 1060
12160.10 1056
12161.14 1046
12162.18 1070
12163.22 1040
12164.26 1043
12165.31 1043
12166.35 1038
12167.39 1104
12168.43 1042
12169.47 1059
12170.51 1084
12171.55 1060
12172.59 1049
12173.64 1073
12174.68 1022
12175.72 1070
12176.76 1012
12177.80 1043
12178.84 1061
12179.89 1020
12180.93 1024
12181.97 1085
12183.01 1054
12184.05 1035
12185.09 1040
12186.14 1067
12187.18 1038
12188.22 1026
12189.26 1058
12190.31 1051
12191.35 1041
12192.39 1002
12193.43 1045
12194.47 1053
12195.52 1095
12196.56 1061
12197.60 1036
12198.64 1045
12199.69 1040
12200.73 1060
12201.77 1022
12202.81 1036
12203.86 1039
12204.90 1021
12205.94 1008
12206.99 1045
12208.03 1014
12209.07 1063
12210.11 1029
12211.16 1042
12212.20 1031
12213.24 1038
12214.29 1066
12215.33 1042
12216.37 1043
12217.42 1061
12218.46 1012
12219.50 1018
12220.55 1022
12221.59 1042
12222.63 1006
12223.68 1052
12224.72 1053
12225.77 1057
12226.81 1059
12227.85 1035
12228.90 1009
12229.94 1053
12230.98 1086
12232.03 1059
12233.07 1049
12234.12 1039
12235.16 1033
12236.20 1036
12237.25 1031
12238.29 1046
12239.34 1075
12240.38 1027
12241.43 1028
12242.47 976
12243.52 966
12244.56 986
12245.60 965
12246.65 984
12247.69 986
12248.74 996
12249.78 987
12250.83 966
12251.87 925
12252.92 957
12253.96 948
12255.01 943
12256.05 941
12257.10 913
12258.14 997
12259.19 948
12260.23 938
12261.28 952
12262.32 970
12263.37 939
12264.41 929
12265.46 954
12266.50 926
12267.55 947
12268.60 939
12269.64 942
12270.69 937
12271.73 937
12272.78 929
12273.82 939
12274.87 904
12275.92 902
12276.96 911
12278.01 857
12279.05 886
12280.10 889
12281.14 901
12282.19 868
12283.24 887
12284.28 915
12285.33 927
12286.38 860
12287.42 848
12288.47 896
12289.51 922
12290.56 852
12291.61 875
12292.65 890
12293.70 859
12294.75 899
12295.79 915
12296.84 915
12297.89 878
12298.93 880
12299.98 908
12301.03 910
12302.08 892
12303.12 897
12304.17 896
12305.22 910
12306.26 911
12307.31 911
12308.36 892
12309.41 885
12310.45 907
12311.50 953
12312.55 924
12313.59 917
12314.64 892
12315.69 911
12316.74 932
12317.78 898
12318.83 912
12319.88 893
12320.93 869
12321.98 916
12323.02 885
12324.07 866
12325.12 852
12326.17 898
12327.22 897
12328.26 891
12329.31 865
12330.36 882
12331.41 862
12332.46 858
12333.50 856
12334.55 861
12335.60 864
12336.65 907
12337.70 900
12338.75 867
12339.80 858
12340.84 873
12341.89 852
12342.94 841
12343.99 854
12345.04 826
12346.09 862
12347.14 834
12348.19 840
12349.23 826
12350.28 869
12351.33 853
12352.38 888
12353.43 847
12354.48 860
12355.53 837
12356.58 893
12357.63 908
12358.68 899
12359.73 889
12360.78 892
12361.82 888
12362.87 847
12363.92 876
12364.97 878
12366.02 908
12367.07 887
12368.12 883
12369.17 910
12370.22 931
12371.27 928
12372.32 904
12373.37 946
12374.42 898
12375.47 938
12376.52 950
12377.57 922
12378.62 912
12379.67 924
12380.72 949
12381.77 934
12382.82 915
12383.87 921
12384.92 888
12385.98 909
12387.03 910
12388.08 938
12389.13 938
12390.18 981
12391.23 904
12392.28 897
12393.33 938
12394.38 913
12395.43 940
12396.48 898
12397.53 934
12398.59 925
12399.64 949
12400.69 940
12401.74 951
12402.79 979
12403.84 973
12404.89 941
12405.94 950
12407.00 958
12408.05 906
12409.10 900
12410.15 938
12411.20 938
12412.25 900
12413.30 907
12414.36 944
12415.41 967
12416.46 951
12417.51 959
12418.56 931
12419.62 952
12420.67 950
12421.72 951
12422.77 970
12423.82 983
12424.88 958
12425.93 945
12426.98 944
12428.03 953
12429.08 971
12430.14 943
12431.19 978
12432.24 946
12433.29 991
12434.35 973
12435.40 1000
12436.45 965
12437.51 956
12438.56 963
12439.61 989
12440.66 1014
12441.72 998
12442.77 970
12443.82 994
12444.88 1012
12445.93 976
12446.98 997
12448.03 980
12449.09 1010
12450.14 1043
12451.19 1050
12452.25 1027
12453.30 1016
12454.35 992
12455.41 1018
12456.46 1037
12457.51 995
12458.57 1021
12459.62 1007
12460.68 1030
12461.73 1048
12462.78 1084
12463.84 1043
12464.89 1070
12465.94 1097
12467.00 1073
12468.05 1053
12469.11 1097
12470.16 1114
12471.21 1114
12472.27 1152
12473.32 1151
12474.38 1126
12475.43 1186
12476.49 1213
12477.54 1168
12478.60 1199
12479.65 1250
12480.70 1279
12481.76 1276
12482.81 1343
12483.87 1397
12484.92 1380
12485.98 1411
12487.03 1497
12488.09 1477
12489.14 1565
12490.20 1552
12491.25 1603
12492.31 1669
12493.36 1711
12494.42 1805
12495.47 1777
12496.53 1842
12497.58 1827
12498.64 1846
12499.69 1842
12500.75 1812
12501.80 1832
12502.86 1812
12503.91 1737
12504.97 1703
12506.03 1639
12507.08 1614
12508.14 1581
12509.19 1533
12510.25 1519
12511.30 1491
12512.36 1493
12513.42 1411
12514.47 1379
12515.53 1375
12516.58 1330
12517.64 1304
12518.70 1289
12519.75 1302
12520.81 1249
12521.87 1258
12522.92 1224
12523.98 1204
12525.03 1200
12526.09 1233
12527.15 1201
12528.20 1260
12529.26 1167
12530.32 1254
12531.37 1204
12532.43 1154
12533.49 1244
12534.54 1214
12535.60 1229
12536.66 1258
12537.71 1223
12538.77 1177
12539.83 1199
12540.89 1217
12541.94 1240
12543.00 1227
12544.06 1228
12545.11 1243
12546.17 1209
12547.23 1204
12548.29 1227
12549.34 1227
12550.40 1223
12551.46 1230
12552.52 1212
12553.57 1230
12554.63 1246
12555.69 1249
12556.75 1267
12557.80 1246
12558.86 1268
12559.92 1350
12560.98 1336
12562.04 1352
12563.09 1313
12564.15 1329
12565.21 1377
12566.27 1356
12567.33 1404
12568.39 1454
12569.44 1460
12570.50 1491
12571.56 1502
12572.62 1546
12573.68 1586
12574.74 1602
12575.79 1636
12576.85 1650
12577.91 1668
12578.97 1666
12580.03 1701
12581.09 1613
12582.15 1696
12583.20 1631
12584.26 1660
12585.32 1615
12586.38 1648
12587.44 1625
12588.50 1594
12589.56 1604
12590.62 1581
12591.68 1593
12592.74 1492
12593.80 1530
12594.86 1495
12595.91 1508
12596.97 1485
12598.03 1460
12599.09 1410
12600.15 1416
12601.21 1400
12602.27 1360
12603.33 1346
12604.39 1359
12605.45 1364
12606.51 1398
12607.57 1372
12608.63 1354
12609.69 1320
12610.75 1315
12611.81 1305
12612.87 1303
12613.93 1323
12614.99 1285
12616.05 1338
12617.11 1331
12618.17 1308
12619.23 1320
12620.29 1309
12621.35 1303
12622.41 1309
12623.47 1312
12624.53 1249
12625.60 1284
12626.66 1323
12627.72 1296
12628.78 1300
12629.84 1272
12630.90 1251
12631.96 1264
12633.02 1256
12634.08 1238
12635.14 1244
12636.20 1292
12637.27 1239
12638.33 1255
12639.39 1253
12640.45 1288
12641.51 1278
12642.57 1296
12643.63 1257
12644.69 1253
12645.76 1265
12646.82 1260
12647.88 1258
12648.94 1271
12650.00 1331
12651.06 1360
12652.13 1309
12653.19 1369
12654.25 1384
12655.31 1388
12656.37 1401
12657.44 1417
12658.50 1376
12659.56 1454
12660.62 1432
12661.68 1391
12662.75 1411
12663.81 1444
12664.87 1428
12665.93 1434
12666.99 1391
12668.06 1385
12669.12 1385
12670.18 1398
12671.24 1414
12672.31 1471
12673.37 1505
12674.43 1437
12675.50 1426
12676.56 1389
12677.62 1448
12678.68 1444
12679.75 1443
12680.81 1448
12681.87 1490
12682.94 1471
12684.00 1478
12685.06 1482
12686.13 1522
12687.19 1527
12688.25 1468
12689.31 1475
12690.38 1522
12691.44 1482
12692.51 1526
12693.57 1549
12694.63 1529
12695.70 1536
12696.76 1582
12697.82 1646
12698.89 1622
12699.95 1592
12701.01 1649
12702.08 1670
12703.14 1684
12704.21 1684
12705.27 1692
12706.33 1754
12707.40 1750
12708.46 1734
12709.53 1731
12710.59 1693
12711.65 1725
12712.72 1674
12713.78 1662
12714.85 1626
12715.91 1637
12716.98 1618
12718.04 1565
12719.11 1553
12720.17 1576
12721.23 1537
12722.30 1490
12723.36 1471
12724.43 1462
12725.49 1464
12726.56 1432
12727.62 1445
12728.69 1460
12729.75 1429
12730.82 1425
12731.88 1408
12732.95 1383
12734.01 1375
12735.08 1359
12736.14 1373
12737.21 1388
12738.28 1363
12739.34 1331
12740.41 1283
12741.47 1328
12742.54 1308
12743.60 1314
12744.67 1293
12745.73 1294
12746.80 1248
12747.87 1272
12748.93 1264
12750.00 1272
12751.06 1264
12752.13 1276
12753.19 1229
12754.26 1233
12755.33 1250
12756.39 1267
12757.46 1230
12758.53 1199
12759.59 1182
12760.66 1183
12761.72 1149
12762.79 1168
12763.86 1154
12764.92 1124
12765.99 1108
12767.06 1160
12768.12 1151
12769.19 1126
12770.26 1178
12771.32 1128
12772.39 1130
12773.46 1092
12774.52 1056
12775.59 1100
12776.66 1059
12777.72 1073
12778.79 1098
12779.86 1086
12780.93 1094
12781.99 1098
12783.06 1092
12784.13 1080
12785.20 1059
12786.26 1094
12787.33 1084
12788.40 1082
12789.46 1099
12790.53 1074
12791.60 1067
12792.67 1098
12793.74 1083
12794.80 1068
12795.87 1082
12796.94 1079
12798.01 1042
12799.07 1025
12800.14 1122
12801.21 1029
12802.28 1038
12803.35 1019
12804.41 1010
12805.48 1022
12806.55 1033
12807.62 1043
12808.69 1002
12809.76 1024
12810.82 1028
12811.89 1029
12812.96 1058
12814.03 1035
12815.10 1069
12816.17 1075
12817.24 1021
12818.30 1081
12819.37 1043
12820.44 993
12821.51 1051
12822.58 1041
12823.65 1028
12824.72 1005
12825.79 972
12826.86 999
12827.92 1031
12828.99 989
12830.06 1009
12831.13 1028
12832.20 1019
12833.27 1028
12834.34 999
12835.41 959
12836.48 1004
12837.55 990
12838.62 995
12839.69 987
12840.76 991
12841.83 966
12842.90 954
12843.97 942
12845.04 935
12846.11 941
12847.18 943
12848.25 984
12849.32 935
12850.39 917
12851.46 965
12852.53 938
12853.60 913
12854.67 907
12855.74 908
12856.81 917
12857.88 892
12858.95 896
12860.02 883
12861.09 899
12862.16 900
12863.23 922
12864.30 897
12865.37 863
12866.44 843
12867.51 873
12868.58 907
12869.65 886
12870.73 824
12871.80 865
12872.87 837
12873.94 848
12875.01 845
12876.08 804
12877.15 867
12878.22 928
12879.29 894
12880.37 873
12881.44 851
12882.51 816
12883.58 838
12884.65 813
12885.72 839
12886.79 846
12887.87 832
12888.94 835
12890.01 825
12891.08 846
12892.15 829
12893.22 802
12894.30 823
12895.37 822
12896.44 826
12897.51 797
12898.58 822
12899.66 832
12900.73 813
12901.80 799
12902.87 821
12903.94 825
12905.02 797
12906.09 772
12907.16 787
12908.23 800
12909.31 786
12910.38 853
12911.45 810
12912.52 806
12913.60 757
12914.67 749
12915.74 806
12916.82 809
12917.89 772
12918.96 787
12920.03 784
12921.11 806
12922.18 807
12923.25 775
12924.33 777
12925.40 787
12926.47 789
12927.55 753
12928.62 794
12929.69 779
12930.77 795
12931.84 787
12932.91 808
12933.99 786
12935.06 766
12936.13 775
12937.21 807
12938.28 806
12939.35 756
12940.43 764
12941.50 726
12942.58 775
12943.65 791
12944.72 766
12945.80 786
12946.87 798
12947.95 832
12949.02 794
12950.09 789
12951.17 798
12952.24 822
12953.32 801
12954.39 792
12955.47 759
12956.54 775
12957.62 779
12958.69 789
12959.76 778
12960.84 778
12961.91 774
12962.99 763
12964.06 744
12965.14 734
12966.21 790
12967.29 801
12968.36 773
12969.44 768
12970.51 796
12971.59 797
12972.66 779
12973.74 774
12974.81 760
12975.89 733
12976.96 774
12978.04 760
12979.11 803
12980.19 832
12981.27 782
12982.34 763
12983.42 787
12984.49 785
12985.57 804
12986.64 772
12987.72 796
12988.79 777
12989.87 788
12990.95 799
12992.02 766
12993.10 823
12994.17 824
12995.25 804
12996.33 794
12997.40 830
12998.48 789
12999.56 818
13000.63 808
13001.71 854
13002.78 832
13003.86 822
13004.94 822
13006.01 817
13007.09 849
13008.17 835
13009.24 843
13010.32 813
13011.40 871
13012.47 849
13013.55 854
13014.63 816
13015.70 828
13016.78 848
13017.86 846
13018.94 861
13020.01 888
13021.09 871
13022.17 895
13023.24 882
13024.32 855
13025.40 892
13026.48 872
13027.55 836
13028.63 887
13029.71 889
13030.79 827
13031.86 829
13032.94 858
13034.02 908
13035.10 900
13036.17 890
13037.25 889
13038.33 926
13039.41 899
13040.49 893
13041.56 916
13042.64 905
13043.72 901
13044.80 910
13045.88 931
13046.95 910
13048.03 890
13049.11 893
13050.19 888
13051.27 896
13052.35 951
13053.42 912
13054.50 925
13055.58 935
13056.66 926
13057.74 916
13058.82 930
13059.90 918
13060.97 902
13062.05 903
13063.13 891
13064.21 905
13065.29 902
13066.37 914
13067.45 902
13068.53 918
13069.61 946
13070.69 898
13071.76 874
13072.84 889
13073.92 927
13075.00 875
13076.08 864
13077.16 881
13078.24 888
13079.32 878
13080.40 843
13081.48 852
13082.56 856
13083.64 829
13084.72 825
13085.80 851
13086.88 828
13087.96 831
13089.04 844
13090.12 874
13091.20 842
13092.28 829
13093.36 817
13094.44 799
13095.52 773
13096.60 810
13097.68 829
13098.76 836
13099.84 850
13100.92 839
13102.00 838
13103.08 820
13104.16 814
13105.24 800
13106.32 775
13107.40 779
13108.48 823
13109.57 805
13110.65 791
13111.73 774
13112.81 751
13113.89 786
13114.97 823
13116.05 820
13117.13 753
13118.21 785
13119.29 758
13120.38 792
13121.46 806
13122.54 794
13123.62 795
13124.70 816
13125.78 795
13126.86 801
13127.95 758
13129.03 795
13130.11 828
13131.19 773
13132.27 772
13133.35 818
13134.44 799
13135.52 791
13136.60 777
13137.68 817
13138.76 815
13139.85 785
13140.93 763
13142.01 827
13143.09 794
13144.17 795
13145.26 804
13146.34 816
13147.42 807
13148.50 792
13149.59 765
13150.67 816
13151.75 796
13152.83 791
13153.92 792
13155.00 816
13156.08 810
13157.16 796
13158.25 768
13159.33 759
13160.41 792
13161.50 786
13162.58 802
13163.66 779
13164.74 779
13165.83 787
13166.91 799
13167.99 749
13169.08 809
13170.16 806
13171.24 816
13172.33 803
13173.41 780
13174.49 817
13175.58 858
13176.66 838
13177.75 746
13178.83 778
13179.91 813
13181.00 791
13182.08 777
13183.16 808
13184.25 801
13185.33 807
13186.42 791
13187.50 791
13188.58 794
13189.67 828
13190.75 782
13191.84 782
13192.92 750
13194.00 806
13195.09 802
13196.17 830
13197.26 782
13198.34 744
13199.43 799
13200.51 765
13201.60 763
13202.68 805
13203.76 824
13204.85 846
13205.93 811
13207.02 816
13208.10 805
13209.19 822
13210.27 820
13211.36 812
13212.44 838
13213.53 794
13214.61 778
13215.70 838
13216.78 780
13217.87 813
13218.95 781
13220.04 784
13221.13 742
13222.21 811
13223.30 814
13224.38 817
13225.47 806
13226.55 796
13227.64 808
13228.72 790
13229.81 777
13230.90 789
13231.98 791
13233.07 784
13234.15 802
13235.24 805
13236.33 819
13237.41 785
13238.50 809
13239.58 807
13240.67 841
13241.76 838
13242.84 855
13243.93 863
13245.01 818
13246.10 836
13247.19 857
13248.27 823
13249.36 815
13250.45 853
13251.53 841
13252.62 842
13253.71 849
13254.79 828
13255.88 827
13256.97 865
13258.05 855
13259.14 838
13260.23 829
13261.32 865
13262.40 854
13263.49 850
13264.58 890
13265.66 842
13266.75 895
13267.84 858
13268.93 874
13270.01 847
13271.10 869
13272.19 863
13273.28 888
13274.36 906
13275.45 875
13276.54 875
13277.63 890
13278.71 898
13279.80 890
13280.89 887
13281.98 887
13283.07 925
13284.15 937
13285.24 970
13286.33 964
13287.42 926
13288.51 917
13289.59 885
13290.68 882
13291.77 931
13292.86 943
13293.95 917
13295.04 948
13296.12 941
13297.21 968
13298.30 947
13299.39 990
13300.48 977
13301.57 964
13302.66 954
13303.74 939
13304.83 927
13305.92 939
13307.01 972
13308.10 996
13309.19 952
13310.28 974
13311.37 994
13312.46 985
13313.55 998
13314.63 1019
13315.72 1038
13316.81 993
13317.90 1011
13318.99 1016
13320.08 1038
13321.17 1027
13322.26 1070
13323.35 998
13324.44 1001
13325.53 1016
13326.62 1033
13327.71 1034
13328.80 1009
13329.89 1003
13330.98 1019
13332.07 1019
13333.16 991
13334.25 988
13335.34 997
13336.43 1007
13337.52 1016
13338.61 1003
13339.70 981
13340.79 1023
13341.88 986
13342.97 1002
13344.06 991
13345.15 995
13346.24 1016
13347.33 1007
13348.42 995
13349.51 1006
13350.60 985
13351.69 1027
13352.79 995
13353.88 983
13354.97 1030
13356.06 1006
13357.15 1043
13358.24 1057
13359.33 1031
13360.42 1077
13361.51 1093
13362.60 1082
13363.70 1088
13364.79 1154
13365.88 1092
13366.97 1081
13368.06 1110
13369.15 1113
13370.24 1080
13371.34 1101
13372.43 1101
13373.52 1104
13374.61 1091
13375.70 1125
13376.79 1091
13377.89 1097
13378.98 1099
13380.07 1100
13381.16 1071
13382.25 1066
13383.34 1042
13384.44 1013
13385.53 994
13386.62 1017
13387.71 1001
13388.81 998
13389.90 1001
13390.99 1005
13392.08 974
13393.18 1034
13394.27 976
13395.36 1037
13396.45 998
13397.55 929
13398.64 949
13399.73 977
13400.82 963
13401.92 951
13403.01 942
13404.10 974
13405.19 937
13406.29 950
13407.38 956
13408.47 933
13409.57 927
13410.66 938
13411.75 959
13412.85 923
13413.94 952
13415.03 977
13416.13 987
13417.22 972
13418.31 981
13419.41 904
13420.50 933
13421.59 970
13422.69 967
13423.78 1001
13424.87 981
13425.97 919
13427.06 972
13428.16 982
13429.25 973
13430.34 977
13431.44 956
13432.53 968
13433.63 924
13434.72 972
13435.81 964
13436.91 974
13438.00 961
13439.10 961
13440.19 984
13441.29 970
13442.38 967
13443.47 995
13444.57 992
13445.66 976
13446.76 996
13447.85 950
13448.95 1004
13450.04 1039
13451.14 1029
13452.23 1059
13453.33 1021
13454.42 978
13455.52 1048
13456.61 1028
13457.71 1007
13458.80 1040
13459.90 1024
13460.99 1075
13462.09 1082
13463.18 1091
13464.28 1077
13465.37 1071
13466.47 1088
13467.56 1119
13468.66 1097
13469.76 1105
13470.85 1089
13471.95 1033
13473.04 1049
13474.14 1099
13475.23 1081
13476.33 1101
13477.43 1129
13478.52 1112
13479.62 1102
13480.71 1146
13481.81 1108
13482.91 1049
13484.00 1075
13485.10 1126
13486.19 1136
13487.29 1121
13488.39 1079
13489.48 1109
13490.58 1139
13491.68 1171
13492.77 1141
13493.87 1167
13494.97 1161
13496.06 1208
13497.16 1220
13498.26 1232
13499.35 1250
13500.45 1230
13501.55 1305
13502.64 1257
13503.74 1242
13504.84 1240
13505.93 1293
13507.03 1258
13508.13 1241
13509.22 1242
13510.32 1200
13511.42 1223
13512.52 1227
13513.61 1194
13514.71 1208
13515.81 1148
13516.91 1211
13518.00 1167
13519.10 1118
13520.20 1086
13521.30 1074
13522.39 1099
13523.49 1089
13524.59 1058
13525.69 1084
13526.79 1031
13527.88 1003
13528.98 1017
13530.08 1007
13531.18 998
13532.28 1008
13533.37 972
13534.47 958
13535.57 973
13536.67 1014
13537.77 988
13538.86 978
13539.96 940
13541.06 957
13542.16 955
13543.26 958
13544.36 977
13545.46 971
13546.55 967
13547.65 982
13548.75 947
13549.85 917
13550.95 948
13552.05 944
13553.15 944
13554.25 892
13555.35 901
13556.44 900
13557.54 924
13558.64 889
13559.74 947
13560.84 864
13561.94 902
13563.04 890
13564.14 893
13565.24 886
13566.34 917
13567.44 933
13568.54 895
13569.64 887
13570.74 891
13571.84 928
13572.94 906
13574.04 908
13575.14 920
13576.24 879
13577.33 878
13578.43 914
13579.53 932
13580.63 942
13581.74 935
13582.84 854
13583.94 894
13585.04 883
13586.14 894
13587.24 897
13588.34 883
13589.44 867
13590.54 934
13591.64 893
13592.74 872
13593.84 879
13594.94 923
13596.04 901
13597.14 905
13598.24 929
13599.34 911
13600.44 921
13601.54 871
13602.65 896
13603.75 977
13604.85 903
13605.95 906
13607.05 915
13608.15 940
13609.25 961
13610.35 934
13611.45 919
13612.56 925
13613.66 909
13614.76 903
13615.86 911
13616.96 923
13618.06 906
13619.16 860
13620.27 882
13621.37 885
13622.47 868
13623.57 893
13624.67 917
13625.78 908
13626.88 904
13627.98 926
13629.08 907
13630.18 931
13631.29 902
13632.39 890
13633.49 872
13634.59 917
13635.69 872
13636.80 887
13637.90 896
13639.00 889
13640.10 908
13641.21 891
13642.31 892
13643.41 895
13644.51 915
13645.62 912
13646.72 914
13647.82 896
13648.92 878
13650.03 912
13651.13 899
13652.23 886
13653.34 866
13654.44 877
13655.54 904
13656.65 902
13657.75 903
13658.85 936
13659.96 928
13661.06 883
13662.16 877
13663.27 870
13664.37 902
13665.47 919
13666.58 858
13667.68 869
13668.78 880
13669.89 844
13670.99 857
13672.09 865
13673.20 897
13674.30 866
13675.41 861
13676.51 857
13677.61 878
13678.72 860
13679.82 908
13680.93 901
13682.03 903
13683.13 909
13684.24 897
13685.34 909
13686.45 893
13687.55 862
13688.66 897
13689.76 891
13690.86 906
13691.97 918
13693.07 935
13694.18 955
13695.28 896
13696.39 964
13697.49 938
13698.60 941
13699.70 930
13700.81 906
13701.91 978
13703.02 920
13704.12 928
13705.23 916
13706.33 932
13707.44 898
13708.54 927
13709.65 928
13710.75 968
13711.86 923
13712.96 959
13714.07 966
13715.18 953
13716.28 979
13717.39 969
13718.49 982
13719.60 962
13720.70 952
13721.81 1008
13722.91 967
13724.02 985
13725.13 999
13726.23 986
13727.34 1017
13728.44 984
13729.55 1051
13730.66 1100
13731.76 997
13732.87 1050
13733.98 1096
13735.08 1075
13736.19 1069
13737.29 1046
13738.40 1058
13739.51 1119
13740.61 1108
13741.72 1098
13742.83 1082
13743.93 1105
13745.04 1113
13746.15 1060
13747.25 1115
13748.36 1173
13749.47 1125
13750.57 1154
13751.68 1163
13752.79 1125
13753.90 1166
13755.00 1182
13756.11 1209
13757.22 1240
13758.32 1236
13759.43 1219
13760.54 1301
13761.65 1257
13762.75 1319
13763.86 1313
13764.97 1338
13766.08 1312
13767.18 1388
13768.29 1442
13769.40 1416
13770.51 1463
13771.61 1528
13772.72 1509
13773.83 1492
13774.94 1516
13776.05 1511
13777.15 1458
13778.26 1477
13779.37 1513
13780.48 1467
13781.59 1447
13782.69 1445
13783.80 1465
13784.91 1391
13786.02 1413
13787.13 1328
13788.24 1338
13789.34 1279
13790.45 1257
13791.56 1253
13792.67 1207
13793.78 1220
13794.89 1173
13796.00 1230
13797.10 1160
13798.21 1171
13799.32 1147
13800.43 1129
13801.54 1144
13802.65 1125
13803.76 1097
13804.87 1126
13805.98 1121
13807.09 1075
13808.20 1068
13809.30 1067
13810.41 1105
13811.52 1066
13812.63 1078
13813.74 1057
13814.85 1045
13815.96 1034
13817.07 1022
13818.18 1051
13819.29 997
13820.40 1025
13821.51 1056
13822.62 1018
13823.73 1018
13824.84 1013
13825.95 1020
13827.06 983
13828.17 981
13829.28 979
13830.39 1019
13831.50 940
13832.61 968
13833.72 999
13834.83 968
13835.94 971
13837.05 987
13838.16 986
13839.27 1008
13840.38 995
13841.49 993
13842.60 1006
13843.71 992
13844.82 989
13845.94 991
13847.05 1018
13848.16 1030
13849.27 995
13850.38 991
13851.49 1018
13852.60 983
13853.71 1040
13854.82 1004
13855.93 1008
13857.05 1012
13858.16 1050
13859.27 1037
13860.38 1059
13861.49 1013
13862.60 1044
13863.71 1035
13864.83 1063
13865.94 1092
13867.05 1072
13868.16 1072
13869.27 1076
13870.38 1090
13871.50 1059
13872.61 1065
13873.72 1053
13874.83 1057
13875.94 1067
13877.05 1034
13878.17 1062
13879.28 1030
13880.39 1051
13881.50 1062
13882.62 1032
13883.73 1015
13884.84 1065
13885.95 1044
13887.06 1010
13888.18 1068
13889.29 1051
13890.40 1059
13891.51 1045
13892.63 1024
13893.74 1029
13894.85 1067
13895.97 1029
13897.08 1046
13898.19 1009
13899.30 1047
13900.42 1082
13901.53 1030
13902.64 1035
13903.76 1059
13904.87 1074
13905.98 1013
13907.10 1040
13908.21 1011
13909.32 1002
13910.44 1026
13911.55 1025
13912.66 1042
13913.78 1017
13914.89 998
13916.00 1006
13917.12 988
13918.23 966
13919.34 948
13920.46 960
13921.57 947
13922.68 928
13923.80 980
13924.91 954
13926.03 983
13927.14 914
13928.25 976
13929.37 967
13930.48 938
13931.60 977
13932.71 947
13933.83 911
13934.94 909
13936.05 953
13937.17 972
13938.28 937
13939.40 996
13940.51 991
13941.63 952
13942.74 938
13943.86 936
13944.97 932
13946.09 919
13947.20 940
13948.32 940
13949.43 945
13950.55 933
13951.66 961
13952.78 994
13953.89 920
13955.01 917
13956.12 910
13957.24 946
13958.35 974
13959.47 973
13960.58 897
13961.70 922
13962.81 909
13963.93 942
13965.04 916
13966.16 920
13967.27 949
13968.39 905
13969.51 960
13970.62 946
13971.74 913
13972.85 927
13973.97 958
13975.09 959
13976.20 945
13977.32 911
13978.43 944
13979.55 912
13980.67 938
13981.78 937
13982.90 941
13984.01 967
13985.13 946
13986.25 941
13987.36 955
13988.48 944
13989.60 929
13990.71 955
13991.83 964
13992.95 975
13994.06 952
13995.18 1006
13996.30 988
13997.41 974
13998.53 948
13999.65 923
14000.76 988
14001.88 950
14003.00 970
14004.11 1003
14005.23 1040
14006.35 1026
14007.47 1028
14008.58 964
14009.70 996
14010.82 997
14011.94 998
14013.05 1050
14014.17 1011
14015.29 998
14016.41 976
14017.52 1013
14018.64 1038
14019.76 1011
14020.88 1018
14021.99 1026
14023.11 1057
14024.23 1080
14025.35 1090
14026.47 1072
14027.58 1051
14028.70 1054
14029.82 1029
14030.94 1063
14032.06 1042
14033.17 1033
14034.29 999
14035.41 1003
14036.53 984
14037.65 989
14038.77 989
14039.88 973
14041.00 956
14042.12 940
14043.24 948
14044.36 955
14045.48 968
14046.60 982
14047.72 930
14048.83 993
14049.95 975
14051.07 962
14052.19 914
14053.31 965
14054.43 909
14055.55 924
14056.67 927
14057.79 905
14058.91 949
14060.03 945
14061.14 921
14062.26 958
14063.38 920
14064.50 960
14065.62 935
14066.74 974
14067.86 975
14068.98 989
14070.10 977
14071.22 939
14072.34 989
14073.46 965
14074.58 941
14075.70 993
14076.82 1029
14077.94 952
14079.06 986
14080.18 1003
14081.30 1011
14082.42 1028
14083.54 1046
14084.66 1036
14085.78 1021
14086.90 1039
14088.02 1019
14089.14 1044
14090.26 1074
14091.38 1059
14092.50 1072
14093.63 1107
14094.75 1046
14095.87 1100
14096.99 1143
14098.11 1098
14099.23 1057
14100.35 1098
14101.47 1080
14102.59 1078
14103.71 1066
14104.83 1093
14105.96 1073
14107.08 1088
14108.20 1101
14109.32 1149
14110.44 1091
14111.56 1046
14112.68 997
14113.80 1004
14114.93 1047
14116.05 1008
14117.17 1003
14118.29 987
14119.41 977
14120.53 984
14121.66 961
14122.78 932
14123.90 928
14125.02 923
14126.14 891
14127.27 893
14128.39 879
14129.51 849
14130.63 874
14131.75 889
14132.88 909
14134.00 874
14135.12 883
14136.24 883
14137.37 832
14138.49 847
14139.61 866
14140.73 810
14141.86 853
14142.98 892
14144.10 868
14145.22 850
14146.35 858
14147.47 822
14148.59 822
14149.71 855
14150.84 906
14151.96 849
14153.08 827
14154.21 824
14155.33 795
14156.45 823
14157.58 837
14158.70 841
14159.82 804
14160.95 774
14162.07 798
14163.19 808
14164.32 789
14165.44 810
14166.56 820
14167.69 812
14168.81 811
14169.93 811
14171.06 841
14172.18 825
14173.31 852
14174.43 842
14175.55 814
14176.68 790
14177.80 828
14178.93 776
14180.05 778
14181.17 767
14182.30 771
14183.42 797
14184.55 813
14185.67 833
14186.79 768
14187.92 763
14189.04 777
14190.17 793
14191.29 779
14192.42 787
14193.54 768
14194.67 759
14195.79 759
14196.92 766
14198.04 750
14199.17 737
14200.29 714
14201.42 736
14202.54 755
14203.67 737
14204.79 759
14205.92 736
14207.04 725
14208.17 770
14209.29 751
14210.42 710
14211.54 737
14212.67 737
14213.79 765
14214.92 716
14216.04 704
14217.17 738
14218.29 751
14219.42 700
14220.55 707
14221.67 732
14222.80 742
14223.92 732
14225.05 677
14226.17 709
14227.30 706
14228.43 720
14229.55 706
14230.68 697
14231.81 689
14232.93 681
14234.06 698
14235.18 661
14236.31 679
14237.44 683
14238.56 705
14239.69 727
14240.82 701
14241.94 668
14243.07 671
14244.20 715
14245.32 687
14246.45 669
14247.58 705
14248.70 686
14249.83 683
14250.96 698
14252.08 689
14253.21 698
14254.34 618
14255.46 711
14256.59 686
14257.72 679
14258.85 680
14259.97 689
14261.10 686
14262.23 670
14263.35 665
14264.48 664
14265.61 621
14266.74 639
14267.86 667
14268.99 682
14270.12 713
14271.25 701
14272.38 665
14273.50 657
14274.63 638
14275.76 628
14276.89 644
14278.01 650
14279.14 633
14280.27 649
14281.40 671
14282.53 644
14283.66 661
14284.78 675
14285.91 652
14287.04 609
14288.17 659
14289.30 679
14290.43 623
14291.55 643
14292.68 658
14293.81 651
14294.94 662
14296.07 642
14297.20 629
14298.33 603
14299.45 626
14300.58 611
14301.71 623
14302.84 627
14303.97 648
14305.10 651
14306.23 604
14307.36 625
14308.49 618
14309.62 603
14310.75 636
14311.87 602
14313.00 620
14314.13 608
14315.26 613
14316.39 618
14317.52 615
14318.65 609
14319.78 617
14320.91 638
14322.04 622
14323.17 597
14324.30 587
14325.43 621
14326.56 611
14327.69 623
14328.82 630
14329.95 603
14331.08 632
14332.21 607
14333.34 577
14334.47 614
14335.60 608
14336.73 623
14337.86 627
14338.99 643
14340.12 628
14341.25 598
14342.38 628
14343.51 631
14344.64 631
14345.77 599
14346.90 591
14348.04 562
14349.17 597
14350.30 603
14351.43 621
14352.56 603
14353.69 612
14354.82 618
14355.95 596
14357.08 569
14358.21 596
14359.35 612
14360.48 591
14361.61 584
14362.74 587
14363.87 602
14365.00 596
14366.13 590
14367.26 592
14368.40 619
14369.53 593
14370.66 601
14371.79 619
14372.92 591
14374.05 558
14375.19 601
14376.32 628
14377.45 621
14378.58 576
14379.71 630
14380.85 614
14381.98 597
14383.11 611
14384.24 574
14385.37 567
14386.51 586
14387.64 605
14388.77 595
14389.90 571
14391.04 597
14392.17 604
14393.30 605
14394.43 593
14395.57 581
14396.70 594
14397.83 604
14398.96 574
14400.10 589
14401.23 592
14402.36 569
14403.50 609
14404.63 623
14405.76 577
14406.89 609
14408.03 618
14409.16 600
14410.29 602
14411.43 613
14412.56 634
14413.69 643
14414.83 638
14415.96 605
14417.09 614
14418.23 618
14419.36 623
14420.49 597
14421.63 658
14422.76 633
14423.90 616
14425.03 629
14426.16 632
14427.30 666
14428.43 636
14429.56 625
14430.70 655
14431.83 614
14432.97 618
14434.10 606
14435.24 633
14436.37 649
14437.50 630
14438.64 644
14439.77 697
14440.91 666
14442.04 662
14443.18 645
14444.31 632
14445.44 633
14446.58 660
14447.71 629
14448.85 673
14449.98 660
14451.12 668
14452.25 639
14453.39 683
14454.52 630
14455.66 656
14456.79 631
14457.93 618
14459.06 619
14460.20 657
14461.33 638
14462.47 615
14463.60 633
14464.74 647
14465.87 625
14467.01 651
14468.15 623
14469.28 628
14470.42 643
14471.55 651
14472.69 662
14473.82 645
14474.96 628
14476.09 647
14477.23 664
14478.37 673
14479.50 687
14480.64 667
14481.77 641
14482.91 650
14484.05 637
14485.18 660
14486.32 676
14487.45 670
14488.59 634
14489.73 610
14490.86 649
14492.00 662
14493.14 646
14494.27 645
14495.41 608
14496.55 623
14497.68 664
14498.82 622
14499.96 625
14501.09 625
14502.23 650
14503.37 635
14504.50 634
14505.64 623
14506.78 646
14507.91 674
14509.05 648
14510.19 606
14511.33 632
14512.46 651
14513.60 643
14514.74 641
14515.87 653
14517.01 634
14518.15 622
14519.29 615
14520.42 586
14521.56 649
14522.70 619
14523.84 629
14524.97 614
14526.11 648
14527.25 611
14528.39 632
14529.53 621
14530.66 615
14531.80 642
14532.94 629
14534.08 622
14535.22 611
14536.35 636
14537.49 611
14538.63 597
14539.77 608
14540.91 632
14542.05 610
14543.18 607
14544.32 565
14545.46 589
14546.60 608
14547.74 636
14548.88 632
14550.01 636
14551.15 643
14552.29 643
14553.43 613
14554.57 607
14555.71 672
14556.85 641
14557.99 644
14559.13 607
14560.26 634
14561.40 646
14562.54 655
14563.68 621
14564.82 693
14565.96 652
14567.10 640
14568.24 655
14569.38 708
14570.52 664
14571.66 648
14572.80 674
14573.94 615
14575.08 668
14576.22 660
14577.36 647
14578.50 632
14579.64 626
14580.78 639
14581.92 699
14583.06 650
14584.20 647
14585.34 644
14586.48 657
14587.62 694
14588.76 669
14589.90 692
14591.04 665
14592.18 697
14593.32 688
14594.46 712
14595.60 689
14596.74 686
14597.88 668
14599.02 677
14600.16 708
14601.30 694
14602.44 692
14603.58 721
14604.72 714
14605.86 724
14607.00 716
14608.15 649
14609.29 730
14610.43 709
14611.57 708
14612.71 683
14613.85 712
14614.99 728
14616.13 745
14617.27 744
14618.42 728
14619.56 728
14620.70 756
14621.84 760
14622.98 758
14624.12 745
14625.26 770
14626.41 784
14627.55 748
14628.69 759
14629.83 748
14630.97 799
14632.12 780
14633.26 775
14634.40 775
14635.54 767
14636.68 762
14637.83 773
14638.97 780
14640.11 760
14641.25 804
14642.39 796
14643.54 758
14644.68 791
14645.82 805
14646.96 811
14648.11 772
14649.25 758
14650.39 756
14651.53 734
14652.68 720
14653.82 717
14654.96 723
14656.11 710
14657.25 707
14658.39 685
14659.53 683
14660.68 733
14661.82 695
14662.96 681
14664.11 661
14665.25 663
14666.39 680
14667.54 642
14668.68 648
14669.82 654
14670.97 596
14672.11 647
14673.25 636
14674.40 665
14675.54 667
14676.68 659
14677.83 629
14678.97 644
14680.11 645
14681.26 651
14682.40 656
14683.55 642
14684.69 643
14685.83 621
14686.98 622
14688.12 601
14689.27 618
14690.41 594
14691.55 617
14692.70 607
14693.84 624
14694.99 634
14696.13 613
14697.28 610
14698.42 629
14699.56 597
14700.71 561
14701.85 582
14703.00 617
14704.14 606
14705.29 635
14706.43 597
14707.58 607
14708.72 618
14709.87 651
14711.01 627
14712.16 624
14713.30 597
14714.45 605
14715.59 630
14716.74 592
14717.88 620
14719.03 620
14720.17 624
14721.32 634
14722.46 618
14723.61 613
14724.76 591
14725.90 614
14727.05 626
14728.19 612
14729.34 612
14730.48 641
14731.63 608
14732.77 607
14733.92 622
14735.07 631
14736.21 626
14737.36 647
14738.50 641
14739.65 616
14740.80 621
14741.94 601
14743.09 621
14744.24 638
14745.38 640
14746.53 595
14747.67 646
14748.82 661
14749.97 611
14751.11 654
14752.26 640
14753.41 636
14754.55 641
14755.70 640
14756.85 671
14757.99 664
14759.14 626
14760.29 657
14761.43 631
14762.58 651
14763.73 653
14764.88 651
14766.02 679
14767.17 651
14768.32 662
14769.46 670
14770.61 662
14771.76 647
14772.91 690
14774.05 683
14775.20 660
14776.35 632
14777.50 691
14778.64 695
14779.79 682
14780.94 697
14782.09 663
14783.23 671
14784.38 742
14785.53 722
14786.68 724
14787.83 689
14788.97 730
14790.12 737
14791.27 687
14792.42 727
14793.57 750
14794.71 756
14795.86 702
14797.01 729
14798.16 738
14799.31 761
14800.46 726
14801.60 718
14802.75 772
14803.90 716
14805.05 736
14806.20 742
14807.35 721
14808.50 688
14809.64 751
14810.79 726
14811.94 700
14813.09 703
14814.24 726
14815.39 706
14816.54 681
14817.69 672
14818.84 695
14819.99 676
14821.14 677
14822.28 650
14823.43 650
14824.58 700
14825.73 679
14826.88 685
14828.03 673
14829.18 660
14830.33 655
14831.48 663
14832.63 625
14833.78 641
14834.93 588
14836.08 621
14837.23 623
14838.38 585
14839.53 624
14840.68 633
14841.83 629
14842.98 590
14844.13 579
14845.28 598
14846.43 597
14847.58 567
14848.73 580
14849.88 568
14851.03 588
14852.18 562
14853.33 592
14854.48 546
14855.63 544
14856.78 558
14857.93 553
14859.08 550
14860.24 578
14861.39 576
14862.54 540
14863.69 556
14864.84 571
14865.99 547
14867.14 566
14868.29 554
14869.44 542
14870.59 549
14871.75 523
14872.90 524
14874.05 541
14875.20 545
14876.35 542
14877.50 507
14878.65 513
14879.81 518
14880.96 532
14882.11 516
14883.26 520
14884.41 523
14885.56 527
14886.71 541
14887.87 532
14889.02 520
14890.17 511
14891.32 538
14892.47 511
14893.63 531
14894.78 510
14895.93 551
14897.08 570
14898.24 571
14899.39 519
14900.54 522
14901.69 520
14902.84 525
14904.00 516
14905.15 529
14906.30 496
14907.45 504
14908.61 507
14909.76 510
14910.91 536
14912.07 551
14913.22 532
14914.37 523
14915.52 499
14916.68 513
14917.83 520
14918.98 533
14920.14 508
14921.29 544
14922.44 527
14923.60 535
14924.75 503
14925.90 553
14927.06 517
14928.21 529
14929.36 504
14930.52 541
14931.67 476
14932.82 532
14933.98 516
14935.13 527
14936.28 494
14937.44 497
14938.59 508
14939.74 538
14940.90 498
14942.05 521
14943.21 497
14944.36 536
14945.51 514
14946.67 511
14947.82 513
14948.98 531
14950.13 518
14951.29 524
14952.44 516
14953.59 509
14954.75 492
14955.90 561
14957.06 506
14958.21 539
14959.37 521
14960.52 544
14961.68 527
14962.83 505
14963.99 521
14965.14 536
14966.29 513
14967.45 515
14968.60 517
14969.76 493
14970.91 512
14972.07 490
14973.22 489
14974.38 506
14975.54 515
14976.69 516
14977.85 524
14979.00 503
14980.16 473
14981.31 489
14982.47 490
14983.62 496
14984.78 505
14985.93 493
14987.09 492
14988.25 488
14989.40 467
14990.56 477
14991.71 474
14992.87 487
14994.02 480
14995.18 478
14996.34 455
14997.49 472
14998.65 478
14999.80 490
15000.96 489
15002.12 481
15003.27 467
15004.43 481
15005.59 483
15006.74 457
15007.90 477
15009.06 484
15010.21 484
15011.37 489
15012.53 486
15013.68 478
15014.84 459
15016.00 465
15017.15 473
15018.31 480
15019.47 482
15020.62 472
15021.78 479
15022.94 477
15024.09 449
15025.25 471
15026.41 450
15027.57 490
15028.72 436
15029.88 449
15031.04 450
15032.19 462
15033.35 443
15034.51 442
15035.67 450
15036.82 458
15037.98 460
15039.14 434
15040.30 402
15041.46 446
15042.61 476
15043.77 490
15044.93 460
15046.09 427
15047.25 472
15048.40 455
15049.56 444
15050.72 471
15051.88 464
15053.04 471
15054.19 482
15055.35 481
15056.51 478
15057.67 459
15058.83 446
15059.99 469
15061.14 443
15062.30 454
15063.46 454
15064.62 461
15065.78 451
15066.94 451
15068.10 436
15069.26 442
15070.41 441
15071.57 441
15072.73 463
15073.89 476
15075.05 442
15076.21 438
15077.37 457
15078.53 455
15079.69 465
15080.85 446
15082.00 458
15083.16 448
15084.32 441
15085.48 438
15086.64 435
15087.80 456
15088.96 422
15090.12 462
15091.28 431
15092.44 440
15093.60 447
15094.76 455
15095.92 470
15097.08 436
15098.24 446
15099.40 454
15100.56 460
15101.72 457
15102.88 450
15104.04 432
15105.20 439
15106.36 443
15107.52 436
15108.68 437
15109.84 439
15111.00 470
15112.16 487
15113.32 477
15114.48 486
15115.64 469
15116.80 446
15117.97 457
15119.13 439
15120.29 425
15121.45 436
15122.61 459
15123.77 478
15124.93 474
15126.09 422
15127.25 419
15128.41 458
15129.57 450
15130.74 448
15131.90 446
15133.06 447
15134.22 471
15135.38 424
15136.54 457
15137.70 454
15138.87 481
15140.03 442
15141.19 462
15142.35 405
15143.51 452
15144.67 452
15145.84 456
15147.00 461
15148.16 452
15149.32 478
15150.48 446
15151.65 459
15152.81 463
15153.97 439
15155.13 469
15156.29 486
15157.46 453
15158.62 422
15159.78 456
15160.94 457
15162.10 481
15163.27 476
15164.43 472
15165.59 475
15166.75 470
15167.92 456
15169.08 514
15170.24 470
15171.41 487
15172.57 427
15173.73 452
15174.89 467
15176.06 467
15177.22 451
15178.38 447
15179.55 475
15180.71 491
15181.87 487
15183.04 469
15184.20 491
15185.36 469
15186.53 497
15187.69 501
15188.85 474
15190.02 473
15191.18 481
15192.34 486
15193.51 517
15194.67 469
15195.83 463
15197.00 470
15198.16 507
15199.32 516
15200.49 508
15201.65 482
15202.82 517
15203.98 501
15205.14 507
15206.31 494
15207.47 514
15208.64 499
15209.80 500
15210.97 495
15212.13 488
15213.29 545
15214.46 503
15215.62 476
15216.79 512
15217.95 558
15219.12 520
15220.28 503
15221.45 549
15222.61 548
15223.78 499
15224.94 532
15226.10 560
15227.27 523
15228.43 550
15229.60 521
15230.76 533
15231.93 541
15233.09 520
15234.26 526
15235.43 560
15236.59 588
15237.76 541
15238.92 560
15240.09 559
15241.25 516
15242.42 552
15243.58 545
15244.75 534
15245.91 523
15247.08 514
15248.25 538
15249.41 542
15250.58 520
15251.74 521
15252.91 505
15254.07 519
15255.24 524
15256.41 522
15257.57 522
15258.74 533
15259.90 510
15261.07 504
15262.24 469
15263.40 491
15264.57 505
15265.74 487
15266.90 508
15268.07 498
15269.24 491
15270.40 502
15271.57 500
15272.73 470
15273.90 473
15275.07 482
15276.23 515
15277.40 467
15278.57 499
15279.74 497
15280.90 479
15282.07 473
15283.24 484
15284.40 445
15285.57 468
15286.74 486
15287.90 495
15289.07 484
15290.24 459
15291.41 473
15292.57 491
15293.74 468
15294.91 464
15296.08 465
15297.24 473
15298.41 490
15299.58 469
15300.75 469
15301.91 492
15303.08 446
15304.25 480
15305.42 492
15306.59 496
15307.75 481
15308.92 489
15310.09 466
15311.26 440
15312.43 465
15313.59 498
15314.76 492
15315.93 475
15317.10 477
15318.27 502
15319.44 453
15320.60 457
15321.77 477
15322.94 484
15324.11 456
15325.28 471
15326.45 468
15327.62 499
15328.79 432
15329.95 504
15331.12 497
15332.29 489
15333.46 515
15334.63 504
15335.80 493
15336.97 476
15338.14 435
15339.31 472
15340.48 518
15341.64 479
15342.81 482
15343.98 493
15345.15 499
15346.32 493
15347.49 478
15348.66 501
15349.83 474
15351.00 455
15352.17 477
15353.34 489
15354.51 473
15355.68 452
15356.85 473
15358.02 527
15359.19 527
15360.36 513
15361.53 491
15362.70 512
15363.87 498
15365.04 494
15366.21 470
15367.38 499
15368.55 502
15369.72 506
15370.89 486
15372.06 480
15373.23 505
15374.40 494
15375.57 482
15376.74 488
15377.91 481
15379.08 472
15380.25 488
15381.43 481
15382.60 527
15383.77 502
15384.94 481
15386.11 502
15387.28 535
15388.45 483
15389.62 484
15390.79 478
15391.96 501
15393.14 516
15394.31 498
15395.48 506
15396.65 495
15397.82 509
15398.99 492
15400.16 513
15401.34 535
15402.51 519
15403.68 512
15404.85 532
15406.02 502
15407.19 495
15408.37 518
15409.54 495
15410.71 477
15411.88 475
15413.05 514
15414.23 504
15415.40 501
15416.57 484
15417.74 481
15418.91 473
15420.09 475
15421.26 487
15422.43 494
15423.60 488
15424.78 509
15425.95 504
15427.12 504
15428.29 492
15429.47 445
15430.64 468
15431.81 467
15432.98 457
15434.16 464
15435.33 489
15436.50 458
15437.67 462
15438.85 502
15440.02 538
15441.19 506
15442.37 479
15443.54 443
15444.71 486
15445.89 475
15447.06 455
15448.23 458
15449.41 451
15450.58 421
15451.75 454
15452.93 457
15454.10 447
15455.27 474
15456.45 447
15457.62 474
15458.79 466
15459.97 494
15461.14 491
15462.32 479
15463.49 476
15464.66 490
15465.84 469
15467.01 449
15468.19 473
15469.36 447
15470.53 480
15471.71 455
15472.88 453
15474.06 444
15475.23 467
15476.41 470
15477.58 452
15478.75 464
15479.93 466
15481.10 424
15482.28 474
15483.45 487
15484.63 463
15485.80 453
15486.98 463
15488.15 491
15489.33 505
15490.50 500
15491.68 499
15492.85 443
15494.03 474
15495.20 489
15496.38 477
15497.55 464
15498.73 481
15499.90 464
15501.08 475
15502.25 480
15503.43 482
15504.60 463
15505.78 466
15506.96 497
15508.13 466
15509.31 428
15510.48 498
15511.66 486
15512.83 453
15514.01 455
15515.19 469
15516.36 479
15517.54 477
15518.71 495
15519.89 467
15521.07 495
15522.24 492
15523.42 475
15524.59 476
15525.77 514
15526.95 451
15528.12 467
15529.30 456
15530.48 500
15531.65 483
15532.83 489
15534.01 493
15535.18 503
15536.36 486
15537.54 466
15538.71 514
15539.89 477
15541.07 500
15542.24 473
15543.42 490
15544.60 473
15545.77 499
15546.95 511
15548.13 506
15549.30 475
15550.48 501
15551.66 516
15552.84 505
15554.01 508
15555.19 520
15556.37 514
15557.55 522
15558.72 519
15559.90 509
15561.08 479
15562.26 503
15563.43 493
15564.61 518
15565.79 532
15566.97 499
15568.14 506
15569.32 524
15570.50 541
15571.68 498
15572.86 524
15574.03 509
15575.21 507
15576.39 518
15577.57 533
15578.75 537
15579.93 541
15581.10 526
15582.28 530
15583.46 548
15584.64 538
15585.82 560
15587.00 540
15588.18 535
15589.35 548
15590.53 555
15591.71 531
15592.89 557
15594.07 542
15595.25 568
15596.43 545
15597.61 552
15598.78 579
15599.96 581
15601.14 587
15602.32 537
15603.50 559
15604.68 545
15605.86 611
15607.04 584
15608.22 591
15609.40 616
15610.58 592
15611.76 604
15612.94 589
15614.12 618
15615.30 604
15616.48 595
15617.66 624
15618.84 632
15620.01 575
15621.19 595
15622.37 614
15623.55 605
15624.73 603
15625.91 636
15627.09 632
15628.27 649
15629.46 616
15630.64 632
15631.82 679
15633.00 635
15634.18 621
15635.36 644
15636.54 664
15637.72 664
15638.90 650
15640.08 661
15641.26 653
15642.44 619
15643.62 677
15644.80 660
15645.98 643
15647.16 680
15648.34 712
15649.52 657
15650.71 665
15651.89 681
15653.07 652
15654.25 676
15655.43 671
15656.61 707
15657.79 691
15658.97 699
15660.16 709
15661.34 753
15662.52 723
15663.70 695
15664.88 693
15666.06 703
15667.24 710
15668.43 673
15669.61 690
15670.79 695
15671.97 703
15673.15 686
15674.33 705
15675.52 676
15676.70 688
15677.88 686
15679.06 715
15680.24 699
15681.43 700
15682.61 679
15683.79 704
15684.97 727
15686.16 718
15687.34 730
15688.52 668
15689.70 699
15690.89 676
15692.07 712
15693.25 725
15694.43 681
15695.62 693
15696.80 732
15697.98 711
15699.16 722
15700.35 727
15701.53 707
15702.71 702
15703.90 701
15705.08 732
15706.26 721
15707.45 701
15708.63 707
15709.81 726
15711.00 720
15712.18 730
15713.36 756
15714.55 742
15715.73 713
15716.91 730
15718.10 770
15719.28 744
15720.46 738
15721.65 755
15722.83 764
15724.01 740
15725.20 755
15726.38 737
15727.57 765
15728.75 780
15729.93 710
15731.12 733
15732.30 789
15733.49 742
15734.67 787
15735.85 743
15737.04 724
15738.22 757
15739.41 799
15740.59 784
15741.78 749
15742.96 755
15744.14 740
15745.33 737
15746.51 768
15747.70 765
15748.88 757
15750.07 772
15751.25 750
15752.44 797
15753.62 800
15754.81 807
15755.99 833
15757.18 756
15758.36 789
15759.55 734
15760.73 744
15761.92 766
15763.10 768
15764.29 768
15765.47 720
15766.66 748
15767.84 776
15769.03 771
15770.21 754
15771.40 761
15772.59 753
15773.77 743
15774.96 746
15776.14 745
15777.33 755
15778.51 737
15779.70 760
15780.89 719
15782.07 761
15783.26 744
15784.44 719
15785.63 738
15786.82 732
15788.00 739
15789.19 724
15790.37 694
15791.56 694
15792.75 706
15793.93 717
15795.12 692
15796.31 682
15797.49 697
15798.68 690
15799.87 653
15801.05 648
15802.24 673
15803.43 698
15804.61 683
15805.80 670
15806.99 720
15808.17 651
15809.36 606
15810.55 632
15811.73 662
15812.92 641
15814.11 670
15815.30 648
15816.48 699
15817.67 656
15818.86 623
15820.05 636
15821.23 631
15822.42 623
15823.61 627
15824.80 640
15825.98 628
15827.17 643
15828.36 630
15829.55 673
15830.73 652
15831.92 634
15833.11 627
15834.30 610
15835.49 639
15836.67 626
15837.86 604
15839.05 650
15840.24 610
15841.43 632
15842.61 612
15843.80 600
15844.99 600
15846.18 608
15847.37 571
15848.56 594
15849.74 596
15850.93 610
15852.12 637
15853.31 607
15854.50 617
15855.69 645
15856.88 614
15858.06 645
15859.25 627
15860.44 648
15861.63 643
15862.82 631
15864.01 632
15865.20 611
15866.39 633
15867.58 609
15868.77 618
15869.95 622
15871.14 589
15872.33 587
15873.52 619
15874.71 637
15875.90 608
15877.09 627
15878.28 628
15879.47 630
15880.66 620
15881.85 628
15883.04 648
15884.23 633
15885.42 644
15886.61 665
15887.80 650
15888.99 638
15890.18 662
15891.37 681
15892.56 690
15893.75 648
15894.94 646
15896.13 627
15897.32 636
15898.51 659
15899.70 651
15900.89 665
15902.08 643
15903.27 632
15904.46 669
15905.65 644
15906.84 661
15908.03 655
15909.22 636
15910.42 643
15911.61 650
15912.80 650
15913.99 680
15915.18 663
15916.37 664
15917.56 679
15918.75 676
15919.94 656
15921.13 658
15922.32 657
15923.52 651
15924.71 687
15925.90 648
15927.09 685
15928.28 676
15929.47 666
15930.66 641
15931.86 609
15933.05 609
15934.24 604
15935.43 604
15936.62 657
15937.81 633
15939.01 645
15940.20 640
15941.39 639
15942.58 632
15943.77 618
15944.97 612
15946.16 605
15947.35 609
15948.54 595
15949.73 610
15950.93 586
15952.12 600
15953.31 599
15954.50 561
15955.70 532
15956.89 515
15958.08 557
15959.27 565
15960.47 557
15961.66 566
15962.85 546
15964.04 534
15965.24 561
15966.43 533
15967.62 523
15968.82 505
15970.01 547
15971.20 541
15972.40 523
15973.59 503
15974.78 497
15975.97 504
15977.17 492
15978.36 493
15979.55 514
15980.75 529
15981.94 498
15983.13 518
15984.33 509
15985.52 513
15986.72 535
15987.91 509
15989.10 491
15990.30 492
15991.49 493
15992.68 503
15993.88 495
15995.07 498
15996.27 458
15997.46 505
15998.65 521
15999.85 516
16001.04 497
16002.24 473
16003.43 485
16004.63 478
16005.82 513
16007.01 463
16008.21 496
16009.40 513
16010.60 520
16011.79 499
16012.99 461
16014.18 484
16015.38 474
16016.57 490
16017.76 482
16018.96 502
16020.15 481
16021.35 488
16022.54 476
16023.74 477
16024.93 491
16026.13 456
16027.32 472
16028.52 485
16029.72 467
16030.91 491
16032.11 481
16033.30 499
16034.50 459
16035.69 478
16036.89 491
16038.08 476
16039.28 453
16040.47 486
16041.67 474
16042.87 486
16044.06 475
16045.26 464
16046.45 444
16047.65 464
16048.84 496
16050.04 447
16051.24 466
16052.43 449
16053.63 463
16054.82 480
16056.02 450
16057.22 424
16058.41 440
16059.61 447
16060.81 453
16062.00 454
16063.20 401
16064.40 433
16065.59 451
16066.79 450
16067.99 470
16069.18 477
16070.38 455
16071.58 447
16072.77 448
16073.97 443
16075.17 453
16076.36 435
16077.56 465
16078.76 418
16079.95 439
16081.15 408
16082.35 440
16083.55 467
16084.74 431
16085.94 409
16087.14 433
16088.33 478
16089.53 472
16090.73 446
16091.93 434
16093.12 465
16094.32 441
16095.52 427
16096.72 401
16097.92 399
16099.11 400
16100.31 428
16101.51 435
16102.71 465
16103.90 434
16105.10 440
16106.30 418
16107.50 424
16108.70 442
16109.90 423
16111.09 385
16112.29 397
16113.49 418
16114.69 410
16115.89 460
16117.09 437
16118.28 414
16119.48 403
16120.68 401
16121.88 413
16123.08 413
16124.28 402
16125.48 397
16126.67 398
16127.87 419
16129.07 424
16130.27 411
16131.47 394
16132.67 415
16133.87 398
16135.07 414
16136.27 416
16137.47 447
16138.67 421
16139.86 416
16141.06 406
16142.26 387
16143.46 393
16144.66 406
16145.86 370
16147.06 393
16148.26 412
16149.46 408
16150.66 404
16151.86 408
16153.06 389
16154.26 411
16155.46 395
16156.66 401
16157.86 422
16159.06 413
16160.26 413
16161.46 397
16162.66 395
16163.86 429
16165.06 418
16166.26 396
16167.46 440
16168.66 404
16169.86 404
16171.06 398
16172.26 412
16173.46 416
16174.66 416
16175.86 407
16177.07 413
16178.27 416
16179.47 401
16180.67 422
16181.87 401
16183.07 420
16184.27 400
16185.47 417
16186.67 429
16187.87 420
16189.07 410
16190.28 403
16191.48 410
16192.68 446
16193.88 428
16195.08 418
16196.28 408
16197.48 406
16198.69 404
16199.89 399
16201.09 413
16202.29 440
16203.49 388
16204.69 395
16205.90 445
16207.10 428
16208.30 426
16209.50 429
16210.70 417
16211.91 436
16213.11 420
16214.31 432
16215.51 413
16216.71 433
16217.92 415
16219.12 442
16220.32 435
16221.52 430
16222.72 437
16223.93 458
16225.13 429
16226.33 464
16227.53 435
16228.74 429
16229.94 427
16231.14 441
16232.35 424
16233.55 423
16234.75 451
16235.95 452
16237.16 416
16238.36 441
16239.56 444
16240.77 421
16241.97 413
16243.17 439
16244.38 420
16245.58 418
16246.78 440
16247.99 438
16249.19 445
16250.39 485
16251.60 437
16252.80 441
16254.00 413
16255.21 426
16256.41 449
16257.61 455
16258.82 472
16260.02 451
16261.22 473
16262.43 491
16263.63 472
16264.84 485
16266.04 464
16267.24 447
16268.45 493
16269.65 477
16270.86 470
16272.06 450
16273.27 471
16274.47 478
16275.67 425
16276.88 445
16278.08 464
16279.29 482
16280.49 506
16281.70 513
16282.90 483
16284.11 489
16285.31 498
16286.52 505
16287.72 482
16288.92 493
16290.13 490
16291.33 475
16292.54 500
16293.74 486
16294.95 482
16296.15 463
16297.36 487
16298.57 536
16299.77 484
16300.98 467
16302.18 505
16303.39 504
16304.59 508
16305.80 537
16307.00 522
16308.21 502
16309.41 499
16310.62 516
16311.83 505
16313.03 511
16314.24 497
16315.44 489
16316.65 502
16317.85 511
16319.06 500
16320.27 481
16321.47 510
16322.68 476
16323.88 477
16325.09 500
16326.30 488
16327.50 465
16328.71 474
16329.92 465
16331.12 488
16332.33 471
16333.54 455
16334.74 463
16335.95 479
16337.16 460
16338.36 444
16339.57 461
16340.78 463
16341.98 467
16343.19 458
16344.40 481
16345.60 452
16346.81 438
16348.02 426
16349.22 458
16350.43 428
16351.64 415
16352.85 419
16354.05 403
16355.26 412
16356.47 413
16357.67 421
16358.88 457
16360.09 428
16361.30 419
16362.50 408
16363.71 413
16364.92 441
16366.13 423
16367.34 417
16368.54 420
16369.75 432
16370.96 422
16372.17 398
16373.37 419
16374.58 401
16375.79 408
16377.00 413
16378.21 413
16379.42 433
16380.62 412
16381.83 417
16383.04 401
16384.25 404
16385.46 428
16386.67 422
16387.87 384
16389.08 402
16390.29 388
16391.50 382
16392.71 389
16393.92 403
16395.13 415
16396.33 418
16397.54 415
16398.75 386
16399.96 412
16401.17 423
16402.38 401
16403.59 398
16404.80 396
16406.01 417
16407.22 399
16408.42 395
16409.63 366
16410.84 395
16412.05 395
16413.26 363
16414.47 389
16415.68 388
16416.89 402
16418.10 386
16419.31 402
16420.52 400
16421.73 393
16422.94 416
16424.15 403
16425.36 401
16426.57 381
16427.78 388
16428.99 404
16430.20 392
16431.41 376
16432.62 346
16433.83 401
16435.04 414
16436.25 409
16437.46 396
16438.67 356
16439.88 385
16441.09 402
16442.30 356
16443.51 379
16444.72 392
16445.93 377
16447.14 382
16448.36 368
16449.57 382
16450.78 403
16451.99 370
16453.20 371
16454.41 372
16455.62 413
16456.83 385
16458.04 398
16459.25 396
16460.47 379
16461.68 361
16462.89 382
16464.10 379
16465.31 389
16466.52 354
16467.73 377
16468.94 355
16470.16 374
16471.37 377
16472.58 383
16473.79 374
16475.00 370
16476.21 384
16477.43 354
16478.64 377
16479.85 384
16481.06 359
16482.27 369
16483.49 344
16484.70 383
16485.91 372
16487.12 350
16488.33 345
16489.55 371
16490.76 357
16491.97 387
16493.18 370
16494.40 370
16495.61 353
16496.82 372
16498.03 361
16499.25 361
16500.46 354
16501.67 407
16502.88 396
16504.10 384
16505.31 358
16506.52 350
16507.74 374
16508.95 373
16510.16 357
16511.37 344
16512.59 354
16513.80 381
16515.01 358
16516.23 336
16517.44 362
16518.65 352
16519.87 344
16521.08 347
16522.29 349
16523.51 332
16524.72 342
16525.93 381
16527.15 364
16528.36 392
16529.58 353
16530.79 366
16532.00 355
16533.22 348
16534.43 377
16535.64 378
16536.86 362
16538.07 364
16539.29 360
16540.50 341
16541.72 372
16542.93 363
16544.14 357
16545.36 348
16546.57 357
16547.79 345
16549.00 362
16550.22 376
16551.43 333
16552.64 370
16553.86 354
16555.07 355
16556.29 387
16557.50 371
16558.72 340
16559.93 370
16561.15 394
16562.36 403
16563.58 351
16564.79 363
16566.01 363
16567.22 360
16568.44 375
16569.65 366
16570.87 359
16572.08 371
16573.30 370
16574.51 367
16575.73 357
16576.95 331
16578.16 353
16579.38 371
16580.59 385
16581.81 392
16583.02 394
16584.24 363
16585.45 378
16586.67 389
16587.89 354
16589.10 375
16590.32 351
16591.53 404
16592.75 379
16593.97 374
16595.18 347
16596.40 360
16597.61 350
16598.83 380
16600.05 367
16601.26 363
16602.48 347
16603.70 355
16604.91 348
16606.13 374
16607.35 371
16608.56 350
16609.78 336
16611.00 353
16612.21 358
16613.43 362
16614.65 340
16615.86 358
16617.08 362
16618.30 362
16619.51 344
16620.73 327
16621.95 345
16623.17 328
16624.38 331
16625.60 342
16626.82 370
16628.03 384
16629.25 358
16630.47 349
16631.69 338
16632.90 334
16634.12 346
16635.34 366
16636.56 357
16637.77 355
16638.99 364
16640.21 362
16641.43 346
16642.65 330
16643.86 341
16645.08 352
16646.30 359
16647.52 369
16648.74 339
16649.95 341
16651.17 334
16652.39 332
16653.61 348
16654.83 343
16656.05 324
16657.26 348
16658.48 350
16659.70 335
16660.92 343
16662.14 344
16663.36 342
16664.58 324
16665.79 329
16667.01 339
16668.23 358
16669.45 324
16670.67 318
16671.89 354
16673.11 360
16674.33 354
16675.55 322
16676.76 341
16677.98 342
16679.20 361
16680.42 354
16681.64 375
16682.86 344
16684.08 342
16685.30 328
16686.52 341
16687.74 339
16688.96 323
16690.18 355
16691.40 331
16692.62 327
16693.84 350
16695.06 376
16696.28 348
16697.50 366
16698.72 349
16699.94 312
16701.16 351
16702.38 339
16703.60 324
16704.82 315
16706.04 325
16707.26 324
16708.48 354
16709.70 341
16710.92 337
16712.14 341
16713.36 350
16714.58 340
16715.80 351
16717.02 348
16718.24 354
16719.46 360
16720.68 350
16721.90 332
16723.12 342
16724.34 321
16725.57 299
16726.79 327
16728.01 346
16729.23 333
16730.45 347
16731.67 319
16732.89 325
16734.11 324
16735.33 348
16736.56 364
16737.78 342
16739.00 321
16740.22 343
16741.44 339
16742.66 338
16743.88 349
16745.11 360
16746.33 370
16747.55 338
16748.77 345
16749.99 334
16751.21 339
16752.44 351
16753.66 358
16754.88 351
16756.10 341
16757.32 341
16758.55 352
16759.77 352
16760.99 348
16762.21 348
16763.44 340
16764.66 355
16765.88 340
16767.10 311
16768.32 327
16769.55 350
16770.77 323
16771.99 336
16773.22 330
16774.44 358
16775.66 326
16776.88 356
16778.11 349
16779.33 332
16780.55 335
16781.77 360
16783.00 340
16784.22 324
16785.44 323
16786.67 343
16787.89 329
16789.11 338
16790.34 338
16791.56 339
16792.78 339
16794.01 333
16795.23 332
16796.45 332
16797.68 333
16798.90 327
16800.12 341
16801.35 329
16802.57 338
16803.80 347
16805.02 326
16806.24 337
16807.47 353
16808.69 327
16809.91 348
16811.14 336
16812.36 340
16813.59 367
16814.81 357
16816.04 349
16817.26 309
16818.48 351
16819.71 351
16820.93 339
16822.16 324
16823.38 343
16824.61 335
16825.83 340
16827.06 338
16828.28 343
16829.50 329
16830.73 334
16831.95 347
16833.18 341
16834.40 358
16835.63 367
16836.85 364
16838.08 371
16839.30 349
16840.53 339
16841.75 347
16842.98 368
16844.20 348
16845.43 346
16846.65 350
16847.88 378
16849.11 364
16850.33 401
16851.56 378
16852.78 353
16854.01 339
16855.23 381
16856.46 372
16857.68 348
16858.91 364
16860.14 376
16861.36 397
16862.59 352
16863.81 367
16865.04 355
16866.27 387
16867.49 390
16868.72 386
16869.94 404
16871.17 376
16872.40 397
16873.62 399
16874.85 392
16876.08 389
16877.30 419
16878.53 389
16879.76 423
16880.98 423
16882.21 412
16883.43 399
16884.66 417
16885.89 418
16887.12 383
16888.34 407
16889.57 449
16890.80 455
16892.02 460
16893.25 403
16894.48 410
16895.70 398
16896.93 418
16898.16 417
16899.39 395
16900.61 402
16901.84 419
16903.07 412
16904.29 379
16905.52 409
16906.75 403
16907.98 400
16909.20 394
16910.43 394
16911.66 376
16912.89 382
16914.12 349
16915.34 369
16916.57 362
16917.80 352
16919.03 345
16920.26 389
16921.48 379
16922.71 334
16923.94 360
16925.17 371
16926.40 367
16927.62 360
16928.85 356
16930.08 365
16931.31 375
16932.54 363
16933.77 364
16934.99 349
16936.22 351
16937.45 363
16938.68 388
16939.91 382
16941.14 362
16942.37 385
16943.60 358
16944.82 329
16946.05 343
16947.28 366
16948.51 356
16949.74 362
16950.97 342
16952.20 366
16953.43 351
16954.66 352
16955.89 329
16957.12 340
16958.34 337
16959.57 328
16960.80 388
16962.03 336
16963.26 359
16964.49 353
16965.72 377
16966.95 338
16968.18 356
16969.41 340
16970.64 354
16971.87 359
16973.10 338
16974.33 368
16975.56 355
16976.79 369
16978.02 346
16979.25 363
16980.48 349
16981.71 341
16982.94 369
16984.17 355
16985.40 331
16986.63 347
16987.86 365
16989.09 339
16990.32 353
16991.55 326
16992.79 337
16994.02 341
16995.25 366
16996.48 311
16997.71 346
16998.94 335
17000.17 360
17001.40 353
17002.63 347
17003.86 350
17005.09 355
17006.32 336
17007.56 357
17008.79 352
17010.02 349
17011.25 336
17012.48 352
17013.71 344
17014.94 313
17016.18 327
17017.41 326
17018.64 347
17019.87 352
17021.10 351
17022.33 302
17023.57 323
17024.80 371
17026.03 345
17027.26 325
17028.49 336
17029.72 340
17030.96 350
17032.19 339
17033.42 332
17034.65 367
17035.88 344
17037.12 330
17038.35 339
17039.58 336
17040.81 335
17042.05 359
17043.28 338
17044.51 336
17045.74 354
17046.98 358
17048.21 331
17049.44 368
17050.67 325
17051.91 324
17053.14 323
17054.37 340
17055.61 331
17056.84 330
17058.07 342
17059.30 335
17060.54 339
17061.77 313
17063.00 335
17064.24 311
17065.47 328
17066.70 328
17067.94 323
17069.17 307
17070.40 324
17071.64 350
17072.87 323
17074.10 312
17075.34 302
17076.57 318
17077.81 316
17079.04 321
17080.27 309
17081.51 340
17082.74 327
17083.97 310
17085.21 304
17086.44 309
17087.68 342
17088.91 310
17090.15 326
17091.38 324
17092.61 316
17093.85 340
17095.08 337
17096.32 258
17097.55 317
17098.79 305
17100.02 304
17101.25 298
17102.49 319
17103.72 286
17104.96 304
17106.19 332
17107.43 310
17108.66 318
17109.90 328
17111.13 327
17112.37 311
17113.60 320
17114.84 311
17116.07 319
17117.31 307
17118.54 321
17119.78 300
17121.01 318
17122.25 289
17123.48 310
17124.72 317
17125.95 326
17127.19 314
17128.43 335
17129.66 329
17130.90 318
17132.13 318
17133.37 313
17134.60 354
17135.84 334
17137.08 351
17138.31 321
17139.55 330
17140.78 339
17142.02 325
17143.26 316
17144.49 322
17145.73 309
17146.96 321
17148.20 323
17149.44 309
17150.67 319
17151.91 310
17153.15 321
17154.38 286
17155.62 296
17156.85 293
17158.09 296
17159.33 318
17160.56 315
17161.80 299
17163.04 323
17164.28 296
17165.51 293
17166.75 298
17167.99 288
17169.22 299
17170.46 302
17171.70 315
17172.93 298
17174.17 308
17175.41 290
17176.65 286
17177.88 311
17179.12 300
17180.36 279
17181.60 264
17182.83 292
17184.07 318
17185.31 304
17186.55 294
17187.78 286
17189.02 293
17190.26 332
17191.50 285
17192.73 290
17193.97 298
17195.21 316
17196.45 294
17197.69 304
17198.92 283
17200.16 303
17201.40 309
17202.64 317
17203.88 302
17205.12 313
17206.35 301
17207.59 286
17208.83 319
17210.07 310
17211.31 308
17212.55 258
17213.78 274
17215.02 263
17216.26 284
17217.50 269
17218.74 293
17219.98 275
17221.22 292
17222.46 292
17223.69 274
17224.93 303
17226.17 257
17227.41 306
17228.65 286
17229.89 305
17231.13 264
17232.37 296
17233.61 282
17234.85 311
17236.09 306
17237.33 289
17238.57 281
17239.81 288
17241.04 297
17242.28 267
17243.52 286
17244.76 282
17246.00 304
17247.24 300
17248.48 309
17249.72 294
17250.96 277
17252.20 291
17253.44 277
17254.68 283
17255.92 287
17257.16 315
17258.40 312
17259.64 282
17260.88 292
17262.12 320
17263.37 294
17264.61 278
17265.85 280
17267.09 279
17268.33 283
17269.57 285
17270.81 254
17272.05 274
17273.29 269
17274.53 289
17275.77 300
17277.01 305
17278.25 262
17279.49 265
17280.74 306
17281.98 278
17283.22 294
17284.46 298
17285.70 302
17286.94 286
17288.18 297
17289.42 273
17290.66 311
17291.91 272
17293.15 273
17294.39 255
17295.63 280
17296.87 296
17298.11 279
17299.36 316
17300.60 294
17301.84 280
17303.08 283
17304.32 283
17305.56 256
17306.81 281
17308.05 287
17309.29 296
17310.53 275
17311.77 292
17313.02 262
17314.26 310
17315.50 271
17316.74 280
17317.99 281
17319.23 295
17320.47 280
17321.71 268
17322.96 277
17324.20 266
17325.44 295
17326.68 301
17327.93 275
17329.17 275
17330.41 302
17331.65 282
17332.90 273
17334.14 269
17335.38 273
17336.63 289
17337.87 287
17339.11 265
17340.36 246
17341.60 285
17342.84 253
17344.09 298
17345.33 270
17346.57 267
17347.82 262
17349.06 269
17350.30 274
17351.55 277
17352.79 273
17354.03 292
17355.28 276
17356.52 279
17357.76 289
17359.01 245
17360.25 275
17361.50 265
17362.74 264
17363.98 253
17365.23 285
17366.47 275
17367.72 264
17368.96 294
17370.21 295
17371.45 278
17372.69 271
17373.94 286
17375.18 265
17376.43 259
17377.67 264
17378.92 276
17380.16 269
17381.41 288
17382.65 294
17383.89 283
17385.14 268
17386.38 270
17387.63 273
17388.87 288
17390.12 271
17391.36 285
17392.61 268
17393.85 278
17395.10 267
17396.34 276
17397.59 278
17398.83 257
17400.08 283
17401.33 267
17402.57 264
17403.82 259
17405.06 266
17406.31 272
17407.55 271
17408.80 297
17410.04 285
17411.29 277
17412.54 271
17413.78 291
17415.03 298
17416.27 299
17417.52 253
17418.76 286
17420.01 279
17421.26 275
17422.50 294
17423.75 288
17425.00 288
17426.24 308
17427.49 291
17428.73 280
17429.98 275
17431.23 293
17432.47 259
17433.72 270
17434.97 277
17436.21 279
17437.46 298
17438.71 298
17439.95 302
17441.20 277
17442.45 294
17443.69 304
17444.94 287
17446.19 255
17447.43 306
17448.68 283
17449.93 280
17451.18 275
17452.42 271
17453.67 304
17454.92 281
17456.16 270
17457.41 266
17458.66 289
17459.91 286
17461.15 298
17462.40 263
17463.65 275
17464.90 305
17466.14 287
17467.39 290
17468.64 281
17469.89 277
17471.14 276
17472.38 278
17473.63 254
17474.88 278
17476.13 298
17477.38 272
17478.62 265
17479.87 265
17481.12 301
17482.37 292
17483.62 303
17484.86 289
17486.11 274
17487.36 275
17488.61 293
17489.86 306
17491.11 284
17492.36 289
17493.60 306
17494.85 291
17496.10 272
17497.35 273
17498.60 297
17499.85 291
17501.10 279
17502.35 264
17503.59 270
17504.84 276
17506.09 266
17507.34 300
17508.59 295
17509.84 282
17511.09 318
17512.34 290
17513.59 270
17514.84 297
17516.09 322
17517.34 285
17518.59 295
17519.84 287
17521.09 279
17522.33 285
17523.58 312
17524.83 281
17526.08 290
17527.33 287
17528.58 305
17529.83 271
17531.08 293
17532.33 287
17533.58 292
17534.83 325
17536.08 299
17537.33 308
17538.58 295
17539.83 298
17541.09 318
17542.34 314
17543.59 295
17544.84 294
17546.09 278
17547.34 301
17548.59 276
17549.84 302
17551.09 312
17552.34 274
17553.59 269
17554.84 291
17556.09 290
17557.34 275
17558.59 310
17559.85 299
17561.10 320
17562.35 275
17563.60 302
17564.85 289
17566.10 314
17567.35 302
17568.60 306
17569.86 298
17571.11 288
17572.36 280
17573.61 293
17574.86 307
17576.11 282
17577.36 320
17578.62 312
17579.87 289
17581.12 282
17582.37 282
17583.62 307
17584.87 298
17586.13 286
17587.38 284
17588.63 299
17589.88 276
17591.13 299
17592.39 300
17593.64 282
17594.89 305
17596.14 322
17597.40 303
17598.65 282
17599.90 297
17601.15 322
17602.41 321
17603.66 289
17604.91 268
17606.16 298
17607.42 309
17608.67 328
17609.92 306
17611.17 309
17612.43 281
17613.68 271
17614.93 277
17616.19 288
17617.44 290
17618.69 287
17619.95 267
17621.20 267
17622.45 292
17623.71 288
17624.96 303
17626.21 294
17627.47 284
17628.72 275
17629.97 332
17631.23 313
17632.48 306
17633.73 292
17634.99 322
17636.24 319
17637.49 313
17638.75 293
17640.00 302
17641.26 287
17642.51 291
17643.76 306
17645.02 297
17646.27 301
17647.53 298
17648.78 298
17650.03 291
17651.29 303
17652.54 290
17653.80 300
17655.05 319
17656.31 279
17657.56 297
17658.82 301
17660.07 307
17661.32 293
17662.58 295
17663.83 296
17665.09 290
17666.34 289
17667.60 294
17668.85 286
17670.11 282
17671.36 281
17672.62 301
17673.87 291
17675.13 285
17676.38 273
17677.64 296
17678.89 298
17680.15 290
17681.40 298
17682.66 273
17683.92 285
17685.17 289
17686.43 280
17687.68 284
17688.94 260
17690.19 290
17691.45 294
17692.70 302
17693.96 287
17695.22 285
17696.47 292
17697.73 279
17698.98 284
17700.24 258
17701.50 269
17702.75 277
17704.01 294
17705.26 295
17706.52 285
17707.78 273
17709.03 289
17710.29 285
17711.55 277
17712.80 285
17714.06 270
17715.32 280
17716.57 282
17717.83 257
17719.09 262
17720.34 288
17721.60 259
17722.86 259
17724.11 258
17725.37 270
17726.63 263
17727.88 285
17729.14 304
17730.40 276
17731.65 281
17732.91 292
17734.17 287
17735.43 275
17736.68 280
17737.94 268
17739.20 263
17740.46 268
17741.71 250
17742.97 284
17744.23 282
17745.49 259
17746.74 273
17748.00 281
17749.26 265
17750.52 270
17751.77 281
17753.03 264
17754.29 309
17755.55 292
17756.81 298
17758.06 270
17759.32 254
17760.58 234
17761.84 267
17763.10 282
17764.35 257
17765.61 269
17766.87 272
17768.13 286
17769.39 281
17770.65 287
17771.91 281
17773.16 282
17774.42 294
17775.68 282
17776.94 261
17778.20 298
17779.46 281
17780.72 273
17781.98 271
17783.23 266
17784.49 275
17785.75 266
17787.01 272
17788.27 276
17789.53 287
17790.79 286
17792.05 290
17793.31 261
17794.57 266
17795.83 281
17797.09 279
17798.34 281
17799.60 250
17800.86 251
17802.12 241
17803.38 281
17804.64 271
17805.90 255
17807.16 258
17808.42 260
17809.68 272
17810.94 272
17812.20 263
17813.46 285
17814.72 264
17815.98 250
17817.24 278
17818.50 277
17819.76 260
17821.02 281
17822.28 260
17823.54 256
17824.80 258
17826.06 254
17827.33 276
17828.59 282
17829.85 273
17831.11 275
17832.37 291
17833.63 267
17834.89 288
17836.15 271
17837.41 299
17838.67 258
17839.93 261
17841.19 253
17842.45 246
17843.72 255
17844.98 262
17846.24 246
17847.50 261
17848.76 267
17850.02 254
17851.28 262
17852.54 259
17853.81 247
17855.07 221
17856.33 272
17857.59 238
17858.85 276
17860.11 289
17861.38 267
17862.64 262
17863.90 251
17865.16 268
17866.42 274
17867.68 269
17868.95 259
17870.21 256
17871.47 255
17872.73 259
17874.00 260
17875.26 250
17876.52 233
17877.78 261
17879.04 269
17880.31 269
17881.57 248
17882.83 246
17884.09 253
17885.36 250
17886.62 252
17887.88 243
17889.14 271
17890.41 270
17891.67 256
17892.93 246
17894.20 247
17895.46 267
17896.72 255
17897.98 275
17899.25 262
17900.51 271
17901.77 258
17903.04 243
17904.30 275
17905.56 281
17906.83 265
17908.09 274
17909.35 245
17910.62 258
17911.88 269
17913.14 276
17914.41 263
17915.67 264
17916.93 257
17918.20 270
17919.46 280
17920.73 266
17921.99 245
17923.25 253
17924.52 265
17925.78 246
17927.05 269
17928.31 256
17929.57 263
17930.84 262
17932.10 271
17933.37 252
17934.63 265
17935.90 275
17937.16 268
17938.42 248
17939.69 224
17940.95 226
17942.22 241
17943.48 253
17944.75 242
17946.01 263
17947.28 233
17948.54 253
17949.81 255
17951.07 262
17952.34 258
17953.60 260
17954.87 266
17956.13 263
17957.40 242
17958.66 257
17959.93 273
17961.19 278
17962.46 250
17963.72 251
17964.99 234
17966.25 242
17967.52 236
17968.78 227
17970.05 253
17971.31 276
17972.58 246
17973.85 237
17975.11 225
17976.38 261
17977.64 256
17978.91 266
17980.18 267
17981.44 268
17982.71 222
17983.97 247
17985.24 221
17986.51 233
17987.77 241
17989.04 260
17990.30 238
17991.57 225
17992.84 249
17994.10 253
17995.37 258
17996.64 249
17997.90 236
17999.17 256
18000.44 228
18001.70 239
18002.97 246
18004.24 218
18005.50 220
18006.77 261
18008.04 265
18009.30 231
18010.57 244
18011.84 245
18013.10 231
18014.37 241
18015.64 228
18016.91 235
18018.17 243
18019.44 251
18020.71 237
18021.97 252
18023.24 255
18024.51 259
18025.78 242
18027.04 243
18028.31 241
18029.58 262
18030.85 272
18032.12 255
18033.38 245
18034.65 248
18035.92 270
18037.19 263
18038.45 279
18039.72 252
18040.99 242
18042.26 239
18043.53 230
18044.80 237
18046.06 269
18047.33 260
18048.60 237
18049.87 263
18051.14 254
18052.40 221
18053.67 276
18054.94 279
18056.21 263
18057.48 254
18058.75 265
18060.02 263
18061.29 259
18062.55 248
18063.82 266
18065.09 261
18066.36 245
18067.63 249
18068.90 275
18070.17 246
18071.44 238
18072.71 248
18073.98 242
18075.24 250
18076.51 262
18077.78 266
18079.05 239
18080.32 285
18081.59 278
18082.86 262
18084.13 239
18085.40 239
18086.67 245
18087.94 247
18089.21 264
18090.48 218
18091.75 248
18093.02 267
18094.29 250
18095.56 277
18096.83 263
18098.10 276
18099.37 272
18100.64 277
18101.91 257
18103.18 244
18104.45 255
18105.72 248
18106.99 276
18108.26 244
18109.53 268
18110.80 273
18112.07 280
18113.34 242
18114.61 283
18115.88 256
18117.15 279
18118.43 284
18119.70 283
18120.97 270
18122.24 254
18123.51 273
18124.78 253
18126.05 281
18127.32 258
18128.59 277
18129.86 274
18131.14 261
18132.41 255
18133.68 266
18134.95 258
18136.22 278
18137.49 275
18138.76 251
18140.04 249
18141.31 273
18142.58 279
18143.85 251
18145.12 250
18146.39 252
18147.67 278
18148.94 279
18150.21 274
18151.48 258
18152.75 262
18154.02 289
18155.30 254
18156.57 245
18157.84 272
18159.11 272
18160.39 253
18161.66 266
18162.93 262
18164.20 265
18165.47 263
18166.75 282
18168.02 272
18169.29 271
18170.56 261
18171.84 245
18173.11 232
18174.38 254
18175.66 268
18176.93 261
18178.20 245
18179.47 244
18180.75 240
18182.02 263
18183.29 249
18184.57 260
18185.84 242
18187.11 231
18188.39 281
18189.66 239
18190.93 261
18192.21 249
18193.48 256
18194.75 283
18196.03 272
18197.30 215
18198.57 239
18199.85 261
18201.12 263
18202.39 272
18203.67 264
18204.94 264
18206.22 242
18207.49 266
18208.76 256
18210.04 257
18211.31 245
18212.59 276
18213.86 261
18215.13 248
18216.41 252
18217.68 259
18218.96 267
18220.23 244
18221.51 263
18222.78 273
18224.05 236
18225.33 259
18226.60 255
18227.88 206
18229.15 254
18230.43 245
18231.70 268
18232.98 270
18234.25 264
18235.53 270
18236.80 251
18238.08 275
18239.35 267
18240.63 236
18241.90 254
18243.18 260
18244.45 251
18245.73 248
18247.00 252
18248.28 252
18249.55 260
18250.83 245
18252.10 263
18253.38 270
18254.65 255
18255.93 254
18257.21 257
18258.48 265
18259.76 258
18261.03 273
18262.31 265
18263.58 265
18264.86 284
18266.14 255
18267.41 252
18268.69 257
18269.96 262
18271.24 253
18272.52 254
18273.79 244
18275.07 230
18276.35 252
18277.62 248
18278.90 252
18280.17 225
18281.45 262
18282.73 255
18284.00 250
18285.28 249
18286.56 250
18287.83 245
18289.11 268
18290.39 285
18291.66 275
18292.94 264
18294.22 267
18295.50 250
18296.77 218
18298.05 251
18299.33 274
18300.60 269
18301.88 290
18303.16 253
18304.43 260
18305.71 257
18306.99 258
18308.27 249
18309.54 273
18310.82 251
18312.10 244
18313.38 246
18314.65 240
18315.93 265
18317.21 266
18318.49 246
18319.77 272
18321.04 288
18322.32 240
18323.60 251
18324.88 267
18326.16 269
18327.43 269
18328.71 252
18329.99 265
18331.27 250
18332.55 260
18333.82 261
18335.10 248
18336.38 251
18337.66 273
18338.94 278
18340.22 245
18341.50 254
18342.77 231
18344.05 261
18345.33 250
18346.61 245
18347.89 259
18349.17 250
18350.45 269
18351.73 234
18353.00 265
18354.28 236
18355.56 275
18356.84 254
18358.12 267
18359.40 270
18360.68 234
18361.96 252
18363.24 278
18364.52 257
18365.80 251
18367.08 243
18368.36 269
18369.64 248
18370.91 260
18372.19 246
18373.47 256
18374.75 267
18376.03 248
18377.31 251
18378.59 261
18379.87 244
18381.15 251
18382.43 252
18383.71 272
18384.99 250
18386.27 263
18387.55 256
18388.83 262
18390.11 240
18391.39 268
18392.67 257
18393.95 248
18395.24 248
18396.52 264
18397.80 242
18399.08 251
18400.36 244
18401.64 254
18402.92 251
18404.20 250
18405.48 257
18406.76 267
18408.04 246
18409.32 226
18410.60 228
18411.89 212
18413.17 243
18414.45 243
18415.73 252
18417.01 244
18418.29 259
18419.57 246
18420.85 253
18422.13 253
18423.42 221
18424.70 252
18425.98 270
18427.26 255
18428.54 237
18429.82 239
18431.11 234
18432.39 256
18433.67 211
18434.95 235
18436.23 248
18437.51 237
18438.80 276
18440.08 235
18441.36 235
18442.64 252
18443.93 249
18445.21 240
18446.49 225
18447.77 241
18449.05 267
18450.34 237
18451.62 248
18452.90 262
18454.18 276
18455.47 256
18456.75 245
18458.03 271
18459.31 233
18460.60 247
18461.88 265
18463.16 250
18464.45 249
18465.73 250
18467.01 239
18468.29 242
18469.58 281
18470.86 257
18472.14 246
18473.43 271
18474.71 255
18475.99 249
18477.28 247
18478.56 250
18479.84 263
18481.13 238
18482.41 254
18483.69 251
18484.98 231
18486.26 261
18487.54 240
18488.83 239
18490.11 232
18491.40 263
18492.68 254
18493.96 230
18495.25 256
18496.53 247
18497.81 234
18499.10 221
18500.38 254
18501.67 245
18502.95 249
18504.24 264
18505.52 243
18506.80 289
18508.09 262
18509.37 267
18510.66 248
18511.94 283
18513.23 242
18514.51 271
18515.80 263
18517.08 251
18518.37 282
18519.65 284
18520.93 265
18522.22 276
18523.50 267
18524.79 278
18526.07 250
18527.36 255
18528.64 253
18529.93 259
18531.21 261
18532.50 254
18533.79 271
18535.07 262
18536.36 273
18537.64 273
18538.93 238
18540.21 248
18541.50 269
18542.78 272
18544.07 273
18545.35 252
18546.64 268
18547.93 268
18549.21 277
18550.50 284
18551.78 267
18553.07 271
18554.36 269
18555.64 282
18556.93 273
18558.21 267
18559.50 271
18560.79 274
18562.07 276
18563.36 259
18564.64 269
18565.93 283
18567.22 261
18568.50 265
18569.79 272
18571.08 289
18572.36 296
18573.65 307
18574.94 300
18576.22 289
18577.51 265
18578.80 251
18580.08 288
18581.37 313
18582.66 271
18583.95 266
18585.23 272
18586.52 286
18587.81 283
18589.09 268
18590.38 278
18591.67 256
18592.96 258
18594.24 277
18595.53 268
18596.82 285
18598.11 258
18599.39 295
18600.68 299
18601.97 290
18603.26 278
18604.54 289
18605.83 280
18607.12 297
18608.41 280
18609.69 285
18610.98 274
18612.27 307
18613.56 310
18614.85 286
18616.13 298
18617.42 298
18618.71 317
18620.00 274
18621.29 284
18622.58 274
18623.86 313
18625.15 287
18626.44 280
18627.73 276
18629.02 280
18630.31 316
18631.60 300
18632.88 287
18634.17 284
18635.46 283
18636.75 279
18638.04 297
18639.33 278
18640.62 277
18641.91 273
18643.20 306
18644.48 266
18645.77 273
18647.06 287
18648.35 281
18649.64 267
18650.93 291
18652.22 257
18653.51 269
18654.80 311
18656.09 272
18657.38 273
18658.67 275
18659.96 267
18661.25 250
18662.54 265
18663.83 271
18665.12 255
18666.41 288
18667.70 260
18668.99 252
18670.28 276
18671.57 273
18672.86 252
18674.15 270
18675.44 263
18676.73 263
18678.02 238
18679.31 244
18680.60 238
18681.89 273
18683.18 253
18684.47 267
18685.76 258
18687.05 270
18688.34 274
18689.63 277
18690.92 275
18692.21 277
18693.50 251
18694.79 276
18696.08 249
18697.38 263
18698.67 244
18699.96 249
18701.25 258
18702.54 219
18703.83 257
18705.12 245
18706.41 275
18707.70 262
18709.00 292
18710.29 288
18711.58 273
18712.87 283
18714.16 279
18715.45 275
18716.74 266
18718.04 281
18719.33 260
18720.62 268
18721.91 256
18723.20 265
18724.50 251
18725.79 244
18727.08 270
18728.37 263
18729.66 265
18730.96 251
18732.25 250
18733.54 263
18734.83 250
18736.12 262
18737.42 259
18738.71 246
18740.00 238
18741.29 266
18742.59 274
18743.88 271
18745.17 231
18746.46 248
18747.76 268
18749.05 242
18750.34 238
18751.63 248
18752.93 251
18754.22 275
18755.51 244
18756.81 231
18758.10 258
18759.39 259
18760.69 234
18761.98 245
18763.27 273
18764.56 241
18765.86 240
18767.15 270
18768.44 258
18769.74 284
18771.03 269
18772.33 257
18773.62 234
18774.91 251
18776.21 251
18777.50 251
18778.79 246
18780.09 250
18781.38 259
18782.67 251
18783.97 259
18785.26 252
18786.56 281
18787.85 250
18789.14 249
18790.44 273
18791.73 265
18793.03 263
18794.32 250
18795.62 262
18796.91 248
18798.20 271
18799.50 258
18800.79 268
18802.09 265
18803.38 264
18804.68 270
18805.97 278
18807.27 256
18808.56 266
18809.86 260
18811.15 259
18812.45 253
18813.74 238
18815.04 256
18816.33 235
18817.63 243
18818.92 255
18820.22 270
18821.51 265
18822.81 270
18824.10 277
18825.40 250
18826.69 265
18827.99 251
18829.28 275
18830.58 254
18831.87 270
18833.17 267
18834.47 260
18835.76 256
18837.06 263
18838.35 231
18839.65 290
18840.95 273
18842.24 254
18843.54 243
18844.83 251
18846.13 259
18847.43 249
18848.72 251
18850.02 245
18851.31 258
18852.61 259
18853.91 250
18855.20 272
18856.50 255
18857.80 269
18859.09 284
18860.39 255
18861.69 246
18862.98 253
18864.28 264
18865.58 255
18866.87 253
18868.17 250
18869.47 253
18870.76 222
18872.06 273
18873.36 273
18874.65 246
18875.95 255
18877.25 237
18878.54 270
18879.84 237
18881.14 289
18882.44 262
18883.73 244
18885.03 246
18886.33 268
18887.63 258
18888.92 252
18890.22 260
18891.52 246
18892.82 257
18894.11 241
18895.41 252
18896.71 248
18898.01 245
18899.31 232
18900.60 260
18901.90 257
18903.20 247
18904.50 211
18905.80 249
18907.09 247
18908.39 257
18909.69 233
18910.99 251
18912.29 256
18913.59 241
18914.88 245
18916.18 233
18917.48 238
18918.78 246
18920.08 265
18921.38 270
18922.67 272
18923.97 271
18925.27 259
18926.57 264
18927.87 241
18929.17 230
18930.47 260
18931.77 241
18933.07 255
18934.37 258
18935.66 251
18936.96 274
18938.26 250
18939.56 225
18940.86 243
18942.16 255
18943.46 237
18944.76 255
18946.06 239
18947.36 241
18948.66 226
18949.96 238
18951.26 247
18952.56 215
18953.86 260
18955.16 257
18956.46 257
18957.76 239
18959.06 249
18960.36 232
18961.66 249
18962.96 231
18964.26 237
18965.56 227
18966.86 251
18968.16 225
18969.46 250
18970.76 229
18972.06 233
18973.36 256
18974.66 227
18975.96 243
18977.26 248
18978.56 250
18979.86 260
18981.16 231
18982.46 229
18983.76 232
18985.06 226
18986.37 258
18987.67 252
18988.97 213
18990.27 212
18991.57 232
18992.87 253
18994.17 226
18995.47 211
18996.77 237
18998.07 259
18999.38 249
19000.68 244
19001.98 217
19003.28 255
19004.58 247
19005.88 247
19007.18 226
19008.49 252
19009.79 241
19011.09 242
19012.39 258
19013.69 243
19015.00 216
19016.30 241
19017.60 224
19018.90 231
19020.20 213
19021.51 230
19022.81 267
19024.11 228
19025.41 249
19026.71 240
19028.02 257
19029.32 233
19030.62 223
19031.92 245
19033.23 259
19034.53 246
19035.83 239
19037.13 247
19038.44 251
19039.74 232
19041.04 253
19042.34 256
19043.65 230
19044.95 236
19046.25 249
19047.56 248
19048.86 227
19050.16 253
19051.47 243
19052.77 242
19054.07 213
19055.37 245
19056.68 244
19057.98 220
19059.28 245
19060.59 258
19061.89 236
19063.20 245
19064.50 239
19065.80 248
19067.11 251
19068.41 239
19069.71 242
19071.02 215
19072.32 215
19073.62 224
19074.93 251
19076.23 252
19077.54 214
19078.84 259
19080.14 250
19081.45 235
19082.75 215
19084.06 239
19085.36 259
19086.67 218
19087.97 246
19089.27 233
19090.58 248
19091.88 246
19093.19 241
19094.49 223
19095.80 239
19097.10 238
19098.41 251
19099.71 207
19101.02 215
19102.32 218
19103.63 235
19104.93 244
19106.24 247
19107.54 209
19108.85 205
19110.15 237
19111.46 222
19112.76 227
19114.07 223
19115.37 247
19116.68 249
19117.98 247
19119.29 240
19120.59 238
19121.90 228
19123.20 243
19124.51 251
19125.82 247
19127.12 230
19128.43 234
19129.73 229
19131.04 231
19132.34 217
19133.65 229
19134.96 225
19136.26 211
19137.57 216
19138.87 241
19140.18 229
19141.49 234
19142.79 235
19144.10 249
19145.41 244
19146.71 230
19148.02 239
19149.32 225
19150.63 210
19151.94 229
19153.24 221
19154.55 203
19155.86 214
19157.16 225
19158.47 258
19159.78 224
19161.08 214
19162.39 258
19163.70 252
19165.01 228
19166.31 217
19167.62 236
19168.93 231
19170.23 222
19171.54 242
19172.85 229
19174.16 221
19175.46 208
19176.77 241
19178.08 221
19179.39 223
19180.69 214
19182.00 224
19183.31 225
19184.62 219
19185.92 215
19187.23 234
19188.54 224
19189.85 234
19191.15 251
19192.46 249
19193.77 231
19195.08 226
19196.39 220
19197.69 232
19199.00 227
19200.31 216
19201.62 229
19202.93 214
19204.24 226
19205.54 240
19206.85 240
19208.16 224
19209.47 219
19210.78 235
19212.09 226
19213.40 209
19214.70 224
19216.01 243
19217.32 237
19218.63 240
19219.94 240
19221.25 254
19222.56 256
19223.87 211
19225.18 244
19226.48 245
19227.79 235
19229.10 228
19230.41 255
19231.72 217
19233.03 220
19234.34 244
19235.65 250
19236.96 225
19238.27 201
19239.58 217
19240.89 218
19242.20 227
19243.51 237
19244.82 231
19246.13 230
19247.44 234
19248.75 226
19250.06 210
19251.37 254
19252.67 218
19253.98 249
19255.30 245
19256.61 242
19257.92 239
19259.23 235
19260.54 242
19261.85 241
19263.16 231
19264.47 236
19265.78 220
19267.09 243
19268.40 219
19269.71 231
19271.02 248
19272.33 230
19273.64 248
19274.95 240
19276.26 238
19277.57 222
19278.88 221
19280.19 226
19281.51 241
19282.82 219
19284.13 214
19285.44 247
19286.75 251
19288.06 217
19289.37 216
19290.68 208
19291.99 227
19293.31 208
19294.62 225
19295.93 227
19297.24 237
19298.55 252
19299.86 225
19301.18 240
19302.49 226
19303.80 221
19305.11 235
19306.42 219
19307.73 218
19309.05 234
19310.36 218
19311.67 215
19312.98 222
19314.29 212
19315.61 210
19316.92 210
19318.23 225
19319.54 228
19320.85 224
19322.17 229
19323.48 229
19324.79 246
19326.10 219
19327.42 221
19328.73 248
19330.04 233
19331.35 209
19332.67 231
19333.98 221
19335.29 231
19336.61 216
19337.92 231
19339.23 217
19340.54 230
19341.86 201
19343.17 229
19344.48 220
19345.80 226
19347.11 216
19348.42 215
19349.74 248
19351.05 244
19352.36 244
19353.68 216
19354.99 214
19356.30 216
19357.62 238
19358.93 212
19360.24 230
19361.56 238
19362.87 224
19364.19 214
19365.50 216
19366.81 225
19368.13 212
19369.44 217
19370.75 223
19372.07 198
19373.38 221
19374.70 219
19376.01 230
19377.33 238
19378.64 193
19379.95 217
19381.27 206
19382.58 240
19383.90 228
19385.21 228
19386.53 243
19387.84 215
19389.16 232
19390.47 231
19391.78 256
19393.10 262
19394.41 214
19395.73 216
19397.04 231
19398.36 217
19399.67 227
19400.99 239
19402.30 216
19403.62 237
19404.93 204
19406.25 246
19407.56 223
19408.88 215
19410.20 218
19411.51 227
19412.83 247
19414.14 225
19415.46 222
19416.77 230
19418.09 229
19419.40 223
19420.72 205
19422.03 255
19423.35 244
19424.67 241
19425.98 235
19427.30 218
19428.61 211
19429.93 225
19431.25 208
19432.56 230
19433.88 225
19435.19 212
19436.51 249
19437.83 216
19439.14 199
19440.46 212
19441.78 239
19443.09 215
19444.41 214
19445.73 235
19447.04 219
19448.36 226
19449.68 224
19450.99 211
19452.31 238
19453.63 226
19454.94 239
19456.26 270
19457.58 213
19458.89 217
19460.21 222
19461.53 222
19462.84 226
19464.16 213
19465.48 213
19466.80 216
19468.11 227
19469.43 235
19470.75 235
19472.07 211
19473.38 224
19474.70 220
19476.02 235
19477.34 224
19478.65 237
19479.97 243
19481.29 236
19482.61 241
19483.92 230
19485.24 234
19486.56 234
19487.88 219
19489.20 230
19490.51 232
19491.83 221
19493.15 202
19494.47 208
19495.79 219
19497.10 218
19498.42 223
19499.74 235
19501.06 210
19502.38 234
19503.70 214
19505.02 207
19506.33 228
19507.65 223
19508.97 244
19510.29 233
19511.61 223
19512.93 214
19514.25 221
19515.57 226
19516.88 190
19518.20 208
19519.52 231
19520.84 234
19522.16 217
19523.48 213
19524.80 234
19526.12 232
19527.44 218
19528.76 201
19530.08 229
19531.40 241
19532.71 221
19534.03 233
19535.35 235
19536.67 203
19537.99 224
19539.31 214
19540.63 214
19541.95 213
19543.27 226
19544.59 234
19545.91 208
19547.23 239
19548.55 245
19549.87 235
19551.19 203
19552.51 202
19553.83 209
19555.15 217
19556.47 205
19557.79 223
19559.11 224
19560.43 226
19561.75 214
19563.08 214
19564.40 227
19565.72 245
19567.04 219
19568.36 229
19569.68 207
19571.00 221
19572.32 210
19573.64 231
19574.96 228
19576.28 226
19577.60 219
19578.92 226
19580.25 217
19581.57 228
19582.89 207
19584.21 225
19585.53 245
19586.85 240
19588.17 218
19589.49 216
19590.82 249
19592.14 243
19593.46 229
19594.78 186
19596.10 228
19597.42 217
19598.75 224
19600.07 203
19601.39 225
19602.71 203
19604.03 227
19605.35 235
19606.68 237
19608.00 240
19609.32 225
19610.64 227
19611.96 215
19613.29 245
19614.61 229
19615.93 232
19617.25 204
19618.58 233
19619.90 233
19621.22 225
19622.54 245
19623.87 227
19625.19 211
19626.51 238
19627.83 239
19629.16 220
19630.48 227
19631.80 233
19633.13 228
19634.45 222
19635.77 211
19637.09 225
19638.42 238
19639.74 228
19641.06 225
19642.39 205
19643.71 240
19645.03 207
19646.36 187
19647.68 229
19649.00 219
19650.33 217
19651.65 209
19652.97 221
19654.30 216
19655.62 234
19656.94 238
19658.27 239
19659.59 219
19660.92 231
19662.24 252
19663.56 220
19664.89 211
19666.21 225
19667.54 230
19668.86 215
19670.18 231
19671.51 235
19672.83 227
19674.16 232
19675.48 224
19676.80 249
19678.13 230
19679.45 210
19680.78 240
19682.10 247
19683.43 243
19684.75 229
19686.08 214
19687.40 238
19688.73 231
19690.05 217
19691.38 225
19692.70 217
19694.02 215
19695.35 217
19696.67 203
19698.00 210
19699.33 216
19700.65 251
19701.98 244
19703.30 224
19704.63 193
19705.95 205
19707.28 231
19708.60 225
19709.93 228
19711.25 213
19712.58 217
19713.90 244
19715.23 238
19716.56 217
19717.88 245
19719.21 247
19720.53 245
19721.86 224
19723.18 206
19724.51 214
19725.84 227
19727.16 209
19728.49 211
19729.81 214
19731.14 219
19732.47 211
19733.79 220
19735.12 211
19736.45 198
19737.77 226
19739.10 221
19740.42 215
19741.75 212
19743.08 207
19744.40 217
19745.73 227
19747.06 223
19748.38 238
19749.71 221
19751.04 200
19752.37 214
19753.69 208
19755.02 242
19756.35 200
19757.67 228
19759.00 209
19760.33 198
19761.65 217
19762.98 231
19764.31 204
19765.64 206
19766.96 227
19768.29 225
19769.62 232
19770.95 223
19772.27 219
19773.60 209
19774.93 208
19776.26 200
19777.58 231
19778.91 218
19780.24 222
19781.57 234
19782.90 212
19784.22 222
19785.55 214
19786.88 207
19788.21 235
19789.54 212
19790.86 234
19792.19 225
19793.52 231
19794.85 211
19796.18 224
19797.51 220
19798.83 206
19800.16 203
19801.49 223
19802.82 228
19804.15 208
19805.48 202
19806.81 213
19808.13 226
19809.46 212
19810.79 244
19812.12 230
19813.45 217
19814.78 218
19816.11 221
19817.44 207
19818.77 209
19820.10 209
19821.42 216
19822.75 177
19824.08 207
19825.41 213
19826.74 219
19828.07 196
19829.40 213
19830.73 206
19832.06 207
19833.39 206
19834.72 232
19836.05 215
19837.38 222
19838.71 190
19840.04 219
19841.37 230
19842.70 223
19844.03 202
19845.36 215
19846.69 208
19848.02 211
19849.35 212
19850.68 217
19852.01 208
19853.34 214
19854.67 222
19856.00 219
19857.33 211
19858.66 203
19859.99 214
19861.32 223
19862.65 234
19863.98 207
19865.31 213
19866.64 224
19867.97 210
19869.30 206
19870.64 197
19871.97 204
19873.30 209
19874.63 213
19875.96 211
19877.29 208
19878.62 208
19879.95 239
19881.28 231
19882.62 196
19883.95 204
19885.28 200
19886.61 209
19887.94 250
19889.27 223
19890.60 214
19891.94 236
19893.27 213
19894.60 228
19895.93 250
19897.26 223
19898.59 203
19899.93 224
19901.26 219
19902.59 217
19903.92 206
19905.25 221
19906.59 230
19907.92 214
19909.25 222
19910.58 199
19911.91 205
19913.25 209
19914.58 223
19915.91 220
19917.24 210
19918.58 230
19919.91 229
19921.24 239
19922.57 214
19923.91 208
19925.24 226
19926.57 211
19927.90 204
19929.24 221
19930.57 228
19931.90 234
19933.24 226
19934.57 227
19935.90 209
19937.23 224
19938.57 238
19939.90 213
19941.23 246
19942.57 232
19943.90 222
19945.23 219
19946.57 242
19947.90 237
19949.23 234
19950.57 202
19951.90 213
19953.24 216
19954.57 238
19955.90 216
19957.24 214
19958.57 205
19959.90 226
19961.24 219
19962.57 227
19963.91 219
19965.24 227
19966.57 225
19967.91 236
19969.24 222
19970.58 231
19971.91 224
19973.24 210
19974.58 211
19975.91 219
19977.25 213
19978.58 230
19979.92 223
19981.25 240
19982.59 217
19983.92 213
19985.26 231
19986.59 248
19987.92 208
19989.26 203
19990.59 239
19991.93 229
19993.26 224
19994.60 205
19995.93 226
19997.27 218
19998.60 220
19999.94 222
20001.28 218
20002.61 231
20003.95 218
20005.28 219
20006.62 197
20007.95 199
20009.29 223
20010.62 203
20011.96 210
20013.29 221
20014.63 239
20015.97 236
20017.30 241
20018.64 241
20019.97 231
20021.31 224
20022.64 216
20023.98 220
20025.32 233
20026.65 250
20027.99 224
20029.32 215
20030.66 223
20032.00 231
20033.33 214
20034.67 212
20036.01 206
20037.34 213
20038.68 231
20040.02 226
20041.35 242
20042.69 227
20044.03 243
20045.36 234
20046.70 244
20048.04 224
20049.37 227
20050.71 238
20052.05 249
20053.38 219
20054.72 247
20056.06 238
20057.39 234
20058.73 238
20060.07 244
20061.41 216
20062.74 228
20064.08 225
20065.42 230
20066.76 223
20068.09 225
20069.43 252
20070.77 232
20072.11 228
20073.44 220
20074.78 224
20076.12 231
20077.46 234
20078.79 239
20080.13 221
20081.47 237
20082.81 236
20084.15 230
20085.48 223
20086.82 236
20088.16 227
20089.50 253
20090.84 249
20092.17 233
20093.51 229
20094.85 242
20096.19 232
20097.53 225
20098.87 237
20100.20 242
20101.54 243
20102.88 201
20104.22 224
20105.56 223
20106.90 225
20108.24 212
20109.58 209
20110.91 235
20112.25 216
20113.59 242
20114.93 228
20116.27 227
20117.61 205
20118.95 240
20120.29 233
20121.63 235
20122.97 202
20124.31 211
20125.65 236
20126.98 232
20128.32 228
20129.66 233
20131.00 232
20132.34 243
20133.68 232
20135.02 204
20136.36 222
