# Supplementary material for: MALDI-TOF MS typing enables the classification of brewing yeasts of the genus Saccharomyces to major beer styles
Source: PLoS One. 2017 Aug 9;12(8):e0181694. doi: 10.1371/journal.pone.0181694 (PMC5549903; doi:10.1371/journal.pone.0181694)
Supplement: S18 File — The directory includes 30 raw files and was zipped to “.zip”; the folder has one strain with 30 spectra; S1 Text explains the raw files with an example and Table 1 represents the yeast strain used within the experiment. (ZIP) [file pone.0181694.s021.zip › 52/FK28-Z-OG-Koe-Koe-YPG-18h-E-E_2016-09-30_1_0_A8_1.dat]

1999.98 2274
2000.40 2351
2000.82 2279
2001.24 2220
2001.66 2302
2002.09 2259
2002.51 2288
2002.93 2148
2003.35 2183
2003.78 2169
2004.20 2099
2004.62 2160
2005.04 2110
2005.47 2008
2005.89 2070
2006.31 2030
2006.73 2106
2007.16 2200
2007.58 2249
2008.00 2222
2008.42 2139
2008.85 2143
2009.27 2174
2009.69 2163
2010.12 2086
2010.54 2008
2010.96 2024
2011.39 2051
2011.81 1962
2012.23 1997
2012.66 2025
2013.08 1956
2013.50 1891
2013.93 1829
2014.35 1926
2014.77 1950
2015.20 1882
2015.62 1868
2016.04 1956
2016.47 1950
2016.89 1955
2017.31 1988
2017.74 2029
2018.16 2065
2018.59 2000
2019.01 2151
2019.43 2178
2019.86 2112
2020.28 2154
2020.71 2162
2021.13 2001
2021.55 2122
2021.98 2177
2022.40 2051
2022.83 2043
2023.25 1969
2023.68 2015
2024.10 1944
2024.52 1938
2024.95 1923
2025.37 1928
2025.80 1995
2026.22 1876
2026.65 1929
2027.07 1991
2027.50 1988
2027.92 1921
2028.35 1877
2028.77 1888
2029.20 2001
2029.62 1973
2030.05 1932
2030.47 1922
2030.90 1882
2031.32 1876
2031.75 1939
2032.17 1986
2032.60 1996
2033.02 1940
2033.45 1959
2033.88 2016
2034.30 2040
2034.73 2027
2035.15 1981
2035.58 2014
2036.00 2015
2036.43 2003
2036.86 2014
2037.28 2079
2037.71 2069
2038.13 2118
2038.56 2161
2038.98 2271
2039.41 2138
2039.84 2132
2040.26 2242
2040.69 2216
2041.12 2212
2041.54 2137
2041.97 2068
2042.39 1996
2042.82 2072
2043.25 2114
2043.67 2035
2044.10 1986
2044.53 2028
2044.95 1999
2045.38 1911
2045.81 1949
2046.23 2106
2046.66 2045
2047.09 2057
2047.51 1965
2047.94 1984
2048.37 2053
2048.80 2069
2049.22 2122
2049.65 2103
2050.08 2053
2050.50 1964
2050.93 2069
2051.36 2001
2051.79 1923
2052.21 1961
2052.64 2000
2053.07 2019
2053.50 1992
2053.92 2027
2054.35 1954
2054.78 1914
2055.21 1987
2055.63 1998
2056.06 2103
2056.49 1954
2056.92 1943
2057.35 2015
2057.77 2125
2058.20 2184
2058.63 2080
2059.06 2075
2059.49 2140
2059.92 2035
2060.34 2040
2060.77 2016
2061.20 2023
2061.63 1987
2062.06 1963
2062.49 2023
2062.91 2091
2063.34 2042
2063.77 2104
2064.20 2114
2064.63 2237
2065.06 2334
2065.49 2416
2065.91 2475
2066.34 2368
2066.77 2394
2067.20 2283
2067.63 2268
2068.06 2271
2068.49 2207
2068.92 2007
2069.35 2153
2069.78 2253
2070.21 2157
2070.63 2102
2071.06 2094
2071.49 2100
2071.92 2118
2072.35 2039
2072.78 2075
2073.21 2049
2073.64 2046
2074.07 2108
2074.50 2058
2074.93 2197
2075.36 2237
2075.79 2157
2076.22 2085
2076.65 2103
2077.08 2249
2077.51 2204
2077.94 2224
2078.37 2319
2078.80 2344
2079.23 2427
2079.66 2458
2080.09 2503
2080.52 2419
2080.95 2359
2081.38 2485
2081.81 2357
2082.24 2360
2082.67 2252
2083.10 2105
2083.54 2154
2083.97 2063
2084.40 2144
2084.83 2146
2085.26 2025
2085.69 2049
2086.12 1994
2086.55 1999
2086.98 2041
2087.41 1965
2087.84 1941
2088.28 1931
2088.71 2042
2089.14 2034
2089.57 2007
2090.00 2105
2090.43 2154
2090.86 2075
2091.29 2024
2091.73 2060
2092.16 2095
2092.59 2102
2093.02 2150
2093.45 2105
2093.88 2065
2094.32 2087
2094.75 2121
2095.18 2042
2095.61 2009
2096.04 2107
2096.48 2041
2096.91 2030
2097.34 1915
2097.77 1877
2098.20 1889
2098.64 1967
2099.07 2036
2099.50 2037
2099.93 1878
2100.37 1909
2100.80 1925
2101.23 1839
2101.66 1850
2102.10 1811
2102.53 1875
2102.96 1972
2103.39 2053
2103.83 1945
2104.26 1904
2104.69 1907
2105.13 2022
2105.56 2033
2105.99 2029
2106.42 2103
2106.86 2164
2107.29 2181
2107.72 2080
2108.16 2121
2108.59 2103
2109.02 2102
2109.46 2142
2109.89 2155
2110.32 2096
2110.76 2023
2111.19 2027
2111.62 1981
2112.06 1938
2112.49 1930
2112.92 1908
2113.36 1980
2113.79 1909
2114.23 1832
2114.66 1912
2115.09 1889
2115.53 1907
2115.96 1820
2116.40 1833
2116.83 1989
2117.26 1960
2117.70 1901
2118.13 1907
2118.57 1882
2119.00 2060
2119.44 1993
2119.87 1992
2120.30 1932
2120.74 1933
2121.17 2029
2121.61 1995
2122.04 1943
2122.48 1961
2122.91 1975
2123.35 1900
2123.78 1971
2124.22 1929
2124.65 1914
2125.09 1925
2125.52 1807
2125.96 1955
2126.39 1888
2126.83 1838
2127.26 1724
2127.70 1826
2128.13 1893
2128.57 1902
2129.00 1969
2129.44 2003
2129.87 2002
2130.31 1910
2130.74 1934
2131.18 1878
2131.62 1960
2132.05 1945
2132.49 1979
2132.92 1988
2133.36 2144
2133.79 2178
2134.23 2171
2134.67 2130
2135.10 2260
2135.54 2224
2135.97 2327
2136.41 2324
2136.85 2252
2137.28 2353
2137.72 2346
2138.16 2331
2138.59 2380
2139.03 2288
2139.46 2159
2139.90 2166
2140.34 2167
2140.77 2118
2141.21 1981
2141.65 2026
2142.08 2019
2142.52 1899
2142.96 1933
2143.39 1837
2143.83 1841
2144.27 1812
2144.70 1914
2145.14 2007
2145.58 1914
2146.02 1927
2146.45 2080
2146.89 2132
2147.33 2067
2147.76 2003
2148.20 2016
2148.64 2111
2149.08 2116
2149.51 2147
2149.95 2259
2150.39 2251
2150.83 2237
2151.26 2245
2151.70 2203
2152.14 2304
2152.58 2232
2153.01 2104
2153.45 2111
2153.89 2130
2154.33 2231
2154.77 2264
2155.20 2189
2155.64 2190
2156.08 2202
2156.52 2168
2156.96 2205
2157.40 2203
2157.83 2126
2158.27 2163
2158.71 2177
2159.15 2076
2159.59 2151
2160.03 2059
2160.46 1949
2160.90 2080
2161.34 2015
2161.78 2024
2162.22 2077
2162.66 2053
2163.10 2018
2163.54 1989
2163.97 2050
2164.41 2075
2164.85 2070
2165.29 1978
2165.73 1927
2166.17 2040
2166.61 2051
2167.05 2074
2167.49 2048
2167.93 2030
2168.37 2101
2168.80 2049
2169.24 2127
2169.68 2192
2170.12 2246
2170.56 2266
2171.00 2246
2171.44 2221
2171.88 2304
2172.32 2291
2172.76 2293
2173.20 2354
2173.64 2261
2174.08 2357
2174.52 2432
2174.96 2567
2175.40 2572
2175.84 2422
2176.28 2294
2176.72 2345
2177.16 2383
2177.60 2357
2178.04 2333
2178.48 2281
2178.92 2283
2179.36 2270
2179.80 2159
2180.24 2287
2180.69 2234
2181.13 2203
2181.57 2202
2182.01 2150
2182.45 2229
2182.89 2100
2183.33 2046
2183.77 2057
2184.21 1970
2184.65 1984
2185.09 2025
2185.53 1988
2185.98 1977
2186.42 2003
2186.86 2070
2187.30 2123
2187.74 2092
2188.18 2221
2188.62 2227
2189.07 2174
2189.51 2165
2189.95 2122
2190.39 2103
2190.83 2184
2191.27 2196
2191.71 2187
2192.16 2125
2192.60 2160
2193.04 2199
2193.48 2220
2193.92 2149
2194.37 2197
2194.81 2202
2195.25 2270
2195.69 2240
2196.13 2183
2196.58 2225
2197.02 2096
2197.46 2137
2197.90 2143
2198.35 2136
2198.79 2059
2199.23 2155
2199.67 2145
2200.12 2041
2200.56 2102
2201.00 2124
2201.44 1995
2201.89 2021
2202.33 2035
2202.77 2074
2203.21 2063
2203.66 1995
2204.10 2004
2204.54 1943
2204.99 2104
2205.43 2013
2205.87 2034
2206.32 2030
2206.76 2092
2207.20 2136
2207.65 2106
2208.09 2110
2208.53 2058
2208.98 2196
2209.42 2128
2209.86 2158
2210.31 2242
2210.75 2126
2211.19 2130
2211.64 2119
2212.08 2134
2212.53 2182
2212.97 2030
2213.41 1978
2213.86 2073
2214.30 2022
2214.74 2102
2215.19 2072
2215.63 2026
2216.08 1932
2216.52 1954
2216.97 1906
2217.41 1916
2217.85 1948
2218.30 1999
2218.74 1974
2219.19 1933
2219.63 2002
2220.08 1995
2220.52 1949
2220.97 2003
2221.41 2088
2221.86 2058
2222.30 2146
2222.74 2040
2223.19 2147
2223.63 2210
2224.08 2154
2224.52 2182
2224.97 2138
2225.41 2138
2225.86 2211
2226.30 2216
2226.75 2220
2227.20 2193
2227.64 2209
2228.09 2191
2228.53 2090
2228.98 2073
2229.42 2166
2229.87 2115
2230.31 2129
2230.76 2253
2231.20 2228
2231.65 2188
2232.10 2278
2232.54 2347
2232.99 2339
2233.43 2352
2233.88 2259
2234.33 2371
2234.77 2267
2235.22 2285
2235.66 2199
2236.11 2193
2236.56 2278
2237.00 2161
2237.45 2203
2237.90 2150
2238.34 2169
2238.79 2174
2239.23 2036
2239.68 2048
2240.13 2158
2240.57 2132
2241.02 2062
2241.47 1999
2241.91 1957
2242.36 1865
2242.81 1875
2243.25 1838
2243.70 1912
2244.15 1891
2244.60 1900
2245.04 1948
2245.49 1854
2245.94 1982
2246.38 1973
2246.83 1918
2247.28 1965
2247.73 1973
2248.17 1916
2248.62 1933
2249.07 1962
2249.52 1941
2249.96 1890
2250.41 2004
2250.86 1953
2251.31 1953
2251.75 1937
2252.20 2065
2252.65 2033
2253.10 1910
2253.54 1947
2253.99 1917
2254.44 1958
2254.89 1968
2255.34 1823
2255.79 1899
2256.23 1823
2256.68 1906
2257.13 1905
2257.58 1954
2258.03 1889
2258.47 1917
2258.92 1957
2259.37 1914
2259.82 2026
2260.27 2033
2260.72 2028
2261.17 2102
2261.61 2171
2262.06 2310
2262.51 2302
2262.96 2264
2263.41 2354
2263.86 2506
2264.31 2406
2264.76 2471
2265.21 2458
2265.65 2475
2266.10 2406
2266.55 2431
2267.00 2415
2267.45 2368
2267.90 2535
2268.35 2422
2268.80 2436
2269.25 2386
2269.70 2386
2270.15 2402
2270.60 2188
2271.05 2306
2271.50 2386
2271.95 2298
2272.40 2241
2272.85 2246
2273.30 2121
2273.75 2203
2274.20 2176
2274.65 2110
2275.10 1985
2275.55 1949
2276.00 2102
2276.45 2043
2276.90 2004
2277.35 2034
2277.80 2019
2278.25 1904
2278.70 2031
2279.15 2111
2279.60 2003
2280.05 1962
2280.50 2071
2280.95 2211
2281.40 2185
2281.85 2332
2282.30 2264
2282.75 2234
2283.20 2211
2283.66 2207
2284.11 2193
2284.56 2058
2285.01 2089
2285.46 2069
2285.91 2180
2286.36 2169
2286.81 2193
2287.26 2275
2287.72 2366
2288.17 2278
2288.62 2360
2289.07 2446
2289.52 2504
2289.97 2669
2290.42 2707
2290.88 2885
2291.33 3108
2291.78 3144
2292.23 3311
2292.68 3204
2293.13 3096
2293.59 3132
2294.04 3092
2294.49 3068
2294.94 2930
2295.39 2790
2295.85 2792
2296.30 2725
2296.75 2617
2297.20 2472
2297.65 2442
2298.11 2400
2298.56 2319
2299.01 2265
2299.46 2311
2299.92 2192
2300.37 2163
2300.82 2143
2301.27 2083
2301.73 2122
2302.18 2100
2302.63 2110
2303.09 1995
2303.54 2050
2303.99 2101
2304.44 1975
2304.90 2000
2305.35 2046
2305.80 2141
2306.26 2207
2306.71 2190
2307.16 2130
2307.62 2230
2308.07 2240
2308.52 2360
2308.98 2537
2309.43 2524
2309.88 2435
2310.34 2399
2310.79 2560
2311.24 2425
2311.70 2476
2312.15 2408
2312.60 2306
2313.06 2313
2313.51 2294
2313.97 2222
2314.42 2219
2314.87 2200
2315.33 2250
2315.78 2257
2316.24 2184
2316.69 2087
2317.14 2221
2317.60 2084
2318.05 2164
2318.51 2133
2318.96 2180
2319.42 2179
2319.87 2121
2320.32 2190
2320.78 2175
2321.23 2132
2321.69 2244
2322.14 2208
2322.60 2179
2323.05 2107
2323.51 2124
2323.96 2092
2324.42 2173
2324.87 2151
2325.33 2212
2325.78 2170
2326.24 2233
2326.69 2229
2327.15 2271
2327.60 2219
2328.06 2242
2328.51 2284
2328.97 2345
2329.42 2298
2329.88 2408
2330.33 2497
2330.79 2422
2331.25 2439
2331.70 2416
2332.16 2396
2332.61 2353
2333.07 2220
2333.52 2332
2333.98 2250
2334.44 2176
2334.89 2249
2335.35 2278
2335.80 2134
2336.26 2162
2336.72 2170
2337.17 2085
2337.63 2300
2338.08 2399
2338.54 2365
2339.00 2398
2339.45 2484
2339.91 2557
2340.37 2575
2340.82 2595
2341.28 2551
2341.74 2620
2342.19 2499
2342.65 2513
2343.11 2479
2343.56 2381
2344.02 2401
2344.48 2388
2344.93 2359
2345.39 2373
2345.85 2315
2346.30 2464
2346.76 2402
2347.22 2365
2347.67 2472
2348.13 2385
2348.59 2347
2349.05 2342
2349.50 2221
2349.96 2254
2350.42 2351
2350.88 2315
2351.33 2267
2351.79 2164
2352.25 2279
2352.71 2164
2353.16 2227
2353.62 2220
2354.08 2137
2354.54 2146
2355.00 2061
2355.45 2114
2355.91 2212
2356.37 2074
2356.83 2126
2357.29 2076
2357.74 2092
2358.20 2042
2358.66 2114
2359.12 2147
2359.58 2150
2360.04 2190
2360.49 2190
2360.95 2149
2361.41 2075
2361.87 2082
2362.33 2173
2362.79 2245
2363.24 2154
2363.70 2157
2364.16 2190
2364.62 2062
2365.08 2137
2365.54 2160
2366.00 2154
2366.46 2106
2366.92 2178
2367.37 2229
2367.83 2180
2368.29 2156
2368.75 2142
2369.21 2105
2369.67 2130
2370.13 2181
2370.59 2147
2371.05 2050
2371.51 2092
2371.97 1994
2372.43 2039
2372.89 2213
2373.35 2122
2373.81 2017
2374.27 2079
2374.73 2066
2375.19 2052
2375.65 2033
2376.11 2080
2376.57 2120
2377.03 2131
2377.49 2161
2377.95 2265
2378.41 2260
2378.87 2170
2379.33 2240
2379.79 2262
2380.25 2204
2380.71 2280
2381.17 2308
2381.63 2229
2382.09 2154
2382.55 2170
2383.01 2208
2383.47 2227
2383.93 2130
2384.39 2112
2384.85 2122
2385.31 2059
2385.77 2125
2386.24 2142
2386.70 2143
2387.16 2070
2387.62 2059
2388.08 2028
2388.54 2120
2389.00 2153
2389.46 2126
2389.92 2130
2390.39 2067
2390.85 2144
2391.31 2152
2391.77 2205
2392.23 2170
2392.69 2148
2393.15 2085
2393.62 2079
2394.08 1971
2394.54 2025
2395.00 1906
2395.46 1949
2395.92 1864
2396.39 2050
2396.85 2010
2397.31 1924
2397.77 1874
2398.23 1945
2398.70 1926
2399.16 1996
2399.62 1912
2400.08 1933
2400.55 1954
2401.01 1936
2401.47 1852
2401.93 1865
2402.39 1909
2402.86 1968
2403.32 1933
2403.78 1858
2404.24 2046
2404.71 2012
2405.17 2025
2405.63 1956
2406.10 2019
2406.56 2028
2407.02 2040
2407.48 1999
2407.95 2011
2408.41 1966
2408.87 1977
2409.34 1996
2409.80 1934
2410.26 1947
2410.73 1936
2411.19 2025
2411.65 1930
2412.12 1975
2412.58 2005
2413.04 2041
2413.51 2019
2413.97 2076
2414.43 1944
2414.90 2003
2415.36 2120
2415.83 2279
2416.29 2325
2416.75 2355
2417.22 2416
2417.68 2521
2418.14 2505
2418.61 2551
2419.07 2510
2419.54 2551
2420.00 2570
2420.47 2506
2420.93 2489
2421.39 2403
2421.86 2422
2422.32 2386
2422.79 2413
2423.25 2371
2423.72 2257
2424.18 2233
2424.64 2198
2425.11 2188
2425.57 2190
2426.04 2087
2426.50 2071
2426.97 2164
2427.43 2239
2427.90 2153
2428.36 2162
2428.83 2074
2429.29 2045
2429.76 2049
2430.22 2040
2430.69 1976
2431.15 2040
2431.62 2111
2432.08 2014
2432.55 2174
2433.02 2200
2433.48 2229
2433.95 2166
2434.41 2121
2434.88 2202
2435.34 2226
2435.81 2329
2436.27 2229
2436.74 2323
2437.21 2262
2437.67 2271
2438.14 2389
2438.60 2495
2439.07 2645
2439.54 2750
2440.00 2822
2440.47 2956
2440.93 3031
2441.40 2983
2441.87 2950
2442.33 2831
2442.80 2776
2443.27 2605
2443.73 2498
2444.20 2412
2444.66 2266
2445.13 2190
2445.60 2117
2446.06 2071
2446.53 2082
2447.00 2028
2447.46 1857
2447.93 1853
2448.40 1908
2448.87 1871
2449.33 1840
2449.80 1959
2450.27 1949
2450.73 1957
2451.20 1991
2451.67 2025
2452.13 2080
2452.60 2071
2453.07 2034
2453.54 1985
2454.00 2001
2454.47 2042
2454.94 2128
2455.41 2035
2455.87 2013
2456.34 1998
2456.81 1981
2457.28 2089
2457.74 2023
2458.21 2042
2458.68 2026
2459.15 1983
2459.62 2024
2460.08 2050
2460.55 2094
2461.02 2074
2461.49 2074
2461.96 2064
2462.42 1954
2462.89 2043
2463.36 2011
2463.83 2086
2464.30 2190
2464.77 2074
2465.23 2064
2465.70 2044
2466.17 2193
2466.64 2138
2467.11 2089
2467.58 2130
2468.05 2071
2468.52 2081
2468.98 2073
2469.45 2015
2469.92 2004
2470.39 2020
2470.86 2085
2471.33 2001
2471.80 1950
2472.27 1961
2472.74 1977
2473.21 1926
2473.67 1797
2474.14 1812
2474.61 1840
2475.08 1853
2475.55 1914
2476.02 1967
2476.49 1969
2476.96 2024
2477.43 2087
2477.90 2026
2478.37 2154
2478.84 2253
2479.31 2295
2479.78 2315
2480.25 2511
2480.72 2501
2481.19 2397
2481.66 2422
2482.13 2378
2482.60 2350
2483.07 2221
2483.54 2143
2484.01 2016
2484.48 1988
2484.95 1941
2485.42 2017
2485.89 1953
2486.36 2058
2486.83 1958
2487.30 1933
2487.77 1970
2488.24 1998
2488.72 2065
2489.19 2100
2489.66 2114
2490.13 2008
2490.60 2023
2491.07 2026
2491.54 2073
2492.01 2159
2492.48 2197
2492.95 2176
2493.42 2151
2493.90 2133
2494.37 2113
2494.84 2179
2495.31 2194
2495.78 2233
2496.25 2160
2496.72 2172
2497.20 2234
2497.67 2088
2498.14 2071
2498.61 2089
2499.08 2030
2499.55 2009
2500.03 1879
2500.50 1881
2500.97 1873
2501.44 1890
2501.91 1864
2502.38 1836
2502.86 1886
2503.33 1997
2503.80 2047
2504.27 1948
2504.75 1982
2505.22 2005
2505.69 1943
2506.16 2101
2506.63 2118
2507.11 2153
2507.58 2153
2508.05 2125
2508.52 2185
2509.00 2348
2509.47 2465
2509.94 2490
2510.42 2533
2510.89 2457
2511.36 2383
2511.83 2341
2512.31 2440
2512.78 2448
2513.25 2259
2513.73 2182
2514.20 2218
2514.67 2156
2515.14 2047
2515.62 2063
2516.09 2073
2516.56 2137
2517.04 2124
2517.51 2054
2517.99 2000
2518.46 1991
2518.93 2019
2519.41 2013
2519.88 2060
2520.35 2023
2520.83 2087
2521.30 2022
2521.77 1984
2522.25 1927
2522.72 2012
2523.20 2027
2523.67 1957
2524.14 1990
2524.62 1980
2525.09 1926
2525.57 1925
2526.04 1864
2526.51 1851
2526.99 1851
2527.46 1874
2527.94 1971
2528.41 2013
2528.89 1961
2529.36 1888
2529.84 1913
2530.31 1972
2530.79 1972
2531.26 1952
2531.73 2021
2532.21 2109
2532.68 2010
2533.16 2027
2533.63 2063
2534.11 2048
2534.58 2028
2535.06 2017
2535.53 2034
2536.01 2015
2536.48 1991
2536.96 1922
2537.44 2055
2537.91 2064
2538.39 2017
2538.86 2146
2539.34 2060
2539.81 2132
2540.29 2042
2540.76 2098
2541.24 2181
2541.71 2062
2542.19 2065
2542.67 1934
2543.14 2114
2543.62 1992
2544.09 2071
2544.57 2160
2545.05 2126
2545.52 2047
2546.00 2119
2546.47 2205
2546.95 2183
2547.43 2218
2547.90 2305
2548.38 2438
2548.86 2486
2549.33 2404
2549.81 2358
2550.28 2317
2550.76 2356
2551.24 2326
2551.71 2399
2552.19 2503
2552.67 2451
2553.14 2405
2553.62 2459
2554.10 2495
2554.57 2435
2555.05 2621
2555.53 2678
2556.01 2628
2556.48 2659
2556.96 2585
2557.44 2635
2557.91 2516
2558.39 2482
2558.87 2424
2559.35 2280
2559.82 2163
2560.30 2093
2560.78 2037
2561.26 2020
2561.73 1968
2562.21 1914
2562.69 1835
2563.17 1967
2563.64 1872
2564.12 1931
2564.60 1921
2565.08 1880
2565.56 1899
2566.03 1868
2566.51 1815
2566.99 1949
2567.47 2014
2567.95 2031
2568.42 1996
2568.90 2017
2569.38 1910
2569.86 1906
2570.34 1853
2570.82 1824
2571.29 1827
2571.77 1776
2572.25 1902
2572.73 1951
2573.21 1948
2573.69 1905
2574.17 1971
2574.64 2008
2575.12 1972
2575.60 1916
2576.08 1861
2576.56 1917
2577.04 1902
2577.52 1872
2578.00 1882
2578.48 1868
2578.95 1903
2579.43 1889
2579.91 2035
2580.39 2031
2580.87 1999
2581.35 1998
2581.83 2018
2582.31 1967
2582.79 1955
2583.27 1934
2583.75 1958
2584.23 1969
2584.71 1869
2585.19 2035
2585.67 1942
2586.15 1968
2586.63 1960
2587.11 1941
2587.59 1962
2588.07 1891
2588.55 1904
2589.03 2028
2589.51 1911
2589.99 1876
2590.47 1957
2590.95 1913
2591.43 1930
2591.91 2044
2592.39 2135
2592.87 2080
2593.35 2155
2593.83 2036
2594.31 2109
2594.79 2151
2595.27 2133
2595.75 2141
2596.23 2046
2596.71 2130
2597.20 2158
2597.68 2084
2598.16 1991
2598.64 2002
2599.12 1992
2599.60 1950
2600.08 1884
2600.56 1965
2601.04 1917
2601.53 1881
2602.01 1877
2602.49 1889
2602.97 1888
2603.45 1937
2603.93 1910
2604.41 1864
2604.90 1837
2605.38 1890
2605.86 2011
2606.34 2016
2606.82 2039
2607.30 2152
2607.79 2092
2608.27 2093
2608.75 2139
2609.23 2191
2609.71 2326
2610.20 2243
2610.68 2301
2611.16 2227
2611.64 2086
2612.12 2122
2612.61 1969
2613.09 2047
2613.57 2030
2614.05 1966
2614.54 2054
2615.02 2007
2615.50 1980
2615.98 1961
2616.47 1909
2616.95 1973
2617.43 1950
2617.91 2062
2618.40 2074
2618.88 2090
2619.36 1966
2619.85 1976
2620.33 1961
2620.81 2158
2621.29 2145
2621.78 1999
2622.26 1889
2622.74 1894
2623.23 2016
2623.71 1977
2624.19 1998
2624.68 1978
2625.16 1955
2625.64 1990
2626.13 1920
2626.61 1934
2627.10 1935
2627.58 1902
2628.06 1921
2628.55 1941
2629.03 1906
2629.51 1884
2630.00 1863
2630.48 1804
2630.97 1921
2631.45 1996
2631.93 1931
2632.42 1974
2632.90 1892
2633.39 1993
2633.87 1980
2634.35 2010
2634.84 2014
2635.32 1820
2635.81 1853
2636.29 1929
2636.78 1915
2637.26 1953
2637.75 1921
2638.23 1934
2638.72 1875
2639.20 1876
2639.68 1959
2640.17 2014
2640.65 1926
2641.14 1851
2641.62 1996
2642.11 2137
2642.59 2172
2643.08 2243
2643.56 2249
2644.05 2279
2644.53 2087
2645.02 2012
2645.51 1967
2645.99 1995
2646.48 1958
2646.96 1935
2647.45 1870
2647.93 1904
2648.42 1967
2648.90 1929
2649.39 1870
2649.88 1907
2650.36 1882
2650.85 1831
2651.33 1962
2651.82 1963
2652.30 1796
2652.79 1943
2653.28 1971
2653.76 2006
2654.25 1949
2654.73 1929
2655.22 1844
2655.71 1899
2656.19 1897
2656.68 1956
2657.17 2078
2657.65 2116
2658.14 1988
2658.63 2081
2659.11 2037
2659.60 1982
2660.09 1950
2660.57 1911
2661.06 1868
2661.55 2003
2662.03 1945
2662.52 1872
2663.01 1956
2663.49 1925
2663.98 1903
2664.47 1992
2664.95 1895
2665.44 1895
2665.93 1808
2666.42 1871
2666.90 1972
2667.39 2007
2667.88 2012
2668.36 1947
2668.85 2062
2669.34 2043
2669.83 1896
2670.31 2100
2670.80 2045
2671.29 1888
2671.78 1966
2672.27 1969
2672.75 2089
2673.24 2137
2673.73 2202
2674.22 2256
2674.70 2274
2675.19 2443
2675.68 2304
2676.17 2325
2676.66 2419
2677.15 2390
2677.63 2442
2678.12 2366
2678.61 2354
2679.10 2419
2679.59 2350
2680.08 2321
2680.56 2335
2681.05 2336
2681.54 2343
2682.03 2562
2682.52 2501
2683.01 2534
2683.50 2624
2683.98 2684
2684.47 2541
2684.96 2513
2685.45 2656
2685.94 2513
2686.43 2500
2686.92 2331
2687.41 2208
2687.90 2123
2688.39 2154
2688.88 2188
2689.36 2095
2689.85 1970
2690.34 2007
2690.83 1954
2691.32 2000
2691.81 2024
2692.30 2131
2692.79 2045
2693.28 2040
2693.77 2057
2694.26 2053
2694.75 2105
2695.24 2143
2695.73 2150
2696.22 2152
2696.71 2152
2697.20 2118
2697.69 2214
2698.18 2130
2698.67 2092
2699.16 2229
2699.65 2156
2700.14 2279
2700.63 2334
2701.12 2297
2701.61 2343
2702.10 2326
2702.59 2313
2703.08 2264
2703.57 2314
2704.06 2299
2704.56 2182
2705.05 2136
2705.54 2054
2706.03 2061
2706.52 1893
2707.01 1980
2707.50 2063
2707.99 2039
2708.48 2072
2708.97 2046
2709.46 2085
2709.96 1963
2710.45 1808
2710.94 1854
2711.43 1815
2711.92 1850
2712.41 1972
2712.90 1883
2713.40 1894
2713.89 2011
2714.38 1913
2714.87 1872
2715.36 1792
2715.85 1827
2716.35 1763
2716.84 1873
2717.33 1875
2717.82 1839
2718.31 1865
2718.80 1870
2719.30 1941
2719.79 1843
2720.28 1885
2720.77 1958
2721.27 1995
2721.76 2082
2722.25 2044
2722.74 2052
2723.23 2093
2723.73 2270
2724.22 2103
2724.71 2084
2725.20 1983
2725.70 1920
2726.19 1915
2726.68 1891
2727.18 1909
2727.67 1868
2728.16 1902
2728.65 1751
2729.15 1851
2729.64 1864
2730.13 1908
2730.63 1940
2731.12 1874
2731.61 1794
2732.10 1803
2732.60 1858
2733.09 1945
2733.58 1958
2734.08 1902
2734.57 1927
2735.06 2026
2735.56 2094
2736.05 2001
2736.55 1992
2737.04 1929
2737.53 2003
2738.03 1960
2738.52 1980
2739.01 2075
2739.51 1888
2740.00 2032
2740.50 2032
2740.99 1980
2741.48 1921
2741.98 1978
2742.47 1892
2742.97 1911
2743.46 1762
2743.95 1800
2744.45 1733
2744.94 1718
2745.44 1821
2745.93 1907
2746.43 1866
2746.92 1804
2747.42 1813
2747.91 1812
2748.40 1792
2748.90 1842
2749.39 1900
2749.89 1867
2750.38 1902
2750.88 1824
2751.37 1781
2751.87 1897
2752.36 1953
2752.86 1953
2753.35 1965
2753.85 1916
2754.34 1873
2754.84 1987
2755.33 1887
2755.83 1841
2756.33 1896
2756.82 1961
2757.32 1975
2757.81 2018
2758.31 1979
2758.80 1982
2759.30 1950
2759.79 1986
2760.29 1922
2760.79 2044
2761.28 1934
2761.78 1824
2762.27 1900
2762.77 1875
2763.27 1866
2763.76 1915
2764.26 1930
2764.75 1828
2765.25 1797
2765.75 1839
2766.24 1878
2766.74 1915
2767.23 1842
2767.73 1831
2768.23 1789
2768.72 1727
2769.22 1899
2769.72 1856
2770.21 1832
2770.71 1805
2771.21 1867
2771.70 1951
2772.20 2012
2772.70 1959
2773.19 2043
2773.69 2103
2774.19 2037
2774.69 2103
2775.18 2139
2775.68 2085
2776.18 2160
2776.67 2100
2777.17 2097
2777.67 2172
2778.17 2088
2778.66 2047
2779.16 2118
2779.66 2052
2780.16 2122
2780.65 2016
2781.15 1998
2781.65 1916
2782.15 1928
2782.64 1984
2783.14 1983
2783.64 2023
2784.14 2017
2784.63 1959
2785.13 1932
2785.63 1995
2786.13 1982
2786.63 1930
2787.12 1956
2787.62 1948
2788.12 1909
2788.62 1913
2789.12 1847
2789.62 1778
2790.11 1859
2790.61 1916
2791.11 1935
2791.61 1908
2792.11 1839
2792.61 1824
2793.11 1906
2793.60 1927
2794.10 1992
2794.60 2098
2795.10 2251
2795.60 2389
2796.10 2437
2796.60 2504
2797.10 2783
2797.60 2713
2798.09 2634
2798.59 2736
2799.09 2880
2799.59 2766
2800.09 2780
2800.59 2716
2801.09 2564
2801.59 2474
2802.09 2474
2802.59 2451
2803.09 2383
2803.59 2162
2804.09 2221
2804.59 2140
2805.09 2215
2805.59 2334
2806.09 2370
2806.59 2475
2807.09 2549
2807.59 2706
2808.09 2891
2808.59 2910
2809.09 2925
2809.59 2933
2810.09 3112
2810.59 3060
2811.09 2895
2811.59 2737
2812.09 2672
2812.59 2491
2813.09 2423
2813.59 2362
2814.09 2238
2814.59 2071
2815.09 2062
2815.59 2102
2816.09 2002
2816.59 2057
2817.09 2035
2817.59 2069
2818.10 2182
2818.60 2141
2819.10 2113
2819.60 2196
2820.10 2185
2820.60 2202
2821.10 2314
2821.60 2283
2822.10 2214
2822.61 2223
2823.11 2058
2823.61 2126
2824.11 2094
2824.61 2108
2825.11 2007
2825.61 1978
2826.12 2058
2826.62 2008
2827.12 2122
2827.62 1956
2828.12 1977
2828.62 2042
2829.13 1944
2829.63 1842
2830.13 1938
2830.63 1941
2831.13 1909
2831.64 1948
2832.14 1978
2832.64 1926
2833.14 1869
2833.65 2020
2834.15 1938
2834.65 1898
2835.15 1971
2835.65 2024
2836.16 2105
2836.66 2183
2837.16 2198
2837.66 2230
2838.17 2186
2838.67 2185
2839.17 2142
2839.68 2163
2840.18 2021
2840.68 2078
2841.18 2081
2841.69 1975
2842.19 1968
2842.69 1938
2843.20 2066
2843.70 1927
2844.20 1955
2844.71 1999
2845.21 2055
2845.71 2018
2846.22 2086
2846.72 2152
2847.22 2105
2847.73 2075
2848.23 2136
2848.73 2254
2849.24 2198
2849.74 2213
2850.24 2253
2850.75 2193
2851.25 2099
2851.76 2174
2852.26 2047
2852.76 1993
2853.27 2024
2853.77 1903
2854.28 1803
2854.78 1792
2855.28 1899
2855.79 1991
2856.29 1908
2856.80 1863
2857.30 1936
2857.81 1924
2858.31 1906
2858.82 1885
2859.32 1965
2859.82 1928
2860.33 1913
2860.83 1984
2861.34 2002
2861.84 2025
2862.35 1985
2862.85 1855
2863.36 1910
2863.86 1885
2864.37 1834
2864.87 1810
2865.38 1760
2865.88 1769
2866.39 1863
2866.89 1795
2867.40 1737
2867.90 1793
2868.41 1809
2868.91 1788
2869.42 1875
2869.93 1859
2870.43 1852
2870.94 1884
2871.44 1934
2871.95 1968
2872.45 1963
2872.96 2043
2873.47 2071
2873.97 1951
2874.48 1966
2874.98 1885
2875.49 1958
2875.99 2033
2876.50 2070
2877.01 2002
2877.51 1990
2878.02 2050
2878.53 2088
2879.03 2050
2879.54 2063
2880.04 2114
2880.55 2232
2881.06 2195
2881.56 2254
2882.07 2392
2882.58 2339
2883.08 2409
2883.59 2531
2884.10 2538
2884.60 2530
2885.11 2626
2885.62 2653
2886.12 2856
2886.63 2810
2887.14 2982
2887.65 3114
2888.15 2978
2888.66 2990
2889.17 3034
2889.67 2986
2890.18 2880
2890.69 2804
2891.20 2740
2891.70 2612
2892.21 2406
2892.72 2336
2893.23 2275
2893.73 2316
2894.24 2173
2894.75 2230
2895.26 2171
2895.76 2327
2896.27 2326
2896.78 2250
2897.29 2394
2897.80 2423
2898.30 2451
2898.81 2404
2899.32 2374
2899.83 2380
2900.34 2454
2900.84 2347
2901.35 2368
2901.86 2407
2902.37 2500
2902.88 2523
2903.39 2521
2903.89 2444
2904.40 2446
2904.91 2437
2905.42 2359
2905.93 2387
2906.44 2320
2906.95 2270
2907.45 2243
2907.96 2198
2908.47 2157
2908.98 2084
2909.49 2052
2910.00 2041
2910.51 2026
2911.02 1960
2911.53 2057
2912.03 2089
2912.54 2070
2913.05 1952
2913.56 1953
2914.07 1984
2914.58 2135
2915.09 2083
2915.60 2087
2916.11 2134
2916.62 2052
2917.13 1994
2917.64 2059
2918.15 2234
2918.66 2129
2919.17 1953
2919.68 2064
2920.19 2002
2920.70 1923
2921.21 2000
2921.72 2234
2922.23 2264
2922.74 2298
2923.25 2346
2923.76 2433
2924.27 2458
2924.78 2511
2925.29 2695
2925.80 2916
2926.31 3009
2926.82 2987
2927.33 2869
2927.84 2699
2928.35 2661
2928.86 2611
2929.37 2420
2929.88 2229
2930.39 2261
2930.91 2111
2931.42 2128
2931.93 2084
2932.44 1944
2932.95 1937
2933.46 1969
2933.97 1968
2934.48 1940
2934.99 2030
2935.50 2078
2936.02 2119
2936.53 2060
2937.04 2025
2937.55 1979
2938.06 1991
2938.57 2042
2939.08 2042
2939.60 2042
2940.11 2011
2940.62 2039
2941.13 2081
2941.64 2054
2942.15 2071
2942.67 1981
2943.18 2056
2943.69 2144
2944.20 2130
2944.71 2149
2945.23 2216
2945.74 2236
2946.25 2388
2946.76 2434
2947.28 2475
2947.79 2331
2948.30 2384
2948.81 2385
2949.32 2313
2949.84 2338
2950.35 2235
2950.86 2149
2951.37 2049
2951.89 2022
2952.40 2018
2952.91 2049
2953.43 2021
2953.94 2137
2954.45 2024
2954.96 2027
2955.48 2031
2955.99 2006
2956.50 1941
2957.02 1926
2957.53 1955
2958.04 1940
2958.56 2074
2959.07 2024
2959.58 2054
2960.10 2108
2960.61 2170
2961.12 2108
2961.64 2171
2962.15 2271
2962.66 2273
2963.18 2313
2963.69 2353
2964.20 2390
2964.72 2278
2965.23 2196
2965.75 2223
2966.26 2145
2966.77 2033
2967.29 2167
2967.80 2074
2968.32 2052
2968.83 1992
2969.34 1996
2969.86 1999
2970.37 1956
2970.89 1928
2971.40 1901
2971.92 1931
2972.43 1815
2972.94 1904
2973.46 2039
2973.97 1984
2974.49 1964
2975.00 1934
2975.52 1995
2976.03 1873
2976.55 1946
2977.06 2022
2977.58 2027
2978.09 1954
2978.61 1963
2979.12 2082
2979.64 1995
2980.15 1967
2980.67 1933
2981.18 1969
2981.70 2050
2982.21 2006
2982.73 2050
2983.24 2102
2983.76 2136
2984.27 2126
2984.79 2131
2985.30 2241
2985.82 2301
2986.34 2433
2986.85 2391
2987.37 2323
2987.88 2388
2988.40 2378
2988.91 2364
2989.43 2388
2989.95 2425
2990.46 2415
2990.98 2322
2991.49 2317
2992.01 2256
2992.53 2368
2993.04 2372
2993.56 2376
2994.08 2325
2994.59 2355
2995.11 2488
2995.62 2554
2996.14 2692
2996.66 2740
2997.17 2834
2997.69 2944
2998.21 3156
2998.72 3145
2999.24 3237
2999.76 3188
3000.27 3169
3000.79 3073
3001.31 3037
3001.83 2995
3002.34 3103
3002.86 3353
3003.38 3467
3003.89 3725
3004.41 3942
3004.93 4572
3005.45 4904
3005.96 5132
3006.48 5093
3007.00 5149
3007.51 4939
3008.03 4598
3008.55 4323
3009.07 3718
3009.59 3299
3010.10 3070
3010.62 2815
3011.14 2638
3011.66 2517
3012.17 2514
3012.69 2369
3013.21 2352
3013.73 2367
3014.25 2347
3014.76 2355
3015.28 2387
3015.80 2433
3016.32 2376
3016.84 2464
3017.36 2506
3017.87 2468
3018.39 2582
3018.91 2597
3019.43 2521
3019.95 2463
3020.47 2469
3020.98 2461
3021.50 2560
3022.02 2670
3022.54 2674
3023.06 2548
3023.58 2593
3024.10 2704
3024.62 2664
3025.13 2592
3025.65 2722
3026.17 2815
3026.69 2805
3027.21 2729
3027.73 2507
3028.25 2529
3028.77 2528
3029.29 2381
3029.81 2419
3030.33 2292
3030.85 2350
3031.37 2228
3031.89 2150
3032.41 2163
3032.92 2189
3033.44 2367
3033.96 2339
3034.48 2329
3035.00 2339
3035.52 2369
3036.04 2220
3036.56 2220
3037.08 2252
3037.60 2174
3038.12 2210
3038.64 2287
3039.16 2325
3039.68 2150
3040.20 2280
3040.72 2217
3041.24 2171
3041.77 2143
3042.29 2130
3042.81 2145
3043.33 2099
3043.85 2113
3044.37 2141
3044.89 2167
3045.41 2197
3045.93 2119
3046.45 2132
3046.97 2145
3047.49 2135
3048.01 2177
3048.53 2126
3049.06 2060
3049.58 2042
3050.10 2045
3050.62 1987
3051.14 1955
3051.66 2092
3052.18 2030
3052.70 2050
3053.23 2135
3053.75 2010
3054.27 1961
3054.79 1986
3055.31 2043
3055.83 2073
3056.35 2084
3056.88 2040
3057.40 1993
3057.92 2065
3058.44 2075
3058.96 2000
3059.49 2055
3060.01 2042
3060.53 2042
3061.05 2022
3061.57 2030
3062.10 2027
3062.62 2085
3063.14 2080
3063.66 2159
3064.18 2047
3064.71 2028
3065.23 2132
3065.75 2120
3066.27 2106
3066.80 2128
3067.32 2221
3067.84 2368
3068.36 2264
3068.89 2277
3069.41 2129
3069.93 2127
3070.46 2177
3070.98 2299
3071.50 2192
3072.02 2117
3072.55 2380
3073.07 2278
3073.59 2166
3074.12 2233
3074.64 2334
3075.16 2295
3075.69 2245
3076.21 2263
3076.73 2315
3077.26 2313
3077.78 2276
3078.30 2320
3078.83 2322
3079.35 2395
3079.87 2435
3080.40 2508
3080.92 2554
3081.45 2640
3081.97 2561
3082.49 2515
3083.02 2539
3083.54 2513
3084.06 2505
3084.59 2481
3085.11 2583
3085.64 2591
3086.16 2541
3086.69 2372
3087.21 2417
3087.73 2494
3088.26 2385
3088.78 2345
3089.31 2310
3089.83 2318
3090.36 2272
3090.88 2212
3091.41 2341
3091.93 2214
3092.45 2266
3092.98 2265
3093.50 2271
3094.03 2331
3094.55 2350
3095.08 2374
3095.60 2418
3096.13 2518
3096.65 2495
3097.18 2607
3097.70 2733
3098.23 2880
3098.76 2837
3099.28 3004
3099.81 3100
3100.33 3254
3100.86 3650
3101.38 4255
3101.91 5151
3102.43 5895
3102.96 6612
3103.48 7259
3104.01 7959
3104.54 8357
3105.06 7977
3105.59 7269
3106.11 6551
3106.64 6017
3107.17 5101
3107.69 4324
3108.22 3868
3108.74 3501
3109.27 3186
3109.80 3028
3110.32 2919
3110.85 2833
3111.37 2747
3111.90 2741
3112.43 2673
3112.95 2768
3113.48 2644
3114.01 2587
3114.53 2608
3115.06 2543
3115.59 2530
3116.11 2462
3116.64 2284
3117.17 2260
3117.69 2320
3118.22 2342
3118.75 2322
3119.27 2319
3119.80 2291
3120.33 2385
3120.86 2430
3121.38 2608
3121.91 2535
3122.44 2535
3122.96 2634
3123.49 2749
3124.02 2596
3124.55 2646
3125.07 2426
3125.60 2416
3126.13 2413
3126.66 2412
3127.18 2315
3127.71 2300
3128.24 2218
3128.77 2175
3129.30 2241
3129.82 2357
3130.35 2201
3130.88 2157
3131.41 2229
3131.94 2111
3132.46 2064
3132.99 2084
3133.52 2043
3134.05 2110
3134.58 2122
3135.10 2163
3135.63 2148
3136.16 2139
3136.69 2156
3137.22 2162
3137.75 2153
3138.28 2156
3138.80 2248
3139.33 2234
3139.86 2140
3140.39 2089
3140.92 2025
3141.45 2017
3141.98 2047
3142.51 2128
3143.03 2193
3143.56 2063
3144.09 2025
3144.62 2142
3145.15 2064
3145.68 2087
3146.21 2129
3146.74 2214
3147.27 2308
3147.80 2393
3148.33 2403
3148.86 2470
3149.39 2473
3149.92 2480
3150.45 2562
3150.97 2429
3151.50 2533
3152.03 2397
3152.56 2362
3153.09 2367
3153.62 2267
3154.15 2242
3154.68 2198
3155.21 2143
3155.74 2096
3156.27 2146
3156.80 2126
3157.33 2132
3157.86 2191
3158.39 2198
3158.93 2191
3159.46 2189
3159.99 2221
3160.52 2164
3161.05 2087
3161.58 2012
3162.11 2090
3162.64 2094
3163.17 1999
3163.70 1965
3164.23 1943
3164.76 1902
3165.29 1972
3165.82 1980
3166.35 2008
3166.89 1992
3167.42 1996
3167.95 1915
3168.48 1967
3169.01 1936
3169.54 1949
3170.07 1963
3170.60 2005
3171.13 1975
3171.67 1954
3172.20 1960
3172.73 1870
3173.26 1951
3173.79 1922
3174.32 2007
3174.86 2109
3175.39 2115
3175.92 2183
3176.45 2192
3176.98 2227
3177.51 2291
3178.05 2268
3178.58 2256
3179.11 2181
3179.64 2181
3180.17 2177
3180.71 2086
3181.24 2029
3181.77 2112
3182.30 2152
3182.84 2091
3183.37 1996
3183.90 1967
3184.43 1955
3184.97 2035
3185.50 1991
3186.03 1959
3186.56 2005
3187.10 1958
3187.63 1924
3188.16 2029
3188.69 2063
3189.23 2000
3189.76 1943
3190.29 2012
3190.83 1998
3191.36 1973
3191.89 1938
3192.43 1915
3192.96 1987
3193.49 1946
3194.02 1992
3194.56 1967
3195.09 1956
3195.62 2027
3196.16 2099
3196.69 1963
3197.23 1959
3197.76 2011
3198.29 1945
3198.83 1946
3199.36 2044
3199.89 2142
3200.43 2048
3200.96 2118
3201.50 2232
3202.03 2259
3202.56 2211
3203.10 2244
3203.63 2383
3204.17 2255
3204.70 2255
3205.23 2329
3205.77 2301
3206.30 2196
3206.84 2240
3207.37 2165
3207.91 2227
3208.44 2192
3208.97 2298
3209.51 2245
3210.04 2326
3210.58 2425
3211.11 2449
3211.65 2530
3212.18 2470
3212.72 2371
3213.25 2349
3213.79 2248
3214.32 2259
3214.86 2197
3215.39 2247
3215.93 2241
3216.46 2218
3217.00 2159
3217.53 2178
3218.07 2224
3218.60 2287
3219.14 2340
3219.67 2256
3220.21 2308
3220.74 2359
3221.28 2261
3221.82 2316
3222.35 2320
3222.89 2368
3223.42 2379
3223.96 2374
3224.49 2380
3225.03 2368
3225.57 2394
3226.10 2495
3226.64 2485
3227.17 2410
3227.71 2268
3228.25 2275
3228.78 2294
3229.32 2253
3229.85 2180
3230.39 2120
3230.93 2080
3231.46 2128
3232.00 2107
3232.54 2093
3233.07 2192
3233.61 2142
3234.15 2192
3234.68 2125
3235.22 2145
3235.76 2077
3236.29 2309
3236.83 2382
3237.37 2297
3237.90 2333
3238.44 2486
3238.98 2446
3239.51 2473
3240.05 2628
3240.59 2547
3241.13 2406
3241.66 2473
3242.20 2452
3242.74 2447
3243.28 2283
3243.81 2311
3244.35 2429
3244.89 2475
3245.43 2365
3245.96 2314
3246.50 2324
3247.04 2430
3247.58 2254
3248.11 2328
3248.65 2363
3249.19 2329
3249.73 2392
3250.27 2335
3250.80 2407
3251.34 2439
3251.88 2431
3252.42 2466
3252.96 2401
3253.49 2546
3254.03 2588
3254.57 2531
3255.11 2623
3255.65 2656
3256.19 2695
3256.72 2756
3257.26 2662
3257.80 2857
3258.34 2842
3258.88 2816
3259.42 2958
3259.96 3055
3260.49 3105
3261.03 3299
3261.57 3661
3262.11 3751
3262.65 3990
3263.19 4201
3263.73 4573
3264.27 4735
3264.81 4885
3265.35 4950
3265.88 5137
3266.42 5556
3266.96 6016
3267.50 6228
3268.04 6225
3268.58 6330
3269.12 6245
3269.66 5602
3270.20 5308
3270.74 4720
3271.28 4099
3271.82 3696
3272.36 3415
3272.90 3206
3273.44 2984
3273.98 2934
3274.52 2782
3275.06 2769
3275.60 2765
3276.14 2754
3276.68 2779
3277.22 2851
3277.76 2996
3278.30 3015
3278.84 2982
3279.38 2814
3279.92 2919
3280.46 2948
3281.00 2915
3281.54 3009
3282.08 2953
3282.62 2911
3283.16 2844
3283.70 2818
3284.25 2844
3284.79 2914
3285.33 2999
3285.87 2996
3286.41 2986
3286.95 3074
3287.49 3113
3288.03 3075
3288.57 3110
3289.11 3081
3289.66 3193
3290.20 3165
3290.74 3194
3291.28 3322
3291.82 3427
3292.36 3502
3292.90 3763
3293.44 4097
3293.99 4406
3294.53 4537
3295.07 4862
3295.61 5109
3296.15 5248
3296.69 5223
3297.24 5427
3297.78 5340
3298.32 5184
3298.86 4838
3299.40 4661
3299.95 4350
3300.49 4234
3301.03 3884
3301.57 3698
3302.11 3633
3302.66 3485
3303.20 3455
3303.74 3418
3304.28 3251
3304.83 3162
3305.37 3232
3305.91 3191
3306.45 3095
3307.00 3224
3307.54 3038
3308.08 2999
3308.62 2972
3309.17 3027
3309.71 3044
3310.25 2989
3310.80 2942
3311.34 3025
3311.88 3007
3312.43 2963
3312.97 2991
3313.51 3077
3314.05 3180
3314.60 3438
3315.14 3484
3315.68 3453
3316.23 3624
3316.77 3758
3317.31 3888
3317.86 4056
3318.40 4085
3318.95 4270
3319.49 4437
3320.03 4625
3320.58 4828
3321.12 4864
3321.66 5027
3322.21 5245
3322.75 5060
3323.30 4914
3323.84 4967
3324.38 4892
3324.93 4701
3325.47 4733
3326.02 4622
3326.56 4481
3327.10 4291
3327.65 4275
3328.19 4261
3328.74 4226
3329.28 4349
3329.83 4325
3330.37 4586
3330.92 4995
3331.46 5615
3332.01 6446
3332.55 8064
3333.09 10357
3333.64 13279
3334.18 17061
3334.73 21629
3335.27 25859
3335.82 30207
3336.36 33938
3336.91 36558
3337.45 37108
3338.00 36163
3338.54 34094
3339.09 30873
3339.64 26735
3340.18 23132
3340.73 19436
3341.27 15701
3341.82 12645
3342.36 10391
3342.91 8603
3343.45 7190
3344.00 6174
3344.54 5469
3345.09 5112
3345.64 4600
3346.18 4355
3346.73 4209
3347.27 4018
3347.82 3955
3348.37 3882
3348.91 3656
3349.46 3533
3350.00 3468
3350.55 3332
3351.10 3331
3351.64 3309
3352.19 3240
3352.74 3281
3353.28 3183
3353.83 3302
3354.37 3417
3354.92 3320
3355.47 3317
3356.01 3457
3356.56 3481
3357.11 3508
3357.65 3405
3358.20 3439
3358.75 3427
3359.30 3385
3359.84 3480
3360.39 3289
3360.94 3300
3361.48 3303
3362.03 3292
3362.58 3288
3363.12 3360
3363.67 3385
3364.22 3493
3364.77 3447
3365.31 3483
3365.86 3475
3366.41 3404
3366.96 3476
3367.50 3429
3368.05 3408
3368.60 3393
3369.15 3246
3369.69 3303
3370.24 3405
3370.79 3547
3371.34 3680
3371.89 4092
3372.43 4428
3372.98 4794
3373.53 5182
3374.08 5407
3374.63 5628
3375.17 5953
3375.72 5930
3376.27 5839
3376.82 5640
3377.37 5190
3377.92 4874
3378.46 4574
3379.01 4200
3379.56 3821
3380.11 3513
3380.66 3373
3381.21 3186
3381.76 2964
3382.30 2941
3382.85 2838
3383.40 2779
3383.95 2735
3384.50 2802
3385.05 2670
3385.60 2577
3386.15 2509
3386.70 2565
3387.25 2523
3387.79 2517
3388.34 2456
3388.89 2446
3389.44 2494
3389.99 2449
3390.54 2457
3391.09 2596
3391.64 2520
3392.19 2488
3392.74 2476
3393.29 2453
3393.84 2502
3394.39 2542
3394.94 2589
3395.49 2534
3396.04 2559
3396.59 2614
3397.14 2492
3397.69 2532
3398.24 2526
3398.79 2495
3399.34 2546
3399.89 2567
3400.44 2541
3400.99 2560
3401.54 2525
3402.09 2447
3402.64 2430
3403.19 2404
3403.74 2456
3404.29 2397
3404.84 2374
3405.39 2330
3405.94 2274
3406.49 2162
3407.05 2344
3407.60 2421
3408.15 2335
3408.70 2297
3409.25 2415
3409.80 2447
3410.35 2538
3410.90 2663
3411.45 2711
3412.00 2869
3412.56 3047
3413.11 2992
3413.66 3053
3414.21 3113
3414.76 2997
3415.31 3071
3415.86 2993
3416.41 2842
3416.97 2783
3417.52 2616
3418.07 2514
3418.62 2367
3419.17 2349
3419.73 2342
3420.28 2282
3420.83 2264
3421.38 2255
3421.93 2225
3422.48 2351
3423.04 2355
3423.59 2323
3424.14 2416
3424.69 2529
3425.25 2485
3425.80 2446
3426.35 2486
3426.90 2407
3427.45 2397
3428.01 2313
3428.56 2340
3429.11 2190
3429.66 2191
3430.22 2089
3430.77 2145
3431.32 2037
3431.88 1959
3432.43 2093
3432.98 2088
3433.53 2073
3434.09 2093
3434.64 2126
3435.19 2042
3435.75 2083
3436.30 2091
3436.85 2092
3437.41 2168
3437.96 2187
3438.51 2124
3439.07 2191
3439.62 2238
3440.17 2192
3440.73 2288
3441.28 2229
3441.83 2352
3442.39 2286
3442.94 2244
3443.49 2187
3444.05 2163
3444.60 2096
3445.16 2084
3445.71 2054
3446.26 2029
3446.82 2084
3447.37 2132
3447.93 2010
3448.48 2039
3449.03 2065
3449.59 2073
3450.14 2068
3450.70 2012
3451.25 1981
3451.81 2144
3452.36 2057
3452.91 1840
3453.47 1912
3454.02 1870
3454.58 1812
3455.13 1843
3455.69 1887
3456.24 1953
3456.80 1959
3457.35 1958
3457.91 2028
3458.46 1965
3459.02 1985
3459.57 2040
3460.13 1995
3460.68 1990
3461.24 1859
3461.79 1925
3462.35 1981
3462.90 2027
3463.46 1966
3464.01 2018
3464.57 1986
3465.12 2068
3465.68 2119
3466.23 2077
3466.79 2160
3467.35 2090
3467.90 2078
3468.46 2173
3469.01 2114
3469.57 2127
3470.12 2150
3470.68 2140
3471.24 2156
3471.79 2153
3472.35 2137
3472.90 2269
3473.46 2243
3474.02 2212
3474.57 2137
3475.13 2137
3475.69 2261
3476.24 2220
3476.80 2299
3477.35 2320
3477.91 2231
3478.47 2393
3479.02 2448
3479.58 2497
3480.14 2586
3480.69 2694
3481.25 2677
3481.81 2604
3482.36 2556
3482.92 2566
3483.48 2526
3484.03 2566
3484.59 2611
3485.15 2535
3485.71 2397
3486.26 2363
3486.82 2452
3487.38 2468
3487.93 2766
3488.49 2777
3489.05 2703
3489.61 2879
3490.16 3263
3490.72 3545
3491.28 3794
3491.84 4166
3492.39 4511
3492.95 4816
3493.51 5173
3494.07 5211
3494.63 5054
3495.18 4732
3495.74 4325
3496.30 4247
3496.86 4125
3497.42 4085
3497.97 4193
3498.53 4462
3499.09 4777
3499.65 4908
3500.21 5248
3500.76 5439
3501.32 5465
3501.88 5579
3502.44 5415
3503.00 5260
3503.56 5031
3504.11 4887
3504.67 4840
3505.23 5024
3505.79 4831
3506.35 4932
3506.91 4873
3507.47 4788
3508.03 4704
3508.59 4455
3509.14 4316
3509.70 3969
3510.26 3590
3510.82 3421
3511.38 3340
3511.94 3184
3512.50 2980
3513.06 2868
3513.62 2843
3514.18 2603
3514.74 2619
3515.30 2650
3515.86 2508
3516.41 2321
3516.97 2344
3517.53 2445
3518.09 2468
3518.65 2536
3519.21 2603
3519.77 2658
3520.33 2713
3520.89 2730
3521.45 2765
3522.01 2777
3522.57 2901
3523.13 2887
3523.69 2989
3524.25 3081
3524.81 3099
3525.37 3181
3525.93 3054
3526.49 3037
3527.05 2831
3527.61 2726
3528.18 2557
3528.74 2456
3529.30 2477
3529.86 2414
3530.42 2408
3530.98 2356
3531.54 2211
3532.10 2154
3532.66 2202
3533.22 2274
3533.78 2190
3534.34 2165
3534.90 2161
3535.47 2269
3536.03 2242
3536.59 2237
3537.15 2320
3537.71 2365
3538.27 2270
3538.83 2333
3539.39 2263
3539.96 2421
3540.52 2404
3541.08 2303
3541.64 2347
3542.20 2415
3542.76 2504
3543.32 2484
3543.89 2499
3544.45 2568
3545.01 2549
3545.57 2456
3546.13 2508
3546.70 2458
3547.26 2349
3547.82 2333
3548.38 2158
3548.94 2184
3549.51 2145
3550.07 2121
3550.63 2103
3551.19 2067
3551.76 1965
3552.32 1939
3552.88 1916
3553.44 2077
3554.01 1887
3554.57 1935
3555.13 1903
3555.69 1920
3556.26 1898
3556.82 1920
3557.38 1857
3557.94 1918
3558.51 2053
3559.07 2070
3559.63 2037
3560.20 1988
3560.76 2022
3561.32 2006
3561.89 2024
3562.45 2040
3563.01 2064
3563.57 2081
3564.14 1986
3564.70 2059
3565.26 2055
3565.83 2099
3566.39 1998
3566.96 1955
3567.52 1961
3568.08 1915
3568.65 1869
3569.21 1917
3569.77 1926
3570.34 1856
3570.90 1873
3571.47 1867
3572.03 1868
3572.59 1916
3573.16 1915
3573.72 1909
3574.29 1945
3574.85 2003
3575.41 1925
3575.98 1903
3576.54 2016
3577.11 2078
3577.67 2007
3578.24 1999
3578.80 1992
3579.36 1945
3579.93 1979
3580.49 1971
3581.06 1926
3581.62 1885
3582.19 1929
3582.75 1964
3583.32 1869
3583.88 1862
3584.45 1939
3585.01 1914
3585.58 1853
3586.14 1789
3586.71 1958
3587.27 1891
3587.84 1959
3588.40 1854
3588.97 1855
3589.53 1833
3590.10 1836
3590.66 1789
3591.23 1895
3591.80 1902
3592.36 1872
3592.93 1896
3593.49 1907
3594.06 1881
3594.62 1972
3595.19 2013
3595.76 1885
3596.32 1790
3596.89 1953
3597.45 1962
3598.02 1855
3598.59 1902
3599.15 1890
3599.72 1943
3600.28 1966
3600.85 1908
3601.42 1938
3601.98 1987
3602.55 1953
3603.12 1944
3603.68 1954
3604.25 1955
3604.81 1909
3605.38 1979
3605.95 1856
3606.51 1815
3607.08 1780
3607.65 1807
3608.21 1790
3608.78 1653
3609.35 1709
3609.92 1732
3610.48 1850
3611.05 1770
3611.62 1794
3612.18 1729
3612.75 1718
3613.32 1824
3613.89 1896
3614.45 1971
3615.02 1988
3615.59 2055
3616.15 2198
3616.72 2572
3617.29 2760
3617.86 3034
3618.42 3198
3618.99 3370
3619.56 3516
3620.13 3543
3620.70 3517
3621.26 3363
3621.83 3105
3622.40 3016
3622.97 2790
3623.54 2562
3624.10 2366
3624.67 2247
3625.24 2165
3625.81 2043
3626.38 1930
3626.94 1994
3627.51 1852
3628.08 1790
3628.65 1840
3629.22 1751
3629.79 1876
3630.35 1806
3630.92 1881
3631.49 1843
3632.06 1759
3632.63 1809
3633.20 1838
3633.77 1849
3634.34 1861
3634.90 1943
3635.47 2009
3636.04 1960
3636.61 1919
3637.18 1875
3637.75 1871
3638.32 1943
3638.89 1998
3639.46 2034
3640.03 2154
3640.60 2229
3641.17 2349
3641.73 2397
3642.30 2411
3642.87 2619
3643.44 2857
3644.01 2707
3644.58 2641
3645.15 2636
3645.72 2547
3646.29 2366
3646.86 2217
3647.43 2332
3648.00 2159
3648.57 2239
3649.14 2211
3649.71 2163
3650.28 2288
3650.85 2264
3651.42 2332
3651.99 2309
3652.56 2352
3653.13 2402
3653.70 2435
3654.27 2544
3654.84 2459
3655.41 2489
3655.98 2582
3656.56 2607
3657.13 2735
3657.70 2644
3658.27 2716
3658.84 2794
3659.41 2925
3659.98 2952
3660.55 3125
3661.12 3134
3661.69 3184
3662.26 3187
3662.83 3159
3663.41 2932
3663.98 2745
3664.55 2624
3665.12 2600
3665.69 2532
3666.26 2458
3666.83 2429
3667.41 2412
3667.98 2404
3668.55 2417
3669.12 2385
3669.69 2411
3670.26 2404
3670.83 2431
3671.41 2377
3671.98 2276
3672.55 2225
3673.12 2270
3673.69 2259
3674.27 2308
3674.84 2313
3675.41 2289
3675.98 2421
3676.55 2378
3677.13 2340
3677.70 2436
3678.27 2363
3678.84 2395
3679.42 2400
3679.99 2295
3680.56 2227
3681.13 2149
3681.71 2210
3682.28 2178
3682.85 2074
3683.42 2089
3684.00 2154
3684.57 2116
3685.14 2128
3685.71 2121
3686.29 2201
3686.86 2312
3687.43 2415
3688.01 2518
3688.58 2663
3689.15 2877
3689.73 2895
3690.30 2922
3690.87 3114
3691.45 3177
3692.02 3111
3692.59 3026
3693.17 2858
3693.74 2616
3694.31 2615
3694.89 2406
3695.46 2245
3696.03 2010
3696.61 2023
3697.18 2095
3697.75 2168
3698.33 2119
3698.90 2110
3699.48 2073
3700.05 2040
3700.62 2155
3701.20 2277
3701.77 2287
3702.35 2150
3702.92 2196
3703.50 2274
3704.07 2293
3704.64 2219
3705.22 2193
3705.79 2166
3706.37 2139
3706.94 2109
3707.52 2049
3708.09 2073
3708.67 2081
3709.24 2128
3709.81 2126
3710.39 2090
3710.96 2134
3711.54 2183
3712.11 2223
3712.69 2106
3713.26 2152
3713.84 2043
3714.41 1986
3714.99 1989
3715.56 1987
3716.14 2016
3716.71 1988
3717.29 1971
3717.87 2061
3718.44 1983
3719.02 1876
3719.59 1949
3720.17 1927
3720.74 1946
3721.32 1915
3721.89 2002
3722.47 1984
3723.05 1867
3723.62 1906
3724.20 1795
3724.77 1905
3725.35 1805
3725.93 1842
3726.50 1832
3727.08 1861
3727.65 1788
3728.23 1825
3728.81 1906
3729.38 2006
3729.96 1981
3730.53 2043
3731.11 1985
3731.69 2096
3732.26 2178
3732.84 2197
3733.42 2227
3733.99 2227
3734.57 2344
3735.15 2349
3735.72 2303
3736.30 2316
3736.88 2223
3737.45 2152
3738.03 2115
3738.61 2001
3739.18 1996
3739.76 1801
3740.34 1756
3740.92 1776
3741.49 1850
3742.07 1716
3742.65 1687
3743.23 1708
3743.80 1792
3744.38 1761
3744.96 1770
3745.53 1781
3746.11 1731
3746.69 1786
3747.27 1736
3747.85 1762
3748.42 1909
3749.00 1909
3749.58 1789
3750.16 1833
3750.73 1739
3751.31 1735
3751.89 1758
3752.47 1760
3753.05 1758
3753.62 1791
3754.20 1727
3754.78 1667
3755.36 1707
3755.94 1714
3756.52 1719
3757.09 1808
3757.67 1739
3758.25 1721
3758.83 1815
3759.41 1734
3759.99 1804
3760.57 1888
3761.14 1878
3761.72 1863
3762.30 1824
3762.88 1871
3763.46 1822
3764.04 1785
3764.62 1834
3765.20 1880
3765.77 1900
3766.35 1935
3766.93 1752
3767.51 1745
3768.09 1788
3768.67 1682
3769.25 1699
3769.83 1775
3770.41 1811
3770.99 1847
3771.57 1774
3772.15 1743
3772.73 1834
3773.31 1826
3773.89 1837
3774.47 1820
3775.05 1818
3775.63 1701
3776.21 1743
3776.79 1770
3777.37 1736
3777.95 1704
3778.53 1733
3779.11 1741
3779.69 1742
3780.27 1685
3780.85 1689
3781.43 1714
3782.01 1731
3782.59 1788
3783.17 1793
3783.75 1681
3784.33 1750
3784.91 1756
3785.49 1792
3786.07 1685
3786.65 1775
3787.23 1712
3787.81 1741
3788.39 1789
3788.97 1794
3789.55 1681
3790.14 1648
3790.72 1672
3791.30 1764
3791.88 1778
3792.46 1699
3793.04 1750
3793.62 1765
3794.20 1723
3794.78 1792
3795.37 1755
3795.95 1928
3796.53 1848
3797.11 1790
3797.69 1815
3798.27 1806
3798.85 1794
3799.44 1701
3800.02 1705
3800.60 1843
3801.18 1892
3801.76 1940
3802.34 2116
3802.93 2136
3803.51 2070
3804.09 2140
3804.67 2080
3805.25 2058
3805.84 1955
3806.42 2008
3807.00 2020
3807.58 2040
3808.17 2178
3808.75 2219
3809.33 2251
3809.91 2268
3810.50 2141
3811.08 2181
3811.66 2258
3812.24 2326
3812.83 2358
3813.41 2336
3813.99 2383
3814.57 2350
3815.16 2313
3815.74 2424
3816.32 2465
3816.91 2472
3817.49 2521
3818.07 2432
3818.65 2237
3819.24 2095
3819.82 1933
3820.40 1997
3820.99 1975
3821.57 1877
3822.15 1882
3822.74 1842
3823.32 1914
3823.90 1916
3824.49 1880
3825.07 1878
3825.66 1753
3826.24 1811
3826.82 1745
3827.41 1856
3827.99 1827
3828.57 1835
3829.16 1759
3829.74 1813
3830.33 1891
3830.91 1934
3831.49 1960
3832.08 1939
3832.66 1947
3833.25 1893
3833.83 1925
3834.42 1900
3835.00 1853
3835.58 1776
3836.17 1853
3836.75 1795
3837.34 1769
3837.92 1805
3838.51 1893
3839.09 1850
3839.68 1847
3840.26 1782
3840.85 1779
3841.43 1714
3842.02 1743
3842.60 1790
3843.19 1728
3843.77 1699
3844.36 1707
3844.94 1717
3845.53 1774
3846.11 1697
3846.70 1748
3847.28 1746
3847.87 1705
3848.45 1708
3849.04 1684
3849.62 1760
3850.21 1774
3850.79 1762
3851.38 1821
3851.97 1749
3852.55 1766
3853.14 1833
3853.72 1810
3854.31 1804
3854.89 1800
3855.48 1753
3856.07 1804
3856.65 1809
3857.24 1880
3857.82 1879
3858.41 2018
3859.00 2123
3859.58 2134
3860.17 2309
3860.76 2451
3861.34 2712
3861.93 2818
3862.51 2999
3863.10 3142
3863.69 3075
3864.27 3138
3864.86 3083
3865.45 3070
3866.03 3030
3866.62 2997
3867.21 3026
3867.79 2946
3868.38 2817
3868.97 2524
3869.55 2469
3870.14 2276
3870.73 2294
3871.32 2117
3871.90 2102
3872.49 2063
3873.08 2139
3873.67 2175
3874.25 2148
3874.84 2165
3875.43 2186
3876.01 2217
3876.60 2269
3877.19 2238
3877.78 2145
3878.36 2165
3878.95 2146
3879.54 2026
3880.13 1963
3880.72 2030
3881.30 1850
3881.89 1896
3882.48 1884
3883.07 1765
3883.66 1781
3884.24 1795
3884.83 1724
3885.42 1671
3886.01 1645
3886.60 1738
3887.18 1791
3887.77 1819
3888.36 1833
3888.95 1851
3889.54 1891
3890.13 1926
3890.72 2033
3891.30 2068
3891.89 2036
3892.48 2018
3893.07 2019
3893.66 2107
3894.25 2056
3894.84 2127
3895.43 2042
3896.02 1985
3896.60 1877
3897.19 1930
3897.78 1923
3898.37 1898
3898.96 1912
3899.55 1943
3900.14 1941
3900.73 1947
3901.32 1970
3901.91 1961
3902.50 1935
3903.09 1918
3903.68 1913
3904.27 1923
3904.86 1892
3905.44 1885
3906.03 1796
3906.62 1955
3907.21 1942
3907.80 1812
3908.39 1848
3908.98 1851
3909.57 1832
3910.16 1794
3910.75 1801
3911.34 1720
3911.93 1753
3912.52 1759
3913.11 1761
3913.71 1673
3914.30 1664
3914.89 1733
3915.48 1762
3916.07 1794
3916.66 1722
3917.25 1735
3917.84 1708
3918.43 1588
3919.02 1718
3919.61 1737
3920.20 1733
3920.79 1696
3921.38 1765
3921.97 1753
3922.57 1661
3923.16 1707
3923.75 1700
3924.34 1670
3924.93 1595
3925.52 1579
3926.11 1656
3926.70 1608
3927.29 1661
3927.89 1662
3928.48 1667
3929.07 1685
3929.66 1634
3930.25 1605
3930.84 1634
3931.44 1651
3932.03 1639
3932.62 1680
3933.21 1646
3933.80 1604
3934.39 1601
3934.99 1565
3935.58 1514
3936.17 1562
3936.76 1525
3937.35 1581
3937.95 1571
3938.54 1583
3939.13 1619
3939.72 1590
3940.32 1577
3940.91 1543
3941.50 1659
3942.09 1624
3942.69 1600
3943.28 1671
3943.87 1656
3944.46 1624
3945.06 1666
3945.65 1645
3946.24 1615
3946.83 1639
3947.43 1645
3948.02 1623
3948.61 1533
3949.21 1563
3949.80 1546
3950.39 1564
3950.98 1597
3951.58 1624
3952.17 1640
3952.76 1570
3953.36 1596
3953.95 1666
3954.54 1661
3955.14 1632
3955.73 1631
3956.32 1634
3956.92 1613
3957.51 1702
3958.11 1736
3958.70 1736
3959.29 1810
3959.89 1767
3960.48 1762
3961.07 1730
3961.67 1690
3962.26 1794
3962.86 1716
3963.45 1648
3964.04 1670
3964.64 1616
3965.23 1590
3965.83 1663
3966.42 1664
3967.02 1738
3967.61 1741
3968.20 1741
3968.80 1722
3969.39 1641
3969.99 1700
3970.58 1655
3971.18 1647
3971.77 1643
3972.37 1606
3972.96 1612
3973.56 1650
3974.15 1605
3974.75 1625
3975.34 1582
3975.94 1718
3976.53 1770
3977.13 1688
3977.72 1799
3978.32 1766
3978.91 1771
3979.51 1915
3980.10 1851
3980.70 1764
3981.29 1769
3981.89 1824
3982.48 1716
3983.08 1716
3983.68 1673
3984.27 1732
3984.87 1701
3985.46 1603
3986.06 1625
3986.65 1756
3987.25 1738
3987.85 1780
3988.44 1743
3989.04 1710
3989.63 1765
3990.23 1732
3990.83 1767
3991.42 1694
3992.02 1667
3992.61 1740
3993.21 1741
3993.81 1700
3994.40 1723
3995.00 1782
3995.60 1735
3996.19 1675
3996.79 1784
3997.39 1818
3997.98 1704
3998.58 1705
3999.18 1761
3999.77 1780
4000.37 1733
4000.97 1720
4001.56 1758
4002.16 1814
4002.76 1818
4003.35 1690
4003.95 1717
4004.55 1667
4005.15 1681
4005.74 1752
4006.34 1734
4006.94 1732
4007.53 1862
4008.13 1842
4008.73 1738
4009.33 1781
4009.92 1832
4010.52 1827
4011.12 1757
4011.72 1728
4012.32 1831
4012.91 1834
4013.51 1805
4014.11 1837
4014.71 1860
4015.30 1942
4015.90 1903
4016.50 1991
4017.10 1975
4017.70 2008
4018.29 2060
4018.89 2040
4019.49 2138
4020.09 2025
4020.69 2026
4021.29 1980
4021.88 1845
4022.48 1800
4023.08 1843
4023.68 1766
4024.28 1800
4024.88 1754
4025.48 1758
4026.07 1746
4026.67 1725
4027.27 1822
4027.87 1816
4028.47 1878
4029.07 1837
4029.67 1764
4030.27 1857
4030.87 1791
4031.47 1761
4032.06 1745
4032.66 1804
4033.26 1830
4033.86 1881
4034.46 1820
4035.06 1920
4035.66 1945
4036.26 1855
4036.86 1899
4037.46 1924
4038.06 1869
4038.66 1805
4039.26 1730
4039.86 1721
4040.46 1660
4041.06 1741
4041.66 1536
4042.26 1585
4042.86 1588
4043.46 1628
4044.06 1565
4044.66 1639
4045.26 1602
4045.86 1649
4046.46 1657
4047.06 1682
4047.66 1680
4048.26 1651
4048.86 1683
4049.46 1742
4050.06 1839
4050.66 1831
4051.26 1825
4051.86 1773
4052.46 1774
4053.06 1867
4053.66 1814
4054.27 1814
4054.87 1776
4055.47 1695
4056.07 1682
4056.67 1654
4057.27 1679
4057.87 1649
4058.47 1629
4059.07 1632
4059.67 1620
4060.28 1587
4060.88 1507
4061.48 1521
4062.08 1482
4062.68 1504
4063.28 1493
4063.88 1528
4064.49 1428
4065.09 1447
4065.69 1519
4066.29 1423
4066.89 1432
4067.49 1449
4068.10 1518
4068.70 1471
4069.30 1466
4069.90 1439
4070.50 1440
4071.11 1432
4071.71 1441
4072.31 1500
4072.91 1492
4073.52 1531
4074.12 1498
4074.72 1507
4075.32 1520
4075.92 1486
4076.53 1514
4077.13 1537
4077.73 1563
4078.34 1543
4078.94 1521
4079.54 1540
4080.14 1501
4080.75 1629
4081.35 1558
4081.95 1578
4082.55 1550
4083.16 1520
4083.76 1500
4084.36 1499
4084.97 1516
4085.57 1479
4086.17 1492
4086.78 1499
4087.38 1510
4087.98 1464
4088.59 1463
4089.19 1439
4089.79 1579
4090.40 1603
4091.00 1542
4091.60 1484
4092.21 1473
4092.81 1527
4093.41 1462
4094.02 1442
4094.62 1447
4095.23 1480
4095.83 1516
4096.43 1467
4097.04 1480
4097.64 1576
4098.25 1482
4098.85 1576
4099.45 1491
4100.06 1431
4100.66 1502
4101.27 1444
4101.87 1471
4102.48 1437
4103.08 1454
4103.68 1443
4104.29 1460
4104.89 1475
4105.50 1462
4106.10 1339
4106.71 1431
4107.31 1405
4107.92 1444
4108.52 1374
4109.13 1382
4109.73 1414
4110.34 1431
4110.94 1503
4111.55 1408
4112.15 1453
4112.76 1459
4113.36 1389
4113.97 1478
4114.57 1450
4115.18 1442
4115.78 1417
4116.39 1481
4116.99 1447
4117.60 1520
4118.21 1509
4118.81 1532
4119.42 1552
4120.02 1546
4120.63 1509
4121.23 1529
4121.84 1535
4122.45 1522
4123.05 1512
4123.66 1553
4124.26 1533
4124.87 1550
4125.48 1495
4126.08 1499
4126.69 1568
4127.29 1555
4127.90 1581
4128.51 1509
4129.11 1512
4129.72 1481
4130.33 1436
4130.93 1542
4131.54 1431
4132.15 1469
4132.75 1509
4133.36 1507
4133.97 1484
4134.57 1543
4135.18 1556
4135.79 1655
4136.39 1596
4137.00 1661
4137.61 1598
4138.21 1770
4138.82 1726
4139.43 1725
4140.04 1845
4140.64 1798
4141.25 1865
4141.86 1888
4142.46 1863
4143.07 1936
4143.68 1737
4144.29 1724
4144.89 1727
4145.50 1753
4146.11 1694
4146.72 1641
4147.32 1667
4147.93 1608
4148.54 1523
4149.15 1448
4149.76 1535
4150.36 1484
4150.97 1428
4151.58 1420
4152.19 1513
4152.80 1470
4153.40 1486
4154.01 1377
4154.62 1459
4155.23 1479
4155.84 1448
4156.45 1371
4157.05 1403
4157.66 1422
4158.27 1414
4158.88 1344
4159.49 1328
4160.10 1344
4160.71 1395
4161.31 1489
4161.92 1405
4162.53 1431
4163.14 1554
4163.75 1593
4164.36 1666
4164.97 1659
4165.58 1759
4166.19 1748
4166.79 1728
4167.40 1837
4168.01 1776
4168.62 1643
4169.23 1643
4169.84 1858
4170.45 1696
4171.06 1654
4171.67 1678
4172.28 1731
4172.89 1700
4173.50 1655
4174.11 1628
4174.72 1654
4175.33 1637
4175.94 1746
4176.55 1691
4177.16 1763
4177.77 1782
4178.38 1785
4178.99 1824
4179.60 1777
4180.21 1753
4180.82 1666
4181.43 1651
4182.04 1678
4182.65 1636
4183.26 1638
4183.87 1607
4184.48 1613
4185.09 1516
4185.70 1531
4186.31 1512
4186.92 1501
4187.53 1566
4188.14 1490
4188.75 1507
4189.36 1543
4189.97 1527
4190.58 1546
4191.20 1592
4191.81 1676
4192.42 1729
4193.03 1785
4193.64 1868
4194.25 2008
4194.86 1973
4195.47 2012
4196.08 2027
4196.70 2078
4197.31 2092
4197.92 2073
4198.53 1978
4199.14 1946
4199.75 1941
4200.36 1850
4200.98 1802
4201.59 1753
4202.20 1716
4202.81 1744
4203.42 1639
4204.03 1694
4204.65 1669
4205.26 1678
4205.87 1783
4206.48 1730
4207.09 1742
4207.71 1722
4208.32 1681
4208.93 1706
4209.54 1696
4210.16 1626
4210.77 1639
4211.38 1637
4211.99 1639
4212.60 1682
4213.22 1714
4213.83 1730
4214.44 1740
4215.05 1769
4215.67 1849
4216.28 1811
4216.89 1826
4217.51 1876
4218.12 1996
4218.73 1996
4219.34 2082
4219.96 2203
4220.57 2277
4221.18 2433
4221.80 2734
4222.41 2791
4223.02 2956
4223.64 3046
4224.25 3027
4224.86 2990
4225.48 3037
4226.09 2931
4226.70 2930
4227.32 3030
4227.93 2897
4228.54 3012
4229.16 2983
4229.77 3202
4230.39 3010
4231.00 2989
4231.61 3042
4232.23 2951
4232.84 2959
4233.45 3077
4234.07 3342
4234.68 3334
4235.30 3542
4235.91 3872
4236.53 3906
4237.14 3976
4237.75 3950
4238.37 3763
4238.98 3407
4239.60 3011
4240.21 2786
4240.83 2512
4241.44 2394
4242.05 2474
4242.67 2417
4243.28 2202
4243.90 2127
4244.51 2104
4245.13 2118
4245.74 2164
4246.36 2172
4246.97 2202
4247.59 2138
4248.20 2067
4248.82 2233
4249.43 2288
4250.05 2212
4250.66 2155
4251.28 2129
4251.89 2074
4252.51 2035
4253.13 2093
4253.74 2097
4254.36 2018
4254.97 1976
4255.59 2099
4256.20 2038
4256.82 2012
4257.43 1958
4258.05 1939
4258.67 1981
4259.28 1928
4259.90 1884
4260.51 1886
4261.13 1887
4261.75 1902
4262.36 1902
4262.98 1931
4263.59 1839
4264.21 1862
4264.83 1873
4265.44 1937
4266.06 1891
4266.67 1966
4267.29 1892
4267.91 1812
4268.52 1903
4269.14 1848
4269.76 1899
4270.37 1857
4270.99 1878
4271.61 1797
4272.22 1741
4272.84 1852
4273.46 1841
4274.07 1859
4274.69 1945
4275.31 1918
4275.93 2017
4276.54 1999
4277.16 2057
4277.78 1966
4278.39 2021
4279.01 1952
4279.63 1962
4280.25 1948
4280.86 1775
4281.48 1742
4282.10 1719
4282.72 1702
4283.33 1690
4283.95 1644
4284.57 1604
4285.19 1612
4285.80 1612
4286.42 1689
4287.04 1664
4287.66 1595
4288.28 1626
4288.89 1650
4289.51 1621
4290.13 1581
4290.75 1632
4291.37 1595
4291.98 1523
4292.60 1572
4293.22 1589
4293.84 1544
4294.46 1647
4295.08 1562
4295.69 1543
4296.31 1574
4296.93 1579
4297.55 1552
4298.17 1638
4298.79 1663
4299.41 1586
4300.03 1669
4300.64 1640
4301.26 1673
4301.88 1500
4302.50 1510
4303.12 1608
4303.74 1651
4304.36 1699
4304.98 1673
4305.60 1568
4306.22 1560
4306.83 1631
4307.45 1543
4308.07 1566
4308.69 1573
4309.31 1610
4309.93 1590
4310.55 1581
4311.17 1605
4311.79 1624
4312.41 1644
4313.03 1589
4313.65 1579
4314.27 1584
4314.89 1601
4315.51 1754
4316.13 1643
4316.75 1690
4317.37 1718
4317.99 1641
4318.61 1687
4319.23 1693
4319.85 1651
4320.47 1694
4321.09 1712
4321.71 1791
4322.33 1790
4322.95 1855
4323.57 1928
4324.19 1955
4324.81 1991
4325.43 1988
4326.05 1933
4326.67 1969
4327.30 1976
4327.92 1987
4328.54 1918
4329.16 1929
4329.78 1897
4330.40 1858
4331.02 1869
4331.64 1843
4332.26 1798
4332.88 1827
4333.51 1812
4334.13 1800
4334.75 1916
4335.37 1997
4335.99 2022
4336.61 2146
4337.23 2323
4337.86 2474
4338.48 2640
4339.10 2700
4339.72 2808
4340.34 2733
4340.96 2767
4341.59 2664
4342.21 2572
4342.83 2607
4343.45 2461
4344.07 2490
4344.69 2630
4345.32 2804
4345.94 3300
4346.56 3766
4347.18 4049
4347.81 4334
4348.43 4566
4349.05 4361
4349.67 4227
4350.29 3741
4350.92 3448
4351.54 3091
4352.16 2771
4352.78 2637
4353.41 2393
4354.03 2225
4354.65 2188
4355.28 2169
4355.90 2111
4356.52 1985
4357.14 2116
4357.77 1998
4358.39 2061
4359.01 2021
4359.64 1974
4360.26 1943
4360.88 2015
4361.50 2026
4362.13 1995
4362.75 1916
4363.37 1955
4364.00 1937
4364.62 2015
4365.25 2004
4365.87 1963
4366.49 2004
4367.12 2003
4367.74 1916
4368.36 1931
4368.99 1927
4369.61 1845
4370.23 1849
4370.86 1824
4371.48 1645
4372.11 1648
4372.73 1640
4373.35 1664
4373.98 1707
4374.60 1698
4375.23 1730
4375.85 1713
4376.47 1678
4377.10 1731
4377.72 1741
4378.35 1749
4378.97 1808
4379.60 1810
4380.22 1824
4380.85 1870
4381.47 1908
4382.10 1950
4382.72 1924
4383.34 1857
4383.97 1796
4384.59 1786
4385.22 1843
4385.84 1718
4386.47 1775
4387.09 1812
4387.72 1759
4388.34 1703
4388.97 1686
4389.59 1693
4390.22 1636
4390.85 1611
4391.47 1695
4392.10 1582
4392.72 1659
4393.35 1646
4393.97 1628
4394.60 1618
4395.22 1578
4395.85 1647
4396.47 1681
4397.10 1731
4397.73 1775
4398.35 1773
4398.98 1805
4399.60 1755
4400.23 1739
4400.86 1701
4401.48 1728
4402.11 1717
4402.73 1653
4403.36 1671
4403.99 1628
4404.61 1651
4405.24 1624
4405.87 1614
4406.49 1637
4407.12 1668
4407.74 1754
4408.37 1704
4409.00 1791
4409.62 1700
4410.25 1742
4410.88 1690
4411.50 1608
4412.13 1570
4412.76 1633
4413.38 1654
4414.01 1580
4414.64 1538
4415.27 1589
4415.89 1502
4416.52 1583
4417.15 1533
4417.77 1528
4418.40 1575
4419.03 1548
4419.66 1569
4420.28 1528
4420.91 1482
4421.54 1466
4422.17 1501
4422.79 1539
4423.42 1552
4424.05 1496
4424.68 1472
4425.30 1472
4425.93 1430
4426.56 1391
4427.19 1429
4427.82 1405
4428.44 1409
4429.07 1400
4429.70 1476
4430.33 1446
4430.96 1410
4431.58 1454
4432.21 1481
4432.84 1425
4433.47 1447
4434.10 1468
4434.73 1430
4435.35 1418
4435.98 1471
4436.61 1451
4437.24 1478
4437.87 1505
4438.50 1490
4439.13 1534
4439.75 1491
4440.38 1526
4441.01 1611
4441.64 1425
4442.27 1397
4442.90 1451
4443.53 1390
4444.16 1342
4444.79 1412
4445.42 1378
4446.04 1424
4446.67 1506
4447.30 1484
4447.93 1489
4448.56 1549
4449.19 1598
4449.82 1610
4450.45 1557
4451.08 1515
4451.71 1553
4452.34 1463
4452.97 1474
4453.60 1403
4454.23 1530
4454.86 1501
4455.49 1458
4456.12 1523
4456.75 1565
4457.38 1595
4458.01 1590
4458.64 1509
4459.27 1490
4459.90 1481
4460.53 1495
4461.16 1430
4461.79 1325
4462.42 1368
4463.05 1363
4463.68 1479
4464.31 1394
4464.94 1331
4465.57 1327
4466.20 1335
4466.83 1306
4467.46 1346
4468.09 1353
4468.73 1335
4469.36 1345
4469.99 1408
4470.62 1342
4471.25 1327
4471.88 1351
4472.51 1339
4473.14 1378
4473.77 1369
4474.40 1337
4475.04 1333
4475.67 1322
4476.30 1352
4476.93 1365
4477.56 1355
4478.19 1318
4478.82 1388
4479.46 1415
4480.09 1344
4480.72 1337
4481.35 1314
4481.98 1345
4482.61 1369
4483.25 1423
4483.88 1434
4484.51 1368
4485.14 1448
4485.77 1399
4486.41 1418
4487.04 1425
4487.67 1435
4488.30 1566
4488.93 1476
4489.57 1407
4490.20 1355
4490.83 1430
4491.46 1487
4492.10 1464
4492.73 1476
4493.36 1466
4493.99 1479
4494.63 1455
4495.26 1434
4495.89 1506
4496.52 1424
4497.16 1439
4497.79 1476
4498.42 1468
4499.06 1515
4499.69 1525
4500.32 1647
4500.96 1671
4501.59 1732
4502.22 1768
4502.86 1870
4503.49 1790
4504.12 1734
4504.75 1678
4505.39 1748
4506.02 1692
4506.66 1701
4507.29 1660
4507.92 1653
4508.56 1598
4509.19 1604
4509.82 1618
4510.46 1433
4511.09 1437
4511.72 1541
4512.36 1507
4512.99 1520
4513.63 1491
4514.26 1530
4514.89 1638
4515.53 1624
4516.16 1492
4516.80 1478
4517.43 1516
4518.07 1464
4518.70 1381
4519.33 1379
4519.97 1381
4520.60 1450
4521.24 1361
4521.87 1438
4522.51 1443
4523.14 1517
4523.78 1496
4524.41 1507
4525.05 1523
4525.68 1571
4526.32 1566
4526.95 1612
4527.59 1608
4528.22 1735
4528.86 1892
4529.49 2031
4530.13 2196
4530.76 2494
4531.40 2806
4532.03 3104
4532.67 3137
4533.30 3234
4533.94 3319
4534.57 3171
4535.21 2979
4535.84 2822
4536.48 2562
4537.11 2356
4537.75 2186
4538.39 1989
4539.02 1751
4539.66 1735
4540.29 1595
4540.93 1554
4541.57 1480
4542.20 1538
4542.84 1421
4543.47 1591
4544.11 1488
4544.75 1486
4545.38 1434
4546.02 1455
4546.65 1546
4547.29 1509
4547.93 1475
4548.56 1500
4549.20 1480
4549.84 1514
4550.47 1468
4551.11 1507
4551.75 1587
4552.38 1602
4553.02 1525
4553.66 1457
4554.29 1516
4554.93 1570
4555.57 1501
4556.20 1528
4556.84 1436
4557.48 1404
4558.11 1442
4558.75 1466
4559.39 1508
4560.03 1508
4560.66 1494
4561.30 1566
4561.94 1502
4562.58 1486
4563.21 1501
4563.85 1476
4564.49 1458
4565.13 1421
4565.76 1447
4566.40 1440
4567.04 1528
4567.68 1483
4568.31 1588
4568.95 1616
4569.59 1540
4570.23 1665
4570.87 1733
4571.50 1673
4572.14 1669
4572.78 1671
4573.42 1570
4574.06 1597
4574.69 1531
4575.33 1523
4575.97 1496
4576.61 1521
4577.25 1507
4577.89 1421
4578.53 1541
4579.16 1505
4579.80 1484
4580.44 1421
4581.08 1402
4581.72 1550
4582.36 1474
4583.00 1465
4583.63 1510
4584.27 1575
4584.91 1536
4585.55 1629
4586.19 1553
4586.83 1517
4587.47 1596
4588.11 1529
4588.75 1528
4589.39 1589
4590.03 1662
4590.67 1701
4591.30 1795
4591.94 1834
4592.58 1894
4593.22 1982
4593.86 1892
4594.50 1900
4595.14 1816
4595.78 1728
4596.42 1750
4597.06 1638
4597.70 1538
4598.34 1519
4598.98 1432
4599.62 1550
4600.26 1594
4600.90 1585
4601.54 1577
4602.18 1571
4602.82 1611
4603.46 1640
4604.10 1728
4604.74 1708
4605.38 1700
4606.02 1678
4606.66 1719
4607.30 1706
4607.94 1698
4608.59 1662
4609.23 1819
4609.87 1710
4610.51 1698
4611.15 1685
4611.79 1682
4612.43 1672
4613.07 1643
4613.71 1670
4614.35 1641
4614.99 1551
4615.64 1470
4616.28 1461
4616.92 1481
4617.56 1383
4618.20 1398
4618.84 1470
4619.48 1413
4620.12 1455
4620.77 1448
4621.41 1453
4622.05 1458
4622.69 1478
4623.33 1405
4623.97 1411
4624.62 1507
4625.26 1508
4625.90 1486
4626.54 1489
4627.18 1409
4627.82 1403
4628.47 1420
4629.11 1433
4629.75 1407
4630.39 1489
4631.03 1496
4631.68 1489
4632.32 1563
4632.96 1665
4633.60 1597
4634.25 1633
4634.89 1647
4635.53 1617
4636.17 1713
4636.82 1856
4637.46 1730
4638.10 1808
4638.74 1693
4639.39 1782
4640.03 1775
4640.67 1775
4641.32 1761
4641.96 1754
4642.60 1703
4643.24 1664
4643.89 1514
4644.53 1529
4645.17 1527
4645.82 1628
4646.46 1673
4647.10 1619
4647.75 1540
4648.39 1496
4649.03 1570
4649.68 1535
4650.32 1479
4650.96 1565
4651.61 1662
4652.25 1766
4652.89 1752
4653.54 1704
4654.18 1771
4654.83 1776
4655.47 1776
4656.11 1690
4656.76 1633
4657.40 1712
4658.05 1706
4658.69 1592
4659.33 1462
4659.98 1445
4660.62 1455
4661.27 1451
4661.91 1497
4662.56 1472
4663.20 1499
4663.84 1494
4664.49 1531
4665.13 1474
4665.78 1456
4666.42 1360
4667.07 1379
4667.71 1402
4668.36 1396
4669.00 1454
4669.65 1368
4670.29 1332
4670.94 1373
4671.58 1378
4672.23 1414
4672.87 1374
4673.52 1444
4674.16 1423
4674.81 1439
4675.45 1485
4676.10 1569
4676.74 1505
4677.39 1411
4678.03 1492
4678.68 1451
4679.32 1391
4679.97 1412
4680.62 1455
4681.26 1405
4681.91 1429
4682.55 1483
4683.20 1436
4683.84 1509
4684.49 1411
4685.14 1558
4685.78 1491
4686.43 1496
4687.07 1519
4687.72 1465
4688.37 1486
4689.01 1484
4689.66 1451
4690.30 1395
4690.95 1405
4691.60 1418
4692.24 1403
4692.89 1415
4693.54 1484
4694.18 1516
4694.83 1496
4695.48 1460
4696.12 1506
4696.77 1440
4697.42 1512
4698.06 1544
4698.71 1566
4699.36 1606
4700.00 1654
4700.65 1686
4701.30 1609
4701.94 1750
4702.59 1730
4703.24 1696
4703.89 1691
4704.53 1608
4705.18 1608
4705.83 1603
4706.48 1553
4707.12 1610
4707.77 1530
4708.42 1563
4709.07 1508
4709.71 1532
4710.36 1524
4711.01 1521
4711.66 1592
4712.30 1560
4712.95 1489
4713.60 1461
4714.25 1501
4714.90 1483
4715.54 1484
4716.19 1545
4716.84 1515
4717.49 1495
4718.14 1533
4718.78 1458
4719.43 1484
4720.08 1513
4720.73 1544
4721.38 1577
4722.03 1529
4722.67 1718
4723.32 1733
4723.97 1710
4724.62 1687
4725.27 1717
4725.92 1717
4726.57 1803
4727.22 1782
4727.86 1825
4728.51 1818
4729.16 1742
4729.81 1687
4730.46 1742
4731.11 1612
4731.76 1642
4732.41 1532
4733.06 1548
4733.71 1543
4734.36 1488
4735.00 1451
4735.65 1432
4736.30 1475
4736.95 1440
4737.60 1417
4738.25 1430
4738.90 1448
4739.55 1412
4740.20 1413
4740.85 1489
4741.50 1484
4742.15 1522
4742.80 1566
4743.45 1555
4744.10 1537
4744.75 1524
4745.40 1522
4746.05 1517
4746.70 1527
4747.35 1562
4748.00 1575
4748.65 1685
4749.30 1585
4749.95 1657
4750.60 1615
4751.25 1599
4751.90 1713
4752.55 1671
4753.20 1705
4753.85 1711
4754.51 1688
4755.16 1641
4755.81 1639
4756.46 1657
4757.11 1657
4757.76 1578
4758.41 1590
4759.06 1574
4759.71 1608
4760.36 1638
4761.01 1552
4761.67 1616
4762.32 1590
4762.97 1609
4763.62 1634
4764.27 1588
4764.92 1608
4765.57 1611
4766.22 1746
4766.88 1757
4767.53 1773
4768.18 1799
4768.83 1841
4769.48 1883
4770.13 1853
4770.79 1802
4771.44 1719
4772.09 1589
4772.74 1523
4773.39 1519
4774.05 1525
4774.70 1444
4775.35 1477
4776.00 1429
4776.65 1393
4777.31 1454
4777.96 1444
4778.61 1548
4779.26 1548
4779.92 1529
4780.57 1613
4781.22 1580
4781.87 1578
4782.53 1629
4783.18 1688
4783.83 1641
4784.48 1613
4785.14 1542
4785.79 1509
4786.44 1577
4787.10 1493
4787.75 1493
4788.40 1489
4789.05 1447
4789.71 1467
4790.36 1504
4791.01 1495
4791.67 1479
4792.32 1440
4792.97 1442
4793.63 1521
4794.28 1486
4794.93 1443
4795.59 1382
4796.24 1483
4796.89 1463
4797.55 1412
4798.20 1460
4798.86 1452
4799.51 1443
4800.16 1428
4800.82 1501
4801.47 1480
4802.12 1473
4802.78 1552
4803.43 1485
4804.09 1468
4804.74 1578
4805.39 1472
4806.05 1431
4806.70 1506
4807.36 1582
4808.01 1618
4808.67 1559
4809.32 1595
4809.98 1508
4810.63 1563
4811.28 1441
4811.94 1421
4812.59 1452
4813.25 1538
4813.90 1527
4814.56 1515
4815.21 1537
4815.87 1485
4816.52 1498
4817.18 1589
4817.83 1562
4818.49 1499
4819.14 1561
4819.80 1653
4820.45 1647
4821.11 1732
4821.76 1763
4822.42 1677
4823.07 1838
4823.73 1797
4824.38 1842
4825.04 2002
4825.70 2024
4826.35 1952
4827.01 2026
4827.66 2034
4828.32 1995
4828.97 1979
4829.63 1957
4830.29 1861
4830.94 1864
4831.60 1769
4832.25 1857
4832.91 1804
4833.57 1833
4834.22 1920
4834.88 1923
4835.53 2120
4836.19 2237
4836.85 2361
4837.50 2506
4838.16 2595
4838.82 2723
4839.47 2761
4840.13 2713
4840.79 2588
4841.44 2568
4842.10 2426
4842.76 2390
4843.41 2236
4844.07 2197
4844.73 2260
4845.38 2192
4846.04 2056
4846.70 2085
4847.35 2182
4848.01 2213
4848.67 2106
4849.32 2125
4849.98 2249
4850.64 2300
4851.30 2433
4851.95 2333
4852.61 2302
4853.27 2255
4853.93 2231
4854.58 2194
4855.24 2208
4855.90 2234
4856.56 2281
4857.21 2297
4857.87 2395
4858.53 2516
4859.19 2768
4859.84 2857
4860.50 2866
4861.16 2653
4861.82 2594
4862.48 2654
4863.13 2615
4863.79 2504
4864.45 2421
4865.11 2430
4865.77 2433
4866.43 2398
4867.08 2392
4867.74 2486
4868.40 2537
4869.06 2718
4869.72 2560
4870.38 2474
4871.03 2464
4871.69 2269
4872.35 2254
4873.01 2241
4873.67 2268
4874.33 2274
4874.99 2159
4875.65 2123
4876.31 2143
4876.96 2093
4877.62 2151
4878.28 2119
4878.94 2129
4879.60 2180
4880.26 2091
4880.92 2123
4881.58 2074
4882.24 1965
4882.90 1898
4883.56 1902
4884.22 1957
4884.88 1825
4885.54 1907
4886.19 1846
4886.85 1803
4887.51 1814
4888.17 1911
4888.83 1928
4889.49 1976
4890.15 1999
4890.81 1997
4891.47 2093
4892.13 2188
4892.79 2158
4893.45 2196
4894.11 2173
4894.77 2070
4895.43 2051
4896.09 2025
4896.76 1942
4897.42 1939
4898.08 1869
4898.74 1804
4899.40 1805
4900.06 1943
4900.72 1975
4901.38 2045
4902.04 2049
4902.70 1968
4903.36 1946
4904.02 2043
4904.68 1893
4905.34 1903
4906.00 1895
4906.67 1765
4907.33 1715
4907.99 1763
4908.65 1658
4909.31 1610
4909.97 1551
4910.63 1607
4911.29 1633
4911.96 1679
4912.62 1643
4913.28 1594
4913.94 1579
4914.60 1594
4915.26 1546
4915.92 1621
4916.59 1639
4917.25 1494
4917.91 1467
4918.57 1528
4919.23 1479
4919.90 1492
4920.56 1428
4921.22 1456
4921.88 1471
4922.54 1362
4923.21 1452
4923.87 1448
4924.53 1425
4925.19 1456
4925.85 1445
4926.52 1433
4927.18 1406
4927.84 1424
4928.50 1462
4929.17 1393
4929.83 1414
4930.49 1411
4931.15 1426
4931.82 1473
4932.48 1478
4933.14 1488
4933.81 1490
4934.47 1537
4935.13 1428
4935.79 1532
4936.46 1454
4937.12 1453
4937.78 1449
4938.45 1533
4939.11 1478
4939.77 1478
4940.44 1453
4941.10 1488
4941.76 1441
4942.43 1442
4943.09 1474
4943.75 1385
4944.42 1377
4945.08 1464
4945.74 1476
4946.41 1478
4947.07 1399
4947.74 1392
4948.40 1383
4949.06 1378
4949.73 1392
4950.39 1432
4951.05 1407
4951.72 1404
4952.38 1358
4953.05 1322
4953.71 1325
4954.38 1338
4955.04 1396
4955.70 1373
4956.37 1349
4957.03 1358
4957.70 1342
4958.36 1394
4959.03 1387
4959.69 1330
4960.36 1339
4961.02 1400
4961.68 1379
4962.35 1329
4963.01 1341
4963.68 1376
4964.34 1405
4965.01 1542
4965.67 1560
4966.34 1582
4967.00 1545
4967.67 1557
4968.33 1554
4969.00 1467
4969.66 1451
4970.33 1438
4971.00 1449
4971.66 1346
4972.33 1355
4972.99 1379
4973.66 1456
4974.32 1407
4974.99 1412
4975.65 1316
4976.32 1323
4976.99 1378
4977.65 1409
4978.32 1357
4978.98 1417
4979.65 1469
4980.31 1381
4980.98 1486
4981.65 1487
4982.31 1412
4982.98 1340
4983.64 1366
4984.31 1382
4984.98 1357
4985.64 1412
4986.31 1502
4986.98 1451
4987.64 1499
4988.31 1492
4988.98 1404
4989.64 1406
4990.31 1417
4990.98 1394
4991.64 1392
4992.31 1390
4992.98 1377
4993.64 1340
4994.31 1315
4994.98 1323
4995.64 1342
4996.31 1290
4996.98 1260
4997.64 1322
4998.31 1309
4998.98 1318
4999.65 1259
5000.31 1327
5000.98 1361
5001.65 1353
5002.32 1266
5002.98 1295
5003.65 1351
5004.32 1273
5004.99 1306
5005.65 1412
5006.32 1320
5006.99 1396
5007.66 1343
5008.32 1405
5008.99 1398
5009.66 1400
5010.33 1425
5011.00 1413
5011.66 1360
5012.33 1383
5013.00 1432
5013.67 1394
5014.34 1437
5015.01 1452
5015.67 1412
5016.34 1453
5017.01 1426
5017.68 1457
5018.35 1489
5019.02 1555
5019.68 1640
5020.35 1849
5021.02 1902
5021.69 1996
5022.36 2351
5023.03 2664
5023.70 2798
5024.37 2881
5025.03 2933
5025.70 2796
5026.37 2686
5027.04 2585
5027.71 2450
5028.38 2228
5029.05 2018
5029.72 1803
5030.39 1628
5031.06 1545
5031.73 1493
5032.40 1461
5033.07 1353
5033.73 1321
5034.40 1306
5035.07 1313
5035.74 1311
5036.41 1277
5037.08 1270
5037.75 1256
5038.42 1271
5039.09 1323
5039.76 1284
5040.43 1208
5041.10 1292
5041.77 1308
5042.44 1246
5043.11 1180
5043.78 1205
5044.45 1237
5045.12 1317
5045.79 1323
5046.46 1353
5047.13 1319
5047.81 1359
5048.48 1286
5049.15 1302
5049.82 1348
5050.49 1280
5051.16 1311
5051.83 1314
5052.50 1316
5053.17 1283
5053.84 1287
5054.51 1294
5055.18 1317
5055.85 1241
5056.53 1320
5057.20 1341
5057.87 1288
5058.54 1266
5059.21 1433
5059.88 1384
5060.55 1288
5061.22 1334
5061.89 1327
5062.57 1356
5063.24 1357
5063.91 1405
5064.58 1346
5065.25 1333
5065.92 1379
5066.60 1287
5067.27 1341
5067.94 1290
5068.61 1255
5069.28 1293
5069.96 1233
5070.63 1268
5071.30 1273
5071.97 1300
5072.64 1331
5073.32 1358
5073.99 1312
5074.66 1243
5075.33 1279
5076.00 1302
5076.68 1306
5077.35 1334
5078.02 1304
5078.69 1376
5079.37 1388
5080.04 1392
5080.71 1519
5081.38 1442
5082.06 1386
5082.73 1442
5083.40 1371
5084.08 1283
5084.75 1382
5085.42 1293
5086.09 1345
5086.77 1323
5087.44 1300
5088.11 1313
5088.79 1331
5089.46 1395
5090.13 1444
5090.81 1429
5091.48 1447
5092.15 1558
5092.83 1635
5093.50 1627
5094.17 1581
5094.85 1540
5095.52 1446
5096.19 1476
5096.87 1439
5097.54 1463
5098.22 1373
5098.89 1370
5099.56 1327
5100.24 1331
5100.91 1276
5101.59 1322
5102.26 1273
5102.93 1373
5103.61 1366
5104.28 1399
5104.96 1456
5105.63 1510
5106.31 1518
5106.98 1480
5107.65 1507
5108.33 1403
5109.00 1462
5109.68 1353
5110.35 1346
5111.03 1286
5111.70 1371
5112.38 1341
5113.05 1311
5113.73 1316
5114.40 1341
5115.08 1297
5115.75 1328
5116.43 1361
5117.10 1337
5117.78 1319
5118.45 1344
5119.13 1479
5119.80 1547
5120.48 1566
5121.15 1591
5121.83 1567
5122.50 1499
5123.18 1426
5123.85 1350
5124.53 1441
5125.20 1376
5125.88 1305
5126.56 1331
5127.23 1313
5127.91 1285
5128.58 1277
5129.26 1279
5129.93 1312
5130.61 1312
5131.29 1329
5131.96 1378
5132.64 1322
5133.31 1421
5133.99 1386
5134.67 1356
5135.34 1346
5136.02 1350
5136.70 1328
5137.37 1328
5138.05 1407
5138.73 1378
5139.40 1349
5140.08 1390
5140.75 1448
5141.43 1385
5142.11 1436
5142.78 1350
5143.46 1275
5144.14 1302
5144.82 1289
5145.49 1261
5146.17 1283
5146.85 1274
5147.52 1285
5148.20 1285
5148.88 1205
5149.55 1221
5150.23 1226
5150.91 1234
5151.59 1273
5152.26 1281
5152.94 1197
5153.62 1269
5154.30 1230
5154.97 1221
5155.65 1256
5156.33 1218
5157.01 1265
5157.68 1217
5158.36 1260
5159.04 1243
5159.72 1219
5160.40 1251
5161.07 1259
5161.75 1216
5162.43 1160
5163.11 1238
5163.79 1233
5164.46 1206
5165.14 1177
5165.82 1194
5166.50 1299
5167.18 1333
5167.86 1305
5168.53 1337
5169.21 1290
5169.89 1299
5170.57 1286
5171.25 1299
5171.93 1247
5172.61 1264
5173.28 1242
5173.96 1199
5174.64 1188
5175.32 1153
5176.00 1162
5176.68 1178
5177.36 1195
5178.04 1262
5178.72 1301
5179.39 1261
5180.07 1228
5180.75 1220
5181.43 1175
5182.11 1288
5182.79 1292
5183.47 1207
5184.15 1293
5184.83 1253
5185.51 1280
5186.19 1148
5186.87 1185
5187.55 1292
5188.23 1232
5188.91 1204
5189.59 1190
5190.27 1103
5190.95 1121
5191.63 1172
5192.31 1185
5192.99 1174
5193.67 1102
5194.35 1137
5195.03 1119
5195.71 1196
5196.39 1183
5197.07 1183
5197.75 1167
5198.43 1194
5199.11 1242
5199.79 1195
5200.47 1163
5201.15 1148
5201.83 1155
5202.51 1191
5203.19 1206
5203.87 1227
5204.55 1226
5205.24 1245
5205.92 1275
5206.60 1264
5207.28 1443
5207.96 1379
5208.64 1388
5209.32 1366
5210.00 1435
5210.68 1498
5211.36 1471
5212.05 1522
5212.73 1445
5213.41 1459
5214.09 1470
5214.77 1386
5215.45 1406
5216.13 1434
5216.82 1365
5217.50 1338
5218.18 1352
5218.86 1343
5219.54 1397
5220.22 1383
5220.91 1311
5221.59 1340
5222.27 1296
5222.95 1391
5223.63 1366
5224.32 1406
5225.00 1388
5225.68 1399
5226.36 1336
5227.05 1365
5227.73 1270
5228.41 1304
5229.09 1257
5229.77 1236
5230.46 1305
5231.14 1239
5231.82 1285
5232.50 1218
5233.19 1198
5233.87 1218
5234.55 1287
5235.24 1255
5235.92 1270
5236.60 1257
5237.28 1296
5237.97 1352
5238.65 1373
5239.33 1320
5240.02 1344
5240.70 1355
5241.38 1270
5242.07 1248
5242.75 1307
5243.43 1333
5244.12 1325
5244.80 1339
5245.48 1314
5246.17 1284
5246.85 1244
5247.53 1280
5248.22 1256
5248.90 1326
5249.58 1320
5250.27 1326
5250.95 1359
5251.64 1310
5252.32 1372
5253.00 1372
5253.69 1387
5254.37 1390
5255.06 1345
5255.74 1315
5256.42 1288
5257.11 1227
5257.79 1201
5258.48 1208
5259.16 1244
5259.85 1282
5260.53 1333
5261.21 1337
5261.90 1315
5262.58 1358
5263.27 1410
5263.95 1407
5264.64 1429
5265.32 1469
5266.01 1515
5266.69 1425
5267.38 1412
5268.06 1429
5268.75 1352
5269.43 1369
5270.12 1353
5270.80 1335
5271.49 1407
5272.17 1329
5272.86 1309
5273.54 1364
5274.23 1361
5274.91 1298
5275.60 1318
5276.28 1318
5276.97 1362
5277.66 1326
5278.34 1315
5279.03 1353
5279.71 1383
5280.40 1475
5281.08 1588
5281.77 1640
5282.46 1612
5283.14 1639
5283.83 1690
5284.51 1785
5285.20 1682
5285.89 1676
5286.57 1540
5287.26 1477
5287.94 1525
5288.63 1384
5289.32 1368
5290.00 1354
5290.69 1399
5291.38 1437
5292.06 1410
5292.75 1356
5293.44 1290
5294.12 1418
5294.81 1344
5295.50 1408
5296.18 1425
5296.87 1439
5297.56 1447
5298.24 1418
5298.93 1417
5299.62 1438
5300.30 1434
5300.99 1403
5301.68 1383
5302.37 1490
5303.05 1383
5303.74 1439
5304.43 1506
5305.11 1556
5305.80 1418
5306.49 1430
5307.18 1415
5307.86 1389
5308.55 1351
5309.24 1400
5309.93 1403
5310.61 1407
5311.30 1414
5311.99 1457
5312.68 1512
5313.37 1462
5314.05 1401
5314.74 1448
5315.43 1444
5316.12 1398
5316.81 1418
5317.49 1394
5318.18 1376
5318.87 1418
5319.56 1438
5320.25 1463
5320.94 1558
5321.62 1658
5322.31 1652
5323.00 1572
5323.69 1587
5324.38 1677
5325.07 1540
5325.76 1497
5326.44 1460
5327.13 1465
5327.82 1431
5328.51 1379
5329.20 1350
5329.89 1373
5330.58 1424
5331.27 1421
5331.96 1379
5332.64 1364
5333.33 1407
5334.02 1442
5334.71 1441
5335.40 1492
5336.09 1497
5336.78 1445
5337.47 1477
5338.16 1514
5338.85 1488
5339.54 1473
5340.23 1508
5340.92 1534
5341.61 1553
5342.30 1577
5342.99 1600
5343.68 1589
5344.37 1696
5345.06 1736
5345.75 1657
5346.44 1771
5347.13 1791
5347.82 1728
5348.51 1683
5349.20 1852
5349.89 2096
5350.58 2221
5351.27 2359
5351.96 2626
5352.65 2731
5353.34 2668
5354.03 2587
5354.72 2530
5355.41 2250
5356.10 2140
5356.79 1908
5357.48 1815
5358.17 1754
5358.86 1631
5359.56 1562
5360.25 1452
5360.94 1467
5361.63 1433
5362.32 1391
5363.01 1413
5363.70 1349
5364.39 1342
5365.08 1367
5365.77 1370
5366.47 1355
5367.16 1366
5367.85 1297
5368.54 1316
5369.23 1301
5369.92 1254
5370.61 1222
5371.31 1258
5372.00 1299
5372.69 1250
5373.38 1351
5374.07 1297
5374.77 1274
5375.46 1329
5376.15 1335
5376.84 1270
5377.53 1290
5378.22 1343
5378.92 1357
5379.61 1384
5380.30 1338
5380.99 1357
5381.69 1305
5382.38 1291
5383.07 1374
5383.76 1320
5384.46 1293
5385.15 1318
5385.84 1289
5386.53 1296
5387.23 1337
5387.92 1309
5388.61 1413
5389.30 1492
5390.00 1485
5390.69 1535
5391.38 1560
5392.08 1635
5392.77 1608
5393.46 1608
5394.15 1490
5394.85 1443
5395.54 1458
5396.23 1384
5396.93 1389
5397.62 1355
5398.31 1326
5399.01 1345
5399.70 1289
5400.39 1191
5401.09 1218
5401.78 1291
5402.48 1251
5403.17 1244
5403.86 1248
5404.56 1309
5405.25 1379
5405.94 1429
5406.64 1339
5407.33 1347
5408.03 1343
5408.72 1379
5409.41 1361
5410.11 1402
5410.80 1458
5411.50 1371
5412.19 1318
5412.88 1365
5413.58 1309
5414.27 1291
5414.97 1254
5415.66 1269
5416.36 1279
5417.05 1219
5417.75 1260
5418.44 1338
5419.14 1329
5419.83 1372
5420.52 1301
5421.22 1405
5421.91 1422
5422.61 1415
5423.30 1432
5424.00 1475
5424.69 1429
5425.39 1464
5426.08 1468
5426.78 1397
5427.48 1444
5428.17 1356
5428.87 1340
5429.56 1357
5430.26 1343
5430.95 1351
5431.65 1277
5432.34 1321
5433.04 1290
5433.73 1256
5434.43 1324
5435.13 1325
5435.82 1395
5436.52 1360
5437.21 1424
5437.91 1454
5438.60 1493
5439.30 1546
5440.00 1499
5440.69 1480
5441.39 1494
5442.09 1368
5442.78 1356
5443.48 1430
5444.17 1432
5444.87 1444
5445.57 1518
5446.26 1503
5446.96 1559
5447.66 1586
5448.35 1662
5449.05 1759
5449.75 1716
5450.44 1720
5451.14 1769
5451.84 1678
5452.53 1600
5453.23 1610
5453.93 1630
5454.62 1558
5455.32 1518
5456.02 1521
5456.71 1459
5457.41 1418
5458.11 1476
5458.81 1478
5459.50 1482
5460.20 1425
5460.90 1544
5461.60 1495
5462.29 1463
5462.99 1506
5463.69 1598
5464.39 1595
5465.08 1658
5465.78 1701
5466.48 1608
5467.18 1624
5467.87 1574
5468.57 1518
5469.27 1580
5469.97 1549
5470.67 1638
5471.36 1570
5472.06 1628
5472.76 1719
5473.46 1692
5474.16 1761
5474.85 1798
5475.55 1718
5476.25 1814
5476.95 1887
5477.65 1778
5478.35 1799
5479.05 1756
5479.74 1924
5480.44 2021
5481.14 2190
5481.84 2419
5482.54 2385
5483.24 2333
5483.94 2207
5484.63 2225
5485.33 2237
5486.03 1958
5486.73 1898
5487.43 1918
5488.13 1872
5488.83 1825
5489.53 1935
5490.23 1836
5490.93 1888
5491.63 1975
5492.33 1902
5493.02 1821
5493.72 1921
5494.42 1898
5495.12 1935
5495.82 2029
5496.52 1982
5497.22 2027
5497.92 2011
5498.62 2146
5499.32 2164
5500.02 2402
5500.72 2783
5501.42 2984
5502.12 3230
5502.82 3348
5503.52 3264
5504.22 3390
5504.92 3301
5505.62 2884
5506.32 2573
5507.02 2392
5507.72 2130
5508.42 2165
5509.12 2037
5509.82 1967
5510.52 1924
5511.23 1939
5511.93 1824
5512.63 1868
5513.33 1822
5514.03 1841
5514.73 1901
5515.43 1862
5516.13 1908
5516.83 1900
5517.53 1836
5518.23 1831
5518.93 1864
5519.64 1810
5520.34 1827
5521.04 1874
5521.74 1983
5522.44 1928
5523.14 1821
5523.84 1807
5524.54 1899
5525.25 1778
5525.95 1645
5526.65 1573
5527.35 1651
5528.05 1557
5528.75 1597
5529.46 1517
5530.16 1508
5530.86 1478
5531.56 1564
5532.26 1520
5532.96 1532
5533.67 1458
5534.37 1506
5535.07 1480
5535.77 1489
5536.48 1466
5537.18 1491
5537.88 1540
5538.58 1525
5539.28 1408
5539.99 1397
5540.69 1431
5541.39 1441
5542.09 1472
5542.80 1503
5543.50 1360
5544.20 1334
5544.90 1321
5545.61 1436
5546.31 1512
5547.01 1408
5547.72 1476
5548.42 1568
5549.12 1457
5549.83 1487
5550.53 1470
5551.23 1424
5551.93 1478
5552.64 1418
5553.34 1395
5554.04 1419
5554.75 1362
5555.45 1322
5556.15 1288
5556.86 1313
5557.56 1303
5558.26 1309
5558.97 1309
5559.67 1307
5560.38 1297
5561.08 1359
5561.78 1352
5562.49 1356
5563.19 1333
5563.89 1386
5564.60 1358
5565.30 1364
5566.01 1362
5566.71 1403
5567.41 1398
5568.12 1357
5568.82 1329
5569.53 1369
5570.23 1368
5570.94 1392
5571.64 1354
5572.35 1360
5573.05 1403
5573.75 1357
5574.46 1351
5575.16 1362
5575.87 1400
5576.57 1421
5577.28 1396
5577.98 1397
5578.69 1391
5579.39 1347
5580.10 1347
5580.80 1365
5581.51 1351
5582.21 1322
5582.92 1329
5583.62 1299
5584.33 1268
5585.03 1331
5585.74 1360
5586.44 1306
5587.15 1291
5587.85 1341
5588.56 1382
5589.27 1282
5589.97 1293
5590.68 1298
5591.38 1288
5592.09 1275
5592.79 1255
5593.50 1269
5594.21 1252
5594.91 1252
5595.62 1271
5596.32 1226
5597.03 1195
5597.73 1266
5598.44 1270
5599.15 1197
5599.85 1243
5600.56 1245
5601.27 1252
5601.97 1284
5602.68 1205
5603.38 1257
5604.09 1225
5604.80 1229
5605.50 1263
5606.21 1213
5606.92 1273
5607.62 1176
5608.33 1212
5609.04 1133
5609.74 1214
5610.45 1231
5611.16 1201
5611.87 1197
5612.57 1246
5613.28 1248
5613.99 1264
5614.69 1202
5615.40 1240
5616.11 1234
5616.81 1263
5617.52 1186
5618.23 1174
5618.94 1246
5619.64 1213
5620.35 1261
5621.06 1217
5621.77 1204
5622.47 1195
5623.18 1181
5623.89 1194
5624.60 1142
5625.31 1263
5626.01 1198
5626.72 1213
5627.43 1213
5628.14 1304
5628.85 1258
5629.55 1164
5630.26 1278
5630.97 1307
5631.68 1244
5632.39 1203
5633.09 1245
5633.80 1300
5634.51 1318
5635.22 1296
5635.93 1266
5636.64 1291
5637.34 1275
5638.05 1260
5638.76 1217
5639.47 1302
5640.18 1364
5640.89 1388
5641.60 1418
5642.31 1424
5643.01 1493
5643.72 1439
5644.43 1374
5645.14 1337
5645.85 1300
5646.56 1322
5647.27 1308
5647.98 1282
5648.69 1288
5649.40 1299
5650.11 1318
5650.82 1310
5651.52 1319
5652.23 1328
5652.94 1342
5653.65 1380
5654.36 1227
5655.07 1270
5655.78 1287
5656.49 1273
5657.20 1252
5657.91 1356
5658.62 1371
5659.33 1407
5660.04 1497
5660.75 1480
5661.46 1417
5662.17 1374
5662.88 1370
5663.59 1343
5664.30 1371
5665.01 1334
5665.72 1263
5666.43 1270
5667.14 1343
5667.85 1304
5668.56 1325
5669.28 1344
5669.99 1304
5670.70 1287
5671.41 1315
5672.12 1318
5672.83 1403
5673.54 1451
5674.25 1361
5674.96 1388
5675.67 1358
5676.38 1366
5677.09 1262
5677.81 1256
5678.52 1312
5679.23 1282
5679.94 1335
5680.65 1276
5681.36 1298
5682.07 1319
5682.78 1280
5683.50 1252
5684.21 1232
5684.92 1336
5685.63 1324
5686.34 1383
5687.05 1302
5687.77 1327
5688.48 1319
5689.19 1280
5689.90 1265
5690.61 1227
5691.32 1277
5692.04 1337
5692.75 1283
5693.46 1228
5694.17 1254
5694.88 1265
5695.60 1230
5696.31 1241
5697.02 1198
5697.73 1250
5698.45 1217
5699.16 1263
5699.87 1273
5700.58 1312
5701.30 1238
5702.01 1198
5702.72 1246
5703.43 1198
5704.15 1207
5704.86 1233
5705.57 1260
5706.29 1205
5707.00 1161
5707.71 1245
5708.42 1197
5709.14 1239
5709.85 1236
5710.56 1236
5711.28 1256
5711.99 1227
5712.70 1200
5713.42 1205
5714.13 1232
5714.84 1188
5715.56 1217
5716.27 1210
5716.98 1213
5717.70 1269
5718.41 1225
5719.12 1224
5719.84 1254
5720.55 1273
5721.27 1312
5721.98 1273
5722.69 1196
5723.41 1221
5724.12 1314
5724.84 1345
5725.55 1342
5726.26 1333
5726.98 1396
5727.69 1536
5728.41 1591
5729.12 1735
5729.83 1731
5730.55 1760
5731.26 1757
5731.98 1714
5732.69 1613
5733.41 1602
5734.12 1489
5734.84 1421
5735.55 1405
5736.27 1385
5736.98 1427
5737.70 1428
5738.41 1436
5739.13 1335
5739.84 1321
5740.55 1326
5741.27 1326
5741.99 1323
5742.70 1332
5743.42 1362
5744.13 1417
5744.85 1371
5745.56 1299
5746.28 1353
5746.99 1297
5747.71 1345
5748.42 1324
5749.14 1262
5749.85 1328
5750.57 1319
5751.29 1348
5752.00 1421
5752.72 1423
5753.43 1580
5754.15 1522
5754.86 1668
5755.58 1665
5756.30 1694
5757.01 1744
5757.73 1767
5758.44 1685
5759.16 1733
5759.88 1673
5760.59 1571
5761.31 1552
5762.03 1442
5762.74 1467
5763.46 1427
5764.18 1426
5764.89 1449
5765.61 1468
5766.32 1486
5767.04 1584
5767.76 1571
5768.47 1514
5769.19 1498
5769.91 1467
5770.63 1414
5771.34 1543
5772.06 1534
5772.78 1494
5773.49 1514
5774.21 1511
5774.93 1525
5775.64 1533
5776.36 1458
5777.08 1468
5777.80 1551
5778.51 1670
5779.23 1597
5779.95 1654
5780.67 1702
5781.38 1724
5782.10 1712
5782.82 1730
5783.54 1698
5784.25 1727
5784.97 1650
5785.69 1762
5786.41 1753
5787.13 1745
5787.84 1720
5788.56 1762
5789.28 1777
5790.00 1790
5790.72 1865
5791.43 1970
5792.15 2027
5792.87 2141
5793.59 2160
5794.31 2135
5795.03 2255
5795.74 2327
5796.46 2398
5797.18 2461
5797.90 2586
5798.62 2733
5799.34 3022
5800.06 3640
5800.77 4428
5801.49 5432
5802.21 6298
5802.93 6474
5803.65 6592
5804.37 6267
5805.09 5521
5805.81 4723
5806.53 4019
5807.25 3459
5807.96 3130
5808.68 2816
5809.40 2612
5810.12 2386
5810.84 2392
5811.56 2426
5812.28 2335
5813.00 2435
5813.72 2513
5814.44 2489
5815.16 2473
5815.88 2513
5816.60 2655
5817.32 2588
5818.04 2540
5818.76 2454
5819.48 2492
5820.20 2464
5820.92 2538
5821.64 2521
5822.36 2437
5823.08 2486
5823.80 2335
5824.52 2276
5825.24 2226
5825.96 2032
5826.68 1929
5827.40 1891
5828.12 1879
5828.84 1886
5829.56 1838
5830.28 1866
5831.00 1865
5831.72 1885
5832.44 1854
5833.16 1791
5833.88 1725
5834.61 1674
5835.33 1780
5836.05 1778
5836.77 1823
5837.49 1852
5838.21 1851
5838.93 1780
5839.65 1679
5840.37 1768
5841.10 1788
5841.82 1755
5842.54 1754
5843.26 1709
5843.98 1650
5844.70 1689
5845.42 1577
5846.15 1618
5846.87 1623
5847.59 1607
5848.31 1549
5849.03 1518
5849.75 1514
5850.48 1548
5851.20 1559
5851.92 1589
5852.64 1484
5853.36 1517
5854.09 1565
5854.81 1596
5855.53 1597
5856.25 1561
5856.97 1570
5857.70 1542
5858.42 1509
5859.14 1508
5859.86 1505
5860.59 1575
5861.31 1525
5862.03 1525
5862.75 1543
5863.48 1543
5864.20 1573
5864.92 1524
5865.64 1453
5866.37 1412
5867.09 1408
5867.81 1430
5868.54 1445
5869.26 1426
5869.98 1447
5870.70 1417
5871.43 1456
5872.15 1459
5872.87 1440
5873.60 1497
5874.32 1505
5875.04 1544
5875.77 1517
5876.49 1533
5877.21 1464
5877.94 1467
5878.66 1516
5879.38 1493
5880.11 1468
5880.83 1459
5881.56 1493
5882.28 1470
5883.00 1542
5883.73 1544
5884.45 1493
5885.18 1463
5885.90 1579
5886.62 1483
5887.35 1498
5888.07 1521
5888.80 1457
5889.52 1457
5890.24 1480
5890.97 1434
5891.69 1455
5892.42 1382
5893.14 1378
5893.87 1345
5894.59 1414
5895.32 1392
5896.04 1480
5896.76 1460
5897.49 1405
5898.21 1434
5898.94 1422
5899.66 1462
5900.39 1394
5901.11 1423
5901.84 1450
5902.56 1458
5903.29 1418
5904.01 1400
5904.74 1387
5905.46 1450
5906.19 1501
5906.91 1431
5907.64 1457
5908.37 1433
5909.09 1490
5909.82 1454
5910.54 1455
5911.27 1492
5911.99 1454
5912.72 1494
5913.44 1465
5914.17 1494
5914.90 1485
5915.62 1430
5916.35 1448
5917.07 1489
5917.80 1512
5918.53 1540
5919.25 1452
5919.98 1533
5920.70 1539
5921.43 1565
5922.16 1522
5922.88 1533
5923.61 1490
5924.34 1479
5925.06 1556
5925.79 1498
5926.51 1536
5927.24 1609
5927.97 1555
5928.69 1539
5929.42 1594
5930.15 1663
5930.87 1640
5931.60 1653
5932.33 1708
5933.05 1698
5933.78 1678
5934.51 1703
5935.24 1712
5935.96 1697
5936.69 1715
5937.42 1812
5938.14 1883
5938.87 1932
5939.60 1920
5940.33 1938
5941.05 1946
5941.78 1965
5942.51 1924
5943.24 2007
5943.96 2073
5944.69 2106
5945.42 2077
5946.15 2045
5946.87 2019
5947.60 1979
5948.33 2049
5949.06 2113
5949.79 2161
5950.51 2159
5951.24 2191
5951.97 2257
5952.70 2461
5953.43 2497
5954.15 2615
5954.88 2783
5955.61 2706
5956.34 2648
5957.07 2603
5957.80 2500
5958.52 2393
5959.25 2472
5959.98 2435
5960.71 2519
5961.44 2527
5962.17 2469
5962.90 2550
5963.62 2653
5964.35 2629
5965.08 2666
5965.81 2597
5966.54 2881
5967.27 3081
5968.00 3307
5968.73 3470
5969.46 3722
5970.19 3776
5970.92 3653
5971.64 3530
5972.37 3460
5973.10 3305
5973.83 3212
5974.56 3100
5975.29 2961
5976.02 3108
5976.75 3042
5977.48 2977
5978.21 3008
5978.94 3074
5979.67 3053
5980.40 3049
5981.13 3092
5981.86 3320
5982.59 3418
5983.32 3507
5984.05 3545
5984.78 3616
5985.51 3536
5986.24 3662
5986.97 3625
5987.70 3626
5988.43 3592
5989.16 3587
5989.89 3667
5990.62 3567
5991.35 3597
5992.08 3670
5992.81 3641
5993.54 3618
5994.27 3555
5995.00 3674
5995.73 3664
5996.47 3836
5997.20 3828
5997.93 3980
5998.66 4079
5999.39 4094
6000.12 3980
6000.85 4010
6001.58 4062
6002.31 3940
6003.04 3915
6003.78 3857
6004.51 3870
6005.24 3852
6005.97 3806
6006.70 3733
6007.43 3740
6008.16 3843
6008.90 3835
6009.63 4104
6010.36 4492
6011.09 5027
6011.82 5902
6012.55 6866
6013.29 8243
6014.02 9426
6014.75 10546
6015.48 11351
6016.21 11502
6016.95 11411
6017.68 10932
6018.41 10243
6019.14 9333
6019.87 8082
6020.61 7068
6021.34 6077
6022.07 5271
6022.80 4760
6023.54 4198
6024.27 3815
6025.00 3468
6025.73 3326
6026.47 3249
6027.20 3174
6027.93 3087
6028.66 2983
6029.40 2884
6030.13 2918
6030.86 2910
6031.60 2770
6032.33 2772
6033.06 2642
6033.79 2652
6034.53 2608
6035.26 2518
6035.99 2600
6036.73 2531
6037.46 2498
6038.19 2538
6038.93 2662
6039.66 2622
6040.39 2687
6041.13 2753
6041.86 2753
6042.59 2762
6043.33 2771
6044.06 2777
6044.80 2828
6045.53 2812
6046.26 2870
6047.00 2786
6047.73 2939
6048.46 2962
6049.20 3045
6049.93 3059
6050.67 3161
6051.40 3210
6052.13 3420
6052.87 3692
6053.60 3945
6054.34 4137
6055.07 4187
6055.81 4143
6056.54 4130
6057.28 3943
6058.01 3656
6058.74 3509
6059.48 3431
6060.21 3287
6060.95 3123
6061.68 3189
6062.42 3140
6063.15 3035
6063.89 3090
6064.62 2929
6065.36 2874
6066.09 2849
6066.83 2941
6067.56 2852
6068.30 2852
6069.03 2749
6069.77 2859
6070.50 2857
6071.24 2740
6071.97 2639
6072.71 2658
6073.44 2644
6074.18 2648
6074.92 2606
6075.65 2619
6076.39 2561
6077.12 2465
6077.86 2520
6078.59 2463
6079.33 2340
6080.07 2462
6080.80 2478
6081.54 2315
6082.27 2259
6083.01 2335
6083.75 2291
6084.48 2405
6085.22 2234
6085.95 2215
6086.69 2168
6087.43 2235
6088.16 2122
6088.90 2177
6089.64 2241
6090.37 2260
6091.11 2244
6091.85 2279
6092.58 2285
6093.32 2302
6094.06 2199
6094.79 2285
6095.53 2244
6096.27 2282
6097.00 2179
6097.74 2172
6098.48 2163
6099.21 2112
6099.95 2104
6100.69 2127
6101.43 2051
6102.16 1986
6102.90 2071
6103.64 2079
6104.37 1999
6105.11 2093
6105.85 2018
6106.59 2007
6107.32 2086
6108.06 1998
6108.80 1996
6109.54 2058
6110.27 1970
6111.01 1979
6111.75 2053
6112.49 2078
6113.23 2033
6113.96 2045
6114.70 2053
6115.44 2061
6116.18 2139
6116.92 2125
6117.65 2093
6118.39 2176
6119.13 2130
6119.87 2155
6120.61 2084
6121.35 2091
6122.08 2132
6122.82 2166
6123.56 2097
6124.30 2154
6125.04 2142
6125.78 2043
6126.51 2162
6127.25 2152
6127.99 2109
6128.73 2190
6129.47 2132
6130.21 2188
6130.95 2184
6131.69 2161
6132.43 2169
6133.16 2187
6133.90 2206
6134.64 2213
6135.38 2196
6136.12 2163
6136.86 2122
6137.60 2203
6138.34 2264
6139.08 2185
6139.82 2255
6140.56 2285
6141.30 2242
6142.04 2213
6142.78 2350
6143.52 2228
6144.26 2334
6145.00 2337
6145.74 2272
6146.48 2194
6147.22 2163
6147.96 2248
6148.70 2205
6149.44 2233
6150.18 2238
6150.92 2289
6151.66 2255
6152.40 2308
6153.14 2344
6153.88 2267
6154.62 2316
6155.36 2470
6156.10 2374
6156.84 2352
6157.58 2445
6158.32 2384
6159.06 2343
6159.80 2434
6160.54 2397
6161.28 2545
6162.02 2524
6162.76 2463
6163.50 2600
6164.25 2770
6164.99 2849
6165.73 2900
6166.47 3049
6167.21 3264
6167.95 3439
6168.69 3459
6169.43 3397
6170.17 3526
6170.92 3458
6171.66 3440
6172.40 3307
6173.14 3331
6173.88 3337
6174.62 3259
6175.36 3193
6176.11 3160
6176.85 3121
6177.59 3088
6178.33 3150
6179.07 3133
6179.82 2993
6180.56 3019
6181.30 3184
6182.04 3218
6182.78 3179
6183.53 3250
6184.27 3190
6185.01 3280
6185.75 3320
6186.49 3374
6187.24 3402
6187.98 3452
6188.72 3453
6189.46 3571
6190.21 3553
6190.95 3577
6191.69 3770
6192.43 3779
6193.18 3906
6193.92 3979
6194.66 3989
6195.40 4191
6196.15 4207
6196.89 4304
6197.63 4345
6198.38 4232
6199.12 4094
6199.86 4260
6200.61 4188
6201.35 4213
6202.09 4145
6202.84 4289
6203.58 4271
6204.32 4476
6205.07 4859
6205.81 5359
6206.55 6257
6207.30 7556
6208.04 9444
6208.78 11818
6209.53 14364
6210.27 16755
6211.01 18288
6211.76 19156
6212.50 18975
6213.25 17541
6213.99 15722
6214.73 13721
6215.48 11957
6216.22 10118
6216.97 8462
6217.71 7216
6218.45 6147
6219.20 5406
6219.94 4851
6220.69 4436
6221.43 4087
6222.18 3640
6222.92 3621
6223.66 3484
6224.41 3325
6225.15 3374
6225.90 3335
6226.64 3230
6227.39 3057
6228.13 2956
6228.88 2928
6229.62 2820
6230.37 2727
6231.11 2534
6231.86 2423
6232.60 2390
6233.35 2321
6234.09 2422
6234.84 2441
6235.58 2516
6236.33 2502
6237.07 2425
6237.82 2553
6238.56 2500
6239.31 2495
6240.05 2508
6240.80 2601
6241.55 2589
6242.29 2608
6243.04 2749
6243.78 2752
6244.53 2737
6245.27 2822
6246.02 2996
6246.77 3179
6247.51 3508
6248.26 3613
6249.00 4006
6249.75 4076
6250.50 4423
6251.24 4583
6251.99 4456
6252.73 4211
6253.48 4061
6254.23 3737
6254.97 3516
6255.72 3268
6256.47 3179
6257.21 3091
6257.96 3071
6258.71 3004
6259.45 3051
6260.20 2968
6260.95 2886
6261.69 2902
6262.44 2900
6263.19 2888
6263.93 2887
6264.68 2922
6265.43 2990
6266.17 2906
6266.92 2924
6267.67 2964
6268.42 3015
6269.16 2928
6269.91 3008
6270.66 3011
6271.41 2979
6272.15 2964
6272.90 3024
6273.65 2989
6274.39 3012
6275.14 2969
6275.89 2924
6276.64 3078
6277.39 3137
6278.13 3252
6278.88 3267
6279.63 3247
6280.38 3169
6281.12 3028
6281.87 3007
6282.62 2942
6283.37 2896
6284.12 2869
6284.87 2676
6285.61 2623
6286.36 2662
6287.11 2614
6287.86 2621
6288.61 2746
6289.35 2811
6290.10 2851
6290.85 2972
6291.60 3033
6292.35 2913
6293.10 2837
6293.85 2704
6294.60 2581
6295.34 2584
6296.09 2472
6296.84 2321
6297.59 2237
6298.34 2311
6299.09 2285
6299.84 2343
6300.59 2304
6301.34 2310
6302.08 2339
6302.83 2294
6303.58 2361
6304.33 2388
6305.08 2343
6305.83 2379
6306.58 2427
6307.33 2399
6308.08 2329
6308.83 2236
6309.58 2343
6310.33 2165
6311.08 2196
6311.83 2271
6312.58 2261
6313.33 2228
6314.08 2257
6314.83 2206
6315.58 2245
6316.33 2274
6317.08 2291
6317.83 2187
6318.58 2238
6319.33 2311
6320.08 2236
6320.83 2157
6321.58 2125
6322.33 2125
6323.08 2157
6323.83 2056
6324.58 2069
6325.33 2056
6326.08 2064
6326.83 2083
6327.58 2036
6328.33 2023
6329.08 2076
6329.84 2092
6330.59 2164
6331.34 2091
6332.09 2125
6332.84 2153
6333.59 2125
6334.34 2056
6335.09 2041
6335.84 2061
6336.60 2125
6337.35 2035
6338.10 1975
6338.85 2045
6339.60 2000
6340.35 2050
6341.10 2038
6341.85 2039
6342.61 2035
6343.36 2033
6344.11 2014
6344.86 2083
6345.61 2033
6346.37 2079
6347.12 2147
6347.87 2168
6348.62 2211
6349.37 2206
6350.12 2296
6350.88 2328
6351.63 2376
6352.38 2534
6353.13 2735
6353.89 2973
6354.64 2972
6355.39 3091
6356.14 3043
6356.90 2971
6357.65 2823
6358.40 2759
6359.15 2486
6359.91 2479
6360.66 2450
6361.41 2297
6362.16 2318
6362.92 2312
6363.67 2228
6364.42 2167
6365.17 2133
6365.93 2202
6366.68 2213
6367.43 2235
6368.19 2245
6368.94 2256
6369.69 2225
6370.45 2283
6371.20 2290
6371.95 2281
6372.71 2276
6373.46 2169
6374.21 2117
6374.97 2201
6375.72 2152
6376.47 2156
6377.23 2105
6377.98 2142
6378.73 2108
6379.49 2010
6380.24 2021
6381.00 2024
6381.75 1945
6382.50 2073
6383.26 2087
6384.01 2029
6384.77 2023
6385.52 2089
6386.27 2024
6387.03 2005
6387.78 1967
6388.54 1987
6389.29 1973
6390.05 1836
6390.80 1890
6391.55 1868
6392.31 1946
6393.06 1931
6393.82 1932
6394.57 1891
6395.33 1933
6396.08 1936
6396.84 1847
6397.59 1866
6398.35 1806
6399.10 1758
6399.86 1789
6400.61 1776
6401.37 1794
6402.12 1721
6402.88 1671
6403.63 1645
6404.39 1703
6405.14 1766
6405.90 1705
6406.65 1714
6407.41 1746
6408.16 1708
6408.92 1689
6409.68 1716
6410.43 1845
6411.19 1852
6411.94 1838
6412.70 1787
6413.45 1809
6414.21 1765
6414.97 1762
6415.72 1730
6416.48 1710
6417.23 1670
6417.99 1709
6418.75 1770
6419.50 1739
6420.26 1686
6421.01 1764
6421.77 1734
6422.53 1752
6423.28 1701
6424.04 1661
6424.80 1733
6425.55 1750
6426.31 1697
6427.07 1662
6427.82 1767
6428.58 1795
6429.34 1678
6430.09 1671
6430.85 1732
6431.61 1720
6432.36 1698
6433.12 1652
6433.88 1642
6434.63 1668
6435.39 1683
6436.15 1730
6436.91 1730
6437.66 1738
6438.42 1703
6439.18 1736
6439.93 1806
6440.69 1800
6441.45 1792
6442.21 1783
6442.96 1803
6443.72 1768
6444.48 1777
6445.24 1825
6445.99 1697
6446.75 1795
6447.51 1802
6448.27 1777
6449.03 1832
6449.78 1807
6450.54 1801
6451.30 1719
6452.06 1728
6452.82 1788
6453.57 1765
6454.33 1840
6455.09 1736
6455.85 1830
6456.61 1899
6457.37 1839
6458.12 1792
6458.88 1821
6459.64 1861
6460.40 1867
6461.16 1868
6461.92 1803
6462.67 1863
6463.43 1901
6464.19 1911
6464.95 1839
6465.71 1868
6466.47 1849
6467.23 1983
6467.99 1982
6468.75 1957
6469.50 1996
6470.26 1972
6471.02 2029
6471.78 2120
6472.54 1971
6473.30 2018
6474.06 2133
6474.82 2071
6475.58 2105
6476.34 2198
6477.10 2178
6477.86 2141
6478.62 2213
6479.38 2205
6480.14 2296
6480.90 2197
6481.66 2199
6482.42 2258
6483.18 2288
6483.94 2254
6484.70 2293
6485.46 2300
6486.22 2342
6486.98 2366
6487.74 2398
6488.50 2461
6489.26 2520
6490.02 2440
6490.78 2493
6491.54 2574
6492.30 2754
6493.06 2818
6493.82 2875
6494.58 2922
6495.34 2922
6496.10 3058
6496.86 3062
6497.62 3137
6498.38 3202
6499.14 3245
6499.90 3219
6500.66 3139
6501.43 3269
6502.19 3232
6502.95 3114
6503.71 3037
6504.47 3108
6505.23 3241
6505.99 3348
6506.75 3315
6507.52 3385
6508.28 3494
6509.04 3594
6509.80 3739
6510.56 3734
6511.32 3760
6512.08 3891
6512.85 3883
6513.61 3910
6514.37 3875
6515.13 3825
6515.89 3869
6516.65 3856
6517.42 3820
6518.18 3898
6518.94 3980
6519.70 4068
6520.46 4109
6521.23 4103
6521.99 4334
6522.75 4424
6523.51 4489
6524.27 4560
6525.04 4568
6525.80 4814
6526.56 5275
6527.32 5766
6528.09 6279
6528.85 6861
6529.61 7138
6530.37 7352
6531.14 7322
6531.90 7288
6532.66 7060
6533.43 7001
6534.19 7372
6534.95 7796
6535.71 8973
6536.48 10650
6537.24 12108
6538.00 13511
6538.77 14318
6539.53 14199
6540.29 13472
6541.06 12527
6541.82 11037
6542.58 9489
6543.35 8025
6544.11 6806
6544.87 5923
6545.64 5172
6546.40 4681
6547.16 4343
6547.93 3991
6548.69 3758
6549.45 3613
6550.22 3396
6550.98 3323
6551.75 3337
6552.51 3355
6553.27 3194
6554.04 3244
6554.80 3204
6555.57 3163
6556.33 3054
6557.09 3011
6557.86 2902
6558.62 2815
6559.39 2793
6560.15 2822
6560.92 2779
6561.68 2908
6562.45 2955
6563.21 3073
6563.97 3112
6564.74 3128
6565.50 3316
6566.27 3314
6567.03 3222
6567.80 3517
6568.56 3521
6569.33 3358
6570.09 3478
6570.86 3532
6571.62 3430
6572.39 3557
6573.15 3530
6573.92 3612
6574.68 3738
6575.45 3835
6576.21 4068
6576.98 4071
6577.74 4271
6578.51 4245
6579.28 4235
6580.04 4407
6580.81 4505
6581.57 4395
6582.34 4457
6583.10 4331
6583.87 4225
6584.64 4203
6585.40 3997
6586.17 3943
6586.93 3808
6587.70 3807
6588.47 3844
6589.23 3812
6590.00 3748
6590.76 3690
6591.53 3807
6592.30 4058
6593.06 4238
6593.83 4492
6594.59 4952
6595.36 5321
6596.13 5679
6596.89 6031
6597.66 6417
6598.43 6334
6599.19 6017
6599.96 5720
6600.73 5284
6601.49 4839
6602.26 4385
6603.03 4181
6603.79 3943
6604.56 3747
6605.33 3584
6606.10 3522
6606.86 3522
6607.63 3476
6608.40 3345
6609.16 3230
6609.93 3254
6610.70 3197
6611.47 3102
6612.23 3105
6613.00 3033
6613.77 3040
6614.54 2987
6615.30 2938
6616.07 2876
6616.84 2797
6617.61 2692
6618.37 2733
6619.14 2843
6619.91 2792
6620.68 2786
6621.45 2820
6622.21 2852
6622.98 2800
6623.75 2817
6624.52 2798
6625.29 2767
6626.05 2789
6626.82 2723
6627.59 2703
6628.36 2596
6629.13 2625
6629.90 2715
6630.66 2646
6631.43 2651
6632.20 2750
6632.97 2854
6633.74 3071
6634.51 3219
6635.28 3376
6636.05 3496
6636.81 3540
6637.58 3617
6638.35 3566
6639.12 3443
6639.89 3301
6640.66 3094
6641.43 3081
6642.20 2891
6642.97 2857
6643.74 2768
6644.50 2742
6645.27 2623
6646.04 2609
6646.81 2553
6647.58 2464
6648.35 2483
6649.12 2456
6649.89 2516
6650.66 2482
6651.43 2624
6652.20 2489
6652.97 2542
6653.74 2535
6654.51 2549
6655.28 2572
6656.05 2605
6656.82 2632
6657.59 2616
6658.36 2632
6659.13 2533
6659.90 2664
6660.67 2618
6661.44 2555
6662.21 2479
6662.98 2411
6663.75 2447
6664.52 2469
6665.29 2370
6666.06 2398
6666.83 2279
6667.60 2325
6668.37 2388
6669.14 2348
6669.92 2373
6670.69 2444
6671.46 2363
6672.23 2378
6673.00 2456
6673.77 2485
6674.54 2573
6675.31 2543
6676.08 2554
6676.85 2409
6677.63 2427
6678.40 2508
6679.17 2468
6679.94 2432
6680.71 2385
6681.48 2434
6682.25 2379
6683.03 2422
6683.80 2540
6684.57 2606
6685.34 2725
6686.11 2806
6686.88 2938
6687.66 3071
6688.43 3027
6689.20 3087
6689.97 2963
6690.74 2849
6691.51 2726
6692.29 2667
6693.06 2560
6693.83 2518
6694.60 2367
6695.38 2260
6696.15 2220
6696.92 2225
6697.69 2213
6698.46 2198
6699.24 2205
6700.01 2188
6700.78 2253
6701.55 2255
6702.33 2239
6703.10 2090
6703.87 2197
6704.65 2220
6705.42 2235
6706.19 2225
6706.96 2149
6707.74 2153
6708.51 2116
6709.28 2184
6710.06 2145
6710.83 2136
6711.60 2203
6712.38 2150
6713.15 2169
6713.92 2169
6714.69 2127
6715.47 2122
6716.24 2162
6717.02 2065
6717.79 2092
6718.56 2140
6719.34 2083
6720.11 2132
6720.88 2115
6721.66 2052
6722.43 2161
6723.20 2225
6723.98 2118
6724.75 2096
6725.53 2211
6726.30 2206
6727.07 2199
6727.85 2202
6728.62 2097
6729.40 2105
6730.17 2038
6730.95 2053
6731.72 2083
6732.49 2068
6733.27 2154
6734.04 2146
6734.82 2116
6735.59 2146
6736.37 2036
6737.14 2129
6737.92 2149
6738.69 2154
6739.46 2181
6740.24 2212
6741.01 2142
6741.79 2200
6742.56 2206
6743.34 2242
6744.11 2143
6744.89 2124
6745.66 2175
6746.44 2220
6747.21 2302
6747.99 2240
6748.77 2188
6749.54 2228
6750.32 2276
6751.09 2387
6751.87 2497
6752.64 2518
6753.42 2624
6754.19 2798
6754.97 2964
6755.75 3098
6756.52 2978
6757.30 2867
6758.07 2853
6758.85 2716
6759.62 2594
6760.40 2376
6761.18 2260
6761.95 2326
6762.73 2200
6763.50 2177
6764.28 2184
6765.06 2246
6765.83 2151
6766.61 2183
6767.39 2243
6768.16 2234
6768.94 2196
6769.72 2195
6770.49 2233
6771.27 2251
6772.04 2203
6772.82 2129
6773.60 2132
6774.37 2114
6775.15 2091
6775.93 2076
6776.71 2117
6777.48 1988
6778.26 2054
6779.04 2042
6779.81 1967
6780.59 2039
6781.37 2025
6782.14 2062
6782.92 2041
6783.70 2101
6784.48 2092
6785.25 2125
6786.03 2077
6786.81 2057
6787.59 2008
6788.36 2062
6789.14 2058
6789.92 2026
6790.70 1966
6791.47 1946
6792.25 1868
6793.03 1910
6793.81 1937
6794.59 1960
6795.36 1942
6796.14 1861
6796.92 1889
6797.70 1880
6798.48 1904
6799.25 1846
6800.03 1975
6800.81 1884
6801.59 1831
6802.37 1880
6803.15 1892
6803.92 1950
6804.70 1922
6805.48 1962
6806.26 1968
6807.04 2061
6807.82 2007
6808.60 2053
6809.38 2049
6810.15 1964
6810.93 1921
6811.71 1883
6812.49 1855
6813.27 1925
6814.05 1818
6814.83 1866
6815.61 1813
6816.39 1849
6817.17 1845
6817.94 1988
6818.72 1965
6819.50 1901
6820.28 1854
6821.06 1971
6821.84 1925
6822.62 1859
6823.40 1873
6824.18 1875
6824.96 1881
6825.74 1892
6826.52 1880
6827.30 1820
6828.08 1856
6828.86 1910
6829.64 1814
6830.42 1793
6831.20 1810
6831.98 1875
6832.76 1862
6833.54 1799
6834.32 1833
6835.10 1790
6835.88 1821
6836.66 1840
6837.44 1829
6838.22 1810
6839.00 1786
6839.78 1816
6840.56 1798
6841.34 1747
6842.12 1717
6842.90 1757
6843.68 1706
6844.47 1754
6845.25 1750
6846.03 1774
6846.81 1756
6847.59 1793
6848.37 1981
6849.15 2065
6849.93 2361
6850.71 2654
6851.49 2949
6852.28 3226
6853.06 3426
6853.84 3448
6854.62 3390
6855.40 3288
6856.18 3068
6856.96 2923
6857.75 2672
6858.53 2462
6859.31 2251
6860.09 2166
6860.87 2038
6861.65 1988
6862.44 1936
6863.22 1911
6864.00 1908
6864.78 1992
6865.56 1965
6866.35 1947
6867.13 1946
6867.91 1875
6868.69 1911
6869.47 1953
6870.26 1952
6871.04 1895
6871.82 1963
6872.60 1914
6873.39 1962
6874.17 1926
6874.95 1929
6875.73 1895
6876.52 1997
6877.30 1971
6878.08 1940
6878.86 1947
6879.65 1946
6880.43 2055
6881.21 2072
6881.99 2098
6882.78 2122
6883.56 2118
6884.34 2229
6885.13 2234
6885.91 2304
6886.69 2412
6887.48 2620
6888.26 3017
6889.04 3191
6889.83 3422
6890.61 3607
6891.39 3570
6892.18 3537
6892.96 3375
6893.74 3113
6894.53 2842
6895.31 2739
6896.09 2603
6896.88 2422
6897.66 2328
6898.45 2418
6899.23 2370
6900.01 2332
6900.80 2358
6901.58 2389
6902.37 2388
6903.15 2288
6903.93 2385
6904.72 2316
6905.50 2314
6906.29 2295
6907.07 2308
6907.86 2384
6908.64 2333
6909.42 2248
6910.21 2291
6910.99 2316
6911.78 2300
6912.56 2157
6913.35 2231
6914.13 2188
6914.92 2140
6915.70 2104
6916.49 2108
6917.27 2129
6918.06 2157
6918.84 2139
6919.63 2083
6920.41 2121
6921.20 2149
6921.98 2068
6922.77 2101
6923.55 2133
6924.34 2078
6925.12 2049
6925.91 2066
6926.69 2189
6927.48 2143
6928.27 2203
6929.05 2262
6929.84 2217
6930.62 2245
6931.41 2214
6932.19 2228
6932.98 2277
6933.77 2329
6934.55 2366
6935.34 2471
6936.12 2436
6936.91 2460
6937.69 2440
6938.48 2398
6939.27 2343
6940.05 2325
6940.84 2448
6941.63 2572
6942.41 2579
6943.20 2602
6943.99 2590
6944.77 2651
6945.56 2656
6946.34 2739
6947.13 2760
6947.92 2794
6948.70 2773
6949.49 2828
6950.28 2829
6951.07 2858
6951.85 2963
6952.64 2849
6953.43 2813
6954.21 2827
6955.00 2831
6955.79 2984
6956.57 3099
6957.36 3031
6958.15 3145
6958.94 3140
6959.72 3153
6960.51 3070
6961.30 3057
6962.09 3050
6962.87 3093
6963.66 3038
6964.45 2960
6965.24 3068
6966.02 3144
6966.81 3145
6967.60 3204
6968.39 3177
6969.17 3335
6969.96 3353
6970.75 3413
6971.54 3464
6972.33 3488
6973.11 3483
6973.90 3466
6974.69 3425
6975.48 3500
6976.27 3532
6977.06 3637
6977.84 3661
6978.63 3792
6979.42 3904
6980.21 4018
6981.00 4112
6981.79 4443
6982.57 4681
6983.36 5026
6984.15 5498
6984.94 6292
6985.73 7186
6986.52 8213
6987.31 8812
6988.10 9404
6988.89 9514
6989.67 9043
6990.46 8477
6991.25 7888
6992.04 7028
6992.83 6475
6993.62 5776
6994.41 5271
6995.20 4953
6995.99 4713
6996.78 4791
6997.57 5079
6998.36 5561
6999.15 6136
6999.94 6895
7000.72 7913
7001.51 8600
7002.30 8941
7003.09 8844
7003.88 8453
7004.67 8040
7005.46 7219
7006.25 6459
7007.04 5748
7007.83 5079
7008.62 4474
7009.41 4058
7010.20 3785
7010.99 3552
7011.78 3387
7012.57 3467
7013.37 3444
7014.16 3375
7014.95 3413
7015.74 3273
7016.53 3287
7017.32 3277
7018.11 3060
7018.90 2963
7019.69 2939
7020.48 2815
7021.27 2725
7022.06 2715
7022.85 2775
7023.64 2756
7024.43 2732
7025.23 2838
7026.02 2872
7026.81 2924
7027.60 3021
7028.39 3058
7029.18 2922
7029.97 2943
7030.76 2828
7031.56 2698
7032.35 2717
7033.14 2719
7033.93 2711
7034.72 2628
7035.51 2602
7036.30 2715
7037.10 2658
7037.89 2693
7038.68 2756
7039.47 2737
7040.26 2909
7041.06 2890
7041.85 2836
7042.64 2811
7043.43 2788
7044.22 2807
7045.02 2930
7045.81 2828
7046.60 2844
7047.39 2824
7048.18 2858
7048.98 2700
7049.77 2722
7050.56 2863
7051.35 3056
7052.15 3116
7052.94 3214
7053.73 3281
7054.52 3133
7055.32 3005
7056.11 2916
7056.90 2888
7057.70 2713
7058.49 2645
7059.28 2656
7060.07 2622
7060.87 2512
7061.66 2594
7062.45 2621
7063.25 2595
7064.04 2568
7064.83 2612
7065.63 2571
7066.42 2516
7067.21 2519
7068.01 2519
7068.80 2454
7069.59 2482
7070.39 2524
7071.18 2463
7071.97 2484
7072.77 2466
7073.56 2443
7074.36 2386
7075.15 2452
7075.94 2417
7076.74 2309
7077.53 2377
7078.33 2277
7079.12 2224
7079.91 2387
7080.71 2347
7081.50 2348
7082.30 2251
7083.09 2308
7083.88 2384
7084.68 2345
7085.47 2437
7086.27 2482
7087.06 2586
7087.86 2807
7088.65 2948
7089.45 3157
7090.24 3104
7091.04 3145
7091.83 3217
7092.62 3048
7093.42 2812
7094.21 2693
7095.01 2488
7095.80 2282
7096.60 2187
7097.39 2123
7098.19 2195
7098.98 2127
7099.78 2013
7100.58 1970
7101.37 1918
7102.17 1896
7102.96 1872
7103.76 1805
7104.55 1812
7105.35 1777
7106.14 1761
7106.94 1771
7107.73 1745
7108.53 1689
7109.33 1675
7110.12 1654
7110.92 1630
7111.71 1627
7112.51 1632
7113.31 1674
7114.10 1657
7114.90 1638
7115.69 1645
7116.49 1700
7117.29 1711
7118.08 1704
7118.88 1690
7119.67 1648
7120.47 1597
7121.27 1613
7122.06 1628
7122.86 1614
7123.66 1605
7124.45 1626
7125.25 1645
7126.05 1627
7126.84 1680
7127.64 1678
7128.44 1689
7129.23 1673
7130.03 1600
7130.83 1699
7131.62 1646
7132.42 1637
7133.22 1693
7134.02 1677
7134.81 1634
7135.61 1648
7136.41 1625
7137.21 1650
7138.00 1608
7138.80 1589
7139.60 1531
7140.39 1528
7141.19 1549
7141.99 1553
7142.79 1558
7143.59 1651
7144.38 1654
7145.18 1609
7145.98 1654
7146.78 1650
7147.57 1651
7148.37 1676
7149.17 1705
7149.97 1602
7150.77 1604
7151.56 1579
7152.36 1548
7153.16 1608
7153.96 1552
7154.76 1581
7155.56 1482
7156.35 1568
7157.15 1594
7157.95 1560
7158.75 1603
7159.55 1616
7160.35 1542
7161.14 1549
7161.94 1475
7162.74 1448
7163.54 1456
7164.34 1492
7165.14 1428
7165.94 1404
7166.74 1462
7167.54 1481
7168.33 1455
7169.13 1450
7169.93 1451
7170.73 1408
7171.53 1454
7172.33 1450
7173.13 1430
7173.93 1475
7174.73 1439
7175.53 1481
7176.33 1451
7177.13 1424
7177.93 1340
7178.73 1391
7179.53 1432
7180.33 1433
7181.13 1476
7181.92 1560
7182.72 1568
7183.52 1560
7184.32 1626
7185.12 1632
7185.92 1619
7186.72 1638
7187.52 1619
7188.32 1628
7189.13 1555
7189.93 1517
7190.73 1517
7191.53 1493
7192.33 1415
7193.13 1457
7193.93 1446
7194.73 1392
7195.53 1438
7196.33 1420
7197.13 1378
7197.93 1421
7198.73 1355
7199.53 1334
7200.33 1379
7201.13 1426
7201.93 1452
7202.74 1423
7203.54 1387
7204.34 1372
7205.14 1328
7205.94 1359
7206.74 1375
7207.54 1355
7208.34 1301
7209.14 1345
7209.95 1396
7210.75 1401
7211.55 1436
7212.35 1408
7213.15 1387
7213.95 1367
7214.75 1415
7215.56 1392
7216.36 1427
7217.16 1449
7217.96 1433
7218.76 1439
7219.57 1403
7220.37 1455
7221.17 1533
7221.97 1499
7222.77 1501
7223.58 1488
7224.38 1507
7225.18 1510
7225.98 1449
7226.78 1422
7227.59 1413
7228.39 1509
7229.19 1410
7229.99 1446
7230.80 1424
7231.60 1431
7232.40 1429
7233.20 1411
7234.01 1395
7234.81 1452
7235.61 1442
7236.42 1446
7237.22 1511
7238.02 1455
7238.82 1509
7239.63 1531
7240.43 1588
7241.23 1510
7242.04 1531
7242.84 1677
7243.64 1640
7244.45 1642
7245.25 1563
7246.05 1546
7246.86 1532
7247.66 1620
7248.46 1572
7249.27 1570
7250.07 1563
7250.87 1594
7251.68 1549
7252.48 1614
7253.29 1642
7254.09 1624
7254.89 1582
7255.70 1598
7256.50 1621
7257.30 1664
7258.11 1665
7258.91 1680
7259.72 1683
7260.52 1641
7261.33 1687
7262.13 1703
7262.93 1646
7263.74 1665
7264.54 1733
7265.35 1726
7266.15 1798
7266.96 1776
7267.76 1790
7268.57 1854
7269.37 1860
7270.17 1912
7270.98 1938
7271.78 1972
7272.59 1953
7273.39 1930
7274.20 1917
7275.00 1978
7275.81 2009
7276.61 2052
7277.42 2055
7278.22 2053
7279.03 2057
7279.83 2134
7280.64 2173
7281.44 2261
7282.25 2414
7283.06 2676
7283.86 3002
7284.67 3394
7285.47 3730
7286.28 4140
7287.08 4277
7287.89 4322
7288.69 4195
7289.50 4016
7290.31 3686
7291.11 3373
7291.92 3163
7292.72 2787
7293.53 2651
7294.34 2603
7295.14 2483
7295.95 2364
7296.75 2315
7297.56 2375
7298.37 2300
7299.17 2265
7299.98 2324
7300.79 2389
7301.59 2347
7302.40 2353
7303.21 2428
7304.01 2488
7304.82 2456
7305.63 2531
7306.43 2558
7307.24 2598
7308.05 2591
7308.85 2654
7309.66 2835
7310.47 3054
7311.27 3189
7312.08 3287
7312.89 3352
7313.69 3422
7314.50 3305
7315.31 3254
7316.12 3235
7316.92 3136
7317.73 3112
7318.54 3211
7319.35 3450
7320.15 3809
7320.96 4139
7321.77 4480
7322.58 4848
7323.38 5053
7324.19 5008
7325.00 4921
7325.81 4680
7326.61 4380
7327.42 4093
7328.23 3623
7329.04 3317
7329.85 3086
7330.65 2884
7331.46 2810
7332.27 2487
7333.08 2471
7333.89 2389
7334.69 2323
7335.50 2296
7336.31 2180
7337.12 2208
7337.93 2214
7338.74 2161
7339.54 2202
7340.35 2246
7341.16 2243
7341.97 2214
7342.78 2251
7343.59 2235
7344.40 2209
7345.21 2197
7346.01 2233
7346.82 2327
7347.63 2334
7348.44 2357
7349.25 2385
7350.06 2451
7350.87 2460
7351.68 2387
7352.49 2322
7353.30 2315
7354.11 2215
7354.92 2240
7355.72 2212
7356.53 2216
7357.34 2255
7358.15 2177
7358.96 2247
7359.77 2269
7360.58 2259
7361.39 2313
7362.20 2307
7363.01 2386
7363.82 2352
7364.63 2344
7365.44 2353
7366.25 2341
7367.06 2348
7367.87 2388
7368.68 2308
7369.49 2290
7370.30 2422
7371.11 2332
7371.92 2341
7372.73 2370
7373.54 2333
7374.35 2347
7375.16 2365
7375.97 2367
7376.79 2403
7377.60 2453
7378.41 2477
7379.22 2667
7380.03 2782
7380.84 3013
7381.65 3187
7382.46 3476
7383.27 3667
7384.08 3730
7384.89 3739
7385.70 3521
7386.52 3410
7387.33 3268
7388.14 3122
7388.95 2903
7389.76 2649
7390.57 2551
7391.38 2471
7392.19 2439
7393.01 2374
7393.82 2307
7394.63 2315
7395.44 2232
7396.25 2225
7397.06 2273
7397.88 2341
7398.69 2421
7399.50 2495
7400.31 2574
7401.12 2743
7401.94 2916
7402.75 3020
7403.56 2999
7404.37 3009
7405.18 2988
7406.00 2890
7406.81 2805
7407.62 2676
7408.43 2651
7409.25 2799
7410.06 2631
7410.87 2546
7411.68 2517
7412.49 2387
7413.31 2298
7414.12 2217
7414.93 2125
7415.75 2066
7416.56 1993
7417.37 1886
7418.18 1880
7419.00 1912
7419.81 1840
7420.62 1857
7421.44 1839
7422.25 1789
7423.06 1776
7423.88 1821
7424.69 1773
7425.50 1852
7426.31 1703
7427.13 1717
7427.94 1747
7428.76 1755
7429.57 1747
7430.38 1830
7431.20 1676
7432.01 1662
7432.82 1632
7433.64 1583
7434.45 1565
7435.26 1589
7436.08 1630
7436.89 1567
7437.71 1619
7438.52 1656
7439.33 1704
7440.15 1692
7440.96 1746
7441.78 1712
7442.59 1711
7443.40 1732
7444.22 1757
7445.03 1730
7445.85 1633
7446.66 1741
7447.48 1622
7448.29 1624
7449.11 1631
7449.92 1639
7450.73 1600
7451.55 1595
7452.36 1645
7453.18 1643
7453.99 1623
7454.81 1585
7455.62 1521
7456.44 1552
7457.25 1598
7458.07 1563
7458.88 1640
7459.70 1590
7460.51 1582
7461.33 1542
7462.14 1652
7462.96 1545
7463.77 1552
7464.59 1531
7465.41 1585
7466.22 1607
7467.04 1641
7467.85 1578
7468.67 1617
7469.48 1674
7470.30 1638
7471.11 1612
7471.93 1559
7472.75 1550
7473.56 1555
7474.38 1557
7475.19 1519
7476.01 1474
7476.83 1517
7477.64 1517
7478.46 1487
7479.27 1550
7480.09 1525
7480.91 1479
7481.72 1470
7482.54 1434
7483.36 1438
7484.17 1461
7484.99 1421
7485.81 1439
7486.62 1428
7487.44 1435
7488.26 1413
7489.07 1449
7489.89 1398
7490.71 1306
7491.52 1362
7492.34 1370
7493.16 1358
7493.97 1352
7494.79 1349
7495.61 1354
7496.43 1395
7497.24 1387
7498.06 1429
7498.88 1394
7499.69 1351
7500.51 1338
7501.33 1314
7502.15 1278
7502.96 1356
7503.78 1358
7504.60 1310
7505.42 1340
7506.23 1364
7507.05 1339
7507.87 1301
7508.69 1314
7509.51 1269
7510.32 1263
7511.14 1276
7511.96 1230
7512.78 1275
7513.60 1278
7514.41 1259
7515.23 1277
7516.05 1317
7516.87 1232
7517.69 1268
7518.50 1306
7519.32 1252
7520.14 1248
7520.96 1236
7521.78 1251
7522.60 1258
7523.42 1238
7524.23 1266
7525.05 1287
7525.87 1269
7526.69 1224
7527.51 1205
7528.33 1236
7529.15 1203
7529.97 1244
7530.78 1269
7531.60 1255
7532.42 1282
7533.24 1256
7534.06 1272
7534.88 1195
7535.70 1222
7536.52 1324
7537.34 1305
7538.16 1247
7538.98 1284
7539.80 1266
7540.62 1286
7541.44 1279
7542.26 1256
7543.08 1230
7543.89 1302
7544.71 1296
7545.53 1358
7546.35 1267
7547.17 1329
7547.99 1279
7548.81 1287
7549.63 1282
7550.45 1355
7551.27 1339
7552.09 1296
7552.91 1311
7553.73 1254
7554.56 1309
7555.38 1312
7556.20 1252
7557.02 1249
7557.84 1312
7558.66 1357
7559.48 1324
7560.30 1362
7561.12 1421
7561.94 1369
7562.76 1412
7563.58 1437
7564.40 1368
7565.22 1335
7566.04 1316
7566.86 1344
7567.69 1255
7568.51 1331
7569.33 1370
7570.15 1354
7570.97 1338
7571.79 1356
7572.61 1343
7573.43 1358
7574.26 1370
7575.08 1352
7575.90 1398
7576.72 1423
7577.54 1363
7578.36 1317
7579.18 1270
7580.01 1299
7580.83 1346
7581.65 1305
7582.47 1332
7583.29 1307
7584.12 1394
7584.94 1368
7585.76 1388
7586.58 1378
7587.40 1454
7588.23 1473
7589.05 1515
7589.87 1495
7590.69 1490
7591.51 1504
7592.34 1524
7593.16 1534
7593.98 1547
7594.80 1457
7595.63 1518
7596.45 1483
7597.27 1498
7598.09 1555
7598.92 1466
7599.74 1473
7600.56 1512
7601.39 1528
7602.21 1623
7603.03 1599
7603.85 1657
7604.68 1682
7605.50 1775
7606.32 1821
7607.15 1901
7607.97 1833
7608.79 1849
7609.62 1859
7610.44 1842
7611.26 1811
7612.09 1807
7612.91 1754
7613.73 1746
7614.56 1726
7615.38 1708
7616.20 1735
7617.03 1717
7617.85 1800
7618.68 1787
7619.50 1775
7620.32 1909
7621.15 1959
7621.97 1926
7622.79 1928
7623.62 1865
7624.44 1897
7625.27 1781
7626.09 1725
7626.92 1714
7627.74 1758
7628.56 1780
7629.39 1782
7630.21 1839
7631.04 1886
7631.86 2076
7632.69 2123
7633.51 2229
7634.34 2201
7635.16 2233
7635.98 2139
7636.81 2127
7637.63 2072
7638.46 1998
7639.28 1903
7640.11 1707
7640.93 1723
7641.76 1627
7642.58 1564
7643.41 1568
7644.23 1535
7645.06 1492
7645.88 1453
7646.71 1450
7647.54 1463
7648.36 1475
7649.19 1360
7650.01 1371
7650.84 1376
7651.66 1341
7652.49 1319
7653.31 1380
7654.14 1368
7654.97 1300
7655.79 1348
7656.62 1353
7657.44 1248
7658.27 1275
7659.09 1299
7659.92 1298
7660.75 1277
7661.57 1335
7662.40 1330
7663.22 1341
7664.05 1358
7664.88 1288
7665.70 1365
7666.53 1296
7667.36 1318
7668.18 1370
7669.01 1346
7669.84 1278
7670.66 1289
7671.49 1376
7672.32 1328
7673.14 1331
7673.97 1360
7674.80 1314
7675.62 1342
7676.45 1291
7677.28 1250
7678.10 1297
7678.93 1267
7679.76 1239
7680.58 1212
7681.41 1263
7682.24 1256
7683.07 1254
7683.89 1238
7684.72 1262
7685.55 1270
7686.38 1318
7687.20 1297
7688.03 1271
7688.86 1275
7689.69 1282
7690.51 1288
7691.34 1320
7692.17 1332
7693.00 1276
7693.82 1291
7694.65 1277
7695.48 1294
7696.31 1330
7697.14 1324
7697.96 1333
7698.79 1386
7699.62 1381
7700.45 1415
7701.28 1376
7702.11 1360
7702.93 1398
7703.76 1373
7704.59 1316
7705.42 1327
7706.25 1317
7707.08 1372
7707.90 1302
7708.73 1292
7709.56 1285
7710.39 1292
7711.22 1319
7712.05 1271
7712.88 1298
7713.71 1238
7714.53 1288
7715.36 1259
7716.19 1257
7717.02 1279
7717.85 1223
7718.68 1224
7719.51 1229
7720.34 1235
7721.17 1255
7722.00 1203
7722.83 1163
7723.66 1191
7724.49 1157
7725.32 1167
7726.14 1227
7726.97 1217
7727.80 1215
7728.63 1184
7729.46 1175
7730.29 1232
7731.12 1243
7731.95 1255
7732.78 1257
7733.61 1298
7734.44 1300
7735.27 1240
7736.10 1295
7736.93 1246
7737.76 1306
7738.59 1258
7739.42 1291
7740.25 1246
7741.08 1277
7741.91 1314
7742.75 1300
7743.58 1278
7744.41 1276
7745.24 1363
7746.07 1394
7746.90 1439
7747.73 1571
7748.56 1766
7749.39 1744
7750.22 1776
7751.05 1905
7751.88 1801
7752.71 1714
7753.55 1596
7754.38 1587
7755.21 1501
7756.04 1474
7756.87 1406
7757.70 1415
7758.53 1433
7759.36 1428
7760.20 1362
7761.03 1358
7761.86 1320
7762.69 1338
7763.52 1292
7764.35 1251
7765.18 1206
7766.02 1214
7766.85 1230
7767.68 1191
7768.51 1222
7769.34 1188
7770.18 1246
7771.01 1167
7771.84 1147
7772.67 1208
7773.50 1254
7774.34 1184
7775.17 1208
7776.00 1202
7776.83 1266
7777.66 1194
7778.50 1150
7779.33 1205
7780.16 1218
7780.99 1231
7781.83 1218
7782.66 1277
7783.49 1279
7784.32 1168
7785.16 1200
7785.99 1314
7786.82 1268
7787.66 1207
7788.49 1253
7789.32 1254
7790.15 1223
7790.99 1241
7791.82 1253
7792.65 1259
7793.49 1280
7794.32 1299
7795.15 1247
7795.99 1256
7796.82 1270
7797.65 1257
7798.49 1275
7799.32 1251
7800.15 1321
7800.99 1342
7801.82 1344
7802.65 1344
7803.49 1322
7804.32 1358
7805.16 1331
7805.99 1356
7806.82 1393
7807.66 1378
7808.49 1398
7809.33 1418
7810.16 1385
7810.99 1378
7811.83 1422
7812.66 1459
7813.50 1527
7814.33 1490
7815.17 1478
7816.00 1616
7816.83 1659
7817.67 1616
7818.50 1621
7819.34 1642
7820.17 1746
7821.01 1662
7821.84 1629
7822.68 1652
7823.51 1626
7824.35 1580
7825.18 1565
7826.02 1623
7826.85 1596
7827.69 1508
7828.52 1603
7829.36 1747
7830.19 1753
7831.03 1684
7831.86 1616
7832.70 1578
7833.53 1600
7834.37 1655
7835.20 1650
7836.04 1624
7836.87 1637
7837.71 1617
7838.54 1589
7839.38 1601
7840.22 1619
7841.05 1635
7841.89 1612
7842.72 1597
7843.56 1606
7844.39 1509
7845.23 1555
7846.07 1533
7846.90 1442
7847.74 1464
7848.57 1501
7849.41 1459
7850.25 1469
7851.08 1482
7851.92 1437
7852.76 1418
7853.59 1424
7854.43 1404
7855.27 1450
7856.10 1427
7856.94 1454
7857.78 1424
7858.61 1458
7859.45 1472
7860.29 1469
7861.12 1521
7861.96 1604
7862.80 1566
7863.63 1584
7864.47 1534
7865.31 1444
7866.14 1470
7866.98 1440
7867.82 1477
7868.66 1447
7869.49 1481
7870.33 1541
7871.17 1580
7872.00 1451
7872.84 1536
7873.68 1517
7874.52 1531
7875.35 1528
7876.19 1546
7877.03 1644
7877.87 1637
7878.70 1712
7879.54 1758
7880.38 1789
7881.22 1790
7882.06 1775
7882.89 1853
7883.73 1765
7884.57 1727
7885.41 1688
7886.25 1628
7887.08 1621
7887.92 1661
7888.76 1623
7889.60 1617
7890.44 1625
7891.28 1655
7892.11 1678
7892.95 1680
7893.79 1710
7894.63 1709
7895.47 1723
7896.31 1658
7897.15 1654
7897.98 1717
7898.82 1724
7899.66 1693
7900.50 1604
7901.34 1719
7902.18 1689
7903.02 1639
7903.86 1599
7904.70 1575
7905.54 1582
7906.37 1609
7907.21 1533
7908.05 1504
7908.89 1483
7909.73 1461
7910.57 1464
7911.41 1477
7912.25 1443
7913.09 1455
7913.93 1504
7914.77 1478
7915.61 1525
7916.45 1587
7917.29 1639
7918.13 1667
7918.97 1726
7919.81 1804
7920.65 1837
7921.49 1858
7922.33 1792
7923.17 1766
7924.01 1623
7924.85 1620
7925.69 1591
7926.53 1569
7927.37 1519
7928.21 1483
7929.05 1397
7929.89 1337
7930.73 1379
7931.57 1394
7932.41 1422
7933.25 1346
7934.09 1396
7934.93 1362
7935.77 1309
7936.61 1346
7937.46 1349
7938.30 1294
7939.14 1285
7939.98 1358
7940.82 1318
7941.66 1351
7942.50 1326
7943.34 1335
7944.18 1398
7945.03 1365
7945.87 1432
7946.71 1479
7947.55 1483
7948.39 1446
7949.23 1439
7950.07 1404
7950.92 1510
7951.76 1433
7952.60 1441
7953.44 1409
7954.28 1459
7955.12 1462
7955.97 1594
7956.81 1601
7957.65 1575
7958.49 1634
7959.33 1664
7960.18 1553
7961.02 1533
7961.86 1547
7962.70 1480
7963.54 1419
7964.39 1338
7965.23 1381
7966.07 1436
7966.91 1491
7967.76 1496
7968.60 1437
7969.44 1519
7970.28 1536
7971.13 1534
7971.97 1507
7972.81 1469
7973.65 1458
7974.50 1405
7975.34 1422
7976.18 1368
7977.03 1375
7977.87 1329
7978.71 1350
7979.55 1317
7980.40 1311
7981.24 1349
7982.08 1314
7982.93 1267
7983.77 1274
7984.61 1254
7985.46 1321
7986.30 1332
7987.14 1262
7987.99 1257
7988.83 1205
7989.67 1245
7990.52 1238
7991.36 1274
7992.21 1274
7993.05 1201
7993.89 1206
7994.74 1205
7995.58 1153
7996.42 1208
7997.27 1237
7998.11 1177
7998.96 1187
7999.80 1167
8000.65 1182
8001.49 1139
8002.33 1172
8003.18 1197
8004.02 1147
8004.87 1143
8005.71 1202
8006.56 1158
8007.40 1132
8008.24 1123
8009.09 1074
8009.93 1037
8010.78 1095
8011.62 1162
8012.47 1126
8013.31 1137
8014.16 1095
8015.00 1069
8015.85 1088
8016.69 1110
8017.54 1048
8018.38 1051
8019.23 1055
8020.07 1050
8020.92 1054
8021.76 997
8022.61 1031
8023.45 1000
8024.30 1029
8025.15 1086
8025.99 1042
8026.84 1035
8027.68 1048
8028.53 1061
8029.37 1118
8030.22 1031
8031.07 1016
8031.91 1063
8032.76 1078
8033.60 1059
8034.45 1029
8035.30 1032
8036.14 982
8036.99 1008
8037.83 985
8038.68 1007
8039.53 1006
8040.37 1068
8041.22 1030
8042.06 1035
8042.91 966
8043.76 1012
8044.60 1001
8045.45 1010
8046.30 973
8047.14 1001
8047.99 1041
8048.84 1011
8049.68 1025
8050.53 1057
8051.38 1049
8052.22 1002
8053.07 1029
8053.92 1002
8054.77 1006
8055.61 999
8056.46 1061
8057.31 976
8058.15 993
8059.00 1012
8059.85 1028
8060.70 990
8061.54 966
8062.39 928
8063.24 954
8064.09 986
8064.93 997
8065.78 943
8066.63 953
8067.48 969
8068.32 947
8069.17 1031
8070.02 1024
8070.87 983
8071.72 958
8072.56 966
8073.41 985
8074.26 1000
8075.11 933
8075.96 899
8076.80 936
8077.65 938
8078.50 890
8079.35 946
8080.20 893
8081.05 923
8081.89 933
8082.74 950
8083.59 944
8084.44 962
8085.29 981
8086.14 980
8086.99 952
8087.83 911
8088.68 909
8089.53 876
8090.38 954
8091.23 984
8092.08 977
8092.93 936
8093.78 953
8094.63 936
8095.48 987
8096.32 912
8097.17 924
8098.02 934
8098.87 910
8099.72 891
8100.57 967
8101.42 941
8102.27 919
8103.12 902
8103.97 899
8104.82 961
8105.67 959
8106.52 956
8107.37 1003
8108.22 966
8109.07 931
8109.92 912
8110.77 929
8111.62 916
8112.47 960
8113.32 941
8114.17 951
8115.02 957
8115.87 944
8116.72 931
8117.57 988
8118.42 977
8119.27 979
8120.12 1013
8120.97 1056
8121.82 984
8122.67 993
8123.52 1026
8124.37 1032
8125.22 1049
8126.08 1048
8126.93 1007
8127.78 1027
8128.63 970
8129.48 1040
8130.33 1009
8131.18 976
8132.03 1012
8132.88 1027
8133.73 1008
8134.59 983
8135.44 969
8136.29 972
8137.14 1016
8137.99 1020
8138.84 1008
8139.69 1030
8140.55 1045
8141.40 985
8142.25 991
8143.10 1023
8143.95 1015
8144.80 1026
8145.66 1044
8146.51 1054
8147.36 1026
8148.21 1027
8149.06 1084
8149.91 1109
8150.77 1055
8151.62 1054
8152.47 1035
8153.32 1058
8154.18 1137
8155.03 1148
8155.88 1177
8156.73 1270
8157.59 1322
8158.44 1324
8159.29 1242
8160.14 1297
8161.00 1198
8161.85 1151
8162.70 1151
8163.55 1141
8164.41 1108
8165.26 1066
8166.11 1028
8166.96 1062
8167.82 1045
8168.67 1003
8169.52 1043
8170.38 1024
8171.23 1022
8172.08 1056
8172.94 988
8173.79 969
8174.64 1018
8175.50 984
8176.35 1011
8177.20 986
8178.06 945
8178.91 956
8179.76 928
8180.62 920
8181.47 933
8182.32 900
8183.18 892
8184.03 908
8184.89 903
8185.74 916
8186.59 915
8187.45 903
8188.30 910
8189.16 945
8190.01 930
8190.86 947
8191.72 927
8192.57 870
8193.43 885
8194.28 879
8195.14 907
8195.99 908
8196.84 882
8197.70 937
8198.55 903
8199.41 864
8200.26 938
8201.12 913
8201.97 924
8202.83 939
8203.68 910
8204.54 844
8205.39 872
8206.25 903
8207.10 925
8207.96 939
8208.81 987
8209.67 923
8210.52 877
8211.38 847
8212.23 877
8213.09 894
8213.94 880
8214.80 932
8215.65 915
8216.51 916
8217.37 893
8218.22 883
8219.08 929
8219.93 921
8220.79 912
8221.64 913
8222.50 943
8223.36 962
8224.21 902
8225.07 954
8225.92 994
8226.78 951
8227.64 936
8228.49 973
8229.35 994
8230.20 917
8231.06 956
8231.92 917
8232.77 931
8233.63 896
8234.49 939
8235.34 893
8236.20 890
8237.06 914
8237.91 920
8238.77 914
8239.63 934
8240.48 864
8241.34 869
8242.20 888
8243.05 894
8243.91 899
8244.77 877
8245.62 858
8246.48 888
8247.34 862
8248.19 866
8249.05 900
8249.91 881
8250.77 881
8251.62 902
8252.48 911
8253.34 858
8254.20 900
8255.05 915
8255.91 833
8256.77 873
8257.63 904
8258.48 900
8259.34 895
8260.20 925
8261.06 878
8261.92 869
8262.77 850
8263.63 860
8264.49 842
8265.35 825
8266.21 911
8267.06 924
8267.92 902
8268.78 865
8269.64 898
8270.50 878
8271.35 887
8272.21 866
8273.07 892
8273.93 886
8274.79 902
8275.65 912
8276.51 915
8277.36 864
8278.22 902
8279.08 918
8279.94 917
8280.80 903
8281.66 893
8282.52 881
8283.38 919
8284.24 953
8285.09 975
8285.95 925
8286.81 948
8287.67 940
8288.53 975
8289.39 956
8290.25 938
8291.11 909
8291.97 940
8292.83 944
8293.69 966
8294.55 981
8295.41 958
8296.27 919
8297.13 951
8297.99 905
8298.85 956
8299.71 1056
8300.56 987
8301.42 923
8302.28 961
8303.14 959
8304.00 918
8304.86 923
8305.73 912
8306.59 980
8307.45 982
8308.31 958
8309.17 944
8310.03 921
8310.89 936
8311.75 935
8312.61 914
8313.47 906
8314.33 914
8315.19 916
8316.05 971
8316.91 1003
8317.77 976
8318.63 972
8319.49 909
8320.35 966
8321.22 958
8322.08 929
8322.94 908
8323.80 925
8324.66 947
8325.52 953
8326.38 986
8327.24 962
8328.10 923
8328.97 902
8329.83 960
8330.69 971
8331.55 942
8332.41 956
8333.27 956
8334.13 966
8335.00 950
8335.86 944
8336.72 961
8337.58 919
8338.44 945
8339.30 916
8340.17 981
8341.03 973
8341.89 976
8342.75 952
8343.62 924
8344.48 964
8345.34 981
8346.20 970
8347.06 1008
8347.93 963
8348.79 996
8349.65 976
8350.51 1013
8351.38 996
8352.24 979
8353.10 1009
8353.96 997
8354.83 945
8355.69 976
8356.55 999
8357.41 984
8358.28 928
8359.14 964
8360.00 990
8360.87 990
8361.73 948
8362.59 998
8363.46 995
8364.32 1066
8365.18 1017
8366.05 1052
8366.91 1049
8367.77 967
8368.64 1008
8369.50 1028
8370.36 1070
8371.23 1050
8372.09 1076
8372.95 1101
8373.82 1088
8374.68 1074
8375.54 1081
8376.41 1089
8377.27 1059
8378.14 1091
8379.00 1096
8379.86 1097
8380.73 1082
8381.59 1081
8382.46 1075
8383.32 1053
8384.18 1127
8385.05 1097
8385.91 1091
8386.78 1111
8387.64 1107
8388.51 1125
8389.37 1142
8390.23 1140
8391.10 1157
8391.96 1135
8392.83 1198
8393.69 1157
8394.56 1102
8395.42 1138
8396.29 1149
8397.15 1160
8398.02 1182
8398.88 1205
8399.75 1219
8400.61 1254
8401.48 1197
8402.34 1216
8403.21 1236
8404.07 1256
8404.94 1278
8405.80 1264
8406.67 1233
8407.53 1262
8408.40 1266
8409.26 1304
8410.13 1266
8411.00 1279
8411.86 1370
8412.73 1381
8413.59 1319
8414.46 1341
8415.32 1305
8416.19 1409
8417.06 1439
8417.92 1484
8418.79 1366
8419.65 1413
8420.52 1436
8421.39 1442
8422.25 1421
8423.12 1445
8423.98 1520
8424.85 1564
8425.72 1597
8426.58 1593
8427.45 1573
8428.32 1667
8429.18 1700
8430.05 1673
8430.92 1655
8431.78 1712
8432.65 1710
8433.52 1723
8434.38 1729
8435.25 1729
8436.12 1763
8436.98 1850
8437.85 1859
8438.72 1843
8439.58 1975
8440.45 1980
8441.32 2046
8442.19 2076
8443.05 2142
8443.92 2142
8444.79 2121
8445.65 2262
8446.52 2282
8447.39 2293
8448.26 2332
8449.12 2337
8449.99 2326
8450.86 2295
8451.73 2274
8452.60 2311
8453.46 2565
8454.33 2749
8455.20 2945
8456.07 3142
8456.93 3362
8457.80 3595
8458.67 3762
8459.54 3782
8460.41 3789
8461.27 3779
8462.14 3638
8463.01 3428
8463.88 3291
8464.75 3120
8465.62 3047
8466.48 3094
8467.35 3168
8468.22 3425
8469.09 3829
8469.96 4199
8470.83 4717
8471.70 5298
8472.57 5600
8473.43 5660
8474.30 5490
8475.17 5175
8476.04 4851
8476.91 4338
8477.78 3846
8478.65 3490
8479.52 3234
8480.39 2903
8481.25 2615
8482.12 2425
8482.99 2224
8483.86 2137
8484.73 2006
8485.60 1981
8486.47 1889
8487.34 1863
8488.21 1838
8489.08 1737
8489.95 1742
8490.82 1766
8491.69 1709
8492.56 1770
8493.43 1726
8494.30 1660
8495.17 1705
8496.04 1753
8496.91 1703
8497.78 1760
8498.65 1688
8499.52 1735
8500.39 1743
8501.26 1720
8502.13 1730
8503.00 1691
8503.87 1673
8504.74 1654
8505.61 1793
8506.48 1790
8507.35 1834
8508.22 1886
8509.09 1910
8509.96 1919
8510.83 1953
8511.70 1961
8512.57 1868
8513.45 1933
8514.32 1881
8515.19 1861
8516.06 1751
8516.93 1743
8517.80 1773
8518.67 1734
8519.54 1727
8520.41 1630
8521.29 1607
8522.16 1673
8523.03 1629
8523.90 1624
8524.77 1659
8525.64 1665
8526.51 1664
8527.39 1649
8528.26 1735
8529.13 1757
8530.00 1711
8530.87 1805
8531.74 1831
8532.62 1764
8533.49 1788
8534.36 1854
8535.23 1894
8536.10 1841
8536.98 1842
8537.85 1874
8538.72 1918
8539.59 1925
8540.46 1832
8541.34 1814
8542.21 1854
8543.08 1845
8543.95 1818
8544.83 1814
8545.70 1781
8546.57 1735
8547.44 1823
8548.32 1779
8549.19 1816
8550.06 1839
8550.93 1859
8551.81 1837
8552.68 1845
8553.55 1863
8554.43 1907
8555.30 2005
8556.17 2034
8557.04 1987
8557.92 1995
8558.79 1937
8559.66 1924
8560.54 1835
8561.41 1834
8562.28 1758
8563.16 1691
8564.03 1618
8564.90 1577
8565.78 1573
8566.65 1559
8567.52 1536
8568.40 1562
8569.27 1448
8570.15 1512
8571.02 1457
8571.89 1454
8572.77 1439
8573.64 1396
8574.51 1392
8575.39 1412
8576.26 1385
8577.14 1437
8578.01 1403
8578.88 1407
8579.76 1338
8580.63 1354
8581.51 1354
8582.38 1296
8583.26 1361
8584.13 1362
8585.01 1393
8585.88 1394
8586.75 1359
8587.63 1333
8588.50 1301
8589.38 1361
8590.25 1401
8591.13 1339
8592.00 1327
8592.88 1337
8593.75 1335
8594.63 1374
8595.50 1351
8596.38 1339
8597.25 1334
8598.13 1385
8599.00 1321
8599.88 1308
8600.75 1322
8601.63 1355
8602.50 1380
8603.38 1397
8604.26 1386
8605.13 1351
8606.01 1358
8606.88 1331
8607.76 1335
8608.63 1366
8609.51 1336
8610.38 1382
8611.26 1353
8612.14 1368
8613.01 1354
8613.89 1376
8614.76 1385
8615.64 1351
8616.52 1424
8617.39 1463
8618.27 1424
8619.15 1445
8620.02 1401
8620.90 1413
8621.77 1366
8622.65 1404
8623.53 1450
8624.40 1500
8625.28 1474
8626.16 1460
8627.03 1508
8627.91 1527
8628.79 1512
8629.66 1566
8630.54 1527
8631.42 1630
8632.29 1520
8633.17 1522
8634.05 1611
8634.92 1655
8635.80 1612
8636.68 1563
8637.56 1610
8638.43 1613
8639.31 1650
8640.19 1686
8641.07 1724
8641.94 1655
8642.82 1700
8643.70 1673
8644.57 1739
8645.45 1750
8646.33 1704
8647.21 1797
8648.09 1753
8648.96 1796
8649.84 1773
8650.72 1774
8651.60 1810
8652.47 1826
8653.35 1861
8654.23 1873
8655.11 1821
8655.99 1864
8656.86 1941
8657.74 1930
8658.62 1920
8659.50 1935
8660.38 1935
8661.26 1964
8662.13 1933
8663.01 1940
8663.89 1930
8664.77 1958
8665.65 1922
8666.53 2025
8667.41 2007
8668.28 2040
8669.16 2074
8670.04 2154
8670.92 2184
8671.80 2336
8672.68 2488
8673.56 2646
8674.44 2819
8675.32 3040
8676.20 3131
8677.07 3264
8677.95 3267
8678.83 3215
8679.71 3213
8680.59 3101
8681.47 2880
8682.35 2839
8683.23 2694
8684.11 2571
8684.99 2472
8685.87 2445
8686.75 2406
8687.63 2439
8688.51 2509
8689.39 2694
8690.27 2899
8691.15 3288
8692.03 3562
8692.91 3941
8693.79 4384
8694.67 4548
8695.55 4653
8696.43 4612
8697.31 4539
8698.19 4241
8699.07 3902
8699.95 3588
8700.83 3268
8701.71 2918
8702.59 2641
8703.47 2434
8704.35 2157
8705.23 2129
8706.11 1961
8706.99 1915
8707.87 1853
8708.75 1781
8709.63 1752
8710.52 1703
8711.40 1695
8712.28 1637
8713.16 1643
8714.04 1611
8714.92 1605
8715.80 1601
8716.68 1513
8717.56 1480
8718.45 1442
8719.33 1523
8720.21 1520
8721.09 1486
8721.97 1459
8722.85 1487
8723.73 1499
8724.62 1457
8725.50 1459
8726.38 1521
8727.26 1514
8728.14 1524
8729.02 1567
8729.91 1567
8730.79 1587
8731.67 1648
8732.55 1674
8733.43 1634
8734.32 1647
8735.20 1691
8736.08 1624
8736.96 1603
8737.84 1556
8738.73 1535
8739.61 1522
8740.49 1493
8741.37 1530
8742.26 1477
8743.14 1466
8744.02 1414
8744.90 1449
8745.79 1439
8746.67 1407
8747.55 1513
8748.43 1468
8749.32 1522
8750.20 1467
8751.08 1536
8751.97 1437
8752.85 1469
8753.73 1547
8754.62 1520
8755.50 1546
8756.38 1538
8757.26 1633
8758.15 1660
8759.03 1682
8759.91 1669
8760.80 1721
8761.68 1763
8762.56 1735
8763.45 1716
8764.33 1697
8765.22 1689
8766.10 1671
8766.98 1630
8767.87 1641
8768.75 1583
8769.63 1499
8770.52 1554
8771.40 1512
8772.29 1569
8773.17 1563
8774.05 1493
8774.94 1558
8775.82 1513
8776.71 1467
8777.59 1447
8778.48 1394
8779.36 1430
8780.24 1397
8781.13 1420
8782.01 1379
8782.90 1370
8783.78 1357
8784.67 1320
8785.55 1295
8786.44 1339
8787.32 1304
8788.21 1359
8789.09 1331
8789.98 1338
8790.86 1415
8791.74 1407
8792.63 1452
8793.51 1525
8794.40 1575
8795.29 1620
8796.17 1604
8797.06 1547
8797.94 1486
8798.83 1466
8799.71 1458
8800.60 1421
8801.48 1410
8802.37 1329
8803.25 1303
8804.14 1322
8805.02 1238
8805.91 1264
8806.80 1270
8807.68 1274
8808.57 1290
8809.45 1230
8810.34 1235
8811.23 1200
8812.11 1203
8813.00 1160
8813.88 1201
8814.77 1158
8815.66 1139
8816.54 1184
8817.43 1195
8818.31 1176
8819.20 1191
8820.09 1132
8820.97 1145
8821.86 1130
8822.75 1172
8823.63 1166
8824.52 1179
8825.41 1162
8826.29 1163
8827.18 1132
8828.07 1161
8828.95 1130
8829.84 1162
8830.73 1145
8831.61 1123
8832.50 1115
8833.39 1131
8834.28 1129
8835.16 1142
8836.05 1118
8836.94 1084
8837.82 1098
8838.71 1074
8839.60 1114
8840.49 1151
8841.37 1109
8842.26 1101
8843.15 1062
8844.04 1055
8844.92 1055
8845.81 1021
8846.70 1061
8847.59 1031
8848.47 1075
8849.36 1020
8850.25 1007
8851.14 1018
8852.03 1044
8852.91 1007
8853.80 997
8854.69 992
8855.58 995
8856.47 984
8857.36 1003
8858.24 982
8859.13 952
8860.02 969
8860.91 982
8861.80 990
8862.69 973
8863.57 968
8864.46 971
8865.35 929
8866.24 998
8867.13 998
8868.02 983
8868.91 979
8869.80 1007
8870.68 949
8871.57 944
8872.46 926
8873.35 953
8874.24 939
8875.13 982
8876.02 921
8876.91 936
8877.80 953
8878.69 888
8879.58 909
8880.47 930
8881.36 947
8882.24 932
8883.13 915
8884.02 946
8884.91 918
8885.80 892
8886.69 921
8887.58 929
8888.47 943
8889.36 965
8890.25 923
8891.14 896
8892.03 895
8892.92 928
8893.81 838
8894.70 873
8895.59 879
8896.48 870
8897.37 862
8898.26 877
8899.15 885
8900.04 922
8900.93 870
8901.82 877
8902.72 876
8903.61 888
8904.50 848
8905.39 850
8906.28 852
8907.17 834
8908.06 842
8908.95 877
8909.84 876
8910.73 806
8911.62 820
8912.51 822
8913.41 825
8914.30 783
8915.19 827
8916.08 816
8916.97 875
8917.86 853
8918.75 846
8919.64 831
8920.54 826
8921.43 830
8922.32 863
8923.21 875
8924.10 812
8924.99 823
8925.88 787
8926.78 843
8927.67 749
8928.56 803
8929.45 781
8930.34 777
8931.24 797
8932.13 808
8933.02 801
8933.91 785
8934.80 792
8935.70 797
8936.59 769
8937.48 815
8938.37 803
8939.27 792
8940.16 789
8941.05 795
8941.94 818
8942.84 784
8943.73 817
8944.62 804
8945.51 765
8946.41 750
8947.30 746
8948.19 784
8949.08 758
8949.98 747
8950.87 771
8951.76 781
8952.66 768
8953.55 781
8954.44 803
8955.34 793
8956.23 739
8957.12 813
8958.02 748
8958.91 760
8959.80 772
8960.70 823
8961.59 821
8962.48 765
8963.38 778
8964.27 762
8965.16 778
8966.06 775
8966.95 807
8967.84 780
8968.74 787
8969.63 775
8970.53 800
8971.42 800
8972.31 793
8973.21 816
8974.10 766
8975.00 808
8975.89 808
8976.78 776
8977.68 807
8978.57 772
8979.47 741
8980.36 757
8981.26 781
8982.15 799
8983.05 773
8983.94 764
8984.83 773
8985.73 764
8986.62 740
8987.52 771
8988.41 757
8989.31 738
8990.20 801
8991.10 738
8991.99 748
8992.89 697
8993.78 746
8994.68 722
8995.57 735
8996.47 739
8997.36 726
8998.26 801
8999.15 780
9000.05 776
9000.95 765
9001.84 809
9002.74 762
9003.63 766
9004.53 806
9005.42 787
9006.32 747
9007.21 743
9008.11 780
9009.01 734
9009.90 776
9010.80 726
9011.69 751
9012.59 746
9013.49 732
9014.38 736
9015.28 736
9016.17 765
9017.07 739
9017.97 719
9018.86 743
9019.76 692
9020.66 717
9021.55 723
9022.45 724
9023.35 730
9024.24 688
9025.14 665
9026.04 716
9026.93 726
9027.83 700
9028.73 768
9029.62 787
9030.52 754
9031.42 712
9032.31 758
9033.21 693
9034.11 674
9035.01 740
9035.90 726
9036.80 735
9037.70 735
9038.59 709
9039.49 704
9040.39 721
9041.29 706
9042.18 702
9043.08 681
9043.98 725
9044.88 723
9045.77 719
9046.67 731
9047.57 740
9048.47 788
9049.37 798
9050.26 759
9051.16 737
9052.06 668
9052.96 749
9053.85 750
9054.75 730
9055.65 761
9056.55 769
9057.45 726
9058.35 711
9059.24 746
9060.14 768
9061.04 764
9061.94 803
9062.84 782
9063.74 806
9064.64 804
9065.53 796
9066.43 775
9067.33 786
9068.23 769
9069.13 793
9070.03 814
9070.93 770
9071.83 748
9072.72 765
9073.62 759
9074.52 781
9075.42 778
9076.32 800
9077.22 754
9078.12 744
9079.02 736
9079.92 770
9080.82 786
9081.72 767
9082.62 781
9083.52 763
9084.42 751
9085.32 775
9086.21 764
9087.11 766
9088.01 807
9088.91 846
9089.81 781
9090.71 776
9091.61 795
9092.51 829
9093.41 814
9094.31 822
9095.21 817
9096.11 811
9097.01 849
9097.91 790
9098.81 808
9099.72 782
9100.62 812
9101.52 795
9102.42 770
9103.32 754
9104.22 794
9105.12 769
9106.02 779
9106.92 781
9107.82 717
9108.72 769
9109.62 759
9110.52 793
9111.42 754
9112.32 761
9113.23 770
9114.13 748
9115.03 782
9115.93 741
9116.83 750
9117.73 740
9118.63 786
9119.53 706
9120.44 752
9121.34 715
9122.24 736
9123.14 747
9124.04 731
9124.94 768
9125.84 791
9126.75 743
9127.65 776
9128.55 769
9129.45 747
9130.35 785
9131.25 729
9132.16 768
9133.06 747
9133.96 743
9134.86 754
9135.76 786
9136.67 770
9137.57 795
9138.47 745
9139.37 758
9140.28 751
9141.18 754
9142.08 798
9142.98 797
9143.89 785
9144.79 771
9145.69 727
9146.59 740
9147.50 785
9148.40 763
9149.30 742
9150.20 744
9151.11 761
9152.01 780
9152.91 782
9153.82 786
9154.72 762
9155.62 764
9156.53 728
9157.43 794
9158.33 802
9159.24 768
9160.14 758
9161.04 757
9161.95 760
9162.85 775
9163.75 765
9164.66 775
9165.56 763
9166.46 773
9167.37 810
9168.27 760
9169.17 729
9170.08 741
9170.98 770
9171.89 810
9172.79 804
9173.69 797
9174.60 753
9175.50 779
9176.41 765
9177.31 743
9178.21 754
9179.12 764
9180.02 798
9180.93 806
9181.83 787
9182.74 802
9183.64 762
9184.55 838
9185.45 795
9186.35 760
9187.26 724
9188.16 783
9189.07 816
9189.97 783
9190.88 792
9191.78 790
9192.69 778
9193.59 752
9194.50 749
9195.40 756
9196.31 770
9197.21 785
9198.12 827
9199.02 799
9199.93 769
9200.83 795
9201.74 823
9202.65 848
9203.55 863
9204.46 779
9205.36 784
9206.27 792
9207.17 781
9208.08 796
9208.98 765
9209.89 752
9210.80 735
9211.70 796
9212.61 765
9213.51 779
9214.42 826
9215.33 812
9216.23 758
9217.14 783
9218.04 854
9218.95 912
9219.86 855
9220.76 845
9221.67 861
9222.58 840
9223.48 816
9224.39 796
9225.30 864
9226.20 819
9227.11 825
9228.01 787
9228.92 745
9229.83 796
9230.74 760
9231.64 761
9232.55 770
9233.46 718
9234.36 708
9235.27 735
9236.18 755
9237.08 777
9237.99 719
9238.90 720
9239.81 762
9240.71 763
9241.62 749
9242.53 763
9243.43 702
9244.34 686
9245.25 735
9246.16 718
9247.07 728
9247.97 769
9248.88 748
9249.79 708
9250.70 698
9251.60 743
9252.51 718
9253.42 731
9254.33 752
9255.24 721
9256.14 731
9257.05 697
9257.96 739
9258.87 730
9259.78 784
9260.68 728
9261.59 745
9262.50 709
9263.41 726
9264.32 677
9265.23 716
9266.13 733
9267.04 677
9267.95 724
9268.86 731
9269.77 695
9270.68 708
9271.59 749
9272.50 754
9273.40 737
9274.31 718
9275.22 738
9276.13 689
9277.04 711
9277.95 746
9278.86 749
9279.77 742
9280.68 746
9281.59 741
9282.50 775
9283.41 754
9284.32 743
9285.22 741
9286.13 744
9287.04 733
9287.95 772
9288.86 775
9289.77 736
9290.68 684
9291.59 750
9292.50 792
9293.41 787
9294.32 776
9295.23 746
9296.14 717
9297.05 749
9297.96 744
9298.87 786
9299.78 787
9300.69 835
9301.60 813
9302.51 834
9303.42 864
9304.33 834
9305.24 755
9306.15 804
9307.07 798
9307.98 826
9308.89 762
9309.80 800
9310.71 891
9311.62 906
9312.53 913
9313.44 904
9314.35 894
9315.26 873
9316.17 879
9317.08 866
9318.00 861
9318.91 825
9319.82 801
9320.73 821
9321.64 803
9322.55 776
9323.46 760
9324.37 769
9325.29 800
9326.20 798
9327.11 771
9328.02 773
9328.93 738
9329.84 798
9330.75 758
9331.67 784
9332.58 756
9333.49 720
9334.40 793
9335.31 773
9336.23 755
9337.14 738
9338.05 750
9338.96 779
9339.87 797
9340.79 798
9341.70 791
9342.61 741
9343.52 788
9344.44 802
9345.35 804
9346.26 804
9347.17 826
9348.09 758
9349.00 774
9349.91 775
9350.82 802
9351.74 814
9352.65 797
9353.56 789
9354.47 825
9355.39 769
9356.30 761
9357.21 774
9358.13 751
9359.04 798
9359.95 775
9360.87 808
9361.78 812
9362.69 792
9363.61 781
9364.52 819
9365.43 808
9366.35 809
9367.26 786
9368.17 833
9369.09 818
9370.00 805
9370.91 836
9371.83 784
9372.74 792
9373.65 777
9374.57 780
9375.48 813
9376.40 770
9377.31 795
9378.22 797
9379.14 766
9380.05 806
9380.97 818
9381.88 844
9382.80 879
9383.71 806
9384.62 790
9385.54 830
9386.45 853
9387.37 806
9388.28 869
9389.20 830
9390.11 828
9391.03 886
9391.94 901
9392.85 925
9393.77 858
9394.68 910
9395.60 902
9396.51 906
9397.43 886
9398.34 928
9399.26 932
9400.17 884
9401.09 921
9402.00 884
9402.92 866
9403.84 880
9404.75 846
9405.67 878
9406.58 860
9407.50 893
9408.41 871
9409.33 833
9410.24 883
9411.16 850
9412.07 843
9412.99 819
9413.91 883
9414.82 925
9415.74 889
9416.65 896
9417.57 879
9418.49 899
9419.40 843
9420.32 870
9421.23 873
9422.15 894
9423.07 934
9423.98 922
9424.90 899
9425.81 930
9426.73 867
9427.65 874
9428.56 917
9429.48 922
9430.40 948
9431.31 961
9432.23 879
9433.15 965
9434.06 865
9434.98 889
9435.90 961
9436.81 1002
9437.73 981
9438.65 940
9439.57 956
9440.48 962
9441.40 933
9442.32 949
9443.23 966
9444.15 946
9445.07 956
9445.99 951
9446.90 1003
9447.82 960
9448.74 957
9449.66 994
9450.57 1045
9451.49 1071
9452.41 1134
9453.33 1146
9454.24 1153
9455.16 1211
9456.08 1259
9457.00 1236
9457.91 1223
9458.83 1214
9459.75 1209
9460.67 1169
9461.59 1140
9462.50 1068
9463.42 1047
9464.34 1044
9465.26 1062
9466.18 966
9467.10 1019
9468.01 989
9468.93 952
9469.85 947
9470.77 925
9471.69 944
9472.61 949
9473.53 905
9474.44 944
9475.36 949
9476.28 956
9477.20 933
9478.12 961
9479.04 990
9479.96 1005
9480.88 1066
9481.80 975
9482.71 970
9483.63 974
9484.55 999
9485.47 980
9486.39 986
9487.31 992
9488.23 1013
9489.15 1045
9490.07 1013
9490.99 972
9491.91 1007
9492.83 956
9493.75 955
9494.67 969
9495.59 1003
9496.51 961
9497.43 951
9498.35 960
9499.27 964
9500.19 976
9501.11 946
9502.03 976
9502.95 1051
9503.87 960
9504.79 994
9505.71 976
9506.63 994
9507.55 983
9508.47 990
9509.39 977
9510.31 1007
9511.23 955
9512.15 1030
9513.07 1052
9513.99 1053
9514.91 1031
9515.83 1096
9516.75 1083
9517.67 1150
9518.59 1225
9519.52 1213
9520.44 1206
9521.36 1190
9522.28 1203
9523.20 1213
9524.12 1179
9525.04 1208
9525.96 1214
9526.88 1183
9527.80 1199
9528.73 1199
9529.65 1224
9530.57 1197
9531.49 1281
9532.41 1286
9533.33 1319
9534.26 1332
9535.18 1352
9536.10 1389
9537.02 1397
9537.94 1398
9538.86 1377
9539.79 1325
9540.71 1259
9541.63 1256
9542.55 1239
9543.47 1215
9544.40 1124
9545.32 1172
9546.24 1154
9547.16 1092
9548.08 1116
9549.01 1183
9549.93 1136
9550.85 1113
9551.77 1050
9552.70 1107
9553.62 1105
9554.54 1078
9555.46 1077
9556.39 1098
9557.31 1116
9558.23 1081
9559.16 1130
9560.08 1115
9561.00 1121
9561.92 1150
9562.85 1164
9563.77 1146
9564.69 1145
9565.62 1152
9566.54 1086
9567.46 1090
9568.39 1102
9569.31 1093
9570.23 1076
9571.16 1047
9572.08 1040
9573.00 1045
9573.93 1014
9574.85 1072
9575.77 1050
9576.70 1045
9577.62 1030
9578.54 1013
9579.47 1009
9580.39 992
9581.32 1034
9582.24 1049
9583.16 996
9584.09 965
9585.01 991
9585.94 1000
9586.86 964
9587.78 1011
9588.71 989
9589.63 985
9590.56 992
9591.48 1031
9592.41 1046
9593.33 1065
9594.25 1053
9595.18 1048
9596.10 1004
9597.03 1030
9597.95 1079
9598.88 1081
9599.80 1091
9600.73 1053
9601.65 1116
9602.58 1150
9603.50 1118
9604.43 1127
9605.35 1098
9606.28 1137
9607.20 1165
9608.13 1116
9609.05 1125
9609.98 1173
9610.90 1207
9611.83 1172
9612.75 1186
9613.68 1167
9614.60 1201
9615.53 1242
9616.46 1217
9617.38 1242
9618.31 1236
9619.23 1235
9620.16 1245
9621.08 1219
9622.01 1301
9622.94 1259
9623.86 1258
9624.79 1256
9625.71 1304
9626.64 1339
9627.57 1305
9628.49 1342
9629.42 1346
9630.34 1314
9631.27 1353
9632.20 1377
9633.12 1404
9634.05 1416
9634.98 1469
9635.90 1415
9636.83 1480
9637.76 1520
9638.68 1465
9639.61 1449
9640.54 1466
9641.46 1540
9642.39 1559
9643.32 1593
9644.24 1605
9645.17 1637
9646.10 1670
9647.02 1708
9647.95 1766
9648.88 1785
9649.81 1905
9650.73 2015
9651.66 1948
9652.59 2003
9653.51 1959
9654.44 2013
9655.37 1846
9656.30 1838
9657.22 1862
9658.15 1764
9659.08 1747
9660.01 1683
9660.93 1709
9661.86 1650
9662.79 1618
9663.72 1592
9664.65 1584
9665.57 1541
9666.50 1565
9667.43 1588
9668.36 1621
9669.29 1603
9670.21 1623
9671.14 1627
9672.07 1658
9673.00 1685
9673.93 1651
9674.86 1694
9675.78 1689
9676.71 1754
9677.64 1659
9678.57 1729
9679.50 1750
9680.43 1818
9681.36 1793
9682.28 1785
9683.21 1798
9684.14 1722
9685.07 1793
9686.00 1756
9686.93 1783
9687.86 1778
9688.79 1858
9689.72 1848
9690.64 1796
9691.57 1847
9692.50 1789
9693.43 1896
9694.36 1931
9695.29 1899
9696.22 1860
9697.15 1954
9698.08 1915
9699.01 1989
9699.94 2029
9700.87 1983
9701.80 1968
9702.73 1962
9703.66 1992
9704.59 1985
9705.52 1882
9706.45 1885
9707.38 1863
9708.31 1857
9709.24 1912
9710.17 1827
9711.10 1816
9712.03 1860
9712.96 1883
9713.89 1949
9714.82 1919
9715.75 1910
9716.68 1973
9717.61 2056
9718.54 2041
9719.47 1997
9720.40 2012
9721.33 1936
9722.26 1901
9723.19 1898
9724.12 1848
9725.05 1760
9725.98 1718
9726.92 1725
9727.85 1684
9728.78 1670
9729.71 1686
9730.64 1643
9731.57 1638
9732.50 1643
9733.43 1683
9734.36 1703
9735.30 1690
9736.23 1685
9737.16 1655
9738.09 1657
9739.02 1591
9739.95 1592
9740.88 1565
9741.82 1541
9742.75 1556
9743.68 1495
9744.61 1462
9745.54 1450
9746.47 1413
9747.41 1391
9748.34 1363
9749.27 1394
9750.20 1385
9751.13 1421
9752.07 1461
9753.00 1394
9753.93 1384
9754.86 1366
9755.79 1392
9756.73 1366
9757.66 1351
9758.59 1377
9759.52 1375
9760.46 1395
9761.39 1365
9762.32 1434
9763.25 1353
9764.19 1333
9765.12 1354
9766.05 1417
9766.98 1431
9767.92 1394
9768.85 1450
9769.78 1471
9770.72 1407
9771.65 1378
9772.58 1371
9773.52 1403
9774.45 1404
9775.38 1405
9776.31 1393
9777.25 1451
9778.18 1482
9779.11 1488
9780.05 1537
9780.98 1512
9781.92 1530
9782.85 1576
9783.78 1631
9784.72 1611
9785.65 1624
9786.58 1623
9787.52 1564
9788.45 1556
9789.38 1519
9790.32 1475
9791.25 1480
9792.19 1461
9793.12 1384
9794.05 1390
9794.99 1337
9795.92 1398
9796.86 1432
9797.79 1388
9798.73 1350
9799.66 1327
9800.59 1415
9801.53 1398
9802.46 1362
9803.40 1385
9804.33 1434
9805.27 1342
9806.20 1289
9807.14 1337
9808.07 1306
9809.01 1236
9809.94 1202
9810.88 1221
9811.81 1191
9812.75 1150
9813.68 1075
9814.62 1126
9815.55 1115
9816.49 1108
9817.42 1122
9818.36 1179
9819.29 1122
9820.23 1095
9821.16 1115
9822.10 1119
9823.03 1103
9823.97 1148
9824.90 1128
9825.84 1154
9826.78 1082
9827.71 1035
9828.65 1080
9829.58 1083
9830.52 1082
9831.45 1042
9832.39 1089
9833.33 1088
9834.26 1033
9835.20 1038
9836.13 1031
9837.07 1035
9838.01 1028
9838.94 1081
9839.88 1050
9840.82 1039
9841.75 1048
9842.69 1076
9843.62 1018
9844.56 1045
9845.50 1056
9846.43 1073
9847.37 1029
9848.31 1049
9849.24 1005
9850.18 1038
9851.12 1027
9852.05 1064
9852.99 990
9853.93 1053
9854.87 1020
9855.80 1040
9856.74 1036
9857.68 1027
9858.61 1005
9859.55 994
9860.49 1041
9861.43 1022
9862.36 977
9863.30 1032
9864.24 1098
9865.17 1043
9866.11 1012
9867.05 1004
9867.99 983
9868.93 1005
9869.86 971
9870.80 949
9871.74 954
9872.68 976
9873.61 1020
9874.55 981
9875.49 984
9876.43 1003
9877.37 1034
9878.30 991
9879.24 995
9880.18 1006
9881.12 1002
9882.06 1012
9883.00 955
9883.93 979
9884.87 973
9885.81 952
9886.75 955
9887.69 997
9888.63 947
9889.56 928
9890.50 951
9891.44 971
9892.38 948
9893.32 909
9894.26 915
9895.20 925
9896.14 919
9897.07 893
9898.01 927
9898.95 932
9899.89 916
9900.83 884
9901.77 911
9902.71 902
9903.65 908
9904.59 877
9905.53 953
9906.47 908
9907.41 884
9908.35 879
9909.29 938
9910.23 961
9911.16 897
9912.10 914
9913.04 926
9913.98 970
9914.92 922
9915.86 909
9916.80 855
9917.74 921
9918.68 919
9919.62 894
9920.56 930
9921.50 899
9922.44 912
9923.38 940
9924.32 979
9925.27 1061
9926.21 1104
9927.15 1143
9928.09 1204
9929.03 1209
9929.97 1207
9930.91 1197
9931.85 1159
9932.79 1193
9933.73 1179
9934.67 1155
9935.61 1135
9936.55 1049
9937.49 989
9938.43 958
9939.38 966
9940.32 957
9941.26 908
9942.20 933
9943.14 924
9944.08 892
9945.02 841
9945.96 852
9946.90 883
9947.85 844
9948.79 872
9949.73 846
9950.67 855
9951.61 867
9952.55 844
9953.50 804
9954.44 796
9955.38 829
9956.32 844
9957.26 839
9958.20 851
9959.15 841
9960.09 818
9961.03 819
9961.97 824
9962.91 790
9963.86 855
9964.80 855
9965.74 805
9966.68 819
9967.63 827
9968.57 750
9969.51 786
9970.45 839
9971.39 835
9972.34 742
9973.28 776
9974.22 795
9975.17 791
9976.11 789
9977.05 789
9977.99 779
9978.94 816
9979.88 794
9980.82 771
9981.77 769
9982.71 754
9983.65 747
9984.59 735
9985.54 739
9986.48 724
9987.42 756
9988.37 728
9989.31 766
9990.25 736
9991.20 717
9992.14 776
9993.08 761
9994.03 750
9994.97 764
9995.92 758
9996.86 779
9997.80 746
9998.75 731
9999.69 745
10000.63 742
10001.58 744
10002.52 752
10003.47 747
10004.41 800
10005.35 755
10006.30 742
10007.24 754
10008.19 762
10009.13 748
10010.08 752
10011.02 741
10011.96 753
10012.91 736
10013.85 777
10014.80 736
10015.74 738
10016.69 735
10017.63 748
10018.58 736
10019.52 737
10020.47 722
10021.41 758
10022.36 708
10023.30 718
10024.25 722
10025.19 760
10026.14 714
10027.08 730
10028.03 713
10028.97 683
10029.92 688
10030.86 696
10031.81 684
10032.75 743
10033.70 729
10034.64 734
10035.59 728
10036.53 717
10037.48 696
10038.43 711
10039.37 692
10040.32 746
10041.26 762
10042.21 721
10043.16 757
10044.10 693
10045.05 715
10045.99 767
10046.94 767
10047.89 775
10048.83 700
10049.78 696
10050.72 716
10051.67 729
10052.62 720
10053.56 741
10054.51 737
10055.46 731
10056.40 693
10057.35 715
10058.30 725
10059.24 706
10060.19 702
10061.14 698
10062.08 678
10063.03 698
10063.98 701
10064.92 682
10065.87 661
10066.82 662
10067.76 679
10068.71 659
10069.66 691
10070.61 672
10071.55 710
10072.50 657
10073.45 681
10074.39 667
10075.34 673
10076.29 692
10077.24 671
10078.18 666
10079.13 709
10080.08 689
10081.03 728
10081.97 697
10082.92 646
10083.87 668
10084.82 709
10085.77 680
10086.71 661
10087.66 655
10088.61 684
10089.56 703
10090.51 683
10091.45 664
10092.40 694
10093.35 651
10094.30 677
10095.25 687
10096.20 703
10097.14 742
10098.09 714
10099.04 711
10099.99 707
10100.94 705
10101.89 706
10102.84 731
10103.78 738
10104.73 686
10105.68 692
10106.63 697
10107.58 672
10108.53 715
10109.48 672
10110.43 678
10111.38 657
10112.33 654
10113.27 670
10114.22 676
10115.17 678
10116.12 660
10117.07 682
10118.02 682
10118.97 680
10119.92 641
10120.87 666
10121.82 697
10122.77 698
10123.72 672
10124.67 726
10125.62 655
10126.57 697
10127.52 708
10128.47 670
10129.42 670
10130.37 684
10131.32 681
10132.27 672
10133.22 726
10134.17 669
10135.12 705
10136.07 725
10137.02 716
10137.97 742
10138.92 749
10139.87 760
10140.82 772
10141.77 722
10142.72 697
10143.67 712
10144.62 754
10145.57 719
10146.52 729
10147.47 737
10148.43 739
10149.38 761
10150.33 762
10151.28 742
10152.23 776
10153.18 762
10154.13 783
10155.08 788
10156.03 755
10156.99 813
10157.94 774
10158.89 791
10159.84 763
10160.79 788
10161.74 815
10162.69 814
10163.65 805
10164.60 801
10165.55 785
10166.50 769
10167.45 831
10168.40 817
10169.36 818
10170.31 796
10171.26 802
10172.21 843
10173.16 851
10174.11 833
10175.07 862
10176.02 881
10176.97 827
10177.92 861
10178.88 857
10179.83 879
10180.78 875
10181.73 934
10182.69 922
10183.64 943
10184.59 967
10185.54 972
10186.50 963
10187.45 887
10188.40 907
10189.35 948
10190.31 974
10191.26 984
10192.21 977
10193.17 988
10194.12 996
10195.07 1019
10196.02 1027
10196.98 988
10197.93 1096
10198.88 1088
10199.84 1105
10200.79 1065
10201.74 1087
10202.70 1126
10203.65 1066
10204.60 1108
10205.56 1113
10206.51 1148
10207.46 1147
10208.42 1204
10209.37 1182
10210.33 1214
10211.28 1236
10212.23 1217
10213.19 1252
10214.14 1193
10215.09 1139
10216.05 1114
10217.00 1090
10217.96 1066
10218.91 1035
10219.87 1034
10220.82 1028
10221.77 1060
10222.73 983
10223.68 987
10224.64 999
10225.59 988
10226.55 976
10227.50 992
10228.45 927
10229.41 956
10230.36 956
10231.32 1016
10232.27 995
10233.23 1026
10234.18 1021
10235.14 1070
10236.09 1079
10237.05 1067
10238.00 1052
10238.96 1109
10239.91 1066
10240.87 1094
10241.82 1071
10242.78 986
10243.73 1001
10244.69 1008
10245.64 978
10246.60 932
10247.56 942
10248.51 939
10249.47 870
10250.42 838
10251.38 864
10252.33 815
10253.29 799
10254.25 845
10255.20 876
10256.16 790
10257.11 772
10258.07 826
10259.02 802
10259.98 781
10260.94 806
10261.89 785
10262.85 800
10263.81 822
10264.76 775
10265.72 749
10266.67 777
10267.63 796
10268.59 824
10269.54 806
10270.50 782
10271.46 838
10272.41 782
10273.37 785
10274.33 805
10275.28 785
10276.24 762
10277.20 787
10278.15 764
10279.11 766
10280.07 758
10281.03 727
10281.98 768
10282.94 786
10283.90 809
10284.85 800
10285.81 731
10286.77 735
10287.73 749
10288.68 770
10289.64 774
10290.60 732
10291.56 703
10292.51 732
10293.47 775
10294.43 732
10295.39 761
10296.34 805
10297.30 754
10298.26 757
10299.22 721
10300.18 772
10301.13 728
10302.09 738
10303.05 738
10304.01 772
10304.97 754
10305.92 736
10306.88 707
10307.84 706
10308.80 713
10309.76 734
10310.72 770
10311.67 740
10312.63 773
10313.59 727
10314.55 734
10315.51 719
10316.47 753
10317.43 708
10318.38 747
10319.34 704
10320.30 743
10321.26 752
10322.22 755
10323.18 715
10324.14 688
10325.10 672
10326.06 723
10327.01 739
10327.97 726
10328.93 750
10329.89 741
10330.85 731
10331.81 742
10332.77 740
10333.73 727
10334.69 728
10335.65 728
10336.61 731
10337.57 724
10338.53 696
10339.49 707
10340.45 695
10341.41 680
10342.37 684
10343.33 698
10344.29 692
10345.25 712
10346.21 766
10347.17 704
10348.13 657
10349.09 704
10350.05 665
10351.01 633
10351.97 678
10352.93 682
10353.89 683
10354.85 675
10355.81 665
10356.77 686
10357.73 651
10358.69 631
10359.65 693
10360.61 719
10361.57 674
10362.54 693
10363.50 675
10364.46 673
10365.42 681
10366.38 693
10367.34 660
10368.30 666
10369.26 650
10370.22 664
10371.18 694
10372.15 653
10373.11 671
10374.07 664
10375.03 648
10375.99 628
10376.95 652
10377.91 648
10378.88 625
10379.84 657
10380.80 676
10381.76 654
10382.72 679
10383.68 660
10384.65 656
10385.61 705
10386.57 597
10387.53 647
10388.49 637
10389.46 652
10390.42 663
10391.38 635
10392.34 695
10393.31 688
10394.27 670
10395.23 697
10396.19 692
10397.15 696
10398.12 671
10399.08 675
10400.04 662
10401.00 685
10401.97 677
10402.93 697
10403.89 675
10404.86 693
10405.82 725
10406.78 738
10407.74 722
10408.71 724
10409.67 701
10410.63 705
10411.60 706
10412.56 731
10413.52 768
10414.49 727
10415.45 790
10416.41 800
10417.38 808
10418.34 873
10419.30 818
10420.27 829
10421.23 856
10422.19 880
10423.16 886
10424.12 911
10425.08 920
10426.05 836
10427.01 815
10427.98 782
10428.94 772
10429.90 748
10430.87 756
10431.83 739
10432.80 674
10433.76 732
10434.72 722
10435.69 702
10436.65 626
10437.62 665
10438.58 695
10439.55 623
10440.51 612
10441.47 618
10442.44 653
10443.40 683
10444.37 608
10445.33 646
10446.30 646
10447.26 606
10448.23 637
10449.19 663
10450.16 634
10451.12 613
10452.09 637
10453.05 630
10454.02 634
10454.98 636
10455.95 662
10456.91 638
10457.88 637
10458.84 646
10459.81 630
10460.77 668
10461.74 630
10462.70 667
10463.67 623
10464.64 629
10465.60 647
10466.57 646
10467.53 666
10468.50 642
10469.46 572
10470.43 615
10471.40 634
10472.36 615
10473.33 594
10474.29 604
10475.26 601
10476.23 626
10477.19 626
10478.16 640
10479.12 644
10480.09 640
10481.06 611
10482.02 656
10482.99 638
10483.96 625
10484.92 657
10485.89 659
10486.85 626
10487.82 607
10488.79 654
10489.75 634
10490.72 636
10491.69 614
10492.66 652
10493.62 672
10494.59 662
10495.56 633
10496.52 652
10497.49 653
10498.46 687
10499.42 660
10500.39 647
10501.36 657
10502.33 628
10503.29 657
10504.26 656
10505.23 660
10506.20 681
10507.16 666
10508.13 645
10509.10 642
10510.07 645
10511.03 692
10512.00 626
10512.97 644
10513.94 696
10514.90 687
10515.87 658
10516.84 655
10517.81 681
10518.78 654
10519.74 666
10520.71 675
10521.68 653
10522.65 674
10523.62 631
10524.59 679
10525.55 647
10526.52 624
10527.49 632
10528.46 631
10529.43 634
10530.40 663
10531.37 661
10532.33 630
10533.30 648
10534.27 677
10535.24 652
10536.21 660
10537.18 691
10538.15 667
10539.12 670
10540.08 629
10541.05 673
10542.02 688
10542.99 665
10543.96 651
10544.93 670
10545.90 682
10546.87 678
10547.84 659
10548.81 662
10549.78 690
10550.75 665
10551.72 697
10552.69 678
10553.66 695
10554.63 701
10555.60 731
10556.56 736
10557.53 768
10558.50 735
10559.47 799
10560.44 830
10561.41 856
10562.38 848
10563.35 875
10564.32 854
10565.29 868
10566.27 837
10567.24 835
10568.21 813
10569.18 793
10570.15 803
10571.12 757
10572.09 731
10573.06 749
10574.03 760
10575.00 740
10575.97 739
10576.94 702
10577.91 697
10578.88 692
10579.85 663
10580.82 679
10581.79 679
10582.77 669
10583.74 668
10584.71 701
10585.68 754
10586.65 747
10587.62 745
10588.59 723
10589.56 704
10590.54 725
10591.51 716
10592.48 726
10593.45 772
10594.42 780
10595.39 770
10596.36 737
10597.34 710
10598.31 747
10599.28 731
10600.25 691
10601.22 677
10602.19 747
10603.17 751
10604.14 717
10605.11 642
10606.08 628
10607.05 672
10608.03 678
10609.00 653
10609.97 676
10610.94 648
10611.92 642
10612.89 662
10613.86 683
10614.83 620
10615.81 670
10616.78 665
10617.75 679
10618.72 691
10619.70 652
10620.67 656
10621.64 677
10622.61 686
10623.59 640
10624.56 745
10625.53 733
10626.51 703
10627.48 673
10628.45 671
10629.43 674
10630.40 670
10631.37 681
10632.34 712
10633.32 714
10634.29 719
10635.26 774
10636.24 750
10637.21 789
10638.19 757
10639.16 805
10640.13 786
10641.11 779
10642.08 806
10643.05 802
10644.03 787
10645.00 829
10645.98 799
10646.95 751
10647.92 763
10648.90 750
10649.87 746
10650.85 723
10651.82 715
10652.79 696
10653.77 694
10654.74 685
10655.72 685
10656.69 675
10657.67 658
10658.64 654
10659.61 663
10660.59 695
10661.56 682
10662.54 694
10663.51 702
10664.49 684
10665.46 689
10666.44 687
10667.41 715
10668.39 675
10669.36 687
10670.34 660
10671.31 670
10672.29 629
10673.26 617
10674.24 653
10675.21 688
10676.19 678
10677.16 703
10678.14 656
10679.11 649
10680.09 634
10681.06 627
10682.04 682
10683.02 698
10683.99 732
10684.97 733
10685.94 721
10686.92 726
10687.89 697
10688.87 702
10689.85 710
10690.82 684
10691.80 623
10692.77 637
10693.75 687
10694.73 654
10695.70 587
10696.68 624
10697.65 670
10698.63 633
10699.61 600
10700.58 614
10701.56 640
10702.54 637
10703.51 604
10704.49 640
10705.47 601
10706.44 593
10707.42 613
10708.40 592
10709.37 610
10710.35 613
10711.33 628
10712.30 600
10713.28 665
10714.26 619
10715.23 615
10716.21 625
10717.19 603
10718.17 636
10719.14 618
10720.12 656
10721.10 603
10722.08 618
10723.05 620
10724.03 596
10725.01 617
10725.98 616
10726.96 624
10727.94 614
10728.92 616
10729.90 619
10730.87 590
10731.85 567
10732.83 571
10733.81 613
10734.78 605
10735.76 625
10736.74 610
10737.72 607
10738.70 614
10739.68 621
10740.65 624
10741.63 642
10742.61 652
10743.59 608
10744.57 606
10745.54 577
10746.52 606
10747.50 638
10748.48 605
10749.46 637
10750.44 630
10751.42 595
10752.40 656
10753.37 625
10754.35 607
10755.33 581
10756.31 617
10757.29 620
10758.27 627
10759.25 582
10760.23 593
10761.21 639
10762.19 587
10763.16 630
10764.14 572
10765.12 628
10766.10 583
10767.08 605
10768.06 605
10769.04 595
10770.02 623
10771.00 632
10771.98 619
10772.96 606
10773.94 601
10774.92 620
10775.90 638
10776.88 586
10777.86 590
10778.84 628
10779.82 652
10780.80 633
10781.78 612
10782.76 660
10783.74 620
10784.72 647
10785.70 615
10786.68 642
10787.66 638
10788.64 628
10789.62 671
10790.60 606
10791.58 599
10792.56 554
10793.54 591
10794.52 592
10795.50 620
10796.48 636
10797.47 596
10798.45 614
10799.43 637
10800.41 649
10801.39 640
10802.37 632
10803.35 627
10804.33 619
10805.31 593
10806.29 595
10807.28 628
10808.26 592
10809.24 617
10810.22 611
10811.20 634
10812.18 624
10813.16 613
10814.15 636
10815.13 621
10816.11 613
10817.09 625
10818.07 645
10819.05 628
10820.04 648
10821.02 635
10822.00 620
10822.98 646
10823.96 675
10824.95 666
10825.93 689
10826.91 650
10827.89 639
10828.87 620
10829.86 638
10830.84 645
10831.82 625
10832.80 619
10833.79 612
10834.77 628
10835.75 646
10836.73 658
10837.72 689
10838.70 652
10839.68 629
10840.66 658
10841.65 661
10842.63 682
10843.61 698
10844.60 687
10845.58 680
10846.56 666
10847.54 677
10848.53 665
10849.51 695
10850.49 687
10851.48 678
10852.46 689
10853.44 695
10854.43 691
10855.41 713
10856.39 695
10857.38 708
10858.36 715
10859.34 707
10860.33 710
10861.31 685
10862.30 664
10863.28 677
10864.26 728
10865.25 700
10866.23 691
10867.22 687
10868.20 691
10869.18 689
10870.17 731
10871.15 732
10872.14 699
10873.12 730
10874.10 753
10875.09 748
10876.07 721
10877.06 704
10878.04 767
10879.03 735
10880.01 738
10881.00 781
10881.98 774
10882.96 752
10883.95 773
10884.93 788
10885.92 807
10886.90 765
10887.89 822
10888.87 804
10889.86 817
10890.84 854
10891.83 848
10892.81 810
10893.80 823
10894.78 840
10895.77 801
10896.75 847
10897.74 880
10898.73 888
10899.71 879
10900.70 842
10901.68 829
10902.67 852
10903.65 885
10904.64 874
10905.62 860
10906.61 852
10907.60 878
10908.58 902
10909.57 872
10910.55 897
10911.54 898
10912.53 929
10913.51 906
10914.50 868
10915.48 879
10916.47 895
10917.46 936
10918.44 942
10919.43 975
10920.41 946
10921.40 923
10922.39 961
10923.37 926
10924.36 908
10925.35 970
10926.33 905
10927.32 948
10928.31 983
10929.29 1013
10930.28 975
10931.27 979
10932.25 976
10933.24 984
10934.23 994
10935.22 1015
10936.20 1024
10937.19 1035
10938.18 983
10939.16 1057
10940.15 1039
10941.14 1067
10942.13 1128
10943.11 1149
10944.10 1176
10945.09 1154
10946.08 1143
10947.06 1169
10948.05 1204
10949.04 1214
10950.03 1248
10951.01 1209
10952.00 1208
10952.99 1241
10953.98 1248
10954.97 1223
10955.95 1292
10956.94 1315
10957.93 1360
10958.92 1331
10959.91 1345
10960.89 1379
10961.88 1400
10962.87 1403
10963.86 1343
10964.85 1352
10965.84 1385
10966.82 1366
10967.81 1342
10968.80 1290
10969.79 1280
10970.78 1216
10971.77 1225
10972.76 1183
10973.74 1165
10974.73 1153
10975.72 1168
10976.71 1152
10977.70 1161
10978.69 1193
10979.68 1219
10980.67 1166
10981.66 1196
10982.65 1230
10983.63 1245
10984.62 1198
10985.61 1254
10986.60 1223
10987.59 1209
10988.58 1211
10989.57 1291
10990.56 1278
10991.55 1274
10992.54 1300
10993.53 1353
10994.52 1434
10995.51 1403
10996.50 1466
10997.49 1491
10998.48 1571
10999.47 1651
11000.46 1684
11001.45 1720
11002.44 1719
11003.43 1734
11004.42 1754
11005.41 1688
11006.40 1632
11007.39 1555
11008.38 1554
11009.37 1449
11010.36 1414
11011.35 1348
11012.34 1303
11013.33 1220
11014.32 1187
11015.31 1167
11016.30 1169
11017.29 1090
11018.29 1105
11019.28 1091
11020.27 1104
11021.26 1056
11022.25 1035
11023.24 1050
11024.23 1059
11025.22 1036
11026.21 1079
11027.20 1049
11028.20 1076
11029.19 1001
11030.18 1013
11031.17 1044
11032.16 1035
11033.15 1019
11034.14 993
11035.14 998
11036.13 974
11037.12 961
11038.11 971
11039.10 925
11040.09 962
11041.09 976
11042.08 969
11043.07 964
11044.06 920
11045.05 957
11046.04 949
11047.04 925
11048.03 873
11049.02 858
11050.01 919
11051.01 916
11052.00 949
11052.99 932
11053.98 949
11054.98 920
11055.97 902
11056.96 882
11057.95 899
11058.95 881
11059.94 880
11060.93 854
11061.92 855
11062.92 870
11063.91 885
11064.90 847
11065.89 895
11066.89 876
11067.88 912
11068.87 898
11069.87 920
11070.86 880
11071.85 876
11072.85 910
11073.84 868
11074.83 862
11075.83 903
11076.82 887
11077.81 895
11078.81 892
11079.80 855
11080.79 909
11081.79 898
11082.78 889
11083.77 865
11084.77 825
11085.76 815
11086.76 821
11087.75 800
11088.74 834
11089.74 883
11090.73 856
11091.73 871
11092.72 833
11093.71 851
11094.71 818
11095.70 824
11096.70 832
11097.69 846
11098.69 792
11099.68 815
11100.67 778
11101.67 841
11102.66 832
11103.66 807
11104.65 788
11105.65 817
11106.64 821
11107.64 760
11108.63 848
11109.63 809
11110.62 808
11111.62 844
11112.61 787
11113.61 795
11114.60 801
11115.60 790
11116.59 776
11117.59 799
11118.58 816
11119.58 812
11120.57 770
11121.57 812
11122.56 759
11123.56 801
11124.56 810
11125.55 797
11126.55 841
11127.54 847
11128.54 800
11129.53 837
11130.53 835
11131.53 822
11132.52 792
11133.52 789
11134.51 791
11135.51 784
11136.51 801
11137.50 767
11138.50 783
11139.49 798
11140.49 775
11141.49 760
11142.48 774
11143.48 776
11144.48 771
11145.47 757
11146.47 772
11147.47 799
11148.46 808
11149.46 822
11150.46 799
11151.45 795
11152.45 787
11153.45 754
11154.44 750
11155.44 758
11156.44 794
11157.43 777
11158.43 738
11159.43 735
11160.42 723
11161.42 778
11162.42 785
11163.42 761
11164.41 726
11165.41 718
11166.41 708
11167.41 750
11168.40 760
11169.40 741
11170.40 760
11171.40 710
11172.39 701
11173.39 713
11174.39 741
11175.39 762
11176.39 752
11177.38 753
11178.38 762
11179.38 763
11180.38 741
11181.38 721
11182.37 700
11183.37 699
11184.37 744
11185.37 731
11186.37 717
11187.36 733
11188.36 759
11189.36 754
11190.36 783
11191.36 748
11192.36 729
11193.36 738
11194.35 745
11195.35 754
11196.35 737
11197.35 717
11198.35 750
11199.35 761
11200.35 729
11201.35 734
11202.35 740
11203.34 758
11204.34 768
11205.34 753
11206.34 777
11207.34 712
11208.34 725
11209.34 735
11210.34 740
11211.34 725
11212.34 737
11213.34 740
11214.34 756
11215.34 784
11216.34 738
11217.34 753
11218.34 672
11219.34 688
11220.34 701
11221.34 732
11222.34 751
11223.34 720
11224.34 709
11225.34 703
11226.34 723
11227.34 700
11228.34 711
11229.34 701
11230.34 702
11231.34 714
11232.34 726
11233.34 697
11234.34 718
11235.34 697
11236.34 714
11237.34 709
11238.34 725
11239.34 703
11240.34 701
11241.34 706
11242.34 699
11243.34 709
11244.34 717
11245.35 699
11246.35 715
11247.35 697
11248.35 685
11249.35 684
11250.35 705
11251.35 732
11252.35 687
11253.35 707
11254.36 692
11255.36 762
11256.36 730
11257.36 738
11258.36 732
11259.36 732
11260.36 710
11261.37 745
11262.37 715
11263.37 735
11264.37 780
11265.37 733
11266.38 761
11267.38 727
11268.38 729
11269.38 729
11270.38 776
11271.39 808
11272.39 778
11273.39 782
11274.39 786
11275.39 724
11276.40 774
11277.40 749
11278.40 824
11279.40 777
11280.41 787
11281.41 830
11282.41 772
11283.41 835
11284.42 827
11285.42 776
11286.42 777
11287.42 787
11288.43 828
11289.43 825
11290.43 756
11291.44 770
11292.44 758
11293.44 763
11294.45 721
11295.45 710
11296.45 771
11297.46 738
11298.46 727
11299.46 732
11300.47 736
11301.47 750
11302.47 751
11303.48 723
11304.48 737
11305.48 726
11306.49 758
11307.49 720
11308.49 726
11309.50 707
11310.50 737
11311.51 773
11312.51 768
11313.51 759
11314.52 783
11315.52 810
11316.53 790
11317.53 771
11318.53 815
11319.54 821
11320.54 772
11321.55 790
11322.55 731
11323.56 741
11324.56 741
11325.56 744
11326.57 724
11327.57 727
11328.58 736
11329.58 722
11330.59 708
11331.59 735
11332.60 689
11333.60 677
11334.61 698
11335.61 702
11336.62 699
11337.62 710
11338.63 677
11339.63 702
11340.64 703
11341.64 745
11342.65 747
11343.65 732
11344.66 755
11345.66 703
11346.67 716
11347.68 725
11348.68 706
11349.69 709
11350.69 719
11351.70 724
11352.70 724
11353.71 677
11354.71 710
11355.72 702
11356.73 752
11357.73 734
11358.74 732
11359.74 651
11360.75 696
11361.76 695
11362.76 686
11363.77 685
11364.78 674
11365.78 692
11366.79 697
11367.79 693
11368.80 684
11369.81 704
11370.81 682
11371.82 683
11372.83 710
11373.83 677
11374.84 696
11375.85 688
11376.85 693
11377.86 686
11378.87 719
11379.87 731
11380.88 740
11381.89 688
11382.90 669
11383.90 664
11384.91 682
11385.92 706
11386.92 719
11387.93 666
11388.94 694
11389.95 727
11390.95 675
11391.96 714
11392.97 709
11393.98 692
11394.98 699
11395.99 706
11397.00 709
11398.01 722
11399.01 682
11400.02 667
11401.03 681
11402.04 694
11403.05 711
11404.05 705
11405.06 748
11406.07 677
11407.08 710
11408.09 690
11409.09 751
11410.10 740
11411.11 696
11412.12 720
11413.13 740
11414.14 705
11415.14 725
11416.15 683
11417.16 695
11418.17 709
11419.18 729
11420.19 727
11421.20 670
11422.20 726
11423.21 735
11424.22 751
11425.23 718
11426.24 676
11427.25 709
11428.26 741
11429.27 738
11430.28 778
11431.29 757
11432.29 706
11433.30 734
11434.31 734
11435.32 771
11436.33 761
11437.34 756
11438.35 780
11439.36 761
11440.37 767
11441.38 720
11442.39 735
11443.40 753
11444.41 761
11445.42 744
11446.43 760
11447.44 790
11448.45 769
11449.46 771
11450.47 790
11451.48 799
11452.49 769
11453.50 787
11454.51 767
11455.52 775
11456.53 800
11457.54 810
11458.55 748
11459.56 784
11460.57 778
11461.58 766
11462.59 804
11463.60 778
11464.61 783
11465.62 814
11466.64 781
11467.65 809
11468.66 799
11469.67 837
11470.68 815
11471.69 812
11472.70 799
11473.71 821
11474.72 815
11475.73 819
11476.75 821
11477.76 829
11478.77 819
11479.78 829
11480.79 825
11481.80 832
11482.81 863
11483.82 805
11484.84 830
11485.85 834
11486.86 843
11487.87 825
11488.88 803
11489.89 844
11490.91 872
11491.92 843
11492.93 853
11493.94 838
11494.95 827
11495.97 831
11496.98 879
11497.99 898
11499.00 886
11500.01 876
11501.03 870
11502.04 901
11503.05 885
11504.06 853
11505.08 895
11506.09 911
11507.10 887
11508.11 899
11509.13 922
11510.14 915
11511.15 928
11512.16 909
11513.18 914
11514.19 877
11515.20 893
11516.22 927
11517.23 885
11518.24 903
11519.26 955
11520.27 925
11521.28 943
11522.29 907
11523.31 881
11524.32 928
11525.33 947
11526.35 943
11527.36 959
11528.38 959
11529.39 976
11530.40 970
11531.42 945
11532.43 973
11533.44 964
11534.46 987
11535.47 1004
11536.48 1044
11537.50 1027
11538.51 1006
11539.53 1061
11540.54 1014
11541.55 1037
11542.57 1049
11543.58 1104
11544.60 1109
11545.61 1076
11546.63 1102
11547.64 1126
11548.65 1113
11549.67 1164
11550.68 1173
11551.70 1153
11552.71 1242
11553.73 1205
11554.74 1215
11555.76 1211
11556.77 1229
11557.78 1268
11558.80 1274
11559.81 1287
11560.83 1321
11561.84 1289
11562.86 1320
11563.87 1272
11564.89 1297
11565.90 1335
11566.92 1396
11567.93 1391
11568.95 1378
11569.97 1394
11570.98 1429
11572.00 1443
11573.01 1442
11574.03 1511
11575.04 1527
11576.06 1539
11577.07 1574
11578.09 1661
11579.11 1672
11580.12 1809
11581.14 1824
11582.15 1855
11583.17 1876
11584.18 1995
11585.20 1972
11586.22 1991
11587.23 2006
11588.25 2076
11589.26 2099
11590.28 2222
11591.30 2449
11592.31 2416
11593.33 2576
11594.35 2807
11595.36 3030
11596.38 3165
11597.40 3317
11598.41 3477
11599.43 3670
11600.44 3727
11601.46 3983
11602.48 3980
11603.50 3956
11604.51 3912
11605.53 3852
11606.55 3660
11607.56 3365
11608.58 3145
11609.60 3023
11610.61 2842
11611.63 2594
11612.65 2419
11613.67 2159
11614.68 2082
11615.70 1951
11616.72 1830
11617.73 1734
11618.75 1693
11619.77 1676
11620.79 1604
11621.80 1583
11622.82 1518
11623.84 1446
11624.86 1462
11625.88 1432
11626.89 1369
11627.91 1338
11628.93 1401
11629.95 1409
11630.96 1369
11631.98 1345
11633.00 1299
11634.02 1317
11635.04 1315
11636.06 1308
11637.07 1269
11638.09 1328
11639.11 1332
11640.13 1301
11641.15 1297
11642.17 1265
11643.18 1286
11644.20 1277
11645.22 1249
11646.24 1210
11647.26 1198
11648.28 1170
11649.30 1183
11650.31 1169
11651.33 1138
11652.35 1138
11653.37 1106
11654.39 1045
11655.41 1065
11656.43 1053
11657.45 1086
11658.47 1111
11659.49 1054
11660.51 1092
11661.52 1094
11662.54 1093
11663.56 1084
11664.58 1153
11665.60 1148
11666.62 1118
11667.64 1133
11668.66 1134
11669.68 1162
11670.70 1146
11671.72 1150
11672.74 1156
11673.76 1182
11674.78 1194
11675.80 1305
11676.82 1210
11677.84 1238
11678.86 1214
11679.88 1244
11680.90 1227
11681.92 1257
11682.94 1247
11683.96 1218
11684.98 1226
11686.00 1170
11687.02 1223
11688.04 1205
11689.06 1231
11690.08 1206
11691.10 1225
11692.12 1150
11693.14 1154
11694.17 1189
11695.19 1188
11696.21 1114
11697.23 1126
11698.25 1168
11699.27 1064
11700.29 1088
11701.31 1112
11702.33 1132
11703.35 1077
11704.38 1125
11705.40 1090
11706.42 1123
11707.44 1057
11708.46 1069
11709.48 1089
11710.50 1072
11711.52 1056
11712.55 1021
11713.57 1060
11714.59 1040
11715.61 1035
11716.63 996
11717.65 1086
11718.68 1073
11719.70 1007
11720.72 986
11721.74 1008
11722.76 977
11723.79 1022
11724.81 1026
11725.83 1026
11726.85 986
11727.87 983
11728.90 974
11729.92 943
11730.94 886
11731.96 901
11732.99 948
11734.01 933
11735.03 939
11736.05 902
11737.08 904
11738.10 871
11739.12 929
11740.14 906
11741.17 915
11742.19 901
11743.21 900
11744.24 915
11745.26 867
11746.28 875
11747.31 897
11748.33 897
11749.35 887
11750.37 882
11751.40 875
11752.42 906
11753.44 899
11754.47 900
11755.49 887
11756.51 886
11757.54 865
11758.56 847
11759.59 806
11760.61 841
11761.63 851
11762.66 807
11763.68 810
11764.70 771
11765.73 835
11766.75 819
11767.78 826
11768.80 797
11769.82 735
11770.85 777
11771.87 820
11772.90 837
11773.92 845
11774.94 806
11775.97 775
11776.99 790
11778.02 824
11779.04 827
11780.07 776
11781.09 773
11782.12 760
11783.14 781
11784.16 758
11785.19 773
11786.21 804
11787.24 794
11788.26 763
11789.29 771
11790.31 795
11791.34 781
11792.36 780
11793.39 772
11794.41 785
11795.44 749
11796.46 760
11797.49 761
11798.51 789
11799.54 752
11800.57 754
11801.59 777
11802.62 755
11803.64 765
11804.67 768
11805.69 745
11806.72 771
11807.74 777
11808.77 778
11809.80 765
11810.82 752
11811.85 761
11812.87 769
11813.90 783
11814.92 726
11815.95 769
11816.98 794
11818.00 741
11819.03 732
11820.06 782
11821.08 771
11822.11 767
11823.13 770
11824.16 754
11825.19 798
11826.21 778
11827.24 771
11828.27 794
11829.29 775
11830.32 796
11831.35 848
11832.37 797
11833.40 735
11834.43 803
11835.45 825
11836.48 770
11837.51 734
11838.53 809
11839.56 802
11840.59 766
11841.62 750
11842.64 780
11843.67 782
11844.70 780
11845.73 750
11846.75 785
11847.78 781
11848.81 781
11849.84 788
11850.86 756
11851.89 766
11852.92 754
11853.95 728
11854.97 744
11856.00 773
11857.03 747
11858.06 772
11859.08 763
11860.11 741
11861.14 775
11862.17 808
11863.20 784
11864.22 798
11865.25 766
11866.28 785
11867.31 789
11868.34 776
11869.37 753
11870.39 788
11871.42 791
11872.45 805
11873.48 803
11874.51 783
11875.54 793
11876.57 788
11877.59 808
11878.62 791
11879.65 774
11880.68 826
11881.71 821
11882.74 783
11883.77 787
11884.80 806
11885.83 830
11886.86 879
11887.88 868
11888.91 818
11889.94 855
11890.97 825
11892.00 821
11893.03 871
11894.06 878
11895.09 910
11896.12 866
11897.15 897
11898.18 928
11899.21 919
11900.24 972
11901.27 986
11902.30 938
11903.33 924
11904.36 979
11905.39 963
11906.42 986
11907.45 947
11908.48 944
11909.51 924
11910.54 900
11911.57 964
11912.60 984
11913.63 961
11914.66 972
11915.69 946
11916.72 942
11917.75 988
11918.78 943
11919.81 945
11920.84 914
11921.87 905
11922.90 922
11923.93 1003
11924.96 986
11925.99 998
11927.03 1018
11928.06 1074
11929.09 1061
11930.12 1041
11931.15 1067
11932.18 1106
11933.21 1162
11934.24 1186
11935.27 1133
11936.30 1140
11937.34 1110
11938.37 1124
11939.40 1105
11940.43 1036
11941.46 1053
11942.49 1029
11943.52 1036
11944.56 971
11945.59 958
11946.62 936
11947.65 888
11948.68 902
11949.72 913
11950.75 880
11951.78 842
11952.81 839
11953.84 826
11954.87 864
11955.91 829
11956.94 823
11957.97 807
11959.00 825
11960.04 785
11961.07 767
11962.10 805
11963.13 810
11964.17 823
11965.20 812
11966.23 794
11967.26 812
11968.30 847
11969.33 851
11970.36 840
11971.39 833
11972.43 820
11973.46 818
11974.49 819
11975.53 828
11976.56 812
11977.59 817
11978.62 830
11979.66 817
11980.69 828
11981.72 826
11982.76 776
11983.79 865
11984.82 858
11985.86 811
11986.89 822
11987.92 870
11988.96 869
11989.99 846
11991.02 832
11992.06 874
11993.09 900
11994.13 859
11995.16 863
11996.19 879
11997.23 853
11998.26 871
11999.30 873
12000.33 840
12001.36 832
12002.40 852
12003.43 870
12004.47 855
12005.50 852
12006.53 855
12007.57 879
12008.60 897
12009.64 861
12010.67 878
12011.71 904
12012.74 944
12013.78 915
12014.81 910
12015.85 949
12016.88 963
12017.91 987
12018.95 971
12019.98 986
12021.02 967
12022.05 972
12023.09 961
12024.12 949
12025.16 986
12026.19 965
12027.23 929
12028.26 962
12029.30 966
12030.34 948
12031.37 944
12032.41 918
12033.44 912
12034.48 914
12035.51 981
12036.55 936
12037.58 904
12038.62 921
12039.66 868
12040.69 945
12041.73 900
12042.76 879
12043.80 896
12044.83 909
12045.87 906
12046.91 902
12047.94 924
12048.98 886
12050.01 893
12051.05 891
12052.09 877
12053.12 917
12054.16 892
12055.20 912
12056.23 893
12057.27 895
12058.31 956
12059.34 931
12060.38 906
12061.42 892
12062.45 910
12063.49 898
12064.53 933
12065.56 892
12066.60 942
12067.64 891
12068.67 899
12069.71 923
12070.75 918
12071.78 904
12072.82 911
12073.86 917
12074.90 914
12075.93 905
12076.97 933
12078.01 916
12079.05 911
12080.08 921
12081.12 904
12082.16 924
12083.20 913
12084.23 906
12085.27 950
12086.31 987
12087.35 1004
12088.38 984
12089.42 952
12090.46 947
12091.50 987
12092.54 1010
12093.57 966
12094.61 1014
12095.65 1020
12096.69 1081
12097.73 1088
12098.76 1072
12099.80 1072
12100.84 1120
12101.88 1104
12102.92 1134
12103.96 1135
12104.99 1169
12106.03 1115
12107.07 1162
12108.11 1123
12109.15 1127
12110.19 1087
12111.23 1064
12112.27 1070
12113.30 1021
12114.34 1006
12115.38 1005
12116.42 1012
12117.46 938
12118.50 938
12119.54 894
12120.58 929
12121.62 933
12122.66 881
12123.70 844
12124.74 872
12125.77 861
12126.81 837
12127.85 819
12128.89 837
12129.93 812
12130.97 863
12132.01 816
12133.05 815
12134.09 805
12135.13 794
12136.17 783
12137.21 759
12138.25 778
12139.29 834
12140.33 784
12141.37 774
12142.41 813
12143.45 771
12144.49 796
12145.53 792
12146.57 761
12147.61 768
12148.65 759
12149.69 761
12150.73 754
12151.77 754
12152.81 723
12153.86 744
12154.90 744
12155.94 731
12156.98 771
12158.02 757
12159.06 756
12160.10 762
12161.14 747
12162.18 748
12163.22 748
12164.26 695
12165.31 682
12166.35 700
12167.39 722
12168.43 744
12169.47 722
12170.51 670
12171.55 733
12172.59 715
12173.64 700
12174.68 724
12175.72 753
12176.76 754
12177.80 743
12178.84 737
12179.89 721
12180.93 724
12181.97 727
12183.01 706
12184.05 734
12185.09 744
12186.14 700
12187.18 713
12188.22 702
12189.26 728
12190.31 747
12191.35 737
12192.39 760
12193.43 751
12194.47 734
12195.52 739
12196.56 708
12197.60 717
12198.64 703
12199.69 766
12200.73 755
12201.77 702
12202.81 706
12203.86 727
12204.90 752
12205.94 752
12206.99 737
12208.03 741
12209.07 689
12210.11 734
12211.16 733
12212.20 726
12213.24 739
12214.29 691
12215.33 732
12216.37 731
12217.42 712
12218.46 721
12219.50 720
12220.55 720
12221.59 711
12222.63 728
12223.68 730
12224.72 722
12225.77 727
12226.81 736
12227.85 741
12228.90 722
12229.94 765
12230.98 751
12232.03 748
12233.07 767
12234.12 712
12235.16 682
12236.20 729
12237.25 737
12238.29 698
12239.34 711
12240.38 716
12241.43 726
12242.47 666
12243.52 686
12244.56 689
12245.60 705
12246.65 700
12247.69 672
12248.74 670
12249.78 703
12250.83 699
12251.87 726
12252.92 703
12253.96 688
12255.01 688
12256.05 694
12257.10 670
12258.14 675
12259.19 670
12260.23 651
12261.28 614
12262.32 676
12263.37 643
12264.41 622
12265.46 642
12266.50 658
12267.55 609
12268.60 625
12269.64 641
12270.69 610
12271.73 626
12272.78 621
12273.82 642
12274.87 629
12275.92 627
12276.96 652
12278.01 630
12279.05 615
12280.10 607
12281.14 614
12282.19 606
12283.24 574
12284.28 625
12285.33 621
12286.38 629
12287.42 625
12288.47 636
12289.51 666
12290.56 640
12291.61 608
12292.65 596
12293.70 601
12294.75 601
12295.79 628
12296.84 618
12297.89 635
12298.93 619
12299.98 617
12301.03 624
12302.08 643
12303.12 645
12304.17 624
12305.22 596
12306.26 689
12307.31 639
12308.36 629
12309.41 627
12310.45 612
12311.50 619
12312.55 653
12313.59 592
12314.64 618
12315.69 605
12316.74 604
12317.78 610
12318.83 635
12319.88 619
12320.93 608
12321.98 597
12323.02 634
12324.07 593
12325.12 609
12326.17 597
12327.22 609
12328.26 584
12329.31 563
12330.36 571
12331.41 595
12332.46 589
12333.50 594
12334.55 596
12335.60 611
12336.65 585
12337.70 563
12338.75 576
12339.80 565
12340.84 559
12341.89 567
12342.94 565
12343.99 587
12345.04 602
12346.09 613
12347.14 581
12348.19 569
12349.23 592
12350.28 605
12351.33 614
12352.38 586
12353.43 602
12354.48 613
12355.53 622
12356.58 606
12357.63 594
12358.68 602
12359.73 624
12360.78 590
12361.82 597
12362.87 597
12363.92 582
12364.97 594
12366.02 585
12367.07 605
12368.12 613
12369.17 609
12370.22 611
12371.27 573
12372.32 576
12373.37 580
12374.42 641
12375.47 601
12376.52 605
12377.57 612
12378.62 628
12379.67 616
12380.72 612
12381.77 607
12382.82 586
12383.87 600
12384.92 630
12385.98 609
12387.03 582
12388.08 612
12389.13 578
12390.18 638
12391.23 655
12392.28 614
12393.33 589
12394.38 655
12395.43 611
12396.48 580
12397.53 635
12398.59 654
12399.64 658
12400.69 605
12401.74 618
12402.79 637
12403.84 676
12404.89 655
12405.94 636
12407.00 626
12408.05 631
12409.10 640
12410.15 637
12411.20 617
12412.25 630
12413.30 618
12414.36 614
12415.41 632
12416.46 615
12417.51 646
12418.56 641
12419.62 645
12420.67 648
12421.72 688
12422.77 689
12423.82 682
12424.88 648
12425.93 618
12426.98 647
12428.03 672
12429.08 630
12430.14 650
12431.19 683
12432.24 651
12433.29 653
12434.35 661
12435.40 654
12436.45 682
12437.51 698
12438.56 674
12439.61 681
12440.66 662
12441.72 650
12442.77 686
12443.82 696
12444.88 690
12445.93 696
12446.98 694
12448.03 737
12449.09 713
12450.14 673
12451.19 668
12452.25 700
12453.30 693
12454.35 689
12455.41 701
12456.46 738
12457.51 711
12458.57 744
12459.62 730
12460.68 732
12461.73 718
12462.78 746
12463.84 763
12464.89 744
12465.94 729
12467.00 727
12468.05 729
12469.11 804
12470.16 759
12471.21 767
12472.27 779
12473.32 781
12474.38 804
12475.43 817
12476.49 807
12477.54 858
12478.60 883
12479.65 874
12480.70 853
12481.76 854
12482.81 905
12483.87 941
12484.92 958
12485.98 1013
12487.03 1041
12488.09 1082
12489.14 1144
12490.20 1171
12491.25 1175
12492.31 1251
12493.36 1271
12494.42 1343
12495.47 1360
12496.53 1354
12497.58 1381
12498.64 1333
12499.69 1374
12500.75 1363
12501.80 1303
12502.86 1271
12503.91 1217
12504.97 1210
12506.03 1130
12507.08 1143
12508.14 1101
12509.19 1101
12510.25 1055
12511.30 1018
12512.36 982
12513.42 947
12514.47 960
12515.53 865
12516.58 890
12517.64 835
12518.70 877
12519.75 855
12520.81 829
12521.87 841
12522.92 861
12523.98 822
12525.03 811
12526.09 842
12527.15 848
12528.20 829
12529.26 827
12530.32 853
12531.37 831
12532.43 806
12533.49 811
12534.54 836
12535.60 841
12536.66 812
12537.71 826
12538.77 849
12539.83 860
12540.89 827
12541.94 822
12543.00 813
12544.06 821
12545.11 826
12546.17 819
12547.23 797
12548.29 804
12549.34 779
12550.40 872
12551.46 844
12552.52 855
12553.57 839
12554.63 856
12555.69 860
12556.75 873
12557.80 848
12558.86 883
12559.92 897
12560.98 954
12562.04 962
12563.09 875
12564.15 929
12565.21 965
12566.27 952
12567.33 982
12568.39 999
12569.44 1020
12570.50 1068
12571.56 1124
12572.62 1101
12573.68 1144
12574.74 1201
12575.79 1185
12576.85 1162
12577.91 1150
12578.97 1142
12580.03 1192
12581.09 1267
12582.15 1202
12583.20 1141
12584.26 1167
12585.32 1142
12586.38 1099
12587.44 1087
12588.50 1066
12589.56 1055
12590.62 1024
12591.68 1040
12592.74 1048
12593.80 1044
12594.86 979
12595.91 986
12596.97 996
12598.03 926
12599.09 950
12600.15 983
12601.21 980
12602.27 968
12603.33 931
12604.39 942
12605.45 944
12606.51 934
12607.57 918
12608.63 908
12609.69 884
12610.75 896
12611.81 911
12612.87 888
12613.93 888
12614.99 885
12616.05 896
12617.11 929
12618.17 903
12619.23 887
12620.29 890
12621.35 862
12622.41 889
12623.47 917
12624.53 940
12625.60 888
12626.66 911
12627.72 910
12628.78 934
12629.84 923
12630.90 873
12631.96 825
12633.02 897
12634.08 896
12635.14 876
12636.20 896
12637.27 858
12638.33 860
12639.39 852
12640.45 876
12641.51 912
12642.57 898
12643.63 892
12644.69 921
12645.76 932
12646.82 917
12647.88 921
12648.94 954
12650.00 987
12651.06 962
12652.13 972
12653.19 971
12654.25 988
12655.31 988
12656.37 973
12657.44 962
12658.50 987
12659.56 982
12660.62 1011
12661.68 988
12662.75 986
12663.81 1017
12664.87 1022
12665.93 1040
12666.99 1014
12668.06 969
12669.12 1018
12670.18 1011
12671.24 983
12672.31 1035
12673.37 981
12674.43 967
12675.50 1000
12676.56 1012
12677.62 981
12678.68 970
12679.75 986
12680.81 990
12681.87 1003
12682.94 1024
12684.00 1024
12685.06 1041
12686.13 1046
12687.19 1065
12688.25 1080
12689.31 1030
12690.38 1060
12691.44 1106
12692.51 1063
12693.57 1106
12694.63 1139
12695.70 1114
12696.76 1121
12697.82 1156
12698.89 1202
12699.95 1215
12701.01 1213
12702.08 1202
12703.14 1182
12704.21 1242
12705.27 1249
12706.33 1254
12707.40 1283
12708.46 1254
12709.53 1232
12710.59 1198
12711.65 1206
12712.72 1209
12713.78 1206
12714.85 1166
12715.91 1175
12716.98 1133
12718.04 1097
12719.11 1096
12720.17 1083
12721.23 1069
12722.30 1042
12723.36 1037
12724.43 1008
12725.49 1028
12726.56 1017
12727.62 1003
12728.69 1008
12729.75 1001
12730.82 1035
12731.88 1046
12732.95 980
12734.01 986
12735.08 979
12736.14 994
12737.21 987
12738.28 955
12739.34 952
12740.41 932
12741.47 909
12742.54 952
12743.60 899
12744.67 907
12745.73 944
12746.80 946
12747.87 890
12748.93 859
12750.00 845
12751.06 855
12752.13 871
12753.19 897
12754.26 894
12755.33 875
12756.39 878
12757.46 832
12758.53 847
12759.59 814
12760.66 825
12761.72 833
12762.79 824
12763.86 802
12764.92 786
12765.99 816
12767.06 816
12768.12 817
12769.19 810
12770.26 743
12771.32 763
12772.39 747
12773.46 744
12774.52 745
12775.59 774
12776.66 759
12777.72 773
12778.79 757
12779.86 762
12780.93 740
12781.99 755
12783.06 756
12784.13 731
12785.20 725
12786.26 700
12787.33 754
12788.40 746
12789.46 740
12790.53 750
12791.60 758
12792.67 757
12793.74 754
12794.80 745
12795.87 758
12796.94 754
12798.01 728
12799.07 735
12800.14 732
12801.21 704
12802.28 706
12803.35 697
12804.41 696
12805.48 743
12806.55 754
12807.62 725
12808.69 766
12809.76 760
12810.82 714
12811.89 731
12812.96 753
12814.03 753
12815.10 721
12816.17 731
12817.24 773
12818.30 772
12819.37 727
12820.44 753
12821.51 719
12822.58 705
12823.65 750
12824.72 707
12825.79 722
12826.86 745
12827.92 728
12828.99 708
12830.06 699
12831.13 700
12832.20 731
12833.27 704
12834.34 719
12835.41 691
12836.48 670
12837.55 659
12838.62 703
12839.69 705
12840.76 648
12841.83 688
12842.90 629
12843.97 682
12845.04 663
12846.11 642
12847.18 636
12848.25 632
12849.32 681
12850.39 637
12851.46 637
12852.53 650
12853.60 644
12854.67 604
12855.74 637
12856.81 619
12857.88 605
12858.95 607
12860.02 605
12861.09 605
12862.16 629
12863.23 563
12864.30 637
12865.37 642
12866.44 600
12867.51 597
12868.58 621
12869.65 593
12870.73 581
12871.80 626
12872.87 600
12873.94 601
12875.01 599
12876.08 608
12877.15 599
12878.22 589
12879.29 605
12880.37 568
12881.44 590
12882.51 628
12883.58 582
12884.65 592
12885.72 627
12886.79 563
12887.87 565
12888.94 574
12890.01 601
12891.08 560
12892.15 551
12893.22 561
12894.30 579
12895.37 552
12896.44 593
12897.51 586
12898.58 566
12899.66 541
12900.73 592
12901.80 516
12902.87 590
12903.94 569
12905.02 548
12906.09 563
12907.16 556
12908.23 545
12909.31 550
12910.38 536
12911.45 533
12912.52 531
12913.60 525
12914.67 545
12915.74 558
12916.82 573
12917.89 562
12918.96 535
12920.03 537
12921.11 535
12922.18 546
12923.25 529
12924.33 504
12925.40 518
12926.47 549
12927.55 559
12928.62 555
12929.69 549
12930.77 509
12931.84 495
12932.91 523
12933.99 526
12935.06 519
12936.13 530
12937.21 545
12938.28 543
12939.35 515
12940.43 552
12941.50 514
12942.58 547
12943.65 556
12944.72 551
12945.80 486
12946.87 538
12947.95 552
12949.02 525
12950.09 524
12951.17 516
12952.24 529
12953.32 505
12954.39 540
12955.47 541
12956.54 538
12957.62 512
12958.69 564
12959.76 497
12960.84 565
12961.91 512
12962.99 499
12964.06 521
12965.14 539
12966.21 508
12967.29 510
12968.36 527
12969.44 504
12970.51 486
12971.59 506
12972.66 513
12973.74 540
12974.81 538
12975.89 526
12976.96 541
12978.04 541
12979.11 522
12980.19 481
12981.27 565
12982.34 530
12983.42 535
12984.49 502
12985.57 524
12986.64 557
12987.72 549
12988.79 543
12989.87 519
12990.95 566
12992.02 527
12993.10 563
12994.17 534
12995.25 565
12996.33 567
12997.40 559
12998.48 550
12999.56 543
13000.63 536
13001.71 593
13002.78 567
13003.86 554
13004.94 565
13006.01 556
13007.09 581
13008.17 575
13009.24 557
13010.32 540
13011.40 559
13012.47 589
13013.55 580
13014.63 563
13015.70 555
13016.78 571
13017.86 546
13018.94 555
13020.01 567
13021.09 597
13022.17 568
13023.24 565
13024.32 592
13025.40 591
13026.48 573
13027.55 570
13028.63 552
13029.71 580
13030.79 548
13031.86 608
13032.94 614
13034.02 581
13035.10 587
13036.17 596
13037.25 611
13038.33 609
13039.41 659
13040.49 603
13041.56 646
13042.64 644
13043.72 661
13044.80 632
13045.88 682
13046.95 661
13048.03 626
13049.11 639
13050.19 651
13051.27 658
13052.35 658
13053.42 636
13054.50 668
13055.58 670
13056.66 595
13057.74 660
13058.82 635
13059.90 645
13060.97 639
13062.05 636
13063.13 637
13064.21 623
13065.29 628
13066.37 599
13067.45 596
13068.53 602
13069.61 595
13070.69 580
13071.76 577
13072.84 585
13073.92 583
13075.00 591
13076.08 626
13077.16 585
13078.24 572
13079.32 576
13080.40 570
13081.48 537
13082.56 562
13083.64 552
13084.72 537
13085.80 537
13086.88 513
13087.96 579
13089.04 580
13090.12 546
13091.20 524
13092.28 538
13093.36 565
13094.44 538
13095.52 557
13096.60 582
13097.68 557
13098.76 533
13099.84 552
13100.92 508
13102.00 516
13103.08 522
13104.16 546
13105.24 525
13106.32 518
13107.40 527
13108.48 570
13109.57 547
13110.65 529
13111.73 525
13112.81 498
13113.89 516
13114.97 545
13116.05 536
13117.13 546
13118.21 553
13119.29 501
13120.38 518
13121.46 516
13122.54 559
13123.62 491
13124.70 506
13125.78 537
13126.86 576
13127.95 556
13129.03 568
13130.11 569
13131.19 550
13132.27 560
13133.35 535
13134.44 556
13135.52 562
13136.60 537
13137.68 489
13138.76 543
13139.85 523
13140.93 541
13142.01 551
13143.09 536
13144.17 529
13145.26 481
13146.34 481
13147.42 495
13148.50 519
13149.59 535
13150.67 503
13151.75 536
13152.83 516
13153.92 526
13155.00 534
13156.08 521
13157.16 506
13158.25 512
13159.33 518
13160.41 521
13161.50 522
13162.58 539
13163.66 563
13164.74 519
13165.83 534
13166.91 536
13167.99 558
13169.08 547
13170.16 540
13171.24 556
13172.33 534
13173.41 552
13174.49 538
13175.58 564
13176.66 546
13177.75 510
13178.83 540
13179.91 542
13181.00 497
13182.08 547
13183.16 527
13184.25 518
13185.33 513
13186.42 538
13187.50 551
13188.58 536
13189.67 532
13190.75 578
13191.84 563
13192.92 537
13194.00 539
13195.09 547
13196.17 539
13197.26 523
13198.34 519
13199.43 537
13200.51 507
13201.60 516
13202.68 531
13203.76 533
13204.85 516
13205.93 552
13207.02 517
13208.10 558
13209.19 575
13210.27 577
13211.36 542
13212.44 515
13213.53 505
13214.61 527
13215.70 536
13216.78 554
13217.87 575
13218.95 557
13220.04 541
13221.13 548
13222.21 534
13223.30 545
13224.38 552
13225.47 531
13226.55 550
13227.64 539
13228.72 543
13229.81 530
13230.90 541
13231.98 535
13233.07 519
13234.15 537
13235.24 530
13236.33 570
13237.41 521
13238.50 538
13239.58 546
13240.67 546
13241.76 546
13242.84 576
13243.93 572
13245.01 553
13246.10 545
13247.19 570
13248.27 582
13249.36 606
13250.45 574
13251.53 560
13252.62 535
13253.71 551
13254.79 571
13255.88 559
13256.97 562
13258.05 556
13259.14 575
13260.23 544
13261.32 574
13262.40 576
13263.49 576
13264.58 566
13265.66 577
13266.75 584
13267.84 572
13268.93 591
13270.01 583
13271.10 581
13272.19 595
13273.28 612
13274.36 587
13275.45 556
13276.54 580
13277.63 596
13278.71 603
13279.80 635
13280.89 609
13281.98 625
13283.07 613
13284.15 603
13285.24 633
13286.33 617
13287.42 632
13288.51 607
13289.59 656
13290.68 636
13291.77 628
13292.86 640
13293.95 658
13295.04 605
13296.12 626
13297.21 624
13298.30 635
13299.39 627
13300.48 663
13301.57 632
13302.66 646
13303.74 677
13304.83 667
13305.92 689
13307.01 674
13308.10 672
13309.19 702
13310.28 734
13311.37 665
13312.46 714
13313.55 664
13314.63 661
13315.72 681
13316.81 669
13317.90 678
13318.99 698
13320.08 658
13321.17 647
13322.26 689
13323.35 728
13324.44 681
13325.53 684
13326.62 696
13327.71 627
13328.80 652
13329.89 663
13330.98 627
13332.07 682
13333.16 679
13334.25 670
13335.34 721
13336.43 665
13337.52 664
13338.61 665
13339.70 682
13340.79 703
13341.88 687
13342.97 690
13344.06 683
13345.15 714
13346.24 635
13347.33 657
13348.42 670
13349.51 670
13350.60 718
13351.69 695
13352.79 691
13353.88 709
13354.97 698
13356.06 686
13357.15 669
13358.24 720
13359.33 734
13360.42 733
13361.51 692
13362.60 736
13363.70 758
13364.79 725
13365.88 753
13366.97 724
13368.06 735
13369.15 745
13370.24 762
13371.34 754
13372.43 753
13373.52 759
13374.61 710
13375.70 736
13376.79 719
13377.89 747
13378.98 730
13380.07 718
13381.16 709
13382.25 729
13383.34 690
13384.44 638
13385.53 675
13386.62 683
13387.71 627
13388.81 663
13389.90 632
13390.99 619
13392.08 656
13393.18 663
13394.27 660
13395.36 650
13396.45 619
13397.55 623
13398.64 612
13399.73 652
13400.82 634
13401.92 612
13403.01 616
13404.10 628
13405.19 633
13406.29 631
13407.38 605
13408.47 647
13409.57 618
13410.66 630
13411.75 611
13412.85 657
13413.94 638
13415.03 655
13416.13 649
13417.22 631
13418.31 634
13419.41 619
13420.50 648
13421.59 622
13422.69 613
13423.78 660
13424.87 637
13425.97 634
13427.06 634
13428.16 644
13429.25 641
13430.34 651
13431.44 652
13432.53 648
13433.63 646
13434.72 628
13435.81 639
13436.91 647
13438.00 659
13439.10 646
13440.19 645
13441.29 626
13442.38 673
13443.47 643
13444.57 632
13445.66 660
13446.76 645
13447.85 677
13448.95 681
13450.04 703
13451.14 670
13452.23 669
13453.33 648
13454.42 698
13455.52 731
13456.61 678
13457.71 662
13458.80 671
13459.90 660
13460.99 690
13462.09 714
13463.18 694
13464.28 733
13465.37 711
13466.47 680
13467.56 651
13468.66 688
13469.76 704
13470.85 734
13471.95 718
13473.04 689
13474.14 742
13475.23 744
13476.33 756
13477.43 764
13478.52 744
13479.62 733
13480.71 775
13481.81 751
13482.91 768
13484.00 764
13485.10 767
13486.19 773
13487.29 753
13488.39 757
13489.48 777
13490.58 763
13491.68 749
13492.77 835
13493.87 798
13494.97 814
13496.06 837
13497.16 833
13498.26 874
13499.35 821
13500.45 846
13501.55 841
13502.64 861
13503.74 833
13504.84 892
13505.93 799
13507.03 842
13508.13 851
13509.22 844
13510.32 851
13511.42 869
13512.52 802
13513.61 801
13514.71 802
13515.81 778
13516.91 757
13518.00 746
13519.10 733
13520.20 753
13521.30 737
13522.39 738
13523.49 713
13524.59 702
13525.69 699
13526.79 666
13527.88 663
13528.98 664
13530.08 670
13531.18 700
13532.28 633
13533.37 636
13534.47 659
13535.57 616
13536.67 668
13537.77 641
13538.86 621
13539.96 634
13541.06 649
13542.16 641
13543.26 643
13544.36 601
13545.46 628
13546.55 609
13547.65 612
13548.75 638
13549.85 621
13550.95 625
13552.05 640
13553.15 648
13554.25 627
13555.35 587
13556.44 592
13557.54 611
13558.64 614
13559.74 594
13560.84 595
13561.94 611
13563.04 589
13564.14 617
13565.24 593
13566.34 607
13567.44 576
13568.54 597
13569.64 586
13570.74 579
13571.84 598
13572.94 591
13574.04 606
13575.14 617
13576.24 591
13577.33 616
13578.43 627
13579.53 613
13580.63 646
13581.74 613
13582.84 609
13583.94 619
13585.04 603
13586.14 616
13587.24 594
13588.34 590
13589.44 603
13590.54 609
13591.64 607
13592.74 623
13593.84 597
13594.94 598
13596.04 615
13597.14 588
13598.24 612
13599.34 621
13600.44 614
13601.54 589
13602.65 622
13603.75 628
13604.85 631
13605.95 637
13607.05 626
13608.15 599
13609.25 590
13610.35 634
13611.45 588
13612.56 630
13613.66 623
13614.76 607
13615.86 589
13616.96 622
13618.06 604
13619.16 595
13620.27 589
13621.37 573
13622.47 575
13623.57 604
13624.67 616
13625.78 622
13626.88 650
13627.98 622
13629.08 642
13630.18 595
13631.29 618
13632.39 604
13633.49 624
13634.59 593
13635.69 606
13636.80 621
13637.90 595
13639.00 628
13640.10 618
13641.21 654
13642.31 623
13643.41 632
13644.51 616
13645.62 597
13646.72 589
13647.82 600
13648.92 629
13650.03 576
13651.13 636
13652.23 614
13653.34 575
13654.44 608
13655.54 607
13656.65 595
13657.75 612
13658.85 592
13659.96 602
13661.06 596
13662.16 608
13663.27 598
13664.37 568
13665.47 610
13666.58 560
13667.68 578
13668.78 602
13669.89 581
13670.99 582
13672.09 585
13673.20 572
13674.30 577
13675.41 569
13676.51 606
13677.61 605
13678.72 618
13679.82 611
13680.93 573
13682.03 606
13683.13 582
13684.24 615
13685.34 621
13686.45 595
13687.55 611
13688.66 622
13689.76 572
13690.86 592
13691.97 615
13693.07 623
13694.18 593
13695.28 612
13696.39 585
13697.49 605
13698.60 624
13699.70 606
13700.81 631
13701.91 649
13703.02 612
13704.12 597
13705.23 612
13706.33 606
13707.44 602
13708.54 627
13709.65 632
13710.75 634
13711.86 635
13712.96 670
13714.07 667
13715.18 622
13716.28 612
13717.39 641
13718.49 684
13719.60 673
13720.70 668
13721.81 686
13722.91 687
13724.02 707
13725.13 668
13726.23 700
13727.34 721
13728.44 733
13729.55 719
13730.66 664
13731.76 699
13732.87 684
13733.98 711
13735.08 742
13736.19 711
13737.29 714
13738.40 728
13739.51 739
13740.61 729
13741.72 725
13742.83 751
13743.93 739
13745.04 777
13746.15 762
13747.25 741
13748.36 776
13749.47 787
13750.57 775
13751.68 785
13752.79 807
13753.90 831
13755.00 830
13756.11 813
13757.22 870
13758.32 847
13759.43 854
13760.54 888
13761.65 932
13762.75 923
13763.86 912
13764.97 927
13766.08 967
13767.18 1001
13768.29 1006
13769.40 1029
13770.51 1048
13771.61 1048
13772.72 1028
13773.83 1058
13774.94 1041
13776.05 1052
13777.15 1085
13778.26 1120
13779.37 1097
13780.48 1032
13781.59 1020
13782.69 1010
13783.80 964
13784.91 1016
13786.02 1027
13787.13 953
13788.24 888
13789.34 861
13790.45 882
13791.56 852
13792.67 831
13793.78 842
13794.89 799
13796.00 788
13797.10 782
13798.21 757
13799.32 771
13800.43 737
13801.54 767
13802.65 778
13803.76 762
13804.87 739
13805.98 725
13807.09 740
13808.20 700
13809.30 716
13810.41 721
13811.52 744
13812.63 710
13813.74 697
13814.85 739
13815.96 718
13817.07 720
13818.18 710
13819.29 730
13820.40 643
13821.51 698
13822.62 667
13823.73 689
13824.84 687
13825.95 715
13827.06 712
13828.17 689
13829.28 689
13830.39 698
13831.50 715
13832.61 708
13833.72 659
13834.83 672
13835.94 690
13837.05 688
13838.16 678
13839.27 680
13840.38 693
13841.49 690
13842.60 648
13843.71 673
13844.82 680
13845.94 667
13847.05 681
13848.16 679
13849.27 697
13850.38 678
13851.49 724
13852.60 741
13853.71 721
13854.82 734
13855.93 747
13857.05 718
13858.16 729
13859.27 730
13860.38 745
13861.49 743
13862.60 756
13863.71 713
13864.83 740
13865.94 715
13867.05 744
13868.16 754
13869.27 702
13870.38 748
13871.50 751
13872.61 743
13873.72 724
13874.83 733
13875.94 718
13877.05 759
13878.17 746
13879.28 718
13880.39 740
13881.50 718
13882.62 715
13883.73 700
13884.84 706
13885.95 716
13887.06 716
13888.18 708
13889.29 730
13890.40 735
13891.51 723
13892.63 692
13893.74 758
13894.85 750
13895.97 747
13897.08 761
13898.19 756
13899.30 744
13900.42 726
13901.53 728
13902.64 717
13903.76 731
13904.87 683
13905.98 686
13907.10 713
13908.21 724
13909.32 733
13910.44 736
13911.55 697
13912.66 740
13913.78 704
13914.89 698
13916.00 711
13917.12 715
13918.23 718
13919.34 690
13920.46 669
13921.57 656
13922.68 700
13923.80 666
13924.91 640
13926.03 646
13927.14 684
13928.25 698
13929.37 663
13930.48 670
13931.60 676
13932.71 659
13933.83 664
13934.94 685
13936.05 663
13937.17 677
13938.28 672
13939.40 667
13940.51 678
13941.63 625
13942.74 706
13943.86 667
13944.97 639
13946.09 676
13947.20 675
13948.32 650
13949.43 672
13950.55 650
13951.66 652
13952.78 630
13953.89 649
13955.01 662
13956.12 663
13957.24 667
13958.35 660
13959.47 653
13960.58 671
13961.70 645
13962.81 632
13963.93 658
13965.04 645
13966.16 637
13967.27 668
13968.39 606
13969.51 623
13970.62 627
13971.74 659
13972.85 616
13973.97 641
13975.09 659
13976.20 652
13977.32 657
13978.43 681
13979.55 653
13980.67 661
13981.78 621
13982.90 636
13984.01 623
13985.13 656
13986.25 663
13987.36 619
13988.48 630
13989.60 665
13990.71 612
13991.83 625
13992.95 644
13994.06 632
13995.18 648
13996.30 645
13997.41 675
13998.53 666
13999.65 670
14000.76 681
14001.88 696
14003.00 698
14004.11 670
14005.23 691
14006.35 674
14007.47 682
14008.58 675
14009.70 702
14010.82 704
14011.94 697
14013.05 674
14014.17 683
14015.29 720
14016.41 681
14017.52 704
14018.64 685
14019.76 687
14020.88 695
14021.99 702
14023.11 701
14024.23 709
14025.35 767
14026.47 728
14027.58 738
14028.70 697
14029.82 707
14030.94 673
14032.06 713
14033.17 694
14034.29 668
14035.41 686
14036.53 681
14037.65 656
14038.77 671
14039.88 664
14041.00 648
14042.12 645
14043.24 692
14044.36 665
14045.48 661
14046.60 646
14047.72 630
14048.83 690
14049.95 647
14051.07 671
14052.19 689
14053.31 635
14054.43 624
14055.55 648
14056.67 649
14057.79 647
14058.91 657
14060.03 653
14061.14 641
14062.26 627
14063.38 639
14064.50 637
14065.62 657
14066.74 649
14067.86 660
14068.98 660
14070.10 711
14071.22 711
14072.34 656
14073.46 667
14074.58 686
14075.70 699
14076.82 679
14077.94 688
14079.06 697
14080.18 707
14081.30 644
14082.42 657
14083.54 680
14084.66 689
14085.78 720
14086.90 715
14088.02 726
14089.14 739
14090.26 717
14091.38 726
14092.50 704
14093.63 726
14094.75 764
14095.87 763
14096.99 802
14098.11 768
14099.23 789
14100.35 782
14101.47 789
14102.59 743
14103.71 751
14104.83 757
14105.96 746
14107.08 754
14108.20 760
14109.32 730
14110.44 702
14111.56 698
14112.68 706
14113.80 668
14114.93 678
14116.05 678
14117.17 651
14118.29 648
14119.41 639
14120.53 659
14121.66 673
14122.78 643
14123.90 609
14125.02 632
14126.14 614
14127.27 592
14128.39 596
14129.51 619
14130.63 628
14131.75 608
14132.88 606
14134.00 588
14135.12 576
14136.24 599
14137.37 587
14138.49 615
14139.61 574
14140.73 598
14141.86 642
14142.98 589
14144.10 607
14145.22 562
14146.35 590
14147.47 577
14148.59 572
14149.71 552
14150.84 562
14151.96 574
14153.08 592
14154.21 615
14155.33 546
14156.45 573
14157.58 593
14158.70 588
14159.82 568
14160.95 577
14162.07 557
14163.19 584
14164.32 584
14165.44 562
14166.56 584
14167.69 588
14168.81 555
14169.93 596
14171.06 560
14172.18 553
14173.31 555
14174.43 527
14175.55 573
14176.68 532
14177.80 517
14178.93 535
14180.05 563
14181.17 555
14182.30 519
14183.42 518
14184.55 520
14185.67 530
14186.79 544
14187.92 535
14189.04 511
14190.17 526
14191.29 524
14192.42 505
14193.54 521
14194.67 510
14195.79 542
14196.92 520
14198.04 517
14199.17 522
14200.29 515
14201.42 518
14202.54 511
14203.67 512
14204.79 514
14205.92 522
14207.04 511
14208.17 517
14209.29 499
14210.42 483
14211.54 500
14212.67 504
14213.79 509
14214.92 495
14216.04 532
14217.17 529
14218.29 494
14219.42 487
14220.55 509
14221.67 505
14222.80 487
14223.92 481
14225.05 491
14226.17 497
14227.30 501
14228.43 464
14229.55 457
14230.68 488
14231.81 474
14232.93 485
14234.06 485
14235.18 436
14236.31 457
14237.44 458
14238.56 461
14239.69 473
14240.82 471
14241.94 485
14243.07 480
14244.20 463
14245.32 482
14246.45 478
14247.58 506
14248.70 470
14249.83 463
14250.96 484
14252.08 475
14253.21 459
14254.34 474
14255.46 455
14256.59 458
14257.72 449
14258.85 455
14259.97 474
14261.10 474
14262.23 474
14263.35 487
14264.48 457
14265.61 470
14266.74 465
14267.86 446
14268.99 476
14270.12 470
14271.25 469
14272.38 450
14273.50 422
14274.63 418
14275.76 416
14276.89 480
14278.01 490
14279.14 473
14280.27 451
14281.40 478
14282.53 454
14283.66 448
14284.78 447
14285.91 437
14287.04 440
14288.17 430
14289.30 455
14290.43 424
14291.55 440
14292.68 425
14293.81 443
14294.94 451
14296.07 457
14297.20 444
14298.33 444
14299.45 448
14300.58 428
14301.71 452
14302.84 461
14303.97 459
14305.10 466
14306.23 407
14307.36 418
14308.49 435
14309.62 422
14310.75 428
14311.87 462
14313.00 432
14314.13 432
14315.26 437
14316.39 421
14317.52 425
14318.65 406
14319.78 411
14320.91 427
14322.04 432
14323.17 439
14324.30 414
14325.43 437
14326.56 433
14327.69 412
14328.82 405
14329.95 383
14331.08 404
14332.21 419
14333.34 426
14334.47 401
14335.60 421
14336.73 401
14337.86 425
14338.99 421
14340.12 387
14341.25 415
14342.38 429
14343.51 408
14344.64 386
14345.77 413
14346.90 425
14348.04 419
14349.17 397
14350.30 416
14351.43 420
14352.56 426
14353.69 404
14354.82 408
14355.95 431
14357.08 389
14358.21 427
14359.35 426
14360.48 408
14361.61 428
14362.74 405
14363.87 415
14365.00 402
14366.13 415
14367.26 428
14368.40 419
14369.53 414
14370.66 418
14371.79 423
14372.92 410
14374.05 439
14375.19 417
14376.32 447
14377.45 435
14378.58 447
14379.71 428
14380.85 409
14381.98 433
14383.11 416
14384.24 427
14385.37 409
14386.51 401
14387.64 433
14388.77 404
14389.90 413
14391.04 407
14392.17 440
14393.30 460
14394.43 432
14395.57 427
14396.70 418
14397.83 431
14398.96 418
14400.10 418
14401.23 433
14402.36 439
14403.50 423
14404.63 403
14405.76 425
14406.89 441
14408.03 421
14409.16 424
14410.29 435
14411.43 427
14412.56 435
14413.69 440
14414.83 444
14415.96 415
14417.09 450
14418.23 429
14419.36 431
14420.49 442
14421.63 457
14422.76 475
14423.90 478
14425.03 471
14426.16 460
14427.30 454
14428.43 446
14429.56 426
14430.70 457
14431.83 475
14432.97 436
14434.10 485
14435.24 481
14436.37 430
14437.50 465
14438.64 465
14439.77 496
14440.91 460
14442.04 426
14443.18 450
14444.31 443
14445.44 465
14446.58 461
14447.71 456
14448.85 418
14449.98 457
14451.12 438
14452.25 449
14453.39 488
14454.52 453
14455.66 433
14456.79 510
14457.93 454
14459.06 428
14460.20 455
14461.33 463
14462.47 447
14463.60 445
14464.74 474
14465.87 461
14467.01 427
14468.15 442
14469.28 443
14470.42 454
14471.55 460
14472.69 458
14473.82 481
14474.96 449
14476.09 460
14477.23 495
14478.37 462
14479.50 463
14480.64 443
14481.77 473
14482.91 461
14484.05 441
14485.18 450
14486.32 442
14487.45 462
14488.59 449
14489.73 482
14490.86 440
14492.00 428
14493.14 440
14494.27 443
14495.41 448
14496.55 443
14497.68 476
14498.82 450
14499.96 459
14501.09 435
14502.23 413
14503.37 463
14504.50 406
14505.64 422
14506.78 445
14507.91 431
14509.05 416
14510.19 426
14511.33 428
14512.46 415
14513.60 423
14514.74 428
14515.87 427
14517.01 411
14518.15 441
14519.29 440
14520.42 435
14521.56 432
14522.70 410
14523.84 431
14524.97 436
14526.11 411
14527.25 431
14528.39 474
14529.53 440
14530.66 406
14531.80 442
14532.94 431
14534.08 422
14535.22 422
14536.35 434
14537.49 427
14538.63 447
14539.77 431
14540.91 442
14542.05 462
14543.18 428
14544.32 445
14545.46 401
14546.60 441
14547.74 433
14548.88 430
14550.01 429
14551.15 431
14552.29 418
14553.43 415
14554.57 429
14555.71 446
14556.85 432
14557.99 443
14559.13 425
14560.26 434
14561.40 432
14562.54 435
14563.68 467
14564.82 432
14565.96 422
14567.10 435
14568.24 413
14569.38 437
14570.52 460
14571.66 451
14572.80 435
14573.94 420
14575.08 412
14576.22 435
14577.36 428
14578.50 461
14579.64 456
14580.78 446
14581.92 471
14583.06 430
14584.20 421
14585.34 453
14586.48 488
14587.62 467
14588.76 471
14589.90 455
14591.04 463
14592.18 462
14593.32 482
14594.46 427
14595.60 471
14596.74 475
14597.88 502
14599.02 456
14600.16 462
14601.30 461
14602.44 486
14603.58 480
14604.72 494
14605.86 483
14607.00 497
14608.15 521
14609.29 491
14610.43 514
14611.57 479
14612.71 490
14613.85 518
14614.99 498
14616.13 489
14617.27 518
14618.42 529
14619.56 540
14620.70 505
14621.84 498
14622.98 535
14624.12 524
14625.26 548
14626.41 554
14627.55 527
14628.69 551
14629.83 528
14630.97 527
14632.12 559
14633.26 529
14634.40 547
14635.54 556
14636.68 581
14637.83 570
14638.97 598
14640.11 569
14641.25 544
14642.39 570
14643.54 595
14644.68 575
14645.82 537
14646.96 559
14648.11 503
14649.25 526
14650.39 513
14651.53 491
14652.68 490
14653.82 492
14654.96 480
14656.11 495
14657.25 487
14658.39 473
14659.53 457
14660.68 481
14661.82 457
14662.96 426
14664.11 485
14665.25 448
14666.39 455
14667.54 404
14668.68 431
14669.82 461
14670.97 479
14672.11 475
14673.25 480
14674.40 471
14675.54 453
14676.68 438
14677.83 442
14678.97 446
14680.11 445
14681.26 440
14682.40 437
14683.55 438
14684.69 403
14685.83 411
14686.98 421
14688.12 443
14689.27 434
14690.41 432
14691.55 454
14692.70 415
14693.84 417
14694.99 422
14696.13 394
14697.28 432
14698.42 422
14699.56 433
14700.71 419
14701.85 418
14703.00 435
14704.14 393
14705.29 436
14706.43 433
14707.58 411
14708.72 435
14709.87 428
14711.01 395
14712.16 424
14713.30 419
14714.45 422
14715.59 409
14716.74 401
14717.88 386
14719.03 388
14720.17 437
14721.32 417
14722.46 452
14723.61 440
14724.76 438
14725.90 435
14727.05 413
14728.19 440
14729.34 439
14730.48 436
14731.63 417
14732.77 422
14733.92 413
14735.07 452
14736.21 419
14737.36 420
14738.50 438
14739.65 446
14740.80 420
14741.94 447
14743.09 445
14744.24 408
14745.38 437
14746.53 446
14747.67 420
14748.82 404
14749.97 454
14751.11 454
14752.26 452
14753.41 441
14754.55 444
14755.70 439
14756.85 452
14757.99 434
14759.14 449
14760.29 456
14761.43 462
14762.58 415
14763.73 434
14764.88 436
14766.02 448
14767.17 471
14768.32 443
14769.46 443
14770.61 478
14771.76 490
14772.91 476
14774.05 489
14775.20 489
14776.35 493
14777.50 486
14778.64 470
14779.79 475
14780.94 460
14782.09 466
14783.23 447
14784.38 494
14785.53 506
14786.68 511
14787.83 499
14788.97 505
14790.12 497
14791.27 504
14792.42 512
14793.57 546
14794.71 527
14795.86 515
14797.01 507
14798.16 521
14799.31 525
14800.46 530
14801.60 536
14802.75 548
14803.90 535
14805.05 523
14806.20 522
14807.35 497
14808.50 492
14809.64 507
14810.79 527
14811.94 508
14813.09 515
14814.24 526
14815.39 517
14816.54 511
14817.69 505
14818.84 474
14819.99 463
14821.14 491
14822.28 497
14823.43 495
14824.58 455
14825.73 491
14826.88 491
14828.03 474
14829.18 442
14830.33 460
14831.48 471
14832.63 421
14833.78 415
14834.93 434
14836.08 466
14837.23 415
14838.38 415
14839.53 406
14840.68 401
14841.83 411
14842.98 422
14844.13 402
14845.28 378
14846.43 404
14847.58 392
14848.73 398
14849.88 375
14851.03 385
14852.18 394
14853.33 420
14854.48 388
14855.63 380
14856.78 386
14857.93 388
14859.08 373
14860.24 400
14861.39 436
14862.54 376
14863.69 412
14864.84 376
14865.99 417
14867.14 388
14868.29 397
14869.44 408
14870.59 400
14871.75 374
14872.90 372
14874.05 368
14875.20 394
14876.35 383
14877.50 405
14878.65 394
14879.81 352
14880.96 365
14882.11 344
14883.26 411
14884.41 383
14885.56 360
14886.71 374
14887.87 417
14889.02 380
14890.17 371
14891.32 390
14892.47 378
14893.63 394
14894.78 389
14895.93 379
14897.08 400
14898.24 363
14899.39 370
14900.54 389
14901.69 347
14902.84 372
14904.00 363
14905.15 372
14906.30 350
14907.45 389
14908.61 374
14909.76 390
14910.91 355
14912.07 379
14913.22 410
14914.37 388
14915.52 351
14916.68 356
14917.83 347
14918.98 385
14920.14 377
14921.29 371
14922.44 397
14923.60 355
14924.75 357
14925.90 401
14927.06 369
14928.21 359
14929.36 389
14930.52 358
14931.67 382
14932.82 349
14933.98 354
14935.13 372
14936.28 385
14937.44 365
14938.59 361
14939.74 369
14940.90 393
14942.05 359
14943.21 358
14944.36 372
14945.51 377
14946.67 363
14947.82 369
14948.98 385
14950.13 384
14951.29 376
14952.44 361
14953.59 339
14954.75 344
14955.90 343
14957.06 361
14958.21 369
14959.37 415
14960.52 395
14961.68 359
14962.83 358
14963.99 374
14965.14 381
14966.29 364
14967.45 375
14968.60 361
14969.76 359
14970.91 342
14972.07 345
14973.22 361
14974.38 345
14975.54 328
14976.69 346
14977.85 361
14979.00 382
14980.16 342
14981.31 358
14982.47 347
14983.62 349
14984.78 354
14985.93 327
14987.09 299
14988.25 335
14989.40 345
14990.56 361
14991.71 367
14992.87 357
14994.02 373
14995.18 347
14996.34 373
14997.49 324
14998.65 352
14999.80 342
15000.96 341
15002.12 317
15003.27 318
15004.43 373
15005.59 333
15006.74 324
15007.90 333
15009.06 340
15010.21 336
15011.37 341
15012.53 340
15013.68 339
15014.84 331
15016.00 338
15017.15 321
15018.31 338
15019.47 349
15020.62 342
15021.78 320
15022.94 324
15024.09 314
15025.25 323
15026.41 300
15027.57 322
15028.72 346
15029.88 314
15031.04 320
15032.19 305
15033.35 344
15034.51 354
15035.67 334
15036.82 342
15037.98 344
15039.14 332
15040.30 331
15041.46 306
15042.61 317
15043.77 293
15044.93 309
15046.09 332
15047.25 308
15048.40 317
15049.56 306
15050.72 321
15051.88 314
15053.04 309
15054.19 325
15055.35 334
15056.51 331
15057.67 316
15058.83 315
15059.99 342
15061.14 321
15062.30 325
15063.46 336
15064.62 304
15065.78 312
15066.94 320
15068.10 318
15069.26 294
15070.41 321
15071.57 324
15072.73 309
15073.89 323
15075.05 321
15076.21 323
15077.37 333
15078.53 336
15079.69 316
15080.85 321
15082.00 291
15083.16 304
15084.32 304
15085.48 331
15086.64 310
15087.80 333
15088.96 330
15090.12 328
15091.28 320
15092.44 324
15093.60 307
15094.76 324
15095.92 313
15097.08 338
15098.24 283
15099.40 307
15100.56 315
15101.72 310
15102.88 322
15104.04 297
15105.20 306
15106.36 324
15107.52 331
15108.68 299
15109.84 291
15111.00 304
15112.16 316
15113.32 302
15114.48 333
15115.64 309
15116.80 298
15117.97 306
15119.13 334
15120.29 358
15121.45 305
15122.61 319
15123.77 333
15124.93 328
15126.09 288
15127.25 309
15128.41 328
15129.57 323
15130.74 325
15131.90 334
15133.06 293
15134.22 315
15135.38 309
15136.54 307
15137.70 299
15138.87 301
15140.03 327
15141.19 329
15142.35 334
15143.51 321
15144.67 342
15145.84 347
15147.00 322
15148.16 293
15149.32 308
15150.48 313
15151.65 298
15152.81 339
15153.97 293
15155.13 333
15156.29 297
15157.46 312
15158.62 321
15159.78 328
15160.94 306
15162.10 313
15163.27 338
15164.43 353
15165.59 283
15166.75 318
15167.92 322
15169.08 327
15170.24 351
15171.41 333
15172.57 322
15173.73 291
15174.89 358
15176.06 337
15177.22 333
15178.38 301
15179.55 339
15180.71 366
15181.87 329
15183.04 311
15184.20 323
15185.36 337
15186.53 355
15187.69 320
15188.85 329
15190.02 330
15191.18 316
15192.34 341
15193.51 343
15194.67 335
15195.83 341
15197.00 333
15198.16 327
15199.32 339
15200.49 353
15201.65 357
15202.82 347
15203.98 372
15205.14 340
15206.31 331
15207.47 349
15208.64 353
15209.80 369
15210.97 349
15212.13 346
15213.29 333
15214.46 375
15215.62 376
15216.79 365
15217.95 363
15219.12 381
15220.28 384
15221.45 368
15222.61 390
15223.78 395
15224.94 408
15226.10 359
15227.27 389
15228.43 388
15229.60 411
15230.76 394
15231.93 363
15233.09 366
15234.26 380
15235.43 406
15236.59 409
15237.76 415
15238.92 377
15240.09 377
15241.25 396
15242.42 384
15243.58 377
15244.75 363
15245.91 360
15247.08 374
15248.25 392
15249.41 404
15250.58 374
15251.74 400
15252.91 381
15254.07 342
15255.24 335
15256.41 356
15257.57 337
15258.74 374
15259.90 360
15261.07 346
15262.24 359
15263.40 339
15264.57 341
15265.74 354
15266.90 359
15268.07 329
15269.24 349
15270.40 335
15271.57 311
15272.73 308
15273.90 364
15275.07 333
15276.23 323
15277.40 330
15278.57 339
15279.74 293
15280.90 342
15282.07 341
15283.24 325
15284.40 314
15285.57 308
15286.74 350
15287.90 320
15289.07 348
15290.24 302
15291.41 347
15292.57 312
15293.74 334
15294.91 304
15296.08 327
15297.24 325
15298.41 312
15299.58 342
15300.75 323
15301.91 329
15303.08 330
15304.25 312
15305.42 349
15306.59 325
15307.75 304
15308.92 325
15310.09 313
15311.26 367
15312.43 330
15313.59 314
15314.76 324
15315.93 300
15317.10 333
15318.27 348
15319.44 338
15320.60 320
15321.77 344
15322.94 329
15324.11 324
15325.28 308
15326.45 328
15327.62 337
15328.79 337
15329.95 319
15331.12 344
15332.29 347
15333.46 330
15334.63 323
15335.80 330
15336.97 321
15338.14 361
15339.31 332
15340.48 320
15341.64 316
15342.81 338
15343.98 349
15345.15 334
15346.32 334
15347.49 353
15348.66 334
15349.83 324
15351.00 332
15352.17 345
15353.34 334
15354.51 339
15355.68 329
15356.85 341
15358.02 327
15359.19 327
15360.36 340
15361.53 340
15362.70 324
15363.87 321
15365.04 319
15366.21 351
15367.38 324
15368.55 368
15369.72 371
15370.89 312
15372.06 317
15373.23 338
15374.40 356
15375.57 340
15376.74 345
15377.91 352
15379.08 335
15380.25 333
15381.43 344
15382.60 383
15383.77 334
15384.94 337
15386.11 380
15387.28 341
15388.45 352
15389.62 344
15390.79 375
15391.96 343
15393.14 338
15394.31 337
15395.48 361
15396.65 354
15397.82 352
15398.99 352
15400.16 350
15401.34 374
15402.51 338
15403.68 379
15404.85 324
15406.02 333
15407.19 344
15408.37 367
15409.54 360
15410.71 391
15411.88 339
15413.05 331
15414.23 322
15415.40 333
15416.57 341
15417.74 358
15418.91 338
15420.09 323
15421.26 354
15422.43 342
15423.60 351
15424.78 312
15425.95 340
15427.12 344
15428.29 298
15429.47 321
15430.64 363
15431.81 361
15432.98 324
15434.16 322
15435.33 353
15436.50 342
15437.67 331
15438.85 319
15440.02 341
15441.19 325
15442.37 323
15443.54 330
15444.71 320
15445.89 306
15447.06 320
15448.23 317
15449.41 325
15450.58 326
15451.75 341
15452.93 327
15454.10 332
15455.27 334
15456.45 353
15457.62 328
15458.79 306
15459.97 313
15461.14 337
15462.32 334
15463.49 326
15464.66 340
15465.84 349
15467.01 335
15468.19 331
15469.36 346
15470.53 322
15471.71 338
15472.88 339
15474.06 376
15475.23 361
15476.41 342
15477.58 331
15478.75 324
15479.93 337
15481.10 338
15482.28 357
15483.45 333
15484.63 312
15485.80 316
15486.98 335
15488.15 332
15489.33 323
15490.50 300
15491.68 350
15492.85 316
15494.03 318
15495.20 334
15496.38 323
15497.55 327
15498.73 337
15499.90 328
15501.08 327
15502.25 321
15503.43 339
15504.60 328
15505.78 329
15506.96 341
15508.13 339
15509.31 349
15510.48 325
15511.66 342
15512.83 311
15514.01 343
15515.19 321
15516.36 326
15517.54 315
15518.71 327
15519.89 342
15521.07 378
15522.24 355
15523.42 330
15524.59 336
15525.77 340
15526.95 335
15528.12 330
15529.30 341
15530.48 329
15531.65 354
15532.83 345
15534.01 364
15535.18 347
15536.36 369
15537.54 337
15538.71 330
15539.89 348
15541.07 377
15542.24 339
15543.42 344
15544.60 343
15545.77 364
15546.95 360
15548.13 335
15549.30 331
15550.48 340
15551.66 362
15552.84 352
15554.01 356
15555.19 343
15556.37 408
15557.55 350
15558.72 373
15559.90 359
15561.08 377
15562.26 392
15563.43 354
15564.61 348
15565.79 326
15566.97 369
15568.14 384
15569.32 374
15570.50 374
15571.68 357
15572.86 369
15574.03 343
15575.21 363
15576.39 374
15577.57 335
15578.75 373
15579.93 354
15581.10 424
15582.28 400
15583.46 372
15584.64 392
15585.82 422
15587.00 409
15588.18 397
15589.35 392
15590.53 388
15591.71 406
15592.89 382
15594.07 381
15595.25 375
15596.43 395
15597.61 413
15598.78 387
15599.96 418
15601.14 390
15602.32 394
15603.50 386
15604.68 419
15605.86 410
15607.04 414
15608.22 424
15609.40 460
15610.58 460
15611.76 431
15612.94 441
15614.12 455
15615.30 436
15616.48 424
15617.66 417
15618.84 445
15620.01 449
15621.19 476
15622.37 413
15623.55 458
15624.73 446
15625.91 469
15627.09 492
15628.27 464
15629.46 492
15630.64 486
15631.82 477
15633.00 452
15634.18 475
15635.36 469
15636.54 445
15637.72 462
15638.90 489
15640.08 482
15641.26 495
15642.44 467
15643.62 502
15644.80 466
15645.98 471
15647.16 514
15648.34 495
15649.52 488
15650.71 497
15651.89 502
15653.07 504
15654.25 516
15655.43 488
15656.61 515
15657.79 506
15658.97 530
15660.16 521
15661.34 520
15662.52 545
15663.70 512
15664.88 544
15666.06 496
15667.24 462
15668.43 508
15669.61 544
15670.79 537
15671.97 523
15673.15 516
15674.33 502
15675.52 497
15676.70 484
15677.88 526
15679.06 497
15680.24 523
15681.43 530
15682.61 523
15683.79 503
15684.97 505
15686.16 528
15687.34 489
15688.52 504
15689.70 518
15690.89 547
15692.07 537
15693.25 483
15694.43 512
15695.62 516
15696.80 524
15697.98 552
15699.16 502
15700.35 528
15701.53 509
15702.71 530
15703.90 526
15705.08 552
15706.26 543
15707.45 574
15708.63 590
15709.81 558
15711.00 538
15712.18 553
15713.36 536
15714.55 540
15715.73 537
15716.91 552
15718.10 553
15719.28 558
15720.46 582
15721.65 580
15722.83 575
15724.01 562
15725.20 559
15726.38 568
15727.57 560
15728.75 575
15729.93 573
15731.12 567
15732.30 551
15733.49 578
15734.67 586
15735.85 585
15737.04 605
15738.22 616
15739.41 558
15740.59 561
15741.78 557
15742.96 656
15744.14 582
15745.33 597
15746.51 586
15747.70 605
15748.88 589
15750.07 606
15751.25 602
15752.44 593
15753.62 605
15754.81 610
15755.99 593
15757.18 578
15758.36 594
15759.55 622
15760.73 622
15761.92 602
15763.10 620
15764.29 596
15765.47 601
15766.66 606
15767.84 577
15769.03 594
15770.21 587
15771.40 549
15772.59 572
15773.77 566
15774.96 556
15776.14 547
15777.33 577
15778.51 587
15779.70 560
15780.89 559
15782.07 561
15783.26 559
15784.44 570
15785.63 550
15786.82 552
15788.00 568
15789.19 539
15790.37 532
15791.56 537
15792.75 536
15793.93 529
15795.12 528
15796.31 511
15797.49 524
15798.68 509
15799.87 504
15801.05 498
15802.24 487
15803.43 506
15804.61 509
15805.80 535
15806.99 531
15808.17 517
15809.36 471
15810.55 480
15811.73 517
15812.92 492
15814.11 489
15815.30 486
15816.48 484
15817.67 456
15818.86 477
15820.05 473
15821.23 485
15822.42 479
15823.61 432
15824.80 480
15825.98 463
15827.17 468
15828.36 449
15829.55 454
15830.73 414
15831.92 436
15833.11 445
15834.30 426
15835.49 432
15836.67 447
15837.86 452
15839.05 475
15840.24 469
15841.43 481
15842.61 471
15843.80 460
15844.99 456
15846.18 441
15847.37 462
15848.56 456
15849.74 459
15850.93 444
15852.12 459
15853.31 441
15854.50 437
15855.69 447
15856.88 496
15858.06 510
15859.25 460
15860.44 428
15861.63 450
15862.82 434
15864.01 451
15865.20 436
15866.39 473
15867.58 487
15868.77 461
15869.95 464
15871.14 454
15872.33 492
15873.52 509
15874.71 477
15875.90 447
15877.09 469
15878.28 484
15879.47 467
15880.66 469
15881.85 446
15883.04 491
15884.23 487
15885.42 506
15886.61 449
15887.80 520
15888.99 484
15890.18 448
15891.37 477
15892.56 474
15893.75 476
15894.94 502
15896.13 474
15897.32 490
15898.51 507
15899.70 521
15900.89 513
15902.08 495
15903.27 515
15904.46 512
15905.65 471
15906.84 495
15908.03 506
15909.22 507
15910.42 496
15911.61 512
15912.80 504
15913.99 488
15915.18 506
15916.37 508
15917.56 499
15918.75 490
15919.94 506
15921.13 513
15922.32 512
15923.52 529
15924.71 504
15925.90 477
15927.09 470
15928.28 469
15929.47 481
15930.66 495
15931.86 483
15933.05 498
15934.24 469
15935.43 475
15936.62 485
15937.81 452
15939.01 458
15940.20 441
15941.39 467
15942.58 452
15943.77 479
15944.97 447
15946.16 425
15947.35 455
15948.54 429
15949.73 418
15950.93 459
15952.12 412
15953.31 389
15954.50 390
15955.70 423
15956.89 409
15958.08 425
15959.27 395
15960.47 377
15961.66 392
15962.85 379
15964.04 383
15965.24 378
15966.43 375
15967.62 360
15968.82 382
15970.01 383
15971.20 358
15972.40 393
15973.59 372
15974.78 350
15975.97 383
15977.17 363
15978.36 370
15979.55 388
15980.75 394
15981.94 362
15983.13 358
15984.33 351
15985.52 343
15986.72 373
15987.91 344
15989.10 386
15990.30 376
15991.49 362
15992.68 364
15993.88 349
15995.07 340
15996.27 327
15997.46 354
15998.65 324
15999.85 358
16001.04 345
16002.24 349
16003.43 338
16004.63 357
16005.82 377
16007.01 374
16008.21 381
16009.40 348
16010.60 328
16011.79 352
16012.99 341
16014.18 322
16015.38 354
16016.57 333
16017.76 342
16018.96 327
16020.15 342
16021.35 318
16022.54 348
16023.74 331
16024.93 351
16026.13 381
16027.32 352
16028.52 332
16029.72 350
16030.91 349
16032.11 352
16033.30 332
16034.50 341
16035.69 322
16036.89 323
16038.08 336
16039.28 307
16040.47 318
16041.67 325
16042.87 348
16044.06 351
16045.26 343
16046.45 308
16047.65 327
16048.84 305
16050.04 313
16051.24 343
16052.43 330
16053.63 309
16054.82 318
16056.02 345
16057.22 346
16058.41 296
16059.61 298
16060.81 330
16062.00 321
16063.20 319
16064.40 325
16065.59 335
16066.79 308
16067.99 289
16069.18 327
16070.38 296
16071.58 335
16072.77 327
16073.97 313
16075.17 280
16076.36 312
16077.56 330
16078.76 328
16079.95 329
16081.15 296
16082.35 318
16083.55 304
16084.74 300
16085.94 305
16087.14 300
16088.33 307
16089.53 332
16090.73 292
16091.93 319
16093.12 289
16094.32 313
16095.52 309
16096.72 307
16097.92 308
16099.11 311
16100.31 309
16101.51 309
16102.71 281
16103.90 287
16105.10 309
16106.30 296
16107.50 304
16108.70 304
16109.90 305
16111.09 300
16112.29 306
16113.49 309
16114.69 282
16115.89 296
16117.09 291
16118.28 305
16119.48 289
16120.68 304
16121.88 280
16123.08 269
16124.28 296
16125.48 301
16126.67 328
16127.87 272
16129.07 279
16130.27 271
16131.47 307
16132.67 281
16133.87 306
16135.07 279
16136.27 291
16137.47 285
16138.67 276
16139.86 285
16141.06 280
16142.26 283
16143.46 291
16144.66 276
16145.86 284
16147.06 262
16148.26 272
16149.46 300
16150.66 297
16151.86 322
16153.06 292
16154.26 302
16155.46 289
16156.66 320
16157.86 285
16159.06 303
16160.26 291
16161.46 303
16162.66 309
16163.86 301
16165.06 321
16166.26 309
16167.46 308
16168.66 290
16169.86 316
16171.06 288
16172.26 275
16173.46 259
16174.66 280
16175.86 286
16177.07 304
16178.27 286
16179.47 304
16180.67 319
16181.87 280
16183.07 272
16184.27 283
16185.47 291
16186.67 278
16187.87 328
16189.07 302
16190.28 317
16191.48 294
16192.68 299
16193.88 307
16195.08 274
16196.28 305
16197.48 286
16198.69 310
16199.89 289
16201.09 287
16202.29 297
16203.49 315
16204.69 288
16205.90 295
16207.10 273
16208.30 289
16209.50 295
16210.70 279
16211.91 291
16213.11 284
16214.31 293
16215.51 304
16216.71 298
16217.92 294
16219.12 287
16220.32 309
16221.52 314
16222.72 297
16223.93 319
16225.13 296
16226.33 327
16227.53 306
16228.74 295
16229.94 289
16231.14 314
16232.35 301
16233.55 303
16234.75 314
16235.95 303
16237.16 328
16238.36 324
16239.56 301
16240.77 299
16241.97 320
16243.17 320
16244.38 319
16245.58 331
16246.78 336
16247.99 318
16249.19 313
16250.39 302
16251.60 324
16252.80 315
16254.00 334
16255.21 343
16256.41 310
16257.61 331
16258.82 307
16260.02 319
16261.22 328
16262.43 333
16263.63 320
16264.84 312
16266.04 331
16267.24 311
16268.45 316
16269.65 345
16270.86 301
16272.06 353
16273.27 343
16274.47 316
16275.67 321
16276.88 300
16278.08 336
16279.29 344
16280.49 362
16281.70 349
16282.90 340
16284.11 354
16285.31 359
16286.52 348
16287.72 351
16288.92 376
16290.13 307
16291.33 336
16292.54 371
16293.74 375
16294.95 328
16296.15 354
16297.36 372
16298.57 371
16299.77 349
16300.98 353
16302.18 351
16303.39 342
16304.59 344
16305.80 375
16307.00 356
16308.21 398
16309.41 367
16310.62 356
16311.83 374
16313.03 338
16314.24 372
16315.44 377
16316.65 371
16317.85 343
16319.06 360
16320.27 345
16321.47 341
16322.68 339
16323.88 332
16325.09 338
16326.30 329
16327.50 328
16328.71 309
16329.92 331
16331.12 331
16332.33 338
16333.54 339
16334.74 316
16335.95 304
16337.16 282
16338.36 310
16339.57 295
16340.78 266
16341.98 310
16343.19 309
16344.40 314
16345.60 342
16346.81 301
16348.02 309
16349.22 287
16350.43 309
16351.64 286
16352.85 312
16354.05 283
16355.26 275
16356.47 293
16357.67 299
16358.88 295
16360.09 299
16361.30 291
16362.50 293
16363.71 304
16364.92 275
16366.13 283
16367.34 279
16368.54 280
16369.75 304
16370.96 292
16372.17 276
16373.37 284
16374.58 276
16375.79 287
16377.00 312
16378.21 285
16379.42 262
16380.62 307
16381.83 302
16383.04 290
16384.25 290
16385.46 262
16386.67 269
16387.87 290
16389.08 300
16390.29 287
16391.50 269
16392.71 266
16393.92 281
16395.13 274
16396.33 292
16397.54 279
16398.75 268
16399.96 301
16401.17 286
16402.38 264
16403.59 263
16404.80 286
16406.01 283
16407.22 268
16408.42 284
16409.63 279
16410.84 285
16412.05 269
16413.26 271
16414.47 299
16415.68 261
16416.89 278
16418.10 272
16419.31 271
16420.52 280
16421.73 259
16422.94 271
16424.15 282
16425.36 269
16426.57 288
16427.78 272
16428.99 304
16430.20 301
16431.41 291
16432.62 299
16433.83 269
16435.04 309
16436.25 298
16437.46 263
16438.67 301
16439.88 274
16441.09 291
16442.30 273
16443.51 307
16444.72 293
16445.93 276
16447.14 304
16448.36 285
16449.57 263
16450.78 261
16451.99 272
16453.20 283
16454.41 263
16455.62 268
16456.83 242
16458.04 285
16459.25 278
16460.47 283
16461.68 250
16462.89 250
16464.10 265
16465.31 255
16466.52 263
16467.73 245
16468.94 263
16470.16 265
16471.37 248
16472.58 258
16473.79 247
16475.00 250
16476.21 266
16477.43 246
16478.64 249
16479.85 250
16481.06 261
16482.27 256
16483.49 247
16484.70 282
16485.91 262
16487.12 273
16488.33 274
16489.55 245
16490.76 268
16491.97 235
16493.18 283
16494.40 268
16495.61 241
16496.82 270
16498.03 265
16499.25 260
16500.46 262
16501.67 279
16502.88 251
16504.10 239
16505.31 284
16506.52 262
16507.74 243
16508.95 253
16510.16 266
16511.37 248
16512.59 268
16513.80 257
16515.01 257
16516.23 251
16517.44 273
16518.65 285
16519.87 260
16521.08 264
16522.29 262
16523.51 234
16524.72 269
16525.93 243
16527.15 265
16528.36 256
16529.58 247
16530.79 248
16532.00 256
16533.22 252
16534.43 258
16535.64 254
16536.86 259
16538.07 252
16539.29 272
16540.50 250
16541.72 251
16542.93 253
16544.14 223
16545.36 237
16546.57 258
16547.79 246
16549.00 281
16550.22 252
16551.43 273
16552.64 237
16553.86 262
16555.07 254
16556.29 267
16557.50 258
16558.72 258
16559.93 256
16561.15 268
16562.36 252
16563.58 261
16564.79 269
16566.01 250
16567.22 269
16568.44 230
16569.65 253
16570.87 259
16572.08 267
16573.30 261
16574.51 270
16575.73 261
16576.95 269
16578.16 257
16579.38 254
16580.59 234
16581.81 279
16583.02 272
16584.24 253
16585.45 256
16586.67 250
16587.89 281
16589.10 266
16590.32 235
16591.53 246
16592.75 252
16593.97 237
16595.18 234
16596.40 245
16597.61 249
16598.83 267
16600.05 255
16601.26 263
16602.48 256
16603.70 249
16604.91 239
16606.13 280
16607.35 243
16608.56 265
16609.78 249
16611.00 260
16612.21 243
16613.43 236
16614.65 263
16615.86 247
16617.08 248
16618.30 276
16619.51 264
16620.73 263
16621.95 252
16623.17 227
16624.38 245
16625.60 226
16626.82 233
16628.03 248
16629.25 244
16630.47 248
16631.69 241
16632.90 256
16634.12 240
16635.34 235
16636.56 265
16637.77 225
16638.99 251
16640.21 260
16641.43 255
16642.65 246
16643.86 242
16645.08 229
16646.30 234
16647.52 245
16648.74 242
16649.95 236
16651.17 236
16652.39 243
16653.61 230
16654.83 238
16656.05 245
16657.26 258
16658.48 257
16659.70 270
16660.92 234
16662.14 245
16663.36 233
16664.58 245
16665.79 260
16667.01 253
16668.23 229
16669.45 232
16670.67 237
16671.89 223
16673.11 236
16674.33 241
16675.55 235
16676.76 245
16677.98 240
16679.20 230
16680.42 236
16681.64 240
16682.86 232
16684.08 240
16685.30 221
16686.52 261
16687.74 266
16688.96 227
16690.18 233
16691.40 237
16692.62 240
16693.84 236
16695.06 230
16696.28 219
16697.50 239
16698.72 249
16699.94 240
16701.16 243
16702.38 225
16703.60 237
16704.82 216
16706.04 230
16707.26 257
16708.48 245
16709.70 241
16710.92 249
16712.14 231
16713.36 249
16714.58 250
16715.80 233
16717.02 259
16718.24 237
16719.46 239
16720.68 230
16721.90 214
16723.12 241
16724.34 243
16725.57 270
16726.79 238
16728.01 238
16729.23 213
16730.45 236
16731.67 247
16732.89 256
16734.11 238
16735.33 231
16736.56 265
16737.78 237
16739.00 235
16740.22 244
16741.44 238
16742.66 251
16743.88 230
16745.11 206
16746.33 229
16747.55 241
16748.77 224
16749.99 260
16751.21 246
16752.44 231
16753.66 247
16754.88 231
16756.10 239
16757.32 223
16758.55 252
16759.77 233
16760.99 245
16762.21 235
16763.44 261
16764.66 229
16765.88 230
16767.10 252
16768.32 223
16769.55 234
16770.77 236
16771.99 249
16773.22 242
16774.44 232
16775.66 219
16776.88 238
16778.11 237
16779.33 230
16780.55 215
16781.77 235
16783.00 260
16784.22 256
16785.44 229
16786.67 233
16787.89 229
16789.11 230
16790.34 240
16791.56 231
16792.78 263
16794.01 221
16795.23 242
16796.45 246
16797.68 239
16798.90 212
16800.12 214
16801.35 249
16802.57 240
16803.80 248
16805.02 235
16806.24 250
16807.47 227
16808.69 244
16809.91 212
16811.14 255
16812.36 237
16813.59 236
16814.81 208
16816.04 234
16817.26 243
16818.48 249
16819.71 210
16820.93 232
16822.16 236
16823.38 242
16824.61 271
16825.83 237
16827.06 254
16828.28 246
16829.50 237
16830.73 254
16831.95 270
16833.18 260
16834.40 245
16835.63 233
16836.85 256
16838.08 274
16839.30 271
16840.53 268
16841.75 276
16842.98 259
16844.20 249
16845.43 269
16846.65 251
16847.88 277
16849.11 266
16850.33 257
16851.56 253
16852.78 247
16854.01 264
16855.23 266
16856.46 263
16857.68 272
16858.91 297
16860.14 270
16861.36 312
16862.59 304
16863.81 295
16865.04 273
16866.27 273
16867.49 290
16868.72 270
16869.94 282
16871.17 304
16872.40 298
16873.62 315
16874.85 311
16876.08 295
16877.30 279
16878.53 287
16879.76 313
16880.98 311
16882.21 313
16883.43 319
16884.66 339
16885.89 289
16887.12 315
16888.34 299
16889.57 343
16890.80 328
16892.02 324
16893.25 322
16894.48 277
16895.70 289
16896.93 294
16898.16 301
16899.39 294
16900.61 322
16901.84 285
16903.07 319
16904.29 292
16905.52 314
16906.75 288
16907.98 283
16909.20 303
16910.43 284
16911.66 269
16912.89 269
16914.12 267
16915.34 284
16916.57 273
16917.80 262
16919.03 279
16920.26 250
16921.48 251
16922.71 262
16923.94 280
16925.17 251
16926.40 257
16927.62 279
16928.85 280
16930.08 256
16931.31 257
16932.54 261
16933.77 253
16934.99 262
16936.22 241
16937.45 255
16938.68 231
16939.91 259
16941.14 255
16942.37 257
16943.60 241
16944.82 252
16946.05 242
16947.28 283
16948.51 245
16949.74 242
16950.97 248
16952.20 229
16953.43 255
16954.66 240
16955.89 247
16957.12 249
16958.34 238
16959.57 251
16960.80 271
16962.03 241
16963.26 241
16964.49 250
16965.72 256
16966.95 223
16968.18 253
16969.41 222
16970.64 230
16971.87 248
16973.10 237
16974.33 247
16975.56 235
16976.79 247
16978.02 262
16979.25 252
16980.48 215
16981.71 245
16982.94 246
16984.17 251
16985.40 253
16986.63 231
16987.86 242
16989.09 250
16990.32 256
16991.55 233
16992.79 239
16994.02 239
16995.25 231
16996.48 236
16997.71 221
16998.94 251
17000.17 251
17001.40 240
17002.63 266
17003.86 216
17005.09 258
17006.32 246
17007.56 252
17008.79 228
17010.02 248
17011.25 262
17012.48 228
17013.71 224
17014.94 226
17016.18 249
17017.41 240
17018.64 249
17019.87 223
17021.10 253
17022.33 251
17023.57 259
17024.80 266
17026.03 229
17027.26 254
17028.49 242
17029.72 243
17030.96 217
17032.19 200
17033.42 210
17034.65 232
17035.88 228
17037.12 214
17038.35 250
17039.58 234
17040.81 213
17042.05 223
17043.28 251
17044.51 237
17045.74 232
17046.98 237
17048.21 244
17049.44 233
17050.67 219
17051.91 213
17053.14 220
17054.37 199
17055.61 227
17056.84 228
17058.07 234
17059.30 235
17060.54 241
17061.77 226
17063.00 227
17064.24 233
17065.47 210
17066.70 207
17067.94 239
17069.17 250
17070.40 213
17071.64 229
17072.87 231
17074.10 230
17075.34 218
17076.57 223
17077.81 242
17079.04 224
17080.27 228
17081.51 227
17082.74 231
17083.97 243
17085.21 241
17086.44 233
17087.68 246
17088.91 212
17090.15 230
17091.38 213
17092.61 247
17093.85 221
17095.08 220
17096.32 218
17097.55 246
17098.79 215
17100.02 214
17101.25 216
17102.49 210
17103.72 220
17104.96 217
17106.19 227
17107.43 218
17108.66 211
17109.90 202
17111.13 242
17112.37 226
17113.60 208
17114.84 235
17116.07 218
17117.31 212
17118.54 190
17119.78 210
17121.01 219
17122.25 198
17123.48 213
17124.72 202
17125.95 246
17127.19 227
17128.43 224
17129.66 235
17130.90 233
17132.13 245
17133.37 228
17134.60 219
17135.84 211
17137.08 225
17138.31 226
17139.55 243
17140.78 214
17142.02 238
17143.26 236
17144.49 226
17145.73 206
17146.96 226
17148.20 244
17149.44 221
17150.67 223
17151.91 216
17153.15 205
17154.38 216
17155.62 210
17156.85 218
17158.09 220
17159.33 240
17160.56 201
17161.80 193
17163.04 209
17164.28 214
17165.51 211
17166.75 240
17167.99 204
17169.22 197
17170.46 186
17171.70 203
17172.93 207
17174.17 206
17175.41 213
17176.65 224
17177.88 189
17179.12 212
17180.36 197
17181.60 208
17182.83 227
17184.07 219
17185.31 207
17186.55 216
17187.78 197
17189.02 182
17190.26 201
17191.50 196
17192.73 204
17193.97 196
17195.21 226
17196.45 207
17197.69 198
17198.92 222
17200.16 194
17201.40 194
17202.64 191
17203.88 206
17205.12 209
17206.35 200
17207.59 200
17208.83 210
17210.07 209
17211.31 206
17212.55 200
17213.78 221
17215.02 197
17216.26 200
17217.50 210
17218.74 207
17219.98 210
17221.22 232
17222.46 227
17223.69 212
17224.93 197
17226.17 195
17227.41 206
17228.65 209
17229.89 196
17231.13 212
17232.37 217
17233.61 209
17234.85 205
17236.09 196
17237.33 174
17238.57 197
17239.81 218
17241.04 237
17242.28 205
17243.52 181
17244.76 201
17246.00 202
17247.24 213
17248.48 200
17249.72 182
17250.96 226
17252.20 180
17253.44 191
17254.68 202
17255.92 189
17257.16 209
17258.40 193
17259.64 228
17260.88 192
17262.12 212
17263.37 212
17264.61 207
17265.85 207
17267.09 200
17268.33 190
17269.57 200
17270.81 192
17272.05 190
17273.29 203
17274.53 192
17275.77 207
17277.01 183
17278.25 187
17279.49 200
17280.74 215
17281.98 209
17283.22 202
17284.46 194
17285.70 200
17286.94 196
17288.18 181
17289.42 161
17290.66 185
17291.91 199
17293.15 193
17294.39 205
17295.63 190
17296.87 187
17298.11 179
17299.36 200
17300.60 210
17301.84 185
17303.08 181
17304.32 182
17305.56 195
17306.81 198
17308.05 194
17309.29 185
17310.53 199
17311.77 205
17313.02 200
17314.26 205
17315.50 192
17316.74 202
17317.99 181
17319.23 186
17320.47 209
17321.71 225
17322.96 207
17324.20 176
17325.44 192
17326.68 182
17327.93 195
17329.17 178
17330.41 198
17331.65 192
17332.90 175
17334.14 164
17335.38 213
17336.63 206
17337.87 186
17339.11 185
17340.36 197
17341.60 200
17342.84 185
17344.09 195
17345.33 186
17346.57 192
17347.82 227
17349.06 186
17350.30 189
17351.55 189
17352.79 199
17354.03 197
17355.28 184
17356.52 152
17357.76 190
17359.01 197
17360.25 190
17361.50 179
17362.74 196
17363.98 183
17365.23 167
17366.47 180
17367.72 193
17368.96 192
17370.21 188
17371.45 169
17372.69 176
17373.94 173
17375.18 184
17376.43 197
17377.67 227
17378.92 208
17380.16 198
17381.41 213
17382.65 187
17383.89 202
17385.14 197
17386.38 198
17387.63 179
17388.87 175
17390.12 205
17391.36 178
17392.61 186
17393.85 191
17395.10 182
17396.34 172
17397.59 179
17398.83 160
17400.08 186
17401.33 181
17402.57 184
17403.82 189
17405.06 178
17406.31 193
17407.55 190
17408.80 197
17410.04 184
17411.29 188
17412.54 171
17413.78 205
17415.03 198
17416.27 187
17417.52 173
17418.76 194
17420.01 188
17421.26 166
17422.50 198
17423.75 182
17425.00 176
17426.24 154
17427.49 175
17428.73 160
17429.98 197
17431.23 176
17432.47 195
17433.72 161
17434.97 210
17436.21 197
17437.46 174
17438.71 196
17439.95 184
17441.20 199
17442.45 177
17443.69 179
17444.94 188
17446.19 175
17447.43 167
17448.68 198
17449.93 167
17451.18 187
17452.42 187
17453.67 215
17454.92 178
17456.16 205
17457.41 217
17458.66 196
17459.91 179
17461.15 206
17462.40 186
17463.65 173
17464.90 196
17466.14 199
17467.39 203
17468.64 186
17469.89 171
17471.14 191
17472.38 204
17473.63 199
17474.88 182
17476.13 199
17477.38 185
17478.62 193
17479.87 175
17481.12 187
17482.37 199
17483.62 198
17484.86 189
17486.11 219
17487.36 194
17488.61 192
17489.86 195
17491.11 197
17492.36 188
17493.60 216
17494.85 198
17496.10 171
17497.35 201
17498.60 205
17499.85 204
17501.10 217
17502.35 169
17503.59 192
17504.84 196
17506.09 191
17507.34 194
17508.59 180
17509.84 214
17511.09 188
17512.34 199
17513.59 198
17514.84 207
17516.09 186
17517.34 203
17518.59 198
17519.84 188
17521.09 193
17522.33 201
17523.58 207
17524.83 200
17526.08 205
17527.33 209
17528.58 227
17529.83 209
17531.08 211
17532.33 193
17533.58 200
17534.83 204
17536.08 221
17537.33 208
17538.58 187
17539.83 203
17541.09 203
17542.34 190
17543.59 201
17544.84 189
17546.09 220
17547.34 225
17548.59 223
17549.84 226
17551.09 193
17552.34 195
17553.59 197
17554.84 217
17556.09 213
17557.34 219
17558.59 215
17559.85 222
17561.10 209
17562.35 192
17563.60 203
17564.85 206
17566.10 200
17567.35 206
17568.60 207
17569.86 200
17571.11 204
17572.36 205
17573.61 220
17574.86 189
17576.11 228
17577.36 199
17578.62 211
17579.87 216
17581.12 193
17582.37 197
17583.62 227
17584.87 212
17586.13 207
17587.38 204
17588.63 195
17589.88 187
17591.13 190
17592.39 227
17593.64 203
17594.89 222
17596.14 231
17597.40 206
17598.65 209
17599.90 210
17601.15 225
17602.41 224
17603.66 209
17604.91 204
17606.16 213
17607.42 183
17608.67 206
17609.92 218
17611.17 210
17612.43 191
17613.68 213
17614.93 221
17616.19 232
17617.44 217
17618.69 216
17619.95 216
17621.20 221
17622.45 220
17623.71 239
17624.96 205
17626.21 194
17627.47 193
17628.72 192
17629.97 205
17631.23 202
17632.48 197
17633.73 191
17634.99 198
17636.24 210
17637.49 202
17638.75 227
17640.00 197
17641.26 204
17642.51 207
17643.76 199
17645.02 191
17646.27 201
17647.53 208
17648.78 219
17650.03 189
17651.29 184
17652.54 209
17653.80 215
17655.05 215
17656.31 204
17657.56 209
17658.82 209
17660.07 202
17661.32 214
17662.58 213
17663.83 191
17665.09 198
17666.34 196
17667.60 212
17668.85 201
17670.11 228
17671.36 212
17672.62 217
17673.87 193
17675.13 212
17676.38 204
17677.64 196
17678.89 177
17680.15 202
17681.40 191
17682.66 199
17683.92 206
17685.17 200
17686.43 183
17687.68 156
17688.94 185
17690.19 198
17691.45 186
17692.70 194
17693.96 172
17695.22 203
17696.47 197
17697.73 203
17698.98 184
17700.24 200
17701.50 194
17702.75 207
17704.01 186
17705.26 181
17706.52 183
17707.78 211
17709.03 191
17710.29 195
17711.55 191
17712.80 203
17714.06 208
17715.32 208
17716.57 188
17717.83 200
17719.09 185
17720.34 195
17721.60 195
17722.86 214
17724.11 205
17725.37 200
17726.63 196
17727.88 178
17729.14 173
17730.40 186
17731.65 206
17732.91 190
17734.17 179
17735.43 188
17736.68 186
17737.94 188
17739.20 167
17740.46 172
17741.71 201
17742.97 193
17744.23 170
17745.49 196
17746.74 193
17748.00 192
17749.26 177
17750.52 174
17751.77 180
17753.03 179
17754.29 170
17755.55 184
17756.81 201
17758.06 180
17759.32 196
17760.58 188
17761.84 196
17763.10 186
17764.35 188
17765.61 202
17766.87 211
17768.13 186
17769.39 176
17770.65 174
17771.91 183
17773.16 194
17774.42 198
17775.68 196
17776.94 173
17778.20 187
17779.46 180
17780.72 207
17781.98 175
17783.23 170
17784.49 166
17785.75 179
17787.01 185
17788.27 194
17789.53 180
17790.79 194
17792.05 188
17793.31 188
17794.57 170
17795.83 190
17797.09 204
17798.34 199
17799.60 170
17800.86 180
17802.12 185
17803.38 193
17804.64 182
17805.90 167
17807.16 194
17808.42 162
17809.68 183
17810.94 202
17812.20 184
17813.46 177
17814.72 209
17815.98 187
17817.24 187
17818.50 196
17819.76 174
17821.02 191
17822.28 183
17823.54 206
17824.80 210
17826.06 183
17827.33 167
17828.59 158
17829.85 181
17831.11 157
17832.37 186
17833.63 183
17834.89 194
17836.15 167
17837.41 175
17838.67 172
17839.93 175
17841.19 165
17842.45 177
17843.72 186
17844.98 202
17846.24 163
17847.50 175
17848.76 187
17850.02 178
17851.28 166
17852.54 177
17853.81 199
17855.07 174
17856.33 178
17857.59 187
17858.85 186
17860.11 179
17861.38 189
17862.64 157
17863.90 167
17865.16 167
17866.42 172
17867.68 174
17868.95 194
17870.21 180
17871.47 186
17872.73 188
17874.00 199
17875.26 193
17876.52 207
17877.78 181
17879.04 190
17880.31 180
17881.57 186
17882.83 168
17884.09 167
17885.36 205
17886.62 201
17887.88 179
17889.14 174
17890.41 171
17891.67 174
17892.93 174
17894.20 187
17895.46 202
17896.72 201
17897.98 174
17899.25 183
17900.51 164
17901.77 144
17903.04 159
17904.30 185
17905.56 163
17906.83 173
17908.09 190
17909.35 200
17910.62 168
17911.88 178
17913.14 158
17914.41 175
17915.67 175
17916.93 192
17918.20 186
17919.46 175
17920.73 159
17921.99 164
17923.25 183
17924.52 167
17925.78 174
17927.05 194
17928.31 172
17929.57 169
17930.84 190
17932.10 182
17933.37 180
17934.63 169
17935.90 178
17937.16 169
17938.42 176
17939.69 184
17940.95 170
17942.22 176
17943.48 177
17944.75 174
17946.01 181
17947.28 193
17948.54 171
17949.81 176
17951.07 167
17952.34 171
17953.60 171
17954.87 203
17956.13 180
17957.40 172
17958.66 175
17959.93 173
17961.19 183
17962.46 176
17963.72 167
17964.99 167
17966.25 182
17967.52 170
17968.78 170
17970.05 182
17971.31 194
17972.58 164
17973.85 171
17975.11 164
17976.38 182
17977.64 192
17978.91 172
17980.18 180
17981.44 180
17982.71 175
17983.97 175
17985.24 177
17986.51 161
17987.77 178
17989.04 178
17990.30 168
17991.57 154
17992.84 194
17994.10 167
17995.37 175
17996.64 161
17997.90 156
17999.17 174
18000.44 173
18001.70 184
18002.97 196
18004.24 174
18005.50 164
18006.77 165
18008.04 174
18009.30 194
18010.57 167
18011.84 167
18013.10 166
18014.37 174
18015.64 175
18016.91 167
18018.17 168
18019.44 137
18020.71 162
18021.97 179
18023.24 182
18024.51 163
18025.78 177
18027.04 179
18028.31 181
18029.58 174
18030.85 170
18032.12 183
18033.38 182
18034.65 173
18035.92 156
18037.19 177
18038.45 160
18039.72 180
18040.99 182
18042.26 180
18043.53 164
18044.80 183
18046.06 162
18047.33 179
18048.60 156
18049.87 183
18051.14 179
18052.40 146
18053.67 172
18054.94 175
18056.21 175
18057.48 151
18058.75 182
18060.02 177
18061.29 194
18062.55 171
18063.82 183
18065.09 191
18066.36 193
18067.63 175
18068.90 163
18070.17 166
18071.44 170
18072.71 164
18073.98 181
18075.24 178
18076.51 185
18077.78 177
18079.05 165
18080.32 166
18081.59 161
18082.86 177
18084.13 170
18085.40 193
18086.67 139
18087.94 147
18089.21 162
18090.48 156
18091.75 179
18093.02 183
18094.29 186
18095.56 168
18096.83 183
18098.10 189
18099.37 169
18100.64 184
18101.91 188
18103.18 188
18104.45 165
18105.72 171
18106.99 190
18108.26 176
18109.53 183
18110.80 192
18112.07 156
18113.34 184
18114.61 179
18115.88 189
18117.15 179
18118.43 178
18119.70 173
18120.97 174
18122.24 186
18123.51 176
18124.78 177
18126.05 163
18127.32 156
18128.59 174
18129.86 181
18131.14 170
18132.41 172
18133.68 183
18134.95 185
18136.22 180
18137.49 191
18138.76 185
18140.04 197
18141.31 158
18142.58 185
18143.85 172
18145.12 186
18146.39 191
18147.67 191
18148.94 183
18150.21 159
18151.48 195
18152.75 193
18154.02 165
18155.30 162
18156.57 203
18157.84 183
18159.11 174
18160.39 169
18161.66 172
18162.93 179
18164.20 173
18165.47 174
18166.75 175
18168.02 190
18169.29 186
18170.56 173
18171.84 163
18173.11 171
18174.38 168
18175.66 196
18176.93 177
18178.20 194
18179.47 173
18180.75 158
18182.02 167
18183.29 178
18184.57 184
18185.84 166
18187.11 195
18188.39 177
18189.66 185
18190.93 189
18192.21 183
18193.48 157
18194.75 167
18196.03 173
18197.30 186
18198.57 159
18199.85 185
18201.12 199
18202.39 198
18203.67 180
18204.94 180
18206.22 158
18207.49 170
18208.76 185
18210.04 205
18211.31 200
18212.59 183
18213.86 171
18215.13 150
18216.41 170
18217.68 169
18218.96 175
18220.23 170
18221.51 162
18222.78 181
18224.05 162
18225.33 166
18226.60 159
18227.88 195
18229.15 182
18230.43 190
18231.70 175
18232.98 176
18234.25 143
18235.53 162
18236.80 180
18238.08 172
18239.35 168
18240.63 177
18241.90 181
18243.18 196
18244.45 182
18245.73 208
18247.00 179
18248.28 166
18249.55 177
18250.83 176
18252.10 172
18253.38 180
18254.65 198
18255.93 192
18257.21 195
18258.48 180
18259.76 157
18261.03 165
18262.31 176
18263.58 183
18264.86 177
18266.14 158
18267.41 159
18268.69 207
18269.96 167
18271.24 189
18272.52 174
18273.79 184
18275.07 178
18276.35 179
18277.62 156
18278.90 179
18280.17 179
18281.45 157
18282.73 186
18284.00 175
18285.28 180
18286.56 187
18287.83 162
18289.11 153
18290.39 160
18291.66 170
18292.94 180
18294.22 182
18295.50 181
18296.77 185
18298.05 172
18299.33 184
18300.60 183
18301.88 189
18303.16 201
18304.43 209
18305.71 198
18306.99 162
18308.27 162
18309.54 180
18310.82 175
18312.10 174
18313.38 166
18314.65 168
18315.93 184
18317.21 181
18318.49 181
18319.77 186
18321.04 162
18322.32 189
18323.60 190
18324.88 176
18326.16 180
18327.43 188
18328.71 172
18329.99 178
18331.27 174
18332.55 159
18333.82 179
18335.10 176
18336.38 179
18337.66 170
18338.94 165
18340.22 176
18341.50 181
18342.77 191
18344.05 171
18345.33 190
18346.61 179
18347.89 172
18349.17 185
18350.45 193
18351.73 195
18353.00 171
18354.28 185
18355.56 175
18356.84 158
18358.12 168
18359.40 175
18360.68 184
18361.96 174
18363.24 166
18364.52 161
18365.80 161
18367.08 174
18368.36 165
18369.64 173
18370.91 167
18372.19 159
18373.47 176
18374.75 171
18376.03 188
18377.31 183
18378.59 167
18379.87 181
18381.15 184
18382.43 179
18383.71 175
18384.99 171
18386.27 190
18387.55 188
18388.83 159
18390.11 184
18391.39 188
18392.67 171
18393.95 171
18395.24 181
18396.52 164
18397.80 180
18399.08 182
18400.36 183
18401.64 178
18402.92 175
18404.20 178
18405.48 186
18406.76 167
18408.04 156
18409.32 169
18410.60 180
18411.89 160
18413.17 178
18414.45 175
18415.73 152
18417.01 154
18418.29 188
18419.57 193
18420.85 153
18422.13 180
18423.42 172
18424.70 166
18425.98 165
18427.26 182
18428.54 161
18429.82 176
18431.11 178
18432.39 179
18433.67 180
18434.95 169
18436.23 167
18437.51 180
18438.80 183
18440.08 167
18441.36 170
18442.64 181
18443.93 163
18445.21 175
18446.49 173
18447.77 175
18449.05 162
18450.34 179
18451.62 176
18452.90 166
18454.18 152
18455.47 172
18456.75 183
18458.03 166
18459.31 155
18460.60 162
18461.88 185
18463.16 172
18464.45 185
18465.73 170
18467.01 160
18468.29 184
18469.58 166
18470.86 167
18472.14 163
18473.43 175
18474.71 163
18475.99 198
18477.28 178
18478.56 174
18479.84 178
18481.13 194
18482.41 199
18483.69 174
18484.98 160
18486.26 176
18487.54 185
18488.83 151
18490.11 207
18491.40 164
18492.68 162
18493.96 198
18495.25 182
18496.53 169
18497.81 185
18499.10 193
18500.38 188
18501.67 179
18502.95 182
18504.24 161
18505.52 179
18506.80 173
18508.09 174
18509.37 202
18510.66 185
18511.94 159
18513.23 170
18514.51 185
18515.80 164
18517.08 164
18518.37 182
18519.65 183
18520.93 184
18522.22 186
18523.50 161
18524.79 175
18526.07 188
18527.36 161
18528.64 177
18529.93 166
18531.21 179
18532.50 173
18533.79 180
18535.07 156
18536.36 174
18537.64 170
18538.93 170
18540.21 150
18541.50 155
18542.78 189
18544.07 196
18545.35 185
18546.64 184
18547.93 185
18549.21 181
18550.50 184
18551.78 189
18553.07 189
18554.36 180
18555.64 192
18556.93 194
18558.21 167
18559.50 185
18560.79 176
18562.07 185
18563.36 171
18564.64 171
18565.93 162
18567.22 201
18568.50 186
18569.79 179
18571.08 197
18572.36 210
18573.65 183
18574.94 213
18576.22 202
18577.51 186
18578.80 197
18580.08 184
18581.37 202
18582.66 170
18583.95 175
18585.23 196
18586.52 210
18587.81 205
18589.09 194
18590.38 206
18591.67 204
18592.96 178
18594.24 201
18595.53 216
18596.82 225
18598.11 210
18599.39 218
18600.68 198
18601.97 198
18603.26 206
18604.54 218
18605.83 217
18607.12 199
18608.41 183
18609.69 192
18610.98 207
18612.27 197
18613.56 204
18614.85 205
18616.13 201
18617.42 189
18618.71 209
18620.00 221
18621.29 204
18622.58 197
18623.86 200
18625.15 204
18626.44 204
18627.73 204
18629.02 211
18630.31 217
18631.60 212
18632.88 192
18634.17 197
18635.46 175
18636.75 175
18638.04 209
18639.33 224
18640.62 183
18641.91 190
18643.20 191
18644.48 199
18645.77 174
18647.06 185
18648.35 171
18649.64 182
18650.93 196
18652.22 197
18653.51 197
18654.80 184
18656.09 188
18657.38 179
18658.67 187
18659.96 169
18661.25 163
18662.54 177
18663.83 180
18665.12 184
18666.41 166
18667.70 179
18668.99 205
18670.28 175
18671.57 184
18672.86 180
18674.15 203
18675.44 187
18676.73 205
18678.02 184
18679.31 167
18680.60 173
18681.89 161
18683.18 168
18684.47 169
18685.76 208
18687.05 189
18688.34 180
18689.63 158
18690.92 207
18692.21 165
18693.50 165
18694.79 168
18696.08 190
18697.38 194
18698.67 167
18699.96 177
18701.25 161
18702.54 172
18703.83 155
18705.12 169
18706.41 167
18707.70 187
18709.00 170
18710.29 192
18711.58 172
18712.87 170
18714.16 173
18715.45 189
18716.74 197
18718.04 189
18719.33 176
18720.62 187
18721.91 177
18723.20 190
18724.50 187
18725.79 168
18727.08 179
18728.37 197
18729.66 210
18730.96 171
18732.25 172
18733.54 165
18734.83 197
18736.12 199
18737.42 173
18738.71 180
18740.00 160
18741.29 161
18742.59 172
18743.88 178
18745.17 184
18746.46 191
18747.76 171
18749.05 182
18750.34 182
18751.63 188
18752.93 159
18754.22 164
18755.51 169
18756.81 155
18758.10 177
18759.39 184
18760.69 162
18761.98 170
18763.27 178
18764.56 184
18765.86 171
18767.15 170
18768.44 179
18769.74 167
18771.03 200
18772.33 191
18773.62 196
18774.91 171
18776.21 153
18777.50 184
18778.79 188
18780.09 182
18781.38 190
18782.67 188
18783.97 188
18785.26 192
18786.56 168
18787.85 202
18789.14 184
18790.44 170
18791.73 175
18793.03 193
18794.32 181
18795.62 168
18796.91 177
18798.20 179
18799.50 186
18800.79 185
18802.09 201
18803.38 188
18804.68 178
18805.97 183
18807.27 173
18808.56 175
18809.86 196
18811.15 166
18812.45 183
18813.74 180
18815.04 185
18816.33 181
18817.63 187
18818.92 184
18820.22 193
18821.51 182
18822.81 176
18824.10 184
18825.40 176
18826.69 189
18827.99 170
18829.28 168
18830.58 166
18831.87 204
18833.17 171
18834.47 176
18835.76 184
18837.06 177
18838.35 193
18839.65 172
18840.95 180
18842.24 191
18843.54 170
18844.83 172
18846.13 182
18847.43 176
18848.72 185
18850.02 168
18851.31 178
18852.61 180
18853.91 172
18855.20 169
18856.50 174
18857.80 166
18859.09 165
18860.39 174
18861.69 179
18862.98 171
18864.28 173
18865.58 173
18866.87 149
18868.17 179
18869.47 173
18870.76 190
18872.06 186
18873.36 185
18874.65 199
18875.95 184
18877.25 182
18878.54 169
18879.84 169
18881.14 161
18882.44 176
18883.73 160
18885.03 177
18886.33 176
18887.63 171
18888.92 159
18890.22 162
18891.52 157
18892.82 190
18894.11 182
18895.41 175
18896.71 172
18898.01 178
18899.31 188
18900.60 180
18901.90 183
18903.20 153
18904.50 177
18905.80 168
18907.09 192
18908.39 159
18909.69 159
18910.99 172
18912.29 163
18913.59 170
18914.88 173
18916.18 152
18917.48 169
18918.78 162
18920.08 176
18921.38 189
18922.67 140
18923.97 157
18925.27 167
18926.57 182
18927.87 163
18929.17 168
18930.47 168
18931.77 170
18933.07 169
18934.37 183
18935.66 166
18936.96 164
18938.26 173
18939.56 181
18940.86 140
18942.16 152
18943.46 180
18944.76 179
18946.06 169
18947.36 177
18948.66 164
18949.96 169
18951.26 155
18952.56 173
18953.86 186
18955.16 167
18956.46 174
18957.76 162
18959.06 149
18960.36 172
18961.66 176
18962.96 174
18964.26 169
18965.56 162
18966.86 173
18968.16 168
18969.46 182
18970.76 193
18972.06 160
18973.36 172
18974.66 172
18975.96 194
18977.26 166
18978.56 179
18979.86 168
18981.16 150
18982.46 165
18983.76 150
18985.06 173
18986.37 158
18987.67 182
18988.97 163
18990.27 208
18991.57 154
18992.87 161
18994.17 158
18995.47 187
18996.77 173
18998.07 154
18999.38 163
19000.68 145
19001.98 163
19003.28 161
19004.58 160
19005.88 156
19007.18 177
19008.49 167
19009.79 167
19011.09 151
19012.39 166
19013.69 167
19015.00 164
19016.30 155
19017.60 167
19018.90 159
19020.20 171
19021.51 171
19022.81 164
19024.11 180
19025.41 161
19026.71 179
19028.02 160
19029.32 162
19030.62 171
19031.92 182
19033.23 141
19034.53 172
19035.83 167
19037.13 168
19038.44 180
19039.74 141
19041.04 148
19042.34 145
19043.65 178
19044.95 157
19046.25 170
19047.56 137
19048.86 162
19050.16 155
19051.47 161
19052.77 171
19054.07 201
19055.37 151
19056.68 163
19057.98 158
19059.28 148
19060.59 163
19061.89 165
19063.20 152
19064.50 167
19065.80 189
19067.11 159
19068.41 157
19069.71 153
19071.02 154
19072.32 128
19073.62 160
19074.93 166
19076.23 161
19077.54 182
19078.84 173
19080.14 159
19081.45 128
19082.75 136
19084.06 149
19085.36 165
19086.67 143
19087.97 165
19089.27 152
19090.58 166
19091.88 145
19093.19 164
19094.49 168
19095.80 152
19097.10 180
19098.41 165
19099.71 180
19101.02 175
19102.32 169
19103.63 182
19104.93 192
19106.24 147
19107.54 162
19108.85 150
19110.15 152
19111.46 164
19112.76 182
19114.07 169
19115.37 152
19116.68 160
19117.98 188
19119.29 147
19120.59 147
19121.90 165
19123.20 171
19124.51 165
19125.82 150
19127.12 155
19128.43 154
19129.73 159
19131.04 132
19132.34 184
19133.65 162
19134.96 160
19136.26 140
19137.57 179
19138.87 176
19140.18 172
19141.49 148
19142.79 138
19144.10 148
19145.41 149
19146.71 163
19148.02 158
19149.32 167
19150.63 147
19151.94 169
19153.24 153
19154.55 161
19155.86 147
19157.16 148
19158.47 176
19159.78 143
19161.08 160
19162.39 155
19163.70 160
19165.01 144
19166.31 170
19167.62 156
19168.93 164
19170.23 168
19171.54 157
19172.85 140
19174.16 163
19175.46 147
19176.77 172
19178.08 142
19179.39 140
19180.69 134
19182.00 162
19183.31 183
19184.62 145
19185.92 157
19187.23 178
19188.54 154
19189.85 157
19191.15 178
19192.46 151
19193.77 157
19195.08 150
19196.39 143
19197.69 150
19199.00 171
19200.31 156
19201.62 131
19202.93 152
19204.24 161
19205.54 180
19206.85 165
19208.16 166
19209.47 156
19210.78 171
19212.09 153
19213.40 163
19214.70 140
19216.01 166
19217.32 163
19218.63 177
19219.94 161
19221.25 162
19222.56 134
19223.87 153
19225.18 169
19226.48 152
19227.79 145
19229.10 164
19230.41 177
19231.72 156
19233.03 154
19234.34 156
19235.65 156
19236.96 166
19238.27 180
19239.58 150
19240.89 157
19242.20 156
19243.51 148
19244.82 140
19246.13 138
19247.44 142
19248.75 158
19250.06 163
19251.37 178
19252.67 182
19253.98 159
19255.30 154
19256.61 146
19257.92 171
19259.23 152
19260.54 161
19261.85 148
19263.16 171
19264.47 151
19265.78 137
19267.09 163
19268.40 179
19269.71 160
19271.02 151
19272.33 168
19273.64 155
19274.95 146
19276.26 146
19277.57 159
19278.88 129
19280.19 148
19281.51 142
19282.82 148
19284.13 156
19285.44 138
19286.75 163
19288.06 155
19289.37 153
19290.68 171
19291.99 171
19293.31 157
19294.62 158
19295.93 155
19297.24 164
19298.55 168
19299.86 167
19301.18 152
19302.49 127
19303.80 146
19305.11 153
19306.42 159
19307.73 164
19309.05 155
19310.36 148
19311.67 165
19312.98 170
19314.29 159
19315.61 158
19316.92 167
19318.23 165
19319.54 154
19320.85 135
19322.17 137
19323.48 170
19324.79 157
19326.10 140
19327.42 163
19328.73 160
19330.04 159
19331.35 144
19332.67 141
19333.98 145
19335.29 163
19336.61 172
19337.92 163
19339.23 147
19340.54 153
19341.86 168
19343.17 163
19344.48 132
19345.80 145
19347.11 159
19348.42 160
19349.74 130
19351.05 132
19352.36 157
19353.68 170
19354.99 159
19356.30 142
19357.62 143
19358.93 149
19360.24 192
19361.56 147
19362.87 151
19364.19 142
19365.50 138
19366.81 150
19368.13 148
19369.44 151
19370.75 144
19372.07 154
19373.38 168
19374.70 152
19376.01 161
19377.33 152
19378.64 148
19379.95 160
19381.27 156
19382.58 161
19383.90 174
19385.21 169
19386.53 150
19387.84 151
19389.16 166
19390.47 168
19391.78 146
19393.10 151
19394.41 150
19395.73 157
19397.04 165
19398.36 160
19399.67 141
19400.99 156
19402.30 161
19403.62 142
19404.93 148
19406.25 164
19407.56 169
19408.88 153
19410.20 152
19411.51 162
19412.83 140
19414.14 159
19415.46 167
19416.77 157
19418.09 168
19419.40 149
19420.72 168
19422.03 133
19423.35 172
19424.67 135
19425.98 154
19427.30 157
19428.61 156
19429.93 136
19431.25 151
19432.56 140
19433.88 157
19435.19 175
19436.51 153
19437.83 149
19439.14 165
19440.46 169
19441.78 138
19443.09 146
19444.41 175
19445.73 161
19447.04 138
19448.36 155
19449.68 180
19450.99 152
19452.31 150
19453.63 165
19454.94 163
19456.26 142
19457.58 145
19458.89 162
19460.21 148
19461.53 152
19462.84 167
19464.16 154
19465.48 149
19466.80 156
19468.11 178
19469.43 161
19470.75 151
19472.07 148
19473.38 163
19474.70 165
19476.02 148
19477.34 140
19478.65 148
19479.97 152
19481.29 130
19482.61 146
19483.92 151
19485.24 156
19486.56 158
19487.88 151
19489.20 144
19490.51 154
19491.83 151
19493.15 167
19494.47 147
19495.79 153
19497.10 153
19498.42 164
19499.74 143
19501.06 139
19502.38 165
19503.70 149
19505.02 146
19506.33 162
19507.65 168
19508.97 155
19510.29 163
19511.61 146
19512.93 133
19514.25 150
19515.57 153
19516.88 166
19518.20 147
19519.52 187
19520.84 134
19522.16 167
19523.48 160
19524.80 179
19526.12 158
19527.44 167
19528.76 150
19530.08 162
19531.40 164
19532.71 171
19534.03 180
19535.35 175
19536.67 156
19537.99 148
19539.31 159
19540.63 148
19541.95 145
19543.27 145
19544.59 147
19545.91 135
19547.23 183
19548.55 139
19549.87 159
19551.19 141
19552.51 144
19553.83 141
19555.15 135
19556.47 172
19557.79 140
19559.11 148
19560.43 161
19561.75 166
19563.08 146
19564.40 156
19565.72 147
19567.04 170
19568.36 142
19569.68 146
19571.00 147
19572.32 152
19573.64 149
19574.96 157
19576.28 167
19577.60 137
19578.92 159
19580.25 166
19581.57 159
19582.89 141
19584.21 161
19585.53 155
19586.85 172
19588.17 122
19589.49 154
19590.82 155
19592.14 153
19593.46 140
19594.78 138
19596.10 183
19597.42 149
19598.75 145
19600.07 153
19601.39 158
19602.71 157
19604.03 160
19605.35 147
19606.68 168
19608.00 155
19609.32 141
19610.64 131
19611.96 158
19613.29 151
19614.61 144
19615.93 150
19617.25 123
19618.58 162
19619.90 154
19621.22 146
19622.54 159
19623.87 142
19625.19 168
19626.51 144
19627.83 132
19629.16 153
19630.48 147
19631.80 149
19633.13 157
19634.45 159
19635.77 157
19637.09 160
19638.42 166
19639.74 153
19641.06 153
19642.39 152
19643.71 158
19645.03 177
19646.36 138
19647.68 149
19649.00 156
19650.33 171
19651.65 159
19652.97 153
19654.30 163
19655.62 160
19656.94 152
19658.27 146
19659.59 163
19660.92 159
19662.24 169
19663.56 156
19664.89 141
19666.21 159
19667.54 164
19668.86 171
19670.18 155
19671.51 149
19672.83 142
19674.16 149
19675.48 166
19676.80 159
19678.13 160
19679.45 173
19680.78 164
19682.10 157
19683.43 150
19684.75 147
19686.08 153
19687.40 151
19688.73 156
19690.05 144
19691.38 151
19692.70 160
19694.02 156
19695.35 180
19696.67 147
19698.00 162
19699.33 149
19700.65 152
19701.98 129
19703.30 163
19704.63 166
19705.95 151
19707.28 163
19708.60 149
19709.93 157
19711.25 150
19712.58 161
19713.90 181
19715.23 169
19716.56 177
19717.88 161
19719.21 138
19720.53 143
19721.86 136
19723.18 146
19724.51 146
19725.84 159
19727.16 164
19728.49 174
19729.81 157
19731.14 157
19732.47 143
19733.79 160
19735.12 165
19736.45 161
19737.77 131
19739.10 146
19740.42 162
19741.75 153
19743.08 142
19744.40 160
19745.73 182
19747.06 157
19748.38 172
19749.71 143
19751.04 141
19752.37 158
19753.69 158
19755.02 150
19756.35 152
19757.67 151
19759.00 162
19760.33 152
19761.65 136
19762.98 145
19764.31 175
19765.64 154
19766.96 127
19768.29 143
19769.62 160
19770.95 147
19772.27 163
19773.60 171
19774.93 151
19776.26 165
19777.58 178
19778.91 151
19780.24 149
19781.57 157
19782.90 166
19784.22 162
19785.55 162
19786.88 148
19788.21 152
19789.54 154
19790.86 156
19792.19 142
19793.52 167
19794.85 165
19796.18 145
19797.51 163
19798.83 145
19800.16 138
19801.49 157
19802.82 154
19804.15 142
19805.48 141
19806.81 151
19808.13 167
19809.46 150
19810.79 154
19812.12 145
19813.45 179
19814.78 159
19816.11 151
19817.44 144
19818.77 151
19820.10 138
19821.42 146
19822.75 155
19824.08 139
19825.41 160
19826.74 160
19828.07 142
19829.40 139
19830.73 145
19832.06 170
19833.39 162
19834.72 145
19836.05 130
19837.38 150
19838.71 155
19840.04 154
19841.37 162
19842.70 163
19844.03 163
19845.36 165
19846.69 173
19848.02 134
19849.35 133
19850.68 152
19852.01 141
19853.34 167
19854.67 142
19856.00 158
19857.33 138
19858.66 151
19859.99 131
19861.32 140
19862.65 140
19863.98 149
19865.31 167
19866.64 167
19867.97 163
19869.30 134
19870.64 149
19871.97 143
19873.30 152
19874.63 140
19875.96 145
19877.29 155
19878.62 171
19879.95 169
19881.28 143
19882.62 141
19883.95 125
19885.28 169
19886.61 160
19887.94 151
19889.27 133
19890.60 146
19891.94 160
19893.27 144
19894.60 140
19895.93 147
19897.26 145
19898.59 167
19899.93 125
19901.26 147
19902.59 153
19903.92 130
19905.25 162
19906.59 165
19907.92 160
19909.25 161
19910.58 143
19911.91 138
19913.25 137
19914.58 160
19915.91 150
19917.24 146
19918.58 127
19919.91 143
19921.24 156
19922.57 143
19923.91 158
19925.24 140
19926.57 152
19927.90 148
19929.24 155
19930.57 135
19931.90 138
19933.24 152
19934.57 146
19935.90 149
19937.23 128
19938.57 127
19939.90 146
19941.23 155
19942.57 170
19943.90 165
19945.23 174
19946.57 136
19947.90 144
19949.23 140
19950.57 135
19951.90 145
19953.24 151
19954.57 142
19955.90 152
19957.24 147
19958.57 151
19959.90 151
19961.24 163
19962.57 138
19963.91 145
19965.24 165
19966.57 157
19967.91 147
19969.24 143
19970.58 150
19971.91 158
19973.24 159
19974.58 142
19975.91 151
19977.25 160
19978.58 163
19979.92 143
19981.25 153
19982.59 157
19983.92 172
19985.26 173
19986.59 148
19987.92 155
19989.26 139
19990.59 155
19991.93 163
19993.26 144
19994.60 151
19995.93 167
19997.27 152
19998.60 170
19999.94 167
20001.28 163
20002.61 146
20003.95 167
20005.28 162
20006.62 177
20007.95 141
20009.29 152
20010.62 139
20011.96 137
20013.29 147
20014.63 171
20015.97 144
20017.30 152
20018.64 178
20019.97 160
20021.31 143
20022.64 143
20023.98 168
20025.32 142
20026.65 135
20027.99 150
20029.32 163
20030.66 158
20032.00 165
20033.33 167
20034.67 133
20036.01 166
20037.34 153
20038.68 154
20040.02 140
20041.35 153
20042.69 138
20044.03 156
20045.36 174
20046.70 155
20048.04 164
20049.37 173
20050.71 167
20052.05 158
20053.38 184
20054.72 163
20056.06 172
20057.39 148
20058.73 154
20060.07 148
20061.41 153
20062.74 152
20064.08 163
20065.42 173
20066.76 172
20068.09 156
20069.43 183
20070.77 171
20072.11 165
20073.44 153
20074.78 148
20076.12 149
20077.46 151
20078.79 148
20080.13 157
20081.47 165
20082.81 155
20084.15 155
20085.48 150
20086.82 160
20088.16 155
20089.50 156
20090.84 160
20092.17 152
20093.51 172
20094.85 177
20096.19 177
20097.53 154
20098.87 156
20100.20 164
20101.54 168
20102.88 166
20104.22 171
20105.56 147
20106.90 138
20108.24 161
20109.58 169
20110.91 144
20112.25 154
20113.59 161
20114.93 148
20116.27 164
20117.61 147
20118.95 166
20120.29 165
20121.63 154
20122.97 140
20124.31 157
20125.65 156
20126.98 151
20128.32 194
20129.66 162
20131.00 156
20132.34 156
20133.68 182
20135.02 151
20136.36 185
